# Supplementary material for: Free energies of membrane stalk formation from a lipidomics perspective
Source: Nat Commun. 2021 Nov 15;12:6594. doi: 10.1038/s41467-021-26924-2 (PMC8593120; doi:10.1038/s41467-021-26924-2)
Supplement: Supplementary file 4 — Source Data [file 41467_2021_26924_MOESM4_ESM.zip › SI_data/Fig_S10/DOPS_stalk.gro]

Membrane with DOPS (128)
 5486
    1DOPS   CNO    1   0.333   3.538   7.906  0.0052  0.1345 -0.1269
    1DOPS   PO4    2   0.693   3.164   7.847  0.2749  0.1416  0.3236
    1DOPS   GL1    3   0.700   3.172   8.310  0.0644  0.0439  0.1005
    1DOPS   GL2    4   1.074   3.177   8.462  0.3193 -0.0361  0.4349
    1DOPS   C1A    5   0.707   3.435   8.686 -0.0728 -0.0224 -0.3578
    1DOPS   D2A    6   0.629   3.843   8.879  0.4074  0.0638 -0.1947
    1DOPS   C3A    7   0.448   3.677   9.314 -0.0690 -0.1125  0.2164
    1DOPS   C4A    8   0.443   3.877   9.710 -0.0589  0.1653 -0.0415
    1DOPS   C1B    9   1.166   3.036   8.802  0.1658 -0.0587  0.0639
    1DOPS   D2B   10   1.162   2.841   9.192  0.0445 -0.4060 -0.1841
    1DOPS   C3B   11   1.022   3.115   9.592 -0.2098 -0.1679 -0.0804
    1DOPS   C4B   12   0.767   3.406   9.681  0.0213  0.0904 -0.3923
    2DOPS   CNO   13   4.389   1.346   7.217 -0.0169  0.1607 -0.0229
    2DOPS   PO4   14   4.186   1.665   7.069  0.2152  0.0308  0.0310
    2DOPS   GL1   15   3.946   1.854   6.840  0.1053  0.4673  0.0204
    2DOPS   GL2   16   3.751   2.106   6.922  0.0046 -0.1087  0.0895
    2DOPS   C1A   17   4.076   2.192   6.481  0.0790 -0.0863  0.1136
    2DOPS   D2A   18   4.079   2.399   6.141  0.1899  0.0638 -0.0686
    2DOPS   C3A   19   4.431   2.380   5.932 -0.1602  0.1883  0.0028
    2DOPS   C4A   20   4.754   2.624   5.761 -0.4590 -0.1070 -0.0557
    2DOPS   C1B   21   3.355   2.333   6.871  0.1095 -0.3123 -0.0059
    2DOPS   D2B   22   3.072   2.230   6.628 -0.0194 -0.0581 -0.1240
    2DOPS   C3B   23   2.824   1.863   6.526 -0.2597 -0.0978  0.0002
    2DOPS   C4B   24   2.652   1.580   6.114 -0.0252 -0.0850  0.1335
    3DOPS   CNO   25   5.764   3.351   6.289 -0.1588 -0.2428  0.0452
    3DOPS   PO4   26   5.923   3.330   6.710 -0.2836  0.0874 -0.0809
    3DOPS   GL1   27   6.054   2.903   6.336  0.1853  0.2634 -0.4229
    3DOPS   GL2   28   6.259   2.635   6.295 -0.1495  0.0057 -0.2760
    3DOPS   C1A   29   6.064   2.707   5.837 -0.1283 -0.0404 -0.0938
    3DOPS   D2A   30   6.169   2.885   5.453 -0.1464 -0.1165 -0.1846
    3DOPS   C3A   31   6.307   3.229   5.223 -0.1539  0.0700 -0.5293
    3DOPS   C4A   32   6.207   3.532   4.897 -0.2915  0.2577  0.3405
    3DOPS   C1B   33   6.492   2.898   6.124  0.2438 -0.3639 -0.2268
    3DOPS   D2B   34   6.552   3.027   5.701 -0.0016  0.1252  0.0073
    3DOPS   C3B   35   6.702   2.919   5.245 -0.0766 -0.1091  0.0394
    3DOPS   C4B   36   6.889   2.796   4.773 -0.0357 -0.1016 -0.3287
    4DOPS   CNO   37   5.585   0.401   8.034 -0.5662 -0.1636  0.1786
    4DOPS   PO4   38   5.933   0.353   7.749  0.3179 -0.1105 -0.1650
    4DOPS   GL1   39   6.024   0.186   8.189  0.1098  0.0605  0.0554
    4DOPS   GL2   40   6.253   0.400   8.308  0.3928  0.0874 -0.1829
    4DOPS   C1A   41   5.840   0.293   8.636 -0.0635  0.0700  0.1982
    4DOPS   D2A   42   5.790   0.561   8.883 -0.0971 -0.4553  0.0886
    4DOPS   C3A   43   6.121   0.512   9.224  0.0412  0.0620  0.0408
    4DOPS   C4A   44   6.507   0.568   9.578  0.0564  0.0094 -0.0899
    4DOPS   C1B   45   6.457   0.316   8.651 -0.0740 -0.1024  0.1590
    4DOPS   D2B   46   6.330   0.108   9.071 -0.0488 -0.1064  0.1815
    4DOPS   C3B   47   6.236   0.021   9.404 -0.0300  0.2829  0.1289
    4DOPS   C4B   48   6.323  -0.257   9.602 -0.0250 -0.1669 -0.1400
    5DOPS   CNO   49   5.084   5.146   7.000  0.2896 -0.2482  0.0363
    5DOPS   PO4   50   4.913   4.924   6.678  0.1947  0.0551  0.3457
    5DOPS   GL1   51   4.763   4.649   6.366  0.0368 -0.0956 -0.1699
    5DOPS   GL2   52   4.458   4.623   6.243 -0.1778 -0.0566 -0.2122
    5DOPS   C1A   53   4.858   4.626   5.916 -0.0411  0.1013 -0.0907
    5DOPS   D2A   54   5.232   4.782   5.638 -0.1655  0.1873 -0.1861
    5DOPS   C3A   55   5.412   4.627   5.229  0.4918 -0.1335  0.0870
    5DOPS   C4A   56   5.777   4.543   4.897  0.0874  0.1285 -0.0142
    5DOPS   C1B   57   4.256   4.274   6.115 -0.1837  0.0105  0.2411
    5DOPS   D2B   58   4.004   4.072   5.756  0.0348  0.2291 -0.1505
    5DOPS   C3B   59   3.650   3.933   5.570 -0.3210  0.2962 -0.0385
    5DOPS   C4B   60   3.521   3.490   5.702  0.0699  0.1968  0.1751
    6DOPS   CNO   61   2.410   5.898   7.011 -0.0833 -0.0712  0.0421
    6DOPS   PO4   62   2.629   5.987   6.802 -0.2521 -0.1817  0.0454
    6DOPS   GL1   63   2.360   6.010   6.298 -0.2505  0.0330  0.0050
    6DOPS   GL2   64   2.102   5.890   6.321 -0.0492 -0.1854  0.0168
    6DOPS   C1A   65   2.272   5.894   5.812 -0.0065 -0.1833  0.0567
    6DOPS   D2A   66   1.836   5.883   5.598  0.1841  0.1746 -0.2402
    6DOPS   C3A   67   1.680   5.517   5.368 -0.3039  0.0572 -0.1341
    6DOPS   C4A   68   1.301   5.442   5.081  0.3040  0.2212 -0.1167
    6DOPS   C1B   69   1.814   6.291   6.103 -0.0842  0.1280 -0.1032
    6DOPS   D2B   70   1.385   6.423   6.047 -0.2294 -0.0494  0.0486
    6DOPS   C3B   71   1.202   6.788   5.696 -0.0826 -0.0462  0.1615
    6DOPS   C4B   72   0.744   6.868   5.582 -0.1949 -0.0095 -0.2638
    7DOPS   CNO   73   5.956   3.003   7.248 -0.0030  0.0217 -0.0484
    7DOPS   PO4   74   5.577   3.097   6.965 -0.3472  0.2597  0.1150
    7DOPS   GL1   75   5.551   2.974   6.484 -0.0687  0.1652 -0.0636
    7DOPS   GL2   76   5.253   2.842   6.480 -0.0447 -0.1622  0.0535
    7DOPS   C1A   77   5.598   2.984   5.990  0.1852  0.3765  0.0689
    7DOPS   D2A   78   5.689   3.068   5.517  0.4040  0.1172 -0.0288
    7DOPS   C3A   79   5.413   3.371   5.411 -0.2334 -0.1790 -0.0031
    7DOPS   C4A   80   5.096   3.591   5.301  0.0150  0.1250  0.0036
    7DOPS   C1B   81   5.123   2.770   6.070  0.2509 -0.0205 -0.3133
    7DOPS   D2B   82   5.293   2.661   5.756  0.1003 -0.0622 -0.0934
    7DOPS   C3B   83   5.209   2.823   5.419  0.2411  0.1456  0.0909
    7DOPS   C4B   84   5.352   2.991   5.105  0.0083  0.2150  0.1329
    8DOPS   CNO   85   6.133   0.586   7.156 -0.0949  0.1897  0.1240
    8DOPS   PO4   86   6.478   0.359   7.023  0.0087 -0.2009 -0.3015
    8DOPS   GL1   87   6.208   0.500   6.648  0.0197  0.0582  0.1950
    8DOPS   GL2   88   5.965   0.730   6.699  0.0533  0.0106 -0.0339
    8DOPS   C1A   89   6.325   0.229   6.267 -0.0506  0.2309  0.2362
    8DOPS   D2A   90   6.164   0.368   5.859 -0.0961 -0.2333  0.1166
    8DOPS   C3A   91   6.347   0.456   5.457  0.0675  0.1251 -0.2537
    8DOPS   C4A   92   6.685   0.417   5.081  0.0544  0.0603  0.3559
    8DOPS   C1B   93   5.955   0.778   6.196  0.2824  0.2245  0.0086
    8DOPS   D2B   94   5.970   0.805   5.720  0.1646 -0.0538 -0.1457
    8DOPS   C3B   95   5.645   0.996   5.567 -0.0757 -0.1892  0.6508
    8DOPS   C4B   96   5.175   0.885   5.748  0.0810  0.1192  0.0200
    9DOPS   CNO   97   1.431   3.464   7.033 -0.1653 -0.1453 -0.1728
    9DOPS   PO4   98   1.166   3.306   6.859 -0.0638 -0.2866  0.2594
    9DOPS   GL1   99   1.018   3.439   6.480 -0.2964 -0.0187 -0.1718
    9DOPS   GL2  100   1.134   3.703   6.257  0.1039 -0.2773  0.0819
    9DOPS   C1A  101   0.911   3.268   6.003 -0.0153  0.3551 -0.0951
    9DOPS   D2A  102   1.135   3.059   5.697 -0.1444 -0.0762  0.1455
    9DOPS   C3A  103   1.018   2.740   5.387  0.0185 -0.2161  0.1920
    9DOPS   C4A  104   0.880   2.836   5.025  0.1430  0.2671  0.1551
    9DOPS   C1B  105   1.256   3.545   5.859  0.2272 -0.5160 -0.0081
    9DOPS   D2B  106   1.176   3.503   5.478 -0.1509  0.2689  0.0360
    9DOPS   C3B  107   0.997   3.723   5.030  0.1935 -0.9183 -0.0183
    9DOPS   C4B  108   1.011   3.776   4.623  0.2831  0.0583  0.1470
   10DOPS   CNO  109   2.479   5.546   6.522 -0.2683 -0.2429  0.4247
   10DOPS   PO4  110   2.430   5.090   6.567 -0.0388  0.1506  0.0956
   10DOPS   GL1  111   2.679   4.978   6.234  0.0063  0.0534  0.1963
   10DOPS   GL2  112   2.921   5.227   6.239  0.0783  0.2210 -0.1012
   10DOPS   C1A  113   2.591   4.723   5.850  0.0644  0.1673 -0.0623
   10DOPS   D2A  114   2.590   4.596   5.367  0.1743 -0.0300 -0.1311
   10DOPS   C3A  115   2.430   4.213   5.321 -0.3727 -0.0418  0.0650
   10DOPS   C4A  116   2.544   3.833   5.372 -0.0201  0.0442  0.1797
   10DOPS   C1B  117   2.868   5.168   5.749  0.2983  0.1889 -0.1966
   10DOPS   D2B  118   2.718   5.083   5.323 -0.1317  0.0250 -0.1972
   10DOPS   C3B  119   2.737   5.490   5.159  0.5397 -0.0691  0.1909
   10DOPS   C4B  120   2.975   5.689   4.964  0.0395  0.0698 -0.2579
   11DOPS   CNO  121   1.848   0.058   6.933 -0.0018  0.0193  0.2095
   11DOPS   PO4  122   1.675   0.341   6.923  0.0463 -0.3243  0.1211
   11DOPS   GL1  123   2.020   0.402   6.565 -0.2992 -0.1365  0.2819
   11DOPS   GL2  124   2.071   0.128   6.378 -0.1976  0.0835 -0.0434
   11DOPS   C1A  125   2.004   0.573   6.163 -0.2302  0.0204 -0.0549
   11DOPS   D2A  126   1.980   0.596   5.631  0.2785  0.2233 -0.0504
   11DOPS   C3A  127   2.276   0.322   5.378  0.1020 -0.3860  0.2792
   11DOPS   C4A  128   2.588   0.134   5.487  0.1318  0.3761  0.3671
   11DOPS   C1B  129   2.312   0.128   5.988 -0.0540 -0.0354 -0.1930
   11DOPS   D2B  130   2.104  -0.093   5.713 -0.0708  0.1899  0.1338
   11DOPS   C3B  131   2.281  -0.271   5.380  0.1446 -0.3832  0.0942
   11DOPS   C4B  132   2.506  -0.551   5.189 -0.0118  0.0938  0.0404
   12DOPS   CNO  133   5.672   0.958   7.173 -0.0135  0.0052 -0.1032
   12DOPS   PO4  134   6.008   1.171   6.893 -0.2220 -0.1249  0.1298
   12DOPS   GL1  135   5.918   1.186   6.463 -0.1119 -0.1254  0.0969
   12DOPS   GL2  136   6.270   1.332   6.315  0.0362  0.1515  0.1595
   12DOPS   C1A  137   5.770   1.201   6.044  0.1313  0.0235 -0.0278
   12DOPS   D2A  138   5.588   1.463   5.716 -0.2447 -0.0384  0.0214
   12DOPS   C3A  139   5.242   1.807   5.851 -0.4003  0.0250  0.0998
   12DOPS   C4A  140   4.916   2.164   5.852 -0.0469  0.3507  0.2571
   12DOPS   C1B  141   6.724   1.346   6.163  0.0386  0.3334 -0.1580
   12DOPS   D2B  142   6.923   1.549   5.792 -0.0294 -0.0391 -0.1167
   12DOPS   C3B  143   7.135   1.868   5.875 -0.3448  0.2403  0.3720
   12DOPS   C4B  144   7.184   2.117   5.591 -0.2333  0.2041  0.1310
   13DOPS   CNO  145   0.329   0.785   6.780  0.0787  0.1056 -0.2875
   13DOPS   PO4  146   0.337   1.240   6.875 -0.1393  0.0456 -0.1423
   13DOPS   GL1  147   0.616   1.222   6.523 -0.1485 -0.0419  0.0815
   13DOPS   GL2  148   0.540   0.978   6.339 -0.4120 -0.4254 -0.4637
   13DOPS   C1A  149   0.669   1.642   6.299 -0.0068 -0.1199 -0.1084
   13DOPS   D2A  150   0.716   2.115   6.339 -0.2408  0.1933  0.0007
   13DOPS   C3A  151   0.988   2.237   6.055  0.1130  0.3414 -0.0953
   13DOPS   C4A  152   1.182   2.271   5.672 -0.0197 -0.2010  0.2427
   13DOPS   C1B  153   0.520   0.945   5.860  0.0940 -0.2436 -0.0772
   13DOPS   D2B  154   0.426   1.143   5.436  0.0933 -0.4055  0.0309
   13DOPS   C3B  155   0.102   0.966   5.189 -0.2201  0.0447  0.2982
   13DOPS   C4B  156  -0.385   0.912   5.278  0.0868  0.1093 -0.1645
   14DOPS   CNO  157   1.781   4.669   6.962 -0.0233 -0.0040 -0.0453
   14DOPS   PO4  158   1.718   5.038   6.722  0.1811 -0.2709 -0.1160
   14DOPS   GL1  159   1.566   4.969   6.202 -0.1655 -0.3294  0.0974
   14DOPS   GL2  160   1.829   4.925   6.027  0.1527  0.0862 -0.0033
   14DOPS   C1A  161   1.516   4.615   5.847  0.1190 -0.0935  0.1461
   14DOPS   D2A  162   1.488   4.610   5.463  0.3249 -0.0330  0.2212
   14DOPS   C3A  163   1.635   4.867   5.149 -0.0924 -0.0636  0.1045
   14DOPS   C4A  164   1.850   4.804   4.807 -0.0498 -0.1638 -0.1690
   14DOPS   C1B  165   2.198   5.019   5.938 -0.0821 -0.0803  0.3386
   14DOPS   D2B  166   2.347   5.207   5.580 -0.0237  0.1024 -0.2923
   14DOPS   C3B  167   2.300   5.549   5.396  0.3674  0.0218 -0.2569
   14DOPS   C4B  168   1.979   5.855   5.145 -0.2845  0.0606  0.2969
   15DOPS   CNO  169   1.709   3.917   7.024 -0.2711 -0.2339 -0.2264
   15DOPS   PO4  170   1.787   4.200   6.687 -0.0389  0.3287  0.2307
   15DOPS   GL1  171   1.566   4.157   6.274 -0.1665  0.2082  0.2561
   15DOPS   GL2  172   1.672   3.875   6.133  0.1590  0.1293 -0.2182
   15DOPS   C1A  173   1.690   4.190   5.714 -0.0038 -0.3773  0.1367
   15DOPS   D2A  174   1.802   4.155   5.348 -0.0220  0.0089  0.0462
   15DOPS   C3A  175   2.051   4.398   5.140 -0.1430 -0.0551  0.1255
   15DOPS   C4A  176   2.302   4.854   5.020  0.3858  0.2039 -0.0265
   15DOPS   C1B  177   1.810   3.754   5.837 -0.0282  0.0715 -0.1580
   15DOPS   D2B  178   1.668   3.692   5.407  0.0052 -0.4758 -0.2825
   15DOPS   C3B  179   1.794   3.419   5.049 -0.1032 -0.0079  0.0093
   15DOPS   C4B  180   1.908   3.405   4.637  0.1891 -0.0798  0.1251
   16DOPS   CNO  181   3.866   1.044   6.501 -0.2428 -0.3107 -0.0279
   16DOPS   PO4  182   3.718   1.320   6.829  0.0372 -0.1338  0.2294
   16DOPS   GL1  183   3.912   1.556   6.433 -0.1648  0.2547 -0.0938
   16DOPS   GL2  184   3.685   1.677   6.346 -0.3890 -0.0819  0.0935
   16DOPS   C1A  185   4.086   1.532   6.053  0.3989  0.1872  0.0493
   16DOPS   D2A  186   3.901   1.544   5.598  0.0776 -0.0497 -0.1787
   16DOPS   C3A  187   3.970   1.532   5.192 -0.2115 -0.0652  0.0017
   16DOPS   C4A  188   3.883   1.331   4.775  0.2867 -0.2435 -0.0139
   16DOPS   C1B  189   3.874   1.962   6.047 -0.0574  0.0077 -0.0148
   16DOPS   D2B  190   3.977   2.057   5.683 -0.1073 -0.2424  0.1130
   16DOPS   C3B  191   4.246   2.340   5.457  0.2826 -0.2579 -0.1984
   16DOPS   C4B  192   4.286   2.794   5.255  0.0843  0.3133  0.3198
   17DOPS   CNO  193   1.130   2.834   7.115  0.0345 -0.0731  0.0777
   17DOPS   PO4  194   0.801   2.991   6.777 -0.4621 -0.1625 -0.3606
   17DOPS   GL1  195   1.042   2.946   6.375 -0.0290 -0.1640  0.0434
   17DOPS   GL2  196   0.856   2.724   6.249  0.0884  0.1523  0.1848
   17DOPS   C1A  197   1.402   3.132   6.170  0.3545 -0.1322  0.1949
   17DOPS   D2A  198   1.671   3.307   5.811 -0.0090 -0.2077 -0.1585
   17DOPS   C3A  199   1.568   3.225   5.477 -0.0777 -0.0458 -0.2503
   17DOPS   C4A  200   1.329   3.069   5.137  0.0736 -0.1686 -0.0204
   17DOPS   C1B  201   0.849   2.662   5.830 -0.0717 -0.0499 -0.0312
   17DOPS   D2B  202   0.509   2.618   5.578 -0.0662 -0.1819  0.1478
   17DOPS   C3B  203   0.614   2.462   5.168  0.0893  0.1488 -0.0537
   17DOPS   C4B  204   0.758   2.343   4.600  0.1766 -0.2091  0.0230
   18DOPS   CNO  205   0.729   5.099   7.287 -0.2222 -0.3103 -0.2000
   18DOPS   PO4  206   1.044   4.900   7.559 -0.2498 -0.0313 -0.1887
   18DOPS   GL1  207   0.913   4.825   7.955  0.2784 -0.0791  0.0935
   18DOPS   GL2  208   1.152   5.040   8.160 -0.3617 -0.1470 -0.0222
   18DOPS   C1A  209   0.797   4.748   8.402  0.0592  0.0061  0.1466
   18DOPS   D2A  210   0.958   5.008   8.645 -0.1499  0.3031 -0.1049
   18DOPS   C3A  211   1.011   5.242   9.066 -0.0560 -0.1752  0.0047
   18DOPS   C4A  212   1.402   5.284   9.253  0.3671 -0.2958  0.0809
   18DOPS   C1B  213   1.530   5.161   8.398  0.0321  0.2041 -0.0850
   18DOPS   D2B  214   1.646   5.071   8.845 -0.1864 -0.0068 -0.1723
   18DOPS   C3B  215   1.655   4.680   9.027  0.0631  0.1828 -0.1259
   18DOPS   C4B  216   2.015   4.330   9.103  0.2494  0.0270 -0.1153
   19DOPS   CNO  217   5.106   1.637   6.766 -0.0403 -0.0153  0.1588
   19DOPS   PO4  218   5.497   1.358   6.690  0.0967 -0.0554  0.1038
   19DOPS   GL1  219   5.362   1.522   6.327 -0.1577  0.1138  0.1808
   19DOPS   GL2  220   5.673   1.712   6.241  0.1048  0.1070  0.3842
   19DOPS   C1A  221   5.247   1.320   5.996  0.0371  0.1736 -0.0785
   19DOPS   D2A  222   5.184   1.287   5.472 -0.0669 -0.0879  0.4244
   19DOPS   C3A  223   4.806   1.512   5.373  0.0098 -0.3462  0.3471
   19DOPS   C4A  224   4.499   1.663   5.039  0.0812  0.1163 -0.3790
   19DOPS   C1B  225   5.702   1.971   5.893 -0.2510  0.0947  0.0838
   19DOPS   D2B  226   5.450   2.158   5.490 -0.1436 -0.0692 -0.0808
   19DOPS   C3B  227   5.630   2.595   5.285 -0.0186  0.1514  0.1109
   19DOPS   C4B  228   5.880   2.809   5.077  0.0899 -0.3260 -0.2740
   20DOPS   CNO  229   4.888   0.935   6.849 -0.4199 -0.0575  0.1246
   20DOPS   PO4  230   4.742   1.262   6.875 -0.1230 -0.0363  0.0624
   20DOPS   GL1  231   4.966   1.177   6.426 -0.1151  0.3553  0.3838
   20DOPS   GL2  232   4.613   1.296   6.338  0.5399  0.5079  0.0360
   20DOPS   C1A  233   4.799   1.039   5.946  0.1829 -0.0544  0.1312
   20DOPS   D2A  234   4.797   0.975   5.464  0.0624  0.5286 -0.2110
   20DOPS   C3A  235   5.081   0.752   5.141 -0.4172  0.2791  0.1152
   20DOPS   C4A  236   5.045   0.426   4.883 -0.5335  0.1707 -0.0433
   20DOPS   C1B  237   4.725   1.546   5.978  0.1184  0.0530 -0.1172
   20DOPS   D2B  238   4.553   1.871   5.751  0.0561  0.2195  0.0758
   20DOPS   C3B  239   4.740   2.023   5.331  0.1880  0.1462 -0.1754
   20DOPS   C4B  240   5.032   2.347   5.385 -0.0556 -0.0130 -0.5000
   21DOPS   CNO  241   0.834   0.439   7.147 -0.0515 -0.1094  0.0275
   21DOPS   PO4  242   1.220   0.197   7.071 -0.2090  0.0294  0.0138
   21DOPS   GL1  243   1.135   0.324   6.611 -0.0750 -0.2762 -0.0138
   21DOPS   GL2  244   0.924   0.652   6.647  0.2781  0.0631  0.0720
   21DOPS   C1A  245   1.079   0.528   6.118  0.3627  0.2179 -0.1392
   21DOPS   D2A  246   1.545   0.719   5.985  0.1833 -0.2214  0.0946
   21DOPS   C3A  247   1.479   0.860   5.465 -0.0010  0.5167  0.1329
   21DOPS   C4A  248   1.692   1.157   5.212 -0.0885  0.0222  0.2974
   21DOPS   C1B  249   0.599   0.476   6.345 -0.0424 -0.1272 -0.2553
   21DOPS   D2B  250   0.131   0.593   6.369  0.1334 -0.3210  0.0494
   21DOPS   C3B  251  -0.009   0.795   5.898  0.0378  0.1588 -0.0449
   21DOPS   C4B  252  -0.083   1.076   5.605 -0.2221  0.0947 -0.2307
   22DOPS   CNO  253   6.026   6.346   7.763 -0.0276 -0.2349 -0.2750
   22DOPS   PO4  254   6.395   6.038   7.807 -0.1303  0.0373  0.0433
   22DOPS   GL1  255   6.314   6.151   8.179  0.2433 -0.2068 -0.0870
   22DOPS   GL2  256   6.074   5.947   8.465 -0.0731 -0.2449 -0.1944
   22DOPS   C1A  257   6.308   6.337   8.561  0.2534 -0.1298  0.0280
   22DOPS   D2A  258   6.289   6.081   8.970  0.2779  0.0486 -0.1171
   22DOPS   C3A  259   5.918   6.157   9.281 -0.0414  0.1278  0.0916
   22DOPS   C4A  260   5.669   6.034   9.555 -0.0728 -0.1669 -0.1776
   22DOPS   C1B  261   5.820   5.836   8.800  0.2474 -0.3375 -0.2041
   22DOPS   D2B  262   5.910   5.644   9.182  0.0509  0.1403 -0.0473
   22DOPS   C3B  263   5.627   5.575   9.549  0.3458 -0.3698  0.0612
   22DOPS   C4B  264   5.308   5.713   9.754  0.2180  0.3205 -0.0038
   23DOPS   CNO  265   3.439   5.654   6.971 -0.0026  0.0856  0.0934
   23DOPS   PO4  266   3.358   5.647   7.439 -0.0460  0.0049  0.0009
   23DOPS   GL1  267   3.318   5.370   7.856 -0.0234 -0.0444 -0.0871
   23DOPS   GL2  268   3.517   5.515   8.115  0.0417  0.1809  0.2786
   23DOPS   C1A  269   3.237   5.121   8.404 -0.2204  0.1217  0.0474
   23DOPS   D2A  270   3.321   5.091   8.826  0.1532  0.1710 -0.2254
   23DOPS   C3A  271   3.167   5.507   9.052 -0.0750  0.0242  0.3066
   23DOPS   C4A  272   2.872   5.510   9.375  0.3289 -0.0942 -0.2626
   23DOPS   C1B  273   3.561   5.446   8.603 -0.2429 -0.2264  0.0410
   23DOPS   D2B  274   3.834   5.440   8.929 -0.0932 -0.1993 -0.1352
   23DOPS   C3B  275   3.614   5.329   9.308 -0.1393  0.3773 -0.1299
   23DOPS   C4B  276   3.362   4.963   9.412  0.2394  0.2373  0.0547
   24DOPS   CNO  277   3.669   6.168   7.471  0.0435 -0.1654 -0.2510
   24DOPS   PO4  278   3.557   6.107   7.067  0.0547  0.0211 -0.0844
   24DOPS   GL1  279   3.646   6.018   6.699 -0.0955 -0.2027  0.1037
   24DOPS   GL2  280   3.846   5.777   6.547  0.2100  0.0308 -0.0567
   24DOPS   C1A  281   3.588   6.173   6.220  0.2089 -0.0131 -0.1361
   24DOPS   D2A  282   3.516   6.418   5.886  0.2421  0.2424 -0.0310
   24DOPS   C3A  283   3.231   6.328   5.553 -0.0524  0.3938  0.0630
   24DOPS   C4A  284   2.969   6.411   5.211  0.0545 -0.3790  0.2384
   24DOPS   C1B  285   4.053   5.993   6.170 -0.1730  0.2518  0.2422
   24DOPS   D2B  286   3.901   6.082   5.826  0.1664 -0.2117 -0.2388
   24DOPS   C3B  287   3.882   5.911   5.358 -0.1410 -0.0339 -0.0681
   24DOPS   C4B  288   3.620   5.521   5.259  0.3096 -0.2048 -0.2246
   25DOPS   CNO  289   0.654   2.557   7.100  0.0833  0.1186  0.0422
   25DOPS   PO4  290   0.335   2.935   6.982  0.1899 -0.0381 -0.0881
   25DOPS   GL1  291   0.340   3.014   6.506  0.1515 -0.0897  0.0593
   25DOPS   GL2  292   0.294   2.628   6.354 -0.1188 -0.0388 -0.0434
   25DOPS   C1A  293   0.475   2.953   6.009 -0.1622  0.1151 -0.1721
   25DOPS   D2A  294   0.668   3.086   5.607  0.3927  0.4067  0.1328
   25DOPS   C3A  295   0.831   3.220   5.267  0.1114 -0.1885  0.1422
   25DOPS   C4A  296   0.673   3.255   4.924 -0.0601 -0.2402 -0.2623
   25DOPS   C1B  297   0.146   2.397   6.072  0.2389  0.0645  0.2066
   25DOPS   D2B  298  -0.019   2.517   5.597 -0.0946 -0.0972 -0.0079
   25DOPS   C3B  299  -0.115   2.185   5.244  0.1080 -0.1223  0.0340
   25DOPS   C4B  300   0.027   1.950   4.962  0.0514 -0.0878 -0.3052
   26DOPS   CNO  301   6.253   2.148   8.351 -0.2132  0.1469 -0.0154
   26DOPS   PO4  302   6.217   2.496   8.127  0.2507  0.1503  0.2165
   26DOPS   GL1  303   6.494   2.548   8.483 -0.1330 -0.3462  0.1602
   26DOPS   GL2  304   6.635   2.782   8.288  0.1105  0.1882 -0.1514
   26DOPS   C1A  305   6.539   2.174   8.815  0.0101 -0.3934  0.2933
   26DOPS   D2A  306   6.393   2.050   9.183  0.0167  0.2308 -0.1465
   26DOPS   C3A  307   6.179   2.246   9.408  0.0323  0.2038  0.0844
   26DOPS   C4A  308   6.292   2.454   9.832 -0.0111  0.2930 -0.1003
   26DOPS   C1B  309   6.267   2.965   8.498  0.0793 -0.3501 -0.4145
   26DOPS   D2B  310   5.927   3.003   8.795  0.5627  0.0666  0.1504
   26DOPS   C3B  311   6.148   3.059   9.238  0.2773 -0.0573 -0.0110
   26DOPS   C4B  312   6.318   3.270   9.568  0.0130 -0.0810 -0.2663
   27DOPS   CNO  313   3.366   5.301   6.547  0.0047  0.1655  0.1804
   27DOPS   PO4  314   3.012   5.531   6.693 -0.2129 -0.1164  0.0769
   27DOPS   GL1  315   3.123   5.779   6.424 -0.1019 -0.0855 -0.0336
   27DOPS   GL2  316   2.917   6.010   6.385  0.1259  0.3107 -0.0811
   27DOPS   C1A  317   3.237   5.985   5.940 -0.0891 -0.1159 -0.0124
   27DOPS   D2A  318   3.402   5.841   5.600  0.1128  0.0984  0.0396
   27DOPS   C3A  319   3.799   5.633   5.737 -0.0715  0.2618 -0.1766
   27DOPS   C4A  320   4.203   5.445   5.725 -0.0229  0.0429  0.1211
   27DOPS   C1B  321   2.735   5.812   6.085 -0.0090 -0.2058 -0.0934
   27DOPS   D2B  322   2.407   5.444   6.038  0.2332  0.0967  0.2072
   27DOPS   C3B  323   2.005   5.470   5.855 -0.0313 -0.1510  0.1990
   27DOPS   C4B  324   1.499   5.491   5.920 -0.1034  0.2311 -0.0997
   28DOPS   CNO  325   2.798   4.741   7.861 -0.1055  0.1158  0.1157
   28DOPS   PO4  326   2.605   4.620   7.504 -0.1735 -0.1249  0.0914
   28DOPS   GL1  327   2.454   4.281   7.750 -0.1187 -0.1514  0.1436
   28DOPS   GL2  328   2.379   4.080   7.451  0.2134 -0.0142 -0.2799
   28DOPS   C1A  329   2.479   3.886   7.883  0.1480  0.2341 -0.1405
   28DOPS   D2A  330   2.508   3.700   8.392 -0.0871 -0.0323  0.5407
   28DOPS   C3A  331   2.894   3.884   8.517 -0.1303 -0.1733  0.0425
   28DOPS   C4A  332   2.925   4.210   8.688  0.0606 -0.2758  0.0086
   28DOPS   C1B  333   2.576   3.659   7.424 -0.0717 -0.1977 -0.0223
   28DOPS   D2B  334   2.893   3.458   7.219  0.5910 -0.0843  0.0827
   28DOPS   C3B  335   3.151   3.269   7.345 -0.2328  0.5479  0.2285
   28DOPS   C4B  336   3.476   2.916   7.493 -0.2020 -0.0539 -0.0492
   29DOPS   CNO  337   1.179   3.968   7.010 -0.0461  0.2828 -0.3920
   29DOPS   PO4  338   1.360   3.897   6.692 -0.0866  0.1559  0.0634
   29DOPS   GL1  339   1.538   3.529   6.557 -0.1845 -0.2413  0.1070
   29DOPS   GL2  340   1.807   3.677   6.634 -0.1497  0.0801  0.0503
   29DOPS   C1A  341   1.803   3.260   6.336 -0.1495  0.0111  0.1366
   29DOPS   D2A  342   1.864   2.908   6.084  0.1797  0.2772 -0.1929
   29DOPS   C3A  343   2.050   2.920   5.743  0.1589  0.0379 -0.1704
   29DOPS   C4A  344   1.944   2.934   5.235 -0.1875 -0.0607  0.2556
   29DOPS   C1B  345   2.194   3.789   6.386 -0.1222 -0.3489  0.1095
   29DOPS   D2B  346   2.205   3.427   6.011  0.1320  0.2858  0.1483
   29DOPS   C3B  347   2.132   3.436   5.649 -0.3464  0.3998 -0.1150
   29DOPS   C4B  348   2.357   3.387   5.126 -0.2447  0.1397 -0.0042
   30DOPS   CNO  349   5.773   5.275   7.161 -0.0220 -0.1878  0.1374
   30DOPS   PO4  350   5.799   5.028   6.833 -0.2386  0.1534  0.2566
   30DOPS   GL1  351   5.644   5.015   6.421  0.1581  0.2827  0.1216
   30DOPS   GL2  352   5.334   5.147   6.516  0.0611  0.1639 -0.2036
   30DOPS   C1A  353   5.439   5.027   6.044 -0.3147  0.0051  0.1397
   30DOPS   D2A  354   5.328   5.316   5.754 -0.2359 -0.0825  0.0625
   30DOPS   C3A  355   4.998   5.152   5.418  0.2218 -0.1276 -0.2950
   30DOPS   C4A  356   4.762   4.750   5.398 -0.1234 -0.1084 -0.0999
   30DOPS   C1B  357   5.178   5.443   6.202  0.4150  0.1521  0.2927
   30DOPS   D2B  358   4.856   5.812   6.262  0.0494 -0.0755 -0.0739
   30DOPS   C3B  359   4.446   5.743   6.068  0.1272 -0.0307 -0.3343
   30DOPS   C4B  360   4.343   5.928   5.573 -0.1029  0.2902 -0.6077
   31DOPS   CNO  361   1.580   5.702   6.835  0.1747 -0.0420  0.0803
   31DOPS   PO4  362   1.881   6.006   6.987  0.1182 -0.1195  0.1740
   31DOPS   GL1  363   1.761   6.169   6.619  0.1041  0.1031  0.1847
   31DOPS   GL2  364   1.534   6.458   6.554 -0.2581 -0.1645  0.1698
   31DOPS   C1A  365   1.475   6.000   6.331  0.0091  0.3452  0.0850
   31DOPS   D2A  366   1.376   5.975   5.882  0.1331  0.1352 -0.4143
   31DOPS   C3A  367   1.577   6.310   5.605 -0.0675  0.2186  0.0292
   31DOPS   C4A  368   1.801   6.471   5.294 -0.1459  0.0436  0.0564
   31DOPS   C1B  369   1.608   6.790   6.291 -0.3353 -0.1277 -0.0084
   31DOPS   D2B  370   1.728   6.746   5.860  0.1083  0.2421  0.2927
   31DOPS   C3B  371   1.579   6.872   5.431  0.0689 -0.0568  0.0191
   31DOPS   C4B  372   1.543   7.063   5.047  0.1454 -0.2219  0.0628
   32DOPS   CNO  373   6.377   4.436   7.138 -0.3614 -0.2491 -0.1611
   32DOPS   PO4  374   6.102   4.612   6.950 -0.3877 -0.2730 -0.1735
   32DOPS   GL1  375   6.112   4.661   6.442 -0.0779  0.0346 -0.3494
   32DOPS   GL2  376   6.210   4.966   6.423  0.1217  0.3749  0.0526
   32DOPS   C1A  377   6.080   4.704   5.974  0.0781  0.0274 -0.0972
   32DOPS   D2A  378   5.938   4.519   5.500 -0.2764  0.2286 -0.0602
   32DOPS   C3A  379   5.861   4.855   5.233 -0.3921 -0.2071  0.0226
   32DOPS   C4A  380   6.055   5.235   5.028  0.1813 -0.1516  0.0847
   32DOPS   C1B  381   6.122   5.253   6.083  0.1953 -0.1833 -0.1539
   32DOPS   D2B  382   5.819   5.403   5.838  0.1914 -0.0994  0.2128
   32DOPS   C3B  383   5.729   5.362   5.419 -0.1060  0.1706 -0.1325
   32DOPS   C4B  384   5.466   5.131   5.195 -0.0870  0.0546 -0.0527
   33DOPS   CNO  385   4.692   4.522   8.108 -0.0774 -0.0227  0.0491
   33DOPS   PO4  386   4.833   4.345   7.824 -0.2423 -0.1377 -0.0566
   33DOPS   GL1  387   4.810   4.050   8.141 -0.0557  0.2037 -0.2001
   33DOPS   GL2  388   5.043   4.055   8.381 -0.0594 -0.2627  0.1668
   33DOPS   C1A  389   4.650   3.728   8.502  0.0373 -0.0272  0.1190
   33DOPS   D2A  390   4.389   3.425   8.429 -0.5499 -0.0689  0.1710
   33DOPS   C3A  391   4.454   3.074   8.607 -0.1346  0.0173  0.0583
   33DOPS   C4A  392   4.320   2.718   8.789 -0.3558  0.0344  0.1384
   33DOPS   C1B  393   4.838   4.326   8.584 -0.0419  0.0116 -0.0921
   33DOPS   D2B  394   4.848   4.555   9.051 -0.4355  0.1398 -0.0850
   33DOPS   C3B  395   4.647   4.202   9.290  0.1009  0.3661 -0.2334
   33DOPS   C4B  396   4.628   3.742   9.281 -0.1230 -0.2728  0.1208
   34DOPS   CNO  397   3.142   1.643   7.304 -0.0808 -0.1954 -0.1908
   34DOPS   PO4  398   2.673   1.722   7.482 -0.1644  0.0389  0.0041
   34DOPS   GL1  399   2.925   2.059   7.486 -0.2345 -0.2947 -0.1007
   34DOPS   GL2  400   3.013   2.126   7.844  0.1337 -0.0049 -0.1060
   34DOPS   C1A  401   2.940   2.388   7.250  0.1116  0.2372  0.0923
   34DOPS   D2A  402   3.074   2.753   7.167  0.1090 -0.0575 -0.1153
   34DOPS   C3A  403   2.983   2.682   6.734 -0.0690 -0.1760 -0.0023
   34DOPS   C4A  404   2.720   2.574   6.318  0.0389 -0.2837 -0.1601
   34DOPS   C1B  405   3.062   2.648   7.658  0.0717  0.2197 -0.2565
   34DOPS   D2B  406   2.758   3.006   7.568  0.3023  0.0013 -0.1610
   34DOPS   C3B  407   2.341   2.902   7.865 -0.0496 -0.1129  0.1223
   34DOPS   C4B  408   2.062   2.618   8.097  0.2080  0.0134  0.0335
   35DOPS   CNO  409   1.863   1.447   6.636 -0.0855  0.0793  0.2241
   35DOPS   PO4  410   1.531   1.202   6.679  0.0516 -0.0849 -0.1684
   35DOPS   GL1  411   1.515   1.272   6.288  0.1577  0.0387 -0.0751
   35DOPS   GL2  412   1.390   1.511   6.273 -0.0653 -0.2245 -0.0186
   35DOPS   C1A  413   1.424   1.220   5.816 -0.0427  0.0087  0.1378
   35DOPS   D2A  414   1.471   1.534   5.535  0.0783 -0.1462  0.1564
   35DOPS   C3A  415   1.190   1.504   5.183 -0.2787 -0.2916 -0.0090
   35DOPS   C4A  416   1.151   1.573   4.838  0.2331  0.0726 -0.1414
   35DOPS   C1B  417   1.186   1.706   5.991 -0.1098  0.0802 -0.2333
   35DOPS   D2B  418   1.058   1.799   5.553  0.1395 -0.0439  0.0929
   35DOPS   C3B  419   0.656   1.621   5.327  0.2310 -0.1443  0.1039
   35DOPS   C4B  420   0.639   1.418   4.963  0.1746 -0.0705 -0.2173
   36DOPS   CNO  421   5.635   4.341   6.445  0.1014  0.0417 -0.3429
   36DOPS   PO4  422   5.819   3.806   6.526  0.0351 -0.0069 -0.0151
   36DOPS   GL1  423   5.478   3.717   6.172  0.0831 -0.3018 -0.1322
   36DOPS   GL2  424   5.256   3.339   6.195 -0.3052  0.1788 -0.0807
   36DOPS   C1A  425   5.244   3.731   5.773 -0.0876 -0.3526  0.2844
   36DOPS   D2A  426   4.755   3.621   5.677  0.1420  0.1307  0.0874
   36DOPS   C3A  427   4.545   3.934   5.516 -0.0556  0.2721  0.0172
   36DOPS   C4A  428   4.413   4.333   5.616 -0.1609  0.1808 -0.1570
   36DOPS   C1B  429   5.112   3.190   5.769  0.5093 -0.2259 -0.3120
   36DOPS   D2B  430   4.860   3.188   5.346  0.2330 -0.3138 -0.1927
   36DOPS   C3B  431   4.399   3.334   5.460 -0.1523 -0.0623 -0.2700
   36DOPS   C4B  432   4.164   3.665   5.606  0.0559  0.0241  0.0492
   37DOPS   CNO  433   5.654   1.789   7.558 -0.1016  0.2562 -0.2633
   37DOPS   PO4  434   6.109   1.669   7.798  0.0394  0.0538 -0.0791
   37DOPS   GL1  435   6.094   1.645   8.293  0.0829 -0.2305 -0.1302
   37DOPS   GL2  436   6.332   1.463   8.361 -0.3965 -0.1181 -0.2906
   37DOPS   C1A  437   6.031   1.860   8.675  0.1143  0.0455 -0.4277
   37DOPS   D2A  438   5.886   1.782   9.090  0.4045  0.0358  0.5362
   37DOPS   C3A  439   5.448   1.780   9.185 -0.1932  0.0817 -0.0456
   37DOPS   C4A  440   5.049   1.840   8.924 -0.2666 -0.0475 -0.2149
   37DOPS   C1B  441   5.951   1.326   8.602  0.0968 -0.0506  0.0001
   37DOPS   D2B  442   5.821   1.081   8.898 -0.0982 -0.0478 -0.1042
   37DOPS   C3B  443   5.627   1.306   9.287 -0.0757 -0.1175  0.1416
   37DOPS   C4B  444   5.421   1.420   9.679 -0.1671 -0.0490  0.1018
   38DOPS   CNO  445   2.783   1.916   7.042  0.0632  0.0195  0.1841
   38DOPS   PO4  446   2.372   1.630   7.020  0.1572 -0.2971  0.4065
   38DOPS   GL1  447   2.372   1.621   6.610  0.0093  0.0303  0.1303
   38DOPS   GL2  448   2.194   1.868   6.569 -0.0955  0.1111  0.1599
   38DOPS   C1A  449   2.225   1.389   6.200  0.0668  0.0621  0.0706
   38DOPS   D2A  450   2.348   1.313   5.748  0.4518  0.3261 -0.3382
   38DOPS   C3A  451   2.087   1.130   5.518  0.1218 -0.0096  0.4224
   38DOPS   C4A  452   2.066   0.805   5.183  0.2470 -0.0054 -0.0194
   38DOPS   C1B  453   2.106   1.982   6.124  0.1678 -0.2522 -0.1296
   38DOPS   D2B  454   2.116   1.990   5.730  0.1516 -0.3977 -0.3681
   38DOPS   C3B  455   2.476   1.729   5.585 -0.1515 -0.0143  0.0503
   38DOPS   C4B  456   2.474   1.585   5.147  0.1812 -0.1385  0.0812
   39DOPS   CNO  457   1.252   4.991   6.973  0.2204  0.0386 -0.2531
   39DOPS   PO4  458   1.209   4.970   6.565  0.2924 -0.0651 -0.3419
   39DOPS   GL1  459   1.000   5.036   6.269 -0.1075  0.0560  0.0476
   39DOPS   GL2  460   0.729   4.686   6.313 -0.0414 -0.1498 -0.3448
   39DOPS   C1A  461   0.983   5.400   5.947 -0.2871  0.2669  0.4857
   39DOPS   D2A  462   1.005   5.273   5.470  0.0287  0.0945  0.1043
   39DOPS   C3A  463   0.879   4.996   5.188  0.0731 -0.1824  0.1597
   39DOPS   C4A  464   0.803   4.678   4.906 -0.2350 -0.2108  0.2786
   39DOPS   C1B  465   0.709   4.185   6.050 -0.0594  0.2141 -0.1048
   39DOPS   D2B  466   0.802   3.769   5.815  0.2599 -0.0572  0.1737
   39DOPS   C3B  467   0.616   3.752   5.401 -0.0900  0.1834 -0.0499
   39DOPS   C4B  468   0.300   3.396   5.290 -0.1230 -0.0927  0.0846
   40DOPS   CNO  469   5.020   5.547   6.639  0.3428 -0.5268 -0.2063
   40DOPS   PO4  470   4.678   5.373   6.753 -0.1843  0.0963 -0.2309
   40DOPS   GL1  471   4.697   5.234   6.366 -0.2341  0.0783 -0.2330
   40DOPS   GL2  472   4.425   5.116   6.117 -0.1921  0.1950 -0.3631
   40DOPS   C1A  473   4.857   5.142   5.977 -0.1581 -0.0260  0.1076
   40DOPS   D2A  474   4.800   5.499   5.851 -0.3066  0.1710  0.0922
   40DOPS   C3A  475   4.614   5.574   5.425 -0.0045 -0.1397 -0.0501
   40DOPS   C4A  476   4.144   5.491   5.238  0.0038  0.2813  0.0532
   40DOPS   C1B  477   4.425   4.985   5.720  0.1588  0.3115  0.1389
   40DOPS   D2B  478   4.224   4.932   5.349  0.0404  0.2532  0.1015
   40DOPS   C3B  479   4.172   4.586   5.058 -0.2040 -0.2180 -0.0691
   40DOPS   C4B  480   4.115   4.203   5.217 -0.2934 -0.0609  0.0219
   41DOPS   CNO  481   5.699   6.022   6.811 -0.1815 -0.1479 -0.0412
   41DOPS   PO4  482   5.209   5.988   6.853  0.7628 -0.0748  0.1281
   41DOPS   GL1  483   5.346   5.879   6.453 -0.2701  0.4798 -0.1797
   41DOPS   GL2  484   5.639   6.055   6.271 -0.0035 -0.0562 -0.2221
   41DOPS   C1A  485   5.258   5.823   5.951 -0.3734 -0.3113 -0.3722
   41DOPS   D2A  486   5.418   5.727   5.477  0.4261  0.1730 -0.4084
   41DOPS   C3A  487   5.191   5.703   5.150  0.0842 -0.0057 -0.3851
   41DOPS   C4A  488   4.821   5.659   4.963 -0.0732  0.0023 -0.1289
   41DOPS   C1B  489   5.633   6.187   5.888  0.0273  0.1856 -0.0331
   41DOPS   D2B  490   5.784   6.090   5.506  0.1203  0.1472 -0.1718
   41DOPS   C3B  491   5.749   5.846   5.139 -0.2537 -0.0025  0.1485
   41DOPS   C4B  492   5.612   5.559   4.921  0.1808  0.0004 -0.3784
   42DOPS   CNO  493   0.640   5.226   8.326 -0.1565  0.0717 -0.2685
   42DOPS   PO4  494   0.748   5.707   8.086  0.0557 -0.1046 -0.1385
   42DOPS   GL1  495   0.800   5.873   8.484  0.2929 -0.1058  0.2027
   42DOPS   GL2  496   0.621   6.092   8.553 -0.0692  0.0192  0.2346
   42DOPS   C1A  497   0.726   5.608   8.773  0.2530 -0.0716 -0.2785
   42DOPS   D2A  498   0.499   5.593   9.159  0.2334 -0.0862 -0.1471
   42DOPS   C3A  499   0.261   5.346   9.416 -0.0017 -0.0124 -0.0065
   42DOPS   C4A  500   0.225   5.139   9.790  0.1142 -0.0387 -0.2238
   42DOPS   C1B  501   0.749   6.053   8.906 -0.1813 -0.2577 -0.1905
   42DOPS   D2B  502   0.996   6.250   9.172 -0.0210 -0.1842 -0.3095
   42DOPS   C3B  503   1.293   6.122   9.423  0.0424  0.0491  0.0111
   42DOPS   C4B  504   1.743   6.260   9.588  0.1160  0.2101 -0.0775
   43DOPS   CNO  505   5.388   3.964   6.758 -0.1097  0.0365 -0.2264
   43DOPS   PO4  506   5.005   4.030   7.073  0.1896 -0.7189  0.0022
   43DOPS   GL1  507   4.606   3.906   7.022  0.1087  0.1193  0.3063
   43DOPS   GL2  508   4.422   3.812   7.350  0.2464  0.2516  0.0228
   43DOPS   C1A  509   4.485   3.658   6.643 -0.1117 -0.1417 -0.3203
   43DOPS   D2A  510   4.367   3.727   6.228  0.3071  0.1717 -0.0377
   43DOPS   C3A  511   4.707   3.402   6.115  0.0889  0.1669  0.2350
   43DOPS   C4A  512   4.621   3.161   5.840 -0.0213 -0.1286 -0.2250
   43DOPS   C1B  513   4.214   3.477   7.158 -0.3323  0.4447  0.2911
   43DOPS   D2B  514   4.157   3.268   6.852  0.2756 -0.0154  0.3143
   43DOPS   C3B  515   3.898   2.941   6.717  0.2385 -0.0073  0.0625
   43DOPS   C4B  516   3.725   2.531   6.504  0.2949 -0.1050  0.2100
   44DOPS   CNO  517   3.062   0.825   7.065  0.0647  0.1625 -0.1218
   44DOPS   PO4  518   3.098   1.103   6.769  0.0041 -0.1121 -0.0912
   44DOPS   GL1  519   3.343   1.124   6.480 -0.0085  0.1190  0.1250
   44DOPS   GL2  520   3.259   0.824   6.247  0.0653  0.2547  0.0795
   44DOPS   C1A  521   3.592   1.258   6.116  0.1026 -0.0706  0.2255
   44DOPS   D2A  522   3.475   1.518   5.872  0.1232  0.3048  0.0091
   44DOPS   C3A  523   3.311   1.736   5.501  0.2032 -0.0432 -0.3475
   44DOPS   C4A  524   2.904   1.816   5.304 -0.2795 -0.1679 -0.1529
   44DOPS   C1B  525   3.058   1.204   6.049  0.0027 -0.0668 -0.0216
   44DOPS   D2B  526   2.933   1.476   5.693 -0.1351  0.1136  0.1453
   44DOPS   C3B  527   2.910   1.147   5.306 -0.1615  0.0165  0.1794
   44DOPS   C4B  528   2.493   1.046   5.157  0.0788  0.0517 -0.1818
   45DOPS   CNO  529   4.230   4.698   7.273 -0.0802  0.0053  0.0313
   45DOPS   PO4  530   4.554   4.279   7.404 -0.0537 -0.5141  0.1610
   45DOPS   GL1  531   4.131   4.242   7.163  0.0645 -0.0433  0.3701
   45DOPS   GL2  532   3.854   4.276   7.242 -0.1306  0.0830 -0.0770
   45DOPS   C1A  533   4.075   3.907   6.962 -0.0649  0.1936 -0.1824
   45DOPS   D2A  534   3.760   3.716   6.991  0.0522 -0.2313  0.1099
   45DOPS   C3A  535   3.725   3.415   7.220  0.3899 -0.0122 -0.1524
   45DOPS   C4A  536   3.970   3.094   7.329 -0.1409 -0.4790 -0.0976
   45DOPS   C1B  537   3.804   3.859   7.493 -0.1829 -0.2458  0.0109
   45DOPS   D2B  538   3.323   3.690   7.552  0.1008 -0.3553 -0.2426
   45DOPS   C3B  539   2.918   3.911   7.699  0.2317 -0.0843 -0.0296
   45DOPS   C4B  540   2.931   4.078   8.052  0.2204 -0.0614 -0.1047
   46DOPS   CNO  541  -0.022   2.003   6.976  0.0059 -0.0731  0.1394
   46DOPS   PO4  542   0.365   2.207   6.851  0.0140  0.1742 -0.1453
   46DOPS   GL1  543   0.266   2.038   6.423  0.1516 -0.0101  0.0000
   46DOPS   GL2  544  -0.070   2.107   6.416  0.3751 -0.0789  0.1466
   46DOPS   C1A  545   0.193   1.897   6.084  0.2788  0.1095  0.1931
   46DOPS   D2A  546   0.061   1.956   5.755  0.1637 -0.1034  0.1090
   46DOPS   C3A  547   0.299   1.943   5.371  0.2846  0.2373 -0.1367
   46DOPS   C4A  548   0.517   1.954   5.007 -0.0341  0.1129 -0.0511
   46DOPS   C1B  549  -0.325   1.829   6.259 -0.0150 -0.4582  0.0850
   46DOPS   D2B  550  -0.363   1.624   5.885  0.0303 -0.1028 -0.0948
   46DOPS   C3B  551  -0.158   1.648   5.445 -0.0063  0.0919  0.0528
   46DOPS   C4B  552   0.188   1.509   5.106  0.1725 -0.1393  0.2201
   47DOPS   CNO  553   3.464   1.360   7.593 -0.1186 -0.0778  0.1620
   47DOPS   PO4  554   3.411   1.193   7.183 -0.1433 -0.1385 -0.1311
   47DOPS   GL1  555   3.236   1.563   6.808 -0.0580 -0.2998  0.0566
   47DOPS   GL2  556   3.349   1.810   6.728 -0.1598 -0.1209 -0.0315
   47DOPS   C1A  557   3.214   1.607   6.299  0.1496 -0.0371  0.0984
   47DOPS   D2A  558   3.220   1.943   5.961 -0.0483  0.0237 -0.1905
   47DOPS   C3A  559   3.056   2.278   5.991  0.0291 -0.0967 -0.3532
   47DOPS   C4A  560   3.250   2.586   6.316  0.1504  0.2486 -0.0891
   47DOPS   C1B  561   3.490   2.119   6.385  0.0007 -0.2609 -0.1365
   47DOPS   D2B  562   3.536   2.357   6.045  0.0013  0.3787  0.0249
   47DOPS   C3B  563   3.510   2.239   5.657 -0.1696 -0.0326  0.3374
   47DOPS   C4B  564   3.690   2.046   5.320  0.1350  0.2763 -0.0419
   48DOPS   CNO  565   3.845   5.229   7.711  0.1890 -0.0725 -0.0534
   48DOPS   PO4  566   3.888   4.855   7.588 -0.1153  0.1349 -0.0047
   48DOPS   GL1  567   3.671   4.500   7.682  0.2464 -0.0367 -0.0710
   48DOPS   GL2  568   3.927   4.300   8.046 -0.0183  0.1845 -0.1587
   48DOPS   C1A  569   3.506   4.187   7.823  0.0624  0.1215  0.1361
   48DOPS   D2A  570   3.328   3.765   8.023 -0.2396 -0.2882 -0.0041
   48DOPS   C3A  571   2.965   3.575   8.090  0.2600  0.2171 -0.0080
   48DOPS   C4A  572   2.630   3.423   7.942 -0.1709  0.0625  0.1503
   48DOPS   C1B  573   3.867   4.430   8.485  0.0392 -0.0862  0.0295
   48DOPS   D2B  574   4.032   4.321   8.918 -0.2872  0.1680  0.1176
   48DOPS   C3B  575   3.664   4.179   9.132 -0.1953  0.0391 -0.0764
   48DOPS   C4B  576   3.349   3.865   9.321  0.0146  0.4053 -0.1721
   49DOPS   CNO  577   1.345   2.007   7.663  0.1590  0.1296 -0.0444
   49DOPS   PO4  578   1.173   2.374   7.852  0.1555 -0.2114  0.0588
   49DOPS   GL1  579   1.343   2.273   8.225 -0.0968 -0.1701  0.0269
   49DOPS   GL2  580   1.216   2.367   8.375  0.3609  0.1456  0.1547
   49DOPS   C1A  581   1.751   2.371   8.527 -0.1651 -0.1493  0.3201
   49DOPS   D2A  582   2.136   2.509   8.721 -0.0464 -0.0373 -0.0372
   49DOPS   C3A  583   2.389   2.583   9.144  0.3577 -0.1047  0.2072
   49DOPS   C4A  584   2.484   2.836   9.481  0.1402  0.0824 -0.2072
   49DOPS   C1B  585   1.354   2.446   8.780 -0.1621 -0.0730 -0.0750
   49DOPS   D2B  586   1.296   2.299   9.243 -0.1835 -0.1488 -0.1018
   49DOPS   C3B  587   1.552   2.489   9.481 -0.2294  0.0487  0.0868
   49DOPS   C4B  588   1.711   2.932   9.502  0.3450 -0.2311  0.3117
   50DOPS   CNO  589   2.600   6.110   7.421 -0.1794  0.1319 -0.1451
   50DOPS   PO4  590   2.776   6.351   7.088  0.4419 -0.0316  0.1339
   50DOPS   GL1  591   2.898   6.538   6.687 -0.0824  0.0421 -0.2970
   50DOPS   GL2  592   2.686   6.445   6.370 -0.3369 -0.5441  0.2002
   50DOPS   C1A  593   3.001   6.786   6.255  0.4492 -0.0374 -0.4614
   50DOPS   D2A  594   2.762   6.977   5.812  0.1376  0.1437 -0.1025
   50DOPS   C3A  595   2.950   7.298   5.708  0.2192 -0.1604  0.1190
   50DOPS   C4A  596   3.418   7.449   5.742  0.1689  0.0375 -0.1717
   50DOPS   C1B  597   2.734   6.399   5.951 -0.3021 -0.0315  0.0313
   50DOPS   D2B  598   2.712   6.140   5.592  0.1365 -0.1934  0.1484
   50DOPS   C3B  599   2.864   5.681   5.580 -0.0026 -0.0766  0.0089
   50DOPS   C4B  600   3.161   5.421   5.401 -0.0802  0.0884 -0.0261
   51DOPS   CNO  601   0.198   5.621   6.929  0.2634 -0.2078  0.0265
   51DOPS   PO4  602   0.394   5.250   6.904 -0.2042  0.0557  0.0674
   51DOPS   GL1  603   0.228   5.139   6.497  0.1230  0.2944  0.3321
   51DOPS   GL2  604   0.067   5.347   6.534  0.0584  0.1691 -0.1949
   51DOPS   C1A  605   0.134   5.407   6.034 -0.0595 -0.1288 -0.2312
   51DOPS   D2A  606   0.048   5.431   5.684  0.0059  0.1272 -0.4531
   51DOPS   C3A  607   0.133   5.129   5.562  0.2832 -0.1068 -0.0287
   51DOPS   C4A  608  -0.022   4.922   5.192  0.3138  0.2562 -0.2000
   51DOPS   C1B  609  -0.102   5.685   6.335 -0.0188  0.1543 -0.0822
   51DOPS   D2B  610  -0.470   5.820   6.072 -0.1555  0.3923  0.0218
   51DOPS   C3B  611  -0.318   5.807   5.709  0.0980  0.2496  0.2677
   51DOPS   C4B  612  -0.254   5.571   5.321  0.2892 -0.0281  0.0740
   52DOPS   CNO  613   3.092   5.287   7.118 -0.0821  0.0150  0.2543
   52DOPS   PO4  614   2.924   5.318   7.517 -0.0135 -0.0645  0.4163
   52DOPS   GL1  615   2.837   5.242   7.897  0.0035 -0.2368 -0.3139
   52DOPS   GL2  616   2.919   5.401   8.155 -0.0782 -0.1124  0.2789
   52DOPS   C1A  617   2.686   4.986   8.259  0.1316  0.0703  0.2173
   52DOPS   D2A  618   2.994   4.623   8.286  0.0470  0.2929  0.1837
   52DOPS   C3A  619   3.251   4.581   8.647  0.0066 -0.0100  0.0678
   52DOPS   C4A  620   3.116   4.519   8.993 -0.0418 -0.2518  0.0625
   52DOPS   C1B  621   3.122   5.742   8.432 -0.0022  0.0486  0.1187
   52DOPS   D2B  622   3.176   6.058   8.736 -0.0888  0.2626  0.3124
   52DOPS   C3B  623   3.167   6.133   9.232 -0.4245 -0.1870  0.0658
   52DOPS   C4B  624   3.493   6.511   9.257  0.3439 -0.3833  0.1065
   53DOPS   CNO  625   4.700  -0.479   7.368  0.0135  0.3066 -0.3825
   53DOPS   PO4  626   4.466  -0.146   7.118  0.1086  0.0737 -0.2001
   53DOPS   GL1  627   4.262  -0.232   6.660  0.1388  0.1443  0.1404
   53DOPS   GL2  628   3.954  -0.111   6.551 -0.2874  0.1031  0.5086
   53DOPS   C1A  629   4.492  -0.204   6.281  0.3156 -0.2690  0.0265
   53DOPS   D2A  630   4.506  -0.199   5.965 -0.0325  0.5187  0.1520
   53DOPS   C3A  631   4.753   0.022   5.790  0.1316 -0.0446 -0.0391
   53DOPS   C4A  632   4.982   0.380   5.444  0.0816  0.0716  0.1324
   53DOPS   C1B  633   3.992   0.006   6.155  0.2317 -0.1763 -0.1397
   53DOPS   D2B  634   3.816   0.309   5.855  0.1720  0.0938  0.2415
   53DOPS   C3B  635   3.654   0.537   5.457  0.1113 -0.1795  0.0817
   53DOPS   C4B  636   3.319   0.802   5.226  0.1054  0.1659  0.1966
   54DOPS   CNO  637   6.076   1.651   6.662 -0.5633  0.0373 -0.0522
   54DOPS   PO4  638   6.025   2.167   6.776  0.1270 -0.0744  0.0960
   54DOPS   GL1  639   5.906   2.269   6.320 -0.0070  0.0286  0.2454
   54DOPS   GL2  640   5.686   2.564   6.224 -0.1003 -0.0811  0.0937
   54DOPS   C1A  641   6.164   2.235   5.938 -0.0315  0.0023  0.1075
   54DOPS   D2A  642   6.003   2.340   5.544  0.0349 -0.0641  0.0489
   54DOPS   C3A  643   5.897   1.936   5.385 -0.1086  0.0367  0.1950
   54DOPS   C4A  644   5.561   1.648   5.163 -0.1876  0.2599 -0.1251
   54DOPS   C1B  645   5.409   2.287   6.113  0.3400 -0.1256  0.1419
   54DOPS   D2B  646   5.253   1.984   6.328 -0.0232 -0.1391  0.4131
   54DOPS   C3B  647   4.871   1.929   6.257  0.1258  0.1165  0.1215
   54DOPS   C4B  648   4.383   1.862   6.254  0.0629  0.0968 -0.0183
   55DOPS   CNO  649   4.464   1.717   7.519  0.2147 -0.0450 -0.1366
   55DOPS   PO4  650   4.069   1.574   7.557  0.0553  0.0182  0.1562
   55DOPS   GL1  651   3.866   1.438   7.943 -0.1617 -0.0560  0.0548
   55DOPS   GL2  652   3.806   1.738   8.240  0.0389 -0.0799  0.1868
   55DOPS   C1A  653   3.536   1.361   8.446  0.2856  0.4963  0.0704
   55DOPS   D2A  654   3.251   1.267   8.817 -0.4648 -0.0889  0.0616
   55DOPS   C3A  655   3.138   1.533   9.151  0.0753  0.0114  0.1007
   55DOPS   C4A  656   3.212   1.832   9.507 -0.0930  0.0939 -0.2113
   55DOPS   C1B  657   3.787   2.052   8.515  0.1502  0.1217  0.1317
   55DOPS   D2B  658   3.523   2.216   8.957 -0.0358 -0.2392 -0.0057
   55DOPS   C3B  659   3.192   2.511   8.934  0.0478 -0.3226 -0.1027
   55DOPS   C4B  660   2.930   2.677   9.162  0.0802 -0.2250  0.2589
   56DOPS   CNO  661   6.060   0.023   6.924  0.1477 -0.0320 -0.0108
   56DOPS   PO4  662   5.552  -0.002   6.926 -0.0143  0.0982 -0.0425
   56DOPS   GL1  663   5.801   0.225   6.574  0.1035 -0.1050  0.0233
   56DOPS   GL2  664   5.589   0.447   6.453 -0.1294 -0.1417 -0.0284
   56DOPS   C1A  665   5.849   0.070   6.168 -0.1887 -0.0653  0.1112
   56DOPS   D2A  666   5.798   0.115   5.724  0.1389 -0.1422  0.0001
   56DOPS   C3A  667   5.476   0.117   5.412  0.3534  0.3074  0.0471
   56DOPS   C4A  668   5.532   0.376   4.981 -0.1709  0.1602 -0.1185
   56DOPS   C1B  669   5.572   0.545   5.995 -0.1615  0.0282 -0.1123
   56DOPS   D2B  670   5.521   0.548   5.651 -0.1717 -0.3291  0.0942
   56DOPS   C3B  671   5.861   0.504   5.335  0.0404  0.0973 -0.3232
   56DOPS   C4B  672   6.097   0.439   5.044  0.0994 -0.0409  0.3966
   57DOPS   CNO  673   2.557   4.870   6.999  0.1617 -0.2954  0.4046
   57DOPS   PO4  674   2.247   4.697   6.786  0.1358  0.2316  0.0076
   57DOPS   GL1  675   2.262   4.626   6.263 -0.0262 -0.1528  0.0209
   57DOPS   GL2  676   2.050   4.252   6.096  0.0177  0.0482  0.0009
   57DOPS   C1A  677   2.552   4.297   6.062  0.2990  0.0740  0.0518
   57DOPS   D2A  678   2.765   4.246   5.677 -0.2685 -0.2579 -0.1923
   57DOPS   C3A  679   2.973   3.813   5.565 -0.2888  0.2005  0.1230
   57DOPS   C4A  680   2.920   3.377   5.482  0.0167 -0.1333 -0.2544
   57DOPS   C1B  681   2.135   4.529   5.818  0.0593  0.2325 -0.1242
   57DOPS   D2B  682   2.112   4.798   5.527 -0.0538 -0.0727  0.1811
   57DOPS   C3B  683   1.845   5.067   5.577  0.0449 -0.1477  0.0632
   57DOPS   C4B  684   1.431   5.102   5.641  0.2613 -0.0289  0.0008
   58DOPS   CNO  685   0.809   5.751   7.493 -0.1846 -0.4044  0.2582
   58DOPS   PO4  686   1.137   5.835   7.087  0.2852  0.2559  0.2632
   58DOPS   GL1  687   1.033   6.031   6.686  0.2061 -0.2039  0.4272
   58DOPS   GL2  688   1.094   6.301   6.627  0.1155  0.1006  0.4143
   58DOPS   C1A  689   0.991   5.817   6.219 -0.1008  0.1292  0.2201
   58DOPS   D2A  690   0.770   5.854   5.814 -0.3223 -0.0874 -0.0634
   58DOPS   C3A  691   0.596   5.525   5.658  0.0500 -0.0351 -0.1204
   58DOPS   C4A  692   0.536   5.398   5.252  0.2234  0.0320 -0.0051
   58DOPS   C1B  693   0.841   6.474   6.215  0.0774 -0.1280 -0.2371
   58DOPS   D2B  694   0.881   6.386   5.772 -0.0389 -0.0654 -0.0629
   58DOPS   C3B  695   1.050   6.139   5.538 -0.1022  0.0675 -0.1367
   58DOPS   C4B  696   1.116   5.724   5.506  0.0072 -0.0831  0.0344
   59DOPS   CNO  697   3.394   4.906   6.961  0.0997  0.0531  0.0526
   59DOPS   PO4  698   3.496   4.583   7.171  0.0840  0.1374  0.0830
   59DOPS   GL1  699   3.515   4.499   6.722  0.1812  0.0252 -0.0619
   59DOPS   GL2  700   3.657   4.192   6.789 -0.0082  0.2268 -0.0467
   59DOPS   C1A  701   3.371   4.332   6.361  0.2332 -0.1262 -0.1925
   59DOPS   D2A  702   3.739   4.228   6.122 -0.1268 -0.2113  0.1158
   59DOPS   C3A  703   3.819   3.740   6.063 -0.2562  0.5019 -0.0853
   59DOPS   C4A  704   3.648   3.311   6.134 -0.1393  0.1166  0.0525
   59DOPS   C1B  705   3.529   3.935   6.536  0.1813  0.0418  0.1738
   59DOPS   D2B  706   3.392   3.752   6.251  0.1313 -0.0848  0.0479
   59DOPS   C3B  707   3.089   3.429   6.304  0.1035 -0.0137 -0.0922
   59DOPS   C4B  708   3.046   2.977   6.105  0.2214 -0.0261 -0.1971
   60DOPS   CNO  709   3.233   0.427   6.714 -0.2788 -0.0276 -0.0335
   60DOPS   PO4  710   3.732   0.335   6.850 -0.1701 -0.0300  0.3223
   60DOPS   GL1  711   3.635   0.555   6.410 -0.1376  0.0375  0.1005
   60DOPS   GL2  712   3.576   0.290   6.248  0.2721  0.0581 -0.1107
   60DOPS   C1A  713   3.734   0.780   5.999 -0.0159  0.1694  0.2518
   60DOPS   D2A  714   3.936   0.986   5.796  0.0715 -0.0583 -0.2286
   60DOPS   C3A  715   3.910   1.041   5.491  0.0578  0.2798 -0.2409
   60DOPS   C4A  716   3.876   0.935   5.060 -0.1375  0.1002  0.3344
   60DOPS   C1B  717   3.296   0.420   5.901 -0.2456  0.2398 -0.1028
   60DOPS   D2B  718   3.164   0.345   5.504 -0.0331 -0.1873  0.1933
   60DOPS   C3B  719   3.448   0.122   5.189 -0.1902 -0.1404  0.3140
   60DOPS   C4B  720   3.391  -0.417   5.107  0.1821  0.2497  0.1820
   61DOPS   CNO  721   4.303   5.018   6.591 -0.1296  0.0162 -0.3814
   61DOPS   PO4  722   4.376   4.629   6.750 -0.2555  0.0356 -0.2380
   61DOPS   GL1  723   4.148   4.399   6.578 -0.1247 -0.1815  0.1330
   61DOPS   GL2  724   3.898   4.597   6.449  0.1632  0.0128  0.1089
   61DOPS   C1A  725   4.008   3.991   6.480  0.2627 -0.1403  0.0074
   61DOPS   D2A  726   3.947   3.590   6.541  0.1622 -0.0261  0.1724
   61DOPS   C3A  727   3.447   3.452   6.666 -0.0276 -0.2104 -0.1868
   61DOPS   C4A  728   3.355   3.011   6.509 -0.4218  0.1808 -0.0893
   61DOPS   C1B  729   3.954   4.694   6.055  0.1965  0.1793  0.0080
   61DOPS   D2B  730   3.944   4.590   5.609  0.3790  0.0024  0.0578
   61DOPS   C3B  731   3.582   4.403   5.648 -0.0360 -0.2701 -0.1718
   61DOPS   C4B  732   3.308   4.138   5.892  0.1212  0.1235 -0.4879
   62DOPS   CNO  733   4.951  -0.014   6.882  0.0971  0.2173  0.2734
   62DOPS   PO4  734   5.148   0.440   6.744 -0.2105  0.0170  0.1323
   62DOPS   GL1  735   4.981   0.688   6.408  0.3083 -0.1556 -0.0730
   62DOPS   GL2  736   5.174   0.746   6.220  0.1155  0.2633 -0.1601
   62DOPS   C1A  737   4.595   0.582   6.192  0.2510 -0.2747  0.1294
   62DOPS   D2A  738   4.421   0.700   5.753  0.0915 -0.0682 -0.0990
   62DOPS   C3A  739   4.115   0.540   5.419  0.1747  0.0136 -0.3481
   62DOPS   C4A  740   4.042   0.257   5.084 -0.1658  0.0276  0.3059
   62DOPS   C1B  741   5.000   0.450   5.928 -0.0665 -0.0170  0.0879
   62DOPS   D2B  742   5.283   0.190   5.870 -0.3287  0.1117 -0.0167
   62DOPS   C3B  743   5.176  -0.195   5.658  0.3766  0.3751 -0.1736
   62DOPS   C4B  744   4.822  -0.503   5.534 -0.0238  0.0943 -0.5144
   63DOPS   CNO  745   6.894   4.220   6.523 -0.0179  0.2004 -0.0366
   63DOPS   PO4  746   6.644   4.083   6.863  0.0415 -0.0026 -0.1432
   63DOPS   GL1  747   6.422   4.289   6.602  0.2111 -0.0777  0.0336
   63DOPS   GL2  748   6.129   4.175   6.354  0.0937  0.1064  0.1780
   63DOPS   C1A  749   6.652   4.586   6.298 -0.2987  0.0784 -0.0065
   63DOPS   D2A  750   6.549   4.876   5.985 -0.1543 -0.4589 -0.4189
   63DOPS   C3A  751   6.473   4.599   5.658  0.1633  0.1943  0.1069
   63DOPS   C4A  752   6.571   4.252   5.357  0.1098  0.0069  0.2114
   63DOPS   C1B  753   5.821   4.172   5.973  0.1403  0.1480 -0.1189
   63DOPS   D2B  754   5.707   3.936   5.720 -0.0066 -0.0893  0.2540
   63DOPS   C3B  755   5.713   3.459   5.842 -0.1563  0.0193 -0.0021
   63DOPS   C4B  756   6.052   3.161   5.921  0.0609 -0.0288  0.0601
   64DOPS   CNO  757   1.546   2.102   7.197 -0.1553 -0.0649 -0.0219
   64DOPS   PO4  758   1.449   2.443   6.945 -0.1874 -0.1034  0.0455
   64DOPS   GL1  759   1.796   2.538   6.579 -0.0026 -0.2951  0.4040
   64DOPS   GL2  760   1.779   2.354   6.299 -0.1535  0.1917 -0.1876
   64DOPS   C1A  761   2.242   2.490   6.259 -0.1928 -0.2688 -0.0016
   64DOPS   D2A  762   2.511   2.638   5.903 -0.1421  0.0713 -0.1110
   64DOPS   C3A  763   2.558   3.091   5.787 -0.0571 -0.2752 -0.0725
   64DOPS   C4A  764   2.732   3.370   5.940  0.0098  0.1381  0.4289
   64DOPS   C1B  765   1.879   2.443   5.887 -0.0928  0.0453 -0.4180
   64DOPS   D2B  766   2.093   2.492   5.422  0.0313  0.0311 -0.1753
   64DOPS   C3B  767   2.458   2.737   5.368  0.1180  0.1161 -0.1481
   64DOPS   C4B  768   2.841   2.754   5.541  0.2055 -0.0551  0.0386
   65DOPS   CNO  769   1.682   6.745   3.360 -0.1813  0.1010  0.0591
   65DOPS   PO4  770   1.892   6.358   3.303  0.3712 -0.0528  0.3707
   65DOPS   GL1  771   1.752   6.259   3.591  0.1843  0.0447 -0.0299
   65DOPS   GL2  772   1.595   6.499   3.764  0.0302 -0.0842  0.0011
   65DOPS   C1A  773   1.627   5.969   3.964 -0.0126  0.0415 -0.2220
   65DOPS   D2A  774   1.437   5.799   4.381 -0.0797  0.1104  0.0659
   65DOPS   C3A  775   1.485   5.797   4.758 -0.0857  0.1309 -0.0687
   65DOPS   C4A  776   1.492   5.974   5.182 -0.0882  0.2052 -0.1534
   65DOPS   C1B  777   1.624   6.414   4.289 -0.1210  0.4206 -0.4349
   65DOPS   D2B  778   1.768   6.186   4.648  0.1971 -0.3150 -0.1762
   65DOPS   C3B  779   2.267   6.188   4.782 -0.0353 -0.2071  0.1428
   65DOPS   C4B  780   2.604   6.471   4.882 -0.0590  0.5370  0.3307
   66DOPS   CNO  781  -0.215   4.896   2.754 -0.2105 -0.0193 -0.0365
   66DOPS   PO4  782   0.001   4.726   2.859 -0.1896 -0.1693 -0.0369
   66DOPS   GL1  783  -0.078   4.702   3.251  0.2570  0.0242  0.0432
   66DOPS   GL2  784   0.026   4.951   3.534  0.1126 -0.0596  0.0720
   66DOPS   C1A  785   0.279   4.506   3.607  0.0488 -0.1204  0.0937
   66DOPS   D2A  786   0.467   4.341   4.065  0.1541  0.0845  0.3597
   66DOPS   C3A  787   0.200   4.345   4.400  0.0875  0.3690 -0.4586
   66DOPS   C4A  788   0.043   4.180   4.820  0.4804  0.0885 -0.0896
   66DOPS   C1B  789   0.047   5.299   3.860  0.2249 -0.0230  0.2693
   66DOPS   D2B  790   0.111   5.339   4.290  0.1157  0.2720 -0.1867
   66DOPS   C3B  791  -0.032   5.048   4.691  0.1638 -0.1815  0.1410
   66DOPS   C4B  792  -0.344   4.873   4.737  0.0751 -0.0052  0.0849
   67DOPS   CNO  793   5.675   0.513   3.599 -0.0239  0.2172 -0.2727
   67DOPS   PO4  794   5.281   0.503   3.435 -0.1392 -0.1980 -0.2333
   67DOPS   GL1  795   5.224   0.347   3.859  0.2825 -0.2024  0.2093
   67DOPS   GL2  796   4.855   0.284   3.866 -0.1429 -0.0249 -0.5844
   67DOPS   C1A  797   5.337   0.647   4.195 -0.1035  0.1570 -0.0777
   67DOPS   D2A  798   5.394   0.818   4.686  0.1279 -0.1764  0.0502
   67DOPS   C3A  799   5.168   1.209   4.811  0.1857  0.1286  0.1172
   67DOPS   C4A  800   4.786   1.124   5.007  0.0225  0.0859  0.1373
   67DOPS   C1B  801   4.834   0.355   4.281  0.1565 -0.0481 -0.0939
   67DOPS   D2B  802   4.882   0.002   4.581 -0.2240 -0.2353 -0.0941
   67DOPS   C3B  803   4.538  -0.108   4.833 -0.1139 -0.0812  0.3504
   67DOPS   C4B  804   4.438  -0.168   5.316  0.0822  0.0670 -0.1070
   68DOPS   CNO  805   3.188   0.508   2.859 -0.0997 -0.0656 -0.1160
   68DOPS   PO4  806   3.593   0.512   3.033 -0.0254 -0.1119  0.1425
   68DOPS   GL1  807   3.603   0.690   3.377 -0.2108 -0.2662  0.1058
   68DOPS   GL2  808   3.739   0.978   3.332 -0.0843  0.3159 -0.0652
   68DOPS   C1A  809   3.546   0.666   3.820 -0.2544 -0.0637  0.2238
   68DOPS   D2A  810   3.328   0.433   4.228 -0.2582 -0.0957 -0.2077
   68DOPS   C3A  811   3.204   0.656   4.579 -0.2473  0.2329  0.0970
   68DOPS   C4A  812   2.956   0.945   4.885 -0.0307  0.1307 -0.3754
   68DOPS   C1B  813   3.719   1.093   3.716 -0.0422 -0.0125  0.0831
   68DOPS   D2B  814   3.783   1.436   4.032  0.1484  0.6867 -0.0861
   68DOPS   C3B  815   4.100   1.441   4.327  0.3013 -0.0577 -0.1255
   68DOPS   C4B  816   4.375   1.601   4.428 -0.3912 -0.0699 -0.0285
   69DOPS   CNO  817   3.017   3.232   3.660  0.2281 -0.2186 -0.2867
   69DOPS   PO4  818   3.306   3.064   3.423 -0.0163  0.3012 -0.0765
   69DOPS   GL1  819   3.454   2.779   3.679 -0.0336 -0.2042  0.1819
   69DOPS   GL2  820   3.220   2.776   3.872 -0.1077 -0.2649 -0.2165
   69DOPS   C1A  821   3.693   2.543   3.883  0.1170  0.2893  0.0529
   69DOPS   D2A  822   3.984   2.377   4.078  0.2095  0.0149  0.2483
   69DOPS   C3A  823   3.969   2.445   4.553  0.0060 -0.1808 -0.0797
   69DOPS   C4A  824   4.036   2.420   4.991  0.1820 -0.0771 -0.1900
   69DOPS   C1B  825   3.161   3.025   4.157  0.1681 -0.2176 -0.1905
   69DOPS   D2B  826   2.980   2.945   4.607 -0.1409 -0.2649  0.1657
   69DOPS   C3B  827   3.290   2.981   4.929 -0.3496 -0.2780  0.2275
   69DOPS   C4B  828   3.400   3.181   5.285 -0.2751  0.1345 -0.0743
   70DOPS   CNO  829   3.644   1.020   2.762  0.2117 -0.2361 -0.0127
   70DOPS   PO4  830   3.534   1.369   3.099 -0.0995 -0.0960 -0.2208
   70DOPS   GL1  831   3.566   1.471   3.492 -0.0317  0.2925 -0.3382
   70DOPS   GL2  832   3.948   1.525   3.582  0.0459  0.2681 -0.0566
   70DOPS   C1A  833   3.304   1.505   3.915  0.1909  0.3003  0.0308
   70DOPS   D2A  834   2.882   1.610   4.195 -0.0147  0.0520 -0.0970
   70DOPS   C3A  835   2.993   1.718   4.563  0.0449  0.0272 -0.0705
   70DOPS   C4A  836   3.042   1.480   4.968 -0.1998 -0.0896  0.1330
   70DOPS   C1B  837   4.213   1.228   3.681  0.2134 -0.2781  0.0350
   70DOPS   D2B  838   4.373   1.163   4.071  0.0515  0.1478  0.0850
   70DOPS   C3B  839   4.552   0.905   4.381  0.4016 -0.0480  0.0779
   70DOPS   C4B  840   4.831   0.782   4.624  0.0599  0.3629 -0.1022
   71DOPS   CNO  841   5.170   1.726   3.471 -0.0729  0.3425 -0.0382
   71DOPS   PO4  842   5.568   1.467   3.270 -0.0604  0.0341  0.1821
   71DOPS   GL1  843   5.567   1.486   3.765 -0.2676  0.1710  0.0703
   71DOPS   GL2  844   5.805   1.306   3.899  0.0817  0.1710 -0.0201
   71DOPS   C1A  845   5.291   1.588   4.074 -0.1768  0.0177 -0.2128
   71DOPS   D2A  846   5.307   1.672   4.490  0.3171 -0.1469  0.1432
   71DOPS   C3A  847   5.643   1.412   4.683  0.0788 -0.0562 -0.2003
   71DOPS   C4A  848   5.588   1.107   5.051 -0.0603  0.1623 -0.3099
   71DOPS   C1B  849   5.959   1.438   4.254 -0.2731 -0.2510  0.0107
   71DOPS   D2B  850   6.204   1.531   4.453  0.1691 -0.0905 -0.0250
   71DOPS   C3B  851   6.327   1.287   4.875 -0.0356  0.1707 -0.1873
   71DOPS   C4B  852   6.031   1.403   5.196 -0.0294  0.0155  0.0410
   72DOPS   CNO  853   2.820   1.352   2.861  0.0694  0.3456  0.0482
   72DOPS   PO4  854   2.727   0.934   3.091 -0.2125  0.0658 -0.4085
   72DOPS   GL1  855   2.941   0.858   3.473  0.1668  0.0739  0.0114
   72DOPS   GL2  856   3.227   0.948   3.598 -0.2267 -0.2280  0.1808
   72DOPS   C1A  857   3.056   0.574   3.765 -0.1066 -0.4623 -0.0750
   72DOPS   D2A  858   2.875   0.614   4.188 -0.2102 -0.0698  0.1120
   72DOPS   C3A  859   2.863   1.037   4.327  0.0047 -0.1006  0.2221
   72DOPS   C4A  860   3.143   1.253   4.488  0.1668  0.0791  0.1685
   72DOPS   C1B  861   3.269   1.015   4.056  0.0507 -0.0653  0.1473
   72DOPS   D2B  862   3.591   1.113   4.487  0.2533  0.1402 -0.0242
   72DOPS   C3B  863   3.413   1.154   4.941 -0.2338  0.0238 -0.2132
   72DOPS   C4B  864   3.448   1.276   5.371  0.1516  0.0473  0.1053
   73DOPS   CNO  865   0.292   1.099   3.077 -0.3690 -0.1657  0.2108
   73DOPS   PO4  866   0.442   1.465   3.167 -0.0530  0.0424  0.0673
   73DOPS   GL1  867   0.443   1.662   3.541  0.1463  0.1534  0.1763
   73DOPS   GL2  868   0.369   1.495   3.842  0.0041  0.1820 -0.0301
   73DOPS   C1A  869   0.488   2.006   3.835 -0.0161  0.2542 -0.0535
   73DOPS   D2A  870   0.295   2.158   4.122 -0.1126  0.1010  0.3331
   73DOPS   C3A  871   0.451   2.020   4.489 -0.3634 -0.2611 -0.0666
   73DOPS   C4A  872   0.831   1.886   4.660 -0.0952 -0.1368  0.0611
   73DOPS   C1B  873   0.294   1.617   4.288 -0.0879 -0.0379  0.0659
   73DOPS   D2B  874   0.247   1.458   4.635  0.0925 -0.1377 -0.2234
   73DOPS   C3B  875   0.437   1.069   4.617  0.1224  0.1615  0.0675
   73DOPS   C4B  876   0.850   1.019   4.749  0.0320 -0.1376 -0.2161
   74DOPS   CNO  877   0.533   2.100   2.563  0.2811 -0.1363  0.0057
   74DOPS   PO4  878   0.788   2.383   2.725 -0.0171 -0.0745 -0.2145
   74DOPS   GL1  879   0.946   2.449   3.147  0.1537  0.0179 -0.2878
   74DOPS   GL2  880   1.241   2.596   3.272 -0.0735  0.1742 -0.0792
   74DOPS   C1A  881   1.208   2.137   3.452  0.1059  0.1727 -0.0526
   74DOPS   D2A  882   1.354   2.171   3.835  0.2236  0.0591  0.1030
   74DOPS   C3A  883   1.656   2.219   4.131 -0.1815  0.1068  0.0423
   74DOPS   C4A  884   1.690   2.315   4.517  0.0996  0.1899 -0.0622
   74DOPS   C1B  885   1.487   2.535   3.492  0.2695  0.0066 -0.1152
   74DOPS   D2B  886   1.912   2.687   3.682 -0.0519  0.0896  0.0372
   74DOPS   C3B  887   2.180   2.421   3.986 -0.1002 -0.5396  0.2706
   74DOPS   C4B  888   2.159   2.370   4.385 -0.1155 -0.0168  0.0975
   75DOPS   CNO  889   3.513   3.761   2.713 -0.2572  0.1283  0.1374
   75DOPS   PO4  890   3.496   3.878   3.081 -0.1893 -0.0501  0.0573
   75DOPS   GL1  891   3.285   3.850   3.603  0.0781  0.1080  0.0980
   75DOPS   GL2  892   3.264   4.142   3.740  0.1634  0.2482 -0.0789
   75DOPS   C1A  893   3.306   3.688   4.110 -0.0208 -0.2598  0.1900
   75DOPS   D2A  894   3.437   3.386   4.292 -0.2166 -0.2182  0.2197
   75DOPS   C3A  895   3.214   3.428   4.667  0.2339 -0.0907  0.2823
   75DOPS   C4A  896   3.133   3.784   4.927  0.1644  0.2456 -0.0101
   75DOPS   C1B  897   3.388   4.221   4.208 -0.4797 -0.0685 -0.0237
   75DOPS   D2B  898   3.484   3.927   4.635  0.0676  0.2282 -0.1662
   75DOPS   C3B  899   3.597   4.103   5.090 -0.2623  0.2879 -0.3220
   75DOPS   C4B  900   3.703   4.526   5.176 -0.0790  0.0742 -0.0002
   76DOPS   CNO  901   5.344   4.289   3.594  0.2013 -0.0282  0.0546
   76DOPS   PO4  902   5.063   3.954   3.432  0.2463 -0.0902 -0.1838
   76DOPS   GL1  903   4.979   3.902   3.775 -0.1736 -0.0349  0.0204
   76DOPS   GL2  904   4.947   4.215   3.973 -0.1018 -0.3450  0.5490
   76DOPS   C1A  905   4.772   3.808   4.175  0.0339 -0.2678  0.2642
   76DOPS   D2A  906   4.692   3.996   4.555  0.2075  0.1546 -0.1587
   76DOPS   C3A  907   4.354   4.180   4.669  0.0602 -0.1418  0.0363
   76DOPS   C4A  908   3.924   4.188   4.695  0.0348 -0.2608  0.1071
   76DOPS   C1B  909   5.172   4.045   4.337 -0.0302  0.2167 -0.0850
   76DOPS   D2B  910   5.301   4.122   4.787 -0.0540 -0.0470 -0.0250
   76DOPS   C3B  911   5.041   4.159   5.013  0.1523  0.0852  0.1177
   76DOPS   C4B  912   4.741   3.855   5.031 -0.3457  0.1896 -0.1823
   77DOPS   CNO  913   4.732   6.151   3.112 -0.1314  0.2558  0.2972
   77DOPS   PO4  914   5.118   6.202   3.326 -0.3342 -0.2677  0.1151
   77DOPS   GL1  915   5.104   6.366   3.765  0.2586 -0.0250  0.2284
   77DOPS   GL2  916   4.745   6.245   3.818  0.1705 -0.2430 -0.1318
   77DOPS   C1A  917   5.138   6.432   4.174  0.0442 -0.2051  0.1237
   77DOPS   D2A  918   5.366   6.670   4.410  0.1266  0.0241  0.1652
   77DOPS   C3A  919   5.309   6.483   4.840  0.3103  0.3616 -0.2389
   77DOPS   C4A  920   5.367   6.158   5.213  0.1344  0.5029  0.2087
   77DOPS   C1B  921   4.619   6.237   4.243  0.0745  0.2149  0.0666
   77DOPS   D2B  922   4.731   5.995   4.576  0.3622 -0.2537 -0.2135
   77DOPS   C3B  923   4.931   6.121   4.927 -0.0852 -0.3466 -0.1224
   77DOPS   C4B  924   4.924   6.415   5.268  0.4789  0.1400 -0.0652
   78DOPS   CNO  925   1.451   2.528   2.806 -0.0167  0.0919 -0.0089
   78DOPS   PO4  926   1.406   2.993   2.725  0.0378 -0.0486 -0.0564
   78DOPS   GL1  927   1.416   3.043   3.233 -0.1413  0.0614 -0.2719
   78DOPS   GL2  928   1.373   3.314   3.324  0.0579  0.1192  0.1688
   78DOPS   C1A  929   1.500   2.987   3.727 -0.2512  0.0266 -0.0989
   78DOPS   D2A  930   1.532   2.695   4.031 -0.2180  0.2167  0.0493
   78DOPS   C3A  931   1.575   2.805   4.485 -0.1076 -0.3950 -0.1478
   78DOPS   C4A  932   1.615   2.767   4.863  0.2261 -0.0956  0.0298
   78DOPS   C1B  933   1.431   3.637   3.717 -0.1724 -0.2736 -0.0862
   78DOPS   D2B  934   1.633   3.854   4.067  0.0801  0.2520 -0.1734
   78DOPS   C3B  935   1.986   3.764   4.219  0.0061  0.1982 -0.1009
   78DOPS   C4B  936   2.314   3.774   4.390 -0.3661 -0.0331  0.2573
   79DOPS   CNO  937   3.531   4.914   2.587  0.2495 -0.1254  0.2134
   79DOPS   PO4  938   3.445   4.780   3.009  0.2240  0.0407 -0.0993
   79DOPS   GL1  939   3.317   4.903   3.401 -0.1044 -0.0819 -0.1766
   79DOPS   GL2  940   3.403   5.256   3.490  0.0296  0.1137  0.0932
   79DOPS   C1A  941   2.930   5.130   3.641 -0.0769  0.1705  0.1038
   79DOPS   D2A  942   3.050   5.476   3.816  0.1272 -0.1249 -0.1520
   79DOPS   C3A  943   2.953   5.616   4.239  0.1836  0.2608 -0.0075
   79DOPS   C4A  944   2.833   5.374   4.580 -0.3271  0.0826  0.3205
   79DOPS   C1B  945   3.764   5.419   3.708 -0.0433  0.0494  0.0396
   79DOPS   D2B  946   4.012   5.529   4.003  0.0413 -0.3504 -0.1503
   79DOPS   C3B  947   3.901   5.417   4.450  0.1853 -0.2753  0.1290
   79DOPS   C4B  948   3.890   5.752   4.871 -0.4631  0.0404  0.0418
   80DOPS   CNO  949   4.753   1.518   2.948 -0.1495 -0.0308 -0.0867
   80DOPS   PO4  950   4.389   1.629   2.926  0.0765  0.1817  0.1006
   80DOPS   GL1  951   4.478   1.622   3.480 -0.3508  0.1634 -0.3228
   80DOPS   GL2  952   4.705   1.437   3.652 -0.1260  0.1449 -0.2617
   80DOPS   C1A  953   4.315   1.684   3.891 -0.0991 -0.2246  0.0505
   80DOPS   D2A  954   4.188   1.923   4.076 -0.3043  0.1279 -0.3360
   80DOPS   C3A  955   3.945   1.972   4.382 -0.2228 -0.1689 -0.3774
   80DOPS   C4A  956   4.030   1.881   4.813 -0.1984  0.1569  0.2061
   80DOPS   C1B  957   4.801   1.418   4.069 -0.1712 -0.0393  0.1044
   80DOPS   D2B  958   4.824   1.504   4.444  0.1845  0.1176  0.3159
   80DOPS   C3B  959   4.837   1.878   4.690  0.0839  0.0553  0.2139
   80DOPS   C4B  960   5.172   1.981   5.073 -0.1288  0.0995 -0.0781
   81DOPS   CNO  961   3.142   1.759   2.915  0.1620  0.2193 -0.1432
   81DOPS   PO4  962   2.730   1.805   3.096  0.0082 -0.2051  0.2554
   81DOPS   GL1  963   2.721   1.774   3.543 -0.0440 -0.0836  0.2652
   81DOPS   GL2  964   3.053   1.832   3.668  0.2939 -0.0255 -0.1155
   81DOPS   C1A  965   2.518   1.678   3.850  0.0622  0.2225  0.0667
   81DOPS   D2A  966   2.437   1.506   4.293 -0.0768 -0.0333  0.2086
   81DOPS   C3A  967   2.271   1.571   4.697  0.2000  0.2448 -0.0645
   81DOPS   C4A  968   2.100   1.298   4.905 -0.0164  0.1451 -0.0206
   81DOPS   C1B  969   3.022   2.073   4.024  0.1658 -0.1263 -0.0637
   81DOPS   D2B  970   3.463   2.304   4.270 -0.0716 -0.0280  0.4555
   81DOPS   C3B  971   3.570   2.179   4.743  0.1424 -0.1839  0.0550
   81DOPS   C4B  972   3.244   2.072   5.017 -0.1383  0.1429  0.2521
   82DOPS   CNO  973   1.078   3.897   2.662  0.1376  0.1676  0.0826
   82DOPS   PO4  974   1.142   4.308   2.908  0.0833 -0.2697  0.3645
   82DOPS   GL1  975   1.167   4.335   3.387 -0.3876  0.1853  0.0115
   82DOPS   GL2  976   1.303   4.124   3.564  0.2328 -0.0271  0.0173
   82DOPS   C1A  977   1.327   4.584   3.713 -0.2030  0.3546 -0.1241
   82DOPS   D2A  978   1.601   4.741   3.984  0.0755  0.0189  0.2639
   82DOPS   C3A  979   1.424   4.696   4.447  0.1994  0.1628  0.1811
   82DOPS   C4A  980   1.212   4.923   4.712  0.3369  0.0715  0.2315
   82DOPS   C1B  981   1.164   4.186   3.939 -0.3217 -0.0317  0.0916
   82DOPS   D2B  982   0.957   4.159   4.289  0.1322 -0.0910 -0.1831
   82DOPS   C3B  983   1.085   4.285   4.745  0.3673 -0.1629  0.0236
   82DOPS   C4B  984   1.438   4.225   4.956  0.0653 -0.0287 -0.1920
   83DOPS   CNO  985   4.680   2.538   2.650 -0.1235  0.2007 -0.0389
   83DOPS   PO4  986   4.894   2.466   3.050  0.1820  0.0719  0.1753
   83DOPS   GL1  987   5.046   2.627   3.392 -0.2399 -0.3516  0.0600
   83DOPS   GL2  988   5.384   2.768   3.478  0.0898 -0.3391  0.1558
   83DOPS   C1A  989   5.046   2.428   3.745 -0.0440  0.0301  0.0334
   83DOPS   D2A  990   4.895   2.023   3.772 -0.2380 -0.1493  0.0434
   83DOPS   C3A  991   4.723   1.924   4.143 -0.0432 -0.1311 -0.2541
   83DOPS   C4A  992   4.400   2.103   4.506  0.2345  0.1001 -0.1165
   83DOPS   C1B  993   5.602   2.655   3.873 -0.1675  0.1603 -0.0947
   83DOPS   D2B  994   5.709   2.431   4.283  0.1286 -0.1108 -0.1484
   83DOPS   C3B  995   5.722   2.440   4.623 -0.2506 -0.0788  0.0297
   83DOPS   C4B  996   5.733   2.202   4.970  0.1616  0.0973  0.0439
   84DOPS   CNO  997   4.766   0.478   2.803  0.4172  0.1053  0.1090
   84DOPS   PO4  998   4.938   0.726   3.129 -0.3009 -0.2118  0.2091
   84DOPS   GL1  999   4.892   0.846   3.569  0.0660 -0.1062  0.2329
   84DOPS   GL2 1000   4.558   0.854   3.631 -0.4108  0.0534 -0.0260
   84DOPS   C1A 1001   4.892   0.817   4.059  0.0995 -0.3733 -0.0022
   84DOPS   D2A 1002   5.161   1.136   4.330  0.0575 -0.1741  0.3704
   84DOPS   C3A 1003   5.531   1.153   4.294 -0.3031 -0.2503 -0.1950
   84DOPS   C4A 1004   5.899   0.879   4.141  0.2341  0.3288 -0.2627
   84DOPS   C1B 1005   4.433   0.636   3.992 -0.0282  0.1023 -0.0047
   84DOPS   D2B 1006   4.329   0.395   4.336  0.3387  0.2560 -0.2400
   84DOPS   C3B 1007   4.435   0.411   4.740 -0.0069  0.0671  0.2064
   84DOPS   C4B 1008   4.553   0.316   5.186  0.2746  0.0268 -0.0919
   85DOPS   CNO 1009   5.766   4.253   2.948  0.0912 -0.1718  0.1123
   85DOPS   PO4 1010   5.863   4.651   2.828 -0.0397 -0.1657  0.0903
   85DOPS   GL1 1011   5.899   4.632   3.287  0.0416  0.1566 -0.0115
   85DOPS   GL2 1012   5.572   4.685   3.413 -0.2113  0.0586  0.0721
   85DOPS   C1A 1013   6.007   4.579   3.746 -0.0641  0.0617 -0.2814
   85DOPS   D2A 1014   6.404   4.512   3.966 -0.0856 -0.3042  0.1990
   85DOPS   C3A 1015   6.705   4.821   4.097  0.1584 -0.0957 -0.2025
   85DOPS   C4A 1016   7.071   5.140   3.932 -0.0655  0.1391  0.2757
   85DOPS   C1B 1017   5.541   4.703   3.852  0.0116 -0.1433  0.2264
   85DOPS   D2B 1018   5.308   4.541   4.138  0.1081 -0.0536  0.4950
   85DOPS   C3B 1019   5.282   4.666   4.643  0.0482  0.0634  0.0958
   85DOPS   C4B 1020   5.065   4.835   4.965 -0.0116  0.3331 -0.0466
   86DOPS   CNO 1021   2.177   3.625   2.762 -0.0946  0.1210  0.2661
   86DOPS   PO4 1022   1.987   4.009   2.897  0.0032  0.1632  0.2211
   86DOPS   GL1 1023   1.934   4.155   3.414 -0.1901  0.0923  0.0420
   86DOPS   GL2 1024   1.807   4.322   3.523 -0.4224 -0.2621 -0.3620
   86DOPS   C1A 1025   1.922   3.815   3.700  0.2706 -0.0899  0.1772
   86DOPS   D2A 1026   2.265   3.535   3.832  0.3085 -0.0490 -0.0273
   86DOPS   C3A 1027   2.272   3.283   4.223  0.2700  0.0770 -0.2700
   86DOPS   C4A 1028   2.601   3.224   4.550  0.1099  0.1330 -0.2089
   86DOPS   C1B 1029   1.732   4.271   3.863  0.1016  0.1329 -0.3246
   86DOPS   D2B 1030   1.494   4.202   4.382  0.2061  0.0048  0.1211
   86DOPS   C3B 1031   1.947   4.050   4.628  0.2594 -0.0680 -0.0784
   86DOPS   C4B 1032   2.072   3.864   5.066 -0.0576 -0.0859 -0.1019
   87DOPS   CNO 1033   2.552   5.506   2.901 -0.0924 -0.0053 -0.2564
   87DOPS   PO4 1034   2.950   5.590   2.945 -0.1632  0.0228 -0.1399
   87DOPS   GL1 1035   2.854   5.631   3.352 -0.1457  0.1470  0.0366
   87DOPS   GL2 1036   2.973   5.985   3.420  0.0869  0.0295  0.0783
   87DOPS   C1A 1037   2.698   5.840   3.760  0.1758  0.0254 -0.1417
   87DOPS   D2A 1038   2.449   5.756   4.143 -0.1142  0.0115 -0.0201
   87DOPS   C3A 1039   2.403   5.454   4.389  0.1439  0.0640  0.3783
   87DOPS   C4A 1040   2.418   5.386   4.803  0.3464  0.0637 -0.1657
   87DOPS   C1B 1041   3.167   5.957   3.825 -0.0993  0.2045  0.0389
   87DOPS   D2B 1042   3.055   6.129   4.167 -0.0662 -0.1257  0.1202
   87DOPS   C3B 1043   2.764   6.024   4.517 -0.0967 -0.1462  0.0033
   87DOPS   C4B 1044   2.584   5.816   4.704 -0.1821 -0.1773 -0.0650
   88DOPS   CNO 1045   0.573   5.091   3.440 -0.1012  0.2792  0.2089
   88DOPS   PO4 1046   0.513   5.586   3.342  0.1016  0.0799 -0.0488
   88DOPS   GL1 1047   0.546   5.625   3.708 -0.0019 -0.0753 -0.0473
   88DOPS   GL2 1048   0.897   5.507   3.668  0.1074  0.2053 -0.1139
   88DOPS   C1A 1049   0.388   5.630   4.052 -0.1463 -0.0224 -0.3981
   88DOPS   D2A 1050   0.125   5.827   4.376 -0.5209  0.0092  0.0972
   88DOPS   C3A 1051   0.095   6.160   4.534  0.0930  0.1439  0.1311
   88DOPS   C4A 1052   0.426   6.490   4.806 -0.0243 -0.0245  0.0517
   88DOPS   C1B 1053   0.994   5.606   4.055  0.1673 -0.0080  0.0311
   88DOPS   D2B 1054   0.878   5.713   4.527 -0.0661 -0.1921  0.0049
   88DOPS   C3B 1055   0.481   5.585   4.742  0.3102  0.1353  0.1812
   88DOPS   C4B 1056   0.104   5.449   4.926  0.0530 -0.0131 -0.0371
   89DOPS   CNO 1057   5.078   2.918   2.839  0.0158  0.0261 -0.0717
   89DOPS   PO4 1058   5.187   3.131   3.129 -0.1639 -0.2359  0.1536
   89DOPS   GL1 1059   5.074   3.126   3.607  0.5229 -0.0986  0.0961
   89DOPS   GL2 1060   5.112   3.447   3.860 -0.1850  0.0655 -0.0282
   89DOPS   C1A 1061   4.772   2.913   3.939  0.2702  0.0832  0.0535
   89DOPS   D2A 1062   4.654   3.014   4.311 -0.0363  0.1447  0.1516
   89DOPS   C3A 1063   4.761   2.610   4.680  0.1644  0.0120  0.0340
   89DOPS   C4A 1064   4.499   2.313   4.954  0.0952 -0.2647 -0.2423
   89DOPS   C1B 1065   5.054   3.361   4.302  0.1723  0.1455 -0.0071
   89DOPS   D2B 1066   5.026   3.593   4.698  0.4070  0.1342  0.0707
   89DOPS   C3B 1067   5.428   3.591   4.908  0.0539 -0.0766 -0.2470
   89DOPS   C4B 1068   5.830   3.309   5.002 -0.0508  0.1618 -0.2433
   90DOPS   CNO 1069   5.627   2.980   3.006  0.0654  0.2274 -0.0035
   90DOPS   PO4 1070   5.976   2.641   3.102  0.4255 -0.3371  0.1504
   90DOPS   GL1 1071   5.968   2.580   3.531 -0.0519 -0.0099  0.3071
   90DOPS   GL2 1072   5.859   3.007   3.457 -0.1805  0.1175 -0.2570
   90DOPS   C1A 1073   6.159   2.705   3.873  0.1393 -0.5459 -0.1284
   90DOPS   D2A 1074   6.537   2.572   3.983 -0.1272  0.0545 -0.3598
   90DOPS   C3A 1075   6.615   2.463   4.473 -0.0290  0.2533 -0.0452
   90DOPS   C4A 1076   6.783   2.323   4.804 -0.0808 -0.2662 -0.2816
   90DOPS   C1B 1077   5.550   3.116   3.781 -0.1022 -0.2871 -0.1144
   90DOPS   D2B 1078   5.298   3.005   4.090  0.2302  0.0720 -0.0377
   90DOPS   C3B 1079   5.068   2.631   4.293  0.1087 -0.0339  0.3382
   90DOPS   C4B 1080   4.648   2.450   4.241 -0.1442  0.2010 -0.2238
   91DOPS   CNO 1081   1.802   1.163   3.289 -0.2439  0.1271  0.0785
   91DOPS   PO4 1082   1.662   0.771   3.219  0.3491  0.5789 -0.0477
   91DOPS   GL1 1083   1.714   0.757   3.615 -0.1509  0.0224 -0.3539
   91DOPS   GL2 1084   1.399   0.551   3.625 -0.0114  0.1427  0.2539
   91DOPS   C1A 1085   1.661   0.480   4.061 -0.0078  0.2377 -0.2760
   91DOPS   D2A 1086   1.808   0.392   4.539  0.0156  0.1284 -0.1894
   91DOPS   C3A 1087   2.203   0.508   4.565 -0.0777 -0.2330 -0.0600
   91DOPS   C4A 1088   2.464   0.485   4.941  0.0713 -0.0598  0.1016
   91DOPS   C1B 1089   0.992   0.462   3.855  0.2248  0.1007  0.0413
   91DOPS   D2B 1090   0.593   0.685   3.907 -0.1126 -0.7665 -0.0195
   91DOPS   C3B 1091   0.368   0.674   4.218  0.0687  0.3213  0.1027
   91DOPS   C4B 1092   0.379   0.452   4.619  0.0444  0.0166 -0.0157
   92DOPS   CNO 1093   4.479   3.484   3.221  0.1593  0.1851 -0.0064
   92DOPS   PO4 1094   4.786   3.510   3.336  0.2027  0.1707  0.2337
   92DOPS   GL1 1095   4.578   3.569   3.731 -0.2167 -0.3874 -0.0107
   92DOPS   GL2 1096   4.578   3.366   3.979 -0.0361 -0.2067  0.0545
   92DOPS   C1A 1097   4.177   3.752   4.067 -0.2295 -0.1654 -0.1232
   92DOPS   D2A 1098   3.955   3.696   4.434 -0.0755  0.2220  0.2093
   92DOPS   C3A 1099   4.149   3.740   4.732 -0.2242 -0.0536 -0.0400
   92DOPS   C4A 1100   4.207   3.727   5.054  0.1085  0.2108 -0.2485
   92DOPS   C1B 1101   4.543   3.500   4.470  0.2756 -0.1735 -0.0175
   92DOPS   D2B 1102   4.471   3.335   4.903 -0.1332  0.0018  0.1629
   92DOPS   C3B 1103   4.689   3.037   4.936 -0.0818 -0.0287  0.0027
   92DOPS   C4B 1104   4.781   2.691   5.142  0.1491  0.1220 -0.1522
   93DOPS   CNO 1105   3.815   6.213   2.994  0.2194  0.2765  0.2850
   93DOPS   PO4 1106   4.231   6.038   2.865 -0.0527 -0.0108 -0.2326
   93DOPS   GL1 1107   4.292   6.060   3.363 -0.2628  0.1096  0.1591
   93DOPS   GL2 1108   4.219   6.329   3.440  0.2085  0.0120  0.0356
   93DOPS   C1A 1109   4.213   5.974   3.848 -0.1204 -0.2695  0.2220
   93DOPS   D2A 1110   3.864   6.007   4.047 -0.1599  0.1022 -0.0860
   93DOPS   C3A 1111   3.494   5.815   4.242 -0.0905 -0.2563  0.2475
   93DOPS   C4A 1112   3.297   5.831   4.617  0.0723  0.0562 -0.2821
   93DOPS   C1B 1113   3.898   6.405   3.777 -0.1907 -0.1235  0.1062
   93DOPS   D2B 1114   3.933   6.874   4.051 -0.2542  0.2410  0.0953
   93DOPS   C3B 1115   3.799   6.946   4.428 -0.2371 -0.1037 -0.0617
   93DOPS   C4B 1116   3.600   6.760   4.765 -0.0095 -0.0899 -0.0446
   94DOPS   CNO 1117   6.311   1.521   2.846  0.3408 -0.0705  0.0589
   94DOPS   PO4 1118   6.500   1.878   2.974  0.0970 -0.2172  0.0037
   94DOPS   GL1 1119   6.648   1.999   3.339  0.1518 -0.0878  0.1971
   94DOPS   GL2 1120   6.447   1.837   3.589 -0.1448  0.0059  0.0859
   94DOPS   C1A 1121   6.731   2.387   3.565  0.0157  0.0210 -0.0986
   94DOPS   D2A 1122   6.476   2.788   3.532 -0.1291  0.1102  0.0583
   94DOPS   C3A 1123   6.503   3.083   3.914  0.4687  0.2413 -0.1632
   94DOPS   C4A 1124   6.654   3.489   4.094 -0.2724 -0.3026  0.0081
   94DOPS   C1B 1125   5.979   1.786   3.717 -0.2038  0.5066 -0.1132
   94DOPS   D2B 1126   5.727   1.830   4.142  0.3419 -0.1258 -0.0735
   94DOPS   C3B 1127   5.784   1.965   4.510 -0.2070  0.2797  0.0075
   94DOPS   C4B 1128   6.007   1.786   4.847  0.2420 -0.0928 -0.0087
   95DOPS   CNO 1129   1.167   5.868   3.035 -0.1903 -0.2253 -0.1031
   95DOPS   PO4 1130   1.317   5.789   3.472 -0.1998  0.5502  0.4489
   95DOPS   GL1 1131   1.208   6.030   3.767  0.2199  0.1104 -0.2114
   95DOPS   GL2 1132   1.104   6.420   3.806 -0.0158  0.0392  0.2056
   95DOPS   C1A 1133   1.134   6.162   4.232 -0.0996 -0.0865  0.2476
   95DOPS   D2A 1134   1.126   6.171   4.691 -0.0910 -0.0835 -0.0437
   95DOPS   C3A 1135   0.981   5.860   4.992 -0.0196 -0.0826 -0.1613
   95DOPS   C4A 1136   0.633   5.908   5.175 -0.1451 -0.0443  0.2581
   95DOPS   C1B 1137   1.241   6.665   4.131 -0.1108  0.0625  0.1206
   95DOPS   D2B 1138   1.300   6.603   4.593  0.1069 -0.0630  0.3311
   95DOPS   C3B 1139   1.498   6.604   4.852 -0.2598  0.2125  0.0338
   95DOPS   C4B 1140   1.991   6.697   4.913 -0.0536  0.2499 -0.1961
   96DOPS   CNO 1141   0.461   4.632   3.160  0.0777  0.0909  0.2138
   96DOPS   PO4 1142   0.740   4.251   3.206 -0.1971  0.1690 -0.0806
   96DOPS   GL1 1143   0.782   4.115   3.625  0.1277 -0.0708  0.1862
   96DOPS   GL2 1144   0.827   3.791   3.507 -0.0629  0.2017  0.2006
   96DOPS   C1A 1145   0.995   3.761   4.024  0.0398 -0.1080 -0.1690
   96DOPS   D2A 1146   0.880   3.423   4.273 -0.3056  0.0643 -0.3028
   96DOPS   C3A 1147   0.442   3.410   4.499  0.0576 -0.1748  0.0899
   96DOPS   C4A 1148   0.142   3.283   4.802  0.4857  0.2504  0.1262
   96DOPS   C1B 1149   0.979   3.385   3.727 -0.1535  0.1594  0.2474
   96DOPS   D2B 1150   1.065   3.052   3.973  0.1211  0.2713  0.1393
   96DOPS   C3B 1151   1.047   2.641   3.795 -0.0743 -0.0259  0.0583
   96DOPS   C4B 1152   0.757   2.369   3.596  0.0175 -0.1502 -0.0937
   97DOPS   CNO 1153   1.140   2.053   2.935 -0.5680  0.3593 -0.1017
   97DOPS   PO4 1154   1.343   1.583   2.970  0.1717 -0.2516 -0.2742
   97DOPS   GL1 1155   1.488   1.688   3.417  0.1303  0.5715  0.2170
   97DOPS   GL2 1156   1.734   1.871   3.576  0.0192  0.2242 -0.3286
   97DOPS   C1A 1157   1.152   1.683   3.713  0.1354  0.1571 -0.0207
   97DOPS   D2A 1158   0.861   1.822   4.103  0.0691 -0.1046 -0.5559
   97DOPS   C3A 1159   0.846   2.293   4.071 -0.1721 -0.1044 -0.0919
   97DOPS   C4A 1160   1.142   2.681   4.318  0.0912  0.1794 -0.1358
   97DOPS   C1B 1161   1.601   1.774   3.892 -0.0440 -0.2994 -0.0711
   97DOPS   D2B 1162   1.420   1.824   4.270 -0.0736 -0.0035  0.1674
   97DOPS   C3B 1163   1.223   2.160   4.395  0.0951 -0.1358 -0.2360
   97DOPS   C4B 1164   1.246   2.412   4.761  0.1263  0.0295  0.1487
   98DOPS   CNO 1165   1.823   1.760   3.086  0.0504  0.1362 -0.1238
   98DOPS   PO4 1166   2.235   1.899   3.074 -0.0612  0.0913  0.2339
   98DOPS   GL1 1167   2.227   1.898   3.502 -0.4543  0.0513 -0.1151
   98DOPS   GL2 1168   2.104   1.528   3.577  0.0667  0.2262  0.0718
   98DOPS   C1A 1169   2.073   1.914   4.023  0.0221 -0.1673  0.2150
   98DOPS   D2A 1170   1.970   1.883   4.406 -0.2571  0.0114 -0.1139
   98DOPS   C3A 1171   2.029   2.017   4.736  0.2695  0.1092  0.0129
   98DOPS   C4A 1172   2.137   2.035   5.148 -0.1890  0.1044 -0.1197
   98DOPS   C1B 1173   2.007   1.459   4.045 -0.0067  0.0005 -0.1668
   98DOPS   D2B 1174   1.953   1.305   4.361 -0.2281 -0.2928  0.1599
   98DOPS   C3B 1175   1.696   1.550   4.644 -0.0688 -0.0343 -0.0253
   98DOPS   C4B 1176   1.451   1.966   4.812 -0.2055  0.0323  0.1057
   99DOPS   CNO 1177   0.865   1.227   3.080  0.1608  0.1775  0.1754
   99DOPS   PO4 1178   0.711   0.833   3.198 -0.1069 -0.3538  0.1232
   99DOPS   GL1 1179   1.063   0.953   3.564  0.0319 -0.2201 -0.3449
   99DOPS   GL2 1180   1.252   1.155   3.459 -0.0952 -0.3232 -0.0818
   99DOPS   C1A 1181   1.246   0.903   4.030  0.5986 -0.0118 -0.1068
   99DOPS   D2A 1182   1.341   0.617   4.472 -0.0435  0.1481  0.0542
   99DOPS   C3A 1183   1.040   0.525   4.786  0.3014 -0.0728 -0.0488
   99DOPS   C4A 1184   0.640   0.612   5.056  0.1471 -0.2749 -0.0918
   99DOPS   C1B 1185   1.558   1.312   3.716 -0.1788 -0.1698 -0.0682
   99DOPS   D2B 1186   1.507   1.371   4.102  0.0907  0.0667 -0.0638
   99DOPS   C3B 1187   1.121   1.412   4.184 -0.4213  0.0701  0.0192
   99DOPS   C4B 1188   0.765   1.406   4.426  0.0906 -0.0339 -0.0203
  100DOPS   CNO 1189   3.001   3.811   2.693 -0.4966  0.1434 -0.1916
  100DOPS   PO4 1190   3.002   3.976   3.160  0.4407  0.2820 -0.0864
  100DOPS   GL1 1191   2.767   4.071   3.500  0.0764 -0.0844 -0.1658
  100DOPS   GL2 1192   2.471   4.009   3.432  0.0151 -0.0019 -0.1813
  100DOPS   C1A 1193   2.736   4.217   3.918 -0.2187  0.1250 -0.1372
  100DOPS   D2A 1194   2.958   3.975   4.260 -0.2843 -0.1923 -0.0222
  100DOPS   C3A 1195   2.981   4.244   4.584 -0.0206  0.2079 -0.1715
  100DOPS   C4A 1196   3.352   4.413   4.807 -0.3067 -0.1368 -0.1259
  100DOPS   C1B 1197   2.301   4.044   3.917  0.2020 -0.1705 -0.0440
  100DOPS   D2B 1198   2.381   4.287   4.280 -0.1730  0.5600  0.0830
  100DOPS   C3B 1199   2.727   4.569   4.299  0.1901  0.3899  0.2354
  100DOPS   C4B 1200   3.015   4.583   4.008  0.2206 -0.1209 -0.2738
  101DOPS   CNO 1201  -0.149   0.871   3.166 -0.1188  0.1531 -0.4784
  101DOPS   PO4 1202  -0.363   0.879   3.517  0.1306  0.1173 -0.1171
  101DOPS   GL1 1203  -0.208   1.089   3.896 -0.0939  0.0058 -0.0131
  101DOPS   GL2 1204  -0.175   1.390   3.858 -0.0796 -0.1243  0.1227
  101DOPS   C1A 1205   0.076   1.143   4.208 -0.0570  0.3656 -0.2663
  101DOPS   D2A 1206   0.564   1.110   4.128 -0.0418 -0.0080  0.3713
  101DOPS   C3A 1207   0.817   0.773   4.323  0.0856 -0.0201 -0.4023
  101DOPS   C4A 1208   0.873   0.482   4.342  0.1550 -0.0149 -0.1003
  101DOPS   C1B 1209  -0.114   1.837   4.056  0.1432  0.1103  0.3138
  101DOPS   D2B 1210  -0.054   1.971   4.461 -0.1887  0.0515 -0.1085
  101DOPS   C3B 1211  -0.237   2.305   4.738 -0.1297  0.0041 -0.2720
  101DOPS   C4B 1212  -0.136   2.670   5.094  0.0817  0.1135 -0.0639
  102DOPS   CNO 1213   6.214   3.954   2.589  0.1555 -0.0539  0.3103
  102DOPS   PO4 1214   6.239   3.765   2.977 -0.2780 -0.0588  0.2514
  102DOPS   GL1 1215   6.123   3.912   3.326  0.0571  0.3904  0.0012
  102DOPS   GL2 1216   5.888   4.148   3.518 -0.1912 -0.1106 -0.3030
  102DOPS   C1A 1217   6.383   4.116   3.604  0.1445 -0.0648  0.0518
  102DOPS   D2A 1218   6.395   3.936   4.046  0.1233  0.1975  0.1084
  102DOPS   C3A 1219   6.056   3.742   4.296 -0.1027  0.2157 -0.0540
  102DOPS   C4A 1220   5.928   3.400   4.438 -0.0510  0.2152  0.1691
  102DOPS   C1B 1221   5.962   4.015   3.831 -0.3246  0.2533  0.0997
  102DOPS   D2B 1222   6.082   4.272   4.197 -0.4115  0.1909 -0.2088
  102DOPS   C3B 1223   6.122   4.299   4.567 -0.0399 -0.0675 -0.1729
  102DOPS   C4B 1224   6.206   4.484   5.089 -0.2705  0.3529  0.2764
  103DOPS   CNO 1225   3.159  -0.074   2.431  0.0756 -0.1602  0.1067
  103DOPS   PO4 1226   2.929  -0.065   2.891 -0.0663 -0.1100 -0.1016
  103DOPS   GL1 1227   2.864   0.185   3.287  0.2529  0.1769  0.0007
  103DOPS   GL2 1228   3.054   0.352   3.290 -0.0810 -0.3304  0.1394
  103DOPS   C1A 1229   2.822  -0.024   3.571  0.1456  0.2819  0.1070
  103DOPS   D2A 1230   2.597  -0.185   4.006 -0.0504  0.1152  0.2025
  103DOPS   C3A 1231   2.617   0.061   4.403  0.1282 -0.0278  0.2102
  103DOPS   C4A 1232   2.748   0.403   4.556  0.0095  0.1037  0.0674
  103DOPS   C1B 1233   3.325   0.124   3.625  0.0026 -0.2419 -0.0287
  103DOPS   D2B 1234   3.439  -0.053   3.953 -0.0752 -0.0187 -0.2766
  103DOPS   C3B 1235   3.585   0.003   4.215 -0.1705 -0.0964  0.1111
  103DOPS   C4B 1236   3.711  -0.265   4.526  0.0308  0.0977 -0.0834
  104DOPS   CNO 1237   5.076   4.855   3.362 -0.1217 -0.1500 -0.2292
  104DOPS   PO4 1238   4.584   4.680   3.126  0.3518  0.1972  0.0741
  104DOPS   GL1 1239   4.619   4.836   3.615  0.0223  0.0308 -0.0599
  104DOPS   GL2 1240   4.683   5.113   3.643  0.0722 -0.0012  0.0893
  104DOPS   C1A 1241   4.868   4.808   4.065  0.2193  0.0335  0.1699
  104DOPS   D2A 1242   4.946   4.455   4.423  0.0993  0.2510  0.1286
  104DOPS   C3A 1243   4.679   4.540   4.803 -0.2751  0.1700  0.2104
  104DOPS   C4A 1244   4.604   4.378   5.133 -0.2302  0.0166 -0.1932
  104DOPS   C1B 1245   4.854   5.316   4.125  0.2005  0.1691  0.4471
  104DOPS   D2B 1246   4.935   5.508   4.537 -0.1742 -0.0321 -0.2046
  104DOPS   C3B 1247   5.153   5.255   4.804  0.1276  0.1911 -0.0623
  104DOPS   C4B 1248   5.597   5.021   4.712  0.1318  0.3268  0.0674
  105DOPS   CNO 1249   2.621   4.371   3.124 -0.0677 -0.2039 -0.0315
  105DOPS   PO4 1250   2.535   4.746   3.080 -0.6746  0.2689  0.2066
  105DOPS   GL1 1251   2.555   4.781   3.468 -0.0137  0.2053 -0.0664
  105DOPS   GL2 1252   2.398   4.498   3.540 -0.2358  0.3992 -0.0104
  105DOPS   C1A 1253   2.515   4.823   3.912  0.1777  0.0704 -0.0554
  105DOPS   D2A 1254   2.367   4.905   4.473  0.1662  0.3112 -0.0266
  105DOPS   C3A 1255   2.727   4.969   4.793 -0.1608  0.1822  0.0587
  105DOPS   C4A 1256   2.927   4.608   4.987 -0.0484 -0.2545 -0.0077
  105DOPS   C1B 1257   2.096   4.550   3.903 -0.0045  0.1031  0.1884
  105DOPS   D2B 1258   1.910   4.516   4.277  0.0557  0.2395  0.1223
  105DOPS   C3B 1259   2.160   4.495   4.662 -0.1132  0.0139 -0.1513
  105DOPS   C4B 1260   2.487   4.391   4.764  0.0512 -0.0245  0.1794
  106DOPS   CNO 1261   3.072   3.349   2.741  0.1251  0.1033  0.1181
  106DOPS   PO4 1262   2.734   3.452   2.947 -0.1080  0.0409  0.2203
  106DOPS   GL1 1263   2.663   3.521   3.407 -0.1364  0.0349  0.0713
  106DOPS   GL2 1264   2.537   3.257   3.562  0.2547  0.1313  0.1921
  106DOPS   C1A 1265   2.744   3.711   3.877  0.0623  0.1337 -0.0086
  106DOPS   D2A 1266   2.825   3.437   4.199  0.0891  0.4399 -0.1871
  106DOPS   C3A 1267   2.771   3.679   4.608 -0.2750  0.3002  0.3454
  106DOPS   C4A 1268   2.562   3.906   4.834 -0.1783  0.0831  0.5220
  106DOPS   C1B 1269   2.710   3.019   3.922  0.0551 -0.3639  0.0537
  106DOPS   D2B 1270   2.485   2.802   4.247  0.0764 -0.2918  0.2449
  106DOPS   C3B 1271   2.529   2.567   4.691  0.0946 -0.2015  0.3530
  106DOPS   C4B 1272   2.134   2.490   4.879 -0.0486  0.2752 -0.1298
  107DOPS   CNO 1273   4.130   2.757   3.061  0.1679 -0.2863  0.1739
  107DOPS   PO4 1274   4.085   3.164   3.296  0.1408 -0.1134  0.3482
  107DOPS   GL1 1275   3.917   3.096   3.678 -0.1933 -0.0086 -0.3843
  107DOPS   GL2 1276   4.068   3.369   3.760  0.2929 -0.1244 -0.4794
  107DOPS   C1A 1277   3.740   3.026   4.146 -0.0825  0.1198  0.0440
  107DOPS   D2A 1278   3.471   2.804   4.460  0.1155  0.1265  0.1369
  107DOPS   C3A 1279   3.753   2.840   4.823 -0.1219 -0.1296 -0.0364
  107DOPS   C4A 1280   3.723   2.772   5.195  0.0863 -0.0974  0.2083
  107DOPS   C1B 1281   4.154   3.303   4.208  0.0539  0.0741  0.0819
  107DOPS   D2B 1282   4.035   3.184   4.596  0.0020  0.0847  0.0136
  107DOPS   C3B 1283   3.699   3.380   4.772 -0.1761  0.1292 -0.1760
  107DOPS   C4B 1284   3.558   3.597   5.103  0.1482 -0.0235  0.2901
  108DOPS   CNO 1285   3.427   2.419   3.061 -0.1997 -0.0129 -0.2744
  108DOPS   PO4 1286   3.876   2.307   3.183  0.1230  0.3019 -0.3684
  108DOPS   GL1 1287   3.872   2.171   3.570 -0.3430 -0.0213  0.2836
  108DOPS   GL2 1288   4.121   2.021   3.568 -0.1559 -0.2327  0.0959
  108DOPS   C1A 1289   3.634   1.933   3.903  0.2030 -0.0088 -0.1535
  108DOPS   D2A 1290   3.400   1.805   4.230  0.5023  0.0377  0.1953
  108DOPS   C3A 1291   3.500   1.650   4.567  0.1505 -0.1176  0.0788
  108DOPS   C4A 1292   3.527   1.640   5.060 -0.4156 -0.0523  0.2200
  108DOPS   C1B 1293   4.387   2.284   3.749  0.2628  0.3702  0.2225
  108DOPS   D2B 1294   4.348   2.694   3.922  0.0550  0.0085  0.0093
  108DOPS   C3B 1295   4.192   2.805   4.291  0.1973  0.1667 -0.0999
  108DOPS   C4B 1296   4.322   2.790   4.741  0.0562 -0.1116  0.3213
  109DOPS   CNO 1297   4.435   0.102   3.045 -0.2417  0.1023 -0.0718
  109DOPS   PO4 1298   4.029   0.278   2.961  0.1747  0.0259 -0.1720
  109DOPS   GL1 1299   4.116   0.400   3.400 -0.0727  0.0035 -0.3356
  109DOPS   GL2 1300   4.427   0.250   3.533  0.2626  0.1105  0.0194
  109DOPS   C1A 1301   4.069   0.749   3.661 -0.0609  0.0629 -0.1131
  109DOPS   D2A 1302   3.920   0.910   4.123 -0.3411 -0.1751 -0.1537
  109DOPS   C3A 1303   4.058   0.866   4.529  0.1954  0.2165 -0.0013
  109DOPS   C4A 1304   4.392   1.176   4.728 -0.0597 -0.1879 -0.1558
  109DOPS   C1B 1305   4.366   0.116   3.928 -0.1772 -0.1854 -0.0841
  109DOPS   D2B 1306   4.170  -0.111   4.260 -0.0554 -0.2876  0.0150
  109DOPS   C3B 1307   4.104   0.035   4.647  0.0943 -0.0938 -0.0460
  109DOPS   C4B 1308   3.832  -0.186   4.970 -0.2974 -0.2661  0.1465
  110DOPS   CNO 1309   4.012   4.806   3.023  0.1616  0.4121  0.1759
  110DOPS   PO4 1310   3.758   4.729   3.387 -0.1770  0.3194  0.0016
  110DOPS   GL1 1311   3.767   4.949   3.837 -0.1112  0.0682  0.1111
  110DOPS   GL2 1312   3.464   4.642   3.839 -0.2437 -0.0651  0.2301
  110DOPS   C1A 1313   3.978   4.948   4.266  0.1000 -0.0661  0.3127
  110DOPS   D2A 1314   4.233   4.770   4.599 -0.0775 -0.4214 -0.1018
  110DOPS   C3A 1315   4.469   4.590   4.341 -0.1259  0.1964 -0.0846
  110DOPS   C4A 1316   4.420   4.213   4.204 -0.0000 -0.0513  0.1581
  110DOPS   C1B 1317   3.453   4.715   4.261 -0.0617  0.1429 -0.0291
  110DOPS   D2B 1318   3.178   4.868   4.511 -0.1510 -0.1493  0.1379
  110DOPS   C3B 1319   3.233   5.076   4.995 -0.2465 -0.0534 -0.0022
  110DOPS   C4B 1320   3.187   4.923   5.374  0.1567  0.2627 -0.3066
  111DOPS   CNO 1321   6.073  -0.607   3.373 -0.1357 -0.0730 -0.1331
  111DOPS   PO4 1322   5.843  -0.337   3.216 -0.2385  0.1723 -0.3876
  111DOPS   GL1 1323   5.875  -0.065   3.507 -0.0103 -0.0040 -0.1800
  111DOPS   GL2 1324   5.551  -0.000   3.559  0.1500 -0.2270  0.1141
  111DOPS   C1A 1325   6.118   0.136   3.795  0.0448 -0.1615 -0.3495
  111DOPS   D2A 1326   6.187   0.487   3.954 -0.3277 -0.2555 -0.1314
  111DOPS   C3A 1327   6.319   0.646   4.386  0.0270 -0.1812 -0.1056
  111DOPS   C4A 1328   6.493   0.826   4.726  0.0455  0.1453 -0.0142
  111DOPS   C1B 1329   5.657   0.162   4.007 -0.0599  0.0936  0.3066
  111DOPS   D2B 1330   5.892   0.115   4.367 -0.0330 -0.1819 -0.0958
  111DOPS   C3B 1331   5.875   0.406   4.569  0.0665 -0.0211  0.3462
  111DOPS   C4B 1332   5.966   0.841   4.704 -0.0493 -0.2694 -0.2303
  112DOPS   CNO 1333   5.783   1.577   2.793  0.0659  0.0847 -0.0379
  112DOPS   PO4 1334   5.663   2.028   3.052 -0.1856 -0.2236  0.2255
  112DOPS   GL1 1335   5.853   2.139   3.389 -0.3056 -0.1100 -0.1290
  112DOPS   GL2 1336   6.240   2.271   3.231 -0.0625 -0.0839  0.0106
  112DOPS   C1A 1337   5.528   2.157   3.753 -0.3209 -0.1822  0.0253
  112DOPS   D2A 1338   5.257   2.118   4.153 -0.1915  0.1677 -0.2797
  112DOPS   C3A 1339   5.328   2.183   4.592  0.0972  0.0351 -0.1940
  112DOPS   C4A 1340   5.231   2.485   4.903  0.0832  0.3242  0.1786
  112DOPS   C1B 1341   6.239   2.262   3.741 -0.2775 -0.1758  0.1442
  112DOPS   D2B 1342   6.175   2.285   4.214  0.0033  0.3943  0.1559
  112DOPS   C3B 1343   6.188   2.749   4.418  0.1619  0.0284 -0.2304
  112DOPS   C4B 1344   6.187   3.010   4.748  0.0197  0.1003  0.1445
  113DOPS   CNO 1345   1.609   5.688   2.784 -0.0209  0.0760 -0.1674
  113DOPS   PO4 1346   1.942   5.598   2.658  0.1670  0.0007 -0.0828
  113DOPS   GL1 1347   2.066   5.407   3.091 -0.2518  0.3028 -0.1369
  113DOPS   GL2 1348   2.272   5.133   3.153 -0.1159 -0.0766 -0.0817
  113DOPS   C1A 1349   1.912   5.346   3.484  0.0733 -0.2410 -0.0937
  113DOPS   D2A 1350   2.112   5.558   3.902  0.1725 -0.0278  0.3246
  113DOPS   C3A 1351   1.952   5.675   4.246  0.1986  0.1807 -0.1028
  113DOPS   C4A 1352   2.016   5.721   4.603 -0.2512 -0.0575 -0.2708
  113DOPS   C1B 1353   2.454   5.288   3.438  0.1254 -0.2538  0.0993
  113DOPS   D2B 1354   2.539   5.336   3.873 -0.1364  0.1225 -0.0519
  113DOPS   C3B 1355   2.933   5.104   4.125  0.1325 -0.2163 -0.0016
  113DOPS   C4B 1356   3.416   5.227   4.046  0.1335  0.0011  0.0038
  114DOPS   CNO 1357   0.320   0.156   2.812  0.2520  0.1835 -0.3814
  114DOPS   PO4 1358   0.366   0.092   3.220  0.1637 -0.0025  0.2884
  114DOPS   GL1 1359   0.260   0.165   3.657  0.2319 -0.0393  0.1793
  114DOPS   GL2 1360   0.189   0.418   3.691  0.1746 -0.2951  0.0524
  114DOPS   C1A 1361   0.058   0.234   4.139  0.1098 -0.2664  0.1599
  114DOPS   D2A 1362  -0.091   0.178   4.552  0.4661  0.0685  0.1467
  114DOPS   C3A 1363  -0.020  -0.003   4.954 -0.2104  0.1284 -0.0049
  114DOPS   C4A 1364   0.182   0.004   5.276  0.0973 -0.1585 -0.3220
  114DOPS   C1B 1365   0.577   0.175   4.005  0.0621 -0.0429 -0.1979
  114DOPS   D2B 1366   0.505   0.024   4.288 -0.0368  0.2784 -0.0028
  114DOPS   C3B 1367   0.838   0.030   4.385 -0.2913  0.3835 -0.0240
  114DOPS   C4B 1368   0.871   0.063   4.815  0.0394 -0.1764 -0.0303
  115DOPS   CNO 1369   2.618  -0.135   2.542  0.1811 -0.0418  0.0175
  115DOPS   PO4 1370   2.414  -0.084   2.934 -0.1609 -0.3852  0.1064
  115DOPS   GL1 1371   2.370  -0.089   3.379 -0.1177 -0.2599  0.0237
  115DOPS   GL2 1372   2.208   0.094   3.610  0.0300  0.1441 -0.1403
  115DOPS   C1A 1373   2.152  -0.374   3.859 -0.0956  0.2773  0.0617
  115DOPS   D2A 1374   2.185  -0.311   4.274 -0.1399  0.1040  0.3443
  115DOPS   C3A 1375   2.187   0.176   4.201  0.3457  0.1915  0.0668
  115DOPS   C4A 1376   2.147   0.597   4.018 -0.3044 -0.2832  0.1507
  115DOPS   C1B 1377   2.559   0.318   3.855 -0.0780 -0.1706 -0.2222
  115DOPS   D2B 1378   2.964   0.167   4.001 -0.0744  0.1012  0.1634
  115DOPS   C3B 1379   3.101   0.009   4.459 -0.3986 -0.1542 -0.1772
  115DOPS   C4B 1380   3.251  -0.146   4.711  0.1364 -0.0495  0.3955
  116DOPS   CNO 1381   5.446   5.562   2.589  0.1771  0.0702 -0.0461
  116DOPS   PO4 1382   5.169   5.295   2.914 -0.3367  0.3183 -0.1043
  116DOPS   GL1 1383   5.278   5.311   3.368  0.1189 -0.0499 -0.2278
  116DOPS   GL2 1384   5.558   5.176   3.470 -0.2034 -0.0337 -0.2946
  116DOPS   C1A 1385   5.207   5.085   3.795  0.1622  0.0047  0.1968
  116DOPS   D2A 1386   5.215   5.092   4.280 -0.1500  0.2900 -0.0023
  116DOPS   C3A 1387   4.761   5.022   4.524  0.0090  0.4645  0.3384
  116DOPS   C4A 1388   4.669   5.156   4.985 -0.0107 -0.1942 -0.0756
  116DOPS   C1B 1389   5.858   5.137   3.785 -0.1817  0.1323 -0.0400
  116DOPS   D2B 1390   5.744   5.188   4.220  0.2444  0.1286  0.1852
  116DOPS   C3B 1391   6.037   5.441   4.513 -0.3011  0.1360 -0.3119
  116DOPS   C4B 1392   6.114   5.717   4.834  0.2454  0.0686 -0.0797
  117DOPS   CNO 1393   1.215   6.581   2.976 -0.4084 -0.1233  0.3021
  117DOPS   PO4 1394   0.853   6.504   3.320 -0.3163 -0.1177  0.0686
  117DOPS   GL1 1395   0.562   6.303   3.681 -0.0833 -0.1138 -0.2257
  117DOPS   GL2 1396   0.722   6.113   3.923  0.1945  0.2825  0.0071
  117DOPS   C1A 1397   0.230   6.197   3.944  0.0028  0.2178 -0.2866
  117DOPS   D2A 1398  -0.157   6.273   4.124  0.1139  0.0633  0.1803
  117DOPS   C3A 1399  -0.538   6.121   3.912  0.2381  0.2492  0.1017
  117DOPS   C4A 1400  -1.000   6.026   3.842  0.0683 -0.0794 -0.1087
  117DOPS   C1B 1401   0.583   6.020   4.301 -0.0635  0.0825  0.3094
  117DOPS   D2B 1402   0.549   6.038   4.692  0.1627 -0.1540  0.3482
  117DOPS   C3B 1403   0.163   5.967   4.978  0.0365 -0.1189  0.0593
  117DOPS   C4B 1404   0.193   5.806   5.410 -0.1311 -0.1930 -0.0223
  118DOPS   CNO 1405   3.728   3.817   3.937  0.1746 -0.0670 -0.1139
  118DOPS   PO4 1406   3.717   4.130   3.530 -0.2955  0.2418 -0.1494
  118DOPS   GL1 1407   3.945   4.505   3.747  0.1367  0.1360  0.0200
  118DOPS   GL2 1408   4.048   4.249   3.875  0.0812  0.1059 -0.2738
  118DOPS   C1A 1409   4.281   4.786   3.939  0.2497 -0.0072  0.0529
  118DOPS   D2A 1410   4.384   5.164   4.057  0.0765  0.1312  0.1734
  118DOPS   C3A 1411   4.432   5.320   4.411 -0.2043  0.0485 -0.1845
  118DOPS   C4A 1412   4.399   5.493   4.767 -0.0410 -0.2237  0.1157
  118DOPS   C1B 1413   3.886   4.441   4.247  0.2455  0.1438 -0.2107
  118DOPS   D2B 1414   3.754   4.653   4.644 -0.0079  0.0187 -0.0664
  118DOPS   C3B 1415   3.607   5.092   4.631 -0.1923 -0.0010 -0.2442
  118DOPS   C4B 1416   3.333   5.380   4.458 -0.2650 -0.1951 -0.3046
  119DOPS   CNO 1417   5.791   3.776   2.781 -0.1209 -0.2384 -0.2180
  119DOPS   PO4 1418   5.788   3.575   3.134 -0.1725  0.0503 -0.2408
  119DOPS   GL1 1419   5.697   3.607   3.632 -0.1223  0.0393  0.2113
  119DOPS   GL2 1420   5.509   3.840   3.698  0.0810  0.1855 -0.0698
  119DOPS   C1A 1421   5.571   3.498   4.083  0.0503 -0.0070 -0.0984
  119DOPS   D2A 1422   5.466   3.646   4.391  0.0915 -0.0517 -0.1007
  119DOPS   C3A 1423   5.748   3.934   4.630  0.0010  0.1554 -0.1718
  119DOPS   C4A 1424   6.065   3.977   5.012 -0.2504 -0.0073  0.1085
  119DOPS   C1B 1425   5.557   4.070   4.076  0.0143  0.1113  0.2100
  119DOPS   D2B 1426   5.661   4.354   4.397  0.1723 -0.0350  0.2804
  119DOPS   C3B 1427   5.881   4.719   4.284  0.0101 -0.0114 -0.4310
  119DOPS   C4B 1428   6.215   4.985   4.252 -0.0732  0.0232  0.0377
  120DOPS   CNO 1429   0.014   2.823   3.070  0.0716 -0.0413 -0.1122
  120DOPS   PO4 1430   0.418   3.076   3.183 -0.3538  0.2444 -0.0733
  120DOPS   GL1 1431   0.406   3.141   3.543  0.1103 -0.2692  0.1330
  120DOPS   GL2 1432   0.534   3.410   3.660  0.2398  0.5259  0.0071
  120DOPS   C1A 1433   0.463   2.765   3.786 -0.2852 -0.2149  0.1383
  120DOPS   D2A 1434   0.598   2.681   4.247  0.2670 -0.1086 -0.3788
  120DOPS   C3A 1435   0.785   3.010   4.470  0.0989  0.0712 -0.0616
  120DOPS   C4A 1436   1.147   3.323   4.737 -0.0776 -0.0309  0.0270
  120DOPS   C1B 1437   0.553   3.132   4.051  0.1053  0.0823 -0.2587
  120DOPS   D2B 1438   0.223   3.013   4.382  0.2555 -0.1746 -0.1251
  120DOPS   C3B 1439  -0.148   3.217   4.353 -0.1177 -0.4991  0.0676
  120DOPS   C4B 1440   0.022   3.713   4.599 -0.0399  0.0090  0.1714
  121DOPS   CNO 1441   2.215   3.623   3.246  0.4237  0.0852 -0.0493
  121DOPS   PO4 1442   2.292   3.194   3.038  0.0062 -0.5635 -0.0994
  121DOPS   GL1 1443   2.123   3.073   3.420 -0.1990 -0.0614  0.1476
  121DOPS   GL2 1444   1.883   3.252   3.502 -0.1219 -0.0004 -0.0279
  121DOPS   C1A 1445   2.245   2.998   3.843  0.0053  0.2972 -0.2727
  121DOPS   D2A 1446   1.988   2.872   4.170  0.1801 -0.4582  0.0029
  121DOPS   C3A 1447   2.108   2.957   4.566 -0.2182 -0.4285  0.1876
  121DOPS   C4A 1448   2.419   2.933   4.933  0.1372  0.1030 -0.2233
  121DOPS   C1B 1449   1.843   3.343   3.941  0.0900  0.0304  0.0357
  121DOPS   D2B 1450   1.486   3.173   4.201 -0.1145  0.0202  0.0482
  121DOPS   C3B 1451   1.333   3.506   4.308 -0.3359  0.1954  0.1867
  121DOPS   C4B 1452   1.531   3.780   4.634 -0.0235 -0.1623 -0.1219
  122DOPS   CNO 1453   2.323   1.193   2.564 -0.0526 -0.3260 -0.1304
  122DOPS   PO4 1454   2.317   0.794   2.836  0.1321  0.1090 -0.0550
  122DOPS   GL1 1455   2.253   0.900   3.264  0.0642 -0.2170  0.1823
  122DOPS   GL2 1456   2.487   0.613   3.432 -0.2393  0.0174  0.2766
  122DOPS   C1A 1457   2.137   1.036   3.721  0.1942  0.1554 -0.0810
  122DOPS   D2A 1458   1.729   0.948   4.041  0.2325 -0.4146 -0.0490
  122DOPS   C3A 1459   1.808   0.864   4.354 -0.1305  0.1176  0.0254
  122DOPS   C4A 1460   1.819   0.897   4.704  0.0435 -0.3249 -0.1523
  122DOPS   C1B 1461   2.618   0.816   3.796 -0.0714 -0.5262  0.1636
  122DOPS   D2B 1462   2.459   1.026   4.043 -0.1434 -0.1604  0.0185
  122DOPS   C3B 1463   2.407   0.941   4.488  0.0119  0.1495  0.0599
  122DOPS   C4B 1464   2.616   1.252   4.755 -0.1345 -0.2264  0.0332
  123DOPS   CNO 1465   4.304   5.440   3.636 -0.0925 -0.0536  0.2906
  123DOPS   PO4 1466   4.585   5.676   3.373 -0.1546  0.1866 -0.0668
  123DOPS   GL1 1467   4.755   5.728   3.777  0.0343  0.3628 -0.0284
  123DOPS   GL2 1468   5.109   5.660   3.775 -0.0368 -0.0803 -0.1854
  123DOPS   C1A 1469   4.615   5.769   4.154 -0.2397  0.0837 -0.0832
  123DOPS   D2A 1470   4.218   5.911   4.364  0.0141  0.1808 -0.0143
  123DOPS   C3A 1471   4.223   5.967   4.680  0.1542  0.0860 -0.1011
  123DOPS   C4A 1472   4.362   5.940   5.006  0.1952  0.1333  0.0228
  123DOPS   C1B 1473   5.056   5.988   4.203  0.0590  0.2668 -0.5367
  123DOPS   D2B 1474   5.542   6.204   4.321  0.0970  0.0948  0.0520
  123DOPS   C3B 1475   5.651   6.115   4.745 -0.1951 -0.0744 -0.0620
  123DOPS   C4B 1476   5.792   6.384   5.057 -0.2976  0.1284 -0.1947
  124DOPS   CNO 1477   1.425   4.727   2.781  0.0970 -0.1031  0.2562
  124DOPS   PO4 1478   1.205   5.097   2.919  0.0481  0.0808 -0.0887
  124DOPS   GL1 1479   1.049   4.963   3.425  0.1396 -0.4137  0.0695
  124DOPS   GL2 1480   0.813   4.665   3.542  0.3297  0.0372  0.0109
  124DOPS   C1A 1481   1.151   5.028   3.787  0.1365  0.3013  0.1535
  124DOPS   D2A 1482   1.119   4.938   4.175 -0.3337 -0.0188 -0.1568
  124DOPS   C3A 1483   0.897   5.235   4.410 -0.0380 -0.1442  0.0268
  124DOPS   C4A 1484   0.934   5.303   4.790 -0.2845  0.0626 -0.0548
  124DOPS   C1B 1485   0.770   4.662   3.915 -0.0340  0.2137 -0.2738
  124DOPS   D2B 1486   0.814   4.600   4.336 -0.2688  0.2183  0.0974
  124DOPS   C3B 1487   0.504   4.775   4.497  0.1949  0.0185 -0.1354
  124DOPS   C4B 1488   0.464   5.041   4.815  0.1753  0.0271  0.2764
  125DOPS   CNO 1489   6.310   5.873   2.906  0.1903  0.1969 -0.1673
  125DOPS   PO4 1490   6.254   5.413   2.911  0.1512  0.0165  0.0482
  125DOPS   GL1 1491   6.322   5.375   3.333 -0.3195  0.0743 -0.0585
  125DOPS   GL2 1492   6.523   5.620   3.494  0.3091  0.0080  0.0307
  125DOPS   C1A 1493   5.970   5.623   3.760 -0.0332  0.1416  0.0753
  125DOPS   D2A 1494   5.553   5.508   3.879 -0.2459 -0.3262 -0.1798
  125DOPS   C3A 1495   5.418   5.591   4.292 -0.1242  0.2545 -0.1019
  125DOPS   C4A 1496   5.300   5.810   4.626 -0.0816 -0.3465  0.0562
  125DOPS   C1B 1497   6.446   5.801   3.953 -0.0001 -0.0611  0.2506
  125DOPS   D2B 1498   6.087   5.849   4.273  0.1275 -0.4695 -0.1418
  125DOPS   C3B 1499   6.109   6.186   4.591  0.1177 -0.2073 -0.2604
  125DOPS   C4B 1500   6.246   6.104   5.117  0.1716 -0.0055 -0.3482
  126DOPS   CNO 1501   3.058   2.142   3.241  0.3474 -0.5067 -0.2353
  126DOPS   PO4 1502   3.031   2.637   3.320  0.0015  0.2441 -0.0207
  126DOPS   GL1 1503   2.888   2.427   3.713  0.0336 -0.1454  0.0313
  126DOPS   GL2 1504   2.658   2.246   3.704 -0.1221 -0.1905  0.3236
  126DOPS   C1A 1505   2.898   2.530   4.198 -0.1200 -0.1885 -0.0250
  126DOPS   D2A 1506   2.999   2.373   4.612  0.2198  0.3442  0.0433
  126DOPS   C3A 1507   2.920   2.546   5.055 -0.0650  0.1454  0.0967
  126DOPS   C4A 1508   2.862   3.027   5.083 -0.1940 -0.0596  0.0463
  126DOPS   C1B 1509   2.567   2.126   4.094  0.4721  0.1252 -0.2088
  126DOPS   D2B 1510   2.490   1.955   4.556 -0.1447  0.1068 -0.0680
  126DOPS   C3B 1511   2.734   2.017   4.889  0.0671  0.0815  0.1193
  126DOPS   C4B 1512   2.579   2.257   5.212  0.1536 -0.3111  0.0430
  127DOPS   CNO 1513   6.612   3.626   2.654 -0.1540  0.3710 -0.1049
  127DOPS   PO4 1514   6.593   3.254   2.796 -0.5878  0.1238 -0.1624
  127DOPS   GL1 1515   6.538   3.339   3.278  0.0876  0.2522  0.3521
  127DOPS   GL2 1516   6.192   3.399   3.453 -0.3120  0.0604 -0.0489
  127DOPS   C1A 1517   6.608   3.642   3.623 -0.0182  0.2574  0.3074
  127DOPS   D2A 1518   6.904   3.858   3.838  0.4179 -0.1507  0.1867
  127DOPS   C3A 1519   7.015   3.842   4.296 -0.1226 -0.0317  0.4680
  127DOPS   C4A 1520   7.088   4.138   4.619  0.0690  0.0347 -0.2248
  127DOPS   C1B 1521   6.024   3.291   3.891 -0.3312 -0.2224 -0.1267
  127DOPS   D2B 1522   5.801   2.971   4.212  0.2257 -0.0941  0.0150
  127DOPS   C3B 1523   5.513   2.882   4.578 -0.0119  0.0731  0.0965
  127DOPS   C4B 1524   5.106   3.008   4.712  0.2366 -0.0700 -0.0960
  128DOPS   CNO 1525   2.272   5.153   2.571 -0.0271 -0.3214  0.1550
  128DOPS   PO4 1526   2.038   4.867   2.775 -0.3077 -0.2543  0.0360
  128DOPS   GL1 1527   1.825   4.902   3.142  0.0698 -0.1438 -0.0416
  128DOPS   GL2 1528   2.065   4.828   3.529 -0.1502 -0.2848  0.2760
  128DOPS   C1A 1529   1.601   4.967   3.489  0.1427 -0.1119 -0.0365
  128DOPS   D2A 1530   1.527   5.337   3.768 -0.0035 -0.0279 -0.0236
  128DOPS   C3A 1531   1.418   5.360   4.148  0.3941  0.1392  0.0210
  128DOPS   C4A 1532   1.479   5.324   4.551 -0.1269 -0.2528 -0.0867
  128DOPS   C1B 1533   2.078   5.041   3.879 -0.2652 -0.3061  0.0623
  128DOPS   D2B 1534   1.828   5.051   4.248 -0.2027 -0.2591 -0.1136
  128DOPS   C3B 1535   1.966   5.245   4.486 -0.1536  0.1676  0.2319
  128DOPS   C4B 1536   1.965   5.345   5.002  0.2587  0.0544 -0.1690
  129DOPS   CNO 1537   1.127   6.054  11.889 -0.0538 -0.0323  0.2163
  129DOPS   PO4 1538   1.238   5.881  11.634 -0.0973 -0.1505 -0.1118
  129DOPS   GL1 1539   1.324   5.937  11.153 -0.1292 -0.0560  0.0945
  129DOPS   GL2 1540   1.649   5.867  11.111 -0.2885  0.0272  0.0375
  129DOPS   C1A 1541   1.135   5.939  10.725  0.0381 -0.1581 -0.1101
  129DOPS   D2A 1542   1.049   5.859  10.397 -0.1105 -0.0320  0.2110
  129DOPS   C3A 1543   0.668   5.802  10.202  0.3390 -0.0018 -0.1285
  129DOPS   C4A 1544   0.642   5.513   9.747  0.1693 -0.1540 -0.1121
  129DOPS   C1B 1545   1.874   5.829  10.789 -0.1343 -0.3469  0.1713
  129DOPS   D2B 1546   1.885   5.584  10.354  0.4407  0.0239 -0.1350
  129DOPS   C3B 1547   1.560   5.487  10.117  0.2860 -0.1556 -0.1982
  129DOPS   C4B 1548   1.432   5.149   9.831  0.1064  0.1622 -0.0328
  130DOPS   CNO 1549   3.958   3.855  11.877 -0.1869  0.0277  0.0150
  130DOPS   PO4 1550   3.757   3.778  11.409  0.1467 -0.1580  0.2569
  130DOPS   GL1 1551   3.780   3.800  10.923 -0.2089 -0.0375  0.0742
  130DOPS   GL2 1552   3.846   3.498  10.815  0.2252  0.1697 -0.2091
  130DOPS   C1A 1553   3.437   3.713  10.532 -0.3113 -0.0755  0.0979
  130DOPS   D2A 1554   3.350   3.624  10.137  0.1804  0.1844 -0.4556
  130DOPS   C3A 1555   3.095   3.277  10.090  0.1998 -0.2073 -0.1403
  130DOPS   C4A 1556   3.129   3.062   9.672 -0.1331  0.2712 -0.2012
  130DOPS   C1B 1557   3.938   3.720  10.366  0.1936 -0.1422 -0.2576
  130DOPS   D2B 1558   3.840   3.719   9.975  0.0131  0.1264  0.0988
  130DOPS   C3B 1559   3.921   3.898   9.571 -0.0474 -0.0151 -0.0293
  130DOPS   C4B 1560   4.199   3.911   9.235 -0.1737  0.2392 -0.0726
  131DOPS   CNO 1561   5.747   5.694  11.888 -0.0007 -0.1186  0.1086
  131DOPS   PO4 1562   6.028   5.469  11.643  0.0804  0.3155  0.1423
  131DOPS   GL1 1563   6.022   5.484  11.159 -0.1282  0.2078 -0.1110
  131DOPS   GL2 1564   6.087   5.235  10.893  0.3309 -0.1615  0.1029
  131DOPS   C1A 1565   5.921   5.777  10.837 -0.0253  0.0706 -0.4108
  131DOPS   D2A 1566   6.041   6.063  10.459  0.2841 -0.1010  0.0628
  131DOPS   C3A 1567   6.225   5.840  10.138 -0.1338 -0.2145  0.3879
  131DOPS   C4A 1568   6.103   5.798   9.685 -0.0652 -0.2456  0.0369
  131DOPS   C1B 1569   6.192   5.004  10.509 -0.2940 -0.0773  0.2850
  131DOPS   D2B 1570   6.543   4.897  10.238 -0.1674 -0.2841 -0.0504
  131DOPS   C3B 1571   6.635   4.572   9.917  0.1815  0.0165  0.1837
  131DOPS   C4B 1572   6.637   4.362   9.591  0.1427 -0.0910 -0.1206
  132DOPS   CNO 1573   0.873   2.230  11.275 -0.0570 -0.0080  0.1314
  132DOPS   PO4 1574   0.819   1.904  11.595 -0.3026 -0.3542  0.0480
  132DOPS   GL1 1575   0.685   1.662  11.263  0.1959 -0.1431  0.0433
  132DOPS   GL2 1576   0.877   1.426  11.146 -0.2426  0.1236 -0.2270
  132DOPS   C1A 1577   0.456   1.711  10.884 -0.0951  0.1873  0.4209
  132DOPS   D2A 1578   0.192   1.487  10.653 -0.2032 -0.2848 -0.0804
  132DOPS   C3A 1579   0.151   1.469  10.229  0.2816  0.1700 -0.2287
  132DOPS   C4A 1580  -0.146   1.591   9.881 -0.2697  0.0178  0.0152
  132DOPS   C1B 1581   0.902   1.574  10.771 -0.2465  0.2913  0.1096
  132DOPS   D2B 1582   0.660   1.549  10.318 -0.2038  0.3117  0.2306
  132DOPS   C3B 1583   0.854   1.800   9.979 -0.0967  0.6346 -0.1483
  132DOPS   C4B 1584   0.815   2.019   9.465 -0.0239 -0.2730  0.0308
  133DOPS   CNO 1585   2.812   4.124  11.472 -0.0905  0.0410  0.4180
  133DOPS   PO4 1586   2.631   4.535  11.550 -0.2766 -0.0697 -0.0978
  133DOPS   GL1 1587   2.426   4.404  11.117  0.1145  0.0825 -0.1050
  133DOPS   GL2 1588   2.394   4.686  10.991 -0.0669  0.1419  0.0402
  133DOPS   C1A 1589   2.361   4.314  10.666 -0.0148  0.0275  0.0705
  133DOPS   D2A 1590   2.400   4.028  10.240  0.0623 -0.1031  0.1209
  133DOPS   C3A 1591   2.687   3.873  10.041  0.0689  0.0735 -0.3244
  133DOPS   C4A 1592   2.932   3.659   9.790 -0.2880 -0.3051 -0.0031
  133DOPS   C1B 1593   2.207   4.840  10.667  0.0658 -0.0400  0.0480
  133DOPS   D2B 1594   1.976   5.012  10.372 -0.1465  0.2388 -0.3524
  133DOPS   C3B 1595   1.684   4.962  10.474  0.0510  0.1645 -0.0856
  133DOPS   C4B 1596   1.317   4.912  10.247 -0.0838  0.3814 -0.3020
  134DOPS   CNO 1597   5.429   2.484  11.199  0.0471  0.0431  0.2126
  134DOPS   PO4 1598   5.456   2.077  11.303  0.0708  0.2906 -0.0085
  134DOPS   GL1 1599   5.256   2.016  10.906  0.1539  0.1237  0.0152
  134DOPS   GL2 1600   5.155   2.353  10.805  0.2559  0.1863  0.1099
  134DOPS   C1A 1601   5.348   1.706  10.563 -0.1752 -0.0689  0.0424
  134DOPS   D2A 1602   5.060   1.546  10.162 -0.4353 -0.1807 -0.1285
  134DOPS   C3A 1603   4.960   1.726   9.775 -0.2227 -0.0435  0.0493
  134DOPS   C4A 1604   5.005   2.019   9.397  0.1529  0.0689 -0.3818
  134DOPS   C1B 1605   5.248   2.158  10.416 -0.0646  0.0666  0.3262
  134DOPS   D2B 1606   5.458   1.938  10.074 -0.1729  0.0111  0.0164
  134DOPS   C3B 1607   5.740   1.613  10.141 -0.1247  0.2466 -0.3705
  134DOPS   C4B 1608   5.673   1.246  10.314  0.2320 -0.0276  0.4304
  135DOPS   CNO 1609   4.085   0.331  11.385  0.4123 -0.1140 -0.0347
  135DOPS   PO4 1610   3.687   0.506  11.596 -0.5060 -0.4409 -0.1694
  135DOPS   GL1 1611   3.609   0.663  11.152 -0.1943  0.2588  0.1151
  135DOPS   GL2 1612   3.355   0.570  11.004  0.0463  0.0929  0.3582
  135DOPS   C1A 1613   3.621   0.941  10.793 -0.4221  0.2040 -0.0711
  135DOPS   D2A 1614   3.548   1.209  10.479  0.2412  0.2836  0.1506
  135DOPS   C3A 1615   3.556   1.159  10.036  0.0145  0.2890 -0.0451
  135DOPS   C4A 1616   3.761   0.960   9.714 -0.0559 -0.0098 -0.0007
  135DOPS   C1B 1617   3.396   0.607  10.516  0.4481 -0.5460  0.0908
  135DOPS   D2B 1618   3.522   0.595  10.046  0.0363 -0.0599 -0.4499
  135DOPS   C3B 1619   3.236   0.889   9.711 -0.1723 -0.0568  0.0773
  135DOPS   C4B 1620   3.307   1.304   9.543 -0.1025 -0.0403 -0.0492
  136DOPS   CNO 1621   4.199   0.040  11.845  0.1274  0.1525  0.1064
  136DOPS   PO4 1622   4.044   0.317  11.986 -0.4607  0.1319  0.3083
  136DOPS   GL1 1623   4.268   0.618  11.759  0.0966  0.1150  0.0148
  136DOPS   GL2 1624   4.533   0.428  11.751 -0.1479  0.1014 -0.1126
  136DOPS   C1A 1625   4.488   0.632  11.342 -0.1789 -0.2425  0.2752
  136DOPS   D2A 1626   4.636   0.916  11.052  0.3090 -0.0988  0.2168
  136DOPS   C3A 1627   4.296   0.735  10.764 -0.3217 -0.0522  0.3631
  136DOPS   C4A 1628   3.987   0.472  10.888  0.4771 -0.0512 -0.1018
  136DOPS   C1B 1629   4.735   0.156  11.423 -0.1815 -0.2948  0.0048
  136DOPS   D2B 1630   5.098  -0.072  11.417  0.2126  0.0095  0.0047
  136DOPS   C3B 1631   5.241  -0.112  10.985 -0.0572 -0.0425 -0.1870
  136DOPS   C4B 1632   5.603  -0.266  10.803  0.0362 -0.0862  0.0236
  137DOPS   CNO 1633   0.972   1.223  12.129  0.0049  0.0423 -0.0555
  137DOPS   PO4 1634   0.870   1.169  11.633  0.2570 -0.1435 -0.0316
  137DOPS   GL1 1635   0.646   0.887  11.358  0.2118 -0.1730 -0.0597
  137DOPS   GL2 1636   0.868   0.937  11.165  0.0886 -0.1207 -0.1356
  137DOPS   C1A 1637   0.387   0.552  11.086 -0.2360 -0.2980 -0.2889
  137DOPS   D2A 1638   0.460   0.145  10.937 -0.1492  0.1358 -0.0662
  137DOPS   C3A 1639   0.782   0.225  10.588 -0.0007  0.0613 -0.2157
  137DOPS   C4A 1640   0.780   0.255  10.140 -0.2445  0.1891  0.0265
  137DOPS   C1B 1641   0.724   1.126  10.629 -0.2740 -0.2998  0.0790
  137DOPS   D2B 1642   0.478   1.039  10.246  0.2268  0.0302 -0.1993
  137DOPS   C3B 1643   0.522   1.102   9.880 -0.0901  0.0050 -0.0234
  137DOPS   C4B 1644   0.475   1.531   9.726 -0.0434 -0.1090  0.1622
  138DOPS   CNO 1645   1.624   3.585  11.546  0.0483  0.2182 -0.1290
  138DOPS   PO4 1646   1.298   3.806  11.390 -0.0228 -0.0847  0.1179
  138DOPS   GL1 1647   1.473   3.674  11.008 -0.0405 -0.0415  0.1285
  138DOPS   GL2 1648   1.754   3.879  10.842 -0.0222  0.3292 -0.1141
  138DOPS   C1A 1649   1.387   3.538  10.611  0.1336 -0.3022 -0.1742
  138DOPS   D2A 1650   1.149   3.385  10.187  0.2442  0.0339 -0.2790
  138DOPS   C3A 1651   1.144   2.950   9.979 -0.4407  0.1141 -0.0186
  138DOPS   C4A 1652   1.036   2.593   9.748 -0.0980 -0.3213 -0.1610
  138DOPS   C1B 1653   1.462   3.998  10.462  0.0862  0.0655 -0.0363
  138DOPS   D2B 1654   1.403   4.389  10.261 -0.3111 -0.1247  0.1174
  138DOPS   C3B 1655   1.716   4.519  10.029 -0.0669 -0.4257  0.2213
  138DOPS   C4B 1656   1.885   4.621   9.486  0.0290 -0.1623 -0.0568
  139DOPS   CNO 1657   3.737   1.968  11.940  0.1310  0.3818 -0.0089
  139DOPS   PO4 1658   3.750   1.970  11.514  0.1171  0.0048 -0.3847
  139DOPS   GL1 1659   3.806   1.928  11.076  0.1077 -0.2512  0.1192
  139DOPS   GL2 1660   3.567   2.095  10.812 -0.4136 -0.1355  0.0706
  139DOPS   C1A 1661   4.019   1.992  10.678 -0.0418 -0.1921 -0.1136
  139DOPS   D2A 1662   4.264   1.810  10.398  0.0145 -0.0761  0.0336
  139DOPS   C3A 1663   4.065   1.692   9.875 -0.2297 -0.1545 -0.2596
  139DOPS   C4A 1664   3.763   1.505   9.677  0.0045  0.0817  0.0638
  139DOPS   C1B 1665   3.653   2.058  10.375 -0.3139  0.0704 -0.2376
  139DOPS   D2B 1666   3.947   2.084  10.094  0.0419 -0.2327  0.2087
  139DOPS   C3B 1667   3.602   2.065   9.762  0.1179 -0.2020  0.1614
  139DOPS   C4B 1668   3.495   2.451   9.402 -0.4982 -0.0482 -0.0895
  140DOPS   CNO 1669   3.572   2.508  11.644 -0.1855 -0.1082 -0.0308
  140DOPS   PO4 1670   3.831   2.922  11.517  0.2671 -0.0135 -0.0874
  140DOPS   GL1 1671   3.755   2.838  11.058 -0.1160  0.1419 -0.0649
  140DOPS   GL2 1672   3.549   2.623  11.017  0.0158 -0.1174  0.3456
  140DOPS   C1A 1673   3.883   2.951  10.591  0.2751 -0.2755 -0.0284
  140DOPS   D2A 1674   4.078   3.182  10.191 -0.0748  0.3441 -0.0244
  140DOPS   C3A 1675   4.035   3.312   9.693  0.2357  0.0645  0.0447
  140DOPS   C4A 1676   4.245   3.452   9.448  0.1747  0.0003  0.0172
  140DOPS   C1B 1677   3.479   2.638  10.484  0.0493 -0.0108 -0.2114
  140DOPS   D2B 1678   3.433   2.573   9.985 -0.2288 -0.1670 -0.2577
  140DOPS   C3B 1679   3.045   2.430   9.679 -0.2302 -0.1281  0.1585
  140DOPS   C4B 1680   2.645   2.324   9.389  0.0422  0.1317  0.4113
  141DOPS   CNO 1681   6.669   0.856  11.682  0.1744  0.1489  0.2612
  141DOPS   PO4 1682   6.633   1.315  11.821 -0.1694 -0.5591 -0.0432
  141DOPS   GL1 1683   6.794   1.305  11.386  0.2414  0.0231  0.0135
  141DOPS   GL2 1684   6.632   1.498  11.238  0.1665  0.0907  0.0257
  141DOPS   C1A 1685   6.896   1.191  11.003  0.1993  0.0014  0.1795
  141DOPS   D2A 1686   6.736   0.944  10.710  0.1406  0.1489 -0.1841
  141DOPS   C3A 1687   6.829   0.525  10.630 -0.1027  0.4315  0.3628
  141DOPS   C4A 1688   6.717   0.172  10.337 -0.0985 -0.0019 -0.1473
  141DOPS   C1B 1689   6.363   1.269  10.945 -0.0301  0.0389  0.0261
  141DOPS   D2B 1690   6.120   0.962  10.793 -0.0203 -0.1706 -0.1052
  141DOPS   C3B 1691   5.740   1.066  10.735 -0.0154  0.0719 -0.0411
  141DOPS   C4B 1692   5.380   1.263  10.864 -0.1869  0.1909 -0.0599
  142DOPS   CNO 1693   5.923   1.399  11.839 -0.1528  0.1055  0.2363
  142DOPS   PO4 1694   5.834   1.325  11.420  0.0281  0.0015 -0.1102
  142DOPS   GL1 1695   5.757   0.904  11.213 -0.0380 -0.2279 -0.0367
  142DOPS   GL2 1696   5.353   0.860  11.111  0.0290  0.1914 -0.1482
  142DOPS   C1A 1697   5.780   0.561  10.965 -0.1375 -0.2884  0.2342
  142DOPS   D2A 1698   5.500   0.673  10.499 -0.1873  0.4743 -0.0854
  142DOPS   C3A 1699   5.409   0.366  10.232 -0.2220 -0.1214 -0.2631
  142DOPS   C4A 1700   5.014   0.246   9.974  0.2529 -0.1240  0.2539
  142DOPS   C1B 1701   5.091   0.627  10.890  0.0943 -0.2470 -0.0612
  142DOPS   D2B 1702   4.997   0.373  10.544  0.0708 -0.1124  0.1481
  142DOPS   C3B 1703   5.165  -0.038  10.447  0.2334 -0.0427  0.3734
  142DOPS   C4B 1704   5.011  -0.403  10.574  0.2582  0.1814  0.1007
  143DOPS   CNO 1705   2.101   3.368  11.841 -0.2183 -0.0948  0.1616
  143DOPS   PO4 1706   2.259   3.694  11.570 -0.0115 -0.2195  0.1421
  143DOPS   GL1 1707   2.444   3.748  11.178  0.0360  0.1512 -0.3223
  143DOPS   GL2 1708   2.268   3.690  10.889  0.0969  0.0640  0.2527
  143DOPS   C1A 1709   2.747   4.099  10.982 -0.1417 -0.0331  0.0577
  143DOPS   D2A 1710   2.932   4.018  10.574  0.1477 -0.0467  0.0545
  143DOPS   C3A 1711   3.136   4.057  10.204 -0.0327  0.0351 -0.1155
  143DOPS   C4A 1712   3.404   4.008   9.836 -0.1507  0.0866 -0.1802
  143DOPS   C1B 1713   2.027   3.800  10.455  0.0549  0.5430 -0.0846
  143DOPS   D2B 1714   1.884   4.057  10.111  0.2653  0.0889  0.3909
  143DOPS   C3B 1715   1.512   4.034   9.827 -0.0858 -0.1142 -0.1013
  143DOPS   C4B 1716   1.403   4.207   9.459  0.0426 -0.0085 -0.0223
  144DOPS   CNO 1717   3.732   4.906  11.189  0.0026  0.0359  0.0692
  144DOPS   PO4 1718   3.847   5.306  11.265 -0.2940 -0.0818 -0.0237
  144DOPS   GL1 1719   3.754   5.382  10.942  0.1178  0.3142  0.1203
  144DOPS   GL2 1720   3.913   5.342  10.741 -0.2679  0.1331  0.3827
  144DOPS   C1A 1721   3.581   5.159  10.460 -0.0227 -0.1256 -0.0692
  144DOPS   D2A 1722   3.378   5.464  10.290 -0.2411 -0.2314  0.0795
  144DOPS   C3A 1723   3.412   5.550   9.848  0.1034 -0.1486  0.1763
  144DOPS   C4A 1724   3.323   5.752   9.506 -0.0092 -0.1776 -0.2701
  144DOPS   C1B 1725   3.946   5.441  10.276 -0.4180 -0.2070  0.0403
  144DOPS   D2B 1726   4.341   5.458  10.159 -0.0030 -0.1359  0.0262
  144DOPS   C3B 1727   4.682   5.435  10.491  0.3147 -0.0127 -0.2779
  144DOPS   C4B 1728   4.785   5.692  10.763  0.0630  0.0529 -0.0425
  145DOPS   CNO 1729   0.955   4.061  12.124 -0.1090  0.1009  0.1621
  145DOPS   PO4 1730   0.894   4.030  11.612 -0.0938 -0.0811  0.0513
  145DOPS   GL1 1731   0.893   4.076  11.086  0.0105 -0.0928 -0.0647
  145DOPS   GL2 1732   1.094   3.973  10.890 -0.3228 -0.1553 -0.2006
  145DOPS   C1A 1733   0.556   4.020  10.772  0.0460 -0.0268 -0.5885
  145DOPS   D2A 1734   0.446   3.959  10.368 -0.0147 -0.2040  0.3841
  145DOPS   C3A 1735   0.559   4.269   9.987 -0.1064 -0.3067 -0.2781
  145DOPS   C4A 1736   0.762   4.505   9.653  0.2509 -0.0106  0.1623
  145DOPS   C1B 1737   0.904   3.698  10.541  0.0373  0.1000  0.0416
  145DOPS   D2B 1738   0.849   3.765  10.070  0.2958  0.2391 -0.0246
  145DOPS   C3B 1739   1.215   3.642   9.725  0.0110  0.1914  0.2043
  145DOPS   C4B 1740   1.495   3.650   9.450 -0.0024 -0.0188  0.1573
  146DOPS   CNO 1741   4.646   2.648  11.573 -0.0804  0.0316 -0.0474
  146DOPS   PO4 1742   4.434   2.340  11.304  0.2345  0.0858  0.0543
  146DOPS   GL1 1743   4.347   2.354  10.779  0.1497 -0.2561  0.0235
  146DOPS   GL2 1744   4.041   2.449  10.834 -0.4313  0.1011  0.2228
  146DOPS   C1A 1745   4.422   2.252  10.434 -0.2571  0.0030 -0.0611
  146DOPS   D2A 1746   4.395   2.282   9.966 -0.1875  0.2076 -0.0714
  146DOPS   C3A 1747   4.206   2.372   9.561  0.3311 -0.0204  0.1675
  146DOPS   C4A 1748   4.067   2.526   9.246 -0.2689 -0.1793 -0.1253
  146DOPS   C1B 1749   3.962   2.451  10.390 -0.1880 -0.0739 -0.0575
  146DOPS   D2B 1750   3.930   2.612   9.974 -0.0704  0.0928 -0.2208
  146DOPS   C3B 1751   3.876   2.883   9.596  0.0684  0.1895 -0.2128
  146DOPS   C4B 1752   3.600   3.071   9.377  0.1348 -0.0648  0.1556
  147DOPS   CNO 1753   2.060   5.643  11.292  0.0665 -0.0896 -0.1876
  147DOPS   PO4 1754   2.322   5.339  11.560 -0.0230 -0.3009 -0.0427
  147DOPS   GL1 1755   2.429   5.339  11.116 -0.0496 -0.0818 -0.1566
  147DOPS   GL2 1756   2.399   5.692  10.903 -0.2179 -0.2307 -0.0861
  147DOPS   C1A 1757   2.581   5.155  10.742 -0.2552  0.2429 -0.2638
  147DOPS   D2A 1758   2.928   4.985  10.564 -0.1695 -0.0198  0.2910
  147DOPS   C3A 1759   3.096   4.886  10.190 -0.0372 -0.1451  0.0584
  147DOPS   C4A 1760   3.376   5.042  10.062 -0.0568  0.0668  0.1170
  147DOPS   C1B 1761   2.336   5.919  10.487  0.1331 -0.0729 -0.2937
  147DOPS   D2B 1762   2.501   5.774  10.073 -0.0210  0.1348  0.2760
  147DOPS   C3B 1763   2.446   5.307   9.818  0.1027 -0.0770  0.2174
  147DOPS   C4B 1764   2.236   4.890   9.775 -0.1487 -0.0490 -0.5392
  148DOPS   CNO 1765   7.008   4.290  11.882 -0.0511 -0.1821 -0.1643
  148DOPS   PO4 1766   6.686   4.373  11.665  0.1178 -0.1643 -0.2168
  148DOPS   GL1 1767   6.579   4.376  11.260  0.0238  0.0649 -0.0260
  148DOPS   GL2 1768   6.291   4.252  11.205  0.0910 -0.1313  0.5616
  148DOPS   C1A 1769   6.580   4.267  10.828  0.4747  0.0812  0.1143
  148DOPS   D2A 1770   6.467   3.901  10.549  0.1236  0.0396  0.2089
  148DOPS   C3A 1771   6.328   3.457  10.660 -0.0375  0.0478 -0.6484
  148DOPS   C4A 1772   5.937   3.396  10.660 -0.0256 -0.0572  0.0233
  148DOPS   C1B 1773   6.042   4.381  10.916  0.0238  0.0330  0.0389
  148DOPS   D2B 1774   6.180   4.471  10.487 -0.1486  0.0312 -0.1347
  148DOPS   C3B 1775   6.121   4.587  10.071 -0.0383  0.0213 -0.1365
  148DOPS   C4B 1776   6.118   4.508   9.703  0.4608 -0.0073 -0.1922
  149DOPS   CNO 1777   3.098   3.194  11.782 -0.2696 -0.0639  0.2060
  149DOPS   PO4 1778   3.279   2.995  11.453  0.0433  0.1966 -0.2190
  149DOPS   GL1 1779   3.213   3.032  11.004 -0.0274 -0.1330  0.0426
  149DOPS   GL2 1780   3.456   3.217  10.845 -0.0706 -0.0618 -0.1816
  149DOPS   C1A 1781   3.034   3.029  10.545  0.1084 -0.0900 -0.2244
  149DOPS   D2A 1782   3.055   2.747  10.221 -0.0369 -0.0608  0.1884
  149DOPS   C3A 1783   2.780   2.769   9.892 -0.0030 -0.0443 -0.1810
  149DOPS   C4A 1784   2.704   3.243   9.723 -0.0393  0.1817 -0.1405
  149DOPS   C1B 1785   3.539   3.238  10.379 -0.2559 -0.2365  0.2081
  149DOPS   D2B 1786   3.567   3.125   9.948 -0.1827 -0.0971  0.0400
  149DOPS   C3B 1787   3.506   3.437   9.703 -0.0508  0.0644 -0.3419
  149DOPS   C4B 1788   3.741   3.572   9.265  0.0840 -0.2009 -0.0919
  150DOPS   CNO 1789   2.168   5.805  11.926  0.2537  0.2768  0.0914
  150DOPS   PO4 1790   2.224   6.036  11.586 -0.1337  0.0818 -0.0781
  150DOPS   GL1 1791   2.275   6.092  11.143  0.0880  0.1793  0.1055
  150DOPS   GL2 1792   2.590   6.332  10.974 -0.0913 -0.1541  0.2809
  150DOPS   C1A 1793   2.130   6.232  10.840  0.0964 -0.0301 -0.1124
  150DOPS   D2A 1794   1.942   6.301  10.377  0.0568  0.0157 -0.0036
  150DOPS   C3A 1795   1.969   5.947  10.093  0.0023  0.1408  0.3014
  150DOPS   C4A 1796   2.038   5.504   9.868  0.0637  0.3850 -0.0215
  150DOPS   C1B 1797   2.775   6.044  10.722  0.0865 -0.0875  0.0810
  150DOPS   D2B 1798   2.790   6.090  10.246  0.3693  0.0046  0.0047
  150DOPS   C3B 1799   2.868   6.432   9.949 -0.1737  0.0474 -0.0026
  150DOPS   C4B 1800   3.164   6.458   9.614  0.2490  0.0372  0.0621
  151DOPS   CNO 1801   1.338   1.169  11.404 -0.0267 -0.2448 -0.0612
  151DOPS   PO4 1802   1.526   0.893  11.467  0.1434 -0.2190 -0.2293
  151DOPS   GL1 1803   1.811   0.952  11.130  0.3151  0.2035 -0.1181
  151DOPS   GL2 1804   1.935   1.145  11.321 -0.0586  0.1050  0.4409
  151DOPS   C1A 1805   1.775   1.101  10.663 -0.2064 -0.2886 -0.2050
  151DOPS   D2A 1806   1.722   1.388  10.452 -0.0674  0.0570 -0.0668
  151DOPS   C3A 1807   1.587   1.321  10.093  0.1572  0.1476 -0.0053
  151DOPS   C4A 1808   1.422   0.975   9.949  0.0262 -0.4531  0.0339
  151DOPS   C1B 1809   2.170   1.292  10.884 -0.4551  0.1450  0.2664
  151DOPS   D2B 1810   2.245   1.400  10.389 -0.3453 -0.0405  0.1382
  151DOPS   C3B 1811   2.099   1.196  10.158  0.1492 -0.1853 -0.4022
  151DOPS   C4B 1812   1.927   0.952   9.840 -0.1521  0.1067  0.0398
  152DOPS   CNO 1813   1.890   0.869  11.856 -0.0850  0.1327  0.0795
  152DOPS   PO4 1814   2.329   0.984  11.571  0.4253  0.1621  0.0659
  152DOPS   GL1 1815   2.428   0.767  11.168 -0.1622  0.0699  0.3020
  152DOPS   GL2 1816   2.814   0.879  11.167  0.2305 -0.1938  0.2222
  152DOPS   C1A 1817   2.157   0.683  10.722  0.1494  0.0680  0.3874
  152DOPS   D2A 1818   2.118   0.334  10.491 -0.2283  0.3498  0.0697
  152DOPS   C3A 1819   2.054   0.265  10.038 -0.0832  0.0069  0.3639
  152DOPS   C4A 1820   2.017   0.127   9.692 -0.1478 -0.1225 -0.0636
  152DOPS   C1B 1821   2.910   0.656  10.826 -0.1180 -0.0415 -0.1092
  152DOPS   D2B 1822   2.886   0.467  10.417 -0.1468 -0.1326  0.0080
  152DOPS   C3B 1823   2.532   0.315  10.069  0.0491 -0.2286 -0.1582
  152DOPS   C4B 1824   2.315   0.527   9.703 -0.1082 -0.2274 -0.0494
  153DOPS   CNO 1825   2.296   0.025  11.523  0.1435  0.1456  0.2471
  153DOPS   PO4 1826   1.811   0.126  11.620 -0.1442 -0.0473 -0.0496
  153DOPS   GL1 1827   1.559   0.283  11.259 -0.0216 -0.0728 -0.0867
  153DOPS   GL2 1828   1.326   0.575  11.154 -0.2661  0.0927  0.4278
  153DOPS   C1A 1829   1.677   0.548  10.830 -0.0552  0.2336  0.0214
  153DOPS   D2A 1830   1.853   0.677  10.313 -0.3360 -0.1440  0.0028
  153DOPS   C3A 1831   2.286   0.755  10.175 -0.3127  0.0064  0.0674
  153DOPS   C4A 1832   2.725   0.803   9.940 -0.1853 -0.0198  0.1318
  153DOPS   C1B 1833   1.258   0.327  10.790  0.2711 -0.0393  0.2741
  153DOPS   D2B 1834   1.664   0.241  10.366 -0.3152  0.1771 -0.0719
  153DOPS   C3B 1835   1.604  -0.041  10.070 -0.0321  0.3416  0.0202
  153DOPS   C4B 1836   1.262  -0.150   9.933  0.0010 -0.0718  0.2265
  154DOPS   CNO 1837   4.918   3.747  11.531  0.0381 -0.1085  0.3258
  154DOPS   PO4 1838   4.659   3.630  11.268 -0.0286  0.0280  0.0201
  154DOPS   GL1 1839   4.429   3.430  11.023 -0.4164  0.1507 -0.2616
  154DOPS   GL2 1840   4.287   3.516  10.628  0.1593  0.1116  0.1600
  154DOPS   C1A 1841   4.491   3.067  10.696 -0.1815 -0.0998 -0.0931
  154DOPS   D2A 1842   4.358   2.787  10.454 -0.0672 -0.0519  0.3113
  154DOPS   C3A 1843   4.464   2.856  10.064  0.1807  0.1433  0.1360
  154DOPS   C4A 1844   4.417   3.034   9.681 -0.0271 -0.1814 -0.0744
  154DOPS   C1B 1845   4.711   3.536  10.491 -0.2841  0.3538  0.2878
  154DOPS   D2B 1846   4.979   3.718  10.192  0.0614  0.1981  0.0060
  154DOPS   C3B 1847   4.782   3.725   9.828 -0.2119 -0.3246  0.2821
  154DOPS   C4B 1848   4.387   3.911   9.716  0.0686 -0.0958  0.4415
  155DOPS   CNO 1849   5.272   3.966  11.816  0.4037 -0.2702 -0.0725
  155DOPS   PO4 1850   5.371   3.865  11.377 -0.1887  0.0140 -0.4440
  155DOPS   GL1 1851   5.130   3.874  11.024 -0.0989  0.1584  0.1386
  155DOPS   GL2 1852   5.088   3.481  10.960  0.2079  0.1746  0.0305
  155DOPS   C1A 1853   5.127   4.052  10.536 -0.0061 -0.0963 -0.3806
  155DOPS   D2A 1854   4.729   4.179  10.190 -0.3898  0.1369 -0.3107
  155DOPS   C3A 1855   4.255   4.117  10.185  0.3181 -0.0981 -0.1071
  155DOPS   C4A 1856   3.738   4.209  10.198 -0.2009  0.1506 -0.1624
  155DOPS   C1B 1857   5.335   3.557  10.604  0.0499 -0.1082  0.2837
  155DOPS   D2B 1858   5.467   3.616  10.224  0.1625  0.1095  0.2319
  155DOPS   C3B 1859   5.320   3.315   9.960  0.0233  0.0556 -0.0235
  155DOPS   C4B 1860   4.929   3.221   9.747 -0.2593  0.0027  0.0281
  156DOPS   CNO 1861   3.103   0.001  11.851 -0.2005  0.2371 -0.0958
  156DOPS   PO4 1862   3.156  -0.012  11.443  0.0668  0.0867  0.1098
  156DOPS   GL1 1863   3.090  -0.104  11.089 -0.1435  0.0945 -0.0032
  156DOPS   GL2 1864   3.372  -0.153  10.960 -0.0881  0.0113  0.2199
  156DOPS   C1A 1865   3.012   0.019  10.652  0.1715 -0.0877 -0.1030
  156DOPS   D2A 1866   3.308   0.067  10.180 -0.0265  0.1671  0.1149
  156DOPS   C3A 1867   3.100   0.385   9.872 -0.3404  0.0934  0.2632
  156DOPS   C4A 1868   2.877   0.456   9.485  0.1702 -0.0382  0.3500
  156DOPS   C1B 1869   3.559   0.047  10.601  0.1574 -0.0635  0.0152
  156DOPS   D2B 1870   3.874   0.313  10.391 -0.3053 -0.0525 -0.0373
  156DOPS   C3B 1871   4.205   0.150  10.037  0.0121 -0.1354  0.0885
  156DOPS   C4B 1872   4.501   0.302   9.729 -0.0089  0.4422 -0.1916
  157DOPS   CNO 1873   5.055   5.072  11.798  0.1962 -0.0743 -0.0727
  157DOPS   PO4 1874   5.253   4.891  11.454 -0.0920 -0.0165  0.2250
  157DOPS   GL1 1875   5.457   4.699  11.149 -0.2211 -0.1521 -0.2191
  157DOPS   GL2 1876   5.685   4.615  11.249 -0.0790 -0.3210 -0.0487
  157DOPS   C1A 1877   5.337   4.782  10.662  0.1146  0.3088  0.1014
  157DOPS   D2A 1878   5.211   5.020  10.309 -0.2253 -0.1995  0.0973
  157DOPS   C3A 1879   5.435   5.385  10.151  0.1358 -0.2711  0.0163
  157DOPS   C4A 1880   5.784   5.697  10.052 -0.1342 -0.1738  0.4225
  157DOPS   C1B 1881   5.783   4.765  10.785 -0.3663  0.0428 -0.1909
  157DOPS   D2B 1882   5.712   4.901  10.251  0.3760  0.1801  0.1457
  157DOPS   C3B 1883   5.654   4.570   9.949  0.2225  0.0803  0.1916
  157DOPS   C4B 1884   5.840   4.098   9.930 -0.0898  0.0364  0.1716
  158DOPS   CNO 1885   2.858   0.464  11.996  0.1076 -0.1321  0.1575
  158DOPS   PO4 1886   2.728   0.276  11.575  0.0337  0.0353 -0.3443
  158DOPS   GL1 1887   2.528   0.261  11.167  0.0604 -0.0809  0.1005
  158DOPS   GL2 1888   2.114   0.256  11.067 -0.0756 -0.0825  0.0987
  158DOPS   C1A 1889   2.521   0.311  10.709 -0.2670 -0.0134 -0.1973
  158DOPS   D2A 1890   2.528  -0.003  10.456  0.1072  0.1853  0.0419
  158DOPS   C3A 1891   2.348  -0.221  10.053 -0.2397 -0.0202  0.0379
  158DOPS   C4A 1892   2.236  -0.351   9.719 -0.0244  0.2027  0.3587
  158DOPS   C1B 1893   1.781   0.073  10.842  0.0252 -0.3215 -0.1563
  158DOPS   D2B 1894   1.409  -0.161  10.818 -0.0797 -0.2513 -0.0550
  158DOPS   C3B 1895   1.134  -0.193  10.434  0.1124 -0.2590  0.2647
  158DOPS   C4B 1896   0.780  -0.237  10.223  0.0948 -0.1167  0.0480
  159DOPS   CNO 1897   0.820   3.117  11.644  0.1298 -0.3079  0.1096
  159DOPS   PO4 1898   0.409   3.363  11.704  0.3081  0.1061 -0.4473
  159DOPS   GL1 1899   0.598   3.176  11.211 -0.3391 -0.1152 -0.1375
  159DOPS   GL2 1900   0.583   3.489  11.045 -0.4125 -0.2719  0.0799
  159DOPS   C1A 1901   0.656   2.973  10.811  0.0469 -0.2653 -0.2597
  159DOPS   D2A 1902   0.812   3.050  10.388  0.2043 -0.0467  0.1639
  159DOPS   C3A 1903   0.625   3.366  10.113  0.4643  0.1567 -0.1355
  159DOPS   C4A 1904   0.238   3.450   9.797 -0.2373  0.0191  0.0188
  159DOPS   C1B 1905   0.478   3.550  10.688  0.2398  0.2212 -0.0829
  159DOPS   D2B 1906   0.111   3.525  10.255  0.1335 -0.0355 -0.2833
  159DOPS   C3B 1907  -0.163   3.254  10.107  0.2051 -0.3414 -0.0657
  159DOPS   C4B 1908  -0.416   2.906   9.871 -0.2027 -0.1191 -0.2185
  160DOPS   CNO 1909   5.175   5.654  11.903 -0.0839  0.0337 -0.0548
  160DOPS   PO4 1910   4.780   5.930  11.935 -0.0223  0.2140 -0.0868
  160DOPS   GL1 1911   4.900   5.883  11.504  0.2415  0.0061 -0.1897
  160DOPS   GL2 1912   5.181   5.924  11.320  0.1408  0.0503 -0.1187
  160DOPS   C1A 1913   4.742   6.165  11.180 -0.1598  0.0653  0.1250
  160DOPS   D2A 1914   4.326   6.441  11.058  0.2187  0.1723 -0.2168
  160DOPS   C3A 1915   4.358   6.595  10.679 -0.0995 -0.0625 -0.4016
  160DOPS   C4A 1916   4.627   6.547  10.342  0.0227 -0.0798  0.0668
  160DOPS   C1B 1917   5.246   5.885  10.875  0.1656 -0.0424 -0.0959
  160DOPS   D2B 1918   5.502   5.799  10.534  0.2314  0.0760 -0.0254
  160DOPS   C3B 1919   5.397   6.053  10.220  0.1972  0.1066 -0.2997
  160DOPS   C4B 1920   5.060   6.141  10.093 -0.2981  0.0782  0.0414
  161DOPS   CNO 1921   5.349   2.041  12.011  0.0069 -0.0554 -0.1237
  161DOPS   PO4 1922   5.144   1.921  11.697  0.1256 -0.0264  0.0406
  161DOPS   GL1 1923   4.950   1.841  11.254  0.0928 -0.0917 -0.1518
  161DOPS   GL2 1924   4.722   2.079  10.942 -0.0559 -0.0579  0.0380
  161DOPS   C1A 1925   4.934   1.639  10.896 -0.1660  0.2938 -0.0432
  161DOPS   D2A 1926   4.924   1.110  10.710  0.2574 -0.0791 -0.0240
  161DOPS   C3A 1927   5.121   0.938  10.388 -0.4908 -0.1336 -0.3604
  161DOPS   C4A 1928   5.172   0.786  10.025 -0.0209  0.0042 -0.4996
  161DOPS   C1B 1929   4.824   1.980  10.561 -0.1059  0.1438  0.2279
  161DOPS   D2B 1930   4.885   2.040  10.112 -0.0729  0.1916  0.0468
  161DOPS   C3B 1931   4.549   1.698  10.024  0.1829 -0.0011  0.1633
  161DOPS   C4B 1932   4.476   1.422   9.689  0.2574 -0.0552  0.1233
  162DOPS   CNO 1933   5.584   4.595  11.748  0.1620 -0.0136 -0.1544
  162DOPS   PO4 1934   5.787   4.252  11.527 -0.1496  0.0402 -0.2419
  162DOPS   GL1 1935   5.696   4.097  11.098 -0.0812  0.0658  0.1730
  162DOPS   GL2 1936   5.486   4.306  10.849 -0.1487 -0.1436  0.2484
  162DOPS   C1A 1937   5.765   3.966  10.649  0.3251  0.0561 -0.0793
  162DOPS   D2A 1938   6.009   3.740  10.254  0.1235  0.0258 -0.1124
  162DOPS   C3A 1939   6.130   3.669   9.828 -0.0485 -0.1433  0.0639
  162DOPS   C4A 1940   5.990   3.859   9.461  0.1017 -0.1178  0.4540
  162DOPS   C1B 1941   5.518   4.339  10.418  0.0005 -0.0405 -0.0144
  162DOPS   D2B 1942   5.306   4.082  10.018  0.2374  0.0509 -0.0295
  162DOPS   C3B 1943   5.447   4.212   9.585  0.0562 -0.1626  0.1717
  162DOPS   C4B 1944   5.779   4.273   9.385  0.4757 -0.7633  0.2170
  163DOPS   CNO 1945   5.648   0.476  12.026  0.0975  0.0111  0.0612
  163DOPS   PO4 1946   5.859   0.177  11.821  0.3153 -0.4262 -0.0387
  163DOPS   GL1 1947   5.823   0.353  11.426  0.1621 -0.0957  0.0304
  163DOPS   GL2 1948   5.973   0.187  11.197  0.0625  0.3136  0.0847
  163DOPS   C1A 1949   5.501   0.296  11.189 -0.0199  0.6749 -0.0534
  163DOPS   D2A 1950   5.468   0.236  10.728 -0.0280 -0.0042  0.1625
  163DOPS   C3A 1951   5.700  -0.056  10.287 -0.0945  0.2223  0.0992
  163DOPS   C4A 1952   5.894  -0.340   9.978 -0.1533  0.0788  0.0593
  163DOPS   C1B 1953   5.991   0.140  10.766 -0.0952  0.0140  0.1696
  163DOPS   D2B 1954   6.209   0.183  10.341 -0.0310 -0.0377 -0.3642
  163DOPS   C3B 1955   5.865   0.307  10.024  0.1112 -0.0605 -0.0060
  163DOPS   C4B 1956   5.955   0.430   9.664 -0.1361  0.0116 -0.2042
  164DOPS   CNO 1957   3.062   4.000  11.889 -0.1992 -0.0995 -0.1757
  164DOPS   PO4 1958   3.305   3.673  11.771 -0.0769  0.1764  0.2741
  164DOPS   GL1 1959   3.272   3.901  11.335  0.1933  0.0445 -0.1633
  164DOPS   GL2 1960   3.019   3.698  11.153  0.0707 -0.1326 -0.1139
  164DOPS   C1A 1961   3.316   4.026  10.901  0.2470  0.0554 -0.0356
  164DOPS   D2A 1962   3.657   4.192  10.662 -0.0765 -0.0178  0.0819
  164DOPS   C3A 1963   4.131   4.135  10.696 -0.0471 -0.1037  0.0261
  164DOPS   C4A 1964   4.604   4.032  10.678  0.0324 -0.0051  0.1106
  164DOPS   C1B 1965   2.947   3.565  10.737 -0.5684  0.1171 -0.3366
  164DOPS   D2B 1966   2.823   3.508  10.444  0.0113  0.0950 -0.1151
  164DOPS   C3B 1967   2.681   3.101  10.251  0.1041 -0.0646 -0.0363
  164DOPS   C4B 1968   2.250   2.992  10.040 -0.0316  0.0370  0.1441
  165DOPS   CNO 1969   5.265   5.371  11.490 -0.0113 -0.4376  0.0495
  165DOPS   PO4 1970   5.562   5.576  11.444 -0.3064 -0.0892 -0.1390
  165DOPS   GL1 1971   5.479   5.396  10.979  0.0390  0.0443  0.1067
  165DOPS   GL2 1972   5.266   5.106  10.987  0.1593  0.0841 -0.1924
  165DOPS   C1A 1973   5.685   5.272  10.584  0.4263  0.5473 -0.0509
  165DOPS   D2A 1974   6.020   5.512  10.401 -0.1704 -0.2064 -0.1754
  165DOPS   C3A 1975   6.223   5.292  10.039  0.0099 -0.0592 -0.0736
  165DOPS   C4A 1976   6.267   5.263   9.590  0.0545 -0.0381 -0.0350
  165DOPS   C1B 1977   5.192   5.406  10.627 -0.1400  0.2899  0.1719
  165DOPS   D2B 1978   5.030   5.685  10.276  0.1615  0.4047 -0.0754
  165DOPS   C3B 1979   4.636   5.868  10.250  0.0621 -0.2045 -0.4019
  165DOPS   C4B 1980   4.235   5.806  10.508 -0.0754 -0.2095 -0.0193
  166DOPS   CNO 1981   1.677   2.071  11.279 -0.0040 -0.1381  0.1367
  166DOPS   PO4 1982   1.786   1.909  11.743 -0.0501  0.2857 -0.2898
  166DOPS   GL1 1983   1.754   1.606  11.381  0.3251  0.0280  0.0428
  166DOPS   GL2 1984   1.953   1.677  11.213 -0.2005 -0.0339  0.1794
  166DOPS   C1A 1985   1.512   1.430  11.021  0.0365  0.0598  0.1993
  166DOPS   D2A 1986   1.263   1.112  10.876  0.1478  0.1852  0.1229
  166DOPS   C3A 1987   1.251   0.879  10.510 -0.3025 -0.3204 -0.0499
  166DOPS   C4A 1988   1.282   0.499  10.346  0.0352 -0.1526 -0.0685
  166DOPS   C1B 1989   1.995   1.718  10.731 -0.0045  0.0714 -0.1063
  166DOPS   D2B 1990   2.153   1.927  10.359 -0.1446  0.1167  0.0192
  166DOPS   C3B 1991   2.038   2.064   9.982  0.0656 -0.1899 -0.0592
  166DOPS   C4B 1992   1.767   2.037   9.633 -0.3152  0.0609  0.0842
  167DOPS   CNO 1993   5.661   2.860  11.502  0.0541 -0.0645  0.0575
  167DOPS   PO4 1994   5.842   3.168  11.417 -0.0177  0.1182 -0.0720
  167DOPS   GL1 1995   5.820   3.045  11.012 -0.0319  0.1693 -0.0288
  167DOPS   GL2 1996   5.896   2.794  11.027 -0.0480  0.3555  0.2262
  167DOPS   C1A 1997   5.702   3.070  10.455 -0.2143 -0.2304 -0.0513
  167DOPS   D2A 1998   5.792   3.314  10.073  0.1352 -0.0560 -0.3267
  167DOPS   C3A 1999   5.788   3.232   9.612 -0.2256 -0.2002 -0.2576
  167DOPS   C4A 2000   5.599   3.276   9.216  0.0635 -0.0124  0.0775
  167DOPS   C1B 2001   5.572   2.644  10.771  0.1509  0.3073 -0.1372
  167DOPS   D2B 2002   5.388   2.608  10.396 -0.0199 -0.4042  0.0092
  167DOPS   C3B 2003   5.571   2.829  10.081  0.0144  0.1112 -0.0496
  167DOPS   C4B 2004   5.318   2.861   9.720 -0.3561  0.1708  0.0500
  168DOPS   CNO 2005   3.933   6.087  11.755  0.0931  0.0969 -0.1891
  168DOPS   PO4 2006   4.012   6.330  11.401  0.0587 -0.2266  0.1296
  168DOPS   GL1 2007   3.877   6.239  11.014 -0.0371  0.1643  0.0333
  168DOPS   GL2 2008   3.676   5.943  10.968 -0.0709 -0.0938  0.0128
  168DOPS   C1A 2009   4.010   6.305  10.547 -0.4948  0.1322  0.0017
  168DOPS   D2A 2010   4.278   6.225  10.248  0.2156  0.3960  0.0622
  168DOPS   C3A 2011   4.236   5.877   9.933  0.0175 -0.0890 -0.0406
  168DOPS   C4A 2012   3.967   5.573   9.821  0.0157 -0.0887 -0.1365
  168DOPS   C1B 2013   3.643   5.781  10.537  0.3245 -0.1485  0.0413
  168DOPS   D2B 2014   3.816   5.945  10.189  0.1274  0.2716 -0.1904
  168DOPS   C3B 2015   3.794   6.351  10.057 -0.2211 -0.0123  0.0547
  168DOPS   C4B 2016   3.687   6.709   9.772 -0.0154  0.0133 -0.1088
  169DOPS   CNO 2017   5.931   0.287  12.374 -0.1235  0.2134  0.0158
  169DOPS   PO4 2018   6.185   0.509  11.967  0.2147 -0.2126  0.2986
  169DOPS   GL1 2019   6.306   0.499  11.556  0.1469  0.1249 -0.0140
  169DOPS   GL2 2020   6.430   0.233  11.406  0.0650  0.0698  0.1126
  169DOPS   C1A 2021   6.268   0.631  11.165  0.0220 -0.1927  0.1338
  169DOPS   D2A 2022   6.353   0.549  10.727  0.0060 -0.1047 -0.1832
  169DOPS   C3A 2023   6.054   0.675  10.455 -0.0478  0.0422  0.1090
  169DOPS   C4A 2024   5.882   0.835  10.017 -0.2130  0.5024 -0.0644
  169DOPS   C1B 2025   6.497   0.101  10.895  0.0749 -0.2854  0.1029
  169DOPS   D2B 2026   6.485  -0.214  10.599  0.1279  0.1328  0.2631
  169DOPS   C3B 2027   6.596  -0.298  10.222  0.0726 -0.3074 -0.1427
  169DOPS   C4B 2028   6.870  -0.402   9.953  0.0544 -0.0159 -0.2541
  170DOPS   CNO 2029   0.514   2.756  11.885 -0.1155  0.0351  0.0464
  170DOPS   PO4 2030   0.658   2.657  11.583  0.0050 -0.1279  0.1737
  170DOPS   GL1 2031   0.383   2.675  11.117 -0.3089 -0.0904  0.0733
  170DOPS   GL2 2032   0.638   2.454  10.930  0.0669 -0.0968 -0.1780
  170DOPS   C1A 2033   0.220   2.641  10.713 -0.2890 -0.1171  0.1738
  170DOPS   D2A 2034   0.418   2.614  10.398 -0.0866 -0.2534  0.0355
  170DOPS   C3A 2035   0.858   2.597  10.228  0.0098  0.0805 -0.0939
  170DOPS   C4A 2036   1.221   2.226  10.259 -0.2580 -0.2346  0.0204
  170DOPS   C1B 2037   0.995   2.572  10.666  0.0504  0.1622 -0.0909
  170DOPS   D2B 2038   1.425   2.645  10.452  0.2727 -0.0467 -0.2421
  170DOPS   C3B 2039   1.559   3.028  10.330  0.0577 -0.3002  0.0132
  170DOPS   C4B 2040   1.536   3.232   9.849 -0.1466  0.2131 -0.1394
  171DOPS   CNO 2041   4.105   4.310  11.654 -0.2454 -0.1462  0.1048
  171DOPS   PO4 2042   4.268   4.397  11.353 -0.0288  0.1047  0.2185
  171DOPS   GL1 2043   4.396   4.467  10.965 -0.0376  0.0897 -0.0973
  171DOPS   GL2 2044   4.214   4.757  10.936  0.0816  0.3013  0.2826
  171DOPS   C1A 2045   4.489   4.602  10.582 -0.1518 -0.0861  0.2233
  171DOPS   D2A 2046   4.393   4.634  10.136 -0.0036 -0.3137 -0.0147
  171DOPS   C3A 2047   4.624   4.458   9.752  0.1478  0.2120  0.2602
  171DOPS   C4A 2048   4.940   4.268   9.670 -0.1127  0.2500  0.0886
  171DOPS   C1B 2049   3.874   4.685  10.655 -0.0135  0.1115 -0.0720
  171DOPS   D2B 2050   3.741   4.671  10.305 -0.0581  0.1416 -0.0403
  171DOPS   C3B 2051   3.951   4.630   9.951 -0.0104 -0.0931 -0.1929
  171DOPS   C4B 2052   3.713   4.392   9.658 -0.0249 -0.0357 -0.0921
  172DOPS   CNO 2053   1.097   4.471  11.722 -0.2786  0.0294  0.0952
  172DOPS   PO4 2054   1.407   4.793  11.351 -0.0099  0.1473 -0.1367
  172DOPS   GL1 2055   1.397   4.771  10.962 -0.0179 -0.0653 -0.1472
  172DOPS   GL2 2056   1.583   4.499  10.849 -0.0738 -0.1262  0.2976
  172DOPS   C1A 2057   1.174   4.502  10.672 -0.0330  0.1707  0.1962
  172DOPS   D2A 2058   0.951   4.158  10.401  0.1598  0.2468  0.3320
  172DOPS   C3A 2059   1.056   4.167   9.911 -0.0439  0.0583  0.2339
  172DOPS   C4A 2060   0.880   3.926   9.491  0.0473 -0.0023 -0.0325
  172DOPS   C1B 2061   1.853   4.378  10.469 -0.3240 -0.0298 -0.1434
  172DOPS   D2B 2062   2.213   4.535  10.139 -0.0164 -0.2398  0.1451
  172DOPS   C3B 2063   2.398   4.342   9.714  0.1975 -0.2605 -0.2177
  172DOPS   C4B 2064   2.769   4.188   9.319  0.1104  0.2547 -0.2345
  173DOPS   CNO 2065   6.633   3.769  10.980  0.0205  0.2801 -0.1897
  173DOPS   PO4 2066   6.653   3.456  11.292 -0.2978  0.0087  0.0742
  173DOPS   GL1 2067   6.626   3.166  10.959 -0.2539 -0.1074 -0.1389
  173DOPS   GL2 2068   6.359   2.969  11.086  0.0600  0.0006 -0.0904
  173DOPS   C1A 2069   6.762   3.129  10.525 -0.1550 -0.1879 -0.0186
  173DOPS   D2A 2070   6.796   2.985  10.091  0.1993 -0.1733 -0.1073
  173DOPS   C3A 2071   6.584   2.861   9.822  0.0802  0.5381 -0.0533
  173DOPS   C4A 2072   6.386   2.694   9.429  0.3142 -0.1169  0.0761
  173DOPS   C1B 2073   6.176   2.948  10.616  0.1198 -0.0741  0.3808
  173DOPS   D2B 2074   6.316   2.778  10.285  0.0542  0.2055 -0.2010
  173DOPS   C3B 2075   5.901   2.497  10.270 -0.3517 -0.0885 -0.1582
  173DOPS   C4B 2076   5.741   2.149  10.539 -0.0385  0.2246  0.0453
  174DOPS   CNO 2077   1.577   5.095  11.887 -0.1575 -0.0112 -0.0214
  174DOPS   PO4 2078   1.843   5.033  11.491 -0.1563  0.1852  0.0596
  174DOPS   GL1 2079   1.950   5.164  11.157  0.0821 -0.1183 -0.1312
  174DOPS   GL2 2080   1.637   5.221  10.920 -0.3574 -0.1054  0.2618
  174DOPS   C1A 2081   2.116   5.338  10.749  0.0991  0.1774  0.3568
  174DOPS   D2A 2082   2.359   5.274  10.361 -0.0869 -0.0748  0.3406
  174DOPS   C3A 2083   2.620   4.967  10.174  0.2920 -0.1604 -0.0264
  174DOPS   C4A 2084   2.821   4.864   9.805 -0.0205  0.0614 -0.1263
  174DOPS   C1B 2085   1.445   5.571  10.621  0.3093 -0.1111  0.2380
  174DOPS   D2B 2086   1.520   5.981  10.383 -0.0958  0.1475  0.0134
  174DOPS   C3B 2087   1.470   5.940   9.962  0.2055  0.1231  0.0907
  174DOPS   C4B 2088   1.677   5.697   9.630 -0.3687 -0.2797 -0.0729
  175DOPS   CNO 2089   2.178   2.190  12.000 -0.1784  0.1900  0.1551
  175DOPS   PO4 2090   2.376   2.120  11.608  0.1262  0.0525  0.2169
  175DOPS   GL1 2091   2.199   2.223  11.182 -0.0001 -0.2283 -0.0562
  175DOPS   GL2 2092   2.480   2.312  11.045 -0.2953 -0.1040  0.1066
  175DOPS   C1A 2093   1.949   2.239  10.745 -0.0934  0.2521 -0.2942
  175DOPS   D2A 2094   1.734   2.227  10.418  0.2229 -0.0606 -0.0846
  175DOPS   C3A 2095   1.655   1.825  10.132  0.0535 -0.0289 -0.1649
  175DOPS   C4A 2096   1.405   1.683   9.806 -0.0804 -0.0580 -0.0978
  175DOPS   C1B 2097   2.590   2.195  10.541  0.0220  0.0548 -0.4453
  175DOPS   D2B 2098   2.786   2.336  10.133  0.1214 -0.0310 -0.0606
  175DOPS   C3B 2099   2.832   1.993   9.795  0.0454 -0.3461  0.2225
  175DOPS   C4B 2100   2.633   1.673   9.514 -0.0956 -0.0973 -0.1898
  176DOPS   CNO 2101   4.585   4.401  11.791  0.0527 -0.1743 -0.1478
  176DOPS   PO4 2102   4.713   4.653  11.384 -0.2765  0.0144 -0.2316
  176DOPS   GL1 2103   4.851   4.761  10.969  0.0471 -0.0331  0.0392
  176DOPS   GL2 2104   4.973   4.488  10.821  0.1632 -0.2143 -0.0985
  176DOPS   C1A 2105   4.767   4.984  10.675  0.1800 -0.2309 -0.2178
  176DOPS   D2A 2106   4.758   5.007  10.171  0.2747 -0.1398 -0.2988
  176DOPS   C3A 2107   4.871   5.339   9.931 -0.0897  0.1603 -0.2393
  176DOPS   C4A 2108   4.824   5.805   9.812  0.2822 -0.2438 -0.4428
  176DOPS   C1B 2109   4.987   4.539  10.410 -0.1635  0.1285 -0.2089
  176DOPS   D2B 2110   5.144   4.639  10.009 -0.1082  0.2376  0.0720
  176DOPS   C3B 2111   5.354   5.026   9.850  0.1954  0.0157  0.0588
  176DOPS   C4B 2112   5.739   5.145   9.819  0.1485  0.3106  0.2444
  177DOPS   CNO 2113  -0.515   4.915  11.763  0.1177  0.0693 -0.0964
  177DOPS   PO4 2114  -0.356   4.600  11.644  0.2636 -0.0382 -0.2945
  177DOPS   GL1 2115  -0.326   4.752  11.252 -0.0765 -0.2098 -0.1977
  177DOPS   GL2 2116  -0.281   5.032  11.316 -0.2284  0.0249  0.0652
  177DOPS   C1A 2117  -0.028   4.758  10.892 -0.2751  0.1819  0.0741
  177DOPS   D2A 2118   0.320   4.884  10.645 -0.0577  0.3838  0.0926
  177DOPS   C3A 2119   0.537   4.846  10.170  0.1309 -0.0729 -0.1906
  177DOPS   C4A 2120   0.884   4.594  10.124  0.1860  0.0349 -0.1791
  177DOPS   C1B 2121   0.097   5.341  10.985 -0.0141 -0.0191  0.0399
  177DOPS   D2B 2122   0.355   5.611  10.899  0.1209  0.1461  0.0097
  177DOPS   C3B 2123   0.310   5.817  10.526  0.0087 -0.2908 -0.1395
  177DOPS   C4B 2124   0.216   5.673  10.132 -0.0832 -0.1621 -0.1253
  178DOPS   CNO 2125   2.768   1.729  11.638 -0.1496  0.1053 -0.3106
  178DOPS   PO4 2126   2.629   1.349  11.753 -0.0274  0.1579 -0.0228
  178DOPS   GL1 2127   2.495   1.427  11.331  0.1241  0.0313  0.1929
  178DOPS   GL2 2128   2.446   1.777  11.238  0.2057 -0.0821 -0.4092
  178DOPS   C1A 2129   2.716   1.272  10.918 -0.1425 -0.1830 -0.2428
  178DOPS   D2A 2130   3.039   1.054  10.603 -0.4655 -0.0512  0.3376
  178DOPS   C3A 2131   3.087   1.074  10.176  0.1282 -0.0217  0.3148
  178DOPS   C4A 2132   3.032   1.487   9.879 -0.0545 -0.3622 -0.0223
  178DOPS   C1B 2133   2.584   1.782  10.826 -0.1304  0.0076  0.2535
  178DOPS   D2B 2134   2.618   1.811  10.275  0.0697 -0.0955  0.0179
  178DOPS   C3B 2135   2.412   1.665   9.966  0.0449  0.1363 -0.1315
  178DOPS   C4B 2136   2.031   1.627   9.856 -0.0401 -0.1097  0.0218
  179DOPS   CNO 2137   3.097   5.442  11.874 -0.3368 -0.0693 -0.0205
  179DOPS   PO4 2138   2.966   5.404  11.483 -0.3347  0.2037  0.1760
  179DOPS   GL1 2139   2.925   5.537  11.052  0.1933 -0.3229  0.0987
  179DOPS   GL2 2140   3.181   5.836  10.944 -0.2439  0.1402  0.0366
  179DOPS   C1A 2141   2.998   5.474  10.570  0.2029 -0.1630 -0.0585
  179DOPS   D2A 2142   2.871   5.400  10.166 -0.1569 -0.0122  0.0701
  179DOPS   C3A 2143   3.084   5.226   9.701 -0.0642  0.2816  0.1919
  179DOPS   C4A 2144   2.931   5.026   9.290  0.0230 -0.1045 -0.4419
  179DOPS   C1B 2145   3.269   6.100  10.559 -0.1902 -0.0751 -0.3974
  179DOPS   D2B 2146   3.319   6.032  10.033 -0.0732 -0.1452 -0.1091
  179DOPS   C3B 2147   2.927   5.811   9.802 -0.0218  0.0025  0.2518
  179DOPS   C4B 2148   2.794   6.107   9.534  0.1217 -0.1020 -0.0972
  180DOPS   CNO 2149   4.470   1.049  11.951  0.1295  0.0698 -0.0242
  180DOPS   PO4 2150   4.172   1.154  11.811 -0.0650  0.1798 -0.1956
  180DOPS   GL1 2151   4.332   1.127  11.438 -0.3899  0.1102 -0.1179
  180DOPS   GL2 2152   4.430   1.395  11.223  0.1017 -0.1627 -0.2509
  180DOPS   C1A 2153   4.133   1.112  10.970  0.1915 -0.0637  0.3424
  180DOPS   D2A 2154   4.072   1.130  10.591 -0.0471 -0.0241  0.2461
  180DOPS   C3A 2155   4.088   0.768  10.191 -0.2488  0.2581  0.1505
  180DOPS   C4A 2156   4.073   0.542   9.738 -0.2126  0.1468  0.2959
  180DOPS   C1B 2157   4.378   1.591  10.790 -0.2044 -0.2614 -0.1193
  180DOPS   D2B 2158   4.593   1.429  10.411 -0.0785  0.2085  0.2034
  180DOPS   C3B 2159   4.536   1.019  10.270 -0.0243  0.2119 -0.1631
  180DOPS   C4B 2160   4.652   0.570  10.146  0.1239  0.0718 -0.1096
  181DOPS   CNO 2161   0.273   5.708  11.936 -0.1272 -0.2310 -0.1199
  181DOPS   PO4 2162   0.145   6.163  11.873  0.0586 -0.0917  0.1755
  181DOPS   GL1 2163   0.110   6.023  11.510 -0.3305 -0.2016  0.2333
  181DOPS   GL2 2164   0.456   5.792  11.398  0.4523  0.1577  0.0826
  181DOPS   C1A 2165  -0.030   5.783  11.220  0.0917  0.0085 -0.0070
  181DOPS   D2A 2166  -0.108   5.723  10.763 -0.3480  0.1343  0.4640
  181DOPS   C3A 2167   0.138   5.336  10.492  0.2290  0.0708 -0.2221
  181DOPS   C4A 2168   0.460   5.268  10.337 -0.0358  0.0355 -0.1840
  181DOPS   C1B 2169   0.713   5.547  11.228  0.1161  0.0151 -0.0857
  181DOPS   D2B 2170   1.133   5.509  11.005  0.3628  0.2595  0.3030
  181DOPS   C3B 2171   1.169   5.103  10.734  0.1662 -0.2281 -0.0673
  181DOPS   C4B 2172   0.799   4.922  10.590 -0.3144  0.0031  0.2498
  182DOPS   CNO 2173   5.440   2.390  11.697  0.0493  0.0246 -0.1119
  182DOPS   PO4 2174   5.165   2.754  11.546  0.0688 -0.2458 -0.0280
  182DOPS   GL1 2175   4.937   2.727  11.164  0.3031  0.0033  0.0052
  182DOPS   GL2 2176   4.717   2.632  10.930  0.2999  0.3917  0.0837
  182DOPS   C1A 2177   4.964   2.972  10.722 -0.0978  0.3573 -0.0574
  182DOPS   D2A 2178   5.191   3.076  10.421  0.1270 -0.1172  0.0876
  182DOPS   C3A 2179   4.888   3.147  10.235  0.1368 -0.2983  0.0476
  182DOPS   C4A 2180   4.528   3.355  10.013  0.4400  0.0571  0.2710
  182DOPS   C1B 2181   4.795   2.539  10.428 -0.1836 -0.0976 -0.0655
  182DOPS   D2B 2182   4.989   2.688  10.109  0.0137 -0.2672  0.3685
  182DOPS   C3B 2183   4.828   2.684   9.800  0.0343 -0.0071 -0.1656
  182DOPS   C4B 2184   4.722   2.530   9.367 -0.2553  0.0639 -0.1858
  183DOPS   CNO 2185   0.130   5.414  11.580  0.0277  0.2786  0.0567
  183DOPS   PO4 2186   0.462   5.260  11.744  0.1721  0.4422 -0.3202
  183DOPS   GL1 2187   0.518   5.076  11.356 -0.3029  0.1318  0.0621
  183DOPS   GL2 2188   0.388   4.817  11.161  0.0093 -0.0114  0.0078
  183DOPS   C1A 2189   0.632   5.159  10.941  0.1817 -0.2197  0.0350
  183DOPS   D2A 2190   0.800   5.526  10.641  0.1506 -0.1774 -0.4187
  183DOPS   C3A 2191   0.971   5.359  10.198  0.1422 -0.1156 -0.2137
  183DOPS   C4A 2192   0.900   5.085   9.864 -0.2590  0.0594  0.2047
  183DOPS   C1B 2193   0.644   4.565  10.924 -0.2159 -0.2078  0.3178
  183DOPS   D2B 2194   0.499   4.433  10.533  0.1728 -0.3453  0.0191
  183DOPS   C3B 2195   0.120   4.350  10.340 -0.1058 -0.0393 -0.2627
  183DOPS   C4B 2196  -0.061   4.080  10.058  0.1456 -0.0819  0.4074
  184DOPS   CNO 2197  -0.203   2.402  12.173  0.1431  0.0981 -0.3439
  184DOPS   PO4 2198   0.045   2.564  11.884  0.0576 -0.1921  0.0179
  184DOPS   GL1 2199   0.136   2.434  11.467  0.2713  0.1117 -0.1421
  184DOPS   GL2 2200  -0.082   2.502  11.331  0.1017  0.0128  0.2403
  184DOPS   C1A 2201   0.222   2.179  11.020  0.0657  0.1896  0.0129
  184DOPS   D2A 2202   0.367   2.097  10.572  0.0689  0.0683 -0.3190
  184DOPS   C3A 2203   0.765   2.077  10.451  0.2638 -0.0707  0.1057
  184DOPS   C4A 2204   1.024   1.997  10.814 -0.1385 -0.0339  0.0341
  184DOPS   C1B 2205  -0.186   2.439  10.929  0.2079  0.1252  0.1384
  184DOPS   D2B 2206  -0.131   2.350  10.496 -0.1779  0.1176  0.2820
  184DOPS   C3B 2207   0.219   2.282  10.114 -0.0090  0.0779  0.1091
  184DOPS   C4B 2208   0.402   1.924  10.060  0.0177  0.1577  0.0126
  185DOPS   CNO 2209   6.492   1.952  11.992  0.1694 -0.0777  0.1002
  185DOPS   PO4 2210   6.266   2.147  11.746  0.2835 -0.1398  0.4403
  185DOPS   GL1 2211   6.190   2.038  11.271 -0.1558  0.2567 -0.0026
  185DOPS   GL2 2212   5.883   1.777  11.117  0.2599  0.0235 -0.0898
  185DOPS   C1A 2213   6.336   1.839  10.821 -0.0659  0.0751  0.0292
  185DOPS   D2A 2214   6.230   1.899  10.334  0.0449  0.2934 -0.0218
  185DOPS   C3A 2215   6.076   1.951   9.888 -0.1264 -0.1572 -0.1123
  185DOPS   C4A 2216   5.843   1.789   9.607  0.0867 -0.1194 -0.2737
  185DOPS   C1B 2217   5.859   1.561  10.677 -0.0948 -0.2299 -0.1991
  185DOPS   D2B 2218   6.103   1.376  10.453 -0.3300  0.0054 -0.1702
  185DOPS   C3B 2219   6.360   1.026  10.272  0.0506  0.2005 -0.1186
  185DOPS   C4B 2220   6.445   0.622  10.189  0.2216  0.2895 -0.0531
  186DOPS   CNO 2221   0.633   0.016  11.869 -0.0725  0.0774 -0.1311
  186DOPS   PO4 2222   1.030   0.117  11.788 -0.1554 -0.0858  0.0058
  186DOPS   GL1 2223   0.892   0.073  11.326 -0.0552 -0.3663  0.1211
  186DOPS   GL2 2224   0.876   0.379  11.141 -0.2700 -0.1753 -0.1437
  186DOPS   C1A 2225   0.877  -0.181  10.917  0.4186 -0.0214  0.1296
  186DOPS   D2A 2226   0.640  -0.334  10.694 -0.1752  0.1624 -0.0531
  186DOPS   C3A 2227   0.240  -0.337  11.007  0.1488  0.3954  0.0867
  186DOPS   C4A 2228  -0.289  -0.322  10.992 -0.0866 -0.3604 -0.0340
  186DOPS   C1B 2229   0.866   0.629  10.799 -0.0027 -0.1005  0.0658
  186DOPS   D2B 2230   0.787   0.683  10.400  0.2510 -0.1244 -0.2734
  186DOPS   C3B 2231   0.955   0.866  10.028 -0.1145  0.1906  0.3110
  186DOPS   C4B 2232   0.962   1.302   9.908 -0.0984  0.0626  0.0113
  187DOPS   CNO 2233   1.991   3.011  11.484 -0.2589  0.0277 -0.2627
  187DOPS   PO4 2234   2.356   3.247  11.261  0.1488 -0.0669  0.1054
  187DOPS   GL1 2235   2.137   3.149  10.838  0.1604 -0.0520 -0.1423
  187DOPS   GL2 2236   1.796   3.378  10.666 -0.2445 -0.0709  0.0383
  187DOPS   C1A 2237   2.211   3.292  10.445 -0.0845  0.3488  0.1357
  187DOPS   D2A 2238   2.328   3.498  10.129 -0.2680 -0.0999 -0.0005
  187DOPS   C3A 2239   2.249   3.872   9.769 -0.3157  0.0066  0.1230
  187DOPS   C4A 2240   1.975   4.077   9.574 -0.1489 -0.0242  0.1114
  187DOPS   C1B 2241   1.625   3.571  10.200  0.2176 -0.0152  0.0426
  187DOPS   D2B 2242   1.800   3.639   9.867  0.0183 -0.1184 -0.1382
  187DOPS   C3B 2243   2.166   3.302   9.637 -0.5807 -0.1072  0.0337
  187DOPS   C4B 2244   2.298   3.257   9.181  0.5225  0.0340  0.0150
  188DOPS   CNO 2245   1.545   3.195  11.153 -0.2885 -0.2629 -0.3731
  188DOPS   PO4 2246   1.520   2.837  11.410 -0.0365 -0.2881  0.0126
  188DOPS   GL1 2247   1.594   2.663  11.077  0.1539  0.6005  0.1365
  188DOPS   GL2 2248   1.699   2.785  10.889  0.0455  0.0364 -0.1257
  188DOPS   C1A 2249   1.476   2.292  10.924  0.0638  0.0680 -0.1940
  188DOPS   D2A 2250   1.514   1.927  10.748 -0.1018  0.1405  0.2197
  188DOPS   C3A 2251   1.241   1.744  10.467 -0.0512  0.0246  0.2365
  188DOPS   C4A 2252   1.147   1.398  10.361 -0.2012 -0.0086  0.0152
  188DOPS   C1B 2253   1.930   2.776  10.490  0.1626 -0.2108  0.1861
  188DOPS   D2B 2254   1.891   2.687  10.126  0.1633 -0.1949 -0.0489
  188DOPS   C3B 2255   1.598   2.431   9.939  0.2514  0.2042 -0.1188
  188DOPS   C4B 2256   1.286   2.176   9.777  0.0553 -0.1537 -0.0292
  189DOPS   CNO 2257   4.362   5.785  11.700 -0.1263 -0.3744  0.0624
  189DOPS   PO4 2258   4.269   5.342  11.680  0.2451 -0.2144 -0.4402
  189DOPS   GL1 2259   4.408   5.392  11.329  0.0389  0.4239 -0.0983
  189DOPS   GL2 2260   4.625   5.620  11.268  0.1306  0.1771  0.3148
  189DOPS   C1A 2261   4.386   5.286  10.835  0.0260 -0.1487 -0.1090
  189DOPS   D2A 2262   4.258   5.040  10.473  0.1236 -0.2150  0.1387
  189DOPS   C3A 2263   4.135   5.058  10.100 -0.1651  0.2639 -0.2098
  189DOPS   C4A 2264   3.832   5.077   9.741  0.0009 -0.2545  0.0311
  189DOPS   C1B 2265   4.355   5.887  10.943 -0.1267 -0.0606 -0.0442
  189DOPS   D2B 2266   4.537   6.121  10.670  0.0828  0.2975  0.1484
  189DOPS   C3B 2267   4.794   6.483  10.794 -0.1423 -0.0614  0.1398
  189DOPS   C4B 2268   4.718   6.905  10.944  0.2179  0.1305 -0.2758
  190DOPS   CNO 2269   3.064   1.242  11.541 -0.2082  0.2079 -0.0512
  190DOPS   PO4 2270   3.276   0.950  11.413 -0.1214 -0.1221  0.0358
  190DOPS   GL1 2271   3.459   1.300  11.182  0.2598  0.0700 -0.3419
  190DOPS   GL2 2272   3.819   1.452  11.166 -0.1897  0.0187  0.1638
  190DOPS   C1A 2273   3.364   1.490  10.799 -0.0335 -0.1106 -0.1583
  190DOPS   D2A 2274   3.060   1.620  10.447 -0.0410  0.1102  0.0027
  190DOPS   C3A 2275   2.723   1.309  10.298 -0.0146 -0.3118 -0.2052
  190DOPS   C4A 2276   2.560   0.995  10.543 -0.0258 -0.1448  0.2076
  190DOPS   C1B 2277   3.849   1.548  10.762 -0.2489 -0.1989 -0.0200
  190DOPS   D2B 2278   3.915   1.481  10.299 -0.3803 -0.1138  0.0119
  190DOPS   C3B 2279   4.108   1.208   9.943 -0.3235 -0.3134  0.0284
  190DOPS   C4B 2280   4.402   0.929   9.808  0.1142 -0.1302 -0.2554
  191DOPS   CNO 2281   3.447   4.757  11.985  0.2645 -0.0264  0.1420
  191DOPS   PO4 2282   3.610   4.647  11.627 -0.0263 -0.1766 -0.0402
  191DOPS   GL1 2283   3.355   4.506  11.272  0.4669 -0.4165  0.2226
  191DOPS   GL2 2284   3.053   4.521  11.176  0.1470 -0.0602  0.0198
  191DOPS   C1A 2285   3.394   4.683  10.818  0.2263  0.1108  0.0338
  191DOPS   D2A 2286   3.273   4.476  10.412 -0.1995 -0.1738  0.1252
  191DOPS   C3A 2287   3.321   4.495   9.909 -0.1833 -0.0896 -0.0770
  191DOPS   C4A 2288   3.147   4.513   9.467  0.0811 -0.0003 -0.2359
  191DOPS   C1B 2289   2.907   4.559  10.811 -0.0632 -0.1190  0.2866
  191DOPS   D2B 2290   2.690   4.549  10.386  0.0087 -0.0778 -0.1074
  191DOPS   C3B 2291   2.864   4.424  10.019  0.2318  0.0232 -0.0646
  191DOPS   C4B 2292   2.932   4.198   9.750 -0.1816  0.0917 -0.1156
  192DOPS   CNO 2293   3.070   2.603  11.271 -0.3101  0.1149  0.0535
  192DOPS   PO4 2294   2.596   2.720  11.405  0.3435 -0.0524  0.3264
  192DOPS   GL1 2295   2.708   2.877  10.979 -0.1705  0.2115 -0.2508
  192DOPS   GL2 2296   2.836   2.614  10.855 -0.0974 -0.2725  0.4342
  192DOPS   C1A 2297   2.405   2.794  10.675  0.2511 -0.4499 -0.3203
  192DOPS   D2A 2298   2.300   2.513  10.341  0.1131  0.0650 -0.0086
  192DOPS   C3A 2299   2.369   2.466   9.918 -0.1322  0.1838  0.1050
  192DOPS   C4A 2300   2.131   2.523   9.582 -0.4307 -0.2310 -0.2089
  192DOPS   C1B 2301   3.109   2.492  10.703 -0.2189 -0.2793 -0.1103
  192DOPS   D2B 2302   3.100   2.153  10.524  0.2544 -0.0063 -0.0356
  192DOPS   C3B 2303   3.233   1.986  10.116  0.0980 -0.4604 -0.0797
  192DOPS   C4B 2304   3.496   1.672  10.088  0.2543 -0.0290  0.3327
  193DOPS   CNO 2305   4.442   2.201   7.672  0.0910 -0.0008 -0.2824
  193DOPS   PO4 2306   4.328   2.587   7.421  0.3341 -0.0644  0.3287
  193DOPS   GL1 2307   4.228   2.559   7.942 -0.1095  0.0805 -0.0146
  193DOPS   GL2 2308   4.483   2.685   8.194 -0.1325  0.1050  0.1248
  193DOPS   C1A 2309   3.975   2.643   8.295  0.0728  0.0628  0.1979
  193DOPS   D2A 2310   3.864   2.964   8.513  0.0929  0.0350  0.0815
  193DOPS   C3A 2311   3.480   2.981   8.707 -0.0784 -0.0106  0.3046
  193DOPS   C4A 2312   3.314   3.031   8.993 -0.1183  0.0589  0.0113
  193DOPS   C1B 2313   4.759   2.444   8.551  0.0629  0.0333  0.1472
  193DOPS   D2B 2314   4.710   2.221   8.973 -0.2794 -0.0062 -0.0747
  193DOPS   C3B 2315   4.259   1.983   9.088  0.0432  0.2722  0.3036
  193DOPS   C4B 2316   3.886   2.012   9.319 -0.2027 -0.0943 -0.0473
  194DOPS   CNO 2317   5.057   4.410   7.388 -0.2113 -0.0964 -0.2229
  194DOPS   PO4 2318   5.470   4.427   7.664 -0.1157 -0.6002  0.0089
  194DOPS   GL1 2319   5.401   4.384   8.137 -0.2217 -0.0494  0.2687
  194DOPS   GL2 2320   5.178   4.513   8.194  0.1160 -0.4976 -0.1269
  194DOPS   C1A 2321   5.441   4.325   8.570 -0.1202 -0.1107  0.3331
  194DOPS   D2A 2322   5.370   4.014   8.831 -0.0110  0.4715 -0.0573
  194DOPS   C3A 2323   4.938   3.865   8.821 -0.0595 -0.3308 -0.0397
  194DOPS   C4A 2324   4.522   4.103   8.844  0.0920 -0.1639  0.1039
  194DOPS   C1B 2325   5.118   4.689   8.575  0.0577  0.2626 -0.1110
  194DOPS   D2B 2326   5.163   5.041   8.762  0.3778  0.0633  0.3480
  194DOPS   C3B 2327   5.227   4.951   9.235  0.1038  0.0425 -0.0546
  194DOPS   C4B 2328   5.228   4.632   9.499 -0.0855 -0.0073 -0.0379
  195DOPS   CNO 2329   2.247   4.798   7.806  0.0372  0.1857  0.1919
  195DOPS   PO4 2330   1.939   5.132   7.558  0.0721  0.2360 -0.3969
  195DOPS   GL1 2331   1.876   5.045   7.970  0.1671 -0.0558  0.1198
  195DOPS   GL2 2332   1.789   4.703   8.013 -0.0023 -0.1760  0.0409
  195DOPS   C1A 2333   1.995   4.975   8.380 -0.1434  0.0908 -0.0641
  195DOPS   D2A 2334   2.038   4.701   8.672 -0.1001  0.3088  0.1549
  195DOPS   C3A 2335   2.084   4.895   9.126 -0.1020 -0.0595  0.1150
  195DOPS   C4A 2336   2.368   5.258   9.290 -0.3408  0.2689  0.0781
  195DOPS   C1B 2337   1.462   4.676   8.484 -0.0093  0.1127  0.0372
  195DOPS   D2B 2338   1.162   4.667   8.943 -0.1918 -0.1253  0.0235
  195DOPS   C3B 2339   1.281   4.695   9.401  0.2266 -0.1067  0.0339
  195DOPS   C4B 2340   1.257   4.612   9.780 -0.0307  0.0412  0.2083
  196DOPS   CNO 2341   0.159   4.937   7.243  0.3199  0.0700  0.1911
  196DOPS   PO4 2342   0.123   4.527   7.594  0.0200  0.1000  0.2554
  196DOPS   GL1 2343   0.379   4.564   7.955  0.2416  0.0130  0.0396
  196DOPS   GL2 2344   0.351   4.869   8.138 -0.1204  0.3058 -0.1772
  196DOPS   C1A 2345   0.730   4.318   8.132 -0.0612 -0.2599 -0.1794
  196DOPS   D2A 2346   1.060   4.337   8.388  0.1386  0.2360 -0.0161
  196DOPS   C3A 2347   0.961   4.233   8.816 -0.0826  0.1937 -0.0570
  196DOPS   C4A 2348   0.965   4.339   9.273  0.0600  0.3713  0.2201
  196DOPS   C1B 2349   0.323   4.805   8.610 -0.0061 -0.0134  0.0156
  196DOPS   D2B 2350   0.132   4.578   8.883  0.2280 -0.0586  0.0007
  196DOPS   C3B 2351  -0.243   4.360   8.697 -0.1945  0.3366  0.1942
  196DOPS   C4B 2352  -0.594   4.322   8.479 -0.0587  0.0783  0.1387
  197DOPS   CNO 2353   5.730   2.878   7.647 -0.0545  0.2005 -0.2479
  197DOPS   PO4 2354   6.128   2.805   7.686  0.0030  0.0415 -0.2069
  197DOPS   GL1 2355   5.999   2.984   8.098  0.1514  0.4506 -0.0896
  197DOPS   GL2 2356   5.717   2.979   8.240  0.0847 -0.1782  0.2783
  197DOPS   C1A 2357   5.971   3.367   8.390 -0.1197 -0.1672 -0.0012
  197DOPS   D2A 2358   6.303   3.458   8.704 -0.2878 -0.1892  0.3199
  197DOPS   C3A 2359   6.626   3.328   9.026 -0.0362  0.2406  0.0968
  197DOPS   C4A 2360   6.783   2.988   9.276 -0.1928  0.1102  0.0827
  197DOPS   C1B 2361   5.456   3.129   8.566 -0.0858  0.2746 -0.1128
  197DOPS   D2B 2362   5.259   2.795   8.821 -0.1470 -0.0491 -0.0914
  197DOPS   C3B 2363   4.790   2.795   8.938  0.0696 -0.1296 -0.0136
  197DOPS   C4B 2364   4.421   2.890   9.236 -0.0455 -0.0634 -0.0686
  198DOPS   CNO 2365   2.294   0.850   7.771  0.0221  0.2394  0.1839
  198DOPS   PO4 2366   1.985   0.610   7.731  0.2508  0.1467 -0.1437
  198DOPS   GL1 2367   2.035   0.462   8.157 -0.2420 -0.3094  0.1797
  198DOPS   GL2 2368   2.232   0.779   8.263 -0.0499 -0.0947  0.2591
  198DOPS   C1A 2369   1.917   0.327   8.489  0.1281 -0.1047 -0.1209
  198DOPS   D2A 2370   1.901   0.328   8.957  0.2682 -0.1622  0.2702
  198DOPS   C3A 2371   2.050   0.113   9.209 -0.1795  0.0565  0.1009
  198DOPS   C4A 2372   2.469   0.109   9.455  0.1685 -0.1532 -0.0274
  198DOPS   C1B 2373   2.265   0.600   8.675 -0.1366  0.2163 -0.5520
  198DOPS   D2B 2374   2.383   0.482   9.050  0.0032 -0.0687  0.0977
  198DOPS   C3B 2375   2.010   0.672   9.354 -0.1657 -0.2948  0.2113
  198DOPS   C4B 2376   1.609   0.791   9.488  0.1471 -0.1617  0.2825
  199DOPS   CNO 2377  -0.088   1.068   7.741  0.1943 -0.0458  0.0070
  199DOPS   PO4 2378  -0.021   0.979   8.237  0.3468  0.4676 -0.2640
  199DOPS   GL1 2379   0.206   1.223   8.554 -0.0453  0.1287  0.0028
  199DOPS   GL2 2380   0.494   1.361   8.457 -0.3169 -0.1268 -0.0434
  199DOPS   C1A 2381   0.251   1.227   9.010 -0.0758  0.1485 -0.3070
  199DOPS   D2A 2382   0.151   1.451   9.317  0.2126  0.0517 -0.2953
  199DOPS   C3A 2383   0.054   1.165   9.706  0.0555  0.3440  0.1887
  199DOPS   C4A 2384  -0.207   0.907   9.814  0.2092  0.1492  0.0484
  199DOPS   C1B 2385   0.536   1.604   8.835 -0.1051 -0.3202 -0.0527
  199DOPS   D2B 2386   0.559   1.692   9.254  0.0519  0.0226  0.1816
  199DOPS   C3B 2387   0.311   1.954   9.405 -0.0713 -0.1815  0.0035
  199DOPS   C4B 2388   0.048   2.050   9.704  0.2449 -0.0141  0.2813
  200DOPS   CNO 2389   1.162   1.754   7.119  0.0449 -0.3102 -0.0120
  200DOPS   PO4 2390   1.155   2.053   6.852  0.2501 -0.3033 -0.5077
  200DOPS   GL1 2391   1.278   2.188   6.459  0.0667  0.0072  0.3308
  200DOPS   GL2 2392   1.311   2.538   6.402  0.1058 -0.0774 -0.3644
  200DOPS   C1A 2393   1.539   2.043   6.046  0.1271 -0.2369 -0.2117
  200DOPS   D2A 2394   1.654   2.051   5.608  0.2154 -0.4850 -0.0815
  200DOPS   C3A 2395   1.425   1.998   5.281 -0.1752 -0.0157  0.0501
  200DOPS   C4A 2396   0.991   2.115   5.145  0.2202 -0.2957 -0.0478
  200DOPS   C1B 2397   1.357   2.609   5.973  0.1198 -0.2370 -0.0756
  200DOPS   D2B 2398   1.541   2.780   5.694 -0.2671 -0.2284  0.4497
  200DOPS   C3B 2399   1.465   2.574   5.267  0.4445  0.1310 -0.1570
  200DOPS   C4B 2400   1.714   2.329   5.049  0.2869  0.4356  0.2467
  201DOPS   CNO 2401   1.097   4.556   7.218  0.0813  0.2199  0.1140
  201DOPS   PO4 2402   0.874   4.404   6.851  0.0100  0.0666  0.2859
  201DOPS   GL1 2403   1.074   4.268   6.405  0.1781  0.4670 -0.2527
  201DOPS   GL2 2404   1.228   4.535   6.296  0.0563  0.2490 -0.0462
  201DOPS   C1A 2405   1.210   4.078   5.984  0.0559  0.3215  0.2486
  201DOPS   D2A 2406   1.261   4.027   5.497  0.1882  0.0617  0.2589
  201DOPS   C3A 2407   0.916   4.217   5.280  0.1472  0.2751  0.1632
  201DOPS   C4A 2408   0.507   4.156   5.090 -0.1900  0.1031 -0.1304
  201DOPS   C1B 2409   1.007   4.537   5.863  0.2546  0.1708  0.2697
  201DOPS   D2B 2410   0.948   4.672   5.517 -0.1054  0.0304 -0.4534
  201DOPS   C3B 2411   0.457   4.629   5.344 -0.1038 -0.3549  0.1288
  201DOPS   C4B 2412   0.203   4.616   4.897 -0.2209 -0.1931  0.0333
  202DOPS   CNO 2413   2.893   4.006   7.113  0.2070  0.2906  0.1743
  202DOPS   PO4 2414   3.055   4.425   6.966 -0.0338 -0.1437 -0.2434
  202DOPS   GL1 2415   2.921   4.320   6.619  0.0035  0.1288 -0.1856
  202DOPS   GL2 2416   2.678   4.632   6.583  0.0762  0.0686  0.1510
  202DOPS   C1A 2417   2.932   4.093   6.266 -0.0521 -0.0100 -0.0920
  202DOPS   D2A 2418   2.856   3.884   6.029  0.0987 -0.0730 -0.1820
  202DOPS   C3A 2419   2.536   3.818   5.946  0.1433 -0.0199  0.1913
  202DOPS   C4A 2420   2.209   3.998   5.686  0.2293 -0.0195 -0.0297
  202DOPS   C1B 2421   2.971   4.569   6.143 -0.0302 -0.1344 -0.0761
  202DOPS   D2B 2422   3.079   4.665   5.777 -0.1122 -0.0222  0.3488
  202DOPS   C3B 2423   3.141   4.464   5.443 -0.1311 -0.0991  0.0310
  202DOPS   C4B 2424   2.942   4.134   5.185 -0.0951  0.0740  0.1545
  203DOPS   CNO 2425   0.270   2.294   8.181  0.0972 -0.0269  0.1272
  203DOPS   PO4 2426   0.497   2.714   8.003 -0.1381 -0.0956  0.0592
  203DOPS   GL1 2427   0.565   2.545   8.443  0.3106 -0.0494  0.2600
  203DOPS   GL2 2428   0.857   2.590   8.635 -0.0069 -0.1874 -0.0442
  203DOPS   C1A 2429   0.387   2.517   8.818  0.1421 -0.1784  0.1652
  203DOPS   D2A 2430   0.244   2.468   9.202 -0.0267 -0.1610  0.0904
  203DOPS   C3A 2431   0.302   2.470   9.652  0.0135 -0.0474 -0.1951
  203DOPS   C4A 2432   0.643   2.334   9.887 -0.1849 -0.2932 -0.1929
  203DOPS   C1B 2433   0.698   2.848   8.955 -0.0849 -0.1886  0.2329
  203DOPS   D2B 2434   0.751   3.223   9.106  0.2160  0.1568 -0.2418
  203DOPS   C3B 2435   1.113   3.457   9.151  0.1482  0.3924 -0.1725
  203DOPS   C4B 2436   1.147   3.850   9.071  0.1230  0.0677 -0.2733
  204DOPS   CNO 2437   0.030   1.838   8.046 -0.0410  0.2544  0.2614
  204DOPS   PO4 2438   0.453   1.795   8.114  0.0839 -0.0804 -0.2049
  204DOPS   GL1 2439   0.254   1.893   8.520 -0.2616 -0.2830  0.3824
  204DOPS   GL2 2440   0.528   2.046   8.546  0.1453  0.3391  0.3158
  204DOPS   C1A 2441   0.018   1.683   8.794 -0.0604  0.0460 -0.0060
  204DOPS   D2A 2442  -0.249   1.457   8.954 -0.0216  0.2351  0.4204
  204DOPS   C3A 2443  -0.331   1.397   9.380 -0.2564 -0.2723  0.1569
  204DOPS   C4A 2444  -0.604   1.307   9.755 -0.0992 -0.1449  0.1439
  204DOPS   C1B 2445   0.481   2.084   8.970  0.0305  0.1877 -0.3945
  204DOPS   D2B 2446   0.770   2.360   9.089  0.0362  0.0930 -0.1769
  204DOPS   C3B 2447   0.679   2.609   9.379 -0.0083  0.1935 -0.2982
  204DOPS   C4B 2448   0.580   2.923   9.720 -0.0884  0.0123  0.3581
  205DOPS   CNO 2449   5.657   5.487   7.821 -0.1280 -0.0136  0.1347
  205DOPS   PO4 2450   5.983   5.218   7.796  0.1313 -0.2535  0.3378
  205DOPS   GL1 2451   5.821   5.141   8.160 -0.2974  0.1093  0.0396
  205DOPS   GL2 2452   5.893   5.380   8.314  0.0254  0.1611  0.1449
  205DOPS   C1A 2453   5.617   4.748   8.355 -0.1605 -0.1696  0.1982
  205DOPS   D2A 2454   5.548   4.726   8.861  0.1923  0.1001  0.4605
  205DOPS   C3A 2455   5.340   4.500   9.009 -0.0243  0.0059  0.0113
  205DOPS   C4A 2456   5.122   4.125   9.199 -0.3091 -0.0528 -0.1800
  205DOPS   C1B 2457   6.070   5.399   8.765  0.2303  0.0960  0.1640
  205DOPS   D2B 2458   6.370   5.530   9.097  0.2009  0.0880 -0.0821
  205DOPS   C3B 2459   6.471   5.758   9.354 -0.0844 -0.1708 -0.0380
  205DOPS   C4B 2460   6.607   5.781   9.660 -0.2687  0.2993 -0.1737
  206DOPS   CNO 2461   5.199   0.740   7.209 -0.1471 -0.0135  0.0533
  206DOPS   PO4 2462   5.204   0.933   7.583  0.3602  0.2181 -0.1599
  206DOPS   GL1 2463   5.206   0.797   8.088 -0.4011  0.1630 -0.0188
  206DOPS   GL2 2464   4.943   0.621   8.193 -0.2093 -0.0317 -0.0222
  206DOPS   C1A 2465   5.250   1.010   8.527 -0.1088 -0.1222  0.1063
  206DOPS   D2A 2466   5.334   0.802   8.904 -0.1086 -0.0861 -0.0033
  206DOPS   C3A 2467   5.140   0.899   9.366 -0.1637 -0.2422  0.0006
  206DOPS   C4A 2468   4.832   0.741   9.660 -0.2016 -0.0621  0.0943
  206DOPS   C1B 2469   4.807   0.345   8.461  0.1058  0.1607 -0.0238
  206DOPS   D2B 2470   4.803   0.268   8.849 -0.0142  0.3276 -0.1255
  206DOPS   C3B 2471   4.520   0.194   9.115  0.1530  0.0596 -0.0150
  206DOPS   C4B 2472   4.488   0.625   9.282 -0.1638  0.3211  0.2254
  207DOPS   CNO 2473   2.108   5.540   7.300  0.1190 -0.0842  0.0618
  207DOPS   PO4 2474   2.526   5.628   7.480  0.2008  0.1093 -0.2185
  207DOPS   GL1 2475   2.427   5.528   7.832  0.0052 -0.1585 -0.2640
  207DOPS   GL2 2476   2.251   5.393   7.862 -0.3332  0.2489  0.0283
  207DOPS   C1A 2477   2.335   5.769   8.174 -0.0747 -0.1780 -0.2684
  207DOPS   D2A 2478   2.590   5.621   8.463 -0.2035 -0.1084  0.0265
  207DOPS   C3A 2479   2.796   5.309   8.721  0.2470 -0.0439  0.1599
  207DOPS   C4A 2480   2.837   4.864   8.758  0.0814 -0.0916 -0.1944
  207DOPS   C1B 2481   2.322   5.274   8.287  0.2422  0.1198  0.0822
  207DOPS   D2B 2482   2.267   5.333   8.731  0.4028  0.0048  0.3019
  207DOPS   C3B 2483   2.410   5.629   9.019  0.0854  0.0208 -0.0089
  207DOPS   C4B 2484   2.793   5.844   9.064  0.1970 -0.1810  0.2250
  208DOPS   CNO 2485   6.173   3.275   7.649  0.1932 -0.0276 -0.1420
  208DOPS   PO4 2486   6.448   3.696   7.586 -0.0055  0.1303  0.0878
  208DOPS   GL1 2487   6.276   3.650   7.957 -0.2266 -0.0328 -0.1349
  208DOPS   GL2 2488   6.372   3.417   8.114 -0.1412 -0.3007 -0.3076
  208DOPS   C1A 2489   6.185   3.898   8.391 -0.1075  0.2291  0.4761
  208DOPS   D2A 2490   6.157   3.904   8.906  0.1873  0.0079 -0.0143
  208DOPS   C3A 2491   5.813   4.088   8.930 -0.3939  0.0096  0.0134
  208DOPS   C4A 2492   5.548   3.838   9.253 -0.2891  0.0339 -0.3113
  208DOPS   C1B 2493   6.717   3.365   8.408  0.0059 -0.2328  0.2061
  208DOPS   D2B 2494   6.794   3.022   8.672 -0.1926  0.2474 -0.1990
  208DOPS   C3B 2495   6.413   2.795   8.930 -0.3469 -0.2467  0.1083
  208DOPS   C4B 2496   6.136   2.496   8.946  0.3261 -0.0343  0.1283
  209DOPS   CNO 2497   5.298   1.706   7.245 -0.0864 -0.0700 -0.0746
  209DOPS   PO4 2498   5.201   2.070   7.007  0.1706 -0.3326  0.1999
  209DOPS   GL1 2499   4.938   2.117   6.711  0.0611 -0.0855  0.2725
  209DOPS   GL2 2500   5.007   2.378   6.611  0.0966 -0.3037 -0.2364
  209DOPS   C1A 2501   4.529   2.333   6.722  0.3176 -0.3211 -0.0548
  209DOPS   D2A 2502   4.117   2.461   6.904 -0.0305  0.1723 -0.3625
  209DOPS   C3A 2503   3.722   2.620   7.105  0.1134 -0.0161 -0.0022
  209DOPS   C4A 2504   3.451   2.963   6.975  0.0010  0.0709 -0.2575
  209DOPS   C1B 2505   4.765   2.479   6.255  0.1160 -0.0688 -0.0961
  209DOPS   D2B 2506   4.532   2.838   6.143  0.1348  0.0158  0.0222
  209DOPS   C3B 2507   4.274   2.843   5.751  0.0417  0.2225 -0.1531
  209DOPS   C4B 2508   3.881   2.611   5.701  0.0321  0.0987 -0.0745
  210DOPS   CNO 2509   5.547   5.810   7.278 -0.0515 -0.2475 -0.3925
  210DOPS   PO4 2510   5.514   6.020   7.692 -0.1240 -0.3137  0.2509
  210DOPS   GL1 2511   5.337   5.829   8.126  0.2249  0.3216  0.0552
  210DOPS   GL2 2512   5.554   5.777   8.313 -0.3217 -0.2179 -0.1323
  210DOPS   C1A 2513   5.056   5.658   8.420 -0.0878  0.0088 -0.2080
  210DOPS   D2A 2514   5.072   5.464   8.964  0.2724 -0.1014 -0.0508
  210DOPS   C3A 2515   5.260   5.788   9.242  0.1075  0.1470  0.2318
  210DOPS   C4A 2516   5.061   6.097   9.560  0.0841 -0.2397  0.0391
  210DOPS   C1B 2517   5.359   5.967   8.810 -0.0464  0.0368  0.0035
  210DOPS   D2B 2518   5.450   6.274   9.180 -0.0581 -0.0516  0.2985
  210DOPS   C3B 2519   5.210   6.573   9.361 -0.0363 -0.1216 -0.1704
  210DOPS   C4B 2520   5.010   6.923   9.325 -0.3438 -0.2175 -0.2314
  211DOPS   CNO 2521   0.529   1.599   7.605 -0.0050  0.1797  0.0236
  211DOPS   PO4 2522   0.824   1.900   7.720 -0.1051  0.1470  0.1656
  211DOPS   GL1 2523   1.011   1.755   8.105 -0.1942 -0.0054  0.2216
  211DOPS   GL2 2524   1.408   1.707   8.156  0.2148 -0.2328 -0.0650
  211DOPS   C1A 2525   0.969   1.555   8.463 -0.1710 -0.2219 -0.1095
  211DOPS   D2A 2526   1.047   1.343   8.759  0.0468  0.0322  0.2361
  211DOPS   C3A 2527   0.809   1.231   9.055  0.5822 -0.4318 -0.2137
  211DOPS   C4A 2528   0.641   1.221   9.414  0.1137  0.0123  0.0477
  211DOPS   C1B 2529   1.401   1.854   8.527 -0.0495 -0.0328  0.2266
  211DOPS   D2B 2530   1.603   1.990   8.878  0.0035  0.1036 -0.3536
  211DOPS   C3B 2531   1.465   1.844   9.310 -0.4688  0.1322 -0.2694
  211DOPS   C4B 2532   1.069   1.554   9.463  0.0026 -0.2947 -0.0051
  212DOPS   CNO 2533   5.965   5.407   6.620 -0.0778 -0.0840  0.1289
  212DOPS   PO4 2534   6.006   5.690   7.014 -0.1158 -0.3009 -0.2111
  212DOPS   GL1 2535   6.195   6.002   6.885  0.1866  0.2149 -0.2779
  212DOPS   GL2 2536   6.481   6.084   6.704 -0.0006  0.0723 -0.1128
  212DOPS   C1A 2537   6.080   6.257   6.446  0.0119  0.0111  0.4307
  212DOPS   D2A 2538   6.207   6.288   6.039 -0.0594 -0.3366 -0.0977
  212DOPS   C3A 2539   6.370   6.307   5.696 -0.1186 -0.2324 -0.2177
  212DOPS   C4A 2540   6.189   6.484   5.415 -0.0584  0.1299 -0.2987
  212DOPS   C1B 2541   6.639   6.244   6.328  0.4858  0.2175  0.3178
  212DOPS   D2B 2542   6.891   6.514   6.015 -0.1732  0.0154  0.1634
  212DOPS   C3B 2543   6.829   6.909   5.876 -0.1063 -0.1290  0.0729
  212DOPS   C4B 2544   6.837   7.092   5.523  0.2411 -0.0355  0.0254
  213DOPS   CNO 2545   4.871   2.000   7.490 -0.0727 -0.3252  0.3225
  213DOPS   PO4 2546   4.920   2.214   7.839 -0.3953 -0.2320  0.3277
  213DOPS   GL1 2547   4.765   2.189   8.137 -0.3311  0.0006 -0.0110
  213DOPS   GL2 2548   4.411   2.181   8.195  0.2318 -0.2606 -0.0039
  213DOPS   C1A 2549   4.674   1.902   8.545 -0.0638  0.2097  0.0730
  213DOPS   D2A 2550   4.609   1.596   8.875  0.3831 -0.0781  0.2172
  213DOPS   C3A 2551   4.636   1.673   9.235  0.4017 -0.0333  0.0814
  213DOPS   C4A 2552   4.539   1.924   9.604 -0.2484  0.2145  0.3693
  213DOPS   C1B 2553   4.303   2.301   8.555 -0.2903 -0.1879  0.2631
  213DOPS   D2B 2554   4.002   2.290   8.829  0.2801 -0.1947  0.1281
  213DOPS   C3B 2555   3.826   2.622   8.863  0.0872  0.1542 -0.1637
  213DOPS   C4B 2556   3.958   3.046   9.039 -0.4349 -0.3120 -0.0902
  214DOPS   CNO 2557   3.424   0.604   7.306 -0.3415  0.1195  0.2209
  214DOPS   PO4 2558   3.598   0.502   7.791  0.0636 -0.3026  0.0885
  214DOPS   GL1 2559   3.855   0.684   8.179  0.0987  0.1191  0.0462
  214DOPS   GL2 2560   3.613   0.811   8.444 -0.0122  0.2519 -0.1740
  214DOPS   C1A 2561   4.343   0.812   8.348 -0.0662  0.1091  0.4091
  214DOPS   D2A 2562   4.769   0.835   8.660 -0.0891  0.1265  0.3922
  214DOPS   C3A 2563   4.808   1.037   9.033  0.2388  0.3648 -0.0035
  214DOPS   C4A 2564   4.616   1.175   9.261 -0.0149  0.2175  0.1480
  214DOPS   C1B 2565   3.930   0.714   8.683 -0.0039 -0.0624  0.0231
  214DOPS   D2B 2566   4.001   0.561   9.130 -0.0464 -0.0544 -0.2863
  214DOPS   C3B 2567   3.997   0.212   9.283 -0.0545 -0.1018  0.1657
  214DOPS   C4B 2568   4.201  -0.041   9.601  0.4980 -0.2447 -0.0823
  215DOPS   CNO 2569   4.200   6.810   7.105  0.1682 -0.1414 -0.1847
  215DOPS   PO4 2570   3.788   6.686   7.430  0.0922 -0.0683  0.0378
  215DOPS   GL1 2571   3.821   6.452   7.908 -0.0884  0.0620 -0.4919
  215DOPS   GL2 2572   4.167   6.411   8.048  0.0514 -0.0052 -0.3469
  215DOPS   C1A 2573   3.728   6.622   8.282 -0.1539 -0.0917  0.0890
  215DOPS   D2A 2574   3.362   6.793   8.439 -0.0660  0.3142 -0.3570
  215DOPS   C3A 2575   3.161   6.625   8.845 -0.0388 -0.1693  0.1595
  215DOPS   C4A 2576   2.882   6.447   9.070 -0.0884  0.0190  0.2359
  215DOPS   C1B 2577   4.076   6.278   8.450  0.1009  0.4270  0.1739
  215DOPS   D2B 2578   4.067   5.988   8.828 -0.2873  0.0646  0.1934
  215DOPS   C3B 2579   3.842   6.207   9.211  0.1399 -0.0833  0.1286
  215DOPS   C4B 2580   3.691   6.121   9.643 -0.0533 -0.0864 -0.2118
  216DOPS   CNO 2581   5.578   1.293   8.288  0.0657 -0.0615  0.0134
  216DOPS   PO4 2582   5.620   1.631   8.019 -0.1094 -0.2832  0.0105
  216DOPS   GL1 2583   5.598   1.815   8.417 -0.2715  0.0929 -0.2628
  216DOPS   GL2 2584   5.751   2.163   8.402  0.3586 -0.1424 -0.1557
  216DOPS   C1A 2585   5.528   1.528   8.731 -0.1618 -0.0196 -0.1589
  216DOPS   D2A 2586   5.284   1.340   8.905  0.0802  0.0198  0.1046
  216DOPS   C3A 2587   5.052   1.401   9.362  0.0740  0.1082  0.1966
  216DOPS   C4A 2588   4.928   1.223   9.766  0.1397 -0.1339  0.2786
  216DOPS   C1B 2589   5.652   2.136   8.825  0.0940 -0.4279 -0.2263
  216DOPS   D2B 2590   5.666   2.216   9.194  0.0711 -0.1171 -0.3031
  216DOPS   C3B 2591   5.455   2.223   9.549 -0.0800 -0.0291 -0.1122
  216DOPS   C4B 2592   5.287   2.374   9.859 -0.0792  0.0495  0.1435
  217DOPS   CNO 2593   4.132   6.053   7.555 -0.0616 -0.0740 -0.0268
  217DOPS   PO4 2594   3.855   5.794   7.776 -0.0369 -0.2036 -0.3448
  217DOPS   GL1 2595   3.871   5.883   8.117 -0.2341 -0.0103 -0.0742
  217DOPS   GL2 2596   4.179   5.897   8.162 -0.1843 -0.5083 -0.2567
  217DOPS   C1A 2597   3.670   5.889   8.493  0.2328 -0.4965 -0.2493
  217DOPS   D2A 2598   3.548   5.837   8.997 -0.1008  0.1016 -0.1175
  217DOPS   C3A 2599   3.871   5.723   9.317  0.1025  0.1254  0.2484
  217DOPS   C4A 2600   4.326   5.617   9.040  0.3189 -0.3081  0.2965
  217DOPS   C1B 2601   4.518   5.918   8.483 -0.0243  0.1418 -0.0059
  217DOPS   D2B 2602   4.795   5.863   8.784  0.1406 -0.0431 -0.0915
  217DOPS   C3B 2603   4.752   5.715   9.258  0.0751  0.0284  0.0386
  217DOPS   C4B 2604   5.018   5.347   9.489  0.1397  0.2296 -0.3462
  218DOPS   CNO 2605   4.249   0.919   7.624  0.1426 -0.0083  0.0997
  218DOPS   PO4 2606   4.538   1.267   7.686  0.3456 -0.5337 -0.0197
  218DOPS   GL1 2607   4.309   1.236   8.048  0.0429 -0.1175  0.0853
  218DOPS   GL2 2608   4.366   1.556   8.242  0.0871 -0.0885 -0.1386
  218DOPS   C1A 2609   3.957   1.171   8.360  0.0721 -0.1196  0.1556
  218DOPS   D2A 2610   3.946   1.224   8.765  0.1094 -0.0429  0.3034
  218DOPS   C3A 2611   4.194   1.352   9.054  0.3488 -0.4596 -0.1954
  218DOPS   C4A 2612   4.170   1.557   9.350 -0.1009  0.1110 -0.1119
  218DOPS   C1B 2613   4.188   1.758   8.639 -0.0642  0.1063 -0.0464
  218DOPS   D2B 2614   3.701   1.688   8.899  0.1322 -0.1044  0.0509
  218DOPS   C3B 2615   3.662   1.393   9.146 -0.3920 -0.0515 -0.0594
  218DOPS   C4B 2616   3.667   0.966   9.148  0.1651  0.1298  0.0868
  219DOPS   CNO 2617   1.943   2.434   7.193 -0.2914 -0.0977  0.3685
  219DOPS   PO4 2618   1.872   2.131   6.818 -0.0833 -0.2442 -0.0979
  219DOPS   GL1 2619   2.302   2.304   6.806 -0.1043  0.1103 -0.0683
  219DOPS   GL2 2620   2.541   2.229   6.622  0.2541  0.0730  0.0431
  219DOPS   C1A 2621   2.437   2.654   6.900  0.1128  0.1557  0.1006
  219DOPS   D2A 2622   2.541   3.015   6.943  0.3756  0.0366  0.2489
  219DOPS   C3A 2623   2.332   3.297   7.180  0.3345 -0.0418 -0.2268
  219DOPS   C4A 2624   2.179   3.387   7.647 -0.0091  0.0021 -0.0356
  219DOPS   C1B 2625   2.593   2.135   6.158 -0.0397 -0.1396 -0.1830
  219DOPS   D2B 2626   2.565   2.201   5.726 -0.1993 -0.0244 -0.3529
  219DOPS   C3B 2627   2.972   2.238   5.518  0.0057  0.2966 -0.1054
  219DOPS   C4B 2628   3.376   2.475   5.242  0.2975  0.2706 -0.2201
  220DOPS   CNO 2629   1.274  -0.298   7.523  0.0721  0.0250 -0.1987
  220DOPS   PO4 2630   1.326  -0.015   7.863 -0.2663  0.0179 -0.1166
  220DOPS   GL1 2631   1.478   0.170   8.246 -0.0479 -0.0808  0.3031
  220DOPS   GL2 2632   1.381  -0.209   8.365  0.3979  0.0636 -0.1347
  220DOPS   C1A 2633   1.433   0.298   8.646 -0.0381 -0.0322  0.2857
  220DOPS   D2A 2634   1.399   0.514   9.093 -0.1474 -0.1691 -0.1459
  220DOPS   C3A 2635   1.028   0.260   9.300 -0.1979  0.1426 -0.1117
  220DOPS   C4A 2636   0.791  -0.069   9.628  0.4820  0.0469 -0.2557
  220DOPS   C1B 2637   1.244  -0.180   8.780 -0.1574  0.0604 -0.3099
  220DOPS   D2B 2638   1.414   0.008   9.096 -0.2837  0.0305  0.0113
  220DOPS   C3B 2639   1.555   0.208   9.511 -0.0610 -0.0719  0.3546
  220DOPS   C4B 2640   1.647   0.448   9.921  0.1932 -0.3890  0.0717
  221DOPS   CNO 2641   4.757   5.846   8.086 -0.0937  0.3240 -0.2762
  221DOPS   PO4 2642   4.709   5.462   7.881 -0.2980 -0.0070 -0.1901
  221DOPS   GL1 2643   4.536   5.363   8.334  0.0927 -0.2205  0.1769
  221DOPS   GL2 2644   4.227   5.541   8.518 -0.3146  0.3783  0.0766
  221DOPS   C1A 2645   4.719   5.329   8.675 -0.1112 -0.0482  0.2132
  221DOPS   D2A 2646   4.721   5.084   8.956  0.3605 -0.1794 -0.1328
  221DOPS   C3A 2647   4.628   5.035   9.294  0.1531 -0.0159 -0.1252
  221DOPS   C4A 2648   4.886   4.922   9.694  0.3675  0.0415  0.2676
  221DOPS   C1B 2649   4.245   5.200   8.696  0.3778 -0.2137 -0.0734
  221DOPS   D2B 2650   4.055   5.002   8.982  0.1359 -0.1271  0.0809
  221DOPS   C3B 2651   4.127   5.251   9.342  0.1238  0.0258  0.0186
  221DOPS   C4B 2652   4.413   5.315   9.692  0.3746 -0.2816 -0.1843
  222DOPS   CNO 2653   1.813   3.371   7.382  0.2222 -0.1179 -0.1898
  222DOPS   PO4 2654   1.572   2.934   7.255  0.0458  0.0233 -0.2290
  222DOPS   GL1 2655   1.943   2.934   7.015 -0.0674 -0.1117 -0.2838
  222DOPS   GL2 2656   1.837   3.238   6.897 -0.2311  0.0751  0.1447
  222DOPS   C1A 2657   2.100   2.915   6.556  0.1106  0.3834  0.0109
  222DOPS   D2A 2658   2.363   3.043   6.243  0.1796  0.0134  0.1906
  222DOPS   C3A 2659   2.753   3.098   6.520  0.3557 -0.3014  0.3152
  222DOPS   C4A 2660   3.059   3.230   6.823 -0.1637 -0.0882  0.2607
  222DOPS   C1B 2661   2.254   3.352   6.663  0.0018 -0.4106 -0.3947
  222DOPS   D2B 2662   2.688   3.661   6.500 -0.0417  0.1160  0.2469
  222DOPS   C3B 2663   3.011   3.751   6.716 -0.3241 -0.0293 -0.0709
  222DOPS   C4B 2664   3.358   3.873   7.059  0.1603 -0.0313 -0.1443
  223DOPS   CNO 2665  -0.052   5.571   7.737 -0.0974  0.1141 -0.0478
  223DOPS   PO4 2666  -0.192   5.505   8.121 -0.4110 -0.0283 -0.3286
  223DOPS   GL1 2667  -0.063   5.257   8.430  0.3234  0.0596  0.0303
  223DOPS   GL2 2668   0.056   5.512   8.568 -0.2315 -0.0263 -0.2992
  223DOPS   C1A 2669  -0.020   5.097   8.916  0.1326 -0.1972 -0.2253
  223DOPS   D2A 2670   0.080   4.853   9.296  0.4577  0.3816  0.0386
  223DOPS   C3A 2671   0.412   4.799   9.471 -0.0084 -0.2297  0.0454
  223DOPS   C4A 2672   0.841   4.870   9.332  0.1047  0.0016 -0.0867
  223DOPS   C1B 2673   0.254   5.872   8.851  0.1881  0.3235  0.3351
  223DOPS   D2B 2674   0.353   6.092   9.229  0.0463 -0.3301  0.0732
  223DOPS   C3B 2675   0.600   5.989   9.531  0.0395 -0.0730  0.1597
  223DOPS   C4B 2676   0.970   5.939   9.803  0.0431  0.1885 -0.1743
  224DOPS   CNO 2677   0.487   5.953   7.182  0.0712 -0.2039 -0.2815
  224DOPS   PO4 2678   0.727   5.583   7.022  0.2842 -0.2296  0.2044
  224DOPS   GL1 2679   0.570   5.656   6.578  0.0770 -0.0161  0.3422
  224DOPS   GL2 2680   0.682   5.398   6.485 -0.1339 -0.3382 -0.3009
  224DOPS   C1A 2681   0.442   5.757   6.189  0.0559  0.0565  0.4499
  224DOPS   D2A 2682   0.215   5.986   5.924 -0.0902  0.0021  0.0637
  224DOPS   C3A 2683   0.482   6.165   5.624  0.2425  0.0153 -0.4175
  224DOPS   C4A 2684   0.680   6.455   5.302  0.1388 -0.1227 -0.0690
  224DOPS   C1B 2685   0.565   5.185   6.103 -0.2288  0.0490  0.1667
  224DOPS   D2B 2686   0.672   4.985   5.741  0.2483  0.0148 -0.3498
  224DOPS   C3B 2687   0.432   4.527   5.897  0.3013  0.0314 -0.1476
  224DOPS   C4B 2688   0.561   4.207   5.595  0.2815  0.3378  0.2084
  225DOPS   CNO 2689   4.983   1.471   7.494 -0.0286 -0.0637  0.0564
  225DOPS   PO4 2690   5.188   1.777   7.787 -0.0578  0.0492  0.0773
  225DOPS   GL1 2691   5.129   1.866   8.203  0.4127 -0.0547  0.2774
  225DOPS   GL2 2692   5.095   1.605   8.354  0.1047 -0.0336  0.0647
  225DOPS   C1A 2693   5.171   2.161   8.599  0.2350  0.1246  0.0385
  225DOPS   D2A 2694   5.161   2.361   8.968  0.0797 -0.0308 -0.0127
  225DOPS   C3A 2695   5.259   2.637   9.308  0.0765 -0.0632 -0.1174
  225DOPS   C4A 2696   5.085   3.044   9.288 -0.3063  0.2164 -0.3671
  225DOPS   C1B 2697   4.857   1.285   8.596 -0.0675  0.1736  0.2171
  225DOPS   D2B 2698   4.392   1.202   8.621 -0.2902 -0.0231 -0.1077
  225DOPS   C3B 2699   4.304   0.895   8.919 -0.1925  0.1770 -0.1283
  225DOPS   C4B 2700   4.129   0.967   9.376 -0.1923 -0.0181  0.0154
  226DOPS   CNO 2701   2.832   0.718   6.550 -0.0740 -0.1790  0.1704
  226DOPS   PO4 2702   2.516   0.695   6.865  0.0995  0.2113  0.3421
  226DOPS   GL1 2703   2.342   0.871   6.458 -0.3538 -0.0452  0.0666
  226DOPS   GL2 2704   1.980   1.022   6.415  0.1895 -0.2132  0.3266
  226DOPS   C1A 2705   2.438   0.810   5.965  0.1588 -0.0548  0.0997
  226DOPS   D2A 2706   2.452   0.746   5.531  0.1061  0.2466  0.2520
  226DOPS   C3A 2707   2.796   0.570   5.317  0.0457  0.1765 -0.0168
  226DOPS   C4A 2708   3.053   0.419   5.019 -0.1958  0.3629  0.0090
  226DOPS   C1B 2709   1.936   1.061   5.987  0.1646  0.1244 -0.0979
  226DOPS   D2B 2710   1.846   1.487   5.845 -0.3349  0.0702 -0.0106
  226DOPS   C3B 2711   1.980   1.613   5.398 -0.1242 -0.0494 -0.0500
  226DOPS   C4B 2712   1.826   1.726   5.068  0.4238 -0.2624 -0.1196
  227DOPS   CNO 2713   1.619   5.764   7.357 -0.2988 -0.2083  0.1395
  227DOPS   PO4 2714   1.261   5.661   7.661 -0.1658  0.2074  0.1245
  227DOPS   GL1 2715   1.374   5.540   8.102 -0.1365 -0.3305  0.1558
  227DOPS   GL2 2716   1.523   5.708   8.161  0.0743 -0.1945 -0.0352
  227DOPS   C1A 2717   1.237   5.497   8.534  0.1263 -0.1040 -0.2252
  227DOPS   D2A 2718   1.165   5.734   8.952  0.0891 -0.0414 -0.2681
  227DOPS   C3A 2719   0.977   5.663   9.350  0.0542 -0.1527  0.1032
  227DOPS   C4A 2720   1.242   5.536   9.689 -0.3985 -0.2398  0.3551
  227DOPS   C1B 2721   1.887   5.547   8.412  0.3200  0.2091 -0.0732
  227DOPS   D2B 2722   1.959   5.676   8.899  0.1987  0.2468 -0.1056
  227DOPS   C3B 2723   1.919   5.428   9.180  0.1164  0.2131 -0.0682
  227DOPS   C4B 2724   1.864   5.150   9.549  0.0552  0.2694  0.6212
  228DOPS   CNO 2725   2.170   0.821   7.281  0.1163  0.1814 -0.0794
  228DOPS   PO4 2726   2.465   1.213   7.325 -0.0443  0.1809 -0.1419
  228DOPS   GL1 2727   2.406   1.318   7.789  0.1239  0.1240  0.0996
  228DOPS   GL2 2728   2.657   1.378   7.904 -0.1108  0.0614  0.1771
  228DOPS   C1A 2729   2.285   1.315   8.194  0.1183 -0.3494 -0.1901
  228DOPS   D2A 2730   2.240   1.233   8.585  0.1364  0.2757 -0.0735
  228DOPS   C3A 2731   2.222   1.048   8.941 -0.1860 -0.1281 -0.0472
  228DOPS   C4A 2732   2.431   0.903   9.335 -0.1670  0.0593 -0.1814
  228DOPS   C1B 2733   2.856   1.369   8.367 -0.1071  0.0428 -0.0132
  228DOPS   D2B 2734   2.652   1.354   8.775 -0.0820 -0.1658 -0.0014
  228DOPS   C3B 2735   2.523   1.491   9.059 -0.0924 -0.1800  0.1842
  228DOPS   C4B 2736   2.399   1.960   9.025  0.1653  0.3788 -0.1555
  229DOPS   CNO 2737   0.120   3.220   7.377  0.0000 -0.2989  0.3303
  229DOPS   PO4 2738   0.134   3.599   6.969 -0.1431 -0.2450 -0.1278
  229DOPS   GL1 2739   0.289   3.702   6.467 -0.0099  0.4736 -0.2466
  229DOPS   GL2 2740   0.556   3.443   6.345 -0.1018  0.0926  0.1924
  229DOPS   C1A 2741   0.219   3.895   6.162 -0.2878 -0.0256  0.2501
  229DOPS   D2A 2742  -0.016   4.130   5.900 -0.3463 -0.0537 -0.1769
  229DOPS   C3A 2743  -0.255   3.940   5.613  0.0479 -0.0267 -0.1385
  229DOPS   C4A 2744  -0.583   3.642   5.410 -0.1987  0.1414  0.0838
  229DOPS   C1B 2745   0.384   3.450   5.941  0.1538  0.0153 -0.0307
  229DOPS   D2B 2746   0.033   3.587   5.726 -0.1709 -0.1463 -0.0441
  229DOPS   C3B 2747   0.005   3.772   5.222 -0.1158 -0.1372 -0.0418
  229DOPS   C4B 2748   0.423   3.695   4.939  0.0326  0.1646 -0.1027
  230DOPS   CNO 2749   4.763   3.023   7.995 -0.1580 -0.1978  0.2463
  230DOPS   PO4 2750   4.888   3.166   7.644  0.1366  0.3610 -0.0247
  230DOPS   GL1 2751   4.525   3.462   7.651  0.0464 -0.2386  0.0783
  230DOPS   GL2 2752   4.596   3.658   7.921  0.0738 -0.0973  0.5212
  230DOPS   C1A 2753   4.138   3.461   7.773  0.2451  0.3661  0.0612
  230DOPS   D2A 2754   3.684   3.363   7.761 -0.2837 -0.0840 -0.2782
  230DOPS   C3A 2755   3.210   3.223   7.860 -0.2475 -0.2635  0.1003
  230DOPS   C4A 2756   2.904   2.850   8.082  0.2568  0.0834  0.0466
  230DOPS   C1B 2757   4.191   3.906   7.899  0.2186  0.0938  0.2031
  230DOPS   D2B 2758   3.763   3.855   8.188  0.3294  0.0942  0.1840
  230DOPS   C3B 2759   3.457   4.202   8.346 -0.1887  0.1354  0.2382
  230DOPS   C4B 2760   3.535   4.617   8.161  0.0078  0.0077 -0.1729
  231DOPS   CNO 2761   5.951   0.872   7.555 -0.3213 -0.2929 -0.1117
  231DOPS   PO4 2762   6.109   0.766   7.943  0.0087  0.1425  0.0184
  231DOPS   GL1 2763   5.975   0.841   8.345 -0.0189  0.2117  0.2061
  231DOPS   GL2 2764   5.652   0.819   8.365 -0.2066 -0.1105  0.2570
  231DOPS   C1A 2765   6.229   0.731   8.760  0.0704  0.2414 -0.0516
  231DOPS   D2A 2766   6.312   1.008   9.173  0.3222 -0.1024  0.0904
  231DOPS   C3A 2767   5.933   0.932   9.451  0.4939  0.0185  0.1960
  231DOPS   C4A 2768   5.538   0.945   9.688 -0.1319  0.2455 -0.0326
  231DOPS   C1B 2769   5.393   0.454   8.478 -0.1029  0.0074  0.1676
  231DOPS   D2B 2770   5.407   0.244   8.826 -0.4476  0.1822 -0.2549
  231DOPS   C3B 2771   5.542   0.592   9.313  0.0587 -0.0187 -0.0706
  231DOPS   C4B 2772   5.480   0.473   9.735 -0.0037 -0.2329 -0.1393
  232DOPS   CNO 2773   2.964   1.224   7.452  0.1387  0.1487 -0.2888
  232DOPS   PO4 2774   3.168   0.914   7.601  0.0814  0.1283  0.4834
  232DOPS   GL1 2775   2.803   0.832   7.860 -0.0978  0.0440  0.2205
  232DOPS   GL2 2776   2.726   0.915   8.211  0.2991 -0.0266 -0.1473
  232DOPS   C1A 2777   2.546   0.493   8.025 -0.3203  0.2038  0.2797
  232DOPS   D2A 2778   2.447   0.131   8.315 -0.0078 -0.1616  0.0794
  232DOPS   C3A 2779   2.460   0.104   8.786 -0.0890 -0.2360 -0.0393
  232DOPS   C4A 2780   2.413  -0.217   9.084 -0.1453  0.2039  0.0521
  232DOPS   C1B 2781   2.906   0.860   8.594  0.4530 -0.4505  0.1991
  232DOPS   D2B 2782   3.298   0.786   8.803 -0.2077 -0.0659 -0.3360
  232DOPS   C3B 2783   3.235   0.726   9.241 -0.0352  0.1504 -0.2079
  232DOPS   C4B 2784   3.526   0.560   9.442 -0.3121  0.1246  0.0718
  233DOPS   CNO 2785   0.954   3.555   7.264  0.1392 -0.0804  0.1734
  233DOPS   PO4 2786   0.932   3.569   7.624  0.3697  0.1641 -0.2321
  233DOPS   GL1 2787   0.949   3.700   8.017  0.2169  0.0943  0.3053
  233DOPS   GL2 2788   1.159   3.670   8.209 -0.0809 -0.0117  0.0534
  233DOPS   C1A 2789   0.611   3.772   8.312  0.1204 -0.1563 -0.2742
  233DOPS   D2A 2790   0.170   3.903   8.416  0.1681 -0.1758 -0.2318
  233DOPS   C3A 2791   0.149   4.058   8.896 -0.0434  0.2105  0.0609
  233DOPS   C4A 2792   0.485   4.270   9.186  0.0133 -0.0570 -0.1588
  233DOPS   C1B 2793   1.263   3.781   8.585 -0.0857 -0.2893 -0.2116
  233DOPS   D2B 2794   1.464   4.216   8.744  0.2557  0.1071 -0.0102
  233DOPS   C3B 2795   1.655   4.004   9.052 -0.0242 -0.0433  0.1794
  233DOPS   C4B 2796   1.944   3.704   9.216  0.1761  0.0196 -0.3620
  234DOPS   CNO 2797   5.257   4.657   6.353  0.1291 -0.0459  0.1509
  234DOPS   PO4 2798   5.132   4.424   6.647  0.1835 -0.3006 -0.0527
  234DOPS   GL1 2799   5.157   4.111   6.338  0.0663 -0.0316 -0.3207
  234DOPS   GL2 2800   4.976   3.852   6.347  0.0166 -0.0567  0.0785
  234DOPS   C1A 2801   5.282   4.154   6.014  0.2976 -0.1852 -0.2057
  234DOPS   D2A 2802   5.545   4.538   5.861 -0.4027  0.2962 -0.0264
  234DOPS   C3A 2803   5.737   4.949   5.683  0.0674  0.0431 -0.2346
  234DOPS   C4A 2804   6.192   5.000   5.595  0.1017  0.0529 -0.1540
  234DOPS   C1B 2805   4.839   4.115   5.935  0.1596  0.0357  0.0028
  234DOPS   D2B 2806   4.961   4.219   5.548  0.4339 -0.3266  0.1684
  234DOPS   C3B 2807   5.306   4.174   5.442  0.2852 -0.2279 -0.0828
  234DOPS   C4B 2808   5.597   4.047   5.251 -0.1206  0.1881 -0.0606
  235DOPS   CNO 2809   5.883   4.280   7.419  0.2891  0.3117 -0.0269
  235DOPS   PO4 2810   6.212   4.166   7.625 -0.1337 -0.4221 -0.1012
  235DOPS   GL1 2811   6.347   4.503   8.017  0.1649  0.0015  0.1937
  235DOPS   GL2 2812   6.269   4.342   8.200  0.2718 -0.0709 -0.0402
  235DOPS   C1A 2813   6.666   4.393   8.424 -0.2723 -0.0334  0.0899
  235DOPS   D2A 2814   7.015   4.363   8.664 -0.1972  0.1638 -0.1851
  235DOPS   C3A 2815   7.164   4.684   8.903  0.0009  0.5101 -0.1595
  235DOPS   C4A 2816   7.042   5.123   9.024  0.2428 -0.1747  0.0155
  235DOPS   C1B 2817   6.304   4.778   8.464 -0.2590  0.2185  0.1110
  235DOPS   D2B 2818   6.003   4.927   8.870  0.1479 -0.0307 -0.2662
  235DOPS   C3B 2819   6.103   4.622   9.177 -0.1912  0.2755 -0.1502
  235DOPS   C4B 2820   6.257   4.261   9.251 -0.3412  0.0080 -0.1073
  236DOPS   CNO 2821   0.661   0.623   7.687  0.0928 -0.2874 -0.1873
  236DOPS   PO4 2822   0.417   0.972   7.804  0.1944  0.1794 -0.0997
  236DOPS   GL1 2823   0.517   0.944   8.222 -0.0902 -0.1955  0.6566
  236DOPS   GL2 2824   0.559   0.619   8.273 -0.1494 -0.0905 -0.2789
  236DOPS   C1A 2825   0.868   0.910   8.466 -0.0731 -0.3669 -0.1072
  236DOPS   D2A 2826   1.264   0.872   8.783  0.1156 -0.2434  0.0503
  236DOPS   C3A 2827   1.237   1.086   9.235  0.0370  0.0899  0.2872
  236DOPS   C4A 2828   1.497   1.325   9.516 -0.3124 -0.2036 -0.2044
  236DOPS   C1B 2829   0.397   0.813   8.725  0.0415  0.2609  0.0410
  236DOPS   D2B 2830   0.177   0.603   9.109 -0.1848  0.0335  0.0336
  236DOPS   C3B 2831   0.487   0.566   9.471  0.1041  0.2460  0.1128
  236DOPS   C4B 2832   0.460   0.544   9.907 -0.1886 -0.0938 -0.1001
  237DOPS   CNO 2833   3.428   2.107   7.344 -0.3657 -0.0555 -0.0244
  237DOPS   PO4 2834   3.597   1.821   7.666 -0.2711 -0.2625 -0.3360
  237DOPS   GL1 2835   3.643   2.272   7.817  0.1487  0.0327  0.3010
  237DOPS   GL2 2836   3.834   2.487   7.630  0.1924 -0.3961  0.1984
  237DOPS   C1A 2837   3.456   2.641   7.967 -0.1135 -0.2884 -0.2619
  237DOPS   D2A 2838   3.516   3.012   8.172  0.1617  0.2965  0.0344
  237DOPS   C3A 2839   3.373   3.410   8.380 -0.0440 -0.0447  0.0658
  237DOPS   C4A 2840   3.118   3.428   8.736 -0.0786 -0.1851  0.1547
  237DOPS   C1B 2841   3.884   2.911   7.802 -0.0981  0.1903 -0.0704
  237DOPS   D2B 2842   4.162   3.141   8.133  0.2117  0.0810  0.1067
  237DOPS   C3B 2843   3.924   3.412   8.346  0.1483  0.0766  0.1240
  237DOPS   C4B 2844   3.733   3.470   8.793 -0.1089  0.1748  0.1609
  238DOPS   CNO 2845   2.983   0.438   7.591  0.1619  0.2636  0.3102
  238DOPS   PO4 2846   2.866   0.086   7.541  0.2215  0.4715 -0.3831
  238DOPS   GL1 2847   2.861   0.074   7.965  0.1841  0.0854  0.4523
  238DOPS   GL2 2848   3.063   0.249   8.043 -0.2116  0.2844 -0.0289
  238DOPS   C1A 2849   2.842  -0.110   8.501  0.1581 -0.0266  0.0878
  238DOPS   D2A 2850   2.627  -0.463   8.676  0.0660 -0.1572 -0.0930
  238DOPS   C3A 2851   2.108  -0.532   8.564 -0.0530 -0.4395  0.0242
  238DOPS   C4A 2852   1.590  -0.577   8.628 -0.0745 -0.0218 -0.0152
  238DOPS   C1B 2853   2.802   0.385   8.489 -0.0209  0.2531  0.0551
  238DOPS   D2B 2854   2.893   0.477   8.931 -0.0039  0.0051  0.3922
  238DOPS   C3B 2855   2.821   0.952   9.069 -0.1249 -0.2785  0.0130
  238DOPS   C4B 2856   2.825   1.172   9.463 -0.0150 -0.1937  0.0688
  239DOPS   CNO 2857   4.111   5.469   6.832 -0.0663  0.1326  0.2291
  239DOPS   PO4 2858   3.800   5.238   6.789 -0.3740 -0.3399 -0.1574
  239DOPS   GL1 2859   3.810   5.078   6.386 -0.1123  0.3795 -0.2997
  239DOPS   GL2 2860   3.957   5.367   6.339 -0.0041  0.0086  0.0804
  239DOPS   C1A 2861   3.747   5.172   5.932 -0.2772  0.0384  0.1340
  239DOPS   D2A 2862   3.615   5.155   5.549 -0.0148  0.0957 -0.0915
  239DOPS   C3A 2863   3.725   5.044   5.177 -0.4026  0.3702  0.2040
  239DOPS   C4A 2864   4.050   5.192   4.893  0.2790  0.2333  0.1272
  239DOPS   C1B 2865   3.596   5.641   6.172 -0.0637  0.1945  0.1111
  239DOPS   D2B 2866   3.227   5.508   5.986 -0.0957  0.0637 -0.0652
  239DOPS   C3B 2867   3.277   5.053   6.005 -0.1852  0.0369  0.1341
  239DOPS   C4B 2868   3.479   4.682   6.077  0.2051 -0.1127  0.1790
  240DOPS   CNO 2869   4.783   3.448   7.166  0.0663  0.0790 -0.2229
  240DOPS   PO4 2870   5.069   3.127   6.958 -0.5743  0.0499 -0.2879
  240DOPS   GL1 2871   4.745   2.985   6.702  0.0255  0.0058 -0.0812
  240DOPS   GL2 2872   4.425   2.861   6.857  0.0913 -0.0234 -0.2545
  240DOPS   C1A 2873   4.363   3.177   6.453 -0.2855  0.2288 -0.0524
  240DOPS   D2A 2874   4.192   3.329   5.996  0.2156  0.0711  0.3992
  240DOPS   C3A 2875   3.837   3.109   5.629  0.0603 -0.1603  0.2288
  240DOPS   C4A 2876   3.960   3.277   5.199 -0.2231  0.0924 -0.1281
  240DOPS   C1B 2877   4.205   2.710   6.465 -0.2272 -0.3867 -0.2041
  240DOPS   D2B 2878   3.941   2.870   6.100 -0.1774 -0.1663  0.1820
  240DOPS   C3B 2879   3.535   2.810   6.039  0.4276 -0.2416 -0.1502
  240DOPS   C4B 2880   3.350   2.824   5.624  0.0250 -0.0793 -0.2206
  241DOPS   CNO 2881   0.359  -0.279   8.077  0.0482 -0.5287  0.3875
  241DOPS   PO4 2882   0.499   0.175   7.954  0.1633  0.0505 -0.1928
  241DOPS   GL1 2883   0.487   0.110   8.411  0.2017  0.0013 -0.2416
  241DOPS   GL2 2884   0.822   0.039   8.642  0.0116 -0.3000  0.0122
  241DOPS   C1A 2885   0.394   0.091   8.871  0.1735 -0.1571 -0.0586
  241DOPS   D2A 2886   0.546   0.171   9.191  0.1268  0.3441  0.5327
  241DOPS   C3A 2887   0.310   0.127   9.548  0.0409  0.0071 -0.0979
  241DOPS   C4A 2888   0.029   0.088   9.857 -0.0044  0.2116 -0.3928
  241DOPS   C1B 2889   0.792   0.486   8.831  0.1258  0.1825 -0.1426
  241DOPS   D2B 2890   0.797   0.781   9.115  0.1010  0.4754 -0.3036
  241DOPS   C3B 2891   0.944   0.734   9.494 -0.2203 -0.2197  0.1564
  241DOPS   C4B 2892   1.037   0.429   9.775 -0.1123  0.3762 -0.1803
  242DOPS   CNO 2893   1.125   1.486   6.656  0.1027 -0.1283 -0.1052
  242DOPS   PO4 2894   1.074   1.120   6.607 -0.3482 -0.1488 -0.1182
  242DOPS   GL1 2895   1.059   0.988   6.231  0.1114 -0.0075 -0.1758
  242DOPS   GL2 2896   0.971   1.294   6.090  0.0998  0.1181 -0.1671
  242DOPS   C1A 2897   1.042   0.835   5.722 -0.2912  0.0564  0.0682
  242DOPS   D2A 2898   1.073   0.611   5.294 -0.1005 -0.0062  0.0770
  242DOPS   C3A 2899   1.074   0.238   5.247 -0.1705  0.1653  0.1537
  242DOPS   C4A 2900   1.218  -0.176   5.128 -0.0616  0.0231  0.0454
  242DOPS   C1B 2901   0.832   1.310   5.668  0.2526  0.2988 -0.2011
  242DOPS   D2B 2902   0.931   1.113   5.266 -0.1853  0.3262 -0.1988
  242DOPS   C3B 2903   1.269   0.987   5.006 -0.3774 -0.2031  0.2935
  242DOPS   C4B 2904   1.403   1.115   4.537 -0.1884  0.1889 -0.0867
  243DOPS   CNO 2905   1.716   2.222   7.944 -0.1285  0.3897 -0.0425
  243DOPS   PO4 2906   1.908   2.033   7.516 -0.2314  0.0171  0.0197
  243DOPS   GL1 2907   2.209   2.173   7.773  0.0618 -0.2486 -0.0519
  243DOPS   GL2 2908   2.389   1.971   7.798  0.1599 -0.3404  0.3072
  243DOPS   C1A 2909   2.561   2.447   7.959  0.0067  0.0009  0.3742
  243DOPS   D2A 2910   2.521   2.572   8.407  0.3101 -0.0430  0.0107
  243DOPS   C3A 2911   2.646   2.335   8.833 -0.1594 -0.4086  0.0441
  243DOPS   C4A 2912   3.016   2.071   9.056 -0.0403 -0.2508 -0.2290
  243DOPS   C1B 2913   2.520   1.794   8.108  0.0145 -0.0138 -0.1377
  243DOPS   D2B 2914   2.508   1.742   8.538 -0.0776  0.1885 -0.1174
  243DOPS   C3B 2915   2.984   1.836   8.679 -0.0453  0.2656  0.2631
  243DOPS   C4B 2916   3.274   2.089   8.547 -0.0785  0.1696 -0.0972
  244DOPS   CNO 2917   1.470   2.742   8.024  0.2187 -0.1369  0.0509
  244DOPS   PO4 2918   1.637   3.105   7.778  0.2296 -0.2121 -0.0283
  244DOPS   GL1 2919   1.616   3.193   8.210  0.0244  0.2834 -0.2999
  244DOPS   GL2 2920   1.601   2.916   8.492 -0.1840  0.2065  0.2768
  244DOPS   C1A 2921   1.598   3.399   8.683 -0.2929 -0.2139 -0.2098
  244DOPS   D2A 2922   1.573   3.237   9.084  0.1526  0.0680  0.0038
  244DOPS   C3A 2923   1.639   2.755   9.056  0.2017  0.0376  0.1168
  244DOPS   C4A 2924   1.931   2.291   9.166  0.2752 -0.1952  0.1177
  244DOPS   C1B 2925   1.988   3.048   8.758 -0.2405 -0.0468  0.0045
  244DOPS   D2B 2926   2.474   2.938   8.743 -0.0746  0.1090 -0.1479
  244DOPS   C3B 2927   2.771   3.195   9.154  0.0499  0.2203  0.2139
  244DOPS   C4B 2928   3.086   3.384   9.300 -0.0921 -0.0475  0.1876
  245DOPS   CNO 2929   5.339   2.276   7.440 -0.1301 -0.0957 -0.1808
  245DOPS   PO4 2930   5.224   2.578   7.771 -0.0576 -0.0351  0.1318
  245DOPS   GL1 2931   5.107   2.632   8.137 -0.2451 -0.3852  0.1445
  245DOPS   GL2 2932   5.267   2.559   8.335 -0.2533  0.1214 -0.1513
  245DOPS   C1A 2933   4.877   2.908   8.436  0.0449 -0.0854 -0.2401
  245DOPS   D2A 2934   4.917   3.308   8.746 -0.0960  0.0694 -0.0422
  245DOPS   C3A 2935   4.605   3.283   9.030  0.0526  0.1370  0.0602
  245DOPS   C4A 2936   4.226   3.487   8.907  0.1061  0.0614  0.0584
  245DOPS   C1B 2937   5.625   2.643   8.562  0.0211 -0.2008  0.0263
  245DOPS   D2B 2938   5.670   2.698   9.051 -0.0014 -0.4195  0.0881
  245DOPS   C3B 2939   5.788   2.700   9.457 -0.0591  0.3394 -0.2243
  245DOPS   C4B 2940   5.834   2.475   9.774 -0.0329  0.3038  0.1646
  246DOPS   CNO 2941   1.535   4.230   7.392  0.2114  0.3639 -0.5108
  246DOPS   PO4 2942   1.307   4.031   7.862  0.2010 -0.0603  0.3137
  246DOPS   GL1 2943   1.527   4.040   8.245  0.1136 -0.2046  0.0971
  246DOPS   GL2 2944   1.667   3.765   8.285 -0.1330  0.0345  0.1294
  246DOPS   C1A 2945   1.868   4.229   8.437  0.0051 -0.4355 -0.2297
  246DOPS   D2A 2946   2.345   4.093   8.627 -0.0220  0.0775  0.1152
  246DOPS   C3A 2947   2.362   3.961   9.117 -0.3501  0.0460 -0.2084
  246DOPS   C4A 2948   2.581   3.650   9.419  0.1554  0.2381 -0.0113
  246DOPS   C1B 2949   1.952   3.739   8.583  0.1766 -0.1035 -0.1245
  246DOPS   D2B 2950   2.271   3.503   8.750  0.0025 -0.0593 -0.2742
  246DOPS   C3B 2951   2.646   3.589   8.845  0.0904  0.0700 -0.2845
  246DOPS   C4B 2952   2.843   3.791   9.039 -0.0571  0.1032 -0.0877
  247DOPS   CNO 2953   4.531   4.985   8.019 -0.4185  0.0661 -0.0790
  247DOPS   PO4 2954   4.348   5.084   7.731  0.2354  0.3301 -0.0264
  247DOPS   GL1 2955   4.049   4.902   8.119  0.0553 -0.2807 -0.0945
  247DOPS   GL2 2956   4.215   4.761   8.322  0.0218  0.0259 -0.0842
  247DOPS   C1A 2957   3.809   4.939   8.615  0.0488  0.0876  0.3705
  247DOPS   D2A 2958   3.620   4.711   8.982 -0.0741 -0.1990  0.0184
  247DOPS   C3A 2959   3.918   4.773   9.362  0.1627 -0.3088  0.0493
  247DOPS   C4A 2960   4.298   4.804   9.665  0.2030 -0.4613  0.0129
  247DOPS   C1B 2961   4.403   4.306   8.341 -0.1376  0.2853 -0.0229
  247DOPS   D2B 2962   4.176   3.882   8.557  0.2200  0.2229 -0.0496
  247DOPS   C3B 2963   3.743   3.932   8.691 -0.0459  0.0412  0.1441
  247DOPS   C4B 2964   3.304   3.938   8.802  0.0310 -0.2255 -0.0501
  248DOPS   CNO 2965   4.934   3.450   8.186  0.1570  0.2843 -0.2709
  248DOPS   PO4 2966   5.317   3.616   8.141 -0.0080 -0.0416  0.0007
  248DOPS   GL1 2967   5.436   3.609   8.476  0.1915  0.1399  0.0637
  248DOPS   GL2 2968   5.671   3.879   8.469  0.1565  0.2092 -0.2786
  248DOPS   C1A 2969   5.341   3.496   8.857 -0.1919 -0.0281 -0.3507
  248DOPS   D2A 2970   5.069   3.522   9.280  0.1304  0.0727  0.1752
  248DOPS   C3A 2971   5.244   3.747   9.587 -0.0028  0.0545 -0.0458
  248DOPS   C4A 2972   5.600   3.692   9.738  0.0586 -0.0705  0.1990
  248DOPS   C1B 2973   5.797   3.568   8.820 -0.2669  0.0957  0.2353
  248DOPS   D2B 2974   6.047   3.497   9.188  0.0318  0.2226  0.1810
  248DOPS   C3B 2975   6.405   3.693   9.284 -0.1416  0.0586  0.0612
  248DOPS   C4B 2976   6.485   3.879   9.581  0.1478 -0.1936 -0.0143
  249DOPS   CNO 2977   4.778   0.417   7.167 -0.2311  0.1372  0.2474
  249DOPS   PO4 2978   4.510   0.475   7.504  0.0368  0.3410  0.3461
  249DOPS   GL1 2979   4.580   0.339   7.928 -0.2515  0.1209 -0.2332
  249DOPS   GL2 2980   4.770   0.109   8.051  0.1972 -0.1755 -0.1554
  249DOPS   C1A 2981   4.357   0.353   8.281  0.0277 -0.1056 -0.0124
  249DOPS   D2A 2982   4.291   0.328   8.701  0.1772  0.4435  0.1724
  249DOPS   C3A 2983   4.005   0.076   8.794 -0.2679  0.0662 -0.3367
  249DOPS   C4A 2984   3.615   0.331   8.876  0.0635 -0.1037  0.0389
  249DOPS   C1B 2985   4.638  -0.135   8.318  0.2508 -0.0241 -0.0739
  249DOPS   D2B 2986   4.540  -0.110   8.738 -0.1376 -0.2207  0.0786
  249DOPS   C3B 2987   4.360  -0.268   9.089 -0.0881 -0.0014 -0.3447
  249DOPS   C4B 2988   4.284  -0.572   9.470  0.1186  0.0812  0.4171
  250DOPS   CNO 2989   5.179   4.879   7.365 -0.0684  0.1905 -0.0640
  250DOPS   PO4 2990   5.366   5.329   7.456 -0.0499  0.0522  0.1816
  250DOPS   GL1 2991   5.245   5.334   8.050  0.4074 -0.1002  0.0521
  250DOPS   GL2 2992   4.995   5.112   8.269 -0.2225  0.1800 -0.0666
  250DOPS   C1A 2993   5.416   5.312   8.419 -0.2055  0.2624  0.0823
  250DOPS   D2A 2994   5.541   5.443   8.851 -0.1200 -0.2132  0.1921
  250DOPS   C3A 2995   5.710   5.158   9.167  0.1532 -0.0598 -0.1717
  250DOPS   C4A 2996   5.744   4.811   9.440  0.1614  0.2732 -0.3080
  250DOPS   C1B 2997   4.677   4.862   8.460 -0.2353  0.1888 -0.1376
  250DOPS   D2B 2998   4.416   4.570   8.748 -0.0923  0.0183  0.2185
  250DOPS   C3B 2999   4.351   4.607   9.229 -0.0684 -0.0006 -0.0921
  250DOPS   C4B 3000   4.168   4.358   9.511 -0.2929 -0.2148  0.1088
  251DOPS   CNO 3001   1.631   3.632   7.813  0.1651  0.1731 -0.2038
  251DOPS   PO4 3002   1.850   3.867   7.529  0.2152  0.2830 -0.1367
  251DOPS   GL1 3003   1.903   4.066   7.943 -0.0182 -0.0851  0.1922
  251DOPS   GL2 3004   2.125   3.933   8.169 -0.2207  0.1102  0.1966
  251DOPS   C1A 3005   2.237   4.392   8.198 -0.0330  0.2449 -0.1346
  251DOPS   D2A 3006   2.516   4.578   8.498  0.2513  0.0180  0.1405
  251DOPS   C3A 3007   2.515   4.439   8.973  0.1977 -0.2775  0.2406
  251DOPS   C4A 3008   2.539   4.745   9.345  0.1296 -0.1864 -0.2889
  251DOPS   C1B 3009   2.032   3.459   8.169  0.0399 -0.0946  0.3864
  251DOPS   D2B 3010   2.282   3.139   8.287 -0.1987  0.3706  0.0755
  251DOPS   C3B 3011   2.776   3.205   8.422  0.2887 -0.1350  0.1332
  251DOPS   C4B 3012   2.961   2.994   8.665  0.0215 -0.2020 -0.2293
  252DOPS   CNO 3013   1.810   6.586   7.850 -0.0346 -0.0817 -0.2146
  252DOPS   PO4 3014   1.684   6.166   7.832  0.3916  0.0122 -0.3065
  252DOPS   GL1 3015   1.877   6.271   8.244  0.2515 -0.1181  0.1351
  252DOPS   GL2 3016   2.198   6.247   8.185  0.1363  0.1135 -0.0948
  252DOPS   C1A 3017   1.811   6.383   8.714  0.3099 -0.0036  0.0009
  252DOPS   D2A 3018   1.836   6.135   9.113 -0.1364  0.0334  0.0608
  252DOPS   C3A 3019   2.070   5.873   9.334  0.3056 -0.1136  0.1515
  252DOPS   C4A 3020   2.450   5.759   9.530  0.0328  0.1086  0.1663
  252DOPS   C1B 3021   2.531   6.169   7.979 -0.1780 -0.0999 -0.3667
  252DOPS   D2B 3022   2.992   6.147   8.128  0.1143  0.0246  0.2706
  252DOPS   C3B 3023   3.338   6.298   8.294 -0.1401 -0.1673  0.1979
  252DOPS   C4B 3024   3.572   6.361   8.641  0.0047 -0.2512 -0.1812
  253DOPS   CNO 3025   1.083   0.879   7.879  0.0861  0.3164  0.0099
  253DOPS   PO4 3026   1.422   1.007   7.727  0.1040  0.3066  0.0872
  253DOPS   GL1 3027   1.671   0.988   8.028  0.0739 -0.1438  0.0132
  253DOPS   GL2 3028   1.817   1.268   8.233 -0.0327 -0.0319 -0.0254
  253DOPS   C1A 3029   1.751   0.820   8.397 -0.0113  0.0152  0.2478
  253DOPS   D2A 3030   1.789   0.794   8.822  0.1830 -0.1811  0.4051
  253DOPS   C3A 3031   1.788   1.125   9.088  0.0729 -0.0733  0.0428
  253DOPS   C4A 3032   2.030   1.311   9.469 -0.1459  0.1227  0.3005
  253DOPS   C1B 3033   1.579   1.315   8.635 -0.0549  0.0597 -0.1537
  253DOPS   D2B 3034   1.430   1.507   9.010 -0.1532  0.1666  0.0400
  253DOPS   C3B 3035   1.037   1.784   9.017  0.2697  0.1578 -0.0069
  253DOPS   C4B 3036   0.980   2.031   8.756 -0.5130 -0.0822  0.2612
  254DOPS   CNO 3037   4.825   6.509   7.492 -0.0998  0.1137 -0.1534
  254DOPS   PO4 3038   5.083   6.300   7.830  0.1361 -0.1284  0.0459
  254DOPS   GL1 3039   5.281   6.488   8.162 -0.0439 -0.0376 -0.0129
  254DOPS   GL2 3040   5.619   6.335   8.235 -0.1103 -0.0247  0.1707
  254DOPS   C1A 3041   5.210   6.421   8.549  0.0753 -0.3325  0.1897
  254DOPS   D2A 3042   4.971   6.290   9.002 -0.0044  0.2085  0.0702
  254DOPS   C3A 3043   4.701   6.382   9.444  0.0564 -0.0999 -0.2119
  254DOPS   C4A 3044   4.629   6.291   9.874  0.1416  0.2111  0.1961
  254DOPS   C1B 3045   5.718   6.308   8.693 -0.0060  0.0137  0.1063
  254DOPS   D2B 3046   5.812   6.614   9.112  0.0480 -0.0863  0.2697
  254DOPS   C3B 3047   5.682   6.577   9.492 -0.1130 -0.0066 -0.0328
  254DOPS   C4B 3048   5.401   6.454   9.878  0.2342 -0.3378 -0.2403
  255DOPS   CNO 3049   4.339   0.832   7.079 -0.0863  0.1470 -0.1420
  255DOPS   PO4 3050   4.006   0.819   6.996 -0.2180 -0.0260  0.0678
  255DOPS   GL1 3051   4.095   0.646   6.661  0.1069 -0.1400  0.0296
  255DOPS   GL2 3052   4.365   0.824   6.546 -0.0691  0.0110 -0.1768
  255DOPS   C1A 3053   4.113   0.518   6.236 -0.0920  0.0113 -0.1919
  255DOPS   D2A 3054   4.358   0.244   5.974 -0.2195  0.0388 -0.0064
  255DOPS   C3A 3055   4.159  -0.006   5.669  0.2353 -0.0179 -0.0946
  255DOPS   C4A 3056   3.811  -0.108   5.465  0.0362 -0.0241 -0.0660
  255DOPS   C1B 3057   4.266   1.017   6.135 -0.4718  0.3433 -0.1118
  255DOPS   D2B 3058   4.370   1.225   5.730  0.1041  0.1766 -0.1007
  255DOPS   C3B 3059   4.390   1.244   5.280  0.3649 -0.2964 -0.4047
  255DOPS   C4B 3060   4.349   0.844   5.116 -0.2672  0.1935 -0.1905
  256DOPS   CNO 3061   1.564   1.573   7.468  0.3211  0.3286  0.1451
  256DOPS   PO4 3062   1.754   1.601   7.818 -0.1527 -0.0815  0.1664
  256DOPS   GL1 3063   1.968   1.832   8.031 -0.4088 -0.1511 -0.3670
  256DOPS   GL2 3064   1.842   1.874   8.374 -0.1123 -0.0373  0.1405
  256DOPS   C1A 3065   2.206   2.180   8.283 -0.0741  0.0934  0.0087
  256DOPS   D2A 3066   2.781   2.179   8.370 -0.0887  0.1339  0.1917
  256DOPS   C3A 3067   3.018   2.529   8.452  0.0154  0.0162 -0.1948
  256DOPS   C4A 3068   3.500   2.517   8.485 -0.0011  0.0049 -0.1077
  256DOPS   C1B 3069   2.009   1.736   8.655  0.2922  0.0100 -0.1384
  256DOPS   D2B 3070   1.985   1.530   8.924 -0.4124 -0.1324 -0.1022
  256DOPS   C3B 3071   1.938   1.791   9.233  0.1553  0.1776  0.4139
  256DOPS   C4B 3072   2.233   2.056   9.544  0.1790 -0.0939  0.0288
  257WN      WN 3073   3.823   5.656   7.318  0.1285 -0.0491 -0.0953
  258WN      WN 3074   0.506   6.224   6.685 -0.0741  0.0112 -0.1281
  259WN      WN 3075   4.977   5.677   7.193 -0.0621 -0.1972  0.2176
  260WN      WN 3076   2.403   0.204   6.837  0.0370  0.1469  0.3343
  261WN      WN 3077   2.132   5.971   7.603 -0.0829 -0.1784 -0.4002
  262WN      WN 3078   0.300   6.459   7.081 -0.2169 -0.0994  0.2820
  263WN      WN 3079   4.395   2.099   7.143  0.1472  0.1410 -0.0003
  264WN      WN 3080   0.340   1.214   7.381 -0.1101 -0.2627  0.2239
  265WN      WN 3081   0.657   3.984   7.140 -0.2180  0.2474  0.0312
  266WN      WN 3082   5.820   0.156   7.318  0.2903  0.0267 -0.0334
  267WN      WN 3083   5.206   1.233   7.097 -0.0875  0.0352 -0.1516
  268WN      WN 3084   2.328   1.146   6.859  0.2598 -0.1430 -0.2462
  269WN      WN 3085   1.358   5.464   6.374  0.0682 -0.1226  0.2019
  270WN      WN 3086   0.962   2.819   7.597  0.3026  0.0406  0.1994
  271WN      WN 3087   3.104   6.109   7.403  0.2768  0.3075 -0.0768
  272WN      WN 3088   6.255   5.261   7.402  0.0047 -0.0792  0.0555
  273WN      WN 3089   0.338   0.765   7.329  0.1285  0.1468  0.0308
  274WN      WN 3090   1.264   1.228   7.254  0.1368  0.0226  0.0754
  275WN      WN 3091   1.284   0.687   8.309 -0.0782 -0.1887  0.3187
  276WN      WN 3092   0.300   5.436   7.353  0.0002  0.0504  0.0835
  277WN      WN 3093   5.914   4.705   7.893 -0.0651  0.1580  0.2262
  278WN      WN 3094   1.006   4.114   7.501 -0.0950  0.1421 -0.1758
  279WN      WN 3095   6.401   1.029   7.168 -0.0930  0.0368 -0.2089
  280WN      WN 3096   5.665   2.600   7.195 -0.1606 -0.2942 -0.1153
  281WN      WN 3097   3.189   1.193   8.013  0.2057  0.0640  0.2760
  282WN      WN 3098   5.910   3.765   7.524  0.2623 -0.1713  0.2419
  283WN      WN 3099   5.548   2.437   6.697 -0.1829 -0.0406 -0.0608
  284WN      WN 3100   2.539   5.384   7.031 -0.0526  0.0676  0.0059
  285WN      WN 3101   3.218   4.835   6.488  0.0524  0.1937  0.0482
  286WN      WN 3102   0.298   2.003   7.596 -0.0170  0.0804 -0.2354
  287WN      WN 3103   5.205   0.234   7.230 -0.0919 -0.1504  0.1939
  288WN      WN 3104   0.396   0.252   7.440  0.1013  0.1654  0.2151
  289WN      WN 3105   0.817   1.079   7.519  0.2588 -0.3885  0.0059
  290WN      WN 3106   4.476   1.636   6.672 -0.1356  0.1199  0.0778
  291WN      WN 3107   5.762   3.694   7.032  0.0358  0.2421 -0.4422
  292WN      WN 3108   4.207   5.893   7.108 -0.1118 -0.0619  0.1489
  293WN      WN 3109   0.754   1.317   7.957 -0.1573 -0.1402  0.0488
  294WN      WN 3110   1.915   1.204   7.124 -0.0829  0.0479  0.3142
  295WN      WN 3111   2.333   0.159   7.786  0.1255 -0.1559  0.2358
  296WN      WN 3112   3.310   4.832   7.659  0.3173 -0.4185 -0.1606
  297WN      WN 3113   4.349   3.001   7.712 -0.1130  0.2432 -0.0848
  298WN      WN 3114   1.697   0.757   7.378  0.0725  0.0558  0.1151
  299WN      WN 3115   5.892   4.153   6.881 -0.1854 -0.3585  0.2684
  300WN      WN 3116   6.004   5.701   7.512 -0.2628 -0.2008  0.0895
  301WN      WN 3117   3.155   4.349   7.548 -0.2229 -0.3193  0.5236
  302WN      WN 3118   5.322   3.055   7.951  0.3586  0.1451  0.0564
  303WN      WN 3119   0.969   0.355   8.083  0.0143 -0.1849  0.1601
  304WN      WN 3120   0.581   3.994   7.714  0.2840  0.2024  0.1190
  305WN      WN 3121   1.482   0.183   7.472 -0.0893 -0.0897 -0.0200
  306WN      WN 3122   5.854   2.321   7.555 -0.0578  0.2048 -0.0703
  307WN      WN 3123   1.444   0.735   6.424  0.1860 -0.1270  0.7404
  308WN      WN 3124   0.136   2.376   7.309 -0.1549 -0.3269  0.3487
  309WN      WN 3125   4.804   5.248   7.462  0.0262  0.0893  0.0578
  310WN      WN 3126   1.453   5.170   7.735  0.3191  0.2130 -0.2196
  311WN      WN 3127   6.173   3.458   7.172  0.2192  0.1866  0.2283
  312WN      WN 3128   1.138   5.333   7.307 -0.1342  0.2407 -0.1143
  313WN      WN 3129   6.484   1.514   7.540  0.1595 -0.1971  0.1479
  314WN      WN 3130   6.105   3.715   6.024 -0.2841 -0.0449  0.0943
  315WN      WN 3131   5.733   2.558   8.020  0.0416 -0.2554 -0.1475
  316WN      WN 3132   0.083   1.577   6.637 -0.5127 -0.0418  0.3211
  317WN      WN 3133   0.315   5.365   7.996  0.1853  0.3059 -0.0530
  318WN      WN 3134   4.514   5.519   7.161  0.2289  0.0452 -0.2284
  319WN      WN 3135   0.414   4.995   7.674  0.0131  0.0832  0.0606
  320WN      WN 3136   2.713   1.210   6.512 -0.1173 -0.3553  0.1397
  321WN      WN 3137   6.305   2.189   7.640  0.0993  0.1452 -0.1895
  322WN      WN 3138   0.150   0.110   6.647 -0.1900 -0.4115  0.3342
  323WN      WN 3139   4.379   5.683   6.511 -0.0809 -0.0729 -0.0697
  324WN      WN 3140   0.224   4.070   7.399 -0.0190  0.1711 -0.0065
  325WN      WN 3141   1.565   4.802   7.377 -0.5538 -0.2329  0.2123
  326WN      WN 3142   0.910   0.172   7.626  0.0086 -0.0660 -0.2379
  327WN      WN 3143   4.101   0.443   7.819  0.2320 -0.1613  0.1792
  328WN      WN 3144   5.506   1.336   7.520  0.1543  0.2419 -0.2440
  329WN      WN 3145   1.918   5.368   6.327 -0.0820 -0.2361  0.2481
  330WN      WN 3146   0.741   3.145   7.292  0.0492  0.1970 -0.2949
  331WN      WN 3147   3.400   6.434   6.574 -0.0975  0.1329  0.2624
  332WN      WN 3148   0.407   2.880   7.513 -0.4808  0.2536 -0.3723
  333WN      WN 3149   6.013   1.328   7.408  0.2873 -0.1766 -0.2441
  334WN      WN 3150   5.611   5.518   6.258 -0.0239 -0.2142  0.1290
  335WN      WN 3151   0.629   1.739   6.759 -0.0265  0.1136 -0.2726
  336WN      WN 3152   5.539   0.542   7.518 -0.2640  0.1531 -0.0786
  337WN      WN 3153   5.415   3.974   7.420 -0.1072  0.2268 -0.1505
  338WN      WN 3154   4.102   5.228   7.291 -0.2116 -0.1481  0.1481
  339WN      WN 3155   6.394   2.805   7.270  0.0136  0.0247 -0.1271
  340WN      WN 3156   2.456   0.365   7.337 -0.2489 -0.0583  0.0885
  341WN      WN 3157   2.505   0.400   6.357 -0.3106  0.3305 -0.1580
  342WN      WN 3158   3.374   5.963   7.969 -0.2451  0.2822  0.0405
  343WN      WN 3159   6.125   2.371   7.177 -0.3947 -0.0667  0.2039
  344WN      WN 3160   0.663   0.215   6.757  0.0823 -0.0111 -0.4039
  345WN      WN 3161   1.988   2.761   7.566  0.0384  0.0476  0.0632
  346WN      WN 3162   5.735   3.426   7.901 -0.1859 -0.2761 -0.1451
  347WN      WN 3163   6.341   6.457   7.338  0.0982 -0.1116  0.0879
  348WN      WN 3164   0.796   1.443   7.159  0.1606 -0.1670 -0.1618
  349WN      WN 3165   2.028   4.306   7.153 -0.1426 -0.1527  0.0660
  350WN      WN 3166   5.297   2.934   7.429 -0.3672  0.5429  0.2781
  351WN      WN 3167   0.698   2.019   7.235 -0.0303  0.2961 -0.2990
  352WN      WN 3168   4.783   1.136   8.170 -0.0724 -0.2617  0.2673
  353WN      WN 3169   0.681   2.405   7.622  0.1096 -0.0762  0.0598
  354WN      WN 3170   4.572   6.213   7.843  0.0244  0.0453  0.1466
  355WN      WN 3171   6.122   1.866   7.298 -0.1931 -0.1976 -0.1231
  356WN      WN 3172   4.783   2.434   7.238 -0.1075  0.1889  0.0154
  357WN      WN 3173   2.300   4.211   6.584 -0.0808 -0.1918  0.3298
  358WN      WN 3174   5.666   2.097   7.112 -0.2348  0.3804 -0.0107
  359WN      WN 3175   6.299   3.342   6.344  0.2138  0.1267  0.2874
  360WN      WN 3176   1.215   0.652   7.463  0.0154 -0.0385  0.1768
  361WN      WN 3177   6.338   1.497   7.082 -0.1686  0.0854 -0.2448
  362WN      WN 3178   4.686   4.764   7.493 -0.0369 -0.0539  0.2157
  363WN      WN 3179   2.262   3.837   7.021 -0.0007  0.1207  0.1003
  364WN      WN 3180   5.692   4.790   7.246  0.0283  0.3601 -0.1038
  365WN      WN 3181   4.965   3.397   6.551  0.0366  0.0235  0.1216
  366WN      WN 3182   0.253   6.291   7.565  0.1670 -0.0469  0.0995
  367WN      WN 3183   2.246   6.389   7.223  0.2108  0.1162  0.2780
  368WN      WN 3184   2.150   4.773   7.287 -0.1595  0.2744  0.0287
  369WN      WN 3185   1.272   1.249   8.149 -0.0039  0.0634 -0.0191
  370WN      WN 3186   0.361   5.870   7.727 -0.0211 -0.1039 -0.2585
  371WN      WN 3187   5.023   6.360   6.108  0.1292  0.1490 -0.0087
  372WN      WN 3188   0.133   4.750   6.766 -0.1466 -0.0355  0.1856
  373WN      WN 3189   5.220   3.527   7.696 -0.3335 -0.2100 -0.4260
  374WN      WN 3190   5.249   3.594   7.120 -0.1861  0.0009 -0.1521
  375WN      WN 3191   0.758   6.227   7.691  0.3033  0.0190  0.1103
  376WN      WN 3192   6.346   0.646  12.674  0.1448 -0.2432  0.0443
  377WN      WN 3193   2.364   0.846   1.536  0.1403  0.0039 -0.0820
  378WN      WN 3194   2.659   1.117   0.698 -0.1365 -0.2307  0.2174
  379WN      WN 3195   2.107   4.828   1.509 -0.1300 -0.1754  0.0041
  380WN      WN 3196   2.351   5.469   0.475 -0.1281  0.2425  0.0503
  381WN      WN 3197   5.849   3.106   1.587  0.0644 -0.0765 -0.1641
  382WN      WN 3198   3.940   1.572  13.302  0.0649  0.2584 -0.3829
  383WN      WN 3199   5.398   0.899  14.279  0.2065 -0.0288 -0.1277
  384WN      WN 3200   5.334   6.173  14.162  0.2812 -0.0067 -0.0610
  385WN      WN 3201   2.532   2.725   3.502 -0.0103 -0.2772 -0.1692
  386WN      WN 3202   5.261   5.611   2.148  0.0213 -0.3668 -0.0521
  387WN      WN 3203   0.613   1.405   1.350  0.0949  0.1973 -0.2442
  388WN      WN 3204   5.668   5.475   3.063 -0.3674 -0.0136  0.0336
  389WN      WN 3205   0.531   4.659  13.574 -0.0756  0.0039  0.0376
  390WN      WN 3206   6.056   1.743   3.215  0.2546 -0.2405  0.1734
  391WN      WN 3207   1.985   4.637  12.800  0.0037  0.0757  0.0940
  392WN      WN 3208   4.041   3.526   2.513  0.1582 -0.4180 -0.3645
  393WN      WN 3209   2.414   6.094  12.253 -0.1735 -0.0129 -0.4444
  394WN      WN 3210   1.612   5.206  13.818  0.1050 -0.0851  0.1292
  395WN      WN 3211   1.326   4.979  13.421 -0.0213  0.0184  0.2639
  396WN      WN 3212   2.938   4.100   0.574  0.0018 -0.0681  0.2150
  397WN      WN 3213   4.997   3.239   0.881  0.1162 -0.0803 -0.0418
  398WN      WN 3214   3.394   2.440  12.693 -0.2317 -0.1960 -0.2274
  399WN      WN 3215   5.524   0.456   0.890 -0.3869  0.2778  0.0546
  400WN      WN 3216   5.812   2.772  14.248  0.2313  0.4462 -0.2948
  401WN      WN 3217   0.985   3.242  13.115  0.1046  0.2483  0.0679
  402WN      WN 3218   5.112   2.205   2.656 -0.1707  0.0131 -0.1074
  403WN      WN 3219   2.620   5.575   1.830 -0.1072 -0.0819  0.1270
  404WN      WN 3220   5.925   5.276  12.150  0.2124  0.2106 -0.0723
  405WN      WN 3221   5.536   2.437  13.586 -0.0511  0.1024 -0.0849
  406WN      WN 3222   1.228   0.871  13.075  0.1530 -0.0083  0.2904
  407WN      WN 3223   6.017   0.868  13.245 -0.1379  0.0981 -0.1653
  408WN      WN 3224   0.945   0.566   0.002  0.2053  0.0485  0.1980
  409WN      WN 3225   2.405   3.176   1.777  0.0882  0.4926 -0.2693
  410WN      WN 3226   1.026   1.925   2.447  0.1656  0.1274 -0.3120
  411WN      WN 3227   6.404   5.147  12.006  0.1073 -0.0647 -0.0051
  412WN      WN 3228   2.004   2.302  13.470  0.0820  0.1646  0.0971
  413WN      WN 3229   5.941   0.796   1.149  0.0321 -0.0843  0.4974
  414WN      WN 3230   1.906   3.104   0.449 -0.2096  0.0617  0.1269
  415WN      WN 3231   1.808   1.826   1.062  0.1138  0.0015 -0.0837
  416WN      WN 3232   5.533   1.719  12.350 -0.0467  0.0174  0.0289
  417WN      WN 3233   3.709   2.644  14.040  0.0169  0.0850 -0.1168
  418WN      WN 3234   2.148   3.652  13.261 -0.0036 -0.0470  0.1917
  419WN      WN 3235   0.704   1.239   0.860 -0.2758  0.1939  0.0353
  420WN      WN 3236   5.798   4.993   1.762  0.3974  0.0309  0.0973
  421WN      WN 3237   3.288   6.129   1.290  0.1595 -0.0156  0.2057
  422WN      WN 3238   3.163   0.882   0.894 -0.1496  0.3901 -0.0501
  423WN      WN 3239   2.322   4.413   2.700  0.0109 -0.0789 -0.2516
  424WN      WN 3240   3.114   3.489  13.264 -0.0725  0.0394 -0.0410
  425WN      WN 3241   6.347   1.159  12.641 -0.1930  0.0738 -0.0194
  426WN      WN 3242   1.504   0.264   1.230 -0.0516  0.0837 -0.0408
  427WN      WN 3243   0.314   2.352  12.294 -0.2066 -0.2026 -0.1764
  428WN      WN 3244   4.634   6.319  13.555 -0.1068 -0.0085 -0.0448
  429WN      WN 3245   2.826   1.254   3.868 -0.2097  0.1522  0.0935
  430WN      WN 3246   5.934   1.185   1.947 -0.1633  0.1144 -0.4287
  431WN      WN 3247   2.938   5.925  12.688  0.1524  0.0187 -0.4687
  432WN      WN 3248   2.600   4.963   0.513 -0.1720  0.0863  0.1128
  433WN      WN 3249   3.411   2.649   1.338  0.0472  0.2791  0.2688
  434WN      WN 3250   3.877   5.668   2.085  0.0522  0.0119  0.0422
  435WN      WN 3251   1.073   5.117   1.827 -0.2698  0.1325  0.1211
  436WN      WN 3252   5.387   0.194  11.669 -0.0614  0.0539  0.2106
  437WN      WN 3253   2.446   6.329   1.633  0.2576  0.0308  0.0186
  438WN      WN 3254   2.548   6.493  11.940 -0.3825  0.2067  0.0297
  439WN      WN 3255   4.166   4.995   3.468 -0.3541 -0.0311 -0.4604
  440WN      WN 3256   3.373   3.337  12.377 -0.0123 -0.1050 -0.1744
  441WN      WN 3257   1.217   4.817   0.619 -0.0221  0.0545 -0.0133
  442WN      WN 3258   5.978   1.367   3.461  0.1366  0.1368 -0.0336
  443WN      WN 3259   6.170   6.138   1.752 -0.2082 -0.2289 -0.3637
  444WN      WN 3260   2.686   2.899  13.783  0.4823 -0.0803 -0.0640
  445WN      WN 3261   2.101   0.660  12.825 -0.0984  0.0075  0.0512
  446WN      WN 3262   0.653   0.476   0.356  0.3828  0.2413 -0.1435
  447WN      WN 3263   3.677   0.839   0.623 -0.2296 -0.3562  0.6428
  448WN      WN 3264   6.193   1.362  13.129 -0.4317 -0.3557  0.1258
  449WN      WN 3265   5.018   2.428  11.935 -0.0596 -0.0165  0.0594
  450WN      WN 3266   1.481   5.712   0.456  0.0189  0.0886  0.4707
  451WN      WN 3267   2.162   6.165   2.128 -0.1422  0.0851  0.1810
  452WN      WN 3268   0.419   3.904   2.388  0.0697  0.3134 -0.0941
  453WN      WN 3269   5.600   0.501  13.263  0.1718 -0.2360 -0.1682
  454WN      WN 3270   1.056   3.381  11.041 -0.0283 -0.2217 -0.2137
  455WN      WN 3271   3.418   5.004   0.711  0.0931 -0.0546 -0.1324
  456WN      WN 3272   4.103   5.021   2.301 -0.1370  0.1295  0.1884
  457WN      WN 3273   2.129   5.932  13.672 -0.1476  0.1293  0.2013
  458WN      WN 3274   5.072   1.233   0.623 -0.1839 -0.0864 -0.2356
  459WN      WN 3275   0.653   3.390  12.757  0.2203  0.0130 -0.1740
  460WN      WN 3276   5.889   1.191  12.794  0.0963 -0.3046 -0.3110
  461WN      WN 3277   4.282   0.527  13.211 -0.2954  0.0795 -0.1921
  462WN      WN 3278   2.454   4.096   1.024  0.0807 -0.1170 -0.1721
  463WN      WN 3279   5.818   6.489   0.945  0.1075 -0.0228 -0.0145
  464WN      WN 3280   0.099   4.779   2.309 -0.0044 -0.0232  0.2300
  465WN      WN 3281   4.709   2.184  12.948 -0.0118  0.0870 -0.0009
  466WN      WN 3282   5.891   3.574   0.885  0.0007 -0.2830  0.0102
  467WN      WN 3283   0.995   2.838  14.382  0.1084  0.0447 -0.1174
  468WN      WN 3284   5.568   4.135  14.159 -0.0203 -0.1552  0.1237
  469WN      WN 3285   4.332   6.080  12.106 -0.0847 -0.4184 -0.1535
  470WN      WN 3286   1.122   1.586  14.384  0.0523  0.0822  0.0442
  471WN      WN 3287   6.191   3.413  12.506 -0.0807 -0.2503 -0.0019
  472WN      WN 3288   3.758   5.415  13.446  0.1312  0.1069  0.0636
  473WN      WN 3289   5.309   4.664  14.124  0.0195 -0.1226  0.0520
  474WN      WN 3290   3.799   5.725   2.788 -0.0441 -0.1546  0.0709
  475WN      WN 3291   0.761   5.063   2.271  0.1915  0.1525 -0.2441
  476WN      WN 3292   4.266   5.624  12.589  0.2717  0.0990 -0.1431
  477WN      WN 3293   5.194   2.421  12.955  0.0451  0.0768  0.1708
  478WN      WN 3294   4.460   1.336   0.671 -0.1024  0.2696  0.1590
  479WN      WN 3295   2.368   0.249  12.932 -0.1025 -0.1480  0.0011
  480WN      WN 3296   0.080   2.571  14.019  0.0493 -0.0786 -0.0141
  481WN      WN 3297   4.253   1.743   0.474 -0.1327 -0.3082 -0.3816
  482WN      WN 3298   0.089   1.486   1.325  0.2198  0.0254  0.1281
  483WN      WN 3299   0.934   2.857   2.883 -0.3392  0.0183 -0.1212
  484WN      WN 3300   4.204   2.577  14.361 -0.2498  0.0837 -0.1292
  485WN      WN 3301   1.644   1.453   1.837  0.0496 -0.1093  0.2665
  486WN      WN 3302   2.552   6.151  12.937  0.0919  0.1129  0.2262
  487WN      WN 3303   4.618   3.947  12.519  0.1744  0.0589 -0.1995
  488WN      WN 3304   2.715   5.223  13.211 -0.1243 -0.0623  0.0560
  489WN      WN 3305   4.750   4.833  12.203 -0.2615 -0.0212 -0.1295
  490WN      WN 3306   4.070   0.110  14.337  0.0729 -0.1219  0.1315
  491WN      WN 3307   5.524   6.420   0.095  0.0276 -0.1392  0.1514
  492WN      WN 3308   3.933   5.200   2.731  0.0442 -0.1828  0.1681
  493WN      WN 3309   0.307   4.877  12.088  0.0879 -0.2512  0.0320
  494WN      WN 3310   3.568   6.164  14.396  0.0184  0.1161  0.1086
  495WN      WN 3311   2.389   1.030  12.587 -0.2692 -0.1698  0.1714
  496WN      WN 3312   5.875   2.008   2.171 -0.1026  0.2653  0.0533
  497WN      WN 3313   3.603   5.797  12.192  0.0828  0.1945  0.0403
  498WN      WN 3314   6.331   0.773  13.611  0.0136  0.3276  0.2540
  499WN      WN 3315   2.611   4.433   2.203  0.0637  0.2529 -0.4268
  500WN      WN 3316   4.530   6.449  14.047 -0.1642 -0.2081 -0.1391
  501WN      WN 3317   5.949   5.075   3.135  0.0691  0.1586 -0.0102
  502WN      WN 3318   6.177   3.012  13.822 -0.0498 -0.2533 -0.0282
  503WN      WN 3319   4.515   0.852  13.809 -0.2532  0.0864 -0.1654
  504WN      WN 3320   4.792   6.123   2.000  0.1601  0.0494  0.1986
  505WN      WN 3321   4.840   2.717  13.223 -0.1641  0.0719  0.1015
  506WN      WN 3322   4.473   4.537  14.107  0.2250  0.0330  0.2722
  507WN      WN 3323   2.369   1.608   2.227  0.1501  0.0024  0.0746
  508WN      WN 3324   0.984   5.071   1.270  0.0699 -0.1387  0.0299
  509WN      WN 3325   6.040   1.343   0.228 -0.1396 -0.1421 -0.0974
  510WN      WN 3326   2.158   6.365  12.725 -0.2226 -0.1230  0.0821
  511WN      WN 3327   3.919   5.408   0.397  0.1427  0.3932 -0.0799
  512WN      WN 3328   1.563   3.341   0.061  0.2447 -0.2023 -0.1506
  513WN      WN 3329   1.301   2.395  14.437 -0.1793  0.0949 -0.1846
  514WN      WN 3330   6.342   5.721   1.961  0.1240 -0.1420  0.0604
  515WN      WN 3331   1.662   4.328   2.007  0.0277 -0.0786  0.0184
  516WN      WN 3332   4.169   0.801  12.794 -0.2812  0.2178  0.0390
  517WN      WN 3333   4.048   3.856  12.486  0.3660  0.2864 -0.2923
  518WN      WN 3334   4.608   2.619  12.621  0.1105  0.0986 -0.0264
  519WN      WN 3335   0.280   4.482  12.366 -0.1162  0.0347  0.0989
  520WN      WN 3336   2.324   6.214   0.128 -0.2140  0.1624 -0.0619
  521WN      WN 3337   4.541   1.485  12.286  0.0116  0.0998 -0.1617
  522WN      WN 3338   4.919   3.679  13.595  0.0870 -0.1451 -0.2813
  523WN      WN 3339   0.582   2.828   1.027  0.2079  0.1314 -0.3916
  524WN      WN 3340   3.765   5.451  12.562 -0.2884  0.1997 -0.1173
  525WN      WN 3341   3.230   2.872   0.373  0.0000 -0.0928 -0.2232
  526WN      WN 3342   2.021   1.761   0.522  0.0618 -0.0173 -0.1505
  527WN      WN 3343   2.978   0.486   0.597  0.1997  0.0666  0.0050
  528WN      WN 3344   3.879   2.472  12.857  0.0462 -0.1530  0.1232
  529WN      WN 3345   3.618   0.139  11.241  0.2768  0.0231  0.0717
  530WN      WN 3346   5.947   4.456  12.127  0.2025 -0.3073  0.0651
  531WN      WN 3347   3.387   0.989   1.392  0.1856  0.1299 -0.2278
  532WN      WN 3348   0.836   5.953  13.885  0.1208 -0.0863 -0.2126
  533WN      WN 3349   0.898   4.693  11.321  0.0545  0.1520 -0.1969
  534WN      WN 3350   5.398   2.988  11.950 -0.0574 -0.2051 -0.0055
  535WN      WN 3351   4.861   5.256  13.134 -0.0558 -0.1474  0.1149
  536WN      WN 3352   3.705   0.122   3.359 -0.2981 -0.0907 -0.2055
  537WN      WN 3353   1.317   2.249   2.228  0.0099 -0.2053  0.1431
  538WN      WN 3354   4.163   2.176   0.825 -0.0070  0.4776 -0.0128
  539WN      WN 3355   3.062   3.974  13.572 -0.1372 -0.0454  0.1868
  540WN      WN 3356   5.688   2.888  13.750  0.2839  0.0912  0.0012
  541WN      WN 3357   6.166   2.834  11.613 -0.0003  0.1092  0.1127
  542WN      WN 3358   4.050   2.950   1.314  0.1510  0.2613 -0.1465
  543WN      WN 3359   4.042   4.934   0.662 -0.0383  0.2058 -0.0662
  544WN      WN 3360   3.755   1.484   1.365  0.0395 -0.1190  0.1412
  545WN      WN 3361   5.540   3.308   2.080  0.0314 -0.1154 -0.1185
  546WN      WN 3362   1.537   4.312   0.830  0.1392 -0.1609  0.0878
  547WN      WN 3363   6.479   2.010  12.475 -0.2465 -0.1460  0.2421
  548WN      WN 3364   3.346   6.194  13.886  0.0990  0.0291  0.0976
  549WN      WN 3365   0.371   3.680   3.230  0.3436  0.0242 -0.3462
  550WN      WN 3366   5.369   4.020   2.732  0.0471 -0.1479 -0.2422
  551WN      WN 3367   6.491   6.092   1.201  0.2884 -0.1418  0.1375
  552WN      WN 3368   3.593   0.067   1.086  0.0126  0.4038 -0.3964
  553WN      WN 3369   1.731   6.181  13.717 -0.2105 -0.2659 -0.1575
  554WN      WN 3370   4.476   1.088   1.605  0.0842 -0.1429  0.0271
  555WN      WN 3371   3.361   4.688  14.010 -0.1768  0.0074  0.0635
  556WN      WN 3372   5.614   0.967  11.982  0.3354  0.2070  0.2894
  557WN      WN 3373   5.443   2.328   2.276  0.1913  0.0038  0.1966
  558WN      WN 3374   5.570   3.515   1.321 -0.0989 -0.2267 -0.0392
  559WN      WN 3375   4.096   4.869   1.810 -0.1752  0.0629 -0.0050
  560WN      WN 3376   4.570   0.420   1.432 -0.1365 -0.0403 -0.0101
  561WN      WN 3377   0.546   6.380   1.653  0.0529 -0.1062 -0.4302
  562WN      WN 3378   2.085   1.671  13.990 -0.1738  0.2076 -0.0632
  563WN      WN 3379   0.351   6.299  13.656  0.1098 -0.0356 -0.3912
  564WN      WN 3380   6.190   4.834   1.981 -0.1129 -0.3266  0.1912
  565WN      WN 3381   4.924   4.682  13.059  0.0867 -0.0922 -0.0173
  566WN      WN 3382   4.156   2.849   0.306  0.1986  0.1093  0.1438
  567WN      WN 3383   4.653   2.930   3.076 -0.1015 -0.4286 -0.0863
  568WN      WN 3384   5.268   1.395  12.997  0.6172  0.0581  0.1208
  569WN      WN 3385   5.346   4.559   2.574 -0.0446 -0.0024  0.1611
  570WN      WN 3386   1.535   0.248   0.608  0.2213  0.3037  0.0176
  571WN      WN 3387   0.269   3.622  13.676  0.0582 -0.0939  0.3037
  572WN      WN 3388   6.212   1.273   1.069 -0.2057 -0.2260 -0.2959
  573WN      WN 3389   5.202   1.988   0.240 -0.0673  0.0538 -0.0089
  574WN      WN 3390   3.036   4.970  13.807 -0.2540 -0.0637  0.4080
  575WN      WN 3391   5.912   1.140   2.990 -0.0057  0.0590 -0.2030
  576WN      WN 3392   0.020   4.587  12.828  0.1841  0.0647  0.1167
  577WN      WN 3393   2.333   0.838   0.224 -0.0235 -0.2678  0.1482
  578WN      WN 3394   2.226   0.128  14.236  0.0817 -0.3484 -0.0110
  579WN      WN 3395   2.009   2.336   2.800  0.0107  0.1559 -0.2679
  580WN      WN 3396   4.520   2.499   3.356 -0.2075 -0.1170 -0.1920
  581WN      WN 3397   1.257   1.507  12.584 -0.2996 -0.4226 -0.0143
  582WN      WN 3398   3.273   2.705   1.879 -0.1318 -0.0059  0.2349
  583WN      WN 3399   5.428   0.561   1.793  0.2337 -0.0265  0.0379
  584WN      WN 3400   4.902   6.316   0.615  0.0086  0.1217 -0.1994
  585WN      WN 3401   4.027   3.771  13.438 -0.0369  0.0930 -0.1482
  586WN      WN 3402   0.055   4.719  13.855 -0.2756  0.0614 -0.1254
  587WN      WN 3403   0.981   4.120   2.229 -0.0408  0.4383  0.1907
  588WN      WN 3404   4.320   6.358   2.128 -0.0670  0.1360 -0.1938
  589WN      WN 3405   0.695   1.364   0.066  0.0413 -0.1018  0.0272
  590WN      WN 3406   1.710   3.712   3.312  0.0603  0.1544 -0.1237
  591WN      WN 3407   2.228   5.743   3.462 -0.0492 -0.0268 -0.0957
  592WN      WN 3408   5.364   5.309   0.434 -0.4660 -0.0489 -0.1321
  593WN      WN 3409   5.012   2.525   1.783 -0.4186 -0.2624 -0.3890
  594WN      WN 3410   4.936   6.403  14.446 -0.0280  0.2410  0.1541
  595WN      WN 3411   1.114   2.785   0.969  0.2654 -0.1482 -0.0105
  596WN      WN 3412   0.769   0.927  13.793  0.0601  0.2061  0.1346
  597WN      WN 3413   1.152   0.196   0.257 -0.0320  0.1217 -0.1115
  598WN      WN 3414   4.822   0.924  11.602 -0.1678  0.3767 -0.1976
  599WN      WN 3415   6.464   2.641  13.546  0.1036 -0.3771 -0.2080
  600WN      WN 3416   3.579   2.356  13.207  0.0510 -0.3927  0.0851
  601WN      WN 3417   6.302   2.965  13.193  0.0653  0.1807 -0.0204
  602WN      WN 3418   3.314   2.301   2.144 -0.3803 -0.3104 -0.1267
  603WN      WN 3419   0.332   1.110   1.708  0.2595  0.1681  0.2194
  604WN      WN 3420   3.299   4.279   0.250 -0.2209 -0.2931 -0.1485
  605WN      WN 3421   3.850   5.308   3.291  0.3984 -0.2255  0.4520
  606WN      WN 3422   6.042   2.887   2.613 -0.0985 -0.1089  0.3679
  607WN      WN 3423   3.500   0.570   1.140 -0.1150 -0.0167 -0.1857
  608WN      WN 3424   4.884   1.756  13.681  0.0860 -0.0207 -0.3510
  609WN      WN 3425   5.260   1.703   1.493 -0.1517  0.0889  0.1688
  610WN      WN 3426   4.994   1.711   2.542  0.4576 -0.2267 -0.1511
  611WN      WN 3427   2.531   2.965   0.814 -0.0323 -0.1873  0.0169
  612WN      WN 3428   4.641   6.118  13.055  0.1654  0.0632 -0.2521
  613WN      WN 3429   3.192   0.108  14.195  0.2705 -0.2764  0.1728
  614WN      WN 3430   2.788   5.411  12.723  0.0385  0.1617 -0.0861
  615WN      WN 3431   3.040   0.633  14.240  0.1097  0.0907 -0.1379
  616WN      WN 3432   4.283   4.548   2.109  0.0806 -0.0281 -0.2207
  617WN      WN 3433   3.106   1.879   1.932 -0.3609 -0.0668  0.0992
  618WN      WN 3434   0.168   4.406  13.278  0.1000 -0.1329 -0.0556
  619WN      WN 3435   1.214   3.475   1.965  0.0285  0.1596  0.0214
  620WN      WN 3436   3.202   0.440  13.812  0.1389  0.0095  0.0432
  621WN      WN 3437   0.930   0.101   1.402 -0.1225 -0.1153  0.1617
  622WN      WN 3438   1.602   3.932  12.786 -0.0279  0.0132 -0.1666
  623WN      WN 3439   0.798   6.488  13.880 -0.0690  0.0348 -0.3985
  624WN      WN 3440   0.272   6.170  12.810  0.0542 -0.0650 -0.2817
  625WN      WN 3441   1.942   2.327  14.351 -0.1506  0.1298  0.1440
  626WN      WN 3442   0.027   4.948  12.479 -0.0767 -0.2135 -0.0248
  627WN      WN 3443   3.437   4.137  13.192  0.1538  0.0319  0.1863
  628WN      WN 3444   4.680   3.004   2.550 -0.0069  0.0191  0.0901
  629WN      WN 3445   6.321   3.740  14.439  0.0623 -0.0714  0.1278
  630WN      WN 3446   0.577   6.014   0.670 -0.2330  0.4989  0.3383
  631WN      WN 3447   3.374   5.549   1.967  0.1180 -0.1157 -0.0581
  632WN      WN 3448   2.557   2.199   0.047  0.1968  0.0239 -0.0798
  633WN      WN 3449   5.050   6.125  13.341 -0.0987 -0.0250 -0.1396
  634WN      WN 3450   1.977   4.902  13.677  0.3809  0.2292 -0.2926
  635WN      WN 3451   2.602   5.108   2.137 -0.1956 -0.0239  0.2078
  636WN      WN 3452   0.815   5.537   1.649  0.0835 -0.1791  0.0449
  637WN      WN 3453   5.833   1.671  14.115  0.3051 -0.0588  0.0777
  638WN      WN 3454   4.231   2.914  13.925 -0.2524  0.2465  0.1106
  639WN      WN 3455   0.276   5.718   0.033 -0.2510  0.2390 -0.0255
  640WN      WN 3456   6.413   1.978   2.357  0.0410 -0.0570  0.0546
  641WN      WN 3457   3.156   3.562   2.226 -0.0681  0.2525 -0.0893
  642WN      WN 3458   1.386   6.364  14.010 -0.0842  0.0842  0.1185
  643WN      WN 3459   6.005   6.081   1.175 -0.1360  0.0757  0.1193
  644WN      WN 3460   4.296   4.019   0.437 -0.0460 -0.2543  0.1682
  645WN      WN 3461   2.491   5.611  13.404  0.1476 -0.2011 -0.0015
  646WN      WN 3462   1.777   2.083  12.278 -0.1129 -0.1247  0.0251
  647WN      WN 3463   6.037   3.193  14.328  0.1691 -0.2695  0.4385
  648WN      WN 3464   5.110   5.924   2.621  0.0535  0.4000 -0.2026
  649WN      WN 3465   5.470   3.524   0.599 -0.0578 -0.2712 -0.1737
  650WN      WN 3466   5.152   1.477   1.909  0.4066 -0.1892 -0.3961
  651WN      WN 3467   3.259   2.354   0.888 -0.1696 -0.1969  0.2694
  652WN      WN 3468   3.586   5.867  13.514 -0.1669  0.1595 -0.1530
  653WN      WN 3469   3.853   1.248  12.924 -0.5517  0.2388  0.3290
  654WN      WN 3470   6.045   3.116   1.152  0.2431  0.0023 -0.0177
  655WN      WN 3471   2.701   2.996   2.735  0.0062  0.2237  0.0117
  656WN      WN 3472   0.594   6.066  12.082 -0.0877  0.1728 -0.0082
  657WN      WN 3473   1.008   2.478  12.754  0.3594  0.0563  0.1760
  658WN      WN 3474   2.928   1.855   0.089  0.2569  0.1285 -0.1057
  659WN      WN 3475   3.287   1.480   0.282  0.0378 -0.2674 -0.1123
  660WN      WN 3476   1.102   4.699  12.568 -0.0132 -0.2357 -0.1398
  661WN      WN 3477   3.141   4.594   0.584  0.0551  0.1422  0.2082
  662WN      WN 3478   1.541   4.492  12.734 -0.0089  0.3039 -0.0813
  663WN      WN 3479   4.702   5.927   0.349 -0.0271 -0.1656 -0.0907
  664WN      WN 3480   5.738   1.208   1.423 -0.0087 -0.1014  0.0546
  665WN      WN 3481   6.210   1.765   0.085  0.0450  0.3240  0.0295
  666WN      WN 3482   0.417   0.759   0.779  0.5164 -0.1246  0.1257
  667WN      WN 3483   0.320   4.197  12.815  0.2931  0.2710  0.0659
  668WN      WN 3484   1.442   0.986  13.590 -0.1465 -0.1019 -0.0327
  669WN      WN 3485   1.235   4.199   1.720  0.2618  0.0319  0.2791
  670WN      WN 3486   0.511   5.677  12.676 -0.3812  0.0590 -0.2079
  671WN      WN 3487   1.065   5.205  11.388  0.3173 -0.2421  0.0257
  672WN      WN 3488   2.663   6.202  13.437  0.1176  0.0596 -0.1349
  673WN      WN 3489   1.974   0.319   0.899 -0.2217  0.0469 -0.0363
  674WN      WN 3490   5.999   2.669  13.431 -0.0002 -0.0759 -0.2310
  675WN      WN 3491   1.133   5.007  13.857 -0.2752 -0.3145  0.0645
  676WN      WN 3492   3.072   0.011   0.635 -0.1280 -0.0256  0.1531
  677WN      WN 3493   0.159   0.440   0.467  0.1213  0.1597 -0.0546
  678WN      WN 3494   0.497   4.181  14.460  0.2084 -0.0723 -0.2311
  679WN      WN 3495   0.891   5.668  12.285 -0.4179 -0.1765 -0.3074
  680WN      WN 3496   0.351   3.362   2.327  0.1406 -0.1694  0.1208
  681WN      WN 3497   3.655   4.572   0.545 -0.1224 -0.1042  0.0023
  682WN      WN 3498   0.501   1.222  14.146 -0.0246  0.1812  0.0381
  683WN      WN 3499   2.886   6.267  14.009  0.2124 -0.3635  0.5444
  684WN      WN 3500   5.482   2.987   0.138  0.1044 -0.1317  0.0290
  685WN      WN 3501   2.864   0.794   2.605 -0.4582  0.1211  0.4082
  686WN      WN 3502   3.332   0.745   0.116 -0.0209 -0.2391 -0.0817
  687WN      WN 3503   3.819   4.412  12.060 -0.2787 -0.0318 -0.0841
  688WN      WN 3504   2.971   3.137   1.929 -0.0826 -0.1660  0.0642
  689WN      WN 3505   1.797   2.763   3.205 -0.1105 -0.1102  0.1254
  690WN      WN 3506   3.405   2.864  12.076 -0.0154 -0.0461  0.0668
  691WN      WN 3507   0.054   4.077   0.210  0.0938  0.1105 -0.0809
  692WN      WN 3508   0.587   1.350  13.038  0.0971  0.2587 -0.1236
  693WN      WN 3509   0.697   0.778  13.132  0.3249 -0.1854 -0.2508
  694WN      WN 3510   5.843   6.106  13.716 -0.0017 -0.1530  0.1547
  695WN      WN 3511   5.343   4.398  13.100  0.1052 -0.0591  0.0346
  696WN      WN 3512   0.558   5.086   1.676  0.2801 -0.2295 -0.1546
  697WN      WN 3513   2.759   0.060  12.626  0.3659  0.1006  0.1535
  698WN      WN 3514   5.402   1.901  13.774  0.2938  0.0618 -0.1465
  699WN      WN 3515   1.909   0.005   0.132  0.0633 -0.2863 -0.0145
  700WN      WN 3516   2.471   5.087   1.061 -0.2985 -0.0971  0.1002
  701WN      WN 3517   2.313   1.909  13.554 -0.0137 -0.1431  0.1206
  702WN      WN 3518   1.190   6.329   0.616  0.2555  0.0747  0.1243
  703WN      WN 3519   5.932   1.809   0.487  0.3483  0.0016  0.0913
  704WN      WN 3520   2.161   5.875   1.657 -0.3036  0.0399 -0.1567
  705WN      WN 3521   0.712   4.609  14.487  0.2424  0.3240  0.0883
  706WN      WN 3522   0.451   4.417  14.004  0.4620  0.0799  0.0121
  707WN      WN 3523   1.777   1.069  12.716  0.2116 -0.0693  0.3252
  708WN      WN 3524   6.066   6.005  12.906  0.0471 -0.1334  0.3089
  709WN      WN 3525   3.905   1.530  11.602  0.2754 -0.0894 -0.3190
  710WN      WN 3526   3.079   3.858   1.812  0.0802 -0.0197 -0.1141
  711WN      WN 3527   2.242   5.663   2.206  0.0913 -0.0774 -0.1029
  712WN      WN 3528   0.701   3.213   1.970 -0.0913 -0.1291 -0.0098
  713WN      WN 3529   3.589   0.347  12.196 -0.0491 -0.1355 -0.3625
  714WN      WN 3530   2.885   4.732   1.870 -0.0921 -0.2810  0.3625
  715WN      WN 3531   5.927   0.847  11.658 -0.0003  0.0593 -0.2715
  716WN      WN 3532   0.955   5.421   3.193  0.0025 -0.0493  0.0224
  717WN      WN 3533   0.323   2.856  13.261  0.0298  0.1585 -0.0453
  718WN      WN 3534   1.434   0.068  12.860 -0.1458  0.0587 -0.1878
  719WN      WN 3535   0.990   1.445   0.510 -0.4284 -0.1923  0.3421
  720WN      WN 3536   1.619   4.643  11.816  0.4293  0.1228  0.2369
  721WN      WN 3537   6.477   4.207   2.166  0.1913 -0.0418  0.0786
  722WN      WN 3538   5.287   0.424   2.939  0.1688  0.1848 -0.1566
  723WN      WN 3539   2.754   1.824  13.733 -0.1666  0.1629  0.1790
  724WN      WN 3540   1.894   2.262   0.778  0.1460 -0.1538 -0.1967
  725WN      WN 3541   3.888   6.163   1.981 -0.0948  0.0845 -0.0724
  726WN      WN 3542   2.207   4.272   1.448  0.2226  0.2526  0.2165
  727WN      WN 3543   3.448   1.190  12.569 -0.1025 -0.1622  0.0953
  728WN      WN 3544   0.554   1.184   2.672 -0.1465 -0.1555 -0.1012
  729WN      WN 3545   2.546   1.386  13.948  0.1869  0.0419  0.1036
  730WN      WN 3546   2.519   5.171  13.693 -0.1056 -0.0160 -0.0404
  731WN      WN 3547   6.379   4.657   0.619 -0.2244 -0.1573 -0.0008
  732WN      WN 3548   2.725   6.349   0.378 -0.0416  0.1625 -0.1051
  733WN      WN 3549   2.636   5.840   0.384  0.0877 -0.0339 -0.0292
  734WN      WN 3550   6.168   1.249  13.657  0.4169  0.1723  0.1120
  735WN      WN 3551   1.693   0.336   1.691 -0.1076  0.3388  0.1387
  736WN      WN 3552   2.292   1.976   1.801  0.3289 -0.4501 -0.3137
  737WN      WN 3553   6.383   3.112   1.484  0.2392 -0.0281  0.0762
  738WN      WN 3554   5.412   3.904  13.476 -0.0163  0.3261 -0.0860
  739WN      WN 3555   0.242   5.409  13.237 -0.3463  0.0901  0.1025
  740WN      WN 3556   6.168   3.446  11.133 -0.1588 -0.0589 -0.2774
  741WN      WN 3557   4.896   3.173  13.386 -0.1239 -0.0326  0.2785
  742WN      WN 3558   3.989   3.292  11.267  0.0128  0.0693  0.1998
  743WN      WN 3559   4.174   2.082  11.780  0.2028  0.0243 -0.2147
  744WN      WN 3560   2.090   2.424   3.341 -0.0762 -0.1091  0.2635
  745WN      WN 3561   3.292   5.070  13.386  0.0269  0.1136  0.0971
  746WN      WN 3562   5.678   3.420  11.843  0.0242 -0.4600  0.1413
  747WN      WN 3563   4.970   0.241  12.317 -0.0376  0.0221 -0.0586
  748WN      WN 3564   6.274   6.189  13.571  0.0931 -0.0292 -0.1582
  749WN      WN 3565   3.693   0.129  13.959  0.1443  0.0812 -0.1406
  750WN      WN 3566   3.989   3.427   1.109 -0.1125  0.3191  0.0292
  751WN      WN 3567   5.688   3.536  12.326 -0.1139 -0.0333  0.0630
  752WN      WN 3568   0.923   0.679   0.755 -0.2339 -0.1135 -0.3840
  753WN      WN 3569   0.408   2.888  12.376  0.0790  0.1527  0.1393
  754WN      WN 3570   3.663   3.435  14.375  0.1932 -0.0559  0.0333
  755WN      WN 3571   2.357   2.617   2.496  0.0935 -0.0263 -0.0012
  756WN      WN 3572   5.817   2.174  12.061 -0.0863  0.0798  0.1629
  757WN      WN 3573   6.297   4.060  12.837 -0.0792  0.0983 -0.3003
  758WN      WN 3574   0.238   1.610  12.700  0.0729  0.1509  0.2500
  759WN      WN 3575   4.807   2.771   0.839 -0.0432  0.0698 -0.0392
  760WN      WN 3576   1.036   0.222  13.126  0.2010  0.0283 -0.1562
  761WN      WN 3577   1.351   6.383  13.345 -0.4133  0.2319  0.3105
  762WN      WN 3578   5.317   3.015  11.060 -0.0847  0.1766 -0.1732
  763WN      WN 3579   4.472   2.118  13.379 -0.2245 -0.0987  0.0936
  764WN      WN 3580   1.341   4.441  13.209 -0.1043 -0.1456  0.1237
  765WN      WN 3581   3.159   2.724  13.953  0.0884  0.2299 -0.1236
  766WN      WN 3582   0.285   1.597   2.706  0.0414  0.0107  0.2516
  767WN      WN 3583   2.979   4.258  14.358  0.0267  0.0098  0.0452
  768WN      WN 3584   6.280   3.486  13.007  0.3574  0.1715  0.1222
  769WN      WN 3585   0.345   6.494  11.443  0.1401 -0.3714 -0.1100
  770WN      WN 3586   1.319   5.121  12.315  0.0845  0.0303 -0.0708
  771WN      WN 3587   0.950   5.056  14.417  0.0899  0.0340  0.1054
  772WN      WN 3588   6.296   2.458   2.747 -0.2525 -0.3978  0.1360
  773WN      WN 3589   2.650   5.782  13.853 -0.1709  0.2587  0.3132
  774WN      WN 3590   3.372   2.913  14.375  0.0445 -0.0114 -0.1143
  775WN      WN 3591   5.050   5.697   1.682  0.0129  0.1159  0.1055
  776WN      WN 3592   1.726   6.327   0.967 -0.2624 -0.0041  0.2651
  777WN      WN 3593   4.770   3.706  14.077 -0.0857  0.0951  0.3113
  778WN      WN 3594   3.456   5.233  11.566 -0.4542  0.0054  0.0565
  779WN      WN 3595   2.855   2.069  14.173  0.1310 -0.2129  0.2231
  780WN      WN 3596   1.284   2.035  11.815 -0.1715 -0.0052 -0.1197
  781WN      WN 3597   2.202   1.098  13.130 -0.0285 -0.1494  0.0563
  782WN      WN 3598   1.482   6.424   2.530 -0.3017  0.3386  0.3039
  783WN      WN 3599   1.333   0.433   2.585 -0.0313  0.0540  0.1000
  784WN      WN 3600   0.202   1.651  14.394 -0.0994  0.2753 -0.1010
  785WN      WN 3601   2.943   1.252   1.093 -0.2922  0.0254  0.0178
  786WN      WN 3602   2.883   3.484  12.166  0.0194  0.3559  0.1522
  787WN      WN 3603   2.923   2.439  12.933 -0.2191 -0.1507 -0.0489
  788WN      WN 3604   2.985   1.528  12.625  0.0131  0.1886 -0.2027
  789WN      WN 3605   1.601   3.425  12.980  0.0548 -0.0255  0.0740
  790WN      WN 3606   2.532   6.132   0.803  0.3446 -0.0387  0.1537
  791WN      WN 3607   2.974   1.400  13.648  0.1064  0.2400 -0.1554
  792WN      WN 3608   3.612   3.191   1.281 -0.0835 -0.1481 -0.0796
  793WN      WN 3609   2.469   2.362  12.834  0.1941 -0.3418 -0.0745
  794WN      WN 3610   0.865   4.126  14.118 -0.2128  0.0252  0.0495
  795WN      WN 3611   5.425   6.346   0.593 -0.1647 -0.1833  0.3511
  796WN      WN 3612   6.172   2.257  13.210 -0.1837 -0.3140  0.1458
  797WN      WN 3613   3.915   4.193   2.089 -0.0861 -0.0941 -0.0091
  798WN      WN 3614   5.978   1.831  13.140 -0.1698 -0.5775 -0.0131
  799WN      WN 3615   5.145   4.961   0.769  0.0124 -0.4644 -0.1511
  800WN      WN 3616   1.256   5.465  11.984 -0.2197  0.0361  0.0614
  801WN      WN 3617   2.935   2.688   0.763 -0.2642  0.1116  0.0006
  802WN      WN 3618   6.287   0.844   0.802  0.1406 -0.3033 -0.0269
  803WN      WN 3619   5.059   2.216  13.845  0.0643 -0.2119  0.0317
  804WN      WN 3620   5.802   3.137   0.600 -0.0242  0.1570  0.1428
  805WN      WN 3621   2.851   2.214   1.127  0.2360 -0.1832 -0.1844
  806WN      WN 3622   5.013   6.448   2.827  0.1697 -0.1441  0.3069
  807WN      WN 3623   4.298   3.841  12.951  0.1171  0.0081 -0.4037
  808WN      WN 3624   4.960   4.802   2.370 -0.0088 -0.0892  0.1079
  809WN      WN 3625   2.581   3.625  14.148  0.2332 -0.0597 -0.0751
  810WN      WN 3626   1.692   5.241   0.522 -0.0442  0.1793 -0.1994
  811WN      WN 3627   2.788   3.560   1.009  0.0744 -0.0456 -0.2013
  812WN      WN 3628   5.500   0.946   0.811 -0.0980  0.1779 -0.1136
  813WN      WN 3629   5.286   5.593  13.179 -0.2150 -0.2913 -0.0027
  814WN      WN 3630   0.275   0.732   2.704 -0.0561  0.0917  0.1050
  815WN      WN 3631   2.533   3.992   0.035 -0.1115  0.1121 -0.1554
  816WN      WN 3632   4.957   2.709   0.003  0.1863  0.0663  0.0815
  817WN      WN 3633   5.845   6.308  12.369 -0.0410  0.2496  0.1898
  818WN      WN 3634   3.311   2.950   2.940 -0.0142  0.2953  0.1073
  819WN      WN 3635   2.913   3.074  13.080 -0.1862 -0.0434 -0.0309
  820WN      WN 3636   6.263   5.182   2.333 -0.3680 -0.1100  0.2238
  821WN      WN 3637   5.549   2.798   2.506 -0.0117 -0.2805  0.3206
  822WN      WN 3638   3.233   5.134  11.090 -0.2927 -0.1341  0.0555
  823WN      WN 3639   3.844   6.167  13.859 -0.0448 -0.0101 -0.1084
  824WN      WN 3640   6.036   3.860   0.414  0.2589 -0.0987 -0.1841
  825WN      WN 3641   1.751   1.018   0.163 -0.0189 -0.0296 -0.2186
  826WN      WN 3642   1.289   5.444  13.261  0.1066  0.0101  0.3956
  827WN      WN 3643   5.121   2.734  13.636  0.0686  0.1841  0.2396
  828WN      WN 3644   2.709   0.238   1.388  0.2569  0.2187  0.3479
  829WN      WN 3645   5.714   1.626   1.021  0.1283  0.0206 -0.2478
  830WN      WN 3646   2.739   2.611  14.198  0.2244 -0.0624 -0.2476
  831WN      WN 3647   3.184   2.001  12.961  0.2071  0.2156  0.3358
  832WN      WN 3648   0.492   3.685   1.937  0.0502 -0.0774 -0.3345
  833WN      WN 3649   5.446   0.028  12.144 -0.1982 -0.2063 -0.1034
  834WN      WN 3650   3.998   0.831   1.992  0.0243 -0.0479 -0.0190
  835WN      WN 3651   2.632   2.532   0.380 -0.0269  0.1111 -0.3993
  836WN      WN 3652   1.351   1.126   0.660  0.1163 -0.4649 -0.0238
  837WN      WN 3653   2.728   5.444   0.159 -0.3434  0.1991  0.5252
  838WN      WN 3654   6.245   6.421  12.016 -0.0006  0.1495  0.1413
  839WN      WN 3655   0.211   5.172   2.601 -0.1357  0.0176 -0.0516
  840WN      WN 3656   0.700   5.447   0.218  0.0731 -0.1039 -0.0024
  841WN      WN 3657   0.174   0.933   1.228  0.1757  0.0188 -0.0379
  842WN      WN 3658   3.700   0.419  13.495  0.2812  0.0480 -0.1359
  843WN      WN 3659   3.903   4.317   2.953 -0.1429  0.0295 -0.0691
  844WN      WN 3660   4.583   5.837   0.792  0.0947 -0.2509  0.1979
  845WN      WN 3661   5.674   1.971   0.101  0.1949  0.1386  0.1064
  846WN      WN 3662   1.912   5.202   1.106 -0.0317 -0.0323  0.1406
  847WN      WN 3663   4.117   4.237  13.611  0.0056 -0.3725  0.1306
  848WN      WN 3664   0.221   2.324  13.237  0.1660  0.1386  0.4246
  849WN      WN 3665   3.182   1.505   1.616 -0.1993  0.0299  0.1863
  850WN      WN 3666   4.318   3.336   1.478 -0.1285 -0.0942  0.2533
  851WN      WN 3667   4.687   0.050   1.701 -0.0556 -0.0004 -0.2153
  852WN      WN 3668   4.847   2.273   2.232 -0.0306  0.3631  0.1912
  853WN      WN 3669   6.254   2.731   0.648  0.0366 -0.3613 -0.2602
  854WN      WN 3670   3.285   2.589   2.582 -0.0006  0.0655 -0.3031
  855WN      WN 3671   4.677   3.614   1.869 -0.2331 -0.1945 -0.0238
  856WN      WN 3672   0.389   2.340   1.071 -0.1766  0.2561 -0.0100
  857WN      WN 3673   3.149   0.003  13.541  0.1052  0.0487 -0.2651
  858WN      WN 3674   5.502   3.767   2.313 -0.1883  0.0117  0.0440
  859WN      WN 3675   0.903   0.047  12.334  0.1311 -0.3885  0.0889
  860WN      WN 3676   1.881   3.129  12.364 -0.1598  0.1078  0.0767
  861WN      WN 3677   0.002   2.180  14.331  0.1663 -0.0925  0.0445
  862WN      WN 3678   4.479   1.559  13.420 -0.1298  0.2236  0.2196
  863WN      WN 3679   4.725   3.588  12.965 -0.2289  0.1221 -0.1693
  864WN      WN 3680   4.556   2.540  12.136 -0.2232  0.4227  0.1332
  865WN      WN 3681   2.413   4.514  13.776 -0.2958 -0.1446  0.0409
  866WN      WN 3682   0.638   2.888   1.523  0.2686  0.0034  0.1822
  867WN      WN 3683   5.546   4.019   0.201  0.2450  0.4135 -0.2795
  868WN      WN 3684   1.541   2.268   1.448 -0.3195  0.1233 -0.2697
  869WN      WN 3685   1.857   6.209  13.055 -0.0618  0.0562 -0.1021
  870WN      WN 3686   0.230   5.572   2.894 -0.1358  0.0985 -0.0898
  871WN      WN 3687   5.985   4.071  14.504  0.0771  0.2186  0.1029
  872WN      WN 3688   3.989   5.251  14.479  0.0838  0.2709 -0.0046
  873WN      WN 3689   0.142   0.424   1.010 -0.0264 -0.2285 -0.1590
  874WN      WN 3690   2.901   5.243  14.200 -0.1094  0.2193  0.3533
  875WN      WN 3691   2.484   0.789   2.308  0.0367 -0.0856  0.1250
  876WN      WN 3692   5.275   1.880   2.187 -0.0122  0.2684 -0.0355
  877WN      WN 3693   0.048   3.603   1.548 -0.2494 -0.2998  0.1417
  878WN      WN 3694   3.179   1.142  13.014  0.1927 -0.2930 -0.1220
  879WN      WN 3695   4.175   5.133  12.752  0.0123 -0.1977  0.0053
  880WN      WN 3696   2.160   5.146   0.168 -0.0165 -0.0467 -0.1643
  881WN      WN 3697   1.712   4.813   1.852 -0.1973 -0.0416  0.0316
  882WN      WN 3698   4.104   2.769   1.983 -0.0059  0.0857 -0.0186
  883WN      WN 3699   5.887   1.211   0.664 -0.2771  0.2051 -0.0739
  884WN      WN 3700   5.344   1.817  14.249 -0.1995 -0.0975  0.0014
  885WN      WN 3701   0.192   2.634   1.503 -0.4606  0.0198  0.0833
  886WN      WN 3702   5.091   2.722   2.333 -0.0931 -0.0946  0.1802
  887WN      WN 3703   5.459   6.035   1.880  0.0025 -0.0763 -0.1046
  888WN      WN 3704   2.880   2.160   0.547  0.0391  0.2541 -0.4003
  889WN      WN 3705   0.246   1.720  13.900 -0.0667 -0.0140 -0.0579
  890WN      WN 3706   1.477   1.304  13.028 -0.0088  0.0976 -0.2635
  891WN      WN 3707   6.352   2.455  12.787 -0.0091  0.2516 -0.1008
  892WN      WN 3708   4.202   5.484  13.124  0.3430 -0.1082  0.0039
  893WN      WN 3709   2.581   5.055  12.301 -0.2593 -0.1498  0.0680
  894WN      WN 3710   0.250   3.383  13.220 -0.1935 -0.1767 -0.3450
  895WN      WN 3711   5.250   4.322  14.508  0.0527  0.2627 -0.0246
  896WN      WN 3712   0.638   3.859   2.873 -0.2366 -0.0225 -0.0644
  897WN      WN 3713   2.969   4.807   1.389 -0.2557  0.3821 -0.2157
  898WN      WN 3714   5.716   0.220   0.500 -0.0875  0.1967  0.0529
  899WN      WN 3715   6.350   1.877   1.033  0.3992 -0.3139 -0.1154
  900WN      WN 3716   1.176   2.921  13.817 -0.3595  0.2910 -0.1110
  901WN      WN 3717   6.483   5.436   0.273 -0.1081 -0.2011  0.4347
  902WN      WN 3718   2.043   3.936   0.821  0.0932  0.1024 -0.2013
  903WN      WN 3719   3.254   2.188  12.287 -0.0542  0.2402  0.1869
  904WN      WN 3720   0.170   3.529  12.299  0.0582  0.1301 -0.3571
  905WN      WN 3721   0.005   3.288   0.035 -0.1901 -0.1790 -0.0520
  906WN      WN 3722   5.614   0.090  13.989 -0.1014  0.0946  0.2423
  907WN      WN 3723   5.504   5.429   1.734  0.0267 -0.2222  0.1289
  908WN      WN 3724   2.027   6.024   2.909  0.0620 -0.2421 -0.0618
  909WN      WN 3725   5.800   4.796   2.296 -0.0236 -0.1880  0.2862
  910WN      WN 3726   5.274   2.200   3.312 -0.0797 -0.0051  0.2441
  911WN      WN 3727   3.526   1.837  13.316  0.2131  0.0979  0.0652
  912WN      WN 3728   5.920   0.637   3.073 -0.4391 -0.0362  0.1464
  913WN      WN 3729   3.813   5.247   1.812 -0.0284  0.1855 -0.0526
  914WN      WN 3730   6.397   3.420  14.046 -0.2870  0.0376 -0.2617
  915WN      WN 3731   0.349   1.188  12.243  0.0593 -0.0124 -0.3755
  916WN      WN 3732   0.627   0.028  12.750  0.1628  0.1341 -0.1521
  917WN      WN 3733   0.119   2.744   0.187 -0.0148  0.0245  0.3917
  918WN      WN 3734   5.438   0.618  13.906  0.0090 -0.0102  0.1224
  919WN      WN 3735   4.819   3.237   1.489 -0.1438 -0.0645 -0.3759
  920WN      WN 3736   5.672   0.626   2.651  0.0137  0.0350 -0.2377
  921WN      WN 3737   4.443   6.318   0.055  0.1236  0.0847 -0.1771
  922WN      WN 3738   6.158   4.603  13.560 -0.1695 -0.0959  0.2573
  923WN      WN 3739   5.638   1.115   2.550  0.0190  0.1431 -0.1921
  924WN      WN 3740   2.309   3.535   1.196 -0.1058 -0.2350 -0.2334
  925WN      WN 3741   2.530   1.476  13.361 -0.0326 -0.0693 -0.1655
  926WN      WN 3742   5.339   0.777   2.234 -0.0271  0.0631  0.3051
  927WN      WN 3743   1.084   0.545  12.167 -0.0966 -0.1103  0.0583
  928WN      WN 3744   4.429   0.637   3.154 -0.1626 -0.3982 -0.5585
  929WN      WN 3745   1.182   3.516  13.464 -0.1553  0.0809  0.1725
  930WN      WN 3746   3.063   5.932  13.572 -0.0683 -0.1046  0.2493
  931WN      WN 3747   3.732   4.286  12.515  0.1041 -0.1018 -0.1676
  932WN      WN 3748   0.187   4.630   1.826  0.0469  0.1508 -0.0200
  933WN      WN 3749   2.493   1.740  14.360 -0.1224 -0.0108 -0.1058
  934WN      WN 3750   3.558   0.158   0.068  0.4646  0.3987  0.0459
  935WN      WN 3751   1.908   4.745  14.486 -0.1251  0.1254  0.1080
  936WN      WN 3752   0.116   1.248  13.825  0.4480 -0.1458 -0.0833
  937WN      WN 3753   1.402   5.649  12.419  0.0891  0.2089  0.0701
  938WN      WN 3754   1.427   2.915  12.366  0.1296 -0.0979  0.2152
  939WN      WN 3755   0.343   5.561   0.610  0.1747 -0.2485 -0.0930
  940WN      WN 3756   2.698   1.267  12.959 -0.0167 -0.1576 -0.1900
  941WN      WN 3757   5.954   2.977   2.117  0.0189  0.1439 -0.0112
  942WN      WN 3758   4.642   1.421   1.918 -0.0631  0.0798  0.0481
  943WN      WN 3759   5.199   3.483  12.000 -0.3819 -0.0299  0.2349
  944WN      WN 3760   4.569   1.775   0.930 -0.1200 -0.0286 -0.1749
  945WN      WN 3761   5.086   6.364   2.313  0.0859  0.0431 -0.2560
  946WN      WN 3762   5.322   0.033   1.886 -0.2748  0.0950 -0.1318
  947WN      WN 3763   1.013   2.456  13.577 -0.2153 -0.1941  0.0226
  948WN      WN 3764   5.655   0.965  13.605 -0.1206  0.2783  0.1827
  949WN      WN 3765   4.274   5.153  12.163  0.1024  0.1798  0.1417
  950WN      WN 3766   3.245   0.859  13.467  0.1574 -0.1066  0.0615
  951WN      WN 3767   3.106   2.232  13.452  0.1054 -0.0783  0.3180
  952WN      WN 3768   4.653   4.127   2.326  0.2162 -0.1538 -0.1844
  953WN      WN 3769   4.214   6.322   1.636  0.0194 -0.0438  0.3207
  954WN      WN 3770   0.569   6.391   2.405  0.1692 -0.0911 -0.1302
  955WN      WN 3771   3.989   2.119  13.419  0.2788  0.1619  0.1948
  956WN      WN 3772   4.013   4.173  14.222  0.0969 -0.1052  0.3544
  957WN      WN 3773   6.245   3.867  13.900 -0.3138  0.2278 -0.0463
  958WN      WN 3774   2.673   5.546   2.366  0.1292  0.0251  0.3721
  959WN      WN 3775   1.002   1.198  13.423 -0.0012 -0.2996  0.0149
  960WN      WN 3776   1.301   6.173   2.140  0.1663  0.2205  0.2282
  961WN      WN 3777   0.623   3.249   2.774 -0.2219  0.2009 -0.4710
  962WN      WN 3778   0.279   2.443   2.320  0.1143  0.0709  0.1657
  963WN      WN 3779   4.571   2.792   1.639 -0.0201  0.0104 -0.3439
  964WN      WN 3780   0.373   0.911   0.203 -0.0757  0.0213  0.0882
  965WN      WN 3781   1.308   0.715   0.360  0.0236  0.2371 -0.1197
  966WN      WN 3782   5.852   4.153  13.713  0.4112 -0.2464  0.2151
  967WN      WN 3783   5.783   4.217   2.440 -0.1496 -0.0345 -0.1359
  968WN      WN 3784   1.483   0.902   2.445 -0.2706  0.3938 -0.6057
  969WN      WN 3785   0.785   0.999   0.419 -0.2657  0.0140  0.3366
  970WN      WN 3786   2.693   3.442   0.083 -0.3207  0.2472  0.1147
  971WN      WN 3787   3.375   2.075   1.394  0.0912  0.1163 -0.0522
  972WN      WN 3788   3.578   6.214   0.716  0.0234 -0.1186 -0.1464
  973WN      WN 3789   1.800   5.403  12.320 -0.0498  0.0779 -0.0847
  974WN      WN 3790   3.032   3.337   1.480  0.2514  0.2638 -0.2821
  975WN      WN 3791   3.785   4.502  13.383 -0.0490  0.0304 -0.1588
  976WN      WN 3792   1.311   6.234   1.173  0.0446 -0.1192 -0.0094
  977WN      WN 3793   1.111   5.494   2.646 -0.1380 -0.2880  0.0210
  978WN      WN 3794   1.781   0.369   2.248  0.2845  0.0005 -0.1319
  979WN      WN 3795   3.575   5.265  12.107 -0.3418  0.0054 -0.1172
  980WN      WN 3796   6.272   5.370  13.125 -0.1407 -0.3301 -0.1182
  981WN      WN 3797   0.143   3.631   0.445 -0.1246 -0.1848 -0.2524
  982WN      WN 3798   2.318   5.468   1.401  0.1114  0.0151 -0.1063
  983WN      WN 3799   5.834   3.663  14.232 -0.0697  0.1019 -0.0455
  984WN      WN 3800   2.710   1.560   1.875  0.2061 -0.0011 -0.1397
  985WN      WN 3801   1.161   4.160  12.608 -0.3311  0.0237 -0.0783
  986WN      WN 3802   3.889   4.091   0.784  0.0091  0.0748 -0.0023
  987WN      WN 3803   6.056   5.746  14.494  0.2083  0.2928 -0.2418
  988WN      WN 3804   5.159   3.924  12.390 -0.1260 -0.2182 -0.1223
  989WN      WN 3805   1.608   2.391  11.841  0.1479  0.0382 -0.1342
  990WN      WN 3806   4.860   1.218   2.414  0.1555 -0.0261 -0.1274
  991WN      WN 3807   2.208   6.351  13.378  0.0565 -0.1553 -0.2359
  992WN      WN 3808   4.059   6.044   0.724 -0.1423  0.2694 -0.0516
  993WN      WN 3809   5.755   3.998  11.978  0.4621 -0.2490  0.0414
  994WN      WN 3810   3.594   4.450  14.379 -0.0179  0.0564 -0.3253
  995WN      WN 3811   6.216   4.164  11.824  0.2249  0.1014 -0.0270
  996WN      WN 3812   4.684   4.183   0.756 -0.0011  0.0167 -0.3978
  997WN      WN 3813   5.280   5.800   0.647  0.0565 -0.1163 -0.0530
  998WN      WN 3814   0.271   5.166  13.753  0.1882 -0.1060  0.2125
  999WN      WN 3815   3.297   5.451  12.638  0.2117  0.0597  0.4570
 1000WN      WN 3816   5.983   2.246   0.818 -0.0104 -0.0233  0.0706
 1001WN      WN 3817   2.268   5.631   0.032  0.1480  0.3145  0.3536
 1002WN      WN 3818   0.057   0.646   1.825 -0.1313 -0.1347 -0.0372
 1003WN      WN 3819   1.008   6.219  14.291 -0.1680 -0.0828  0.2305
 1004WN      WN 3820   6.212   6.148   2.263  0.1105 -0.0364  0.1195
 1005WN      WN 3821   3.440   4.664  13.067 -0.0046 -0.2560  0.3521
 1006WN      WN 3822   3.388   2.257  11.254  0.0346 -0.0269 -0.4971
 1007WN      WN 3823   3.758   0.717  12.506  0.0045 -0.1615 -0.3912
 1008WN      WN 3824   4.817   1.875  14.442  0.2357  0.1116  0.0456
 1009WN      WN 3825   5.645   4.526   1.566 -0.0219  0.1389  0.2029
 1010WN      WN 3826   3.415   5.339  13.822 -0.0481 -0.1769  0.0439
 1011WN      WN 3827   1.235   4.685   0.058  0.2118 -0.0455  0.2190
 1012WN      WN 3828   5.874   2.054   1.393  0.1009 -0.1487  0.2494
 1013WN      WN 3829   1.447   0.843   1.528 -0.2237  0.0167  0.1307
 1014WN      WN 3830   5.940   3.677   2.220 -0.2522 -0.3165  0.0938
 1015WN      WN 3831   5.375   3.270  13.515  0.0165 -0.1200 -0.1797
 1016WN      WN 3832   1.120   5.023  12.929 -0.0050  0.1010  0.3101
 1017WN      WN 3833   5.305   3.228  13.009  0.0441  0.0766 -0.1552
 1018WN      WN 3834   2.157   2.192   0.327  0.2174  0.1598 -0.0478
 1019WN      WN 3835   6.460   5.678   2.429 -0.0149  0.2391 -0.1851
 1020WN      WN 3836   0.116   3.098  12.782 -0.0039  0.2649 -0.1513
 1021WN      WN 3837   6.333   5.673   1.394  0.1800  0.0871 -0.3471
 1022WN      WN 3838   6.197   3.869   1.814  0.0096 -0.0672 -0.2704
 1023WN      WN 3839   0.626   2.067  13.725  0.0584  0.0634 -0.3464
 1024WN      WN 3840   5.339   1.152  11.590  0.1149  0.0426 -0.1395
 1025WN      WN 3841   1.857   3.936   2.378 -0.1013 -0.2012  0.2659
 1026WN      WN 3842   4.508   3.059  14.508  0.0052 -0.0519  0.0841
 1027WN      WN 3843   3.743   6.418  13.414 -0.0279 -0.2538  0.1579
 1028WN      WN 3844   1.027   4.588  14.071 -0.0289 -0.0993 -0.1179
 1029WN      WN 3845   2.585   3.207  11.797 -0.0066 -0.2850  0.0692
 1030WN      WN 3846   6.062   1.986   2.726  0.0138 -0.0748 -0.1031
 1031WN      WN 3847   3.042   3.123   1.003 -0.0062  0.0294 -0.1846
 1032WN      WN 3848   4.871   4.834  14.328 -0.2142 -0.0460 -0.0078
 1033WN      WN 3849   5.720   4.498   0.030  0.1969  0.1807 -0.2206
 1034WN      WN 3850   2.594   3.155   1.330 -0.2436  0.1503 -0.1703
 1035WN      WN 3851   3.127   3.076  13.607  0.2502 -0.0645  0.0861
 1036WN      WN 3852   5.743   4.963  13.792 -0.5093 -0.0026 -0.3297
 1037WN      WN 3853   5.754   3.671  12.819  0.1440  0.0916  0.0723
 1038WN      WN 3854   6.462   5.674   0.944  0.1129 -0.1584  0.0442
 1039WN      WN 3855   0.561   2.309   1.756 -0.3618  0.1709 -0.2316
 1040WN      WN 3856   4.812   4.144   1.372  0.0398 -0.0721 -0.1360
 1041WN      WN 3857   4.853   1.736  13.145  0.0096  0.1754 -0.0566
 1042WN      WN 3858   1.379   5.134   2.368  0.0040  0.1969 -0.2377
 1043WN      WN 3859   3.482   3.147  13.925 -0.0473  0.1029  0.1401
 1044WN      WN 3860   5.865   5.735   2.082 -0.1864  0.2730  0.2050
 1045WN      WN 3861   3.760   1.765  13.762 -0.1481 -0.0172 -0.0378
 1046WN      WN 3862   2.296   0.371   2.544  0.1383  0.1268 -0.0353
 1047WN      WN 3863   4.201   0.276   0.297  0.1212  0.3796 -0.1140
 1048WN      WN 3864   5.033   0.907  12.656 -0.2114 -0.0468  0.5054
 1049WN      WN 3865   1.075   3.740   1.550 -0.3106 -0.0739  0.4344
 1050WN      WN 3866   3.594   3.791  12.727 -0.1373  0.1006 -0.1975
 1051WN      WN 3867   0.295   4.397   1.343 -0.2144  0.1495  0.0763
 1052WN      WN 3868   0.661   1.875   0.192 -0.3489  0.0012 -0.1154
 1053WN      WN 3869   2.507   1.841  12.048  0.1205  0.0216  0.2801
 1054WN      WN 3870   4.145   2.480   1.514 -0.1535 -0.3035 -0.2344
 1055WN      WN 3871   4.670   4.127  11.273 -0.0494 -0.2047  0.2398
 1056WN      WN 3872   4.195   4.879   1.199 -0.1756  0.3294  0.0499
 1057WN      WN 3873   1.749   1.298  11.743 -0.0440  0.0144 -0.2213
 1058WN      WN 3874   2.074   5.363   1.866  0.0437  0.2481  0.1878
 1059WN      WN 3875   2.860   5.115   3.161  0.1461 -0.1875 -0.0530
 1060WN      WN 3876   3.586   1.185   0.038 -0.2279 -0.1868 -0.1708
 1061WN      WN 3877   3.559   5.967   2.351  0.1664  0.2228 -0.0271
 1062WN      WN 3878   1.549   1.507   1.353 -0.4128  0.1110 -0.2793
 1063WN      WN 3879   6.085   1.625   1.431  0.2515  0.1656 -0.2894
 1064WN      WN 3880   1.020   3.662   0.730  0.3681  0.0803 -0.0166
 1065WN      WN 3881   0.741   1.715  14.154  0.2231  0.0081  0.0691
 1066WN      WN 3882   1.320   0.183   2.130 -0.1835 -0.0050  0.1929
 1067WN      WN 3883   2.320   5.699  12.872 -0.0942  0.0121 -0.0837
 1068WN      WN 3884   1.623   1.570   0.325 -0.2270  0.0387  0.1836
 1069WN      WN 3885   5.083   1.302   0.132  0.1766  0.2977 -0.1865
 1070WN      WN 3886   6.149   1.474   2.361  0.2231  0.2050 -0.0574
 1071WN      WN 3887   3.299   1.868   0.589  0.0825  0.2731 -0.4362
 1072WN      WN 3888   5.066   1.416  14.096 -0.2568 -0.2298  0.0488
 1073WN      WN 3889   2.246   2.066   2.412 -0.1608 -0.0822 -0.0669
 1074WN      WN 3890   4.648   5.194  12.643 -0.1107  0.1115  0.2725
 1075WN      WN 3891   4.023   2.986  12.157 -0.0368 -0.3898  0.1693
 1076WN      WN 3892   2.085   2.277   1.271  0.2853 -0.1279 -0.1563
 1077WN      WN 3893   2.256   1.980  12.517  0.1397 -0.2635  0.3723
 1078WN      WN 3894   1.539   3.839  13.335 -0.3405  0.3216  0.1011
 1079WN      WN 3895   4.991   5.550   0.156 -0.2547 -0.0664 -0.1878
 1080WN      WN 3896   5.540   5.820   3.427 -0.2407  0.0420  0.2061
 1081WN      WN 3897   5.928   2.624  12.907 -0.0600 -0.1285  0.0014
 1082WN      WN 3898   0.818   2.457   1.288  0.0870  0.0182  0.0013
 1083WN      WN 3899   0.437   1.840  12.232 -0.2286  0.0547  0.1088
 1084WN      WN 3900   5.770   1.558  13.636  0.0688  0.0353 -0.0209
 1085WN      WN 3901   6.132   4.018   0.884 -0.1901 -0.0173 -0.1638
 1086WN      WN 3902   1.519   2.641   1.940 -0.0267 -0.2050 -0.2344
 1087WN      WN 3903   4.284   0.458  14.015 -0.0792 -0.1013  0.1495
 1088WN      WN 3904   2.222   3.424   0.710  0.2370 -0.0267 -0.3792
 1089WN      WN 3905   4.011   1.563  14.144  0.0992  0.3228  0.0269
 1090WN      WN 3906   0.913   3.637  12.398  0.1330  0.0270 -0.2720
 1091WN      WN 3907   2.750   0.273  14.008 -0.4503 -0.3902  0.1778
 1092WN      WN 3908   4.878   4.388   3.494 -0.3154 -0.1618  0.0359
 1093WN      WN 3909   6.205   3.406   2.537  0.2029  0.1559  0.0158
 1094WN      WN 3910   5.946   6.242   2.675 -0.0807 -0.2077 -0.2149
 1095WN      WN 3911   1.159   1.088   1.163  0.0948  0.2951  0.1568
 1096WN      WN 3912   3.362   2.376   0.389 -0.1488 -0.2455 -0.1094
 1097WN      WN 3913   0.557   3.630   0.891  0.0753  0.1224 -0.0477
 1098WN      WN 3914   4.763   4.982  13.562  0.0485 -0.1550 -0.2282
 1099WN      WN 3915   1.882   4.840  12.298  0.1047 -0.0366 -0.2070
 1100WN      WN 3916   3.658   5.716  14.249  0.0248  0.2938 -0.1121
 1101WN      WN 3917   4.398   1.601   0.028 -0.1704  0.0765 -0.1975
 1102WN      WN 3918   0.861   0.093   1.942  0.0729 -0.4263  0.1910
 1103WN      WN 3919   4.316   1.762  13.022  0.3140 -0.0684 -0.0482
 1104WN      WN 3920   3.167   5.095  12.308 -0.1603 -0.2067 -0.0661
 1105WN      WN 3921   4.178   0.105  13.661  0.0136  0.0380  0.1480
 1106WN      WN 3922   1.449   0.623  14.406  0.1116 -0.2603  0.2815
 1107WN      WN 3923   5.536   4.421   0.534  0.2257 -0.1752 -0.2242
 1108WN      WN 3924   1.119   1.971  13.994 -0.2466  0.0250  0.1257
 1109WN      WN 3925   3.212   6.314  12.736 -0.0203 -0.0662  0.0016
 1110WN      WN 3926   5.912   0.125  13.345 -0.0506  0.4338  0.2384
 1111WN      WN 3927   5.721   3.323   2.527 -0.0459 -0.0220  0.0111
 1112WN      WN 3928   5.335   1.547  11.954 -0.0291  0.0774  0.1444
 1113WN      WN 3929   3.773   1.971  12.861 -0.0110  0.2390 -0.1780
 1114WN      WN 3930   3.342   0.972  14.030 -0.1462 -0.0420 -0.1485
 1115WN      WN 3931   1.775   5.546  11.780  0.1211  0.0320 -0.2731
 1116WN      WN 3932   0.702   3.303  13.587  0.1277 -0.1670  0.1423
 1117WN      WN 3933   1.812   0.597   2.791 -0.2314 -0.0888  0.2708
 1118WN      WN 3934   2.344   3.724  13.708  0.0411 -0.0431 -0.1195
 1119WN      WN 3935   4.235   1.154  14.204  0.1979  0.0772  0.1836
 1120WN      WN 3936   3.608   1.663  12.387  0.1123  0.1060  0.0362
 1121WN      WN 3937   4.633   2.656   0.388  0.1913  0.0628 -0.0806
 1122WN      WN 3938   5.308   4.785   0.128 -0.0175 -0.1873  0.2470
 1123WN      WN 3939   5.008   4.221  13.458  0.1157 -0.1522  0.1860
 1124WN      WN 3940   1.153   3.626  12.829 -0.1700 -0.2446  0.1016
 1125WN      WN 3941   1.481   3.345  13.959  0.1241 -0.0930 -0.1465
 1126WN      WN 3942   1.986   2.893   1.029  0.0908  0.3445 -0.1222
 1127WN      WN 3943   0.989   4.733   2.529 -0.1591 -0.0466 -0.2690
 1128WN      WN 3944   0.006   2.220   0.627 -0.2173 -0.2799  0.3237
 1129WN      WN 3945   5.008   3.758   2.468  0.0780 -0.1354 -0.0422
 1130WN      WN 3946   3.263   1.348   2.648  0.0025  0.0597 -0.2468
 1131WN      WN 3947   5.717   3.668   1.760  0.1212  0.0530  0.0782
 1132WN      WN 3948   5.554   6.035   2.376 -0.1145 -0.1961 -0.2653
 1133WN      WN 3949   1.697   6.186   0.485  0.3225  0.0209  0.0937
 1134WN      WN 3950   5.449   0.739   1.282 -0.2117 -0.0977 -0.1005
 1135WN      WN 3951   1.357   6.398  11.462 -0.3171  0.0465  0.0543
 1136WN      WN 3952   0.187   1.933  11.532 -0.0197 -0.1863  0.1305
 1137WN      WN 3953   3.554   0.310   0.519 -0.0493  0.0980  0.2180
 1138WN      WN 3954   2.374   5.395  14.107  0.1668 -0.0311 -0.2934
 1139WN      WN 3955   4.838   6.485  12.752  0.0423  0.1041 -0.0692
 1140WN      WN 3956   5.263   3.177  12.369 -0.2358 -0.0352 -0.2420
 1141WN      WN 3957   5.581   1.442   0.005 -0.1169  0.0378  0.2264
 1142WN      WN 3958   4.966   6.481  11.887 -0.2659 -0.1106 -0.0155
 1143WN      WN 3959   1.520   3.744   2.829 -0.1629  0.0725 -0.1033
 1144WN      WN 3960   3.638   3.033   0.256  0.3094  0.0186  0.1038
 1145WN      WN 3961   2.293   1.303  14.359 -0.0345  0.1529  0.0239
 1146WN      WN 3962   2.006   3.682  12.293 -0.1883  0.0265  0.0524
 1147WN      WN 3963   1.865   5.302   2.276  0.1472  0.3752 -0.0559
 1148WN      WN 3964   3.528   3.219  12.864  0.1304  0.1350 -0.4262
 1149WN      WN 3965   5.815   2.426   2.647  0.1354 -0.4482  0.0142
 1150WN      WN 3966   6.299   3.463  13.515  0.1762  0.1456 -0.0455
 1151WN      WN 3967   4.537   2.312   1.733 -0.0014  0.0755 -0.3732
 1152WN      WN 3968   4.022   2.579  13.437  0.2736 -0.1316 -0.1609
 1153WN      WN 3969   2.912   2.970  12.216 -0.2677  0.2424  0.2279
 1154WN      WN 3970   3.859   5.839   3.390 -0.1868  0.1491  0.1637
 1155WN      WN 3971   4.437   5.109   2.775  0.0157  0.1399  0.3340
 1156WN      WN 3972   6.015   2.906   0.226 -0.0743 -0.0083 -0.4264
 1157WN      WN 3973   6.203   5.804  14.035 -0.4205 -0.0341  0.1098
 1158WN      WN 3974   2.396   3.235  12.313  0.2028 -0.1425  0.0381
 1159WN      WN 3975   5.238   3.783  14.366  0.5395  0.1632  0.0257
 1160WN      WN 3976   2.839   2.750   1.273  0.0116 -0.1394  0.2462
 1161WN      WN 3977   3.939   3.247   2.142 -0.1830  0.1925 -0.1181
 1162WN      WN 3978   3.296   0.103   1.557 -0.0556 -0.0651 -0.1022
 1163WN      WN 3979   1.076   4.146   0.640 -0.3591  0.0817  0.0657
 1164WN      WN 3980   2.240   0.450  13.874  0.0818  0.2886 -0.0106
 1165WN      WN 3981   6.336   6.413   2.927  0.0081  0.0542 -0.1361
 1166WN      WN 3982   5.263   1.319   2.791  0.0490  0.1181 -0.0872
 1167WN      WN 3983   2.663   0.728  12.986 -0.1638 -0.0570  0.1236
 1168WN      WN 3984   3.240   0.732  12.381 -0.1146 -0.2314  0.1237
 1169WN      WN 3985   6.192   0.010   1.362  0.1319 -0.1073  0.1677
 1170WN      WN 3986   2.355   5.983  14.179 -0.1887  0.1604 -0.1966
 1171WN      WN 3987   0.514   1.816  13.271  0.3482 -0.0998 -0.6206
 1172WN      WN 3988   4.580   3.982  13.372 -0.0598  0.1811  0.1472
 1173WN      WN 3989   2.211   2.865  12.665  0.3297 -0.3725  0.0984
 1174WN      WN 3990   4.655   0.304  13.718  0.2513 -0.2660  0.0799
 1175WN      WN 3991   4.626   2.053   0.339 -0.1952 -0.1128 -0.0140
 1176WN      WN 3992   3.062   3.835  12.875 -0.3067 -0.0042 -0.0286
 1177WN      WN 3993   6.074   0.006  12.863  0.0770 -0.0175 -0.1112
 1178WN      WN 3994   1.372   3.497   2.422 -0.4499 -0.1467 -0.1651
 1179WN      WN 3995   6.249   4.545   0.029  0.0006 -0.0795 -0.0259
 1180WN      WN 3996   4.821   3.891  12.027 -0.1837 -0.0247  0.0096
 1181WN      WN 3997   5.352   4.126   1.402  0.0847  0.3260  0.1115
 1182WN      WN 3998   0.728   0.865  12.385  0.0129  0.3642 -0.3597
 1183WN      WN 3999   3.531   6.141  11.413 -0.0538 -0.1277  0.1382
 1184WN      WN 4000   2.414   5.592  12.419 -0.1683  0.1901  0.1577
 1185WN      WN 4001   2.846   6.460   2.067 -0.0698 -0.1134 -0.0870
 1186WN      WN 4002   4.532   2.549   1.217  0.1022 -0.2905  0.0945
 1187WN      WN 4003   1.945   3.136  13.266 -0.3061  0.0010  0.1998
 1188WN      WN 4004   5.868   5.731   1.587 -0.1305  0.0425  0.1324
 1189WN      WN 4005   1.530   3.456  12.498 -0.1865 -0.0440 -0.0472
 1190WN      WN 4006   3.922   2.045   1.315  0.1795  0.0350 -0.1059
 1191WN      WN 4007   0.685   2.926  13.975  0.0516 -0.2611 -0.2507
 1192WN      WN 4008   5.444   4.373  12.197  0.0970 -0.0057  0.0765
 1193WN      WN 4009   3.474   1.269   0.935  0.1062  0.2305  0.2911
 1194WN      WN 4010   5.136   2.532   0.401 -0.2275 -0.1317  0.1978
 1195WN      WN 4011   1.079   4.187   0.134 -0.0892 -0.3761  0.0158
 1196WN      WN 4012   4.015   3.396  13.043  0.0706  0.1075  0.0008
 1197WN      WN 4013   6.459   4.973   1.548 -0.1366 -0.1575 -0.0313
 1198WN      WN 4014   5.077   4.396   1.055  0.0833 -0.0426  0.3401
 1199WN      WN 4015   2.186   0.640  13.364 -0.1353  0.4512  0.3501
 1200WN      WN 4016   0.926   5.747   0.929  0.1577  0.3147 -0.1075
 1201WN      WN 4017   2.875   2.588   2.862  0.0600 -0.0737 -0.1815
 1202WN      WN 4018   1.206   5.331   0.324  0.0404 -0.2137  0.0884
 1203WN      WN 4019   5.078   6.027  12.856  0.1215 -0.0439  0.0904
 1204WN      WN 4020   5.986   6.214  14.224  0.1983 -0.3082 -0.1458
 1205WN      WN 4021   4.517   0.787   1.076 -0.0591  0.3490  0.1636
 1206WN      WN 4022   1.083   1.268   2.574 -0.2401  0.0909 -0.0544
 1207WN      WN 4023   2.783   4.505  12.926 -0.1023 -0.3936 -0.1183
 1208WN      WN 4024   6.211   1.779   1.895  0.0726 -0.0333  0.0737
 1209WN      WN 4025   0.880   3.807  13.712 -0.1361  0.4234  0.3346
 1210WN      WN 4026   3.650   2.711   2.229  0.1370  0.0751 -0.3941
 1211WN      WN 4027   6.471   0.927  13.077 -0.0590  0.0426  0.2139
 1212WN      WN 4028   5.803   3.036  12.372 -0.2493 -0.1709  0.1817
 1213WN      WN 4029   2.517   0.665   0.664  0.2239 -0.1069  0.1860
 1214WN      WN 4030   3.575   2.055   2.774 -0.2665  0.2385 -0.1187
 1215WN      WN 4031   0.330   6.485   1.225  0.0825  0.1890 -0.0423
 1216WN      WN 4032   1.645   1.991   2.599 -0.0801  0.2411  0.1105
 1217WN      WN 4033   0.389   0.997  12.735 -0.0213 -0.2264  0.2153
 1218WN      WN 4034   1.928   0.204  13.147  0.1113 -0.1794  0.2988
 1219WN      WN 4035   5.481   2.709   1.501 -0.2282  0.0927  0.0497
 1220WN      WN 4036   5.554   5.201  11.837  0.0345 -0.3892 -0.1075
 1221WN      WN 4037   2.811   5.344   1.293 -0.1521  0.0409  0.0099
 1222WN      WN 4038   6.213   4.489   2.462  0.0256 -0.2643 -0.1069
 1223WN      WN 4039   5.067   4.526  11.872 -0.0116  0.1385  0.0407
 1224WN      WN 4040   0.017   2.902   1.056  0.1811 -0.2589  0.0158
 1225WN      WN 4041   0.953   1.018  14.253 -0.5129  0.0155 -0.0206
 1226WN      WN 4042   5.811   5.500   0.525 -0.3541  0.2672 -0.1430
 1227WN      WN 4043   2.301   4.879  14.115 -0.0522  0.3617  0.0012
 1228WN      WN 4044   4.554   2.156  13.980 -0.4574 -0.1485  0.0387
 1229WN      WN 4045   2.816   5.860  14.329  0.0196 -0.0939 -0.0016
 1230WN      WN 4046   5.513   0.046   2.583 -0.1692 -0.2461 -0.1791
 1231WN      WN 4047   5.207   1.210   1.388  0.1421  0.0197 -0.0300
 1232WN      WN 4048   0.608   0.409  11.620  0.0406 -0.1293 -0.0795
 1233WN      WN 4049   5.717   4.625  13.354  0.1217 -0.1418 -0.3521
 1234WN      WN 4050   0.249   3.249   1.822  0.0228 -0.1494  0.1306
 1235WN      WN 4051   0.233   3.669  12.810  0.2299 -0.0952 -0.0391
 1236WN      WN 4052   0.754   1.906   1.992  0.0667 -0.0114  0.3636
 1237WN      WN 4053   4.698   0.896   0.633 -0.1796  0.0715 -0.0904
 1238WN      WN 4054   3.062   1.660  13.276 -0.1066  0.0177 -0.3258
 1239WN      WN 4055   4.141   2.342  13.871  0.1480  0.1391  0.0323
 1240WN      WN 4056   2.717   2.005  13.202 -0.1360  0.2210 -0.0993
 1241WN      WN 4057   0.093   3.054  12.070 -0.3365  0.1592  0.0240
 1242WN      WN 4058   1.158   0.238  14.221  0.1917  0.3314  0.1232
 1243WN      WN 4059   0.368   3.258   1.280  0.2114  0.2334 -0.1026
 1244WN      WN 4060   3.073   6.020   0.759 -0.0073  0.0598  0.3442
 1245WN      WN 4061   5.745   0.331   1.307  0.0106  0.1613  0.3152
 1246WN      WN 4062   5.088   4.022  13.961 -0.1978 -0.1173  0.0996
 1247WN      WN 4063   4.202   2.909  12.693  0.2830 -0.1371 -0.1755
 1248WN      WN 4064   1.572   3.662   1.574  0.2526  0.1682  0.1929
 1249WN      WN 4065   5.011   1.298  11.203 -0.0188  0.5058  0.1160
 1250WN      WN 4066   3.503   3.945  14.473  0.3842 -0.1670  0.0382
 1251WN      WN 4067   1.437   6.364   0.061  0.0000  0.2271 -0.0624
 1252WN      WN 4068   1.857   3.849  11.865  0.1442  0.1236 -0.0823
 1253WN      WN 4069   3.091   5.681   1.097  0.0939  0.1878 -0.0827
 1254WN      WN 4070   0.683   2.751   0.319 -0.0858 -0.1544  0.0261
 1255WN      WN 4071   4.232   3.547  12.132  0.1138  0.1478 -0.0285
 1256WN      WN 4072   0.722   6.322   1.033 -0.4968  0.0829 -0.0301
 1257WN      WN 4073   5.171   5.347  12.709  0.1564  0.1445 -0.2364
 1258WN      WN 4074   1.941   1.321  13.528  0.0037  0.1546 -0.3357
 1259WN      WN 4075   4.417   6.320   0.602 -0.1348 -0.0569  0.1247
 1260WN      WN 4076   3.713   1.261   2.294 -0.0471  0.0551 -0.0598
 1261WN      WN 4077   2.367   4.058  12.383 -0.1606 -0.0323  0.2174
 1262WN      WN 4078   4.708   1.596   1.448  0.0406 -0.3078  0.2620
 1263WN      WN 4079   5.838   3.652  13.378 -0.0355 -0.1735 -0.1135
 1264WN      WN 4080   2.774   4.951  11.150  0.0683 -0.0026 -0.0084
 1265WN      WN 4081   4.918   1.023   1.971 -0.1384 -0.2057 -0.2820
 1266WN      WN 4082   1.012   3.272  14.142 -0.1187 -0.1106  0.0160
 1267WN      WN 4083   1.150   3.124  12.710 -0.3120  0.0856 -0.3496
 1268WN      WN 4084   6.172   4.000  13.368  0.5042 -0.3516  0.0649
 1269WN      WN 4085   2.501   0.214  13.489 -0.1984 -0.0687 -0.3750
 1270WN      WN 4086   3.662   2.030   0.911  0.0112 -0.2335  0.0684
 1271WN      WN 4087   5.080   0.487  11.887  0.0433 -0.3340 -0.0733
 1272WN      WN 4088   4.365   3.754  13.807 -0.1055  0.1160 -0.0642
 1273WN      WN 4089   5.273   1.443  13.572 -0.2584  0.0823 -0.1302
 1274WN      WN 4090   5.939   2.614   1.386  0.1908 -0.1267  0.0619
 1275WN      WN 4091   2.957   3.976   1.156  0.1405  0.0335  0.2756
 1276WN      WN 4092   3.047   4.994  12.915  0.1598  0.1028  0.1500
 1277WN      WN 4093   2.153   2.055  13.052  0.2977 -0.0364 -0.1729
 1278WN      WN 4094   6.031   2.142  12.630  0.4478  0.2214 -0.1716
 1279WN      WN 4095   4.249   6.474  13.130  0.2263 -0.3238 -0.2103
 1280WN      WN 4096   3.638   3.672  13.220  0.2457 -0.1847  0.3440
 1281WN      WN 4097   2.670   3.766  13.290 -0.1351 -0.0789  0.0749
 1282WN      WN 4098   1.980   1.578   2.654  0.0674 -0.2141  0.3962
 1283WN      WN 4099   4.259   4.461   0.716  0.1396 -0.2271 -0.1123
 1284WN      WN 4100   3.685   1.289  13.838  0.0226 -0.1843 -0.0166
 1285WN      WN 4101   0.923   2.367  11.887  0.1222  0.2271 -0.2580
 1286WN      WN 4102   2.427   3.936   2.466  0.0638  0.2153  0.1146
 1287WN      WN 4103   5.953   5.908  11.408 -0.1799  0.0734  0.0188
 1288WN      WN 4104   3.362   0.734  11.907  0.1059 -0.1123  0.0646
 1289WN      WN 4105   3.315   4.321   2.749 -0.0939 -0.0568 -0.0637
 1290WN      WN 4106   4.695   0.385   0.464 -0.0468 -0.1789 -0.1810
 1291WN      WN 4107   1.310   3.739   0.274  0.0232 -0.0142 -0.1318
 1292WN      WN 4108   3.746   4.425  13.888  0.0636 -0.0201  0.0101
 1293WN      WN 4109   6.310   5.308  13.680 -0.1029  0.2085  0.0656
 1294WN      WN 4110   5.895   0.491  12.867 -0.0776  0.0209  0.1075
 1295WN      WN 4111   4.573   1.158   3.269 -0.1779 -0.3788 -0.1907
 1296WN      WN 4112   2.817   5.373   0.772 -0.1273 -0.1437  0.0285
 1297WN      WN 4113   1.762   5.289  13.273 -0.1025 -0.1862 -0.2878
 1298WN      WN 4114   2.253   2.620  14.038  0.3730  0.2731 -0.1061
 1299WN      WN 4115   3.025   5.951  11.444  0.0036 -0.0380  0.2550
 1300WN      WN 4116   4.748   5.430  11.769 -0.2613 -0.0460  0.2356
 1301WN      WN 4117   5.703   0.423   2.180  0.1111  0.1932 -0.2805
 1302WN      WN 4118   6.263   2.650  14.370 -0.2725 -0.1296  0.0150
 1303WN      WN 4119   3.354   5.177  14.337 -0.0506  0.0329  0.1448
 1304WN      WN 4120   0.061   5.783  13.652 -0.2399 -0.0106 -0.1355
 1305WN      WN 4121   4.092   1.171   0.202  0.5070  0.0638  0.2724
 1306WN      WN 4122   2.587   5.486  11.946 -0.0813  0.0568 -0.0415
 1307WN      WN 4123   1.056   0.662   2.134  0.1408  0.1588  0.3893
 1308WN      WN 4124   6.133   3.874  10.957  0.0198 -0.0543 -0.2424
 1309WN      WN 4125   0.230   4.749  14.292  0.0264  0.0533  0.0983
 1310WN      WN 4126   2.633   6.021   2.125  0.4255 -0.0329 -0.1847
 1311WN      WN 4127   3.149   0.219  12.332  0.0008  0.0771 -0.1906
 1312WN      WN 4128   0.897   5.964   1.444 -0.2499 -0.1051  0.0282
 1313WN      WN 4129   5.391   5.102   2.376  0.0095  0.2468 -0.3859
 1314WN      WN 4130   3.988   0.801  13.788 -0.3479 -0.1527  0.2780
 1315WN      WN 4131   5.697   1.855  11.672 -0.2114 -0.0333 -0.0384
 1316WN      WN 4132   2.012   1.428   1.250 -0.2278 -0.2146 -0.2611
 1317WN      WN 4133   2.336   2.448   2.038 -0.2175  0.0178 -0.1213
 1318WN      WN 4134   1.831   2.602  12.271 -0.1154  0.3256  0.1529
 1319WN      WN 4135   4.389   4.260   2.829 -0.2614 -0.1459  0.0851
 1320WN      WN 4136   0.321   0.485  14.442  0.0654  0.0953  0.1088
 1321WN      WN 4137   1.658   2.909  11.914 -0.4237 -0.3393  0.2764
 1322WN      WN 4138   0.001   6.468  13.216 -0.1307  0.0562 -0.1217
 1323WN      WN 4139   5.016   2.116   1.276 -0.0229 -0.2269  0.2313
 1324WN      WN 4140   5.052   5.121   1.828 -0.0063  0.1849 -0.2531
 1325WN      WN 4141   0.823   3.380   3.247  0.2530 -0.1491  0.1720
 1326WN      WN 4142   1.276   1.259   0.147 -0.2252  0.0317 -0.1461
 1327WN      WN 4143   1.114   4.545   1.012 -0.0435  0.0152 -0.0913
 1328WN      WN 4144   3.255   4.284  12.750  0.0008 -0.1318  0.1147
 1329WN      WN 4145   4.258   2.895  11.147 -0.3699 -0.1430 -0.0451
 1330WN      WN 4146   5.469   5.349  14.061 -0.3593 -0.3239  0.0296
 1331WN      WN 4147   3.678   5.340   2.332  0.2017  0.2399  0.0833
 1332WN      WN 4148   0.316   0.970   2.254 -0.1840 -0.0152 -0.1635
 1333WN      WN 4149   2.902   1.559   0.602 -0.1573  0.1252  0.0998
 1334WN      WN 4150   4.012   5.805  11.291 -0.0828  0.2339 -0.3291
 1335WN      WN 4151   0.721   2.912  12.802 -0.0540  0.0057  0.0051
 1336WN      WN 4152   5.377   5.891  13.659 -0.0906  0.2345 -0.0247
 1337WN      WN 4153   1.360   0.231  12.412  0.2666  0.0518  0.0262
 1338WN      WN 4154   1.399   0.961  11.955 -0.1763  0.1736  0.2051
 1339WN      WN 4155   4.250   0.619  12.305  0.0605  0.1989  0.2624
 1340WN      WN 4156   1.047   3.154   2.382  0.0314 -0.0760 -0.2217
 1341WN      WN 4157   2.722   4.256  13.340  0.2936  0.1402 -0.2238
 1342WN      WN 4158   1.262   4.637   2.101 -0.2044 -0.0599 -0.1096
 1343WN      WN 4159   3.122   3.750  14.158  0.0737 -0.1764 -0.0224
 1344WN      WN 4160   4.179   5.691   1.118  0.2127 -0.0852 -0.2557
 1345WN      WN 4161   1.500   3.325   0.631  0.1363  0.1952 -0.0230
 1346WN      WN 4162   3.187   5.169   2.238 -0.3140 -0.1239  0.1242
 1347WN      WN 4163   5.914   0.150   3.071 -0.0203 -0.0254 -0.2414
 1348WN      WN 4164   5.253   2.535   0.976 -0.1589 -0.0464 -0.0799
 1349WN      WN 4165   6.313   1.775  14.071 -0.0516  0.1959 -0.3062
 1350WN      WN 4166   2.978   1.688   2.398  0.3416 -0.0173 -0.0870
 1351WN      WN 4167   3.201   4.353   1.942  0.0170 -0.0325 -0.0033
 1352WN      WN 4168   4.598   4.573   1.084 -0.2870  0.1409 -0.0122
 1353WN      WN 4169   5.447   5.998  12.239  0.1046 -0.0178 -0.2415
 1354WN      WN 4170   0.348   0.947  13.512 -0.0326  0.0928  0.2496
 1355WN      WN 4171   2.854   5.801  13.157 -0.2910  0.0419  0.0138
 1356WN      WN 4172   4.945   0.772   1.490  0.0446  0.0992 -0.1951
 1357WN      WN 4173   2.982   5.246   1.768 -0.1101  0.0810 -0.0360
 1358WN      WN 4174   6.079   2.487  13.886  0.2164  0.0987 -0.0858
 1359WN      WN 4175   2.372   2.654   3.008  0.3152  0.0765  0.1616
 1360WN      WN 4176   4.070   5.672  13.792 -0.1778  0.1066  0.0368
 1361WN      WN 4177   0.269   5.942  12.388 -0.1404 -0.1280  0.0501
 1362WN      WN 4178   4.726   5.213   3.146 -0.1150  0.0406  0.2051
 1363WN      WN 4179   3.337   6.047   2.785 -0.0988 -0.0297  0.0479
 1364WN      WN 4180   0.769   6.065  12.613 -0.1857 -0.0247  0.0810
 1365WN      WN 4181   2.762   1.743   1.033  0.2881 -0.0100 -0.3671
 1366WN      WN 4182   0.795   0.313   2.898 -0.2126 -0.1005  0.1177
 1367WN      WN 4183   0.610   4.884  12.591 -0.0875  0.0225 -0.0720
 1368WN      WN 4184   2.597   2.384  13.719 -0.1397  0.2958  0.0054
 1369WN      WN 4185   0.133   6.187   2.037  0.2716 -0.0627  0.1113
 1370WN      WN 4186   1.383   1.777  12.967 -0.2998  0.0478  0.1931
 1371WN      WN 4187   0.738   0.009   0.560  0.0998 -0.1162 -0.0574
 1372WN      WN 4188   3.880   2.494   1.098 -0.0667  0.0918  0.0660
 1373WN      WN 4189   1.923   3.021  14.361  0.1589 -0.0814  0.3415
 1374WN      WN 4190   0.531   3.992   0.390  0.0891 -0.1481  0.0434
 1375WN      WN 4191   1.690   4.688   0.412 -0.0463  0.1108 -0.0111
 1376WN      WN 4192   6.370   4.685   1.095 -0.2062  0.0775 -0.0624
 1377WN      WN 4193   4.440   3.744   2.789  0.0085 -0.2941  0.2132
 1378WN      WN 4194   3.957   2.999  14.319 -0.1654  0.2643  0.2065
 1379WN      WN 4195   2.375   1.491   0.830 -0.0409  0.0376  0.1045
 1380WN      WN 4196   1.572   2.227  13.099  0.0915 -0.1200 -0.1049
 1381WN      WN 4197   5.585   4.124  12.606 -0.0479 -0.5280 -0.0757
 1382WN      WN 4198   0.839   2.923   3.470 -0.1024  0.0741  0.0237
 1383WN      WN 4199   1.822   3.546  13.635 -0.1389 -0.0985 -0.0311
 1384WN      WN 4200   4.163   0.283   1.762  0.1945 -0.1120 -0.0147
 1385WN      WN 4201   5.143   0.287   1.445  0.0265 -0.1315 -0.1189
 1386WN      WN 4202   1.271   1.772  11.336 -0.0838  0.0467  0.0204
 1387WN      WN 4203   3.482   4.710  12.536  0.0311 -0.5298  0.0256
 1388WN      WN 4204   5.053   0.714   1.007  0.3350 -0.0255 -0.1594
 1389WN      WN 4205   3.332   0.193  13.129  0.3612 -0.1298  0.0023
 1390WN      WN 4206   1.512   3.843   0.769 -0.0409  0.1446 -0.0716
 1391WN      WN 4207   3.658   4.564   1.625 -0.0298  0.0126 -0.0533
 1392WN      WN 4208   6.335   3.374  11.633  0.0060  0.0733  0.2529
 1393WN      WN 4209   4.684   3.123  12.809  0.2388 -0.1408 -0.0753
 1394WN      WN 4210   0.482   4.412   2.201  0.0593  0.0710 -0.0890
 1395WN      WN 4211   1.959   4.221  12.551 -0.0489 -0.0796 -0.4136
 1396WN      WN 4212   6.001   4.385   2.037  0.0822  0.4107  0.1253
 1397WN      WN 4213   1.652   5.655  13.693  0.1580 -0.2229 -0.2294
 1398WN      WN 4214   3.381   2.281   3.626 -0.2690 -0.1001 -0.2425
 1399WN      WN 4215   0.473   4.739   2.621  0.0176  0.1621 -0.0271
 1400WN      WN 4216   4.128   3.863   3.492 -0.0917  0.1605 -0.1492
 1401WN      WN 4217   2.642   2.564  11.862 -0.1474 -0.0539 -0.0746
 1402WN      WN 4218   0.583   3.155   0.030  0.1031 -0.2517 -0.3090
 1403WN      WN 4219   4.552   3.982   3.204  0.0104  0.1330 -0.0694
 1404WN      WN 4220   4.012   4.929  13.251 -0.0307  0.2175  0.3196
 1405WN      WN 4221   3.869   1.209   1.746 -0.1581 -0.0399 -0.4916
 1406WN      WN 4222   0.734   1.889   1.487  0.0208 -0.1780  0.2473
 1407WN      WN 4223   5.373   5.205  13.469 -0.1570  0.3600  0.0257
 1408WN      WN 4224   4.590   5.032   1.524  0.0591 -0.0327  0.2721
 1409WN      WN 4225   5.546   4.619  12.634  0.0274  0.1721  0.1397
 1410WN      WN 4226   0.335   6.454   0.231 -0.4309 -0.0868 -0.0621
 1411WN      WN 4227   1.752   1.237  12.242  0.1546  0.1143 -0.1279
 1412WN      WN 4228   3.525   1.315  13.343  0.1214 -0.2041  0.2851
 1413WN      WN 4229   2.966   2.087  10.970  0.0267 -0.1353  0.0365
 1414WN      WN 4230   5.543   3.195  14.196  0.0958 -0.0526  0.2243
 1415WN      WN 4231   0.695   3.935  12.755  0.0776  0.1262  0.0702
 1416WN      WN 4232   4.334   5.496   2.455  0.1735  0.1399  0.1657
 1417WN      WN 4233   0.806   4.671  12.150  0.1416  0.1911  0.0606
 1418WN      WN 4234   1.259   6.003  13.675 -0.1105  0.1134 -0.1241
 1419WN      WN 4235   3.109   2.993   2.361 -0.0074  0.0839 -0.1846
 1420WN      WN 4236   4.968   5.886   1.143  0.1601 -0.0316  0.1392
 1421WN      WN 4237   6.198   5.855   0.516  0.3104  0.1484  0.3785
 1422WN      WN 4238   2.224   3.570   0.092  0.0202  0.0340 -0.0621
 1423WN      WN 4239   3.883   4.141  12.971 -0.2688 -0.0005 -0.0890
 1424WN      WN 4240   2.554   4.561   0.778  0.1222  0.1726  0.3266
 1425WN      WN 4241   2.100   6.462   0.572  0.1149  0.0447 -0.0913
 1426WN      WN 4242   5.821   3.383  13.818 -0.1995  0.2884  0.2338
 1427WN      WN 4243   2.658   3.805   1.517  0.1744 -0.1518  0.2676
 1428WN      WN 4244   1.500   2.502  12.663  0.0927 -0.1211  0.1590
 1429WN      WN 4245   3.563   0.129  12.641  0.2719 -0.0995  0.0872
 1430WN      WN 4246   2.915   5.145   2.664 -0.3478 -0.2393 -0.1365
 1431WN      WN 4247   5.924   3.157  12.920 -0.0915  0.1749  0.2515
 1432WN      WN 4248   3.412   1.937   0.038  0.1961  0.0451 -0.1816
 1433WN      WN 4249   5.404   1.151  12.439 -0.0817 -0.0741 -0.2269
 1434WN      WN 4250   6.148   1.625  12.673  0.0396 -0.1592 -0.0803
 1435WN      WN 4251   1.460   5.911  13.194  0.0461 -0.1031 -0.0729
 1436WN      WN 4252   1.015   1.440  13.857  0.1637  0.3311 -0.0720
 1437WN      WN 4253   2.823   0.758   0.174  0.1668 -0.4524  0.2562
 1438WN      WN 4254   2.915   4.658  12.035  0.0466 -0.0969  0.1437
 1439WN      WN 4255   5.195   6.338  12.511 -0.1852  0.0180  0.0297
 1440WN      WN 4256   1.910   0.311  12.048  0.0048 -0.3177  0.0481
 1441WN      WN 4257   5.227   0.028  13.095 -0.0837 -0.0525 -0.1040
 1442WN      WN 4258   3.220   5.676   0.033 -0.3299 -0.1653  0.2257
 1443WN      WN 4259   0.406   3.908  14.040 -0.2153 -0.1626 -0.1042
 1444WN      WN 4260   6.298   0.112   0.360 -0.0619 -0.0574 -0.1278
 1445WN      WN 4261   4.242   1.846  13.781  0.0267 -0.1834  0.0001
 1446WN      WN 4262   6.109   0.704   2.090 -0.0605  0.0016 -0.2502
 1447WN      WN 4263   3.430   3.640  13.687 -0.0305 -0.2364 -0.0653
 1448WN      WN 4264   4.208   3.520  11.603 -0.0650  0.2485 -0.1211
 1449WN      WN 4265   5.402   3.611  13.920  0.2662  0.1796 -0.0495
 1450WN      WN 4266   6.309   5.176   0.628  0.1036 -0.0496 -0.0182
 1451WN      WN 4267   5.380   6.215   1.100 -0.1416  0.1772 -0.0127
 1452WN      WN 4268   0.991   4.319  13.577 -0.2327 -0.1024  0.0404
 1453WN      WN 4269   2.976   0.458  13.350  0.2154  0.0520 -0.2279
 1454WN      WN 4270   4.577   2.022   2.601  0.0586 -0.2001 -0.1419
 1455WN      WN 4271   1.504   3.039   1.133  0.0760 -0.1495 -0.2077
 1456WN      WN 4272   2.349   0.318   0.333  0.0106  0.2076  0.2752
 1457WN      WN 4273   1.516   0.534  12.846 -0.0223  0.0276 -0.3272
 1458WN      WN 4274   4.638   6.067   2.587  0.0234  0.1587  0.0366
 1459WN      WN 4275   2.068   6.406   2.604 -0.2906 -0.4589 -0.0033
 1460WN      WN 4276   3.630   4.045  13.613 -0.1149  0.0753 -0.0418
 1461WN      WN 4277   3.259   2.077  11.707  0.4852 -0.2817 -0.0407
 1462WN      WN 4278   2.289   2.633   0.053 -0.1109 -0.0872  0.1490
 1463WN      WN 4279   1.807   4.422   2.703 -0.1294 -0.1074  0.1794
 1464WN      WN 4280   3.432   0.937   1.918 -0.1420  0.3266 -0.1689
 1465WN      WN 4281   1.746   5.997   2.443  0.1062  0.1695  0.2121
 1466WN      WN 4282   1.709   4.455   1.528 -0.2668  0.1464 -0.2445
 1467WN      WN 4283   5.449   4.897   2.949  0.0810  0.0341  0.0053
 1468WN      WN 4284   2.780   5.988  11.873 -0.2202  0.1822 -0.1862
 1469WN      WN 4285   4.584   3.295  13.769  0.0770  0.0455 -0.0950
 1470WN      WN 4286   5.673   4.971  14.358 -0.2975  0.0164  0.0154
 1471WN      WN 4287   3.856   4.241   0.264 -0.0913 -0.0192  0.5762
 1472WN      WN 4288   6.431   6.369   3.425  0.0622 -0.0442 -0.2177
 1473WN      WN 4289   6.393   1.138   2.084  0.0018  0.3218  0.5784
 1474WN      WN 4290   3.081   1.621  12.095 -0.1999 -0.3218 -0.5625
 1475WN      WN 4291   3.223   1.755  11.316 -0.0572  0.2079  0.3246
 1476WN      WN 4292   6.357   0.478   1.419 -0.0022  0.1444 -0.2765
 1477WN      WN 4293   6.014   2.200  14.338 -0.0254  0.1881 -0.0654
 1478WN      WN 4294   4.047   1.158  12.452  0.0655  0.2223 -0.2744
 1479WN      WN 4295   4.260   4.179   1.162  0.1232 -0.0736 -0.3157
 1480WN      WN 4296   1.000   0.056   2.539 -0.0933  0.4043  0.0164
 1481WN      WN 4297   2.857   0.357   2.434  0.1292  0.1144 -0.0856
 1482WN      WN 4298   0.941   0.859   1.640  0.2943 -0.1782  0.1159
 1483WN      WN 4299   1.839   1.808  13.526 -0.0235  0.0756  0.2657
 1484WN      WN 4300   6.479   3.659   0.989 -0.0547 -0.0528 -0.2051
 1485WN      WN 4301   0.181   3.831  11.897 -0.1090 -0.2929 -0.1246
 1486WN      WN 4302   4.709   5.527   2.128  0.1130 -0.1210 -0.2177
 1487WN      WN 4303   4.138   0.695   1.519  0.2437  0.3805 -0.1822
 1488WN      WN 4304   0.175   1.446  13.286  0.2112 -0.1127 -0.0646
 1489WN      WN 4305   0.558   2.612  14.363  0.0707 -0.1285  0.1913
 1490WN      WN 4306   2.779   4.483   0.276 -0.1736  0.2146 -0.1653
 1491WN      WN 4307   0.294   0.753  13.966 -0.6164 -0.1340 -0.1820
 1492WN      WN 4308   0.645   2.909   2.326  0.0473 -0.0723  0.0495
 1493WN      WN 4309   1.082   3.307   0.134 -0.1317  0.1600  0.2155
 1494WN      WN 4310   3.840   2.097  12.395 -0.0785  0.2344  0.0392
 1495WN      WN 4311   1.863   0.199  13.663 -0.2280  0.0869 -0.0485
 1496WN      WN 4312   1.970   6.236  14.102 -0.1568 -0.1093 -0.0056
 1497WN      WN 4313   5.899   4.846   0.376  0.0575  0.4194  0.2416
 1498WN      WN 4314   2.427   1.135   1.990  0.2738  0.1866 -0.0597
 1499WN      WN 4315   3.494   1.543  14.227  0.0358  0.0259  0.0705
 1500WN      WN 4316   4.802   1.392  12.753  0.1307  0.0063 -0.2087
 1501WN      WN 4317   0.536   5.034  13.030 -0.2347  0.1998  0.2261
 1502WN      WN 4318   0.199   1.216   0.807  0.1099  0.0459  0.1441
 1503WN      WN 4319   4.571   3.598   0.148 -0.3796 -0.3202 -0.0900
 1504WN      WN 4320   2.708   2.637  13.316 -0.0389  0.3240  0.1369
 1505WN      WN 4321   1.495   3.050   2.197 -0.2876  0.1089  0.1712
 1506WN      WN 4322   4.736   1.946   3.159  0.0978  0.3574 -0.0520
 1507WN      WN 4323   4.639   3.435  11.853 -0.2095  0.3708 -0.0046
 1508WN      WN 4324   4.989   2.790  12.287  0.3445  0.0533  0.0593
 1509WN      WN 4325   1.084   0.234   0.875 -0.0564  0.2235 -0.2807
 1510WN      WN 4326   4.285   2.319   2.286 -0.4157  0.2070 -0.1221
 1511WN      WN 4327   2.479   1.690   2.692  0.3493 -0.0676  0.0201
 1512WN      WN 4328   1.481   0.687   0.869  0.0886  0.1217  0.1616
 1513WN      WN 4329   6.137   5.339   1.789 -0.0007 -0.0638 -0.0287
 1514WN      WN 4330   5.071   1.230   3.267  0.1484 -0.2617 -0.2568
 1515WN      WN 4331   5.222   1.144   3.804 -0.0539 -0.1204  0.0927
 1516WN      WN 4332   2.485   4.920  12.842  0.1484 -0.1595 -0.1482
 1517WN      WN 4333   4.063   2.630   3.552  0.1312  0.2168 -0.2075
 1518WN      WN 4334   4.837   0.764  13.437  0.1431 -0.1544 -0.1606
 1519WN      WN 4335   2.598   4.969  14.508  0.3338  0.0908  0.0379
 1520WN      WN 4336   3.952   3.034   0.793  0.3029 -0.1985  0.0230
 1521WN      WN 4337   0.290   2.627   0.657  0.0498  0.0431 -0.2220
 1522WN      WN 4338   2.850   2.122  11.900  0.4124 -0.0752  0.1069
 1523WN      WN 4339   1.192   0.241  13.677 -0.1581  0.2774 -0.0604
 1524WN      WN 4340   5.221   3.921  12.979  0.1875 -0.2057 -0.0903
 1525WN      WN 4341   5.596   6.329  12.860  0.1903  0.1313 -0.1151
 1526WN      WN 4342   4.531   1.585  14.078 -0.2998 -0.0070  0.1900
 1527WN      WN 4343   0.805   2.174  12.370  0.1145 -0.1083  0.1346
 1528WN      WN 4344   1.808   3.400   1.932 -0.1614 -0.0132 -0.2724
 1529WN      WN 4345   1.272   3.242  11.595 -0.0665  0.1582  0.3054
 1530WN      WN 4346   2.834   2.522  12.409 -0.2591 -0.1889 -0.3787
 1531WN      WN 4347   1.319   4.019  13.736  0.1937 -0.1431 -0.2595
 1532WN      WN 4348   0.924   1.106  12.805 -0.0270  0.1029 -0.1935
 1533WN      WN 4349   0.077   4.234  13.715  0.0472  0.0463  0.2648
 1534WN      WN 4350   4.102   1.593  12.086 -0.1533  0.1678 -0.1223
 1535WN      WN 4351   5.540   2.811  13.223  0.2348 -0.0146  0.0375
 1536WN      WN 4352   1.999   3.205   1.459  0.1667  0.0776 -0.1520
 1537WN      WN 4353   4.325   4.076  12.120  0.1045 -0.4369 -0.0233
 1538WN      WN 4354   1.255   2.688   1.497 -0.0825  0.0996  0.1445
 1539WN      WN 4355   2.281   4.670   0.300 -0.2242  0.3941  0.0328
 1540WN      WN 4356   4.587   2.678   2.154  0.1165  0.1298  0.4770
 1541WN      WN 4357   4.666   1.874  12.591 -0.0034  0.4019  0.2461
 1542WN      WN 4358   4.904   1.976  12.134 -0.2567 -0.1571  0.0261
 1543WN      WN 4359   2.836   2.505   2.311  0.0730 -0.2681 -0.1039
 1544WN      WN 4360   5.609   1.716  12.842  0.3775  0.2051  0.0518
 1545WN      WN 4361   2.487   4.420  14.297 -0.1360 -0.3122 -0.3953
 1546WN      WN 4362   0.783   5.324   0.737  0.1354  0.0511 -0.1009
 1547WN      WN 4363   6.322   1.691  13.517  0.0076 -0.2865 -0.1158
 1548WN      WN 4364   2.135   1.460  12.588 -0.1513 -0.3075 -0.1516
 1549WN      WN 4365   2.369   0.464  11.944 -0.2015  0.0643  0.1963
 1550WN      WN 4366   2.068   3.330  12.772  0.0040 -0.0542  0.2639
 1551WN      WN 4367   3.130   0.275   1.054  0.1037  0.1356 -0.4532
 1552WN      WN 4368   3.364   2.328  14.219  0.1615  0.0749 -0.2337
 1553WN      WN 4369   2.001   2.630  13.109  0.3602  0.1818  0.0415
 1554WN      WN 4370   5.346   4.968   1.471 -0.0072  0.1374  0.2879
 1555WN      WN 4371   1.758   5.549   1.511 -0.0504  0.2677  0.4033
 1556WN      WN 4372   2.935   3.195  14.144  0.0307 -0.1813  0.2504
 1557WN      WN 4373   1.604   4.175   0.304 -0.1104  0.0289 -0.0349
 1558WN      WN 4374   2.113   4.361   2.249  0.0410 -0.3775  0.4671
 1559WN      WN 4375   4.210   4.766  13.762  0.1620 -0.2439 -0.0721
 1560WN      WN 4376   1.831   3.720   0.430 -0.0352  0.1538  0.1947
 1561WN      WN 4377   5.320   3.191   1.602  0.0848  0.0670  0.0801
 1562WN      WN 4378   4.061   4.284   1.609  0.3518 -0.1218  0.1890
 1563WN      WN 4379   0.036   0.174  12.805 -0.3440 -0.0386  0.4324
 1564WN      WN 4380   4.750   0.653  12.180  0.1079 -0.1517  0.1733
 1565WN      WN 4381   1.227   2.434   0.481 -0.2453 -0.2090 -0.1093
 1566WN      WN 4382   3.312   6.065  11.851  0.1319  0.2625  0.0946
 1567WN      WN 4383   4.205   1.603   1.587 -0.0019 -0.1490 -0.4368
 1568WN      WN 4384   0.005   2.136  13.696 -0.0855  0.2844 -0.2385
 1569WN      WN 4385   3.776   2.514   0.062 -0.2360 -0.1514 -0.1494
 1570WN      WN 4386   5.653   6.032  13.241 -0.5281  0.1662 -0.2385
 1571WN      WN 4387   4.589   4.532  13.491 -0.0191 -0.1235 -0.2756
 1572WN      WN 4388   2.364   2.060   0.821  0.0438  0.1201  0.0266
 1573WN      WN 4389   2.149   4.888   2.132 -0.1418  0.2692  0.1560
 1574WN      WN 4390   3.455   0.745  12.892 -0.2425  0.2056  0.1826
 1575WN      WN 4391   5.826   0.513  14.198  0.0310 -0.2272  0.0232
 1576WN      WN 4392   3.456   6.284  12.287  0.4173  0.1257 -0.1079
 1577WN      WN 4393   3.720   2.897  12.527 -0.0155  0.2686 -0.1016
 1578WN      WN 4394   0.385   1.589   1.767  0.1716  0.1418 -0.0045
 1579WN      WN 4395   1.030   4.003  13.148 -0.1672  0.4275  0.0245
 1580WN      WN 4396   5.008   5.795  12.371  0.1340  0.2865  0.0073
 1581WN      WN 4397   5.397   1.791  13.271  0.1079 -0.2746  0.1385
 1582WN      WN 4398   4.078   1.995   2.601  0.0742 -0.2436 -0.0008
 1583WN      WN 4399   6.146   4.901  12.950 -0.0890  0.0584  0.6938
 1584WN      WN 4400   4.272   4.643  12.124  0.0027  0.0098 -0.2538
 1585WN      WN 4401   2.520   2.213   2.769 -0.0463  0.1912 -0.0977
 1586WN      WN 4402   5.466   2.165   1.809 -0.0139 -0.0714 -0.0315
 1587WN      WN 4403   2.237   2.738   1.513  0.1431  0.1428  0.5835
 1588WN      WN 4404   5.836   0.921  14.499 -0.2247  0.1012  0.0718
 1589WN      WN 4405   0.413   5.914   1.123  0.0611  0.2234  0.1777
 1590WN      WN 4406   6.452   3.896  11.467 -0.1389  0.3175 -0.1684
 1591WN      WN 4407   2.144   0.783  12.260 -0.0808  0.0705  0.2604
 1592WN      WN 4408   4.524   4.075   3.762  0.4146 -0.1269  0.0074
 1593WN      WN 4409   6.441   6.209  14.059 -0.3186  0.0778 -0.0044
 1594WN      WN 4410   1.863   4.181  13.527 -0.0115  0.4272 -0.0660
 1595WN      WN 4411   0.701   5.196  13.514  0.0056  0.3433 -0.0904
 1596WN      WN 4412   4.745   0.657   2.354 -0.2317 -0.3367 -0.2855
 1597WN      WN 4413   5.649   5.068  12.633 -0.0440 -0.1100  0.2635
 1598WN      WN 4414   0.938   0.477  12.669 -0.2202 -0.0004  0.2658
 1599WN      WN 4415   5.541   0.513   0.115 -0.0436 -0.1054  0.0361
 1600WN      WN 4416   6.131   5.298  12.604  0.2553 -0.1368 -0.2312
 1601WN      WN 4417   3.470   5.992   1.794 -0.2306 -0.1524 -0.0243
 1602WN      WN 4418   0.680   3.473   0.413  0.1931 -0.0932  0.2761
 1603WN      WN 4419   0.177   4.067   1.730 -0.2109  0.1181 -0.0077
 1604WN      WN 4420   3.684   4.769   2.120  0.1905 -0.1017 -0.0000
 1605WN      WN 4421   3.753   2.858   1.691  0.1240  0.2445 -0.0792
 1606WN      WN 4422   6.265   2.437   2.259  0.2199 -0.0672  0.0161
 1607WN      WN 4423   4.289   2.152  12.735  0.2187  0.2850  0.1726
 1608WN      WN 4424   1.901   2.838   2.639  0.1335  0.0903 -0.0222
 1609WN      WN 4425   1.637   0.684  12.292  0.0539  0.1253 -0.0772
 1610WN      WN 4426   4.748   5.627   2.825  0.0531 -0.4840  0.2310
 1611WN      WN 4427   2.769   3.625  11.612 -0.1009 -0.0971 -0.0725
 1612WN      WN 4428   1.209   1.905   1.261 -0.2180 -0.0127  0.1587
 1613WN      WN 4429   5.670   5.849  14.062 -0.1109 -0.3172  0.2600
 1614WN      WN 4430   2.973   4.507   3.491  0.1566  0.0743  0.0665
 1615WN      WN 4431   3.979   4.774   0.133 -0.0525 -0.1357 -0.0729
 1616WN      WN 4432   5.089   5.695  14.109 -0.1780  0.2625  0.0415
 1617WN      WN 4433   0.856   2.885  13.431 -0.0460  0.0849 -0.0416
 1618WN      WN 4434   0.181   2.085   1.986 -0.0503 -0.0784  0.1005
 1619WN      WN 4435   6.139   3.552   1.361  0.1592  0.3350  0.3051
 1620WN      WN 4436   5.087   6.260   1.549 -0.1664  0.3447  0.0764
 1621WN      WN 4437   2.547   5.940   1.301 -0.3582  0.0185  0.6470
 1622WN      WN 4438   6.470   3.717   2.169  0.1327 -0.1348 -0.3946
 1623WN      WN 4439   4.172   5.298   1.428  0.0984 -0.1100  0.0309
 1624WN      WN 4440   1.511   4.246  14.337  0.1534  0.1239 -0.1168
 1625WN      WN 4441   0.613   6.029  13.108 -0.3605 -0.1283  0.1556
 1626WN      WN 4442   1.606   5.925  12.072  0.1429 -0.1156 -0.0252
 1627WN      WN 4443   4.395   3.184   1.996  0.1186 -0.0767  0.2637
 1628WN      WN 4444   0.446   5.125  14.447 -0.2570 -0.0072 -0.1471
 1629WN      WN 4445   4.222   4.295  12.563 -0.3809  0.1139  0.1082
 1630WN      WN 4446   4.743   6.282  12.306  0.1102 -0.1227  0.3803
 1631WN      WN 4447   3.791   3.789  14.064  0.1579  0.1377  0.1638
 1632WN      WN 4448   3.456   5.919  12.668  0.2718  0.0214  0.1928
 1633WN      WN 4449   3.432   1.573  12.904  0.1572 -0.1095  0.0525
 1634WN      WN 4450   3.767   0.302   2.053 -0.0074  0.1690 -0.2569
 1635WN      WN 4451   2.390   3.070   0.286 -0.0169 -0.1341 -0.2441
 1636WN      WN 4452   0.769   5.476  14.102 -0.2529  0.3004 -0.3966
 1637WN      WN 4453   3.841   2.916  13.118 -0.0907 -0.0417 -0.2184
 1638WN      WN 4454   3.469   1.739   2.349  0.0834  0.0931  0.2943
 1639WN      WN 4455   2.502   3.418  12.974 -0.1122 -0.1803  0.1534
 1640WN      WN 4456   2.161   1.252   0.454 -0.4501  0.1612 -0.0642
 1641WN      WN 4457   3.797   0.367  13.015  0.3098 -0.1312  0.1196
 1642WN      WN 4458   5.537   2.045   0.637  0.1011  0.0288  0.1001
 1643WN      WN 4459   2.690   2.061   2.160  0.3067  0.0113 -0.3051
 1644WN      WN 4460   1.790   3.014  13.785  0.3817  0.0274 -0.3598
 1645WN      WN 4461   0.640   6.051   0.135  0.2135  0.0777 -0.2380
 1646WN      WN 4462   1.840   3.368   2.450 -0.0693 -0.0357  0.0200
 1647WN      WN 4463   1.495   6.029  12.747 -0.3718  0.0774  0.1816
 1648WN      WN 4464   1.366   4.468  12.205 -0.2231  0.1531  0.0192
 1649WN      WN 4465   5.177   3.231   2.449 -0.0696  0.0726 -0.1892
 1650WN      WN 4466   2.106   3.821  12.812  0.1179  0.1925  0.2101
 1651WN      WN 4467   0.335   5.001   1.178  0.0458  0.0544 -0.2612
 1652WN      WN 4468   0.627   4.761  11.718  0.3085  0.0022 -0.1506
 1653WN      WN 4469   1.703   2.675   0.187 -0.1643 -0.2394 -0.0880
 1654WN      WN 4470   4.177   3.427  14.175  0.5658 -0.0825  0.1836
 1655WN      WN 4471   5.746   4.141  13.170  0.0607 -0.1632  0.0495
 1656WN      WN 4472   6.006   4.357   0.440 -0.0285  0.2225  0.0071
 1657WN      WN 4473   6.361   5.229   1.134 -0.2028  0.3584 -0.0319
 1658WN      WN 4474   5.807   6.192  11.901 -0.0490 -0.2486  0.2440
 1659WN      WN 4475   5.078   2.260  14.320  0.0327  0.2692  0.4149
 1660WN      WN 4476   2.612   4.245  11.960  0.0152 -0.0989 -0.1586
 1661WN      WN 4477   0.686   1.446  12.542  0.1391 -0.1346  0.0019
 1662WN      WN 4478   4.830   4.504   1.965  0.2645 -0.3201  0.0714
 1663WN      WN 4479   6.303   2.740   1.799  0.1548  0.3010 -0.1438
 1664WN      WN 4480   6.058   4.447  12.631  0.1027  0.0712 -0.0930
 1665WN      WN 4481   1.795   5.791   3.298  0.1436  0.0298 -0.2260
 1666WN      WN 4482   2.039   4.522   1.070  0.0264 -0.3385  0.0176
 1667WN      WN 4483   6.288   1.011   1.621 -0.1282  0.0625 -0.0621
 1668WN      WN 4484   2.672   3.597   1.952  0.0012  0.0676 -0.1828
 1669WN      WN 4485   1.269   0.999  12.516 -0.0441  0.0789  0.0708
 1670WN      WN 4486   0.830   3.249   1.145  0.0161 -0.1932  0.2613
 1671WN      WN 4487   1.465   4.108  11.765 -0.0959  0.0880 -0.2713
 1672WN      WN 4488   0.815   2.468   0.731  0.1877 -0.3117  0.0105
 1673WN      WN 4489   1.547   6.140   2.935  0.0519  0.0126 -0.1420
 1674WN      WN 4490   5.521   5.973   2.910  0.0498 -0.0635 -0.0352
 1675WN      WN 4491   2.128   5.945   0.525 -0.1364  0.1591  0.1614
 1676WN      WN 4492   4.915   3.060  11.839 -0.1369 -0.3926  0.0644
 1677WN      WN 4493   2.924   0.822   2.097  0.1041 -0.2396 -0.3234
 1678WN      WN 4494   3.816   0.893  14.233  0.3787 -0.1826  0.0965
 1679WN      WN 4495   4.583   1.146   0.129  0.2305  0.2501 -0.2326
 1680WN      WN 4496   0.507   0.400  12.167  0.0230 -0.0031  0.2041
 1681WN      WN 4497   1.831   2.400   2.334 -0.0011 -0.3711 -0.1128
 1682WN      WN 4498   6.267   4.976  14.227 -0.1707  0.2440  0.0139
 1683WN      WN 4499   0.130   5.976  13.224 -0.0364  0.1352  0.2355
 1684WN      WN 4500   5.549   2.169  12.580 -0.1134 -0.3090 -0.1824
 1685WN      WN 4501   1.210   2.318   0.984 -0.0708 -0.2887  0.1854
 1686WN      WN 4502   2.866   4.282   1.574 -0.0576 -0.4177  0.0127
 1687WN      WN 4503   4.381   5.110  14.069  0.3423  0.0767 -0.0719
 1688WN      WN 4504   4.399   3.491  13.348  0.2670  0.1635  0.2070
 1689WN      WN 4505   4.268   1.876  11.215  0.1153 -0.3680 -0.1134
 1690WN      WN 4506   6.485   4.203  14.226  0.0715 -0.0725 -0.2183
 1691WN      WN 4507   4.718   5.676  12.805  0.2836  0.0842 -0.1408
 1692WN      WN 4508   1.084   5.742  14.495  0.2104  0.0578 -0.0576
 1693WN      WN 4509   4.955   2.034   1.763  0.0916  0.2407  0.1969
 1694WN      WN 4510   0.357   5.646   1.980 -0.0756 -0.0440  0.3264
 1695WN      WN 4511   4.069   2.065   1.819  0.0069  0.0535 -0.0601
 1696WN      WN 4512   1.763   1.433  14.332 -0.0079 -0.3102 -0.0474
 1697WN      WN 4513   5.863   0.804  12.384 -0.0776  0.1077 -0.2904
 1698WN      WN 4514   0.069   0.061   1.659 -0.1873 -0.2906 -0.1013
 1699WN      WN 4515   5.064   5.401   1.267 -0.3700 -0.2356 -0.1459
 1700WN      WN 4516   5.243   4.432   3.087 -0.0430 -0.0310 -0.0502
 1701WN      WN 4517   1.161   1.904   0.272  0.0539  0.0151  0.1898
 1702WN      WN 4518   1.220   3.629  11.879 -0.2216  0.1405  0.1784
 1703WN      WN 4519   0.205   2.035   1.439  0.0360  0.1222 -0.3814
 1704WN      WN 4520   6.084   3.410   0.298 -0.0313  0.1465  0.0673
 1705WN      WN 4521   5.140   3.581   1.978 -0.0979  0.1537  0.0406
 1706WN      WN 4522   3.858   1.599   0.087 -0.1470  0.0868 -0.2359
 1707WN      WN 4523   4.941   4.867   1.230 -0.1165  0.3968 -0.1458
 1708WN      WN 4524   4.513   3.070   1.111  0.3684 -0.1735  0.0260
 1709WN      WN 4525   3.381   3.662   1.480 -0.4147  0.1908 -0.1734
 1710WN      WN 4526   1.625   2.221   3.148 -0.0717 -0.0375  0.1222
 1711WN      WN 4527   5.227   0.276  14.304 -0.0943 -0.0887  0.1480
 1712WN      WN 4528   4.803   1.586   0.418 -0.0779 -0.1795  0.1001
 1713WN      WN 4529   4.831   4.117   0.253 -0.0780  0.0324 -0.0440
 1714WN      WN 4530   6.280   6.299   0.798  0.0584  0.0849  0.1041
 1715WN      WN 4531   4.533   3.529   2.318 -0.1193  0.2800 -0.2318
 1716WN      WN 4532   3.047   5.757   1.619 -0.1216 -0.1160  0.3090
 1717WN      WN 4533   2.896   4.064   2.226  0.0281 -0.1458 -0.3816
 1718WN      WN 4534   5.102   0.510  12.956 -0.0435 -0.0371  0.2625
 1719WN      WN 4535   4.107   2.560  12.406 -0.0255  0.1233  0.2224
 1720WN      WN 4536   5.302   2.698  14.097  0.0102  0.0304 -0.1633
 1721WN      WN 4537   0.829   5.592  11.697  0.0318 -0.1746 -0.1827
 1722WN      WN 4538   0.100   0.747  12.277  0.1557 -0.2535  0.1467
 1723WN      WN 4539   4.900   6.008  13.850 -0.0879 -0.2128  0.2188
 1724WN      WN 4540   4.940   3.250  14.363 -0.5111 -0.1407 -0.0911
 1725WN      WN 4541   1.746   5.530   0.042 -0.2617  0.1591  0.1095
 1726WN      WN 4542   4.723   3.710   0.653  0.0223 -0.3330  0.3033
 1727WN      WN 4543   2.078   5.408  13.691  0.1839 -0.1656 -0.1800
 1728WN      WN 4544   5.924   5.755   2.650 -0.0172  0.1041 -0.0602
 1729WN      WN 4545   0.706   4.779   0.875 -0.1805 -0.1605  0.1974
 1730WN      WN 4546   1.989   2.877   2.151 -0.1899 -0.3003  0.2130
 1731WN      WN 4547   3.281   5.223   1.176  0.1029  0.1531  0.2888
 1732WN      WN 4548   1.949   5.686  14.150 -0.0597  0.1016 -0.0703
 1733WN      WN 4549   1.311   3.559   1.141  0.3193 -0.1510 -0.0301
 1734WN      WN 4550   0.703   1.211   2.013 -0.0716 -0.1604 -0.3355
 1735WN      WN 4551   0.368   5.358  12.291 -0.1878  0.0757 -0.0302
 1736WN      WN 4552   5.667   2.236  13.064  0.3646 -0.0530  0.1089
 1737WN      WN 4553   5.934   0.157  14.508  0.0122  0.0923 -0.0587
 1738WN      WN 4554   1.786   6.318  11.219 -0.0829 -0.0347 -0.3773
 1739WN      WN 4555   3.431   0.841   2.378  0.0253  0.0556 -0.0550
 1740WN      WN 4556   3.363   5.730   3.287 -0.1514  0.4162  0.0508
 1741WN      WN 4557   3.867   1.545   2.746 -0.0307  0.0973  0.1330
 1742WN      WN 4558   3.928   5.982  12.532  0.1532  0.3883 -0.1015
 1743WN      WN 4559   4.102   0.199   1.287  0.0609 -0.1501  0.0627
 1744WN      WN 4560   2.235   3.610   1.714 -0.1505  0.0374  0.3068
 1745WN      WN 4561   0.903   1.782  12.857  0.2822  0.0936  0.1991
 1746WN      WN 4562   1.457   3.117  13.438  0.0949 -0.3543  0.3820
 1747WN      WN 4563   5.872   2.573  12.428  0.0539  0.1268  0.4733
 1748WN      WN 4564   6.259   0.391   3.405 -0.0098  0.3127 -0.1196
 1749WN      WN 4565   3.723   3.631   3.432 -0.0877  0.1616 -0.2748
 1750WN      WN 4566   2.256   0.294   1.594  0.1982  0.1183  0.2228
 1751WN      WN 4567   0.248   6.065   2.746  0.2253  0.0746 -0.0953
 1752WN      WN 4568   2.735   6.478  14.412  0.1797  0.0525 -0.3069
 1753WN      WN 4569   0.131   4.283   2.664 -0.4158 -0.2743  0.1396
 1754WN      WN 4570   2.328   1.818   1.348 -0.3402  0.1763  0.2237
 1755WN      WN 4571   0.443   1.726   0.955  0.0862 -0.0251 -0.0587
 1756WN      WN 4572   3.116   2.579  11.797  0.0957 -0.0673 -0.1487
 1757WN      WN 4573   5.128   0.203   0.801 -0.1389 -0.0494 -0.2564
 1758WN      WN 4574   1.489   5.396   3.182 -0.0301  0.0009  0.1038
 1759WN      WN 4575   6.130   0.076  13.872  0.1151 -0.2995 -0.5258
 1760WN      WN 4576   5.473   2.119   1.083  0.1541  0.0559  0.1645
 1761WN      WN 4577   0.645   4.975  13.988  0.2661 -0.1460  0.0308
 1762WN      WN 4578   5.389   4.732   1.972  0.2453  0.0709  0.2709
 1763WN      WN 4579   4.192   5.908   0.304  0.2461  0.0126 -0.2065
 1764WN      WN 4580   4.960   0.400   1.998  0.0745  0.4129  0.2466
 1765WN      WN 4581   2.003   1.678  12.164  0.2751  0.3897  0.2846
 1766WN      WN 4582   5.923   5.781  12.409 -0.0290  0.1284  0.1021
 1767WN      WN 4583   5.889   4.037   1.437 -0.0141  0.2709  0.0285
 1768WN      WN 4584   1.618   2.736   0.702  0.1777  0.0677  0.0601
 1769WN      WN 4585   5.143   1.904  12.755 -0.0025  0.0893  0.1774
 1770WN      WN 4586   5.011   4.871  12.573  0.0529  0.1812 -0.2499
 1771WN      WN 4587   2.545   1.302   1.368  0.0661  0.0698  0.4176
 1772WN      WN 4588   1.963   4.467  14.043 -0.0008 -0.1312  0.0838
 1773WN      WN 4589   0.807   5.222  12.096 -0.0261  0.1277 -0.2939
 1774WN      WN 4590   4.313   4.375  13.066  0.0514  0.1444  0.0864
 1775WN      WN 4591   4.122   3.306   0.167 -0.1787 -0.0113 -0.0469
 1776WN      WN 4592   3.219   3.345   0.137  0.3280 -0.0649  0.3582
 1777WN      WN 4593   0.642   3.650  13.177 -0.2144 -0.1308 -0.2837
 1778WN      WN 4594   2.168   4.180  11.693  0.0307 -0.2553  0.1847
 1779WN      WN 4595   1.393   2.089  13.592 -0.0943 -0.2261 -0.0094
 1780WN      WN 4596   1.774   0.513   0.263  0.0093 -0.0086  0.1177
 1781WN      WN 4597   5.965   2.015  13.692  0.0558  0.0175 -0.1412
 1782WN      WN 4598   5.454   0.344  12.667 -0.0789  0.1611  0.3645
 1783WN      WN 4599   1.300   5.362   0.887  0.0208 -0.1799  0.2404
 1784WN      WN 4600   3.371   4.184   1.414  0.0905 -0.0393 -0.3010
 1785WN      WN 4601   2.837   0.762  13.802 -0.1641  0.1828 -0.0488
 1786WN      WN 4602   4.726   2.701  14.097  0.2246 -0.1262 -0.3265
 1787WN      WN 4603   4.314   0.630   2.644  0.0643  0.0703  0.1848
 1788WN      WN 4604   4.170   3.633   1.991  0.1091 -0.3321  0.1228
 1789WN      WN 4605   0.777   4.513   0.469 -0.0655  0.1759  0.1261
 1790WN      WN 4606   0.366   0.466  12.617  0.2281 -0.1343  0.0293
 1791WN      WN 4607   3.889   3.379  12.488  0.2073 -0.0935 -0.5431
 1792WN      WN 4608   3.721   6.406   2.470  0.1591 -0.1452  0.3508
 1793WN      WN 4609   6.027   0.225   2.509  0.1022  0.0212 -0.1220
 1794WN      WN 4610   4.820   3.503  12.333  0.3342 -0.2065 -0.0413
 1795WN      WN 4611   1.427   1.953   0.706  0.0915  0.1367 -0.5413
 1796WN      WN 4612   0.342   2.326   0.189  0.1626 -0.2046 -0.1711
 1797WN      WN 4613   6.152   0.824   2.598 -0.1516  0.0631  0.0880
 1798WN      WN 4614   2.580   0.187   0.765 -0.2550 -0.3338 -0.2845
 1799WN      WN 4615   1.892   1.806   2.157  0.0791  0.2707  0.2218
 1800WN      WN 4616   3.631   2.405   1.774 -0.1395  0.2129 -0.0419
 1801WN      WN 4617   2.059   4.268   0.094  0.0817 -0.2912 -0.2100
 1802WN      WN 4618   4.115   6.046  13.422  0.1203 -0.0999  0.0601
 1803WN      WN 4619   3.642   5.827   0.321 -0.1146  0.1175  0.0116
 1804WN      WN 4620   6.030   5.245   0.124 -0.2913  0.3292 -0.0223
 1805WN      WN 4621   4.099   2.590  11.813  0.1387  0.0149 -0.2798
 1806WN      WN 4622   3.490   3.320   2.476 -0.0998  0.2045  0.0293
 1807WN      WN 4623   6.468   4.948   0.180  0.1280  0.0393  0.0425
 1808WN      WN 4624   4.556   2.582  13.588  0.4263  0.2081  0.0946
 1809WN      WN 4625   1.129   2.667   2.411  0.0983 -0.0720 -0.1629
 1810WN      WN 4626   6.427   0.919  14.276 -0.2203  0.0915  0.1292
 1811WN      WN 4627   2.479   4.141  12.884 -0.3538  0.1909 -0.1146
 1812WN      WN 4628   2.534   5.066   1.622 -0.2066  0.3482  0.1275
 1813WN      WN 4629   2.957   5.732  12.236 -0.0576 -0.0974 -0.0235
 1814WN      WN 4630   0.946   2.449  14.031  0.0659  0.1732 -0.0767
 1815WN      WN 4631   0.416   2.500  12.722  0.0216 -0.0597 -0.1703
 1816WN      WN 4632   2.757   1.017  13.364  0.1409  0.1997  0.0521
 1817WN      WN 4633   0.209   3.030  14.215  0.2847  0.0894 -0.0632
 1818WN      WN 4634   1.922   4.509  11.292 -0.2371  0.0661 -0.0926
 1819WN      WN 4635   4.406   3.940  14.269 -0.2965  0.1573  0.0174
 1820WN      WN 4636   3.183   1.341   2.098 -0.0171  0.3099  0.4543
 1821WN      WN 4637   4.616   4.962   0.871 -0.0859 -0.1912 -0.2059
 1822WN      WN 4638   1.078   1.559   2.123 -0.0968  0.1088 -0.0472
 1823WN      WN 4639   2.123   4.873   0.715 -0.2828 -0.0825  0.0757
 1824WN      WN 4640   6.379   5.604  12.260  0.1116 -0.2602  0.0846
 1825WN      WN 4641   4.495   6.242  11.562 -0.0414 -0.1662  0.3608
 1826WN      WN 4642   0.446   3.981  12.347 -0.3288  0.1968  0.1846
 1827WN      WN 4643   4.368   5.885   1.922 -0.0986  0.0006  0.0800
 1828WN      WN 4644   4.379   3.462  12.604  0.0014  0.0347 -0.1408
 1829WN      WN 4645   6.422   1.494  12.257  0.1824  0.1422 -0.0903
 1830WN      WN 4646   5.036   3.702   1.520  0.0666 -0.2410  0.1058
 1831WN      WN 4647   1.237   6.150  12.353  0.0157 -0.0055  0.1886
 1832WN      WN 4648   1.550   4.815  14.094 -0.0732  0.2336 -0.3699
 1833WN      WN 4649   2.455   2.500   1.040  0.1724 -0.0599  0.2235
 1834WN      WN 4650   1.950   2.331  12.725 -0.4460 -0.4456 -0.3431
 1835WN      WN 4651   5.148   4.213   2.262  0.2187 -0.0706  0.1860
 1836WN      WN 4652   4.306   0.715  14.419 -0.0559 -0.0852  0.0030
 1837WN      WN 4653   4.839   3.093   0.396  0.0298 -0.4952 -0.0859
 1838WN      WN 4654   5.858   2.281  11.001 -0.1223  0.0934 -0.0825
 1839WN      WN 4655   2.907   4.509  13.932  0.1267 -0.0966  0.1876
 1840WN      WN 4656   1.776   2.722   1.450 -0.0212 -0.0501  0.0348
 1841WN      WN 4657   5.935   4.539   0.928 -0.3333  0.3003  0.0159
 1842WN      WN 4658   2.497   4.615   1.273 -0.2990 -0.0053  0.0232
 1843WN      WN 4659   2.047   4.359   0.591  0.1082 -0.1826 -0.3326
 1844WN      WN 4660   3.399   1.540  11.751  0.1610 -0.0150 -0.0826
 1845WN      WN 4661   4.224   2.355   0.311  0.0058 -0.0055 -0.0246
 1846WN      WN 4662   0.622   0.881  11.915 -0.0436  0.0498  0.1061
 1847WN      WN 4663   1.266   3.011  10.713  0.1067 -0.1761 -0.3005
 1848WN      WN 4664   5.319   0.688  12.307 -0.0004  0.0074 -0.0601
 1849WN      WN 4665   4.687   5.888  14.349 -0.4858 -0.2625  0.1573
 1850WN      WN 4666   1.241   2.714  13.157  0.0784  0.0629 -0.2021
 1851WN      WN 4667   0.216   5.291  12.779 -0.1094 -0.1825 -0.0712
 1852WN      WN 4668   3.305   6.196   0.290  0.2370 -0.1133 -0.1556
 1853WN      WN 4669   0.359   6.413  12.320 -0.0424  0.1731 -0.1127
 1854WN      WN 4670   0.562   5.714  13.533  0.1195  0.4624  0.1338
 1855WN      WN 4671   4.904   4.319   2.751  0.1088 -0.0706  0.1601
 1856WN      WN 4672   3.390   3.321   0.621  0.0100  0.2106  0.2625
 1857WN      WN 4673   6.147   6.338  11.501 -0.0080 -0.0409  0.2728
 1858WN      WN 4674   1.711   4.739   2.336 -0.1459  0.1470 -0.1151
 1859WN      WN 4675   3.452   4.804   0.172  0.0993  0.0146  0.1829
 1860WN      WN 4676   3.853   0.983   1.199 -0.2714  0.3758  0.2077
 1861WN      WN 4677   1.441   2.912  14.289  0.0074 -0.1280  0.0562
 1862WN      WN 4678   3.670   3.975   1.731 -0.0538 -0.2731  0.0745
 1863WN      WN 4679   0.840   3.565   2.303 -0.2244 -0.4323 -0.0864
 1864WN      WN 4680   5.313   3.551   2.832  0.0172  0.0490 -0.0443
 1865WN      WN 4681   1.545   4.572  13.666  0.1599  0.1127 -0.3186
 1866WN      WN 4682   1.510   5.321   1.913  0.2839 -0.1998  0.0646
 1867WN      WN 4683   2.337   0.942  13.756 -0.0377  0.0508 -0.1854
 1868WN      WN 4684   3.895   4.628  12.834  0.0130 -0.1904  0.0257
 1869WN      WN 4685   2.214   1.234  12.022 -0.2633 -0.1427  0.2021
 1870WN      WN 4686   1.771   0.851  13.189  0.1617 -0.2376 -0.0820
 1871WN      WN 4687   3.140   5.696  14.001 -0.0146  0.0251  0.3792
 1872WN      WN 4688   3.166   3.803  12.420  0.2426  0.0977  0.0270
 1873WN      WN 4689   1.513   1.721  12.157  0.1482  0.4245 -0.2686
 1874WN      WN 4690   4.621   6.063   1.502 -0.2620  0.1601 -0.1520
 1875WN      WN 4691   5.505   1.087   0.324  0.0033 -0.2220  0.1487
 1876WN      WN 4692   4.566   1.023  12.491  0.1188 -0.0943  0.0252
 1877WN      WN 4693   3.326   4.348  12.205 -0.1443  0.1647  0.2980
 1878WN      WN 4694   4.806   3.402   2.836 -0.0003  0.0447  0.2229
 1879WN      WN 4695   6.347   0.414   2.908  0.0591  0.1814  0.1543
 1880WN      WN 4696   1.802   1.844  12.699 -0.2448 -0.1972 -0.1600
 1881WN      WN 4697   0.872   0.784   2.754  0.0010  0.0833 -0.1056
 1882WN      WN 4698   2.255   6.424   1.101 -0.2127 -0.1314 -0.0632
 1883WN      WN 4699   3.814   2.088  14.232  0.0068  0.2566  0.2072
 1884WN      WN 4700   1.767   4.036  11.333  0.0017  0.1255 -0.0164
 1885WN      WN 4701   1.795   2.136  13.932  0.1567  0.0179  0.1961
 1886WN      WN 4702   0.696   5.761   2.913 -0.1552 -0.0093  0.0219
 1887WN      WN 4703   3.682   1.254  12.065  0.3405  0.0329 -0.1733
 1888WN      WN 4704   3.695   5.622  11.715 -0.0882  0.2397 -0.3725
 1889WN      WN 4705   1.627   3.415  12.004  0.0701 -0.1636 -0.0381
 1890WN      WN 4706   5.247   0.629   0.529 -0.1026 -0.5927 -0.0066
 1891WN      WN 4707   1.490   0.375  13.336  0.0700  0.0112 -0.0054
 1892WN      WN 4708   0.565   1.393  13.580 -0.0652  0.0949 -0.1380
 1893WN      WN 4709   3.364   6.253   3.333 -0.0210  0.2955  0.2460
 1894WN      WN 4710   6.021   4.867  12.377  0.0506  0.1734  0.0827
 1895WN      WN 4711   1.128   3.220  12.084  0.0010  0.2130 -0.1907
 1896WN      WN 4712   2.230   3.193  13.822 -0.1682  0.2106  0.1437
 1897WN      WN 4713   3.559   5.706   0.855  0.0500 -0.1380  0.0049
 1898WN      WN 4714   3.893   5.299   0.928  0.0509  0.0565 -0.0112
 1899WN      WN 4715   4.180   6.002  12.948 -0.1717 -0.1032  0.0434
 1900WN      WN 4716   5.084   3.490   0.328 -0.2992 -0.1360 -0.3408
 1901WN      WN 4717   3.792   2.572   0.599  0.0797  0.1464 -0.3852
 1902WN      WN 4718   6.261   0.449  13.156  0.0301 -0.1054  0.1149
 1903WN      WN 4719   3.753   1.604   0.576  0.0746  0.1165  0.1666
 1904WN      WN 4720   2.437   4.514   1.773 -0.0799 -0.1419  0.0730
 1905WN      WN 4721   1.290   1.155   2.039 -0.2363 -0.1788  0.2099
 1906WN      WN 4722   5.926   0.501  13.681  0.0279  0.2729  0.1731
 1907WN      WN 4723   5.809   5.272   2.155  0.0918 -0.2178  0.2934
 1908WN      WN 4724   3.841   3.015   2.728 -0.0438  0.0984 -0.1519
 1909WN      WN 4725   2.488   1.706  12.881 -0.0537  0.2444 -0.0294
 1910WN      WN 4726   5.314   2.899   0.664 -0.0510  0.0342 -0.0728
 1911WN      WN 4727   3.879   5.241  13.946  0.2478 -0.1110 -0.2650
 1912WN      WN 4728   1.970   0.776   0.691 -0.2139  0.0593 -0.0532
 1913WN      WN 4729   0.725   4.381  12.509  0.0421  0.1012  0.2181
 1914WN      WN 4730   5.443   5.463   0.949  0.2414  0.1724 -0.0759
 1915WN      WN 4731   1.421   5.656   2.330 -0.0847  0.1055  0.0548
 1916WN      WN 4732   3.616   3.326   3.021  0.2753  0.0792 -0.1699
 1917WN      WN 4733   1.743   0.220  14.180 -0.0185 -0.1943  0.0662
 1918WN      WN 4734   2.035   2.502  11.578 -0.0402  0.1604  0.1781
 1919WN      WN 4735   0.227   4.197   3.201  0.0357  0.3021 -0.0712
 1920WN      WN 4736   4.835   1.249  13.244 -0.1510 -0.1817 -0.3439
 1921WN      WN 4737   5.987   3.936  12.425 -0.0137 -0.5114 -0.3619
 1922WN      WN 4738   1.321   0.991   2.963  0.2864 -0.3304  0.1468
 1923WN      WN 4739   4.651   0.193   2.391  0.0738  0.1749 -0.4487
 1924WN      WN 4740   0.652   0.467   1.520  0.0347 -0.1754 -0.1782
 1925WN      WN 4741   0.290   3.118   0.472  0.1514  0.1493 -0.0463
 1926WN      WN 4742   1.685   2.984  12.896  0.1561  0.4444 -0.0115
 1927WN      WN 4743   4.782   1.193   1.065 -0.2197  0.1478 -0.1910
 1928WN      WN 4744   0.362   5.893   1.611 -0.3313 -0.0344 -0.0108
 1929WN      WN 4745   1.051   2.300   1.807  0.0563 -0.0111 -0.3526
 1930WN      WN 4746   4.417   4.965   0.041  0.1759 -0.4885 -0.0418
 1931WN      WN 4747   6.116   0.383   0.919  0.4486 -0.0514 -0.1101
 1932WN      WN 4748   5.586   5.462   0.043  0.0365  0.3992 -0.1703
 1933WN      WN 4749   4.493   4.960  13.087  0.3370  0.0806  0.2843
 1934WN      WN 4750   2.798   1.905   1.545 -0.3103 -0.1647 -0.2724
 1935WN      WN 4751   2.948   4.916   0.906  0.1703  0.1215 -0.4270
 1936WN      WN 4752   2.827   2.925   0.096 -0.0414  0.2879 -0.1172
 1937WN      WN 4753   4.801   4.280  14.317  0.1020 -0.0915 -0.1471
 1938WN      WN 4754   4.273   2.667   0.779 -0.0346  0.0782 -0.1367
 1939WN      WN 4755   1.899   4.342  12.077 -0.0287 -0.1667  0.2460
 1940WN      WN 4756   2.305   0.142  12.368 -0.2285  0.0414  0.0843
 1941WN      WN 4757   0.469   2.577  13.630  0.0491 -0.1221  0.0219
 1942WN      WN 4758   6.277   2.224   1.641 -0.0593 -0.3751  0.0012
 1943WN      WN 4759   5.905   5.086  13.323 -0.0276  0.1977 -0.1984
 1944WN      WN 4760   2.781   4.209   2.673  0.2218 -0.1144 -0.1372
 1945WN      WN 4761   0.509   1.502   0.486  0.0992 -0.1350 -0.2430
 1946WN      WN 4762   4.273   2.032  14.338  0.2361  0.2585 -0.1915
 1947WN      WN 4763   2.064   5.140  12.719  0.1485 -0.0335  0.3276
 1948WN      WN 4764   5.122   6.043   0.149  0.2726 -0.0438 -0.0860
 1949WN      WN 4765   1.316   2.389  11.425  0.2386  0.1180 -0.1493
 1950WN      WN 4766   1.321   1.884   1.839  0.1647  0.0012  0.0101
 1951WN      WN 4767   5.546   3.490  11.047 -0.0834  0.0667 -0.2289
 1952WN      WN 4768   4.676   2.067  11.654  0.1124  0.1426 -0.1503
 1953WN      WN 4769   2.702   3.495   2.461  0.5958 -0.1182  0.1985
 1954WN      WN 4770   3.765   6.025   1.199  0.1146 -0.1545 -0.1160
 1955WN      WN 4771   4.414   3.850   1.496 -0.4107  0.3323  0.0734
 1956WN      WN 4772   5.252   4.760  13.496 -0.0390 -0.1245  0.0391
 1957WN      WN 4773   1.899   0.299  12.565  0.0672  0.0236  0.1814
 1958WN      WN 4774   5.098   1.060  12.015  0.1063 -0.1914 -0.3847
 1959WN      WN 4775   1.501   5.842  14.215 -0.2228 -0.2971 -0.0575
 1960WN      WN 4776   3.488   3.341   3.794  0.1689  0.0506 -0.0049
 1961WN      WN 4777   2.626   4.983  11.759 -0.1840  0.1011  0.0150
 1962WN      WN 4778   0.881   6.317  13.449  0.2828  0.0017  0.0869
 1963WN      WN 4779   5.443   2.529  12.189 -0.1358  0.0805  0.0128
 1964WN      WN 4780   4.406   4.088   1.912  0.4074 -0.1577  0.1843
 1965WN      WN 4781   2.529   2.300   1.515 -0.2410  0.0658  0.0177
 1966WN      WN 4782   5.431   4.369  13.707  0.1551  0.0698 -0.0994
 1967WN      WN 4783   5.888   1.312  12.331  0.0053  0.2006 -0.1826
 1968WN      WN 4784   0.698   5.507  13.076 -0.1605 -0.1230 -0.2352
 1969WN      WN 4785   4.250   5.346   1.942 -0.0777 -0.1852  0.1105
 1970WN      WN 4786   1.598   6.003   1.507 -0.2228 -0.2407  0.0961
 1971WN      WN 4787   2.464   0.547  14.358  0.1442  0.0182 -0.0724
 1972WN      WN 4788   0.285   4.559   0.899 -0.0094 -0.1308  0.4429
 1973WN      WN 4789   4.922   0.761   0.129  0.0210  0.4521 -0.0968
 1974WN      WN 4790   5.663   1.662   1.752 -0.4727 -0.1773  0.1060
 1975WN      WN 4791   2.581   0.907  12.069  0.0623  0.0993  0.1195
 1976WN      WN 4792   4.311   3.054  11.727  0.1314  0.2047  0.0617
 1977WN      WN 4793   4.984   5.309  12.238 -0.1882 -0.0733 -0.1934
 1978WN      WN 4794   1.441   5.114   1.319 -0.2243 -0.2407 -0.3108
 1979WN      WN 4795   1.046   2.917  11.276  0.1429 -0.0694 -0.1136
 1980WN      WN 4796   1.930   5.192  14.211 -0.0562  0.1431 -0.4455
 1981WN      WN 4797   2.366   6.380  13.842  0.2050  0.1213  0.1068
 1982WN      WN 4798   3.349   4.053   2.348  0.1408  0.0930 -0.1757
 1983WN      WN 4799   0.474   3.405  14.064  0.1808  0.1566 -0.2146
 1984WN      WN 4800   5.969   0.927  13.979 -0.0495  0.1699 -0.3060
 1985WN      WN 4801   1.310   4.706   1.611  0.1133  0.2773  0.1667
 1986WN      WN 4802   3.373   4.975   1.769 -0.0761 -0.1173  0.1911
 1987WN      WN 4803   2.605   1.382  12.335 -0.2214  0.3169  0.1376
 1988WN      WN 4804   4.417   2.059   1.298 -0.1399 -0.0937 -0.2854
 1989WN      WN 4805   0.572   4.322  11.384  0.0751 -0.1851  0.2356
 1990WN      WN 4806   4.927   1.388  11.691  0.1985 -0.0994 -0.1954
 1991WN      WN 4807   4.704   4.334  12.277 -0.0038  0.1571 -0.2196
 1992WN      WN 4808   2.553   5.949   3.068 -0.1803 -0.2073 -0.4083
 1993WN      WN 4809   4.686   0.490  12.664  0.0925 -0.1641 -0.0526
 1994WN      WN 4810   2.548   1.246   3.454  0.0627 -0.2121 -0.1610
 1995WN      WN 4811   6.065   1.796  12.211  0.1792  0.0732 -0.1020
 1996WN      WN 4812   1.445   2.457  13.994  0.0659 -0.3464  0.1212
 1997WN      WN 4813   4.233   2.729   2.542 -0.4538 -0.0074 -0.1698
 1998WN      WN 4814   2.979   3.315  12.668  0.0996 -0.2378  0.0736
 1999WN      WN 4815   0.169   5.189   2.046 -0.1979  0.2885  0.0876
 2000WN      WN 4816   0.022   2.951   2.239 -0.0344 -0.2024 -0.0621
 2001WN      WN 4817   0.051   1.191   2.609 -0.1270 -0.0702  0.3499
 2002WN      WN 4818   0.507   2.086   0.631  0.0791  0.3528  0.0584
 2003WN      WN 4819   0.265   4.532   0.281 -0.1619  0.2888 -0.0040
 2004WN      WN 4820   2.179   2.652   0.570  0.0996  0.1617  0.1421
 2005WN      WN 4821   4.440   0.274   0.902  0.1418 -0.2916  0.0510
 2006WN      WN 4822   4.349   1.999  12.268  0.0244 -0.2335  0.3985
 2007WN      WN 4823   5.966   4.503  14.042 -0.0836 -0.1697  0.0217
 2008WN      WN 4824   0.649   4.225   0.940 -0.3269 -0.2520  0.1278
 2009WN      WN 4825   4.584   5.449   1.092 -0.3241  0.6107  0.1986
 2010WN      WN 4826   0.565   4.081  13.432  0.1189 -0.0762 -0.3046
 2011WN      WN 4827   1.914   4.245  13.059 -0.0375  0.2925 -0.0474
 2012WN      WN 4828   3.863   6.373   0.306 -0.0025  0.2330  0.1293
 2013WN      WN 4829   0.863   2.662  12.318 -0.0702 -0.2570 -0.0816
 2014WN      WN 4830   3.248   1.786  13.755 -0.2095 -0.2924 -0.1135
 2015WN      WN 4831   2.948   6.240  12.285 -0.2098 -0.3717  0.0844
 2016WN      WN 4832   3.390   4.225   0.839  0.0159  0.1098  0.0660
 2017WN      WN 4833   5.060   1.542  12.365  0.1175  0.1178  0.3406
 2018WN      WN 4834   1.878   1.120   2.789 -0.0335  0.1651  0.0316
 2019WN      WN 4835   0.712   4.143   1.711 -0.0355 -0.3156 -0.6258
 2020WN      WN 4836   4.962   3.003   1.967  0.1159 -0.0738  0.0204
 2021WN      WN 4837   4.557   4.682   0.426  0.0435  0.2598 -0.2146
 2022WN      WN 4838   3.540   2.729  13.566 -0.4005 -0.1168  0.2533
 2023WN      WN 4839   0.256   0.534  13.112 -0.0750  0.4353 -0.0186
 2024WN      WN 4840   4.731   1.302  13.720 -0.2079  0.0344 -0.0753
 2025WN      WN 4841   3.080   4.611   2.388 -0.1055 -0.1627  0.0316
 2026WN      WN 4842   6.077   3.177  11.989  0.0256  0.1508 -0.0892
 2027WN      WN 4843   4.049   5.558  12.103 -0.2409  0.1564  0.2644
 2028WN      WN 4844   3.679   2.477  12.114 -0.0752  0.3463  0.4813
 2029WN      WN 4845   3.543   0.515  14.196 -0.0549 -0.0407  0.2572
 2030WN      WN 4846   4.501   3.082  12.290 -0.2056  0.3370  0.0094
 2031WN      WN 4847   5.227   3.726   1.037  0.0324  0.0747 -0.1123
 2032WN      WN 4848   2.878   6.325   1.092  0.0870  0.0658 -0.0069
 2033WN      WN 4849   2.670   1.299   0.195  0.0135 -0.0167 -0.2332
 2034WN      WN 4850   5.452   1.615   0.457 -0.0315 -0.0355  0.4086
 2035WN      WN 4851   4.790   0.199  13.246 -0.1858  0.1364  0.2732
 2036WN      WN 4852   5.069   5.063  13.936 -0.2450  0.3309  0.0606
 2037WN      WN 4853   2.731   2.709   1.781  0.4122  0.1506 -0.0055
 2038WN      WN 4854   3.549   4.135  11.728  0.1826  0.1588  0.0467
 2039WN      WN 4855   6.375   3.236   0.733  0.1286 -0.2987  0.2725
 2040WN      WN 4856   2.447   4.130   0.510 -0.0292  0.1572 -0.0360
 2041WN      WN 4857   5.688   1.274  13.221  0.1739  0.1317  0.0661
 2042WN      WN 4858   0.227   3.114  13.714  0.0325 -0.3176  0.0261
 2043WN      WN 4859   4.174   1.143   2.669 -0.1207  0.1624  0.0347
 2044WN      WN 4860   1.099   4.939  11.784  0.1306  0.3134  0.1547
 2045WN      WN 4861   1.437   1.127  14.101  0.0001 -0.1221  0.1481
 2046WN      WN 4862   2.887   4.182  12.437  0.2245  0.0792 -0.0043
 2047WN      WN 4863   5.174   4.010   0.581  0.0863 -0.0448 -0.1157
 2048WN      WN 4864   2.972   4.688  12.520 -0.0502 -0.1646  0.0216
 2049WN      WN 4865   1.435   4.199   2.449  0.0033 -0.1197  0.3274
 2050WN      WN 4866   2.624   3.627   0.544  0.0791 -0.0865 -0.0729
 2051WN      WN 4867   1.226   0.685  13.967  0.2186 -0.0186 -0.1930
 2052WN      WN 4868   3.523   3.661   0.876 -0.0005  0.1061  0.1051
 2053WN      WN 4869   5.265   3.533  12.671  0.0151 -0.1807  0.0141
 2054WN      WN 4870   0.643   2.507  13.198  0.1147  0.5504 -0.0881
 2055WN      WN 4871   5.778   5.532  13.052 -0.0656 -0.0272  0.1366
 2056WN      WN 4872   6.219   4.551   1.561 -0.0936  0.1675  0.0554
 2057WN      WN 4873   3.792   2.073   0.413 -0.3358  0.1631  0.2016
 2058WN      WN 4874   2.738   0.766   1.214 -0.2692 -0.3368 -0.3072
 2059WN      WN 4875   3.835   3.937   1.249 -0.1145  0.1173  0.1540
 2060WN      WN 4876   2.079   5.921   1.112  0.1109  0.1105  0.2245
 2061WN      WN 4877   4.644   0.311  14.455  0.2987 -0.2069  0.0406
 2062WN      WN 4878   6.097   5.775  13.383  0.0509  0.1950  0.0063
 2063WN      WN 4879   1.961   1.549  13.070  0.4239  0.1188 -0.1946
 2064WN      WN 4880   5.638   4.084   0.974  0.2056  0.1063  0.2304
 2065WN      WN 4881   0.638   3.228  12.151 -0.3001 -0.1022  0.3495
 2066WN      WN 4882   5.937   5.608   1.006  0.1963 -0.0115  0.0435
 2067WN      WN 4883   1.940   1.200   2.186  0.0248  0.1325  0.1554
 2068WN      WN 4884   3.318   6.174  13.220 -0.2757  0.1195 -0.1064
 2069WN      WN 4885   5.784   2.735   0.920 -0.1157  0.0955  0.1322
 2070WN      WN 4886   2.711   0.992  14.262 -0.0195  0.3890 -0.2883
 2071WN      WN 4887   0.278   6.475   0.723 -0.1923  0.2440 -0.2909
 2072WN      WN 4888   2.926   6.273   1.595 -0.0123  0.1292  0.0271
 2073WN      WN 4889   6.225   3.375   1.908  0.1883  0.0620  0.2500
 2074WN      WN 4890   2.263   3.147   2.549 -0.0993  0.1053 -0.1015
 2075WN      WN 4891   4.391   3.324   0.591 -0.0439 -0.3033  0.0478
 2076WN      WN 4892   3.841   0.654   0.183  0.0565  0.0844 -0.3202
 2077WN      WN 4893   4.574   0.672   1.862  0.3638 -0.3986  0.4819
 2078WN      WN 4894   3.122   6.003   2.092  0.1086  0.0579 -0.1500
 2079WN      WN 4895   2.575   2.986   2.171  0.0199  0.4251 -0.3642
 2080WN      WN 4896   1.050   0.644  13.480  0.1938  0.0963  0.0795
 2081WN      WN 4897   0.061   5.388  14.169  0.2595  0.0472 -0.3185
 2082WN      WN 4898   1.947   3.502  14.164  0.2665  0.0616 -0.0387
 2083WN      WN 4899   4.962   4.814   2.871 -0.0167 -0.0887  0.1062
 2084WN      WN 4900   3.586   5.616   1.415  0.4076  0.0032 -0.1610
 2085WN      WN 4901   3.135   4.415  11.678  0.1408 -0.1943 -0.0339
 2086WN      WN 4902   6.254   0.099   2.046 -0.0514  0.0761  0.0886
 2087WN      WN 4903   0.967   1.743  13.461 -0.0107  0.0948  0.4384
 2088WN      WN 4904   0.781   6.262   2.907  0.1409  0.0249 -0.4522
 2089WN      WN 4905   5.628   1.546   2.314 -0.0008  0.0089  0.0297
 2090WN      WN 4906   1.346   5.336  14.289  0.2485 -0.0530 -0.0181
 2091WN      WN 4907   4.190   0.293  12.720 -0.0201 -0.2163  0.1339
 2092WN      WN 4908   4.334   6.055  13.888  0.2877 -0.0636  0.1553
 2093WN      WN 4909   3.914   3.333  13.721 -0.1234 -0.0980 -0.0322
 2094WN      WN 4910   4.329   5.231  13.579 -0.2322 -0.1285 -0.0057
 2095WN      WN 4911   4.568   5.557   1.619  0.1361  0.1247  0.1566
 2096WN      WN 4912   1.326   2.930   0.369  0.1811  0.1325 -0.5456
 2097WN      WN 4913   1.629   2.147   0.262  0.3796  0.3659 -0.1069
 2098WN      WN 4914   2.031   0.785   2.402  0.3905 -0.2223 -0.0035
 2099WN      WN 4915   4.846   5.080   0.329  0.0968 -0.1412  0.1088
 2100WN      WN 4916   1.401   1.511  13.450  0.1768  0.2288  0.2407
 2101WN      WN 4917   3.934   4.778  14.173  0.0537  0.0587  0.1954
 2102WN      WN 4918   4.564   4.640   2.575 -0.2472 -0.0366 -0.0494
 2103WN      WN 4919   0.679   5.186   2.789  0.0563 -0.2618 -0.0487
 2104WN      WN 4920   3.210   0.402   2.074  0.2442 -0.0980  0.3555
 2105WN      WN 4921   0.122   6.050   0.492 -0.1896 -0.0661 -0.1028
 2106WN      WN 4922   5.502   3.496   0.105 -0.1790  0.0695  0.0298
 2107WN      WN 4923   6.444   0.452   2.378 -0.1326 -0.2531 -0.2653
 2108WN      WN 4924   4.029   0.598   0.934  0.0833 -0.2651 -0.0138
 2109WN      WN 4925   1.760   3.921  13.965 -0.2353  0.1761  0.0038
 2110WN      WN 4926   0.274   0.187  13.992  0.2168  0.1158 -0.1607
 2111WN      WN 4927   3.435   2.813   0.852 -0.0517 -0.3501 -0.1629
 2112WN      WN 4928   4.335   1.268  12.896 -0.2506  0.1110  0.2132
 2113WN      WN 4929   3.796   2.492   2.663 -0.3351 -0.1062  0.2053
 2114WN      WN 4930   4.530   3.044   3.526  0.2628 -0.0384 -0.2605
 2115WN      WN 4931   0.043   4.946  13.334 -0.0343 -0.0952 -0.2606
 2116WN      WN 4932   5.884   3.119  13.382 -0.1658 -0.1880 -0.1399
 2117WN      WN 4933   5.183   0.391  13.562  0.1475 -0.0398 -0.0647
 2118WN      WN 4934   2.178   1.487   1.725  0.0547 -0.4321  0.1764
 2119WN      WN 4935   4.752   4.190  12.978  0.0715  0.4681 -0.0012
 2120WN      WN 4936   5.482   4.636   1.051 -0.0048 -0.0025  0.0855
 2121WN      WN 4937   1.445   0.444  11.739 -0.0082 -0.1665 -0.0320
 2122WN      WN 4938   2.278   0.990   1.081 -0.0396  0.0628  0.0673
 2123WN      WN 4939   5.872   0.698   1.597 -0.1701 -0.3069  0.0129
 2124WN      WN 4940   1.538   0.697   1.986  0.0141  0.0536 -0.1761
 2125WN      WN 4941   5.572   0.854  12.808  0.0030 -0.0031  0.2708
 2126WN      WN 4942   3.476   3.882   0.457  0.0262 -0.1546  0.0800
 2127WN      WN 4943   0.481   0.489  13.583  0.1454 -0.1051 -0.1681
 2128WN      WN 4944   3.218   5.510   0.539 -0.2573  0.0020  0.1449
 2129WN      WN 4945   2.435   3.026  14.287  0.0594 -0.1815 -0.0833
 2130WN      WN 4946   0.843   2.323   0.111 -0.0173 -0.0221 -0.0594
 2131WN      WN 4947   2.200   2.697  11.134  0.2238  0.0525 -0.0366
 2132WN      WN 4948   5.413   2.736  12.654  0.0185 -0.0405 -0.2603
 2133WN      WN 4949   2.691   2.942  12.690 -0.0510 -0.5787 -0.0031
 2134WN      WN 4950   0.145   1.515   2.226 -0.0253 -0.1252  0.2212
 2135WN      WN 4951   2.801   1.978  12.556  0.1836 -0.2139  0.0640
 2136WN      WN 4952   1.785   0.669  13.701 -0.3934 -0.2574  0.0707
 2137WN      WN 4953   1.016   1.421   1.629 -0.1705 -0.2052  0.3076
 2138WN      WN 4954   5.983   4.906   1.300 -0.0019 -0.0603  0.1165
 2139WN      WN 4955   0.599   0.495   2.416 -0.1234  0.2981 -0.0037
 2140WN      WN 4956   5.155   1.609   0.968 -0.0423  0.0391 -0.0141
 2141WN      WN 4957   2.385   2.945  13.101  0.0211  0.2590  0.0436
 2142WN      WN 4958   1.540   5.861   0.921 -0.1675 -0.0490 -0.0846
 2143WN      WN 4959   0.764   2.401   2.234 -0.1233  0.3037  0.2651
 2144WN      WN 4960   6.427   0.168  14.332 -0.1879  0.2438 -0.0462
 2145WN      WN 4961   1.530   1.623  13.932  0.0547 -0.0836  0.2800
 2146WN      WN 4962   5.130   0.191   0.310 -0.0046  0.0192  0.2885
 2147WN      WN 4963   0.950   1.701   3.269  0.1741  0.2242 -0.0837
 2148WN      WN 4964   2.623   3.679  12.571 -0.2498 -0.0117 -0.1648
 2149WN      WN 4965   2.234   4.013  14.168  0.1604 -0.1370  0.0356
 2150WN      WN 4966   5.887   0.694   0.518 -0.0697 -0.3151  0.3233
 2151WN      WN 4967   1.568   5.037   0.119  0.1168  0.1200  0.0834
 2152WN      WN 4968   5.147   0.836   2.652  0.4932  0.2984 -0.1060
 2153WN      WN 4969   0.619   5.421   1.173 -0.2077  0.1549 -0.0025
 2154WN      WN 4970   0.934   1.865   0.887  0.0085 -0.2473 -0.1656
 2155WN      WN 4971   3.870   4.479   1.112 -0.0807  0.0886 -0.3392
 2156WN      WN 4972   0.744   4.972   0.355 -0.0867  0.1909 -0.1970
 2157WN      WN 4973   5.615   5.924   0.151  0.2543  0.0015  0.2299
 2158WN      WN 4974   2.982   2.393   0.095  0.1662 -0.0204 -0.0812
 2159WN      WN 4975   2.916   4.420   1.004 -0.0146  0.0327  0.1331
 2160WN      WN 4976   4.808   5.334  14.263  0.0449 -0.0019  0.4766
 2161WN      WN 4977   3.074   3.666   0.630 -0.1402 -0.3284 -0.1740
 2162WN      WN 4978   2.846   4.727  13.370  0.3503 -0.1426  0.1464
 2163WN      WN 4979   3.481   3.230   1.970 -0.1095 -0.1599 -0.1424
 2164WN      WN 4980   2.616   4.816   2.563 -0.0663  0.2883  0.0444
 2165WN      WN 4981   1.229   6.336   1.717  0.1647 -0.0249 -0.0942
 2166WN      WN 4982   0.001   1.898  13.051 -0.0633 -0.0247  0.1482
 2167WN      WN 4983   3.493   0.526   1.671 -0.1889  0.0152 -0.3901
 2168WN      WN 4984   4.102   1.270   3.155  0.2948 -0.3143  0.3943
 2169WN      WN 4985   3.555   3.215  13.411 -0.2297  0.0873  0.1121
 2170WN      WN 4986   4.663   3.562   1.156  0.2729 -0.1196 -0.1936
 2171WN      WN 4987   1.863   5.986  14.500 -0.0846 -0.2063 -0.1110
 2172WN      WN 4988   1.890   6.380   1.517 -0.1376  0.0633 -0.0619
 2173WN      WN 4989   0.807   6.045   1.987 -0.2028  0.2661 -0.1352
 2174WN      WN 4990   5.448   3.063   1.134  0.4382 -0.1146  0.1038
 2175WN      WN 4991   4.532   4.649  12.677 -0.1854 -0.1831  0.1047
 2176WN      WN 4992   6.119   3.698  12.022 -0.4542  0.2682 -0.1249
 2177WN      WN 4993   3.354   5.575  13.142  0.0786  0.0562 -0.0927
 2178WN      WN 4994   0.770   0.102  14.482  0.1909 -0.1049  0.2981
 2179WN      WN 4995   3.882   3.377   1.659  0.3653  0.0131 -0.1257
 2180WN      WN 4996   5.917   0.246   1.765  0.0900  0.1904  0.1261
 2181WN      WN 4997   1.269   1.530   0.901 -0.2299 -0.1725 -0.2308
 2182WN      WN 4998   1.639   2.642  13.475 -0.3777  0.2056 -0.0219
 2183WN      WN 4999   2.245   3.515   2.207  0.2292 -0.0425 -0.1886
 2184WN      WN 5000   5.433   0.690  11.580  0.1723 -0.0310 -0.1846
 2185WN      WN 5001   6.195   0.545   0.058  0.1583 -0.1296  0.2900
 2186WN      WN 5002   1.288   2.015  12.539  0.0167 -0.0916  0.0426
 2187WN      WN 5003   1.571   1.448   2.455 -0.0958 -0.2206 -0.1876
 2188WN      WN 5004   4.678   0.853  12.993  0.5251  0.2432 -0.4984
 2189WN      WN 5005   5.605   6.326  11.372  0.1699  0.1025  0.0116
 2190WN      WN 5006   4.899   5.272   2.490  0.1451 -0.0426 -0.0733
 2191WN      WN 5007   5.412   4.883  12.203 -0.0818 -0.1017 -0.1713
 2192WN      WN 5008   3.234   2.862  12.593  0.1770 -0.0225  0.0479
 2193WN      WN 5009   1.869   1.858   1.566  0.1536  0.1534 -0.0966
 2194WN      WN 5010   3.988   0.138   0.710  0.2497  0.0903 -0.4301
 2195WN      WN 5011   5.966   5.329  14.104  0.2989  0.2151  0.1100
 2196WN      WN 5012   2.619   0.533  12.536  0.0060  0.0458  0.0276
 2197WN      WN 5013   2.513   1.796   0.391 -0.0037 -0.0850  0.0308
 2198WN      WN 5014   0.286   0.252   2.101 -0.0387 -0.1504 -0.1864
 2199WN      WN 5015   0.499   0.115  13.263 -0.2278 -0.1346  0.2831
 2200WN      WN 5016   5.065   4.388  12.621  0.1064 -0.0779 -0.1617
 2201WN      WN 5017   4.961   2.297  12.496  0.2465  0.1461  0.0666
 2202WN      WN 5018   4.381   3.025  13.202  0.1002  0.0838  0.0703
 2203WN      WN 5019   1.727   4.746  13.221 -0.0095  0.1335  0.0708
 2204WN      WN 5020   0.796   1.650   2.802 -0.0524  0.0929  0.0170
 2205WN      WN 5021   2.195   2.760  13.552 -0.0104  0.1313 -0.1740
 2206WN      WN 5022   6.075   2.303   0.335 -0.0501 -0.1977  0.0201
 2207WN      WN 5023   4.575   4.937  11.756  0.1233 -0.0417  0.0387
 2208WN      WN 5024   2.436   5.595   0.960  0.0306 -0.1111 -0.1669
 2209WN      WN 5025   4.772   6.488   1.158 -0.0084 -0.4011 -0.2611
 2210WN      WN 5026   6.427   5.728  12.753 -0.2466  0.0310 -0.2626
 2211WN      WN 5027   1.890   1.074  14.027 -0.3586 -0.3131  0.0331
 2212WN      WN 5028   5.213   5.186  14.435 -0.0845  0.0778  0.1012
 2213WN      WN 5029   0.307   5.056   0.634 -0.1294 -0.1302  0.0736
 2214WN      WN 5030   4.075   1.674  12.608  0.0873  0.2561 -0.0573
 2215WN      WN 5031   2.696   0.385   1.912 -0.1921 -0.4112 -0.1173
 2216WN      WN 5032   2.639   4.067  13.909  0.0546  0.1902  0.0971
 2217WN      WN 5033   1.540   3.094   1.649  0.2118  0.0040 -0.0622
 2218WN      WN 5034   6.269   1.046  11.963 -0.2171  0.1433 -0.1594
 2219WN      WN 5035   5.068   0.490  11.339  0.1633  0.0003 -0.0097
 2220WN      WN 5036   1.956   5.912  12.454 -0.0375  0.1337 -0.3360
 2221WN      WN 5037   2.948   1.565  14.164 -0.3530  0.0701 -0.0229
 2222WN      WN 5038   2.389   0.482   1.122  0.0302 -0.4012 -0.4928
 2223WN      WN 5039   0.054   6.482   2.439  0.0578  0.0082 -0.1431
 2224WN      WN 5040   0.580   0.666   1.936  0.1414 -0.3002  0.2112
 2225WN      WN 5041   0.597   0.297   0.949 -0.0201 -0.0129  0.1331
 2226WN      WN 5042   4.994   2.187   0.717 -0.0053 -0.2445  0.0415
 2227WN      WN 5043   5.470   6.444  13.556 -0.2007 -0.0761  0.1720
 2228WN      WN 5044   1.945   2.403   1.781  0.1158  0.0693  0.1324
 2229WN      WN 5045   2.480   4.033   1.955  0.1490 -0.2567 -0.3658
 2230WN      WN 5046   1.600   5.061  12.823 -0.1909 -0.0764 -0.1416
 2231WN      WN 5047   3.385   4.656   1.116 -0.0919  0.0132 -0.1273
 2232WN      WN 5048   2.889   1.129   1.710 -0.2861 -0.1927 -0.3380
 2233WN      WN 5049   1.200   4.081   1.175 -0.1639  0.1009 -0.0217
 2234WN      WN 5050   3.614   1.796   1.786  0.2530  0.1632 -0.2540
 2235WN      WN 5051   4.276   3.781   0.877 -0.1720 -0.1273  0.0346
 2236WN      WN 5052   4.601   5.620  13.919  0.1161 -0.0618  0.0514
 2237WN      WN 5053   4.996   2.203  13.370  0.0939  0.1286  0.2843
 2238WN      WN 5054   5.762   6.409   2.134  0.3383 -0.0009  0.2299
 2239WN      WN 5055   4.237   3.897  11.125  0.1191  0.0881 -0.1105
 2240WN      WN 5056   6.100   1.308  14.271 -0.0508  0.2114  0.2469
 2241WN      WN 5057   5.057   6.466  13.840  0.1370 -0.0219  0.2020
 2242WN      WN 5058   5.658   6.354   1.480 -0.2512  0.2492 -0.0656
 2243WN      WN 5059   1.277   2.417  12.194 -0.2671 -0.0931  0.0570
 2244WN      WN 5060   3.908   4.524   2.468  0.3479  0.0858  0.2018
 2245WN      WN 5061   5.675   2.574   0.465 -0.0221 -0.3113 -0.1277
 2246WN      WN 5062   2.025   5.719  13.275  0.0483  0.0627  0.4663
 2247WN      WN 5063   1.545   3.919  12.302  0.0989  0.1950 -0.1477
 2248WN      WN 5064   2.111   5.187  11.961  0.2573 -0.1419 -0.2571
 2249WN      WN 5065   6.352   4.077   1.336 -0.1379 -0.0703  0.1554
 2250WN      WN 5066   5.507   5.805   1.297  0.0054  0.2878  0.0215
 2251WN      WN 5067   5.637   1.251  13.991  0.1159  0.1388  0.2314
 2252WN      WN 5068   4.314   1.287   1.199 -0.0945 -0.0997 -0.0212
 2253WN      WN 5069   1.682   6.341  12.379  0.0897  0.4513 -0.0518
 2254WN      WN 5070   3.006   2.359   1.608 -0.2392  0.0685  0.0729
 2255WN      WN 5071   5.733   5.303   1.338 -0.1339 -0.2266  0.3221
 2256WN      WN 5072   4.928   5.459   0.721  0.2558 -0.3570  0.1009
 2257WN      WN 5073   3.985   5.836   1.636 -0.0326  0.1415  0.0556
 2258WN      WN 5074   0.678   0.893   1.214  0.0567 -0.3445  0.1945
 2259WN      WN 5075   3.287   4.208  14.015 -0.3162  0.0413  0.1315
 2260WN      WN 5076   0.092   4.116   0.693  0.2139 -0.4528  0.0874
 2261WN      WN 5077   2.168   5.017  13.243  0.1995  0.1825  0.0211
 2262WN      WN 5078   2.265   4.688  12.015 -0.2125  0.1406  0.1535
 2263WN      WN 5079   2.901   5.974   2.594  0.1883 -0.0735  0.0357
 2264WN      WN 5080   2.899   3.554  13.762 -0.1679  0.0470 -0.0087
 2265WN      WN 5081   3.582   2.215  13.710  0.1282 -0.0890  0.0845
 2266WN      WN 5082   2.166   2.852  11.949 -0.1616 -0.0089 -0.1208
 2267WN      WN 5083   3.099   1.111  12.053  0.1170  0.0706  0.2049
 2268WN      WN 5084   6.314   0.547  14.034  0.1110 -0.1155  0.0845
 2269WN      WN 5085   4.476   4.579   1.598 -0.2765 -0.1214 -0.0704
 2270WN      WN 5086   3.018   0.629   1.667  0.0326  0.1411 -0.0731
 2271WN      WN 5087   3.408   6.439   2.019 -0.0567 -0.0652  0.0522
 2272WN      WN 5088   5.743   5.066   0.772 -0.1698 -0.0483  0.0833
 2273WN      WN 5089   6.341   6.256  12.520 -0.4748  0.0693 -0.1146
 2274WN      WN 5090   5.581   1.946   2.569  0.0219 -0.4512 -0.0061
 2275WN      WN 5091   4.057   6.067  14.303  0.0330  0.1723  0.0360
 2276WN      WN 5092   0.760   4.668   1.391 -0.0528  0.3038 -0.1218
 2277WN      WN 5093   5.163   0.357   2.468  0.0288 -0.0325 -0.0186
 2278WN      WN 5094   0.514   6.270  14.231  0.4450  0.2273 -0.0864
 2279WN      WN 5095   4.989   2.796   1.322  0.0124 -0.0383 -0.1121
 2280WN      WN 5096   3.302   4.465  13.555 -0.1987  0.0280 -0.0393
 2281WN      WN 5097   6.137   4.444  13.114  0.1222 -0.0995 -0.1376
 2282WN      WN 5098   4.227   0.778   0.462  0.2931 -0.1716 -0.0367
 2283WN      WN 5099   1.495   1.900  14.355  0.3509  0.1036  0.2604
 2284WN      WN 5100   5.480   2.768   1.995 -0.0319 -0.3083  0.0514
 2285WN      WN 5101   1.446   3.864   2.057  0.0966 -0.0763  0.1087
 2286WN      WN 5102   1.750   0.126   2.877  0.3914  0.1114 -0.0694
 2287WN      WN 5103   1.724   4.049   1.230 -0.1377  0.2318  0.0474
 2288WN      WN 5104   6.427   4.058  12.262  0.0015 -0.0296  0.1782
 2289WN      WN 5105   1.081   6.221  12.974 -0.0537  0.1616  0.0410
 2290WN      WN 5106   5.913   6.267   0.371  0.0108  0.3602  0.0696
 2291WN      WN 5107   0.988   5.841  13.294 -0.1962  0.2032  0.0724
 2292WN      WN 5108   2.200   0.165   2.066  0.1639 -0.0092 -0.0680
 2293WN      WN 5109   6.352   1.546   0.664  0.0098  0.1593  0.2576
 2294WN      WN 5110   3.971   1.213   0.774  0.0426  0.2069  0.2073
 2295WN      WN 5111   1.018   1.716  12.203 -0.3819  0.1193  0.5048
 2296WN      WN 5112   1.112   3.417   2.827  0.1011  0.1695  0.0659
 2297WN      WN 5113   0.412   2.726   1.927 -0.2104  0.1488 -0.3319
 2298WN      WN 5114   1.016   5.847   0.455  0.0647 -0.1931 -0.4999
 2299WN      WN 5115   2.026   1.809  14.515 -0.4055 -0.1485  0.0197
 2300WN      WN 5116   1.317   3.789  14.240  0.0886  0.2134 -0.1445
 2301WN      WN 5117   4.413   1.031   2.212 -0.2589 -0.0939  0.1784
 2302WN      WN 5118   5.517   4.127   1.930 -0.0456  0.0798  0.0146
 2303WN      WN 5119   2.422   4.582  12.469  0.1073 -0.0453 -0.0990
 2304WN      WN 5120   5.013   5.509  13.672  0.1593  0.0756  0.1066
 2305WN      WN 5121   3.474   0.359   2.469  0.0987  0.2336 -0.1093
 2306WN      WN 5122   1.763   6.382   2.054 -0.1946 -0.1088 -0.2198
 2307WN      WN 5123   2.780   1.223   2.353 -0.1433 -0.2945 -0.0818
 2308WN      WN 5124   5.451   5.754  12.687  0.0373  0.1061 -0.1490
 2309WN      WN 5125   1.037   5.694  12.772  0.0209 -0.0369 -0.2095
 2310WN      WN 5126   2.276   4.538  13.243 -0.1445 -0.0858 -0.1518
 2311WN      WN 5127   3.777   2.183   2.227 -0.3836 -0.2835  0.0263
 2312WN      WN 5128   0.650   0.447   3.491 -0.0623  0.2264 -0.0958
 2313WN      WN 5129   0.681   0.474  14.089 -0.0612 -0.1632  0.2922
 2314WN      WN 5130   4.077   6.004   2.386 -0.1757  0.0106 -0.3276
 2315WN      WN 5131   4.631   4.152  13.853 -0.0799 -0.2092  0.0306
 2316WN      WN 5132   0.887   4.626  13.083 -0.0550  0.0115 -0.1492
 2317WN      WN 5133   6.344   2.349   1.122 -0.1393 -0.1614  0.1178
 2318WN      WN 5134   5.452   5.475  12.282 -0.2586  0.0453 -0.0601
 2319WN      WN 5135   0.560   3.720   1.422 -0.0901  0.3133  0.1384
 2320WN      WN 5136   3.068   0.451  12.750  0.1767  0.2932 -0.1966
 2321WN      WN 5137   2.609   3.289  13.447 -0.0713 -0.1062  0.0374
 2322WN      WN 5138   3.860   0.860  13.256  0.1797  0.2744 -0.0138
 2323WN      WN 5139   4.887   0.585  14.085  0.5301 -0.0816  0.0786
 2324WN      WN 5140   3.990   3.741   0.046 -0.1722 -0.1958  0.0085
 2325WN      WN 5141   3.889   4.911  12.357  0.1378  0.1256  0.1035
 2326WN      WN 5142   3.101   1.166  14.455  0.1220 -0.0958 -0.0788
 2327WN      WN 5143   1.972   6.311  11.995  0.2204 -0.0152  0.0628
 2328WN      WN 5144   4.069   1.713   0.950  0.1267  0.0663 -0.2394
 2329WN      WN 5145   4.637   2.364  14.466  0.0906  0.3076 -0.0318
 2330WN      WN 5146   5.030   4.518   0.534  0.0869 -0.0819  0.0468
 2331WN      WN 5147   5.855   2.646  11.941  0.3064  0.2333  0.2319
 2332WN      WN 5148   4.359   6.179   1.165 -0.0047  0.2523 -0.1202
 2333WN      WN 5149   1.894   0.609   1.351  0.1119  0.1088  0.1503
 2334WN      WN 5150   1.163   3.796   3.199  0.0580  0.1896 -0.2726
 2335WN      WN 5151   3.876   0.635   2.499 -0.1269 -0.1242  0.0545
 2336WN      WN 5152   1.963   0.627  14.336  0.1734  0.0980 -0.1201
 2337WN      WN 5153   3.961   6.432  12.345  0.0331 -0.2070  0.0677
 2338WN      WN 5154   5.454   0.910   3.001 -0.0303  0.2477 -0.1590
 2339WN      WN 5155   5.455   1.090   1.848  0.1666 -0.0029 -0.3764
 2340WN      WN 5156   6.304   1.085  11.435 -0.0288 -0.4466  0.1795
 2341WN      WN 5157   0.207   5.394   1.480  0.0173  0.2952 -0.2090
 2342WN      WN 5158   0.469   2.015  12.707 -0.4582 -0.0743 -0.5528
 2343WN      WN 5159   6.384   0.906   0.305  0.0593 -0.0902  0.2093
 2344WN      WN 5160   0.969   2.766   1.977  0.1807 -0.2357  0.4529
 2345WN      WN 5161   5.243   0.959  13.245  0.5725  0.0740 -0.3876
 2346WN      WN 5162   4.449   5.465   0.188  0.2465 -0.0732  0.0339
 2347WN      WN 5163   3.064   5.111   0.317  0.1554  0.0930  0.0290
 2348WN      WN 5164   6.489   0.277  13.574  0.1637 -0.1194 -0.1759
 2349WN      WN 5165   5.894   2.414   1.907 -0.3251 -0.0782  0.0037
 2350WN      WN 5166   4.227   5.613  14.263 -0.0803  0.3433  0.0902
 2351WN      WN 5167   4.484   1.547   2.453  0.1880 -0.0483 -0.0198
 2352WN      WN 5168   2.079   0.708   1.920  0.2939  0.1044 -0.0317
 2353WN      WN 5169   5.839   5.452  13.647 -0.1979 -0.0908  0.2804
 2354WN      WN 5170   0.997   6.008   2.535 -0.0076  0.3520 -0.4903
 2355WN      WN 5171   3.683   3.712   2.202 -0.3958  0.3382  0.2801
 2356WN      WN 5172   5.360   5.001  13.017  0.2890 -0.1579  0.0132
 2357WN      WN 5173   1.071   2.179  13.137 -0.4762 -0.1763  0.0042
 2358WN      WN 5174   3.027   3.802   0.128  0.2169 -0.4187  0.0329
 2359WN      WN 5175   0.130   3.922  13.209  0.3344  0.4162 -0.3485
 2360WN      WN 5176   1.741   1.408   0.789 -0.0831 -0.0735  0.0284
 2361WN      WN 5177   1.831   3.891  14.483 -0.1706  0.0278  0.0480
 2362WN      WN 5178   0.453   2.143  14.232 -0.1542 -0.1433  0.2375
 2363WN      WN 5179   3.565   3.751  12.163 -0.1234 -0.1618 -0.1231
 2364WN      WN 5180   1.759   5.634  12.805  0.2588 -0.1739  0.0041
 2365WN      WN 5181   5.503   2.470  14.492  0.3704  0.0364 -0.2206
 2366WN      WN 5182   4.929   4.051   1.855  0.2656  0.0341  0.2624
 2367WN      WN 5183   4.765   1.083  14.201 -0.0233  0.1330  0.1539
 2368WN      WN 5184   1.936   1.102   1.576  0.0219  0.1242  0.2942
 2369WN      WN 5185   5.739   5.977   0.810 -0.2094 -0.1079  0.1840
 2370WN      WN 5186   0.394   3.609   0.012  0.3644 -0.1363 -0.1523
 2371WN      WN 5187   4.921   4.589  13.837  0.0461 -0.2027  0.4014
 2372WN      WN 5188   3.048   4.759  14.410 -0.0487  0.0010  0.1040
 2373WN      WN 5189   4.171   1.274  13.735 -0.2858 -0.3410  0.2287
 2374WN      WN 5190   0.128   1.320   0.249 -0.0481 -0.0639 -0.1187
 2375WN      WN 5191   0.170   1.045   3.561 -0.2529 -0.0533  0.3034
 2376WN      WN 5192   4.394   2.561  13.090 -0.2072 -0.0077  0.0519
 2377WN      WN 5193   4.384   6.309  12.615  0.2435 -0.0136 -0.3388
 2378WN      WN 5194   4.647   5.714  13.392  0.0215  0.3765  0.2286
 2379WN      WN 5195   3.278   2.743  13.112  0.0141 -0.0862 -0.2503
 2380WN      WN 5196   1.767   3.465   1.012 -0.1394 -0.1453 -0.3624
 2381WN      WN 5197   4.245   0.474   2.194  0.0929  0.1990  0.0072
 2382WN      WN 5198   4.291   4.388   0.053 -0.0717 -0.0555 -0.0624
 2383WN      WN 5199   3.093   1.077   0.437 -0.0337  0.1454 -0.2756
 2384WN      WN 5200   5.606   2.262  14.049 -0.2867 -0.0035 -0.0296
 2385WN      WN 5201   3.755   6.420   1.552  0.0714  0.2534 -0.1136
 2386WN      WN 5202   4.957   3.864   2.960 -0.2095 -0.1641  0.1823
 2387WN      WN 5203   1.244   5.606   1.307 -0.1010 -0.0783 -0.2573
 2388WN      WN 5204   0.641   3.681  11.955 -0.1284 -0.0573  0.2456
 2389WN      WN 5205   2.318   2.111  14.063  0.0857 -0.0730 -0.0443
 2390WN      WN 5206   0.262   2.343   2.902  0.1357  0.3976  0.2890
 2391WN      WN 5207   3.773   6.293  12.916  0.0405 -0.0704 -0.0743
 2392WN      WN 5208   6.398   6.208   0.021  0.2603 -0.1827  0.1321
 2393WN      WN 5209   4.080   4.017   2.548 -0.0628  0.2013 -0.1098
 2394WN      WN 5210   5.129   1.019  13.780  0.0013  0.2421  0.0529
 2395WN      WN 5211   0.598   1.576   2.342 -0.1354  0.1261 -0.1815
 2396WN      WN 5212   2.871   0.980  12.540 -0.1839 -0.1920  0.1308
 2397WN      WN 5213   0.915   5.481   2.122 -0.0024  0.2427  0.2231
 2398WN      WN 5214   1.087   3.246   1.572  0.0356 -0.0449  0.2318
 2399WN      WN 5215   4.354   1.039  13.341 -0.1065  0.0908 -0.1649
 2400WN      WN 5216   4.568   1.899   2.001  0.0930  0.1187 -0.1207
 2401WN      WN 5217   0.856   3.801  14.497 -0.0389  0.2796  0.2902
 2402WN      WN 5218   3.254   5.597   2.553 -0.1387 -0.4392 -0.1234
 2403WN      WN 5219   0.501   5.595   2.487  0.1096 -0.2544  0.0484
 2404WN      WN 5220   1.655   4.830   0.893 -0.2874  0.3531  0.1284
 2405WN      WN 5221   0.339   5.816  14.080  0.0307 -0.4683  0.0766
 2406WN      WN 5222   3.786   5.783  13.022  0.2191 -0.0344 -0.2017
 2407WN      WN 5223   1.734   1.025   1.144 -0.1397  0.0719 -0.0028
 2408WN      WN 5224   0.659   1.208   3.557  0.2047 -0.2139  0.0067
 2409WN      WN 5225   6.461   0.294  12.325 -0.0165  0.2490  0.3121
 2410WN      WN 5226   1.178   0.426   1.696  0.1909  0.0331 -0.0086
 2411WN      WN 5227   5.110   4.498   1.567 -0.0493  0.0328 -0.1745
 2412WN      WN 5228   1.938   5.564   0.773 -0.0331  0.0735 -0.6820
 2413WN      WN 5229   3.646   5.197  13.014 -0.0832 -0.0073 -0.3305
 2414WN      WN 5230   4.352   5.383   0.659  0.0278  0.1844 -0.1097
 2415ION    NA+ 5231   6.407   3.175   6.793 -0.0581 -0.0613  0.0499
 2416ION    NA+ 5232   2.495   5.118   7.526 -0.0916  0.0391  0.0398
 2417ION    NA+ 5233   4.134   5.427   8.024 -0.1278 -0.2669 -0.1667
 2418ION    NA+ 5234   0.864   6.298   7.095 -0.0160 -0.1537  0.1129
 2419ION    NA+ 5235   5.020   4.859   7.831  0.1080 -0.0542  0.0215
 2420ION    NA+ 5236   6.453   5.898   7.314 -0.4466 -0.0875 -0.0176
 2421ION    NA+ 5237   6.023   2.675   6.818  0.0531 -0.0151 -0.0558
 2422ION    NA+ 5238   1.775   6.319   7.370  0.0216 -0.3133 -0.1864
 2423ION    NA+ 5239   1.177   3.217   8.012 -0.3614 -0.0399  0.2831
 2424ION    NA+ 5240   0.006   2.568   6.811  0.3894  0.3919 -0.0369
 2425ION    NA+ 5241   1.499   0.489   7.858 -0.3143 -0.4206  0.1129
 2426ION    NA+ 5242   6.277   3.972   7.172  0.3970  0.2906  0.1189
 2427ION    NA+ 5243   5.436   3.470   6.663 -0.1407 -0.0751  0.3620
 2428ION    NA+ 5244   0.658   4.479   7.519  0.1356 -0.0164  0.4328
 2429ION    NA+ 5245   5.587   0.931   7.874  0.0080 -0.2252 -0.2623
 2430ION    NA+ 5246   0.739   5.000   6.743  0.0404  0.2119 -0.0391
 2431ION    NA+ 5247   1.550   1.805   6.647 -0.2544  0.3391 -0.2933
 2432ION    NA+ 5248   5.314   0.019   6.507  0.0312  0.2825 -0.0363
 2433ION    NA+ 5249   3.530   0.831   6.858 -0.1361  0.0335 -0.0650
 2434ION    NA+ 5250   2.107   5.137   6.964  0.0287 -0.0957 -0.0592
 2435ION    NA+ 5251   4.467   0.252   6.733 -0.1033 -0.2135  0.1117
 2436ION    NA+ 5252   1.614   5.287   7.167 -0.0065  0.0789 -0.0186
 2437ION    NA+ 5253   0.821   5.345   7.736 -0.3056  0.0107  0.0988
 2438ION    NA+ 5254   0.142   0.606   7.975  0.1843  0.1442  0.1823
 2439ION    NA+ 5255   3.065   1.617   7.803  0.0446  0.1315  0.1219
 2440ION    NA+ 5256   6.473   0.130   7.835  0.1273  0.0290  0.3094
 2441ION    NA+ 5257   3.549   5.216   7.321 -0.0526 -0.0522  0.1501
 2442ION    NA+ 5258   5.057   5.782   7.686  0.0991 -0.2775  0.1304
 2443ION    NA+ 5259   5.627   0.488   7.004  0.2158 -0.1120  0.2774
 2444ION    NA+ 5260   1.225   3.210   7.473 -0.2712  0.0653  0.3156
 2445ION    NA+ 5261   2.526   4.345   7.080 -0.3005 -0.0389 -0.1057
 2446ION    NA+ 5262   4.760   1.629   7.941 -0.1381  0.2494  0.2022
 2447ION    NA+ 5263   1.862   1.708   7.050  0.2363  0.0349  0.3316
 2448ION    NA+ 5264   2.335   2.066   7.263 -0.0868 -0.0143  0.1235
 2449ION    NA+ 5265   1.403   6.236   7.044 -0.3236  0.1704 -0.2243
 2450ION    NA+ 5266   0.909   6.388   8.176  0.1791  0.3155  0.0046
 2451ION    NA+ 5267   2.660   0.787   7.376 -0.5266  0.0236  0.1644
 2452ION    NA+ 5268   1.101   1.520   7.616 -0.2587 -0.0926  0.1627
 2453ION    NA+ 5269   0.777   3.877   6.616 -0.0376  0.1503 -0.0272
 2454ION    NA+ 5270   1.474   2.906   6.745  0.3301  0.0539 -0.2179
 2455ION    NA+ 5271   3.729   0.980   7.763  0.0908 -0.3049 -0.4268
 2456ION    NA+ 5272   5.789   1.607   7.020  0.1922  0.2533  0.2935
 2457ION    NA+ 5273   2.938   5.751   7.748 -0.2108  0.0702  0.0946
 2458ION    NA+ 5274   3.959   2.039   7.436  0.0464 -0.3498 -0.0046
 2459ION    NA+ 5275   3.631   1.657   7.204 -0.3694 -0.0572  0.0870
 2460ION    NA+ 5276   4.245   0.035   7.557  0.0979 -0.4792  0.1037
 2461ION    NA+ 5277   0.817   2.437   6.657 -0.0626  0.0197 -0.0034
 2462ION    NA+ 5278   4.667   4.222   6.625  0.1400  0.2386 -0.1189
 2463ION    NA+ 5279   3.132   6.100   6.851  0.0191  0.0903  0.1918
 2464ION    NA+ 5280   5.926   2.065   7.990  0.4345  0.2462  0.2436
 2465ION    NA+ 5281   5.207   4.016   7.862  0.0517  0.1973 -0.3307
 2466ION    NA+ 5282   0.162   5.803   8.152 -0.1976  0.0648 -0.1640
 2467ION    NA+ 5283   0.085   4.072   7.905 -0.0892 -0.2449  0.1993
 2468ION    NA+ 5284   4.144   1.890   7.913 -0.0785  0.0921  0.0179
 2469ION    NA+ 5285   4.678   5.982   6.854  0.0524  0.0468  0.1176
 2470ION    NA+ 5286   0.765   2.202   8.092 -0.0552  0.0041 -0.2519
 2471ION    NA+ 5287   0.098   2.560   7.761 -0.2503 -0.3585  0.1949
 2472ION    NA+ 5288   5.379   0.882   6.673  0.0120 -0.1153  0.1612
 2473ION    NA+ 5289   5.972   1.226   8.008  0.0940 -0.0968 -0.0173
 2474ION    NA+ 5290   5.451   2.151   8.002 -0.1680 -0.0209 -0.0640
 2475ION    NA+ 5291   2.244   6.264   6.703  0.0850  0.0083  0.0721
 2476ION    NA+ 5292   1.782   5.573   7.773 -0.1828 -0.1461 -0.3054
 2477ION    NA+ 5293   5.126   0.407   7.712 -0.1191  0.1860  0.2079
 2478ION    NA+ 5294   0.057   3.055   7.857  0.0597  0.0639 -0.0216
 2479ION    NA+ 5295   0.626   3.456   6.890 -0.0877  0.3116 -0.3148
 2480ION    NA+ 5296   3.875   1.218   7.323 -0.0452  0.3886  0.3115
 2481ION    NA+ 5297   2.865   0.363   7.046 -0.0348 -0.0159  0.0201
 2482ION    NA+ 5298   1.185   6.024   7.996 -0.0748 -0.1836 -0.1460
 2483ION    NA+ 5299   6.390   0.590   7.554 -0.0343  0.1637 -0.2680
 2484ION    NA+ 5300   5.599   1.901   6.646  0.1288 -0.0797 -0.1592
 2485ION    NA+ 5301   1.382   4.389   6.811  0.3467 -0.1531  0.0459
 2486ION    NA+ 5302   1.070   2.344   7.283 -0.3176 -0.1381 -0.1510
 2487ION    NA+ 5303   6.440   4.985   7.831 -0.0206  0.2348 -0.2087
 2488ION    NA+ 5304   5.517   0.041   7.736  0.1333 -0.0143  0.1774
 2489ION    NA+ 5305   4.729   2.897   7.250  0.2341 -0.0512  0.0724
 2490ION    NA+ 5306   1.319   4.506   7.734 -0.1005 -0.0418 -0.1371
 2491ION    NA+ 5307   1.866   0.813   6.856  0.2069 -0.0474 -0.0950
 2492ION    NA+ 5308   1.982   0.340   7.339 -0.1108 -0.3050  0.2953
 2493ION    NA+ 5309   1.394   3.731   7.439  0.4649 -0.0739 -0.1865
 2494ION    NA+ 5310   3.918   4.757   6.932  0.2877 -0.4923 -0.0998
 2495ION    NA+ 5311   6.449   1.026   6.659  0.1119  0.1189 -0.1812
 2496ION    NA+ 5312   2.031   5.638   6.731 -0.0233  0.2020  0.0720
 2497ION    NA+ 5313   4.776   4.517   6.998 -0.3031  0.3497 -0.1276
 2498ION    NA+ 5314   2.900   5.073   6.732  0.1759  0.0257  0.3627
 2499ION    NA+ 5315   4.774   0.815   7.748 -0.1881  0.0544  0.1412
 2500ION    NA+ 5316   0.246   1.360   8.002  0.2205 -0.0358 -0.1255
 2501ION    NA+ 5317   3.960   6.362   7.110 -0.1953 -0.0509 -0.0151
 2502ION    NA+ 5318   3.351   0.028   7.711  0.0028  0.0415  0.2367
 2503ION    NA+ 5319   2.772   1.401   7.008  0.2261  0.0136 -0.0528
 2504ION    NA+ 5320   5.420   4.333   7.096  0.0055 -0.3283  0.2858
 2505ION    NA+ 5321   4.730   1.701   7.085  0.1702  0.0700  0.0707
 2506ION    NA+ 5322   4.259   4.545   7.786  0.1305  0.1313  0.0152
 2507ION    NA+ 5323   5.714   4.046   7.950 -0.2671 -0.1478  0.1503
 2508ION    NA+ 5324   5.527   4.964   7.773  0.1300 -0.2950  0.2018
 2509ION    NA+ 5325   1.917   1.169   7.667 -0.1169 -0.2248  0.1668
 2510ION    NA+ 5326   3.255   0.706   8.107  0.1568 -0.0224 -0.0120
 2511ION    NA+ 5327   3.320   0.113   7.127 -0.1419 -0.1704  0.0614
 2512ION    NA+ 5328   6.277   5.083   6.962 -0.0258 -0.1049  0.2529
 2513ION    NA+ 5329   5.601   3.353   7.432  0.4522  0.0311 -0.0782
 2514ION    NA+ 5330   5.931   5.851   7.994  0.2000  0.0381 -0.1350
 2515ION    NA+ 5331   2.875   5.740   7.156  0.3003  0.1344 -0.1990
 2516ION    NA+ 5332   5.195   1.294   7.946 -0.2296 -0.0707  0.0506
 2517ION    NA+ 5333   1.817   4.574   6.416 -0.0709  0.0179 -0.0048
 2518ION    NA+ 5334   4.792   1.068   7.298  0.1043  0.0951  0.0758
 2519ION    NA+ 5335   4.542   5.023   7.056 -0.0734 -0.2607 -0.1566
 2520ION    NA+ 5336   4.878   3.938   7.539 -0.3047 -0.0372  0.0823
 2521ION    NA+ 5337   4.737   2.653   7.682  0.0893  0.0746 -0.2083
 2522ION    NA+ 5338   3.012   4.805   7.246 -0.2515  0.0219 -0.0093
 2523ION    NA+ 5339   5.379   4.798   6.838  0.1816  0.3211 -0.1562
 2524ION    NA+ 5340   1.544   2.466   7.534 -0.3564 -0.2366 -0.0006
 2525ION    NA+ 5341   0.982   2.754   8.176  0.1115  0.0930  0.1335
 2526ION    NA+ 5342   0.741   0.944   6.990  0.1258 -0.0011 -0.5405
 2527ION    NA+ 5343   4.208   1.220   6.749 -0.1410 -0.1126 -0.3635
 2528ION    NA+ 5344   5.245   6.187   7.294  0.0370 -0.1541  0.1830
 2529ION    NA+ 5345   1.085   5.397   6.766 -0.0082  0.2075 -0.0871
 2530ION    NA+ 5346   3.902   0.648   7.418 -0.1228 -0.1499 -0.2142
 2531ION    NA+ 5347   6.181   4.777   7.446  0.0482  0.0326 -0.1590
 2532ION    NA+ 5348   5.170   2.656   7.006  0.1477  0.2357  0.1047
 2533ION    NA+ 5349   2.147   1.569   7.471  0.1497  0.0452  0.2068
 2534ION    NA+ 5350   5.917   6.148   7.308  0.0748  0.1971  0.2735
 2535ION    NA+ 5351   4.309   5.583   7.603  0.0323 -0.0710 -0.0350
 2536ION    NA+ 5352   0.460   3.574   7.406  0.2507  0.0284 -0.0675
 2537ION    NA+ 5353   1.300   0.700   6.954  0.0891 -0.2658 -0.0917
 2538ION    NA+ 5354   6.272   3.777   6.639 -0.2110  0.0911  0.0881
 2539ION    NA+ 5355   1.914   4.439   7.612  0.0197 -0.1452 -0.1575
 2540ION    NA+ 5356   5.515   5.554   6.796 -0.0254  0.0475 -0.2197
 2541ION    NA+ 5357   0.307   1.689   7.157  0.1006 -0.4389  0.2080
 2542ION    NA+ 5358   0.390   4.457   7.072  0.5548  0.0120  0.2301
 2543ION    NA+ 5359   2.833   3.052   3.203 -0.2422  0.0720 -0.1439
 2544ION    NA+ 5360   3.978   1.849   3.128  0.1504 -0.0111  0.0556
 2545ION    NA+ 5361   2.807   2.228  11.376  0.1039 -0.1418 -0.3479
 2546ION    NA+ 5362   5.119   4.310  11.264  0.2698 -0.0290 -0.3576
 2547ION    NA+ 5363   1.789   5.792   1.981 -0.2351 -0.0566 -0.0310
 2548ION    NA+ 5364   5.222   1.859   2.962 -0.3125 -0.1358 -0.2807
 2549ION    NA+ 5365   0.610   1.527  11.865 -0.0966  0.1920  0.2620
 2550ION    NA+ 5366   5.567   0.992   3.460 -0.0144  0.1101  0.2152
 2551ION    NA+ 5367   1.040   0.694  11.616  0.1083 -0.1046  0.1240
 2552ION    NA+ 5368   3.179   0.475  11.469  0.2138  0.2052  0.1216
 2553ION    NA+ 5369   4.239   5.496   2.999  0.1660  0.1332 -0.0787
 2554ION    NA+ 5370   0.443   3.817  11.471  0.2225 -0.3074  0.1452
 2555ION    NA+ 5371   4.304   2.324   2.942  0.2552 -0.2946  0.0316
 2556ION    NA+ 5372   5.086   3.190  13.901 -0.0722 -0.0749  0.1193
 2557ION    NA+ 5373   2.659   0.437   2.918 -0.3372 -0.2319  0.0327
 2558ION    NA+ 5374   3.932   2.398  11.324  0.2855 -0.3629  0.1297
 2559ION    NA+ 5375   0.458   2.222  11.844  0.2744  0.3624 -0.1743
 2560ION    NA+ 5376   4.459   1.589  11.729 -0.0581  0.0919  0.1760
 2561ION    NA+ 5377   1.304   6.280   3.367  0.1279  0.0074  0.1261
 2562ION    NA+ 5378   6.116   3.202   2.988 -0.0141  0.1751 -0.0905
 2563ION    NA+ 5379   3.041   1.361   3.390  0.0268 -0.3326  0.1001
 2564ION    NA+ 5380   5.391   1.593  11.388  0.4559 -0.2440  0.3621
 2565ION    NA+ 5381   0.482   2.758   2.782 -0.1868 -0.0850 -0.1479
 2566ION    NA+ 5382   3.084   4.905  11.527 -0.1034  0.0375 -0.1184
 2567ION    NA+ 5383   2.338   2.568  12.279 -0.1582  0.0831 -0.0952
 2568ION    NA+ 5384   0.150   1.834   0.330  0.0325 -0.2870 -0.1235
 2569ION    NA+ 5385   3.772   1.061  11.489  0.3459  0.2202 -0.1927
 2570ION    NA+ 5386   3.717   4.985   1.366 -0.1872 -0.3263 -0.3192
 2571ION    NA+ 5387   2.976   4.683   2.920  0.4569  0.1142 -0.1635
 2572ION    NA+ 5388   5.024   2.295  11.380 -0.0110  0.1959  0.0644
 2573ION    NA+ 5389   6.244   5.875  11.838  0.0238  0.1305 -0.1288
 2574ION    NA+ 5390   3.854   0.811  12.004 -0.1679 -0.0996  0.2013
 2575ION    NA+ 5391   1.131   0.553   3.229  0.0984  0.0938 -0.0445
 2576ION    NA+ 5392   3.039   2.120   2.519 -0.0174 -0.2339 -0.2196
 2577ION    NA+ 5393   3.633   3.253  11.802 -0.2794 -0.3438  0.0887
 2578ION    NA+ 5394   0.152   0.217  11.854 -0.0156 -0.6109  0.1689
 2579ION    NA+ 5395   2.268   1.396   3.036  0.0296  0.0118  0.1355
 2580ION    NA+ 5396   1.735   6.077  11.618 -0.0172 -0.1200  0.0208
 2581ION    NA+ 5397   4.238   6.491   2.598 -0.0611 -0.3090 -0.0425
 2582ION    NA+ 5398   1.921   3.964   1.788  0.3517 -0.2222  0.1082
 2583ION    NA+ 5399   2.570   5.745  11.388 -0.1986  0.1676  0.1510
 2584ION    NA+ 5400   4.473   3.905  11.681 -0.0020 -0.0594  0.2159
 2585ION    NA+ 5401   3.912   4.974  11.850  0.0252  0.1625  0.0489
 2586ION    NA+ 5402   5.890   2.405  11.470  0.0104 -0.3345 -0.5008
 2587ION    NA+ 5403   1.481   6.479  11.980  0.0137  0.0103  0.2241
 2588ION    NA+ 5404   4.195   4.353   3.373  0.3932 -0.0900 -0.2125
 2589ION    NA+ 5405   3.693   4.905  13.634 -0.0600  0.0293  0.0376
 2590ION    NA+ 5406   5.460   6.480   3.076 -0.0422 -0.0582  0.2125
 2591ION    NA+ 5407   3.463   1.888   3.239  0.2076  0.2919 -0.0298
 2592ION    NA+ 5408   2.874   0.021  13.130 -0.2549  0.1860 -0.0133
 2593ION    NA+ 5409   6.403   4.617  12.069  0.2572  0.0696 -0.1239
 2594ION    NA+ 5410   0.328   6.071   3.223 -0.0492  0.1767  0.1482
 2595ION    NA+ 5411   1.322   4.282  11.251 -0.1790 -0.1969 -0.0839
 2596ION    NA+ 5412   1.161   2.780  11.804  0.0016  0.1619 -0.2034
 2597ION    NA+ 5413   4.018   0.801   2.991  0.2151  0.1700  0.0668
 2598ION    NA+ 5414   1.101   5.519  13.730  0.4753 -0.1258 -0.0024
 2599ION    NA+ 5415   0.218   5.146   3.118  0.1454  0.0047 -0.0823
 2600ION    NA+ 5416   1.289   5.761   1.807 -0.1971  0.2304  0.2501
 2601ION    NA+ 5417   4.324   3.215   2.856  0.0579  0.2940 -0.0449
 2602ION    NA+ 5418   6.299   1.603  11.569  0.0142  0.1153 -0.0004
 2603ION    NA+ 5419   0.184   2.924  11.547  0.2240 -0.1839 -0.1580
 2604ION    NA+ 5420   1.949   3.496  11.203  0.1684 -0.2119  0.3029
 2605ION    NA+ 5421   4.663   0.970   2.794  0.2698 -0.0744  0.2275
 2606ION    NA+ 5422   2.543   3.904   2.965  0.3174  0.3113  0.2748
 2607ION    NA+ 5423   5.472   3.962   3.209  0.2169  0.1998  0.1384
 2608ION    NA+ 5424   6.458   1.411   3.312 -0.1707 -0.0037 -0.0949
 2609ION    NA+ 5425   0.910   4.714   3.015 -0.2121  0.3393 -0.1774
 2610ION    NA+ 5426   4.203   4.891  11.410 -0.0489 -0.1328 -0.2048
 2611ION    NA+ 5427   5.350   6.100  11.759  0.2481 -0.3146  0.4556
 2612ION    NA+ 5428   6.243   4.318   2.975 -0.2129  0.3290 -0.1738
 2613ION    NA+ 5429   3.484   3.386  11.340  0.0238 -0.1670 -0.1560
 2614ION    NA+ 5430   0.861   3.568  11.459 -0.1378 -0.0139 -0.0870
 2615ION    NA+ 5431   2.867   0.837  11.659  0.2318  0.1648 -0.0083
 2616ION    NA+ 5432   1.813   3.257   3.026  0.1343 -0.2650  0.3637
 2617ION    NA+ 5433   0.719   4.282   2.643 -0.3763 -0.1269  0.0592
 2618ION    NA+ 5434   0.610   2.009   3.049  0.2650  0.0921  0.0454
 2619ION    NA+ 5435   2.305   4.845  11.407 -0.2444 -0.1278 -0.2640
 2620ION    NA+ 5436   5.404   2.554   2.987 -0.2002  0.2203 -0.1291
 2621ION    NA+ 5437   2.235   1.643  11.683 -0.1099 -0.0656 -0.3838
 2622ION    NA+ 5438   5.898   3.687  11.482  0.0348  0.1445 -0.2953
 2623ION    NA+ 5439   4.861   5.181  11.333 -0.1979 -0.1388 -0.0007
 2624ION    NA+ 5440   3.708   2.823   3.251 -0.1523  0.4129 -0.1631
 2625ION    NA+ 5441   2.115   4.512   3.148 -0.0168 -0.0914 -0.1759
 2626ION    NA+ 5442   5.286   3.268  11.496 -0.2029  0.0114 -0.0772
 2627ION    NA+ 5443   4.839   3.201  11.342  0.0269  0.1134 -0.4144
 2628ION    NA+ 5444   6.280   2.883  12.443 -0.1500 -0.1550  0.1844
 2629ION    NA+ 5445   2.685   6.269  11.456  0.1590 -0.1578 -0.2971
 2630ION    NA+ 5446   3.608   0.014  11.754  0.0397 -0.0579  0.2101
 2631ION    NA+ 5447   5.869   5.224   2.669 -0.0721  0.0359  0.1042
 2632ION    NA+ 5448   3.921   3.647   0.530 -0.5172  0.0753  0.1628
 2633ION    NA+ 5449   4.583   4.988   2.067  0.5185 -0.1579  0.0555
 2634ION    NA+ 5450   2.842   3.200   0.481 -0.2562  0.0575 -0.3475
 2635ION    NA+ 5451   4.023   1.627   2.137 -0.0685  0.0058 -0.0473
 2636ION    NA+ 5452   2.390   5.890   2.593 -0.0760 -0.2205 -0.0071
 2637ION    NA+ 5453   2.174   0.405   3.095  0.0346  0.0437 -0.0168
 2638ION    NA+ 5454   0.870   6.018   3.391 -0.2274  0.0007  0.1446
 2639ION    NA+ 5455   3.122   3.498   3.269 -0.1477 -0.0089 -0.0757
 2640ION    NA+ 5456   5.709   5.128  11.386 -0.0302  0.0314 -0.0918
 2641ION    NA+ 5457   1.001   3.138   0.664 -0.0853 -0.0401 -0.3002
 2642ION    NA+ 5458   3.459   0.054   2.880  0.2126 -0.0834  0.2246
 2643ION    NA+ 5459   3.404   4.379   3.287 -0.1746  0.1023 -0.0939
 2644ION    NA+ 5460   3.299   1.675   1.091  0.1966  0.1653  0.0927
 2645ION    NA+ 5461   0.119   4.897  11.609  0.2151 -0.1476  0.2195
 2646ION    NA+ 5462   1.659   5.198   2.744  0.1623  0.0809 -0.0864
 2647ION    NA+ 5463   3.082   0.298   0.171  0.0469  0.0677  0.2209
 2648ION    NA+ 5464   4.037   3.654   3.022  0.2719  0.2903  0.2075
 2649ION    NA+ 5465   3.781   4.289  11.217  0.0929 -0.1205  0.3328
 2650ION    NA+ 5466   2.865   3.214  11.339  0.0757  0.0941  0.3400
 2651ION    NA+ 5467   0.820   4.656   1.876  0.1052  0.4701  0.2469
 2652ION    NA+ 5468   3.210   0.948   3.033  0.1054 -0.2059 -0.1014
 2653ION    NA+ 5469   0.763   6.096  11.557 -0.2846  0.3075  0.1634
 2654ION    NA+ 5470   2.953   5.432  13.564  0.1611 -0.4224  0.0429
 2655ION    NA+ 5471   1.540   4.150   3.129 -0.1208 -0.3194 -0.1184
 2656ION    NA+ 5472   5.112   5.711   3.166  0.0565  0.1025  0.2932
 2657ION    NA+ 5473   2.578   2.254   3.260  0.3395  0.1898  0.0199
 2658ION    NA+ 5474   0.814   5.285  12.612  0.0223 -0.1167 -0.0738
 2659ION    NA+ 5475   1.234   1.504  11.790  0.1087 -0.0756 -0.0462
 2660ION    NA+ 5476   1.532   5.404  11.346  0.1431 -0.0724 -0.1757
 2661ION    NA+ 5477   3.441   5.604  11.284  0.2821 -0.0459 -0.0039
 2662ION    NA+ 5478   2.040   0.582  11.456  0.0151  0.0429  0.1500
 2663ION    NA+ 5479   5.291   3.537   3.380 -0.4801  0.0619  0.2017
 2664ION    NA+ 5480   4.916   0.225   3.314  0.2615  0.3261 -0.0507
 2665ION    NA+ 5481   4.477   0.210  12.221 -0.1155 -0.1834 -0.1669
 2666ION    NA+ 5482   3.380   5.283   2.937 -0.3752 -0.0079 -0.0822
 2667ION    NA+ 5483   1.146   0.600   1.191 -0.0193 -0.1112 -0.2355
 2668ION    NA+ 5484   4.537   5.597  12.206 -0.0524 -0.1991  0.2286
 2669ION    NA+ 5485   0.274   0.571   3.177 -0.1146 -0.3164  0.2645
 2670ION    NA+ 5486   2.477   3.729  12.018  0.0723 -0.0772 -0.3976
   6.49608   6.49608  14.51580
