# Supplementary material for: Free energies of membrane stalk formation from a lipidomics perspective
Source: Nat Commun. 2021 Nov 15;12:6594. doi: 10.1038/s41467-021-26924-2 (PMC8593120; doi:10.1038/s41467-021-26924-2)
Supplement: Supplementary file 4 — Source Data [file 41467_2021_26924_MOESM4_ESM.zip › SI_data/Fig_S10/DOPG_stalk.gro]

Membrane with DOPG (128)
 5496
    1DOPG   GL0    1   0.075   4.466   6.613  0.1530  0.1516 -0.1774
    1DOPG   PO4    2   0.502   4.533   6.870 -0.0801 -0.3047  0.0539
    1DOPG   GL1    3   0.500   4.237   6.475  0.1008  0.2532 -0.0586
    1DOPG   GL2    4   0.866   4.211   6.312  0.2584 -0.3620 -0.2293
    1DOPG   C1A    5   0.313   4.211   6.173  0.0247  0.0058  0.0087
    1DOPG   D2A    6   0.136   4.215   5.787 -0.2257  0.0825  0.0416
    1DOPG   C3A    7   0.284   4.551   5.506 -0.0344  0.2465 -0.0075
    1DOPG   C4A    8   0.201   4.737   5.103  0.0630  0.2138 -0.2051
    1DOPG   C1B    9   0.650   3.916   5.954 -0.3474  0.1357  0.0361
    1DOPG   D2B   10   0.563   4.061   5.540 -0.0954 -0.0130  0.1864
    1DOPG   C3B   11   0.089   4.032   5.339 -0.1904  0.0375 -0.0338
    1DOPG   C4B   12  -0.187   4.245   5.175 -0.1545 -0.2269  0.1979
    2DOPG   GL0   13   3.557   3.677   6.977  0.0311  0.1918 -0.2249
    2DOPG   PO4   14   3.482   3.492   6.662  0.1321  0.1266 -0.1440
    2DOPG   GL1   15   3.100   3.316   6.614  0.1758 -0.2037  0.2589
    2DOPG   GL2   16   3.169   3.045   6.806 -0.1586  0.0653 -0.1275
    2DOPG   C1A   17   2.962   3.166   6.190  0.2299 -0.0440 -0.0556
    2DOPG   D2A   18   2.770   3.179   5.701 -0.2785 -0.2432 -0.1941
    2DOPG   C3A   19   2.292   3.275   5.653 -0.1409 -0.0766  0.0879
    2DOPG   C4A   20   1.987   3.404   5.287  0.0751 -0.2176 -0.2542
    2DOPG   C1B   21   3.637   2.877   6.695 -0.0098  0.4062 -0.0359
    2DOPG   D2B   22   3.751   2.811   6.264  0.1034 -0.1583  0.0319
    2DOPG   C3B   23   3.716   2.522   5.954  0.0920  0.2176 -0.2966
    2DOPG   C4B   24   3.597   2.426   5.508  0.4256  0.1302  0.1763
    3DOPG   GL0   25   0.888   5.721   6.817 -0.0164  0.1484  0.0467
    3DOPG   PO4   26   0.431   5.736   6.857  0.1021 -0.1202  0.1751
    3DOPG   GL1   27   0.596   5.382   6.612 -0.2886 -0.1809  0.2121
    3DOPG   GL2   28   0.433   5.019   6.501 -0.0077 -0.1864 -0.1922
    3DOPG   C1A   29   0.905   5.253   6.239 -0.2608 -0.0971 -0.3818
    3DOPG   D2A   30   0.920   4.865   5.806 -0.0712 -0.1356 -0.0579
    3DOPG   C3A   31   1.028   5.032   5.379 -0.1421  0.0471 -0.1974
    3DOPG   C4A   32   1.360   4.884   5.117  0.2359  0.3145  0.0561
    3DOPG   C1B   33   0.465   5.191   6.076 -0.1034  0.0254  0.1769
    3DOPG   D2B   34   0.343   4.974   5.725 -0.1945  0.1367 -0.0902
    3DOPG   C3B   35   0.504   5.070   5.292  0.0786 -0.2436  0.0983
    3DOPG   C4B   36   0.782   5.217   5.020  0.2493  0.2900  0.1049
    4DOPG   GL0   37   5.710   0.855   7.532  0.0930  0.1019 -0.0479
    4DOPG   PO4   38   5.645   0.390   7.754  0.0955 -0.0580 -0.0897
    4DOPG   GL1   39   5.554   0.317   8.169  0.1575  0.2074  0.2219
    4DOPG   GL2   40   5.231   0.529   8.205  0.2483  0.0660  0.0861
    4DOPG   C1A   41   5.463   0.359   8.582  0.1046 -0.1351 -0.4443
    4DOPG   D2A   42   5.153   0.511   8.973  0.0495  0.2216  0.1249
    4DOPG   C3A   43   4.945   0.264   9.305  0.1640 -0.0050  0.0665
    4DOPG   C4A   44   4.638   0.106   9.744  0.0805 -0.1407  0.1359
    4DOPG   C1B   45   5.389   0.886   8.456 -0.0936 -0.0436  0.2836
    4DOPG   D2B   46   4.988   0.975   8.824  0.2804 -0.1228  0.0761
    4DOPG   C3B   47   5.210   0.989   9.089  0.1962 -0.2611 -0.0535
    4DOPG   C4B   48   5.283   1.267   9.469  0.3608 -0.3458  0.2680
    5DOPG   GL0   49   3.199   5.827   7.323 -0.1431 -0.0209  0.1028
    5DOPG   PO4   50   3.271   6.141   7.721 -0.0369 -0.2280  0.0480
    5DOPG   GL1   51   3.331   6.008   8.145  0.0551  0.4336  0.4197
    5DOPG   GL2   52   2.996   5.979   8.247  0.0048 -0.1220 -0.3327
    5DOPG   C1A   53   3.295   6.206   8.576 -0.1222 -0.0030  0.3396
    5DOPG   D2A   54   3.451   6.362   8.911  0.0190  0.0623  0.2793
    5DOPG   C3A   55   3.410   6.700   9.261  0.0332 -0.0821 -0.0659
    5DOPG   C4A   56   3.467   7.091   9.500  0.0711  0.0557  0.1740
    5DOPG   C1B   57   2.849   5.849   8.651 -0.0045  0.0058 -0.1139
    5DOPG   D2B   58   3.111   5.903   9.070 -0.0533  0.1353 -0.0642
    5DOPG   C3B   59   2.937   5.941   9.472  0.2444  0.1394 -0.0784
    5DOPG   C4B   60   2.637   5.930   9.736  0.2411 -0.1399 -0.4053
    6DOPG   GL0   61   1.100   5.301   6.983 -0.0434  0.1904 -0.0066
    6DOPG   PO4   62   1.221   4.933   7.073  0.1645  0.1005 -0.1067
    6DOPG   GL1   63   1.123   4.935   6.653 -0.0320 -0.0912  0.4478
    6DOPG   GL2   64   0.846   4.692   6.552  0.2197  0.0029  0.0895
    6DOPG   C1A   65   1.172   4.807   6.220  0.1956 -0.2604 -0.2112
    6DOPG   D2A   66   1.227   4.426   5.915 -0.2029 -0.1644  0.1645
    6DOPG   C3A   67   1.674   4.219   5.962 -0.2069  0.0591 -0.2392
    6DOPG   C4A   68   2.122   4.117   5.977  0.2139  0.1768 -0.0719
    6DOPG   C1B   69   0.591   4.620   6.162 -0.0733  0.1661 -0.2955
    6DOPG   D2B   70   0.647   4.421   5.908  0.1450  0.2240 -0.1227
    6DOPG   C3B   71   0.921   4.438   5.527  0.0140  0.3966  0.0820
    6DOPG   C4B   72   1.218   4.239   5.083  0.1360 -0.1661 -0.0723
    7DOPG   GL0   73   5.414   4.822   8.108  0.0432 -0.1265 -0.0294
    7DOPG   PO4   74   5.773   4.674   7.768  0.1009 -0.3388 -0.1400
    7DOPG   GL1   75   5.929   4.710   8.241  0.0637  0.0786  0.3227
    7DOPG   GL2   76   5.844   5.030   8.292 -0.2154 -0.2677  0.1003
    7DOPG   C1A   77   6.210   4.852   8.592 -0.2366  0.0578  0.3921
    7DOPG   D2A   78   6.362   4.589   8.886 -0.3879  0.2104 -0.1596
    7DOPG   C3A   79   6.481   4.839   9.231  0.2929  0.1822 -0.3891
    7DOPG   C4A   80   6.430   5.285   9.419 -0.1794 -0.2999  0.1475
    7DOPG   C1B   81   5.765   4.710   8.689  0.0490  0.2008  0.0147
    7DOPG   D2B   82   5.955   4.437   9.112  0.2124  0.2539 -0.1223
    7DOPG   C3B   83   6.023   4.674   9.443  0.0934 -0.0528 -0.1411
    7DOPG   C4B   84   5.669   4.861   9.663 -0.0705  0.1158 -0.2370
    8DOPG   GL0   85   1.309   3.102   7.456  0.4053  0.1995 -0.1385
    8DOPG   PO4   86   0.947   3.158   7.710 -0.0670 -0.0777  0.2559
    8DOPG   GL1   87   1.021   3.291   8.092  0.1140  0.3387 -0.0918
    8DOPG   GL2   88   0.670   3.332   8.088  0.1370 -0.1107 -0.1487
    8DOPG   C1A   89   1.327   3.385   8.501  0.2883  0.1062  0.3248
    8DOPG   D2A   90   1.549   3.338   8.932 -0.2785 -0.1436 -0.3108
    8DOPG   C3A   91   1.383   3.522   9.357 -0.0330 -0.1656 -0.0149
    8DOPG   C4A   92   1.566   3.866   9.517  0.2051  0.2943 -0.1069
    8DOPG   C1B   93   0.787   3.315   8.532 -0.1030 -0.0349 -0.0086
    8DOPG   D2B   94   0.556   3.353   8.833 -0.0528 -0.0274  0.3148
    8DOPG   C3B   95   0.198   3.274   8.913  0.1412 -0.0190 -0.0010
    8DOPG   C4B   96  -0.110   3.452   9.161 -0.0528 -0.0635  0.2286
    9DOPG   GL0   97   1.658   6.011   7.180  0.1121  0.0182  0.3876
    9DOPG   PO4   98   1.619   6.352   6.945 -0.1780  0.0129  0.0742
    9DOPG   GL1   99   1.659   6.338   6.455  0.4754  0.0940 -0.0730
    9DOPG   GL2  100   1.609   6.061   6.252 -0.2651  0.2528 -0.0388
    9DOPG   C1A  101   1.908   6.430   6.068 -0.1563  0.1371 -0.1378
    9DOPG   D2A  102   1.890   6.634   5.672 -0.1488 -0.3491  0.2251
    9DOPG   C3A  103   1.874   7.085   5.569 -0.2339  0.0107  0.0158
    9DOPG   C4A  104   1.773   7.514   5.450 -0.0011  0.3625 -0.2933
    9DOPG   C1B  105   1.697   6.051   5.874  0.0901 -0.0244 -0.0594
    9DOPG   D2B  106   2.125   6.131   5.598 -0.0136 -0.0552 -0.2018
    9DOPG   C3B  107   2.103   5.975   5.197  0.4659 -0.1798  0.3416
    9DOPG   C4B  108   2.492   5.733   5.061 -0.0383  0.0404 -0.2418
   10DOPG   GL0  109   5.764   2.891   7.064  0.0784 -0.2486  0.1420
   10DOPG   PO4  110   5.585   2.734   6.690 -0.1559  0.1428 -0.2955
   10DOPG   GL1  111   5.495   2.592   6.248 -0.0150  0.2158  0.2238
   10DOPG   GL2  112   5.159   2.691   6.021 -0.1568  0.0871  0.0321
   10DOPG   C1A  113   5.793   2.710   5.868  0.0146 -0.0173 -0.2254
   10DOPG   D2A  114   5.783   2.927   5.358 -0.1726 -0.2917 -0.3583
   10DOPG   C3A  115   5.653   2.886   5.037  0.1596 -0.0899  0.3003
   10DOPG   C4A  116   5.576   3.083   4.669  0.1003  0.0407 -0.0199
   10DOPG   C1B  117   4.969   2.620   5.691 -0.0312  0.3920 -0.0087
   10DOPG   D2B  118   4.536   2.712   5.464 -0.3422  0.2570  0.2051
   10DOPG   C3B  119   4.342   2.588   5.018  0.1844  0.0736  0.0243
   10DOPG   C4B  120   4.135   2.415   4.649  0.5362  0.1236 -0.1517
   11DOPG   GL0  121   2.278   0.095   6.592  0.1474  0.0040 -0.3508
   11DOPG   PO4  122   2.276   0.275   7.001  0.0271 -0.0041 -0.1349
   11DOPG   GL1  123   2.297   0.621   6.692  0.1506 -0.1310  0.0352
   11DOPG   GL2  124   2.041   0.609   6.507  0.1728 -0.1115  0.2108
   11DOPG   C1A  125   2.476   0.576   6.293  0.0609  0.1572 -0.2596
   11DOPG   D2A  126   2.375   0.162   6.091 -0.1496 -0.1765  0.0829
   11DOPG   C3A  127   2.443   0.143   5.712  0.3302  0.1468 -0.0734
   11DOPG   C4A  128   2.336   0.378   5.369 -0.2339 -0.0228 -0.0398
   11DOPG   C1B  129   2.025   0.740   6.078  0.2785  0.0540 -0.2397
   11DOPG   D2B  130   1.832   1.063   5.930 -0.3724  0.2995 -0.0197
   11DOPG   C3B  131   2.020   1.358   5.793  0.1176 -0.0711 -0.0580
   11DOPG   C4B  132   2.011   1.496   5.350  0.2278  0.0313 -0.2548
   12DOPG   GL0  133   1.226   1.039   7.335 -0.0919 -0.0270  0.0217
   12DOPG   PO4  134   1.592   1.184   7.133 -0.0132 -0.0044  0.1326
   12DOPG   GL1  135   1.864   1.439   6.955  0.2057 -0.2528  0.2273
   12DOPG   GL2  136   2.170   1.180   6.783 -0.0419 -0.0994  0.0429
   12DOPG   C1A  137   2.244   1.641   6.732 -0.1482  0.0576  0.0038
   12DOPG   D2A  138   2.589   1.938   6.797 -0.1425  0.2129 -0.1065
   12DOPG   C3A  139   3.075   2.103   6.622 -0.0086 -0.0441 -0.0524
   12DOPG   C4A  140   3.260   2.524   6.782  0.2759 -0.0344  0.0335
   12DOPG   C1B  141   2.393   1.023   6.435 -0.0095 -0.2102  0.2771
   12DOPG   D2B  142   2.432   0.969   5.964  0.0303  0.1312 -0.2014
   12DOPG   C3B  143   2.528   1.426   5.802  0.0260  0.1635 -0.0965
   12DOPG   C4B  144   2.607   1.505   5.406 -0.2360 -0.2116  0.3775
   13DOPG   GL0  145   4.755   4.535   7.076  0.1355 -0.1030  0.0008
   13DOPG   PO4  146   4.455   4.705   6.771 -0.1075 -0.1552  0.1249
   13DOPG   GL1  147   4.529   4.870   6.396 -0.5518 -0.2312 -0.0833
   13DOPG   GL2  148   4.563   4.651   6.170  0.1638  0.0107  0.0361
   13DOPG   C1A  149   4.685   5.203   6.041  0.0368  0.6647 -0.1826
   13DOPG   D2A  150   4.603   5.165   5.566 -0.0900  0.3772 -0.0959
   13DOPG   C3A  151   4.827   5.093   5.146  0.1764  0.2573 -0.0748
   13DOPG   C4A  152   4.908   4.857   4.674 -0.1277 -0.0808 -0.1856
   13DOPG   C1B  153   4.307   4.871   5.965 -0.0545  0.3108 -0.2532
   13DOPG   D2B  154   4.161   4.961   5.580 -0.2591  0.0439  0.4514
   13DOPG   C3B  155   4.133   4.949   5.193  0.5025  0.3123 -0.2537
   13DOPG   C4B  156   4.342   5.031   4.884 -0.1201 -0.0834  0.0929
   14DOPG   GL0  157   4.766   2.098   6.817  0.2505 -0.0511  0.0597
   14DOPG   PO4  158   5.164   2.305   6.723 -0.0296 -0.0839  0.0704
   14DOPG   GL1  159   5.129   2.251   6.328  0.1930  0.1577 -0.1550
   14DOPG   GL2  160   4.799   2.362   6.392 -0.0846 -0.1451 -0.0287
   14DOPG   C1A  161   5.024   2.164   5.950 -0.3233 -0.1356  0.1224
   14DOPG   D2A  162   5.083   2.035   5.517 -0.3130  0.0161  0.2379
   14DOPG   C3A  163   5.351   2.102   5.170 -0.3950 -0.2362  0.2528
   14DOPG   C4A  164   5.332   1.977   4.879 -0.1448  0.2334 -0.1225
   14DOPG   C1B  165   4.587   1.998   6.337  0.1382 -0.1251  0.3073
   14DOPG   D2B  166   4.610   1.619   6.170 -0.2880  0.3858 -0.0931
   14DOPG   C3B  167   4.955   1.551   6.030 -0.3993 -0.1565 -0.2739
   14DOPG   C4B  168   5.068   1.323   5.708 -0.3432 -0.1177  0.1701
   15DOPG   GL0  169   6.142   1.886   7.186  0.1626  0.2640  0.1741
   15DOPG   PO4  170   5.890   1.887   6.928  0.3545 -0.0276  0.1059
   15DOPG   GL1  171   5.899   1.713   6.469 -0.2644  0.0490  0.2996
   15DOPG   GL2  172   5.801   1.325   6.568  0.0812 -0.3225 -0.0655
   15DOPG   C1A  173   6.008   1.683   5.916 -0.3447 -0.1537  0.1135
   15DOPG   D2A  174   5.952   1.425   5.517 -0.0650  0.3253 -0.0548
   15DOPG   C3A  175   6.174   1.646   5.096  0.2110 -0.0031 -0.1100
   15DOPG   C4A  176   6.248   1.771   4.750 -0.2283 -0.0664 -0.3758
   15DOPG   C1B  177   5.646   1.261   6.151  0.1193  0.1953  0.0070
   15DOPG   D2B  178   5.566   1.163   5.747  0.0779 -0.1234 -0.3431
   15DOPG   C3B  179   5.836   0.989   5.436 -0.4435 -0.0155 -0.0184
   15DOPG   C4B  180   6.226   1.128   5.191  0.3112  0.2309 -0.1569
   16DOPG   GL0  181   3.143   0.538   7.584  0.0458  0.0134 -0.1493
   16DOPG   PO4  182   2.893   0.105   7.543  0.1396 -0.0973  0.2599
   16DOPG   GL1  183   2.861   0.237   7.870  0.2744 -0.0077  0.1751
   16DOPG   GL2  184   3.005   0.014   8.185  0.1444  0.1135 -0.0762
   16DOPG   C1A  185   2.811   0.438   8.376 -0.2949 -0.1312 -0.1761
   16DOPG   D2A  186   2.880   0.526   8.805  0.1666 -0.2225  0.2664
   16DOPG   C3A  187   2.544   0.670   9.131  0.0492 -0.0835  0.1139
   16DOPG   C4A  188   2.180   0.944   9.016 -0.0449  0.0561 -0.1791
   16DOPG   C1B  189   2.946  -0.051   8.694 -0.0366  0.0290 -0.0066
   16DOPG   D2B  190   2.938  -0.045   9.131 -0.1419 -0.0172  0.1957
   16DOPG   C3B  191   2.926   0.391   9.337 -0.1389 -0.1977 -0.0907
   16DOPG   C4B  192   2.996   0.888   9.329  0.1246  0.3858 -0.2588
   17DOPG   GL0  193   0.930   2.340   7.180 -0.1373  0.0184  0.0279
   17DOPG   PO4  194   1.334   2.130   7.143  0.0098 -0.3329  0.2103
   17DOPG   GL1  195   1.622   2.103   6.810 -0.0185  0.0723  0.0661
   17DOPG   GL2  196   1.452   2.029   6.548 -0.0437  0.0464  0.1195
   17DOPG   C1A  197   2.040   2.119   6.600 -0.1269 -0.1027 -0.3585
   17DOPG   D2A  198   2.338   2.029   6.361 -0.1294  0.1366  0.1198
   17DOPG   C3A  199   2.729   2.223   6.248 -0.0513 -0.2491  0.1141
   17DOPG   C4A  200   3.112   2.063   6.138  0.1676  0.0208 -0.3078
   17DOPG   C1B  201   1.559   2.178   6.131 -0.2490 -0.2051 -0.0301
   17DOPG   D2B  202   1.310   2.410   5.846  0.0016 -0.0589  0.2478
   17DOPG   C3B  203   1.576   2.663   5.606  0.0590 -0.2768 -0.1036
   17DOPG   C4B  204   1.748   3.156   5.654  0.1312  0.0123  0.0229
   18DOPG   GL0  205   2.838   5.761   6.824 -0.0161 -0.0607  0.0615
   18DOPG   PO4  206   3.002   5.429   7.059 -0.1774 -0.0277  0.0565
   18DOPG   GL1  207   3.075   5.327   6.620 -0.1390 -0.1727 -0.2650
   18DOPG   GL2  208   3.346   5.362   6.473 -0.0350  0.0276  0.6813
   18DOPG   C1A  209   3.066   5.692   6.328  0.3766 -0.5775  0.1350
   18DOPG   D2A  210   2.854   5.978   6.174 -0.1781 -0.1276 -0.0097
   18DOPG   C3A  211   2.613   5.977   5.753  0.4045  0.0311 -0.1155
   18DOPG   C4A  212   2.537   6.282   5.380 -0.0499 -0.0051  0.4380
   18DOPG   C1B  213   3.346   5.238   6.070 -0.2058  0.1204 -0.0717
   18DOPG   D2B  214   3.299   5.181   5.740  0.0370 -0.0162  0.0814
   18DOPG   C3B  215   3.252   5.449   5.429  0.4569  0.1689 -0.1285
   18DOPG   C4B  216   2.858   5.677   5.396 -0.0654  0.2005 -0.3247
   19DOPG   GL0  217   0.728   0.607   7.921  0.1425 -0.2949  0.1313
   19DOPG   PO4  218   0.609   0.172   7.805  0.0444 -0.2133  0.1778
   19DOPG   GL1  219   0.385  -0.009   8.034  0.0247  0.1140 -0.1833
   19DOPG   GL2  220   0.501  -0.207   8.148  0.2158 -0.1129 -0.2789
   19DOPG   C1A  221   0.243   0.174   8.454  0.1838 -0.0734  0.0619
   19DOPG   D2A  222  -0.103   0.079   8.801  0.0099  0.0163  0.3139
   19DOPG   C3A  223  -0.278  -0.265   8.666 -0.0842  0.2257  0.0381
   19DOPG   C4A  224  -0.474  -0.598   8.397  0.2265  0.2842  0.2267
   19DOPG   C1B  225   0.638  -0.107   8.615 -0.0742 -0.0525  0.2096
   19DOPG   D2B  226   0.405   0.158   8.898 -0.1948  0.3825 -0.1526
   19DOPG   C3B  227   0.451   0.636   9.013  0.0080  0.2478 -0.2473
   19DOPG   C4B  228   0.486   1.120   9.000  0.3017  0.0478  0.1715
   20DOPG   GL0  229   5.692   0.892   6.917  0.1220 -0.2796  0.2955
   20DOPG   PO4  230   5.184   0.793   6.812  0.0513  0.1092 -0.0913
   20DOPG   GL1  231   4.895   0.729   6.525  0.2795 -0.0675  0.0479
   20DOPG   GL2  232   5.138   0.546   6.305 -0.4157 -0.2395  0.3619
   20DOPG   C1A  233   4.723   0.562   6.111 -0.2180  0.4657 -0.2509
   20DOPG   D2A  234   4.385   0.754   5.966  0.1541  0.0797 -0.1244
   20DOPG   C3A  235   4.534   1.267   5.780  0.0369 -0.0224  0.0790
   20DOPG   C4A  236   4.676   1.644   5.623 -0.4312 -0.0498 -0.0224
   20DOPG   C1B  237   5.188   0.941   5.952 -0.1758  0.0982 -0.0559
   20DOPG   D2B  238   4.857   0.791   5.687  0.1252  0.0277 -0.0494
   20DOPG   C3B  239   4.821   0.839   5.304 -0.0326  0.2929 -0.1096
   20DOPG   C4B  240   4.612   0.474   5.110  0.4515  0.1889  0.0328
   21DOPG   GL0  241   3.470   4.078   7.306 -0.0438 -0.0588 -0.0698
   21DOPG   PO4  242   3.590   3.688   7.541 -0.2278 -0.0106  0.2536
   21DOPG   GL1  243   3.555   3.226   7.524 -0.0606 -0.0880 -0.0200
   21DOPG   GL2  244   3.496   3.090   7.158 -0.0717 -0.1349 -0.0112
   21DOPG   C1A  245   3.530   2.762   7.673  0.4715 -0.4189  0.0749
   21DOPG   D2A  246   3.433   2.289   7.821  0.1001 -0.0703 -0.0288
   21DOPG   C3A  247   3.650   1.970   7.665 -0.1172  0.0502  0.0403
   21DOPG   C4A  248   3.963   1.911   7.196 -0.3141  0.1890  0.1893
   21DOPG   C1B  249   3.194   2.770   7.278  0.1574 -0.2654  0.3123
   21DOPG   D2B  250   2.971   2.405   7.522  0.2599  0.3151 -0.2677
   21DOPG   C3B  251   3.169   1.997   7.569  0.3027 -0.1391  0.3082
   21DOPG   C4B  252   3.282   1.663   7.868 -0.1753 -0.3900 -0.1652
   22DOPG   GL0  253   7.021   1.920   7.012  0.0706  0.1529 -0.3026
   22DOPG   PO4  254   6.959   1.783   6.602  0.0614 -0.0631  0.0830
   22DOPG   GL1  255   6.806   1.855   6.164  0.3205 -0.0978  0.1530
   22DOPG   GL2  256   6.483   1.695   6.123 -0.4845  0.0541 -0.0783
   22DOPG   C1A  257   6.771   1.773   5.711  0.2283  0.0876  0.1004
   22DOPG   D2A  258   6.597   1.476   5.397 -0.0266  0.3758 -0.0673
   22DOPG   C3A  259   6.747   1.643   5.013 -0.0734  0.2298 -0.3094
   22DOPG   C4A  260   6.883   2.125   4.936  0.0643 -0.0751  0.2171
   22DOPG   C1B  261   6.290   1.338   6.286 -0.1098 -0.1316  0.1955
   22DOPG   D2B  262   6.030   0.982   6.039  0.0373  0.0040  0.0681
   22DOPG   C3B  263   5.689   0.736   5.933  0.1557  0.0748  0.1195
   22DOPG   C4B  264   5.284   0.421   5.858  0.0103  0.1199  0.0835
   23DOPG   GL0  265   2.410   5.058   6.694  0.0890 -0.0145  0.1550
   23DOPG   PO4  266   2.040   4.885   6.703 -0.1906  0.2884 -0.0911
   23DOPG   GL1  267   2.245   4.854   6.243 -0.2175  0.1306 -0.1017
   23DOPG   GL2  268   2.419   5.167   6.067  0.1534 -0.1909 -0.2722
   23DOPG   C1A  269   2.335   4.753   5.834 -0.1227  0.2523 -0.6044
   23DOPG   D2A  270   2.402   4.839   5.369  0.0811  0.0593 -0.3868
   23DOPG   C3A  271   2.375   4.500   5.063  0.0758 -0.0169 -0.2582
   23DOPG   C4A  272   2.371   4.185   4.747  0.0842 -0.1037 -0.5144
   23DOPG   C1B  273   2.142   5.229   5.711 -0.1531 -0.5007 -0.0937
   23DOPG   D2B  274   1.888   5.017   5.375 -0.3361  0.0514 -0.2750
   23DOPG   C3B  275   1.853   4.767   5.071  0.3253  0.2541  0.0145
   23DOPG   C4B  276   1.799   4.281   4.984  0.0810 -0.0161 -0.0472
   24DOPG   GL0  277   0.741   3.889   6.753  0.0219 -0.1654  0.2750
   24DOPG   PO4  278   0.385   3.734   6.642  0.0236 -0.3088 -0.1434
   24DOPG   GL1  279   0.440   3.357   6.389 -0.0135  0.2384 -0.1376
   24DOPG   GL2  280   0.682   3.129   6.368  0.1662 -0.0878 -0.2649
   24DOPG   C1A  281   0.528   3.377   5.864  0.2267 -0.0563 -0.1682
   24DOPG   D2A  282   0.721   3.205   5.596  0.4685  0.0024 -0.0286
   24DOPG   C3A  283   1.094   3.107   5.624  0.4238  0.0716 -0.0245
   24DOPG   C4A  284   1.222   2.909   5.939  0.1862  0.1213  0.1220
   24DOPG   C1B  285   0.541   2.903   6.019 -0.0514 -0.1104  0.2658
   24DOPG   D2B  286   0.304   2.694   5.630 -0.1909 -0.2396  0.0010
   24DOPG   C3B  287   0.489   2.402   5.322  0.3331 -0.0132 -0.0845
   24DOPG   C4B  288   0.629   1.903   5.404  0.0960  0.2573 -0.0969
   25DOPG   GL0  289   2.267   3.372   6.731  0.0272 -0.0484 -0.1712
   25DOPG   PO4  290   2.646   3.321   6.916 -0.0405  0.1152  0.0224
   25DOPG   GL1  291   2.673   2.966   6.681  0.1658  0.3158  0.0095
   25DOPG   GL2  292   2.516   3.071   6.438 -0.0033 -0.2097 -0.1191
   25DOPG   C1A  293   2.869   2.714   6.421  0.0908 -0.3106  0.3609
   25DOPG   D2A  294   3.269   2.591   6.214 -0.0926  0.1256  0.2293
   25DOPG   C3A  295   3.171   2.456   5.792 -0.1412  0.0671  0.0990
   25DOPG   C4A  296   3.048   2.120   5.344  0.2170 -0.2522  0.1574
   25DOPG   C1B  297   2.502   2.888   6.083  0.0919  0.0133  0.2846
   25DOPG   D2B  298   2.609   2.632   5.753  0.2444  0.1493 -0.2186
   25DOPG   C3B  299   2.592   2.321   5.520  0.2046  0.0099 -0.0486
   25DOPG   C4B  300   2.309   1.947   5.474 -0.0244  0.2257 -0.1871
   26DOPG   GL0  301   1.303   3.243   6.878  0.2520 -0.1621  0.1429
   26DOPG   PO4  302   1.188   3.757   6.941  0.1333 -0.0669  0.0366
   26DOPG   GL1  303   1.162   3.716   6.500 -0.1817  0.0998 -0.0883
   26DOPG   GL2  304   0.919   3.612   6.314 -0.0418  0.3306 -0.1707
   26DOPG   C1A  305   1.213   3.968   6.117  0.0273  0.0549 -0.3582
   26DOPG   D2A  306   1.153   3.988   5.653  0.0160 -0.0592  0.0505
   26DOPG   C3A  307   0.905   3.682   5.487 -0.0651  0.0523  0.0754
   26DOPG   C4A  308   0.774   3.919   5.113 -0.1355  0.1178  0.1431
   26DOPG   C1B  309   1.232   3.500   5.942  0.1610 -0.3946 -0.1926
   26DOPG   D2B  310   1.398   3.478   5.536 -0.2927 -0.0647  0.0075
   26DOPG   C3B  311   1.433   3.144   5.178  0.0901 -0.1196  0.1003
   26DOPG   C4B  312   1.172   2.924   4.756  0.2115 -0.2064 -0.0019
   27DOPG   GL0  313   5.681   4.710   6.613 -0.1313  0.0381 -0.1350
   27DOPG   PO4  314   6.048   4.784   6.889 -0.1723  0.0426 -0.2183
   27DOPG   GL1  315   6.192   4.757   6.490 -0.0497 -0.4014  0.1399
   27DOPG   GL2  316   6.212   4.426   6.193  0.2903 -0.1796 -0.0933
   27DOPG   C1A  317   6.008   4.849   6.088 -0.1502  0.1552  0.1033
   27DOPG   D2A  318   6.157   5.108   5.764 -0.0518  0.3563  0.0930
   27DOPG   C3A  319   6.462   5.113   5.379  0.2160  0.0080 -0.0434
   27DOPG   C4A  320   6.728   5.500   5.226 -0.0445 -0.0681 -0.2935
   27DOPG   C1B  321   6.404   3.985   6.173 -0.2068 -0.0338 -0.1880
   27DOPG   D2B  322   6.666   3.637   6.050  0.0949 -0.1566  0.0545
   27DOPG   C3B  323   6.657   3.616   5.683 -0.0084  0.2347  0.0195
   27DOPG   C4B  324   6.946   3.504   5.351  0.2683 -0.2641 -0.0982
   28DOPG   GL0  325   4.068   4.783   7.065 -0.2389 -0.2020 -0.1800
   28DOPG   PO4  326   3.868   4.774   6.875 -0.3525 -0.1176  0.0754
   28DOPG   GL1  327   3.980   4.590   6.533  0.1697 -0.0251 -0.1019
   28DOPG   GL2  328   4.235   4.363   6.399  0.0772  0.2516 -0.0150
   28DOPG   C1A  329   3.848   4.757   6.153  0.0225  0.0160  0.1385
   28DOPG   D2A  330   3.782   5.086   5.901  0.3394 -0.2390 -0.1228
   28DOPG   C3A  331   3.779   5.375   5.573 -0.0363 -0.1980  0.0209
   28DOPG   C4A  332   3.616   5.280   5.151  0.0258 -0.1889 -0.2362
   28DOPG   C1B  333   4.233   4.310   5.997  0.1522 -0.0221 -0.1428
   28DOPG   D2B  334   4.310   4.002   5.706  0.0833 -0.2008 -0.2740
   28DOPG   C3B  335   4.298   4.178   5.293 -0.2388 -0.2610 -0.1001
   28DOPG   C4B  336   4.167   4.463   5.064  0.0575  0.2376 -0.0796
   29DOPG   GL0  337   0.938   1.778   7.320 -0.2260  0.1097 -0.1732
   29DOPG   PO4  338   0.962   1.471   7.198 -0.3450  0.1793  0.2078
   29DOPG   GL1  339   1.299   1.516   6.912 -0.1038 -0.2776 -0.0285
   29DOPG   GL2  340   1.247   1.273   6.637  0.0356  0.0666  0.0996
   29DOPG   C1A  341   1.611   1.553   6.557  0.0294 -0.1164 -0.1381
   29DOPG   D2A  342   1.832   1.717   6.308 -0.0144 -0.0858  0.4055
   29DOPG   C3A  343   1.750   1.812   5.829 -0.2204  0.0046  0.0353
   29DOPG   C4A  344   1.536   2.072   5.578 -0.0081  0.1285  0.2338
   29DOPG   C1B  345   1.376   1.166   6.285  0.3382 -0.0209 -0.4798
   29DOPG   D2B  346   1.529   1.371   6.020  0.2609 -0.2111  0.0357
   29DOPG   C3B  347   1.313   1.706   6.037 -0.1576 -0.0864 -0.1819
   29DOPG   C4B  348   1.009   2.045   6.195  0.1704  0.0664 -0.0215
   30DOPG   GL0  349   2.829   4.967   6.897 -0.1238  0.1067  0.1497
   30DOPG   PO4  350   3.044   4.663   6.840 -0.1191 -0.3878  0.0442
   30DOPG   GL1  351   3.119   4.881   6.434 -0.0232  0.1649 -0.2187
   30DOPG   GL2  352   2.805   4.925   6.424  0.0833  0.0574 -0.2004
   30DOPG   C1A  353   3.282   4.733   6.040 -0.1931  0.3345  0.2505
   30DOPG   D2A  354   3.549   4.508   5.814  0.1522  0.2505 -0.0454
   30DOPG   C3A  355   3.267   4.339   5.552  0.2652 -0.1021 -0.1834
   30DOPG   C4A  356   3.137   4.039   5.162 -0.1116  0.1188 -0.2067
   30DOPG   C1B  357   2.912   5.050   5.954 -0.2696  0.0261  0.0764
   30DOPG   D2B  358   2.744   5.236   5.536 -0.0196 -0.2723  0.0037
   30DOPG   C3B  359   2.727   5.312   5.124  0.0908  0.0568 -0.1895
   30DOPG   C4B  360   2.455   5.302   4.632 -0.1202 -0.1056  0.1578
   31DOPG   GL0  361   5.658   6.521   7.095 -0.3322 -0.2121 -0.2939
   31DOPG   PO4  362   5.877   6.597   6.844  0.4280 -0.1193 -0.2632
   31DOPG   GL1  363   5.904   6.382   6.559 -0.2961 -0.1934 -0.1109
   31DOPG   GL2  364   6.218   6.341   6.429 -0.0653 -0.1972  0.1332
   31DOPG   C1A  365   5.807   6.062   6.211  0.2156 -0.1290  0.0455
   31DOPG   D2A  366   5.931   5.806   5.846  0.1052 -0.4629  0.0478
   31DOPG   C3A  367   5.789   5.891   5.430  0.1966  0.1052 -0.4324
   31DOPG   C4A  368   5.368   5.880   5.252  0.3137 -0.0657 -0.0008
   31DOPG   C1B  369   6.209   6.431   6.086 -0.0467 -0.0474  0.1749
   31DOPG   D2B  370   6.428   6.477   5.710  0.0293  0.2625  0.2433
   31DOPG   C3B  371   6.733   6.419   5.367  0.0676  0.1051  0.3451
   31DOPG   C4B  372   7.079   6.128   5.243 -0.0162 -0.0452  0.2380
   32DOPG   GL0  373   5.278   3.087   7.305 -0.1237  0.0596  0.1509
   32DOPG   PO4  374   5.328   2.963   7.688 -0.6309 -0.1629 -0.1757
   32DOPG   GL1  375   5.306   3.122   8.107 -0.0678 -0.1726  0.2266
   32DOPG   GL2  376   5.557   3.186   8.183  0.0639 -0.1676  0.1059
   32DOPG   C1A  377   5.160   3.189   8.546 -0.2900  0.0524 -0.0008
   32DOPG   D2A  378   4.919   3.421   8.827 -0.0481  0.0571 -0.0350
   32DOPG   C3A  379   5.021   3.467   9.188 -0.1172  0.1816 -0.1757
   32DOPG   C4A  380   4.866   3.597   9.558  0.1484  0.2773  0.1017
   32DOPG   C1B  381   5.531   3.508   8.505  0.1925 -0.3925  0.0790
   32DOPG   D2B  382   5.412   3.515   8.896  0.5601  0.3567 -0.3031
   32DOPG   C3B  383   5.724   3.404   9.216  0.1261  0.1744  0.1779
   32DOPG   C4B  384   6.044   3.292   9.559 -0.1809 -0.0753 -0.1002
   33DOPG   GL0  385   0.219   5.346   7.108 -0.3391  0.0512 -0.0108
   33DOPG   PO4  386  -0.243   5.223   7.047  0.0838 -0.3075 -0.0866
   33DOPG   GL1  387  -0.051   5.229   6.626  0.0526  0.2516  0.0765
   33DOPG   GL2  388   0.082   5.553   6.526 -0.0317 -0.0843 -0.0552
   33DOPG   C1A  389   0.012   5.086   6.196 -0.0634 -0.0468  0.0270
   33DOPG   D2A  390   0.119   4.650   5.991  0.3505 -0.4368 -0.1494
   33DOPG   C3A  391  -0.223   4.573   5.687  0.0114  0.2617 -0.2685
   33DOPG   C4A  392  -0.670   4.424   5.680  0.0533  0.0602 -0.0993
   33DOPG   C1B  393   0.312   5.698   6.124  0.2080  0.0262  0.0200
   33DOPG   D2B  394   0.709   5.712   6.057 -0.3617 -0.1454  0.0732
   33DOPG   C3B  395   0.789   5.886   5.624  0.2809  0.0446  0.1890
   33DOPG   C4B  396   1.177   6.134   5.338  0.1058 -0.2306  0.1694
   34DOPG   GL0  397   1.998   4.624   7.546  0.1472  0.0540  0.0012
   34DOPG   PO4  398   2.098   4.245   7.802  0.0769  0.2619 -0.0325
   34DOPG   GL1  399   2.366   3.894   8.037  0.0842 -0.0841  0.2736
   34DOPG   GL2  400   2.668   3.857   7.844 -0.0002 -0.0703 -0.0318
   34DOPG   C1A  401   2.471   3.766   8.473 -0.1570  0.2661 -0.0003
   34DOPG   D2A  402   2.927   3.820   8.779 -0.0954 -0.0986 -0.2814
   34DOPG   C3A  403   3.119   3.564   9.102  0.0109  0.2570  0.1686
   34DOPG   C4A  404   3.536   3.333   9.292  0.1207 -0.1624 -0.1640
   34DOPG   C1B  405   2.918   3.893   8.141  0.2342 -0.2930 -0.3073
   34DOPG   D2B  406   3.284   3.884   8.293 -0.0443 -0.1157  0.0201
   34DOPG   C3B  407   3.435   3.569   8.698 -0.1030 -0.0789  0.1844
   34DOPG   C4B  408   3.324   3.138   8.871 -0.0766 -0.1082  0.1729
   35DOPG   GL0  409   3.826   0.804   7.444 -0.0059  0.1828 -0.0220
   35DOPG   PO4  410   3.672   0.481   7.689  0.0100 -0.3397  0.1223
   35DOPG   GL1  411   3.561   0.538   8.042 -0.1491 -0.1097  0.4223
   35DOPG   GL2  412   3.334   0.411   8.151 -0.1485  0.3333  0.0826
   35DOPG   C1A  413   3.619   0.845   8.380 -0.3743 -0.2627  0.0650
   35DOPG   D2A  414   3.406   1.254   8.482 -0.1923  0.2069  0.2187
   35DOPG   C3A  415   3.073   1.628   8.287  0.0041  0.1347 -0.0877
   35DOPG   C4A  416   2.662   1.738   8.147  0.3841  0.0793  0.2168
   35DOPG   C1B  417   3.354   0.257   8.598  0.2369  0.0036  0.0470
   35DOPG   D2B  418   3.328   0.704   8.916  0.2735  0.0195  0.2190
   35DOPG   C3B  419   3.270   1.141   8.967  0.1856  0.0138  0.0139
   35DOPG   C4B  420   3.049   1.483   8.789 -0.0556  0.0890  0.1687
   36DOPG   GL0  421   4.630   5.384   6.545  0.1814 -0.3631  0.2914
   36DOPG   PO4  422   5.026   5.394   6.747  0.0567  0.3914  0.2268
   36DOPG   GL1  423   5.139   5.346   6.372  0.0931 -0.1152  0.3141
   36DOPG   GL2  424   5.495   5.303   6.446 -0.0033 -0.1290  0.2318
   36DOPG   C1A  425   5.165   5.287   5.980 -0.0725 -0.0702  0.0311
   36DOPG   D2A  426   5.120   5.255   5.548  0.0096 -0.1031 -0.2957
   36DOPG   C3A  427   5.405   5.207   5.180 -0.2452 -0.0746 -0.0480
   36DOPG   C4A  428   5.678   5.186   4.795  0.1819  0.0286  0.1955
   36DOPG   C1B  429   5.722   5.273   6.037  0.0980 -0.0613 -0.1125
   36DOPG   D2B  430   5.626   5.443   5.657  0.0061  0.2529 -0.1812
   36DOPG   C3B  431   5.883   5.090   5.322 -0.3819  0.4253  0.1467
   36DOPG   C4B  432   5.675   4.758   5.002  0.0520 -0.1748  0.2672
   37DOPG   GL0  433   1.312   0.166   7.119 -0.0174 -0.0422 -0.1108
   37DOPG   PO4  434   0.946   0.417   6.983  0.1144  0.2092 -0.1488
   37DOPG   GL1  435   0.919   0.366   6.515  0.0564  0.1905  0.0021
   37DOPG   GL2  436   0.734   0.763   6.516 -0.2016  0.1780 -0.3199
   37DOPG   C1A  437   1.102   0.470   6.118  0.1368  0.0936 -0.1863
   37DOPG   D2A  438   1.422   0.422   5.805  0.1339 -0.2708 -0.3614
   37DOPG   C3A  439   1.427   0.602   5.363  0.0894 -0.1026 -0.0776
   37DOPG   C4A  440   1.358   0.600   4.954  0.1255  0.1792 -0.0090
   37DOPG   C1B  441   0.851   0.967   6.139  0.1569  0.0090 -0.1616
   37DOPG   D2B  442   0.845   1.186   5.829 -0.0863  0.2071 -0.0623
   37DOPG   C3B  443   0.964   1.006   5.455  0.0436 -0.0520  0.0478
   37DOPG   C4B  444   0.857   0.881   4.998 -0.0639 -0.1960  0.0700
   38DOPG   GL0  445   4.323   4.186   6.900  0.1697 -0.1857 -0.1012
   38DOPG   PO4  446   4.427   3.828   6.834 -0.0966  0.0617  0.3684
   38DOPG   GL1  447   4.464   3.904   6.412  0.0217 -0.2268  0.0678
   38DOPG   GL2  448   4.227   3.852   6.204 -0.2761 -0.2274 -0.2534
   38DOPG   C1A  449   4.727   3.964   5.999 -0.2354  0.0158 -0.1862
   38DOPG   D2A  450   4.950   4.053   5.688  0.2572 -0.1951  0.0257
   38DOPG   C3A  451   4.867   4.276   5.330 -0.1623  0.0125  0.1416
   38DOPG   C4A  452   4.625   4.565   5.091  0.1141 -0.1098 -0.0284
   38DOPG   C1B  453   4.293   3.531   5.917  0.0931  0.1592  0.2090
   38DOPG   D2B  454   3.936   3.587   5.666 -0.1124  0.1989 -0.0115
   38DOPG   C3B  455   3.920   3.424   5.272 -0.1909  0.0238 -0.1586
   38DOPG   C4B  456   3.751   3.402   4.880 -0.0075  0.4146  0.2233
   39DOPG   GL0  457   5.484   5.551   6.900  0.0830 -0.0395 -0.0869
   39DOPG   PO4  458   5.236   5.849   6.985  0.2792  0.3234 -0.2579
   39DOPG   GL1  459   5.120   5.829   6.524  0.0889 -0.0804  0.1075
   39DOPG   GL2  460   5.409   5.798   6.470 -0.0327  0.0317  0.0393
   39DOPG   C1A  461   4.869   5.745   6.177 -0.2365  0.0796  0.0248
   39DOPG   D2A  462   4.769   5.626   5.826  0.0536  0.0303  0.0435
   39DOPG   C3A  463   4.850   5.673   5.415  0.0232 -0.0944 -0.0536
   39DOPG   C4A  464   4.529   5.906   5.208  0.0357  0.1218  0.5182
   39DOPG   C1B  465   5.442   5.658   6.106 -0.2109  0.1226 -0.2828
   39DOPG   D2B  466   5.184   5.883   5.709 -0.1778 -0.1368  0.2532
   39DOPG   C3B  467   4.908   6.101   5.822 -0.0071  0.0523 -0.1387
   39DOPG   C4B  468   4.566   6.113   5.670  0.2698 -0.1971  0.1408
   40DOPG   GL0  469   6.408   5.733   7.063 -0.0545  0.1579  0.0121
   40DOPG   PO4  470   5.980   5.691   6.980 -0.3276  0.0307  0.0329
   40DOPG   GL1  471   6.075   5.836   6.548  0.0370 -0.2654  0.2540
   40DOPG   GL2  472   6.096   5.666   6.395  0.2338 -0.2889 -0.1059
   40DOPG   C1A  473   6.347   5.933   6.087 -0.1123 -0.0850 -0.0870
   40DOPG   D2A  474   6.309   6.012   5.585  0.1998 -0.3074  0.0999
   40DOPG   C3A  475   6.194   5.877   5.115  0.2780  0.2299  0.1434
   40DOPG   C4A  476   5.991   5.771   4.712  0.2320  0.0368 -0.0480
   40DOPG   C1B  477   6.276   5.448   6.134  0.2997 -0.0822 -0.0979
   40DOPG   D2B  478   6.399   5.532   5.740 -0.1108 -0.2567  0.1907
   40DOPG   C3B  479   6.177   5.493   5.379  0.2103 -0.0454  0.0526
   40DOPG   C4B  480   5.771   5.540   5.121 -0.0950  0.2971 -0.1939
   41DOPG   GL0  481   6.546   2.143   7.075 -0.3326 -0.3206 -0.4090
   41DOPG   PO4  482   6.183   2.261   6.796  0.0525  0.1715  0.0728
   41DOPG   GL1  483   6.202   2.273   6.351 -0.0958  0.1121 -0.2108
   41DOPG   GL2  484   5.942   2.400   6.218 -0.1348 -0.0367  0.1231
   41DOPG   C1A  485   6.416   2.174   5.926  0.0931  0.1175  0.1754
   41DOPG   D2A  486   6.258   1.944   5.577 -0.1085  0.0672 -0.0839
   41DOPG   C3A  487   6.420   2.092   5.195  0.3158 -0.1167  0.3323
   41DOPG   C4A  488   6.422   2.348   4.884 -0.1368 -0.0713  0.1655
   41DOPG   C1B  489   5.915   2.179   5.845 -0.0269 -0.0053 -0.0759
   41DOPG   D2B  490   5.949   2.449   5.501  0.0366  0.0945 -0.4324
   41DOPG   C3B  491   5.965   2.485   5.095 -0.0324 -0.0241 -0.3715
   41DOPG   C4B  492   6.143   2.773   4.806 -0.2043 -0.1555 -0.0702
   42DOPG   GL0  493   4.686   6.482   6.930  0.1362 -0.0066 -0.0930
   42DOPG   PO4  494   5.138   6.342   7.005  0.1629 -0.0450  0.1952
   42DOPG   GL1  495   5.339   6.301   6.612  0.1934 -0.0778  0.0778
   42DOPG   GL2  496   5.401   6.577   6.462 -0.0621 -0.0542  0.0545
   42DOPG   C1A  497   5.291   6.194   6.149 -0.6209  0.1868  0.2756
   42DOPG   D2A  498   5.306   6.469   5.776 -0.0934  0.1135  0.3440
   42DOPG   C3A  499   5.506   6.370   5.349 -0.0564  0.1414  0.5054
   42DOPG   C4A  500   5.678   6.641   5.025 -0.1750  0.2775  0.2457
   42DOPG   C1B  501   5.693   6.523   6.102 -0.2201  0.0133  0.0682
   42DOPG   D2B  502   5.816   6.341   5.748  0.0798 -0.1683  0.2446
   42DOPG   C3B  503   6.074   6.440   5.364 -0.0467 -0.1067 -0.1363
   42DOPG   C4B  504   6.413   6.674   5.070  0.2312  0.1028  0.4304
   43DOPG   GL0  505  -0.349   6.140   6.954 -0.1472 -0.2040 -0.0908
   43DOPG   PO4  506  -0.026   6.477   6.834  0.0625 -0.0545 -0.1916
   43DOPG   GL1  507   0.038   6.669   6.399 -0.0088 -0.0330  0.1759
   43DOPG   GL2  508   0.353   6.505   6.357 -0.0104  0.1547 -0.0502
   43DOPG   C1A  509   0.129   6.768   5.978 -0.1850  0.2267 -0.5187
   43DOPG   D2A  510   0.482   6.678   5.704 -0.5313 -0.1693  0.0747
   43DOPG   C3A  511   0.403   6.926   5.350 -0.1619  0.1241  0.0109
   43DOPG   C4A  512   0.471   7.074   4.863 -0.0635  0.0602 -0.0421
   43DOPG   C1B  513   0.481   6.203   5.920 -0.5254 -0.0739  0.1932
   43DOPG   D2B  514   0.266   5.884   5.582  0.0402 -0.0511 -0.0631
   43DOPG   C3B  515   0.457   5.451   5.673  0.0909 -0.4419  0.3132
   43DOPG   C4B  516   0.918   5.344   5.746 -0.1421  0.1950 -0.1486
   44DOPG   GL0  517   3.973   6.333   7.173  0.1537 -0.2705 -0.1477
   44DOPG   PO4  518   4.322   6.143   7.075 -0.0371  0.2587  0.1667
   44DOPG   GL1  519   4.417   6.175   6.543 -0.2595  0.1770 -0.0765
   44DOPG   GL2  520   4.802   6.227   6.451  0.2777 -0.2151 -0.2495
   44DOPG   C1A  521   4.201   6.238   6.088 -0.1029 -0.1956 -0.1669
   44DOPG   D2A  522   3.831   6.137   5.979  0.1116  0.0745 -0.1927
   44DOPG   C3A  523   3.689   6.245   5.543  0.1239  0.2652  0.1113
   44DOPG   C4A  524   3.700   6.385   5.156 -0.2985 -0.1581  0.3064
   44DOPG   C1B  525   4.878   6.540   6.164 -0.4074  0.1132  0.1916
   44DOPG   D2B  526   4.862   6.656   5.822 -0.0480  0.1590 -0.2307
   44DOPG   C3B  527   4.985   6.820   5.429  0.0119 -0.0616 -0.2618
   44DOPG   C4B  528   5.158   6.590   5.051 -0.0292 -0.1220 -0.4278
   45DOPG   GL0  529   4.502   3.416   7.077  0.4019  0.2396  0.3308
   45DOPG   PO4  530   4.383   2.995   7.103 -0.2646  0.0956  0.0213
   45DOPG   GL1  531   4.187   2.927   6.665  0.1845  0.1308 -0.3478
   45DOPG   GL2  532   3.938   3.227   6.536 -0.0741 -0.2246 -0.2243
   45DOPG   C1A  533   4.169   2.627   6.300  0.1906  0.1625 -0.2032
   45DOPG   D2A  534   4.090   2.799   5.868  0.0820 -0.1671 -0.1410
   45DOPG   C3A  535   4.087   2.487   5.492 -0.1941  0.0334 -0.1187
   45DOPG   C4A  536   4.164   2.156   5.115  0.3879  0.2617 -0.2183
   45DOPG   C1B  537   3.946   3.263   6.111 -0.0099  0.4016 -0.1099
   45DOPG   D2B  538   3.776   3.117   5.698  0.2704  0.1975 -0.1061
   45DOPG   C3B  539   3.450   3.389   5.571  0.0826  0.2798  0.0973
   45DOPG   C4B  540   3.498   3.636   5.300 -0.1392  0.0733  0.2616
   46DOPG   GL0  541   2.330   4.911   7.164 -0.1752  0.0439 -0.3156
   46DOPG   PO4  542   2.443   4.772   7.590  0.0219 -0.0606  0.1294
   46DOPG   GL1  543   2.556   4.744   8.068  0.2601  0.1325  0.0702
   46DOPG   GL2  544   2.151   4.599   8.171 -0.0992 -0.1096  0.1160
   46DOPG   C1A  545   2.514   4.838   8.468 -0.0819  0.2971  0.1021
   46DOPG   D2A  546   2.104   5.147   8.609 -0.1470 -0.1106 -0.0856
   46DOPG   C3A  547   2.061   5.201   8.988 -0.2426 -0.1808 -0.1348
   46DOPG   C4A  548   2.086   5.207   9.376 -0.2033  0.2682 -0.2359
   46DOPG   C1B  549   2.033   4.556   8.595  0.1831 -0.3791  0.0827
   46DOPG   D2B  550   2.235   4.510   9.043  0.0737  0.0290 -0.1178
   46DOPG   C3B  551   2.445   4.875   9.038  0.0314 -0.1235  0.0027
   46DOPG   C4B  552   2.571   5.218   8.769 -0.2650 -0.0675 -0.0916
   47DOPG   GL0  553   2.384  -0.284   6.285  0.1614 -0.2043  0.2098
   47DOPG   PO4  554   2.628  -0.263   6.647  0.0086  0.2048 -0.3713
   47DOPG   GL1  555   2.753   0.102   6.393 -0.1888  0.3033  0.4148
   47DOPG   GL2  556   2.706   0.275   6.641 -0.0864 -0.0889  0.1909
   47DOPG   C1A  557   2.818   0.385   6.006 -0.2295  0.2454 -0.0648
   47DOPG   D2A  558   2.679   0.610   5.720 -0.1040  0.0870 -0.0441
   47DOPG   C3A  559   2.937   1.053   5.553 -0.1410  0.2717  0.0478
   47DOPG   C4A  560   3.148   1.369   5.422 -0.1040 -0.0756 -0.2260
   47DOPG   C1B  561   2.938   0.591   6.477 -0.4379 -0.1297 -0.1415
   47DOPG   D2B  562   2.938   0.895   6.160 -0.0367  0.0944 -0.2861
   47DOPG   C3B  563   3.058   1.217   6.468 -0.1292 -0.0694 -0.0218
   47DOPG   C4B  564   3.033   1.609   6.672 -0.3287 -0.2246 -0.1156
   48DOPG   GL0  565   5.398   4.139   6.654 -0.0451  0.2032  0.3397
   48DOPG   PO4  566   5.202   4.530   6.813 -0.0476  0.0827  0.0716
   48DOPG   GL1  567   5.141   4.779   6.469  0.2890  0.1390 -0.1296
   48DOPG   GL2  568   5.194   4.489   6.283 -0.3256 -0.1131 -0.1182
   48DOPG   C1A  569   5.521   4.846   6.173 -0.3163  0.2150  0.2122
   48DOPG   D2A  570   5.669   4.894   5.719  0.0759 -0.1205  0.0828
   48DOPG   C3A  571   5.463   4.755   5.421  0.0765  0.2402 -0.3701
   48DOPG   C4A  572   5.158   4.700   5.099 -0.2474 -0.1366  0.1890
   48DOPG   C1B  573   5.137   4.684   5.839  0.0660 -0.1197  0.2695
   48DOPG   D2B  574   4.846   4.720   5.596  0.0331 -0.0537 -0.1870
   48DOPG   C3B  575   4.475   4.511   5.628  0.1192 -0.3824  0.0621
   48DOPG   C4B  576   4.044   4.448   5.592  0.0909 -0.1955  0.1578
   49DOPG   GL0  577   4.346   4.400   7.345  0.1395  0.1754 -0.1917
   49DOPG   PO4  578   4.627   4.560   7.560  0.1896  0.1218  0.2312
   49DOPG   GL1  579   4.358   4.510   7.990  0.2546 -0.0638  0.1086
   49DOPG   GL2  580   4.112   4.442   8.058 -0.0379  0.0001  0.0328
   49DOPG   C1A  581   4.550   4.444   8.439  0.4097  0.0845  0.3065
   49DOPG   D2A  582   4.775   4.309   8.707  0.1341 -0.0612  0.2269
   49DOPG   C3A  583   4.941   4.568   8.963 -0.1543  0.1870  0.0924
   49DOPG   C4A  584   4.956   5.006   9.073  0.2021  0.3314 -0.0788
   49DOPG   C1B  585   3.962   4.452   8.401  0.1076  0.2846  0.1849
   49DOPG   D2B  586   4.135   4.358   8.826  0.0573  0.1161  0.0572
   49DOPG   C3B  587   4.385   4.024   8.846  0.0727 -0.3643 -0.2078
   49DOPG   C4B  588   4.635   3.801   9.165  0.2073  0.0695 -0.2562
   50DOPG   GL0  589   2.009   5.282   6.977 -0.0053  0.2550 -0.1126
   50DOPG   PO4  590   2.180   5.654   6.751  0.2062  0.2345  0.2046
   50DOPG   GL1  591   2.142   5.800   6.363  0.3086  0.0294  0.1321
   50DOPG   GL2  592   1.815   5.632   6.137  0.3540  0.0125 -0.0600
   50DOPG   C1A  593   2.211   5.743   5.974  0.5056  0.0185  0.1218
   50DOPG   D2A  594   2.346   5.669   5.532 -0.2381 -0.2156  0.1222
   50DOPG   C3A  595   2.016   5.487   5.277  0.2215 -0.1435 -0.2786
   50DOPG   C4A  596   1.769   5.435   4.963 -0.2407 -0.1553 -0.0465
   50DOPG   C1B  597   1.819   5.585   5.716 -0.0021 -0.1708 -0.0889
   50DOPG   D2B  598   1.605   5.898   5.360 -0.1286  0.2114 -0.0906
   50DOPG   C3B  599   1.743   6.317   5.339 -0.0345 -0.1174 -0.0443
   50DOPG   C4B  600   1.803   6.772   5.211  0.1593 -0.0026  0.1971
   51DOPG   GL0  601   0.500   1.206   7.047 -0.2228 -0.1288 -0.1592
   51DOPG   PO4  602   0.401   1.179   6.634 -0.0927  0.0454  0.0071
   51DOPG   GL1  603   0.530   1.365   6.261  0.0703 -0.1117 -0.0381
   51DOPG   GL2  604   0.818   1.558   6.242  0.1747  0.0092  0.2887
   51DOPG   C1A  605   0.345   1.315   5.892 -0.2063 -0.1324  0.2762
   51DOPG   D2A  606  -0.140   1.271   5.796 -0.1443 -0.0329 -0.0007
   51DOPG   C3A  607  -0.152   0.904   5.633  0.3125  0.0307  0.0338
   51DOPG   C4A  608  -0.132   0.451   5.541  0.0220 -0.0904  0.1373
   51DOPG   C1B  609   0.888   1.660   5.867  0.1694 -0.0534  0.2478
   51DOPG   D2B  610   1.110   1.811   5.487 -0.1243 -0.0088 -0.0110
   51DOPG   C3B  611   1.065   2.278   5.367  0.0154  0.1633 -0.0572
   51DOPG   C4B  612   0.784   2.443   4.957 -0.1343 -0.0729 -0.0475
   52DOPG   GL0  613   4.838   0.269   7.319  0.1652 -0.0164  0.0079
   52DOPG   PO4  614   4.702   0.560   7.730  0.0705  0.1962  0.3031
   52DOPG   GL1  615   4.587   0.719   8.069 -0.1404  0.3064  0.0088
   52DOPG   GL2  616   4.840   0.849   8.185 -0.0668 -0.0902 -0.3514
   52DOPG   C1A  617   4.429   0.854   8.545 -0.1535 -0.0758 -0.0674
   52DOPG   D2A  618   4.088   0.881   8.808 -0.1331  0.0878 -0.1122
   52DOPG   C3A  619   3.782   1.113   8.875  0.0640  0.1412 -0.0571
   52DOPG   C4A  620   3.622   1.452   8.995 -0.1056 -0.3470 -0.3195
   52DOPG   C1B  621   4.733   1.201   8.432 -0.1400 -0.3091  0.0053
   52DOPG   D2B  622   4.469   1.422   8.640  0.2195 -0.1710  0.0562
   52DOPG   C3B  623   4.344   1.289   8.986  0.0424 -0.1940 -0.1462
   52DOPG   C4B  624   4.273   1.021   9.231  0.1103 -0.3460  0.2498
   53DOPG   GL0  625   1.774   3.028   7.192  0.2148  0.1059  0.1028
   53DOPG   PO4  626   1.753   2.823   7.581  0.3331 -0.3596 -0.1353
   53DOPG   GL1  627   1.740   2.521   7.985  0.2681 -0.4559 -0.0273
   53DOPG   GL2  628   1.527   2.229   8.019 -0.2266  0.0196  0.2335
   53DOPG   C1A  629   2.011   2.245   8.197  0.0885  0.1445  0.0911
   53DOPG   D2A  630   2.359   2.090   8.355 -0.0231 -0.2119  0.2855
   53DOPG   C3A  631   2.422   2.138   8.824 -0.1327 -0.1661  0.0231
   53DOPG   C4A  632   3.026   2.181   9.005 -0.0011  0.1046 -0.4029
   53DOPG   C1B  633   1.593   2.325   8.429 -0.0994  0.0358  0.5127
   53DOPG   D2B  634   1.531   2.151   8.893  0.1147 -0.1454  0.0012
   53DOPG   C3B  635   1.222   1.883   9.107 -0.0174 -0.1400 -0.0873
   53DOPG   C4B  636   1.109   1.536   9.445  0.0098 -0.2741 -0.2510
   54DOPG   GL0  637   1.761   5.743   6.634  0.2044 -0.0454 -0.1288
   54DOPG   PO4  638   1.540   5.567   6.921 -0.2731 -0.2597  0.0520
   54DOPG   GL1  639   1.320   5.509   6.562  0.4006 -0.0738  0.2963
   54DOPG   GL2  640   1.157   5.771   6.387 -0.1485  0.1376  0.1523
   54DOPG   C1A  641   1.350   5.544   6.019  0.1045  0.1333 -0.1840
   54DOPG   D2A  642   1.279   5.703   5.670  0.1528  0.0126 -0.1673
   54DOPG   C3A  643   1.327   5.462   5.388  0.0218  0.3460  0.1443
   54DOPG   C4A  644   1.282   5.335   4.979  0.0495  0.0124  0.1587
   54DOPG   C1B  645   1.107   6.052   6.032  0.1174 -0.0279  0.1236
   54DOPG   D2B  646   0.845   6.402   5.660  0.3448 -0.2368 -0.0889
   54DOPG   C3B  647   0.855   6.544   5.243  0.0311  0.2343 -0.0779
   54DOPG   C4B  648   0.516   6.519   4.973 -0.1740 -0.2021  0.2714
   55DOPG   GL0  649   4.566   0.454   6.906  0.2193  0.1442 -0.0612
   55DOPG   PO4  650   4.199   0.231   6.804 -0.1391  0.0132  0.2386
   55DOPG   GL1  651   4.159   0.125   6.411  0.0117 -0.0790  0.0104
   55DOPG   GL2  652   3.740   0.015   6.371  0.0033  0.1892  0.0552
   55DOPG   C1A  653   4.300   0.261   6.049 -0.2025 -0.3091 -0.4955
   55DOPG   D2A  654   4.501   0.365   5.619 -0.1699 -0.4575 -0.0028
   55DOPG   C3A  655   4.588   0.025   5.397  0.1227  0.1428  0.0961
   55DOPG   C4A  656   4.888  -0.308   5.298  0.0126  0.1176 -0.2353
   55DOPG   C1B  657   3.759   0.133   6.024 -0.0411  0.1516 -0.2005
   55DOPG   D2B  658   3.980   0.152   5.670 -0.0269 -0.1032  0.4245
   55DOPG   C3B  659   4.153  -0.161   5.451 -0.0207  0.1608  0.0243
   55DOPG   C4B  660   3.973  -0.637   5.543 -0.2806  0.0603 -0.3091
   56DOPG   GL0  661   1.441   4.837   7.563 -0.2406 -0.0377  0.2012
   56DOPG   PO4  662   1.242   4.854   7.854 -0.1507 -0.0139 -0.0361
   56DOPG   GL1  663   1.145   4.692   8.098 -0.0724  0.1420  0.3795
   56DOPG   GL2  664   0.800   4.785   8.235 -0.3908 -0.1167 -0.0923
   56DOPG   C1A  665   1.021   4.311   8.279 -0.1492  0.1278  0.1300
   56DOPG   D2A  666   1.125   4.016   8.716 -0.1957 -0.2945  0.0045
   56DOPG   C3A  667   1.084   3.560   8.925  0.3410  0.0862  0.0769
   56DOPG   C4A  668   0.863   3.279   9.259  0.1065 -0.1065 -0.6024
   56DOPG   C1B  669   0.661   5.045   8.586  0.1528 -0.1690  0.2092
   56DOPG   D2B  670   0.418   5.084   8.957 -0.0378 -0.0306 -0.0014
   56DOPG   C3B  671   0.614   5.117   9.360  0.0882 -0.1851 -0.2181
   56DOPG   C4B  672   0.678   5.323   9.793  0.0955  0.0586 -0.0659
   57DOPG   GL0  673   5.072   3.882   6.314  0.0070 -0.0607 -0.1314
   57DOPG   PO4  674   4.892   3.571   6.646 -0.0987 -0.0830  0.1834
   57DOPG   GL1  675   4.965   3.374   6.314  0.0557 -0.0023  0.0973
   57DOPG   GL2  676   4.704   3.492   6.155 -0.0229 -0.0652  0.2223
   57DOPG   C1A  677   4.954   3.150   5.897  0.1932  0.0374 -0.1541
   57DOPG   D2A  678   5.350   3.037   5.698  0.1531 -0.1030 -0.1779
   57DOPG   C3A  679   5.299   3.073   5.295  0.0056  0.2661  0.1193
   57DOPG   C4A  680   5.363   3.396   4.988 -0.0942 -0.0499 -0.0756
   57DOPG   C1B  681   4.729   3.522   5.665 -0.1493 -0.1119 -0.1208
   57DOPG   D2B  682   4.801   3.263   5.344 -0.0784 -0.1013 -0.0470
   57DOPG   C3B  683   4.485   3.141   4.998 -0.0099  0.0492 -0.4901
   57DOPG   C4B  684   4.252   3.386   4.796  0.2280 -0.3370  0.1834
   58DOPG   GL0  685   2.588   3.787   7.103  0.3004  0.3576  0.0721
   58DOPG   PO4  686   2.519   4.094   6.836 -0.3222  0.0510  0.1641
   58DOPG   GL1  687   2.883   4.128   6.578  0.1640  0.0396  0.3219
   58DOPG   GL2  688   2.909   4.413   6.464  0.0045  0.1725 -0.2382
   58DOPG   C1A  689   3.210   4.191   6.075  0.0019 -0.2650  0.1203
   58DOPG   D2A  690   3.294   3.901   5.784 -0.0125  0.2894  0.0840
   58DOPG   C3A  691   2.991   3.689   5.507  0.1250 -0.1642 -0.2516
   58DOPG   C4A  692   2.574   3.446   5.314  0.1654 -0.1239 -0.0637
   58DOPG   C1B  693   2.822   4.504   6.081  0.1319  0.0590  0.3090
   58DOPG   D2B  694   2.821   4.690   5.571  0.1343  0.1496 -0.0295
   58DOPG   C3B  695   3.233   4.766   5.365  0.2654  0.0993  0.1660
   58DOPG   C4B  696   3.689   4.872   5.480 -0.0991  0.0933 -0.1509
   59DOPG   GL0  697   1.750   2.423   7.121  0.0041  0.2153  0.0698
   59DOPG   PO4  698   1.652   2.619   6.837 -0.0241  0.1946  0.2418
   59DOPG   GL1  699   2.119   2.572   6.727  0.0369  0.1340 -0.1467
   59DOPG   GL2  700   2.313   2.582   6.399 -0.1861 -0.3207  0.0167
   59DOPG   C1A  701   2.560   2.417   6.802  0.1765  0.0226  0.0923
   59DOPG   D2A  702   2.833   2.338   6.967 -0.0457  0.2510  0.0460
   59DOPG   C3A  703   2.880   1.972   7.167 -0.0468 -0.0207  0.0959
   59DOPG   C4A  704   2.559   1.675   7.230 -0.3384 -0.1432 -0.1412
   59DOPG   C1B  705   2.169   2.404   6.078 -0.0932  0.0178  0.0878
   59DOPG   D2B  706   1.941   2.304   5.793 -0.2579  0.1118  0.4179
   59DOPG   C3B  707   2.016   2.379   5.387 -0.1388  0.0896 -0.2187
   59DOPG   C4B  708   2.285   2.510   5.164  0.1426 -0.1062  0.0547
   60DOPG   GL0  709   4.341   0.983   6.950 -0.0256  0.4877 -0.1991
   60DOPG   PO4  710   4.714   1.086   6.794  0.3277 -0.0278  0.0404
   60DOPG   GL1  711   4.466   0.986   6.428 -0.2943  0.3182  0.0611
   60DOPG   GL2  712   4.255   0.654   6.411  0.0301 -0.0037  0.0343
   60DOPG   C1A  713   4.090   1.075   6.155 -0.2120 -0.1825 -0.0112
   60DOPG   D2A  714   4.084   1.138   5.706 -0.0007 -0.1003 -0.0908
   60DOPG   C3A  715   4.203   1.510   5.445 -0.0700 -0.1232 -0.2328
   60DOPG   C4A  716   4.488   1.802   5.113 -0.3114 -0.0044 -0.0667
   60DOPG   C1B  717   3.853   0.601   6.204 -0.0379  0.3039  0.0043
   60DOPG   D2B  718   3.763   0.691   5.947 -0.0079 -0.2238 -0.2223
   60DOPG   C3B  719   4.088   0.663   5.630  0.2502  0.0720  0.3164
   60DOPG   C4B  720   4.327   0.830   5.382 -0.1935  0.4267 -0.0145
   61DOPG   GL0  721   3.930   5.794   7.066  0.2200 -0.1670 -0.3126
   61DOPG   PO4  722   4.260   5.661   6.842  0.4179  0.1264 -0.1481
   61DOPG   GL1  723   4.259   5.717   6.421 -0.4080  0.2420 -0.2652
   61DOPG   GL2  724   4.207   5.377   6.199 -0.4435  0.0663 -0.0485
   61DOPG   C1A  725   4.398   5.813   6.037  0.1118 -0.0306  0.1123
   61DOPG   D2A  726   4.266   5.491   5.676  0.0356  0.0058 -0.2474
   61DOPG   C3A  727   4.260   5.480   5.249 -0.2289  0.1157 -0.2361
   61DOPG   C4A  728   4.049   5.397   4.948 -0.1243  0.0616  0.1512
   61DOPG   C1B  729   3.901   5.632   6.020 -0.0368 -0.1512 -0.2257
   61DOPG   D2B  730   3.556   5.779   5.811 -0.1910 -0.0297  0.0649
   61DOPG   C3B  731   3.104   5.666   5.836 -0.0590 -0.2681  0.1098
   61DOPG   C4B  732   2.674   5.518   5.904 -0.0286 -0.0691  0.0507
   62DOPG   GL0  733   6.015   3.876   7.111 -0.0152  0.1972  0.1400
   62DOPG   PO4  734   5.824   3.795   6.780 -0.2663 -0.0431  0.2076
   62DOPG   GL1  735   5.865   4.104   6.375 -0.1082 -0.2055 -0.1072
   62DOPG   GL2  736   5.664   4.370   6.221  0.0052  0.0417  0.1048
   62DOPG   C1A  737   5.861   3.926   5.989 -0.3153  0.1137 -0.0574
   62DOPG   D2A  738   5.618   3.859   5.625 -0.1113  0.2648  0.1532
   62DOPG   C3A  739   5.887   3.905   5.258  0.0983 -0.0414 -0.0974
   62DOPG   C4A  740   5.755   4.274   5.193 -0.1171  0.1583 -0.0472
   62DOPG   C1B  741   5.416   4.209   5.910  0.1045  0.0615  0.2652
   62DOPG   D2B  742   5.359   4.252   5.469 -0.1492 -0.1599  0.1078
   62DOPG   C3B  743   5.330   3.922   5.188 -0.3137 -0.0240 -0.0164
   62DOPG   C4B  744   5.182   3.824   4.770  0.1641 -0.0372 -0.3649
   63DOPG   GL0  745   5.325   1.083   7.296 -0.0956  0.0168 -0.1800
   63DOPG   PO4  746   4.870   1.332   7.226  0.0170  0.0167 -0.1777
   63DOPG   GL1  747   4.478   1.200   7.365  0.0824  0.0723  0.0710
   63DOPG   GL2  748   4.354   1.449   7.277 -0.0957 -0.2167 -0.0215
   63DOPG   C1A  749   3.943   1.211   7.276  0.0531 -0.0326  0.1561
   63DOPG   D2A  750   3.594   1.061   7.097  0.1220 -0.3576 -0.0936
   63DOPG   C3A  751   3.486   1.390   6.843 -0.0541  0.1449  0.3145
   63DOPG   C4A  752   3.763   1.807   6.784 -0.1316  0.0794  0.0241
   63DOPG   C1B  753   4.153   1.499   6.974  0.3289  0.2268 -0.0118
   63DOPG   D2B  754   3.926   1.175   6.651  0.0756 -0.1932 -0.0542
   63DOPG   C3B  755   3.716   1.523   6.376 -0.2816 -0.1587 -0.0642
   63DOPG   C4B  756   3.379   1.790   6.408  0.0887  0.1810 -0.1903
   64DOPG   GL0  757   2.088   0.532   7.376 -0.2221  0.3441  0.1202
   64DOPG   PO4  758   2.187   0.824   7.699 -0.0509 -0.1159 -0.4187
   64DOPG   GL1  759   2.197   1.168   8.026  0.0285  0.1140  0.1348
   64DOPG   GL2  760   2.386   1.436   7.889 -0.4506  0.1173  0.1670
   64DOPG   C1A  761   2.609   1.267   8.363  0.1298  0.0464 -0.2347
   64DOPG   D2A  762   2.967   0.972   8.369 -0.3308 -0.0194  0.1652
   64DOPG   C3A  763   3.216   0.841   7.980 -0.0301 -0.2413 -0.0714
   64DOPG   C4A  764   3.389   1.028   7.572 -0.1275 -0.0524  0.1620
   64DOPG   C1B  765   2.210   1.612   8.261 -0.0305  0.0625  0.1753
   64DOPG   D2B  766   2.356   1.648   8.664 -0.1300  0.3588 -0.1026
   64DOPG   C3B  767   2.049   1.425   8.989  0.4745 -0.2540 -0.0247
   64DOPG   C4B  768   1.766   1.199   8.629  0.1154 -0.1066 -0.2323
   65DOPG   GL0  769   4.683   2.667   2.296  0.0605  0.1742 -0.1183
   65DOPG   PO4  770   4.345   2.826   2.609 -0.0837  0.0598  0.0026
   65DOPG   GL1  771   4.343   2.842   3.045  0.4360  0.0593 -0.0120
   65DOPG   GL2  772   4.593   2.910   3.168 -0.2456 -0.2029  0.0783
   65DOPG   C1A  773   4.048   3.032   3.507 -0.1203  0.1686 -0.3138
   65DOPG   D2A  774   3.799   3.391   3.590  0.1120 -0.0067 -0.4979
   65DOPG   C3A  775   3.611   3.568   3.989  0.1976 -0.3054 -0.0684
   65DOPG   C4A  776   3.470   3.691   4.389  0.3106 -0.0004  0.0330
   65DOPG   C1B  777   4.554   3.090   3.550  0.0042 -0.0216 -0.1767
   65DOPG   D2B  778   4.374   3.081   3.981 -0.2180 -0.0734 -0.1020
   65DOPG   C3B  779   4.433   3.133   4.347 -0.0318 -0.0442 -0.1194
   65DOPG   C4B  780   4.502   2.814   4.571 -0.0701 -0.1111  0.1658
   66DOPG   GL0  781   6.164   0.681   2.748 -0.2084 -0.3081 -0.0906
   66DOPG   PO4  782   6.236   0.792   3.078 -0.1918 -0.2288  0.1242
   66DOPG   GL1  783   6.184   0.862   3.479 -0.1854  0.0438  0.1277
   66DOPG   GL2  784   6.409   0.740   3.553 -0.0127 -0.0642 -0.1524
   66DOPG   C1A  785   6.187   1.075   3.895  0.2455  0.0106  0.0412
   66DOPG   D2A  786   6.319   1.040   4.331  0.1138  0.1148  0.0222
   66DOPG   C3A  787   5.994   0.891   4.625  0.2073 -0.2260 -0.0174
   66DOPG   C4A  788   5.817   1.141   4.979  0.1097 -0.2661 -0.2886
   66DOPG   C1B  789   6.654   0.761   3.999  0.0247  0.0957  0.3766
   66DOPG   D2B  790   7.100   1.052   4.162  0.3267  0.0747  0.1182
   66DOPG   C3B  791   6.940   0.959   4.604 -0.1895 -0.0596  0.2609
   66DOPG   C4B  792   6.839   1.155   5.051  0.1431  0.0452 -0.1563
   67DOPG   GL0  793   2.526   5.442   3.175  0.1812  0.2214 -0.1774
   67DOPG   PO4  794   2.225   5.228   3.125  0.0141 -0.0153 -0.1550
   67DOPG   GL1  795   2.077   5.233   3.545  0.1796  0.3701  0.1590
   67DOPG   GL2  796   1.784   5.422   3.615 -0.0281 -0.1964 -0.0801
   67DOPG   C1A  797   2.076   5.139   3.934 -0.0701 -0.0647  0.4772
   67DOPG   D2A  798   2.125   4.832   4.234  0.2068  0.1452 -0.3533
   67DOPG   C3A  799   2.229   4.810   4.688 -0.0636 -0.1180 -0.1412
   67DOPG   C4A  800   2.257   5.107   4.976  0.1796  0.1659 -0.0578
   67DOPG   C1B  801   1.694   5.414   4.086  0.2158 -0.0416  0.0814
   67DOPG   D2B  802   1.941   5.415   4.453  0.3338  0.1161  0.1461
   67DOPG   C3B  803   2.117   5.756   4.673 -0.0845 -0.0065 -0.2186
   67DOPG   C4B  804   2.315   6.175   4.734 -0.2601 -0.2251  0.1811
   68DOPG   GL0  805   2.063   1.838   2.756  0.2206 -0.0660  0.0778
   68DOPG   PO4  806   2.453   2.080   2.869  0.0423 -0.0528 -0.0695
   68DOPG   GL1  807   2.564   2.103   3.372 -0.0874  0.0601  0.1545
   68DOPG   GL2  808   2.324   1.994   3.590 -0.2510  0.2379  0.2222
   68DOPG   C1A  809   2.436   2.383   3.752 -0.1211 -0.1663 -0.2964
   68DOPG   D2A  810   2.278   2.447   4.198 -0.0686 -0.0643  0.1267
   68DOPG   C3A  811   2.540   2.571   4.572 -0.3807 -0.2909 -0.1439
   68DOPG   C4A  812   2.726   2.626   4.967  0.1719  0.1624  0.0606
   68DOPG   C1B  813   2.250   1.838   3.848 -0.0460  0.1982  0.2099
   68DOPG   D2B  814   2.462   1.731   4.186 -0.2690 -0.2558  0.1775
   68DOPG   C3B  815   2.791   1.934   4.440 -0.1156  0.0544  0.1607
   68DOPG   C4B  816   2.967   2.318   4.643 -0.1991 -0.4647 -0.0805
   69DOPG   GL0  817   4.366   1.927   3.488 -0.1386  0.1393  0.0944
   69DOPG   PO4  818   3.952   1.710   3.383 -0.1247 -0.1756 -0.5937
   69DOPG   GL1  819   4.024   1.542   3.828 -0.0534 -0.0136  0.2445
   69DOPG   GL2  820   3.860   1.337   3.801 -0.0982 -0.3416  0.2196
   69DOPG   C1A  821   4.166   1.649   4.256 -0.1197  0.2280  0.1066
   69DOPG   D2A  822   4.187   1.940   4.579 -0.0837  0.0997  0.1926
   69DOPG   C3A  823   3.974   1.704   5.007  0.1991  0.0080  0.0017
   69DOPG   C4A  824   3.992   1.217   5.103 -0.0022 -0.0816 -0.1628
   69DOPG   C1B  825   3.672   1.314   4.233 -0.2397  0.2187 -0.2017
   69DOPG   D2B  826   3.716   1.553   4.573  0.0091 -0.0614 -0.3061
   69DOPG   C3B  827   3.366   1.817   4.770 -0.1340 -0.1321  0.2504
   69DOPG   C4B  828   2.991   1.698   4.971 -0.0068 -0.0009  0.3005
   70DOPG   GL0  829   4.627   1.696   3.095 -0.2128  0.2467 -0.2418
   70DOPG   PO4  830   4.666   2.067   3.011 -0.2563 -0.2249 -0.3533
   70DOPG   GL1  831   4.838   2.224   3.457 -0.0996 -0.0036  0.0018
   70DOPG   GL2  832   4.861   2.510   3.388 -0.1440 -0.1648 -0.0043
   70DOPG   C1A  833   4.777   2.208   3.898  0.0203  0.0566  0.2379
   70DOPG   D2A  834   4.598   1.985   4.267 -0.0929  0.1922  0.3497
   70DOPG   C3A  835   4.578   2.174   4.700  0.0276  0.0945 -0.1673
   70DOPG   C4A  836   4.774   2.210   5.067  0.1557 -0.0042 -0.0412
   70DOPG   C1B  837   4.499   2.610   3.756  0.0118 -0.0425  0.2337
   70DOPG   D2B  838   4.011   2.517   3.700 -0.2790 -0.3663 -0.1599
   70DOPG   C3B  839   3.660   2.577   4.115 -0.0388  0.0068  0.1412
   70DOPG   C4B  840   3.630   2.642   4.522 -0.1654  0.1058 -0.0834
   71DOPG   GL0  841   2.202  -0.129   3.425 -0.0525 -0.0772 -0.1902
   71DOPG   PO4  842   1.794  -0.267   3.514 -0.1262 -0.0718 -0.0323
   71DOPG   GL1  843   1.776   0.184   3.727  0.1611  0.1290 -0.0150
   71DOPG   GL2  844   1.794   0.432   3.573  0.0861  0.0935  0.0731
   71DOPG   C1A  845   1.636   0.325   4.073  0.0992  0.1721  0.1371
   71DOPG   D2A  846   1.449   0.511   4.471  0.1075  0.0401  0.2383
   71DOPG   C3A  847   1.114   0.830   4.571 -0.3573 -0.0598  0.1099
   71DOPG   C4A  848   0.854   1.146   4.541 -0.1717 -0.1592  0.0559
   71DOPG   C1B  849   1.846   0.709   3.916 -0.3232  0.3716  0.4258
   71DOPG   D2B  850   1.756   0.958   4.357 -0.3244  0.0668 -0.1930
   71DOPG   C3B  851   1.579   1.010   4.725  0.2168 -0.3064  0.1109
   71DOPG   C4B  852   1.815   1.229   5.011  0.1196  0.1077 -0.0648
   72DOPG   GL0  853   5.023   3.984   2.225 -0.0524  0.0236  0.0227
   72DOPG   PO4  854   4.972   4.053   2.708 -0.2661  0.1310  0.2291
   72DOPG   GL1  855   4.739   3.848   3.010  0.0486 -0.0205 -0.2476
   72DOPG   GL2  856   5.010   3.992   3.219 -0.1075  0.1190  0.0349
   72DOPG   C1A  857   4.796   3.465   3.214  0.0450  0.3821 -0.1601
   72DOPG   D2A  858   5.108   3.187   3.436 -0.2247  0.1043 -0.2990
   72DOPG   C3A  859   5.041   2.919   3.719 -0.0538  0.2166 -0.2321
   72DOPG   C4A  860   4.868   2.700   4.062 -0.0867  0.0678 -0.0603
   72DOPG   C1B  861   4.694   3.783   3.512  0.2724 -0.0672 -0.0581
   72DOPG   D2B  862   4.741   3.913   3.921 -0.3776  0.1194  0.3956
   72DOPG   C3B  863   5.161   3.898   4.089  0.2370  0.2068 -0.0703
   72DOPG   C4B  864   5.555   4.069   3.981  0.0464 -0.1558 -0.3488
   73DOPG   GL0  865   0.526   3.605   2.628 -0.0230 -0.1561  0.2076
   73DOPG   PO4  866   0.508   3.612   3.031  0.0592  0.0323 -0.1058
   73DOPG   GL1  867   0.364   3.407   3.425 -0.3584 -0.1223 -0.0678
   73DOPG   GL2  868   0.394   3.074   3.482 -0.2001 -0.1125 -0.1920
   73DOPG   C1A  869   0.018   3.300   3.680  0.1750  0.1373 -0.0745
   73DOPG   D2A  870  -0.299   3.591   3.877  0.1371 -0.0661 -0.0350
   73DOPG   C3A  871  -0.482   3.376   4.132  0.0431 -0.4473  0.1613
   73DOPG   C4A  872  -0.758   3.070   4.158  0.0055 -0.0883 -0.0070
   73DOPG   C1B  873   0.396   3.043   3.892 -0.0623  0.0429  0.0306
   73DOPG   D2B  874   0.380   2.907   4.303  0.2826 -0.3171 -0.1635
   73DOPG   C3B  875   0.145   3.057   4.586 -0.0586  0.0421 -0.2372
   73DOPG   C4B  876   0.125   3.325   4.976 -0.0389 -0.0321  0.2255
   74DOPG   GL0  877   1.448   4.708   2.913 -0.1561  0.1435  0.1998
   74DOPG   PO4  878   1.622   4.409   3.132  0.1130  0.2086  0.1728
   74DOPG   GL1  879   1.732   4.501   3.590  0.0668 -0.0015 -0.0974
   74DOPG   GL2  880   1.741   4.862   3.776  0.0677 -0.0231  0.0835
   74DOPG   C1A  881   1.795   4.434   4.048 -0.2285  0.0434  0.0526
   74DOPG   D2A  882   1.634   4.018   4.279  0.1986 -0.1636 -0.0747
   74DOPG   C3A  883   1.447   4.077   4.674 -0.1239  0.0516  0.3080
   74DOPG   C4A  884   1.247   3.758   5.075  0.0871 -0.2181 -0.0618
   74DOPG   C1B  885   1.596   4.833   4.230 -0.0845  0.0934 -0.2944
   74DOPG   D2B  886   1.485   5.092   4.617 -0.2187  0.0080 -0.2416
   74DOPG   C3B  887   1.189   5.251   4.339 -0.3931 -0.3025 -0.3014
   74DOPG   C4B  888   0.785   5.150   4.227  0.0109 -0.1893 -0.3016
   75DOPG   GL0  889   3.174   1.429   3.390  0.1329  0.0129 -0.1562
   75DOPG   PO4  890   2.785   1.182   3.268 -0.0688 -0.0111  0.1758
   75DOPG   GL1  891   2.725   0.978   3.618 -0.1556 -0.0469  0.0365
   75DOPG   GL2  892   2.814   0.733   3.499  0.0491  0.2222 -0.0940
   75DOPG   C1A  893   2.885   1.001   3.938  0.0746  0.2800 -0.1134
   75DOPG   D2A  894   2.980   1.243   4.348  0.0469 -0.3068 -0.0783
   75DOPG   C3A  895   2.686   1.499   4.595 -0.0935 -0.0638  0.1152
   75DOPG   C4A  896   2.413   1.606   4.924 -0.2246 -0.1884  0.0005
   75DOPG   C1B  897   2.763   0.493   3.829 -0.1274  0.2321  0.1476
   75DOPG   D2B  898   2.607   0.133   4.015  0.2099  0.0361 -0.2169
   75DOPG   C3B  899   2.352   0.128   4.410 -0.0284  0.0545 -0.0901
   75DOPG   C4B  900   2.438   0.377   4.770 -0.1056 -0.0226 -0.1235
   76DOPG   GL0  901   4.163   4.980   2.569 -0.0054 -0.1587  0.2497
   76DOPG   PO4  902   4.128   5.344   2.779 -0.4788  0.2460  0.0779
   76DOPG   GL1  903   4.030   5.175   3.202  0.1748 -0.2583 -0.1849
   76DOPG   GL2  904   4.120   4.891   3.386 -0.1632  0.2788 -0.0995
   76DOPG   C1A  905   3.828   5.418   3.651 -0.2192  0.0467  0.3651
   76DOPG   D2A  906   3.975   5.319   4.082 -0.0683  0.0996  0.3162
   76DOPG   C3A  907   3.980   5.668   4.454 -0.0918 -0.1418  0.1239
   76DOPG   C4A  908   3.619   5.600   4.746 -0.3062 -0.1391 -0.0767
   76DOPG   C1B  909   3.943   4.857   3.723 -0.0540 -0.0008  0.0549
   76DOPG   D2B  910   3.468   4.994   3.869  0.1714  0.0763 -0.1569
   76DOPG   C3B  911   3.244   4.771   4.092  0.2140  0.0346 -0.0699
   76DOPG   C4B  912   2.970   4.581   4.445  0.0539  0.4048 -0.2580
   77DOPG   GL0  913   6.486  -0.161   2.848  0.2570  0.0827 -0.4504
   77DOPG   PO4  914   6.429  -0.147   3.266  0.1481  0.0158 -0.0775
   77DOPG   GL1  915   6.290   0.217   3.535 -0.3461 -0.0824 -0.0191
   77DOPG   GL2  916   6.502   0.303   3.806  0.1436  0.0310 -0.3769
   77DOPG   C1A  917   6.050   0.558   3.865 -0.1910 -0.0907  0.1690
   77DOPG   D2A  918   6.207   0.559   4.259  0.0080  0.0473  0.0558
   77DOPG   C3A  919   6.114   0.420   4.716 -0.1272  0.2826 -0.3189
   77DOPG   C4A  920   6.015   0.456   5.191 -0.2501  0.0708  0.0404
   77DOPG   C1B  921   6.607   0.253   4.201  0.1686 -0.0072  0.0438
   77DOPG   D2B  922   6.762   0.471   4.445 -0.2812 -0.2924 -0.1627
   77DOPG   C3B  923   6.513   0.741   4.708  0.3274 -0.0241  0.1745
   77DOPG   C4B  924   6.564   0.727   5.136  0.1213  0.1929  0.2812
   78DOPG   GL0  925   5.250   1.194   2.634 -0.0625 -0.0658 -0.0877
   78DOPG   PO4  926   5.382   1.048   3.085  0.0670 -0.0350  0.2615
   78DOPG   GL1  927   5.538   1.121   3.532 -0.0576 -0.0723 -0.1633
   78DOPG   GL2  928   5.705   0.907   3.590  0.1525 -0.3230 -0.0242
   78DOPG   C1A  929   5.677   1.320   3.968  0.0455  0.1739 -0.1790
   78DOPG   D2A  930   5.553   1.673   4.257  0.0410 -0.0552  0.0030
   78DOPG   C3A  931   5.672   1.669   4.619 -0.0710 -0.1136  0.1990
   78DOPG   C4A  932   5.644   1.615   5.019 -0.1599 -0.1129  0.1001
   78DOPG   C1B  933   5.231   0.882   3.923  0.0972  0.0536  0.2725
   78DOPG   D2B  934   5.066   0.568   4.264 -0.0087 -0.3481 -0.0253
   78DOPG   C3B  935   5.397   0.608   4.546  0.0248  0.2052  0.1058
   78DOPG   C4B  936   5.594   0.625   4.928 -0.1558 -0.3074 -0.1435
   79DOPG   GL0  937   4.435   6.201   2.501  0.1894 -0.1896  0.0997
   79DOPG   PO4  938   4.166   6.247   2.918 -0.0862  0.0246 -0.3299
   79DOPG   GL1  939   4.352   6.056   3.289  0.0690 -0.4452 -0.0352
   79DOPG   GL2  940   4.239   5.861   3.482 -0.3900  0.1807  0.1914
   79DOPG   C1A  941   4.536   6.271   3.662 -0.0126  0.0958 -0.0572
   79DOPG   D2A  942   4.513   6.323   4.159  0.0306  0.0389 -0.0660
   79DOPG   C3A  943   4.926   6.452   4.364  0.0976  0.0974 -0.1520
   79DOPG   C4A  944   4.867   6.836   4.696  0.0127  0.2602 -0.1028
   79DOPG   C1B  945   4.378   5.500   3.751  0.2366 -0.1709  0.0586
   79DOPG   D2B  946   4.438   5.120   4.015 -0.1045 -0.2130 -0.2341
   79DOPG   C3B  947   4.399   4.733   3.880  0.0563  0.0042  0.3964
   79DOPG   C4B  948   4.707   4.406   3.747 -0.1666  0.1740 -0.5709
   80DOPG   GL0  949   0.766   1.324   3.114  0.0670  0.0806  0.0733
   80DOPG   PO4  950   0.722   1.809   3.029  0.1443 -0.2805 -0.0553
   80DOPG   GL1  951   0.696   1.730   3.454  0.1860  0.2254 -0.0438
   80DOPG   GL2  952   0.937   1.574   3.557 -0.2549 -0.1094  0.0502
   80DOPG   C1A  953   0.514   1.625   3.821 -0.0900  0.1493 -0.0740
   80DOPG   D2A  954   0.552   1.532   4.275 -0.0558  0.3024  0.1240
   80DOPG   C3A  955   0.554   1.730   4.645 -0.3830 -0.2689 -0.1587
   80DOPG   C4A  956   0.855   1.890   4.947 -0.1042  0.1744 -0.2123
   80DOPG   C1B  957   0.955   1.464   4.015 -0.2327  0.1319 -0.0139
   80DOPG   D2B  958   1.015   1.647   4.510  0.0646  0.3515  0.2419
   80DOPG   C3B  959   1.248   1.411   4.846  0.0307  0.0756  0.4380
   80DOPG   C4B  960   1.292   1.079   5.077  0.0722  0.0828  0.0779
   81DOPG   GL0  961   4.379   0.701   2.911  0.2778  0.2878 -0.2747
   81DOPG   PO4  962   4.346   0.637   3.312 -0.1339  0.0265  0.1662
   81DOPG   GL1  963   4.421   0.848   3.635 -0.1529 -0.0268  0.0381
   81DOPG   GL2  964   4.183   0.986   3.731  0.1094  0.0848  0.0764
   81DOPG   C1A  965   4.450   0.640   3.979 -0.3870  0.0453  0.0443
   81DOPG   D2A  966   4.503   0.308   4.337  0.1635 -0.1431  0.1071
   81DOPG   C3A  967   4.359   0.237   4.648  0.1782  0.5454 -0.0562
   81DOPG   C4A  968   4.179  -0.083   4.868  0.0229 -0.1576  0.2551
   81DOPG   C1B  969   4.164   1.095   4.107 -0.2783 -0.4256  0.3125
   81DOPG   D2B  970   4.082   1.125   4.541  0.4443 -0.1918  0.0145
   81DOPG   C3B  971   3.721   1.046   4.746  0.0719  0.0824  0.0219
   81DOPG   C4B  972   3.434   0.654   4.770 -0.0672  0.1972 -0.0395
   82DOPG   GL0  973   5.434   6.553   2.421  0.1277  0.1081  0.1470
   82DOPG   PO4  974   5.584   6.623   2.886  0.2251 -0.0222  0.2446
   82DOPG   GL1  975   5.576   6.383   3.258  0.2247  0.4538 -0.0818
   82DOPG   GL2  976   5.865   6.359   3.386  0.0458 -0.0815 -0.2682
   82DOPG   C1A  977   5.447   6.451   3.672  0.2212  0.0680  0.2197
   82DOPG   D2A  978   5.493   6.479   4.131 -0.0344 -0.0864  0.1171
   82DOPG   C3A  979   5.743   6.175   4.471  0.1006 -0.0034  0.0926
   82DOPG   C4A  980   5.825   6.192   4.982  0.1554 -0.0683  0.0942
   82DOPG   C1B  981   5.883   6.555   3.865  0.1716  0.0085  0.3328
   82DOPG   D2B  982   6.133   6.551   4.274  0.2047 -0.1962 -0.0886
   82DOPG   C3B  983   5.729   6.720   4.478 -0.2061 -0.2249  0.1016
   82DOPG   C4B  984   5.283   6.615   4.576  0.0586 -0.2010  0.4361
   83DOPG   GL0  985   2.193   4.653   3.754 -0.2538 -0.0819  0.0024
   83DOPG   PO4  986   2.517   4.492   3.413  0.2960 -0.1206  0.1406
   83DOPG   GL1  987   2.484   4.214   3.758 -0.2305 -0.0794 -0.0629
   83DOPG   GL2  988   2.195   4.076   3.815  0.1112 -0.1998  0.0229
   83DOPG   C1A  989   2.742   4.091   4.160 -0.2589 -0.1148  0.1434
   83DOPG   D2A  990   2.857   4.170   4.689  0.0720  0.3857  0.0718
   83DOPG   C3A  991   3.165   3.986   4.621 -0.2142 -0.0725 -0.0361
   83DOPG   C4A  992   3.250   3.520   4.799  0.0613 -0.0461 -0.1338
   83DOPG   C1B  993   2.296   3.815   4.232 -0.0652 -0.1164 -0.1531
   83DOPG   D2B  994   2.486   3.607   4.530 -0.2405 -0.0645 -0.4422
   83DOPG   C3B  995   2.288   3.734   5.019  0.1187  0.2380  0.1941
   83DOPG   C4B  996   2.111   4.006   5.348  0.0648 -0.0370  0.1991
   84DOPG   GL0  997   6.107   2.567   2.223 -0.0644 -0.0767  0.0463
   84DOPG   PO4  998   6.460   2.310   2.542 -0.2282 -0.0965 -0.2658
   84DOPG   GL1  999   6.344   2.383   3.012  0.0304 -0.5702 -0.0509
   84DOPG   GL2 1000   6.031   2.258   2.959  0.3389  0.0302 -0.1811
   84DOPG   C1A 1001   6.394   2.378   3.429  0.2266  0.1410 -0.3219
   84DOPG   D2A 1002   6.663   2.012   3.721 -0.1084 -0.0199 -0.4475
   84DOPG   C3A 1003   6.734   1.901   4.139  0.1069  0.2882 -0.1121
   84DOPG   C4A 1004   6.589   2.008   4.518 -0.1357 -0.0203 -0.2887
   84DOPG   C1B 1005   5.944   2.179   3.464  0.1420 -0.2750  0.0117
   84DOPG   D2B 1006   6.170   2.145   3.837 -0.2658  0.0236 -0.0122
   84DOPG   C3B 1007   6.237   1.837   4.152  0.0751  0.4279  0.0512
   84DOPG   C4B 1008   6.032   1.469   4.366 -0.2915 -0.2773 -0.1051
   85DOPG   GL0 1009   6.481   3.421   3.125 -0.0328  0.1864 -0.1854
   85DOPG   PO4 1010   6.163   3.132   3.011 -0.0661 -0.0495  0.2915
   85DOPG   GL1 1011   6.054   3.234   3.338  0.0756  0.0823 -0.1490
   85DOPG   GL2 1012   6.084   3.571   3.389 -0.0500  0.0840  0.0181
   85DOPG   C1A 1013   6.039   3.130   3.701 -0.0410  0.2392  0.0488
   85DOPG   D2A 1014   6.299   2.799   3.763  0.0849 -0.0649 -0.1014
   85DOPG   C3A 1015   6.422   2.977   4.082 -0.1589 -0.0813  0.0434
   85DOPG   C4A 1016   6.600   3.325   4.186  0.2988 -0.0137  0.3394
   85DOPG   C1B 1017   6.465   3.729   3.482 -0.1704 -0.0861 -0.1309
   85DOPG   D2B 1018   6.900   3.868   3.678 -0.0716  0.0233  0.3226
   85DOPG   C3B 1019   6.963   4.039   4.057  0.1760 -0.1080  0.0534
   85DOPG   C4B 1020   6.965   3.954   4.507 -0.2107  0.1949 -0.1164
   86DOPG   GL0 1021   5.602   2.590   2.962  0.0453 -0.3538 -0.2716
   86DOPG   PO4 1022   5.174   2.797   3.079  0.0887  0.0104  0.0401
   86DOPG   GL1 1023   5.374   2.707   3.456 -0.0269 -0.2433 -0.3047
   86DOPG   GL2 1024   5.336   2.356   3.393  0.1246 -0.2717 -0.0949
   86DOPG   C1A 1025   5.738   2.588   3.716  0.3368 -0.1755  0.1706
   86DOPG   D2A 1026   6.050   2.599   4.113 -0.0632 -0.0422  0.3202
   86DOPG   C3A 1027   5.790   2.585   4.436  0.1596  0.0132 -0.0715
   86DOPG   C4A 1028   5.472   2.490   4.717 -0.1643  0.1184 -0.1276
   86DOPG   C1B 1029   5.237   2.428   3.850 -0.0530  0.1450  0.0641
   86DOPG   D2B 1030   5.369   2.690   4.180 -0.0127  0.1893 -0.1775
   86DOPG   C3B 1031   5.082   2.780   4.483 -0.1556  0.0599  0.2035
   86DOPG   C4B 1032   4.970   3.106   4.847  0.0578  0.0889 -0.3443
   87DOPG   GL0 1033   5.468   4.778   2.723  0.3889 -0.1051 -0.1093
   87DOPG   PO4 1034   5.435   4.894   3.038  0.4014 -0.3419 -0.0125
   87DOPG   GL1 1035   5.292   5.103   3.483  0.0784 -0.1801  0.3465
   87DOPG   GL2 1036   5.525   5.366   3.475  0.4022  0.1806 -0.3845
   87DOPG   C1A 1037   5.418   4.896   3.799  0.0449  0.1851 -0.3081
   87DOPG   D2A 1038   5.229   4.513   4.026  0.1403 -0.0015  0.1354
   87DOPG   C3A 1039   5.225   4.336   4.388 -0.0651  0.1021  0.1303
   87DOPG   C4A 1040   4.934   4.370   4.778  0.0999  0.2321 -0.1089
   87DOPG   C1B 1041   5.503   5.366   3.911 -0.2500  0.1755  0.1497
   87DOPG   D2B 1042   5.350   5.162   4.344  0.0011 -0.1353 -0.0620
   87DOPG   C3B 1043   5.396   4.768   4.550  0.1559  0.1276  0.2551
   87DOPG   C4B 1044   5.444   4.357   4.834  0.2134 -0.1478 -0.5058
   88DOPG   GL0 1045   5.956   1.913   2.640 -0.2051 -0.1489 -0.0681
   88DOPG   PO4 1046   5.944   1.678   2.995 -0.0498  0.0457 -0.0816
   88DOPG   GL1 1047   5.857   1.664   3.334  0.2825 -0.0307 -0.0009
   88DOPG   GL2 1048   5.980   1.427   3.547  0.4054 -0.0265  0.1018
   88DOPG   C1A 1049   5.809   1.841   3.782  0.1209 -0.1573  0.1386
   88DOPG   D2A 1050   5.772   2.120   4.177 -0.0248  0.1376 -0.0925
   88DOPG   C3A 1051   5.425   2.207   4.334  0.1913  0.3479 -0.0493
   88DOPG   C4A 1052   5.002   2.263   4.407 -0.2177  0.0900 -0.1393
   88DOPG   C1B 1053   6.263   1.575   3.751 -0.4359  0.0285 -0.1954
   88DOPG   D2B 1054   6.592   1.395   4.006  0.4649  0.1106  0.0082
   88DOPG   C3B 1055   6.562   1.507   4.454  0.3421 -0.2092 -0.0542
   88DOPG   C4B 1056   6.351   1.306   4.741 -0.0901  0.1421  0.1978
   89DOPG   GL0 1057   2.321   6.226   2.954 -0.1597 -0.0475 -0.0816
   89DOPG   PO4 1058   2.515   5.946   3.350  0.0202 -0.1754  0.1679
   89DOPG   GL1 1059   2.533   6.100   3.787  0.0954 -0.1992 -0.1499
   89DOPG   GL2 1060   2.214   6.305   3.901  0.0348  0.0030  0.0533
   89DOPG   C1A 1061   2.616   6.232   4.269 -0.0015  0.0951 -0.2374
   89DOPG   D2A 1062   2.832   6.575   4.603 -0.0959  0.2619  0.0810
   89DOPG   C3A 1063   3.264   6.682   4.852  0.1061 -0.0884  0.4012
   89DOPG   C4A 1064   3.382   6.811   5.154  0.1893 -0.1080 -0.0706
   89DOPG   C1B 1065   1.881   6.415   4.168 -0.0427 -0.0459  0.1891
   89DOPG   D2B 1066   1.720   6.571   4.514 -0.2539 -0.0922 -0.2338
   89DOPG   C3B 1067   1.954   6.644   4.754 -0.5700  0.0132  0.0356
   89DOPG   C4B 1068   2.209   6.499   5.044  0.1751  0.0615 -0.2790
   90DOPG   GL0 1069   4.761   3.584   2.008  0.1714  0.2139 -0.0694
   90DOPG   PO4 1070   4.424   3.608   2.441 -0.1653  0.2643  0.2714
   90DOPG   GL1 1071   4.219   3.651   2.907  0.1274 -0.0123  0.1741
   90DOPG   GL2 1072   4.103   3.919   3.035  0.1767 -0.4191 -0.2219
   90DOPG   C1A 1073   4.286   3.442   3.242 -0.0499  0.1811 -0.0996
   90DOPG   D2A 1074   4.261   3.557   3.745 -0.1299 -0.0721 -0.1374
   90DOPG   C3A 1075   4.069   3.417   4.068 -0.2357 -0.1783 -0.0487
   90DOPG   C4A 1076   3.706   3.282   4.360  0.1287  0.1617  0.2334
   90DOPG   C1B 1077   3.926   3.823   3.404  0.0907  0.2215 -0.0976
   90DOPG   D2B 1078   3.763   3.983   3.821 -0.0587  0.0583  0.0079
   90DOPG   C3B 1079   3.876   3.940   4.175 -0.0315  0.0604  0.2486
   90DOPG   C4B 1080   4.105   3.704   4.492 -0.0109  0.0069 -0.2451
   91DOPG   GL0 1081   4.449   4.969   2.995  0.3024 -0.1915  0.1097
   91DOPG   PO4 1082   4.881   4.738   2.851  0.0823 -0.0655 -0.1289
   91DOPG   GL1 1083   4.893   4.697   3.311  0.1627  0.2369 -0.3279
   91DOPG   GL2 1084   5.206   4.629   3.471  0.2808 -0.2731  0.1699
   91DOPG   C1A 1085   4.907   4.803   3.838  0.2621 -0.3959  0.1534
   91DOPG   D2A 1086   4.768   4.625   4.224 -0.1164  0.0564 -0.0424
   91DOPG   C3A 1087   4.707   4.262   4.289  0.2906 -0.1447 -0.1619
   91DOPG   C4A 1088   4.755   3.916   4.418  0.0374  0.1465  0.0780
   91DOPG   C1B 1089   5.235   4.142   3.597 -0.0640 -0.0257 -0.0234
   91DOPG   D2B 1090   5.225   3.709   3.671 -0.0110 -0.1949  0.3171
   91DOPG   C3B 1091   4.873   3.420   3.783  0.0079 -0.2324  0.0321
   91DOPG   C4B 1092   4.622   3.505   4.131  0.1639 -0.1410 -0.0710
   92DOPG   GL0 1093   2.378   1.540   3.025 -0.1857  0.2179  0.2131
   92DOPG   PO4 1094   2.130   1.616   3.247 -0.1301  0.1892 -0.2577
   92DOPG   GL1 1095   2.515   1.507   3.530  0.1832  0.1683  0.0855
   92DOPG   GL2 1096   2.431   1.319   3.784 -0.2004  0.2340 -0.0854
   92DOPG   C1A 1097   2.795   1.551   3.902  0.3245  0.3539  0.2625
   92DOPG   D2A 1098   3.205   1.701   4.206  0.2301  0.2336  0.0658
   92DOPG   C3A 1099   3.292   2.188   4.132  0.1799 -0.0453  0.1947
   92DOPG   C4A 1100   3.111   2.528   3.855  0.0107 -0.0827  0.1850
   92DOPG   C1B 1101   2.475   1.222   4.179 -0.0583  0.1630 -0.2900
   92DOPG   D2B 1102   2.224   0.996   4.469  0.0021  0.7494 -0.3073
   92DOPG   C3B 1103   2.320   1.115   4.924 -0.0077  0.2125 -0.2051
   92DOPG   C4B 1104   2.279   1.051   5.472 -0.2771 -0.2240  0.1066
   93DOPG   GL0 1105   0.446   6.413   3.001 -0.1102  0.1223 -0.2534
   93DOPG   PO4 1106   0.591   6.694   3.271  0.0163  0.1057 -0.2785
   93DOPG   GL1 1107   0.345   6.568   3.538  0.1275  0.2796  0.1583
   93DOPG   GL2 1108   0.393   6.197   3.467  0.1767 -0.5383  0.2959
   93DOPG   C1A 1109   0.184   6.343   3.960  0.2440  0.0851  0.1957
   93DOPG   D2A 1110   0.208   6.036   4.263 -0.2493 -0.1524  0.1672
   93DOPG   C3A 1111   0.370   6.089   4.645 -0.0789 -0.1673  0.0231
   93DOPG   C4A 1112   0.160   6.094   5.046  0.3181  0.0007 -0.3018
   93DOPG   C1B 1113   0.482   5.927   3.826  0.1001  0.1874  0.3373
   93DOPG   D2B 1114   0.422   5.580   4.018 -0.0203 -0.2974  0.0200
   93DOPG   C3B 1115   0.333   5.457   4.419 -0.0834  0.1529  0.1682
   93DOPG   C4B 1116   0.425   5.641   4.806  0.3550  0.1238  0.0943
   94DOPG   GL0 1117   1.679   2.261   2.785 -0.0323  0.0072  0.1147
   94DOPG   PO4 1118   1.221   2.161   3.084 -0.0963  0.3895  0.0943
   94DOPG   GL1 1119   1.108   2.021   3.424 -0.2956 -0.0058  0.1987
   94DOPG   GL2 1120   1.361   2.051   3.591  0.1338 -0.0523  0.2035
   94DOPG   C1A 1121   0.686   2.126   3.734 -0.2646 -0.1826 -0.2981
   94DOPG   D2A 1122   0.402   2.305   3.997 -0.3001 -0.1277 -0.2547
   94DOPG   C3A 1123   0.055   2.372   4.110  0.2401  0.0865 -0.0605
   94DOPG   C4A 1124  -0.001   2.577   4.415  0.1491 -0.1017  0.2406
   94DOPG   C1B 1125   1.077   1.936   3.943  0.1178  0.0166  0.1574
   94DOPG   D2B 1126   0.773   2.085   4.235 -0.3177 -0.2896  0.1725
   94DOPG   C3B 1127   0.966   2.163   4.559  0.1146 -0.0695 -0.0077
   94DOPG   C4B 1128   1.220   2.332   4.688  0.0183 -0.1735  0.0091
   95DOPG   GL0 1129   5.459   4.004   2.996 -0.2621  0.0675 -0.0191
   95DOPG   PO4 1130   5.731   4.386   2.915  0.0546  0.0046  0.0452
   95DOPG   GL1 1131   5.701   4.523   3.252  0.1080  0.1343 -0.4780
   95DOPG   GL2 1132   5.699   4.821   3.438 -0.3095 -0.2224 -0.2972
   95DOPG   C1A 1133   5.655   4.397   3.681 -0.2086  0.1670  0.0164
   95DOPG   D2A 1134   5.766   4.658   4.042  0.1013 -0.1761 -0.2117
   95DOPG   C3A 1135   5.743   4.345   4.420 -0.0980  0.0819  0.2471
   95DOPG   C4A 1136   6.034   4.150   4.668 -0.1878 -0.1347  0.0858
   95DOPG   C1B 1137   5.897   5.068   3.746  0.0170 -0.0710  0.0515
   95DOPG   D2B 1138   6.215   5.324   3.792 -0.1431 -0.0222 -0.2267
   95DOPG   C3B 1139   6.567   5.265   4.059 -0.1722  0.1221  0.1214
   95DOPG   C4B 1140   6.825   4.990   4.157  0.1214  0.0240 -0.0767
   96DOPG   GL0 1141   2.372   0.231   3.095 -0.0677 -0.2148  0.0360
   96DOPG   PO4 1142   2.086   0.629   3.123 -0.0411  0.0206 -0.0515
   96DOPG   GL1 1143   2.295   0.593   3.507  0.3161 -0.1335 -0.1776
   96DOPG   GL2 1144   2.329   0.315   3.651 -0.0914  0.1205  0.1790
   96DOPG   C1A 1145   2.342   0.787   3.943  0.1522 -0.0010  0.3137
   96DOPG   D2A 1146   2.556   0.654   4.302  0.0801  0.0333 -0.0977
   96DOPG   C3A 1147   2.719   0.904   4.629 -0.1038  0.0039 -0.1104
   96DOPG   C4A 1148   2.853   1.259   5.009 -0.0224  0.0178  0.0005
   96DOPG   C1B 1149   2.126   0.350   4.052  0.0961 -0.3389 -0.1572
   96DOPG   D2B 1150   2.035   0.526   4.418  0.0594 -0.2127  0.0986
   96DOPG   C3B 1151   1.969   0.681   4.786  0.1227  0.1762  0.3462
   96DOPG   C4B 1152   2.048   0.710   5.141  0.1111 -0.0365  0.0529
   97DOPG   GL0 1153   2.521   3.906   3.259  0.1891  0.0245 -0.1023
   97DOPG   PO4 1154   2.907   3.755   3.369 -0.1289 -0.0259  0.0018
   97DOPG   GL1 1155   2.815   3.770   3.745 -0.2610 -0.2194  0.2063
   97DOPG   GL2 1156   2.492   3.703   3.735  0.0825 -0.4113 -0.0019
   97DOPG   C1A 1157   3.070   3.660   4.039  0.1510  0.0642  0.1400
   97DOPG   D2A 1158   2.916   3.616   4.397  0.3581 -0.3139  0.0120
   97DOPG   C3A 1159   2.824   3.737   4.933  0.1797 -0.2211  0.2871
   97DOPG   C4A 1160   2.659   3.983   5.297  0.1492 -0.0383 -0.2869
   97DOPG   C1B 1161   2.597   3.411   4.055 -0.0304  0.1343 -0.0982
   97DOPG   D2B 1162   2.735   3.100   4.411 -0.2057  0.0680  0.1666
   97DOPG   C3B 1163   2.823   3.198   4.811 -0.1538 -0.2257  0.2592
   97DOPG   C4B 1164   3.019   3.274   5.202 -0.0546 -0.1970  0.1737
   98DOPG   GL0 1165   4.669   5.367   2.684  0.3132  0.1422  0.0694
   98DOPG   PO4 1166   4.841   5.730   2.927  0.0475  0.2357  0.0871
   98DOPG   GL1 1167   4.815   5.728   3.453  0.4151 -0.2392 -0.3144
   98DOPG   GL2 1168   4.966   5.524   3.479  0.1814  0.1227  0.2093
   98DOPG   C1A 1169   4.661   5.871   3.962 -0.1224 -0.0003  0.2175
   98DOPG   D2A 1170   4.751   5.852   4.433  0.0915 -0.1258  0.0872
   98DOPG   C3A 1171   4.827   6.107   4.785  0.2464 -0.2589 -0.1486
   98DOPG   C4A 1172   4.677   6.455   4.925  0.0569  0.0242  0.0119
   98DOPG   C1B 1173   4.952   5.343   3.796 -0.0183 -0.1482 -0.1945
   98DOPG   D2B 1174   4.908   5.202   4.193  0.0527 -0.1040  0.1838
   98DOPG   C3B 1175   5.027   5.457   4.607  0.1234  0.4012 -0.2543
   98DOPG   C4B 1176   4.984   5.671   4.972  0.2924  0.4164 -0.1402
   99DOPG   GL0 1177   0.977   0.476   2.962 -0.1032  0.0190 -0.4499
   99DOPG   PO4 1178   1.026   0.385   3.201  0.4753  0.1669  0.1314
   99DOPG   GL1 1179   0.825   0.441   3.616 -0.3695 -0.0227 -0.2172
   99DOPG   GL2 1180   0.973   0.070   3.688 -0.1013 -0.0615 -0.2397
   99DOPG   C1A 1181   0.565   0.522   3.969  0.1054 -0.1494  0.0447
   99DOPG   D2A 1182   0.705   0.592   4.367 -0.0942  0.0923  0.1748
   99DOPG   C3A 1183   0.866   0.335   4.771  0.0654  0.1046  0.1024
   99DOPG   C4A 1184   1.236   0.134   4.671  0.0979  0.0524  0.2742
   99DOPG   C1B 1185   0.624   0.015   3.989 -0.0510 -0.2755 -0.1606
   99DOPG   D2B 1186   0.441   0.030   4.434 -0.0035 -0.1501 -0.0926
   99DOPG   C3B 1187  -0.030  -0.058   4.600 -0.2842 -0.0028  0.2235
   99DOPG   C4B 1188  -0.299  -0.212   4.763 -0.0050 -0.0456 -0.2345
  100DOPG   GL0 1189   0.720   5.969   3.117 -0.4963 -0.1413  0.2915
  100DOPG   PO4 1190   1.045   5.673   3.309  0.0897  0.1267 -0.0897
  100DOPG   GL1 1191   1.306   5.731   3.766  0.5117  0.1717 -0.0595
  100DOPG   GL2 1192   1.605   5.889   3.829  0.1643  0.1627 -0.0981
  100DOPG   C1A 1193   1.267   5.706   4.188  0.1237 -0.0516 -0.0616
  100DOPG   D2A 1194   1.453   5.624   4.574  0.1899  0.5205 -0.0390
  100DOPG   C3A 1195   1.237   5.831   4.963  0.2100  0.1413 -0.0355
  100DOPG   C4A 1196   0.776   5.701   5.167  0.0173 -0.0340  0.1014
  100DOPG   C1B 1197   2.017   5.858   4.086  0.0916 -0.0866 -0.1280
  100DOPG   D2B 1198   2.383   5.758   4.222  0.0247 -0.1637  0.2717
  100DOPG   C3B 1199   2.717   5.769   4.560  0.2619  0.0458 -0.1348
  100DOPG   C4B 1200   2.849   6.067   4.788 -0.0765 -0.0283 -0.2229
  101DOPG   GL0 1201   0.898   1.041   3.628  0.3687 -0.0026  0.0077
  101DOPG   PO4 1202   1.239   1.092   3.251  0.2037 -0.0675 -0.2484
  101DOPG   GL1 1203   1.378   1.281   3.700 -0.0774  0.3942  0.1202
  101DOPG   GL2 1204   1.442   1.014   3.876  0.0840 -0.2383  0.2714
  101DOPG   C1A 1205   1.471   1.697   3.929  0.1638 -0.0021  0.2370
  101DOPG   D2A 1206   1.439   2.052   4.271  0.1886 -0.0651 -0.0526
  101DOPG   C3A 1207   1.258   2.373   4.203 -0.0066  0.0400 -0.1986
  101DOPG   C4A 1208   0.997   2.508   3.900  0.0082  0.0399  0.1386
  101DOPG   C1B 1209   1.347   1.253   4.276 -0.2536  0.0595 -0.0114
  101DOPG   D2B 1210   1.608   1.579   4.521  0.0770  0.0469  0.0287
  101DOPG   C3B 1211   1.404   1.889   4.724 -0.0036  0.2563  0.1351
  101DOPG   C4B 1212   1.341   2.016   5.063  0.1034  0.1447 -0.1490
  102DOPG   GL0 1213   0.122   4.456   2.596  0.0152  0.0898  0.0370
  102DOPG   PO4 1214   0.295   4.585   3.017 -0.0816  0.1987  0.0495
  102DOPG   GL1 1215   0.186   4.525   3.482 -0.1509  0.1691 -0.2634
  102DOPG   GL2 1216   0.387   4.553   3.735  0.0019  0.0972 -0.0493
  102DOPG   C1A 1217   0.045   4.178   3.721  0.1179  0.1107 -0.1378
  102DOPG   D2A 1218   0.015   3.852   4.163 -0.1817 -0.1104 -0.1495
  102DOPG   C3A 1219   0.122   3.615   4.575  0.0800 -0.1154  0.1372
  102DOPG   C4A 1220   0.306   3.802   4.951  0.0648 -0.1230 -0.1991
  102DOPG   C1B 1221   0.195   4.507   4.116  0.1201 -0.1518  0.0022
  102DOPG   D2B 1222   0.340   4.454   4.540  0.3342  0.1410  0.0919
  102DOPG   C3B 1223   0.012   4.131   4.703 -0.1788  0.0726  0.1881
  102DOPG   C4B 1224  -0.227   3.786   4.974  0.1645 -0.2210  0.4401
  103DOPG   GL0 1225   1.736   3.913   3.306  0.0454  0.1252  0.1484
  103DOPG   PO4 1226   2.057   3.696   3.370  0.0684  0.0245 -0.2061
  103DOPG   GL1 1227   1.861   3.742   3.820  0.5204 -0.0174  0.2557
  103DOPG   GL2 1228   1.655   4.008   3.801  0.0790  0.3586  0.0515
  103DOPG   C1A 1229   1.776   3.423   4.160 -0.0802  0.1935  0.0101
  103DOPG   D2A 1230   1.580   3.216   4.497 -0.0425  0.1080  0.1706
  103DOPG   C3A 1231   1.776   3.014   4.830 -0.1527 -0.1889  0.0976
  103DOPG   C4A 1232   1.938   2.903   5.213  0.1882  0.5198  0.1651
  103DOPG   C1B 1233   1.300   4.301   4.037 -0.1188  0.1315  0.0573
  103DOPG   D2B 1234   0.886   4.258   4.268  0.1411 -0.0035  0.1197
  103DOPG   C3B 1235   0.809   4.275   4.740  0.2027  0.0012 -0.0425
  103DOPG   C4B 1236   0.450   4.294   5.026  0.0327  0.0532 -0.0031
  104DOPG   GL0 1237   6.260   5.434   2.809  0.2747  0.0458  0.4073
  104DOPG   PO4 1238   6.181   5.799   2.984  0.1749 -0.2965  0.0620
  104DOPG   GL1 1239   6.249   5.951   3.467  0.2268  0.1773  0.1883
  104DOPG   GL2 1240   6.554   5.807   3.597 -0.0483 -0.1273  0.3956
  104DOPG   C1A 1241   6.223   6.151   3.866  0.0117 -0.1972  0.0858
  104DOPG   D2A 1242   6.209   6.093   4.295  0.0747  0.1524 -0.0456
  104DOPG   C3A 1243   6.416   5.829   4.530  0.2029 -0.0263 -0.2816
  104DOPG   C4A 1244   6.393   5.495   4.875  0.0766 -0.2488  0.0045
  104DOPG   C1B 1245   6.400   5.741   4.015 -0.1610  0.0112  0.1279
  104DOPG   D2B 1246   6.129   5.525   4.327 -0.2423 -0.5157 -0.0165
  104DOPG   C3B 1247   5.847   5.202   4.330  0.2734 -0.1931  0.0212
  104DOPG   C4B 1248   5.917   4.821   4.498 -0.0694  0.0324  0.0453
  105DOPG   GL0 1249   1.010   3.589   2.848 -0.0437  0.4224 -0.0429
  105DOPG   PO4 1250   0.885   3.844   3.243  0.1846 -0.2884  0.0836
  105DOPG   GL1 1251   0.866   3.744   3.620 -0.3105 -0.1249  0.1218
  105DOPG   GL2 1252   0.788   3.497   3.696  0.2652 -0.2690  0.0800
  105DOPG   C1A 1253   1.012   3.832   4.032 -0.1012  0.0225 -0.1470
  105DOPG   D2A 1254   1.153   3.651   4.362 -0.0823  0.2829  0.0893
  105DOPG   C3A 1255   1.564   3.657   4.575 -0.0182 -0.1169 -0.2599
  105DOPG   C4A 1256   1.792   3.759   5.034 -0.3566 -0.0336 -0.0408
  105DOPG   C1B 1257   0.569   3.585   4.139  0.1137  0.1351  0.0753
  105DOPG   D2B 1258   0.514   3.437   4.433  0.0008 -0.2980 -0.0592
  105DOPG   C3B 1259   0.802   3.576   4.765 -0.0325 -0.2161  0.0969
  105DOPG   C4B 1260   0.961   3.320   5.074  0.0777 -0.1234 -0.0140
  106DOPG   GL0 1261   0.850   2.809   2.955 -0.0522 -0.3284  0.0615
  106DOPG   PO4 1262   0.729   2.796   3.263 -0.4110 -0.1042 -0.0280
  106DOPG   GL1 1263   0.841   2.899   3.645  0.1442 -0.1197 -0.0547
  106DOPG   GL2 1264   1.066   3.090   3.585  0.2882 -0.0843 -0.2534
  106DOPG   C1A 1265   0.887   3.066   4.071  0.1058 -0.0866 -0.0508
  106DOPG   D2A 1266   0.881   3.179   4.455 -0.1097 -0.1429  0.1759
  106DOPG   C3A 1267   0.635   3.054   4.769  0.2954  0.0629 -0.0015
  106DOPG   C4A 1268   0.528   2.979   5.169  0.2197  0.1355  0.1349
  106DOPG   C1B 1269   1.330   3.047   3.945 -0.1820 -0.3633  0.1397
  106DOPG   D2B 1270   1.241   2.844   4.274  0.0870 -0.2713  0.2367
  106DOPG   C3B 1271   0.863   2.638   4.374 -0.2113  0.3437 -0.3547
  106DOPG   C4B 1272   0.489   2.484   4.572  0.0007  0.1354  0.0043
  107DOPG   GL0 1273   3.021   0.866   2.891  0.2029  0.2249 -0.0445
  107DOPG   PO4 1274   3.252   0.908   3.169  0.1697  0.0210 -0.2001
  107DOPG   GL1 1275   3.254   0.914   3.612  0.1033  0.0263  0.2578
  107DOPG   GL2 1276   3.340   1.173   3.886 -0.2557  0.1070 -0.2757
  107DOPG   C1A 1277   3.216   0.628   3.968  0.1364  0.1890  0.1508
  107DOPG   D2A 1278   3.101   0.472   4.402  0.0256  0.2973  0.1994
  107DOPG   C3A 1279   2.963   0.512   4.824  0.2578 -0.1478 -0.0653
  107DOPG   C4A 1280   2.741   0.703   5.161 -0.0320 -0.1805 -0.0602
  107DOPG   C1B 1281   3.381   0.963   4.347 -0.1060 -0.0727 -0.2568
  107DOPG   D2B 1282   3.282   1.161   4.752  0.1823  0.4247 -0.2054
  107DOPG   C3B 1283   3.492   1.326   5.115 -0.0981 -0.1381 -0.1193
  107DOPG   C4B 1284   3.420   1.749   5.271  0.0525 -0.0350 -0.2525
  108DOPG   GL0 1285   3.389   2.027   2.662 -0.3333  0.1874 -0.1047
  108DOPG   PO4 1286   3.475   1.661   3.001  0.2876  0.1479 -0.1186
  108DOPG   GL1 1287   3.482   1.866   3.421 -0.2468  0.1816 -0.2436
  108DOPG   GL2 1288   3.526   1.685   3.707 -0.0812  0.0603 -0.1467
  108DOPG   C1A 1289   3.209   2.080   3.635  0.1546  0.4554 -0.0619
  108DOPG   D2A 1290   2.840   2.064   3.812  0.1110 -0.1101 -0.3187
  108DOPG   C3A 1291   2.764   2.337   4.183 -0.0125 -0.1238 -0.3498
  108DOPG   C4A 1292   2.979   2.721   4.375 -0.0299 -0.0469  0.2892
  108DOPG   C1B 1293   3.672   1.796   4.175 -0.0954 -0.2124 -0.2049
  108DOPG   D2B 1294   3.681   2.068   4.456  0.2082 -0.0149  0.1511
  108DOPG   C3B 1295   3.662   2.164   4.800 -0.2267 -0.4976  0.0562
  108DOPG   C4B 1296   3.763   2.562   5.021 -0.0092 -0.0779 -0.1780
  109DOPG   GL0 1297   3.773   3.349   3.005  0.0375 -0.0564  0.2745
  109DOPG   PO4 1298   3.752   2.974   2.880 -0.0042 -0.0302 -0.0112
  109DOPG   GL1 1299   3.583   2.809   3.251 -0.0162  0.1551 -0.2520
  109DOPG   GL2 1300   3.776   2.542   3.269 -0.0769  0.2057 -0.1820
  109DOPG   C1A 1301   3.610   2.845   3.680 -0.0318 -0.0929 -0.1662
  109DOPG   D2A 1302   3.793   3.054   3.940 -0.1766  0.0743 -0.2275
  109DOPG   C3A 1303   4.022   2.867   4.291 -0.0110 -0.1305 -0.2623
  109DOPG   C4A 1304   3.974   2.967   4.718 -0.1884  0.0434 -0.0387
  109DOPG   C1B 1305   3.597   2.357   3.571  0.0662 -0.3916  0.1271
  109DOPG   D2B 1306   3.760   2.076   3.774 -0.2564 -0.0749  0.1031
  109DOPG   C3B 1307   4.012   2.219   4.156 -0.2856  0.2366 -0.1730
  109DOPG   C4B 1308   4.339   2.443   4.215 -0.0471  0.0694  0.1476
  110DOPG   GL0 1309   2.864   4.081   2.950 -0.1070  0.1803  0.1664
  110DOPG   PO4 1310   3.329   4.293   3.183  0.1477  0.2016  0.1011
  110DOPG   GL1 1311   3.433   4.257   3.592  0.1720 -0.1174 -0.1257
  110DOPG   GL2 1312   3.266   3.959   3.658 -0.1371 -0.0340  0.0820
  110DOPG   C1A 1313   3.626   4.453   3.972 -0.0261 -0.2371 -0.2548
  110DOPG   D2A 1314   3.808   4.824   4.232  0.2169 -0.0844  0.1372
  110DOPG   C3A 1315   4.095   4.899   4.403  0.0669 -0.1341 -0.0576
  110DOPG   C4A 1316   4.475   4.637   4.605 -0.0038  0.0460 -0.0568
  110DOPG   C1B 1317   3.227   4.091   4.043  0.2016 -0.2426 -0.1867
  110DOPG   D2B 1318   3.421   4.366   4.387  0.0700  0.2473 -0.0841
  110DOPG   C3B 1319   3.417   4.786   4.519  0.1322 -0.2169 -0.1461
  110DOPG   C4B 1320   3.287   4.988   4.872 -0.0748  0.0103  0.0251
  111DOPG   GL0 1321   3.098   5.080   3.065  0.0384  0.1772 -0.1407
  111DOPG   PO4 1322   3.079   4.869   3.483 -0.0559  0.0458  0.3742
  111DOPG   GL1 1323   2.723   4.835   3.707 -0.1212 -0.0937  0.0634
  111DOPG   GL2 1324   2.558   5.056   3.702  0.0232 -0.2415 -0.1565
  111DOPG   C1A 1325   2.593   4.635   4.102 -0.1362  0.2596  0.1710
  111DOPG   D2A 1326   2.325   4.364   4.299  0.1777 -0.2170 -0.4503
  111DOPG   C3A 1327   1.966   4.388   4.523  0.2969  0.0617 -0.0289
  111DOPG   C4A 1328   1.548   4.585   4.661  0.5062 -0.0719  0.2304
  111DOPG   C1B 1329   2.639   5.129   4.198 -0.0422  0.0627  0.0757
  111DOPG   D2B 1330   2.957   5.122   4.519  0.2614 -0.0657  0.1066
  111DOPG   C3B 1331   2.705   4.824   4.847 -0.1674 -0.1036  0.1308
  111DOPG   C4B 1332   2.863   4.514   5.107 -0.3471  0.0177  0.1793
  112DOPG   GL0 1333   6.580   4.118   3.189  0.3389  0.2922 -0.1331
  112DOPG   PO4 1334   6.323   4.486   3.119 -0.1709  0.0367 -0.1170
  112DOPG   GL1 1335   6.116   4.398   3.462 -0.1447 -0.0498  0.1406
  112DOPG   GL2 1336   6.173   4.593   3.705 -0.0219 -0.0285  0.1162
  112DOPG   C1A 1337   6.069   4.043   3.738 -0.2697 -0.0651  0.1806
  112DOPG   D2A 1338   6.000   3.913   4.207 -0.3083  0.2135  0.0417
  112DOPG   C3A 1339   6.179   3.644   4.514 -0.2009 -0.1729 -0.0500
  112DOPG   C4A 1340   6.161   3.308   4.604  0.1118  0.0853  0.0553
  112DOPG   C1B 1341   6.239   4.400   4.132  0.1935 -0.3178  0.0722
  112DOPG   D2B 1342   6.329   4.608   4.454 -0.4766  0.3442 -0.2434
  112DOPG   C3B 1343   6.175   4.547   4.842 -0.0359  0.1048  0.1249
  112DOPG   C4B 1344   6.134   4.705   5.252 -0.0156  0.0303  0.0746
  113DOPG   GL0 1345   3.215   6.559   3.043 -0.2404 -0.1633 -0.1076
  113DOPG   PO4 1346   2.962   6.859   3.152 -0.3282  0.2737 -0.1001
  113DOPG   GL1 1347   3.028   6.667   3.564 -0.1436  0.0157  0.1920
  113DOPG   GL2 1348   3.184   6.336   3.513 -0.1605 -0.2299  0.0794
  113DOPG   C1A 1349   3.068   6.517   4.000 -0.2702  0.1322 -0.0685
  113DOPG   D2A 1350   3.239   6.342   4.399  0.5934  0.0612  0.2494
  113DOPG   C3A 1351   3.322   6.107   4.860  0.1734 -0.0971  0.2235
  113DOPG   C4A 1352   3.559   5.837   5.193  0.0834 -0.1009 -0.0041
  113DOPG   C1B 1353   3.267   6.048   3.890 -0.1586 -0.3833 -0.1357
  113DOPG   D2B 1354   3.087   5.803   4.188  0.0213  0.1095  0.1847
  113DOPG   C3B 1355   3.184   5.628   4.498 -0.3140  0.0430  0.0427
  113DOPG   C4B 1356   3.125   5.647   4.913 -0.0742 -0.0384 -0.1236
  114DOPG   GL0 1357   5.120   2.212   2.989 -0.3325 -0.0312  0.4595
  114DOPG   PO4 1358   5.083   1.885   3.185  0.0717  0.0978  0.0604
  114DOPG   GL1 1359   5.316   1.865   3.562  0.0373 -0.1930 -0.3146
  114DOPG   GL2 1360   5.404   1.581   3.691 -0.0020 -0.0545  0.0821
  114DOPG   C1A 1361   5.198   1.922   3.976  0.1663  0.1291 -0.2475
  114DOPG   D2A 1362   5.098   1.683   4.406  0.0335  0.0715 -0.1895
  114DOPG   C3A 1363   4.900   1.703   4.821 -0.2662 -0.0752  0.2144
  114DOPG   C4A 1364   5.093   1.652   5.220 -0.1781 -0.0958 -0.1690
  114DOPG   C1B 1365   5.175   1.378   4.027 -0.2067  0.1530 -0.1397
  114DOPG   D2B 1366   5.009   1.166   4.440 -0.2484 -0.2144  0.5359
  114DOPG   C3B 1367   5.243   1.372   4.846  0.1217 -0.1127 -0.0893
  114DOPG   C4B 1368   5.410   1.264   5.296 -0.3530  0.0448 -0.2915
  115DOPG   GL0 1369   3.939   0.517   2.774  0.2710 -0.1717  0.1872
  115DOPG   PO4 1370   3.714   0.717   3.058 -0.1142  0.1655  0.0391
  115DOPG   GL1 1371   3.776   0.786   3.533 -0.1236  0.3702 -0.3243
  115DOPG   GL2 1372   3.983   0.473   3.770  0.1560  0.2494  0.0777
  115DOPG   C1A 1373   3.649   0.823   3.979  0.2224 -0.1913 -0.1275
  115DOPG   D2A 1374   3.835   0.672   4.280 -0.0046  0.1004 -0.1656
  115DOPG   C3A 1375   4.155   0.667   4.425  0.0376  0.0520  0.1632
  115DOPG   C4A 1376   4.174   0.751   4.881 -0.3285 -0.0528  0.0123
  115DOPG   C1B 1377   4.117   0.096   4.011  0.1953  0.1923  0.0966
  115DOPG   D2B 1378   4.084  -0.029   4.391 -0.0703  0.1855 -0.0753
  115DOPG   C3B 1379   4.288  -0.423   4.509 -0.1501 -0.1938  0.0795
  115DOPG   C4B 1380   4.400  -0.794   4.785  0.3323 -0.2495  0.1239
  116DOPG   GL0 1381   2.892   6.084   2.942  0.2700 -0.0769  0.0465
  116DOPG   PO4 1382   3.310   6.060   3.069  0.0788 -0.3462 -0.0689
  116DOPG   GL1 1383   3.561   5.924   3.402  0.1493 -0.3007  0.4162
  116DOPG   GL2 1384   3.408   5.685   3.643 -0.2118  0.0330  0.2430
  116DOPG   C1A 1385   3.814   5.993   3.732 -0.1986  0.1274 -0.0347
  116DOPG   D2A 1386   4.137   5.895   4.051 -0.0114 -0.4142 -0.0743
  116DOPG   C3A 1387   4.446   5.569   4.274 -0.3857  0.2590  0.0644
  116DOPG   C4A 1388   4.534   5.311   4.520 -0.3501  0.0872  0.1506
  116DOPG   C1B 1389   3.584   5.579   4.035 -0.1401 -0.0244 -0.4445
  116DOPG   D2B 1390   3.500   5.257   4.346  0.0877  0.0465  0.2199
  116DOPG   C3B 1391   3.761   5.095   4.732 -0.1331  0.3608 -0.4282
  116DOPG   C4B 1392   3.748   4.730   4.968 -0.2761 -0.3558  0.4236
  117DOPG   GL0 1393   2.390   2.545   3.241  0.1668 -0.2216 -0.2171
  117DOPG   PO4 1394   2.467   2.958   3.110  0.0631 -0.0416 -0.0000
  117DOPG   GL1 1395   2.497   2.940   3.563  0.1946 -0.4457  0.1474
  117DOPG   GL2 1396   2.811   3.211   3.691 -0.0569  0.1075  0.1736
  117DOPG   C1A 1397   2.332   2.923   3.932  0.3762  0.0293 -0.0566
  117DOPG   D2A 1398   2.254   3.168   4.313 -0.0313 -0.1798 -0.0096
  117DOPG   C3A 1399   2.056   3.417   4.587 -0.0376  0.0616  0.0120
  117DOPG   C4A 1400   1.969   3.871   4.613 -0.0343 -0.0648  0.2624
  117DOPG   C1B 1401   2.943   2.973   3.969 -0.1710 -0.1634 -0.1362
  117DOPG   D2B 1402   3.223   3.190   4.252  0.0823 -0.0361  0.2750
  117DOPG   C3B 1403   3.301   3.033   4.695  0.3993  0.1710 -0.2923
  117DOPG   C4B 1404   3.261   2.626   4.960 -0.1820 -0.0188  0.0596
  118DOPG   GL0 1405   6.106   3.569   2.835 -0.0882  0.1096 -0.1043
  118DOPG   PO4 1406   5.736   3.576   3.028 -0.1052  0.1090  0.0203
  118DOPG   GL1 1407   5.571   3.417   3.372 -0.0173 -0.0417 -0.0756
  118DOPG   GL2 1408   5.540   3.110   3.297 -0.2996 -0.0363  0.1060
  118DOPG   C1A 1409   5.696   3.541   3.752 -0.2818 -0.0728 -0.2395
  118DOPG   D2A 1410   5.565   3.586   4.194 -0.4214 -0.0486  0.0532
  118DOPG   C3A 1411   5.629   3.866   4.495  0.2043  0.3416 -0.1102
  118DOPG   C4A 1412   5.734   3.767   4.824 -0.4126  0.0814 -0.0950
  118DOPG   C1B 1413   5.519   3.130   3.764 -0.0213  0.2233  0.1451
  118DOPG   D2B 1414   5.234   3.170   4.128 -0.1879  0.0380 -0.0155
  118DOPG   C3B 1415   5.081   3.482   4.439 -0.1124 -0.3319  0.3599
  118DOPG   C4B 1416   4.741   3.556   4.792  0.1713 -0.2624 -0.0563
  119DOPG   GL0 1417   1.233   5.656   2.876  0.1738  0.0272 -0.3344
  119DOPG   PO4 1418   1.280   5.156   3.022 -0.3790 -0.0641 -0.3120
  119DOPG   GL1 1419   1.302   5.282   3.499 -0.0355  0.1153  0.2913
  119DOPG   GL2 1420   1.003   5.155   3.441  0.4917 -0.1801  0.0978
  119DOPG   C1A 1421   1.238   4.981   3.886  0.0498 -0.1206  0.1130
  119DOPG   D2A 1422   1.121   4.744   4.321 -0.0809  0.2222  0.0900
  119DOPG   C3A 1423   1.060   4.791   4.728 -0.0403  0.0811  0.2901
  119DOPG   C4A 1424   0.769   4.676   5.093 -0.0984 -0.1267  0.0448
  119DOPG   C1B 1425   0.843   4.785   3.652  0.0381 -0.2877  0.2456
  119DOPG   D2B 1426   0.653   4.661   4.177 -0.2094 -0.0055 -0.3560
  119DOPG   C3B 1427   0.512   4.891   4.578 -0.0346 -0.1475 -0.3169
  119DOPG   C4B 1428   0.263   5.159   4.850 -0.0455  0.0955 -0.0502
  120DOPG   GL0 1429   0.503   5.703   2.767  0.0158 -0.0004  0.0519
  120DOPG   PO4 1430   0.216   5.391   3.007  0.0434 -0.0526  0.3483
  120DOPG   GL1 1431   0.260   5.077   3.287  0.2166  0.1188  0.1145
  120DOPG   GL2 1432   0.487   4.876   3.337  0.1225 -0.0416  0.1137
  120DOPG   C1A 1433   0.067   4.930   3.723  0.0979 -0.4553  0.0595
  120DOPG   D2A 1434  -0.247   4.915   4.089  0.1227  0.0911 -0.2263
  120DOPG   C3A 1435  -0.182   5.131   4.545  0.1826 -0.1672 -0.1409
  120DOPG   C4A 1436  -0.312   5.071   4.948 -0.2536 -0.1480  0.1275
  120DOPG   C1B 1437   0.561   5.186   3.687  0.0291 -0.0710  0.0512
  120DOPG   D2B 1438   0.846   5.536   3.856 -0.1301 -0.1358  0.4467
  120DOPG   C3B 1439   0.813   5.778   4.348 -0.0549 -0.0032  0.0586
  120DOPG   C4B 1440   0.886   5.633   4.671  0.2308  0.0468 -0.1187
  121DOPG   GL0 1441   1.713   3.487   2.976  0.1801  0.1952  0.1508
  121DOPG   PO4 1442   1.683   3.399   3.481  0.1250 -0.1106  0.1249
  121DOPG   GL1 1443   1.737   3.017   3.680  0.0962 -0.2136 -0.0988
  121DOPG   GL2 1444   1.541   2.774   3.587 -0.1497  0.0579  0.2419
  121DOPG   C1A 1445   1.866   2.914   4.129  0.0875  0.0389  0.1286
  121DOPG   D2A 1446   2.060   2.740   4.519  0.0693  0.1027  0.0385
  121DOPG   C3A 1447   2.299   2.896   4.905 -0.1510 -0.4238 -0.1032
  121DOPG   C4A 1448   2.472   2.899   5.317  0.1069 -0.0874 -0.2509
  121DOPG   C1B 1449   1.605   2.532   3.954 -0.0269 -0.2748  0.0236
  121DOPG   D2B 1450   1.716   2.458   4.346 -0.1645  0.0534 -0.1591
  121DOPG   C3B 1451   1.774   2.494   4.816  0.2858  0.0406 -0.0994
  121DOPG   C4B 1452   1.552   2.597   5.117 -0.0219  0.0004  0.1730
  122DOPG   GL0 1453   1.833   6.171   3.038 -0.3215  0.1818 -0.5242
  122DOPG   PO4 1454   1.424   6.214   3.075  0.2027 -0.0084 -0.1941
  122DOPG   GL1 1455   1.269   6.174   3.528 -0.0642 -0.0460 -0.0168
  122DOPG   GL2 1456   0.934   6.052   3.588  0.1698  0.1863  0.0326
  122DOPG   C1A 1457   1.393   6.434   3.958  0.3583  0.1330  0.3789
  122DOPG   D2A 1458   1.409   6.188   4.286 -0.0495  0.0538 -0.0600
  122DOPG   C3A 1459   1.200   6.052   4.545 -0.1960 -0.1781  0.1118
  122DOPG   C4A 1460   0.911   6.183   4.832  0.0197  0.0034  0.0176
  122DOPG   C1B 1461   0.981   6.146   3.995 -0.0092 -0.0140 -0.2168
  122DOPG   D2B 1462   1.011   6.509   4.287 -0.2383  0.1121  0.0749
  122DOPG   C3B 1463   1.096   6.905   4.052 -0.0249 -0.3438 -0.1615
  122DOPG   C4B 1464   1.072   7.395   4.086  0.4317  0.1872 -0.2839
  123DOPG   GL0 1465   4.837   0.536   3.142  0.3465 -0.2602 -0.1173
  123DOPG   PO4 1466   4.745   0.950   3.272  0.1569 -0.2486 -0.0549
  123DOPG   GL1 1467   4.848   1.191   3.716 -0.3310  0.1584 -0.0179
  123DOPG   GL2 1468   4.514   1.362   3.857 -0.2195  0.3234 -0.0205
  123DOPG   C1A 1469   4.756   0.980   4.089  0.1748 -0.2686  0.1775
  123DOPG   D2A 1470   4.556   0.889   4.567  0.1210  0.0116  0.4612
  123DOPG   C3A 1471   4.923   0.809   4.795 -0.0640 -0.1980  0.2493
  123DOPG   C4A 1472   5.120   0.542   5.071 -0.2509 -0.0825 -0.1046
  123DOPG   C1B 1473   4.634   1.530   4.303  0.3030  0.3002  0.0831
  123DOPG   D2B 1474   4.413   1.485   4.721  0.1719  0.2983  0.2818
  123DOPG   C3B 1475   4.558   1.179   4.959 -0.1377 -0.1829 -0.1999
  123DOPG   C4B 1476   4.641   1.299   5.274 -0.4199  0.2678  0.1188
  124DOPG   GL0 1477   3.717   6.499   2.893  0.3616  0.0558  0.2969
  124DOPG   PO4 1478   3.611   6.422   3.255 -0.4117  0.0296 -0.1148
  124DOPG   GL1 1479   3.614   6.482   3.682  0.0370  0.0060 -0.3830
  124DOPG   GL2 1480   3.460   6.715   3.786  0.1294  0.0659  0.1802
  124DOPG   C1A 1481   3.681   6.330   4.145  0.0578 -0.1402  0.0381
  124DOPG   D2A 1482   3.552   5.994   4.433  0.1786 -0.2343 -0.2380
  124DOPG   C3A 1483   3.838   6.104   4.732 -0.0662 -0.3809  0.2255
  124DOPG   C4A 1484   4.050   5.924   5.053 -0.1362 -0.1836  0.2467
  124DOPG   C1B 1485   3.514   6.821   4.201 -0.0676  0.1427 -0.0359
  124DOPG   D2B 1486   3.649   6.560   4.582  0.0561 -0.2403  0.0538
  124DOPG   C3B 1487   3.774   6.834   4.872  0.3321  0.0264 -0.0167
  124DOPG   C4B 1488   4.075   6.813   5.172  0.1464  0.3985 -0.2786
  125DOPG   GL0 1489   4.699   4.325   2.984  0.3511 -0.2337  0.4329
  125DOPG   PO4 1490   4.333   4.392   3.257  0.0487 -0.1102  0.2916
  125DOPG   GL1 1491   4.116   4.387   3.669 -0.1160  0.0102 -0.1015
  125DOPG   GL2 1492   4.320   4.082   3.710 -0.2133  0.1398  0.0212
  125DOPG   C1A 1493   4.128   4.396   4.157 -0.0122 -0.0914 -0.0963
  125DOPG   D2A 1494   3.938   4.483   4.623  0.0721 -0.0393 -0.0704
  125DOPG   C3A 1495   3.768   4.152   4.644  0.1737  0.1854 -0.1467
  125DOPG   C4A 1496   3.653   3.935   4.912  0.2890 -0.0087 -0.0271
  125DOPG   C1B 1497   4.345   3.961   4.149  0.1371  0.2012 -0.1697
  125DOPG   D2B 1498   4.245   4.142   4.641  0.1807  0.0019 -0.0937
  125DOPG   C3B 1499   4.128   3.847   4.939  0.3016 -0.0135  0.1325
  125DOPG   C4B 1500   4.350   3.672   5.291  0.2679  0.0332  0.0931
  126DOPG   GL0 1501   5.775   5.205   2.605  0.1283  0.2673 -0.0149
  126DOPG   PO4 1502   5.719   5.575   2.704  0.2099  0.2681  0.3124
  126DOPG   GL1 1503   5.650   5.766   3.064 -0.1250 -0.0217 -0.0366
  126DOPG   GL2 1504   5.380   5.903   3.242  0.2208 -0.0409  0.0888
  126DOPG   C1A 1505   5.838   5.758   3.573  0.2138 -0.0281  0.2088
  126DOPG   D2A 1506   5.821   5.914   4.030  0.0927  0.2148  0.2795
  126DOPG   C3A 1507   5.585   5.634   4.316 -0.0028  0.0575 -0.3327
  126DOPG   C4A 1508   5.454   5.632   4.722 -0.2435 -0.3317 -0.0918
  126DOPG   C1B 1509   5.367   5.893   3.702  0.3112  0.0858 -0.2049
  126DOPG   D2B 1510   5.140   5.702   4.126 -0.0966  0.2500 -0.1695
  126DOPG   C3B 1511   5.267   6.010   4.459 -0.0398 -0.2406 -0.0344
  126DOPG   C4B 1512   5.294   6.136   4.852  0.2431  0.0243  0.2295
  127DOPG   GL0 1513   4.731   0.357   2.663 -0.0349  0.2615  0.1981
  127DOPG   PO4 1514   5.020   0.181   2.721  0.1933  0.1135 -0.0582
  127DOPG   GL1 1515   5.065   0.077   3.117 -0.2197 -0.2859 -0.2071
  127DOPG   GL2 1516   5.194   0.240   3.337 -0.0964  0.0344  0.0009
  127DOPG   C1A 1517   4.973  -0.277   3.439  0.0597  0.0348  0.1179
  127DOPG   D2A 1518   5.004  -0.263   3.880 -0.1411  0.4747 -0.0799
  127DOPG   C3A 1519   4.844   0.148   3.898 -0.2121 -0.5162 -0.1148
  127DOPG   C4A 1520   4.899   0.405   3.717  0.0480  0.0358  0.3374
  127DOPG   C1B 1521   5.614   0.415   3.595  0.0189 -0.0726  0.0959
  127DOPG   D2B 1522   5.575   0.527   4.016  0.1078  0.0745  0.0262
  127DOPG   C3B 1523   5.781   0.894   4.182  0.1140 -0.1082 -0.0990
  127DOPG   C4B 1524   5.518   1.215   4.486  0.1549  0.0114 -0.2190
  128DOPG   GL0 1525   1.765   2.690   3.175 -0.0015  0.1693  0.3153
  128DOPG   PO4 1526   1.639   2.332   3.272 -0.2018 -0.0576 -0.0924
  128DOPG   GL1 1527   1.822   2.137   3.630 -0.0302  0.1049  0.0353
  128DOPG   GL2 1528   1.809   1.762   3.591  0.0511  0.0349  0.0467
  128DOPG   C1A 1529   1.840   2.044   4.049 -0.1801  0.0462  0.2724
  128DOPG   D2A 1530   1.917   2.035   4.499  0.2219 -0.0230  0.0767
  128DOPG   C3A 1531   2.291   2.097   4.743 -0.2544  0.1286  0.0000
  128DOPG   C4A 1532   2.578   2.092   4.974 -0.2607  0.0520 -0.0979
  128DOPG   C1B 1533   1.961   1.539   4.085  0.0313 -0.1860  0.0570
  128DOPG   D2B 1534   2.113   1.495   4.505 -0.0205  0.4023  0.1446
  128DOPG   C3B 1535   1.939   1.711   4.876 -0.2681 -0.0039 -0.1365
  128DOPG   C4B 1536   1.862   2.044   5.076  0.1098  0.0437  0.1748
  129DOPG   GL0 1537   3.885   3.775  11.674 -0.0684  0.1281  0.3621
  129DOPG   PO4 1538   4.067   3.957  11.298 -0.1063 -0.1525  0.3053
  129DOPG   GL1 1539   4.206   4.006  10.886 -0.0718  0.0178  0.0527
  129DOPG   GL2 1540   4.265   3.717  10.727  0.0976 -0.0971  0.0436
  129DOPG   C1A 1541   4.434   4.345  10.791 -0.0728 -0.0359  0.2860
  129DOPG   D2A 1542   4.551   4.476  10.382  0.3474  0.0994  0.1083
  129DOPG   C3A 1543   4.367   4.176  10.031  0.1673  0.1575 -0.1962
  129DOPG   C4A 1544   4.290   3.722   9.792  0.0560 -0.1183 -0.3113
  129DOPG   C1B 1545   4.559   3.949  10.437  0.1125  0.1080 -0.0464
  129DOPG   D2B 1546   4.706   3.770  10.008  0.1328 -0.0612  0.3399
  129DOPG   C3B 1547   4.658   4.093   9.591 -0.1168 -0.1258 -0.1809
  129DOPG   C4B 1548   4.617   4.340   9.249 -0.0063  0.0022  0.2620
  130DOPG   GL0 1549   3.530   2.110  11.760  0.1889 -0.3603 -0.1415
  130DOPG   PO4 1550   3.201   2.146  11.463 -0.0120  0.1356  0.0483
  130DOPG   GL1 1551   3.210   1.848  11.162 -0.3419 -0.0938  0.1663
  130DOPG   GL2 1552   3.007   2.009  10.914 -0.3130  0.0848 -0.0155
  130DOPG   C1A 1553   3.185   1.528  10.819  0.1457  0.1508  0.0634
  130DOPG   D2A 1554   3.196   1.349  10.441  0.0334 -0.3132  0.0117
  130DOPG   C3A 1555   3.036   0.986  10.291  0.0985 -0.0000  0.0156
  130DOPG   C4A 1556   2.961   0.990   9.792 -0.0465 -0.1720 -0.4424
  130DOPG   C1B 1557   3.044   1.894  10.482 -0.3088 -0.2935  0.8754
  130DOPG   D2B 1558   3.198   1.739  10.069 -0.1836 -0.0883  0.2821
  130DOPG   C3B 1559   3.093   1.875   9.601  0.1026  0.2701  0.1168
  130DOPG   C4B 1560   3.262   1.829   9.202 -0.0205 -0.1223  0.0860
  131DOPG   GL0 1561   4.197   5.922  12.404  0.2976  0.0632 -0.1303
  131DOPG   PO4 1562   4.022   5.707  12.009 -0.0983 -0.0162 -0.0802
  131DOPG   GL1 1563   3.994   5.627  11.509  0.0049 -0.3765  0.0714
  131DOPG   GL2 1564   3.868   5.862  11.343  0.2342 -0.1951  0.5146
  131DOPG   C1A 1565   4.186   5.429  11.103 -0.2495  0.0449  0.1654
  131DOPG   D2A 1566   4.326   5.374  10.733 -0.0389  0.0056 -0.0194
  131DOPG   C3A 1567   4.735   5.467  10.448 -0.0885 -0.0448  0.0082
  131DOPG   C4A 1568   4.740   5.339   9.999  0.1473  0.1536 -0.1721
  131DOPG   C1B 1569   3.933   5.845  10.837  0.0527 -0.3495  0.3010
  131DOPG   D2B 1570   4.045   5.768  10.387  0.0985 -0.3725  0.0752
  131DOPG   C3B 1571   3.959   5.995  10.124  0.1576 -0.1716  0.1965
  131DOPG   C4B 1572   3.686   6.182   9.784  0.0431 -0.1834  0.1353
  132DOPG   GL0 1573   5.187   2.148  11.766  0.0562  0.0856 -0.1239
  132DOPG   PO4 1574   5.056   2.247  11.409  0.0220  0.1111  0.0336
  132DOPG   GL1 1575   5.033   1.940  10.993 -0.1902 -0.0643  0.2280
  132DOPG   GL2 1576   5.349   1.895  10.819 -0.1099  0.0719 -0.4147
  132DOPG   C1A 1577   4.916   1.815  10.580 -0.4739  0.3004 -0.0714
  132DOPG   D2A 1578   4.779   1.594  10.256  0.1293  0.2124 -0.0197
  132DOPG   C3A 1579   4.798   1.597   9.840 -0.2080  0.0140 -0.1240
  132DOPG   C4A 1580   4.613   2.037   9.485  0.1794 -0.1035  0.1694
  132DOPG   C1B 1581   5.488   1.739  10.452 -0.2545  0.0736 -0.0193
  132DOPG   D2B 1582   5.741   1.957  10.273  0.0907  0.2590  0.2070
  132DOPG   C3B 1583   5.896   1.689   9.905 -0.0766  0.1064 -0.2059
  132DOPG   C4B 1584   5.826   1.640   9.498  0.0336 -0.3692 -0.1218
  133DOPG   GL0 1585   0.418   5.422  11.730 -0.1137 -0.3035  0.0115
  133DOPG   PO4 1586   0.415   5.781  11.494 -0.1912 -0.4162 -0.0716
  133DOPG   GL1 1587   0.282   5.857  11.085 -0.1362 -0.3078  0.0460
  133DOPG   GL2 1588   0.300   5.572  10.885  0.2642 -0.4863  0.2119
  133DOPG   C1A 1589  -0.022   5.912  10.631  0.0763 -0.1203  0.0077
  133DOPG   D2A 1590  -0.130   6.051  10.248  0.1212  0.1955  0.0712
  133DOPG   C3A 1591  -0.118   6.430  10.177  0.2282 -0.0212  0.2637
  133DOPG   C4A 1592  -0.138   6.636   9.796  0.1427  0.1116  0.1008
  133DOPG   C1B 1593   0.480   5.667  10.590 -0.1563  0.1233 -0.1474
  133DOPG   D2B 1594   0.770   5.548  10.269 -0.0807  0.0755 -0.2369
  133DOPG   C3B 1595   0.920   5.828  10.042 -0.0330 -0.0519  0.1117
  133DOPG   C4B 1596   1.214   6.082  10.058 -0.0675 -0.3590  0.0568
  134DOPG   GL0 1597   4.528   2.192  11.555 -0.0315  0.0831 -0.0151
  134DOPG   PO4 1598   4.261   1.794  11.390  0.1253  0.2733 -0.2680
  134DOPG   GL1 1599   4.047   1.719  11.109  0.1646  0.2987  0.2098
  134DOPG   GL2 1600   3.699   1.631  10.945  0.0632 -0.3471 -0.2180
  134DOPG   C1A 1601   4.086   1.588  10.665  0.0179 -0.0565 -0.3528
  134DOPG   D2A 1602   4.247   1.461  10.201 -0.1722  0.2013  0.3145
  134DOPG   C3A 1603   3.943   1.376   9.705 -0.0211 -0.1245 -0.2193
  134DOPG   C4A 1604   3.749   1.067   9.437 -0.1275  0.4241  0.2480
  134DOPG   C1B 1605   3.617   1.698  10.505  0.3157 -0.1152  0.1295
  134DOPG   D2B 1606   3.649   1.404  10.110 -0.1320  0.2928  0.1529
  134DOPG   C3B 1607   3.295   1.414   9.704  0.2240  0.1871  0.2387
  134DOPG   C4B 1608   3.019   1.385   9.472  0.2887 -0.0628 -0.0220
  135DOPG   GL0 1609   5.432   3.505  11.556 -0.1035  0.0173  0.2218
  135DOPG   PO4 1610   5.661   3.148  11.422 -0.0555  0.2201  0.2116
  135DOPG   GL1 1611   5.791   2.885  11.040  0.1769  0.1808  0.2273
  135DOPG   GL2 1612   6.114   3.118  10.902  0.3491  0.2348  0.1054
  135DOPG   C1A 1613   5.593   2.748  10.611  0.1472  0.0419  0.2308
  135DOPG   D2A 1614   5.662   2.700  10.159 -0.1908  0.1212  0.2862
  135DOPG   C3A 1615   5.819   2.318   9.967 -0.0486 -0.1120  0.2886
  135DOPG   C4A 1616   5.863   2.183   9.570 -0.2145  0.1678  0.0143
  135DOPG   C1B 1617   6.132   2.777  10.665 -0.0784 -0.0886 -0.0764
  135DOPG   D2B 1618   6.291   2.499  10.390 -0.2475  0.0745  0.0133
  135DOPG   C3B 1619   6.238   2.000  10.489 -0.0834  0.0159 -0.0384
  135DOPG   C4B 1620   6.066   1.772  10.826  0.1061  0.1682 -0.1294
  136DOPG   GL0 1621   3.908   4.420  11.039 -0.1888  0.1477  0.4677
  136DOPG   PO4 1622   3.660   4.610  11.300 -0.2158 -0.0470 -0.1789
  136DOPG   GL1 1623   3.503   4.719  10.960  0.1085 -0.0989  0.1280
  136DOPG   GL2 1624   3.466   4.490  10.652  0.0504 -0.0304 -0.2082
  136DOPG   C1A 1625   3.488   4.949  10.619  0.0520 -0.1944 -0.1043
  136DOPG   D2A 1626   3.391   5.123  10.126 -0.1757  0.0633  0.0527
  136DOPG   C3A 1627   3.794   5.108   9.858  0.0310  0.0331 -0.0307
  136DOPG   C4A 1628   4.198   5.403   9.997 -0.0717  0.1356  0.5064
  136DOPG   C1B 1629   3.677   4.651  10.235  0.0540 -0.1784  0.0796
  136DOPG   D2B 1630   4.107   4.636  10.115 -0.1523  0.0180 -0.3335
  136DOPG   C3B 1631   4.448   4.918  10.225  0.1829 -0.0144 -0.2247
  136DOPG   C4B 1632   4.773   4.939  10.402 -0.1046  0.0138  0.1275
  137DOPG   GL0 1633   2.033   0.525  11.678  0.2226 -0.0180  0.0762
  137DOPG   PO4 1634   2.455   0.556  11.919  0.1786 -0.0687 -0.0129
  137DOPG   GL1 1635   2.454   0.585  11.410  0.2500 -0.4008 -0.2389
  137DOPG   GL2 1636   2.723   0.757  11.349 -0.1912 -0.2856 -0.1779
  137DOPG   C1A 1637   2.435   0.703  10.958 -0.1479 -0.2296 -0.1973
  137DOPG   D2A 1638   2.629   0.476  10.617 -0.1986 -0.1634  0.0492
  137DOPG   C3A 1639   2.593   0.544  10.213  0.0050 -0.3864 -0.4050
  137DOPG   C4A 1640   2.994   0.482   9.886 -0.3658 -0.1029 -0.2219
  137DOPG   C1B 1641   2.981   0.558  11.012  0.2798 -0.1396 -0.2207
  137DOPG   D2B 1642   3.131   0.518  10.545  0.2665  0.1244  0.1818
  137DOPG   C3B 1643   3.130   0.158  10.243 -0.3017  0.0995 -0.2002
  137DOPG   C4B 1644   3.308   0.075   9.845 -0.4532 -0.1403  0.2295
  138DOPG   GL0 1645   1.920   2.737  11.270  0.0975 -0.3364 -0.0717
  138DOPG   PO4 1646   2.240   2.440  11.203  0.2116  0.1760 -0.1085
  138DOPG   GL1 1647   2.172   2.240  10.817  0.1280 -0.1762  0.1491
  138DOPG   GL2 1648   2.039   2.013  10.724  0.2998  0.1167 -0.5402
  138DOPG   C1A 1649   2.241   2.376  10.369 -0.2031 -0.1611 -0.0719
  138DOPG   D2A 1650   2.151   2.433   9.939 -0.2784 -0.2875 -0.1470
  138DOPG   C3A 1651   2.248   2.076   9.736 -0.0584  0.2375  0.3338
  138DOPG   C4A 1652   2.591   2.127   9.410  0.1446 -0.3768 -0.0323
  138DOPG   C1B 1653   2.152   1.869  10.246  0.0447 -0.3433 -0.1487
  138DOPG   D2B 1654   2.247   1.505   9.996 -0.0168 -0.0749  0.1140
  138DOPG   C3B 1655   1.934   1.167  10.033 -0.1339  0.4157 -0.5516
  138DOPG   C4B 1656   1.720   0.808   9.707  0.0173 -0.0099 -0.0226
  139DOPG   GL0 1657   5.940   3.646  11.658  0.2313 -0.0914 -0.1742
  139DOPG   PO4 1658   5.613   4.037  11.751  0.1644 -0.1227  0.1448
  139DOPG   GL1 1659   5.537   4.038  11.287  0.0837 -0.1825  0.1583
  139DOPG   GL2 1660   5.314   3.911  11.189  0.1406 -0.1711  0.0885
  139DOPG   C1A 1661   5.789   3.928  10.766  0.2276 -0.2119 -0.2447
  139DOPG   D2A 1662   5.677   3.653  10.430  0.0492 -0.3994  0.0382
  139DOPG   C3A 1663   5.393   3.637  10.110  0.3414 -0.0514 -0.1511
  139DOPG   C4A 1664   5.155   3.528   9.991 -0.0486  0.0060  0.1010
  139DOPG   C1B 1665   5.317   3.480  10.916  0.0947  0.2478  0.0863
  139DOPG   D2B 1666   5.607   3.197  10.759 -0.0140 -0.2991 -0.0410
  139DOPG   C3B 1667   5.815   3.122  10.312  0.0100  0.1896 -0.0724
  139DOPG   C4B 1668   5.746   3.186   9.920  0.3029 -0.0855 -0.1236
  140DOPG   GL0 1669   4.707   4.022  11.212  0.2363 -0.1843 -0.2169
  140DOPG   PO4 1670   4.833   4.314  11.473  0.3010  0.1482 -0.0686
  140DOPG   GL1 1671   4.884   4.516  11.136 -0.0885 -0.0715  0.2047
  140DOPG   GL2 1672   5.109   4.789  11.140 -0.2651  0.1139 -0.0535
  140DOPG   C1A 1673   4.963   4.474  10.742 -0.0952  0.2136  0.4002
  140DOPG   D2A 1674   5.157   4.506  10.342  0.1912 -0.1647  0.1596
  140DOPG   C3A 1675   4.906   4.444  10.050 -0.1369 -0.1309 -0.1695
  140DOPG   C4A 1676   4.638   4.575   9.832  0.1835 -0.3015 -0.3116
  140DOPG   C1B 1677   5.216   4.940  10.705 -0.5418  0.2947 -0.3184
  140DOPG   D2B 1678   5.267   5.180  10.360  0.0630 -0.0331 -0.2718
  140DOPG   C3B 1679   5.224   4.877  10.010  0.2285 -0.1648  0.0949
  140DOPG   C4B 1680   5.526   4.461   9.912  0.0795 -0.0689 -0.2708
  141DOPG   GL0 1681   5.938   0.578  11.419  0.3304 -0.0455 -0.1038
  141DOPG   PO4 1682   5.870   1.018  11.531  0.0224  0.3915  0.0694
  141DOPG   GL1 1683   6.111   1.144  11.083  0.0766  0.1930 -0.1155
  141DOPG   GL2 1684   6.251   0.915  11.168  0.1306  0.1346 -0.0644
  141DOPG   C1A 1685   6.284   1.241  10.744 -0.0141  0.0202 -0.0127
  141DOPG   D2A 1686   6.376   1.291  10.369 -0.0072 -0.3347 -0.3558
  141DOPG   C3A 1687   6.303   1.591  10.154 -0.0333  0.2542  0.0550
  141DOPG   C4A 1688   6.247   2.039   9.993  0.0315 -0.1629  0.0593
  141DOPG   C1B 1689   6.322   0.738  10.855 -0.2120 -0.0388 -0.0010
  141DOPG   D2B 1690   6.538   0.794  10.421  0.1877  0.3576 -0.0037
  141DOPG   C3B 1691   6.597   0.364  10.216  0.1982 -0.1479  0.0260
  141DOPG   C4B 1692   6.878   0.168  10.041  0.0660  0.0104 -0.3077
  142DOPG   GL0 1693   1.234   5.274  11.567 -0.0413 -0.1095 -0.2943
  142DOPG   PO4 1694   1.292   4.907  11.303 -0.2971  0.0728  0.0616
  142DOPG   GL1 1695   0.893   4.807  10.973 -0.2392  0.1436  0.1404
  142DOPG   GL2 1696   0.539   4.871  10.974  0.1872 -0.1313  0.0702
  142DOPG   C1A 1697   0.615   4.615  10.509  0.0294  0.2008 -0.2724
  142DOPG   D2A 1698   0.288   4.609  10.208 -0.1399  0.2272 -0.1034
  142DOPG   C3A 1699   0.237   4.390   9.898 -0.3414 -0.0233  0.1438
  142DOPG   C4A 1700   0.293   4.124   9.629 -0.1591 -0.1964  0.0145
  142DOPG   C1B 1701   0.251   4.988  10.602 -0.0111 -0.2176 -0.1646
  142DOPG   D2B 1702   0.023   5.014  10.155 -0.0509 -0.2301  0.1163
  142DOPG   C3B 1703   0.149   5.326   9.887 -0.0736 -0.2281 -0.1124
  142DOPG   C4B 1704   0.258   5.694  10.189  0.1069  0.3889  0.2026
  143DOPG   GL0 1705   3.749   3.871  10.936  0.3722  0.0540 -0.4700
  143DOPG   PO4 1706   3.910   3.491  11.174 -0.0971 -0.3044 -0.2100
  143DOPG   GL1 1707   3.768   3.362  10.741 -0.1600 -0.1234 -0.0641
  143DOPG   GL2 1708   3.704   3.026  10.733 -0.0468 -0.0248  0.0684
  143DOPG   C1A 1709   3.808   3.520  10.417  0.1624 -0.1774 -0.3128
  143DOPG   D2A 1710   3.959   3.915  10.193 -0.2417  0.1688  0.2327
  143DOPG   C3A 1711   3.960   4.213  10.451  0.2224 -0.1015 -0.3012
  143DOPG   C4A 1712   4.030   4.636  10.586  0.0279 -0.0844 -0.1889
  143DOPG   C1B 1713   3.436   3.036  10.347 -0.1174 -0.2077  0.2129
  143DOPG   D2B 1714   3.117   2.849  10.131 -0.3772 -0.1283  0.0736
  143DOPG   C3B 1715   2.862   2.913   9.799 -0.2268  0.0947 -0.0074
  143DOPG   C4B 1716   2.739   3.179   9.450  0.1877  0.1494  0.1785
  144DOPG   GL0 1717   2.446   4.886  11.642 -0.0633 -0.2263 -0.2012
  144DOPG   PO4 1718   2.824   5.026  11.434 -0.2739 -0.0460  0.1533
  144DOPG   GL1 1719   2.782   5.310  11.073  0.3300 -0.0515 -0.1193
  144DOPG   GL2 1720   2.549   5.230  10.889  0.0032 -0.2922 -0.4705
  144DOPG   C1A 1721   2.975   5.307  10.643 -0.1645 -0.1607 -0.0310
  144DOPG   D2A 1722   2.962   5.716  10.420  0.3879 -0.0627  0.1173
  144DOPG   C3A 1723   3.094   6.162  10.626  0.3343 -0.1056  0.3357
  144DOPG   C4A 1724   2.991   6.545  10.775  0.1642  0.1124  0.0228
  144DOPG   C1B 1725   2.527   5.048  10.359 -0.2440  0.0535  0.1989
  144DOPG   D2B 1726   2.569   4.922  10.037 -0.0301 -0.1574  0.2159
  144DOPG   C3B 1727   2.796   4.623   9.708  0.1542 -0.1998 -0.0669
  144DOPG   C4B 1728   2.628   4.429   9.343 -0.2087 -0.0800  0.0152
  145DOPG   GL0 1729   2.966   2.978  11.868  0.1064  0.0517 -0.1835
  145DOPG   PO4 1730   3.018   3.201  11.433  0.1288 -0.3144 -0.3403
  145DOPG   GL1 1731   2.869   3.093  11.123 -0.1401  0.3080 -0.0950
  145DOPG   GL2 1732   2.758   2.810  10.931 -0.2697 -0.2510 -0.0479
  145DOPG   C1A 1733   3.110   3.120  10.670 -0.1670  0.0597 -0.2228
  145DOPG   D2A 1734   3.330   3.505  10.566  0.1061 -0.0766  0.2036
  145DOPG   C3A 1735   2.978   3.740  10.402 -0.0525 -0.0825  0.0503
  145DOPG   C4A 1736   2.814   3.753   9.937 -0.1344 -0.0830  0.0026
  145DOPG   C1B 1737   2.602   2.618  10.599 -0.0824 -0.1061 -0.0952
  145DOPG   D2B 1738   2.645   2.623  10.118 -0.0114 -0.1957 -0.0602
  145DOPG   C3B 1739   2.801   2.416   9.780  0.0393  0.2019  0.0242
  145DOPG   C4B 1740   3.077   2.360   9.533  0.2368 -0.3977 -0.1906
  146DOPG   GL0 1741   3.672   4.787  11.766  0.0922  0.0692  0.1390
  146DOPG   PO4 1742   3.745   5.183  11.692  0.0388  0.2171 -0.0327
  146DOPG   GL1 1743   3.868   5.132  11.307  0.3091 -0.0646 -0.0236
  146DOPG   GL2 1744   4.138   4.923  11.147 -0.1108  0.0370 -0.3255
  146DOPG   C1A 1745   3.903   5.118  10.815  0.1838 -0.2875 -0.0573
  146DOPG   D2A 1746   3.953   5.044  10.370  0.0027  0.1630 -0.0790
  146DOPG   C3A 1747   3.810   5.384  10.236  0.3556  0.0380 -0.0176
  146DOPG   C4A 1748   3.785   5.618   9.817 -0.3586  0.0449  0.2379
  146DOPG   C1B 1749   4.519   4.889  10.865 -0.1500 -0.0384 -0.3087
  146DOPG   D2B 1750   4.888   5.196  10.919  0.1296 -0.0625 -0.0350
  146DOPG   C3B 1751   4.737   5.580  10.998 -0.3324  0.0109 -0.0801
  146DOPG   C4B 1752   4.539   5.841  10.731 -0.1013  0.2049 -0.1720
  147DOPG   GL0 1753   4.467   3.016  11.896  0.0986 -0.1646  0.1600
  147DOPG   PO4 1754   4.577   3.167  11.421  0.1479  0.1044  0.1734
  147DOPG   GL1 1755   4.742   3.143  11.028 -0.0404  0.2821  0.2520
  147DOPG   GL2 1756   4.759   2.845  10.859 -0.2203 -0.3110 -0.0331
  147DOPG   C1A 1757   4.746   3.534  10.728 -0.0309 -0.1172  0.3346
  147DOPG   D2A 1758   4.973   3.521  10.449  0.1743  0.0288  0.0090
  147DOPG   C3A 1759   4.634   3.358  10.267  0.1798 -0.1808 -0.2488
  147DOPG   C4A 1760   4.288   3.355  10.338 -0.2661 -0.0696 -0.0349
  147DOPG   C1B 1761   5.033   3.031  10.580  0.1694  0.1624  0.1355
  147DOPG   D2B 1762   5.323   3.119  10.365  0.0620 -0.2736  0.1810
  147DOPG   C3B 1763   5.237   3.018   9.969  0.1800  0.0461  0.0108
  147DOPG   C4B 1764   4.876   3.161   9.772  0.2522 -0.0188 -0.0063
  148DOPG   GL0 1765   6.104   4.710  11.958 -0.2443 -0.1461 -0.0273
  148DOPG   PO4 1766   5.923   4.563  11.503  0.1447  0.0370  0.0339
  148DOPG   GL1 1767   5.793   4.397  11.084 -0.2897  0.2000 -0.1492
  148DOPG   GL2 1768   6.098   4.398  11.008  0.0144 -0.1568 -0.2722
  148DOPG   C1A 1769   5.474   4.337  10.801 -0.0644 -0.0384 -0.0191
  148DOPG   D2A 1770   5.567   4.181  10.357 -0.1677 -0.4524 -0.1331
  148DOPG   C3A 1771   5.149   3.968  10.374 -0.3388 -0.1356  0.0250
  148DOPG   C4A 1772   4.980   4.001  10.764 -0.2404 -0.1739  0.0232
  148DOPG   C1B 1773   5.990   4.400  10.622 -0.2617  0.0756 -0.1753
  148DOPG   D2B 1774   5.943   4.409  10.141 -0.0049  0.1715  0.0306
  148DOPG   C3B 1775   6.096   4.743  10.012  0.3168 -0.2332 -0.0446
  148DOPG   C4B 1776   6.410   4.828   9.720 -0.1081  0.2099 -0.1149
  149DOPG   GL0 1777   4.266   0.491  11.791 -0.1995  0.0595  0.0945
  149DOPG   PO4 1778   4.678   0.481  11.682 -0.0270 -0.2044  0.0796
  149DOPG   GL1 1779   4.452   0.560  11.325 -0.1605 -0.1885  0.0689
  149DOPG   GL2 1780   4.247   0.872  11.379 -0.0153  0.0592  0.2543
  149DOPG   C1A 1781   4.582   0.692  10.891 -0.1528 -0.0791 -0.0049
  149DOPG   D2A 1782   4.983   0.601  10.537 -0.0560  0.0204  0.1180
  149DOPG   C3A 1783   5.155   0.803  10.173  0.0466  0.0334 -0.2174
  149DOPG   C4A 1784   4.988   1.145   9.912 -0.0049 -0.0521 -0.0610
  149DOPG   C1B 1785   4.101   0.674  10.999 -0.2969  0.3849 -0.3295
  149DOPG   D2B 1786   3.841   0.608  10.695  0.0088  0.0123 -0.0255
  149DOPG   C3B 1787   3.977   0.530  10.285  0.1358 -0.2839 -0.0979
  149DOPG   C4B 1788   4.262   0.416  10.040  0.2382 -0.0681 -0.0486
  150DOPG   GL0 1789   5.516   2.348  11.048  0.3016  0.1299 -0.0724
  150DOPG   PO4 1790   5.088   2.422  10.964 -0.2826  0.2017  0.1470
  150DOPG   GL1 1791   4.889   2.294  10.629  0.2156  0.2708  0.0250
  150DOPG   GL2 1792   4.548   2.394  10.608 -0.1190 -0.2928 -0.1240
  150DOPG   C1A 1793   4.867   2.107  10.215  0.0338  0.2726  0.1010
  150DOPG   D2A 1794   5.003   2.046   9.875 -0.1057  0.2084 -0.0833
  150DOPG   C3A 1795   5.320   2.273   9.904 -0.3501  0.2312  0.3542
  150DOPG   C4A 1796   5.554   2.585   9.666  0.0859  0.1151 -0.2019
  150DOPG   C1B 1797   4.404   2.382  10.222 -0.0315 -0.2081  0.0032
  150DOPG   D2B 1798   4.499   2.409   9.794  0.1562  0.0026 -0.0229
  150DOPG   C3B 1799   4.544   2.856   9.635  0.1205  0.0376  0.0286
  150DOPG   C4B 1800   4.408   3.238   9.697 -0.2367  0.2747  0.1951
  151DOPG   GL0 1801   3.224   4.357  11.073 -0.1435  0.1832  0.1611
  151DOPG   PO4 1802   3.006   4.744  11.096 -0.1221  0.0797  0.0397
  151DOPG   GL1 1803   2.821   4.796  10.720 -0.2780  0.1599  0.1767
  151DOPG   GL2 1804   2.470   4.658  10.687 -0.2203 -0.1268 -0.3493
  151DOPG   C1A 1805   3.023   4.680  10.342  0.0281  0.0148  0.3267
  151DOPG   D2A 1806   3.255   4.664   9.930 -0.2078 -0.1711 -0.0991
  151DOPG   C3A 1807   3.155   4.897   9.495  0.0755  0.0856  0.3120
  151DOPG   C4A 1808   2.905   4.950   9.144 -0.0960  0.1648 -0.0336
  151DOPG   C1B 1809   2.045   4.433  10.626  0.0538  0.2760 -0.2475
  151DOPG   D2B 1810   1.618   4.521  10.572  0.0605 -0.1669 -0.0769
  151DOPG   C3B 1811   1.576   4.628  10.176 -0.1561  0.2017  0.1389
  151DOPG   C4B 1812   1.453   4.834   9.863  0.0191 -0.2584  0.0247
  152DOPG   GL0 1813   2.002   4.648  11.492 -0.0175  0.0489  0.2002
  152DOPG   PO4 1814   2.026   5.080  11.441 -0.0737  0.0193 -0.0207
  152DOPG   GL1 1815   1.947   4.879  11.034  0.0140  0.0589  0.1869
  152DOPG   GL2 1816   1.711   4.751  11.026  0.1492  0.1471  0.0311
  152DOPG   C1A 1817   1.959   4.912  10.545  0.0046  0.0171  0.1131
  152DOPG   D2A 1818   2.071   4.695  10.162  0.2726 -0.3524  0.0922
  152DOPG   C3A 1819   1.859   4.246  10.147  0.1698  0.0713  0.2371
  152DOPG   C4A 1820   1.593   3.885  10.047 -0.1305 -0.1447  0.0862
  152DOPG   C1B 1821   1.525   5.024  10.735 -0.3280 -0.1968  0.1165
  152DOPG   D2B 1822   1.187   4.886  10.422 -0.3408  0.2457 -0.0565
  152DOPG   C3B 1823   1.131   5.211  10.100  0.3133  0.2055 -0.0261
  152DOPG   C4B 1824   1.340   5.601  10.077 -0.0362  0.0584  0.0157
  153DOPG   GL0 1825   2.308   1.580  11.479 -0.1657  0.1900 -0.1344
  153DOPG   PO4 1826   1.943   1.377  11.641  0.0574  0.0485 -0.0582
  153DOPG   GL1 1827   1.917   1.368  11.164  0.1306 -0.1231  0.0912
  153DOPG   GL2 1828   1.861   1.490  10.927  0.3188  0.0137 -0.2088
  153DOPG   C1A 1829   1.938   0.982  10.892  0.1686  0.3900 -0.3567
  153DOPG   D2A 1830   2.130   0.788  10.500  0.0576 -0.0671  0.2374
  153DOPG   C3A 1831   1.992   0.686  10.143  0.2247  0.1699  0.1360
  153DOPG   C4A 1832   2.075   0.313   9.812  0.0734 -0.1584  0.2735
  153DOPG   C1B 1833   1.811   1.259  10.517 -0.0339 -0.0545  0.3708
  153DOPG   D2B 1834   1.645   0.921  10.463  0.0296 -0.0141  0.1916
  153DOPG   C3B 1835   1.194   0.871  10.616  0.0362 -0.0196 -0.0799
  153DOPG   C4B 1836   0.905   0.732  10.906  0.0871  0.1289 -0.0148
  154DOPG   GL0 1837   3.944   1.246  11.208 -0.0662  0.2536  0.1513
  154DOPG   PO4 1838   3.746   1.433  11.440 -0.1130 -0.3498 -0.2807
  154DOPG   GL1 1839   3.517   1.060  11.373  0.1179  0.1310  0.0066
  154DOPG   GL2 1840   3.295   1.226  11.124 -0.2112 -0.1469 -0.1858
  154DOPG   C1A 1841   3.451   0.715  11.111 -0.1667 -0.1444 -0.2772
  154DOPG   D2A 1842   3.477   0.246  11.031  0.2794  0.1130 -0.2437
  154DOPG   C3A 1843   3.491   0.210  10.599 -0.1337 -0.0902 -0.0088
  154DOPG   C4A 1844   3.510   0.392  10.111 -0.3946 -0.0946 -0.5504
  154DOPG   C1B 1845   3.687   1.139  10.842 -0.2657 -0.0550 -0.1876
  154DOPG   D2B 1846   3.877   1.160  10.435  0.0676 -0.4094 -0.3585
  154DOPG   C3B 1847   4.031   1.006  10.086 -0.3529  0.0191 -0.1310
  154DOPG   C4B 1848   4.414   1.154   9.859 -0.0200 -0.0636 -0.0584
  155DOPG   GL0 1849   0.957   1.688  12.382 -0.2764 -0.0606 -0.1647
  155DOPG   PO4 1850   0.770   1.872  12.045  0.1508  0.1254  0.0580
  155DOPG   GL1 1851   0.873   1.715  11.580  0.1192 -0.0463  0.1825
  155DOPG   GL2 1852   1.190   1.920  11.352  0.1802  0.0246  0.1316
  155DOPG   C1A 1853   0.885   1.680  11.072 -0.1633 -0.0410 -0.1120
  155DOPG   D2A 1854   1.097   1.877  10.723 -0.1158 -0.1595 -0.0457
  155DOPG   C3A 1855   1.075   1.798  10.245  0.2347  0.0867 -0.0976
  155DOPG   C4A 1856   1.111   1.967   9.810  0.0018  0.1829  0.0893
  155DOPG   C1B 1857   1.162   2.275  11.111  0.0890 -0.1147  0.0018
  155DOPG   D2B 1858   1.201   2.340  10.646 -0.0737  0.1148  0.0504
  155DOPG   C3B 1859   1.025   2.609  10.374  0.0925  0.2461 -0.0116
  155DOPG   C4B 1860   1.042   2.928   9.990  0.1424  0.1467  0.0701
  156DOPG   GL0 1861   1.350  -0.082  11.893  0.0776 -0.0450 -0.1736
  156DOPG   PO4 1862   0.898   0.271  11.985  0.0603  0.1913 -0.2525
  156DOPG   GL1 1863   0.850   0.196  11.487 -0.0030 -0.2645 -0.1988
  156DOPG   GL2 1864   0.594  -0.094  11.422 -0.1747  0.1180  0.0575
  156DOPG   C1A 1865   0.666   0.345  11.159 -0.1389  0.0168  0.1186
  156DOPG   D2A 1866   0.408   0.546  10.856 -0.1482  0.1252 -0.0615
  156DOPG   C3A 1867   0.111   0.248  10.703  0.0296  0.0367  0.0651
  156DOPG   C4A 1868  -0.343   0.358  10.572  0.0048 -0.1373  0.2986
  156DOPG   C1B 1869   0.778  -0.144  10.947  0.0937 -0.0124 -0.2216
  156DOPG   D2B 1870   0.843   0.294  10.641 -0.3112  0.2781 -0.1682
  156DOPG   C3B 1871   0.506   0.535  10.341 -0.0970  0.2007  0.0734
  156DOPG   C4B 1872   0.275   0.687   9.928  0.0903  0.0401  0.0493
  157DOPG   GL0 1873   2.363   3.717  11.764  0.2075  0.2724  0.1534
  157DOPG   PO4 1874   2.537   4.002  11.375 -0.1118  0.4261 -0.0288
  157DOPG   GL1 1875   2.613   3.962  10.939 -0.0965 -0.1767 -0.0345
  157DOPG   GL2 1876   2.720   4.303  10.961  0.1970 -0.0140  0.1569
  157DOPG   C1A 1877   2.460   4.037  10.647 -0.0404  0.0953 -0.3107
  157DOPG   D2A 1878   2.476   4.315  10.208  0.0267 -0.1870 -0.2317
  157DOPG   C3A 1879   2.391   4.190   9.735 -0.0782 -0.0632  0.0128
  157DOPG   C4A 1880   2.355   3.971   9.355  0.2898  0.0477  0.1096
  157DOPG   C1B 1881   2.896   4.247  10.559 -0.0623  0.1323 -0.0492
  157DOPG   D2B 1882   2.893   4.266  10.004  0.0208 -0.0284 -0.6342
  157DOPG   C3B 1883   3.202   3.948   9.770 -0.2449 -0.0423 -0.2141
  157DOPG   C4B 1884   3.164   3.466   9.624 -0.0383  0.1718  0.2037
  158DOPG   GL0 1885   4.847   1.810  11.594 -0.0740  0.3349 -0.2758
  158DOPG   PO4 1886   4.757   1.489  11.360 -0.0142  0.3400 -0.1859
  158DOPG   GL1 1887   4.520   1.265  11.030  0.0502  0.0100  0.2682
  158DOPG   GL2 1888   4.733   1.379  10.824 -0.2643  0.0080 -0.2589
  158DOPG   C1A 1889   4.281   1.043  10.785  0.0132 -0.0858  0.1336
  158DOPG   D2A 1890   4.378   0.692  10.455 -0.1087  0.2794  0.1289
  158DOPG   C3A 1891   4.288   0.295  10.635 -0.1339 -0.2372 -0.1410
  158DOPG   C4A 1892   3.947   0.139  10.898 -0.0302 -0.1995  0.1934
  158DOPG   C1B 1893   4.700   1.130  10.392  0.2801  0.1833  0.2031
  158DOPG   D2B 1894   4.692   0.736  10.007 -0.0645  0.3780  0.1509
  158DOPG   C3B 1895   4.452   0.749   9.661 -0.3017  0.0349 -0.0302
  158DOPG   C4B 1896   4.285   0.474   9.487 -0.0153 -0.1740 -0.2746
  159DOPG   GL0 1897   3.334   2.786  11.146 -0.0820 -0.2708  0.0037
  159DOPG   PO4 1898   3.271   2.389  11.042  0.0964 -0.3100  0.2375
  159DOPG   GL1 1899   3.201   2.469  10.638 -0.3462  0.4303  0.0891
  159DOPG   GL2 1900   3.454   2.589  10.398  0.0069 -0.1058  0.2634
  159DOPG   C1A 1901   2.999   2.364  10.356 -0.2212  0.0614  0.2700
  159DOPG   D2A 1902   3.221   2.274   9.988 -0.2027 -0.0905 -0.1096
  159DOPG   C3A 1903   3.600   2.117  10.214  0.1689 -0.1857  0.1103
  159DOPG   C4A 1904   3.921   1.813  10.163 -0.0742 -0.0967  0.0072
  159DOPG   C1B 1905   3.624   2.658  10.091  0.0300 -0.1856 -0.2611
  159DOPG   D2B 1906   3.404   3.047   9.740  0.1808 -0.0966  0.2140
  159DOPG   C3B 1907   3.221   2.938   9.323  0.1504  0.4034 -0.1330
  159DOPG   C4B 1908   3.090   2.677   8.978  0.0417 -0.0007  0.1513
  160DOPG   GL0 1909   0.022   2.202  12.054 -0.0634 -0.2271  0.3053
  160DOPG   PO4 1910   0.152   2.312  11.725  0.0023 -0.3077 -0.0371
  160DOPG   GL1 1911   0.342   2.369  11.314 -0.0405  0.0261 -0.1148
  160DOPG   GL2 1912   0.338   2.563  11.064 -0.2743 -0.0516 -0.2319
  160DOPG   C1A 1913   0.661   2.084  11.258 -0.0389  0.0047  0.1605
  160DOPG   D2A 1914   0.452   1.733  11.335 -0.2822 -0.1012 -0.1007
  160DOPG   C3A 1915   0.495   1.411  11.167 -0.1509  0.0749 -0.1544
  160DOPG   C4A 1916   0.527   0.865  11.209  0.0556 -0.1152 -0.0331
  160DOPG   C1B 1917   0.595   2.750  10.747  0.1804 -0.1554  0.0869
  160DOPG   D2B 1918   0.611   3.086  10.503  0.2376  0.0534 -0.1648
  160DOPG   C3B 1919   0.580   2.999  10.020  0.0213  0.2434  0.0776
  160DOPG   C4B 1920   0.834   3.327   9.753  0.0544  0.0287 -0.2238
  161DOPG   GL0 1921   2.967   1.430  11.871 -0.1278  0.0799  0.0932
  161DOPG   PO4 1922   2.956   1.228  11.467 -0.2939 -0.3187 -0.1990
  161DOPG   GL1 1923   2.755   1.380  11.055  0.0287  0.2582 -0.0345
  161DOPG   GL2 1924   2.422   1.194  10.955  0.1397  0.1505 -0.0356
  161DOPG   C1A 1925   2.735   1.484  10.638 -0.1057 -0.0974  0.2471
  161DOPG   D2A 1926   2.670   1.619  10.271 -0.3335 -0.0814  0.1122
  161DOPG   C3A 1927   2.776   1.393   9.956 -0.0593  0.0953  0.5480
  161DOPG   C4A 1928   2.577   1.158   9.503  0.0072  0.0341 -0.3424
  161DOPG   C1B 1929   2.806   0.956  10.789 -0.1687  0.0289  0.1566
  161DOPG   D2B 1930   3.258   0.965  10.729 -0.1612  0.2132  0.0330
  161DOPG   C3B 1931   3.512   0.874  10.306  0.1916  0.2400 -0.0968
  161DOPG   C4B 1932   3.459   0.990   9.898  0.0985 -0.3052 -0.2324
  162DOPG   GL0 1933  -0.533   2.035  12.037 -0.0567  0.2437  0.2696
  162DOPG   PO4 1934  -0.188   1.837  11.732  0.1703  0.1093 -0.1119
  162DOPG   GL1 1935  -0.105   1.848  11.311  0.3642 -0.0125  0.3422
  162DOPG   GL2 1936   0.011   1.493  11.083  0.1018 -0.1942 -0.1113
  162DOPG   C1A 1937   0.155   1.985  11.095 -0.2397 -0.3448 -0.2725
  162DOPG   D2A 1938   0.439   1.918  10.823 -0.1028  0.0519  0.1663
  162DOPG   C3A 1939   0.627   1.639  10.622 -0.0051  0.0063  0.0827
  162DOPG   C4A 1940   0.848   1.364  10.318 -0.1546  0.0168  0.0612
  162DOPG   C1B 1941   0.069   1.634  10.667 -0.1852  0.3164  0.1373
  162DOPG   D2B 1942   0.340   1.500  10.200 -0.0389  0.1717 -0.0035
  162DOPG   C3B 1943   0.531   1.039  10.147  0.3328  0.1138  0.2275
  162DOPG   C4B 1944   0.891   0.836  10.250 -0.1351  0.0118 -0.0168
  163DOPG   GL0 1945   6.853   6.725  12.222  0.2634 -0.3871 -0.3033
  163DOPG   PO4 1946   6.564   6.575  11.982 -0.0380  0.1075  0.0050
  163DOPG   GL1 1947   6.549   6.532  11.512  0.0981  0.0904  0.1079
  163DOPG   GL2 1948   6.338   6.186  11.464  0.0097  0.1376  0.1540
  163DOPG   C1A 1949   6.575   6.363  11.075 -0.0528  0.0994 -0.1231
  163DOPG   D2A 1950   6.864   6.309  10.676 -0.3602  0.1351 -0.3775
  163DOPG   C3A 1951   6.896   6.184  10.256 -0.1114  0.1596 -0.1978
  163DOPG   C4A 1952   6.694   6.220   9.836 -0.3047 -0.1109 -0.0551
  163DOPG   C1B 1953   6.228   5.989  11.099  0.0289  0.2359 -0.1190
  163DOPG   D2B 1954   5.797   5.945  11.113 -0.0000 -0.1932  0.1166
  163DOPG   C3B 1955   5.560   5.759  10.762 -0.3161  0.0233  0.0915
  163DOPG   C4B 1956   5.201   5.550  10.621  0.1981  0.4925  0.1334
  164DOPG   GL0 1957   3.070   5.419  11.731 -0.0523  0.0748  0.3518
  164DOPG   PO4 1958   2.906   5.770  11.854  0.0164  0.1823  0.2035
  164DOPG   GL1 1959   2.957   5.789  11.341 -0.1788  0.0152 -0.2277
  164DOPG   GL2 1960   3.242   5.548  11.282  0.1840  0.0199  0.0411
  164DOPG   C1A 1961   2.791   5.827  10.885  0.0148 -0.2667 -0.3910
  164DOPG   D2A 1962   2.526   5.588  10.561 -0.2869  0.1466  0.5193
  164DOPG   C3A 1963   2.494   5.553  10.215 -0.0926  0.1997 -0.1049
  164DOPG   C4A 1964   2.413   5.385   9.824  0.1101 -0.0645  0.0318
  164DOPG   C1B 1965   3.372   5.720  10.929 -0.0809  0.1262  0.0799
  164DOPG   D2B 1966   3.421   5.487  10.568 -0.1082  0.1072  0.2644
  164DOPG   C3B 1967   3.264   5.660  10.057 -0.2257  0.2077 -0.4216
  164DOPG   C4B 1968   3.319   5.789   9.730 -0.0086 -0.1066 -0.1010
  165DOPG   GL0 1969   5.415   6.181  11.817 -0.2398  0.2238  0.1079
  165DOPG   PO4 1970   5.151   5.990  11.634 -0.1181  0.1733 -0.1683
  165DOPG   GL1 1971   5.349   6.102  11.254  0.2701  0.1396 -0.0776
  165DOPG   GL2 1972   5.223   5.667  11.164 -0.0305  0.0778 -0.1915
  165DOPG   C1A 1973   5.457   6.276  10.863  0.0093  0.0134  0.0838
  165DOPG   D2A 1974   5.507   6.212  10.479  0.1551  0.0363  0.1264
  165DOPG   C3A 1975   5.394   6.414  10.071  0.0480  0.1786 -0.4141
  165DOPG   C4A 1976   5.223   6.416   9.641 -0.2812 -0.1303 -0.2420
  165DOPG   C1B 1977   5.082   6.005  10.777 -0.0022 -0.3632  0.1302
  165DOPG   D2B 1978   5.038   6.347  10.536 -0.0798  0.0261  0.1083
  165DOPG   C3B 1979   4.915   6.312  10.072 -0.0911  0.0572 -0.2638
  165DOPG   C4B 1980   4.785   6.174   9.569 -0.4398  0.2115  0.1233
  166DOPG   GL0 1981   4.304   2.654  11.438 -0.4017 -0.0682 -0.5537
  166DOPG   PO4 1982   4.281   2.684  10.958 -0.1392 -0.1323 -0.0356
  166DOPG   GL1 1983   4.099   2.797  10.563  0.0415 -0.0714 -0.1576
  166DOPG   GL2 1984   4.429   2.916  10.503 -0.0989  0.0635 -0.0099
  166DOPG   C1A 1985   3.907   3.035  10.256 -0.0446 -0.1561  0.1048
  166DOPG   D2A 1986   3.903   3.358   9.932  0.0137 -0.0173  0.0662
  166DOPG   C3A 1987   3.967   3.320   9.524 -0.0259 -0.3935  0.0881
  166DOPG   C4A 1988   4.227   3.525   9.330 -0.0139 -0.2679 -0.2200
  166DOPG   C1B 1989   4.278   2.854  10.052 -0.0342  0.2000  0.0046
  166DOPG   D2B 1990   4.062   2.879   9.728  0.3516  0.1221 -0.0963
  166DOPG   C3B 1991   3.739   2.832   9.407  0.3196 -0.1643  0.0373
  166DOPG   C4B 1992   3.732   2.835   9.011 -0.1358  0.0989 -0.2271
  167DOPG   GL0 1993   0.861   3.630  12.009  0.0933 -0.1960  0.2705
  167DOPG   PO4 1994   0.827   3.681  11.552 -0.2425 -0.4048 -0.0012
  167DOPG   GL1 1995   0.872   3.728  11.069 -0.0230 -0.1405  0.0658
  167DOPG   GL2 1996   1.108   3.435  11.052 -0.0544  0.0412 -0.3990
  167DOPG   C1A 1997   0.578   3.520  10.754  0.0883  0.0559  0.3673
  167DOPG   D2A 1998   0.578   3.580  10.263  0.0379  0.1354  0.2226
  167DOPG   C3A 1999   0.312   3.495   9.851 -0.0337 -0.3173  0.1520
  167DOPG   C4A 2000   0.027   3.646   9.555 -0.0026 -0.1185 -0.0646
  167DOPG   C1B 2001   1.050   3.268  10.630 -0.0712 -0.0611 -0.0806
  167DOPG   D2B 2002   1.010   3.351  10.238 -0.0395  0.4103 -0.2509
  167DOPG   C3B 2003   1.300   3.493   9.948  0.2366 -0.0829 -0.0105
  167DOPG   C4B 2004   1.727   3.334   9.740 -0.2726 -0.0015 -0.0669
  168DOPG   GL0 2005   1.525   4.068  11.911 -0.1665 -0.1693 -0.0393
  168DOPG   PO4 2006   1.878   4.158  11.709  0.4117 -0.2892  0.0338
  168DOPG   GL1 2007   1.941   3.986  11.307 -0.1574  0.3896  0.0749
  168DOPG   GL2 2008   2.139   3.794  11.259 -0.2579 -0.0403 -0.0728
  168DOPG   C1A 2009   1.913   4.013  10.901 -0.4866 -0.0005  0.0904
  168DOPG   D2A 2010   1.632   3.957  10.590  0.0692 -0.1159 -0.0046
  168DOPG   C3A 2011   1.475   3.497  10.409 -0.1811  0.0789 -0.0605
  168DOPG   C4A 2012   1.593   3.153  10.214 -0.3222 -0.2461 -0.0528
  168DOPG   C1B 2013   2.220   3.595  10.823  0.0319 -0.3296  0.2542
  168DOPG   D2B 2014   1.988   3.594  10.511  0.2446 -0.0647  0.1990
  168DOPG   C3B 2015   2.057   3.380  10.115 -0.1524 -0.1098  0.0384
  168DOPG   C4B 2016   2.512   3.208   9.959  0.1265 -0.3203  0.1768
  169DOPG   GL0 2017   3.997   2.195  11.667  0.2012 -0.0926  0.1016
  169DOPG   PO4 2018   4.141   2.266  11.211  0.0186  0.0879 -0.1183
  169DOPG   GL1 2019   4.126   2.145  10.740  0.0861  0.1214  0.1485
  169DOPG   GL2 2020   3.678   2.194  10.688  0.0044 -0.4253 -0.1215
  169DOPG   C1A 2021   4.385   1.943  10.395 -0.0052  0.1463 -0.4372
  169DOPG   D2A 2022   4.485   1.928   9.995 -0.1453  0.0863  0.2121
  169DOPG   C3A 2023   4.063   1.850   9.708 -0.0416  0.1474 -0.2214
  169DOPG   C4A 2024   3.589   1.771   9.588  0.2769  0.0532  0.0745
  169DOPG   C1B 2025   3.922   2.423  10.369  0.1514  0.0229 -0.0389
  169DOPG   D2B 2026   3.985   2.337   9.936  0.0042 -0.0457 -0.2825
  169DOPG   C3B 2027   3.591   2.310   9.651  0.2355  0.1973 -0.3948
  169DOPG   C4B 2028   3.547   2.337   9.292  0.1793 -0.0640  0.1989
  170DOPG   GL0 2029   4.155   6.678  11.400 -0.1625  0.1053  0.0131
  170DOPG   PO4 2030   4.255   6.314  11.387 -0.1135  0.1281 -0.1728
  170DOPG   GL1 2031   4.241   6.263  11.001  0.2245 -0.1245 -0.0181
  170DOPG   GL2 2032   4.515   6.350  10.973 -0.1233  0.0635  0.0664
  170DOPG   C1A 2033   4.041   6.252  10.598 -0.0208 -0.0958  0.2524
  170DOPG   D2A 2034   3.736   6.446  10.280  0.0030 -0.1415  0.2170
  170DOPG   C3A 2035   3.979   6.543   9.970 -0.0051  0.1807 -0.1235
  170DOPG   C4A 2036   3.843   6.714   9.591 -0.3331 -0.0811 -0.2321
  170DOPG   C1B 2037   4.511   6.270  10.506  0.0936  0.1282 -0.1955
  170DOPG   D2B 2038   4.411   6.466  10.269 -0.2345 -0.0413  0.2635
  170DOPG   C3B 2039   4.375   6.213   9.934  0.2359  0.1318  0.1721
  170DOPG   C4B 2040   4.200   6.316   9.522 -0.0556 -0.0854 -0.1082
  171DOPG   GL0 2041   5.216   1.502  11.591  0.1025 -0.0967 -0.1348
  171DOPG   PO4 2042   5.625   1.453  11.599  0.1611  0.2739  0.1973
  171DOPG   GL1 2043   5.673   1.400  11.206 -0.1827  0.3477 -0.1566
  171DOPG   GL2 2044   5.523   1.094  11.040 -0.3445  0.0731 -0.0133
  171DOPG   C1A 2045   5.726   1.400  10.733 -0.0418 -0.1248 -0.0062
  171DOPG   D2A 2046   5.838   1.354  10.386 -0.1495 -0.1523 -0.2409
  171DOPG   C3A 2047   5.469   1.346  10.106  0.2166  0.2691  0.3541
  171DOPG   C4A 2048   5.336   1.646   9.855  0.1656 -0.1507 -0.0121
  171DOPG   C1B 2049   5.785   0.745  10.869  0.0385 -0.2197  0.2471
  171DOPG   D2B 2050   6.021   0.812  10.429  0.2121 -0.2581 -0.0698
  171DOPG   C3B 2051   5.734   0.872  10.120  0.0172 -0.1186 -0.0448
  171DOPG   C4B 2052   5.461   0.923   9.783  0.0976 -0.1476  0.0315
  172DOPG   GL0 2053   0.394   4.126  12.017 -0.0059  0.1304  0.2726
  172DOPG   PO4 2054   0.143   4.148  11.684 -0.0238 -0.0014 -0.4019
  172DOPG   GL1 2055   0.072   4.263  11.234  0.3147 -0.0185 -0.1769
  172DOPG   GL2 2056   0.310   4.504  11.149  0.1820  0.1212 -0.0372
  172DOPG   C1A 2057   0.042   4.413  10.740 -0.1540 -0.3396  0.0332
  172DOPG   D2A 2058  -0.102   4.275  10.305  0.0485  0.1690 -0.1924
  172DOPG   C3A 2059  -0.386   3.904  10.268  0.3302 -0.1281 -0.2373
  172DOPG   C4A 2060  -0.721   3.773   9.945 -0.1810  0.0360 -0.1315
  172DOPG   C1B 2061   0.519   4.227  10.841  0.0851 -0.0622 -0.1902
  172DOPG   D2B 2062   0.507   4.072  10.466 -0.0095  0.1319  0.1571
  172DOPG   C3B 2063   0.795   4.250  10.128  0.2636  0.0128 -0.0351
  172DOPG   C4B 2064   0.934   4.581  10.083  0.1653 -0.2007  0.0316
  173DOPG   GL0 2065   5.569   4.569  11.927 -0.1913 -0.1425 -0.0596
  173DOPG   PO4 2066   5.267   4.883  11.752  0.3003  0.1610  0.0161
  173DOPG   GL1 2067   5.549   5.169  11.405 -0.0309  0.1636  0.2609
  173DOPG   GL2 2068   5.724   4.967  11.330  0.2198 -0.0954  0.2783
  173DOPG   C1A 2069   5.516   5.314  11.034  0.1256  0.1469  0.2956
  173DOPG   D2A 2070   5.679   5.279  10.633 -0.2280 -0.0569  0.2565
  173DOPG   C3A 2071   6.013   5.164  10.472 -0.4234  0.1947  0.1498
  173DOPG   C4A 2072   6.243   4.816  10.511 -0.4108 -0.1972 -0.0114
  173DOPG   C1B 2073   5.780   4.850  10.872 -0.2750  0.1978 -0.0377
  173DOPG   D2B 2074   5.722   4.792  10.354  0.1031  0.0233  0.1407
  173DOPG   C3B 2075   5.729   5.150  10.070 -0.1024  0.2124 -0.2074
  173DOPG   C4B 2076   6.032   5.165   9.676  0.0140  0.1536 -0.0835
  174DOPG   GL0 2077   6.434   5.764  11.646  0.0342  0.2052  0.2498
  174DOPG   PO4 2078   6.027   5.553  11.692 -0.0050  0.0324  0.2253
  174DOPG   GL1 2079   6.054   5.491  11.255 -0.3881 -0.0176  0.0817
  174DOPG   GL2 2080   6.072   5.131  11.081  0.1063 -0.1796  0.1267
  174DOPG   C1A 2081   6.060   5.629  10.804 -0.0450 -0.1007  0.0596
  174DOPG   D2A 2082   5.946   5.725  10.416  0.1041 -0.2041  0.1041
  174DOPG   C3A 2083   5.439   5.814  10.262 -0.1399 -0.2428 -0.0177
  174DOPG   C4A 2084   4.967   5.890  10.254 -0.1510  0.0881 -0.1430
  174DOPG   C1B 2085   6.372   5.222  10.871  0.2021 -0.1632 -0.3193
  174DOPG   D2B 2086   6.463   5.459  10.459  0.3471 -0.0414  0.1464
  174DOPG   C3B 2087   6.219   5.515  10.102  0.2069  0.0363  0.1831
  174DOPG   C4B 2088   5.835   5.680   9.977 -0.2280  0.0325 -0.1449
  175DOPG   GL0 2089   5.621   2.353  11.933 -0.4775 -0.4146  0.1630
  175DOPG   PO4 2090   5.707   2.284  11.521  0.1248  0.0862  0.1019
  175DOPG   GL1 2091   6.003   2.279  11.084  0.0924  0.3875 -0.0111
  175DOPG   GL2 2092   6.380   2.371  10.931 -0.0281 -0.0924 -0.0595
  175DOPG   C1A 2093   5.833   2.331  10.686  0.0464  0.2528 -0.3156
  175DOPG   D2A 2094   5.408   2.274  10.504  0.1470 -0.1897  0.0910
  175DOPG   C3A 2095   5.168   2.585  10.285  0.2660  0.0611 -0.1453
  175DOPG   C4A 2096   4.781   2.812  10.137 -0.1223  0.1273  0.0428
  175DOPG   C1B 2097   6.648   2.248  10.643 -0.0663 -0.1191  0.0150
  175DOPG   D2B 2098   6.778   2.018  10.310  0.0402 -0.1690  0.5057
  175DOPG   C3B 2099   6.685   2.147   9.890  0.4179 -0.4382 -0.1379
  175DOPG   C4B 2100   6.793   2.230   9.541 -0.2800 -0.1791 -0.2204
  176DOPG   GL0 2101   1.590   3.552  12.107  0.2189  0.1196 -0.1410
  176DOPG   PO4 2102   1.371   3.542  11.687 -0.0687 -0.0336  0.0910
  176DOPG   GL1 2103   1.448   3.867  11.418  0.2395  0.1166  0.0121
  176DOPG   GL2 2104   1.247   4.065  11.428  0.3323 -0.2589  0.1750
  176DOPG   C1A 2105   1.330   3.810  10.955  0.1082 -0.1650 -0.1517
  176DOPG   D2A 2106   1.046   3.810  10.616 -0.1236  0.1454 -0.1742
  176DOPG   C3A 2107   1.042   3.835  10.116 -0.1998 -0.1399  0.0384
  176DOPG   C4A 2108   0.691   3.830   9.820 -0.3674  0.0997 -0.2959
  176DOPG   C1B 2109   1.049   4.230  11.045  0.1812  0.0951 -0.1414
  176DOPG   D2B 2110   0.962   4.288  10.663  0.3086 -0.2972 -0.0475
  176DOPG   C3B 2111   1.259   4.261  10.314 -0.3102  0.1315  0.0467
  176DOPG   C4B 2112   1.261   4.295   9.827  0.1674  0.5409 -0.1273
  177DOPG   GL0 2113   0.410   0.352  11.690 -0.1056  0.4016  0.0348
  177DOPG   PO4 2114   0.398   0.797  11.891 -0.0099  0.0789  0.2012
  177DOPG   GL1 2115   0.739   0.733  11.683 -0.0876 -0.1017  0.1178
  177DOPG   GL2 2116   0.884   0.967  11.636 -0.2638 -0.2255  0.2955
  177DOPG   C1A 2117   1.182   0.714  11.349  0.2475 -0.1601  0.1065
  177DOPG   D2A 2118   1.567   0.591  11.134 -0.1982  0.4112  0.0518
  177DOPG   C3A 2119   1.808   0.485  10.703  0.3483  0.0163  0.1866
  177DOPG   C4A 2120   1.737   0.275  10.269 -0.5407 -0.1956  0.0412
  177DOPG   C1B 2121   0.981   1.173  11.243 -0.0752  0.1507  0.1878
  177DOPG   D2B 2122   0.824   1.230  10.816  0.1799 -0.0034  0.1591
  177DOPG   C3B 2123   0.518   1.031  10.629  0.1187  0.3122 -0.2105
  177DOPG   C4B 2124   0.236   1.087  10.865  0.1020  0.0333  0.2295
  178DOPG   GL0 2125   2.575   3.292  11.808 -0.3550 -0.0974 -0.3476
  178DOPG   PO4 2126   2.168   3.172  11.583  0.0319  0.4763 -0.0560
  178DOPG   GL1 2127   2.117   3.201  11.163 -0.4046 -0.0775 -0.1080
  178DOPG   GL2 2128   2.346   2.934  11.038  0.0931 -0.1744  0.0925
  178DOPG   C1A 2129   1.871   3.158  10.694 -0.0242  0.4174 -0.1016
  178DOPG   D2A 2130   1.965   2.843  10.396  0.3310  0.1661 -0.0942
  178DOPG   C3A 2131   2.045   2.920   9.927  0.0547 -0.4107 -0.0427
  178DOPG   C4A 2132   2.296   2.968   9.599  0.0183  0.0373 -0.0502
  178DOPG   C1B 2133   2.405   3.063  10.655 -0.0202 -0.1137 -0.1124
  178DOPG   D2B 2134   2.739   3.045  10.429 -0.4311 -0.3402  0.1962
  178DOPG   C3B 2135   3.031   3.347  10.172 -0.3474  0.2840 -0.3158
  178DOPG   C4B 2136   3.427   3.497  10.044 -0.0544  0.1653  0.0426
  179DOPG   GL0 2137   0.044   5.401  11.301 -0.3105 -0.1136 -0.0787
  179DOPG   PO4 2138   0.516   5.361  11.245 -0.3157 -0.1262  0.1323
  179DOPG   GL1 2139   0.780   5.358  10.908 -0.2123 -0.0102 -0.0602
  179DOPG   GL2 2140   1.112   5.358  11.046  0.0774 -0.2098  0.0594
  179DOPG   C1A 2141   0.721   5.091  10.572  0.0186 -0.1421 -0.1823
  179DOPG   D2A 2142   0.552   5.052  10.204  0.1229  0.0228 -0.0901
  179DOPG   C3A 2143   0.430   4.819   9.755  0.1193 -0.2763 -0.0571
  179DOPG   C4A 2144   0.397   4.691   9.429 -0.1018  0.2724 -0.2161
  179DOPG   C1B 2145   1.226   5.376  10.605 -0.1477  0.0213 -0.0378
  179DOPG   D2B 2146   1.639   5.421  10.419  0.3433 -0.1290 -0.0345
  179DOPG   C3B 2147   1.640   5.124  10.190  0.3334 -0.0350 -0.1055
  179DOPG   C4B 2148   1.898   5.052   9.823  0.2039 -0.1393  0.1375
  180DOPG   GL0 2149   1.791   5.788  11.409 -0.3992  0.2651 -0.1194
  180DOPG   PO4 2150   2.066   6.027  11.627 -0.1812  0.0369  0.1833
  180DOPG   GL1 2151   2.292   5.844  11.190  0.2445  0.0140 -0.0318
  180DOPG   GL2 2152   2.023   5.494  11.048 -0.1316 -0.2284  0.0176
  180DOPG   C1A 2153   2.301   5.971  10.733 -0.3718  0.0380 -0.2465
  180DOPG   D2A 2154   2.021   5.784  10.373 -0.1424  0.2152 -0.0748
  180DOPG   C3A 2155   2.107   5.958   9.968 -0.3000  0.0250  0.1236
  180DOPG   C4A 2156   2.095   5.748   9.568  0.0944 -0.0238 -0.1128
  180DOPG   C1B 2157   2.101   5.336  10.685 -0.0200 -0.1545  0.0196
  180DOPG   D2B 2158   2.088   5.248  10.219  0.1384  0.0656  0.0076
  180DOPG   C3B 2159   1.913   5.522   9.970  0.0289 -0.2143 -0.1842
  180DOPG   C4B 2160   1.669   5.919   9.793 -0.0422 -0.2869  0.1810
  181DOPG   GL0 2161   1.708   3.133  11.826  0.1098  0.1836 -0.1813
  181DOPG   PO4 2162   1.476   2.767  11.544 -0.0201 -0.1632 -0.2968
  181DOPG   GL1 2163   1.355   2.765  11.161  0.0203 -0.0337 -0.0664
  181DOPG   GL2 2164   1.400   3.052  10.935 -0.0696 -0.1427  0.3493
  181DOPG   C1A 2165   1.046   2.721  10.913 -0.0498 -0.2040  0.0123
  181DOPG   D2A 2166   0.755   2.328  10.859  0.3048 -0.1379 -0.0158
  181DOPG   C3A 2167   0.700   2.119  10.440 -0.2328  0.1766 -0.0748
  181DOPG   C4A 2168   0.618   1.879  10.005 -0.0920 -0.3043 -0.1431
  181DOPG   C1B 2169   1.512   2.825  10.627  0.2867 -0.1440  0.0166
  181DOPG   D2B 2170   1.454   2.692  10.231 -0.0209 -0.0074  0.0763
  181DOPG   C3B 2171   1.712   2.580  10.021  0.0503  0.0407  0.0133
  181DOPG   C4B 2172   1.749   2.132   9.781  0.2784 -0.1334  0.0152
  182DOPG   GL0 2173   2.101   1.859  11.854  0.0165 -0.2182 -0.0011
  182DOPG   PO4 2174   1.901   2.210  11.629  0.1935 -0.0910 -0.0333
  182DOPG   GL1 2175   1.634   2.216  11.235 -0.1735  0.0998  0.0002
  182DOPG   GL2 2176   1.583   1.922  11.076 -0.4391 -0.1233  0.3249
  182DOPG   C1A 2177   1.683   2.416  10.884  0.0119  0.0858 -0.1145
  182DOPG   D2A 2178   1.727   2.287  10.433  0.1727  0.2677  0.1202
  182DOPG   C3A 2179   1.449   2.203  10.182  0.1441 -0.0909 -0.0522
  182DOPG   C4A 2180   1.266   2.490   9.768 -0.2179  0.0572 -0.1490
  182DOPG   C1B 2181   1.628   1.784  10.592 -0.0389  0.0568  0.2702
  182DOPG   D2B 2182   1.599   1.725  10.197 -0.1313  0.0741 -0.1386
  182DOPG   C3B 2183   1.599   1.503   9.909 -0.0343 -0.0301 -0.1149
  182DOPG   C4B 2184   1.442   1.206   9.593 -0.1278  0.0310 -0.2005
  183DOPG   GL0 2185   2.909   3.656  11.672 -0.2162  0.0696 -0.1042
  183DOPG   PO4 2186   3.377   3.751  11.637 -0.1987 -0.1160 -0.1998
  183DOPG   GL1 2187   3.276   3.852  11.088 -0.0727 -0.0153 -0.0333
  183DOPG   GL2 2188   3.033   3.629  10.992  0.0012  0.1778 -0.0441
  183DOPG   C1A 2189   3.302   4.012  10.685 -0.0930  0.1345 -0.4320
  183DOPG   D2A 2190   3.326   4.209  10.167 -0.0068 -0.1989 -0.1341
  183DOPG   C3A 2191   3.586   4.240   9.869  0.0407 -0.0158  0.0399
  183DOPG   C4A 2192   3.753   4.625   9.750 -0.1742 -0.0821  0.2273
  183DOPG   C1B 2193   2.695   3.487  10.724  0.0983 -0.1148  0.2794
  183DOPG   D2B 2194   2.468   3.564  10.409 -0.1178  0.0444 -0.0764
  183DOPG   C3B 2195   2.267   3.808  10.055 -0.0426  0.2150 -0.1314
  183DOPG   C4B 2196   1.978   3.917   9.780  0.2074  0.4363  0.1692
  184DOPG   GL0 2197   3.748   6.362  11.284 -0.1474 -0.0330 -0.3244
  184DOPG   PO4 2198   3.424   6.637  11.557  0.0009 -0.1716  0.1669
  184DOPG   GL1 2199   3.032   6.417  11.364 -0.1289 -0.0651 -0.0081
  184DOPG   GL2 2200   3.234   6.204  11.105  0.2147 -0.0638 -0.3391
  184DOPG   C1A 2201   2.655   6.684  11.102  0.0971 -0.0558 -0.0540
  184DOPG   D2A 2202   2.446   6.456  10.817  0.0410  0.0150  0.3637
  184DOPG   C3A 2203   2.670   6.389  10.403  0.0975 -0.2523 -0.2969
  184DOPG   C4A 2204   2.500   6.026  10.263 -0.1132 -0.2737  0.0479
  184DOPG   C1B 2205   3.592   6.250  10.792 -0.1145  0.0957  0.0677
  184DOPG   D2B 2206   3.561   5.964  10.438 -0.2791 -0.0742  0.2799
  184DOPG   C3B 2207   3.375   6.185  10.182 -0.1688 -0.1132  0.1509
  184DOPG   C4B 2208   3.037   6.085  10.070  0.2558 -0.1772  0.0413
  185DOPG   GL0 2209  -0.182   2.679  11.335 -0.0565  0.0063 -0.0200
  185DOPG   PO4 2210   0.239   2.875  11.440  0.2727  0.0010 -0.4109
  185DOPG   GL1 2211   0.182   3.045  11.035  0.1966 -0.1771 -0.0259
  185DOPG   GL2 2212   0.083   3.330  10.833 -0.2544 -0.0113  0.1840
  185DOPG   C1A 2213   0.150   2.787  10.616  0.1456  0.1770  0.0868
  185DOPG   D2A 2214   0.394   2.524  10.294 -0.0308  0.1767  0.1072
  185DOPG   C3A 2215   0.168   2.688   9.971 -0.0025  0.0679  0.0371
  185DOPG   C4A 2216  -0.162   2.458   9.717  0.3023  0.0497  0.4902
  185DOPG   C1B 2217   0.220   3.315  10.501 -0.2010  0.0323 -0.3040
  185DOPG   D2B 2218   0.130   3.125  10.210 -0.0939 -0.0490  0.2318
  185DOPG   C3B 2219  -0.214   2.973  10.221  0.0419 -0.3375  0.0227
  185DOPG   C4B 2220  -0.451   2.795   9.826  0.1395  0.1895 -0.1074
  186DOPG   GL0 2221   5.953   0.466  11.879  0.0693 -0.1919  0.0185
  186DOPG   PO4 2222   6.119   0.021  11.754  0.1777 -0.2187 -0.0212
  186DOPG   GL1 2223   6.070   0.040  11.247 -0.1599 -0.2300  0.2305
  186DOPG   GL2 2224   6.237   0.263  11.127  0.0493 -0.0652  0.1362
  186DOPG   C1A 2225   5.776   0.134  10.895 -0.1829  0.2588 -0.0263
  186DOPG   D2A 2226   5.783   0.130  10.383  0.0986 -0.0852  0.2039
  186DOPG   C3A 2227   6.002   0.421  10.101 -0.0513 -0.2560  0.1901
  186DOPG   C4A 2228   6.251   0.769   9.919 -0.0632  0.1190  0.0927
  186DOPG   C1B 2229   6.247  -0.095  10.699  0.1911  0.2268 -0.0474
  186DOPG   D2B 2230   5.986  -0.383  10.612 -0.0985  0.0376 -0.0667
  186DOPG   C3B 2231   5.909  -0.337  10.203  0.0881 -0.0921  0.0919
  186DOPG   C4B 2232   6.193  -0.338   9.743 -0.0156 -0.0952 -0.1843
  187DOPG   GL0 2233   1.651   0.149  12.261 -0.1357 -0.1166 -0.0931
  187DOPG   PO4 2234   1.862   0.049  11.796  0.0310  0.0285 -0.2555
  187DOPG   GL1 2235   1.684   0.188  11.436  0.0085  0.1341  0.1951
  187DOPG   GL2 2236   1.362   0.206  11.449  0.0683 -0.0201  0.0922
  187DOPG   C1A 2237   1.687   0.126  11.035  0.2369 -0.2705 -0.1108
  187DOPG   D2A 2238   1.550  -0.100  10.687  0.1298  0.3271 -0.2777
  187DOPG   C3A 2239   1.370  -0.032  10.276 -0.1525 -0.2243  0.2295
  187DOPG   C4A 2240   1.231   0.025   9.876 -0.0729  0.0865  0.1508
  187DOPG   C1B 2241   1.186   0.285  11.004  0.0593 -0.1915 -0.1216
  187DOPG   D2B 2242   1.319   0.390  10.610  0.0632  0.0191  0.2844
  187DOPG   C3B 2243   1.293   0.489  10.176  0.2381  0.0921 -0.0635
  187DOPG   C4B 2244   1.235   0.868   9.928 -0.5237 -0.0826  0.3299
  188DOPG   GL0 2245   2.318   2.422  11.691  0.2328  0.0880 -0.2397
  188DOPG   PO4 2246   2.472   2.058  11.418 -0.0457 -0.0172 -0.1868
  188DOPG   GL1 2247   2.568   1.872  10.978 -0.3690  0.0720 -0.0074
  188DOPG   GL2 2248   2.333   1.673  10.916 -0.3187  0.1088 -0.4848
  188DOPG   C1A 2249   2.530   1.994  10.551 -0.2106  0.3405 -0.2468
  188DOPG   D2A 2250   2.593   2.075  10.112 -0.0191 -0.0054  0.1336
  188DOPG   C3A 2251   2.673   1.853   9.865 -0.1268 -0.0930  0.2752
  188DOPG   C4A 2252   2.548   1.646   9.522 -0.1103  0.0273  0.1346
  188DOPG   C1B 2253   2.267   1.521  10.576  0.0803 -0.1291 -0.1674
  188DOPG   D2B 2254   2.542   1.121  10.393  0.0164 -0.2950 -0.1970
  188DOPG   C3B 2255   2.413   1.022   9.952 -0.2032  0.1861  0.1858
  188DOPG   C4B 2256   2.550   0.687   9.668 -0.0142  0.2914  0.1618
  189DOPG   GL0 2257   6.404   3.725  11.810  0.4368  0.4066 -0.1203
  189DOPG   PO4 2258   6.449   3.691  11.359 -0.0306  0.3337  0.1779
  189DOPG   GL1 2259   6.224   3.717  10.959  0.1060  0.0312 -0.1923
  189DOPG   GL2 2260   6.250   3.987  10.842  0.1032 -0.1617  0.2364
  189DOPG   C1A 2261   6.163   3.444  10.529 -0.0113 -0.1776 -0.3794
  189DOPG   D2A 2262   6.242   3.449  10.064 -0.6227  0.1929  0.2367
  189DOPG   C3A 2263   6.434   3.095   9.736 -0.3280 -0.5844  0.0030
  189DOPG   C4A 2264   6.871   3.241   9.421  0.2595 -0.0232  0.1342
  189DOPG   C1B 2265   6.561   3.792  10.578  0.1471 -0.3277 -0.1013
  189DOPG   D2B 2266   6.708   3.909  10.102  0.0719  0.3126 -0.3558
  189DOPG   C3B 2267   6.255   3.988   9.839 -0.1662  0.2821 -0.2566
  189DOPG   C4B 2268   5.891   4.182   9.663  0.0854 -0.0671  0.1035
  190DOPG   GL0 2269   1.309   1.438  11.614 -0.3441 -0.1576  0.1766
  190DOPG   PO4 2270   1.502   1.112  11.802  0.0501  0.1399  0.2138
  190DOPG   GL1 2271   1.598   1.016  11.414 -0.2268 -0.2415  0.0513
  190DOPG   GL2 2272   1.859   0.888  11.442 -0.1225 -0.0221 -0.1396
  190DOPG   C1A 2273   1.475   1.100  11.144  0.0810 -0.1558  0.1364
  190DOPG   D2A 2274   1.350   1.421  10.776  0.0648 -0.3314 -0.1400
  190DOPG   C3A 2275   1.307   1.312  10.319  0.1305 -0.0430  0.0361
  190DOPG   C4A 2276   1.110   1.411   9.915  0.3023  0.0795 -0.0553
  190DOPG   C1B 2277   2.064   0.526  11.140  0.1199  0.0445  0.1476
  190DOPG   D2B 2278   2.175   0.134  11.305 -0.0623  0.0200  0.0042
  190DOPG   C3B 2279   2.027  -0.235  11.018 -0.4615 -0.0198  0.1340
  190DOPG   C4B 2280   1.753  -0.588  10.863  0.2703 -0.1813 -0.0894
  191DOPG   GL0 2281   5.426   0.423  11.634  0.1262 -0.1516  0.0554
  191DOPG   PO4 2282   5.147   0.030  11.514  0.1340  0.0010  0.1925
  191DOPG   GL1 2283   5.339   0.108  11.178  0.2835 -0.1370  0.1062
  191DOPG   GL2 2284   5.024   0.016  11.007  0.3405 -0.2005  0.3339
  191DOPG   C1A 2285   5.298   0.198  10.642  0.1830  0.2527 -0.0384
  191DOPG   D2A 2286   5.515   0.617  10.437  0.2141  0.0611  0.0555
  191DOPG   C3A 2287   5.422   0.988  10.538 -0.3248  0.0721 -0.1725
  191DOPG   C4A 2288   5.206   1.357  10.616  0.3681 -0.1014 -0.0537
  191DOPG   C1B 2289   4.745   0.216  10.731 -0.2576 -0.1758  0.2301
  191DOPG   D2B 2290   4.829   0.256  10.246 -0.0869  0.2071 -0.2115
  191DOPG   C3B 2291   5.118   0.302   9.984  0.3085 -0.2175  0.1970
  191DOPG   C4B 2292   5.544   0.423   9.829  0.0548 -0.0282  0.1488
  192DOPG   GL0 2293   0.786   5.967  11.208 -0.0193 -0.0634 -0.1383
  192DOPG   PO4 2294   1.280   5.779  11.292 -0.0157  0.3303 -0.1922
  192DOPG   GL1 2295   1.259   5.890  10.931  0.0229 -0.0633  0.2189
  192DOPG   GL2 2296   0.936   5.833  10.780  0.1561  0.0104  0.1639
  192DOPG   C1A 2297   1.382   5.877  10.470 -0.0939  0.2200 -0.0199
  192DOPG   D2A 2298   1.701   6.122  10.235 -0.2667 -0.3448 -0.0142
  192DOPG   C3A 2299   2.010   6.429  10.474 -0.2146  0.1525 -0.0468
  192DOPG   C4A 2300   2.243   6.769  10.407  0.0586  0.3077 -0.0188
  192DOPG   C1B 2301   0.968   6.269  10.486  0.4037  0.0233 -0.4093
  192DOPG   D2B 2302   0.816   6.552  10.197 -0.1969 -0.0925  0.0878
  192DOPG   C3B 2303   0.727   6.272   9.906 -0.3038  0.0418 -0.0316
  192DOPG   C4B 2304   0.912   6.120   9.654 -0.0935 -0.5445 -0.3002
  193DOPG   GL0 2305   6.203   1.437   7.410 -0.2110  0.1133 -0.0510
  193DOPG   PO4 2306   5.805   1.338   7.637 -0.1843  0.0951 -0.0893
  193DOPG   GL1 2307   5.757   1.375   8.101  0.0415 -0.1172  0.0533
  193DOPG   GL2 2308   5.865   1.736   8.138 -0.0868 -0.0433 -0.2857
  193DOPG   C1A 2309   5.784   1.350   8.593  0.0292  0.0982  0.1579
  193DOPG   D2A 2310   6.058   1.620   8.872 -0.0258  0.1983 -0.0986
  193DOPG   C3A 2311   6.264   1.467   9.262  0.0951  0.2320 -0.0622
  193DOPG   C4A 2312   6.425   1.631   9.652  0.2221  0.0951  0.0841
  193DOPG   C1B 2313   5.577   1.768   8.480 -0.1631  0.0018 -0.2604
  193DOPG   D2B 2314   5.331   1.874   8.776  0.0955  0.0149  0.1675
  193DOPG   C3B 2315   5.248   2.233   9.039 -0.3377 -0.0290  0.2508
  193DOPG   C4B 2316   5.485   2.525   9.209 -0.1728  0.0163  0.2445
  194DOPG   GL0 2317   6.001   3.350   7.078  0.2319 -0.1406  0.1249
  194DOPG   PO4 2318   6.312   3.056   6.945  0.2324 -0.0920  0.1745
  194DOPG   GL1 2319   6.474   3.039   6.466 -0.2639 -0.3143 -0.4002
  194DOPG   GL2 2320   6.764   2.841   6.376  0.1463 -0.4749  0.2039
  194DOPG   C1A 2321   6.543   3.104   5.970  0.2453  0.2573  0.1898
  194DOPG   D2A 2322   6.121   3.200   5.746  0.2366  0.2683 -0.0282
  194DOPG   C3A 2323   6.163   3.564   5.533 -0.2038 -0.0476  0.1510
  194DOPG   C4A 2324   6.213   4.018   5.690 -0.0393  0.0191  0.0035
  194DOPG   C1B 2325   6.502   2.671   6.097 -0.1235 -0.0373  0.1090
  194DOPG   D2B 2326   6.298   2.735   5.667  0.0863 -0.0636  0.0716
  194DOPG   C3B 2327   6.466   2.692   5.251  0.0811 -0.1401  0.0417
  194DOPG   C4B 2328   6.755   2.703   4.903 -0.0406  0.3041  0.0195
  195DOPG   GL0 2329   0.337   2.249   7.927  0.3667 -0.1648  0.2286
  195DOPG   PO4 2330   0.473   2.643   7.779 -0.1104  0.0420  0.0525
  195DOPG   GL1 2331   0.168   2.645   8.106  0.1265 -0.0689 -0.0312
  195DOPG   GL2 2332  -0.061   2.841   8.258  0.1601  0.2123 -0.0202
  195DOPG   C1A 2333   0.084   2.410   8.470 -0.2971 -0.1518 -0.0714
  195DOPG   D2A 2334   0.118   2.370   8.915 -0.1410 -0.0660  0.0413
  195DOPG   C3A 2335   0.198   1.958   9.109 -0.4913 -0.1167 -0.1150
  195DOPG   C4A 2336   0.524   1.686   8.993 -0.0641 -0.2519  0.0756
  195DOPG   C1B 2337  -0.095   3.026   8.615 -0.1667 -0.2907 -0.1253
  195DOPG   D2B 2338  -0.121   2.795   8.849  0.2933 -0.4389 -0.2365
  195DOPG   C3B 2339  -0.266   2.950   9.257 -0.2472  0.2310 -0.0758
  195DOPG   C4B 2340  -0.660   2.880   9.391 -0.1488  0.2081 -0.0071
  196DOPG   GL0 2341   0.637   3.552   7.645  0.2658 -0.0043  0.4226
  196DOPG   PO4 2342   0.949   3.928   7.663 -0.1046  0.1807  0.0908
  196DOPG   GL1 2343   1.030   3.806   8.106  0.1130  0.0106 -0.1647
  196DOPG   GL2 2344   1.424   3.740   8.214  0.0986 -0.0065  0.0774
  196DOPG   C1A 2345   0.968   3.717   8.358  0.2076 -0.0783 -0.1352
  196DOPG   D2A 2346   0.557   3.749   8.492  0.0927 -0.1649  0.1247
  196DOPG   C3A 2347   0.485   3.901   8.814  0.0608  0.1657  0.1085
  196DOPG   C4A 2348   0.512   3.704   9.326  0.1137  0.1974  0.0194
  196DOPG   C1B 2349   1.600   3.759   8.662 -0.0629  0.1460 -0.2685
  196DOPG   D2B 2350   1.648   3.835   9.048 -0.0860 -0.1436 -0.0939
  196DOPG   C3B 2351   1.938   3.608   9.244  0.3763 -0.0680 -0.1286
  196DOPG   C4B 2352   2.186   3.546   9.583 -0.1109  0.0551 -0.1946
  197DOPG   GL0 2353   3.649  -0.449   7.397 -0.0069 -0.2282  0.0456
  197DOPG   PO4 2354   3.757  -0.070   7.627 -0.0703 -0.0805  0.3044
  197DOPG   GL1 2355   3.805   0.117   8.009 -0.3973 -0.6772 -0.1045
  197DOPG   GL2 2356   3.647  -0.044   8.212 -0.0610  0.0697  0.0899
  197DOPG   C1A 2357   3.874   0.340   8.469 -0.4212  0.1282  0.0729
  197DOPG   D2A 2358   3.728   0.368   8.931  0.0255 -0.0282 -0.0220
  197DOPG   C3A 2359   3.893   0.584   9.232  0.1239 -0.1231  0.0864
  197DOPG   C4A 2360   3.896   0.679   9.696 -0.0992 -0.0313  0.1941
  197DOPG   C1B 2361   3.866  -0.178   8.613 -0.0799 -0.2216  0.2576
  197DOPG   D2B 2362   3.969  -0.420   8.997  0.1704 -0.0214  0.1945
  197DOPG   C3B 2363   3.748  -0.258   9.298 -0.1474  0.0657  0.1995
  197DOPG   C4B 2364   3.322  -0.268   9.427 -0.1247  0.0914  0.2239
  198DOPG   GL0 2365   3.825   5.673   7.580  0.3268 -0.2774  0.2394
  198DOPG   PO4 2366   3.808   5.359   7.789 -0.0035 -0.1875  0.0758
  198DOPG   GL1 2367   3.738   5.603   8.196 -0.2832 -0.1875  0.0768
  198DOPG   GL2 2368   3.572   5.325   8.285  0.1258  0.1080  0.0963
  198DOPG   C1A 2369   3.689   5.878   8.448  0.0132  0.2264 -0.1723
  198DOPG   D2A 2370   3.569   5.772   8.925 -0.4169  0.0412  0.0202
  198DOPG   C3A 2371   3.770   5.757   9.271  0.0865 -0.3601 -0.0610
  198DOPG   C4A 2372   4.178   5.584   9.434  0.1372  0.4618  0.1407
  198DOPG   C1B 2373   3.503   5.133   8.722  0.0261  0.1740 -0.0631
  198DOPG   D2B 2374   3.396   5.069   9.145 -0.0649 -0.0857  0.2194
  198DOPG   C3B 2375   3.612   4.773   9.307  0.1930  0.1583  0.4652
  198DOPG   C4B 2376   3.678   4.314   9.286  0.1221  0.1525 -0.1130
  199DOPG   GL0 2377   2.659   5.196   7.824 -0.0806  0.1512  0.0706
  199DOPG   PO4 2378   3.077   5.308   7.685  0.1658 -0.1233 -0.0079
  199DOPG   GL1 2379   3.131   5.369   8.129 -0.1920  0.0857 -0.2480
  199DOPG   GL2 2380   3.102   5.042   8.178  0.0573  0.0729  0.3507
  199DOPG   C1A 2381   3.221   5.546   8.533  0.0656 -0.0729 -0.3666
  199DOPG   D2A 2382   3.101   5.451   8.885 -0.1058  0.1222 -0.2942
  199DOPG   C3A 2383   3.294   5.547   9.324  0.0949 -0.1190 -0.0915
  199DOPG   C4A 2384   3.447   5.293   9.601 -0.0821  0.0540  0.2008
  199DOPG   C1B 2385   3.050   4.991   8.599 -0.0084  0.2403 -0.0064
  199DOPG   D2B 2386   2.909   4.629   8.744 -0.0772 -0.0910  0.0020
  199DOPG   C3B 2387   3.186   4.530   9.087 -0.0621  0.1805 -0.0477
  199DOPG   C4B 2388   3.210   4.374   9.564 -0.1382  0.0372 -0.1062
  200DOPG   GL0 2389   1.498   3.493   7.299  0.0261 -0.2030  0.1266
  200DOPG   PO4 2390   1.672   3.767   7.567  0.0576  0.0112 -0.0025
  200DOPG   GL1 2391   1.889   3.721   7.954 -0.3374 -0.1298  0.2352
  200DOPG   GL2 2392   1.812   3.454   8.125 -0.4049 -0.0798  0.0222
  200DOPG   C1A 2393   1.995   3.932   8.431  0.0234  0.2374  0.1452
  200DOPG   D2A 2394   2.052   4.036   8.920 -0.4341 -0.1488  0.1910
  200DOPG   C3A 2395   1.927   4.216   9.321 -0.1163  0.1191 -0.4950
  200DOPG   C4A 2396   1.669   4.365   9.628  0.2093  0.1248 -0.1027
  200DOPG   C1B 2397   1.793   3.215   8.460 -0.0156 -0.0166 -0.0097
  200DOPG   D2B 2398   1.974   3.032   8.798  0.0893 -0.3827 -0.0965
  200DOPG   C3B 2399   1.816   3.047   9.266 -0.0475 -0.0506  0.1484
  200DOPG   C4B 2400   1.525   2.892   9.627 -0.2422 -0.2039 -0.0965
  201DOPG   GL0 2401   5.298   0.078   7.423 -0.0692 -0.0352  0.1868
  201DOPG   PO4 2402   5.153   0.245   7.813  0.0102 -0.0868  0.0147
  201DOPG   GL1 2403   4.879   0.222   8.227 -0.1610 -0.0094 -0.1450
  201DOPG   GL2 2404   4.757  -0.088   8.264  0.2274  0.0660 -0.1283
  201DOPG   C1A 2405   4.763   0.490   8.574 -0.0695  0.1759  0.0355
  201DOPG   D2A 2406   4.496   0.518   8.906  0.0444  0.1162 -0.1634
  201DOPG   C3A 2407   4.731   0.696   9.250  0.0766 -0.4223 -0.0789
  201DOPG   C4A 2408   5.057   0.706   9.618  0.1170 -0.0622 -0.0072
  201DOPG   C1B 2409   4.802  -0.278   8.629  0.0975 -0.0116  0.0574
  201DOPG   D2B 2410   4.794  -0.167   9.117 -0.1777 -0.0554 -0.0653
  201DOPG   C3B 2411   4.532   0.067   9.194 -0.1684 -0.1485  0.0872
  201DOPG   C4B 2412   4.118   0.122   9.135  0.1508  0.1780  0.0993
  202DOPG   GL0 2413   1.398   1.531   7.436  0.2380  0.1122 -0.0610
  202DOPG   PO4 2414   1.396   1.327   7.772 -0.4908  0.0555  0.1452
  202DOPG   GL1 2415   1.191   1.175   8.141 -0.2763  0.3701  0.1682
  202DOPG   GL2 2416   0.915   0.973   8.272  0.0581 -0.1820  0.0928
  202DOPG   C1A 2417   1.216   1.208   8.608  0.1677 -0.0061 -0.0552
  202DOPG   D2A 2418   1.279   1.050   8.975  0.1477  0.1288 -0.0861
  202DOPG   C3A 2419   0.859   0.923   9.263  0.1507  0.0725  0.2628
  202DOPG   C4A 2420   0.643   0.829   9.613 -0.1406  0.1118 -0.0754
  202DOPG   C1B 2421   0.916   0.721   8.683 -0.0809  0.2331 -0.1587
  202DOPG   D2B 2422   0.892   0.349   9.078 -0.0020 -0.2004  0.1266
  202DOPG   C3B 2423   1.259   0.130   9.220 -0.0168 -0.0948  0.1161
  202DOPG   C4B 2424   1.561  -0.116   8.997 -0.2893 -0.0900  0.0413
  203DOPG   GL0 2425   0.818   6.031   7.212 -0.0126 -0.0025 -0.2045
  203DOPG   PO4 2426   0.800   5.701   7.673  0.3034  0.0712 -0.0289
  203DOPG   GL1 2427   0.864   5.908   8.101  0.0999 -0.0022  0.0903
  203DOPG   GL2 2428   1.091   5.620   8.236 -0.0182 -0.0897  0.2577
  203DOPG   C1A 2429   0.999   6.027   8.544 -0.0771 -0.1793  0.0448
  203DOPG   D2A 2430   0.680   6.018   8.890  0.0602  0.1207  0.0207
  203DOPG   C3A 2431   0.580   6.180   9.223 -0.1842  0.0832 -0.3400
  203DOPG   C4A 2432   0.575   6.563   9.488 -0.0574  0.2153  0.1525
  203DOPG   C1B 2433   0.988   5.472   8.560 -0.0288  0.3835  0.0640
  203DOPG   D2B 2434   0.945   5.560   8.988 -0.0507 -0.1272  0.0904
  203DOPG   C3B 2435   0.715   5.659   9.406  0.0229  0.1661  0.2770
  203DOPG   C4B 2436   0.519   5.839   9.704  0.0798 -0.1192  0.1317
  204DOPG   GL0 2437   4.258   6.271   7.639 -0.0953 -0.1307 -0.0923
  204DOPG   PO4 2438   4.306   6.278   8.067  0.1547 -0.4366  0.1012
  204DOPG   GL1 2439   4.456   5.966   8.314 -0.0945 -0.3451  0.0296
  204DOPG   GL2 2440   4.163   5.920   8.394 -0.2312  0.2042 -0.1398
  204DOPG   C1A 2441   4.743   5.677   8.660  0.1319 -0.1266  0.2169
  204DOPG   D2A 2442   4.713   5.608   9.141 -0.1492  0.1987  0.1188
  204DOPG   C3A 2443   4.579   5.252   9.456 -0.1232 -0.0436  0.0491
  204DOPG   C4A 2444   4.670   4.796   9.401  0.1725 -0.0429 -0.0678
  204DOPG   C1B 2445   4.274   5.751   8.895 -0.0754  0.4795 -0.0290
  204DOPG   D2B 2446   4.426   6.003   9.238 -0.0069 -0.1911  0.0340
  204DOPG   C3B 2447   4.475   5.780   9.732 -0.0390  0.0759 -0.0143
  204DOPG   C4B 2448   4.506   5.825  10.205  0.3942 -0.2468  0.0061
  205DOPG   GL0 2449   1.120   0.876   7.777 -0.0618 -0.4684 -0.2170
  205DOPG   PO4 2450   1.212   0.627   8.026  0.0331 -0.0129  0.0505
  205DOPG   GL1 2451   1.396   0.660   8.465  0.0270 -0.3344  0.3545
  205DOPG   GL2 2452   1.327   0.286   8.592 -0.1249  0.3161 -0.1056
  205DOPG   C1A 2453   1.707   0.796   8.850 -0.1185  0.1882  0.1947
  205DOPG   D2A 2454   1.704   0.957   9.220  0.4180 -0.4450 -0.1414
  205DOPG   C3A 2455   1.616   1.379   9.182  0.3603 -0.2293 -0.1305
  205DOPG   C4A 2456   1.509   1.584   8.839 -0.1509 -0.2621  0.2189
  205DOPG   C1B 2457   1.287   0.554   8.943 -0.0732  0.0718 -0.2780
  205DOPG   D2B 2458   1.364   0.631   9.321 -0.2781  0.0076  0.1251
  205DOPG   C3B 2459   1.072   0.440   9.563  0.0637  0.1616  0.1199
  205DOPG   C4B 2460   0.860   0.455   9.950 -0.1607 -0.3719  0.1165
  206DOPG   GL0 2461   6.912   0.507   7.528 -0.2820 -0.3145  0.0190
  206DOPG   PO4 2462   6.649   0.743   7.812  0.1595  0.2292  0.2605
  206DOPG   GL1 2463   6.501   1.065   8.167  0.0911 -0.2403 -0.0366
  206DOPG   GL2 2464   6.183   0.964   8.238  0.0774 -0.0783 -0.1867
  206DOPG   C1A 2465   6.254   1.425   8.433  0.0301  0.1289 -0.3592
  206DOPG   D2A 2466   6.106   1.955   8.525  0.0692  0.1261 -0.1076
  206DOPG   C3A 2467   6.203   2.113   8.936  0.0855  0.0578 -0.0951
  206DOPG   C4A 2468   6.310   2.011   9.394  0.2066 -0.2219  0.1128
  206DOPG   C1B 2469   6.148   0.959   8.713  0.0716  0.0494  0.1245
  206DOPG   D2B 2470   6.357   0.971   9.072  0.1360  0.0250  0.0057
  206DOPG   C3B 2471   6.125   1.044   9.456  0.0024  0.0817 -0.1031
  206DOPG   C4B 2472   6.047   1.213   9.910 -0.3040 -0.0503 -0.3001
  207DOPG   GL0 2473   3.550  -0.259   6.914 -0.1564  0.0001  0.0762
  207DOPG   PO4 2474   3.665   0.126   6.842 -0.0613 -0.0650  0.0216
  207DOPG   GL1 2475   3.503   0.473   6.551  0.0221 -0.1039 -0.1796
  207DOPG   GL2 2476   3.394   0.753   6.604  0.2113  0.0283 -0.0122
  207DOPG   C1A 2477   3.322   0.589   6.142 -0.0885  0.2741  0.1536
  207DOPG   D2A 2478   3.155   0.639   5.746 -0.0371 -0.3388  0.2099
  207DOPG   C3A 2479   2.996   0.375   5.484  0.2004 -0.0383 -0.0303
  207DOPG   C4A 2480   2.896  -0.071   5.784  0.0154  0.2652  0.0077
  207DOPG   C1B 2481   3.537   1.069   6.259 -0.1200  0.2541  0.0217
  207DOPG   D2B 2482   3.495   1.251   5.867  0.1290  0.4087 -0.0510
  207DOPG   C3B 2483   3.487   1.019   5.515 -0.0253  0.1492 -0.2248
  207DOPG   C4B 2484   3.207   0.923   5.170 -0.2744 -0.0966 -0.2186
  208DOPG   GL0 2485   1.394   0.129   7.663  0.1619 -0.2690  0.3051
  208DOPG   PO4 2486   1.791   0.467   7.812  0.1496 -0.1174 -0.1310
  208DOPG   GL1 2487   1.966   0.523   8.255  0.0725  0.1665 -0.0560
  208DOPG   GL2 2488   1.817   0.354   8.612  0.0311 -0.0213 -0.2148
  208DOPG   C1A 2489   2.153   0.805   8.510 -0.2650 -0.1062  0.3105
  208DOPG   D2A 2490   2.551   0.924   8.721  0.0203 -0.1938 -0.1451
  208DOPG   C3A 2491   2.612   1.306   8.989  0.3601  0.0265  0.1864
  208DOPG   C4A 2492   2.702   1.782   9.024  0.0238  0.0466 -0.0037
  208DOPG   C1B 2493   2.040   0.466   8.987  0.0232 -0.1022  0.0606
  208DOPG   D2B 2494   2.071   0.654   9.362 -0.0379  0.0245  0.1522
  208DOPG   C3B 2495   2.080   1.136   9.531 -0.0299  0.2178  0.0967
  208DOPG   C4B 2496   2.016   1.651   9.573 -0.2929  0.0518 -0.5807
  209DOPG   GL0 2497   6.437   6.385   8.197  0.0347 -0.0095 -0.2273
  209DOPG   PO4 2498   6.540   6.173   7.901 -0.0461 -0.3925  0.2487
  209DOPG   GL1 2499   6.517   5.883   8.278  0.1735  0.0142 -0.2164
  209DOPG   GL2 2500   6.745   6.039   8.494  0.1499  0.1877  0.1225
  209DOPG   C1A 2501   6.441   5.755   8.727 -0.0973  0.0503 -0.0194
  209DOPG   D2A 2502   6.073   5.599   9.033  0.0486  0.0290  0.1171
  209DOPG   C3A 2503   6.045   5.787   9.414 -0.2345  0.1874 -0.0141
  209DOPG   C4A 2504   5.702   6.109   9.678 -0.0561  0.0187 -0.1633
  209DOPG   C1B 2505   6.667   6.160   8.957 -0.1959  0.0074 -0.0645
  209DOPG   D2B 2506   6.489   6.394   9.291  0.0502  0.4490 -0.0399
  209DOPG   C3B 2507   6.637   6.837   9.415  0.0288  0.2033  0.1180
  209DOPG   C4B 2508   6.505   7.219   9.465  0.0989  0.2552  0.0230
  210DOPG   GL0 2509   0.692  -0.386   6.546 -0.0154  0.2384  0.3248
  210DOPG   PO4 2510   0.915  -0.100   6.885 -0.1874  0.1014 -0.0263
  210DOPG   GL1 2511   1.128  -0.177   6.444  0.1615  0.1330 -0.2516
  210DOPG   GL2 2512   1.365  -0.032   6.118 -0.2492 -0.3963  0.2730
  210DOPG   C1A 2513   0.806   0.004   6.183 -0.0020  0.1018 -0.1190
  210DOPG   D2A 2514   0.587   0.507   6.119 -0.0725 -0.2566 -0.0692
  210DOPG   C3A 2515   0.790   0.631   5.776  0.1315  0.1276  0.0927
  210DOPG   C4A 2516   0.893   0.517   5.350 -0.1320 -0.2467 -0.2206
  210DOPG   C1B 2517   1.346  -0.041   5.644 -0.1732  0.0789 -0.0374
  210DOPG   D2B 2518   1.356   0.133   5.213 -0.0073  0.2096 -0.1412
  210DOPG   C3B 2519   1.473  -0.180   4.930 -0.1329 -0.0458 -0.3365
  210DOPG   C4B 2520   1.796  -0.367   4.815 -0.1314 -0.1145 -0.3222
  211DOPG   GL0 2521   5.134   2.270   7.265  0.0699 -0.2441  0.0193
  211DOPG   PO4 2522   4.630   2.341   7.371 -0.0188 -0.0158  0.1235
  211DOPG   GL1 2523   4.156   2.350   7.192 -0.2827 -0.1996  0.2643
  211DOPG   GL2 2524   4.272   2.443   6.777  0.0611  0.0580  0.0115
  211DOPG   C1A 2525   3.779   2.310   6.891  0.1932  0.1891 -0.0359
  211DOPG   D2A 2526   3.584   2.276   6.438 -0.0909  0.1498  0.0843
  211DOPG   C3A 2527   3.782   2.040   6.141  0.2480  0.1106  0.1865
  211DOPG   C4A 2528   4.193   2.213   6.043 -0.0036 -0.0345 -0.2985
  211DOPG   C1B 2529   4.302   1.987   6.730 -0.1040  0.0470  0.1271
  211DOPG   D2B 2530   4.247   1.607   6.463  0.0713 -0.0898 -0.1678
  211DOPG   C3B 2531   4.194   1.537   5.966  0.1597 -0.2244  0.1632
  211DOPG   C4B 2532   3.841   1.584   5.901 -0.0098  0.0176 -0.2481
  212DOPG   GL0 2533   5.899   0.418   6.465  0.1368  0.0803 -0.0004
  212DOPG   PO4 2534   6.094   0.885   6.618  0.1906  0.2899 -0.2615
  212DOPG   GL1 2535   6.328   0.656   6.288  0.4341 -0.1672 -0.0723
  212DOPG   GL2 2536   6.617   0.872   6.203 -0.1374  0.1103 -0.1839
  212DOPG   C1A 2537   6.111   0.409   5.963 -0.1303 -0.0587  0.0680
  212DOPG   D2A 2538   5.832   0.310   5.673 -0.1348  0.2464 -0.0878
  212DOPG   C3A 2539   5.480   0.387   5.400 -0.0066 -0.2844 -0.0095
  212DOPG   C4A 2540   5.349   0.779   5.442  0.1840 -0.0577  0.1635
  212DOPG   C1B 2541   6.798   0.780   5.861  0.0238  0.1739 -0.0523
  212DOPG   D2B 2542   6.850   0.969   5.515 -0.0210 -0.2245 -0.1467
  212DOPG   C3B 2543   7.123   1.409   5.478  0.0633 -0.3098  0.1649
  212DOPG   C4B 2544   7.321   1.391   5.094  0.3851  0.3257  0.0927
  213DOPG   GL0 2545   4.322   0.161   7.264 -0.0360 -0.1071 -0.0428
  213DOPG   PO4 2546   4.344   0.636   7.332 -0.1386 -0.0072 -0.0199
  213DOPG   GL1 2547   4.302   0.966   7.723 -0.3638  0.2302  0.1225
  213DOPG   GL2 2548   3.974   0.907   7.905 -0.1136 -0.0391 -0.1379
  213DOPG   C1A 2549   4.255   1.215   8.148  0.3633  0.2786 -0.1302
  213DOPG   D2A 2550   3.953   1.456   8.444  0.2151  0.0280  0.0598
  213DOPG   C3A 2551   4.006   1.688   8.813 -0.2752 -0.0954 -0.0481
  213DOPG   C4A 2552   3.947   1.782   9.233 -0.1858  0.1715  0.4056
  213DOPG   C1B 2553   4.135   0.699   8.224  0.1167  0.0803 -0.1356
  213DOPG   D2B 2554   4.375   0.327   8.194  0.0916  0.1502 -0.1054
  213DOPG   C3B 2555   4.391   0.118   8.634  0.0619  0.4358 -0.0225
  213DOPG   C4B 2556   4.384  -0.289   8.775  0.1254  0.1961  0.1780
  214DOPG   GL0 2557   6.176   0.106   7.234 -0.2261 -0.0351  0.1296
  214DOPG   PO4 2558   6.182   0.554   7.535  0.1135  0.0706  0.1214
  214DOPG   GL1 2559   6.025   0.527   8.055 -0.0363  0.0379  0.3753
  214DOPG   GL2 2560   6.255   0.412   8.197 -0.0514 -0.0401 -0.1575
  214DOPG   C1A 2561   5.848   0.606   8.423  0.0837 -0.0821  0.0065
  214DOPG   D2A 2562   5.772   0.717   8.883  0.2270 -0.1298  0.1069
  214DOPG   C3A 2563   5.855   1.156   9.053  0.0671  0.2474  0.1402
  214DOPG   C4A 2564   5.537   1.466   9.032 -0.0166  0.0880 -0.2246
  214DOPG   C1B 2565   5.983   0.066   8.416 -0.0632 -0.1346 -0.0224
  214DOPG   D2B 2566   5.894   0.129   8.914 -0.0821  0.2851 -0.2951
  214DOPG   C3B 2567   6.188   0.328   9.242  0.0739 -0.0263 -0.1441
  214DOPG   C4B 2568   6.023   0.534   9.545 -0.1134  0.0183  0.2269
  215DOPG   GL0 2569   1.419   4.478   7.158 -0.0568  0.1177 -0.0682
  215DOPG   PO4 2570   1.510   4.598   6.722  0.1222 -0.0757 -0.0996
  215DOPG   GL1 2571   1.670   4.853   6.326  0.2772  0.2277 -0.0976
  215DOPG   GL2 2572   1.580   5.139   6.259 -0.0205 -0.1177  0.2033
  215DOPG   C1A 2573   1.846   4.725   5.953  0.3006  0.0630  0.2016
  215DOPG   D2A 2574   2.016   4.496   5.512  0.0934  0.0805  0.0754
  215DOPG   C3A 2575   2.439   4.331   5.551  0.3354  0.0638  0.1085
  215DOPG   C4A 2576   2.820   4.109   5.759 -0.1363 -0.1010 -0.2952
  215DOPG   C1B 2577   1.519   5.156   5.802  0.1040 -0.2815  0.0552
  215DOPG   D2B 2578   1.534   4.738   5.568 -0.0162 -0.0325  0.2998
  215DOPG   C3B 2579   1.483   4.375   5.454  0.0410  0.0577 -0.0418
  215DOPG   C4B 2580   1.623   3.975   5.445 -0.2938 -0.4241  0.1904
  216DOPG   GL0 2581   5.065   5.184   7.930 -0.0287  0.3506 -0.0413
  216DOPG   PO4 2582   4.891   4.959   7.627  0.0494  0.1854 -0.2904
  216DOPG   GL1 2583   4.791   4.725   8.029  0.3995  0.1210 -0.1569
  216DOPG   GL2 2584   4.637   5.054   8.214  0.2930 -0.2279  0.1628
  216DOPG   C1A 2585   5.043   4.674   8.385  0.0832 -0.0262  0.0868
  216DOPG   D2A 2586   5.236   4.843   8.688  0.1930 -0.0351  0.0449
  216DOPG   C3A 2587   5.601   5.174   8.713  0.0066  0.1517 -0.1216
  216DOPG   C4A 2588   6.019   5.442   8.579 -0.0895 -0.1440 -0.2167
  216DOPG   C1B 2589   4.787   5.152   8.631 -0.0682 -0.1399 -0.0379
  216DOPG   D2B 2590   5.117   5.434   8.816 -0.2594 -0.2252 -0.0328
  216DOPG   C3B 2591   5.156   5.398   9.274 -0.1506 -0.0473 -0.2382
  216DOPG   C4B 2592   5.167   4.997   9.517  0.0529 -0.1496  0.1408
  217DOPG   GL0 2593   6.017   3.006   7.504 -0.3334 -0.1051 -0.1114
  217DOPG   PO4 2594   6.410   2.815   7.736  0.0173  0.2205 -0.0981
  217DOPG   GL1 2595   6.157   2.430   8.087  0.3064 -0.0509 -0.1992
  217DOPG   GL2 2596   5.911   2.649   8.084 -0.0458 -0.2599 -0.0421
  217DOPG   C1A 2597   6.110   2.467   8.536 -0.0008  0.2221 -0.3120
  217DOPG   D2A 2598   5.943   2.602   8.950 -0.1618 -0.0805 -0.3847
  217DOPG   C3A 2599   6.171   2.434   9.273  0.2940 -0.2193  0.1316
  217DOPG   C4A 2600   6.634   2.649   9.300 -0.1083 -0.5870 -0.0267
  217DOPG   C1B 2601   5.808   2.877   8.463  0.1564 -0.0286  0.1258
  217DOPG   D2B 2602   5.650   3.060   8.769  0.0488 -0.0567 -0.1936
  217DOPG   C3B 2603   5.331   3.025   9.013  0.2164 -0.0654 -0.0278
  217DOPG   C4B 2604   5.379   3.115   9.468 -0.2673 -0.1377 -0.2330
  218DOPG   GL0 2605   5.348   1.578   7.371  0.0138 -0.0214 -0.0469
  218DOPG   PO4 2606   5.040   1.605   7.680  0.2300  0.2549 -0.1627
  218DOPG   GL1 2607   4.591   1.554   7.737 -0.0950  0.2288  0.1649
  218DOPG   GL2 2608   4.655   1.465   7.988 -0.0231 -0.1795 -0.1081
  218DOPG   C1A 2609   4.128   1.493   7.693 -0.0663 -0.1357  0.2171
  218DOPG   D2A 2610   3.707   1.395   7.757  0.1531  0.2067 -0.1152
  218DOPG   C3A 2611   3.571   1.632   7.318  0.0409  0.1584 -0.1230
  218DOPG   C4A 2612   3.326   1.816   7.072  0.0650  0.1758 -0.1631
  218DOPG   C1B 2613   4.306   1.759   8.185 -0.0671 -0.0324 -0.0645
  218DOPG   D2B 2614   3.885   1.759   8.076 -0.1125  0.0218  0.1063
  218DOPG   C3B 2615   3.576   1.736   8.274  0.2173  0.1269  0.2557
  218DOPG   C4B 2616   3.366   1.906   8.718  0.0768  0.1765  0.2898
  219DOPG   GL0 2617   5.704   3.858   7.598  0.0608  0.0750  0.9220
  219DOPG   PO4 2618   5.501   4.174   7.868  0.0786 -0.0634  0.1686
  219DOPG   GL1 2619   5.278   4.181   8.261  0.1201 -0.2391  0.0413
  219DOPG   GL2 2620   4.904   4.147   8.231  0.2208  0.3387 -0.1794
  219DOPG   C1A 2621   5.278   4.300   8.632  0.0141 -0.1229  0.1549
  219DOPG   D2A 2622   5.436   4.419   9.027  0.0290  0.1274 -0.1159
  219DOPG   C3A 2623   5.478   4.410   9.471  0.3683 -0.1147  0.0459
  219DOPG   C4A 2624   5.020   4.466   9.608  0.2827  0.1918  0.1048
  219DOPG   C1B 2625   4.621   3.777   8.528 -0.0515 -0.1811  0.0915
  219DOPG   D2B 2626   4.409   3.523   8.803 -0.1537 -0.1272 -0.0393
  219DOPG   C3B 2627   4.573   3.217   9.174 -0.1051 -0.2270  0.1851
  219DOPG   C4B 2628   4.928   2.988   9.326 -0.0994  0.1231  0.0067
  220DOPG   GL0 2629   2.562   5.362   8.324  0.0230  0.0726  0.2810
  220DOPG   PO4 2630   2.071   5.526   8.282  0.1408  0.4131  0.0153
  220DOPG   GL1 2631   2.084   5.901   8.544  0.0625 -0.3632  0.0079
  220DOPG   GL2 2632   2.382   5.740   8.605 -0.1797  0.1661  0.1447
  220DOPG   C1A 2633   1.916   6.011   8.915 -0.4089 -0.0699 -0.0351
  220DOPG   D2A 2634   1.805   6.133   9.302 -0.4873  0.0310 -0.1656
  220DOPG   C3A 2635   2.161   6.232   9.567 -0.1405  0.0821  0.3106
  220DOPG   C4A 2636   2.249   6.390  10.051 -0.1622  0.2044 -0.1142
  220DOPG   C1B 2637   2.254   5.677   9.062  0.3427  0.0487  0.3874
  220DOPG   D2B 2638   2.650   5.539   9.273 -0.2989 -0.3036  0.0085
  220DOPG   C3B 2639   2.922   5.393   9.661  0.0399 -0.1975 -0.0069
  220DOPG   C4B 2640   2.947   5.297  10.107  0.1416 -0.1379 -0.0173
  221DOPG   GL0 2641   4.645   4.014   7.259  0.0291 -0.0908 -0.1639
  221DOPG   PO4 2642   4.289   3.993   7.654  0.1379 -0.0714 -0.0178
  221DOPG   GL1 2643   4.454   3.749   8.007  0.0396  0.0471 -0.1260
  221DOPG   GL2 2644   4.360   3.978   8.168  0.2524  0.0300  0.2056
  221DOPG   C1A 2645   4.344   3.443   8.347  0.0321  0.5182 -0.0932
  221DOPG   D2A 2646   3.917   3.292   8.564  0.0831  0.1220  0.2323
  221DOPG   C3A 2647   3.905   3.290   8.987 -0.1374  0.0121 -0.0255
  221DOPG   C4A 2648   4.184   2.960   9.242  0.0483 -0.3854  0.0538
  221DOPG   C1B 2649   3.988   3.747   8.220 -0.0485 -0.1552  0.0530
  221DOPG   D2B 2650   3.607   3.541   8.015 -0.0342  0.2395  0.1308
  221DOPG   C3B 2651   3.687   3.138   8.184  0.0435  0.0648  0.0629
  221DOPG   C4B 2652   3.806   2.712   8.015 -0.0167 -0.0249 -0.2158
  222DOPG   GL0 2653   2.221   6.046   7.606 -0.1713  0.0197  0.1954
  222DOPG   PO4 2654   2.015   6.051   7.989  0.0341  0.0350 -0.0515
  222DOPG   GL1 2655   1.852   6.304   8.299 -0.0780 -0.1414  0.0198
  222DOPG   GL2 2656   1.536   6.284   8.505 -0.1450  0.1501  0.4051
  222DOPG   C1A 2657   2.052   6.396   8.649 -0.0660 -0.1442  0.0819
  222DOPG   D2A 2658   2.113   6.425   9.076 -0.2266  0.2512 -0.4249
  222DOPG   C3A 2659   1.865   6.699   9.319  0.1210 -0.0429 -0.2001
  222DOPG   C4A 2660   1.590   6.834   9.681  0.0497 -0.1803 -0.1220
  222DOPG   C1B 2661   1.377   5.950   8.825 -0.0018  0.0828  0.0561
  222DOPG   D2B 2662   1.417   5.796   9.217 -0.2558  0.0584  0.0940
  222DOPG   C3B 2663   1.717   5.542   9.294 -0.0174 -0.1072 -0.4298
  222DOPG   C4B 2664   1.526   5.302   9.712 -0.1443  0.1235  0.2352
  223DOPG   GL0 2665   0.664   4.565   7.758  0.0661 -0.0602 -0.0286
  223DOPG   PO4 2666   0.416   4.824   7.823  0.5841 -0.0920 -0.0086
  223DOPG   GL1 2667   0.260   4.771   8.250 -0.0130 -0.1560  0.1053
  223DOPG   GL2 2668  -0.057   4.492   8.333  0.2569  0.2578 -0.0041
  223DOPG   C1A 2669   0.317   4.714   8.688 -0.3373 -0.2008  0.1188
  223DOPG   D2A 2670   0.305   4.320   8.908  0.2959 -0.0677  0.2440
  223DOPG   C3A 2671   0.633   4.202   9.233  0.1413 -0.1256 -0.2280
  223DOPG   C4A 2672   0.806   4.378   9.627  0.0651  0.1155 -0.1043
  223DOPG   C1B 2673  -0.345   4.184   8.617 -0.3013  0.2759 -0.2686
  223DOPG   D2B 2674  -0.756   4.136   8.749  0.1925  0.1087 -0.3592
  223DOPG   C3B 2675  -0.879   4.012   9.129  0.2263 -0.1506 -0.1711
  223DOPG   C4B 2676  -1.093   3.679   9.554 -0.1468 -0.2830  0.1896
  224DOPG   GL0 2677   1.517   0.573   7.370  0.2468  0.1314 -0.0338
  224DOPG   PO4 2678   1.366   0.685   6.967  0.0893  0.0047  0.0286
  224DOPG   GL1 2679   1.413   0.770   6.592  0.2460 -0.0232  0.2319
  224DOPG   GL2 2680   1.736   1.005   6.589  0.2016 -0.2515 -0.1119
  224DOPG   C1A 2681   1.485   0.749   6.150 -0.2478 -0.0475 -0.0647
  224DOPG   D2A 2682   1.352   0.939   5.808  0.1759 -0.2217 -0.0769
  224DOPG   C3A 2683   1.310   1.333   5.546 -0.0318 -0.4907 -0.0343
  224DOPG   C4A 2684   1.549   1.576   5.201 -0.2651 -0.0854 -0.1666
  224DOPG   C1B 2685   1.888   1.230   6.385 -0.1649  0.1927  0.0283
  224DOPG   D2B 2686   2.205   1.420   6.261 -0.0974 -0.1272  0.1209
  224DOPG   C3B 2687   2.279   1.786   5.931 -0.1270  0.2244  0.0184
  224DOPG   C4B 2688   2.745   1.889   5.746  0.1439  0.1209 -0.2782
  225DOPG   GL0 2689   3.425   0.105   7.296  0.0677 -0.1261 -0.1012
  225DOPG   PO4 2690   3.112   0.177   6.901  0.2483 -0.1161 -0.0191
  225DOPG   GL1 2691   3.267  -0.056   6.541 -0.2095 -0.2709  0.0880
  225DOPG   GL2 2692   3.165  -0.335   6.500  0.1305  0.0593  0.1854
  225DOPG   C1A 2693   3.294   0.127   6.152  0.5762 -0.0850 -0.1455
  225DOPG   D2A 2694   3.375   0.157   5.665 -0.1703  0.0903  0.0758
  225DOPG   C3A 2695   3.630   0.557   5.510  0.1637 -0.0372  0.0467
  225DOPG   C4A 2696   3.762   0.754   5.113 -0.2867 -0.1154  0.2272
  225DOPG   C1B 2697   3.274  -0.372   6.027  0.0277 -0.1641  0.3374
  225DOPG   D2B 2698   3.236  -0.523   5.491  0.2571  0.0882 -0.1560
  225DOPG   C3B 2699   3.171  -0.146   5.298 -0.2544  0.0997 -0.1387
  225DOPG   C4B 2700   2.835   0.055   5.087 -0.0397 -0.3035  0.1419
  226DOPG   GL0 2701   5.129   3.185   6.800  0.1331  0.0411  0.2326
  226DOPG   PO4 2702   4.792   3.030   6.761  0.2088 -0.3960  0.3704
  226DOPG   GL1 2703   4.593   2.797   6.459 -0.2545  0.1784 -0.0476
  226DOPG   GL2 2704   4.570   3.010   6.248  0.0368 -0.1934  0.0241
  226DOPG   C1A 2705   4.600   2.557   6.010 -0.1212  0.0834 -0.0030
  226DOPG   D2A 2706   4.594   2.241   5.752  0.0076  0.1663 -0.1278
  226DOPG   C3A 2707   4.206   1.932   5.617  0.1095  0.2994  0.0975
  226DOPG   C4A 2708   3.829   2.012   5.597  0.1794  0.0637  0.0662
  226DOPG   C1B 2709   4.474   3.073   5.752 -0.1031 -0.1069 -0.0186
  226DOPG   D2B 2710   4.296   3.197   5.433  0.0257 -0.3644 -0.0204
  226DOPG   C3B 2711   4.058   2.938   5.249  0.1201  0.3129  0.2199
  226DOPG   C4B 2712   3.558   3.047   5.175 -0.0310  0.2065 -0.0771
  227DOPG   GL0 2713   1.496   4.092   6.599 -0.2059 -0.0945 -0.0389
  227DOPG   PO4 2714   1.651   3.921   6.958 -0.0619 -0.1102  0.0156
  227DOPG   GL1 2715   1.975   3.860   6.574 -0.0729 -0.2328  0.1488
  227DOPG   GL2 2716   1.675   3.664   6.431  0.0369  0.0817  0.0009
  227DOPG   C1A 2717   2.261   3.638   6.261 -0.2495  0.1656  0.3509
  227DOPG   D2A 2718   2.063   3.293   6.079 -0.1628  0.0152 -0.1156
  227DOPG   C3A 2719   1.620   3.140   6.226 -0.2505 -0.1480  0.4355
  227DOPG   C4A 2720   1.196   3.224   6.402 -0.0015  0.1135 -0.1386
  227DOPG   C1B 2721   1.708   3.703   5.974  0.2550 -0.0003 -0.0301
  227DOPG   D2B 2722   2.000   3.677   5.690  0.1307  0.1619 -0.0278
  227DOPG   C3B 2723   2.397   3.781   5.671  0.1531  0.1215  0.1115
  227DOPG   C4B 2724   2.748   3.671   6.019  0.0803 -0.1413 -0.1363
  228DOPG   GL0 2725   0.139   1.083   7.355  0.0453  0.0114 -0.4419
  228DOPG   PO4 2726   0.159   1.331   7.754  0.2559 -0.3123 -0.1346
  228DOPG   GL1 2727   0.319   1.457   8.120 -0.1107  0.1943  0.0154
  228DOPG   GL2 2728   0.719   1.516   8.199  0.1282  0.1122  0.0943
  228DOPG   C1A 2729   0.220   1.291   8.553  0.0236 -0.3663 -0.0926
  228DOPG   D2A 2730   0.105   1.449   8.908 -0.3347 -0.0067  0.1352
  228DOPG   C3A 2731   0.178   1.238   9.346 -0.1296 -0.1834 -0.2370
  228DOPG   C4A 2732   0.159   1.217   9.788 -0.0018  0.0369 -0.2762
  228DOPG   C1B 2733   0.691   1.310   8.613  0.2322  0.2430  0.0318
  228DOPG   D2B 2734   0.892   1.379   8.949 -0.0748 -0.1475 -0.0944
  228DOPG   C3B 2735   0.634   1.376   9.403  0.1068  0.2647  0.3299
  228DOPG   C4B 2736   0.644   1.386   9.789  0.2395 -0.1444 -0.3635
  229DOPG   GL0 2737   1.357   2.488   7.571 -0.0619 -0.1244  0.0178
  229DOPG   PO4 2738   1.190   2.726   7.862  0.1750  0.1644 -0.1674
  229DOPG   GL1 2739   1.315   2.744   8.287 -0.3410  0.0462  0.0980
  229DOPG   GL2 2740   1.041   2.877   8.478  0.1346 -0.0008 -0.2426
  229DOPG   C1A 2741   1.518   2.785   8.727  0.0276 -0.0527  0.0325
  229DOPG   D2A 2742   1.585   2.639   9.106  0.1744  0.3260  0.0423
  229DOPG   C3A 2743   1.452   2.237   9.363 -0.1335  0.0702 -0.1149
  229DOPG   C4A 2744   1.555   1.809   9.496 -0.0218  0.0938 -0.1040
  229DOPG   C1B 2745   1.117   3.091   8.845  0.0955  0.0094  0.1363
  229DOPG   D2B 2746   1.292   3.035   9.216  0.0581 -0.0826 -0.1405
  229DOPG   C3B 2747   1.001   2.849   9.523 -0.0030 -0.0529  0.6020
  229DOPG   C4B 2748   0.505   2.716   9.584  0.1412 -0.0994  0.2249
  230DOPG   GL0 2749   6.042   6.046   7.841 -0.0053 -0.3051  0.1172
  230DOPG   PO4 2750   5.637   5.881   7.793 -0.1884 -0.1445 -0.0632
  230DOPG   GL1 2751   5.433   5.806   8.237  0.0834  0.0671 -0.0102
  230DOPG   GL2 2752   5.077   5.909   8.285  0.2969 -0.0902 -0.0633
  230DOPG   C1A 2753   5.615   5.731   8.567  0.0259 -0.3044 -0.0224
  230DOPG   D2A 2754   5.528   5.644   9.046  0.2086 -0.0860 -0.1806
  230DOPG   C3A 2755   5.600   5.386   9.508  0.1548  0.1012  0.2136
  230DOPG   C4A 2756   5.334   5.373   9.819 -0.3539  0.4940 -0.1312
  230DOPG   C1B 2757   5.187   5.916   8.713  0.2736 -0.0682  0.1072
  230DOPG   D2B 2758   5.085   5.923   9.062  0.0614  0.0828  0.1319
  230DOPG   C3B 2759   5.141   5.874   9.435 -0.1449  0.2771  0.1473
  230DOPG   C4B 2760   5.226   5.950   9.811 -0.4440 -0.0048 -0.1219
  231DOPG   GL0 2761   1.262  -0.583   7.838 -0.2706 -0.1291 -0.3150
  231DOPG   PO4 2762   1.392  -0.234   8.041 -0.1871  0.0536 -0.0329
  231DOPG   GL1 2763   1.108  -0.058   8.315  0.0896  0.2820 -0.3610
  231DOPG   GL2 2764   0.995   0.214   8.190 -0.1736 -0.1175 -0.4262
  231DOPG   C1A 2765   1.102  -0.082   8.790 -0.0989  0.0481  0.1292
  231DOPG   D2A 2766   1.113  -0.322   9.179  0.0209  0.1973  0.1385
  231DOPG   C3A 2767   1.382  -0.275   9.499 -0.1729  0.0118 -0.2229
  231DOPG   C4A 2768   1.712  -0.138   9.809  0.0391 -0.1932 -0.1029
  231DOPG   C1B 2769   0.764   0.348   8.431 -0.1343 -0.0975 -0.0834
  231DOPG   D2B 2770   0.442   0.727   8.355  0.2084  0.3658 -0.0202
  231DOPG   C3B 2771   0.051   0.734   8.558 -0.1882 -0.0263  0.1831
  231DOPG   C4B 2772  -0.267   0.498   8.720 -0.1891  0.0626  0.2334
  232DOPG   GL0 2773   2.229   2.116   7.304  0.0461 -0.0537 -0.0444
  232DOPG   PO4 2774   2.186   2.525   7.351  0.4386 -0.0427 -0.1762
  232DOPG   GL1 2775   2.242   2.541   7.773  0.3238 -0.0152 -0.2337
  232DOPG   GL2 2776   2.544   2.615   7.685 -0.1822 -0.1520 -0.0002
  232DOPG   C1A 2777   2.464   2.592   8.202 -0.1842  0.1713 -0.2275
  232DOPG   D2A 2778   2.367   2.720   8.629 -0.1738  0.1056 -0.2208
  232DOPG   C3A 2779   2.629   2.638   8.989 -0.2220 -0.3073 -0.0276
  232DOPG   C4A 2780   2.594   2.684   9.327 -0.0145  0.1608  0.0058
  232DOPG   C1B 2781   2.670   2.266   7.894 -0.2640  0.0079  0.0605
  232DOPG   D2B 2782   3.001   2.097   8.074  0.0054  0.1394 -0.1129
  232DOPG   C3B 2783   3.279   2.176   8.310  0.1591  0.2006  0.3156
  232DOPG   C4B 2784   3.677   2.290   8.291 -0.2555  0.0589 -0.1778
  233DOPG   GL0 2785   4.713   3.678   7.611 -0.0626 -0.2429 -0.0034
  233DOPG   PO4 2786   4.508   3.313   7.710 -0.0500 -0.1078  0.0920
  233DOPG   GL1 2787   4.259   3.043   8.021 -0.3456 -0.2025  0.0957
  233DOPG   GL2 2788   4.476   2.774   8.117 -0.2208 -0.0523 -0.1752
  233DOPG   C1A 2789   4.143   2.859   8.478  0.1189 -0.2132  0.2301
  233DOPG   D2A 2790   3.694   2.792   8.518  0.0167 -0.0138  0.0087
  233DOPG   C3A 2791   3.328   2.620   8.226  0.1748 -0.2956  0.2524
  233DOPG   C4A 2792   2.914   2.650   8.060 -0.2006 -0.0547  0.1942
  233DOPG   C1B 2793   4.201   2.443   8.109 -0.0070  0.0883  0.0916
  233DOPG   D2B 2794   4.092   2.137   8.456 -0.1886 -0.0446  0.1137
  233DOPG   C3B 2795   3.834   2.330   8.794  0.3227 -0.0693 -0.1195
  233DOPG   C4B 2796   3.440   2.456   8.790 -0.3577  0.0482  0.4311
  234DOPG   GL0 2797   2.786   6.065   7.445 -0.1163  0.2117 -0.1602
  234DOPG   PO4 2798   2.712   6.250   7.840 -0.0368  0.2135  0.2631
  234DOPG   GL1 2799   2.366   6.358   8.151 -0.0810 -0.1148 -0.0681
  234DOPG   GL2 2800   2.541   6.214   8.415  0.2133  0.1303 -0.0077
  234DOPG   C1A 2801   2.396   6.680   8.382 -0.0484  0.0637  0.1965
  234DOPG   D2A 2802   2.375   6.892   8.686  0.3229 -0.0819 -0.1612
  234DOPG   C3A 2803   2.544   6.703   9.069 -0.1633 -0.3465  0.2578
  234DOPG   C4A 2804   2.365   6.629   9.422  0.1130 -0.0645 -0.4019
  234DOPG   C1B 2805   2.558   6.234   8.859  0.0802  0.2016  0.1314
  234DOPG   D2B 2806   2.543   6.192   9.252 -0.0999 -0.3614  0.0330
  234DOPG   C3B 2807   2.841   6.455   9.574  0.1128 -0.2013 -0.0832
  234DOPG   C4B 2808   2.655   6.641   9.863  0.3134  0.2301  0.2111
  235DOPG   GL0 2809   1.233   5.442   7.808 -0.2417 -0.0036 -0.0249
  235DOPG   PO4 2810   1.716   5.376   7.943 -0.0268  0.4261 -0.2864
  235DOPG   GL1 2811   1.582   5.342   8.354  0.0155  0.3828 -0.4315
  235DOPG   GL2 2812   1.280   5.132   8.330 -0.3606 -0.0107  0.1830
  235DOPG   C1A 2813   1.491   5.295   8.834 -0.0742 -0.0513  0.0586
  235DOPG   D2A 2814   1.379   5.089   9.191 -0.1730 -0.3839  0.0642
  235DOPG   C3A 2815   1.088   5.297   9.445  0.1932  0.0875  0.1515
  235DOPG   C4A 2816   1.163   5.674   9.619 -0.3586  0.1032 -0.1834
  235DOPG   C1B 2817   1.225   4.848   8.622  0.1683 -0.2161 -0.1265
  235DOPG   D2B 2818   1.179   4.533   8.863 -0.1539 -0.0526 -0.0327
  235DOPG   C3B 2819   1.122   4.627   9.357  0.0238  0.3405 -0.1880
  235DOPG   C4B 2820   0.971   4.889   9.634  0.0067  0.0441 -0.3079
  236DOPG   GL0 2821   2.183   3.426   7.220 -0.0449 -0.0962 -0.2554
  236DOPG   PO4 2822   1.863   3.312   7.580  0.0796 -0.0184  0.0029
  236DOPG   GL1 2823   2.000   3.054   7.966 -0.0004 -0.0118  0.1812
  236DOPG   GL2 2824   2.265   2.985   8.021  0.2333 -0.0666 -0.0776
  236DOPG   C1A 2825   1.985   2.728   8.322 -0.2226 -0.0715  0.3997
  236DOPG   D2A 2826   1.948   2.426   8.699 -0.3076 -0.0796  0.1071
  236DOPG   C3A 2827   2.127   2.726   9.088  0.1948 -0.0968  0.1292
  236DOPG   C4A 2828   2.307   3.149   9.109 -0.2530 -0.1729  0.0576
  236DOPG   C1B 2829   2.249   3.214   8.482 -0.1247 -0.1377  0.1059
  236DOPG   D2B 2830   2.098   3.539   8.716 -0.0407 -0.2627 -0.1928
  236DOPG   C3B 2831   2.436   3.706   8.946  0.1507 -0.2411  0.2244
  236DOPG   C4B 2832   2.677   3.627   9.400 -0.0901 -0.0932  0.0953
  237DOPG   GL0 2833   5.196   3.810   7.661  0.1068 -0.2881 -0.1884
  237DOPG   PO4 2834   5.104   3.408   7.688 -0.0992  0.1946 -0.1301
  237DOPG   GL1 2835   4.955   3.591   8.073  0.2803 -0.3916  0.0195
  237DOPG   GL2 2836   4.806   3.336   8.250  0.1455 -0.0308  0.2570
  237DOPG   C1A 2837   5.109   3.827   8.562 -0.1967 -0.0125 -0.2915
  237DOPG   D2A 2838   5.059   3.969   8.920 -0.3014 -0.0724 -0.2734
  237DOPG   C3A 2839   5.174   4.018   9.299  0.2348 -0.2174  0.1514
  237DOPG   C4A 2840   5.179   4.041   9.756  0.3366 -0.3206 -0.3532
  237DOPG   C1B 2841   4.644   3.036   8.528 -0.3011 -0.0736 -0.3074
  237DOPG   D2B 2842   4.817   2.753   8.874  0.1183 -0.2082  0.0356
  237DOPG   C3B 2843   5.046   2.644   8.911 -0.2469  0.0331 -0.3211
  237DOPG   C4B 2844   5.340   2.628   8.666  0.2364 -0.0319  0.3691
  238DOPG   GL0 2845   0.294   4.507   7.379 -0.1802 -0.0734 -0.2809
  238DOPG   PO4 2846   0.013   4.466   7.531  0.0067  0.0908  0.0201
  238DOPG   GL1 2847   0.201   4.338   7.844 -0.1481 -0.0239 -0.1023
  238DOPG   GL2 2848   0.088   4.129   8.042  0.0253  0.3964 -0.0595
  238DOPG   C1A 2849   0.537   4.354   8.278  0.1096  0.1728 -0.1460
  238DOPG   D2A 2850   0.715   4.379   8.717 -0.1028  0.3847 -0.3992
  238DOPG   C3A 2851   0.716   4.716   8.950 -0.0851 -0.2448 -0.1226
  238DOPG   C4A 2852   0.947   5.070   9.003 -0.0968 -0.0690  0.3023
  238DOPG   C1B 2853   0.192   4.054   8.438  0.0486  0.0472 -0.1310
  238DOPG   D2B 2854   0.024   3.721   8.735 -0.1464  0.1409  0.1336
  238DOPG   C3B 2855   0.051   3.931   9.148 -0.3082  0.3455 -0.1963
  238DOPG   C4B 2856  -0.047   4.338   9.378 -0.3735 -0.3390  0.2208
  239DOPG   GL0 2857   5.932   2.357   7.635  0.1531 -0.2628  0.1843
  239DOPG   PO4 2858   5.622   2.177   7.874  0.0140 -0.0645  0.1284
  239DOPG   GL1 2859   5.609   2.191   8.266 -0.0793  0.0776  0.0469
  239DOPG   GL2 2860   5.269   2.237   8.325 -0.2757  0.2420 -0.0615
  239DOPG   C1A 2861   5.724   2.219   8.745  0.1719 -0.4759 -0.0363
  239DOPG   D2A 2862   5.767   1.986   9.122  0.1417 -0.0008  0.3588
  239DOPG   C3A 2863   5.447   1.890   9.362  0.0089  0.1068  0.1018
  239DOPG   C4A 2864   5.036   1.781   9.297 -0.2834 -0.0020  0.1983
  239DOPG   C1B 2865   4.975   2.259   8.675 -0.3065 -0.1169 -0.2038
  239DOPG   D2B 2866   4.740   2.173   9.065 -0.2501  0.0747 -0.0371
  239DOPG   C3B 2867   4.866   2.457   9.362 -0.0377 -0.2381 -0.2216
  239DOPG   C4B 2868   4.973   2.671   9.721  0.2921 -0.0610  0.1759
  240DOPG   GL0 2869   0.506   5.016   7.390 -0.0291 -0.0189  0.2351
  240DOPG   PO4 2870   0.391   5.356   7.691 -0.2992  0.0334 -0.0473
  240DOPG   GL1 2871   0.370   5.221   8.108 -0.0779  0.2166 -0.0062
  240DOPG   GL2 2872   0.519   5.443   8.271 -0.0770  0.1751  0.2977
  240DOPG   C1A 2873   0.163   5.218   8.547 -0.1711  0.0480  0.3274
  240DOPG   D2A 2874  -0.108   5.273   8.909 -0.0442 -0.0214  0.3133
  240DOPG   C3A 2875  -0.458   5.088   9.049  0.3535 -0.1604  0.0939
  240DOPG   C4A 2876  -0.880   4.969   9.182  0.0579  0.2024  0.0979
  240DOPG   C1B 2877   0.467   5.579   8.730  0.1663 -0.2498  0.0108
  240DOPG   D2B 2878   0.304   5.556   9.129  0.0378  0.2375 -0.3106
  240DOPG   C3B 2879   0.099   5.865   9.403 -0.0670  0.0471  0.4176
  240DOPG   C4B 2880  -0.022   5.760   9.741  0.0005  0.1675 -0.2739
  241DOPG   GL0 2881   2.241   1.180   7.290 -0.1066  0.0703  0.0898
  241DOPG   PO4 2882   2.395   0.870   7.115  0.2336 -0.0369 -0.0176
  241DOPG   GL1 2883   2.666   1.015   6.905  0.0394  0.3492 -0.0737
  241DOPG   GL2 2884   3.031   0.894   6.977 -0.0399  0.2369 -0.0516
  241DOPG   C1A 2885   2.656   1.362   6.689 -0.0349 -0.0128  0.0518
  241DOPG   D2A 2886   2.680   1.601   6.280  0.1344  0.3867  0.1738
  241DOPG   C3A 2887   3.103   1.584   5.941  0.2167 -0.0209  0.2062
  241DOPG   C4A 2888   3.335   1.862   5.790 -0.1551 -0.0952  0.0120
  241DOPG   C1B 2889   3.136   1.260   7.171  0.0406 -0.1790 -0.3063
  241DOPG   D2B 2890   3.048   1.441   7.532  0.1626  0.0528  0.2636
  241DOPG   C3B 2891   2.734   1.817   7.657 -0.5038  0.3146 -0.0689
  241DOPG   C4B 2892   2.303   1.941   7.845 -0.1852  0.0330 -0.0449
  242DOPG   GL0 2893   1.943   1.471   7.663 -0.3023 -0.2454  0.0660
  242DOPG   PO4 2894   1.707   1.772   7.757 -0.1166 -0.0860 -0.0524
  242DOPG   GL1 2895   1.749   1.782   8.202  0.2896  0.0891  0.0348
  242DOPG   GL2 2896   1.575   1.453   8.279  0.1241  0.1009 -0.2211
  242DOPG   C1A 2897   1.950   1.948   8.637 -0.1666 -0.1491  0.1272
  242DOPG   D2A 2898   2.022   1.906   9.025 -0.1359  0.0767 -0.3165
  242DOPG   C3A 2899   1.881   2.277   9.246 -0.1937 -0.1028  0.2704
  242DOPG   C4A 2900   1.932   2.603   9.540 -0.3062  0.2399  0.1737
  242DOPG   C1B 2901   1.371   1.915   8.505 -0.0477  0.2735  0.2326
  242DOPG   D2B 2902   0.933   1.822   8.676 -0.2275 -0.2848 -0.0533
  242DOPG   C3B 2903   0.513   1.812   8.522  0.3313  0.0658  0.0890
  242DOPG   C4B 2904   0.039   1.800   8.589  0.0734 -0.1302  0.1461
  243DOPG   GL0 2905   4.982   2.694   7.438 -0.0257 -0.0746 -0.0667
  243DOPG   PO4 2906   4.960   2.541   7.807  0.4636  0.0240 -0.1144
  243DOPG   GL1 2907   4.732   2.246   8.159  0.0010 -0.3874  0.5891
  243DOPG   GL2 2908   4.575   1.992   7.863  0.1528  0.0492 -0.0357
  243DOPG   C1A 2909   4.544   2.455   8.530 -0.1025 -0.0865  0.0742
  243DOPG   D2A 2910   4.275   2.617   8.898  0.1182  0.0287 -0.1385
  243DOPG   C3A 2911   4.307   2.441   9.289  0.2674 -0.1177  0.0650
  243DOPG   C4A 2912   4.065   2.237   9.462  0.2480  0.1241  0.1701
  243DOPG   C1B 2913   4.115   2.070   7.741  0.0189  0.1272  0.0936
  243DOPG   D2B 2914   4.039   2.446   7.641 -0.1031 -0.1055 -0.1343
  243DOPG   C3B 2915   3.702   2.427   7.383 -0.0710 -0.0648  0.2378
  243DOPG   C4B 2916   3.363   2.319   7.215 -0.0107 -0.0537  0.0139
  244DOPG   GL0 2917   0.979   2.918   6.810  0.0114  0.1491  0.0276
  244DOPG   PO4 2918   0.631   2.744   6.999  0.3521 -0.0528  0.2191
  244DOPG   GL1 2919   0.530   2.524   6.639  0.0481  0.1759  0.0372
  244DOPG   GL2 2920   0.699   2.240   6.561  0.2346 -0.0204  0.1923
  244DOPG   C1A 2921   0.457   2.391   6.180 -0.0102  0.1862  0.0983
  244DOPG   D2A 2922   0.727   2.201   5.790  0.1171 -0.1671  0.0568
  244DOPG   C3A 2923   0.877   2.644   5.643  0.3017  0.0561  0.0071
  244DOPG   C4A 2924   1.038   2.791   5.262 -0.1773 -0.3642  0.0869
  244DOPG   C1B 2925   1.034   2.526   6.291 -0.3549  0.0075 -0.0012
  244DOPG   D2B 2926   1.434   2.609   6.311 -0.2323 -0.1669 -0.0415
  244DOPG   C3B 2927   1.777   2.684   6.095 -0.0137  0.4548  0.3058
  244DOPG   C4B 2928   2.113   2.793   5.771  0.4278 -0.3724  0.2600
  245DOPG   GL0 2929   4.124   5.290   7.365 -0.2525  0.1221  0.0247
  245DOPG   PO4 2930   4.275   5.279   7.894  0.1000  0.0116 -0.0065
  245DOPG   GL1 2931   4.150   5.342   8.262  0.3479 -0.1471 -0.2046
  245DOPG   GL2 2932   4.393   5.399   8.465 -0.0115  0.1546  0.0142
  245DOPG   C1A 2933   3.906   5.425   8.639 -0.4513  0.1069 -0.1446
  245DOPG   D2A 2934   3.811   5.338   9.069 -0.1242 -0.0559  0.3168
  245DOPG   C3A 2935   3.989   5.100   9.352 -0.1406  0.4187 -0.3563
  245DOPG   C4A 2936   4.295   4.950   9.755 -0.0311 -0.0303  0.0064
  245DOPG   C1B 2937   4.327   4.897   8.500 -0.4929  0.2713 -0.2410
  245DOPG   D2B 2938   4.494   4.788   8.899  0.3622  0.0390  0.2013
  245DOPG   C3B 2939   4.157   4.608   9.293 -0.1164 -0.1158  0.3811
  245DOPG   C4B 2940   4.211   4.435   9.646  0.0254  0.0977  0.1140
  246DOPG   GL0 2941   5.965   3.034   6.280 -0.2404  0.2087 -0.0413
  246DOPG   PO4 2942   5.682   3.278   6.704 -0.0892 -0.0458  0.2007
  246DOPG   GL1 2943   5.462   3.602   6.268  0.1518 -0.2775 -0.2734
  246DOPG   GL2 2944   5.652   3.401   5.895 -0.0589 -0.0545 -0.2720
  246DOPG   C1A 2945   5.164   3.608   5.924 -0.3957 -0.0563  0.3319
  246DOPG   D2A 2946   5.225   3.543   5.515  0.0924 -0.1090 -0.2564
  246DOPG   C3A 2947   4.876   3.769   5.277 -0.2156 -0.3943 -0.1571
  246DOPG   C4A 2948   4.641   4.022   4.966 -0.1399  0.1004  0.1240
  246DOPG   C1B 2949   5.687   3.412   5.403  0.0582  0.0100 -0.1540
  246DOPG   D2B 2950   5.889   3.347   5.073 -0.0277  0.0060  0.0114
  246DOPG   C3B 2951   6.196   3.171   5.169 -0.4461  0.0186  0.0520
  246DOPG   C4B 2952   6.606   3.139   5.467 -0.5491 -0.1508  0.0418
  247DOPG   GL0 2953   5.602   0.887   8.029 -0.0026  0.0601 -0.0463
  247DOPG   PO4 2954   5.342   1.194   7.780  0.0870  0.0826  0.1324
  247DOPG   GL1 2955   5.232   1.384   8.176 -0.2072  0.2468 -0.1926
  247DOPG   GL2 2956   5.163   1.759   8.235  0.2258 -0.3170 -0.0478
  247DOPG   C1A 2957   5.224   1.364   8.622 -0.0962 -0.2126  0.2419
  247DOPG   D2A 2958   4.937   1.550   8.892  0.2284  0.0213  0.0296
  247DOPG   C3A 2959   4.868   1.311   9.209  0.0654  0.1891  0.0038
  247DOPG   C4A 2960   4.735   1.151   9.495 -0.1622  0.0716  0.1730
  247DOPG   C1B 2961   4.771   1.740   8.428  0.1022  0.0954  0.0474
  247DOPG   D2B 2962   4.551   1.920   8.657 -0.2422  0.0787  0.0996
  247DOPG   C3B 2963   4.521   1.722   9.086  0.0443  0.2326 -0.0519
  247DOPG   C4B 2964   4.434   1.555   9.468 -0.2346  0.2265  0.4147
  248DOPG   GL0 2965   3.015   3.355   7.326 -0.0354 -0.1468 -0.2708
  248DOPG   PO4 2966   2.625   3.485   7.528 -0.0552 -0.3320  0.1337
  248DOPG   GL1 2967   2.716   3.190   7.803  0.1340 -0.1455  0.1751
  248DOPG   GL2 2968   2.964   2.965   7.698  0.0779  0.2579 -0.0526
  248DOPG   C1A 2969   2.743   3.065   8.220  0.1713  0.1669  0.1906
  248DOPG   D2A 2970   2.960   2.807   8.524 -0.2939 -0.0842 -0.2420
  248DOPG   C3A 2971   2.837   2.352   8.535 -0.2315 -0.3328  0.1747
  248DOPG   C4A 2972   2.854   1.972   8.605 -0.0349  0.0561  0.0607
  248DOPG   C1B 2973   3.232   3.041   7.944  0.0168 -0.0159 -0.1254
  248DOPG   D2B 2974   3.225   3.288   8.388  0.0806  0.0456 -0.0425
  248DOPG   C3B 2975   2.956   3.334   8.592  0.2872 -0.3306 -0.0201
  248DOPG   C4B 2976   2.759   3.131   8.924  0.1173  0.0857  0.1247
  249DOPG   GL0 2977   3.158   3.725   6.279 -0.0053 -0.2237 -0.0497
  249DOPG   PO4 2978   3.453   4.026   6.684 -0.0121 -0.2750  0.1184
  249DOPG   GL1 2979   3.602   3.947   6.291 -0.1807  0.0209 -0.0282
  249DOPG   GL2 2980   3.797   4.182   6.289 -0.2711 -0.0687  0.0580
  249DOPG   C1A 2981   3.650   3.602   6.018  0.0595 -0.2709  0.0473
  249DOPG   D2A 2982   3.442   3.239   6.217  0.0081  0.0006 -0.1585
  249DOPG   C3A 2983   3.268   2.936   5.884 -0.0346 -0.1120  0.2066
  249DOPG   C4A 2984   2.995   2.742   5.439  0.2647 -0.3053 -0.0819
  249DOPG   C1B 2985   3.810   4.051   5.828 -0.0197 -0.0333 -0.1118
  249DOPG   D2B 2986   3.851   4.005   5.400  0.2473  0.2151  0.3178
  249DOPG   C3B 2987   3.688   4.346   5.227  0.0432 -0.1513  0.0292
  249DOPG   C4B 2988   3.354   4.372   4.912 -0.3072  0.0192  0.0813
  250DOPG   GL0 2989   4.738   6.050   7.863  0.1074 -0.0044 -0.0983
  250DOPG   PO4 2990   5.078   6.216   7.895 -0.0552 -0.1858 -0.1221
  250DOPG   GL1 2991   5.309   6.349   8.326  0.2169 -0.1100 -0.0994
  250DOPG   GL2 2992   5.587   6.273   8.332 -0.2628  0.1582 -0.0405
  250DOPG   C1A 2993   5.239   6.462   8.752 -0.0446  0.1025 -0.1974
  250DOPG   D2A 2994   5.394   6.323   9.144  0.2213 -0.0960 -0.0030
  250DOPG   C3A 2995   5.542   6.735   9.302  0.0321  0.0941  0.1254
  250DOPG   C4A 2996   5.507   7.143   9.358  0.4714  0.1691  0.3385
  250DOPG   C1B 2997   5.715   6.158   8.791 -0.2198  0.1786 -0.3121
  250DOPG   D2B 2998   5.989   6.210   9.180 -0.0040  0.0788 -0.0468
  250DOPG   C3B 2999   5.933   6.530   9.482 -0.0671 -0.2192  0.0607
  250DOPG   C4B 3000   5.822   6.547   9.885  0.2592 -0.1537 -0.2359
  251DOPG   GL0 3001   1.415   4.080   7.853 -0.2884  0.1338 -0.2502
  251DOPG   PO4 3002   1.633   4.461   7.876 -0.0223  0.0891  0.0726
  251DOPG   GL1 3003   1.656   4.352   8.283 -0.1110  0.0023 -0.1412
  251DOPG   GL2 3004   1.572   4.603   8.443 -0.2709 -0.4987  0.0352
  251DOPG   C1A 3005   1.608   4.257   8.792 -0.0084 -0.1368  0.0465
  251DOPG   D2A 3006   1.493   4.310   9.167 -0.2552 -0.2609 -0.2527
  251DOPG   C3A 3007   1.121   4.096   9.209  0.0422 -0.1871  0.1382
  251DOPG   C4A 3008   1.007   3.859   9.461 -0.1516  0.1390  0.0686
  251DOPG   C1B 3009   1.661   4.829   8.915  0.2478 -0.3023 -0.2361
  251DOPG   D2B 3010   1.673   4.742   9.344  0.1837  0.0923 -0.2000
  251DOPG   C3B 3011   2.188   4.715   9.558  0.2797 -0.1655 -0.2034
  251DOPG   C4B 3012   2.567   5.018   9.510 -0.0008  0.0047 -0.2438
  252DOPG   GL0 3013   2.987   3.901   7.404 -0.0469 -0.0734  0.0098
  252DOPG   PO4 3014   3.126   4.374   7.519  0.2861  0.0352  0.3904
  252DOPG   GL1 3015   2.981   4.355   8.050 -0.0364 -0.1540 -0.1390
  252DOPG   GL2 3016   3.012   4.590   8.294  0.1462  0.3162  0.4079
  252DOPG   C1A 3017   2.593   4.262   8.318 -0.1468 -0.3369 -0.0325
  252DOPG   D2A 3018   2.413   4.243   8.638 -0.2375  0.1349  0.0502
  252DOPG   C3A 3019   2.645   4.199   8.963 -0.0365 -0.1518  0.0668
  252DOPG   C4A 3020   2.971   4.018   9.282 -0.1260  0.1434  0.0084
  252DOPG   C1B 3021   3.248   4.244   8.603 -0.0409 -0.0900 -0.1838
  252DOPG   D2B 3022   3.403   4.090   8.932 -0.1066 -0.0437 -0.0654
  252DOPG   C3B 3023   3.520   3.799   9.336  0.0357  0.0993  0.0599
  252DOPG   C4B 3024   3.804   3.817   9.676 -0.0938 -0.1908  0.3760
  253DOPG   GL0 3025   6.416   3.956   7.586  0.0065 -0.0297 -0.2606
  253DOPG   PO4 3026   6.659   3.645   7.584  0.4541  0.0992 -0.1851
  253DOPG   GL1 3027   6.581   3.576   7.965  0.3591  0.1215  0.3503
  253DOPG   GL2 3028   6.341   3.251   7.949 -0.1475 -0.1425 -0.1554
  253DOPG   C1A 3029   6.729   3.427   8.301  0.1013 -0.0905  0.1524
  253DOPG   D2A 3030   6.908   2.970   8.391 -0.1087 -0.1580 -0.1385
  253DOPG   C3A 3031   6.907   2.829   8.734 -0.1316  0.2041  0.4319
  253DOPG   C4A 3032   7.027   2.881   9.103 -0.0214  0.4089 -0.2322
  253DOPG   C1B 3033   6.194   3.480   8.304 -0.1462 -0.1376  0.1668
  253DOPG   D2B 3034   6.091   3.452   8.744 -0.0367  0.0506  0.1883
  253DOPG   C3B 3035   6.087   3.819   8.991  0.0872  0.1245 -0.0511
  253DOPG   C4B 3036   6.098   3.792   9.391 -0.0425  0.0529 -0.0004
  254DOPG   GL0 3037   1.166   1.754   8.117  0.0030 -0.1462 -0.0684
  254DOPG   PO4 3038   0.835   1.882   7.921 -0.1290  0.0433 -0.0644
  254DOPG   GL1 3039   0.991   2.283   8.156 -0.1663 -0.2832 -0.0959
  254DOPG   GL2 3040   0.627   2.434   8.266 -0.1164  0.0407 -0.4045
  254DOPG   C1A 3041   1.120   2.350   8.547 -0.2650 -0.0179 -0.2503
  254DOPG   D2A 3042   1.075   2.586   8.959  0.2314  0.1303 -0.2736
  254DOPG   C3A 3043   0.905   2.357   9.433  0.2628  0.1335  0.3918
  254DOPG   C4A 3044   0.731   2.339   9.797  0.0072  0.1305  0.0271
  254DOPG   C1B 3045   0.693   2.410   8.763  0.2011  0.0864 -0.1011
  254DOPG   D2B 3046   0.811   2.125   9.039  0.0196  0.2314  0.2170
  254DOPG   C3B 3047   0.785   1.877   9.331 -0.1980 -0.1621 -0.2307
  254DOPG   C4B 3048   0.380   1.750   9.600  0.2358 -0.0991  0.0280
  255DOPG   GL0 3049   3.860   4.437   7.413  0.0240  0.2674  0.0800
  255DOPG   PO4 3050   3.638   4.564   7.752 -0.0623 -0.0837 -0.0270
  255DOPG   GL1 3051   3.464   4.570   8.058 -0.0755 -0.2937 -0.0887
  255DOPG   GL2 3052   3.544   4.301   8.205  0.2403  0.1962  0.2254
  255DOPG   C1A 3053   3.499   4.700   8.462 -0.1623 -0.0034  0.2323
  255DOPG   D2A 3054   3.588   4.599   8.796 -0.0848  0.2728  0.0360
  255DOPG   C3A 3055   3.978   4.910   8.907  0.0524  0.2785 -0.1366
  255DOPG   C4A 3056   4.299   5.233   8.965  0.0739  0.3850 -0.0248
  255DOPG   C1B 3057   3.706   3.995   8.510  0.2037  0.0153  0.2277
  255DOPG   D2B 3058   3.945   3.802   8.777  0.0079  0.2819 -0.1502
  255DOPG   C3B 3059   3.937   3.878   9.108  0.1408 -0.0679  0.0271
  255DOPG   C4B 3060   4.222   4.075   9.383  0.1537  0.1351 -0.4278
  256DOPG   GL0 3061   4.990   1.787   6.512  0.0574 -0.1010 -0.0081
  256DOPG   PO4 3062   5.424   1.752   6.603  0.1019  0.2068 -0.0801
  256DOPG   GL1 3063   5.465   1.824   6.167 -0.0388  0.1649  0.0701
  256DOPG   GL2 3064   5.536   2.115   6.073  0.0584 -0.0906  0.0381
  256DOPG   C1A 3065   5.543   1.709   5.635 -0.0126  0.0813  0.2910
  256DOPG   D2A 3066   5.802   1.977   5.372 -0.1288 -0.0470  0.2560
  256DOPG   C3A 3067   5.837   2.068   4.872  0.1589 -0.1882  0.3174
  256DOPG   C4A 3068   6.130   2.190   4.473 -0.0060 -0.0164  0.0466
  256DOPG   C1B 3069   5.423   2.371   5.743  0.2547  0.0617  0.2167
  256DOPG   D2B 3070   5.465   2.585   5.440 -0.4775 -0.3423 -0.2942
  256DOPG   C3B 3071   5.211   2.593   5.149 -0.0201 -0.2867  0.0578
  256DOPG   C4B 3072   4.807   2.675   4.971  0.0170  0.0638  0.3663
  257WN      WN 3073   1.817   0.410   6.875  0.1155 -0.0201  0.0981
  258WN      WN 3074   0.536   3.822   8.027 -0.0302 -0.1194 -0.0160
  259WN      WN 3075   6.275   4.030   6.662 -0.1871 -0.2538  0.1282
  260WN      WN 3076   0.325   5.795   7.350  0.0384 -0.1025  0.0405
  261WN      WN 3077   1.328   4.020   7.323  0.0163  0.2044  0.0511
  262WN      WN 3078   3.917   2.827   7.140  0.2900 -0.0185 -0.1966
  263WN      WN 3079   4.998   3.996   6.873 -0.0948 -0.0925  0.0075
  264WN      WN 3080   5.427   5.007   6.893 -0.2481  0.0291  0.2145
  265WN      WN 3081   5.952   3.545   6.331 -0.2136 -0.0470 -0.3785
  266WN      WN 3082   3.731   5.095   6.467 -0.0307  0.2548 -0.2316
  267WN      WN 3083   5.433   5.060   7.600 -0.2466  0.0746  0.0418
  268WN      WN 3084   2.562   0.535   7.534 -0.0383  0.0230  0.1011
  269WN      WN 3085   2.615   3.722   6.588 -0.3293  0.1749  0.1655
  270WN      WN 3086   3.200   4.999   7.327  0.0976 -0.0911  0.1593
  271WN      WN 3087   5.932   5.170   7.769  0.1041  0.0758  0.1949
  272WN      WN 3088   0.037   5.095   7.516 -0.1362  0.1138 -0.4092
  273WN      WN 3089   4.060   3.028   7.558 -0.1305  0.1807  0.1085
  274WN      WN 3090   2.409   4.318   6.338  0.0758  0.1218  0.2522
  275WN      WN 3091   5.217   5.265   8.384 -0.0055  0.0004 -0.1528
  276WN      WN 3092   5.142   1.825   6.998  0.1601  0.2203 -0.0980
  277WN      WN 3093   2.358   0.366   7.970 -0.0608 -0.1725 -0.0845
  278WN      WN 3094   3.835   5.569   6.566 -0.0795  0.0922 -0.1811
  279WN      WN 3095   0.417   2.278   7.361 -0.2283 -0.1828 -0.1759
  280WN      WN 3096   0.508   6.142   7.641 -0.0015 -0.0946  0.4587
  281WN      WN 3097   4.656   5.372   7.574 -0.2400 -0.1428 -0.4052
  282WN      WN 3098   2.733   5.153   7.352 -0.0956 -0.3368  0.0092
  283WN      WN 3099   0.388   0.221   6.949  0.1851 -0.0897 -0.0910
  284WN      WN 3100   0.769   1.020   7.431  0.0524 -0.0372  0.0502
  285WN      WN 3101   6.151   0.903   7.195  0.0595 -0.4922 -0.0872
  286WN      WN 3102   0.719   5.026   6.893  0.0422 -0.0458  0.2397
  287WN      WN 3103   2.156   5.057   8.138 -0.2061  0.0540  0.3418
  288WN      WN 3104   0.989   5.142   7.429  0.1171  0.0899 -0.2097
  289WN      WN 3105   0.126   1.585   7.131  0.0044  0.0754  0.2454
  290WN      WN 3106   1.865   4.395   6.376 -0.3491 -0.1410 -0.0015
  291WN      WN 3107   6.303   4.392   7.088 -0.0667 -0.0453  0.1866
  292WN      WN 3108   0.330   3.102   6.829 -0.1073  0.2310  0.0035
  293WN      WN 3109   0.805   3.388   6.781  0.5828  0.0391  0.1604
  294WN      WN 3110   2.722   2.816   7.262 -0.1524 -0.0703 -0.0659
  295WN      WN 3111   6.382   5.221   8.017 -0.2994  0.2959  0.0704
  296WN      WN 3112   3.121   3.528   7.817  0.0065 -0.0992 -0.3472
  297WN      WN 3113   3.598   5.929   6.364  0.3791 -0.0272  0.1811
  298WN      WN 3114   6.377   6.155   7.444 -0.1678  0.0708  0.1814
  299WN      WN 3115   0.462   3.569   7.114  0.1134  0.1032  0.0737
  300WN      WN 3116   5.583   0.824   6.428  0.1516  0.1453 -0.0064
  301WN      WN 3117   5.970   4.266   7.460  0.1452  0.2181 -0.3262
  302WN      WN 3118   1.254   6.273   7.352 -0.0055  0.3624  0.0731
  303WN      WN 3119   2.068   5.711   7.244 -0.0438  0.1045  0.1898
  304WN      WN 3120   4.972   2.647   8.328  0.1999 -0.0972  0.4473
  305WN      WN 3121   1.187   5.648   7.376  0.2042 -0.0238 -0.0319
  306WN      WN 3122   4.006   3.374   7.029  0.2452  0.1509 -0.1715
  307WN      WN 3123   4.605   5.402   7.049  0.1279 -0.1106  0.0129
  308WN      WN 3124   5.424   5.546   7.369 -0.0244 -0.0088 -0.2966
  309WN      WN 3125   6.032   3.794   7.987  0.1681 -0.1682  0.0927
  310WN      WN 3126   5.711   2.413   7.070  0.0531 -0.3905 -0.3720
  311WN      WN 3127   2.951   5.796   7.818  0.0533  0.1066  0.0042
  312WN      WN 3128   2.433   5.949   7.030  0.0953  0.2742 -0.0731
  313WN      WN 3129   0.828   4.088   7.217 -0.3453 -0.3817  0.3204
  314WN      WN 3130   2.652   0.754   7.987  0.1056 -0.0540  0.0681
  315WN      WN 3131   5.104   4.192   7.308 -0.1475 -0.3545 -0.1608
  316WN      WN 3132   0.909   2.333   7.676 -0.0345  0.2113 -0.0758
  317WN      WN 3133   4.696   1.567   6.806  0.0132 -0.1864  0.2547
  318WN      WN 3134   2.580   5.484   6.460  0.0352  0.0586  0.0417
  319WN      WN 3135   5.517   4.032   7.123  0.2515 -0.0910  0.1557
  320WN      WN 3136   6.085   3.546   7.546  0.1127  0.0577 -0.1320
  321WN      WN 3137   5.702   4.669   7.206 -0.0694  0.1154 -0.2337
  322WN      WN 3138   1.806   0.152   7.350 -0.2331  0.0355 -0.0044
  323WN      WN 3139   6.148   4.778   7.398  0.2002  0.1693 -0.0897
  324WN      WN 3140   5.577   2.025   7.342  0.0146 -0.0883 -0.2156
  325WN      WN 3141   6.398   1.933   8.015  0.0901 -0.2510  0.1682
  326WN      WN 3142   1.642   5.721   7.589  0.0224 -0.0961 -0.0554
  327WN      WN 3143   5.068   5.227   7.236  0.1137  0.1108 -0.1396
  328WN      WN 3144   6.187   2.622   7.180  0.0349  0.2051 -0.0734
  329WN      WN 3145   1.770   4.854   7.179  0.2067  0.1811  0.0446
  330WN      WN 3146   3.766   6.061   7.940  0.0442  0.0890  0.0614
  331WN      WN 3147   0.518   1.544   7.461  0.0425  0.0155  0.0900
  332WN      WN 3148   6.476   3.639   7.096  0.3088 -0.0485  0.0193
  333WN      WN 3149   6.200   1.478   7.900 -0.2819 -0.4126  0.0262
  334WN      WN 3150   6.115   5.608   8.039  0.0204  0.1657 -0.0203
  335WN      WN 3151   5.211   4.704   7.291  0.0084  0.0720 -0.0634
  336WN      WN 3152   1.697   0.360   6.222 -0.0323  0.2029  0.0079
  337WN      WN 3153   5.453   2.500   7.512  0.0898  0.2516 -0.2294
  338WN      WN 3154   5.541   3.733   8.085  0.2024 -0.0078  0.3964
  339WN      WN 3155   4.849   6.262   7.388  0.1242  0.0834 -0.2089
  340WN      WN 3156   3.809   5.323   6.976 -0.3557 -0.4941 -0.0571
  341WN      WN 3157   1.962   3.016   6.552 -0.5008 -0.1032  0.0893
  342WN      WN 3158   1.172   2.406   6.736 -0.1230  0.3601 -0.3481
  343WN      WN 3159   0.489   0.696   7.075 -0.0276  0.0659  0.0761
  344WN      WN 3160   0.171   2.756   7.283 -0.0902 -0.1381  0.2001
  345WN      WN 3161   5.834   4.144   8.278 -0.0465 -0.0089  0.0857
  346WN      WN 3162   0.557   3.151   7.326  0.0582 -0.1374  0.0257
  347WN      WN 3163   5.338   0.596   7.254 -0.2372 -0.0716  0.3814
  348WN      WN 3164   3.396   0.563   7.121  0.0043  0.2510 -0.0597
  349WN      WN 3165   4.864   5.759   7.326  0.1453  0.1345 -0.1694
  350WN      WN 3166   3.280   3.995   7.803 -0.2308 -0.2270  0.1340
  351WN      WN 3167   0.182   2.216   6.528 -0.0005  0.1379 -0.0138
  352WN      WN 3168   6.197   1.416   6.901 -0.3544  0.1116  0.0885
  353WN      WN 3169   5.958   5.637   7.528 -0.0488 -0.0093  0.2122
  354WN      WN 3170   4.819   3.149   7.335  0.1532  0.1188  0.1356
  355WN      WN 3171   3.848   4.873   8.102 -0.1996  0.1397  0.0578
  356WN      WN 3172   3.448   5.012   7.844 -0.2401 -0.3218  0.0998
  357WN      WN 3173   5.144   5.723   7.784  0.2068  0.2231 -0.0595
  358WN      WN 3174   0.858   4.631   7.286  0.0152  0.1151  0.0848
  359WN      WN 3175   1.972   5.112   7.529 -0.2323 -0.0397  0.2445
  360WN      WN 3176   2.301   4.315   7.297 -0.1816  0.1470 -0.3311
  361WN      WN 3177   2.741   4.585   7.260 -0.2944 -0.3618  0.1404
  362WN      WN 3178   4.691   0.280   6.467  0.2051  0.0283 -0.1591
  363WN      WN 3179   1.699   6.238   7.615  0.1897  0.0543 -0.1260
  364WN      WN 3180   2.570   5.607   7.444  0.0326  0.4086  0.0066
  365WN      WN 3181   3.331   5.754   6.790  0.0651 -0.0975 -0.1934
  366WN      WN 3182   3.948   3.958   7.272 -0.0278 -0.1762  0.3893
  367WN      WN 3183   5.057   1.195   6.375 -0.0243  0.2697 -0.0613
  368WN      WN 3184   6.009   0.052   7.813 -0.1854  0.1136 -0.0059
  369WN      WN 3185   3.718   4.986   7.367  0.1101  0.0119  0.1577
  370WN      WN 3186   5.851   6.087   7.333  0.0651 -0.1141 -0.1998
  371WN      WN 3187   1.986   4.364   6.873  0.1902  0.0034 -0.0507
  372WN      WN 3188   0.048   0.494   7.228  0.1662  0.0189 -0.0726
  373WN      WN 3189   5.548   3.520   7.193  0.0378 -0.1069  0.2604
  374WN      WN 3190   3.479   4.525   6.559 -0.2238  0.1698  0.2207
  375WN      WN 3191   0.180   6.505   7.314  0.1288  0.1322  0.3354
  376WN      WN 3192   0.142   1.878   7.524 -0.1477  0.3828  0.2236
  377WN      WN 3193   5.238   2.676   6.985  0.0338 -0.0719  0.1539
  378WN      WN 3194   2.134   6.339   7.155 -0.2018  0.0391  0.0753
  379WN      WN 3195   6.225   0.453   6.844 -0.1349  0.2202 -0.1066
  380WN      WN 3196   5.995   1.839   7.664 -0.1070  0.0539  0.0348
  381WN      WN 3197   3.114   1.770  12.461  0.1444 -0.4340  0.0401
  382WN      WN 3198   3.800   3.186   0.343  0.0710  0.1531 -0.1019
  383WN      WN 3199   2.649   1.791  12.019 -0.0467  0.1888 -0.2085
  384WN      WN 3200   0.352   2.310   0.291  0.1395  0.0518 -0.1654
  385WN      WN 3201   5.246   2.369   0.519  0.0616  0.3095 -0.1469
  386WN      WN 3202   3.017   6.275  11.860  0.1148 -0.1551  0.3794
  387WN      WN 3203   1.316   1.215  13.694  0.2512 -0.0800  0.0305
  388WN      WN 3204   0.019   5.440   1.267 -0.0699 -0.0363  0.0083
  389WN      WN 3205   5.348   0.993   0.084  0.1815 -0.1861  0.1252
  390WN      WN 3206   4.064   2.930  12.236 -0.1565  0.2278  0.1796
  391WN      WN 3207   4.246   6.403  14.200 -0.0848 -0.0559 -0.2001
  392WN      WN 3208   2.504   0.033   1.479 -0.0053  0.1803  0.2873
  393WN      WN 3209   5.809   4.446   1.615  0.1538 -0.0931 -0.0265
  394WN      WN 3210   1.181   2.400   0.610  0.1046 -0.0280  0.1412
  395WN      WN 3211   0.279   3.233  14.370  0.0577 -0.2564  0.0945
  396WN      WN 3212   2.089   0.472   2.229 -0.1013 -0.5285 -0.3238
  397WN      WN 3213   3.763   5.902  12.853  0.0038  0.0517 -0.1064
  398WN      WN 3214   5.386   0.663   0.915 -0.0267  0.0575 -0.1415
  399WN      WN 3215   0.274   2.788  13.678  0.0976  0.0329  0.1391
  400WN      WN 3216   3.263   4.995  14.492  0.0475 -0.0755 -0.0442
  401WN      WN 3217   0.841   6.275  14.530  0.1689 -0.4934 -0.1119
  402WN      WN 3218   2.201   3.133  13.876 -0.0676 -0.1261 -0.0184
  403WN      WN 3219   3.561   1.524   0.360 -0.0464  0.1105 -0.1065
  404WN      WN 3220   5.031   4.426  11.924 -0.1204  0.1566 -0.2214
  405WN      WN 3221   3.119   2.469   1.450 -0.1996 -0.0625 -0.0554
  406WN      WN 3222   4.602   5.107  13.527  0.2638 -0.3115 -0.0920
  407WN      WN 3223   3.903   0.028   1.474 -0.0164 -0.0509 -0.0433
  408WN      WN 3224   0.196   6.506  13.056  0.0651  0.0143 -0.0638
  409WN      WN 3225   4.036   3.961  14.012 -0.0524  0.0715 -0.0170
  410WN      WN 3226   6.487   5.842  13.586  0.0215 -0.2048 -0.3023
  411WN      WN 3227   0.760   4.332   2.220  0.2202  0.1235  0.0402
  412WN      WN 3228   4.453   1.179   1.905  0.1410 -0.4120  0.0625
  413WN      WN 3229   5.694   6.482  12.604 -0.0309 -0.1038  0.1462
  414WN      WN 3230   4.902   4.326  12.384 -0.2099  0.2820 -0.1482
  415WN      WN 3231   5.133   1.740   2.239  0.0399 -0.1508 -0.1078
  416WN      WN 3232   1.877   3.758  13.724 -0.1081 -0.2007  0.3130
  417WN      WN 3233   5.327   6.030  12.687 -0.0505  0.2239  0.0891
  418WN      WN 3234   5.937   3.798  12.132 -0.1282  0.1611 -0.1285
  419WN      WN 3235   0.221   0.330   1.609 -0.0055  0.1398  0.0501
  420WN      WN 3236   1.877   1.985   0.137 -0.1436 -0.0538  0.0310
  421WN      WN 3237   3.712   2.717   0.272 -0.0796 -0.1760  0.0860
  422WN      WN 3238   2.561   0.540   2.205  0.0921  0.2200  0.1217
  423WN      WN 3239   2.097   1.813  12.876 -0.0007  0.0953  0.5213
  424WN      WN 3240   0.269   2.487   1.556 -0.0500 -0.2823 -0.1491
  425WN      WN 3241   1.909   5.518   2.144 -0.1048 -0.0848  0.0337
  426WN      WN 3242   0.570   3.126  13.206 -0.2006 -0.2578 -0.0222
  427WN      WN 3243   1.686   1.988   2.387  0.0334  0.3022 -0.0288
  428WN      WN 3244   3.474   4.769   0.910  0.3091 -0.0865 -0.1392
  429WN      WN 3245   1.352   5.518   1.114 -0.2552  0.1706 -0.0290
  430WN      WN 3246   0.075   5.850   2.545  0.1737  0.1296  0.0302
  431WN      WN 3247   2.090   0.273  14.413  0.0288  0.0819  0.0752
  432WN      WN 3248   3.030   5.335   1.554 -0.1391  0.0347 -0.3597
  433WN      WN 3249   1.511   6.235  13.063  0.1850  0.1398  0.0171
  434WN      WN 3250   1.540   0.027   0.690 -0.2591 -0.1282  0.6397
  435WN      WN 3251   5.550   5.674   0.876  0.2805  0.2559  0.1097
  436WN      WN 3252   2.834   2.216  12.807  0.2526 -0.5264 -0.5050
  437WN      WN 3253   2.464   2.257  13.878  0.0786  0.3827  0.3822
  438WN      WN 3254   3.096   4.886   1.684 -0.0166 -0.1735 -0.2812
  439WN      WN 3255   1.616   3.262  11.347  0.1067 -0.2039 -0.2627
  440WN      WN 3256   2.070   3.766   0.775 -0.3585 -0.0273 -0.3537
  441WN      WN 3257   2.353   5.742   2.279  0.0073 -0.3564 -0.2035
  442WN      WN 3258   3.503   5.561   3.025  0.1627 -0.1472  0.1393
  443WN      WN 3259   3.292   2.051   0.586  0.0693 -0.3006 -0.1000
  444WN      WN 3260   4.815   2.030  13.900 -0.0889  0.0976  0.0563
  445WN      WN 3261   3.644   1.362   2.104 -0.0061  0.4062  0.1463
  446WN      WN 3262   1.158   0.189  13.755 -0.1655  0.2026 -0.1808
  447WN      WN 3263   6.268   0.262   1.136 -0.0947 -0.0497  0.1237
  448WN      WN 3264   4.519   2.551   0.090  0.2356  0.0807  0.1539
  449WN      WN 3265   2.997   4.093   0.603 -0.0433  0.4032  0.0978
  450WN      WN 3266   0.840   0.267   0.119 -0.1637 -0.1408 -0.3985
  451WN      WN 3267   3.262   4.385   0.055  0.2350 -0.1708 -0.0761
  452WN      WN 3268   2.884   1.506  13.592  0.1497  0.0530  0.0100
  453WN      WN 3269   2.192   4.714   1.320  0.0543  0.3243  0.0950
  454WN      WN 3270   6.471   1.819  14.479 -0.1273 -0.2645 -0.0587
  455WN      WN 3271   2.245   3.417   1.534  0.0316  0.1746  0.1655
  456WN      WN 3272   3.620   3.799  12.160 -0.0918  0.0316  0.2643
  457WN      WN 3273   4.042   4.097   2.460  0.1420 -0.1305 -0.0408
  458WN      WN 3274   0.669   3.540   1.059  0.2707  0.0926 -0.0569
  459WN      WN 3275   5.916   3.722  13.502 -0.1381  0.3597  0.1074
  460WN      WN 3276   0.047   3.028  13.312 -0.3284 -0.2554  0.2552
  461WN      WN 3277   0.230   3.218  12.860 -0.1324  0.1716 -0.2904
  462WN      WN 3278   3.972   0.975   1.933  0.2543  0.0407 -0.0492
  463WN      WN 3279   4.127   4.302  13.192  0.0178 -0.2548 -0.0155
  464WN      WN 3280   2.297   5.600   1.064 -0.1764 -0.3318 -0.0738
  465WN      WN 3281   4.096   4.406  12.625  0.0855 -0.1482 -0.0876
  466WN      WN 3282   2.232   2.752   1.037 -0.2714 -0.1145 -0.3433
  467WN      WN 3283   0.206   5.379   0.181 -0.1885 -0.1314 -0.0892
  468WN      WN 3284   6.071   6.210  13.562 -0.2121 -0.0154 -0.0117
  469WN      WN 3285   5.023   0.399   0.100 -0.3111  0.2043 -0.0029
  470WN      WN 3286   3.033   4.908   1.127 -0.2960  0.0992  0.0580
  471WN      WN 3287   2.080   2.348  14.252  0.2344 -0.0561 -0.0374
  472WN      WN 3288   4.554   0.611  13.689 -0.1166 -0.1655 -0.2336
  473WN      WN 3289   2.620   3.268  14.134  0.3381  0.0055 -0.0882
  474WN      WN 3290   2.928   5.387   1.081  0.2451  0.2000 -0.3368
  475WN      WN 3291   0.612   1.581   2.582  0.1651 -0.1726  0.1456
  476WN      WN 3292   6.087   1.489  12.014  0.1444  0.0118 -0.2051
  477WN      WN 3293   1.664   0.567   1.976  0.0739 -0.0201 -0.0163
  478WN      WN 3294   0.951   5.526  12.485  0.1327  0.0885 -0.1337
  479WN      WN 3295   2.705   5.262   2.750 -0.0715 -0.0039 -0.3566
  480WN      WN 3296   3.760   3.113   1.576  0.0685  0.3122  0.0825
  481WN      WN 3297   4.439   1.944   0.241 -0.0721 -0.0372  0.1594
  482WN      WN 3298   1.548   5.300   2.564 -0.3039 -0.1411 -0.3541
  483WN      WN 3299   5.316   4.108  12.174 -0.0290 -0.3174 -0.1639
  484WN      WN 3300   2.549   0.794   0.166  0.2005  0.1122  0.2369
  485WN      WN 3301   6.397   3.985   2.669  0.0728  0.0054  0.2556
  486WN      WN 3302   6.077   1.748   1.742  0.2947  0.0352 -0.1670
  487WN      WN 3303   0.826   3.986   2.595 -0.2095 -0.1615 -0.1190
  488WN      WN 3304   5.264   2.837  11.949 -0.1133 -0.0046 -0.1634
  489WN      WN 3305   2.162   3.344   1.031 -0.0528 -0.0012 -0.0842
  490WN      WN 3306   4.058   0.902   1.395 -0.1648  0.0827  0.0976
  491WN      WN 3307   0.941   4.947  12.401 -0.2209 -0.1168  0.1191
  492WN      WN 3308   5.228   4.608   1.522  0.1301 -0.2514 -0.1895
  493WN      WN 3309   6.196   4.991  13.922 -0.0324 -0.0355  0.1858
  494WN      WN 3310   5.978   4.028   1.720 -0.0262 -0.0606 -0.1633
  495WN      WN 3311   4.361   0.744   2.410  0.1124 -0.3763 -0.2374
  496WN      WN 3312   5.283   5.255   1.266  0.4237  0.1268  0.0730
  497WN      WN 3313   5.236   4.694   2.275  0.2410  0.1338  0.2922
  498WN      WN 3314   6.066   1.987  14.118 -0.3770 -0.0941 -0.1085
  499WN      WN 3315   6.013   5.747  13.353  0.1564  0.2902  0.2569
  500WN      WN 3316   0.865   4.880   0.077  0.1094  0.1191  0.3203
  501WN      WN 3317   3.640   2.501  11.440  0.0359  0.0889 -0.2540
  502WN      WN 3318   3.412   0.035  13.345  0.1233  0.1479 -0.1578
  503WN      WN 3319   1.416   3.609   2.576 -0.0527 -0.0211  0.0625
  504WN      WN 3320   3.493   5.688  13.860 -0.1551 -0.0217  0.2930
  505WN      WN 3321   2.801   0.482   2.662  0.1286 -0.0070 -0.0718
  506WN      WN 3322   3.340   3.079   0.219 -0.0116 -0.3535 -0.1032
  507WN      WN 3323   4.091   1.466   2.918 -0.0606  0.0832 -0.0109
  508WN      WN 3324   0.318   1.599  14.217  0.1998  0.3259 -0.1286
  509WN      WN 3325   0.330   3.636  12.144 -0.0329  0.4465 -0.0715
  510WN      WN 3326   0.215   6.081   0.016  0.1499  0.0849  0.2153
  511WN      WN 3327   0.895   6.353   0.712  0.3425  0.1194  0.1978
  512WN      WN 3328   2.744   4.606  14.008  0.1468 -0.0723  0.1138
  513WN      WN 3329   2.547   0.893  14.117 -0.2514 -0.0291 -0.2918
  514WN      WN 3330   0.115   1.184  13.614 -0.3075  0.0884 -0.1746
  515WN      WN 3331   2.942   6.263  12.911 -0.1738  0.3737 -0.2856
  516WN      WN 3332   1.146   2.231  12.133 -0.1154 -0.1017  0.1718
  517WN      WN 3333   0.175   3.505   1.476 -0.0494 -0.1338 -0.0855
  518WN      WN 3334   2.486   5.783  13.675  0.0249  0.0477 -0.4082
  519WN      WN 3335   1.252   3.720   0.745  0.0917 -0.2042  0.0662
  520WN      WN 3336   3.499   3.527   0.037  0.3311  0.0163 -0.2366
  521WN      WN 3337   1.486   1.615   0.036 -0.1169 -0.0883 -0.1753
  522WN      WN 3338   3.600   4.731   1.761 -0.0068 -0.2791  0.0507
  523WN      WN 3339   2.382   1.328   1.472 -0.1705  0.3562  0.1098
  524WN      WN 3340   1.407   3.076   3.217  0.1663  0.0891 -0.1487
  525WN      WN 3341   1.401   3.412  13.015  0.1560  0.0551  0.1715
  526WN      WN 3342   4.518   4.426  11.907 -0.1951 -0.0775 -0.2242
  527WN      WN 3343   3.244   4.520  11.539 -0.0092  0.0520  0.0924
  528WN      WN 3344   1.387   1.536  14.082  0.0318 -0.0618 -0.1094
  529WN      WN 3345   4.594   2.172  13.481  0.1285  0.0314 -0.0125
  530WN      WN 3346   6.200   2.070   2.195  0.0886  0.0682  0.0525
  531WN      WN 3347   2.895   2.270   0.117  0.0691  0.1671 -0.0116
  532WN      WN 3348   4.292   6.067   1.403  0.2963 -0.1328 -0.1152
  533WN      WN 3349   5.110   4.022   1.153  0.1211  0.0018 -0.0692
  534WN      WN 3350   4.209   1.957   2.958 -0.0706  0.1489 -0.3277
  535WN      WN 3351   1.579   2.005  14.220  0.1093 -0.1784  0.1404
  536WN      WN 3352   5.051   0.735  11.884  0.2707 -0.3249 -0.1412
  537WN      WN 3353   2.233   4.123  13.700 -0.1019  0.1046  0.1850
  538WN      WN 3354   2.997   2.841  14.000 -0.1282  0.1926  0.2879
  539WN      WN 3355   6.008   0.167  13.774 -0.2418 -0.2940 -0.1129
  540WN      WN 3356   3.178   4.912  11.829 -0.1435  0.3015 -0.2325
  541WN      WN 3357   5.883   3.356   0.302 -0.0730  0.2017 -0.1572
  542WN      WN 3358   1.516   6.110   1.554 -0.1328  0.1689 -0.0713
  543WN      WN 3359   4.870   5.375  12.344 -0.0458 -0.1839 -0.0782
  544WN      WN 3360   6.056   2.143   0.025  0.3112  0.2075  0.0385
  545WN      WN 3361   0.638   3.496  14.135  0.0788  0.0901  0.2085
  546WN      WN 3362   3.579   4.309  12.924 -0.0242  0.0381  0.1346
  547WN      WN 3363   0.658   4.111  11.363  0.0525  0.1242  0.3452
  548WN      WN 3364   5.904   5.211   2.098  0.0507  0.0545 -0.0254
  549WN      WN 3365   1.562   0.797   0.520 -0.1690  0.1857 -0.1670
  550WN      WN 3366   1.142   2.531   3.387 -0.0357  0.3381  0.0521
  551WN      WN 3367   3.534   2.282   0.157 -0.0452 -0.2458  0.1149
  552WN      WN 3368   6.304   2.264  12.474 -0.3768 -0.1854  0.0469
  553WN      WN 3369   5.676   3.165  11.940 -0.0168 -0.0519  0.0164
  554WN      WN 3370   4.037   2.194  12.208  0.0235  0.1405  0.0680
  555WN      WN 3371   0.609   0.526  14.308 -0.0442  0.1352 -0.2873
  556WN      WN 3372   0.201   6.446   1.998  0.1403 -0.1870 -0.1114
  557WN      WN 3373   5.516   2.115   1.740  0.1631  0.0447 -0.0349
  558WN      WN 3374   1.603   4.028   0.898  0.0507  0.0754  0.0891
  559WN      WN 3375   4.684   2.467  14.068  0.0575 -0.1808 -0.0335
  560WN      WN 3376   5.594   1.087   1.266 -0.0885  0.0822  0.0898
  561WN      WN 3377   2.104   0.052  13.681  0.2015 -0.0361  0.1628
  562WN      WN 3378   3.892   5.226   1.644 -0.0779  0.0136  0.1144
  563WN      WN 3379   3.012   0.112   1.326  0.1187 -0.0249  0.0126
  564WN      WN 3380   2.195   0.375   1.263  0.1197  0.1080 -0.1823
  565WN      WN 3381   5.600   1.424  12.170 -0.2357  0.0894 -0.0069
  566WN      WN 3382   6.396   3.907   1.318  0.1945  0.0584 -0.1125
  567WN      WN 3383   0.600   3.464  12.555  0.0843 -0.0005  0.0241
  568WN      WN 3384   4.807   4.380   1.243 -0.0421  0.3412 -0.0616
  569WN      WN 3385   6.087   4.808   0.942 -0.2273  0.0095  0.0610
  570WN      WN 3386   1.700   2.759  12.739 -0.0212 -0.0984  0.2499
  571WN      WN 3387   5.389   5.231   2.184 -0.1807  0.1557  0.1517
  572WN      WN 3388   2.240   6.125  12.137  0.0338  0.0838 -0.3284
  573WN      WN 3389   4.486   5.477   3.165 -0.0859  0.0095 -0.3321
  574WN      WN 3390   4.955   1.310   1.994 -0.1951 -0.2425  0.0147
  575WN      WN 3391   5.668   5.141   0.911  0.0649 -0.0807 -0.1967
  576WN      WN 3392   3.573   1.655  12.591  0.0099 -0.2561 -0.2787
  577WN      WN 3393   4.533   5.693   1.051 -0.0340  0.1377  0.0192
  578WN      WN 3394   2.123   4.771   3.274 -0.1223  0.0167 -0.0521
  579WN      WN 3395   3.952   6.152   0.451  0.1598 -0.0840  0.0231
  580WN      WN 3396   0.496   1.503  12.272  0.0324 -0.0054  0.0743
  581WN      WN 3397   5.327   0.185  12.852  0.1461 -0.2892  0.0471
  582WN      WN 3398   2.741   2.672  12.222 -0.1582 -0.3150  0.0319
  583WN      WN 3399   2.276   2.769  12.586 -0.2295 -0.3239  0.0492
  584WN      WN 3400   3.814   5.519   1.199 -0.3665 -0.1018 -0.3092
  585WN      WN 3401   1.317   2.984   0.097 -0.1601  0.1101 -0.0931
  586WN      WN 3402   5.804   6.482   0.964 -0.2575  0.3013 -0.2516
  587WN      WN 3403   2.708   4.445  12.554 -0.0357  0.3087 -0.1444
  588WN      WN 3404   3.806   6.480   1.980 -0.0827  0.0305  0.2454
  589WN      WN 3405   4.828   1.104  14.511 -0.2570 -0.0288 -0.2070
  590WN      WN 3406   3.153   1.099   1.513  0.2095 -0.0552  0.2612
  591WN      WN 3407   0.184   6.196  12.283  0.0598  0.0216  0.1008
  592WN      WN 3408   0.339   1.288   1.901  0.2227  0.3939  0.1836
  593WN      WN 3409   1.424   2.755   0.908 -0.2278 -0.0029  0.2169
  594WN      WN 3410   2.552   3.628  13.640 -0.0694  0.0635  0.2195
  595WN      WN 3411   5.650   1.723  14.487  0.4689 -0.0378  0.0505
  596WN      WN 3412   6.421   4.957  13.393  0.0519  0.0549  0.1027
  597WN      WN 3413   3.648   6.484  14.257  0.0572 -0.4254  0.1587
  598WN      WN 3414   4.369   4.383  11.281 -0.1221 -0.1576  0.1555
  599WN      WN 3415   6.192   1.274   1.794  0.0002  0.1683 -0.1255
  600WN      WN 3416   5.125   5.767  12.177 -0.0802 -0.0808  0.0516
  601WN      WN 3417   4.850   2.942  13.892  0.1535 -0.2055 -0.1117
  602WN      WN 3418   5.774   0.742  14.113  0.2438  0.1068 -0.0094
  603WN      WN 3419   3.960   4.942   2.085 -0.2445  0.2077 -0.0035
  604WN      WN 3420   6.063   5.232   1.508  0.0075 -0.2221 -0.0343
  605WN      WN 3421   0.202   5.406  13.515  0.6417  0.3408 -0.0558
  606WN      WN 3422   2.858   0.056  13.687 -0.0222 -0.1446 -0.0771
  607WN      WN 3423   1.864   2.336   0.913 -0.0838  0.2875  0.0098
  608WN      WN 3424   2.553   3.474   2.363 -0.1923  0.1938  0.0204
  609WN      WN 3425   4.440   6.314  13.269  0.0567 -0.0263 -0.0632
  610WN      WN 3426   0.773   0.771  12.968 -0.0667  0.0439 -0.0943
  611WN      WN 3427   1.195   5.881  12.753  0.1045  0.1814  0.0899
  612WN      WN 3428   6.129   5.673   1.781 -0.1044 -0.1274  0.0190
  613WN      WN 3429   5.061   2.608   1.772 -0.1426  0.3688 -0.1012
  614WN      WN 3430   4.991   2.510  13.104 -0.3636 -0.1435  0.0290
  615WN      WN 3431   2.643   0.518   1.202  0.0601  0.0348  0.2398
  616WN      WN 3432   6.122   2.590   0.189 -0.1095 -0.0508  0.0895
  617WN      WN 3433   3.338   3.866  13.172 -0.2261  0.0092  0.2419
  618WN      WN 3434   4.065   3.104   2.001 -0.0712 -0.0930  0.2041
  619WN      WN 3435   1.814   1.685   2.050 -0.2602 -0.4509  0.2763
  620WN      WN 3436   1.110   5.483  13.648 -0.1564 -0.0296 -0.0927
  621WN      WN 3437   0.908   4.616  13.393  0.1238 -0.3133  0.0856
  622WN      WN 3438   0.488   0.886   2.152 -0.0625  0.0600  0.1046
  623WN      WN 3439   2.296   0.912  13.194  0.1049  0.0306  0.0449
  624WN      WN 3440   5.612   3.197   1.402 -0.1318  0.1781  0.4120
  625WN      WN 3441   0.075   5.744   1.656  0.1071 -0.1189  0.1012
  626WN      WN 3442   1.987   1.197   0.105  0.1745  0.0135 -0.1162
  627WN      WN 3443   2.364   0.818  13.689  0.2900 -0.3682  0.0037
  628WN      WN 3444   1.167   3.020  13.330  0.1165  0.0419 -0.0472
  629WN      WN 3445   5.792   0.439   2.539  0.1103  0.0021  0.2095
  630WN      WN 3446   6.066   0.229  14.522 -0.0248 -0.0285 -0.2326
  631WN      WN 3447   4.751   5.922   1.475 -0.2518 -0.2149  0.0117
  632WN      WN 3448   4.051   4.634  12.135 -0.2578  0.0236 -0.0131
  633WN      WN 3449   6.085   4.728   1.945 -0.2906  0.0247  0.2761
  634WN      WN 3450   3.314   1.686   1.135  0.3202 -0.1735  0.0668
  635WN      WN 3451   6.274   5.477   3.321  0.2069  0.0032 -0.0889
  636WN      WN 3452   2.877   4.602   2.062  0.1071  0.2848  0.1029
  637WN      WN 3453   1.504   4.913  12.232 -0.0658  0.1151  0.1025
  638WN      WN 3454   5.173   3.926   0.176 -0.2314  0.0922  0.0584
  639WN      WN 3455   6.322   5.393  13.127  0.2876 -0.1668  0.2302
  640WN      WN 3456   4.815   6.260  11.928  0.0674 -0.2567  0.0783
  641WN      WN 3457   4.815   4.437   2.462 -0.0481  0.0181 -0.1837
  642WN      WN 3458   4.611   1.682   2.065 -0.0841  0.0558  0.1071
  643WN      WN 3459   2.139   2.448   2.765  0.1210  0.1211 -0.1599
  644WN      WN 3460   3.129   4.299   2.471 -0.3334  0.1167  0.3045
  645WN      WN 3461   2.597   5.263  11.948 -0.2551 -0.0730  0.1371
  646WN      WN 3462   5.448   6.102   0.246 -0.1763 -0.0888 -0.0409
  647WN      WN 3463   0.717   0.747   0.264  0.0866  0.1508  0.0070
  648WN      WN 3464   5.670   0.150  13.418 -0.0908 -0.1729  0.0110
  649WN      WN 3465   3.666   4.687   0.135 -0.0834  0.0657 -0.3612
  650WN      WN 3466   0.312   5.226   1.563 -0.3286  0.0441  0.0924
  651WN      WN 3467   0.141   1.984  13.960 -0.0126 -0.4887 -0.3583
  652WN      WN 3468   0.927   4.259   3.670 -0.0354  0.1833 -0.1708
  653WN      WN 3469   0.220   0.637  13.902  0.5618 -0.0037 -0.1580
  654WN      WN 3470   2.029   5.003  11.947  0.4039  0.1178 -0.0755
  655WN      WN 3471   6.277   0.966  12.005  0.2356  0.1067  0.0788
  656WN      WN 3472   3.205   5.773   2.638  0.4016 -0.0636 -0.3234
  657WN      WN 3473   1.783   6.152  14.114 -0.0240 -0.0587  0.0500
  658WN      WN 3474   4.160   4.675   0.096 -0.1170 -0.2891  0.0559
  659WN      WN 3475   4.193   4.834  13.452  0.4784  0.1698 -0.1657
  660WN      WN 3476   0.472   1.813   1.937 -0.0626  0.2561  0.1379
  661WN      WN 3477   2.774   2.840   2.229 -0.1345 -0.1069  0.1186
  662WN      WN 3478   4.065   0.126   0.170  0.1806  0.1993  0.1808
  663WN      WN 3479   4.935   0.546   0.604  0.1199  0.1683  0.0509
  664WN      WN 3480   5.204   3.771  13.384 -0.2609  0.3771 -0.4785
  665WN      WN 3481   5.267   1.689  14.033 -0.0099  0.0352 -0.1195
  666WN      WN 3482   0.078   6.080  14.083  0.0499  0.2472 -0.0108
  667WN      WN 3483   3.142   0.248   0.777  0.2566 -0.3658 -0.0271
  668WN      WN 3484   4.548   4.467  13.382  0.4262  0.5696 -0.0308
  669WN      WN 3485   3.170   2.550  13.072 -0.1645  0.0635 -0.0401
  670WN      WN 3486   2.215   3.445   2.913  0.0732  0.0927  0.2318
  671WN      WN 3487   4.264   4.704   0.576 -0.0968 -0.2150 -0.1542
  672WN      WN 3488   6.433   5.577  13.977  0.1259  0.0196  0.0326
  673WN      WN 3489   1.182   5.663   1.831 -0.1064 -0.3071  0.0998
  674WN      WN 3490   2.033   6.018   2.449  0.0105  0.1968 -0.4014
  675WN      WN 3491   3.376   2.130  12.758  0.3119  0.0410  0.0134
  676WN      WN 3492   5.891   2.569  14.271  0.3367  0.3953  0.0537
  677WN      WN 3493   0.730   2.260   0.701  0.3220 -0.1126 -0.1616
  678WN      WN 3494   1.921   4.307   2.211 -0.0127 -0.1079  0.1354
  679WN      WN 3495   2.100   3.756   0.199  0.2949  0.1593  0.0266
  680WN      WN 3496   5.048   2.089   0.841  0.0271 -0.0455 -0.0135
  681WN      WN 3497   4.742   5.103  14.029 -0.0017 -0.3652  0.1311
  682WN      WN 3498   4.603   1.645  13.494  0.3260 -0.0922  0.1828
  683WN      WN 3499   3.220   2.748   2.072  0.2469  0.1503 -0.1542
  684WN      WN 3500   5.302   2.877  11.047 -0.1143 -0.1963  0.0208
  685WN      WN 3501   3.212   1.896   0.020 -0.0470 -0.0151 -0.2844
  686WN      WN 3502   1.293   3.336   1.464  0.1986  0.2404  0.1136
  687WN      WN 3503   1.247   4.058   1.683 -0.3439  0.1598  0.2706
  688WN      WN 3504   5.191   0.732   3.459  0.5737 -0.2324  0.1460
  689WN      WN 3505   2.434   4.938  13.856  0.0863  0.3564 -0.1252
  690WN      WN 3506   3.404   1.078  14.138 -0.0465 -0.1236 -0.1014
  691WN      WN 3507   4.905   0.975  11.424 -0.1090 -0.2444  0.2130
  692WN      WN 3508   3.691   1.240   2.719 -0.0062  0.0035 -0.0528
  693WN      WN 3509   4.967   5.526   1.004 -0.3364  0.1253  0.0409
  694WN      WN 3510   1.514   0.725  13.967  0.3476 -0.1330 -0.2830
  695WN      WN 3511   6.192   5.351   0.926 -0.0995 -0.1981 -0.0280
  696WN      WN 3512   4.042   3.324  12.603 -0.0572 -0.0370  0.0329
  697WN      WN 3513   1.254   1.884   1.460 -0.0746 -0.1360  0.3017
  698WN      WN 3514   5.686   0.904  12.081  0.0075 -0.1987  0.3418
  699WN      WN 3515   0.572   5.766   0.018  0.3160  0.1857  0.0933
  700WN      WN 3516   0.897   3.105  14.320 -0.4057  0.0610 -0.1280
  701WN      WN 3517   1.552   0.585  12.654  0.1080 -0.0881 -0.1506
  702WN      WN 3518   3.400   4.756  13.664  0.0478  0.0399 -0.2313
  703WN      WN 3519   0.059   0.559   2.022  0.1570 -0.2543  0.0326
  704WN      WN 3520   3.975   0.305   0.694  0.0880 -0.2374 -0.1004
  705WN      WN 3521   1.807   4.694  14.323  0.4019  0.3756 -0.2333
  706WN      WN 3522   5.266   4.162  14.134  0.2026  0.1850 -0.3648
  707WN      WN 3523   5.951   2.759  11.650  0.3013 -0.4034  0.1489
  708WN      WN 3524   2.262   1.700   0.170 -0.0406  0.4023 -0.0796
  709WN      WN 3525   3.812   3.019  11.213 -0.0840  0.1652 -0.1567
  710WN      WN 3526   6.354   6.135  11.962  0.0612 -0.0830 -0.1029
  711WN      WN 3527   6.257   3.256  12.820 -0.0885  0.3055  0.1807
  712WN      WN 3528   2.025   6.054   0.041 -0.0403  0.2190  0.0677
  713WN      WN 3529   4.604   4.920   2.398  0.1750  0.1584 -0.2896
  714WN      WN 3530   1.719   6.064   0.460  0.4235  0.2815 -0.3020
  715WN      WN 3531   2.387   6.165   1.173  0.2622 -0.0090 -0.0366
  716WN      WN 3532   5.381   2.728  14.498 -0.0652 -0.2405 -0.1822
  717WN      WN 3533   4.730   2.960   1.213 -0.2104  0.2733 -0.1275
  718WN      WN 3534   0.965   3.383   0.473  0.1876 -0.0886 -0.3285
  719WN      WN 3535   4.195   1.845   1.053  0.0202  0.3539  0.0861
  720WN      WN 3536   3.577   5.099   2.955 -0.1214 -0.1617 -0.1025
  721WN      WN 3537   5.439   3.250  12.404  0.0803  0.0983  0.1542
  722WN      WN 3538   5.279   2.267  12.729  0.0838 -0.1866 -0.0713
  723WN      WN 3539   3.333   0.721  12.467  0.0073 -0.3546  0.3869
  724WN      WN 3540   0.717   1.285  12.844 -0.2968  0.0680 -0.2053
  725WN      WN 3541   4.405   0.232  12.766 -0.3442  0.1718 -0.0980
  726WN      WN 3542   3.043   3.781   1.969 -0.3477  0.1690 -0.1411
  727WN      WN 3543   3.092   0.195   0.284  0.0754  0.0562  0.2022
  728WN      WN 3544   3.727   0.233  12.515  0.2043  0.0574 -0.0080
  729WN      WN 3545   4.576   4.445  14.313  0.1562 -0.4751  0.3115
  730WN      WN 3546   2.617   5.433  12.974 -0.2176 -0.2568 -0.0836
  731WN      WN 3547   1.193   0.719  13.564 -0.2768 -0.0195 -0.2124
  732WN      WN 3548   0.456   5.615   3.427  0.2440  0.0961  0.3580
  733WN      WN 3549   5.051   3.151   1.758 -0.0794 -0.1831  0.0769
  734WN      WN 3550   4.959   3.918   1.707 -0.0246 -0.3768  0.0704
  735WN      WN 3551   2.413   4.956  13.290  0.1304 -0.1747  0.0187
  736WN      WN 3552   1.247   6.281  13.968  0.0463  0.2732 -0.2904
  737WN      WN 3553   3.652   3.517  13.917 -0.3522  0.1760 -0.1402
  738WN      WN 3554   3.889   3.920   1.615 -0.1142 -0.2517 -0.2335
  739WN      WN 3555   0.423   4.033  14.045  0.0808  0.0520  0.0784
  740WN      WN 3556   2.192   2.026   2.264 -0.0589  0.2180 -0.0657
  741WN      WN 3557   3.367   4.585   1.380 -0.2713  0.0421  0.0505
  742WN      WN 3558   3.842   6.086  13.963  0.3142 -0.0231  0.0338
  743WN      WN 3559   0.646   5.630  13.391  0.3336  0.1927 -0.0760
  744WN      WN 3560   3.832   3.359  12.025 -0.1562  0.0919  0.0978
  745WN      WN 3561   1.450   5.092   2.108  0.1100 -0.1935 -0.0169
  746WN      WN 3562   1.099   6.472   1.723  0.1460 -0.2147  0.0555
  747WN      WN 3563   5.844   6.019  12.632  0.1261  0.0749 -0.1229
  748WN      WN 3564   0.212   2.766  14.209  0.0092 -0.2204  0.0623
  749WN      WN 3565   3.156   5.661   0.667 -0.0949 -0.0256 -0.1953
  750WN      WN 3566   0.302   0.140   2.499 -0.0078 -0.0968  0.1574
  751WN      WN 3567   6.488   1.166   0.949  0.0749 -0.4593 -0.3602
  752WN      WN 3568   4.967   0.251  12.479  0.0280 -0.3910 -0.0661
  753WN      WN 3569   4.734   0.964   0.437 -0.0025  0.0633 -0.2401
  754WN      WN 3570   3.591   6.010   1.811 -0.0388 -0.1228  0.1220
  755WN      WN 3571   4.521   2.092  14.305 -0.0985  0.1431 -0.2096
  756WN      WN 3572   4.609   0.494  14.225 -0.0322  0.1147 -0.2755
  757WN      WN 3573   1.564   4.257   2.593  0.0987  0.0149  0.3235
  758WN      WN 3574   5.246   2.040   1.320  0.0326 -0.1374  0.1341
  759WN      WN 3575   1.092   5.405  12.043  0.4096 -0.0431  0.0859
  760WN      WN 3576   4.970   6.315   2.414 -0.1207  0.6640  0.2482
  761WN      WN 3577   0.597   5.317  13.798  0.2794 -0.3202 -0.0766
  762WN      WN 3578   5.510   3.368  13.337  0.0469  0.3225 -0.1295
  763WN      WN 3579   0.827   5.117  13.405  0.0156 -0.3551  0.0919
  764WN      WN 3580   3.070   4.996  14.042 -0.3710 -0.0698  0.1462
  765WN      WN 3581   4.379   3.956  14.323  0.0829  0.1412  0.0932
  766WN      WN 3582   5.853   3.573  12.965  0.1584  0.0380  0.2411
  767WN      WN 3583   1.573   0.110  12.758 -0.2065 -0.1859  0.1168
  768WN      WN 3584   6.452   3.671  13.473 -0.0995  0.0794 -0.1838
  769WN      WN 3585   2.567   2.608  13.172  0.0346 -0.1498  0.1301
  770WN      WN 3586   4.455   0.007  13.734 -0.0378  0.0641 -0.1398
  771WN      WN 3587   4.683   6.203   2.947  0.1334 -0.1980 -0.2294
  772WN      WN 3588   1.662   0.244   2.331 -0.1757 -0.0499 -0.1089
  773WN      WN 3589   4.296   3.654  12.113 -0.2007 -0.1256  0.0340
  774WN      WN 3590   4.590   3.373  13.638 -0.3184  0.2586 -0.0453
  775WN      WN 3591   0.446   4.319  13.560  0.1319  0.2099 -0.1332
  776WN      WN 3592   3.690   2.130  13.161  0.0996 -0.1378  0.2244
  777WN      WN 3593   5.057   5.246  11.415 -0.1408  0.0856  0.1057
  778WN      WN 3594   4.639   5.065  12.639  0.2675 -0.0432  0.2994
  779WN      WN 3595   5.642   2.596  13.012 -0.2020  0.0129  0.0795
  780WN      WN 3596   5.559   5.498  13.505  0.1253 -0.2669 -0.4624
  781WN      WN 3597   1.832   6.114   0.980 -0.1453 -0.2944 -0.1100
  782WN      WN 3598   2.007   4.688  13.119  0.0002 -0.0329  0.1206
  783WN      WN 3599   5.679   2.851  13.911 -0.1881  0.1699 -0.0672
  784WN      WN 3600   3.089   5.311   4.018  0.0812  0.4447  0.0106
  785WN      WN 3601   3.117   0.055  14.238 -0.0411 -0.3434 -0.1358
  786WN      WN 3602   2.840   5.393  13.927  0.1443  0.1683 -0.1431
  787WN      WN 3603   2.926   3.513  12.716 -0.1353 -0.2338 -0.1099
  788WN      WN 3604   1.869   2.984  12.266 -0.1291  0.1874  0.2859
  789WN      WN 3605   3.284   1.551   2.453 -0.4793  0.1934  0.2586
  790WN      WN 3606   3.212   2.863   0.849  0.0965 -0.1470 -0.0683
  791WN      WN 3607   1.081   5.746  14.542  0.1347  0.0365  0.5021
  792WN      WN 3608   4.295   5.225   0.855  0.0313 -0.1416 -0.1252
  793WN      WN 3609   2.203   5.505   1.644  0.0235  0.1859  0.1084
  794WN      WN 3610   4.697   0.220  13.303  0.0206 -0.1141  0.1938
  795WN      WN 3611   6.147   3.819  12.617  0.1336  0.3185  0.0851
  796WN      WN 3612   1.587   1.622   2.723  0.2754  0.0806 -0.1769
  797WN      WN 3613   2.654   0.323  14.525  0.0065 -0.2487  0.1654
  798WN      WN 3614   1.338   3.203  14.153 -0.0051  0.2011  0.1920
  799WN      WN 3615   0.399   6.193   0.802 -0.1425  0.1279  0.1522
  800WN      WN 3616   3.083   3.461   2.369  0.0651  0.0356 -0.3322
  801WN      WN 3617   0.582   4.773   1.858  0.0993 -0.1118  0.0807
  802WN      WN 3618   0.868   5.730  14.094 -0.1118 -0.0040  0.0991
  803WN      WN 3619   5.136   3.174   0.891 -0.3103 -0.0471  0.1097
  804WN      WN 3620   2.142   4.186  13.194  0.4381  0.2573  0.0341
  805WN      WN 3621   6.470   4.186  14.220 -0.0423  0.1181 -0.0331
  806WN      WN 3622   3.702   4.112  14.503 -0.0706 -0.1157 -0.0978
  807WN      WN 3623   3.216   3.335   0.967 -0.2127 -0.1305 -0.1901
  808WN      WN 3624   6.390   0.087  14.135 -0.1552 -0.2779  0.2658
  809WN      WN 3625   5.186   2.371  12.190  0.1825 -0.2547 -0.0347
  810WN      WN 3626   0.919   3.436  13.348 -0.1912  0.1247 -0.1670
  811WN      WN 3627   3.910   1.979  14.388 -0.0128 -0.1557 -0.1296
  812WN      WN 3628   3.894   0.717  12.623 -0.0240  0.1726 -0.1677
  813WN      WN 3629   2.745   5.857  13.128 -0.3104 -0.1731 -0.2252
  814WN      WN 3630   4.530   6.189   0.981 -0.2046 -0.0187  0.1842
  815WN      WN 3631   4.386   3.993  12.881 -0.2984 -0.5591 -0.3235
  816WN      WN 3632   3.859   5.628  14.273  0.1513 -0.1608 -0.1315
  817WN      WN 3633   1.612   4.479   0.623 -0.1777 -0.5309 -0.0791
  818WN      WN 3634   0.328   0.249  13.451  0.1311 -0.1820  0.2512
  819WN      WN 3635   4.375   6.487  11.858 -0.0464 -0.1920 -0.0475
  820WN      WN 3636   2.441   3.524  12.871  0.0659  0.0603 -0.0022
  821WN      WN 3637   1.266   0.873   0.090 -0.1458  0.1732 -0.0873
  822WN      WN 3638   5.589   3.986  13.095  0.0569 -0.2375 -0.1522
  823WN      WN 3639   0.577   1.733  12.872  0.2396  0.3782  0.3984
  824WN      WN 3640   4.471   3.250   2.833 -0.3235  0.4238 -0.2395
  825WN      WN 3641   5.085   0.180  12.008 -0.1439 -0.1890 -0.2015
  826WN      WN 3642   5.314   5.400   3.016 -0.2130  0.1897 -0.0948
  827WN      WN 3643   4.798   3.552  14.232  0.0796 -0.0058 -0.0609
  828WN      WN 3644   5.942   3.389  12.427 -0.1833  0.0686 -0.4850
  829WN      WN 3645   4.099   2.786   1.497 -0.1630  0.0286 -0.1029
  830WN      WN 3646   6.082   0.653  13.035  0.2075 -0.1529 -0.2125
  831WN      WN 3647   0.049   1.333  11.886  0.0829 -0.1030 -0.1034
  832WN      WN 3648   3.725   5.122  12.748 -0.2053  0.0931 -0.2679
  833WN      WN 3649   0.471   4.652  13.130 -0.3018 -0.3211 -0.2847
  834WN      WN 3650   1.280   2.325   2.425  0.0560 -0.0286 -0.0629
  835WN      WN 3651   1.294   3.843  13.351  0.1258 -0.0519 -0.0053
  836WN      WN 3652   4.766   1.627  14.410 -0.4201 -0.0034 -0.0380
  837WN      WN 3653   2.252   1.869  13.615  0.0827  0.2155  0.0964
  838WN      WN 3654   0.138   1.058  11.494  0.1779  0.0604 -0.1744
  839WN      WN 3655   2.526   3.721   0.525 -0.0794  0.2648  0.0396
  840WN      WN 3656   1.134   0.877  12.572  0.0801  0.1578 -0.3002
  841WN      WN 3657   2.892   3.737   0.990 -0.1256 -0.0690  0.3525
  842WN      WN 3658   1.586   0.167  14.030 -0.0648 -0.1384  0.1523
  843WN      WN 3659   5.100   2.050  13.289  0.0428  0.0818  0.1731
  844WN      WN 3660   2.058   5.246   0.773  0.1059  0.1993 -0.0967
  845WN      WN 3661   6.495   2.826   3.310 -0.2534  0.0137  0.1977
  846WN      WN 3662   5.092   0.959  10.946  0.1737 -0.0057  0.1349
  847WN      WN 3663   0.578   0.936   0.841 -0.0584  0.2589 -0.1747
  848WN      WN 3664   0.458   4.568  14.049  0.2656  0.2714  0.0072
  849WN      WN 3665   1.472   4.664  12.647  0.1373 -0.1472  0.1782
  850WN      WN 3666   0.309   1.781   0.340 -0.0752 -0.0798  0.2637
  851WN      WN 3667   6.102   0.647   2.179 -0.3206  0.2548  0.0447
  852WN      WN 3668   5.624   1.454  13.216 -0.0196 -0.2668 -0.6146
  853WN      WN 3669   1.530   6.261   2.566 -0.2118  0.0754  0.0675
  854WN      WN 3670   1.775   3.511   1.700  0.3128 -0.0375 -0.2429
  855WN      WN 3671   4.319   5.350  11.759  0.1315 -0.0692 -0.0070
  856WN      WN 3672   1.607   3.483   0.999 -0.0880 -0.2021 -0.1544
  857WN      WN 3673   4.794   4.979   0.928 -0.2310  0.1956 -0.1238
  858WN      WN 3674   3.042   1.265  12.830  0.0010 -0.2244  0.0429
  859WN      WN 3675   3.006   5.543   3.081  0.1885 -0.3347  0.0835
  860WN      WN 3676   1.527   4.818   0.220  0.0171  0.3060 -0.1735
  861WN      WN 3677   6.370   0.690  13.552  0.1596  0.0726 -0.0007
  862WN      WN 3678   1.294   5.182   1.503 -0.0541  0.0544 -0.0597
  863WN      WN 3679   5.053   1.697  12.044 -0.3104  0.2798 -0.3485
  864WN      WN 3680   4.944   0.266  13.786  0.0554  0.0198  0.2305
  865WN      WN 3681   2.732   4.090  13.818  0.1151  0.1796 -0.1003
  866WN      WN 3682   4.350   2.566  12.482 -0.2309 -0.3386 -0.2198
  867WN      WN 3683   6.287   1.203   2.780 -0.0251 -0.0660  0.1230
  868WN      WN 3684   2.934   0.036   2.283 -0.1355  0.0413 -0.1742
  869WN      WN 3685   1.351   0.581   2.530 -0.1753  0.1439 -0.0576
  870WN      WN 3686   3.364   5.243   0.914 -0.2959  0.0877 -0.1956
  871WN      WN 3687   1.197   4.378   0.120 -0.1894 -0.2869  0.0423
  872WN      WN 3688   2.003   1.653   1.553 -0.0877 -0.1135  0.1128
  873WN      WN 3689   3.255   4.859  12.703 -0.0130 -0.1256  0.2264
  874WN      WN 3690   0.913   4.677   1.296  0.0071 -0.1222  0.1176
  875WN      WN 3691   2.332   2.651   2.086 -0.2251  0.1154  0.0440
  876WN      WN 3692   1.232   2.044  13.889 -0.0489  0.0204  0.0140
  877WN      WN 3693   4.278   3.921  13.498  0.2024 -0.0796  0.0626
  878WN      WN 3694   4.684   1.414  11.858 -0.1187  0.0313  0.1428
  879WN      WN 3695   1.653   2.937  13.721  0.3622 -0.1605  0.0489
  880WN      WN 3696   2.031   6.377  12.685  0.1838  0.0213 -0.0076
  881WN      WN 3697   0.108   4.423   1.074  0.0192  0.0662 -0.1386
  882WN      WN 3698   4.196   4.774   1.631  0.0034 -0.0883  0.0789
  883WN      WN 3699   4.208   3.395  11.607 -0.2932 -0.1335  0.0493
  884WN      WN 3700   3.330   4.895   0.445  0.0664  0.2126 -0.0483
  885WN      WN 3701   1.054   5.880   1.374 -0.1296  0.0009  0.0261
  886WN      WN 3702   5.636   5.782  12.036  0.3818  0.0820  0.2871
  887WN      WN 3703   1.735   6.127  12.043  0.1532 -0.0135  0.0401
  888WN      WN 3704   2.822   1.710   3.160 -0.1154 -0.1525  0.5433
  889WN      WN 3705   2.418   0.148   2.525  0.0690  0.1614 -0.0190
  890WN      WN 3706   0.860   2.144  12.517  0.0308 -0.1629 -0.0645
  891WN      WN 3707   6.039   3.585   1.325  0.0193 -0.0297  0.1804
  892WN      WN 3708   6.489   3.783   1.851  0.0883 -0.2242  0.1693
  893WN      WN 3709   2.097   2.871   1.662 -0.4054  0.3294  0.0183
  894WN      WN 3710   3.530   1.192  12.814  0.2167  0.2831 -0.2070
  895WN      WN 3711   6.432   1.729  12.284  0.0604 -0.1032 -0.0738
  896WN      WN 3712   5.241   2.583   2.636  0.1726  0.0043 -0.0326
  897WN      WN 3713   2.768   1.740  14.429 -0.0748 -0.1860  0.2166
  898WN      WN 3714   0.243   3.269   0.340 -0.3151  0.1554 -0.0288
  899WN      WN 3715   6.103   0.238  12.811  0.1207 -0.0360 -0.0645
  900WN      WN 3716   0.840   0.472   2.404  0.2955 -0.2944 -0.0671
  901WN      WN 3717   0.227   6.025   1.251 -0.1101 -0.3030 -0.3384
  902WN      WN 3718   1.863   0.450   2.720 -0.2073 -0.5932  0.1226
  903WN      WN 3719   4.469   3.099  14.177 -0.0749  0.4285 -0.1774
  904WN      WN 3720   0.760   3.051  11.198  0.5718  0.2790  0.4084
  905WN      WN 3721   3.536   4.664  14.230 -0.2435 -0.0954 -0.0809
  906WN      WN 3722   6.315   5.045  11.514  0.0599 -0.1919 -0.1122
  907WN      WN 3723   4.901   1.565   2.718  0.0499  0.1315 -0.2301
  908WN      WN 3724   1.948   5.639  14.268 -0.5507 -0.1706  0.0920
  909WN      WN 3725   3.089   1.347   2.897  0.4328 -0.0540  0.3811
  910WN      WN 3726   5.647   3.801   0.106  0.0675  0.0032 -0.0305
  911WN      WN 3727   6.157   1.061  13.870 -0.0021  0.1155  0.1179
  912WN      WN 3728   3.324   4.804   2.208 -0.2443 -0.4081  0.1778
  913WN      WN 3729   0.355   0.574   3.534  0.0427 -0.3172 -0.1450
  914WN      WN 3730   1.437   4.515  11.607 -0.2835  0.3250 -0.0762
  915WN      WN 3731   2.390   3.664  12.336 -0.0751  0.1087  0.4454
  916WN      WN 3732   4.289   2.948   1.009 -0.1135 -0.1523 -0.3659
  917WN      WN 3733   2.902   6.206  14.514 -0.1497 -0.2085 -0.4501
  918WN      WN 3734   0.952   3.572   2.338 -0.1999  0.0623  0.0702
  919WN      WN 3735   0.642   4.946   2.330  0.0089 -0.0719 -0.2238
  920WN      WN 3736   4.579   2.855   1.813  0.1846  0.0684  0.1817
  921WN      WN 3737   2.070   4.666   0.236 -0.0398  0.0617  0.4791
  922WN      WN 3738   5.132   1.257   1.441  0.5109 -0.1420 -0.0479
  923WN      WN 3739   1.108   0.366   0.974  0.3106 -0.0838  0.1654
  924WN      WN 3740   5.345   5.720   1.366  0.1722  0.2818 -0.4083
  925WN      WN 3741   3.536   5.194   2.003  0.2595 -0.0420 -0.0821
  926WN      WN 3742   3.099   4.278  13.541 -0.1293  0.0742  0.3188
  927WN      WN 3743   2.617   4.159   1.915  0.1314 -0.2450  0.0090
  928WN      WN 3744   6.132   1.500  14.391  0.2787 -0.2679 -0.0481
  929WN      WN 3745   3.447   0.414   1.895 -0.0394 -0.0026 -0.1825
  930WN      WN 3746   1.358   3.117   2.752  0.1931 -0.1300 -0.2470
  931WN      WN 3747   0.619   1.104  14.400  0.2435 -0.1275  0.0779
  932WN      WN 3748   2.400   5.413  14.535 -0.2727 -0.0020 -0.3134
  933WN      WN 3749   2.041   3.950  12.123  0.0709  0.1011  0.1191
  934WN      WN 3750   3.256   5.245  13.633  0.1128 -0.0530 -0.3197
  935WN      WN 3751   4.964   1.976   0.314  0.1482  0.1690  0.0155
  936WN      WN 3752   3.394   0.347  12.863  0.1063 -0.1224  0.0437
  937WN      WN 3753   0.569   0.597   1.215  0.1293  0.0169  0.1987
  938WN      WN 3754   0.903   2.611  12.323 -0.0223 -0.1138  0.0463
  939WN      WN 3755   0.842   4.120  13.396  0.2136  0.0578 -0.0397
  940WN      WN 3756   4.456   0.523   0.485 -0.0083  0.3090  0.1401
  941WN      WN 3757   2.486   3.425   3.326 -0.2120 -0.0329  0.1507
  942WN      WN 3758   3.328   1.405  13.750 -0.1350 -0.0381 -0.0259
  943WN      WN 3759   1.850   2.938   0.705  0.0012  0.0818 -0.3213
  944WN      WN 3760   4.557   5.685   0.124 -0.0697 -0.0648 -0.0702
  945WN      WN 3761   3.392   0.192  13.827 -0.0151  0.0004  0.1102
  946WN      WN 3762   6.264   0.211  13.278  0.3415 -0.0731 -0.3513
  947WN      WN 3763   1.448   1.513   1.771 -0.2323  0.2456 -0.0263
  948WN      WN 3764   5.054   1.378  12.526 -0.2170 -0.0633  0.1382
  949WN      WN 3765   4.892   3.434  13.204  0.0781  0.0988 -0.1291
  950WN      WN 3766   2.791   3.874   2.477 -0.2828 -0.2312 -0.2317
  951WN      WN 3767   2.503   0.560  12.439  0.0473 -0.0216  0.2769
  952WN      WN 3768   2.106   2.826  13.415  0.2853  0.2303 -0.1418
  953WN      WN 3769   3.299   2.956   1.499 -0.0050 -0.0364 -0.3086
  954WN      WN 3770   2.924   0.273   1.844 -0.0694  0.1660 -0.2301
  955WN      WN 3771   1.688   4.904   1.264  0.0680  0.0029 -0.0561
  956WN      WN 3772   4.701   1.533   1.554 -0.0945 -0.1368  0.0521
  957WN      WN 3773   5.702   3.039  12.823 -0.3203 -0.0628  0.1702
  958WN      WN 3774   0.733   1.828   1.104  0.1993  0.0531  0.1799
  959WN      WN 3775   0.847   2.353   2.666 -0.2374  0.0502  0.0581
  960WN      WN 3776   3.055   0.647   1.499  0.2171 -0.0758 -0.4728
  961WN      WN 3777   0.694   1.927  14.008  0.1099  0.1346  0.1320
  962WN      WN 3778   0.948   4.439   1.788  0.0382  0.2594  0.0451
  963WN      WN 3779   3.636   2.652   1.321  0.1493  0.4650  0.2144
  964WN      WN 3780   3.601   3.330   2.516  0.0390  0.1151  0.0101
  965WN      WN 3781   3.354   2.268   1.859 -0.1902  0.0935  0.0629
  966WN      WN 3782   1.623   2.457  14.479  0.1971  0.0961  0.1598
  967WN      WN 3783   2.584   6.154   2.464  0.0389  0.3228  0.2787
  968WN      WN 3784   2.836   3.056   0.539 -0.1794  0.2216  0.1015
  969WN      WN 3785   3.243   2.612  14.478 -0.2021  0.1542  0.2104
  970WN      WN 3786   4.920   2.063   1.712  0.3177 -0.1069  0.1759
  971WN      WN 3787   1.877   3.416  12.980  0.2730  0.0233 -0.2244
  972WN      WN 3788   1.940   1.260   3.688 -0.1876 -0.0392 -0.4272
  973WN      WN 3789   4.952   4.377   0.193 -0.2267 -0.2028  0.0562
  974WN      WN 3790   1.509   1.269   2.353  0.0356 -0.0151 -0.0399
  975WN      WN 3791   5.273   2.910  13.626  0.1905  0.1582  0.4110
  976WN      WN 3792   5.403   3.620   1.622  0.2704 -0.3618  0.3159
  977WN      WN 3793   0.283   2.049   3.199 -0.0245  0.2781 -0.0802
  978WN      WN 3794   0.181   1.945   0.807 -0.2019  0.0665  0.2357
  979WN      WN 3795   4.520   2.458   0.988  0.1382  0.2771  0.2581
  980WN      WN 3796   4.462   5.128   1.834 -0.1068 -0.2686  0.1164
  981WN      WN 3797   2.666   0.092   0.831 -0.2093 -0.2088 -0.1485
  982WN      WN 3798   5.391   0.077   0.307 -0.1952  0.2343  0.1260
  983WN      WN 3799   1.354   0.322  13.213 -0.0184 -0.0144 -0.2108
  984WN      WN 3800   4.476   4.167  13.886  0.0583 -0.2156  0.1392
  985WN      WN 3801   4.981   3.559  11.316 -0.1327  0.1187  0.0579
  986WN      WN 3802   6.478   4.079  13.757  0.0292  0.0385  0.1598
  987WN      WN 3803   4.621   1.140  12.294  0.1109  0.0568  0.3978
  988WN      WN 3804   3.055   1.996   2.218 -0.2080  0.4555  0.0125
  989WN      WN 3805   0.931   4.804  13.870 -0.2721  0.2308  0.1395
  990WN      WN 3806   1.285   0.101  14.457 -0.0685 -0.1450  0.0876
  991WN      WN 3807   0.446   3.609   2.034  0.0016 -0.1448  0.0167
  992WN      WN 3808   2.596   3.244  13.327  0.1763 -0.0066 -0.1021
  993WN      WN 3809   4.499   6.454  12.309  0.0368 -0.0742  0.0848
  994WN      WN 3810   0.862   2.267  13.684 -0.0683 -0.0059  0.2381
  995WN      WN 3811   0.431   2.759  11.951  0.1628  0.0122 -0.0108
  996WN      WN 3812   1.947   5.042   2.248  0.1972 -0.1180  0.2302
  997WN      WN 3813   1.670   2.055   1.701  0.0365 -0.0403 -0.1394
  998WN      WN 3814   0.805   2.162  13.056 -0.0788  0.0467  0.0735
  999WN      WN 3815   2.921   5.063   2.178 -0.0060  0.0640 -0.3832
 1000WN      WN 3816   3.569   0.240   2.406 -0.0729  0.1316  0.0830
 1001WN      WN 3817   1.000   3.197  13.788 -0.2888  0.0633  0.1023
 1002WN      WN 3818   1.267   0.456   1.452  0.0456  0.0846  0.3180
 1003WN      WN 3819   6.255   4.452   0.494 -0.0295 -0.3012 -0.3103
 1004WN      WN 3820   4.300   1.929  13.175  0.1870  0.0222  0.1310
 1005WN      WN 3821   2.598   6.340   0.415 -0.2603 -0.0425 -0.1432
 1006WN      WN 3822   5.652   4.932   1.375 -0.1827 -0.0008  0.0981
 1007WN      WN 3823   0.108   0.820   0.635 -0.1449 -0.1388 -0.1257
 1008WN      WN 3824   3.915   6.319  13.542  0.0255 -0.1252 -0.0530
 1009WN      WN 3825   2.034   3.950  12.664  0.0168 -0.0891 -0.1729
 1010WN      WN 3826   3.199   3.767  13.685  0.3898  0.0525 -0.1023
 1011WN      WN 3827   4.497   4.628  12.397 -0.1257 -0.0960 -0.2084
 1012WN      WN 3828   6.157   0.730   0.798 -0.0917  0.1355 -0.1442
 1013WN      WN 3829   0.799   5.197   1.653  0.0670 -0.1328 -0.1998
 1014WN      WN 3830   4.755   5.619  11.596  0.1166 -0.0590  0.1856
 1015WN      WN 3831   0.630   2.706  14.468  0.0184  0.1990 -0.0626
 1016WN      WN 3832   2.421   4.859  12.219  0.0660  0.3168 -0.2338
 1017WN      WN 3833   4.063   1.534   0.051  0.1955 -0.0109  0.0060
 1018WN      WN 3834   5.910   5.913   0.317  0.0905  0.1177  0.1998
 1019WN      WN 3835   5.478   2.476  13.447 -0.0346 -0.1512 -0.0256
 1020WN      WN 3836   1.589   3.235  12.574  0.0942  0.3515 -0.3264
 1021WN      WN 3837   3.265   1.038   2.471  0.2627 -0.3191  0.4503
 1022WN      WN 3838   2.002   1.422   2.496  0.1846 -0.0565  0.0993
 1023WN      WN 3839   4.307   5.110   0.262 -0.1663 -0.0164  0.1587
 1024WN      WN 3840   3.247   6.221  13.825 -0.1260  0.0993 -0.1166
 1025WN      WN 3841   2.548   3.633   1.892 -0.0043  0.1450  0.0571
 1026WN      WN 3842   5.564   3.008   1.876  0.0033  0.1703  0.3904
 1027WN      WN 3843   1.156   6.334  13.410  0.0319 -0.0554 -0.4979
 1028WN      WN 3844   4.776   6.353   1.898 -0.0458 -0.3813  0.1041
 1029WN      WN 3845   1.980   6.143  13.265  0.2087 -0.0157  0.0408
 1030WN      WN 3846   0.535   1.491   1.507  0.1475 -0.1010 -0.1469
 1031WN      WN 3847   5.570   0.689   2.106  0.2569  0.2035  0.3668
 1032WN      WN 3848   5.521   2.263   0.092  0.1009 -0.0297  0.2730
 1033WN      WN 3849   6.467   4.551  13.873  0.0342  0.1878 -0.0793
 1034WN      WN 3850   4.176   3.572   1.914  0.0978 -0.1313 -0.0077
 1035WN      WN 3851   6.247   4.541  12.559 -0.0051  0.1090 -0.1180
 1036WN      WN 3852   5.517   4.491  13.832  0.1499  0.4939 -0.1387
 1037WN      WN 3853   3.721   3.752   2.740  0.1690 -0.0500  0.4068
 1038WN      WN 3854   5.264   3.690  14.294 -0.1524 -0.1070 -0.2147
 1039WN      WN 3855   1.265   6.323  11.141 -0.0573 -0.3482  0.0914
 1040WN      WN 3856   4.696   3.063   0.723  0.0760  0.0769 -0.1910
 1041WN      WN 3857   5.185   5.687   2.331 -0.2473 -0.2418  0.0088
 1042WN      WN 3858   4.402   0.267   0.927 -0.2105  0.0146  0.2060
 1043WN      WN 3859   4.749   4.951   0.390  0.0497 -0.3123  0.0827
 1044WN      WN 3860   4.822   2.965   2.649  0.0412  0.0528 -0.1077
 1045WN      WN 3861   4.574   1.637  12.283 -0.1459  0.1188 -0.0896
 1046WN      WN 3862   1.887   1.123   0.733 -0.2617  0.1680  0.0946
 1047WN      WN 3863   6.091   3.049   1.958 -0.0626  0.3033 -0.2181
 1048WN      WN 3864   1.726   3.887  13.134  0.1132  0.2466 -0.3399
 1049WN      WN 3865   6.371   4.704  14.360 -0.2402  0.1263 -0.0673
 1050WN      WN 3866   1.110   3.452  12.438  0.2010  0.0232  0.1861
 1051WN      WN 3867   0.814   5.906   0.973 -0.4224 -0.1430 -0.4494
 1052WN      WN 3868   1.082   4.926  12.907 -0.0331 -0.2476 -0.0624
 1053WN      WN 3869   2.368   5.446  14.045 -0.0536  0.2565  0.0007
 1054WN      WN 3870   6.280   0.607   0.270 -0.1308  0.0140 -0.0199
 1055WN      WN 3871   2.927   4.550   3.084 -0.1951  0.1896 -0.0852
 1056WN      WN 3872   0.137   3.303  11.746 -0.1571 -0.0003  0.4315
 1057WN      WN 3873   4.895   2.453   1.327 -0.0619  0.1867  0.0427
 1058WN      WN 3874   2.318   2.843  11.954  0.2101 -0.1174 -0.2797
 1059WN      WN 3875   0.287   4.345  12.531 -0.2638  0.0253 -0.0729
 1060WN      WN 3876   5.979   1.881  12.565 -0.2517  0.1389 -0.0371
 1061WN      WN 3877   4.209   0.797  14.125  0.1649 -0.1175 -0.0004
 1062WN      WN 3878   5.233   0.116  14.304 -0.0840 -0.2341 -0.1520
 1063WN      WN 3879   0.074   0.529  13.059  0.1458  0.0219  0.3525
 1064WN      WN 3880   5.837   2.333  13.804 -0.0631 -0.0003  0.1134
 1065WN      WN 3881   1.796   0.969  13.573 -0.0301 -0.1080  0.0924
 1066WN      WN 3882   5.494   4.435   1.181  0.1023  0.2051 -0.1629
 1067WN      WN 3883   3.601   5.156  14.114  0.1516 -0.2322 -0.1608
 1068WN      WN 3884   0.712   3.601   1.599 -0.1400  0.1938  0.2208
 1069WN      WN 3885   1.822   2.063  13.748 -0.0862  0.0222  0.0965
 1070WN      WN 3886   5.100   6.018   1.060  0.3382  0.0453 -0.2307
 1071WN      WN 3887   2.805   6.293   1.888  0.3587 -0.0111 -0.2356
 1072WN      WN 3888   4.545   1.426   0.241  0.0834  0.1826  0.5963
 1073WN      WN 3889   1.322   1.365   1.319 -0.2313  0.1549  0.0666
 1074WN      WN 3890   3.784   0.513  11.424 -0.0088 -0.1816  0.0671
 1075WN      WN 3891   4.591   1.104   1.347 -0.0967  0.0050 -0.1502
 1076WN      WN 3892   6.133   1.891  13.122 -0.1966  0.1827  0.3799
 1077WN      WN 3893   0.829   4.055   1.380  0.0544  0.0376 -0.0440
 1078WN      WN 3894   0.117   2.755   0.187  0.1696  0.1940 -0.1205
 1079WN      WN 3895   2.596   5.463   0.674 -0.0263  0.1264  0.1407
 1080WN      WN 3896   3.774   3.858  13.550 -0.2473 -0.1884  0.3287
 1081WN      WN 3897   0.035   3.530   2.602 -0.0541  0.0929 -0.0019
 1082WN      WN 3898   4.363   5.422   2.278 -0.3264 -0.0930  0.1176
 1083WN      WN 3899   0.816   3.945   1.940  0.2387  0.0239 -0.3853
 1084WN      WN 3900   0.874   2.323   1.185 -0.0983  0.0394 -0.1361
 1085WN      WN 3901   2.474   4.573   0.009 -0.2498  0.2865  0.1011
 1086WN      WN 3902   4.524   0.569   1.418 -0.1139  0.3260 -0.3172
 1087WN      WN 3903   5.832   5.396   0.539 -0.2246 -0.0097  0.0415
 1088WN      WN 3904   3.928   4.781  13.043  0.0390  0.1836 -0.0575
 1089WN      WN 3905   6.451   2.516  13.413  0.0310  0.0558 -0.1498
 1090WN      WN 3906   6.383   0.831  12.690 -0.3312  0.4408  0.0061
 1091WN      WN 3907   0.364   2.357   1.009 -0.0289 -0.1006  0.0507
 1092WN      WN 3908   1.670   3.756   0.484 -0.0454 -0.1841  0.2444
 1093WN      WN 3909   2.960   4.537   0.710  0.2110 -0.2150 -0.0648
 1094WN      WN 3910   6.260   2.015  13.632  0.2528  0.0672 -0.1742
 1095WN      WN 3911   3.079   1.613   0.722  0.0571  0.3948 -0.2645
 1096WN      WN 3912   0.842   5.964   0.475  0.1087  0.0065  0.1835
 1097WN      WN 3913   4.348   1.953   1.651  0.2647 -0.3714  0.1265
 1098WN      WN 3914   5.289   1.080  13.514 -0.0004 -0.1524 -0.0009
 1099WN      WN 3915   1.550   1.179  14.377 -0.0903  0.5655  0.1105
 1100WN      WN 3916   4.407   3.370   0.174  0.1113 -0.0069  0.0856
 1101WN      WN 3917   2.105   0.263   1.780  0.0279 -0.0806  0.1127
 1102WN      WN 3918   0.847   5.392   2.602  0.1307  0.2465 -0.1029
 1103WN      WN 3919   1.926   2.452   2.304 -0.2321  0.2755  0.1100
 1104WN      WN 3920   5.647   0.281  14.054  0.1310 -0.1359  0.0514
 1105WN      WN 3921   4.692   1.991   1.261 -0.2924 -0.0755  0.0084
 1106WN      WN 3922   6.146   4.985  12.813 -0.1604  0.0187  0.2528
 1107WN      WN 3923   1.902   2.988   2.145 -0.0629  0.0960 -0.0801
 1108WN      WN 3924   5.705   5.653   2.139 -0.2171  0.0665  0.1433
 1109WN      WN 3925   5.553   6.050   2.429 -0.0825  0.2279  0.0391
 1110WN      WN 3926   4.366   4.207   0.222 -0.0691  0.0457  0.2620
 1111WN      WN 3927   3.793   1.077  14.410 -0.2177  0.3418  0.4007
 1112WN      WN 3928   1.400   3.897   0.103  0.0200 -0.0457 -0.1477
 1113WN      WN 3929   1.898   1.164  12.280  0.1017 -0.1496 -0.0144
 1114WN      WN 3930   1.628   5.611   1.557  0.0788 -0.3222 -0.1270
 1115WN      WN 3931   0.688   6.484  13.178  0.0558  0.2344 -0.1852
 1116WN      WN 3932   0.065   4.798   0.743  0.1360  0.0053 -0.0091
 1117WN      WN 3933   4.361   3.635  13.967 -0.1653 -0.1910  0.3524
 1118WN      WN 3934   3.047   6.213   0.582  0.0131 -0.1218  0.0708
 1119WN      WN 3935   2.672   4.004  11.987 -0.1015  0.1149  0.0703
 1120WN      WN 3936   3.634   4.206   1.191  0.1687 -0.0908 -0.1553
 1121WN      WN 3937   0.004   1.612   1.941 -0.0457  0.1605 -0.1264
 1122WN      WN 3938   2.782   0.020   2.792 -0.0319 -0.1183 -0.1428
 1123WN      WN 3939   4.443   3.815   1.549  0.0899  0.2428 -0.0072
 1124WN      WN 3940   1.931   0.571   0.800 -0.0444  0.2489  0.2188
 1125WN      WN 3941   3.651   3.037  14.366 -0.1504 -0.1768 -0.1633
 1126WN      WN 3942   0.546   4.896   0.486  0.0545 -0.2637 -0.1720
 1127WN      WN 3943   4.203   2.134  13.909  0.1227  0.1316  0.0593
 1128WN      WN 3944   0.047   3.709   0.417 -0.2159  0.1946  0.2738
 1129WN      WN 3945   5.124   3.065  11.509 -0.2162 -0.0458  0.3070
 1130WN      WN 3946   6.400   4.739  11.026  0.1080 -0.0921 -0.0093
 1131WN      WN 3947   1.918   2.984   0.192 -0.0600  0.0918 -0.0210
 1132WN      WN 3948   1.249   0.771  13.061 -0.2690 -0.2600 -0.0494
 1133WN      WN 3949   2.842   5.970  14.029 -0.0049 -0.3730  0.0878
 1134WN      WN 3950   4.131   2.894   0.059 -0.0215 -0.2009 -0.2290
 1135WN      WN 3951   3.779   0.788   2.361  0.1008  0.2639 -0.2192
 1136WN      WN 3952   0.280   1.920   1.358 -0.0328  0.0159  0.2837
 1137WN      WN 3953   0.716   1.593  14.533  0.2870  0.2500  0.0910
 1138WN      WN 3954   6.134   0.163  12.355 -0.2930  0.0674  0.1321
 1139WN      WN 3955   0.887   5.604  11.506 -0.0230 -0.0369 -0.0677
 1140WN      WN 3956   3.602   2.971  12.731 -0.0303  0.0650  0.0711
 1141WN      WN 3957   2.603   2.352   1.521 -0.1415 -0.2447 -0.1665
 1142WN      WN 3958   0.090   2.070  13.239  0.0171  0.0988 -0.0608
 1143WN      WN 3959   6.362   5.211  14.423 -0.0726 -0.1372 -0.0428
 1144WN      WN 3960   0.960   0.949   2.255  0.0651  0.1422 -0.0533
 1145WN      WN 3961   4.401   3.758   0.632  0.0702  0.0484  0.2823
 1146WN      WN 3962   4.517   4.691  13.834 -0.0212  0.1336 -0.1844
 1147WN      WN 3963   4.021   2.356   1.101 -0.1063  0.1386 -0.3749
 1148WN      WN 3964   0.775   1.981   2.339  0.2246 -0.2362 -0.0473
 1149WN      WN 3965   1.528   1.693  13.036 -0.2935 -0.0711 -0.1639
 1150WN      WN 3966   4.792   4.791  11.553 -0.0342  0.0396 -0.2716
 1151WN      WN 3967   5.500   0.598  13.253  0.0649 -0.2402  0.1400
 1152WN      WN 3968   4.774   5.432   1.484  0.1925  0.1365  0.3658
 1153WN      WN 3969   3.757   1.990   0.891  0.3911 -0.0295 -0.0654
 1154WN      WN 3970   6.325   4.986  12.339 -0.1640 -0.2120  0.2205
 1155WN      WN 3971   2.225   3.066  13.006  0.0603  0.1848  0.0780
 1156WN      WN 3972   5.242   2.934  13.123  0.0670 -0.0200  0.0454
 1157WN      WN 3973   2.535   2.126   0.439 -0.3727 -0.1963 -0.0937
 1158WN      WN 3974   0.174   0.902   0.118  0.1216 -0.0159 -0.1927
 1159WN      WN 3975   4.852   0.065   0.625 -0.0008  0.0475  0.1590
 1160WN      WN 3976   3.483   0.874  13.662  0.1717  0.1884 -0.0904
 1161WN      WN 3977   5.235   0.798  12.846  0.0674  0.4285  0.1483
 1162WN      WN 3978   4.039   3.835  12.498 -0.3191 -0.2322  0.1779
 1163WN      WN 3979   2.891   1.795  13.010  0.0077  0.0628  0.0554
 1164WN      WN 3980   6.493   5.886   0.876 -0.0445 -0.2584 -0.0791
 1165WN      WN 3981   2.541   4.370   2.440  0.0791 -0.2477 -0.0573
 1166WN      WN 3982   6.211   0.107   2.004  0.1444  0.1785 -0.0501
 1167WN      WN 3983   3.361   4.319   1.932  0.0173  0.2816 -0.0139
 1168WN      WN 3984   4.030   0.810   0.817 -0.0357  0.0183  0.2139
 1169WN      WN 3985   3.717   5.987   2.788  0.4007  0.1067  0.2071
 1170WN      WN 3986   2.401   1.013  12.289 -0.0423  0.0202 -0.1874
 1171WN      WN 3987   3.047   0.701   0.411  0.3389 -0.0943 -0.0641
 1172WN      WN 3988   3.890   0.133  11.807  0.8062  0.2123  0.1180
 1173WN      WN 3989   1.258   1.847  11.892  0.0054  0.0098  0.1178
 1174WN      WN 3990   2.652   5.336  13.463 -0.0424  0.1711 -0.0525
 1175WN      WN 3991   1.024   1.167   0.428 -0.1139 -0.2300 -0.0247
 1176WN      WN 3992   1.187   3.233   0.950 -0.0820  0.1281  0.3547
 1177WN      WN 3993   2.461   4.968   0.314  0.2484 -0.2757  0.0443
 1178WN      WN 3994   3.675   2.722   1.891  0.2971  0.0748  0.1401
 1179WN      WN 3995   3.491   0.254   1.246 -0.1919  0.2766 -0.1549
 1180WN      WN 3996   1.623   2.442  13.989 -0.1009  0.1072 -0.2972
 1181WN      WN 3997   1.673   4.311  12.893 -0.3369 -0.0700  0.2008
 1182WN      WN 3998   1.855   0.681   1.523 -0.1231  0.3208  0.1222
 1183WN      WN 3999   6.129   3.135   1.130  0.1088 -0.3696  0.0897
 1184WN      WN 4000   4.017   1.028  13.041 -0.0324  0.4774 -0.1925
 1185WN      WN 4001   1.863   1.183   1.454  0.3107  0.2787  0.2189
 1186WN      WN 4002   2.749   1.637   0.366  0.2484 -0.4566 -0.0170
 1187WN      WN 4003   2.083   0.731  14.473  0.0551 -0.1879  0.1438
 1188WN      WN 4004   3.253   5.835  12.991  0.1400 -0.1486 -0.1448
 1189WN      WN 4005   5.957   4.592  14.113  0.2566 -0.1134  0.0307
 1190WN      WN 4006   5.862   4.666   0.238 -0.0414  0.0363 -0.0177
 1191WN      WN 4007   3.477   1.218   1.127  0.1154  0.3697  0.1249
 1192WN      WN 4008   4.391   3.940  11.652  0.0389 -0.0403 -0.4579
 1193WN      WN 4009   3.455   5.051  12.240 -0.0983 -0.4551 -0.2094
 1194WN      WN 4010   0.076   1.388   0.094  0.0343 -0.1269 -0.1115
 1195WN      WN 4011   2.066   5.830   3.549  0.2444 -0.0199 -0.0055
 1196WN      WN 4012   2.928   4.835  13.526  0.2653  0.1846 -0.0792
 1197WN      WN 4013   2.309   1.433  12.025  0.0674  0.0640 -0.0742
 1198WN      WN 4014   3.486   3.765   3.162 -0.0835 -0.0564 -0.0563
 1199WN      WN 4015   2.704   4.207  14.315 -0.0509 -0.1442 -0.0664
 1200WN      WN 4016   1.733   3.839   2.222  0.4520  0.0838 -0.1269
 1201WN      WN 4017   3.165   1.312   1.978 -0.0208 -0.0130 -0.0336
 1202WN      WN 4018   3.284   5.277   2.601 -0.0627 -0.0109  0.3129
 1203WN      WN 4019   2.659   1.269   0.007 -0.1083  0.1720  0.1329
 1204WN      WN 4020   0.496   6.405   0.399  0.2863 -0.2286 -0.0550
 1205WN      WN 4021   3.448   0.897   1.919 -0.0710  0.0119 -0.0866
 1206WN      WN 4022   2.229   4.147  14.409  0.3096 -0.3463  0.0257
 1207WN      WN 4023   4.514   0.728  13.187  0.2324 -0.2251 -0.0326
 1208WN      WN 4024   1.677   1.815   1.211 -0.2083  0.1179 -0.4157
 1209WN      WN 4025   5.019   3.230  12.700  0.1069  0.1171  0.1199
 1210WN      WN 4026   0.375   4.280   1.922 -0.2709 -0.0769  0.1269
 1211WN      WN 4027   4.347   1.797  11.894 -0.0795 -0.1333  0.2703
 1212WN      WN 4028   0.524   1.068   2.639 -0.0589 -0.1317  0.0089
 1213WN      WN 4029   2.834   1.529   1.640  0.0423 -0.0354  0.0977
 1214WN      WN 4030   3.750   6.034   1.334 -0.0909  0.0664 -0.2032
 1215WN      WN 4031   3.569   5.668  11.789 -0.1471 -0.0616  0.0741
 1216WN      WN 4032   2.935   2.181  14.207  0.4063  0.2757 -0.1359
 1217WN      WN 4033   4.742   1.051  12.817  0.0501  0.1235 -0.0058
 1218WN      WN 4034   2.139   1.443   1.064  0.2279  0.2539 -0.0828
 1219WN      WN 4035   3.569   0.767  13.072 -0.1406  0.2722 -0.1373
 1220WN      WN 4036   2.637   4.768   1.635 -0.0407  0.2922 -0.2571
 1221WN      WN 4037   2.592   4.487  13.068 -0.0918  0.0036 -0.1756
 1222WN      WN 4038   5.395   5.091  12.244  0.4407 -0.0851  0.1901
 1223WN      WN 4039   5.852   5.031  14.319 -0.2024  0.4718  0.3376
 1224WN      WN 4040   5.320   5.435  11.845 -0.0859  0.0745  0.2303
 1225WN      WN 4041   1.973   1.051   2.883 -0.0420 -0.1935  0.1518
 1226WN      WN 4042   5.186   5.172   0.676 -0.1840  0.0874 -0.1331
 1227WN      WN 4043   0.628   4.202  12.907 -0.0934 -0.1371  0.1033
 1228WN      WN 4044   4.611   3.728  12.556 -0.1864  0.2318  0.2800
 1229WN      WN 4045   5.213   3.483   2.968  0.1840  0.0666  0.1068
 1230WN      WN 4046   0.283   4.018   2.359  0.5877  0.0348  0.0518
 1231WN      WN 4047   2.598   0.658   0.683 -0.0009  0.1359 -0.4332
 1232WN      WN 4048   2.497   4.018  12.840  0.1914 -0.2182 -0.0143
 1233WN      WN 4049   0.508   1.878  13.344 -0.0004 -0.0781  0.3673
 1234WN      WN 4050   3.472   1.502  14.407 -0.1951  0.0369  0.3741
 1235WN      WN 4051   5.477   6.152   0.757 -0.0861 -0.3315  0.2622
 1236WN      WN 4052   4.140   5.332  13.858  0.2910 -0.1594  0.0193
 1237WN      WN 4053   1.004   0.901   2.772  0.2205  0.0187 -0.0256
 1238WN      WN 4054   0.297   4.961  11.398  0.0513 -0.1124  0.0518
 1239WN      WN 4055   3.403   6.114  11.539  0.1224  0.1071  0.0769
 1240WN      WN 4056   4.254   0.050   1.801  0.1781  0.1662 -0.1407
 1241WN      WN 4057   2.183   5.014   1.731 -0.1649  0.2203 -0.4267
 1242WN      WN 4058   2.664   5.660   1.423  0.0149 -0.2000 -0.0186
 1243WN      WN 4059   5.398   4.604  12.903  0.2119 -0.2506 -0.0995
 1244WN      WN 4060   0.616   6.197  14.086 -0.1063 -0.0552 -0.1690
 1245WN      WN 4061   0.292   4.806  12.368 -0.0460 -0.0531  0.1091
 1246WN      WN 4062   0.476   1.031   1.309 -0.3184 -0.0992  0.2730
 1247WN      WN 4063   3.690   3.595   1.224  0.2358 -0.0180 -0.0446
 1248WN      WN 4064   0.832   2.235  11.690  0.4034 -0.1056 -0.2498
 1249WN      WN 4065   3.137   1.681  14.106 -0.3800 -0.1062  0.1051
 1250WN      WN 4066   2.339   6.104   1.882 -0.0237 -0.1914  0.0530
 1251WN      WN 4067   2.044   5.529  11.809  0.1411  0.2624  0.1494
 1252WN      WN 4068   0.224   1.587   3.435 -0.3352  0.0387  0.2497
 1253WN      WN 4069   5.953   1.582   0.902  0.0974 -0.0332  0.5392
 1254WN      WN 4070   0.499   4.986   2.827 -0.2562 -0.1554 -0.0895
 1255WN      WN 4071   4.308   1.632  12.776 -0.1251  0.0464  0.0793
 1256WN      WN 4072   3.679   3.095   1.080  0.1063 -0.0096 -0.0222
 1257WN      WN 4073   3.721   1.241  13.367 -0.3356  0.0498  0.0822
 1258WN      WN 4074   5.220   4.381   0.737  0.0230  0.1889  0.5372
 1259WN      WN 4075   3.202   0.528   2.303  0.4483 -0.2156  0.1081
 1260WN      WN 4076   6.342   1.592   0.547  0.0411  0.0045  0.1531
 1261WN      WN 4077   5.947   3.269  13.810 -0.0969 -0.0333  0.0106
 1262WN      WN 4078   5.853   5.646   1.404  0.0052 -0.0739  0.0890
 1263WN      WN 4079   3.565   0.662   0.782 -0.1740 -0.1112 -0.1682
 1264WN      WN 4080   4.430   0.696  12.630  0.1163 -0.1157  0.2284
 1265WN      WN 4081   3.514   3.435  12.449  0.0007  0.0441  0.0571
 1266WN      WN 4082   6.371   2.460  13.941  0.0325  0.1397  0.1089
 1267WN      WN 4083   3.052   3.075  12.443 -0.2643  0.0417 -0.3304
 1268WN      WN 4084   2.840   1.446   2.291  0.1617  0.0558 -0.1695
 1269WN      WN 4085   0.774   1.385   2.143 -0.2478  0.3615  0.0779
 1270WN      WN 4086   1.317   0.564   3.623 -0.0710 -0.1925 -0.1119
 1271WN      WN 4087   0.032   0.958   1.668 -0.0297 -0.1807 -0.1570
 1272WN      WN 4088   0.480   4.828  13.598  0.0891  0.0735 -0.4877
 1273WN      WN 4089   3.708   4.238   2.778  0.1767  0.2371  0.0881
 1274WN      WN 4090   6.107   2.560  12.103 -0.0513  0.1961 -0.2059
 1275WN      WN 4091   3.491   3.432  12.929 -0.1224 -0.0466 -0.1105
 1276WN      WN 4092   1.716   2.918  14.278  0.1669  0.0840  0.1364
 1277WN      WN 4093   0.900   1.105  13.343 -0.0969  0.4402  0.0317
 1278WN      WN 4094   0.629   3.559   0.079  0.0400  0.0058  0.2763
 1279WN      WN 4095   1.796   1.374  13.814 -0.0972  0.1558  0.1155
 1280WN      WN 4096   6.137   1.417  12.900  0.1145 -0.0790 -0.0105
 1281WN      WN 4097   5.973   5.907   0.840  0.0005 -0.3339 -0.1929
 1282WN      WN 4098   5.867   4.271   2.171  0.0367  0.0897 -0.0199
 1283WN      WN 4099   4.389   2.302   2.531 -0.0910  0.2310 -0.2336
 1284WN      WN 4100   3.116   1.878  11.970 -0.1910 -0.0125 -0.0791
 1285WN      WN 4101   0.392   5.174  13.129 -0.0826  0.1938  0.1192
 1286WN      WN 4102   2.169   5.259  13.032  0.3658  0.0833  0.1240
 1287WN      WN 4103   2.081   4.270   1.040 -0.0816  0.0516 -0.0222
 1288WN      WN 4104   3.490   6.289  12.813  0.2089 -0.0403  0.3165
 1289WN      WN 4105   5.509   0.432   1.627 -0.1321 -0.0852 -0.0469
 1290WN      WN 4106   5.808   3.574  11.167 -0.1442  0.0222  0.0183
 1291WN      WN 4107   3.380   5.524  14.416 -0.0136  0.1416 -0.2531
 1292WN      WN 4108   6.141   2.026   0.828 -0.0339  0.0761 -0.1513
 1293WN      WN 4109   0.674   4.920  11.990  0.0086  0.0974  0.0480
 1294WN      WN 4110   0.920   4.827   3.074  0.5344  0.1099  0.0228
 1295WN      WN 4111   6.506   1.590  13.337 -0.1633 -0.0326 -0.4341
 1296WN      WN 4112   2.492   5.771   2.771 -0.0802 -0.0280  0.1494
 1297WN      WN 4113   0.924   5.337   1.161  0.1349 -0.0403 -0.1033
 1298WN      WN 4114   5.589   1.829  11.873 -0.0467 -0.1584 -0.2235
 1299WN      WN 4115   3.958   2.256   1.610 -0.0514 -0.0488 -0.2175
 1300WN      WN 4116   4.298   4.530   2.674 -0.2848  0.1803  0.1102
 1301WN      WN 4117   3.846   3.995   0.790 -0.2526  0.0529  0.0874
 1302WN      WN 4118   3.723   2.523  14.307  0.1444  0.0919 -0.0300
 1303WN      WN 4119   1.989   5.864  13.669 -0.2191 -0.0686 -0.2169
 1304WN      WN 4120   1.736   5.645   0.732 -0.1480  0.2122 -0.2012
 1305WN      WN 4121   5.842   0.864   1.705 -0.2647 -0.2091 -0.0296
 1306WN      WN 4122   5.127   5.731   0.569 -0.1228 -0.2384 -0.0680
 1307WN      WN 4123   2.691   0.991   1.431 -0.2832  0.2714  0.0761
 1308WN      WN 4124   3.631   4.665  12.543 -0.0614 -0.0570  0.0144
 1309WN      WN 4125   5.166   4.820   0.091  0.0987  0.1805 -0.2040
 1310WN      WN 4126   1.211   3.888  12.247  0.0281 -0.1961 -0.3681
 1311WN      WN 4127   4.711   3.527  11.757 -0.0153 -0.0119 -0.0733
 1312WN      WN 4128   1.386   3.240   2.196 -0.0383  0.0310 -0.1230
 1313WN      WN 4129   4.343   2.573  12.004 -0.0262 -0.1068 -0.1532
 1314WN      WN 4130   2.284   1.118   2.298 -0.4762  0.0197 -0.1611
 1315WN      WN 4131   6.480   3.056   1.584  0.1269  0.1291  0.1246
 1316WN      WN 4132   1.626   5.569   0.112  0.0553 -0.2790  0.1151
 1317WN      WN 4133   4.077   0.328  13.894 -0.0761 -0.0778  0.0162
 1318WN      WN 4134   3.870   5.148   0.006  0.0427  0.1205  0.1794
 1319WN      WN 4135   4.947   4.343  13.790  0.1020 -0.0335 -0.0809
 1320WN      WN 4136   1.324   3.677  14.180  0.1213  0.1374  0.2845
 1321WN      WN 4137   5.592   6.080  13.556  0.1800 -0.0112  0.3104
 1322WN      WN 4138   1.650   5.357  11.994  0.1849  0.2868 -0.0617
 1323WN      WN 4139   4.581   0.030   1.427  0.3626 -0.0837 -0.0337
 1324WN      WN 4140   4.480   0.751   0.908 -0.2062  0.0808 -0.4242
 1325WN      WN 4141   5.221   2.573  14.040 -0.0128 -0.2032  0.1093
 1326WN      WN 4142   1.768   3.805  14.289  0.2324  0.0776  0.1029
 1327WN      WN 4143   5.805   4.793  12.387 -0.3393  0.1985  0.0853
 1328WN      WN 4144   1.506   0.750   1.062 -0.0205  0.0334  0.3298
 1329WN      WN 4145   5.592   2.057   3.053 -0.1721 -0.0890 -0.1474
 1330WN      WN 4146   4.298   5.103  12.985 -0.0603  0.1513 -0.0748
 1331WN      WN 4147   4.138   1.367  11.974 -0.0023  0.2258 -0.1273
 1332WN      WN 4148   2.457   4.965   0.891 -0.0707  0.1319  0.3190
 1333WN      WN 4149   4.784   3.887  12.129 -0.0027 -0.0788 -0.2109
 1334WN      WN 4150   0.064   4.789  12.938  0.0826 -0.0594  0.0986
 1335WN      WN 4151   0.316   1.105   3.492  0.1218 -0.4103 -0.1405
 1336WN      WN 4152   0.544   5.598  12.706  0.1303 -0.0396 -0.1091
 1337WN      WN 4153   4.380   5.803   2.832 -0.0406 -0.2487 -0.1352
 1338WN      WN 4154   2.557   1.972   1.958 -0.0784 -0.2686  0.2036
 1339WN      WN 4155   6.068   5.944   2.482  0.1590 -0.0327 -0.0280
 1340WN      WN 4156   4.920   3.534   1.335 -0.2817 -0.1131 -0.0567
 1341WN      WN 4157   6.479   6.195   0.469 -0.1786 -0.0914 -0.1979
 1342WN      WN 4158   6.352   1.094  13.185 -0.1152  0.0358 -0.1191
 1343WN      WN 4159   2.512   1.829   1.422 -0.0315  0.1045  0.0755
 1344WN      WN 4160   1.088   4.770   2.134  0.2867  0.1018  0.2932
 1345WN      WN 4161   3.717   1.696  13.928  0.2420 -0.2813 -0.0065
 1346WN      WN 4162   6.432   2.462   0.729  0.0892  0.2078 -0.0473
 1347WN      WN 4163   3.862   4.604   1.346 -0.3024 -0.0439  0.0152
 1348WN      WN 4164   3.540   5.552   1.608 -0.1327  0.2290 -0.1699
 1349WN      WN 4165   6.216   1.109   0.446 -0.2328  0.3447  0.0944
 1350WN      WN 4166   4.929   6.400  12.887  0.0245 -0.0518 -0.1762
 1351WN      WN 4167   1.545   2.655   0.418 -0.0777 -0.0935 -0.2941
 1352WN      WN 4168   6.387   3.986   0.799 -0.0323  0.0878  0.0905
 1353WN      WN 4169   3.813   2.627  13.104 -0.1531 -0.1814  0.1402
 1354WN      WN 4170   4.325   5.246   1.359  0.0440  0.2056 -0.1949
 1355WN      WN 4171   0.815   3.180   2.629 -0.0306  0.1412 -0.0684
 1356WN      WN 4172   1.643   5.467  13.760  0.0842 -0.2230 -0.0507
 1357WN      WN 4173   2.984   4.147  12.922  0.1129 -0.3126  0.0784
 1358WN      WN 4174   3.401   2.390   0.951  0.0152  0.1222  0.5510
 1359WN      WN 4175   4.084   2.329   0.163  0.2237 -0.1798  0.2308
 1360WN      WN 4176   5.247   3.494   2.135  0.0045  0.0764 -0.0279
 1361WN      WN 4177   6.035   4.668  13.591  0.2982  0.1317  0.0437
 1362WN      WN 4178   5.330   1.040   0.576  0.3084  0.1096  0.0612
 1363WN      WN 4179   0.792   2.700  13.436 -0.2912  0.0004 -0.1659
 1364WN      WN 4180   5.090   3.352  13.660 -0.0686 -0.0933 -0.1741
 1365WN      WN 4181   3.119   2.079   3.086 -0.2443 -0.0030 -0.0757
 1366WN      WN 4182   2.013   5.880   1.393  0.1027  0.0347  0.2657
 1367WN      WN 4183   2.809   2.868  14.478 -0.4726  0.0809  0.2161
 1368WN      WN 4184   0.608   5.137  12.700 -0.0520 -0.1026  0.3499
 1369WN      WN 4185   4.096   1.219  12.545 -0.1921 -0.1354 -0.1633
 1370WN      WN 4186   0.386   2.363  12.644 -0.0572  0.0266  0.2556
 1371WN      WN 4187   2.087   5.772   3.049  0.0967  0.0460 -0.3854
 1372WN      WN 4188   4.232   1.661  14.117 -0.4131  0.0354  0.0448
 1373WN      WN 4189   4.262   0.131   2.625  0.3251  0.3202  0.1124
 1374WN      WN 4190   6.214   0.540  14.005  0.1298 -0.1388 -0.2428
 1375WN      WN 4191   2.048   3.351  12.567  0.0526 -0.2076  0.3325
 1376WN      WN 4192   4.156   1.213   2.499 -0.4099 -0.0178 -0.2982
 1377WN      WN 4193   5.971   2.277   1.681 -0.0628  0.1139 -0.2350
 1378WN      WN 4194   3.636   4.220  12.379  0.1064 -0.1028 -0.0572
 1379WN      WN 4195   1.388   5.805  14.124  0.1584  0.1403 -0.1271
 1380WN      WN 4196   3.219   3.505   1.468  0.2969 -0.1400  0.2569
 1381WN      WN 4197   6.034   2.756   2.669  0.0159 -0.0148 -0.1663
 1382WN      WN 4198   0.214   5.649  13.096  0.0529 -0.0615  0.2547
 1383WN      WN 4199   3.787   4.496   2.339 -0.0159  0.0066  0.0559
 1384WN      WN 4200   2.981   3.346   0.026 -0.2857  0.2312  0.1470
 1385WN      WN 4201   3.509   5.097   1.415  0.2487 -0.0235 -0.0668
 1386WN      WN 4202   6.180   3.280  11.932  0.0533 -0.0447  0.3470
 1387WN      WN 4203   4.879   0.910  13.950  0.0005  0.0873 -0.3464
 1388WN      WN 4204   5.900   6.220   2.079  0.0588  0.2525 -0.0586
 1389WN      WN 4205   2.137   3.462   2.051  0.0657  0.0938  0.2362
 1390WN      WN 4206   6.085   5.368  13.672  0.1960 -0.0148  0.2675
 1391WN      WN 4207   5.117   3.290  11.955  0.0360 -0.3133  0.1946
 1392WN      WN 4208   3.219   2.568  12.488  0.1250  0.4757  0.2498
 1393WN      WN 4209   3.646   4.414  13.411 -0.2778  0.1803 -0.2980
 1394WN      WN 4210   3.058   5.434  12.231 -0.0809  0.1442 -0.2274
 1395WN      WN 4211   4.327   4.239   0.805 -0.2712 -0.2841  0.0136
 1396WN      WN 4212   3.222   0.260  12.030 -0.3570 -0.3005 -0.0129
 1397WN      WN 4213   1.864   5.983   1.899 -0.0351 -0.0862 -0.1273
 1398WN      WN 4214   3.473   6.309   0.218  0.1291 -0.1226  0.4716
 1399WN      WN 4215   3.829   1.671   2.464  0.1578  0.0735 -0.3617
 1400WN      WN 4216   1.912   4.957   2.830  0.0809  0.4248 -0.0336
 1401WN      WN 4217   4.101   5.828   2.453 -0.1932  0.0284 -0.0610
 1402WN      WN 4218   1.771   4.287   1.738 -0.1266  0.0786  0.0251
 1403WN      WN 4219   1.447   1.934  12.433 -0.1126  0.0957  0.1906
 1404WN      WN 4220   4.303   1.277  13.715 -0.0273  0.1108  0.1860
 1405WN      WN 4221   1.978   6.449   2.675  0.1557  0.0750  0.0495
 1406WN      WN 4222   5.161   2.884   2.170 -0.2490  0.1643  0.3224
 1407WN      WN 4223   5.585   5.025  13.653 -0.0371  0.0738  0.1770
 1408WN      WN 4224   5.531   1.610   1.307  0.1849  0.0424  0.2574
 1409WN      WN 4225   4.068   1.678  12.342  0.0397 -0.2198 -0.1841
 1410WN      WN 4226   4.880   4.047  14.341 -0.1012 -0.1554 -0.4466
 1411WN      WN 4227   1.296   6.138   2.062  0.1159 -0.0008 -0.1489
 1412WN      WN 4228   6.337   0.312   2.464 -0.1669  0.1392  0.0069
 1413WN      WN 4229   4.407   2.799  13.738 -0.0069  0.2473  0.0547
 1414WN      WN 4230   2.615   3.660   0.023  0.0048 -0.1028  0.0016
 1415WN      WN 4231   3.867   1.534  12.955  0.0388  0.0871 -0.1195
 1416WN      WN 4232   4.822   2.399  12.549  0.1937  0.0703  0.2647
 1417WN      WN 4233   6.406   5.688  14.454  0.0994 -0.0382 -0.2086
 1418WN      WN 4234   2.791   2.673   1.112 -0.2919  0.0806  0.0903
 1419WN      WN 4235   3.451   2.995  13.715 -0.0206 -0.1055 -0.2474
 1420WN      WN 4236   4.955   2.512  13.628 -0.3392  0.0370 -0.0183
 1421WN      WN 4237   5.453   4.764   0.530  0.0759  0.0626  0.0563
 1422WN      WN 4238   2.334   1.351  13.793  0.0881 -0.0236 -0.1519
 1423WN      WN 4239   0.433   2.459   3.525 -0.0153 -0.0142 -0.1717
 1424WN      WN 4240   1.081   1.835  14.344 -0.2941  0.1749 -0.0693
 1425WN      WN 4241   6.260   3.115   0.163 -0.3586 -0.2632  0.0372
 1426WN      WN 4242   5.736   2.915  13.394 -0.0875  0.2251  0.0036
 1427WN      WN 4243   5.065   5.344  13.573 -0.0142  0.2231 -0.0058
 1428WN      WN 4244   0.811   2.773   1.022  0.1358  0.0828  0.3226
 1429WN      WN 4245   3.331   1.632  13.016 -0.0933  0.1906 -0.1881
 1430WN      WN 4246   2.960   4.334   1.634  0.0915 -0.2097 -0.0688
 1431WN      WN 4247   4.509   1.227   2.885  0.0546 -0.0308  0.2412
 1432WN      WN 4248   3.075   2.433   2.568  0.0247 -0.1638  0.0021
 1433WN      WN 4249   5.863   2.999  14.480  0.2654  0.1214 -0.0239
 1434WN      WN 4250   2.529   3.147  12.358  0.3189  0.2920  0.1803
 1435WN      WN 4251   3.721   5.144  13.607  0.2958  0.2372  0.2095
 1436WN      WN 4252   6.212   6.151  14.504 -0.2552 -0.0724  0.2006
 1437WN      WN 4253   3.377   3.944   1.581  0.0043 -0.0511  0.0671
 1438WN      WN 4254   2.758   1.960  13.505 -0.0638  0.1675 -0.1674
 1439WN      WN 4255   0.154   5.241   2.507  0.0234 -0.2574  0.0690
 1440WN      WN 4256   3.879   0.536  14.454 -0.3755  0.0360 -0.0625
 1441WN      WN 4257   5.559   2.533   1.457  0.4024 -0.1948 -0.0157
 1442WN      WN 4258   4.943   2.956  14.352  0.0038  0.1721  0.0598
 1443WN      WN 4259   0.397   5.304   2.052 -0.3371 -0.0536 -0.0438
 1444WN      WN 4260   0.147   4.777   0.267  0.0566 -0.0506 -0.0705
 1445WN      WN 4261   1.753   4.233  13.531 -0.4883  0.0886 -0.1723
 1446WN      WN 4262   1.934   3.296  13.533  0.1860 -0.0659  0.0786
 1447WN      WN 4263   1.927   5.761  12.316  0.0012  0.1209  0.1455
 1448WN      WN 4264   0.903   4.532  11.513  0.0112  0.1197 -0.0071
 1449WN      WN 4265   2.682   6.149  12.342 -0.1964  0.2114  0.2003
 1450WN      WN 4266   3.883   5.526   2.099 -0.0087 -0.2201 -0.2124
 1451WN      WN 4267   4.462   2.647  13.266 -0.1162 -0.1911  0.1301
 1452WN      WN 4268   0.663   0.091   1.098 -0.1062  0.0792  0.0728
 1453WN      WN 4269   6.135   0.180   3.036 -0.1378  0.1677 -0.0072
 1454WN      WN 4270   2.309   1.341  14.284 -0.1036 -0.0610 -0.2883
 1455WN      WN 4271   3.010   3.956   0.110  0.1042 -0.0332 -0.0646
 1456WN      WN 4272   2.441   1.555  13.125 -0.2219  0.0623 -0.0779
 1457WN      WN 4273   5.311   2.078  13.758 -0.0028 -0.1568 -0.1361
 1458WN      WN 4274   2.231   0.895   1.894  0.1893  0.0699  0.4075
 1459WN      WN 4275   5.256   1.183  14.124  0.1465  0.0254 -0.0606
 1460WN      WN 4276   4.894   5.330   0.087  0.2698 -0.1558 -0.1141
 1461WN      WN 4277   6.312   2.390  12.950 -0.1724 -0.0156  0.2054
 1462WN      WN 4278   1.586   4.255  11.105 -0.1742  0.2504  0.0237
 1463WN      WN 4279   0.188   4.815   2.229 -0.0972 -0.0417  0.0838
 1464WN      WN 4280   5.714   1.178  14.379 -0.1163 -0.4029  0.0929
 1465WN      WN 4281   1.093   0.402  12.783  0.0215  0.2729  0.0053
 1466WN      WN 4282   6.006   2.851   0.582 -0.2760  0.2086  0.0439
 1467WN      WN 4283   5.428   1.953   2.586  0.0746 -0.1083  0.0927
 1468WN      WN 4284   4.905   5.285   2.206  0.2703  0.0532  0.0369
 1469WN      WN 4285   2.079   0.855  12.662 -0.2692 -0.1677  0.0599
 1470WN      WN 4286   4.328   1.347  13.216 -0.0038 -0.2124  0.1412
 1471WN      WN 4287   5.438   0.576  11.170  0.0780  0.0975 -0.0655
 1472WN      WN 4288   4.262   2.130   0.682  0.1844  0.2795  0.1588
 1473WN      WN 4289   5.686   3.896   3.454  0.0042  0.0700 -0.2296
 1474WN      WN 4290   0.807   0.318   1.526  0.0607 -0.0282  0.2384
 1475WN      WN 4291   2.470   4.520   0.558 -0.2131  0.1170 -0.0114
 1476WN      WN 4292   3.575   0.020   0.829 -0.1716 -0.2857  0.0800
 1477WN      WN 4293   3.405   3.289  11.061  0.2105  0.1396  0.0078
 1478WN      WN 4294   0.980   6.081   2.543 -0.4962 -0.2198 -0.0361
 1479WN      WN 4295   1.530   2.469   1.936 -0.1048  0.1368 -0.3113
 1480WN      WN 4296   1.225   4.845  14.278  0.0642 -0.0787  0.1311
 1481WN      WN 4297   4.312   5.853   0.541  0.1429 -0.0533  0.2572
 1482WN      WN 4298   5.075   5.681  12.913  0.0050  0.3292 -0.1645
 1483WN      WN 4299   3.597   3.549   0.622  0.0146  0.1722 -0.0723
 1484WN      WN 4300   2.879   3.630  13.215  0.1331 -0.1889 -0.3102
 1485WN      WN 4301   5.754   1.700   2.251  0.2530  0.0705 -0.0526
 1486WN      WN 4302   4.577   5.222  11.332 -0.1365  0.0076  0.1138
 1487WN      WN 4303   0.734   6.006  12.504  0.1817 -0.1012  0.0235
 1488WN      WN 4304   4.193   2.007   2.112  0.0537 -0.1668 -0.2794
 1489WN      WN 4305   0.715   4.447  12.189  0.2286  0.3164  0.0090
 1490WN      WN 4306   0.167   5.289   0.693  0.1627  0.3523  0.0174
 1491WN      WN 4307   4.135   3.792   1.147  0.1948  0.0836  0.0203
 1492WN      WN 4308   0.446   1.177   0.378  0.3660 -0.1940  0.1705
 1493WN      WN 4309   2.637   4.090  13.349  0.0494  0.2725  0.1011
 1494WN      WN 4310   0.414   1.436   0.877 -0.1598 -0.0013 -0.1647
 1495WN      WN 4311   1.960   5.266  12.408  0.2153 -0.0990  0.0796
 1496WN      WN 4312   0.219   5.745  12.047 -0.0820  0.1135 -0.2070
 1497WN      WN 4313   0.006   5.687  12.480  0.0141 -0.0354  0.0629
 1498WN      WN 4314   0.951   3.795  13.753 -0.3300 -0.1017  0.0867
 1499WN      WN 4315   3.034   1.991   1.650 -0.0258 -0.0839 -0.0107
 1500WN      WN 4316   4.654   2.252   2.069 -0.1276 -0.0196 -0.0790
 1501WN      WN 4317   1.212   2.047  12.879 -0.2872  0.0572 -0.1716
 1502WN      WN 4318   5.282   3.130   2.609  0.0234  0.2768 -0.2947
 1503WN      WN 4319   4.970   2.427   0.074  0.2263  0.1375  0.1491
 1504WN      WN 4320   1.171   2.081   2.003  0.1329 -0.1739  0.2152
 1505WN      WN 4321   1.227   3.999   2.231  0.1307 -0.2573  0.2562
 1506WN      WN 4322   1.604   5.799   2.651  0.2983  0.0087 -0.3457
 1507WN      WN 4323   2.908   3.724  14.203 -0.0763  0.1929  0.0221
 1508WN      WN 4324   3.920   0.997  11.746 -0.2127 -0.0086  0.0263
 1509WN      WN 4325   6.449   6.151  13.253  0.1238 -0.0569 -0.0100
 1510WN      WN 4326   5.355   5.092  13.194 -0.0243 -0.1488 -0.2930
 1511WN      WN 4327   1.707   0.875   3.413  0.2237 -0.1634 -0.0156
 1512WN      WN 4328   4.535   6.161   0.071 -0.0310  0.0151 -0.1984
 1513WN      WN 4329   5.552   4.593  14.432  0.1617 -0.3290  0.1233
 1514WN      WN 4330   6.134   3.762   2.234 -0.2107  0.0890  0.3462
 1515WN      WN 4331   0.885   0.077  14.175  0.0652  0.0106  0.1644
 1516WN      WN 4332   0.137   0.542  11.289 -0.0872  0.2053 -0.2401
 1517WN      WN 4333   4.660   3.792   0.179  0.1400  0.0259 -0.1370
 1518WN      WN 4334   2.467   2.139  14.466  0.0872 -0.0513 -0.1336
 1519WN      WN 4335   1.477   4.678  13.200  0.1966 -0.0426 -0.0335
 1520WN      WN 4336   3.596   1.542  12.096  0.2801  0.1387  0.0580
 1521WN      WN 4337   1.141   4.493   2.538  0.0326  0.0444 -0.2033
 1522WN      WN 4338   5.345   3.206   0.078  0.2848  0.0735 -0.0593
 1523WN      WN 4339   3.687   2.175  13.724 -0.0491  0.1634 -0.0732
 1524WN      WN 4340   6.213   3.757   0.002  0.3454 -0.0946  0.1647
 1525WN      WN 4341   6.241   5.038   0.360 -0.0612 -0.2132  0.0573
 1526WN      WN 4342   0.439   0.498   2.860  0.0366  0.1592  0.0556
 1527WN      WN 4343   5.190   5.633   1.841  0.1252  0.2995 -0.0234
 1528WN      WN 4344   3.584   1.725  13.425  0.2354  0.0898  0.0114
 1529WN      WN 4345   0.778   3.109  12.177  0.1353  0.0551  0.2048
 1530WN      WN 4346   5.885   3.459   1.821  0.0261 -0.2162 -0.2125
 1531WN      WN 4347   2.542   0.039  12.669  0.2850  0.0232 -0.1229
 1532WN      WN 4348   1.634   6.372  13.577 -0.2820  0.1081  0.1320
 1533WN      WN 4349   0.716   1.611   0.510  0.0233 -0.2475 -0.1589
 1534WN      WN 4350   3.782   2.408   0.651 -0.1512  0.0853 -0.1532
 1535WN      WN 4351   1.110   2.803   2.460 -0.1763 -0.0545 -0.1245
 1536WN      WN 4352   1.698   5.150  14.415 -0.0848 -0.1013 -0.0079
 1537WN      WN 4353   5.357   6.263  13.124  0.2896  0.0628  0.1292
 1538WN      WN 4354   2.754   4.538  11.911  0.0226  0.1212 -0.4382
 1539WN      WN 4355   5.823   0.994  13.375  0.1614  0.0667  0.2746
 1540WN      WN 4356   6.240   6.309   0.975  0.2274  0.0114  0.2588
 1541WN      WN 4357   4.506   5.671  12.109 -0.3544 -0.0165 -0.3484
 1542WN      WN 4358   0.298   5.808   0.434 -0.0696 -0.1937 -0.0018
 1543WN      WN 4359   2.193   4.403  12.740  0.1143 -0.0849  0.0501
 1544WN      WN 4360   5.806   1.110   0.778  0.0305  0.1660 -0.2567
 1545WN      WN 4361   4.947   0.741  12.358 -0.0585  0.0922  0.0100
 1546WN      WN 4362   2.038   0.074   0.910 -0.0181 -0.2602  0.1188
 1547WN      WN 4363   4.391   0.244   3.644 -0.4293  0.0069  0.0953
 1548WN      WN 4364   3.228   6.334   2.607  0.0032  0.1719  0.2558
 1549WN      WN 4365   1.420   4.413   2.077  0.0742 -0.1453  0.0455
 1550WN      WN 4366   2.827   3.954  12.486  0.1320  0.3317 -0.0397
 1551WN      WN 4367   4.292   2.360  12.899  0.2753  0.1370 -0.0641
 1552WN      WN 4368   0.179   1.867   2.365 -0.1603  0.0683 -0.0862
 1553WN      WN 4369   1.691   4.190  12.418  0.2780 -0.0869  0.0465
 1554WN      WN 4370   0.443   1.332  13.232  0.1408 -0.2290 -0.1975
 1555WN      WN 4371   2.631   5.267   1.829 -0.0745  0.0378  0.0604
 1556WN      WN 4372   4.931   0.507  11.198 -0.3834  0.1208 -0.0778
 1557WN      WN 4373   5.603   3.839   2.039 -0.2113  0.0428 -0.0421
 1558WN      WN 4374   1.416   5.918  13.624  0.3276  0.2498 -0.0060
 1559WN      WN 4375   3.175   4.290  14.094  0.2103 -0.3419  0.1791
 1560WN      WN 4376   6.010   1.376   1.336 -0.0125  0.0703  0.0148
 1561WN      WN 4377   3.911   0.316   3.230 -0.0999  0.2154  0.0826
 1562WN      WN 4378   5.235   2.765  12.626  0.2280  0.0090 -0.4154
 1563WN      WN 4379   2.503   3.195   0.185 -0.1808  0.1783  0.0450
 1564WN      WN 4380   3.768   1.264   0.692 -0.1715  0.0603 -0.0551
 1565WN      WN 4381   5.903   1.920   1.286 -0.0704 -0.0525  0.0749
 1566WN      WN 4382   1.802   3.374   2.453  0.1153  0.1087 -0.3127
 1567WN      WN 4383   6.441   1.051   2.145 -0.0177 -0.1556  0.0692
 1568WN      WN 4384   3.482   2.935  12.191 -0.0129 -0.3652  0.0058
 1569WN      WN 4385   4.963   4.853  12.152  0.1189 -0.3753 -0.1436
 1570WN      WN 4386   3.054   2.614  11.491 -0.3118  0.1175 -0.0528
 1571WN      WN 4387   0.511   1.333  11.702  0.0597 -0.0270  0.0856
 1572WN      WN 4388   0.358   3.156   2.472 -0.0754  0.1846 -0.0012
 1573WN      WN 4389   4.112   4.883  12.575  0.4999 -0.1219  0.1251
 1574WN      WN 4390   3.574   5.497  13.267  0.1449  0.1106  0.4595
 1575WN      WN 4391   3.075   4.225   1.100 -0.0796 -0.0521  0.3166
 1576WN      WN 4392   2.260   3.772  14.102 -0.2695 -0.1328  0.2351
 1577WN      WN 4393   5.414   1.353   2.191  0.1245  0.1860 -0.0287
 1578WN      WN 4394   5.832   0.518   1.213  0.3894  0.0126 -0.1323
 1579WN      WN 4395   4.725   3.353  12.244  0.0547 -0.1555  0.4385
 1580WN      WN 4396   3.357   1.612   1.614  0.2660  0.0777  0.0578
 1581WN      WN 4397   4.569   0.167   0.104  0.0625  0.0731  0.4002
 1582WN      WN 4398   0.843   3.922  14.297 -0.1863 -0.0146 -0.0560
 1583WN      WN 4399   1.018   5.204   0.604 -0.2377 -0.1120  0.0947
 1584WN      WN 4400   4.746   5.632  14.227 -0.0053 -0.0506  0.2455
 1585WN      WN 4401   0.964   5.255   2.085 -0.1531  0.0058 -0.1134
 1586WN      WN 4402   0.700   0.488  13.824  0.0392 -0.2927  0.2111
 1587WN      WN 4403   0.008   2.824   2.669  0.1629 -0.0773  0.2002
 1588WN      WN 4404   5.953   2.458   1.152 -0.2283  0.0472  0.2504
 1589WN      WN 4405   3.615   6.005  12.366 -0.0861  0.2307  0.1553
 1590WN      WN 4406   2.533   4.120   0.923 -0.0594  0.1579  0.1164
 1591WN      WN 4407   3.353   0.413  14.436  0.3774 -0.1568 -0.1162
 1592WN      WN 4408   2.613   1.174   2.812 -0.2448  0.0558  0.1664
 1593WN      WN 4409   5.711   2.249  12.369 -0.0193  0.1442  0.1340
 1594WN      WN 4410   0.470   2.385  14.001  0.1546 -0.0331 -0.1751
 1595WN      WN 4411   1.489   1.669  13.577 -0.0766  0.0728  0.0655
 1596WN      WN 4412   2.483   5.879  14.338 -0.2442  0.3106 -0.1445
 1597WN      WN 4413   1.969   1.491  13.381  0.0819  0.0315 -0.1879
 1598WN      WN 4414   0.342   0.181  13.986  0.0093  0.1047  0.1644
 1599WN      WN 4415   4.791   1.600  12.969  0.0853  0.0406  0.0915
 1600WN      WN 4416   1.348   4.178  14.255  0.0951  0.1759 -0.2776
 1601WN      WN 4417   0.428   2.083   2.708  0.5693  0.2544 -0.1928
 1602WN      WN 4418   2.454   0.093   2.050 -0.2838  0.0302  0.1965
 1603WN      WN 4419   0.328   3.974   1.499  0.1859 -0.0960  0.1325
 1604WN      WN 4420   3.355   6.398   2.138 -0.1915  0.2680 -0.1541
 1605WN      WN 4421   6.142   2.824  13.145 -0.3958  0.1161  0.0495
 1606WN      WN 4422   2.876   1.358   1.118 -0.0917 -0.2275 -0.2752
 1607WN      WN 4423   0.441   4.502   1.446 -0.2139 -0.0220  0.1468
 1608WN      WN 4424   2.015   0.965  14.006 -0.1700 -0.3967 -0.1367
 1609WN      WN 4425   6.236   2.863  14.133  0.0402  0.0078 -0.0315
 1610WN      WN 4426   6.078   5.796  12.229  0.1918 -0.1362 -0.1637
 1611WN      WN 4427   0.865   1.415  14.101 -0.2879 -0.1998  0.0141
 1612WN      WN 4428   0.384   2.061  14.427  0.2467 -0.2038 -0.0697
 1613WN      WN 4429   1.242   5.679   2.348  0.1375 -0.2541 -0.1402
 1614WN      WN 4430   0.609   3.146   0.758 -0.0497 -0.0144 -0.0760
 1615WN      WN 4431   4.101   2.378  13.418  0.0445 -0.0392 -0.3876
 1616WN      WN 4432   6.181   3.740  13.951 -0.0309  0.0288 -0.0896
 1617WN      WN 4433   5.181   0.392   2.027 -0.0040  0.2138  0.1492
 1618WN      WN 4434   1.456   3.421  13.574  0.0751  0.2248  0.2681
 1619WN      WN 4435   5.431   5.505  12.492 -0.0263 -0.1516 -0.2053
 1620WN      WN 4436   2.597   0.549   1.712  0.2243 -0.1373  0.1253
 1621WN      WN 4437   3.824   5.537   0.712  0.0292  0.2624 -0.2237
 1622WN      WN 4438   3.909   5.020   1.099 -0.2692 -0.3176  0.2518
 1623WN      WN 4439   4.762   6.506  14.188 -0.0549 -0.1403 -0.1004
 1624WN      WN 4440   3.656   1.238   1.596 -0.0475  0.0607 -0.0033
 1625WN      WN 4441   1.191   1.710   0.979  0.2599  0.0061 -0.1926
 1626WN      WN 4442   1.278   0.332   0.415 -0.1418  0.1678 -0.0401
 1627WN      WN 4443   5.946   3.677   0.796 -0.0612 -0.1241 -0.0679
 1628WN      WN 4444   5.782   5.011  11.797  0.0782 -0.1139  0.1163
 1629WN      WN 4445   4.688   2.364   0.513 -0.1575 -0.1702  0.1235
 1630WN      WN 4446   3.542   3.418  13.459  0.0778 -0.1891 -0.2713
 1631WN      WN 4447   6.180   4.924   3.326 -0.0998 -0.1634 -0.0471
 1632WN      WN 4448   5.720   3.236   0.781 -0.2653  0.0681 -0.0139
 1633WN      WN 4449   4.178   2.915  12.860  0.0387 -0.3543  0.0105
 1634WN      WN 4450   3.560   3.587   1.843  0.0156  0.2329  0.0336
 1635WN      WN 4451   1.367   2.412  12.561 -0.0363  0.2065 -0.3176
 1636WN      WN 4452   4.809   2.547  11.854  0.0763  0.3205 -0.0315
 1637WN      WN 4453   0.440   0.079  14.491 -0.0666 -0.1004  0.1281
 1638WN      WN 4454   1.850   1.225   2.004 -0.0581  0.0754  0.2158
 1639WN      WN 4455   1.697   4.423   1.267 -0.1662  0.0387  0.0007
 1640WN      WN 4456   0.448   1.538  13.701  0.2651  0.1883  0.1213
 1641WN      WN 4457   3.550   5.983  13.459 -0.2009  0.3344  0.1320
 1642WN      WN 4458   0.411   2.669   2.442 -0.2114 -0.1435 -0.0210
 1643WN      WN 4459   2.964   5.872   3.507 -0.1565 -0.2152  0.0911
 1644WN      WN 4460   0.902   6.003  13.634 -0.3620 -0.1875  0.1588
 1645WN      WN 4461   3.861   2.147   2.562  0.0036  0.1328  0.1945
 1646WN      WN 4462   0.209   0.937   3.054  0.0338  0.2944 -0.0503
 1647WN      WN 4463   3.220   0.498  13.433  0.0581  0.0116 -0.0215
 1648WN      WN 4464   2.562   4.541  13.566 -0.2315  0.1354  0.2060
 1649WN      WN 4465   0.416   6.125  13.430 -0.0411  0.2616  0.0214
 1650WN      WN 4466   0.474   3.248  13.720 -0.1297  0.3414 -0.0668
 1651WN      WN 4467   1.274   5.627   0.468  0.0762 -0.0318 -0.3496
 1652WN      WN 4468   2.057   0.584  12.191  0.2566 -0.1780 -0.2019
 1653WN      WN 4469   3.544   5.945   2.306 -0.0713 -0.0934 -0.1544
 1654WN      WN 4470   4.016   4.416  14.226  0.0011  0.0610 -0.0093
 1655WN      WN 4471   2.515   4.133   0.236  0.2151 -0.0516 -0.0595
 1656WN      WN 4472   2.962   3.256   1.867 -0.4970  0.0018 -0.2429
 1657WN      WN 4473   0.416   2.343  13.514  0.1452  0.2721 -0.0784
 1658WN      WN 4474   5.375   0.531  12.347 -0.2721 -0.0149  0.1859
 1659WN      WN 4475   1.732   2.114  12.080  0.3040  0.0407 -0.1939
 1660WN      WN 4476   1.326   3.520   3.892  0.2331 -0.0990  0.3982
 1661WN      WN 4477   5.821   2.346   0.588  0.1196  0.0587  0.1122
 1662WN      WN 4478   0.706   5.735  11.989 -0.1766  0.0415  0.4447
 1663WN      WN 4479   4.900   0.868   2.768  0.1371 -0.0464 -0.1447
 1664WN      WN 4480   3.604   4.189  13.941 -0.2913 -0.2891 -0.1353
 1665WN      WN 4481   3.498   2.550  13.467  0.1776 -0.2413  0.3306
 1666WN      WN 4482   0.763   3.986  12.477 -0.2279  0.1857 -0.0511
 1667WN      WN 4483   6.379   4.132  12.866 -0.4442  0.0664  0.0672
 1668WN      WN 4484   1.094   4.971   2.592  0.0031 -0.1091  0.1131
 1669WN      WN 4485   2.848   3.502  12.163 -0.0825  0.0363  0.0783
 1670WN      WN 4486   4.167   1.391   1.516  0.1425  0.0118  0.4478
 1671WN      WN 4487   5.123   5.144   2.637  0.1681 -0.1831 -0.0944
 1672WN      WN 4488   0.270   6.087  12.814 -0.0759  0.1600  0.0870
 1673WN      WN 4489   3.575   0.264   0.400 -0.1478 -0.1335  0.1656
 1674WN      WN 4490   3.922   3.282  13.111  0.1394 -0.2008 -0.0730
 1675WN      WN 4491   5.306   6.329  12.259 -0.2458 -0.0354 -0.0202
 1676WN      WN 4492   2.252   0.874   1.325 -0.0329 -0.1855 -0.0434
 1677WN      WN 4493   0.645   3.238  11.744  0.1094  0.1752 -0.2076
 1678WN      WN 4494   5.903   1.824   0.388 -0.1095 -0.0048  0.2612
 1679WN      WN 4495   2.164   3.716  13.303  0.0712  0.5235 -0.1610
 1680WN      WN 4496   4.918   3.631   0.815 -0.0600  0.0878 -0.0615
 1681WN      WN 4497   1.344   1.216   0.856  0.0887  0.1411 -0.2129
 1682WN      WN 4498   0.544   3.670  13.011  0.1753  0.1341  0.0794
 1683WN      WN 4499   4.578   4.321   1.762  0.2075 -0.0078 -0.1526
 1684WN      WN 4500   4.418   4.635  12.952 -0.0211 -0.0756  0.1240
 1685WN      WN 4501   5.364   0.592   0.398  0.1189 -0.2079 -0.4164
 1686WN      WN 4502   5.836   0.845   0.280 -0.2644 -0.1588 -0.4218
 1687WN      WN 4503   6.427   6.314   1.515 -0.0303  0.1897  0.5133
 1688WN      WN 4504   0.523   5.617   1.241 -0.2001  0.1173 -0.2252
 1689WN      WN 4505   2.200   1.894  14.120 -0.2539 -0.0746  0.3809
 1690WN      WN 4506   5.411   3.666   2.584  0.0910 -0.1364  0.0939
 1691WN      WN 4507   0.636   4.502   2.695  0.0710 -0.2017 -0.2393
 1692WN      WN 4508   1.968   4.739   0.897 -0.2390  0.0843 -0.1578
 1693WN      WN 4509   4.181   2.492   2.074 -0.0388 -0.1742 -0.1449
 1694WN      WN 4510   3.065   6.201  13.372  0.2958  0.0618  0.2786
 1695WN      WN 4511   2.233   1.455  12.524  0.0409  0.1423  0.0771
 1696WN      WN 4512   4.981   0.284   1.551  0.2038 -0.0335  0.2251
 1697WN      WN 4513   5.002   5.866   0.061  0.1960  0.1450 -0.0557
 1698WN      WN 4514   2.379   3.991   2.780 -0.2177  0.0138  0.0533
 1699WN      WN 4515   2.064   3.408  12.045  0.3522  0.0671  0.1603
 1700WN      WN 4516   2.159   5.032  14.350 -0.1072  0.3191  0.0056
 1701WN      WN 4517   1.600   1.061  12.653 -0.1493 -0.0331  0.4561
 1702WN      WN 4518   0.006   1.751  12.823  0.1334  0.0281 -0.2320
 1703WN      WN 4519   6.012   4.038   0.425  0.1974  0.2584  0.0024
 1704WN      WN 4520   6.349   2.201   1.222  0.3819 -0.1851 -0.0610
 1705WN      WN 4521   1.749   6.477   0.064  0.0611 -0.1004  0.2494
 1706WN      WN 4522   4.663   1.268   2.381  0.0601  0.2340 -0.2699
 1707WN      WN 4523   2.116   3.299  14.438 -0.0607  0.0351  0.2151
 1708WN      WN 4524   0.086   2.629  12.286 -0.1495 -0.0950 -0.1182
 1709WN      WN 4525   6.187   1.495   2.364 -0.0689 -0.1667 -0.0734
 1710WN      WN 4526   5.010   0.691  13.404  0.0832 -0.0245  0.2057
 1711WN      WN 4527   4.843   2.827  12.249  0.1088 -0.2318 -0.1963
 1712WN      WN 4528   5.761   3.402   2.301  0.2978  0.0849 -0.2374
 1713WN      WN 4529   6.407   1.572  13.964  0.0347  0.0006  0.0776
 1714WN      WN 4530   2.647   2.206   2.419  0.0302  0.0522  0.3007
 1715WN      WN 4531   3.407   6.458   1.661  0.2108  0.3540 -0.1270
 1716WN      WN 4532   5.428   1.075  12.465 -0.0688  0.0190  0.1320
 1717WN      WN 4533   5.986   4.206  13.815  0.1326  0.0779  0.2745
 1718WN      WN 4534   4.414   5.114  12.212  0.0251 -0.1288 -0.0878
 1719WN      WN 4535   2.475   2.285   0.975 -0.1138 -0.3416 -0.0110
 1720WN      WN 4536   3.246   1.163   0.636 -0.0767 -0.0277  0.2184
 1721WN      WN 4537   0.366   0.790  12.621  0.1814  0.1358 -0.2557
 1722WN      WN 4538   1.377   0.464  11.873  0.0718 -0.1200 -0.1199
 1723WN      WN 4539   1.806   4.551  11.999 -0.1840 -0.0516 -0.0111
 1724WN      WN 4540   3.984   6.353  12.175  0.0079  0.0355 -0.4326
 1725WN      WN 4541   4.991   4.658  14.164  0.0043 -0.1360 -0.0038
 1726WN      WN 4542   3.903   4.272   0.385  0.3882  0.0377  0.0610
 1727WN      WN 4543   3.782   1.572   1.159 -0.1683 -0.1218  0.1333
 1728WN      WN 4544   2.096   2.157   1.304  0.0328 -0.0817  0.0469
 1729WN      WN 4545   1.432   2.327  11.744 -0.2155 -0.1403  0.2959
 1730WN      WN 4546   6.449   2.130   1.784 -0.1154  0.2316  0.2907
 1731WN      WN 4547   4.716   2.138  12.099 -0.0048  0.1752 -0.1656
 1732WN      WN 4548   4.482   0.614   1.935  0.3450  0.2580 -0.0785
 1733WN      WN 4549   0.145   5.095  13.978  0.0576 -0.0449  0.1092
 1734WN      WN 4550   0.057   5.263  12.711  0.2940 -0.0980 -0.2108
 1735WN      WN 4551   4.693   5.822   2.372  0.1102  0.3496  0.0974
 1736WN      WN 4552   5.009   6.373   0.154 -0.0543  0.0891  0.0657
 1737WN      WN 4553   4.573   0.918  11.845 -0.2149  0.1192  0.1948
 1738WN      WN 4554   1.192   1.920   2.655  0.0845  0.2604 -0.0640
 1739WN      WN 4555   0.588   6.456  12.559 -0.2698  0.1174 -0.1218
 1740WN      WN 4556   5.298   0.971   1.825 -0.0964 -0.1097 -0.2194
 1741WN      WN 4557   5.759   1.320   0.313  0.0568  0.0545  0.1171
 1742WN      WN 4558   2.916   5.078   0.661  0.3075 -0.0114 -0.3578
 1743WN      WN 4559   1.579   2.755   2.462 -0.0889 -0.2941 -0.2330
 1744WN      WN 4560   0.566   0.989  13.873 -0.0737  0.3742 -0.1026
 1745WN      WN 4561   1.213   2.708  14.203  0.1622  0.1618 -0.0583
 1746WN      WN 4562   1.141   4.878  11.864 -0.0480  0.2082  0.2546
 1747WN      WN 4563   5.687   6.401  14.469 -0.2119  0.1887 -0.1604
 1748WN      WN 4564   5.460   3.620  12.074 -0.0817 -0.1094 -0.1609
 1749WN      WN 4565   1.867   4.245  14.038 -0.3057  0.1294 -0.0037
 1750WN      WN 4566   0.013   3.377   2.117 -0.0005  0.0769 -0.5771
 1751WN      WN 4567   6.378   3.516  12.284 -0.0288 -0.0191 -0.2207
 1752WN      WN 4568   5.993   0.670  12.407 -0.1821 -0.1914  0.1843
 1753WN      WN 4569   2.098   1.946   0.673  0.0225 -0.0189  0.1090
 1754WN      WN 4570   1.868   1.594  14.292 -0.2998  0.1653  0.0186
 1755WN      WN 4571   4.896   0.505   1.061 -0.0044 -0.0034 -0.1439
 1756WN      WN 4572   5.811   4.308  12.816 -0.2404 -0.1282  0.2115
 1757WN      WN 4573   4.909   2.172   2.503  0.2376  0.3349 -0.1625
 1758WN      WN 4574   5.302   0.589   2.512 -0.1738  0.1596 -0.1423
 1759WN      WN 4575   3.395   6.020  14.270 -0.1959  0.2099 -0.0450
 1760WN      WN 4576   3.878   4.529   0.841 -0.1335 -0.0176  0.2159
 1761WN      WN 4577   5.311   6.468  13.795 -0.0848 -0.1599 -0.1113
 1762WN      WN 4578   5.651   0.538  12.751  0.0361 -0.1065 -0.1850
 1763WN      WN 4579   0.220   0.359   0.831  0.3139  0.2683 -0.2650
 1764WN      WN 4580   5.059   1.576   1.059  0.2563 -0.2382  0.0003
 1765WN      WN 4581   4.056   3.415   0.801 -0.0284  0.1221  0.1095
 1766WN      WN 4582   5.448   1.437   0.844  0.0565 -0.4285 -0.1139
 1767WN      WN 4583   6.158   4.179  11.824  0.2102 -0.1656  0.1852
 1768WN      WN 4584   4.534   3.410   1.057  0.2425  0.0232 -0.0486
 1769WN      WN 4585   0.092   0.479  14.372 -0.0965  0.0197  0.1816
 1770WN      WN 4586   6.386   2.101   0.391 -0.0532 -0.2695 -0.0936
 1771WN      WN 4587   1.342   5.203  12.597 -0.1166  0.0641 -0.1197
 1772WN      WN 4588   6.034   5.863  13.925  0.0750 -0.0098  0.2188
 1773WN      WN 4589   4.576   5.110   3.517 -0.3497  0.0786  0.3766
 1774WN      WN 4590   3.925   2.608  13.858 -0.2840  0.0651  0.1068
 1775WN      WN 4591   1.280   0.159   2.801 -0.4932 -0.1981  0.1779
 1776WN      WN 4592   2.486   0.534  12.907  0.4194  0.1851  0.0366
 1777WN      WN 4593   1.197   4.259  13.051 -0.1721  0.2662  0.0573
 1778WN      WN 4594   5.612   0.481  14.548  0.0701  0.1057 -0.0379
 1779WN      WN 4595   4.131   1.509   2.109 -0.2104  0.1344  0.1847
 1780WN      WN 4596   2.531   2.739  13.664 -0.3867  0.1167 -0.0509
 1781WN      WN 4597   1.270   4.683   3.433  0.4995 -0.0110  0.1556
 1782WN      WN 4598   1.302   2.545  13.090  0.3283  0.1532  0.0639
 1783WN      WN 4599   3.182   2.918   3.525  0.3026  0.2593  0.2425
 1784WN      WN 4600   4.808   4.315  12.862  0.3116 -0.2655 -0.2046
 1785WN      WN 4601   0.383   3.974  14.548  0.4766 -0.1195  0.0522
 1786WN      WN 4602   1.754   5.179   1.712  0.3338 -0.1472 -0.1083
 1787WN      WN 4603   1.740   5.406   3.020 -0.1058  0.3507 -0.1196
 1788WN      WN 4604   1.768   5.040  12.851  0.1563  0.0328 -0.1219
 1789WN      WN 4605   4.744   6.077   0.551 -0.2982 -0.1881  0.1157
 1790WN      WN 4606   4.535   3.154   2.249  0.0100  0.4916 -0.1052
 1791WN      WN 4607   4.364   3.157  13.266 -0.2872  0.3459 -0.0837
 1792WN      WN 4608   1.127   0.878  12.040  0.0214  0.0995  0.0915
 1793WN      WN 4609   4.843   1.686   3.611 -0.0430 -0.0802  0.0860
 1794WN      WN 4610   5.190   1.460  11.107 -0.2563  0.0880  0.0155
 1795WN      WN 4611   5.559   6.194   1.281 -0.3041 -0.1760  0.1145
 1796WN      WN 4612   3.321   3.866  12.583  0.0968 -0.0285  0.0420
 1797WN      WN 4613   4.975   5.882  13.421 -0.2189 -0.1240  0.0044
 1798WN      WN 4614   0.215   4.059  13.195 -0.2650  0.0292 -0.0226
 1799WN      WN 4615   3.605   5.834   0.254  0.2379 -0.1340  0.1701
 1800WN      WN 4616   3.314   6.236   1.172 -0.1712 -0.0218  0.0332
 1801WN      WN 4617   4.872   0.491  12.878  0.1125  0.0338  0.0343
 1802WN      WN 4618   0.416   5.303  12.200  0.0340  0.0132 -0.1820
 1803WN      WN 4619   2.281   5.701  13.241  0.0510  0.0127  0.0280
 1804WN      WN 4620   5.808   0.623   3.182  0.0503  0.1465  0.1184
 1805WN      WN 4621   4.598   5.615  13.718 -0.2268  0.2318 -0.0788
 1806WN      WN 4622   2.860   2.421   0.674  0.0071 -0.3707  0.1879
 1807WN      WN 4623   2.881   3.134   2.692  0.0523 -0.3997  0.0190
 1808WN      WN 4624   3.586   4.208  11.824 -0.1028 -0.0804 -0.1732
 1809WN      WN 4625   1.394   4.998  13.664  0.2652  0.0928 -0.1337
 1810WN      WN 4626   3.823   4.271   3.256  0.0217 -0.0139 -0.1156
 1811WN      WN 4627   3.732   2.060   3.039 -0.0814  0.0732  0.1025
 1812WN      WN 4628   1.074   6.028  12.167  0.1006  0.2130  0.1570
 1813WN      WN 4629   5.294   2.315   2.183  0.5171  0.3821  0.0434
 1814WN      WN 4630   2.914   4.756   0.246 -0.2590  0.1434 -0.1497
 1815WN      WN 4631   2.333   5.992   0.683  0.1530  0.0269 -0.0018
 1816WN      WN 4632   1.933   3.835   2.659  0.0798  0.0966 -0.2290
 1817WN      WN 4633   4.375   5.828  11.273  0.1437 -0.0975  0.2261
 1818WN      WN 4634   2.481   3.103   1.899  0.3008  0.3152 -0.0334
 1819WN      WN 4635   4.129   1.243   1.032  0.4529  0.3241  0.2177
 1820WN      WN 4636   1.457   3.988  13.788 -0.0208 -0.0816 -0.0496
 1821WN      WN 4637   5.612   1.984  13.287 -0.0886 -0.0591  0.0140
 1822WN      WN 4638   2.658   1.139   1.894 -0.2221  0.0742 -0.0787
 1823WN      WN 4639   2.376   2.316  12.161  0.0320  0.1020  0.0125
 1824WN      WN 4640   0.704   6.012  13.002 -0.2646 -0.0504 -0.1307
 1825WN      WN 4641   1.103   3.481   0.007  0.0056  0.1872  0.1537
 1826WN      WN 4642   6.180   4.761   1.434  0.1514  0.0373  0.0920
 1827WN      WN 4643   5.197   1.622  13.453  0.1636 -0.0013 -0.2297
 1828WN      WN 4644   4.188   0.829  12.165  0.0596  0.0656 -0.0700
 1829WN      WN 4645   5.676   0.853   2.710  0.2256  0.1479  0.1375
 1830WN      WN 4646   5.120   1.213  11.988 -0.0699 -0.0080  0.3867
 1831WN      WN 4647   2.284   6.152  13.987  0.0470 -0.1514 -0.1764
 1832WN      WN 4648   3.133   3.994  12.032 -0.0051 -0.0610 -0.1810
 1833WN      WN 4649   0.175   3.596  14.074  0.0421  0.0814 -0.1247
 1834WN      WN 4650   1.805   0.382   0.327 -0.0296 -0.2507 -0.2269
 1835WN      WN 4651   0.702   6.278  12.044 -0.0961 -0.1318  0.0548
 1836WN      WN 4652   5.381   0.131   1.248  0.0694 -0.0667 -0.0847
 1837WN      WN 4653   2.053   0.505  13.938 -0.1088 -0.2184 -0.2068
 1838WN      WN 4654   0.913   5.448  13.011 -0.0113  0.0638  0.2138
 1839WN      WN 4655   2.416   4.915  12.792  0.0446 -0.1563 -0.0067
 1840WN      WN 4656   2.076   0.372  12.705  0.4620 -0.0590 -0.2159
 1841WN      WN 4657   1.052   4.386  12.543 -0.1723 -0.2277  0.0556
 1842WN      WN 4658   0.929   4.166  11.832 -0.1162  0.1720  0.2694
 1843WN      WN 4659   0.462   3.787  13.609  0.1826 -0.1714  0.1533
 1844WN      WN 4660   3.977   2.926  13.429  0.1581  0.1758 -0.3042
 1845WN      WN 4661   5.680   1.220  13.820  0.1614  0.1670 -0.1917
 1846WN      WN 4662   2.951   0.414  12.621 -0.2210 -0.0138  0.1728
 1847WN      WN 4663   3.593   6.046   0.780  0.2949  0.2300 -0.1050
 1848WN      WN 4664   2.956   3.301  13.702 -0.0582  0.0451  0.3151
 1849WN      WN 4665   1.652   1.873   3.139  0.3034 -0.2393 -0.2770
 1850WN      WN 4666   5.858   3.981   2.630 -0.3428 -0.2639  0.0524
 1851WN      WN 4667   4.048   5.907   0.963 -0.1563  0.1842  0.1404
 1852WN      WN 4668   0.085   0.213  12.641  0.2025  0.0394  0.5235
 1853WN      WN 4669   3.506   2.531   2.816 -0.1853 -0.2101  0.0203
 1854WN      WN 4670   2.563   1.105  12.775 -0.2718  0.2246  0.2258
 1855WN      WN 4671   5.688   3.840  12.551  0.1318 -0.1523  0.0813
 1856WN      WN 4672   3.578   4.762   3.395  0.0903  0.4674  0.0421
 1857WN      WN 4673   3.359   0.593  11.658 -0.0979 -0.3379  0.1034
 1858WN      WN 4674   4.188   5.348  13.365  0.1509  0.0058  0.0978
 1859WN      WN 4675   1.054   0.611   1.861  0.0933 -0.0734 -0.2335
 1860WN      WN 4676   2.627   5.770   0.276 -0.0684  0.1390  0.1556
 1861WN      WN 4677   1.912   3.871   1.269 -0.4520 -0.2669 -0.0952
 1862WN      WN 4678   1.859   0.111  13.153 -0.1108 -0.1060  0.0843
 1863WN      WN 4679   4.373   6.396   0.489 -0.0032 -0.4042  0.2773
 1864WN      WN 4680   6.449   4.048  12.234  0.0080  0.1598 -0.0099
 1865WN      WN 4681   3.735   0.543  12.115  0.1539 -0.1219  0.0936
 1866WN      WN 4682   3.706   5.024   2.483 -0.1759  0.4711 -0.0283
 1867WN      WN 4683   2.878   0.920  13.695  0.3722 -0.1815 -0.2310
 1868WN      WN 4684   2.161   2.327  13.492  0.1357 -0.1582  0.1845
 1869WN      WN 4685   2.635   6.083  11.532 -0.0610  0.2059 -0.0208
 1870WN      WN 4686   2.573   2.663   0.326  0.1317  0.2331 -0.1367
 1871WN      WN 4687   5.263   1.680   1.748  0.0633 -0.0827  0.0099
 1872WN      WN 4688   1.246   2.072  13.382  0.0751  0.1711  0.1756
 1873WN      WN 4689   6.331   1.858   3.345  0.2797  0.1477 -0.0438
 1874WN      WN 4690   0.781   2.448   2.191 -0.1460 -0.0501 -0.1636
 1875WN      WN 4691   0.900   3.188  12.848  0.2180  0.1971  0.1668
 1876WN      WN 4692   0.342   5.501  14.232  0.4744  0.1231 -0.0284
 1877WN      WN 4693   1.262   3.542   3.326 -0.0468 -0.2625 -0.1371
 1878WN      WN 4694   1.083   2.889   0.567  0.1398 -0.3368 -0.2124
 1879WN      WN 4695   2.630   1.071  11.821 -0.1584  0.4711  0.0910
 1880WN      WN 4696   4.074   0.860  13.557 -0.0503 -0.1702  0.0023
 1881WN      WN 4697   6.261   0.199   0.611 -0.1083 -0.3331 -0.2489
 1882WN      WN 4698   6.193   2.987  12.326 -0.3757 -0.1681 -0.2164
 1883WN      WN 4699   5.610   1.961   0.871  0.3305  0.2470  0.4381
 1884WN      WN 4700   1.326   5.992   0.848 -0.1164  0.1841 -0.1180
 1885WN      WN 4701   1.063   0.731   0.670  0.0155  0.4271  0.0118
 1886WN      WN 4702   5.863   1.109   2.194 -0.0981  0.0094 -0.2398
 1887WN      WN 4703   5.338   3.118  14.120  0.2296  0.0098  0.2994
 1888WN      WN 4704   2.880   0.305  11.666  0.3284  0.2342  0.0535
 1889WN      WN 4705   0.792   0.082   2.716  0.3658 -0.0952  0.6688
 1890WN      WN 4706   6.133   4.493   2.585 -0.1058  0.1873  0.0216
 1891WN      WN 4707   5.943   5.496   0.012 -0.2679  0.0853  0.2971
 1892WN      WN 4708   2.850   2.199  12.312 -0.1515  0.0248  0.0763
 1893WN      WN 4709   4.325   2.417   3.312  0.0719  0.0380  0.0481
 1894WN      WN 4710   2.822   3.899   1.447  0.2105 -0.0646  0.1780
 1895WN      WN 4711   0.848   4.036   0.865 -0.1517 -0.1567 -0.1530
 1896WN      WN 4712   1.347   5.171  13.206 -0.0047 -0.1993 -0.0969
 1897WN      WN 4713   0.022   6.374  13.663 -0.1409 -0.0107  0.0264
 1898WN      WN 4714   1.143   5.779  13.260  0.0216  0.0741  0.0478
 1899WN      WN 4715   1.223   5.253   0.072  0.1391 -0.3370 -0.0666
 1900WN      WN 4716   5.541   4.034  13.626 -0.0948  0.1151 -0.1503
 1901WN      WN 4717   5.038   1.505   0.520 -0.0194  0.2059 -0.1878
 1902WN      WN 4718   1.600   3.402   0.041  0.0745  0.1219  0.2306
 1903WN      WN 4719   4.657   5.419   0.526 -0.1149 -0.1066 -0.0422
 1904WN      WN 4720   4.181   6.080   2.039  0.0791 -0.2956  0.0098
 1905WN      WN 4721   1.209   0.480  12.304 -0.1231 -0.0343 -0.0869
 1906WN      WN 4722   3.839   2.564  12.553  0.1755  0.0445  0.4145
 1907WN      WN 4723   4.697   4.523   0.683 -0.3726 -0.0133  0.0270
 1908WN      WN 4724   3.568   1.906   2.092  0.2341  0.0882  0.1677
 1909WN      WN 4725   2.931   2.505   3.367 -0.4686 -0.2757  0.0413
 1910WN      WN 4726   6.006   6.493   2.495  0.1588  0.3179 -0.0228
 1911WN      WN 4727   4.893   6.140  12.426  0.2634 -0.3342  0.0734
 1912WN      WN 4728   0.326   2.324   2.077 -0.1677  0.0591 -0.0007
 1913WN      WN 4729   4.214   5.433  12.603 -0.0177 -0.2432 -0.0836
 1914WN      WN 4730   6.394   1.253   3.267 -0.3627 -0.0830 -0.1443
 1915WN      WN 4731   2.432   2.118  13.159 -0.2634  0.1986 -0.0104
 1916WN      WN 4732   6.374   5.374  11.998 -0.1934  0.0390 -0.1645
 1917WN      WN 4733   6.293   3.355  14.219  0.2547  0.1141 -0.2350
 1918WN      WN 4734   2.271   4.332  11.195  0.0766 -0.1603  0.1996
 1919WN      WN 4735   1.631   0.064   1.868  0.0731  0.0554 -0.2455
 1920WN      WN 4736   0.758   5.722   2.282  0.4845 -0.0630  0.0829
 1921WN      WN 4737   1.239   1.338  12.793 -0.0238 -0.3139  0.2237
 1922WN      WN 4738   0.726   5.717   1.749 -0.0667  0.2976 -0.1028
 1923WN      WN 4739   5.922   5.350  12.198  0.0333  0.0203  0.1701
 1924WN      WN 4740   3.716   1.057  12.212  0.0021  0.0325 -0.0981
 1925WN      WN 4741   1.462   0.956   1.766 -0.1660  0.0305 -0.1837
 1926WN      WN 4742   3.655   0.616  14.045  0.3124  0.2209  0.1163
 1927WN      WN 4743   2.721   4.478  11.455 -0.2384  0.0077  0.2325
 1928WN      WN 4744   2.477   5.171   1.374 -0.1495 -0.3017 -0.2402
 1929WN      WN 4745   1.555   0.165   1.171 -0.0899  0.0805  0.1160
 1930WN      WN 4746   0.753   6.357   2.133  0.2861  0.1220 -0.2907
 1931WN      WN 4747   5.156   3.666  12.489 -0.1464  0.1661  0.1980
 1932WN      WN 4748   5.503   3.964   0.744 -0.4704 -0.0619  0.2709
 1933WN      WN 4749   4.601   5.738  12.620 -0.2164  0.0637 -0.0954
 1934WN      WN 4750   2.008   2.615   3.576 -0.0011  0.0133 -0.0399
 1935WN      WN 4751   5.816   0.439   0.610  0.0998  0.0096  0.4049
 1936WN      WN 4752   2.440   4.767   2.130 -0.0894 -0.1944 -0.3901
 1937WN      WN 4753   0.746   5.225  14.293  0.2658 -0.0687 -0.2886
 1938WN      WN 4754   1.962   4.755  12.473  0.3369  0.0525  0.0945
 1939WN      WN 4755   1.131   2.801   1.887 -0.1080  0.0735 -0.4651
 1940WN      WN 4756   0.339   2.708  13.084 -0.1606  0.0155  0.1651
 1941WN      WN 4757   5.718   3.438  14.261  0.1479  0.2697 -0.2366
 1942WN      WN 4758   3.161   5.946  12.267  0.0282 -0.0185 -0.0721
 1943WN      WN 4759   6.257   5.557   2.264  0.1018 -0.2292  0.1062
 1944WN      WN 4760   3.391   3.834   2.343  0.2540 -0.0085 -0.0916
 1945WN      WN 4761   1.207   3.777   1.246  0.3593 -0.0289 -0.2428
 1946WN      WN 4762   4.230   4.881  14.203 -0.0126  0.1650 -0.0112
 1947WN      WN 4763   1.061   0.897   1.289 -0.2915  0.1667 -0.2787
 1948WN      WN 4764   3.020   6.028   2.249  0.4141 -0.1431  0.1052
 1949WN      WN 4765   3.942   3.796  12.994  0.2005  0.1653  0.1407
 1950WN      WN 4766   3.867   3.678   2.262  0.0846  0.3081 -0.0848
 1951WN      WN 4767   2.480   1.663   2.520 -0.3091  0.0024 -0.2868
 1952WN      WN 4768   0.676   0.424   0.665 -0.1499 -0.1783 -0.0587
 1953WN      WN 4769   4.875   6.086  13.946 -0.0139  0.5184 -0.3079
 1954WN      WN 4770   3.302   3.407   3.423 -0.2447 -0.3987 -0.1257
 1955WN      WN 4771   1.256   4.157   0.566  0.0128 -0.1360 -0.2578
 1956WN      WN 4772   5.416   2.858   0.526  0.1456 -0.2879  0.2349
 1957WN      WN 4773   0.982   2.771  11.838 -0.1530  0.3102 -0.2645
 1958WN      WN 4774   0.102   4.926   1.204 -0.1257  0.0325 -0.2286
 1959WN      WN 4775   3.880   4.767  13.915  0.0512  0.1187 -0.1437
 1960WN      WN 4776   2.655   1.801  13.932  0.0217  0.2230  0.0722
 1961WN      WN 4777   0.635   5.503   0.764  0.2048 -0.2317 -0.1158
 1962WN      WN 4778   3.270   5.590   2.103 -0.2154 -0.2122 -0.2316
 1963WN      WN 4779   4.025   4.139  12.057  0.0330  0.0419  0.2351
 1964WN      WN 4780   2.043   2.546  13.026  0.0774 -0.0593 -0.2429
 1965WN      WN 4781   1.136   6.367   1.209  0.2967  0.0997  0.0903
 1966WN      WN 4782   6.077   4.576  13.132  0.2469  0.0152  0.3735
 1967WN      WN 4783   3.227   4.480  12.092  0.0253 -0.0699  0.2032
 1968WN      WN 4784   5.932   0.119   1.518 -0.3637  0.1564 -0.2935
 1969WN      WN 4785   5.601   5.382   1.709 -0.2528  0.0259 -0.0699
 1970WN      WN 4786   3.558   0.756   1.387 -0.1128  0.0735 -0.1371
 1971WN      WN 4787   2.122   0.752   0.392 -0.2410 -0.0183 -0.2060
 1972WN      WN 4788   6.313   5.663   0.435 -0.3570 -0.1412  0.0430
 1973WN      WN 4789   2.992   0.851  14.471 -0.0215  0.1950 -0.1089
 1974WN      WN 4790   4.855   5.178  13.105  0.0929 -0.0513 -0.3042
 1975WN      WN 4791   6.307   2.603   1.721 -0.1670  0.0261  0.3800
 1976WN      WN 4792   4.333   2.763   0.545 -0.0523  0.1899  0.2421
 1977WN      WN 4793   2.114   6.359   0.408 -0.3761 -0.0598  0.1827
 1978WN      WN 4794   1.492   1.020   2.763 -0.1213  0.1930 -0.0012
 1979WN      WN 4795   0.296   5.880   2.122 -0.0315  0.1132  0.0048
 1980WN      WN 4796   2.344   2.297  12.677  0.2050 -0.0892 -0.0688
 1981WN      WN 4797   4.913   3.807  12.900 -0.1406  0.0409 -0.0968
 1982WN      WN 4798   1.820   2.233  12.746 -0.0635  0.0872  0.0099
 1983WN      WN 4799   5.724   3.980  14.196  0.0831 -0.2002 -0.0891
 1984WN      WN 4800   0.526   2.878  12.503 -0.0781  0.0058 -0.2490
 1985WN      WN 4801   5.919   2.866   1.523 -0.2560  0.1072 -0.1652
 1986WN      WN 4802   2.562   1.662   0.920  0.1978  0.0453  0.3438
 1987WN      WN 4803   0.208   3.113  12.217  0.2511 -0.2029  0.0739
 1988WN      WN 4804   2.720   1.131  13.255 -0.1163 -0.0733 -0.1795
 1989WN      WN 4805   4.180   0.302  12.314 -0.0252 -0.1887 -0.0049
 1990WN      WN 4806   0.081   4.729   1.741 -0.1661  0.3408 -0.3112
 1991WN      WN 4807   2.138   5.411  13.603  0.2667 -0.2427  0.2880
 1992WN      WN 4808   1.256   4.300   1.113  0.3979  0.2898 -0.0418
 1993WN      WN 4809   1.236   3.614   1.863  0.3878  0.1333 -0.1141
 1994WN      WN 4810   0.010   2.795  12.732 -0.2312 -0.0874 -0.3042
 1995WN      WN 4811   3.489   2.974  13.217 -0.2438  0.2039  0.3077
 1996WN      WN 4812   4.846   4.049   0.594  0.1722 -0.0138  0.2781
 1997WN      WN 4813   2.609   2.553  14.204  0.1637  0.2289 -0.1384
 1998WN      WN 4814   0.443   4.520  11.659 -0.0181 -0.2000 -0.2127
 1999WN      WN 4815   3.030   2.848  13.437 -0.0924  0.2335 -0.3610
 2000WN      WN 4816   0.074   1.429   1.459 -0.4447 -0.0752 -0.1233
 2001WN      WN 4817   4.896   6.496   1.071 -0.0578  0.0420 -0.0548
 2002WN      WN 4818   4.090   1.780  13.609  0.2596  0.0409  0.1767
 2003WN      WN 4819   2.672   5.046  14.368 -0.0991 -0.0993  0.0748
 2004WN      WN 4820   6.060   1.441  13.515 -0.1503 -0.4274 -0.1530
 2005WN      WN 4821   6.138   1.235  12.426  0.4055 -0.1374 -0.0367
 2006WN      WN 4822   4.271   4.566   2.148  0.0569 -0.0925  0.0194
 2007WN      WN 4823   2.626   3.336   0.901  0.4304 -0.0930 -0.0534
 2008WN      WN 4824   4.433   3.604  11.177 -0.2238 -0.4543 -0.0741
 2009WN      WN 4825   5.707   1.481  12.649  0.4409 -0.0342  0.1249
 2010WN      WN 4826   0.653   4.637  12.671 -0.1257  0.1822  0.1585
 2011WN      WN 4827   3.722   5.496  12.395 -0.1402 -0.2357 -0.0347
 2012WN      WN 4828   3.152   4.585  13.151  0.1909 -0.3538  0.0892
 2013WN      WN 4829   2.752   1.372  12.340  0.3480 -0.2013 -0.1754
 2014WN      WN 4830   2.438   4.222   1.395  0.2659 -0.3153  0.1276
 2015WN      WN 4831   2.061   2.670  13.877 -0.0256  0.1362  0.0399
 2016WN      WN 4832   2.405   0.123  13.165 -0.1655 -0.0498  0.0068
 2017WN      WN 4833   3.195   1.999  13.761  0.1169 -0.1310 -0.1382
 2018WN      WN 4834   5.221   1.489   0.011 -0.0257 -0.0142 -0.1034
 2019WN      WN 4835   4.044   6.379  12.670  0.1151  0.0944 -0.1929
 2020WN      WN 4836   2.966   0.809   1.932 -0.1521 -0.4762  0.0592
 2021WN      WN 4837   2.862   1.284  14.106 -0.0172  0.1682  0.1038
 2022WN      WN 4838   3.809   4.990   0.629  0.1284 -0.3489  0.0951
 2023WN      WN 4839   3.768   2.520  11.978 -0.0092 -0.2420  0.2117
 2024WN      WN 4840   0.058   4.501  12.080 -0.1411  0.1679  0.0728
 2025WN      WN 4841   2.476   3.043   1.319 -0.0028  0.1282 -0.1037
 2026WN      WN 4842   0.713   2.818  13.929  0.0168  0.2470 -0.1104
 2027WN      WN 4843   5.915   6.067  11.690  0.1840  0.1828  0.0549
 2028WN      WN 4844   1.594   5.525  12.816 -0.0467  0.1881  0.0665
 2029WN      WN 4845   3.032   0.544  13.989 -0.0904  0.0275  0.1327
 2030WN      WN 4846   0.509   5.022   1.006 -0.0834 -0.1515  0.1361
 2031WN      WN 4847   4.057   6.413   0.972 -0.0510  0.0713 -0.4520
 2032WN      WN 4848   5.088   4.866  13.687  0.0944 -0.0187  0.0532
 2033WN      WN 4849   4.927   1.947  12.554  0.1392  0.0194  0.3180
 2034WN      WN 4850   5.814   4.270  12.302 -0.0724 -0.2156  0.0681
 2035WN      WN 4851   0.473   6.210   2.527 -0.1251 -0.0003  0.2037
 2036WN      WN 4852   4.936   3.825  13.845 -0.1437 -0.1030  0.1402
 2037WN      WN 4853   2.597   1.816  12.566  0.2198 -0.1832  0.0097
 2038WN      WN 4854   3.205   2.106  13.261 -0.3298 -0.0596  0.0954
 2039WN      WN 4855   0.169   1.040  12.275  0.2180 -0.1455 -0.1051
 2040WN      WN 4856   4.736   4.846   1.457  0.1731 -0.2994  0.4388
 2041WN      WN 4857   0.199   1.217  12.785  0.1663 -0.2333 -0.1890
 2042WN      WN 4858   1.061   4.662   0.537  0.0048 -0.0717  0.0792
 2043WN      WN 4859   4.442   4.137  12.357  0.0457 -0.0147 -0.2825
 2044WN      WN 4860   3.206   4.386  12.584  0.0707 -0.0545 -0.0300
 2045WN      WN 4861   0.502   0.716   1.683 -0.0154  0.0466 -0.1379
 2046WN      WN 4862   3.925   6.343   2.438 -0.1018  0.1681  0.0057
 2047WN      WN 4863   5.323   5.844  13.901  0.0662 -0.0352 -0.0167
 2048WN      WN 4864   4.222   0.400  13.364  0.0190  0.0782  0.2985
 2049WN      WN 4865   5.603   0.165  12.063 -0.2544 -0.5072  0.1017
 2050WN      WN 4866   6.244   5.896  12.875 -0.0739  0.0532 -0.0775
 2051WN      WN 4867   2.487   1.083   0.956 -0.0593  0.0350  0.2362
 2052WN      WN 4868   5.647   2.852   2.385  0.0425  0.1579  0.1516
 2053WN      WN 4869   3.326   3.231   2.951 -0.0669  0.0606  0.0115
 2054WN      WN 4870   5.456   1.855  12.423  0.0503 -0.0576  0.0756
 2055WN      WN 4871   3.818   1.206  13.871 -0.3173  0.3077 -0.1201
 2056WN      WN 4872   3.516   2.371   2.303  0.0527 -0.0688 -0.0936
 2057WN      WN 4873   2.024   4.399   2.702  0.0063 -0.1459  0.0757
 2058WN      WN 4874   5.332   0.178   0.777 -0.2386 -0.1409 -0.0063
 2059WN      WN 4875   3.840   1.950   0.374 -0.1962  0.1767  0.1920
 2060WN      WN 4876   5.213   0.732   1.382  0.3736 -0.2590  0.1687
 2061WN      WN 4877   3.322   5.691   1.158  0.5116 -0.0519 -0.0980
 2062WN      WN 4878   1.256   6.362   0.314  0.0124 -0.0639 -0.3048
 2063WN      WN 4879   4.924   0.818   2.243  0.0231 -0.2543 -0.4596
 2064WN      WN 4880   0.978   1.659  13.154 -0.1309  0.0038 -0.1368
 2065WN      WN 4881   6.079   3.260  13.322 -0.0586  0.1975  0.2767
 2066WN      WN 4882   3.830   0.079  13.040  0.0676  0.1053 -0.1271
 2067WN      WN 4883   2.305   1.123  11.411 -0.1461 -0.0514 -0.0927
 2068WN      WN 4884   6.488   0.127   0.181 -0.3711  0.0353  0.1930
 2069WN      WN 4885   5.288   5.571  14.295 -0.1079 -0.2226 -0.1338
 2070WN      WN 4886   4.918   4.696  13.153 -0.1096  0.1127  0.3134
 2071WN      WN 4887   4.769   1.442  13.914 -0.1762 -0.1274  0.0861
 2072WN      WN 4888   2.307   5.668  12.694  0.2416  0.0455 -0.2787
 2073WN      WN 4889   1.428   0.165   3.371  0.0309 -0.1719  0.2198
 2074WN      WN 4890   3.929   3.005  11.738  0.1296  0.0619  0.0674
 2075WN      WN 4891   2.303   3.908   2.312  0.1268  0.2302  0.2402
 2076WN      WN 4892   2.857   5.575   2.369 -0.0823 -0.0638  0.0027
 2077WN      WN 4893   6.502   2.373  14.410  0.1346 -0.0996 -0.2300
 2078WN      WN 4894   0.873   2.614  11.374 -0.2690  0.2967  0.0538
 2079WN      WN 4895   1.862   1.983  13.255 -0.2370 -0.1566  0.1697
 2080WN      WN 4896   4.357   4.812   1.071  0.1176 -0.1311  0.0258
 2081WN      WN 4897   3.963   0.485   1.747  0.0987  0.0262  0.0370
 2082WN      WN 4898   4.737   2.162  13.006 -0.1227 -0.0793  0.1191
 2083WN      WN 4899   0.468   3.190   1.739 -0.0485 -0.0265 -0.1091
 2084WN      WN 4900   1.957   3.387   0.461 -0.0795  0.0227 -0.1640
 2085WN      WN 4901   4.275   4.257   1.370  0.0249  0.0311  0.0834
 2086WN      WN 4902   2.792   2.726  12.746 -0.0831 -0.2444 -0.1653
 2087WN      WN 4903   1.098   0.995  14.083  0.2095  0.0331  0.3344
 2088WN      WN 4904   5.096   5.093   1.712 -0.1903 -0.1979  0.0793
 2089WN      WN 4905   0.934   1.652   1.764 -0.0549  0.2590 -0.1323
 2090WN      WN 4906   0.736   2.701   1.588 -0.3631  0.1559  0.1814
 2091WN      WN 4907   5.707   1.039  12.891 -0.0031 -0.1919 -0.1750
 2092WN      WN 4908   3.467   5.001  13.166  0.0932 -0.2551 -0.1773
 2093WN      WN 4909   1.978   5.170   0.290  0.3913 -0.0840  0.0915
 2094WN      WN 4910   6.175   3.250  11.435 -0.0689  0.2006  0.0662
 2095WN      WN 4911   0.803   2.626  12.822 -0.2175  0.2649 -0.0927
 2096WN      WN 4912   2.593   2.844  11.544  0.2575  0.2314 -0.2900
 2097WN      WN 4913   1.752   3.339  14.065 -0.1193 -0.0324  0.1425
 2098WN      WN 4914   5.953   2.753   3.282 -0.1335 -0.0678 -0.2513
 2099WN      WN 4915   6.234   0.505   1.596 -0.2779  0.2599  0.1615
 2100WN      WN 4916   0.881   1.325   1.099  0.0623  0.1902  0.1048
 2101WN      WN 4917   3.937   4.365   1.806  0.0105 -0.0727 -0.0880
 2102WN      WN 4918   5.759   4.753   2.330 -0.1258  0.1743  0.0766
 2103WN      WN 4919   1.416   5.634  12.310 -0.1604 -0.1231 -0.4935
 2104WN      WN 4920   0.129   0.799   2.538  0.1311 -0.0038  0.2409
 2105WN      WN 4921   0.242   3.095   1.154 -0.0150 -0.2957 -0.0200
 2106WN      WN 4922   2.999   0.754  12.983 -0.1053 -0.0127 -0.0315
 2107WN      WN 4923   1.546   2.066   0.631  0.1077 -0.0659 -0.2237
 2108WN      WN 4924   4.579   1.784  11.040  0.0624 -0.0978 -0.1533
 2109WN      WN 4925   0.892   2.274  14.293  0.0052  0.2633 -0.4449
 2110WN      WN 4926   0.141   4.976  11.917  0.0532  0.3469  0.0619
 2111WN      WN 4927   1.569   2.955   1.699 -0.1843 -0.5718 -0.0883
 2112WN      WN 4928   0.560   2.320  12.137  0.4496  0.3786 -0.0235
 2113WN      WN 4929   3.943   3.124  13.917 -0.0957  0.2069  0.0423
 2114WN      WN 4930   1.466   6.076  14.553  0.0365  0.0440  0.0334
 2115WN      WN 4931   1.649   2.983  13.180 -0.0343 -0.1076 -0.0265
 2116WN      WN 4932   3.252   1.157  13.265  0.3956  0.3008 -0.3765
 2117WN      WN 4933   3.200   3.726   2.773  0.1060 -0.2258  0.2266
 2118WN      WN 4934   3.871   0.714   0.361 -0.3374 -0.1942 -0.3638
 2119WN      WN 4935   6.017   4.239   1.192  0.1583  0.0511 -0.0368
 2120WN      WN 4936   3.255   1.273  12.291 -0.2803 -0.0857  0.0799
 2121WN      WN 4937   3.960   1.992  12.752  0.1993 -0.0276 -0.0600
 2122WN      WN 4938   5.994   2.623  12.651 -0.0058 -0.0166  0.3295
 2123WN      WN 4939   6.085   5.470  12.673 -0.1200  0.4071  0.1060
 2124WN      WN 4940   5.626   5.126  12.813  0.0708 -0.1259  0.1754
 2125WN      WN 4941   1.014   6.118  11.610 -0.2349 -0.1574  0.2323
 2126WN      WN 4942   2.210   2.829  14.367 -0.1096 -0.1283  0.0501
 2127WN      WN 4943   5.898   6.433   0.437  0.1529 -0.0009 -0.1488
 2128WN      WN 4944   6.474   4.166   0.191  0.0147  0.1915 -0.4473
 2129WN      WN 4945   6.371   4.250   2.067 -0.3179 -0.3006  0.1205
 2130WN      WN 4946   1.981   6.421   1.444 -0.0571  0.1071  0.1558
 2131WN      WN 4947   4.625   1.280   0.850 -0.0420 -0.1247  0.1455
 2132WN      WN 4948   2.353   2.976   0.629  0.2574  0.1972  0.0196
 2133WN      WN 4949   1.129   0.468  14.134 -0.1351  0.2496 -0.2051
 2134WN      WN 4950   4.306   6.010  13.696 -0.0621  0.0640  0.3024
 2135WN      WN 4951   5.261   4.817   0.996  0.2050  0.2371 -0.0532
 2136WN      WN 4952   2.935   4.946  12.280  0.2144 -0.3248 -0.1377
 2137WN      WN 4953   0.114   1.104  14.109  0.0958  0.0443  0.1084
 2138WN      WN 4954   5.251   6.136  14.314  0.1660 -0.3012 -0.1232
 2139WN      WN 4955   2.651   5.262  12.502  0.1519  0.1966  0.0888
 2140WN      WN 4956   5.731   4.414   0.754 -0.1703  0.0091  0.3158
 2141WN      WN 4957   5.989   4.263  14.500  0.0940 -0.0271 -0.1190
 2142WN      WN 4958   1.279   4.919   0.949 -0.1098  0.2256  0.4155
 2143WN      WN 4959   6.433   5.216   1.949  0.2226  0.2769  0.3222
 2144WN      WN 4960   0.687   3.099   0.222  0.0022 -0.1201  0.3967
 2145WN      WN 4961   6.380   4.335   1.575  0.0096 -0.0140  0.2935
 2146WN      WN 4962   1.237   5.320  14.119 -0.0217  0.1920 -0.0591
 2147WN      WN 4963   2.787   2.277  11.794  0.2303  0.0377  0.1777
 2148WN      WN 4964   2.722   5.742   1.900 -0.0164 -0.1475 -0.1079
 2149WN      WN 4965   1.908   2.514  12.298  0.0657  0.2038 -0.2712
 2150WN      WN 4966   3.107   3.524   0.512 -0.1797  0.1710 -0.1339
 2151WN      WN 4967   2.990   5.311   0.248 -0.2110  0.2415 -0.0231
 2152WN      WN 4968   3.924   5.681  13.588 -0.3333 -0.0168 -0.0765
 2153WN      WN 4969   5.620   4.564  13.354  0.2472  0.0579 -0.1240
 2154WN      WN 4970   4.205   2.534  14.274 -0.3331  0.2610 -0.2737
 2155WN      WN 4971   2.935   2.103   1.166 -0.2394 -0.0656 -0.1271
 2156WN      WN 4972   1.900   0.878   2.416 -0.0357 -0.3550  0.3197
 2157WN      WN 4973   2.901   0.241  13.113  0.3427  0.1876 -0.0349
 2158WN      WN 4974   1.155   2.853   1.422  0.1499 -0.1958 -0.1610
 2159WN      WN 4975   2.895   2.428  13.647 -0.1429  0.1336  0.2266
 2160WN      WN 4976   4.401   0.821   0.034 -0.2280  0.0848 -0.0905
 2161WN      WN 4977   2.368   3.734   1.200 -0.0592 -0.2070 -0.1265
 2162WN      WN 4978   3.570   2.033  12.229  0.2375  0.5000  0.4648
 2163WN      WN 4979   2.881   0.898  12.468  0.1527 -0.1373  0.3078
 2164WN      WN 4980   3.018   0.872   1.008  0.0949  0.3869 -0.0001
 2165WN      WN 4981   3.051   2.766   2.984  0.0691  0.0680 -0.2247
 2166WN      WN 4982   5.346   3.533  12.894  0.1703 -0.0364 -0.1063
 2167WN      WN 4983   0.881   1.088   1.741 -0.1130 -0.0784  0.0364
 2168WN      WN 4984   0.717   6.474  13.707  0.3107  0.1142 -0.0387
 2169WN      WN 4985   3.855   2.747   2.415  0.1979 -0.1708  0.0184
 2170WN      WN 4986   3.299   3.358  11.949 -0.1302  0.0504 -0.1063
 2171WN      WN 4987   2.293   1.385   0.548  0.0558  0.3671  0.1664
 2172WN      WN 4988   6.208   4.996   2.433  0.0290  0.2738 -0.1202
 2173WN      WN 4989   4.441   1.230  14.263  0.2497  0.2659 -0.2053
 2174WN      WN 4990   4.542   3.325   1.646 -0.1639  0.1819  0.4188
 2175WN      WN 4991   0.672   5.340   0.280  0.0080  0.0159 -0.0438
 2176WN      WN 4992   1.023   3.795  12.905  0.1427  0.0737 -0.2993
 2177WN      WN 4993   3.241   2.595   0.430 -0.0455  0.0514 -0.1055
 2178WN      WN 4994   1.920   5.378   1.233  0.1200  0.1654  0.0439
 2179WN      WN 4995   5.160   4.241  13.199 -0.3212  0.1594 -0.0705
 2180WN      WN 4996   1.314   1.299  12.302 -0.0962  0.3539 -0.2481
 2181WN      WN 4997   4.953   2.686   0.861 -0.4128  0.4204 -0.1220
 2182WN      WN 4998   5.701   5.457  14.002 -0.0449  0.0433  0.1929
 2183WN      WN 4999   5.097   2.052  14.344  0.0888 -0.3168 -0.2014
 2184WN      WN 5000   5.997   2.365  13.319 -0.2541 -0.1390 -0.1976
 2185WN      WN 5001   4.309   4.834  11.734 -0.2448 -0.0302  0.2174
 2186WN      WN 5002   3.445   4.314   0.625  0.0625 -0.0390 -0.0824
 2187WN      WN 5003   3.223   2.496  12.001 -0.4119 -0.5966  0.1204
 2188WN      WN 5004   3.465   2.080  14.196  0.1246 -0.2944 -0.1627
 2189WN      WN 5005   3.908   6.117  14.524  0.1641 -0.0021 -0.1926
 2190WN      WN 5006   5.934   4.813   2.918  0.3757  0.4123  0.0552
 2191WN      WN 5007   5.403   4.368   1.908 -0.3472 -0.0625 -0.2608
 2192WN      WN 5008   1.209   2.636  13.661 -0.0561  0.3195  0.0945
 2193WN      WN 5009   1.520   4.585  13.903  0.3001  0.2424  0.2520
 2194WN      WN 5010   6.435   3.679  13.008  0.1097 -0.2479  0.2038
 2195WN      WN 5011   3.892   2.852   0.735 -0.5029  0.0717  0.2729
 2196WN      WN 5012   0.846   2.002   0.261  0.0293 -0.1259 -0.1459
 2197WN      WN 5013   2.394   6.363  14.493 -0.0354  0.0109  0.0132
 2198WN      WN 5014   0.438   0.759  13.438 -0.2715 -0.1494 -0.0160
 2199WN      WN 5015   1.762   3.555  10.984  0.1636 -0.2294  0.0040
 2200WN      WN 5016   5.355   0.545  13.713  0.0401 -0.3524 -0.2109
 2201WN      WN 5017   2.038   4.173   0.466 -0.1084 -0.1335 -0.1111
 2202WN      WN 5018   2.698   1.131   0.514 -0.1202  0.0853 -0.0936
 2203WN      WN 5019   3.124   5.862   0.232  0.0478  0.3507  0.0034
 2204WN      WN 5020   2.330   0.309   0.424 -0.0784  0.0620  0.0739
 2205WN      WN 5021   3.417   2.921  11.672  0.0904 -0.1562 -0.0065
 2206WN      WN 5022   2.247   4.546  14.083 -0.0266 -0.0566 -0.0685
 2207WN      WN 5023   2.726   3.570   2.858  0.1932 -0.1656  0.0504
 2208WN      WN 5024   3.430   5.242   3.409  0.0358  0.3095  0.0256
 2209WN      WN 5025   0.364   2.534   2.907 -0.1774  0.2863 -0.0728
 2210WN      WN 5026   0.250   4.297   0.585  0.2313  0.0568 -0.2222
 2211WN      WN 5027   6.139   0.918   1.268 -0.0309 -0.0821 -0.0649
 2212WN      WN 5028   2.179   0.459  13.438 -0.1571  0.0592 -0.2454
 2213WN      WN 5029   2.853   5.731  12.659  0.3750 -0.3347  0.2865
 2214WN      WN 5030   2.157   3.951   1.762 -0.1747  0.0244 -0.1100
 2215WN      WN 5031   1.467   3.292   0.538 -0.0469  0.7021 -0.0225
 2216WN      WN 5032   1.356   3.886   2.966 -0.3605  0.3105  0.2347
 2217WN      WN 5033   2.406   5.577   3.778  0.2194 -0.0217 -0.0486
 2218WN      WN 5034   2.686   0.518  13.415  0.0466 -0.0345 -0.2832
 2219WN      WN 5035   3.219   5.376  12.690 -0.0309 -0.0880  0.0364
 2220WN      WN 5036   5.419   1.782   0.358 -0.1449  0.0460  0.0745
 2221WN      WN 5037   5.434   6.489   1.765  0.1845  0.0729  0.0203
 2222WN      WN 5038   1.669   1.610  12.081 -0.0366  0.0974  0.0139
 2223WN      WN 5039   4.829   4.720   1.974  0.4175 -0.0024 -0.1303
 2224WN      WN 5040   3.019   0.754  12.009  0.1583  0.1210  0.1567
 2225WN      WN 5041   3.422   2.543  13.939 -0.0127  0.0581 -0.0494
 2226WN      WN 5042   4.271   5.894  14.175 -0.1535 -0.0744 -0.1695
 2227WN      WN 5043   1.530   6.138  12.500 -0.0743 -0.0232 -0.2681
 2228WN      WN 5044   4.670   1.809   0.700 -0.0802 -0.2358 -0.2133
 2229WN      WN 5045   2.354   4.930   2.641 -0.3136  0.0286  0.3851
 2230WN      WN 5046   2.882   5.558  14.373  0.0877 -0.0618  0.1180
 2231WN      WN 5047   3.372   3.841   0.995 -0.1336  0.0037 -0.0882
 2232WN      WN 5048   0.921   2.530   0.209  0.1096 -0.0435 -0.1522
 2233WN      WN 5049   5.229   2.849   1.265 -0.0311 -0.2097 -0.2839
 2234WN      WN 5050   1.716   2.530   1.413  0.1510  0.0382 -0.1222
 2235WN      WN 5051   0.165   1.369   2.419  0.0795 -0.1179 -0.1931
 2236WN      WN 5052   4.721   1.134  13.515 -0.1289  0.2741  0.2413
 2237WN      WN 5053   5.232   1.249  13.079  0.0519 -0.0418  0.1019
 2238WN      WN 5054   3.462   5.360   0.366  0.1490  0.1336  0.1333
 2239WN      WN 5055   1.296   4.392  13.523 -0.1089 -0.2633 -0.1641
 2240WN      WN 5056   1.336   4.614   1.576  0.3440  0.0229  0.0564
 2241WN      WN 5057   1.914   5.068  13.952  0.3532 -0.2568 -0.1599
 2242WN      WN 5058   0.355   3.952   0.976 -0.2908 -0.0565  0.0481
 2243WN      WN 5059   5.749   1.707  13.787  0.2436 -0.1906  0.0950
 2244WN      WN 5060   0.264   3.847  12.622  0.1052 -0.2250 -0.0923
 2245WN      WN 5061   0.893   4.325  13.889  0.3353  0.0814 -0.1198
 2246WN      WN 5062   2.743   5.823   0.937 -0.1474  0.1833 -0.0614
 2247WN      WN 5063   4.432   2.044  12.529 -0.0257 -0.3457 -0.0545
 2248WN      WN 5064   3.008   5.814  13.603 -0.4034 -0.0329  0.3028
 2249WN      WN 5065   0.122   2.930   0.700  0.0416  0.3215  0.4204
 2250WN      WN 5066   4.083   3.451  13.593  0.0489 -0.2993 -0.1573
 2251WN      WN 5067   0.351   4.947  14.380 -0.0427  0.0103 -0.1113
 2252WN      WN 5068   5.916   1.867  11.456 -0.1626 -0.1181  0.2114
 2253WN      WN 5069   3.143   1.359   0.200 -0.0942 -0.4405  0.0185
 2254WN      WN 5070   6.400   6.086   2.024  0.2649  0.4346  0.0759
 2255WN      WN 5071   4.437   3.621  13.178 -0.1120  0.1991 -0.0395
 2256WN      WN 5072   2.708   0.163  12.143 -0.1113  0.1528 -0.0823
 2257WN      WN 5073   2.145   2.322   1.772 -0.1770 -0.3156  0.0959
 2258WN      WN 5074   4.468   2.438   1.551  0.2111  0.2491 -0.4301
 2259WN      WN 5075   4.813   5.208  11.882  0.2045  0.2537 -0.3377
 2260WN      WN 5076   4.057   1.063   3.195  0.3215  0.0486  0.0723
 2261WN      WN 5077   3.963   3.665   0.313 -0.0223 -0.3836 -0.2632
 2262WN      WN 5078   4.358   5.352  14.314 -0.1340  0.0331 -0.2589
 2263WN      WN 5079   4.017   0.388   1.200  0.0977 -0.3448 -0.3901
 2264WN      WN 5080   5.743   1.355   2.645 -0.0707 -0.2620  0.2393
 2265WN      WN 5081   6.361   2.700   1.258  0.3471 -0.1466  0.0068
 2266WN      WN 5082   4.511   3.308  12.780  0.2949  0.3060 -0.2833
 2267WN      WN 5083   5.513   3.519  13.837 -0.5898 -0.0255  0.2013
 2268WN      WN 5084   1.193   1.602   2.184 -0.1177 -0.0938  0.3246
 2269WN      WN 5085   5.695   2.846   1.070  0.1987  0.2134  0.4580
 2270WN      WN 5086   0.289   4.457  14.521 -0.2762 -0.1300  0.0066
 2271WN      WN 5087   5.919   5.069  13.257  0.0579  0.0858 -0.1119
 2272WN      WN 5088   0.546   2.719   0.497  0.0712  0.0635 -0.0337
 2273WN      WN 5089   4.177   1.622   0.549  0.0215 -0.3263  0.1675
 2274WN      WN 5090   2.460   5.257   2.288  0.0026  0.3269 -0.1950
 2275WN      WN 5091   0.840   0.432  13.332  0.1075 -0.0250  0.1659
 2276WN      WN 5092   1.737   1.543  12.644  0.2507  0.0301 -0.0131
 2277WN      WN 5093   2.129   1.927  12.343 -0.0072 -0.1944 -0.0170
 2278WN      WN 5094   0.719   0.533  12.422  0.1032  0.2728  0.1256
 2279WN      WN 5095   0.662   4.361   0.326  0.0146  0.3828 -0.1191
 2280WN      WN 5096   0.195   0.008   1.172  0.1557 -0.0003  0.2366
 2281WN      WN 5097   2.839   4.990  13.025 -0.0200 -0.0901 -0.1030
 2282WN      WN 5098   4.168   5.906  13.237  0.1045  0.0989  0.0152
 2283WN      WN 5099   3.193   3.246  14.120 -0.1361 -0.0836  0.0609
 2284WN      WN 5100   0.513   0.369  12.898 -0.2661 -0.1447  0.1818
 2285WN      WN 5101   0.792   3.186   1.353  0.2374 -0.1573 -0.1453
 2286WN      WN 5102   2.506   6.230  13.493 -0.0553  0.0545  0.3071
 2287WN      WN 5103   5.249   6.087   2.018 -0.1069 -0.1862 -0.1435
 2288WN      WN 5104   3.709   0.417  13.468 -0.3265 -0.1117 -0.2802
 2289WN      WN 5105   5.822   2.181  12.874  0.0718 -0.2212  0.2025
 2290WN      WN 5106   1.860   0.155   3.145  0.1238 -0.1250  0.0660
 2291WN      WN 5107   6.150   3.180   2.455  0.0748 -0.1377  0.3492
 2292WN      WN 5108   2.829   2.796   1.637 -0.2128  0.0690 -0.0179
 2293WN      WN 5109   2.788   0.895   2.439 -0.4855 -0.3958 -0.0774
 2294WN      WN 5110   5.442   2.414   1.010  0.3890  0.1195 -0.0011
 2295WN      WN 5111   0.182   3.485   0.853 -0.0180  0.0631 -0.1043
 2296WN      WN 5112   3.554   2.115   1.360  0.3669 -0.0483  0.0463
 2297WN      WN 5113   5.720   6.232  13.994  0.1201  0.0896 -0.1174
 2298WN      WN 5114   2.369   6.133  12.926  0.2592  0.2510 -0.2290
 2299WN      WN 5115   3.984   3.486  14.293  0.2020  0.0870  0.0019
 2300WN      WN 5116   1.979   6.406   2.146 -0.3606  0.2272 -0.0563
 2301WN      WN 5117   1.541   5.211   0.558  0.2692  0.3585 -0.0222
 2302WN      WN 5118   2.457   4.532   2.951  0.0520  0.0301  0.2293
 2303WN      WN 5119   5.919   6.253  12.187 -0.2829  0.2591 -0.0296
 2304WN      WN 5120   4.916   6.344  13.508 -0.0772  0.0834 -0.1300
 2305WN      WN 5121   2.224   4.472   1.802 -0.0767 -0.1015  0.1330
 2306WN      WN 5122   1.355   5.807  11.812 -0.0226 -0.0353 -0.0173
 2307WN      WN 5123   5.606   3.974   1.342  0.0850 -0.4211  0.0432
 2308WN      WN 5124   4.540   5.749   1.869 -0.2345  0.0419  0.0369
 2309WN      WN 5125   1.756   4.275   0.014  0.0103 -0.0223  0.0415
 2310WN      WN 5126   1.390   2.278   1.136 -0.2190  0.0313  0.0800
 2311WN      WN 5127   5.188   0.664  14.201 -0.1834 -0.1951  0.2792
 2312WN      WN 5128   1.327   2.113   0.133  0.0125  0.1144 -0.1157
 2313WN      WN 5129   1.293   4.098   3.414  0.0198 -0.3897 -0.1829
 2314WN      WN 5130   5.478   4.333   0.260 -0.0633 -0.1172  0.3128
 2315WN      WN 5131   2.014   1.247  12.951  0.1324  0.0179 -0.0263
 2316WN      WN 5132   1.243   0.061   2.294  0.1226  0.0610 -0.1038
 2317WN      WN 5133   2.596   2.595   2.772 -0.1653 -0.0101 -0.0303
 2318WN      WN 5134   5.726   5.902  14.321  0.1284 -0.2746 -0.3638
 2319WN      WN 5135   4.628   4.896  14.478 -0.1093  0.3002 -0.1309
 2320WN      WN 5136   5.558   4.847   1.872 -0.1010  0.2895  0.3161
 2321WN      WN 5137   3.401   1.139  11.816  0.2837  0.0869 -0.4698
 2322WN      WN 5138   2.867   6.165   1.384 -0.0392  0.0348 -0.1177
 2323WN      WN 5139   5.575   5.106   0.199 -0.1236 -0.1337  0.0725
 2324WN      WN 5140   1.898   2.999   2.825 -0.3940  0.1107  0.5434
 2325WN      WN 5141   2.339   0.730   2.659 -0.1001 -0.2871 -0.0707
 2326WN      WN 5142   6.474   3.243  13.768  0.1269 -0.0718  0.0343
 2327WN      WN 5143   3.310   1.635  11.610  0.2380  0.0982 -0.2372
 2328WN      WN 5144   1.594   0.542  14.462 -0.1450  0.1655  0.1112
 2329WN      WN 5145   2.076   4.563  13.630 -0.1649  0.2204  0.2581
 2330WN      WN 5146   6.483   4.440  13.378 -0.1340  0.2110 -0.1315
 2331WN      WN 5147   4.831   2.979  13.435 -0.0867  0.1842  0.0092
 2332WN      WN 5148   6.383   1.714   1.124  0.1524  0.0292  0.0434
 2333WN      WN 5149   1.421   2.665  12.140  0.3047  0.0368 -0.0303
 2334WN      WN 5150   2.060   5.698   0.378 -0.2767  0.1275 -0.0369
 2335WN      WN 5151   4.936   2.864   0.308 -0.0705 -0.3476 -0.1029
 2336WN      WN 5152   5.639   5.917   1.750  0.0080  0.0422 -0.0978
 2337WN      WN 5153   6.128   0.856  14.433 -0.0540 -0.0205 -0.0575
 2338WN      WN 5154   1.188   2.373   1.593 -0.1220 -0.2571 -0.0479
 2339WN      WN 5155   1.210   2.889  12.540  0.0298 -0.4243 -0.2039
 2340WN      WN 5156   1.620   4.725   2.427 -0.1154 -0.1014  0.1332
 2341WN      WN 5157   1.816   3.075   1.279 -0.1761  0.0770 -0.0990
 2342WN      WN 5158   1.776   5.619  13.293 -0.0783 -0.1269 -0.0689
 2343WN      WN 5159   4.678   0.231   2.184 -0.0386  0.1617  0.1705
 2344WN      WN 5160   5.190   0.211  13.362  0.0618 -0.0219 -0.2162
 2345WN      WN 5161   0.675   0.994  12.252  0.1034 -0.2429 -0.0982
 2346WN      WN 5162   1.999   2.456   0.258  0.1953  0.0884 -0.2077
 2347WN      WN 5163   1.689   0.437  13.614  0.2686  0.0737  0.1441
 2348WN      WN 5164   1.512   1.238   0.369  0.1197 -0.0064 -0.0804
 2349WN      WN 5165   2.993   3.129  13.034 -0.1432  0.3737 -0.2630
 2350WN      WN 5166   2.161   3.361   3.758 -0.0077  0.1465  0.1865
 2351WN      WN 5167   5.477   5.610   0.242 -0.0286 -0.1413  0.0190
 2352WN      WN 5168   5.590   2.102  14.155 -0.1796 -0.0147 -0.1296
 2353WN      WN 5169   0.681   2.221   1.773 -0.0103  0.2387  0.0567
 2354WN      WN 5170   3.060   5.398  13.179 -0.3650  0.0606 -0.1346
 2355WN      WN 5171   5.705   1.392   1.758 -0.1782  0.1926  0.1624
 2356WN      WN 5172   5.424   3.605   1.070 -0.0867  0.0963 -0.0583
 2357WN      WN 5173   5.266   4.153  12.708 -0.1836 -0.1119  0.0022
 2358WN      WN 5174   4.096   3.340   1.374  0.1676 -0.0778  0.0052
 2359WN      WN 5175   2.385   4.339  12.198 -0.3027  0.1247 -0.1090
 2360WN      WN 5176   4.711   6.089  11.376 -0.2529  0.1692 -0.2089
 2361WN      WN 5177   1.084   1.362   2.627  0.0353  0.1748 -0.0016
 2362WN      WN 5178   1.242   1.662   0.477  0.1657 -0.1176  0.2872
 2363WN      WN 5179   5.285   1.783  12.914  0.2566  0.2234  0.3986
 2364WN      WN 5180   0.806   4.465  14.404 -0.0816  0.1611  0.2687
 2365WN      WN 5181   0.440   5.797  13.855  0.3592 -0.1738 -0.1574
 2366WN      WN 5182   4.044   5.689   1.603  0.0794 -0.0747  0.1662
 2367WN      WN 5183   6.124   2.797  13.652  0.0309 -0.2881 -0.0749
 2368WN      WN 5184   0.330   3.802  11.008  0.0826  0.0392  0.0291
 2369WN      WN 5185   1.768   4.720   1.923 -0.2217  0.0987 -0.1635
 2370WN      WN 5186   3.387   3.850  14.191 -0.1780  0.1381  0.1957
 2371WN      WN 5187   3.414   0.934   0.211  0.0575 -0.2435 -0.1594
 2372WN      WN 5188   1.098   6.395  12.827  0.0300 -0.0633 -0.0716
 2373WN      WN 5189   5.372   5.003  14.161  0.2855  0.2532  0.5056
 2374WN      WN 5190   5.741   0.229   2.081 -0.4202  0.2361 -0.1384
 2375WN      WN 5191   1.809   0.772  13.127  0.2141  0.1996  0.1287
 2376WN      WN 5192   5.834   6.187  13.137  0.0669 -0.0302 -0.0645
 2377WN      WN 5193   1.528   1.185  13.212  0.2345  0.0031  0.2318
 2378WN      WN 5194   2.783   2.398   1.970  0.3183 -0.0473 -0.0659
 2379WN      WN 5195   6.352   6.289  12.593  0.0839 -0.2591  0.1544
 2380WN      WN 5196   0.670   4.563   0.841  0.0109  0.0625 -0.0482
 2381WN      WN 5197   5.829   0.592  13.653  0.1030 -0.0413  0.5399
 2382WN      WN 5198   1.863   5.907  12.841 -0.3233  0.1065 -0.2650
 2383WN      WN 5199   3.105   6.467  12.454  0.0183 -0.1313  0.0971
 2384WN      WN 5200   4.735   3.940  13.373 -0.3201  0.2885 -0.0051
 2385WN      WN 5201   4.445   1.758   2.603 -0.1265  0.2746  0.1081
 2386WN      WN 5202   5.132   5.057  12.660 -0.0337  0.0363 -0.0800
 2387WN      WN 5203   2.720   3.400   1.441 -0.1840 -0.1919  0.0913
 2388WN      WN 5204   1.541   3.774  12.676 -0.1474 -0.2016 -0.1463
 2389WN      WN 5205   0.558   3.669   0.542 -0.1293  0.0448 -0.0317
 2390WN      WN 5206   6.075   4.125  13.296 -0.1245  0.2497  0.1444
 2391WN      WN 5207   0.331   0.427   0.287  0.0745  0.2911  0.4818
 2392WN      WN 5208   0.540   6.404   1.585  0.0607  0.2750 -0.1556
 2393WN      WN 5209   3.483   6.345  11.979  0.1455  0.1492  0.0353
 2394WN      WN 5210   5.373   4.601  12.363  0.1846 -0.0913  0.1731
 2395WN      WN 5211   3.458   3.178   1.995 -0.0538  0.0097  0.0203
 2396WN      WN 5212   5.686   2.551   1.958 -0.1282  0.3928  0.0267
 2397WN      WN 5213   4.038   0.360   2.222 -0.3909 -0.2158 -0.1963
 2398WN      WN 5214   2.351   1.491   1.902 -0.2499 -0.0188  0.1795
 2399WN      WN 5215   0.034   0.682   1.178  0.0149  0.2813  0.0860
 2400WN      WN 5216   3.344   2.859   2.508  0.0702 -0.2568 -0.2020
 2401WN      WN 5217   0.327   1.404   2.962 -0.1718  0.0627  0.0050
 2402WN      WN 5218   2.871   4.725   2.579  0.3144  0.0966 -0.2825
 2403WN      WN 5219   0.826   3.109   2.128  0.2205 -0.2462  0.1768
 2404WN      WN 5220   5.697   2.832  12.299  0.0620 -0.1274 -0.0769
 2405WN      WN 5221   6.256   5.909   1.286  0.4109 -0.1550 -0.0841
 2406WN      WN 5222   5.409   3.551   0.442 -0.1018  0.0254 -0.1020
 2407WN      WN 5223   0.910   3.924   0.308 -0.0174 -0.1083  0.2323
 2408WN      WN 5224   1.845   4.992  13.421  0.1902  0.1128  0.1817
 2409WN      WN 5225   4.304   4.050   2.052 -0.0406  0.0820 -0.1412
 2410WN      WN 5226   4.226   1.095   0.451 -0.0705  0.0324  0.3451
 2411WN      WN 5227   3.365   4.719   2.704  0.0928 -0.1905 -0.0233
 2412WN      WN 5228   2.677   4.566   1.165 -0.1503  0.1930 -0.1216
 2413WN      WN 5229   0.943   1.586  13.645  0.1208  0.4413  0.1076
 2414WN      WN 5230   2.572   0.344  13.941 -0.2033 -0.1124  0.0423
 2415WN      WN 5231   0.514   0.325   1.989 -0.0877 -0.1732 -0.3880
 2416WN      WN 5232   5.095   6.286   1.488 -0.2108 -0.0459 -0.1184
 2417WN      WN 5233   3.121   5.871   1.674  0.0215 -0.1474  0.3443
 2418WN      WN 5234   5.629   5.749  12.983  0.0880  0.2299  0.1595
 2419WN      WN 5235   4.826   0.861   1.708  0.1416  0.0138 -0.1676
 2420WN      WN 5236   3.854   1.776   1.697  0.0560  0.0473 -0.2166
 2421WN      WN 5237   4.604   3.960   1.092 -0.1382 -0.0762 -0.2847
 2422WN      WN 5238   4.656   2.796  12.830  0.2111  0.0600 -0.0235
 2423WN      WN 5239   3.709   5.516   2.567 -0.1092 -0.0026  0.2432
 2424WN      WN 5240   1.665   2.535  13.463 -0.2284 -0.0609 -0.4600
 2425ION    NA+ 5241   2.649   1.042   7.528 -0.1560 -0.1371 -0.1392
 2426ION    NA+ 5242   4.992   3.596   7.152 -0.0109  0.1419 -0.3754
 2427ION    NA+ 5243   2.456   4.582   6.804  0.1324  0.0479 -0.0147
 2428ION    NA+ 5244   0.104   4.881   6.968  0.1691 -0.2156  0.0918
 2429ION    NA+ 5245   6.142   4.330   7.930 -0.0746  0.1899  0.3009
 2430ION    NA+ 5246   1.760   1.852   7.270 -0.0055 -0.0990 -0.1093
 2431ION    NA+ 5247   5.621   3.348   7.754 -0.0922 -0.0486 -0.0504
 2432ION    NA+ 5248   4.879   2.995   7.853 -0.2439  0.1016 -0.2213
 2433ION    NA+ 5249   0.350   5.773   7.927 -0.0729  0.1574  0.0939
 2434ION    NA+ 5250   2.113   3.906   7.018 -0.2255  0.2271 -0.0521
 2435ION    NA+ 5251   0.239   0.540   6.586  0.2411  0.1811 -0.0610
 2436ION    NA+ 5252   2.042   5.291   6.385  0.1935 -0.0028  0.0910
 2437ION    NA+ 5253   4.367   5.756   7.351  0.0956 -0.0298  0.3441
 2438ION    NA+ 5254   5.489   0.453   6.754 -0.0470  0.2242  0.3959
 2439ION    NA+ 5255   0.028   0.261   7.741  0.3552  0.2147 -0.1270
 2440ION    NA+ 5256   0.823   5.162   7.869 -0.2735 -0.3232 -0.0379
 2441ION    NA+ 5257   4.682   0.039   7.743  0.2023 -0.4023 -0.1327
 2442ION    NA+ 5258   4.866   4.950   6.867  0.0759  0.0841  0.1740
 2443ION    NA+ 5259   6.468   3.216   7.384 -0.1721  0.1432  0.0851
 2444ION    NA+ 5260   4.207   5.152   6.676 -0.1365  0.0301 -0.1884
 2445ION    NA+ 5261   1.661   0.936   8.022 -0.0016  0.2976  0.1320
 2446ION    NA+ 5262   1.009   0.413   7.540  0.1020 -0.1262 -0.4489
 2447ION    NA+ 5263   0.024   6.043   6.670 -0.1419  0.0195  0.0629
 2448ION    NA+ 5264   1.508   3.112   7.912  0.1072 -0.2275  0.0064
 2449ION    NA+ 5265   1.742   1.005   7.561 -0.0525  0.1611 -0.1177
 2450ION    NA+ 5266   5.667   6.053   6.881  0.2098 -0.1774  0.2314
 2451ION    NA+ 5267   1.992   0.016   7.839 -0.0238 -0.0477 -0.0304
 2452ION    NA+ 5268   2.264   2.909   7.032  0.0591 -0.0111  0.0275
 2453ION    NA+ 5269   0.072   2.630   6.831  0.3232 -0.0131 -0.2523
 2454ION    NA+ 5270   4.105   3.540   7.551 -0.0193 -0.2146  0.2703
 2455ION    NA+ 5271   3.953   3.719   6.650  0.1567 -0.1524 -0.0577
 2456ION    NA+ 5272   5.469   1.696   7.835 -0.3135  0.0105 -0.2232
 2457ION    NA+ 5273   1.002   1.914   6.810 -0.1720 -0.0984  0.1473
 2458ION    NA+ 5274   3.941   6.148   6.697  0.1616 -0.2659 -0.0174
 2459ION    NA+ 5275   4.712   2.614   6.989 -0.1773  0.1522  0.1255
 2460ION    NA+ 5276   1.568   5.102   6.768  0.1321 -0.0898  0.1670
 2461ION    NA+ 5277   1.920   0.831   7.033  0.3098 -0.2484  0.1596
 2462ION    NA+ 5278   1.766   4.203   7.383  0.0508  0.1751  0.2042
 2463ION    NA+ 5279   1.518   0.208   8.146  0.1085  0.0556 -0.1278
 2464ION    NA+ 5280   5.109   2.745   6.515  0.3214 -0.2252 -0.1778
 2465ION    NA+ 5281   5.139   4.488   7.752  0.0354 -0.1418  0.0031
 2466ION    NA+ 5282   5.219   1.353   6.857  0.0334  0.0494 -0.3352
 2467ION    NA+ 5283   1.425   0.233   6.644  0.3900 -0.0836  0.0559
 2468ION    NA+ 5284   6.406   4.746   7.900  0.0682 -0.1414  0.0596
 2469ION    NA+ 5285   4.491   2.829   7.603  0.2452  0.1233 -0.0564
 2470ION    NA+ 5286   4.755   4.382   6.550  0.0678 -0.2310  0.1430
 2471ION    NA+ 5287   0.729   0.029   7.315 -0.2109  0.2926  0.1045
 2472ION    NA+ 5288   1.797   3.383   6.856 -0.0833 -0.2933  0.0783
 2473ION    NA+ 5289   6.201   1.020   7.728 -0.0138 -0.1181  0.3536
 2474ION    NA+ 5290   2.666   6.471   7.102  0.0574  0.1950 -0.0247
 2475ION    NA+ 5291   0.802   1.486   6.711  0.2734 -0.0206 -0.2049
 2476ION    NA+ 5292   5.543   6.414   7.830 -0.0319 -0.0545  0.0206
 2477ION    NA+ 5293   3.856   0.326   7.243  0.1237 -0.1142 -0.0613
 2478ION    NA+ 5294   6.375   1.804   6.649  0.0380 -0.0535 -0.1903
 2479ION    NA+ 5295   6.071   2.725   6.672  0.0712  0.1923  0.1623
 2480ION    NA+ 5296   4.738   5.929   6.842  0.1948  0.0751  0.0571
 2481ION    NA+ 5297   4.882   1.075   7.683 -0.1018  0.0718 -0.1298
 2482ION    NA+ 5298   3.821   4.252   6.864  0.0920 -0.2009 -0.1322
 2483ION    NA+ 5299   1.782   2.241   7.607  0.0969 -0.0340 -0.1954
 2484ION    NA+ 5300   0.327   4.078   7.063  0.3062  0.1732  0.0319
 2485ION    NA+ 5301   2.280   3.008   7.504 -0.1660  0.0817 -0.2906
 2486ION    NA+ 5302   1.290   3.529   7.750 -0.0002 -0.2148 -0.0011
 2487ION    NA+ 5303   0.429   4.066   7.557 -0.0493  0.0833  0.0010
 2488ION    NA+ 5304   0.966   3.446   7.259  0.0692  0.0328  0.0601
 2489ION    NA+ 5305   4.784   4.168   7.764 -0.0084 -0.1326  0.2284
 2490ION    NA+ 5306   2.504   5.401   6.998  0.1588 -0.0167 -0.1407
 2491ION    NA+ 5307   4.200   5.745   7.956  0.0740  0.1031  0.0226
 2492ION    NA+ 5308   5.351   6.036   7.432  0.1201 -0.0706  0.1267
 2493ION    NA+ 5309   4.097   4.820   7.646 -0.0201 -0.0043  0.1112
 2494ION    NA+ 5310   5.096   2.060   7.846  0.0242  0.2743  0.0010
 2495ION    NA+ 5311   6.402   3.511   6.606 -0.0202  0.2364 -0.2455
 2496ION    NA+ 5312   1.532   5.260   7.306 -0.1296 -0.1385  0.2675
 2497ION    NA+ 5313   0.399   6.213   6.974  0.1542 -0.2781 -0.0210
 2498ION    NA+ 5314   3.940   0.672   6.856  0.2451  0.3526 -0.2460
 2499ION    NA+ 5315   4.684   5.565   8.077  0.1972 -0.1405  0.4330
 2500ION    NA+ 5316   1.028   4.338   6.810  0.3015  0.1139  0.2380
 2501ION    NA+ 5317   3.461   5.420   7.389 -0.1548  0.0032  0.2254
 2502ION    NA+ 5318   5.444   3.096   6.259 -0.0435 -0.2089 -0.1774
 2503ION    NA+ 5319   2.384   0.057   7.516 -0.0128 -0.3529 -0.0570
 2504ION    NA+ 5320   2.148   5.575   7.770  0.0487 -0.0369 -0.0422
 2505ION    NA+ 5321   5.400   2.624   8.053 -0.2138 -0.0634 -0.1064
 2506ION    NA+ 5322   0.954   1.463   7.693 -0.0709 -0.1623  0.1886
 2507ION    NA+ 5323   5.720   1.415   7.146  0.3386  0.0506 -0.0596
 2508ION    NA+ 5324   4.845   0.762   7.245 -0.1188 -0.3610  0.1373
 2509ION    NA+ 5325   2.599   4.322   7.699 -0.1243  0.1246  0.1016
 2510ION    NA+ 5326   0.780   2.817   8.064 -0.2163  0.2043  0.0205
 2511ION    NA+ 5327   5.549   5.313   8.014 -0.1551 -0.0423  0.1288
 2512ION    NA+ 5328   3.079   6.188   6.973 -0.0091 -0.0308  0.1017
 2513ION    NA+ 5329   5.848   0.484   7.190  0.0070 -0.1499 -0.1717
 2514ION    NA+ 5330   5.029   0.303   6.852 -0.1234 -0.1899  0.0338
 2515ION    NA+ 5331   0.537   1.069   7.926  0.0908  0.0781  0.2789
 2516ION    NA+ 5332   5.362   3.666   6.752 -0.4172 -0.0292 -0.2716
 2517ION    NA+ 5333   1.269   2.754   7.130 -0.2017  0.3990 -0.1520
 2518ION    NA+ 5334   0.841   2.761   7.446 -0.1952 -0.2477 -0.1233
 2519ION    NA+ 5335   5.249   0.704   7.741  0.1391 -0.0548  0.4144
 2520ION    NA+ 5336   0.323   3.099   7.768 -0.0136  0.3057 -0.0581
 2521ION    NA+ 5337   4.392   3.398   6.607 -0.4158  0.2093  0.3705
 2522ION    NA+ 5338   2.290   3.431   7.844 -0.0502 -0.0113 -0.1152
 2523ION    NA+ 5339   1.263   1.950   7.653  0.0291 -0.0817  0.3326
 2524ION    NA+ 5340   2.075   6.172   6.722 -0.0930  0.0015  0.0183
 2525ION    NA+ 5341   3.441   5.024   6.877 -0.1029  0.3021  0.1285
 2526ION    NA+ 5342   3.064   4.231   6.997  0.1927 -0.1799 -0.1084
 2527ION    NA+ 5343   1.152   4.403   7.586  0.1774 -0.1959  0.1858
 2528ION    NA+ 5344   3.346   0.106   7.792  0.2235  0.0006  0.1931
 2529ION    NA+ 5345   1.226   6.048   6.873  0.0442 -0.0497  0.3502
 2530ION    NA+ 5346   6.421   2.303   7.515  0.3038  0.0148 -0.2208
 2531ION    NA+ 5347   4.209   0.299   7.712 -0.1909  0.3118  0.0468
 2532ION    NA+ 5348   2.504   5.836   8.093  0.1455  0.0194 -0.0873
 2533ION    NA+ 5349   3.817   4.079   7.768 -0.1100  0.1306  0.2448
 2534ION    NA+ 5350   2.233   3.851   7.560  0.0155 -0.0163 -0.2437
 2535ION    NA+ 5351   1.613   5.821   8.175 -0.3121  0.1108  0.0497
 2536ION    NA+ 5352   6.441   5.573   7.599  0.0933  0.1795 -0.2720
 2537ION    NA+ 5353   5.772   5.167   7.243 -0.0096  0.0487  0.1352
 2538ION    NA+ 5354   4.735   1.807   7.333 -0.2247 -0.2984  0.2380
 2539ION    NA+ 5355   0.902   0.963   6.905  0.1455  0.5101  0.0273
 2540ION    NA+ 5356   1.676   4.932   8.075 -0.3038 -0.1696 -0.3221
 2541ION    NA+ 5357   3.066   3.740   6.917  0.0478  0.0304  0.2866
 2542ION    NA+ 5358   4.526   4.938   7.276 -0.0756 -0.2609  0.3269
 2543ION    NA+ 5359   3.430   5.658   7.841  0.1163  0.0457 -0.0274
 2544ION    NA+ 5360   5.850   5.180   6.722  0.1222 -0.3057 -0.3982
 2545ION    NA+ 5361   2.730   0.534   7.071  0.2327  0.1002  0.1496
 2546ION    NA+ 5362   5.880   4.303   6.812  0.1273  0.0122  0.0426
 2547ION    NA+ 5363   0.693   5.448   7.215  0.3032 -0.0115 -0.1360
 2548ION    NA+ 5364   2.944   4.797   7.754  0.1783  0.0211 -0.1590
 2549ION    NA+ 5365   3.451   4.560   7.117 -0.2609 -0.2855  0.2816
 2550ION    NA+ 5366   0.054   0.906   6.906  0.0628  0.0746  0.0818
 2551ION    NA+ 5367   0.959   6.351   7.822 -0.1749  0.3326  0.0307
 2552ION    NA+ 5368   5.687   2.203   6.595 -0.5816  0.1110  0.2960
 2553ION    NA+ 5369   0.390   3.415  11.318 -0.0149  0.1113 -0.1284
 2554ION    NA+ 5370   2.423   6.484  11.733  0.0436 -0.0404  0.0893
 2555ION    NA+ 5371   3.893   1.747  11.779  0.1334  0.1650 -0.0559
 2556ION    NA+ 5372   0.383   4.102   2.828 -0.0704 -0.3402 -0.3929
 2557ION    NA+ 5373   5.329   0.520   2.971  0.0167  0.4687 -0.0782
 2558ION    NA+ 5374   5.714   3.088   2.866 -0.1064  0.0411  0.0876
 2559ION    NA+ 5375   5.402   2.651  11.487  0.2013  0.1253  0.0797
 2560ION    NA+ 5376   4.657   0.098  11.379  0.2155 -0.6684 -0.2411
 2561ION    NA+ 5377   5.376   0.993  11.534  0.2714 -0.0346  0.0989
 2562ION    NA+ 5378   2.518   5.691  12.253  0.1810  0.0469  0.1789
 2563ION    NA+ 5379   4.623   5.592  13.232 -0.0107 -0.1052  0.0339
 2564ION    NA+ 5380   5.014   1.375   3.231  0.0404 -0.0999  0.1776
 2565ION    NA+ 5381   5.838   6.167   2.886 -0.2317 -0.0740 -0.2011
 2566ION    NA+ 5382   5.403   1.852  11.324  0.2105  0.1328 -0.2205
 2567ION    NA+ 5383   5.650   6.458  11.519 -0.0710 -0.3045  0.1303
 2568ION    NA+ 5384   6.184   2.291  11.663  0.0422 -0.1250  0.1302
 2569ION    NA+ 5385   4.470   6.208  12.776  0.2906 -0.0020 -0.0591
 2570ION    NA+ 5386   1.536   6.190  11.521 -0.0671  0.1575  0.0854
 2571ION    NA+ 5387   4.600   0.453  12.121  0.0530  0.3096 -0.0336
 2572ION    NA+ 5388   0.301   6.189  11.720  0.0441 -0.0543  0.2703
 2573ION    NA+ 5389   2.576   3.451  11.330 -0.0666 -0.2993 -0.2076
 2574ION    NA+ 5390   1.869   2.645  11.811 -0.2026 -0.7863 -0.2945
 2575ION    NA+ 5391   1.617   4.981  11.677 -0.1054 -0.0312  0.0554
 2576ION    NA+ 5392   2.259   1.073   3.327  0.0461  0.3108 -0.0258
 2577ION    NA+ 5393   0.940   1.386  11.936 -0.0845 -0.0715  0.0300
 2578ION    NA+ 5394   4.386   5.985  11.781  0.0057  0.0378 -0.0960
 2579ION    NA+ 5395   2.029   5.453   2.633  0.0027  0.0448 -0.0529
 2580ION    NA+ 5396   4.090   3.230   2.476  0.0422 -0.2968  0.2135
 2581ION    NA+ 5397   3.612   1.198   3.344  0.1572  0.2132  0.1107
 2582ION    NA+ 5398   2.912   4.264   3.481 -0.0485 -0.2130 -0.1033
 2583ION    NA+ 5399   2.231   0.109  12.263  0.1174  0.0747  0.2256
 2584ION    NA+ 5400   3.794   2.595  10.984  0.0055  0.2067 -0.1417
 2585ION    NA+ 5401   1.574   0.830  12.208  0.2112 -0.0166 -0.0870
 2586ION    NA+ 5402   2.467   4.812  11.145  0.4174  0.4084 -0.1914
 2587ION    NA+ 5403   4.475   4.042   2.611 -0.0019 -0.1347 -0.2507
 2588ION    NA+ 5404   3.436   0.435   3.324 -0.2084 -0.3068  0.0399
 2589ION    NA+ 5405   5.229   6.026   2.831 -0.0704 -0.1028 -0.0524
 2590ION    NA+ 5406   6.454   0.578  12.269  0.1514 -0.0898  0.0055
 2591ION    NA+ 5407   1.581   5.361  11.214 -0.2133 -0.1375  0.0699
 2592ION    NA+ 5408   4.422   1.325   3.361 -0.0566  0.3100 -0.3094
 2593ION    NA+ 5409   2.703   6.406   3.252 -0.0284  0.0711  0.0046
 2594ION    NA+ 5410   3.867   6.152  11.734  0.3136 -0.0339  0.0672
 2595ION    NA+ 5411   1.098   6.473  12.333 -0.1846 -0.0669 -0.0103
 2596ION    NA+ 5412   5.420   4.211   2.456 -0.1335  0.2468  0.1083
 2597ION    NA+ 5413   1.597   5.796   3.287 -0.1351 -0.1962 -0.0282
 2598ION    NA+ 5414   3.983   4.404  11.612 -0.4910 -0.2400  0.0525
 2599ION    NA+ 5415   3.661   2.049  11.229  0.0658 -0.0732 -0.1882
 2600ION    NA+ 5416   0.742   2.300   3.165  0.2332  0.0961  0.1361
 2601ION    NA+ 5417   6.085   4.047  11.356  0.0260 -0.2098 -0.0902
 2602ION    NA+ 5418   1.658   1.312   3.222 -0.0680 -0.0089  0.0140
 2603ION    NA+ 5419   0.861   3.279   3.205  0.2948 -0.0124 -0.2320
 2604ION    NA+ 5420   3.041   4.073  11.437 -0.0563 -0.0761 -0.1260
 2605ION    NA+ 5421   6.454   0.477  11.711  0.1140  0.3356 -0.2259
 2606ION    NA+ 5422   1.103   3.109  11.538 -0.1596  0.2479 -0.2608
 2607ION    NA+ 5423   0.562   4.189   3.302  0.2666  0.0118  0.3301
 2608ION    NA+ 5424   3.335   0.467   2.794  0.2786 -0.0749  0.2541
 2609ION    NA+ 5425   0.352   3.106   2.994 -0.1195  0.3605  0.0804
 2610ION    NA+ 5426   0.976   6.409   3.164  0.5168  0.0896 -0.2090
 2611ION    NA+ 5427   1.683   1.602   0.700 -0.2133 -0.0565 -0.2108
 2612ION    NA+ 5428   3.609   4.129  11.343  0.0140  0.0519 -0.1979
 2613ION    NA+ 5429   2.029   3.077   3.310 -0.1308  0.0651 -0.2056
 2614ION    NA+ 5430   0.812   5.017  11.442 -0.1609 -0.0041 -0.0047
 2615ION    NA+ 5431   6.417   4.592  11.575  0.1007 -0.2071 -0.1406
 2616ION    NA+ 5432   5.310   4.459  11.485  0.1892 -0.0399 -0.0261
 2617ION    NA+ 5433   4.735   2.534   2.838 -0.2250 -0.0406  0.0627
 2618ION    NA+ 5434   5.841   5.251   3.128 -0.1336  0.2131  0.2043
 2619ION    NA+ 5435   1.651   5.008   3.291  0.5827  0.3445  0.2280
 2620ION    NA+ 5436   0.324   1.947  12.405  0.1248  0.3395  0.3177
 2621ION    NA+ 5437   2.142   0.993  11.857 -0.0971  0.1223 -0.0293
 2622ION    NA+ 5438   4.906   5.166   3.123  0.1433  0.1093  0.0508
 2623ION    NA+ 5439   3.912   4.697   2.923  0.0612  0.1987 -0.0198
 2624ION    NA+ 5440   4.904   3.413   0.412  0.1380  0.0748 -0.1984
 2625ION    NA+ 5441   5.867   1.134   3.107  0.1450 -0.1130 -0.0924
 2626ION    NA+ 5442   0.143   5.911   3.075 -0.1193  0.4167  0.1067
 2627ION    NA+ 5443   2.433   5.396  11.448  0.4076  0.2730 -0.0427
 2628ION    NA+ 5444   1.091   1.292  14.492 -0.0580 -0.0406  0.0612
 2629ION    NA+ 5445   2.908   5.388   3.541  0.2158 -0.1685  0.2100
 2630ION    NA+ 5446   6.429   1.786   2.846  0.2970  0.2492 -0.3425
 2631ION    NA+ 5447   2.923   1.857   2.673 -0.0181 -0.0583 -0.5341
 2632ION    NA+ 5448   2.325   4.305  11.706  0.0997 -0.4910 -0.1200
 2633ION    NA+ 5449   3.989   5.664   3.115 -0.0166  0.2523 -0.2430
 2634ION    NA+ 5450   4.060   5.568   0.170 -0.0095 -0.3161  0.1129
 2635ION    NA+ 5451   5.218   4.420   3.016 -0.1137  0.1781  0.1040
 2636ION    NA+ 5452   0.709   0.803   3.230  0.2337 -0.1417  0.0412
 2637ION    NA+ 5453   1.510   0.565   3.051  0.0361  0.0356 -0.1012
 2638ION    NA+ 5454   1.171   1.592   3.085 -0.0782 -0.1290 -0.0236
 2639ION    NA+ 5455   1.316   2.631   2.915 -0.0817 -0.1113 -0.0141
 2640ION    NA+ 5456   4.600   2.313  11.083 -0.1311 -0.2967 -0.0229
 2641ION    NA+ 5457   1.047   4.302   3.012  0.1448  0.0744 -0.2274
 2642ION    NA+ 5458   2.789   1.710  11.444 -0.0389  0.0295 -0.0581
 2643ION    NA+ 5459   1.303   4.489  12.149  0.2263  0.1699 -0.0721
 2644ION    NA+ 5460   0.138   2.825   2.035 -0.2433  0.0486 -0.0567
 2645ION    NA+ 5461   5.467   1.549   3.065 -0.0192  0.1351  0.1660
 2646ION    NA+ 5462   0.306   1.806  11.823  0.0897  0.2031 -0.0893
 2647ION    NA+ 5463   1.828   3.604  11.631 -0.1584 -0.0669 -0.2542
 2648ION    NA+ 5464   6.158   1.427  11.509 -0.0288 -0.0155 -0.1611
 2649ION    NA+ 5465   2.267   3.010   2.470  0.0546  0.2754 -0.0585
 2650ION    NA+ 5466   2.097   2.158   3.184 -0.2161  0.1726  0.2602
 2651ION    NA+ 5467   5.049   1.045   1.038  0.2229 -0.0563 -0.1653
 2652ION    NA+ 5468   0.126   0.338   3.174 -0.0012  0.0418 -0.2320
 2653ION    NA+ 5469   4.273   3.165  10.993  0.0373  0.3781 -0.0077
 2654ION    NA+ 5470   1.270   3.157  12.060  0.1333 -0.0033 -0.2495
 2655ION    NA+ 5471   6.441   2.809  11.851  0.0455 -0.0759 -0.1407
 2656ION    NA+ 5472   6.245   3.297   0.671  0.0643 -0.0466  0.0848
 2657ION    NA+ 5473   4.834   2.683  11.343 -0.0386 -0.0752 -0.1353
 2658ION    NA+ 5474   2.906   3.202   3.191  0.1468 -0.0643 -0.0041
 2659ION    NA+ 5475   6.037   3.981   3.087  0.0730  0.1240 -0.2303
 2660ION    NA+ 5476   3.641   3.365  11.524  0.1198  0.0506 -0.0163
 2661ION    NA+ 5477   2.039   1.938  11.229  0.0618 -0.3156 -0.2720
 2662ION    NA+ 5478   3.946   5.130  12.131 -0.2481  0.0607  0.0654
 2663ION    NA+ 5479   4.312   1.334  11.514  0.1355 -0.0580 -0.1594
 2664ION    NA+ 5480   2.571   0.715   3.111 -0.0005  0.4042 -0.2305
 2665ION    NA+ 5481   4.042   2.471   2.861 -0.2177 -0.2567  0.1939
 2666ION    NA+ 5482   4.377   0.154   3.131 -0.1716  0.0023 -0.4248
 2667ION    NA+ 5483   5.072   3.935  11.710 -0.0565  0.0516  0.1265
 2668ION    NA+ 5484   4.054   4.338  13.681  0.3063 -0.1642 -0.3267
 2669ION    NA+ 5485   4.882   3.477   2.560  0.0168 -0.3143  0.0213
 2670ION    NA+ 5486   3.372   5.051  11.349  0.0722  0.1320  0.0862
 2671ION    NA+ 5487   1.646   1.780  11.604 -0.4168  0.1085 -0.1755
 2672ION    NA+ 5488   2.127   4.219   3.290 -0.0200  0.1929 -0.0351
 2673ION    NA+ 5489   5.596   5.713  11.508 -0.1000 -0.2760 -0.0597
 2674ION    NA+ 5490   2.604   4.932   3.190 -0.2748 -0.0111  0.0530
 2675ION    NA+ 5491   3.474   3.919   0.356 -0.5619  0.2907 -0.0155
 2676ION    NA+ 5492   0.760   5.363   3.066  0.1198  0.2661 -0.0885
 2677ION    NA+ 5493   5.726   2.364   2.532 -0.1623 -0.1153  0.3555
 2678ION    NA+ 5494   0.388   3.726  11.670  0.2341 -0.4145  0.0029
 2679ION    NA+ 5495   6.413   4.933   2.854  0.3658  0.2587  0.0748
 2680ION    NA+ 5496   2.786   2.338  11.154 -0.1924 -0.0354  0.0707
   6.50636   6.50636  14.55393
