# Supplementary material for: Free energies of membrane stalk formation from a lipidomics perspective
Source: Nat Commun. 2021 Nov 15;12:6594. doi: 10.1038/s41467-021-26924-2 (PMC8593120; doi:10.1038/s41467-021-26924-2)
Supplement: Supplementary file 4 — Source Data [file 41467_2021_26924_MOESM4_ESM.zip › SI_data/Fig_S10/DOPE_stalk.gro]

Membrane with DOPE (128)
 5486
    1DOPE   NH3    1   0.838   4.919   6.566 -0.1854 -0.0738 -0.2224
    1DOPE   PO4    2   0.575   5.117   6.691  0.2180  0.2694 -0.1716
    1DOPE   GL1    3   0.417   4.932   6.304 -0.0417  0.2170 -0.0356
    1DOPE   GL2    4   0.678   4.927   6.128 -0.1785  0.0032 -0.0294
    1DOPE   C1A    5   0.102   4.802   6.024  0.1407 -0.2006 -0.2336
    1DOPE   D2A    6   0.056   4.709   5.683 -0.2786  0.1825 -0.2719
    1DOPE   C3A    7  -0.159   4.300   5.736  0.0012  0.3850  0.4789
    1DOPE   C4A    8  -0.523   4.155   5.598 -0.0643 -0.1151  0.0672
    1DOPE   C1B    9   0.580   4.803   5.781 -0.1065  0.0613  0.1361
    1DOPE   D2B   10   0.646   4.667   5.287 -0.2178  0.0775 -0.1936
    1DOPE   C3B   11   0.499   5.046   4.960  0.1258 -0.1396  0.0037
    1DOPE   C4B   12   0.770   5.223   4.597  0.1967 -0.0076  0.5016
    2DOPE   NH3   13   0.439   2.466   7.125  0.1882 -0.0323 -0.0223
    2DOPE   PO4   14   0.114   2.244   7.313  0.3008  0.2035 -0.2643
    2DOPE   GL1   15   0.092   2.084   6.935 -0.1747  0.0242  0.2776
    2DOPE   GL2   16   0.202   1.807   6.949 -0.0906  0.2144 -0.3127
    2DOPE   C1A   17   0.150   2.019   6.520  0.1897 -0.1564  0.2119
    2DOPE   D2A   18   0.408   2.040   6.269 -0.1969 -0.0386  0.0460
    2DOPE   C3A   19   0.494   1.752   6.019  0.0106 -0.1605  0.0920
    2DOPE   C4A   20   0.606   1.554   5.653 -0.0333  0.3966 -0.2394
    2DOPE   C1B   21  -0.091   1.650   6.738  0.1126  0.0407  0.4055
    2DOPE   D2B   22  -0.507   1.375   6.556 -0.1778  0.0589 -0.2044
    2DOPE   C3B   23  -0.833   1.523   6.191  0.1097  0.0228  0.3255
    2DOPE   C4B   24  -0.921   1.553   5.744  0.1570  0.0071 -0.0914
    3DOPE   NH3   25   5.241   2.207   7.092  0.1224 -0.2259  0.1397
    3DOPE   PO4   26   5.644   2.139   7.041  0.0487  0.2184 -0.0452
    3DOPE   GL1   27   5.776   1.856   6.719  0.1406  0.1350 -0.1168
    3DOPE   GL2   28   5.503   1.665   6.670  0.0129  0.0278  0.0381
    3DOPE   C1A   29   6.102   1.885   6.380 -0.3010 -0.2420 -0.2416
    3DOPE   D2A   30   6.426   2.032   6.018 -0.2142  0.2195  0.2292
    3DOPE   C3A   31   6.445   2.108   5.610  0.0084 -0.1782 -0.2279
    3DOPE   C4A   32   6.697   2.218   5.210  0.4100 -0.1765  0.3335
    3DOPE   C1B   33   5.135   1.432   6.481 -0.0026  0.2020 -0.0976
    3DOPE   D2B   34   4.812   1.312   6.294 -0.1022  0.0311  0.1815
    3DOPE   C3B   35   4.421   1.444   6.383  0.1141  0.0027  0.0277
    3DOPE   C4B   36   4.052   1.649   6.486 -0.0819  0.3489 -0.1209
    4DOPE   NH3   37   3.149   5.281   6.774  0.0393  0.3027 -0.3290
    4DOPE   PO4   38   3.498   5.437   6.806 -0.0249  0.1509  0.1110
    4DOPE   GL1   39   3.606   5.760   6.481 -0.1072  0.3664 -0.0411
    4DOPE   GL2   40   3.377   5.811   6.248 -0.0456 -0.1307 -0.1087
    4DOPE   C1A   41   3.839   5.923   6.172 -0.1174 -0.2544 -0.1137
    4DOPE   D2A   42   4.097   6.189   5.864 -0.0381 -0.1852  0.2069
    4DOPE   C3A   43   3.945   6.012   5.485  0.2498 -0.1072 -0.0502
    4DOPE   C4A   44   3.632   5.945   5.299 -0.1286  0.2631 -0.1890
    4DOPE   C1B   45   3.488   5.787   5.779  0.2337  0.5341 -0.1394
    4DOPE   D2B   46   3.302   5.521   5.450 -0.1273 -0.0470  0.1369
    4DOPE   C3B   47   3.122   5.787   5.156 -0.1941 -0.0759  0.4292
    4DOPE   C4B   48   2.965   5.884   4.806  0.0230 -0.2919  0.0803
    5DOPE   NH3   49   1.981   0.041   6.931  0.1874 -0.2106  0.2629
    5DOPE   PO4   50   1.835   0.179   7.298 -0.0285  0.0050  0.1087
    5DOPE   GL1   51   2.103   0.507   7.464 -0.3797  0.1050 -0.0939
    5DOPE   GL2   52   2.144   0.569   7.810 -0.3562  0.1910  0.2972
    5DOPE   C1A   53   2.178   0.953   7.555 -0.2316 -0.2750 -0.0078
    5DOPE   D2A   54   2.358   1.289   7.707 -0.1027  0.0173  0.3845
    5DOPE   C3A   55   2.379   1.794   7.951  0.3245  0.0948  0.2473
    5DOPE   C4A   56   2.432   2.270   7.824  0.0110  0.2071 -0.1406
    5DOPE   C1B   57   2.115   0.703   8.227 -0.0253 -0.1807  0.0162
    5DOPE   D2B   58   2.534   1.034   8.521 -0.1800 -0.3613 -0.0774
    5DOPE   C3B   59   2.820   0.765   8.797 -0.0632 -0.2828 -0.2758
    5DOPE   C4B   60   2.746   0.407   9.095  0.0356 -0.0087  0.0166
    6DOPE   NH3   61   0.752   0.636   7.571  0.0047 -0.2762 -0.1245
    6DOPE   PO4   62   0.727   0.423   7.117 -0.0862 -0.1319  0.0739
    6DOPE   GL1   63   0.646   0.612   6.657 -0.1274  0.0406  0.2662
    6DOPE   GL2   64   0.929   0.713   6.483  0.2729  0.0211  0.2425
    6DOPE   C1A   65   0.664   0.446   6.226  0.0717  0.1510  0.1095
    6DOPE   D2A   66   0.740   0.036   6.101 -0.2410 -0.2903 -0.1270
    6DOPE   C3A   67   0.585  -0.084   5.735 -0.0019  0.1909 -0.1911
    6DOPE   C4A   68   0.319  -0.263   5.528  0.0327  0.0220  0.0414
    6DOPE   C1B   69   0.815   0.854   6.013 -0.1717  0.1326 -0.3447
    6DOPE   D2B   70   0.749   1.051   5.698 -0.2588  0.0823  0.0857
    6DOPE   C3B   71   1.024   0.924   5.391  0.0572 -0.1727 -0.0052
    6DOPE   C4B   72   1.398   0.662   5.332 -0.1100  0.2235 -0.0971
    7DOPE   NH3   73   1.537   1.681   7.381 -0.0256  0.2150  0.2763
    7DOPE   PO4   74   1.550   1.323   7.130  0.2980 -0.1978 -0.0582
    7DOPE   GL1   75   1.951   1.372   7.138  0.1756 -0.0681 -0.0021
    7DOPE   GL2   76   1.993   1.243   6.859 -0.0573  0.1444 -0.0545
    7DOPE   C1A   77   2.278   1.493   7.207 -0.0770  0.0035 -0.1026
    7DOPE   D2A   78   2.640   1.706   7.106  0.1069  0.1145  0.3406
    7DOPE   C3A   79   2.547   2.168   7.080  0.0719  0.1932 -0.1288
    7DOPE   C4A   80   2.234   2.483   7.092 -0.2642  0.5120  0.0658
    7DOPE   C1B   81   2.418   1.367   6.710  0.1404  0.2462 -0.2752
    7DOPE   D2B   82   2.811   1.384   6.700 -0.0036  0.3044  0.2531
    7DOPE   C3B   83   3.192   1.665   6.822  0.0371 -0.0965  0.0272
    7DOPE   C4B   84   3.395   2.007   7.149  0.2750  0.0319 -0.0260
    8DOPE   NH3   85   1.782   3.485   6.922  0.0831 -0.0697  0.1979
    8DOPE   PO4   86   1.952   3.353   7.375 -0.1334 -0.0564 -0.1075
    8DOPE   GL1   87   2.179   3.151   7.046  0.3376  0.2699 -0.0341
    8DOPE   GL2   88   2.176   3.306   6.726 -0.1202  0.0469  0.2484
    8DOPE   C1A   89   2.416   2.779   6.665  0.0406 -0.0472 -0.0392
    8DOPE   D2A   90   2.462   2.308   6.610  0.2788 -0.1469  0.1527
    8DOPE   C3A   91   2.285   2.134   6.197  0.2180  0.0194 -0.0505
    8DOPE   C4A   92   1.959   2.066   5.884  0.0508 -0.3223 -0.4532
    8DOPE   C1B   93   2.102   3.146   6.313 -0.2903 -0.1907 -0.0076
    8DOPE   D2B   94   2.144   3.081   5.845  0.1570 -0.2823 -0.0949
    8DOPE   C3B   95   1.835   3.386   5.586  0.1268 -0.0540 -0.1409
    8DOPE   C4B   96   1.647   3.521   5.290 -0.0004 -0.0349 -0.0211
    9DOPE   NH3   97   6.007   2.394   7.341 -0.1063  0.1347  0.2581
    9DOPE   PO4   98   5.517   2.625   7.106  0.0312  0.1773 -0.4996
    9DOPE   GL1   99   5.217   2.583   6.734  0.0319  0.0504 -0.0716
    9DOPE   GL2  100   4.950   2.865   6.525  0.1200  0.0487 -0.2212
    9DOPE   C1A  101   5.166   2.419   6.329 -0.0733  0.1100 -0.1966
    9DOPE   D2A  102   5.258   2.488   5.912 -0.0526 -0.0342 -0.0637
    9DOPE   C3A  103   4.841   2.554   5.792  0.1812  0.2552  0.2021
    9DOPE   C4A  104   4.396   2.387   5.882 -0.0385 -0.0640  0.1801
    9DOPE   C1B  105   4.996   2.939   6.056 -0.2427  0.0994  0.2615
    9DOPE   D2B  106   4.707   3.135   5.708  0.2456 -0.0833 -0.1628
    9DOPE   C3B  107   4.507   2.897   5.510 -0.0281  0.1585  0.1369
    9DOPE   C4B  108   4.565   2.467   5.366 -0.0070 -0.4059 -0.1868
   10DOPE   NH3  109   3.875   4.935   7.971  0.0877  0.0836  0.5757
   10DOPE   PO4  110   3.580   5.177   8.172  0.0893 -0.3761  0.1254
   10DOPE   GL1  111   3.618   4.865   8.479  0.0707  0.0885 -0.3445
   10DOPE   GL2  112   3.760   4.653   8.384  0.0373 -0.1812  0.1254
   10DOPE   C1A  113   3.525   4.946   8.889 -0.3550  0.0748  0.1461
   10DOPE   D2A  114   3.602   5.209   9.227 -0.0924 -0.0088  0.1922
   10DOPE   C3A  115   3.757   5.091   9.690 -0.2548  0.1898  0.0751
   10DOPE   C4A  116   3.560   4.741   9.707 -0.2605  0.1122  0.2334
   10DOPE   C1B  117   3.948   4.485   8.687 -0.1844 -0.1469  0.0044
   10DOPE   D2B  118   4.231   4.308   8.925 -0.2494 -0.0200  0.4100
   10DOPE   C3B  119   4.101   4.278   9.296 -0.0027 -0.0486 -0.0777
   10DOPE   C4B  120   4.041   4.357   9.664 -0.3803 -0.1255 -0.2839
   11DOPE   NH3  121   6.825   3.993   6.521  0.0935 -0.1154  0.0221
   11DOPE   PO4  122   6.662   3.582   6.769  0.0554 -0.0453 -0.0391
   11DOPE   GL1  123   6.581   3.473   6.366  0.0488  0.2087  0.1280
   11DOPE   GL2  124   6.246   3.301   6.353  0.1183 -0.1534  0.0176
   11DOPE   C1A  125   6.412   3.409   5.924 -0.1442 -0.3219  0.3396
   11DOPE   D2A  126   6.314   3.139   5.583  0.6431  0.1612  0.0375
   11DOPE   C3A  127   6.171   3.377   5.179 -0.0582  0.1431 -0.1168
   11DOPE   C4A  128   6.293   3.505   4.908 -0.3236  0.2375 -0.0118
   11DOPE   C1B  129   6.088   2.858   6.210 -0.0434 -0.0179  0.4651
   11DOPE   D2B  130   6.063   2.434   6.268 -0.0030  0.1989  0.1595
   11DOPE   C3B  131   5.818   2.482   5.861 -0.0638  0.3465 -0.1994
   11DOPE   C4B  132   5.539   2.772   5.553  0.3922  0.0026 -0.3383
   12DOPE   NH3  133   0.573   2.052   7.332 -0.0120 -0.1161  0.0381
   12DOPE   PO4  134   1.020   2.172   7.295 -0.4704 -0.2130 -0.0121
   12DOPE   GL1  135   1.023   2.014   6.925 -0.0659 -0.1899 -0.0660
   12DOPE   GL2  136   0.704   2.227   6.789  0.1108  0.0093 -0.0286
   12DOPE   C1A  137   1.242   1.776   6.729  0.4347  0.0030  0.0702
   12DOPE   D2A  138   1.576   1.521   6.629 -0.0698  0.4010 -0.1650
   12DOPE   C3A  139   1.925   1.721   6.394  0.0369 -0.1898 -0.1599
   12DOPE   C4A  140   2.211   1.683   6.065 -0.0159 -0.3354 -0.0654
   12DOPE   C1B  141   1.001   2.139   6.436 -0.0932  0.0752 -0.1337
   12DOPE   D2B  142   1.302   1.916   6.250 -0.0333 -0.0695  0.1759
   12DOPE   C3B  143   1.412   2.257   5.913 -0.1058  0.1242 -0.3209
   12DOPE   C4B  144   1.568   2.470   5.588  0.1956  0.0995  0.0850
   13DOPE   NH3  145   1.525   5.456   8.148  0.1750  0.1950  0.1306
   13DOPE   PO4  146   1.879   5.706   7.972 -0.0188  0.4165 -0.1130
   13DOPE   GL1  147   2.021   5.565   8.375 -0.1423  0.0262  0.0141
   13DOPE   GL2  148   1.857   5.302   8.481 -0.2175 -0.2648 -0.0585
   13DOPE   C1A  149   1.981   5.609   8.902 -0.1849  0.0790  0.0123
   13DOPE   D2A  150   2.148   5.523   9.226  0.0012 -0.0110 -0.0774
   13DOPE   C3A  151   1.977   5.641   9.563  0.2112  0.1326  0.2315
   13DOPE   C4A  152   2.022   5.656  10.002 -0.0171 -0.1555  0.0701
   13DOPE   C1B  153   2.301   5.313   8.688 -0.1375 -0.2275  0.0272
   13DOPE   D2B  154   2.632   5.301   8.974  0.0051 -0.4006  0.1166
   13DOPE   C3B  155   2.657   5.430   9.414  0.0063 -0.3271  0.1604
   13DOPE   C4B  156   2.264   5.292   9.703 -0.0512  0.0819 -0.2266
   14DOPE   NH3  157   0.681   1.712   8.251  0.2333 -0.4890  0.0529
   14DOPE   PO4  158   0.298   1.852   8.259 -0.0022 -0.4912  0.2336
   14DOPE   GL1  159   0.270   2.086   8.636 -0.1410  0.1502 -0.3299
   14DOPE   GL2  160   0.228   2.496   8.723  0.1222 -0.0115  0.0004
   14DOPE   C1A  161   0.052   2.107   9.115  0.1344  0.2113 -0.0801
   14DOPE   D2A  162  -0.226   1.815   9.254 -0.0381 -0.3487  0.0800
   14DOPE   C3A  163  -0.164   1.523   9.603 -0.2357  0.1610 -0.2388
   14DOPE   C4A  164  -0.155   1.125   9.443  0.2200 -0.1001 -0.2093
   14DOPE   C1B  165   0.206   2.571   9.142 -0.1971  0.0931  0.0121
   14DOPE   D2B  166   0.297   2.584   9.602 -0.0059  0.0572  0.0247
   14DOPE   C3B  167   0.127   2.742   9.993  0.1952  0.1266  0.1928
   14DOPE   C4B  168   0.307   2.758  10.395  0.0930  0.4381 -0.1510
   15DOPE   NH3  169   4.297   4.336   7.016  0.1764  0.3436 -0.0848
   15DOPE   PO4  170   4.364   4.829   6.944 -0.0136  0.0333 -0.0351
   15DOPE   GL1  171   4.266   4.954   6.537 -0.3560  0.3335 -0.6653
   15DOPE   GL2  172   4.296   5.227   6.414 -0.0833  0.1774 -0.0510
   15DOPE   C1A  173   4.327   4.755   6.138 -0.0368 -0.1113 -0.2172
   15DOPE   D2A  174   4.417   4.660   5.713  0.0187  0.0161 -0.1721
   15DOPE   C3A  175   4.081   4.352   5.535  0.5985 -0.2715 -0.1059
   15DOPE   C4A  176   4.279   3.987   5.318 -0.1200 -0.0626 -0.2510
   15DOPE   C1B  177   4.493   5.210   5.959  0.1966  0.0908 -0.2291
   15DOPE   D2B  178   4.715   5.166   5.562 -0.1383  0.0153  0.0229
   15DOPE   C3B  179   5.164   5.380   5.506  0.3625  0.2215 -0.0804
   15DOPE   C4B  180   5.302   5.636   5.125  0.0714  0.1568 -0.0699
   16DOPE   NH3  181  -0.169   4.640   6.933 -0.1387  0.2071  0.0855
   16DOPE   PO4  182   0.285   4.562   6.749  0.2689 -0.0669 -0.1884
   16DOPE   GL1  183   0.415   4.486   6.361  0.2230 -0.0379  0.1483
   16DOPE   GL2  184   0.721   4.454   6.393 -0.0435 -0.2849  0.3126
   16DOPE   C1A  185   0.376   4.267   5.933  0.2926  0.1878  0.3686
   16DOPE   D2A  186   0.396   4.366   5.607 -0.3035  0.0732  0.0115
   16DOPE   C3A  187   0.020   4.304   5.265  0.3737 -0.0032  0.0246
   16DOPE   C4A  188  -0.468   4.486   5.183 -0.1664 -0.0559  0.0161
   16DOPE   C1B  189   0.917   4.445   5.976 -0.0198  0.3654 -0.1221
   16DOPE   D2B  190   0.949   4.383   5.570  0.0935  0.1169 -0.2789
   16DOPE   C3B  191   0.622   4.175   5.233  0.0414 -0.0753  0.1822
   16DOPE   C4B  192   0.660   3.775   4.945  0.1057 -0.0527 -0.2264
   17DOPE   NH3  193   1.124   0.337   6.761  0.2284  0.0446 -0.0545
   17DOPE   PO4  194   1.165  -0.160   6.594 -0.2134 -0.4077  0.1741
   17DOPE   GL1  195   1.224   0.121   6.315  0.0438 -0.2086  0.1495
   17DOPE   GL2  196   1.476   0.208   6.100  0.2227 -0.1427  0.2921
   17DOPE   C1A  197   1.089   0.432   5.924 -0.0258  0.0616 -0.1872
   17DOPE   D2A  198   0.866   0.420   5.507  0.0213 -0.1094 -0.0208
   17DOPE   C3A  199   0.607   0.560   5.289 -0.0323  0.0156 -0.1731
   17DOPE   C4A  200   0.154   0.639   5.128 -0.1268 -0.1406 -0.2076
   17DOPE   C1B  201   1.108  -0.092   5.832  0.1347  0.0442 -0.1351
   17DOPE   D2B  202   1.267   0.140   5.429  0.0704  0.0199  0.2596
   17DOPE   C3B  203   1.700   0.283   5.579 -0.3867 -0.2193  0.0442
   17DOPE   C4B  204   1.907   0.614   5.659 -0.2390  0.3226 -0.0724
   18DOPE   NH3  205   2.359   5.241   7.449 -0.2434  0.0723  0.1533
   18DOPE   PO4  206   2.289   5.054   7.018 -0.2037  0.1250 -0.0830
   18DOPE   GL1  207   2.531   5.012   6.650 -0.0166 -0.2068 -0.0952
   18DOPE   GL2  208   2.734   5.171   6.543 -0.0345 -0.2018  0.0320
   18DOPE   C1A  209   2.417   4.690   6.301 -0.1364 -0.0406  0.2608
   18DOPE   D2A  210   2.265   4.552   5.882 -0.1074  0.1253 -0.1892
   18DOPE   C3A  211   1.977   4.210   5.862  0.1142  0.0272  0.0601
   18DOPE   C4A  212   2.021   3.948   5.605  0.1331 -0.1015 -0.0037
   18DOPE   C1B  213   2.693   5.000   6.105  0.0025 -0.2438  0.3652
   18DOPE   D2B  214   2.749   4.570   5.999  0.1080 -0.1511  0.2101
   18DOPE   C3B  215   2.651   4.633   5.557  0.0988 -0.1401  0.3478
   18DOPE   C4B  216   2.861   4.538   5.156  0.1033  0.0519  0.0157
   19DOPE   NH3  217   4.566   5.208   7.292 -0.4597 -0.1206  0.0280
   19DOPE   PO4  218   4.846   4.842   6.928  0.0258  0.1394  0.1673
   19DOPE   GL1  219   4.923   4.796   6.549  0.1886 -0.0434 -0.2459
   19DOPE   GL2  220   4.725   5.030   6.384 -0.1479  0.3367  0.3667
   19DOPE   C1A  221   5.236   4.706   6.321 -0.2321  0.0927 -0.0157
   19DOPE   D2A  222   5.578   4.957   6.086 -0.4218  0.0493  0.3137
   19DOPE   C3A  223   5.682   5.189   5.678 -0.1791 -0.3188  0.1661
   19DOPE   C4A  224   5.595   5.106   5.286 -0.0921  0.0407 -0.1468
   19DOPE   C1B  225   4.898   4.829   5.948  0.0354 -0.1630  0.0761
   19DOPE   D2B  226   4.922   4.569   5.560  0.2687 -0.1495  0.0730
   19DOPE   C3B  227   5.126   4.132   5.592 -0.0895 -0.0053 -0.1364
   19DOPE   C4B  228   5.488   3.976   5.784 -0.1108  0.1229  0.1261
   20DOPE   NH3  229   1.541   3.141   7.611  0.0189  0.0304 -0.1562
   20DOPE   PO4  230   1.444   3.259   7.275 -0.1324 -0.0044 -0.0822
   20DOPE   GL1  231   1.432   3.129   6.820  0.1495 -0.0071 -0.1677
   20DOPE   GL2  232   1.430   2.801   6.853  0.0951  0.0621 -0.0650
   20DOPE   C1A  233   1.517   3.019   6.376  0.1280 -0.1458 -0.1387
   20DOPE   D2A  234   1.665   3.289   6.032  0.1195  0.3128 -0.1230
   20DOPE   C3A  235   1.297   3.314   5.935  0.1829  0.2279  0.0098
   20DOPE   C4A  236   1.001   3.589   6.032  0.0828  0.1678 -0.0697
   20DOPE   C1B  237   1.894   2.849   6.771  0.0848  0.3749 -0.0415
   20DOPE   D2B  238   2.035   2.650   6.391 -0.1218 -0.1018 -0.0670
   20DOPE   C3B  239   2.526   2.671   6.173 -0.1839 -0.5090 -0.1200
   20DOPE   C4B  240   2.895   2.824   5.951  0.0269 -0.0822 -0.0957
   21DOPE   NH3  241   5.823   2.097   8.266  0.1793 -0.4000  0.1877
   21DOPE   PO4  242   5.902   1.647   8.188 -0.0899 -0.0157  0.0624
   21DOPE   GL1  243   5.454   1.474   8.277 -0.4314  0.2449  0.0650
   21DOPE   GL2  244   5.635   1.399   8.546 -0.0664 -0.1511  0.3379
   21DOPE   C1A  245   4.986   1.298   8.406  0.0062 -0.2697  0.1793
   21DOPE   D2A  246   4.597   1.172   8.737  0.0778 -0.0545 -0.2247
   21DOPE   C3A  247   4.212   0.966   8.662 -0.4251 -0.1532  0.0327
   21DOPE   C4A  248   3.865   1.151   8.530  0.1175  0.0986 -0.0888
   21DOPE   C1B  249   5.405   1.635   8.755 -0.1095  0.1212 -0.0109
   21DOPE   D2B  250   5.137   1.840   9.066 -0.0407  0.0124 -0.1066
   21DOPE   C3B  251   5.214   1.896   9.403 -0.3757 -0.3085  0.2125
   21DOPE   C4B  252   5.399   1.876   9.667 -0.0217 -0.0671 -0.2602
   22DOPE   NH3  253   2.577   5.582   6.837  0.3488 -0.2081  0.2472
   22DOPE   PO4  254   2.129   5.638   6.943  0.0408  0.1257  0.2481
   22DOPE   GL1  255   2.073   5.313   6.689  0.0791  0.0998 -0.0583
   22DOPE   GL2  256   1.874   5.514   6.488  0.0794  0.2630  0.0898
   22DOPE   C1A  257   2.177   5.156   6.323 -0.1300 -0.1799  0.0337
   22DOPE   D2A  258   2.306   5.049   5.814  0.1551 -0.0620 -0.0591
   22DOPE   C3A  259   2.757   5.134   5.622  0.1057 -0.0663 -0.0709
   22DOPE   C4A  260   2.832   5.408   5.317 -0.1574  0.1626 -0.0542
   22DOPE   C1B  261   1.917   5.628   6.050  0.1667 -0.4842  0.1232
   22DOPE   D2B  262   1.853   5.439   5.698 -0.2143  0.0349  0.1773
   22DOPE   C3B  263   1.814   5.805   5.409 -0.0454 -0.3184 -0.2441
   22DOPE   C4B  264   1.718   6.179   5.224 -0.1819 -0.0866  0.0927
   23DOPE   NH3  265   4.695   0.255   8.111 -0.0623  0.4988 -0.2879
   23DOPE   PO4  266   5.170   0.300   8.000 -0.0803  0.0832 -0.0341
   23DOPE   GL1  267   5.043   0.293   8.495  0.0821 -0.3741 -0.1888
   23DOPE   GL2  268   5.177   0.049   8.733 -0.1250 -0.3580  0.1463
   23DOPE   C1A  269   5.289   0.585   8.815  0.1383  0.2362 -0.1790
   23DOPE   D2A  270   5.291   0.526   9.196  0.0409 -0.1921  0.0305
   23DOPE   C3A  271   5.354   0.137   9.251  0.1829  0.0841  0.0115
   23DOPE   C4A  272   5.401  -0.269   9.233 -0.1422  0.0738  0.5738
   23DOPE   C1B  273   4.904   0.339   8.939  0.1361  0.1414 -0.1526
   23DOPE   D2B  274   4.735   0.457   9.330  0.2417  0.3293  0.1157
   23DOPE   C3B  275   4.934   0.738   9.557  0.0652 -0.0140 -0.1667
   23DOPE   C4B  276   5.342   0.937   9.469  0.0891 -0.0621  0.2990
   24DOPE   NH3  277   5.041   3.068   7.009  0.0296  0.0762 -0.0538
   24DOPE   PO4  278   5.106   2.693   7.366 -0.0133 -0.0590 -0.2465
   24DOPE   GL1  279   4.812   2.629   7.041 -0.0422  0.1958  0.1023
   24DOPE   GL2  280   4.715   2.372   7.077 -0.1212 -0.2420  0.0118
   24DOPE   C1A  281   4.704   2.398   6.556  0.0199  0.5498  0.2596
   24DOPE   D2A  282   4.748   2.209   6.191  0.1373  0.0211  0.0272
   24DOPE   C3A  283   4.733   1.767   6.047  0.0509  0.0641 -0.1186
   24DOPE   C4A  284   4.969   1.480   5.787 -0.3063 -0.0650 -0.1730
   24DOPE   C1B  285   4.343   2.479   6.864 -0.0408 -0.0930 -0.1392
   24DOPE   D2B  286   4.262   2.420   6.383  0.1981  0.0671  0.0039
   24DOPE   C3B  287   4.292   1.962   6.171  0.1483 -0.4198 -0.2132
   24DOPE   C4B  288   4.094   1.668   5.972 -0.1121 -0.1221  0.0635
   25DOPE   NH3  289   0.092  -0.032   8.406  0.2183  0.0267 -0.1384
   25DOPE   PO4  290   0.315  -0.297   8.525  0.1656  0.0757 -0.1163
   25DOPE   GL1  291   0.209   0.086   8.896 -0.0990 -0.2796 -0.4798
   25DOPE   GL2  292   0.344   0.449   8.852 -0.1210 -0.2284 -0.1654
   25DOPE   C1A  293   0.232   0.217   9.362 -0.1024  0.1676  0.3108
   25DOPE   D2A  294   0.471   0.399   9.521 -0.3767 -0.0374  0.2467
   25DOPE   C3A  295   0.787   0.319   9.606  0.2210 -0.4410  0.1633
   25DOPE   C4A  296   1.172   0.138   9.713 -0.0724 -0.2021  0.0512
   25DOPE   C1B  297   0.256   0.656   9.185  0.2221 -0.2332 -0.0147
   25DOPE   D2B  298  -0.019   0.609   9.552  0.0906  0.2329  0.1611
   25DOPE   C3B  299  -0.414   0.402   9.470  0.1269  0.0402 -0.3777
   25DOPE   C4B  300  -0.800   0.417   9.667  0.0643 -0.0179  0.2608
   26DOPE   NH3  301   1.025   2.615   6.975  0.0156  0.2101 -0.1020
   26DOPE   PO4  302   0.729   2.961   7.033 -0.0525  0.2213  0.0113
   26DOPE   GL1  303   0.553   2.813   6.742  0.1992 -0.0302  0.1298
   26DOPE   GL2  304   0.552   3.117   6.578 -0.4457 -0.1243 -0.0059
   26DOPE   C1A  305   0.580   2.603   6.326  0.0929 -0.1669  0.0190
   26DOPE   D2A  306   0.854   2.449   5.956 -0.1802  0.0377 -0.1626
   26DOPE   C3A  307   0.917   1.992   5.957  0.0355  0.0498  0.2844
   26DOPE   C4A  308   1.199   1.761   5.759  0.3075 -0.0186  0.3900
   26DOPE   C1B  309   0.611   3.141   6.140 -0.2632 -0.1855 -0.0616
   26DOPE   D2B  310   0.493   3.455   5.887  0.0790  0.1813  0.2074
   26DOPE   C3B  311   0.380   3.322   5.478  0.3016  0.0251 -0.0379
   26DOPE   C4B  312   0.418   3.410   5.097  0.0653 -0.0459 -0.1436
   27DOPE   NH3  313   3.352   3.692   7.495 -0.0082 -0.0504  0.0178
   27DOPE   PO4  314   3.734   4.004   7.548  0.2634  0.1846 -0.1376
   27DOPE   GL1  315   3.609   3.798   7.916  0.0740  0.0954  0.2577
   27DOPE   GL2  316   3.629   3.456   7.857 -0.1070 -0.1286  0.2126
   27DOPE   C1A  317   3.451   3.709   8.246 -0.4497  0.3723 -0.1270
   27DOPE   D2A  318   3.237   3.403   8.419 -0.2894  0.2406 -0.0968
   27DOPE   C3A  319   2.957   3.232   8.327 -0.0877  0.2363 -0.0477
   27DOPE   C4A  320   2.577   3.143   8.080  0.2366  0.0227 -0.1625
   27DOPE   C1B  321   3.384   3.097   8.062  0.2150  0.0140 -0.0998
   27DOPE   D2B  322   3.442   2.703   7.828 -0.3239  0.0602 -0.2966
   27DOPE   C3B  323   3.177   2.342   7.944  0.2921  0.0832  0.0161
   27DOPE   C4B  324   2.877   2.113   7.888 -0.0101  0.3779 -0.0182
   28DOPE   NH3  325   0.081   4.745   8.370  0.0319 -0.1740 -0.1517
   28DOPE   PO4  326   0.364   5.114   8.242  0.0674 -0.0799  0.0668
   28DOPE   GL1  327   0.349   5.157   8.630  0.0326 -0.3269  0.1892
   28DOPE   GL2  328   0.581   5.157   8.701  0.0547 -0.1829  0.1998
   28DOPE   C1A  329   0.473   5.558   8.937  0.1716 -0.0941  0.0996
   28DOPE   D2A  330   0.565   5.812   9.221  0.2010 -0.0745 -0.1857
   28DOPE   C3A  331   0.366   5.751   9.540 -0.0304 -0.0967 -0.2098
   28DOPE   C4A  332   0.592   5.833   9.811 -0.5246  0.0305 -0.0229
   28DOPE   C1B  333   0.677   4.939   9.049 -0.0876  0.3589 -0.2481
   28DOPE   D2B  334   0.884   4.880   9.440  0.5125  0.1250  0.2080
   28DOPE   C3B  335   1.226   5.145   9.595 -0.1980 -0.0836 -0.4115
   28DOPE   C4B  336   1.432   5.369   9.928  0.1335  0.0153  0.2975
   29DOPE   NH3  337   5.295   5.910   7.025  0.0627  0.0874 -0.0298
   29DOPE   PO4  338   5.677   5.667   6.949 -0.2977 -0.0621 -0.1066
   29DOPE   GL1  339   5.412   5.750   6.555 -0.2537  0.1751  0.1805
   29DOPE   GL2  340   5.360   6.019   6.511 -0.1144  0.2092 -0.1270
   29DOPE   C1A  341   5.158   5.777   6.124  0.0212 -0.1402 -0.2027
   29DOPE   D2A  342   4.794   5.678   5.873 -0.1382 -0.2382 -0.3597
   29DOPE   C3A  343   4.835   5.806   5.403  0.0084 -0.3382  0.3134
   29DOPE   C4A  344   4.411   5.957   5.044 -0.0774 -0.1733  0.0751
   29DOPE   C1B  345   5.570   6.030   6.200  0.3408  0.0322 -0.0715
   29DOPE   D2B  346   5.721   6.310   5.815  0.0702  0.2469  0.1993
   29DOPE   C3B  347   5.397   6.550   5.530 -0.2059  0.2616  0.2159
   29DOPE   C4B  348   5.285   6.624   5.160  0.1450  0.1435  0.0912
   30DOPE   NH3  349   5.821   1.160   8.108 -0.3469 -0.1399  0.2721
   30DOPE   PO4  350   5.385   0.900   7.884  0.0456 -0.1724 -0.0628
   30DOPE   GL1  351   5.278   0.784   8.303  0.0561  0.1723  0.1689
   30DOPE   GL2  352   5.358   0.980   8.459 -0.1939  0.0095  0.0140
   30DOPE   C1A  353   4.875   0.773   8.551 -0.0599 -0.1938  0.0929
   30DOPE   D2A  354   4.560   0.532   8.595 -0.0721  0.5724  0.0535
   30DOPE   C3A  355   4.357   0.599   8.919 -0.3308 -0.1051  0.1421
   30DOPE   C4A  356   4.047   0.702   9.220  0.2874  0.1340 -0.2460
   30DOPE   C1B  357   5.120   1.180   8.838 -0.2696 -0.2291  0.2132
   30DOPE   D2B  358   4.840   0.869   9.056  0.0685  0.1866 -0.0829
   30DOPE   C3B  359   4.537   1.050   9.254  0.2731 -0.2432  0.2513
   30DOPE   C4B  360   4.230   1.349   9.053  0.1820 -0.0710 -0.1672
   31DOPE   NH3  361   1.449   3.991   6.670 -0.1618 -0.1317 -0.2399
   31DOPE   PO4  362   1.756   4.007   7.089  0.1536 -0.2876  0.0993
   31DOPE   GL1  363   1.950   3.953   6.743 -0.1268 -0.3061 -0.1007
   31DOPE   GL2  364   2.258   4.289   6.605  0.5000  0.2429  0.1730
   31DOPE   C1A  365   2.062   3.890   6.359  0.1502  0.0598  0.3544
   31DOPE   D2A  366   2.089   3.564   5.987 -0.1394  0.0700  0.1473
   31DOPE   C3A  367   2.371   3.524   5.701 -0.1672  0.1193 -0.1825
   31DOPE   C4A  368   2.581   3.552   5.404 -0.4492 -0.0137  0.1260
   31DOPE   C1B  369   2.011   4.384   6.307  0.1736 -0.0143  0.0156
   31DOPE   D2B  370   1.649   4.145   6.251  0.0381 -0.0615 -0.2517
   31DOPE   C3B  371   1.636   3.863   5.953  0.0914  0.0972  0.2080
   31DOPE   C4B  372   1.354   3.684   5.608 -0.2874 -0.1281 -0.1393
   32DOPE   NH3  373   5.915   2.929   7.203  0.3891 -0.0689 -0.4041
   32DOPE   PO4  374   5.953   2.802   6.826 -0.1618  0.0297  0.0887
   32DOPE   GL1  375   5.696   2.714   6.565 -0.1131 -0.1513  0.0476
   32DOPE   GL2  376   5.639   2.363   6.584 -0.0588 -0.1794  0.0168
   32DOPE   C1A  377   5.538   2.822   6.099 -0.0923 -0.2263 -0.3543
   32DOPE   D2A  378   5.269   3.202   5.799  0.2007 -0.2959  0.0391
   32DOPE   C3A  379   5.545   3.497   5.788 -0.1315 -0.0113  0.0098
   32DOPE   C4A  380   5.622   3.730   5.405  0.1718 -0.1302  0.2432
   32DOPE   C1B  381   5.674   2.114   6.174  0.2497  0.1425  0.1764
   32DOPE   D2B  382   5.902   1.911   5.863 -0.2378  0.3596 -0.0284
   32DOPE   C3B  383   6.047   1.507   5.904 -0.0661 -0.1354 -0.1073
   32DOPE   C4B  384   5.895   1.114   6.157  0.1645 -0.3047  0.1741
   33DOPE   NH3  385   5.260   3.754   6.923  0.1110  0.0082 -0.0404
   33DOPE   PO4  386   5.452   4.303   6.923 -0.0632 -0.1578 -0.0845
   33DOPE   GL1  387   5.806   4.339   6.563  0.2922 -0.2415 -0.1556
   33DOPE   GL2  388   5.793   4.598   6.345  0.1280 -0.0175 -0.1558
   33DOPE   C1A  389   5.886   4.121   6.179 -0.0962 -0.1621  0.1839
   33DOPE   D2A  390   5.915   3.679   6.037 -0.0257 -0.4039  0.0338
   33DOPE   C3A  391   6.082   3.626   5.614  0.2367  0.3509  0.2118
   33DOPE   C4A  392   6.101   3.878   5.109 -0.1719 -0.0685 -0.0689
   33DOPE   C1B  393   6.006   4.647   5.955  0.1745 -0.1024 -0.1029
   33DOPE   D2B  394   5.826   4.706   5.575 -0.0613 -0.4471  0.1414
   33DOPE   C3B  395   6.121   4.965   5.287 -0.1192  0.0655 -0.2614
   33DOPE   C4B  396   6.404   4.742   4.983  0.4171  0.1678 -0.0425
   34DOPE   NH3  397   3.160   4.927   8.193  0.0320  0.0902 -0.2495
   34DOPE   PO4  398   3.222   4.620   7.960  0.0753 -0.0129 -0.0121
   34DOPE   GL1  399   3.318   4.461   8.305 -0.0085  0.1365 -0.0418
   34DOPE   GL2  400   3.381   4.203   8.385 -0.1207  0.2064  0.2453
   34DOPE   C1A  401   3.431   4.404   8.823  0.1841  0.0828 -0.0612
   34DOPE   D2A  402   3.561   4.072   9.117  0.0435  0.0453 -0.1005
   34DOPE   C3A  403   3.900   3.843   9.160 -0.1886  0.1510 -0.1984
   34DOPE   C4A  404   4.262   3.749   8.939  0.0210 -0.2803  0.1074
   34DOPE   C1B  405   3.348   3.934   8.706  0.0394 -0.4444  0.0243
   34DOPE   D2B  406   3.378   3.576   8.944  0.0136 -0.2807  0.0395
   34DOPE   C3B  407   3.138   3.176   8.875  0.0363  0.2374  0.3988
   34DOPE   C4B  408   2.958   2.790   9.038 -0.0276 -0.0703  0.0303
   35DOPE   NH3  409   0.803   5.524   6.898 -0.0220  0.1761  0.0124
   35DOPE   PO4  410   1.139   5.277   6.830  0.1043  0.0288 -0.0667
   35DOPE   GL1  411   1.393   5.419   6.476  0.2582  0.4351 -0.2871
   35DOPE   GL2  412   1.370   5.469   6.179  0.3066  0.1588 -0.0864
   35DOPE   C1A  413   1.670   5.141   6.195  0.2424  0.2742 -0.1379
   35DOPE   D2A  414   1.859   4.893   5.903  0.0093 -0.3334 -0.5327
   35DOPE   C3A  415   1.987   4.931   5.450  0.4083 -0.0844 -0.2697
   35DOPE   C4A  416   1.756   4.865   5.011 -0.3119 -0.0216  0.1231
   35DOPE   C1B  417   1.309   5.372   5.823 -0.1373  0.1007 -0.1217
   35DOPE   D2B  418   1.519   5.133   5.543 -0.0173  0.2333 -0.0085
   35DOPE   C3B  419   1.468   5.364   5.194 -0.0251  0.0166 -0.1353
   35DOPE   C4B  420   1.616   5.764   4.999  0.2941 -0.0484  0.1475
   36DOPE   NH3  421   4.134   6.455   6.787 -0.6617  0.1864  0.0284
   36DOPE   PO4  422   4.452   6.209   6.878 -0.2452  0.0575 -0.3465
   36DOPE   GL1  423   4.690   6.356   6.532 -0.1544 -0.0728 -0.1624
   36DOPE   GL2  424   4.870   6.205   6.302 -0.3193 -0.3356 -0.0663
   36DOPE   C1A  425   4.888   6.691   6.327  0.2239  0.1521 -0.1167
   36DOPE   D2A  426   4.667   6.984   6.162 -0.3336  0.3232 -0.0192
   36DOPE   C3A  427   4.213   6.993   6.273  0.2739 -0.0216 -0.1178
   36DOPE   C4A  428   4.146   7.072   6.742 -0.1156 -0.1006 -0.1570
   36DOPE   C1B  429   4.650   6.174   5.938 -0.1576  0.2639 -0.0741
   36DOPE   D2B  430   4.456   6.034   5.612  0.1900 -0.0268 -0.1178
   36DOPE   C3B  431   4.397   5.583   5.458 -0.1659 -0.2003 -0.2451
   36DOPE   C4B  432   4.337   5.289   5.006  0.4151  0.1643  0.1264
   37DOPE   NH3  433   1.605   0.468   7.678 -0.0962  0.2018  0.4479
   37DOPE   PO4  434   1.199   0.410   7.938 -0.0482  0.1559  0.0033
   37DOPE   GL1  435   1.335   0.470   8.288 -0.3175  0.1297 -0.0552
   37DOPE   GL2  436   1.502   0.669   8.465  0.1692 -0.3351 -0.1817
   37DOPE   C1A  437   1.586   0.166   8.654  0.3000 -0.0026 -0.2233
   37DOPE   D2A  438   1.787   0.229   9.101 -0.0168  0.2787 -0.1089
   37DOPE   C3A  439   1.600   0.332   9.541 -0.0078  0.0982  0.1067
   37DOPE   C4A  440   1.701   0.528   9.923  0.1341 -0.1676  0.0992
   37DOPE   C1B  441   1.865   0.606   8.724 -0.1303 -0.1594 -0.2779
   37DOPE   D2B  442   2.318   0.640   8.847 -0.0165 -0.1637 -0.0891
   37DOPE   C3B  443   2.460   1.062   9.016 -0.0359 -0.1387  0.0692
   37DOPE   C4B  444   2.831   1.248   9.042  0.0145 -0.0199  0.2371
   38DOPE   NH3  445   2.437   0.185   7.303 -0.1909  0.0650 -0.1858
   38DOPE   PO4  446   2.234   0.481   6.992  0.0811  0.4183 -0.2334
   38DOPE   GL1  447   2.381   0.839   6.832 -0.1223  0.0783  0.0444
   38DOPE   GL2  448   2.363   1.046   7.118  0.4934 -0.1396  0.2503
   38DOPE   C1A  449   2.668   0.969   6.550  0.2093 -0.1505  0.2754
   38DOPE   D2A  450   3.020   1.054   6.230 -0.0795 -0.2506 -0.3477
   38DOPE   C3A  451   3.099   1.356   5.918 -0.1286  0.0321 -0.1001
   38DOPE   C4A  452   3.141   1.294   5.414  0.2445  0.2402  0.2721
   38DOPE   C1B  453   2.749   1.169   7.146 -0.2312  0.0088 -0.1188
   38DOPE   D2B  454   3.179   1.057   7.147  0.1673  0.2989 -0.0780
   38DOPE   C3B  455   3.493   1.355   7.161 -0.0916  0.1710  0.2793
   38DOPE   C4B  456   3.941   1.469   7.070 -0.0945 -0.0823  0.4125
   39DOPE   NH3  457   3.999   5.988   6.875  0.2320 -0.1758 -0.0472
   39DOPE   PO4  458   4.320   5.712   6.981  0.3021  0.3069  0.3340
   39DOPE   GL1  459   4.364   5.887   6.536  0.0400  0.0700 -0.2140
   39DOPE   GL2  460   4.201   6.127   6.413  0.3685 -0.2608 -0.2017
   39DOPE   C1A  461   4.339   5.805   6.124  0.1200 -0.1021  0.0338
   39DOPE   D2A  462   3.970   5.592   5.848 -0.1680  0.2775 -0.2339
   39DOPE   C3A  463   3.894   5.483   5.335 -0.2506  0.2547 -0.1294
   39DOPE   C4A  464   3.819   5.126   5.113 -0.0828  0.1766  0.2460
   39DOPE   C1B  465   4.364   6.528   6.192  0.1773  0.4113  0.1005
   39DOPE   D2B  466   4.392   6.697   5.838 -0.0283 -0.0617  0.1112
   39DOPE   C3B  467   4.004   6.655   5.563 -0.1749  0.0179 -0.2454
   39DOPE   C4B  468   3.685   6.453   5.215  0.1320  0.1918 -0.0416
   40DOPE   NH3  469   0.860   4.991   8.235  0.0850 -0.0053  0.0943
   40DOPE   PO4  470   0.953   4.638   8.154  0.3738  0.3408 -0.0545
   40DOPE   GL1  471   1.058   4.620   8.544  0.0784  0.0430  0.2225
   40DOPE   GL2  472   1.024   4.290   8.754  0.0210  0.1450 -0.0006
   40DOPE   C1A  473   1.133   4.778   8.966 -0.3856  0.0835  0.1994
   40DOPE   D2A  474   1.391   4.750   9.351  0.0679  0.0869  0.2901
   40DOPE   C3A  475   1.593   4.488   9.398 -0.1637 -0.2075 -0.0920
   40DOPE   C4A  476   1.611   4.042   9.497  0.2077  0.1017 -0.0669
   40DOPE   C1B  477   1.130   4.338   9.172  0.2264 -0.0839 -0.2467
   40DOPE   D2B  478   1.189   4.407   9.650 -0.0298  0.1759 -0.0769
   40DOPE   C3B  479   1.177   4.680   9.931  0.2227 -0.1938 -0.0329
   40DOPE   C4B  480   0.925   5.010   9.972 -0.3073 -0.3687 -0.3679
   41DOPE   NH3  481   5.602   6.272   6.894 -0.1832  0.0062  0.0094
   41DOPE   PO4  482   5.110   6.313   6.821 -0.1501 -0.0074 -0.2131
   41DOPE   GL1  483   5.210   6.469   6.577 -0.0264  0.1619  0.2188
   41DOPE   GL2  484   5.573   6.529   6.477 -0.0373  0.1114  0.1751
   41DOPE   C1A  485   5.253   6.468   6.099 -0.0687 -0.1409  0.0487
   41DOPE   D2A  486   5.120   6.163   5.776 -0.1056 -0.0035 -0.2044
   41DOPE   C3A  487   5.214   6.108   5.359 -0.2483 -0.1226  0.4695
   41DOPE   C4A  488   5.204   6.083   4.892  0.1034 -0.0386 -0.1900
   41DOPE   C1B  489   5.735   6.609   6.184  0.0853 -0.0316  0.2343
   41DOPE   D2B  490   6.089   6.639   5.980  0.0461 -0.0019  0.0909
   41DOPE   C3B  491   6.185   6.233   6.193 -0.1014 -0.1817 -0.3068
   41DOPE   C4B  492   6.028   5.821   6.068  0.1132  0.1123 -0.0719
   42DOPE   NH3  493   3.470   6.001   6.935 -0.0163 -0.0012  0.1827
   42DOPE   PO4  494   3.086   5.805   6.672  0.0792  0.3430  0.2436
   42DOPE   GL1  495   2.856   5.636   6.342 -0.2649  0.0976  0.1940
   42DOPE   GL2  496   2.823   5.885   6.190 -0.1419 -0.0596  0.1453
   42DOPE   C1A  497   2.552   5.491   5.973 -0.2573 -0.2926 -0.0849
   42DOPE   D2A  498   2.377   5.479   5.558 -0.1838 -0.0842 -0.1603
   42DOPE   C3A  499   2.418   5.146   5.222  0.1755 -0.1538  0.0399
   42DOPE   C4A  500   2.300   4.718   5.065 -0.0037 -0.1831  0.0180
   42DOPE   C1B  501   3.147   6.085   5.949 -0.0176  0.1997  0.2171
   42DOPE   D2B  502   3.514   6.296   5.647 -0.0021 -0.5234  0.2127
   42DOPE   C3B  503   3.360   6.739   5.377  0.0040 -0.0649 -0.1592
   42DOPE   C4B  504   3.244   7.053   5.053  0.0331 -0.0818  0.3148
   43DOPE   NH3  505   2.506   4.535   6.943 -0.0015 -0.3562  0.0091
   43DOPE   PO4  506   2.907   4.836   6.890  0.2246 -0.1244  0.1206
   43DOPE   GL1  507   2.982   4.648   6.484 -0.0884 -0.3241 -0.3437
   43DOPE   GL2  508   2.774   4.366   6.536 -0.0851  0.2556  0.0988
   43DOPE   C1A  509   3.143   4.295   6.135 -0.0003 -0.1574 -0.0194
   43DOPE   D2A  510   3.289   3.917   6.219  0.1216  0.1779 -0.0966
   43DOPE   C3A  511   3.601   3.620   5.983 -0.2506  0.0098 -0.0349
   43DOPE   C4A  512   3.556   3.520   5.591  0.0519 -0.0302  0.3929
   43DOPE   C1B  513   2.628   4.145   6.201 -0.0437  0.1621 -0.0967
   43DOPE   D2B  514   2.493   3.985   5.851  0.0406  0.0763 -0.0301
   43DOPE   C3B  515   2.441   4.156   5.490  0.3448  0.1246  0.1498
   43DOPE   C4B  516   2.254   3.902   5.173 -0.1388 -0.4713  0.1198
   44DOPE   NH3  517  -0.001   1.105   7.548  0.0362 -0.3652 -0.1916
   44DOPE   PO4  518  -0.126   0.920   7.272  0.2381  0.0886  0.0436
   44DOPE   GL1  519  -0.094   1.016   6.824 -0.0948  0.1258  0.1349
   44DOPE   GL2  520   0.186   0.859   6.726  0.1253 -0.0837  0.3203
   44DOPE   C1A  521  -0.106   1.197   6.455 -0.1461  0.1552  0.1323
   44DOPE   D2A  522   0.060   1.529   6.193  0.2184  0.0136 -0.2169
   44DOPE   C3A  523   0.105   1.574   5.806  0.2775 -0.1048  0.5107
   44DOPE   C4A  524  -0.074   1.551   5.473 -0.0210 -0.3541 -0.0638
   44DOPE   C1B  525   0.326   0.815   6.272  0.3164  0.1492  0.1840
   44DOPE   D2B  526   0.405   0.664   5.806 -0.1811 -0.0112 -0.3399
   44DOPE   C3B  527   0.306   1.023   5.533  0.0556 -0.0150 -0.0992
   44DOPE   C4B  528   0.105   1.206   5.157  0.1848 -0.3833  0.2637
   45DOPE   NH3  529   2.053   6.173   8.152  0.2957  0.2410  0.1113
   45DOPE   PO4  530   1.563   6.301   8.065 -0.2278 -0.1502  0.1818
   45DOPE   GL1  531   1.362   6.086   8.374 -0.1772  0.1590 -0.3702
   45DOPE   GL2  532   1.670   5.815   8.530 -0.2262 -0.0617 -0.0996
   45DOPE   C1A  533   1.306   6.129   8.879  0.0534 -0.3129  0.0246
   45DOPE   D2A  534   1.343   6.394   9.166  0.0045 -0.2026 -0.0201
   45DOPE   C3A  535   1.480   6.272   9.526 -0.1259 -0.0922 -0.1975
   45DOPE   C4A  536   1.574   6.389   9.943  0.0314  0.1218 -0.2927
   45DOPE   C1B  537   1.815   6.047   8.807  0.2041 -0.2977 -0.0176
   45DOPE   D2B  538   2.066   6.033   9.183  0.1008  0.2758  0.2534
   45DOPE   C3B  539   2.096   6.214   9.487 -0.0324 -0.2979  0.3045
   45DOPE   C4B  540   1.979   6.502   9.706  0.1539 -0.2877 -0.4384
   46DOPE   NH3  541   2.109   5.693   7.449 -0.2222  0.2290 -0.1161
   46DOPE   PO4  542   2.421   5.934   7.783  0.1681  0.0807  0.2825
   46DOPE   GL1  543   2.489   5.864   8.231  0.2709 -0.1347 -0.0526
   46DOPE   GL2  544   2.768   6.026   8.458 -0.1644  0.1769  0.2523
   46DOPE   C1A  545   2.273   5.908   8.724 -0.0104 -0.1472 -0.1689
   46DOPE   D2A  546   2.495   5.831   8.902 -0.1859 -0.3048  0.2659
   46DOPE   C3A  547   2.548   6.226   9.193  0.2773  0.2718  0.1763
   46DOPE   C4A  548   2.597   6.316   9.567  0.1423 -0.0496  0.0153
   46DOPE   C1B  549   2.550   6.364   8.638 -0.2984  0.2376  0.0115
   46DOPE   D2B  550   2.172   6.401   8.788  0.0267 -0.1475  0.0076
   46DOPE   C3B  551   2.233   6.614   9.184 -0.1463 -0.0615 -0.2835
   46DOPE   C4B  552   2.008   7.065   9.302 -0.0531  0.0727 -0.1970
   47DOPE   NH3  553   4.109   5.243   7.047 -0.0071  0.1491  0.3269
   47DOPE   PO4  554   4.020   5.517   6.648 -0.3709 -0.2254  0.1972
   47DOPE   GL1  555   3.848   5.367   6.281 -0.0437  0.0931  0.1213
   47DOPE   GL2  556   3.852   4.978   6.250 -0.0439 -0.0220  0.1813
   47DOPE   C1A  557   3.575   5.264   5.856  0.2169  0.0981  0.1270
   47DOPE   D2A  558   3.468   5.055   5.487 -0.0164 -0.2812 -0.3461
   47DOPE   C3A  559   3.231   5.024   5.025 -0.0889 -0.1470 -0.0081
   47DOPE   C4A  560   2.790   5.041   4.921  0.0075 -0.1247 -0.0188
   47DOPE   C1B  561   4.013   5.088   5.883 -0.1667 -0.0039 -0.1300
   47DOPE   D2B  562   4.218   5.089   5.497  0.1266 -0.2349 -0.1455
   47DOPE   C3B  563   4.163   4.781   5.179 -0.1341 -0.0189  0.3175
   47DOPE   C4B  564   4.060   4.929   4.665 -0.2723  0.1850 -0.3100
   48DOPE   NH3  565   4.677   4.238   7.768 -0.1270 -0.1342 -0.1658
   48DOPE   PO4  566   4.925   4.105   8.107  0.2850 -0.1185  0.1391
   48DOPE   GL1  567   4.604   3.953   8.382 -0.1023  0.2032 -0.1513
   48DOPE   GL2  568   4.508   3.631   8.387 -0.0247  0.2333 -0.1001
   48DOPE   C1A  569   4.642   4.025   8.818 -0.1768 -0.0945 -0.2007
   48DOPE   D2A  570   4.530   4.079   9.277  0.1568 -0.0845 -0.0019
   48DOPE   C3A  571   4.810   4.179   9.597 -0.1093  0.0099 -0.0618
   48DOPE   C4A  572   5.217   3.896   9.686  0.0110 -0.1380  0.2662
   48DOPE   C1B  573   4.238   3.341   8.671 -0.3239  0.1296 -0.0805
   48DOPE   D2B  574   4.072   2.905   8.871  0.0724 -0.0505  0.0135
   48DOPE   C3B  575   3.839   2.863   9.213  0.0317 -0.4512 -0.0097
   48DOPE   C4B  576   3.480   3.032   9.412 -0.2396  0.1125 -0.1512
   49DOPE   NH3  577   4.739   1.146   7.360  0.2989  0.1213  0.1735
   49DOPE   PO4  578   4.903   1.490   7.547 -0.2055 -0.1662 -0.2301
   49DOPE   GL1  579   4.604   1.547   7.629  0.1985 -0.3051 -0.0499
   49DOPE   GL2  580   4.469   1.899   7.607 -0.3312 -0.1760 -0.0613
   49DOPE   C1A  581   4.146   1.408   7.532 -0.3054 -0.0261  0.0644
   49DOPE   D2A  582   4.266   1.102   7.129 -0.1511 -0.2217  0.0462
   49DOPE   C3A  583   4.193   1.168   6.743 -0.0009  0.1412  0.1926
   49DOPE   C4A  584   4.010   1.142   6.356 -0.1400  0.0910 -0.4269
   49DOPE   C1B  585   4.049   1.839   7.790 -0.4023 -0.1143 -0.0300
   49DOPE   D2B  586   3.966   1.905   8.244 -0.0477  0.2628 -0.0643
   49DOPE   C3B  587   3.619   2.333   8.313 -0.0684  0.0557 -0.2834
   49DOPE   C4B  588   3.212   2.638   8.358 -0.3080  0.5154 -0.2341
   50DOPE   NH3  589   6.429   2.258   8.146 -0.3023 -0.1213 -0.2274
   50DOPE   PO4  590   6.203   2.263   8.516  0.0388 -0.0205 -0.2174
   50DOPE   GL1  591   6.093   2.466   8.872 -0.1051 -0.0922  0.1587
   50DOPE   GL2  592   5.845   2.571   9.030 -0.4512  0.0017  0.0997
   50DOPE   C1A  593   6.135   2.368   9.342  0.0775  0.0045 -0.0327
   50DOPE   D2A  594   6.442   2.128   9.568 -0.3016  0.1411 -0.0103
   50DOPE   C3A  595   6.137   1.971   9.955  0.0901 -0.0412 -0.1550
   50DOPE   C4A  596   5.847   2.170  10.257  0.1780 -0.1616 -0.1319
   50DOPE   C1B  597   5.626   2.548   9.382  0.1500  0.0240  0.3797
   50DOPE   D2B  598   5.708   2.848   9.780  0.1398  0.1079  0.4169
   50DOPE   C3B  599   5.549   2.623  10.174  0.1950  0.2468  0.0113
   50DOPE   C4B  600   5.365   2.172  10.158 -0.1236 -0.0053  0.0429
   51DOPE   NH3  601   4.629   2.903   7.372  0.0047  0.2137 -0.1453
   51DOPE   PO4  602   4.516   3.128   7.029  0.0971 -0.2766  0.0258
   51DOPE   GL1  603   4.501   3.063   6.555  0.1793  0.0031 -0.1219
   51DOPE   GL2  604   4.188   2.890   6.629 -0.1887  0.2279 -0.1200
   51DOPE   C1A  605   4.454   2.866   6.152  0.0402 -0.0780  0.1516
   51DOPE   D2A  606   4.054   2.791   5.960  0.4783  0.4094 -0.2745
   51DOPE   C3A  607   3.908   2.310   5.908 -0.0266 -0.0964 -0.3980
   51DOPE   C4A  608   3.752   2.048   5.757  0.1941 -0.0423  0.0886
   51DOPE   C1B  609   3.736   2.625   6.406  0.0248  0.0746 -0.2112
   51DOPE   D2B  610   3.397   2.445   6.140  0.1461  0.0776  0.1765
   51DOPE   C3B  611   3.296   2.106   5.964  0.0858 -0.3240  0.0669
   51DOPE   C4B  612   3.206   1.882   5.640 -0.0091 -0.0022  0.1457
   52DOPE   NH3  613   3.185   4.412   6.895  0.0720  0.1956 -0.0661
   52DOPE   PO4  614   3.089   3.981   7.157  0.1248  0.0600 -0.2408
   52DOPE   GL1  615   2.915   3.915   6.652 -0.0273 -0.2555 -0.2979
   52DOPE   GL2  616   2.587   3.861   6.693 -0.0673  0.0672  0.0375
   52DOPE   C1A  617   2.929   3.559   6.350  0.1454 -0.3140 -0.0153
   52DOPE   D2A  618   3.210   3.271   6.221  0.0093 -0.2570  0.0792
   52DOPE   C3A  619   3.315   2.936   6.462 -0.0203  0.0930  0.2320
   52DOPE   C4A  620   3.149   2.908   6.882  0.1237  0.2076  0.2509
   52DOPE   C1B  621   2.453   3.609   6.284  0.1815 -0.1353 -0.0127
   52DOPE   D2B  622   2.623   3.243   6.008  0.1244 -0.0301  0.0609
   52DOPE   C3B  623   3.027   3.327   5.692  0.3108 -0.1570  0.1469
   52DOPE   C4B  624   3.057   3.638   5.455  0.0165  0.1055 -0.0007
   53DOPE   NH3  625   5.106   2.190   7.594 -0.4064  0.0141  0.5011
   53DOPE   PO4  626   5.116   2.390   7.835 -0.0766 -0.0236 -0.1642
   53DOPE   GL1  627   5.049   2.604   8.256 -0.0569  0.0797 -0.2233
   53DOPE   GL2  628   5.093   3.012   8.257 -0.0811  0.3166  0.0480
   53DOPE   C1A  629   4.933   2.719   8.671  0.0700 -0.0572  0.0498
   53DOPE   D2A  630   4.891   2.815   9.019 -0.3402  0.1199 -0.1440
   53DOPE   C3A  631   4.495   2.952   9.054  0.0387  0.1240  0.1888
   53DOPE   C4A  632   4.368   2.927   9.450 -0.1771 -0.0964  0.0807
   53DOPE   C1B  633   4.922   3.185   8.642 -0.0171 -0.0774 -0.0898
   53DOPE   D2B  634   5.107   3.333   9.049  0.5676  0.3016  0.1203
   53DOPE   C3B  635   5.358   3.427   9.391 -0.2597  0.0193 -0.0977
   53DOPE   C4B  636   5.763   3.354   9.630  0.2731 -0.0062  0.1757
   54DOPE   NH3  637   0.798   4.538   6.922  0.0998 -0.2495 -0.1297
   54DOPE   PO4  638   0.883   4.068   6.777 -0.1219  0.1324 -0.1176
   54DOPE   GL1  639   0.953   3.970   6.367  0.0467  0.1607  0.3047
   54DOPE   GL2  640   0.701   4.016   6.120  0.1564  0.0986 -0.2127
   54DOPE   C1A  641   1.201   3.995   5.975  0.0539  0.0811 -0.2222
   54DOPE   D2A  642   1.443   4.219   5.591 -0.1931 -0.2214  0.2870
   54DOPE   C3A  643   1.380   4.384   5.257 -0.0968 -0.0222 -0.2784
   54DOPE   C4A  644   1.502   4.481   4.881  0.2114 -0.0516  0.0594
   54DOPE   C1B  645   0.903   3.858   5.625  0.1990  0.0019  0.1295
   54DOPE   D2B  646   1.040   3.955   5.285 -0.0196  0.1281  0.0587
   54DOPE   C3B  647   0.984   4.404   5.002  0.0374 -0.1105  0.0721
   54DOPE   C4B  648   0.865   4.719   4.778 -0.0975  0.3287 -0.3003
   55DOPE   NH3  649   5.996   3.676   6.654  0.1147 -0.1144 -0.1283
   55DOPE   PO4  650   5.742   3.750   6.921  0.1042 -0.2540  0.5183
   55DOPE   GL1  651   5.558   3.888   6.572 -0.3347  0.0794  0.1522
   55DOPE   GL2  652   5.439   3.647   6.453 -0.1371  0.0591 -0.0667
   55DOPE   C1A  653   5.229   4.155   6.305 -0.0030 -0.4564  0.1620
   55DOPE   D2A  654   5.378   4.495   5.936  0.1514 -0.1242 -0.2052
   55DOPE   C3A  655   5.410   4.489   5.512 -0.0248 -0.0324  0.3184
   55DOPE   C4A  656   5.387   4.151   5.181  0.2815  0.0197 -0.0347
   55DOPE   C1B  657   5.173   3.701   6.076  0.1284  0.2081 -0.1472
   55DOPE   D2B  658   4.924   3.566   5.767 -0.3445  0.3736  0.0210
   55DOPE   C3B  659   5.136   3.538   5.437  0.2742  0.0700  0.0384
   55DOPE   C4B  660   5.283   3.668   4.997  0.1663  0.1359 -0.0922
   56DOPE   NH3  661   3.786   5.051   6.720  0.0847  0.1536  0.2201
   56DOPE   PO4  662   3.472   4.844   6.851  0.0450  0.0211 -0.3144
   56DOPE   GL1  663   3.361   4.981   6.453  0.2368  0.2221 -0.0074
   56DOPE   GL2  664   3.307   5.305   6.263 -0.0172 -0.1038 -0.2791
   56DOPE   C1A  665   3.183   4.858   6.005  0.1613  0.0273 -0.1111
   56DOPE   D2A  666   3.177   4.587   5.606  0.0742 -0.0217 -0.1277
   56DOPE   C3A  667   2.897   4.244   5.656  0.0909 -0.1336  0.1767
   56DOPE   C4A  668   2.916   3.774   5.899  0.0350 -0.2732 -0.0768
   56DOPE   C1B  669   3.068   5.467   5.917  0.1423  0.1228 -0.1054
   56DOPE   D2B  670   2.902   5.806   5.662 -0.1053 -0.1566  0.2729
   56DOPE   C3B  671   2.613   5.938   5.763  0.1074 -0.4184  0.5406
   56DOPE   C4B  672   2.187   6.024   5.919  0.2235  0.0304  0.1737
   57DOPE   NH3  673   5.945   3.201   8.140 -0.0479 -0.1958 -0.2473
   57DOPE   PO4  674   5.596   2.951   8.200  0.1447 -0.2676 -0.2545
   57DOPE   GL1  675   5.516   2.821   8.586 -0.0528 -0.0303  0.0663
   57DOPE   GL2  676   5.729   2.565   8.576  0.0544 -0.2950  0.3599
   57DOPE   C1A  677   5.336   2.633   8.919 -0.2502  0.1791 -0.2623
   57DOPE   D2A  678   5.193   2.400   9.244  0.0704 -0.1815  0.0021
   57DOPE   C3A  679   4.861   2.600   9.501  0.6577  0.1217  0.4257
   57DOPE   C4A  680   4.591   2.656   9.861  0.2161 -0.2225  0.0179
   57DOPE   C1B  681   5.565   2.144   8.910  0.5113 -0.1238  0.5126
   57DOPE   D2B  682   5.620   1.795   9.171 -0.0584 -0.0719  0.1688
   57DOPE   C3B  683   5.864   1.928   9.576  0.0241 -0.2835 -0.1780
   57DOPE   C4B  684   5.758   2.273   9.765  0.1001  0.0544  0.1403
   58DOPE   NH3  685   4.704   5.155   8.420  0.0766 -0.0880  0.0023
   58DOPE   PO4  686   4.962   4.917   8.538 -0.2523 -0.0161 -0.0897
   58DOPE   GL1  687   5.049   5.127   8.800 -0.2708  0.2124  0.5239
   58DOPE   GL2  688   5.350   5.242   8.852 -0.0052 -0.1243 -0.1494
   58DOPE   C1A  689   4.786   5.064   9.215 -0.0423 -0.2346  0.0833
   58DOPE   D2A  690   4.341   4.936   9.430 -0.0150 -0.1277 -0.0821
   58DOPE   C3A  691   4.090   5.286   9.404 -0.1141 -0.1222  0.1475
   58DOPE   C4A  692   4.048   5.676   9.192 -0.0712  0.2916  0.0198
   58DOPE   C1B  693   5.167   5.350   9.309  0.0772 -0.1881  0.3290
   58DOPE   D2B  694   5.057   5.151   9.674 -0.2799 -0.0511 -0.1253
   58DOPE   C3B  695   4.560   5.191   9.770 -0.3252 -0.0637  0.4856
   58DOPE   C4B  696   4.217   4.969   9.989 -0.1161 -0.0272  0.0309
   59DOPE   NH3  697   5.061   0.758   7.187 -0.0954  0.1794  0.0503
   59DOPE   PO4  698   4.622   0.671   7.229  0.0480  0.2423  0.2301
   59DOPE   GL1  699   4.697   0.936   6.859  0.1154 -0.3324  0.0690
   59DOPE   GL2  700   5.018   1.057   6.790 -0.0061 -0.0461  0.0693
   59DOPE   C1A  701   4.522   0.941   6.500 -0.0290  0.2718  0.3334
   59DOPE   D2A  702   4.438   1.024   6.065 -0.0792  0.2840  0.0622
   59DOPE   C3A  703   4.292   0.792   5.816  0.0828  0.1513 -0.1568
   59DOPE   C4A  704   4.250   0.625   5.356 -0.1267 -0.3454 -0.0994
   59DOPE   C1B  705   4.763   1.416   6.816  0.1853  0.0995  0.2098
   59DOPE   D2B  706   4.395   1.572   6.970 -0.1466 -0.2913  0.1458
   59DOPE   C3B  707   4.259   1.979   7.197  0.0926  0.1106 -0.0933
   59DOPE   C4B  708   4.207   2.301   7.535 -0.2975 -0.0238 -0.0764
   60DOPE   NH3  709   4.909   0.282   7.067 -0.0443 -0.0408 -0.2453
   60DOPE   PO4  710   5.404   0.312   7.044 -0.1524 -0.0684 -0.3242
   60DOPE   GL1  711   5.349   0.541   6.729  0.3249  0.0939  0.1441
   60DOPE   GL2  712   5.074   0.595   6.704 -0.1656  0.3267  0.0556
   60DOPE   C1A  713   5.341   0.512   6.281 -0.2713 -0.1188 -0.4497
   60DOPE   D2A  714   5.145   0.516   5.882  0.2560 -0.2856  0.2466
   60DOPE   C3A  715   4.870   0.198   5.807  0.2034 -0.1521  0.0929
   60DOPE   C4A  716   4.837   0.009   5.484 -0.0575 -0.2212 -0.2260
   60DOPE   C1B  717   5.007   0.819   6.353  0.0820 -0.1208 -0.1514
   60DOPE   D2B  718   4.942   0.983   5.913  0.2895  0.2252 -0.1433
   60DOPE   C3B  719   4.813   0.784   5.561 -0.3808 -0.2167  0.0050
   60DOPE   C4B  720   5.227   0.703   5.362 -0.3350  0.2320 -0.3069
   61DOPE   NH3  721   0.638   6.015   6.740  0.3988 -0.2617 -0.2195
   61DOPE   PO4  722   0.155   6.170   6.693 -0.0982 -0.1803  0.0086
   61DOPE   GL1  723   0.271   6.254   6.396  0.0294  0.1960  0.1258
   61DOPE   GL2  724   0.481   6.048   6.313  0.0545 -0.1624  0.1097
   61DOPE   C1A  725   0.143   6.020   5.979  0.2762  0.0072  0.2064
   61DOPE   D2A  726   0.084   5.758   5.593  0.1055 -0.0386  0.2232
   61DOPE   C3A  727  -0.166   5.872   5.174  0.1867  0.0015 -0.0161
   61DOPE   C4A  728  -0.064   5.701   4.725 -0.1950 -0.2306  0.0824
   61DOPE   C1B  729   0.380   5.659   6.185 -0.1200  0.0546  0.0366
   61DOPE   D2B  730   0.192   5.394   6.094 -0.0042  0.2361  0.1519
   61DOPE   C3B  731   0.256   5.280   5.674 -0.1705  0.2346  0.2591
   61DOPE   C4B  732   0.199   5.059   5.345 -0.2692 -0.0431 -0.2212
   62DOPE   NH3  733   4.046   3.662   7.647  0.1267 -0.0722  0.0431
   62DOPE   PO4  734   3.816   3.490   7.418 -0.4020 -0.0630  0.1352
   62DOPE   GL1  735   3.750   3.237   6.999 -0.1809  0.2366 -0.0324
   62DOPE   GL2  736   4.029   3.350   6.774  0.3577 -0.0588  0.0927
   62DOPE   C1A  737   3.698   2.796   6.893  0.0987 -0.0994  0.0890
   62DOPE   D2A  738   3.330   2.459   6.786  0.3251  0.1806  0.0410
   62DOPE   C3A  739   3.303   2.069   6.470  0.2087 -0.2913 -0.0415
   62DOPE   C4A  740   3.179   1.724   6.249 -0.2572  0.0792 -0.0124
   62DOPE   C1B  741   3.756   3.135   6.445 -0.5270  0.1667 -0.0941
   62DOPE   D2B  742   3.615   3.012   6.044 -0.0477 -0.1550 -0.1982
   62DOPE   C3B  743   3.415   2.807   5.815  0.1283  0.1206 -0.2329
   62DOPE   C4B  744   3.083   2.429   5.694 -0.0194 -0.2134 -0.0432
   63DOPE   NH3  745   5.825   1.034   6.981 -0.0907 -0.3035  0.3325
   63DOPE   PO4  746   5.465   0.982   7.018 -0.1317  0.0586  0.2929
   63DOPE   GL1  747   5.516   0.999   6.591  0.0985  0.2934  0.1798
   63DOPE   GL2  748   5.739   0.815   6.468 -0.1641  0.1773  0.4228
   63DOPE   C1A  749   5.394   1.007   6.132  0.2296  0.3384  0.0844
   63DOPE   D2A  750   5.477   1.018   5.706  0.0790  0.0115 -0.2725
   63DOPE   C3A  751   5.196   1.182   5.435 -0.0821 -0.1862 -0.1240
   63DOPE   C4A  752   4.937   1.154   5.125 -0.1442  0.0965  0.0805
   63DOPE   C1B  753   5.705   0.614   5.907 -0.2421 -0.1776  0.1066
   63DOPE   D2B  754   5.743   0.557   5.474 -0.1354  0.0824 -0.1004
   63DOPE   C3B  755   5.864   0.155   5.330  0.0514  0.0520 -0.5022
   63DOPE   C4B  756   5.635  -0.153   5.178  0.0625 -0.0626 -0.0106
   64DOPE   NH3  757   4.957   4.318   6.840 -0.2525  0.2335  0.1097
   64DOPE   PO4  758   4.700   3.980   6.927  0.1229  0.0717 -0.0314
   64DOPE   GL1  759   4.497   4.152   6.463  0.1473  0.0985 -0.0760
   64DOPE   GL2  760   4.492   4.510   6.571 -0.0432  0.0021  0.0193
   64DOPE   C1A  761   4.325   4.272   6.047  0.1829  0.0853  0.3763
   64DOPE   D2A  762   3.922   4.517   6.003 -0.1927 -0.1564  0.0893
   64DOPE   C3A  763   3.638   4.657   5.756 -0.1361  0.1895 -0.1559
   64DOPE   C4A  764   3.593   4.515   5.315  0.0817 -0.1757  0.2162
   64DOPE   C1B  765   4.768   4.423   6.167  0.0529  0.1378 -0.0132
   64DOPE   D2B  766   4.807   4.055   6.070  0.1728  0.0376  0.4446
   64DOPE   C3B  767   4.654   4.148   5.665  0.0856 -0.1703  0.1050
   64DOPE   C4B  768   4.541   4.390   5.249  0.4556 -0.5990  0.1065
   65DOPE   NH3  769   3.615   3.009   3.572  0.0808 -0.0531 -0.2629
   65DOPE   PO4  770   3.573   2.641   3.448  0.2582  0.1919 -0.1930
   65DOPE   GL1  771   3.568   2.576   3.883  0.1332 -0.1279 -0.0070
   65DOPE   GL2  772   3.676   2.348   4.023 -0.0622  0.0479  0.0426
   65DOPE   C1A  773   3.450   2.631   4.315 -0.0809 -0.1718 -0.1535
   65DOPE   D2A  774   3.234   2.460   4.661  0.0345  0.1065  0.0691
   65DOPE   C3A  775   3.256   2.635   5.142 -0.1560 -0.1510  0.1156
   65DOPE   C4A  776   3.206   2.972   5.418 -0.0145  0.1666  0.3181
   65DOPE   C1B  777   3.822   2.294   4.449 -0.0414  0.3628 -0.1651
   65DOPE   D2B  778   3.766   2.440   4.796  0.3767  0.0127 -0.1678
   65DOPE   C3B  779   3.372   2.164   5.048  0.0004  0.0301  0.0746
   65DOPE   C4B  780   3.017   2.154   5.303  0.1175 -0.0086 -0.2977
   66DOPE   NH3  781   6.250   1.458   3.180 -0.0084 -0.1596 -0.0433
   66DOPE   PO4  782   6.125   1.890   3.134 -0.3168  0.1090 -0.0982
   66DOPE   GL1  783   6.268   1.948   3.519 -0.2476  0.1690 -0.1776
   66DOPE   GL2  784   6.012   1.738   3.635 -0.3665 -0.0705 -0.4574
   66DOPE   C1A  785   6.476   1.897   3.878  0.0564  0.0622 -0.2085
   66DOPE   D2A  786   6.510   2.043   4.293  0.0562  0.2466  0.0429
   66DOPE   C3A  787   6.201   2.259   4.568  0.0115 -0.1843 -0.2499
   66DOPE   C4A  788   5.848   2.511   4.729  0.0902  0.1216 -0.3190
   66DOPE   C1B  789   6.055   1.841   4.187 -0.0333 -0.1734 -0.0853
   66DOPE   D2B  790   6.000   1.704   4.572 -0.1565 -0.0310  0.0368
   66DOPE   C3B  791   5.735   1.697   4.919  0.0418  0.0605 -0.0147
   66DOPE   C4B  792   5.815   1.722   5.360  0.1463 -0.0349  0.2845
   67DOPE   NH3  793   5.166   4.541   8.177  0.3273  0.0113 -0.3143
   67DOPE   PO4  794   4.735   4.592   8.082  0.0448 -0.1843  0.2734
   67DOPE   GL1  795   4.414   4.759   8.450  0.3164 -0.3385  0.0215
   67DOPE   GL2  796   4.202   4.916   8.386  0.1186  0.0826 -0.1070
   67DOPE   C1A  797   4.458   4.753   8.844  0.0020 -0.0618  0.1233
   67DOPE   D2A  798   4.608   4.589   9.156 -0.1313  0.3127 -0.1249
   67DOPE   C3A  799   4.981   4.539   9.124 -0.5723 -0.0074 -0.2579
   67DOPE   C4A  800   5.225   4.794   9.220 -0.0637  0.0328 -0.3349
   67DOPE   C1B  801   4.012   5.012   8.775  0.1469  0.3500  0.1687
   67DOPE   D2B  802   3.959   4.799   9.142  0.3175  0.1112  0.1660
   67DOPE   C3B  803   3.676   4.545   9.301  0.1016  0.3204 -0.2066
   67DOPE   C4B  804   3.220   4.331   9.548 -0.0800  0.0275 -0.0088
   68DOPE   NH3  805   5.680   2.386   2.868 -0.5410  0.0775  0.0113
   68DOPE   PO4  806   5.172   2.633   2.922 -0.0833  0.1508 -0.0165
   68DOPE   GL1  807   4.996   2.526   3.351  0.2333 -0.1790 -0.3456
   68DOPE   GL2  808   4.744   2.611   3.547  0.2409  0.1576  0.4249
   68DOPE   C1A  809   5.183   2.291   3.744  0.3218  0.1158  0.0183
   68DOPE   D2A  810   5.570   2.135   3.893  0.1546 -0.1156 -0.3867
   68DOPE   C3A  811   5.488   1.769   4.196  0.1468  0.0194  0.1584
   68DOPE   C4A  812   5.483   1.436   4.533  0.0502 -0.1185 -0.2018
   68DOPE   C1B  813   4.674   2.322   3.862  0.0827 -0.2272  0.0950
   68DOPE   D2B  814   4.932   2.411   4.182 -0.0137  0.0349  0.2567
   68DOPE   C3B  815   4.975   2.218   4.504  0.5361  0.2400  0.0967
   68DOPE   C4B  816   5.356   2.017   4.783 -0.0472  0.0012  0.0410
   69DOPE   NH3  817   6.295   4.444   2.717  0.1887 -0.2678  0.0390
   69DOPE   PO4  818   5.997   4.744   2.777  0.2190  0.1025  0.4484
   69DOPE   GL1  819   6.018   4.485   3.149  0.0821  0.1223  0.0204
   69DOPE   GL2  820   6.099   4.177   3.177 -0.0983 -0.0584 -0.0143
   69DOPE   C1A  821   6.180   4.494   3.605 -0.2605  0.3272 -0.1759
   69DOPE   D2A  822   6.228   4.594   4.060  0.0934 -0.1761  0.1103
   69DOPE   C3A  823   6.135   4.706   4.486  0.1463 -0.1684  0.0550
   69DOPE   C4A  824   5.874   4.796   4.673  0.2708 -0.0844 -0.2257
   69DOPE   C1B  825   6.519   4.184   3.347  0.3322 -0.1811  0.2900
   69DOPE   D2B  826   6.695   4.414   3.754 -0.0258  0.1386  0.2462
   69DOPE   C3B  827   6.794   4.309   4.118 -0.0509 -0.2879 -0.2543
   69DOPE   C4B  828   6.779   3.842   4.262 -0.4379 -0.2006 -0.0435
   70DOPE   NH3  829   0.889   0.578   8.361 -0.1088  0.0546  0.0136
   70DOPE   PO4  830   0.593   0.274   8.454 -0.0284 -0.1685 -0.1197
   70DOPE   GL1  831   0.691   0.110   8.804  0.2019  0.2908  0.2549
   70DOPE   GL2  832   0.664  -0.163   8.875  0.3012  0.0833  0.3531
   70DOPE   C1A  833   0.890   0.227   9.108 -0.0425 -0.0597 -0.1704
   70DOPE   D2A  834   1.142   0.502   9.328 -0.0727 -0.1610 -0.1708
   70DOPE   C3A  835   1.111   0.962   9.177  0.1809 -0.0244  0.3744
   70DOPE   C4A  836   1.145   1.317   9.011  0.0721  0.0740 -0.1559
   70DOPE   C1B  837   0.617  -0.108   9.417  0.3150  0.3082 -0.0315
   70DOPE   D2B  838   0.587  -0.094   9.910  0.2700  0.3193  0.0276
   70DOPE   C3B  839   0.658   0.288  10.095 -0.3252 -0.2096  0.0481
   70DOPE   C4B  840   0.508   0.719   9.952  0.0357 -0.1558 -0.1900
   71DOPE   NH3  841   1.771   0.450   3.254 -0.1627  0.0602 -0.2137
   71DOPE   PO4  842   1.666   0.030   3.136  0.1036  0.0382 -0.0227
   71DOPE   GL1  843   1.678   0.116   3.634  0.0565 -0.3310  0.0734
   71DOPE   GL2  844   1.676  -0.174   3.788 -0.1420 -0.0222  0.1627
   71DOPE   C1A  845   1.810   0.289   4.076  0.3442  0.0579  0.3321
   71DOPE   D2A  846   1.704   0.290   4.460  0.0655  0.2135  0.1759
   71DOPE   C3A  847   1.865   0.509   4.674  0.1549  0.1712 -0.0906
   71DOPE   C4A  848   1.855   0.512   5.203  0.0786 -0.1031  0.1500
   71DOPE   C1B  849   1.644  -0.149   4.234  0.3989 -0.4383  0.3296
   71DOPE   D2B  850   1.658  -0.150   4.717 -0.2684  0.1796 -0.1030
   71DOPE   C3B  851   1.256  -0.189   4.897  0.0753  0.2078 -0.0327
   71DOPE   C4B  852   0.834  -0.163   4.809  0.0128  0.0802 -0.0317
   72DOPE   NH3  853   1.958   0.109   7.763 -0.1649 -0.1319  0.0953
   72DOPE   PO4  854   2.386   0.109   7.821  0.2361  0.1905  0.2826
   72DOPE   GL1  855   2.734   0.349   7.721  0.0597 -0.2987  0.1285
   72DOPE   GL2  856   2.613   0.629   7.631  0.1383  0.0684 -0.0338
   72DOPE   C1A  857   3.138   0.570   7.555 -0.1631 -0.0787 -0.0542
   72DOPE   D2A  858   3.402   0.861   7.502  0.0310  0.0849  0.2461
   72DOPE   C3A  859   3.248   1.189   7.650  0.1179 -0.2688 -0.0714
   72DOPE   C4A  860   3.181   1.330   8.032 -0.0532 -0.2531  0.3286
   72DOPE   C1B  861   2.801   0.981   7.805  0.2573 -0.3232  0.0693
   72DOPE   D2B  862   2.878   1.512   7.746  0.1784 -0.3076 -0.0440
   72DOPE   C3B  863   3.287   1.760   7.691  0.1120  0.3272 -0.2670
   72DOPE   C4B  864   3.649   1.539   7.603 -0.0514  0.3643 -0.1872
   73DOPE   NH3  865   4.532   1.405   3.024 -0.4121  0.0875  0.1223
   73DOPE   PO4  866   4.814   1.382   3.334  0.0981  0.3741 -0.5120
   73DOPE   GL1  867   4.974   1.264   3.747 -0.1789  0.0041 -0.0046
   73DOPE   GL2  868   4.808   1.016   3.692  0.1238  0.1100  0.0605
   73DOPE   C1A  869   5.106   1.237   4.126  0.0283  0.2690  0.3486
   73DOPE   D2A  870   5.117   1.110   4.576  0.1173 -0.5809  0.2047
   73DOPE   C3A  871   5.406   1.041   4.920 -0.1907 -0.1826  0.1595
   73DOPE   C4A  872   5.814   1.064   4.800 -0.1358 -0.0582 -0.0284
   73DOPE   C1B  873   4.731   0.878   4.072 -0.3052  0.1518 -0.1623
   73DOPE   D2B  874   4.497   0.906   4.576  0.0938 -0.3126  0.0603
   73DOPE   C3B  875   4.581   0.780   4.965  0.0156 -0.0444  0.1271
   73DOPE   C4B  876   4.705   0.410   5.243  0.2092 -0.2852 -0.1957
   74DOPE   NH3  877   5.995   0.241   3.083  0.0854 -0.0044 -0.3614
   74DOPE   PO4  878   5.955   0.649   2.956 -0.1284  0.0885 -0.1963
   74DOPE   GL1  879   5.862   0.650   3.368 -0.1881 -0.0596  0.1149
   74DOPE   GL2  880   6.070   0.542   3.612  0.0573  0.3761 -0.0126
   74DOPE   C1A  881   5.540   0.489   3.514  0.0935  0.4329  0.1552
   74DOPE   D2A  882   5.178   0.231   3.751  0.1338  0.2032 -0.4131
   74DOPE   C3A  883   4.885   0.252   4.087  0.2024  0.2192 -0.0621
   74DOPE   C4A  884   4.509   0.354   4.342  0.4094 -0.0904 -0.0462
   74DOPE   C1B  885   6.098   0.429   4.065  0.2307 -0.1956 -0.1006
   74DOPE   D2B  886   6.462   0.523   4.483  0.1408  0.0640 -0.1340
   74DOPE   C3B  887   6.415   0.171   4.860  0.0792 -0.0866 -0.2257
   74DOPE   C4B  888   6.316   0.018   5.148 -0.0180 -0.1225  0.2727
   75DOPE   NH3  889   2.826   2.299   3.655 -0.2831 -0.1773  0.0535
   75DOPE   PO4  890   2.610   1.833   3.572 -0.1628 -0.0263  0.2577
   75DOPE   GL1  891   2.463   1.745   4.063 -0.2077  0.3206  0.2518
   75DOPE   GL2  892   2.153   1.785   4.138 -0.0783  0.2283  0.1496
   75DOPE   C1A  893   2.437   2.026   4.472  0.2839  0.0700 -0.2130
   75DOPE   D2A  894   2.144   2.229   4.828  0.2555 -0.0032  0.0500
   75DOPE   C3A  895   2.387   2.276   5.208 -0.4282  0.1610 -0.0093
   75DOPE   C4A  896   2.676   2.532   5.451 -0.4366 -0.0244  0.0218
   75DOPE   C1B  897   1.912   1.832   4.580 -0.2246  0.1361 -0.1840
   75DOPE   D2B  898   1.664   1.910   4.929 -0.0209  0.0377  0.1389
   75DOPE   C3B  899   1.365   1.898   5.145  0.2232  0.0327 -0.3442
   75DOPE   C4B  900   1.048   1.670   5.235  0.3707  0.0316  0.0414
   76DOPE   NH3  901   0.232   5.254   2.982 -0.1025 -0.0130  0.1069
   76DOPE   PO4  902   0.561   4.994   2.826  0.0386  0.2203  0.5250
   76DOPE   GL1  903   0.674   5.234   3.219  0.1669  0.3613  0.1900
   76DOPE   GL2  904   0.940   5.381   3.274 -0.0726 -0.3908 -0.0768
   76DOPE   C1A  905   0.609   5.259   3.620  0.1309  0.1381 -0.2188
   76DOPE   D2A  906   0.695   5.043   3.987  0.1452  0.3625  0.0983
   76DOPE   C3A  907   0.409   4.792   4.235  0.2950 -0.1620 -0.1608
   76DOPE   C4A  908   0.335   4.559   4.604 -0.0370  0.0909 -0.5872
   76DOPE   C1B  909   1.005   5.006   3.448  0.0543 -0.0102  0.1730
   76DOPE   D2B  910   0.757   4.641   3.678  0.0086 -0.2855 -0.3620
   76DOPE   C3B  911   0.856   4.249   3.840 -0.2187 -0.3360  0.1632
   76DOPE   C4B  912   0.825   3.934   4.095 -0.1557  0.3285  0.4187
   77DOPE   NH3  913   6.593   2.703   3.177  0.0102 -0.0479  0.0264
   77DOPE   PO4  914   6.428   2.501   3.590  0.1082  0.2132  0.2744
   77DOPE   GL1  915   6.358   2.489   4.015 -0.1053  0.1560  0.0367
   77DOPE   GL2  916   6.011   2.310   4.138  0.3160 -0.5001  0.2127
   77DOPE   C1A  917   6.587   2.603   4.358  0.2062  0.2067 -0.2554
   77DOPE   D2A  918   6.533   2.607   4.678  0.0842  0.2271  0.2001
   77DOPE   C3A  919   6.201   2.368   5.056 -0.2532 -0.1089 -0.0591
   77DOPE   C4A  920   5.991   2.255   5.421  0.0947 -0.0472 -0.0486
   77DOPE   C1B  921   5.645   2.171   4.443 -0.1225 -0.0281 -0.0647
   77DOPE   D2B  922   5.321   2.551   4.693  0.2044  0.1775  0.2051
   77DOPE   C3B  923   5.475   2.690   5.081  0.1784 -0.0216  0.3127
   77DOPE   C4B  924   5.967   2.790   5.263 -0.0315  0.0425  0.3670
   78DOPE   NH3  925   0.389   4.520   2.644 -0.2157  0.0372 -0.1286
   78DOPE   PO4  926   0.710   4.056   2.674 -0.0751  0.0589  0.0742
   78DOPE   GL1  927   0.599   4.217   3.023 -0.0819 -0.1914  0.1456
   78DOPE   GL2  928   0.602   4.556   3.103  0.0200 -0.0269 -0.0484
   78DOPE   C1A  929   0.635   4.109   3.393  0.0901  0.1273 -0.1378
   78DOPE   D2A  930   0.397   3.677   3.566  0.1046  0.0859 -0.0148
   78DOPE   C3A  931   0.662   3.450   3.911  0.2906 -0.0012 -0.0776
   78DOPE   C4A  932   0.749   3.501   4.385  0.1891  0.0545 -0.3149
   78DOPE   C1B  933   0.294   4.764   3.441 -0.1545 -0.1683 -0.1829
   78DOPE   D2B  934   0.113   5.054   3.798 -0.0215  0.0570 -0.0621
   78DOPE   C3B  935   0.231   5.529   3.815 -0.2175  0.4749 -0.4156
   78DOPE   C4B  936   0.559   5.643   4.102  0.3128  0.0664  0.0899
   79DOPE   NH3  937   5.560   5.931   3.257  0.1941 -0.1421 -0.0161
   79DOPE   PO4  938   5.092   5.841   3.114 -0.1463 -0.0661  0.4848
   79DOPE   GL1  939   5.167   5.849   3.547 -0.1422  0.0720 -0.0034
   79DOPE   GL2  940   5.214   6.175   3.613 -0.0710 -0.2804 -0.0035
   79DOPE   C1A  941   4.990   5.794   3.914  0.1852 -0.3159 -0.1771
   79DOPE   D2A  942   5.061   5.800   4.405 -0.1605 -0.0952  0.1608
   79DOPE   C3A  943   4.711   5.950   4.663  0.1113  0.1424 -0.0182
   79DOPE   C4A  944   4.749   6.266   5.000 -0.0303  0.1203  0.1635
   79DOPE   C1B  945   5.131   6.237   4.102 -0.0062  0.0590 -0.0910
   79DOPE   D2B  946   5.002   6.313   4.464  0.0450 -0.1713  0.1428
   79DOPE   C3B  947   4.906   6.643   4.692  0.0125 -0.1294  0.1881
   79DOPE   C4B  948   5.049   7.097   4.871 -0.0053  0.2833 -0.0486
   80DOPE   NH3  949   4.897   3.634   3.487  0.1203  0.1861 -0.2032
   80DOPE   PO4  950   4.513   3.575   3.503 -0.0007 -0.0068 -0.2072
   80DOPE   GL1  951   4.500   3.569   3.825 -0.1911  0.1994 -0.1967
   80DOPE   GL2  952   4.511   3.865   4.000  0.2670 -0.0593  0.0922
   80DOPE   C1A  953   4.665   3.355   4.226 -0.0523 -0.0150  0.0966
   80DOPE   D2A  954   4.774   3.285   4.621 -0.2396  0.0946  0.1009
   80DOPE   C3A  955   4.837   3.324   5.074 -0.1170 -0.1465 -0.2558
   80DOPE   C4A  956   4.498   3.401   5.380 -0.2306 -0.1287  0.0305
   80DOPE   C1B  957   4.868   4.077   4.216 -0.0224 -0.2676  0.0198
   80DOPE   D2B  958   5.256   4.343   4.369  0.1146 -0.3062  0.0135
   80DOPE   C3B  959   5.018   4.554   4.620  0.1604 -0.0046  0.1451
   80DOPE   C4B  960   4.994   4.490   5.101  0.0388 -0.1233  0.2796
   81DOPE   NH3  961   2.249   3.679   8.048  0.3004 -0.0024 -0.0574
   81DOPE   PO4  962   1.820   3.604   7.967  0.2147 -0.2838 -0.1230
   81DOPE   GL1  963   1.936   3.243   8.259 -0.1107 -0.2545  0.0998
   81DOPE   GL2  964   1.933   3.037   7.969 -0.0723 -0.0255  0.0033
   81DOPE   C1A  965   1.944   3.261   8.635 -0.5511  0.0363  0.2523
   81DOPE   D2A  966   1.976   2.860   8.912 -0.2055 -0.0640  0.0169
   81DOPE   C3A  967   1.858   2.836   9.382  0.1109  0.0296 -0.2300
   81DOPE   C4A  968   1.971   3.002   9.773 -0.3246 -0.0960  0.0542
   81DOPE   C1B  969   2.285   2.749   7.992 -0.1024 -0.2729  0.1730
   81DOPE   D2B  970   2.517   2.376   8.296  0.1054  0.1049 -0.1866
   81DOPE   C3B  971   2.893   2.307   8.577  0.3030  0.0240  0.2379
   81DOPE   C4B  972   2.999   2.242   8.977 -0.2602 -0.1443 -0.1538
   82DOPE   NH3  973   6.838   6.637   3.181  0.1528 -0.0721 -0.0377
   82DOPE   PO4  974   6.451   6.503   2.946 -0.1755 -0.1271 -0.3799
   82DOPE   GL1  975   6.436   6.451   3.403 -0.0401 -0.2235 -0.0215
   82DOPE   GL2  976   6.581   6.211   3.581 -0.4096 -0.2432  0.3817
   82DOPE   C1A  977   6.197   6.431   3.756  0.1933 -0.0963 -0.1122
   82DOPE   D2A  978   6.108   6.344   4.189 -0.1463 -0.2820 -0.0522
   82DOPE   C3A  979   5.970   5.897   4.324 -0.0613 -0.3408  0.2853
   82DOPE   C4A  980   6.134   5.581   4.109 -0.2237  0.0125 -0.1812
   82DOPE   C1B  981   6.453   6.046   3.934 -0.0420  0.1778 -0.3487
   82DOPE   D2B  982   6.529   5.818   4.312 -0.3031  0.0119 -0.0781
   82DOPE   C3B  983   6.554   5.369   4.315 -0.0512  0.3102 -0.1138
   82DOPE   C4B  984   6.441   5.121   4.635 -0.1561  0.1743 -0.2241
   83DOPE   NH3  985   2.529   6.603   2.738 -0.3003 -0.2072 -0.1098
   83DOPE   PO4  986   2.445   6.186   2.913  0.0282 -0.0187  0.2418
   83DOPE   GL1  987   2.587   6.113   3.335 -0.1830  0.2710  0.2391
   83DOPE   GL2  988   2.927   6.170   3.518  0.1557 -0.1996  0.2194
   83DOPE   C1A  989   2.548   5.941   3.798  0.2686 -0.0727  0.2329
   83DOPE   D2A  990   2.331   6.268   4.120 -0.0989  0.3678  0.3035
   83DOPE   C3A  991   2.151   6.465   4.451  0.1196 -0.2280  0.0434
   83DOPE   C4A  992   2.054   6.508   4.958  0.4545 -0.1155  0.1779
   83DOPE   C1B  993   3.096   5.864   3.820  0.1828  0.0287 -0.2302
   83DOPE   D2B  994   3.414   5.760   4.170 -0.0819 -0.1310 -0.0137
   83DOPE   C3B  995   3.242   5.499   4.540 -0.1700  0.0968  0.0070
   83DOPE   C4B  996   2.905   5.261   4.472 -0.1666  0.0928 -0.3666
   84DOPE   NH3  997   6.340   0.547   2.655  0.0834  0.2043 -0.3532
   84DOPE   PO4  998   6.367   0.919   2.884  0.1539 -0.0950 -0.0196
   84DOPE   GL1  999   6.297   0.967   3.281 -0.1169 -0.2039 -0.1001
   84DOPE   GL2 1000   6.515   0.884   3.606  0.0077 -0.3187  0.3646
   84DOPE   C1A 1001   6.078   1.166   3.673 -0.0774  0.1006  0.1936
   84DOPE   D2A 1002   6.286   1.419   3.919 -0.0258 -0.1914  0.0603
   84DOPE   C3A 1003   6.709   1.202   4.003  0.0523 -0.3208  0.0462
   84DOPE   C4A 1004   7.081   1.161   4.116 -0.1267 -0.0745 -0.1556
   84DOPE   C1B 1005   6.321   0.904   3.996 -0.4497  0.4583 -0.0094
   84DOPE   D2B 1006   6.355   0.949   4.346  0.1003 -0.2486 -0.0624
   84DOPE   C3B 1007   6.290   0.895   4.742 -0.1712  0.0482 -0.0415
   84DOPE   C4B 1008   6.042   0.636   5.079 -0.3123  0.0350 -0.5246
   85DOPE   NH3 1009   1.429   4.187   8.027  0.3535  0.2167 -0.1044
   85DOPE   PO4 1010   1.357   3.850   7.978  0.1423  0.1534 -0.1182
   85DOPE   GL1 1011   1.334   3.715   8.422 -0.0221 -0.1378 -0.2550
   85DOPE   GL2 1012   1.396   4.011   8.655 -0.0883 -0.2115 -0.0664
   85DOPE   C1A 1013   1.100   3.570   8.885 -0.2627  0.1317 -0.1872
   85DOPE   D2A 1014   1.232   3.759   9.287 -0.0989  0.1791 -0.2350
   85DOPE   C3A 1015   1.203   3.589   9.704 -0.0596  0.0399  0.1111
   85DOPE   C4A 1016   1.068   3.583  10.213  0.0927  0.3942  0.3729
   85DOPE   C1B 1017   1.552   4.138   9.032 -0.0411  0.0861  0.0235
   85DOPE   D2B 1018   1.998   3.961   9.156  0.0185 -0.1117  0.3234
   85DOPE   C3B 1019   2.163   3.629   9.470 -0.0875 -0.1887 -0.4002
   85DOPE   C4B 1020   2.275   3.423   9.844  0.0575  0.1412  0.2014
   86DOPE   NH3 1021   4.390   4.428   3.258  0.1509 -0.2563 -0.0693
   86DOPE   PO4 1022   4.356   4.074   3.563  0.0376 -0.1635  0.5176
   86DOPE   GL1 1023   4.725   4.128   3.656  0.2314  0.0249  0.1756
   86DOPE   GL2 1024   4.615   4.475   3.721  0.2255 -0.0893 -0.0872
   86DOPE   C1A 1025   5.079   4.328   3.806  0.0030 -0.0311  0.1652
   86DOPE   D2A 1026   5.233   4.655   4.031  0.0844 -0.0990  0.0265
   86DOPE   C3A 1027   4.976   5.007   4.159  0.3794  0.1790 -0.0872
   86DOPE   C4A 1028   4.929   5.349   4.155  0.3650 -0.1084 -0.0771
   86DOPE   C1B 1029   4.696   4.524   4.224 -0.0959 -0.2289 -0.1240
   86DOPE   D2B 1030   4.622   4.309   4.581  0.1449  0.3691 -0.1776
   86DOPE   C3B 1031   4.339   4.190   4.869  0.1602  0.0525  0.2531
   86DOPE   C4B 1032   4.025   4.329   5.045  0.3695  0.1916 -0.0820
   87DOPE   NH3 1033   4.478   0.833   3.299 -0.2471 -0.1689 -0.1940
   87DOPE   PO4 1034   4.623   0.499   3.133 -0.3007 -0.1834  0.0964
   87DOPE   GL1 1035   4.706   0.278   3.481  0.1771 -0.2644  0.0247
   87DOPE   GL2 1036   4.578   0.442   3.622  0.1146  0.0834 -0.0084
   87DOPE   C1A 1037   4.655  -0.056   3.760 -0.1025  0.1462 -0.0597
   87DOPE   D2A 1038   4.562  -0.160   4.220 -0.1251 -0.0657  0.0816
   87DOPE   C3A 1039   4.205  -0.372   4.447 -0.2474  0.2070  0.0440
   87DOPE   C4A 1040   3.984  -0.208   4.829  0.2988  0.1339  0.1385
   87DOPE   C1B 1041   4.267   0.353   3.948  0.0854  0.0129 -0.0993
   87DOPE   D2B 1042   4.149  -0.121   4.000  0.0919 -0.0238 -0.2860
   87DOPE   C3B 1043   3.699  -0.224   4.250  0.2983  0.0823 -0.0361
   87DOPE   C4B 1044   3.587   0.040   4.623  0.1058  0.0626  0.1040
   88DOPE   NH3 1045   2.298   5.718   2.881 -0.3253 -0.0424  0.0656
   88DOPE   PO4 1046   1.968   6.017   2.909  0.1306  0.3742  0.3447
   88DOPE   GL1 1047   1.806   5.987   3.379 -0.1074  0.1046 -0.3306
   88DOPE   GL2 1048   2.128   5.893   3.594 -0.1562 -0.0176 -0.1087
   88DOPE   C1A 1049   1.743   5.598   3.749  0.0334 -0.0199 -0.0225
   88DOPE   D2A 1050   1.737   5.497   4.240  0.0378 -0.1530  0.1052
   88DOPE   C3A 1051   1.544   5.745   4.486  0.2038 -0.0761  0.1897
   88DOPE   C4A 1052   1.205   6.033   4.445 -0.2849  0.2860 -0.1858
   88DOPE   C1B 1053   2.049   5.869   4.016  0.2338  0.0009  0.4591
   88DOPE   D2B 1054   1.971   5.952   4.459 -0.1199 -0.2615 -0.2202
   88DOPE   C3B 1055   1.973   5.569   4.733 -0.1484 -0.1166  0.1623
   88DOPE   C4B 1056   1.938   5.374   5.105 -0.1522 -0.0907  0.0038
   89DOPE   NH3 1057   3.076   7.067   3.549 -0.2787 -0.1353  0.1663
   89DOPE   PO4 1058   3.055   6.696   3.453 -0.2923 -0.1721  0.0195
   89DOPE   GL1 1059   3.274   6.645   3.840 -0.0224  0.1934  0.2934
   89DOPE   GL2 1060   3.341   6.270   3.929  0.1210 -0.3236  0.0180
   89DOPE   C1A 1061   3.207   6.553   4.270  0.0481 -0.0435  0.2351
   89DOPE   D2A 1062   3.207   6.127   4.449  0.2892  0.1774 -0.0928
   89DOPE   C3A 1063   3.484   5.908   4.739  0.0491 -0.0258  0.0916
   89DOPE   C4A 1064   3.567   5.532   5.007  0.2142  0.0309 -0.3431
   89DOPE   C1B 1065   3.731   5.977   3.744 -0.0574 -0.0602  0.1629
   89DOPE   D2B 1066   4.015   5.791   4.077  0.2637 -0.1584 -0.0555
   89DOPE   C3B 1067   3.791   5.586   4.409  0.0765 -0.2689 -0.0458
   89DOPE   C4B 1068   3.749   5.244   4.637 -0.0681  0.0975  0.0206
   90DOPE   NH3 1069   3.130  -0.044   7.752 -0.0185  0.1181 -0.0739
   90DOPE   PO4 1070   2.804  -0.205   7.957 -0.2734  0.2282 -0.0913
   90DOPE   GL1 1071   2.829   0.092   8.212 -0.2535 -0.1056  0.3895
   90DOPE   GL2 1072   3.083   0.305   8.165 -0.2205 -0.0769  0.4250
   90DOPE   C1A 1073   2.982   0.292   8.633 -0.0328  0.0862 -0.1389
   90DOPE   D2A 1074   3.207   0.372   8.896  0.2081 -0.0556  0.0413
   90DOPE   C3A 1075   3.218   0.684   9.171  0.1656 -0.1581 -0.4056
   90DOPE   C4A 1076   3.579   0.789   9.404 -0.0258 -0.0219 -0.0294
   90DOPE   C1B 1077   2.675   0.630   8.159  0.0705  0.1282 -0.1572
   90DOPE   D2B 1078   2.409   0.967   8.043 -0.0121  0.2017  0.0069
   90DOPE   C3B 1079   2.608   1.356   8.169  0.2407 -0.0127 -0.2690
   90DOPE   C4B 1080   2.707   1.797   8.296 -0.0474  0.1071  0.0076
   91DOPE   NH3 1081   1.436   2.392   3.581  0.0047  0.2304  0.1621
   91DOPE   PO4 1082   1.615   2.270   3.892 -0.0434  0.0457  0.0053
   91DOPE   GL1 1083   1.554   2.564   4.147 -0.2943  0.2375  0.0998
   91DOPE   GL2 1084   1.872   2.746   4.126 -0.4009  0.0998 -0.1874
   91DOPE   C1A 1085   1.317   2.698   4.467  0.2271  0.4998 -0.1856
   91DOPE   D2A 1086   1.275   2.761   4.864 -0.1609  0.1899  0.0328
   91DOPE   C3A 1087   1.252   2.541   5.139  0.0749 -0.0298 -0.1563
   91DOPE   C4A 1088   1.152   2.235   5.531 -0.3415 -0.1899  0.2959
   91DOPE   C1B 1089   1.784   2.920   4.560  0.0593 -0.0909  0.0718
   91DOPE   D2B 1090   1.653   3.137   4.900 -0.0749  0.0533 -0.3105
   91DOPE   C3B 1091   1.671   2.918   5.337 -0.0436 -0.2730  0.1266
   91DOPE   C4B 1092   1.705   2.920   5.732 -0.0053 -0.1988 -0.2050
   92DOPE   NH3 1093   1.284   6.215   3.477 -0.1476  0.0233 -0.0126
   92DOPE   PO4 1094   0.846   6.437   3.432 -0.3442 -0.0362 -0.0633
   92DOPE   GL1 1095   0.943   6.437   3.801  0.0987  0.2325 -0.3432
   92DOPE   GL2 1096   1.202   6.219   3.987  0.2260 -0.1191  0.2048
   92DOPE   C1A 1097   0.769   6.715   4.061  0.0576  0.2277  0.0220
   92DOPE   D2A 1098   0.881   7.099   4.065 -0.2447 -0.4463 -0.0550
   92DOPE   C3A 1099   0.921   7.194   4.411 -0.2388  0.1559 -0.2383
   92DOPE   C4A 1100   0.913   7.237   4.926 -0.0858 -0.2242  0.2098
   92DOPE   C1B 1101   1.331   5.763   4.041  0.1485 -0.1363  0.0817
   92DOPE   D2B 1102   1.243   5.299   3.991 -0.3600  0.3958 -0.0403
   92DOPE   C3B 1103   1.122   5.056   4.265  0.3074  0.0047 -0.0423
   92DOPE   C4B 1104   0.908   4.695   4.264 -0.0960 -0.2507  0.0239
   93DOPE   NH3 1105   2.016   2.552   3.703  0.5216 -0.1576  0.2618
   93DOPE   PO4 1106   1.752   2.760   3.410  0.0839  0.4706 -0.0309
   93DOPE   GL1 1107   1.625   2.948   3.752  0.1162 -0.1988  0.1457
   93DOPE   GL2 1108   1.252   2.851   3.792 -0.0415 -0.2105  0.4146
   93DOPE   C1A 1109   1.595   3.219   4.071 -0.3780  0.0343  0.4942
   93DOPE   D2A 1110   1.736   3.513   4.452  0.0444  0.0338  0.3326
   93DOPE   C3A 1111   1.673   4.006   4.513 -0.2337  0.1800 -0.1181
   93DOPE   C4A 1112   1.319   4.276   4.475 -0.3431 -0.1303  0.1886
   93DOPE   C1B 1113   1.111   3.054   4.247 -0.0831  0.2954  0.0911
   93DOPE   D2B 1114   0.946   3.106   4.742  0.1222 -0.0100  0.0509
   93DOPE   C3B 1115   1.206   3.521   4.948  0.1406 -0.0865 -0.1845
   93DOPE   C4B 1116   1.358   3.971   4.900  0.0389  0.0910  0.0896
   94DOPE   NH3 1117   6.442   5.654   2.824 -0.0631 -0.0414  0.1467
   94DOPE   PO4 1118   5.998   5.705   3.008  0.0882  0.1443  0.0688
   94DOPE   GL1 1119   5.985   5.580   3.377 -0.2344  0.1632 -0.3616
   94DOPE   GL2 1120   6.007   5.811   3.663  0.3068  0.1376  0.1168
   94DOPE   C1A 1121   6.000   5.294   3.729  0.1791 -0.0360  0.0344
   94DOPE   D2A 1122   6.153   5.109   4.116  0.1062 -0.1418 -0.1350
   94DOPE   C3A 1123   5.930   5.268   4.486 -0.1142  0.2613 -0.2731
   94DOPE   C4A 1124   5.617   5.583   4.573 -0.0554 -0.0298  0.2760
   94DOPE   C1B 1125   5.762   6.156   3.820  0.1380 -0.1132  0.1246
   94DOPE   D2B 1126   5.677   6.575   3.887 -0.1290 -0.3102  0.2057
   94DOPE   C3B 1127   5.502   6.538   4.271  0.0323 -0.0174 -0.0872
   94DOPE   C4B 1128   5.448   6.554   4.705 -0.1007 -0.2648  0.1721
   95DOPE   NH3 1129   3.838   1.315   3.790  0.0789  0.1507 -0.1521
   95DOPE   PO4 1130   4.112   1.082   3.484  0.1469  0.1713  0.1416
   95DOPE   GL1 1131   4.265   0.898   3.839  0.3608  0.0520  0.0223
   95DOPE   GL2 1132   4.264   1.203   4.106  0.0769 -0.1659 -0.1148
   95DOPE   C1A 1133   4.208   0.774   4.207 -0.2896  0.0286 -0.0027
   95DOPE   D2A 1134   4.107   0.571   4.571 -0.1806 -0.0949  0.1696
   95DOPE   C3A 1135   4.303   0.392   4.881 -0.4434  0.0088 -0.0852
   95DOPE   C4A 1136   4.297   0.003   5.201 -0.2175  0.0163 -0.0265
   95DOPE   C1B 1137   4.161   1.269   4.523 -0.0587 -0.0373 -0.1581
   95DOPE   D2B 1138   4.166   1.002   4.944  0.0027  0.2710 -0.0954
   95DOPE   C3B 1139   4.163   1.174   5.396 -0.1982  0.2128  0.3284
   95DOPE   C4B 1140   4.491   1.430   5.669  0.0951 -0.1342  0.2883
   96DOPE   NH3 1141   2.014   3.437   3.260 -0.2033 -0.2116  0.2684
   96DOPE   PO4 1142   2.155   3.874   3.243 -0.0689 -0.0084 -0.1143
   96DOPE   GL1 1143   2.183   3.754   3.663  0.1537 -0.0227  0.0088
   96DOPE   GL2 1144   1.882   3.454   3.754 -0.2920  0.2890 -0.3745
   96DOPE   C1A 1145   2.505   3.796   4.139 -0.1262 -0.2125  0.1976
   96DOPE   D2A 1146   2.784   3.665   4.405  0.2952  0.0643  0.2706
   96DOPE   C3A 1147   2.611   3.285   4.515  0.1757 -0.0306 -0.1724
   96DOPE   C4A 1148   2.497   2.893   4.699 -0.2077 -0.1052 -0.1690
   96DOPE   C1B 1149   2.006   3.801   4.100 -0.0736  0.2125 -0.1399
   96DOPE   D2B 1150   2.157   3.777   4.560 -0.1915 -0.1742 -0.0640
   96DOPE   C3B 1151   1.887   3.703   4.877 -0.0815  0.1148  0.0784
   96DOPE   C4B 1152   1.735   4.032   5.222  0.2274  0.2634 -0.2096
   97DOPE   NH3 1153   2.822   1.077   3.403  0.0796  0.0706 -0.4136
   97DOPE   PO4 1154   2.841   1.020   3.779 -0.0699  0.0603  0.0350
   97DOPE   GL1 1155   2.793   1.373   4.093 -0.0589 -0.2168 -0.1636
   97DOPE   GL2 1156   3.151   1.532   4.170  0.0549 -0.1788 -0.0560
   97DOPE   C1A 1157   2.718   1.591   4.441  0.1525  0.1876 -0.0240
   97DOPE   D2A 1158   2.413   1.510   4.701 -0.4191 -0.1145 -0.2287
   97DOPE   C3A 1159   2.201   1.263   4.332  0.1922  0.1830  0.0524
   97DOPE   C4A 1160   2.150   0.993   3.991 -0.1888  0.2914 -0.0511
   97DOPE   C1B 1161   3.151   1.497   4.614 -0.0859 -0.0318 -0.2481
   97DOPE   D2B 1162   3.141   1.622   5.036  0.0214 -0.0343 -0.2373
   97DOPE   C3B 1163   3.519   1.729   5.273 -0.3369 -0.0952 -0.2512
   97DOPE   C4B 1164   3.903   1.670   5.514 -0.1824  0.4652 -0.0568
   98DOPE   NH3 1165   1.279   1.471   3.379 -0.2191 -0.2505  0.1868
   98DOPE   PO4 1166   1.547   1.816   3.561  0.0132  0.2767  0.0201
   98DOPE   GL1 1167   1.646   1.718   4.022 -0.2026  0.0623  0.3271
   98DOPE   GL2 1168   1.537   1.887   4.221 -0.3513 -0.1071  0.0365
   98DOPE   C1A 1169   1.661   1.417   4.355  0.0063  0.1516  0.1170
   98DOPE   D2A 1170   1.703   1.435   4.799  0.1728 -0.1137  0.3149
   98DOPE   C3A 1171   2.162   1.211   5.048 -0.0021 -0.3894  0.4186
   98DOPE   C4A 1172   2.259   0.948   5.360  0.0777 -0.0295  0.3870
   98DOPE   C1B 1173   1.349   1.998   4.532  0.1993 -0.4006 -0.0393
   98DOPE   D2B 1174   1.064   2.328   4.680  0.0857  0.4121  0.0766
   98DOPE   C3B 1175   0.811   2.186   5.049  0.2693 -0.1360 -0.0089
   98DOPE   C4B 1176   0.783   2.457   5.314 -0.0336  0.0231  0.1424
   99DOPE   NH3 1177   5.456   3.043   7.377  0.1281 -0.1221 -0.0664
   99DOPE   PO4 1178   5.469   3.215   7.003  0.1110 -0.2686 -0.3973
   99DOPE   GL1 1179   5.714   3.247   6.661 -0.1066  0.1920 -0.2582
   99DOPE   GL2 1180   5.375   3.158   6.467 -0.1281  0.2774  0.0691
   99DOPE   C1A 1181   5.770   3.249   6.202  0.1285  0.1043  0.0121
   99DOPE   D2A 1182   5.857   3.138   5.813 -0.0581  0.0923 -0.1503
   99DOPE   C3A 1183   5.742   3.235   5.433  0.2028 -0.0929  0.0683
   99DOPE   C4A 1184   5.390   3.174   5.218 -0.1781 -0.0044  0.0081
   99DOPE   C1B 1185   4.903   3.302   6.336  0.2071 -0.1019 -0.1125
   99DOPE   D2B 1186   4.581   3.593   6.208 -0.2072 -0.5223 -0.1089
   99DOPE   C3B 1187   4.416   3.702   5.827 -0.2213  0.5017  0.2057
   99DOPE   C4B 1188   4.021   3.866   5.801 -0.2890 -0.0431  0.2458
  100DOPE   NH3 1189   2.951   3.637   3.355 -0.1771 -0.1197  0.2176
  100DOPE   PO4 1190   3.341   3.889   3.140  0.1977 -0.0885  0.0438
  100DOPE   GL1 1191   3.453   3.894   3.528 -0.1215 -0.1889  0.1778
  100DOPE   GL2 1192   3.442   4.268   3.582  0.2149 -0.0596 -0.1900
  100DOPE   C1A 1193   3.393   3.920   3.970 -0.2116 -0.0850 -0.1099
  100DOPE   D2A 1194   3.703   4.070   4.214 -0.0619  0.0426  0.2779
  100DOPE   C3A 1195   3.610   4.075   4.766 -0.1961 -0.0638 -0.1980
  100DOPE   C4A 1196   3.724   3.925   5.214  0.1465 -0.5302 -0.0512
  100DOPE   C1B 1197   3.760   4.384   3.778  0.2050  0.3728  0.2849
  100DOPE   D2B 1198   4.117   4.167   3.944  0.1883 -0.1228 -0.0459
  100DOPE   C3B 1199   4.192   4.014   4.443  0.0503  0.1413 -0.2911
  100DOPE   C4B 1200   4.576   3.754   4.500  0.0827  0.2205  0.1094
  101DOPE   NH3 1201  -0.024   1.461   8.081  0.1553  0.0382 -0.2594
  101DOPE   PO4 1202   0.290   1.327   8.448 -0.1740  0.2036 -0.0197
  101DOPE   GL1 1203   0.460   1.568   8.660 -0.0081  0.2197  0.0008
  101DOPE   GL2 1204   0.769   1.672   8.772  0.1038 -0.0552  0.1002
  101DOPE   C1A 1205   0.439   1.772   9.121  0.0533  0.2262 -0.1484
  101DOPE   D2A 1206   0.470   1.745   9.485  0.1950 -0.1449  0.1906
  101DOPE   C3A 1207   0.773   1.450   9.471 -0.3143 -0.0725  0.1509
  101DOPE   C4A 1208   1.243   1.281   9.491  0.3109 -0.2895  0.2672
  101DOPE   C1B 1209   0.940   1.843   9.129  0.0426 -0.0198 -0.0370
  101DOPE   D2B 1210   1.188   1.736   9.422  0.1516  0.2428  0.1132
  101DOPE   C3B 1211   1.467   2.030   9.625 -0.2499  0.1378  0.0895
  101DOPE   C4B 1212   1.614   2.456   9.523 -0.1814  0.1686  0.0027
  102DOPE   NH3 1213   5.655   1.142   2.710  0.0981 -0.0736 -0.0675
  102DOPE   PO4 1214   5.937   1.146   2.962  0.2218 -0.0222 -0.0269
  102DOPE   GL1 1215   5.775   1.113   3.335 -0.2466 -0.0230 -0.2092
  102DOPE   GL2 1216   5.381   1.021   3.490 -0.0201 -0.2252  0.2470
  102DOPE   C1A 1217   5.706   0.916   3.870  0.1097  0.2545  0.2736
  102DOPE   D2A 1218   5.800   0.887   4.325  0.2418  0.3383  0.1264
  102DOPE   C3A 1219   5.880   0.501   4.537 -0.0004 -0.0244  0.2309
  102DOPE   C4A 1220   5.924   0.083   4.731  0.4026  0.3426 -0.4254
  102DOPE   C1B 1221   5.195   0.723   3.841 -0.3630  0.1524  0.1550
  102DOPE   D2B 1222   5.122   0.655   4.304 -0.1103 -0.1044 -0.1875
  102DOPE   C3B 1223   5.430   0.598   4.538  0.3715 -0.3842 -0.0137
  102DOPE   C4B 1224   5.593   0.563   4.991 -0.2790  0.0349  0.0396
  103DOPE   NH3 1225   3.731   3.655   3.111 -0.0424  0.6946  0.1559
  103DOPE   PO4 1226   3.416   3.423   3.362 -0.4206 -0.3452  0.0607
  103DOPE   GL1 1227   3.629   3.474   3.823 -0.1407  0.0116  0.0306
  103DOPE   GL2 1228   3.594   3.069   4.049 -0.2613 -0.2330  0.1337
  103DOPE   C1A 1229   3.461   3.535   4.292 -0.0258  0.1202  0.2201
  103DOPE   D2A 1230   3.414   3.266   4.660 -0.1384 -0.3586  0.5429
  103DOPE   C3A 1231   2.974   3.432   4.835 -0.3383  0.1566 -0.0905
  103DOPE   C4A 1232   2.556   3.674   4.837 -0.4625  0.0177  0.1242
  103DOPE   C1B 1233   3.190   3.027   4.261  0.1890 -0.0958  0.2277
  103DOPE   D2B 1234   2.983   2.906   4.641  0.5860  0.0455 -0.0792
  103DOPE   C3B 1235   2.755   3.036   5.067 -0.0832 -0.2189  0.1521
  103DOPE   C4B 1236   2.578   3.058   5.479 -0.1850 -0.2817  0.0945
  104DOPE   NH3 1237   4.428   3.076   3.513 -0.0329 -0.0145  0.0851
  104DOPE   PO4 1238   4.869   3.133   3.428 -0.2767  0.1070 -0.1395
  104DOPE   GL1 1239   4.779   3.013   3.821 -0.2272 -0.0922 -0.0686
  104DOPE   GL2 1240   5.075   2.802   3.880  0.0091  0.1908 -0.2348
  104DOPE   C1A 1241   4.649   2.772   4.169 -0.0420  0.0190 -0.1044
  104DOPE   D2A 1242   4.727   2.726   4.616  0.1275 -0.1635 -0.2814
  104DOPE   C3A 1243   4.964   2.878   4.918  0.1415 -0.0648  0.1448
  104DOPE   C4A 1244   5.005   2.838   5.386  0.0073  0.0233 -0.2610
  104DOPE   C1B 1245   5.090   3.003   4.357 -0.2193 -0.1793 -0.1608
  104DOPE   D2B 1246   5.275   3.228   4.745  0.0727  0.0425 -0.1545
  104DOPE   C3B 1247   5.678   3.068   4.860 -0.0842 -0.4762  0.1279
  104DOPE   C4B 1248   6.129   2.962   4.817  0.1342  0.2007  0.0081
  105DOPE   NH3 1249   2.993   4.241   3.234  0.0298 -0.3532 -0.0710
  105DOPE   PO4 1250   2.642   4.064   3.297  0.0479 -0.0781 -0.0201
  105DOPE   GL1 1251   2.619   3.960   3.664  0.1725  0.0232  0.0128
  105DOPE   GL2 1252   2.944   4.004   3.781  0.0510 -0.1008 -0.3044
  105DOPE   C1A 1253   2.455   4.243   3.935  0.1367 -0.3178 -0.1839
  105DOPE   D2A 1254   2.236   4.668   4.147  0.0125  0.0528 -0.0169
  105DOPE   C3A 1255   1.784   4.637   4.232  0.0283 -0.0240  0.0623
  105DOPE   C4A 1256   1.490   4.790   4.494  0.3951  0.2326  0.1722
  105DOPE   C1B 1257   2.944   4.139   4.175  0.1731  0.1499 -0.0974
  105DOPE   D2B 1258   3.236   4.005   4.454 -0.1636  0.1451 -0.0779
  105DOPE   C3B 1259   3.148   3.907   4.898 -0.2984  0.1943 -0.0852
  105DOPE   C4B 1260   2.787   3.965   5.168  0.0447  0.1832  0.0368
  106DOPE   NH3 1261   4.031   3.732   3.619 -0.0923  0.1473  0.1391
  106DOPE   PO4 1262   4.004   3.294   3.457 -0.0969  0.0283  0.4024
  106DOPE   GL1 1263   4.070   3.263   3.842 -0.1351  0.0295 -0.1491
  106DOPE   GL2 1264   4.310   3.111   4.032 -0.1438  0.0427 -0.1208
  106DOPE   C1A 1265   3.960   3.265   4.304  0.1209  0.0556 -0.2144
  106DOPE   D2A 1266   3.848   3.668   4.604 -0.1573 -0.1244  0.4184
  106DOPE   C3A 1267   3.726   3.536   4.935  0.0551 -0.1011  0.3055
  106DOPE   C4A 1268   3.523   3.207   5.087 -0.1049  0.0525 -0.5857
  106DOPE   C1B 1269   4.302   2.984   4.473  0.1958  0.0929  0.5439
  106DOPE   D2B 1270   4.474   2.952   4.921  0.3113  0.0562  0.0137
  106DOPE   C3B 1271   4.131   3.107   5.199  0.2433 -0.0747 -0.1344
  106DOPE   C4B 1272   3.782   3.023   5.457 -0.2027 -0.1916  0.3279
  107DOPE   NH3 1273   3.502   1.900   3.129 -0.1367  0.0705 -0.0045
  107DOPE   PO4 1274   3.526   1.647   3.607  0.0106  0.1379 -0.0482
  107DOPE   GL1 1275   3.649   1.705   4.054 -0.2128  0.0024 -0.3182
  107DOPE   GL2 1276   3.783   1.834   4.059  0.0808 -0.0313 -0.2288
  107DOPE   C1A 1277   3.659   1.502   4.547  0.2460 -0.3552 -0.0096
  107DOPE   D2A 1278   3.809   1.366   4.906 -0.1095  0.0806  0.1092
  107DOPE   C3A 1279   3.627   1.214   5.353  0.3564  0.0254  0.0643
  107DOPE   C4A 1280   3.530   1.431   5.716 -0.3176 -0.1694 -0.0212
  107DOPE   C1B 1281   4.074   1.779   4.396 -0.0669 -0.0007  0.3043
  107DOPE   D2B 1282   4.253   1.719   4.768 -0.0190 -0.0589  0.3931
  107DOPE   C3B 1283   4.295   1.879   5.149  0.0872  0.2917 -0.1742
  107DOPE   C4B 1284   4.193   2.062   5.504 -0.2283 -0.0062 -0.0853
  108DOPE   NH3 1285   0.835   3.626   2.592 -0.1218 -0.1613  0.1152
  108DOPE   PO4 1286   1.293   3.687   2.629 -0.1420 -0.0189 -0.0437
  108DOPE   GL1 1287   1.574   3.795   3.003  0.2736 -0.0723  0.0565
  108DOPE   GL2 1288   1.671   3.763   3.289  0.0189  0.1111 -0.4013
  108DOPE   C1A 1289   1.619   4.283   3.131  0.0825  0.0063  0.0989
  108DOPE   D2A 1290   1.795   4.600   3.355 -0.5086  0.0316 -0.1508
  108DOPE   C3A 1291   1.880   4.690   3.760  0.1624 -0.2267  0.4898
  108DOPE   C4A 1292   1.837   5.063   4.014 -0.2122 -0.0552 -0.0212
  108DOPE   C1B 1293   1.672   4.147   3.614  0.2989  0.2836  0.1434
  108DOPE   D2B 1294   1.887   4.263   3.980  0.0880  0.1159 -0.1390
  108DOPE   C3B 1295   2.147   4.265   4.375 -0.0635 -0.0339 -0.0313
  108DOPE   C4B 1296   2.544   4.104   4.535 -0.2880 -0.0499 -0.1968
  109DOPE   NH3 1297   0.744   3.592   6.643  0.1548 -0.4450  0.1380
  109DOPE   PO4 1298   1.201   3.563   6.604  0.1213  0.0752 -0.3292
  109DOPE   GL1 1299   1.045   3.208   6.393 -0.0292 -0.0998  0.0035
  109DOPE   GL2 1300   1.022   2.922   6.569 -0.0434  0.0673  0.0923
  109DOPE   C1A 1301   1.148   2.855   6.057  0.2454 -0.1796  0.1496
  109DOPE   D2A 1302   1.205   2.764   5.595  0.0915  0.1529 -0.0459
  109DOPE   C3A 1303   1.155   3.132   5.281 -0.0718  0.1004  0.1332
  109DOPE   C4A 1304   0.862   3.471   5.328 -0.0832  0.2123 -0.1971
  109DOPE   C1B 1305   1.374   2.512   6.461 -0.0224 -0.1177 -0.4113
  109DOPE   D2B 1306   1.733   2.210   6.319  0.0187 -0.2897  0.2498
  109DOPE   C3B 1307   1.974   2.228   6.660 -0.0951  0.1595 -0.1445
  109DOPE   C4B 1308   2.268   1.851   6.798  0.2973  0.1919  0.1002
  110DOPE   NH3 1309   4.587   5.624   3.147 -0.2576 -0.1056 -0.1583
  110DOPE   PO4 1310   4.257   5.402   2.946 -0.2193  0.4744  0.1699
  110DOPE   GL1 1311   4.339   5.196   3.409 -0.1227 -0.1435 -0.1783
  110DOPE   GL2 1312   4.338   4.904   3.461 -0.4857 -0.0839  0.1979
  110DOPE   C1A 1313   4.140   5.253   3.891 -0.1369  0.0175 -0.0702
  110DOPE   D2A 1314   4.119   5.226   4.216  0.2010  0.0461  0.3262
  110DOPE   C3A 1315   4.259   5.519   4.488  0.0917 -0.1009 -0.0985
  110DOPE   C4A 1316   4.098   5.693   4.844  0.0095 -0.0090  0.1420
  110DOPE   C1B 1317   4.535   4.980   3.875  0.1824  0.0021  0.1687
  110DOPE   D2B 1318   4.524   4.994   4.374 -0.0229  0.1473 -0.0436
  110DOPE   C3B 1319   4.567   4.752   4.759 -0.0839  0.1918  0.1012
  110DOPE   C4B 1320   4.650   4.853   5.106  0.1042  0.2839  0.0421
  111DOPE   NH3 1321   1.963   2.001   3.738 -0.1847  0.0441  0.0536
  111DOPE   PO4 1322   2.398   2.193   3.842  0.3807 -0.0417  0.1561
  111DOPE   GL1 1323   2.142   2.315   4.136 -0.1433  0.2050  0.0609
  111DOPE   GL2 1324   1.951   2.194   4.274  0.4216 -0.1640  0.0475
  111DOPE   C1A 1325   2.148   2.613   4.553  0.1332  0.1910 -0.2764
  111DOPE   D2A 1326   2.065   2.794   4.946  0.2297  0.1389 -0.0054
  111DOPE   C3A 1327   2.168   2.682   5.383 -0.0706 -0.0282  0.0655
  111DOPE   C4A 1328   2.121   2.504   5.830 -0.2319  0.1441 -0.2981
  111DOPE   C1B 1329   1.700   2.402   4.604  0.2783 -0.1765  0.0300
  111DOPE   D2B 1330   1.754   2.420   5.120  0.1692  0.1134  0.0107
  111DOPE   C3B 1331   1.963   2.143   5.385 -0.1327  0.1013  0.4146
  111DOPE   C4B 1332   1.594   1.905   5.585  0.1282  0.0322 -0.1220
  112DOPE   NH3 1333   0.076  -0.041   7.137  0.1890 -0.1558  0.2679
  112DOPE   PO4 1334   0.482  -0.070   7.115  0.1370  0.0827  0.0129
  112DOPE   GL1 1335   0.282   0.264   6.854  0.1562 -0.0663  0.1778
  112DOPE   GL2 1336  -0.051   0.443   6.888 -0.0702  0.4334 -0.0611
  112DOPE   C1A 1337   0.232   0.371   6.452 -0.0819  0.1953  0.1572
  112DOPE   D2A 1338   0.186   0.212   5.976 -0.0820 -0.1383 -0.4427
  112DOPE   C3A 1339  -0.152  -0.110   5.640 -0.3106  0.0478 -0.0104
  112DOPE   C4A 1340  -0.355  -0.415   5.600  0.0958 -0.1612  0.4389
  112DOPE   C1B 1341  -0.323   0.379   6.471  0.0374 -0.0090  0.0652
  112DOPE   D2B 1342  -0.142   0.688   6.150  0.1842 -0.2984  0.0877
  112DOPE   C3B 1343  -0.112   0.561   5.701 -0.0344 -0.1197  0.0914
  112DOPE   C4B 1344   0.218   0.233   5.516 -0.3239  0.4592  0.0053
  113DOPE   NH3 1345   4.733   2.196   3.163  0.3468 -0.0872  0.0018
  113DOPE   PO4 1346   4.478   1.783   3.280  0.1728  0.0542 -0.0383
  113DOPE   GL1 1347   4.674   1.873   3.655  0.2029  0.1125 -0.0045
  113DOPE   GL2 1348   4.962   1.923   3.511 -0.2904 -0.0222  0.1449
  113DOPE   C1A 1349   4.969   1.942   4.084 -0.0087 -0.0078  0.0954
  113DOPE   D2A 1350   5.078   1.713   4.410  0.0144  0.1078 -0.2581
  113DOPE   C3A 1351   5.132   1.546   4.830 -0.0147 -0.2574  0.1254
  113DOPE   C4A 1352   5.311   1.646   5.237 -0.1604 -0.1547 -0.1509
  113DOPE   C1B 1353   5.381   1.791   3.580  0.3447  0.4568  0.2762
  113DOPE   D2B 1354   5.453   1.462   3.775  0.2478 -0.1478 -0.1236
  113DOPE   C3B 1355   5.786   1.364   4.062  0.0664 -0.0288 -0.0888
  113DOPE   C4B 1356   6.063   1.322   4.328  0.1630 -0.1697  0.1959
  114DOPE   NH3 1357   1.480   5.963   2.849  0.4497  0.0752 -0.0938
  114DOPE   PO4 1358   1.312   5.506   2.858 -0.1210 -0.0102 -0.0151
  114DOPE   GL1 1359   1.508   5.237   3.129 -0.1698 -0.0259 -0.2432
  114DOPE   GL2 1360   1.609   5.093   2.924 -0.2684  0.2007 -0.0213
  114DOPE   C1A 1361   1.538   5.012   3.508 -0.1862 -0.0216  0.0450
  114DOPE   D2A 1362   1.392   4.821   3.876  0.3184 -0.1461 -0.1682
  114DOPE   C3A 1363   1.310   4.431   3.983 -0.1582  0.0696 -0.0415
  114DOPE   C4A 1364   1.459   3.958   4.035  0.2174 -0.1051  0.1975
  114DOPE   C1B 1365   1.379   4.740   3.097  0.3075 -0.0419 -0.0354
  114DOPE   D2B 1366   1.320   4.529   3.474  0.1099  0.0013  0.1472
  114DOPE   C3B 1367   1.126   4.186   3.274 -0.0134  0.1446 -0.2243
  114DOPE   C4B 1368   1.049   3.841   3.596 -0.0158  0.5345 -0.0647
  115DOPE   NH3 1369   2.920   6.363   3.059  0.1695  0.2440  0.2012
  115DOPE   PO4 1370   3.304   6.459   2.996  0.0244 -0.3784  0.1892
  115DOPE   GL1 1371   3.409   6.330   3.335 -0.1586 -0.1344  0.0467
  115DOPE   GL2 1372   3.763   6.371   3.365 -0.0118  0.0809 -0.0107
  115DOPE   C1A 1373   3.428   5.872   3.384 -0.0211 -0.2769  0.1743
  115DOPE   D2A 1374   3.425   5.513   3.642 -0.2836  0.1857  0.0198
  115DOPE   C3A 1375   3.151   5.398   3.965 -0.4691  0.2310 -0.2505
  115DOPE   C4A 1376   2.793   5.683   4.235  0.2947  0.1586  0.0900
  115DOPE   C1B 1377   3.781   6.531   3.764  0.0424  0.0407 -0.0746
  115DOPE   D2B 1378   3.829   6.685   4.231 -0.0623 -0.3164  0.0354
  115DOPE   C3B 1379   4.047   6.511   4.470  0.1676  0.0177  0.1807
  115DOPE   C4B 1380   4.418   6.393   4.676  0.1620 -0.0593 -0.2474
  116DOPE   NH3 1381   0.763   1.881   3.007  0.3096 -0.2254  0.0948
  116DOPE   PO4 1382   0.834   2.024   3.282  0.1599 -0.2400 -0.3731
  116DOPE   GL1 1383   0.707   2.059   3.731 -0.2069  0.0311 -0.3063
  116DOPE   GL2 1384   0.468   2.165   3.968 -0.2754  0.1190 -0.0843
  116DOPE   C1A 1385   0.611   1.661   3.989  0.4725 -0.2597 -0.0041
  116DOPE   D2A 1386   0.442   1.645   4.360 -0.3211 -0.1432  0.2402
  116DOPE   C3A 1387   0.099   1.454   4.471 -0.2052 -0.1747  0.0229
  116DOPE   C4A 1388  -0.234   1.333   4.882 -0.0562 -0.1428  0.1856
  116DOPE   C1B 1389   0.580   2.256   4.432 -0.0424  0.1048 -0.0033
  116DOPE   D2B 1390   0.452   2.105   4.732 -0.1421 -0.3639 -0.3990
  116DOPE   C3B 1391   0.087   1.876   4.802  0.2991  0.2098  0.2200
  116DOPE   C4B 1392  -0.144   1.828   5.057  0.1058  0.1030 -0.0269
  117DOPE   NH3 1393   1.736   1.552   3.230  0.1186 -0.0687  0.1153
  117DOPE   PO4 1394   1.671   1.137   3.360  0.0463 -0.2278  0.4976
  117DOPE   GL1 1395   1.492   1.213   3.793  0.0534 -0.0154  0.1291
  117DOPE   GL2 1396   1.227   1.391   3.879  0.3357  0.0430  0.2819
  117DOPE   C1A 1397   1.279   1.004   4.162 -0.0239  0.1333 -0.1065
  117DOPE   D2A 1398   1.310   0.997   4.592 -0.0010 -0.3145 -0.2474
  117DOPE   C3A 1399   1.424   0.664   4.820 -0.3233 -0.2527  0.1964
  117DOPE   C4A 1400   1.498   0.223   4.926  0.5075 -0.2270  0.0047
  117DOPE   C1B 1401   1.100   1.462   4.281 -0.3339  0.1284 -0.0117
  117DOPE   D2B 1402   0.797   1.327   4.608  0.0241  0.0845  0.3498
  117DOPE   C3B 1403   0.464   1.534   4.824  0.0397  0.1728 -0.2913
  117DOPE   C4B 1404   0.479   1.790   5.106 -0.1222 -0.0515  0.2841
  118DOPE   NH3 1405   1.133   1.794   7.699 -0.0947  0.1002  0.1006
  118DOPE   PO4 1406   0.790   1.994   7.855  0.1667 -0.0703  0.1319
  118DOPE   GL1 1407   1.099   1.982   8.187  0.0997  0.4467  0.2561
  118DOPE   GL2 1408   1.211   2.364   8.283 -0.0051  0.0139 -0.0204
  118DOPE   C1A 1409   1.505   2.027   8.444  0.0196 -0.3560 -0.2532
  118DOPE   D2A 1410   1.924   2.159   8.648 -0.0151  0.0014  0.0115
  118DOPE   C3A 1411   2.006   2.359   9.102 -0.3996  0.1901 -0.4309
  118DOPE   C4A 1412   2.169   2.480   9.620  0.2538 -0.1729  0.0361
  118DOPE   C1B 1413   1.578   2.484   8.530  0.0506 -0.0351 -0.0158
  118DOPE   D2B 1414   1.560   2.535   8.965  0.0223  0.5616 -0.0322
  118DOPE   C3B 1415   1.279   2.857   9.199  0.1523  0.3948  0.0178
  118DOPE   C4B 1416   0.927   3.148   9.211  0.0169 -0.0580  0.2587
  119DOPE   NH3 1417   0.762   5.476   2.763 -0.1139  0.0520  0.3110
  119DOPE   PO4 1418   0.495   5.699   3.053 -0.0237  0.0231  0.1449
  119DOPE   GL1 1419   0.482   5.851   3.551  0.1819  0.3394  0.0630
  119DOPE   GL2 1420   0.811   5.893   3.481 -0.1476 -0.1679  0.0301
  119DOPE   C1A 1421   0.605   6.102   3.944  0.1343  0.2381 -0.5078
  119DOPE   D2A 1422   0.650   6.243   4.317 -0.1759  0.0165 -0.0844
  119DOPE   C3A 1423   0.503   6.690   4.508 -0.0038 -0.1984  0.0117
  119DOPE   C4A 1424   0.527   6.907   4.805 -0.0398  0.0149 -0.1332
  119DOPE   C1B 1425   0.941   5.607   3.769 -0.2107  0.0155  0.1123
  119DOPE   D2B 1426   0.963   5.569   4.288 -0.1128  0.0187 -0.2098
  119DOPE   C3B 1427   0.571   5.756   4.587 -0.1081  0.3173  0.1148
  119DOPE   C4B 1428   0.392   6.132   4.853  0.0118  0.0604 -0.0118
  120DOPE   NH3 1429   0.669   3.704   8.168  0.1517 -0.0441 -0.0816
  120DOPE   PO4 1430   0.899   3.328   7.944  0.2974  0.2546 -0.1649
  120DOPE   GL1 1431   0.984   3.308   8.380 -0.0909  0.0385  0.1406
  120DOPE   GL2 1432   0.715   3.319   8.693  0.1849 -0.1561  0.3789
  120DOPE   C1A 1433   1.171   3.045   8.720  0.2032  0.0975  0.2834
  120DOPE   D2A 1434   1.535   3.174   8.926 -0.1356 -0.1191  0.3247
  120DOPE   C3A 1435   1.526   3.214   9.479  0.0717 -0.4725  0.0886
  120DOPE   C4A 1436   1.682   3.431   9.685 -0.0276 -0.0277  0.0995
  120DOPE   C1B 1437   0.554   3.461   9.111  0.1871 -0.0170 -0.0492
  120DOPE   D2B 1438   0.517   3.604   9.435 -0.0742 -0.2231 -0.0531
  120DOPE   C3B 1439   0.811   3.302   9.683  0.1757 -0.0403  0.0326
  120DOPE   C4B 1440   0.596   2.892   9.898 -0.1340 -0.1658 -0.3633
  121DOPE   NH3 1441   2.918   4.906   7.767 -0.1341 -0.0984 -0.0179
  121DOPE   PO4 1442   2.444   4.901   7.825 -0.0306 -0.0244 -0.0292
  121DOPE   GL1 1443   2.201   4.918   8.276  0.4174  0.0585  0.0564
  121DOPE   GL2 1444   2.361   4.703   8.529  0.0421 -0.0274 -0.2037
  121DOPE   C1A 1445   1.945   4.883   8.676 -0.0275 -0.2508  0.3549
  121DOPE   D2A 1446   2.070   4.995   9.027  0.3084 -0.4081 -0.1708
  121DOPE   C3A 1447   2.476   4.860   9.179 -0.2119 -0.0990 -0.0400
  121DOPE   C4A 1448   2.658   4.922   9.503  0.1262  0.0171  0.2780
  121DOPE   C1B 1449   2.549   4.457   8.806  0.2279  0.0060 -0.0128
  121DOPE   D2B 1450   2.461   4.358   9.332 -0.2127 -0.1023 -0.0448
  121DOPE   C3B 1451   2.165   4.177   9.595  0.3180  0.0232 -0.0869
  121DOPE   C4B 1452   1.973   3.948   9.992  0.0264  0.0294  0.0794
  122DOPE   NH3 1453   3.053   1.629   3.701  0.1321 -0.2318  0.3808
  122DOPE   PO4 1454   3.291   1.175   3.626  0.1475  0.2621 -0.0862
  122DOPE   GL1 1455   3.509   0.921   3.867  0.3429 -0.2981  0.3729
  122DOPE   GL2 1456   3.487   1.190   4.183  0.0930  0.0069  0.0048
  122DOPE   C1A 1457   3.290   0.600   4.143 -0.0830  0.1224  0.2075
  122DOPE   D2A 1458   3.393   0.530   4.563 -0.0392  0.1246  0.2163
  122DOPE   C3A 1459   3.721   0.466   4.852  0.1742  0.2701  0.1114
  122DOPE   C4A 1460   3.782   0.723   5.164 -0.0249  0.0182 -0.4943
  122DOPE   C1B 1461   3.138   0.980   4.498 -0.0954  0.0210 -0.0428
  122DOPE   D2B 1462   2.889   0.620   4.586  0.0061  0.1741  0.2183
  122DOPE   C3B 1463   3.045   0.179   4.739 -0.1228 -0.6500 -0.0485
  122DOPE   C4B 1464   3.276  -0.091   4.939 -0.0621 -0.0064 -0.0278
  123DOPE   NH3 1465   5.677   3.436   2.947  0.1947 -0.1006 -0.0905
  123DOPE   PO4 1466   6.071   3.365   3.018  0.0335 -0.4767 -0.3919
  123DOPE   GL1 1467   5.969   3.615   3.379  0.1194  0.1695  0.3123
  123DOPE   GL2 1468   5.733   3.767   3.360 -0.3376  0.2244 -0.1258
  123DOPE   C1A 1469   6.155   3.938   3.655 -0.1364  0.1138 -0.7435
  123DOPE   D2A 1470   6.382   4.119   3.948  0.3559  0.2082  0.0705
  123DOPE   C3A 1471   6.405   4.207   4.376 -0.1415  0.1726 -0.1039
  123DOPE   C4A 1472   6.303   4.270   4.769 -0.0668 -0.0555  0.2067
  123DOPE   C1B 1473   5.573   3.715   3.802  0.1262 -0.3642 -0.0160
  123DOPE   D2B 1474   5.433   3.930   4.163  0.1923 -0.0797  0.1590
  123DOPE   C3B 1475   5.575   3.827   4.600  0.0011 -0.1357  0.0170
  123DOPE   C4B 1476   5.775   3.526   4.952  0.2131 -0.4680  0.1415
  124DOPE   NH3 1477   3.775   4.883   2.488 -0.0939  0.2368  0.2467
  124DOPE   PO4 1478   3.909   4.617   2.879  0.1827  0.0767 -0.1472
  124DOPE   GL1 1479   3.849   4.632   3.361 -0.2182  0.4676  0.0535
  124DOPE   GL2 1480   3.540   4.776   3.433  0.2170 -0.1873 -0.0352
  124DOPE   C1A 1481   4.000   4.777   3.828  0.2204  0.0487  0.1957
  124DOPE   D2A 1482   4.234   4.627   4.203  0.1640 -0.0174 -0.1964
  124DOPE   C3A 1483   3.900   4.415   4.513 -0.3097  0.0606  0.1520
  124DOPE   C4A 1484   3.646   4.735   4.867  0.0193  0.0531 -0.1976
  124DOPE   C1B 1485   3.406   4.973   3.720 -0.2850  0.1195  0.2409
  124DOPE   D2B 1486   3.194   4.943   4.177 -0.4144  0.1126  0.0463
  124DOPE   C3B 1487   3.100   4.745   4.572 -0.0327 -0.2178 -0.1777
  124DOPE   C4B 1488   3.115   4.393   4.771  0.0635 -0.1127  0.2798
  125DOPE   NH3 1489   4.228   3.555   7.174 -0.0862  0.1324  0.2668
  125DOPE   PO4 1490   4.052   3.930   7.183 -0.1808 -0.0273  0.0083
  125DOPE   GL1 1491   4.063   3.838   6.803 -0.2373 -0.1793  0.3927
  125DOPE   GL2 1492   3.997   4.045   6.650  0.2699 -0.0356  0.0507
  125DOPE   C1A 1493   4.085   3.602   6.386  0.0534 -0.3625 -0.1407
  125DOPE   D2A 1494   4.151   3.295   6.242  0.3124 -0.1389  0.1027
  125DOPE   C3A 1495   4.078   3.260   5.791  0.0790 -0.0185 -0.1587
  125DOPE   C4A 1496   3.999   3.565   5.391 -0.3639 -0.1055 -0.0073
  125DOPE   C1B 1497   3.816   4.042   6.294 -0.0062 -0.0408 -0.0130
  125DOPE   D2B 1498   3.641   4.165   5.872  0.2051 -0.1354  0.0611
  125DOPE   C3B 1499   3.291   3.968   5.692  0.2837 -0.0541 -0.4266
  125DOPE   C4B 1500   3.237   4.156   5.333  0.0413  0.4423  0.1456
  126DOPE   NH3 1501   3.264   3.007   3.180  0.0903 -0.2491  0.0927
  126DOPE   PO4 1502   2.872   3.141   3.223  0.2054 -0.2202 -0.0330
  126DOPE   GL1 1503   2.712   3.154   3.614  0.0131 -0.1809  0.1103
  126DOPE   GL2 1504   2.645   3.451   3.706 -0.4251 -0.1585  0.0295
  126DOPE   C1A 1505   2.834   2.920   3.971 -0.3709 -0.1563 -0.2197
  126DOPE   D2A 1506   2.944   2.526   4.153  0.2138 -0.2625  0.0946
  126DOPE   C3A 1507   2.715   2.445   4.527 -0.3346  0.0137 -0.0205
  126DOPE   C4A 1508   2.785   2.462   4.984 -0.1849  0.1441 -0.4803
  126DOPE   C1B 1509   2.440   3.302   4.034  0.1542 -0.1114  0.1521
  126DOPE   D2B 1510   2.188   3.080   4.272  0.2299 -0.0066  0.2240
  126DOPE   C3B 1511   2.126   3.267   4.707 -0.2054 -0.2666 -0.2057
  126DOPE   C4B 1512   2.206   3.351   5.155  0.3025 -0.0294  0.0657
  127DOPE   NH3 1513   4.379   1.447   3.668 -0.2360 -0.0220 -0.1789
  127DOPE   PO4 1514   4.145   1.819   3.731  0.1675  0.0069  0.0405
  127DOPE   GL1 1515   4.421   1.806   4.055  0.1426  0.1627  0.3131
  127DOPE   GL2 1516   4.680   1.548   4.070  0.1083 -0.3799  0.1416
  127DOPE   C1A 1517   4.568   1.924   4.459  0.0770  0.1506  0.2619
  127DOPE   D2A 1518   4.638   2.025   4.871 -0.1394  0.1251  0.1836
  127DOPE   C3A 1519   4.956   2.329   4.990 -0.2760 -0.0342  0.1115
  127DOPE   C4A 1520   5.095   2.354   5.375 -0.2733 -0.0283  0.0906
  127DOPE   C1B 1521   4.655   1.474   4.533 -0.2729  0.4050  0.1734
  127DOPE   D2B 1522   4.493   1.356   4.980 -0.2279  0.3268  0.2455
  127DOPE   C3B 1523   4.787   1.650   5.179 -0.0646  0.1910 -0.2883
  127DOPE   C4B 1524   4.678   1.928   5.559 -0.1900 -0.1432 -0.0218
  128DOPE   NH3 1525   0.493   2.394   3.448 -0.2636 -0.1188 -0.1845
  128DOPE   PO4 1526   0.883   2.525   3.613 -0.0721  0.0708  0.0132
  128DOPE   GL1 1527   0.914   2.486   3.989 -0.2802  0.2711  0.0305
  128DOPE   GL2 1528   1.162   2.323   4.116  0.1145 -0.4232  0.2136
  128DOPE   C1A 1529   0.843   2.709   4.437 -0.0788  0.0573  0.2192
  128DOPE   D2A 1530   0.679   2.659   4.822 -0.0132  0.0100 -0.1330
  128DOPE   C3A 1531   0.595   2.948   5.180  0.0248 -0.2210  0.3201
  128DOPE   C4A 1532   0.776   3.070   5.617  0.1053  0.0226  0.1415
  128DOPE   C1B 1533   0.915   1.910   4.245 -0.0089  0.1413  0.2002
  128DOPE   D2B 1534   0.839   1.812   4.693 -0.0549 -0.0503 -0.2074
  128DOPE   C3B 1535   1.204   1.616   4.792 -0.1481  0.1611  0.1074
  128DOPE   C4B 1536   1.302   1.197   5.038 -0.2160  0.0630 -0.2403
  129DOPE   NH3 1537   1.994   5.330  12.145 -0.1438  0.0388  0.0517
  129DOPE   PO4 1538   1.642   5.247  12.084  0.2994  0.1049 -0.3495
  129DOPE   GL1 1539   1.412   5.122  11.743 -0.2888  0.0681  0.2005
  129DOPE   GL2 1540   1.370   4.774  11.755  0.2731 -0.1192 -0.0096
  129DOPE   C1A 1541   1.320   5.223  11.284 -0.0685  0.2442 -0.3049
  129DOPE   D2A 1542   1.381   5.170  10.895 -0.0814  0.2950 -0.0280
  129DOPE   C3A 1543   1.370   5.426  10.641  0.2308  0.1187 -0.1700
  129DOPE   C4A 1544   1.357   5.722  10.357  0.0616 -0.2529  0.0600
  129DOPE   C1B 1545   1.480   4.757  11.300  0.1478  0.4127  0.2836
  129DOPE   D2B 1546   1.653   4.803  10.941  0.1742  0.1814  0.1260
  129DOPE   C3B 1547   1.399   4.567  10.682  0.1706 -0.1621  0.0001
  129DOPE   C4B 1548   1.079   4.416  10.571 -0.2675  0.0991 -0.1198
  130DOPE   NH3 1549   5.446   1.179  12.081  0.1706 -0.0221 -0.0888
  130DOPE   PO4 1550   5.199   0.718  12.127  0.1442 -0.0699 -0.1699
  130DOPE   GL1 1551   5.116   0.501  11.772 -0.1525  0.1194  0.0035
  130DOPE   GL2 1552   5.052   0.210  11.634  0.1345  0.0202  0.0967
  130DOPE   C1A 1553   5.101   0.700  11.358  0.0982  0.0577  0.1918
  130DOPE   D2A 1554   5.595   0.700  11.287  0.2575  0.1778  0.1646
  130DOPE   C3A 1555   5.723   0.758  10.855  0.2644 -0.3082  0.2384
  130DOPE   C4A 1556   5.558   0.931  10.479 -0.4779  0.0888  0.0452
  130DOPE   C1B 1557   5.089  -0.115  11.288 -0.1094 -0.0712 -0.4281
  130DOPE   D2B 1558   5.186  -0.244  10.882 -0.3111 -0.0529 -0.0607
  130DOPE   C3B 1559   5.140  -0.076  10.543 -0.0266  0.2165  0.0491
  130DOPE   C4B 1560   4.894   0.013  10.271 -0.1606 -0.3046 -0.1924
  131DOPE   NH3 1561   3.303   4.254  11.722  0.0996 -0.0886  0.0444
  131DOPE   PO4 1562   3.038   3.862  11.965  0.0186 -0.1194  0.2908
  131DOPE   GL1 1563   2.799   4.061  11.565 -0.0721 -0.0418 -0.2254
  131DOPE   GL2 1564   3.060   3.970  11.372  0.2160  0.3418 -0.6077
  131DOPE   C1A 1565   2.665   4.276  11.200 -0.0283  0.0255  0.1127
  131DOPE   D2A 1566   2.783   4.224  10.718 -0.0605 -0.0691  0.2891
  131DOPE   C3A 1567   2.679   4.488  10.431  0.2218  0.0082  0.2361
  131DOPE   C4A 1568   2.283   4.768  10.272 -0.0588  0.1175 -0.2793
  131DOPE   C1B 1569   3.164   3.976  10.883  0.1384  0.0916  0.1532
  131DOPE   D2B 1570   3.275   4.044  10.516  0.0806 -0.3746  0.0330
  131DOPE   C3B 1571   2.891   4.110  10.268  0.0235 -0.0682  0.0824
  131DOPE   C4B 1572   2.796   4.257   9.901 -0.0196 -0.4656 -0.2515
  132DOPE   NH3 1573   0.275   5.191  12.070  0.0936  0.0173 -0.2082
  132DOPE   PO4 1574   0.170   5.656  12.119  0.2152 -0.3082 -0.1305
  132DOPE   GL1 1575   0.146   5.594  11.703 -0.1422  0.1392 -0.1969
  132DOPE   GL2 1576  -0.096   5.443  11.677  0.0980  0.2545 -0.2347
  132DOPE   C1A 1577   0.399   5.558  11.314  0.1393  0.2732 -0.2906
  132DOPE   D2A 1578   0.441   5.323  10.889 -0.2022 -0.2975 -0.4382
  132DOPE   C3A 1579   0.681   5.080  10.533  0.0995 -0.2948  0.0023
  132DOPE   C4A 1580   0.724   4.683  10.314  0.2912 -0.0772  0.4171
  132DOPE   C1B 1581   0.035   5.277  11.154  0.0864  0.3346 -0.2808
  132DOPE   D2B 1582  -0.075   5.273  10.724 -0.3331  0.1712 -0.0730
  132DOPE   C3B 1583   0.243   5.400  10.416 -0.0021 -0.1372 -0.2454
  132DOPE   C4B 1584   0.542   5.314  10.011 -0.1661  0.1253 -0.1712
  133DOPE   NH3 1585   3.128   3.437  11.717 -0.1324 -0.3142  0.1681
  133DOPE   PO4 1586   3.477   3.669  11.458  0.0754 -0.2150  0.1981
  133DOPE   GL1 1587   3.562   3.684  11.024  0.3767  0.1915 -0.4604
  133DOPE   GL2 1588   3.327   3.483  10.847  0.1735  0.0410 -0.2209
  133DOPE   C1A 1589   3.739   3.826  10.603 -0.2005  0.0792  0.0860
  133DOPE   D2A 1590   3.992   3.960  10.304  0.2098  0.1855  0.0260
  133DOPE   C3A 1591   3.789   3.913   9.880  0.1030 -0.1684 -0.0698
  133DOPE   C4A 1592   3.660   4.070   9.583  0.0206  0.1685 -0.1062
  133DOPE   C1B 1593   3.126   3.600  10.616  0.1608 -0.1256  0.1464
  133DOPE   D2B 1594   3.029   3.660  10.124 -0.1816 -0.1173 -0.1502
  133DOPE   C3B 1595   3.301   3.896  10.047 -0.0627 -0.0262 -0.1834
  133DOPE   C4B 1596   3.306   4.335  10.063  0.0325  0.2527 -0.0001
  134DOPE   NH3 1597  -0.183   2.193  11.645  0.2829  0.3178  0.0229
  134DOPE   PO4 1598  -0.449   1.964  11.772  0.0702 -0.0519  0.1334
  134DOPE   GL1 1599  -0.294   1.782  11.374 -0.1866  0.3846  0.0264
  134DOPE   GL2 1600   0.059   1.890  11.237 -0.0577 -0.0521  0.2440
  134DOPE   C1A 1601  -0.142   1.432  11.163  0.0383  0.4510 -0.1588
  134DOPE   D2A 1602   0.234   1.250  11.213 -0.3094  0.2494  0.2236
  134DOPE   C3A 1603   0.233   0.803  11.326  0.0491 -0.0864 -0.0142
  134DOPE   C4A 1604   0.232   0.454  11.029  0.0665 -0.0967 -0.2071
  134DOPE   C1B 1605   0.375   1.947  10.884  0.1021  0.0094  0.0854
  134DOPE   D2B 1606   0.800   1.744  10.676 -0.1189  0.1807 -0.3854
  134DOPE   C3B 1607   0.801   1.431  10.457 -0.1726  0.0337  0.2185
  134DOPE   C4B 1608   0.731   1.135  10.168 -0.0748  0.0832 -0.2574
  135DOPE   NH3 1609   1.447   5.795  12.127  0.3813 -0.1897  0.0399
  135DOPE   PO4 1610   1.913   5.811  11.985  0.2482 -0.4063  0.0999
  135DOPE   GL1 1611   1.871   6.124  11.594 -0.3224 -0.1654 -0.0997
  135DOPE   GL2 1612   2.115   6.076  11.480  0.0604  0.6926 -0.0792
  135DOPE   C1A 1613   1.705   6.216  11.112  0.3435  0.1818  0.2904
  135DOPE   D2A 1614   1.965   6.268  10.691  0.1349 -0.1142 -0.0824
  135DOPE   C3A 1615   2.317   6.096  10.480 -0.1280 -0.0413 -0.2487
  135DOPE   C4A 1616   2.506   5.986  10.065  0.2362 -0.1029 -0.1307
  135DOPE   C1B 1617   2.131   5.724  11.163 -0.1564 -0.1728  0.0594
  135DOPE   D2B 1618   2.181   5.823  10.836  0.1556 -0.0916 -0.0333
  135DOPE   C3B 1619   2.022   5.728  10.499 -0.0770  0.0990  0.0324
  135DOPE   C4B 1620   1.777   5.380  10.363  0.1053  0.0453  0.1863
  136DOPE   NH3 1621   4.964   2.256  11.689  0.4062 -0.0960  0.0062
  136DOPE   PO4 1622   4.757   1.898  11.735 -0.1557 -0.1484  0.0344
  136DOPE   GL1 1623   5.112   1.870  11.427 -0.1178  0.2160 -0.1693
  136DOPE   GL2 1624   5.008   2.023  11.157  0.2046  0.0318 -0.0362
  136DOPE   C1A 1625   5.306   1.620  11.013  0.0436  0.0959 -0.1060
  136DOPE   D2A 1626   5.266   1.399  10.607 -0.1351 -0.1311  0.2700
  136DOPE   C3A 1627   5.135   1.060  10.337  0.1968  0.1394 -0.2568
  136DOPE   C4A 1628   5.244   0.895   9.972 -0.0156 -0.1285 -0.1275
  136DOPE   C1B 1629   4.982   1.940  10.894  0.2038  0.3104  0.2513
  136DOPE   D2B 1630   5.016   1.966  10.432  0.0935  0.0225 -0.0308
  136DOPE   C3B 1631   4.998   1.759  10.019  0.1948 -0.0487  0.0546
  136DOPE   C4B 1632   4.863   1.689   9.726  0.1823 -0.2625 -0.0674
  137DOPE   NH3 1633   3.290   1.426  11.419  0.0273  0.0159  0.2125
  137DOPE   PO4 1634   3.398   1.016  11.479 -0.4025  0.3907 -0.0208
  137DOPE   GL1 1635   3.477   1.093  11.040  0.3286  0.1733  0.3944
  137DOPE   GL2 1636   3.372   1.422  10.923  0.1629  0.1040 -0.0461
  137DOPE   C1A 1637   3.518   0.858  10.647  0.1253 -0.0069  0.1702
  137DOPE   D2A 1638   3.650   0.823  10.187  0.0818 -0.1150  0.1347
  137DOPE   C3A 1639   3.841   0.965   9.752  0.0266 -0.1458  0.0586
  137DOPE   C4A 1640   4.084   1.233   9.530 -0.0315  0.1279  0.1703
  137DOPE   C1B 1641   3.047   1.326  10.611 -0.1836  0.0353 -0.3791
  137DOPE   D2B 1642   2.684   1.531  10.487 -0.1368  0.1094  0.1866
  137DOPE   C3B 1643   2.663   1.851  10.214 -0.0011 -0.4658 -0.0939
  137DOPE   C4B 1644   2.504   2.188   9.859  0.0183 -0.0572 -0.0729
  138DOPE   NH3 1645   6.595   3.236  12.151  0.0331 -0.0044  0.1359
  138DOPE   PO4 1646   6.237   2.992  12.119 -0.3017  0.1190  0.0817
  138DOPE   GL1 1647   6.277   3.249  11.780 -0.1046 -0.0661  0.1614
  138DOPE   GL2 1648   5.959   3.471  11.765  0.1296  0.1507 -0.0641
  138DOPE   C1A 1649   6.273   3.451  11.440 -0.3906 -0.0984  0.1601
  138DOPE   D2A 1650   6.346   3.433  10.925 -0.1024 -0.0649  0.0870
  138DOPE   C3A 1651   6.655   3.785  10.849 -0.4462  0.3575  0.0159
  138DOPE   C4A 1652   7.028   3.780  10.771  0.2400 -0.3574  0.0777
  138DOPE   C1B 1653   5.726   3.416  11.255 -0.0390 -0.1934  0.1509
  138DOPE   D2B 1654   5.523   3.390  10.819  0.6053 -0.0107 -0.1342
  138DOPE   C3B 1655   5.457   3.573  10.450  0.2052  0.0662  0.1888
  138DOPE   C4B 1656   5.475   3.643  10.015 -0.2145 -0.2445  0.0429
  139DOPE   NH3 1657   2.592   4.623  12.251 -0.0625 -0.0283  0.4182
  139DOPE   PO4 1658   2.311   4.912  11.979 -0.3018 -0.0462 -0.3685
  139DOPE   GL1 1659   2.339   5.023  11.583  0.2534  0.0013 -0.2461
  139DOPE   GL2 1660   2.478   4.776  11.320 -0.2234  0.1358 -0.0573
  139DOPE   C1A 1661   2.461   5.363  11.302 -0.1692  0.1195  0.4541
  139DOPE   D2A 1662   2.812   5.336  10.992 -0.1574  0.2472  0.1072
  139DOPE   C3A 1663   2.583   5.621  10.630 -0.1730 -0.0149 -0.2025
  139DOPE   C4A 1664   2.818   5.997  10.462  0.1742  0.0582 -0.1750
  139DOPE   C1B 1665   2.315   4.997  10.914 -0.0799  0.3430 -0.0395
  139DOPE   D2B 1666   2.225   5.280  10.503  0.1793  0.0234  0.3746
  139DOPE   C3B 1667   2.493   5.393  10.105  0.0389 -0.3393  0.0992
  139DOPE   C4B 1668   2.854   5.242   9.829  0.1454  0.2206 -0.1716
  140DOPE   NH3 1669   3.856   6.171  12.025 -0.3054  0.1159 -0.0858
  140DOPE   PO4 1670   4.284   6.115  11.844 -0.0321  0.0238  0.0581
  140DOPE   GL1 1671   4.140   5.869  11.511 -0.2782 -0.1207 -0.1391
  140DOPE   GL2 1672   3.767   5.903  11.513 -0.1406  0.2728 -0.1120
  140DOPE   C1A 1673   4.202   5.823  11.085 -0.0940  0.0036  0.1576
  140DOPE   D2A 1674   4.293   5.931  10.678  0.1946 -0.0314  0.1458
  140DOPE   C3A 1675   4.715   6.310  10.734  0.2075  0.1119 -0.2143
  140DOPE   C4A 1676   5.000   6.627  10.963  0.2051  0.3949 -0.4753
  140DOPE   C1B 1677   3.748   5.681  11.142  0.2609  0.0056 -0.1873
  140DOPE   D2B 1678   3.501   5.372  10.929 -0.1601  0.0578  0.0115
  140DOPE   C3B 1679   3.562   5.165  10.545 -0.1151  0.0217  0.0514
  140DOPE   C4B 1680   3.788   4.933  10.247 -0.0538 -0.1849  0.2763
  141DOPE   NH3 1681   4.488   0.146  11.862  0.5073  0.0768  0.2001
  141DOPE   PO4 1682   4.198   0.450  11.652 -0.0381 -0.0841  0.0903
  141DOPE   GL1 1683   4.161   0.359  11.247  0.0917  0.0719  0.0399
  141DOPE   GL2 1684   4.188  -0.016  11.448 -0.0350 -0.1445 -0.1663
  141DOPE   C1A 1685   4.221   0.352  10.784  0.1608  0.2946  0.0352
  141DOPE   D2A 1686   3.845   0.250  10.412 -0.2141  0.1303 -0.2041
  141DOPE   C3A 1687   3.538   0.347  10.124 -0.0027  0.3960  0.0111
  141DOPE   C4A 1688   3.342   0.533   9.744  0.1372 -0.3423  0.2809
  141DOPE   C1B 1689   4.556  -0.165  11.213 -0.0133 -0.1828 -0.1170
  141DOPE   D2B 1690   4.810  -0.502  11.056  0.1165  0.1149  0.0120
  141DOPE   C3B 1691   4.876  -0.544  10.603  0.0497  0.2829 -0.2956
  141DOPE   C4B 1692   4.627  -0.500  10.187  0.2136  0.2571  0.1162
  142DOPE   NH3 1693   2.310   3.130  11.639 -0.1016  0.1049 -0.1085
  142DOPE   PO4 1694   2.157   3.371  11.864 -0.3739 -0.0660  0.0542
  142DOPE   GL1 1695   2.089   3.642  11.502  0.0258 -0.3236 -0.0804
  142DOPE   GL2 1696   2.094   3.492  11.222  0.1895 -0.3959 -0.2080
  142DOPE   C1A 1697   1.768   3.873  11.333  0.1596 -0.0310 -0.2784
  142DOPE   D2A 1698   1.663   4.231  11.137 -0.2664  0.0079  0.2548
  142DOPE   C3A 1699   1.827   4.227  10.789 -0.2220  0.1225  0.0224
  142DOPE   C4A 1700   1.862   4.457  10.466 -0.1795  0.0322  0.0187
  142DOPE   C1B 1701   2.305   3.496  10.804 -0.0313 -0.1112 -0.3673
  142DOPE   D2B 1702   2.257   3.455  10.398 -0.0031  0.1145  0.2057
  142DOPE   C3B 1703   2.299   3.028  10.154 -0.0914 -0.2725 -0.1190
  142DOPE   C4B 1704   2.520   2.812   9.865 -0.2022  0.0152 -0.3532
  143DOPE   NH3 1705   6.832   5.982  11.807 -0.0622  0.1198  0.4654
  143DOPE   PO4 1706   6.397   6.126  12.017 -0.1909 -0.0220 -0.0583
  143DOPE   GL1 1707   6.460   6.176  11.593 -0.0625  0.2127  0.2001
  143DOPE   GL2 1708   6.132   5.944  11.549  0.0013 -0.4372 -0.2660
  143DOPE   C1A 1709   6.422   5.838  11.228 -0.0865  0.0178  0.2932
  143DOPE   D2A 1710   6.586   5.729  10.784 -0.0368  0.0410 -0.1889
  143DOPE   C3A 1711   6.468   5.902  10.366 -0.3620  0.2977  0.1179
  143DOPE   C4A 1712   6.563   6.278  10.265  0.1052 -0.2820 -0.1428
  143DOPE   C1B 1713   5.957   6.175  11.133  0.1475  0.0380 -0.1776
  143DOPE   D2B 1714   5.753   6.249  10.946 -0.1564 -0.0040 -0.1928
  143DOPE   C3B 1715   5.547   5.953  10.612  0.0267 -0.0412 -0.0457
  143DOPE   C4B 1716   5.695   6.033  10.237 -0.1256  0.3255 -0.0161
  144DOPE   NH3 1717   2.650   1.668  11.963 -0.2715 -0.0869 -0.0859
  144DOPE   PO4 1718   2.785   1.383  11.537  0.0834 -0.2556  0.1207
  144DOPE   GL1 1719   2.900   1.121  11.124 -0.2535  0.0560  0.1175
  144DOPE   GL2 1720   2.792   0.686  11.172 -0.0334  0.1343  0.2937
  144DOPE   C1A 1721   2.666   1.071  10.686  0.1905 -0.1258  0.1153
  144DOPE   D2A 1722   2.292   1.184  10.381 -0.0347  0.1204  0.1822
  144DOPE   C3A 1723   2.459   0.893   9.931  0.1701 -0.1265  0.1208
  144DOPE   C4A 1724   2.541   0.692   9.474  0.1353  0.2489 -0.2248
  144DOPE   C1B 1725   3.062   0.745  10.812  0.2513 -0.1300  0.0193
  144DOPE   D2B 1726   3.075   0.882  10.347 -0.0418  0.0122 -0.1059
  144DOPE   C3B 1727   2.823   1.199  10.195 -0.0279  0.3396  0.3021
  144DOPE   C4B 1728   2.478   1.419   9.991  0.1103 -0.2241  0.2160
  145DOPE   NH3 1729   2.194   6.249  11.944 -0.1064 -0.0223 -0.0287
  145DOPE   PO4 1730   1.972   6.630  12.111 -0.1283 -0.1147 -0.1081
  145DOPE   GL1 1731   1.886   6.606  11.566 -0.1503  0.0125  0.2268
  145DOPE   GL2 1732   1.871   6.860  11.400  0.1375 -0.2278 -0.2683
  145DOPE   C1A 1733   2.218   6.534  11.233  0.4392  0.1361 -0.1406
  145DOPE   D2A 1734   2.463   6.192  11.009 -0.0826  0.2725 -0.1646
  145DOPE   C3A 1735   2.667   5.853  11.077  0.1070 -0.0869 -0.0240
  145DOPE   C4A 1736   3.146   5.845  10.856  0.0260  0.1623 -0.0051
  145DOPE   C1B 1737   1.851   6.705  10.968  0.2652 -0.3437 -0.1085
  145DOPE   D2B 1738   1.692   6.660  10.552  0.2469  0.0384 -0.1019
  145DOPE   C3B 1739   1.929   6.571  10.248  0.3867 -0.3003 -0.0363
  145DOPE   C4B 1740   2.012   6.124  10.042 -0.1386 -0.0492  0.1151
  146DOPE   NH3 1741   5.622   0.669  11.842 -0.1780 -0.2048 -0.1236
  146DOPE   PO4 1742   5.877   0.912  11.994  0.5181 -0.1229 -0.0236
  146DOPE   GL1 1743   6.184   0.773  11.601  0.0284  0.2691  0.1671
  146DOPE   GL2 1744   6.254   1.031  11.594  0.0171  0.5016  0.1158
  146DOPE   C1A 1745   6.243   0.821  11.070 -0.1062  0.5209  0.2195
  146DOPE   D2A 1746   6.353   0.740  10.700  0.0725 -0.0389  0.2012
  146DOPE   C3A 1747   6.068   0.980  10.390  0.2714 -0.3622 -0.1148
  146DOPE   C4A 1748   5.669   1.177  10.125 -0.1634 -0.2349  0.0214
  146DOPE   C1B 1749   5.873   1.103  11.316  0.1170 -0.1458 -0.0128
  146DOPE   D2B 1750   5.913   1.234  10.822 -0.2703  0.1838  0.0657
  146DOPE   C3B 1751   6.416   1.317  10.716  0.1371 -0.2966 -0.2026
  146DOPE   C4B 1752   6.682   1.309  10.337 -0.2065 -0.0199  0.2161
  147DOPE   NH3 1753   4.841   2.923  12.379 -0.1276  0.4001 -0.1851
  147DOPE   PO4 1754   4.960   3.203  12.065  0.0027  0.1142 -0.1408
  147DOPE   GL1 1755   4.982   3.088  11.553  0.1334  0.1523  0.3441
  147DOPE   GL2 1756   4.915   2.730  11.339  0.1971 -0.1540 -0.1657
  147DOPE   C1A 1757   4.741   3.286  11.203  0.0532  0.0126 -0.0645
  147DOPE   D2A 1758   4.405   2.979  11.179 -0.0192  0.1605  0.1447
  147DOPE   C3A 1759   4.314   2.842  10.774  0.0952 -0.2150  0.0177
  147DOPE   C4A 1760   4.149   3.078  10.453  0.0087 -0.2671 -0.0247
  147DOPE   C1B 1761   4.859   2.774  10.908  0.2594  0.1149 -0.0340
  147DOPE   D2B 1762   4.782   2.779  10.474  0.2956 -0.1101  0.2389
  147DOPE   C3B 1763   4.597   3.108  10.312  0.0361 -0.0512  0.0431
  147DOPE   C4B 1764   4.501   3.361   9.943 -0.3413  0.0949  0.1235
  148DOPE   NH3 1765   2.402   1.150  11.807  0.1106  0.0601 -0.1271
  148DOPE   PO4 1766   2.267   1.556  11.691 -0.1207 -0.1860 -0.3311
  148DOPE   GL1 1767   1.927   1.292  11.446 -0.0424 -0.1227 -0.1373
  148DOPE   GL2 1768   1.620   1.405  11.582 -0.0499  0.1963  0.0750
  148DOPE   C1A 1769   1.834   1.381  10.947 -0.0290 -0.1838 -0.2177
  148DOPE   D2A 1770   1.792   1.238  10.517  0.1606  0.4939 -0.0975
  148DOPE   C3A 1771   1.568   1.447  10.378 -0.2425  0.0396  0.1472
  148DOPE   C4A 1772   1.242   1.723  10.405 -0.2264  0.1234 -0.1283
  148DOPE   C1B 1773   1.609   1.724  11.263 -0.1987  0.0941 -0.0513
  148DOPE   D2B 1774   1.580   1.777  10.821 -0.0257  0.2480 -0.1218
  148DOPE   C3B 1775   1.765   1.868  10.480  0.1131  0.1309 -0.2504
  148DOPE   C4B 1776   1.672   1.952  10.073 -0.1536 -0.0489  0.0836
  149DOPE   NH3 1777   1.292   2.578  11.836 -0.3201 -0.0219 -0.0249
  149DOPE   PO4 1778   1.370   3.005  12.208  0.0320 -0.0534  0.0315
  149DOPE   GL1 1779   1.402   3.138  11.757 -0.1584  0.2290 -0.0374
  149DOPE   GL2 1780   1.600   3.437  11.565  0.1914  0.2535  0.0505
  149DOPE   C1A 1781   1.335   3.042  11.282 -0.0031  0.0182  0.1110
  149DOPE   D2A 1782   1.103   3.006  10.979  0.0248 -0.0842  0.2719
  149DOPE   C3A 1783   1.236   3.139  10.577  0.2575 -0.0920  0.0673
  149DOPE   C4A 1784   1.429   3.516  10.599  0.1381  0.1342 -0.5170
  149DOPE   C1B 1785   1.559   3.507  11.077  0.2943  0.0784 -0.3512
  149DOPE   D2B 1786   1.867   3.739  10.737  0.1374  0.0338  0.1874
  149DOPE   C3B 1787   1.600   3.968  10.482  0.3272  0.2837  0.2368
  149DOPE   C4B 1788   1.505   4.241  10.220  0.1186 -0.0827  0.3147
  150DOPE   NH3 1789   1.254   1.094  11.748 -0.1150  0.1738  0.0774
  150DOPE   PO4 1790   1.122   0.713  11.953 -0.0122  0.1157  0.2641
  150DOPE   GL1 1791   0.992   0.628  11.545  0.2543  0.2408 -0.4439
  150DOPE   GL2 1792   1.155   0.616  11.422  0.1593 -0.1667  0.1968
  150DOPE   C1A 1793   0.697   0.655  11.191  0.1802 -0.0407 -0.0767
  150DOPE   D2A 1794   0.573   0.963  10.877 -0.3276 -0.0255  0.1864
  150DOPE   C3A 1795   0.795   1.127  10.921  0.2065 -0.0596 -0.0453
  150DOPE   C4A 1796   0.857   1.506  11.154 -0.5701 -0.1491  0.2411
  150DOPE   C1B 1797   0.998   0.242  11.180  0.0160  0.2588 -0.0724
  150DOPE   D2B 1798   0.814   0.214  10.783 -0.2569 -0.2984 -0.0886
  150DOPE   C3B 1799   0.388   0.097  10.719  0.1807 -0.0420  0.1625
  150DOPE   C4B 1800   0.128   0.299  10.513 -0.2540 -0.0190 -0.1634
  151DOPE   NH3 1801   3.719   3.268  11.345 -0.0439 -0.0518  0.3906
  151DOPE   PO4 1802   3.790   2.868  11.230  0.3076  0.0615  0.2342
  151DOPE   GL1 1803   3.833   3.177  10.910 -0.1060 -0.3745 -0.1696
  151DOPE   GL2 1804   4.062   3.371  10.923 -0.1879 -0.2650  0.1377
  151DOPE   C1A 1805   3.709   3.360  10.524  0.0661  0.0143 -0.1925
  151DOPE   D2A 1806   3.579   3.513  10.264  0.1636 -0.0024 -0.3016
  151DOPE   C3A 1807   3.487   3.438   9.870  0.0372 -0.2358 -0.0492
  151DOPE   C4A 1808   3.467   3.597   9.436  0.2411 -0.1745  0.1195
  151DOPE   C1B 1809   4.556   3.281  10.786  0.0281 -0.1659  0.1992
  151DOPE   D2B 1810   4.991   3.332  10.553  0.1532 -0.1249  0.4875
  151DOPE   C3B 1811   5.022   3.413  10.055 -0.2175 -0.2908 -0.1386
  151DOPE   C4B 1812   5.200   3.133   9.800  0.2819  0.0292  0.1022
  152DOPE   NH3 1813   5.050   3.644  11.901 -0.1131 -0.1431 -0.0670
  152DOPE   PO4 1814   5.466   3.788  12.054 -0.0146 -0.0622 -0.0016
  152DOPE   GL1 1815   5.477   3.721  11.565  0.1975 -0.2415  0.0421
  152DOPE   GL2 1816   5.234   3.461  11.393  0.2016  0.2186  0.3128
  152DOPE   C1A 1817   5.646   3.862  11.094 -0.0988 -0.2181 -0.0224
  152DOPE   D2A 1818   5.633   4.279  10.825 -0.0395 -0.4839  0.3556
  152DOPE   C3A 1819   5.531   4.395  10.469 -0.0569 -0.4472  0.0839
  152DOPE   C4A 1820   5.452   4.259   9.995  0.3053 -0.0115 -0.1813
  152DOPE   C1B 1821   5.170   3.756  11.025  0.5204  0.3052  0.1500
  152DOPE   D2B 1822   5.194   4.106  10.791 -0.1962 -0.0928  0.1096
  152DOPE   C3B 1823   5.148   4.031  10.349  0.1005  0.3290 -0.4048
  152DOPE   C4B 1824   4.975   4.236  10.044 -0.0943 -0.0141  0.1028
  153DOPE   NH3 1825   2.848   0.679  12.253  0.0144  0.3582  0.2240
  153DOPE   PO4 1826   2.549   0.685  11.935 -0.0668 -0.0346 -0.2841
  153DOPE   GL1 1827   2.424   0.721  11.495  0.1999 -0.0995  0.2528
  153DOPE   GL2 1828   2.124   0.847  11.419  0.2399 -0.2615  0.0269
  153DOPE   C1A 1829   2.347   0.537  11.057 -0.1398  0.0829  0.0128
  153DOPE   D2A 1830   2.234   0.227  10.645 -0.1051 -0.1411 -0.0901
  153DOPE   C3A 1831   2.541   0.138  10.279  0.0374 -0.1604  0.0190
  153DOPE   C4A 1832   2.389   0.078   9.977 -0.0988  0.0787 -0.0182
  153DOPE   C1B 1833   2.090   0.928  10.976 -0.0389 -0.0280  0.0093
  153DOPE   D2B 1834   2.003   0.723  10.617  0.0591 -0.0482 -0.1695
  153DOPE   C3B 1835   2.243   0.567  10.260 -0.0225 -0.2892  0.4453
  153DOPE   C4B 1836   2.211   0.502   9.817  0.1311  0.0359 -0.3153
  154DOPE   NH3 1837   5.700   2.519  11.775 -0.1680 -0.0446  0.2292
  154DOPE   PO4 1838   5.389   2.815  11.797  0.0175 -0.0726  0.2271
  154DOPE   GL1 1839   5.459   3.005  11.444 -0.0920 -0.1765  0.1853
  154DOPE   GL2 1840   5.754   2.854  11.384 -0.2858  0.2271 -0.3144
  154DOPE   C1A 1841   5.173   3.095  11.129  0.0537 -0.1912  0.0819
  154DOPE   D2A 1842   5.258   2.941  10.673 -0.1857  0.1032 -0.3118
  154DOPE   C3A 1843   5.349   3.079  10.364 -0.1555 -0.5210  0.1016
  154DOPE   C4A 1844   5.602   3.199  10.147  0.0765 -0.3133  0.1814
  154DOPE   C1B 1845   5.571   2.746  11.027  0.1142  0.3606 -0.0982
  154DOPE   D2B 1846   5.235   2.451  10.934  0.2665  0.0408 -0.0203
  154DOPE   C3B 1847   5.138   2.485  10.474 -0.1872 -0.0244  0.1211
  154DOPE   C4B 1848   5.079   2.627  10.057 -0.0517 -0.2348  0.2490
  155DOPE   NH3 1849   6.034   5.758  12.124  0.0229  0.0755  0.2513
  155DOPE   PO4 1850   5.575   5.525  12.110  0.3369  0.1079 -0.1236
  155DOPE   GL1 1851   5.726   5.664  11.738 -0.3778 -0.0783  0.2281
  155DOPE   GL2 1852   5.806   5.301  11.555 -0.1250 -0.2471 -0.0730
  155DOPE   C1A 1853   5.777   5.734  11.285 -0.2510  0.0623  0.0854
  155DOPE   D2A 1854   6.035   5.520  11.126  0.1864  0.1317  0.0828
  155DOPE   C3A 1855   6.013   5.831  10.713 -0.0010  0.0720 -0.0885
  155DOPE   C4A 1856   6.125   5.598  10.313 -0.1310  0.1908 -0.1233
  155DOPE   C1B 1857   5.635   5.285  11.226  0.0964  0.0222  0.3013
  155DOPE   D2B 1858   5.811   5.384  10.690  0.1734  0.3308 -0.0847
  155DOPE   C3B 1859   5.728   5.141  10.413  0.1668 -0.3000  0.4276
  155DOPE   C4B 1860   5.363   5.184  10.049  0.1702  0.3570 -0.1858
  156DOPE   NH3 1861   3.030   2.722  11.198  0.0454 -0.0705 -0.0578
  156DOPE   PO4 1862   2.825   2.981  11.491 -0.0792  0.0561 -0.0912
  156DOPE   GL1 1863   2.617   3.129  11.133  0.0551  0.0039  0.1400
  156DOPE   GL2 1864   2.926   3.103  10.913  0.0223 -0.4644  0.0012
  156DOPE   C1A 1865   2.350   3.003  10.902 -0.3096 -0.1836 -0.0491
  156DOPE   D2A 1866   2.179   2.752  10.574  0.1199  0.2916  0.0760
  156DOPE   C3A 1867   2.416   2.484  10.301  0.0920  0.2884  0.1228
  156DOPE   C4A 1868   2.170   2.174  10.219  0.0478  0.2046 -0.1196
  156DOPE   C1B 1869   2.684   3.113  10.607  0.1522  0.1021  0.0127
  156DOPE   D2B 1870   2.687   3.308  10.187  0.0397  0.0450  0.0044
  156DOPE   C3B 1871   2.779   3.432   9.757  0.0922 -0.2170  0.0432
  156DOPE   C4B 1872   2.987   3.402   9.363  0.1865  0.0890 -0.0962
  157DOPE   NH3 1873   5.503   1.655  11.875 -0.1368  0.0947 -0.2169
  157DOPE   PO4 1874   5.460   2.019  11.693  0.0391  0.0247 -0.1756
  157DOPE   GL1 1875   5.703   2.134  11.285 -0.1018  0.0430 -0.2701
  157DOPE   GL2 1876   5.943   2.442  11.242  0.2286  0.3723 -0.1194
  157DOPE   C1A 1877   5.991   2.071  10.945  0.0553 -0.2200 -0.1993
  157DOPE   D2A 1878   6.105   1.761  10.803  0.0886  0.0572 -0.3018
  157DOPE   C3A 1879   5.881   1.619  10.490 -0.3986 -0.1324 -0.3153
  157DOPE   C4A 1880   5.506   1.703  10.224  0.1646  0.0409  0.0476
  157DOPE   C1B 1881   6.040   2.611  10.915 -0.2344  0.1204 -0.3432
  157DOPE   D2B 1882   6.161   2.582  10.391  0.0299 -0.4902 -0.2523
  157DOPE   C3B 1883   6.083   2.896  10.084 -0.0068 -0.2757 -0.0222
  157DOPE   C4B 1884   6.195   3.232   9.887  0.0867  0.2527  0.0311
  158DOPE   NH3 1885   5.437   0.405  12.465 -0.0511 -0.0635 -0.2917
  158DOPE   PO4 1886   5.543   0.038  12.153 -0.0388  0.0569 -0.0313
  158DOPE   GL1 1887   5.592   0.169  11.742  0.1461 -0.0025 -0.0999
  158DOPE   GL2 1888   5.908   0.259  11.623 -0.1214  0.0193  0.4919
  158DOPE   C1A 1889   5.436   0.204  11.330  0.0718  0.2698  0.0308
  158DOPE   D2A 1890   5.507   0.353  10.877 -0.2028  0.1924 -0.3128
  158DOPE   C3A 1891   5.570   0.117  10.476  0.3910 -0.2037 -0.1534
  158DOPE   C4A 1892   5.595   0.058  10.069 -0.2443  0.2639  0.1049
  158DOPE   C1B 1893   5.957   0.388  11.173  0.1166  0.0812  0.1095
  158DOPE   D2B 1894   6.137   0.347  10.818 -0.0868  0.2202 -0.0779
  158DOPE   C3B 1895   5.865   0.494  10.394  0.1120  0.1181 -0.2943
  158DOPE   C4B 1896   5.795   0.570  10.061 -0.1191  0.1875 -0.1171
  159DOPE   NH3 1897   2.618   3.655  11.892 -0.0092  0.4413 -0.2370
  159DOPE   PO4 1898   2.652   3.494  11.511  0.1960  0.3196 -0.2425
  159DOPE   GL1 1899   2.477   3.819  11.290 -0.4326  0.0311  0.1780
  159DOPE   GL2 1900   2.689   3.735  11.045  0.0059 -0.0919  0.0341
  159DOPE   C1A 1901   2.265   4.037  10.980  0.0339  0.1054  0.2546
  159DOPE   D2A 1902   2.300   4.050  10.501 -0.0522 -0.0174 -0.2575
  159DOPE   C3A 1903   2.259   4.279  10.168  0.3890  0.2262  0.2806
  159DOPE   C4A 1904   1.908   4.472   9.991  0.1850 -0.0746  0.2299
  159DOPE   C1B 1905   2.658   3.749  10.502 -0.1698  0.2612 -0.3727
  159DOPE   D2B 1906   2.439   3.825  10.053  0.4912 -0.0159  0.0769
  159DOPE   C3B 1907   2.561   3.908   9.660 -0.0859  0.3902  0.1378
  159DOPE   C4B 1908   2.539   3.892   9.198  0.1294  0.1193  0.0242
  160DOPE   NH3 1909   0.155   2.550  11.840  0.2080  0.0273  0.1806
  160DOPE   PO4 1910   0.480   2.679  12.169 -0.1956  0.1991  0.0640
  160DOPE   GL1 1911   0.356   2.968  11.775 -0.0917 -0.2718  0.1022
  160DOPE   GL2 1912   0.468   2.801  11.457 -0.0728 -0.0564  0.1000
  160DOPE   C1A 1913   0.339   3.289  11.432  0.0792  0.0777  0.0738
  160DOPE   D2A 1914   0.542   3.292  11.024 -0.0504  0.1661 -0.0646
  160DOPE   C3A 1915   0.361   3.321  10.642 -0.0098  0.1558 -0.0809
  160DOPE   C4A 1916   0.198   3.175  10.192 -0.1118 -0.0650  0.0213
  160DOPE   C1B 1917   0.864   3.162  11.365 -0.0662 -0.0168 -0.2894
  160DOPE   D2B 1918   1.016   3.513  11.042 -0.4682  0.2535  0.0123
  160DOPE   C3B 1919   0.843   3.437  10.597 -0.1631 -0.1711 -0.2635
  160DOPE   C4B 1920   0.717   3.193  10.263  0.0006 -0.1575 -0.3183
  161DOPE   NH3 1921   3.687   1.010  12.169 -0.1082  0.1631 -0.1929
  161DOPE   PO4 1922   3.242   0.752  11.895 -0.4822  0.1063  0.0765
  161DOPE   GL1 1923   3.154   0.450  11.488 -0.1852  0.0577  0.2771
  161DOPE   GL2 1924   2.844   0.242  11.386 -0.1285  0.0076  0.1143
  161DOPE   C1A 1925   3.203   0.328  11.006 -0.1022 -0.1623 -0.2837
  161DOPE   D2A 1926   3.299   0.310  10.542  0.0785 -0.0398 -0.2517
  161DOPE   C3A 1927   3.060   0.029  10.289  0.1718  0.1818  0.4303
  161DOPE   C4A 1928   3.028  -0.020   9.884  0.2231 -0.1926  0.2011
  161DOPE   C1B 1929   2.690   0.232  10.983  0.0020 -0.0463 -0.0485
  161DOPE   D2B 1930   2.646   0.521  10.632  0.2052  0.2041 -0.0861
  161DOPE   C3B 1931   2.773   0.575  10.087  0.1630 -0.1281 -0.1946
  161DOPE   C4B 1932   2.837   0.397   9.712 -0.1365 -0.0559 -0.1005
  162DOPE   NH3 1933   4.183   4.110  11.621  0.2282  0.0706  0.0130
  162DOPE   PO4 1934   4.412   4.289  11.955  0.0340  0.0236  0.0174
  162DOPE   GL1 1935   4.614   4.380  11.650 -0.1912 -0.0772 -0.1460
  162DOPE   GL2 1936   4.444   4.468  11.332  0.3027  0.2080 -0.0904
  162DOPE   C1A 1937   4.834   4.086  11.361 -0.1311  0.0922  0.2830
  162DOPE   D2A 1938   4.711   4.214  10.909  0.1932  0.0380  0.0500
  162DOPE   C3A 1939   4.355   4.331  10.808 -0.2900  0.1638  0.1837
  162DOPE   C4A 1940   3.956   4.249  10.708 -0.1919 -0.2112  0.2179
  162DOPE   C1B 1941   4.695   4.690  11.088 -0.0784 -0.2296  0.2083
  162DOPE   D2B 1942   4.721   4.827  10.682  0.1643 -0.2376  0.1364
  162DOPE   C3B 1943   4.360   5.084  10.431  0.0988 -0.3417 -0.0191
  162DOPE   C4B 1944   4.441   5.464  10.230 -0.0715  0.1314  0.0095
  163DOPE   NH3 1945   4.158   3.024  11.642 -0.2698  0.1234  0.0939
  163DOPE   PO4 1946   4.053   3.499  11.763 -0.1098 -0.0663 -0.2084
  163DOPE   GL1 1947   4.006   3.659  11.416  0.0138  0.4656 -0.1289
  163DOPE   GL2 1948   4.403   3.686  11.327  0.0555  0.0048  0.0489
  163DOPE   C1A 1949   4.012   3.861  10.968 -0.1051 -0.0059 -0.2184
  163DOPE   D2A 1950   4.261   3.834  10.673  0.1046 -0.1942  0.0375
  163DOPE   C3A 1951   4.341   3.568  10.410 -0.0905 -0.0731 -0.2025
  163DOPE   C4A 1952   4.032   3.472  10.059 -0.3479 -0.2702  0.0702
  163DOPE   C1B 1953   4.635   3.711  11.002  0.3573 -0.1591  0.2033
  163DOPE   D2B 1954   4.822   3.800  10.659 -0.0389  0.2955  0.0242
  163DOPE   C3B 1955   4.581   4.134  10.409 -0.3031 -0.1394  0.2833
  163DOPE   C4B 1956   4.308   4.248  10.093  0.1439  0.0759 -0.0716
  164DOPE   NH3 1957   5.214   5.196  12.220  0.0683  0.2350 -0.0402
  164DOPE   PO4 1958   5.107   4.776  12.347  0.1619 -0.1972 -0.1561
  164DOPE   GL1 1959   5.164   4.754  11.911  0.3561  0.2215 -0.1823
  164DOPE   GL2 1960   5.222   5.111  11.711 -0.2930  0.3528 -0.0044
  164DOPE   C1A 1961   5.092   4.546  11.446 -0.0041 -0.0412  0.1375
  164DOPE   D2A 1962   5.320   4.197  11.313 -0.2027 -0.0257  0.2850
  164DOPE   C3A 1963   5.814   4.268  11.336  0.2315  0.3386 -0.0471
  164DOPE   C4A 1964   6.182   4.505  11.057  0.0241 -0.0065  0.2365
  164DOPE   C1B 1965   5.155   5.008  11.231  0.3870 -0.1363 -0.3185
  164DOPE   D2B 1966   5.248   5.172  10.848  0.1144  0.0695 -0.0942
  164DOPE   C3B 1967   5.274   4.953  10.533  0.0979  0.2148 -0.1687
  164DOPE   C4B 1968   5.262   4.696  10.072 -0.4830 -0.3178 -0.2964
  165DOPE   NH3 1969   3.978   2.033  11.609 -0.2578 -0.2408  0.0868
  165DOPE   PO4 1970   4.026   2.086  11.191  0.1857 -0.0401  0.2405
  165DOPE   GL1 1971   3.939   2.220  10.844  0.0852  0.0310 -0.0643
  165DOPE   GL2 1972   3.745   2.447  10.948  0.3692 -0.1671  0.2295
  165DOPE   C1A 1973   4.149   2.416  10.580 -0.1664  0.1165  0.0487
  165DOPE   D2A 1974   4.303   2.659  10.328 -0.1445  0.0978  0.2725
  165DOPE   C3A 1975   4.145   2.936  10.006  0.2407 -0.0661 -0.2524
  165DOPE   C4A 1976   3.680   3.004  10.146 -0.0615 -0.0674  0.0226
  165DOPE   C1B 1977   3.736   2.712  10.566  0.1620  0.1857 -0.1355
  165DOPE   D2B 1978   3.816   2.475  10.185  0.3322  0.0515 -0.0663
  165DOPE   C3B 1979   4.040   2.296   9.960 -0.0563  0.0656 -0.1216
  165DOPE   C4B 1980   3.945   1.926   9.668  0.0087  0.0637  0.0099
  166DOPE   NH3 1981   4.138   2.587  11.379 -0.2055  0.0461  0.0555
  166DOPE   PO4 1982   4.567   2.428  11.423 -0.0015  0.0325  0.0073
  166DOPE   GL1 1983   4.490   2.321  11.005 -0.1056  0.1946  0.0311
  166DOPE   GL2 1984   4.391   1.997  10.845  0.0024  0.0816  0.1005
  166DOPE   C1A 1985   4.694   2.305  10.633 -0.3302  0.3550 -0.0183
  166DOPE   D2A 1986   4.682   2.257  10.141 -0.2835 -0.0557 -0.1664
  166DOPE   C3A 1987   4.976   2.146   9.782 -0.2550  0.0924 -0.1019
  166DOPE   C4A 1988   5.297   2.372   9.696  0.0733 -0.2782  0.1422
  166DOPE   C1B 1989   4.275   1.893  10.446 -0.3769  0.2094  0.1767
  166DOPE   D2B 1990   4.203   1.747  10.024 -0.1394  0.0360 -0.2086
  166DOPE   C3B 1991   4.459   2.046   9.662 -0.0474 -0.5638 -0.0202
  166DOPE   C4B 1992   4.764   1.984   9.317  0.0897  0.0229 -0.1218
  167DOPE   NH3 1993   0.513   4.275  12.155  0.0012 -0.0063  0.1207
  167DOPE   PO4 1994   0.841   4.102  12.298 -0.3622  0.2524  0.2516
  167DOPE   GL1 1995   0.832   3.854  12.021  0.2202  0.0447 -0.2635
  167DOPE   GL2 1996   0.815   3.985  11.765  0.2364 -0.2470  0.0323
  167DOPE   C1A 1997   1.061   3.607  11.574 -0.2605  0.1246  0.2795
  167DOPE   D2A 1998   1.305   3.839  11.264 -0.0253  0.0505 -0.1955
  167DOPE   C3A 1999   1.355   3.951  10.917  0.3685 -0.0474 -0.0382
  167DOPE   C4A 2000   1.069   3.888  10.602 -0.1255  0.6841  0.0083
  167DOPE   C1B 2001   0.966   4.365  11.550 -0.0260 -0.0824 -0.5110
  167DOPE   D2B 2002   1.016   4.792  11.337  0.0450 -0.0895 -0.2829
  167DOPE   C3B 2003   0.980   4.791  10.872  0.0212 -0.1293 -0.4919
  167DOPE   C4B 2004   1.151   4.965  10.442 -0.0078  0.2127 -0.5629
  168DOPE   NH3 2005   3.310   4.987  12.136  0.0515 -0.0618 -0.1563
  168DOPE   PO4 2006   3.195   4.754  11.686 -0.2806  0.2752  0.3356
  168DOPE   GL1 2007   2.999   4.690  11.260  0.0515 -0.0227 -0.0324
  168DOPE   GL2 2008   3.154   4.403  11.209 -0.0836  0.0458  0.1616
  168DOPE   C1A 2009   3.106   5.013  10.825  0.0703 -0.2165 -0.2145
  168DOPE   D2A 2010   3.040   5.451  10.517 -0.3461 -0.2778 -0.1102
  168DOPE   C3A 2011   3.110   5.565  10.110 -0.1320 -0.1632  0.0172
  168DOPE   C4A 2012   3.594   5.536  10.015 -0.1208 -0.0273  0.3060
  168DOPE   C1B 2013   3.446   4.792  11.083  0.1338  0.2877 -0.2307
  168DOPE   D2B 2014   3.713   4.758  10.787  0.0246 -0.1863  0.2433
  168DOPE   C3B 2015   3.619   4.493  10.468  0.0785  0.0923  0.0189
  168DOPE   C4B 2016   3.773   4.459  10.070 -0.3516  0.1856 -0.1585
  169DOPE   NH3 2017   4.608   1.446  11.618  0.2446  0.2480 -0.0466
  169DOPE   PO4 2018   5.062   1.465  11.674 -0.2811 -0.1583 -0.0938
  169DOPE   GL1 2019   5.012   1.397  11.301 -0.3671 -0.0225 -0.0747
  169DOPE   GL2 2020   4.768   1.134  11.212  0.1287  0.0971 -0.0137
  169DOPE   C1A 2021   5.371   1.078  10.983  0.3685 -0.4293 -0.0731
  169DOPE   D2A 2022   5.152   0.702  10.721  0.0831  0.2007  0.4649
  169DOPE   C3A 2023   5.293   0.492  10.272 -0.2289  0.0188  0.1151
  169DOPE   C4A 2024   5.141   0.260   9.849  0.1966 -0.2674 -0.0930
  169DOPE   C1B 2025   4.827   1.112  10.785 -0.0053 -0.0319  0.2308
  169DOPE   D2B 2026   4.597   0.982  10.430  0.0136 -0.0599 -0.0084
  169DOPE   C3B 2027   4.722   0.752  10.123  0.0473 -0.1497  0.0339
  169DOPE   C4B 2028   4.650   0.437   9.860 -0.0353 -0.2573  0.1607
  170DOPE   NH3 2029  -0.408   3.939  12.283  0.1831 -0.0660 -0.0107
  170DOPE   PO4 2030  -0.170   3.628  12.184 -0.0596  0.3191  0.0359
  170DOPE   GL1 2031  -0.177   3.931  11.780 -0.0571 -0.0832 -0.0219
  170DOPE   GL2 2032   0.097   4.079  11.831 -0.0598  0.2850 -0.1189
  170DOPE   C1A 2033  -0.273   3.897  11.334 -0.0172 -0.2879  0.0434
  170DOPE   D2A 2034  -0.261   4.032  10.912  0.1089  0.0850  0.0496
  170DOPE   C3A 2035  -0.500   3.751  10.635 -0.0165 -0.0008  0.1799
  170DOPE   C4A 2036  -0.711   3.952  10.358  0.1686  0.1130  0.0934
  170DOPE   C1B 2037   0.304   3.750  11.614 -0.1038  0.0919  0.1226
  170DOPE   D2B 2038   0.529   3.785  11.278 -0.1291 -0.1795  0.0179
  170DOPE   C3B 2039   0.828   4.090  11.137  0.0762  0.0504  0.0066
  170DOPE   C4B 2040   1.163   4.406  11.129  0.1969 -0.1416  0.3328
  171DOPE   NH3 2041   0.680   2.411  11.779 -0.3093  0.0358 -0.0071
  171DOPE   PO4 2042   0.312   2.079  11.649 -0.1187  0.0525 -0.2297
  171DOPE   GL1 2043   0.368   2.349  11.343  0.1663  0.3067 -0.1369
  171DOPE   GL2 2044   0.133   2.407  11.046  0.1893 -0.1003 -0.1515
  171DOPE   C1A 2045   0.559   2.610  11.020  0.1352  0.0024 -0.2471
  171DOPE   D2A 2046   0.688   2.909  10.687  0.0568  0.2658 -0.1339
  171DOPE   C3A 2047   0.770   2.673  10.278 -0.0019  0.2079  0.3207
  171DOPE   C4A 2048   0.662   2.380   9.889  0.0127 -0.0825 -0.1064
  171DOPE   C1B 2049  -0.084   2.158  10.572 -0.1256 -0.0795 -0.0825
  171DOPE   D2B 2050  -0.036   1.799  10.401  0.2192  0.0481 -0.3135
  171DOPE   C3B 2051   0.466   1.758  10.339  0.0295 -0.5077  0.1485
  171DOPE   C4B 2052   0.820   2.114  10.292  0.0135 -0.0444  0.2883
  172DOPE   NH3 2053   1.711   2.203  12.136  0.0344 -0.1583  0.0005
  172DOPE   PO4 2054   1.338   1.993  11.983  0.1500  0.0179  0.1194
  172DOPE   GL1 2055   1.309   2.141  11.579  0.2289  0.0685  0.1285
  172DOPE   GL2 2056   1.060   2.173  11.529  0.0921  0.0435 -0.0057
  172DOPE   C1A 2057   1.262   2.014  11.098 -0.1930 -0.2943 -0.1928
  172DOPE   D2A 2058   1.183   2.199  10.622  0.1380 -0.0734  0.0276
  172DOPE   C3A 2059   1.523   2.318  10.406  0.0060  0.2100  0.0617
  172DOPE   C4A 2060   1.818   2.552  10.198  0.1489 -0.0084  0.1659
  172DOPE   C1B 2061   0.735   2.028  11.218 -0.4303  0.1205 -0.2799
  172DOPE   D2B 2062   0.796   2.225  10.922  0.0900 -0.0672  0.1927
  172DOPE   C3B 2063   0.418   2.333  10.605 -0.0284 -0.1322 -0.1783
  172DOPE   C4B 2064   0.259   2.273  10.164 -0.0203  0.1525  0.1349
  173DOPE   NH3 2065   2.658   1.857  11.486  0.0963 -0.0857  0.2565
  173DOPE   PO4 2066   3.099   1.913  11.493  0.0976  0.0339 -0.0062
  173DOPE   GL1 2067   3.075   1.893  11.063  0.0549  0.3810  0.2036
  173DOPE   GL2 2068   2.948   1.614  11.062 -0.0539 -0.0631 -0.2610
  173DOPE   C1A 2069   2.935   1.979  10.635 -0.0370  0.2355  0.2749
  173DOPE   D2A 2070   3.127   2.091  10.233 -0.0125 -0.1586  0.0471
  173DOPE   C3A 2071   3.093   2.006   9.820  0.0306  0.3668  0.1820
  173DOPE   C4A 2072   2.911   2.321   9.549 -0.3412  0.0241  0.1829
  173DOPE   C1B 2073   2.582   1.681  10.922 -0.4624  0.4587 -0.0135
  173DOPE   D2B 2074   2.448   2.038  10.668  0.1640  0.1640  0.3071
  173DOPE   C3B 2075   2.069   2.260  10.726 -0.0714 -0.0323  0.0674
  173DOPE   C4B 2076   1.745   2.633  10.886 -0.1930  0.2997  0.0967
  174DOPE   NH3 2077   1.739   3.253  12.121 -0.1284  0.1425 -0.1108
  174DOPE   PO4 2078   1.799   2.814  11.799  0.0984 -0.0249  0.4118
  174DOPE   GL1 2079   1.837   3.024  11.364 -0.0298 -0.1813 -0.1275
  174DOPE   GL2 2080   2.084   2.851  11.244  0.1269  0.0357  0.0831
  174DOPE   C1A 2081   1.888   3.180  10.890 -0.1101 -0.0490  0.1857
  174DOPE   D2A 2082   1.761   3.156  10.413  0.1039 -0.2466 -0.0256
  174DOPE   C3A 2083   1.796   3.504  10.223 -0.1684 -0.0654 -0.1657
  174DOPE   C4A 2084   1.471   3.796  10.027  0.3543  0.1173  0.0240
  174DOPE   C1B 2085   2.312   2.529  11.048 -0.0384 -0.0588  0.0672
  174DOPE   D2B 2086   2.703   2.498  10.805 -0.2092  0.0876 -0.1507
  174DOPE   C3B 2087   2.822   2.649  10.468 -0.1892 -0.0476 -0.1521
  174DOPE   C4B 2088   2.880   2.505  10.058 -0.4232 -0.2563 -0.3135
  175DOPE   NH3 2089   5.431   4.340  12.172 -0.1934 -0.1272  0.1119
  175DOPE   PO4 2090   5.837   4.472  12.303 -0.0524  0.1051  0.0329
  175DOPE   GL1 2091   5.667   4.819  12.052  0.2721  0.2628 -0.0751
  175DOPE   GL2 2092   5.938   4.778  11.833 -0.1637  0.1022  0.0042
  175DOPE   C1A 2093   5.509   4.600  11.582 -0.3146  0.1200 -0.1736
  175DOPE   D2A 2094   5.517   4.770  11.084  0.2236  0.1101 -0.2789
  175DOPE   C3A 2095   5.240   4.606  10.896  0.0135 -0.0800 -0.4578
  175DOPE   C4A 2096   4.994   4.484  10.526 -0.1127  0.2456  0.2734
  175DOPE   C1B 2097   6.141   4.938  11.412  0.0821  0.6180  0.0627
  175DOPE   D2B 2098   6.005   4.998  10.998 -0.1267  0.0944 -0.1717
  175DOPE   C3B 2099   5.819   4.738  10.723  0.0627  0.1839 -0.4693
  175DOPE   C4B 2100   6.061   4.396  10.575  0.0170 -0.0749  0.0782
  176DOPE   NH3 2101   0.744   0.757  12.301 -0.1193  0.0667  0.3329
  176DOPE   PO4 2102   0.584   0.524  11.884 -0.2940  0.0864  0.0897
  176DOPE   GL1 2103   0.468   0.294  11.579 -0.0047 -0.0906  0.1367
  176DOPE   GL2 2104   0.126   0.368  11.570 -0.1881  0.0773  0.4392
  176DOPE   C1A 2105   0.416  -0.033  11.249  0.0984 -0.0369  0.0157
  176DOPE   D2A 2106   0.532  -0.396  11.122 -0.0139 -0.0470  0.0093
  176DOPE   C3A 2107   0.544  -0.411  10.638  0.1320 -0.0990 -0.2387
  176DOPE   C4A 2108   0.578  -0.589  10.300 -0.1610 -0.0015 -0.0099
  176DOPE   C1B 2109  -0.061   0.128  11.269  0.0202 -0.1228  0.0477
  176DOPE   D2B 2110   0.037  -0.174  10.890  0.1923 -0.1504  0.0032
  176DOPE   C3B 2111  -0.270  -0.139  10.523 -0.2421  0.0661 -0.0177
  176DOPE   C4B 2112  -0.312   0.064  10.143 -0.1986  0.2494  0.0709
  177DOPE   NH3 2113   0.835   5.053  12.492 -0.2473  0.3752  0.3186
  177DOPE   PO4 2114   0.945   5.046  11.982 -0.1252  0.0729  0.2924
  177DOPE   GL1 2115   0.801   5.122  11.628  0.3116  0.5918 -0.0071
  177DOPE   GL2 2116   0.886   5.361  11.431  0.0062  0.3392  0.1809
  177DOPE   C1A 2117   0.573   4.978  11.228 -0.1590 -0.0293  0.0275
  177DOPE   D2A 2118   0.185   4.816  11.123 -0.2668  0.0806 -0.0729
  177DOPE   C3A 2119   0.159   4.825  10.700 -0.0628 -0.0152  0.1274
  177DOPE   C4A 2120   0.322   4.922  10.234  0.2833  0.0746 -0.3754
  177DOPE   C1B 2121   0.914   5.295  10.986  0.0661  0.3060  0.0236
  177DOPE   D2B 2122   0.837   5.652  10.790 -0.1938 -0.1152 -0.0292
  177DOPE   C3B 2123   1.047   6.060  10.532  0.0381  0.1187  0.4095
  177DOPE   C4B 2124   1.106   6.377  10.184  0.2488  0.1300 -0.0614
  178DOPE   NH3 2125   2.218   2.628  11.678  0.1453  0.1482  0.0543
  178DOPE   PO4 2126   2.157   2.442  12.017  0.0536  0.2439 -0.2044
  178DOPE   GL1 2127   1.750   2.404  11.598  0.0696 -0.0602  0.0925
  178DOPE   GL2 2128   1.534   2.630  11.382 -0.0251  0.2586  0.0493
  178DOPE   C1A 2129   1.751   2.210  11.188 -0.1091 -0.2088 -0.3484
  178DOPE   D2A 2130   2.057   1.807  11.021  0.3499 -0.2783 -0.1180
  178DOPE   C3A 2131   2.210   1.609  10.590 -0.0853 -0.0175 -0.2756
  178DOPE   C4A 2132   2.097   1.718  10.131  0.0308 -0.1162  0.1584
  178DOPE   C1B 2133   1.254   2.485  11.124  0.0268 -0.1724 -0.1330
  178DOPE   D2B 2134   1.109   2.660  10.624  0.1072 -0.2634 -0.0105
  178DOPE   C3B 2135   1.340   2.784  10.230  0.3244  0.3706 -0.0988
  178DOPE   C4B 2136   1.402   3.249  10.052  0.0998  0.3477  0.2563
  179DOPE   NH3 2137   1.813   4.786  12.132  0.3266  0.0758  0.1298
  179DOPE   PO4 2138   2.079   4.481  12.080 -0.0652  0.0388  0.0319
  179DOPE   GL1 2139   2.013   4.653  11.634  0.1079  0.0248  0.1192
  179DOPE   GL2 2140   1.841   4.912  11.626  0.0184  0.0348 -0.0720
  179DOPE   C1A 2141   2.027   4.550  11.226  0.1648  0.0470  0.3539
  179DOPE   D2A 2142   2.240   4.475  10.854 -0.0259 -0.1921 -0.1086
  179DOPE   C3A 2143   2.728   4.693  10.841 -0.0112 -0.0602  0.3144
  179DOPE   C4A 2144   2.663   5.050  10.534  0.0274  0.0593  0.0041
  179DOPE   C1B 2145   1.897   5.235  11.369  0.1662  0.0965 -0.1611
  179DOPE   D2B 2146   1.923   5.306  10.934  0.0084  0.4147 -0.0954
  179DOPE   C3B 2147   1.850   4.951  10.548  0.1803  0.2815  0.0642
  179DOPE   C4B 2148   1.555   4.777  10.215 -0.0295 -0.2478  0.1516
  180DOPE   NH3 2149   3.572   1.904  11.229  0.1641  0.0725  0.1207
  180DOPE   PO4 2150   3.263   2.313  11.134 -0.0950  0.2136  0.1501
  180DOPE   GL1 2151   3.434   2.064  10.755  0.1141 -0.0017 -0.0388
  180DOPE   GL2 2152   3.530   2.201  10.522  0.0685 -0.0516 -0.3990
  180DOPE   C1A 2153   3.351   1.738  10.510  0.5513 -0.2276  0.2437
  180DOPE   D2A 2154   3.205   1.519  10.120  0.0216 -0.1072  0.1313
  180DOPE   C3A 2155   2.930   1.564   9.879  0.0755 -0.0221  0.1280
  180DOPE   C4A 2156   2.694   1.795   9.619 -0.4099 -0.0934  0.0568
  180DOPE   C1B 2157   3.615   1.975  10.041  0.2385  0.0488  0.1314
  180DOPE   D2B 2158   3.500   2.206   9.611 -0.0462  0.0386 -0.2176
  180DOPE   C3B 2159   3.403   2.010   9.201 -0.2108  0.0211 -0.0972
  180DOPE   C4B 2160   3.542   2.042   8.751  0.0293  0.0202  0.1043
  181DOPE   NH3 2161   3.817   4.884  12.160  0.2199 -0.3667  0.0532
  181DOPE   PO4 2162   3.577   4.618  11.922  0.2550  0.1481 -0.0118
  181DOPE   GL1 2163   3.666   4.522  11.423  0.0941  0.0413  0.2372
  181DOPE   GL2 2164   3.709   4.137  11.305  0.2311 -0.1023  0.0488
  181DOPE   C1A 2165   3.962   4.530  11.156  0.0292 -0.2121  0.0242
  181DOPE   D2A 2166   4.228   4.800  10.883 -0.0152  0.0321  0.1472
  181DOPE   C3A 2167   4.189   4.618  10.432 -0.0970  0.1402 -0.6110
  181DOPE   C4A 2168   4.607   4.611  10.209 -0.0788 -0.0782  0.0214
  181DOPE   C1B 2169   3.508   4.295  10.924  0.1473  0.3225 -0.1179
  181DOPE   D2B 2170   3.233   4.513  10.718 -0.1465 -0.2351  0.0055
  181DOPE   C3B 2171   3.138   4.755  10.350  0.0990  0.0610 -0.0087
  181DOPE   C4B 2172   2.907   4.735   9.925 -0.2517 -0.0064  0.2423
  182DOPE   NH3 2173   3.662   6.924  11.736 -0.1113  0.2461 -0.0321
  182DOPE   PO4 2174   3.540   6.555  11.858  0.2606  0.0906  0.0118
  182DOPE   GL1 2175   3.733   6.449  11.519 -0.2059  0.1234 -0.2295
  182DOPE   GL2 2176   3.572   6.702  11.305 -0.1903  0.0820  0.2105
  182DOPE   C1A 2177   3.538   6.155  11.170  0.2764 -0.1696  0.1466
  182DOPE   D2A 2178   3.422   6.299  10.823  0.2377 -0.0228 -0.1400
  182DOPE   C3A 2179   3.532   6.258  10.363 -0.1386 -0.1663 -0.0121
  182DOPE   C4A 2180   3.438   6.006  10.039 -0.1080 -0.0022  0.1833
  182DOPE   C1B 2181   3.721   6.713  10.917 -0.1884 -0.0235 -0.0029
  182DOPE   D2B 2182   3.939   6.312  10.821 -0.1160 -0.2564 -0.0822
  182DOPE   C3B 2183   3.825   5.922  10.753  0.0912  0.1571 -0.1238
  182DOPE   C4B 2184   3.500   5.671  10.543 -0.0786 -0.0184 -0.0698
  183DOPE   NH3 2185   3.054   3.433  11.236  0.2774  0.0506  0.1284
  183DOPE   PO4 2186   3.276   3.134  11.287 -0.1277  0.3407 -0.1190
  183DOPE   GL1 2187   3.391   2.930  10.907 -0.1200  0.0791  0.0032
  183DOPE   GL2 2188   3.262   2.585  10.737  0.0648  0.3995  0.0890
  183DOPE   C1A 2189   3.335   3.053  10.537  0.1660  0.0199 -0.2826
  183DOPE   D2A 2190   3.206   3.174  10.254 -0.0389 -0.0467 -0.0749
  183DOPE   C3A 2191   3.019   3.053   9.953 -0.2783 -0.2904 -0.0937
  183DOPE   C4A 2192   3.004   2.938   9.574  0.0629  0.1187  0.0683
  183DOPE   C1B 2193   3.366   2.605  10.238  0.1507  0.0600 -0.3595
  183DOPE   D2B 2194   3.341   2.657   9.802  0.0020  0.0792 -0.2045
  183DOPE   C3B 2195   3.766   2.717   9.709  0.0731  0.0402 -0.0479
  183DOPE   C4B 2196   4.178   2.443   9.518  0.3635 -0.0929  0.0372
  184DOPE   NH3 2197   4.051   5.650  11.990  0.0571 -0.0273 -0.1920
  184DOPE   PO4 2198   3.695   5.389  12.154 -0.0343  0.0520  0.0139
  184DOPE   GL1 2199   3.717   5.225  11.784 -0.0241 -0.0547  0.1523
  184DOPE   GL2 2200   3.975   5.401  11.534  0.0090  0.3191 -0.2397
  184DOPE   C1A 2201   3.500   5.162  11.402 -0.0451  0.0902 -0.0917
  184DOPE   D2A 2202   3.188   5.475  11.273 -0.0230 -0.3857 -0.1186
  184DOPE   C3A 2203   3.213   5.816  11.453 -0.0609 -0.2616  0.1412
  184DOPE   C4A 2204   3.005   6.186  11.287 -0.1153  0.1217 -0.0010
  184DOPE   C1B 2205   4.382   5.384  11.281  0.2347  0.0711 -0.0075
  184DOPE   D2B 2206   4.509   5.415  10.866  0.1671  0.0161  0.0130
  184DOPE   C3B 2207   4.848   5.371  10.601 -0.1595 -0.1943 -0.1111
  184DOPE   C4B 2208   4.890   5.044  10.240 -0.3274  0.0698  0.1942
  185DOPE   NH3 2209   4.617   4.738  11.989  0.2602 -0.1401  0.2458
  185DOPE   PO4 2210   4.771   5.164  11.988  0.1921 -0.1617 -0.2442
  185DOPE   GL1 2211   4.762   5.312  11.621 -0.3030 -0.1659 -0.1229
  185DOPE   GL2 2212   4.683   4.970  11.476 -0.0488 -0.2784 -0.0253
  185DOPE   C1A 2213   4.910   5.485  11.225 -0.1242  0.1362  0.0418
  185DOPE   D2A 2214   5.271   5.698  11.032  0.4737 -0.1622  0.1406
  185DOPE   C3A 2215   5.332   5.506  10.499  0.2125 -0.2630 -0.0480
  185DOPE   C4A 2216   5.632   5.555  10.180  0.3380 -0.0158 -0.0278
  185DOPE   C1B 2217   4.267   4.897  11.435  0.1579  0.1286 -0.1849
  185DOPE   D2B 2218   3.940   5.032  11.211  0.0301 -0.0312  0.1088
  185DOPE   C3B 2219   4.005   5.255  10.867 -0.3410  0.2223 -0.0415
  185DOPE   C4B 2220   3.997   5.500  10.540 -0.0294 -0.0040 -0.0461
  186DOPE   NH3 2221   1.531   0.465  11.799  0.2026 -0.1558 -0.2177
  186DOPE   PO4 2222   1.671   0.845  11.640  0.1311 -0.0479  0.0445
  186DOPE   GL1 2223   1.620   0.983  11.224  0.0345 -0.1298 -0.0142
  186DOPE   GL2 2224   1.354   1.193  11.244 -0.1071 -0.0379 -0.3544
  186DOPE   C1A 2225   1.572   0.856  10.744  0.5325 -0.1387  0.0013
  186DOPE   D2A 2226   1.477   0.843  10.300  0.0371 -0.1855  0.0352
  186DOPE   C3A 2227   1.231   1.195  10.013  0.1351  0.0060  0.0018
  186DOPE   C4A 2228   1.300   1.624   9.902 -0.1721  0.0608 -0.0931
  186DOPE   C1B 2229   1.250   1.325  10.900  0.0897 -0.0242 -0.3018
  186DOPE   D2B 2230   1.187   1.165  10.585  0.0381  0.0225  0.0500
  186DOPE   C3B 2231   0.913   0.735  10.539  0.0492  0.0750  0.1576
  186DOPE   C4B 2232   0.464   0.664  10.470 -0.0312 -0.0185  0.1025
  187DOPE   NH3 2233   4.493   0.830  11.473 -0.2288 -0.0581  0.0272
  187DOPE   PO4 2234   4.222   1.160  11.397  0.0481 -0.0897 -0.0189
  187DOPE   GL1 2235   4.237   0.861  10.992 -0.1263 -0.1656 -0.2728
  187DOPE   GL2 2236   4.005   0.845  10.835  0.2280  0.3824 -0.0795
  187DOPE   C1A 2237   4.628   0.648  10.869  0.2144 -0.0342  0.1808
  187DOPE   D2A 2238   4.805   0.460  10.512  0.2540  0.3406  0.3378
  187DOPE   C3A 2239   4.463   0.298  10.284  0.3060  0.2298 -0.2195
  187DOPE   C4A 2240   4.301  -0.159  10.302 -0.0844 -0.2939  0.4043
  187DOPE   C1B 2241   4.116   0.693  10.410  0.2768 -0.4356  0.0821
  187DOPE   D2B 2242   4.105   0.511  10.004 -0.1278  0.1613  0.2787
  187DOPE   C3B 2243   3.932   0.040   9.972 -0.0357  0.0387 -0.0192
  187DOPE   C4B 2244   3.910  -0.424  10.169 -0.0345  0.0637  0.1632
  188DOPE   NH3 2245   0.542   6.382  12.034  0.3837 -0.3584  0.3322
  188DOPE   PO4 2246   0.899   6.088  11.894 -0.2416  0.0025 -0.1270
  188DOPE   GL1 2247   0.837   5.866  11.477  0.0193  0.0620 -0.1471
  188DOPE   GL2 2248   0.913   6.222  11.364 -0.2341  0.2001 -0.2564
  188DOPE   C1A 2249   1.169   5.700  11.211 -0.2165 -0.0333 -0.1602
  188DOPE   D2A 2250   1.564   5.622  11.063 -0.1111  0.0756 -0.3110
  188DOPE   C3A 2251   1.667   5.866  10.765  0.3119  0.0622  0.1262
  188DOPE   C4A 2252   1.581   6.179  10.389 -0.0160  0.0831 -0.1033
  188DOPE   C1B 2253   1.100   6.144  10.998  0.3685  0.2896  0.0728
  188DOPE   D2B 2254   1.335   6.430  10.749 -0.0191  0.1256 -0.0485
  188DOPE   C3B 2255   1.337   6.816  10.856 -0.3371  0.0189  0.0442
  188DOPE   C4B 2256   1.127   7.231  10.974  0.2154  0.0959 -0.2292
  189DOPE   NH3 2257  -0.325   4.901  12.433  0.0537  0.1986  0.0175
  189DOPE   PO4 2258   0.011   4.825  12.316 -0.1911 -0.1726 -0.1770
  189DOPE   GL1 2259   0.050   4.721  11.833 -0.0219  0.3553  0.4061
  189DOPE   GL2 2260   0.250   5.009  11.629 -0.1448  0.0418 -0.1156
  189DOPE   C1A 2261  -0.029   4.512  11.508  0.0270  0.0411  0.0419
  189DOPE   D2A 2262   0.196   4.129  11.233  0.1182  0.2049 -0.0445
  189DOPE   C3A 2263   0.160   4.233  10.750 -0.1597  0.0795  0.2735
  189DOPE   C4A 2264  -0.027   4.026  10.409  0.0130  0.0119 -0.0072
  189DOPE   C1B 2265   0.537   4.656  11.615  0.0899  0.1992 -0.2749
  189DOPE   D2B 2266   0.563   4.449  11.198  0.0135 -0.3280  0.0295
  189DOPE   C3B 2267   0.564   4.463  10.797 -0.2511  0.0706  0.0377
  189DOPE   C4B 2268   0.552   4.214  10.448  0.0412  0.3737 -0.2368
  190DOPE   NH3 2269   3.752   1.330  11.699 -0.0488 -0.2895 -0.1720
  190DOPE   PO4 2270   3.820   1.503  11.318 -0.0404  0.2248  0.1135
  190DOPE   GL1 2271   3.852   1.670  10.851  0.2495  0.4753  0.1673
  190DOPE   GL2 2272   3.836   1.310  10.723  0.0808  0.0525 -0.0311
  190DOPE   C1A 2273   3.839   1.616  10.322  0.2680  0.1089 -0.2996
  190DOPE   D2A 2274   3.751   1.488   9.901  0.0093 -0.1105  0.0531
  190DOPE   C3A 2275   3.463   1.666   9.699  0.1291 -0.0378  0.3487
  190DOPE   C4A 2276   3.151   1.600   9.362 -0.1107 -0.2816  0.0254
  190DOPE   C1B 2277   3.518   1.247  10.358 -0.1107  0.0771 -0.1128
  190DOPE   D2B 2278   3.336   1.167   9.842  0.0827  0.0702  0.0767
  190DOPE   C3B 2279   3.048   1.075   9.589  0.0165 -0.1055 -0.4725
  190DOPE   C4B 2280   2.629   1.272   9.469 -0.3226 -0.1360 -0.1246
  191DOPE   NH3 2281   4.540   1.938  11.319  0.5338 -0.1632 -0.1783
  191DOPE   PO4 2282   4.274   1.642  11.273 -0.3357 -0.1825 -0.1621
  191DOPE   GL1 2283   4.389   1.461  10.880  0.0858  0.3374 -0.1129
  191DOPE   GL2 2284   4.692   1.547  10.935  0.1330 -0.1120 -0.0473
  191DOPE   C1A 2285   4.268   1.317  10.413 -0.0612 -0.0554  0.1276
  191DOPE   D2A 2286   4.063   1.174  10.161 -0.2529 -0.3941 -0.0065
  191DOPE   C3A 2287   4.343   0.971   9.916  0.1018 -0.0664 -0.0561
  191DOPE   C4A 2288   4.332   0.684   9.581  0.1717 -0.3683 -0.0080
  191DOPE   C1B 2289   4.691   1.599  10.433 -0.1889 -0.2541  0.1873
  191DOPE   D2B 2290   4.575   1.359  10.090  0.2336 -0.0566 -0.2459
  191DOPE   C3B 2291   4.892   1.244   9.858  0.0749 -0.1028 -0.3484
  191DOPE   C4B 2292   5.270   1.383   9.873  0.0524  0.3156  0.0475
  192DOPE   NH3 2293   5.802   3.016  11.852  0.1804 -0.1128  0.1470
  192DOPE   PO4 2294   6.131   2.706  11.681 -0.0682  0.2805  0.1517
  192DOPE   GL1 2295   6.327   2.973  11.399 -0.2169  0.1165  0.1746
  192DOPE   GL2 2296   6.110   3.088  11.209  0.0879  0.1545  0.1196
  192DOPE   C1A 2297   6.548   2.957  11.021  0.3134  0.0141  0.0106
  192DOPE   D2A 2298   6.298   2.987  10.694 -0.0372 -0.1018 -0.0764
  192DOPE   C3A 2299   6.166   3.316  10.420 -0.0256 -0.0380  0.2236
  192DOPE   C4A 2300   6.172   3.708  10.097  0.1143  0.0759  0.1149
  192DOPE   C1B 2301   5.907   3.142  10.895  0.0446  0.2180 -0.0553
  192DOPE   D2B 2302   5.798   2.895  10.502 -0.0185 -0.1381 -0.0436
  192DOPE   C3B 2303   5.632   2.468  10.627 -0.0580 -0.0681  0.0134
  192DOPE   C4B 2304   5.479   2.023  10.636  0.1318  0.0700 -0.1786
  193DOPE   NH3 2305   5.280   4.491   8.632 -0.0249  0.2540 -0.2834
  193DOPE   PO4 2306   5.674   4.540   8.389 -0.0474  0.2489  0.0313
  193DOPE   GL1 2307   5.824   4.630   8.778  0.0151 -0.0862 -0.6502
  193DOPE   GL2 2308   5.616   4.864   8.811  0.3259  0.2441  0.1183
  193DOPE   C1A 2309   5.877   4.490   9.172 -0.0205  0.0704  0.0988
  193DOPE   D2A 2310   5.793   4.349   9.632  0.1914  0.0511  0.2229
  193DOPE   C3A 2311   5.683   3.848   9.533  0.1806 -0.3717  0.5837
  193DOPE   C4A 2312   5.869   3.571   9.162  0.0944  0.0477  0.0506
  193DOPE   C1B 2313   5.656   5.028   9.237 -0.3208 -0.0944  0.1005
  193DOPE   D2B 2314   5.591   4.798   9.736  0.1156  0.0106  0.1670
  193DOPE   C3B 2315   5.757   4.620  10.102  0.3581 -0.0202 -0.0721
  193DOPE   C4B 2316   6.029   4.274  10.111 -0.1700  0.0930  0.0770
  194DOPE   NH3 2317   0.995   4.141   8.266  0.1029 -0.0857  0.2160
  194DOPE   PO4 2318   0.589   4.228   8.127  0.1634  0.0462 -0.0965
  194DOPE   GL1 2319   0.544   4.162   8.555  0.0170  0.3064  0.2488
  194DOPE   GL2 2320   0.771   3.898   8.755  0.0209  0.0890  0.0073
  194DOPE   C1A 2321   0.562   4.414   8.940  0.0431 -0.1648  0.0839
  194DOPE   D2A 2322   0.635   4.468   9.376  0.2130 -0.2597  0.2972
  194DOPE   C3A 2323   0.696   4.472   9.817 -0.0292 -0.0686 -0.3734
  194DOPE   C4A 2324   1.040   4.128  10.042 -0.2904  0.0019 -0.2473
  194DOPE   C1B 2325   0.758   3.942   9.181  0.0076 -0.0432 -0.0897
  194DOPE   D2B 2326   0.853   4.038   9.578 -0.2857  0.1244  0.0863
  194DOPE   C3B 2327   0.690   3.827   9.812 -0.2573  0.0362  0.1401
  194DOPE   C4B 2328   0.509   3.642  10.242  0.0646  0.0723 -0.1914
  195DOPE   NH3 2329   0.395   1.113   3.197 -0.2400  0.3992 -0.0925
  195DOPE   PO4 2330   0.479   0.671   3.394 -0.1348  0.2898  0.1874
  195DOPE   GL1 2331   0.458   0.582   3.791 -0.1122  0.0273 -0.0341
  195DOPE   GL2 2332   0.174   0.368   3.740 -0.3110 -0.3888  0.1629
  195DOPE   C1A 2333   0.421   0.748   4.240 -0.1826 -0.1719 -0.1398
  195DOPE   D2A 2334   0.403   1.022   4.583 -0.1943  0.1098 -0.0249
  195DOPE   C3A 2335   0.483   1.030   4.971  0.0560  0.1601 -0.1832
  195DOPE   C4A 2336   0.737   1.305   5.238 -0.1093  0.1072  0.2131
  195DOPE   C1B 2337   0.264   0.182   4.097  0.0081 -0.0902 -0.2699
  195DOPE   D2B 2338   0.213  -0.100   4.396  0.1799  0.0935  0.0516
  195DOPE   C3B 2339  -0.131  -0.241   4.660  0.1334  0.1809 -0.1325
  195DOPE   C4B 2340  -0.534  -0.402   4.820 -0.2035 -0.0561 -0.1258
  196DOPE   NH3 2341   3.964   6.139   7.925  0.1910  0.0092  0.0766
  196DOPE   PO4 2342   4.160   5.852   7.936  0.0985  0.2754  0.0970
  196DOPE   GL1 2343   4.226   5.859   8.374 -0.0189 -0.1311 -0.0533
  196DOPE   GL2 2344   4.154   6.152   8.464  0.1026  0.0405  0.0472
  196DOPE   C1A 2345   4.334   5.923   8.823  0.3754  0.0039 -0.2620
  196DOPE   D2A 2346   4.449   6.003   9.347  0.3521 -0.1317 -0.1311
  196DOPE   C3A 2347   4.286   5.840   9.720 -0.0453  0.0153  0.1033
  196DOPE   C4A 2348   4.084   5.465   9.899 -0.0863  0.1419  0.0385
  196DOPE   C1B 2349   3.870   6.299   8.713  0.0003  0.0357  0.0354
  196DOPE   D2B 2350   3.603   6.535   8.854 -0.2411 -0.3180  0.7153
  196DOPE   C3B 2351   3.621   6.671   9.241  0.2106 -0.3088 -0.0371
  196DOPE   C4B 2352   3.879   6.814   9.585 -0.0316 -0.0459  0.3322
  197DOPE   NH3 2353   5.524   2.481   8.107  0.0849  0.2861 -0.1015
  197DOPE   PO4 2354   5.444   2.083   7.942  0.1106  0.0430  0.2987
  197DOPE   GL1 2355   5.338   1.962   8.302 -0.0034  0.5208 -0.1421
  197DOPE   GL2 2356   5.279   2.194   8.513  0.0653  0.1864 -0.0186
  197DOPE   C1A 2357   4.945   1.801   8.593  0.1219  0.1599  0.2234
  197DOPE   D2A 2358   4.634   1.654   8.924  0.0884 -0.1870  0.3389
  197DOPE   C3A 2359   4.388   1.841   9.044 -0.0224  0.0372 -0.0977
  197DOPE   C4A 2360   4.137   2.000   9.220  0.0019  0.1493 -0.0107
  197DOPE   C1B 2361   4.976   2.288   8.851 -0.0168 -0.1353  0.0334
  197DOPE   D2B 2362   4.589   2.431   9.140 -0.3045  0.1810  0.3577
  197DOPE   C3B 2363   4.232   2.491   9.002  0.0217 -0.3053  0.0425
  197DOPE   C4B 2364   3.811   2.371   9.052  0.1431 -0.2275 -0.2364
  198DOPE   NH3 2365   3.732   2.167   3.583  0.1045  0.1602 -0.0003
  198DOPE   PO4 2366   3.285   2.114   3.649 -0.1800  0.1830 -0.2173
  198DOPE   GL1 2367   3.257   2.061   4.036 -0.0720  0.4077 -0.2376
  198DOPE   GL2 2368   2.896   1.974   4.114 -0.3619  0.1976 -0.1128
  198DOPE   C1A 2369   3.383   1.928   4.546  0.1900  0.1593 -0.1340
  198DOPE   D2A 2370   3.797   1.872   4.906  0.1440 -0.3995 -0.1862
  198DOPE   C3A 2371   3.797   2.182   5.248  0.0189 -0.1869  0.1166
  198DOPE   C4A 2372   3.561   2.408   5.483 -0.1870  0.1896  0.0057
  198DOPE   C1B 2373   2.938   1.973   4.618  0.3351  0.0519  0.1405
  198DOPE   D2B 2374   2.637   1.904   4.929 -0.0386 -0.2105 -0.0850
  198DOPE   C3B 2375   2.260   1.820   5.098 -0.0880  0.0956 -0.1129
  198DOPE   C4B 2376   2.066   1.621   5.387 -0.0071  0.1955 -0.0335
  199DOPE   NH3 2377   6.560   3.867   7.983 -0.1998  0.0905 -0.0579
  199DOPE   PO4 2378   6.314   3.491   8.178 -0.0122 -0.1107 -0.0194
  199DOPE   GL1 2379   6.085   3.554   8.522 -0.0208 -0.0257  0.1970
  199DOPE   GL2 2380   5.750   3.711   8.556  0.2459  0.0883  0.0209
  199DOPE   C1A 2381   6.169   3.836   8.827 -0.2794 -0.3829  0.4132
  199DOPE   D2A 2382   6.161   4.052   9.191 -0.1367  0.1918 -0.0002
  199DOPE   C3A 2383   6.309   4.087   9.640 -0.3717 -0.0875  0.2361
  199DOPE   C4A 2384   6.667   4.067   9.933  0.0409  0.1891 -0.0877
  199DOPE   C1B 2385   5.419   3.718   8.928 -0.1011  0.0479 -0.0787
  199DOPE   D2B 2386   5.064   3.883   9.148 -0.2153  0.1797  0.0078
  199DOPE   C3B 2387   4.818   3.680   9.471  0.2947  0.3252 -0.3339
  199DOPE   C4B 2388   4.668   3.810   9.887  0.1018  0.2176 -0.1019
  200DOPE   NH3 2389   3.783   0.261   2.988  0.1563 -0.1174 -0.2197
  200DOPE   PO4 2390   3.981   0.683   3.061  0.0482 -0.4746 -0.1054
  200DOPE   GL1 2391   4.194   0.416   3.258  0.3722 -0.3014 -0.1956
  200DOPE   GL2 2392   4.084   0.478   3.528 -0.0228 -0.0073  0.1986
  200DOPE   C1A 2393   4.247   0.045   3.499  0.2119 -0.0903 -0.0810
  200DOPE   D2A 2394   4.308  -0.478   3.682 -0.0471  0.2170  0.0434
  200DOPE   C3A 2395   4.034  -0.813   3.618 -0.0525 -0.1152  0.2696
  200DOPE   C4A 2396   3.862  -1.248   3.456 -0.0319  0.4482  0.2819
  200DOPE   C1B 2397   3.840   0.629   3.857 -0.1258  0.0704 -0.2667
  200DOPE   D2B 2398   3.742   0.837   4.330 -0.0623  0.1871  0.3332
  200DOPE   C3B 2399   3.641   0.944   4.695  0.0605  0.1534  0.0756
  200DOPE   C4B 2400   3.307   1.080   4.945 -0.1955 -0.3244  0.1418
  201DOPE   NH3 2401   0.041   0.952   8.686 -0.1642  0.4921 -0.2746
  201DOPE   PO4 2402   0.502   0.843   8.512  0.0959 -0.0272 -0.0628
  201DOPE   GL1 2403   0.831   0.648   8.848  0.0543  0.0181  0.0422
  201DOPE   GL2 2404   1.095   0.535   8.781 -0.2368 -0.0847 -0.0926
  201DOPE   C1A 2405   0.699   0.737   9.240  0.0349  0.2373  0.1766
  201DOPE   D2A 2406   0.928   0.893   9.686  0.4882 -0.4368 -0.0781
  201DOPE   C3A 2407   1.238   0.636   9.866 -0.1636 -0.0355 -0.1739
  201DOPE   C4A 2408   1.228   0.414  10.241  0.2972 -0.1546 -0.0177
  201DOPE   C1B 2409   1.431   0.699   8.945  0.1493  0.2092  0.2167
  201DOPE   D2B 2410   1.570   0.843   9.320  0.2127 -0.0459 -0.0235
  201DOPE   C3B 2411   1.575   0.999   9.730 -0.2168  0.0354  0.3903
  201DOPE   C4B 2412   1.885   1.281  10.009 -0.1103  0.2785 -0.3986
  202DOPE   NH3 2413   5.655   3.603   8.118  0.2996 -0.0190  0.2451
  202DOPE   PO4 2414   5.291   3.362   7.911  0.2344  0.2561 -0.2052
  202DOPE   GL1 2415   5.190   3.566   8.273 -0.0439  0.2840  0.0326
  202DOPE   GL2 2416   5.360   3.369   8.448  0.0431 -0.1105  0.0266
  202DOPE   C1A 2417   4.990   3.719   8.681  0.1040  0.1861  0.3632
  202DOPE   D2A 2418   4.620   3.483   8.962  0.0037 -0.0154 -0.0854
  202DOPE   C3A 2419   4.291   3.470   9.377 -0.0365  0.4086  0.2122
  202DOPE   C4A 2420   4.174   3.857   9.609  0.0067 -0.1857  0.0271
  202DOPE   C1B 2421   5.578   3.215   8.815  0.0114 -0.1907  0.0408
  202DOPE   D2B 2422   5.686   3.051   9.197  0.0105 -0.1408 -0.0628
  202DOPE   C3B 2423   5.232   2.931   9.367 -0.3034  0.2257 -0.1235
  202DOPE   C4B 2424   4.832   3.141   9.442 -0.0501 -0.1675  0.0653
  203DOPE   NH3 2425   5.289   1.765   7.415 -0.0600 -0.2006 -0.0149
  203DOPE   PO4 2426   4.861   1.946   7.271 -0.1579  0.2108  0.1430
  203DOPE   GL1 2427   4.955   1.867   6.849  0.0617 -0.0200 -0.0241
  203DOPE   GL2 2428   5.110   1.933   6.528 -0.0432 -0.1679 -0.0880
  203DOPE   C1A 2429   4.626   1.846   6.544  0.0243 -0.2605 -0.1251
  203DOPE   D2A 2430   4.237   2.046   6.700  0.0711 -0.2704  0.1013
  203DOPE   C3A 2431   3.813   2.090   6.371  0.2381  0.1392 -0.1190
  203DOPE   C4A 2432   3.667   1.720   6.171 -0.0077 -0.2029  0.1661
  203DOPE   C1B 2433   5.189   1.924   6.117 -0.2427  0.1474  0.2524
  203DOPE   D2B 2434   5.190   1.907   5.686  0.1335  0.0843 -0.0068
  203DOPE   C3B 2435   5.514   2.117   5.553  0.0851 -0.1611  0.0758
  203DOPE   C4B 2436   5.724   2.143   5.100  0.1465  0.1781  0.0608
  204DOPE   NH3 2437   0.831   2.529   7.916  0.2348 -0.0678 -0.2041
  204DOPE   PO4 2438   0.596   2.260   8.226 -0.2053  0.1153 -0.0308
  204DOPE   GL1 2439   0.806   2.195   8.540 -0.2287 -0.2685  0.0180
  204DOPE   GL2 2440   1.068   2.074   8.661  0.0136 -0.1213  0.1099
  204DOPE   C1A 2441   0.617   2.189   8.948  0.2336  0.0822  0.1114
  204DOPE   D2A 2442   0.558   2.212   9.406 -0.0930 -0.2051  0.3655
  204DOPE   C3A 2443   0.906   1.960   9.728  0.2846  0.1991  0.1178
  204DOPE   C4A 2444   0.774   1.604   9.954 -0.0645  0.1132 -0.2384
  204DOPE   C1B 2445   1.510   1.972   8.905 -0.3004 -0.1679 -0.0130
  204DOPE   D2B 2446   1.560   2.057   9.160  0.0869 -0.1969  0.1656
  204DOPE   C3B 2447   2.033   1.933   9.379 -0.1353  0.1797  0.1512
  204DOPE   C4B 2448   2.240   1.785   9.690 -0.1906  0.2202  0.4124
  205DOPE   NH3 2449   1.418   2.639   7.406  0.0209  0.1092  0.0626
  205DOPE   PO4 2450   1.249   2.296   7.743  0.0193  0.0018 -0.0144
  205DOPE   GL1 2451   1.630   2.112   7.983  0.0091  0.1435 -0.0930
  205DOPE   GL2 2452   1.849   1.942   7.772  0.0143 -0.1377 -0.0283
  205DOPE   C1A 2453   2.049   2.261   8.127 -0.1764  0.2831 -0.0910
  205DOPE   D2A 2454   2.089   2.592   8.399  0.1119  0.3050 -0.1130
  205DOPE   C3A 2455   2.329   2.492   8.763 -0.0689 -0.1991 -0.0079
  205DOPE   C4A 2456   2.496   2.752   9.121 -0.1113 -0.3901 -0.1227
  205DOPE   C1B 2457   2.180   1.960   7.387 -0.0007  0.3356  0.3513
  205DOPE   D2B 2458   2.631   1.925   7.547 -0.0334 -0.0273 -0.0434
  205DOPE   C3B 2459   2.978   2.050   7.384 -0.4345  0.0981  0.0761
  205DOPE   C4B 2460   3.094   1.525   7.295  0.1836  0.4380 -0.0627
  206DOPE   NH3 2461   5.071   6.115   8.362 -0.0506  0.4643 -0.2104
  206DOPE   PO4 2462   4.628   6.096   8.141 -0.3517 -0.0989  0.1416
  206DOPE   GL1 2463   4.588   6.372   8.535 -0.1615 -0.1093  0.0692
  206DOPE   GL2 2464   4.781   6.176   8.730  0.1015  0.0969 -0.2524
  206DOPE   C1A 2465   4.339   6.435   8.888 -0.0078  0.1845  0.2160
  206DOPE   D2A 2466   4.096   6.629   9.101 -0.0221 -0.0195 -0.5817
  206DOPE   C3A 2467   4.079   6.367   9.467  0.1334  0.0683 -0.1986
  206DOPE   C4A 2468   4.432   6.349   9.742 -0.0604 -0.2564 -0.0335
  206DOPE   C1B 2469   4.927   6.303   9.120 -0.3124 -0.2548  0.1150
  206DOPE   D2B 2470   4.824   6.429   9.519  0.0413 -0.0677 -0.0033
  206DOPE   C3B 2471   4.879   6.105   9.828  0.3603 -0.1073  0.2734
  206DOPE   C4B 2472   5.212   5.940  10.209  0.0063  0.2290  0.3417
  207DOPE   NH3 2473   4.792   0.305   7.609 -0.0432 -0.3128  0.3129
  207DOPE   PO4 2474   4.446   0.515   7.693 -0.0539  0.1648  0.0887
  207DOPE   GL1 2475   4.196   0.578   8.046  0.0877  0.1900 -0.0422
  207DOPE   GL2 2476   4.182   0.219   8.179 -0.0001  0.0939  0.1476
  207DOPE   C1A 2477   4.077   0.886   8.191  0.3799 -0.0882 -0.1600
  207DOPE   D2A 2478   4.402   1.069   8.242  0.1422  0.3598  0.0387
  207DOPE   C3A 2479   4.403   1.411   8.426  0.1463  0.1061  0.0132
  207DOPE   C4A 2480   4.063   1.629   8.668 -0.0246  0.0624  0.0988
  207DOPE   C1B 2481   4.065   0.355   8.606  0.0058  0.1086 -0.2764
  207DOPE   D2B 2482   3.813   0.696   8.771  0.0573 -0.1090  0.2184
  207DOPE   C3B 2483   3.763   1.066   9.045  0.0404 -0.0126 -0.1291
  207DOPE   C4B 2484   3.598   1.282   9.417 -0.1897 -0.1178  0.5975
  208DOPE   NH3 2485   1.806   0.767   6.965  0.1880  0.1503 -0.0018
  208DOPE   PO4 2486   1.564   0.500   6.959  0.2184  0.0202  0.2762
  208DOPE   GL1 2487   1.447   0.740   6.613 -0.1409  0.0075  0.1791
  208DOPE   GL2 2488   1.705   1.001   6.537  0.0807 -0.0287  0.0062
  208DOPE   C1A 2489   1.340   0.856   6.237 -0.0959 -0.0371  0.0164
  208DOPE   D2A 2490   1.264   0.896   5.780 -0.0650  0.0940  0.0324
  208DOPE   C3A 2491   1.328   1.247   5.574 -0.0477  0.0225  0.2056
  208DOPE   C4A 2492   1.615   1.489   5.309 -0.0177 -0.1200  0.3065
  208DOPE   C1B 2493   2.164   1.034   6.393  0.0525  0.1071 -0.2877
  208DOPE   D2B 2494   2.503   1.262   6.195  0.0820 -0.0096  0.0128
  208DOPE   C3B 2495   2.679   1.760   6.068 -0.1637 -0.0285 -0.0837
  208DOPE   C4B 2496   2.537   2.133   5.753  0.1313  0.2851  0.0578
  209DOPE   NH3 2497   2.146  -0.065   3.343 -0.0193 -0.0281  0.4047
  209DOPE   PO4 2498   2.141   0.377   3.562  0.2138 -0.5091  0.1942
  209DOPE   GL1 2499   2.268   0.503   4.095 -0.0744  0.0460 -0.1846
  209DOPE   GL2 2500   2.598   0.792   4.151  0.3312  0.0123 -0.0805
  209DOPE   C1A 2501   2.265   0.654   4.493 -0.0414 -0.0112 -0.0257
  209DOPE   D2A 2502   2.335   0.784   4.889  0.1207 -0.0173 -0.2104
  209DOPE   C3A 2503   2.667   0.630   5.044 -0.2153  0.1434  0.1800
  209DOPE   C4A 2504   2.849   0.352   5.229  0.2697 -0.4036  0.1273
  209DOPE   C1B 2505   2.646   1.067   4.441  0.0711  0.2173  0.0732
  209DOPE   D2B 2506   2.798   1.117   4.880  0.0034  0.1821 -0.0366
  209DOPE   C3B 2507   2.552   1.454   5.200  0.4538  0.1145 -0.2730
  209DOPE   C4B 2508   2.769   1.766   5.431 -0.3275  0.4486 -0.0980
  210DOPE   NH3 2509   4.551   3.759   7.879 -0.3598  0.2175 -0.4136
  210DOPE   PO4 2510   4.922   3.680   7.724  0.0510 -0.1692  0.1550
  210DOPE   GL1 2511   4.756   3.290   8.026 -0.1991 -0.2869  0.0766
  210DOPE   GL2 2512   4.731   2.938   7.864 -0.3474  0.2057 -0.0413
  210DOPE   C1A 2513   4.554   3.101   8.358  0.1135  0.0501  0.0206
  210DOPE   D2A 2514   4.454   2.770   8.550 -0.0642  0.2544 -0.2547
  210DOPE   C3A 2515   4.549   2.234   8.509  0.1480 -0.1052  0.3742
  210DOPE   C4A 2516   4.404   1.894   8.515  0.0552 -0.3428 -0.0442
  210DOPE   C1B 2517   4.583   2.661   8.073 -0.0924 -0.3015 -0.1087
  210DOPE   D2B 2518   4.383   2.271   8.011  0.2576 -0.1342 -0.3350
  210DOPE   C3B 2519   4.449   1.735   8.035 -0.2720  0.0058 -0.4613
  210DOPE   C4B 2520   4.113   1.400   8.052  0.4374 -0.0112 -0.1287
  211DOPE   NH3 2521   0.955   4.949   7.716  0.0169  0.0038 -0.0253
  211DOPE   PO4 2522   1.372   4.968   8.134  0.1513  0.0161 -0.0914
  211DOPE   GL1 2523   1.365   5.032   8.531 -0.0078  0.4013  0.0472
  211DOPE   GL2 2524   1.082   5.188   8.693 -0.1550  0.2104  0.1016
  211DOPE   C1A 2525   1.564   5.149   8.958 -0.4067 -0.0597  0.1887
  211DOPE   D2A 2526   1.601   5.364   9.269 -0.1129 -0.1034 -0.0984
  211DOPE   C3A 2527   1.785   5.170   9.626  0.0616  0.2842 -0.1513
  211DOPE   C4A 2528   2.009   4.976   9.935 -0.1057 -0.2968 -0.1852
  211DOPE   C1B 2529   1.077   5.312   9.127  0.3320 -0.1369  0.3160
  211DOPE   D2B 2530   0.912   5.581   9.444 -0.0133 -0.0100 -0.0917
  211DOPE   C3B 2531   0.592   5.321   9.397  0.0265  0.0457 -0.0153
  211DOPE   C4B 2532   0.361   4.912   9.546  0.3278  0.3159 -0.2414
  212DOPE   NH3 2533   1.012   1.179   7.498 -0.0945 -0.0694 -0.1907
  212DOPE   PO4 2534   1.365   1.315   7.692 -0.3807 -0.1072 -0.0370
  212DOPE   GL1 2535   1.681   1.541   7.951  0.1989 -0.2541 -0.0917
  212DOPE   GL2 2536   1.895   1.381   7.778  0.0545  0.1369  0.1959
  212DOPE   C1A 2537   1.856   1.753   8.309  0.2877 -0.0241  0.3861
  212DOPE   D2A 2538   2.254   1.873   8.475 -0.1018 -0.0651 -0.3069
  212DOPE   C3A 2539   2.350   2.011   8.886  0.0387  0.0894  0.2290
  212DOPE   C4A 2540   2.490   2.127   9.286 -0.0548  0.2275  0.0454
  212DOPE   C1B 2541   2.045   1.266   8.133  0.0784  0.1014 -0.3628
  212DOPE   D2B 2542   2.126   1.338   8.521  0.1344 -0.1930 -0.2758
  212DOPE   C3B 2543   2.544   1.562   8.710 -0.4265  0.3332 -0.1792
  212DOPE   C4B 2544   2.668   1.689   9.117  0.2483  0.4410 -0.0198
  213DOPE   NH3 2545   4.072   2.757   2.876 -0.1262  0.2079 -0.0643
  213DOPE   PO4 2546   4.065   2.715   3.294 -0.1039  0.1848 -0.0213
  213DOPE   GL1 2547   4.021   2.719   3.739  0.1713  0.2088 -0.3739
  213DOPE   GL2 2548   4.320   2.665   3.814  0.0532 -0.3223  0.4463
  213DOPE   C1A 2549   3.948   2.701   4.203 -0.0057 -0.3437 -0.0669
  213DOPE   D2A 2550   3.791   2.924   4.629  0.3949  0.0838 -0.1122
  213DOPE   C3A 2551   4.114   3.312   4.799  0.2345  0.0728 -0.0770
  213DOPE   C4A 2552   4.415   3.595   4.930  0.3689  0.0563 -0.0177
  213DOPE   C1B 2553   4.338   2.343   4.243 -0.0134  0.0366  0.0540
  213DOPE   D2B 2554   4.177   2.189   4.733 -0.3106  0.1072  0.1160
  213DOPE   C3B 2555   4.190   2.524   5.016  0.2400  0.1079 -0.1768
  213DOPE   C4B 2556   4.022   2.587   5.429  0.0636  0.3054 -0.0470
  214DOPE   NH3 2557   4.833   5.925   6.756 -0.0473  0.0298  0.3077
  214DOPE   PO4 2558   5.107   5.524   6.840 -0.0906 -0.3129  0.0545
  214DOPE   GL1 2559   5.165   5.244   6.552 -0.2250 -0.1395 -0.0120
  214DOPE   GL2 2560   5.466   5.183   6.456 -0.0527 -0.0066 -0.3972
  214DOPE   C1A 2561   5.160   5.253   6.005 -0.0192 -0.0806 -0.1948
  214DOPE   D2A 2562   5.271   4.923   5.672 -0.4283 -0.2062 -0.0472
  214DOPE   C3A 2563   5.095   4.967   5.258 -0.4384  0.2089 -0.2512
  214DOPE   C4A 2564   5.045   5.045   4.812  0.1974  0.2755  0.0036
  214DOPE   C1B 2565   5.555   5.513   6.119 -0.1297  0.0416 -0.1581
  214DOPE   D2B 2566   5.598   5.815   5.761 -0.1209 -0.0736 -0.1437
  214DOPE   C3B 2567   5.758   5.718   5.371 -0.1055 -0.1879 -0.1566
  214DOPE   C4B 2568   5.878   5.492   5.014  0.0327  0.0864  0.1443
  215DOPE   NH3 2569   6.336   1.704   8.554  0.1856 -0.1900  0.0534
  215DOPE   PO4 2570   6.123   1.297   8.506  0.2899 -0.1602 -0.0923
  215DOPE   GL1 2571   6.081   1.418   8.929 -0.0940 -0.0202 -0.1225
  215DOPE   GL2 2572   6.480   1.463   8.979  0.1115 -0.0690 -0.3221
  215DOPE   C1A 2573   5.885   1.396   9.266 -0.0317  0.2064  0.0130
  215DOPE   D2A 2574   5.696   1.365   9.533 -0.1027  0.0213 -0.0451
  215DOPE   C3A 2575   5.843   1.559   9.870  0.0977  0.0880  0.2990
  215DOPE   C4A 2576   6.163   1.403  10.148  0.1790 -0.1394 -0.0116
  215DOPE   C1B 2577   6.685   1.190   9.213  0.1231 -0.0442  0.1602
  215DOPE   D2B 2578   6.777   1.032   9.576 -0.4077  0.0354  0.0359
  215DOPE   C3B 2579   6.764   1.371   9.822  0.0564 -0.0017 -0.3593
  215DOPE   C4B 2580   6.583   1.728   9.956 -0.3030  0.2468 -0.0326
  216DOPE   NH3 2581  -0.274   2.381   6.847  0.2297 -0.0744  0.1302
  216DOPE   PO4 2582  -0.049   2.728   7.123 -0.3615 -0.0085 -0.2343
  216DOPE   GL1 2583   0.023   2.798   6.708 -0.1659 -0.0932 -0.1971
  216DOPE   GL2 2584   0.202   2.503   6.604  0.0629  0.1527  0.0515
  216DOPE   C1A 2585   0.172   2.979   6.300 -0.2428 -0.1958  0.2452
  216DOPE   D2A 2586   0.315   2.886   5.797  0.0553 -0.1119 -0.3644
  216DOPE   C3A 2587   0.406   2.509   5.644 -0.0539 -0.0356 -0.2531
  216DOPE   C4A 2588   0.545   2.039   5.607  0.2908 -0.1187  0.4032
  216DOPE   C1B 2589   0.090   2.527   6.050 -0.0913  0.1535 -0.0067
  216DOPE   D2B 2590  -0.106   2.610   5.610 -0.0436  0.0272  0.0194
  216DOPE   C3B 2591   0.129   2.761   5.306  0.4120  0.2763 -0.2596
  216DOPE   C4B 2592   0.157   3.025   4.984  0.0387 -0.2339  0.1308
  217DOPE   NH3 2593   2.777   3.940   7.544  0.2858  0.1937  0.0914
  217DOPE   PO4 2594   2.471   3.617   7.605  0.0737  0.2841 -0.2820
  217DOPE   GL1 2595   2.886   3.447   7.664  0.2939  0.2290 -0.0046
  217DOPE   GL2 2596   3.066   3.558   7.953  0.2163 -0.3098  0.2484
  217DOPE   C1A 2597   2.952   3.001   7.771  0.3095 -0.1325  0.1250
  217DOPE   D2A 2598   2.795   2.705   8.072 -0.2298 -0.1182 -0.1824
  217DOPE   C3A 2599   2.625   2.841   8.485  0.3021 -0.3059 -0.2032
  217DOPE   C4A 2600   2.478   3.138   8.780 -0.0920 -0.1073 -0.1165
  217DOPE   C1B 2601   2.864   3.731   8.282  0.2177 -0.0197 -0.1015
  217DOPE   D2B 2602   2.482   3.500   8.452 -0.2683 -0.2129  0.0248
  217DOPE   C3B 2603   2.246   3.578   8.819 -0.1725 -0.0005 -0.2289
  217DOPE   C4B 2604   2.021   3.282   9.136  0.0163  0.1661  0.1503
  218DOPE   NH3 2605   2.568   4.634   3.296 -0.0150 -0.0563  0.1625
  218DOPE   PO4 2606   3.016   4.717   3.141 -0.1374 -0.0891 -0.1189
  218DOPE   GL1 2607   3.057   4.567   3.633 -0.0694  0.0259  0.2476
  218DOPE   GL2 2608   2.789   4.485   3.729 -0.2773 -0.1429  0.2839
  218DOPE   C1A 2609   3.256   4.483   4.005 -0.0178 -0.1943 -0.1736
  218DOPE   D2A 2610   3.483   4.629   4.376 -0.0926  0.0076 -0.0062
  218DOPE   C3A 2611   3.754   4.901   4.255  0.0308 -0.1433  0.0087
  218DOPE   C4A 2612   3.633   5.318   4.038 -0.0602  0.1293  0.2063
  218DOPE   C1B 2613   2.800   4.618   4.190 -0.1817  0.1228  0.0693
  218DOPE   D2B 2614   2.575   4.584   4.624 -0.2851 -0.1076 -0.1736
  218DOPE   C3B 2615   2.077   4.681   4.646 -0.0167 -0.1623 -0.2317
  218DOPE   C4B 2616   1.862   5.079   4.523 -0.1554  0.2115 -0.1800
  219DOPE   NH3 2617   2.110   3.988   7.575 -0.0576  0.2775 -0.2223
  219DOPE   PO4 2618   2.448   4.102   7.855 -0.3103  0.2060  0.0087
  219DOPE   GL1 2619   2.549   4.045   8.153 -0.1137 -0.2144  0.0498
  219DOPE   GL2 2620   2.404   4.251   8.323 -0.3502  0.1622 -0.1550
  219DOPE   C1A 2621   2.894   4.176   8.441 -0.2251 -0.0041  0.0670
  219DOPE   D2A 2622   2.917   4.188   9.031 -0.0000 -0.1611  0.3045
  219DOPE   C3A 2623   3.064   3.918   9.204 -0.1444  0.1173 -0.1664
  219DOPE   C4A 2624   3.025   3.865   9.665 -0.2660 -0.0916  0.1132
  219DOPE   C1B 2625   2.535   3.964   8.622 -0.1894 -0.1084 -0.0442
  219DOPE   D2B 2626   2.751   3.557   8.877 -0.0187 -0.3302 -0.0467
  219DOPE   C3B 2627   2.515   3.378   9.212  0.1699 -0.1453 -0.2118
  219DOPE   C4B 2628   2.392   3.136   9.458 -0.1287  0.0469 -0.2206
  220DOPE   NH3 2629   4.537   5.558   8.087 -0.3212  0.0098  0.2982
  220DOPE   PO4 2630   4.141   5.362   7.980  0.2014  0.0036 -0.0657
  220DOPE   GL1 2631   3.991   5.365   8.418 -0.2045 -0.2317  0.3766
  220DOPE   GL2 2632   4.234   5.400   8.644  0.0498 -0.2122  0.1104
  220DOPE   C1A 2633   3.731   5.449   8.820 -0.3272  0.0076 -0.0563
  220DOPE   D2A 2634   3.507   5.681   9.134  0.0630 -0.3648  0.2041
  220DOPE   C3A 2635   3.698   5.680   9.564  0.1352  0.0064 -0.0923
  220DOPE   C4A 2636   3.833   5.956   9.634  0.1954 -0.1623  0.2982
  220DOPE   C1B 2637   4.397   5.252   8.969 -0.0649  0.0667 -0.2732
  220DOPE   D2B 2638   4.606   5.510   9.319 -0.0755 -0.0911  0.2527
  220DOPE   C3B 2639   4.755   5.633   9.793  0.1022 -0.2431  0.0082
  220DOPE   C4B 2640   4.912   5.519  10.132 -0.3875 -0.1972  0.0559
  221DOPE   NH3 2641   2.172   4.509   7.965 -0.0890  0.0483 -0.1413
  221DOPE   PO4 2642   1.815   4.762   7.969 -0.0139  0.3624  0.0339
  221DOPE   GL1 2643   1.770   4.591   8.319 -0.0785  0.3005  0.1977
  221DOPE   GL2 2644   1.518   4.498   8.416  0.0868 -0.0389  0.2629
  221DOPE   C1A 2645   2.033   4.318   8.682  0.0340  0.2491 -0.1358
  221DOPE   D2A 2646   1.947   3.936   8.565 -0.5126  0.1429  0.3020
  221DOPE   C3A 2647   1.657   3.633   8.764 -0.2973 -0.0594 -0.1648
  221DOPE   C4A 2648   1.676   3.595   9.157 -0.0186  0.2594  0.0396
  221DOPE   C1B 2649   1.654   4.590   8.883 -0.0916  0.1016 -0.2143
  221DOPE   D2B 2650   2.013   4.509   9.191  0.2071  0.1551  0.3703
  221DOPE   C3B 2651   2.123   4.697   9.512  0.1960  0.4372 -0.0239
  221DOPE   C4B 2652   2.405   4.578   9.773  0.0048 -0.0047 -0.0760
  222DOPE   NH3 2653   2.961   5.871   7.608 -0.1062  0.1708 -0.3293
  222DOPE   PO4 2654   2.679   5.527   7.709  0.0346 -0.1864  0.1698
  222DOPE   GL1 2655   2.611   5.343   8.088 -0.0537 -0.2216 -0.1301
  222DOPE   GL2 2656   2.685   5.132   8.190  0.1278  0.0483  0.0516
  222DOPE   C1A 2657   2.673   5.523   8.498  0.0186  0.2652 -0.2192
  222DOPE   D2A 2658   2.965   5.781   8.839 -0.2466  0.0664  0.2393
  222DOPE   C3A 2659   2.869   5.847   9.252 -0.2689 -0.0424  0.1335
  222DOPE   C4A 2660   2.428   5.840   9.527 -0.0747 -0.0733  0.3422
  222DOPE   C1B 2661   2.735   4.993   8.609 -0.1597  0.2813  0.0303
  222DOPE   D2B 2662   2.979   4.710   8.705  0.1161 -0.4411 -0.1889
  222DOPE   C3B 2663   3.042   4.723   9.132  0.1520 -0.0172  0.2163
  222DOPE   C4B 2664   3.149   4.902   9.470  0.0308 -0.0095  0.1211
  223DOPE   NH3 2665   1.019  -0.045   7.047  0.0189  0.3656 -0.2899
  223DOPE   PO4 2666   1.468  -0.031   7.031 -0.2074  0.1332 -0.1201
  223DOPE   GL1 2667   1.695   0.054   6.552  0.3553  0.1987 -0.0985
  223DOPE   GL2 2668   1.842   0.414   6.585 -0.2634 -0.0235  0.0502
  223DOPE   C1A 2669   2.007   0.177   6.172  0.0171 -0.1382  0.0462
  223DOPE   D2A 2670   2.287   0.193   5.896 -0.2576  0.3789 -0.1198
  223DOPE   C3A 2671   2.654   0.062   6.047 -0.2584  0.0080  0.1471
  223DOPE   C4A 2672   3.080   0.149   5.831 -0.1173  0.1806  0.3249
  223DOPE   C1B 2673   1.790   0.673   6.176 -0.1111  0.1573 -0.0338
  223DOPE   D2B 2674   1.728   1.067   5.923  0.3695  0.0722 -0.1341
  223DOPE   C3B 2675   2.092   1.233   5.869 -0.1108  0.1520  0.4465
  223DOPE   C4B 2676   2.508   1.474   5.669 -0.2831 -0.2271 -0.1277
  224DOPE   NH3 2677   3.743  -0.369   7.501  0.1584 -0.2464  0.1549
  224DOPE   PO4 2678   3.622  -0.020   7.698 -0.0694  0.2810 -0.1753
  224DOPE   GL1 2679   3.503   0.387   7.850 -0.0306  0.1207  0.0937
  224DOPE   GL2 2680   3.713   0.715   7.871  0.0029  0.1202  0.3606
  224DOPE   C1A 2681   3.243   0.800   7.985  0.1258 -0.0800  0.0150
  224DOPE   D2A 2682   2.962   0.999   8.300  0.1583  0.2437  0.1199
  224DOPE   C3A 2683   3.035   1.374   8.517  0.1215  0.3830 -0.0605
  224DOPE   C4A 2684   3.048   1.728   8.825 -0.0627 -0.1246  0.0692
  224DOPE   C1B 2685   3.674   1.122   7.930  0.5359 -0.1366 -0.1314
  224DOPE   D2B 2686   3.635   1.474   8.191  0.0842  0.2631  0.1094
  224DOPE   C3B 2687   3.585   1.579   8.643 -0.2804  0.1310 -0.1229
  224DOPE   C4B 2688   3.785   1.618   9.115 -0.0891 -0.1596 -0.3262
  225DOPE   NH3 2689   6.287   5.285   8.379 -0.2734 -0.0343  0.1106
  225DOPE   PO4 2690   5.997   4.949   8.460  0.0835 -0.3450  0.0369
  225DOPE   GL1 2691   6.061   5.123   8.831 -0.0934 -0.1661 -0.0790
  225DOPE   GL2 2692   5.859   5.325   8.928 -0.0762  0.3045 -0.0909
  225DOPE   C1A 2693   6.171   4.920   9.231 -0.1928 -0.2763 -0.0141
  225DOPE   D2A 2694   6.152   4.732   9.645 -0.1138 -0.1686  0.2008
  225DOPE   C3A 2695   6.501   4.549   9.867  0.2165 -0.0435 -0.0895
  225DOPE   C4A 2696   6.533   4.483  10.327 -0.0349 -0.0643 -0.2908
  225DOPE   C1B 2697   6.060   5.368   9.290  0.1268 -0.2761  0.0666
  225DOPE   D2B 2698   6.427   5.268   9.609  0.0603  0.0448 -0.2652
  225DOPE   C3B 2699   6.349   5.099  10.040 -0.0421 -0.1721 -0.0010
  225DOPE   C4B 2700   6.175   4.842  10.354 -0.1410 -0.1201 -0.1508
  226DOPE   NH3 2701   2.706  -0.297   6.634 -0.0409  0.1301  0.0543
  226DOPE   PO4 2702   2.439  -0.226   6.964  0.1606 -0.1318  0.0525
  226DOPE   GL1 2703   2.660   0.190   6.833 -0.0673  0.1284  0.1468
  226DOPE   GL2 2704   2.442   0.311   6.523 -0.1722  0.0663  0.0779
  226DOPE   C1A 2705   2.892   0.410   6.414  0.0504  0.2993  0.2290
  226DOPE   D2A 2706   2.728   0.574   6.090  0.1077  0.4238 -0.2040
  226DOPE   C3A 2707   2.791   0.957   5.774 -0.2670  0.0075  0.0506
  226DOPE   C4A 2708   2.756   1.005   5.365  0.0761 -0.0360 -0.1220
  226DOPE   C1B 2709   2.288   0.571   6.255  0.3187  0.3759 -0.1186
  226DOPE   D2B 2710   2.318   0.792   5.953 -0.1614  0.0088  0.0405
  226DOPE   C3B 2711   2.498   0.591   5.653 -0.0959  0.0681  0.3263
  226DOPE   C4B 2712   2.340   0.385   5.281 -0.1132 -0.1981 -0.0559
  227DOPE   NH3 2713   1.158   3.352   3.064  0.1174 -0.3694  0.1997
  227DOPE   PO4 2714   0.789   3.305   2.975 -0.2427  0.1293  0.0320
  227DOPE   GL1 2715   0.878   3.279   3.475  0.1934  0.2303 -0.0662
  227DOPE   GL2 2716   0.815   2.992   3.749  0.0362 -0.2219 -0.0681
  227DOPE   C1A 2717   1.130   3.394   3.896 -0.1264  0.3095  0.1119
  227DOPE   D2A 2718   1.277   3.546   4.307 -0.1704  0.0270  0.0439
  227DOPE   C3A 2719   1.054   3.838   4.557 -0.1945 -0.0836 -0.0705
  227DOPE   C4A 2720   0.642   4.182   4.535 -0.1882  0.0622  0.0929
  227DOPE   C1B 2721   0.487   2.934   4.130 -0.3365 -0.1673  0.2036
  227DOPE   D2B 2722   0.411   3.118   4.507 -0.0333 -0.0998 -0.3939
  227DOPE   C3B 2723   0.258   3.511   4.592  0.1517  0.0082  0.0026
  227DOPE   C4B 2724   0.184   3.926   4.808  0.0218 -0.0574  0.2560
  228DOPE   NH3 2725   3.635   3.782   7.033 -0.1112 -0.0328 -0.0079
  228DOPE   PO4 2726   3.327   3.472   7.049 -0.0565  0.3354  0.0933
  228DOPE   GL1 2727   3.250   3.178   7.301 -0.4185 -0.0768  0.0061
  228DOPE   GL2 2728   3.419   3.171   7.569  0.1589  0.3452  0.0154
  228DOPE   C1A 2729   3.155   2.774   7.392  0.1101  0.1570  0.0223
  228DOPE   D2A 2730   2.791   2.521   7.568  0.0308  0.0936  0.3571
  228DOPE   C3A 2731   2.429   2.631   7.502 -0.1333 -0.1752 -0.0745
  228DOPE   C4A 2732   2.016   2.486   7.605 -0.2463 -0.1032 -0.1389
  228DOPE   C1B 2733   3.819   3.016   7.903  0.0147 -0.2722  0.1763
  228DOPE   D2B 2734   4.017   2.901   8.219  0.1592 -0.0079 -0.0792
  228DOPE   C3B 2735   4.054   2.514   8.480  0.2548 -0.1206  0.1486
  228DOPE   C4B 2736   4.027   2.134   8.725  0.2318 -0.3968  0.1806
  229DOPE   NH3 2737   0.924   0.585   3.484 -0.4117 -0.5330  0.3570
  229DOPE   PO4 2738   1.130   1.033   3.508 -0.1196  0.1779 -0.0377
  229DOPE   GL1 2739   1.372   0.751   3.722 -0.1770 -0.3189  0.4166
  229DOPE   GL2 2740   1.680   0.706   3.767  0.0414 -0.1880 -0.3968
  229DOPE   C1A 2741   1.307   0.358   3.904 -0.1351 -0.1339 -0.1977
  229DOPE   D2A 2742   1.184   0.125   4.339  0.1643 -0.0022  0.1716
  229DOPE   C3A 2743   1.059   0.336   4.651 -0.0866 -0.0676 -0.2154
  229DOPE   C4A 2744   0.960   0.332   5.008 -0.1031 -0.1235  0.1731
  229DOPE   C1B 2745   1.761   0.742   4.153 -0.1735  0.1852  0.1018
  229DOPE   D2B 2746   1.821   0.981   4.527 -0.0376  0.0472 -0.0829
  229DOPE   C3B 2747   1.716   0.985   4.951  0.0107 -0.2350  0.3617
  229DOPE   C4B 2748   1.789   0.993   5.318 -0.1326 -0.2869  0.0192
  230DOPE   NH3 2749   3.033   5.730   8.122 -0.1473 -0.1687  0.1640
  230DOPE   PO4 2750   3.116   5.401   7.963 -0.0979 -0.1858  0.1148
  230DOPE   GL1 2751   3.180   5.356   8.386  0.1496  0.3771 -0.2891
  230DOPE   GL2 2752   3.390   5.672   8.509  0.0129  0.0191  0.4070
  230DOPE   C1A 2753   3.161   5.268   8.822 -0.3238 -0.0702 -0.0026
  230DOPE   D2A 2754   3.131   5.372   9.284  0.0339  0.0132 -0.0197
  230DOPE   C3A 2755   3.325   5.351   9.606  0.1690  0.1565  0.0127
  230DOPE   C4A 2756   3.286   5.092   9.942  0.2118 -0.1635 -0.0192
  230DOPE   C1B 2757   3.565   5.935   8.731  0.2123 -0.2189 -0.0076
  230DOPE   D2B 2758   3.566   6.169   9.136  0.2618  0.2332  0.0607
  230DOPE   C3B 2759   3.272   5.996   9.536 -0.3792 -0.1061 -0.0729
  230DOPE   C4B 2760   2.874   5.752   9.718 -0.0923  0.2756  0.1525
  231DOPE   NH3 2761   3.679  -0.707   8.101  0.1369  0.0204  0.2336
  231DOPE   PO4 2762   3.426  -0.461   7.853  0.0431 -0.1361 -0.1507
  231DOPE   GL1 2763   3.246  -0.211   8.193 -0.1153  0.3382  0.1400
  231DOPE   GL2 2764   3.576  -0.235   8.277 -0.0765  0.0798 -0.2645
  231DOPE   C1A 2765   3.185  -0.201   8.594 -0.2715 -0.1848  0.1655
  231DOPE   D2A 2766   2.948  -0.117   8.951 -0.0227 -0.0827  0.0217
  231DOPE   C3A 2767   3.062   0.044   9.302  0.2049  0.1968 -0.1177
  231DOPE   C4A 2768   3.520   0.065   9.665  0.1257  0.1366 -0.1937
  231DOPE   C1B 2769   3.610   0.305   8.333 -0.0185  0.0967  0.0467
  231DOPE   D2B 2770   3.408   0.673   8.414  0.1884 -0.1856 -0.1739
  231DOPE   C3B 2771   3.316   0.974   8.713 -0.1903  0.2327 -0.0685
  231DOPE   C4B 2772   3.340   1.287   8.970 -0.0443  0.2505  0.1291
  232DOPE   NH3 2773   1.622   5.059   6.839 -0.0114 -0.3097  0.2049
  232DOPE   PO4 2774   1.251   4.775   6.844 -0.2062 -0.0659 -0.1774
  232DOPE   GL1 2775   1.326   4.873   6.454  0.2356 -0.2890  0.0985
  232DOPE   GL2 2776   1.159   5.015   6.208  0.0997  0.0892 -0.1912
  232DOPE   C1A 2777   1.486   4.591   6.121  0.1612 -0.0074  0.1077
  232DOPE   D2A 2778   1.521   4.673   5.705  0.1209 -0.0985 -0.2682
  232DOPE   C3A 2779   1.895   4.451   5.290 -0.3148 -0.0910  0.0258
  232DOPE   C4A 2780   2.039   4.235   4.864 -0.1199  0.1599 -0.0796
  232DOPE   C1B 2781   1.108   4.888   5.811 -0.0401  0.0894  0.1505
  232DOPE   D2B 2782   1.113   4.781   5.389 -0.0654  0.1598  0.0371
  232DOPE   C3B 2783   1.177   5.041   4.988 -0.1846  0.1787 -0.0343
  232DOPE   C4B 2784   1.376   5.317   4.626  0.3597  0.0283 -0.5165
  233DOPE   NH3 2785   0.841   6.075   8.379 -0.4675 -0.0216 -0.3497
  233DOPE   PO4 2786   1.046   5.675   8.145  0.0134 -0.0345 -0.3715
  233DOPE   GL1 2787   1.142   5.656   8.568  0.3462 -0.3592  0.2623
  233DOPE   GL2 2788   0.948   5.778   8.815 -0.0083 -0.3325 -0.1424
  233DOPE   C1A 2789   1.399   5.609   8.849 -0.2638  0.1080 -0.0202
  233DOPE   D2A 2790   1.568   5.846   9.233  0.3487  0.0444  0.1252
  233DOPE   C3A 2791   1.385   5.770   9.517 -0.0206 -0.1274 -0.3730
  233DOPE   C4A 2792   1.568   5.907   9.938 -0.1922  0.1959  0.0552
  233DOPE   C1B 2793   1.032   6.040   9.277  0.1120 -0.2613  0.3290
  233DOPE   D2B 2794   0.981   6.073   9.613  0.0257  0.2047 -0.0772
  233DOPE   C3B 2795   1.009   5.623   9.932  0.0730  0.1395  0.3310
  233DOPE   C4B 2796   1.001   5.391  10.280 -0.1984 -0.1920  0.3319
  234DOPE   NH3 2797   0.606   1.028   7.033  0.0237  0.1793 -0.2552
  234DOPE   PO4 2798   0.282   1.273   7.104  0.3160 -0.0215  0.0099
  234DOPE   GL1 2799   0.384   1.411   6.609  0.1785 -0.1691 -0.3962
  234DOPE   GL2 2800   0.645   1.183   6.433  0.0439  0.1930  0.2143
  234DOPE   C1A 2801   0.771   1.659   6.385  0.0060 -0.1639 -0.1669
  234DOPE   D2A 2802   0.913   1.398   6.002  0.2007  0.3350  0.2679
  234DOPE   C3A 2803   1.350   1.391   6.101  0.0983 -0.0226 -0.0750
  234DOPE   C4A 2804   1.723   1.571   5.929 -0.1242 -0.1440  0.2942
  234DOPE   C1B 2805   0.388   1.222   5.988 -0.2040 -0.0415  0.2874
  234DOPE   D2B 2806  -0.062   1.085   5.817 -0.0938  0.2543 -0.1261
  234DOPE   C3B 2807  -0.440   1.071   5.577 -0.0016 -0.0774  0.1158
  234DOPE   C4B 2808  -0.647   1.251   5.262 -0.1191 -0.3162  0.1164
  235DOPE   NH3 2809   5.710   0.612   8.169  0.0362 -0.0114  0.0671
  235DOPE   PO4 2810   6.086   0.796   8.335  0.1875  0.0200 -0.0987
  235DOPE   GL1 2811   5.805   0.931   8.647  0.3556  0.1912 -0.0255
  235DOPE   GL2 2812   5.791   0.598   8.711 -0.0395 -0.0289  0.1632
  235DOPE   C1A 2813   5.618   1.111   8.966 -0.0170  0.1335  0.0218
  235DOPE   D2A 2814   5.308   1.406   9.229 -0.1958  0.1588 -0.2697
  235DOPE   C3A 2815   4.901   1.423   9.301 -0.0137  0.3277 -0.1396
  235DOPE   C4A 2816   4.444   1.586   9.497 -0.0327  0.0251 -0.4694
  235DOPE   C1B 2817   5.765   0.367   8.988  0.0947  0.1585  0.3101
  235DOPE   D2B 2818   5.662  -0.043   8.866  0.0446 -0.0161 -0.0734
  235DOPE   C3B 2819   5.933  -0.423   9.143 -0.1677  0.2298  0.0815
  235DOPE   C4B 2820   6.277  -0.589   9.503  0.1526  0.1673  0.0148
  236DOPE   NH3 2821   3.660   4.307   7.941  0.2677 -0.2617 -0.1372
  236DOPE   PO4 2822   4.225   4.507   7.918  0.1685  0.1245  0.2761
  236DOPE   GL1 2823   4.056   4.162   8.245 -0.0635 -0.0149  0.2575
  236DOPE   GL2 2824   4.133   3.833   8.168 -0.2060 -0.0294 -0.3047
  236DOPE   C1A 2825   3.907   3.905   8.617  0.4159  0.0933  0.0967
  236DOPE   D2A 2826   3.788   3.528   8.718  0.1718 -0.3120 -0.3529
  236DOPE   C3A 2827   3.881   3.334   9.165  0.3032 -0.1353  0.3520
  236DOPE   C4A 2828   3.897   3.234   9.636 -0.0542  0.1425 -0.2229
  236DOPE   C1B 2829   3.901   3.410   8.307  0.1289 -0.1302  0.1526
  236DOPE   D2B 2830   3.575   3.086   8.564  0.0041 -0.0602  0.0851
  236DOPE   C3B 2831   3.463   2.773   8.897  0.2613 -0.0931 -0.2402
  236DOPE   C4B 2832   3.304   2.576   9.333  0.1190 -0.0232 -0.2790
  237DOPE   NH3 2833   2.765   5.404   2.896  0.0119  0.3101  0.0965
  237DOPE   PO4 2834   2.493   5.033   3.006 -0.4362  0.0917  0.0666
  237DOPE   GL1 2835   2.389   5.391   3.307 -0.1195 -0.0503  0.0839
  237DOPE   GL2 2836   2.577   5.582   3.276  0.1692  0.1710 -0.3435
  237DOPE   C1A 2837   2.209   5.270   3.733  0.0737 -0.4395 -0.1120
  237DOPE   D2A 2838   2.321   5.490   3.975 -0.2660  0.1514  0.2088
  237DOPE   C3A 2839   2.318   5.541   4.341  0.0962  0.1938  0.1440
  237DOPE   C4A 2840   2.442   5.579   4.875  0.0461  0.1627  0.3801
  237DOPE   C1B 2841   2.739   5.498   3.663  0.1468  0.0384 -0.1045
  237DOPE   D2B 2842   2.775   5.108   3.894 -0.1072  0.3890 -0.0869
  237DOPE   C3B 2843   2.489   5.069   4.198  0.0106  0.1637 -0.0890
  237DOPE   C4B 2844   2.419   5.080   4.575  0.0079 -0.0433 -0.1282
  238DOPE   NH3 2845   1.334   5.983   7.374 -0.2593  0.0994  0.1558
  238DOPE   PO4 2846   1.186   5.843   6.946  0.1387 -0.2497  0.0713
  238DOPE   GL1 2847   0.920   5.739   6.491  0.2035  0.0583 -0.2585
  238DOPE   GL2 2848   0.824   5.418   6.343 -0.1246  0.2595 -0.0203
  238DOPE   C1A 2849   0.941   5.851   6.032 -0.3643  0.3516  0.2081
  238DOPE   D2A 2850   0.935   5.728   5.646 -0.0949 -0.2103  0.0279
  238DOPE   C3A 2851   0.554   5.605   5.401 -0.1185  0.3552  0.2826
  238DOPE   C4A 2852   0.262   5.726   5.138 -0.0301 -0.1186 -0.2219
  238DOPE   C1B 2853   0.701   5.386   5.878  0.0712  0.1431  0.3272
  238DOPE   D2B 2854   0.798   5.188   5.509  0.1629 -0.4350  0.2918
  238DOPE   C3B 2855   0.974   5.472   5.140 -0.2014  0.2510 -0.0575
  238DOPE   C4B 2856   1.091   5.646   4.830  0.0236 -0.1759  0.2826
  239DOPE   NH3 2857   1.613   5.979   6.670 -0.0948  0.0076  0.0401
  239DOPE   PO4 2858   1.979   6.001   6.638  0.2644 -0.2486  0.4156
  239DOPE   GL1 2859   1.803   6.126   6.236 -0.0511  0.0821 -0.2066
  239DOPE   GL2 2860   1.476   6.064   6.176 -0.0566  0.1387  0.0482
  239DOPE   C1A 2861   1.754   6.273   5.777  0.1535  0.1106 -0.1300
  239DOPE   D2A 2862   2.128   6.344   5.461  0.0039  0.0534 -0.0038
  239DOPE   C3A 2863   2.575   6.361   5.534  0.3007 -0.2797  0.0946
  239DOPE   C4A 2864   3.030   6.253   5.401 -0.1061  0.1909  0.4267
  239DOPE   C1B 2865   1.454   5.862   5.790  0.1007  0.1027  0.4218
  239DOPE   D2B 2866   1.329   5.938   5.426  0.0122  0.1531  0.0541
  239DOPE   C3B 2867   0.913   6.165   5.346 -0.1889 -0.0503  0.0617
  239DOPE   C4B 2868   0.609   6.431   5.201  0.0009  0.1587  0.0942
  240DOPE   NH3 2869   2.542   0.664   3.578 -0.2641  0.0818  0.3381
  240DOPE   PO4 2870   2.579   0.199   3.295 -0.2761 -0.1586 -0.0245
  240DOPE   GL1 2871   2.595   0.145   3.683 -0.4667  0.1878  0.1610
  240DOPE   GL2 2872   2.800   0.435   3.895  0.1387 -0.0157  0.1505
  240DOPE   C1A 2873   2.816  -0.082   3.976 -0.1386  0.2000 -0.4908
  240DOPE   D2A 2874   2.720  -0.228   4.440  0.2117 -0.0703  0.1348
  240DOPE   C3A 2875   2.428  -0.307   4.707  0.0874  0.3278 -0.1803
  240DOPE   C4A 2876   2.190  -0.409   5.046 -0.1285 -0.0204  0.0407
  240DOPE   C1B 2877   2.739   0.247   4.338 -0.0436 -0.1947 -0.1233
  240DOPE   D2B 2878   2.541   0.177   4.754  0.0006 -0.0424 -0.2525
  240DOPE   C3B 2879   2.722  -0.128   5.015  0.2268  0.3725  0.1051
  240DOPE   C4B 2880   2.635  -0.528   5.226  0.2265  0.2396 -0.0700
  241DOPE   NH3 2881   4.998   3.209   7.542 -0.2125  0.0096 -0.0223
  241DOPE   PO4 2882   4.551   3.373   7.536 -0.0636  0.2567 -0.3017
  241DOPE   GL1 2883   4.143   3.102   7.527 -0.0580  0.1054  0.2867
  241DOPE   GL2 2884   4.256   2.796   7.671  0.1607  0.0218 -0.0081
  241DOPE   C1A 2885   3.742   2.841   7.441 -0.2883  0.0001 -0.3117
  241DOPE   D2A 2886   3.643   2.472   7.284 -0.2960  0.0336 -0.2741
  241DOPE   C3A 2887   3.781   2.307   6.912 -0.0860  0.1102  0.0682
  241DOPE   C4A 2888   3.720   1.876   6.796 -0.1167 -0.1174 -0.1609
  241DOPE   C1B 2889   3.897   2.507   7.910  0.1061  0.2959  0.0770
  241DOPE   D2B 2890   3.671   2.137   7.736  0.1459  0.3926  0.0166
  241DOPE   C3B 2891   3.517   1.932   8.080  0.1863  0.4834  0.3241
  241DOPE   C4B 2892   3.201   1.880   8.243  0.2153  0.0093  0.0676
  242DOPE   NH3 2893   2.689  -0.169   7.459  0.2387  0.0116  0.0653
  242DOPE   PO4 2894   2.983  -0.305   7.108 -0.4011  0.0977 -0.2019
  242DOPE   GL1 2895   3.142  -0.097   6.732 -0.1709 -0.2394  0.0430
  242DOPE   GL2 2896   3.226  -0.148   6.470  0.0043  0.2332  0.4216
  242DOPE   C1A 2897   3.245   0.355   6.892  0.0956  0.0217  0.0320
  242DOPE   D2A 2898   3.304   0.772   6.727  0.0060  0.1181  0.3810
  242DOPE   C3A 2899   3.721   0.897   6.908 -0.0980 -0.0615  0.1959
  242DOPE   C4A 2900   3.838   0.991   7.339  0.1228  0.1952 -0.1475
  242DOPE   C1B 2901   3.342   0.127   6.255  0.1912 -0.3584  0.0403
  242DOPE   D2B 2902   3.298   0.527   6.168  0.0526 -0.1799  0.2249
  242DOPE   C3B 2903   3.220   0.684   5.819 -0.1397 -0.1833 -0.1124
  242DOPE   C4B 2904   3.285   0.830   5.498 -0.0031 -0.0468 -0.0408
  243DOPE   NH3 2905   4.021   0.245   7.635  0.1672 -0.2509  0.0527
  243DOPE   PO4 2906   3.904   0.062   7.228 -0.0417  0.0548  0.0209
  243DOPE   GL1 2907   3.653   0.140   6.861 -0.0566 -0.2358  0.0552
  243DOPE   GL2 2908   3.712  -0.099   6.555  0.0160 -0.1283  0.2581
  243DOPE   C1A 2909   3.690   0.441   6.466 -0.3087  0.0677 -0.1998
  243DOPE   D2A 2910   3.686   0.794   6.176 -0.1391 -0.1613 -0.0127
  243DOPE   C3A 2911   3.524   1.138   6.326  0.1752 -0.0523 -0.0674
  243DOPE   C4A 2912   3.593   1.416   6.593  0.1287 -0.1449  0.1380
  243DOPE   C1B 2913   3.820   0.079   6.146  0.1603  0.0937  0.1877
  243DOPE   D2B 2914   3.651   0.396   5.855 -0.2283 -0.1172 -0.0288
  243DOPE   C3B 2915   3.800   0.819   5.644 -0.4015  0.2009 -0.1425
  243DOPE   C4B 2916   3.950   1.165   5.859  0.3011  0.1468 -0.0859
  244DOPE   NH3 2917   5.592   5.170   6.972  0.3690 -0.0521  0.1807
  244DOPE   PO4 2918   5.850   4.842   6.798 -0.1092  0.1263  0.2944
  244DOPE   GL1 2919   6.077   4.935   6.540  0.2344  0.0860  0.1668
  244DOPE   GL2 2920   6.333   4.733   6.453 -0.2274  0.0155 -0.0273
  244DOPE   C1A 2921   6.080   5.195   6.204 -0.2315 -0.1904 -0.0381
  244DOPE   D2A 2922   6.177   5.129   5.790 -0.0853  0.1576  0.0785
  244DOPE   C3A 2923   6.166   5.388   5.507 -0.1050 -0.1105  0.0768
  244DOPE   C4A 2924   6.335   5.342   5.068 -0.0001  0.0224 -0.2824
  244DOPE   C1B 2925   6.383   4.281   6.226  0.1824 -0.0556  0.2483
  244DOPE   D2B 2926   6.414   3.895   6.121  0.0106  0.1936  0.0515
  244DOPE   C3B 2927   6.609   3.840   5.676 -0.1725  0.1712 -0.0093
  244DOPE   C4B 2928   6.566   3.824   5.324  0.0451 -0.2606  0.0471
  245DOPE   NH3 2929   0.789   1.248   8.420  0.0578  0.1353  0.0846
  245DOPE   PO4 2930   0.920   1.379   7.927 -0.3512 -0.0780 -0.1685
  245DOPE   GL1 2931   1.258   1.489   8.188 -0.1767 -0.1043  0.1699
  245DOPE   GL2 2932   1.167   1.597   8.521 -0.4506  0.1502  0.1856
  245DOPE   C1A 2933   1.615   1.183   8.319 -0.2303  0.2448 -0.0350
  245DOPE   D2A 2934   1.726   1.114   8.792  0.0298 -0.2215  0.0871
  245DOPE   C3A 2935   1.601   1.356   9.179  0.3054  0.1645 -0.2022
  245DOPE   C4A 2936   1.691   1.543   9.593  0.1357  0.0768 -0.2154
  245DOPE   C1B 2937   1.548   1.537   8.744  0.2708 -0.1795  0.1145
  245DOPE   D2B 2938   1.984   1.687   8.914  0.0541 -0.0476  0.0014
  245DOPE   C3B 2939   2.226   1.507   9.273  0.1486 -0.1402  0.1751
  245DOPE   C4B 2940   2.101   1.150   9.535 -0.3919  0.0632 -0.2664
  246DOPE   NH3 2941   5.349   2.894   3.416  0.2827 -0.1104 -0.2056
  246DOPE   PO4 2942   5.301   3.372   3.330  0.0416 -0.0237  0.1804
  246DOPE   GL1 2943   5.227   3.320   3.717 -0.2553 -0.0572  0.1763
  246DOPE   GL2 2944   5.473   3.195   3.906  0.1764 -0.0319 -0.0490
  246DOPE   C1A 2945   5.156   3.418   4.205  0.1041 -0.0846  0.0986
  246DOPE   D2A 2946   5.087   3.732   4.522 -0.1533 -0.2086 -0.2426
  246DOPE   C3A 2947   5.075   4.029   4.707  0.0118  0.1137  0.0015
  246DOPE   C4A 2948   4.849   3.942   5.172 -0.1464  0.0496 -0.0804
  246DOPE   C1B 2949   5.612   3.329   4.298 -0.1190  0.0938 -0.3070
  246DOPE   D2B 2950   5.888   3.351   4.523  0.0156  0.0729 -0.0513
  246DOPE   C3B 2951   6.241   3.431   4.316  0.1306  0.0530  0.0167
  246DOPE   C4B 2952   6.490   3.585   3.976 -0.0223 -0.0672  0.0732
  247DOPE   NH3 2953   2.225   3.698   7.120  0.0517  0.0861  0.3841
  247DOPE   PO4 2954   2.469   4.084   7.138 -0.1524 -0.1344 -0.3560
  247DOPE   GL1 2955   2.723   3.671   7.141 -0.1912  0.0337  0.0136
  247DOPE   GL2 2956   2.713   3.317   7.262  0.0076 -0.1897  0.4196
  247DOPE   C1A 2957   2.696   3.285   6.766  0.2514  0.1731  0.1476
  247DOPE   D2A 2958   2.817   3.069   6.436  0.2625  0.1701 -0.1796
  247DOPE   C3A 2959   2.898   2.620   6.473  0.1941 -0.2711  0.1707
  247DOPE   C4A 2960   2.863   2.264   6.195 -0.0317 -0.3232  0.4042
  247DOPE   C1B 2961   2.704   2.882   7.165 -0.1744  0.2709  0.1351
  247DOPE   D2B 2962   2.873   2.524   6.988  0.1108 -0.2014 -0.2553
  247DOPE   C3B 2963   2.961   2.129   6.794  0.0773  0.3801 -0.0351
  247DOPE   C4B 2964   2.792   1.895   6.610  0.1268 -0.1402 -0.3769
  248DOPE   NH3 2965   5.223   5.114   3.164  0.0841 -0.0806 -0.2573
  248DOPE   PO4 2966   4.893   4.743   3.342  0.2136 -0.0882 -0.5245
  248DOPE   GL1 2967   5.001   5.039   3.631 -0.0183 -0.0291  0.1034
  248DOPE   GL2 2968   4.861   5.362   3.546  0.0973 -0.0923  0.1705
  248DOPE   C1A 2969   5.337   5.158   3.825  0.3739 -0.0785 -0.1747
  248DOPE   D2A 2970   5.621   5.428   4.116 -0.1165 -0.0174 -0.0433
  248DOPE   C3A 2971   5.502   5.856   4.093 -0.0379  0.1755 -0.0125
  248DOPE   C4A 2972   5.492   6.087   4.462 -0.0644  0.1004 -0.3226
  248DOPE   C1B 2973   4.562   5.456   3.791 -0.0104 -0.0567 -0.1386
  248DOPE   D2B 2974   4.622   5.699   4.214  0.3311 -0.3295 -0.0010
  248DOPE   C3B 2975   4.669   5.417   4.660 -0.0675  0.0292 -0.2707
  248DOPE   C4B 2976   4.842   5.413   5.071  0.1276 -0.2067  0.1409
  249DOPE   NH3 2977   5.805   4.259   2.720 -0.3216  0.1967 -0.0436
  249DOPE   PO4 2978   5.590   4.101   3.055  0.1366 -0.1457  0.1260
  249DOPE   GL1 2979   5.688   4.285   3.519 -0.0216 -0.1003 -0.0630
  249DOPE   GL2 2980   5.496   4.604   3.568  0.2804  0.2799  0.0908
  249DOPE   C1A 2981   5.800   4.213   3.908 -0.0937  0.0473  0.0285
  249DOPE   D2A 2982   5.900   4.241   4.325 -0.0252 -0.0230 -0.3260
  249DOPE   C3A 2983   5.630   4.347   4.709 -0.1640  0.2580  0.2383
  249DOPE   C4A 2984   5.435   4.696   4.958 -0.1782  0.2239  0.0702
  249DOPE   C1B 2985   5.703   4.724   3.823  0.0162 -0.1823  0.1060
  249DOPE   D2B 2986   5.741   4.735   4.217 -0.3199  0.0421 -0.0786
  249DOPE   C3B 2987   5.391   4.972   4.441  0.2676 -0.4918  0.1870
  249DOPE   C4B 2988   5.524   5.131   4.795 -0.1204  0.3561  0.0803
  250DOPE   NH3 2989   6.131   4.485   8.087  0.0304  0.3028  0.1714
  250DOPE   PO4 2990   6.040   3.979   8.120  0.1672  0.2353  0.2087
  250DOPE   GL1 2991   5.952   4.174   8.471  0.0685  0.1355  0.0209
  250DOPE   GL2 2992   6.145   4.372   8.556  0.1208 -0.0444 -0.1509
  250DOPE   C1A 2993   5.802   4.122   8.878 -0.0248 -0.0558  0.0027
  250DOPE   D2A 2994   5.442   4.277   9.068 -0.2077  0.0802 -0.1752
  250DOPE   C3A 2995   5.304   4.392   9.506 -0.2877  0.0193  0.2222
  250DOPE   C4A 2996   4.900   4.706   9.594 -0.1784 -0.0092 -0.2601
  250DOPE   C1B 2997   6.506   4.269   8.756  0.5250 -0.1294 -0.1701
  250DOPE   D2B 2998   6.656   3.872   9.027  0.0715 -0.0146  0.4253
  250DOPE   C3B 2999   6.502   3.528   9.102 -0.0095 -0.0473 -0.0124
  250DOPE   C4B 3000   6.363   3.542   9.450  0.0307 -0.0111  0.0263
  251DOPE   NH3 3001  -0.697   5.505   8.513  0.1729  0.1332  0.3060
  251DOPE   PO4 3002  -0.354   5.713   8.364  0.3477 -0.3265 -0.2187
  251DOPE   GL1 3003  -0.102   5.571   8.797  0.1438  0.0312 -0.1224
  251DOPE   GL2 3004   0.018   5.832   8.856 -0.2345 -0.1673  0.0457
  251DOPE   C1A 3005   0.120   5.224   9.067  0.0626  0.0559 -0.2366
  251DOPE   D2A 3006   0.132   4.787   8.966 -0.2071 -0.0498 -0.0940
  251DOPE   C3A 3007   0.135   4.446   9.289 -0.1561 -0.3050  0.0086
  251DOPE   C4A 3008   0.352   4.106   9.469 -0.3395  0.0325  0.0693
  251DOPE   C1B 3009   0.142   6.152   9.271  0.2389 -0.0357 -0.2343
  251DOPE   D2B 3010   0.158   6.210   9.774  0.0085  0.5016 -0.1474
  251DOPE   C3B 3011   0.194   6.705   9.979  0.0519  0.1254 -0.0582
  251DOPE   C4B 3012  -0.095   6.962  10.168  0.3480  0.1514 -0.2081
  252DOPE   NH3 3013   1.416   3.349   8.080 -0.2870  0.1931 -0.0066
  252DOPE   PO4 3014   1.145   2.925   7.984  0.0511  0.1414 -0.2361
  252DOPE   GL1 3015   0.934   2.773   8.396 -0.1873 -0.2114 -0.0043
  252DOPE   GL2 3016   0.634   2.773   8.419  0.1436  0.1315  0.2780
  252DOPE   C1A 3017   1.029   2.566   8.798  0.0375 -0.3155  0.3055
  252DOPE   D2A 3018   1.161   2.313   9.057  0.2197 -0.1864 -0.0868
  252DOPE   C3A 3019   1.120   2.365   9.461  0.1673 -0.0370 -0.1843
  252DOPE   C4A 3020   1.148   2.416   9.899  0.0479 -0.1221 -0.0119
  252DOPE   C1B 3021   0.647   2.811   8.916  0.2771 -0.0021 -0.1378
  252DOPE   D2B 3022   0.778   2.618   9.269  0.0914 -0.0665 -0.0782
  252DOPE   C3B 3023   1.022   2.824   9.630 -0.1486 -0.0541  0.1235
  252DOPE   C4B 3024   1.411   2.827   9.731  0.1294  0.0490 -0.1423
  253DOPE   NH3 3025   5.900   2.310   3.621 -0.2768 -0.0600  0.2222
  253DOPE   PO4 3026   5.598   2.511   3.347  0.2144 -0.2630  0.4852
  253DOPE   GL1 3027   5.572   2.620   3.748  0.0686 -0.0989 -0.0067
  253DOPE   GL2 3028   5.843   2.709   3.910 -0.3074 -0.3641  0.0126
  253DOPE   C1A 3029   5.417   2.644   4.181 -0.0399  0.0082 -0.2566
  253DOPE   D2A 3030   5.629   2.834   4.434 -0.2340 -0.2808 -0.2452
  253DOPE   C3A 3031   6.096   2.849   4.328 -0.0281  0.3682 -0.0511
  253DOPE   C4A 3032   6.450   3.041   4.088  0.1874  0.0165  0.0186
  253DOPE   C1B 3033   5.956   3.110   3.964  0.3467 -0.1502 -0.2096
  253DOPE   D2B 3034   5.990   3.477   3.850  0.2259  0.2428  0.0843
  253DOPE   C3B 3035   6.001   3.823   4.159 -0.0526  0.2119  0.4229
  253DOPE   C4B 3036   6.104   3.869   4.600  0.3423  0.3163 -0.0739
  254DOPE   NH3 3037   6.547   0.509   8.406  0.0767 -0.0718  0.0808
  254DOPE   PO4 3038   6.117   0.305   8.328  0.0615  0.1993  0.0918
  254DOPE   GL1 3039   6.186   0.266   8.750  0.2664 -0.1047 -0.3405
  254DOPE   GL2 3040   6.271   0.536   8.844 -0.1375  0.0953  0.1781
  254DOPE   C1A 3041   6.173   0.136   9.099  0.0488 -0.0156 -0.1199
  254DOPE   D2A 3042   6.173  -0.033   9.573 -0.2634 -0.0999 -0.1153
  254DOPE   C3A 3043   5.722  -0.074   9.564 -0.1312  0.1018  0.2808
  254DOPE   C4A 3044   5.314  -0.159   9.714  0.2203  0.1569  0.0842
  254DOPE   C1B 3045   6.019   0.793   9.104 -0.0917 -0.2043  0.3855
  254DOPE   D2B 3046   5.811   0.889   9.479 -0.1392  0.3162  0.0683
  254DOPE   C3B 3047   6.030   0.969   9.851 -0.3874 -0.1115  0.3435
  254DOPE   C4B 3048   6.398   0.989   9.988  0.1452 -0.2645 -0.0792
  255DOPE   NH3 3049   6.020   6.209   8.562  0.0859 -0.0860 -0.1492
  255DOPE   PO4 3050   5.569   5.990   8.581 -0.0528 -0.2782  0.0200
  255DOPE   GL1 3051   5.420   5.730   8.933 -0.1440  0.0191  0.0026
  255DOPE   GL2 3052   5.061   5.670   8.954  0.4311 -0.0015  0.1963
  255DOPE   C1A 3053   5.542   5.619   9.336  0.2232 -0.0248  0.0553
  255DOPE   D2A 3054   5.576   5.366   9.681 -0.2502  0.4191 -0.2097
  255DOPE   C3A 3055   6.009   5.417   9.863 -0.2427  0.3728  0.0580
  255DOPE   C4A 3056   6.474   5.648   9.935 -0.4248 -0.1101  0.1154
  255DOPE   C1B 3057   5.037   5.790   9.421  0.2212 -0.1410  0.2298
  255DOPE   D2B 3058   5.229   5.748   9.704 -0.2271  0.0709  0.0925
  255DOPE   C3B 3059   5.651   5.844   9.779  0.0079  0.2424  0.0449
  255DOPE   C4B 3060   6.071   5.997   9.900  0.0158  0.2152 -0.2688
  256DOPE   NH3 3061   6.394   3.017   7.963  0.1632 -0.0684  0.1321
  256DOPE   PO4 3062   6.065   2.684   8.159  0.0160 -0.3353 -0.1414
  256DOPE   GL1 3063   6.088   2.877   8.567 -0.1749 -0.1657 -0.2144
  256DOPE   GL2 3064   6.362   3.156   8.499  0.1428  0.0639 -0.1160
  256DOPE   C1A 3065   6.106   3.119   8.889  0.0905  0.1245  0.4236
  256DOPE   D2A 3066   6.367   3.000   9.295  0.1746  0.2168 -0.0777
  256DOPE   C3A 3067   6.197   2.786   9.608 -0.0891  0.0175  0.2974
  256DOPE   C4A 3068   6.170   2.439   9.893 -0.0594 -0.0327  0.0253
  256DOPE   C1B 3069   6.585   2.968   8.843 -0.4378 -0.3748 -0.1236
  256DOPE   D2B 3070   6.847   2.981   9.346 -0.1384  0.1521  0.3174
  256DOPE   C3B 3071   6.676   3.178   9.677 -0.1886 -0.0398  0.2586
  256DOPE   C4B 3072   6.614   3.584   9.881 -0.0288  0.1403  0.2723
  257WN      WN 3073   0.429   5.595   7.548  0.0200 -0.6261  0.1988
  258WN      WN 3074   0.647   1.118   8.912 -0.3946 -0.0580  0.1987
  259WN      WN 3075   0.267   3.615   7.367  0.0015 -0.0939 -0.1628
  260WN      WN 3076   0.086   4.503   7.767 -0.0282  0.0696  0.2222
  261WN      WN 3077   0.273   5.893   7.116  0.0719 -0.0531 -0.1499
  262WN      WN 3078   5.998   4.399   7.569  0.1049  0.1133 -0.0931
  263WN      WN 3079   5.933   6.118   8.058  0.1687  0.0082 -0.2312
  264WN      WN 3080   5.060   3.987   7.341  0.0094 -0.2287  0.0475
  265WN      WN 3081   2.611   4.803   7.345 -0.0755  0.1229 -0.4175
  266WN      WN 3082   4.197   3.331   7.954  0.0089 -0.1110 -0.1995
  267WN      WN 3083   5.775   0.619   7.307 -0.1965 -0.0771  0.1169
  268WN      WN 3084   5.004   5.725   8.053  0.0446 -0.1111  0.1570
  269WN      WN 3085   1.089   0.113   8.495  0.0867  0.1155 -0.0299
  270WN      WN 3086   1.643   3.718   7.516  0.1494  0.0213 -0.1863
  271WN      WN 3087   4.599   5.288   6.815 -0.1892  0.1323  0.0202
  272WN      WN 3088   4.834   2.053   8.104 -0.3839  0.0474  0.1375
  273WN      WN 3089   5.864   5.308   8.077  0.2063  0.0727  0.0477
  274WN      WN 3090   2.958   0.186   7.245  0.0214 -0.0426 -0.0976
  275WN      WN 3091   4.761   4.400   7.266  0.1470 -0.0940 -0.1500
  276WN      WN 3092   4.120   5.022   7.523  0.1164 -0.1211 -0.1269
  277WN      WN 3093   3.623   4.308   7.089 -0.0629 -0.1254 -0.1994
  278WN      WN 3094   1.632   2.162   7.364  0.0794  0.1391  0.1559
  279WN      WN 3095   0.055   0.215   7.977 -0.1735 -0.1211  0.1609
  280WN      WN 3096   4.412   6.317   7.707 -0.1138  0.2275  0.1253
  281WN      WN 3097   0.606   5.531   8.427 -0.1691  0.1241 -0.0151
  282WN      WN 3098   2.073   4.770   6.706 -0.1727  0.0900  0.0978
  283WN      WN 3099   0.500   1.061   7.508  0.2880 -0.0524  0.2727
  284WN      WN 3100   5.150   4.420   7.690  0.0005 -0.2314 -0.1153
  285WN      WN 3101   1.271   4.260   7.043  0.0998  0.1061 -0.0753
  286WN      WN 3102   1.827   2.850   7.249 -0.2547 -0.0828 -0.0348
  287WN      WN 3103   6.026   6.106   7.165  0.0060 -0.2259 -0.1071
  288WN      WN 3104   6.217   4.862   7.434  0.0567  0.3100 -0.1856
  289WN      WN 3105   0.435   1.349   7.968 -0.0675  0.1215 -0.0979
  290WN      WN 3106   5.906   2.300   7.842 -0.0538 -0.1368 -0.2782
  291WN      WN 3107   4.739   4.464   8.550  0.0562  0.1115 -0.1095
  292WN      WN 3108   5.996   0.874   7.749  0.0014  0.0343  0.2061
  293WN      WN 3109   1.906   4.065   8.062  0.2474 -0.2338 -0.4282
  294WN      WN 3110   5.830   2.785   7.749 -0.0718 -0.0402 -0.1430
  295WN      WN 3111   5.666   4.289   7.962  0.2197  0.0037  0.2066
  296WN      WN 3112   3.630   5.179   7.222 -0.2155  0.0500  0.0802
  297WN      WN 3113   4.856   3.471   7.155  0.3157  0.2234 -0.0931
  298WN      WN 3114   0.598   3.285   7.430 -0.4578 -0.2335  0.1389
  299WN      WN 3115   6.389   5.854   7.548  0.3029  0.1050 -0.1981
  300WN      WN 3116   1.748   4.338   7.653  0.2455 -0.1202  0.0884
  301WN      WN 3117   6.363   5.347   7.480  0.1803 -0.2185 -0.1218
  302WN      WN 3118   1.585   4.728   7.274 -0.3174 -0.0138 -0.2139
  303WN      WN 3119   1.679   4.477   6.684 -0.0156 -0.1489 -0.1208
  304WN      WN 3120   4.254   6.040   7.358 -0.0378  0.0841 -0.0492
  305WN      WN 3121   3.617   3.609   6.533  0.1738  0.1399  0.4254
  306WN      WN 3122   1.235   0.763   7.653 -0.0831  0.1223 -0.1051
  307WN      WN 3123   3.430   4.981   7.708  0.1173  0.0219  0.0929
  308WN      WN 3124   4.729   6.246   7.336  0.3928  0.0902  0.0591
  309WN      WN 3125   0.312   3.421   7.807 -0.1021 -0.0359 -0.3689
  310WN      WN 3126   0.051   5.212   6.566 -0.0766 -0.0043 -0.1411
  311WN      WN 3127   1.608   2.685   7.900  0.1595  0.2165  0.0499
  312WN      WN 3128   4.470   5.021   7.981 -0.2089  0.3174  0.1154
  313WN      WN 3129   5.797   3.750   7.653 -0.2220  0.1740  0.3433
  314WN      WN 3130   1.406   4.645   7.737 -0.0515  0.0097 -0.0596
  315WN      WN 3131   0.325   5.365   7.122 -0.0377 -0.0786 -0.0459
  316WN      WN 3132   4.715   5.570   6.372 -0.0116 -0.0575  0.1963
  317WN      WN 3133   6.340   3.173   7.421 -0.2017 -0.0121 -0.1256
  318WN      WN 3134   0.486   4.709   7.987 -0.1329  0.1988 -0.1592
  319WN      WN 3135   0.669   1.552   6.984 -0.2119 -0.0637  0.1108
  320WN      WN 3136   2.606   5.775   7.277 -0.0590  0.1259  0.0250
  321WN      WN 3137   1.176   0.346   7.287 -0.0259 -0.1765  0.1322
  322WN      WN 3138   4.924   3.827   6.501 -0.1232 -0.1768 -0.0077
  323WN      WN 3139   0.718   5.339   7.927  0.2781  0.3340  0.3919
  324WN      WN 3140   3.398   6.387   7.244  0.1704  0.0729  0.5497
  325WN      WN 3141   0.771   5.001   7.101  0.3936  0.4037  0.3235
  326WN      WN 3142   3.709   4.599   7.545  0.1764 -0.2483  0.0208
  327WN      WN 3143   4.808   5.731   7.215 -0.2249 -0.0820 -0.1622
  328WN      WN 3144   0.220   4.912   7.099  0.2980  0.1687  0.0889
  329WN      WN 3145   5.127   5.194   7.220 -0.2833 -0.0831  0.0185
  330WN      WN 3146   1.476   2.343   6.918  0.1710  0.1586 -0.3652
  331WN      WN 3147   1.751   6.062   7.674  0.2586 -0.0792 -0.0576
  332WN      WN 3148   5.481   0.088   8.341 -0.1250 -0.1795 -0.1654
  333WN      WN 3149   0.263   3.685   8.521 -0.0786 -0.1723  0.1982
  334WN      WN 3150   3.911   4.794   7.127  0.0646 -0.4844  0.3678
  335WN      WN 3151   6.142   1.903   7.164  0.1387 -0.0630 -0.0623
  336WN      WN 3152   0.799   5.958   7.236  0.1670  0.0998  0.1304
  337WN      WN 3153   5.078   1.677   7.947  0.0986 -0.1621 -0.1308
  338WN      WN 3154   5.883   5.220   7.607 -0.0644 -0.0860 -0.3021
  339WN      WN 3155   5.717   1.571   7.166 -0.0492  0.2683 -0.0956
  340WN      WN 3156   2.130   5.292   7.880  0.1237 -0.0514  0.3779
  341WN      WN 3157   0.848   4.192   7.280  0.0276  0.3184 -0.0263
  342WN      WN 3158   1.759   1.847   6.923 -0.0240 -0.0032 -0.1132
  343WN      WN 3159   0.502   6.299   8.111 -0.1697 -0.0064 -0.0509
  344WN      WN 3160   2.344   6.220   6.327 -0.0995 -0.2655  0.1046
  345WN      WN 3161   0.699   0.102   6.584  0.2575 -0.2292 -0.0381
  346WN      WN 3162   0.146   5.686   8.363 -0.1556 -0.0420 -0.1596
  347WN      WN 3163   5.313   0.477   7.512  0.4058 -0.0836  0.0437
  348WN      WN 3164   1.171   1.049   8.664 -0.0234  0.0439 -0.2635
  349WN      WN 3165   4.999   5.027   8.015  0.2775  0.0149 -0.0217
  350WN      WN 3166   2.792   5.282   7.143  0.1227  0.2562 -0.0755
  351WN      WN 3167   4.657   2.461   7.594  0.2304  0.3865  0.1348
  352WN      WN 3168   2.035   4.863   7.506 -0.0092  0.0648  0.1204
  353WN      WN 3169   5.540   2.460   7.566  0.2369 -0.0411 -0.1968
  354WN      WN 3170   3.595   4.495   6.334 -0.2801 -0.0028  0.0269
  355WN      WN 3171   5.333   3.877   7.869  0.0013 -0.0954  0.3122
  356WN      WN 3172   1.316   4.122   7.545  0.2122 -0.1080  0.1620
  357WN      WN 3173   5.214   4.610   7.232  0.2378 -0.3376  0.3921
  358WN      WN 3174   0.900   5.936   7.725  0.1290  0.0255 -0.0607
  359WN      WN 3175   4.536   0.363   6.748  0.0357  0.1981  0.0324
  360WN      WN 3176   4.004   4.559   6.675  0.0452  0.0573 -0.1419
  361WN      WN 3177   0.575   4.675   7.490  0.0719 -0.0997 -0.2138
  362WN      WN 3178   5.975   5.404   6.616  0.0893  0.1682  0.3200
  363WN      WN 3179   2.308   4.446   7.487 -0.0373 -0.0455 -0.1406
  364WN      WN 3180   1.245   0.989   8.179 -0.2831  0.0042 -0.0144
  365WN      WN 3181   4.394   0.175   7.292 -0.1509  0.0329  0.0494
  366WN      WN 3182   5.555   1.503   7.812 -0.1132 -0.1160 -0.0806
  367WN      WN 3183   4.234   5.547   7.479 -0.0742  0.1384 -0.3318
  368WN      WN 3184   1.573   5.553   6.934  0.1884 -0.0616  0.1433
  369WN      WN 3185   0.117   5.465   7.937  0.0218 -0.1265  0.0459
  370WN      WN 3186   5.560   5.771   8.119  0.0330 -0.2231  0.0321
  371WN      WN 3187   4.776   1.245   7.969 -0.0186 -0.0900  0.0764
  372WN      WN 3188   5.737   4.699   7.278  0.3247  0.1786  0.0017
  373WN      WN 3189   6.199   1.907   7.704 -0.0962 -0.1235  0.0025
  374WN      WN 3190   0.519   2.895   7.882  0.1672  0.0239 -0.1245
  375WN      WN 3191   2.777   0.589   7.063  0.0366 -0.0001  0.0126
  376WN      WN 3192   4.352   4.601   7.414  0.4016  0.1262  0.0877
  377WN      WN 3193   0.309   5.636   6.663 -0.2930  0.2189  0.2593
  378WN      WN 3194   2.858   4.384   7.262  0.3685 -0.2869 -0.0869
  379WN      WN 3195   5.624   5.972   7.443 -0.2403 -0.0195  0.0287
  380WN      WN 3196   6.305   4.126   6.683  0.1390 -0.0481  0.0486
  381WN      WN 3197   5.414   4.958   7.564  0.1576  0.1721  0.1187
  382WN      WN 3198   0.954   5.420   7.424 -0.1071 -0.3783  0.2667
  383WN      WN 3199   2.782   4.632   8.262  0.1128 -0.0351  0.2111
  384WN      WN 3200   5.343   5.372   7.906 -0.2468  0.1857  0.1492
  385WN      WN 3201   5.963   4.214   7.052 -0.1302  0.0977  0.1545
  386WN      WN 3202   5.895   0.265   7.819  0.0513  0.0306 -0.0143
  387WN      WN 3203   5.988   5.635   7.362  0.3613 -0.0162 -0.0778
  388WN      WN 3204   6.272   5.647   6.874  0.1846 -0.0653  0.0289
  389WN      WN 3205   5.227   6.340   7.363  0.3823  0.0319  0.0813
  390WN      WN 3206   1.373   0.009   7.629  0.2453 -0.2558  0.0320
  391WN      WN 3207   1.088   4.673   7.320 -0.0735 -0.0574 -0.1219
  392WN      WN 3208   4.886   0.792   7.666 -0.4078 -0.0975 -0.2057
  393WN      WN 3209   3.355   5.753   7.341  0.2445  0.1365 -0.0472
  394WN      WN 3210   0.412   3.197   8.280 -0.0179  0.1637 -0.3588
  395WN      WN 3211   5.525   4.193   7.423 -0.0152  0.1527  0.0596
  396WN      WN 3212   5.317   2.827   7.852  0.0764  0.0455  0.0161
  397WN      WN 3213   4.496   3.580   6.688 -0.2180  0.2290 -0.1987
  398WN      WN 3214   5.497   5.462   7.397 -0.0252 -0.0999  0.1551
  399WN      WN 3215   5.357   3.585   7.388 -0.2700 -0.0213 -0.1244
  400WN      WN 3216   0.377   4.078   7.015 -0.0442 -0.0572 -0.1954
  401WN      WN 3217   6.047   5.710   7.870  0.2228 -0.0605  0.3798
  402WN      WN 3218   5.770   1.151   7.436 -0.1154 -0.1604 -0.0749
  403WN      WN 3219   3.466   4.100   6.639  0.0507  0.0379  0.0906
  404WN      WN 3220   0.100   1.609   7.418 -0.0634 -0.1832  0.0132
  405WN      WN 3221   0.658   0.328   7.947  0.0695 -0.5539  0.0482
  406WN      WN 3222   5.391   4.080   8.314  0.1689 -0.1933 -0.1964
  407WN      WN 3223   0.462   4.199   7.586  0.0278 -0.0694 -0.2114
  408WN      WN 3224   4.725   0.744   8.091 -0.0222  0.2742  0.0804
  409WN      WN 3225   0.012   6.072   8.018 -0.0557  0.2691 -0.2621
  410WN      WN 3226   0.262   3.158   7.001 -0.2575 -0.0292 -0.0829
  411WN      WN 3227   1.687   0.942   7.468 -0.0759 -0.1356 -0.1609
  412WN      WN 3228   0.345   2.424   7.744 -0.1506 -0.0391 -0.1802
  413WN      WN 3229   4.139   0.618   7.320  0.1457 -0.0223  0.1922
  414WN      WN 3230   6.215   6.296   7.611  0.2141 -0.1971 -0.3121
  415WN      WN 3231   6.286   5.015   7.899  0.3051  0.2480  0.0554
  416WN      WN 3232   3.628   0.480   7.340  0.3110 -0.0108 -0.0769
  417WN      WN 3233   1.229   5.323   7.803  0.2486  0.0180  0.1788
  418WN      WN 3234   2.349   3.130   7.663 -0.0901  0.4105  0.1215
  419WN      WN 3235   5.972   3.471   7.249 -0.1881 -0.0200 -0.1892
  420WN      WN 3236   6.102   6.380   6.783  0.1106 -0.3553 -0.1571
  421WN      WN 3237   6.063   5.218   7.083  0.0276 -0.1563  0.3441
  422WN      WN 3238   3.281   4.278   7.517  0.1860 -0.0040  0.1237
  423WN      WN 3239   1.029   1.204   6.722 -0.1000  0.2451  0.3326
  424WN      WN 3240   2.316   5.718   6.449 -0.1725  0.3173 -0.2083
  425WN      WN 3241   4.236   0.960   7.723 -0.0300 -0.0270 -0.1494
  426WN      WN 3242   5.730   3.293   7.700  0.0932  0.3255  0.2433
  427WN      WN 3243   1.101   1.617   7.213 -0.1268  0.2723  0.3549
  428WN      WN 3244   1.965   4.516   7.122  0.3254 -0.3344  0.3391
  429WN      WN 3245   1.036   3.342   7.077 -0.0391 -0.3024  0.0710
  430WN      WN 3246   1.618   5.580   7.523 -0.1125  0.1794  0.1847
  431WN      WN 3247   1.899   5.231   7.222  0.2101 -0.1899  0.0539
  432WN      WN 3248   4.924   6.283   7.781 -0.1720  0.1667 -0.0729
  433WN      WN 3249   0.170   2.710   8.289  0.1558  0.1921  0.2938
  434WN      WN 3250   5.243   1.131   7.456  0.0706 -0.2337 -0.2069
  435WN      WN 3251   5.462   5.001   8.316 -0.0665 -0.1247  0.1269
  436WN      WN 3252   2.327   0.213   8.300  0.1391 -0.2750 -0.2541
  437WN      WN 3253   0.412   5.111   7.654  0.0461 -0.2278  0.1144
  438WN      WN 3254   5.733   4.805   7.895  0.0131  0.4648  0.1881
  439WN      WN 3255   1.180   3.541   7.599 -0.0519  0.4128  0.0988
  440WN      WN 3256   0.924   4.378   7.712  0.1357 -0.0726 -0.3062
  441WN      WN 3257   1.546   2.947   8.326  0.1510 -0.2036  0.1253
  442WN      WN 3258   0.188   4.460   7.245 -0.0458  0.1459  0.0255
  443WN      WN 3259   1.689   3.602   6.403 -0.0643  0.0530 -0.0176
  444WN      WN 3260   4.203   4.162   7.559 -0.1807  0.0670 -0.3912
  445WN      WN 3261   1.205   4.398   6.531 -0.0853 -0.1369 -0.2365
  446WN      WN 3262   4.883   5.334   7.671 -0.2074  0.5407 -0.0518
  447WN      WN 3263   0.083   0.964   8.105  0.0316  0.0203 -0.0566
  448WN      WN 3264   1.761   5.994   7.142 -0.1521  0.0764 -0.0849
  449WN      WN 3265   5.704   0.059   7.376 -0.0514  0.0428  0.2835
  450WN      WN 3266   4.846   4.856   7.560 -0.1325 -0.3118 -0.1300
  451WN      WN 3267   0.642   0.878   8.048 -0.0761 -0.0915 -0.3055
  452WN      WN 3268   6.309   2.684   7.609 -0.1176  0.1738 -0.2988
  453WN      WN 3269   1.201   0.878   7.161  0.1948 -0.1960 -0.1906
  454WN      WN 3270   3.794   5.641   7.170  0.0024 -0.2157 -0.4624
  455WN      WN 3271   6.234   3.232   6.861 -0.1054 -0.1484 -0.0843
  456WN      WN 3272   6.048   1.436   7.714  0.2937 -0.4996  0.1384
  457WN      WN 3273   5.207   5.388   8.401 -0.0407 -0.2232 -0.2209
  458WN      WN 3274   5.744   1.927   7.531  0.0215 -0.0243 -0.2298
  459WN      WN 3275   0.771   2.612   7.411 -0.1754 -0.1996 -0.2704
  460WN      WN 3276   6.326   5.797   6.420 -0.1338  0.2164 -0.3413
  461WN      WN 3277   0.526   5.796   8.011  0.3690  0.1978  0.1490
  462WN      WN 3278   1.038   6.327   8.005 -0.2234  0.1196 -0.2720
  463WN      WN 3279   5.887   1.927   8.719  0.3718  0.2498 -0.2331
  464WN      WN 3280   0.309   0.668   7.230  0.0258 -0.2000  0.1944
  465WN      WN 3281   4.186   2.780   7.185  0.0254 -0.0007 -0.2373
  466WN      WN 3282   0.323   1.899   7.753  0.2740  0.0089 -0.2200
  467WN      WN 3283   6.244   0.442   7.528 -0.1981  0.0289 -0.1410
  468WN      WN 3284   6.341   4.057   7.470 -0.1091 -0.0877  0.3774
  469WN      WN 3285   0.248   0.663   7.743 -0.0500 -0.2549 -0.3815
  470WN      WN 3286   6.274   3.609   7.650  0.1730  0.0526  0.1276
  471WN      WN 3287   1.639   5.126   7.748 -0.1084  0.1310 -0.0278
  472WN      WN 3288   0.540   4.661   8.536 -0.0632  0.3221  0.1383
  473WN      WN 3289   0.838   0.048   7.500  0.1029  0.3437 -0.0259
  474WN      WN 3290   5.859   0.442   6.846 -0.1488 -0.2707  0.1548
  475WN      WN 3291   1.281   3.768   7.068  0.1199 -0.1857 -0.0639
  476WN      WN 3292   3.238   4.848   7.280  0.0612  0.1277  0.4456
  477WN      WN 3293   5.182   1.448   7.058  0.1564  0.3163 -0.0286
  478WN      WN 3294   3.166   4.101   7.963  0.1013  0.2544 -0.1661
  479WN      WN 3295   4.571   3.873   7.382 -0.1440 -0.0801 -0.3786
  480WN      WN 3296   0.705   3.708   7.137 -0.3138 -0.0405 -0.4384
  481WN      WN 3297   5.467   6.233   7.837  0.2441 -0.0181  0.1553
  482WN      WN 3298   5.343   4.789   6.767 -0.2564 -0.2360 -0.1773
  483WN      WN 3299   1.008   3.087   7.508 -0.0644  0.1198 -0.0333
  484WN      WN 3300   4.637   5.815   7.679 -0.0441 -0.1193  0.1408
  485WN      WN 3301   1.366   5.879   7.868 -0.0660  0.0035 -0.0730
  486WN      WN 3302   0.745   3.742   7.693  0.3421  0.0465  0.0152
  487WN      WN 3303   5.868   5.953   6.560  0.0125  0.1235  0.0046
  488WN      WN 3304   1.805   0.296   8.219 -0.1628 -0.1147 -0.1836
  489WN      WN 3305   5.137   5.874   7.567 -0.1992  0.0739 -0.1157
  490WN      WN 3306   6.331   3.779   7.056 -0.0027 -0.0871 -0.1306
  491WN      WN 3307   2.204   6.181   7.414  0.1018 -0.2356 -0.3290
  492WN      WN 3308   0.103   4.249   8.253 -0.0884 -0.3197 -0.1323
  493WN      WN 3309   0.669   1.580   7.565  0.0453  0.0085  0.0924
  494WN      WN 3310   3.192   5.321   7.422 -0.1727 -0.0326 -0.0218
  495WN      WN 3311   1.669   0.810   7.995 -0.1572  0.1003 -0.2487
  496WN      WN 3312   4.719   5.665   8.504  0.1348 -0.3417 -0.0240
  497WN      WN 3313   6.164   1.384   7.148  0.0832 -0.0315  0.0556
  498WN      WN 3314   2.746   4.436   7.767  0.0914  0.0704  0.1480
  499WN      WN 3315   3.784   5.502   7.647  0.4260  0.1056 -0.1165
  500WN      WN 3316   0.356   2.867   7.409  0.0149  0.0170 -0.0167
  501WN      WN 3317   0.457   6.123   7.584  0.3640  0.3452 -0.0721
  502WN      WN 3318   0.407   0.264   7.487 -0.0618  0.0174 -0.1361
  503WN      WN 3319   1.390   5.199   7.289  0.2621  0.0665  0.1090
  504WN      WN 3320   4.139   4.969  14.971 -0.0170 -0.0467  0.1190
  505WN      WN 3321   4.768   1.231  12.789 -0.1187  0.1214 -0.3187
  506WN      WN 3322   5.076   2.041   1.211  0.0687 -0.1345 -0.2247
  507WN      WN 3323   5.974   2.425  14.064  0.2013  0.1858 -0.2984
  508WN      WN 3324   4.745   4.375  14.316 -0.3443 -0.1062 -0.3601
  509WN      WN 3325   0.058   4.903   1.550  0.0386 -0.0136 -0.0429
  510WN      WN 3326   3.423   5.778   0.855  0.1641 -0.3985 -0.0117
  511WN      WN 3327   4.632   4.096   0.273 -0.0731  0.0720  0.1847
  512WN      WN 3328   1.065   2.621   0.587  0.1838  0.2344 -0.2292
  513WN      WN 3329   6.210   2.207   1.079  0.3318  0.1856 -0.1967
  514WN      WN 3330   5.965   5.715  13.302  0.0587 -0.1716 -0.1505
  515WN      WN 3331   6.007   0.978   2.006  0.1296 -0.0558  0.1464
  516WN      WN 3332   5.209   0.456  13.800 -0.0314 -0.0011 -0.0359
  517WN      WN 3333   0.106   2.574   2.705  0.1378  0.1725 -0.1362
  518WN      WN 3334   3.880   6.319  14.221  0.0002 -0.0060 -0.2358
  519WN      WN 3335   0.327   3.414   0.019  0.1229 -0.4981 -0.2057
  520WN      WN 3336   0.333   3.246   3.166 -0.0732  0.1676  0.0415
  521WN      WN 3337   1.293   3.887  12.395  0.1745 -0.2024  0.1869
  522WN      WN 3338   2.572   0.237  13.827 -0.1934  0.0650 -0.1721
  523WN      WN 3339   1.392   2.226  14.398  0.0320 -0.2130  0.0296
  524WN      WN 3340   4.234   0.401   2.752 -0.1450  0.0258 -0.0568
  525WN      WN 3341   5.894   0.270   2.585  0.2682  0.1880 -0.1188
  526WN      WN 3342   1.454   5.421   0.601  0.1255  0.0591 -0.1841
  527WN      WN 3343   6.366   0.661  13.041  0.1650  0.2644  0.2776
  528WN      WN 3344   3.066   1.999   0.185 -0.3481 -0.2976 -0.0457
  529WN      WN 3345   5.262   4.066   1.183  0.1007 -0.0666  0.0647
  530WN      WN 3346   3.832   1.342  14.350  0.1068  0.1516 -0.0468
  531WN      WN 3347   2.957   4.526  13.888 -0.1126 -0.1935  0.0173
  532WN      WN 3348   6.357   0.756   1.036 -0.0279  0.0827  0.2796
  533WN      WN 3349   3.010   1.493   1.312 -0.2163 -0.1492 -0.0535
  534WN      WN 3350   3.347   2.545  14.496  0.0090 -0.0449  0.1380
  535WN      WN 3351   3.996   0.108   2.449  0.0793  0.0130  0.2712
  536WN      WN 3352   2.602   0.140   1.314  0.1934  0.4235 -0.1175
  537WN      WN 3353   3.329   4.777  13.467  0.1386  0.0515  0.0457
  538WN      WN 3354   5.487   2.545  13.529  0.2513  0.1273  0.0213
  539WN      WN 3355   0.406   1.655  12.047  0.2070 -0.2144 -0.2771
  540WN      WN 3356   4.259   1.280   2.089 -0.1600  0.2268 -0.0669
  541WN      WN 3357   5.485   4.620   2.499 -0.0254  0.2956  0.0590
  542WN      WN 3358   1.472   6.203   0.152 -0.1419 -0.4322 -0.0812
  543WN      WN 3359   4.141   1.425  14.766  0.0585  0.1279 -0.1317
  544WN      WN 3360   1.229   5.554  14.902 -0.1737  0.1736  0.0018
  545WN      WN 3361   0.348   4.294   0.502  0.0995 -0.1461  0.0611
  546WN      WN 3362   4.433   2.073  12.319 -0.0664 -0.0272  0.1894
  547WN      WN 3363   2.040   5.469   0.476 -0.2298 -0.0959 -0.0943
  548WN      WN 3364   1.303   1.526  12.606  0.2062  0.1173 -0.0743
  549WN      WN 3365   4.546   1.285  12.339 -0.1173  0.3554  0.0914
  550WN      WN 3366   0.983   1.579  14.962  0.0575  0.1247  0.2514
  551WN      WN 3367   2.706   1.953   1.972  0.1644  0.0438  0.2713
  552WN      WN 3368   2.496   2.078   1.109  0.1829  0.0154  0.0254
  553WN      WN 3369   0.596   3.426   1.537  0.1298  0.0289  0.1602
  554WN      WN 3370   5.533   4.752  12.587 -0.2008  0.0195 -0.2150
  555WN      WN 3371   4.161   4.585   1.991 -0.1604  0.2269 -0.2953
  556WN      WN 3372   4.254   4.961  13.304  0.1840 -0.1078 -0.0270
  557WN      WN 3373   3.785   2.031   2.617  0.0999  0.0264 -0.1624
  558WN      WN 3374   3.893   3.479   1.269  0.1664  0.2425 -0.0634
  559WN      WN 3375   5.108   2.002   0.286 -0.0178  0.0879  0.1930
  560WN      WN 3376   2.274   0.774   1.575 -0.2252  0.2633 -0.0744
  561WN      WN 3377   4.043   3.687   4.130  0.1637  0.0652 -0.1255
  562WN      WN 3378   1.569   6.187  13.763 -0.0633 -0.2064  0.0402
  563WN      WN 3379   0.604   5.508  11.795  0.0581 -0.1680 -0.2130
  564WN      WN 3380   5.678   2.761   1.273 -0.3439  0.0632  0.1709
  565WN      WN 3381   3.847   5.505   2.597  0.1065 -0.4266  0.0218
  566WN      WN 3382   6.022   1.468  14.628 -0.1600  0.2238 -0.1348
  567WN      WN 3383   6.378   3.059   2.721  0.2089 -0.0615 -0.1406
  568WN      WN 3384   6.014   4.101   1.817 -0.0536 -0.0082 -0.0270
  569WN      WN 3385   1.242   1.075  12.324  0.0677  0.1921 -0.1298
  570WN      WN 3386   0.929   0.270  12.278 -0.1991  0.3321 -0.0462
  571WN      WN 3387   2.142   5.560  11.672 -0.4495  0.1215  0.0974
  572WN      WN 3388   1.081   5.893   1.477  0.2753 -0.0068 -0.0848
  573WN      WN 3389   0.670   3.727   0.573  0.0247 -0.1009 -0.0549
  574WN      WN 3390   3.348   5.418   1.552  0.0191  0.2910 -0.0811
  575WN      WN 3391   5.342   2.867   1.606  0.3258 -0.0562  0.1741
  576WN      WN 3392   1.589   3.970   0.312  0.2603 -0.1496 -0.0068
  577WN      WN 3393   6.168   1.038  14.862  0.2065  0.2170 -0.3682
  578WN      WN 3394   2.824   5.674   1.934  0.2287 -0.3537  0.0173
  579WN      WN 3395   3.417   1.002  14.198 -0.0421 -0.1384  0.0641
  580WN      WN 3396   3.119   2.432  11.623  0.0890  0.1943 -0.2242
  581WN      WN 3397   1.942   1.435   3.720  0.4653  0.0586 -0.1259
  582WN      WN 3398   1.252   0.410   1.277  0.1132  0.1588 -0.0135
  583WN      WN 3399   1.376   3.938  11.767  0.3929 -0.2088 -0.2114
  584WN      WN 3400   4.807   0.226  14.327 -0.1305 -0.3527 -0.1279
  585WN      WN 3401   2.937   1.490   1.843 -0.1161  0.0541 -0.0835
  586WN      WN 3402   1.757   1.243  12.456 -0.0997  0.0230 -0.4852
  587WN      WN 3403   0.030   4.825  13.740  0.0435  0.2044  0.1498
  588WN      WN 3404   5.045   4.774   0.282  0.0275  0.1246  0.1418
  589WN      WN 3405   0.962   4.445  13.725  0.2025 -0.0601 -0.3194
  590WN      WN 3406   2.175   3.045   3.721  0.2514 -0.1221 -0.0507
  591WN      WN 3407   5.285   1.280   3.067 -0.0385  0.1741 -0.1212
  592WN      WN 3408   4.604   0.292  11.387  0.0562 -0.3738 -0.1852
  593WN      WN 3409   3.801   5.311   1.194 -0.2121 -0.1376  0.1859
  594WN      WN 3410   0.943   5.581   0.653 -0.1476  0.1710  0.2136
  595WN      WN 3411   3.561   4.739  12.920 -0.0870  0.0331  0.2529
  596WN      WN 3412   0.180   3.112  14.222 -0.1649 -0.1831  0.1706
  597WN      WN 3413   5.648   6.107   1.519 -0.0430  0.0102  0.0750
  598WN      WN 3414   1.536   4.295   2.578 -0.2998 -0.1742  0.2416
  599WN      WN 3415   6.143   5.257   2.892 -0.2356 -0.0359 -0.3139
  600WN      WN 3416   1.183   5.842  13.731 -0.0780 -0.2010 -0.1816
  601WN      WN 3417   1.137   5.167   0.272 -0.2662  0.3351  0.0997
  602WN      WN 3418   5.012   2.382  14.572 -0.1191 -0.0843 -0.0646
  603WN      WN 3419   5.287   5.667   0.014 -0.1440  0.0750 -0.1468
  604WN      WN 3420   4.536   3.253   0.104 -0.1227  0.0605  0.0033
  605WN      WN 3421   5.779   4.697  14.271  0.2241 -0.0650 -0.0794
  606WN      WN 3422   1.205   4.247  13.230  0.0391  0.0770  0.2639
  607WN      WN 3423   1.726   5.011   0.537  0.1066 -0.0787  0.0909
  608WN      WN 3424   6.363   1.376  13.543  0.3214  0.1049 -0.2371
  609WN      WN 3425   5.474   6.306  13.050 -0.3211 -0.1453  0.1755
  610WN      WN 3426   1.089   2.067   2.712  0.0354 -0.0195  0.1152
  611WN      WN 3427   0.875   2.290  12.223 -0.1201 -0.0291 -0.1353
  612WN      WN 3428   0.324   0.885   1.342 -0.0670 -0.1107 -0.0001
  613WN      WN 3429   0.210   3.536  14.547  0.0942 -0.1107  0.3444
  614WN      WN 3430   5.749   0.700   0.290  0.0994  0.2211  0.2718
  615WN      WN 3431   1.089   1.102  14.776 -0.0534 -0.0649  0.1776
  616WN      WN 3432   5.964   3.557  13.451 -0.2216  0.0835 -0.1689
  617WN      WN 3433   6.357   3.147  13.582 -0.2859  0.1355 -0.0190
  618WN      WN 3434   2.008   2.272  14.551 -0.0246  0.0299 -0.0032
  619WN      WN 3435   2.722   3.822  14.580 -0.0763  0.0088  0.1206
  620WN      WN 3436   3.850   2.530  13.850 -0.0813 -0.0050  0.2415
  621WN      WN 3437   6.317   1.359  12.092  0.2594 -0.1652  0.0022
  622WN      WN 3438   4.885   2.739  11.845  0.0588  0.1082  0.0150
  623WN      WN 3439   1.629   5.599  12.571 -0.4258  0.2193  0.1534
  624WN      WN 3440   4.993   0.680   2.140  0.0250 -0.3352  0.1294
  625WN      WN 3441   2.059   4.255   2.569 -0.0192 -0.6716 -0.1196
  626WN      WN 3442   2.951   3.477  12.226 -0.1793  0.0766 -0.2462
  627WN      WN 3443   5.883   0.998  14.367  0.1885  0.1269 -0.2728
  628WN      WN 3444   4.955   2.090  13.217  0.4452 -0.1257  0.3300
  629WN      WN 3445   5.848   3.303  12.300 -0.1612 -0.3056  0.1765
  630WN      WN 3446   3.562   0.600  14.616  0.0756  0.2055 -0.1116
  631WN      WN 3447   3.330   5.190  13.195  0.1393 -0.3785  0.1032
  632WN      WN 3448   5.225   2.476  12.229 -0.2328  0.2114 -0.0945
  633WN      WN 3449   1.397   1.923   0.316 -0.1491 -0.0103 -0.2178
  634WN      WN 3450   6.240   5.679   1.686 -0.1572  0.1907 -0.0218
  635WN      WN 3451   3.628   5.350  14.036  0.2134  0.0784 -0.0893
  636WN      WN 3452   0.251   2.107  14.711  0.2469 -0.2344 -0.0991
  637WN      WN 3453   0.050   0.299   0.003 -0.1032 -0.1360 -0.0230
  638WN      WN 3454   4.118   0.801  14.953  0.2058 -0.2233 -0.0293
  639WN      WN 3455   0.052   3.718   1.256  0.1453 -0.0776  0.0474
  640WN      WN 3456   4.634   0.605   2.466  0.0266  0.2217  0.1406
  641WN      WN 3457   3.001   5.144  14.715  0.1585  0.1117 -0.1774
  642WN      WN 3458   5.699   0.230  14.080 -0.0859 -0.2186 -0.2238
  643WN      WN 3459   0.474   4.582   0.996 -0.0557  0.3880 -0.2788
  644WN      WN 3460   5.906   1.387  11.719  0.0340  0.1950 -0.0740
  645WN      WN 3461   3.445   4.601  12.449  0.4255 -0.2956 -0.1834
  646WN      WN 3462   0.887   0.644  14.527 -0.3942 -0.1454  0.0259
  647WN      WN 3463   4.183   3.907  12.115  0.2389 -0.2749  0.1272
  648WN      WN 3464   2.178   1.706  14.639 -0.1645 -0.2574 -0.1645
  649WN      WN 3465   4.836   2.818   1.371 -0.3704 -0.0300  0.0122
  650WN      WN 3466   5.460   3.662  13.441 -0.2803 -0.2533 -0.1180
  651WN      WN 3467   3.279   0.813  14.991 -0.1322  0.3716  0.1127
  652WN      WN 3468   0.991   0.269  14.221 -0.1082 -0.0063 -0.1573
  653WN      WN 3469   4.858   6.172  11.834  0.0666  0.2703 -0.3805
  654WN      WN 3470   1.126   5.867  14.485  0.0246 -0.0925  0.0074
  655WN      WN 3471   0.823   3.426   0.149  0.0036 -0.1113  0.0363
  656WN      WN 3472   0.271   3.275  13.175 -0.0432  0.1644 -0.1963
  657WN      WN 3473   0.410   1.227   2.714  0.0472 -0.0763 -0.3452
  658WN      WN 3474   1.868   1.723   2.355 -0.2059 -0.0702 -0.3652
  659WN      WN 3475   1.034   2.334   0.170 -0.1628 -0.2951 -0.0479
  660WN      WN 3476   2.933   4.216  14.294 -0.1328  0.0526 -0.1017
  661WN      WN 3477   5.964   4.428   0.882  0.1817 -0.2085  0.0791
  662WN      WN 3478   1.255   3.510  12.050 -0.0766 -0.0979  0.0678
  663WN      WN 3479   4.096   3.313  14.134  0.0300  0.2521 -0.0095
  664WN      WN 3480   2.985   6.217   2.569 -0.2302 -0.4019 -0.2441
  665WN      WN 3481   4.289   2.948  13.148  0.0646  0.1396  0.0068
  666WN      WN 3482   2.565   5.263  14.193  0.2016 -0.4895 -0.1951
  667WN      WN 3483   3.840   4.532   0.709 -0.0871  0.0126  0.3067
  668WN      WN 3484   4.576   6.127  13.500  0.1780 -0.1038 -0.0526
  669WN      WN 3485   0.272   1.664   1.755 -0.0049 -0.0794  0.1847
  670WN      WN 3486   4.067   1.195  12.416 -0.1198 -0.1248  0.1778
  671WN      WN 3487   1.244   2.202   2.174  0.2858  0.2182  0.2958
  672WN      WN 3488   5.616   1.654  11.368 -0.1295  0.2246  0.0893
  673WN      WN 3489   0.522   1.471   1.001  0.0263 -0.3130 -0.0837
  674WN      WN 3490   4.746   4.879  12.986  0.0532 -0.0402 -0.3258
  675WN      WN 3491   5.759   3.895  13.104 -0.0025  0.0002  0.2498
  676WN      WN 3492   3.081   0.608  12.750  0.0349 -0.1747 -0.0391
  677WN      WN 3493   2.229   6.317  13.625 -0.0614  0.3909 -0.1453
  678WN      WN 3494   4.123   5.460  12.466 -0.4092  0.1395 -0.3491
  679WN      WN 3495   3.131   2.561   0.298 -0.1250  0.3244  0.2069
  680WN      WN 3496   2.135   0.854   2.626  0.2857  0.0044 -0.1622
  681WN      WN 3497   0.055   4.914  14.292  0.0331 -0.3647 -0.0738
  682WN      WN 3498   6.344   1.790  13.368 -0.1554 -0.2793 -0.2536
  683WN      WN 3499   3.757   3.943  11.831 -0.1201 -0.0891 -0.2446
  684WN      WN 3500   6.221   6.070   2.703  0.2815 -0.0335 -0.2233
  685WN      WN 3501   5.148   5.668   1.376 -0.3400  0.1323 -0.3704
  686WN      WN 3502   4.078   5.966  13.486 -0.3025 -0.1008 -0.0204
  687WN      WN 3503   5.555   5.916   1.941 -0.2507 -0.1415 -0.3392
  688WN      WN 3504   4.157   1.127   0.678  0.0999 -0.0290 -0.2685
  689WN      WN 3505   5.667   2.004  12.670  0.1521 -0.2327 -0.0433
  690WN      WN 3506   0.747   5.804  14.114 -0.0405  0.1435  0.0948
  691WN      WN 3507   4.634   3.876  11.821  0.0440  0.2611  0.2154
  692WN      WN 3508   4.155   5.652   1.336 -0.2408  0.1578 -0.0092
  693WN      WN 3509   3.798   0.766  11.263  0.3075  0.0041  0.2029
  694WN      WN 3510   3.343   6.343   1.436  0.3024  0.0023  0.1215
  695WN      WN 3511   0.604   5.308   2.026 -0.1117 -0.2082  0.0286
  696WN      WN 3512   1.399   0.080  13.212  0.1655  0.1714  0.2192
  697WN      WN 3513   0.445   5.365   0.328  0.0688  0.1992 -0.0834
  698WN      WN 3514   5.488   2.430   1.578 -0.2387 -0.1263 -0.0921
  699WN      WN 3515   5.351   5.361  14.504 -0.1525 -0.0702 -0.2859
  700WN      WN 3516   4.991   1.726   3.018  0.0520 -0.0472  0.1498
  701WN      WN 3517   6.401   1.161  13.051  0.0896  0.3129 -0.1206
  702WN      WN 3518   0.499   3.456   1.057 -0.0587  0.3173  0.0225
  703WN      WN 3519   0.003   3.246   2.205 -0.0198 -0.0244  0.1866
  704WN      WN 3520   4.993   4.106   1.619  0.0271 -0.1106  0.1009
  705WN      WN 3521   1.999   0.239  13.961 -0.3818  0.1174 -0.1816
  706WN      WN 3522   0.314   2.848   2.320  0.1012  0.2934  0.0073
  707WN      WN 3523   2.951   1.598   2.320  0.3173 -0.0493 -0.2052
  708WN      WN 3524   0.549   3.816   1.804  0.0552 -0.0770  0.2028
  709WN      WN 3525   2.657   4.425  14.761  0.0231 -0.0272 -0.0810
  710WN      WN 3526   0.792   1.181  12.539  0.1150 -0.1652 -0.0822
  711WN      WN 3527   2.197   3.736   2.196  0.2333 -0.1520  0.0719
  712WN      WN 3528   0.659   1.039   3.651 -0.1212  0.0015 -0.0519
  713WN      WN 3529   0.114   2.215   1.537  0.2960 -0.0491  0.0481
  714WN      WN 3530   4.131   4.267   1.579  0.0357 -0.1076  0.1197
  715WN      WN 3531   3.118   3.918   0.801 -0.1274  0.3255 -0.0407
  716WN      WN 3532   4.367   3.692  12.561  0.2086  0.0955 -0.0415
  717WN      WN 3533   3.610   2.670   1.960 -0.0874 -0.1825 -0.1579
  718WN      WN 3534   2.361   5.547  13.034 -0.2079 -0.1075 -0.0983
  719WN      WN 3535   1.356   1.441  13.201  0.0349  0.1484 -0.1123
  720WN      WN 3536   4.304   2.322   2.863  0.0925  0.4136 -0.0673
  721WN      WN 3537   0.590   1.825  12.457 -0.0071 -0.2042 -0.1326
  722WN      WN 3538   6.168   4.951   0.804  0.0249  0.3079 -0.2433
  723WN      WN 3539   1.285   3.537  12.938 -0.0325  0.0811 -0.1779
  724WN      WN 3540   2.721   3.323   0.131 -0.0489  0.1235  0.3130
  725WN      WN 3541   0.331   5.582  14.315 -0.0938  0.0265  0.0496
  726WN      WN 3542   3.902   1.986  13.155  0.1346 -0.1165 -0.1555
  727WN      WN 3543   5.728   1.593   3.167  0.1196  0.0752 -0.1676
  728WN      WN 3544   1.054   0.055   1.641 -0.1115 -0.2201 -0.3686
  729WN      WN 3545   6.053   5.510   0.748  0.0286 -0.2817 -0.0269
  730WN      WN 3546   4.728   2.869  12.902 -0.1966  0.2367  0.0270
  731WN      WN 3547   2.301   1.574   1.898 -0.0249 -0.2224 -0.2289
  732WN      WN 3548   3.439   0.544  12.383 -0.1664  0.0452  0.0755
  733WN      WN 3549   1.531   5.980  13.302  0.0916 -0.1558 -0.1554
  734WN      WN 3550   3.927   5.171  14.517 -0.0354 -0.1530 -0.2888
  735WN      WN 3551   0.693   5.968  13.644  0.0082 -0.0792 -0.2349
  736WN      WN 3552   2.721   4.770   1.098 -0.0718  0.3137  0.0562
  737WN      WN 3553   0.944   1.467  13.473  0.0617  0.3056 -0.1138
  738WN      WN 3554   1.725   0.832  12.802  0.0568 -0.1078 -0.1174
  739WN      WN 3555   0.735   1.104   0.701 -0.1657 -0.1787  0.0660
  740WN      WN 3556   1.064   5.324   2.401  0.4260  0.0318  0.0839
  741WN      WN 3557   5.600   1.214  13.253  0.1709 -0.1726 -0.2199
  742WN      WN 3558   1.112   6.220  14.125 -0.0311  0.2934  0.1236
  743WN      WN 3559   5.755   3.144   3.500 -0.1974  0.0742 -0.4545
  744WN      WN 3560   0.054   2.584  12.382  0.0693 -0.0339 -0.2308
  745WN      WN 3561   4.356   6.266  14.481  0.1129  0.2055  0.0153
  746WN      WN 3562   2.020   0.807  14.393 -0.2084  0.1574 -0.1384
  747WN      WN 3563   6.232   2.591   1.812 -0.2212  0.1786  0.0862
  748WN      WN 3564   0.549   2.412  14.401  0.1588 -0.1737  0.2237
  749WN      WN 3565   3.388   5.841   1.774 -0.2515  0.1737  0.1580
  750WN      WN 3566   2.485   5.425  14.683 -0.1621 -0.1659  0.3364
  751WN      WN 3567   3.388   0.980  12.917 -0.0208 -0.2690  0.1870
  752WN      WN 3568   1.362   3.187   0.887 -0.0256  0.5182 -0.2898
  753WN      WN 3569   2.136   4.587  12.942 -0.1532  0.0738  0.1106
  754WN      WN 3570   3.290   3.784  13.852  0.0240 -0.1281  0.1150
  755WN      WN 3571   4.689   0.936   0.814  0.1970 -0.2739  0.2577
  756WN      WN 3572   3.470   1.671   1.011 -0.1958  0.2382 -0.0581
  757WN      WN 3573   0.451   0.289   0.337  0.0739  0.0308 -0.0771
  758WN      WN 3574   4.712   4.021   3.187  0.2909  0.1577  0.1086
  759WN      WN 3575   1.122   5.823   2.509 -0.1101 -0.1612 -0.0028
  760WN      WN 3576   2.761   2.286  11.267 -0.1494 -0.0235 -0.3556
  761WN      WN 3577   3.243   5.473  12.302  0.0567 -0.3090  0.0998
  762WN      WN 3578   1.554   2.654   1.469  0.1038 -0.0800 -0.1242
  763WN      WN 3579   0.017   3.227   1.276  0.2292 -0.1235 -0.0126
  764WN      WN 3580   5.076   4.120  11.758  0.0963 -0.1712  0.1148
  765WN      WN 3581   1.409   6.066   1.840 -0.2202 -0.0099  0.1406
  766WN      WN 3582   6.359   3.314   0.349 -0.3204  0.2173  0.0277
  767WN      WN 3583   1.707   1.311  13.582  0.0768  0.0090 -0.1185
  768WN      WN 3584   5.982   1.471   0.148 -0.0567  0.0537 -0.0793
  769WN      WN 3585   5.874   3.021   0.536  0.2700  0.5384 -0.0999
  770WN      WN 3586   0.420   3.146  13.713 -0.0801  0.0154 -0.4388
  771WN      WN 3587   3.115   5.232  14.164  0.2680  0.2976 -0.2457
  772WN      WN 3588   2.218   0.356  13.459  0.0773  0.2149 -0.0212
  773WN      WN 3589   2.381   3.324   2.539  0.0693 -0.0888 -0.2580
  774WN      WN 3590   2.745   3.158   0.676  0.4192 -0.1495 -0.5297
  775WN      WN 3591   1.215   3.667  14.668  0.4006  0.2730  0.0389
  776WN      WN 3592   2.038   3.139   2.117 -0.1184  0.0338  0.0156
  777WN      WN 3593   1.391   6.196   2.391 -0.0570 -0.1214 -0.0660
  778WN      WN 3594   4.127   1.094   1.468 -0.0770 -0.1438  0.0916
  779WN      WN 3595   2.298   4.253  11.533  0.0103  0.0197  0.0465
  780WN      WN 3596   0.648   1.216  13.807  0.1784  0.3080  0.0984
  781WN      WN 3597   3.985   4.547   1.183  0.1071  0.1086 -0.0187
  782WN      WN 3598   1.538   2.438  12.572  0.0721 -0.0465 -0.0245
  783WN      WN 3599   1.657   3.276   2.998  0.1173  0.0949 -0.0251
  784WN      WN 3600   0.532   3.486  14.114 -0.0376  0.1063 -0.0284
  785WN      WN 3601   5.038   2.608  13.225  0.0697 -0.1659  0.1204
  786WN      WN 3602   2.563   3.820   1.915  0.0077  0.0575  0.2012
  787WN      WN 3603   1.844   6.034   2.325  0.0591  0.0612 -0.3296
  788WN      WN 3604   2.182   0.560   1.106  0.0295 -0.5626 -0.0471
  789WN      WN 3605   4.936   0.480  13.349  0.0122 -0.0069  0.0867
  790WN      WN 3606   4.611   0.625  11.886 -0.0916  0.1356 -0.1164
  791WN      WN 3607   3.620   4.849   1.098 -0.1607  0.0030 -0.0511
  792WN      WN 3608   0.739   4.389   2.286 -0.0614  0.0347 -0.1114
  793WN      WN 3609   4.695   2.478  12.243  0.2634  0.2928  0.1082
  794WN      WN 3610   0.672   2.363  13.832 -0.0309 -0.2482 -0.0366
  795WN      WN 3611   2.958   5.800  11.823  0.1985  0.4828  0.0458
  796WN      WN 3612   2.290   2.241  15.003 -0.2369 -0.1435  0.4328
  797WN      WN 3613   0.502   4.756   0.211 -0.1365  0.0052  0.1069
  798WN      WN 3614   2.605   0.531   1.922 -0.0499  0.3005  0.1155
  799WN      WN 3615   5.385   2.239   2.055 -0.2741 -0.1223  0.1376
  800WN      WN 3616   3.972   0.614   2.262  0.1371 -0.0093  0.0350
  801WN      WN 3617   0.192   4.410   0.015 -0.1963 -0.0363 -0.0025
  802WN      WN 3618   2.649   2.240   0.313  0.0517  0.3507  0.1492
  803WN      WN 3619   1.983   5.557   1.383  0.0432 -0.0004  0.0874
  804WN      WN 3620   3.112   3.636   0.069 -0.3852  0.3872  0.0614
  805WN      WN 3621   4.345   1.971  12.973  0.0978  0.1388  0.0254
  806WN      WN 3622   0.395   5.430   1.105  0.1662  0.0725 -0.2205
  807WN      WN 3623   0.719   3.452  14.662  0.0947  0.0922  0.0164
  808WN      WN 3624   4.590   1.394   0.637  0.1040 -0.1654  0.3585
  809WN      WN 3625   2.984   0.351   2.653 -0.0479 -0.0020 -0.0538
  810WN      WN 3626   4.400   4.197   2.342  0.3555 -0.0880 -0.1623
  811WN      WN 3627   5.887   1.904  14.140  0.0727  0.1088 -0.1109
  812WN      WN 3628   6.314   4.333  12.165 -0.1109  0.0430 -0.2067
  813WN      WN 3629   5.680   0.018  14.554 -0.1560 -0.3684 -0.1548
  814WN      WN 3630   6.245   2.326  13.365  0.2393 -0.1656  0.1622
  815WN      WN 3631   3.641   4.619   2.006 -0.0579 -0.0724  0.0924
  816WN      WN 3632   1.918   6.312  13.087 -0.1303 -0.2329  0.1373
  817WN      WN 3633   4.701   1.322  13.492 -0.0597 -0.0981 -0.2568
  818WN      WN 3634   6.079   2.630   0.969  0.1449  0.1293  0.0150
  819WN      WN 3635   5.317   2.962  12.311  0.0410  0.0930 -0.1352
  820WN      WN 3636   3.536   0.386   2.567  0.1839  0.0135  0.1776
  821WN      WN 3637   2.461   5.876  13.398  0.1842 -0.1634  0.3270
  822WN      WN 3638   1.297   3.761   0.655 -0.1955 -0.0827 -0.1691
  823WN      WN 3639   3.827   2.028   1.123  0.1421 -0.1270  0.1785
  824WN      WN 3640   3.522   3.721   1.029  0.2768  0.2178  0.0126
  825WN      WN 3641   3.020   0.115  12.435 -0.2603  0.3695 -0.2821
  826WN      WN 3642   0.737   1.545   0.376 -0.0777  0.2109  0.0826
  827WN      WN 3643   2.594   0.228  12.650  0.0245 -0.1641  0.0304
  828WN      WN 3644   3.798   2.551  13.335  0.2629  0.1905 -0.1443
  829WN      WN 3645   5.752   0.117  12.699  0.0143 -0.2068 -0.0726
  830WN      WN 3646   2.306   2.552   0.754 -0.1173  0.2507 -0.1667
  831WN      WN 3647   5.766   4.346  14.825  0.0087 -0.1373 -0.0664
  832WN      WN 3648   5.093   5.386   0.972  0.0029 -0.1945  0.1022
  833WN      WN 3649   3.867   1.166   0.243 -0.1733 -0.1882  0.1247
  834WN      WN 3650   3.098   1.503   3.181  0.0776 -0.0241 -0.0384
  835WN      WN 3651   2.116   0.322  14.999 -0.2371 -0.2782 -0.1762
  836WN      WN 3652   0.245   0.506  14.023  0.4533  0.0478 -0.0214
  837WN      WN 3653   3.901   5.876   0.861 -0.0033  0.1619 -0.0511
  838WN      WN 3654   6.038   1.109   0.595  0.0601  0.1016 -0.2497
  839WN      WN 3655   4.638   3.297   2.550 -0.2640 -0.4274 -0.1722
  840WN      WN 3656   0.783   0.585  12.799  0.0250 -0.1492  0.0294
  841WN      WN 3657   2.029   5.161  14.882  0.0717  0.3118 -0.3601
  842WN      WN 3658   3.787   1.824  14.194 -0.3440 -0.3286  0.0930
  843WN      WN 3659   5.971   5.228  12.050 -0.1992 -0.2659  0.0508
  844WN      WN 3660   3.400   1.341   0.172 -0.2849 -0.2114  0.0613
  845WN      WN 3661   3.246   0.527  14.140  0.2562 -0.1495  0.0063
  846WN      WN 3662   0.636   6.067  14.526 -0.1080 -0.4279 -0.2714
  847WN      WN 3663   4.537   2.705   0.950  0.1198 -0.3003  0.0273
  848WN      WN 3664   2.945   4.415   0.753 -0.2316 -0.1899 -0.3665
  849WN      WN 3665   0.464   4.071  12.604 -0.0612 -0.1774  0.3964
  850WN      WN 3666   4.885   1.131   0.296  0.2910  0.0077 -0.0999
  851WN      WN 3667   3.400   5.779   2.676  0.0350 -0.0039  0.0836
  852WN      WN 3668   3.311   3.919   2.610 -0.3544  0.1355 -0.0711
  853WN      WN 3669   2.807   0.587   3.074  0.0501  0.2709  0.0474
  854WN      WN 3670   2.908   3.311  14.486  0.1183 -0.1041 -0.2155
  855WN      WN 3671   0.623   5.854   1.249  0.2440  0.1879 -0.1994
  856WN      WN 3672   2.137   4.150   0.578 -0.0500  0.3174  0.0169
  857WN      WN 3673   4.326   4.241  12.477 -0.0006  0.0254  0.3038
  858WN      WN 3674   3.010   6.184   0.170 -0.1512 -0.0717 -0.0951
  859WN      WN 3675   6.392   0.166  13.298  0.1275 -0.0231  0.2421
  860WN      WN 3676   3.988   2.145   3.178 -0.0741 -0.2120  0.0572
  861WN      WN 3677   3.438   3.645  12.121 -0.3400  0.0385 -0.0670
  862WN      WN 3678   2.815   5.114   3.418  0.0738 -0.2253 -0.3175
  863WN      WN 3679   0.376   1.501  13.281  0.0648  0.1098 -0.1279
  864WN      WN 3680   6.088   6.088   1.885  0.2359 -0.1573 -0.0258
  865WN      WN 3681   3.577   1.395   3.202 -0.0665  0.0352 -0.0809
  866WN      WN 3682   6.299   5.143   3.349 -0.5073  0.0895 -0.0621
  867WN      WN 3683   1.187   4.003   1.224 -0.2464  0.0050  0.0923
  868WN      WN 3684   1.896   6.183  14.426 -0.1013 -0.0503 -0.1545
  869WN      WN 3685   3.866   1.567   1.930 -0.3138  0.0442  0.3444
  870WN      WN 3686   2.567   6.007   1.155  0.1900 -0.1101  0.1586
  871WN      WN 3687   3.966   1.861  12.652  0.1274 -0.0211 -0.2019
  872WN      WN 3688   4.772   3.390  12.501  0.0356  0.0612  0.0628
  873WN      WN 3689   3.157   4.392   2.717  0.0944 -0.1642 -0.2706
  874WN      WN 3690   5.484   0.561   1.875  0.1258 -0.0403 -0.1149
  875WN      WN 3691   0.859   3.078  14.352 -0.0127 -0.0822 -0.0886
  876WN      WN 3692   0.047   1.529  11.641  0.0481 -0.0678 -0.1171
  877WN      WN 3693   5.962   0.516   0.734  0.2576 -0.1860  0.0609
  878WN      WN 3694   3.888   3.116  14.621 -0.2103 -0.1940 -0.1400
  879WN      WN 3695   2.691   6.139  13.744 -0.1460  0.2151  0.0006
  880WN      WN 3696   1.081   3.800   1.652 -0.1370 -0.1911 -0.0484
  881WN      WN 3697   2.524   4.001  13.663 -0.0352 -0.0609 -0.2051
  882WN      WN 3698   4.665   1.083   1.820  0.1816  0.2615 -0.1750
  883WN      WN 3699   4.259   5.194  12.052 -0.3712 -0.0895  0.0942
  884WN      WN 3700   0.245   0.725  14.901 -0.1305 -0.0490  0.1287
  885WN      WN 3701   0.973   2.777   2.708  0.0141 -0.1144  0.2094
  886WN      WN 3702   4.177   2.704   2.097 -0.2028  0.2707  0.0956
  887WN      WN 3703   5.742   1.864   2.125  0.2778 -0.0538 -0.2968
  888WN      WN 3704   1.604   3.933  12.806  0.0568 -0.3328 -0.1105
  889WN      WN 3705   3.089   2.775   3.609 -0.1368  0.0172  0.1424
  890WN      WN 3706   3.157   2.739   0.750 -0.1773  0.3694  0.1776
  891WN      WN 3707   5.015   5.998  12.897 -0.2506  0.0361 -0.3912
  892WN      WN 3708   2.614   0.691  12.688 -0.0344 -0.1626  0.3270
  893WN      WN 3709   2.883   5.408  12.788  0.0822  0.2535 -0.1639
  894WN      WN 3710   2.084   5.669  14.868  0.0969 -0.1964 -0.0137
  895WN      WN 3711   2.404   0.017   1.867 -0.1315 -0.0953  0.0030
  896WN      WN 3712   2.414   2.237   3.223  0.0394  0.0817 -0.2659
  897WN      WN 3713   5.804   2.896   2.964 -0.0070 -0.1813 -0.1706
  898WN      WN 3714   2.013   2.073  13.058  0.0320 -0.4730 -0.1300
  899WN      WN 3715   2.205   1.931  12.082 -0.1253 -0.2027  0.0384
  900WN      WN 3716   1.531   1.527  14.982 -0.2359  0.1974 -0.1380
  901WN      WN 3717   2.344   2.991   0.990  0.1732 -0.0842  0.1735
  902WN      WN 3718   3.689   1.481   0.582  0.1351 -0.0728  0.1012
  903WN      WN 3719   3.897   6.275   1.223  0.4571 -0.3302 -0.2462
  904WN      WN 3720   0.158   0.988  13.949 -0.1894 -0.0793 -0.0789
  905WN      WN 3721   0.978   5.681   1.986 -0.2567  0.0094  0.1790
  906WN      WN 3722   0.583   3.923  14.361  0.1344  0.0287 -0.0442
  907WN      WN 3723   3.215   4.872   0.847 -0.1547 -0.2147  0.1446
  908WN      WN 3724   1.275   6.043  11.610  0.1653  0.2192 -0.2934
  909WN      WN 3725   2.528   4.514  13.622 -0.3483 -0.3272  0.0627
  910WN      WN 3726   4.479   4.622   1.048 -0.0496  0.1260 -0.0093
  911WN      WN 3727   1.849   4.794   2.605  0.0215  0.2014  0.1024
  912WN      WN 3728   2.452   2.885   2.352 -0.3817  0.0212 -0.1427
  913WN      WN 3729   3.935   3.650  13.363  0.2799 -0.1103  0.2911
  914WN      WN 3730   6.373   0.459  12.417  0.3100  0.0037 -0.1762
  915WN      WN 3731   1.966   5.071   3.288  0.1338  0.0167 -0.3630
  916WN      WN 3732   3.029   2.029  13.652  0.0892  0.0115  0.0239
  917WN      WN 3733   6.244   1.499  12.620 -0.0505 -0.2085 -0.1269
  918WN      WN 3734   4.375   5.136   1.189  0.0240  0.0494 -0.0218
  919WN      WN 3735   4.480   1.304   1.145 -0.4345 -0.0346 -0.1605
  920WN      WN 3736   0.881   0.363  13.325  0.1693 -0.0536 -0.0219
  921WN      WN 3737   5.715   4.307   1.304 -0.0626 -0.0604 -0.1296
  922WN      WN 3738   1.908   2.814   0.857  0.0910  0.1403 -0.1354
  923WN      WN 3739   0.437   0.630  13.216 -0.0359 -0.0571  0.0048
  924WN      WN 3740   1.448   2.598   0.918  0.1067  0.2458  0.0665
  925WN      WN 3741   4.789   0.736  12.949  0.0374  0.0378 -0.0188
  926WN      WN 3742   0.394   2.875  14.582  0.0902 -0.0415 -0.0196
  927WN      WN 3743   4.031   0.603   1.667 -0.0396 -0.1441  0.0115
  928WN      WN 3744   3.249   6.220  11.707 -0.1236 -0.0650  0.1735
  929WN      WN 3745   2.063   0.705  11.924  0.0270 -0.0030  0.0594
  930WN      WN 3746   3.475   0.272  13.370 -0.1790  0.2206  0.2052
  931WN      WN 3747   2.185   1.774   3.320 -0.0753 -0.0380 -0.0264
  932WN      WN 3748   2.495   2.405  13.390 -0.1514  0.0678 -0.0746
  933WN      WN 3749   6.038   3.835   0.413  0.2538  0.1563  0.1507
  934WN      WN 3750   2.097   4.115  12.795  0.4161  0.1027 -0.2104
  935WN      WN 3751   4.891   3.617   0.286  0.0167  0.3478  0.4356
  936WN      WN 3752   1.923   1.656   0.990  0.3693  0.0031  0.1957
  937WN      WN 3753   4.393   0.440   0.844 -0.2355 -0.1745 -0.2212
  938WN      WN 3754   1.505   4.952   1.928 -0.3220 -0.3870 -0.0182
  939WN      WN 3755   3.987   4.181  14.914  0.1484  0.1630 -0.0742
  940WN      WN 3756   3.051   4.712   1.874  0.0266 -0.1421  0.0576
  941WN      WN 3757   4.346   4.553  12.960 -0.1633 -0.2963  0.2459
  942WN      WN 3758   3.603   0.196  13.878  0.2162  0.0812 -0.0421
  943WN      WN 3759   3.154   4.529   1.245 -0.0651 -0.0282 -0.3356
  944WN      WN 3760   2.263   0.900   0.665 -0.0055  0.0644 -0.1534
  945WN      WN 3761   5.130   3.400   0.694 -0.1310  0.1093 -0.1301
  946WN      WN 3762   3.752   3.464   2.601  0.1122  0.0457  0.0505
  947WN      WN 3763   0.947   4.711   0.017  0.0523 -0.2891 -0.2265
  948WN      WN 3764   1.470   5.032  13.230  0.1417 -0.0542 -0.1081
  949WN      WN 3765   4.464   3.492  12.091  0.1460 -0.0219 -0.3100
  950WN      WN 3766   5.985   0.556  12.694 -0.0312 -0.0844 -0.2440
  951WN      WN 3767   1.249   0.561  13.063 -0.2417  0.0128  0.1012
  952WN      WN 3768   2.969   0.199   1.658  0.0477  0.0842  0.0227
  953WN      WN 3769   6.319   5.399   1.198  0.2148 -0.0680 -0.1530
  954WN      WN 3770   2.404   0.624  14.663  0.0016  0.0570  0.0841
  955WN      WN 3771   6.056   1.962   0.306  0.0609 -0.0643  0.1728
  956WN      WN 3772   0.112   1.316  14.597  0.2549 -0.1061 -0.0445
  957WN      WN 3773   5.946   0.494   1.724 -0.0236 -0.3548  0.0580
  958WN      WN 3774   1.366   0.733   3.170  0.0908 -0.0885 -0.0968
  959WN      WN 3775   0.137   2.982   1.810 -0.1822 -0.2117  0.0962
  960WN      WN 3776   1.762   0.831   0.901 -0.1074 -0.0099 -0.2643
  961WN      WN 3777   0.790   4.389  14.226  0.0090  0.0660  0.2633
  962WN      WN 3778   1.602   5.428  13.929 -0.1717 -0.0499  0.0747
  963WN      WN 3779   6.112   5.039  14.013 -0.3459 -0.1013  0.0586
  964WN      WN 3780   5.347   3.427  12.461  0.0105  0.0472  0.0457
  965WN      WN 3781   4.517   0.976  14.718 -0.1531  0.0165  0.1248
  966WN      WN 3782   2.520   5.794  14.164 -0.1670  0.1515 -0.0311
  967WN      WN 3783   5.657   2.824  13.977  0.0504  0.0197 -0.3723
  968WN      WN 3784   3.649   5.794  12.412  0.1783 -0.3546 -0.0858
  969WN      WN 3785   3.655   0.170   2.104 -0.2142  0.2555  0.0338
  970WN      WN 3786   5.635   0.910  14.892 -0.1222 -0.0519 -0.1298
  971WN      WN 3787   5.999   3.216  13.905  0.1783 -0.0373 -0.0300
  972WN      WN 3788   0.088   5.820   0.945  0.3731  0.3462  0.0864
  973WN      WN 3789   1.756   0.879   2.924 -0.0704 -0.1453  0.0924
  974WN      WN 3790   1.915   5.557   3.191 -0.1260  0.1677 -0.1139
  975WN      WN 3791   4.548   5.555   2.583 -0.0807  0.3174  0.0539
  976WN      WN 3792   1.277   0.576  13.562 -0.1176 -0.2163 -0.0877
  977WN      WN 3793   5.971   2.396   1.457  0.2938 -0.0719 -0.4182
  978WN      WN 3794   5.005   3.264  14.209  0.1864 -0.4647 -0.1074
  979WN      WN 3795   2.355   4.295  12.455  0.3246  0.0835 -0.0405
  980WN      WN 3796   2.078   5.934  12.416  0.1684  0.1946  0.1677
  981WN      WN 3797   4.815   3.979  13.980  0.1834  0.1758  0.1753
  982WN      WN 3798   0.251   2.147  13.586 -0.2037  0.0598 -0.1651
  983WN      WN 3799   3.798   2.140   2.104  0.1765 -0.0483  0.1027
  984WN      WN 3800   4.059   1.149   2.974 -0.0114  0.0426  0.1323
  985WN      WN 3801   2.048   3.409   0.101 -0.2260 -0.0376 -0.4886
  986WN      WN 3802   1.370   3.581  13.850  0.0712 -0.0508  0.0974
  987WN      WN 3803   1.533   0.322   2.792  0.0373  0.3641 -0.1841
  988WN      WN 3804   1.761   2.214   2.284  0.0560 -0.0653  0.0575
  989WN      WN 3805   1.300   4.338  12.634 -0.2097 -0.1349  0.1977
  990WN      WN 3806   4.284   4.374  14.516  0.0604 -0.0911 -0.0207
  991WN      WN 3807   3.391   4.112  12.168  0.1675 -0.2357 -0.0882
  992WN      WN 3808   2.526   4.174   2.372 -0.0762 -0.2331 -0.2779
  993WN      WN 3809   1.943   5.703  13.436  0.0525 -0.0827  0.3353
  994WN      WN 3810   2.606   5.596   0.560  0.1293  0.0199  0.1203
  995WN      WN 3811   0.752   2.370   0.891 -0.1850  0.1325 -0.0716
  996WN      WN 3812   6.162   1.951  12.878 -0.2857  0.3635 -0.1088
  997WN      WN 3813   0.875   2.993  11.826 -0.1996  0.1829 -0.0254
  998WN      WN 3814   2.888   2.095   2.403 -0.3395  0.2892  0.1960
  999WN      WN 3815   3.743   3.544   1.749 -0.1720 -0.2152 -0.1728
 1000WN      WN 3816   3.551   2.121  13.563  0.4780 -0.0456  0.2198
 1001WN      WN 3817   0.025   0.377   0.615  0.0017 -0.1633  0.1086
 1002WN      WN 3818   3.112   1.735  13.253  0.0975 -0.4380 -0.0966
 1003WN      WN 3819   5.665   4.888   1.621 -0.0386 -0.4615  0.3872
 1004WN      WN 3820   1.353   0.402  14.517  0.1893  0.0820 -0.1623
 1005WN      WN 3821   1.528   5.918  14.155 -0.0163 -0.0464 -0.2631
 1006WN      WN 3822   5.977   2.395  14.944 -0.1644 -0.0539  0.0492
 1007WN      WN 3823   4.982   5.351   2.789 -0.3140 -0.1962 -0.1638
 1008WN      WN 3824   4.625   5.597   1.172  0.1435  0.1632  0.0387
 1009WN      WN 3825   2.970   2.010  12.001 -0.0225  0.0065 -0.1834
 1010WN      WN 3826   2.395   5.741   1.545  0.0576 -0.1932 -0.0250
 1011WN      WN 3827   2.830   5.031  12.020  0.0202 -0.2212 -0.2999
 1012WN      WN 3828   1.460   4.505  14.986 -0.4810  0.1885  0.3017
 1013WN      WN 3829   0.587   1.094   2.187 -0.1861  0.2302  0.0983
 1014WN      WN 3830   4.952   0.502   0.660 -0.2944 -0.3821  0.1480
 1015WN      WN 3831   5.206   6.376  14.728  0.2645 -0.0576 -0.1711
 1016WN      WN 3832   5.071   5.946  13.423  0.3741  0.2373  0.2326
 1017WN      WN 3833   2.590   0.719  13.562 -0.0403 -0.1999  0.1157
 1018WN      WN 3834   1.161   5.421  14.268  0.0235 -0.1592  0.2519
 1019WN      WN 3835   0.898   2.824  13.682 -0.3381 -0.4481 -0.1296
 1020WN      WN 3836   5.956   0.447  12.135 -0.1350  0.3460  0.0380
 1021WN      WN 3837   4.375   6.124   0.999  0.0414  0.2096 -0.2744
 1022WN      WN 3838   3.752   3.336   0.843 -0.0395  0.1922  0.1101
 1023WN      WN 3839   1.259   1.722   2.373  0.1352 -0.0420 -0.2859
 1024WN      WN 3840   5.525   5.867   2.564 -0.1623 -0.1712  0.0643
 1025WN      WN 3841   0.766   3.006  14.875  0.0597  0.1250  0.0159
 1026WN      WN 3842   1.601   3.087   1.296  0.3997  0.1527  0.3039
 1027WN      WN 3843   3.665   4.451  13.657  0.0446 -0.1935  0.0690
 1028WN      WN 3844   1.340   4.790   2.468 -0.1197  0.0643  0.0771
 1029WN      WN 3845   2.074   2.532  13.936 -0.0590  0.1229  0.0816
 1030WN      WN 3846   5.555   5.159  13.951 -0.0734  0.2923  0.0483
 1031WN      WN 3847   2.321   1.337   1.453  0.1996  0.0162 -0.1792
 1032WN      WN 3848   5.861   0.492  13.572  0.0576  0.2834  0.1935
 1033WN      WN 3849   1.757   6.244   0.846 -0.0725  0.0964 -0.1252
 1034WN      WN 3850   5.209   1.769   2.110 -0.0499 -0.1236  0.1772
 1035WN      WN 3851   5.388   5.409   2.346  0.3417 -0.0542 -0.0317
 1036WN      WN 3852   5.148   5.921  13.888 -0.0048 -0.1876  0.0032
 1037WN      WN 3853   2.764   0.625   1.445 -0.1489  0.0752 -0.0743
 1038WN      WN 3854   0.372   0.744   0.467  0.0563 -0.3966  0.0126
 1039WN      WN 3855   2.168   2.056   1.982  0.1565 -0.0160 -0.1984
 1040WN      WN 3856   5.114   5.478  13.603 -0.2453 -0.2160  0.1202
 1041WN      WN 3857   5.227   4.775  12.992 -0.0466 -0.1819  0.4332
 1042WN      WN 3858   0.661   4.907  12.990 -0.1926  0.3333 -0.0607
 1043WN      WN 3859   6.076   0.022   0.452 -0.1009  0.3959 -0.2119
 1044WN      WN 3860   0.250   5.247  13.895 -0.3155 -0.0771  0.3348
 1045WN      WN 3861   0.097   3.946  14.257 -0.0158  0.0638  0.1316
 1046WN      WN 3862   1.365   1.470  14.478 -0.2019 -0.2024  0.1494
 1047WN      WN 3863   0.780   1.070  11.506 -0.1052  0.0050  0.0045
 1048WN      WN 3864   2.236   1.055  14.808 -0.1019  0.1722 -0.0351
 1049WN      WN 3865   3.512   0.055  12.440  0.1942 -0.0276 -0.0605
 1050WN      WN 3866   4.299   4.660   2.447 -0.1259 -0.2755 -0.4214
 1051WN      WN 3867   5.463   0.219   1.472  0.1036 -0.0853 -0.6070
 1052WN      WN 3868   5.272   2.181   3.073 -0.3248 -0.0229  0.2840
 1053WN      WN 3869   1.311   1.170   2.988  0.6047  0.0680  0.0559
 1054WN      WN 3870   0.374   3.678  12.127 -0.2409 -0.0485  0.0641
 1055WN      WN 3871   5.965   1.783   1.058 -0.2943  0.0767 -0.0905
 1056WN      WN 3872   1.467   5.678   2.179 -0.0410 -0.0232 -0.1196
 1057WN      WN 3873   0.059   1.736   0.898  0.0235  0.0955 -0.4084
 1058WN      WN 3874   4.026   1.630   0.252  0.0092 -0.0240  0.5169
 1059WN      WN 3875   1.803   4.893  13.849 -0.0067 -0.2194  0.0463
 1060WN      WN 3876   0.199   6.248  14.625 -0.0693  0.0389 -0.1040
 1061WN      WN 3877   3.871   4.564  14.116  0.2063  0.1832 -0.0922
 1062WN      WN 3878   5.059   6.256  14.230  0.0368  0.1703  0.0034
 1063WN      WN 3879   2.223   1.937  14.084  0.6043 -0.1087 -0.0510
 1064WN      WN 3880   0.415   1.564   2.279 -0.1201 -0.0642 -0.1304
 1065WN      WN 3881   3.210   3.741  14.451 -0.0455 -0.1901 -0.0252
 1066WN      WN 3882   2.635   3.692  13.264  0.3404  0.0235  0.1067
 1067WN      WN 3883   1.825   4.199  13.343  0.0081 -0.0320 -0.0611
 1068WN      WN 3884   4.318   4.736  12.404  0.2353  0.2264  0.1954
 1069WN      WN 3885   5.296   3.923  12.493  0.5392 -0.3028  0.3371
 1070WN      WN 3886   0.946   2.560  14.636 -0.1821  0.1128 -0.1572
 1071WN      WN 3887   1.612   5.609  11.628 -0.0065  0.1384  0.2516
 1072WN      WN 3888   1.329   2.664  13.537 -0.0749  0.0029 -0.0364
 1073WN      WN 3889   3.311   3.663  12.605  0.2906  0.3889  0.1753
 1074WN      WN 3890   1.867   1.713   0.393 -0.0082  0.0946  0.1560
 1075WN      WN 3891   1.028   2.504  12.770  0.3100 -0.2015 -0.0086
 1076WN      WN 3892   2.213   4.556   2.980  0.2057 -0.1743 -0.0803
 1077WN      WN 3893   1.779   3.550   1.918  0.2628 -0.0761  0.2688
 1078WN      WN 3894   5.576   1.390  14.851  0.1287 -0.1559 -0.3161
 1079WN      WN 3895   2.590   3.788  12.353  0.3435 -0.1189 -0.0986
 1080WN      WN 3896   2.461   0.240  12.169 -0.4319 -0.2634  0.0117
 1081WN      WN 3897   2.269   0.708  13.947 -0.1699 -0.0775  0.1438
 1082WN      WN 3898   5.506   0.299   3.020  0.3131  0.0457  0.0035
 1083WN      WN 3899   2.833   3.214   2.201  0.1195  0.5335  0.2164
 1084WN      WN 3900   5.338   2.928  14.328  0.0213  0.2401  0.1342
 1085WN      WN 3901   2.883   4.173  12.396  0.1628  0.1895  0.0910
 1086WN      WN 3902   6.071   0.247   2.129 -0.1761 -0.2460  0.5038
 1087WN      WN 3903   0.361   1.932   3.420 -0.1732 -0.1174  0.3075
 1088WN      WN 3904   2.235   4.229   1.643 -0.2978  0.0252  0.0316
 1089WN      WN 3905   5.454   2.293  13.064  0.0728  0.0786 -0.1550
 1090WN      WN 3906   2.810   4.420  13.169  0.0643 -0.5009  0.0537
 1091WN      WN 3907   5.177   6.184   1.694 -0.2715 -0.0315  0.5477
 1092WN      WN 3908   1.893   0.001   1.953  0.0912 -0.1533  0.2453
 1093WN      WN 3909   4.468   2.015  14.106 -0.0669  0.1677  0.3894
 1094WN      WN 3910   2.639   1.072   1.203  0.0185  0.0891  0.0355
 1095WN      WN 3911   5.728   2.973  14.670 -0.0692  0.1511  0.1963
 1096WN      WN 3912   2.424   3.315   1.856  0.0355  0.0612  0.0530
 1097WN      WN 3913   2.674   1.579  12.935  0.3571 -0.0113 -0.0558
 1098WN      WN 3914   5.118   1.341  13.970  0.2182 -0.3665  0.0457
 1099WN      WN 3915   5.788   2.779   1.840  0.1133 -0.0618 -0.5202
 1100WN      WN 3916   6.053   2.974   1.497 -0.3378  0.1047 -0.1686
 1101WN      WN 3917   5.147   1.304   2.162 -0.0381  0.3587  0.1727
 1102WN      WN 3918   5.166   3.813  14.880  0.0575  0.3307 -0.0902
 1103WN      WN 3919   1.876   5.363   1.855 -0.1596 -0.1587 -0.0247
 1104WN      WN 3920   1.116   1.061  13.709 -0.0193 -0.0671  0.0174
 1105WN      WN 3921   4.655   5.046   0.697 -0.2049  0.2060 -0.2699
 1106WN      WN 3922   3.470   0.682  13.722  0.2062  0.4888  0.0109
 1107WN      WN 3923   0.339   0.413   1.123 -0.2167 -0.0829 -0.0688
 1108WN      WN 3924   4.561   3.300  11.618 -0.1782 -0.1098  0.3689
 1109WN      WN 3925   2.751   0.715   2.404  0.3072  0.1234  0.2612
 1110WN      WN 3926   1.690   1.407   2.750  0.2133 -0.0310 -0.1416
 1111WN      WN 3927   3.528   0.132   0.957  0.0087 -0.0443 -0.0465
 1112WN      WN 3928   3.500   3.478   0.400 -0.0848  0.3316  0.1375
 1113WN      WN 3929   1.336   1.407   0.384 -0.2549 -0.0633 -0.0893
 1114WN      WN 3930   4.876   3.642   1.138 -0.0571  0.2561  0.1464
 1115WN      WN 3931   0.089   6.191   0.135 -0.0121 -0.0479  0.0763
 1116WN      WN 3932   4.469   5.300  14.194  0.0629 -0.1924 -0.0662
 1117WN      WN 3933   1.909   3.449  14.065  0.1273  0.0440 -0.2112
 1118WN      WN 3934   3.847   4.368  12.771  0.0790 -0.4063 -0.1157
 1119WN      WN 3935   3.862   2.576  14.707  0.2184  0.3662 -0.2994
 1120WN      WN 3936   2.119   1.225   3.048 -0.1271  0.1633  0.1981
 1121WN      WN 3937   5.731   4.958  14.778 -0.3372  0.2651 -0.1811
 1122WN      WN 3938   4.155   6.188   2.075 -0.4167  0.3030 -0.1586
 1123WN      WN 3939   0.346   5.780   1.878  0.0768  0.0855 -0.0479
 1124WN      WN 3940   3.163   1.400  12.865 -0.2662 -0.1026 -0.0932
 1125WN      WN 3941   0.941   2.753  12.281 -0.1070 -0.1855 -0.0919
 1126WN      WN 3942   5.384   3.068   0.936  0.1194 -0.0834  0.3539
 1127WN      WN 3943   3.390   4.502   0.535 -0.0975 -0.1355  0.1130
 1128WN      WN 3944   6.374   2.700  13.881  0.2760 -0.1323  0.3622
 1129WN      WN 3945   1.823   4.455   0.291 -0.2213 -0.0345 -0.1134
 1130WN      WN 3946   3.601   3.928   1.462  0.3483 -0.2126  0.2033
 1131WN      WN 3947   6.266   3.664   2.061 -0.0972 -0.0596  0.1365
 1132WN      WN 3948   4.973   1.556   1.716 -0.0872 -0.1099 -0.3328
 1133WN      WN 3949   4.990   0.929  13.610  0.0285 -0.2333  0.0645
 1134WN      WN 3950   6.267   1.031   1.506 -0.2555 -0.0904 -0.3801
 1135WN      WN 3951   1.415   2.136   1.146 -0.2462 -0.0792  0.3141
 1136WN      WN 3952   0.322   2.462   1.894  0.0587  0.0475  0.1352
 1137WN      WN 3953   4.730   1.898   0.741  0.0853  0.2191  0.0093
 1138WN      WN 3954   5.452   4.075   1.828  0.0178 -0.4320 -0.0511
 1139WN      WN 3955   4.759   5.589  12.668 -0.3353  0.0668  0.1212
 1140WN      WN 3956   5.099   4.480  13.386  0.1374 -0.2735  0.1421
 1141WN      WN 3957   1.040   2.067   0.595 -0.1570  0.0235  0.1482
 1142WN      WN 3958   1.141   5.091  14.629 -0.0560 -0.1517  0.1762
 1143WN      WN 3959   4.802   2.913   1.827 -0.0515  0.0889  0.2919
 1144WN      WN 3960   1.815   2.945  14.283 -0.0101  0.0122  0.2506
 1145WN      WN 3961   6.400   0.500   3.205 -0.4774 -0.3408 -0.1340
 1146WN      WN 3962   6.098   3.492  14.358  0.2413 -0.1220 -0.0122
 1147WN      WN 3963   3.274   2.191   2.799 -0.0113 -0.0954 -0.0928
 1148WN      WN 3964   3.287   2.870   2.230  0.1740 -0.0200  0.2974
 1149WN      WN 3965   4.529   0.303  12.959 -0.1986  0.2122 -0.1479
 1150WN      WN 3966   0.837   2.034  12.842 -0.0893 -0.2039 -0.4790
 1151WN      WN 3967   4.614   0.917   2.826  0.3798 -0.2920 -0.0433
 1152WN      WN 3968   4.006   1.126  13.489  0.0873  0.0805  0.0531
 1153WN      WN 3969   5.513   0.683   2.544 -0.3838 -0.0045 -0.1839
 1154WN      WN 3970   5.746   1.943   1.535  0.1588 -0.1373 -0.0365
 1155WN      WN 3971   2.876   1.036  13.021 -0.1555 -0.2857  0.5113
 1156WN      WN 3972   6.228   4.024  13.863  0.0318 -0.2096  0.0727
 1157WN      WN 3973   0.277   4.301   1.427  0.2830  0.0175 -0.0175
 1158WN      WN 3974   4.954   3.223   2.149 -0.1399 -0.0138  0.3375
 1159WN      WN 3975   5.767   0.941   1.549  0.1653 -0.4150 -0.0291
 1160WN      WN 3976   1.556   2.022  12.879  0.0264  0.0908 -0.0855
 1161WN      WN 3977   4.597   5.135   0.189 -0.1385  0.0563 -0.1560
 1162WN      WN 3978   5.141   4.960   2.358 -0.1624  0.2359 -0.1938
 1163WN      WN 3979   3.922   5.487  14.932 -0.1437  0.0205  0.3640
 1164WN      WN 3980   2.187   2.021   0.628 -0.1274  0.0542 -0.5974
 1165WN      WN 3981   4.055   5.167   0.389 -0.3207  0.3521 -0.0493
 1166WN      WN 3982   2.252   1.435   0.676  0.1571 -0.0067 -0.0211
 1167WN      WN 3983   0.735   0.723  13.687 -0.1059  0.2016  0.2236
 1168WN      WN 3984   6.375   4.022  12.630  0.0809  0.2081 -0.0192
 1169WN      WN 3985   1.556   4.333  14.533 -0.0839  0.0078  0.2291
 1170WN      WN 3986   3.820   5.300  13.015 -0.0113 -0.0888  0.3056
 1171WN      WN 3987   3.063   0.266   2.173 -0.1723  0.3589 -0.0582
 1172WN      WN 3988   3.124   1.474  13.739  0.2741  0.0111  0.1041
 1173WN      WN 3989   0.974   1.577   0.817 -0.1184  0.2919  0.1901
 1174WN      WN 3990   2.186   4.860  12.456 -0.4560 -0.3844 -0.2717
 1175WN      WN 3991   0.102   1.968  12.540  0.0060 -0.1239  0.0110
 1176WN      WN 3992   3.778   5.122  12.567  0.0011  0.0817 -0.0816
 1177WN      WN 3993   3.331   3.377   2.841  0.0089  0.0192 -0.1652
 1178WN      WN 3994   0.958   3.800   3.091  0.1682 -0.0130  0.4517
 1179WN      WN 3995   1.646   3.090  14.963 -0.1549  0.3379 -0.3014
 1180WN      WN 3996   3.780   2.336   0.270 -0.0008 -0.0492 -0.0924
 1181WN      WN 3997   0.851   4.432   1.318 -0.0805 -0.2618  0.2082
 1182WN      WN 3998   1.015   5.879   3.003  0.1713  0.1770  0.0820
 1183WN      WN 3999   2.103   3.102  13.059  0.1399  0.0554 -0.0879
 1184WN      WN 4000   4.581   4.150   1.887  0.0865 -0.2131  0.2066
 1185WN      WN 4001   0.616   6.379  12.656  0.0126 -0.2359 -0.1269
 1186WN      WN 4002   0.526   3.707   2.948 -0.1808  0.0437  0.1859
 1187WN      WN 4003   0.967   5.236  13.276  0.2465  0.0369 -0.2204
 1188WN      WN 4004   1.798   1.956  11.683  0.2640  0.0532  0.0490
 1189WN      WN 4005   4.897   3.902  12.811 -0.0512  0.3091 -0.1627
 1190WN      WN 4006   3.176   2.736   1.470 -0.0207 -0.0770  0.2225
 1191WN      WN 4007   0.198   6.113  12.849  0.4533  0.0557 -0.1996
 1192WN      WN 4008   2.375   3.540  13.714 -0.4053  0.1850  0.1377
 1193WN      WN 4009   5.170   0.213   0.235  0.1483  0.1314 -0.1900
 1194WN      WN 4010   4.292   2.469   0.204  0.3200 -0.0756  0.0120
 1195WN      WN 4011   4.941   4.966  13.812 -0.0471 -0.0522  0.2207
 1196WN      WN 4012   1.118   4.151   2.422  0.1023 -0.1577 -0.0762
 1197WN      WN 4013   5.373   3.333   0.121  0.1012 -0.2098 -0.2404
 1198WN      WN 4014   3.814   3.030   1.493 -0.0458 -0.1889  0.1832
 1199WN      WN 4015   6.351   1.874  12.019  0.0997  0.1119  0.1917
 1200WN      WN 4016   1.031   0.223  11.783 -0.0804  0.0923  0.1450
 1201WN      WN 4017   4.296   5.875   0.546 -0.0688 -0.0285  0.2801
 1202WN      WN 4018   5.780   5.511  12.537 -0.2729 -0.1338  0.0544
 1203WN      WN 4019   0.046   2.809  13.222 -0.0211  0.2177 -0.5249
 1204WN      WN 4020   5.747   2.507  14.492 -0.2011 -0.1673 -0.1940
 1205WN      WN 4021   1.459   0.907  14.532 -0.1055  0.1106 -0.0196
 1206WN      WN 4022   2.580   5.786  12.520  0.0474 -0.1603 -0.2125
 1207WN      WN 4023   6.382   2.899   0.639 -0.2304 -0.0873 -0.1070
 1208WN      WN 4024   3.878   2.590  11.865 -0.2320  0.2061  0.2416
 1209WN      WN 4025   4.166   5.946  14.011  0.1461  0.1583 -0.1210
 1210WN      WN 4026   4.258   5.270   1.846 -0.3076  0.0837  0.3240
 1211WN      WN 4027   4.435   1.815   1.143 -0.0984 -0.1356  0.0004
 1212WN      WN 4028   1.274   3.389   0.143 -0.3264 -0.3705 -0.3774
 1213WN      WN 4029   4.361   1.262  14.337 -0.1889 -0.0253  0.1150
 1214WN      WN 4030   5.919   2.768  13.528 -0.0392  0.0063  0.0261
 1215WN      WN 4031   4.753   1.647  13.120 -0.1677 -0.4230 -0.0286
 1216WN      WN 4032   0.805   1.182  12.013 -0.2224  0.1047 -0.0685
 1217WN      WN 4033   0.632   2.418   2.879  0.3565  0.1210 -0.5187
 1218WN      WN 4034   3.731   6.313  12.896 -0.1987  0.0175  0.0334
 1219WN      WN 4035   1.751   5.888   0.482  0.0568 -0.1387 -0.0629
 1220WN      WN 4036   4.919   0.154   2.385  0.2230 -0.2903  0.1080
 1221WN      WN 4037   5.343   4.382   0.723 -0.0014  0.2295 -0.1719
 1222WN      WN 4038   3.252   2.749   2.765  0.0863  0.2768 -0.1999
 1223WN      WN 4039   3.212   4.915   2.272 -0.2820 -0.1586 -0.2715
 1224WN      WN 4040   2.919   2.310  14.671  0.2111 -0.5995  0.2857
 1225WN      WN 4041   0.738   2.493   2.387  0.1967 -0.3069  0.1005
 1226WN      WN 4042   2.104   5.228  14.377 -0.0030  0.1831  0.1996
 1227WN      WN 4043   3.572   2.873   0.460  0.1263  0.2098  0.3064
 1228WN      WN 4044   2.234   3.940  11.954  0.2994 -0.3364 -0.0093
 1229WN      WN 4045   2.732   0.898  14.926 -0.2557 -0.0244 -0.0997
 1230WN      WN 4046   5.717   0.106   0.143 -0.0507  0.0976  0.0757
 1231WN      WN 4047   3.072   6.292  13.348 -0.1005 -0.0245 -0.0246
 1232WN      WN 4048   0.028   2.352  12.890  0.3003  0.0099  0.1452
 1233WN      WN 4049   6.167   2.055   1.856  0.2020 -0.2359  0.2514
 1234WN      WN 4050   2.602   3.151  12.817 -0.0440  0.3675 -0.1410
 1235WN      WN 4051   1.291   4.251   0.620 -0.2347 -0.1695 -0.0018
 1236WN      WN 4052   0.433   1.888   1.333  0.0631  0.1937 -0.2994
 1237WN      WN 4053   6.046   2.725  12.854  0.1430  0.0815 -0.0393
 1238WN      WN 4054   3.385   1.215  13.369 -0.0438 -0.2121  0.1564
 1239WN      WN 4055   2.395   0.114  14.605 -0.1074  0.1660 -0.1125
 1240WN      WN 4056   3.001   1.924   1.040 -0.2318  0.0190  0.0649
 1241WN      WN 4057   3.408   1.869  12.891  0.1105 -0.1449 -0.0789
 1242WN      WN 4058   1.813   1.633  13.992 -0.3314 -0.0262 -0.0470
 1243WN      WN 4059   4.207   0.406  14.611 -0.3207  0.1528 -0.3528
 1244WN      WN 4060   1.280   3.992  14.283 -0.1367 -0.0599 -0.0104
 1245WN      WN 4061   2.688   6.164   0.598 -0.0065 -0.1622  0.0527
 1246WN      WN 4062   3.111   1.207  14.724 -0.1311 -0.0567 -0.0335
 1247WN      WN 4063   1.997   2.227   1.044 -0.1128 -0.1346  0.1670
 1248WN      WN 4064   1.421   6.299  14.646 -0.0453  0.0925  0.0734
 1249WN      WN 4065   2.890   5.655  14.508  0.2205 -0.0510 -0.0165
 1250WN      WN 4066   2.996   5.806  13.067  0.0864 -0.2206  0.2308
 1251WN      WN 4067   2.820   4.913   0.532  0.1156 -0.3248 -0.0754
 1252WN      WN 4068   0.906   0.086  14.637  0.2798 -0.0667  0.1105
 1253WN      WN 4069   4.955   1.580   1.161  0.1911  0.3420  0.1534
 1254WN      WN 4070   5.153   4.319   3.163  0.2660 -0.2229 -0.1179
 1255WN      WN 4071   1.392   5.849   0.840 -0.3202  0.3915  0.1876
 1256WN      WN 4072   3.399   4.388  13.181  0.0123  0.0877  0.0094
 1257WN      WN 4073   4.919   0.124   1.446 -0.4007  0.1865  0.1885
 1258WN      WN 4074   0.646   1.466   1.505  0.1051 -0.1090 -0.0754
 1259WN      WN 4075   3.024   1.014  13.632 -0.1314  0.0468  0.2587
 1260WN      WN 4076   0.494   5.760   0.659 -0.2697 -0.1439 -0.1286
 1261WN      WN 4077   0.847   4.357   0.316  0.0967 -0.1032  0.2070
 1262WN      WN 4078   5.561   5.962  13.525 -0.1314  0.1231  0.2717
 1263WN      WN 4079   5.655   2.713   0.170 -0.3787  0.1205  0.1017
 1264WN      WN 4080   2.082   2.574   1.848  0.1109  0.0770 -0.0913
 1265WN      WN 4081   4.953   0.371  12.649  0.0073 -0.1475  0.0130
 1266WN      WN 4082   4.470   5.265  14.709 -0.0781  0.0585 -0.2771
 1267WN      WN 4083   4.721   3.324  13.068  0.0613  0.3761  0.1600
 1268WN      WN 4084   5.490   1.974  14.425 -0.1214  0.1044  0.4320
 1269WN      WN 4085   4.335   0.747   2.030 -0.2009 -0.0193  0.0164
 1270WN      WN 4086   1.559   2.742   0.451 -0.1219  0.2882  0.1903
 1271WN      WN 4087   2.196   1.725  12.707 -0.2467 -0.0542  0.0209
 1272WN      WN 4088   1.947   2.702   2.381  0.0374  0.0798  0.1004
 1273WN      WN 4089   0.802   1.595   2.616 -0.0421 -0.1586 -0.1415
 1274WN      WN 4090   4.794   5.568   0.053 -0.2117 -0.1164  0.0204
 1275WN      WN 4091   0.087   4.914   2.518 -0.2825 -0.0117  0.1634
 1276WN      WN 4092   2.579   2.835   2.815  0.1526 -0.2101 -0.2603
 1277WN      WN 4093   5.053   3.825   3.868  0.0649  0.2379 -0.1268
 1278WN      WN 4094   3.508   3.261  12.378  0.1571  0.1534 -0.0437
 1279WN      WN 4095   0.541   2.782  14.080 -0.1335 -0.1783  0.0112
 1280WN      WN 4096   3.752   3.153   3.059 -0.0155 -0.2397  0.2204
 1281WN      WN 4097   4.621   3.482   0.703 -0.0518 -0.1957 -0.1708
 1282WN      WN 4098   6.046   2.630   2.655 -0.0328 -0.2521  0.0876
 1283WN      WN 4099   5.829   5.204  14.389 -0.1831 -0.0458  0.0290
 1284WN      WN 4100   3.483   4.932   1.656  0.2832  0.0566  0.0222
 1285WN      WN 4101   5.344   3.406  14.591 -0.1338 -0.5105 -0.2042
 1286WN      WN 4102   5.866   6.153   2.345  0.0951  0.4393 -0.0981
 1287WN      WN 4103   4.038   3.577   2.146  0.2398  0.1140 -0.0363
 1288WN      WN 4104   0.528   2.403  12.615  0.0258 -0.4401  0.0143
 1289WN      WN 4105   4.901   4.384  12.121  0.3905  0.1535 -0.1923
 1290WN      WN 4106   2.375   2.861   0.030 -0.0052  0.0362  0.3340
 1291WN      WN 4107   5.649   5.590   1.508 -0.0894 -0.4405  0.3989
 1292WN      WN 4108   4.653   0.420   1.845 -0.1002 -0.1009 -0.1890
 1293WN      WN 4109   0.350   1.691  13.718 -0.1128  0.2689 -0.1926
 1294WN      WN 4110   0.862   4.131   0.872 -0.1499 -0.1061  0.0487
 1295WN      WN 4111   4.881   5.011   1.200  0.0005 -0.0471  0.1446
 1296WN      WN 4112   4.438   0.352  12.371  0.0810 -0.0922 -0.2091
 1297WN      WN 4113   4.728   6.356  12.662 -0.0754 -0.2241  0.4685
 1298WN      WN 4114   4.574   5.678  13.697  0.0829  0.1294  0.2559
 1299WN      WN 4115   3.248   1.191   0.888  0.1916 -0.4264  0.0990
 1300WN      WN 4116   4.075   0.891  14.448 -0.1582 -0.0055  0.2265
 1301WN      WN 4117   1.332   4.960  13.719 -0.2424  0.0364  0.0606
 1302WN      WN 4118   5.624   3.360   1.512  0.0742 -0.0340  0.0485
 1303WN      WN 4119   4.407   2.268   2.373 -0.1036 -0.1009 -0.3204
 1304WN      WN 4120   5.984   5.113   2.422  0.0081  0.0099 -0.1595
 1305WN      WN 4121   4.716   6.117   3.362  0.4725  0.0260 -0.1114
 1306WN      WN 4122   3.431   3.287   1.284 -0.1537  0.1576  0.1065
 1307WN      WN 4123   2.368   6.101  12.839 -0.0334  0.3456  0.3332
 1308WN      WN 4124   0.328   3.555  12.698 -0.1014 -0.4990  0.2273
 1309WN      WN 4125   3.446   2.828  11.640  0.0774 -0.0841 -0.1014
 1310WN      WN 4126   0.824   0.626   1.091 -0.1531  0.0731 -0.0284
 1311WN      WN 4127   6.391   4.330  13.513 -0.1494 -0.0718  0.0048
 1312WN      WN 4128   2.755   0.326  14.951  0.1214  0.1614 -0.2101
 1313WN      WN 4129   6.297   4.476   1.718 -0.0264  0.0774  0.0087
 1314WN      WN 4130   3.931   6.387   0.328  0.0962 -0.0959  0.0196
 1315WN      WN 4131   1.103   0.775   2.154  0.0571 -0.1080 -0.2234
 1316WN      WN 4132   1.405   1.657  13.673  0.1708 -0.1976 -0.2075
 1317WN      WN 4133   2.690   3.158  11.917  0.2662  0.1783 -0.1848
 1318WN      WN 4134   1.710   0.256  13.583 -0.1247 -0.3156 -0.0365
 1319WN      WN 4135   0.938   3.365  13.769  0.0414  0.2806  0.2418
 1320WN      WN 4136   2.155   4.323  13.735 -0.0711  0.0624  0.1143
 1321WN      WN 4137   1.842   0.579  13.208  0.1002 -0.0628  0.2444
 1322WN      WN 4138   0.820   0.178   0.737 -0.0878 -0.1932  0.3823
 1323WN      WN 4139   0.052   2.232   0.178 -0.1875 -0.2327  0.0250
 1324WN      WN 4140   0.780   5.572  14.576 -0.1289  0.1027  0.3144
 1325WN      WN 4141   5.020   3.909   0.733  0.1010  0.2815  0.1654
 1326WN      WN 4142   4.052   2.684   0.621 -0.1003  0.0136  0.1617
 1327WN      WN 4143   1.054   3.823   0.197 -0.1781  0.0880 -0.0725
 1328WN      WN 4144   3.912   4.356  12.245 -0.0263 -0.0609 -0.2387
 1329WN      WN 4145   1.855   4.069   2.034 -0.2897 -0.1538  0.3171
 1330WN      WN 4146   1.054   2.602  14.145  0.2009 -0.0502  0.1133
 1331WN      WN 4147   4.086   2.405  12.872 -0.3182  0.3171  0.2137
 1332WN      WN 4148   2.604   2.199  13.869 -0.2039 -0.1471 -0.3090
 1333WN      WN 4149   2.125   3.866   1.112  0.3124  0.0753  0.3095
 1334WN      WN 4150   5.339   0.972  14.358 -0.0549 -0.1997 -0.3206
 1335WN      WN 4151   4.226   1.519  13.935 -0.0570  0.0768  0.3443
 1336WN      WN 4152   5.588   5.771  12.964 -0.0405  0.1008 -0.0263
 1337WN      WN 4153   1.091   0.227   2.446  0.1345  0.1229 -0.2306
 1338WN      WN 4154   1.661   2.960  13.265  0.0982  0.1135  0.0053
 1339WN      WN 4155   2.757   1.374  13.433 -0.0543  0.2727 -0.0034
 1340WN      WN 4156   5.434   2.355  14.874  0.0575 -0.0317  0.0227
 1341WN      WN 4157   4.051   0.040   0.781 -0.0944  0.0282 -0.1719
 1342WN      WN 4158   6.350   0.638  13.645 -0.0441  0.0537  0.1187
 1343WN      WN 4159   4.094   1.711   2.876 -0.2794 -0.0637 -0.0610
 1344WN      WN 4160   4.712   1.580  14.148  0.0547 -0.1765  0.1622
 1345WN      WN 4161   6.038   3.707   0.979  0.2639 -0.0579 -0.0923
 1346WN      WN 4162   6.117   1.604   0.635 -0.1328 -0.0043  0.5296
 1347WN      WN 4163   0.178   6.299   0.605  0.0948 -0.1083 -0.0566
 1348WN      WN 4164   1.191   6.255  12.417 -0.0144  0.1938  0.0008
 1349WN      WN 4165   4.347   3.833  14.301  0.0528 -0.1069 -0.1527
 1350WN      WN 4166   3.043   3.695   1.716  0.0997 -0.4292  0.1713
 1351WN      WN 4167   5.148   1.981  12.130  0.0134 -0.0962 -0.0169
 1352WN      WN 4168   3.954   0.416   1.139  0.0978  0.2010 -0.1428
 1353WN      WN 4169   4.475   4.156  13.420 -0.1799 -0.1156 -0.0842
 1354WN      WN 4170   0.116   1.770  14.343  0.0876  0.1821 -0.3164
 1355WN      WN 4171   2.492   5.359  12.266 -0.2838 -0.1225 -0.0706
 1356WN      WN 4172   6.394   0.733   1.912 -0.1511 -0.0041 -0.3913
 1357WN      WN 4173   5.691   5.977  12.457  0.1079 -0.0892  0.1802
 1358WN      WN 4174   2.669   4.455   2.807 -0.1271  0.0524  0.2915
 1359WN      WN 4175   6.172   4.139   1.288 -0.0797 -0.2863  0.2196
 1360WN      WN 4176   2.946   3.507   1.210 -0.2990 -0.2227  0.0372
 1361WN      WN 4177   2.326   0.778  13.089  0.0242 -0.2957  0.1184
 1362WN      WN 4178   5.207   1.452  13.457 -0.0006  0.2847  0.0812
 1363WN      WN 4179   3.325   5.107  12.679 -0.0508 -0.0700 -0.2235
 1364WN      WN 4180   3.725   3.506  13.832  0.0520 -0.1168  0.2569
 1365WN      WN 4181   2.487   3.520   3.063  0.3127 -0.1859 -0.4410
 1366WN      WN 4182   0.245   1.484   3.582  0.0769 -0.1009 -0.3279
 1367WN      WN 4183   2.826   3.946   2.833  0.2474  0.0374  0.1638
 1368WN      WN 4184   0.156   3.791   0.323 -0.2873 -0.3527  0.0686
 1369WN      WN 4185   3.169   5.317  11.809 -0.1624 -0.3448 -0.0354
 1370WN      WN 4186   3.495   0.992   0.490 -0.1254 -0.0214 -0.0669
 1371WN      WN 4187   3.633   0.924   3.372 -0.3331  0.1587 -0.0502
 1372WN      WN 4188   4.378   5.750  14.644 -0.0743 -0.1838 -0.1321
 1373WN      WN 4189   1.887   5.260   1.001  0.1479 -0.1429 -0.1354
 1374WN      WN 4190   0.204   5.046  13.339  0.0044 -0.2622  0.3931
 1375WN      WN 4191   1.616   0.174   0.447  0.1079 -0.3020 -0.6499
 1376WN      WN 4192   5.210   2.548   1.132  0.0758  0.2407 -0.0446
 1377WN      WN 4193   1.776   4.554   2.193  0.2626  0.0859  0.2231
 1378WN      WN 4194   4.369   0.782  12.681  0.2031 -0.0775  0.0927
 1379WN      WN 4195   4.438   2.843   2.545  0.0478  0.0348 -0.0134
 1380WN      WN 4196   2.745   6.271  11.837  0.0124  0.1142 -0.1941
 1381WN      WN 4197   2.229   3.950  14.116  0.0576 -0.1282 -0.1240
 1382WN      WN 4198   4.370   3.726   0.387  0.1366 -0.0850 -0.0252
 1383WN      WN 4199   1.176   4.545   2.094 -0.0327  0.2766 -0.1025
 1384WN      WN 4200   2.192   4.338   3.490 -0.0420 -0.2748 -0.0338
 1385WN      WN 4201   5.057   2.904   2.492 -0.2963 -0.1325 -0.0140
 1386WN      WN 4202   5.264   1.951   1.670 -0.0140 -0.1785 -0.3129
 1387WN      WN 4203   3.633   3.882  14.801 -0.0978 -0.2245 -0.0420
 1388WN      WN 4204   5.840   3.275   1.047 -0.1334 -0.1563  0.0432
 1389WN      WN 4205   5.983   5.972  13.813  0.1114  0.2540 -0.2364
 1390WN      WN 4206   4.332   5.859  12.558 -0.0084 -0.1685  0.0157
 1391WN      WN 4207   3.331   1.305  11.966  0.1586  0.1341  0.2930
 1392WN      WN 4208   0.064   5.743   0.439  0.2875 -0.2891  0.0825
 1393WN      WN 4209   5.078   0.528   2.771 -0.3135  0.1306  0.2832
 1394WN      WN 4210   1.645   3.653   1.092  0.2685  0.1930  0.0492
 1395WN      WN 4211   3.051   1.119   2.215 -0.4985  0.1921 -0.2911
 1396WN      WN 4212   4.665   5.282  13.380 -0.1169  0.0126  0.0418
 1397WN      WN 4213   2.066   0.853   3.405  0.2287  0.1345 -0.3440
 1398WN      WN 4214   0.034   5.513  13.407  0.1666 -0.0565  0.0459
 1399WN      WN 4215   2.384   0.633   0.265 -0.0787  0.0840  0.0379
 1400WN      WN 4216   5.584   4.763   1.103  0.0341  0.2112 -0.0352
 1401WN      WN 4217   0.818   1.027   1.726 -0.4403 -0.0904 -0.4090
 1402WN      WN 4218   0.303   4.054   0.933 -0.1037  0.0995 -0.0670
 1403WN      WN 4219   3.928   0.670  12.485  0.1045  0.1650 -0.0025
 1404WN      WN 4220   3.848   4.636   0.209  0.2003  0.0784 -0.1667
 1405WN      WN 4221   5.301   3.585  12.935 -0.2039  0.0633  0.0166
 1406WN      WN 4222   1.410   4.430   1.278 -0.2632 -0.0067 -0.1074
 1407WN      WN 4223   2.474   2.700   4.076 -0.1448  0.3171 -0.0643
 1408WN      WN 4224   4.962   2.041  14.139 -0.1879  0.0225  0.0294
 1409WN      WN 4225   5.468   3.593   1.006  0.0910 -0.0445  0.0392
 1410WN      WN 4226   6.307   3.541   2.560  0.0857  0.0967 -0.0606
 1411WN      WN 4227   6.177   4.568  14.641 -0.2153 -0.0772 -0.2999
 1412WN      WN 4228   5.842   5.775  14.355  0.0382 -0.1940  0.4548
 1413WN      WN 4229   4.398   1.294   0.160 -0.3195 -0.0590 -0.1611
 1414WN      WN 4230   0.333   5.806  14.805 -0.0006  0.2719  0.0321
 1415WN      WN 4231   4.647   6.292   1.895 -0.3195  0.0432 -0.0645
 1416WN      WN 4232   2.813   6.200  12.765  0.1010 -0.4719 -0.3685
 1417WN      WN 4233   1.285   3.046  14.013  0.1709  0.2879 -0.0113
 1418WN      WN 4234   4.295   0.789  12.207  0.4027 -0.1677 -0.2292
 1419WN      WN 4235   5.595   2.548  12.639 -0.1083  0.2610  0.2079
 1420WN      WN 4236   3.587   3.280  11.859 -0.1401 -0.0606  0.0260
 1421WN      WN 4237   2.380   0.263  11.682  0.1419  0.0356  0.1433
 1422WN      WN 4238   0.535   2.451  14.942  0.3609  0.0600  0.2836
 1423WN      WN 4239   5.946   4.629  13.757 -0.1786 -0.0991 -0.0738
 1424WN      WN 4240   5.811   3.600  12.752 -0.1527 -0.1828  0.0584
 1425WN      WN 4241   3.377   4.212  14.158 -0.2248  0.0382 -0.2552
 1426WN      WN 4242   1.726   0.114   2.395  0.1357 -0.1104  0.0719
 1427WN      WN 4243   0.450   0.375  12.352 -0.2173 -0.0765  0.1226
 1428WN      WN 4244   1.903   0.276  14.507  0.2198  0.1949 -0.3605
 1429WN      WN 4245   3.511   0.620   0.973  0.0191 -0.0737  0.4821
 1430WN      WN 4246   2.870   4.915  13.054  0.0490  0.2805  0.5349
 1431WN      WN 4247   0.956   5.525   1.128 -0.0367 -0.0190  0.0332
 1432WN      WN 4248   3.574   4.246   1.041 -0.2005 -0.0737 -0.0517
 1433WN      WN 4249   4.738   0.765  12.374 -0.0184 -0.1318 -0.2235
 1434WN      WN 4250   6.318   5.683  12.937  0.7360  0.2475 -0.3264
 1435WN      WN 4251   3.855   1.986   1.612  0.0243 -0.2263  0.1097
 1436WN      WN 4252   5.656   0.086   1.882  0.0088  0.0602 -0.1063
 1437WN      WN 4253   2.982   3.352  13.208 -0.3479 -0.0491 -0.0768
 1438WN      WN 4254   2.974   2.819  13.076 -0.2451 -0.2284  0.0290
 1439WN      WN 4255   4.428   5.742   1.784  0.1485 -0.1190  0.3795
 1440WN      WN 4256   1.723   2.917  13.767 -0.0316  0.1515 -0.3018
 1441WN      WN 4257   2.964   2.137  14.215 -0.2014  0.0956  0.0337
 1442WN      WN 4258   2.932   5.423   0.123  0.3242 -0.4512 -0.0643
 1443WN      WN 4259   1.245   0.372   0.829 -0.1084  0.0724  0.0037
 1444WN      WN 4260   0.971   4.018  12.827 -0.1834  0.0499 -0.1279
 1445WN      WN 4261   1.021   6.055  14.935  0.0299  0.3024 -0.1174
 1446WN      WN 4262   4.298   6.080   0.056  0.1330 -0.2900  0.2085
 1447WN      WN 4263   0.491   2.804  13.065 -0.1210  0.0083  0.2553
 1448WN      WN 4264   5.451   1.128  11.554  0.0219  0.2074  0.2037
 1449WN      WN 4265   2.161   5.466  12.592 -0.0348 -0.2205  0.0673
 1450WN      WN 4266   4.186   5.160   2.516  0.2300  0.0957  0.0619
 1451WN      WN 4267   0.670   3.893   1.320 -0.0528 -0.2865  0.1485
 1452WN      WN 4268   5.977   5.242   0.322  0.0338  0.3189 -0.0263
 1453WN      WN 4269   0.765   1.580   3.537 -0.0670  0.0819  0.1411
 1454WN      WN 4270   2.844   5.122  11.495 -0.1103  0.0018 -0.0019
 1455WN      WN 4271   0.966   0.547   1.710 -0.0320 -0.4485 -0.2860
 1456WN      WN 4272   5.142   3.138  12.856 -0.0570  0.0766  0.0239
 1457WN      WN 4273   3.461   6.226   0.550 -0.0191 -0.1911 -0.3192
 1458WN      WN 4274   0.102   5.318   0.710 -0.3318  0.0746 -0.1660
 1459WN      WN 4275   3.710   1.658  13.514  0.5116 -0.3021  0.0458
 1460WN      WN 4276   2.174   0.371   2.439  0.1505 -0.1597  0.0841
 1461WN      WN 4277   0.798   4.556  12.566 -0.0065  0.0224 -0.0029
 1462WN      WN 4278   2.873   5.373  13.339 -0.2947 -0.0486  0.0479
 1463WN      WN 4279   3.505   2.332  13.022 -0.3178 -0.1074 -0.1293
 1464WN      WN 4280   4.002   5.009   0.859 -0.2207  0.2490 -0.1303
 1465WN      WN 4281   5.780   4.237   0.398 -0.0535  0.1422  0.5319
 1466WN      WN 4282   4.309   2.985   1.421  0.1814  0.0701 -0.1608
 1467WN      WN 4283   3.014   0.139   0.657  0.2139  0.2778  0.0515
 1468WN      WN 4284   1.293   2.819   2.233  0.1250 -0.0435  0.2550
 1469WN      WN 4285   2.511   2.083  14.452  0.1601  0.1487 -0.1108
 1470WN      WN 4286   4.786   2.885  14.488 -0.2147  0.2031  0.0811
 1471WN      WN 4287   5.808   5.005   3.331  0.1704 -0.3334  0.0429
 1472WN      WN 4288   6.352   2.292   2.247  0.1076 -0.3121 -0.0674
 1473WN      WN 4289   2.867   3.613   0.525 -0.0228  0.4636 -0.1798
 1474WN      WN 4290   1.089   2.418   3.062 -0.0700 -0.2362 -0.0745
 1475WN      WN 4291   1.078   3.705  13.439 -0.0622 -0.1279  0.0799
 1476WN      WN 4292   5.680   4.047   0.840  0.0539  0.0300 -0.0119
 1477WN      WN 4293   2.446   3.522   0.895 -0.2911  0.0357  0.0789
 1478WN      WN 4294   0.331   1.064  12.269  0.2474  0.2620 -0.4055
 1479WN      WN 4295   5.533   4.646   0.147  0.0871 -0.1264  0.0018
 1480WN      WN 4296   4.577   5.740  13.088 -0.2564 -0.3118  0.0888
 1481WN      WN 4297   0.783   4.937   1.160 -0.1330  0.1152 -0.1903
 1482WN      WN 4298   1.288   6.274   0.620  0.2865 -0.2924  0.3394
 1483WN      WN 4299   1.371   5.523   1.722  0.2188 -0.1010  0.2292
 1484WN      WN 4300   5.629   1.744   0.477 -0.2882  0.2697  0.2489
 1485WN      WN 4301   0.084   0.186  12.004  0.0889 -0.2777 -0.0645
 1486WN      WN 4302   4.818   2.121   2.094 -0.0719  0.0492 -0.1746
 1487WN      WN 4303   4.999   2.555  14.061 -0.2710 -0.0916 -0.0207
 1488WN      WN 4304   1.168   4.591   0.937 -0.0468  0.1987 -0.1267
 1489WN      WN 4305   0.023   3.510  13.931  0.3174 -0.1715 -0.2530
 1490WN      WN 4306   2.472   1.030  14.344 -0.2450  0.2015 -0.1610
 1491WN      WN 4307   6.358   2.133   0.642  0.0902 -0.0265 -0.0658
 1492WN      WN 4308   3.993   6.172  12.519  0.1403 -0.1747  0.1580
 1493WN      WN 4309   5.188   4.965   1.863  0.0465 -0.0224 -0.1625
 1494WN      WN 4310   3.077   5.792  13.537 -0.0924  0.0240 -0.3739
 1495WN      WN 4311   4.899   3.782  13.334 -0.2577 -0.0703  0.1152
 1496WN      WN 4312   2.540   2.796   1.653 -0.0305 -0.2112  0.0002
 1497WN      WN 4313   3.858   4.633  14.661 -0.3426 -0.0567  0.0554
 1498WN      WN 4314   1.465   0.952  13.321  0.1120  0.2585 -0.2223
 1499WN      WN 4315   5.169   0.742   0.196  0.1411  0.2458 -0.0230
 1500WN      WN 4316   2.440   2.701  13.046 -0.1796 -0.0494 -0.1345
 1501WN      WN 4317   5.360   1.477   2.548 -0.2805  0.0810 -0.0087
 1502WN      WN 4318   1.078   0.094   0.247  0.4168 -0.2127 -0.0258
 1503WN      WN 4319   5.195   2.949  13.821  0.2220  0.0231  0.2678
 1504WN      WN 4320   5.108   1.004   2.682 -0.2095 -0.2522  0.2252
 1505WN      WN 4321   3.162   5.741  14.089 -0.1989 -0.0737 -0.1843
 1506WN      WN 4322   4.973   1.662  12.642 -0.1536 -0.0104 -0.2253
 1507WN      WN 4323   0.612   1.068  14.666 -0.3893  0.1730 -0.1615
 1508WN      WN 4324   2.595   1.473   3.214 -0.1265 -0.0112  0.0165
 1509WN      WN 4325   4.287   3.224   3.011  0.3707 -0.1924  0.0197
 1510WN      WN 4326   3.430   5.002  14.455  0.1682  0.1411 -0.1294
 1511WN      WN 4327   1.070   1.623  12.192 -0.0869 -0.5459 -0.2190
 1512WN      WN 4328   1.682   3.249   0.418  0.1105 -0.1874  0.3481
 1513WN      WN 4329   1.961   4.100  14.932  0.1678  0.1272  0.0939
 1514WN      WN 4330   2.589   6.350  13.220 -0.0537  0.0054 -0.0386
 1515WN      WN 4331   4.568   3.488  14.023  0.1307  0.0521  0.1054
 1516WN      WN 4332   2.861   2.611  14.257 -0.0022  0.0968  0.1141
 1517WN      WN 4333   3.693   5.829   1.316  0.3623 -0.1754  0.2127
 1518WN      WN 4334   4.724   4.790  14.828  0.1432 -0.2085  0.2294
 1519WN      WN 4335   0.532   5.441  13.524 -0.0259 -0.2430  0.0634
 1520WN      WN 4336   4.328   2.866  14.776 -0.1268 -0.2420 -0.3659
 1521WN      WN 4337   3.952   3.500  12.307  0.3934 -0.2754  0.3271
 1522WN      WN 4338   0.317   1.158   1.748  0.0567  0.4099  0.3330
 1523WN      WN 4339   4.455   4.844   1.657 -0.1685 -0.0601  0.0718
 1524WN      WN 4340   0.706   5.468   1.532  0.0193 -0.1883  0.0772
 1525WN      WN 4341   5.054   5.163  12.701  0.0644  0.2320 -0.0006
 1526WN      WN 4342   2.775   2.524  12.745 -0.1757 -0.1593 -0.2669
 1527WN      WN 4343   4.722   2.231  14.995  0.0189  0.1367 -0.1698
 1528WN      WN 4344   0.429   5.386  13.034  0.4423  0.0803 -0.2062
 1529WN      WN 4345   3.717   6.171   2.921 -0.1576 -0.4148  0.0425
 1530WN      WN 4346   1.228   0.955   1.277 -0.2946 -0.1205 -0.0080
 1531WN      WN 4347   3.610   1.328  13.896 -0.1346  0.0186 -0.1338
 1532WN      WN 4348   3.616   5.025  14.922  0.1200  0.0414  0.0778
 1533WN      WN 4349   6.096   2.867  14.292 -0.2256  0.1233  0.2461
 1534WN      WN 4350   2.124   0.140   1.402  0.3011 -0.0871 -0.1933
 1535WN      WN 4351   5.294   4.193  14.152  0.0750  0.1595  0.2534
 1536WN      WN 4352   1.583   5.211   2.365 -0.0711  0.2378  0.3567
 1537WN      WN 4353   2.352   5.934   2.035  0.1175 -0.0826 -0.1504
 1538WN      WN 4354   5.162   5.061  13.385 -0.0240 -0.1833 -0.0136
 1539WN      WN 4355   0.006   0.267  14.480  0.1416 -0.0469  0.2363
 1540WN      WN 4356   1.378   0.166   1.985 -0.1471  0.0213 -0.1202
 1541WN      WN 4357   2.222   1.129  13.556 -0.0761  0.2201 -0.4463
 1542WN      WN 4358   5.648   6.262   2.927 -0.2431 -0.0127 -0.5862
 1543WN      WN 4359   0.181   1.396   1.320 -0.0906 -0.1558 -0.3404
 1544WN      WN 4360   2.523   3.290   1.381 -0.0881 -0.2232  0.5798
 1545WN      WN 4361   1.020   3.571  14.234 -0.0153 -0.0619  0.3644
 1546WN      WN 4362   0.444   2.283  13.132  0.1999  0.0066  0.1592
 1547WN      WN 4363   6.027   4.739   1.261 -0.0707 -0.0449 -0.1383
 1548WN      WN 4364   4.654   1.477  14.747 -0.2573  0.1528 -0.0176
 1549WN      WN 4365   5.094   0.215   1.888  0.0762 -0.0020 -0.3072
 1550WN      WN 4366   2.626   1.753   1.509 -0.0085 -0.1720 -0.1754
 1551WN      WN 4367   3.697   1.110  14.761  0.1647 -0.1611  0.2146
 1552WN      WN 4368   1.031   5.093   1.927 -0.0181  0.0712  0.0589
 1553WN      WN 4369   2.753   4.965  13.602  0.1428  0.0065  0.1086
 1554WN      WN 4370   4.267   2.223   1.401 -0.4357 -0.2422  0.0877
 1555WN      WN 4371   1.058   3.228  12.608  0.0172 -0.3390 -0.0333
 1556WN      WN 4372   5.071   4.267   0.182 -0.1437 -0.2124  0.1555
 1557WN      WN 4373   1.687   0.268   1.044 -0.0800  0.0679 -0.2043
 1558WN      WN 4374   4.191   3.727  13.833  0.2130 -0.1123 -0.0604
 1559WN      WN 4375   4.377   1.817  14.950 -0.2243 -0.0250 -0.0281
 1560WN      WN 4376   6.215   0.096  12.851 -0.1883 -0.2037  0.1091
 1561WN      WN 4377   5.261   6.225   2.228 -0.3159  0.2199 -0.1508
 1562WN      WN 4378   4.609   5.141  12.443  0.3842  0.1753  0.1552
 1563WN      WN 4379   2.612   1.418  14.776  0.0379  0.2238 -0.1443
 1564WN      WN 4380   5.650   4.410  13.253 -0.0041 -0.3230 -0.0597
 1565WN      WN 4381   0.823   6.190   2.570  0.0993  0.3319  0.1781
 1566WN      WN 4382   4.785   6.043   0.340  0.2427 -0.0571  0.0765
 1567WN      WN 4383   0.592   3.905   0.124 -0.2457  0.1143 -0.0446
 1568WN      WN 4384   3.961   2.487   2.505 -0.0248  0.2443  0.3111
 1569WN      WN 4385   4.472   0.742   1.455 -0.0492 -0.1740  0.3284
 1570WN      WN 4386   3.264   2.682  12.607  0.3485 -0.1834 -0.2647
 1571WN      WN 4387   4.512   1.960  13.540  0.3283 -0.0218 -0.2558
 1572WN      WN 4388   5.139   2.662  12.744  0.4567 -0.0212 -0.2505
 1573WN      WN 4389   1.134   2.781   1.732  0.2963 -0.0034  0.2152
 1574WN      WN 4390   4.224   3.452  12.991  0.2620  0.0576 -0.0383
 1575WN      WN 4391   3.388   3.368  13.520 -0.2486  0.3076  0.2429
 1576WN      WN 4392   3.804   2.005   0.621  0.1781  0.0718 -0.0383
 1577WN      WN 4393   1.833   2.712  12.283 -0.3484  0.0484  0.1537
 1578WN      WN 4394   1.324   2.472   2.553 -0.2026 -0.2742 -0.2371
 1579WN      WN 4395   3.333   2.147   0.641 -0.0657  0.3447 -0.0880
 1580WN      WN 4396   4.757   2.250  12.732  0.4411 -0.0265  0.2023
 1581WN      WN 4397   1.672   0.247  14.975  0.0674  0.2538 -0.0232
 1582WN      WN 4398   0.302   5.733  13.847  0.3665  0.0743  0.1808
 1583WN      WN 4399   2.448   6.313   0.093 -0.0418  0.2074  0.0300
 1584WN      WN 4400   4.311   5.545   0.167  0.2190 -0.2128  0.0448
 1585WN      WN 4401   2.969   2.638   1.922 -0.0766 -0.2928 -0.1288
 1586WN      WN 4402   0.436   0.701   2.907  0.2124 -0.1864 -0.3355
 1587WN      WN 4403   1.201   1.751   1.788  0.1716  0.2447 -0.1314
 1588WN      WN 4404   2.074   5.233   2.790  0.1696  0.0015 -0.1003
 1589WN      WN 4405   3.891   6.039  14.659  0.1250  0.3503  0.1248
 1590WN      WN 4406   4.978   5.427  14.058 -0.0054 -0.0495 -0.1536
 1591WN      WN 4407   1.949   3.293   0.994  0.0593  0.0891 -0.3267
 1592WN      WN 4408   0.727   1.068   1.174 -0.0480 -0.1222 -0.2811
 1593WN      WN 4409   5.842   3.617   2.366 -0.0211  0.0937 -0.1658
 1594WN      WN 4410   2.443   2.375   2.576 -0.0223 -0.3047 -0.0420
 1595WN      WN 4411   6.285   5.423  12.512 -0.3570 -0.0724 -0.1107
 1596WN      WN 4412   2.945   1.322   2.716 -0.0942  0.0597  0.4486
 1597WN      WN 4413   3.838   1.341   2.517 -0.2266  0.1091  0.4944
 1598WN      WN 4414   1.984   1.182  13.998 -0.1131 -0.3684 -0.0857
 1599WN      WN 4415   2.775   3.788  14.071 -0.2270 -0.0539 -0.0120
 1600WN      WN 4416   4.858   1.074   1.303  0.1355  0.1928 -0.1362
 1601WN      WN 4417   0.322   2.374   1.081  0.1803  0.0835  0.0135
 1602WN      WN 4418   1.211   0.626  12.542  0.1830  0.0538 -0.2090
 1603WN      WN 4419   2.805   2.905  12.347 -0.2642 -0.0296  0.1896
 1604WN      WN 4420   1.803   2.014  14.999  0.0142 -0.0459 -0.0592
 1605WN      WN 4421   1.100   5.014   2.831 -0.1582 -0.1792 -0.1360
 1606WN      WN 4422   4.099   5.929   2.686  0.0309 -0.0400  0.3182
 1607WN      WN 4423   2.572   1.260   2.318 -0.0862 -0.0328  0.1374
 1608WN      WN 4424   3.070   0.375   1.108 -0.0535  0.2831 -0.3041
 1609WN      WN 4425   0.716   0.608   0.030  0.3240 -0.1163 -0.1344
 1610WN      WN 4426   3.441   3.028  13.135  0.3783  0.2304 -0.0298
 1611WN      WN 4427   3.863   5.568   1.743  0.0114 -0.2644  0.1060
 1612WN      WN 4428   2.623   1.209  13.878  0.2392 -0.2060  0.1483
 1613WN      WN 4429   5.386   6.009  12.006  0.0972  0.1095  0.0010
 1614WN      WN 4430   3.260   2.861  14.022 -0.3662  0.0421  0.0504
 1615WN      WN 4431   3.474   6.311   2.515 -0.0549  0.0149  0.0843
 1616WN      WN 4432   5.353   1.989  13.536 -0.2370  0.0228  0.0345
 1617WN      WN 4433   0.991   6.208   2.098 -0.0525  0.0784  0.1870
 1618WN      WN 4434   2.360   2.964  14.288  0.0999 -0.2589  0.0650
 1619WN      WN 4435   3.582   0.613   1.907 -0.0328  0.0498 -0.0883
 1620WN      WN 4436   3.045   2.134  12.576  0.0577  0.1262  0.0899
 1621WN      WN 4437   2.023   1.289   2.390 -0.0485  0.0675 -0.1956
 1622WN      WN 4438   4.010   1.568   1.304  0.1685 -0.0091  0.4065
 1623WN      WN 4439   4.407   1.531   1.602 -0.2815 -0.1512 -0.4897
 1624WN      WN 4440   1.200   2.800   0.031 -0.1783 -0.0093 -0.1766
 1625WN      WN 4441   5.595   0.670  14.008  0.0604 -0.1668 -0.1212
 1626WN      WN 4442   3.202   3.480   2.366 -0.0961 -0.0463  0.3704
 1627WN      WN 4443   4.012   2.695   1.174  0.1104 -0.0238  0.1932
 1628WN      WN 4444   3.537   1.789  11.704 -0.2215 -0.1961  0.2268
 1629WN      WN 4445   0.622   2.886   1.881  0.0191  0.1128  0.3202
 1630WN      WN 4446   3.545   2.742  12.205  0.0762 -0.1269 -0.2564
 1631WN      WN 4447   0.610   0.836  14.178 -0.0858 -0.1139 -0.0360
 1632WN      WN 4448   3.739   6.183   1.740 -0.3620  0.0597  0.1351
 1633WN      WN 4449   0.919   0.877  13.257  0.1192 -0.1037 -0.1133
 1634WN      WN 4450   4.701   6.110   1.404  0.0368  0.0486  0.0679
 1635WN      WN 4451   1.217   2.036  12.474 -0.1498  0.1170  0.1058
 1636WN      WN 4452   6.245   4.481  14.125  0.0767 -0.2836 -0.1679
 1637WN      WN 4453   3.640   3.515  14.347 -0.2470  0.3296  0.0563
 1638WN      WN 4454   5.030   2.770   0.725 -0.2500 -0.1459  0.0888
 1639WN      WN 4455   1.234   5.347  12.324  0.2665 -0.3090  0.0098
 1640WN      WN 4456   4.044   2.038  13.820  0.0413 -0.0388  0.0497
 1641WN      WN 4457   4.077   5.908   3.208 -0.0786 -0.0970  0.1344
 1642WN      WN 4458   0.802   5.695   0.140  0.1851  0.0703 -0.1042
 1643WN      WN 4459   3.628   5.599  13.503 -0.2999  0.2741  0.2084
 1644WN      WN 4460   2.858   5.870   2.912  0.0368 -0.0117  0.0999
 1645WN      WN 4461   1.334   3.066   2.709 -0.0996  0.0150 -0.1343
 1646WN      WN 4462   0.319   3.004   0.948 -0.1062 -0.0309 -0.1367
 1647WN      WN 4463   3.525   3.839   2.121  0.3234  0.1782  0.1329
 1648WN      WN 4464   3.819   5.882   0.206 -0.2629  0.2213 -0.2318
 1649WN      WN 4465   4.204   0.326   0.106  0.0920  0.0785 -0.0986
 1650WN      WN 4466   0.676   0.318   2.084  0.1173  0.0698 -0.0126
 1651WN      WN 4467   5.924   6.295  13.306 -0.0177 -0.1070 -0.2676
 1652WN      WN 4468   1.896   4.627   0.771 -0.1911  0.1978  0.0186
 1653WN      WN 4469   1.216   0.609  14.984  0.1149 -0.0181  0.0965
 1654WN      WN 4470   5.779   5.521  14.811  0.0788  0.1671  0.2738
 1655WN      WN 4471   1.465   4.639  14.098  0.1194 -0.4714  0.4311
 1656WN      WN 4472   1.123   4.129  14.786 -0.1314 -0.2030 -0.0014
 1657WN      WN 4473   4.237   4.147   2.786 -0.2449 -0.0495 -0.0128
 1658WN      WN 4474   2.294   2.927  12.107  0.1772  0.0110 -0.1576
 1659WN      WN 4475   3.375   3.058  14.466  0.3660 -0.0571  0.1390
 1660WN      WN 4476   3.140   3.199  12.741  0.0972  0.0443  0.1282
 1661WN      WN 4477   3.701   2.946   2.612  0.1715 -0.0080  0.2245
 1662WN      WN 4478   3.349   3.277   1.863  0.1387  0.0526  0.3850
 1663WN      WN 4479   0.698   0.628   2.436 -0.2100  0.0313  0.2032
 1664WN      WN 4480   1.795   2.248   1.527  0.0679 -0.0065  0.2971
 1665WN      WN 4481   1.946   3.335  13.454  0.1763  0.0638 -0.3125
 1666WN      WN 4482   4.280   2.063   1.870  0.0508 -0.1571 -0.2573
 1667WN      WN 4483   3.416   4.322   2.355 -0.5312 -0.1565  0.0079
 1668WN      WN 4484   6.363   3.294   3.481 -0.2478  0.1527  0.1623
 1669WN      WN 4485   2.868   1.543   0.191 -0.1224  0.2329 -0.1986
 1670WN      WN 4486   4.211   5.482  13.322 -0.3398 -0.0314  0.5448
 1671WN      WN 4487   4.383   2.683  12.575 -0.1638 -0.0206 -0.1239
 1672WN      WN 4488   2.515   2.672   3.490 -0.1719 -0.0195 -0.2783
 1673WN      WN 4489   0.540   1.111   0.160 -0.1893  0.2923  0.0684
 1674WN      WN 4490   3.628   0.498  12.896  0.2217  0.0065 -0.1025
 1675WN      WN 4491   5.713   3.764  14.989  0.3087 -0.0091 -0.0048
 1676WN      WN 4492   3.157   6.050  12.168 -0.0859 -0.2724 -0.2391
 1677WN      WN 4493   1.008   4.937  14.080 -0.5245 -0.0454 -0.1015
 1678WN      WN 4494   2.264   1.176  12.770 -0.0847  0.2554  0.0165
 1679WN      WN 4495   2.466   3.331  12.332  0.0758 -0.0901 -0.0713
 1680WN      WN 4496   2.512   2.442   2.067  0.0012  0.3510 -0.3656
 1681WN      WN 4497   0.452   3.798   2.298  0.0884  0.0581  0.2342
 1682WN      WN 4498   2.118   5.457  13.831 -0.1606  0.1037 -0.3661
 1683WN      WN 4499   5.531   3.283  13.771 -0.0975  0.2172 -0.0268
 1684WN      WN 4500   3.810   2.789  12.600 -0.2695  0.0872  0.2091
 1685WN      WN 4501   5.940   1.385   2.262  0.1016 -0.1196 -0.0877
 1686WN      WN 4502   2.676   3.690   2.383  0.2137 -0.0039  0.1197
 1687WN      WN 4503   6.247   0.153  13.815  0.1084  0.3330  0.0990
 1688WN      WN 4504   5.461   0.770   0.684  0.0272  0.1110  0.1887
 1689WN      WN 4505   2.296   0.535   3.040  0.1512 -0.1432  0.1759
 1690WN      WN 4506   3.962   4.939   1.515 -0.0648  0.0037  0.2444
 1691WN      WN 4507   3.908   2.037  12.110 -0.1351  0.3265 -0.1454
 1692WN      WN 4508   3.916   2.782   0.128 -0.4079 -0.0871  0.1219
 1693WN      WN 4509   0.264   1.018  13.469 -0.0388 -0.1380 -0.1637
 1694WN      WN 4510   6.302   5.512   0.018  0.1165 -0.0473 -0.2048
 1695WN      WN 4511   1.477   0.247  12.283  0.0935  0.3864  0.1489
 1696WN      WN 4512   2.777   1.299   0.725 -0.2196 -0.1082  0.3903
 1697WN      WN 4513   5.692   3.453   0.538  0.4268  0.0179  0.1851
 1698WN      WN 4514   5.730   1.556  12.808  0.2182 -0.1667  0.1386
 1699WN      WN 4515   0.207   4.040   2.761  0.1157  0.1330 -0.2733
 1700WN      WN 4516   4.640   4.949   2.065 -0.1295 -0.3111 -0.1113
 1701WN      WN 4517   1.216   2.857   3.259 -0.0018  0.2124  0.1735
 1702WN      WN 4518   0.733   1.940   1.751  0.2769 -0.0676  0.1109
 1703WN      WN 4519   6.226   5.095  14.800  0.3218 -0.1883 -0.1110
 1704WN      WN 4520   5.269   1.078   1.727 -0.0158 -0.0362  0.2689
 1705WN      WN 4521   4.476   0.192  13.445 -0.2564 -0.2367  0.0594
 1706WN      WN 4522   3.074   4.542  12.154  0.4680 -0.1069  0.2339
 1707WN      WN 4523   1.160   3.004  13.086  0.1189 -0.0380 -0.0979
 1708WN      WN 4524   4.418   3.576   1.211  0.2311  0.0114 -0.0656
 1709WN      WN 4525   5.728   3.060  12.712 -0.1920  0.0532 -0.1061
 1710WN      WN 4526   0.477   2.896   2.743  0.0547 -0.0497  0.0851
 1711WN      WN 4527   5.549   6.157  14.062  0.2855 -0.1434 -0.3193
 1712WN      WN 4528   1.782   3.735  11.975 -0.0072  0.1876  0.5584
 1713WN      WN 4529   1.881   2.225   3.234  0.0906 -0.2558 -0.0525
 1714WN      WN 4530   1.624   5.851  14.808  0.0928  0.0767 -0.0844
 1715WN      WN 4531   5.261   3.682   1.600  0.0516 -0.1168  0.3683
 1716WN      WN 4532   0.945   4.523   2.737 -0.0801  0.4115  0.1656
 1717WN      WN 4533   4.842   5.965   0.947  0.1568  0.1292  0.0560
 1718WN      WN 4534   2.753   5.264   0.934  0.0919 -0.0485 -0.1422
 1719WN      WN 4535   0.988   3.301   0.600  0.3569 -0.1917  0.1949
 1720WN      WN 4536   2.285   0.983   2.026  0.3107  0.2668  0.0210
 1721WN      WN 4537   3.394   4.166  12.662  0.0183 -0.0759  0.2504
 1722WN      WN 4538   1.686   2.341  13.438 -0.1037 -0.0324 -0.0642
 1723WN      WN 4539   2.874   2.314   1.418 -0.0306 -0.2042  0.0898
 1724WN      WN 4540   2.337   3.888   2.740  0.3158  0.1662  0.0746
 1725WN      WN 4541   0.632   2.429   1.449  0.0365  0.0524  0.0172
 1726WN      WN 4542   0.460   6.226   2.145  0.0507 -0.0075  0.1161
 1727WN      WN 4543   6.037   3.223   1.917  0.2121 -0.4154  0.2075
 1728WN      WN 4544   1.013   1.202  14.177 -0.2637  0.1805  0.1285
 1729WN      WN 4545   6.011   4.523   2.310  0.0602 -0.0816 -0.1631
 1730WN      WN 4546   3.210   2.436   3.216 -0.3577  0.0819  0.0733
 1731WN      WN 4547   0.697   4.413  13.006  0.1780  0.1511 -0.0746
 1732WN      WN 4548   0.700   5.006  13.645 -0.0552 -0.2062  0.0051
 1733WN      WN 4549   0.482   0.227   1.668  0.2005 -0.2565  0.3050
 1734WN      WN 4550   1.672   5.486   0.156 -0.1021  0.0006  0.1400
 1735WN      WN 4551   0.339   6.065   2.713  0.1663  0.2482  0.1518
 1736WN      WN 4552   5.173   4.871   0.808 -0.3109 -0.1469  0.4207
 1737WN      WN 4553   5.040   3.462  13.750  0.1166 -0.4731  0.1616
 1738WN      WN 4554   4.623   0.611   0.112 -0.1905  0.3452  0.0593
 1739WN      WN 4555   3.455   4.771   2.835 -0.2325  0.1306  0.2807
 1740WN      WN 4556   3.251   0.152  12.920 -0.1741 -0.0559  0.1611
 1741WN      WN 4557   0.822   2.919   0.917  0.4449  0.3094  0.0752
 1742WN      WN 4558   1.990   0.472   0.597 -0.1791  0.2138  0.2044
 1743WN      WN 4559   5.278   5.455   1.838  0.1739 -0.2103  0.2221
 1744WN      WN 4560   4.550   2.474  13.162 -0.3936 -0.2165 -0.0375
 1745WN      WN 4561   4.796   0.584   1.133 -0.3020 -0.0750  0.1655
 1746WN      WN 4562   0.552   1.591  11.597 -0.1296 -0.0138  0.1271
 1747WN      WN 4563   4.698   3.272   1.519 -0.0590  0.1643  0.3496
 1748WN      WN 4564   3.674   5.868  13.906 -0.0602  0.3239  0.0456
 1749WN      WN 4565   6.045   6.390  12.340  0.0277  0.0067  0.2888
 1750WN      WN 4566   2.530   2.109  12.916 -0.1292 -0.0849  0.0886
 1751WN      WN 4567   1.187   2.243  13.747 -0.1115 -0.1450 -0.2049
 1752WN      WN 4568   1.484   3.544   1.518 -0.1170 -0.0493 -0.2394
 1753WN      WN 4569   0.978   6.216  13.218 -0.1535  0.0501 -0.1685
 1754WN      WN 4570   2.570   2.293  12.279  0.0406 -0.0701 -0.1876
 1755WN      WN 4571   1.158   4.697   1.617 -0.0913  0.2741 -0.0899
 1756WN      WN 4572   0.086   3.579   0.792  0.1236 -0.2206  0.1712
 1757WN      WN 4573   3.628   6.209  13.489  0.2262 -0.2300 -0.1713
 1758WN      WN 4574   5.522   1.010   2.129 -0.2435  0.2639 -0.1266
 1759WN      WN 4575   4.135   5.636   2.210  0.2425  0.0297 -0.1154
 1760WN      WN 4576   4.404   2.887  12.140 -0.1666  0.1022  0.0835
 1761WN      WN 4577   2.794   5.501   1.422  0.2115  0.0444 -0.2760
 1762WN      WN 4578   5.592   2.258   0.368  0.1426  0.1795  0.0552
 1763WN      WN 4579   4.604   3.007  14.028 -0.0859 -0.0384  0.2426
 1764WN      WN 4580   1.505   4.549  13.572 -0.2487  0.4050 -0.4085
 1765WN      WN 4581   2.472   2.580  14.604  0.0484 -0.0578 -0.0344
 1766WN      WN 4582   6.010   4.747   0.150 -0.2135 -0.3546  0.2102
 1767WN      WN 4583   5.415   0.425  14.857  0.1179  0.3021 -0.1597
 1768WN      WN 4584   1.097   5.542  11.812 -0.1423 -0.1005 -0.3755
 1769WN      WN 4585   5.207   1.688   0.690  0.3407  0.2962 -0.4102
 1770WN      WN 4586   0.264   0.271  12.823  0.3882  0.2088  0.2694
 1771WN      WN 4587   0.822   3.651  12.594 -0.1336  0.1065  0.2520
 1772WN      WN 4588   5.259   6.370  12.555  0.0085  0.1262 -0.1101
 1773WN      WN 4589   2.437   2.198   1.630 -0.2163  0.0314  0.0363
 1774WN      WN 4590   2.588   5.738   2.451 -0.3774  0.1824 -0.0018
 1775WN      WN 4591   0.728   3.293  12.254 -0.0969  0.0487  0.1634
 1776WN      WN 4592   1.960   4.713  13.417 -0.0285 -0.3664  0.0355
 1777WN      WN 4593   6.071   2.132   2.619  0.2797  0.1118 -0.0046
 1778WN      WN 4594   0.018   1.278   2.107 -0.3902  0.1278  0.3632
 1779WN      WN 4595   4.792   3.133   0.982 -0.2379 -0.2788  0.1028
 1780WN      WN 4596   1.101   1.509   1.332 -0.0484 -0.0501 -0.4128
 1781WN      WN 4597   0.406   4.711  14.009 -0.1851  0.1040 -0.0555
 1782WN      WN 4598   2.331   5.283  13.436 -0.0983  0.0305  0.3006
 1783WN      WN 4599   1.999   3.555   1.450 -0.0398 -0.2498  0.0445
 1784WN      WN 4600   4.675   1.978   1.554 -0.1146 -0.1652 -0.1590
 1785WN      WN 4601   1.906   3.674   0.547 -0.2683 -0.0252 -0.5980
 1786WN      WN 4602   6.341   6.068  13.257  0.1466 -0.4774  0.0571
 1787WN      WN 4603   3.799   4.029   2.677 -0.0133 -0.0317 -0.2634
 1788WN      WN 4604   2.290   4.545   2.067  0.0693  0.0502 -0.1107
 1789WN      WN 4605   5.579   5.197   0.712 -0.1224 -0.1283 -0.2805
 1790WN      WN 4606   1.444   4.127  13.772  0.2399 -0.1634 -0.0874
 1791WN      WN 4607   3.776   4.015  13.876 -0.2505 -0.2391  0.1864
 1792WN      WN 4608   5.831   0.345  13.107  0.1768 -0.1122  0.0291
 1793WN      WN 4609   3.836   2.095  14.761  0.3942 -0.1060  0.0977
 1794WN      WN 4610   0.765   0.114   1.228  0.2126  0.1790 -0.1611
 1795WN      WN 4611   5.304   1.810  13.036 -0.0570  0.3610  0.1208
 1796WN      WN 4612   2.656   4.626  11.764 -0.1764 -0.1101 -0.0956
 1797WN      WN 4613   2.376   4.709   2.504  0.0845  0.0171 -0.0044
 1798WN      WN 4614   2.208   0.335  12.966 -0.1718  0.0882 -0.1266
 1799WN      WN 4615   5.694   4.213  12.726  0.0823  0.1636 -0.1604
 1800WN      WN 4616   2.368   3.081   3.253 -0.1611  0.3534 -0.1967
 1801WN      WN 4617   2.005   3.524   2.774 -0.0196  0.0275  0.3400
 1802WN      WN 4618   5.617   0.761  12.943 -0.2647  0.1653 -0.1477
 1803WN      WN 4619   2.141   2.154  13.579  0.3728  0.1183  0.1705
 1804WN      WN 4620   0.544   3.364   2.037  0.3430 -0.1290  0.0785
 1805WN      WN 4621   3.057   4.082  14.822 -0.3228 -0.1688  0.0080
 1806WN      WN 4622   5.274   2.754   2.070  0.0103  0.0645  0.0282
 1807WN      WN 4623   5.576   5.436  13.394 -0.1630  0.0658  0.1145
 1808WN      WN 4624   0.659   3.414  11.744 -0.2042 -0.1030  0.1358
 1809WN      WN 4625   2.220   4.270  14.557 -0.0128 -0.3064 -0.0234
 1810WN      WN 4626   1.366   5.467  13.445 -0.1207  0.1643 -0.0207
 1811WN      WN 4627   0.091   2.283  14.233  0.0084 -0.1672  0.1670
 1812WN      WN 4628   5.248   4.518   2.083 -0.0959 -0.3322 -0.2420
 1813WN      WN 4629   0.849   2.380   1.916 -0.0425 -0.0276  0.0128
 1814WN      WN 4630   4.299   2.285   3.544  0.0883  0.1372  0.2233
 1815WN      WN 4631   1.308   1.019   0.775 -0.2486  0.1956 -0.1140
 1816WN      WN 4632   6.293   4.481   0.441  0.2601  0.2288  0.2101
 1817WN      WN 4633   1.178   1.611  11.733 -0.2205 -0.0264 -0.0299
 1818WN      WN 4634   1.867   1.451   1.729  0.0793  0.0012  0.0618
 1819WN      WN 4635   5.248   6.119   0.139  0.1661  0.0626 -0.4201
 1820WN      WN 4636   0.192   1.130   0.757 -0.0276 -0.0786 -0.1987
 1821WN      WN 4637   6.130   2.834   3.372 -0.0519 -0.1672  0.0568
 1822WN      WN 4638   1.522   2.659  14.611  0.1738  0.1032 -0.0597
 1823WN      WN 4639   2.652   2.765   0.410  0.1000  0.3302  0.0951
 1824WN      WN 4640   0.713   4.131  13.401 -0.0166  0.0723 -0.0578
 1825WN      WN 4641   2.750   6.234   2.122 -0.1684 -0.1324  0.0122
 1826WN      WN 4642   0.234   4.841  14.776  0.3267 -0.2052  0.0090
 1827WN      WN 4643   1.733   1.574  12.890 -0.1217 -0.0605 -0.0957
 1828WN      WN 4644   5.291   5.653  12.580 -0.1630 -0.0619  0.1446
 1829WN      WN 4645   3.328   4.195   1.801  0.3813 -0.1979  0.2038
 1830WN      WN 4646   1.145   1.925   3.785  0.2712  0.4368 -0.3965
 1831WN      WN 4647   6.049   6.061   0.748 -0.2030  0.1068  0.1261
 1832WN      WN 4648   4.680   5.851  14.167  0.1897  0.0752 -0.0713
 1833WN      WN 4649   3.064   0.689   1.895 -0.2161 -0.1342 -0.2173
 1834WN      WN 4650   6.000   1.847  12.345 -0.1387 -0.0299  0.0691
 1835WN      WN 4651   1.584   4.872   1.018  0.2497  0.0899 -0.1642
 1836WN      WN 4652   2.190   4.873   1.751 -0.1350 -0.0803 -0.0298
 1837WN      WN 4653   2.462   4.420  14.180 -0.0796 -0.0969  0.2770
 1838WN      WN 4654   1.254   2.286   1.641  0.2784 -0.3794  0.1676
 1839WN      WN 4655   1.742   5.620   2.664 -0.1077 -0.1763  0.1030
 1840WN      WN 4656   0.197   2.168   3.047 -0.3220 -0.2193 -0.2626
 1841WN      WN 4657   1.290   6.303   1.104  0.0614  0.1744  0.3525
 1842WN      WN 4658   4.499   4.029   0.799  0.0027  0.1309  0.1499
 1843WN      WN 4659   2.106   1.915   2.867  0.1077 -0.1926 -0.1882
 1844WN      WN 4660   2.191   3.064  13.820  0.0875 -0.1938 -0.0248
 1845WN      WN 4661   1.344   1.986   3.177  0.0036 -0.0301  0.2131
 1846WN      WN 4662   5.409   0.252   2.335 -0.0377  0.1444  0.1795
 1847WN      WN 4663   1.158   5.177   1.454 -0.0223 -0.3558  0.3620
 1848WN      WN 4664   1.596   2.505   1.921 -0.1290 -0.2759 -0.0638
 1849WN      WN 4665   4.420   1.070  13.096 -0.1596 -0.3295  0.0004
 1850WN      WN 4666   5.907   1.104  12.796  0.0693 -0.0994 -0.4102
 1851WN      WN 4667   1.795   1.240   0.584 -0.1742 -0.0993 -0.0304
 1852WN      WN 4668   0.906   1.525  12.901  0.4016  0.3441 -0.0394
 1853WN      WN 4669   3.147   5.820   0.443 -0.0168  0.0049 -0.1802
 1854WN      WN 4670   2.448   4.577   0.735  0.4387 -0.0937 -0.0386
 1855WN      WN 4671   2.960   2.567   2.406 -0.1603  0.0435  0.0836
 1856WN      WN 4672   1.406   0.231  11.376 -0.0619  0.1110  0.2918
 1857WN      WN 4673   1.486   1.077  14.040  0.1798 -0.2745 -0.0707
 1858WN      WN 4674   0.724   5.983  12.867  0.0535  0.0953 -0.1519
 1859WN      WN 4675   6.175   4.181  13.113  0.2713  0.0442  0.4701
 1860WN      WN 4676   5.215   1.510   0.131  0.0364  0.1985 -0.0668
 1861WN      WN 4677   3.225   5.852  14.904 -0.1830  0.0119  0.1816
 1862WN      WN 4678   2.356   2.733  12.566 -0.2427 -0.0879  0.0212
 1863WN      WN 4679   4.580   5.935   2.254  0.0845 -0.1286  0.0616
 1864WN      WN 4680   0.364   2.186  12.108  0.1020  0.1545 -0.0595
 1865WN      WN 4681   3.958   0.885  11.756  0.0436  0.1086 -0.2137
 1866WN      WN 4682   5.995   0.493   1.217 -0.2293  0.0343  0.0681
 1867WN      WN 4683   2.924   1.143  14.271 -0.2067  0.0207 -0.4489
 1868WN      WN 4684   4.881   4.569   1.776 -0.0753 -0.2663  0.0761
 1869WN      WN 4685   5.349   0.377  13.009 -0.1448 -0.4022 -0.1563
 1870WN      WN 4686   4.188   4.615  13.669  0.0823 -0.2071  0.0972
 1871WN      WN 4687   4.247   6.315   2.977 -0.1240 -0.0075  0.1218
 1872WN      WN 4688   1.507   1.448   2.122  0.1144  0.0863  0.0195
 1873WN      WN 4689   5.495   1.052  13.748  0.2448  0.1044 -0.1858
 1874WN      WN 4690   3.950   3.035  12.188 -0.2509  0.1574 -0.1726
 1875WN      WN 4691   2.944   5.701   0.921 -0.1151 -0.0077  0.0171
 1876WN      WN 4692   5.198   4.361  12.712 -0.0947  0.0665  0.1366
 1877WN      WN 4693   3.561   0.962   2.279  0.2979  0.3030  0.0890
 1878WN      WN 4694   6.391   5.414   2.089 -0.1915  0.2494 -0.4027
 1879WN      WN 4695   5.473   0.048  13.600 -0.2132 -0.0754 -0.2278
 1880WN      WN 4696   1.152   0.001  13.632  0.0833 -0.1641 -0.0832
 1881WN      WN 4697   1.614   0.043   1.540  0.1894  0.2531  0.3717
 1882WN      WN 4698   0.505   0.280  14.434  0.1091  0.2272 -0.1097
 1883WN      WN 4699   3.602   4.051   0.626 -0.0002  0.1708  0.1996
 1884WN      WN 4700   0.312   4.530  12.519 -0.1060  0.0022 -0.4506
 1885WN      WN 4701   0.858   2.059  14.773 -0.3652 -0.0332  0.3209
 1886WN      WN 4702   2.666   1.806   0.587 -0.2729 -0.1075  0.2073
 1887WN      WN 4703   3.683   0.894   2.738  0.0146 -0.1075  0.0248
 1888WN      WN 4704   0.203   4.980   1.069  0.1822  0.2499 -0.0172
 1889WN      WN 4705   3.716   5.942   2.254  0.1672  0.0670  0.1706
 1890WN      WN 4706   6.306   3.172  12.602 -0.0421 -0.3782  0.4052
 1891WN      WN 4707   2.740   1.732  13.944  0.0924  0.0097  0.2339
 1892WN      WN 4708   1.651   5.480  13.052 -0.0225  0.1096 -0.1348
 1893WN      WN 4709   3.016   4.757  14.316  0.2027 -0.3260 -0.2900
 1894WN      WN 4710   5.472   0.788   3.043  0.2752 -0.0555 -0.0539
 1895WN      WN 4711   0.034   1.237   0.232 -0.1141  0.1359  0.0082
 1896WN      WN 4712   0.115   6.032   3.149  0.1491 -0.2263 -0.0147
 1897WN      WN 4713   4.750   2.729   0.003 -0.0758 -0.0977 -0.2093
 1898WN      WN 4714   0.680   0.063  13.768  0.2492 -0.0444  0.1987
 1899WN      WN 4715   0.343   0.313  13.574  0.4236 -0.0383  0.2918
 1900WN      WN 4716   4.163   3.212   0.480 -0.1689 -0.2992 -0.0827
 1901WN      WN 4717   4.263   3.157  12.572  0.1200  0.0357  0.0357
 1902WN      WN 4718   0.291   5.671  12.630  0.1007 -0.2778 -0.0298
 1903WN      WN 4719   6.103   3.548   1.531 -0.0315 -0.1029  0.2271
 1904WN      WN 4720   6.083   4.029   2.338 -0.2482  0.4587 -0.0186
 1905WN      WN 4721   4.358   1.997   0.395  0.0587 -0.0831  0.2098
 1906WN      WN 4722   3.568   1.465   1.515  0.1521 -0.2469  0.1726
 1907WN      WN 4723   1.670   1.595  12.079 -0.2113 -0.1543 -0.0354
 1908WN      WN 4724   4.844   1.073  11.893  0.1016 -0.0077  0.2745
 1909WN      WN 4725   2.826   1.797   2.810  0.0649 -0.0828 -0.1389
 1910WN      WN 4726   5.204   0.790  12.672  0.2007 -0.3065 -0.1680
 1911WN      WN 4727   0.300   2.945   0.056  0.0003 -0.0114  0.2014
 1912WN      WN 4728   2.424   3.682   0.341 -0.0608  0.2952 -0.1047
 1913WN      WN 4729   4.632   0.428  13.858 -0.1188  0.0044 -0.1869
 1914WN      WN 4730   2.403   6.005  14.617  0.1935 -0.1264 -0.0426
 1915WN      WN 4731   2.027   2.525   0.351  0.0205 -0.1142 -0.3917
 1916WN      WN 4732   0.102   4.064   1.929  0.1641  0.0243  0.2313
 1917WN      WN 4733   2.340   3.452  14.287  0.0500 -0.2371  0.2056
 1918WN      WN 4734   3.371   1.470  14.395 -0.0217 -0.1725  0.0081
 1919WN      WN 4735   0.042   3.666   3.145 -0.2594 -0.4250 -0.1198
 1920WN      WN 4736   5.304   4.074  13.131  0.1919  0.0948 -0.0431
 1921WN      WN 4737   4.483   0.710  14.311 -0.0934 -0.0368 -0.0011
 1922WN      WN 4738   4.072   3.176   1.856  0.2390  0.1040 -0.5496
 1923WN      WN 4739   0.854   1.570  14.509  0.0304  0.2816  0.2823
 1924WN      WN 4740   3.627   2.969  13.706 -0.2925 -0.3057 -0.1106
 1925WN      WN 4741   0.492   0.702   1.829  0.0704  0.1180  0.0675
 1926WN      WN 4742   2.679   5.785  14.948  0.0668  0.1800 -0.0153
 1927WN      WN 4743   5.225   2.152  12.619 -0.0238 -0.1939  0.0146
 1928WN      WN 4744   0.177   0.390   2.195 -0.1174  0.2572 -0.4381
 1929WN      WN 4745   6.388   2.573  14.645  0.0125 -0.1668 -0.0319
 1930WN      WN 4746   2.638   5.426  11.785 -0.0216 -0.0789 -0.0004
 1931WN      WN 4747   5.087   4.788   2.839  0.0240 -0.1946 -0.3094
 1932WN      WN 4748   5.407   1.613  12.427 -0.0667 -0.2505  0.1154
 1933WN      WN 4749   1.531   3.780  13.328 -0.0039  0.0850  0.0608
 1934WN      WN 4750   0.334   5.182  12.562 -0.2493 -0.3068 -0.0717
 1935WN      WN 4751   3.284   6.253  13.893  0.2275 -0.1619  0.1493
 1936WN      WN 4752   3.682   0.831  13.310 -0.1785  0.0210 -0.1830
 1937WN      WN 4753   5.374   3.277   2.520  0.2265  0.0050 -0.0011
 1938WN      WN 4754   0.531   5.982  12.328 -0.0468  0.3594 -0.0549
 1939WN      WN 4755   3.623   5.577   3.078 -0.2890 -0.1775 -0.2277
 1940WN      WN 4756   5.859   4.757  12.955 -0.1363 -0.0001 -0.0590
 1941WN      WN 4757   5.652   5.623   0.437 -0.1378  0.0384 -0.1717
 1942WN      WN 4758   1.019   4.552  12.042 -0.0645 -0.0461 -0.0720
 1943WN      WN 4759   0.675   6.140   1.661 -0.1027 -0.0300 -0.2066
 1944WN      WN 4760   1.995   1.333   0.117 -0.1348  0.2056 -0.0562
 1945WN      WN 4761   3.330   2.292   1.886  0.4425  0.1274 -0.2860
 1946WN      WN 4762   0.426   3.322   2.567  0.1711 -0.1593  0.1153
 1947WN      WN 4763   3.315   6.056  12.670 -0.0106 -0.2149  0.0369
 1948WN      WN 4764   4.822   6.023  14.803 -0.3234 -0.1177 -0.1855
 1949WN      WN 4765   6.236   5.938  14.760 -0.1088 -0.2633 -0.0439
 1950WN      WN 4766   3.814   5.129   2.911 -0.0877 -0.2122  0.1972
 1951WN      WN 4767   4.521   3.305   2.043  0.1910  0.2597  0.2711
 1952WN      WN 4768   5.573   0.021   3.402 -0.0862  0.0938 -0.1265
 1953WN      WN 4769   5.384   1.216  12.774  0.1651  0.0414  0.0841
 1954WN      WN 4770   4.303   0.736   0.427  0.2564 -0.1635 -0.1545
 1955WN      WN 4771   3.128   4.053   1.299 -0.2568 -0.0551  0.0102
 1956WN      WN 4772   3.741   0.613  14.100  0.1211 -0.0144  0.0837
 1957WN      WN 4773   2.920   2.879  14.805 -0.3543  0.0267  0.2123
 1958WN      WN 4774   5.603   5.062   2.754 -0.0708 -0.1022 -0.0911
 1959WN      WN 4775   3.206   0.998  12.375 -0.4470  0.3081 -0.3976
 1960WN      WN 4776   0.745   5.164  14.973  0.3923  0.3377  0.0833
 1961WN      WN 4777   3.965   0.227  12.126  0.1668  0.0110 -0.0023
 1962WN      WN 4778   2.664   1.040   1.743  0.2358 -0.0557  0.0647
 1963WN      WN 4779   0.180   1.788   0.332  0.3187  0.0285 -0.1770
 1964WN      WN 4780   1.979   3.643  12.420  0.1625 -0.4027  0.0609
 1965WN      WN 4781   5.211   6.140   1.168 -0.0649  0.0700  0.2095
 1966WN      WN 4782   5.265   4.703  14.705 -0.2044  0.0857  0.1416
 1967WN      WN 4783   4.199   1.810  14.471  0.0095 -0.0121  0.1535
 1968WN      WN 4784   5.189   1.940  14.812  0.0243 -0.0099 -0.2681
 1969WN      WN 4785   1.754   3.843   2.448 -0.0543  0.2549  0.1284
 1970WN      WN 4786   3.922   4.081   1.983  0.1978  0.2717  0.0247
 1971WN      WN 4787   2.990   5.008   1.398 -0.2999  0.4330 -0.1188
 1972WN      WN 4788   4.873   1.151  14.390  0.2315  0.0796  0.0620
 1973WN      WN 4789   0.317   2.011   2.065  0.1317 -0.0148 -0.0158
 1974WN      WN 4790   4.266   3.751   1.738  0.1890  0.0347  0.2068
 1975WN      WN 4791   4.441   2.533  13.888 -0.2375  0.3680  0.0696
 1976WN      WN 4792   6.005   5.664   2.475 -0.0056  0.0257  0.2788
 1977WN      WN 4793   4.202   0.845  13.890  0.1340 -0.2752  0.2133
 1978WN      WN 4794   1.429   3.311   3.511  0.2074  0.3218  0.1351
 1979WN      WN 4795   1.912   1.118  13.112 -0.0137  0.1110 -0.0986
 1980WN      WN 4796   2.961   1.974   3.258 -0.0360 -0.0711  0.0165
 1981WN      WN 4797   2.609   4.844  15.001  0.1875 -0.1368 -0.1069
 1982WN      WN 4798   5.024   0.647   1.636 -0.0336  0.1411 -0.1749
 1983WN      WN 4799   3.191   3.015  12.019 -0.1816 -0.0170  0.3714
 1984WN      WN 4800   0.935   2.389  13.271 -0.1348  0.2051 -0.2762
 1985WN      WN 4801   4.661   4.754  13.471  0.2504 -0.1525  0.1207
 1986WN      WN 4802   0.422   3.277   0.489  0.0469  0.1289 -0.5797
 1987WN      WN 4803   3.265   5.331   0.588  0.0447 -0.2182 -0.1600
 1988WN      WN 4804   4.588   2.776   3.078  0.2344  0.2754  0.2021
 1989WN      WN 4805   3.967   4.125  13.449 -0.0017  0.0031  0.0223
 1990WN      WN 4806   2.004   5.933  13.873 -0.0614  0.0395  0.1764
 1991WN      WN 4807   3.782   3.920  12.494  0.0976  0.1793 -0.3649
 1992WN      WN 4808   5.294   3.946   3.429 -0.0655 -0.1184  0.2579
 1993WN      WN 4809   4.515   0.003   0.489 -0.0056  0.1113 -0.2546
 1994WN      WN 4810   1.503   4.414  12.094  0.1489 -0.3433 -0.2930
 1995WN      WN 4811   3.367   0.419   0.523  0.0171  0.0235  0.1176
 1996WN      WN 4812   2.449   5.359   1.976 -0.0876  0.2211 -0.1283
 1997WN      WN 4813   1.462   1.036   2.490 -0.0327 -0.2602  0.0257
 1998WN      WN 4814   0.156   0.929   2.351 -0.0223  0.2572 -0.3472
 1999WN      WN 4815   5.059   5.488  13.071  0.1065  0.0836  0.1044
 2000WN      WN 4816   1.628   3.663  14.942  0.1151 -0.1398 -0.2137
 2001WN      WN 4817   2.161   1.554  13.203 -0.2297 -0.2140 -0.2345
 2002WN      WN 4818   3.892   3.779   0.250 -0.3598 -0.1950 -0.0789
 2003WN      WN 4819   1.598   5.339  14.584  0.1169 -0.1208  0.0332
 2004WN      WN 4820   5.162   3.212  13.347 -0.0657  0.2576 -0.3035
 2005WN      WN 4821   2.479   5.263   2.489 -0.1016  0.2467  0.1933
 2006WN      WN 4822   6.034   2.330  12.551 -0.1374  0.0432 -0.0973
 2007WN      WN 4823   1.492   3.353  14.369 -0.0514 -0.1736  0.1139
 2008WN      WN 4824   4.912   0.015  13.143 -0.1064 -0.0560 -0.1384
 2009WN      WN 4825   0.065   3.811  13.455 -0.1421 -0.2772 -0.0139
 2010WN      WN 4826   1.655   0.563  14.132 -0.0303 -0.4267  0.2698
 2011WN      WN 4827   4.689   1.634   2.155  0.0095 -0.0734 -0.0100
 2012WN      WN 4828   3.571   2.155  12.496  0.2768 -0.0482 -0.3321
 2013WN      WN 4829   1.941   5.832  12.905 -0.0673 -0.1998  0.1198
 2014WN      WN 4830   3.435   1.781  12.164  0.0530 -0.1795  0.4844
 2015WN      WN 4831   4.581   5.669  12.179  0.1057  0.1632 -0.3027
 2016WN      WN 4832   5.569   2.562   0.771 -0.2777  0.0464 -0.3537
 2017WN      WN 4833   5.433   0.683  13.421  0.0358 -0.1058  0.0300
 2018WN      WN 4834   4.245   3.627   2.616 -0.0923  0.1167  0.0401
 2019WN      WN 4835   5.450   1.721   1.183  0.2713  0.1067 -0.0022
 2020WN      WN 4836   0.040   0.475   1.510  0.2044 -0.0054  0.0168
 2021WN      WN 4837   0.850   4.193   1.827 -0.2806  0.1214 -0.0969
 2022WN      WN 4838   1.494   1.016   0.023  0.1227  0.0000  0.1275
 2023WN      WN 4839   3.496   1.804   0.237 -0.1879 -0.3039 -0.2075
 2024WN      WN 4840   2.791   0.393  13.139  0.0115 -0.2285  0.2860
 2025WN      WN 4841   6.234   3.613  14.885 -0.1054 -0.1666 -0.0288
 2026WN      WN 4842   1.566   2.437   0.047  0.0844 -0.2458  0.1052
 2027WN      WN 4843   4.727   2.609   2.209  0.0041  0.0424  0.1828
 2028WN      WN 4844   0.257   4.473  14.471 -0.2596 -0.1598 -0.0413
 2029WN      WN 4845   1.535   1.715   1.460 -0.2488 -0.0136  0.1001
 2030WN      WN 4846   4.773   3.938   2.633 -0.0113  0.0047 -0.0313
 2031WN      WN 4847   6.208   4.762  13.276 -0.0996  0.1460  0.3618
 2032WN      WN 4848   0.001   0.026   2.430 -0.4073 -0.1197 -0.1141
 2033WN      WN 4849   4.709   0.078   2.865 -0.0026 -0.0642  0.0658
 2034WN      WN 4850   0.014   4.520   0.975 -0.1766  0.0456 -0.2431
 2035WN      WN 4851   0.351   5.406   2.488 -0.0517  0.3043 -0.1801
 2036WN      WN 4852   0.064   0.742  12.020  0.0583  0.1454 -0.0081
 2037WN      WN 4853   2.255   6.030   0.782  0.0342  0.1151  0.2251
 2038WN      WN 4854   5.821   5.211   1.204 -0.0358  0.1258  0.2892
 2039WN      WN 4855   0.080   2.722   1.332  0.1553  0.1092  0.1444
 2040WN      WN 4856   4.274   5.441   0.779  0.0962  0.1813 -0.0871
 2041WN      WN 4857   5.632   3.294  13.174 -0.0788 -0.0760 -0.0596
 2042WN      WN 4858   4.007   1.561   3.359 -0.0825  0.0143 -0.3504
 2043WN      WN 4859   0.304   1.376  12.673 -0.1534 -0.2591  0.0499
 2044WN      WN 4860   4.122   1.629   0.774  0.2359 -0.1059 -0.2324
 2045WN      WN 4861   3.437   0.043  14.498  0.0134  0.1611 -0.0795
 2046WN      WN 4862   2.079   1.789   1.475  0.4177 -0.2201  0.0406
 2047WN      WN 4863   5.823   0.526  14.505  0.0819  0.0009 -0.0239
 2048WN      WN 4864   0.891   1.459   2.030  0.1326  0.3047 -0.1783
 2049WN      WN 4865   6.193   0.941  12.359 -0.0576 -0.3145 -0.1746
 2050WN      WN 4866   4.814   5.341   1.652  0.0751 -0.1147  0.2355
 2051WN      WN 4867   6.303   1.802  14.908  0.1032  0.0269 -0.2174
 2052WN      WN 4868   1.154   5.127   0.858 -0.2722 -0.1359 -0.1300
 2053WN      WN 4869   5.515   5.232  12.886  0.0935 -0.1479  0.0058
 2054WN      WN 4870   2.541   3.061  13.463  0.4824 -0.0046 -0.0288
 2055WN      WN 4871   2.540   0.978   2.824 -0.1981 -0.2773 -0.0985
 2056WN      WN 4872   5.326   4.552   1.534 -0.0964  0.1465 -0.0188
 2057WN      WN 4873   5.845   1.524  13.714  0.0931  0.0655 -0.0909
 2058WN      WN 4874   2.590   4.630  12.768 -0.1367  0.3164  0.0725
 2059WN      WN 4875   1.164   0.672   2.695  0.1216 -0.0778  0.2528
 2060WN      WN 4876   2.083   1.202   1.026  0.1968  0.1795 -0.1501
 2061WN      WN 4877   5.759   0.024   1.004 -0.1782 -0.3358  0.0052
 2062WN      WN 4878   2.595   5.887  11.533 -0.1246 -0.0205 -0.0702
 2063WN      WN 4879   3.014   5.521   2.384  0.3638 -0.2470 -0.2434
 2064WN      WN 4880   1.503   0.695   0.435  0.1149 -0.0604 -0.0335
 2065WN      WN 4881   5.445   4.550  13.726  0.0423 -0.2745  0.1485
 2066WN      WN 4882   1.337   1.127   1.710 -0.2047  0.2426  0.0190
 2067WN      WN 4883   4.520   3.704  14.853 -0.0961  0.1918 -0.1181
 2068WN      WN 4884   6.122   1.539   1.811 -0.1273 -0.1868 -0.1417
 2069WN      WN 4885   2.801   0.738  14.029 -0.5446 -0.2251  0.0320
 2070WN      WN 4886   0.798   1.972   2.251  0.1041  0.1329  0.0462
 2071WN      WN 4887   0.576   3.642  13.566 -0.1985  0.1415  0.1654
 2072WN      WN 4888   5.544   2.808  13.090 -0.1751  0.0169  0.1817
 2073WN      WN 4889   2.841   1.199  12.019 -0.1483  0.1426 -0.2249
 2074WN      WN 4890   1.631   0.710  12.213 -0.1815 -0.2373 -0.0458
 2075WN      WN 4891   2.914   3.171   1.656  0.2147 -0.0030 -0.0766
 2076WN      WN 4892   2.339   4.255  13.237  0.0299  0.1282 -0.0867
 2077WN      WN 4893   3.922   0.986  12.881 -0.2082 -0.2248  0.1760
 2078WN      WN 4894   2.910   4.959   2.719 -0.0720 -0.1236 -0.2487
 2079WN      WN 4895   2.023   5.098  12.991  0.0529 -0.4151  0.2036
 2080WN      WN 4896   6.032   2.515   0.484  0.0089  0.2700  0.2741
 2081WN      WN 4897   5.437   5.490   3.415 -0.2526  0.1534 -0.0440
 2082WN      WN 4898   5.832   2.074   0.740 -0.3012 -0.1446  0.0788
 2083WN      WN 4899   5.798   4.161  11.858 -0.0132 -0.4399  0.0164
 2084WN      WN 4900   3.388   2.005  14.515  0.2579  0.2351 -0.0900
 2085WN      WN 4901   1.993   3.142  12.545 -0.1012 -0.0804  0.1249
 2086WN      WN 4902   3.471   4.364   3.121  0.2405 -0.0397 -0.1496
 2087WN      WN 4903   4.109   3.673   0.775 -0.3025  0.0627 -0.3844
 2088WN      WN 4904   2.991   4.119  13.628  0.0563  0.2259 -0.2179
 2089WN      WN 4905   1.522   0.095  14.192 -0.3657 -0.2940 -0.1546
 2090WN      WN 4906   5.052   0.017   3.206 -0.0631 -0.1307 -0.5629
 2091WN      WN 4907   4.947   3.092   0.309 -0.1513 -0.2167  0.0454
 2092WN      WN 4908   4.295   2.242  14.722 -0.1654  0.0511  0.0242
 2093WN      WN 4909   2.627   4.020   0.691  0.1174 -0.1094 -0.2328
 2094WN      WN 4910   5.314   5.829  14.475  0.4578 -0.1162 -0.1184
 2095WN      WN 4911   3.282   4.626  14.785 -0.0685  0.0840 -0.1768
 2096WN      WN 4912   5.124   2.272   0.692 -0.2282  0.0034 -0.0664
 2097WN      WN 4913   3.439   2.305  14.046 -0.5237 -0.1980 -0.3631
 2098WN      WN 4914   0.672   5.476  12.257  0.0846 -0.1591  0.0736
 2099WN      WN 4915   5.752   4.483   1.878  0.0203 -0.3932 -0.1113
 2100WN      WN 4916   4.747   4.506  12.572  0.3926 -0.0528  0.2979
 2101WN      WN 4917   4.182   2.842  14.296  0.1452 -0.0829 -0.2153
 2102WN      WN 4918   2.447   5.338   0.192 -0.1800  0.3196  0.1629
 2103WN      WN 4919   5.754   3.649   1.880 -0.1274  0.2575 -0.0421
 2104WN      WN 4920   5.181   2.559   0.290  0.0111  0.0069 -0.0558
 2105WN      WN 4921   5.538   6.099  11.413 -0.0191 -0.0855 -0.0150
 2106WN      WN 4922   5.066   6.370   0.642  0.2071  0.0784 -0.4262
 2107WN      WN 4923   3.983   2.559   1.663  0.0409  0.0177  0.0124
 2108WN      WN 4924   4.974   0.597  14.736 -0.1926  0.2660  0.2052
 2109WN      WN 4925   4.114   0.104  13.198 -0.0897 -0.0348  0.4599
 2110WN      WN 4926   0.661   5.785   2.343  0.4707 -0.0235  0.0859
 2111WN      WN 4927   2.309   4.377   0.179  0.0107  0.1335  0.0373
 2112WN      WN 4928   0.388   3.060  12.603 -0.1441  0.1611 -0.2888
 2113WN      WN 4929   4.536   2.897   0.464  0.3106  0.3476 -0.0114
 2114WN      WN 4930   4.930   0.072  13.623  0.0483 -0.0073 -0.3604
 2115WN      WN 4931   2.844   3.324   2.670 -0.0299 -0.3845 -0.2646
 2116WN      WN 4932   1.822   4.215  14.077  0.2658 -0.0391  0.3854
 2117WN      WN 4933   1.571   3.042  12.790  0.0745  0.0671  0.0360
 2118WN      WN 4934   2.975   2.300  13.139 -0.2807 -0.3484  0.1358
 2119WN      WN 4935   0.870   0.872   3.069  0.2259  0.2099 -0.4416
 2120WN      WN 4936   2.158   2.623   3.099  0.2632 -0.0427 -0.0838
 2121WN      WN 4937   0.945   1.971   1.115 -0.3416 -0.0828 -0.3358
 2122WN      WN 4938   4.956   5.849   1.942 -0.2589 -0.0453 -0.2006
 2123WN      WN 4939   4.879   3.756  14.469 -0.0115  0.3086 -0.0198
 2124WN      WN 4940   4.263   4.226  13.996 -0.2241  0.1717  0.0563
 2125WN      WN 4941   3.878   4.610  13.256  0.1881 -0.0105  0.0687
 2126WN      WN 4942   6.183   4.111   0.019  0.0880 -0.0594 -0.2274
 2127WN      WN 4943   0.909   3.934  13.825  0.1113 -0.1897 -0.1030
 2128WN      WN 4944   2.729   1.216  12.587 -0.1885 -0.2062  0.0118
 2129WN      WN 4945   4.687   2.435   0.501  0.2912  0.1245 -0.3547
 2130WN      WN 4946   2.786   2.310   2.898  0.2096 -0.1008 -0.4225
 2131WN      WN 4947   1.816   4.532   1.659 -0.0916  0.0917  0.0332
 2132WN      WN 4948   2.194   4.860   0.334 -0.2995 -0.1290 -0.0463
 2133WN      WN 4949   4.929   5.071  14.459  0.2198  0.0424 -0.2249
 2134WN      WN 4950   0.241   6.250  13.608 -0.1444  0.0587  0.1193
 2135WN      WN 4951   4.114   4.686  11.831 -0.1187  0.1623  0.0530
 2136WN      WN 4952   4.419   4.535   0.097 -0.4820  0.2226 -0.0899
 2137WN      WN 4953   5.649   2.148  12.175 -0.3852  0.0478  0.2635
 2138WN      WN 4954   5.583   1.413  14.326 -0.2652  0.1114 -0.1062
 2139WN      WN 4955   0.125   4.511   2.233  0.3113  0.0661  0.0853
 2140WN      WN 4956   2.295   1.722   0.138  0.1399 -0.1303  0.1267
 2141WN      WN 4957   5.775   1.872  14.848  0.1604  0.1505 -0.0515
 2142WN      WN 4958   2.715   3.230  13.989 -0.0030  0.1985 -0.1877
 2143WN      WN 4959   3.858   4.073  14.363  0.1844  0.1370  0.1068
 2144WN      WN 4960   4.050   3.644  14.689  0.0303 -0.0902 -0.0226
 2145WN      WN 4961   0.623   2.036   0.218  0.0446  0.1351 -0.1501
 2146WN      WN 4962   2.980   4.075   2.154  0.0789 -0.2468  0.1070
 2147WN      WN 4963   3.528   5.480  14.621  0.1000 -0.1716 -0.0985
 2148WN      WN 4964   2.362   0.950  12.316 -0.1433 -0.2234  0.1635
 2149WN      WN 4965   0.778   2.912   0.327 -0.1109  0.2231  0.1331
 2150WN      WN 4966   4.969   6.016  12.293 -0.0533 -0.2187  0.0000
 2151WN      WN 4967   4.155   0.589  13.131 -0.0862 -0.0912  0.0330
 2152WN      WN 4968   5.960   5.332  13.061  0.1195 -0.1689 -0.0833
 2153WN      WN 4969   1.752   4.077   1.438 -0.0822  0.0996  0.1954
 2154WN      WN 4970   5.169   3.241   1.334  0.2167  0.8480 -0.3175
 2155WN      WN 4971   0.911   1.643  13.929 -0.0048  0.1356 -0.2951
 2156WN      WN 4972   6.070   5.862   1.244  0.0699  0.0463  0.2483
 2157WN      WN 4973   1.511   3.482  12.504  0.4362  0.2034  0.2470
 2158WN      WN 4974   0.941   2.660  11.444 -0.1809 -0.1232  0.2410
 2159WN      WN 4975   2.197   2.093  11.371  0.1834 -0.2484  0.1527
 2160WN      WN 4976   6.291   1.774   2.272 -0.3440 -0.1202  0.0946
 2161WN      WN 4977   0.528   1.103  12.989  0.0208  0.0327 -0.1260
 2162WN      WN 4978   4.528   1.854   2.763 -0.0395 -0.0602  0.1030
 2163WN      WN 4979   5.853   2.125  13.661  0.1762  0.0502  0.0455
 2164WN      WN 4980   3.308   1.133   1.781  0.0393 -0.0566  0.0076
 2165WN      WN 4981   5.307   0.402  14.352 -0.0743  0.1620  0.0334
 2166WN      WN 4982   2.061   5.512   2.307  0.0655 -0.0068 -0.3183
 2167WN      WN 4983   3.451   1.451   2.174  0.1333  0.2460  0.2103
 2168WN      WN 4984   4.040   2.461  12.281  0.0787  0.0642  0.0700
 2169WN      WN 4985   0.255   4.778   0.613 -0.0767 -0.0131 -0.2290
 2170WN      WN 4986   4.754   4.463   0.660  0.1979 -0.1148 -0.0394
 2171WN      WN 4987   4.681   0.193  14.807  0.1446  0.0020 -0.0736
 2172WN      WN 4988   3.337   1.828  13.996 -0.1037 -0.0197 -0.2965
 2173WN      WN 4989   5.844   6.162  11.850  0.0788  0.1589  0.1731
 2174WN      WN 4990   3.658   2.389  11.464  0.0738  0.0465  0.1494
 2175WN      WN 4991   3.989   5.633  14.356  0.1477 -0.1245  0.4733
 2176WN      WN 4992   3.060   1.511  12.377 -0.1456  0.0347 -0.1113
 2177WN      WN 4993   3.286   5.158   3.141 -0.1646  0.2838  0.2516
 2178WN      WN 4994   1.750   5.090  12.579  0.0108  0.0959  0.3144
 2179WN      WN 4995   5.561   5.807   1.014  0.2080  0.0242 -0.2475
 2180WN      WN 4996   2.607   0.442   0.880 -0.0936  0.0459 -0.1652
 2181WN      WN 4997   4.314   4.868   2.975 -0.0110 -0.0675  0.0079
 2182WN      WN 4998   4.878   1.456   2.610 -0.1077 -0.1182  0.0042
 2183WN      WN 4999   0.905   0.617   0.557 -0.1040  0.2495  0.4028
 2184WN      WN 5000   3.894   4.419   2.409 -0.0903 -0.2349 -0.0885
 2185WN      WN 5001   5.120   1.576  14.446  0.0694 -0.4644  0.2863
 2186WN      WN 5002   3.094   3.966  13.084 -0.0234 -0.0117 -0.1584
 2187WN      WN 5003   0.937   6.027   0.899  0.3222 -0.3084  0.0823
 2188WN      WN 5004   2.641   1.803  12.471  0.0311 -0.3590  0.0427
 2189WN      WN 5005   2.611   4.061  12.844  0.0405  0.5227 -0.2203
 2190WN      WN 5006   4.347   5.303  12.905  0.2132 -0.2247  0.0170
 2191WN      WN 5007   0.553   6.306  14.996 -0.0745 -0.0551 -0.2655
 2192WN      WN 5008   2.063   0.076   2.848 -0.3227 -0.0450  0.2818
 2193WN      WN 5009   5.170   5.802   0.558 -0.1000 -0.3147 -0.1699
 2194WN      WN 5010   2.725   5.501  13.802 -0.0958 -0.5936  0.1228
 2195WN      WN 5011   1.953   2.353   2.738  0.1946  0.0478 -0.2475
 2196WN      WN 5012   5.761   3.710  13.876  0.1132 -0.2595 -0.0019
 2197WN      WN 5013   2.463   1.478  14.269  0.1025  0.3505 -0.2212
 2198WN      WN 5014   1.615   0.293  12.845 -0.3270 -0.0189  0.1539
 2199WN      WN 5015   1.770   2.132  13.972 -0.2463 -0.1942 -0.0668
 2200WN      WN 5016   1.017   3.595   1.019 -0.0106  0.1154 -0.1686
 2201WN      WN 5017   1.907   5.882   1.832 -0.0572 -0.0802 -0.0186
 2202WN      WN 5018   5.194   6.223   2.709  0.0253 -0.1510  0.1262
 2203WN      WN 5019   0.863   4.887   2.347  0.0538  0.0377 -0.4319
 2204WN      WN 5020   5.667   3.294  14.258  0.0082  0.5187 -0.0013
 2205WN      WN 5021   3.188   1.674  14.840 -0.1983 -0.1049  0.1521
 2206WN      WN 5022   5.595   5.649  13.970 -0.0776  0.0634 -0.1159
 2207WN      WN 5023   1.888   1.177  11.935 -0.0143  0.0202  0.2427
 2208WN      WN 5024   4.035   5.515  13.815 -0.0349  0.0386  0.2809
 2209WN      WN 5025   1.143   4.760  12.863  0.0307  0.0259 -0.0995
 2210WN      WN 5026   3.047   5.568   3.296 -0.1261  0.1627  0.4747
 2211WN      WN 5027   4.060   6.379  13.696 -0.0546 -0.0896 -0.1162
 2212WN      WN 5028   0.176   4.005  14.738 -0.1795 -0.5299  0.2963
 2213WN      WN 5029   3.002   5.225   1.919 -0.1028 -0.2744  0.2867
 2214WN      WN 5030   2.107   4.675  14.877  0.1963  0.2820 -0.1439
 2215WN      WN 5031   1.942   2.661  12.928  0.1612  0.1815  0.0176
 2216WN      WN 5032   1.394   4.184   1.754 -0.2467  0.1947 -0.1765
 2217WN      WN 5033   1.817   0.676  14.844  0.1035 -0.1482 -0.2822
 2218WN      WN 5034   2.924   4.905  12.510  0.0994  0.3488 -0.2305
 2219WN      WN 5035   1.236   1.912  13.274  0.3684  0.0760 -0.2421
 2220WN      WN 5036   4.214   0.225   1.969  0.4666  0.0039 -0.0311
 2221WN      WN 5037   4.939   1.777  13.680 -0.2348  0.0768 -0.2482
 2222WN      WN 5038   0.880   5.720  13.269  0.0689  0.0104 -0.0387
 2223WN      WN 5039   0.137   5.948   1.435  0.0064 -0.1189  0.2577
 2224WN      WN 5040   5.490   5.493   2.945  0.2848  0.0421  0.2903
 2225WN      WN 5041   0.583   4.998   1.581 -0.0215 -0.0428  0.2309
 2226WN      WN 5042   4.125   4.179   0.485  0.0366 -0.3052  0.1607
 2227WN      WN 5043   5.330   5.180   1.406 -0.1439 -0.1620  0.2276
 2228WN      WN 5044   5.394   0.748   1.244  0.3061 -0.0006  0.0290
 2229WN      WN 5045   4.729   4.201  14.811 -0.0041  0.0031  0.0845
 2230WN      WN 5046   5.136   0.489   3.312  0.0650 -0.2549 -0.0580
 2231WN      WN 5047   5.225   4.747  14.117 -0.1339  0.1287 -0.1288
 2232WN      WN 5048   5.281   3.702  14.078 -0.0320 -0.5082 -0.1164
 2233WN      WN 5049   1.694   1.896   1.926  0.0025  0.2490  0.4271
 2234WN      WN 5050   5.107   1.118  14.840  0.0223  0.1279 -0.0070
 2235WN      WN 5051   3.396   5.248   2.609  0.0938 -0.2412  0.2173
 2236WN      WN 5052   2.608   4.941   2.140  0.4228  0.0458 -0.0881
 2237WN      WN 5053   2.608   4.659   1.613 -0.3169 -0.0874  0.0012
 2238WN      WN 5054   3.464   3.575  13.074  0.0013 -0.0901  0.3602
 2239WN      WN 5055   4.218   3.723   3.139 -0.3584 -0.1119  0.2608
 2240WN      WN 5056   6.184   4.852   2.008 -0.2079  0.1540 -0.6250
 2241WN      WN 5057   0.968   5.411  13.806 -0.0846 -0.0511 -0.1493
 2242WN      WN 5058   1.070   4.726  13.374 -0.1064 -0.0109 -0.2029
 2243WN      WN 5059   4.686   5.541   0.538 -0.2234 -0.4565 -0.1669
 2244WN      WN 5060   4.802   2.374  13.599 -0.1582  0.2837  0.1163
 2245WN      WN 5061   1.238   5.715  12.941 -0.1523 -0.0276  0.0151
 2246WN      WN 5062   4.740   3.930  12.265  0.0552  0.0450 -0.2144
 2247WN      WN 5063   5.355   1.230   1.181 -0.5612 -0.3019 -0.1140
 2248WN      WN 5064   4.396   5.157  13.747  0.0363 -0.1800 -0.2982
 2249WN      WN 5065   2.954   0.332  11.902 -0.1272 -0.2060 -0.1219
 2250WN      WN 5066   0.909   1.102   2.622 -0.2159  0.1859  0.0484
 2251WN      WN 5067   3.603   1.362  12.579 -0.2837 -0.2759 -0.1849
 2252WN      WN 5068   4.072   0.284  12.730  0.0571  0.1038  0.0574
 2253WN      WN 5069   2.461   4.820  14.526  0.0179  0.1689 -0.1205
 2254WN      WN 5070   6.191   1.272   1.027 -0.1315 -0.1886  0.0588
 2255WN      WN 5071   2.355   4.806   3.699  0.1190 -0.1333  0.0689
 2256WN      WN 5072   4.193   2.328  13.464 -0.2474 -0.0763 -0.4830
 2257WN      WN 5073   4.314   4.880  14.490  0.0023 -0.1813 -0.2958
 2258WN      WN 5074   4.225   1.553  13.345 -0.0270 -0.2427  0.3812
 2259WN      WN 5075   5.782   2.806  12.295  0.1390  0.1466  0.1844
 2260WN      WN 5076   0.395   2.634  13.533 -0.1759 -0.5469 -0.0559
 2261WN      WN 5077   2.070   4.676  14.271  0.1322  0.0546  0.0620
 2262WN      WN 5078   2.007   2.789  14.726 -0.0611  0.0295 -0.2123
 2263WN      WN 5079   2.658   2.691  11.873  0.3296 -0.1917  0.0673
 2264WN      WN 5080   4.115   3.160   2.412  0.3706  0.1263  0.0663
 2265WN      WN 5081   1.366   5.674   3.342 -0.0336 -0.0045 -0.1600
 2266WN      WN 5082   3.021   2.487  13.766 -0.2241  0.0250 -0.2877
 2267WN      WN 5083   0.937   3.667   2.136 -0.0899 -0.0573  0.5265
 2268WN      WN 5084   2.317   5.857   0.273 -0.0020 -0.0092 -0.3351
 2269WN      WN 5085   0.406   6.237  14.093 -0.1292  0.0704 -0.2253
 2270WN      WN 5086   3.396   4.828  14.001  0.1198 -0.2255 -0.2500
 2271WN      WN 5087   2.041   0.512  12.529  0.1777  0.4996 -0.1316
 2272WN      WN 5088   1.070   0.134  12.840 -0.0655  0.0502 -0.1628
 2273WN      WN 5089   1.341   1.906  14.755 -0.2701  0.1983  0.0102
 2274WN      WN 5090   0.184   6.350  12.427  0.0401 -0.1330  0.1838
 2275WN      WN 5091   6.160   2.838   2.250 -0.0456  0.2671  0.0770
 2276WN      WN 5092   5.884   3.298   0.087 -0.1763 -0.1617  0.0648
 2277WN      WN 5093   4.616   1.114  13.929 -0.2458  0.0986  0.0078
 2278WN      WN 5094   1.495   1.684   0.762 -0.1231  0.0265  0.0836
 2279WN      WN 5095   5.885   1.626   2.729  0.0019  0.0531 -0.0582
 2280WN      WN 5096   6.121   3.136  13.082 -0.1395 -0.0021  0.4936
 2281WN      WN 5097   4.313   1.213  11.940  0.1384  0.1901  0.2416
 2282WN      WN 5098   0.947   2.031  14.325 -0.2040 -0.1025 -0.2148
 2283WN      WN 5099   3.832   5.097   2.025 -0.1951 -0.0984 -0.0048
 2284WN      WN 5100   0.631   4.306  14.740  0.2264 -0.0330 -0.0004
 2285WN      WN 5101   2.395   5.142   1.431  0.1248 -0.3839 -0.1383
 2286WN      WN 5102   0.056   4.816   3.010  0.0439 -0.1785  0.0511
 2287WN      WN 5103   5.658   1.408   0.815  0.2610  0.0096 -0.1303
 2288WN      WN 5104   1.247   5.788   0.355 -0.2901 -0.0836  0.0754
 2289WN      WN 5105   5.373   2.419  11.424  0.1535 -0.0397 -0.1972
 2290WN      WN 5106   4.245   3.114   0.962  0.0127 -0.3525 -0.4985
 2291WN      WN 5107   4.942   4.449   1.133  0.1640  0.2383 -0.1547
 2292WN      WN 5108   3.353   2.307  14.928 -0.0816  0.0175 -0.1585
 2293WN      WN 5109   3.009   3.010  13.609 -0.0229  0.1174  0.3360
 2294WN      WN 5110   4.669   2.907  13.537 -0.4321 -0.0238 -0.1991
 2295WN      WN 5111   3.685   3.210   2.208  0.1384 -0.0702 -0.4607
 2296WN      WN 5112   1.032   1.035   0.286 -0.0702  0.0172  0.0907
 2297WN      WN 5113   3.493   5.987  14.376 -0.1868  0.0959  0.2018
 2298WN      WN 5114   1.184   0.704  14.081  0.2731  0.2148 -0.1168
 2299WN      WN 5115   4.049   2.299  14.267 -0.1602 -0.0246 -0.0040
 2300WN      WN 5116   1.177   1.045  12.873  0.1798  0.1475  0.2729
 2301WN      WN 5117   0.793   3.251  13.302 -0.2254 -0.0320 -0.0339
 2302WN      WN 5118   1.475   0.647   1.778  0.3349  0.0594 -0.0426
 2303WN      WN 5119   5.033   1.205  12.366 -0.2579  0.0719  0.0608
 2304WN      WN 5120   3.204   2.396   1.082  0.1239  0.3438 -0.1391
 2305WN      WN 5121   3.685   0.905   1.447  0.0728 -0.0923  0.2714
 2306WN      WN 5122   4.379   6.294  12.278  0.0205  0.0005  0.0344
 2307WN      WN 5123   0.741   1.955  13.485 -0.1424 -0.0299 -0.1379
 2308WN      WN 5124   5.648   4.186   2.246  0.0549  0.0443  0.0069
 2309WN      WN 5125   5.600   4.964   2.140  0.0259 -0.1863 -0.3898
 2310WN      WN 5126   5.997   0.864   2.477 -0.0012 -0.1542  0.0777
 2311WN      WN 5127   5.039   5.789   2.488 -0.0655  0.2511 -0.1502
 2312WN      WN 5128   0.775   1.920  11.895  0.1493 -0.1604  0.3176
 2313WN      WN 5129   2.448   1.198   0.253 -0.0813 -0.0746  0.0346
 2314WN      WN 5130   3.221   0.714  13.258 -0.0575  0.2040 -0.1088
 2315WN      WN 5131   2.766   4.199   1.692 -0.1144 -0.1011 -0.2101
 2316WN      WN 5132   5.204   4.048  13.677 -0.0166  0.2551 -0.0388
 2317WN      WN 5133   5.275   2.879  14.845  0.2685 -0.1677 -0.2730
 2318WN      WN 5134   3.477   5.754  11.898 -0.0557  0.1591 -0.2228
 2319WN      WN 5135   1.308   0.310   3.399 -0.0469 -0.0012  0.0227
 2320WN      WN 5136   2.693   1.876  14.883 -0.0662  0.0385 -0.0621
 2321WN      WN 5137   6.041   6.228  14.226  0.1674 -0.0650  0.2258
 2322WN      WN 5138   2.497   2.167  11.792  0.0978 -0.1278 -0.0280
 2323WN      WN 5139   4.694   5.121   3.130 -0.3330  0.1191 -0.0177
 2324WN      WN 5140   4.550   2.501  14.353 -0.2142 -0.0394 -0.1774
 2325WN      WN 5141   2.110   3.000   2.771 -0.0611 -0.0677 -0.1824
 2326WN      WN 5142   4.222   0.812   1.046 -0.3512 -0.0040 -0.0837
 2327WN      WN 5143   5.575   4.635   3.044 -0.1057  0.0424  0.0229
 2328WN      WN 5144   1.112   6.339   3.024  0.0246  0.1911  0.2562
 2329WN      WN 5145   5.688   6.055  14.917 -0.1400  0.1594  0.0151
 2330WN      WN 5146   6.282   0.774   0.275  0.3614 -0.0517 -0.0402
 2331WN      WN 5147   0.842   1.327   3.133 -0.1763 -0.1715  0.2270
 2332WN      WN 5148   5.852   4.069  13.556 -0.0816 -0.0449  0.5076
 2333WN      WN 5149   0.033   0.814  14.374  0.0169  0.0038 -0.1801
 2334WN      WN 5150   5.067   3.133   2.947  0.3886  0.0185 -0.1744
 2335WN      WN 5151   2.194   4.377   1.089  0.1818 -0.0542 -0.0270
 2336WN      WN 5152   3.412   1.796   1.836  0.2421 -0.0899  0.0736
 2337WN      WN 5153   1.833   1.796  13.458  0.1377  0.0200 -0.0428
 2338WN      WN 5154   2.171   3.061   0.485 -0.3277 -0.0153  0.0778
 2339WN      WN 5155   6.047   0.034   1.509 -0.0530  0.2050 -0.0511
 2340WN      WN 5156   4.226   2.241   0.836  0.0291 -0.1660 -0.5496
 2341WN      WN 5157   5.777   0.982   1.069 -0.0713 -0.0521  0.2128
 2342WN      WN 5158   5.047   5.613  11.977  0.2797  0.1196  0.2244
 2343WN      WN 5159   6.271   5.508  14.513 -0.0432  0.5536 -0.1275
 2344WN      WN 5160   4.366   1.448   2.565  0.0854  0.1118  0.0105
 2345WN      WN 5161   2.088   6.373   0.467  0.0037 -0.1208 -0.1898
 2346WN      WN 5162   2.541   0.190   0.464  0.2593 -0.3704 -0.1043
 2347WN      WN 5163   1.811   1.867  12.507 -0.2234 -0.0429 -0.2846
 2348WN      WN 5164   3.682   1.379  13.055 -0.0263 -0.0225 -0.0558
 2349WN      WN 5165   5.796   1.942  13.201  0.2308  0.3112 -0.3058
 2350WN      WN 5166   4.581   4.062   1.361  0.1869  0.3331 -0.1228
 2351WN      WN 5167   4.764   1.651   0.219 -0.1287 -0.3386  0.0149
 2352WN      WN 5168   0.462   6.353  13.191  0.0245 -0.2395  0.1753
 2353WN      WN 5169   5.491   1.958   2.585  0.0419  0.3469 -0.3482
 2354WN      WN 5170   3.163   5.859   1.344  0.1746 -0.0303 -0.0729
 2355WN      WN 5171   5.971   6.076  12.856 -0.0265  0.4362 -0.3396
 2356WN      WN 5172   0.445   0.216   2.662 -0.0315  0.0078  0.2761
 2357WN      WN 5173   3.951   3.341   0.088  0.0800  0.2876  0.2308
 2358WN      WN 5174   4.900   3.351  14.788  0.0395 -0.2352 -0.1907
 2359WN      WN 5175   2.316   5.129   0.738  0.0678 -0.3121 -0.0235
 2360WN      WN 5176   2.139   2.303  12.504  0.3351  0.1474 -0.2984
 2361WN      WN 5177   0.036   5.001   0.225 -0.0271  0.1147 -0.0699
 2362WN      WN 5178   3.940   5.817  12.950 -0.2976 -0.1553  0.0450
 2363WN      WN 5179   4.354   6.201  12.955  0.0990  0.2010  0.0246
 2364WN      WN 5180   3.619   2.485   0.850 -0.0370  0.2269  0.2050
 2365WN      WN 5181   3.160   3.113   0.290 -0.3147 -0.0789 -0.2196
 2366WN      WN 5182   2.819   4.445   0.251 -0.2410 -0.0176 -0.2384
 2367WN      WN 5183   6.386   5.070  12.917  0.2059 -0.3653  0.0617
 2368WN      WN 5184   1.710   6.222  12.288  0.1436 -0.0476 -0.0961
 2369WN      WN 5185   6.161   2.881   0.126 -0.0494  0.1058 -0.1909
 2370WN      WN 5186   4.365   1.540  12.737  0.0650  0.0267 -0.1291
 2371WN      WN 5187   4.690   5.990   2.823 -0.1813 -0.0179 -0.0095
 2372WN      WN 5188   5.736   5.427   2.029 -0.1288  0.1048  0.3748
 2373WN      WN 5189   5.707   3.828   1.379 -0.2203  0.0400 -0.1847
 2374WN      WN 5190   4.664   5.027   2.616  0.2251  0.0999  0.2475
 2375WN      WN 5191   3.588   2.915   1.013 -0.0330 -0.1885  0.2191
 2376WN      WN 5192   3.155   3.396   3.777 -0.0681  0.2697 -0.1547
 2377WN      WN 5193   3.469   3.984  13.459 -0.1296 -0.0601  0.4152
 2378WN      WN 5194   3.592   2.465   1.400  0.0226  0.0301 -0.3446
 2379WN      WN 5195   2.106   2.728  13.431 -0.0380  0.2763 -0.2778
 2380WN      WN 5196   1.327   4.804  12.312 -0.1909 -0.2228  0.1013
 2381WN      WN 5197   6.074   5.176  13.544  0.1417  0.0124 -0.0513
 2382WN      WN 5198   4.724   0.064   0.982  0.2832 -0.0303  0.2355
 2383WN      WN 5199   2.892   4.544   2.334 -0.0108  0.1936  0.0676
 2384WN      WN 5200   6.078   2.464  12.119  0.0279  0.3067 -0.2246
 2385WN      WN 5201   1.361   3.274  13.445 -0.1454 -0.0812  0.1127
 2386WN      WN 5202   4.180   2.942  13.782  0.3785 -0.1039  0.1850
 2387WN      WN 5203   3.288   2.611  13.378  0.0465 -0.1820  0.3353
 2388WN      WN 5204   3.789   3.195  12.845 -0.1224  0.1202 -0.2630
 2389WN      WN 5205   4.198   1.827   2.308  0.3210 -0.2029  0.0706
 2390WN      WN 5206   6.277   5.946  12.506 -0.1571  0.2164  0.1841
 2391WN      WN 5207   3.105   6.188   0.947 -0.3418 -0.2529 -0.1442
 2392WN      WN 5208   1.127   4.602  14.534  0.0448 -0.2102 -0.0904
 2393WN      WN 5209   0.041   5.931   2.249 -0.0668  0.1460  0.3632
 2394WN      WN 5210   4.999   1.939   2.553 -0.2150  0.4154 -0.3079
 2395WN      WN 5211   2.494   1.779   2.391  0.0812 -0.0027 -0.0133
 2396WN      WN 5212   2.927   1.700  14.394  0.0605  0.2846  0.0173
 2397WN      WN 5213   3.273   0.206  14.957  0.2847  0.2460 -0.0676
 2398WN      WN 5214   3.371   0.586   3.019 -0.1498  0.0673  0.3332
 2399WN      WN 5215   3.678   4.392   1.516 -0.1936  0.0800 -0.1126
 2400WN      WN 5216   1.823   4.176  11.740 -0.1546  0.1736 -0.1458
 2401WN      WN 5217   2.538   3.792   1.402  0.0455  0.0272 -0.1560
 2402WN      WN 5218   6.004   6.188   3.332 -0.1089  0.2622  0.0302
 2403WN      WN 5219   0.450   1.420  14.205 -0.0266  0.3727  0.1440
 2404WN      WN 5220   3.727   0.262   1.517  0.0075 -0.0701 -0.0180
 2405WN      WN 5221   4.682   4.520   2.861 -0.0885  0.1855  0.1488
 2406WN      WN 5222   3.769   5.114  13.559  0.1797  0.0108  0.2294
 2407WN      WN 5223   2.444   1.456   2.743  0.2885 -0.0213  0.1705
 2408WN      WN 5224   2.446   1.335   3.741 -0.0915 -0.0077 -0.0417
 2409WN      WN 5225   2.279   3.601  12.830  0.0549 -0.0161  0.1122
 2410WN      WN 5226   5.118   1.034  13.141 -0.2312  0.0148  0.1231
 2411WN      WN 5227   5.252   2.433   2.477  0.0267  0.1830 -0.1911
 2412WN      WN 5228   4.549   3.750   2.234  0.0287  0.2677 -0.1158
 2413WN      WN 5229   1.304   4.710   0.436 -0.1663 -0.1144 -0.2286
 2414WN      WN 5230   1.826   0.755  13.687 -0.0870 -0.0551 -0.0427
 2415WN      WN 5231   5.286   4.224  14.662 -0.3009  0.1257 -0.0857
 2416WN      WN 5232   4.703   1.967  14.569 -0.0003  0.1158 -0.0913
 2417WN      WN 5233   6.109   6.385  14.885  0.1791  0.0483 -0.1131
 2418WN      WN 5234   1.989   6.212   0.004  0.1688  0.0425 -0.2192
 2419WN      WN 5235   3.850   0.122  14.782  0.0751  0.0024 -0.0697
 2420WN      WN 5236   2.226   3.762  14.720  0.2125 -0.0787  0.1147
 2421WN      WN 5237   2.082   5.055   2.262 -0.0701 -0.4508 -0.1564
 2422WN      WN 5238   5.878   1.358  12.295  0.4124  0.2828 -0.0484
 2423WN      WN 5239   1.589   1.964   2.667  0.2240 -0.3744 -0.1184
 2424WN      WN 5240   0.344   2.439   0.578  0.2611  0.2507 -0.1781
 2425WN      WN 5241   0.808   5.508  12.790  0.2396 -0.0252  0.1019
 2426WN      WN 5242   4.734   2.355   1.168  0.1861 -0.0673 -0.1439
 2427WN      WN 5243   1.737   1.870  14.437 -0.1103 -0.2834 -0.1943
 2428WN      WN 5244   4.329   4.721   0.556  0.0565  0.0267 -0.0332
 2429WN      WN 5245   3.399   2.025   1.369 -0.2943  0.0522  0.1867
 2430WN      WN 5246   6.250   4.511  12.676  0.2079 -0.0089 -0.1874
 2431WN      WN 5247   3.005   0.687  14.521 -0.0107  0.0414 -0.0682
 2432WN      WN 5248   3.884   3.119  13.325  0.1249  0.0810  0.1193
 2433WN      WN 5249   0.496   3.008   1.411  0.2977 -0.2853  0.2287
 2434WN      WN 5250   2.323   6.279   2.363  0.2675  0.0055  0.0771
 2435WN      WN 5251   5.458   3.249   1.965 -0.1167 -0.1216  0.0589
 2436WN      WN 5252   3.089   4.572  12.781  0.0646  0.0574  0.0458
 2437WN      WN 5253   2.813   2.298   0.786  0.2227 -0.1188  0.3741
 2438WN      WN 5254   2.874   0.899  11.644 -0.2732 -0.0772  0.1394
 2439WN      WN 5255   0.606   6.212   3.073  0.0358  0.2208 -0.2115
 2440WN      WN 5256   0.447   1.672  14.816 -0.0095  0.0942 -0.1082
 2441WN      WN 5257   4.673   5.784  11.540  0.2035  0.3119 -0.2276
 2442WN      WN 5258   0.600   3.711  13.072 -0.2093  0.3423 -0.0749
 2443WN      WN 5259   0.318   5.324  14.740 -0.0943  0.1374 -0.0845
 2444WN      WN 5260   4.965   0.921   3.215  0.1829 -0.2508 -0.0142
 2445WN      WN 5261   5.060   5.233   0.439 -0.2206 -0.0267 -0.0719
 2446WN      WN 5262   0.516   4.586  13.494 -0.0391 -0.1915  0.0016
 2447WN      WN 5263   1.558   3.070   1.818 -0.0813 -0.0725  0.1873
 2448WN      WN 5264   3.205   4.987   0.242 -0.0122  0.0337 -0.0523
 2449WN      WN 5265   2.540   2.579   1.168  0.1055 -0.1404  0.2284
 2450WN      WN 5266   0.454   4.528   1.825 -0.1375 -0.1159 -0.0991
 2451WN      WN 5267   1.529   2.570  14.056 -0.3302 -0.0037  0.0519
 2452WN      WN 5268   1.017   5.846  12.481  0.1779 -0.1665  0.0531
 2453WN      WN 5269   5.542   0.277   0.581 -0.1088 -0.2822  0.1643
 2454WN      WN 5270   5.738   4.780   0.561 -0.2102  0.2246  0.1351
 2455WN      WN 5271   3.396   2.814  14.939 -0.2838  0.1864 -0.0778
 2456WN      WN 5272   0.317   2.951   3.613  0.1552  0.0416 -0.1699
 2457WN      WN 5273   3.042   0.415  13.656 -0.3079  0.3528  0.1150
 2458WN      WN 5274   4.503   2.496   1.720  0.1519  0.0057 -0.5039
 2459WN      WN 5275   0.116   5.549   3.381 -0.1312 -0.0076  0.0331
 2460WN      WN 5276   3.370   1.945   2.351 -0.2470 -0.0885 -0.1971
 2461WN      WN 5277   1.860   3.817  13.729  0.1796 -0.0809 -0.0351
 2462WN      WN 5278   2.386   1.282  11.236 -0.2561 -0.0220 -0.1918
 2463WN      WN 5279   1.710   3.823  14.449  0.0443 -0.0318 -0.1946
 2464WN      WN 5280   1.533   5.061   0.016 -0.1668  0.0797  0.1632
 2465WN      WN 5281   2.944   2.978   1.083 -0.2948  0.0349 -0.0734
 2466WN      WN 5282   5.511   3.859   2.631  0.4025 -0.1573 -0.1953
 2467WN      WN 5283   5.081   5.187  14.896 -0.1367  0.0630  0.1758
 2468WN      WN 5284   2.553   2.689  13.831  0.1648  0.1354  0.0142
 2469WN      WN 5285   1.375   1.842  14.133  0.3747  0.2105  0.1327
 2470WN      WN 5286   5.833   1.449   1.398 -0.1019  0.0039  0.0926
 2471WN      WN 5287   2.324   6.274  14.131 -0.1362 -0.1601  0.3178
 2472WN      WN 5288   5.744   4.204  14.123 -0.2216 -0.0798  0.4529
 2473WN      WN 5289   0.900   3.131   2.382  0.2380 -0.2340 -0.0218
 2474WN      WN 5290   3.703   0.590   0.175  0.1296 -0.1049 -0.3111
 2475WN      WN 5291   3.319   5.356   1.067  0.3317  0.0240  0.0278
 2476WN      WN 5292   1.715   2.180   0.565 -0.2217  0.1546 -0.0101
 2477WN      WN 5293   3.151   1.004   1.349  0.2323  0.0674  0.0140
 2478WN      WN 5294   0.395   1.612   3.040  0.1607  0.3802 -0.0929
 2479WN      WN 5295   4.431   0.173   1.357  0.1461 -0.0617 -0.0457
 2480WN      WN 5296   6.213   5.534  13.918  0.2438 -0.2333  0.0414
 2481WN      WN 5297   1.837   5.213  13.501 -0.0846 -0.1779  0.2389
 2482WN      WN 5298   4.226   6.200   1.587 -0.0457 -0.0537 -0.1047
 2483WN      WN 5299   3.463   2.269  12.018 -0.0171 -0.0376 -0.2457
 2484WN      WN 5300   1.966   0.863   0.281  0.0467 -0.1860  0.2207
 2485WN      WN 5301   4.206   0.308  14.071 -0.1979 -0.1761  0.0727
 2486WN      WN 5302   2.602   1.933  13.391  0.1106  0.2288 -0.1399
 2487WN      WN 5303   5.995   0.908  13.271 -0.0776  0.1474 -0.0930
 2488WN      WN 5304   1.563   4.577  13.060 -0.1143  0.0908  0.0433
 2489WN      WN 5305   4.533   0.772  13.472 -0.1317 -0.0145 -0.3422
 2490WN      WN 5306   0.838   4.723   0.606 -0.0594 -0.1148  0.3450
 2491WN      WN 5307   5.414   3.885   0.401 -0.2239 -0.0237 -0.0527
 2492WN      WN 5308   1.809   0.515   1.468  0.2126 -0.1569  0.1436
 2493WN      WN 5309   1.220   3.164  14.717 -0.1105 -0.0184  0.2622
 2494WN      WN 5310   4.355   2.257  11.877  0.0355  0.3541 -0.1397
 2495WN      WN 5311   0.276   4.100  13.097  0.1370  0.0617  0.1237
 2496WN      WN 5312   6.013   1.463  13.222 -0.1361 -0.0521 -0.2113
 2497WN      WN 5313   4.771   4.288  13.070  0.2225 -0.0243  0.1326
 2498WN      WN 5314   1.737   1.019   2.026  0.0458  0.0880 -0.0120
 2499WN      WN 5315   3.015   2.507  12.121  0.0349  0.3943  0.2712
 2500WN      WN 5316   1.532   6.377  11.856  0.0634  0.1113  0.0045
 2501WN      WN 5317   0.344   0.754  12.679 -0.1069  0.3282 -0.0279
 2502WN      WN 5318   0.520   1.947  14.083 -0.2347  0.2394  0.2641
 2503WN      WN 5319   3.674   2.488   2.900  0.0258  0.0571 -0.2235
 2504WN      WN 5320   2.628   6.216  12.311  0.2912  0.4959  0.0543
 2505WN      WN 5321   1.991   5.710  14.372 -0.0641 -0.0451  0.0829
 2506WN      WN 5322   2.137   3.807  13.310 -0.3608  0.1732  0.1454
 2507WN      WN 5323   5.505   6.127   0.626 -0.0699  0.3549 -0.0948
 2508WN      WN 5324   2.279   1.626  13.694  0.0311  0.0218  0.1104
 2509WN      WN 5325   5.018   4.112   2.204 -0.1172 -0.1668 -0.0630
 2510WN      WN 5326   4.286   1.700  11.919  0.2461  0.1929  0.0063
 2511WN      WN 5327   0.065   6.359   1.766  0.0062  0.0293  0.0126
 2512WN      WN 5328   0.458   1.934   0.734 -0.0884  0.0375 -0.3299
 2513WN      WN 5329   6.326   1.915  13.880  0.1363 -0.2187 -0.0225
 2514WN      WN 5330   3.257   6.296   1.911 -0.4581 -0.3883 -0.4015
 2515WN      WN 5331   1.856   5.718   0.913  0.0630  0.0871  0.0516
 2516WN      WN 5332   2.094   0.005  12.570 -0.0124  0.1890 -0.2233
 2517WN      WN 5333   1.709   4.782  14.604 -0.1154 -0.0764 -0.0841
 2518WN      WN 5334   5.173   4.259   2.666 -0.1847 -0.3340  0.0824
 2519WN      WN 5335   1.409   3.838   2.096 -0.0221 -0.0168  0.1816
 2520WN      WN 5336   6.338   3.128  14.726  0.0223  0.0851 -0.1965
 2521WN      WN 5337   0.452   4.250  13.870 -0.2673 -0.0316 -0.3342
 2522WN      WN 5338   3.620   4.963   0.512  0.0039 -0.2192 -0.1234
 2523WN      WN 5339   3.861   1.562  12.127 -0.0385 -0.0666 -0.1033
 2524WN      WN 5340   0.667   4.814  14.457 -0.2690 -0.3191  0.3702
 2525WN      WN 5341   5.547   2.854   2.544  0.0928  0.2516 -0.4191
 2526WN      WN 5342   3.122   4.039   0.359  0.0374 -0.0790  0.2016
 2527WN      WN 5343   0.018   1.832   2.762  0.1005 -0.0469  0.1827
 2528WN      WN 5344   4.763   2.436   2.693  0.2373  0.1174 -0.0296
 2529WN      WN 5345   1.418   2.451  13.076  0.5985 -0.0659  0.1844
 2530WN      WN 5346   1.231   1.609   2.892 -0.0437 -0.5411 -0.0597
 2531WN      WN 5347   6.168   2.100  14.518  0.1915  0.0995 -0.0752
 2532WN      WN 5348   5.016   0.134  12.110  0.1439 -0.1449  0.0070
 2533WN      WN 5349   2.082   6.086   1.261 -0.1231 -0.0043  0.0882
 2534WN      WN 5350   1.640   5.922   1.335 -0.1463 -0.0472 -0.1414
 2535WN      WN 5351   1.519   1.326   1.145  0.0925 -0.1110 -0.0899
 2536WN      WN 5352   3.345   1.654   2.733  0.2737  0.1859 -0.3714
 2537WN      WN 5353   0.260   4.964   2.039  0.1670  0.0594 -0.0091
 2538WN      WN 5354   3.175   3.350  14.067 -0.0959  0.2283  0.0648
 2539WN      WN 5355   2.336   4.907  13.942 -0.0875  0.1688 -0.1997
 2540WN      WN 5356   2.421   4.837  13.251  0.2148 -0.2894 -0.1775
 2541WN      WN 5357   6.038   5.939   0.217  0.0424  0.2067  0.2035
 2542WN      WN 5358   2.991   0.759   0.806  0.1172  0.2367 -0.2050
 2543WN      WN 5359   5.562   1.194   0.355 -0.1525  0.1231  0.0410
 2544WN      WN 5360   0.521   4.782  12.170 -0.0665 -0.3870  0.3086
 2545WN      WN 5361   3.480   2.439   2.417  0.4934 -0.1425  0.1778
 2546WN      WN 5362   1.842   3.500  12.967  0.0321  0.0088 -0.0716
 2547WN      WN 5363   3.501   5.516   2.132 -0.0759  0.4000  0.1562
 2548WN      WN 5364   3.745   1.176   0.984 -0.0273 -0.1720  0.1305
 2549WN      WN 5365   3.952   4.157   3.269 -0.1504 -0.0884  0.0423
 2550WN      WN 5366   3.423   5.590  12.858 -0.1905  0.0203  0.2993
 2551WN      WN 5367   4.900   4.457  13.861 -0.0352  0.0327  0.2816
 2552WN      WN 5368   0.181   4.547  12.996 -0.0660  0.0096 -0.0113
 2553WN      WN 5369   1.535   2.569   2.968 -0.1147  0.0836 -0.1393
 2554WN      WN 5370   6.092   4.125  14.464  0.0963 -0.0187 -0.2071
 2555WN      WN 5371   3.538   5.444   0.190  0.1718  0.1425  0.1253
 2556WN      WN 5372   2.042   0.505   1.911  0.2702 -0.1636  0.3384
 2557WN      WN 5373   2.084   4.840   1.219  0.0640  0.0601 -0.0754
 2558WN      WN 5374   5.171   3.756   3.013 -0.1334  0.0896  0.1015
 2559WN      WN 5375   0.618   5.151   0.759 -0.1647  0.0232 -0.3764
 2560WN      WN 5376   1.829   1.338  14.472 -0.0182  0.3530  0.0767
 2561WN      WN 5377   4.559   3.459  13.522 -0.0963 -0.4004 -0.2261
 2562WN      WN 5378   6.110   2.432   3.133  0.2767  0.2085  0.0660
 2563WN      WN 5379   2.871   6.286  14.712  0.0653  0.0557 -0.2397
 2564WN      WN 5380   2.988   1.065   0.351 -0.1437 -0.3596  0.0678
 2565WN      WN 5381   3.205   3.339   0.808  0.1000  0.2067 -0.0622
 2566WN      WN 5382   2.847   6.130  14.246 -0.4246 -0.0256 -0.0388
 2567WN      WN 5383   3.711   2.804  14.220  0.1858  0.2284  0.1021
 2568WN      WN 5384   0.381   6.266   1.071 -0.2004  0.0649 -0.0148
 2569WN      WN 5385   5.637   0.845  12.448  0.1738  0.0002 -0.1353
 2570WN      WN 5386   0.666   5.265  14.156 -0.2134  0.1177 -0.0622
 2571WN      WN 5387   4.470   4.763  14.028 -0.0042 -0.0530 -0.0897
 2572WN      WN 5388   5.590   1.437   1.897  0.1968 -0.0251 -0.5314
 2573WN      WN 5389   5.802   2.463   2.222 -0.4380  0.1690 -0.0384
 2574WN      WN 5390   0.300   1.101  11.705  0.0234  0.1853  0.1871
 2575WN      WN 5391   2.471   5.083  12.786  0.1529  0.1011 -0.1125
 2576WN      WN 5392   0.662   6.210   0.492  0.0003 -0.1114  0.0634
 2577WN      WN 5393   2.428   3.226  14.720  0.0700  0.1805  0.0195
 2578WN      WN 5394   3.921   0.465  13.580 -0.3839  0.0799  0.0261
 2579WN      WN 5395   6.106   0.555  14.080  0.4561  0.2052  0.1674
 2580WN      WN 5396   5.340   3.664   2.192  0.1552 -0.0210  0.0051
 2581WN      WN 5397   1.050   3.278   1.811 -0.3361 -0.1147 -0.2591
 2582WN      WN 5398   2.652   4.008   0.085 -0.0586 -0.3202  0.0040
 2583WN      WN 5399   4.461   3.325  14.535 -0.1243  0.1455  0.1572
 2584WN      WN 5400   4.928   0.744  14.147 -0.0155  0.1600  0.2203
 2585WN      WN 5401   4.478   0.021   2.428  0.0977 -0.2254  0.0025
 2586WN      WN 5402   4.732   1.107   2.328 -0.1565  0.0462  0.0369
 2587WN      WN 5403   6.313   1.803   1.407  0.0487  0.0253  0.2074
 2588WN      WN 5404   3.222   0.803   2.595 -0.2289 -0.1032 -0.0751
 2589WN      WN 5405   3.134   5.925   2.242  0.0394  0.2632 -0.0165
 2590WN      WN 5406   6.128   1.437  14.150 -0.0441  0.1627  0.0889
 2591WN      WN 5407   2.616   4.206  12.017 -0.0214 -0.1788 -0.0079
 2592WN      WN 5408   1.922   3.352  14.552 -0.0928  0.2620  0.2313
 2593WN      WN 5409   2.397   5.816  12.036 -0.4139  0.0472  0.2473
 2594WN      WN 5410   1.435   5.465   1.195 -0.0115 -0.3374  0.0218
 2595WN      WN 5411   2.476   1.601   1.059 -0.0228  0.0318  0.2437
 2596WN      WN 5412   1.663   0.601   2.231  0.3621 -0.0047 -0.0413
 2597WN      WN 5413   0.356   5.850  13.243  0.0448  0.1416  0.0274
 2598WN      WN 5414   2.841   3.636  12.791 -0.2235 -0.1132  0.1925
 2599WN      WN 5415   2.073   2.643   1.312  0.1692  0.0872 -0.3080
 2600WN      WN 5416   5.204   5.834  11.579  0.3003  0.0864  0.0445
 2601WN      WN 5417   4.019   5.018  14.026 -0.4396  0.1846  0.2517
 2602WN      WN 5418   3.731   5.454   0.668 -0.0992 -0.2415 -0.0621
 2603WN      WN 5419   4.890   5.572  14.554 -0.1291  0.1271 -0.0838
 2604WN      WN 5420   1.073   2.567   1.291  0.0408 -0.0429 -0.1135
 2605WN      WN 5421   0.137   3.464   1.699  0.0463 -0.2129 -0.2081
 2606WN      WN 5422   5.999   0.445  14.976  0.0352 -0.1447  0.0431
 2607WN      WN 5423   5.414   1.734  13.909 -0.0939  0.2360  0.0125
 2608WN      WN 5424   3.566   6.251   0.035 -0.5730  0.0177  0.3130
 2609WN      WN 5425   5.424   3.309  11.861 -0.2284  0.2392 -0.2340
 2610WN      WN 5426   5.172   1.208   0.750  0.1899  0.0321  0.0833
 2611WN      WN 5427   0.213   5.376   1.594 -0.1869  0.2060  0.3269
 2612WN      WN 5428   5.547   2.199   1.121 -0.1632  0.0530 -0.1288
 2613WN      WN 5429   6.041   3.837   2.848 -0.1354  0.1477  0.1209
 2614WN      WN 5430   5.489   5.196   0.146  0.2657 -0.0209  0.2050
 2615WN      WN 5431   5.391   3.006   0.474  0.0493  0.0456  0.1579
 2616WN      WN 5432   2.214   1.413  12.280 -0.1885  0.0524  0.2031
 2617WN      WN 5433   4.635   5.404   2.123 -0.4424 -0.1119  0.0787
 2618WN      WN 5434   2.678   4.265   1.210 -0.0081  0.0632  0.2608
 2619WN      WN 5435   1.660   5.076   1.481  0.1518 -0.2072  0.3278
 2620WN      WN 5436   3.161   1.040   2.990  0.0423  0.2474 -0.2514
 2621WN      WN 5437   0.020   5.944  14.217  0.2739 -0.4581 -0.0873
 2622WN      WN 5438   3.874   0.621   0.634 -0.2112  0.3428 -0.0745
 2623WN      WN 5439   3.844   1.071   1.907  0.2117 -0.0686  0.2020
 2624WN      WN 5440   4.552   6.315  14.026 -0.0573  0.2746  0.0986
 2625WN      WN 5441   0.403   1.830  12.962  0.0868 -0.0171  0.6045
 2626WN      WN 5442   3.433   3.319  14.923  0.0783 -0.0525 -0.0023
 2627WN      WN 5443   5.452   2.342  14.003  0.0098 -0.0518 -0.1157
 2628WN      WN 5444   3.201   1.626   0.595  0.2037 -0.1690 -0.0662
 2629WN      WN 5445   3.556   0.424   3.474 -0.2447  0.1285  0.0339
 2630WN      WN 5446   4.834   1.556  12.069 -0.0192 -0.2358 -0.0970
 2631WN      WN 5447   4.838   4.551   2.380  0.0684  0.0216 -0.0729
 2632WN      WN 5448   2.804   0.261  14.358 -0.4084 -0.0905  0.0970
 2633WN      WN 5449   3.283   5.275  13.688 -0.0609  0.4429 -0.2613
 2634WN      WN 5450   6.262   3.716  13.014 -0.0114 -0.1488 -0.2263
 2635WN      WN 5451   1.038   3.106   1.299  0.3590  0.0008  0.0461
 2636WN      WN 5452   1.815   0.986   1.473  0.0379  0.0547  0.0421
 2637WN      WN 5453   2.315   5.546   1.037  0.0414  0.0788 -0.0433
 2638WN      WN 5454   1.727   4.606  12.575  0.1267 -0.1627 -0.2027
 2639WN      WN 5455   3.741   3.939  12.992 -0.4000 -0.2911  0.2907
 2640WN      WN 5456   2.919   0.573   0.344  0.2250 -0.0940 -0.1941
 2641WN      WN 5457   2.782   6.092   1.617  0.0531  0.0979 -0.1409
 2642WN      WN 5458   0.859   0.343   2.951 -0.1027 -0.0563 -0.2166
 2643WN      WN 5459   5.595   3.873  14.490 -0.1938  0.1105  0.2440
 2644WN      WN 5460   4.185   0.983   2.482 -0.2957  0.1240 -0.2013
 2645WN      WN 5461   6.054   5.179   1.635  0.0335 -0.0782  0.2995
 2646WN      WN 5462   1.687   4.199   0.945  0.0097  0.3286  0.3053
 2647WN      WN 5463   3.659   1.618  14.765  0.0608 -0.2769 -0.1061
 2648WN      WN 5464   5.640   4.941  13.400  0.0752 -0.1677  0.3376
 2649WN      WN 5465   0.431   2.004   2.576  0.0416 -0.0735  0.1607
 2650WN      WN 5466   4.814   3.660   1.803  0.0594  0.0733 -0.2023
 2651WN      WN 5467   1.547   6.193  12.801  0.1659  0.5161 -0.2088
 2652WN      WN 5468   3.330   0.576   1.504  0.2816 -0.1044 -0.1792
 2653WN      WN 5469   6.269   0.076   1.004  0.3286  0.1030  0.3330
 2654WN      WN 5470   4.067   4.046   1.087  0.3233 -0.1910  0.1770
 2655WN      WN 5471   6.287   4.099   0.770  0.3947 -0.1511 -0.1825
 2656WN      WN 5472   1.273   5.252  12.844  0.1722  0.0435  0.5643
 2657WN      WN 5473   2.857   3.530  13.656  0.0989 -0.1250  0.1746
 2658WN      WN 5474   1.809   4.136  12.359 -0.2474  0.1206 -0.1334
 2659WN      WN 5475   2.215   0.094   0.945 -0.0589 -0.1094 -0.0012
 2660WN      WN 5476   4.682   3.568   2.994 -0.5035 -0.0867 -0.2552
 2661WN      WN 5477   1.675   3.328   2.416 -0.2565  0.2857  0.3088
 2662WN      WN 5478   2.035   3.076   1.603 -0.2229  0.1598 -0.1217
 2663WN      WN 5479   5.001   2.439   1.726  0.2981 -0.0524  0.0213
 2664WN      WN 5480   0.720   2.800   3.210  0.2849  0.2770  0.0798
 2665WN      WN 5481   6.059   1.037  13.775 -0.1222  0.1840 -0.2010
 2666WN      WN 5482   4.298   3.993  12.954  0.0861  0.0375  0.3357
 2667WN      WN 5483   6.265   1.335   2.591 -0.2579 -0.0496 -0.1016
 2668WN      WN 5484   5.943   3.194   2.551 -0.0174  0.0801 -0.2483
 2669WN      WN 5485   3.557   4.278   0.102 -0.1188 -0.0186 -0.0529
 2670WN      WN 5486   5.225   0.263   1.034 -0.0764 -0.3214  0.2713
   6.40753   6.40753  15.00466
