# Supplementary material for: Free energies of membrane stalk formation from a lipidomics perspective
Source: Nat Commun. 2021 Nov 15;12:6594. doi: 10.1038/s41467-021-26924-2 (PMC8593120; doi:10.1038/s41467-021-26924-2)
Supplement: Supplementary file 4 — Source Data [file 41467_2021_26924_MOESM4_ESM.zip › SI_data/Fig_S17/cylinder-radius.agr]

# Grace project file
#
@version 50125
@page size 792, 612
@page scroll 5%
@page inout 5%
@link page off
@map font 0 to "Times-Roman", "Times-Roman"
@map font 1 to "Times-Italic", "Times-Italic"
@map font 2 to "Times-Bold", "Times-Bold"
@map font 3 to "Times-BoldItalic", "Times-BoldItalic"
@map font 4 to "Helvetica", "Helvetica"
@map font 5 to "Helvetica-Oblique", "Helvetica-Oblique"
@map font 6 to "Helvetica-Bold", "Helvetica-Bold"
@map font 7 to "Helvetica-BoldOblique", "Helvetica-BoldOblique"
@map font 8 to "Courier", "Courier"
@map font 9 to "Courier-Oblique", "Courier-Oblique"
@map font 10 to "Courier-Bold", "Courier-Bold"
@map font 11 to "Courier-BoldOblique", "Courier-BoldOblique"
@map font 12 to "Symbol", "Symbol"
@map font 13 to "ZapfDingbats", "ZapfDingbats"
@map color 0 to (255, 255, 255), "white"
@map color 1 to (0, 0, 0), "cb_black"
@map color 2 to (230, 159, 0), "cb_orange"
@map color 3 to (86, 180, 233), "cb_skyblue"
@map color 4 to (0, 158, 115), "cb_green"
@map color 5 to (250, 228, 66), "cb_yellow"
@map color 6 to (0, 114, 178), "cb_blue"
@map color 7 to (213, 94, 0), "cb_vermillion"
@map color 8 to (204, 121, 167), "cb_purple"
@map color 9 to (27, 158, 119), "dark teal"
@map color 10 to (217, 95, 2), "dark orange"
@map color 11 to (117, 112, 179), "dark lilac"
@map color 12 to (231, 41, 130), "dark magenta"
@map color 13 to (102, 166, 30), "dark lime green"
@map color 14 to (230, 171, 2), "dark banana"
@map color 15 to (166, 118, 29), "dark tan"
@map color 16 to (102, 102, 102), "dark gray"
@map color 17 to (0, 0, 0), "black"
@map color 18 to (120, 120, 120), "grey"
@map color 19 to (160, 160, 160), "grey2"
@map color 20 to (190, 190, 190), "grey3"
@map color 21 to (220, 220, 220), "grey4"
@map color 22 to (0, 0, 230), "blue"
@map color 23 to (50, 50, 255), "blue2"
@map color 24 to (100, 100, 255), "blue3"
@map color 25 to (150, 150, 255), "blue4"
@map color 26 to (200, 200, 255), "blue5"
@map color 27 to (0, 180, 0), "green"
@map color 28 to (20, 200, 20), "green2"
@map color 29 to (50, 210, 50), "green3"
@map color 30 to (100, 220, 100), "green4"
@map color 31 to (150, 230, 150), "green5"
@map color 32 to (220, 20, 20), "red"
@map color 33 to (255, 50, 50), "red2"
@map color 34 to (255, 100, 100), "red3"
@map color 35 to (255, 150, 150), "red4"
@map color 36 to (255, 190, 190), "red5"
@map color 37 to (255, 165, 0), "orange"
@map color 38 to (255, 210, 0), "orange2"
@map color 39 to (255, 255, 100), "orange3"
@map color 40 to (180, 0, 180), "magenta"
@map color 41 to (210, 0, 210), "magenta2"
@map color 42 to (255, 100, 255), "magenta3"
@map color 43 to (255, 150, 255), "magenta4"
@map color 44 to (0, 200, 200), "cyan"
@map color 45 to (100, 235, 235), "cya2"
@map color 46 to (140, 255, 255), "cyan3"
@map color 47 to (68, 1, 84), "viridis1"
@map color 48 to (72, 40, 120), "viridis2"
@map color 49 to (62, 74, 137), "viridis3"
@map color 50 to (49, 104, 142), "viridis4"
@map color 51 to (38, 130, 142), "viridis5"
@map color 52 to (31, 158, 137), "viridis6"
@map color 53 to (53, 183, 121), "viridis7"
@map color 54 to (109, 205, 89), "viridis8"
@map color 55 to (180, 222, 44), "viridis9"
@map color 56 to (253, 231, 37), "viridis10"
@map color 57 to (47, 0, 135), "plasma1"
@map color 58 to (98, 0, 164), "plasma2"
@map color 59 to (146, 0, 166), "plasma3"
@map color 60 to (186, 47, 138), "plasma4"
@map color 61 to (216, 91, 105), "plasma5"
@map color 62 to (238, 137, 73), "plasma6"
@map color 63 to (246, 189, 39), "plasma7"
@map color 64 to (228, 250, 21), "plasma8"
@map color 65 to (85, 72, 193), "smooth cool warm1"
@map color 66 to (125, 135, 239), "smooth cool warm2"
@map color 67 to (166, 185, 255), "smooth cool warm3"
@map color 68 to (205, 215, 240), "smooth cool warm4"
@map color 69 to (235, 209, 194), "smooth cool warm5"
@map color 70 to (243, 168, 137), "smooth cool warm6"
@map color 71 to (222, 106, 83), "smooth cool warm7"
@map color 72 to (177, 1, 39), "smooth cool warm8"
@map color 73 to (255, 0, 0), "red"
@map color 74 to (0, 190, 0), "green"
@map color 75 to (0, 0, 255), "blue"
@map color 76 to (255, 165, 0), "orange"
@map color 77 to (188, 143, 143), "brown"
@map color 78 to (220, 220, 220), "grey"
@map color 79 to (148, 0, 211), "violet"
@map color 80 to (0, 255, 255), "cyan"
@map color 81 to (255, 0, 255), "magenta"
@map color 82 to (220, 220, 0), "yellow"
@map color 83 to (114, 33, 188), "indigo"
@map color 84 to (103, 7, 72), "maroon"
@map color 85 to (64, 224, 208), "turquoise"
@reference date 0
@date wrap off
@date wrap year 1950
@default linewidth 1.0
@default linestyle 1
@default color 1
@default pattern 1
@default font 4
@default char size 1.000000
@default symbol size 1.000000
@default sformat "%.8g"
@background color 0
@page background fill on
@timestamp off
@timestamp 0.03, 0.03
@timestamp color 1
@timestamp rot 0
@timestamp font 0
@timestamp char size 1.000000
@timestamp def "Tue Jul 20 10:43:23 2021"
@with line
@    line on
@    line loctype view
@    line 0.751225490196, 0.805147058824, 0.814950980392, 0.768382352941
@    line linewidth 1.5
@    line linestyle 1
@    line color 1
@    line arrow 2
@    line arrow type 0
@    line arrow length 1.500000
@    line arrow layout 1.000000, 1.000000
@line def
@r0 off
@link r0 to g0
@r0 type above
@r0 linestyle 1
@r0 linewidth 1.0
@r0 color 1
@r0 line 0, 0, 0, 0
@r1 off
@link r1 to g0
@r1 type above
@r1 linestyle 1
@r1 linewidth 1.0
@r1 color 1
@r1 line 0, 0, 0, 0
@r2 off
@link r2 to g0
@r2 type above
@r2 linestyle 1
@r2 linewidth 1.0
@r2 color 1
@r2 line 0, 0, 0, 0
@r3 off
@link r3 to g0
@r3 type above
@r3 linestyle 1
@r3 linewidth 1.0
@r3 color 1
@r3 line 0, 0, 0, 0
@r4 off
@link r4 to g0
@r4 type above
@r4 linestyle 1
@r4 linewidth 1.0
@r4 color 1
@r4 line 0, 0, 0, 0
@g0 on
@g0 hidden false
@g0 type XY
@g0 stacked false
@g0 bar hgap 0.000000
@g0 fixedpoint off
@g0 fixedpoint type 0
@g0 fixedpoint xy 0.000000, 0.000000
@g0 fixedpoint format general general
@g0 fixedpoint prec 6, 6
@with g0
@    world 0.05, -2, 1, 50
@    stack world 0, 0, 0, 0
@    znorm 1
@    view 0.150000, 0.350000, 0.850000, 0.850000
@    title ""
@    title font 4
@    title size 1.500000
@    title color 1
@    subtitle ""
@    subtitle font 4
@    subtitle size 1.000000
@    subtitle color 1
@    xaxes scale Normal
@    yaxes scale Normal
@    xaxes invert off
@    yaxes invert off
@    xaxis  on
@    xaxis  type zero false
@    xaxis  offset 0.000000 , 0.000000
@    xaxis  bar on
@    xaxis  bar color 1
@    xaxis  bar linestyle 1
@    xaxis  bar linewidth 1.0
@    xaxis  label "Stalk formation, \xx\f{}\sch"
@    xaxis  label layout para
@    xaxis  label place auto
@    xaxis  label char size 1.100000
@    xaxis  label font 4
@    xaxis  label color 1
@    xaxis  label place normal
@    xaxis  tick on
@    xaxis  tick major 0.2
@    xaxis  tick minor ticks 1
@    xaxis  tick default 6
@    xaxis  tick place rounded true
@    xaxis  tick in
@    xaxis  tick major size 1.000000
@    xaxis  tick major color 1
@    xaxis  tick major linewidth 1.0
@    xaxis  tick major linestyle 1
@    xaxis  tick major grid off
@    xaxis  tick minor color 1
@    xaxis  tick minor linewidth 1.0
@    xaxis  tick minor linestyle 1
@    xaxis  tick minor grid off
@    xaxis  tick minor size 0.500000
@    xaxis  ticklabel on
@    xaxis  ticklabel format general
@    xaxis  ticklabel prec 5
@    xaxis  ticklabel formula ""
@    xaxis  ticklabel append ""
@    xaxis  ticklabel prepend ""
@    xaxis  ticklabel angle 0
@    xaxis  ticklabel skip 0
@    xaxis  ticklabel stagger 0
@    xaxis  ticklabel place normal
@    xaxis  ticklabel offset auto
@    xaxis  ticklabel offset 0.000000 , 0.010000
@    xaxis  ticklabel start type auto
@    xaxis  ticklabel start 0.000000
@    xaxis  ticklabel stop type auto
@    xaxis  ticklabel stop 0.000000
@    xaxis  ticklabel char size 1.000000
@    xaxis  ticklabel font 4
@    xaxis  ticklabel color 1
@    xaxis  tick place both
@    xaxis  tick spec type none
@    yaxis  on
@    yaxis  type zero false
@    yaxis  offset 0.000000 , 0.000000
@    yaxis  bar on
@    yaxis  bar color 1
@    yaxis  bar linestyle 1
@    yaxis  bar linewidth 1.0
@    yaxis  label "PMF (kJ/mol)"
@    yaxis  label layout para
@    yaxis  label place auto
@    yaxis  label char size 1.100000
@    yaxis  label font 4
@    yaxis  label color 1
@    yaxis  label place normal
@    yaxis  tick on
@    yaxis  tick major 10
@    yaxis  tick minor ticks 1
@    yaxis  tick default 6
@    yaxis  tick place rounded true
@    yaxis  tick in
@    yaxis  tick major size 1.000000
@    yaxis  tick major color 1
@    yaxis  tick major linewidth 1.0
@    yaxis  tick major linestyle 1
@    yaxis  tick major grid off
@    yaxis  tick minor color 1
@    yaxis  tick minor linewidth 1.0
@    yaxis  tick minor linestyle 1
@    yaxis  tick minor grid off
@    yaxis  tick minor size 0.500000
@    yaxis  ticklabel on
@    yaxis  ticklabel format general
@    yaxis  ticklabel prec 5
@    yaxis  ticklabel formula ""
@    yaxis  ticklabel append ""
@    yaxis  ticklabel prepend ""
@    yaxis  ticklabel angle 0
@    yaxis  ticklabel skip 0
@    yaxis  ticklabel stagger 0
@    yaxis  ticklabel place normal
@    yaxis  ticklabel offset auto
@    yaxis  ticklabel offset 0.000000 , 0.010000
@    yaxis  ticklabel start type auto
@    yaxis  ticklabel start 0.000000
@    yaxis  ticklabel stop type auto
@    yaxis  ticklabel stop 0.000000
@    yaxis  ticklabel char size 1.000000
@    yaxis  ticklabel font 4
@    yaxis  ticklabel color 1
@    yaxis  tick place both
@    yaxis  tick spec type none
@    altxaxis  off
@    altyaxis  off
@    legend on
@    legend loctype view
@    legend 0.2, 0.8
@    legend box color 1
@    legend box pattern 1
@    legend box linewidth 1.0
@    legend box linestyle 0
@    legend box fill color 0
@    legend box fill pattern 1
@    legend font 4
@    legend char size 1.000000
@    legend color 1
@    legend length 4
@    legend vgap 1
@    legend hgap 1
@    legend invert false
@    frame type 0
@    frame linestyle 1
@    frame linewidth 2.0
@    frame color 1
@    frame pattern 1
@    frame background color 0
@    frame background pattern 0
@    s0 hidden false
@    s0 type xy
@    s0 symbol 0
@    s0 symbol size 1.000000
@    s0 symbol color 1
@    s0 symbol pattern 1
@    s0 symbol fill color 1
@    s0 symbol fill pattern 0
@    s0 symbol linewidth 1.0
@    s0 symbol linestyle 1
@    s0 symbol char 65
@    s0 symbol char font 4
@    s0 symbol skip 0
@    s0 line type 1
@    s0 line linestyle 1
@    s0 line linewidth 1.5
@    s0 line color 1
@    s0 line pattern 1
@    s0 baseline type 0
@    s0 baseline off
@    s0 dropline off
@    s0 fill type 0
@    s0 fill rule 0
@    s0 fill color 1
@    s0 fill pattern 1
@    s0 avalue off
@    s0 avalue type 2
@    s0 avalue char size 1.000000
@    s0 avalue font 4
@    s0 avalue color 1
@    s0 avalue rot 0
@    s0 avalue format general
@    s0 avalue prec 3
@    s0 avalue prepend ""
@    s0 avalue append ""
@    s0 avalue offset 0.000000 , 0.000000
@    s0 errorbar on
@    s0 errorbar place both
@    s0 errorbar color 1
@    s0 errorbar pattern 1
@    s0 errorbar size 1.000000
@    s0 errorbar linewidth 1.0
@    s0 errorbar linestyle 1
@    s0 errorbar riser linewidth 1.0
@    s0 errorbar riser linestyle 1
@    s0 errorbar riser clip off
@    s0 errorbar riser clip length 0.100000
@    s0 comment "cylinder-radius.agr"
@    s0 legend  "R\scyl\N = 1.0"
@    s1 hidden false
@    s1 type xy
@    s1 symbol 0
@    s1 symbol size 1.000000
@    s1 symbol color 2
@    s1 symbol pattern 1
@    s1 symbol fill color 2
@    s1 symbol fill pattern 0
@    s1 symbol linewidth 1.0
@    s1 symbol linestyle 1
@    s1 symbol char 65
@    s1 symbol char font 4
@    s1 symbol skip 0
@    s1 line type 1
@    s1 line linestyle 1
@    s1 line linewidth 1.5
@    s1 line color 2
@    s1 line pattern 1
@    s1 baseline type 0
@    s1 baseline off
@    s1 dropline off
@    s1 fill type 0
@    s1 fill rule 0
@    s1 fill color 1
@    s1 fill pattern 1
@    s1 avalue off
@    s1 avalue type 2
@    s1 avalue char size 1.000000
@    s1 avalue font 4
@    s1 avalue color 1
@    s1 avalue rot 0
@    s1 avalue format general
@    s1 avalue prec 3
@    s1 avalue prepend ""
@    s1 avalue append ""
@    s1 avalue offset 0.000000 , 0.000000
@    s1 errorbar on
@    s1 errorbar place both
@    s1 errorbar color 2
@    s1 errorbar pattern 1
@    s1 errorbar size 1.000000
@    s1 errorbar linewidth 1.0
@    s1 errorbar linestyle 1
@    s1 errorbar riser linewidth 1.0
@    s1 errorbar riser linestyle 1
@    s1 errorbar riser clip off
@    s1 errorbar riser clip length 0.100000
@    s1 comment "cylinder-radius.agr"
@    s1 legend  "R\scyl\N = 1.2"
@    s2 hidden false
@    s2 type xy
@    s2 symbol 0
@    s2 symbol size 1.000000
@    s2 symbol color 3
@    s2 symbol pattern 1
@    s2 symbol fill color 3
@    s2 symbol fill pattern 0
@    s2 symbol linewidth 1.0
@    s2 symbol linestyle 1
@    s2 symbol char 65
@    s2 symbol char font 4
@    s2 symbol skip 0
@    s2 line type 1
@    s2 line linestyle 1
@    s2 line linewidth 1.5
@    s2 line color 3
@    s2 line pattern 1
@    s2 baseline type 0
@    s2 baseline off
@    s2 dropline off
@    s2 fill type 0
@    s2 fill rule 0
@    s2 fill color 1
@    s2 fill pattern 1
@    s2 avalue off
@    s2 avalue type 2
@    s2 avalue char size 1.000000
@    s2 avalue font 4
@    s2 avalue color 1
@    s2 avalue rot 0
@    s2 avalue format general
@    s2 avalue prec 3
@    s2 avalue prepend ""
@    s2 avalue append ""
@    s2 avalue offset 0.000000 , 0.000000
@    s2 errorbar on
@    s2 errorbar place both
@    s2 errorbar color 3
@    s2 errorbar pattern 1
@    s2 errorbar size 1.000000
@    s2 errorbar linewidth 1.0
@    s2 errorbar linestyle 1
@    s2 errorbar riser linewidth 1.0
@    s2 errorbar riser linestyle 1
@    s2 errorbar riser clip off
@    s2 errorbar riser clip length 0.100000
@    s2 comment "cylinder-radius.agr"
@    s2 legend  "R\scyl\N = 1.4"
@    s3 hidden false
@    s3 type xy
@    s3 symbol 0
@    s3 symbol size 1.000000
@    s3 symbol color 4
@    s3 symbol pattern 1
@    s3 symbol fill color 4
@    s3 symbol fill pattern 0
@    s3 symbol linewidth 1.0
@    s3 symbol linestyle 1
@    s3 symbol char 65
@    s3 symbol char font 4
@    s3 symbol skip 0
@    s3 line type 1
@    s3 line linestyle 1
@    s3 line linewidth 1.5
@    s3 line color 4
@    s3 line pattern 1
@    s3 baseline type 0
@    s3 baseline off
@    s3 dropline off
@    s3 fill type 0
@    s3 fill rule 0
@    s3 fill color 1
@    s3 fill pattern 1
@    s3 avalue off
@    s3 avalue type 2
@    s3 avalue char size 1.000000
@    s3 avalue font 4
@    s3 avalue color 1
@    s3 avalue rot 0
@    s3 avalue format general
@    s3 avalue prec 3
@    s3 avalue prepend ""
@    s3 avalue append ""
@    s3 avalue offset 0.000000 , 0.000000
@    s3 errorbar on
@    s3 errorbar place both
@    s3 errorbar color 4
@    s3 errorbar pattern 1
@    s3 errorbar size 1.000000
@    s3 errorbar linewidth 1.0
@    s3 errorbar linestyle 1
@    s3 errorbar riser linewidth 1.0
@    s3 errorbar riser linestyle 1
@    s3 errorbar riser clip off
@    s3 errorbar riser clip length 0.100000
@    s3 comment "cylinder-radius.agr"
@    s3 legend  "R\scyl\N = 1.6"
@target G0.S0
@type xy
  0.007452   -0.048896
  0.012395    0.884657
  0.017338    1.434942
  0.022281    2.122097
  0.027224    2.799992
  0.032167    3.312412
  0.037110    2.093230
  0.042053    2.668075
  0.046997    1.993623
  0.051940    1.764692
  0.056883    2.518744
  0.061826    2.812304
  0.066769    2.858943
  0.071712    2.884783
  0.076655    2.695720
  0.081598    2.682899
  0.086542    1.652549
  0.091485    1.938428
  0.096428    1.619111
  0.101371    1.374885
  0.106314    1.643649
  0.111257    1.462786
  0.116200    1.191151
  0.121143    0.974306
  0.126087    0.426546
  0.131030    0.469095
  0.135973   -0.346108
  0.140916    0.049368
  0.145859   -0.128448
  0.150802   -0.105277
  0.155745    0.099857
  0.160688   -0.026664
  0.165632    0.017191
  0.170575   -0.090146
  0.175518   -0.361330
  0.180461   -0.033417
  0.185404   -0.330738
  0.190347    0.290578
  0.195290    0.434669
  0.200233    0.608940
  0.205177    0.907118
  0.210120    0.835388
  0.215063    1.160573
  0.220006    1.181090
  0.224949    1.244438
  0.229892    1.709596
  0.234835    1.726953
  0.239778    2.358179
  0.244722    2.562735
  0.249665    2.859405
  0.254608    3.186841
  0.259551    3.308007
  0.264494    3.641692
  0.269437    3.896957
  0.274380    4.089781
  0.279323    4.711628
  0.284267    4.935625
  0.289210    5.597128
  0.294153    5.886398
  0.299096    6.220918
  0.304039    6.653937
  0.308982    6.769384
  0.313925    7.258527
  0.318868    7.631259
  0.323812    8.045606
  0.328755    8.668027
  0.333698    8.936055
  0.338641    9.627946
  0.343584    9.978164
  0.348527   10.353304
  0.353470   10.927954
  0.358413   11.250354
  0.363357   11.893304
  0.368300   12.416704
  0.373243   12.946094
  0.378186   13.641354
  0.383129   14.123444
  0.388072   14.786704
  0.393015   15.370774
  0.397958   15.841334
  0.402902   16.459974
  0.407845   16.907044
  0.412788   17.558804
  0.417731   18.158274
  0.422674   18.849554
  0.427617   19.546384
  0.432560   20.067434
  0.437503   20.764254
  0.442447   21.343424
  0.447390   21.951154
  0.452333   22.765874
  0.457276   23.451904
  0.462219   24.297604
  0.467162   25.038134
  0.472105   25.823124
  0.477048   26.650604
  0.481992   27.342024
  0.486935   28.114384
  0.491878   28.768424
  0.496821   29.409774
  0.501764   30.213774
  0.506707   30.858584
  0.511650   31.607754
  0.516593   32.166774
  0.521537   32.683924
  0.526480   33.298104
  0.531423   33.669874
  0.536366   34.279054
  0.541309   34.721034
  0.546252   35.080054
  0.551195   35.768284
  0.556138   36.116004
  0.561082   36.524504
  0.566025   36.997104
  0.570968   37.165114
  0.575911   37.753484
  0.580854   37.982344
  0.585797   38.386754
  0.590740   38.772934
  0.595683   39.001194
  0.600627   39.401714
  0.605570   39.642464
  0.610513   39.819494
  0.615456   40.100654
  0.620399   40.236774
  0.625342   40.653464
  0.630285   40.694794
  0.635228   40.884014
  0.640172   41.120714
  0.645115   41.090254
  0.650058   41.314584
  0.655001   41.352744
  0.659944   41.450444
  0.664887   41.665124
  0.669830   41.690544
  0.674773   41.724844
  0.679717   41.785784
  0.684660   41.917304
  0.689603   41.980954
  0.694546   41.946884
  0.699489   42.087504
  0.704432   42.022854
  0.709375   42.059064
  0.714318   42.185504
  0.719262   42.038484
  0.724205   42.040014
  0.729148   41.981524
  0.734091   41.944464
  0.739034   41.881244
  0.743977   41.855314
  0.748920   41.794974
  0.753863   41.706174
  0.758807   41.593894
  0.763750   41.507544
  0.768693   41.461104
  0.773636   41.344234
  0.778579   41.159334
  0.783522   41.046564
  0.788465   40.968574
  0.793408   40.882334
  0.798352   40.813164
  0.803295   40.667864
  0.808238   40.521494
  0.813181   40.433364
  0.818124   40.287284
  0.823067   40.248584
  0.828010   40.105744
  0.832953   39.950774
  0.837897   39.874844
  0.842840   39.737054
  0.847783   39.704454
  0.852726   39.572754
  0.857669   39.476564
  0.862612   39.359634
  0.867555   39.219614
  0.872498   39.131734
  0.877442   38.953684
  0.882385   38.879944
  0.887328   38.731164
  0.892271   38.601874
  0.897214   38.521974
  0.902157   38.406154
  0.907100   38.243574
  0.912043   38.162184
  0.916987   38.062974
  0.921930   37.987094
  0.926873   38.010454
  0.931816   38.021674
  0.936759   38.134744
  0.941702   38.193794
  0.946645   38.398184
  0.951588   38.515464
  0.956532   38.624884
  0.961475   38.811254
  0.966418   38.987924
  0.971361   39.348874
  0.976304   39.764154
  0.981247   40.388334
  0.986190   41.450554
  0.991133   42.649864
&
@target G0.S1
@type xy
  0.007462    1.568948
  0.012411    2.083687
  0.017361    2.343374
  0.022310    3.644514
  0.027259    3.782796
  0.032209    4.146398
  0.037158    3.946211
  0.042108    3.659460
  0.047057    3.697721
  0.052007    2.638529
  0.056956    3.348754
  0.061905    3.475628
  0.066855    3.623506
  0.071804    3.697488
  0.076754    3.319331
  0.081703    3.285396
  0.086653    3.108742
  0.091602    1.687294
  0.096551    2.205529
  0.101501    1.756374
  0.106450    1.199741
  0.111400    1.678305
  0.116349    1.487371
  0.121299    1.310608
  0.126248    1.064340
  0.131197    0.163852
  0.136147    0.398791
  0.141096   -0.196935
  0.146046   -0.735692
  0.150995   -0.132707
  0.155945   -0.644438
  0.160894    0.033708
  0.165843    0.049083
  0.170793   -0.197819
  0.175742   -0.042707
  0.180692   -0.372677
  0.185641   -0.568607
  0.190590   -0.115592
  0.195540   -0.697637
  0.200489    0.246722
  0.205439    0.337287
  0.210388    0.360557
  0.215338    0.790573
  0.220287    0.795767
  0.225236    0.829069
  0.230186    1.033710
  0.235135    0.673105
  0.240085    1.491793
  0.245034    1.478787
  0.249983    1.659595
  0.254933    2.460480
  0.259882    2.462163
  0.264832    2.949057
  0.269781    3.146061
  0.274731    3.106389
  0.279680    3.706054
  0.284629    3.738597
  0.289579    4.003141
  0.294528    4.704021
  0.299478    4.725823
  0.304427    5.621356
  0.309377    5.928471
  0.314326    6.126792
  0.319275    6.767369
  0.324225    6.871110
  0.329174    7.194605
  0.334124    7.733695
  0.339073    7.796561
  0.344023    8.802500
  0.348972    9.065244
  0.353921    9.535128
  0.358871   10.302498
  0.363820   10.555778
  0.368770   11.039378
  0.373719   11.602368
  0.378669   11.741818
  0.383618   12.626968
  0.388567   13.021618
  0.393517   13.638528
  0.398466   14.455148
  0.403416   14.918038
  0.408365   15.715268
  0.413315   16.244988
  0.418264   16.589788
  0.423213   17.481508
  0.428163   17.974928
  0.433112   18.528478
  0.438062   19.407158
  0.443011   19.921208
  0.447960   20.895328
  0.452910   21.516868
  0.457859   22.057248
  0.462809   22.920268
  0.467758   23.418128
  0.472708   24.085068
  0.477657   24.841758
  0.482606   25.459078
  0.487556   26.405758
  0.492505   27.113468
  0.497455   27.866348
  0.502404   28.704038
  0.507354   29.313048
  0.512303   30.012768
  0.517253   30.771078
  0.522202   31.263348
  0.527151   32.255958
  0.532101   32.897638
  0.537050   33.499078
  0.542000   34.404948
  0.546949   34.847188
  0.551898   35.432408
  0.556848   36.156398
  0.561797   36.265228
  0.566747   37.207388
  0.571696   37.501318
  0.576646   37.865058
  0.581595   38.516958
  0.586544   38.729258
  0.591494   39.092088
  0.596443   39.521148
  0.601393   39.451898
  0.606342   40.032068
  0.611291   40.222788
  0.616241   40.259998
  0.621190   40.733008
  0.626140   40.751268
  0.631089   41.037118
  0.636039   41.346098
  0.640988   41.236648
  0.645938   41.611278
  0.650887   41.665398
  0.655836   41.648388
  0.660786   41.977028
  0.665735   41.927698
  0.670685   42.113228
  0.675634   42.205358
  0.680584   42.048238
  0.685533   42.352578
  0.690482   42.327918
  0.695432   42.301638
  0.700381   42.417408
  0.705331   42.326618
  0.710280   42.429608
  0.715229   42.398808
  0.720179   42.240828
  0.725128   42.457898
  0.730078   42.360778
  0.735027   42.237998
  0.739977   42.415698
  0.744926   42.174298
  0.749875   42.199678
  0.754825   42.146278
  0.759774   41.976758
  0.764724   42.087668
  0.769673   41.882038
  0.774623   41.835718
  0.779572   41.833738
  0.784521   41.643018
  0.789471   41.635818
  0.794420   41.547138
  0.799370   41.405108
  0.804319   41.366638
  0.809268   41.195138
  0.814218   41.114858
  0.819167   41.041228
  0.824117   40.876818
  0.829066   40.831638
  0.834016   40.731128
  0.838965   40.536358
  0.843915   40.525408
  0.848864   40.290328
  0.853813   40.217248
  0.858763   40.161908
  0.863712   39.925868
  0.868662   39.915838
  0.873611   39.758418
  0.878560   39.563268
  0.883510   39.630588
  0.888459   39.384018
  0.893409   39.261748
  0.898358   39.122318
  0.903308   38.840208
  0.908257   38.769558
  0.913207   38.514188
  0.918156   38.210798
  0.923105   38.215558
  0.928055   37.864158
  0.933004   37.844418
  0.937954   37.834598
  0.942903   37.523758
  0.947852   37.893118
  0.952802   37.871018
  0.957751   37.778518
  0.962701   37.749618
  0.967650   37.479338
  0.972600   37.623528
  0.977549   37.581468
  0.982498   37.330678
  0.987448   38.336368
  0.992397   38.263598
&
@target G0.S2
@type xy
  0.007462   10.306884
  0.012412    7.656811
  0.017362    8.684888
  0.022312   10.372924
  0.027262   10.064824
  0.032212    9.470244
  0.037161    9.020605
  0.042111    9.052765
  0.047061    9.025803
  0.052011    6.981763
  0.056961    7.661132
  0.061911    7.601389
  0.066861    7.593759
  0.071811    7.323720
  0.076761    7.086273
  0.081711    6.752685
  0.086661    6.394826
  0.091610    4.562536
  0.096560    4.852610
  0.101510    4.297043
  0.106460    3.236018
  0.111410    3.873247
  0.116360    3.557935
  0.121310    3.257223
  0.126260    2.938876
  0.131210    1.962591
  0.136160    1.939515
  0.141109    1.215908
  0.146059    0.285040
  0.151009    0.906914
  0.155959    0.064164
  0.160909    0.730477
  0.165859    0.718390
  0.170809    0.387742
  0.175759    0.408088
  0.180709   -0.019174
  0.185659   -0.435907
  0.190609   -0.062137
  0.195558   -0.912136
  0.200508    0.182431
  0.205458    0.101287
  0.210408    0.066064
  0.215358    0.671486
  0.220308    0.639680
  0.225258    0.552301
  0.230208    0.747718
  0.235158    0.175873
  0.240108    1.106493
  0.245058    0.972988
  0.250007    0.951475
  0.254958    1.886810
  0.259907    1.791768
  0.264857    2.355836
  0.269807    2.576129
  0.274757    2.293328
  0.279707    3.022388
  0.284657    2.976083
  0.289607    3.016806
  0.294557    3.807729
  0.299507    3.671206
  0.304457    4.711522
  0.309406    5.105187
  0.314356    5.077366
  0.319306    5.769940
  0.324256    5.778268
  0.329206    5.958227
  0.334156    6.613891
  0.339106    6.401242
  0.344056    7.519949
  0.349006    7.836512
  0.353956    8.044581
  0.358906    9.046358
  0.363855    9.246404
  0.368805    9.569634
  0.373755   10.107854
  0.378705   10.088564
  0.383655   11.047394
  0.388605   11.351054
  0.393555   11.662214
  0.398505   12.770024
  0.403455   13.050454
  0.408405   13.831344
  0.413355   14.341704
  0.418305   14.598664
  0.423254   15.523134
  0.428204   15.814854
  0.433154   16.185424
  0.438104   17.145014
  0.443054   17.517204
  0.448004   18.598104
  0.452954   19.188564
  0.457904   19.676074
  0.462854   20.622394
  0.467804   21.029364
  0.472753   21.534654
  0.477703   22.313174
  0.482653   22.675764
  0.487603   23.775064
  0.492553   24.341694
  0.497503   24.906784
  0.502453   25.913084
  0.507403   26.245304
  0.512353   26.912094
  0.517303   27.631094
  0.522253   27.994214
  0.527203   28.954444
  0.532152   29.489994
  0.537102   30.125674
  0.542052   31.031824
  0.547002   31.548004
  0.551952   32.158494
  0.556902   32.954284
  0.561852   33.211364
  0.566802   34.182324
  0.571752   34.713604
  0.576702   35.226094
  0.581651   36.201264
  0.586601   36.506094
  0.591551   37.160164
  0.596501   37.657054
  0.601451   37.805434
  0.606401   38.504554
  0.611351   38.830584
  0.616301   38.877014
  0.621251   39.650974
  0.626201   39.643564
  0.631151   39.876344
  0.636100   40.267794
  0.641050   40.070864
  0.646000   40.536404
  0.650950   40.717014
  0.655900   40.492594
  0.660850   40.981314
  0.665800   40.932684
  0.670750   41.051954
  0.675700   41.337014
  0.680650   41.190304
  0.685600   41.563194
  0.690550   41.546554
  0.695500   41.394944
  0.700449   41.796904
  0.705399   41.687904
  0.710349   41.745234
  0.715299   41.928864
  0.720249   41.660804
  0.725199   41.969874
  0.730149   41.789744
  0.735099   41.698434
  0.740049   41.811104
  0.744999   41.542274
  0.749949   41.592204
  0.754898   41.530134
  0.759848   41.229424
  0.764798   41.339514
  0.769748   41.184764
  0.774698   41.007524
  0.779648   41.065564
  0.784598   40.859474
  0.789548   40.882714
  0.794498   40.851104
  0.799448   40.640024
  0.804397   40.764694
  0.809347   40.653594
  0.814297   40.567634
  0.819247   40.661654
  0.824197   40.425724
  0.829147   40.371544
  0.834097   40.383934
  0.839047   40.080684
  0.843997   40.164704
  0.848947   39.899674
  0.853897   39.691484
  0.858846   39.575344
  0.863796   39.232814
  0.868746   39.145624
  0.873696   38.941394
  0.878646   38.611084
  0.883596   38.649524
  0.888546   38.437124
  0.893496   38.193864
  0.898446   38.240274
  0.903396   37.968684
  0.908346   37.971114
  0.913296   37.742484
  0.918245   37.352824
  0.923195   37.538884
  0.928145   37.213224
  0.933095   37.045064
  0.938045   37.350364
  0.942995   36.981504
  0.947945   37.339704
  0.952895   37.394794
  0.957845   37.168764
  0.962795   37.281624
  0.967745   36.900594
  0.972694   36.805124
  0.977644   37.105034
  0.982594   36.417294
  0.987544   37.474054
  0.992494   37.687394
&
@target G0.S3
@type xy
  0.007465    7.797647
  0.012415    7.869692
  0.017365    9.134016
  0.022315    7.292820
  0.027265   10.278109
  0.032215    8.499338
  0.037165   10.736289
  0.042115    6.303114
  0.047065    7.370454
  0.052016    6.819757
  0.056966    4.871733
  0.061916    5.863744
  0.066866    5.739342
  0.071816    5.601083
  0.076766    5.460553
  0.081716    4.375475
  0.086666    4.482763
  0.091616    3.930790
  0.096566    1.448516
  0.101516    2.684345
  0.106466    2.164048
  0.111416    0.724273
  0.116366    2.071010
  0.121316    1.880460
  0.126266    1.516042
  0.131216    1.345805
  0.136166    0.489546
  0.141117   -0.013296
  0.146067    0.266201
  0.151017   -1.408792
  0.155967   -0.012611
  0.160917   -0.103473
  0.165867   -0.813907
  0.170817    0.250529
  0.175767    0.274765
  0.180717   -0.192452
  0.185667    0.174777
  0.190617   -0.342727
  0.195567   -0.806873
  0.200517    0.081472
  0.205467   -0.862034
  0.210417    0.249868
  0.215367    0.699590
  0.220317    0.391895
  0.225268    1.317955
  0.230217    1.397901
  0.235168    0.913274
  0.240118    1.648789
  0.245068    1.503648
  0.250018    1.056842
  0.254968    2.225382
  0.259918    1.968208
  0.264868    2.570267
  0.269818    3.392547
  0.274768    3.216847
  0.279718    3.958953
  0.284668    4.270997
  0.289618    3.801000
  0.294568    4.789069
  0.299518    4.864280
  0.304468    4.610900
  0.309418    5.984144
  0.314368    6.015407
  0.319319    6.347567
  0.324269    7.286065
  0.329219    7.399358
  0.334169    7.774862
  0.339119    8.324113
  0.344069    8.010496
  0.349019    9.077766
  0.353969    9.457288
  0.358919    9.303653
  0.363869   10.735059
  0.368819   11.013689
  0.373769   11.282549
  0.378719   12.321749
  0.383669   12.565299
  0.388619   12.797029
  0.393569   13.598509
  0.398519   13.632369
  0.403469   14.405639
  0.408419   15.152569
  0.413370   15.247369
  0.418320   16.526909
  0.423270   16.979589
  0.428220   17.237849
  0.433170   18.281989
  0.438120   18.551789
  0.443070   18.877259
  0.448020   19.800889
  0.452970   20.110929
  0.457920   20.793279
  0.462870   21.676279
  0.467820   22.031419
  0.472770   23.048449
  0.477720   23.648289
  0.482670   24.047249
  0.487620   24.945639
  0.492570   25.366879
  0.497520   25.774669
  0.502471   26.843999
  0.507421   27.257539
  0.512371   27.900779
  0.517321   28.949829
  0.522271   29.437919
  0.527221   30.168099
  0.532171   30.933399
  0.537121   31.290759
  0.542071   32.013219
  0.547021   32.684929
  0.551971   32.949189
  0.556921   33.932299
  0.561871   34.361909
  0.566821   34.622609
  0.571771   35.634949
  0.576721   35.829979
  0.581671   35.980299
  0.586622   36.813129
  0.591572   36.921649
  0.596522   37.062249
  0.601472   37.732829
  0.606422   37.793929
  0.611372   38.239109
  0.616322   38.587689
  0.621272   38.392779
  0.626222   39.083149
  0.631172   39.227339
  0.636122   38.931779
  0.641072   39.677999
  0.646022   39.668529
  0.650972   39.467809
  0.655922   40.101719
  0.660872   39.924459
  0.665822   39.973699
  0.670772   40.347759
  0.675723   40.036619
  0.680673   40.189139
  0.685623   40.428589
  0.690573   40.149599
  0.695523   40.525299
  0.700473   40.490459
  0.705423   40.205249
  0.710373   40.546139
  0.715323   40.446569
  0.720273   40.280639
  0.725223   40.481809
  0.730173   40.374019
  0.735123   40.256769
  0.740073   40.461209
  0.745023   40.240899
  0.749973   40.349319
  0.754923   40.356119
  0.759873   40.035819
  0.764823   40.221539
  0.769773   40.100109
  0.774724   39.895449
  0.779674   40.047189
  0.784624   39.868629
  0.789574   39.619079
  0.794524   39.685219
  0.799474   39.501779
  0.804424   39.288189
  0.809374   39.326289
  0.814324   39.031999
  0.819274   38.968429
  0.824224   38.981539
  0.829174   38.662889
  0.834124   38.628369
  0.839074   38.511289
  0.844024   38.208579
  0.848974   38.223649
  0.853924   38.043559
  0.858874   37.734309
  0.863825   37.798249
  0.868775   37.521809
  0.873725   37.361789
  0.878675   37.441989
  0.883625   37.133639
  0.888575   37.065599
  0.893525   37.136129
  0.898475   36.828909
  0.903425   36.770599
  0.908375   36.582989
  0.913325   36.085739
  0.918275   36.283019
  0.923225   36.006589
  0.928175   35.553579
  0.933125   36.080839
  0.938075   35.871649
  0.943025   35.654239
  0.947975   36.281609
  0.952926   36.066289
  0.957876   36.063149
  0.962826   36.035029
  0.967776   35.476689
  0.972726   35.798399
  0.977676   35.711759
  0.982626   34.871109
  0.987576   36.256209
  0.992526   36.140699
&
