# Supplementary material for: Free energies of membrane stalk formation from a lipidomics perspective
Source: Nat Commun. 2021 Nov 15;12:6594. doi: 10.1038/s41467-021-26924-2 (PMC8593120; doi:10.1038/s41467-021-26924-2)
Supplement: Supplementary file 4 — Source Data [file 41467_2021_26924_MOESM4_ESM.zip › SI_data/Fig_S11/pmfs4x2.agr]

# Grace project file
#
@version 50125
@page size 960, 504
@page scroll 5%
@page inout 5%
@link page off
@map font 0 to "Times-Roman", "Times-Roman"
@map font 1 to "Times-Italic", "Times-Italic"
@map font 2 to "Times-Bold", "Times-Bold"
@map font 3 to "Times-BoldItalic", "Times-BoldItalic"
@map font 4 to "Helvetica", "Helvetica"
@map font 5 to "Helvetica-Oblique", "Helvetica-Oblique"
@map font 6 to "Helvetica-Bold", "Helvetica-Bold"
@map font 7 to "Helvetica-BoldOblique", "Helvetica-BoldOblique"
@map font 8 to "Courier", "Courier"
@map font 9 to "Courier-Oblique", "Courier-Oblique"
@map font 10 to "Courier-Bold", "Courier-Bold"
@map font 11 to "Courier-BoldOblique", "Courier-BoldOblique"
@map font 12 to "Symbol", "Symbol"
@map font 13 to "ZapfDingbats", "ZapfDingbats"
@map color 0 to (255, 255, 255), "white"
@map color 1 to (0, 0, 0), "black"
@map color 2 to (255, 0, 0), "red"
@map color 3 to (0, 190, 0), "green"
@map color 4 to (0, 0, 255), "blue"
@map color 5 to (255, 165, 0), "orange"
@map color 6 to (188, 143, 143), "brown"
@map color 7 to (220, 220, 220), "grey"
@map color 8 to (148, 0, 211), "violet"
@map color 9 to (0, 255, 255), "cyan"
@map color 10 to (255, 0, 255), "magenta"
@map color 11 to (220, 220, 0), "yellow"
@map color 12 to (114, 33, 188), "indigo"
@map color 13 to (103, 7, 72), "maroon"
@map color 14 to (64, 224, 208), "turquoise"
@map color 15 to (190, 190, 190), "grey2"
@map color 16 to (160, 160, 160), "grey3"
@map color 17 to (120, 120, 120), "grey4"
@map color 18 to (100, 100, 255), "blue2"
@map color 19 to (150, 150, 255), "blue3"
@map color 20 to (0, 200, 0), "green2"
@map color 21 to (0, 180, 0), "green3"
@map color 22 to (0, 160, 0), "green4"
@map color 23 to (255, 160, 160), "red2"
@map color 24 to (255, 210, 0), "orange2"
@map color 25 to (255, 150, 255), "magenta2"
@map color 26 to (255, 100, 255), "magenta3"
@map color 27 to (210, 0, 210), "magenta4"
@map color 28 to (180, 0, 180), "magenta5"
@map color 29 to (27, 158, 119), "dark teal"
@map color 30 to (217, 95, 2), "dark orange"
@map color 31 to (117, 112, 179), "dark lilac"
@map color 32 to (231, 41, 130), "dark magenta"
@map color 33 to (102, 166, 30), "dark lime green"
@map color 34 to (230, 171, 2), "dark banana"
@map color 35 to (166, 118, 29), "dark tan"
@map color 36 to (102, 102, 102), "dark gray"
@map color 37 to (0, 0, 0), "cb_black"
@map color 38 to (230, 159, 0), "cb_orange"
@map color 39 to (86, 180, 233), "cb_skyblue"
@map color 40 to (0, 158, 115), "cb_green"
@map color 41 to (250, 228, 66), "cb_yellow"
@map color 42 to (0, 114, 178), "cb_blue"
@map color 43 to (213, 94, 0), "cb_vermillion"
@map color 44 to (204, 121, 167), "cb_purple"
@map color 45 to (68, 1, 84), "viridis1"
@map color 46 to (72, 40, 120), "viridis2"
@map color 47 to (62, 74, 137), "viridis3"
@map color 48 to (49, 104, 142), "viridis4"
@map color 49 to (38, 130, 142), "viridis5"
@map color 50 to (31, 158, 137), "viridis6"
@map color 51 to (53, 183, 121), "viridis7"
@map color 52 to (109, 205, 89), "viridis8"
@map color 53 to (180, 222, 44), "viridis9"
@map color 54 to (253, 231, 37), "viridis10"
@map color 55 to (47, 0, 135), "plasma1"
@map color 56 to (98, 0, 164), "plasma2"
@map color 57 to (146, 0, 166), "plasma3"
@map color 58 to (186, 47, 138), "plasma4"
@map color 59 to (216, 91, 105), "plasma5"
@map color 60 to (238, 137, 73), "plasma6"
@map color 61 to (246, 189, 39), "plasma7"
@map color 62 to (228, 250, 21), "plasma8"
@map color 63 to (85, 72, 193), "smooth cool warm1"
@map color 64 to (125, 135, 239), "smooth cool warm2"
@map color 65 to (166, 185, 255), "smooth cool warm3"
@map color 66 to (205, 215, 240), "smooth cool warm4"
@map color 67 to (235, 209, 194), "smooth cool warm5"
@map color 68 to (243, 168, 137), "smooth cool warm6"
@map color 69 to (222, 106, 83), "smooth cool warm7"
@map color 70 to (177, 1, 39), "smooth cool warm8"
@map color 71 to (222, 106, 83), "smooth cool warm7"
@map color 72 to (177, 1, 39), "smooth cool warm8"
@map color 73 to (255, 0, 0), "red"
@map color 74 to (0, 190, 0), "green"
@map color 75 to (0, 0, 255), "blue"
@map color 76 to (255, 165, 0), "orange"
@map color 77 to (188, 143, 143), "brown"
@map color 78 to (220, 220, 220), "grey"
@map color 79 to (148, 0, 211), "violet"
@map color 80 to (0, 255, 255), "cyan"
@map color 81 to (255, 0, 255), "magenta"
@map color 82 to (220, 220, 0), "yellow"
@map color 83 to (114, 33, 188), "indigo"
@map color 84 to (103, 7, 72), "maroon"
@map color 85 to (64, 224, 208), "turquoise"
@reference date 0
@date wrap off
@date wrap year 1950
@default linewidth 1.0
@default linestyle 1
@default color 1
@default pattern 1
@default font 4
@default char size 1.000000
@default symbol size 1.000000
@default sformat "%.8g"
@background color 0
@page background fill on
@timestamp off
@timestamp 0.03, 0.03
@timestamp color 1
@timestamp rot 0
@timestamp font 0
@timestamp char size 1.000000
@timestamp def "Wed Feb 17 17:07:25 2021"
@with string
@    string on
@    string loctype view
@    string 0.130558394584, 0.895118059334
@    string color 1
@    string rot 0
@    string font 4
@    string just 0
@    string char size 1.000000
@    string def "POPC:CHOL"
@with string
@    string on
@    string loctype view
@    string 0.58114374034, 0.457496136012
@    string color 1
@    string rot 0
@    string font 4
@    string just 0
@    string char size 1.000000
@    string def "DOPC:DOPE"
@with string
@    string on
@    string loctype view
@    string 0.145285935085, 0.46058732612
@    string color 1
@    string rot 0
@    string font 4
@    string just 0
@    string char size 1.000000
@    string def "DOPC:CHOL"
@with string
@    string on
@    string loctype view
@    string 0.579598145286, 0.893353941267
@    string color 1
@    string rot 0
@    string font 4
@    string just 0
@    string char size 1.000000
@    string def "POPC:POPE"
@with string
@    string on
@    string loctype view
@    string 1.01553334411, 0.891881187217
@    string color 1
@    string rot 0
@    string font 4
@    string just 0
@    string char size 1.000000
@    string def "POPC:PAPC"
@with string
@    string on
@    string loctype view
@    string 1.46177782128, 0.890408433167
@    string color 1
@    string rot 0
@    string font 4
@    string just 0
@    string char size 1.000000
@    string def "POPC:DPCE"
@with string
@    string on
@    string loctype view
@    string 1.02142436031, 0.457418742445
@    string color 1
@    string rot 0
@    string font 4
@    string just 0
@    string char size 1.000000
@    string def "POPC:DLiPC"
@with string
@    string on
@    string loctype view
@    string 1.46619608343, 0.454473234345
@    string color 1
@    string rot 0
@    string font 4
@    string just 0
@    string char size 1.000000
@    string def "POPC:LPC"
@r0 off
@link r0 to g0
@r0 type above
@r0 linestyle 1
@r0 linewidth 1.0
@r0 color 1
@r0 line 0, 0, 0, 0
@r1 off
@link r1 to g0
@r1 type above
@r1 linestyle 1
@r1 linewidth 1.0
@r1 color 1
@r1 line 0, 0, 0, 0
@r2 off
@link r2 to g0
@r2 type above
@r2 linestyle 1
@r2 linewidth 1.0
@r2 color 1
@r2 line 0, 0, 0, 0
@r3 off
@link r3 to g0
@r3 type above
@r3 linestyle 1
@r3 linewidth 1.0
@r3 color 1
@r3 line 0, 0, 0, 0
@r4 off
@link r4 to g0
@r4 type above
@r4 linestyle 1
@r4 linewidth 1.0
@r4 color 1
@r4 line 0, 0, 0, 0
@g0 on
@g0 hidden false
@g0 type XY
@g0 stacked false
@g0 bar hgap 0.000000
@g0 fixedpoint off
@g0 fixedpoint type 0
@g0 fixedpoint xy 0.000000, 0.000000
@g0 fixedpoint format general general
@g0 fixedpoint prec 6, 6
@with g0
@    world 0.05, -30, 0.99, 80
@    stack world 0, 0, 0, 0
@    znorm 1
@    view 0.100000, 0.531281, 0.528917, 0.950000
@    title ""
@    title font 4
@    title size 1.500000
@    title color 1
@    subtitle ""
@    subtitle font 4
@    subtitle size 1.000000
@    subtitle color 1
@    xaxes scale Normal
@    yaxes scale Normal
@    xaxes invert off
@    yaxes invert off
@    xaxis  on
@    xaxis  type zero false
@    xaxis  offset 0.000000 , 0.000000
@    xaxis  bar on
@    xaxis  bar color 1
@    xaxis  bar linestyle 1
@    xaxis  bar linewidth 1.0
@    xaxis  label ""
@    xaxis  label layout para
@    xaxis  label place auto
@    xaxis  label char size 1.250000
@    xaxis  label font 4
@    xaxis  label color 1
@    xaxis  label place normal
@    xaxis  tick on
@    xaxis  tick major 0.2
@    xaxis  tick minor ticks 1
@    xaxis  tick default 6
@    xaxis  tick place rounded true
@    xaxis  tick in
@    xaxis  tick major size 1.000000
@    xaxis  tick major color 1
@    xaxis  tick major linewidth 1.0
@    xaxis  tick major linestyle 1
@    xaxis  tick major grid off
@    xaxis  tick minor color 1
@    xaxis  tick minor linewidth 1.0
@    xaxis  tick minor linestyle 1
@    xaxis  tick minor grid off
@    xaxis  tick minor size 0.500000
@    xaxis  ticklabel off
@    xaxis  ticklabel format general
@    xaxis  ticklabel prec 5
@    xaxis  ticklabel formula ""
@    xaxis  ticklabel append ""
@    xaxis  ticklabel prepend ""
@    xaxis  ticklabel angle 0
@    xaxis  ticklabel skip 0
@    xaxis  ticklabel stagger 0
@    xaxis  ticklabel place normal
@    xaxis  ticklabel offset auto
@    xaxis  ticklabel offset 0.000000 , 0.010000
@    xaxis  ticklabel start type auto
@    xaxis  ticklabel start 0.000000
@    xaxis  ticklabel stop type auto
@    xaxis  ticklabel stop 0.000000
@    xaxis  ticklabel char size 1.000000
@    xaxis  ticklabel font 4
@    xaxis  ticklabel color 1
@    xaxis  tick place both
@    xaxis  tick spec type none
@    yaxis  on
@    yaxis  type zero false
@    yaxis  offset 0.000000 , 0.000000
@    yaxis  bar on
@    yaxis  bar color 1
@    yaxis  bar linestyle 1
@    yaxis  bar linewidth 1.0
@    yaxis  label "PMF (kJ/mol)"
@    yaxis  label layout para
@    yaxis  label place auto
@    yaxis  label char size 1.000000
@    yaxis  label font 4
@    yaxis  label color 1
@    yaxis  label place normal
@    yaxis  tick on
@    yaxis  tick major 20
@    yaxis  tick minor ticks 1
@    yaxis  tick default 6
@    yaxis  tick place rounded true
@    yaxis  tick in
@    yaxis  tick major size 1.000000
@    yaxis  tick major color 1
@    yaxis  tick major linewidth 1.0
@    yaxis  tick major linestyle 1
@    yaxis  tick major grid off
@    yaxis  tick minor color 1
@    yaxis  tick minor linewidth 1.0
@    yaxis  tick minor linestyle 1
@    yaxis  tick minor grid off
@    yaxis  tick minor size 0.500000
@    yaxis  ticklabel on
@    yaxis  ticklabel format general
@    yaxis  ticklabel prec 5
@    yaxis  ticklabel formula ""
@    yaxis  ticklabel append ""
@    yaxis  ticklabel prepend ""
@    yaxis  ticklabel angle 0
@    yaxis  ticklabel skip 0
@    yaxis  ticklabel stagger 0
@    yaxis  ticklabel place normal
@    yaxis  ticklabel offset auto
@    yaxis  ticklabel offset 0.000000 , 0.010000
@    yaxis  ticklabel start type auto
@    yaxis  ticklabel start 0.000000
@    yaxis  ticklabel stop type auto
@    yaxis  ticklabel stop 0.000000
@    yaxis  ticklabel char size 1.000000
@    yaxis  ticklabel font 4
@    yaxis  ticklabel color 1
@    yaxis  tick place both
@    yaxis  tick spec type none
@    altxaxis  off
@    altyaxis  off
@    legend on
@    legend loctype view
@    legend 0.12, 0.88
@    legend box color 1
@    legend box pattern 1
@    legend box linewidth 1.0
@    legend box linestyle 0
@    legend box fill color 0
@    legend box fill pattern 1
@    legend font 4
@    legend char size 0.900000
@    legend color 1
@    legend length 3
@    legend vgap 1
@    legend hgap 1
@    legend invert false
@    frame type 0
@    frame linestyle 1
@    frame linewidth 2.0
@    frame color 1
@    frame pattern 1
@    frame background color 0
@    frame background pattern 0
@    s0 hidden false
@    s0 type xy
@    s0 symbol 0
@    s0 symbol size 1.000000
@    s0 symbol color 63
@    s0 symbol pattern 1
@    s0 symbol fill color 63
@    s0 symbol fill pattern 0
@    s0 symbol linewidth 1.0
@    s0 symbol linestyle 1
@    s0 symbol char 65
@    s0 symbol char font 4
@    s0 symbol skip 0
@    s0 line type 1
@    s0 line linestyle 1
@    s0 line linewidth 2.0
@    s0 line color 63
@    s0 line pattern 1
@    s0 baseline type 0
@    s0 baseline off
@    s0 dropline off
@    s0 fill type 0
@    s0 fill rule 0
@    s0 fill color 1
@    s0 fill pattern 1
@    s0 avalue off
@    s0 avalue type 2
@    s0 avalue char size 1.000000
@    s0 avalue font 4
@    s0 avalue color 1
@    s0 avalue rot 0
@    s0 avalue format general
@    s0 avalue prec 3
@    s0 avalue prepend ""
@    s0 avalue append ""
@    s0 avalue offset 0.000000 , 0.000000
@    s0 errorbar on
@    s0 errorbar place both
@    s0 errorbar color 63
@    s0 errorbar pattern 1
@    s0 errorbar size 1.000000
@    s0 errorbar linewidth 1.0
@    s0 errorbar linestyle 1
@    s0 errorbar riser linewidth 1.0
@    s0 errorbar riser linestyle 1
@    s0 errorbar riser clip off
@    s0 errorbar riser clip length 0.100000
@    s0 comment "pmfs.agr"
@    s0 legend  "100:0"
@    s1 hidden false
@    s1 type xy
@    s1 symbol 0
@    s1 symbol size 1.000000
@    s1 symbol color 65
@    s1 symbol pattern 1
@    s1 symbol fill color 65
@    s1 symbol fill pattern 0
@    s1 symbol linewidth 1.0
@    s1 symbol linestyle 1
@    s1 symbol char 65
@    s1 symbol char font 4
@    s1 symbol skip 0
@    s1 line type 1
@    s1 line linestyle 1
@    s1 line linewidth 2.0
@    s1 line color 65
@    s1 line pattern 1
@    s1 baseline type 0
@    s1 baseline off
@    s1 dropline off
@    s1 fill type 0
@    s1 fill rule 0
@    s1 fill color 1
@    s1 fill pattern 1
@    s1 avalue off
@    s1 avalue type 2
@    s1 avalue char size 1.000000
@    s1 avalue font 4
@    s1 avalue color 1
@    s1 avalue rot 0
@    s1 avalue format general
@    s1 avalue prec 3
@    s1 avalue prepend ""
@    s1 avalue append ""
@    s1 avalue offset 0.000000 , 0.000000
@    s1 errorbar on
@    s1 errorbar place both
@    s1 errorbar color 65
@    s1 errorbar pattern 1
@    s1 errorbar size 1.000000
@    s1 errorbar linewidth 1.0
@    s1 errorbar linestyle 1
@    s1 errorbar riser linewidth 1.0
@    s1 errorbar riser linestyle 1
@    s1 errorbar riser clip off
@    s1 errorbar riser clip length 0.100000
@    s1 comment "pmfs.agr"
@    s1 legend  "  90:10"
@    s2 hidden false
@    s2 type xy
@    s2 symbol 0
@    s2 symbol size 1.000000
@    s2 symbol color 67
@    s2 symbol pattern 1
@    s2 symbol fill color 67
@    s2 symbol fill pattern 0
@    s2 symbol linewidth 1.0
@    s2 symbol linestyle 1
@    s2 symbol char 65
@    s2 symbol char font 4
@    s2 symbol skip 0
@    s2 line type 1
@    s2 line linestyle 1
@    s2 line linewidth 2.0
@    s2 line color 67
@    s2 line pattern 1
@    s2 baseline type 0
@    s2 baseline off
@    s2 dropline off
@    s2 fill type 0
@    s2 fill rule 0
@    s2 fill color 1
@    s2 fill pattern 1
@    s2 avalue off
@    s2 avalue type 2
@    s2 avalue char size 1.000000
@    s2 avalue font 4
@    s2 avalue color 1
@    s2 avalue rot 0
@    s2 avalue format general
@    s2 avalue prec 3
@    s2 avalue prepend ""
@    s2 avalue append ""
@    s2 avalue offset 0.000000 , 0.000000
@    s2 errorbar on
@    s2 errorbar place both
@    s2 errorbar color 67
@    s2 errorbar pattern 1
@    s2 errorbar size 1.000000
@    s2 errorbar linewidth 1.0
@    s2 errorbar linestyle 1
@    s2 errorbar riser linewidth 1.0
@    s2 errorbar riser linestyle 1
@    s2 errorbar riser clip off
@    s2 errorbar riser clip length 0.100000
@    s2 comment "pmfs.agr"
@    s2 legend  "  80:20"
@    s3 hidden false
@    s3 type xy
@    s3 symbol 0
@    s3 symbol size 1.000000
@    s3 symbol color 69
@    s3 symbol pattern 1
@    s3 symbol fill color 69
@    s3 symbol fill pattern 0
@    s3 symbol linewidth 1.0
@    s3 symbol linestyle 1
@    s3 symbol char 65
@    s3 symbol char font 4
@    s3 symbol skip 0
@    s3 line type 1
@    s3 line linestyle 1
@    s3 line linewidth 2.0
@    s3 line color 69
@    s3 line pattern 1
@    s3 baseline type 0
@    s3 baseline off
@    s3 dropline off
@    s3 fill type 0
@    s3 fill rule 0
@    s3 fill color 1
@    s3 fill pattern 1
@    s3 avalue off
@    s3 avalue type 2
@    s3 avalue char size 1.000000
@    s3 avalue font 4
@    s3 avalue color 1
@    s3 avalue rot 0
@    s3 avalue format general
@    s3 avalue prec 3
@    s3 avalue prepend ""
@    s3 avalue append ""
@    s3 avalue offset 0.000000 , 0.000000
@    s3 errorbar on
@    s3 errorbar place both
@    s3 errorbar color 69
@    s3 errorbar pattern 1
@    s3 errorbar size 1.000000
@    s3 errorbar linewidth 1.0
@    s3 errorbar linestyle 1
@    s3 errorbar riser linewidth 1.0
@    s3 errorbar riser linestyle 1
@    s3 errorbar riser clip off
@    s3 errorbar riser clip length 0.100000
@    s3 comment "pmfs.agr"
@    s3 legend  "  70:30"
@    s4 hidden false
@    s4 type xy
@    s4 symbol 0
@    s4 symbol size 1.000000
@    s4 symbol color 70
@    s4 symbol pattern 1
@    s4 symbol fill color 70
@    s4 symbol fill pattern 0
@    s4 symbol linewidth 1.0
@    s4 symbol linestyle 1
@    s4 symbol char 65
@    s4 symbol char font 4
@    s4 symbol skip 0
@    s4 line type 1
@    s4 line linestyle 1
@    s4 line linewidth 2.0
@    s4 line color 70
@    s4 line pattern 1
@    s4 baseline type 0
@    s4 baseline off
@    s4 dropline off
@    s4 fill type 0
@    s4 fill rule 0
@    s4 fill color 1
@    s4 fill pattern 1
@    s4 avalue off
@    s4 avalue type 2
@    s4 avalue char size 1.000000
@    s4 avalue font 4
@    s4 avalue color 1
@    s4 avalue rot 0
@    s4 avalue format general
@    s4 avalue prec 3
@    s4 avalue prepend ""
@    s4 avalue append ""
@    s4 avalue offset 0.000000 , 0.000000
@    s4 errorbar on
@    s4 errorbar place both
@    s4 errorbar color 70
@    s4 errorbar pattern 1
@    s4 errorbar size 1.000000
@    s4 errorbar linewidth 1.0
@    s4 errorbar linestyle 1
@    s4 errorbar riser linewidth 1.0
@    s4 errorbar riser linestyle 1
@    s4 errorbar riser clip off
@    s4 errorbar riser clip length 0.100000
@    s4 comment "pmfs.agr"
@    s4 legend  "  60:40"
@g1 on
@g1 hidden false
@g1 type XY
@g1 stacked false
@g1 bar hgap 0.000000
@g1 fixedpoint off
@g1 fixedpoint type 0
@g1 fixedpoint xy 0.000000, 0.000000
@g1 fixedpoint format general general
@g1 fixedpoint prec 6, 6
@with g1
@    world 0.05, -30, 0.99, 80
@    stack world 0, 0, 0, 0
@    znorm 1
@    view 0.100000, 0.100000, 0.528917, 0.518719
@    title ""
@    title font 4
@    title size 1.500000
@    title color 1
@    subtitle ""
@    subtitle font 4
@    subtitle size 1.000000
@    subtitle color 1
@    xaxes scale Normal
@    yaxes scale Normal
@    xaxes invert off
@    yaxes invert off
@    xaxis  on
@    xaxis  type zero false
@    xaxis  offset 0.000000 , 0.000000
@    xaxis  bar on
@    xaxis  bar color 1
@    xaxis  bar linestyle 1
@    xaxis  bar linewidth 1.0
@    xaxis  label "Stalk formation, \xx\f{}\sch"
@    xaxis  label layout para
@    xaxis  label place auto
@    xaxis  label char size 1.000000
@    xaxis  label font 4
@    xaxis  label color 1
@    xaxis  label place normal
@    xaxis  tick on
@    xaxis  tick major 0.2
@    xaxis  tick minor ticks 1
@    xaxis  tick default 6
@    xaxis  tick place rounded true
@    xaxis  tick in
@    xaxis  tick major size 1.000000
@    xaxis  tick major color 1
@    xaxis  tick major linewidth 1.0
@    xaxis  tick major linestyle 1
@    xaxis  tick major grid off
@    xaxis  tick minor color 1
@    xaxis  tick minor linewidth 1.0
@    xaxis  tick minor linestyle 1
@    xaxis  tick minor grid off
@    xaxis  tick minor size 0.500000
@    xaxis  ticklabel on
@    xaxis  ticklabel format general
@    xaxis  ticklabel prec 5
@    xaxis  ticklabel formula ""
@    xaxis  ticklabel append ""
@    xaxis  ticklabel prepend ""
@    xaxis  ticklabel angle 0
@    xaxis  ticklabel skip 0
@    xaxis  ticklabel stagger 0
@    xaxis  ticklabel place normal
@    xaxis  ticklabel offset auto
@    xaxis  ticklabel offset 0.000000 , 0.010000
@    xaxis  ticklabel start type auto
@    xaxis  ticklabel start 0.000000
@    xaxis  ticklabel stop type auto
@    xaxis  ticklabel stop 0.000000
@    xaxis  ticklabel char size 1.000000
@    xaxis  ticklabel font 4
@    xaxis  ticklabel color 1
@    xaxis  tick place both
@    xaxis  tick spec type none
@    yaxis  on
@    yaxis  type zero false
@    yaxis  offset 0.000000 , 0.000000
@    yaxis  bar on
@    yaxis  bar color 1
@    yaxis  bar linestyle 1
@    yaxis  bar linewidth 1.0
@    yaxis  label "PMF (kJ/mol)"
@    yaxis  label layout para
@    yaxis  label place auto
@    yaxis  label char size 1.000000
@    yaxis  label font 4
@    yaxis  label color 1
@    yaxis  label place normal
@    yaxis  tick on
@    yaxis  tick major 20
@    yaxis  tick minor ticks 1
@    yaxis  tick default 6
@    yaxis  tick place rounded true
@    yaxis  tick in
@    yaxis  tick major size 1.000000
@    yaxis  tick major color 1
@    yaxis  tick major linewidth 1.0
@    yaxis  tick major linestyle 1
@    yaxis  tick major grid off
@    yaxis  tick minor color 1
@    yaxis  tick minor linewidth 1.0
@    yaxis  tick minor linestyle 1
@    yaxis  tick minor grid off
@    yaxis  tick minor size 0.500000
@    yaxis  ticklabel on
@    yaxis  ticklabel format general
@    yaxis  ticklabel prec 5
@    yaxis  ticklabel formula ""
@    yaxis  ticklabel append ""
@    yaxis  ticklabel prepend ""
@    yaxis  ticklabel angle 0
@    yaxis  ticklabel skip 0
@    yaxis  ticklabel stagger 0
@    yaxis  ticklabel place normal
@    yaxis  ticklabel offset auto
@    yaxis  ticklabel offset 0.000000 , 0.010000
@    yaxis  ticklabel start type auto
@    yaxis  ticklabel start 0.000000
@    yaxis  ticklabel stop type auto
@    yaxis  ticklabel stop 0.000000
@    yaxis  ticklabel char size 1.000000
@    yaxis  ticklabel font 4
@    yaxis  ticklabel color 1
@    yaxis  tick place both
@    yaxis  tick spec type none
@    altxaxis  off
@    altyaxis  off
@    legend on
@    legend loctype view
@    legend 0.45, 1.2
@    legend box color 1
@    legend box pattern 1
@    legend box linewidth 1.0
@    legend box linestyle 1
@    legend box fill color 0
@    legend box fill pattern 0
@    legend font 4
@    legend char size 1.000000
@    legend color 1
@    legend length 4
@    legend vgap 1
@    legend hgap 1
@    legend invert false
@    frame type 0
@    frame linestyle 1
@    frame linewidth 2.0
@    frame color 1
@    frame pattern 1
@    frame background color 0
@    frame background pattern 0
@    s0 hidden false
@    s0 type xy
@    s0 symbol 0
@    s0 symbol size 1.000000
@    s0 symbol color 63
@    s0 symbol pattern 1
@    s0 symbol fill color 63
@    s0 symbol fill pattern 0
@    s0 symbol linewidth 1.0
@    s0 symbol linestyle 1
@    s0 symbol char 65
@    s0 symbol char font 4
@    s0 symbol skip 0
@    s0 line type 1
@    s0 line linestyle 1
@    s0 line linewidth 2.0
@    s0 line color 63
@    s0 line pattern 1
@    s0 baseline type 0
@    s0 baseline off
@    s0 dropline off
@    s0 fill type 0
@    s0 fill rule 0
@    s0 fill color 1
@    s0 fill pattern 1
@    s0 avalue off
@    s0 avalue type 2
@    s0 avalue char size 1.000000
@    s0 avalue font 4
@    s0 avalue color 1
@    s0 avalue rot 0
@    s0 avalue format general
@    s0 avalue prec 3
@    s0 avalue prepend ""
@    s0 avalue append ""
@    s0 avalue offset 0.000000 , 0.000000
@    s0 errorbar on
@    s0 errorbar place both
@    s0 errorbar color 63
@    s0 errorbar pattern 1
@    s0 errorbar size 1.000000
@    s0 errorbar linewidth 1.0
@    s0 errorbar linestyle 1
@    s0 errorbar riser linewidth 1.0
@    s0 errorbar riser linestyle 1
@    s0 errorbar riser clip off
@    s0 errorbar riser clip length 0.100000
@    s0 comment "pmfs.agr"
@    s0 legend  ""
@    s1 hidden false
@    s1 type xy
@    s1 symbol 0
@    s1 symbol size 1.000000
@    s1 symbol color 65
@    s1 symbol pattern 1
@    s1 symbol fill color 65
@    s1 symbol fill pattern 0
@    s1 symbol linewidth 1.0
@    s1 symbol linestyle 1
@    s1 symbol char 65
@    s1 symbol char font 4
@    s1 symbol skip 0
@    s1 line type 1
@    s1 line linestyle 1
@    s1 line linewidth 2.0
@    s1 line color 65
@    s1 line pattern 1
@    s1 baseline type 0
@    s1 baseline off
@    s1 dropline off
@    s1 fill type 0
@    s1 fill rule 0
@    s1 fill color 1
@    s1 fill pattern 1
@    s1 avalue off
@    s1 avalue type 2
@    s1 avalue char size 1.000000
@    s1 avalue font 4
@    s1 avalue color 1
@    s1 avalue rot 0
@    s1 avalue format general
@    s1 avalue prec 3
@    s1 avalue prepend ""
@    s1 avalue append ""
@    s1 avalue offset 0.000000 , 0.000000
@    s1 errorbar on
@    s1 errorbar place both
@    s1 errorbar color 65
@    s1 errorbar pattern 1
@    s1 errorbar size 1.000000
@    s1 errorbar linewidth 1.0
@    s1 errorbar linestyle 1
@    s1 errorbar riser linewidth 1.0
@    s1 errorbar riser linestyle 1
@    s1 errorbar riser clip off
@    s1 errorbar riser clip length 0.100000
@    s1 comment "pmfs.agr"
@    s1 legend  ""
@    s2 hidden false
@    s2 type xy
@    s2 symbol 0
@    s2 symbol size 1.000000
@    s2 symbol color 67
@    s2 symbol pattern 1
@    s2 symbol fill color 67
@    s2 symbol fill pattern 0
@    s2 symbol linewidth 1.0
@    s2 symbol linestyle 1
@    s2 symbol char 65
@    s2 symbol char font 4
@    s2 symbol skip 0
@    s2 line type 1
@    s2 line linestyle 1
@    s2 line linewidth 2.0
@    s2 line color 67
@    s2 line pattern 1
@    s2 baseline type 0
@    s2 baseline off
@    s2 dropline off
@    s2 fill type 0
@    s2 fill rule 0
@    s2 fill color 1
@    s2 fill pattern 1
@    s2 avalue off
@    s2 avalue type 2
@    s2 avalue char size 1.000000
@    s2 avalue font 4
@    s2 avalue color 1
@    s2 avalue rot 0
@    s2 avalue format general
@    s2 avalue prec 3
@    s2 avalue prepend ""
@    s2 avalue append ""
@    s2 avalue offset 0.000000 , 0.000000
@    s2 errorbar on
@    s2 errorbar place both
@    s2 errorbar color 67
@    s2 errorbar pattern 1
@    s2 errorbar size 1.000000
@    s2 errorbar linewidth 1.0
@    s2 errorbar linestyle 1
@    s2 errorbar riser linewidth 1.0
@    s2 errorbar riser linestyle 1
@    s2 errorbar riser clip off
@    s2 errorbar riser clip length 0.100000
@    s2 comment "pmfs.agr"
@    s2 legend  ""
@    s3 hidden false
@    s3 type xy
@    s3 symbol 0
@    s3 symbol size 1.000000
@    s3 symbol color 69
@    s3 symbol pattern 1
@    s3 symbol fill color 69
@    s3 symbol fill pattern 0
@    s3 symbol linewidth 1.0
@    s3 symbol linestyle 1
@    s3 symbol char 65
@    s3 symbol char font 4
@    s3 symbol skip 0
@    s3 line type 1
@    s3 line linestyle 1
@    s3 line linewidth 2.0
@    s3 line color 69
@    s3 line pattern 1
@    s3 baseline type 0
@    s3 baseline off
@    s3 dropline off
@    s3 fill type 0
@    s3 fill rule 0
@    s3 fill color 1
@    s3 fill pattern 1
@    s3 avalue off
@    s3 avalue type 2
@    s3 avalue char size 1.000000
@    s3 avalue font 4
@    s3 avalue color 1
@    s3 avalue rot 0
@    s3 avalue format general
@    s3 avalue prec 3
@    s3 avalue prepend ""
@    s3 avalue append ""
@    s3 avalue offset 0.000000 , 0.000000
@    s3 errorbar on
@    s3 errorbar place both
@    s3 errorbar color 69
@    s3 errorbar pattern 1
@    s3 errorbar size 1.000000
@    s3 errorbar linewidth 1.0
@    s3 errorbar linestyle 1
@    s3 errorbar riser linewidth 1.0
@    s3 errorbar riser linestyle 1
@    s3 errorbar riser clip off
@    s3 errorbar riser clip length 0.100000
@    s3 comment "pmfs.agr"
@    s3 legend  ""
@    s4 hidden false
@    s4 type xy
@    s4 symbol 0
@    s4 symbol size 1.000000
@    s4 symbol color 70
@    s4 symbol pattern 1
@    s4 symbol fill color 70
@    s4 symbol fill pattern 0
@    s4 symbol linewidth 1.0
@    s4 symbol linestyle 1
@    s4 symbol char 65
@    s4 symbol char font 4
@    s4 symbol skip 0
@    s4 line type 1
@    s4 line linestyle 1
@    s4 line linewidth 2.0
@    s4 line color 70
@    s4 line pattern 1
@    s4 baseline type 0
@    s4 baseline off
@    s4 dropline off
@    s4 fill type 0
@    s4 fill rule 0
@    s4 fill color 1
@    s4 fill pattern 1
@    s4 avalue off
@    s4 avalue type 2
@    s4 avalue char size 1.000000
@    s4 avalue font 4
@    s4 avalue color 1
@    s4 avalue rot 0
@    s4 avalue format general
@    s4 avalue prec 3
@    s4 avalue prepend ""
@    s4 avalue append ""
@    s4 avalue offset 0.000000 , 0.000000
@    s4 errorbar on
@    s4 errorbar place both
@    s4 errorbar color 70
@    s4 errorbar pattern 1
@    s4 errorbar size 1.000000
@    s4 errorbar linewidth 1.0
@    s4 errorbar linestyle 1
@    s4 errorbar riser linewidth 1.0
@    s4 errorbar riser linestyle 1
@    s4 errorbar riser clip off
@    s4 errorbar riser clip length 0.100000
@    s4 comment "pmfs.agr"
@    s4 legend  ""
@g2 on
@g2 hidden false
@g2 type XY
@g2 stacked false
@g2 bar hgap 0.000000
@g2 fixedpoint off
@g2 fixedpoint type 0
@g2 fixedpoint xy 0.000000, 0.000000
@g2 fixedpoint format general general
@g2 fixedpoint prec 6, 6
@with g2
@    world 0.05, -30, 0.99, 80
@    stack world 0, 0, 0, 0
@    znorm 1
@    view 0.541785, 0.531281, 0.970702, 0.950000
@    title ""
@    title font 4
@    title size 1.500000
@    title color 1
@    subtitle ""
@    subtitle font 4
@    subtitle size 1.000000
@    subtitle color 1
@    xaxes scale Normal
@    yaxes scale Normal
@    xaxes invert off
@    yaxes invert off
@    xaxis  on
@    xaxis  type zero false
@    xaxis  offset 0.000000 , 0.000000
@    xaxis  bar on
@    xaxis  bar color 1
@    xaxis  bar linestyle 1
@    xaxis  bar linewidth 1.0
@    xaxis  label ""
@    xaxis  label layout para
@    xaxis  label place auto
@    xaxis  label char size 1.250000
@    xaxis  label font 4
@    xaxis  label color 1
@    xaxis  label place normal
@    xaxis  tick on
@    xaxis  tick major 0.2
@    xaxis  tick minor ticks 1
@    xaxis  tick default 6
@    xaxis  tick place rounded true
@    xaxis  tick in
@    xaxis  tick major size 1.000000
@    xaxis  tick major color 1
@    xaxis  tick major linewidth 1.0
@    xaxis  tick major linestyle 1
@    xaxis  tick major grid off
@    xaxis  tick minor color 1
@    xaxis  tick minor linewidth 1.0
@    xaxis  tick minor linestyle 1
@    xaxis  tick minor grid off
@    xaxis  tick minor size 0.500000
@    xaxis  ticklabel off
@    xaxis  ticklabel format general
@    xaxis  ticklabel prec 5
@    xaxis  ticklabel formula ""
@    xaxis  ticklabel append ""
@    xaxis  ticklabel prepend ""
@    xaxis  ticklabel angle 0
@    xaxis  ticklabel skip 0
@    xaxis  ticklabel stagger 0
@    xaxis  ticklabel place normal
@    xaxis  ticklabel offset auto
@    xaxis  ticklabel offset 0.000000 , 0.010000
@    xaxis  ticklabel start type auto
@    xaxis  ticklabel start 0.000000
@    xaxis  ticklabel stop type auto
@    xaxis  ticklabel stop 0.000000
@    xaxis  ticklabel char size 1.000000
@    xaxis  ticklabel font 4
@    xaxis  ticklabel color 1
@    xaxis  tick place both
@    xaxis  tick spec type none
@    yaxis  on
@    yaxis  type zero false
@    yaxis  offset 0.000000 , 0.000000
@    yaxis  bar on
@    yaxis  bar color 1
@    yaxis  bar linestyle 1
@    yaxis  bar linewidth 1.0
@    yaxis  label ""
@    yaxis  label layout para
@    yaxis  label place auto
@    yaxis  label char size 1.000000
@    yaxis  label font 4
@    yaxis  label color 1
@    yaxis  label place normal
@    yaxis  tick on
@    yaxis  tick major 20
@    yaxis  tick minor ticks 1
@    yaxis  tick default 6
@    yaxis  tick place rounded true
@    yaxis  tick in
@    yaxis  tick major size 1.000000
@    yaxis  tick major color 1
@    yaxis  tick major linewidth 1.0
@    yaxis  tick major linestyle 1
@    yaxis  tick major grid off
@    yaxis  tick minor color 1
@    yaxis  tick minor linewidth 1.0
@    yaxis  tick minor linestyle 1
@    yaxis  tick minor grid off
@    yaxis  tick minor size 0.500000
@    yaxis  ticklabel off
@    yaxis  ticklabel format general
@    yaxis  ticklabel prec 5
@    yaxis  ticklabel formula ""
@    yaxis  ticklabel append ""
@    yaxis  ticklabel prepend ""
@    yaxis  ticklabel angle 0
@    yaxis  ticklabel skip 0
@    yaxis  ticklabel stagger 0
@    yaxis  ticklabel place normal
@    yaxis  ticklabel offset auto
@    yaxis  ticklabel offset 0.000000 , 0.010000
@    yaxis  ticklabel start type auto
@    yaxis  ticklabel start 0.000000
@    yaxis  ticklabel stop type auto
@    yaxis  ticklabel stop 0.000000
@    yaxis  ticklabel char size 1.000000
@    yaxis  ticklabel font 4
@    yaxis  ticklabel color 1
@    yaxis  tick place both
@    yaxis  tick spec type none
@    altxaxis  off
@    altyaxis  off
@    legend on
@    legend loctype view
@    legend 0.57, 0.88
@    legend box color 1
@    legend box pattern 1
@    legend box linewidth 1.0
@    legend box linestyle 0
@    legend box fill color 0
@    legend box fill pattern 0
@    legend font 4
@    legend char size 0.800000
@    legend color 1
@    legend length 3
@    legend vgap 1
@    legend hgap 1
@    legend invert false
@    frame type 0
@    frame linestyle 1
@    frame linewidth 2.0
@    frame color 1
@    frame pattern 1
@    frame background color 0
@    frame background pattern 0
@    s0 hidden false
@    s0 type xy
@    s0 symbol 0
@    s0 symbol size 1.000000
@    s0 symbol color 63
@    s0 symbol pattern 1
@    s0 symbol fill color 63
@    s0 symbol fill pattern 0
@    s0 symbol linewidth 1.0
@    s0 symbol linestyle 1
@    s0 symbol char 65
@    s0 symbol char font 4
@    s0 symbol skip 0
@    s0 line type 1
@    s0 line linestyle 1
@    s0 line linewidth 2.0
@    s0 line color 63
@    s0 line pattern 1
@    s0 baseline type 0
@    s0 baseline off
@    s0 dropline off
@    s0 fill type 0
@    s0 fill rule 0
@    s0 fill color 1
@    s0 fill pattern 1
@    s0 avalue off
@    s0 avalue type 2
@    s0 avalue char size 1.000000
@    s0 avalue font 4
@    s0 avalue color 1
@    s0 avalue rot 0
@    s0 avalue format general
@    s0 avalue prec 3
@    s0 avalue prepend ""
@    s0 avalue append ""
@    s0 avalue offset 0.000000 , 0.000000
@    s0 errorbar on
@    s0 errorbar place both
@    s0 errorbar color 63
@    s0 errorbar pattern 1
@    s0 errorbar size 1.000000
@    s0 errorbar linewidth 1.0
@    s0 errorbar linestyle 1
@    s0 errorbar riser linewidth 1.0
@    s0 errorbar riser linestyle 1
@    s0 errorbar riser clip off
@    s0 errorbar riser clip length 0.100000
@    s0 comment "pmfs.agr"
@    s0 legend  "100:   0"
@    s1 hidden false
@    s1 type xy
@    s1 symbol 0
@    s1 symbol size 1.000000
@    s1 symbol color 64
@    s1 symbol pattern 1
@    s1 symbol fill color 64
@    s1 symbol fill pattern 0
@    s1 symbol linewidth 1.0
@    s1 symbol linestyle 1
@    s1 symbol char 65
@    s1 symbol char font 4
@    s1 symbol skip 0
@    s1 line type 1
@    s1 line linestyle 1
@    s1 line linewidth 2.0
@    s1 line color 64
@    s1 line pattern 1
@    s1 baseline type 0
@    s1 baseline off
@    s1 dropline off
@    s1 fill type 0
@    s1 fill rule 0
@    s1 fill color 1
@    s1 fill pattern 1
@    s1 avalue off
@    s1 avalue type 2
@    s1 avalue char size 1.000000
@    s1 avalue font 4
@    s1 avalue color 1
@    s1 avalue rot 0
@    s1 avalue format general
@    s1 avalue prec 3
@    s1 avalue prepend ""
@    s1 avalue append ""
@    s1 avalue offset 0.000000 , 0.000000
@    s1 errorbar on
@    s1 errorbar place both
@    s1 errorbar color 64
@    s1 errorbar pattern 1
@    s1 errorbar size 1.000000
@    s1 errorbar linewidth 1.0
@    s1 errorbar linestyle 1
@    s1 errorbar riser linewidth 1.0
@    s1 errorbar riser linestyle 1
@    s1 errorbar riser clip off
@    s1 errorbar riser clip length 0.100000
@    s1 comment "pmfs.agr"
@    s1 legend  "  80:  20"
@    s2 hidden false
@    s2 type xy
@    s2 symbol 0
@    s2 symbol size 1.000000
@    s2 symbol color 66
@    s2 symbol pattern 1
@    s2 symbol fill color 66
@    s2 symbol fill pattern 0
@    s2 symbol linewidth 1.0
@    s2 symbol linestyle 1
@    s2 symbol char 65
@    s2 symbol char font 4
@    s2 symbol skip 0
@    s2 line type 1
@    s2 line linestyle 1
@    s2 line linewidth 2.0
@    s2 line color 66
@    s2 line pattern 1
@    s2 baseline type 0
@    s2 baseline off
@    s2 dropline off
@    s2 fill type 0
@    s2 fill rule 0
@    s2 fill color 1
@    s2 fill pattern 1
@    s2 avalue off
@    s2 avalue type 2
@    s2 avalue char size 1.000000
@    s2 avalue font 4
@    s2 avalue color 1
@    s2 avalue rot 0
@    s2 avalue format general
@    s2 avalue prec 3
@    s2 avalue prepend ""
@    s2 avalue append ""
@    s2 avalue offset 0.000000 , 0.000000
@    s2 errorbar on
@    s2 errorbar place both
@    s2 errorbar color 66
@    s2 errorbar pattern 1
@    s2 errorbar size 1.000000
@    s2 errorbar linewidth 1.0
@    s2 errorbar linestyle 1
@    s2 errorbar riser linewidth 1.0
@    s2 errorbar riser linestyle 1
@    s2 errorbar riser clip off
@    s2 errorbar riser clip length 0.100000
@    s2 comment "pmfs.agr"
@    s2 legend  "  60:  40"
@    s3 hidden false
@    s3 type xy
@    s3 symbol 0
@    s3 symbol size 1.000000
@    s3 symbol color 68
@    s3 symbol pattern 1
@    s3 symbol fill color 68
@    s3 symbol fill pattern 0
@    s3 symbol linewidth 1.0
@    s3 symbol linestyle 1
@    s3 symbol char 65
@    s3 symbol char font 4
@    s3 symbol skip 0
@    s3 line type 1
@    s3 line linestyle 1
@    s3 line linewidth 2.0
@    s3 line color 68
@    s3 line pattern 1
@    s3 baseline type 0
@    s3 baseline off
@    s3 dropline off
@    s3 fill type 0
@    s3 fill rule 0
@    s3 fill color 1
@    s3 fill pattern 1
@    s3 avalue off
@    s3 avalue type 2
@    s3 avalue char size 1.000000
@    s3 avalue font 4
@    s3 avalue color 1
@    s3 avalue rot 0
@    s3 avalue format general
@    s3 avalue prec 3
@    s3 avalue prepend ""
@    s3 avalue append ""
@    s3 avalue offset 0.000000 , 0.000000
@    s3 errorbar on
@    s3 errorbar place both
@    s3 errorbar color 68
@    s3 errorbar pattern 1
@    s3 errorbar size 1.000000
@    s3 errorbar linewidth 1.0
@    s3 errorbar linestyle 1
@    s3 errorbar riser linewidth 1.0
@    s3 errorbar riser linestyle 1
@    s3 errorbar riser clip off
@    s3 errorbar riser clip length 0.100000
@    s3 comment "pmfs.agr"
@    s3 legend  "  40:  60"
@    s4 hidden false
@    s4 type xy
@    s4 symbol 0
@    s4 symbol size 1.000000
@    s4 symbol color 69
@    s4 symbol pattern 1
@    s4 symbol fill color 69
@    s4 symbol fill pattern 0
@    s4 symbol linewidth 1.0
@    s4 symbol linestyle 1
@    s4 symbol char 65
@    s4 symbol char font 4
@    s4 symbol skip 0
@    s4 line type 1
@    s4 line linestyle 1
@    s4 line linewidth 2.0
@    s4 line color 69
@    s4 line pattern 1
@    s4 baseline type 0
@    s4 baseline off
@    s4 dropline off
@    s4 fill type 0
@    s4 fill rule 0
@    s4 fill color 1
@    s4 fill pattern 1
@    s4 avalue off
@    s4 avalue type 2
@    s4 avalue char size 1.000000
@    s4 avalue font 4
@    s4 avalue color 1
@    s4 avalue rot 0
@    s4 avalue format general
@    s4 avalue prec 3
@    s4 avalue prepend ""
@    s4 avalue append ""
@    s4 avalue offset 0.000000 , 0.000000
@    s4 errorbar on
@    s4 errorbar place both
@    s4 errorbar color 69
@    s4 errorbar pattern 1
@    s4 errorbar size 1.000000
@    s4 errorbar linewidth 1.0
@    s4 errorbar linestyle 1
@    s4 errorbar riser linewidth 1.0
@    s4 errorbar riser linestyle 1
@    s4 errorbar riser clip off
@    s4 errorbar riser clip length 0.100000
@    s4 comment "pmfs.agr"
@    s4 legend  "  20:  80"
@    s5 hidden false
@    s5 type xy
@    s5 symbol 0
@    s5 symbol size 1.000000
@    s5 symbol color 70
@    s5 symbol pattern 1
@    s5 symbol fill color 70
@    s5 symbol fill pattern 0
@    s5 symbol linewidth 1.0
@    s5 symbol linestyle 1
@    s5 symbol char 65
@    s5 symbol char font 4
@    s5 symbol skip 0
@    s5 line type 1
@    s5 line linestyle 1
@    s5 line linewidth 2.0
@    s5 line color 70
@    s5 line pattern 1
@    s5 baseline type 0
@    s5 baseline off
@    s5 dropline off
@    s5 fill type 0
@    s5 fill rule 0
@    s5 fill color 1
@    s5 fill pattern 1
@    s5 avalue off
@    s5 avalue type 2
@    s5 avalue char size 1.000000
@    s5 avalue font 4
@    s5 avalue color 1
@    s5 avalue rot 0
@    s5 avalue format general
@    s5 avalue prec 3
@    s5 avalue prepend ""
@    s5 avalue append ""
@    s5 avalue offset 0.000000 , 0.000000
@    s5 errorbar on
@    s5 errorbar place both
@    s5 errorbar color 70
@    s5 errorbar pattern 1
@    s5 errorbar size 1.000000
@    s5 errorbar linewidth 1.0
@    s5 errorbar linestyle 1
@    s5 errorbar riser linewidth 1.0
@    s5 errorbar riser linestyle 1
@    s5 errorbar riser clip off
@    s5 errorbar riser clip length 0.100000
@    s5 comment "pmfs.agr"
@    s5 legend  "    0:100"
@g3 on
@g3 hidden false
@g3 type XY
@g3 stacked false
@g3 bar hgap 0.000000
@g3 fixedpoint off
@g3 fixedpoint type 0
@g3 fixedpoint xy 0.000000, 0.000000
@g3 fixedpoint format general general
@g3 fixedpoint prec 6, 6
@with g3
@    world 0.05, -30, 0.99, 80
@    stack world 0, 0, 0, 0
@    znorm 1
@    view 0.541785, 0.100000, 0.970702, 0.518719
@    title ""
@    title font 4
@    title size 1.500000
@    title color 1
@    subtitle ""
@    subtitle font 4
@    subtitle size 1.000000
@    subtitle color 1
@    xaxes scale Normal
@    yaxes scale Normal
@    xaxes invert off
@    yaxes invert off
@    xaxis  on
@    xaxis  type zero false
@    xaxis  offset 0.000000 , 0.000000
@    xaxis  bar on
@    xaxis  bar color 1
@    xaxis  bar linestyle 1
@    xaxis  bar linewidth 1.0
@    xaxis  label "Stalk formation, \xx\f{}\sch"
@    xaxis  label layout para
@    xaxis  label place auto
@    xaxis  label char size 1.000000
@    xaxis  label font 4
@    xaxis  label color 1
@    xaxis  label place normal
@    xaxis  tick on
@    xaxis  tick major 0.2
@    xaxis  tick minor ticks 1
@    xaxis  tick default 6
@    xaxis  tick place rounded true
@    xaxis  tick in
@    xaxis  tick major size 1.000000
@    xaxis  tick major color 1
@    xaxis  tick major linewidth 1.0
@    xaxis  tick major linestyle 1
@    xaxis  tick major grid off
@    xaxis  tick minor color 1
@    xaxis  tick minor linewidth 1.0
@    xaxis  tick minor linestyle 1
@    xaxis  tick minor grid off
@    xaxis  tick minor size 0.500000
@    xaxis  ticklabel on
@    xaxis  ticklabel format general
@    xaxis  ticklabel prec 5
@    xaxis  ticklabel formula ""
@    xaxis  ticklabel append ""
@    xaxis  ticklabel prepend ""
@    xaxis  ticklabel angle 0
@    xaxis  ticklabel skip 0
@    xaxis  ticklabel stagger 0
@    xaxis  ticklabel place normal
@    xaxis  ticklabel offset auto
@    xaxis  ticklabel offset 0.000000 , 0.010000
@    xaxis  ticklabel start type auto
@    xaxis  ticklabel start 0.000000
@    xaxis  ticklabel stop type auto
@    xaxis  ticklabel stop 0.000000
@    xaxis  ticklabel char size 1.000000
@    xaxis  ticklabel font 4
@    xaxis  ticklabel color 1
@    xaxis  tick place both
@    xaxis  tick spec type none
@    yaxis  on
@    yaxis  type zero false
@    yaxis  offset 0.000000 , 0.000000
@    yaxis  bar on
@    yaxis  bar color 1
@    yaxis  bar linestyle 1
@    yaxis  bar linewidth 1.0
@    yaxis  label ""
@    yaxis  label layout para
@    yaxis  label place auto
@    yaxis  label char size 1.000000
@    yaxis  label font 4
@    yaxis  label color 1
@    yaxis  label place normal
@    yaxis  tick on
@    yaxis  tick major 20
@    yaxis  tick minor ticks 1
@    yaxis  tick default 6
@    yaxis  tick place rounded true
@    yaxis  tick in
@    yaxis  tick major size 1.000000
@    yaxis  tick major color 1
@    yaxis  tick major linewidth 1.0
@    yaxis  tick major linestyle 1
@    yaxis  tick major grid off
@    yaxis  tick minor color 1
@    yaxis  tick minor linewidth 1.0
@    yaxis  tick minor linestyle 1
@    yaxis  tick minor grid off
@    yaxis  tick minor size 0.500000
@    yaxis  ticklabel off
@    yaxis  ticklabel format general
@    yaxis  ticklabel prec 5
@    yaxis  ticklabel formula ""
@    yaxis  ticklabel append ""
@    yaxis  ticklabel prepend ""
@    yaxis  ticklabel angle 0
@    yaxis  ticklabel skip 0
@    yaxis  ticklabel stagger 0
@    yaxis  ticklabel place normal
@    yaxis  ticklabel offset auto
@    yaxis  ticklabel offset 0.000000 , 0.010000
@    yaxis  ticklabel start type auto
@    yaxis  ticklabel start 0.000000
@    yaxis  ticklabel stop type auto
@    yaxis  ticklabel stop 0.000000
@    yaxis  ticklabel char size 1.000000
@    yaxis  ticklabel font 4
@    yaxis  ticklabel color 1
@    yaxis  tick place both
@    yaxis  tick spec type none
@    altxaxis  off
@    altyaxis  off
@    legend on
@    legend loctype view
@    legend 0.5, 0.8
@    legend box color 1
@    legend box pattern 1
@    legend box linewidth 1.0
@    legend box linestyle 1
@    legend box fill color 0
@    legend box fill pattern 1
@    legend font 4
@    legend char size 1.000000
@    legend color 1
@    legend length 4
@    legend vgap 1
@    legend hgap 1
@    legend invert false
@    frame type 0
@    frame linestyle 1
@    frame linewidth 2.0
@    frame color 1
@    frame pattern 1
@    frame background color 0
@    frame background pattern 0
@    s0 hidden false
@    s0 type xy
@    s0 symbol 0
@    s0 symbol size 1.000000
@    s0 symbol color 63
@    s0 symbol pattern 1
@    s0 symbol fill color 63
@    s0 symbol fill pattern 0
@    s0 symbol linewidth 1.0
@    s0 symbol linestyle 1
@    s0 symbol char 65
@    s0 symbol char font 4
@    s0 symbol skip 0
@    s0 line type 1
@    s0 line linestyle 1
@    s0 line linewidth 2.0
@    s0 line color 63
@    s0 line pattern 1
@    s0 baseline type 0
@    s0 baseline off
@    s0 dropline off
@    s0 fill type 0
@    s0 fill rule 0
@    s0 fill color 1
@    s0 fill pattern 1
@    s0 avalue off
@    s0 avalue type 2
@    s0 avalue char size 1.000000
@    s0 avalue font 4
@    s0 avalue color 1
@    s0 avalue rot 0
@    s0 avalue format general
@    s0 avalue prec 3
@    s0 avalue prepend ""
@    s0 avalue append ""
@    s0 avalue offset 0.000000 , 0.000000
@    s0 errorbar on
@    s0 errorbar place both
@    s0 errorbar color 63
@    s0 errorbar pattern 1
@    s0 errorbar size 1.000000
@    s0 errorbar linewidth 1.0
@    s0 errorbar linestyle 1
@    s0 errorbar riser linewidth 1.0
@    s0 errorbar riser linestyle 1
@    s0 errorbar riser clip off
@    s0 errorbar riser clip length 0.100000
@    s0 comment "pmfs.agr"
@    s0 legend  ""
@    s1 hidden false
@    s1 type xy
@    s1 symbol 0
@    s1 symbol size 1.000000
@    s1 symbol color 4
@    s1 symbol pattern 1
@    s1 symbol fill color 4
@    s1 symbol fill pattern 0
@    s1 symbol linewidth 1.0
@    s1 symbol linestyle 1
@    s1 symbol char 65
@    s1 symbol char font 4
@    s1 symbol skip 0
@    s1 line type 1
@    s1 line linestyle 1
@    s1 line linewidth 2.0
@    s1 line color 4
@    s1 line pattern 1
@    s1 baseline type 0
@    s1 baseline off
@    s1 dropline off
@    s1 fill type 0
@    s1 fill rule 0
@    s1 fill color 1
@    s1 fill pattern 1
@    s1 avalue off
@    s1 avalue type 2
@    s1 avalue char size 1.000000
@    s1 avalue font 4
@    s1 avalue color 1
@    s1 avalue rot 0
@    s1 avalue format general
@    s1 avalue prec 3
@    s1 avalue prepend ""
@    s1 avalue append ""
@    s1 avalue offset 0.000000 , 0.000000
@    s1 errorbar on
@    s1 errorbar place both
@    s1 errorbar color 4
@    s1 errorbar pattern 1
@    s1 errorbar size 1.000000
@    s1 errorbar linewidth 1.0
@    s1 errorbar linestyle 1
@    s1 errorbar riser linewidth 1.0
@    s1 errorbar riser linestyle 1
@    s1 errorbar riser clip off
@    s1 errorbar riser clip length 0.100000
@    s1 comment "pmfs.agr"
@    s1 legend  ""
@    s2 hidden false
@    s2 type xy
@    s2 symbol 0
@    s2 symbol size 1.000000
@    s2 symbol color 66
@    s2 symbol pattern 1
@    s2 symbol fill color 66
@    s2 symbol fill pattern 0
@    s2 symbol linewidth 1.0
@    s2 symbol linestyle 1
@    s2 symbol char 65
@    s2 symbol char font 4
@    s2 symbol skip 0
@    s2 line type 1
@    s2 line linestyle 1
@    s2 line linewidth 2.0
@    s2 line color 66
@    s2 line pattern 1
@    s2 baseline type 0
@    s2 baseline off
@    s2 dropline off
@    s2 fill type 0
@    s2 fill rule 0
@    s2 fill color 1
@    s2 fill pattern 1
@    s2 avalue off
@    s2 avalue type 2
@    s2 avalue char size 1.000000
@    s2 avalue font 4
@    s2 avalue color 1
@    s2 avalue rot 0
@    s2 avalue format general
@    s2 avalue prec 3
@    s2 avalue prepend ""
@    s2 avalue append ""
@    s2 avalue offset 0.000000 , 0.000000
@    s2 errorbar on
@    s2 errorbar place both
@    s2 errorbar color 66
@    s2 errorbar pattern 1
@    s2 errorbar size 1.000000
@    s2 errorbar linewidth 1.0
@    s2 errorbar linestyle 1
@    s2 errorbar riser linewidth 1.0
@    s2 errorbar riser linestyle 1
@    s2 errorbar riser clip off
@    s2 errorbar riser clip length 0.100000
@    s2 comment "pmfs.agr"
@    s2 legend  ""
@    s3 hidden false
@    s3 type xy
@    s3 symbol 0
@    s3 symbol size 1.000000
@    s3 symbol color 68
@    s3 symbol pattern 1
@    s3 symbol fill color 68
@    s3 symbol fill pattern 0
@    s3 symbol linewidth 1.0
@    s3 symbol linestyle 1
@    s3 symbol char 65
@    s3 symbol char font 4
@    s3 symbol skip 0
@    s3 line type 1
@    s3 line linestyle 1
@    s3 line linewidth 2.0
@    s3 line color 68
@    s3 line pattern 1
@    s3 baseline type 0
@    s3 baseline off
@    s3 dropline off
@    s3 fill type 0
@    s3 fill rule 0
@    s3 fill color 1
@    s3 fill pattern 1
@    s3 avalue off
@    s3 avalue type 2
@    s3 avalue char size 1.000000
@    s3 avalue font 4
@    s3 avalue color 1
@    s3 avalue rot 0
@    s3 avalue format general
@    s3 avalue prec 3
@    s3 avalue prepend ""
@    s3 avalue append ""
@    s3 avalue offset 0.000000 , 0.000000
@    s3 errorbar on
@    s3 errorbar place both
@    s3 errorbar color 68
@    s3 errorbar pattern 1
@    s3 errorbar size 1.000000
@    s3 errorbar linewidth 1.0
@    s3 errorbar linestyle 1
@    s3 errorbar riser linewidth 1.0
@    s3 errorbar riser linestyle 1
@    s3 errorbar riser clip off
@    s3 errorbar riser clip length 0.100000
@    s3 comment "pmfs.agr"
@    s3 legend  ""
@    s4 hidden false
@    s4 type xy
@    s4 symbol 0
@    s4 symbol size 1.000000
@    s4 symbol color 69
@    s4 symbol pattern 1
@    s4 symbol fill color 69
@    s4 symbol fill pattern 0
@    s4 symbol linewidth 1.0
@    s4 symbol linestyle 1
@    s4 symbol char 65
@    s4 symbol char font 4
@    s4 symbol skip 0
@    s4 line type 1
@    s4 line linestyle 1
@    s4 line linewidth 2.0
@    s4 line color 69
@    s4 line pattern 1
@    s4 baseline type 0
@    s4 baseline off
@    s4 dropline off
@    s4 fill type 0
@    s4 fill rule 0
@    s4 fill color 1
@    s4 fill pattern 1
@    s4 avalue off
@    s4 avalue type 2
@    s4 avalue char size 1.000000
@    s4 avalue font 4
@    s4 avalue color 1
@    s4 avalue rot 0
@    s4 avalue format general
@    s4 avalue prec 3
@    s4 avalue prepend ""
@    s4 avalue append ""
@    s4 avalue offset 0.000000 , 0.000000
@    s4 errorbar on
@    s4 errorbar place both
@    s4 errorbar color 69
@    s4 errorbar pattern 1
@    s4 errorbar size 1.000000
@    s4 errorbar linewidth 1.0
@    s4 errorbar linestyle 1
@    s4 errorbar riser linewidth 1.0
@    s4 errorbar riser linestyle 1
@    s4 errorbar riser clip off
@    s4 errorbar riser clip length 0.100000
@    s4 comment "pmfs.agr"
@    s4 legend  ""
@    s5 hidden false
@    s5 type xy
@    s5 symbol 0
@    s5 symbol size 1.000000
@    s5 symbol color 70
@    s5 symbol pattern 1
@    s5 symbol fill color 70
@    s5 symbol fill pattern 0
@    s5 symbol linewidth 1.0
@    s5 symbol linestyle 1
@    s5 symbol char 65
@    s5 symbol char font 4
@    s5 symbol skip 0
@    s5 line type 1
@    s5 line linestyle 1
@    s5 line linewidth 2.0
@    s5 line color 70
@    s5 line pattern 1
@    s5 baseline type 0
@    s5 baseline off
@    s5 dropline off
@    s5 fill type 0
@    s5 fill rule 0
@    s5 fill color 1
@    s5 fill pattern 1
@    s5 avalue off
@    s5 avalue type 2
@    s5 avalue char size 1.000000
@    s5 avalue font 4
@    s5 avalue color 1
@    s5 avalue rot 0
@    s5 avalue format general
@    s5 avalue prec 3
@    s5 avalue prepend ""
@    s5 avalue append ""
@    s5 avalue offset 0.000000 , 0.000000
@    s5 errorbar on
@    s5 errorbar place both
@    s5 errorbar color 70
@    s5 errorbar pattern 1
@    s5 errorbar size 1.000000
@    s5 errorbar linewidth 1.0
@    s5 errorbar linestyle 1
@    s5 errorbar riser linewidth 1.0
@    s5 errorbar riser linestyle 1
@    s5 errorbar riser clip off
@    s5 errorbar riser clip length 0.100000
@    s5 comment "pmfs3x2.agr"
@    s5 legend  ""
@g4 on
@g4 hidden false
@g4 type XY
@g4 stacked false
@g4 bar hgap 0.000000
@g4 fixedpoint off
@g4 fixedpoint type 0
@g4 fixedpoint xy 0.000000, 0.000000
@g4 fixedpoint format general general
@g4 fixedpoint prec 6, 6
@with g4
@    world 0.05, -30, 0.99, 80
@    stack world 0, 0, 0, 0
@    znorm 1
@    view 0.983569, 0.531281, 1.412486, 0.950000
@    title ""
@    title font 4
@    title size 1.500000
@    title color 1
@    subtitle ""
@    subtitle font 4
@    subtitle size 1.000000
@    subtitle color 1
@    xaxes scale Normal
@    yaxes scale Normal
@    xaxes invert off
@    yaxes invert off
@    xaxis  on
@    xaxis  type zero false
@    xaxis  offset 0.000000 , 0.000000
@    xaxis  bar on
@    xaxis  bar color 1
@    xaxis  bar linestyle 1
@    xaxis  bar linewidth 1.0
@    xaxis  label ""
@    xaxis  label layout para
@    xaxis  label place auto
@    xaxis  label char size 1.250000
@    xaxis  label font 4
@    xaxis  label color 1
@    xaxis  label place normal
@    xaxis  tick on
@    xaxis  tick major 0.2
@    xaxis  tick minor ticks 1
@    xaxis  tick default 6
@    xaxis  tick place rounded true
@    xaxis  tick in
@    xaxis  tick major size 1.000000
@    xaxis  tick major color 1
@    xaxis  tick major linewidth 1.0
@    xaxis  tick major linestyle 1
@    xaxis  tick major grid off
@    xaxis  tick minor color 1
@    xaxis  tick minor linewidth 1.0
@    xaxis  tick minor linestyle 1
@    xaxis  tick minor grid off
@    xaxis  tick minor size 0.500000
@    xaxis  ticklabel off
@    xaxis  ticklabel format general
@    xaxis  ticklabel prec 5
@    xaxis  ticklabel formula ""
@    xaxis  ticklabel append ""
@    xaxis  ticklabel prepend ""
@    xaxis  ticklabel angle 0
@    xaxis  ticklabel skip 0
@    xaxis  ticklabel stagger 0
@    xaxis  ticklabel place normal
@    xaxis  ticklabel offset auto
@    xaxis  ticklabel offset 0.000000 , 0.010000
@    xaxis  ticklabel start type auto
@    xaxis  ticklabel start 0.000000
@    xaxis  ticklabel stop type auto
@    xaxis  ticklabel stop 0.000000
@    xaxis  ticklabel char size 1.000000
@    xaxis  ticklabel font 4
@    xaxis  ticklabel color 1
@    xaxis  tick place both
@    xaxis  tick spec type none
@    yaxis  on
@    yaxis  type zero false
@    yaxis  offset 0.000000 , 0.000000
@    yaxis  bar on
@    yaxis  bar color 1
@    yaxis  bar linestyle 1
@    yaxis  bar linewidth 1.0
@    yaxis  label ""
@    yaxis  label layout para
@    yaxis  label place auto
@    yaxis  label char size 1.000000
@    yaxis  label font 4
@    yaxis  label color 1
@    yaxis  label place normal
@    yaxis  tick on
@    yaxis  tick major 20
@    yaxis  tick minor ticks 1
@    yaxis  tick default 6
@    yaxis  tick place rounded true
@    yaxis  tick in
@    yaxis  tick major size 1.000000
@    yaxis  tick major color 1
@    yaxis  tick major linewidth 1.0
@    yaxis  tick major linestyle 1
@    yaxis  tick major grid off
@    yaxis  tick minor color 1
@    yaxis  tick minor linewidth 1.0
@    yaxis  tick minor linestyle 1
@    yaxis  tick minor grid off
@    yaxis  tick minor size 0.500000
@    yaxis  ticklabel off
@    yaxis  ticklabel format general
@    yaxis  ticklabel prec 5
@    yaxis  ticklabel formula ""
@    yaxis  ticklabel append ""
@    yaxis  ticklabel prepend ""
@    yaxis  ticklabel angle 0
@    yaxis  ticklabel skip 0
@    yaxis  ticklabel stagger 0
@    yaxis  ticklabel place normal
@    yaxis  ticklabel offset auto
@    yaxis  ticklabel offset 0.000000 , 0.010000
@    yaxis  ticklabel start type auto
@    yaxis  ticklabel start 0.000000
@    yaxis  ticklabel stop type auto
@    yaxis  ticklabel stop 0.000000
@    yaxis  ticklabel char size 1.000000
@    yaxis  ticklabel font 4
@    yaxis  ticklabel color 1
@    yaxis  tick place both
@    yaxis  tick spec type none
@    altxaxis  off
@    altyaxis  off
@    legend on
@    legend loctype view
@    legend 1, 0.88
@    legend box color 1
@    legend box pattern 1
@    legend box linewidth 1.0
@    legend box linestyle 0
@    legend box fill color 0
@    legend box fill pattern 1
@    legend font 4
@    legend char size 0.800000
@    legend color 1
@    legend length 3
@    legend vgap 1
@    legend hgap 1
@    legend invert false
@    frame type 0
@    frame linestyle 1
@    frame linewidth 2.0
@    frame color 1
@    frame pattern 1
@    frame background color 0
@    frame background pattern 0
@    s0 hidden false
@    s0 type xy
@    s0 symbol 0
@    s0 symbol size 1.000000
@    s0 symbol color 63
@    s0 symbol pattern 1
@    s0 symbol fill color 63
@    s0 symbol fill pattern 0
@    s0 symbol linewidth 1.0
@    s0 symbol linestyle 1
@    s0 symbol char 65
@    s0 symbol char font 4
@    s0 symbol skip 0
@    s0 line type 1
@    s0 line linestyle 1
@    s0 line linewidth 2.0
@    s0 line color 63
@    s0 line pattern 1
@    s0 baseline type 0
@    s0 baseline off
@    s0 dropline off
@    s0 fill type 0
@    s0 fill rule 0
@    s0 fill color 1
@    s0 fill pattern 1
@    s0 avalue off
@    s0 avalue type 2
@    s0 avalue char size 1.000000
@    s0 avalue font 4
@    s0 avalue color 1
@    s0 avalue rot 0
@    s0 avalue format general
@    s0 avalue prec 3
@    s0 avalue prepend ""
@    s0 avalue append ""
@    s0 avalue offset 0.000000 , 0.000000
@    s0 errorbar on
@    s0 errorbar place both
@    s0 errorbar color 63
@    s0 errorbar pattern 1
@    s0 errorbar size 1.000000
@    s0 errorbar linewidth 1.0
@    s0 errorbar linestyle 1
@    s0 errorbar riser linewidth 1.0
@    s0 errorbar riser linestyle 1
@    s0 errorbar riser clip off
@    s0 errorbar riser clip length 0.100000
@    s0 comment "pmfs3x2.agr"
@    s0 legend  "100:  0"
@    s1 hidden false
@    s1 type xy
@    s1 symbol 0
@    s1 symbol size 1.000000
@    s1 symbol color 65
@    s1 symbol pattern 1
@    s1 symbol fill color 65
@    s1 symbol fill pattern 0
@    s1 symbol linewidth 1.0
@    s1 symbol linestyle 1
@    s1 symbol char 65
@    s1 symbol char font 4
@    s1 symbol skip 0
@    s1 line type 1
@    s1 line linestyle 1
@    s1 line linewidth 2.0
@    s1 line color 65
@    s1 line pattern 1
@    s1 baseline type 0
@    s1 baseline off
@    s1 dropline off
@    s1 fill type 0
@    s1 fill rule 0
@    s1 fill color 1
@    s1 fill pattern 1
@    s1 avalue off
@    s1 avalue type 2
@    s1 avalue char size 1.000000
@    s1 avalue font 4
@    s1 avalue color 1
@    s1 avalue rot 0
@    s1 avalue format general
@    s1 avalue prec 3
@    s1 avalue prepend ""
@    s1 avalue append ""
@    s1 avalue offset 0.000000 , 0.000000
@    s1 errorbar on
@    s1 errorbar place both
@    s1 errorbar color 65
@    s1 errorbar pattern 1
@    s1 errorbar size 1.000000
@    s1 errorbar linewidth 1.0
@    s1 errorbar linestyle 1
@    s1 errorbar riser linewidth 1.0
@    s1 errorbar riser linestyle 1
@    s1 errorbar riser clip off
@    s1 errorbar riser clip length 0.100000
@    s1 comment "pmfs3x2.agr"
@    s1 legend  "  80:20"
@    s2 hidden false
@    s2 type xy
@    s2 symbol 0
@    s2 symbol size 1.000000
@    s2 symbol color 66
@    s2 symbol pattern 1
@    s2 symbol fill color 66
@    s2 symbol fill pattern 0
@    s2 symbol linewidth 1.0
@    s2 symbol linestyle 1
@    s2 symbol char 65
@    s2 symbol char font 4
@    s2 symbol skip 0
@    s2 line type 1
@    s2 line linestyle 1
@    s2 line linewidth 2.0
@    s2 line color 66
@    s2 line pattern 1
@    s2 baseline type 0
@    s2 baseline off
@    s2 dropline off
@    s2 fill type 0
@    s2 fill rule 0
@    s2 fill color 1
@    s2 fill pattern 1
@    s2 avalue off
@    s2 avalue type 2
@    s2 avalue char size 1.000000
@    s2 avalue font 4
@    s2 avalue color 1
@    s2 avalue rot 0
@    s2 avalue format general
@    s2 avalue prec 3
@    s2 avalue prepend ""
@    s2 avalue append ""
@    s2 avalue offset 0.000000 , 0.000000
@    s2 errorbar on
@    s2 errorbar place both
@    s2 errorbar color 66
@    s2 errorbar pattern 1
@    s2 errorbar size 1.000000
@    s2 errorbar linewidth 1.0
@    s2 errorbar linestyle 1
@    s2 errorbar riser linewidth 1.0
@    s2 errorbar riser linestyle 1
@    s2 errorbar riser clip off
@    s2 errorbar riser clip length 0.100000
@    s2 comment "pmfs3x2.agr"
@    s2 legend  "  60:40"
@    s3 hidden false
@    s3 type xy
@    s3 symbol 0
@    s3 symbol size 1.000000
@    s3 symbol color 68
@    s3 symbol pattern 1
@    s3 symbol fill color 68
@    s3 symbol fill pattern 0
@    s3 symbol linewidth 1.0
@    s3 symbol linestyle 1
@    s3 symbol char 65
@    s3 symbol char font 4
@    s3 symbol skip 0
@    s3 line type 1
@    s3 line linestyle 1
@    s3 line linewidth 2.0
@    s3 line color 68
@    s3 line pattern 1
@    s3 baseline type 0
@    s3 baseline off
@    s3 dropline off
@    s3 fill type 0
@    s3 fill rule 0
@    s3 fill color 1
@    s3 fill pattern 1
@    s3 avalue off
@    s3 avalue type 2
@    s3 avalue char size 1.000000
@    s3 avalue font 4
@    s3 avalue color 1
@    s3 avalue rot 0
@    s3 avalue format general
@    s3 avalue prec 3
@    s3 avalue prepend ""
@    s3 avalue append ""
@    s3 avalue offset 0.000000 , 0.000000
@    s3 errorbar on
@    s3 errorbar place both
@    s3 errorbar color 68
@    s3 errorbar pattern 1
@    s3 errorbar size 1.000000
@    s3 errorbar linewidth 1.0
@    s3 errorbar linestyle 1
@    s3 errorbar riser linewidth 1.0
@    s3 errorbar riser linestyle 1
@    s3 errorbar riser clip off
@    s3 errorbar riser clip length 0.100000
@    s3 comment "pmfs3x2.agr"
@    s3 legend  "  40:60"
@    s4 hidden false
@    s4 type xy
@    s4 symbol 0
@    s4 symbol size 1.000000
@    s4 symbol color 69
@    s4 symbol pattern 1
@    s4 symbol fill color 69
@    s4 symbol fill pattern 0
@    s4 symbol linewidth 1.0
@    s4 symbol linestyle 1
@    s4 symbol char 65
@    s4 symbol char font 4
@    s4 symbol skip 0
@    s4 line type 1
@    s4 line linestyle 1
@    s4 line linewidth 2.0
@    s4 line color 69
@    s4 line pattern 1
@    s4 baseline type 0
@    s4 baseline off
@    s4 dropline off
@    s4 fill type 0
@    s4 fill rule 0
@    s4 fill color 1
@    s4 fill pattern 1
@    s4 avalue off
@    s4 avalue type 2
@    s4 avalue char size 1.000000
@    s4 avalue font 4
@    s4 avalue color 1
@    s4 avalue rot 0
@    s4 avalue format general
@    s4 avalue prec 3
@    s4 avalue prepend ""
@    s4 avalue append ""
@    s4 avalue offset 0.000000 , 0.000000
@    s4 errorbar on
@    s4 errorbar place both
@    s4 errorbar color 69
@    s4 errorbar pattern 1
@    s4 errorbar size 1.000000
@    s4 errorbar linewidth 1.0
@    s4 errorbar linestyle 1
@    s4 errorbar riser linewidth 1.0
@    s4 errorbar riser linestyle 1
@    s4 errorbar riser clip off
@    s4 errorbar riser clip length 0.100000
@    s4 comment "pmfs3x2.agr"
@    s4 legend  "  20:80"
@g5 on
@g5 hidden false
@g5 type XY
@g5 stacked false
@g5 bar hgap 0.000000
@g5 fixedpoint off
@g5 fixedpoint type 0
@g5 fixedpoint xy 0.000000, 0.000000
@g5 fixedpoint format general general
@g5 fixedpoint prec 6, 6
@with g5
@    world 0.05, -30, 0.99, 80
@    stack world 0, 0, 0, 0
@    znorm 1
@    view 0.983569, 0.100000, 1.412486, 0.518719
@    title ""
@    title font 4
@    title size 1.500000
@    title color 1
@    subtitle ""
@    subtitle font 4
@    subtitle size 1.000000
@    subtitle color 1
@    xaxes scale Normal
@    yaxes scale Normal
@    xaxes invert off
@    yaxes invert off
@    xaxis  on
@    xaxis  type zero false
@    xaxis  offset 0.000000 , 0.000000
@    xaxis  bar on
@    xaxis  bar color 1
@    xaxis  bar linestyle 1
@    xaxis  bar linewidth 1.0
@    xaxis  label "Stalk formation, \xx\f{}\sch"
@    xaxis  label layout para
@    xaxis  label place auto
@    xaxis  label char size 1.000000
@    xaxis  label font 4
@    xaxis  label color 1
@    xaxis  label place normal
@    xaxis  tick on
@    xaxis  tick major 0.2
@    xaxis  tick minor ticks 1
@    xaxis  tick default 6
@    xaxis  tick place rounded true
@    xaxis  tick in
@    xaxis  tick major size 1.000000
@    xaxis  tick major color 1
@    xaxis  tick major linewidth 1.0
@    xaxis  tick major linestyle 1
@    xaxis  tick major grid off
@    xaxis  tick minor color 1
@    xaxis  tick minor linewidth 1.0
@    xaxis  tick minor linestyle 1
@    xaxis  tick minor grid off
@    xaxis  tick minor size 0.500000
@    xaxis  ticklabel on
@    xaxis  ticklabel format general
@    xaxis  ticklabel prec 5
@    xaxis  ticklabel formula ""
@    xaxis  ticklabel append ""
@    xaxis  ticklabel prepend ""
@    xaxis  ticklabel angle 0
@    xaxis  ticklabel skip 0
@    xaxis  ticklabel stagger 0
@    xaxis  ticklabel place normal
@    xaxis  ticklabel offset auto
@    xaxis  ticklabel offset 0.000000 , 0.010000
@    xaxis  ticklabel start type auto
@    xaxis  ticklabel start 0.000000
@    xaxis  ticklabel stop type auto
@    xaxis  ticklabel stop 0.000000
@    xaxis  ticklabel char size 1.000000
@    xaxis  ticklabel font 4
@    xaxis  ticklabel color 1
@    xaxis  tick place both
@    xaxis  tick spec type none
@    yaxis  on
@    yaxis  type zero false
@    yaxis  offset 0.000000 , 0.000000
@    yaxis  bar on
@    yaxis  bar color 1
@    yaxis  bar linestyle 1
@    yaxis  bar linewidth 1.0
@    yaxis  label ""
@    yaxis  label layout para
@    yaxis  label place auto
@    yaxis  label char size 1.000000
@    yaxis  label font 4
@    yaxis  label color 1
@    yaxis  label place normal
@    yaxis  tick on
@    yaxis  tick major 20
@    yaxis  tick minor ticks 1
@    yaxis  tick default 6
@    yaxis  tick place rounded true
@    yaxis  tick in
@    yaxis  tick major size 1.000000
@    yaxis  tick major color 1
@    yaxis  tick major linewidth 1.0
@    yaxis  tick major linestyle 1
@    yaxis  tick major grid off
@    yaxis  tick minor color 1
@    yaxis  tick minor linewidth 1.0
@    yaxis  tick minor linestyle 1
@    yaxis  tick minor grid off
@    yaxis  tick minor size 0.500000
@    yaxis  ticklabel off
@    yaxis  ticklabel format general
@    yaxis  ticklabel prec 5
@    yaxis  ticklabel formula ""
@    yaxis  ticklabel append ""
@    yaxis  ticklabel prepend ""
@    yaxis  ticklabel angle 0
@    yaxis  ticklabel skip 0
@    yaxis  ticklabel stagger 0
@    yaxis  ticklabel place normal
@    yaxis  ticklabel offset auto
@    yaxis  ticklabel offset 0.000000 , 0.010000
@    yaxis  ticklabel start type auto
@    yaxis  ticklabel start 0.000000
@    yaxis  ticklabel stop type auto
@    yaxis  ticklabel stop 0.000000
@    yaxis  ticklabel char size 1.000000
@    yaxis  ticklabel font 4
@    yaxis  ticklabel color 1
@    yaxis  tick place both
@    yaxis  tick spec type none
@    altxaxis  off
@    altyaxis  off
@    legend on
@    legend loctype view
@    legend 0.5, 0.8
@    legend box color 1
@    legend box pattern 1
@    legend box linewidth 1.0
@    legend box linestyle 1
@    legend box fill color 0
@    legend box fill pattern 1
@    legend font 4
@    legend char size 1.000000
@    legend color 1
@    legend length 4
@    legend vgap 1
@    legend hgap 1
@    legend invert false
@    frame type 0
@    frame linestyle 1
@    frame linewidth 2.0
@    frame color 1
@    frame pattern 1
@    frame background color 0
@    frame background pattern 0
@    s0 hidden false
@    s0 type xy
@    s0 symbol 0
@    s0 symbol size 1.000000
@    s0 symbol color 63
@    s0 symbol pattern 1
@    s0 symbol fill color 63
@    s0 symbol fill pattern 0
@    s0 symbol linewidth 1.0
@    s0 symbol linestyle 1
@    s0 symbol char 65
@    s0 symbol char font 4
@    s0 symbol skip 0
@    s0 line type 1
@    s0 line linestyle 1
@    s0 line linewidth 2.0
@    s0 line color 63
@    s0 line pattern 1
@    s0 baseline type 0
@    s0 baseline off
@    s0 dropline off
@    s0 fill type 0
@    s0 fill rule 0
@    s0 fill color 1
@    s0 fill pattern 1
@    s0 avalue off
@    s0 avalue type 2
@    s0 avalue char size 1.000000
@    s0 avalue font 4
@    s0 avalue color 1
@    s0 avalue rot 0
@    s0 avalue format general
@    s0 avalue prec 3
@    s0 avalue prepend ""
@    s0 avalue append ""
@    s0 avalue offset 0.000000 , 0.000000
@    s0 errorbar on
@    s0 errorbar place both
@    s0 errorbar color 63
@    s0 errorbar pattern 1
@    s0 errorbar size 1.000000
@    s0 errorbar linewidth 1.0
@    s0 errorbar linestyle 1
@    s0 errorbar riser linewidth 1.0
@    s0 errorbar riser linestyle 1
@    s0 errorbar riser clip off
@    s0 errorbar riser clip length 0.100000
@    s0 comment "pmfs3x2.agr"
@    s0 legend  ""
@    s1 hidden false
@    s1 type xy
@    s1 symbol 0
@    s1 symbol size 1.000000
@    s1 symbol color 65
@    s1 symbol pattern 1
@    s1 symbol fill color 65
@    s1 symbol fill pattern 0
@    s1 symbol linewidth 1.0
@    s1 symbol linestyle 1
@    s1 symbol char 65
@    s1 symbol char font 4
@    s1 symbol skip 0
@    s1 line type 1
@    s1 line linestyle 1
@    s1 line linewidth 2.0
@    s1 line color 65
@    s1 line pattern 1
@    s1 baseline type 0
@    s1 baseline off
@    s1 dropline off
@    s1 fill type 0
@    s1 fill rule 0
@    s1 fill color 1
@    s1 fill pattern 1
@    s1 avalue off
@    s1 avalue type 2
@    s1 avalue char size 1.000000
@    s1 avalue font 4
@    s1 avalue color 1
@    s1 avalue rot 0
@    s1 avalue format general
@    s1 avalue prec 3
@    s1 avalue prepend ""
@    s1 avalue append ""
@    s1 avalue offset 0.000000 , 0.000000
@    s1 errorbar on
@    s1 errorbar place both
@    s1 errorbar color 65
@    s1 errorbar pattern 1
@    s1 errorbar size 1.000000
@    s1 errorbar linewidth 1.0
@    s1 errorbar linestyle 1
@    s1 errorbar riser linewidth 1.0
@    s1 errorbar riser linestyle 1
@    s1 errorbar riser clip off
@    s1 errorbar riser clip length 0.100000
@    s1 comment "pmfs3x2.agr"
@    s1 legend  ""
@    s2 hidden false
@    s2 type xy
@    s2 symbol 0
@    s2 symbol size 1.000000
@    s2 symbol color 66
@    s2 symbol pattern 1
@    s2 symbol fill color 66
@    s2 symbol fill pattern 0
@    s2 symbol linewidth 1.0
@    s2 symbol linestyle 1
@    s2 symbol char 65
@    s2 symbol char font 4
@    s2 symbol skip 0
@    s2 line type 1
@    s2 line linestyle 1
@    s2 line linewidth 2.0
@    s2 line color 66
@    s2 line pattern 1
@    s2 baseline type 0
@    s2 baseline off
@    s2 dropline off
@    s2 fill type 0
@    s2 fill rule 0
@    s2 fill color 1
@    s2 fill pattern 1
@    s2 avalue off
@    s2 avalue type 2
@    s2 avalue char size 1.000000
@    s2 avalue font 4
@    s2 avalue color 1
@    s2 avalue rot 0
@    s2 avalue format general
@    s2 avalue prec 3
@    s2 avalue prepend ""
@    s2 avalue append ""
@    s2 avalue offset 0.000000 , 0.000000
@    s2 errorbar on
@    s2 errorbar place both
@    s2 errorbar color 66
@    s2 errorbar pattern 1
@    s2 errorbar size 1.000000
@    s2 errorbar linewidth 1.0
@    s2 errorbar linestyle 1
@    s2 errorbar riser linewidth 1.0
@    s2 errorbar riser linestyle 1
@    s2 errorbar riser clip off
@    s2 errorbar riser clip length 0.100000
@    s2 comment "pmfs3x2.agr"
@    s2 legend  ""
@    s3 hidden false
@    s3 type xy
@    s3 symbol 0
@    s3 symbol size 1.000000
@    s3 symbol color 68
@    s3 symbol pattern 1
@    s3 symbol fill color 68
@    s3 symbol fill pattern 0
@    s3 symbol linewidth 1.0
@    s3 symbol linestyle 1
@    s3 symbol char 65
@    s3 symbol char font 4
@    s3 symbol skip 0
@    s3 line type 1
@    s3 line linestyle 1
@    s3 line linewidth 2.0
@    s3 line color 68
@    s3 line pattern 1
@    s3 baseline type 0
@    s3 baseline off
@    s3 dropline off
@    s3 fill type 0
@    s3 fill rule 0
@    s3 fill color 1
@    s3 fill pattern 1
@    s3 avalue off
@    s3 avalue type 2
@    s3 avalue char size 1.000000
@    s3 avalue font 4
@    s3 avalue color 1
@    s3 avalue rot 0
@    s3 avalue format general
@    s3 avalue prec 3
@    s3 avalue prepend ""
@    s3 avalue append ""
@    s3 avalue offset 0.000000 , 0.000000
@    s3 errorbar on
@    s3 errorbar place both
@    s3 errorbar color 68
@    s3 errorbar pattern 1
@    s3 errorbar size 1.000000
@    s3 errorbar linewidth 1.0
@    s3 errorbar linestyle 1
@    s3 errorbar riser linewidth 1.0
@    s3 errorbar riser linestyle 1
@    s3 errorbar riser clip off
@    s3 errorbar riser clip length 0.100000
@    s3 comment "pmfs3x2.agr"
@    s3 legend  ""
@    s4 hidden false
@    s4 type xy
@    s4 symbol 0
@    s4 symbol size 1.000000
@    s4 symbol color 69
@    s4 symbol pattern 1
@    s4 symbol fill color 69
@    s4 symbol fill pattern 0
@    s4 symbol linewidth 1.0
@    s4 symbol linestyle 1
@    s4 symbol char 65
@    s4 symbol char font 4
@    s4 symbol skip 0
@    s4 line type 1
@    s4 line linestyle 1
@    s4 line linewidth 2.0
@    s4 line color 69
@    s4 line pattern 1
@    s4 baseline type 0
@    s4 baseline off
@    s4 dropline off
@    s4 fill type 0
@    s4 fill rule 0
@    s4 fill color 1
@    s4 fill pattern 1
@    s4 avalue off
@    s4 avalue type 2
@    s4 avalue char size 1.000000
@    s4 avalue font 4
@    s4 avalue color 1
@    s4 avalue rot 0
@    s4 avalue format general
@    s4 avalue prec 3
@    s4 avalue prepend ""
@    s4 avalue append ""
@    s4 avalue offset 0.000000 , 0.000000
@    s4 errorbar on
@    s4 errorbar place both
@    s4 errorbar color 69
@    s4 errorbar pattern 1
@    s4 errorbar size 1.000000
@    s4 errorbar linewidth 1.0
@    s4 errorbar linestyle 1
@    s4 errorbar riser linewidth 1.0
@    s4 errorbar riser linestyle 1
@    s4 errorbar riser clip off
@    s4 errorbar riser clip length 0.100000
@    s4 comment "pmfs3x2.agr"
@    s4 legend  ""
@g6 on
@g6 hidden false
@g6 type XY
@g6 stacked false
@g6 bar hgap 0.000000
@g6 fixedpoint off
@g6 fixedpoint type 0
@g6 fixedpoint xy 0.000000, 0.000000
@g6 fixedpoint format general general
@g6 fixedpoint prec 6, 6
@with g6
@    world 0.05, -30, 0.99, 80
@    stack world 0, 0, 0, 0
@    znorm 1
@    view 1.425354, 0.531281, 1.854271, 0.950000
@    title ""
@    title font 4
@    title size 1.500000
@    title color 1
@    subtitle ""
@    subtitle font 4
@    subtitle size 1.000000
@    subtitle color 1
@    xaxes scale Normal
@    yaxes scale Normal
@    xaxes invert off
@    yaxes invert off
@    xaxis  on
@    xaxis  type zero false
@    xaxis  offset 0.000000 , 0.000000
@    xaxis  bar on
@    xaxis  bar color 1
@    xaxis  bar linestyle 1
@    xaxis  bar linewidth 1.0
@    xaxis  label ""
@    xaxis  label layout para
@    xaxis  label place auto
@    xaxis  label char size 1.250000
@    xaxis  label font 4
@    xaxis  label color 1
@    xaxis  label place normal
@    xaxis  tick on
@    xaxis  tick major 0.2
@    xaxis  tick minor ticks 1
@    xaxis  tick default 6
@    xaxis  tick place rounded true
@    xaxis  tick in
@    xaxis  tick major size 1.000000
@    xaxis  tick major color 1
@    xaxis  tick major linewidth 1.0
@    xaxis  tick major linestyle 1
@    xaxis  tick major grid off
@    xaxis  tick minor color 1
@    xaxis  tick minor linewidth 1.0
@    xaxis  tick minor linestyle 1
@    xaxis  tick minor grid off
@    xaxis  tick minor size 0.500000
@    xaxis  ticklabel off
@    xaxis  ticklabel format general
@    xaxis  ticklabel prec 5
@    xaxis  ticklabel formula ""
@    xaxis  ticklabel append ""
@    xaxis  ticklabel prepend ""
@    xaxis  ticklabel angle 0
@    xaxis  ticklabel skip 0
@    xaxis  ticklabel stagger 0
@    xaxis  ticklabel place normal
@    xaxis  ticklabel offset auto
@    xaxis  ticklabel offset 0.000000 , 0.010000
@    xaxis  ticklabel start type auto
@    xaxis  ticklabel start 0.000000
@    xaxis  ticklabel stop type auto
@    xaxis  ticklabel stop 0.000000
@    xaxis  ticklabel char size 1.000000
@    xaxis  ticklabel font 4
@    xaxis  ticklabel color 1
@    xaxis  tick place both
@    xaxis  tick spec type none
@    yaxis  on
@    yaxis  type zero false
@    yaxis  offset 0.000000 , 0.000000
@    yaxis  bar on
@    yaxis  bar color 1
@    yaxis  bar linestyle 1
@    yaxis  bar linewidth 1.0
@    yaxis  label ""
@    yaxis  label layout para
@    yaxis  label place auto
@    yaxis  label char size 1.000000
@    yaxis  label font 4
@    yaxis  label color 1
@    yaxis  label place normal
@    yaxis  tick on
@    yaxis  tick major 20
@    yaxis  tick minor ticks 1
@    yaxis  tick default 6
@    yaxis  tick place rounded true
@    yaxis  tick in
@    yaxis  tick major size 1.000000
@    yaxis  tick major color 1
@    yaxis  tick major linewidth 1.0
@    yaxis  tick major linestyle 1
@    yaxis  tick major grid off
@    yaxis  tick minor color 1
@    yaxis  tick minor linewidth 1.0
@    yaxis  tick minor linestyle 1
@    yaxis  tick minor grid off
@    yaxis  tick minor size 0.500000
@    yaxis  ticklabel off
@    yaxis  ticklabel format general
@    yaxis  ticklabel prec 5
@    yaxis  ticklabel formula ""
@    yaxis  ticklabel append ""
@    yaxis  ticklabel prepend ""
@    yaxis  ticklabel angle 0
@    yaxis  ticklabel skip 0
@    yaxis  ticklabel stagger 0
@    yaxis  ticklabel place normal
@    yaxis  ticklabel offset auto
@    yaxis  ticklabel offset 0.000000 , 0.010000
@    yaxis  ticklabel start type auto
@    yaxis  ticklabel start 0.000000
@    yaxis  ticklabel stop type auto
@    yaxis  ticklabel stop 0.000000
@    yaxis  ticklabel char size 1.000000
@    yaxis  ticklabel font 4
@    yaxis  ticklabel color 1
@    yaxis  tick place both
@    yaxis  tick spec type none
@    altxaxis  off
@    altyaxis  off
@    legend on
@    legend loctype view
@    legend 1.45, 0.88
@    legend box color 1
@    legend box pattern 1
@    legend box linewidth 1.0
@    legend box linestyle 0
@    legend box fill color 0
@    legend box fill pattern 1
@    legend font 4
@    legend char size 0.800000
@    legend color 1
@    legend length 3
@    legend vgap 1
@    legend hgap 1
@    legend invert false
@    frame type 0
@    frame linestyle 1
@    frame linewidth 2.0
@    frame color 1
@    frame pattern 1
@    frame background color 0
@    frame background pattern 0
@    s0 hidden false
@    s0 type xy
@    s0 symbol 0
@    s0 symbol size 1.000000
@    s0 symbol color 63
@    s0 symbol pattern 1
@    s0 symbol fill color 63
@    s0 symbol fill pattern 0
@    s0 symbol linewidth 1.0
@    s0 symbol linestyle 1
@    s0 symbol char 65
@    s0 symbol char font 4
@    s0 symbol skip 0
@    s0 line type 1
@    s0 line linestyle 1
@    s0 line linewidth 2.0
@    s0 line color 63
@    s0 line pattern 1
@    s0 baseline type 0
@    s0 baseline off
@    s0 dropline off
@    s0 fill type 0
@    s0 fill rule 0
@    s0 fill color 1
@    s0 fill pattern 1
@    s0 avalue off
@    s0 avalue type 2
@    s0 avalue char size 1.000000
@    s0 avalue font 4
@    s0 avalue color 1
@    s0 avalue rot 0
@    s0 avalue format general
@    s0 avalue prec 3
@    s0 avalue prepend ""
@    s0 avalue append ""
@    s0 avalue offset 0.000000 , 0.000000
@    s0 errorbar on
@    s0 errorbar place both
@    s0 errorbar color 63
@    s0 errorbar pattern 1
@    s0 errorbar size 1.000000
@    s0 errorbar linewidth 1.0
@    s0 errorbar linestyle 1
@    s0 errorbar riser linewidth 1.0
@    s0 errorbar riser linestyle 1
@    s0 errorbar riser clip off
@    s0 errorbar riser clip length 0.100000
@    s0 comment "pmfs4x2.agr"
@    s0 legend  "100:  0"
@    s1 hidden false
@    s1 type xy
@    s1 symbol 0
@    s1 symbol size 1.000000
@    s1 symbol color 64
@    s1 symbol pattern 1
@    s1 symbol fill color 64
@    s1 symbol fill pattern 0
@    s1 symbol linewidth 1.0
@    s1 symbol linestyle 1
@    s1 symbol char 65
@    s1 symbol char font 4
@    s1 symbol skip 0
@    s1 line type 1
@    s1 line linestyle 1
@    s1 line linewidth 2.0
@    s1 line color 64
@    s1 line pattern 1
@    s1 baseline type 0
@    s1 baseline off
@    s1 dropline off
@    s1 fill type 0
@    s1 fill rule 0
@    s1 fill color 1
@    s1 fill pattern 1
@    s1 avalue off
@    s1 avalue type 2
@    s1 avalue char size 1.000000
@    s1 avalue font 4
@    s1 avalue color 1
@    s1 avalue rot 0
@    s1 avalue format general
@    s1 avalue prec 3
@    s1 avalue prepend ""
@    s1 avalue append ""
@    s1 avalue offset 0.000000 , 0.000000
@    s1 errorbar on
@    s1 errorbar place both
@    s1 errorbar color 64
@    s1 errorbar pattern 1
@    s1 errorbar size 1.000000
@    s1 errorbar linewidth 1.0
@    s1 errorbar linestyle 1
@    s1 errorbar riser linewidth 1.0
@    s1 errorbar riser linestyle 1
@    s1 errorbar riser clip off
@    s1 errorbar riser clip length 0.100000
@    s1 comment "pmfs4x2.agr"
@    s1 legend  "  90:  5"
@    s2 hidden false
@    s2 type xy
@    s2 symbol 0
@    s2 symbol size 1.000000
@    s2 symbol color 65
@    s2 symbol pattern 1
@    s2 symbol fill color 65
@    s2 symbol fill pattern 0
@    s2 symbol linewidth 1.0
@    s2 symbol linestyle 1
@    s2 symbol char 65
@    s2 symbol char font 4
@    s2 symbol skip 0
@    s2 line type 1
@    s2 line linestyle 1
@    s2 line linewidth 2.0
@    s2 line color 65
@    s2 line pattern 1
@    s2 baseline type 0
@    s2 baseline off
@    s2 dropline off
@    s2 fill type 0
@    s2 fill rule 0
@    s2 fill color 1
@    s2 fill pattern 1
@    s2 avalue off
@    s2 avalue type 2
@    s2 avalue char size 1.000000
@    s2 avalue font 4
@    s2 avalue color 1
@    s2 avalue rot 0
@    s2 avalue format general
@    s2 avalue prec 3
@    s2 avalue prepend ""
@    s2 avalue append ""
@    s2 avalue offset 0.000000 , 0.000000
@    s2 errorbar on
@    s2 errorbar place both
@    s2 errorbar color 65
@    s2 errorbar pattern 1
@    s2 errorbar size 1.000000
@    s2 errorbar linewidth 1.0
@    s2 errorbar linestyle 1
@    s2 errorbar riser linewidth 1.0
@    s2 errorbar riser linestyle 1
@    s2 errorbar riser clip off
@    s2 errorbar riser clip length 0.100000
@    s2 comment "pmfs4x2.agr"
@    s2 legend  "  90:10"
@    s3 hidden false
@    s3 type xy
@    s3 symbol 0
@    s3 symbol size 1.000000
@    s3 symbol color 67
@    s3 symbol pattern 1
@    s3 symbol fill color 67
@    s3 symbol fill pattern 0
@    s3 symbol linewidth 1.0
@    s3 symbol linestyle 1
@    s3 symbol char 65
@    s3 symbol char font 4
@    s3 symbol skip 0
@    s3 line type 1
@    s3 line linestyle 1
@    s3 line linewidth 2.0
@    s3 line color 67
@    s3 line pattern 1
@    s3 baseline type 0
@    s3 baseline off
@    s3 dropline off
@    s3 fill type 0
@    s3 fill rule 0
@    s3 fill color 1
@    s3 fill pattern 1
@    s3 avalue off
@    s3 avalue type 2
@    s3 avalue char size 1.000000
@    s3 avalue font 4
@    s3 avalue color 1
@    s3 avalue rot 0
@    s3 avalue format general
@    s3 avalue prec 3
@    s3 avalue prepend ""
@    s3 avalue append ""
@    s3 avalue offset 0.000000 , 0.000000
@    s3 errorbar on
@    s3 errorbar place both
@    s3 errorbar color 67
@    s3 errorbar pattern 1
@    s3 errorbar size 1.000000
@    s3 errorbar linewidth 1.0
@    s3 errorbar linestyle 1
@    s3 errorbar riser linewidth 1.0
@    s3 errorbar riser linestyle 1
@    s3 errorbar riser clip off
@    s3 errorbar riser clip length 0.100000
@    s3 comment "pmfs4x2.agr"
@    s3 legend  "  85:15"
@    s4 hidden false
@    s4 type xy
@    s4 symbol 0
@    s4 symbol size 1.000000
@    s4 symbol color 68
@    s4 symbol pattern 1
@    s4 symbol fill color 68
@    s4 symbol fill pattern 0
@    s4 symbol linewidth 1.0
@    s4 symbol linestyle 1
@    s4 symbol char 65
@    s4 symbol char font 4
@    s4 symbol skip 0
@    s4 line type 1
@    s4 line linestyle 1
@    s4 line linewidth 2.0
@    s4 line color 68
@    s4 line pattern 1
@    s4 baseline type 0
@    s4 baseline off
@    s4 dropline off
@    s4 fill type 0
@    s4 fill rule 0
@    s4 fill color 1
@    s4 fill pattern 1
@    s4 avalue off
@    s4 avalue type 2
@    s4 avalue char size 1.000000
@    s4 avalue font 4
@    s4 avalue color 1
@    s4 avalue rot 0
@    s4 avalue format general
@    s4 avalue prec 3
@    s4 avalue prepend ""
@    s4 avalue append ""
@    s4 avalue offset 0.000000 , 0.000000
@    s4 errorbar on
@    s4 errorbar place both
@    s4 errorbar color 68
@    s4 errorbar pattern 1
@    s4 errorbar size 1.000000
@    s4 errorbar linewidth 1.0
@    s4 errorbar linestyle 1
@    s4 errorbar riser linewidth 1.0
@    s4 errorbar riser linestyle 1
@    s4 errorbar riser clip off
@    s4 errorbar riser clip length 0.100000
@    s4 comment "pmfs4x2.agr"
@    s4 legend  "  80:20"
@    s5 hidden false
@    s5 type xy
@    s5 symbol 0
@    s5 symbol size 1.000000
@    s5 symbol color 69
@    s5 symbol pattern 1
@    s5 symbol fill color 69
@    s5 symbol fill pattern 0
@    s5 symbol linewidth 1.0
@    s5 symbol linestyle 1
@    s5 symbol char 65
@    s5 symbol char font 4
@    s5 symbol skip 0
@    s5 line type 1
@    s5 line linestyle 1
@    s5 line linewidth 2.0
@    s5 line color 69
@    s5 line pattern 1
@    s5 baseline type 0
@    s5 baseline off
@    s5 dropline off
@    s5 fill type 0
@    s5 fill rule 0
@    s5 fill color 1
@    s5 fill pattern 1
@    s5 avalue off
@    s5 avalue type 2
@    s5 avalue char size 1.000000
@    s5 avalue font 4
@    s5 avalue color 1
@    s5 avalue rot 0
@    s5 avalue format general
@    s5 avalue prec 3
@    s5 avalue prepend ""
@    s5 avalue append ""
@    s5 avalue offset 0.000000 , 0.000000
@    s5 errorbar on
@    s5 errorbar place both
@    s5 errorbar color 69
@    s5 errorbar pattern 1
@    s5 errorbar size 1.000000
@    s5 errorbar linewidth 1.0
@    s5 errorbar linestyle 1
@    s5 errorbar riser linewidth 1.0
@    s5 errorbar riser linestyle 1
@    s5 errorbar riser clip off
@    s5 errorbar riser clip length 0.100000
@    s5 comment "pmfs4x2.agr"
@    s5 legend  "  75:25"
@g7 on
@g7 hidden false
@g7 type XY
@g7 stacked false
@g7 bar hgap 0.000000
@g7 fixedpoint off
@g7 fixedpoint type 0
@g7 fixedpoint xy 0.000000, 0.000000
@g7 fixedpoint format general general
@g7 fixedpoint prec 6, 6
@with g7
@    world 0.05, -30, 0.99, 80
@    stack world 0, 0, 0, 0
@    znorm 1
@    view 1.425354, 0.100000, 1.854271, 0.518719
@    title ""
@    title font 4
@    title size 1.500000
@    title color 1
@    subtitle ""
@    subtitle font 4
@    subtitle size 1.000000
@    subtitle color 1
@    xaxes scale Normal
@    yaxes scale Normal
@    xaxes invert off
@    yaxes invert off
@    xaxis  on
@    xaxis  type zero false
@    xaxis  offset 0.000000 , 0.000000
@    xaxis  bar on
@    xaxis  bar color 1
@    xaxis  bar linestyle 1
@    xaxis  bar linewidth 1.0
@    xaxis  label "Stalk formation, \xx\s\f{}ch"
@    xaxis  label layout para
@    xaxis  label place auto
@    xaxis  label char size 1.000000
@    xaxis  label font 4
@    xaxis  label color 1
@    xaxis  label place normal
@    xaxis  tick on
@    xaxis  tick major 0.2
@    xaxis  tick minor ticks 1
@    xaxis  tick default 6
@    xaxis  tick place rounded true
@    xaxis  tick in
@    xaxis  tick major size 1.000000
@    xaxis  tick major color 1
@    xaxis  tick major linewidth 1.0
@    xaxis  tick major linestyle 1
@    xaxis  tick major grid off
@    xaxis  tick minor color 1
@    xaxis  tick minor linewidth 1.0
@    xaxis  tick minor linestyle 1
@    xaxis  tick minor grid off
@    xaxis  tick minor size 0.500000
@    xaxis  ticklabel on
@    xaxis  ticklabel format general
@    xaxis  ticklabel prec 5
@    xaxis  ticklabel formula ""
@    xaxis  ticklabel append ""
@    xaxis  ticklabel prepend ""
@    xaxis  ticklabel angle 0
@    xaxis  ticklabel skip 0
@    xaxis  ticklabel stagger 0
@    xaxis  ticklabel place normal
@    xaxis  ticklabel offset auto
@    xaxis  ticklabel offset 0.000000 , 0.010000
@    xaxis  ticklabel start type auto
@    xaxis  ticklabel start 0.000000
@    xaxis  ticklabel stop type auto
@    xaxis  ticklabel stop 0.000000
@    xaxis  ticklabel char size 1.000000
@    xaxis  ticklabel font 4
@    xaxis  ticklabel color 1
@    xaxis  tick place both
@    xaxis  tick spec type none
@    yaxis  on
@    yaxis  type zero false
@    yaxis  offset 0.000000 , 0.000000
@    yaxis  bar on
@    yaxis  bar color 1
@    yaxis  bar linestyle 1
@    yaxis  bar linewidth 1.0
@    yaxis  label ""
@    yaxis  label layout para
@    yaxis  label place auto
@    yaxis  label char size 1.000000
@    yaxis  label font 4
@    yaxis  label color 1
@    yaxis  label place normal
@    yaxis  tick on
@    yaxis  tick major 20
@    yaxis  tick minor ticks 1
@    yaxis  tick default 6
@    yaxis  tick place rounded true
@    yaxis  tick in
@    yaxis  tick major size 1.000000
@    yaxis  tick major color 1
@    yaxis  tick major linewidth 1.0
@    yaxis  tick major linestyle 1
@    yaxis  tick major grid off
@    yaxis  tick minor color 1
@    yaxis  tick minor linewidth 1.0
@    yaxis  tick minor linestyle 1
@    yaxis  tick minor grid off
@    yaxis  tick minor size 0.500000
@    yaxis  ticklabel off
@    yaxis  ticklabel format general
@    yaxis  ticklabel prec 5
@    yaxis  ticklabel formula ""
@    yaxis  ticklabel append ""
@    yaxis  ticklabel prepend ""
@    yaxis  ticklabel angle 0
@    yaxis  ticklabel skip 0
@    yaxis  ticklabel stagger 0
@    yaxis  ticklabel place normal
@    yaxis  ticklabel offset auto
@    yaxis  ticklabel offset 0.000000 , 0.010000
@    yaxis  ticklabel start type auto
@    yaxis  ticklabel start 0.000000
@    yaxis  ticklabel stop type auto
@    yaxis  ticklabel stop 0.000000
@    yaxis  ticklabel char size 1.000000
@    yaxis  ticklabel font 4
@    yaxis  ticklabel color 1
@    yaxis  tick place both
@    yaxis  tick spec type none
@    altxaxis  off
@    altyaxis  off
@    legend on
@    legend loctype view
@    legend 0.5, 0.8
@    legend box color 1
@    legend box pattern 1
@    legend box linewidth 1.0
@    legend box linestyle 1
@    legend box fill color 0
@    legend box fill pattern 1
@    legend font 4
@    legend char size 1.000000
@    legend color 1
@    legend length 4
@    legend vgap 1
@    legend hgap 1
@    legend invert false
@    frame type 0
@    frame linestyle 1
@    frame linewidth 2.0
@    frame color 1
@    frame pattern 1
@    frame background color 0
@    frame background pattern 0
@    s0 hidden false
@    s0 type xy
@    s0 symbol 0
@    s0 symbol size 1.000000
@    s0 symbol color 63
@    s0 symbol pattern 1
@    s0 symbol fill color 63
@    s0 symbol fill pattern 0
@    s0 symbol linewidth 1.0
@    s0 symbol linestyle 1
@    s0 symbol char 65
@    s0 symbol char font 4
@    s0 symbol skip 0
@    s0 line type 1
@    s0 line linestyle 1
@    s0 line linewidth 2.0
@    s0 line color 63
@    s0 line pattern 1
@    s0 baseline type 0
@    s0 baseline off
@    s0 dropline off
@    s0 fill type 0
@    s0 fill rule 0
@    s0 fill color 1
@    s0 fill pattern 1
@    s0 avalue off
@    s0 avalue type 2
@    s0 avalue char size 1.000000
@    s0 avalue font 4
@    s0 avalue color 1
@    s0 avalue rot 0
@    s0 avalue format general
@    s0 avalue prec 3
@    s0 avalue prepend ""
@    s0 avalue append ""
@    s0 avalue offset 0.000000 , 0.000000
@    s0 errorbar on
@    s0 errorbar place both
@    s0 errorbar color 63
@    s0 errorbar pattern 1
@    s0 errorbar size 1.000000
@    s0 errorbar linewidth 1.0
@    s0 errorbar linestyle 1
@    s0 errorbar riser linewidth 1.0
@    s0 errorbar riser linestyle 1
@    s0 errorbar riser clip off
@    s0 errorbar riser clip length 0.100000
@    s0 comment "pmfs4x2.agr"
@    s0 legend  ""
@    s1 hidden false
@    s1 type xy
@    s1 symbol 0
@    s1 symbol size 1.000000
@    s1 symbol color 64
@    s1 symbol pattern 1
@    s1 symbol fill color 64
@    s1 symbol fill pattern 0
@    s1 symbol linewidth 1.0
@    s1 symbol linestyle 1
@    s1 symbol char 65
@    s1 symbol char font 4
@    s1 symbol skip 0
@    s1 line type 1
@    s1 line linestyle 1
@    s1 line linewidth 2.0
@    s1 line color 64
@    s1 line pattern 1
@    s1 baseline type 0
@    s1 baseline off
@    s1 dropline off
@    s1 fill type 0
@    s1 fill rule 0
@    s1 fill color 1
@    s1 fill pattern 1
@    s1 avalue off
@    s1 avalue type 2
@    s1 avalue char size 1.000000
@    s1 avalue font 4
@    s1 avalue color 1
@    s1 avalue rot 0
@    s1 avalue format general
@    s1 avalue prec 3
@    s1 avalue prepend ""
@    s1 avalue append ""
@    s1 avalue offset 0.000000 , 0.000000
@    s1 errorbar on
@    s1 errorbar place both
@    s1 errorbar color 64
@    s1 errorbar pattern 1
@    s1 errorbar size 1.000000
@    s1 errorbar linewidth 1.0
@    s1 errorbar linestyle 1
@    s1 errorbar riser linewidth 1.0
@    s1 errorbar riser linestyle 1
@    s1 errorbar riser clip off
@    s1 errorbar riser clip length 0.100000
@    s1 comment "pmfs4x2.agr"
@    s1 legend  ""
@    s2 hidden false
@    s2 type xy
@    s2 symbol 0
@    s2 symbol size 1.000000
@    s2 symbol color 65
@    s2 symbol pattern 1
@    s2 symbol fill color 65
@    s2 symbol fill pattern 0
@    s2 symbol linewidth 1.0
@    s2 symbol linestyle 1
@    s2 symbol char 65
@    s2 symbol char font 4
@    s2 symbol skip 0
@    s2 line type 1
@    s2 line linestyle 1
@    s2 line linewidth 2.0
@    s2 line color 65
@    s2 line pattern 1
@    s2 baseline type 0
@    s2 baseline off
@    s2 dropline off
@    s2 fill type 0
@    s2 fill rule 0
@    s2 fill color 1
@    s2 fill pattern 1
@    s2 avalue off
@    s2 avalue type 2
@    s2 avalue char size 1.000000
@    s2 avalue font 4
@    s2 avalue color 1
@    s2 avalue rot 0
@    s2 avalue format general
@    s2 avalue prec 3
@    s2 avalue prepend ""
@    s2 avalue append ""
@    s2 avalue offset 0.000000 , 0.000000
@    s2 errorbar on
@    s2 errorbar place both
@    s2 errorbar color 65
@    s2 errorbar pattern 1
@    s2 errorbar size 1.000000
@    s2 errorbar linewidth 1.0
@    s2 errorbar linestyle 1
@    s2 errorbar riser linewidth 1.0
@    s2 errorbar riser linestyle 1
@    s2 errorbar riser clip off
@    s2 errorbar riser clip length 0.100000
@    s2 comment "pmfs4x2.agr"
@    s2 legend  ""
@    s3 hidden false
@    s3 type xy
@    s3 symbol 0
@    s3 symbol size 1.000000
@    s3 symbol color 67
@    s3 symbol pattern 1
@    s3 symbol fill color 67
@    s3 symbol fill pattern 0
@    s3 symbol linewidth 1.0
@    s3 symbol linestyle 1
@    s3 symbol char 65
@    s3 symbol char font 4
@    s3 symbol skip 0
@    s3 line type 1
@    s3 line linestyle 1
@    s3 line linewidth 2.0
@    s3 line color 67
@    s3 line pattern 1
@    s3 baseline type 0
@    s3 baseline off
@    s3 dropline off
@    s3 fill type 0
@    s3 fill rule 0
@    s3 fill color 1
@    s3 fill pattern 1
@    s3 avalue off
@    s3 avalue type 2
@    s3 avalue char size 1.000000
@    s3 avalue font 4
@    s3 avalue color 1
@    s3 avalue rot 0
@    s3 avalue format general
@    s3 avalue prec 3
@    s3 avalue prepend ""
@    s3 avalue append ""
@    s3 avalue offset 0.000000 , 0.000000
@    s3 errorbar on
@    s3 errorbar place both
@    s3 errorbar color 67
@    s3 errorbar pattern 1
@    s3 errorbar size 1.000000
@    s3 errorbar linewidth 1.0
@    s3 errorbar linestyle 1
@    s3 errorbar riser linewidth 1.0
@    s3 errorbar riser linestyle 1
@    s3 errorbar riser clip off
@    s3 errorbar riser clip length 0.100000
@    s3 comment "pmfs4x2.agr"
@    s3 legend  ""
@    s4 hidden false
@    s4 type xy
@    s4 symbol 0
@    s4 symbol size 1.000000
@    s4 symbol color 68
@    s4 symbol pattern 1
@    s4 symbol fill color 68
@    s4 symbol fill pattern 0
@    s4 symbol linewidth 1.0
@    s4 symbol linestyle 1
@    s4 symbol char 65
@    s4 symbol char font 4
@    s4 symbol skip 0
@    s4 line type 1
@    s4 line linestyle 1
@    s4 line linewidth 2.0
@    s4 line color 68
@    s4 line pattern 1
@    s4 baseline type 0
@    s4 baseline off
@    s4 dropline off
@    s4 fill type 0
@    s4 fill rule 0
@    s4 fill color 1
@    s4 fill pattern 1
@    s4 avalue off
@    s4 avalue type 2
@    s4 avalue char size 1.000000
@    s4 avalue font 4
@    s4 avalue color 1
@    s4 avalue rot 0
@    s4 avalue format general
@    s4 avalue prec 3
@    s4 avalue prepend ""
@    s4 avalue append ""
@    s4 avalue offset 0.000000 , 0.000000
@    s4 errorbar on
@    s4 errorbar place both
@    s4 errorbar color 68
@    s4 errorbar pattern 1
@    s4 errorbar size 1.000000
@    s4 errorbar linewidth 1.0
@    s4 errorbar linestyle 1
@    s4 errorbar riser linewidth 1.0
@    s4 errorbar riser linestyle 1
@    s4 errorbar riser clip off
@    s4 errorbar riser clip length 0.100000
@    s4 comment "pmfs4x2.agr"
@    s4 legend  ""
@    s5 hidden false
@    s5 type xy
@    s5 symbol 0
@    s5 symbol size 1.000000
@    s5 symbol color 69
@    s5 symbol pattern 1
@    s5 symbol fill color 69
@    s5 symbol fill pattern 0
@    s5 symbol linewidth 1.0
@    s5 symbol linestyle 1
@    s5 symbol char 65
@    s5 symbol char font 4
@    s5 symbol skip 0
@    s5 line type 1
@    s5 line linestyle 1
@    s5 line linewidth 2.0
@    s5 line color 69
@    s5 line pattern 1
@    s5 baseline type 0
@    s5 baseline off
@    s5 dropline off
@    s5 fill type 0
@    s5 fill rule 0
@    s5 fill color 1
@    s5 fill pattern 1
@    s5 avalue off
@    s5 avalue type 2
@    s5 avalue char size 1.000000
@    s5 avalue font 4
@    s5 avalue color 1
@    s5 avalue rot 0
@    s5 avalue format general
@    s5 avalue prec 3
@    s5 avalue prepend ""
@    s5 avalue append ""
@    s5 avalue offset 0.000000 , 0.000000
@    s5 errorbar on
@    s5 errorbar place both
@    s5 errorbar color 69
@    s5 errorbar pattern 1
@    s5 errorbar size 1.000000
@    s5 errorbar linewidth 1.0
@    s5 errorbar linestyle 1
@    s5 errorbar riser linewidth 1.0
@    s5 errorbar riser linestyle 1
@    s5 errorbar riser clip off
@    s5 errorbar riser clip length 0.100000
@    s5 comment "pmfs4x2.agr"
@    s5 legend  ""
@target G0.S0
@type xy
0.007462 1.568948
0.012411 2.083687
0.017361 2.343374
0.02231 3.644514
0.027259 3.782796
0.032209 4.146398
0.037158 3.946211
0.042108 3.65946
0.047057 3.697721
0.052007 2.638529
0.056956 3.348754
0.061905 3.475628
0.066855 3.623506
0.071804 3.697488
0.076754 3.319331
0.081703 3.285396
0.086653 3.108742
0.091602 1.687294
0.096551 2.205529
0.101501 1.756374
0.10645 1.199741
0.1114 1.678305
0.116349 1.487371
0.121299 1.310608
0.126248 1.06434
0.131197 0.163852
0.136147 0.398791
0.141096 -0.196935
0.146046 -0.735692
0.150995 -0.132707
0.155945 -0.644438
0.160894 0.033708
0.165843 0.049083
0.170793 -0.197819
0.175742 -0.042707
0.180692 -0.372677
0.185641 -0.568607
0.19059 -0.115592
0.19554 -0.697637
0.200489 0.246722
0.205439 0.337287
0.210388 0.360557
0.215338 0.790573
0.220287 0.795767
0.225236 0.829069
0.230186 1.03371
0.235135 0.673105
0.240085 1.491793
0.245034 1.478787
0.249983 1.659595
0.254933 2.46048
0.259882 2.462163
0.264832 2.949057
0.269781 3.146061
0.274731 3.106389
0.27968 3.706054
0.284629 3.738597
0.289579 4.003141
0.294528 4.704021
0.299478 4.725823
0.304427 5.621356
0.309377 5.928471
0.314326 6.126792
0.319275 6.767369
0.324225 6.87111
0.329174 7.194605
0.334124 7.733695
0.339073 7.796561
0.344023 8.8025
0.348972 9.065244
0.353921 9.535128
0.358871 10.302498
0.36382 10.555778
0.36877 11.039378
0.373719 11.602368
0.378669 11.741818
0.383618 12.626968
0.388567 13.021618
0.393517 13.638528
0.398466 14.455148
0.403416 14.918038
0.408365 15.715268
0.413315 16.244988
0.418264 16.589788
0.423213 17.481508
0.428163 17.974928
0.433112 18.528478
0.438062 19.407158
0.443011 19.921208
0.44796 20.895328
0.45291 21.516868
0.457859 22.057248
0.462809 22.920268
0.467758 23.418128
0.472708 24.085068
0.477657 24.841758
0.482606 25.459078
0.487556 26.405758
0.492505 27.113468
0.497455 27.866348
0.502404 28.704038
0.507354 29.313048
0.512303 30.012768
0.517253 30.771078
0.522202 31.263348
0.527151 32.255958
0.532101 32.897638
0.53705 33.499078
0.542 34.404948
0.546949 34.847188
0.551898 35.432408
0.556848 36.156398
0.561797 36.265228
0.566747 37.207388
0.571696 37.501318
0.576646 37.865058
0.581595 38.516958
0.586544 38.729258
0.591494 39.092088
0.596443 39.521148
0.601393 39.451898
0.606342 40.032068
0.611291 40.222788
0.616241 40.259998
0.62119 40.733008
0.62614 40.751268
0.631089 41.037118
0.636039 41.346098
0.640988 41.236648
0.645938 41.611278
0.650887 41.665398
0.655836 41.648388
0.660786 41.977028
0.665735 41.927698
0.670685 42.113228
0.675634 42.205358
0.680584 42.048238
0.685533 42.352578
0.690482 42.327918
0.695432 42.301638
0.700381 42.417408
0.705331 42.326618
0.71028 42.429608
0.715229 42.398808
0.720179 42.240828
0.725128 42.457898
0.730078 42.360778
0.735027 42.237998
0.739977 42.415698
0.744926 42.174298
0.749875 42.199678
0.754825 42.146278
0.759774 41.976758
0.764724 42.087668
0.769673 41.882038
0.774623 41.835718
0.779572 41.833738
0.784521 41.643018
0.789471 41.635818
0.79442 41.547138
0.79937 41.405108
0.804319 41.366638
0.809268 41.195138
0.814218 41.114858
0.819167 41.041228
0.824117 40.876818
0.829066 40.831638
0.834016 40.731128
0.838965 40.536358
0.843915 40.525408
0.848864 40.290328
0.853813 40.217248
0.858763 40.161908
0.863712 39.925868
0.868662 39.915838
0.873611 39.758418
0.87856 39.563268
0.88351 39.630588
0.888459 39.384018
0.893409 39.261748
0.898358 39.122318
0.903308 38.840208
0.908257 38.769558
0.913207 38.514188
0.918156 38.210798
0.923105 38.215558
0.928055 37.864158
0.933004 37.844418
0.937954 37.834598
0.942903 37.523758
0.947852 37.893118
0.952802 37.871018
0.957751 37.778518
0.962701 37.749618
0.96765 37.479338
0.9726 37.623528
0.977549 37.581468
0.982498 37.330678
0.987448 38.336368
0.992397 38.263598
&
@target G0.S1
@type xy
0.007462 4.278059
0.012411 3.207733
0.017361 4.217672
0.02231 4.549178
0.02726 4.778845
0.03221 5.437113
0.037159 5.018267
0.042109 4.671478
0.047058 5.269778
0.052008 3.88134
0.056957 4.360508
0.061907 4.56414
0.066856 4.632293
0.071806 4.597095
0.076756 4.201942
0.081705 4.150925
0.086655 3.828229
0.091604 2.423022
0.096554 2.936368
0.101503 2.364086
0.106453 1.80455
0.111403 2.230612
0.116352 2.033805
0.121302 1.830071
0.126251 1.554308
0.131201 0.644981
0.13615 0.893297
0.1411 0.205111
0.146049 -0.397404
0.150999 0.275847
0.155949 -0.351608
0.160898 0.280411
0.165848 0.261819
0.170797 0.026588
0.175747 0.134711
0.180696 -0.234595
0.185646 -0.537369
0.190596 -0.110123
0.195545 -0.670139
0.200495 0.225305
0.205444 0.180266
0.210394 0.230765
0.215343 0.781177
0.220293 0.640684
0.225242 0.652541
0.230192 0.886571
0.235142 0.457855
0.240091 1.316158
0.245041 1.274632
0.24999 1.395422
0.25494 2.170371
0.259889 2.209722
0.264839 2.648183
0.269788 2.854271
0.274738 2.736317
0.279688 3.360878
0.284637 3.284649
0.289587 3.459337
0.294536 4.168009
0.299486 4.134988
0.304435 4.963269
0.309385 5.282056
0.314335 5.444637
0.319284 6.004847
0.324234 6.118005
0.329183 6.358765
0.334133 6.88296
0.339082 6.877061
0.344032 7.823381
0.348981 8.204694
0.353931 8.546164
0.35888 9.37429
0.36383 9.523731
0.36878 10.039041
0.373729 10.533931
0.378679 10.549391
0.383628 11.504031
0.388578 11.818511
0.393527 12.295161
0.398477 13.144931
0.403427 13.532191
0.408376 14.245901
0.413326 14.751711
0.418275 15.049151
0.423225 15.849471
0.428174 16.207461
0.433124 16.822561
0.438074 17.560651
0.443023 18.009851
0.447973 18.949211
0.452922 19.561511
0.457872 20.126591
0.462821 20.873701
0.467771 21.431431
0.47272 22.005221
0.47767 22.814131
0.482619 23.247851
0.487569 24.211251
0.492519 24.883191
0.497468 25.495211
0.502418 26.438091
0.507367 26.902401
0.512317 27.507661
0.517266 28.210101
0.522216 28.615521
0.527166 29.465891
0.532115 30.008161
0.537065 30.481011
0.542014 31.299881
0.546964 31.740051
0.551913 32.114581
0.556863 32.763781
0.561813 32.826121
0.566762 33.570081
0.571712 33.871321
0.576661 33.970271
0.581611 34.697421
0.58656 34.813651
0.59151 34.981881
0.596459 35.417701
0.601409 35.240621
0.606359 35.709891
0.611308 35.849471
0.616258 35.734291
0.621207 36.261491
0.626157 36.128821
0.631106 36.356831
0.636056 36.641441
0.641005 36.420411
0.645955 36.779131
0.650905 36.726591
0.655854 36.679721
0.660804 36.911991
0.665753 36.793791
0.670703 36.934351
0.675652 37.065191
0.680602 36.811881
0.685551 37.034651
0.690501 37.011761
0.695451 36.871551
0.7004 37.045601
0.70535 36.798291
0.710299 36.800471
0.715249 36.812851
0.720198 36.599981
0.725148 36.727651
0.730097 36.582871
0.735047 36.444561
0.739997 36.440471
0.744946 36.315211
0.749896 36.260341
0.754845 36.226361
0.759795 36.021391
0.764744 36.029701
0.769694 35.948431
0.774644 35.685721
0.779593 35.660741
0.784543 35.380341
0.789492 35.143361
0.794442 35.037781
0.799391 34.599321
0.804341 34.426791
0.809291 34.030771
0.81424 33.645131
0.81919 33.386601
0.824139 32.917891
0.829089 32.649241
0.834038 32.300121
0.838988 31.838601
0.843937 31.693041
0.848887 31.283201
0.853836 30.932241
0.858786 30.725121
0.863736 30.197871
0.868685 30.018001
0.873635 29.707071
0.878584 29.245501
0.883534 29.234941
0.888483 28.913921
0.893433 28.655101
0.898383 28.637911
0.903332 28.348911
0.908282 28.208491
0.913231 28.021691
0.918181 27.678501
0.92313 27.736311
0.92808 27.378071
0.933029 27.206721
0.937979 27.287091
0.942929 26.800671
0.947878 27.111751
0.952828 27.202331
0.957777 27.061471
0.962727 26.896431
0.967676 26.568731
0.972626 26.321791
0.977576 26.231271
0.982525 25.509541
0.987475 26.178071
0.992424 25.906231
&
@target G0.S2
@type xy
0.007462 6.50279
0.012412 6.384119
0.017362 7.387342
0.022312 6.739924
0.027262 7.632064
0.032212 7.744571
0.037162 7.50982
0.042112 7.487906
0.047062 7.297806
0.052012 6.332559
0.056962 6.658674
0.061912 6.685401
0.066862 6.601979
0.071812 6.458096
0.076762 6.242223
0.081712 6.079415
0.086662 5.743183
0.091612 4.286003
0.096562 4.662488
0.101512 4.064029
0.106462 3.349825
0.111412 3.726677
0.116362 3.481866
0.121312 3.186552
0.126262 2.842635
0.131212 1.968346
0.136162 1.982531
0.141112 1.305658
0.146062 0.596523
0.151012 1.027208
0.155963 0.37227
0.160913 0.915251
0.165862 0.791829
0.170813 0.503172
0.175762 0.466338
0.180712 0.044665
0.185663 -0.257074
0.190613 0.012143
0.195563 -0.739168
0.200513 0.052162
0.205463 0.046707
0.210413 -0.04137
0.215363 0.415596
0.220313 0.318219
0.225263 0.275508
0.230213 0.440166
0.235163 -0.079555
0.240113 0.648293
0.245063 0.563272
0.250013 0.516755
0.254963 1.29484
0.259913 1.238208
0.264863 1.722027
0.269813 1.881777
0.274763 1.696521
0.279713 2.208919
0.284663 2.171542
0.289613 2.217925
0.294563 2.879642
0.299513 2.69033
0.304463 3.596355
0.309413 3.881629
0.314363 3.993109
0.319313 4.537744
0.324263 4.56732
0.329213 4.781591
0.334163 5.194702
0.339113 5.076284
0.344063 5.961248
0.349013 6.203482
0.353963 6.458551
0.358913 7.226891
0.363863 7.426039
0.368813 7.777994
0.373763 8.224213
0.378713 8.229111
0.383663 9.051061
0.388613 9.2534
0.393563 9.623742
0.398513 10.399202
0.403463 10.721032
0.408413 11.454072
0.413363 11.929062
0.418313 12.174572
0.423263 12.928032
0.428213 13.278322
0.433163 13.673682
0.438113 14.463142
0.443063 14.826622
0.448013 15.724952
0.452963 16.365182
0.457913 16.770542
0.462863 17.577472
0.467813 17.980962
0.472763 18.516962
0.477713 19.210322
0.482663 19.620822
0.487613 20.552492
0.492563 21.107892
0.497513 21.732882
0.502463 22.666362
0.507413 23.131802
0.512363 23.770032
0.517313 24.365202
0.522264 24.864442
0.527214 25.732272
0.532164 26.279572
0.537114 26.874832
0.542064 27.743962
0.547014 28.146902
0.551964 28.828552
0.556914 29.387712
0.561864 29.660382
0.566814 30.393352
0.571764 30.733012
0.576714 30.977062
0.581664 31.675832
0.586614 31.800062
0.591564 32.275652
0.596514 32.700812
0.601464 32.630262
0.606414 33.214572
0.611364 33.373122
0.616314 33.310182
0.621264 33.870972
0.626214 33.838022
0.631164 34.037702
0.636114 34.373132
0.641064 34.248412
0.646014 34.606842
0.650964 34.610982
0.655914 34.441382
0.660864 34.758812
0.665814 34.484762
0.670764 34.608842
0.675714 34.681502
0.680664 34.407692
0.685614 34.626902
0.690564 34.554282
0.695514 34.352962
0.700464 34.457162
0.705414 34.234942
0.710364 34.247202
0.715314 34.225182
0.720264 33.936102
0.725214 34.055242
0.730164 33.901252
0.735114 33.728622
0.740064 33.661772
0.745014 33.389422
0.749964 33.217572
0.754914 33.112192
0.759864 32.800182
0.764814 32.696592
0.769764 32.433682
0.774714 32.128552
0.779664 32.004562
0.784614 31.641612
0.789564 31.462792
0.794514 31.221382
0.799464 30.793972
0.804414 30.675732
0.809364 30.281772
0.814314 29.899832
0.819264 29.769662
0.824214 29.293792
0.829164 29.135842
0.834114 28.858112
0.839064 28.395172
0.844015 28.237842
0.848965 27.824962
0.853915 27.521512
0.858865 27.226192
0.863815 26.735902
0.868765 26.438712
0.873715 26.073472
0.878665 25.482162
0.883615 25.323482
0.888565 24.872122
0.893515 24.352612
0.898465 24.254272
0.903415 23.938882
0.908365 23.469542
0.913315 23.094572
0.918265 22.470332
0.923215 22.191382
0.928165 21.510842
0.933115 20.917092
0.938065 20.825142
0.943015 19.928632
0.947965 19.934482
0.952915 20.174412
0.957865 19.897242
0.962815 19.619532
0.967765 19.116722
0.972715 18.670902
0.977665 18.384342
0.982615 17.400472
0.987565 17.486722
0.992515 17.058032
&
@target G0.S3
@type xy
0.007462 0.156896
0.012412 1.143884
0.017362 2.272085
0.022312 2.026815
0.027262 2.798687
0.032212 3.321234
0.037162 3.219935
0.042113 1.371063
0.047063 2.281521
0.052013 2.893926
0.056963 1.222374
0.061913 2.349505
0.066863 2.70159
0.071813 2.840468
0.076763 2.762385
0.081713 2.661225
0.086663 1.27378
0.091613 1.92056
0.096563 1.739873
0.101513 -0.484175
0.106463 1.123431
0.111413 0.943073
0.116364 -0.315303
0.121314 1.066288
0.126264 0.997416
0.131214 0.565024
0.136164 0.766971
0.141114 0.562571
0.146064 -0.868994
0.151014 0.253153
0.155964 0.048079
0.160914 -1.249946
0.165864 0.27981
0.170814 0.248532
0.175764 -0.128246
0.180715 0.855037
0.185665 0.806794
0.190615 0.273462
0.195565 0.843338
0.200515 0.657308
0.205465 -0.094118
0.210415 1.035359
0.215365 0.823391
0.220315 0.496729
0.225265 1.669286
0.230215 1.655656
0.235165 1.685217
0.240115 2.390126
0.245065 2.298237
0.250016 1.964682
0.254966 2.71173
0.259916 2.444237
0.264866 2.311402
0.269816 3.282509
0.274766 3.1653
0.279716 3.509496
0.284666 4.398338
0.289616 4.44206
0.294566 4.765388
0.299516 5.308214
0.304466 5.166683
0.309416 5.346797
0.314366 5.968687
0.319317 5.820607
0.324267 6.445049
0.329217 7.138118
0.334167 7.187205
0.339117 7.959471
0.344067 8.529552
0.349017 8.607488
0.353967 9.124554
0.358917 9.591534
0.363867 9.526684
0.368817 10.223664
0.373767 10.706824
0.378717 10.767794
0.383667 11.772494
0.388617 12.150824
0.393568 12.407554
0.398518 13.314054
0.403468 13.675634
0.408418 13.825944
0.413368 14.584374
0.418318 14.975034
0.423268 15.041614
0.428218 16.037614
0.433168 16.423044
0.438118 16.738464
0.443068 17.763484
0.448018 18.184954
0.452968 18.532814
0.457918 19.398354
0.462869 19.823454
0.467819 19.964294
0.472769 20.873414
0.477719 21.286904
0.482669 21.615464
0.487619 22.633304
0.492569 23.149504
0.497519 23.427524
0.502469 24.359234
0.507419 24.678054
0.512369 24.791624
0.517319 25.590324
0.522269 25.835964
0.527219 25.889444
0.532169 26.765084
0.537119 26.850724
0.54207 26.911764
0.54702 27.701254
0.55197 27.708824
0.55692 27.514954
0.56187 28.196304
0.56682 28.140724
0.57177 27.737514
0.57672 28.415124
0.58167 28.270894
0.58662 28.058564
0.59157 28.593204
0.59652 28.458084
0.60147 28.216054
0.606421 28.621304
0.611371 28.480804
0.616321 28.173124
0.621271 28.538654
0.626221 28.390624
0.631171 28.134334
0.636121 28.402474
0.641071 28.174064
0.646021 27.851724
0.650971 28.104894
0.655921 27.856734
0.660871 27.529834
0.665821 27.652784
0.670771 27.242624
0.675721 27.024344
0.680672 26.959324
0.685622 26.599384
0.690572 26.299974
0.695522 26.225194
0.700472 25.779164
0.705422 25.488364
0.710372 25.347244
0.715322 24.908354
0.720272 24.580054
0.725222 24.316294
0.730172 23.751904
0.735122 23.327354
0.740072 23.099704
0.745023 22.531584
0.749973 22.062524
0.754923 21.851094
0.759873 21.295504
0.764823 20.881164
0.769773 20.700534
0.774723 20.236074
0.779673 19.823734
0.784623 19.449404
0.789573 18.970184
0.794523 18.501874
0.799473 18.083154
0.804423 17.405454
0.809373 16.828164
0.814323 16.621394
0.819273 15.829394
0.824224 15.232474
0.829174 15.022054
0.834124 14.496404
0.839074 14.068694
0.844024 13.556704
0.848974 12.840414
0.853924 12.368674
0.858874 11.878024
0.863824 10.897224
0.868774 10.283034
0.873724 9.859714
0.878674 8.613449
0.883624 7.857775
0.888575 7.800142
0.893525 7.258409
0.898475 6.741263
0.903425 6.23476
0.908375 5.462834
0.913325 4.951431
0.918275 4.310276
0.923225 3.243146
0.928175 2.746994
0.933125 2.153978
0.938075 0.403129
0.943025 0.485158
0.947975 0.776003
0.952925 0.510007
0.957875 0.131661
0.962826 -0.325388
0.967776 -0.935493
0.972726 -1.371293
0.977676 -2.069605
0.982626 -3.68966
0.987576 -3.62074
0.992526 -4.925057
&
@target G0.S4
@type xy
0.007462 -13.000386
0.012412 -11.633152
0.017362 -8.462087
0.022312 -7.362722
0.027262 -6.386894
0.032213 -5.765331
0.037163 -4.951863
0.042113 -2.839276
0.047063 -5.20848
0.052013 -2.322816
0.056963 -2.501416
0.061913 -3.140173
0.066863 -1.766366
0.071813 -0.461296
0.076764 -0.178506
0.081714 0.287134
0.086664 0.501194
0.091614 -0.842686
0.096564 0.437284
0.101514 0.737094
0.106464 -0.787416
0.111414 -0.633136
0.116364 0.533704
0.121315 0.018174
0.126265 0.035784
0.131215 1.153904
0.136165 1.136954
0.141115 0.574424
0.146065 1.169114
0.151015 0.887204
0.155965 -0.671066
0.160915 0.936734
0.165865 0.636354
0.170816 -0.700866
0.175766 1.253164
0.180716 1.265574
0.185666 0.588094
0.190616 1.866644
0.195566 1.924694
0.200516 1.265094
0.205466 1.620734
0.210416 1.933044
0.215366 1.145394
0.220317 1.460694
0.225267 2.326334
0.230217 1.959514
0.235167 2.183814
0.240117 3.404074
0.245067 3.359184
0.250017 3.377404
0.254967 4.254144
0.259917 4.258334
0.264867 3.706974
0.269818 4.830424
0.274768 4.759214
0.279718 4.154604
0.284668 5.711754
0.289618 5.734064
0.294568 5.371124
0.299518 6.833154
0.304468 6.970634
0.309418 6.801084
0.314369 7.605534
0.319319 7.910644
0.324269 7.647154
0.329219 8.168804
0.334169 8.791264
0.339119 8.653704
0.344069 9.225294
0.349019 10.062714
0.353969 10.183114
0.35892 10.587334
0.36387 11.474104
0.36882 11.686524
0.37377 11.754494
0.37872 12.712124
0.38367 12.846354
0.38862 12.732764
0.39357 13.884794
0.39852 14.174884
0.40347 14.118134
0.408421 15.371454
0.413371 15.664564
0.418321 15.760204
0.423271 16.641924
0.428221 17.030104
0.433171 17.077074
0.438121 17.628004
0.443071 18.146724
0.448021 18.309284
0.452972 18.728804
0.457922 19.465284
0.462872 19.639694
0.467822 20.044374
0.472772 20.848424
0.477722 21.056534
0.482672 21.000664
0.487622 21.825384
0.492572 22.051404
0.497522 21.889284
0.502472 22.897004
0.507423 22.972964
0.512373 22.742494
0.517323 23.712854
0.522273 23.827524
0.527223 23.539324
0.532173 23.952004
0.537123 24.193234
0.542073 23.845204
0.547023 23.832444
0.551974 24.298704
0.556924 23.981984
0.561874 23.819914
0.566824 24.296344
0.571774 24.145034
0.576724 23.743634
0.581674 24.272354
0.586624 24.127594
0.591574 23.612824
0.596525 24.188454
0.601475 24.064904
0.606425 23.430924
0.611375 23.894794
0.616325 23.776784
0.621275 23.233374
0.626225 23.510224
0.631175 23.411074
0.636125 23.018264
0.641076 22.924774
0.646026 22.953024
0.650976 22.585674
0.655926 22.330114
0.660876 22.401184
0.665826 22.100764
0.670776 21.761214
0.675726 21.788524
0.680676 21.528684
0.685626 21.073114
0.690577 21.145034
0.695527 20.856074
0.700477 20.332074
0.705427 20.275294
0.710377 19.929584
0.715327 19.262494
0.720277 19.121054
0.725227 18.777924
0.730177 18.120544
0.735128 17.662414
0.740078 17.501654
0.745028 16.911794
0.749978 16.269484
0.754928 16.146524
0.759878 15.661154
0.764828 15.122704
0.769778 14.842184
0.774728 14.359674
0.779678 13.529394
0.784628 13.420084
0.789579 12.804544
0.794529 11.860644
0.799479 11.586444
0.804429 11.140134
0.809379 10.141044
0.814329 9.635574
0.819279 9.395844
0.824229 8.853334
0.829179 8.316134
0.83413 7.757924
0.83908 7.186144
0.84403 6.490204
0.84898 5.999964
0.85393 5.236164
0.85888 3.972444
0.86383 3.705754
0.86878 2.879204
0.87373 0.974644
0.87868 1.189434
0.883631 0.858104
0.888581 0.335104
0.893531 -0.195636
0.898481 -0.671896
0.903431 -1.484906
0.908381 -1.960906
0.913331 -2.609306
0.918281 -3.783654
0.923231 -4.555546
0.928182 -4.94142
0.933132 -6.478741
0.938082 -7.994519
0.943032 -6.815099
0.947982 -7.025604
0.952932 -7.345212
0.957882 -7.772047
0.962832 -8.233489
0.967782 -8.931279
0.972732 -9.33856
0.977683 -10.156035
0.982633 -11.924719
0.987583 -11.553732
0.992533 -12.994242
&
@target G1.S0
@type xy
0.007462 1.055522
0.012411 0.827855
0.017361 1.741811
0.02231 1.901123
0.02726 2.388233
0.03221 3.058849
0.037159 3.484686
0.042109 2.43236
0.047058 3.379164
0.052008 3.196251
0.056957 2.201471
0.061907 3.146285
0.066856 3.418317
0.071806 3.343547
0.076755 3.333519
0.081705 2.962377
0.086654 3.051183
0.091604 2.783182
0.096554 1.520109
0.101503 2.135814
0.106453 1.755658
0.111402 1.013233
0.116352 1.570293
0.121301 1.507785
0.126251 1.21547
0.1312 1.044465
0.13615 0.428572
0.141099 0.099692
0.146049 0.20799
0.150999 -0.882292
0.155948 -0.101705
0.160898 -0.195563
0.165847 -0.639397
0.170797 0.038235
0.175746 -0.043197
0.180696 -0.297014
0.185645 -0.130604
0.190595 -0.428968
0.195545 -0.679454
0.200494 -0.255862
0.205444 -0.807246
0.210393 -0.136405
0.215343 0.097319
0.220292 -0.015603
0.225242 0.588656
0.230191 0.666528
0.235141 0.418893
0.24009 0.855587
0.24504 0.720658
0.24999 0.671047
0.254939 1.233402
0.259889 1.08011
0.264838 1.557231
0.269788 2.082609
0.274737 2.102463
0.279687 2.560922
0.284636 2.77451
0.289586 2.644824
0.294535 3.191776
0.299485 3.271918
0.304434 3.284241
0.309384 4.14223
0.314334 4.245156
0.319283 4.63529
0.324233 5.291797
0.329182 5.473331
0.334132 5.885762
0.339081 6.312527
0.344031 6.312521
0.34898 6.968648
0.35393 7.202701
0.35888 7.42614
0.363829 8.352002
0.368779 8.675357
0.373728 9.080598
0.378678 9.778766
0.383627 10.115486
0.388577 10.484386
0.393526 10.988306
0.398476 11.155176
0.403425 11.761556
0.408375 12.255636
0.413324 12.461426
0.418274 13.311886
0.423223 13.666926
0.428173 13.904496
0.433123 14.654816
0.438072 14.850906
0.443022 15.208576
0.447971 15.908876
0.452921 16.203726
0.45787 16.852456
0.46282 17.509766
0.46777 18.016846
0.472719 18.841586
0.477668 19.413636
0.482618 19.823896
0.487568 20.563796
0.492517 21.098096
0.497467 21.420346
0.502416 22.291596
0.507366 22.698036
0.512315 23.253326
0.517265 23.979256
0.522214 24.359626
0.527164 24.748136
0.532114 25.351536
0.537063 25.458336
0.542013 26.071206
0.546962 26.481696
0.551912 26.623926
0.556861 27.314166
0.561811 27.647736
0.56676 27.671976
0.57171 28.371376
0.576659 28.412566
0.581609 28.391386
0.586558 28.940886
0.591508 28.853626
0.596458 28.962806
0.601407 29.289436
0.606357 29.204326
0.611306 29.415726
0.616256 29.606566
0.621205 29.411516
0.626155 29.749436
0.631104 29.775236
0.636054 29.599596
0.641003 29.901846
0.645953 29.886766
0.650903 29.779696
0.655852 30.073296
0.660802 29.908056
0.665751 29.918426
0.670701 30.062676
0.67565 29.836736
0.6806 29.847076
0.685549 29.819366
0.690499 29.538256
0.695449 29.725436
0.700398 29.598976
0.705348 29.326326
0.710297 29.337946
0.715247 29.108516
0.720196 28.919096
0.725146 28.814726
0.730095 28.574656
0.735045 28.425536
0.739994 28.341836
0.744944 28.037956
0.749893 27.833746
0.754843 27.738776
0.759793 27.385556
0.764742 27.315176
0.769692 27.087326
0.774641 26.763606
0.779591 26.698556
0.78454 26.418586
0.78949 26.040566
0.794439 25.920726
0.799389 25.459436
0.804338 25.162996
0.809288 24.947686
0.814238 24.511146
0.819187 24.225416
0.824137 23.992986
0.829086 23.493056
0.834036 23.240106
0.838985 22.978626
0.843935 22.558366
0.848884 22.380786
0.853834 21.963256
0.858784 21.489316
0.863733 21.386206
0.868683 20.904196
0.873632 20.623346
0.878582 20.484356
0.883531 20.023106
0.888481 19.800766
0.89343 19.636016
0.89838 19.324116
0.903329 19.173476
0.908279 18.797486
0.913228 18.380676
0.918178 18.234696
0.923128 17.865826
0.928077 17.435856
0.933027 17.537216
0.937976 17.083126
0.942926 16.897606
0.947875 17.347426
0.952825 17.108186
0.957774 16.961006
0.962724 16.736756
0.967673 16.277816
0.972623 16.290766
0.977573 15.858816
0.982522 15.198426
0.987472 15.781936
0.992421 15.192626
&
@target G1.S1
@type xy
0.007462 -0.617779
0.012412 0.257788
0.017362 1.178305
0.022312 1.910134
0.027262 2.544796
0.032212 2.837928
0.037162 3.327308
0.042112 2.105221
0.047062 2.67051
0.052012 3.000284
0.056962 1.870134
0.061913 2.516653
0.066863 3.040427
0.071813 3.199418
0.076763 3.21696
0.081713 3.134699
0.086663 2.354725
0.091613 2.658361
0.096563 2.343788
0.101513 0.704361
0.106463 1.634495
0.111413 1.4692
0.116363 0.362286
0.121313 1.333506
0.126263 1.323765
0.131213 0.961047
0.136163 0.96981
0.141113 0.737989
0.146063 -0.313989
0.151013 0.311665
0.155963 0.077615
0.160913 -1.039382
0.165863 0.086149
0.170814 0.025063
0.175764 -0.383771
0.180714 0.498662
0.185664 0.420756
0.190614 0.02475
0.195564 0.380394
0.200514 0.192333
0.205464 -0.460155
0.210414 0.358501
0.215364 0.153906
0.220314 -0.158915
0.225264 0.872655
0.230214 0.846884
0.235164 0.873613
0.240114 1.479321
0.245064 1.494318
0.250014 1.269402
0.254964 1.770558
0.259914 1.627164
0.264864 1.565869
0.269814 2.352129
0.274765 2.302508
0.279714 2.546429
0.284664 3.352099
0.289615 3.419839
0.294565 3.725135
0.299515 4.246431
0.304465 4.262707
0.309415 4.384559
0.314365 4.915522
0.319315 4.830245
0.324265 5.332413
0.329215 5.954209
0.334165 5.995447
0.339115 6.752998
0.344065 7.279758
0.349015 7.385349
0.353965 7.93603
0.358915 8.312119
0.363865 8.363946
0.368815 8.997528
0.373765 9.426568
0.378715 9.517868
0.383665 10.428188
0.388616 10.889038
0.393566 11.183728
0.398516 11.970238
0.403466 12.379708
0.408416 12.559028
0.413366 13.309088
0.418316 13.658808
0.423266 13.838108
0.428216 14.748228
0.433166 15.169688
0.438116 15.483718
0.443066 16.400238
0.448016 16.888098
0.452966 17.211308
0.457916 18.008088
0.462866 18.343738
0.467816 18.611778
0.472766 19.415308
0.477716 19.812148
0.482666 20.205728
0.487616 21.032538
0.492566 21.488338
0.497516 21.822578
0.502467 22.611628
0.507417 22.903448
0.512367 23.063518
0.517317 23.856618
0.522267 24.074728
0.527217 24.197608
0.532167 25.094958
0.537117 25.146828
0.542067 25.249038
0.547017 25.918078
0.551967 25.960168
0.556917 25.792148
0.561867 26.425018
0.566817 26.251208
0.571767 26.141338
0.576717 26.773158
0.581667 26.677018
0.586617 26.498178
0.591567 27.054588
0.596517 26.891718
0.601467 26.657348
0.606418 27.071978
0.611367 26.865498
0.616318 26.649318
0.621268 26.986628
0.626218 26.715338
0.631168 26.573718
0.636118 26.796598
0.641068 26.511078
0.646018 26.326098
0.650968 26.387048
0.655918 26.154468
0.660868 25.922778
0.665818 25.955478
0.670768 25.571818
0.675718 25.350848
0.680668 25.296098
0.685618 24.938818
0.690568 24.685708
0.695518 24.537878
0.700468 24.162778
0.705418 23.977488
0.710368 23.785388
0.715318 23.362028
0.720268 23.104218
0.725219 23.002578
0.730169 22.517038
0.735119 22.218018
0.740069 22.017318
0.745019 21.506508
0.749969 21.150668
0.754919 20.890508
0.759869 20.388668
0.764819 20.025768
0.769769 19.653538
0.774719 19.188398
0.779669 18.827748
0.784619 18.420918
0.789569 17.836388
0.794519 17.400308
0.799469 17.044538
0.804419 16.431778
0.809369 16.040568
0.814319 15.667098
0.819269 15.114338
0.824219 14.748548
0.82917 14.562588
0.83412 14.080518
0.83907 13.759428
0.84402 13.356218
0.84897 12.759298
0.85392 12.353698
0.85887 11.901348
0.86382 11.184498
0.86877 10.870408
0.87372 10.404738
0.87867 9.617988
0.88362 9.283518
0.88857 9.091218
0.89352 8.523209
0.89847 8.144389
0.90342 7.654995
0.90837 7.050226
0.91332 6.654782
0.91827 6.06585
0.92322 5.170415
0.92817 5.019421
0.93312 4.498169
0.938071 3.22265
0.943021 3.704126
0.947971 3.797465
0.952921 3.375692
0.957871 3.105014
0.962821 2.682725
0.967771 2.015323
0.972721 1.749912
0.977671 1.080633
0.982621 -0.130393
0.987571 0.179142
0.992521 -0.975538
&
@target G1.S2
@type xy
0.007462 0.788693
0.012412 2.045217
0.017362 2.557152
0.022312 3.341073
0.027262 3.479317
0.032212 4.734798
0.037162 4.695412
0.042112 3.50839
0.047062 4.064978
0.052012 4.28873
0.056962 3.271099
0.061912 3.944112
0.066862 4.16388
0.071812 4.323118
0.076762 4.352722
0.081712 4.272929
0.086662 3.462815
0.091613 3.6806
0.096563 3.393286
0.101513 1.73017
0.106463 2.524348
0.111413 2.229404
0.116363 1.141239
0.121313 1.924256
0.126263 1.861433
0.131213 1.512793
0.136163 1.398806
0.141113 1.125259
0.146063 0.092138
0.151013 0.503486
0.155963 0.172902
0.160913 -1.014757
0.165863 -0.043321
0.170813 -0.19275
0.175763 -0.655017
0.180713 0.012056
0.185663 -0.009228
0.190613 -0.401749
0.195563 -0.146531
0.200513 -0.341186
0.205463 -1.01226
0.210413 -0.296176
0.215363 -0.574037
0.220313 -0.944754
0.225263 0.013432
0.230213 -0.034564
0.235163 -0.02267
0.240113 0.55373
0.245063 0.511316
0.250013 0.345564
0.254964 0.772935
0.259914 0.57053
0.264864 0.484766
0.269814 1.162165
0.274764 1.035446
0.279714 1.292053
0.284664 1.961126
0.289614 1.976094
0.294564 2.257402
0.299514 2.698338
0.304464 2.642701
0.309414 2.672927
0.314364 3.150798
0.319314 3.016774
0.324264 3.322033
0.329214 3.905929
0.334164 3.860036
0.339114 4.5422
0.344064 4.970631
0.349014 5.178068
0.353964 5.596168
0.358914 5.922338
0.363864 5.952424
0.368814 6.479371
0.373764 6.81934
0.378714 6.830714
0.383664 7.710056
0.388614 8.184141
0.393564 8.363874
0.398514 9.128936
0.403464 9.522546
0.408414 9.703026
0.413365 10.410686
0.418314 10.729146
0.423264 10.811926
0.428215 11.712006
0.433165 12.109946
0.438115 12.311196
0.443065 13.304556
0.448015 13.681536
0.452965 13.882956
0.457915 14.554476
0.462865 14.765616
0.467815 14.688316
0.472765 15.559566
0.477715 15.673116
0.482665 15.637666
0.487615 16.509566
0.492565 16.636716
0.497515 16.741916
0.502465 17.534316
0.507415 17.681396
0.512365 17.718226
0.517315 18.460966
0.522265 18.616436
0.527215 18.643226
0.532165 19.505366
0.537115 19.734966
0.542065 19.754656
0.547015 20.483006
0.551965 20.643796
0.556915 20.549136
0.561865 21.066096
0.566815 21.137596
0.571765 20.808686
0.576715 21.394046
0.581665 21.219046
0.586615 20.915806
0.591565 21.277756
0.596516 21.095856
0.601466 20.731856
0.606416 20.962296
0.611366 20.670776
0.616316 20.278596
0.621266 20.316926
0.626216 20.114716
0.631166 19.695416
0.636116 19.770296
0.641066 19.483626
0.646016 19.090336
0.650966 19.160876
0.655916 18.784416
0.660866 18.477726
0.665816 18.401576
0.670766 17.902016
0.675716 17.533206
0.680666 17.415666
0.685616 16.950876
0.690566 16.594806
0.695516 16.388916
0.700466 15.884626
0.705416 15.410116
0.710366 15.244666
0.715316 14.832586
0.720266 14.334766
0.725216 14.114866
0.730166 13.541246
0.735116 13.015786
0.740066 12.656746
0.745016 12.055476
0.749966 11.387956
0.754916 10.939446
0.759867 10.263836
0.764817 9.538326
0.769767 9.067986
0.774717 8.509899
0.779667 7.865367
0.784617 7.309879
0.789567 6.597817
0.794517 5.93881
0.799467 5.362372
0.804417 4.495324
0.809367 3.69001
0.814317 3.225587
0.819267 2.286054
0.824217 1.341119
0.829167 0.980755
0.834117 0.301916
0.839067 -0.282842
0.844017 -0.999868
0.848967 -1.67374
0.853917 -2.441289
0.858867 -3.07706
0.863817 -4.082168
0.868767 -4.886359
0.873717 -5.443432
0.878667 -6.595724
0.883617 -7.304937
0.888567 -7.466752
0.893517 -7.92315
0.898467 -8.475169
0.903417 -9.022865
0.908367 -9.674784
0.913318 -10.124878
0.918268 -10.82809
0.923218 -11.858454
0.928168 -12.426724
0.933118 -13.092634
0.938068 -14.753264
0.943018 -14.644724
0.947968 -14.574974
0.952918 -14.889994
0.957868 -15.287744
0.962818 -15.793334
0.967768 -16.325884
0.972718 -16.781934
0.977668 -17.530774
0.982618 -18.964194
0.987568 -18.917344
0.992518 -20.120174
&
@target G1.S3
@type xy
0.007462 -13.543672
0.012412 -12.583551
0.017362 -10.577043
0.022312 -9.722622
0.027262 -7.552983
0.032213 -5.412383
0.037163 -5.600857
0.042113 -3.871649
0.047063 -4.966093
0.052013 -3.442302
0.056963 -2.806722
0.061913 -3.060082
0.066863 -1.859712
0.071813 -1.001902
0.076764 -0.343182
0.081714 0.048508
0.086664 0.593168
0.091614 0.640548
0.096564 0.759148
0.101514 1.052128
0.106464 0.370508
0.111414 0.191098
0.116364 0.993598
0.121315 0.612688
0.126265 0.297918
0.131215 1.187198
0.136165 1.186708
0.141115 0.893388
0.146065 1.039778
0.151015 0.781458
0.155965 -0.384822
0.160915 0.512628
0.165865 0.147568
0.170816 -1.147142
0.175766 0.162888
0.180716 0.088318
0.185666 -0.592032
0.190616 0.431138
0.195566 0.444358
0.200516 0.119488
0.205466 0.171578
0.210416 0.238168
0.215366 -0.302152
0.220317 -0.385622
0.225267 0.149438
0.230217 -0.311622
0.235167 -0.347292
0.240117 0.551338
0.245067 0.451428
0.250017 0.427458
0.254967 1.120458
0.259917 1.140018
0.264867 0.755418
0.269818 1.347458
0.274768 1.273928
0.279718 0.700558
0.284668 1.745768
0.289618 1.777928
0.294568 1.459168
0.299518 2.669218
0.304468 2.782548
0.309418 2.770898
0.314369 3.342708
0.319319 3.575338
0.324269 3.500088
0.329219 3.756748
0.334169 4.188218
0.339119 4.148378
0.344069 4.508358
0.349019 5.159548
0.353969 5.344518
0.35892 5.702998
0.36387 6.410218
0.36882 6.638388
0.37377 6.842948
0.37872 7.457288
0.38367 7.655898
0.38862 7.608128
0.39357 8.507338
0.39852 8.684708
0.40347 8.739358
0.408421 9.778408
0.413371 10.090348
0.418321 10.232888
0.423271 11.065738
0.428221 11.396758
0.433171 11.644578
0.438121 12.080678
0.443071 12.521938
0.448021 12.746388
0.452972 13.196338
0.457922 13.909778
0.462872 14.120608
0.467822 14.574248
0.472772 15.371978
0.477722 15.586388
0.482672 15.800808
0.487622 16.510218
0.492572 16.738428
0.497522 16.644238
0.502472 17.467388
0.507423 17.612108
0.512373 17.470028
0.517323 18.346378
0.522273 18.403488
0.527223 18.220878
0.532173 18.548098
0.537123 18.739018
0.542073 18.392418
0.547023 18.346298
0.551974 18.581268
0.556924 18.263588
0.561874 18.115048
0.566824 18.363288
0.571774 18.106408
0.576724 17.612538
0.581674 17.875588
0.586624 17.604728
0.591574 16.992808
0.596525 17.183008
0.601475 16.914448
0.606425 16.239168
0.611375 16.309948
0.616325 16.002828
0.621275 15.412438
0.626225 15.307848
0.631175 15.101448
0.636125 14.531108
0.641076 14.148328
0.646026 13.929298
0.650976 13.406658
0.655926 12.845358
0.660876 12.579818
0.665826 11.975878
0.670776 11.086798
0.675726 10.857608
0.680676 10.212668
0.685626 9.075308
0.690577 8.679498
0.695527 8.010448
0.700477 7.290718
0.705427 6.692438
0.710377 6.084518
0.715327 5.243798
0.720277 4.698438
0.725227 4.063258
0.730177 3.275768
0.735128 2.468018
0.740078 2.108718
0.745028 1.407228
0.749978 0.397238
0.754928 0.089598
0.759878 -0.401992
0.764828 -1.000052
0.769778 -1.489412
0.774728 -2.089242
0.779678 -2.962142
0.784628 -3.435292
0.789579 -4.278009
0.794529 -5.435747
0.799479 -6.043245
0.804429 -6.812418
0.809379 -8.130294
0.814329 -9.187763
0.819279 -9.609459
0.824229 -10.256768
0.829179 -11.004078
0.83413 -11.585061
0.83908 -12.370832
0.84403 -13.111019
0.84898 -13.811655
0.85393 -14.560955
0.85888 -15.712696
0.86383 -16.284369
0.86878 -17.249295
0.87373 -19.069166
0.87868 -19.312572
0.883631 -19.797144
0.888581 -20.350636
0.893531 -21.006194
0.898481 -21.612227
0.903431 -22.241464
0.908381 -22.906766
0.913331 -23.589662
0.918281 -24.564752
0.923231 -25.568742
0.928182 -26.316892
0.933132 -27.969672
0.938082 -29.933452
0.943032 -29.163252
0.947982 -29.518692
0.952932 -29.929742
0.957882 -30.353642
0.962832 -30.841622
0.967782 -31.398702
0.972732 -31.914772
0.977683 -32.627232
0.982633 -34.257522
0.987583 -34.470712
0.992533 -36.002862
&
@target G1.S4
@type xy
0.007462 -0.234256
0.012412 1.434527
0.017362 1.878102
0.022312 2.687452
0.027263 2.720538
0.032213 3.316692
0.037163 4.051199
0.042113 3.963603
0.047063 4.053001
0.052013 1.370977
0.056963 3.192151
0.061913 2.912914
0.066863 1.22417
0.071814 3.001676
0.076764 3.118769
0.081714 3.181533
0.086664 3.036821
0.091614 2.982296
0.096564 2.564284
0.101514 0.790569
0.106464 2.052591
0.111414 1.480824
0.116365 -0.867886
0.121315 1.224578
0.126265 1.02743
0.131215 -0.454203
0.136165 1.123782
0.141115 1.266551
0.146065 1.121493
0.151015 0.593742
0.155966 0.94578
0.160916 0.63665
0.165866 -0.858024
0.170816 0.479224
0.175766 0.329171
0.180716 -1.177863
0.185666 0.003958
0.190616 0.491563
0.195566 0.090744
0.200516 0.004579
0.205467 1.073738
0.210417 0.98621
0.215367 0.425149
0.220317 1.037968
0.225267 0.902004
0.230217 0.07078
0.235167 0.547106
0.240118 1.046877
0.245068 0.714758
0.250018 0.327998
0.254968 1.662277
0.259918 1.681208
0.264868 1.368038
0.269818 2.425216
0.274768 2.448248
0.279718 2.235916
0.284668 2.252204
0.289619 2.775666
0.294569 2.630715
0.299519 2.240387
0.304469 3.478334
0.309419 3.537388
0.314369 3.03742
0.319319 4.502161
0.324269 4.612049
0.329219 4.612792
0.33417 5.049676
0.33912 5.575141
0.34407 5.563464
0.34902 5.396213
0.35397 6.225352
0.35892 6.355052
0.36387 6.044854
0.36882 7.195539
0.373771 7.475018
0.378721 7.509185
0.383671 8.133787
0.388621 8.711316
0.393571 8.965978
0.398521 8.916453
0.403471 9.778054
0.408421 9.913734
0.413372 9.571907
0.418322 10.575584
0.423272 10.907574
0.428222 10.943464
0.433172 11.297824
0.438122 12.115464
0.443072 12.364604
0.448022 12.050374
0.452972 13.040094
0.457923 13.083044
0.462873 12.719274
0.467823 13.183494
0.472773 13.654164
0.477723 13.435394
0.482673 13.277824
0.487623 14.055304
0.492573 14.031734
0.497524 13.376144
0.502474 14.264794
0.507424 14.163104
0.512374 13.780144
0.517324 13.663724
0.522274 14.062844
0.527224 13.801454
0.532174 13.176964
0.537124 13.879974
0.542075 13.728664
0.547025 12.976364
0.551975 13.460864
0.556925 13.418324
0.561875 12.859174
0.566825 12.618644
0.571775 12.796264
0.576725 12.288344
0.581675 11.469204
0.586626 11.720854
0.591576 11.363794
0.596526 10.457834
0.601476 10.372924
0.606426 10.166984
0.611376 9.657854
0.616326 9.088115
0.621276 9.06266
0.626226 8.578627
0.631177 7.775016
0.636127 7.772868
0.641077 7.392474
0.646027 6.658948
0.650977 6.19242
0.655927 6.035773
0.660877 5.550816
0.665827 4.509245
0.670778 4.477676
0.675728 4.071527
0.680678 3.397349
0.685628 3.125969
0.690578 2.699399
0.695528 1.985861
0.700478 1.34346
0.705428 0.92182
0.710378 0.293535
0.715329 -0.915856
0.720279 -1.245526
0.725229 -1.932146
0.730179 -3.13793
0.735129 -4.526195
0.740079 -4.930498
0.745029 -5.594275
0.749979 -6.427224
0.754929 -7.180376
0.75988 -8.017747
0.76483 -8.864648
0.76978 -9.688975
0.77473 -10.448086
0.77968 -11.422486
0.78463 -12.743376
0.78958 -13.393166
0.79453 -14.400496
0.799481 -16.657366
0.804431 -17.259686
0.809381 -17.953896
0.814331 -18.710266
0.819281 -19.495286
0.824231 -20.263616
0.829181 -21.053986
0.834131 -21.882246
0.839081 -22.538756
0.844032 -23.382376
0.848982 -24.643726
0.853932 -25.293576
0.858882 -26.247736
0.863832 -28.110566
0.868782 -29.821366
0.873732 -30.130956
0.878682 -30.829066
0.883632 -31.557526
0.888583 -32.242166
0.893533 -33.031956
0.898483 -33.771696
0.903433 -34.414656
0.908383 -35.136326
0.913333 -36.121456
0.918283 -37.321986
0.923233 -38.089236
0.928184 -39.667506
0.933134 -42.738486
0.938084 -41.986996
0.943034 -42.238266
0.947984 -42.620396
0.952934 -43.084546
0.957884 -43.507256
0.962834 -43.955316
0.967784 -44.563966
0.972734 -45.038986
0.977685 -45.807976
0.982635 -47.451586
0.987585 -47.988856
0.992535 -49.709816
&
@target G2.S0
@type xy
0.007462 1.568948
0.012411 2.083687
0.017361 2.343374
0.02231 3.644514
0.027259 3.782796
0.032209 4.146398
0.037158 3.946211
0.042108 3.65946
0.047057 3.697721
0.052007 2.638529
0.056956 3.348754
0.061905 3.475628
0.066855 3.623506
0.071804 3.697488
0.076754 3.319331
0.081703 3.285396
0.086653 3.108742
0.091602 1.687294
0.096551 2.205529
0.101501 1.756374
0.10645 1.199741
0.1114 1.678305
0.116349 1.487371
0.121299 1.310608
0.126248 1.06434
0.131197 0.163852
0.136147 0.398791
0.141096 -0.196935
0.146046 -0.735692
0.150995 -0.132707
0.155945 -0.644438
0.160894 0.033708
0.165843 0.049083
0.170793 -0.197819
0.175742 -0.042707
0.180692 -0.372677
0.185641 -0.568607
0.19059 -0.115592
0.19554 -0.697637
0.200489 0.246722
0.205439 0.337287
0.210388 0.360557
0.215338 0.790573
0.220287 0.795767
0.225236 0.829069
0.230186 1.03371
0.235135 0.673105
0.240085 1.491793
0.245034 1.478787
0.249983 1.659595
0.254933 2.46048
0.259882 2.462163
0.264832 2.949057
0.269781 3.146061
0.274731 3.106389
0.27968 3.706054
0.284629 3.738597
0.289579 4.003141
0.294528 4.704021
0.299478 4.725823
0.304427 5.621356
0.309377 5.928471
0.314326 6.126792
0.319275 6.767369
0.324225 6.87111
0.329174 7.194605
0.334124 7.733695
0.339073 7.796561
0.344023 8.8025
0.348972 9.065244
0.353921 9.535128
0.358871 10.302498
0.36382 10.555778
0.36877 11.039378
0.373719 11.602368
0.378669 11.741818
0.383618 12.626968
0.388567 13.021618
0.393517 13.638528
0.398466 14.455148
0.403416 14.918038
0.408365 15.715268
0.413315 16.244988
0.418264 16.589788
0.423213 17.481508
0.428163 17.974928
0.433112 18.528478
0.438062 19.407158
0.443011 19.921208
0.44796 20.895328
0.45291 21.516868
0.457859 22.057248
0.462809 22.920268
0.467758 23.418128
0.472708 24.085068
0.477657 24.841758
0.482606 25.459078
0.487556 26.405758
0.492505 27.113468
0.497455 27.866348
0.502404 28.704038
0.507354 29.313048
0.512303 30.012768
0.517253 30.771078
0.522202 31.263348
0.527151 32.255958
0.532101 32.897638
0.53705 33.499078
0.542 34.404948
0.546949 34.847188
0.551898 35.432408
0.556848 36.156398
0.561797 36.265228
0.566747 37.207388
0.571696 37.501318
0.576646 37.865058
0.581595 38.516958
0.586544 38.729258
0.591494 39.092088
0.596443 39.521148
0.601393 39.451898
0.606342 40.032068
0.611291 40.222788
0.616241 40.259998
0.62119 40.733008
0.62614 40.751268
0.631089 41.037118
0.636039 41.346098
0.640988 41.236648
0.645938 41.611278
0.650887 41.665398
0.655836 41.648388
0.660786 41.977028
0.665735 41.927698
0.670685 42.113228
0.675634 42.205358
0.680584 42.048238
0.685533 42.352578
0.690482 42.327918
0.695432 42.301638
0.700381 42.417408
0.705331 42.326618
0.71028 42.429608
0.715229 42.398808
0.720179 42.240828
0.725128 42.457898
0.730078 42.360778
0.735027 42.237998
0.739977 42.415698
0.744926 42.174298
0.749875 42.199678
0.754825 42.146278
0.759774 41.976758
0.764724 42.087668
0.769673 41.882038
0.774623 41.835718
0.779572 41.833738
0.784521 41.643018
0.789471 41.635818
0.79442 41.547138
0.79937 41.405108
0.804319 41.366638
0.809268 41.195138
0.814218 41.114858
0.819167 41.041228
0.824117 40.876818
0.829066 40.831638
0.834016 40.731128
0.838965 40.536358
0.843915 40.525408
0.848864 40.290328
0.853813 40.217248
0.858763 40.161908
0.863712 39.925868
0.868662 39.915838
0.873611 39.758418
0.87856 39.563268
0.88351 39.630588
0.888459 39.384018
0.893409 39.261748
0.898358 39.122318
0.903308 38.840208
0.908257 38.769558
0.913207 38.514188
0.918156 38.210798
0.923105 38.215558
0.928055 37.864158
0.933004 37.844418
0.937954 37.834598
0.942903 37.523758
0.947852 37.893118
0.952802 37.871018
0.957751 37.778518
0.962701 37.749618
0.96765 37.479338
0.9726 37.623528
0.977549 37.581468
0.982498 37.330678
0.987448 38.336368
0.992397 38.263598
&
@target G2.S1
@type xy
0.007462 8.503941
0.012411 9.128687
0.017361 8.835293
0.022311 8.663154
0.02726 9.115825
0.03221 9.305442
0.037159 8.97976
0.042109 9.119102
0.047059 8.450014
0.052008 7.502779
0.056958 7.813093
0.061907 8.001953
0.066857 7.98347
0.071807 7.728978
0.076756 7.492776
0.081706 7.291754
0.086655 6.144562
0.091605 6.044568
0.096555 5.448378
0.101504 4.75789
0.106454 4.986479
0.111403 4.705425
0.116353 4.380861
0.121303 3.950113
0.126252 3.223243
0.131202 2.995234
0.136151 1.782413
0.141101 1.967359
0.146051 1.490112
0.151 1.09726
0.15595 1.280159
0.160899 1.011282
0.165849 0.804295
0.170799 0.49101
0.175748 -0.082214
0.180698 -0.008343
0.185647 -0.661307
0.190597 -0.07471
0.195547 -0.252413
0.200496 -0.272268
0.205446 0.055948
0.210395 -0.119471
0.215345 0.040073
0.220295 -0.083741
0.225244 -0.293707
0.230194 0.120082
0.235143 -0.166465
0.240093 0.553294
0.245043 0.708867
0.249992 0.891235
0.254942 1.301568
0.259891 1.152815
0.264841 1.467311
0.269791 1.553963
0.27474 1.579074
0.27969 2.16264
0.284639 2.129327
0.289589 2.907379
0.294539 3.084558
0.299488 3.362955
0.304438 3.821397
0.309387 3.724618
0.314337 4.273285
0.319287 4.44451
0.324236 4.589928
0.329186 5.428555
0.334135 5.472162
0.339085 6.252283
0.344035 6.56357
0.348984 6.815122
0.353934 7.350709
0.358883 7.449017
0.363833 8.040832
0.368783 8.376168
0.373732 8.716573
0.378682 9.485223
0.383631 9.732353
0.388581 10.521173
0.393531 10.948693
0.39848 11.307633
0.40343 11.922283
0.408379 12.149073
0.413329 12.852723
0.418279 13.398713
0.423228 13.920103
0.428178 14.803403
0.433127 15.229453
0.438077 16.046753
0.443027 16.556473
0.447976 17.033213
0.452926 17.815713
0.457875 18.211473
0.462825 19.093783
0.467775 19.762723
0.472724 20.445203
0.477674 21.282043
0.482623 21.830963
0.487573 22.595143
0.492523 23.170823
0.497472 23.715943
0.502422 24.574803
0.507371 25.041613
0.512321 25.867663
0.517271 26.491633
0.52222 27.037533
0.52717 27.756583
0.532119 28.291733
0.537069 28.913113
0.542019 29.567613
0.546968 30.077173
0.551918 30.971363
0.556867 31.510913
0.561817 32.151783
0.566767 32.826093
0.571716 33.167103
0.576666 33.946453
0.581615 34.280473
0.586565 34.605783
0.591515 35.160773
0.596464 35.301833
0.601414 35.995503
0.606363 36.193133
0.611313 36.435933
0.616263 36.931143
0.621212 36.980483
0.626162 37.510313
0.631111 37.665373
0.636061 37.886623
0.641011 38.251973
0.64596 38.314413
0.65091 38.750583
0.655859 38.820003
0.660809 38.868333
0.665759 39.146053
0.670708 39.115323
0.675658 39.386843
0.680607 39.427733
0.685557 39.449873
0.690507 39.676463
0.695456 39.586313
0.700406 39.742323
0.705355 39.733193
0.710305 39.666873
0.715255 39.806393
0.720204 39.720843
0.725154 39.870673
0.730103 39.813093
0.735053 39.760073
0.740003 39.885073
0.744952 39.778833
0.749902 39.868883
0.754851 39.795603
0.759801 39.714033
0.764751 39.738353
0.7697 39.634133
0.77465 39.569623
0.779599 39.510643
0.784549 39.357273
0.789499 39.251523
0.794448 39.031053
0.799398 38.971563
0.804347 38.802293
0.809297 38.587133
0.814247 38.534963
0.819196 38.305283
0.824146 38.176243
0.829095 38.014723
0.834045 37.803413
0.838995 37.805763
0.843944 37.536293
0.848894 37.412643
0.853843 37.361623
0.858793 37.203603
0.863743 37.082103
0.868692 36.931283
0.873642 36.780423
0.878591 36.700643
0.883541 36.389623
0.888491 36.429703
0.89344 36.158903
0.89839 35.976813
0.903339 35.965693
0.908289 35.565953
0.913239 35.458873
0.918188 35.173873
0.923138 34.922463
0.928087 34.773403
0.933037 34.364863
0.937987 34.400403
0.942936 34.259713
0.947886 34.091423
0.952835 34.391833
0.957785 34.202573
0.962735 34.108113
0.967684 33.852633
0.972634 33.594923
0.977583 33.631333
0.982533 33.077133
0.987483 33.616153
0.992432 33.500023
&
@target G2.S2
@type xy
0.007462 1.485286
0.012412 3.225683
0.017361 3.082728
0.022311 4.037587
0.027261 4.226939
0.032211 4.760232
0.03716 4.630947
0.04211 4.236972
0.04706 4.462315
0.05201 3.381713
0.056959 4.018284
0.061909 4.107296
0.066859 4.191839
0.071809 4.300394
0.076758 3.920825
0.081708 3.816338
0.086658 3.661103
0.091608 2.185438
0.096557 2.702206
0.101507 2.203433
0.106457 1.555536
0.111407 2.124498
0.116356 1.853494
0.121306 1.679113
0.126256 1.381796
0.131206 0.504934
0.136155 0.703061
0.141105 0.07436
0.146055 -0.456306
0.151005 0.115601
0.155954 -0.462821
0.160904 0.164728
0.165854 0.167485
0.170803 -0.084189
0.175753 0.023996
0.180703 -0.328049
0.185653 -0.505424
0.190602 -0.119137
0.195552 -0.715809
0.200502 0.210482
0.205452 0.260022
0.210401 0.332447
0.215351 0.841476
0.220301 0.768381
0.225251 0.759974
0.2302 0.968983
0.23515 0.542509
0.2401 1.386836
0.24505 1.345518
0.249999 1.481672
0.254949 2.244047
0.259899 2.263819
0.264849 2.719192
0.269798 2.95193
0.274748 2.796449
0.279698 3.328645
0.284648 3.377731
0.289597 3.559986
0.294547 4.200055
0.299497 4.128261
0.304447 5.115334
0.309396 5.338677
0.314346 5.507802
0.319296 6.119268
0.324246 6.171605
0.329195 6.45758
0.334145 7.035837
0.339095 7.031779
0.344044 7.965499
0.348994 8.304581
0.353944 8.676742
0.358894 9.466791
0.363843 9.732306
0.368793 10.164756
0.373743 10.641106
0.378693 10.802346
0.383642 11.662616
0.388592 11.983466
0.393542 12.551346
0.398492 13.379796
0.403442 13.764036
0.408391 14.556406
0.413341 15.071456
0.418291 15.441086
0.42324 16.283606
0.42819 16.668366
0.43314 17.282986
0.43809 18.131846
0.443039 18.582036
0.447989 19.546616
0.452939 20.090886
0.457889 20.616826
0.462838 21.425516
0.467788 21.898976
0.472738 22.497596
0.477688 23.269136
0.482637 23.785216
0.487587 24.753276
0.492537 25.369086
0.497487 25.984866
0.502436 26.891776
0.507386 27.398626
0.512336 28.091416
0.517286 28.769426
0.522235 29.314556
0.527185 30.146486
0.532135 30.736896
0.537085 31.252316
0.542034 32.152996
0.546984 32.519896
0.551934 33.154006
0.556884 33.711656
0.561833 34.000786
0.566783 34.781036
0.571733 35.150986
0.576682 35.378546
0.581632 36.038816
0.586582 36.247396
0.591532 36.603776
0.596481 36.919196
0.601431 36.897836
0.606381 37.403906
0.611331 37.558006
0.616281 37.451026
0.62123 37.934216
0.62618 37.828506
0.63113 38.126116
0.63608 38.320716
0.641029 38.169056
0.645979 38.502646
0.650929 38.471426
0.655879 38.417266
0.660828 38.756876
0.665778 38.565726
0.670728 38.735526
0.675677 38.881246
0.680627 38.813876
0.685577 39.000296
0.690527 38.955846
0.695476 38.872636
0.700426 39.074446
0.705376 38.889976
0.710326 39.064556
0.715275 39.045596
0.720225 38.871196
0.725175 39.027676
0.730125 38.846876
0.735074 38.770706
0.740024 38.794786
0.744974 38.600456
0.749924 38.600996
0.754873 38.461426
0.759823 38.254236
0.764773 38.330086
0.769723 38.076656
0.774672 37.923936
0.779622 37.872296
0.784572 37.580586
0.789522 37.437506
0.794471 37.277096
0.799421 37.002206
0.804371 37.005466
0.809321 36.661336
0.81427 36.406236
0.81922 36.350126
0.82417 35.992946
0.82912 35.895556
0.834069 35.665556
0.839019 35.451416
0.843969 35.360736
0.848919 35.163726
0.853868 34.962436
0.858818 34.792336
0.863768 34.512526
0.868718 34.498336
0.873667 34.297316
0.878617 34.026156
0.883567 33.973206
0.888517 33.688136
0.893466 33.517326
0.898416 33.455386
0.903366 33.113616
0.908316 32.897186
0.913265 32.630576
0.918215 32.185836
0.923165 32.089466
0.928114 31.588596
0.933064 31.420386
0.938014 31.356826
0.942964 30.912356
0.947913 31.174386
0.952863 31.239826
0.957813 31.022646
0.962763 30.932146
0.967712 30.542156
0.972662 30.337656
0.977612 30.116556
0.982562 29.444746
0.987511 29.900606
0.992461 29.492946
&
@target G2.S3
@type xy
0.007462 3.159974
0.012412 3.493099
0.017362 2.766644
0.022311 4.071187
0.027261 4.485859
0.032211 4.594774
0.037161 4.035538
0.042111 3.951098
0.04706 4.376397
0.05201 3.081056
0.05696 3.830573
0.06191 4.172397
0.06686 4.192067
0.07181 4.139978
0.076759 3.729005
0.081709 3.797945
0.086659 3.518707
0.091609 2.098725
0.096559 2.635266
0.101509 2.144147
0.106458 1.503443
0.111408 2.03421
0.116358 1.850242
0.121308 1.642312
0.126258 1.332894
0.131207 0.492254
0.136157 0.709294
0.141107 0.070746
0.146057 -0.462458
0.151007 0.152629
0.155956 -0.396722
0.160906 0.233368
0.165856 0.242399
0.170806 -0.053679
0.175756 0.120317
0.180706 -0.293007
0.185655 -0.508906
0.190605 -0.106964
0.195555 -0.792065
0.200505 0.241097
0.205455 0.25742
0.210404 0.285257
0.215354 0.79685
0.220304 0.713052
0.225254 0.753683
0.230204 0.986051
0.235154 0.547988
0.240103 1.330593
0.245053 1.332739
0.250003 1.439115
0.254953 2.200961
0.259903 2.225726
0.264853 2.638
0.269802 2.796175
0.274752 2.57866
0.279702 3.089776
0.284652 2.977841
0.289602 2.997588
0.294552 3.609879
0.299501 3.45712
0.304451 4.141724
0.309401 4.301199
0.314351 4.273313
0.319301 4.924992
0.32425 4.928361
0.3292 5.047906
0.33415 5.702813
0.3391 5.696154
0.34405 6.72334
0.349 7.055826
0.353949 7.483687
0.358899 8.256724
0.363849 8.594269
0.368799 9.100914
0.373749 9.572734
0.378698 9.746094
0.383648 10.679024
0.388598 11.025304
0.393548 11.570024
0.398498 12.379224
0.403448 12.784274
0.408397 13.611374
0.413347 14.168234
0.418297 14.479134
0.423247 15.296114
0.428197 15.683944
0.433146 16.249274
0.438096 17.056174
0.443046 17.581844
0.447996 18.538744
0.452946 19.168694
0.457896 19.659194
0.462845 20.532484
0.467795 20.960084
0.472745 21.545624
0.477695 22.398994
0.482645 22.863804
0.487594 23.815874
0.492544 24.438404
0.497494 25.042984
0.502444 25.873934
0.507394 26.218524
0.512344 26.810134
0.517293 27.509454
0.522243 27.889344
0.527193 28.747544
0.532143 29.349624
0.537093 29.818604
0.542042 30.653784
0.546992 31.086464
0.551942 31.613244
0.556892 32.273784
0.561842 32.518264
0.566792 33.360884
0.571741 33.764174
0.576691 34.073324
0.581641 34.741034
0.586591 35.009704
0.591541 35.400264
0.596491 35.822534
0.60144 35.841744
0.60639 36.337554
0.61134 36.627564
0.61629 36.628964
0.62124 37.214204
0.626189 37.218974
0.631139 37.348714
0.636089 37.662234
0.641039 37.498704
0.645989 37.824224
0.650938 37.889114
0.655888 37.736394
0.660838 38.036674
0.665788 37.867424
0.670738 37.902214
0.675688 38.086144
0.680637 37.820094
0.685587 37.980044
0.690537 37.892504
0.695487 37.731594
0.700437 37.860774
0.705387 37.735554
0.710336 37.717694
0.715286 37.648634
0.720236 37.433414
0.725186 37.531294
0.730136 37.393604
0.735085 37.265474
0.740035 37.245664
0.744985 37.082544
0.749935 37.091744
0.754885 36.941994
0.759835 36.686284
0.764784 36.706284
0.769734 36.515244
0.774684 36.361454
0.779634 36.298804
0.784584 36.033634
0.789533 35.907904
0.794483 35.791994
0.799433 35.443934
0.804383 35.378484
0.809333 35.038264
0.814283 34.816104
0.819232 34.699644
0.824182 34.342044
0.829132 34.149434
0.834082 33.890434
0.839032 33.589694
0.843982 33.364434
0.848931 33.125614
0.853881 32.877304
0.858831 32.622604
0.863781 32.185114
0.868731 32.051664
0.87368 31.791084
0.87863 31.365314
0.88358 31.260744
0.88853 30.929894
0.89348 30.684154
0.898429 30.552084
0.903379 30.200084
0.908329 29.998924
0.913279 29.703834
0.918229 29.213204
0.923179 29.121064
0.928128 28.587294
0.933078 28.294644
0.938028 28.200484
0.942978 27.548264
0.947928 27.677674
0.952878 27.789114
0.957827 27.487984
0.962777 27.233244
0.967727 26.780474
0.972677 26.408904
0.977627 26.049034
0.982576 25.170044
0.987526 25.373254
0.992476 24.844454
&
@target G2.S4
@type xy
0.007462 3.330406
0.012411 2.889507
0.017361 3.613063
0.022311 3.949641
0.02726 4.460018
0.03221 5.084423
0.03716 4.205671
0.042109 4.209668
0.047059 4.602493
0.052009 3.386718
0.056958 4.202374
0.061908 4.327138
0.066858 4.341385
0.071807 4.446984
0.076757 3.839489
0.081707 3.959845
0.086656 3.646605
0.091606 2.336731
0.096556 2.761702
0.101505 2.295023
0.106455 1.670739
0.111405 2.254949
0.116354 2.030123
0.121304 1.871719
0.126253 1.524107
0.131203 0.665398
0.136153 0.890319
0.141102 0.241056
0.146052 -0.395078
0.151002 0.281472
0.155951 -0.330008
0.160901 0.357385
0.165851 0.364863
0.1708 0.097019
0.17575 0.191066
0.1807 -0.152153
0.185649 -0.444539
0.190599 -0.099607
0.195549 -0.741741
0.200498 0.209424
0.205448 0.164596
0.210398 0.171506
0.215347 0.701444
0.220297 0.648014
0.225247 0.690002
0.230196 0.901434
0.235146 0.421306
0.240096 1.244067
0.245045 1.202423
0.249995 1.33317
0.254945 2.069587
0.259894 2.100616
0.264844 2.587022
0.269794 2.848607
0.274743 2.688026
0.279693 3.226274
0.284643 3.244259
0.289592 3.398522
0.294542 4.042203
0.299492 4.069045
0.304441 4.93913
0.309391 5.25225
0.31434 5.44887
0.31929 6.056987
0.32424 6.124791
0.329189 6.368943
0.334139 6.940913
0.339089 7.00659
0.344038 7.880279
0.348988 8.209311
0.353938 8.576396
0.358887 9.389027
0.363837 9.614181
0.368787 10.049221
0.373736 10.538321
0.378686 10.706181
0.383636 11.517531
0.388585 11.924281
0.393535 12.432621
0.398485 13.225391
0.403434 13.602091
0.408384 14.409851
0.413334 14.885341
0.418283 15.248351
0.423233 16.076261
0.428183 16.456121
0.433132 17.076981
0.438082 17.868731
0.443032 18.380971
0.447981 19.271551
0.452931 19.932721
0.45788 20.434671
0.46283 21.256801
0.46778 21.704061
0.472729 22.356221
0.477679 23.078351
0.482629 23.582051
0.487578 24.501591
0.492528 25.242341
0.497478 25.765081
0.502427 26.659141
0.507377 27.145051
0.512327 27.730231
0.517276 28.477871
0.522226 28.843791
0.527176 29.773211
0.532125 30.318341
0.537075 30.909041
0.542025 31.770231
0.546974 32.158961
0.551924 32.629311
0.556874 33.127221
0.561823 33.355701
0.566773 34.041981
0.571723 34.430501
0.576672 34.605401
0.581622 35.276651
0.586572 35.438251
0.591521 35.578671
0.596471 36.019291
0.60142 35.912781
0.60637 36.466261
0.61132 36.445051
0.616269 36.438181
0.621219 36.884671
0.626169 36.876841
0.631118 36.992371
0.636068 37.220591
0.641018 37.025521
0.645967 37.311781
0.650917 37.241821
0.655867 37.113851
0.660816 37.416341
0.665766 37.276101
0.670716 37.285451
0.675665 37.434141
0.680615 37.238311
0.685565 37.436401
0.690514 37.308571
0.695464 37.210601
0.700414 37.336571
0.705363 37.174011
0.710313 37.184521
0.715263 37.202881
0.720212 36.946781
0.725162 36.966181
0.730111 36.853891
0.735061 36.583271
0.740011 36.615831
0.74496 36.334591
0.74991 36.189851
0.75486 36.028731
0.759809 35.742681
0.764759 35.646791
0.769709 35.376281
0.774658 35.171771
0.779608 35.067511
0.784558 34.706001
0.789507 34.435651
0.794457 34.194601
0.799407 33.859771
0.804356 33.718361
0.809306 33.333981
0.814256 33.001491
0.819205 32.797421
0.824155 32.383821
0.829105 32.094561
0.834054 31.841691
0.839004 31.434551
0.843954 31.275161
0.848903 30.968981
0.853853 30.567131
0.858803 30.260731
0.863752 29.823671
0.868702 29.573381
0.873651 29.247061
0.878601 28.630161
0.883551 28.564061
0.8885 28.106021
0.89345 27.676261
0.8984 27.593751
0.903349 27.087451
0.908299 26.796661
0.913249 26.387521
0.918198 25.820561
0.923148 25.470731
0.928098 24.806941
0.933047 24.270751
0.937997 24.034771
0.942947 23.275121
0.947896 23.305251
0.952846 23.462081
0.957796 23.128521
0.962745 22.806241
0.967695 22.379421
0.972645 22.015881
0.977594 21.680441
0.982544 20.815001
0.987494 20.960871
0.992443 20.432331
&
@target G2.S5
@type xy
0.007462 1.975977
0.012412 3.614408
0.017361 3.597154
0.022311 4.649205
0.027261 4.1648
0.032211 5.071667
0.037161 4.584287
0.04211 3.965259
0.04706 4.777629
0.05201 3.313241
0.05696 4.066345
0.061909 4.229668
0.066859 4.328463
0.071809 4.266236
0.076759 3.949707
0.081709 3.959464
0.086658 3.651026
0.091608 2.221927
0.096558 2.777437
0.101508 2.245604
0.106457 1.73963
0.111407 2.32259
0.116357 2.053129
0.121307 1.914931
0.126256 1.569879
0.131206 0.704404
0.136156 0.97969
0.141106 0.333348
0.146056 -0.257915
0.151005 0.417406
0.155955 -0.237425
0.160905 0.420217
0.165855 0.460496
0.170804 0.136581
0.175754 0.249026
0.180704 -0.160349
0.185654 -0.431535
0.190604 -0.117727
0.195553 -0.74639
0.200503 0.150005
0.205453 0.151478
0.210403 0.182277
0.215352 0.723214
0.220302 0.582853
0.225252 0.617491
0.230202 0.793171
0.235152 0.417346
0.240101 1.157306
0.245051 1.126531
0.250001 1.204419
0.254951 1.946355
0.2599 1.914903
0.26485 2.475544
0.2698 2.705098
0.27475 2.543538
0.279699 3.027188
0.284649 3.016622
0.289599 3.104823
0.294549 3.801368
0.299499 3.777089
0.304448 4.641308
0.309398 4.86994
0.314348 5.057821
0.319298 5.627198
0.324248 5.674722
0.329197 5.893166
0.334147 6.435627
0.339097 6.381062
0.344047 7.349096
0.348996 7.619336
0.353946 8.025172
0.358896 8.786056
0.363846 8.994826
0.368795 9.523733
0.373745 9.996155
0.378695 10.123185
0.383645 10.994965
0.388595 11.294375
0.393544 11.796045
0.398494 12.637125
0.403444 13.011315
0.408394 13.800705
0.413343 14.309045
0.418293 14.652865
0.423243 15.430125
0.428193 15.816735
0.433142 16.386725
0.438092 17.230675
0.443042 17.649965
0.447992 18.567645
0.452942 19.161675
0.457891 19.671605
0.462841 20.424135
0.467791 20.836905
0.472741 21.425695
0.477691 22.125775
0.48264 22.579175
0.48759 23.440805
0.49254 24.083245
0.49749 24.527955
0.502439 25.355035
0.507389 25.847755
0.512339 26.399795
0.517289 27.151785
0.522239 27.551485
0.527188 28.459365
0.532138 29.065065
0.537088 29.505995
0.542038 30.355565
0.546987 30.816945
0.551937 31.379905
0.556887 32.004035
0.561837 32.253025
0.566786 32.954245
0.571736 33.383125
0.576686 33.629135
0.581636 34.374495
0.586586 34.617025
0.591535 34.947255
0.596485 35.374195
0.601435 35.317455
0.606385 35.950475
0.611334 36.055825
0.616284 36.145185
0.621234 36.694475
0.626184 36.645825
0.631134 36.847435
0.636083 37.120835
0.641033 36.893685
0.645983 37.257775
0.650933 37.313445
0.655882 37.152695
0.660832 37.354465
0.665782 37.262895
0.670732 37.371735
0.675682 37.413195
0.680631 37.238765
0.685581 37.448485
0.690531 37.307015
0.695481 37.196795
0.70043 37.332515
0.70538 37.121725
0.71033 37.108815
0.71528 37.027085
0.720229 36.742385
0.725179 36.922605
0.730129 36.724375
0.735079 36.476825
0.740029 36.425245
0.744978 36.188225
0.749928 36.027635
0.754878 35.870625
0.759828 35.584855
0.764777 35.493175
0.769727 35.207035
0.774677 34.998495
0.779627 34.809975
0.784577 34.479615
0.789526 34.254465
0.794476 33.975815
0.799426 33.580615
0.804376 33.304855
0.809325 32.942555
0.814275 32.454105
0.819225 32.155055
0.824175 31.635925
0.829125 31.296565
0.834074 30.938995
0.839024 30.449115
0.843974 30.113965
0.848924 29.769145
0.853873 29.312655
0.858823 28.945525
0.863773 28.429245
0.868723 28.054305
0.873672 27.724885
0.878622 27.058085
0.883572 26.926605
0.888522 26.426265
0.893472 25.928425
0.898421 25.795865
0.903371 25.384075
0.908321 25.080515
0.913271 24.636885
0.91822 24.010445
0.92317 23.701815
0.92812 23.120715
0.93307 22.482325
0.93802 22.285995
0.942969 21.376635
0.947919 21.232905
0.952869 21.386545
0.957819 21.041735
0.962769 20.709155
0.967718 20.213745
0.972668 19.789335
0.977618 19.334585
0.982568 18.394895
0.987517 18.316425
0.992467 17.617455
&
@target G3.S0
@type xy
0.007462 1.055522
0.012411 0.827855
0.017361 1.741811
0.02231 1.901123
0.02726 2.388233
0.03221 3.058849
0.037159 3.484686
0.042109 2.43236
0.047058 3.379164
0.052008 3.196251
0.056957 2.201471
0.061907 3.146285
0.066856 3.418317
0.071806 3.343547
0.076755 3.333519
0.081705 2.962377
0.086654 3.051183
0.091604 2.783182
0.096554 1.520109
0.101503 2.135814
0.106453 1.755658
0.111402 1.013233
0.116352 1.570293
0.121301 1.507785
0.126251 1.21547
0.1312 1.044465
0.13615 0.428572
0.141099 0.099692
0.146049 0.20799
0.150999 -0.882292
0.155948 -0.101705
0.160898 -0.195563
0.165847 -0.639397
0.170797 0.038235
0.175746 -0.043197
0.180696 -0.297014
0.185645 -0.130604
0.190595 -0.428968
0.195545 -0.679454
0.200494 -0.255862
0.205444 -0.807246
0.210393 -0.136405
0.215343 0.097319
0.220292 -0.015603
0.225242 0.588656
0.230191 0.666528
0.235141 0.418893
0.24009 0.855587
0.24504 0.720658
0.24999 0.671047
0.254939 1.233402
0.259889 1.08011
0.264838 1.557231
0.269788 2.082609
0.274737 2.102463
0.279687 2.560922
0.284636 2.77451
0.289586 2.644824
0.294535 3.191776
0.299485 3.271918
0.304434 3.284241
0.309384 4.14223
0.314334 4.245156
0.319283 4.63529
0.324233 5.291797
0.329182 5.473331
0.334132 5.885762
0.339081 6.312527
0.344031 6.312521
0.34898 6.968648
0.35393 7.202701
0.35888 7.42614
0.363829 8.352002
0.368779 8.675357
0.373728 9.080598
0.378678 9.778766
0.383627 10.115486
0.388577 10.484386
0.393526 10.988306
0.398476 11.155176
0.403425 11.761556
0.408375 12.255636
0.413324 12.461426
0.418274 13.311886
0.423223 13.666926
0.428173 13.904496
0.433123 14.654816
0.438072 14.850906
0.443022 15.208576
0.447971 15.908876
0.452921 16.203726
0.45787 16.852456
0.46282 17.509766
0.46777 18.016846
0.472719 18.841586
0.477668 19.413636
0.482618 19.823896
0.487568 20.563796
0.492517 21.098096
0.497467 21.420346
0.502416 22.291596
0.507366 22.698036
0.512315 23.253326
0.517265 23.979256
0.522214 24.359626
0.527164 24.748136
0.532114 25.351536
0.537063 25.458336
0.542013 26.071206
0.546962 26.481696
0.551912 26.623926
0.556861 27.314166
0.561811 27.647736
0.56676 27.671976
0.57171 28.371376
0.576659 28.412566
0.581609 28.391386
0.586558 28.940886
0.591508 28.853626
0.596458 28.962806
0.601407 29.289436
0.606357 29.204326
0.611306 29.415726
0.616256 29.606566
0.621205 29.411516
0.626155 29.749436
0.631104 29.775236
0.636054 29.599596
0.641003 29.901846
0.645953 29.886766
0.650903 29.779696
0.655852 30.073296
0.660802 29.908056
0.665751 29.918426
0.670701 30.062676
0.67565 29.836736
0.6806 29.847076
0.685549 29.819366
0.690499 29.538256
0.695449 29.725436
0.700398 29.598976
0.705348 29.326326
0.710297 29.337946
0.715247 29.108516
0.720196 28.919096
0.725146 28.814726
0.730095 28.574656
0.735045 28.425536
0.739994 28.341836
0.744944 28.037956
0.749893 27.833746
0.754843 27.738776
0.759793 27.385556
0.764742 27.315176
0.769692 27.087326
0.774641 26.763606
0.779591 26.698556
0.78454 26.418586
0.78949 26.040566
0.794439 25.920726
0.799389 25.459436
0.804338 25.162996
0.809288 24.947686
0.814238 24.511146
0.819187 24.225416
0.824137 23.992986
0.829086 23.493056
0.834036 23.240106
0.838985 22.978626
0.843935 22.558366
0.848884 22.380786
0.853834 21.963256
0.858784 21.489316
0.863733 21.386206
0.868683 20.904196
0.873632 20.623346
0.878582 20.484356
0.883531 20.023106
0.888481 19.800766
0.89343 19.636016
0.89838 19.324116
0.903329 19.173476
0.908279 18.797486
0.913228 18.380676
0.918178 18.234696
0.923128 17.865826
0.928077 17.435856
0.933027 17.537216
0.937976 17.083126
0.942926 16.897606
0.947875 17.347426
0.952825 17.108186
0.957774 16.961006
0.962724 16.736756
0.967673 16.277816
0.972623 16.290766
0.977573 15.858816
0.982522 15.198426
0.987472 15.781936
0.992421 15.192626
&
@target G3.S1
@type xy
0.007462 1.220037
0.012412 1.833301
0.017361 2.651717
0.022311 3.567125
0.027261 4.044821
0.032211 4.406926
0.03716 5.022732
0.04211 3.627109
0.04706 4.193782
0.05201 4.180283
0.05696 3.288422
0.061909 4.104602
0.066859 4.235863
0.071809 4.257341
0.076759 4.433379
0.081708 3.915978
0.086658 4.040622
0.091608 3.663331
0.096558 2.311827
0.101508 2.88962
0.106457 2.558883
0.111407 1.692126
0.116357 2.327316
0.121307 2.127476
0.126256 1.866684
0.131206 1.764903
0.136156 1.115689
0.141106 0.748738
0.146055 0.74986
0.151005 -0.366372
0.155955 0.397762
0.160905 0.242732
0.165854 -0.241542
0.170804 0.361749
0.175754 0.297359
0.180704 0.067436
0.185654 0.173428
0.190603 -0.076537
0.195553 -0.414835
0.200503 -0.048588
0.205453 -0.613569
0.210402 -0.01132
0.215352 0.281934
0.220302 0.041587
0.225252 0.6679
0.230202 0.753458
0.235151 0.602638
0.240101 0.936722
0.245051 0.865991
0.250001 0.652355
0.25495 1.295201
0.2599 1.138326
0.26485 1.578753
0.2698 2.061828
0.274749 2.109519
0.279699 2.566103
0.284649 2.83726
0.289599 2.684332
0.294548 3.208273
0.299498 3.306
0.304448 3.277729
0.309398 4.049483
0.314348 4.149407
0.319297 4.520665
0.324247 5.16531
0.329197 5.282369
0.334147 5.716465
0.339097 6.107024
0.344046 6.12313
0.348996 6.681441
0.353946 6.961038
0.358896 7.071221
0.363845 7.979843
0.368795 8.180552
0.373745 8.674899
0.378695 9.280654
0.383644 9.520933
0.388594 9.977685
0.393544 10.469535
0.398494 10.671565
0.403444 11.324725
0.408393 11.813975
0.413343 12.151395
0.418293 13.026565
0.423243 13.502715
0.428192 13.973305
0.433142 14.706675
0.438092 15.080175
0.443042 15.487995
0.447991 16.150905
0.452941 16.572315
0.457891 17.193055
0.462841 17.895515
0.46779 18.304535
0.47274 19.095025
0.47769 19.673435
0.48264 20.063005
0.48759 20.746555
0.492539 21.174855
0.497489 21.543455
0.502439 22.339735
0.507389 22.767005
0.512338 23.276675
0.517288 24.051665
0.522238 24.377625
0.527188 24.860925
0.532138 25.382875
0.537087 25.560645
0.542037 26.021415
0.546987 26.455695
0.551937 26.427805
0.556886 27.163035
0.561836 27.308905
0.566786 27.338055
0.571736 27.907075
0.576685 27.870155
0.581635 27.876595
0.586585 28.327395
0.591535 28.218495
0.596484 28.310215
0.601434 28.664135
0.606384 28.554225
0.611334 28.781965
0.616284 28.883015
0.621233 28.651405
0.626183 29.001945
0.631133 28.969375
0.636083 28.686685
0.641032 29.028645
0.645982 28.906255
0.650932 28.686025
0.655882 28.898945
0.660832 28.663305
0.665781 28.483715
0.670731 28.519345
0.675681 28.206565
0.680631 28.088965
0.68558 28.041155
0.69053 27.665235
0.69548 27.614855
0.70043 27.408965
0.70538 27.062035
0.710329 27.080215
0.715279 26.752305
0.720229 26.468255
0.725178 26.406305
0.730128 26.044245
0.735078 25.811555
0.740028 25.719135
0.744978 25.351485
0.749927 25.210065
0.754877 24.991055
0.759827 24.598385
0.764777 24.443675
0.769726 24.264495
0.774676 23.826905
0.779626 23.751005
0.784576 23.416775
0.789525 22.984765
0.794475 22.857255
0.799425 22.352165
0.804375 21.958565
0.809325 21.679095
0.814274 21.140365
0.819224 20.813575
0.824174 20.458155
0.829124 19.918815
0.834074 19.617285
0.839023 19.266035
0.843973 18.743005
0.848923 18.394195
0.853873 17.907975
0.858822 17.336155
0.863772 17.040905
0.868722 16.453275
0.873672 15.930155
0.878621 15.668795
0.883571 15.160795
0.888521 14.720835
0.893471 14.670015
0.89842 14.191925
0.90337 13.889035
0.90832 13.444725
0.91327 12.884395
0.91822 12.712885
0.923169 12.152525
0.928119 11.489125
0.933069 11.531035
0.938019 10.931375
0.942968 10.417775
0.947918 10.910605
0.952868 10.688275
0.957818 10.448495
0.962767 10.096895
0.967717 9.612605
0.972667 9.425982
0.977617 8.941884
0.982567 8.13634
0.987516 8.562778
0.992466 7.853412
&
@target G3.S2
@type xy
0.007462 2.033236
0.012412 2.081229
0.017362 3.570968
0.022312 3.744254
0.027261 4.123205
0.032211 4.350636
0.037161 4.842546
0.042111 3.830443
0.047061 4.506684
0.052011 4.409573
0.056961 3.612693
0.061911 4.300869
0.06686 4.569314
0.07181 4.616468
0.07676 4.645851
0.08171 4.218114
0.08666 4.220073
0.09161 3.981118
0.09656 2.627975
0.10151 3.125849
0.106459 2.758484
0.111409 1.853052
0.116359 2.462925
0.121309 2.348956
0.126259 2.00553
0.131209 1.848727
0.136159 1.214107
0.141108 0.828419
0.146058 0.88875
0.151008 -0.27811
0.155958 0.403312
0.160908 0.28734
0.165858 -0.223048
0.170808 0.424566
0.175758 0.387955
0.180707 0.115268
0.185657 0.217275
0.190607 -0.080437
0.195557 -0.424978
0.200507 -0.029722
0.205457 -0.584042
0.210407 0.001119
0.215357 0.250665
0.220306 0.046027
0.225256 0.604096
0.230206 0.695466
0.235156 0.523574
0.240106 0.765589
0.245056 0.696535
0.250006 0.525582
0.254955 1.091458
0.259905 0.930013
0.264855 1.274083
0.269805 1.891549
0.274755 1.842118
0.279705 2.392453
0.284655 2.571514
0.289604 2.428295
0.294554 2.916374
0.299504 3.047936
0.304454 2.96593
0.309404 3.790223
0.314354 3.858989
0.319304 4.269057
0.324254 4.801823
0.329203 5.02417
0.334153 5.48384
0.339103 5.784277
0.344053 5.849696
0.349003 6.489127
0.353953 6.791039
0.358903 6.916708
0.363853 7.780797
0.368802 8.094263
0.373752 8.516443
0.378702 9.148408
0.383652 9.40443
0.388602 9.887602
0.393552 10.329842
0.398502 10.569352
0.403452 11.157232
0.408401 11.697032
0.413351 12.002942
0.418301 12.902312
0.423251 13.370102
0.428201 13.799102
0.433151 14.501122
0.438101 14.877562
0.443051 15.350382
0.448 15.995852
0.45295 16.360142
0.4579 17.005102
0.46285 17.688632
0.4678 18.054502
0.47275 18.813332
0.4777 19.359732
0.48265 19.732472
0.487599 20.435962
0.492549 20.930562
0.497499 21.332932
0.502449 22.089672
0.507399 22.551722
0.512349 23.090872
0.517299 23.836632
0.522248 24.240252
0.527198 24.783802
0.532148 25.379142
0.537098 25.533972
0.542048 26.126382
0.546998 26.480662
0.551948 26.634842
0.556898 27.304532
0.561847 27.652572
0.566797 27.699722
0.571747 28.375322
0.576697 28.443542
0.581647 28.427972
0.586597 28.941022
0.591547 28.944142
0.596496 29.021832
0.601446 29.485382
0.606396 29.316852
0.611346 29.597912
0.616296 29.817402
0.621246 29.558322
0.626196 29.926902
0.631146 29.870542
0.636095 29.694092
0.641045 29.949932
0.645995 29.857832
0.650945 29.626672
0.655895 29.839952
0.660845 29.583872
0.665795 29.491052
0.670744 29.510272
0.675694 29.276522
0.680644 29.271962
0.685594 29.186962
0.690544 28.855952
0.695494 28.900472
0.700444 28.753182
0.705394 28.456062
0.710344 28.432442
0.715293 28.215272
0.720243 27.934622
0.725193 27.856782
0.730143 27.597062
0.735093 27.244522
0.740043 27.108012
0.744993 26.730342
0.749942 26.511942
0.754892 26.284882
0.759842 25.825692
0.764792 25.637552
0.769742 25.330762
0.774692 24.906892
0.779642 24.702572
0.784591 24.309792
0.789541 23.906252
0.794491 23.639152
0.799441 23.230652
0.804391 22.772652
0.809341 22.551832
0.814291 22.020382
0.819241 21.557412
0.824191 21.311872
0.82914 20.707042
0.83409 20.372122
0.83904 19.997002
0.84399 19.533012
0.84894 19.132572
0.85389 18.605792
0.85884 18.071332
0.863789 17.747742
0.868739 17.087942
0.873689 16.539112
0.878639 16.256542
0.883589 15.632772
0.888539 15.123282
0.893489 15.051992
0.898439 14.496192
0.903388 14.181692
0.908338 13.722702
0.913288 13.164492
0.918238 12.840912
0.923188 12.305222
0.928138 11.560162
0.933088 11.526702
0.938037 10.869482
0.942987 10.322892
0.947937 10.797822
0.952887 10.587062
0.957837 10.316872
0.962787 9.954112
0.967737 9.423471
0.972687 9.179723
0.977637 8.709703
0.982586 7.758002
0.987536 8.042522
0.992486 7.237461
&
@target G3.S3
@type xy
0.007462 -1.396085
0.012412 -0.689765
0.017362 0.175194
0.022311 1.180326
0.027261 1.630834
0.032211 2.327893
0.037161 2.241777
0.042111 1.388583
0.04706 2.008485
0.05201 2.479118
0.05696 1.251161
0.06191 2.206571
0.06686 2.55155
0.071809 2.555843
0.076759 2.690776
0.081709 2.670529
0.086659 1.843382
0.091609 2.219942
0.096559 1.940933
0.101508 0.262832
0.106458 1.301231
0.111408 1.14231
0.116358 0.027662
0.121308 1.101018
0.126257 1.081834
0.131207 0.707827
0.136157 0.804317
0.141107 0.524892
0.146057 -0.477204
0.151006 0.235468
0.155956 0.032994
0.160906 -1.108496
0.165856 0.211432
0.170806 0.16472
0.175756 -0.230064
0.180705 0.646254
0.185655 0.647328
0.190605 0.380119
0.195555 0.746643
0.200505 0.567346
0.205455 -0.023841
0.210404 0.845475
0.215354 0.730023
0.220304 0.357277
0.225254 1.460865
0.230204 1.434913
0.235153 1.498786
0.240103 2.130116
0.245053 2.148043
0.250003 2.020627
0.254953 2.569112
0.259902 2.375998
0.264852 2.41506
0.269802 3.210196
0.274752 3.119968
0.279702 3.548933
0.284652 4.308611
0.289601 4.391735
0.294551 4.694608
0.299501 5.178861
0.304451 5.230699
0.309401 5.400494
0.31435 5.9665
0.3193 5.959199
0.32425 6.474909
0.3292 7.121813
0.33415 7.254572
0.339099 7.931329
0.344049 8.461099
0.348999 8.686835
0.353949 9.187305
0.358899 9.606805
0.363849 9.675375
0.368798 10.412065
0.373748 10.854315
0.378698 11.019695
0.383648 11.922135
0.388598 12.422855
0.393547 12.725815
0.398497 13.557135
0.403447 13.979495
0.408397 14.165685
0.413347 14.843475
0.418297 15.302025
0.423246 15.441725
0.428196 16.448415
0.433146 16.839485
0.438096 17.161095
0.443046 18.131125
0.447995 18.562525
0.452945 18.890565
0.457895 19.642595
0.462845 20.199715
0.467795 20.438375
0.472745 21.307045
0.477694 21.749235
0.482644 22.121465
0.487594 22.986395
0.492544 23.473485
0.497494 23.807165
0.502443 24.701635
0.507393 25.106725
0.512343 25.345685
0.517293 26.242285
0.522243 26.560295
0.527192 26.789355
0.532142 27.596375
0.537092 27.965565
0.542042 28.168195
0.546992 28.880365
0.551942 29.047725
0.556891 29.034935
0.561841 29.673835
0.566791 29.673925
0.571741 29.475165
0.576691 30.102975
0.58164 29.975505
0.58659 29.906575
0.59154 30.387685
0.59649 30.248545
0.60144 30.112515
0.60639 30.396545
0.611339 30.181945
0.616289 29.984475
0.621239 30.256565
0.626189 30.063055
0.631139 29.914635
0.636088 30.191355
0.641038 29.967845
0.645988 29.912445
0.650938 30.030965
0.655888 29.805395
0.660837 29.630235
0.665787 29.781265
0.670737 29.520205
0.675687 29.381775
0.680637 29.407305
0.685587 29.099535
0.690536 28.928785
0.695486 28.857755
0.700436 28.516975
0.705386 28.265645
0.710336 28.120965
0.715285 27.707395
0.720235 27.415385
0.725185 27.186355
0.730135 26.759185
0.735085 26.396425
0.740035 26.100165
0.744984 25.635705
0.749934 25.198285
0.754884 24.876815
0.759834 24.345545
0.764784 23.996575
0.769733 23.675185
0.774683 23.164995
0.779633 22.744755
0.784583 22.413675
0.789533 21.785725
0.794482 21.328555
0.799432 20.947195
0.804382 20.385675
0.809332 19.915265
0.814282 19.606255
0.819232 19.001715
0.824181 18.563395
0.829131 18.252095
0.834081 17.710985
0.839031 17.347485
0.843981 16.857365
0.848931 16.224645
0.85388 15.756595
0.85883 15.206615
0.86378 14.372785
0.86873 13.892185
0.87368 13.443655
0.878629 12.561515
0.883579 12.273445
0.888529 12.019035
0.893479 11.520485
0.898429 11.105235
0.903378 10.604815
0.908328 9.950125
0.913278 9.548005
0.918228 8.974955
0.923178 8.122738
0.928127 7.923604
0.933077 7.323386
0.938027 6.258858
0.942977 6.679412
0.947927 6.6467
0.952877 6.34983
0.957826 6.052253
0.962776 5.611317
0.967726 5.062049
0.972676 4.817226
0.977626 4.195198
0.982576 3.092666
0.987525 3.394751
0.992475 2.25668
&
@target G3.S4
@type xy
0.007462 1.282567
0.012412 2.782788
0.017361 3.623501
0.022311 3.786331
0.027261 4.789766
0.032211 5.259057
0.037161 5.178935
0.04211 4.235555
0.04706 4.97969
0.05201 4.838598
0.05696 4.002712
0.06191 4.779997
0.066859 4.836434
0.071809 5.014819
0.076759 4.934162
0.081709 4.628567
0.086659 4.50481
0.091608 4.363959
0.096558 2.954494
0.101508 3.445289
0.106458 3.11923
0.111408 2.224989
0.116357 2.756569
0.121307 2.672636
0.126257 2.396228
0.131207 2.147382
0.136156 1.536078
0.141106 1.131981
0.146056 1.092374
0.151006 -0.089857
0.155956 0.616236
0.160905 0.476146
0.165855 -0.091532
0.170805 0.590118
0.175755 0.489525
0.180704 0.244579
0.185654 0.35686
0.190604 -0.030132
0.195554 -0.389925
0.200504 -0.024935
0.205454 -0.639907
0.210403 -0.036121
0.215353 0.195144
0.220303 -0.020553
0.225253 0.589569
0.230202 0.585278
0.235152 0.39342
0.240102 0.713625
0.245052 0.60081
0.250002 0.373072
0.254951 0.95807
0.259901 0.740245
0.264851 1.141654
0.269801 1.655589
0.274751 1.688066
0.2797 2.184992
0.28465 2.337269
0.2896 2.214438
0.29455 2.775791
0.299499 2.8096
0.304449 2.719303
0.309399 3.573519
0.314349 3.635849
0.319299 3.971187
0.324248 4.628557
0.329198 4.815772
0.334148 5.182608
0.339098 5.609921
0.344048 5.588973
0.348997 6.115205
0.353947 6.414736
0.358897 6.509594
0.363847 7.445021
0.368797 7.654634
0.373746 8.0998
0.378696 8.75136
0.383646 9.090445
0.388596 9.4495
0.393545 10.055715
0.398495 10.265635
0.403445 10.776395
0.408395 11.353945
0.413345 11.660225
0.418295 12.563025
0.423244 13.062305
0.428194 13.576655
0.433144 14.286875
0.438094 14.707165
0.443043 15.083535
0.447993 15.757325
0.452943 16.069665
0.457893 16.677305
0.462843 17.358695
0.467792 17.734015
0.472742 18.493965
0.477692 19.022775
0.482642 19.400045
0.487592 20.049115
0.492541 20.535535
0.497491 20.910035
0.502441 21.760045
0.507391 22.152675
0.51234 22.669075
0.51729 23.480045
0.52224 23.849325
0.52719 24.339625
0.53214 24.881545
0.537089 25.172635
0.542039 25.624475
0.546989 26.079185
0.551939 26.162215
0.556889 26.842155
0.561838 26.994725
0.566788 27.054645
0.571738 27.693515
0.576688 27.584945
0.581638 27.598815
0.586587 27.985585
0.591537 27.942615
0.596487 27.992595
0.601437 28.342805
0.606387 28.142365
0.611336 28.355095
0.616286 28.456625
0.621236 28.178395
0.626186 28.467495
0.631135 28.399075
0.636085 28.119055
0.641035 28.359755
0.645985 28.162455
0.650935 27.964425
0.655884 28.139255
0.660834 27.895005
0.665784 27.778815
0.670734 27.758895
0.675683 27.434075
0.680633 27.395425
0.685583 27.276995
0.690533 26.847465
0.695483 26.847965
0.700433 26.597915
0.705382 26.292955
0.710332 26.204205
0.715282 25.903115
0.720232 25.537435
0.725181 25.426365
0.730131 25.004715
0.735081 24.637215
0.740031 24.420645
0.744981 23.963925
0.74993 23.531705
0.75488 23.257445
0.75983 22.700105
0.76478 22.334135
0.769729 21.948405
0.774679 21.427545
0.779629 21.126695
0.784579 20.742345
0.789529 20.190725
0.794478 19.840185
0.799428 19.280975
0.804378 18.711085
0.809328 18.359865
0.814278 17.702785
0.819227 17.112235
0.824177 16.648785
0.829127 15.924185
0.834077 15.376225
0.839027 14.902325
0.843976 14.228535
0.848926 13.739245
0.853876 13.054125
0.858826 12.382935
0.863776 11.865455
0.868725 11.215085
0.873675 10.402045
0.878625 10.088915
0.883575 9.326848
0.888525 8.606399
0.893474 8.411138
0.898424 8.007233
0.903374 7.521344
0.908324 7.05106
0.913273 6.431366
0.918223 5.859904
0.923173 5.251651
0.928123 4.313838
0.933073 3.993108
0.938022 3.08337
0.942972 2.087567
0.947922 2.560908
0.952872 2.301647
0.957822 1.99542
0.962771 1.572505
0.967721 1.013824
0.972671 0.613576
0.977621 0.050847
0.982571 -1.007118
0.98752 -1.136031
0.99247 -2.108271
&
@target G3.S5
@type xy
0.007462 2.330335
0.012412 2.753959
0.017362 4.480526
0.022312 5.080697
0.027261 5.742341
0.032211 5.888351
0.037161 6.029901
0.042111 4.890024
0.047061 5.724215
0.052011 5.790172
0.056961 4.934088
0.06191 5.703585
0.06686 5.886029
0.07181 6.040165
0.07676 6.064023
0.08171 5.577262
0.08666 5.634426
0.09161 5.471072
0.09656 3.954026
0.101509 4.684828
0.106459 4.263505
0.111409 3.335368
0.116359 4.065285
0.121309 3.958552
0.126259 3.606634
0.131209 3.489048
0.136158 2.848677
0.141108 2.386858
0.146058 2.387065
0.151008 1.074472
0.155958 1.674131
0.160908 1.405509
0.165858 0.541033
0.170808 1.177319
0.175757 0.978479
0.180707 0.726531
0.185657 0.601252
0.190607 0.288597
0.195557 -0.176468
0.200507 0.059541
0.205456 -0.689132
0.210406 -0.204195
0.215356 0.033425
0.220306 -0.282974
0.225256 0.369957
0.230206 0.407051
0.235156 0.248974
0.240106 0.509779
0.245056 0.434804
0.250005 0.219227
0.254955 0.798219
0.259905 0.622004
0.264855 0.981209
0.269805 1.470917
0.274755 1.4618
0.279705 1.999132
0.284654 2.186488
0.289604 2.052326
0.294554 2.572325
0.299504 2.606013
0.304454 2.608987
0.309404 3.294281
0.314354 3.375414
0.319303 3.801947
0.324253 4.428854
0.329203 4.557162
0.334153 5.039713
0.339103 5.414471
0.344053 5.447939
0.349003 6.008486
0.353953 6.348484
0.358902 6.428447
0.363852 7.296961
0.368802 7.625591
0.373752 8.004451
0.378702 8.749586
0.383652 9.028364
0.388601 9.487826
0.393551 10.003065
0.398501 10.210565
0.403451 10.817155
0.408401 11.310825
0.413351 11.589685
0.418301 12.566565
0.423251 12.958225
0.4282 13.481185
0.43315 14.176765
0.4381 14.620865
0.44305 15.079775
0.448 15.726545
0.45295 16.119405
0.4579 16.730385
0.46285 17.557315
0.467799 17.994625
0.472749 18.727345
0.477699 19.311175
0.482649 19.745095
0.487599 20.506465
0.492549 20.929415
0.497499 21.283185
0.502448 22.163825
0.507398 22.482515
0.512348 22.976505
0.517298 23.694085
0.522248 24.007175
0.527198 24.402655
0.532148 25.000025
0.537098 25.044525
0.542047 25.508295
0.546997 25.945275
0.551947 25.962205
0.556897 26.644305
0.561847 26.899155
0.566797 26.908595
0.571747 27.526745
0.576696 27.510455
0.581646 27.520065
0.586596 28.018085
0.591546 27.991895
0.596496 28.126205
0.601446 28.516595
0.606396 28.396605
0.611345 28.725425
0.616295 28.926285
0.621245 28.664805
0.626195 29.119465
0.631145 28.994325
0.636095 28.782185
0.641045 29.124215
0.645995 28.910985
0.650944 28.744055
0.655894 28.884255
0.660844 28.710695
0.665794 28.595005
0.670744 28.562255
0.675694 28.246625
0.680644 28.233655
0.685593 28.134845
0.690543 27.714475
0.695493 27.687835
0.700443 27.471155
0.705393 27.096705
0.710343 26.991945
0.715293 26.641715
0.720243 26.218085
0.725192 26.050575
0.730142 25.673785
0.735092 25.284915
0.740042 24.891365
0.744992 24.469225
0.749942 24.145685
0.754892 23.816835
0.759841 23.318585
0.764791 23.041775
0.769741 22.735825
0.774691 22.219745
0.779641 22.042855
0.784591 21.652115
0.789541 21.259915
0.79449 20.939095
0.79944 20.389145
0.80439 19.849105
0.80934 19.398055
0.81429 18.768985
0.81924 18.172905
0.82419 17.741125
0.82914 16.990485
0.834089 16.485435
0.839039 16.056705
0.843989 15.505595
0.848939 15.010595
0.853889 14.462705
0.858839 13.734125
0.863789 13.261095
0.868738 12.579235
0.873688 11.747245
0.878638 11.263605
0.883588 10.413955
0.888538 9.541135
0.893488 9.190631
0.898438 8.630916
0.903388 8.053656
0.908337 7.514092
0.913287 6.786643
0.918237 6.237781
0.923187 5.517085
0.928137 4.551729
0.933087 4.118679
0.938037 3.172225
0.942986 1.991604
0.947936 2.41314
0.952886 2.078595
0.957836 1.756928
0.962786 1.343063
0.967736 0.840218
0.972686 0.321811
0.977635 -0.233372
0.982585 -1.358036
0.987535 -1.727034
0.992485 -2.784675
&
@target G4.S0
@type xy
0.007462 1.568948
0.012411 2.083687
0.017361 2.343374
0.02231 3.644514
0.027259 3.782796
0.032209 4.146398
0.037158 3.946211
0.042108 3.65946
0.047057 3.697721
0.052007 2.638529
0.056956 3.348754
0.061905 3.475628
0.066855 3.623506
0.071804 3.697488
0.076754 3.319331
0.081703 3.285396
0.086653 3.108742
0.091602 1.687294
0.096551 2.205529
0.101501 1.756374
0.10645 1.199741
0.1114 1.678305
0.116349 1.487371
0.121299 1.310608
0.126248 1.06434
0.131197 0.163852
0.136147 0.398791
0.141096 -0.196935
0.146046 -0.735692
0.150995 -0.132707
0.155945 -0.644438
0.160894 0.033708
0.165843 0.049083
0.170793 -0.197819
0.175742 -0.042707
0.180692 -0.372677
0.185641 -0.568607
0.19059 -0.115592
0.19554 -0.697637
0.200489 0.246722
0.205439 0.337287
0.210388 0.360557
0.215338 0.790573
0.220287 0.795767
0.225236 0.829069
0.230186 1.03371
0.235135 0.673105
0.240085 1.491793
0.245034 1.478787
0.249983 1.659595
0.254933 2.46048
0.259882 2.462163
0.264832 2.949057
0.269781 3.146061
0.274731 3.106389
0.27968 3.706054
0.284629 3.738597
0.289579 4.003141
0.294528 4.704021
0.299478 4.725823
0.304427 5.621356
0.309377 5.928471
0.314326 6.126792
0.319275 6.767369
0.324225 6.87111
0.329174 7.194605
0.334124 7.733695
0.339073 7.796561
0.344023 8.8025
0.348972 9.065244
0.353921 9.535128
0.358871 10.302498
0.36382 10.555778
0.36877 11.039378
0.373719 11.602368
0.378669 11.741818
0.383618 12.626968
0.388567 13.021618
0.393517 13.638528
0.398466 14.455148
0.403416 14.918038
0.408365 15.715268
0.413315 16.244988
0.418264 16.589788
0.423213 17.481508
0.428163 17.974928
0.433112 18.528478
0.438062 19.407158
0.443011 19.921208
0.44796 20.895328
0.45291 21.516868
0.457859 22.057248
0.462809 22.920268
0.467758 23.418128
0.472708 24.085068
0.477657 24.841758
0.482606 25.459078
0.487556 26.405758
0.492505 27.113468
0.497455 27.866348
0.502404 28.704038
0.507354 29.313048
0.512303 30.012768
0.517253 30.771078
0.522202 31.263348
0.527151 32.255958
0.532101 32.897638
0.53705 33.499078
0.542 34.404948
0.546949 34.847188
0.551898 35.432408
0.556848 36.156398
0.561797 36.265228
0.566747 37.207388
0.571696 37.501318
0.576646 37.865058
0.581595 38.516958
0.586544 38.729258
0.591494 39.092088
0.596443 39.521148
0.601393 39.451898
0.606342 40.032068
0.611291 40.222788
0.616241 40.259998
0.62119 40.733008
0.62614 40.751268
0.631089 41.037118
0.636039 41.346098
0.640988 41.236648
0.645938 41.611278
0.650887 41.665398
0.655836 41.648388
0.660786 41.977028
0.665735 41.927698
0.670685 42.113228
0.675634 42.205358
0.680584 42.048238
0.685533 42.352578
0.690482 42.327918
0.695432 42.301638
0.700381 42.417408
0.705331 42.326618
0.71028 42.429608
0.715229 42.398808
0.720179 42.240828
0.725128 42.457898
0.730078 42.360778
0.735027 42.237998
0.739977 42.415698
0.744926 42.174298
0.749875 42.199678
0.754825 42.146278
0.759774 41.976758
0.764724 42.087668
0.769673 41.882038
0.774623 41.835718
0.779572 41.833738
0.784521 41.643018
0.789471 41.635818
0.79442 41.547138
0.79937 41.405108
0.804319 41.366638
0.809268 41.195138
0.814218 41.114858
0.819167 41.041228
0.824117 40.876818
0.829066 40.831638
0.834016 40.731128
0.838965 40.536358
0.843915 40.525408
0.848864 40.290328
0.853813 40.217248
0.858763 40.161908
0.863712 39.925868
0.868662 39.915838
0.873611 39.758418
0.87856 39.563268
0.88351 39.630588
0.888459 39.384018
0.893409 39.261748
0.898358 39.122318
0.903308 38.840208
0.908257 38.769558
0.913207 38.514188
0.918156 38.210798
0.923105 38.215558
0.928055 37.864158
0.933004 37.844418
0.937954 37.834598
0.942903 37.523758
0.947852 37.893118
0.952802 37.871018
0.957751 37.778518
0.962701 37.749618
0.96765 37.479338
0.9726 37.623528
0.977549 37.581468
0.982498 37.330678
0.987448 38.336368
0.992397 38.263598
&
@target G4.S1
@type xy
0.007462 -0.963527
0.012411 -0.523729
0.017361 0.338984
0.02231 1.228916
0.02726 2.038454
0.032209 2.572889
0.037158 2.784093
0.042108 1.768557
0.047057 2.236045
0.052007 2.568067
0.056956 1.902112
0.061906 2.510111
0.066855 2.793348
0.071805 3.001187
0.076754 2.950138
0.081703 2.882777
0.086653 2.12289
0.091602 2.367179
0.096552 2.214265
0.101501 0.916376
0.106451 1.5581
0.1114 1.40509
0.11635 0.708551
0.121299 1.237748
0.126249 1.130921
0.131198 0.716631
0.136147 0.767152
0.141097 0.533001
0.146046 -0.37753
0.150996 0.18149
0.155945 0.002695
0.160895 -0.684975
0.165844 0.12112
0.170794 0.069397
0.175743 -0.162531
0.180693 0.317334
0.185642 0.335575
0.190591 -0.049913
0.195541 0.363777
0.20049 0.268929
0.20544 -0.142886
0.210389 0.566642
0.215339 0.547526
0.220288 0.472037
0.225238 1.111319
0.230187 1.241804
0.235136 1.296966
0.240086 1.741988
0.245035 1.722551
0.249985 1.617516
0.254934 2.17525
0.259884 2.138016
0.264833 2.203465
0.269783 2.838386
0.274732 2.974551
0.279682 3.263815
0.284631 3.771031
0.28958 3.874839
0.29453 4.053049
0.299479 4.488373
0.304429 4.537659
0.309378 4.786844
0.314328 5.303471
0.319277 5.350191
0.324226 5.808122
0.329176 6.280313
0.334125 6.462175
0.339075 6.947385
0.344024 7.332052
0.348974 7.476689
0.353923 7.883584
0.358873 8.270936
0.363822 8.37189
0.368772 9.036863
0.373721 9.396123
0.378671 9.650723
0.38362 10.327443
0.388569 10.727003
0.393519 10.914123
0.398468 11.604833
0.403418 11.901263
0.408367 12.073663
0.413317 12.781473
0.418266 13.140223
0.423216 13.329613
0.428165 14.083223
0.433114 14.467333
0.438064 14.707513
0.443013 15.434953
0.447963 15.831593
0.452912 16.027173
0.457862 16.788593
0.462811 17.062613
0.467761 17.325513
0.47271 18.050593
0.47766 18.375333
0.482609 18.741783
0.487558 19.402893
0.492508 19.735403
0.497457 19.965053
0.502407 20.693103
0.507356 20.847033
0.512306 21.063093
0.517255 21.683093
0.522204 21.845843
0.527154 22.098433
0.532103 22.683203
0.537053 22.809023
0.542002 23.034913
0.546952 23.568693
0.551901 23.715183
0.556851 23.853073
0.5618 24.341783
0.56675 24.414643
0.571699 24.615373
0.576649 25.075743
0.581598 25.194573
0.586547 25.338083
0.591497 25.759393
0.596446 25.793593
0.601396 25.899193
0.606345 26.317323
0.611295 26.274253
0.616244 26.278153
0.621193 26.597123
0.626143 26.521803
0.631092 26.608173
0.636042 26.809703
0.640991 26.781733
0.645941 26.857063
0.65089 27.066993
0.65584 26.934783
0.660789 26.986163
0.665739 27.130333
0.670688 27.000393
0.675638 27.014053
0.680587 27.106343
0.685536 26.957173
0.690486 26.979333
0.695435 27.027063
0.700385 26.875883
0.705334 26.959953
0.710284 26.889143
0.715233 26.726193
0.720182 26.776943
0.725132 26.803633
0.730081 26.626343
0.735031 26.609783
0.73998 26.503163
0.74493 26.384773
0.749879 26.382593
0.754829 26.288983
0.759778 26.173323
0.764728 26.166593
0.769677 26.083493
0.774626 25.832193
0.779576 25.750323
0.784525 25.615913
0.789475 25.388333
0.794424 25.265423
0.799374 25.069903
0.804323 24.711823
0.809273 24.589443
0.814222 24.357723
0.819172 24.037943
0.824121 23.900413
0.82907 23.651063
0.83402 23.391243
0.838969 23.254113
0.843919 23.037033
0.848868 22.754233
0.853818 22.666313
0.858767 22.506723
0.863717 22.212033
0.868666 22.242263
0.873615 22.059663
0.878565 21.789553
0.883514 21.808103
0.888464 21.609753
0.893413 21.315683
0.898363 21.210473
0.903312 20.993903
0.908262 20.590633
0.913211 20.505303
0.918161 20.277853
0.92311 19.916503
0.928059 20.036213
0.933009 19.785083
0.937958 19.408443
0.942908 19.777333
0.947857 19.729043
0.952807 19.532253
0.957756 19.469933
0.962706 19.164243
0.967655 18.926523
0.972604 19.019243
0.977554 18.670703
0.982503 18.424773
0.987453 19.153943
0.992402 18.655403
&
@target G4.S2
@type xy
0.007462 -0.985403
0.012411 -0.471118
0.017361 0.776231
0.022311 1.532589
0.02726 1.969871
0.03221 2.361985
0.037159 3.058473
0.042109 3.295181
0.047059 1.747236
0.052008 2.882905
0.056958 3.003621
0.061908 2.2864
0.066857 3.008525
0.071807 3.278988
0.076756 3.377864
0.081706 3.311081
0.086656 3.182485
0.091605 2.521978
0.096555 2.652809
0.101504 2.534199
0.106454 1.614138
0.111404 1.327178
0.116353 1.735024
0.121303 1.314967
0.126252 1.038671
0.131202 1.292778
0.136152 1.152047
0.141101 0.669943
0.146051 0.83911
0.151001 0.511325
0.15595 -0.357839
0.1609 0.235887
0.165849 0.065722
0.170799 -0.664867
0.175749 0.079519
0.180698 0.052432
0.185648 -0.162742
0.190597 0.240562
0.195547 0.203539
0.200497 -0.011714
0.205446 0.158818
0.210396 0.249349
0.215345 -0.111413
0.220295 0.057304
0.225245 0.438093
0.230194 0.311178
0.235144 0.517908
0.240093 1.049102
0.245043 1.063724
0.249993 1.127042
0.254942 1.53352
0.259892 1.540265
0.264842 1.416247
0.269791 1.942188
0.274741 2.000709
0.27969 1.926474
0.28464 2.63984
0.28959 2.774006
0.294539 2.808678
0.299489 3.471956
0.304438 3.680087
0.309388 3.710243
0.314338 4.192875
0.319287 4.444022
0.324237 4.432895
0.329186 4.808481
0.334136 5.164973
0.339086 5.258146
0.344035 5.679952
0.348985 6.151124
0.353934 6.306095
0.358884 6.711038
0.363834 7.133657
0.368783 7.393022
0.373733 7.51417
0.378683 8.080837
0.383632 8.291998
0.388582 8.334912
0.393531 9.109237
0.398481 9.267397
0.403431 9.508707
0.40838 10.235577
0.41333 10.522297
0.418279 10.592857
0.423229 11.147607
0.428179 11.470407
0.433128 11.541527
0.438078 12.014697
0.443028 12.379027
0.447977 12.511247
0.452927 12.861397
0.457876 13.340937
0.462826 13.491457
0.467776 13.752167
0.472725 14.244917
0.477675 14.372287
0.482624 14.359387
0.487574 14.946267
0.492524 15.042747
0.497473 14.996957
0.502423 15.588857
0.507372 15.693497
0.512322 15.651617
0.517272 16.237777
0.522221 16.342527
0.527171 16.315747
0.53212 16.631547
0.53707 16.827847
0.54202 16.639787
0.546969 16.954347
0.551919 17.191427
0.556868 17.080717
0.561818 17.198887
0.566768 17.503097
0.571717 17.434207
0.576667 17.409887
0.581617 17.738917
0.586566 17.641187
0.591516 17.481937
0.596465 17.819417
0.601415 17.811847
0.606365 17.614077
0.611314 17.936327
0.616264 17.830557
0.621213 17.596067
0.626163 17.831947
0.631113 17.770767
0.636062 17.577987
0.641012 17.774477
0.645961 17.721017
0.650911 17.504387
0.655861 17.554847
0.66081 17.539397
0.66576 17.409617
0.670709 17.241617
0.675659 17.302237
0.680609 17.108307
0.685558 16.944177
0.690508 16.955827
0.695458 16.775697
0.700407 16.564547
0.705357 16.611257
0.710306 16.443607
0.715256 16.131997
0.720206 16.090867
0.725155 15.861757
0.730105 15.564937
0.735055 15.502087
0.740004 15.273087
0.744954 15.048417
0.749903 14.897287
0.754853 14.698297
0.759803 14.435817
0.764752 14.278917
0.769702 13.941287
0.774651 13.663487
0.779601 13.359077
0.784551 13.208247
0.7895 12.752137
0.79445 12.325187
0.799399 12.078847
0.804349 11.701297
0.809299 11.209767
0.814248 10.994357
0.819198 10.608777
0.824147 10.226197
0.829097 9.931457
0.834047 9.482957
0.838996 8.937406
0.843946 8.627082
0.848896 8.265124
0.853845 7.66472
0.858795 7.24786
0.863744 6.954619
0.868694 6.437311
0.873644 5.907855
0.878593 5.81689
0.883543 5.482312
0.888492 5.103768
0.893442 4.740176
0.898392 4.376667
0.903341 3.868899
0.908291 3.52091
0.91324 2.994967
0.91819 2.354483
0.92314 2.138034
0.928089 1.764668
0.933039 0.99436
0.937989 1.045731
0.942938 1.254599
0.947888 1.035123
0.952837 0.826645
0.957787 0.54371
0.962736 0.152
0.967686 -0.231711
0.972636 -0.513428
0.977585 -1.166587
0.982535 -1.857933
0.987485 -1.694236
0.992434 -2.703963
&
@target G4.S3
@type xy
0.007462 -2.204549
0.012412 -1.493145
0.017362 -0.502829
0.022312 0.550709
0.027261 0.881713
0.032211 1.708991
0.037161 2.02456
0.042111 2.309898
0.047061 2.523714
0.052011 0.857888
0.056961 2.436782
0.06191 2.422992
0.06686 1.476167
0.07181 2.499721
0.07676 2.679436
0.08171 2.767359
0.08666 2.776191
0.09161 2.694548
0.09656 2.464137
0.101509 1.44167
0.106459 2.007461
0.111409 1.585691
0.116359 0.269389
0.121309 1.145469
0.126259 1.00053
0.131209 0.351435
0.136158 0.914458
0.141108 0.843396
0.146058 0.758364
0.151008 0.343755
0.155958 0.581172
0.160908 0.298188
0.165858 -0.551663
0.170808 0.184914
0.175757 0.040885
0.180707 -0.688373
0.185657 0.056333
0.190607 0.293672
0.195557 0.194351
0.200507 0.171696
0.205456 0.520607
0.210406 0.559346
0.215356 0.191743
0.220306 0.70683
0.225256 0.717623
0.230206 0.270761
0.235156 0.756122
0.240106 1.095139
0.245056 0.989458
0.250005 1.084364
0.254955 1.736678
0.259905 1.927634
0.264855 1.866733
0.269805 2.409823
0.274755 2.554637
0.279705 2.451721
0.284654 2.616743
0.289604 3.05212
0.294554 3.058575
0.299504 3.071406
0.304454 3.799273
0.309404 3.994597
0.314354 3.992074
0.319303 4.709312
0.324253 4.947171
0.329203 5.015022
0.334153 5.350177
0.339103 5.707883
0.344053 5.815743
0.349003 5.831063
0.353953 6.57836
0.358902 6.682383
0.363852 6.657771
0.368802 7.515342
0.373752 7.758765
0.378702 7.914181
0.383652 8.363471
0.388601 8.713811
0.393551 8.945161
0.398501 9.016051
0.403451 9.662531
0.408401 9.752601
0.413351 9.749411
0.418301 10.458911
0.423251 10.714271
0.4282 10.912431
0.43315 11.256441
0.4381 11.722421
0.44305 11.932271
0.448 12.046031
0.45295 12.543181
0.4579 12.728671
0.46285 12.651601
0.467799 13.213971
0.472749 13.481301
0.477699 13.576391
0.482649 13.778981
0.487599 14.286421
0.492549 14.355541
0.497499 14.371481
0.502448 14.874041
0.507398 14.974191
0.512348 14.839751
0.517298 15.137421
0.522248 15.386841
0.527198 15.330911
0.532148 15.264311
0.537098 15.746721
0.542047 15.641891
0.546997 15.387551
0.551947 15.866031
0.556897 15.816031
0.561847 15.566471
0.566797 15.686401
0.571747 15.824361
0.576696 15.714611
0.581646 15.485771
0.586596 15.844341
0.591546 15.746131
0.596496 15.371061
0.601446 15.720761
0.606396 15.636371
0.611345 15.418141
0.616295 15.346721
0.621245 15.471761
0.626195 15.268021
0.631145 14.899181
0.636095 15.004151
0.641045 14.853831
0.645995 14.561171
0.650944 14.517591
0.655894 14.344191
0.660844 14.096931
0.665794 13.764631
0.670744 13.731521
0.675694 13.363581
0.680644 13.021331
0.685593 12.937651
0.690543 12.667451
0.695493 12.236921
0.700443 12.049711
0.705393 11.825641
0.710343 11.403891
0.715293 11.018731
0.720243 10.909451
0.725192 10.518061
0.730142 10.073791
0.735092 9.921061
0.740042 9.572491
0.744992 9.174181
0.749942 8.842751
0.754892 8.514771
0.759841 8.008701
0.764791 7.584713
0.769741 7.305167
0.774691 6.787546
0.779641 6.132777
0.784591 5.684608
0.789541 5.229874
0.79449 4.498269
0.79944 3.842567
0.80439 3.460245
0.80934 2.987234
0.81429 2.394831
0.81924 1.992527
0.82419 1.512337
0.82914 0.900893
0.834089 0.339495
0.839039 -0.136492
0.843989 -0.831623
0.848939 -1.525638
0.853889 -1.933216
0.858839 -2.602706
0.863789 -3.522908
0.868738 -3.854485
0.873688 -4.163534
0.878638 -4.564491
0.883588 -4.95594
0.888538 -5.373441
0.893488 -5.861124
0.898438 -6.348994
0.903388 -6.762132
0.908337 -7.346164
0.913287 -8.20874
0.918237 -8.555267
0.923187 -9.090457
0.928137 -10.131502
0.933087 -10.72382
0.938037 -10.326662
0.942986 -10.553604
0.947936 -10.875068
0.952886 -11.157195
0.957836 -11.460125
0.962786 -11.930165
0.967736 -12.290039
0.972686 -12.737199
0.977635 -13.552559
0.982585 -14.165229
0.987535 -14.212839
0.992485 -15.357319
&
@target G4.S4
@type xy
0.007462 -1.059421
0.012412 -0.210931
0.017362 1.185809
0.022312 1.571374
0.027261 2.592782
0.032211 3.084436
0.037161 3.467962
0.042111 3.980714
0.047061 3.988172
0.052011 2.446718
0.056961 3.789915
0.061911 3.792487
0.06686 2.974208
0.07181 3.654266
0.07676 4.064364
0.08171 4.083359
0.08666 3.99666
0.09161 3.991843
0.09656 3.73672
0.10151 2.842807
0.106459 3.132492
0.111409 2.821944
0.116359 1.534872
0.121309 2.128358
0.126259 1.92368
0.131209 1.255289
0.136159 1.566065
0.141108 1.460722
0.146058 1.325838
0.151008 0.909243
0.155958 0.946382
0.160908 0.691915
0.165858 -0.235167
0.170808 0.324142
0.175758 0.145922
0.180707 -0.594753
0.185657 -0.115894
0.190607 0.02821
0.195557 -0.09062
0.200507 -0.153753
0.205457 0.156132
0.210407 0.136263
0.215357 -0.115431
0.220306 0.194384
0.225256 0.13171
0.230206 -0.276751
0.235156 0.055542
0.240106 0.305333
0.245056 0.231185
0.250006 0.209195
0.254955 0.78202
0.259905 0.873206
0.264855 0.804715
0.269805 1.21704
0.274755 1.280347
0.279705 1.190766
0.284655 1.327158
0.289604 1.583159
0.294554 1.471652
0.299504 1.365725
0.304454 1.929935
0.309404 1.970695
0.314354 1.902169
0.319304 2.499715
0.324254 2.623289
0.329203 2.6281
0.334153 2.881131
0.339103 3.22916
0.344053 3.32448
0.349003 3.272758
0.353953 3.865414
0.358903 3.996845
0.363853 3.981012
0.368802 4.700406
0.373752 4.954237
0.378702 5.047692
0.383652 5.430714
0.388602 5.915754
0.393552 6.086413
0.398502 6.125568
0.403452 6.632653
0.408401 6.856363
0.413351 6.823021
0.418301 7.365224
0.423251 7.572331
0.428201 7.781753
0.433151 8.088494
0.438101 8.51057
0.443051 8.66207
0.448 8.709026
0.45295 9.152179
0.4579 9.349239
0.46285 9.260779
0.4678 9.658779
0.47275 9.871789
0.4777 9.865069
0.48265 10.033749
0.487599 10.454549
0.492549 10.494039
0.497499 10.382129
0.502449 10.830839
0.507399 10.741009
0.512349 10.594379
0.517299 10.750249
0.522248 10.887709
0.527198 10.769799
0.532148 10.614209
0.537098 10.965169
0.542048 10.892439
0.546998 10.580119
0.551948 10.820139
0.556898 10.771829
0.561847 10.580469
0.566797 10.497849
0.571747 10.530149
0.576697 10.355909
0.581647 9.979979
0.586597 10.163979
0.591547 9.977689
0.596496 9.592009
0.601446 9.636549
0.606396 9.505609
0.611346 9.108039
0.616296 8.84095
0.621246 8.779322
0.626196 8.454358
0.631146 7.973054
0.636095 7.816258
0.641045 7.536845
0.645995 6.939628
0.650945 6.697855
0.655895 6.496144
0.660845 6.03705
0.665795 5.633349
0.670744 5.397417
0.675694 4.989942
0.680644 4.487568
0.685594 4.239266
0.690544 3.747932
0.695494 3.198345
0.700444 2.738521
0.705394 2.32857
0.710344 1.745371
0.715293 1.056449
0.720243 0.68804
0.725193 0.12926
0.730143 -0.655131
0.735093 -1.262801
0.740043 -1.743503
0.744993 -2.357469
0.749942 -2.969373
0.754892 -3.480657
0.759842 -4.108492
0.764792 -4.79987
0.769742 -5.339195
0.774692 -6.023323
0.779642 -6.799653
0.784591 -7.471891
0.789541 -8.075594
0.794491 -8.897617
0.799441 -9.865877
0.804391 -10.416022
0.809341 -11.042737
0.814291 -11.742811
0.819241 -12.347061
0.824191 -12.955271
0.82914 -13.619001
0.83409 -14.237321
0.83904 -14.886051
0.84399 -15.612891
0.84894 -16.444271
0.85389 -16.999741
0.85884 -17.780921
0.863789 -18.955391
0.868739 -19.538971
0.873689 -20.001621
0.878639 -20.541651
0.883589 -21.104881
0.888539 -21.662031
0.893489 -22.169941
0.898439 -22.809331
0.903388 -23.336931
0.908338 -23.972631
0.913288 -24.848901
0.918238 -25.481811
0.923188 -26.173121
0.928138 -27.266891
0.933088 -28.245131
0.938037 -27.962061
0.942987 -28.232491
0.947937 -28.512341
0.952887 -28.843281
0.957837 -29.212211
0.962787 -29.613161
0.967737 -30.031271
0.972687 -30.586461
0.977637 -31.299881
0.982586 -32.255991
0.987536 -32.622561
0.992486 -33.927881
&
@target G5.S0
@type xy
0.007462 1.568948
0.012411 2.083687
0.017361 2.343374
0.02231 3.644514
0.027259 3.782796
0.032209 4.146398
0.037158 3.946211
0.042108 3.65946
0.047057 3.697721
0.052007 2.638529
0.056956 3.348754
0.061905 3.475628
0.066855 3.623506
0.071804 3.697488
0.076754 3.319331
0.081703 3.285396
0.086653 3.108742
0.091602 1.687294
0.096551 2.205529
0.101501 1.756374
0.10645 1.199741
0.1114 1.678305
0.116349 1.487371
0.121299 1.310608
0.126248 1.06434
0.131197 0.163852
0.136147 0.398791
0.141096 -0.196935
0.146046 -0.735692
0.150995 -0.132707
0.155945 -0.644438
0.160894 0.033708
0.165843 0.049083
0.170793 -0.197819
0.175742 -0.042707
0.180692 -0.372677
0.185641 -0.568607
0.19059 -0.115592
0.19554 -0.697637
0.200489 0.246722
0.205439 0.337287
0.210388 0.360557
0.215338 0.790573
0.220287 0.795767
0.225236 0.829069
0.230186 1.03371
0.235135 0.673105
0.240085 1.491793
0.245034 1.478787
0.249983 1.659595
0.254933 2.46048
0.259882 2.462163
0.264832 2.949057
0.269781 3.146061
0.274731 3.106389
0.27968 3.706054
0.284629 3.738597
0.289579 4.003141
0.294528 4.704021
0.299478 4.725823
0.304427 5.621356
0.309377 5.928471
0.314326 6.126792
0.319275 6.767369
0.324225 6.87111
0.329174 7.194605
0.334124 7.733695
0.339073 7.796561
0.344023 8.8025
0.348972 9.065244
0.353921 9.535128
0.358871 10.302498
0.36382 10.555778
0.36877 11.039378
0.373719 11.602368
0.378669 11.741818
0.383618 12.626968
0.388567 13.021618
0.393517 13.638528
0.398466 14.455148
0.403416 14.918038
0.408365 15.715268
0.413315 16.244988
0.418264 16.589788
0.423213 17.481508
0.428163 17.974928
0.433112 18.528478
0.438062 19.407158
0.443011 19.921208
0.44796 20.895328
0.45291 21.516868
0.457859 22.057248
0.462809 22.920268
0.467758 23.418128
0.472708 24.085068
0.477657 24.841758
0.482606 25.459078
0.487556 26.405758
0.492505 27.113468
0.497455 27.866348
0.502404 28.704038
0.507354 29.313048
0.512303 30.012768
0.517253 30.771078
0.522202 31.263348
0.527151 32.255958
0.532101 32.897638
0.53705 33.499078
0.542 34.404948
0.546949 34.847188
0.551898 35.432408
0.556848 36.156398
0.561797 36.265228
0.566747 37.207388
0.571696 37.501318
0.576646 37.865058
0.581595 38.516958
0.586544 38.729258
0.591494 39.092088
0.596443 39.521148
0.601393 39.451898
0.606342 40.032068
0.611291 40.222788
0.616241 40.259998
0.62119 40.733008
0.62614 40.751268
0.631089 41.037118
0.636039 41.346098
0.640988 41.236648
0.645938 41.611278
0.650887 41.665398
0.655836 41.648388
0.660786 41.977028
0.665735 41.927698
0.670685 42.113228
0.675634 42.205358
0.680584 42.048238
0.685533 42.352578
0.690482 42.327918
0.695432 42.301638
0.700381 42.417408
0.705331 42.326618
0.71028 42.429608
0.715229 42.398808
0.720179 42.240828
0.725128 42.457898
0.730078 42.360778
0.735027 42.237998
0.739977 42.415698
0.744926 42.174298
0.749875 42.199678
0.754825 42.146278
0.759774 41.976758
0.764724 42.087668
0.769673 41.882038
0.774623 41.835718
0.779572 41.833738
0.784521 41.643018
0.789471 41.635818
0.79442 41.547138
0.79937 41.405108
0.804319 41.366638
0.809268 41.195138
0.814218 41.114858
0.819167 41.041228
0.824117 40.876818
0.829066 40.831638
0.834016 40.731128
0.838965 40.536358
0.843915 40.525408
0.848864 40.290328
0.853813 40.217248
0.858763 40.161908
0.863712 39.925868
0.868662 39.915838
0.873611 39.758418
0.87856 39.563268
0.88351 39.630588
0.888459 39.384018
0.893409 39.261748
0.898358 39.122318
0.903308 38.840208
0.908257 38.769558
0.913207 38.514188
0.918156 38.210798
0.923105 38.215558
0.928055 37.864158
0.933004 37.844418
0.937954 37.834598
0.942903 37.523758
0.947852 37.893118
0.952802 37.871018
0.957751 37.778518
0.962701 37.749618
0.96765 37.479338
0.9726 37.623528
0.977549 37.581468
0.982498 37.330678
0.987448 38.336368
0.992397 38.263598
&
@target G5.S1
@type xy
0.007462 1.234373
0.012411 2.480192
0.01736 2.416462
0.02231 3.240528
0.027259 3.376365
0.032208 4.345477
0.037158 4.512979
0.042107 3.775709
0.047056 4.202784
0.052005 4.039283
0.056955 3.382482
0.061904 4.164684
0.066853 4.439916
0.071803 4.29374
0.076752 4.450853
0.081701 3.920324
0.086651 3.939329
0.0916 3.73171
0.096549 2.452384
0.101499 2.877786
0.106448 2.601918
0.111397 1.790437
0.116347 2.263608
0.121296 2.137605
0.126245 1.841087
0.131194 1.723039
0.136144 1.059646
0.141093 0.704978
0.146042 0.752641
0.150992 -0.305259
0.155941 0.375857
0.16089 0.287193
0.16584 -0.165416
0.170789 0.327444
0.175738 0.282847
0.180688 0.04818
0.185637 0.140294
0.190586 -0.117628
0.195535 -0.486002
0.200485 -0.032518
0.205434 -0.566297
0.210383 0.037022
0.215333 0.271019
0.220282 0.107212
0.225231 0.646897
0.230181 0.680681
0.23513 0.512524
0.240079 0.858413
0.245029 0.83218
0.249978 0.644245
0.254927 1.296623
0.259877 1.143377
0.264826 1.564485
0.269775 2.012788
0.274724 2.003181
0.279674 2.457668
0.284623 2.60863
0.289572 2.402429
0.294522 2.991013
0.299471 3.090547
0.30442 3.064666
0.30937 3.76669
0.314319 3.899075
0.319268 4.249088
0.324217 4.78671
0.329167 4.901952
0.334116 5.230572
0.339065 5.567441
0.344015 5.533334
0.348964 6.150568
0.353913 6.373639
0.358863 6.584644
0.363812 7.264221
0.368761 7.565596
0.373711 7.966873
0.37866 8.517714
0.383609 8.730988
0.388558 9.130451
0.393508 9.579308
0.398457 9.775218
0.403407 10.386108
0.408356 10.816038
0.413305 11.074358
0.418254 11.836808
0.423204 12.206568
0.428153 12.599608
0.433102 13.261678
0.438052 13.566168
0.443001 13.986388
0.44795 14.568378
0.4529 14.929928
0.457849 15.433858
0.462798 16.044808
0.467747 16.429598
0.472697 17.108148
0.477646 17.560288
0.482595 17.927358
0.487545 18.522518
0.492494 19.015518
0.497443 19.247488
0.502393 19.931038
0.507342 20.228938
0.512291 20.694938
0.517241 21.246938
0.52219 21.569878
0.527139 21.911478
0.532088 22.370288
0.537038 22.398508
0.541987 22.855428
0.546937 23.132028
0.551886 23.085218
0.556835 23.546368
0.561784 23.682258
0.566734 23.600708
0.571683 24.094448
0.576632 24.092428
0.581582 24.083148
0.586531 24.501158
0.59148 24.396308
0.59643 24.508178
0.601379 24.793858
0.606328 24.661598
0.611278 24.917158
0.616227 25.073548
0.621176 24.899908
0.626125 25.183268
0.631075 25.203828
0.636024 25.016348
0.640973 25.362928
0.645923 25.349768
0.650872 25.263398
0.655821 25.473838
0.660771 25.329678
0.66572 25.381228
0.670669 25.471788
0.675619 25.316998
0.680568 25.417828
0.685517 25.396218
0.690466 25.236608
0.695416 25.398808
0.700365 25.249138
0.705314 25.070938
0.710264 25.201608
0.715213 25.111768
0.720162 24.983408
0.725112 25.058038
0.730061 24.914728
0.73501 24.926678
0.73996 24.941498
0.744909 24.859838
0.749858 24.849848
0.754807 24.891468
0.759757 24.634788
0.764706 24.768308
0.769655 24.702578
0.774605 24.590178
0.779554 24.615618
0.784503 24.451828
0.789453 24.417838
0.794402 24.396268
0.799351 24.187398
0.804301 24.127648
0.80925 23.973498
0.814199 23.780038
0.819148 23.704608
0.824098 23.599348
0.829047 23.321878
0.833996 23.237688
0.838946 23.055758
0.843895 22.802878
0.848844 22.751048
0.853794 22.430188
0.858743 22.179448
0.863692 22.118938
0.868642 21.741068
0.873591 21.653708
0.87854 21.593858
0.88349 21.234718
0.888439 21.132518
0.893388 20.991888
0.898338 20.774388
0.903287 20.595948
0.908236 20.361918
0.913185 20.088108
0.918135 20.015048
0.923084 19.765738
0.928033 19.459618
0.932983 19.608248
0.937932 19.317518
0.942881 19.264778
0.947831 19.553798
0.95278 19.375248
0.957729 19.305608
0.962678 19.139258
0.967628 18.796558
0.972577 18.779398
0.977526 18.508908
0.982476 17.988118
0.987425 18.679898
0.992374 18.151688
&
@target G5.S2
@type xy
0.007462 -0.903341
0.012411 0.23059
0.017361 1.094414
0.022311 1.695822
0.02726 2.325646
0.03221 2.604119
0.037159 3.223964
0.042109 2.59517
0.047058 2.963762
0.052008 3.448195
0.056958 2.340886
0.061907 3.128249
0.066857 3.447643
0.071806 3.673131
0.076756 3.563388
0.081706 3.653983
0.086655 2.998201
0.091605 3.284729
0.096554 2.939656
0.101504 1.659807
0.106454 2.233341
0.111403 2.000243
0.116353 1.034535
0.121302 1.662935
0.126252 1.595317
0.131201 1.243272
0.136151 1.143496
0.141101 0.915609
0.14605 0.02612
0.151 0.367998
0.155949 0.14113
0.160899 -0.757053
0.165849 -0.066459
0.170798 -0.143329
0.175748 -0.497042
0.180697 0.013022
0.185647 -0.058491
0.190596 -0.299571
0.195546 -0.095295
0.200496 -0.248585
0.205445 -0.73695
0.210395 -0.218146
0.215344 -0.346812
0.220294 -0.604017
0.225244 0.110067
0.230193 0.158473
0.235143 0.150029
0.240092 0.622754
0.245042 0.670626
0.249992 0.492147
0.254941 0.908283
0.259891 0.831572
0.26484 0.768299
0.26979 1.275655
0.274739 1.29946
0.279689 1.584111
0.284639 2.174812
0.289588 2.24145
0.294538 2.529754
0.299487 2.855258
0.304437 2.863389
0.309387 3.015262
0.314336 3.455107
0.319286 3.438996
0.324235 3.855551
0.329185 4.308718
0.334134 4.431932
0.339084 4.949186
0.344034 5.348797
0.348983 5.488683
0.353933 5.857768
0.358882 6.180736
0.363832 6.263156
0.368781 6.738825
0.373731 7.114257
0.378681 7.261038
0.38363 7.917397
0.38858 8.248541
0.393529 8.44571
0.398479 9.075794
0.403429 9.434109
0.408378 9.601849
0.413328 10.173619
0.418277 10.526099
0.423227 10.734479
0.428177 11.438199
0.433126 11.791149
0.438076 12.049219
0.443025 12.751629
0.447975 13.119079
0.452924 13.262779
0.457874 13.956469
0.462824 14.217019
0.467773 14.334209
0.472723 15.009409
0.477672 15.194479
0.482622 15.339979
0.487571 15.992019
0.492521 16.155149
0.497471 16.189739
0.50242 16.726489
0.50737 16.875479
0.51232 16.828999
0.517269 17.320589
0.522219 17.406149
0.527168 17.362659
0.532118 17.758099
0.537067 17.805859
0.542017 17.739989
0.546967 18.189839
0.551916 18.094449
0.556866 17.881219
0.561815 18.209749
0.566765 18.197309
0.571715 17.983549
0.576664 18.348379
0.581614 18.313919
0.586563 18.183219
0.591513 18.472029
0.596462 18.372549
0.601412 18.223329
0.606362 18.496549
0.611311 18.385209
0.616261 18.285799
0.62121 18.487089
0.62616 18.339519
0.631109 18.186629
0.636059 18.355529
0.641009 18.169459
0.645958 18.058599
0.650908 18.099969
0.655857 17.966289
0.660807 17.754179
0.665757 17.832219
0.670706 17.542709
0.675656 17.467159
0.680605 17.478369
0.685555 17.256389
0.690504 17.154389
0.695454 17.163369
0.700404 16.914099
0.705353 16.889099
0.710303 16.863529
0.715252 16.584099
0.720202 16.541809
0.725152 16.531639
0.730101 16.312109
0.735051 16.261369
0.74 16.149129
0.74495 16.010849
0.7499 15.968149
0.754849 15.857249
0.759799 15.611169
0.764748 15.565389
0.769698 15.445719
0.774648 15.129359
0.779597 15.085259
0.784547 14.865949
0.789496 14.578099
0.794446 14.457909
0.799395 14.194479
0.804345 13.898729
0.809295 13.819189
0.814244 13.494009
0.819194 13.141339
0.824143 12.964469
0.829093 12.757239
0.834043 12.371619
0.838992 12.164079
0.843942 11.821519
0.848891 11.426539
0.853841 11.156579
0.85879 10.825039
0.86374 10.303199
0.86869 10.159129
0.873639 9.909979
0.878589 9.418409
0.883538 9.327989
0.888488 9.069524
0.893437 8.782343
0.898387 8.615312
0.903337 8.276303
0.908286 7.874197
0.913236 7.821156
0.918185 7.490537
0.923135 7.073076
0.928085 7.190382
0.933034 6.862257
0.937984 6.392877
0.942933 6.95947
0.947883 6.826656
0.952832 6.591522
0.957782 6.482287
0.962732 6.109751
0.967681 5.789449
0.972631 5.724567
0.97758 5.231517
0.98253 4.63033
0.98748 5.282949
0.992429 4.555197
&
@target G5.S3
@type xy
0.007462 -1.800845
0.012412 -0.602679
0.017361 0.08859
0.022311 0.825737
0.027261 1.540956
0.032211 2.017619
0.03716 2.540133
0.04211 2.772465
0.04706 1.618063
0.05201 2.753915
0.05696 2.83385
0.061909 1.759029
0.066859 2.902175
0.071809 3.136261
0.076759 3.095688
0.081708 3.271028
0.086658 3.141747
0.091608 2.40715
0.096558 2.608893
0.101508 2.500576
0.106457 1.492014
0.111407 1.143105
0.116357 1.649347
0.121307 1.091027
0.126256 0.789608
0.131206 1.266394
0.136156 1.193356
0.141106 0.765005
0.146055 0.857657
0.151005 0.614517
0.155955 -0.295667
0.160905 0.315709
0.165854 0.080699
0.170804 -0.876417
0.175754 0.124438
0.180704 0.077721
0.185654 -0.364096
0.190603 0.323098
0.195553 0.308733
0.200503 0.201202
0.205453 0.210415
0.210402 0.357186
0.215352 -0.068623
0.220302 -0.014094
0.225252 0.415411
0.230202 0.193935
0.235151 0.302912
0.240101 0.844769
0.245051 0.934276
0.250001 1.025592
0.25495 1.492789
0.2599 1.531663
0.26485 1.360023
0.2698 1.912654
0.274749 1.856632
0.279699 1.597879
0.284649 2.399187
0.289599 2.480588
0.294548 2.349849
0.299498 3.171827
0.304448 3.402296
0.309398 3.454344
0.314348 3.92235
0.319297 4.21267
0.324247 4.191013
0.329197 4.511236
0.334147 4.884028
0.339097 4.92074
0.344046 5.271674
0.348996 5.88039
0.353946 6.055425
0.358896 6.403445
0.363845 6.966688
0.368795 7.169418
0.373745 7.356311
0.378695 7.94286
0.383644 8.087078
0.388594 8.187681
0.393544 8.875785
0.398494 9.122525
0.403444 9.305665
0.408393 10.050095
0.413343 10.307705
0.418293 10.578215
0.423243 11.167215
0.428192 11.461265
0.433142 11.630565
0.438092 12.088465
0.443042 12.508725
0.447991 12.687445
0.452941 13.110005
0.457891 13.716495
0.462841 13.902725
0.46779 14.224945
0.47274 14.776115
0.47769 14.925485
0.48264 14.983225
0.48759 15.684515
0.492539 15.797695
0.497489 15.757385
0.502439 16.386575
0.507389 16.434755
0.512338 16.387855
0.517288 16.933385
0.522238 17.101305
0.527188 16.910675
0.532138 17.321765
0.537087 17.415055
0.542037 17.232655
0.546987 17.362195
0.551937 17.592865
0.556886 17.465925
0.561836 17.402095
0.566786 17.652265
0.571736 17.530395
0.576685 17.346895
0.581635 17.581855
0.586585 17.471795
0.591535 17.120025
0.596484 17.404735
0.601434 17.255495
0.606384 16.947445
0.611334 17.200105
0.616284 17.033825
0.621233 16.676995
0.626183 16.791465
0.631133 16.688685
0.636083 16.375725
0.641032 16.320925
0.645982 16.258295
0.650932 15.954065
0.655882 15.760255
0.660832 15.685695
0.665781 15.355545
0.670731 15.085815
0.675681 15.042585
0.680631 14.760105
0.68558 14.360415
0.69053 14.314755
0.69548 14.059075
0.70043 13.659215
0.70538 13.558455
0.710329 13.297045
0.715279 12.850615
0.720229 12.737385
0.725178 12.452755
0.730128 12.062065
0.735078 11.862005
0.740028 11.598775
0.744978 11.213785
0.749927 10.972045
0.754877 10.736175
0.759827 10.376135
0.764777 10.096765
0.769726 9.881645
0.774676 9.460565
0.779626 9.123555
0.784576 9.001045
0.789525 8.605185
0.794475 8.094702
0.799425 8.047769
0.804375 7.721785
0.809325 7.247006
0.814274 7.136159
0.819224 6.858228
0.824174 6.488411
0.829124 6.198312
0.834074 5.86269
0.839023 5.399009
0.843973 5.111452
0.848923 4.795055
0.853873 4.206543
0.858822 3.694399
0.863772 3.422903
0.868722 2.803967
0.873672 2.238674
0.878621 2.065313
0.883571 1.763362
0.888521 1.288851
0.893471 0.89249
0.89842 0.44368
0.90337 -0.128059
0.90832 -0.351385
0.91327 -0.922509
0.91822 -1.66446
0.923169 -1.77402
0.928119 -2.168575
0.933069 -2.985809
0.938019 -2.909245
0.942968 -2.650599
0.947918 -2.936838
0.952868 -3.153088
0.957818 -3.469696
0.962767 -3.892759
0.967717 -4.277335
0.972667 -4.532879
0.977617 -5.17236
0.982567 -5.80982
0.987516 -5.463571
0.992466 -6.450557
&
@target G5.S4
@type xy
0.007462 -3.838567
0.012412 -2.437913
0.017362 -1.32726
0.022312 -0.564339
0.027262 -0.110376
0.032212 0.731957
0.037161 1.109124
0.042111 1.583273
0.047061 1.678035
0.052011 0.31624
0.056961 1.848941
0.061911 1.673479
0.066861 0.793896
0.071811 1.93798
0.076761 2.277683
0.081711 2.291083
0.086661 2.327455
0.091611 2.307512
0.09656 2.083971
0.10151 1.047717
0.10646 1.713998
0.11141 1.315088
0.11636 -0.287105
0.12131 0.865396
0.12626 0.766146
0.13121 -0.197436
0.13616 0.684911
0.14111 0.722191
0.14606 0.693122
0.151009 0.33332
0.155959 0.558644
0.160909 0.337967
0.165859 -0.697103
0.170809 0.25154
0.175759 0.109874
0.180709 -0.812803
0.185659 0.060991
0.190609 0.337425
0.195559 0.173487
0.200509 0.238625
0.205459 0.791055
0.210408 0.894052
0.215358 0.527746
0.220308 1.001949
0.225258 1.011279
0.230208 0.465507
0.235158 0.972105
0.240108 1.371364
0.245058 1.240108
0.250008 1.195567
0.254958 2.0855
0.259908 2.164459
0.264858 2.122856
0.269807 2.861568
0.274757 3.011017
0.279707 2.885464
0.284657 3.078302
0.289607 3.546097
0.294557 3.512044
0.299507 3.403572
0.304457 4.325997
0.309407 4.39699
0.314357 4.321768
0.319307 5.267787
0.324257 5.526377
0.329206 5.599435
0.334156 5.998529
0.339106 6.412043
0.344056 6.528923
0.349006 6.449983
0.353956 7.253993
0.358906 7.379623
0.363856 7.272153
0.368806 8.180003
0.373756 8.545933
0.378706 8.634203
0.383655 9.168193
0.388605 9.700963
0.393555 9.909093
0.398505 9.986243
0.403455 10.766163
0.408405 10.954753
0.413355 10.896313
0.418305 11.695683
0.423255 12.007333
0.428205 12.175523
0.433155 12.567773
0.438105 13.234833
0.443055 13.401863
0.448004 13.421873
0.452954 14.158803
0.457904 14.388743
0.462854 14.234903
0.467804 14.760413
0.472754 15.036433
0.477704 15.036183
0.482654 15.049853
0.487604 15.673333
0.492554 15.663813
0.497504 15.388433
0.502453 15.865293
0.507403 15.894133
0.512353 15.592243
0.517303 15.713103
0.522253 15.929703
0.527203 15.791873
0.532153 15.554163
0.537103 15.923123
0.542053 15.822553
0.547003 15.361253
0.551953 15.708753
0.556902 15.639083
0.561852 15.254093
0.566802 15.232613
0.571752 15.282193
0.576702 15.052263
0.581652 14.618813
0.586602 14.898243
0.591552 14.701013
0.596502 14.201313
0.601452 14.356593
0.606402 14.280443
0.611352 13.901493
0.616301 13.698313
0.621251 13.705513
0.626201 13.467023
0.631151 13.008543
0.636101 13.142963
0.641051 12.921913
0.646001 12.461213
0.650951 12.464063
0.655901 12.312503
0.660851 11.995143
0.665801 11.763483
0.670751 11.713563
0.675701 11.438733
0.68065 11.050133
0.6856 10.976453
0.69055 10.700403
0.6955 10.235703
0.70045 10.065513
0.7054 9.806133
0.71035 9.364333
0.7153 8.951573
0.72025 8.833253
0.7252 8.438793
0.73015 7.873023
0.7351 7.700073
0.740049 7.346983
0.744999 6.954823
0.749949 6.546743
0.754899 6.238483
0.759849 5.739307
0.764799 5.208497
0.769749 4.965733
0.774699 4.482899
0.779649 3.862988
0.784599 3.42706
0.789548 3.019225
0.794498 2.453824
0.799448 1.838736
0.804398 1.549021
0.809348 1.131057
0.814298 0.657571
0.819248 0.236133
0.824198 -0.24385
0.829148 -0.887186
0.834098 -1.408318
0.839048 -1.755845
0.843998 -2.385849
0.848947 -3.050915
0.853897 -3.363353
0.858847 -3.940113
0.863797 -4.772673
0.868747 -4.977094
0.873697 -5.302399
0.878647 -5.733612
0.883597 -6.149274
0.888547 -6.558532
0.893497 -7.102002
0.898447 -7.595358
0.903397 -7.992438
0.908346 -8.512268
0.913296 -9.403269
0.918246 -9.694566
0.923196 -10.209824
0.928146 -11.122092
0.933096 -11.654199
0.938046 -11.204635
0.942996 -11.421756
0.947946 -11.676417
0.952896 -12.016283
0.957846 -12.358984
0.962796 -12.786059
0.967746 -13.151315
0.972695 -13.61597
0.977645 -14.459367
0.982595 -15.074327
0.987545 -15.077907
0.992495 -16.193047
&
@target G6.S0
@type xy
0.007462 1.568948
0.012411 2.083687
0.017361 2.343374
0.02231 3.644514
0.027259 3.782796
0.032209 4.146398
0.037158 3.946211
0.042108 3.65946
0.047057 3.697721
0.052007 2.638529
0.056956 3.348754
0.061905 3.475628
0.066855 3.623506
0.071804 3.697488
0.076754 3.319331
0.081703 3.285396
0.086653 3.108742
0.091602 1.687294
0.096551 2.205529
0.101501 1.756374
0.10645 1.199741
0.1114 1.678305
0.116349 1.487371
0.121299 1.310608
0.126248 1.06434
0.131197 0.163852
0.136147 0.398791
0.141096 -0.196935
0.146046 -0.735692
0.150995 -0.132707
0.155945 -0.644438
0.160894 0.033708
0.165843 0.049083
0.170793 -0.197819
0.175742 -0.042707
0.180692 -0.372677
0.185641 -0.568607
0.19059 -0.115592
0.19554 -0.697637
0.200489 0.246722
0.205439 0.337287
0.210388 0.360557
0.215338 0.790573
0.220287 0.795767
0.225236 0.829069
0.230186 1.03371
0.235135 0.673105
0.240085 1.491793
0.245034 1.478787
0.249983 1.659595
0.254933 2.46048
0.259882 2.462163
0.264832 2.949057
0.269781 3.146061
0.274731 3.106389
0.27968 3.706054
0.284629 3.738597
0.289579 4.003141
0.294528 4.704021
0.299478 4.725823
0.304427 5.621356
0.309377 5.928471
0.314326 6.126792
0.319275 6.767369
0.324225 6.87111
0.329174 7.194605
0.334124 7.733695
0.339073 7.796561
0.344023 8.8025
0.348972 9.065244
0.353921 9.535128
0.358871 10.302498
0.36382 10.555778
0.36877 11.039378
0.373719 11.602368
0.378669 11.741818
0.383618 12.626968
0.388567 13.021618
0.393517 13.638528
0.398466 14.455148
0.403416 14.918038
0.408365 15.715268
0.413315 16.244988
0.418264 16.589788
0.423213 17.481508
0.428163 17.974928
0.433112 18.528478
0.438062 19.407158
0.443011 19.921208
0.44796 20.895328
0.45291 21.516868
0.457859 22.057248
0.462809 22.920268
0.467758 23.418128
0.472708 24.085068
0.477657 24.841758
0.482606 25.459078
0.487556 26.405758
0.492505 27.113468
0.497455 27.866348
0.502404 28.704038
0.507354 29.313048
0.512303 30.012768
0.517253 30.771078
0.522202 31.263348
0.527151 32.255958
0.532101 32.897638
0.53705 33.499078
0.542 34.404948
0.546949 34.847188
0.551898 35.432408
0.556848 36.156398
0.561797 36.265228
0.566747 37.207388
0.571696 37.501318
0.576646 37.865058
0.581595 38.516958
0.586544 38.729258
0.591494 39.092088
0.596443 39.521148
0.601393 39.451898
0.606342 40.032068
0.611291 40.222788
0.616241 40.259998
0.62119 40.733008
0.62614 40.751268
0.631089 41.037118
0.636039 41.346098
0.640988 41.236648
0.645938 41.611278
0.650887 41.665398
0.655836 41.648388
0.660786 41.977028
0.665735 41.927698
0.670685 42.113228
0.675634 42.205358
0.680584 42.048238
0.685533 42.352578
0.690482 42.327918
0.695432 42.301638
0.700381 42.417408
0.705331 42.326618
0.71028 42.429608
0.715229 42.398808
0.720179 42.240828
0.725128 42.457898
0.730078 42.360778
0.735027 42.237998
0.739977 42.415698
0.744926 42.174298
0.749875 42.199678
0.754825 42.146278
0.759774 41.976758
0.764724 42.087668
0.769673 41.882038
0.774623 41.835718
0.779572 41.833738
0.784521 41.643018
0.789471 41.635818
0.79442 41.547138
0.79937 41.405108
0.804319 41.366638
0.809268 41.195138
0.814218 41.114858
0.819167 41.041228
0.824117 40.876818
0.829066 40.831638
0.834016 40.731128
0.838965 40.536358
0.843915 40.525408
0.848864 40.290328
0.853813 40.217248
0.858763 40.161908
0.863712 39.925868
0.868662 39.915838
0.873611 39.758418
0.87856 39.563268
0.88351 39.630588
0.888459 39.384018
0.893409 39.261748
0.898358 39.122318
0.903308 38.840208
0.908257 38.769558
0.913207 38.514188
0.918156 38.210798
0.923105 38.215558
0.928055 37.864158
0.933004 37.844418
0.937954 37.834598
0.942903 37.523758
0.947852 37.893118
0.952802 37.871018
0.957751 37.778518
0.962701 37.749618
0.96765 37.479338
0.9726 37.623528
0.977549 37.581468
0.982498 37.330678
0.987448 38.336368
0.992397 38.263598
&
@target G6.S1
@type xy
0.007462 3.073914
0.012411 4.508684
0.01736 4.547185
0.02231 5.149181
0.027259 5.602091
0.032209 5.979644
0.037158 5.436448
0.042107 5.422435
0.047057 5.574604
0.052006 3.974117
0.056955 4.729788
0.061905 4.873575
0.066854 5.028691
0.071803 4.934584
0.076753 4.733753
0.081702 4.482157
0.086652 4.296035
0.091601 2.920095
0.09655 3.271856
0.1015 2.827441
0.106449 2.132838
0.111398 2.614869
0.116348 2.415898
0.121297 2.176114
0.126246 1.805831
0.131196 0.966378
0.136145 1.126182
0.141095 0.52091
0.146044 -0.135279
0.150993 0.40576
0.155943 -0.122266
0.160892 0.428129
0.165841 0.387153
0.170791 0.133539
0.17574 0.217626
0.18069 -0.155635
0.185639 -0.430268
0.190588 -0.103787
0.195538 -0.678867
0.200487 0.132244
0.205436 0.191931
0.210386 0.215948
0.215335 0.610807
0.220284 0.56327
0.225234 0.627602
0.230183 0.775643
0.235132 0.373888
0.240082 1.112244
0.245031 1.08774
0.249981 1.179075
0.25493 1.926003
0.259879 1.908864
0.264829 2.419784
0.269778 2.628778
0.274727 2.532754
0.279677 3.03567
0.284626 3.095898
0.289575 3.224647
0.294525 3.855818
0.299474 3.855991
0.304424 4.744918
0.309373 4.999129
0.314322 5.190962
0.319272 5.79371
0.324221 5.849359
0.32917 6.1304
0.33412 6.640049
0.339069 6.637617
0.344019 7.617045
0.348968 7.874901
0.353917 8.248186
0.358867 8.971275
0.363816 9.274998
0.368765 9.708632
0.373715 10.161782
0.378664 10.316252
0.383613 11.196822
0.388563 11.505482
0.393512 11.965642
0.398462 12.818022
0.403411 13.177042
0.40836 13.981532
0.41331 14.389852
0.418259 14.775562
0.423208 15.549662
0.428158 15.934142
0.433107 16.546602
0.438056 17.314482
0.443006 17.823502
0.447955 18.738522
0.452904 19.318302
0.457854 19.919542
0.462803 20.714762
0.467753 21.258612
0.472702 21.903282
0.477651 22.677532
0.482601 23.245142
0.48755 24.166352
0.492499 24.929222
0.497449 25.568212
0.502398 26.521692
0.507347 27.085752
0.512297 27.799382
0.517246 28.505092
0.522196 29.039582
0.527145 29.992352
0.532094 30.709702
0.537044 31.262062
0.541993 32.151832
0.546942 32.642412
0.551892 33.192172
0.556841 33.827512
0.561791 34.093192
0.56674 34.933242
0.571689 35.333062
0.576639 35.585312
0.581588 36.267162
0.586537 36.484632
0.591487 36.719252
0.596436 37.177262
0.601386 37.147732
0.606335 37.616492
0.611284 37.775492
0.616234 37.726142
0.621183 38.226002
0.626132 38.212292
0.631082 38.365052
0.636031 38.558552
0.64098 38.342312
0.64593 38.662722
0.650879 38.578662
0.655829 38.419482
0.660778 38.659762
0.665727 38.528032
0.670677 38.630732
0.675626 38.651232
0.680575 38.508042
0.685525 38.762722
0.690474 38.623632
0.695423 38.442392
0.700373 38.556722
0.705322 38.373872
0.710271 38.416262
0.715221 38.420842
0.72017 38.154502
0.72512 38.241622
0.730069 38.045142
0.735018 37.862702
0.739968 37.867962
0.744917 37.602122
0.749866 37.490892
0.754816 37.331082
0.759765 36.992872
0.764714 36.893072
0.769664 36.575172
0.774613 36.274202
0.779563 36.074122
0.784512 35.744072
0.789461 35.528352
0.794411 35.311982
0.79936 34.977162
0.804309 34.861762
0.809259 34.519272
0.814208 34.284422
0.819157 34.052152
0.824107 33.699762
0.829056 33.512852
0.834006 33.261482
0.838955 32.982902
0.843904 32.763222
0.848854 32.486512
0.853803 32.185392
0.858753 31.974212
0.863702 31.582202
0.868651 31.345392
0.873601 31.053232
0.87855 30.678442
0.883499 30.620282
0.888449 30.322982
0.893398 30.052112
0.898347 29.960402
0.903297 29.573192
0.908246 29.411762
0.913196 29.068552
0.918145 28.665902
0.923094 28.525752
0.928044 28.139242
0.932993 27.892582
0.937942 27.862702
0.942892 27.466592
0.947841 27.733242
0.95279 27.751552
0.95774 27.541942
0.962689 27.510782
0.967638 27.068102
0.972588 26.985282
0.977537 26.822362
0.982487 26.265002
0.987436 26.936622
0.992385 26.611912
&
@target G6.S2
@type xy
0.007462 5.004261
0.012411 5.868449
0.017361 5.761483
0.02231 6.891088
0.02726 6.828945
0.032209 7.365697
0.037159 6.998641
0.042109 7.269866
0.047058 6.882254
0.052008 5.87906
0.056957 6.289661
0.061907 6.477363
0.066856 6.586679
0.071806 6.610509
0.076755 6.21818
0.081705 5.97903
0.086654 5.890022
0.091604 4.489675
0.096553 4.705905
0.101503 4.194949
0.106453 3.512686
0.111402 3.854704
0.116351 3.582857
0.121301 3.333976
0.126251 2.962815
0.1312 2.114111
0.13615 2.111163
0.141099 1.440333
0.146049 0.706308
0.150998 1.078294
0.155948 0.492829
0.160897 0.888287
0.165847 0.760352
0.170796 0.516093
0.175746 0.457467
0.180696 0.080326
0.185645 -0.248383
0.190595 -0.030945
0.195544 -0.659706
0.200494 0.045535
0.205443 0.026305
0.210393 -0.031109
0.215342 0.360511
0.220292 0.253169
0.225241 0.244072
0.230191 0.406695
0.23514 -0.038778
0.24009 0.532856
0.245039 0.448259
0.249989 0.512912
0.254939 1.109696
0.259888 1.1608
0.264838 1.534121
0.269787 1.766663
0.274737 1.650403
0.279686 2.116081
0.284636 2.042704
0.289585 2.258096
0.294535 2.847553
0.299484 2.708307
0.304434 3.525208
0.309383 3.806234
0.314333 3.927242
0.319283 4.395225
0.324232 4.486213
0.329182 4.674505
0.334131 5.1189
0.339081 5.037391
0.34403 5.891777
0.34898 6.165764
0.353929 6.431525
0.358879 7.200121
0.363828 7.391304
0.368778 7.796287
0.373727 8.233527
0.378677 8.264575
0.383626 9.096253
0.388576 9.328561
0.393525 9.806734
0.398475 10.646094
0.403425 10.951104
0.408374 11.656664
0.413324 12.187804
0.418273 12.502124
0.423223 13.245864
0.428172 13.597984
0.433122 14.039704
0.438071 14.798434
0.443021 15.222174
0.44797 16.112914
0.45292 16.656344
0.457869 17.147624
0.462819 17.853584
0.467768 18.248024
0.472718 18.768484
0.477668 19.456464
0.482617 19.822514
0.487567 20.678814
0.492516 21.351574
0.497466 21.844344
0.502415 22.680444
0.507365 23.079404
0.512314 23.640714
0.517264 24.288784
0.522213 24.623304
0.527163 25.349954
0.532112 25.843664
0.537062 26.291924
0.542012 27.039664
0.546961 27.290514
0.551911 27.727714
0.55686 28.207984
0.56181 28.193434
0.566759 28.803804
0.571709 29.065714
0.576658 29.204874
0.581608 29.810914
0.586557 29.886084
0.591507 30.116154
0.596456 30.390044
0.601406 30.287814
0.606356 30.615434
0.611305 30.685334
0.616255 30.458764
0.621204 30.861924
0.626154 30.782824
0.631103 30.872434
0.636053 31.026184
0.641002 30.767464
0.645952 30.942504
0.650901 30.822694
0.655851 30.673874
0.6608 30.762034
0.66575 30.649284
0.6707 30.624024
0.675649 30.579484
0.680598 30.272984
0.685548 30.376264
0.690498 30.192894
0.695447 29.932764
0.700397 29.876864
0.705346 29.614004
0.710296 29.541304
0.715245 29.350574
0.720195 28.959194
0.725144 28.758294
0.730094 28.507964
0.735043 28.149684
0.739993 27.952754
0.744942 27.539904
0.749892 27.145434
0.754842 26.813964
0.759791 26.194384
0.764741 25.913024
0.76969 25.352494
0.77464 24.846404
0.779589 24.478944
0.784539 23.893224
0.789488 23.503484
0.794438 23.057264
0.799387 22.558514
0.804337 22.191044
0.809287 21.703734
0.814236 21.190114
0.819186 20.799014
0.824135 20.320964
0.829085 19.914564
0.834034 19.573214
0.838984 18.955894
0.843933 18.779574
0.848883 18.300364
0.853832 17.852064
0.858782 17.435094
0.863731 16.890224
0.868681 16.488934
0.87363 16.114554
0.87858 15.435274
0.883529 15.204284
0.888479 14.758664
0.893429 14.243144
0.898378 14.124434
0.903328 13.711144
0.908277 13.294774
0.913227 12.891554
0.918176 12.306534
0.923126 12.027664
0.928075 11.395624
0.933025 10.820394
0.937974 10.642484
0.942924 9.886004
0.947873 10.057054
0.952823 10.020274
0.957773 9.776044
0.962722 9.461754
0.967672 9.043773
0.972621 8.653605
0.977571 8.26556
0.98252 7.491617
0.98747 7.663245
0.992419 7.120358
&
@target G6.S3
@type xy
0.007462 1.253408
0.012411 1.989162
0.017361 2.892465
0.022311 3.488947
0.02726 3.749527
0.03221 3.967096
0.03716 4.280807
0.042109 3.070856
0.047059 4.144374
0.052008 3.493065
0.056958 2.666563
0.061908 3.499096
0.066857 3.648491
0.071807 3.698101
0.076756 3.678796
0.081706 3.176912
0.086656 3.156062
0.091605 2.970533
0.096555 1.463109
0.101505 2.134121
0.106454 1.823402
0.111404 1.059125
0.116353 1.633985
0.121303 1.529365
0.126253 1.152828
0.131202 1.051409
0.136152 0.422032
0.141102 0.080669
0.146051 0.182777
0.151001 -0.94287
0.15595 -0.095066
0.1609 -0.1358
0.16585 -0.573978
0.170799 0.01083
0.175749 0.010652
0.180699 -0.287349
0.185648 -0.132594
0.190598 -0.457335
0.195547 -0.745264
0.200497 -0.250495
0.205447 -0.835911
0.210396 -0.132791
0.215346 0.080046
0.220296 0.001969
0.225245 0.544766
0.230195 0.584819
0.235144 0.369447
0.240094 0.772523
0.245044 0.69512
0.249993 0.568662
0.254943 1.194149
0.259892 1.100883
0.264842 1.581245
0.269792 2.080211
0.274741 2.091727
0.279691 2.579664
0.284641 2.782177
0.28959 2.619185
0.29454 3.223737
0.299489 3.227108
0.304439 3.198712
0.309389 3.896347
0.314338 4.02364
0.319288 4.283683
0.324238 4.851712
0.329187 4.872247
0.334137 5.150518
0.339086 5.438067
0.344036 5.252368
0.348986 5.831966
0.353935 6.060293
0.358885 6.09893
0.363835 7.003167
0.368784 7.296638
0.373734 7.705421
0.378683 8.44927
0.383633 8.629462
0.388583 9.081438
0.393532 9.580376
0.398482 9.760746
0.403431 10.342426
0.408381 10.900526
0.413331 11.096466
0.41828 12.017756
0.42323 12.392586
0.428179 12.706116
0.433129 13.451336
0.438079 13.749456
0.443028 14.013446
0.447978 14.721036
0.452928 14.970296
0.457877 15.603266
0.462827 16.258366
0.467776 16.636416
0.472726 17.422696
0.477676 17.915886
0.482625 18.188686
0.487575 18.872536
0.492525 19.258066
0.497474 19.502666
0.502424 20.282896
0.507373 20.616356
0.512323 21.035786
0.517273 21.664426
0.522222 21.875646
0.527172 22.122526
0.532122 22.626086
0.537071 22.572036
0.542021 22.927876
0.54697 23.252936
0.55192 23.115966
0.55687 23.719426
0.561819 23.688806
0.566769 23.517926
0.571719 24.035946
0.576668 23.902086
0.581618 23.733426
0.586567 24.011846
0.591517 23.768226
0.596467 23.574166
0.601416 23.650236
0.606366 23.311626
0.611316 23.282966
0.616265 23.194136
0.621215 22.683056
0.626164 22.687816
0.631114 22.395736
0.636064 21.891396
0.641013 21.873966
0.645963 21.579306
0.650912 21.116696
0.655862 20.993426
0.660812 20.672626
0.665761 20.276176
0.670711 20.077966
0.67566 19.706856
0.68061 19.320996
0.68556 19.038306
0.690509 18.596266
0.695459 18.286086
0.700409 17.920936
0.705358 17.369706
0.710308 17.110626
0.715257 16.700466
0.720207 16.153106
0.725157 15.919136
0.730106 15.389226
0.735056 14.910516
0.740006 14.583856
0.744955 14.018066
0.749905 13.594816
0.754854 13.121316
0.759804 12.606756
0.764754 12.194196
0.769703 11.755426
0.774653 11.160156
0.779602 10.863586
0.784552 10.408716
0.789502 9.865926
0.794451 9.456356
0.799401 8.910753
0.804351 8.353471
0.8093 7.948895
0.81425 7.362043
0.819199 6.74157
0.824149 6.377873
0.829099 5.745291
0.834048 5.263294
0.838998 4.844859
0.843948 4.309129
0.848897 3.83538
0.853847 3.232726
0.858796 2.601029
0.863746 2.191472
0.868696 1.476661
0.873645 0.768066
0.878595 0.385562
0.883545 -0.311751
0.888494 -0.940187
0.893444 -1.053556
0.898393 -1.625479
0.903343 -2.017338
0.908293 -2.537925
0.913242 -3.178805
0.918192 -3.590298
0.923141 -4.272177
0.928091 -4.995701
0.933041 -5.208961
0.93799 -5.894634
0.94294 -6.57051
0.94789 -6.083245
0.952839 -6.312744
0.957789 -6.58429
0.962739 -6.977407
0.967688 -7.448406
0.972638 -7.694978
0.977587 -8.153362
0.982537 -9.087047
0.987487 -8.88028
0.992436 -9.718332
&
@target G6.S4
@type xy
0.007462 4.285807
0.012412 3.492124
0.017361 4.44345
0.022311 5.175598
0.027261 6.028615
0.03221 5.838799
0.03716 6.488619
0.04211 5.103021
0.04706 5.849509
0.052009 5.784924
0.056959 4.759152
0.061909 5.49138
0.066859 5.648987
0.071808 5.660289
0.076758 5.654141
0.081708 5.227734
0.086657 5.172756
0.091607 4.773244
0.096557 3.417372
0.101507 3.89157
0.106456 3.570229
0.111406 2.728445
0.116356 3.170572
0.121305 3.01991
0.126255 2.601282
0.131205 2.421541
0.136155 1.765651
0.141104 1.339551
0.146054 1.293539
0.151004 0.187484
0.155954 0.838868
0.160903 0.610873
0.165853 0.130251
0.170803 0.651041
0.175753 0.557532
0.180702 0.277606
0.185652 0.237847
0.190602 -0.027565
0.195551 -0.347283
0.200501 0.014009
0.205451 -0.562107
0.210401 0.006577
0.21535 0.190982
0.2203 -0.028775
0.22525 0.516313
0.2302 0.562194
0.235149 0.277959
0.240099 0.655826
0.245049 0.431183
0.249998 0.334976
0.254948 0.874042
0.259898 0.707435
0.264848 1.048283
0.269797 1.523343
0.274747 1.515797
0.279697 1.974344
0.284647 2.16483
0.289596 1.975472
0.294546 2.444875
0.299496 2.543159
0.304445 2.455459
0.309395 3.20563
0.314345 3.274382
0.319294 3.627501
0.324244 4.248767
0.329194 4.369434
0.334144 4.747847
0.339093 5.069605
0.344043 5.099337
0.348993 5.643791
0.353943 5.903069
0.358892 6.030123
0.363842 6.906572
0.368792 7.160483
0.373742 7.591868
0.378691 8.256253
0.383641 8.48974
0.388591 8.928735
0.39354 9.42283
0.39849 9.644158
0.40344 10.314307
0.40839 10.811867
0.413339 11.102577
0.418289 11.982547
0.423239 12.453917
0.428189 12.902727
0.433138 13.578067
0.438088 13.976247
0.443038 14.419587
0.447987 14.982737
0.452937 15.333477
0.457887 15.952327
0.462837 16.546567
0.467786 16.977237
0.472736 17.756817
0.477686 18.294247
0.482635 18.612637
0.487585 19.241977
0.492535 19.594317
0.497485 19.745187
0.502434 20.543077
0.507384 20.784237
0.512334 21.058327
0.517284 21.711987
0.522233 21.887857
0.527183 22.079097
0.532133 22.481517
0.537082 22.376177
0.542032 22.710717
0.546982 22.927177
0.551932 22.830047
0.556881 23.253357
0.561831 23.352857
0.566781 23.224637
0.571731 23.661767
0.57668 23.568037
0.58163 23.250107
0.58658 23.622367
0.591529 23.338577
0.596479 23.177447
0.601429 23.279797
0.606379 22.922447
0.611328 22.960527
0.616278 22.849207
0.621228 22.331167
0.626178 22.291157
0.631127 22.082827
0.636077 21.579357
0.641027 21.507347
0.645976 21.094457
0.650926 20.706277
0.655876 20.489627
0.660826 20.079867
0.665775 19.553477
0.670725 19.351257
0.675675 18.706397
0.680624 18.233277
0.685574 17.848377
0.690524 17.279337
0.695474 16.860307
0.700423 16.335077
0.705373 15.606157
0.710323 15.331687
0.715272 14.833607
0.720222 14.298957
0.725172 13.958047
0.730122 13.415187
0.735071 12.911567
0.740021 12.521037
0.744971 11.894337
0.749921 11.401057
0.75487 10.889317
0.75982 10.262687
0.76477 9.647886
0.76972 9.164967
0.774669 8.308915
0.779619 7.743737
0.784569 7.135253
0.789518 6.346874
0.794468 5.704311
0.799418 5.038399
0.804368 4.204744
0.809317 3.549777
0.814267 2.751217
0.819217 1.969662
0.824167 1.346257
0.829116 0.51462
0.834066 -0.331694
0.839016 -0.782102
0.843965 -1.502762
0.848915 -2.040778
0.853865 -2.697677
0.858815 -3.473436
0.863764 -4.055045
0.868714 -4.882412
0.873664 -5.699699
0.878614 -6.276535
0.883563 -7.071156
0.888513 -7.953089
0.893463 -8.259884
0.898412 -8.815106
0.903362 -9.367216
0.908312 -9.917327
0.913261 -10.612243
0.918211 -11.079923
0.923161 -11.728363
0.928111 -12.653643
0.93306 -13.029073
0.93801 -13.839883
0.94296 -14.689983
0.94791 -14.245303
0.952859 -14.448793
0.957809 -14.763693
0.962759 -15.144413
0.967708 -15.556613
0.972658 -16.014573
0.977608 -16.529143
0.982558 -17.446343
0.987507 -17.477723
0.992457 -18.377163
&
@target G6.S5
@type xy
0.007462 0.731938
0.012412 0.916668
0.017362 2.952152
0.022312 2.973767
0.027261 3.428318
0.032211 4.274594
0.037161 4.439809
0.042111 2.927024
0.047061 3.37634
0.052011 3.886192
0.056961 2.864809
0.06191 3.403251
0.06686 3.778272
0.07181 3.895578
0.07676 3.885097
0.08171 3.800696
0.08666 3.043738
0.09161 3.221006
0.096559 2.920907
0.101509 1.29997
0.106459 2.045346
0.111409 1.945125
0.116359 0.878668
0.121309 1.617324
0.126259 1.561443
0.131208 1.199936
0.136158 1.144788
0.141108 0.866075
0.146058 -0.114354
0.151008 0.397909
0.155958 0.090254
0.160908 -0.933936
0.165857 0.059485
0.170807 -0.066307
0.175757 -0.466133
0.180707 0.167006
0.185657 0.139416
0.190607 -0.176031
0.195557 0.101693
0.200507 -0.016227
0.205456 -0.599973
0.210406 0.075228
0.215356 -0.077846
0.220306 -0.316915
0.225256 0.429373
0.230206 0.518708
0.235155 0.563562
0.240105 1.046946
0.245055 1.031296
0.250005 0.950747
0.254955 1.356032
0.259905 1.217122
0.264855 1.174818
0.269805 1.846323
0.274754 1.786333
0.279704 2.053749
0.284654 2.701125
0.289604 2.830155
0.294554 3.117601
0.299504 3.531963
0.304453 3.475106
0.309403 3.715758
0.314353 4.132492
0.319303 4.12202
0.324253 4.601729
0.329203 5.07263
0.334153 5.194846
0.339102 5.897453
0.344052 6.291884
0.349002 6.460408
0.353952 6.941211
0.358902 7.344669
0.363852 7.40525
0.368802 8.090639
0.373752 8.479797
0.378701 8.610635
0.383651 9.411564
0.388601 9.869744
0.393551 10.149664
0.398501 10.820904
0.403451 11.265464
0.408401 11.449724
0.41335 12.016144
0.4183 12.305294
0.42325 12.425694
0.4282 13.214224
0.43315 13.510464
0.4381 13.757474
0.44305 14.543094
0.447999 14.972744
0.452949 15.077154
0.457899 15.761724
0.462849 15.968904
0.467799 15.945084
0.472749 16.735754
0.477699 16.991834
0.482648 17.008294
0.487598 17.738904
0.492548 17.915144
0.497498 18.012884
0.502448 18.615764
0.507398 18.601984
0.512348 18.309174
0.517297 18.877704
0.522247 18.867154
0.527197 18.640874
0.532147 19.063444
0.537097 18.894064
0.542047 18.550834
0.546997 18.878214
0.551947 18.701464
0.556896 18.150524
0.561846 18.255234
0.566796 17.937714
0.571746 17.331094
0.576696 17.234264
0.581646 16.829904
0.586596 16.151714
0.591545 15.846534
0.596495 15.369374
0.601445 14.729474
0.606395 14.348274
0.611345 13.755054
0.616295 12.967994
0.621245 12.522204
0.626194 11.889674
0.631144 11.039204
0.636094 10.524944
0.641044 9.743954
0.645994 8.859626
0.650944 8.267518
0.655894 7.570939
0.660843 6.824515
0.665793 6.235675
0.670743 5.459552
0.675693 4.674287
0.680643 4.132038
0.685593 3.367336
0.690543 2.519749
0.695492 1.919377
0.700442 1.214307
0.705392 0.328346
0.710342 -0.247019
0.715292 -0.887173
0.720242 -1.658317
0.725192 -2.305672
0.730141 -3.198128
0.735091 -3.991547
0.740041 -4.738624
0.744991 -5.659684
0.749941 -6.646906
0.754891 -7.349702
0.759841 -8.38262
0.764791 -9.393776
0.76974 -10.155488
0.77469 -10.85927
0.77964 -11.692486
0.78459 -12.412096
0.78954 -13.188316
0.79449 -14.031336
0.799439 -14.761506
0.804389 -15.609726
0.809339 -16.465196
0.814289 -17.120236
0.819239 -18.070066
0.824189 -19.039266
0.829139 -19.629586
0.834089 -20.305666
0.839038 -20.984066
0.843988 -21.685386
0.848938 -22.387576
0.853888 -23.151206
0.858838 -23.811416
0.863788 -24.700696
0.868738 -25.485066
0.873687 -26.254276
0.878637 -27.262486
0.883587 -28.060146
0.888537 -28.499956
0.893487 -29.076836
0.898437 -29.564126
0.903387 -30.227056
0.908336 -30.924626
0.913286 -31.482916
0.918236 -32.169396
0.923186 -33.069046
0.928136 -33.725756
0.933086 -34.511706
0.938036 -35.847516
0.942986 -35.846296
0.947935 -35.991906
0.952885 -36.345836
0.957835 -36.671446
0.962785 -37.132756
0.967735 -37.579176
0.972685 -38.024596
0.977634 -38.674916
0.982584 -39.754306
0.987534 -39.942216
0.992484 -41.107216
&
@target G7.S0
@type xy
0.007462 1.568948
0.012411 2.083687
0.017361 2.343374
0.02231 3.644514
0.027259 3.782796
0.032209 4.146398
0.037158 3.946211
0.042108 3.65946
0.047057 3.697721
0.052007 2.638529
0.056956 3.348754
0.061905 3.475628
0.066855 3.623506
0.071804 3.697488
0.076754 3.319331
0.081703 3.285396
0.086653 3.108742
0.091602 1.687294
0.096551 2.205529
0.101501 1.756374
0.10645 1.199741
0.1114 1.678305
0.116349 1.487371
0.121299 1.310608
0.126248 1.06434
0.131197 0.163852
0.136147 0.398791
0.141096 -0.196935
0.146046 -0.735692
0.150995 -0.132707
0.155945 -0.644438
0.160894 0.033708
0.165843 0.049083
0.170793 -0.197819
0.175742 -0.042707
0.180692 -0.372677
0.185641 -0.568607
0.19059 -0.115592
0.19554 -0.697637
0.200489 0.246722
0.205439 0.337287
0.210388 0.360557
0.215338 0.790573
0.220287 0.795767
0.225236 0.829069
0.230186 1.03371
0.235135 0.673105
0.240085 1.491793
0.245034 1.478787
0.249983 1.659595
0.254933 2.46048
0.259882 2.462163
0.264832 2.949057
0.269781 3.146061
0.274731 3.106389
0.27968 3.706054
0.284629 3.738597
0.289579 4.003141
0.294528 4.704021
0.299478 4.725823
0.304427 5.621356
0.309377 5.928471
0.314326 6.126792
0.319275 6.767369
0.324225 6.87111
0.329174 7.194605
0.334124 7.733695
0.339073 7.796561
0.344023 8.8025
0.348972 9.065244
0.353921 9.535128
0.358871 10.302498
0.36382 10.555778
0.36877 11.039378
0.373719 11.602368
0.378669 11.741818
0.383618 12.626968
0.388567 13.021618
0.393517 13.638528
0.398466 14.455148
0.403416 14.918038
0.408365 15.715268
0.413315 16.244988
0.418264 16.589788
0.423213 17.481508
0.428163 17.974928
0.433112 18.528478
0.438062 19.407158
0.443011 19.921208
0.44796 20.895328
0.45291 21.516868
0.457859 22.057248
0.462809 22.920268
0.467758 23.418128
0.472708 24.085068
0.477657 24.841758
0.482606 25.459078
0.487556 26.405758
0.492505 27.113468
0.497455 27.866348
0.502404 28.704038
0.507354 29.313048
0.512303 30.012768
0.517253 30.771078
0.522202 31.263348
0.527151 32.255958
0.532101 32.897638
0.53705 33.499078
0.542 34.404948
0.546949 34.847188
0.551898 35.432408
0.556848 36.156398
0.561797 36.265228
0.566747 37.207388
0.571696 37.501318
0.576646 37.865058
0.581595 38.516958
0.586544 38.729258
0.591494 39.092088
0.596443 39.521148
0.601393 39.451898
0.606342 40.032068
0.611291 40.222788
0.616241 40.259998
0.62119 40.733008
0.62614 40.751268
0.631089 41.037118
0.636039 41.346098
0.640988 41.236648
0.645938 41.611278
0.650887 41.665398
0.655836 41.648388
0.660786 41.977028
0.665735 41.927698
0.670685 42.113228
0.675634 42.205358
0.680584 42.048238
0.685533 42.352578
0.690482 42.327918
0.695432 42.301638
0.700381 42.417408
0.705331 42.326618
0.71028 42.429608
0.715229 42.398808
0.720179 42.240828
0.725128 42.457898
0.730078 42.360778
0.735027 42.237998
0.739977 42.415698
0.744926 42.174298
0.749875 42.199678
0.754825 42.146278
0.759774 41.976758
0.764724 42.087668
0.769673 41.882038
0.774623 41.835718
0.779572 41.833738
0.784521 41.643018
0.789471 41.635818
0.79442 41.547138
0.79937 41.405108
0.804319 41.366638
0.809268 41.195138
0.814218 41.114858
0.819167 41.041228
0.824117 40.876818
0.829066 40.831638
0.834016 40.731128
0.838965 40.536358
0.843915 40.525408
0.848864 40.290328
0.853813 40.217248
0.858763 40.161908
0.863712 39.925868
0.868662 39.915838
0.873611 39.758418
0.87856 39.563268
0.88351 39.630588
0.888459 39.384018
0.893409 39.261748
0.898358 39.122318
0.903308 38.840208
0.908257 38.769558
0.913207 38.514188
0.918156 38.210798
0.923105 38.215558
0.928055 37.864158
0.933004 37.844418
0.937954 37.834598
0.942903 37.523758
0.947852 37.893118
0.952802 37.871018
0.957751 37.778518
0.962701 37.749618
0.96765 37.479338
0.9726 37.623528
0.977549 37.581468
0.982498 37.330678
0.987448 38.336368
0.992397 38.263598
&
@target G7.S1
@type xy
0.007461 4.684867
0.01241 5.71224
0.017359 6.834733
0.022308 6.047037
0.027257 7.291609
0.032206 7.862483
0.037155 6.69606
0.042104 6.803049
0.047053 6.081801
0.052002 5.432686
0.056951 5.966531
0.0619 5.741755
0.066849 6.00329
0.071798 5.697373
0.076747 5.286587
0.081696 5.28183
0.086645 3.952049
0.091594 4.075684
0.096543 3.500229
0.101492 2.834632
0.106441 3.19183
0.11139 2.9279
0.116339 2.647581
0.121288 2.254764
0.126237 1.535112
0.131186 1.378965
0.136135 0.272923
0.141084 0.726244
0.146033 0.396412
0.150982 0.18482
0.155931 0.492785
0.16088 0.297234
0.165829 0.269582
0.170778 -0.010194
0.175727 -0.435373
0.180676 -0.12444
0.185625 -0.676767
0.190574 0.060771
0.195523 0.068452
0.200472 0.23547
0.205421 0.612495
0.21037 0.432847
0.215319 0.721258
0.220268 0.635144
0.225217 0.550714
0.230166 1.067422
0.235115 0.866755
0.240064 1.727183
0.245013 1.916123
0.249962 2.135435
0.254911 2.563452
0.25986 2.489285
0.264809 2.871342
0.269758 2.970305
0.274707 3.014529
0.279656 3.725325
0.284605 3.684386
0.289554 4.54059
0.294503 4.84917
0.299452 5.055573
0.304401 5.60091
0.30935 5.541067
0.314299 6.085622
0.319248 6.337419
0.324198 6.597216
0.329147 7.377011
0.334095 7.551352
0.339045 8.386591
0.343994 8.811036
0.348942 9.018683
0.353892 9.648337
0.358841 9.769377
0.36379 10.448997
0.368739 10.867237
0.373688 11.284117
0.378637 12.128957
0.383586 12.483267
0.388535 13.369547
0.393484 13.842657
0.398433 14.214047
0.403382 14.922457
0.408331 15.200297
0.41328 16.109077
0.418229 16.691587
0.423178 17.334497
0.428127 18.251937
0.433076 18.722267
0.438025 19.544397
0.442974 20.155717
0.447923 20.598307
0.452872 21.447747
0.457821 21.939427
0.46277 22.884967
0.467719 23.574987
0.472668 24.355687
0.477617 25.268447
0.482566 25.854207
0.487515 26.688427
0.492464 27.389287
0.497413 28.044857
0.502362 29.115837
0.507311 29.731597
0.51226 30.713607
0.517209 31.571117
0.522158 32.288257
0.527107 33.241817
0.532056 33.932237
0.537005 34.733417
0.541954 35.553977
0.546903 36.240397
0.551852 37.206137
0.556801 37.933707
0.56175 38.720387
0.566699 39.546307
0.571648 39.913117
0.576597 40.748957
0.581546 41.133597
0.586495 41.682617
0.591444 42.314207
0.596393 42.538177
0.601342 43.158627
0.606291 43.376007
0.61124 43.514647
0.616189 44.005437
0.621138 43.872457
0.626087 44.356017
0.631036 44.543537
0.635985 44.671617
0.640934 45.016487
0.645884 44.976587
0.650833 45.311017
0.655782 45.412317
0.66073 45.460447
0.665679 45.816097
0.670628 45.756387
0.675578 46.167287
0.680527 46.248947
0.685476 46.263107
0.690425 46.597407
0.695374 46.615417
0.700323 46.885367
0.705272 46.942777
0.710221 46.953787
0.71517 47.191927
0.720119 47.140087
0.725068 47.376387
0.730017 47.402767
0.734966 47.317687
0.739915 47.421597
0.744864 47.347167
0.749813 47.454147
0.754762 47.474967
0.759711 47.329247
0.76466 47.450787
0.769609 47.294227
0.774558 47.377907
0.779507 47.329947
0.784456 47.192667
0.789405 47.261457
0.794354 47.123287
0.799303 47.091437
0.804252 47.047837
0.809201 46.938717
0.81415 46.938747
0.819099 46.802417
0.824048 46.752487
0.828997 46.704967
0.833946 46.567307
0.838895 46.570617
0.843844 46.444067
0.848793 46.341297
0.853742 46.320257
0.858691 46.157787
0.86364 46.095797
0.868589 45.964617
0.873538 45.897447
0.878487 45.889427
0.883436 45.680207
0.888385 45.809107
0.893334 45.686707
0.898283 45.685487
0.903232 45.656237
0.908181 45.527847
0.91313 45.575197
0.918079 45.452317
0.923028 45.403087
0.927977 45.440507
0.932926 45.247517
0.937875 45.504177
0.942824 45.456247
0.947773 45.543357
0.952722 45.814887
0.957671 45.715697
0.96262 45.789757
0.967569 45.706317
0.972518 45.742887
0.977468 46.031117
0.982417 45.867647
0.987366 46.876647
0.992314 47.098307
&
@target G7.S2
@type xy
0.00746 12.447729
0.012409 13.784919
0.017357 12.778409
0.022305 13.135119
0.027254 12.363799
0.032202 13.097379
0.037151 12.744499
0.042099 13.038069
0.047047 11.659699
0.051996 11.095979
0.056944 10.874239
0.061893 10.786689
0.066841 10.724639
0.07179 10.419829
0.076738 10.209629
0.081686 9.122902
0.086635 8.712236
0.091583 8.105073
0.096532 7.047732
0.10148 7.136856
0.106428 6.779905
0.111377 6.326615
0.116325 5.886725
0.121274 5.14931
0.126222 4.596767
0.13117 3.378094
0.136119 3.302335
0.141067 2.406742
0.146016 2.503099
0.150964 2.234944
0.155913 1.831402
0.160861 1.482511
0.165809 0.767026
0.170758 0.651978
0.175706 -0.066019
0.180655 0.042254
0.185603 0.056978
0.190551 -0.13605
0.1955 0.168647
0.200448 -0.000275
0.205397 0.05048
0.210345 -0.133143
0.215293 -0.336262
0.220242 -0.07058
0.22519 -0.324491
0.230139 0.322454
0.235087 0.323167
0.240036 0.764744
0.244984 0.943145
0.249932 0.906275
0.254881 1.160657
0.259829 0.979753
0.264777 1.648562
0.269726 1.680335
0.274674 2.161751
0.279623 2.62658
0.284571 2.887874
0.28952 3.320647
0.294468 3.361642
0.299416 3.753404
0.304365 3.831457
0.309313 4.103819
0.314262 4.750368
0.31921 4.886455
0.324159 5.774192
0.329107 5.946451
0.334055 6.321127
0.339004 6.695746
0.343952 6.855857
0.348901 7.514413
0.353849 7.557055
0.358797 8.502056
0.363746 8.849422
0.368694 9.430918
0.373643 10.104629
0.378591 10.300019
0.383539 11.050469
0.388488 11.266379
0.393436 11.976389
0.398385 12.515579
0.403333 13.058429
0.408281 13.859769
0.41323 14.383949
0.418178 15.281989
0.423127 15.668979
0.428075 16.194789
0.433024 16.896639
0.437972 17.356129
0.44292 18.292659
0.447869 18.921079
0.452817 19.896399
0.457765 20.563469
0.462714 21.237849
0.467662 22.043929
0.472611 22.552809
0.477559 23.480399
0.482508 24.096229
0.487456 25.040819
0.492404 25.958049
0.497353 26.669119
0.502301 27.617199
0.50725 28.299689
0.512198 29.176099
0.517146 29.886319
0.522095 30.693289
0.527043 31.645749
0.531992 32.427999
0.53694 33.553729
0.541888 34.364509
0.546837 35.272129
0.551785 36.038089
0.556734 36.771519
0.561682 37.746779
0.566631 38.421939
0.571579 39.428519
0.576527 40.251229
0.581476 40.910419
0.586424 41.748309
0.591373 42.168009
0.596321 42.983239
0.601269 43.415759
0.606218 43.997009
0.611166 44.598849
0.616115 44.964219
0.621063 45.733069
0.626012 45.919399
0.63096 46.424649
0.635908 46.699409
0.640857 46.917159
0.645805 47.537159
0.650753 47.640479
0.655702 48.189309
0.66065 48.300869
0.665599 48.572119
0.670547 48.864399
0.675496 48.862559
0.680444 49.353189
0.685392 49.304229
0.690341 49.552989
0.695289 49.680059
0.700238 49.769869
0.705186 50.055289
0.710134 49.980939
0.715083 50.246549
0.720031 50.275039
0.72498 50.329799
0.729928 50.408629
0.734877 50.385259
0.739825 50.608459
0.744773 50.489839
0.749722 50.626029
0.75467 50.667149
0.759618 50.606409
0.764567 50.754549
0.769515 50.652769
0.774464 50.787729
0.779412 50.760049
0.784361 50.765869
0.789309 50.797849
0.794257 50.729039
0.799206 50.831519
0.804154 50.689089
0.809103 50.712589
0.814051 50.680159
0.818999 50.610899
0.823948 50.539259
0.828896 50.526329
0.833845 50.583539
0.838793 50.472589
0.843742 50.420939
0.84869 50.464209
0.853638 50.383219
0.858587 50.423809
0.863535 50.329709
0.868484 50.436009
0.873432 50.346569
0.87838 50.365399
0.883329 50.482749
0.888277 50.415019
0.893226 50.532059
0.898174 50.484749
0.903122 50.563259
0.908071 50.617359
0.913019 50.559139
0.917968 50.687149
0.922916 50.630659
0.927864 50.808299
0.932813 50.917629
0.937761 50.965059
0.94271 51.254129
0.947658 51.272459
0.952607 51.599569
0.957555 51.672269
0.962503 51.731159
0.967452 51.885129
0.9724 51.885019
0.977349 52.363419
0.982297 52.323939
0.987245 53.286849
0.992194 53.842469
&
@target G7.S3
@type xy
0.00746 8.13166
0.012408 9.468915
0.017357 9.015378
0.022305 9.041379
0.027253 11.584193
0.032202 9.906123
0.03715 9.451317
0.042098 9.880123
0.047047 8.099433
0.051995 8.065052
0.056943 8.07273
0.061892 8.00254
0.06684 7.74594
0.071788 7.34508
0.076737 7.185053
0.081685 6.130227
0.086633 5.859618
0.091582 5.191076
0.09653 4.24446
0.101478 4.494971
0.106426 4.292474
0.111375 3.898326
0.116323 3.38983
0.121271 2.715739
0.12622 2.289712
0.131168 1.152679
0.136116 1.378298
0.141065 0.623206
0.146013 0.999666
0.150961 0.854892
0.15591 0.573759
0.160858 0.367251
0.165806 -0.284132
0.170755 -0.020355
0.175703 -0.645625
0.180651 -0.237577
0.1856 -0.084823
0.190548 -0.043459
0.195496 0.374958
0.200444 0.22094
0.205393 0.493311
0.210341 0.349173
0.215289 0.333333
0.220238 0.714662
0.225186 0.665344
0.230134 1.456884
0.235083 1.591561
0.240031 2.096667
0.244979 2.288303
0.249928 2.320646
0.254876 2.772628
0.259824 2.669614
0.264773 3.491881
0.269721 3.612275
0.274669 4.250535
0.279618 4.755097
0.284566 5.020048
0.289514 5.518744
0.294462 5.538952
0.299411 6.069604
0.304359 6.313732
0.309307 6.705803
0.314256 7.451402
0.319204 7.688011
0.324152 8.59416
0.329101 8.831932
0.334049 9.253789
0.338997 9.656485
0.343946 9.857773
0.348894 10.675263
0.353842 10.878803
0.358791 11.990533
0.363739 12.356913
0.368687 12.975283
0.373636 13.662403
0.378584 13.959593
0.383532 14.733933
0.38848 15.001253
0.393429 15.772333
0.398377 16.386963
0.403325 16.981503
0.408274 17.886043
0.413222 18.329713
0.41817 19.162643
0.423119 19.646493
0.428067 20.321593
0.433015 21.002793
0.437964 21.531483
0.442912 22.565413
0.44786 23.091123
0.452809 24.121803
0.457757 24.798003
0.462705 25.480453
0.467653 26.271563
0.472602 26.844983
0.47755 27.875573
0.482498 28.572193
0.487447 29.520813
0.492395 30.488423
0.497343 31.277673
0.502292 32.243253
0.50724 32.903953
0.512188 33.871583
0.517137 34.633013
0.522085 35.482223
0.527033 36.456053
0.531981 37.296023
0.53693 38.333073
0.541878 38.980313
0.546826 39.852173
0.551775 40.646353
0.556723 41.311733
0.561671 42.356293
0.56662 42.959623
0.571568 43.931863
0.576516 44.767373
0.581465 45.523143
0.586413 46.406133
0.591361 46.924483
0.59631 47.875923
0.601258 48.511663
0.606206 49.254903
0.611155 49.924003
0.616103 50.403243
0.621051 51.272183
0.626 51.625323
0.630948 52.164083
0.635896 52.667883
0.640845 52.992403
0.645793 53.616463
0.650741 53.730013
0.655689 54.310543
0.660638 54.513353
0.665586 54.829883
0.670534 55.226833
0.675483 55.252493
0.680431 55.811963
0.685379 55.868883
0.690328 56.326213
0.695276 56.445103
0.700224 56.665033
0.705173 57.012733
0.710121 57.038913
0.715069 57.436923
0.720017 57.498703
0.724966 57.694953
0.729914 57.941503
0.734862 57.994003
0.739811 58.199253
0.744759 58.333733
0.749707 58.494823
0.754656 58.550213
0.759604 58.630923
0.764552 58.885843
0.769501 58.928783
0.774449 59.183113
0.779397 59.193613
0.784346 59.295513
0.789294 59.387043
0.794242 59.512633
0.799191 59.672993
0.804139 59.686553
0.809087 59.803683
0.814036 59.859713
0.818984 59.981983
0.823932 60.089953
0.828881 60.144923
0.833829 60.260383
0.838777 60.321913
0.843725 60.386573
0.848674 60.490983
0.853622 60.467063
0.85857 60.637953
0.863519 60.580323
0.868467 60.762153
0.873415 60.789513
0.878364 60.817583
0.883312 60.909443
0.88826 60.975733
0.893208 61.132053
0.898157 61.186613
0.903105 61.369693
0.908053 61.451263
0.913002 61.491443
0.91795 61.680253
0.922898 61.751713
0.927847 61.897453
0.932795 62.038983
0.937743 62.177663
0.942692 62.495503
0.94764 62.539203
0.952588 62.949243
0.957537 63.053123
0.962485 63.318703
0.967433 63.483873
0.972382 63.678973
0.97733 64.240513
0.982278 64.372973
0.987227 65.606983
0.992175 66.371013
&
@target G7.S4
@type xy
0.008817 5.822027
0.013757 7.137048
0.018697 8.378976
0.023637 8.091487
0.028576 8.474569
0.033516 7.940007
0.038456 7.464539
0.043396 7.575548
0.048336 5.938892
0.053276 6.413842
0.058216 6.402163
0.063156 6.352432
0.068095 6.102081
0.073035 5.735264
0.077975 5.465021
0.082915 4.222051
0.087855 4.251678
0.092795 3.167243
0.097735 3.26509
0.102675 3.20891
0.107614 3.001273
0.112554 2.649762
0.117494 1.928833
0.122434 1.760935
0.127374 1.016126
0.132314 0.268098
0.137254 0.598432
0.142193 0.006139
0.147133 0.440901
0.152073 0.316111
0.157013 0.129909
0.161953 -0.022553
0.166893 -0.529076
0.171833 -0.181988
0.176772 -0.76022
0.181712 0.107469
0.186652 0.083011
0.191592 0.387866
0.196532 0.785579
0.201472 0.657411
0.206412 0.974167
0.211352 0.771466
0.216291 1.388063
0.221231 1.549673
0.226171 1.773355
0.231111 2.52884
0.236051 2.72523
0.240991 3.298166
0.245931 3.40024
0.250871 3.642137
0.25581 3.999696
0.26075 4.069061
0.26569 4.967146
0.27063 5.098186
0.27557 5.965307
0.28051 6.379754
0.28545 6.709671
0.29039 7.276197
0.295329 7.256503
0.300269 8.096536
0.305209 8.277726
0.310149 8.930322
0.315089 9.598444
0.320029 10.012274
0.324969 10.832874
0.329908 11.069794
0.334848 11.752474
0.339788 12.055144
0.344728 12.473074
0.349668 13.227344
0.354608 13.600494
0.359548 14.632124
0.364488 15.060184
0.369427 15.801044
0.374367 16.427404
0.379307 16.808674
0.384247 17.647734
0.389187 17.876344
0.394127 18.971674
0.399067 19.502764
0.404006 20.341184
0.408946 21.137284
0.413886 21.719464
0.418826 22.609974
0.423766 23.099184
0.428706 23.872424
0.433646 24.659244
0.438586 25.436054
0.443526 26.420504
0.448465 27.138184
0.453405 28.183894
0.458345 28.908624
0.463285 29.692574
0.468225 30.541084
0.473165 31.180474
0.478105 32.308554
0.483044 32.943344
0.487984 34.054304
0.492924 34.965024
0.497864 35.854724
0.502804 36.842364
0.507744 37.572284
0.512684 38.623074
0.517624 39.384734
0.522563 40.271344
0.527503 41.202234
0.532443 41.900294
0.537383 42.947054
0.542323 43.465084
0.547263 44.249204
0.552203 44.877894
0.557142 45.364704
0.562082 46.269514
0.567022 46.765394
0.571962 47.647554
0.576902 48.253194
0.581842 48.909954
0.586782 49.657954
0.591722 50.117834
0.596661 51.080244
0.601601 51.656154
0.606541 52.308964
0.611481 53.047444
0.616421 53.582984
0.621361 54.335974
0.626301 54.594884
0.63124 55.248114
0.63618 55.670654
0.64112 56.043314
0.64606 56.696184
0.651 56.824514
0.65594 57.470264
0.66088 57.664134
0.66582 57.983034
0.670759 58.342884
0.675699 58.563454
0.680639 59.054554
0.685579 59.177844
0.690519 59.549524
0.695459 59.859184
0.700399 60.032154
0.705339 60.369474
0.710279 60.464874
0.715218 60.870754
0.720158 61.039594
0.725098 61.256274
0.730038 61.519284
0.734978 61.648204
0.739918 61.966394
0.744858 62.065014
0.749797 62.347544
0.754737 62.558604
0.759677 62.702924
0.764617 62.972524
0.769557 63.087214
0.774497 63.352044
0.779437 63.482214
0.784377 63.611864
0.789316 63.739634
0.794256 63.851804
0.799196 64.050604
0.804136 64.099294
0.809076 64.258714
0.814016 64.385634
0.818956 64.450914
0.823896 64.647934
0.828835 64.758304
0.833775 64.971674
0.838715 65.189004
0.843655 65.275054
0.848595 65.536064
0.853535 65.642504
0.858475 65.872614
0.863414 65.952404
0.868354 66.184504
0.873294 66.401704
0.878234 66.543354
0.883174 66.772704
0.888114 66.854424
0.893054 67.129514
0.897994 67.195424
0.902933 67.413284
0.907873 67.570424
0.912813 67.734884
0.917753 68.015324
0.922693 68.147404
0.927633 68.460234
0.932573 68.693644
0.937512 68.972954
0.942452 69.336334
0.947392 69.533354
0.952332 69.986824
0.957272 70.130484
0.962212 70.545684
0.967152 70.859214
0.972092 71.198904
0.977031 72.020814
0.981971 72.404634
0.986911 73.774674
0.991851 74.848224
&
@target G7.S5
@type xy
0.025938 19.140789
0.030789 22.905479
0.035639 15.493419
0.04049 23.061859
0.045341 19.453609
0.050191 19.661519
0.055042 19.086299
0.059892 18.250129
0.064743 17.567759
0.069593 17.949329
0.074444 17.159089
0.079294 16.226179
0.084145 15.192009
0.088996 13.698449
0.093846 13.457229
0.098697 12.810309
0.103547 12.285159
0.108398 11.565099
0.113248 10.853659
0.118099 9.404869
0.12295 8.754639
0.1278 7.688194
0.132651 6.920931
0.137501 6.505879
0.142352 5.89247
0.147202 5.304748
0.152053 4.312639
0.156903 3.709334
0.161754 2.499016
0.166604 2.271234
0.171455 1.474041
0.176306 1.452648
0.181156 1.22049
0.186007 0.814936
0.190857 0.494221
0.195708 -0.065202
0.200558 -0.125948
0.205409 -0.625461
0.21026 -0.232179
0.21511 -0.357452
0.219961 0.046783
0.224811 0.050298
0.229662 -0.002999
0.234512 0.065157
0.239363 0.036775
0.244214 0.368505
0.249064 0.463985
0.253915 1.06931
0.258765 1.32066
0.263616 1.906782
0.268466 2.02307
0.273317 2.242727
0.278167 2.478581
0.283018 2.8406
0.287869 3.357328
0.292719 3.712972
0.29757 4.413151
0.30242 4.765636
0.307271 5.305231
0.312121 5.428491
0.316972 6.01922
0.321822 6.254288
0.326673 6.916447
0.331524 7.45389
0.336374 8.061158
0.341225 8.765013
0.346075 9.063434
0.350926 9.691939
0.355776 9.900049
0.360627 10.697289
0.365478 11.064469
0.370328 11.944919
0.375179 12.537819
0.380029 13.261099
0.38488 13.928579
0.38973 14.291669
0.394581 15.043379
0.399431 15.477439
0.404282 16.417499
0.409133 16.943559
0.413983 17.964939
0.418834 18.609719
0.423684 19.345829
0.428535 20.073849
0.433385 20.629899
0.438236 21.444939
0.443086 22.072129
0.447937 23.126749
0.452788 23.818299
0.457638 24.917839
0.462489 25.601059
0.467339 26.463829
0.47219 27.135979
0.47704 27.994449
0.481891 28.938289
0.486741 29.747209
0.491592 30.859769
0.496443 31.653119
0.501293 32.722469
0.506144 33.481569
0.510994 34.554139
0.515845 35.329469
0.520695 36.320499
0.525546 37.307489
0.530397 38.426909
0.535247 39.528749
0.540098 40.446329
0.544948 41.560749
0.549799 42.396049
0.554649 43.577699
0.5595 44.536619
0.56435 45.733409
0.569201 46.838119
0.574052 47.997319
0.578902 49.050689
0.583753 50.109759
0.588603 51.195819
0.593454 52.220949
0.598304 53.353469
0.603155 54.330389
0.608005 55.525579
0.612856 56.479019
0.617707 57.282059
0.622557 58.120559
0.627408 58.642449
0.632258 59.489339
0.637109 59.921819
0.641959 60.658899
0.64681 61.089499
0.65166 61.728239
0.656511 62.116009
0.661362 62.510339
0.666212 63.074179
0.671063 63.401149
0.675913 64.018229
0.680764 64.190299
0.685614 64.858199
0.690465 65.021989
0.695315 65.433479
0.700166 65.844749
0.705017 66.069649
0.709867 66.489489
0.714718 66.669669
0.719568 67.107079
0.724419 67.251809
0.72927 67.658329
0.73412 67.752399
0.738971 68.125179
0.743821 68.335389
0.748672 68.605629
0.753522 68.929419
0.758373 69.157869
0.763223 69.482959
0.768074 69.694899
0.772925 70.061559
0.777775 70.282689
0.782626 70.672649
0.787476 70.937229
0.792327 71.213129
0.797177 71.523309
0.802028 71.788259
0.806878 72.090039
0.811729 72.304629
0.81658 72.657369
0.82143 72.915289
0.826281 73.214379
0.831131 73.458209
0.835982 73.705759
0.840832 73.916509
0.845683 74.216319
0.850534 74.424929
0.855384 74.658569
0.860235 74.996289
0.865085 75.229909
0.869936 75.559859
0.874786 75.778829
0.879637 76.171859
0.884487 76.422039
0.889338 76.692169
0.894189 77.030279
0.899039 77.290379
0.90389 77.598559
0.90874 77.855929
0.913591 78.127129
0.918441 78.380099
0.923292 78.723419
0.928142 78.996099
0.932993 79.385859
0.937844 79.727929
0.942694 80.181859
0.947545 80.617779
0.952395 81.032409
0.957246 81.662559
0.962096 82.090139
0.966947 82.799239
0.971797 83.385729
0.976648 84.446159
0.981499 85.323909
0.986349 86.902739
0.9912 88.688209
&
