# Supplementary material for: Free energies of membrane stalk formation from a lipidomics perspective
Source: Nat Commun. 2021 Nov 15;12:6594. doi: 10.1038/s41467-021-26924-2 (PMC8593120; doi:10.1038/s41467-021-26924-2)
Supplement: Supplementary file 4 — Source Data [file 41467_2021_26924_MOESM4_ESM.zip › SI_data/Fig_S18/pmfs-open-closing.agr]

# Grace project file
#
@version 50125
@page size 792, 612
@page scroll 5%
@page inout 5%
@link page off
@map font 0 to "Times-Roman", "Times-Roman"
@map font 1 to "Times-Italic", "Times-Italic"
@map font 2 to "Times-Bold", "Times-Bold"
@map font 3 to "Times-BoldItalic", "Times-BoldItalic"
@map font 4 to "Helvetica", "Helvetica"
@map font 5 to "Helvetica-Oblique", "Helvetica-Oblique"
@map font 6 to "Helvetica-Bold", "Helvetica-Bold"
@map font 7 to "Helvetica-BoldOblique", "Helvetica-BoldOblique"
@map font 8 to "Courier", "Courier"
@map font 9 to "Courier-Oblique", "Courier-Oblique"
@map font 10 to "Courier-Bold", "Courier-Bold"
@map font 11 to "Courier-BoldOblique", "Courier-BoldOblique"
@map font 12 to "Symbol", "Symbol"
@map font 13 to "ZapfDingbats", "ZapfDingbats"
@map color 0 to (255, 255, 255), "white"
@map color 1 to (0, 0, 0), "cb_black"
@map color 2 to (230, 159, 0), "cb_orange"
@map color 3 to (86, 180, 233), "cb_skyblue"
@map color 4 to (0, 158, 115), "cb_green"
@map color 5 to (250, 228, 66), "cb_yellow"
@map color 6 to (0, 114, 178), "cb_blue"
@map color 7 to (213, 94, 0), "cb_vermillion"
@map color 8 to (204, 121, 167), "cb_purple"
@map color 9 to (27, 158, 119), "dark teal"
@map color 10 to (217, 95, 2), "dark orange"
@map color 11 to (117, 112, 179), "dark lilac"
@map color 12 to (231, 41, 130), "dark magenta"
@map color 13 to (102, 166, 30), "dark lime green"
@map color 14 to (230, 171, 2), "dark banana"
@map color 15 to (166, 118, 29), "dark tan"
@map color 16 to (102, 102, 102), "dark gray"
@map color 17 to (0, 0, 0), "black"
@map color 18 to (120, 120, 120), "grey"
@map color 19 to (160, 160, 160), "grey2"
@map color 20 to (190, 190, 190), "grey3"
@map color 21 to (220, 220, 220), "grey4"
@map color 22 to (0, 0, 230), "blue"
@map color 23 to (50, 50, 255), "blue2"
@map color 24 to (100, 100, 255), "blue3"
@map color 25 to (150, 150, 255), "blue4"
@map color 26 to (200, 200, 255), "blue5"
@map color 27 to (0, 180, 0), "green"
@map color 28 to (20, 200, 20), "green2"
@map color 29 to (50, 210, 50), "green3"
@map color 30 to (100, 220, 100), "green4"
@map color 31 to (150, 230, 150), "green5"
@map color 32 to (220, 20, 20), "red"
@map color 33 to (255, 50, 50), "red2"
@map color 34 to (255, 100, 100), "red3"
@map color 35 to (255, 150, 150), "red4"
@map color 36 to (255, 190, 190), "red5"
@map color 37 to (255, 165, 0), "orange"
@map color 38 to (255, 210, 0), "orange2"
@map color 39 to (255, 255, 100), "orange3"
@map color 40 to (180, 0, 180), "magenta"
@map color 41 to (210, 0, 210), "magenta2"
@map color 42 to (255, 100, 255), "magenta3"
@map color 43 to (255, 150, 255), "magenta4"
@map color 44 to (0, 200, 200), "cyan"
@map color 45 to (100, 235, 235), "cya2"
@map color 46 to (140, 255, 255), "cyan3"
@map color 47 to (68, 1, 84), "viridis1"
@map color 48 to (72, 40, 120), "viridis2"
@map color 49 to (62, 74, 137), "viridis3"
@map color 50 to (49, 104, 142), "viridis4"
@map color 51 to (38, 130, 142), "viridis5"
@map color 52 to (31, 158, 137), "viridis6"
@map color 53 to (53, 183, 121), "viridis7"
@map color 54 to (109, 205, 89), "viridis8"
@map color 55 to (180, 222, 44), "viridis9"
@map color 56 to (253, 231, 37), "viridis10"
@map color 57 to (47, 0, 135), "plasma1"
@map color 58 to (98, 0, 164), "plasma2"
@map color 59 to (146, 0, 166), "plasma3"
@map color 60 to (186, 47, 138), "plasma4"
@map color 61 to (216, 91, 105), "plasma5"
@map color 62 to (238, 137, 73), "plasma6"
@map color 63 to (246, 189, 39), "plasma7"
@map color 64 to (228, 250, 21), "plasma8"
@map color 65 to (85, 72, 193), "smooth cool warm1"
@map color 66 to (125, 135, 239), "smooth cool warm2"
@map color 67 to (166, 185, 255), "smooth cool warm3"
@map color 68 to (205, 215, 240), "smooth cool warm4"
@map color 69 to (235, 209, 194), "smooth cool warm5"
@map color 70 to (243, 168, 137), "smooth cool warm6"
@map color 71 to (222, 106, 83), "smooth cool warm7"
@map color 72 to (177, 1, 39), "smooth cool warm8"
@map color 73 to (255, 0, 0), "red"
@map color 74 to (0, 190, 0), "green"
@map color 75 to (0, 0, 255), "blue"
@map color 76 to (255, 165, 0), "orange"
@map color 77 to (188, 143, 143), "brown"
@map color 78 to (220, 220, 220), "grey"
@map color 79 to (148, 0, 211), "violet"
@map color 80 to (0, 255, 255), "cyan"
@map color 81 to (255, 0, 255), "magenta"
@map color 82 to (220, 220, 0), "yellow"
@map color 83 to (114, 33, 188), "indigo"
@map color 84 to (103, 7, 72), "maroon"
@map color 85 to (64, 224, 208), "turquoise"
@reference date 0
@date wrap off
@date wrap year 1950
@default linewidth 1.0
@default linestyle 1
@default color 1
@default pattern 1
@default font 4
@default char size 1.000000
@default symbol size 1.000000
@default sformat "%.8g"
@background color 0
@page background fill on
@timestamp off
@timestamp 0.03, 0.03
@timestamp color 1
@timestamp rot 0
@timestamp font 0
@timestamp char size 1.000000
@timestamp def "Thu Feb 18 16:49:21 2021"
@r0 off
@link r0 to g0
@r0 type above
@r0 linestyle 1
@r0 linewidth 1.0
@r0 color 1
@r0 line 0, 0, 0, 0
@r1 off
@link r1 to g0
@r1 type above
@r1 linestyle 1
@r1 linewidth 1.0
@r1 color 1
@r1 line 0, 0, 0, 0
@r2 off
@link r2 to g0
@r2 type above
@r2 linestyle 1
@r2 linewidth 1.0
@r2 color 1
@r2 line 0, 0, 0, 0
@r3 off
@link r3 to g0
@r3 type above
@r3 linestyle 1
@r3 linewidth 1.0
@r3 color 1
@r3 line 0, 0, 0, 0
@r4 off
@link r4 to g0
@r4 type above
@r4 linestyle 1
@r4 linewidth 1.0
@r4 color 1
@r4 line 0, 0, 0, 0
@g0 on
@g0 hidden false
@g0 type XY
@g0 stacked false
@g0 bar hgap 0.000000
@g0 fixedpoint off
@g0 fixedpoint type 0
@g0 fixedpoint xy 0.000000, 0.000000
@g0 fixedpoint format general general
@g0 fixedpoint prec 6, 6
@with g0
@    world 0.1, -5, 1, 36
@    stack world 0, 0, 0, 0
@    znorm 1
@    view 0.150000, 0.345588, 0.871324, 0.850000
@    title ""
@    title font 4
@    title size 1.500000
@    title color 1
@    subtitle ""
@    subtitle font 4
@    subtitle size 1.000000
@    subtitle color 1
@    xaxes scale Normal
@    yaxes scale Normal
@    xaxes invert off
@    yaxes invert off
@    xaxis  on
@    xaxis  type zero false
@    xaxis  offset 0.000000 , 0.000000
@    xaxis  bar on
@    xaxis  bar color 1
@    xaxis  bar linestyle 1
@    xaxis  bar linewidth 1.0
@    xaxis  label "Stalk formation, \xx\f{}\sch"
@    xaxis  label layout para
@    xaxis  label place auto
@    xaxis  label char size 1.250000
@    xaxis  label font 4
@    xaxis  label color 1
@    xaxis  label place normal
@    xaxis  tick on
@    xaxis  tick major 0.2
@    xaxis  tick minor ticks 1
@    xaxis  tick default 6
@    xaxis  tick place rounded true
@    xaxis  tick in
@    xaxis  tick major size 1.000000
@    xaxis  tick major color 1
@    xaxis  tick major linewidth 1.0
@    xaxis  tick major linestyle 1
@    xaxis  tick major grid off
@    xaxis  tick minor color 1
@    xaxis  tick minor linewidth 1.0
@    xaxis  tick minor linestyle 1
@    xaxis  tick minor grid off
@    xaxis  tick minor size 0.500000
@    xaxis  ticklabel on
@    xaxis  ticklabel format general
@    xaxis  ticklabel prec 5
@    xaxis  ticklabel formula ""
@    xaxis  ticklabel append ""
@    xaxis  ticklabel prepend ""
@    xaxis  ticklabel angle 0
@    xaxis  ticklabel skip 0
@    xaxis  ticklabel stagger 0
@    xaxis  ticklabel place normal
@    xaxis  ticklabel offset auto
@    xaxis  ticklabel offset 0.000000 , 0.010000
@    xaxis  ticklabel start type auto
@    xaxis  ticklabel start 0.000000
@    xaxis  ticklabel stop type auto
@    xaxis  ticklabel stop 0.000000
@    xaxis  ticklabel char size 1.000000
@    xaxis  ticklabel font 4
@    xaxis  ticklabel color 1
@    xaxis  tick place both
@    xaxis  tick spec type none
@    yaxis  on
@    yaxis  type zero false
@    yaxis  offset 0.000000 , 0.000000
@    yaxis  bar on
@    yaxis  bar color 1
@    yaxis  bar linestyle 1
@    yaxis  bar linewidth 1.0
@    yaxis  label "PMF (kJ/mol)"
@    yaxis  label layout para
@    yaxis  label place auto
@    yaxis  label char size 1.250000
@    yaxis  label font 4
@    yaxis  label color 1
@    yaxis  label place normal
@    yaxis  tick on
@    yaxis  tick major 10
@    yaxis  tick minor ticks 1
@    yaxis  tick default 6
@    yaxis  tick place rounded true
@    yaxis  tick in
@    yaxis  tick major size 1.000000
@    yaxis  tick major color 1
@    yaxis  tick major linewidth 1.0
@    yaxis  tick major linestyle 1
@    yaxis  tick major grid off
@    yaxis  tick minor color 1
@    yaxis  tick minor linewidth 1.0
@    yaxis  tick minor linestyle 1
@    yaxis  tick minor grid off
@    yaxis  tick minor size 0.500000
@    yaxis  ticklabel on
@    yaxis  ticklabel format general
@    yaxis  ticklabel prec 5
@    yaxis  ticklabel formula ""
@    yaxis  ticklabel append ""
@    yaxis  ticklabel prepend ""
@    yaxis  ticklabel angle 0
@    yaxis  ticklabel skip 0
@    yaxis  ticklabel stagger 0
@    yaxis  ticklabel place normal
@    yaxis  ticklabel offset auto
@    yaxis  ticklabel offset 0.000000 , 0.010000
@    yaxis  ticklabel start type auto
@    yaxis  ticklabel start 0.000000
@    yaxis  ticklabel stop type auto
@    yaxis  ticklabel stop 0.000000
@    yaxis  ticklabel char size 1.000000
@    yaxis  ticklabel font 4
@    yaxis  ticklabel color 1
@    yaxis  tick place both
@    yaxis  tick spec type none
@    altxaxis  off
@    altyaxis  off
@    legend on
@    legend loctype view
@    legend 0.19, 0.8
@    legend box color 1
@    legend box pattern 1
@    legend box linewidth 1.0
@    legend box linestyle 0
@    legend box fill color 0
@    legend box fill pattern 0
@    legend font 4
@    legend char size 1.000000
@    legend color 1
@    legend length 4
@    legend vgap 2
@    legend hgap 1
@    legend invert true
@    frame type 0
@    frame linestyle 1
@    frame linewidth 2.0
@    frame color 1
@    frame pattern 1
@    frame background color 0
@    frame background pattern 0
@    s0 hidden false
@    s0 type xydy
@    s0 symbol 1
@    s0 symbol size 0.050000
@    s0 symbol color 32
@    s0 symbol pattern 1
@    s0 symbol fill color 32
@    s0 symbol fill pattern 0
@    s0 symbol linewidth 1.0
@    s0 symbol linestyle 1
@    s0 symbol char 65
@    s0 symbol char font 4
@    s0 symbol skip 0
@    s0 line type 1
@    s0 line linestyle 1
@    s0 line linewidth 2.0
@    s0 line color 32
@    s0 line pattern 1
@    s0 baseline type 0
@    s0 baseline off
@    s0 dropline off
@    s0 fill type 0
@    s0 fill rule 0
@    s0 fill color 1
@    s0 fill pattern 1
@    s0 avalue off
@    s0 avalue type 2
@    s0 avalue char size 1.000000
@    s0 avalue font 4
@    s0 avalue color 1
@    s0 avalue rot 0
@    s0 avalue format general
@    s0 avalue prec 3
@    s0 avalue prepend ""
@    s0 avalue append ""
@    s0 avalue offset 0.000000 , 0.000000
@    s0 errorbar on
@    s0 errorbar place both
@    s0 errorbar color 35
@    s0 errorbar pattern 1
@    s0 errorbar size 0.000000
@    s0 errorbar linewidth 2.0
@    s0 errorbar linestyle 1
@    s0 errorbar riser linewidth 1.0
@    s0 errorbar riser linestyle 1
@    s0 errorbar riser clip off
@    s0 errorbar riser clip length 0.100000
@    s0 comment "pmfs-open-closing.agr"
@    s0 legend  "Opening pathway"
@    s1 hidden false
@    s1 type xydy
@    s1 symbol 1
@    s1 symbol size 0.050000
@    s1 symbol color 22
@    s1 symbol pattern 1
@    s1 symbol fill color 22
@    s1 symbol fill pattern 0
@    s1 symbol linewidth 1.0
@    s1 symbol linestyle 1
@    s1 symbol char 65
@    s1 symbol char font 4
@    s1 symbol skip 0
@    s1 line type 1
@    s1 line linestyle 1
@    s1 line linewidth 2.0
@    s1 line color 22
@    s1 line pattern 1
@    s1 baseline type 0
@    s1 baseline off
@    s1 dropline off
@    s1 fill type 0
@    s1 fill rule 0
@    s1 fill color 1
@    s1 fill pattern 1
@    s1 avalue off
@    s1 avalue type 2
@    s1 avalue char size 1.000000
@    s1 avalue font 4
@    s1 avalue color 1
@    s1 avalue rot 0
@    s1 avalue format general
@    s1 avalue prec 3
@    s1 avalue prepend ""
@    s1 avalue append ""
@    s1 avalue offset 0.000000 , 0.000000
@    s1 errorbar on
@    s1 errorbar place both
@    s1 errorbar color 25
@    s1 errorbar pattern 1
@    s1 errorbar size 0.000000
@    s1 errorbar linewidth 1.0
@    s1 errorbar linestyle 1
@    s1 errorbar riser linewidth 1.0
@    s1 errorbar riser linestyle 1
@    s1 errorbar riser clip off
@    s1 errorbar riser clip length 0.100000
@    s1 comment "pmfs-open-closing.agr"
@    s1 legend  "Closing pathway"
@target G0.S0
@type xydy
0.007461732 2.04796 2.164231
0.0124112 3.417026 2.304361
0.01736066 3.891765 2.247976
0.02231013 4.702831 2.170988
0.02725959 4.790488 2.248246
0.03220906 4.908742 2.120115
0.03715852 4.161156 2.003078
0.04210799 4.453481 1.964873
0.04705745 4.537203 2.042279
0.05200692 3.517721 1.920914
0.05695638 4.010897 1.964555
0.06190585 4.270843 1.935418
0.06685531 4.231438 1.901239
0.07180478 4.347912 1.838826
0.07675424 4.024494 1.783385
0.08170371 4.023104 1.765373
0.08665317 3.777456 1.694229
0.09160264 2.667862 1.576195
0.0965521 3.024925 1.566422
0.1015016 2.52617 1.49501
0.106451 2.033312 1.440934
0.1114005 2.422993 1.406994
0.11635 2.200671 1.357109
0.1212994 2.042408 1.322899
0.1262489 1.75918 1.261775
0.1311984 1.077738 1.170276
0.1361478 1.126718 1.13255
0.1410973 0.5675955 1.044707
0.1460468 0.07486799 0.938136
0.1509962 0.5340888 0.8995333
0.1559457 0.1298366 0.7680303
0.1608951 0.5718442 0.6761247
0.1658446 0.5564275 0.5502978
0.1707941 0.3444703 0.3923304
0.1757435 0.4545349 0.2918749
0.180693 0.1488512 0.1374155
0.1856425 0 0
0.1905919 0.2705871 0.05060173
0.1955414 -0.1293433 0.1753743
0.2004909 0.5402409 0.2077921
0.2054403 0.6013181 0.2863386
0.2103898 0.6571782 0.3644866
0.2153393 1.04476 0.4287146
0.2202887 1.00202 0.5276835
0.2252382 1.012893 0.5617558
0.2301877 1.161707 0.6407274
0.2351371 0.8751 0.6982536
0.2400866 1.555932 0.7279055
0.245036 1.558136 0.7473829
0.2499855 1.730703 0.7940485
0.254935 2.319121 0.7843298
0.2598844 2.402554 0.803287
0.2648339 2.783083 0.7951842
0.2697834 3.013547 0.7953573
0.2747328 2.915125 0.806674
0.2796823 3.426545 0.802836
0.2846318 3.495555 0.8031126
0.2895812 3.6476 0.7853509
0.2945307 4.243587 0.7920071
0.2994802 4.276899 0.7836447
0.3044296 4.940115 0.7713469
0.3093791 5.204899 0.7708689
0.3143286 5.412211 0.7587415
0.319278 5.858882 0.7611573
0.3242275 5.931998 0.7631671
0.329177 6.218349 0.7547573
0.3341264 6.587114 0.7663427
0.3390759 6.636621 0.7618066
0.3440253 7.458823 0.7579024
0.3489748 7.698272 0.7515177
0.3539243 7.971351 0.7526139
0.3588737 8.705043 0.7547326
0.3638232 8.831703 0.7410605
0.3687727 9.265813 0.7226772
0.3737221 9.693156 0.7169302
0.3786716 9.818437 0.7047489
0.3836211 10.52878 0.7015456
0.3885705 10.82431 0.6835645
0.39352 11.2752 0.6752223
0.3984695 11.97028 0.6809191
0.4034189 12.26293 0.6783394
0.4083684 12.89277 0.6759758
0.4133179 13.41562 0.677474
0.4182673 13.68279 0.6763681
0.4232168 14.33703 0.6782665
0.4281663 14.64985 0.6787851
0.4331157 15.07493 0.6801917
0.4380652 15.80246 0.6805793
0.4430146 16.04413 0.6776136
0.4479641 16.7771 0.6753573
0.4529136 17.29329 0.6743371
0.457863 17.60462 0.6734808
0.4628125 18.30081 0.67204
0.467762 18.5759 0.6709391
0.4727114 18.9223 0.6723052
0.4776609 19.46007 0.6753169
0.4826104 19.785 0.6774912
0.4875598 20.49788 0.6828687
0.4925093 20.91468 0.6795975
0.4974588 21.26501 0.6862647
0.5024082 22.01085 0.6887548
0.5073577 22.27265 0.7034882
0.5123072 22.7189 0.6970946
0.5172566 23.17679 0.6772688
0.5222061 23.37974 0.6763845
0.5271555 24.0828 0.65735
0.532105 24.50534 0.6595424
0.5370545 24.82985 0.6393189
0.5420039 25.47604 0.6451866
0.5469534 25.7351 0.6256651
0.5519029 26.10916 0.6156834
0.5568523 26.53707 0.623625
0.5618018 26.59005 0.6189342
0.5667513 27.15581 0.6158019
0.5717007 27.44278 0.620793
0.5766502 27.51292 0.6163034
0.5815997 28.11451 0.6203934
0.5865491 28.28351 0.6245871
0.5914986 28.47692 0.6175866
0.5964481 28.81424 0.6254647
0.6013975 28.70707 0.6224974
0.606347 29.1573 0.6258984
0.6112965 29.1692 0.632194
0.6162459 29.16542 0.6242884
0.6211954 29.5652 0.6329849
0.6261448 29.45444 0.6361243
0.6310943 29.62288 0.6280637
0.6360438 29.84721 0.6352568
0.6409932 29.72917 0.6291754
0.6459427 29.93448 0.6371796
0.6508922 29.90125 0.6260595
0.6558416 29.71938 0.6301667
0.6607911 29.92091 0.6382619
0.6657406 29.79675 0.6301857
0.67069 29.86594 0.6274192
0.6756395 29.9277 0.6309702
0.680589 29.71963 0.6213465
0.6855384 29.86412 0.6215348
0.6904879 29.73184 0.6223387
0.6954374 29.66002 0.6230352
0.7003868 29.75025 0.6189961
0.7053363 29.51596 0.610717
0.7102858 29.52734 0.6133116
0.7152352 29.49976 0.6096334
0.7201847 29.21157 0.609525
0.7251341 29.22738 0.6068626
0.7300836 29.10444 0.6116866
0.7350331 28.86856 0.6058513
0.7399825 28.84313 0.6108416
0.744932 28.5903 0.6129921
0.7498815 28.45186 0.6142829
0.7548309 28.23595 0.6140353
0.7597804 27.99103 0.6214838
0.7647299 27.79965 0.6221424
0.7696793 27.5655 0.6204581
0.7746288 27.26931 0.6183779
0.7795783 27.10066 0.612764
0.7845277 26.74967 0.606861
0.7894772 26.58746 0.6028094
0.7944267 26.29236 0.60177
0.7993761 25.98999 0.6007021
0.8043256 25.7581 0.5987216
0.8092751 25.4541 0.6100982
0.8142245 25.24537 0.59757
0.819174 25.02261 0.6059494
0.8241234 24.68484 0.6002758
0.8290729 24.42806 0.6003377
0.8340224 24.14044 0.5974654
0.8389718 23.74523 0.5978722
0.8439213 23.54829 0.5969491
0.8488708 23.1364 0.5993906
0.8538202 22.74581 0.6142626
0.8587697 22.3975 0.607418
0.8637192 21.89082 0.6206244
0.8686686 21.516 0.6145917
0.8736181 21.05861 0.6207179
0.8785676 20.51918 0.6312617
0.883517 20.22119 0.623877
0.8884665 19.74261 0.6302028
0.893416 19.32073 0.6346286
0.8983654 19.15291 0.6390352
0.9033149 18.74475 0.6342671
0.9082643 18.41484 0.6430592
0.9132138 18.01046 0.6393224
0.9181633 17.52082 0.6375974
0.9231127 17.28089 0.6358339
0.9280622 16.76496 0.6374222
0.9330117 16.40564 0.6389583
0.9379611 16.32672 0.6497398
0.9429106 15.75526 0.6526685
0.9478601 15.8792 0.6686486
0.9528095 15.9632 0.6686745
0.957759 15.69054 0.6770883
0.9627085 15.52184 0.6720754
0.9676579 15.10133 0.6706013
0.9726074 14.88789 0.6681332
0.9775569 14.58289 0.665682
0.9825063 13.90464 0.6660971
0.9874558 14.19787 0.6658775
0.9924053 13.7555 0.6662885
&
@target G0.S1
@type xydy
0.007461793 2.481105 2.02128
0.01241138 3.505293 1.812159
0.01736096 3.656228 1.703442
0.02231055 4.391635 1.90161
0.02726013 4.76786 2.169378
0.03220972 5.214516 1.752126
0.0371593 4.675769 1.98079
0.04210889 4.450522 1.758908
0.04705847 4.77813 1.931645
0.05200806 3.299984 1.863353
0.05695764 4.292484 1.855333
0.06190723 4.513026 1.747453
0.06685681 4.336013 1.866459
0.0718064 4.435093 1.784354
0.07675598 4.058599 1.720664
0.08170557 4.007049 1.672414
0.08665515 3.818368 1.613205
0.09160474 2.679921 1.507036
0.09655432 3.091004 1.497199
0.1015039 2.593147 1.433579
0.1064535 2.105756 1.383755
0.1114031 2.480694 1.37694
0.1163527 2.29143 1.332987
0.1213022 2.115435 1.274331
0.1262518 1.832639 1.2238
0.1312014 1.128012 1.154652
0.136151 1.130176 1.122809
0.1411006 0.6340643 1.043501
0.1460502 0.1740162 0.929696
0.1509998 0.5554608 0.879013
0.1559493 0.1689709 0.7563371
0.1608989 0.594214 0.6702734
0.1658485 0.6103348 0.5391665
0.1707981 0.3931071 0.4080116
0.1757477 0.4690646 0.2901836
0.1806973 0.18879 0.1199933
0.1856469 0 0
0.1905964 0.284243 0.07368512
0.195546 -0.1374792 0.1804854
0.2004956 0.6506629 0.2198759
0.2054452 0.6488965 0.3100959
0.2103948 0.7103664 0.3958007
0.2153444 1.136073 0.4280574
0.220294 1.017146 0.5074838
0.2252435 1.074651 0.598682
0.2301931 1.188237 0.6469615
0.2351427 0.9028728 0.7073617
0.2400923 1.576192 0.7414005
0.2450419 1.594268 0.7799296
0.2499915 1.704725 0.8205163
0.254941 2.311544 0.8040022
0.2598906 2.414783 0.8275365
0.2648402 2.741385 0.8322768
0.2697898 2.97814 0.8407409
0.2747394 2.86377 0.8399398
0.279689 3.367628 0.8393432
0.2846386 3.425079 0.8364092
0.2895881 3.626629 0.8385359
0.2945377 4.172814 0.8373578
0.2994873 4.197528 0.8229072
0.3044369 4.904496 0.8161003
0.3093865 5.154309 0.813294
0.3143361 5.317942 0.8126961
0.3192857 5.839991 0.8066564
0.3242352 5.930862 0.8037722
0.3291848 6.13899 0.8146811
0.3341344 6.588139 0.8012079
0.339084 6.683704 0.8025001
0.3440336 7.422493 0.8105468
0.3489832 7.724929 0.8027789
0.3539327 8.031884 0.7909025
0.3588823 8.686459 0.7926942
0.3638319 8.87781 0.776618
0.3687815 9.230766 0.7613559
0.3737311 9.717794 0.7535605
0.3786807 9.752708 0.7462023
0.3836303 10.55947 0.7506288
0.3885798 10.83262 0.7430475
0.3935294 11.11931 0.7371522
0.398479 11.92613 0.7407817
0.4034286 12.2246 0.7393545
0.4083782 12.8737 0.7345457
0.4133278 13.26189 0.7369557
0.4182774 13.57112 0.740482
0.4232269 14.24217 0.7427813
0.4281765 14.5435 0.7442123
0.4331261 15.05624 0.7462702
0.4380757 15.74579 0.7406345
0.4430253 16.12047 0.7478336
0.4479749 16.90821 0.7459861
0.4529244 17.40051 0.7497422
0.457874 17.73541 0.74185
0.4628236 18.43122 0.7452922
0.4677732 18.79038 0.7400628
0.4727228 19.26976 0.7400827
0.4776724 19.84516 0.7375969
0.482622 20.11015 0.734175
0.4875715 20.92818 0.7278974
0.4925211 21.39774 0.7292934
0.4974707 21.85837 0.7219886
0.5024203 22.63983 0.7230488
0.5073699 22.91086 0.7352549
0.5123195 23.35784 0.7459628
0.5172691 23.93755 0.7502112
0.5222186 24.22156 0.7379588
0.5271682 24.93769 0.7444525
0.5321178 25.35277 0.7377389
0.5370674 25.63389 0.7564466
0.542017 26.36768 0.7417846
0.5469666 26.57441 0.7544145
0.5519162 26.87461 0.7541344
0.5568657 27.34288 0.7519561
0.5618153 27.31682 0.7474827
0.5667649 27.9001 0.7455163
0.5717145 28.10606 0.7433249
0.5766641 28.20576 0.7411466
0.5816137 28.76168 0.7391152
0.5865632 28.88741 0.7481146
0.5915128 29.11979 0.7553461
0.5964624 29.43252 0.7515742
0.601412 29.28458 0.7660431
0.6063616 29.68969 0.7739757
0.6113112 29.8065 0.7766906
0.6162608 29.7962 0.7897029
0.6212103 30.22501 0.7987484
0.6261599 30.15508 0.79272
0.6311095 30.26114 0.810601
0.6360591 30.46678 0.8283833
0.6410087 30.30372 0.8288596
0.6459583 30.5663 0.8298954
0.6509079 30.54932 0.8294389
0.6558574 30.43329 0.8350631
0.660807 30.58938 0.8331361
0.6657566 30.46544 0.8332747
0.6707062 30.50022 0.8307416
0.6756558 30.47932 0.8246938
0.6806054 30.26656 0.830086
0.6855549 30.44726 0.8211438
0.6905045 30.27559 0.8222992
0.6954541 30.104 0.8207751
0.7004037 30.18385 0.8188829
0.7053533 29.98164 0.8191838
0.7103029 29.97497 0.8184397
0.7152525 29.93334 0.8103239
0.720202 29.75906 0.8098289
0.7251516 29.76618 0.8124538
0.7301012 29.61791 0.8083023
0.7350508 29.39571 0.8032336
0.7400004 29.45673 0.8039997
0.74495 29.18888 0.8043246
0.7498996 29.13965 0.8001594
0.7548491 28.97395 0.7983251
0.7597987 28.77982 0.7917954
0.7647483 28.71561 0.7931348
0.7696979 28.47112 0.7913023
0.7746475 28.27988 0.7951601
0.7795971 28.16165 0.7982717
0.7845466 27.90506 0.7977719
0.7894962 27.72604 0.8057914
0.7944458 27.50777 0.8119677
0.7993954 27.20632 0.8277386
0.804345 27.00552 0.8237291
0.8092946 26.66396 0.8235328
0.8142442 26.36304 0.8409955
0.8191937 26.12366 0.8525282
0.8241433 25.782 0.8636246
0.8290929 25.52646 0.8786526
0.8340425 25.24424 0.8792015
0.8389921 24.89143 0.898615
0.8439417 24.70659 0.9081076
0.8488913 24.33935 0.9095044
0.8538408 24.02458 0.9199959
0.8587904 23.77061 0.9221849
0.86374 23.32593 0.9428084
0.8686896 23.12332 0.9384639
0.8736392 22.76544 0.9426805
0.8785888 22.29844 0.9523227
0.8835383 22.09203 0.9394092
0.8884879 21.71357 0.9437748
0.8934375 21.35881 0.9283625
0.8983871 21.27705 0.9204977
0.9033367 20.90608 0.9158183
0.9082863 20.64122 0.9163746
0.9132359 20.25505 0.9128992
0.9181854 19.80326 0.9096738
0.923135 19.63317 0.906183
0.9280846 19.13832 0.8996481
0.9330342 18.77533 0.9025626
0.9379838 18.59718 0.8977639
0.9429334 18.04799 0.904324
0.947883 18.22719 0.905599
0.9528325 18.30525 0.9054168
0.9577821 18.00723 0.9070121
0.9627317 17.77251 0.909161
0.9676813 17.32938 0.9109767
0.9726309 16.9662 0.9082429
0.9775805 16.65492 0.9094547
0.9825301 15.89257 0.9126718
0.9874796 16.06365 0.9132851
0.9924292 15.56062 0.9133662
&
