# Supplementary material for: Free energies of membrane stalk formation from a lipidomics perspective
Source: Nat Commun. 2021 Nov 15;12:6594. doi: 10.1038/s41467-021-26924-2 (PMC8593120; doi:10.1038/s41467-021-26924-2)
Supplement: Supplementary file 4 — Source Data [file 41467_2021_26924_MOESM4_ESM.zip › SI_data/Fig5/README]

This folder contains the source data of Figure 5, as well as the PMFs from which the deltaG values in Figure 5 were taken.

deltaG[stalk] values and standard error were taken from the PMFs at xi[ch] = 0.95, as follows:

deltaG=$(egrep -v '#|@' prof.b50.xvg | tac |  awk '{if ($1<=0.95) {print $2, $3; exit;}}')
printf "delta G[stalk] = %6.3f\n" $deltaG
