# Supplementary material for: Free energies of membrane stalk formation from a lipidomics perspective
Source: Nat Commun. 2021 Nov 15;12:6594. doi: 10.1038/s41467-021-26924-2 (PMC8593120; doi:10.1038/s41467-021-26924-2)
Supplement: Supplementary file 4 — Source Data [file 41467_2021_26924_MOESM4_ESM.zip › SI_data/Fig5/pmfs_binary_mixtures/POPC_DPPC_80_20/prof.b50.xvg]

# This file was created Mon Feb 15 13:57:27 2021
# Created by:
#                     :-) GROMACS - gmx wham, 2018.8-dev (-:
# 
# Executable:   /data/users/jhub/projects/pore-formation/build-gromacs-poreExpansion/bin/gmx
# Data prefix:  /data/users/jhub/projects/pore-formation/build-gromacs-poreExpansion
# Working dir:  /data/users/jhub/projects/fusion/flat-membranes/scan-mixtures_Martini2.2/POPC_DPPC_80_20/nWPerA6/umbrella/run-umb_nWPerA6_N20_d0.1_xi0-1_19xt200ns_k3000_T310_xiSet_Rcyl1.2_dt0.02_md
# Command line:
#   gmx wham -nice 0 -it -if -bins 200 -b 50000 -min 0.004986 -max 0.994781 -o prof.b50 -hist histo.b50 -nBootstrap 50 -bsres bsResult.b50 -zprof0 0.184045
# gmx wham is part of G R O M A C S:
#
# Giant Rising Ordinary Mutants for A Clerical Setup
#
@    title "Umbrella potential"
@    xaxis  label "\xx\f{} (nm)"
@    yaxis  label "E (kJ mol\S-1\N)"
@TYPE xy
  0.007460    7.288772
  0.012409    6.710476
  0.017358    7.460063
  0.022307    7.093253
  0.027256    7.758899
  0.032205    8.039146
  0.037154    7.121731
  0.042103    7.859692
  0.047052    7.186818
  0.052001    6.063559
  0.056950    6.600037
  0.061899    6.688067
  0.066848    6.765627
  0.071797    6.517529
  0.076746    6.112098
  0.081695    6.051705
  0.086644    4.798748
  0.091593    4.856308
  0.096542    4.219411
  0.101491    3.618770
  0.106440    3.874693
  0.111389    3.653967
  0.116338    3.329825
  0.121287    2.889781
  0.126236    2.170644
  0.131185    1.957512
  0.136134    0.785360
  0.141083    1.164448
  0.146032    0.815522
  0.150981    0.518337
  0.155930    0.808913
  0.160879    0.532463
  0.165828    0.420030
  0.170777    0.173491
  0.175726   -0.308353
  0.180675   -0.029297
  0.185624   -0.706533
  0.190573    0.017131
  0.195521   -0.028590
  0.200470    0.059695
  0.205420    0.402422
  0.210369    0.238093
  0.215317    0.468172
  0.220266    0.422612
  0.225215    0.194766
  0.230164    0.753395
  0.235113    0.455319
  0.240062    1.353329
  0.245011    1.515374
  0.249960    1.738039
  0.254909    2.076509
  0.259858    1.949263
  0.264807    2.372440
  0.269756    2.437203
  0.274705    2.483940
  0.279654    3.183787
  0.284603    3.131501
  0.289552    4.009585
  0.294501    4.262329
  0.299450    4.481999
  0.304399    5.016750
  0.309348    5.032272
  0.314297    5.558244
  0.319246    5.796354
  0.324195    6.030015
  0.329144    6.851683
  0.334093    7.048796
  0.339042    7.828226
  0.343991    8.274137
  0.348940    8.556683
  0.353889    9.078898
  0.358838    9.261547
  0.363787    9.915917
  0.368736   10.327787
  0.373685   10.719057
  0.378634   11.595347
  0.383583   11.956917
  0.388532   12.789727
  0.393481   13.192007
  0.398429   13.533227
  0.403378   14.246757
  0.408328   14.507867
  0.413276   15.349377
  0.418225   15.892467
  0.423174   16.427127
  0.428123   17.363687
  0.433072   17.812307
  0.438021   18.655547
  0.442970   19.162157
  0.447919   19.681847
  0.452868   20.533237
  0.457817   21.023337
  0.462766   21.942037
  0.467715   22.655107
  0.472664   23.391227
  0.477613   24.346037
  0.482562   24.890167
  0.487511   25.771557
  0.492460   26.453677
  0.497409   27.150087
  0.502358   28.130407
  0.507307   28.792067
  0.512256   29.848017
  0.517205   30.627117
  0.522154   31.338377
  0.527103   32.286607
  0.532052   32.886587
  0.537001   33.671607
  0.541950   34.367347
  0.546899   34.934197
  0.551848   35.820407
  0.556797   36.328477
  0.561746   36.975187
  0.566695   37.576087
  0.571644   37.868157
  0.576593   38.627527
  0.581542   38.902337
  0.586491   39.300777
  0.591440   39.943917
  0.596388   40.100717
  0.601337   40.829707
  0.606286   41.084437
  0.611236   41.363607
  0.616184   41.882797
  0.621133   41.906047
  0.626082   42.526557
  0.631031   42.673307
  0.635980   42.847457
  0.640929   43.313977
  0.645878   43.285157
  0.650827   43.717697
  0.655776   43.828087
  0.660725   43.864907
  0.665674   44.193987
  0.670623   44.120577
  0.675572   44.461607
  0.680521   44.498037
  0.685470   44.541917
  0.690419   44.830917
  0.695368   44.774727
  0.700317   44.976547
  0.705266   44.969907
  0.710215   44.965017
  0.715164   45.193097
  0.720113   45.159807
  0.725062   45.311267
  0.730011   45.371517
  0.734960   45.269447
  0.739909   45.537537
  0.744858   45.434507
  0.749807   45.566927
  0.754756   45.632297
  0.759705   45.613777
  0.764654   45.679307
  0.769603   45.593097
  0.774552   45.711147
  0.779501   45.679357
  0.784450   45.571467
  0.789399   45.609597
  0.794347   45.470317
  0.799296   45.476847
  0.804245   45.383157
  0.809195   45.239937
  0.814143   45.228137
  0.819092   45.078617
  0.824041   45.071007
  0.828990   45.039087
  0.833939   44.877497
  0.838888   44.909477
  0.843837   44.803077
  0.848786   44.748567
  0.853735   44.735847
  0.858684   44.598337
  0.863633   44.600767
  0.868582   44.462857
  0.873531   44.362977
  0.878480   44.350467
  0.883429   44.112067
  0.888378   44.204967
  0.893327   44.048737
  0.898276   43.958057
  0.903225   43.894697
  0.908174   43.656027
  0.913123   43.750407
  0.918072   43.539997
  0.923021   43.489647
  0.927970   43.582697
  0.932919   43.345747
  0.937868   43.641707
  0.942817   43.578827
  0.947766   43.696547
  0.952715   43.912777
  0.957664   43.806947
  0.962613   43.911817
  0.967562   43.779687
  0.972511   43.748437
  0.977460   44.055097
  0.982409   43.745437
  0.987358   44.720807
  0.992306   44.933487
