# Supplementary material for: Free energies of membrane stalk formation from a lipidomics perspective
Source: Nat Commun. 2021 Nov 15;12:6594. doi: 10.1038/s41467-021-26924-2 (PMC8593120; doi:10.1038/s41467-021-26924-2)
Supplement: Supplementary file 4 — Source Data [file 41467_2021_26924_MOESM4_ESM.zip › SI_data/Fig5/pmfs_binary_mixtures/POPC_LPC_85_15/prof.b50.xvg]

# This file was created Tue Aug 18 17:59:53 2020
# Created by:
#                     :-) GROMACS - gmx wham, 2018.8-dev (-:
# 
# Executable:   /data/users/jhub/projects/pore-formation/build-gromacs-poreExpansion/bin/gmx
# Data prefix:  /data/users/jhub/projects/pore-formation/build-gromacs-poreExpansion
# Working dir:  /data/users/jhub/projects/fusion/flat-membranes/scan-mixtures_Martini2.2/POPC_LPC_85_15/nWPerA6/umbrella/run-umb_nWPerA6_N21_d0.1_xi0-1_19xt200ns_k3000_T310_xiSet_Rcyl1.2_dt0.018_md
# Command line:
#   gmx wham -nice 0 -it -if -bins 200 -b 50000 -min 0.004986 -max 0.994649 -o prof.b50 -hist histo.b50 -nBootstrap 50 -bsres bsResult.b50 -zprof0 0.179047
# gmx wham is part of G R O M A C S:
#
# Gromacs Runs On Most of All Computer Systems
#
@    title "Umbrella potential"
@    xaxis  label "\xx\f{} (nm)"
@    yaxis  label "E (kJ mol\S-1\N)"
@TYPE xy
  0.007460    8.131660
  0.012408    9.468915
  0.017357    9.015378
  0.022305    9.041379
  0.027253   11.584193
  0.032202    9.906123
  0.037150    9.451317
  0.042098    9.880123
  0.047047    8.099433
  0.051995    8.065052
  0.056943    8.072730
  0.061892    8.002540
  0.066840    7.745940
  0.071788    7.345080
  0.076737    7.185053
  0.081685    6.130227
  0.086633    5.859618
  0.091582    5.191076
  0.096530    4.244460
  0.101478    4.494971
  0.106426    4.292474
  0.111375    3.898326
  0.116323    3.389830
  0.121271    2.715739
  0.126220    2.289712
  0.131168    1.152679
  0.136116    1.378298
  0.141065    0.623206
  0.146013    0.999666
  0.150961    0.854892
  0.155910    0.573759
  0.160858    0.367251
  0.165806   -0.284132
  0.170755   -0.020355
  0.175703   -0.645625
  0.180651   -0.237577
  0.185600   -0.084823
  0.190548   -0.043459
  0.195496    0.374958
  0.200444    0.220940
  0.205393    0.493311
  0.210341    0.349173
  0.215289    0.333333
  0.220238    0.714662
  0.225186    0.665344
  0.230134    1.456884
  0.235083    1.591561
  0.240031    2.096667
  0.244979    2.288303
  0.249928    2.320646
  0.254876    2.772628
  0.259824    2.669614
  0.264773    3.491881
  0.269721    3.612275
  0.274669    4.250535
  0.279618    4.755097
  0.284566    5.020048
  0.289514    5.518744
  0.294462    5.538952
  0.299411    6.069604
  0.304359    6.313732
  0.309307    6.705803
  0.314256    7.451402
  0.319204    7.688011
  0.324152    8.594160
  0.329101    8.831932
  0.334049    9.253789
  0.338997    9.656485
  0.343946    9.857773
  0.348894   10.675263
  0.353842   10.878803
  0.358791   11.990533
  0.363739   12.356913
  0.368687   12.975283
  0.373636   13.662403
  0.378584   13.959593
  0.383532   14.733933
  0.388480   15.001253
  0.393429   15.772333
  0.398377   16.386963
  0.403325   16.981503
  0.408274   17.886043
  0.413222   18.329713
  0.418170   19.162643
  0.423119   19.646493
  0.428067   20.321593
  0.433015   21.002793
  0.437964   21.531483
  0.442912   22.565413
  0.447860   23.091123
  0.452809   24.121803
  0.457757   24.798003
  0.462705   25.480453
  0.467653   26.271563
  0.472602   26.844983
  0.477550   27.875573
  0.482498   28.572193
  0.487447   29.520813
  0.492395   30.488423
  0.497343   31.277673
  0.502292   32.243253
  0.507240   32.903953
  0.512188   33.871583
  0.517137   34.633013
  0.522085   35.482223
  0.527033   36.456053
  0.531981   37.296023
  0.536930   38.333073
  0.541878   38.980313
  0.546826   39.852173
  0.551775   40.646353
  0.556723   41.311733
  0.561671   42.356293
  0.566620   42.959623
  0.571568   43.931863
  0.576516   44.767373
  0.581465   45.523143
  0.586413   46.406133
  0.591361   46.924483
  0.596310   47.875923
  0.601258   48.511663
  0.606206   49.254903
  0.611155   49.924003
  0.616103   50.403243
  0.621051   51.272183
  0.626000   51.625323
  0.630948   52.164083
  0.635896   52.667883
  0.640845   52.992403
  0.645793   53.616463
  0.650741   53.730013
  0.655689   54.310543
  0.660638   54.513353
  0.665586   54.829883
  0.670534   55.226833
  0.675483   55.252493
  0.680431   55.811963
  0.685379   55.868883
  0.690328   56.326213
  0.695276   56.445103
  0.700224   56.665033
  0.705173   57.012733
  0.710121   57.038913
  0.715069   57.436923
  0.720017   57.498703
  0.724966   57.694953
  0.729914   57.941503
  0.734862   57.994003
  0.739811   58.199253
  0.744759   58.333733
  0.749707   58.494823
  0.754656   58.550213
  0.759604   58.630923
  0.764552   58.885843
  0.769501   58.928783
  0.774449   59.183113
  0.779397   59.193613
  0.784346   59.295513
  0.789294   59.387043
  0.794242   59.512633
  0.799191   59.672993
  0.804139   59.686553
  0.809087   59.803683
  0.814036   59.859713
  0.818984   59.981983
  0.823932   60.089953
  0.828881   60.144923
  0.833829   60.260383
  0.838777   60.321913
  0.843725   60.386573
  0.848674   60.490983
  0.853622   60.467063
  0.858570   60.637953
  0.863519   60.580323
  0.868467   60.762153
  0.873415   60.789513
  0.878364   60.817583
  0.883312   60.909443
  0.888260   60.975733
  0.893208   61.132053
  0.898157   61.186613
  0.903105   61.369693
  0.908053   61.451263
  0.913002   61.491443
  0.917950   61.680253
  0.922898   61.751713
  0.927847   61.897453
  0.932795   62.038983
  0.937743   62.177663
  0.942692   62.495503
  0.947640   62.539203
  0.952588   62.949243
  0.957537   63.053123
  0.962485   63.318703
  0.967433   63.483873
  0.972382   63.678973
  0.977330   64.240513
  0.982278   64.372973
  0.987227   65.606983
  0.992175   66.371013
