# Supplementary material for: Free energies of membrane stalk formation from a lipidomics perspective
Source: Nat Commun. 2021 Nov 15;12:6594. doi: 10.1038/s41467-021-26924-2 (PMC8593120; doi:10.1038/s41467-021-26924-2)
Supplement: Supplementary file 4 — Source Data [file 41467_2021_26924_MOESM4_ESM.zip › SI_data/Fig5/pmfs_binary_mixtures/POPC_POPA_60_40/prof.b50.xvg]

# This file was created Tue Feb 16 11:21:23 2021
# Created by:
#                     :-) GROMACS - gmx wham, 2018.8-dev (-:
# 
# Executable:   /data/users/jhub/projects/pore-formation/build-gromacs-poreExpansion/bin/gmx
# Data prefix:  /data/users/jhub/projects/pore-formation/build-gromacs-poreExpansion
# Working dir:  /data/users/jhub/projects/fusion/flat-membranes/scan-mixtures_Martini2.2/POPC_POPA_60_40/nWPerA6/umbrella/run-umb_nWPerA6_N19_d0.1_xi0-1_19xt200ns_k3000_T310_xiSet_Rcyl1.2_dt0.02_md
# Command line:
#   gmx wham -nice 0 -it -if -bins 200 -b 50000 -min 0.004986 -max 0.994784 -o prof.b50 -hist histo.b50 -nBootstrap 50 -bsres bsResult.b50 -zprof0 0.208914
# gmx wham is part of G R O M A C S:
#
# Gromacs Runs On Most of All Computer Systems
#
@    title "Umbrella potential"
@    xaxis  label "\xx\f{} (nm)"
@    yaxis  label "E (kJ mol\S-1\N)"
@TYPE xy
  0.007460    8.328753
  0.012409    8.090316
  0.017358    8.830692
  0.022307    9.221494
  0.027256   11.386376
  0.032205   10.524526
  0.037154   10.430736
  0.042103   10.284426
  0.047052   10.618476
  0.052001    8.792987
  0.056950    9.202067
  0.061899    9.197830
  0.066848    9.365849
  0.071797    9.143008
  0.076746    8.915760
  0.081695    8.715176
  0.086644    8.403725
  0.091593    7.236499
  0.096542    7.256269
  0.101491    6.551528
  0.106440    5.459011
  0.111389    5.843564
  0.116338    5.489172
  0.121287    5.187386
  0.126236    4.773006
  0.131185    4.029131
  0.136134    3.661854
  0.141083    2.921484
  0.146032    1.859494
  0.150981    2.166273
  0.155930    1.106033
  0.160879    1.582040
  0.165828    1.400101
  0.170777    1.093071
  0.175726    0.966267
  0.180675    0.505745
  0.185624    0.061898
  0.190573    0.075357
  0.195522   -0.823036
  0.200471   -0.121140
  0.205420   -0.271558
  0.210369   -0.488764
  0.215318    0.095229
  0.220267    0.068538
  0.225216   -0.002804
  0.230165   -0.030495
  0.235114   -0.471646
  0.240063    0.044891
  0.245012   -0.125486
  0.249961   -0.269216
  0.254910    0.542055
  0.259859    0.464566
  0.264808    1.004863
  0.269757    1.211634
  0.274706    1.141432
  0.279655    1.543125
  0.284604    1.474115
  0.289553    1.495925
  0.294502    2.096037
  0.299451    1.935194
  0.304400    2.932509
  0.309349    3.201110
  0.314298    3.358473
  0.319247    3.988807
  0.324196    4.093863
  0.329145    4.288625
  0.334094    4.679594
  0.339043    4.568301
  0.343992    5.503906
  0.348941    5.761928
  0.353890    6.166370
  0.358839    7.023316
  0.363788    7.349747
  0.368737    7.886725
  0.373686    8.382760
  0.378635    8.475459
  0.383584    9.227045
  0.388533    9.646346
  0.393482   10.049756
  0.398431   11.012846
  0.403380   11.350046
  0.408329   12.301606
  0.413278   12.886726
  0.418227   13.250126
  0.423176   14.089656
  0.428125   14.448256
  0.433074   15.054926
  0.438023   15.911896
  0.442972   16.431376
  0.447921   17.474666
  0.452870   18.201886
  0.457819   18.808266
  0.462768   19.721866
  0.467717   20.208316
  0.472666   20.836266
  0.477614   21.697606
  0.482563   22.187296
  0.487513   23.224026
  0.492461   24.029106
  0.497410   24.866216
  0.502359   25.928906
  0.507309   26.493306
  0.512258   27.314076
  0.517207   28.113626
  0.522155   28.628066
  0.527104   29.609246
  0.532053   30.381426
  0.537002   30.927356
  0.541951   32.045576
  0.546900   32.564736
  0.551849   33.167016
  0.556798   33.898266
  0.561747   33.953116
  0.566696   34.786056
  0.571645   35.244936
  0.576594   35.407306
  0.581543   36.358066
  0.586492   36.533166
  0.591441   36.783496
  0.596390   37.318116
  0.601339   37.157526
  0.606288   37.738206
  0.611237   37.765696
  0.616186   37.599746
  0.621135   38.160276
  0.626084   38.074326
  0.631033   38.179166
  0.635982   38.469536
  0.640931   38.156666
  0.645880   38.423486
  0.650829   38.445346
  0.655778   38.159646
  0.660727   38.487296
  0.665676   38.270936
  0.670625   38.239356
  0.675574   38.326946
  0.680523   38.025766
  0.685472   38.172066
  0.690421   38.043336
  0.695370   37.780256
  0.700319   37.902516
  0.705268   37.620826
  0.710217   37.529766
  0.715166   37.517716
  0.720115   37.082416
  0.725064   37.226506
  0.730013   36.945896
  0.734962   36.744036
  0.739911   36.696316
  0.744860   36.404406
  0.749809   36.285616
  0.754758   36.154476
  0.759707   35.814356
  0.764656   35.795966
  0.769605   35.554636
  0.774554   35.283866
  0.779503   35.203956
  0.784452   34.901226
  0.789401   34.640576
  0.794350   34.509976
  0.799299   34.172646
  0.804248   34.022916
  0.809197   33.748896
  0.814146   33.430496
  0.819095   33.318316
  0.824044   32.980046
  0.828993   32.844706
  0.833942   32.583606
  0.838891   32.247806
  0.843840   32.244916
  0.848789   32.063516
  0.853738   31.840216
  0.858687   31.651056
  0.863636   31.448476
  0.868585   31.403216
  0.873534   31.262086
  0.878483   30.959556
  0.883432   31.130006
  0.888381   30.942256
  0.893330   30.824846
  0.898279   30.906476
  0.903228   30.604856
  0.908177   30.578446
  0.913126   30.410536
  0.918075   30.212476
  0.923024   30.342796
  0.927973   30.137036
  0.932922   30.097256
  0.937871   30.290076
  0.942820   30.095386
  0.947769   30.498136
  0.952718   30.449836
  0.957667   30.318446
  0.962616   30.423416
  0.967565   30.098586
  0.972514   30.204376
  0.977463   30.284266
  0.982411   29.922926
  0.987360   31.140156
  0.992309   31.087816
