# Supplementary material for: Free energies of membrane stalk formation from a lipidomics perspective
Source: Nat Commun. 2021 Nov 15;12:6594. doi: 10.1038/s41467-021-26924-2 (PMC8593120; doi:10.1038/s41467-021-26924-2)
Supplement: Supplementary file 4 — Source Data [file 41467_2021_26924_MOESM4_ESM.zip › SI_data/Fig5/pmfs_binary_mixtures/POPC_POSM_80_20/prof.b50.xvg]

# This file was created Wed Sep 30 16:49:08 2020
# Created by:
#                     :-) GROMACS - gmx wham, 2018.8-dev (-:
# 
# Executable:   /data/users/jhub/projects/pore-formation/build-gromacs-poreExpansion/bin/gmx
# Data prefix:  /data/users/jhub/projects/pore-formation/build-gromacs-poreExpansion
# Working dir:  /data/users/jhub/projects/fusion/flat-membranes/scan-mixtures_Martini2.2/POPC_POSM_80_20/nWPerA6/umbrella/run-umb_nWPerA6_N21_d0.1_xi0-1_19xt200ns_k3000_T310_xiSet_Rcyl1.2_dt0.02_md
# Command line:
#   gmx wham -nice 0 -it -if -bins 200 -b 50000 -min 0.005898 -max 0.994599 -o prof.b50 -hist histo.b50 -nBootstrap 50 -bsres bsResult.b50 -zprof0 0.224505
# gmx wham is part of G R O M A C S:
#
# GRowing Old MAkes el Chrono Sweat
#
@    title "Umbrella potential"
@    xaxis  label "\xx\f{} (nm)"
@    yaxis  label "E (kJ mol\S-1\N)"
@TYPE xy
  0.008370   15.065159
  0.013313   14.670149
  0.018257   14.914649
  0.023200   13.991179
  0.028144   14.210089
  0.033087   13.522129
  0.038031   13.925529
  0.042974   13.192449
  0.047918   11.881219
  0.052861   12.017779
  0.057805   12.405699
  0.062748   12.179249
  0.067692   11.799479
  0.072635   11.336299
  0.077579   11.164449
  0.082522   10.312589
  0.087466    9.792989
  0.092409    9.033788
  0.097353    8.280269
  0.102296    8.165199
  0.107240    7.813670
  0.112183    7.372313
  0.117127    6.761007
  0.122070    6.235213
  0.127014    5.502351
  0.131957    4.370503
  0.136901    4.189680
  0.141844    3.255455
  0.146788    3.260786
  0.151731    2.872694
  0.156675    2.416697
  0.161618    2.003687
  0.166562    1.258800
  0.171505    1.086244
  0.176449    0.277009
  0.181392    0.465229
  0.186336    0.181413
  0.191279    0.098101
  0.196223    0.234588
  0.201166    0.015701
  0.206110    0.018485
  0.211054   -0.337065
  0.215997   -0.324401
  0.220941   -0.243805
  0.225884   -0.387571
  0.230827    0.104296
  0.235771    0.064314
  0.240714    0.531267
  0.245658    0.574484
  0.250601    0.550463
  0.255545    0.724747
  0.260489    0.559299
  0.265432    1.090849
  0.270375    1.137769
  0.275319    1.715427
  0.280263    2.043760
  0.285206    2.241090
  0.290150    2.610096
  0.295093    2.670113
  0.300036    3.113837
  0.304980    3.196424
  0.309924    3.504454
  0.314867    3.985412
  0.319811    4.227168
  0.324754    4.971412
  0.329698    5.130243
  0.334641    5.575013
  0.339585    5.802851
  0.344528    5.994765
  0.349472    6.526380
  0.354415    6.676664
  0.359359    7.559162
  0.364302    7.883017
  0.369246    8.455879
  0.374189    8.914358
  0.379133    9.304116
  0.384076    9.895469
  0.389020   10.086409
  0.393963   10.752289
  0.398907   11.173839
  0.403850   11.761479
  0.408794   12.541319
  0.413737   12.908589
  0.418681   13.754389
  0.423624   14.102789
  0.428568   14.649269
  0.433511   15.246129
  0.438455   15.730009
  0.443398   16.598489
  0.448342   17.082869
  0.453285   18.047179
  0.458229   18.600399
  0.463172   19.324139
  0.468116   20.025299
  0.473059   20.505059
  0.478003   21.450029
  0.482946   21.989729
  0.487890   22.984119
  0.492833   23.811949
  0.497777   24.564789
  0.502720   25.464099
  0.507664   26.145999
  0.512607   27.067219
  0.517551   27.761639
  0.522494   28.503679
  0.527438   29.469529
  0.532381   30.266469
  0.537325   31.263829
  0.542268   32.044929
  0.547212   33.028069
  0.552155   33.771959
  0.557099   34.597899
  0.562042   35.517529
  0.566986   36.273779
  0.571929   37.271939
  0.576873   38.053809
  0.581816   38.724919
  0.586760   39.537329
  0.591703   39.908179
  0.596647   40.767669
  0.601590   40.968559
  0.606534   41.358639
  0.611477   41.904009
  0.616421   42.126559
  0.621364   42.736739
  0.626308   42.728209
  0.631251   43.184439
  0.636195   43.395539
  0.641138   43.578089
  0.646082   43.988249
  0.651025   44.068219
  0.655969   44.509289
  0.660912   44.624229
  0.665856   44.820739
  0.670799   44.995079
  0.675743   44.994729
  0.680686   45.323459
  0.685630   45.263039
  0.690573   45.480589
  0.695517   45.529749
  0.700460   45.582259
  0.705404   45.760959
  0.710348   45.628289
  0.715291   45.859659
  0.720234   45.734509
  0.725178   45.830739
  0.730121   45.882599
  0.735065   45.780089
  0.740008   45.954849
  0.744952   45.771289
  0.749896   45.850909
  0.754839   45.856369
  0.759783   45.803839
  0.764726   45.833919
  0.769670   45.738839
  0.774613   45.740089
  0.779556   45.697639
  0.784500   45.589479
  0.789443   45.540429
  0.794387   45.455159
  0.799331   45.421069
  0.804274   45.262429
  0.809218   45.207379
  0.814161   45.128899
  0.819105   45.059529
  0.824048   45.036249
  0.828992   44.939339
  0.833935   44.986069
  0.838879   45.003439
  0.843822   44.898459
  0.848766   44.906889
  0.853709   44.960439
  0.858653   44.991529
  0.863596   44.957709
  0.868540   45.045359
  0.873483   45.002019
  0.878427   44.995299
  0.883370   45.056389
  0.888314   44.932089
  0.893257   44.993399
  0.898201   44.895039
  0.903144   44.889939
  0.908088   44.862319
  0.913031   44.777289
  0.917975   44.801669
  0.922918   44.729329
  0.927862   44.779479
  0.932805   44.796069
  0.937749   44.754449
  0.942692   44.960789
  0.947636   44.932299
  0.952579   45.283149
  0.957523   45.309949
  0.962466   45.343439
  0.967410   45.384759
  0.972353   45.407449
  0.977297   45.841109
  0.982240   45.742229
  0.987184   46.672409
  0.992127   47.212599
