# Supplementary material for: Free energies of membrane stalk formation from a lipidomics perspective
Source: Nat Commun. 2021 Nov 15;12:6594. doi: 10.1038/s41467-021-26924-2 (PMC8593120; doi:10.1038/s41467-021-26924-2)
Supplement: Supplementary file 4 — Source Data [file 41467_2021_26924_MOESM4_ESM.zip › SI_data/Fig5/pmfs_binary_mixtures/POPC_POPG_60_40/prof.b50.xvg]

# This file was created Sun Feb 14 21:49:20 2021
# Created by:
#                     :-) GROMACS - gmx wham, 2018.8-dev (-:
# 
# Executable:   /data/users/jhub/projects/pore-formation/build-gromacs-poreExpansion/bin/gmx
# Data prefix:  /data/users/jhub/projects/pore-formation/build-gromacs-poreExpansion
# Working dir:  /data/users/jhub/projects/fusion/flat-membranes/scan-mixtures_Martini2.2/POPC_POPG_60_40/nWPerA6/umbrella/run-umb_nWPerA6_N20_d0.1_xi0-1_19xt200ns_k3000_T310_xiSet_Rcyl1.2_dt0.02_md
# Command line:
#   gmx wham -nice 0 -it -if -bins 200 -b 50000 -min 0.004986 -max 0.994805 -o prof.b50 -hist histo.b50 -nBootstrap 50 -bsres bsResult.b50 -zprof0 0.189023
# gmx wham is part of G R O M A C S:
#
# Georgetown Riga Oslo Madrid Amsterdam Chisinau Stockholm
#
@    title "Umbrella potential"
@    xaxis  label "\xx\f{} (nm)"
@    yaxis  label "E (kJ mol\S-1\N)"
@TYPE xy
  0.007461    7.134712
  0.012410    8.180322
  0.017359    7.726942
  0.022308    8.917605
  0.027257    9.123813
  0.032206    9.503165
  0.037155    8.353882
  0.042104    8.825762
  0.047053    8.374335
  0.052002    6.987037
  0.056952    7.692643
  0.061901    7.495394
  0.066850    7.405471
  0.071799    7.547444
  0.076748    7.033640
  0.081697    6.874780
  0.086646    5.753421
  0.091595    5.645758
  0.096544    5.141242
  0.101493    4.242466
  0.106442    4.575787
  0.111392    4.249594
  0.116341    3.923299
  0.121290    3.589726
  0.126239    2.817203
  0.131188    2.478438
  0.136137    1.299383
  0.141086    1.546655
  0.146035    1.114629
  0.150984    0.754766
  0.155933    0.977290
  0.160883    0.768654
  0.165832    0.584578
  0.170781    0.291260
  0.175730   -0.222573
  0.180679   -0.065187
  0.185628   -0.725443
  0.190577   -0.032991
  0.195526   -0.109767
  0.200475   -0.019632
  0.205424    0.299754
  0.210373    0.202923
  0.215323    0.421190
  0.220272    0.366825
  0.225221    0.165559
  0.230170    0.671036
  0.235119    0.448097
  0.240068    1.308758
  0.245017    1.461455
  0.249966    1.720703
  0.254915    2.169095
  0.259864    2.097754
  0.264813    2.505771
  0.269763    2.598425
  0.274712    2.639586
  0.279661    3.334187
  0.284610    3.293189
  0.289559    4.175469
  0.294508    4.430952
  0.299457    4.736370
  0.304406    5.252509
  0.309355    5.232069
  0.314304    5.780579
  0.319254    6.079818
  0.324203    6.287640
  0.329152    7.095421
  0.334101    7.280583
  0.339050    8.178032
  0.343999    8.509249
  0.348948    8.808807
  0.353897    9.415725
  0.358846    9.544668
  0.363795   10.279269
  0.368744   10.674239
  0.373694   11.108179
  0.378643   12.069679
  0.383592   12.389439
  0.388541   13.210719
  0.393490   13.736809
  0.398439   14.138859
  0.403388   14.779769
  0.408337   15.141749
  0.413286   15.937499
  0.418235   16.534329
  0.423185   17.101079
  0.428134   18.037089
  0.433083   18.540419
  0.438032   19.288829
  0.442981   19.900779
  0.447930   20.356039
  0.452879   21.241989
  0.457828   21.748999
  0.462777   22.610659
  0.467726   23.428049
  0.472676   24.189579
  0.477625   25.083929
  0.482574   25.760329
  0.487523   26.550269
  0.492472   27.244729
  0.497421   27.923369
  0.502370   28.913489
  0.507319   29.568689
  0.512268   30.655869
  0.517217   31.459139
  0.522166   32.237009
  0.527115   33.202229
  0.532065   33.834989
  0.537014   34.713409
  0.541963   35.583729
  0.546912   36.157089
  0.551861   37.284969
  0.556810   37.996159
  0.561759   38.902009
  0.566708   39.619769
  0.571657   40.280109
  0.576607   41.059689
  0.581556   41.596079
  0.586505   42.219669
  0.591454   43.009929
  0.596403   43.285599
  0.601352   44.181649
  0.606301   44.428999
  0.611250   44.757669
  0.616199   45.252819
  0.621148   45.303979
  0.626097   45.937339
  0.631046   46.063589
  0.635996   46.298939
  0.640945   46.730629
  0.645894   46.756649
  0.650843   47.248899
  0.655792   47.254339
  0.660741   47.412699
  0.665690   47.772719
  0.670639   47.712299
  0.675588   48.075799
  0.680538   48.279079
  0.685487   48.330229
  0.690436   48.672739
  0.695385   48.626289
  0.700334   48.856689
  0.705283   49.031519
  0.710232   48.918989
  0.715181   49.193479
  0.720130   49.238299
  0.725079   49.380719
  0.730028   49.466389
  0.734977   49.431439
  0.739927   49.698509
  0.744876   49.593069
  0.749825   49.827469
  0.754774   49.870169
  0.759723   49.891909
  0.764672   50.016859
  0.769621   50.041089
  0.774570   50.144639
  0.779519   50.222649
  0.784469   50.172259
  0.789417   50.261139
  0.794367   50.165669
  0.799316   50.214589
  0.804265   50.189439
  0.809214   50.087009
  0.814163   50.069249
  0.819112   50.050429
  0.824061   49.999699
  0.829010   49.919989
  0.833959   49.806289
  0.838908   49.868689
  0.843858   49.694779
  0.848807   49.682029
  0.853756   49.578219
  0.858705   49.473249
  0.863654   49.480779
  0.868603   49.369429
  0.873552   49.313539
  0.878501   49.354699
  0.883450   49.177319
  0.888399   49.288629
  0.893348   49.161289
  0.898298   49.176749
  0.903247   49.246059
  0.908196   49.134499
  0.913145   49.217079
  0.918094   49.216799
  0.923043   49.204149
  0.927992   49.351819
  0.932941   49.249089
  0.937890   49.584319
  0.942840   49.587999
  0.947789   49.768809
  0.952738   50.136909
  0.957687   50.092159
  0.962636   50.213349
  0.967585   50.226159
  0.972534   50.300229
  0.977483   50.641479
  0.982432   50.526679
  0.987381   51.538029
  0.992330   51.812699
