# Supplementary material for: Free energies of membrane stalk formation from a lipidomics perspective
Source: Nat Commun. 2021 Nov 15;12:6594. doi: 10.1038/s41467-021-26924-2 (PMC8593120; doi:10.1038/s41467-021-26924-2)
Supplement: Supplementary file 4 — Source Data [file 41467_2021_26924_MOESM4_ESM.zip › SI_data/Fig5/pmfs_binary_mixtures/POPC_CHOL_60_40_Lx7.5/prof.b50.xvg]

# This file was created Wed Jul  7 21:18:20 2021
# Created by:
#                     :-) GROMACS - gmx wham, 2018.8-dev (-:
# 
# Executable:   /data/users/jhub/projects/pore-formation/build-gromacs-poreExpansion/bin/gmx
# Data prefix:  /data/users/jhub/projects/pore-formation/build-gromacs-poreExpansion
# Working dir:  /data/users/jhub/projects/fusion/flat-membranes/scan-mixtures_Martini2.2/POPC_CHOL_60_40_Lx7.5/nWPerA6/umbrella/run-umb_nWPerA6_N16_d0.1_xi0-1_19xt200ns_k3000_T310_xiSet_Rcyl1.2_dt0.02_md
# Command line:
#   gmx wham -nice 0 -it -if -bins 200 -b 50000 -min 0.004987 -max 0.995011 -o prof.b50 -hist histo.b50 -nBootstrap 50 -bsres bsResult.b50 -zprof0 0.004987
# gmx wham is part of G R O M A C S:
#
# God Rules Over Mankind, Animals, Cosmos and Such
#
@    title "Umbrella potential"
@    xaxis  label "\xx\f{} (nm)"
@    yaxis  label "E (kJ mol\S-1\N)"
@TYPE xy
  0.007462   -4.731440
  0.012412   -3.423402
  0.017362   -2.312934
  0.022312   -1.461573
  0.027263   -0.692277
  0.032213    0.078683
  0.037163    0.422282
  0.042113    0.650425
  0.047063   -0.889836
  0.052013    0.501841
  0.056963    0.792978
  0.061913   -0.405989
  0.066864    1.067501
  0.071814    1.353918
  0.076764    1.525197
  0.081714    1.533348
  0.086664    1.691980
  0.091614    0.810889
  0.096564    1.262319
  0.101514    1.183007
  0.106465    0.147247
  0.111415   -0.117305
  0.116365    0.654268
  0.121315    0.052223
  0.126265   -0.142609
  0.131215    0.677651
  0.136165    0.673578
  0.141115    0.459141
  0.146065    0.574289
  0.151015    0.367336
  0.155966   -0.515265
  0.160916    0.314482
  0.165866    0.031168
  0.170816   -1.068273
  0.175766    0.312889
  0.180716    0.217165
  0.185666   -0.365015
  0.190616    0.705470
  0.195567    0.778014
  0.200517    0.638093
  0.205467    0.762496
  0.210417    0.887550
  0.215367    0.456458
  0.220317    0.427431
  0.225267    1.027624
  0.230217    0.690335
  0.235168    0.716487
  0.240118    1.730205
  0.245068    1.673914
  0.250018    1.812855
  0.254968    2.585411
  0.259918    2.590176
  0.264868    2.388877
  0.269818    2.962182
  0.274769    2.969364
  0.279719    2.476861
  0.284669    3.515195
  0.289619    3.594448
  0.294569    3.052078
  0.299519    4.315196
  0.304469    4.532993
  0.309419    4.427630
  0.314370    5.111060
  0.319320    5.444130
  0.324270    5.481580
  0.329220    5.634280
  0.334170    6.099390
  0.339120    5.970790
  0.344070    6.081400
  0.349020    6.939570
  0.353970    6.977210
  0.358921    7.110280
  0.363871    8.173980
  0.368821    8.400760
  0.373771    8.440840
  0.378721    9.351220
  0.383671    9.526830
  0.388621    9.349210
  0.393571   10.288580
  0.398521   10.476630
  0.403472   10.217350
  0.408422   11.437480
  0.413372   11.743330
  0.418322   11.671240
  0.423272   12.722200
  0.428222   13.273310
  0.433172   13.395290
  0.438123   13.991930
  0.443073   14.560730
  0.448023   14.676840
  0.452973   14.901450
  0.457923   15.707330
  0.462873   15.808720
  0.467823   16.109180
  0.472773   17.001110
  0.477723   17.229040
  0.482674   17.440400
  0.487624   18.226020
  0.492574   18.394960
  0.497524   18.323760
  0.502474   19.048260
  0.507424   19.229630
  0.512374   19.059610
  0.517324   20.016260
  0.522274   20.229470
  0.527225   20.116570
  0.532175   20.730470
  0.537125   21.099030
  0.542075   20.977320
  0.547025   21.106650
  0.551975   21.629880
  0.556925   21.437620
  0.561875   21.382180
  0.566826   22.052110
  0.571776   21.866570
  0.576726   21.584200
  0.581676   22.112820
  0.586626   22.068700
  0.591576   21.428230
  0.596526   21.886600
  0.601476   21.637180
  0.606427   20.772900
  0.611377   20.993680
  0.616327   20.690890
  0.621277   19.819700
  0.626227   19.611920
  0.631177   19.364720
  0.636127   18.565990
  0.641077   18.066620
  0.646027   17.502270
  0.650978   16.820530
  0.655928   15.779790
  0.660878   15.083500
  0.665828   14.174500
  0.670778   13.093100
  0.675728   12.336750
  0.680678   11.333860
  0.685628   10.104720
  0.690579    8.737980
  0.695529    7.500080
  0.700479    6.132820
  0.705429    4.751154
  0.710379    3.375879
  0.715329    2.041747
  0.720279    0.762004
  0.725229   -0.506580
  0.730180   -1.768450
  0.735130   -2.934637
  0.740080   -4.091125
  0.745030   -5.357366
  0.749980   -6.831036
  0.754930   -8.439759
  0.759880   -9.908624
  0.764830  -11.280422
  0.769780  -12.608330
  0.774731  -13.809149
  0.779681  -15.016490
  0.784631  -16.093020
  0.789581  -17.183820
  0.794531  -18.272870
  0.799481  -19.319920
  0.804431  -20.419720
  0.809381  -21.610360
  0.814332  -23.415530
  0.819282  -24.976540
  0.824232  -26.402170
  0.829182  -27.757880
  0.834132  -29.006750
  0.839082  -30.111900
  0.844032  -31.237670
  0.848982  -32.276250
  0.853933  -33.266990
  0.858883  -34.239060
  0.863833  -35.311690
  0.868783  -36.433280
  0.873733  -38.358090
  0.878683  -40.124200
  0.883633  -41.380380
  0.888583  -42.434290
  0.893533  -43.414450
  0.898484  -44.336000
  0.903434  -45.233890
  0.908384  -46.059280
  0.913334  -46.870450
  0.918284  -47.675430
  0.923234  -48.623980
  0.928184  -49.760600
  0.933134  -51.360210
  0.938085  -54.492820
  0.943035  -54.778250
  0.947985  -55.337970
  0.952935  -55.934910
  0.957885  -56.444240
  0.962835  -56.983040
  0.967785  -57.506150
  0.972735  -57.978620
  0.977686  -58.619840
  0.982636  -59.778930
  0.987586  -61.083760
  0.992536  -62.959660
