# Supplementary material for: Free energies of membrane stalk formation from a lipidomics perspective
Source: Nat Commun. 2021 Nov 15;12:6594. doi: 10.1038/s41467-021-26924-2 (PMC8593120; doi:10.1038/s41467-021-26924-2)
Supplement: Supplementary file 4 — Source Data [file 41467_2021_26924_MOESM4_ESM.zip › SI_data/Fig5/pmfs_binary_mixtures/POPC_DPSM_60_40/prof.b50.xvg]

# This file was created Mon Aug 31 12:30:06 2020
# Created by:
#                     :-) GROMACS - gmx wham, 2018.8-dev (-:
# 
# Executable:   /data/users/jhub/projects/pore-formation/build-gromacs-poreExpansion/bin/gmx
# Data prefix:  /data/users/jhub/projects/pore-formation/build-gromacs-poreExpansion
# Working dir:  /data/users/jhub/projects/fusion/flat-membranes/scan-mixtures_Martini2.2/POPC_DPSM_60_40/nWPerA6/umbrella/run-umb_nWPerA6_N22_d0.1_xi0-1_19xt200ns_k3000_T310_xiSet_Rcyl1.2_dt0.018_md
# Command line:
#   gmx wham -nice 0 -it -if -bins 200 -b 50000 -min 0.013600 -max 0.994712 -o prof.b50 -hist histo.b50 -nBootstrap 50 -bsres bsResult.b50 -zprof0 0.205878
# gmx wham is part of G R O M A C S:
#
# Grunge ROck MAChoS
#
@    title "Umbrella potential"
@    xaxis  label "\xx\f{} (nm)"
@    yaxis  label "E (kJ mol\S-1\N)"
@TYPE xy
  0.016053   16.969583
  0.020958   14.734293
  0.025864   14.857093
  0.030769   15.912423
  0.035675   16.895694
  0.040581   15.084913
  0.045486   12.982763
  0.050392   12.874883
  0.055297   12.395003
  0.060203   12.676804
  0.065108   12.418753
  0.070014   12.141863
  0.074919   11.611064
  0.079825   10.719823
  0.084731   10.176823
  0.089636    8.939649
  0.094542    8.755879
  0.099447    8.402463
  0.104353    8.069412
  0.109258    7.491646
  0.114164    6.716232
  0.119069    6.165493
  0.123975    4.985546
  0.128881    4.668160
  0.133786    3.802238
  0.138692    3.478662
  0.143597    3.204794
  0.148503    2.743529
  0.153409    2.282803
  0.158314    1.491604
  0.163220    1.224406
  0.168125    0.370804
  0.173031    0.526639
  0.177936    0.198568
  0.182842    0.158041
  0.187747    0.269957
  0.192653    0.006011
  0.197558   -0.002655
  0.202464   -0.361530
  0.207370   -0.095746
  0.212275   -0.275784
  0.217181   -0.024031
  0.222086    0.325738
  0.226992    0.507198
  0.231897    0.895484
  0.236803    0.848512
  0.241708    1.121978
  0.246614    1.059025
  0.251520    1.426890
  0.256425    1.789934
  0.261331    2.081631
  0.266236    2.676645
  0.271142    3.007266
  0.276048    3.477496
  0.280953    3.561897
  0.285859    3.993749
  0.290764    4.219064
  0.295670    4.651382
  0.300575    5.281983
  0.305481    5.675677
  0.310386    6.384324
  0.315292    6.657604
  0.320198    7.229197
  0.325103    7.519245
  0.330009    7.940578
  0.334914    8.437843
  0.339820    8.880166
  0.344725    9.688500
  0.349631   10.124913
  0.354536   10.874344
  0.359442   11.236173
  0.364347   11.821903
  0.369253   12.249463
  0.374159   12.691263
  0.379064   13.405133
  0.383970   13.893643
  0.388875   14.900443
  0.393781   15.394713
  0.398686   16.232733
  0.403592   16.728803
  0.408498   17.313023
  0.413403   18.021894
  0.418309   18.544163
  0.423214   19.503823
  0.428120   20.131013
  0.433025   21.130593
  0.437931   21.708194
  0.442837   22.522993
  0.447742   23.182393
  0.452648   23.833544
  0.457553   24.679433
  0.462459   25.271444
  0.467364   26.391603
  0.472270   27.083523
  0.477175   28.063323
  0.482081   28.819453
  0.486986   29.617873
  0.491892   30.542793
  0.496798   31.243574
  0.501703   32.338264
  0.506609   33.077594
  0.511514   34.271674
  0.516420   35.146514
  0.521325   36.107654
  0.526231   37.036584
  0.531137   37.893554
  0.536042   38.889624
  0.540948   39.723274
  0.545853   40.843834
  0.550759   41.781874
  0.555664   42.743544
  0.560570   43.710844
  0.565476   44.423464
  0.570381   45.453513
  0.575287   46.010034
  0.580192   47.084314
  0.585098   47.720154
  0.590003   48.503884
  0.594909   49.161254
  0.599814   49.628044
  0.604720   50.341214
  0.609626   50.620594
  0.614531   51.366344
  0.619437   51.667464
  0.624342   52.263214
  0.629248   52.722154
  0.634153   53.014054
  0.639059   53.620534
  0.643965   53.788063
  0.648870   54.387543
  0.653776   54.627474
  0.658681   55.124104
  0.663587   55.413704
  0.668492   55.697444
  0.673398   56.131374
  0.678303   56.291324
  0.683209   56.708594
  0.688114   56.817854
  0.693020   57.236974
  0.697926   57.353194
  0.702831   57.561514
  0.707737   57.827064
  0.712642   57.924904
  0.717548   58.253644
  0.722453   58.369064
  0.727359   58.634343
  0.732264   58.773134
  0.737170   58.909434
  0.742076   59.200764
  0.746981   59.157214
  0.751887   59.443573
  0.756792   59.483804
  0.761698   59.708504
  0.766603   59.731364
  0.771509   59.906634
  0.776415   60.075744
  0.781320   60.132544
  0.786226   60.342694
  0.791131   60.329014
  0.796037   60.597743
  0.800942   60.559173
  0.805848   60.663533
  0.810754   60.798654
  0.815659   60.906014
  0.820565   61.004924
  0.825470   61.085183
  0.830376   61.236744
  0.835281   61.241164
  0.840187   61.442394
  0.845092   61.501144
  0.849998   61.616464
  0.854904   61.725354
  0.859809   61.855684
  0.864715   61.990314
  0.869620   62.111984
  0.874526   62.278614
  0.879431   62.368344
  0.884337   62.610714
  0.889243   62.719144
  0.894148   62.895074
  0.899054   63.158504
  0.903959   63.281484
  0.908865   63.556634
  0.913770   63.727364
  0.918676   63.958773
  0.923581   64.139113
  0.928487   64.348313
  0.933392   64.729304
  0.938298   64.890693
  0.943204   65.332163
  0.948109   65.479243
  0.953015   65.941643
  0.957920   66.247773
  0.962826   66.620923
  0.967731   67.092084
  0.972637   67.530434
  0.977542   68.368094
  0.982448   68.868594
  0.987354   70.478403
  0.992259   71.524413
