# Supplementary material for: Free energies of membrane stalk formation from a lipidomics perspective
Source: Nat Commun. 2021 Nov 15;12:6594. doi: 10.1038/s41467-021-26924-2 (PMC8593120; doi:10.1038/s41467-021-26924-2)
Supplement: Supplementary file 4 — Source Data [file 41467_2021_26924_MOESM4_ESM.zip › SI_data/Fig5/pmfs_binary_mixtures/POPC_DIPC_20_80/prof.b50.xvg]

# This file was created Tue Aug 18 17:57:49 2020
# Created by:
#                     :-) GROMACS - gmx wham, 2018.8-dev (-:
# 
# Executable:   /data/users/jhub/projects/pore-formation/build-gromacs-poreExpansion/bin/gmx
# Data prefix:  /data/users/jhub/projects/pore-formation/build-gromacs-poreExpansion
# Working dir:  /data/users/jhub/projects/fusion/flat-membranes/scan-mixtures_Martini2.2/POPC_DIPC_20_80/nWPerA6/umbrella/run-umb_nWPerA6_N15_d0.1_xi0-1_19xt200ns_k3000_T310_xiSet_Rcyl1.2_dt0.018_md
# Command line:
#   gmx wham -nice 0 -it -if -bins 200 -b 50000 -min 0.004987 -max 0.994970 -o prof.b50 -hist histo.b50 -nBootstrap 50 -bsres bsResult.b50 -zprof0 0.004987
# gmx wham is part of G R O M A C S:
#
# GROtesk MACabre and Sinister
#
@    title "Umbrella potential"
@    xaxis  label "\xx\f{} (nm)"
@    yaxis  label "E (kJ mol\S-1\N)"
@TYPE xy
  0.007462   -3.838567
  0.012412   -2.437913
  0.017362   -1.327260
  0.022312   -0.564339
  0.027262   -0.110376
  0.032212    0.731957
  0.037161    1.109124
  0.042111    1.583273
  0.047061    1.678035
  0.052011    0.316240
  0.056961    1.848941
  0.061911    1.673479
  0.066861    0.793896
  0.071811    1.937980
  0.076761    2.277683
  0.081711    2.291083
  0.086661    2.327455
  0.091611    2.307512
  0.096560    2.083971
  0.101510    1.047717
  0.106460    1.713998
  0.111410    1.315088
  0.116360   -0.287105
  0.121310    0.865396
  0.126260    0.766146
  0.131210   -0.197436
  0.136160    0.684911
  0.141110    0.722191
  0.146060    0.693122
  0.151009    0.333320
  0.155959    0.558644
  0.160909    0.337967
  0.165859   -0.697103
  0.170809    0.251540
  0.175759    0.109874
  0.180709   -0.812803
  0.185659    0.060991
  0.190609    0.337425
  0.195559    0.173487
  0.200509    0.238625
  0.205459    0.791055
  0.210408    0.894052
  0.215358    0.527746
  0.220308    1.001949
  0.225258    1.011279
  0.230208    0.465507
  0.235158    0.972105
  0.240108    1.371364
  0.245058    1.240108
  0.250008    1.195567
  0.254958    2.085500
  0.259908    2.164459
  0.264858    2.122856
  0.269807    2.861568
  0.274757    3.011017
  0.279707    2.885464
  0.284657    3.078302
  0.289607    3.546097
  0.294557    3.512044
  0.299507    3.403572
  0.304457    4.325997
  0.309407    4.396990
  0.314357    4.321768
  0.319307    5.267787
  0.324257    5.526377
  0.329206    5.599435
  0.334156    5.998529
  0.339106    6.412043
  0.344056    6.528923
  0.349006    6.449983
  0.353956    7.253993
  0.358906    7.379623
  0.363856    7.272153
  0.368806    8.180003
  0.373756    8.545933
  0.378706    8.634203
  0.383655    9.168193
  0.388605    9.700963
  0.393555    9.909093
  0.398505    9.986243
  0.403455   10.766163
  0.408405   10.954753
  0.413355   10.896313
  0.418305   11.695683
  0.423255   12.007333
  0.428205   12.175523
  0.433155   12.567773
  0.438105   13.234833
  0.443055   13.401863
  0.448004   13.421873
  0.452954   14.158803
  0.457904   14.388743
  0.462854   14.234903
  0.467804   14.760413
  0.472754   15.036433
  0.477704   15.036183
  0.482654   15.049853
  0.487604   15.673333
  0.492554   15.663813
  0.497504   15.388433
  0.502453   15.865293
  0.507403   15.894133
  0.512353   15.592243
  0.517303   15.713103
  0.522253   15.929703
  0.527203   15.791873
  0.532153   15.554163
  0.537103   15.923123
  0.542053   15.822553
  0.547003   15.361253
  0.551953   15.708753
  0.556902   15.639083
  0.561852   15.254093
  0.566802   15.232613
  0.571752   15.282193
  0.576702   15.052263
  0.581652   14.618813
  0.586602   14.898243
  0.591552   14.701013
  0.596502   14.201313
  0.601452   14.356593
  0.606402   14.280443
  0.611352   13.901493
  0.616301   13.698313
  0.621251   13.705513
  0.626201   13.467023
  0.631151   13.008543
  0.636101   13.142963
  0.641051   12.921913
  0.646001   12.461213
  0.650951   12.464063
  0.655901   12.312503
  0.660851   11.995143
  0.665801   11.763483
  0.670751   11.713563
  0.675701   11.438733
  0.680650   11.050133
  0.685600   10.976453
  0.690550   10.700403
  0.695500   10.235703
  0.700450   10.065513
  0.705400    9.806133
  0.710350    9.364333
  0.715300    8.951573
  0.720250    8.833253
  0.725200    8.438793
  0.730150    7.873023
  0.735100    7.700073
  0.740049    7.346983
  0.744999    6.954823
  0.749949    6.546743
  0.754899    6.238483
  0.759849    5.739307
  0.764799    5.208497
  0.769749    4.965733
  0.774699    4.482899
  0.779649    3.862988
  0.784599    3.427060
  0.789548    3.019225
  0.794498    2.453824
  0.799448    1.838736
  0.804398    1.549021
  0.809348    1.131057
  0.814298    0.657571
  0.819248    0.236133
  0.824198   -0.243850
  0.829148   -0.887186
  0.834098   -1.408318
  0.839048   -1.755845
  0.843998   -2.385849
  0.848947   -3.050915
  0.853897   -3.363353
  0.858847   -3.940113
  0.863797   -4.772673
  0.868747   -4.977094
  0.873697   -5.302399
  0.878647   -5.733612
  0.883597   -6.149274
  0.888547   -6.558532
  0.893497   -7.102002
  0.898447   -7.595358
  0.903397   -7.992438
  0.908346   -8.512268
  0.913296   -9.403269
  0.918246   -9.694566
  0.923196  -10.209824
  0.928146  -11.122092
  0.933096  -11.654199
  0.938046  -11.204635
  0.942996  -11.421756
  0.947946  -11.676417
  0.952896  -12.016283
  0.957846  -12.358984
  0.962796  -12.786059
  0.967746  -13.151315
  0.972695  -13.615970
  0.977645  -14.459367
  0.982595  -15.074327
  0.987545  -15.077907
  0.992495  -16.193047
