# Supplementary material for: Free energies of membrane stalk formation from a lipidomics perspective
Source: Nat Commun. 2021 Nov 15;12:6594. doi: 10.1038/s41467-021-26924-2 (PMC8593120; doi:10.1038/s41467-021-26924-2)
Supplement: Supplementary file 4 — Source Data [file 41467_2021_26924_MOESM4_ESM.zip › SI_data/Fig5/pmfs_binary_mixtures/POPC_POPS_0_100/prof.b50.xvg]

# This file was created Sun Feb 14 21:49:19 2021
# Created by:
#                     :-) GROMACS - gmx wham, 2018.8-dev (-:
# 
# Executable:   /data/users/jhub/projects/pore-formation/build-gromacs-poreExpansion/bin/gmx
# Data prefix:  /data/users/jhub/projects/pore-formation/build-gromacs-poreExpansion
# Working dir:  /data/users/jhub/projects/fusion/flat-membranes/scan-mixtures_Martini2.2/POPC_POPS_0_100/nWPerA6/umbrella/run-umb_nWPerA6_N20_d0.1_xi0-1_19xt200ns_k3000_T310_xiSet_Rcyl1.2_dt0.02_md
# Command line:
#   gmx wham -nice 0 -it -if -bins 200 -b 50000 -min 0.011735 -max 0.994757 -o prof.b50 -hist histo.b50 -nBootstrap 50 -bsres bsResult.b50 -zprof0 0.184629
# gmx wham is part of G R O M A C S:
#
# GROningen MAchine for Chemical Simulation
#
@    title "Umbrella potential"
@    xaxis  label "\xx\f{} (nm)"
@    yaxis  label "E (kJ mol\S-1\N)"
@TYPE xy
  0.014193    8.512061
  0.019108   10.861268
  0.024023   10.300798
  0.028938   10.628758
  0.033853   10.863918
  0.038768   10.390368
  0.043683   10.363838
  0.048598    8.673874
  0.053513    8.554444
  0.058429    8.735601
  0.063344    8.927759
  0.068259    8.816643
  0.073174    8.407156
  0.078089    7.884352
  0.083004    7.789141
  0.087919    6.320736
  0.092834    6.349682
  0.097749    5.031805
  0.102665    5.112466
  0.107580    4.919416
  0.112495    4.699013
  0.117410    4.336822
  0.122325    3.819620
  0.127240    3.201236
  0.132155    2.741342
  0.137070    1.411242
  0.141985    1.734839
  0.146900    0.975309
  0.151816    0.887000
  0.156731    1.079926
  0.161646    0.823003
  0.166561    0.624471
  0.171476    0.275454
  0.176391   -0.167203
  0.181306   -0.064960
  0.186221   -0.831732
  0.191136   -0.024708
  0.196052   -0.216313
  0.200967   -0.017609
  0.205882    0.422598
  0.210797    0.324211
  0.215712    0.468307
  0.220627    0.449097
  0.225542    0.260758
  0.230457    0.725764
  0.235373    0.451615
  0.240288    1.371669
  0.245203    1.550506
  0.250118    1.822481
  0.255033    2.330448
  0.259948    2.268573
  0.264863    2.604667
  0.269778    2.784908
  0.274693    2.778575
  0.279608    3.470007
  0.284524    3.391159
  0.289439    4.380190
  0.294354    4.716609
  0.299269    5.072145
  0.304184    5.626719
  0.309099    5.675425
  0.314014    6.214271
  0.318929    6.543889
  0.323844    6.689300
  0.328760    7.598012
  0.333675    7.886334
  0.338590    8.830968
  0.343505    9.256348
  0.348420    9.545998
  0.353335   10.228398
  0.358250   10.383128
  0.363165   10.964928
  0.368080   11.543918
  0.372996   11.908988
  0.377911   12.988978
  0.382826   13.404618
  0.387741   14.234198
  0.392656   14.888248
  0.397571   15.216838
  0.402486   16.110648
  0.407401   16.469878
  0.412316   17.141598
  0.417232   18.050128
  0.422147   18.621828
  0.427062   19.754658
  0.431977   20.333858
  0.436892   21.120628
  0.441807   21.997158
  0.446722   22.481478
  0.451637   23.506178
  0.456552   24.086848
  0.461468   24.909968
  0.466383   25.906638
  0.471298   26.682918
  0.476213   27.812588
  0.481128   28.517508
  0.486043   29.369718
  0.490958   30.236038
  0.495873   30.764478
  0.500788   31.923198
  0.505703   32.684628
  0.510619   33.583618
  0.515534   34.691308
  0.520449   35.448088
  0.525364   36.478008
  0.530279   37.280278
  0.535194   38.088428
  0.540109   39.135778
  0.545024   39.878658
  0.549940   40.933728
  0.554855   41.907068
  0.559770   42.773848
  0.564685   43.831928
  0.569600   44.514888
  0.574515   45.371688
  0.579430   46.188068
  0.584345   46.641548
  0.589260   47.758488
  0.594175   48.333958
  0.599091   49.047108
  0.604006   49.910448
  0.608921   50.174828
  0.613836   51.074498
  0.618751   51.318698
  0.623666   51.722028
  0.628581   52.415328
  0.633496   52.586588
  0.638412   53.374618
  0.643327   53.628738
  0.648242   53.901028
  0.653157   54.466558
  0.658072   54.496978
  0.662987   55.102078
  0.667902   55.211298
  0.672817   55.434098
  0.677732   55.958948
  0.682647   56.061558
  0.687563   56.531228
  0.692478   56.754828
  0.697393   56.756538
  0.702308   57.240688
  0.707223   57.244138
  0.712138   57.581238
  0.717053   57.828738
  0.721968   57.820068
  0.726884   58.221458
  0.731799   58.236638
  0.736714   58.541918
  0.741629   58.709558
  0.746544   58.814618
  0.751459   59.119378
  0.756374   59.162858
  0.761289   59.235888
  0.766204   59.421218
  0.771119   59.434668
  0.776035   59.749978
  0.780950   59.804638
  0.785865   59.886118
  0.790780   59.967988
  0.795695   59.959938
  0.800610   60.190948
  0.805525   60.157438
  0.810440   60.160848
  0.815356   60.307888
  0.820271   60.281728
  0.825186   60.381148
  0.830101   60.390008
  0.835016   60.354928
  0.839931   60.394768
  0.844846   60.365508
  0.849761   60.459948
  0.854676   60.366148
  0.859591   60.452378
  0.864507   60.540928
  0.869422   60.487198
  0.874337   60.600098
  0.879252   60.704008
  0.884167   60.728648
  0.889082   60.949668
  0.893997   61.017508
  0.898912   61.180598
  0.903827   61.283178
  0.908743   61.355928
  0.913658   61.555528
  0.918573   61.599878
  0.923488   61.787198
  0.928403   61.939368
  0.933318   62.019308
  0.938233   62.431938
  0.943148   62.543968
  0.948063   62.710308
  0.952978   63.026858
  0.957894   63.077428
  0.962809   63.440948
  0.967724   63.516228
  0.972639   63.783338
  0.977554   64.274078
  0.982469   64.361308
  0.987384   65.766298
  0.992299   66.215848
