# Supplementary material for: Free energies of membrane stalk formation from a lipidomics perspective
Source: Nat Commun. 2021 Nov 15;12:6594. doi: 10.1038/s41467-021-26924-2 (PMC8593120; doi:10.1038/s41467-021-26924-2)
Supplement: Supplementary file 4 — Source Data [file 41467_2021_26924_MOESM4_ESM.zip › SI_data/Fig5/pmfs_binary_mixtures/POPC_POPE_60_40/prof.b50.xvg]

# This file was created Tue Aug 18 18:00:55 2020
# Created by:
#                     :-) GROMACS - gmx wham, 2018.8-dev (-:
# 
# Executable:   /data/users/jhub/projects/pore-formation/build-gromacs-poreExpansion/bin/gmx
# Data prefix:  /data/users/jhub/projects/pore-formation/build-gromacs-poreExpansion
# Working dir:  /data/users/jhub/projects/fusion/flat-membranes/scan-mixtures_Martini2.2/POPC_POPE_60_40/nWPerA6/umbrella/run-umb_nWPerA6_N19_d0.1_xi0-1_19xt200ns_k3000_T310_xiSet_Rcyl1.2_dt0.018_md
# Command line:
#   gmx wham -nice 0 -it -if -bins 200 -b 50000 -min 0.004987 -max 0.994936 -o prof.b50 -hist histo.b50 -nBootstrap 50 -bsres bsResult.b50 -zprof0 0.184073
# gmx wham is part of G R O M A C S:
#
# Gnomes, ROck Monsters And Chili Sauce
#
@    title "Umbrella potential"
@    xaxis  label "\xx\f{} (nm)"
@    yaxis  label "E (kJ mol\S-1\N)"
@TYPE xy
  0.007462    1.485286
  0.012412    3.225683
  0.017361    3.082728
  0.022311    4.037587
  0.027261    4.226939
  0.032211    4.760232
  0.037160    4.630947
  0.042110    4.236972
  0.047060    4.462315
  0.052010    3.381713
  0.056959    4.018284
  0.061909    4.107296
  0.066859    4.191839
  0.071809    4.300394
  0.076758    3.920825
  0.081708    3.816338
  0.086658    3.661103
  0.091608    2.185438
  0.096557    2.702206
  0.101507    2.203433
  0.106457    1.555536
  0.111407    2.124498
  0.116356    1.853494
  0.121306    1.679113
  0.126256    1.381796
  0.131206    0.504934
  0.136155    0.703061
  0.141105    0.074360
  0.146055   -0.456306
  0.151005    0.115601
  0.155954   -0.462821
  0.160904    0.164728
  0.165854    0.167485
  0.170803   -0.084189
  0.175753    0.023996
  0.180703   -0.328049
  0.185653   -0.505424
  0.190602   -0.119137
  0.195552   -0.715809
  0.200502    0.210482
  0.205452    0.260022
  0.210401    0.332447
  0.215351    0.841476
  0.220301    0.768381
  0.225251    0.759974
  0.230200    0.968983
  0.235150    0.542509
  0.240100    1.386836
  0.245050    1.345518
  0.249999    1.481672
  0.254949    2.244047
  0.259899    2.263819
  0.264849    2.719192
  0.269798    2.951930
  0.274748    2.796449
  0.279698    3.328645
  0.284648    3.377731
  0.289597    3.559986
  0.294547    4.200055
  0.299497    4.128261
  0.304447    5.115334
  0.309396    5.338677
  0.314346    5.507802
  0.319296    6.119268
  0.324246    6.171605
  0.329195    6.457580
  0.334145    7.035837
  0.339095    7.031779
  0.344044    7.965499
  0.348994    8.304581
  0.353944    8.676742
  0.358894    9.466791
  0.363843    9.732306
  0.368793   10.164756
  0.373743   10.641106
  0.378693   10.802346
  0.383642   11.662616
  0.388592   11.983466
  0.393542   12.551346
  0.398492   13.379796
  0.403442   13.764036
  0.408391   14.556406
  0.413341   15.071456
  0.418291   15.441086
  0.423240   16.283606
  0.428190   16.668366
  0.433140   17.282986
  0.438090   18.131846
  0.443039   18.582036
  0.447989   19.546616
  0.452939   20.090886
  0.457889   20.616826
  0.462838   21.425516
  0.467788   21.898976
  0.472738   22.497596
  0.477688   23.269136
  0.482637   23.785216
  0.487587   24.753276
  0.492537   25.369086
  0.497487   25.984866
  0.502436   26.891776
  0.507386   27.398626
  0.512336   28.091416
  0.517286   28.769426
  0.522235   29.314556
  0.527185   30.146486
  0.532135   30.736896
  0.537085   31.252316
  0.542034   32.152996
  0.546984   32.519896
  0.551934   33.154006
  0.556884   33.711656
  0.561833   34.000786
  0.566783   34.781036
  0.571733   35.150986
  0.576682   35.378546
  0.581632   36.038816
  0.586582   36.247396
  0.591532   36.603776
  0.596481   36.919196
  0.601431   36.897836
  0.606381   37.403906
  0.611331   37.558006
  0.616281   37.451026
  0.621230   37.934216
  0.626180   37.828506
  0.631130   38.126116
  0.636080   38.320716
  0.641029   38.169056
  0.645979   38.502646
  0.650929   38.471426
  0.655879   38.417266
  0.660828   38.756876
  0.665778   38.565726
  0.670728   38.735526
  0.675677   38.881246
  0.680627   38.813876
  0.685577   39.000296
  0.690527   38.955846
  0.695476   38.872636
  0.700426   39.074446
  0.705376   38.889976
  0.710326   39.064556
  0.715275   39.045596
  0.720225   38.871196
  0.725175   39.027676
  0.730125   38.846876
  0.735074   38.770706
  0.740024   38.794786
  0.744974   38.600456
  0.749924   38.600996
  0.754873   38.461426
  0.759823   38.254236
  0.764773   38.330086
  0.769723   38.076656
  0.774672   37.923936
  0.779622   37.872296
  0.784572   37.580586
  0.789522   37.437506
  0.794471   37.277096
  0.799421   37.002206
  0.804371   37.005466
  0.809321   36.661336
  0.814270   36.406236
  0.819220   36.350126
  0.824170   35.992946
  0.829120   35.895556
  0.834069   35.665556
  0.839019   35.451416
  0.843969   35.360736
  0.848919   35.163726
  0.853868   34.962436
  0.858818   34.792336
  0.863768   34.512526
  0.868718   34.498336
  0.873667   34.297316
  0.878617   34.026156
  0.883567   33.973206
  0.888517   33.688136
  0.893466   33.517326
  0.898416   33.455386
  0.903366   33.113616
  0.908316   32.897186
  0.913265   32.630576
  0.918215   32.185836
  0.923165   32.089466
  0.928114   31.588596
  0.933064   31.420386
  0.938014   31.356826
  0.942964   30.912356
  0.947913   31.174386
  0.952863   31.239826
  0.957813   31.022646
  0.962763   30.932146
  0.967712   30.542156
  0.972662   30.337656
  0.977612   30.116556
  0.982562   29.444746
  0.987511   29.900606
  0.992461   29.492946
