# Supplementary material for: Free energies of membrane stalk formation from a lipidomics perspective
Source: Nat Commun. 2021 Nov 15;12:6594. doi: 10.1038/s41467-021-26924-2 (PMC8593120; doi:10.1038/s41467-021-26924-2)
Supplement: Supplementary file 4 — Source Data [file 41467_2021_26924_MOESM4_ESM.zip › SI_data/Fig5/pmfs_binary_mixtures/POPC_PCA_75_25/prof.b50.xvg]

# This file was created Thu Dec  3 07:57:55 2020
# Created by:
#                     :-) GROMACS - gmx wham, 2018.8-dev (-:
# 
# Executable:   /data/users/jhub/projects/pore-formation/build-gromacs-poreExpansion/bin/gmx
# Data prefix:  /data/users/jhub/projects/pore-formation/build-gromacs-poreExpansion
# Working dir:  /data/users/jhub/projects/fusion/flat-membranes/scan-mixtures_Martini2.2/POPC_PCA_75_25/nWPerA6/umbrella/run-umb_nWPerA6_N19_d0.1_xi0-1_19xt200ns_k3000_T310_xiSet_Rcyl1.2_dt0.02_md
# Command line:
#   gmx wham -nice 0 -it -if -bins 200 -b 50000 -min 0.004986 -max 0.994785 -o prof.b50 -hist histo.b50 -nBootstrap 50 -bsres bsResult.b50 -zprof0 0.184045
# gmx wham is part of G R O M A C S:
#
# Good ROcking Metal Altar for Chronical Sinners
#
@    title "Umbrella potential"
@    xaxis  label "\xx\f{} (nm)"
@    yaxis  label "E (kJ mol\S-1\N)"
@TYPE xy
  0.007460    4.108109
  0.012409    5.445612
  0.017358    5.236233
  0.022307    5.630243
  0.027256    5.506986
  0.032205    5.866816
  0.037154    5.624124
  0.042103    5.284711
  0.047052    5.638993
  0.052001    4.444554
  0.056950    5.117039
  0.061899    5.140310
  0.066848    5.264809
  0.071797    5.174249
  0.076746    4.800146
  0.081695    4.620055
  0.086644    4.482659
  0.091593    3.055448
  0.096542    3.485008
  0.101491    2.948687
  0.106440    2.379441
  0.111389    2.736391
  0.116338    2.449730
  0.121287    2.245417
  0.126236    1.885398
  0.131185    0.909749
  0.136134    1.091178
  0.141083    0.499079
  0.146032   -0.004711
  0.150981    0.447191
  0.155930   -0.049737
  0.160879    0.392242
  0.165828    0.369975
  0.170777   -0.005008
  0.175726    0.199898
  0.180675   -0.200445
  0.185624   -0.400232
  0.190573   -0.092006
  0.195522   -0.632369
  0.200471    0.160618
  0.205420    0.203179
  0.210369    0.209386
  0.215318    0.551973
  0.220267    0.484577
  0.225216    0.489672
  0.230165    0.652438
  0.235114    0.268283
  0.240063    0.911521
  0.245012    0.925804
  0.249961    1.024735
  0.254910    1.580811
  0.259859    1.630463
  0.264808    2.004429
  0.269757    2.208132
  0.274706    2.019257
  0.279655    2.515726
  0.284604    2.487723
  0.289553    2.720230
  0.294502    3.280750
  0.299451    3.292734
  0.304400    4.025839
  0.309349    4.339418
  0.314298    4.468862
  0.319247    4.965090
  0.324196    5.091339
  0.329145    5.375748
  0.334094    5.834696
  0.339043    6.028885
  0.343992    6.839654
  0.348941    7.160841
  0.353890    7.543342
  0.358839    8.189140
  0.363788    8.490646
  0.368737    8.958164
  0.373686    9.420822
  0.378635    9.610378
  0.383584   10.410718
  0.388533   10.764078
  0.393482   11.375578
  0.398431   12.015398
  0.403380   12.489078
  0.408329   13.099558
  0.413278   13.636618
  0.418227   13.948968
  0.423176   14.735358
  0.428125   15.162618
  0.433074   15.827368
  0.438023   16.485608
  0.442972   17.006818
  0.447921   17.867038
  0.452870   18.357768
  0.457819   18.836998
  0.462768   19.516828
  0.467717   19.895448
  0.472666   20.450408
  0.477615   21.075728
  0.482564   21.409298
  0.487513   22.212918
  0.492462   22.698638
  0.497411   23.149438
  0.502360   23.826998
  0.507309   24.280038
  0.512258   24.702548
  0.517207   25.437508
  0.522156   25.856838
  0.527105   26.558718
  0.532054   27.125588
  0.537003   27.606858
  0.541952   28.184208
  0.546901   28.589948
  0.551850   28.876588
  0.556799   29.350688
  0.561748   29.345958
  0.566697   29.765018
  0.571646   29.661548
  0.576595   29.558398
  0.581544   29.579388
  0.586493   29.337658
  0.591442   29.136048
  0.596391   28.926788
  0.601340   28.677248
  0.606289   28.556488
  0.611238   28.330398
  0.616187   28.056428
  0.621136   27.919778
  0.626085   27.573378
  0.631034   27.389328
  0.635983   27.201918
  0.640932   26.896218
  0.645881   26.793488
  0.650830   26.447328
  0.655779   26.223448
  0.660728   26.011988
  0.665677   25.771498
  0.670626   25.524058
  0.675575   25.298078
  0.680524   24.933648
  0.685473   24.774118
  0.690422   24.540378
  0.695371   24.264108
  0.700320   23.984708
  0.705269   23.714318
  0.710218   23.452968
  0.715167   23.148328
  0.720116   22.893838
  0.725065   22.756578
  0.730014   22.431058
  0.734963   22.120628
  0.739912   21.908858
  0.744861   21.541858
  0.749810   21.411358
  0.754759   21.111018
  0.759708   20.846428
  0.764657   20.579548
  0.769606   20.324998
  0.774555   20.041838
  0.779504   19.830578
  0.784453   19.541508
  0.789402   19.295668
  0.794351   19.069778
  0.799300   18.795588
  0.804249   18.574698
  0.809198   18.342968
  0.814147   18.100828
  0.819096   17.926428
  0.824045   17.649828
  0.828994   17.416518
  0.833943   17.273758
  0.838892   17.076418
  0.843841   16.930608
  0.848790   16.625158
  0.853739   16.579298
  0.858688   16.324058
  0.863637   16.174198
  0.868586   16.025948
  0.873535   15.858168
  0.878484   15.658158
  0.883433   15.520258
  0.888382   15.287258
  0.893331   15.185098
  0.898280   15.066088
  0.903229   14.892348
  0.908178   14.737468
  0.913127   14.535748
  0.918076   14.437088
  0.923025   14.356818
  0.927974   14.167808
  0.932923   14.211818
  0.937872   14.232918
  0.942821   14.124868
  0.947770   14.388438
  0.952719   14.406298
  0.957668   14.422148
  0.962617   14.389348
  0.967565   14.428698
  0.972514   14.617198
  0.977464   14.725428
  0.982413   14.960828
  0.987362   15.830438
  0.992310   16.151658
