# Supplementary material for: Free energies of membrane stalk formation from a lipidomics perspective
Source: Nat Commun. 2021 Nov 15;12:6594. doi: 10.1038/s41467-021-26924-2 (PMC8593120; doi:10.1038/s41467-021-26924-2)
Supplement: Supplementary file 4 — Source Data [file 41467_2021_26924_MOESM4_ESM.zip › SI_data/Fig5/pmfs_binary_mixtures/POPC_DIPC_0_100/prof.b50.xvg]

# This file was created Tue Oct 13 21:48:48 2020
# Created by:
#                     :-) GROMACS - gmx wham, 2018.8-dev (-:
# 
# Executable:   /data/users/jhub/projects/pore-formation/build-gromacs-poreExpansion/bin/gmx
# Data prefix:  /data/users/jhub/projects/pore-formation/build-gromacs-poreExpansion
# Working dir:  /data/users/jhub/projects/fusion/flat-membranes/scan-lipids128_Martini2.2/DIPC/nWPerA6/umbrella/run-umb_nWPerA6_N15_d0.1_xi0-1_19xt200ns_k3000_T310_xiSet_Rcyl1.2_dt0.02_md
# Command line:
#   gmx wham -nice 0 -it -if -bins 200 -b 50000 -min 0.004987 -max 0.994936 -o prof.b50 -hist histo.b50 -nBootstrap 50 -bsres bsResult.b50 -zprof0 0.004987
# gmx wham is part of G R O M A C S:
#
# Green Red Orange Magenta Azure Cyan Skyblue
#
@    title "Umbrella potential"
@    xaxis  label "\xx\f{} (nm)"
@    yaxis  label "E (kJ mol\S-1\N)"
@TYPE xy
  0.007462   -2.277380
  0.012412   -1.231435
  0.017361   -0.263214
  0.022311    0.491716
  0.027261    1.341714
  0.032211    1.810888
  0.037160    2.470009
  0.042110    2.778303
  0.047060    2.825100
  0.052010    1.657234
  0.056959    2.922967
  0.061909    2.954408
  0.066859    1.962958
  0.071809    2.865992
  0.076758    3.248731
  0.081708    3.408552
  0.086658    3.401378
  0.091608    3.309970
  0.096557    3.165827
  0.101507    2.297040
  0.106457    2.680260
  0.111407    2.355797
  0.116356    0.879003
  0.121306    1.678348
  0.126256    1.537677
  0.131206    0.647507
  0.136155    1.259296
  0.141105    1.303657
  0.146055    1.117155
  0.151005    0.736678
  0.155954    0.842856
  0.160904    0.627635
  0.165854   -0.268500
  0.170803    0.338478
  0.175753    0.176368
  0.180703   -0.678744
  0.185653   -0.097223
  0.190602    0.135515
  0.195552   -0.091427
  0.200502   -0.142096
  0.205452    0.356810
  0.210401    0.390221
  0.215351    0.124586
  0.220301    0.427597
  0.225251    0.376403
  0.230200   -0.078202
  0.235150    0.264211
  0.240100    0.552184
  0.245050    0.355612
  0.249999    0.239707
  0.254949    1.057130
  0.259899    1.157407
  0.264849    1.053919
  0.269798    1.679115
  0.274748    1.825881
  0.279698    1.708313
  0.284648    1.890973
  0.289597    2.216043
  0.294547    2.184985
  0.299497    2.097791
  0.304447    2.860946
  0.309396    2.907004
  0.314346    2.780834
  0.319296    3.653481
  0.324246    3.815951
  0.329195    3.934540
  0.334145    4.319596
  0.339095    4.679937
  0.344044    4.760738
  0.348994    4.731320
  0.353944    5.308590
  0.358894    5.483468
  0.363843    5.468642
  0.368793    6.193590
  0.373743    6.447843
  0.378693    6.538752
  0.383642    6.966731
  0.388592    7.396370
  0.393542    7.595745
  0.398492    7.639775
  0.403442    8.218560
  0.408391    8.407420
  0.413341    8.368880
  0.418291    8.918390
  0.423240    9.203270
  0.428190    9.259920
  0.433140    9.580910
  0.438090   10.120530
  0.443039   10.273740
  0.447989   10.289210
  0.452939   10.881880
  0.457889   10.993290
  0.462838   10.866080
  0.467788   11.276860
  0.472738   11.584570
  0.477688   11.517690
  0.482637   11.563850
  0.487587   12.031000
  0.492537   12.058440
  0.497487   11.718640
  0.502436   12.141010
  0.507386   12.161030
  0.512336   11.881030
  0.517286   11.926040
  0.522235   12.085980
  0.527185   11.924290
  0.532135   11.666340
  0.537085   12.042550
  0.542034   11.961760
  0.546984   11.524090
  0.551934   11.829400
  0.556884   11.751550
  0.561833   11.462420
  0.566783   11.345510
  0.571733   11.457470
  0.576682   11.183360
  0.581632   10.811790
  0.586582   10.971800
  0.591532   10.783040
  0.596481   10.240840
  0.601431   10.401010
  0.606381   10.276830
  0.611331    9.871390
  0.616281    9.629230
  0.621230    9.565230
  0.626180    9.239170
  0.631130    8.821360
  0.636080    8.821890
  0.641029    8.542540
  0.645979    8.069870
  0.650929    7.950770
  0.655879    7.748800
  0.660828    7.397781
  0.665778    7.014551
  0.670728    6.881781
  0.675677    6.551602
  0.680627    6.160445
  0.685577    5.965049
  0.690527    5.697377
  0.695476    5.176155
  0.700426    4.856844
  0.705376    4.511643
  0.710326    3.942137
  0.715275    3.179236
  0.720225    2.841132
  0.725175    2.184422
  0.730125    1.275573
  0.735074    0.586164
  0.740024    0.010947
  0.744974   -0.727605
  0.749924   -1.364494
  0.754873   -2.034342
  0.759823   -2.635169
  0.764773   -3.435227
  0.769723   -3.979348
  0.774672   -4.608370
  0.779622   -5.342627
  0.784572   -5.947717
  0.789522   -6.490502
  0.794471   -7.166592
  0.799421   -8.052906
  0.804371   -8.515824
  0.809321   -9.045709
  0.814270   -9.608357
  0.819220  -10.199602
  0.824170  -10.843173
  0.829120  -11.481214
  0.834069  -12.110278
  0.839019  -12.667750
  0.843969  -13.387930
  0.848919  -14.240550
  0.853868  -14.825500
  0.858818  -15.516960
  0.863768  -16.611000
  0.868718  -17.001240
  0.873667  -17.421750
  0.878617  -17.901660
  0.883567  -18.404880
  0.888517  -18.818410
  0.893466  -19.296840
  0.898416  -19.891710
  0.903366  -20.374980
  0.908316  -21.004960
  0.913265  -21.781140
  0.918215  -22.328970
  0.923165  -22.888110
  0.928114  -23.937810
  0.933064  -24.685020
  0.938014  -24.279600
  0.942964  -24.460280
  0.947913  -24.845500
  0.952863  -25.076120
  0.957813  -25.461110
  0.962763  -25.900530
  0.967712  -26.306130
  0.972662  -26.727330
  0.977612  -27.484250
  0.982562  -28.295900
  0.987511  -28.491430
  0.992461  -29.626280
