# Supplementary material for: Free energies of membrane stalk formation from a lipidomics perspective
Source: Nat Commun. 2021 Nov 15;12:6594. doi: 10.1038/s41467-021-26924-2 (PMC8593120; doi:10.1038/s41467-021-26924-2)
Supplement: Supplementary file 4 — Source Data [file 41467_2021_26924_MOESM4_ESM.zip › SI_data/Fig5/pmfs_binary_mixtures/POPC_POPS_20_80/prof.b50.xvg]

# This file was created Sun Feb 14 21:49:19 2021
# Created by:
#                     :-) GROMACS - gmx wham, 2018.8-dev (-:
# 
# Executable:   /data/users/jhub/projects/pore-formation/build-gromacs-poreExpansion/bin/gmx
# Data prefix:  /data/users/jhub/projects/pore-formation/build-gromacs-poreExpansion
# Working dir:  /data/users/jhub/projects/fusion/flat-membranes/scan-mixtures_Martini2.2/POPC_POPS_20_80/nWPerA6/umbrella/run-umb_nWPerA6_N20_d0.1_xi0-1_19xt200ns_k3000_T310_xiSet_Rcyl1.2_dt0.02_md
# Command line:
#   gmx wham -nice 0 -it -if -bins 200 -b 50000 -min 0.004986 -max 0.994669 -o prof.b50 -hist histo.b50 -nBootstrap 50 -bsres bsResult.b50 -zprof0 0.188997
# gmx wham is part of G R O M A C S:
#
# Gnomes, ROck Monsters And Chili Sauce
#
@    title "Umbrella potential"
@    xaxis  label "\xx\f{} (nm)"
@    yaxis  label "E (kJ mol\S-1\N)"
@TYPE xy
  0.007460    9.925869
  0.012409    9.997429
  0.017357   11.814179
  0.022305    9.419619
  0.027254   11.201459
  0.032202   10.726229
  0.037151    9.733934
  0.042099    9.375116
  0.047048    9.271188
  0.051996    7.987824
  0.056944    8.446848
  0.061893    8.718541
  0.066841    8.402749
  0.071790    8.070782
  0.076738    7.826324
  0.081686    7.637812
  0.086635    6.451917
  0.091583    6.348540
  0.096532    5.634678
  0.101480    4.749222
  0.106428    4.951142
  0.111377    4.710603
  0.116325    4.338226
  0.121274    3.966598
  0.126222    3.235357
  0.131171    2.915684
  0.136119    1.562155
  0.141067    1.784323
  0.146016    1.280492
  0.150964    0.748633
  0.155913    1.161784
  0.160861    0.851397
  0.165809    0.688319
  0.170758    0.433513
  0.175706   -0.171527
  0.180655   -0.069934
  0.185603   -0.767122
  0.190552   -0.081981
  0.195500   -0.186576
  0.200448   -0.163474
  0.205397    0.318782
  0.210345    0.247672
  0.215294    0.381118
  0.220242    0.292460
  0.225190    0.070248
  0.230139    0.589815
  0.235087    0.243545
  0.240036    1.147346
  0.244984    1.276958
  0.249933    1.486452
  0.254881    2.033883
  0.259829    1.971700
  0.264778    2.277684
  0.269726    2.445304
  0.274675    2.444736
  0.279623    3.139720
  0.284571    3.151039
  0.289520    4.047751
  0.294468    4.381704
  0.299417    4.708952
  0.304365    5.288868
  0.309314    5.268278
  0.314262    5.849486
  0.319210    6.150885
  0.324159    6.380672
  0.329107    7.262752
  0.334056    7.441235
  0.339004    8.382731
  0.343952    8.813691
  0.348901    9.155618
  0.353849    9.791805
  0.358798    9.876844
  0.363746   10.534519
  0.368694   11.036739
  0.373643   11.428399
  0.378591   12.413579
  0.383540   12.768549
  0.388488   13.654259
  0.393437   14.196359
  0.398385   14.592159
  0.403333   15.338689
  0.408282   15.618889
  0.413230   16.485429
  0.418179   17.087829
  0.423127   17.757479
  0.428075   18.751549
  0.433024   19.274299
  0.437972   20.221669
  0.442921   20.806049
  0.447869   21.336069
  0.452818   22.255819
  0.457766   22.793969
  0.462714   23.785429
  0.467663   24.624279
  0.472611   25.428299
  0.477560   26.423269
  0.482508   27.111499
  0.487457   28.044319
  0.492405   28.758309
  0.497353   29.547969
  0.502302   30.557649
  0.507250   31.362519
  0.512199   32.496659
  0.517147   33.459689
  0.522095   34.259049
  0.527044   35.258919
  0.531992   36.002499
  0.536941   36.848289
  0.541889   37.756899
  0.546837   38.490599
  0.551786   39.584159
  0.556734   40.300319
  0.561683   41.229949
  0.566631   42.102049
  0.571580   42.648889
  0.576528   43.674239
  0.581476   44.297409
  0.586425   45.153859
  0.591373   46.079309
  0.596322   46.643549
  0.601270   47.684519
  0.606218   48.239379
  0.611167   48.887909
  0.616115   49.595479
  0.621064   49.828889
  0.626012   50.615459
  0.630961   50.988129
  0.635909   51.323049
  0.640857   51.941209
  0.645806   52.079779
  0.650754   52.659099
  0.655703   52.800939
  0.660651   52.953049
  0.665599   53.418339
  0.670548   53.372759
  0.675496   53.857369
  0.680445   54.073809
  0.685393   54.108049
  0.690342   54.538669
  0.695290   54.544379
  0.700238   54.890159
  0.705187   55.092829
  0.710135   55.078559
  0.715084   55.443119
  0.720032   55.414749
  0.724980   55.747519
  0.729929   55.833929
  0.734877   55.935909
  0.739826   56.161809
  0.744774   56.189319
  0.749722   56.295479
  0.754671   56.472409
  0.759619   56.437599
  0.764568   56.607949
  0.769516   56.632989
  0.774465   56.721269
  0.779413   56.743739
  0.784361   56.734259
  0.789310   56.867189
  0.794258   56.807889
  0.799207   56.804439
  0.804155   56.893649
  0.809103   56.815069
  0.814052   56.956519
  0.819000   56.854669
  0.823949   56.953639
  0.828897   57.014559
  0.833846   56.944769
  0.838794   57.093479
  0.843742   57.013979
  0.848691   57.088629
  0.853639   57.123989
  0.858588   57.088749
  0.863536   57.191999
  0.868484   57.165109
  0.873433   57.128519
  0.878381   57.198549
  0.883330   57.047309
  0.888278   57.188749
  0.893227   57.138769
  0.898175   57.157949
  0.903123   57.215449
  0.908072   57.128959
  0.913020   57.284969
  0.917969   57.208059
  0.922917   57.334539
  0.927865   57.488319
  0.932814   57.427859
  0.937762   57.789849
  0.942711   57.936989
  0.947659   58.042569
  0.952608   58.395979
  0.957556   58.347709
  0.962504   58.628189
  0.967453   58.598609
  0.972401   58.777829
  0.977350   59.236639
  0.982298   59.262709
  0.987246   60.518879
  0.992195   60.909189
