# Supplementary material for: Free energies of membrane stalk formation from a lipidomics perspective
Source: Nat Commun. 2021 Nov 15;12:6594. doi: 10.1038/s41467-021-26924-2 (PMC8593120; doi:10.1038/s41467-021-26924-2)
Supplement: Supplementary file 4 — Source Data [file 41467_2021_26924_MOESM4_ESM.zip › SI_data/Fig5/pmfs_binary_mixtures/POPC_PAPC_20_80/prof.b50.xvg]

# This file was created Tue Aug 18 17:59:54 2020
# Created by:
#                     :-) GROMACS - gmx wham, 2018.8-dev (-:
# 
# Executable:   /data/users/jhub/projects/pore-formation/build-gromacs-poreExpansion/bin/gmx
# Data prefix:  /data/users/jhub/projects/pore-formation/build-gromacs-poreExpansion
# Working dir:  /data/users/jhub/projects/fusion/flat-membranes/scan-mixtures_Martini2.2/POPC_PAPC_20_80/nWPerA6/umbrella/run-umb_nWPerA6_N15_d0.1_xi0-1_19xt200ns_k3000_T310_xiSet_Rcyl1.2_dt0.018_md
# Command line:
#   gmx wham -nice 0 -it -if -bins 200 -b 50000 -min 0.004987 -max 0.994961 -o prof.b50 -hist histo.b50 -nBootstrap 50 -bsres bsResult.b50 -zprof0 0.004987
# gmx wham is part of G R O M A C S:
#
# Grunge ROck MAChoS
#
@    title "Umbrella potential"
@    xaxis  label "\xx\f{} (nm)"
@    yaxis  label "E (kJ mol\S-1\N)"
@TYPE xy
  0.007462   -1.059421
  0.012412   -0.210931
  0.017362    1.185809
  0.022312    1.571374
  0.027261    2.592782
  0.032211    3.084436
  0.037161    3.467962
  0.042111    3.980714
  0.047061    3.988172
  0.052011    2.446718
  0.056961    3.789915
  0.061911    3.792487
  0.066860    2.974208
  0.071810    3.654266
  0.076760    4.064364
  0.081710    4.083359
  0.086660    3.996660
  0.091610    3.991843
  0.096560    3.736720
  0.101510    2.842807
  0.106459    3.132492
  0.111409    2.821944
  0.116359    1.534872
  0.121309    2.128358
  0.126259    1.923680
  0.131209    1.255289
  0.136159    1.566065
  0.141108    1.460722
  0.146058    1.325838
  0.151008    0.909243
  0.155958    0.946382
  0.160908    0.691915
  0.165858   -0.235167
  0.170808    0.324142
  0.175758    0.145922
  0.180707   -0.594753
  0.185657   -0.115894
  0.190607    0.028210
  0.195557   -0.090620
  0.200507   -0.153753
  0.205457    0.156132
  0.210407    0.136263
  0.215357   -0.115431
  0.220306    0.194384
  0.225256    0.131710
  0.230206   -0.276751
  0.235156    0.055542
  0.240106    0.305333
  0.245056    0.231185
  0.250006    0.209195
  0.254955    0.782020
  0.259905    0.873206
  0.264855    0.804715
  0.269805    1.217040
  0.274755    1.280347
  0.279705    1.190766
  0.284655    1.327158
  0.289604    1.583159
  0.294554    1.471652
  0.299504    1.365725
  0.304454    1.929935
  0.309404    1.970695
  0.314354    1.902169
  0.319304    2.499715
  0.324254    2.623289
  0.329203    2.628100
  0.334153    2.881131
  0.339103    3.229160
  0.344053    3.324480
  0.349003    3.272758
  0.353953    3.865414
  0.358903    3.996845
  0.363853    3.981012
  0.368802    4.700406
  0.373752    4.954237
  0.378702    5.047692
  0.383652    5.430714
  0.388602    5.915754
  0.393552    6.086413
  0.398502    6.125568
  0.403452    6.632653
  0.408401    6.856363
  0.413351    6.823021
  0.418301    7.365224
  0.423251    7.572331
  0.428201    7.781753
  0.433151    8.088494
  0.438101    8.510570
  0.443051    8.662070
  0.448000    8.709026
  0.452950    9.152179
  0.457900    9.349239
  0.462850    9.260779
  0.467800    9.658779
  0.472750    9.871789
  0.477700    9.865069
  0.482650   10.033749
  0.487599   10.454549
  0.492549   10.494039
  0.497499   10.382129
  0.502449   10.830839
  0.507399   10.741009
  0.512349   10.594379
  0.517299   10.750249
  0.522248   10.887709
  0.527198   10.769799
  0.532148   10.614209
  0.537098   10.965169
  0.542048   10.892439
  0.546998   10.580119
  0.551948   10.820139
  0.556898   10.771829
  0.561847   10.580469
  0.566797   10.497849
  0.571747   10.530149
  0.576697   10.355909
  0.581647    9.979979
  0.586597   10.163979
  0.591547    9.977689
  0.596496    9.592009
  0.601446    9.636549
  0.606396    9.505609
  0.611346    9.108039
  0.616296    8.840950
  0.621246    8.779322
  0.626196    8.454358
  0.631146    7.973054
  0.636095    7.816258
  0.641045    7.536845
  0.645995    6.939628
  0.650945    6.697855
  0.655895    6.496144
  0.660845    6.037050
  0.665795    5.633349
  0.670744    5.397417
  0.675694    4.989942
  0.680644    4.487568
  0.685594    4.239266
  0.690544    3.747932
  0.695494    3.198345
  0.700444    2.738521
  0.705394    2.328570
  0.710344    1.745371
  0.715293    1.056449
  0.720243    0.688040
  0.725193    0.129260
  0.730143   -0.655131
  0.735093   -1.262801
  0.740043   -1.743503
  0.744993   -2.357469
  0.749942   -2.969373
  0.754892   -3.480657
  0.759842   -4.108492
  0.764792   -4.799870
  0.769742   -5.339195
  0.774692   -6.023323
  0.779642   -6.799653
  0.784591   -7.471891
  0.789541   -8.075594
  0.794491   -8.897617
  0.799441   -9.865877
  0.804391  -10.416022
  0.809341  -11.042737
  0.814291  -11.742811
  0.819241  -12.347061
  0.824191  -12.955271
  0.829140  -13.619001
  0.834090  -14.237321
  0.839040  -14.886051
  0.843990  -15.612891
  0.848940  -16.444271
  0.853890  -16.999741
  0.858840  -17.780921
  0.863789  -18.955391
  0.868739  -19.538971
  0.873689  -20.001621
  0.878639  -20.541651
  0.883589  -21.104881
  0.888539  -21.662031
  0.893489  -22.169941
  0.898439  -22.809331
  0.903388  -23.336931
  0.908338  -23.972631
  0.913288  -24.848901
  0.918238  -25.481811
  0.923188  -26.173121
  0.928138  -27.266891
  0.933088  -28.245131
  0.938037  -27.962061
  0.942987  -28.232491
  0.947937  -28.512341
  0.952887  -28.843281
  0.957837  -29.212211
  0.962787  -29.613161
  0.967737  -30.031271
  0.972687  -30.586461
  0.977637  -31.299881
  0.982586  -32.255991
  0.987536  -32.622561
  0.992486  -33.927881
