# Supplementary material for: Free energies of membrane stalk formation from a lipidomics perspective
Source: Nat Commun. 2021 Nov 15;12:6594. doi: 10.1038/s41467-021-26924-2 (PMC8593120; doi:10.1038/s41467-021-26924-2)
Supplement: Supplementary file 4 — Source Data [file 41467_2021_26924_MOESM4_ESM.zip › SI_data/Fig5/pmfs_binary_mixtures/POPC_DOPC_60_40/prof.b50.xvg]

# This file was created Mon Feb 15 08:38:05 2021
# Created by:
#                     :-) GROMACS - gmx wham, 2018.8-dev (-:
# 
# Executable:   /data/users/jhub/projects/pore-formation/build-gromacs-poreExpansion/bin/gmx
# Data prefix:  /data/users/jhub/projects/pore-formation/build-gromacs-poreExpansion
# Working dir:  /data/users/jhub/projects/fusion/flat-membranes/scan-mixtures_Martini2.2/POPC_DOPC_60_40/nWPerA6/umbrella/run-umb_nWPerA6_N19_d0.1_xi0-1_19xt200ns_k3000_T310_xiSet_Rcyl1.2_dt0.02_md
# Command line:
#   gmx wham -nice 0 -it -if -bins 200 -b 50000 -min 0.004987 -max 0.994859 -o prof.b50 -hist histo.b50 -nBootstrap 50 -bsres bsResult.b50 -zprof0 0.184059
# gmx wham is part of G R O M A C S:
#
# GROwing Monsters And Cloning Shrimps
#
@    title "Umbrella potential"
@    xaxis  label "\xx\f{} (nm)"
@    yaxis  label "E (kJ mol\S-1\N)"
@TYPE xy
  0.007462    3.996777
  0.012411    3.549049
  0.017360    5.332869
  0.022310    4.725056
  0.027259    4.974909
  0.032208    5.677846
  0.037158    5.636246
  0.042107    5.252494
  0.047057    5.538572
  0.052006    4.440708
  0.056955    4.942485
  0.061905    5.222219
  0.066854    5.084476
  0.071803    5.281060
  0.076753    5.023824
  0.081702    4.769205
  0.086651    4.480695
  0.091601    3.292603
  0.096550    3.634882
  0.101500    3.109407
  0.106449    2.458120
  0.111398    2.935646
  0.116348    2.676502
  0.121297    2.477733
  0.126246    2.200406
  0.131196    1.299484
  0.136145    1.329464
  0.141094    0.762768
  0.146044    0.144432
  0.150993    0.576752
  0.155943    0.035277
  0.160892    0.512132
  0.165841    0.484437
  0.170791    0.192769
  0.175740    0.288458
  0.180689   -0.124856
  0.185639   -0.323546
  0.190588   -0.041737
  0.195537   -0.658016
  0.200487    0.138062
  0.205436    0.098973
  0.210385    0.104536
  0.215335    0.518127
  0.220284    0.468442
  0.225234    0.517926
  0.230183    0.669716
  0.235132    0.271808
  0.240082    0.939550
  0.245031    0.865948
  0.249980    0.965343
  0.254930    1.603600
  0.259879    1.640806
  0.264828    2.072746
  0.269778    2.338691
  0.274727    2.199590
  0.279676    2.729557
  0.284626    2.712139
  0.289575    2.925293
  0.294525    3.502312
  0.299474    3.530069
  0.304423    4.315054
  0.309373    4.561307
  0.314322    4.774643
  0.319271    5.340099
  0.324221    5.454038
  0.329170    5.668314
  0.334119    6.199625
  0.339069    6.229024
  0.344018    7.057840
  0.348967    7.461214
  0.353917    7.762046
  0.358866    8.492069
  0.363816    8.728435
  0.368765    9.226335
  0.373714    9.634535
  0.378664    9.746994
  0.383613   10.615284
  0.388562   10.896594
  0.393512   11.370654
  0.398461   12.270574
  0.403411   12.610964
  0.408360   13.295494
  0.413309   13.769244
  0.418259   14.018664
  0.423208   14.772164
  0.428157   15.189024
  0.433107   15.760664
  0.438056   16.518774
  0.443005   17.007974
  0.447955   17.904224
  0.452904   18.540704
  0.457853   19.092624
  0.462803   19.901694
  0.467752   20.358094
  0.472701   21.005954
  0.477651   21.776804
  0.482600   22.299154
  0.487550   23.170024
  0.492499   23.845674
  0.497448   24.574854
  0.502398   25.392344
  0.507347   25.965894
  0.512296   26.594534
  0.517246   27.267494
  0.522195   27.717024
  0.527145   28.581184
  0.532094   29.200824
  0.537043   29.691134
  0.541992   30.573624
  0.546942   30.843854
  0.551891   31.276724
  0.556841   31.900834
  0.561790   31.926584
  0.566739   32.551964
  0.571689   32.880064
  0.576638   32.964314
  0.581587   33.618044
  0.586537   33.694124
  0.591486   33.946504
  0.596436   34.334984
  0.601385   34.284594
  0.606334   34.716944
  0.611284   34.853364
  0.616233   34.877594
  0.621182   35.425274
  0.626132   35.288514
  0.631081   35.659224
  0.636030   35.826984
  0.640980   35.736154
  0.645929   36.096044
  0.650879   36.025174
  0.655828   36.040684
  0.660777   36.343194
  0.665726   36.219114
  0.670676   36.370814
  0.675625   36.492834
  0.680575   36.342834
  0.685524   36.558774
  0.690473   36.455404
  0.695423   36.371114
  0.700372   36.536164
  0.705321   36.394334
  0.710271   36.453044
  0.715220   36.423494
  0.720170   36.197914
  0.725119   36.422154
  0.730068   36.233494
  0.735018   36.049454
  0.739967   36.062944
  0.744916   35.938524
  0.749866   35.869454
  0.754815   35.782024
  0.759764   35.554794
  0.764714   35.619964
  0.769663   35.412134
  0.774613   35.238034
  0.779562   35.199954
  0.784511   34.951654
  0.789461   34.772164
  0.794410   34.595744
  0.799359   34.407034
  0.804309   34.254104
  0.809258   33.942064
  0.814207   33.700934
  0.819157   33.539144
  0.824106   33.215964
  0.829055   33.020944
  0.834005   32.827924
  0.838954   32.598484
  0.843904   32.417554
  0.848853   32.242654
  0.853802   31.971774
  0.858752   31.836784
  0.863701   31.565574
  0.868650   31.437644
  0.873600   31.216484
  0.878549   30.912734
  0.883498   30.964774
  0.888448   30.638904
  0.893397   30.585754
  0.898347   30.475524
  0.903296   30.234734
  0.908245   30.108364
  0.913195   29.964304
  0.918144   29.639764
  0.923093   29.640344
  0.928043   29.343574
  0.932992   29.207274
  0.937941   29.351254
  0.942891   28.986164
  0.947840   29.271884
  0.952789   29.266044
  0.957739   29.159674
  0.962688   29.067674
  0.967638   28.676894
  0.972587   28.654694
  0.977536   28.535974
  0.982486   28.011304
  0.987435   28.828124
  0.992384   28.653224
