# Supplementary material for: Free energies of membrane stalk formation from a lipidomics perspective
Source: Nat Commun. 2021 Nov 15;12:6594. doi: 10.1038/s41467-021-26924-2 (PMC8593120; doi:10.1038/s41467-021-26924-2)
Supplement: Supplementary file 4 — Source Data [file 41467_2021_26924_MOESM4_ESM.zip › SI_data/Fig5/pmfs_binary_mixtures/POPC_PODG_95_5/prof.b50.xvg]

# This file was created Sat Nov 28 11:19:59 2020
# Created by:
#                     :-) GROMACS - gmx wham, 2018.8-dev (-:
# 
# Executable:   /data/users/jhub/projects/pore-formation/build-gromacs-poreExpansion/bin/gmx
# Data prefix:  /data/users/jhub/projects/pore-formation/build-gromacs-poreExpansion
# Working dir:  /data/users/jhub/projects/fusion/flat-membranes/scan-mixtures_Martini2.2/POPC_PODG_95_5/nWPerA6/umbrella/run-umb_nWPerA6_N20_d0.1_xi0-1_19xt200ns_k3000_T310_xiSet_Rcyl1.2_dt0.02_md
# Command line:
#   gmx wham -nice 0 -it -if -bins 200 -b 50000 -min 0.006962 -max 0.994919 -o prof.b50 -hist histo.b50 -nBootstrap 50 -bsres bsResult.b50 -zprof0 0.235334
# gmx wham is part of G R O M A C S:
#
# Great Red Oystrich Makes All Chemists Sane
#
@    title "Umbrella potential"
@    xaxis  label "\xx\f{} (nm)"
@    yaxis  label "E (kJ mol\S-1\N)"
@TYPE xy
  0.009432   12.610375
  0.014372   11.906825
  0.019311   13.139375
  0.024251   12.447405
  0.029191   14.672285
  0.034131   13.179045
  0.039071   12.439635
  0.044010   12.671465
  0.048950   11.931945
  0.053890   12.138955
  0.058830   11.809095
  0.063770   11.732035
  0.068709   11.752355
  0.073649   11.416115
  0.078589   11.321835
  0.083529   10.711045
  0.088468    9.741565
  0.093408    9.535955
  0.098348    8.638306
  0.103288    8.464654
  0.108228    8.170218
  0.113167    7.854657
  0.118107    7.414947
  0.123047    6.705129
  0.127987    6.230842
  0.132927    5.593014
  0.137866    4.430078
  0.142806    4.384996
  0.147746    3.518140
  0.152686    3.451577
  0.157625    3.161674
  0.162565    2.725822
  0.167505    2.338208
  0.172445    1.737677
  0.177385    1.450470
  0.182324    1.076736
  0.187264    0.355951
  0.192204    0.617180
  0.197144    0.247465
  0.202083    0.450286
  0.207023    0.457139
  0.211963    0.204273
  0.216903    0.154245
  0.221843   -0.146423
  0.226782   -0.167858
  0.231722   -0.167890
  0.236662   -0.474915
  0.241602    0.045641
  0.246542    0.028665
  0.251481    0.259693
  0.256421    0.468846
  0.261361    0.383518
  0.266301    0.630812
  0.271240    0.466351
  0.276180    0.563643
  0.281120    0.856552
  0.286060    0.817151
  0.291000    1.434907
  0.295939    1.519686
  0.300879    1.870092
  0.305819    2.070131
  0.310759    2.043623
  0.315699    2.433513
  0.320638    2.397794
  0.325578    2.683548
  0.330518    3.126150
  0.335458    3.188896
  0.340398    3.925302
  0.345337    4.023670
  0.350277    4.354064
  0.355217    4.715207
  0.360157    4.729615
  0.365096    5.297454
  0.370036    5.410739
  0.374976    5.846157
  0.379916    6.336798
  0.384856    6.616694
  0.389795    7.387937
  0.394735    7.665224
  0.399675    8.025703
  0.404615    8.489943
  0.409554    8.663968
  0.414494    9.381378
  0.419434    9.676115
  0.424374   10.264495
  0.429314   10.963405
  0.434253   11.392515
  0.439193   12.132855
  0.444133   12.517485
  0.449073   12.938265
  0.454012   13.471075
  0.458952   13.786415
  0.463892   14.621295
  0.468832   15.071725
  0.473772   15.690925
  0.478712   16.429735
  0.483651   16.829095
  0.488591   17.481925
  0.493531   18.009595
  0.498471   18.529745
  0.503410   19.329905
  0.508350   19.744645
  0.513290   20.568475
  0.518230   21.164135
  0.523169   21.776635
  0.528109   22.441595
  0.533049   22.909395
  0.537989   23.499255
  0.542929   24.000915
  0.547868   24.371675
  0.552808   25.249445
  0.557748   25.558115
  0.562688   26.254475
  0.567628   26.780355
  0.572567   27.053515
  0.577507   27.709655
  0.582447   27.898925
  0.587387   28.244795
  0.592326   28.686115
  0.597266   28.785095
  0.602206   29.378195
  0.607146   29.505875
  0.612086   29.731675
  0.617025   30.030265
  0.621965   29.879775
  0.626905   30.360195
  0.631845   30.281385
  0.636785   30.363785
  0.641724   30.583625
  0.646664   30.455685
  0.651604   30.843105
  0.656544   30.686425
  0.661484   30.648795
  0.666423   30.852765
  0.671363   30.696375
  0.676303   30.870975
  0.681243   30.767495
  0.686182   30.635715
  0.691122   30.762455
  0.696062   30.551265
  0.701002   30.601835
  0.705942   30.510005
  0.710881   30.395225
  0.715821   30.442545
  0.720761   30.164925
  0.725701   30.094665
  0.730641   29.939295
  0.735580   29.676725
  0.740520   29.502755
  0.745460   29.163765
  0.750400   28.876535
  0.755339   28.570915
  0.760279   28.094325
  0.765219   27.629825
  0.770159   27.076325
  0.775099   26.658875
  0.780038   26.174535
  0.784978   25.522495
  0.789918   25.079455
  0.794858   24.516715
  0.799798   24.077575
  0.804737   23.619235
  0.809677   23.096395
  0.814617   22.710695
  0.819557   22.188545
  0.824496   21.716905
  0.829436   21.291055
  0.834376   20.763825
  0.839316   20.498425
  0.844256   19.997345
  0.849195   19.512685
  0.854135   19.158175
  0.859075   18.601675
  0.864015   18.119375
  0.868954   17.500845
  0.873894   16.894105
  0.878834   16.444825
  0.883774   15.649805
  0.888714   15.241335
  0.893653   14.659825
  0.898593   13.939255
  0.903533   13.744975
  0.908473   13.315975
  0.913412   12.800955
  0.918352   12.304275
  0.923292   11.755795
  0.928232   11.334755
  0.933172   10.630535
  0.938111   10.212585
  0.943051    9.672345
  0.947991    8.955225
  0.952931    9.393272
  0.957871    9.102447
  0.962810    8.776627
  0.967750    8.321087
  0.972690    7.732316
  0.977630    7.421171
  0.982569    6.590894
  0.987509    6.438153
  0.992449    6.020311
