# Supplementary material for: Free energies of membrane stalk formation from a lipidomics perspective
Source: Nat Commun. 2021 Nov 15;12:6594. doi: 10.1038/s41467-021-26924-2 (PMC8593120; doi:10.1038/s41467-021-26924-2)
Supplement: Supplementary file 4 — Source Data [file 41467_2021_26924_MOESM4_ESM.zip › SI_data/Fig5/pmfs_binary_mixtures/POPC_DPCE_85_15/prof.b50.xvg]

# This file was created Tue Aug 18 17:59:18 2020
# Created by:
#                     :-) GROMACS - gmx wham, 2018.8-dev (-:
# 
# Executable:   /data/users/jhub/projects/pore-formation/build-gromacs-poreExpansion/bin/gmx
# Data prefix:  /data/users/jhub/projects/pore-formation/build-gromacs-poreExpansion
# Working dir:  /data/users/jhub/projects/fusion/flat-membranes/scan-mixtures_Martini2.2/POPC_DPCE_85_15/nWPerA6/umbrella/run-umb_nWPerA6_N18_d0.1_xi0-1_19xt200ns_k3000_T310_xiSet_Rcyl1.2_dt0.018_md
# Command line:
#   gmx wham -nice 0 -it -if -bins 200 -b 50000 -min 0.004987 -max 0.994911 -o prof.b50 -hist histo.b50 -nBootstrap 50 -bsres bsResult.b50 -zprof0 0.194018
# gmx wham is part of G R O M A C S:
#
# GROup of MAchos and Cynical Suckers
#
@    title "Umbrella potential"
@    xaxis  label "\xx\f{} (nm)"
@    yaxis  label "E (kJ mol\S-1\N)"
@TYPE xy
  0.007462    1.253408
  0.012411    1.989162
  0.017361    2.892465
  0.022311    3.488947
  0.027260    3.749527
  0.032210    3.967096
  0.037160    4.280807
  0.042109    3.070856
  0.047059    4.144374
  0.052008    3.493065
  0.056958    2.666563
  0.061908    3.499096
  0.066857    3.648491
  0.071807    3.698101
  0.076756    3.678796
  0.081706    3.176912
  0.086656    3.156062
  0.091605    2.970533
  0.096555    1.463109
  0.101505    2.134121
  0.106454    1.823402
  0.111404    1.059125
  0.116353    1.633985
  0.121303    1.529365
  0.126253    1.152828
  0.131202    1.051409
  0.136152    0.422032
  0.141102    0.080669
  0.146051    0.182777
  0.151001   -0.942870
  0.155950   -0.095066
  0.160900   -0.135800
  0.165850   -0.573978
  0.170799    0.010830
  0.175749    0.010652
  0.180699   -0.287349
  0.185648   -0.132594
  0.190598   -0.457335
  0.195547   -0.745264
  0.200497   -0.250495
  0.205447   -0.835911
  0.210396   -0.132791
  0.215346    0.080046
  0.220296    0.001969
  0.225245    0.544766
  0.230195    0.584819
  0.235144    0.369447
  0.240094    0.772523
  0.245044    0.695120
  0.249993    0.568662
  0.254943    1.194149
  0.259892    1.100883
  0.264842    1.581245
  0.269792    2.080211
  0.274741    2.091727
  0.279691    2.579664
  0.284641    2.782177
  0.289590    2.619185
  0.294540    3.223737
  0.299489    3.227108
  0.304439    3.198712
  0.309389    3.896347
  0.314338    4.023640
  0.319288    4.283683
  0.324238    4.851712
  0.329187    4.872247
  0.334137    5.150518
  0.339086    5.438067
  0.344036    5.252368
  0.348986    5.831966
  0.353935    6.060293
  0.358885    6.098930
  0.363835    7.003167
  0.368784    7.296638
  0.373734    7.705421
  0.378683    8.449270
  0.383633    8.629462
  0.388583    9.081438
  0.393532    9.580376
  0.398482    9.760746
  0.403431   10.342426
  0.408381   10.900526
  0.413331   11.096466
  0.418280   12.017756
  0.423230   12.392586
  0.428179   12.706116
  0.433129   13.451336
  0.438079   13.749456
  0.443028   14.013446
  0.447978   14.721036
  0.452928   14.970296
  0.457877   15.603266
  0.462827   16.258366
  0.467776   16.636416
  0.472726   17.422696
  0.477676   17.915886
  0.482625   18.188686
  0.487575   18.872536
  0.492525   19.258066
  0.497474   19.502666
  0.502424   20.282896
  0.507373   20.616356
  0.512323   21.035786
  0.517273   21.664426
  0.522222   21.875646
  0.527172   22.122526
  0.532122   22.626086
  0.537071   22.572036
  0.542021   22.927876
  0.546970   23.252936
  0.551920   23.115966
  0.556870   23.719426
  0.561819   23.688806
  0.566769   23.517926
  0.571719   24.035946
  0.576668   23.902086
  0.581618   23.733426
  0.586567   24.011846
  0.591517   23.768226
  0.596467   23.574166
  0.601416   23.650236
  0.606366   23.311626
  0.611316   23.282966
  0.616265   23.194136
  0.621215   22.683056
  0.626164   22.687816
  0.631114   22.395736
  0.636064   21.891396
  0.641013   21.873966
  0.645963   21.579306
  0.650912   21.116696
  0.655862   20.993426
  0.660812   20.672626
  0.665761   20.276176
  0.670711   20.077966
  0.675660   19.706856
  0.680610   19.320996
  0.685560   19.038306
  0.690509   18.596266
  0.695459   18.286086
  0.700409   17.920936
  0.705358   17.369706
  0.710308   17.110626
  0.715257   16.700466
  0.720207   16.153106
  0.725157   15.919136
  0.730106   15.389226
  0.735056   14.910516
  0.740006   14.583856
  0.744955   14.018066
  0.749905   13.594816
  0.754854   13.121316
  0.759804   12.606756
  0.764754   12.194196
  0.769703   11.755426
  0.774653   11.160156
  0.779602   10.863586
  0.784552   10.408716
  0.789502    9.865926
  0.794451    9.456356
  0.799401    8.910753
  0.804351    8.353471
  0.809300    7.948895
  0.814250    7.362043
  0.819199    6.741570
  0.824149    6.377873
  0.829099    5.745291
  0.834048    5.263294
  0.838998    4.844859
  0.843948    4.309129
  0.848897    3.835380
  0.853847    3.232726
  0.858796    2.601029
  0.863746    2.191472
  0.868696    1.476661
  0.873645    0.768066
  0.878595    0.385562
  0.883545   -0.311751
  0.888494   -0.940187
  0.893444   -1.053556
  0.898393   -1.625479
  0.903343   -2.017338
  0.908293   -2.537925
  0.913242   -3.178805
  0.918192   -3.590298
  0.923141   -4.272177
  0.928091   -4.995701
  0.933041   -5.208961
  0.937990   -5.894634
  0.942940   -6.570510
  0.947890   -6.083245
  0.952839   -6.312744
  0.957789   -6.584290
  0.962739   -6.977407
  0.967688   -7.448406
  0.972638   -7.694978
  0.977587   -8.153362
  0.982537   -9.087047
  0.987487   -8.880280
  0.992436   -9.718332
