# Supplementary material for: Free energies of membrane stalk formation from a lipidomics perspective
Source: Nat Commun. 2021 Nov 15;12:6594. doi: 10.1038/s41467-021-26924-2 (PMC8593120; doi:10.1038/s41467-021-26924-2)
Supplement: Supplementary file 4 — Source Data [file 41467_2021_26924_MOESM4_ESM.zip › SI_data/Fig5/pmfs_binary_mixtures/POPC_DOPC_80_20/prof.b50.xvg]

# This file was created Mon Feb 15 08:38:05 2021
# Created by:
#                     :-) GROMACS - gmx wham, 2018.8-dev (-:
# 
# Executable:   /data/users/jhub/projects/pore-formation/build-gromacs-poreExpansion/bin/gmx
# Data prefix:  /data/users/jhub/projects/pore-formation/build-gromacs-poreExpansion
# Working dir:  /data/users/jhub/projects/fusion/flat-membranes/scan-mixtures_Martini2.2/POPC_DOPC_80_20/nWPerA6/umbrella/run-umb_nWPerA6_N20_d0.1_xi0-1_19xt200ns_k3000_T310_xiSet_Rcyl1.2_dt0.02_md
# Command line:
#   gmx wham -nice 0 -it -if -bins 200 -b 50000 -min 0.006421 -max 0.994894 -o prof.b50 -hist histo.b50 -nBootstrap 50 -bsres bsResult.b50 -zprof0 0.224978
# gmx wham is part of G R O M A C S:
#
# GROtesk MACabre and Sinister
#
@    title "Umbrella potential"
@    xaxis  label "\xx\f{} (nm)"
@    yaxis  label "E (kJ mol\S-1\N)"
@TYPE xy
  0.008892   10.317673
  0.013835    8.357155
  0.018777   10.151243
  0.023719   11.120923
  0.028662   10.143783
  0.033604   10.783573
  0.038546   10.612353
  0.043489   10.133853
  0.048431    8.924494
  0.053373    9.006258
  0.058316    8.731464
  0.063258    8.716485
  0.068201    8.758805
  0.073143    8.625447
  0.078085    8.300765
  0.083028    8.162348
  0.087970    7.075405
  0.092912    7.131708
  0.097855    5.962565
  0.102797    5.924493
  0.107740    5.757636
  0.112682    5.433071
  0.117624    5.076276
  0.122567    4.433291
  0.127509    3.956441
  0.132451    3.446771
  0.137394    2.287218
  0.142336    2.456329
  0.147278    1.707376
  0.152221    1.693546
  0.157163    1.592310
  0.162106    1.241787
  0.167048    0.953096
  0.171990    0.477542
  0.176933    0.113949
  0.181875    0.050472
  0.186817   -0.643155
  0.191760   -0.171724
  0.196702   -0.466872
  0.201644   -0.146499
  0.206587   -0.166812
  0.211529   -0.262169
  0.216472   -0.197703
  0.221414   -0.491801
  0.226356   -0.487817
  0.231299   -0.254406
  0.236241   -0.527381
  0.241183    0.162410
  0.246126    0.162858
  0.251068    0.523756
  0.256010    0.727700
  0.260953    0.612016
  0.265895    0.935454
  0.270838    0.792980
  0.275780    1.026999
  0.280722    1.433798
  0.285665    1.390109
  0.290607    2.112071
  0.295549    2.222485
  0.300492    2.566843
  0.305434    2.812794
  0.310376    2.796660
  0.315319    3.306065
  0.320261    3.362813
  0.325203    3.648632
  0.330146    4.211241
  0.335088    4.274917
  0.340031    5.086617
  0.344973    5.394789
  0.349915    5.728399
  0.354858    6.054183
  0.359800    6.167047
  0.364743    6.828719
  0.369685    6.985927
  0.374627    7.481230
  0.379570    8.166869
  0.384512    8.453899
  0.389454    9.206588
  0.394397    9.603223
  0.399339    9.951773
  0.404281   10.526183
  0.409224   10.735243
  0.414166   11.531793
  0.419108   11.965223
  0.424051   12.552153
  0.428993   13.286663
  0.433936   13.748793
  0.438878   14.527473
  0.443820   15.082623
  0.448763   15.547043
  0.453705   16.279853
  0.458647   16.706653
  0.463590   17.601053
  0.468532   18.214743
  0.473475   18.937873
  0.478417   19.799513
  0.483359   20.245453
  0.488302   21.020983
  0.493244   21.640133
  0.498186   22.264083
  0.503129   22.995013
  0.508071   23.495163
  0.513013   24.453003
  0.517956   25.093223
  0.522898   25.778273
  0.527841   26.537723
  0.532783   27.038433
  0.537725   27.767173
  0.542668   28.485203
  0.547610   28.947643
  0.552552   29.812793
  0.557495   30.420593
  0.562437   31.183603
  0.567379   31.781343
  0.572322   32.047393
  0.577264   32.796963
  0.582206   33.117383
  0.587149   33.580643
  0.592091   34.091783
  0.597034   34.291503
  0.601976   35.036203
  0.606918   35.187913
  0.611861   35.486493
  0.616803   35.852053
  0.621745   35.871263
  0.626688   36.406633
  0.631630   36.428933
  0.636572   36.642553
  0.641515   37.007623
  0.646457   36.894953
  0.651400   37.392393
  0.656342   37.379453
  0.661284   37.427433
  0.666227   37.740943
  0.671169   37.649683
  0.676111   37.984363
  0.681054   37.968513
  0.685996   38.045513
  0.690939   38.238073
  0.695881   38.088943
  0.700823   38.387033
  0.705766   38.307663
  0.710708   38.273863
  0.715650   38.380353
  0.720593   38.249663
  0.725535   38.327253
  0.730478   38.242193
  0.735420   38.104843
  0.740362   38.093623
  0.745305   37.920043
  0.750247   37.849893
  0.755189   37.729873
  0.760132   37.497593
  0.765074   37.510763
  0.770016   37.267063
  0.774959   37.208343
  0.779901   37.000443
  0.784844   36.760383
  0.789786   36.700403
  0.794728   36.434933
  0.799671   36.369573
  0.804613   36.137423
  0.809555   35.918863
  0.814498   35.908273
  0.819440   35.623083
  0.824382   35.451003
  0.829325   35.290773
  0.834267   34.984223
  0.839210   34.932193
  0.844152   34.677513
  0.849094   34.458393
  0.854037   34.282733
  0.858979   33.951293
  0.863921   33.769683
  0.868864   33.486513
  0.873806   33.271513
  0.878748   33.113053
  0.883691   32.835313
  0.888633   32.786753
  0.893575   32.629483
  0.898518   32.551193
  0.903460   32.496153
  0.908403   32.422693
  0.913345   32.410283
  0.918287   32.265903
  0.923230   32.070533
  0.928172   32.079543
  0.933114   31.802403
  0.938057   31.967573
  0.942999   31.771023
  0.947941   31.694023
  0.952884   32.033963
  0.957826   31.853133
  0.962769   31.722523
  0.967711   31.473633
  0.972653   31.290643
  0.977596   31.349393
  0.982538   30.874153
  0.987480   31.510523
  0.992423   31.514493
