# Supplementary material for: Free energies of membrane stalk formation from a lipidomics perspective
Source: Nat Commun. 2021 Nov 15;12:6594. doi: 10.1038/s41467-021-26924-2 (PMC8593120; doi:10.1038/s41467-021-26924-2)
Supplement: Supplementary file 4 — Source Data [file 41467_2021_26924_MOESM4_ESM.zip › SI_data/Fig5/pmfs_binary_mixtures/POPC_PODG_90_10/prof.b50.xvg]

# This file was created Sat Nov 28 11:45:48 2020
# Created by:
#                     :-) GROMACS - gmx wham, 2018.8-dev (-:
# 
# Executable:   /data/users/jhub/projects/pore-formation/build-gromacs-poreExpansion/bin/gmx
# Data prefix:  /data/users/jhub/projects/pore-formation/build-gromacs-poreExpansion
# Working dir:  /data/users/jhub/projects/fusion/flat-membranes/scan-mixtures_Martini2.2/POPC_PODG_90_10/nWPerA6/umbrella/run-umb_nWPerA6_N18_d0.1_xi0-1_19xt200ns_k3000_T310_xiSet_Rcyl1.2_dt0.02_md
# Command line:
#   gmx wham -nice 0 -it -if -bins 200 -b 50000 -min 0.004987 -max 0.994952 -o prof.b50 -hist histo.b50 -nBootstrap 50 -bsres bsResult.b50 -zprof0 0.194026
# gmx wham is part of G R O M A C S:
#
# GRoups of Organic Molecules in ACtion for Science
#
@    title "Umbrella potential"
@    xaxis  label "\xx\f{} (nm)"
@    yaxis  label "E (kJ mol\S-1\N)"
@TYPE xy
  0.007462    2.189715
  0.012412    2.590687
  0.017362    3.553000
  0.022311    3.892941
  0.027261    4.423391
  0.032211    5.490669
  0.037161    4.997977
  0.042111    3.857560
  0.047061    4.960260
  0.052010    4.681612
  0.056960    3.812938
  0.061910    4.688842
  0.066860    4.819913
  0.071810    4.756490
  0.076759    4.822328
  0.081709    4.274014
  0.086659    4.288398
  0.091609    4.140586
  0.096559    2.734306
  0.101509    3.232740
  0.106458    2.926945
  0.111408    2.082360
  0.116358    2.698110
  0.121308    2.537135
  0.126258    2.142766
  0.131208    1.994868
  0.136157    1.368704
  0.141107    0.969498
  0.146057    1.016606
  0.151007   -0.147507
  0.155957    0.595793
  0.160907    0.459738
  0.165856   -0.031836
  0.170806    0.558779
  0.175756    0.469635
  0.180706    0.184708
  0.185656    0.273755
  0.190605   -0.080194
  0.195555   -0.379549
  0.200505    0.017569
  0.205455   -0.599714
  0.210405    0.020226
  0.215355    0.188914
  0.220304    0.018817
  0.225254    0.540175
  0.230204    0.570724
  0.235154    0.343280
  0.240104    0.691042
  0.245054    0.597084
  0.250003    0.322776
  0.254953    0.986910
  0.259903    0.741031
  0.264853    1.090365
  0.269803    1.667257
  0.274753    1.597640
  0.279702    2.075534
  0.284652    2.267163
  0.289602    2.120910
  0.294552    2.647126
  0.299502    2.725735
  0.304451    2.636825
  0.309401    3.403564
  0.314351    3.387059
  0.319301    3.789550
  0.324251    4.351079
  0.329201    4.521019
  0.334150    4.930685
  0.339100    5.204386
  0.344050    5.188217
  0.349000    5.735908
  0.353950    5.972515
  0.358899    6.046889
  0.363849    6.866122
  0.368799    7.127837
  0.373749    7.475257
  0.378699    8.115827
  0.383649    8.344443
  0.388598    8.770691
  0.393548    9.186084
  0.398498    9.398198
  0.403448    9.989701
  0.408398   10.463131
  0.413348   10.801091
  0.418297   11.651851
  0.423247   12.035591
  0.428197   12.498301
  0.433147   13.221941
  0.438097   13.588081
  0.443047   13.943171
  0.447996   14.619391
  0.452946   14.925061
  0.457896   15.438351
  0.462846   16.115861
  0.467796   16.483601
  0.472745   17.267211
  0.477695   17.719151
  0.482645   18.176681
  0.487595   18.788711
  0.492545   19.233271
  0.497495   19.559961
  0.502444   20.366011
  0.507394   20.726521
  0.512344   21.146711
  0.517294   21.875381
  0.522244   22.253051
  0.527193   22.627881
  0.532143   23.205001
  0.537093   23.301661
  0.542043   23.824441
  0.546993   24.073061
  0.551943   24.082341
  0.556893   24.748061
  0.561842   24.838961
  0.566792   24.747741
  0.571742   25.201861
  0.576692   25.034541
  0.581642   24.902251
  0.586592   25.245641
  0.591541   24.966351
  0.596491   24.850151
  0.601441   25.035541
  0.606391   24.731701
  0.611341   24.745781
  0.616290   24.782601
  0.621240   24.402521
  0.626190   24.481111
  0.631140   24.273741
  0.636090   23.949151
  0.641039   23.997921
  0.645989   23.766731
  0.650939   23.427751
  0.655889   23.482281
  0.660839   23.190501
  0.665789   22.901531
  0.670739   22.787781
  0.675688   22.443761
  0.680638   22.242901
  0.685588   22.011251
  0.690538   21.548661
  0.695488   21.372561
  0.700437   21.076091
  0.705387   20.509021
  0.710337   20.222311
  0.715287   19.871931
  0.720237   19.306891
  0.725187   18.947961
  0.730136   18.546191
  0.735086   17.879191
  0.740036   17.523161
  0.744986   16.938821
  0.749936   16.329751
  0.754885   15.715431
  0.759835   14.967911
  0.764785   14.228921
  0.769735   13.566691
  0.774685   12.628761
  0.779635   11.834401
  0.784585   11.146581
  0.789534   10.334211
  0.794484    9.573019
  0.799434    8.754782
  0.804384    7.830354
  0.809334    7.056967
  0.814283    6.233972
  0.819233    5.197097
  0.824183    4.504617
  0.829133    3.424402
  0.834083    2.488256
  0.839032    1.879324
  0.843982    1.197457
  0.848932    0.480664
  0.853882   -0.261136
  0.858832   -1.041317
  0.863782   -1.743622
  0.868731   -2.584084
  0.873681   -3.503819
  0.878631   -4.184486
  0.883581   -5.149251
  0.888531   -6.195022
  0.893481   -6.562640
  0.898430   -7.165043
  0.903380   -7.770850
  0.908330   -8.401391
  0.913280   -9.070710
  0.918230   -9.709863
  0.923180  -10.464319
  0.928129  -11.425289
  0.933079  -12.044339
  0.938029  -12.986759
  0.942979  -14.290709
  0.947929  -14.031159
  0.952878  -14.320859
  0.957828  -14.770009
  0.962778  -15.133839
  0.967728  -15.613179
  0.972678  -16.121809
  0.977628  -16.754289
  0.982577  -17.852289
  0.987527  -18.228709
  0.992477  -19.313489
