# Supplementary material for: Free energies of membrane stalk formation from a lipidomics perspective
Source: Nat Commun. 2021 Nov 15;12:6594. doi: 10.1038/s41467-021-26924-2 (PMC8593120; doi:10.1038/s41467-021-26924-2)
Supplement: Supplementary file 4 — Source Data [file 41467_2021_26924_MOESM4_ESM.zip › SI_data/Fig5/pmfs_binary_mixtures/POPC_POPE_80_20/prof.b50.xvg]

# This file was created Wed Aug 19 08:05:04 2020
# Created by:
#                     :-) GROMACS - gmx wham, 2018.8-dev (-:
# 
# Executable:   /data/users/jhub/projects/pore-formation/build-gromacs-poreExpansion/bin/gmx
# Data prefix:  /data/users/jhub/projects/pore-formation/build-gromacs-poreExpansion
# Working dir:  /data/users/jhub/projects/fusion/flat-membranes/scan-mixtures_Martini2.2/POPC_POPE_80_20/nWPerA6/umbrella/run-umb_nWPerA6_N20_d0.1_xi0-1_19xt200ns_k3000_T310_xiSet_Rcyl1.2_dt0.018_md
# Command line:
#   gmx wham -nice 0 -it -if -bins 200 -b 50000 -min 0.004987 -max 0.994907 -o prof.b50 -hist histo.b50 -nBootstrap 50 -bsres bsResult.b50 -zprof0 0.184068
# gmx wham is part of G R O M A C S:
#
# GRoups of Organic Molecules in ACtion for Science
#
@    title "Umbrella potential"
@    xaxis  label "\xx\f{} (nm)"
@    yaxis  label "E (kJ mol\S-1\N)"
@TYPE xy
  0.007462    8.503941
  0.012411    9.128687
  0.017361    8.835293
  0.022311    8.663154
  0.027260    9.115825
  0.032210    9.305442
  0.037159    8.979760
  0.042109    9.119102
  0.047059    8.450014
  0.052008    7.502779
  0.056958    7.813093
  0.061907    8.001953
  0.066857    7.983470
  0.071807    7.728978
  0.076756    7.492776
  0.081706    7.291754
  0.086655    6.144562
  0.091605    6.044568
  0.096555    5.448378
  0.101504    4.757890
  0.106454    4.986479
  0.111403    4.705425
  0.116353    4.380861
  0.121303    3.950113
  0.126252    3.223243
  0.131202    2.995234
  0.136151    1.782413
  0.141101    1.967359
  0.146051    1.490112
  0.151000    1.097260
  0.155950    1.280159
  0.160899    1.011282
  0.165849    0.804295
  0.170799    0.491010
  0.175748   -0.082214
  0.180698   -0.008343
  0.185647   -0.661307
  0.190597   -0.074710
  0.195547   -0.252413
  0.200496   -0.272268
  0.205446    0.055948
  0.210395   -0.119471
  0.215345    0.040073
  0.220295   -0.083741
  0.225244   -0.293707
  0.230194    0.120082
  0.235143   -0.166465
  0.240093    0.553294
  0.245043    0.708867
  0.249992    0.891235
  0.254942    1.301568
  0.259891    1.152815
  0.264841    1.467311
  0.269791    1.553963
  0.274740    1.579074
  0.279690    2.162640
  0.284639    2.129327
  0.289589    2.907379
  0.294539    3.084558
  0.299488    3.362955
  0.304438    3.821397
  0.309387    3.724618
  0.314337    4.273285
  0.319287    4.444510
  0.324236    4.589928
  0.329186    5.428555
  0.334135    5.472162
  0.339085    6.252283
  0.344035    6.563570
  0.348984    6.815122
  0.353934    7.350709
  0.358883    7.449017
  0.363833    8.040832
  0.368783    8.376168
  0.373732    8.716573
  0.378682    9.485223
  0.383631    9.732353
  0.388581   10.521173
  0.393531   10.948693
  0.398480   11.307633
  0.403430   11.922283
  0.408379   12.149073
  0.413329   12.852723
  0.418279   13.398713
  0.423228   13.920103
  0.428178   14.803403
  0.433127   15.229453
  0.438077   16.046753
  0.443027   16.556473
  0.447976   17.033213
  0.452926   17.815713
  0.457875   18.211473
  0.462825   19.093783
  0.467775   19.762723
  0.472724   20.445203
  0.477674   21.282043
  0.482623   21.830963
  0.487573   22.595143
  0.492523   23.170823
  0.497472   23.715943
  0.502422   24.574803
  0.507371   25.041613
  0.512321   25.867663
  0.517271   26.491633
  0.522220   27.037533
  0.527170   27.756583
  0.532119   28.291733
  0.537069   28.913113
  0.542019   29.567613
  0.546968   30.077173
  0.551918   30.971363
  0.556867   31.510913
  0.561817   32.151783
  0.566767   32.826093
  0.571716   33.167103
  0.576666   33.946453
  0.581615   34.280473
  0.586565   34.605783
  0.591515   35.160773
  0.596464   35.301833
  0.601414   35.995503
  0.606363   36.193133
  0.611313   36.435933
  0.616263   36.931143
  0.621212   36.980483
  0.626162   37.510313
  0.631111   37.665373
  0.636061   37.886623
  0.641011   38.251973
  0.645960   38.314413
  0.650910   38.750583
  0.655859   38.820003
  0.660809   38.868333
  0.665759   39.146053
  0.670708   39.115323
  0.675658   39.386843
  0.680607   39.427733
  0.685557   39.449873
  0.690507   39.676463
  0.695456   39.586313
  0.700406   39.742323
  0.705355   39.733193
  0.710305   39.666873
  0.715255   39.806393
  0.720204   39.720843
  0.725154   39.870673
  0.730103   39.813093
  0.735053   39.760073
  0.740003   39.885073
  0.744952   39.778833
  0.749902   39.868883
  0.754851   39.795603
  0.759801   39.714033
  0.764751   39.738353
  0.769700   39.634133
  0.774650   39.569623
  0.779599   39.510643
  0.784549   39.357273
  0.789499   39.251523
  0.794448   39.031053
  0.799398   38.971563
  0.804347   38.802293
  0.809297   38.587133
  0.814247   38.534963
  0.819196   38.305283
  0.824146   38.176243
  0.829095   38.014723
  0.834045   37.803413
  0.838995   37.805763
  0.843944   37.536293
  0.848894   37.412643
  0.853843   37.361623
  0.858793   37.203603
  0.863743   37.082103
  0.868692   36.931283
  0.873642   36.780423
  0.878591   36.700643
  0.883541   36.389623
  0.888491   36.429703
  0.893440   36.158903
  0.898390   35.976813
  0.903339   35.965693
  0.908289   35.565953
  0.913239   35.458873
  0.918188   35.173873
  0.923138   34.922463
  0.928087   34.773403
  0.933037   34.364863
  0.937987   34.400403
  0.942936   34.259713
  0.947886   34.091423
  0.952835   34.391833
  0.957785   34.202573
  0.962735   34.108113
  0.967684   33.852633
  0.972634   33.594923
  0.977583   33.631333
  0.982533   33.077133
  0.987483   33.616153
  0.992432   33.500023
