# Supplementary material for: Free energies of membrane stalk formation from a lipidomics perspective
Source: Nat Commun. 2021 Nov 15;12:6594. doi: 10.1038/s41467-021-26924-2 (PMC8593120; doi:10.1038/s41467-021-26924-2)
Supplement: Supplementary file 4 — Source Data [file 41467_2021_26924_MOESM4_ESM.zip › SI_data/Fig5/pmfs_binary_mixtures/POPC_DPSM_80_20/prof.b50.xvg]

# This file was created Mon Aug 31 12:30:06 2020
# Created by:
#                     :-) GROMACS - gmx wham, 2018.8-dev (-:
# 
# Executable:   /data/users/jhub/projects/pore-formation/build-gromacs-poreExpansion/bin/gmx
# Data prefix:  /data/users/jhub/projects/pore-formation/build-gromacs-poreExpansion
# Working dir:  /data/users/jhub/projects/fusion/flat-membranes/scan-mixtures_Martini2.2/POPC_DPSM_80_20/nWPerA6/umbrella/run-umb_nWPerA6_N21_d0.1_xi0-1_19xt200ns_k3000_T310_xiSet_Rcyl1.2_dt0.018_md
# Command line:
#   gmx wham -nice 0 -it -if -bins 200 -b 50000 -min 0.006677 -max 0.994802 -o prof.b50 -hist histo.b50 -nBootstrap 50 -bsres bsResult.b50 -zprof0 0.215226
# gmx wham is part of G R O M A C S:
#
# Good gRace! Old Maple Actually Chews Slate
#
@    title "Umbrella potential"
@    xaxis  label "\xx\f{} (nm)"
@    yaxis  label "E (kJ mol\S-1\N)"
@TYPE xy
  0.009147   12.963945
  0.014088   14.274105
  0.019029   11.784425
  0.023969   12.687205
  0.028910   13.127855
  0.033850   12.525245
  0.038791   12.184415
  0.043732   12.131345
  0.048672   10.980205
  0.053613   11.131215
  0.058554   10.936295
  0.063494   10.700045
  0.068435   10.624845
  0.073375   10.047625
  0.078316    9.910805
  0.083257    8.775862
  0.088197    8.597805
  0.093138    7.434412
  0.098079    7.285752
  0.103019    7.118598
  0.107960    6.659547
  0.112900    6.301342
  0.117841    5.612555
  0.122782    5.083633
  0.127722    4.341243
  0.132663    3.392815
  0.137604    3.209153
  0.142544    2.426426
  0.147485    2.554173
  0.152425    2.114994
  0.157366    1.780129
  0.162307    1.372425
  0.167247    0.720379
  0.172188    0.612012
  0.177129   -0.130715
  0.182069    0.220555
  0.187010   -0.059643
  0.191950    0.031390
  0.196891    0.148920
  0.201832   -0.069150
  0.206772   -0.022880
  0.211713   -0.326242
  0.216654   -0.043055
  0.221594   -0.074000
  0.226535   -0.077790
  0.231475    0.432806
  0.236416    0.477504
  0.241357    0.946850
  0.246297    1.017271
  0.251238    1.094400
  0.256179    1.386524
  0.261119    1.308902
  0.266060    1.897659
  0.271000    1.892939
  0.275941    2.609376
  0.280882    2.865575
  0.285822    3.145100
  0.290763    3.535202
  0.295704    3.565810
  0.300644    4.059162
  0.305585    4.107663
  0.310525    4.589018
  0.315466    5.084274
  0.320407    5.418431
  0.325347    6.097826
  0.330288    6.258501
  0.335229    6.829765
  0.340169    7.048393
  0.345110    7.320913
  0.350050    7.875628
  0.354991    8.147345
  0.359932    8.995454
  0.364872    9.411263
  0.369813   10.091295
  0.374754   10.596235
  0.379694   10.990475
  0.384635   11.538845
  0.389575   11.730035
  0.394516   12.650765
  0.399457   12.987675
  0.404397   13.702255
  0.409338   14.431065
  0.414279   14.890055
  0.419219   15.777875
  0.424160   16.155135
  0.429100   16.822385
  0.434041   17.381725
  0.438982   17.946845
  0.443922   18.871515
  0.448863   19.388645
  0.453804   20.441495
  0.458744   20.994625
  0.463685   21.801735
  0.468625   22.552215
  0.473566   23.057545
  0.478507   24.007335
  0.483447   24.515165
  0.488388   25.617825
  0.493329   26.354325
  0.498269   27.170275
  0.503210   28.061125
  0.508150   28.737285
  0.513091   29.615945
  0.518032   30.231745
  0.522972   31.156215
  0.527913   32.032645
  0.532854   32.886205
  0.537794   33.872415
  0.542735   34.560585
  0.547675   35.447785
  0.552616   36.219765
  0.557557   36.931505
  0.562497   37.826045
  0.567438   38.357825
  0.572379   39.448795
  0.577319   40.061625
  0.582260   40.789055
  0.587201   41.471325
  0.592141   41.993965
  0.597082   42.900825
  0.602022   43.254545
  0.606963   43.943825
  0.611904   44.478075
  0.616844   44.945425
  0.621785   45.562825
  0.626726   45.744045
  0.631666   46.284765
  0.636607   46.498555
  0.641547   46.754145
  0.646488   47.273235
  0.651429   47.314145
  0.656369   47.900695
  0.661310   48.012515
  0.666250   48.239405
  0.671191   48.539785
  0.676132   48.606915
  0.681072   49.005585
  0.686013   49.077225
  0.690954   49.396795
  0.695894   49.535345
  0.700835   49.614075
  0.705776   49.833135
  0.710716   49.841025
  0.715657   50.097645
  0.720597   50.007395
  0.725538   50.121625
  0.730479   50.237695
  0.735419   50.206075
  0.740360   50.370055
  0.745301   50.285255
  0.750241   50.413665
  0.755182   50.372215
  0.760122   50.342035
  0.765063   50.493755
  0.770004   50.368845
  0.774944   50.481525
  0.779885   50.440115
  0.784825   50.507685
  0.789766   50.526925
  0.794707   50.378135
  0.799647   50.436715
  0.804588   50.296505
  0.809529   50.323935
  0.814469   50.221625
  0.819410   50.179535
  0.824350   50.144665
  0.829291   50.099945
  0.834232   50.113465
  0.839172   50.093865
  0.844113   50.144975
  0.849054   50.150125
  0.853994   50.113855
  0.858935   50.218265
  0.863876   50.161315
  0.868816   50.210755
  0.873757   50.240365
  0.878697   50.210505
  0.883638   50.275575
  0.888579   50.230225
  0.893519   50.279245
  0.898460   50.229465
  0.903401   50.248685
  0.908341   50.215855
  0.913282   50.181305
  0.918222   50.281245
  0.923163   50.164085
  0.928104   50.349775
  0.933044   50.411805
  0.937985   50.607925
  0.942925   50.793295
  0.947866   50.912205
  0.952807   51.322655
  0.957747   51.370125
  0.962688   51.549605
  0.967629   51.618035
  0.972569   51.698765
  0.977510   52.161515
  0.982451   52.069875
  0.987391   53.005495
  0.992332   53.469585
