# Supplementary material for: Free energies of membrane stalk formation from a lipidomics perspective
Source: Nat Commun. 2021 Nov 15;12:6594. doi: 10.1038/s41467-021-26924-2 (PMC8593120; doi:10.1038/s41467-021-26924-2)
Supplement: Supplementary file 4 — Source Data [file 41467_2021_26924_MOESM4_ESM.zip › SI_data/Fig5/pmfs_binary_mixtures/POPC_POPG_80_20/prof.b50.xvg]

# This file was created Sun Feb 14 21:49:19 2021
# Created by:
#                     :-) GROMACS - gmx wham, 2018.8-dev (-:
# 
# Executable:   /data/users/jhub/projects/pore-formation/build-gromacs-poreExpansion/bin/gmx
# Data prefix:  /data/users/jhub/projects/pore-formation/build-gromacs-poreExpansion
# Working dir:  /data/users/jhub/projects/fusion/flat-membranes/scan-mixtures_Martini2.2/POPC_POPG_80_20/nWPerA6/umbrella/run-umb_nWPerA6_N20_d0.1_xi0-1_19xt200ns_k3000_T310_xiSet_Rcyl1.2_dt0.02_md
# Command line:
#   gmx wham -nice 0 -it -if -bins 200 -b 50000 -min 0.004987 -max 0.994841 -o prof.b50 -hist histo.b50 -nBootstrap 50 -bsres bsResult.b50 -zprof0 0.184056
# gmx wham is part of G R O M A C S:
#
# Gyas ROwers Mature At Cryogenic Speed
#
@    title "Umbrella potential"
@    xaxis  label "\xx\f{} (nm)"
@    yaxis  label "E (kJ mol\S-1\N)"
@TYPE xy
  0.007462    8.774019
  0.012411    6.676660
  0.017360    7.940729
  0.022309    8.981209
  0.027259    8.309317
  0.032208    9.499168
  0.037157    8.275939
  0.042107    8.384604
  0.047056    8.250135
  0.052005    6.928984
  0.056954    7.374472
  0.061904    7.520614
  0.066853    7.489738
  0.071802    7.370374
  0.076751    6.895699
  0.081701    6.744034
  0.086650    5.557199
  0.091599    5.610849
  0.096548    5.007844
  0.101498    4.174235
  0.106447    4.408609
  0.111396    4.247166
  0.116346    3.805507
  0.121295    3.402992
  0.126244    2.666647
  0.131193    2.451071
  0.136143    1.245491
  0.141092    1.510496
  0.146041    1.033626
  0.150990    0.785905
  0.155940    1.020773
  0.160889    0.629222
  0.165838    0.581071
  0.170788    0.274299
  0.175737   -0.228383
  0.180686   -0.054706
  0.185635   -0.679992
  0.190585   -0.054923
  0.195534   -0.102344
  0.200483   -0.023961
  0.205432    0.288939
  0.210382    0.142676
  0.215331    0.404129
  0.220280    0.223007
  0.225229    0.039865
  0.230179    0.527368
  0.235128    0.229141
  0.240077    1.115884
  0.245027    1.210523
  0.249976    1.475675
  0.254925    1.860010
  0.259874    1.803017
  0.264824    2.175449
  0.269773    2.253302
  0.274722    2.272195
  0.279672    2.959240
  0.284621    2.946882
  0.289570    3.802917
  0.294519    4.115299
  0.299469    4.306853
  0.304418    4.787494
  0.309367    4.808165
  0.314316    5.412227
  0.319266    5.650996
  0.324215    5.897737
  0.329164    6.652921
  0.334113    6.816730
  0.339063    7.675544
  0.344012    8.069479
  0.348961    8.365857
  0.353911    8.870754
  0.358860    9.028241
  0.363809    9.699628
  0.368758   10.111798
  0.373708   10.533278
  0.378657   11.442298
  0.383606   11.689868
  0.388555   12.621318
  0.393505   13.008968
  0.398454   13.422168
  0.403403   14.147368
  0.408353   14.424778
  0.413302   15.212168
  0.418251   15.788758
  0.423200   16.358458
  0.428150   17.292138
  0.433099   17.781638
  0.438048   18.561878
  0.442997   19.135888
  0.447947   19.632998
  0.452896   20.499058
  0.457845   20.936278
  0.462794   21.913738
  0.467744   22.652798
  0.472693   23.328948
  0.477642   24.309818
  0.482592   24.854338
  0.487541   25.716098
  0.492490   26.369988
  0.497439   27.022128
  0.502389   27.905178
  0.507338   28.572098
  0.512287   29.466098
  0.517236   30.279958
  0.522186   30.958458
  0.527135   31.994588
  0.532084   32.496288
  0.537034   33.275108
  0.541983   34.070108
  0.546932   34.755778
  0.551881   35.710848
  0.556831   36.368008
  0.561780   37.124948
  0.566729   37.856238
  0.571678   38.228768
  0.576628   39.096658
  0.581577   39.504058
  0.586526   40.100358
  0.591476   40.754918
  0.596425   41.050868
  0.601374   41.773708
  0.606323   42.117068
  0.611273   42.443798
  0.616222   42.967408
  0.621171   43.024398
  0.626120   43.643438
  0.631070   43.881638
  0.636019   44.075488
  0.640968   44.546108
  0.645918   44.585588
  0.650867   45.089948
  0.655816   45.263888
  0.660765   45.341138
  0.665714   45.728298
  0.670664   45.693408
  0.675613   46.090768
  0.680562   46.273528
  0.685512   46.350258
  0.690461   46.700218
  0.695410   46.620918
  0.700359   46.913158
  0.705309   46.997258
  0.710258   47.000538
  0.715207   47.180738
  0.720156   47.128288
  0.725106   47.320588
  0.730055   47.367978
  0.735004   47.290008
  0.739954   47.430828
  0.744903   47.246998
  0.749852   47.325308
  0.754801   47.293868
  0.759751   47.207378
  0.764700   47.209868
  0.769649   47.067078
  0.774598   47.103088
  0.779548   47.019538
  0.784497   46.810388
  0.789446   46.896818
  0.794396   46.794978
  0.799345   46.705478
  0.804294   46.673568
  0.809243   46.481178
  0.814193   46.468358
  0.819142   46.341268
  0.824091   46.285398
  0.829040   46.257748
  0.833990   46.060488
  0.838939   46.170638
  0.843888   46.049218
  0.848838   46.035118
  0.853787   46.061328
  0.858736   45.930048
  0.863685   46.030398
  0.868635   45.882618
  0.873584   45.889048
  0.878533   45.914938
  0.883482   45.743628
  0.888432   45.949798
  0.893381   45.801918
  0.898330   45.812588
  0.903280   45.881758
  0.908229   45.708528
  0.913178   45.789008
  0.918127   45.669668
  0.923077   45.694128
  0.928026   45.756448
  0.932975   45.586388
  0.937924   45.852388
  0.942874   45.785208
  0.947823   45.882328
  0.952772   46.093658
  0.957722   46.094788
  0.962671   46.221208
  0.967620   46.145398
  0.972569   46.231498
  0.977518   46.571538
  0.982468   46.390108
  0.987417   47.467268
  0.992366   47.661768
