# Supplementary material for: Free energies of membrane stalk formation from a lipidomics perspective
Source: Nat Commun. 2021 Nov 15;12:6594. doi: 10.1038/s41467-021-26924-2 (PMC8593120; doi:10.1038/s41467-021-26924-2)
Supplement: Supplementary file 4 — Source Data [file 41467_2021_26924_MOESM4_ESM.zip › SI_data/Fig5/pmfs_binary_mixtures/POPC_PODG_80_20/prof.b50.xvg]

# This file was created Sat Nov 28 11:19:31 2020
# Created by:
#                     :-) GROMACS - gmx wham, 2018.8-dev (-:
# 
# Executable:   /data/users/jhub/projects/pore-formation/build-gromacs-poreExpansion/bin/gmx
# Data prefix:  /data/users/jhub/projects/pore-formation/build-gromacs-poreExpansion
# Working dir:  /data/users/jhub/projects/fusion/flat-membranes/scan-mixtures_Martini2.2/POPC_PODG_80_20/nWPerA6/umbrella/run-umb_nWPerA6_N16_d0.1_xi0-1_19xt200ns_k3000_T310_xiSet_Rcyl1.2_dt0.02_md
# Command line:
#   gmx wham -nice 0 -it -if -bins 200 -b 50000 -min 0.004987 -max 0.994978 -o prof.b50 -hist histo.b50 -nBootstrap 50 -bsres bsResult.b50 -zprof0 0.169157
# gmx wham is part of G R O M A C S:
#
# Gravel Rubs Often Many Awfully Cauterized Sores
#
@    title "Umbrella potential"
@    xaxis  label "\xx\f{} (nm)"
@    yaxis  label "E (kJ mol\S-1\N)"
@TYPE xy
  0.007462   -0.621359
  0.012412    0.629506
  0.017362    1.117891
  0.022312    1.670183
  0.027262    2.443151
  0.032212    3.099903
  0.037162    3.385815
  0.042112    3.704575
  0.047062    2.168656
  0.052012    3.291791
  0.056962    3.432735
  0.061911    2.235317
  0.066861    3.264686
  0.071811    3.590900
  0.076761    3.675662
  0.081711    3.697638
  0.086661    3.626433
  0.091611    2.542067
  0.096561    2.946174
  0.101511    2.813502
  0.106461    1.562498
  0.111411    1.074784
  0.116361    1.848676
  0.121311    1.188059
  0.126261    0.758774
  0.131211    1.496050
  0.136161    1.374392
  0.141111    0.958272
  0.146061    1.023200
  0.151011    0.755575
  0.155961   -0.351492
  0.160911    0.407195
  0.165860    0.108207
  0.170811   -1.067000
  0.175760    0.150981
  0.180710    0.094703
  0.185660   -0.487520
  0.190610    0.389330
  0.195560    0.494459
  0.200510    0.105018
  0.205460    0.238547
  0.210410    0.306887
  0.215360   -0.164242
  0.220310   -0.157113
  0.225260    0.386608
  0.230210    0.039974
  0.235160    0.070953
  0.240110    0.903020
  0.245060    0.807117
  0.250010    0.912741
  0.254960    1.546383
  0.259910    1.586668
  0.264860    1.263148
  0.269810    1.843571
  0.274760    1.803890
  0.279709    1.381084
  0.284660    2.292234
  0.289609    2.352804
  0.294559    2.044600
  0.299509    3.156805
  0.304459    3.287643
  0.309409    3.223595
  0.314359    3.847696
  0.319309    4.174346
  0.324259    4.059064
  0.329209    4.387172
  0.334159    4.780361
  0.339109    4.780669
  0.344059    5.094921
  0.349009    5.764744
  0.353959    5.890284
  0.358909    6.208005
  0.363859    6.989486
  0.368809    7.113653
  0.373759    7.119431
  0.378709    7.792796
  0.383659    7.816133
  0.388609    7.648438
  0.393558    8.493822
  0.398508    8.638234
  0.403458    8.523636
  0.408408    9.437550
  0.413358    9.615710
  0.418308    9.644590
  0.423258   10.273430
  0.428208   10.585550
  0.433158   10.586360
  0.438108   10.880290
  0.443058   11.280290
  0.448008   11.264220
  0.452958   11.540820
  0.457908   12.145390
  0.462858   12.238970
  0.467808   12.405510
  0.472758   13.035100
  0.477708   13.075590
  0.482658   12.994620
  0.487608   13.624320
  0.492558   13.613330
  0.497507   13.134140
  0.502458   13.936380
  0.507407   13.948380
  0.512357   13.596930
  0.517307   14.236890
  0.522257   14.229490
  0.527207   13.927410
  0.532157   14.081860
  0.537107   14.290630
  0.542057   14.006460
  0.547007   13.790130
  0.551957   14.195700
  0.556907   13.620700
  0.561857   13.260840
  0.566807   13.220510
  0.571757   12.521280
  0.576707   11.760070
  0.581657   10.786930
  0.586607    9.823740
  0.591557    8.651187
  0.596507    7.585051
  0.601457    6.293918
  0.606406    5.305839
  0.611356    3.962060
  0.616306    2.898394
  0.621256    1.656373
  0.626206    0.244763
  0.631156   -1.106622
  0.636106   -2.419745
  0.641056   -3.748551
  0.646006   -4.968106
  0.650956   -6.234737
  0.655906   -7.432350
  0.660856   -8.515237
  0.665806   -9.657663
  0.670756  -10.777975
  0.675706  -11.842790
  0.680656  -12.981770
  0.685606  -14.208030
  0.690556  -15.446380
  0.695506  -16.658120
  0.700456  -17.754450
  0.705406  -18.821100
  0.710356  -19.910200
  0.715306  -20.891690
  0.720256  -21.945800
  0.725205  -22.983930
  0.730155  -23.975890
  0.735105  -24.995510
  0.740055  -26.042240
  0.745005  -27.083290
  0.749955  -28.335710
  0.754905  -29.413330
  0.759855  -30.588830
  0.764805  -31.713530
  0.769755  -32.784180
  0.774705  -33.852630
  0.779655  -34.835830
  0.784605  -35.855120
  0.789555  -36.741690
  0.794505  -37.781570
  0.799455  -38.791150
  0.804405  -39.819080
  0.809355  -40.928650
  0.814305  -42.345130
  0.819255  -43.382870
  0.824205  -44.416690
  0.829155  -45.424670
  0.834105  -46.320380
  0.839054  -47.288740
  0.844004  -48.163920
  0.848954  -49.049050
  0.853904  -49.845720
  0.858854  -50.825820
  0.863804  -51.705720
  0.868754  -52.704430
  0.873704  -54.161430
  0.878654  -55.093430
  0.883604  -55.835220
  0.888554  -56.657060
  0.893504  -57.451710
  0.898454  -58.116300
  0.903404  -58.804680
  0.908354  -59.460570
  0.913304  -60.173480
  0.918254  -60.956130
  0.923204  -61.911040
  0.928154  -62.796300
  0.933104  -64.129680
  0.938053  -65.609180
  0.943003  -65.715840
  0.947953  -66.159530
  0.952903  -66.659290
  0.957853  -67.113520
  0.962803  -67.551750
  0.967753  -68.040460
  0.972703  -68.541330
  0.977653  -69.108130
  0.982603  -70.362530
  0.987553  -71.158220
  0.992503  -72.710680
