# Supplementary material for: Free energies of membrane stalk formation from a lipidomics perspective
Source: Nat Commun. 2021 Nov 15;12:6594. doi: 10.1038/s41467-021-26924-2 (PMC8593120; doi:10.1038/s41467-021-26924-2)
Supplement: Supplementary file 4 — Source Data [file 41467_2021_26924_MOESM4_ESM.zip › SI_data/Fig5/pmfs_binary_mixtures/POPC_POSM_60_40/prof.b50.xvg]

# This file was created Wed Sep 30 16:49:07 2020
# Created by:
#                     :-) GROMACS - gmx wham, 2018.8-dev (-:
# 
# Executable:   /data/users/jhub/projects/pore-formation/build-gromacs-poreExpansion/bin/gmx
# Data prefix:  /data/users/jhub/projects/pore-formation/build-gromacs-poreExpansion
# Working dir:  /data/users/jhub/projects/fusion/flat-membranes/scan-mixtures_Martini2.2/POPC_POSM_60_40/nWPerA6/umbrella/run-umb_nWPerA6_N21_d0.1_xi0-1_19xt200ns_k3000_T310_xiSet_Rcyl1.2_dt0.02_md
# Command line:
#   gmx wham -nice 0 -it -if -bins 200 -b 50000 -min 0.005677 -max 0.994621 -o prof.b50 -hist histo.b50 -nBootstrap 50 -bsres bsResult.b50 -zprof0 0.214399
# gmx wham is part of G R O M A C S:
#
# GROningen Mixture of Alchemy and Childrens' Stories
#
@    title "Umbrella potential"
@    xaxis  label "\xx\f{} (nm)"
@    yaxis  label "E (kJ mol\S-1\N)"
@TYPE xy
  0.008149   11.346689
  0.013094   10.955309
  0.018039   10.198809
  0.022984   10.467189
  0.027928   11.218879
  0.032873   10.618519
  0.037818   10.228779
  0.042762   10.353779
  0.047707    8.714807
  0.052652    9.162550
  0.057597    9.235175
  0.062541    8.996181
  0.067486    9.093289
  0.072431    8.762803
  0.077375    8.308064
  0.082320    7.326397
  0.087265    7.143584
  0.092210    6.473863
  0.097154    5.772757
  0.102099    5.796161
  0.107044    5.424891
  0.111989    5.096380
  0.116933    4.417159
  0.121878    4.006154
  0.126823    3.389119
  0.131767    2.290489
  0.136712    2.304884
  0.141657    1.585428
  0.146601    1.698090
  0.151546    1.447390
  0.156491    1.001554
  0.161436    0.681665
  0.166380    0.060895
  0.171325    0.047524
  0.176270   -0.600644
  0.181215   -0.246562
  0.186159   -0.383469
  0.191104   -0.393205
  0.196049   -0.167760
  0.200993   -0.401578
  0.205938   -0.288682
  0.210883   -0.580080
  0.215828   -0.480471
  0.220772   -0.283377
  0.225717   -0.311964
  0.230662    0.229739
  0.235606    0.260474
  0.240551    0.697331
  0.245496    0.780853
  0.250441    0.816801
  0.255385    1.092057
  0.260330    0.989271
  0.265275    1.600158
  0.270220    1.699926
  0.275164    2.289895
  0.280109    2.609927
  0.285054    2.893903
  0.289998    3.248103
  0.294943    3.235859
  0.299888    3.848099
  0.304833    3.967616
  0.309777    4.459499
  0.314722    4.968922
  0.319667    5.353878
  0.324611    6.027700
  0.329556    6.273644
  0.334501    6.696883
  0.339446    7.067487
  0.344390    7.380816
  0.349335    8.038497
  0.354280    8.263066
  0.359225    9.158653
  0.364169    9.566629
  0.369114   10.172029
  0.374059   10.714199
  0.379003   10.999889
  0.383948   11.733529
  0.388893   12.005059
  0.393838   12.781969
  0.398782   13.336989
  0.403727   13.958459
  0.408672   14.695489
  0.413616   15.222009
  0.418561   16.012269
  0.423506   16.458059
  0.428451   17.114449
  0.433395   17.707369
  0.438340   18.342769
  0.443285   19.326189
  0.448229   19.962219
  0.453174   20.871519
  0.458119   21.562729
  0.463064   22.354489
  0.468008   23.041839
  0.472953   23.647629
  0.477898   24.590399
  0.482843   25.191319
  0.487787   26.044339
  0.492732   26.929129
  0.497677   27.511589
  0.502621   28.347269
  0.507566   28.920569
  0.512511   29.634669
  0.517455   30.281009
  0.522400   31.083279
  0.527345   31.952849
  0.532290   32.664319
  0.537234   33.635899
  0.542179   34.277239
  0.547124   35.111299
  0.552069   35.903329
  0.557013   36.636159
  0.561958   37.599029
  0.566903   38.284319
  0.571847   39.308069
  0.576792   40.015209
  0.581737   40.684379
  0.586682   41.529849
  0.591626   42.034799
  0.596571   42.812759
  0.601516   43.288149
  0.606460   43.949929
  0.611405   44.492419
  0.616350   44.813739
  0.621295   45.433809
  0.626239   45.602089
  0.631184   46.130269
  0.636129   46.365129
  0.641073   46.635099
  0.646018   47.069779
  0.650963   47.124819
  0.655908   47.636819
  0.660852   47.687999
  0.665797   48.011219
  0.670742   48.263849
  0.675687   48.369369
  0.680631   48.739179
  0.685576   48.719229
  0.690521   48.979369
  0.695465   49.162739
  0.700410   49.225409
  0.705355   49.564269
  0.710300   49.493079
  0.715244   49.749469
  0.720189   49.707109
  0.725134   49.800119
  0.730078   49.895959
  0.735023   49.895939
  0.739968   50.034609
  0.744913   49.928609
  0.749857   50.111429
  0.754802   50.047619
  0.759747   49.981189
  0.764691   50.042709
  0.769636   50.007769
  0.774581   50.054949
  0.779526   50.069419
  0.784470   50.078539
  0.789415   50.120399
  0.794360   50.122729
  0.799305   50.287339
  0.804249   50.179209
  0.809194   50.307959
  0.814139   50.397089
  0.819083   50.439659
  0.824028   50.447379
  0.828973   50.366289
  0.833918   50.532349
  0.838862   50.567829
  0.843807   50.549269
  0.848752   50.623479
  0.853696   50.581109
  0.858641   50.643579
  0.863586   50.559979
  0.868531   50.600749
  0.873475   50.568749
  0.878420   50.597119
  0.883365   50.596659
  0.888309   50.578709
  0.893254   50.717259
  0.898199   50.645999
  0.903144   50.634159
  0.908088   50.673169
  0.913033   50.706499
  0.917978   50.867139
  0.922923   50.875789
  0.927867   51.106529
  0.932812   51.194149
  0.937757   51.400329
  0.942701   51.718119
  0.947646   51.875349
  0.952591   52.260389
  0.957536   52.399009
  0.962480   52.654819
  0.967425   52.854929
  0.972370   53.011319
  0.977314   53.617799
  0.982259   53.808589
  0.987204   55.083789
  0.992149   55.886249
