# Supplementary material for: Free energies of membrane stalk formation from a lipidomics perspective
Source: Nat Commun. 2021 Nov 15;12:6594. doi: 10.1038/s41467-021-26924-2 (PMC8593120; doi:10.1038/s41467-021-26924-2)
Supplement: Supplementary file 4 — Source Data [file 41467_2021_26924_MOESM4_ESM.zip › SI_data/Fig5/pmfs_binary_mixtures/POPC_CHOL_90_10_Lx7.5/prof.b50.xvg]

# This file was created Sun Jul  4 17:32:01 2021
# Created by:
#                     :-) GROMACS - gmx wham, 2018.8-dev (-:
# 
# Executable:   /data/users/jhub/projects/pore-formation/build-gromacs-poreExpansion/bin/gmx
# Data prefix:  /data/users/jhub/projects/pore-formation/build-gromacs-poreExpansion
# Working dir:  /data/users/jhub/projects/fusion/flat-membranes/scan-mixtures_Martini2.2/POPC_CHOL_90_10_Lx7.5/nWPerA6/umbrella/run-umb_nWPerA6_N19_d0.1_xi0-1_19xt200ns_k3000_T310_xiSet_Rcyl1.2_dt0.02_md
# Command line:
#   gmx wham -nice 0 -it -if -bins 200 -b 50000 -min 0.004987 -max 0.994993 -o prof.b50 -hist histo.b50 -nBootstrap 50 -bsres bsResult.b50 -zprof0 0.004987
# gmx wham is part of G R O M A C S:
#
# Gyas ROwers Mature At Cryogenic Speed
#
@    title "Umbrella potential"
@    xaxis  label "\xx\f{} (nm)"
@    yaxis  label "E (kJ mol\S-1\N)"
@TYPE xy
  0.007462   -0.093653
  0.012412    1.171290
  0.017362    1.302824
  0.022312    2.038415
  0.027262    2.804223
  0.032212    2.893984
  0.037162    2.860953
  0.042112    3.008077
  0.047062    3.219301
  0.052012    2.071635
  0.056962    2.995417
  0.061912    3.175232
  0.066862    3.500459
  0.071812    3.665563
  0.076762    3.441638
  0.081712    3.485823
  0.086662    3.341091
  0.091613    2.343340
  0.096563    2.637414
  0.101513    2.128628
  0.106463    1.631449
  0.111413    2.072430
  0.116363    1.897404
  0.121313    1.733395
  0.126263    1.504008
  0.131213    0.877564
  0.136163    0.879001
  0.141113    0.405576
  0.146063   -0.165101
  0.151013    0.216320
  0.155963   -0.286567
  0.160913    0.221192
  0.165863    0.249120
  0.170813    0.112668
  0.175763    0.102992
  0.180713   -0.123668
  0.185663   -0.334585
  0.190613   -0.068667
  0.195563   -0.617490
  0.200513    0.106375
  0.205463    0.130503
  0.210413    0.136967
  0.215363    0.667574
  0.220313    0.669168
  0.225263    0.729670
  0.230213    0.887042
  0.235163    0.592584
  0.240113    1.174254
  0.245063    1.168173
  0.250013    1.210189
  0.254964    1.933137
  0.259914    1.982386
  0.264864    2.462034
  0.269814    2.758693
  0.274764    2.659526
  0.279714    3.105157
  0.284664    3.173441
  0.289614    3.232944
  0.294564    3.800467
  0.299514    3.712924
  0.304464    4.552413
  0.309414    4.857707
  0.314364    5.042477
  0.319314    5.567543
  0.324264    5.705591
  0.329214    5.921754
  0.334164    6.411117
  0.339114    6.408818
  0.344064    7.295117
  0.349014    7.543125
  0.353964    7.921210
  0.358914    8.638957
  0.363864    8.954793
  0.368814    9.417532
  0.373764    9.882771
  0.378714    9.998627
  0.383664   10.782037
  0.388614   11.047357
  0.393564   11.541017
  0.398514   12.283617
  0.403464   12.632027
  0.408414   13.312817
  0.413365   13.883147
  0.418314   14.178287
  0.423264   14.937557
  0.428215   15.287127
  0.433165   15.780367
  0.438115   16.441837
  0.443065   16.922377
  0.448015   17.697657
  0.452965   18.284467
  0.457915   18.771367
  0.462865   19.633397
  0.467815   20.111227
  0.472765   20.643637
  0.477715   21.293277
  0.482665   21.761307
  0.487615   22.631637
  0.492565   23.204677
  0.497515   23.801077
  0.502465   24.484157
  0.507415   25.005447
  0.512365   25.478387
  0.517315   26.105937
  0.522265   26.327887
  0.527215   27.092117
  0.532165   27.519207
  0.537115   28.001657
  0.542065   28.690977
  0.547015   29.151787
  0.551965   29.615697
  0.556915   30.171577
  0.561865   30.415997
  0.566815   31.069737
  0.571765   31.539197
  0.576715   31.761517
  0.581665   32.420997
  0.586615   32.644837
  0.591565   33.016067
  0.596516   33.435527
  0.601466   33.376827
  0.606416   33.895037
  0.611366   34.045547
  0.616316   33.897337
  0.621266   34.418907
  0.626216   34.352377
  0.631166   34.519257
  0.636116   34.799867
  0.641066   34.584337
  0.646016   34.857357
  0.650966   34.840027
  0.655916   34.650817
  0.660866   34.840487
  0.665816   34.675107
  0.670766   34.704747
  0.675716   34.764467
  0.680666   34.483807
  0.685616   34.674237
  0.690566   34.455627
  0.695516   34.229667
  0.700466   34.358017
  0.705416   33.993237
  0.710366   33.928777
  0.715316   33.871067
  0.720266   33.493467
  0.725216   33.478357
  0.730166   33.172687
  0.735116   32.879367
  0.740066   32.781317
  0.745016   32.419937
  0.749966   32.105437
  0.754916   31.880047
  0.759867   31.364907
  0.764817   31.168847
  0.769767   30.833117
  0.774717   30.348577
  0.779667   30.131187
  0.784617   29.611427
  0.789567   29.232627
  0.794517   28.896007
  0.799467   28.433707
  0.804417   28.110027
  0.809367   27.651217
  0.814317   27.105007
  0.819267   26.856237
  0.824217   26.264347
  0.829167   25.827827
  0.834117   25.410397
  0.839067   24.795177
  0.844017   24.480637
  0.848967   23.982267
  0.853917   23.390707
  0.858867   22.947557
  0.863817   22.343117
  0.868767   21.816867
  0.873717   21.248007
  0.878667   20.492027
  0.883617   20.018777
  0.888567   19.301527
  0.893517   18.332197
  0.898467   18.057447
  0.903417   17.589057
  0.908367   16.986857
  0.913318   16.350017
  0.918268   15.659627
  0.923218   15.060497
  0.928168   14.286797
  0.933118   13.240387
  0.938068   12.655477
  0.943018   11.403657
  0.947968   10.522667
  0.952918   10.825877
  0.957868   10.383577
  0.962818    9.967767
  0.967768    9.416592
  0.972718    8.880684
  0.977668    8.272761
  0.982618    7.215049
  0.987568    6.515612
  0.992518    5.664948
