# Supplementary material for: Free energies of membrane stalk formation from a lipidomics perspective
Source: Nat Commun. 2021 Nov 15;12:6594. doi: 10.1038/s41467-021-26924-2 (PMC8593120; doi:10.1038/s41467-021-26924-2)
Supplement: Supplementary file 4 — Source Data [file 41467_2021_26924_MOESM4_ESM.zip › SI_data/Fig5/pmfs_binary_mixtures/POPC_POPS_40_60/prof.b50.xvg]

# This file was created Mon Feb 15 08:38:41 2021
# Created by:
#                     :-) GROMACS - gmx wham, 2018.8-dev (-:
# 
# Executable:   /data/users/jhub/projects/pore-formation/build-gromacs-poreExpansion/bin/gmx
# Data prefix:  /data/users/jhub/projects/pore-formation/build-gromacs-poreExpansion
# Working dir:  /data/users/jhub/projects/fusion/flat-membranes/scan-mixtures_Martini2.2/POPC_POPS_40_60/nWPerA6/umbrella/run-umb_nWPerA6_N20_d0.1_xi0-1_19xt200ns_k3000_T310_xiSet_Rcyl1.2_dt0.02_md
# Command line:
#   gmx wham -nice 0 -it -if -bins 200 -b 50000 -min 0.004986 -max 0.994629 -o prof.b50 -hist histo.b50 -nBootstrap 50 -bsres bsResult.b50 -zprof0 0.188990
# gmx wham is part of G R O M A C S:
#
# Good gRace! Old Maple Actually Chews Slate
#
@    title "Umbrella potential"
@    xaxis  label "\xx\f{} (nm)"
@    yaxis  label "E (kJ mol\S-1\N)"
@TYPE xy
  0.007460    9.982346
  0.012408    8.597497
  0.017357    8.950191
  0.022305    9.073284
  0.027253    9.954256
  0.032201   10.229616
  0.037149    9.698400
  0.042098    9.215746
  0.047046    9.269985
  0.051994    7.927579
  0.056942    7.984646
  0.061890    8.431946
  0.066839    8.295338
  0.071787    8.241631
  0.076735    7.768460
  0.081683    7.434286
  0.086632    6.434826
  0.091580    6.301015
  0.096528    5.688708
  0.101476    4.831011
  0.106424    5.053824
  0.111373    4.836016
  0.116321    4.430943
  0.121269    4.014442
  0.126217    3.271820
  0.131165    2.964120
  0.136114    1.670818
  0.141062    1.878350
  0.146010    1.333994
  0.150958    0.930883
  0.155907    1.209142
  0.160855    0.893371
  0.165803    0.696184
  0.170751    0.434390
  0.175699   -0.170203
  0.180648   -0.022551
  0.185596   -0.778037
  0.190544   -0.120744
  0.195492   -0.187175
  0.200440   -0.115046
  0.205389    0.263184
  0.210337    0.142057
  0.215285    0.303334
  0.220233    0.208409
  0.225182    0.082546
  0.230130    0.546173
  0.235078    0.226584
  0.240026    1.123341
  0.244974    1.282197
  0.249923    1.485331
  0.254871    1.989715
  0.259819    1.922949
  0.264767    2.274870
  0.269715    2.437834
  0.274664    2.422500
  0.279612    3.117584
  0.284560    3.091132
  0.289508    3.977484
  0.294457    4.250987
  0.299405    4.535517
  0.304353    5.100988
  0.309301    5.076930
  0.314249    5.634166
  0.319198    5.888398
  0.324146    6.076693
  0.329094    6.889848
  0.334042    7.038893
  0.338990    7.937252
  0.343939    8.353712
  0.348887    8.670320
  0.353835    9.222480
  0.358783    9.366328
  0.363732   10.026886
  0.368680   10.449476
  0.373628   10.797696
  0.378576   11.822036
  0.383524   12.075066
  0.388473   12.989906
  0.393421   13.514526
  0.398369   13.856236
  0.403317   14.591886
  0.408266   14.923846
  0.413214   15.729686
  0.418162   16.392576
  0.423110   17.037976
  0.428058   18.065386
  0.433007   18.562616
  0.437955   19.424676
  0.442903   20.014706
  0.447851   20.552906
  0.452800   21.450046
  0.457748   21.875436
  0.462696   22.838396
  0.467644   23.656986
  0.472592   24.407266
  0.477541   25.423076
  0.482489   26.058096
  0.487437   26.926666
  0.492385   27.663876
  0.497333   28.329326
  0.502282   29.325316
  0.507230   30.088076
  0.512178   31.094616
  0.517126   32.000886
  0.522074   32.835306
  0.527023   33.848186
  0.531971   34.563806
  0.536919   35.419626
  0.541867   36.250126
  0.546816   36.841516
  0.551764   37.964976
  0.556712   38.570196
  0.561660   39.327026
  0.566608   40.188266
  0.571557   40.619016
  0.576505   41.426956
  0.581453   41.925276
  0.586401   42.461656
  0.591349   43.247956
  0.596298   43.625606
  0.601246   44.455386
  0.606194   44.939226
  0.611142   45.312876
  0.616091   45.983776
  0.621039   46.008776
  0.625987   46.757946
  0.630935   46.981706
  0.635883   47.245806
  0.640832   47.833536
  0.645780   47.912086
  0.650728   48.432956
  0.655676   48.582686
  0.660624   48.701276
  0.665573   49.163566
  0.670521   49.181796
  0.675469   49.611136
  0.680417   49.745836
  0.685366   49.824436
  0.690314   50.239116
  0.695262   50.224976
  0.700210   50.504216
  0.705158   50.627046
  0.710107   50.604216
  0.715055   50.936736
  0.720003   50.756806
  0.724951   51.052726
  0.729900   51.103656
  0.734848   51.065776
  0.739796   51.201196
  0.744744   51.313416
  0.749692   51.292046
  0.754641   51.394856
  0.759589   51.320426
  0.764537   51.434806
  0.769485   51.444966
  0.774433   51.539016
  0.779382   51.562596
  0.784330   51.553116
  0.789278   51.628516
  0.794226   51.548716
  0.799175   51.630886
  0.804123   51.618666
  0.809071   51.596246
  0.814019   51.651796
  0.818967   51.472866
  0.823916   51.538106
  0.828864   51.508326
  0.833812   51.320426
  0.838760   51.335256
  0.843708   51.188096
  0.848657   51.159506
  0.853605   51.052926
  0.858553   50.856436
  0.863501   50.903456
  0.868449   50.731776
  0.873398   50.731896
  0.878346   50.766206
  0.883294   50.648606
  0.888242   50.681106
  0.893191   50.695896
  0.898139   50.707726
  0.903087   50.730056
  0.908035   50.706446
  0.912983   50.829766
  0.917932   50.886526
  0.922880   50.935856
  0.927828   51.131526
  0.932776   51.124186
  0.937725   51.445816
  0.942673   51.530166
  0.947621   51.669426
  0.952569   52.046956
  0.957517   51.995236
  0.962466   52.258056
  0.967414   52.236366
  0.972362   52.361706
  0.977310   52.720416
  0.982259   52.593846
  0.987207   53.685726
  0.992155   54.060536
