# Supplementary material for: Free energies of membrane stalk formation from a lipidomics perspective
Source: Nat Commun. 2021 Nov 15;12:6594. doi: 10.1038/s41467-021-26924-2 (PMC8593120; doi:10.1038/s41467-021-26924-2)
Supplement: Supplementary file 4 — Source Data [file 41467_2021_26924_MOESM4_ESM.zip › SI_data/Fig5/pmfs_binary_mixtures/POPC_PAPC_40_60/prof.b50.xvg]

# This file was created Tue Aug 18 18:25:28 2020
# Created by:
#                     :-) GROMACS - gmx wham, 2018.8-dev (-:
# 
# Executable:   /data/users/jhub/projects/pore-formation/build-gromacs-poreExpansion/bin/gmx
# Data prefix:  /data/users/jhub/projects/pore-formation/build-gromacs-poreExpansion
# Working dir:  /data/users/jhub/projects/fusion/flat-membranes/scan-mixtures_Martini2.2/POPC_PAPC_40_60/nWPerA6/umbrella/run-umb_nWPerA6_N15_d0.1_xi0-1_19xt200ns_k3000_T310_xiSet_Rcyl1.2_dt0.018_md
# Command line:
#   gmx wham -nice 0 -it -if -bins 200 -b 50000 -min 0.004987 -max 0.994960 -o prof.b50 -hist histo.b50 -nBootstrap 50 -bsres bsResult.b50 -zprof0 0.004987
# gmx wham is part of G R O M A C S:
#
# Good gRace! Old Maple Actually Chews Slate
#
@    title "Umbrella potential"
@    xaxis  label "\xx\f{} (nm)"
@    yaxis  label "E (kJ mol\S-1\N)"
@TYPE xy
  0.007462   -2.204549
  0.012412   -1.493145
  0.017362   -0.502829
  0.022312    0.550709
  0.027261    0.881713
  0.032211    1.708991
  0.037161    2.024560
  0.042111    2.309898
  0.047061    2.523714
  0.052011    0.857888
  0.056961    2.436782
  0.061910    2.422992
  0.066860    1.476167
  0.071810    2.499721
  0.076760    2.679436
  0.081710    2.767359
  0.086660    2.776191
  0.091610    2.694548
  0.096560    2.464137
  0.101509    1.441670
  0.106459    2.007461
  0.111409    1.585691
  0.116359    0.269389
  0.121309    1.145469
  0.126259    1.000530
  0.131209    0.351435
  0.136158    0.914458
  0.141108    0.843396
  0.146058    0.758364
  0.151008    0.343755
  0.155958    0.581172
  0.160908    0.298188
  0.165858   -0.551663
  0.170808    0.184914
  0.175757    0.040885
  0.180707   -0.688373
  0.185657    0.056333
  0.190607    0.293672
  0.195557    0.194351
  0.200507    0.171696
  0.205456    0.520607
  0.210406    0.559346
  0.215356    0.191743
  0.220306    0.706830
  0.225256    0.717623
  0.230206    0.270761
  0.235156    0.756122
  0.240106    1.095139
  0.245056    0.989458
  0.250005    1.084364
  0.254955    1.736678
  0.259905    1.927634
  0.264855    1.866733
  0.269805    2.409823
  0.274755    2.554637
  0.279705    2.451721
  0.284654    2.616743
  0.289604    3.052120
  0.294554    3.058575
  0.299504    3.071406
  0.304454    3.799273
  0.309404    3.994597
  0.314354    3.992074
  0.319303    4.709312
  0.324253    4.947171
  0.329203    5.015022
  0.334153    5.350177
  0.339103    5.707883
  0.344053    5.815743
  0.349003    5.831063
  0.353953    6.578360
  0.358902    6.682383
  0.363852    6.657771
  0.368802    7.515342
  0.373752    7.758765
  0.378702    7.914181
  0.383652    8.363471
  0.388601    8.713811
  0.393551    8.945161
  0.398501    9.016051
  0.403451    9.662531
  0.408401    9.752601
  0.413351    9.749411
  0.418301   10.458911
  0.423251   10.714271
  0.428200   10.912431
  0.433150   11.256441
  0.438100   11.722421
  0.443050   11.932271
  0.448000   12.046031
  0.452950   12.543181
  0.457900   12.728671
  0.462850   12.651601
  0.467799   13.213971
  0.472749   13.481301
  0.477699   13.576391
  0.482649   13.778981
  0.487599   14.286421
  0.492549   14.355541
  0.497499   14.371481
  0.502448   14.874041
  0.507398   14.974191
  0.512348   14.839751
  0.517298   15.137421
  0.522248   15.386841
  0.527198   15.330911
  0.532148   15.264311
  0.537098   15.746721
  0.542047   15.641891
  0.546997   15.387551
  0.551947   15.866031
  0.556897   15.816031
  0.561847   15.566471
  0.566797   15.686401
  0.571747   15.824361
  0.576696   15.714611
  0.581646   15.485771
  0.586596   15.844341
  0.591546   15.746131
  0.596496   15.371061
  0.601446   15.720761
  0.606396   15.636371
  0.611345   15.418141
  0.616295   15.346721
  0.621245   15.471761
  0.626195   15.268021
  0.631145   14.899181
  0.636095   15.004151
  0.641045   14.853831
  0.645995   14.561171
  0.650944   14.517591
  0.655894   14.344191
  0.660844   14.096931
  0.665794   13.764631
  0.670744   13.731521
  0.675694   13.363581
  0.680644   13.021331
  0.685593   12.937651
  0.690543   12.667451
  0.695493   12.236921
  0.700443   12.049711
  0.705393   11.825641
  0.710343   11.403891
  0.715293   11.018731
  0.720243   10.909451
  0.725192   10.518061
  0.730142   10.073791
  0.735092    9.921061
  0.740042    9.572491
  0.744992    9.174181
  0.749942    8.842751
  0.754892    8.514771
  0.759841    8.008701
  0.764791    7.584713
  0.769741    7.305167
  0.774691    6.787546
  0.779641    6.132777
  0.784591    5.684608
  0.789541    5.229874
  0.794490    4.498269
  0.799440    3.842567
  0.804390    3.460245
  0.809340    2.987234
  0.814290    2.394831
  0.819240    1.992527
  0.824190    1.512337
  0.829140    0.900893
  0.834089    0.339495
  0.839039   -0.136492
  0.843989   -0.831623
  0.848939   -1.525638
  0.853889   -1.933216
  0.858839   -2.602706
  0.863789   -3.522908
  0.868738   -3.854485
  0.873688   -4.163534
  0.878638   -4.564491
  0.883588   -4.955940
  0.888538   -5.373441
  0.893488   -5.861124
  0.898438   -6.348994
  0.903388   -6.762132
  0.908337   -7.346164
  0.913287   -8.208740
  0.918237   -8.555267
  0.923187   -9.090457
  0.928137  -10.131502
  0.933087  -10.723820
  0.938037  -10.326662
  0.942986  -10.553604
  0.947936  -10.875068
  0.952886  -11.157195
  0.957836  -11.460125
  0.962786  -11.930165
  0.967736  -12.290039
  0.972686  -12.737199
  0.977635  -13.552559
  0.982585  -14.165229
  0.987535  -14.212839
  0.992485  -15.357319
