# Supplementary material for: Free energies of membrane stalk formation from a lipidomics perspective
Source: Nat Commun. 2021 Nov 15;12:6594. doi: 10.1038/s41467-021-26924-2 (PMC8593120; doi:10.1038/s41467-021-26924-2)
Supplement: Supplementary file 4 — Source Data [file 41467_2021_26924_MOESM4_ESM.zip › SI_data/Fig5/pmfs_binary_mixtures/POPC_PCA_80_20/prof.b50.xvg]

# This file was created Thu Dec  3 07:57:54 2020
# Created by:
#                     :-) GROMACS - gmx wham, 2018.8-dev (-:
# 
# Executable:   /data/users/jhub/projects/pore-formation/build-gromacs-poreExpansion/bin/gmx
# Data prefix:  /data/users/jhub/projects/pore-formation/build-gromacs-poreExpansion
# Working dir:  /data/users/jhub/projects/fusion/flat-membranes/scan-mixtures_Martini2.2/POPC_PCA_80_20/nWPerA6/umbrella/run-umb_nWPerA6_N19_d0.1_xi0-1_19xt200ns_k3000_T310_xiSet_Rcyl1.2_dt0.02_md
# Command line:
#   gmx wham -nice 0 -it -if -bins 200 -b 50000 -min 0.004988 -max 0.994803 -o prof.b50 -hist histo.b50 -nBootstrap 50 -bsres bsResult.b50 -zprof0 0.184050
# gmx wham is part of G R O M A C S:
#
# GROwing Monsters And Cloning Shrimps
#
@    title "Umbrella potential"
@    xaxis  label "\xx\f{} (nm)"
@    yaxis  label "E (kJ mol\S-1\N)"
@TYPE xy
  0.007463    3.778577
  0.012412    4.436094
  0.017361    5.419417
  0.022310    5.076400
  0.027259    6.341132
  0.032208    6.685294
  0.037157    6.076173
  0.042106    5.794732
  0.047055    6.032371
  0.052004    4.675866
  0.056953    5.201096
  0.061902    5.348622
  0.066851    5.276967
  0.071801    5.286989
  0.076750    5.007050
  0.081699    4.634455
  0.086648    4.600594
  0.091597    3.117568
  0.096546    3.509391
  0.101495    2.999932
  0.106444    2.409233
  0.111393    2.848306
  0.116342    2.563688
  0.121291    2.341038
  0.126240    1.966270
  0.131189    1.051173
  0.136138    1.266980
  0.141088    0.603197
  0.146037    0.056473
  0.150986    0.497674
  0.155935    0.067247
  0.160884    0.527511
  0.165833    0.531695
  0.170782    0.114936
  0.175731    0.167827
  0.180680   -0.155854
  0.185629   -0.366700
  0.190578   -0.110113
  0.195527   -0.624957
  0.200477    0.176791
  0.205426    0.178603
  0.210375    0.164108
  0.215324    0.570295
  0.220273    0.432723
  0.225222    0.438649
  0.230171    0.601556
  0.235120    0.244094
  0.240069    0.922291
  0.245018    0.970462
  0.249967    1.085175
  0.254916    1.709504
  0.259865    1.692676
  0.264814    2.114831
  0.269763    2.319571
  0.274713    2.155764
  0.279662    2.763573
  0.284611    2.736315
  0.289560    2.937164
  0.294509    3.587215
  0.299458    3.556714
  0.304407    4.323927
  0.309356    4.659513
  0.314305    4.794244
  0.319254    5.301602
  0.324203    5.381862
  0.329152    5.639218
  0.334101    6.169652
  0.339051    6.234178
  0.344000    7.127239
  0.348949    7.477548
  0.353898    7.862337
  0.358847    8.580406
  0.363796    8.841068
  0.368745    9.308867
  0.373694    9.829520
  0.378643    9.999310
  0.383592   10.835860
  0.388541   11.197760
  0.393490   11.799470
  0.398440   12.529880
  0.403388   12.951480
  0.408338   13.655520
  0.413287   14.187570
  0.418236   14.556120
  0.423185   15.322230
  0.428134   15.723570
  0.433083   16.341580
  0.438032   17.103100
  0.442981   17.624530
  0.447930   18.492810
  0.452879   19.095620
  0.457828   19.724970
  0.462777   20.426390
  0.467726   20.987740
  0.472676   21.659550
  0.477625   22.449600
  0.482574   23.012110
  0.487523   23.886820
  0.492472   24.629390
  0.497421   25.231950
  0.502370   26.112610
  0.507319   26.573710
  0.512268   27.198780
  0.517217   27.830880
  0.522166   28.308550
  0.527115   29.171560
  0.532065   29.558490
  0.537014   29.982010
  0.541963   30.588270
  0.546912   30.908040
  0.551861   31.074900
  0.556810   31.456140
  0.561759   31.556330
  0.566708   32.066480
  0.571657   32.152240
  0.576606   32.309550
  0.581555   32.670860
  0.586504   32.643650
  0.591453   32.739150
  0.596402   32.959760
  0.601352   32.780410
  0.606301   32.991620
  0.611250   33.018680
  0.616199   32.794330
  0.621148   32.915500
  0.626097   32.658860
  0.631046   32.486720
  0.635995   32.339800
  0.640944   32.006050
  0.645893   31.918120
  0.650842   31.642050
  0.655791   31.392970
  0.660740   31.172850
  0.665690   30.877620
  0.670639   30.581130
  0.675588   30.360480
  0.680537   30.011120
  0.685486   29.851410
  0.690435   29.449220
  0.695384   29.167910
  0.700333   28.975010
  0.705282   28.710350
  0.710231   28.476550
  0.715180   28.188800
  0.720129   27.943230
  0.725078   27.812490
  0.730028   27.502250
  0.734977   27.257710
  0.739926   27.039860
  0.744875   26.779990
  0.749824   26.588550
  0.754773   26.314990
  0.759722   26.095310
  0.764671   25.953860
  0.769620   25.727390
  0.774569   25.570190
  0.779518   25.402340
  0.784467   25.099340
  0.789416   24.960100
  0.794365   24.732690
  0.799315   24.513210
  0.804264   24.331990
  0.809213   24.014270
  0.814162   23.837690
  0.819111   23.642070
  0.824060   23.434750
  0.829009   23.322860
  0.833958   23.023810
  0.838907   22.779870
  0.843856   22.550580
  0.848805   22.329300
  0.853754   22.070170
  0.858703   21.874590
  0.863653   21.520100
  0.868602   21.370320
  0.873551   21.161570
  0.878500   20.996310
  0.883449   20.855240
  0.888398   20.611140
  0.893347   20.503400
  0.898296   20.460180
  0.903245   20.262670
  0.908194   20.212340
  0.913143   20.012590
  0.918092   20.015060
  0.923041   19.962830
  0.927991   19.794070
  0.932940   19.906160
  0.937889   19.925430
  0.942838   19.919060
  0.947787   20.073280
  0.952736   20.041650
  0.957685   20.079610
  0.962634   20.090610
  0.967583   20.027870
  0.972532   20.162990
  0.977481   20.262960
  0.982430   20.248630
  0.987379   21.094070
  0.992328   21.170630
