# Supplementary material for: Free energies of membrane stalk formation from a lipidomics perspective
Source: Nat Commun. 2021 Nov 15;12:6594. doi: 10.1038/s41467-021-26924-2 (PMC8593120; doi:10.1038/s41467-021-26924-2)
Supplement: Supplementary file 4 — Source Data [file 41467_2021_26924_MOESM4_ESM.zip › SI_data/Fig5/pmfs_binary_mixtures/POPC_POPA_70_30/prof.b50.xvg]

# This file was created Tue Feb 16 11:21:23 2021
# Created by:
#                     :-) GROMACS - gmx wham, 2018.8-dev (-:
# 
# Executable:   /data/users/jhub/projects/pore-formation/build-gromacs-poreExpansion/bin/gmx
# Data prefix:  /data/users/jhub/projects/pore-formation/build-gromacs-poreExpansion
# Working dir:  /data/users/jhub/projects/fusion/flat-membranes/scan-mixtures_Martini2.2/POPC_POPA_70_30/nWPerA6/umbrella/run-umb_nWPerA6_N20_d0.1_xi0-1_19xt200ns_k3000_T310_xiSet_Rcyl1.2_dt0.02_md
# Command line:
#   gmx wham -nice 0 -it -if -bins 200 -b 50000 -min 0.004985 -max 0.994521 -o prof.b50 -hist histo.b50 -nBootstrap 50 -bsres bsResult.b50 -zprof0 0.223777
# gmx wham is part of G R O M A C S:
#
# GROwing Monsters And Cloning Shrimps
#
@    title "Umbrella potential"
@    xaxis  label "\xx\f{} (nm)"
@    yaxis  label "E (kJ mol\S-1\N)"
@TYPE xy
  0.007459    9.506407
  0.012407    9.959687
  0.017354   10.573257
  0.022302   10.823267
  0.027250   12.074147
  0.032197   12.303817
  0.037145   11.930437
  0.042093   11.384047
  0.047040   11.067777
  0.051988    9.760367
  0.056936    9.950147
  0.061883   10.222917
  0.066831   10.330827
  0.071779    9.970387
  0.076726    9.632627
  0.081674    9.475587
  0.086622    8.344158
  0.091569    8.236106
  0.096517    7.712139
  0.101465    6.641167
  0.106412    6.993879
  0.111360    6.579065
  0.116308    6.307648
  0.121256    5.799515
  0.126203    5.033165
  0.131151    4.722401
  0.136099    3.405199
  0.141046    3.462390
  0.145994    2.908716
  0.150942    2.270235
  0.155889    2.416741
  0.160837    2.103213
  0.165785    1.771537
  0.170732    1.296481
  0.175680    0.619307
  0.180628    0.560500
  0.185575   -0.362450
  0.190523    0.047452
  0.195471   -0.136088
  0.200418   -0.332567
  0.205366   -0.002747
  0.210314   -0.184952
  0.215261   -0.101406
  0.220209   -0.191389
  0.225157   -0.587083
  0.230104   -0.142691
  0.235052   -0.644351
  0.240000    0.137172
  0.244948    0.253976
  0.249895    0.416503
  0.254843    0.859264
  0.259790    0.754397
  0.264738    1.055841
  0.269686    1.086562
  0.274634    0.955483
  0.279581    1.619301
  0.284529    1.435571
  0.289477    2.291107
  0.294424    2.490068
  0.299372    2.754818
  0.304320    3.316713
  0.309267    3.276526
  0.314215    3.696415
  0.319163    3.857229
  0.324110    4.002798
  0.329058    4.837555
  0.334006    4.859384
  0.338953    5.837077
  0.343901    6.155485
  0.348849    6.458077
  0.353797    7.097654
  0.358744    7.228745
  0.363692    7.806204
  0.368640    8.226803
  0.373587    8.583586
  0.378535    9.488207
  0.383483    9.831107
  0.388430   10.716337
  0.393378   11.255467
  0.398326   11.559027
  0.403273   12.306697
  0.408221   12.578777
  0.413169   13.352217
  0.418116   13.962077
  0.423064   14.469767
  0.428012   15.505127
  0.432959   16.033147
  0.437907   16.816897
  0.442855   17.392287
  0.447802   17.868027
  0.452750   18.784607
  0.457698   19.219487
  0.462645   20.111897
  0.467593   20.925227
  0.472541   21.639497
  0.477488   22.635057
  0.482436   23.217497
  0.487384   24.085797
  0.492331   24.714497
  0.497279   25.392307
  0.502227   26.387227
  0.507174   27.029357
  0.512122   28.064177
  0.517070   29.000007
  0.522018   29.761397
  0.526965   30.747157
  0.531913   31.451917
  0.536861   32.357927
  0.541808   33.154217
  0.546756   33.817217
  0.551704   34.857217
  0.556651   35.578557
  0.561599   36.372027
  0.566547   37.174867
  0.571494   37.583257
  0.576442   38.430907
  0.581390   38.780297
  0.586337   39.199117
  0.591285   39.824197
  0.596233   39.947547
  0.601181   40.716547
  0.606128   40.878327
  0.611076   41.007197
  0.616023   41.370697
  0.620971   41.363747
  0.625919   41.847297
  0.630866   42.005377
  0.635814   42.084127
  0.640762   42.472057
  0.645710   42.430167
  0.650657   42.845797
  0.655605   42.919217
  0.660553   42.843737
  0.665500   43.087457
  0.670448   42.998607
  0.675396   43.209927
  0.680343   43.229147
  0.685291   43.109557
  0.690239   43.368027
  0.695186   43.231957
  0.700134   43.273327
  0.705082   43.261857
  0.710029   43.155627
  0.714977   43.315967
  0.719925   43.219907
  0.724873   43.271527
  0.729820   43.359607
  0.734768   43.202207
  0.739715   43.390697
  0.744663   43.311117
  0.749611   43.371527
  0.754559   43.501267
  0.759506   43.400707
  0.764454   43.479237
  0.769402   43.469417
  0.774349   43.466357
  0.779297   43.480227
  0.784245   43.405337
  0.789192   43.488647
  0.794140   43.284657
  0.799088   43.219007
  0.804035   43.202307
  0.808983   43.072027
  0.813931   43.048627
  0.818878   42.956867
  0.823826   42.865227
  0.828774   42.878737
  0.833721   42.719247
  0.838669   42.739117
  0.843617   42.644507
  0.848565   42.575767
  0.853512   42.483947
  0.858460   42.387007
  0.863407   42.456307
  0.868355   42.360157
  0.873303   42.319597
  0.878251   42.316097
  0.883198   42.125377
  0.888146   42.159687
  0.893094   42.001757
  0.898041   41.902777
  0.902989   41.862387
  0.907937   41.669257
  0.912884   41.669867
  0.917832   41.406097
  0.922780   41.343017
  0.927727   41.415277
  0.932675   41.309217
  0.937623   41.621507
  0.942570   41.682047
  0.947518   41.746987
  0.952466   42.057707
  0.957413   42.059227
  0.962361   42.369327
  0.967309   42.378837
  0.972256   42.584367
  0.977204   43.222887
  0.982152   43.320097
  0.987100   44.725487
  0.992047   45.313487
