# Supplementary material for: Free energies of membrane stalk formation from a lipidomics perspective
Source: Nat Commun. 2021 Nov 15;12:6594. doi: 10.1038/s41467-021-26924-2 (PMC8593120; doi:10.1038/s41467-021-26924-2)
Supplement: Supplementary file 4 — Source Data [file 41467_2021_26924_MOESM4_ESM.zip › SI_data/Fig5/pmfs_binary_mixtures/POPC_POPA_90_10/prof.b50.xvg]

# This file was created Tue Feb 16 11:21:42 2021
# Created by:
#                     :-) GROMACS - gmx wham, 2018.8-dev (-:
# 
# Executable:   /data/users/jhub/projects/pore-formation/build-gromacs-poreExpansion/bin/gmx
# Data prefix:  /data/users/jhub/projects/pore-formation/build-gromacs-poreExpansion
# Working dir:  /data/users/jhub/projects/fusion/flat-membranes/scan-mixtures_Martini2.2/POPC_POPA_90_10/nWPerA6/umbrella/run-umb_nWPerA6_N19_d0.1_xi0-1_19xt200ns_k3000_T310_xiSet_Rcyl1.2_dt0.02_md
# Command line:
#   gmx wham -nice 0 -it -if -bins 200 -b 50000 -min 0.004987 -max 0.994856 -o prof.b50 -hist histo.b50 -nBootstrap 50 -bsres bsResult.b50 -zprof0 0.184059
# gmx wham is part of G R O M A C S:
#
# GROningen MAchine for Chemical Simulation
#
@    title "Umbrella potential"
@    xaxis  label "\xx\f{} (nm)"
@    yaxis  label "E (kJ mol\S-1\N)"
@TYPE xy
  0.007462    2.801869
  0.012411    3.481140
  0.017360    4.293636
  0.022310    4.621540
  0.027259    4.816873
  0.032208    5.668143
  0.037158    5.252915
  0.042107    5.111522
  0.047056    4.859897
  0.052006    3.792291
  0.056955    4.282066
  0.061904    4.556976
  0.066854    4.532699
  0.071803    4.567616
  0.076753    4.244776
  0.081702    4.096708
  0.086651    3.796522
  0.091601    2.464897
  0.096550    2.905152
  0.101499    2.441713
  0.106449    1.820529
  0.111398    2.296950
  0.116347    2.072789
  0.121297    1.862470
  0.126246    1.545467
  0.131195    0.708093
  0.136145    0.816338
  0.141094    0.223077
  0.146043   -0.272885
  0.150993    0.200964
  0.155942   -0.356169
  0.160891    0.242404
  0.165841    0.272514
  0.170790    0.040582
  0.175739    0.082654
  0.180689   -0.230474
  0.185638   -0.463207
  0.190587   -0.109407
  0.195537   -0.730276
  0.200486    0.191061
  0.205435    0.240513
  0.210385    0.286674
  0.215334    0.732463
  0.220283    0.663814
  0.225233    0.670025
  0.230182    0.890968
  0.235131    0.491147
  0.240081    1.266605
  0.245030    1.204790
  0.249980    1.324393
  0.254929    2.060360
  0.259878    2.123853
  0.264828    2.683780
  0.269777    2.881953
  0.274726    2.727294
  0.279676    3.341203
  0.284625    3.310003
  0.289574    3.549086
  0.294524    4.256452
  0.299473    4.259340
  0.304422    5.136039
  0.309372    5.444847
  0.314321    5.659307
  0.319270    6.272613
  0.324220    6.312296
  0.329169    6.669769
  0.334118    7.219978
  0.339068    7.281462
  0.344017    8.287431
  0.348967    8.574752
  0.353916    9.020458
  0.358865    9.850163
  0.363814   10.155483
  0.368764   10.593703
  0.373713   11.129983
  0.378663   11.263013
  0.383612   12.173223
  0.388561   12.508533
  0.393511   13.142253
  0.398460   13.978263
  0.403409   14.415523
  0.408359   15.199193
  0.413308   15.749843
  0.418257   16.098723
  0.423207   16.973143
  0.428156   17.417843
  0.433105   17.968623
  0.438055   18.890063
  0.443004   19.363733
  0.447953   20.299313
  0.452903   20.930503
  0.457852   21.385813
  0.462801   22.205123
  0.467751   22.679873
  0.472700   23.224783
  0.477649   23.977123
  0.482599   24.471933
  0.487548   25.391633
  0.492497   26.041713
  0.497447   26.641763
  0.502396   27.472563
  0.507346   27.910903
  0.512295   28.594653
  0.517244   29.274483
  0.522194   29.652513
  0.527143   30.469163
  0.532092   31.009893
  0.537042   31.428703
  0.541991   32.333183
  0.546940   32.792153
  0.551890   33.231913
  0.556839   33.924893
  0.561788   34.175733
  0.566738   35.018013
  0.571687   35.489503
  0.576636   35.792783
  0.581586   36.580253
  0.586535   36.845883
  0.591484   37.203753
  0.596434   37.790473
  0.601383   37.695183
  0.606332   38.305823
  0.611282   38.420063
  0.616231   38.486763
  0.621181   39.067383
  0.626130   39.094763
  0.631079   39.273673
  0.636028   39.585683
  0.640978   39.421753
  0.645927   39.806843
  0.650876   39.849263
  0.655826   39.639583
  0.660775   40.025293
  0.665725   39.975993
  0.670674   40.078793
  0.675623   40.141013
  0.680573   40.089793
  0.685522   40.300223
  0.690471   40.295953
  0.695421   40.159083
  0.700370   40.363323
  0.705319   40.239603
  0.710269   40.316503
  0.715218   40.293843
  0.720167   40.098913
  0.725117   40.276933
  0.730066   40.205633
  0.735015   40.117873
  0.739965   40.139163
  0.744914   40.019223
  0.749863   40.067763
  0.754813   39.958803
  0.759762   39.809843
  0.764711   39.870543
  0.769661   39.685783
  0.774610   39.576603
  0.779559   39.492753
  0.784509   39.312453
  0.789458   39.269813
  0.794408   39.138743
  0.799357   38.874123
  0.804306   38.967073
  0.809256   38.716423
  0.814205   38.552023
  0.819154   38.562113
  0.824104   38.300063
  0.829053   38.324933
  0.834002   38.171173
  0.838952   38.024103
  0.843901   37.955453
  0.848850   37.796603
  0.853800   37.714843
  0.858749   37.655493
  0.863698   37.389943
  0.868648   37.343773
  0.873597   37.207383
  0.878546   36.920813
  0.883496   36.997113
  0.888445   36.735023
  0.893394   36.617213
  0.898344   36.536573
  0.903293   36.245973
  0.908242   36.221283
  0.913192   35.927653
  0.918141   35.656253
  0.923091   35.709843
  0.928040   35.403483
  0.932989   35.452143
  0.937939   35.552793
  0.942888   35.345173
  0.947837   35.729753
  0.952787   35.730783
  0.957736   35.631443
  0.962685   35.728763
  0.967635   35.477663
  0.972584   35.710153
  0.977533   35.833143
  0.982483   35.613853
  0.987432   36.811003
  0.992381   36.863053
