# Supplementary material for: Free energies of membrane stalk formation from a lipidomics perspective
Source: Nat Commun. 2021 Nov 15;12:6594. doi: 10.1038/s41467-021-26924-2 (PMC8593120; doi:10.1038/s41467-021-26924-2)
Supplement: Supplementary file 4 — Source Data [file 41467_2021_26924_MOESM4_ESM.zip › SI_data/Fig5/pmfs_binary_mixtures/POPC_DIPC_40_60/prof.b50.xvg]

# This file was created Tue Aug 18 17:58:17 2020
# Created by:
#                     :-) GROMACS - gmx wham, 2018.8-dev (-:
# 
# Executable:   /data/users/jhub/projects/pore-formation/build-gromacs-poreExpansion/bin/gmx
# Data prefix:  /data/users/jhub/projects/pore-formation/build-gromacs-poreExpansion
# Working dir:  /data/users/jhub/projects/fusion/flat-membranes/scan-mixtures_Martini2.2/POPC_DIPC_40_60/nWPerA6/umbrella/run-umb_nWPerA6_N16_d0.1_xi0-1_19xt200ns_k3000_T310_xiSet_Rcyl1.2_dt0.018_md
# Command line:
#   gmx wham -nice 0 -it -if -bins 200 -b 50000 -min 0.004987 -max 0.994941 -o prof.b50 -hist histo.b50 -nBootstrap 50 -bsres bsResult.b50 -zprof0 0.004987
# gmx wham is part of G R O M A C S:
#
# Gromacs Runs On Most of All Computer Systems
#
@    title "Umbrella potential"
@    xaxis  label "\xx\f{} (nm)"
@    yaxis  label "E (kJ mol\S-1\N)"
@TYPE xy
  0.007462   -1.800845
  0.012412   -0.602679
  0.017361    0.088590
  0.022311    0.825737
  0.027261    1.540956
  0.032211    2.017619
  0.037160    2.540133
  0.042110    2.772465
  0.047060    1.618063
  0.052010    2.753915
  0.056960    2.833850
  0.061909    1.759029
  0.066859    2.902175
  0.071809    3.136261
  0.076759    3.095688
  0.081708    3.271028
  0.086658    3.141747
  0.091608    2.407150
  0.096558    2.608893
  0.101508    2.500576
  0.106457    1.492014
  0.111407    1.143105
  0.116357    1.649347
  0.121307    1.091027
  0.126256    0.789608
  0.131206    1.266394
  0.136156    1.193356
  0.141106    0.765005
  0.146055    0.857657
  0.151005    0.614517
  0.155955   -0.295667
  0.160905    0.315709
  0.165854    0.080699
  0.170804   -0.876417
  0.175754    0.124438
  0.180704    0.077721
  0.185654   -0.364096
  0.190603    0.323098
  0.195553    0.308733
  0.200503    0.201202
  0.205453    0.210415
  0.210402    0.357186
  0.215352   -0.068623
  0.220302   -0.014094
  0.225252    0.415411
  0.230202    0.193935
  0.235151    0.302912
  0.240101    0.844769
  0.245051    0.934276
  0.250001    1.025592
  0.254950    1.492789
  0.259900    1.531663
  0.264850    1.360023
  0.269800    1.912654
  0.274749    1.856632
  0.279699    1.597879
  0.284649    2.399187
  0.289599    2.480588
  0.294548    2.349849
  0.299498    3.171827
  0.304448    3.402296
  0.309398    3.454344
  0.314348    3.922350
  0.319297    4.212670
  0.324247    4.191013
  0.329197    4.511236
  0.334147    4.884028
  0.339097    4.920740
  0.344046    5.271674
  0.348996    5.880390
  0.353946    6.055425
  0.358896    6.403445
  0.363845    6.966688
  0.368795    7.169418
  0.373745    7.356311
  0.378695    7.942860
  0.383644    8.087078
  0.388594    8.187681
  0.393544    8.875785
  0.398494    9.122525
  0.403444    9.305665
  0.408393   10.050095
  0.413343   10.307705
  0.418293   10.578215
  0.423243   11.167215
  0.428192   11.461265
  0.433142   11.630565
  0.438092   12.088465
  0.443042   12.508725
  0.447991   12.687445
  0.452941   13.110005
  0.457891   13.716495
  0.462841   13.902725
  0.467790   14.224945
  0.472740   14.776115
  0.477690   14.925485
  0.482640   14.983225
  0.487590   15.684515
  0.492539   15.797695
  0.497489   15.757385
  0.502439   16.386575
  0.507389   16.434755
  0.512338   16.387855
  0.517288   16.933385
  0.522238   17.101305
  0.527188   16.910675
  0.532138   17.321765
  0.537087   17.415055
  0.542037   17.232655
  0.546987   17.362195
  0.551937   17.592865
  0.556886   17.465925
  0.561836   17.402095
  0.566786   17.652265
  0.571736   17.530395
  0.576685   17.346895
  0.581635   17.581855
  0.586585   17.471795
  0.591535   17.120025
  0.596484   17.404735
  0.601434   17.255495
  0.606384   16.947445
  0.611334   17.200105
  0.616284   17.033825
  0.621233   16.676995
  0.626183   16.791465
  0.631133   16.688685
  0.636083   16.375725
  0.641032   16.320925
  0.645982   16.258295
  0.650932   15.954065
  0.655882   15.760255
  0.660832   15.685695
  0.665781   15.355545
  0.670731   15.085815
  0.675681   15.042585
  0.680631   14.760105
  0.685580   14.360415
  0.690530   14.314755
  0.695480   14.059075
  0.700430   13.659215
  0.705380   13.558455
  0.710329   13.297045
  0.715279   12.850615
  0.720229   12.737385
  0.725178   12.452755
  0.730128   12.062065
  0.735078   11.862005
  0.740028   11.598775
  0.744978   11.213785
  0.749927   10.972045
  0.754877   10.736175
  0.759827   10.376135
  0.764777   10.096765
  0.769726    9.881645
  0.774676    9.460565
  0.779626    9.123555
  0.784576    9.001045
  0.789525    8.605185
  0.794475    8.094702
  0.799425    8.047769
  0.804375    7.721785
  0.809325    7.247006
  0.814274    7.136159
  0.819224    6.858228
  0.824174    6.488411
  0.829124    6.198312
  0.834074    5.862690
  0.839023    5.399009
  0.843973    5.111452
  0.848923    4.795055
  0.853873    4.206543
  0.858822    3.694399
  0.863772    3.422903
  0.868722    2.803967
  0.873672    2.238674
  0.878621    2.065313
  0.883571    1.763362
  0.888521    1.288851
  0.893471    0.892490
  0.898420    0.443680
  0.903370   -0.128059
  0.908320   -0.351385
  0.913270   -0.922509
  0.918220   -1.664460
  0.923169   -1.774020
  0.928119   -2.168575
  0.933069   -2.985809
  0.938019   -2.909245
  0.942968   -2.650599
  0.947918   -2.936838
  0.952868   -3.153088
  0.957818   -3.469696
  0.962767   -3.892759
  0.967717   -4.277335
  0.972667   -4.532879
  0.977617   -5.172360
  0.982567   -5.809820
  0.987516   -5.463571
  0.992466   -6.450557
