# Supplementary material for: Free energies of membrane stalk formation from a lipidomics perspective
Source: Nat Commun. 2021 Nov 15;12:6594. doi: 10.1038/s41467-021-26924-2 (PMC8593120; doi:10.1038/s41467-021-26924-2)
Supplement: Supplementary file 4 — Source Data [file 41467_2021_26924_MOESM4_ESM.zip › SI_data/Fig5/pmfs_binary_mixtures/POPC_PCN_95_5/prof.b50.xvg]

# This file was created Sun Feb 14 21:48:42 2021
# Created by:
#                     :-) GROMACS - gmx wham, 2018.8-dev (-:
# 
# Executable:   /data/users/jhub/projects/pore-formation/build-gromacs-poreExpansion/bin/gmx
# Data prefix:  /data/users/jhub/projects/pore-formation/build-gromacs-poreExpansion
# Working dir:  /data/users/jhub/projects/fusion/flat-membranes/scan-mixtures_Martini2.2/POPC_PCN_95_5/nWPerA6/umbrella/run-umb_nWPerA6_N19_d0.1_xi0-1_19xt200ns_k3000_T310_xiSet_Rcyl1.2_dt0.02_md
# Command line:
#   gmx wham -nice 0 -it -if -bins 200 -b 50000 -min 0.004986 -max 0.994806 -o prof.b50 -hist histo.b50 -nBootstrap 50 -bsres bsResult.b50 -zprof0 0.144258
# gmx wham is part of G R O M A C S:
#
# GROtesk MACabre and Sinister
#
@    title "Umbrella potential"
@    xaxis  label "\xx\f{} (nm)"
@    yaxis  label "E (kJ mol\S-1\N)"
@TYPE xy
  0.007461    2.275020
  0.012410    2.209291
  0.017359    3.407514
  0.022308    3.869487
  0.027257    4.132868
  0.032206    3.601743
  0.037155    3.906587
  0.042104    3.406951
  0.047053    3.656650
  0.052002    2.517600
  0.056952    3.088192
  0.061901    3.389364
  0.066850    3.519048
  0.071799    3.470972
  0.076748    3.113911
  0.081697    3.007981
  0.086646    2.878424
  0.091595    1.370888
  0.096544    1.949530
  0.101494    1.491593
  0.106443    0.929815
  0.111392    1.529717
  0.116341    1.302951
  0.121290    1.202369
  0.126239    0.862392
  0.131188    0.038969
  0.136137    0.318890
  0.141086   -0.265027
  0.146035   -0.724311
  0.150984   -0.073335
  0.155934   -0.533646
  0.160883    0.179939
  0.165832    0.196131
  0.170781   -0.057127
  0.175730    0.168273
  0.180679   -0.171576
  0.185628   -0.333734
  0.190577    0.143279
  0.195526   -0.419594
  0.200476    0.604892
  0.205425    0.726301
  0.210374    0.796607
  0.215323    1.349321
  0.220272    1.230788
  0.225221    1.329720
  0.230170    1.630383
  0.235119    1.201450
  0.240068    2.145404
  0.245017    2.113131
  0.249967    2.314546
  0.254916    3.071556
  0.259865    3.185731
  0.264814    3.681937
  0.269763    3.957847
  0.274712    3.844679
  0.279661    4.510326
  0.284610    4.534665
  0.289559    4.772031
  0.294508    5.531723
  0.299457    5.614778
  0.304407    6.512962
  0.309356    6.844571
  0.314305    7.045375
  0.319254    7.625998
  0.324203    7.804352
  0.329152    8.125498
  0.334101    8.727309
  0.339050    8.821049
  0.343999    9.859019
  0.348948   10.193079
  0.353898   10.713359
  0.358847   11.508909
  0.363796   11.730969
  0.368745   12.272239
  0.373694   12.806819
  0.378643   13.006289
  0.383592   13.972659
  0.388541   14.310209
  0.393490   14.825539
  0.398440   15.654089
  0.403389   16.040679
  0.408338   16.777039
  0.413287   17.287209
  0.418236   17.556729
  0.423185   18.405529
  0.428134   18.812739
  0.433083   19.389369
  0.438032   20.297299
  0.442981   20.768239
  0.447931   21.763259
  0.452880   22.430519
  0.457829   22.871719
  0.462778   23.880189
  0.467727   24.383159
  0.472676   25.072229
  0.477625   25.951359
  0.482574   26.539909
  0.487523   27.564819
  0.492472   28.280779
  0.497422   28.920089
  0.502371   29.902479
  0.507320   30.495229
  0.512269   31.244089
  0.517218   32.095819
  0.522167   32.659139
  0.527116   33.601949
  0.532065   34.290309
  0.537014   34.831359
  0.541963   35.734149
  0.546913   36.082469
  0.551862   36.564809
  0.556811   37.201359
  0.561760   37.241799
  0.566709   38.037449
  0.571658   38.334529
  0.576607   38.550579
  0.581556   39.061279
  0.586505   39.262759
  0.591454   39.444019
  0.596403   39.786729
  0.601353   39.805989
  0.606302   40.276579
  0.611251   40.426919
  0.616200   40.492189
  0.621149   41.015469
  0.626098   41.050779
  0.631047   41.272399
  0.635996   41.624589
  0.640945   41.462489
  0.645895   41.902409
  0.650844   42.008549
  0.655793   41.926979
  0.660742   42.336369
  0.665691   42.314269
  0.670640   42.520219
  0.675589   42.703829
  0.680538   42.641979
  0.685487   43.012259
  0.690436   43.006389
  0.695385   43.003349
  0.700335   43.217259
  0.705284   43.186869
  0.710233   43.395059
  0.715182   43.463249
  0.720131   43.306869
  0.725080   43.569449
  0.730029   43.488499
  0.734978   43.421469
  0.739927   43.534229
  0.744877   43.335229
  0.749826   43.427409
  0.754775   43.341679
  0.759724   43.254719
  0.764673   43.302969
  0.769622   43.166539
  0.774571   43.056989
  0.779520   43.123369
  0.784469   42.931429
  0.789418   42.873709
  0.794368   42.802399
  0.799317   42.684789
  0.804266   42.731829
  0.809215   42.513239
  0.814164   42.393579
  0.819113   42.394589
  0.824062   42.271829
  0.829011   42.241149
  0.833960   42.159859
  0.838909   41.980949
  0.843858   42.017859
  0.848808   41.934989
  0.853757   41.816369
  0.858706   41.780069
  0.863655   41.608729
  0.868604   41.662729
  0.873553   41.580989
  0.878502   41.440549
  0.883451   41.526069
  0.888400   41.399649
  0.893350   41.401629
  0.898299   41.382599
  0.903248   41.235769
  0.908197   41.301079
  0.913146   41.160979
  0.918095   41.048869
  0.923044   41.247919
  0.927993   41.087159
  0.932942   41.218759
  0.937891   41.350959
  0.942840   41.318529
  0.947790   41.710929
  0.952739   41.678929
  0.957688   41.729899
  0.962637   41.883799
  0.967586   41.806459
  0.972535   42.218459
  0.977484   42.486429
  0.982433   42.595189
  0.987382   43.890779
  0.992332   44.139309
