# Supplementary material for: Free energies of membrane stalk formation from a lipidomics perspective
Source: Nat Commun. 2021 Nov 15;12:6594. doi: 10.1038/s41467-021-26924-2 (PMC8593120; doi:10.1038/s41467-021-26924-2)
Supplement: Supplementary file 4 — Source Data [file 41467_2021_26924_MOESM4_ESM.zip › SI_data/Fig5/pmfs_binary_mixtures/POPC_POPA_80_20/prof.b50.xvg]

# This file was created Tue Feb 16 11:21:23 2021
# Created by:
#                     :-) GROMACS - gmx wham, 2018.8-dev (-:
# 
# Executable:   /data/users/jhub/projects/pore-formation/build-gromacs-poreExpansion/bin/gmx
# Data prefix:  /data/users/jhub/projects/pore-formation/build-gromacs-poreExpansion
# Working dir:  /data/users/jhub/projects/fusion/flat-membranes/scan-mixtures_Martini2.2/POPC_POPA_80_20/nWPerA6/umbrella/run-umb_nWPerA6_N19_d0.1_xi0-1_19xt200ns_k3000_T310_xiSet_Rcyl1.2_dt0.02_md
# Command line:
#   gmx wham -nice 0 -it -if -bins 200 -b 50000 -min 0.004987 -max 0.994833 -o prof.b50 -hist histo.b50 -nBootstrap 50 -bsres bsResult.b50 -zprof0 0.194002
# gmx wham is part of G R O M A C S:
#
# Gallium Rubidium Oxygen Manganese Argon Carbon Silicon
#
@    title "Umbrella potential"
@    xaxis  label "\xx\f{} (nm)"
@    yaxis  label "E (kJ mol\S-1\N)"
@TYPE xy
  0.007462    4.592890
  0.012411    4.633951
  0.017360    5.991591
  0.022309    6.445865
  0.027259    5.881568
  0.032208    6.498108
  0.037157    6.588455
  0.042106    6.337868
  0.047055    6.531431
  0.052005    4.952363
  0.056954    5.636389
  0.061903    5.822358
  0.066852    5.894546
  0.071802    5.835513
  0.076751    5.488654
  0.081700    5.469833
  0.086649    5.135042
  0.091599    3.671385
  0.096548    4.084525
  0.101497    3.572854
  0.106446    2.744076
  0.111395    3.219625
  0.116345    3.029515
  0.121294    2.720134
  0.126243    2.396798
  0.131192    1.575563
  0.136142    1.563085
  0.141091    0.955547
  0.146040    0.211046
  0.150989    0.669544
  0.155939    0.025139
  0.160888    0.579229
  0.165837    0.563083
  0.170786    0.275436
  0.175735    0.302896
  0.180685   -0.050375
  0.185634   -0.382146
  0.190583   -0.078249
  0.195532   -0.747178
  0.200482    0.119053
  0.205431    0.138047
  0.210380    0.124861
  0.215329    0.573090
  0.220278    0.570312
  0.225228    0.549280
  0.230177    0.746159
  0.235126    0.258182
  0.240075    0.996653
  0.245025    0.921609
  0.249974    0.932754
  0.254923    1.664254
  0.259872    1.663764
  0.264822    2.214518
  0.269771    2.349527
  0.274720    2.264851
  0.279669    2.750218
  0.284618    2.754790
  0.289568    2.820788
  0.294517    3.483588
  0.299466    3.455952
  0.304415    4.309139
  0.309365    4.692677
  0.314314    4.818863
  0.319263    5.430428
  0.324212    5.512027
  0.329162    5.692115
  0.334111    6.232862
  0.339060    6.171979
  0.344009    7.149394
  0.348959    7.427088
  0.353908    7.796153
  0.358857    8.632867
  0.363806    8.906379
  0.368755    9.374092
  0.373705    9.895472
  0.378654    9.908792
  0.383603   10.857882
  0.388552   11.246452
  0.393502   11.750612
  0.398451   12.621672
  0.403400   13.042192
  0.408349   13.871042
  0.413299   14.417862
  0.418248   14.775902
  0.423197   15.628302
  0.428146   15.949712
  0.433095   16.601302
  0.438045   17.464392
  0.442994   17.929392
  0.447943   18.943392
  0.452892   19.579852
  0.457842   20.170272
  0.462791   20.987522
  0.467740   21.506832
  0.472689   22.146382
  0.477639   22.984502
  0.482588   23.513242
  0.487537   24.629292
  0.492486   25.278582
  0.497435   25.969472
  0.502385   26.942002
  0.507334   27.562532
  0.512283   28.247342
  0.517232   29.091822
  0.522181   29.570942
  0.527131   30.624502
  0.532080   31.330342
  0.537029   32.020062
  0.541979   32.926592
  0.546928   33.489282
  0.551877   34.140742
  0.556826   34.757232
  0.561775   35.089492
  0.566725   35.815522
  0.571674   36.288582
  0.576623   36.566492
  0.581572   37.262892
  0.586522   37.515322
  0.591471   37.729212
  0.596420   38.167932
  0.601369   38.163862
  0.606318   38.707652
  0.611268   38.870172
  0.616217   38.881882
  0.621166   39.375142
  0.626115   39.330242
  0.631065   39.547132
  0.636014   39.774482
  0.640963   39.595022
  0.645912   39.936862
  0.650861   39.969202
  0.655811   39.769282
  0.660760   40.111202
  0.665709   39.951072
  0.670658   40.066112
  0.675608   40.164472
  0.680557   39.939422
  0.685506   40.194332
  0.690455   40.127782
  0.695405   40.021342
  0.700354   40.193262
  0.705303   40.044522
  0.710252   40.054332
  0.715202   40.064012
  0.720151   39.922292
  0.725100   40.025862
  0.730049   39.927022
  0.734998   39.741762
  0.739948   39.861992
  0.744897   39.606632
  0.749846   39.618272
  0.754795   39.548812
  0.759745   39.287052
  0.764694   39.345922
  0.769643   39.112462
  0.774592   39.005302
  0.779541   38.992842
  0.784491   38.708972
  0.789440   38.660312
  0.794389   38.509792
  0.799338   38.403962
  0.804288   38.370372
  0.809237   38.180292
  0.814186   38.033792
  0.819135   37.992232
  0.824085   37.719852
  0.829034   37.682422
  0.833983   37.554162
  0.838932   37.328922
  0.843881   37.227842
  0.848831   37.035482
  0.853780   36.857562
  0.858729   36.810562
  0.863678   36.500872
  0.868628   36.499072
  0.873577   36.354632
  0.878526   36.184672
  0.883475   36.235012
  0.888424   35.976422
  0.893374   35.875212
  0.898323   35.820422
  0.903272   35.603502
  0.908222   35.552672
  0.913171   35.318582
  0.918120   35.106862
  0.923069   35.118652
  0.928018   34.885442
  0.932968   34.867382
  0.937917   34.989432
  0.942866   34.768912
  0.947815   35.189932
  0.952765   35.202662
  0.957714   35.080662
  0.962663   35.135372
  0.967612   34.910392
  0.972561   35.042132
  0.977511   35.144702
  0.982460   34.863702
  0.987409   35.989072
  0.992358   35.968212
