# Supplementary material for: Free energies of membrane stalk formation from a lipidomics perspective
Source: Nat Commun. 2021 Nov 15;12:6594. doi: 10.1038/s41467-021-26924-2 (PMC8593120; doi:10.1038/s41467-021-26924-2)
Supplement: Supplementary file 4 — Source Data [file 41467_2021_26924_MOESM4_ESM.zip › SI_data/Fig5/pmfs_binary_mixtures/POPC_PCA_90_10/prof.b50.xvg]

# This file was created Thu Dec  3 07:58:19 2020
# Created by:
#                     :-) GROMACS - gmx wham, 2018.8-dev (-:
# 
# Executable:   /data/users/jhub/projects/pore-formation/build-gromacs-poreExpansion/bin/gmx
# Data prefix:  /data/users/jhub/projects/pore-formation/build-gromacs-poreExpansion
# Working dir:  /data/users/jhub/projects/fusion/flat-membranes/scan-mixtures_Martini2.2/POPC_PCA_90_10/nWPerA6/umbrella/run-umb_nWPerA6_N21_d0.1_xi0-1_19xt200ns_k3000_T310_xiSet_Rcyl1.2_dt0.02_md
# Command line:
#   gmx wham -nice 0 -it -if -bins 200 -b 50000 -min 0.008988 -max 0.994827 -o prof.b50 -hist histo.b50 -nBootstrap 50 -bsres bsResult.b50 -zprof0 0.177423
# gmx wham is part of G R O M A C S:
#
# Gnomes, ROck Monsters And Chili Sauce
#
@    title "Umbrella potential"
@    xaxis  label "\xx\f{} (nm)"
@    yaxis  label "E (kJ mol\S-1\N)"
@TYPE xy
  0.011453   10.542040
  0.016382    9.385063
  0.021311    9.796470
  0.026240    9.321999
  0.031169   11.381590
  0.036099    9.259926
  0.041028    9.667880
  0.045957    8.284917
  0.050886    7.962395
  0.055815    8.128597
  0.060745    8.017144
  0.065674    8.044068
  0.070603    7.670863
  0.075532    7.446406
  0.080461    6.897631
  0.085391    5.827486
  0.090320    5.835490
  0.095249    4.674484
  0.100178    4.960204
  0.105107    4.669081
  0.110036    4.440108
  0.114966    3.960235
  0.119895    3.115794
  0.124824    2.883931
  0.129753    1.674841
  0.134683    1.854273
  0.139612    1.326490
  0.144541    1.153965
  0.149470    1.188514
  0.154399    0.889674
  0.159328    0.692419
  0.164258    0.036978
  0.169187    0.095325
  0.174116   -0.184625
  0.179045   -0.582360
  0.183974   -0.082700
  0.188904   -0.275406
  0.193833    0.153255
  0.198762    0.147117
  0.203691    0.049991
  0.208620    0.134397
  0.213550   -0.146589
  0.218479    0.353356
  0.223408    0.098111
  0.228337    0.804591
  0.233266    1.084936
  0.238196    1.249957
  0.243125    1.616970
  0.248054    1.522629
  0.252983    1.933728
  0.257912    1.864402
  0.262842    2.107293
  0.267771    2.529202
  0.272700    2.647767
  0.277629    3.258988
  0.282558    3.390423
  0.287488    3.829148
  0.292417    3.948866
  0.297346    4.047384
  0.302275    4.444709
  0.307204    4.430977
  0.312134    5.183303
  0.317063    5.423250
  0.321992    5.949583
  0.326921    6.443815
  0.331850    6.633763
  0.336780    7.220610
  0.341709    7.351866
  0.346638    7.939207
  0.351567    8.280534
  0.356496    8.710061
  0.361425    9.401531
  0.366355    9.730960
  0.371284   10.435330
  0.376213   10.707600
  0.381142   11.177280
  0.386071   11.564850
  0.391001   11.911760
  0.395930   12.620720
  0.400859   12.942050
  0.405788   13.719310
  0.410717   14.166910
  0.415647   14.714960
  0.420576   15.323930
  0.425505   15.677940
  0.430434   16.403670
  0.435363   16.767510
  0.440292   17.423870
  0.445222   18.171390
  0.450151   18.739100
  0.455080   19.548970
  0.460009   20.077830
  0.464938   20.811940
  0.469868   21.360080
  0.474797   21.966590
  0.479726   22.751140
  0.484655   23.229620
  0.489584   24.220850
  0.494514   24.831370
  0.499443   25.577380
  0.504372   26.322560
  0.509301   26.968510
  0.514231   27.743280
  0.519160   28.319960
  0.524089   29.233530
  0.529018   29.942350
  0.533947   30.714220
  0.538876   31.625500
  0.543806   32.263820
  0.548735   33.178920
  0.553664   33.819120
  0.558593   34.531940
  0.563522   35.361320
  0.568452   36.033140
  0.573381   36.946050
  0.578310   37.537440
  0.583239   38.200080
  0.588168   38.861980
  0.593098   39.204060
  0.598027   39.932860
  0.602956   40.207820
  0.607885   40.795500
  0.612814   41.066120
  0.617744   41.381950
  0.622673   41.836040
  0.627602   41.872900
  0.632531   42.276830
  0.637460   42.325960
  0.642389   42.556720
  0.647319   42.738960
  0.652248   42.740350
  0.657177   43.016410
  0.662106   42.890900
  0.667036   43.013420
  0.671965   43.052710
  0.676894   42.962290
  0.681823   43.028740
  0.686752   42.835120
  0.691681   42.948090
  0.696611   42.720490
  0.701540   42.738180
  0.706469   42.604460
  0.711398   42.383460
  0.716327   42.298290
  0.721257   42.061380
  0.726186   41.884790
  0.731115   41.663760
  0.736044   41.449750
  0.740973   41.246140
  0.745903   40.932600
  0.750832   40.817830
  0.755761   40.480410
  0.760690   40.260350
  0.765619   40.122230
  0.770549   39.804760
  0.775478   39.630350
  0.780407   39.272350
  0.785336   39.156290
  0.790265   38.926290
  0.795195   38.691850
  0.800124   38.536490
  0.805053   38.379240
  0.809982   38.239440
  0.814911   38.051790
  0.819840   37.875910
  0.824770   37.779750
  0.829699   37.547600
  0.834628   37.459700
  0.839557   37.287210
  0.844487   37.148260
  0.849416   36.953260
  0.854345   36.763940
  0.859274   36.525140
  0.864203   36.186860
  0.869132   35.950590
  0.874062   35.658530
  0.878991   35.438230
  0.883920   35.175100
  0.888849   34.883990
  0.893779   34.796210
  0.898708   34.582600
  0.903637   34.443710
  0.908566   34.311890
  0.913495   34.199700
  0.918424   34.002170
  0.923354   33.777380
  0.928283   33.683390
  0.933212   33.425750
  0.938141   33.163660
  0.943070   33.133760
  0.948000   32.714880
  0.952929   32.869810
  0.957858   32.751370
  0.962787   32.552940
  0.967716   32.302460
  0.972646   31.974090
  0.977575   31.953960
  0.982504   31.526880
  0.987433   31.727840
  0.992362   31.821190
