# Supplementary material for: Free energies of membrane stalk formation from a lipidomics perspective
Source: Nat Commun. 2021 Nov 15;12:6594. doi: 10.1038/s41467-021-26924-2 (PMC8593120; doi:10.1038/s41467-021-26924-2)
Supplement: Supplementary file 4 — Source Data [file 41467_2021_26924_MOESM4_ESM.zip › SI_data/Fig5/pmfs_binary_mixtures/POPC_DPPC_60_40/prof.b50.xvg]

# This file was created Mon Feb 15 13:57:28 2021
# Created by:
#                     :-) GROMACS - gmx wham, 2018.8-dev (-:
# 
# Executable:   /data/users/jhub/projects/pore-formation/build-gromacs-poreExpansion/bin/gmx
# Data prefix:  /data/users/jhub/projects/pore-formation/build-gromacs-poreExpansion
# Working dir:  /data/users/jhub/projects/fusion/flat-membranes/scan-mixtures_Martini2.2/POPC_DPPC_60_40/nWPerA6/umbrella/run-umb_nWPerA6_N20_d0.1_xi0-1_19xt200ns_k3000_T310_xiSet_Rcyl1.2_dt0.02_md
# Command line:
#   gmx wham -nice 0 -it -if -bins 200 -b 50000 -min 0.004986 -max 0.994634 -o prof.b50 -hist histo.b50 -nBootstrap 50 -bsres bsResult.b50 -zprof0 0.174071
# gmx wham is part of G R O M A C S:
#
# God Rules Over Mankind, Animals, Cosmos and Such
#
@    title "Umbrella potential"
@    xaxis  label "\xx\f{} (nm)"
@    yaxis  label "E (kJ mol\S-1\N)"
@TYPE xy
  0.007460    3.183086
  0.012408    5.525062
  0.017357    4.208659
  0.022305    6.262388
  0.027253    6.745753
  0.032201    6.195560
  0.037150    5.267310
  0.042098    5.428625
  0.047046    5.050215
  0.051994    4.033075
  0.056943    4.744858
  0.061891    4.784636
  0.066839    4.656226
  0.071787    4.627851
  0.076735    4.222450
  0.081684    3.947455
  0.086632    2.724304
  0.091580    3.011618
  0.096528    2.423204
  0.101477    1.871113
  0.106425    2.234278
  0.111373    2.080058
  0.116321    1.920889
  0.121270    1.452945
  0.126218    0.748566
  0.131166    0.778044
  0.136114   -0.420809
  0.141063    0.196754
  0.146011   -0.099381
  0.150959   -0.200912
  0.155907    0.218896
  0.160856    0.010556
  0.165804    0.070523
  0.170752   -0.184785
  0.175700   -0.584713
  0.180648   -0.166333
  0.185597   -0.731323
  0.190545    0.177765
  0.195493    0.191952
  0.200441    0.411190
  0.205390    0.815721
  0.210338    0.678745
  0.215286    1.062183
  0.220234    1.076093
  0.225183    0.968127
  0.230131    1.610284
  0.235079    1.598061
  0.240027    2.506630
  0.244976    2.748671
  0.249924    3.048678
  0.254872    3.452008
  0.259820    3.377451
  0.264769    3.926832
  0.269717    4.129185
  0.274665    4.249865
  0.279613    5.084576
  0.284562    5.185428
  0.289510    6.031639
  0.294458    6.406289
  0.299406    6.623621
  0.304354    7.137142
  0.309303    7.147838
  0.314251    7.874702
  0.319199    8.176914
  0.324147    8.494269
  0.329096    9.351507
  0.334044    9.582557
  0.338992   10.416167
  0.343940   10.832927
  0.348889   11.134957
  0.353837   11.795107
  0.358785   11.925377
  0.363733   12.702657
  0.368682   13.116057
  0.373630   13.620567
  0.378578   14.539917
  0.383526   14.891687
  0.388475   15.788047
  0.393423   16.162427
  0.398371   16.561517
  0.403319   17.372037
  0.408268   17.688677
  0.413216   18.617767
  0.418164   19.263407
  0.423112   19.913177
  0.428061   20.875427
  0.433009   21.374517
  0.437957   22.268437
  0.442905   22.948947
  0.447854   23.458697
  0.452802   24.455767
  0.457750   25.001897
  0.462698   25.997187
  0.467646   26.851427
  0.472595   27.632287
  0.477543   28.546127
  0.482491   29.092867
  0.487439   29.878417
  0.492388   30.530557
  0.497336   31.078127
  0.502284   32.129957
  0.507232   32.646297
  0.512181   33.580537
  0.517129   34.299707
  0.522077   34.853477
  0.527025   35.842397
  0.531974   36.294717
  0.536922   37.070357
  0.541870   37.849707
  0.546818   38.442787
  0.551767   39.570017
  0.556715   40.118967
  0.561663   40.772127
  0.566611   41.617897
  0.571559   41.899947
  0.576508   42.788887
  0.581456   43.133807
  0.586404   43.650207
  0.591352   44.344047
  0.596301   44.635527
  0.601249   45.319807
  0.606197   45.512227
  0.611145   45.805217
  0.616094   46.289097
  0.621042   46.295177
  0.625990   46.935737
  0.630938   47.057877
  0.635887   47.345637
  0.640835   47.785607
  0.645783   47.846957
  0.650731   48.249987
  0.655679   48.409997
  0.660628   48.518217
  0.665576   48.872787
  0.670524   48.844207
  0.675473   49.219577
  0.680421   49.329367
  0.685369   49.383967
  0.690317   49.649207
  0.695265   49.643657
  0.700214   49.824347
  0.705162   49.982217
  0.710110   49.895577
  0.715058   50.246207
  0.720007   50.213937
  0.724955   50.420957
  0.729903   50.560907
  0.734851   50.451947
  0.739800   50.777307
  0.744748   50.751027
  0.749696   50.948687
  0.754644   51.045397
  0.759593   51.014077
  0.764541   51.229787
  0.769489   51.215997
  0.774437   51.326427
  0.779385   51.365207
  0.784334   51.376747
  0.789282   51.525987
  0.794230   51.430357
  0.799179   51.509477
  0.804127   51.546467
  0.809075   51.475007
  0.814023   51.555737
  0.818971   51.439967
  0.823920   51.527337
  0.828868   51.504857
  0.833816   51.476927
  0.838764   51.524517
  0.843713   51.501927
  0.848661   51.566137
  0.853609   51.572257
  0.858557   51.467477
  0.863506   51.551777
  0.868454   51.461327
  0.873402   51.480707
  0.878350   51.527637
  0.883299   51.476457
  0.888247   51.510087
  0.893195   51.477827
  0.898143   51.486727
  0.903092   51.592377
  0.908040   51.504357
  0.912988   51.618597
  0.917936   51.555197
  0.922884   51.613427
  0.927833   51.743927
  0.932781   51.773247
  0.937729   52.157927
  0.942677   52.220597
  0.947626   52.410697
  0.952574   52.776977
  0.957522   52.790827
  0.962470   53.059797
  0.967419   53.165987
  0.972367   53.434447
  0.977315   53.871017
  0.982263   53.925887
  0.987212   55.245557
  0.992160   55.638747
