# Supplementary material for: Free energies of membrane stalk formation from a lipidomics perspective
Source: Nat Commun. 2021 Nov 15;12:6594. doi: 10.1038/s41467-021-26924-2 (PMC8593120; doi:10.1038/s41467-021-26924-2)
Supplement: Supplementary file 4 — Source Data [file 41467_2021_26924_MOESM4_ESM.zip › SI_data/Fig5/pmfs_binary_mixtures/POPC_DPCE_95_5/prof.b50.xvg]

# This file was created Tue Aug 18 17:59:19 2020
# Created by:
#                     :-) GROMACS - gmx wham, 2018.8-dev (-:
# 
# Executable:   /data/users/jhub/projects/pore-formation/build-gromacs-poreExpansion/bin/gmx
# Data prefix:  /data/users/jhub/projects/pore-formation/build-gromacs-poreExpansion
# Working dir:  /data/users/jhub/projects/fusion/flat-membranes/scan-mixtures_Martini2.2/POPC_DPCE_95_5/nWPerA6/umbrella/run-umb_nWPerA6_N19_d0.1_xi0-1_19xt200ns_k3000_T310_xiSet_Rcyl1.2_dt0.018_md
# Command line:
#   gmx wham -nice 0 -it -if -bins 200 -b 50000 -min 0.004987 -max 0.994860 -o prof.b50 -hist histo.b50 -nBootstrap 50 -bsres bsResult.b50 -zprof0 0.184059
# gmx wham is part of G R O M A C S:
#
# Glycine aRginine prOline Methionine Alanine Cystine Serine
#
@    title "Umbrella potential"
@    xaxis  label "\xx\f{} (nm)"
@    yaxis  label "E (kJ mol\S-1\N)"
@TYPE xy
  0.007462    3.073914
  0.012411    4.508684
  0.017360    4.547185
  0.022310    5.149181
  0.027259    5.602091
  0.032209    5.979644
  0.037158    5.436448
  0.042107    5.422435
  0.047057    5.574604
  0.052006    3.974117
  0.056955    4.729788
  0.061905    4.873575
  0.066854    5.028691
  0.071803    4.934584
  0.076753    4.733753
  0.081702    4.482157
  0.086652    4.296035
  0.091601    2.920095
  0.096550    3.271856
  0.101500    2.827441
  0.106449    2.132838
  0.111398    2.614869
  0.116348    2.415898
  0.121297    2.176114
  0.126246    1.805831
  0.131196    0.966378
  0.136145    1.126182
  0.141095    0.520910
  0.146044   -0.135279
  0.150993    0.405760
  0.155943   -0.122266
  0.160892    0.428129
  0.165841    0.387153
  0.170791    0.133539
  0.175740    0.217626
  0.180690   -0.155635
  0.185639   -0.430268
  0.190588   -0.103787
  0.195538   -0.678867
  0.200487    0.132244
  0.205436    0.191931
  0.210386    0.215948
  0.215335    0.610807
  0.220284    0.563270
  0.225234    0.627602
  0.230183    0.775643
  0.235132    0.373888
  0.240082    1.112244
  0.245031    1.087740
  0.249981    1.179075
  0.254930    1.926003
  0.259879    1.908864
  0.264829    2.419784
  0.269778    2.628778
  0.274727    2.532754
  0.279677    3.035670
  0.284626    3.095898
  0.289575    3.224647
  0.294525    3.855818
  0.299474    3.855991
  0.304424    4.744918
  0.309373    4.999129
  0.314322    5.190962
  0.319272    5.793710
  0.324221    5.849359
  0.329170    6.130400
  0.334120    6.640049
  0.339069    6.637617
  0.344019    7.617045
  0.348968    7.874901
  0.353917    8.248186
  0.358867    8.971275
  0.363816    9.274998
  0.368765    9.708632
  0.373715   10.161782
  0.378664   10.316252
  0.383613   11.196822
  0.388563   11.505482
  0.393512   11.965642
  0.398462   12.818022
  0.403411   13.177042
  0.408360   13.981532
  0.413310   14.389852
  0.418259   14.775562
  0.423208   15.549662
  0.428158   15.934142
  0.433107   16.546602
  0.438056   17.314482
  0.443006   17.823502
  0.447955   18.738522
  0.452904   19.318302
  0.457854   19.919542
  0.462803   20.714762
  0.467753   21.258612
  0.472702   21.903282
  0.477651   22.677532
  0.482601   23.245142
  0.487550   24.166352
  0.492499   24.929222
  0.497449   25.568212
  0.502398   26.521692
  0.507347   27.085752
  0.512297   27.799382
  0.517246   28.505092
  0.522196   29.039582
  0.527145   29.992352
  0.532094   30.709702
  0.537044   31.262062
  0.541993   32.151832
  0.546942   32.642412
  0.551892   33.192172
  0.556841   33.827512
  0.561791   34.093192
  0.566740   34.933242
  0.571689   35.333062
  0.576639   35.585312
  0.581588   36.267162
  0.586537   36.484632
  0.591487   36.719252
  0.596436   37.177262
  0.601386   37.147732
  0.606335   37.616492
  0.611284   37.775492
  0.616234   37.726142
  0.621183   38.226002
  0.626132   38.212292
  0.631082   38.365052
  0.636031   38.558552
  0.640980   38.342312
  0.645930   38.662722
  0.650879   38.578662
  0.655829   38.419482
  0.660778   38.659762
  0.665727   38.528032
  0.670677   38.630732
  0.675626   38.651232
  0.680575   38.508042
  0.685525   38.762722
  0.690474   38.623632
  0.695423   38.442392
  0.700373   38.556722
  0.705322   38.373872
  0.710271   38.416262
  0.715221   38.420842
  0.720170   38.154502
  0.725120   38.241622
  0.730069   38.045142
  0.735018   37.862702
  0.739968   37.867962
  0.744917   37.602122
  0.749866   37.490892
  0.754816   37.331082
  0.759765   36.992872
  0.764714   36.893072
  0.769664   36.575172
  0.774613   36.274202
  0.779563   36.074122
  0.784512   35.744072
  0.789461   35.528352
  0.794411   35.311982
  0.799360   34.977162
  0.804309   34.861762
  0.809259   34.519272
  0.814208   34.284422
  0.819157   34.052152
  0.824107   33.699762
  0.829056   33.512852
  0.834006   33.261482
  0.838955   32.982902
  0.843904   32.763222
  0.848854   32.486512
  0.853803   32.185392
  0.858753   31.974212
  0.863702   31.582202
  0.868651   31.345392
  0.873601   31.053232
  0.878550   30.678442
  0.883499   30.620282
  0.888449   30.322982
  0.893398   30.052112
  0.898347   29.960402
  0.903297   29.573192
  0.908246   29.411762
  0.913196   29.068552
  0.918145   28.665902
  0.923094   28.525752
  0.928044   28.139242
  0.932993   27.892582
  0.937942   27.862702
  0.942892   27.466592
  0.947841   27.733242
  0.952790   27.751552
  0.957740   27.541942
  0.962689   27.510782
  0.967638   27.068102
  0.972588   26.985282
  0.977537   26.822362
  0.982487   26.265002
  0.987436   26.936622
  0.992385   26.611912
