# Supplementary material for: Free energies of membrane stalk formation from a lipidomics perspective
Source: Nat Commun. 2021 Nov 15;12:6594. doi: 10.1038/s41467-021-26924-2 (PMC8593120; doi:10.1038/s41467-021-26924-2)
Supplement: Supplementary file 4 — Source Data [file 41467_2021_26924_MOESM4_ESM.zip › SI_data/Fig5/pmfs_binary_mixtures/POPC_PCN_85_15/prof.b50.xvg]

# This file was created Sun Feb 14 21:48:41 2021
# Created by:
#                     :-) GROMACS - gmx wham, 2018.8-dev (-:
# 
# Executable:   /data/users/jhub/projects/pore-formation/build-gromacs-poreExpansion/bin/gmx
# Data prefix:  /data/users/jhub/projects/pore-formation/build-gromacs-poreExpansion
# Working dir:  /data/users/jhub/projects/fusion/flat-membranes/scan-mixtures_Martini2.2/POPC_PCN_85_15/nWPerA6/umbrella/run-umb_nWPerA6_N20_d0.1_xi0-1_19xt200ns_k3000_T310_xiSet_Rcyl1.2_dt0.02_md
# Command line:
#   gmx wham -nice 0 -it -if -bins 200 -b 50000 -min 0.005083 -max 0.994574 -o prof.b50 -hist histo.b50 -nBootstrap 50 -bsres bsResult.b50 -zprof0 0.184086
# gmx wham is part of G R O M A C S:
#
# Giant Rising Ordinary Mutants for A Clerical Setup
#
@    title "Umbrella potential"
@    xaxis  label "\xx\f{} (nm)"
@    yaxis  label "E (kJ mol\S-1\N)"
@TYPE xy
  0.007557    7.631812
  0.012504    8.967412
  0.017452    8.512245
  0.022399    8.696552
  0.027347    9.315000
  0.032294    9.069324
  0.037241    8.128009
  0.042189    8.040326
  0.047136    7.810867
  0.052084    6.704998
  0.057031    7.269784
  0.061979    7.326384
  0.066926    7.131643
  0.071874    7.002943
  0.076821    6.716688
  0.081769    6.461743
  0.086716    5.214515
  0.091663    5.261716
  0.096611    4.639628
  0.101558    3.983296
  0.106506    4.261863
  0.111453    3.960099
  0.116401    3.707035
  0.121348    3.212851
  0.126296    2.487820
  0.131243    2.266275
  0.136191    1.106077
  0.141138    1.385495
  0.146086    0.968510
  0.151033    0.702280
  0.155980    0.976003
  0.160928    0.680531
  0.165875    0.598502
  0.170823    0.226653
  0.175770   -0.266763
  0.180718   -0.050621
  0.185665   -0.676785
  0.190613    0.011732
  0.195560   -0.070321
  0.200508   -0.061372
  0.205455    0.288974
  0.210402    0.151018
  0.215350    0.344973
  0.220297    0.267285
  0.225245    0.059029
  0.230192    0.561232
  0.235140    0.202308
  0.240087    1.071921
  0.245035    1.137944
  0.249982    1.407523
  0.254929    1.751430
  0.259877    1.673177
  0.264824    2.053431
  0.269772    2.057784
  0.274719    2.189599
  0.279667    2.746718
  0.284614    2.811250
  0.289562    3.591253
  0.294509    3.887438
  0.299457    4.127192
  0.304404    4.626033
  0.309352    4.669902
  0.314299    5.202848
  0.319246    5.514063
  0.324194    5.823695
  0.329141    6.564950
  0.334089    6.879548
  0.339036    7.694199
  0.343984    8.053144
  0.348931    8.492917
  0.353879    8.977549
  0.358826    9.119173
  0.363774    9.883925
  0.368721   10.292165
  0.373668   10.804165
  0.378616   11.656195
  0.383563   12.075655
  0.388511   12.855785
  0.393458   13.359735
  0.398406   13.752315
  0.403353   14.478415
  0.408301   14.859585
  0.413248   15.686245
  0.418195   16.372125
  0.423143   17.067685
  0.428090   17.909365
  0.433038   18.579505
  0.437985   19.300435
  0.442933   19.970525
  0.447880   20.538825
  0.452828   21.375835
  0.457775   21.975415
  0.462723   23.029525
  0.467670   23.692355
  0.472618   24.545345
  0.477565   25.448955
  0.482512   26.146195
  0.487460   26.965305
  0.492407   27.740355
  0.497355   28.466665
  0.502302   29.451375
  0.507250   30.165355
  0.512197   31.223575
  0.517145   32.081135
  0.522092   32.891395
  0.527039   33.897505
  0.531987   34.516955
  0.536934   35.501595
  0.541882   36.253425
  0.546829   36.916525
  0.551777   37.983515
  0.556724   38.621915
  0.561672   39.370355
  0.566619   40.094265
  0.571567   40.528665
  0.576514   41.347865
  0.581461   41.749025
  0.586409   42.384325
  0.591356   42.878865
  0.596304   43.278575
  0.601251   43.874505
  0.606199   44.217325
  0.611146   44.510905
  0.616094   45.016225
  0.621041   45.073815
  0.625989   45.679055
  0.630936   45.899605
  0.635884   46.177255
  0.640831   46.498785
  0.645778   46.558115
  0.650726   47.031095
  0.655673   47.099945
  0.660621   47.122775
  0.665568   47.464615
  0.670516   47.530495
  0.675463   47.811805
  0.680411   47.981415
  0.685358   48.087955
  0.690306   48.306505
  0.695253   48.330385
  0.700200   48.522705
  0.705148   48.528025
  0.710095   48.555315
  0.715043   48.768805
  0.719990   48.781045
  0.724938   48.984205
  0.729885   48.993735
  0.734833   48.997425
  0.739780   49.182985
  0.744727   49.128835
  0.749675   49.242235
  0.754622   49.393475
  0.759570   49.325785
  0.764517   49.487805
  0.769465   49.528145
  0.774412   49.643345
  0.779360   49.663775
  0.784307   49.691705
  0.789255   49.749045
  0.794202   49.706565
  0.799149   49.809085
  0.804097   49.887615
  0.809044   49.894455
  0.813992   50.021165
  0.818939   50.014085
  0.823887   50.101575
  0.828834   50.141715
  0.833782   50.166645
  0.838729   50.346365
  0.843677   50.309505
  0.848624   50.426965
  0.853572   50.538425
  0.858519   50.517475
  0.863466   50.676385
  0.868414   50.661745
  0.873361   50.822255
  0.878309   50.896995
  0.883256   51.001025
  0.888204   51.159615
  0.893151   51.162635
  0.898099   51.331595
  0.903046   51.468525
  0.907994   51.561525
  0.912941   51.731235
  0.917888   51.832795
  0.922836   52.079175
  0.927783   52.344815
  0.932731   52.576915
  0.937678   52.919765
  0.942626   53.175535
  0.947573   53.455775
  0.952521   53.752175
  0.957468   53.968065
  0.962415   54.360255
  0.967363   54.524455
  0.972310   54.981435
  0.977258   55.499725
  0.982205   55.891085
  0.987153   57.292505
  0.992100   57.828085
