# Supplementary material for: Free energies of membrane stalk formation from a lipidomics perspective
Source: Nat Commun. 2021 Nov 15;12:6594. doi: 10.1038/s41467-021-26924-2 (PMC8593120; doi:10.1038/s41467-021-26924-2)
Supplement: Supplementary file 4 — Source Data [file 41467_2021_26924_MOESM4_ESM.zip › SI_data/Fig5/pmfs_binary_mixtures/POPC_DPPC_40_60/prof.b50.xvg]

# This file was created Mon Feb 15 13:57:28 2021
# Created by:
#                     :-) GROMACS - gmx wham, 2018.8-dev (-:
# 
# Executable:   /data/users/jhub/projects/pore-formation/build-gromacs-poreExpansion/bin/gmx
# Data prefix:  /data/users/jhub/projects/pore-formation/build-gromacs-poreExpansion
# Working dir:  /data/users/jhub/projects/fusion/flat-membranes/scan-mixtures_Martini2.2/POPC_DPPC_40_60/nWPerA6/umbrella/run-umb_nWPerA6_N21_d0.1_xi0-1_19xt200ns_k3000_T310_xiSet_Rcyl1.2_dt0.02_md
# Command line:
#   gmx wham -nice 0 -it -if -bins 200 -b 50000 -min 0.006586 -max 0.994566 -o prof.b50 -hist histo.b50 -nBootstrap 50 -bsres bsResult.b50 -zprof0 0.175386
# gmx wham is part of G R O M A C S:
#
# GROup of MAchos and Cynical Suckers
#
@    title "Umbrella potential"
@    xaxis  label "\xx\f{} (nm)"
@    yaxis  label "E (kJ mol\S-1\N)"
@TYPE xy
  0.009056   10.432373
  0.013996   14.465783
  0.018936   11.716293
  0.023876   11.716883
  0.028816   11.804293
  0.033755   11.321473
  0.038695   11.760083
  0.043635   11.156563
  0.048575    9.087650
  0.053515    9.199774
  0.058455    9.585373
  0.063395    9.265973
  0.068335    9.093647
  0.073275    8.659341
  0.078215    8.256956
  0.083154    7.153664
  0.088094    6.955207
  0.093034    5.760157
  0.097974    5.741138
  0.102914    5.658896
  0.107854    5.282888
  0.112794    4.859896
  0.117734    4.168779
  0.122674    3.688231
  0.127614    2.975647
  0.132553    2.024044
  0.137493    1.991920
  0.142433    1.279231
  0.147373    1.531935
  0.152313    1.229807
  0.157253    0.931740
  0.162193    0.559832
  0.167133   -0.020901
  0.172073   -0.004990
  0.177013   -0.745847
  0.181952   -0.197125
  0.186892   -0.371405
  0.191832   -0.209532
  0.196772    0.058224
  0.201712   -0.111628
  0.206652    0.068478
  0.211592   -0.287064
  0.216532    0.093855
  0.221472    0.091723
  0.226412    0.234337
  0.231351    0.950948
  0.236291    1.007001
  0.241231    1.536503
  0.246171    1.611683
  0.251111    1.723589
  0.256051    2.023434
  0.260991    1.991525
  0.265931    2.701760
  0.270871    2.695169
  0.275811    3.606675
  0.280751    3.935513
  0.285690    4.266467
  0.290630    4.643246
  0.295570    4.679653
  0.300510    5.348431
  0.305450    5.395908
  0.310390    6.009164
  0.315330    6.628376
  0.320270    7.014259
  0.325210    7.833669
  0.330149    8.114488
  0.335089    8.640596
  0.340029    8.976849
  0.344969    9.313283
  0.349909   10.048663
  0.354849   10.363393
  0.359789   11.370303
  0.364729   11.768353
  0.369669   12.524773
  0.374609   13.047113
  0.379549   13.424003
  0.384488   14.155503
  0.389428   14.385923
  0.394368   15.407443
  0.399308   15.932033
  0.404248   16.706323
  0.409188   17.609753
  0.414128   18.008783
  0.419068   18.955823
  0.424008   19.385363
  0.428947   20.166243
  0.433887   20.781413
  0.438827   21.535093
  0.443767   22.463613
  0.448707   23.133863
  0.453647   24.264093
  0.458587   24.905163
  0.463527   25.679843
  0.468467   26.481953
  0.473407   27.049633
  0.478347   28.134443
  0.483286   28.741303
  0.488226   29.849743
  0.493166   30.740793
  0.498106   31.560063
  0.503046   32.510163
  0.507986   33.237653
  0.512926   34.169533
  0.517866   34.927793
  0.522806   35.812083
  0.527745   36.730423
  0.532685   37.474583
  0.537625   38.548753
  0.542565   39.190723
  0.547505   39.993153
  0.552445   40.708843
  0.557385   41.165363
  0.562325   42.088803
  0.567265   42.587883
  0.572205   43.555223
  0.577144   44.108273
  0.582084   44.725663
  0.587024   45.399173
  0.591964   45.652533
  0.596904   46.588813
  0.601844   46.897403
  0.606784   47.490473
  0.611724   48.128443
  0.616664   48.348563
  0.621604   48.977163
  0.626544   49.125053
  0.631483   49.763043
  0.636423   49.992983
  0.641363   50.331713
  0.646303   50.857843
  0.651243   50.944883
  0.656183   51.501943
  0.661123   51.632803
  0.666063   51.923143
  0.671003   52.277733
  0.675943   52.329303
  0.680882   52.836143
  0.685822   52.848633
  0.690762   53.252603
  0.695702   53.392653
  0.700642   53.529983
  0.705582   53.870923
  0.710522   53.869653
  0.715462   54.231233
  0.720402   54.336533
  0.725341   54.553313
  0.730281   54.728473
  0.735221   54.828673
  0.740161   55.109513
  0.745101   55.130153
  0.750041   55.413193
  0.754981   55.480613
  0.759921   55.629163
  0.764861   55.761353
  0.769801   55.800183
  0.774741   55.987443
  0.779680   56.012533
  0.784620   56.084333
  0.789560   56.088783
  0.794500   56.105373
  0.799440   56.254413
  0.804380   56.220203
  0.809320   56.320903
  0.814260   56.368623
  0.819200   56.396153
  0.824140   56.566623
  0.829079   56.537483
  0.834019   56.717463
  0.838959   56.661303
  0.843899   56.772633
  0.848839   56.867393
  0.853779   56.882463
  0.858719   57.032563
  0.863659   56.995623
  0.868599   57.197993
  0.873538   57.225093
  0.878478   57.326023
  0.883418   57.431783
  0.888358   57.486613
  0.893298   57.725083
  0.898238   57.767413
  0.903178   57.900423
  0.908118   58.077063
  0.913058   58.084393
  0.917998   58.252173
  0.922937   58.342443
  0.927877   58.538393
  0.932817   58.616523
  0.937757   58.791303
  0.942697   59.122213
  0.947637   59.151353
  0.952577   59.573393
  0.957517   59.654563
  0.962457   59.883363
  0.967397   60.125853
  0.972337   60.280373
  0.977276   60.887663
  0.982216   61.027973
  0.987156   62.317843
  0.992096   62.980483
