# Supplementary material for: Free energies of membrane stalk formation from a lipidomics perspective
Source: Nat Commun. 2021 Nov 15;12:6594. doi: 10.1038/s41467-021-26924-2 (PMC8593120; doi:10.1038/s41467-021-26924-2)
Supplement: Supplementary file 4 — Source Data [file 41467_2021_26924_MOESM4_ESM.zip › SI_data/Fig5/pmfs_binary_mixtures/POPC_PCA_95_5/prof.b50.xvg]

# This file was created Thu Dec  3 07:58:18 2020
# Created by:
#                     :-) GROMACS - gmx wham, 2018.8-dev (-:
# 
# Executable:   /data/users/jhub/projects/pore-formation/build-gromacs-poreExpansion/bin/gmx
# Data prefix:  /data/users/jhub/projects/pore-formation/build-gromacs-poreExpansion
# Working dir:  /data/users/jhub/projects/fusion/flat-membranes/scan-mixtures_Martini2.2/POPC_PCA_95_5/nWPerA6/umbrella/run-umb_nWPerA6_N19_d0.1_xi0-1_19xt200ns_k3000_T310_xiSet_Rcyl1.2_dt0.02_md
# Command line:
#   gmx wham -nice 0 -it -if -bins 200 -b 50000 -min 0.004987 -max 0.994921 -o prof.b50 -hist histo.b50 -nBootstrap 50 -bsres bsResult.b50 -zprof0 0.144274
# gmx wham is part of G R O M A C S:
#
# GRoups of Organic Molecules in ACtion for Science
#
@    title "Umbrella potential"
@    xaxis  label "\xx\f{} (nm)"
@    yaxis  label "E (kJ mol\S-1\N)"
@TYPE xy
  0.007462    2.441019
  0.012412    2.774123
  0.017361    4.114728
  0.022311    4.301145
  0.027261    3.861419
  0.032210    4.364179
  0.037160    4.287246
  0.042110    4.081850
  0.047059    4.052977
  0.052009    2.743050
  0.056959    3.676973
  0.061908    3.738378
  0.066858    3.809573
  0.071808    3.888756
  0.076757    3.560360
  0.081707    3.394543
  0.086657    3.177820
  0.091606    1.785391
  0.096556    2.310107
  0.101506    1.873713
  0.106455    1.263974
  0.111405    1.797841
  0.116355    1.561788
  0.121304    1.505198
  0.126254    1.158530
  0.131204    0.255780
  0.136153    0.554787
  0.141103   -0.057682
  0.146053   -0.599578
  0.151002    0.039162
  0.155952   -0.479348
  0.160902    0.170862
  0.165851    0.163908
  0.170801   -0.158764
  0.175751    0.013285
  0.180700   -0.317279
  0.185650   -0.550189
  0.190600   -0.187091
  0.195549   -0.668626
  0.200499    0.193187
  0.205449    0.297391
  0.210398    0.379377
  0.215348    0.839940
  0.220298    0.766611
  0.225247    0.844516
  0.230197    1.013249
  0.235147    0.656485
  0.240096    1.433413
  0.245046    1.485784
  0.249996    1.706529
  0.254945    2.418594
  0.259895    2.522295
  0.264845    2.904259
  0.269794    3.193656
  0.274744    3.057414
  0.279694    3.717287
  0.284643    3.725971
  0.289593    4.022969
  0.294543    4.710205
  0.299492    4.786792
  0.304442    5.607424
  0.309392    5.923168
  0.314341    6.077664
  0.319291    6.697528
  0.324241    6.820044
  0.329190    7.112034
  0.334140    7.726494
  0.339090    7.783261
  0.344039    8.778465
  0.348989    9.149890
  0.353939    9.622172
  0.358888   10.416312
  0.363838   10.587782
  0.368788   11.188392
  0.373737   11.717912
  0.378687   11.801572
  0.383637   12.767432
  0.388586   13.149642
  0.393536   13.675892
  0.398486   14.565342
  0.403435   14.926392
  0.408385   15.700312
  0.413335   16.191542
  0.418285   16.536462
  0.423234   17.345452
  0.428184   17.771332
  0.433134   18.432842
  0.438083   19.197402
  0.443033   19.734642
  0.447983   20.691082
  0.452932   21.328102
  0.457882   21.923892
  0.462832   22.651492
  0.467781   23.084332
  0.472731   23.816012
  0.477681   24.602932
  0.482630   25.175582
  0.487580   26.137422
  0.492530   26.796682
  0.497479   27.450582
  0.502429   28.315952
  0.507378   28.816742
  0.512328   29.429282
  0.517278   30.198202
  0.522227   30.521692
  0.527177   31.469862
  0.532127   32.041712
  0.537076   32.416472
  0.542026   33.213932
  0.546976   33.482302
  0.551926   33.787232
  0.556875   34.365702
  0.561825   34.386662
  0.566775   35.074592
  0.571724   35.280472
  0.576674   35.424352
  0.581624   35.937362
  0.586573   36.074462
  0.591523   36.272842
  0.596473   36.549932
  0.601422   36.477372
  0.606372   36.977672
  0.611322   37.053492
  0.616271   37.100812
  0.621221   37.573522
  0.626171   37.575092
  0.631120   37.811042
  0.636070   37.968222
  0.641020   37.963802
  0.645969   38.312652
  0.650919   38.335162
  0.655869   38.317602
  0.660818   38.606262
  0.665768   38.618142
  0.670718   38.683242
  0.675667   38.851952
  0.680617   38.770022
  0.685567   38.971692
  0.690516   38.968602
  0.695466   38.923502
  0.700416   39.048042
  0.705365   38.930182
  0.710315   38.879572
  0.715265   38.886612
  0.720214   38.712022
  0.725164   38.802292
  0.730114   38.644802
  0.735063   38.556422
  0.740013   38.520192
  0.744963   38.345452
  0.749912   38.287992
  0.754862   38.231052
  0.759812   38.015242
  0.764761   38.030322
  0.769711   37.889192
  0.774661   37.727692
  0.779610   37.705702
  0.784560   37.495962
  0.789510   37.410812
  0.794459   37.303542
  0.799409   37.066142
  0.804359   37.018202
  0.809308   36.781742
  0.814258   36.605192
  0.819208   36.444362
  0.824157   36.205972
  0.829107   36.149042
  0.834057   36.018802
  0.839006   35.788862
  0.843956   35.742512
  0.848906   35.579782
  0.853855   35.443142
  0.858805   35.307862
  0.863755   35.152302
  0.868704   35.139602
  0.873654   34.940192
  0.878604   34.731172
  0.883553   34.806782
  0.888503   34.635592
  0.893453   34.522312
  0.898402   34.398442
  0.903352   34.155152
  0.908302   34.038812
  0.913251   33.822952
  0.918201   33.547252
  0.923151   33.552722
  0.928100   33.272222
  0.933050   33.278682
  0.938000   33.304702
  0.942949   33.102872
  0.947899   33.374542
  0.952849   33.399522
  0.957798   33.269212
  0.962748   33.271432
  0.967698   33.047442
  0.972647   33.119102
  0.977597   33.083502
  0.982547   32.822112
  0.987496   33.750392
  0.992446   33.607532
