# Supplementary material for: Free energies of membrane stalk formation from a lipidomics perspective
Source: Nat Commun. 2021 Nov 15;12:6594. doi: 10.1038/s41467-021-26924-2 (PMC8593120; doi:10.1038/s41467-021-26924-2)
Supplement: Supplementary file 4 — Source Data [file 41467_2021_26924_MOESM4_ESM.zip › SI_data/Fig5/pmfs_binary_mixtures/POPC_PCN_75_25/prof.b50.xvg]

# This file was created Sun Feb 14 21:48:42 2021
# Created by:
#                     :-) GROMACS - gmx wham, 2018.8-dev (-:
# 
# Executable:   /data/users/jhub/projects/pore-formation/build-gromacs-poreExpansion/bin/gmx
# Data prefix:  /data/users/jhub/projects/pore-formation/build-gromacs-poreExpansion
# Working dir:  /data/users/jhub/projects/fusion/flat-membranes/scan-mixtures_Martini2.2/POPC_PCN_75_25/nWPerA6/umbrella/run-umb_nWPerA6_N20_d0.1_xi0-1_19xt200ns_k3000_T310_xiSet_Rcyl1.2_dt0.02_md
# Command line:
#   gmx wham -nice 0 -it -if -bins 200 -b 50000 -min 0.005531 -max 0.993743 -o prof.b50 -hist histo.b50 -nBootstrap 50 -bsres bsResult.b50 -zprof0 0.184303
# gmx wham is part of G R O M A C S:
#
# S  C  A  M  O  R  G
#
@    title "Umbrella potential"
@    xaxis  label "\xx\f{} (nm)"
@    yaxis  label "E (kJ mol\S-1\N)"
@TYPE xy
  0.008002    6.367128
  0.012943    8.814342
  0.017884    8.948620
  0.022825    9.715743
  0.027766    8.591800
  0.032707    9.136550
  0.037648    8.794979
  0.042589    8.486874
  0.047530    7.704345
  0.052471    7.241403
  0.057412    7.565214
  0.062353    7.547668
  0.067294    7.573623
  0.072235    7.302089
  0.077176    6.828551
  0.082117    6.670066
  0.087058    5.413392
  0.092000    5.385419
  0.096941    4.733956
  0.101882    4.223724
  0.106823    4.414980
  0.111764    4.083028
  0.116705    3.810905
  0.121646    3.274988
  0.126587    2.541154
  0.131528    2.344393
  0.136469    1.135415
  0.141410    1.486895
  0.146351    0.969154
  0.151292    0.770000
  0.156233    0.977146
  0.161174    0.704722
  0.166115    0.592431
  0.171057    0.248550
  0.175998   -0.227263
  0.180939   -0.051711
  0.185880   -0.702337
  0.190821   -0.013862
  0.195762   -0.123082
  0.200703    0.004085
  0.205644    0.273193
  0.210585    0.148554
  0.215526    0.328544
  0.220467    0.226647
  0.225408    0.139041
  0.230349    0.579048
  0.235290    0.397338
  0.240231    1.156021
  0.245172    1.337312
  0.250113    1.509163
  0.255055    1.919090
  0.259996    1.808297
  0.264937    2.272408
  0.269878    2.309021
  0.274819    2.436152
  0.279760    3.066813
  0.284701    3.139063
  0.289642    4.039791
  0.294583    4.311055
  0.299524    4.579033
  0.304465    5.072308
  0.309406    5.171163
  0.314347    5.802959
  0.319288    6.050552
  0.324229    6.483993
  0.329170    7.209732
  0.334112    7.577810
  0.339052    8.342424
  0.343994    8.781344
  0.348935    9.202014
  0.353876    9.854603
  0.358817   10.004383
  0.363758   10.757403
  0.368699   11.269493
  0.373640   11.843393
  0.378581   12.722353
  0.383522   13.166193
  0.388463   13.931893
  0.393404   14.450373
  0.398345   14.945983
  0.403286   15.745913
  0.408227   16.131383
  0.413168   17.089503
  0.418110   17.740073
  0.423051   18.494043
  0.427992   19.433553
  0.432933   20.026153
  0.437874   20.900293
  0.442815   21.571483
  0.447756   22.229113
  0.452697   23.125353
  0.457638   23.821333
  0.462579   24.922243
  0.467520   25.702863
  0.472461   26.597353
  0.477402   27.553403
  0.482343   28.224793
  0.487284   29.213243
  0.492225   29.984293
  0.497167   30.829773
  0.502108   31.911073
  0.507049   32.764333
  0.511990   33.804563
  0.516931   34.694623
  0.521872   35.554773
  0.526813   36.502813
  0.531754   37.340453
  0.536695   38.193723
  0.541636   38.948283
  0.546577   39.641533
  0.551518   40.545263
  0.556459   41.155213
  0.561400   41.707983
  0.566341   42.290563
  0.571282   42.584373
  0.576223   43.355473
  0.581164   43.700133
  0.586105   44.168523
  0.591047   44.786193
  0.595988   45.083543
  0.600929   45.717643
  0.605870   46.082443
  0.610811   46.413353
  0.615752   46.919653
  0.620693   47.203653
  0.625634   47.757253
  0.630575   48.102873
  0.635516   48.412783
  0.640457   48.950133
  0.645398   49.042953
  0.650339   49.531423
  0.655280   49.693603
  0.660221   49.933913
  0.665162   50.339313
  0.670104   50.431593
  0.675045   50.825023
  0.679986   50.994503
  0.684927   51.146983
  0.689868   51.486273
  0.694809   51.569083
  0.699750   51.796133
  0.704691   52.090253
  0.709632   52.104853
  0.714573   52.495233
  0.719514   52.563023
  0.724455   52.824873
  0.729396   53.058803
  0.734337   53.135523
  0.739278   53.307693
  0.744220   53.414813
  0.749161   53.704933
  0.754102   53.750903
  0.759043   53.947123
  0.763984   54.057443
  0.768925   54.221733
  0.773866   54.377103
  0.778807   54.513053
  0.783748   54.569623
  0.788689   54.769793
  0.793630   54.873093
  0.798571   54.949273
  0.803512   55.143903
  0.808453   55.230433
  0.813394   55.435023
  0.818335   55.585643
  0.823276   55.803313
  0.828218   55.980843
  0.833159   56.143003
  0.838100   56.362043
  0.843041   56.507713
  0.847982   56.793173
  0.852923   56.991943
  0.857864   57.121623
  0.862805   57.374793
  0.867746   57.529083
  0.872687   57.787933
  0.877628   57.988603
  0.882569   58.203253
  0.887510   58.438803
  0.892451   58.625753
  0.897392   58.893303
  0.902333   59.119303
  0.907274   59.397803
  0.912215   59.776843
  0.917157   60.092633
  0.922098   60.452343
  0.927039   60.898683
  0.931980   61.247243
  0.936921   61.766003
  0.941862   62.195413
  0.946803   62.677903
  0.951744   63.198273
  0.956685   63.702233
  0.961626   64.430893
  0.966567   65.072763
  0.971508   65.920133
  0.976449   66.889743
  0.981390   67.967293
  0.986331   69.824203
  0.991273   71.209923
