# Supplementary material for: Free energies of membrane stalk formation from a lipidomics perspective
Source: Nat Commun. 2021 Nov 15;12:6594. doi: 10.1038/s41467-021-26924-2 (PMC8593120; doi:10.1038/s41467-021-26924-2)
Supplement: Supplementary file 4 — Source Data [file 41467_2021_26924_MOESM4_ESM.zip › SI_data/Fig5/pmfs_binary_mixtures/POPC_POPG_20_80/prof.b50.xvg]

# This file was created Sun Feb 14 21:49:03 2021
# Created by:
#                     :-) GROMACS - gmx wham, 2018.8-dev (-:
# 
# Executable:   /data/users/jhub/projects/pore-formation/build-gromacs-poreExpansion/bin/gmx
# Data prefix:  /data/users/jhub/projects/pore-formation/build-gromacs-poreExpansion
# Working dir:  /data/users/jhub/projects/fusion/flat-membranes/scan-mixtures_Martini2.2/POPC_POPG_20_80/nWPerA6/umbrella/run-umb_nWPerA6_N20_d0.1_xi0-1_19xt200ns_k3000_T310_xiSet_Rcyl1.2_dt0.02_md
# Command line:
#   gmx wham -nice 0 -it -if -bins 200 -b 50000 -min 0.005473 -max 0.994606 -o prof.b50 -hist histo.b50 -nBootstrap 50 -bsres bsResult.b50 -zprof0 0.184411
# gmx wham is part of G R O M A C S:
#
# Gyas ROwers Mature At Cryogenic Speed
#
@    title "Umbrella potential"
@    xaxis  label "\xx\f{} (nm)"
@    yaxis  label "E (kJ mol\S-1\N)"
@TYPE xy
  0.007946    7.371184
  0.012892    6.784819
  0.017837    7.526434
  0.022783    8.156377
  0.027728    8.919700
  0.032674    8.293193
  0.037620    8.759360
  0.042565    8.375081
  0.047511    7.183383
  0.052457    6.903788
  0.057402    7.024985
  0.062348    6.881144
  0.067294    6.988129
  0.072239    6.795281
  0.077185    6.535662
  0.082131    6.163168
  0.087076    4.935669
  0.092022    4.904795
  0.096968    4.159282
  0.101914    3.602687
  0.106859    3.873459
  0.111805    3.561914
  0.116750    3.226763
  0.121696    2.812447
  0.126642    2.065187
  0.131587    1.836625
  0.136533    0.615726
  0.141479    0.986815
  0.146425    0.476127
  0.151370    0.289403
  0.156316    0.596528
  0.161261    0.382803
  0.166207    0.262526
  0.171153    0.021245
  0.176098   -0.417147
  0.181044   -0.178056
  0.185990   -0.783780
  0.190935    0.075271
  0.195881    0.056390
  0.200827    0.252924
  0.205772    0.710623
  0.210718    0.600672
  0.215664    0.891898
  0.220609    0.820143
  0.225555    0.791929
  0.230501    1.349609
  0.235446    1.159324
  0.240392    2.197969
  0.245338    2.296204
  0.250283    2.693416
  0.255229    3.132528
  0.260175    3.108365
  0.265120    3.649031
  0.270066    3.744123
  0.275012    3.898763
  0.279957    4.645518
  0.284903    4.761014
  0.289849    5.680671
  0.294794    5.992453
  0.299740    6.315567
  0.304686    6.843498
  0.309631    6.874039
  0.314577    7.618594
  0.319523    7.899388
  0.324468    8.345623
  0.329414    9.206666
  0.334360    9.470690
  0.339305   10.382230
  0.344251   10.758920
  0.349197   11.174960
  0.354142   11.805210
  0.359088   11.963370
  0.364034   12.804610
  0.368979   13.264940
  0.373925   13.802200
  0.378871   14.742290
  0.383816   15.100190
  0.388762   16.061670
  0.393708   16.547590
  0.398653   16.919960
  0.403599   17.776310
  0.408545   18.054790
  0.413490   18.999290
  0.418436   19.613700
  0.423382   20.265310
  0.428327   21.314680
  0.433273   21.794670
  0.438219   22.715690
  0.443164   23.363250
  0.448110   24.013780
  0.453056   24.898260
  0.458001   25.502580
  0.462947   26.613860
  0.467893   27.364360
  0.472838   28.172570
  0.477784   29.135310
  0.482730   29.714750
  0.487675   30.536630
  0.492621   31.264530
  0.497567   31.850750
  0.502512   32.827320
  0.507458   33.460530
  0.512404   34.407740
  0.517349   35.116120
  0.522295   35.723310
  0.527241   36.744560
  0.532186   37.264680
  0.537132   38.071790
  0.542078   38.810000
  0.547023   39.460030
  0.551969   40.510870
  0.556915   41.059390
  0.561860   41.811530
  0.566806   42.514470
  0.571752   42.848750
  0.576697   43.786950
  0.581643   44.230300
  0.586589   44.741370
  0.591534   45.469260
  0.596480   45.801350
  0.601426   46.571170
  0.606371   46.860030
  0.611317   47.245810
  0.616263   47.839530
  0.621208   47.870150
  0.626154   48.598960
  0.631100   48.779140
  0.636045   49.066960
  0.640991   49.567650
  0.645937   49.576000
  0.650882   50.132060
  0.655828   50.299920
  0.660774   50.394940
  0.665719   50.820670
  0.670665   50.865000
  0.675611   51.381510
  0.680556   51.451550
  0.685502   51.591290
  0.690448   52.073300
  0.695393   52.052820
  0.700339   52.380090
  0.705285   52.530270
  0.710230   52.547880
  0.715176   52.895670
  0.720122   52.830500
  0.725067   53.104030
  0.730013   53.259870
  0.734959   53.286900
  0.739904   53.473730
  0.744850   53.546970
  0.749796   53.618760
  0.754741   53.758590
  0.759687   53.740840
  0.764633   53.957960
  0.769578   53.985760
  0.774524   54.217540
  0.779470   54.294130
  0.784415   54.276530
  0.789361   54.583180
  0.794307   54.515300
  0.799252   54.709610
  0.804198   54.782520
  0.809144   54.826980
  0.814089   54.990710
  0.819035   55.064110
  0.823981   55.254660
  0.828926   55.217920
  0.833872   55.299360
  0.838818   55.457450
  0.843763   55.492810
  0.848709   55.655940
  0.853654   55.713700
  0.858600   55.729780
  0.863546   56.005760
  0.868491   55.939860
  0.873437   56.112010
  0.878383   56.257220
  0.883328   56.395990
  0.888274   56.694000
  0.893220   56.767790
  0.898165   56.954350
  0.903111   57.172970
  0.908057   57.271610
  0.913003   57.521230
  0.917948   57.590750
  0.922894   57.954230
  0.927840   58.173620
  0.932785   58.339190
  0.937731   58.724820
  0.942677   58.936040
  0.947622   59.292000
  0.952568   59.588400
  0.957514   59.739600
  0.962459   60.176950
  0.967405   60.365690
  0.972351   60.730880
  0.977296   61.325310
  0.982242   61.622740
  0.987187   63.064650
  0.992133   63.601580
