# Supplementary material for: Free energies of membrane stalk formation from a lipidomics perspective
Source: Nat Commun. 2021 Nov 15;12:6594. doi: 10.1038/s41467-021-26924-2 (PMC8593120; doi:10.1038/s41467-021-26924-2)
Supplement: Supplementary file 4 — Source Data [file 41467_2021_26924_MOESM4_ESM.zip › SI_data/Fig5/pmfs_binary_mixtures/POPC_DIPC_60_40/prof.b50.xvg]

# This file was created Tue Aug 18 17:58:17 2020
# Created by:
#                     :-) GROMACS - gmx wham, 2018.8-dev (-:
# 
# Executable:   /data/users/jhub/projects/pore-formation/build-gromacs-poreExpansion/bin/gmx
# Data prefix:  /data/users/jhub/projects/pore-formation/build-gromacs-poreExpansion
# Working dir:  /data/users/jhub/projects/fusion/flat-membranes/scan-mixtures_Martini2.2/POPC_DIPC_60_40/nWPerA6/umbrella/run-umb_nWPerA6_N17_d0.1_xi0-1_19xt200ns_k3000_T310_xiSet_Rcyl1.2_dt0.018_md
# Command line:
#   gmx wham -nice 0 -it -if -bins 200 -b 50000 -min 0.004987 -max 0.994904 -o prof.b50 -hist histo.b50 -nBootstrap 50 -bsres bsResult.b50 -zprof0 0.004987
# gmx wham is part of G R O M A C S:
#
# Gravel Rubs Often Many Awfully Cauterized Sores
#
@    title "Umbrella potential"
@    xaxis  label "\xx\f{} (nm)"
@    yaxis  label "E (kJ mol\S-1\N)"
@TYPE xy
  0.007462   -0.903341
  0.012411    0.230590
  0.017361    1.094414
  0.022311    1.695822
  0.027260    2.325646
  0.032210    2.604119
  0.037159    3.223964
  0.042109    2.595170
  0.047058    2.963762
  0.052008    3.448195
  0.056958    2.340886
  0.061907    3.128249
  0.066857    3.447643
  0.071806    3.673131
  0.076756    3.563388
  0.081706    3.653983
  0.086655    2.998201
  0.091605    3.284729
  0.096554    2.939656
  0.101504    1.659807
  0.106454    2.233341
  0.111403    2.000243
  0.116353    1.034535
  0.121302    1.662935
  0.126252    1.595317
  0.131201    1.243272
  0.136151    1.143496
  0.141101    0.915609
  0.146050    0.026120
  0.151000    0.367998
  0.155949    0.141130
  0.160899   -0.757053
  0.165849   -0.066459
  0.170798   -0.143329
  0.175748   -0.497042
  0.180697    0.013022
  0.185647   -0.058491
  0.190596   -0.299571
  0.195546   -0.095295
  0.200496   -0.248585
  0.205445   -0.736950
  0.210395   -0.218146
  0.215344   -0.346812
  0.220294   -0.604017
  0.225244    0.110067
  0.230193    0.158473
  0.235143    0.150029
  0.240092    0.622754
  0.245042    0.670626
  0.249992    0.492147
  0.254941    0.908283
  0.259891    0.831572
  0.264840    0.768299
  0.269790    1.275655
  0.274739    1.299460
  0.279689    1.584111
  0.284639    2.174812
  0.289588    2.241450
  0.294538    2.529754
  0.299487    2.855258
  0.304437    2.863389
  0.309387    3.015262
  0.314336    3.455107
  0.319286    3.438996
  0.324235    3.855551
  0.329185    4.308718
  0.334134    4.431932
  0.339084    4.949186
  0.344034    5.348797
  0.348983    5.488683
  0.353933    5.857768
  0.358882    6.180736
  0.363832    6.263156
  0.368781    6.738825
  0.373731    7.114257
  0.378681    7.261038
  0.383630    7.917397
  0.388580    8.248541
  0.393529    8.445710
  0.398479    9.075794
  0.403429    9.434109
  0.408378    9.601849
  0.413328   10.173619
  0.418277   10.526099
  0.423227   10.734479
  0.428177   11.438199
  0.433126   11.791149
  0.438076   12.049219
  0.443025   12.751629
  0.447975   13.119079
  0.452924   13.262779
  0.457874   13.956469
  0.462824   14.217019
  0.467773   14.334209
  0.472723   15.009409
  0.477672   15.194479
  0.482622   15.339979
  0.487571   15.992019
  0.492521   16.155149
  0.497471   16.189739
  0.502420   16.726489
  0.507370   16.875479
  0.512320   16.828999
  0.517269   17.320589
  0.522219   17.406149
  0.527168   17.362659
  0.532118   17.758099
  0.537067   17.805859
  0.542017   17.739989
  0.546967   18.189839
  0.551916   18.094449
  0.556866   17.881219
  0.561815   18.209749
  0.566765   18.197309
  0.571715   17.983549
  0.576664   18.348379
  0.581614   18.313919
  0.586563   18.183219
  0.591513   18.472029
  0.596462   18.372549
  0.601412   18.223329
  0.606362   18.496549
  0.611311   18.385209
  0.616261   18.285799
  0.621210   18.487089
  0.626160   18.339519
  0.631109   18.186629
  0.636059   18.355529
  0.641009   18.169459
  0.645958   18.058599
  0.650908   18.099969
  0.655857   17.966289
  0.660807   17.754179
  0.665757   17.832219
  0.670706   17.542709
  0.675656   17.467159
  0.680605   17.478369
  0.685555   17.256389
  0.690504   17.154389
  0.695454   17.163369
  0.700404   16.914099
  0.705353   16.889099
  0.710303   16.863529
  0.715252   16.584099
  0.720202   16.541809
  0.725152   16.531639
  0.730101   16.312109
  0.735051   16.261369
  0.740000   16.149129
  0.744950   16.010849
  0.749900   15.968149
  0.754849   15.857249
  0.759799   15.611169
  0.764748   15.565389
  0.769698   15.445719
  0.774648   15.129359
  0.779597   15.085259
  0.784547   14.865949
  0.789496   14.578099
  0.794446   14.457909
  0.799395   14.194479
  0.804345   13.898729
  0.809295   13.819189
  0.814244   13.494009
  0.819194   13.141339
  0.824143   12.964469
  0.829093   12.757239
  0.834043   12.371619
  0.838992   12.164079
  0.843942   11.821519
  0.848891   11.426539
  0.853841   11.156579
  0.858790   10.825039
  0.863740   10.303199
  0.868690   10.159129
  0.873639    9.909979
  0.878589    9.418409
  0.883538    9.327989
  0.888488    9.069524
  0.893437    8.782343
  0.898387    8.615312
  0.903337    8.276303
  0.908286    7.874197
  0.913236    7.821156
  0.918185    7.490537
  0.923135    7.073076
  0.928085    7.190382
  0.933034    6.862257
  0.937984    6.392877
  0.942933    6.959470
  0.947883    6.826656
  0.952832    6.591522
  0.957782    6.482287
  0.962732    6.109751
  0.967681    5.789449
  0.972631    5.724567
  0.977580    5.231517
  0.982530    4.630330
  0.987480    5.282949
  0.992429    4.555197
