# Supplementary material for: Free energies of membrane stalk formation from a lipidomics perspective
Source: Nat Commun. 2021 Nov 15;12:6594. doi: 10.1038/s41467-021-26924-2 (PMC8593120; doi:10.1038/s41467-021-26924-2)
Supplement: Supplementary file 4 — Source Data [file 41467_2021_26924_MOESM4_ESM.zip › SI_data/Fig5/pmfs_binary_mixtures/POPC_DPSM_20_80/prof.b50.xvg]

# This file was created Mon Aug 31 12:30:06 2020
# Created by:
#                     :-) GROMACS - gmx wham, 2018.8-dev (-:
# 
# Executable:   /data/users/jhub/projects/pore-formation/build-gromacs-poreExpansion/bin/gmx
# Data prefix:  /data/users/jhub/projects/pore-formation/build-gromacs-poreExpansion
# Working dir:  /data/users/jhub/projects/fusion/flat-membranes/scan-mixtures_Martini2.2/POPC_DPSM_20_80/nWPerA6/umbrella/run-umb_nWPerA6_N24_d0.1_xi0-1_19xt200ns_k3000_T310_xiSet_Rcyl1.2_dt0.018_md
# Command line:
#   gmx wham -nice 0 -it -if -bins 200 -b 50000 -min 0.032887 -max 0.977832 -o prof.b50 -hist histo.b50 -nBootstrap 50 -bsres bsResult.b50 -zprof0 0.199083
# gmx wham is part of G R O M A C S:
#
# GRoups of Organic Molecules in ACtion for Science
#
@    title "Umbrella potential"
@    xaxis  label "\xx\f{} (nm)"
@    yaxis  label "E (kJ mol\S-1\N)"
@TYPE xy
  0.035249   12.657821
  0.039974   24.516101
  0.044699   21.899061
  0.049424   21.645421
  0.054148   19.749221
  0.058873   19.411181
  0.063598   20.394091
  0.068322   19.161101
  0.073047   17.690831
  0.077772   16.965841
  0.082497   15.429861
  0.087221   14.792561
  0.091946   14.298201
  0.096671   13.600111
  0.101395   12.898371
  0.106120   12.153021
  0.110845   11.350591
  0.115570    9.928641
  0.120294    9.240561
  0.125019    8.172464
  0.129744    7.706416
  0.134469    7.067724
  0.139193    6.372489
  0.143918    5.477875
  0.148643    4.655060
  0.153367    3.682198
  0.158092    2.917253
  0.162817    2.401061
  0.167542    1.870187
  0.172266    1.632398
  0.176991    1.108971
  0.181716    0.722992
  0.186441    0.083396
  0.191165   -0.091935
  0.195890   -0.544735
  0.200615   -0.337429
  0.205340   -0.475495
  0.210064   -0.256031
  0.214789   -0.209732
  0.219514   -0.209532
  0.224238   -0.195350
  0.228963   -0.226143
  0.233688    0.099957
  0.238412    0.309560
  0.243137    0.905606
  0.247862    1.235357
  0.252587    1.608295
  0.257311    1.822972
  0.262036    2.171751
  0.266761    2.435135
  0.271486    2.937560
  0.276210    3.453088
  0.280935    4.040682
  0.285660    4.600018
  0.290384    5.093250
  0.295109    5.589211
  0.299834    5.882259
  0.304559    6.529036
  0.309283    6.951501
  0.314008    7.908783
  0.318733    8.404799
  0.323458    9.168562
  0.328182    9.775061
  0.332907   10.256641
  0.337632   10.861821
  0.342357   11.396821
  0.347081   12.181851
  0.351806   12.853311
  0.356531   13.785551
  0.361255   14.392271
  0.365980   15.210311
  0.370705   15.787221
  0.375430   16.554821
  0.380154   17.258791
  0.384879   18.061731
  0.389604   18.976091
  0.394329   19.917341
  0.399053   20.774191
  0.403778   21.468391
  0.408503   22.414901
  0.413227   23.014421
  0.417952   24.087291
  0.422677   24.866251
  0.427402   25.963251
  0.432126   26.816721
  0.436851   27.841661
  0.441576   28.686061
  0.446300   29.519021
  0.451025   30.471891
  0.455750   31.287341
  0.460475   32.424591
  0.465199   33.355071
  0.469924   34.576191
  0.474649   35.521021
  0.479374   36.644871
  0.484098   37.546131
  0.488823   38.611331
  0.493548   39.637821
  0.498272   40.787391
  0.502997   41.975771
  0.507722   43.106821
  0.512447   44.266951
  0.517171   45.362611
  0.521896   46.507991
  0.526621   47.565761
  0.531346   48.840991
  0.536070   49.973601
  0.540795   51.274391
  0.545520   52.487461
  0.550244   53.768861
  0.554969   55.004961
  0.559694   56.263771
  0.564419   57.416751
  0.569143   58.627741
  0.573868   59.971711
  0.578593   61.171471
  0.583318   62.489141
  0.588042   63.629771
  0.592767   64.937631
  0.597492   66.035851
  0.602216   67.026511
  0.606941   68.203931
  0.611666   69.175561
  0.616391   70.203461
  0.621115   71.062331
  0.625840   72.078311
  0.630565   72.715031
  0.635289   73.589021
  0.640014   74.353131
  0.644739   75.092101
  0.649464   75.723401
  0.654188   76.435531
  0.658913   77.091511
  0.663638   77.574151
  0.668362   78.275751
  0.673087   78.674181
  0.677812   79.358471
  0.682537   79.772981
  0.687261   80.340961
  0.691986   80.784301
  0.696711   81.162001
  0.701436   81.689391
  0.706160   82.098691
  0.710885   82.543281
  0.715610   82.813681
  0.720334   83.336001
  0.725059   83.610781
  0.729784   84.032901
  0.734509   84.360791
  0.739233   84.799371
  0.743958   85.090471
  0.748683   85.467301
  0.753408   85.854661
  0.758132   86.222541
  0.762857   86.641611
  0.767582   87.021331
  0.772307   87.452471
  0.777031   87.867101
  0.781756   88.310681
  0.786481   88.676811
  0.791205   89.126961
  0.795930   89.527841
  0.800655   90.015231
  0.805380   90.381131
  0.810104   90.889301
  0.814829   91.306271
  0.819554   91.726601
  0.824279   92.168811
  0.829003   92.571641
  0.833728   93.123581
  0.838453   93.541571
  0.843177   94.114641
  0.847902   94.504461
  0.852627   95.039071
  0.857352   95.526211
  0.862076   96.015131
  0.866801   96.479701
  0.871526   97.013831
  0.876250   97.518731
  0.880975   98.049111
  0.885700   98.582101
  0.890425   99.078181
  0.895149   99.613221
  0.899874  100.118871
  0.904599  100.712371
  0.909323  101.192671
  0.914048  101.850671
  0.918773  102.420771
  0.923498  103.074771
  0.928222  103.759071
  0.932947  104.434271
  0.937672  105.249371
  0.942397  106.078371
  0.947121  106.965871
  0.951846  107.856471
  0.956571  108.944171
  0.961295  109.994171
  0.966020  111.222871
  0.970745  112.506371
  0.975470  114.205371
