# Supplementary material for: Free energies of membrane stalk formation from a lipidomics perspective
Source: Nat Commun. 2021 Nov 15;12:6594. doi: 10.1038/s41467-021-26924-2 (PMC8593120; doi:10.1038/s41467-021-26924-2)
Supplement: Supplementary file 4 — Source Data [file 41467_2021_26924_MOESM4_ESM.zip › SI_data/Fig5/pmfs_binary_mixtures/POPC_POPE_20_80/prof.b50.xvg]

# This file was created Tue Aug 18 18:00:55 2020
# Created by:
#                     :-) GROMACS - gmx wham, 2018.8-dev (-:
# 
# Executable:   /data/users/jhub/projects/pore-formation/build-gromacs-poreExpansion/bin/gmx
# Data prefix:  /data/users/jhub/projects/pore-formation/build-gromacs-poreExpansion
# Working dir:  /data/users/jhub/projects/fusion/flat-membranes/scan-mixtures_Martini2.2/POPC_POPE_20_80/nWPerA6/umbrella/run-umb_nWPerA6_N19_d0.1_xi0-1_19xt200ns_k3000_T310_xiSet_Rcyl1.2_dt0.018_md
# Command line:
#   gmx wham -nice 0 -it -if -bins 200 -b 50000 -min 0.004987 -max 0.994918 -o prof.b50 -hist histo.b50 -nBootstrap 50 -bsres bsResult.b50 -zprof0 0.184070
# gmx wham is part of G R O M A C S:
#
# Green Red Orange Magenta Azure Cyan Skyblue
#
@    title "Umbrella potential"
@    xaxis  label "\xx\f{} (nm)"
@    yaxis  label "E (kJ mol\S-1\N)"
@TYPE xy
  0.007462    3.330406
  0.012411    2.889507
  0.017361    3.613063
  0.022311    3.949641
  0.027260    4.460018
  0.032210    5.084423
  0.037160    4.205671
  0.042109    4.209668
  0.047059    4.602493
  0.052009    3.386718
  0.056958    4.202374
  0.061908    4.327138
  0.066858    4.341385
  0.071807    4.446984
  0.076757    3.839489
  0.081707    3.959845
  0.086656    3.646605
  0.091606    2.336731
  0.096556    2.761702
  0.101505    2.295023
  0.106455    1.670739
  0.111405    2.254949
  0.116354    2.030123
  0.121304    1.871719
  0.126253    1.524107
  0.131203    0.665398
  0.136153    0.890319
  0.141102    0.241056
  0.146052   -0.395078
  0.151002    0.281472
  0.155951   -0.330008
  0.160901    0.357385
  0.165851    0.364863
  0.170800    0.097019
  0.175750    0.191066
  0.180700   -0.152153
  0.185649   -0.444539
  0.190599   -0.099607
  0.195549   -0.741741
  0.200498    0.209424
  0.205448    0.164596
  0.210398    0.171506
  0.215347    0.701444
  0.220297    0.648014
  0.225247    0.690002
  0.230196    0.901434
  0.235146    0.421306
  0.240096    1.244067
  0.245045    1.202423
  0.249995    1.333170
  0.254945    2.069587
  0.259894    2.100616
  0.264844    2.587022
  0.269794    2.848607
  0.274743    2.688026
  0.279693    3.226274
  0.284643    3.244259
  0.289592    3.398522
  0.294542    4.042203
  0.299492    4.069045
  0.304441    4.939130
  0.309391    5.252250
  0.314340    5.448870
  0.319290    6.056987
  0.324240    6.124791
  0.329189    6.368943
  0.334139    6.940913
  0.339089    7.006590
  0.344038    7.880279
  0.348988    8.209311
  0.353938    8.576396
  0.358887    9.389027
  0.363837    9.614181
  0.368787   10.049221
  0.373736   10.538321
  0.378686   10.706181
  0.383636   11.517531
  0.388585   11.924281
  0.393535   12.432621
  0.398485   13.225391
  0.403434   13.602091
  0.408384   14.409851
  0.413334   14.885341
  0.418283   15.248351
  0.423233   16.076261
  0.428183   16.456121
  0.433132   17.076981
  0.438082   17.868731
  0.443032   18.380971
  0.447981   19.271551
  0.452931   19.932721
  0.457880   20.434671
  0.462830   21.256801
  0.467780   21.704061
  0.472729   22.356221
  0.477679   23.078351
  0.482629   23.582051
  0.487578   24.501591
  0.492528   25.242341
  0.497478   25.765081
  0.502427   26.659141
  0.507377   27.145051
  0.512327   27.730231
  0.517276   28.477871
  0.522226   28.843791
  0.527176   29.773211
  0.532125   30.318341
  0.537075   30.909041
  0.542025   31.770231
  0.546974   32.158961
  0.551924   32.629311
  0.556874   33.127221
  0.561823   33.355701
  0.566773   34.041981
  0.571723   34.430501
  0.576672   34.605401
  0.581622   35.276651
  0.586572   35.438251
  0.591521   35.578671
  0.596471   36.019291
  0.601420   35.912781
  0.606370   36.466261
  0.611320   36.445051
  0.616269   36.438181
  0.621219   36.884671
  0.626169   36.876841
  0.631118   36.992371
  0.636068   37.220591
  0.641018   37.025521
  0.645967   37.311781
  0.650917   37.241821
  0.655867   37.113851
  0.660816   37.416341
  0.665766   37.276101
  0.670716   37.285451
  0.675665   37.434141
  0.680615   37.238311
  0.685565   37.436401
  0.690514   37.308571
  0.695464   37.210601
  0.700414   37.336571
  0.705363   37.174011
  0.710313   37.184521
  0.715263   37.202881
  0.720212   36.946781
  0.725162   36.966181
  0.730111   36.853891
  0.735061   36.583271
  0.740011   36.615831
  0.744960   36.334591
  0.749910   36.189851
  0.754860   36.028731
  0.759809   35.742681
  0.764759   35.646791
  0.769709   35.376281
  0.774658   35.171771
  0.779608   35.067511
  0.784558   34.706001
  0.789507   34.435651
  0.794457   34.194601
  0.799407   33.859771
  0.804356   33.718361
  0.809306   33.333981
  0.814256   33.001491
  0.819205   32.797421
  0.824155   32.383821
  0.829105   32.094561
  0.834054   31.841691
  0.839004   31.434551
  0.843954   31.275161
  0.848903   30.968981
  0.853853   30.567131
  0.858803   30.260731
  0.863752   29.823671
  0.868702   29.573381
  0.873651   29.247061
  0.878601   28.630161
  0.883551   28.564061
  0.888500   28.106021
  0.893450   27.676261
  0.898400   27.593751
  0.903349   27.087451
  0.908299   26.796661
  0.913249   26.387521
  0.918198   25.820561
  0.923148   25.470731
  0.928098   24.806941
  0.933047   24.270751
  0.937997   24.034771
  0.942947   23.275121
  0.947896   23.305251
  0.952846   23.462081
  0.957796   23.128521
  0.962745   22.806241
  0.967695   22.379421
  0.972645   22.015881
  0.977594   21.680441
  0.982544   20.815001
  0.987494   20.960871
  0.992443   20.432331
