# Supplementary material for: Free energies of membrane stalk formation from a lipidomics perspective
Source: Nat Commun. 2021 Nov 15;12:6594. doi: 10.1038/s41467-021-26924-2 (PMC8593120; doi:10.1038/s41467-021-26924-2)
Supplement: Supplementary file 4 — Source Data [file 41467_2021_26924_MOESM4_ESM.zip › SI_data/Fig5/pmfs_binary_mixtures/POPC_DOPC_0_100/prof.b50.xvg]

# This file was created Tue Aug 18 17:36:35 2020
# Created by:
#                     :-) GROMACS - gmx wham, 2018.8-dev (-:
# 
# Executable:   /data/users/jhub/projects/pore-formation/build-gromacs-poreExpansion/bin/gmx
# Data prefix:  /data/users/jhub/projects/pore-formation/build-gromacs-poreExpansion
# Working dir:  /data/users/jhub/projects/fusion/flat-membranes/scan-lipids128_Martini2.2/DOPC/nWPerA6/umbrella/run-umb_nWPerA6_N18_d0.1_xi0-1_19xt200ns_k3000_T310_xiSet_Rcyl1.2_dt0.018_md
# Command line:
#   gmx wham -nice 0 -it -if -bins 200 -b 50000 -min 0.004987 -max 0.994896 -o prof.b50 -hist histo.b50 -nBootstrap 50 -bsres bsResult.b50 -zprof0 0.194015
# gmx wham is part of G R O M A C S:
#
# Guyana Rwanda Oman Macau Angola Cameroon Senegal
#
@    title "Umbrella potential"
@    xaxis  label "\xx\f{} (nm)"
@    yaxis  label "E (kJ mol\S-1\N)"
@TYPE xy
  0.007462    1.055522
  0.012411    0.827855
  0.017361    1.741811
  0.022310    1.901123
  0.027260    2.388233
  0.032210    3.058849
  0.037159    3.484686
  0.042109    2.432360
  0.047058    3.379164
  0.052008    3.196251
  0.056957    2.201471
  0.061907    3.146285
  0.066856    3.418317
  0.071806    3.343547
  0.076755    3.333519
  0.081705    2.962377
  0.086654    3.051183
  0.091604    2.783182
  0.096554    1.520109
  0.101503    2.135814
  0.106453    1.755658
  0.111402    1.013233
  0.116352    1.570293
  0.121301    1.507785
  0.126251    1.215470
  0.131200    1.044465
  0.136150    0.428572
  0.141099    0.099692
  0.146049    0.207990
  0.150999   -0.882292
  0.155948   -0.101705
  0.160898   -0.195563
  0.165847   -0.639397
  0.170797    0.038235
  0.175746   -0.043197
  0.180696   -0.297014
  0.185645   -0.130604
  0.190595   -0.428968
  0.195545   -0.679454
  0.200494   -0.255862
  0.205444   -0.807246
  0.210393   -0.136405
  0.215343    0.097319
  0.220292   -0.015603
  0.225242    0.588656
  0.230191    0.666528
  0.235141    0.418893
  0.240090    0.855587
  0.245040    0.720658
  0.249990    0.671047
  0.254939    1.233402
  0.259889    1.080110
  0.264838    1.557231
  0.269788    2.082609
  0.274737    2.102463
  0.279687    2.560922
  0.284636    2.774510
  0.289586    2.644824
  0.294535    3.191776
  0.299485    3.271918
  0.304434    3.284241
  0.309384    4.142230
  0.314334    4.245156
  0.319283    4.635290
  0.324233    5.291797
  0.329182    5.473331
  0.334132    5.885762
  0.339081    6.312527
  0.344031    6.312521
  0.348980    6.968648
  0.353930    7.202701
  0.358880    7.426140
  0.363829    8.352002
  0.368779    8.675357
  0.373728    9.080598
  0.378678    9.778766
  0.383627   10.115486
  0.388577   10.484386
  0.393526   10.988306
  0.398476   11.155176
  0.403425   11.761556
  0.408375   12.255636
  0.413324   12.461426
  0.418274   13.311886
  0.423223   13.666926
  0.428173   13.904496
  0.433123   14.654816
  0.438072   14.850906
  0.443022   15.208576
  0.447971   15.908876
  0.452921   16.203726
  0.457870   16.852456
  0.462820   17.509766
  0.467770   18.016846
  0.472719   18.841586
  0.477668   19.413636
  0.482618   19.823896
  0.487568   20.563796
  0.492517   21.098096
  0.497467   21.420346
  0.502416   22.291596
  0.507366   22.698036
  0.512315   23.253326
  0.517265   23.979256
  0.522214   24.359626
  0.527164   24.748136
  0.532114   25.351536
  0.537063   25.458336
  0.542013   26.071206
  0.546962   26.481696
  0.551912   26.623926
  0.556861   27.314166
  0.561811   27.647736
  0.566760   27.671976
  0.571710   28.371376
  0.576659   28.412566
  0.581609   28.391386
  0.586558   28.940886
  0.591508   28.853626
  0.596458   28.962806
  0.601407   29.289436
  0.606357   29.204326
  0.611306   29.415726
  0.616256   29.606566
  0.621205   29.411516
  0.626155   29.749436
  0.631104   29.775236
  0.636054   29.599596
  0.641003   29.901846
  0.645953   29.886766
  0.650903   29.779696
  0.655852   30.073296
  0.660802   29.908056
  0.665751   29.918426
  0.670701   30.062676
  0.675650   29.836736
  0.680600   29.847076
  0.685549   29.819366
  0.690499   29.538256
  0.695449   29.725436
  0.700398   29.598976
  0.705348   29.326326
  0.710297   29.337946
  0.715247   29.108516
  0.720196   28.919096
  0.725146   28.814726
  0.730095   28.574656
  0.735045   28.425536
  0.739994   28.341836
  0.744944   28.037956
  0.749893   27.833746
  0.754843   27.738776
  0.759793   27.385556
  0.764742   27.315176
  0.769692   27.087326
  0.774641   26.763606
  0.779591   26.698556
  0.784540   26.418586
  0.789490   26.040566
  0.794439   25.920726
  0.799389   25.459436
  0.804338   25.162996
  0.809288   24.947686
  0.814238   24.511146
  0.819187   24.225416
  0.824137   23.992986
  0.829086   23.493056
  0.834036   23.240106
  0.838985   22.978626
  0.843935   22.558366
  0.848884   22.380786
  0.853834   21.963256
  0.858784   21.489316
  0.863733   21.386206
  0.868683   20.904196
  0.873632   20.623346
  0.878582   20.484356
  0.883531   20.023106
  0.888481   19.800766
  0.893430   19.636016
  0.898380   19.324116
  0.903329   19.173476
  0.908279   18.797486
  0.913228   18.380676
  0.918178   18.234696
  0.923128   17.865826
  0.928077   17.435856
  0.933027   17.537216
  0.937976   17.083126
  0.942926   16.897606
  0.947875   17.347426
  0.952825   17.108186
  0.957774   16.961006
  0.962724   16.736756
  0.967673   16.277816
  0.972623   16.290766
  0.977573   15.858816
  0.982522   15.198426
  0.987472   15.781936
  0.992421   15.192626
