# Supplementary material for: Free energies of membrane stalk formation from a lipidomics perspective
Source: Nat Commun. 2021 Nov 15;12:6594. doi: 10.1038/s41467-021-26924-2 (PMC8593120; doi:10.1038/s41467-021-26924-2)
Supplement: Supplementary file 4 — Source Data [file 41467_2021_26924_MOESM4_ESM.zip › SI_data/Fig5/pmfs_binary_mixtures/POPC_PAPC_60_40/prof.b50.xvg]

# This file was created Tue Aug 18 18:00:25 2020
# Created by:
#                     :-) GROMACS - gmx wham, 2018.8-dev (-:
# 
# Executable:   /data/users/jhub/projects/pore-formation/build-gromacs-poreExpansion/bin/gmx
# Data prefix:  /data/users/jhub/projects/pore-formation/build-gromacs-poreExpansion
# Working dir:  /data/users/jhub/projects/fusion/flat-membranes/scan-mixtures_Martini2.2/POPC_PAPC_60_40/nWPerA6/umbrella/run-umb_nWPerA6_N16_d0.1_xi0-1_19xt200ns_k3000_T310_xiSet_Rcyl1.2_dt0.018_md
# Command line:
#   gmx wham -nice 0 -it -if -bins 200 -b 50000 -min 0.004987 -max 0.994909 -o prof.b50 -hist histo.b50 -nBootstrap 50 -bsres bsResult.b50 -zprof0 0.004987
# gmx wham is part of G R O M A C S:
#
# Good gRace! Old Maple Actually Chews Slate
#
@    title "Umbrella potential"
@    xaxis  label "\xx\f{} (nm)"
@    yaxis  label "E (kJ mol\S-1\N)"
@TYPE xy
  0.007462   -0.985403
  0.012411   -0.471118
  0.017361    0.776231
  0.022311    1.532589
  0.027260    1.969871
  0.032210    2.361985
  0.037159    3.058473
  0.042109    3.295181
  0.047059    1.747236
  0.052008    2.882905
  0.056958    3.003621
  0.061908    2.286400
  0.066857    3.008525
  0.071807    3.278988
  0.076756    3.377864
  0.081706    3.311081
  0.086656    3.182485
  0.091605    2.521978
  0.096555    2.652809
  0.101504    2.534199
  0.106454    1.614138
  0.111404    1.327178
  0.116353    1.735024
  0.121303    1.314967
  0.126252    1.038671
  0.131202    1.292778
  0.136152    1.152047
  0.141101    0.669943
  0.146051    0.839110
  0.151001    0.511325
  0.155950   -0.357839
  0.160900    0.235887
  0.165849    0.065722
  0.170799   -0.664867
  0.175749    0.079519
  0.180698    0.052432
  0.185648   -0.162742
  0.190597    0.240562
  0.195547    0.203539
  0.200497   -0.011714
  0.205446    0.158818
  0.210396    0.249349
  0.215345   -0.111413
  0.220295    0.057304
  0.225245    0.438093
  0.230194    0.311178
  0.235144    0.517908
  0.240093    1.049102
  0.245043    1.063724
  0.249993    1.127042
  0.254942    1.533520
  0.259892    1.540265
  0.264842    1.416247
  0.269791    1.942188
  0.274741    2.000709
  0.279690    1.926474
  0.284640    2.639840
  0.289590    2.774006
  0.294539    2.808678
  0.299489    3.471956
  0.304438    3.680087
  0.309388    3.710243
  0.314338    4.192875
  0.319287    4.444022
  0.324237    4.432895
  0.329186    4.808481
  0.334136    5.164973
  0.339086    5.258146
  0.344035    5.679952
  0.348985    6.151124
  0.353934    6.306095
  0.358884    6.711038
  0.363834    7.133657
  0.368783    7.393022
  0.373733    7.514170
  0.378683    8.080837
  0.383632    8.291998
  0.388582    8.334912
  0.393531    9.109237
  0.398481    9.267397
  0.403431    9.508707
  0.408380   10.235577
  0.413330   10.522297
  0.418279   10.592857
  0.423229   11.147607
  0.428179   11.470407
  0.433128   11.541527
  0.438078   12.014697
  0.443028   12.379027
  0.447977   12.511247
  0.452927   12.861397
  0.457876   13.340937
  0.462826   13.491457
  0.467776   13.752167
  0.472725   14.244917
  0.477675   14.372287
  0.482624   14.359387
  0.487574   14.946267
  0.492524   15.042747
  0.497473   14.996957
  0.502423   15.588857
  0.507372   15.693497
  0.512322   15.651617
  0.517272   16.237777
  0.522221   16.342527
  0.527171   16.315747
  0.532120   16.631547
  0.537070   16.827847
  0.542020   16.639787
  0.546969   16.954347
  0.551919   17.191427
  0.556868   17.080717
  0.561818   17.198887
  0.566768   17.503097
  0.571717   17.434207
  0.576667   17.409887
  0.581617   17.738917
  0.586566   17.641187
  0.591516   17.481937
  0.596465   17.819417
  0.601415   17.811847
  0.606365   17.614077
  0.611314   17.936327
  0.616264   17.830557
  0.621213   17.596067
  0.626163   17.831947
  0.631113   17.770767
  0.636062   17.577987
  0.641012   17.774477
  0.645961   17.721017
  0.650911   17.504387
  0.655861   17.554847
  0.660810   17.539397
  0.665760   17.409617
  0.670709   17.241617
  0.675659   17.302237
  0.680609   17.108307
  0.685558   16.944177
  0.690508   16.955827
  0.695458   16.775697
  0.700407   16.564547
  0.705357   16.611257
  0.710306   16.443607
  0.715256   16.131997
  0.720206   16.090867
  0.725155   15.861757
  0.730105   15.564937
  0.735055   15.502087
  0.740004   15.273087
  0.744954   15.048417
  0.749903   14.897287
  0.754853   14.698297
  0.759803   14.435817
  0.764752   14.278917
  0.769702   13.941287
  0.774651   13.663487
  0.779601   13.359077
  0.784551   13.208247
  0.789500   12.752137
  0.794450   12.325187
  0.799399   12.078847
  0.804349   11.701297
  0.809299   11.209767
  0.814248   10.994357
  0.819198   10.608777
  0.824147   10.226197
  0.829097    9.931457
  0.834047    9.482957
  0.838996    8.937406
  0.843946    8.627082
  0.848896    8.265124
  0.853845    7.664720
  0.858795    7.247860
  0.863744    6.954619
  0.868694    6.437311
  0.873644    5.907855
  0.878593    5.816890
  0.883543    5.482312
  0.888492    5.103768
  0.893442    4.740176
  0.898392    4.376667
  0.903341    3.868899
  0.908291    3.520910
  0.913240    2.994967
  0.918190    2.354483
  0.923140    2.138034
  0.928089    1.764668
  0.933039    0.994360
  0.937989    1.045731
  0.942938    1.254599
  0.947888    1.035123
  0.952837    0.826645
  0.957787    0.543710
  0.962736    0.152000
  0.967686   -0.231711
  0.972636   -0.513428
  0.977585   -1.166587
  0.982535   -1.857933
  0.987485   -1.694236
  0.992434   -2.703963
