# Supplementary material for: Free energies of membrane stalk formation from a lipidomics perspective
Source: Nat Commun. 2021 Nov 15;12:6594. doi: 10.1038/s41467-021-26924-2 (PMC8593120; doi:10.1038/s41467-021-26924-2)
Supplement: Supplementary file 4 — Source Data [file 41467_2021_26924_MOESM4_ESM.zip › SI_data/Fig5/pmfs_binary_mixtures/POPC_DOPC_20_80/prof.b50.xvg]

# This file was created Mon Feb 15 08:38:06 2021
# Created by:
#                     :-) GROMACS - gmx wham, 2018.8-dev (-:
# 
# Executable:   /data/users/jhub/projects/pore-formation/build-gromacs-poreExpansion/bin/gmx
# Data prefix:  /data/users/jhub/projects/pore-formation/build-gromacs-poreExpansion
# Working dir:  /data/users/jhub/projects/fusion/flat-membranes/scan-mixtures_Martini2.2/POPC_DOPC_20_80/nWPerA6/umbrella/run-umb_nWPerA6_N19_d0.1_xi0-1_19xt200ns_k3000_T310_xiSet_Rcyl1.2_dt0.02_md
# Command line:
#   gmx wham -nice 0 -it -if -bins 200 -b 50000 -min 0.004987 -max 0.994867 -o prof.b50 -hist histo.b50 -nBootstrap 50 -bsres bsResult.b50 -zprof0 0.194009
# gmx wham is part of G R O M A C S:
#
# Green Red Orange Magenta Azure Cyan Skyblue
#
@    title "Umbrella potential"
@    xaxis  label "\xx\f{} (nm)"
@    yaxis  label "E (kJ mol\S-1\N)"
@TYPE xy
  0.007462    3.463423
  0.012411    4.349232
  0.017361    4.226817
  0.022310    5.990231
  0.027259    6.005895
  0.032209    6.409829
  0.037158    6.256506
  0.042107    6.175935
  0.047057    6.858160
  0.052006    5.182704
  0.056956    5.778380
  0.061905    5.921756
  0.066854    6.084790
  0.071804    6.018527
  0.076753    5.734917
  0.081703    5.652295
  0.086652    5.360723
  0.091602    4.211450
  0.096551    4.441039
  0.101500    3.961647
  0.106450    3.278235
  0.111399    3.676885
  0.116348    3.509881
  0.121298    3.220915
  0.126247    2.888188
  0.131197    2.102887
  0.136146    2.058768
  0.141096    1.441445
  0.146045    0.864006
  0.150994    1.087156
  0.155944    0.531771
  0.160893    0.851765
  0.165843    0.757894
  0.170792    0.498674
  0.175741    0.434238
  0.180691    0.055546
  0.185640   -0.237857
  0.190589   -0.078892
  0.195539   -0.650480
  0.200488    0.004545
  0.205438    0.021528
  0.210387    0.030145
  0.215336    0.421227
  0.220286    0.291947
  0.225235    0.249857
  0.230185    0.376225
  0.235134    0.072385
  0.240084    0.575471
  0.245033    0.501087
  0.249982    0.509277
  0.254932    1.124605
  0.259881    1.055846
  0.264831    1.453078
  0.269780    1.716951
  0.274729    1.557760
  0.279679    1.997220
  0.284628    1.969333
  0.289577    2.096432
  0.294527    2.651049
  0.299476    2.636058
  0.304426    3.370832
  0.309375    3.657047
  0.314325    3.803122
  0.319274    4.351844
  0.324223    4.479859
  0.329173    4.681500
  0.334122    5.085030
  0.339072    5.085056
  0.344021    5.940538
  0.348970    6.170594
  0.353920    6.593884
  0.358869    7.266457
  0.363818    7.441189
  0.368768    7.923818
  0.373717    8.346061
  0.378667    8.480921
  0.383616    9.213429
  0.388566    9.447210
  0.393515    9.923700
  0.398464   10.722030
  0.403414   11.066030
  0.408363   11.728380
  0.413313   12.255300
  0.418262   12.544260
  0.423211   13.236070
  0.428161   13.615060
  0.433110   14.136190
  0.438059   14.896320
  0.443009   15.344670
  0.447958   16.192080
  0.452908   16.812130
  0.457857   17.364000
  0.462807   18.118360
  0.467756   18.584400
  0.472705   19.152080
  0.477655   19.916820
  0.482604   20.332030
  0.487553   21.240280
  0.492503   21.770240
  0.497452   22.426550
  0.502402   23.161100
  0.507351   23.619270
  0.512301   24.132050
  0.517250   24.789360
  0.522199   25.060120
  0.527149   25.852920
  0.532098   26.240510
  0.537048   26.670480
  0.541997   27.431100
  0.546946   27.667150
  0.551896   28.040100
  0.556845   28.568330
  0.561794   28.628180
  0.566744   29.291560
  0.571693   29.593150
  0.576643   29.690000
  0.581592   30.279970
  0.586542   30.420650
  0.591491   30.587200
  0.596440   30.948590
  0.601390   30.838170
  0.606339   31.215330
  0.611289   31.234700
  0.616238   31.198990
  0.621187   31.577240
  0.626137   31.418520
  0.631086   31.592250
  0.636035   31.736920
  0.640985   31.533670
  0.645934   31.795980
  0.650884   31.719070
  0.655833   31.508480
  0.660783   31.757910
  0.665732   31.576350
  0.670681   31.574570
  0.675631   31.589460
  0.680580   31.405530
  0.685530   31.464780
  0.690479   31.480830
  0.695428   31.231130
  0.700378   31.305540
  0.705327   31.155610
  0.710276   31.086840
  0.715226   31.023120
  0.720175   30.868110
  0.725125   30.888250
  0.730074   30.815780
  0.735024   30.615550
  0.739973   30.564340
  0.744922   30.261650
  0.749872   30.178980
  0.754821   29.976160
  0.759771   29.667310
  0.764720   29.654560
  0.769669   29.347460
  0.774619   29.081330
  0.779568   28.916580
  0.784517   28.584480
  0.789467   28.426310
  0.794416   28.181320
  0.799366   27.857250
  0.804315   27.614090
  0.809265   27.340480
  0.814214   26.982460
  0.819163   26.748010
  0.824113   26.336540
  0.829062   26.142910
  0.834012   25.824690
  0.838961   25.475040
  0.843910   25.362280
  0.848860   25.012620
  0.853809   24.793580
  0.858758   24.582440
  0.863708   24.091410
  0.868657   23.960770
  0.873607   23.607060
  0.878556   23.203210
  0.883506   23.058740
  0.888455   22.713380
  0.893404   22.445500
  0.898354   22.377200
  0.903303   22.050250
  0.908253   21.743140
  0.913202   21.414230
  0.918151   20.985240
  0.923101   20.832370
  0.928050   20.433250
  0.932999   20.212920
  0.937949   20.154190
  0.942898   19.696940
  0.947848   20.070100
  0.952797   20.068530
  0.957746   19.824430
  0.962696   19.707690
  0.967645   19.371040
  0.972595   19.230680
  0.977544   19.104570
  0.982494   18.473530
  0.987443   19.158200
  0.992392   18.844510
