# Supplementary material for: Free energies of membrane stalk formation from a lipidomics perspective
Source: Nat Commun. 2021 Nov 15;12:6594. doi: 10.1038/s41467-021-26924-2 (PMC8593120; doi:10.1038/s41467-021-26924-2)
Supplement: Supplementary file 4 — Source Data [file 41467_2021_26924_MOESM4_ESM.zip › SI_data/Fig5/pmfs_binary_mixtures/POPC_DPSM_0_100/prof.b50.xvg]

# This file was created Mon Aug 31 12:30:06 2020
# Created by:
#                     :-) GROMACS - gmx wham, 2018.8-dev (-:
# 
# Executable:   /data/users/jhub/projects/pore-formation/build-gromacs-poreExpansion/bin/gmx
# Data prefix:  /data/users/jhub/projects/pore-formation/build-gromacs-poreExpansion
# Working dir:  /data/users/jhub/projects/fusion/flat-membranes/scan-mixtures_Martini2.2/POPC_DPSM_0_100/nWPerA6/umbrella/run-umb_nWPerA6_N24_d0.1_xi0-1_19xt200ns_k3000_T310_xiSet_Rcyl1.2_dt0.018_md
# Command line:
#   gmx wham -nice 0 -it -if -bins 200 -b 50000 -min 0.025109 -max 0.970165 -o prof.b50 -hist histo.b50 -nBootstrap 50 -bsres bsResult.b50 -zprof0 0.196074
# gmx wham is part of G R O M A C S:
#
# Gromacs Runs One Microsecond At Cannonball Speeds
#
@    title "Umbrella potential"
@    xaxis  label "\xx\f{} (nm)"
@    yaxis  label "E (kJ mol\S-1\N)"
@TYPE xy
  0.027472   15.792396
  0.032197   20.426666
  0.036922   17.367136
  0.041647   16.511106
  0.046373   16.853986
  0.051098   15.482576
  0.055823   16.327556
  0.060549   14.264796
  0.065274   14.016286
  0.069999   13.814226
  0.074724   12.653616
  0.079450   12.089846
  0.084175   10.690566
  0.088900   10.419836
  0.093626    9.821916
  0.098351    9.278773
  0.103076    8.537908
  0.107801    7.848387
  0.112527    6.785357
  0.117252    6.118565
  0.121977    5.303857
  0.126702    4.728953
  0.131428    4.362401
  0.136153    3.789468
  0.140878    3.154458
  0.145604    2.370367
  0.150329    1.918226
  0.155054    1.093047
  0.159779    1.013538
  0.164505    0.554222
  0.169230    0.532364
  0.173955    0.297294
  0.178681    0.079973
  0.183406   -0.137153
  0.188131   -0.380895
  0.192856   -0.282979
  0.197582   -0.317634
  0.202307    0.032065
  0.207032    0.176966
  0.211758    0.469527
  0.216483    0.520722
  0.221208    0.770757
  0.225933    0.844296
  0.230659    1.296402
  0.235384    1.663338
  0.240109    2.236347
  0.244835    2.760273
  0.249560    3.198566
  0.254285    3.622471
  0.259010    3.926390
  0.263736    4.552518
  0.268461    4.947369
  0.273186    5.859072
  0.277911    6.383157
  0.282637    7.279458
  0.287362    7.813802
  0.292087    8.519111
  0.296813    8.982042
  0.301538    9.693516
  0.306263   10.487016
  0.310988   11.286836
  0.315714   12.248146
  0.320439   12.984066
  0.325164   13.855566
  0.329890   14.410686
  0.334615   15.305866
  0.339340   15.917186
  0.344065   16.879776
  0.348791   17.746166
  0.353516   18.687766
  0.358241   19.589866
  0.362967   20.391726
  0.367692   21.212446
  0.372417   21.904196
  0.377142   22.927746
  0.381868   23.703946
  0.386593   24.983686
  0.391318   25.836516
  0.396043   26.904126
  0.400769   27.785776
  0.405494   28.695926
  0.410219   29.610246
  0.414945   30.617686
  0.419670   31.795406
  0.424395   32.856726
  0.429120   34.079966
  0.433846   35.095366
  0.438571   36.212626
  0.443296   37.138846
  0.448022   38.321446
  0.452747   39.356606
  0.457472   40.584416
  0.462197   41.744106
  0.466923   42.975816
  0.471648   44.127116
  0.476373   45.261466
  0.481098   46.454786
  0.485824   47.547916
  0.490549   48.836426
  0.495274   49.984566
  0.500000   51.393026
  0.504725   52.517346
  0.509450   53.880486
  0.514176   55.026146
  0.518901   56.235936
  0.523626   57.509356
  0.528351   58.848816
  0.533077   60.166676
  0.537802   61.522776
  0.542527   62.972756
  0.547253   64.279856
  0.551978   65.720586
  0.556703   66.956016
  0.561428   68.437686
  0.566154   69.768086
  0.570879   71.338836
  0.575604   72.797256
  0.580329   74.155986
  0.585055   75.476036
  0.589780   76.730786
  0.594505   78.187556
  0.599230   79.367126
  0.603956   80.653726
  0.608681   81.863676
  0.613406   83.041456
  0.618132   83.986796
  0.622857   85.030346
  0.627582   85.976136
  0.632308   86.832786
  0.637033   87.651336
  0.641758   88.306436
  0.646483   89.187686
  0.651209   89.610906
  0.655934   90.457056
  0.660659   90.985526
  0.665385   91.508026
  0.670110   92.164616
  0.674835   92.743056
  0.679560   93.322436
  0.684286   93.844866
  0.689011   94.448286
  0.693736   94.940486
  0.698461   95.606266
  0.703187   96.063376
  0.707912   96.701866
  0.712637   97.233196
  0.717363   97.813486
  0.722088   98.372466
  0.726813   98.887876
  0.731538   99.470026
  0.736264   99.948066
  0.740989  100.536466
  0.745714  100.948866
  0.750440  101.549866
  0.755165  101.962966
  0.759890  102.517966
  0.764615  103.049166
  0.769341  103.547966
  0.774066  104.095966
  0.778791  104.620466
  0.783516  105.138666
  0.788242  105.633966
  0.792967  106.203266
  0.797692  106.731966
  0.802418  107.381866
  0.807143  107.892666
  0.811868  108.561066
  0.816593  109.056066
  0.821319  109.666566
  0.826044  110.210266
  0.830769  110.797566
  0.835495  111.402266
  0.840220  112.014266
  0.844945  112.655666
  0.849670  113.265766
  0.854396  113.829666
  0.859121  114.395766
  0.863846  115.022166
  0.868572  115.697266
  0.873297  116.376866
  0.878022  116.992066
  0.882747  117.687466
  0.887473  118.420966
  0.892198  119.098866
  0.896923  119.819166
  0.901648  120.624066
  0.906374  121.411466
  0.911099  122.182766
  0.915824  123.098366
  0.920550  123.960466
  0.925275  124.864966
  0.930000  125.822466
  0.934725  126.862766
  0.939451  127.893466
  0.944176  129.092766
  0.948901  130.287066
  0.953627  131.622066
  0.958352  133.066066
  0.963077  134.586666
  0.967802  136.315666
