# Supplementary material for: Free energies of membrane stalk formation from a lipidomics perspective
Source: Nat Commun. 2021 Nov 15;12:6594. doi: 10.1038/s41467-021-26924-2 (PMC8593120; doi:10.1038/s41467-021-26924-2)
Supplement: Supplementary file 4 — Source Data [file 41467_2021_26924_MOESM4_ESM.zip › SI_data/Fig5/pmfs_binary_mixtures/POPC_POPE_0_100/prof.b50.xvg]

# This file was created Tue Aug 18 17:41:29 2020
# Created by:
#                     :-) GROMACS - gmx wham, 2018.8-dev (-:
# 
# Executable:   /data/users/jhub/projects/pore-formation/build-gromacs-poreExpansion/bin/gmx
# Data prefix:  /data/users/jhub/projects/pore-formation/build-gromacs-poreExpansion
# Working dir:  /data/users/jhub/projects/fusion/flat-membranes/scan-lipids128_Martini2.2/POPE/nWPerA6/umbrella/run-umb_nWPerA6_N19_d0.1_xi0-1_19xt200ns_k3000_T310_xiSet_Rcyl1.2_dt0.018_md
# Command line:
#   gmx wham -nice 0 -it -if -bins 200 -b 50000 -min 0.004987 -max 0.994942 -o prof.b50 -hist histo.b50 -nBootstrap 50 -bsres bsResult.b50 -zprof0 0.184075
# gmx wham is part of G R O M A C S:
#
# Good ROcking Metal Altar for Chronical Sinners
#
@    title "Umbrella potential"
@    xaxis  label "\xx\f{} (nm)"
@    yaxis  label "E (kJ mol\S-1\N)"
@TYPE xy
  0.007462    1.975977
  0.012412    3.614408
  0.017361    3.597154
  0.022311    4.649205
  0.027261    4.164800
  0.032211    5.071667
  0.037161    4.584287
  0.042110    3.965259
  0.047060    4.777629
  0.052010    3.313241
  0.056960    4.066345
  0.061909    4.229668
  0.066859    4.328463
  0.071809    4.266236
  0.076759    3.949707
  0.081709    3.959464
  0.086658    3.651026
  0.091608    2.221927
  0.096558    2.777437
  0.101508    2.245604
  0.106457    1.739630
  0.111407    2.322590
  0.116357    2.053129
  0.121307    1.914931
  0.126256    1.569879
  0.131206    0.704404
  0.136156    0.979690
  0.141106    0.333348
  0.146056   -0.257915
  0.151005    0.417406
  0.155955   -0.237425
  0.160905    0.420217
  0.165855    0.460496
  0.170804    0.136581
  0.175754    0.249026
  0.180704   -0.160349
  0.185654   -0.431535
  0.190604   -0.117727
  0.195553   -0.746390
  0.200503    0.150005
  0.205453    0.151478
  0.210403    0.182277
  0.215352    0.723214
  0.220302    0.582853
  0.225252    0.617491
  0.230202    0.793171
  0.235152    0.417346
  0.240101    1.157306
  0.245051    1.126531
  0.250001    1.204419
  0.254951    1.946355
  0.259900    1.914903
  0.264850    2.475544
  0.269800    2.705098
  0.274750    2.543538
  0.279699    3.027188
  0.284649    3.016622
  0.289599    3.104823
  0.294549    3.801368
  0.299499    3.777089
  0.304448    4.641308
  0.309398    4.869940
  0.314348    5.057821
  0.319298    5.627198
  0.324248    5.674722
  0.329197    5.893166
  0.334147    6.435627
  0.339097    6.381062
  0.344047    7.349096
  0.348996    7.619336
  0.353946    8.025172
  0.358896    8.786056
  0.363846    8.994826
  0.368795    9.523733
  0.373745    9.996155
  0.378695   10.123185
  0.383645   10.994965
  0.388595   11.294375
  0.393544   11.796045
  0.398494   12.637125
  0.403444   13.011315
  0.408394   13.800705
  0.413343   14.309045
  0.418293   14.652865
  0.423243   15.430125
  0.428193   15.816735
  0.433142   16.386725
  0.438092   17.230675
  0.443042   17.649965
  0.447992   18.567645
  0.452942   19.161675
  0.457891   19.671605
  0.462841   20.424135
  0.467791   20.836905
  0.472741   21.425695
  0.477691   22.125775
  0.482640   22.579175
  0.487590   23.440805
  0.492540   24.083245
  0.497490   24.527955
  0.502439   25.355035
  0.507389   25.847755
  0.512339   26.399795
  0.517289   27.151785
  0.522239   27.551485
  0.527188   28.459365
  0.532138   29.065065
  0.537088   29.505995
  0.542038   30.355565
  0.546987   30.816945
  0.551937   31.379905
  0.556887   32.004035
  0.561837   32.253025
  0.566786   32.954245
  0.571736   33.383125
  0.576686   33.629135
  0.581636   34.374495
  0.586586   34.617025
  0.591535   34.947255
  0.596485   35.374195
  0.601435   35.317455
  0.606385   35.950475
  0.611334   36.055825
  0.616284   36.145185
  0.621234   36.694475
  0.626184   36.645825
  0.631134   36.847435
  0.636083   37.120835
  0.641033   36.893685
  0.645983   37.257775
  0.650933   37.313445
  0.655882   37.152695
  0.660832   37.354465
  0.665782   37.262895
  0.670732   37.371735
  0.675682   37.413195
  0.680631   37.238765
  0.685581   37.448485
  0.690531   37.307015
  0.695481   37.196795
  0.700430   37.332515
  0.705380   37.121725
  0.710330   37.108815
  0.715280   37.027085
  0.720229   36.742385
  0.725179   36.922605
  0.730129   36.724375
  0.735079   36.476825
  0.740029   36.425245
  0.744978   36.188225
  0.749928   36.027635
  0.754878   35.870625
  0.759828   35.584855
  0.764777   35.493175
  0.769727   35.207035
  0.774677   34.998495
  0.779627   34.809975
  0.784577   34.479615
  0.789526   34.254465
  0.794476   33.975815
  0.799426   33.580615
  0.804376   33.304855
  0.809325   32.942555
  0.814275   32.454105
  0.819225   32.155055
  0.824175   31.635925
  0.829125   31.296565
  0.834074   30.938995
  0.839024   30.449115
  0.843974   30.113965
  0.848924   29.769145
  0.853873   29.312655
  0.858823   28.945525
  0.863773   28.429245
  0.868723   28.054305
  0.873672   27.724885
  0.878622   27.058085
  0.883572   26.926605
  0.888522   26.426265
  0.893472   25.928425
  0.898421   25.795865
  0.903371   25.384075
  0.908321   25.080515
  0.913271   24.636885
  0.918220   24.010445
  0.923170   23.701815
  0.928120   23.120715
  0.933070   22.482325
  0.938020   22.285995
  0.942969   21.376635
  0.947919   21.232905
  0.952869   21.386545
  0.957819   21.041735
  0.962769   20.709155
  0.967718   20.213745
  0.972668   19.789335
  0.977618   19.334585
  0.982568   18.394895
  0.987517   18.316425
  0.992467   17.617455
