# Supplementary material for: Free energies of membrane stalk formation from a lipidomics perspective
Source: Nat Commun. 2021 Nov 15;12:6594. doi: 10.1038/s41467-021-26924-2 (PMC8593120; doi:10.1038/s41467-021-26924-2)
Supplement: Supplementary file 4 — Source Data [file 41467_2021_26924_MOESM4_ESM.zip › SI_data/Fig5/pmfs_binary_mixtures/POPC_POPS_60_40/prof.b50.xvg]

# This file was created Mon Feb 15 08:38:42 2021
# Created by:
#                     :-) GROMACS - gmx wham, 2018.8-dev (-:
# 
# Executable:   /data/users/jhub/projects/pore-formation/build-gromacs-poreExpansion/bin/gmx
# Data prefix:  /data/users/jhub/projects/pore-formation/build-gromacs-poreExpansion
# Working dir:  /data/users/jhub/projects/fusion/flat-membranes/scan-mixtures_Martini2.2/POPC_POPS_60_40/nWPerA6/umbrella/run-umb_nWPerA6_N20_d0.1_xi0-1_19xt200ns_k3000_T310_xiSet_Rcyl1.2_dt0.02_md
# Command line:
#   gmx wham -nice 0 -it -if -bins 200 -b 50000 -min 0.006091 -max 0.994814 -o prof.b50 -hist histo.b50 -nBootstrap 50 -bsres bsResult.b50 -zprof0 0.184955
# gmx wham is part of G R O M A C S:
#
# GROup of MAchos and Cynical Suckers
#
@    title "Umbrella potential"
@    xaxis  label "\xx\f{} (nm)"
@    yaxis  label "E (kJ mol\S-1\N)"
@TYPE xy
  0.008563    8.001322
  0.013506    8.201092
  0.018450    8.849980
  0.023394    9.692331
  0.028337   10.118591
  0.033281   10.180521
  0.038225    9.262042
  0.043168    9.214541
  0.048112    7.804439
  0.053055    7.790370
  0.057999    8.005423
  0.062943    7.691048
  0.067886    7.888769
  0.072830    7.539908
  0.077773    7.390822
  0.082717    7.001996
  0.087661    5.937347
  0.092604    5.912830
  0.097548    4.837327
  0.102491    4.915574
  0.107435    4.749103
  0.112379    4.482971
  0.117322    4.124382
  0.122266    3.657032
  0.127210    3.014295
  0.132153    2.622834
  0.137097    1.465464
  0.142040    1.714564
  0.146984    1.031686
  0.151928    1.070025
  0.156871    1.118062
  0.161815    0.831024
  0.166759    0.650330
  0.171702    0.259667
  0.176646   -0.100948
  0.181589   -0.046337
  0.186533   -0.711479
  0.191477   -0.083667
  0.196420   -0.241901
  0.201364    0.007432
  0.206307    0.266907
  0.211251    0.123109
  0.216195    0.245500
  0.221138    0.100766
  0.226082    0.066252
  0.231025    0.447470
  0.235969    0.219577
  0.240913    1.035650
  0.245856    1.144525
  0.250800    1.440578
  0.255744    1.816668
  0.260687    1.681118
  0.265631    2.127956
  0.270574    2.092231
  0.275518    2.272177
  0.280462    2.811098
  0.285405    2.838611
  0.290349    3.697711
  0.295293    3.950650
  0.300236    4.276630
  0.305180    4.691718
  0.310123    4.618743
  0.315067    5.337635
  0.320010    5.453443
  0.324954    5.814572
  0.329898    6.481032
  0.334841    6.678485
  0.339785    7.566766
  0.344729    7.900007
  0.349672    8.229633
  0.354616    8.781003
  0.359559    8.834110
  0.364503    9.607261
  0.369447    9.882191
  0.374390   10.377871
  0.379334   11.181651
  0.384277   11.506351
  0.389221   12.388621
  0.394165   12.799351
  0.399108   13.144311
  0.404052   13.892301
  0.408996   14.061311
  0.413939   15.023221
  0.418883   15.518961
  0.423826   16.240501
  0.428770   17.088261
  0.433714   17.590821
  0.438657   18.494831
  0.443601   19.011681
  0.448545   19.583451
  0.453488   20.455921
  0.458432   20.983291
  0.463375   21.996841
  0.468319   22.689061
  0.473263   23.414351
  0.478206   24.379501
  0.483150   24.905711
  0.488094   25.678141
  0.493037   26.255871
  0.497981   26.772771
  0.502924   27.631301
  0.507868   28.139111
  0.512811   28.994841
  0.517755   29.635781
  0.522699   30.140251
  0.527642   31.092611
  0.532586   31.522441
  0.537530   32.279861
  0.542473   32.985801
  0.547417   33.579621
  0.552360   34.610501
  0.557304   35.176621
  0.562248   36.033071
  0.567191   36.726491
  0.572135   37.247691
  0.577079   38.029421
  0.582022   38.444181
  0.586966   39.094281
  0.591909   39.667331
  0.596853   39.979621
  0.601797   40.799961
  0.606740   40.993561
  0.611684   41.368831
  0.616627   41.810491
  0.621571   41.879691
  0.626515   42.489031
  0.631458   42.640481
  0.636402   42.891251
  0.641346   43.335271
  0.646289   43.377801
  0.651233   43.759501
  0.656176   43.936511
  0.661120   43.976411
  0.666064   44.362661
  0.671007   44.249641
  0.675951   44.722761
  0.680894   44.781081
  0.685838   44.841031
  0.690782   45.162261
  0.695725   45.053271
  0.700669   45.325911
  0.705612   45.346461
  0.710556   45.310851
  0.715500   45.536581
  0.720443   45.445241
  0.725387   45.566691
  0.730331   45.591871
  0.735274   45.569321
  0.740218   45.687081
  0.745161   45.607511
  0.750105   45.774881
  0.755049   45.798341
  0.759992   45.715751
  0.764936   45.803711
  0.769880   45.700601
  0.774823   45.803441
  0.779767   45.740251
  0.784710   45.694681
  0.789654   45.753121
  0.794598   45.609751
  0.799541   45.635861
  0.804485   45.602031
  0.809428   45.417431
  0.814372   45.481011
  0.819316   45.311991
  0.824259   45.324801
  0.829203   45.167951
  0.834147   45.047021
  0.839090   45.113871
  0.844034   44.951451
  0.848977   44.918781
  0.853921   44.790131
  0.858865   44.582431
  0.863808   44.625391
  0.868752   44.493201
  0.873695   44.330691
  0.878639   44.372271
  0.883583   44.264191
  0.888526   44.283691
  0.893470   44.162231
  0.898413   44.153931
  0.903357   44.152141
  0.908301   43.999001
  0.913244   44.041811
  0.918188   43.893881
  0.923132   43.869731
  0.928075   43.866881
  0.933019   43.773411
  0.937962   44.074041
  0.942906   44.042651
  0.947850   44.106231
  0.952793   44.408821
  0.957737   44.326321
  0.962681   44.520121
  0.967624   44.444311
  0.972568   44.542981
  0.977511   44.899921
  0.982455   44.763851
  0.987399   45.791011
  0.992342   46.003661
