# Supplementary material for: Free energies of membrane stalk formation from a lipidomics perspective
Source: Nat Commun. 2021 Nov 15;12:6594. doi: 10.1038/s41467-021-26924-2 (PMC8593120; doi:10.1038/s41467-021-26924-2)
Supplement: Supplementary file 4 — Source Data [file 41467_2021_26924_MOESM4_ESM.zip › SI_data/Fig5/pmfs_binary_mixtures/POPC_POSM_40_60/prof.b50.xvg]

# This file was created Wed Sep 30 16:49:09 2020
# Created by:
#                     :-) GROMACS - gmx wham, 2018.8-dev (-:
# 
# Executable:   /data/users/jhub/projects/pore-formation/build-gromacs-poreExpansion/bin/gmx
# Data prefix:  /data/users/jhub/projects/pore-formation/build-gromacs-poreExpansion
# Working dir:  /data/users/jhub/projects/fusion/flat-membranes/scan-mixtures_Martini2.2/POPC_POSM_40_60/nWPerA6/umbrella/run-umb_nWPerA6_N21_d0.1_xi0-1_19xt200ns_k3000_T310_xiSet_Rcyl1.2_dt0.02_md
# Command line:
#   gmx wham -nice 0 -it -if -bins 200 -b 50000 -min 0.005612 -max 0.994667 -o prof.b50 -hist histo.b50 -nBootstrap 50 -bsres bsResult.b50 -zprof0 0.179566
# gmx wham is part of G R O M A C S:
#
# Gravel Rubs Often Many Awfully Cauterized Sores
#
@    title "Umbrella potential"
@    xaxis  label "\xx\f{} (nm)"
@    yaxis  label "E (kJ mol\S-1\N)"
@TYPE xy
  0.008085    7.559820
  0.013030    9.268943
  0.017975   10.140892
  0.022920    9.604112
  0.027866    9.376043
  0.032811    9.023712
  0.037756    8.649363
  0.042702    8.773594
  0.047647    7.562763
  0.052592    7.875934
  0.057537    7.696197
  0.062483    7.725146
  0.067428    7.710957
  0.072373    7.322245
  0.077318    7.256138
  0.082264    6.069508
  0.087209    5.951119
  0.092154    5.430641
  0.097100    4.952034
  0.102045    4.947514
  0.106990    4.619541
  0.111935    4.247113
  0.116881    3.564767
  0.121826    3.177110
  0.126771    2.624999
  0.131716    1.707480
  0.136662    1.740842
  0.141607    1.141272
  0.146552    1.247581
  0.151498    1.052474
  0.156443    0.736606
  0.161388    0.452418
  0.166333   -0.191079
  0.171279    0.001479
  0.176224   -0.595205
  0.181169   -0.156678
  0.186114   -0.206921
  0.191060   -0.134469
  0.196005    0.093850
  0.200950   -0.033707
  0.205896    0.125589
  0.210841   -0.037866
  0.215786    0.122167
  0.220731    0.417866
  0.225677    0.473011
  0.230622    1.125614
  0.235567    1.196951
  0.240513    1.612107
  0.245458    1.699048
  0.250403    1.816231
  0.255348    2.116852
  0.260294    2.206749
  0.265239    2.881480
  0.270184    2.859721
  0.275130    3.555894
  0.280075    3.898125
  0.285020    4.164182
  0.289965    4.616818
  0.294911    4.647876
  0.299856    5.227433
  0.304801    5.438312
  0.309746    6.011542
  0.314692    6.504089
  0.319637    6.918706
  0.324582    7.611349
  0.329527    7.886220
  0.334473    8.387911
  0.339418    8.716761
  0.344363    9.101206
  0.349309    9.833374
  0.354254   10.189072
  0.359199   11.074032
  0.364144   11.558502
  0.369090   12.177052
  0.374035   12.677122
  0.378980   13.154892
  0.383925   13.852632
  0.388871   14.216402
  0.393816   15.028222
  0.398761   15.609642
  0.403707   16.364572
  0.408652   17.115082
  0.413597   17.621892
  0.418542   18.517952
  0.423488   19.006012
  0.428433   19.767042
  0.433378   20.467822
  0.438324   21.177832
  0.443269   22.019202
  0.448214   22.713512
  0.453159   23.666452
  0.458105   24.386352
  0.463050   25.112992
  0.467995   25.906812
  0.472940   26.569542
  0.477886   27.578992
  0.482831   28.245902
  0.487776   29.181522
  0.492722   29.934292
  0.497667   30.729182
  0.502612   31.583772
  0.507557   32.231012
  0.512503   33.149692
  0.517448   33.897462
  0.522393   34.783212
  0.527339   35.651852
  0.532284   36.446632
  0.537229   37.430362
  0.542174   37.992672
  0.547120   38.873042
  0.552065   39.680602
  0.557010   40.237892
  0.561955   41.183252
  0.566901   41.737222
  0.571846   42.616522
  0.576791   43.184882
  0.581736   43.701972
  0.586682   44.414862
  0.591627   44.720532
  0.596572   45.465482
  0.601518   45.716692
  0.606463   46.287312
  0.611408   46.729772
  0.616353   47.001572
  0.621299   47.497962
  0.626244   47.651642
  0.631189   48.030702
  0.636135   48.333902
  0.641080   48.560992
  0.646025   48.960922
  0.650970   49.034372
  0.655916   49.484982
  0.660861   49.567862
  0.665806   49.895982
  0.670751   50.176152
  0.675697   50.222232
  0.680642   50.564312
  0.685587   50.663662
  0.690533   50.949892
  0.695478   51.082402
  0.700423   51.140782
  0.705368   51.392392
  0.710314   51.363902
  0.715259   51.642442
  0.720204   51.706972
  0.725150   51.858852
  0.730095   51.975212
  0.735040   51.978832
  0.739985   52.226172
  0.744931   52.168882
  0.749876   52.323102
  0.754821   52.311982
  0.759766   52.351702
  0.764712   52.483812
  0.769657   52.465902
  0.774602   52.641452
  0.779547   52.629752
  0.784493   52.814202
  0.789438   52.876222
  0.794383   52.913592
  0.799329   53.092402
  0.804274   53.081612
  0.809219   53.231652
  0.814164   53.220632
  0.819110   53.297532
  0.824055   53.464862
  0.829000   53.511142
  0.833946   53.648612
  0.838891   53.613372
  0.843836   53.698712
  0.848781   53.781372
  0.853727   53.803732
  0.858672   53.861902
  0.863617   53.865332
  0.868563   54.079532
  0.873508   54.140352
  0.878453   54.259442
  0.883398   54.409392
  0.888344   54.489072
  0.893289   54.705192
  0.898234   54.808852
  0.903179   54.994492
  0.908125   55.099792
  0.913070   55.178552
  0.918015   55.377682
  0.922960   55.398182
  0.927906   55.645502
  0.932851   55.772112
  0.937796   55.986342
  0.942742   56.307462
  0.947687   56.405552
  0.952632   56.785912
  0.957577   56.890052
  0.962523   57.200482
  0.967468   57.448432
  0.972413   57.771502
  0.977359   58.447582
  0.982304   58.836002
  0.987249   60.351032
  0.992194   61.066652
