# Supplementary material for: Free energies of membrane stalk formation from a lipidomics perspective
Source: Nat Commun. 2021 Nov 15;12:6594. doi: 10.1038/s41467-021-26924-2 (PMC8593120; doi:10.1038/s41467-021-26924-2)
Supplement: Supplementary file 4 — Source Data [file 41467_2021_26924_MOESM4_ESM.zip › SI_data/Fig5/pmfs_binary_mixtures/POPC_LPC_80_20/prof.b50.xvg]

# This file was created Tue Aug 18 17:59:52 2020
# Created by:
#                     :-) GROMACS - gmx wham, 2018.8-dev (-:
# 
# Executable:   /data/users/jhub/projects/pore-formation/build-gromacs-poreExpansion/bin/gmx
# Data prefix:  /data/users/jhub/projects/pore-formation/build-gromacs-poreExpansion
# Working dir:  /data/users/jhub/projects/fusion/flat-membranes/scan-mixtures_Martini2.2/POPC_LPC_80_20/nWPerA6/umbrella/run-umb_nWPerA6_N21_d0.1_xi0-1_19xt200ns_k3000_T310_xiSet_Rcyl1.2_dt0.018_md
# Command line:
#   gmx wham -nice 0 -it -if -bins 200 -b 50000 -min 0.006347 -max 0.994321 -o prof.b50 -hist histo.b50 -nBootstrap 50 -bsres bsResult.b50 -zprof0 0.165217
# gmx wham is part of G R O M A C S:
#
# Gyas ROwers Mature At Cryogenic Speed
#
@    title "Umbrella potential"
@    xaxis  label "\xx\f{} (nm)"
@    yaxis  label "E (kJ mol\S-1\N)"
@TYPE xy
  0.008817    5.822027
  0.013757    7.137048
  0.018697    8.378976
  0.023637    8.091487
  0.028576    8.474569
  0.033516    7.940007
  0.038456    7.464539
  0.043396    7.575548
  0.048336    5.938892
  0.053276    6.413842
  0.058216    6.402163
  0.063156    6.352432
  0.068095    6.102081
  0.073035    5.735264
  0.077975    5.465021
  0.082915    4.222051
  0.087855    4.251678
  0.092795    3.167243
  0.097735    3.265090
  0.102675    3.208910
  0.107614    3.001273
  0.112554    2.649762
  0.117494    1.928833
  0.122434    1.760935
  0.127374    1.016126
  0.132314    0.268098
  0.137254    0.598432
  0.142193    0.006139
  0.147133    0.440901
  0.152073    0.316111
  0.157013    0.129909
  0.161953   -0.022553
  0.166893   -0.529076
  0.171833   -0.181988
  0.176772   -0.760220
  0.181712    0.107469
  0.186652    0.083011
  0.191592    0.387866
  0.196532    0.785579
  0.201472    0.657411
  0.206412    0.974167
  0.211352    0.771466
  0.216291    1.388063
  0.221231    1.549673
  0.226171    1.773355
  0.231111    2.528840
  0.236051    2.725230
  0.240991    3.298166
  0.245931    3.400240
  0.250871    3.642137
  0.255810    3.999696
  0.260750    4.069061
  0.265690    4.967146
  0.270630    5.098186
  0.275570    5.965307
  0.280510    6.379754
  0.285450    6.709671
  0.290390    7.276197
  0.295329    7.256503
  0.300269    8.096536
  0.305209    8.277726
  0.310149    8.930322
  0.315089    9.598444
  0.320029   10.012274
  0.324969   10.832874
  0.329908   11.069794
  0.334848   11.752474
  0.339788   12.055144
  0.344728   12.473074
  0.349668   13.227344
  0.354608   13.600494
  0.359548   14.632124
  0.364488   15.060184
  0.369427   15.801044
  0.374367   16.427404
  0.379307   16.808674
  0.384247   17.647734
  0.389187   17.876344
  0.394127   18.971674
  0.399067   19.502764
  0.404006   20.341184
  0.408946   21.137284
  0.413886   21.719464
  0.418826   22.609974
  0.423766   23.099184
  0.428706   23.872424
  0.433646   24.659244
  0.438586   25.436054
  0.443526   26.420504
  0.448465   27.138184
  0.453405   28.183894
  0.458345   28.908624
  0.463285   29.692574
  0.468225   30.541084
  0.473165   31.180474
  0.478105   32.308554
  0.483044   32.943344
  0.487984   34.054304
  0.492924   34.965024
  0.497864   35.854724
  0.502804   36.842364
  0.507744   37.572284
  0.512684   38.623074
  0.517624   39.384734
  0.522563   40.271344
  0.527503   41.202234
  0.532443   41.900294
  0.537383   42.947054
  0.542323   43.465084
  0.547263   44.249204
  0.552203   44.877894
  0.557142   45.364704
  0.562082   46.269514
  0.567022   46.765394
  0.571962   47.647554
  0.576902   48.253194
  0.581842   48.909954
  0.586782   49.657954
  0.591722   50.117834
  0.596661   51.080244
  0.601601   51.656154
  0.606541   52.308964
  0.611481   53.047444
  0.616421   53.582984
  0.621361   54.335974
  0.626301   54.594884
  0.631240   55.248114
  0.636180   55.670654
  0.641120   56.043314
  0.646060   56.696184
  0.651000   56.824514
  0.655940   57.470264
  0.660880   57.664134
  0.665820   57.983034
  0.670759   58.342884
  0.675699   58.563454
  0.680639   59.054554
  0.685579   59.177844
  0.690519   59.549524
  0.695459   59.859184
  0.700399   60.032154
  0.705339   60.369474
  0.710279   60.464874
  0.715218   60.870754
  0.720158   61.039594
  0.725098   61.256274
  0.730038   61.519284
  0.734978   61.648204
  0.739918   61.966394
  0.744858   62.065014
  0.749797   62.347544
  0.754737   62.558604
  0.759677   62.702924
  0.764617   62.972524
  0.769557   63.087214
  0.774497   63.352044
  0.779437   63.482214
  0.784377   63.611864
  0.789316   63.739634
  0.794256   63.851804
  0.799196   64.050604
  0.804136   64.099294
  0.809076   64.258714
  0.814016   64.385634
  0.818956   64.450914
  0.823896   64.647934
  0.828835   64.758304
  0.833775   64.971674
  0.838715   65.189004
  0.843655   65.275054
  0.848595   65.536064
  0.853535   65.642504
  0.858475   65.872614
  0.863414   65.952404
  0.868354   66.184504
  0.873294   66.401704
  0.878234   66.543354
  0.883174   66.772704
  0.888114   66.854424
  0.893054   67.129514
  0.897994   67.195424
  0.902933   67.413284
  0.907873   67.570424
  0.912813   67.734884
  0.917753   68.015324
  0.922693   68.147404
  0.927633   68.460234
  0.932573   68.693644
  0.937512   68.972954
  0.942452   69.336334
  0.947392   69.533354
  0.952332   69.986824
  0.957272   70.130484
  0.962212   70.545684
  0.967152   70.859214
  0.972092   71.198904
  0.977031   72.020814
  0.981971   72.404634
  0.986911   73.774674
  0.991851   74.848224
