# Supplementary material for: Free energies of membrane stalk formation from a lipidomics perspective
Source: Nat Commun. 2021 Nov 15;12:6594. doi: 10.1038/s41467-021-26924-2 (PMC8593120; doi:10.1038/s41467-021-26924-2)
Supplement: Supplementary file 4 — Source Data [file 41467_2021_26924_MOESM4_ESM.zip › SI_data/Fig5/pmfs_binary_mixtures/POPC_DPCE_75_25/prof.b50.xvg]

# This file was created Tue Aug 18 17:58:46 2020
# Created by:
#                     :-) GROMACS - gmx wham, 2018.8-dev (-:
# 
# Executable:   /data/users/jhub/projects/pore-formation/build-gromacs-poreExpansion/bin/gmx
# Data prefix:  /data/users/jhub/projects/pore-formation/build-gromacs-poreExpansion
# Working dir:  /data/users/jhub/projects/fusion/flat-membranes/scan-mixtures_Martini2.2/POPC_DPCE_75_25/nWPerA6/umbrella/run-umb_nWPerA6_N17_d0.1_xi0-1_19xt200ns_k3000_T310_xiSet_Rcyl1.2_dt0.018_md
# Command line:
#   gmx wham -nice 0 -it -if -bins 200 -b 50000 -min 0.004987 -max 0.994959 -o prof.b50 -hist histo.b50 -nBootstrap 50 -bsres bsResult.b50 -zprof0 0.159204
# gmx wham is part of G R O M A C S:
#
# Getting the Right Output Means no Artefacts in Calculating Stuff
#
@    title "Umbrella potential"
@    xaxis  label "\xx\f{} (nm)"
@    yaxis  label "E (kJ mol\S-1\N)"
@TYPE xy
  0.007462    0.731938
  0.012412    0.916668
  0.017362    2.952152
  0.022312    2.973767
  0.027261    3.428318
  0.032211    4.274594
  0.037161    4.439809
  0.042111    2.927024
  0.047061    3.376340
  0.052011    3.886192
  0.056961    2.864809
  0.061910    3.403251
  0.066860    3.778272
  0.071810    3.895578
  0.076760    3.885097
  0.081710    3.800696
  0.086660    3.043738
  0.091610    3.221006
  0.096559    2.920907
  0.101509    1.299970
  0.106459    2.045346
  0.111409    1.945125
  0.116359    0.878668
  0.121309    1.617324
  0.126259    1.561443
  0.131208    1.199936
  0.136158    1.144788
  0.141108    0.866075
  0.146058   -0.114354
  0.151008    0.397909
  0.155958    0.090254
  0.160908   -0.933936
  0.165857    0.059485
  0.170807   -0.066307
  0.175757   -0.466133
  0.180707    0.167006
  0.185657    0.139416
  0.190607   -0.176031
  0.195557    0.101693
  0.200507   -0.016227
  0.205456   -0.599973
  0.210406    0.075228
  0.215356   -0.077846
  0.220306   -0.316915
  0.225256    0.429373
  0.230206    0.518708
  0.235155    0.563562
  0.240105    1.046946
  0.245055    1.031296
  0.250005    0.950747
  0.254955    1.356032
  0.259905    1.217122
  0.264855    1.174818
  0.269805    1.846323
  0.274754    1.786333
  0.279704    2.053749
  0.284654    2.701125
  0.289604    2.830155
  0.294554    3.117601
  0.299504    3.531963
  0.304453    3.475106
  0.309403    3.715758
  0.314353    4.132492
  0.319303    4.122020
  0.324253    4.601729
  0.329203    5.072630
  0.334153    5.194846
  0.339102    5.897453
  0.344052    6.291884
  0.349002    6.460408
  0.353952    6.941211
  0.358902    7.344669
  0.363852    7.405250
  0.368802    8.090639
  0.373752    8.479797
  0.378701    8.610635
  0.383651    9.411564
  0.388601    9.869744
  0.393551   10.149664
  0.398501   10.820904
  0.403451   11.265464
  0.408401   11.449724
  0.413350   12.016144
  0.418300   12.305294
  0.423250   12.425694
  0.428200   13.214224
  0.433150   13.510464
  0.438100   13.757474
  0.443050   14.543094
  0.447999   14.972744
  0.452949   15.077154
  0.457899   15.761724
  0.462849   15.968904
  0.467799   15.945084
  0.472749   16.735754
  0.477699   16.991834
  0.482648   17.008294
  0.487598   17.738904
  0.492548   17.915144
  0.497498   18.012884
  0.502448   18.615764
  0.507398   18.601984
  0.512348   18.309174
  0.517297   18.877704
  0.522247   18.867154
  0.527197   18.640874
  0.532147   19.063444
  0.537097   18.894064
  0.542047   18.550834
  0.546997   18.878214
  0.551947   18.701464
  0.556896   18.150524
  0.561846   18.255234
  0.566796   17.937714
  0.571746   17.331094
  0.576696   17.234264
  0.581646   16.829904
  0.586596   16.151714
  0.591545   15.846534
  0.596495   15.369374
  0.601445   14.729474
  0.606395   14.348274
  0.611345   13.755054
  0.616295   12.967994
  0.621245   12.522204
  0.626194   11.889674
  0.631144   11.039204
  0.636094   10.524944
  0.641044    9.743954
  0.645994    8.859626
  0.650944    8.267518
  0.655894    7.570939
  0.660843    6.824515
  0.665793    6.235675
  0.670743    5.459552
  0.675693    4.674287
  0.680643    4.132038
  0.685593    3.367336
  0.690543    2.519749
  0.695492    1.919377
  0.700442    1.214307
  0.705392    0.328346
  0.710342   -0.247019
  0.715292   -0.887173
  0.720242   -1.658317
  0.725192   -2.305672
  0.730141   -3.198128
  0.735091   -3.991547
  0.740041   -4.738624
  0.744991   -5.659684
  0.749941   -6.646906
  0.754891   -7.349702
  0.759841   -8.382620
  0.764791   -9.393776
  0.769740  -10.155488
  0.774690  -10.859270
  0.779640  -11.692486
  0.784590  -12.412096
  0.789540  -13.188316
  0.794490  -14.031336
  0.799439  -14.761506
  0.804389  -15.609726
  0.809339  -16.465196
  0.814289  -17.120236
  0.819239  -18.070066
  0.824189  -19.039266
  0.829139  -19.629586
  0.834089  -20.305666
  0.839038  -20.984066
  0.843988  -21.685386
  0.848938  -22.387576
  0.853888  -23.151206
  0.858838  -23.811416
  0.863788  -24.700696
  0.868738  -25.485066
  0.873687  -26.254276
  0.878637  -27.262486
  0.883587  -28.060146
  0.888537  -28.499956
  0.893487  -29.076836
  0.898437  -29.564126
  0.903387  -30.227056
  0.908336  -30.924626
  0.913286  -31.482916
  0.918236  -32.169396
  0.923186  -33.069046
  0.928136  -33.725756
  0.933086  -34.511706
  0.938036  -35.847516
  0.942986  -35.846296
  0.947935  -35.991906
  0.952885  -36.345836
  0.957835  -36.671446
  0.962785  -37.132756
  0.967735  -37.579176
  0.972685  -38.024596
  0.977634  -38.674916
  0.982584  -39.754306
  0.987534  -39.942216
  0.992484  -41.107216
