# Supplementary material for: Free energies of membrane stalk formation from a lipidomics perspective
Source: Nat Commun. 2021 Nov 15;12:6594. doi: 10.1038/s41467-021-26924-2 (PMC8593120; doi:10.1038/s41467-021-26924-2)
Supplement: Supplementary file 4 — Source Data [file 41467_2021_26924_MOESM4_ESM.zip › SI_data/Fig5/pmfs_binary_mixtures/POPC_CHOL_80_20_Lx7.5/prof.b50.xvg]

# This file was created Sun Jul  4 17:31:38 2021
# Created by:
#                     :-) GROMACS - gmx wham, 2018.8-dev (-:
# 
# Executable:   /data/users/jhub/projects/pore-formation/build-gromacs-poreExpansion/bin/gmx
# Data prefix:  /data/users/jhub/projects/pore-formation/build-gromacs-poreExpansion
# Working dir:  /data/users/jhub/projects/fusion/flat-membranes/scan-mixtures_Martini2.2/POPC_CHOL_80_20_Lx7.5/nWPerA6/umbrella/run-umb_nWPerA6_N19_d0.1_xi0-1_19xt200ns_k3000_T310_xiSet_Rcyl1.2_dt0.02_md
# Command line:
#   gmx wham -nice 0 -it -if -bins 200 -b 50000 -min 0.004987 -max 0.995003 -o prof.b50 -hist histo.b50 -nBootstrap 50 -bsres bsResult.b50 -zprof0 0.194036
# gmx wham is part of G R O M A C S:
#
# Grunge ROck MAChoS
#
@    title "Umbrella potential"
@    xaxis  label "\xx\f{} (nm)"
@    yaxis  label "E (kJ mol\S-1\N)"
@TYPE xy
  0.007462    2.678086
  0.012412    3.055054
  0.017362    3.404864
  0.022312    4.024643
  0.027262    5.452381
  0.032212    5.492107
  0.037163    5.058423
  0.042113    5.416160
  0.047063    5.602895
  0.052013    4.377218
  0.056963    4.971411
  0.061913    5.125768
  0.066863    5.472876
  0.071813    5.512818
  0.076763    5.380406
  0.081713    5.302036
  0.086663    4.996533
  0.091613    4.064636
  0.096563    4.216560
  0.101514    3.808910
  0.106464    3.086832
  0.111414    3.517876
  0.116364    3.350180
  0.121314    3.074525
  0.126264    2.656533
  0.131214    2.053365
  0.136164    1.975994
  0.141114    1.337264
  0.146064    0.728347
  0.151014    1.023316
  0.155964    0.359728
  0.160914    0.782302
  0.165865    0.753581
  0.170815    0.528878
  0.175765    0.442359
  0.180715    0.164124
  0.185665   -0.173421
  0.190615   -0.013917
  0.195565   -0.617767
  0.200515   -0.015606
  0.205465   -0.033608
  0.210415   -0.077850
  0.215365    0.325686
  0.220315    0.310085
  0.225266    0.312069
  0.230216    0.411906
  0.235166    0.018921
  0.240116    0.581012
  0.245066    0.484440
  0.250016    0.418714
  0.254966    1.012699
  0.259916    1.062087
  0.264866    1.450008
  0.269816    1.705590
  0.274766    1.602615
  0.279716    1.918896
  0.284666    1.972360
  0.289617    1.992086
  0.294567    2.528278
  0.299517    2.424079
  0.304467    3.071039
  0.309417    3.413794
  0.314367    3.542479
  0.319317    4.055685
  0.324267    4.154652
  0.329217    4.346801
  0.334167    4.706813
  0.339117    4.616857
  0.344068    5.296772
  0.349018    5.552126
  0.353968    5.740562
  0.358918    6.442614
  0.363868    6.681411
  0.368818    7.059553
  0.373768    7.475087
  0.378718    7.581565
  0.383668    8.105662
  0.388618    8.396912
  0.393568    8.690527
  0.398518    9.419283
  0.403468    9.668053
  0.408419   10.367293
  0.413369   10.936353
  0.418319   11.227853
  0.423269   11.872153
  0.428219   12.212743
  0.433169   12.591793
  0.438119   13.220933
  0.443069   13.621573
  0.448019   14.354743
  0.452969   14.930283
  0.457919   15.382963
  0.462869   16.142353
  0.467819   16.521183
  0.472770   17.025253
  0.477720   17.619283
  0.482670   17.978353
  0.487620   18.767893
  0.492570   19.263943
  0.497520   19.773713
  0.502470   20.631013
  0.507420   20.986983
  0.512370   21.473833
  0.517320   22.100963
  0.522270   22.294863
  0.527220   22.888633
  0.532170   23.280933
  0.537121   23.651643
  0.542071   24.416653
  0.547021   24.670063
  0.551971   25.036003
  0.556921   25.525523
  0.561871   25.555583
  0.566821   26.026913
  0.571771   26.366383
  0.576721   26.342603
  0.581671   27.028593
  0.586621   27.142623
  0.591572   27.361943
  0.596522   27.741073
  0.601472   27.582813
  0.606422   27.911993
  0.611372   27.891173
  0.616322   27.793143
  0.621272   28.135163
  0.626222   28.013383
  0.631172   28.061563
  0.636122   28.189493
  0.641072   27.778913
  0.646022   27.896423
  0.650972   27.789943
  0.655922   27.444673
  0.660873   27.501503
  0.665823   27.112123
  0.670773   26.925113
  0.675723   26.900693
  0.680673   26.438173
  0.685623   26.462423
  0.690573   26.213183
  0.695523   25.774023
  0.700473   25.665793
  0.705423   25.241293
  0.710373   24.931573
  0.715324   24.771733
  0.720274   24.256493
  0.725224   24.021833
  0.730174   23.633643
  0.735124   23.096853
  0.740074   22.798233
  0.745024   22.392643
  0.749974   21.975423
  0.754924   21.655913
  0.759874   21.057273
  0.764824   20.665373
  0.769774   20.229653
  0.774724   19.633383
  0.779675   19.423193
  0.784625   18.841973
  0.789575   18.283933
  0.794525   18.010283
  0.799475   17.465953
  0.804425   17.034523
  0.809375   16.538183
  0.814325   15.721973
  0.819275   15.354163
  0.824225   14.588833
  0.829175   13.887213
  0.834125   13.361723
  0.839075   12.476573
  0.844025   11.896563
  0.848976   11.352953
  0.853926   10.725763
  0.858876    9.991263
  0.863826    9.322254
  0.868776    8.559022
  0.873726    7.854815
  0.878676    6.772718
  0.883626    6.082013
  0.888576    5.173380
  0.893526    3.587291
  0.898476    3.074409
  0.903427    2.414016
  0.908377    1.590564
  0.913327    0.818789
  0.918277    0.016801
  0.923227   -0.810836
  0.928177   -1.643819
  0.933127   -2.826175
  0.938077   -3.738049
  0.943027   -5.300773
  0.947977   -7.128238
  0.952927   -6.953629
  0.957877   -7.464038
  0.962827   -7.972272
  0.967777   -8.515687
  0.972728   -9.137940
  0.977678   -9.744574
  0.982628  -10.720227
  0.987578  -11.972527
  0.992528  -13.167327
