# Supplementary material for: Free energies of membrane stalk formation from a lipidomics perspective
Source: Nat Commun. 2021 Nov 15;12:6594. doi: 10.1038/s41467-021-26924-2 (PMC8593120; doi:10.1038/s41467-021-26924-2)
Supplement: Supplementary file 4 — Source Data [file 41467_2021_26924_MOESM4_ESM.zip › SI_data/Fig5/pmfs_binary_mixtures/POPC_CHOL_70_30_Lx7.5/prof.b50.xvg]

# This file was created Sun Jul  4 17:31:39 2021
# Created by:
#                     :-) GROMACS - gmx wham, 2018.8-dev (-:
# 
# Executable:   /data/users/jhub/projects/pore-formation/build-gromacs-poreExpansion/bin/gmx
# Data prefix:  /data/users/jhub/projects/pore-formation/build-gromacs-poreExpansion
# Working dir:  /data/users/jhub/projects/fusion/flat-membranes/scan-mixtures_Martini2.2/POPC_CHOL_70_30_Lx7.5/nWPerA6/umbrella/run-umb_nWPerA6_N18_d0.1_xi0-1_19xt200ns_k3000_T310_xiSet_Rcyl1.2_dt0.02_md
# Command line:
#   gmx wham -nice 0 -it -if -bins 200 -b 50000 -min 0.004987 -max 0.995009 -o prof.b50 -hist histo.b50 -nBootstrap 50 -bsres bsResult.b50 -zprof0 0.004987
# gmx wham is part of G R O M A C S:
#
# Great Red Owns Many ACres of Sand 
#
@    title "Umbrella potential"
@    xaxis  label "\xx\f{} (nm)"
@    yaxis  label "E (kJ mol\S-1\N)"
@TYPE xy
  0.007462   -0.538657
  0.012412    0.236196
  0.017362    0.976121
  0.022312    1.948927
  0.027262    2.425898
  0.032213    2.896990
  0.037163    3.372997
  0.042113    2.502334
  0.047063    3.213604
  0.052013    3.241112
  0.056963    2.416051
  0.061913    3.469762
  0.066863    3.686707
  0.071813    3.914849
  0.076764    3.962401
  0.081714    3.771554
  0.086664    3.729506
  0.091614    3.600635
  0.096564    2.511839
  0.101514    2.960734
  0.106464    2.659472
  0.111414    1.850625
  0.116364    2.387870
  0.121315    2.332740
  0.126265    2.052432
  0.131215    1.922217
  0.136165    1.458064
  0.141115    1.121999
  0.146065    1.066312
  0.151015    0.075047
  0.155965    0.663037
  0.160915    0.472040
  0.165866   -0.096213
  0.170816    0.444369
  0.175766    0.494591
  0.180716    0.346878
  0.185666    0.348842
  0.190616    0.092792
  0.195566   -0.248290
  0.200516    0.033599
  0.205466   -0.551043
  0.210417   -0.124151
  0.215367    0.112130
  0.220317   -0.163702
  0.225267    0.499819
  0.230217    0.651405
  0.235167    0.495450
  0.240117    0.737204
  0.245067    0.658303
  0.250017    0.366092
  0.254968    0.953375
  0.259918    0.721343
  0.264868    0.875802
  0.269818    1.456031
  0.274768    1.307236
  0.279718    1.931875
  0.284668    2.105388
  0.289618    2.074743
  0.294568    2.379384
  0.299519    2.443016
  0.304469    2.200132
  0.309419    2.862433
  0.314369    2.929756
  0.319319    3.073351
  0.324269    3.711570
  0.329219    3.871898
  0.334169    4.307573
  0.339119    4.704459
  0.344069    4.715230
  0.349020    5.093998
  0.353970    5.333006
  0.358920    5.305302
  0.363870    6.144475
  0.368820    6.356420
  0.373770    6.595115
  0.378720    7.395242
  0.383670    7.730530
  0.388620    8.069839
  0.393571    8.564236
  0.398521    8.679533
  0.403471    9.130539
  0.408421    9.604593
  0.413371    9.740443
  0.418321   10.511623
  0.423271   10.941613
  0.428221   11.262113
  0.433171   12.109703
  0.438122   12.540203
  0.443072   12.883743
  0.448022   13.549893
  0.452972   13.872023
  0.457922   14.312763
  0.462872   14.962193
  0.467822   15.334183
  0.472772   16.145613
  0.477722   16.711123
  0.482673   17.140483
  0.487623   18.036953
  0.492573   18.431833
  0.497523   18.885923
  0.502473   19.575333
  0.507423   20.057963
  0.512373   20.553063
  0.517323   21.302013
  0.522273   21.714613
  0.527224   22.424043
  0.532174   23.064323
  0.537124   23.528333
  0.542074   24.102903
  0.547024   24.604473
  0.551974   24.773813
  0.556924   25.565893
  0.561874   25.923483
  0.566824   26.208093
  0.571775   26.926223
  0.576725   27.071743
  0.581675   27.217873
  0.586625   27.767863
  0.591575   27.806293
  0.596525   27.894993
  0.601475   28.377313
  0.606425   28.150053
  0.611375   28.456663
  0.616326   28.642363
  0.621276   28.334463
  0.626226   28.548473
  0.631176   28.498203
  0.636126   27.990703
  0.641076   28.209573
  0.646026   27.924733
  0.650976   27.467783
  0.655926   27.405093
  0.660877   27.024223
  0.665827   26.613603
  0.670777   26.546973
  0.675727   26.031883
  0.680677   25.721113
  0.685627   25.596283
  0.690577   24.994713
  0.695527   24.782893
  0.700477   24.461623
  0.705428   23.881093
  0.710378   23.671593
  0.715328   23.221333
  0.720278   22.618923
  0.725228   22.178813
  0.730178   21.336203
  0.735128   20.250673
  0.740078   19.297783
  0.745028   18.099593
  0.749979   16.762083
  0.754929   15.558083
  0.759879   14.283123
  0.764829   12.908123
  0.769779   11.704413
  0.774729   10.422463
  0.779679    8.713117
  0.784629    7.271859
  0.789579    5.816072
  0.794529    4.446210
  0.799480    3.107095
  0.804430    1.868852
  0.809380    0.643582
  0.814330   -0.558895
  0.819280   -1.688009
  0.824230   -2.884811
  0.829180   -4.179220
  0.834130   -5.799005
  0.839081   -7.283642
  0.844031   -8.587494
  0.848981   -9.959166
  0.853931  -11.080227
  0.858881  -12.206447
  0.863831  -13.293907
  0.868781  -14.333727
  0.873731  -15.278717
  0.878681  -16.438057
  0.883632  -17.689187
  0.888582  -19.623867
  0.893532  -20.940627
  0.898482  -22.097627
  0.903432  -23.092797
  0.908382  -24.064887
  0.913332  -24.989867
  0.918282  -25.884597
  0.923232  -26.744217
  0.928183  -27.683477
  0.933133  -28.863857
  0.938083  -30.145237
  0.943033  -32.912967
  0.947983  -33.735577
  0.952933  -34.307777
  0.957883  -34.913387
  0.962833  -35.555917
  0.967783  -36.153047
  0.972734  -36.748087
  0.977684  -37.326527
  0.982634  -38.227937
  0.987584  -39.704717
  0.992534  -41.391207
