# Supplementary material for: Free energies of membrane stalk formation from a lipidomics perspective
Source: Nat Commun. 2021 Nov 15;12:6594. doi: 10.1038/s41467-021-26924-2 (PMC8593120; doi:10.1038/s41467-021-26924-2)
Supplement: Supplementary file 4 — Source Data [file 41467_2021_26924_MOESM4_ESM.zip › SI_data/Fig5/pmfs_binary_mixtures/POPC_LPC_90_10/prof.b50.xvg]

# This file was created Tue Aug 18 17:59:53 2020
# Created by:
#                     :-) GROMACS - gmx wham, 2018.8-dev (-:
# 
# Executable:   /data/users/jhub/projects/pore-formation/build-gromacs-poreExpansion/bin/gmx
# Data prefix:  /data/users/jhub/projects/pore-formation/build-gromacs-poreExpansion
# Working dir:  /data/users/jhub/projects/fusion/flat-membranes/scan-mixtures_Martini2.2/POPC_LPC_90_10/nWPerA6/umbrella/run-umb_nWPerA6_N21_d0.1_xi0-1_19xt200ns_k3000_T310_xiSet_Rcyl1.2_dt0.018_md
# Command line:
#   gmx wham -nice 0 -it -if -bins 200 -b 50000 -min 0.004986 -max 0.994668 -o prof.b50 -hist histo.b50 -nBootstrap 50 -bsres bsResult.b50 -zprof0 0.223810
# gmx wham is part of G R O M A C S:
#
# Gravel Rubs Often Many Awfully Cauterized Sores
#
@    title "Umbrella potential"
@    xaxis  label "\xx\f{} (nm)"
@    yaxis  label "E (kJ mol\S-1\N)"
@TYPE xy
  0.007460   12.447729
  0.012409   13.784919
  0.017357   12.778409
  0.022305   13.135119
  0.027254   12.363799
  0.032202   13.097379
  0.037151   12.744499
  0.042099   13.038069
  0.047047   11.659699
  0.051996   11.095979
  0.056944   10.874239
  0.061893   10.786689
  0.066841   10.724639
  0.071790   10.419829
  0.076738   10.209629
  0.081686    9.122902
  0.086635    8.712236
  0.091583    8.105073
  0.096532    7.047732
  0.101480    7.136856
  0.106428    6.779905
  0.111377    6.326615
  0.116325    5.886725
  0.121274    5.149310
  0.126222    4.596767
  0.131170    3.378094
  0.136119    3.302335
  0.141067    2.406742
  0.146016    2.503099
  0.150964    2.234944
  0.155913    1.831402
  0.160861    1.482511
  0.165809    0.767026
  0.170758    0.651978
  0.175706   -0.066019
  0.180655    0.042254
  0.185603    0.056978
  0.190551   -0.136050
  0.195500    0.168647
  0.200448   -0.000275
  0.205397    0.050480
  0.210345   -0.133143
  0.215293   -0.336262
  0.220242   -0.070580
  0.225190   -0.324491
  0.230139    0.322454
  0.235087    0.323167
  0.240036    0.764744
  0.244984    0.943145
  0.249932    0.906275
  0.254881    1.160657
  0.259829    0.979753
  0.264777    1.648562
  0.269726    1.680335
  0.274674    2.161751
  0.279623    2.626580
  0.284571    2.887874
  0.289520    3.320647
  0.294468    3.361642
  0.299416    3.753404
  0.304365    3.831457
  0.309313    4.103819
  0.314262    4.750368
  0.319210    4.886455
  0.324159    5.774192
  0.329107    5.946451
  0.334055    6.321127
  0.339004    6.695746
  0.343952    6.855857
  0.348901    7.514413
  0.353849    7.557055
  0.358797    8.502056
  0.363746    8.849422
  0.368694    9.430918
  0.373643   10.104629
  0.378591   10.300019
  0.383539   11.050469
  0.388488   11.266379
  0.393436   11.976389
  0.398385   12.515579
  0.403333   13.058429
  0.408281   13.859769
  0.413230   14.383949
  0.418178   15.281989
  0.423127   15.668979
  0.428075   16.194789
  0.433024   16.896639
  0.437972   17.356129
  0.442920   18.292659
  0.447869   18.921079
  0.452817   19.896399
  0.457765   20.563469
  0.462714   21.237849
  0.467662   22.043929
  0.472611   22.552809
  0.477559   23.480399
  0.482508   24.096229
  0.487456   25.040819
  0.492404   25.958049
  0.497353   26.669119
  0.502301   27.617199
  0.507250   28.299689
  0.512198   29.176099
  0.517146   29.886319
  0.522095   30.693289
  0.527043   31.645749
  0.531992   32.427999
  0.536940   33.553729
  0.541888   34.364509
  0.546837   35.272129
  0.551785   36.038089
  0.556734   36.771519
  0.561682   37.746779
  0.566631   38.421939
  0.571579   39.428519
  0.576527   40.251229
  0.581476   40.910419
  0.586424   41.748309
  0.591373   42.168009
  0.596321   42.983239
  0.601269   43.415759
  0.606218   43.997009
  0.611166   44.598849
  0.616115   44.964219
  0.621063   45.733069
  0.626012   45.919399
  0.630960   46.424649
  0.635908   46.699409
  0.640857   46.917159
  0.645805   47.537159
  0.650753   47.640479
  0.655702   48.189309
  0.660650   48.300869
  0.665599   48.572119
  0.670547   48.864399
  0.675496   48.862559
  0.680444   49.353189
  0.685392   49.304229
  0.690341   49.552989
  0.695289   49.680059
  0.700238   49.769869
  0.705186   50.055289
  0.710134   49.980939
  0.715083   50.246549
  0.720031   50.275039
  0.724980   50.329799
  0.729928   50.408629
  0.734877   50.385259
  0.739825   50.608459
  0.744773   50.489839
  0.749722   50.626029
  0.754670   50.667149
  0.759618   50.606409
  0.764567   50.754549
  0.769515   50.652769
  0.774464   50.787729
  0.779412   50.760049
  0.784361   50.765869
  0.789309   50.797849
  0.794257   50.729039
  0.799206   50.831519
  0.804154   50.689089
  0.809103   50.712589
  0.814051   50.680159
  0.818999   50.610899
  0.823948   50.539259
  0.828896   50.526329
  0.833845   50.583539
  0.838793   50.472589
  0.843742   50.420939
  0.848690   50.464209
  0.853638   50.383219
  0.858587   50.423809
  0.863535   50.329709
  0.868484   50.436009
  0.873432   50.346569
  0.878380   50.365399
  0.883329   50.482749
  0.888277   50.415019
  0.893226   50.532059
  0.898174   50.484749
  0.903122   50.563259
  0.908071   50.617359
  0.913019   50.559139
  0.917968   50.687149
  0.922916   50.630659
  0.927864   50.808299
  0.932813   50.917629
  0.937761   50.965059
  0.942710   51.254129
  0.947658   51.272459
  0.952607   51.599569
  0.957555   51.672269
  0.962503   51.731159
  0.967452   51.885129
  0.972400   51.885019
  0.977349   52.363419
  0.982297   52.323939
  0.987245   53.286849
  0.992194   53.842469
