# Supplementary material for: Free energies of membrane stalk formation from a lipidomics perspective
Source: Nat Commun. 2021 Nov 15;12:6594. doi: 10.1038/s41467-021-26924-2 (PMC8593120; doi:10.1038/s41467-021-26924-2)
Supplement: Supplementary file 4 — Source Data [file 41467_2021_26924_MOESM4_ESM.zip › SI_data/Fig5/pmfs_binary_mixtures/POPC_DOPC_40_60/prof.b50.xvg]

# This file was created Mon Feb 15 08:38:06 2021
# Created by:
#                     :-) GROMACS - gmx wham, 2018.8-dev (-:
# 
# Executable:   /data/users/jhub/projects/pore-formation/build-gromacs-poreExpansion/bin/gmx
# Data prefix:  /data/users/jhub/projects/pore-formation/build-gromacs-poreExpansion
# Working dir:  /data/users/jhub/projects/fusion/flat-membranes/scan-mixtures_Martini2.2/POPC_DOPC_40_60/nWPerA6/umbrella/run-umb_nWPerA6_N19_d0.1_xi0-1_19xt200ns_k3000_T310_xiSet_Rcyl1.2_dt0.02_md
# Command line:
#   gmx wham -nice 0 -it -if -bins 200 -b 50000 -min 0.004987 -max 0.994902 -o prof.b50 -hist histo.b50 -nBootstrap 50 -bsres bsResult.b50 -zprof0 0.194016
# gmx wham is part of G R O M A C S:
#
# GROtesk MACabre and Sinister
#
@    title "Umbrella potential"
@    xaxis  label "\xx\f{} (nm)"
@    yaxis  label "E (kJ mol\S-1\N)"
@TYPE xy
  0.007462    4.601418
  0.012411    4.844280
  0.017361    4.878446
  0.022311    6.015985
  0.027260    6.447191
  0.032210    6.798695
  0.037159    6.340384
  0.042109    6.112303
  0.047058    6.270760
  0.052008    5.142393
  0.056958    5.916469
  0.061907    5.913525
  0.066857    6.022467
  0.071806    6.003501
  0.076756    5.737000
  0.081705    5.592899
  0.086655    5.326410
  0.091605    4.171473
  0.096554    4.375590
  0.101504    3.835045
  0.106453    3.197342
  0.111403    3.566983
  0.116352    3.382274
  0.121302    3.071687
  0.126252    2.720781
  0.131201    1.880710
  0.136151    1.860099
  0.141100    1.253085
  0.146050    0.538111
  0.151000    0.941545
  0.155949    0.334406
  0.160899    0.769424
  0.165848    0.713930
  0.170798    0.416600
  0.175747    0.391293
  0.180697    0.018845
  0.185646   -0.264489
  0.190596   -0.043668
  0.195546   -0.639247
  0.200495    0.051867
  0.205445    0.032629
  0.210394    0.027488
  0.215344    0.425281
  0.220294    0.375640
  0.225243    0.363119
  0.230193    0.461630
  0.235142    0.045695
  0.240092    0.711403
  0.245041    0.625115
  0.249991    0.645860
  0.254941    1.315590
  0.259890    1.279004
  0.264840    1.733404
  0.269789    1.878779
  0.274739    1.771951
  0.279688    2.241808
  0.284638    2.273067
  0.289588    2.329219
  0.294537    2.879822
  0.299487    2.850141
  0.304436    3.638280
  0.309386    3.903830
  0.314335    4.101853
  0.319285    4.595851
  0.324235    4.683691
  0.329184    4.934091
  0.334134    5.374981
  0.339083    5.350605
  0.344033    6.227725
  0.348982    6.493909
  0.353932    6.843308
  0.358882    7.599253
  0.363831    7.819270
  0.368781    8.230979
  0.373730    8.668862
  0.378680    8.757975
  0.383630    9.561823
  0.388579    9.923233
  0.393529   10.267303
  0.398478   11.126633
  0.403428   11.470023
  0.408377   12.209663
  0.413327   12.671173
  0.418276   12.978763
  0.423226   13.646343
  0.428176   14.005273
  0.433125   14.480583
  0.438075   15.312003
  0.443024   15.723413
  0.447974   16.625323
  0.452923   17.206453
  0.457873   17.650123
  0.462823   18.475843
  0.467772   18.891943
  0.472722   19.473143
  0.477671   20.198253
  0.482621   20.703713
  0.487571   21.626053
  0.492520   22.203403
  0.497470   22.795093
  0.502419   23.707183
  0.507369   24.166133
  0.512318   24.771673
  0.517268   25.478883
  0.522218   25.839713
  0.527167   26.702643
  0.532117   27.213803
  0.537066   27.769273
  0.542016   28.549013
  0.546965   28.863563
  0.551915   29.307433
  0.556865   29.880653
  0.561814   29.916663
  0.566764   30.634923
  0.571713   30.851713
  0.576663   31.058413
  0.581612   31.694403
  0.586562   31.818203
  0.591512   32.032173
  0.596461   32.421363
  0.601411   32.358353
  0.606360   32.754263
  0.611310   32.889933
  0.616259   32.870313
  0.621209   33.312123
  0.626159   33.293483
  0.631108   33.508233
  0.636058   33.707163
  0.641007   33.503143
  0.645957   33.924223
  0.650907   33.918003
  0.655856   33.794213
  0.660806   34.104633
  0.665755   33.988003
  0.670705   34.064513
  0.675654   34.233093
  0.680604   34.081843
  0.685554   34.324553
  0.690503   34.220573
  0.695453   34.123623
  0.700402   34.294083
  0.705352   34.036633
  0.710301   34.122703
  0.715251   34.114573
  0.720201   33.912723
  0.725150   34.019653
  0.730100   33.930743
  0.735049   33.768903
  0.739999   33.782913
  0.744949   33.571043
  0.749898   33.547183
  0.754848   33.457213
  0.759797   33.253783
  0.764747   33.272243
  0.769696   33.059613
  0.774646   32.881273
  0.779595   32.814983
  0.784545   32.510683
  0.789495   32.411633
  0.794444   32.237123
  0.799394   31.936113
  0.804343   31.861653
  0.809293   31.536763
  0.814242   31.347553
  0.819192   31.158043
  0.824142   30.871903
  0.829091   30.727613
  0.834041   30.520973
  0.838990   30.244503
  0.843940   30.219583
  0.848889   29.929423
  0.853839   29.680803
  0.858789   29.521953
  0.863738   29.220863
  0.868688   29.145103
  0.873637   28.899993
  0.878587   28.543543
  0.883537   28.580993
  0.888486   28.317133
  0.893436   28.107513
  0.898385   27.958413
  0.903335   27.695973
  0.908284   27.540923
  0.913234   27.238023
  0.918184   26.863183
  0.923133   26.807903
  0.928083   26.435633
  0.933032   26.210693
  0.937982   26.230833
  0.942932   25.804033
  0.947881   26.064773
  0.952831   26.093193
  0.957780   25.869353
  0.962730   25.813933
  0.967679   25.427553
  0.972629   25.343193
  0.977579   25.251503
  0.982528   24.705703
  0.987478   25.450983
  0.992427   25.215473
