# Supplementary material for: Free energies of membrane stalk formation from a lipidomics perspective
Source: Nat Commun. 2021 Nov 15;12:6594. doi: 10.1038/s41467-021-26924-2 (PMC8593120; doi:10.1038/s41467-021-26924-2)
Supplement: Supplementary file 4 — Source Data [file 41467_2021_26924_MOESM4_ESM.zip › SI_data/Fig5/pmfs_binary_mixtures/POPC_DPSM_40_60/prof.b50.xvg]

# This file was created Mon Aug 31 12:30:06 2020
# Created by:
#                     :-) GROMACS - gmx wham, 2018.8-dev (-:
# 
# Executable:   /data/users/jhub/projects/pore-formation/build-gromacs-poreExpansion/bin/gmx
# Data prefix:  /data/users/jhub/projects/pore-formation/build-gromacs-poreExpansion
# Working dir:  /data/users/jhub/projects/fusion/flat-membranes/scan-mixtures_Martini2.2/POPC_DPSM_40_60/nWPerA6/umbrella/run-umb_nWPerA6_N22_d0.1_xi0-1_19xt200ns_k3000_T310_xiSet_Rcyl1.2_dt0.018_md
# Command line:
#   gmx wham -nice 0 -it -if -bins 200 -b 50000 -min 0.005213 -max 0.992775 -o prof.b50 -hist histo.b50 -nBootstrap 50 -bsres bsResult.b50 -zprof0 0.168979
# gmx wham is part of G R O M A C S:
#
# God Rules Over Mankind, Animals, Cosmos and Such
#
@    title "Umbrella potential"
@    xaxis  label "\xx\f{} (nm)"
@    yaxis  label "E (kJ mol\S-1\N)"
@TYPE xy
  0.007682   10.875472
  0.012620   14.194782
  0.017558   10.742712
  0.022495   11.927772
  0.027433   12.327022
  0.032371   11.356842
  0.037309   11.509072
  0.042247   11.058682
  0.047184    9.574662
  0.052122    9.418602
  0.057060    9.258357
  0.061998    9.160443
  0.066936    8.839298
  0.071873    8.469664
  0.076811    7.872314
  0.081749    6.873775
  0.086687    6.564801
  0.091625    5.567395
  0.096562    5.657794
  0.101500    5.271121
  0.106438    4.969793
  0.111376    4.297645
  0.116314    3.773142
  0.121251    3.105530
  0.126189    2.146992
  0.131127    2.118425
  0.136065    1.441772
  0.141003    1.551617
  0.145941    1.143443
  0.150878    0.915324
  0.155816    0.411382
  0.160754    0.040173
  0.165692   -0.164051
  0.170630   -0.600918
  0.175567   -0.201704
  0.180505   -0.365638
  0.185443    0.038901
  0.190381   -0.073467
  0.195319   -0.060459
  0.200257   -0.079670
  0.205194   -0.094448
  0.210132    0.237414
  0.215070    0.251851
  0.220008    0.938539
  0.224945    1.094056
  0.229883    1.615259
  0.234821    1.751017
  0.239759    1.924084
  0.244697    2.249603
  0.249635    2.459321
  0.254572    3.130844
  0.259510    3.389314
  0.264448    4.218079
  0.269386    4.486509
  0.274324    5.025772
  0.279261    5.293099
  0.284199    5.650086
  0.289137    6.173507
  0.294075    6.465905
  0.299013    7.374847
  0.303951    7.719730
  0.308888    8.589348
  0.313826    8.940547
  0.318764    9.390256
  0.323702    9.848732
  0.328640   10.256652
  0.333577   11.021442
  0.338515   11.524592
  0.343453   12.508182
  0.348391   12.928942
  0.353329   13.800682
  0.358266   14.209942
  0.363204   14.792062
  0.368142   15.459622
  0.373080   16.001672
  0.378018   16.949592
  0.382956   17.463742
  0.387893   18.519112
  0.392831   19.018862
  0.397769   19.857452
  0.402707   20.491482
  0.407645   21.070272
  0.412582   21.916342
  0.417520   22.540272
  0.422458   23.635412
  0.427396   24.368782
  0.432334   25.381752
  0.437271   26.131552
  0.442209   26.960602
  0.447147   27.813652
  0.452085   28.605362
  0.457023   29.648112
  0.461960   30.426592
  0.466898   31.664802
  0.471836   32.541242
  0.476774   33.611522
  0.481712   34.529582
  0.486650   35.428382
  0.491587   36.480562
  0.496525   37.379292
  0.501463   38.607012
  0.506401   39.605272
  0.511339   40.828602
  0.516276   41.764072
  0.521214   42.907602
  0.526152   43.903362
  0.531090   44.856912
  0.536028   46.065012
  0.540965   47.122712
  0.545903   48.346832
  0.550841   49.392942
  0.555779   50.540262
  0.560717   51.543172
  0.565654   52.532822
  0.570592   53.631472
  0.575530   54.491062
  0.580468   55.584952
  0.585406   56.461892
  0.590344   57.414432
  0.595281   58.168422
  0.600219   58.842272
  0.605157   59.607292
  0.610095   60.200182
  0.615032   61.041762
  0.619970   61.488432
  0.624908   62.166102
  0.629846   62.705492
  0.634784   63.157562
  0.639722   63.670242
  0.644659   63.913882
  0.649597   64.591752
  0.654535   64.678232
  0.659473   65.206812
  0.664411   65.389342
  0.669348   65.770062
  0.674286   66.014182
  0.679224   66.205222
  0.684162   66.594182
  0.689100   66.603872
  0.694037   67.122022
  0.698975   67.222952
  0.703913   67.646382
  0.708851   67.944122
  0.713789   68.177222
  0.718727   68.611802
  0.723664   68.758132
  0.728602   69.218422
  0.733540   69.455722
  0.738478   69.861342
  0.743416   70.175602
  0.748353   70.467462
  0.753291   70.758502
  0.758229   70.988452
  0.763167   71.352492
  0.768105   71.481942
  0.773042   71.806492
  0.777980   71.929672
  0.782918   72.278312
  0.787856   72.346742
  0.792794   72.559642
  0.797732   72.818282
  0.802669   73.002462
  0.807607   73.262532
  0.812545   73.426782
  0.817483   73.699072
  0.822421   73.903172
  0.827358   74.149242
  0.832296   74.381432
  0.837234   74.644442
  0.842172   74.923202
  0.847110   75.118242
  0.852047   75.372712
  0.856985   75.615322
  0.861923   75.958402
  0.866861   76.207472
  0.871799   76.516872
  0.876737   76.818852
  0.881674   77.033102
  0.886612   77.425932
  0.891550   77.764692
  0.896488   78.115812
  0.901425   78.401122
  0.906363   78.783722
  0.911301   79.174792
  0.916239   79.534392
  0.921177   79.934762
  0.926115   80.300822
  0.931052   80.799352
  0.935990   81.185662
  0.940928   81.732822
  0.945866   82.213562
  0.950804   82.734402
  0.955741   83.281782
  0.960679   83.835952
  0.965617   84.602442
  0.970555   85.304502
  0.975493   86.514232
  0.980430   87.483492
  0.985368   89.213332
  0.990306   91.052322
