# Supplementary material for: Free energies of membrane stalk formation from a lipidomics perspective
Source: Nat Commun. 2021 Nov 15;12:6594. doi: 10.1038/s41467-021-26924-2 (PMC8593120; doi:10.1038/s41467-021-26924-2)
Supplement: Supplementary file 4 — Source Data [file 41467_2021_26924_MOESM4_ESM.zip › SI_data/Fig5/pmfs_binary_mixtures/POPC_POPE_40_60/prof.b50.xvg]

# This file was created Tue Aug 18 18:00:54 2020
# Created by:
#                     :-) GROMACS - gmx wham, 2018.8-dev (-:
# 
# Executable:   /data/users/jhub/projects/pore-formation/build-gromacs-poreExpansion/bin/gmx
# Data prefix:  /data/users/jhub/projects/pore-formation/build-gromacs-poreExpansion
# Working dir:  /data/users/jhub/projects/fusion/flat-membranes/scan-mixtures_Martini2.2/POPC_POPE_40_60/nWPerA6/umbrella/run-umb_nWPerA6_N19_d0.1_xi0-1_19xt200ns_k3000_T310_xiSet_Rcyl1.2_dt0.018_md
# Command line:
#   gmx wham -nice 0 -it -if -bins 200 -b 50000 -min 0.004987 -max 0.994951 -o prof.b50 -hist histo.b50 -nBootstrap 50 -bsres bsResult.b50 -zprof0 0.184076
# gmx wham is part of G R O M A C S:
#
# GROup of MAchos and Cynical Suckers
#
@    title "Umbrella potential"
@    xaxis  label "\xx\f{} (nm)"
@    yaxis  label "E (kJ mol\S-1\N)"
@TYPE xy
  0.007462    3.159974
  0.012412    3.493099
  0.017362    2.766644
  0.022311    4.071187
  0.027261    4.485859
  0.032211    4.594774
  0.037161    4.035538
  0.042111    3.951098
  0.047060    4.376397
  0.052010    3.081056
  0.056960    3.830573
  0.061910    4.172397
  0.066860    4.192067
  0.071810    4.139978
  0.076759    3.729005
  0.081709    3.797945
  0.086659    3.518707
  0.091609    2.098725
  0.096559    2.635266
  0.101509    2.144147
  0.106458    1.503443
  0.111408    2.034210
  0.116358    1.850242
  0.121308    1.642312
  0.126258    1.332894
  0.131207    0.492254
  0.136157    0.709294
  0.141107    0.070746
  0.146057   -0.462458
  0.151007    0.152629
  0.155956   -0.396722
  0.160906    0.233368
  0.165856    0.242399
  0.170806   -0.053679
  0.175756    0.120317
  0.180706   -0.293007
  0.185655   -0.508906
  0.190605   -0.106964
  0.195555   -0.792065
  0.200505    0.241097
  0.205455    0.257420
  0.210404    0.285257
  0.215354    0.796850
  0.220304    0.713052
  0.225254    0.753683
  0.230204    0.986051
  0.235154    0.547988
  0.240103    1.330593
  0.245053    1.332739
  0.250003    1.439115
  0.254953    2.200961
  0.259903    2.225726
  0.264853    2.638000
  0.269802    2.796175
  0.274752    2.578660
  0.279702    3.089776
  0.284652    2.977841
  0.289602    2.997588
  0.294552    3.609879
  0.299501    3.457120
  0.304451    4.141724
  0.309401    4.301199
  0.314351    4.273313
  0.319301    4.924992
  0.324250    4.928361
  0.329200    5.047906
  0.334150    5.702813
  0.339100    5.696154
  0.344050    6.723340
  0.349000    7.055826
  0.353949    7.483687
  0.358899    8.256724
  0.363849    8.594269
  0.368799    9.100914
  0.373749    9.572734
  0.378698    9.746094
  0.383648   10.679024
  0.388598   11.025304
  0.393548   11.570024
  0.398498   12.379224
  0.403448   12.784274
  0.408397   13.611374
  0.413347   14.168234
  0.418297   14.479134
  0.423247   15.296114
  0.428197   15.683944
  0.433146   16.249274
  0.438096   17.056174
  0.443046   17.581844
  0.447996   18.538744
  0.452946   19.168694
  0.457896   19.659194
  0.462845   20.532484
  0.467795   20.960084
  0.472745   21.545624
  0.477695   22.398994
  0.482645   22.863804
  0.487594   23.815874
  0.492544   24.438404
  0.497494   25.042984
  0.502444   25.873934
  0.507394   26.218524
  0.512344   26.810134
  0.517293   27.509454
  0.522243   27.889344
  0.527193   28.747544
  0.532143   29.349624
  0.537093   29.818604
  0.542042   30.653784
  0.546992   31.086464
  0.551942   31.613244
  0.556892   32.273784
  0.561842   32.518264
  0.566792   33.360884
  0.571741   33.764174
  0.576691   34.073324
  0.581641   34.741034
  0.586591   35.009704
  0.591541   35.400264
  0.596491   35.822534
  0.601440   35.841744
  0.606390   36.337554
  0.611340   36.627564
  0.616290   36.628964
  0.621240   37.214204
  0.626189   37.218974
  0.631139   37.348714
  0.636089   37.662234
  0.641039   37.498704
  0.645989   37.824224
  0.650938   37.889114
  0.655888   37.736394
  0.660838   38.036674
  0.665788   37.867424
  0.670738   37.902214
  0.675688   38.086144
  0.680637   37.820094
  0.685587   37.980044
  0.690537   37.892504
  0.695487   37.731594
  0.700437   37.860774
  0.705387   37.735554
  0.710336   37.717694
  0.715286   37.648634
  0.720236   37.433414
  0.725186   37.531294
  0.730136   37.393604
  0.735085   37.265474
  0.740035   37.245664
  0.744985   37.082544
  0.749935   37.091744
  0.754885   36.941994
  0.759835   36.686284
  0.764784   36.706284
  0.769734   36.515244
  0.774684   36.361454
  0.779634   36.298804
  0.784584   36.033634
  0.789533   35.907904
  0.794483   35.791994
  0.799433   35.443934
  0.804383   35.378484
  0.809333   35.038264
  0.814283   34.816104
  0.819232   34.699644
  0.824182   34.342044
  0.829132   34.149434
  0.834082   33.890434
  0.839032   33.589694
  0.843982   33.364434
  0.848931   33.125614
  0.853881   32.877304
  0.858831   32.622604
  0.863781   32.185114
  0.868731   32.051664
  0.873680   31.791084
  0.878630   31.365314
  0.883580   31.260744
  0.888530   30.929894
  0.893480   30.684154
  0.898429   30.552084
  0.903379   30.200084
  0.908329   29.998924
  0.913279   29.703834
  0.918229   29.213204
  0.923179   29.121064
  0.928128   28.587294
  0.933078   28.294644
  0.938028   28.200484
  0.942978   27.548264
  0.947928   27.677674
  0.952878   27.789114
  0.957827   27.487984
  0.962777   27.233244
  0.967727   26.780474
  0.972677   26.408904
  0.977627   26.049034
  0.982576   25.170044
  0.987526   25.373254
  0.992476   24.844454
