# Supplementary material for: Free energies of membrane stalk formation from a lipidomics perspective
Source: Nat Commun. 2021 Nov 15;12:6594. doi: 10.1038/s41467-021-26924-2 (PMC8593120; doi:10.1038/s41467-021-26924-2)
Supplement: Supplementary file 4 — Source Data [file 41467_2021_26924_MOESM4_ESM.zip › SI_data/Fig5/pmfs_binary_mixtures/POPC_PCA_85_15/prof.b50.xvg]

# This file was created Thu Dec  3 07:58:17 2020
# Created by:
#                     :-) GROMACS - gmx wham, 2018.8-dev (-:
# 
# Executable:   /data/users/jhub/projects/pore-formation/build-gromacs-poreExpansion/bin/gmx
# Data prefix:  /data/users/jhub/projects/pore-formation/build-gromacs-poreExpansion
# Working dir:  /data/users/jhub/projects/fusion/flat-membranes/scan-mixtures_Martini2.2/POPC_PCA_85_15/nWPerA6/umbrella/run-umb_nWPerA6_N20_d0.1_xi0-1_19xt200ns_k3000_T310_xiSet_Rcyl1.2_dt0.02_md
# Command line:
#   gmx wham -nice 0 -it -if -bins 200 -b 50000 -min 0.004986 -max 0.994734 -o prof.b50 -hist histo.b50 -nBootstrap 50 -bsres bsResult.b50 -zprof0 0.223825
# gmx wham is part of G R O M A C S:
#
# Good ROcking Metal Altar for Chronical Sinners
#
@    title "Umbrella potential"
@    xaxis  label "\xx\f{} (nm)"
@    yaxis  label "E (kJ mol\S-1\N)"
@TYPE xy
  0.007460   10.027054
  0.012409   10.811474
  0.017358   10.357944
  0.022307   10.543834
  0.027255   10.496444
  0.032204   10.827484
  0.037153   10.367624
  0.042102   10.160954
  0.047050   10.046414
  0.051999    8.717472
  0.056948    9.314978
  0.061897    9.497193
  0.066845    9.318055
  0.071794    9.325612
  0.076743    8.545332
  0.081691    8.406199
  0.086640    7.261120
  0.091589    7.293454
  0.096538    6.516901
  0.101486    5.792181
  0.106435    5.914772
  0.111384    5.697049
  0.116333    5.243111
  0.121281    4.822908
  0.126230    4.008026
  0.131179    3.686279
  0.136128    2.483298
  0.141076    2.604219
  0.146025    2.083930
  0.150974    1.625561
  0.155923    1.750831
  0.160871    1.415544
  0.165820    1.159422
  0.170769    0.772224
  0.175717    0.221930
  0.180666    0.237001
  0.185615   -0.443945
  0.190564   -0.003756
  0.195513   -0.115822
  0.200461   -0.181883
  0.205410    0.045934
  0.210359   -0.157577
  0.215308   -0.016456
  0.220256   -0.220329
  0.225205   -0.440786
  0.230154   -0.117595
  0.235102   -0.467636
  0.240051    0.159863
  0.245000    0.195028
  0.249949    0.345444
  0.254897    0.562467
  0.259846    0.491561
  0.264795    0.832228
  0.269744    0.752585
  0.274692    0.723117
  0.279641    1.142000
  0.284590    1.087824
  0.289539    1.779360
  0.294487    1.958017
  0.299436    2.140894
  0.304385    2.490037
  0.309333    2.401690
  0.314282    2.842848
  0.319231    2.957387
  0.324180    3.095739
  0.329128    3.726567
  0.334077    3.808750
  0.339026    4.480330
  0.343975    4.734497
  0.348923    5.029765
  0.353872    5.496049
  0.358821    5.546284
  0.363770    6.163657
  0.368718    6.450865
  0.373667    6.835726
  0.378616    7.579851
  0.383565    7.848201
  0.388513    8.534948
  0.393462    9.000590
  0.398411    9.317925
  0.403360    9.908824
  0.408308   10.240224
  0.413257   10.915444
  0.418206   11.399354
  0.423154   12.014964
  0.428103   12.808814
  0.433052   13.246824
  0.438001   13.948374
  0.442949   14.462874
  0.447898   14.860284
  0.452847   15.596124
  0.457796   16.026064
  0.462745   16.815674
  0.467693   17.433124
  0.472642   18.024154
  0.477591   18.880314
  0.482539   19.419304
  0.487488   20.148354
  0.492437   20.824384
  0.497386   21.354004
  0.502334   22.297424
  0.507283   22.888834
  0.512232   23.885904
  0.517181   24.650394
  0.522129   25.390214
  0.527078   26.269034
  0.532027   26.874184
  0.536976   27.663184
  0.541924   28.392054
  0.546873   28.909074
  0.551822   29.767464
  0.556770   30.339584
  0.561719   30.990604
  0.566668   31.532934
  0.571617   31.796244
  0.576565   32.461274
  0.581514   32.645704
  0.586463   32.927604
  0.591412   33.341264
  0.596360   33.435964
  0.601309   33.847434
  0.606258   33.759024
  0.611207   33.894334
  0.616155   34.134104
  0.621104   33.911434
  0.626053   34.123344
  0.631002   34.107594
  0.635950   34.075024
  0.640899   34.137944
  0.645848   34.012224
  0.650797   34.165584
  0.655745   34.022484
  0.660694   33.912644
  0.665643   33.923304
  0.670592   33.683554
  0.675540   33.697034
  0.680489   33.548244
  0.685438   33.347504
  0.690387   33.183484
  0.695335   32.996114
  0.700284   32.886864
  0.705233   32.653774
  0.710182   32.472214
  0.715130   32.242044
  0.720079   31.947884
  0.725028   31.855264
  0.729976   31.626734
  0.734925   31.457674
  0.739874   31.321534
  0.744823   31.061234
  0.749771   30.955854
  0.754720   30.775944
  0.759669   30.526124
  0.764618   30.450894
  0.769566   30.185454
  0.774515   30.061124
  0.779464   29.894524
  0.784413   29.737624
  0.789361   29.618814
  0.794310   29.315914
  0.799259   29.156264
  0.804207   28.976404
  0.809156   28.745734
  0.814105   28.658624
  0.819054   28.394294
  0.824002   28.256944
  0.828951   28.013064
  0.833900   27.820224
  0.838849   27.633194
  0.843797   27.366794
  0.848746   27.170854
  0.853695   26.992164
  0.858644   26.803254
  0.863592   26.627564
  0.868541   26.344634
  0.873490   26.217954
  0.878439   26.006684
  0.883387   25.800714
  0.888336   25.650334
  0.893285   25.500174
  0.898234   25.308234
  0.903182   25.189004
  0.908131   24.935804
  0.913080   24.733244
  0.918029   24.566814
  0.922977   24.386424
  0.927926   24.284674
  0.932875   23.984124
  0.937824   24.054404
  0.942772   23.928384
  0.947721   23.827144
  0.952670   24.045624
  0.957619   23.960814
  0.962567   23.876884
  0.967516   23.758674
  0.972465   23.665914
  0.977413   23.743224
  0.982362   23.555344
  0.987311   24.246594
  0.992260   24.309184
