# Supplementary material for: Free energies of membrane stalk formation from a lipidomics perspective
Source: Nat Commun. 2021 Nov 15;12:6594. doi: 10.1038/s41467-021-26924-2 (PMC8593120; doi:10.1038/s41467-021-26924-2)
Supplement: Supplementary file 4 — Source Data [file 41467_2021_26924_MOESM4_ESM.zip › SI_data/Fig5/pmfs_binary_mixtures/POPC_PCN_90_10/prof.b50.xvg]

# This file was created Sun Feb 14 21:48:41 2021
# Created by:
#                     :-) GROMACS - gmx wham, 2018.8-dev (-:
# 
# Executable:   /data/users/jhub/projects/pore-formation/build-gromacs-poreExpansion/bin/gmx
# Data prefix:  /data/users/jhub/projects/pore-formation/build-gromacs-poreExpansion
# Working dir:  /data/users/jhub/projects/fusion/flat-membranes/scan-mixtures_Martini2.2/POPC_PCN_90_10/nWPerA6/umbrella/run-umb_nWPerA6_N20_d0.1_xi0-1_19xt200ns_k3000_T310_xiSet_Rcyl1.2_dt0.02_md
# Command line:
#   gmx wham -nice 0 -it -if -bins 200 -b 50000 -min 0.005060 -max 0.994658 -o prof.b50 -hist histo.b50 -nBootstrap 50 -bsres bsResult.b50 -zprof0 0.184083
# gmx wham is part of G R O M A C S:
#
# Green Red Orange Magenta Azure Cyan Skyblue
#
@    title "Umbrella potential"
@    xaxis  label "\xx\f{} (nm)"
@    yaxis  label "E (kJ mol\S-1\N)"
@TYPE xy
  0.007534    7.652211
  0.012482    8.104528
  0.017430    8.202677
  0.022378    8.602976
  0.027326    9.834262
  0.032274    8.828754
  0.037222    8.692546
  0.042170    8.851549
  0.047118    8.341571
  0.052066    7.276491
  0.057014    7.947607
  0.061962    7.831898
  0.066910    7.791249
  0.071858    7.714476
  0.076806    7.386624
  0.081754    7.016359
  0.086702    5.873809
  0.091650    5.788406
  0.096598    5.288326
  0.101546    4.494423
  0.106494    4.736959
  0.111442    4.477668
  0.116390    4.160830
  0.121338    3.704762
  0.126286    2.948460
  0.131234    2.668494
  0.136182    1.469873
  0.141130    1.717925
  0.146078    1.238901
  0.151026    0.910543
  0.155974    1.120920
  0.160922    0.808094
  0.165870    0.659149
  0.170818    0.398890
  0.175766   -0.192450
  0.180714   -0.025606
  0.185662   -0.679408
  0.190610   -0.065312
  0.195558   -0.202312
  0.200506   -0.139522
  0.205454    0.246574
  0.210402    0.040519
  0.215350    0.279779
  0.220298    0.157192
  0.225245    0.022795
  0.230193    0.429861
  0.235142    0.149349
  0.240090    0.984027
  0.245037    1.142967
  0.249985    1.281312
  0.254933    1.706379
  0.259881    1.577562
  0.264829    2.003063
  0.269778    2.024826
  0.274725    2.060631
  0.279673    2.681552
  0.284621    2.699009
  0.289569    3.578789
  0.294517    3.774468
  0.299465    3.986534
  0.304413    4.492128
  0.309361    4.463914
  0.314309    5.058675
  0.319257    5.180176
  0.324205    5.444649
  0.329153    6.211698
  0.334101    6.432501
  0.339049    7.246096
  0.343997    7.622425
  0.348945    7.915795
  0.353893    8.462625
  0.358841    8.642299
  0.363789    9.295307
  0.368737    9.607302
  0.373685   10.083952
  0.378633   10.999182
  0.383581   11.297912
  0.388529   12.107122
  0.393477   12.580792
  0.398425   12.949092
  0.403373   13.646762
  0.408321   13.931422
  0.413269   14.805212
  0.418217   15.361672
  0.423165   16.002142
  0.428113   16.910752
  0.433061   17.426592
  0.438009   18.232202
  0.442957   18.816252
  0.447905   19.393172
  0.452853   20.248312
  0.457801   20.772532
  0.462749   21.744512
  0.467697   22.475242
  0.472645   23.238302
  0.477593   24.155702
  0.482541   24.697962
  0.487489   25.485522
  0.492437   26.090602
  0.497385   26.687682
  0.502333   27.602152
  0.507281   28.095792
  0.512229   28.972892
  0.517177   29.636832
  0.522125   30.173662
  0.527073   31.027742
  0.532021   31.509672
  0.536969   32.185072
  0.541917   32.895132
  0.546865   33.451962
  0.551813   34.457192
  0.556761   34.853732
  0.561709   35.438732
  0.566657   36.157932
  0.571605   36.520492
  0.576553   37.316642
  0.581501   37.644652
  0.586449   38.160352
  0.591397   38.839462
  0.596345   39.250392
  0.601293   39.985782
  0.606241   40.398252
  0.611189   40.726582
  0.616137   41.345452
  0.621085   41.488092
  0.626033   42.184282
  0.630981   42.381632
  0.635929   42.632182
  0.640877   43.124062
  0.645825   43.177482
  0.650773   43.541832
  0.655721   43.675872
  0.660669   43.825892
  0.665617   44.109582
  0.670565   44.087082
  0.675513   44.431322
  0.680461   44.501142
  0.685409   44.522142
  0.690357   44.839092
  0.695305   44.723452
  0.700253   44.982672
  0.705201   45.001332
  0.710149   45.079992
  0.715097   45.269352
  0.720044   45.248912
  0.724993   45.426242
  0.729940   45.462892
  0.734888   45.472032
  0.739837   45.626782
  0.744784   45.539342
  0.749733   45.611472
  0.754680   45.623372
  0.759629   45.601212
  0.764576   45.715172
  0.769524   45.620632
  0.774472   45.683122
  0.779420   45.692932
  0.784368   45.647582
  0.789316   45.655722
  0.794264   45.626362
  0.799212   45.759322
  0.804160   45.727462
  0.809108   45.699992
  0.814056   45.831142
  0.819004   45.684962
  0.823952   45.804442
  0.828900   45.798422
  0.833848   45.789692
  0.838796   45.908052
  0.843744   45.827382
  0.848692   45.847472
  0.853640   45.922892
  0.858588   45.867272
  0.863536   45.980512
  0.868484   45.910972
  0.873432   45.973492
  0.878380   46.021332
  0.883328   45.897572
  0.888276   46.000522
  0.893224   46.004072
  0.898172   46.028762
  0.903120   46.079072
  0.908068   46.095142
  0.913016   46.107712
  0.917964   46.103412
  0.922912   46.222692
  0.927860   46.377412
  0.932808   46.368272
  0.937756   46.684092
  0.942704   46.710512
  0.947652   46.962522
  0.952600   47.262422
  0.957548   47.346162
  0.962496   47.587042
  0.967444   47.663512
  0.972392   47.948772
  0.977340   48.311422
  0.982288   48.455122
  0.987236   49.651712
  0.992184   49.996042
