# Supplementary material for: Free energies of membrane stalk formation from a lipidomics perspective
Source: Nat Commun. 2021 Nov 15;12:6594. doi: 10.1038/s41467-021-26924-2 (PMC8593120; doi:10.1038/s41467-021-26924-2)
Supplement: Supplementary file 4 — Source Data [file 41467_2021_26924_MOESM4_ESM.zip › SI_data/Fig5/pmfs_binary_mixtures/POPC_PCN_80_20/prof.b50.xvg]

# This file was created Sun Feb 14 21:48:42 2021
# Created by:
#                     :-) GROMACS - gmx wham, 2018.8-dev (-:
# 
# Executable:   /data/users/jhub/projects/pore-formation/build-gromacs-poreExpansion/bin/gmx
# Data prefix:  /data/users/jhub/projects/pore-formation/build-gromacs-poreExpansion
# Working dir:  /data/users/jhub/projects/fusion/flat-membranes/scan-mixtures_Martini2.2/POPC_PCN_80_20/nWPerA6/umbrella/run-umb_nWPerA6_N20_d0.1_xi0-1_19xt200ns_k3000_T310_xiSet_Rcyl1.2_dt0.02_md
# Command line:
#   gmx wham -nice 0 -it -if -bins 200 -b 50000 -min 0.004984 -max 0.994315 -o prof.b50 -hist histo.b50 -nBootstrap 50 -bsres bsResult.b50 -zprof0 0.183958
# gmx wham is part of G R O M A C S:
#
# Grunge ROck MAChoS
#
@    title "Umbrella potential"
@    xaxis  label "\xx\f{} (nm)"
@    yaxis  label "E (kJ mol\S-1\N)"
@TYPE xy
  0.007457    5.694180
  0.012404    7.214648
  0.017351   10.011970
  0.022297    8.480143
  0.027244    8.974410
  0.032191    9.305350
  0.037137    9.010260
  0.042084    8.497735
  0.047031    8.380829
  0.051977    7.186351
  0.056924    7.462935
  0.061871    7.507159
  0.066817    7.663178
  0.071764    7.468791
  0.076711    7.089827
  0.081657    6.853807
  0.086604    5.657606
  0.091550    5.688418
  0.096497    5.014866
  0.101444    4.281757
  0.106390    4.494272
  0.111337    4.196505
  0.116284    3.888778
  0.121230    3.442342
  0.126177    2.639425
  0.131124    2.471859
  0.136070    1.238628
  0.141017    1.508039
  0.145964    1.070501
  0.150910    0.746747
  0.155857    0.994231
  0.160804    0.705941
  0.165750    0.580724
  0.170697    0.259153
  0.175644   -0.234894
  0.180590   -0.036537
  0.185537   -0.702750
  0.190484   -0.034011
  0.195430   -0.108946
  0.200377   -0.053375
  0.205323    0.330635
  0.210270    0.084862
  0.215217    0.279663
  0.220164    0.190814
  0.225110   -0.004144
  0.230057    0.466795
  0.235004    0.213840
  0.239950    1.008024
  0.244897    1.150779
  0.249843    1.336469
  0.254790    1.718576
  0.259737    1.633173
  0.264683    2.024572
  0.269630    2.132375
  0.274577    2.255047
  0.279523    2.825376
  0.284470    2.899449
  0.289417    3.766537
  0.294363    4.000163
  0.299310    4.299369
  0.304257    4.774327
  0.309203    4.760308
  0.314150    5.290439
  0.319097    5.598613
  0.324043    5.923597
  0.328990    6.666960
  0.333937    6.851601
  0.338883    7.749523
  0.343830    8.079026
  0.348776    8.448872
  0.353723    8.990276
  0.358670    9.119312
  0.363617    9.928900
  0.368563   10.355770
  0.373510   10.902150
  0.378456   11.809100
  0.383403   12.207650
  0.388350   12.998930
  0.393296   13.540720
  0.398243   13.993300
  0.403190   14.745580
  0.408136   15.172780
  0.413083   16.109450
  0.418030   16.773560
  0.422976   17.475330
  0.427923   18.445600
  0.432870   19.088140
  0.437816   19.880030
  0.442763   20.549500
  0.447710   21.230390
  0.452656   22.138110
  0.457603   22.791160
  0.462550   23.812700
  0.467496   24.629790
  0.472443   25.413120
  0.477390   26.376830
  0.482336   27.060520
  0.487283   27.964490
  0.492229   28.793340
  0.497176   29.547480
  0.502123   30.588840
  0.507069   31.328370
  0.512016   32.358190
  0.516963   33.193690
  0.521910   34.031590
  0.526856   34.976940
  0.531803   35.666460
  0.536749   36.516080
  0.541696   37.326860
  0.546643   37.955460
  0.551589   38.794690
  0.556536   39.401790
  0.561483   39.973910
  0.566429   40.683440
  0.571376   40.992670
  0.576323   41.773970
  0.581269   42.151500
  0.586216   42.608330
  0.591163   43.243800
  0.596109   43.455950
  0.601056   44.123040
  0.606003   44.447780
  0.610949   44.700440
  0.615896   45.196400
  0.620843   45.335700
  0.625789   45.967410
  0.630736   46.146090
  0.635683   46.446400
  0.640629   46.854320
  0.645576   46.970960
  0.650523   47.389530
  0.655469   47.429400
  0.660416   47.698220
  0.665362   48.086450
  0.670309   48.145380
  0.675256   48.466390
  0.680202   48.756340
  0.685149   48.832000
  0.690096   49.188470
  0.695042   49.138430
  0.699989   49.432180
  0.704936   49.555420
  0.709882   49.647640
  0.714829   49.891530
  0.719776   50.011910
  0.724722   50.261290
  0.729669   50.349950
  0.734616   50.453740
  0.739562   50.718280
  0.744509   50.719120
  0.749456   50.961870
  0.754402   51.020940
  0.759349   51.090800
  0.764296   51.218050
  0.769242   51.283430
  0.774189   51.397230
  0.779135   51.422740
  0.784082   51.471060
  0.789029   51.596640
  0.793975   51.591200
  0.798922   51.557030
  0.803869   51.687870
  0.808815   51.674520
  0.813762   51.835610
  0.818709   51.861580
  0.823655   51.973220
  0.828602   52.083200
  0.833549   52.196300
  0.838495   52.330870
  0.843442   52.456660
  0.848389   52.528560
  0.853335   52.723120
  0.858282   52.861480
  0.863229   53.051380
  0.868175   53.118460
  0.873122   53.329290
  0.878069   53.546060
  0.883015   53.556980
  0.887962   53.805100
  0.892909   53.966840
  0.897855   54.155830
  0.902802   54.305570
  0.907748   54.532940
  0.912695   54.812160
  0.917642   55.004680
  0.922589   55.270580
  0.927535   55.618460
  0.932482   55.860000
  0.937428   56.299650
  0.942375   56.541130
  0.947322   56.951020
  0.952268   57.313860
  0.957215   57.648050
  0.962162   58.139550
  0.967108   58.525140
  0.972055   59.185250
  0.977002   59.828060
  0.981948   60.562630
  0.986895   62.090040
  0.991842   63.094840
