# Supplementary material for: Free energies of membrane stalk formation from a lipidomics perspective
Source: Nat Commun. 2021 Nov 15;12:6594. doi: 10.1038/s41467-021-26924-2 (PMC8593120; doi:10.1038/s41467-021-26924-2)
Supplement: Supplementary file 4 — Source Data [file 41467_2021_26924_MOESM4_ESM.zip › SI_data/Fig5/pmfs_binary_mixtures/POPC_POPG_40_60/prof.b50.xvg]

# This file was created Sun Feb 14 21:49:02 2021
# Created by:
#                     :-) GROMACS - gmx wham, 2018.8-dev (-:
# 
# Executable:   /data/users/jhub/projects/pore-formation/build-gromacs-poreExpansion/bin/gmx
# Data prefix:  /data/users/jhub/projects/pore-formation/build-gromacs-poreExpansion
# Working dir:  /data/users/jhub/projects/fusion/flat-membranes/scan-mixtures_Martini2.2/POPC_POPG_40_60/nWPerA6/umbrella/run-umb_nWPerA6_N20_d0.1_xi0-1_19xt200ns_k3000_T310_xiSet_Rcyl1.2_dt0.02_md
# Command line:
#   gmx wham -nice 0 -it -if -bins 200 -b 50000 -min 0.004985 -max 0.994595 -o prof.b50 -hist histo.b50 -nBootstrap 50 -bsres bsResult.b50 -zprof0 0.184010
# gmx wham is part of G R O M A C S:
#
# Georgetown Riga Oslo Madrid Amsterdam Chisinau Stockholm
#
@    title "Umbrella potential"
@    xaxis  label "\xx\f{} (nm)"
@    yaxis  label "E (kJ mol\S-1\N)"
@TYPE xy
  0.007459    6.141550
  0.012407    8.744437
  0.017355    7.737978
  0.022303    7.662809
  0.027251    8.247038
  0.032199    9.212345
  0.037147    9.338429
  0.042095    8.282587
  0.047043    8.045028
  0.051991    6.619755
  0.056940    7.279023
  0.061888    7.219260
  0.066836    7.080749
  0.071784    6.931938
  0.076732    6.707869
  0.081680    6.433259
  0.086628    5.114399
  0.091576    5.174507
  0.096524    4.529708
  0.101472    3.746606
  0.106420    4.088667
  0.111368    3.766084
  0.116316    3.472759
  0.121264    3.051257
  0.126212    2.299014
  0.131160    2.092949
  0.136108    0.793377
  0.141056    1.156344
  0.146004    0.708921
  0.150952    0.389994
  0.155900    0.695080
  0.160849    0.485999
  0.165797    0.416837
  0.170745    0.131417
  0.175693   -0.416087
  0.180641   -0.135337
  0.185589   -0.755591
  0.190537    0.018889
  0.195485    0.002927
  0.200433    0.147266
  0.205381    0.589678
  0.210329    0.527002
  0.215277    0.766374
  0.220225    0.736540
  0.225173    0.608655
  0.230121    1.208293
  0.235069    1.049043
  0.240017    1.974419
  0.244965    2.202136
  0.249914    2.484120
  0.254862    3.017063
  0.259810    2.925817
  0.264758    3.410801
  0.269706    3.547782
  0.274654    3.724726
  0.279602    4.557057
  0.284550    4.585307
  0.289498    5.506012
  0.294446    5.836884
  0.299394    6.158413
  0.304342    6.716410
  0.309290    6.703501
  0.314238    7.303584
  0.319186    7.662671
  0.324134    8.050532
  0.329082    8.879512
  0.334030    9.117466
  0.338978    9.973529
  0.343926   10.444379
  0.348874   10.770149
  0.353822   11.367859
  0.358771   11.526039
  0.363719   12.351229
  0.368667   12.884949
  0.373615   13.255149
  0.378563   14.247379
  0.383511   14.634449
  0.388459   15.405549
  0.393407   15.819119
  0.398355   16.024339
  0.403303   16.717709
  0.408251   16.858049
  0.413199   17.568439
  0.418147   18.041909
  0.423095   18.347769
  0.428043   19.240349
  0.432991   19.502259
  0.437939   20.197359
  0.442887   20.701699
  0.447835   21.068489
  0.452784   22.012799
  0.457732   22.480549
  0.462680   23.439399
  0.467628   24.270519
  0.472576   25.034029
  0.477524   25.946979
  0.482472   26.680389
  0.487420   27.604219
  0.492368   28.310839
  0.497316   28.946869
  0.502264   30.077759
  0.507212   30.776159
  0.512160   31.944829
  0.517108   32.796759
  0.522056   33.620019
  0.527004   34.606549
  0.531952   35.287619
  0.536900   36.209339
  0.541848   37.001429
  0.546797   37.655309
  0.551744   38.775349
  0.556693   39.455819
  0.561641   40.247529
  0.566589   40.978519
  0.571537   41.371779
  0.576485   42.288679
  0.581433   42.791049
  0.586381   43.266779
  0.591329   44.044109
  0.596277   44.303189
  0.601225   45.160159
  0.606173   45.436549
  0.611121   45.809489
  0.616069   46.425229
  0.621017   46.453789
  0.625965   47.174429
  0.630913   47.306899
  0.635861   47.544039
  0.640809   48.143009
  0.645757   48.190659
  0.650706   48.609529
  0.655654   48.774259
  0.660602   48.896329
  0.665550   49.289779
  0.670498   49.275529
  0.675446   49.773799
  0.680394   49.894939
  0.685342   50.061529
  0.690290   50.435199
  0.695238   50.380729
  0.700186   50.732979
  0.705134   50.835969
  0.710082   50.855279
  0.715030   51.246069
  0.719978   51.185509
  0.724926   51.482229
  0.729874   51.585499
  0.734822   51.658999
  0.739770   51.930739
  0.744718   51.924289
  0.749667   52.163489
  0.754615   52.215619
  0.759563   52.273259
  0.764511   52.459579
  0.769459   52.411549
  0.774407   52.596259
  0.779355   52.725939
  0.784303   52.708389
  0.789251   52.894469
  0.794199   52.964499
  0.799147   53.063269
  0.804095   53.159009
  0.809043   53.153199
  0.813991   53.322149
  0.818939   53.312589
  0.823887   53.435169
  0.828835   53.435989
  0.833783   53.514849
  0.838731   53.697979
  0.843680   53.662929
  0.848627   53.787429
  0.853576   53.830079
  0.858524   53.843649
  0.863472   54.006859
  0.868420   54.034889
  0.873368   54.127389
  0.878316   54.189359
  0.883264   54.266299
  0.888212   54.454229
  0.893160   54.483399
  0.898108   54.601319
  0.903056   54.747409
  0.908004   54.808219
  0.912952   54.981659
  0.917900   55.006469
  0.922848   55.215989
  0.927796   55.398179
  0.932744   55.415989
  0.937692   55.752269
  0.942640   55.919179
  0.947588   56.156069
  0.952537   56.495889
  0.957485   56.495929
  0.962433   56.833009
  0.967381   56.939619
  0.972329   57.333649
  0.977277   57.843889
  0.982225   57.982389
  0.987173   59.403609
  0.992121   59.998549
