# Supplementary material for: Free energies of membrane stalk formation from a lipidomics perspective
Source: Nat Commun. 2021 Nov 15;12:6594. doi: 10.1038/s41467-021-26924-2 (PMC8593120; doi:10.1038/s41467-021-26924-2)
Supplement: Supplementary file 4 — Source Data [file 41467_2021_26924_MOESM4_ESM.zip › SI_data/Fig5/pmfs_binary_mixtures/POPC_DPPC_20_80/prof.b50.xvg]

# This file was created Mon Feb 15 13:57:04 2021
# Created by:
#                     :-) GROMACS - gmx wham, 2018.8-dev (-:
# 
# Executable:   /data/users/jhub/projects/pore-formation/build-gromacs-poreExpansion/bin/gmx
# Data prefix:  /data/users/jhub/projects/pore-formation/build-gromacs-poreExpansion
# Working dir:  /data/users/jhub/projects/fusion/flat-membranes/scan-mixtures_Martini2.2/POPC_DPPC_20_80/nWPerA6/umbrella/run-umb_nWPerA6_N22_d0.1_xi0-1_19xt200ns_k3000_T310_xiSet_Rcyl1.2_dt0.02_md
# Command line:
#   gmx wham -nice 0 -it -if -bins 200 -b 50000 -min 0.016767 -max 0.994673 -o prof.b50 -hist histo.b50 -nBootstrap 50 -bsres bsResult.b50 -zprof0 0.213331
# gmx wham is part of G R O M A C S:
#
# GROningen Mixture of Alchemy and Childrens' Stories
#
@    title "Umbrella potential"
@    xaxis  label "\xx\f{} (nm)"
@    yaxis  label "E (kJ mol\S-1\N)"
@TYPE xy
  0.019212   15.586884
  0.024101   15.586884
  0.028991   19.014084
  0.033880   20.020194
  0.038770   18.684404
  0.043659   17.829944
  0.048549   16.452254
  0.053438   15.507054
  0.058328   15.390824
  0.063218   14.912684
  0.068107   14.700164
  0.072997   14.594504
  0.077886   13.182484
  0.082776   12.789454
  0.087665   11.673644
  0.092555   10.449434
  0.097444   10.311024
  0.102334    9.744424
  0.107223    9.273655
  0.112113    8.652073
  0.117002    7.981230
  0.121892    7.094173
  0.126781    5.801774
  0.131671    5.412782
  0.136561    4.328042
  0.141450    4.349637
  0.146340    3.756797
  0.151229    3.284290
  0.156119    2.610859
  0.161008    1.875587
  0.165898    1.434438
  0.170787    0.533512
  0.175677    0.655367
  0.180566    0.180503
  0.185456    0.430525
  0.190345    0.304867
  0.195235    0.119156
  0.200124   -0.040909
  0.205014   -0.449810
  0.209903   -0.262513
  0.214793   -0.639106
  0.219683    0.058953
  0.224572    0.030530
  0.229462    0.515380
  0.234351    0.668316
  0.239241    0.661113
  0.244130    0.852350
  0.249020    0.758550
  0.253909    1.394998
  0.258799    1.373928
  0.263688    2.267500
  0.268578    2.522674
  0.273467    2.953565
  0.278357    3.256140
  0.283246    3.338499
  0.288136    3.879086
  0.293025    3.803052
  0.297915    4.744305
  0.302804    4.888835
  0.307694    5.656082
  0.312584    6.126002
  0.317473    6.458856
  0.322363    7.020566
  0.327252    7.039243
  0.332142    7.881287
  0.337031    8.020549
  0.341921    8.898564
  0.346810    9.451864
  0.351700   10.061154
  0.356589   10.748374
  0.361479   11.068354
  0.366368   11.800704
  0.371258   11.951624
  0.376148   12.843674
  0.381037   13.378474
  0.385927   14.097684
  0.390816   14.910684
  0.395706   15.427194
  0.400595   16.350924
  0.405485   16.630464
  0.410374   17.411804
  0.415264   17.887794
  0.420153   18.595694
  0.425043   19.444354
  0.429932   20.110414
  0.434822   21.146964
  0.439711   21.684494
  0.444601   22.638064
  0.449490   23.257374
  0.454380   24.014874
  0.459269   24.811974
  0.464159   25.592324
  0.469048   26.699494
  0.473938   27.454724
  0.478828   28.601114
  0.483717   29.334274
  0.488607   30.238604
  0.493496   31.025324
  0.498386   31.938624
  0.503275   32.929484
  0.508165   33.839974
  0.513054   35.076614
  0.517944   35.836634
  0.522833   36.947884
  0.527723   37.778524
  0.532612   38.640814
  0.537502   39.645254
  0.542392   40.442554
  0.547281   41.665844
  0.552171   42.413124
  0.557060   43.559684
  0.561950   44.449514
  0.566839   45.348884
  0.571729   46.309984
  0.576618   47.060384
  0.581508   48.252054
  0.586397   49.017774
  0.591287   50.118274
  0.596176   50.922614
  0.601066   51.715644
  0.605955   52.548524
  0.610845   53.153094
  0.615734   54.182094
  0.620624   54.613104
  0.625513   55.576144
  0.630403   56.183634
  0.635293   56.668514
  0.640182   57.274094
  0.645072   57.638864
  0.649961   58.307014
  0.654851   58.440944
  0.659740   59.116084
  0.664630   59.441214
  0.669519   59.865374
  0.674409   60.217934
  0.679298   60.396164
  0.684188   60.972294
  0.689077   61.068344
  0.693967   61.624044
  0.698856   61.836954
  0.703746   62.104374
  0.708635   62.429564
  0.713525   62.626674
  0.718414   63.107964
  0.723304   63.160994
  0.728194   63.609294
  0.733083   63.703154
  0.737973   63.966324
  0.742862   64.296044
  0.747752   64.480524
  0.752641   64.717064
  0.757531   64.815834
  0.762420   65.161834
  0.767310   65.325394
  0.772199   65.513044
  0.777089   65.737314
  0.781978   65.916334
  0.786868   66.064384
  0.791758   66.109954
  0.796647   66.466154
  0.801537   66.550374
  0.806426   66.686674
  0.811316   66.853594
  0.816205   66.997474
  0.821095   67.201164
  0.825984   67.327624
  0.830874   67.500144
  0.835763   67.674504
  0.840653   67.907444
  0.845542   68.042824
  0.850432   68.178744
  0.855321   68.430914
  0.860211   68.573864
  0.865100   68.762824
  0.869990   68.934714
  0.874880   69.116534
  0.879769   69.266414
  0.884659   69.479304
  0.889548   69.655084
  0.894438   69.859644
  0.899327   70.075424
  0.904217   70.198234
  0.909106   70.424074
  0.913996   70.530324
  0.918885   70.855594
  0.923775   71.076754
  0.928664   71.199644
  0.933554   71.618594
  0.938443   71.792344
  0.943333   72.222224
  0.948222   72.542834
  0.953112   72.959494
  0.958001   73.247974
  0.962891   73.598134
  0.967781   74.055444
  0.972670   74.290144
  0.977560   75.176834
  0.982449   75.477074
  0.987339   76.780154
  0.992228   77.847034
