# Supplementary material for: Free energies of membrane stalk formation from a lipidomics perspective
Source: Nat Commun. 2021 Nov 15;12:6594. doi: 10.1038/s41467-021-26924-2 (PMC8593120; doi:10.1038/s41467-021-26924-2)
Supplement: Supplementary file 4 — Source Data [file 41467_2021_26924_MOESM4_ESM.zip › SI_data/Fig5/pmfs_binary_mixtures/POPC_PAPC_80_20/prof.b50.xvg]

# This file was created Tue Aug 18 18:00:25 2020
# Created by:
#                     :-) GROMACS - gmx wham, 2018.8-dev (-:
# 
# Executable:   /data/users/jhub/projects/pore-formation/build-gromacs-poreExpansion/bin/gmx
# Data prefix:  /data/users/jhub/projects/pore-formation/build-gromacs-poreExpansion
# Working dir:  /data/users/jhub/projects/fusion/flat-membranes/scan-mixtures_Martini2.2/POPC_PAPC_80_20/nWPerA6/umbrella/run-umb_nWPerA6_N17_d0.1_xi0-1_19xt200ns_k3000_T310_xiSet_Rcyl1.2_dt0.018_md
# Command line:
#   gmx wham -nice 0 -it -if -bins 200 -b 50000 -min 0.004987 -max 0.994877 -o prof.b50 -hist histo.b50 -nBootstrap 50 -bsres bsResult.b50 -zprof0 0.004987
# gmx wham is part of G R O M A C S:
#
# Georgetown Riga Oslo Madrid Amsterdam Chisinau Stockholm
#
@    title "Umbrella potential"
@    xaxis  label "\xx\f{} (nm)"
@    yaxis  label "E (kJ mol\S-1\N)"
@TYPE xy
  0.007462   -0.963527
  0.012411   -0.523729
  0.017361    0.338984
  0.022310    1.228916
  0.027260    2.038454
  0.032209    2.572889
  0.037158    2.784093
  0.042108    1.768557
  0.047057    2.236045
  0.052007    2.568067
  0.056956    1.902112
  0.061906    2.510111
  0.066855    2.793348
  0.071805    3.001187
  0.076754    2.950138
  0.081703    2.882777
  0.086653    2.122890
  0.091602    2.367179
  0.096552    2.214265
  0.101501    0.916376
  0.106451    1.558100
  0.111400    1.405090
  0.116350    0.708551
  0.121299    1.237748
  0.126249    1.130921
  0.131198    0.716631
  0.136147    0.767152
  0.141097    0.533001
  0.146046   -0.377530
  0.150996    0.181490
  0.155945    0.002695
  0.160895   -0.684975
  0.165844    0.121120
  0.170794    0.069397
  0.175743   -0.162531
  0.180693    0.317334
  0.185642    0.335575
  0.190591   -0.049913
  0.195541    0.363777
  0.200490    0.268929
  0.205440   -0.142886
  0.210389    0.566642
  0.215339    0.547526
  0.220288    0.472037
  0.225238    1.111319
  0.230187    1.241804
  0.235136    1.296966
  0.240086    1.741988
  0.245035    1.722551
  0.249985    1.617516
  0.254934    2.175250
  0.259884    2.138016
  0.264833    2.203465
  0.269783    2.838386
  0.274732    2.974551
  0.279682    3.263815
  0.284631    3.771031
  0.289580    3.874839
  0.294530    4.053049
  0.299479    4.488373
  0.304429    4.537659
  0.309378    4.786844
  0.314328    5.303471
  0.319277    5.350191
  0.324226    5.808122
  0.329176    6.280313
  0.334125    6.462175
  0.339075    6.947385
  0.344024    7.332052
  0.348974    7.476689
  0.353923    7.883584
  0.358873    8.270936
  0.363822    8.371890
  0.368772    9.036863
  0.373721    9.396123
  0.378671    9.650723
  0.383620   10.327443
  0.388569   10.727003
  0.393519   10.914123
  0.398468   11.604833
  0.403418   11.901263
  0.408367   12.073663
  0.413317   12.781473
  0.418266   13.140223
  0.423216   13.329613
  0.428165   14.083223
  0.433114   14.467333
  0.438064   14.707513
  0.443013   15.434953
  0.447963   15.831593
  0.452912   16.027173
  0.457862   16.788593
  0.462811   17.062613
  0.467761   17.325513
  0.472710   18.050593
  0.477660   18.375333
  0.482609   18.741783
  0.487558   19.402893
  0.492508   19.735403
  0.497457   19.965053
  0.502407   20.693103
  0.507356   20.847033
  0.512306   21.063093
  0.517255   21.683093
  0.522204   21.845843
  0.527154   22.098433
  0.532103   22.683203
  0.537053   22.809023
  0.542002   23.034913
  0.546952   23.568693
  0.551901   23.715183
  0.556851   23.853073
  0.561800   24.341783
  0.566750   24.414643
  0.571699   24.615373
  0.576649   25.075743
  0.581598   25.194573
  0.586547   25.338083
  0.591497   25.759393
  0.596446   25.793593
  0.601396   25.899193
  0.606345   26.317323
  0.611295   26.274253
  0.616244   26.278153
  0.621193   26.597123
  0.626143   26.521803
  0.631092   26.608173
  0.636042   26.809703
  0.640991   26.781733
  0.645941   26.857063
  0.650890   27.066993
  0.655840   26.934783
  0.660789   26.986163
  0.665739   27.130333
  0.670688   27.000393
  0.675638   27.014053
  0.680587   27.106343
  0.685536   26.957173
  0.690486   26.979333
  0.695435   27.027063
  0.700385   26.875883
  0.705334   26.959953
  0.710284   26.889143
  0.715233   26.726193
  0.720182   26.776943
  0.725132   26.803633
  0.730081   26.626343
  0.735031   26.609783
  0.739980   26.503163
  0.744930   26.384773
  0.749879   26.382593
  0.754829   26.288983
  0.759778   26.173323
  0.764728   26.166593
  0.769677   26.083493
  0.774626   25.832193
  0.779576   25.750323
  0.784525   25.615913
  0.789475   25.388333
  0.794424   25.265423
  0.799374   25.069903
  0.804323   24.711823
  0.809273   24.589443
  0.814222   24.357723
  0.819172   24.037943
  0.824121   23.900413
  0.829070   23.651063
  0.834020   23.391243
  0.838969   23.254113
  0.843919   23.037033
  0.848868   22.754233
  0.853818   22.666313
  0.858767   22.506723
  0.863717   22.212033
  0.868666   22.242263
  0.873615   22.059663
  0.878565   21.789553
  0.883514   21.808103
  0.888464   21.609753
  0.893413   21.315683
  0.898363   21.210473
  0.903312   20.993903
  0.908262   20.590633
  0.913211   20.505303
  0.918161   20.277853
  0.923110   19.916503
  0.928059   20.036213
  0.933009   19.785083
  0.937958   19.408443
  0.942908   19.777333
  0.947857   19.729043
  0.952807   19.532253
  0.957756   19.469933
  0.962706   19.164243
  0.967655   18.926523
  0.972604   19.019243
  0.977554   18.670703
  0.982503   18.424773
  0.987453   19.153943
  0.992402   18.655403
