# Supplementary material for: Free energies of membrane stalk formation from a lipidomics perspective
Source: Nat Commun. 2021 Nov 15;12:6594. doi: 10.1038/s41467-021-26924-2 (PMC8593120; doi:10.1038/s41467-021-26924-2)
Supplement: Supplementary file 4 — Source Data [file 41467_2021_26924_MOESM4_ESM.zip › SI_data/Fig5/pmfs_binary_mixtures/POPC_POPS_80_20/prof.b50.xvg]

# This file was created Mon Feb 15 08:38:42 2021
# Created by:
#                     :-) GROMACS - gmx wham, 2018.8-dev (-:
# 
# Executable:   /data/users/jhub/projects/pore-formation/build-gromacs-poreExpansion/bin/gmx
# Data prefix:  /data/users/jhub/projects/pore-formation/build-gromacs-poreExpansion
# Working dir:  /data/users/jhub/projects/fusion/flat-membranes/scan-mixtures_Martini2.2/POPC_POPS_80_20/nWPerA6/umbrella/run-umb_nWPerA6_N20_d0.1_xi0-1_19xt200ns_k3000_T310_xiSet_Rcyl1.2_dt0.02_md
# Command line:
#   gmx wham -nice 0 -it -if -bins 200 -b 50000 -min 0.005390 -max 0.994752 -o prof.b50 -hist histo.b50 -nBootstrap 50 -bsres bsResult.b50 -zprof0 0.184370
# gmx wham is part of G R O M A C S:
#
# Gravel Rubs Often Many Awfully Cauterized Sores
#
@    title "Umbrella potential"
@    xaxis  label "\xx\f{} (nm)"
@    yaxis  label "E (kJ mol\S-1\N)"
@TYPE xy
  0.007863    9.248107
  0.012810    9.574340
  0.017757    8.251431
  0.022704    8.581219
  0.027651    8.903109
  0.032597    9.284973
  0.037544    8.711275
  0.042491    8.703549
  0.047438    8.495956
  0.052385    7.560071
  0.057332    8.032046
  0.062278    7.765103
  0.067225    7.932173
  0.072172    7.784508
  0.077119    7.415828
  0.082066    7.173173
  0.087012    5.983483
  0.091959    6.046099
  0.096906    5.254822
  0.101853    4.695627
  0.106800    4.891215
  0.111746    4.597870
  0.116693    4.295267
  0.121640    3.770436
  0.126587    3.090820
  0.131534    2.770832
  0.136481    1.613962
  0.141427    1.785704
  0.146374    1.225010
  0.151321    0.989020
  0.156268    1.147507
  0.161215    0.872864
  0.166161    0.707598
  0.171108    0.364733
  0.176055   -0.150146
  0.181002   -0.011040
  0.185949   -0.682470
  0.190895   -0.013599
  0.195842   -0.162017
  0.200789   -0.168675
  0.205736    0.115615
  0.210683   -0.065494
  0.215629    0.141066
  0.220576   -0.035030
  0.225523   -0.223795
  0.230470    0.151071
  0.235417   -0.174785
  0.240364    0.622931
  0.245310    0.715127
  0.250257    0.876431
  0.255204    1.279081
  0.260151    1.149641
  0.265097    1.535998
  0.270044    1.557596
  0.274991    1.591006
  0.279938    2.194426
  0.284885    2.122043
  0.289832    3.051196
  0.294778    3.217820
  0.299725    3.450830
  0.304672    3.936737
  0.309619    3.845501
  0.314566    4.426561
  0.319512    4.614778
  0.324459    4.792774
  0.329406    5.542061
  0.334353    5.679222
  0.339300    6.533522
  0.344247    6.865354
  0.349193    7.133409
  0.354140    7.698965
  0.359087    7.716855
  0.364034    8.474701
  0.368980    8.788732
  0.373927    9.218314
  0.378874   10.028330
  0.383821   10.338040
  0.388768   11.210630
  0.393715   11.619510
  0.398661   12.008780
  0.403608   12.643290
  0.408555   12.976970
  0.413502   13.776980
  0.418449   14.291390
  0.423395   14.915930
  0.428342   15.822540
  0.433289   16.223710
  0.438236   17.071190
  0.443183   17.616720
  0.448130   18.137480
  0.453076   18.892630
  0.458023   19.321260
  0.462970   20.276440
  0.467917   20.969760
  0.472863   21.722140
  0.477810   22.677530
  0.482757   23.220170
  0.487704   24.037810
  0.492651   24.789310
  0.497598   25.404420
  0.502544   26.361850
  0.507491   27.026120
  0.512438   28.008870
  0.517385   28.769870
  0.522332   29.431450
  0.527278   30.383550
  0.532225   30.907170
  0.537172   31.756830
  0.542119   32.399070
  0.547066   33.003380
  0.552013   33.933440
  0.556959   34.441740
  0.561906   35.089350
  0.566853   35.921210
  0.571800   36.210770
  0.576747   37.042230
  0.581693   37.341240
  0.586640   37.929720
  0.591587   38.564560
  0.596534   38.878630
  0.601481   39.585740
  0.606427   39.887130
  0.611374   40.215590
  0.616321   40.754840
  0.621268   40.769560
  0.626215   41.480720
  0.631162   41.548780
  0.636108   41.851660
  0.641055   42.270150
  0.646002   42.309490
  0.650949   42.797170
  0.655895   42.896230
  0.660842   42.922440
  0.665789   43.310150
  0.670736   43.244600
  0.675683   43.561650
  0.680630   43.611130
  0.685576   43.592300
  0.690523   43.864380
  0.695470   43.816430
  0.700417   44.000520
  0.705364   44.019540
  0.710310   43.984610
  0.715257   44.218670
  0.720204   44.043340
  0.725151   44.206540
  0.730098   44.220580
  0.735044   44.206550
  0.739991   44.313950
  0.744938   44.143030
  0.749885   44.291020
  0.754832   44.249820
  0.759779   44.179240
  0.764725   44.258200
  0.769672   44.195740
  0.774619   44.197410
  0.779566   44.192210
  0.784513   44.009960
  0.789459   44.101790
  0.794406   43.916170
  0.799353   43.921200
  0.804300   43.935390
  0.809247   43.768030
  0.814193   43.851680
  0.819140   43.651470
  0.824087   43.616640
  0.829034   43.597460
  0.833981   43.429290
  0.838928   43.559780
  0.843874   43.348200
  0.848821   43.341710
  0.853768   43.276830
  0.858715   43.202400
  0.863661   43.261910
  0.868608   43.123140
  0.873555   43.100990
  0.878502   43.029720
  0.883449   42.878230
  0.888396   43.033240
  0.893342   42.791780
  0.898289   42.640930
  0.903236   42.620200
  0.908183   42.398750
  0.913130   42.404440
  0.918076   42.243350
  0.923023   42.113910
  0.927970   42.158120
  0.932917   41.919240
  0.937864   42.201500
  0.942810   42.199160
  0.947757   42.255090
  0.952704   42.558690
  0.957651   42.485900
  0.962598   42.649380
  0.967545   42.510810
  0.972491   42.460350
  0.977438   42.678890
  0.982385   42.391270
  0.987332   43.354870
  0.992279   43.541990
