# Supplementary material for: Free energies of membrane stalk formation from a lipidomics perspective
Source: Nat Commun. 2021 Nov 15;12:6594. doi: 10.1038/s41467-021-26924-2 (PMC8593120; doi:10.1038/s41467-021-26924-2)
Supplement: Supplementary file 4 — Source Data [file 41467_2021_26924_MOESM4_ESM.zip › SI_data/Fig5/pmfs_binary_mixtures/POPC_LPC_95_5/prof.b50.xvg]

# This file was created Tue Aug 18 17:59:51 2020
# Created by:
#                     :-) GROMACS - gmx wham, 2018.8-dev (-:
# 
# Executable:   /data/users/jhub/projects/pore-formation/build-gromacs-poreExpansion/bin/gmx
# Data prefix:  /data/users/jhub/projects/pore-formation/build-gromacs-poreExpansion
# Working dir:  /data/users/jhub/projects/fusion/flat-membranes/scan-mixtures_Martini2.2/POPC_LPC_95_5/nWPerA6/umbrella/run-umb_nWPerA6_N20_d0.1_xi0-1_19xt200ns_k3000_T310_xiSet_Rcyl1.2_dt0.018_md
# Command line:
#   gmx wham -nice 0 -it -if -bins 200 -b 50000 -min 0.004986 -max 0.994789 -o prof.b50 -hist histo.b50 -nBootstrap 50 -bsres bsResult.b50 -zprof0 0.174098
# gmx wham is part of G R O M A C S:
#
# GRoups of Organic Molecules in ACtion for Science
#
@    title "Umbrella potential"
@    xaxis  label "\xx\f{} (nm)"
@    yaxis  label "E (kJ mol\S-1\N)"
@TYPE xy
  0.007461    4.684867
  0.012410    5.712240
  0.017359    6.834733
  0.022308    6.047037
  0.027257    7.291609
  0.032206    7.862483
  0.037155    6.696060
  0.042104    6.803049
  0.047053    6.081801
  0.052002    5.432686
  0.056951    5.966531
  0.061900    5.741755
  0.066849    6.003290
  0.071798    5.697373
  0.076747    5.286587
  0.081696    5.281830
  0.086645    3.952049
  0.091594    4.075684
  0.096543    3.500229
  0.101492    2.834632
  0.106441    3.191830
  0.111390    2.927900
  0.116339    2.647581
  0.121288    2.254764
  0.126237    1.535112
  0.131186    1.378965
  0.136135    0.272923
  0.141084    0.726244
  0.146033    0.396412
  0.150982    0.184820
  0.155931    0.492785
  0.160880    0.297234
  0.165829    0.269582
  0.170778   -0.010194
  0.175727   -0.435373
  0.180676   -0.124440
  0.185625   -0.676767
  0.190574    0.060771
  0.195523    0.068452
  0.200472    0.235470
  0.205421    0.612495
  0.210370    0.432847
  0.215319    0.721258
  0.220268    0.635144
  0.225217    0.550714
  0.230166    1.067422
  0.235115    0.866755
  0.240064    1.727183
  0.245013    1.916123
  0.249962    2.135435
  0.254911    2.563452
  0.259860    2.489285
  0.264809    2.871342
  0.269758    2.970305
  0.274707    3.014529
  0.279656    3.725325
  0.284605    3.684386
  0.289554    4.540590
  0.294503    4.849170
  0.299452    5.055573
  0.304401    5.600910
  0.309350    5.541067
  0.314299    6.085622
  0.319248    6.337419
  0.324198    6.597216
  0.329147    7.377011
  0.334095    7.551352
  0.339045    8.386591
  0.343994    8.811036
  0.348942    9.018683
  0.353892    9.648337
  0.358841    9.769377
  0.363790   10.448997
  0.368739   10.867237
  0.373688   11.284117
  0.378637   12.128957
  0.383586   12.483267
  0.388535   13.369547
  0.393484   13.842657
  0.398433   14.214047
  0.403382   14.922457
  0.408331   15.200297
  0.413280   16.109077
  0.418229   16.691587
  0.423178   17.334497
  0.428127   18.251937
  0.433076   18.722267
  0.438025   19.544397
  0.442974   20.155717
  0.447923   20.598307
  0.452872   21.447747
  0.457821   21.939427
  0.462770   22.884967
  0.467719   23.574987
  0.472668   24.355687
  0.477617   25.268447
  0.482566   25.854207
  0.487515   26.688427
  0.492464   27.389287
  0.497413   28.044857
  0.502362   29.115837
  0.507311   29.731597
  0.512260   30.713607
  0.517209   31.571117
  0.522158   32.288257
  0.527107   33.241817
  0.532056   33.932237
  0.537005   34.733417
  0.541954   35.553977
  0.546903   36.240397
  0.551852   37.206137
  0.556801   37.933707
  0.561750   38.720387
  0.566699   39.546307
  0.571648   39.913117
  0.576597   40.748957
  0.581546   41.133597
  0.586495   41.682617
  0.591444   42.314207
  0.596393   42.538177
  0.601342   43.158627
  0.606291   43.376007
  0.611240   43.514647
  0.616189   44.005437
  0.621138   43.872457
  0.626087   44.356017
  0.631036   44.543537
  0.635985   44.671617
  0.640934   45.016487
  0.645884   44.976587
  0.650833   45.311017
  0.655782   45.412317
  0.660730   45.460447
  0.665679   45.816097
  0.670628   45.756387
  0.675578   46.167287
  0.680527   46.248947
  0.685476   46.263107
  0.690425   46.597407
  0.695374   46.615417
  0.700323   46.885367
  0.705272   46.942777
  0.710221   46.953787
  0.715170   47.191927
  0.720119   47.140087
  0.725068   47.376387
  0.730017   47.402767
  0.734966   47.317687
  0.739915   47.421597
  0.744864   47.347167
  0.749813   47.454147
  0.754762   47.474967
  0.759711   47.329247
  0.764660   47.450787
  0.769609   47.294227
  0.774558   47.377907
  0.779507   47.329947
  0.784456   47.192667
  0.789405   47.261457
  0.794354   47.123287
  0.799303   47.091437
  0.804252   47.047837
  0.809201   46.938717
  0.814150   46.938747
  0.819099   46.802417
  0.824048   46.752487
  0.828997   46.704967
  0.833946   46.567307
  0.838895   46.570617
  0.843844   46.444067
  0.848793   46.341297
  0.853742   46.320257
  0.858691   46.157787
  0.863640   46.095797
  0.868589   45.964617
  0.873538   45.897447
  0.878487   45.889427
  0.883436   45.680207
  0.888385   45.809107
  0.893334   45.686707
  0.898283   45.685487
  0.903232   45.656237
  0.908181   45.527847
  0.913130   45.575197
  0.918079   45.452317
  0.923028   45.403087
  0.927977   45.440507
  0.932926   45.247517
  0.937875   45.504177
  0.942824   45.456247
  0.947773   45.543357
  0.952722   45.814887
  0.957671   45.715697
  0.962620   45.789757
  0.967569   45.706317
  0.972518   45.742887
  0.977468   46.031117
  0.982417   45.867647
  0.987366   46.876647
  0.992314   47.098307
