# Supplementary material for: Free energies of membrane stalk formation from a lipidomics perspective
Source: Nat Commun. 2021 Nov 15;12:6594. doi: 10.1038/s41467-021-26924-2 (PMC8593120; doi:10.1038/s41467-021-26924-2)
Supplement: Supplementary file 4 — Source Data [file 41467_2021_26924_MOESM4_ESM.zip › SI_data/Fig5/pmfs_binary_mixtures/POPC_DIPC_80_20/prof.b50.xvg]

# This file was created Sun Aug 30 11:19:06 2020
# Created by:
#                     :-) GROMACS - gmx wham, 2018.8-dev (-:
# 
# Executable:   /data/users/jhub/projects/pore-formation/build-gromacs-poreExpansion/bin/gmx
# Data prefix:  /data/users/jhub/projects/pore-formation/build-gromacs-poreExpansion
# Working dir:  /data/users/jhub/projects/fusion/flat-membranes/scan-mixtures_Martini2.2/POPC_DIPC_80_20/nWPerA6/umbrella/run-umb_nWPerA6_N18_d0.1_xi0-1_19xt200ns_k3000_T310_xiSet_Rcyl1.2_dt0.018_md
# Command line:
#   gmx wham -nice 0 -it -if -bins 200 -b 50000 -min 0.004987 -max 0.994849 -o prof.b50 -hist histo.b50 -nBootstrap 50 -bsres bsResult.b50 -zprof0 0.194005
# gmx wham is part of G R O M A C S:
#
# GRoups of Organic Molecules in ACtion for Science
#
@    title "Umbrella potential"
@    xaxis  label "\xx\f{} (nm)"
@    yaxis  label "E (kJ mol\S-1\N)"
@TYPE xy
  0.007462    1.234373
  0.012411    2.480192
  0.017360    2.416462
  0.022310    3.240528
  0.027259    3.376365
  0.032208    4.345477
  0.037158    4.512979
  0.042107    3.775709
  0.047056    4.202784
  0.052005    4.039283
  0.056955    3.382482
  0.061904    4.164684
  0.066853    4.439916
  0.071803    4.293740
  0.076752    4.450853
  0.081701    3.920324
  0.086651    3.939329
  0.091600    3.731710
  0.096549    2.452384
  0.101499    2.877786
  0.106448    2.601918
  0.111397    1.790437
  0.116347    2.263608
  0.121296    2.137605
  0.126245    1.841087
  0.131194    1.723039
  0.136144    1.059646
  0.141093    0.704978
  0.146042    0.752641
  0.150992   -0.305259
  0.155941    0.375857
  0.160890    0.287193
  0.165840   -0.165416
  0.170789    0.327444
  0.175738    0.282847
  0.180688    0.048180
  0.185637    0.140294
  0.190586   -0.117628
  0.195535   -0.486002
  0.200485   -0.032518
  0.205434   -0.566297
  0.210383    0.037022
  0.215333    0.271019
  0.220282    0.107212
  0.225231    0.646897
  0.230181    0.680681
  0.235130    0.512524
  0.240079    0.858413
  0.245029    0.832180
  0.249978    0.644245
  0.254927    1.296623
  0.259877    1.143377
  0.264826    1.564485
  0.269775    2.012788
  0.274724    2.003181
  0.279674    2.457668
  0.284623    2.608630
  0.289572    2.402429
  0.294522    2.991013
  0.299471    3.090547
  0.304420    3.064666
  0.309370    3.766690
  0.314319    3.899075
  0.319268    4.249088
  0.324217    4.786710
  0.329167    4.901952
  0.334116    5.230572
  0.339065    5.567441
  0.344015    5.533334
  0.348964    6.150568
  0.353913    6.373639
  0.358863    6.584644
  0.363812    7.264221
  0.368761    7.565596
  0.373711    7.966873
  0.378660    8.517714
  0.383609    8.730988
  0.388558    9.130451
  0.393508    9.579308
  0.398457    9.775218
  0.403407   10.386108
  0.408356   10.816038
  0.413305   11.074358
  0.418254   11.836808
  0.423204   12.206568
  0.428153   12.599608
  0.433102   13.261678
  0.438052   13.566168
  0.443001   13.986388
  0.447950   14.568378
  0.452900   14.929928
  0.457849   15.433858
  0.462798   16.044808
  0.467747   16.429598
  0.472697   17.108148
  0.477646   17.560288
  0.482595   17.927358
  0.487545   18.522518
  0.492494   19.015518
  0.497443   19.247488
  0.502393   19.931038
  0.507342   20.228938
  0.512291   20.694938
  0.517241   21.246938
  0.522190   21.569878
  0.527139   21.911478
  0.532088   22.370288
  0.537038   22.398508
  0.541987   22.855428
  0.546937   23.132028
  0.551886   23.085218
  0.556835   23.546368
  0.561784   23.682258
  0.566734   23.600708
  0.571683   24.094448
  0.576632   24.092428
  0.581582   24.083148
  0.586531   24.501158
  0.591480   24.396308
  0.596430   24.508178
  0.601379   24.793858
  0.606328   24.661598
  0.611278   24.917158
  0.616227   25.073548
  0.621176   24.899908
  0.626125   25.183268
  0.631075   25.203828
  0.636024   25.016348
  0.640973   25.362928
  0.645923   25.349768
  0.650872   25.263398
  0.655821   25.473838
  0.660771   25.329678
  0.665720   25.381228
  0.670669   25.471788
  0.675619   25.316998
  0.680568   25.417828
  0.685517   25.396218
  0.690466   25.236608
  0.695416   25.398808
  0.700365   25.249138
  0.705314   25.070938
  0.710264   25.201608
  0.715213   25.111768
  0.720162   24.983408
  0.725112   25.058038
  0.730061   24.914728
  0.735010   24.926678
  0.739960   24.941498
  0.744909   24.859838
  0.749858   24.849848
  0.754807   24.891468
  0.759757   24.634788
  0.764706   24.768308
  0.769655   24.702578
  0.774605   24.590178
  0.779554   24.615618
  0.784503   24.451828
  0.789453   24.417838
  0.794402   24.396268
  0.799351   24.187398
  0.804301   24.127648
  0.809250   23.973498
  0.814199   23.780038
  0.819148   23.704608
  0.824098   23.599348
  0.829047   23.321878
  0.833996   23.237688
  0.838946   23.055758
  0.843895   22.802878
  0.848844   22.751048
  0.853794   22.430188
  0.858743   22.179448
  0.863692   22.118938
  0.868642   21.741068
  0.873591   21.653708
  0.878540   21.593858
  0.883490   21.234718
  0.888439   21.132518
  0.893388   20.991888
  0.898338   20.774388
  0.903287   20.595948
  0.908236   20.361918
  0.913185   20.088108
  0.918135   20.015048
  0.923084   19.765738
  0.928033   19.459618
  0.932983   19.608248
  0.937932   19.317518
  0.942881   19.264778
  0.947831   19.553798
  0.952780   19.375248
  0.957729   19.305608
  0.962678   19.139258
  0.967628   18.796558
  0.972577   18.779398
  0.977526   18.508908
  0.982476   17.988118
  0.987425   18.679898
  0.992374   18.151688
