# Supplementary material for: Free energies of membrane stalk formation from a lipidomics perspective
Source: Nat Commun. 2021 Nov 15;12:6594. doi: 10.1038/s41467-021-26924-2 (PMC8593120; doi:10.1038/s41467-021-26924-2)
Supplement: Supplementary file 4 — Source Data [file 41467_2021_26924_MOESM4_ESM.zip › SI_data/Fig5/pmfs_binary_mixtures/POPC_DPCE_80_20/prof.b50.xvg]

# This file was created Tue Aug 18 17:58:47 2020
# Created by:
#                     :-) GROMACS - gmx wham, 2018.8-dev (-:
# 
# Executable:   /data/users/jhub/projects/pore-formation/build-gromacs-poreExpansion/bin/gmx
# Data prefix:  /data/users/jhub/projects/pore-formation/build-gromacs-poreExpansion
# Working dir:  /data/users/jhub/projects/fusion/flat-membranes/scan-mixtures_Martini2.2/POPC_DPCE_80_20/nWPerA6/umbrella/run-umb_nWPerA6_N18_d0.1_xi0-1_19xt200ns_k3000_T310_xiSet_Rcyl1.2_dt0.018_md
# Command line:
#   gmx wham -nice 0 -it -if -bins 200 -b 50000 -min 0.004987 -max 0.994932 -o prof.b50 -hist histo.b50 -nBootstrap 50 -bsres bsResult.b50 -zprof0 0.194022
# gmx wham is part of G R O M A C S:
#
# GROtesk MACabre and Sinister
#
@    title "Umbrella potential"
@    xaxis  label "\xx\f{} (nm)"
@    yaxis  label "E (kJ mol\S-1\N)"
@TYPE xy
  0.007462    4.285807
  0.012412    3.492124
  0.017361    4.443450
  0.022311    5.175598
  0.027261    6.028615
  0.032210    5.838799
  0.037160    6.488619
  0.042110    5.103021
  0.047060    5.849509
  0.052009    5.784924
  0.056959    4.759152
  0.061909    5.491380
  0.066859    5.648987
  0.071808    5.660289
  0.076758    5.654141
  0.081708    5.227734
  0.086657    5.172756
  0.091607    4.773244
  0.096557    3.417372
  0.101507    3.891570
  0.106456    3.570229
  0.111406    2.728445
  0.116356    3.170572
  0.121305    3.019910
  0.126255    2.601282
  0.131205    2.421541
  0.136155    1.765651
  0.141104    1.339551
  0.146054    1.293539
  0.151004    0.187484
  0.155954    0.838868
  0.160903    0.610873
  0.165853    0.130251
  0.170803    0.651041
  0.175753    0.557532
  0.180702    0.277606
  0.185652    0.237847
  0.190602   -0.027565
  0.195551   -0.347283
  0.200501    0.014009
  0.205451   -0.562107
  0.210401    0.006577
  0.215350    0.190982
  0.220300   -0.028775
  0.225250    0.516313
  0.230200    0.562194
  0.235149    0.277959
  0.240099    0.655826
  0.245049    0.431183
  0.249998    0.334976
  0.254948    0.874042
  0.259898    0.707435
  0.264848    1.048283
  0.269797    1.523343
  0.274747    1.515797
  0.279697    1.974344
  0.284647    2.164830
  0.289596    1.975472
  0.294546    2.444875
  0.299496    2.543159
  0.304445    2.455459
  0.309395    3.205630
  0.314345    3.274382
  0.319294    3.627501
  0.324244    4.248767
  0.329194    4.369434
  0.334144    4.747847
  0.339093    5.069605
  0.344043    5.099337
  0.348993    5.643791
  0.353943    5.903069
  0.358892    6.030123
  0.363842    6.906572
  0.368792    7.160483
  0.373742    7.591868
  0.378691    8.256253
  0.383641    8.489740
  0.388591    8.928735
  0.393540    9.422830
  0.398490    9.644158
  0.403440   10.314307
  0.408390   10.811867
  0.413339   11.102577
  0.418289   11.982547
  0.423239   12.453917
  0.428189   12.902727
  0.433138   13.578067
  0.438088   13.976247
  0.443038   14.419587
  0.447987   14.982737
  0.452937   15.333477
  0.457887   15.952327
  0.462837   16.546567
  0.467786   16.977237
  0.472736   17.756817
  0.477686   18.294247
  0.482635   18.612637
  0.487585   19.241977
  0.492535   19.594317
  0.497485   19.745187
  0.502434   20.543077
  0.507384   20.784237
  0.512334   21.058327
  0.517284   21.711987
  0.522233   21.887857
  0.527183   22.079097
  0.532133   22.481517
  0.537082   22.376177
  0.542032   22.710717
  0.546982   22.927177
  0.551932   22.830047
  0.556881   23.253357
  0.561831   23.352857
  0.566781   23.224637
  0.571731   23.661767
  0.576680   23.568037
  0.581630   23.250107
  0.586580   23.622367
  0.591529   23.338577
  0.596479   23.177447
  0.601429   23.279797
  0.606379   22.922447
  0.611328   22.960527
  0.616278   22.849207
  0.621228   22.331167
  0.626178   22.291157
  0.631127   22.082827
  0.636077   21.579357
  0.641027   21.507347
  0.645976   21.094457
  0.650926   20.706277
  0.655876   20.489627
  0.660826   20.079867
  0.665775   19.553477
  0.670725   19.351257
  0.675675   18.706397
  0.680624   18.233277
  0.685574   17.848377
  0.690524   17.279337
  0.695474   16.860307
  0.700423   16.335077
  0.705373   15.606157
  0.710323   15.331687
  0.715272   14.833607
  0.720222   14.298957
  0.725172   13.958047
  0.730122   13.415187
  0.735071   12.911567
  0.740021   12.521037
  0.744971   11.894337
  0.749921   11.401057
  0.754870   10.889317
  0.759820   10.262687
  0.764770    9.647886
  0.769720    9.164967
  0.774669    8.308915
  0.779619    7.743737
  0.784569    7.135253
  0.789518    6.346874
  0.794468    5.704311
  0.799418    5.038399
  0.804368    4.204744
  0.809317    3.549777
  0.814267    2.751217
  0.819217    1.969662
  0.824167    1.346257
  0.829116    0.514620
  0.834066   -0.331694
  0.839016   -0.782102
  0.843965   -1.502762
  0.848915   -2.040778
  0.853865   -2.697677
  0.858815   -3.473436
  0.863764   -4.055045
  0.868714   -4.882412
  0.873664   -5.699699
  0.878614   -6.276535
  0.883563   -7.071156
  0.888513   -7.953089
  0.893463   -8.259884
  0.898412   -8.815106
  0.903362   -9.367216
  0.908312   -9.917327
  0.913261  -10.612243
  0.918211  -11.079923
  0.923161  -11.728363
  0.928111  -12.653643
  0.933060  -13.029073
  0.938010  -13.839883
  0.942960  -14.689983
  0.947910  -14.245303
  0.952859  -14.448793
  0.957809  -14.763693
  0.962759  -15.144413
  0.967708  -15.556613
  0.972658  -16.014573
  0.977608  -16.529143
  0.982558  -17.446343
  0.987507  -17.477723
  0.992457  -18.377163
