# Supplementary material for: Free energies of membrane stalk formation from a lipidomics perspective
Source: Nat Commun. 2021 Nov 15;12:6594. doi: 10.1038/s41467-021-26924-2 (PMC8593120; doi:10.1038/s41467-021-26924-2)
Supplement: Supplementary file 4 — Source Data [file 41467_2021_26924_MOESM4_ESM.zip › SI_data/Fig5/pmfs_binary_mixtures/POPC_DPCE_90_10/prof.b50.xvg]

# This file was created Tue Aug 18 17:59:18 2020
# Created by:
#                     :-) GROMACS - gmx wham, 2018.8-dev (-:
# 
# Executable:   /data/users/jhub/projects/pore-formation/build-gromacs-poreExpansion/bin/gmx
# Data prefix:  /data/users/jhub/projects/pore-formation/build-gromacs-poreExpansion
# Working dir:  /data/users/jhub/projects/fusion/flat-membranes/scan-mixtures_Martini2.2/POPC_DPCE_90_10/nWPerA6/umbrella/run-umb_nWPerA6_N19_d0.1_xi0-1_19xt200ns_k3000_T310_xiSet_Rcyl1.2_dt0.018_md
# Command line:
#   gmx wham -nice 0 -it -if -bins 200 -b 50000 -min 0.004987 -max 0.994894 -o prof.b50 -hist histo.b50 -nBootstrap 50 -bsres bsResult.b50 -zprof0 0.194015
# gmx wham is part of G R O M A C S:
#
# Georgetown Riga Oslo Madrid Amsterdam Chisinau Stockholm
#
@    title "Umbrella potential"
@    xaxis  label "\xx\f{} (nm)"
@    yaxis  label "E (kJ mol\S-1\N)"
@TYPE xy
  0.007462    5.004261
  0.012411    5.868449
  0.017361    5.761483
  0.022310    6.891088
  0.027260    6.828945
  0.032209    7.365697
  0.037159    6.998641
  0.042109    7.269866
  0.047058    6.882254
  0.052008    5.879060
  0.056957    6.289661
  0.061907    6.477363
  0.066856    6.586679
  0.071806    6.610509
  0.076755    6.218180
  0.081705    5.979030
  0.086654    5.890022
  0.091604    4.489675
  0.096553    4.705905
  0.101503    4.194949
  0.106453    3.512686
  0.111402    3.854704
  0.116351    3.582857
  0.121301    3.333976
  0.126251    2.962815
  0.131200    2.114111
  0.136150    2.111163
  0.141099    1.440333
  0.146049    0.706308
  0.150998    1.078294
  0.155948    0.492829
  0.160897    0.888287
  0.165847    0.760352
  0.170796    0.516093
  0.175746    0.457467
  0.180696    0.080326
  0.185645   -0.248383
  0.190595   -0.030945
  0.195544   -0.659706
  0.200494    0.045535
  0.205443    0.026305
  0.210393   -0.031109
  0.215342    0.360511
  0.220292    0.253169
  0.225241    0.244072
  0.230191    0.406695
  0.235140   -0.038778
  0.240090    0.532856
  0.245039    0.448259
  0.249989    0.512912
  0.254939    1.109696
  0.259888    1.160800
  0.264838    1.534121
  0.269787    1.766663
  0.274737    1.650403
  0.279686    2.116081
  0.284636    2.042704
  0.289585    2.258096
  0.294535    2.847553
  0.299484    2.708307
  0.304434    3.525208
  0.309383    3.806234
  0.314333    3.927242
  0.319283    4.395225
  0.324232    4.486213
  0.329182    4.674505
  0.334131    5.118900
  0.339081    5.037391
  0.344030    5.891777
  0.348980    6.165764
  0.353929    6.431525
  0.358879    7.200121
  0.363828    7.391304
  0.368778    7.796287
  0.373727    8.233527
  0.378677    8.264575
  0.383626    9.096253
  0.388576    9.328561
  0.393525    9.806734
  0.398475   10.646094
  0.403425   10.951104
  0.408374   11.656664
  0.413324   12.187804
  0.418273   12.502124
  0.423223   13.245864
  0.428172   13.597984
  0.433122   14.039704
  0.438071   14.798434
  0.443021   15.222174
  0.447970   16.112914
  0.452920   16.656344
  0.457869   17.147624
  0.462819   17.853584
  0.467768   18.248024
  0.472718   18.768484
  0.477668   19.456464
  0.482617   19.822514
  0.487567   20.678814
  0.492516   21.351574
  0.497466   21.844344
  0.502415   22.680444
  0.507365   23.079404
  0.512314   23.640714
  0.517264   24.288784
  0.522213   24.623304
  0.527163   25.349954
  0.532112   25.843664
  0.537062   26.291924
  0.542012   27.039664
  0.546961   27.290514
  0.551911   27.727714
  0.556860   28.207984
  0.561810   28.193434
  0.566759   28.803804
  0.571709   29.065714
  0.576658   29.204874
  0.581608   29.810914
  0.586557   29.886084
  0.591507   30.116154
  0.596456   30.390044
  0.601406   30.287814
  0.606356   30.615434
  0.611305   30.685334
  0.616255   30.458764
  0.621204   30.861924
  0.626154   30.782824
  0.631103   30.872434
  0.636053   31.026184
  0.641002   30.767464
  0.645952   30.942504
  0.650901   30.822694
  0.655851   30.673874
  0.660800   30.762034
  0.665750   30.649284
  0.670700   30.624024
  0.675649   30.579484
  0.680598   30.272984
  0.685548   30.376264
  0.690498   30.192894
  0.695447   29.932764
  0.700397   29.876864
  0.705346   29.614004
  0.710296   29.541304
  0.715245   29.350574
  0.720195   28.959194
  0.725144   28.758294
  0.730094   28.507964
  0.735043   28.149684
  0.739993   27.952754
  0.744942   27.539904
  0.749892   27.145434
  0.754842   26.813964
  0.759791   26.194384
  0.764741   25.913024
  0.769690   25.352494
  0.774640   24.846404
  0.779589   24.478944
  0.784539   23.893224
  0.789488   23.503484
  0.794438   23.057264
  0.799387   22.558514
  0.804337   22.191044
  0.809287   21.703734
  0.814236   21.190114
  0.819186   20.799014
  0.824135   20.320964
  0.829085   19.914564
  0.834034   19.573214
  0.838984   18.955894
  0.843933   18.779574
  0.848883   18.300364
  0.853832   17.852064
  0.858782   17.435094
  0.863731   16.890224
  0.868681   16.488934
  0.873630   16.114554
  0.878580   15.435274
  0.883529   15.204284
  0.888479   14.758664
  0.893429   14.243144
  0.898378   14.124434
  0.903328   13.711144
  0.908277   13.294774
  0.913227   12.891554
  0.918176   12.306534
  0.923126   12.027664
  0.928075   11.395624
  0.933025   10.820394
  0.937974   10.642484
  0.942924    9.886004
  0.947873   10.057054
  0.952823   10.020274
  0.957773    9.776044
  0.962722    9.461754
  0.967672    9.043773
  0.972621    8.653605
  0.977571    8.265560
  0.982520    7.491617
  0.987470    7.663245
  0.992419    7.120358
