# Supplementary material for: Free energies of membrane stalk formation from a lipidomics perspective
Source: Nat Commun. 2021 Nov 15;12:6594. doi: 10.1038/s41467-021-26924-2 (PMC8593120; doi:10.1038/s41467-021-26924-2)
Supplement: Supplementary file 4 — Source Data [file 41467_2021_26924_MOESM4_ESM.zip › SI_data/Fig5/pmfs_binary_mixtures/POPC_PODG_85_15/prof.b50.xvg]

# This file was created Sat Nov 28 11:19:32 2020
# Created by:
#                     :-) GROMACS - gmx wham, 2018.8-dev (-:
# 
# Executable:   /data/users/jhub/projects/pore-formation/build-gromacs-poreExpansion/bin/gmx
# Data prefix:  /data/users/jhub/projects/pore-formation/build-gromacs-poreExpansion
# Working dir:  /data/users/jhub/projects/fusion/flat-membranes/scan-mixtures_Martini2.2/POPC_PODG_85_15/nWPerA6/umbrella/run-umb_nWPerA6_N17_d0.1_xi0-1_19xt200ns_k3000_T310_xiSet_Rcyl1.2_dt0.02_md
# Command line:
#   gmx wham -nice 0 -it -if -bins 200 -b 50000 -min 0.004987 -max 0.994971 -o prof.b50 -hist histo.b50 -nBootstrap 50 -bsres bsResult.b50 -zprof0 0.218903
# gmx wham is part of G R O M A C S:
#
# Green Red Orange Magenta Azure Cyan Skyblue
#
@    title "Umbrella potential"
@    xaxis  label "\xx\f{} (nm)"
@    yaxis  label "E (kJ mol\S-1\N)"
@TYPE xy
  0.007462    0.305247
  0.012412    1.601376
  0.017362    2.184142
  0.022312    2.488325
  0.027262    3.128912
  0.032212    3.510937
  0.037161    4.028376
  0.042111    3.209494
  0.047061    3.503219
  0.052011    3.726970
  0.056961    2.625847
  0.061911    3.439116
  0.066861    3.654121
  0.071811    3.810032
  0.076761    3.816432
  0.081711    3.822744
  0.086661    3.105758
  0.091611    3.165488
  0.096561    3.027319
  0.101510    1.415996
  0.106460    2.233777
  0.111410    2.030641
  0.116360    0.959460
  0.121310    1.709238
  0.126260    1.633576
  0.131210    1.258875
  0.136160    1.215885
  0.141110    1.016792
  0.146060   -0.036753
  0.151010    0.479542
  0.155960    0.126166
  0.160910   -0.946992
  0.165859   -0.012578
  0.170809   -0.109054
  0.175759   -0.580870
  0.180709    0.063747
  0.185659    0.096311
  0.190609   -0.300204
  0.195559   -0.046194
  0.200509   -0.181885
  0.205459   -0.866094
  0.210409   -0.149823
  0.215359   -0.364001
  0.220308   -0.800734
  0.225258    0.172671
  0.230208    0.094073
  0.235158    0.123250
  0.240108    0.658665
  0.245058    0.615332
  0.250008    0.490264
  0.254958    0.856853
  0.259908    0.788915
  0.264858    0.552068
  0.269808    1.287028
  0.274758    1.179861
  0.279708    1.383007
  0.284658    2.076086
  0.289607    2.051632
  0.294557    2.380103
  0.299507    2.752025
  0.304457    2.768917
  0.309407    2.878849
  0.314357    3.280306
  0.319307    3.208770
  0.324257    3.650388
  0.329207    4.147833
  0.334157    4.173900
  0.339107    4.840543
  0.344056    5.271726
  0.349006    5.398228
  0.353956    5.896041
  0.358906    6.238312
  0.363856    6.257778
  0.368806    6.812676
  0.373756    7.177086
  0.378706    7.169958
  0.383656    8.042497
  0.388606    8.392322
  0.393556    8.603682
  0.398506    9.452946
  0.403456    9.736726
  0.408405   10.012626
  0.413355   10.655226
  0.418305   10.965046
  0.423255   11.122816
  0.428205   11.839696
  0.433155   12.293206
  0.438105   12.565846
  0.443055   13.426266
  0.448005   13.777816
  0.452955   13.972416
  0.457905   14.638186
  0.462855   14.760566
  0.467805   14.746816
  0.472754   15.218556
  0.477704   15.221926
  0.482654   14.967996
  0.487604   15.503816
  0.492554   15.473746
  0.497504   15.215126
  0.502454   15.642186
  0.507404   15.674636
  0.512354   15.318086
  0.517304   15.766696
  0.522254   15.755186
  0.527204   15.539116
  0.532153   16.179606
  0.537103   16.197416
  0.542053   16.073056
  0.547003   16.677676
  0.551953   16.701556
  0.556903   16.580526
  0.561853   17.082426
  0.566803   17.029396
  0.571753   16.833086
  0.576703   17.190886
  0.581653   17.007506
  0.586603   16.621706
  0.591553   16.896766
  0.596502   16.544606
  0.601452   16.167226
  0.606402   16.080056
  0.611352   15.560756
  0.616302   14.938816
  0.621252   14.592166
  0.626202   14.029136
  0.631152   13.164176
  0.636102   12.788886
  0.641052   12.112986
  0.646002   11.140776
  0.650952   10.669536
  0.655902   10.028326
  0.660851    9.214286
  0.665801    8.613552
  0.670751    7.875639
  0.675701    7.009681
  0.680651    6.334677
  0.685601    5.603306
  0.690551    4.572896
  0.695501    3.861228
  0.700451    3.053727
  0.705401    2.013035
  0.710351    1.309297
  0.715301    0.445076
  0.720250   -0.454902
  0.725200   -1.273521
  0.730150   -2.234786
  0.735100   -3.138293
  0.740050   -4.115608
  0.745000   -4.974925
  0.749950   -6.064166
  0.754900   -6.969215
  0.759850   -8.091950
  0.764800   -9.265026
  0.769750  -10.345972
  0.774699  -11.404484
  0.779649  -12.429294
  0.784599  -13.443524
  0.789549  -14.385024
  0.794499  -15.372004
  0.799449  -16.280404
  0.804399  -17.272074
  0.809349  -18.289734
  0.814299  -19.305324
  0.819249  -20.398574
  0.824199  -21.682884
  0.829149  -22.594814
  0.834099  -23.496654
  0.839048  -24.431264
  0.843998  -25.248734
  0.848948  -26.087524
  0.853898  -26.902874
  0.858848  -27.729254
  0.863798  -28.650904
  0.868748  -29.578734
  0.873698  -30.426014
  0.878648  -31.638504
  0.883598  -32.816264
  0.888548  -33.471784
  0.893498  -34.214914
  0.898447  -34.955024
  0.903397  -35.671134
  0.908347  -36.409874
  0.913297  -37.057494
  0.918247  -37.756794
  0.923197  -38.748724
  0.928147  -39.559154
  0.933097  -40.484804
  0.938047  -42.068694
  0.942997  -42.546394
  0.947947  -42.675654
  0.952897  -43.074374
  0.957847  -43.540974
  0.962797  -43.889984
  0.967746  -44.326304
  0.972696  -44.938254
  0.977646  -45.582234
  0.982596  -46.747574
  0.987546  -47.344894
  0.992496  -48.745334
