# Supplementary material for: Free energies of membrane stalk formation from a lipidomics perspective
Source: Nat Commun. 2021 Nov 15;12:6594. doi: 10.1038/s41467-021-26924-2 (PMC8593120; doi:10.1038/s41467-021-26924-2)
Supplement: Supplementary file 4 — Source Data [file 41467_2021_26924_MOESM4_ESM.zip › SI_data/Fig5/pmfs_binary_mixtures/POPC_POSM_0_100/prof.b50.xvg]

# This file was created Wed Sep 30 16:48:46 2020
# Created by:
#                     :-) GROMACS - gmx wham, 2018.8-dev (-:
# 
# Executable:   /data/users/jhub/projects/pore-formation/build-gromacs-poreExpansion/bin/gmx
# Data prefix:  /data/users/jhub/projects/pore-formation/build-gromacs-poreExpansion
# Working dir:  /data/users/jhub/projects/fusion/flat-membranes/scan-mixtures_Martini2.2/POPC_POSM_0_100/nWPerA6/umbrella/run-umb_nWPerA6_N22_d0.1_xi0-1_19xt200ns_k3000_T310_xiSet_Rcyl1.2_dt0.02_md
# Command line:
#   gmx wham -nice 0 -it -if -bins 200 -b 50000 -min 0.007165 -max 0.982853 -o prof.b50 -hist histo.b50 -nBootstrap 50 -bsres bsResult.b50 -zprof0 0.203283
# gmx wham is part of G R O M A C S:
#
# Gnomes, ROck Monsters And Chili Sauce
#
@    title "Umbrella potential"
@    xaxis  label "\xx\f{} (nm)"
@    yaxis  label "E (kJ mol\S-1\N)"
@TYPE xy
  0.009604    8.559792
  0.014483   12.569285
  0.019361   12.519725
  0.024240   14.930205
  0.029118   12.784475
  0.033996   12.708145
  0.038875   11.581855
  0.043753   11.101025
  0.048632   10.639095
  0.053510   10.946605
  0.058389   10.545485
  0.063267   10.424955
  0.068145   10.228025
  0.073024    9.646031
  0.077902    8.957976
  0.082781    8.500916
  0.087659    8.006936
  0.092538    7.150336
  0.097416    7.143832
  0.102295    6.737415
  0.107173    6.317374
  0.112051    5.620475
  0.116930    5.067110
  0.121808    4.465819
  0.126687    3.606370
  0.131565    3.238155
  0.136444    2.634789
  0.141322    2.528537
  0.146201    2.158346
  0.151079    1.694889
  0.155957    1.191826
  0.160836    0.734747
  0.165714    0.393783
  0.170593   -0.048223
  0.175471    0.112098
  0.180350   -0.096793
  0.185228    0.030224
  0.190107   -0.108418
  0.194985   -0.148620
  0.199863   -0.178354
  0.204742   -0.312525
  0.209620   -0.069905
  0.214499   -0.113466
  0.219377    0.378236
  0.224256    0.522827
  0.229134    0.813584
  0.234013    0.960494
  0.238891    1.100724
  0.243769    1.323694
  0.248648    1.437964
  0.253526    1.961161
  0.258405    2.171575
  0.263283    2.723542
  0.268161    3.001577
  0.273040    3.423999
  0.277918    3.681583
  0.282797    3.897134
  0.287675    4.391302
  0.292554    4.650619
  0.297432    5.336910
  0.302311    5.774173
  0.307189    6.322480
  0.312067    6.835028
  0.316946    7.211049
  0.321824    7.779596
  0.326703    8.062166
  0.331581    8.763030
  0.336460    9.241352
  0.341338    9.976895
  0.346217   10.510935
  0.351095   11.139465
  0.355973   11.763735
  0.360852   12.205195
  0.365730   12.849585
  0.370609   13.273035
  0.375487   14.053135
  0.380366   14.680695
  0.385244   15.472655
  0.390122   16.192505
  0.395001   16.820285
  0.399879   17.558835
  0.404758   18.121645
  0.409636   18.907175
  0.414515   19.560395
  0.419393   20.418725
  0.424272   21.212095
  0.429150   22.060585
  0.434028   22.884395
  0.438907   23.583795
  0.443785   24.460055
  0.448664   25.143655
  0.453542   25.988305
  0.458421   26.885665
  0.463299   27.736605
  0.468178   28.783625
  0.473056   29.598455
  0.477934   30.653125
  0.482813   31.461875
  0.487691   32.442365
  0.492570   33.372215
  0.497448   34.310995
  0.502327   35.369745
  0.507205   36.392535
  0.512084   37.428585
  0.516962   38.393635
  0.521840   39.362945
  0.526719   40.367865
  0.531597   41.261185
  0.536476   42.305115
  0.541354   43.276685
  0.546233   44.374435
  0.551111   45.209585
  0.555990   46.264665
  0.560868   47.128955
  0.565746   47.969065
  0.570625   48.949885
  0.575503   49.742845
  0.580382   50.684255
  0.585260   51.409655
  0.590139   52.269825
  0.595017   52.953215
  0.599895   53.567725
  0.604774   54.263985
  0.609652   54.822345
  0.614531   55.517825
  0.619409   56.017345
  0.624288   56.509465
  0.629166   57.009965
  0.634045   57.433565
  0.638923   57.939175
  0.643801   58.212135
  0.648680   58.708795
  0.653558   59.017195
  0.658437   59.469215
  0.663315   59.776145
  0.668194   60.095415
  0.673072   60.556365
  0.677951   60.756995
  0.682829   61.216895
  0.687707   61.385175
  0.692586   61.814815
  0.697464   62.076615
  0.702343   62.345645
  0.707221   62.652555
  0.712100   62.841895
  0.716978   63.184985
  0.721856   63.358765
  0.726735   63.694585
  0.731613   63.894035
  0.736492   64.131735
  0.741370   64.458495
  0.746249   64.664435
  0.751127   65.037105
  0.756005   65.174805
  0.760884   65.450985
  0.765762   65.781535
  0.770641   66.009475
  0.775519   66.229285
  0.780398   66.578855
  0.785276   66.848375
  0.790155   67.083065
  0.795033   67.388805
  0.799911   67.622865
  0.804790   67.894385
  0.809668   68.153765
  0.814547   68.376925
  0.819425   68.756875
  0.824304   68.886545
  0.829182   69.255985
  0.834061   69.546895
  0.838939   69.905195
  0.843817   70.192625
  0.848696   70.447855
  0.853574   70.777425
  0.858453   71.077145
  0.863331   71.413225
  0.868210   71.751425
  0.873088   72.066245
  0.877966   72.400315
  0.882845   72.796995
  0.887723   73.170725
  0.892602   73.566915
  0.897480   73.977365
  0.902359   74.378985
  0.907237   74.845785
  0.912116   75.307985
  0.916994   75.807525
  0.921872   76.327865
  0.926751   76.922705
  0.931629   77.510295
  0.936508   78.089595
  0.941386   78.795545
  0.946265   79.400855
  0.951143   80.165805
  0.956022   80.923955
  0.960900   81.787835
  0.965778   82.816515
  0.970657   83.944575
  0.975535   85.429285
  0.980414   86.871395
