# Supplementary material for: Free energies of membrane stalk formation from a lipidomics perspective
Source: Nat Commun. 2021 Nov 15;12:6594. doi: 10.1038/s41467-021-26924-2 (PMC8593120; doi:10.1038/s41467-021-26924-2)
Supplement: Supplementary file 4 — Source Data [file 41467_2021_26924_MOESM4_ESM.zip › SI_data/Fig5/pmfs_binary_mixtures/POPC_POSM_20_80/prof.b50.xvg]

# This file was created Wed Sep 30 16:49:08 2020
# Created by:
#                     :-) GROMACS - gmx wham, 2018.8-dev (-:
# 
# Executable:   /data/users/jhub/projects/pore-formation/build-gromacs-poreExpansion/bin/gmx
# Data prefix:  /data/users/jhub/projects/pore-formation/build-gromacs-poreExpansion
# Working dir:  /data/users/jhub/projects/fusion/flat-membranes/scan-mixtures_Martini2.2/POPC_POSM_20_80/nWPerA6/umbrella/run-umb_nWPerA6_N22_d0.1_xi0-1_19xt200ns_k3000_T310_xiSet_Rcyl1.2_dt0.02_md
# Command line:
#   gmx wham -nice 0 -it -if -bins 200 -b 50000 -min 0.007302 -max 0.994116 -o prof.b50 -hist histo.b50 -nBootstrap 50 -bsres bsResult.b50 -zprof0 0.205657
# gmx wham is part of G R O M A C S:
#
# GROningen Mixture of Alchemy and Childrens' Stories
#
@    title "Umbrella potential"
@    xaxis  label "\xx\f{} (nm)"
@    yaxis  label "E (kJ mol\S-1\N)"
@TYPE xy
  0.009769   15.256462
  0.014703   16.555702
  0.019637   16.064552
  0.024571   16.213222
  0.029505   14.310482
  0.034439   16.201662
  0.039373   14.796142
  0.044308   13.279872
  0.049242   12.977942
  0.054176   12.589952
  0.059110   12.472672
  0.064044   12.605952
  0.068978   11.932692
  0.073912   11.654112
  0.078846   10.679552
  0.083780   10.196742
  0.088714    9.339598
  0.093648    8.830048
  0.098582    8.513815
  0.103516    8.149778
  0.108450    7.705925
  0.113384    6.929035
  0.118319    6.425446
  0.123253    5.383423
  0.128187    4.894041
  0.133121    4.217671
  0.138055    3.677920
  0.142989    3.469578
  0.147923    3.040443
  0.152857    2.499766
  0.157791    1.786627
  0.162725    1.466526
  0.167659    0.733286
  0.172593    0.632499
  0.177527    0.477426
  0.182461    0.273394
  0.187396    0.310775
  0.192330    0.102825
  0.197264   -0.013033
  0.202198   -0.338820
  0.207132   -0.141628
  0.212066   -0.287441
  0.217000   -0.085133
  0.221934    0.179059
  0.226868    0.320077
  0.231802    0.558538
  0.236736    0.509015
  0.241670    0.754264
  0.246604    0.772411
  0.251538    1.106542
  0.256472    1.329666
  0.261407    1.688140
  0.266341    2.117097
  0.271275    2.377602
  0.276209    2.739411
  0.281143    2.838142
  0.286077    3.300371
  0.291011    3.530757
  0.295945    3.971732
  0.300879    4.472418
  0.305813    4.890705
  0.310747    5.539568
  0.315681    5.838220
  0.320615    6.343316
  0.325549    6.520372
  0.330484    7.182386
  0.335418    7.568604
  0.340352    8.148920
  0.345286    8.820741
  0.350220    9.262520
  0.355154    9.947652
  0.360088   10.269102
  0.365022   10.870892
  0.369956   11.294242
  0.374890   11.953772
  0.379824   12.562412
  0.384758   13.217802
  0.389692   13.977852
  0.394626   14.518842
  0.399561   15.227272
  0.404495   15.712512
  0.409429   16.411772
  0.414363   17.044272
  0.419297   17.811452
  0.424231   18.613982
  0.429165   19.298842
  0.434099   20.187262
  0.439033   20.818552
  0.443967   21.680382
  0.448901   22.310342
  0.453835   23.144522
  0.458769   23.924522
  0.463703   24.725962
  0.468638   25.635052
  0.473572   26.368532
  0.478506   27.265352
  0.483440   27.936892
  0.488374   28.789712
  0.493308   29.484232
  0.498242   30.304102
  0.503176   31.183822
  0.508110   31.857782
  0.513044   32.921792
  0.517978   33.559482
  0.522912   34.424142
  0.527846   35.166122
  0.532780   36.057902
  0.537714   36.901882
  0.542649   37.702052
  0.547583   38.727892
  0.552517   39.511012
  0.557451   40.452562
  0.562385   41.257972
  0.567319   42.073182
  0.572253   42.902392
  0.577187   43.831602
  0.582121   44.848432
  0.587055   45.602042
  0.591989   46.513642
  0.596923   47.217482
  0.601857   48.102972
  0.606792   48.744632
  0.611726   49.389642
  0.616660   50.232772
  0.621594   50.690002
  0.626528   51.367632
  0.631462   51.700802
  0.636396   52.326572
  0.641330   52.599772
  0.646264   52.947162
  0.651198   53.355002
  0.656132   53.539822
  0.661066   54.000442
  0.666000   54.179282
  0.670934   54.570992
  0.675868   54.739472
  0.680803   55.069982
  0.685737   55.292632
  0.690671   55.427442
  0.695605   55.811602
  0.700539   55.934212
  0.705473   56.212792
  0.710407   56.380822
  0.715341   56.578442
  0.720275   56.809492
  0.725209   56.934072
  0.730143   57.170072
  0.735077   57.278902
  0.740011   57.572722
  0.744946   57.670422
  0.749880   57.900412
  0.754814   58.097562
  0.759748   58.290112
  0.764682   58.430192
  0.769616   58.676062
  0.774550   58.868312
  0.779484   59.106392
  0.784418   59.391392
  0.789352   59.657582
  0.794286   59.909272
  0.799220   60.068722
  0.804154   60.295432
  0.809088   60.591522
  0.814022   60.742682
  0.818956   60.975162
  0.823891   61.103432
  0.828825   61.283262
  0.833759   61.523262
  0.838693   61.682002
  0.843627   61.934462
  0.848561   62.059052
  0.853495   62.289552
  0.858429   62.524342
  0.863363   62.715562
  0.868297   62.889842
  0.873231   63.150172
  0.878165   63.388992
  0.883099   63.579712
  0.888034   63.906432
  0.892968   64.111862
  0.897902   64.444782
  0.902836   64.678492
  0.907770   65.073032
  0.912704   65.333102
  0.917638   65.717882
  0.922572   66.053792
  0.927506   66.404212
  0.932440   66.885562
  0.937374   67.284902
  0.942308   67.740992
  0.947242   68.154822
  0.952176   68.637602
  0.957110   69.143962
  0.962045   69.689462
  0.966979   70.294292
  0.971913   70.910762
  0.976847   71.963152
  0.981781   72.668042
  0.986715   74.554392
  0.991649   76.102402
