# Supplementary material for: Free energies of membrane stalk formation from a lipidomics perspective
Source: Nat Commun. 2021 Nov 15;12:6594. doi: 10.1038/s41467-021-26924-2 (PMC8593120; doi:10.1038/s41467-021-26924-2)
Supplement: Supplementary file 4 — Source Data [file 41467_2021_26924_MOESM4_ESM.zip › SI_data/Fig5/pmfs_binary_mixtures/POPC_LPC_75_25/prof.b50.xvg]

# This file was created Tue Aug 18 17:59:18 2020
# Created by:
#                     :-) GROMACS - gmx wham, 2018.8-dev (-:
# 
# Executable:   /data/users/jhub/projects/pore-formation/build-gromacs-poreExpansion/bin/gmx
# Data prefix:  /data/users/jhub/projects/pore-formation/build-gromacs-poreExpansion
# Working dir:  /data/users/jhub/projects/fusion/flat-membranes/scan-mixtures_Martini2.2/POPC_LPC_75_25/nWPerA6/umbrella/run-umb_nWPerA6_N23_d0.1_xi0-1_19xt200ns_k3000_T310_xiSet_Rcyl1.2_dt0.018_md
# Command line:
#   gmx wham -nice 0 -it -if -bins 200 -b 50000 -min 0.023513 -max 0.993625 -o prof.b50 -hist histo.b50 -nBootstrap 50 -bsres bsResult.b50 -zprof0 0.203886
# gmx wham is part of G R O M A C S:
#
# Good gRace! Old Maple Actually Chews Slate
#
@    title "Umbrella potential"
@    xaxis  label "\xx\f{} (nm)"
@    yaxis  label "E (kJ mol\S-1\N)"
@TYPE xy
  0.025938   19.140789
  0.030789   22.905479
  0.035639   15.493419
  0.040490   23.061859
  0.045341   19.453609
  0.050191   19.661519
  0.055042   19.086299
  0.059892   18.250129
  0.064743   17.567759
  0.069593   17.949329
  0.074444   17.159089
  0.079294   16.226179
  0.084145   15.192009
  0.088996   13.698449
  0.093846   13.457229
  0.098697   12.810309
  0.103547   12.285159
  0.108398   11.565099
  0.113248   10.853659
  0.118099    9.404869
  0.122950    8.754639
  0.127800    7.688194
  0.132651    6.920931
  0.137501    6.505879
  0.142352    5.892470
  0.147202    5.304748
  0.152053    4.312639
  0.156903    3.709334
  0.161754    2.499016
  0.166604    2.271234
  0.171455    1.474041
  0.176306    1.452648
  0.181156    1.220490
  0.186007    0.814936
  0.190857    0.494221
  0.195708   -0.065202
  0.200558   -0.125948
  0.205409   -0.625461
  0.210260   -0.232179
  0.215110   -0.357452
  0.219961    0.046783
  0.224811    0.050298
  0.229662   -0.002999
  0.234512    0.065157
  0.239363    0.036775
  0.244214    0.368505
  0.249064    0.463985
  0.253915    1.069310
  0.258765    1.320660
  0.263616    1.906782
  0.268466    2.023070
  0.273317    2.242727
  0.278167    2.478581
  0.283018    2.840600
  0.287869    3.357328
  0.292719    3.712972
  0.297570    4.413151
  0.302420    4.765636
  0.307271    5.305231
  0.312121    5.428491
  0.316972    6.019220
  0.321822    6.254288
  0.326673    6.916447
  0.331524    7.453890
  0.336374    8.061158
  0.341225    8.765013
  0.346075    9.063434
  0.350926    9.691939
  0.355776    9.900049
  0.360627   10.697289
  0.365478   11.064469
  0.370328   11.944919
  0.375179   12.537819
  0.380029   13.261099
  0.384880   13.928579
  0.389730   14.291669
  0.394581   15.043379
  0.399431   15.477439
  0.404282   16.417499
  0.409133   16.943559
  0.413983   17.964939
  0.418834   18.609719
  0.423684   19.345829
  0.428535   20.073849
  0.433385   20.629899
  0.438236   21.444939
  0.443086   22.072129
  0.447937   23.126749
  0.452788   23.818299
  0.457638   24.917839
  0.462489   25.601059
  0.467339   26.463829
  0.472190   27.135979
  0.477040   27.994449
  0.481891   28.938289
  0.486741   29.747209
  0.491592   30.859769
  0.496443   31.653119
  0.501293   32.722469
  0.506144   33.481569
  0.510994   34.554139
  0.515845   35.329469
  0.520695   36.320499
  0.525546   37.307489
  0.530397   38.426909
  0.535247   39.528749
  0.540098   40.446329
  0.544948   41.560749
  0.549799   42.396049
  0.554649   43.577699
  0.559500   44.536619
  0.564350   45.733409
  0.569201   46.838119
  0.574052   47.997319
  0.578902   49.050689
  0.583753   50.109759
  0.588603   51.195819
  0.593454   52.220949
  0.598304   53.353469
  0.603155   54.330389
  0.608005   55.525579
  0.612856   56.479019
  0.617707   57.282059
  0.622557   58.120559
  0.627408   58.642449
  0.632258   59.489339
  0.637109   59.921819
  0.641959   60.658899
  0.646810   61.089499
  0.651660   61.728239
  0.656511   62.116009
  0.661362   62.510339
  0.666212   63.074179
  0.671063   63.401149
  0.675913   64.018229
  0.680764   64.190299
  0.685614   64.858199
  0.690465   65.021989
  0.695315   65.433479
  0.700166   65.844749
  0.705017   66.069649
  0.709867   66.489489
  0.714718   66.669669
  0.719568   67.107079
  0.724419   67.251809
  0.729270   67.658329
  0.734120   67.752399
  0.738971   68.125179
  0.743821   68.335389
  0.748672   68.605629
  0.753522   68.929419
  0.758373   69.157869
  0.763223   69.482959
  0.768074   69.694899
  0.772925   70.061559
  0.777775   70.282689
  0.782626   70.672649
  0.787476   70.937229
  0.792327   71.213129
  0.797177   71.523309
  0.802028   71.788259
  0.806878   72.090039
  0.811729   72.304629
  0.816580   72.657369
  0.821430   72.915289
  0.826281   73.214379
  0.831131   73.458209
  0.835982   73.705759
  0.840832   73.916509
  0.845683   74.216319
  0.850534   74.424929
  0.855384   74.658569
  0.860235   74.996289
  0.865085   75.229909
  0.869936   75.559859
  0.874786   75.778829
  0.879637   76.171859
  0.884487   76.422039
  0.889338   76.692169
  0.894189   77.030279
  0.899039   77.290379
  0.903890   77.598559
  0.908740   77.855929
  0.913591   78.127129
  0.918441   78.380099
  0.923292   78.723419
  0.928142   78.996099
  0.932993   79.385859
  0.937844   79.727929
  0.942694   80.181859
  0.947545   80.617779
  0.952395   81.032409
  0.957246   81.662559
  0.962096   82.090139
  0.966947   82.799239
  0.971797   83.385729
  0.976648   84.446159
  0.981499   85.323909
  0.986349   86.902739
  0.991200   88.688209
