# Supplementary material for: Free energies of membrane stalk formation from a lipidomics perspective
Source: Nat Commun. 2021 Nov 15;12:6594. doi: 10.1038/s41467-021-26924-2 (PMC8593120; doi:10.1038/s41467-021-26924-2)
Supplement: Supplementary file 4 — Source Data [file 41467_2021_26924_MOESM4_ESM.zip › SI_data/Fig3/deltaG.agr]

# Grace project file
#
@version 50125
@page size 600, 504
@page scroll 5%
@page inout 5%
@link page off
@map font 0 to "Times-Roman", "Times-Roman"
@map font 1 to "Times-Italic", "Times-Italic"
@map font 2 to "Times-Bold", "Times-Bold"
@map font 3 to "Times-BoldItalic", "Times-BoldItalic"
@map font 4 to "Helvetica", "Helvetica"
@map font 5 to "Helvetica-Oblique", "Helvetica-Oblique"
@map font 6 to "Helvetica-Bold", "Helvetica-Bold"
@map font 7 to "Helvetica-BoldOblique", "Helvetica-BoldOblique"
@map font 8 to "Courier", "Courier"
@map font 9 to "Courier-Oblique", "Courier-Oblique"
@map font 10 to "Courier-Bold", "Courier-Bold"
@map font 11 to "Courier-BoldOblique", "Courier-BoldOblique"
@map font 12 to "Symbol", "Symbol"
@map font 13 to "ZapfDingbats", "ZapfDingbats"
@map color 0 to (255, 255, 255), "white"
@map color 1 to (0, 0, 0), "black"
@map color 2 to (255, 0, 0), "red"
@map color 3 to (0, 190, 0), "green"
@map color 4 to (0, 0, 255), "blue"
@map color 5 to (255, 165, 0), "orange"
@map color 6 to (188, 143, 143), "brown"
@map color 7 to (220, 220, 220), "grey"
@map color 8 to (148, 0, 211), "violet"
@map color 9 to (0, 255, 255), "cyan"
@map color 10 to (255, 0, 255), "magenta"
@map color 11 to (220, 220, 0), "yellow"
@map color 12 to (114, 33, 188), "indigo"
@map color 13 to (103, 7, 72), "maroon"
@map color 14 to (64, 224, 208), "turquoise"
@map color 15 to (190, 190, 190), "grey2"
@map color 16 to (160, 160, 160), "grey3"
@map color 17 to (120, 120, 120), "grey4"
@map color 18 to (100, 100, 255), "blue2"
@map color 19 to (150, 150, 255), "blue3"
@map color 20 to (0, 200, 0), "green2"
@map color 21 to (0, 180, 0), "green3"
@map color 22 to (0, 160, 0), "green4"
@map color 23 to (255, 160, 160), "red2"
@map color 24 to (255, 210, 0), "orange2"
@map color 25 to (255, 150, 255), "magenta2"
@map color 26 to (255, 100, 255), "magenta3"
@map color 27 to (210, 0, 210), "magenta4"
@map color 28 to (180, 0, 180), "magenta5"
@map color 29 to (27, 158, 119), "dark teal"
@map color 30 to (217, 95, 2), "dark orange"
@map color 31 to (117, 112, 179), "dark lilac"
@map color 32 to (231, 41, 130), "dark magenta"
@map color 33 to (102, 166, 30), "dark lime green"
@map color 34 to (230, 171, 2), "dark banana"
@map color 35 to (166, 118, 29), "dark tan"
@map color 36 to (102, 102, 102), "dark gray"
@map color 37 to (0, 0, 0), "cb_black"
@map color 38 to (230, 159, 0), "cb_orange"
@map color 39 to (86, 180, 233), "cb_skyblue"
@map color 40 to (0, 158, 115), "cb_green"
@map color 41 to (250, 228, 66), "cb_yellow"
@map color 42 to (0, 114, 178), "cb_blue"
@map color 43 to (213, 94, 0), "cb_vermillion"
@map color 44 to (204, 121, 167), "cb_purple"
@map color 45 to (68, 1, 84), "viridis1"
@map color 46 to (72, 40, 120), "viridis2"
@map color 47 to (62, 74, 137), "viridis3"
@map color 48 to (49, 104, 142), "viridis4"
@map color 49 to (38, 130, 142), "viridis5"
@map color 50 to (31, 158, 137), "viridis6"
@map color 51 to (53, 183, 121), "viridis7"
@map color 52 to (109, 205, 89), "viridis8"
@map color 53 to (180, 222, 44), "viridis9"
@map color 54 to (253, 231, 37), "viridis10"
@map color 55 to (47, 0, 135), "plasma1"
@map color 56 to (98, 0, 164), "plasma2"
@map color 57 to (146, 0, 166), "plasma3"
@map color 58 to (186, 47, 138), "plasma4"
@map color 59 to (216, 91, 105), "plasma5"
@map color 60 to (238, 137, 73), "plasma6"
@map color 61 to (246, 189, 39), "plasma7"
@map color 62 to (228, 250, 21), "plasma8"
@map color 63 to (85, 72, 193), "smooth cool warm1"
@map color 64 to (125, 135, 239), "smooth cool warm2"
@map color 65 to (166, 185, 255), "smooth cool warm3"
@map color 66 to (205, 215, 240), "smooth cool warm4"
@map color 67 to (235, 209, 194), "smooth cool warm5"
@map color 68 to (243, 168, 137), "smooth cool warm6"
@map color 69 to (222, 106, 83), "smooth cool warm7"
@map color 70 to (177, 1, 39), "smooth cool warm8"
@map color 71 to (222, 106, 83), "smooth cool warm7"
@map color 72 to (177, 1, 39), "smooth cool warm8"
@map color 73 to (255, 0, 0), "red"
@map color 74 to (0, 190, 0), "green"
@map color 75 to (0, 0, 255), "blue"
@map color 76 to (255, 165, 0), "orange"
@map color 77 to (188, 143, 143), "brown"
@map color 78 to (220, 220, 220), "grey"
@map color 79 to (148, 0, 211), "violet"
@map color 80 to (0, 255, 255), "cyan"
@map color 81 to (255, 0, 255), "magenta"
@map color 82 to (220, 220, 0), "yellow"
@map color 83 to (114, 33, 188), "indigo"
@map color 84 to (103, 7, 72), "maroon"
@map color 85 to (64, 224, 208), "turquoise"
@reference date 0
@date wrap off
@date wrap year 1950
@default linewidth 1.0
@default linestyle 1
@default color 1
@default pattern 1
@default font 4
@default char size 1.000000
@default symbol size 1.000000
@default sformat "%.8g"
@background color 0
@page background fill on
@timestamp off
@timestamp 0.03, 0.03
@timestamp color 1
@timestamp rot 0
@timestamp font 0
@timestamp char size 1.000000
@timestamp def "Wed Jul 14 14:12:29 2021"
@with line
@    line on
@    line loctype view
@    line 1.11858615611, 0.642120765832, 1.11858615611, 0.923092783506
@    line linewidth 1.5
@    line linestyle 1
@    line color 1
@    line arrow 2
@    line arrow type 0
@    line arrow length 1.500000
@    line arrow layout 0.800000, 1.000000
@line def
@with string
@    string on
@    string loctype view
@    string 0.184900059866, 0.900717711518
@    string color 1
@    string rot 0
@    string font 4
@    string just 0
@    string char size 1.000000
@    string def "Outer leaflet"
@with string
@    string on
@    string loctype view
@    string 0.610525980338, 0.900717711518
@    string color 1
@    string rot 0
@    string font 4
@    string just 0
@    string char size 1.000000
@    string def "Inner leaflet"
@with string
@    string on
@    string loctype view
@    string 1.15905743741, 0.645066273932
@    string color 1
@    string rot 90
@    string font 4
@    string just 0
@    string char size 0.900000
@    string def "Water beads per nm\S2"
@with string
@    string on
@    string loctype view
@    string 0.539242758959, 0.331477049583
@    string color 1
@    string rot 30
@    string font 4
@    string just 0
@    string char size 0.900000
@    string def "Outer leaflet"
@with string
@    string on
@    string loctype view
@    string 0.578715635739, 0.196996195386
@    string color 1
@    string rot 30
@    string font 4
@    string just 0
@    string char size 0.900000
@    string def "Inner leaflet"
@r0 off
@link r0 to g0
@r0 type above
@r0 linestyle 1
@r0 linewidth 1.0
@r0 color 1
@r0 line 0, 0, 0, 0
@r1 off
@link r1 to g0
@r1 type above
@r1 linestyle 1
@r1 linewidth 1.0
@r1 color 1
@r1 line 0, 0, 0, 0
@r2 off
@link r2 to g0
@r2 type above
@r2 linestyle 1
@r2 linewidth 1.0
@r2 color 1
@r2 line 0, 0, 0, 0
@r3 off
@link r3 to g0
@r3 type above
@r3 linestyle 1
@r3 linewidth 1.0
@r3 color 1
@r3 line 0, 0, 0, 0
@r4 off
@link r4 to g0
@r4 type above
@r4 linestyle 1
@r4 linewidth 1.0
@r4 color 1
@r4 line 0, 0, 0, 0
@g0 on
@g0 hidden false
@g0 type XY
@g0 stacked false
@g0 bar hgap 0.000000
@g0 fixedpoint off
@g0 fixedpoint type 0
@g0 fixedpoint xy 0.000000, 0.000000
@g0 fixedpoint format general general
@g0 fixedpoint prec 6, 6
@with g0
@    world 0.05, -50, 0.99, 180
@    stack world 0, 0, 0, 0
@    znorm 1
@    view 0.150000, 0.591739, 0.563786, 0.970000
@    title ""
@    title font 4
@    title size 1.500000
@    title color 1
@    subtitle ""
@    subtitle font 4
@    subtitle size 1.000000
@    subtitle color 1
@    xaxes scale Normal
@    yaxes scale Normal
@    xaxes invert off
@    yaxes invert off
@    xaxis  on
@    xaxis  type zero false
@    xaxis  offset 0.000000 , 0.000000
@    xaxis  bar on
@    xaxis  bar color 1
@    xaxis  bar linestyle 1
@    xaxis  bar linewidth 1.0
@    xaxis  label "Stalk formation, \xx\s\f{}ch"
@    xaxis  label layout para
@    xaxis  label place auto
@    xaxis  label char size 1.000000
@    xaxis  label font 4
@    xaxis  label color 1
@    xaxis  label place normal
@    xaxis  tick on
@    xaxis  tick major 0.2
@    xaxis  tick minor ticks 1
@    xaxis  tick default 6
@    xaxis  tick place rounded true
@    xaxis  tick in
@    xaxis  tick major size 1.000000
@    xaxis  tick major color 1
@    xaxis  tick major linewidth 1.0
@    xaxis  tick major linestyle 1
@    xaxis  tick major grid off
@    xaxis  tick minor color 1
@    xaxis  tick minor linewidth 1.0
@    xaxis  tick minor linestyle 1
@    xaxis  tick minor grid off
@    xaxis  tick minor size 0.500000
@    xaxis  ticklabel on
@    xaxis  ticklabel format general
@    xaxis  ticklabel prec 5
@    xaxis  ticklabel formula ""
@    xaxis  ticklabel append ""
@    xaxis  ticklabel prepend ""
@    xaxis  ticklabel angle 0
@    xaxis  ticklabel skip 0
@    xaxis  ticklabel stagger 0
@    xaxis  ticklabel place normal
@    xaxis  ticklabel offset auto
@    xaxis  ticklabel offset 0.000000 , 0.010000
@    xaxis  ticklabel start type auto
@    xaxis  ticklabel start 0.000000
@    xaxis  ticklabel stop type auto
@    xaxis  ticklabel stop 0.000000
@    xaxis  ticklabel char size 1.000000
@    xaxis  ticklabel font 4
@    xaxis  ticklabel color 1
@    xaxis  tick place both
@    xaxis  tick spec type none
@    yaxis  on
@    yaxis  type zero false
@    yaxis  offset 0.000000 , 0.000000
@    yaxis  bar on
@    yaxis  bar color 1
@    yaxis  bar linestyle 1
@    yaxis  bar linewidth 1.0
@    yaxis  label "PMF (kJ/mol)"
@    yaxis  label layout para
@    yaxis  label place auto
@    yaxis  label char size 1.000000
@    yaxis  label font 4
@    yaxis  label color 1
@    yaxis  label place normal
@    yaxis  tick on
@    yaxis  tick major 50
@    yaxis  tick minor ticks 1
@    yaxis  tick default 6
@    yaxis  tick place rounded true
@    yaxis  tick in
@    yaxis  tick major size 1.000000
@    yaxis  tick major color 1
@    yaxis  tick major linewidth 1.0
@    yaxis  tick major linestyle 1
@    yaxis  tick major grid off
@    yaxis  tick minor color 1
@    yaxis  tick minor linewidth 1.0
@    yaxis  tick minor linestyle 1
@    yaxis  tick minor grid off
@    yaxis  tick minor size 0.500000
@    yaxis  ticklabel on
@    yaxis  ticklabel format general
@    yaxis  ticklabel prec 5
@    yaxis  ticklabel formula ""
@    yaxis  ticklabel append ""
@    yaxis  ticklabel prepend ""
@    yaxis  ticklabel angle 0
@    yaxis  ticklabel skip 0
@    yaxis  ticklabel stagger 0
@    yaxis  ticklabel place normal
@    yaxis  ticklabel offset auto
@    yaxis  ticklabel offset 0.000000 , 0.010000
@    yaxis  ticklabel start type auto
@    yaxis  ticklabel start 0.000000
@    yaxis  ticklabel stop type auto
@    yaxis  ticklabel stop 0.000000
@    yaxis  ticklabel char size 1.000000
@    yaxis  ticklabel font 4
@    yaxis  ticklabel color 1
@    yaxis  tick place both
@    yaxis  tick spec type none
@    altxaxis  off
@    altyaxis  off
@    legend on
@    legend loctype view
@    legend 1, 0.93
@    legend box color 1
@    legend box pattern 1
@    legend box linewidth 1.0
@    legend box linestyle 0
@    legend box fill color 0
@    legend box fill pattern 1
@    legend font 4
@    legend char size 1.000000
@    legend color 1
@    legend length 3
@    legend vgap 2
@    legend hgap 1
@    legend invert true
@    frame type 0
@    frame linestyle 1
@    frame linewidth 2.0
@    frame color 1
@    frame pattern 1
@    frame background color 0
@    frame background pattern 0
@    s0 hidden false
@    s0 type xy
@    s0 symbol 0
@    s0 symbol size 1.000000
@    s0 symbol color 37
@    s0 symbol pattern 1
@    s0 symbol fill color 37
@    s0 symbol fill pattern 0
@    s0 symbol linewidth 1.0
@    s0 symbol linestyle 1
@    s0 symbol char 65
@    s0 symbol char font 4
@    s0 symbol skip 0
@    s0 line type 1
@    s0 line linestyle 1
@    s0 line linewidth 2.0
@    s0 line color 37
@    s0 line pattern 1
@    s0 baseline type 0
@    s0 baseline off
@    s0 dropline off
@    s0 fill type 0
@    s0 fill rule 0
@    s0 fill color 1
@    s0 fill pattern 1
@    s0 avalue off
@    s0 avalue type 2
@    s0 avalue char size 1.000000
@    s0 avalue font 4
@    s0 avalue color 1
@    s0 avalue rot 0
@    s0 avalue format general
@    s0 avalue prec 3
@    s0 avalue prepend ""
@    s0 avalue append ""
@    s0 avalue offset 0.000000 , 0.000000
@    s0 errorbar on
@    s0 errorbar place both
@    s0 errorbar color 37
@    s0 errorbar pattern 1
@    s0 errorbar size 1.000000
@    s0 errorbar linewidth 1.0
@    s0 errorbar linestyle 1
@    s0 errorbar riser linewidth 1.0
@    s0 errorbar riser linestyle 1
@    s0 errorbar riser clip off
@    s0 errorbar riser clip length 0.100000
@    s0 comment "pmfs.agr"
@    s0 legend  "12"
@    s1 hidden false
@    s1 type xy
@    s1 symbol 0
@    s1 symbol size 1.000000
@    s1 symbol color 47
@    s1 symbol pattern 1
@    s1 symbol fill color 47
@    s1 symbol fill pattern 0
@    s1 symbol linewidth 1.0
@    s1 symbol linestyle 1
@    s1 symbol char 65
@    s1 symbol char font 4
@    s1 symbol skip 0
@    s1 line type 1
@    s1 line linestyle 1
@    s1 line linewidth 2.0
@    s1 line color 47
@    s1 line pattern 1
@    s1 baseline type 0
@    s1 baseline off
@    s1 dropline off
@    s1 fill type 0
@    s1 fill rule 0
@    s1 fill color 1
@    s1 fill pattern 1
@    s1 avalue off
@    s1 avalue type 2
@    s1 avalue char size 1.000000
@    s1 avalue font 4
@    s1 avalue color 1
@    s1 avalue rot 0
@    s1 avalue format general
@    s1 avalue prec 3
@    s1 avalue prepend ""
@    s1 avalue append ""
@    s1 avalue offset 0.000000 , 0.000000
@    s1 errorbar on
@    s1 errorbar place both
@    s1 errorbar color 47
@    s1 errorbar pattern 1
@    s1 errorbar size 1.000000
@    s1 errorbar linewidth 1.0
@    s1 errorbar linestyle 1
@    s1 errorbar riser linewidth 1.0
@    s1 errorbar riser linestyle 1
@    s1 errorbar riser clip off
@    s1 errorbar riser clip length 0.100000
@    s1 comment "pmfs.agr"
@    s1 legend  "14"
@    s2 hidden false
@    s2 type xy
@    s2 symbol 0
@    s2 symbol size 1.000000
@    s2 symbol color 48
@    s2 symbol pattern 1
@    s2 symbol fill color 48
@    s2 symbol fill pattern 0
@    s2 symbol linewidth 1.0
@    s2 symbol linestyle 1
@    s2 symbol char 65
@    s2 symbol char font 4
@    s2 symbol skip 0
@    s2 line type 1
@    s2 line linestyle 1
@    s2 line linewidth 2.0
@    s2 line color 48
@    s2 line pattern 1
@    s2 baseline type 0
@    s2 baseline off
@    s2 dropline off
@    s2 fill type 0
@    s2 fill rule 0
@    s2 fill color 1
@    s2 fill pattern 1
@    s2 avalue off
@    s2 avalue type 2
@    s2 avalue char size 1.000000
@    s2 avalue font 4
@    s2 avalue color 1
@    s2 avalue rot 0
@    s2 avalue format general
@    s2 avalue prec 3
@    s2 avalue prepend ""
@    s2 avalue append ""
@    s2 avalue offset 0.000000 , 0.000000
@    s2 errorbar on
@    s2 errorbar place both
@    s2 errorbar color 48
@    s2 errorbar pattern 1
@    s2 errorbar size 1.000000
@    s2 errorbar linewidth 1.0
@    s2 errorbar linestyle 1
@    s2 errorbar riser linewidth 1.0
@    s2 errorbar riser linestyle 1
@    s2 errorbar riser clip off
@    s2 errorbar riser clip length 0.100000
@    s2 comment "pmfs.agr"
@    s2 legend  "16"
@    s3 hidden false
@    s3 type xy
@    s3 symbol 0
@    s3 symbol size 1.000000
@    s3 symbol color 49
@    s3 symbol pattern 1
@    s3 symbol fill color 49
@    s3 symbol fill pattern 0
@    s3 symbol linewidth 1.0
@    s3 symbol linestyle 1
@    s3 symbol char 65
@    s3 symbol char font 4
@    s3 symbol skip 0
@    s3 line type 1
@    s3 line linestyle 1
@    s3 line linewidth 2.0
@    s3 line color 49
@    s3 line pattern 1
@    s3 baseline type 0
@    s3 baseline off
@    s3 dropline off
@    s3 fill type 0
@    s3 fill rule 0
@    s3 fill color 1
@    s3 fill pattern 1
@    s3 avalue off
@    s3 avalue type 2
@    s3 avalue char size 1.000000
@    s3 avalue font 4
@    s3 avalue color 1
@    s3 avalue rot 0
@    s3 avalue format general
@    s3 avalue prec 3
@    s3 avalue prepend ""
@    s3 avalue append ""
@    s3 avalue offset 0.000000 , 0.000000
@    s3 errorbar on
@    s3 errorbar place both
@    s3 errorbar color 49
@    s3 errorbar pattern 1
@    s3 errorbar size 1.000000
@    s3 errorbar linewidth 1.0
@    s3 errorbar linestyle 1
@    s3 errorbar riser linewidth 1.0
@    s3 errorbar riser linestyle 1
@    s3 errorbar riser clip off
@    s3 errorbar riser clip length 0.100000
@    s3 comment "pmfs.agr"
@    s3 legend  "18"
@    s4 hidden false
@    s4 type xy
@    s4 symbol 0
@    s4 symbol size 1.000000
@    s4 symbol color 50
@    s4 symbol pattern 1
@    s4 symbol fill color 50
@    s4 symbol fill pattern 0
@    s4 symbol linewidth 1.0
@    s4 symbol linestyle 1
@    s4 symbol char 65
@    s4 symbol char font 4
@    s4 symbol skip 0
@    s4 line type 1
@    s4 line linestyle 1
@    s4 line linewidth 2.0
@    s4 line color 50
@    s4 line pattern 1
@    s4 baseline type 0
@    s4 baseline off
@    s4 dropline off
@    s4 fill type 0
@    s4 fill rule 0
@    s4 fill color 1
@    s4 fill pattern 1
@    s4 avalue off
@    s4 avalue type 2
@    s4 avalue char size 1.000000
@    s4 avalue font 4
@    s4 avalue color 1
@    s4 avalue rot 0
@    s4 avalue format general
@    s4 avalue prec 3
@    s4 avalue prepend ""
@    s4 avalue append ""
@    s4 avalue offset 0.000000 , 0.000000
@    s4 errorbar on
@    s4 errorbar place both
@    s4 errorbar color 50
@    s4 errorbar pattern 1
@    s4 errorbar size 1.000000
@    s4 errorbar linewidth 1.0
@    s4 errorbar linestyle 1
@    s4 errorbar riser linewidth 1.0
@    s4 errorbar riser linestyle 1
@    s4 errorbar riser clip off
@    s4 errorbar riser clip length 0.100000
@    s4 comment "pmfs.agr"
@    s4 legend  "20"
@    s5 hidden false
@    s5 type xy
@    s5 symbol 0
@    s5 symbol size 1.000000
@    s5 symbol color 51
@    s5 symbol pattern 1
@    s5 symbol fill color 51
@    s5 symbol fill pattern 0
@    s5 symbol linewidth 1.0
@    s5 symbol linestyle 1
@    s5 symbol char 65
@    s5 symbol char font 4
@    s5 symbol skip 0
@    s5 line type 1
@    s5 line linestyle 1
@    s5 line linewidth 2.0
@    s5 line color 51
@    s5 line pattern 1
@    s5 baseline type 0
@    s5 baseline off
@    s5 dropline off
@    s5 fill type 0
@    s5 fill rule 0
@    s5 fill color 1
@    s5 fill pattern 1
@    s5 avalue off
@    s5 avalue type 2
@    s5 avalue char size 1.000000
@    s5 avalue font 4
@    s5 avalue color 1
@    s5 avalue rot 0
@    s5 avalue format general
@    s5 avalue prec 3
@    s5 avalue prepend ""
@    s5 avalue append ""
@    s5 avalue offset 0.000000 , 0.000000
@    s5 errorbar on
@    s5 errorbar place both
@    s5 errorbar color 51
@    s5 errorbar pattern 1
@    s5 errorbar size 1.000000
@    s5 errorbar linewidth 1.0
@    s5 errorbar linestyle 1
@    s5 errorbar riser linewidth 1.0
@    s5 errorbar riser linestyle 1
@    s5 errorbar riser clip off
@    s5 errorbar riser clip length 0.100000
@    s5 comment "pmfs4x2.agr"
@    s5 legend  "22"
@    s6 hidden false
@    s6 type xy
@    s6 symbol 0
@    s6 symbol size 1.000000
@    s6 symbol color 52
@    s6 symbol pattern 1
@    s6 symbol fill color 52
@    s6 symbol fill pattern 0
@    s6 symbol linewidth 1.0
@    s6 symbol linestyle 1
@    s6 symbol char 65
@    s6 symbol char font 4
@    s6 symbol skip 0
@    s6 line type 1
@    s6 line linestyle 1
@    s6 line linewidth 2.0
@    s6 line color 52
@    s6 line pattern 1
@    s6 baseline type 0
@    s6 baseline off
@    s6 dropline off
@    s6 fill type 0
@    s6 fill rule 0
@    s6 fill color 1
@    s6 fill pattern 1
@    s6 avalue off
@    s6 avalue type 2
@    s6 avalue char size 1.000000
@    s6 avalue font 4
@    s6 avalue color 1
@    s6 avalue rot 0
@    s6 avalue format general
@    s6 avalue prec 3
@    s6 avalue prepend ""
@    s6 avalue append ""
@    s6 avalue offset 0.000000 , 0.000000
@    s6 errorbar on
@    s6 errorbar place both
@    s6 errorbar color 52
@    s6 errorbar pattern 1
@    s6 errorbar size 1.000000
@    s6 errorbar linewidth 1.0
@    s6 errorbar linestyle 1
@    s6 errorbar riser linewidth 1.0
@    s6 errorbar riser linestyle 1
@    s6 errorbar riser clip off
@    s6 errorbar riser clip length 0.100000
@    s6 comment "pmfs4x2.agr"
@    s6 legend  "24"
@g1 on
@g1 hidden false
@g1 type XY
@g1 stacked false
@g1 bar hgap 0.000000
@g1 fixedpoint off
@g1 fixedpoint type 0
@g1 fixedpoint xy 0.000000, 0.000000
@g1 fixedpoint format general general
@g1 fixedpoint prec 6, 6
@with g1
@    world 0.05, -50, 0.99, 180
@    stack world 0, 0, 0, 0
@    znorm 1
@    view 0.576199, 0.591739, 0.989985, 0.970000
@    title ""
@    title font 4
@    title size 1.500000
@    title color 1
@    subtitle ""
@    subtitle font 4
@    subtitle size 1.000000
@    subtitle color 1
@    xaxes scale Normal
@    yaxes scale Normal
@    xaxes invert off
@    yaxes invert off
@    xaxis  on
@    xaxis  type zero false
@    xaxis  offset 0.000000 , 0.000000
@    xaxis  bar on
@    xaxis  bar color 1
@    xaxis  bar linestyle 1
@    xaxis  bar linewidth 1.0
@    xaxis  label "Stalk formation, \xx\f{}\sch"
@    xaxis  label layout para
@    xaxis  label place auto
@    xaxis  label char size 1.000000
@    xaxis  label font 4
@    xaxis  label color 1
@    xaxis  label place normal
@    xaxis  tick on
@    xaxis  tick major 0.2
@    xaxis  tick minor ticks 1
@    xaxis  tick default 6
@    xaxis  tick place rounded true
@    xaxis  tick in
@    xaxis  tick major size 1.000000
@    xaxis  tick major color 1
@    xaxis  tick major linewidth 1.0
@    xaxis  tick major linestyle 1
@    xaxis  tick major grid off
@    xaxis  tick minor color 1
@    xaxis  tick minor linewidth 1.0
@    xaxis  tick minor linestyle 1
@    xaxis  tick minor grid off
@    xaxis  tick minor size 0.500000
@    xaxis  ticklabel on
@    xaxis  ticklabel format general
@    xaxis  ticklabel prec 5
@    xaxis  ticklabel formula ""
@    xaxis  ticklabel append ""
@    xaxis  ticklabel prepend ""
@    xaxis  ticklabel angle 0
@    xaxis  ticklabel skip 0
@    xaxis  ticklabel stagger 0
@    xaxis  ticklabel place normal
@    xaxis  ticklabel offset auto
@    xaxis  ticklabel offset 0.000000 , 0.010000
@    xaxis  ticklabel start type auto
@    xaxis  ticklabel start 0.000000
@    xaxis  ticklabel stop type auto
@    xaxis  ticklabel stop 0.000000
@    xaxis  ticklabel char size 1.000000
@    xaxis  ticklabel font 4
@    xaxis  ticklabel color 1
@    xaxis  tick place both
@    xaxis  tick spec type none
@    yaxis  on
@    yaxis  type zero false
@    yaxis  offset 0.000000 , 0.000000
@    yaxis  bar on
@    yaxis  bar color 1
@    yaxis  bar linestyle 1
@    yaxis  bar linewidth 1.0
@    yaxis  label ""
@    yaxis  label layout para
@    yaxis  label place auto
@    yaxis  label char size 1.000000
@    yaxis  label font 4
@    yaxis  label color 1
@    yaxis  label place normal
@    yaxis  tick on
@    yaxis  tick major 50
@    yaxis  tick minor ticks 1
@    yaxis  tick default 6
@    yaxis  tick place rounded true
@    yaxis  tick in
@    yaxis  tick major size 1.000000
@    yaxis  tick major color 1
@    yaxis  tick major linewidth 1.0
@    yaxis  tick major linestyle 1
@    yaxis  tick major grid off
@    yaxis  tick minor color 1
@    yaxis  tick minor linewidth 1.0
@    yaxis  tick minor linestyle 1
@    yaxis  tick minor grid off
@    yaxis  tick minor size 0.500000
@    yaxis  ticklabel off
@    yaxis  ticklabel format general
@    yaxis  ticklabel prec 5
@    yaxis  ticklabel formula ""
@    yaxis  ticklabel append ""
@    yaxis  ticklabel prepend ""
@    yaxis  ticklabel angle 0
@    yaxis  ticklabel skip 0
@    yaxis  ticklabel stagger 0
@    yaxis  ticklabel place normal
@    yaxis  ticklabel offset auto
@    yaxis  ticklabel offset 0.000000 , 0.010000
@    yaxis  ticklabel start type auto
@    yaxis  ticklabel start 0.000000
@    yaxis  ticklabel stop type auto
@    yaxis  ticklabel stop 0.000000
@    yaxis  ticklabel char size 1.000000
@    yaxis  ticklabel font 4
@    yaxis  ticklabel color 1
@    yaxis  tick place both
@    yaxis  tick spec type none
@    altxaxis  off
@    altyaxis  off
@    legend on
@    legend loctype view
@    legend 0.45, 1.2
@    legend box color 1
@    legend box pattern 1
@    legend box linewidth 1.0
@    legend box linestyle 1
@    legend box fill color 0
@    legend box fill pattern 0
@    legend font 4
@    legend char size 1.000000
@    legend color 1
@    legend length 4
@    legend vgap 1
@    legend hgap 1
@    legend invert false
@    frame type 0
@    frame linestyle 1
@    frame linewidth 2.0
@    frame color 1
@    frame pattern 1
@    frame background color 0
@    frame background pattern 0
@    s0 hidden false
@    s0 type xy
@    s0 symbol 0
@    s0 symbol size 1.000000
@    s0 symbol color 37
@    s0 symbol pattern 1
@    s0 symbol fill color 37
@    s0 symbol fill pattern 0
@    s0 symbol linewidth 1.0
@    s0 symbol linestyle 1
@    s0 symbol char 65
@    s0 symbol char font 4
@    s0 symbol skip 0
@    s0 line type 1
@    s0 line linestyle 1
@    s0 line linewidth 2.0
@    s0 line color 37
@    s0 line pattern 1
@    s0 baseline type 0
@    s0 baseline off
@    s0 dropline off
@    s0 fill type 0
@    s0 fill rule 0
@    s0 fill color 1
@    s0 fill pattern 1
@    s0 avalue off
@    s0 avalue type 2
@    s0 avalue char size 1.000000
@    s0 avalue font 4
@    s0 avalue color 1
@    s0 avalue rot 0
@    s0 avalue format general
@    s0 avalue prec 3
@    s0 avalue prepend ""
@    s0 avalue append ""
@    s0 avalue offset 0.000000 , 0.000000
@    s0 errorbar on
@    s0 errorbar place both
@    s0 errorbar color 37
@    s0 errorbar pattern 1
@    s0 errorbar size 1.000000
@    s0 errorbar linewidth 1.0
@    s0 errorbar linestyle 1
@    s0 errorbar riser linewidth 1.0
@    s0 errorbar riser linestyle 1
@    s0 errorbar riser clip off
@    s0 errorbar riser clip length 0.100000
@    s0 comment "pmfs.agr"
@    s0 legend  ""
@    s1 hidden false
@    s1 type xy
@    s1 symbol 0
@    s1 symbol size 1.000000
@    s1 symbol color 47
@    s1 symbol pattern 1
@    s1 symbol fill color 47
@    s1 symbol fill pattern 0
@    s1 symbol linewidth 1.0
@    s1 symbol linestyle 1
@    s1 symbol char 65
@    s1 symbol char font 4
@    s1 symbol skip 0
@    s1 line type 1
@    s1 line linestyle 1
@    s1 line linewidth 2.0
@    s1 line color 47
@    s1 line pattern 1
@    s1 baseline type 0
@    s1 baseline off
@    s1 dropline off
@    s1 fill type 0
@    s1 fill rule 0
@    s1 fill color 1
@    s1 fill pattern 1
@    s1 avalue off
@    s1 avalue type 2
@    s1 avalue char size 1.000000
@    s1 avalue font 4
@    s1 avalue color 1
@    s1 avalue rot 0
@    s1 avalue format general
@    s1 avalue prec 3
@    s1 avalue prepend ""
@    s1 avalue append ""
@    s1 avalue offset 0.000000 , 0.000000
@    s1 errorbar on
@    s1 errorbar place both
@    s1 errorbar color 47
@    s1 errorbar pattern 1
@    s1 errorbar size 1.000000
@    s1 errorbar linewidth 1.0
@    s1 errorbar linestyle 1
@    s1 errorbar riser linewidth 1.0
@    s1 errorbar riser linestyle 1
@    s1 errorbar riser clip off
@    s1 errorbar riser clip length 0.100000
@    s1 comment "pmfs.agr"
@    s1 legend  ""
@    s2 hidden false
@    s2 type xy
@    s2 symbol 0
@    s2 symbol size 1.000000
@    s2 symbol color 48
@    s2 symbol pattern 1
@    s2 symbol fill color 48
@    s2 symbol fill pattern 0
@    s2 symbol linewidth 1.0
@    s2 symbol linestyle 1
@    s2 symbol char 65
@    s2 symbol char font 4
@    s2 symbol skip 0
@    s2 line type 1
@    s2 line linestyle 1
@    s2 line linewidth 2.0
@    s2 line color 48
@    s2 line pattern 1
@    s2 baseline type 0
@    s2 baseline off
@    s2 dropline off
@    s2 fill type 0
@    s2 fill rule 0
@    s2 fill color 1
@    s2 fill pattern 1
@    s2 avalue off
@    s2 avalue type 2
@    s2 avalue char size 1.000000
@    s2 avalue font 4
@    s2 avalue color 1
@    s2 avalue rot 0
@    s2 avalue format general
@    s2 avalue prec 3
@    s2 avalue prepend ""
@    s2 avalue append ""
@    s2 avalue offset 0.000000 , 0.000000
@    s2 errorbar on
@    s2 errorbar place both
@    s2 errorbar color 48
@    s2 errorbar pattern 1
@    s2 errorbar size 1.000000
@    s2 errorbar linewidth 1.0
@    s2 errorbar linestyle 1
@    s2 errorbar riser linewidth 1.0
@    s2 errorbar riser linestyle 1
@    s2 errorbar riser clip off
@    s2 errorbar riser clip length 0.100000
@    s2 comment "pmfs.agr"
@    s2 legend  ""
@    s3 hidden false
@    s3 type xy
@    s3 symbol 0
@    s3 symbol size 1.000000
@    s3 symbol color 49
@    s3 symbol pattern 1
@    s3 symbol fill color 49
@    s3 symbol fill pattern 0
@    s3 symbol linewidth 1.0
@    s3 symbol linestyle 1
@    s3 symbol char 65
@    s3 symbol char font 4
@    s3 symbol skip 0
@    s3 line type 1
@    s3 line linestyle 1
@    s3 line linewidth 2.0
@    s3 line color 49
@    s3 line pattern 1
@    s3 baseline type 0
@    s3 baseline off
@    s3 dropline off
@    s3 fill type 0
@    s3 fill rule 0
@    s3 fill color 1
@    s3 fill pattern 1
@    s3 avalue off
@    s3 avalue type 2
@    s3 avalue char size 1.000000
@    s3 avalue font 4
@    s3 avalue color 1
@    s3 avalue rot 0
@    s3 avalue format general
@    s3 avalue prec 3
@    s3 avalue prepend ""
@    s3 avalue append ""
@    s3 avalue offset 0.000000 , 0.000000
@    s3 errorbar on
@    s3 errorbar place both
@    s3 errorbar color 49
@    s3 errorbar pattern 1
@    s3 errorbar size 1.000000
@    s3 errorbar linewidth 1.0
@    s3 errorbar linestyle 1
@    s3 errorbar riser linewidth 1.0
@    s3 errorbar riser linestyle 1
@    s3 errorbar riser clip off
@    s3 errorbar riser clip length 0.100000
@    s3 comment "pmfs.agr"
@    s3 legend  ""
@    s4 hidden false
@    s4 type xy
@    s4 symbol 0
@    s4 symbol size 1.000000
@    s4 symbol color 50
@    s4 symbol pattern 1
@    s4 symbol fill color 50
@    s4 symbol fill pattern 0
@    s4 symbol linewidth 1.0
@    s4 symbol linestyle 1
@    s4 symbol char 65
@    s4 symbol char font 4
@    s4 symbol skip 0
@    s4 line type 1
@    s4 line linestyle 1
@    s4 line linewidth 2.0
@    s4 line color 50
@    s4 line pattern 1
@    s4 baseline type 0
@    s4 baseline off
@    s4 dropline off
@    s4 fill type 0
@    s4 fill rule 0
@    s4 fill color 1
@    s4 fill pattern 1
@    s4 avalue off
@    s4 avalue type 2
@    s4 avalue char size 1.000000
@    s4 avalue font 4
@    s4 avalue color 1
@    s4 avalue rot 0
@    s4 avalue format general
@    s4 avalue prec 3
@    s4 avalue prepend ""
@    s4 avalue append ""
@    s4 avalue offset 0.000000 , 0.000000
@    s4 errorbar on
@    s4 errorbar place both
@    s4 errorbar color 50
@    s4 errorbar pattern 1
@    s4 errorbar size 1.000000
@    s4 errorbar linewidth 1.0
@    s4 errorbar linestyle 1
@    s4 errorbar riser linewidth 1.0
@    s4 errorbar riser linestyle 1
@    s4 errorbar riser clip off
@    s4 errorbar riser clip length 0.100000
@    s4 comment "pmfs.agr"
@    s4 legend  ""
@    s5 hidden false
@    s5 type xy
@    s5 symbol 0
@    s5 symbol size 1.000000
@    s5 symbol color 51
@    s5 symbol pattern 1
@    s5 symbol fill color 51
@    s5 symbol fill pattern 0
@    s5 symbol linewidth 1.0
@    s5 symbol linestyle 1
@    s5 symbol char 65
@    s5 symbol char font 4
@    s5 symbol skip 0
@    s5 line type 1
@    s5 line linestyle 1
@    s5 line linewidth 2.0
@    s5 line color 51
@    s5 line pattern 1
@    s5 baseline type 0
@    s5 baseline off
@    s5 dropline off
@    s5 fill type 0
@    s5 fill rule 0
@    s5 fill color 1
@    s5 fill pattern 1
@    s5 avalue off
@    s5 avalue type 2
@    s5 avalue char size 1.000000
@    s5 avalue font 4
@    s5 avalue color 1
@    s5 avalue rot 0
@    s5 avalue format general
@    s5 avalue prec 3
@    s5 avalue prepend ""
@    s5 avalue append ""
@    s5 avalue offset 0.000000 , 0.000000
@    s5 errorbar on
@    s5 errorbar place both
@    s5 errorbar color 51
@    s5 errorbar pattern 1
@    s5 errorbar size 1.000000
@    s5 errorbar linewidth 1.0
@    s5 errorbar linestyle 1
@    s5 errorbar riser linewidth 1.0
@    s5 errorbar riser linestyle 1
@    s5 errorbar riser clip off
@    s5 errorbar riser clip length 0.100000
@    s5 comment "pmfs4x2.agr"
@    s5 legend  ""
@    s6 hidden false
@    s6 type xy
@    s6 symbol 0
@    s6 symbol size 1.000000
@    s6 symbol color 52
@    s6 symbol pattern 1
@    s6 symbol fill color 52
@    s6 symbol fill pattern 0
@    s6 symbol linewidth 1.0
@    s6 symbol linestyle 1
@    s6 symbol char 65
@    s6 symbol char font 4
@    s6 symbol skip 0
@    s6 line type 1
@    s6 line linestyle 1
@    s6 line linewidth 2.0
@    s6 line color 52
@    s6 line pattern 1
@    s6 baseline type 0
@    s6 baseline off
@    s6 dropline off
@    s6 fill type 0
@    s6 fill rule 0
@    s6 fill color 1
@    s6 fill pattern 1
@    s6 avalue off
@    s6 avalue type 2
@    s6 avalue char size 1.000000
@    s6 avalue font 4
@    s6 avalue color 1
@    s6 avalue rot 0
@    s6 avalue format general
@    s6 avalue prec 3
@    s6 avalue prepend ""
@    s6 avalue append ""
@    s6 avalue offset 0.000000 , 0.000000
@    s6 errorbar on
@    s6 errorbar place both
@    s6 errorbar color 52
@    s6 errorbar pattern 1
@    s6 errorbar size 1.000000
@    s6 errorbar linewidth 1.0
@    s6 errorbar linestyle 1
@    s6 errorbar riser linewidth 1.0
@    s6 errorbar riser linestyle 1
@    s6 errorbar riser clip off
@    s6 errorbar riser clip length 0.100000
@    s6 comment "pmfs4x2.agr"
@    s6 legend  ""
@g2 on
@g2 hidden false
@g2 type XY
@g2 stacked false
@g2 bar hgap 0.000000
@g2 fixedpoint off
@g2 fixedpoint type 0
@g2 fixedpoint xy 0.000000, 0.000000
@g2 fixedpoint format general general
@g2 fixedpoint prec 6, 6
@with g2
@    world 10.5, -55, 25.5, 190
@    stack world 0, 0, 0, 0
@    znorm 1
@    view 0.360000, 0.100000, 0.773786, 0.478261
@    title ""
@    title font 4
@    title size 1.500000
@    title color 1
@    subtitle ""
@    subtitle font 4
@    subtitle size 1.000000
@    subtitle color 1
@    xaxes scale Normal
@    yaxes scale Normal
@    xaxes invert off
@    yaxes invert off
@    xaxis  on
@    xaxis  type zero false
@    xaxis  offset 0.000000 , 0.000000
@    xaxis  bar on
@    xaxis  bar color 1
@    xaxis  bar linestyle 1
@    xaxis  bar linewidth 1.0
@    xaxis  label "Water beads per nm\S2"
@    xaxis  label layout para
@    xaxis  label place auto
@    xaxis  label char size 1.000000
@    xaxis  label font 4
@    xaxis  label color 1
@    xaxis  label place normal
@    xaxis  tick on
@    xaxis  tick major 2
@    xaxis  tick minor ticks 1
@    xaxis  tick default 6
@    xaxis  tick place rounded true
@    xaxis  tick in
@    xaxis  tick major size 1.000000
@    xaxis  tick major color 1
@    xaxis  tick major linewidth 1.0
@    xaxis  tick major linestyle 1
@    xaxis  tick major grid off
@    xaxis  tick minor color 1
@    xaxis  tick minor linewidth 1.0
@    xaxis  tick minor linestyle 1
@    xaxis  tick minor grid off
@    xaxis  tick minor size 0.500000
@    xaxis  ticklabel on
@    xaxis  ticklabel format general
@    xaxis  ticklabel prec 5
@    xaxis  ticklabel formula ""
@    xaxis  ticklabel append ""
@    xaxis  ticklabel prepend ""
@    xaxis  ticklabel angle 0
@    xaxis  ticklabel skip 0
@    xaxis  ticklabel stagger 0
@    xaxis  ticklabel place normal
@    xaxis  ticklabel offset auto
@    xaxis  ticklabel offset 0.000000 , 0.010000
@    xaxis  ticklabel start type auto
@    xaxis  ticklabel start 0.000000
@    xaxis  ticklabel stop type auto
@    xaxis  ticklabel stop 0.000000
@    xaxis  ticklabel char size 1.000000
@    xaxis  ticklabel font 4
@    xaxis  ticklabel color 1
@    xaxis  tick place both
@    xaxis  tick spec type none
@    yaxis  on
@    yaxis  type zero false
@    yaxis  offset 0.000000 , 0.000000
@    yaxis  bar on
@    yaxis  bar color 1
@    yaxis  bar linestyle 1
@    yaxis  bar linewidth 1.0
@    yaxis  label "\xD\f{}G (kJ/mol)"
@    yaxis  label layout para
@    yaxis  label place auto
@    yaxis  label char size 1.000000
@    yaxis  label font 4
@    yaxis  label color 1
@    yaxis  label place normal
@    yaxis  tick on
@    yaxis  tick major 50
@    yaxis  tick minor ticks 1
@    yaxis  tick default 6
@    yaxis  tick place rounded true
@    yaxis  tick in
@    yaxis  tick major size 1.000000
@    yaxis  tick major color 1
@    yaxis  tick major linewidth 1.0
@    yaxis  tick major linestyle 1
@    yaxis  tick major grid off
@    yaxis  tick minor color 1
@    yaxis  tick minor linewidth 1.0
@    yaxis  tick minor linestyle 1
@    yaxis  tick minor grid off
@    yaxis  tick minor size 0.500000
@    yaxis  ticklabel on
@    yaxis  ticklabel format general
@    yaxis  ticklabel prec 5
@    yaxis  ticklabel formula ""
@    yaxis  ticklabel append ""
@    yaxis  ticklabel prepend ""
@    yaxis  ticklabel angle 0
@    yaxis  ticklabel skip 0
@    yaxis  ticklabel stagger 0
@    yaxis  ticklabel place normal
@    yaxis  ticklabel offset auto
@    yaxis  ticklabel offset 0.000000 , 0.010000
@    yaxis  ticklabel start type auto
@    yaxis  ticklabel start 0.000000
@    yaxis  ticklabel stop type auto
@    yaxis  ticklabel stop 0.000000
@    yaxis  ticklabel char size 1.000000
@    yaxis  ticklabel font 4
@    yaxis  ticklabel color 1
@    yaxis  tick place both
@    yaxis  tick spec type none
@    altxaxis  off
@    altyaxis  off
@    legend on
@    legend loctype view
@    legend 0.375, 0.45
@    legend box color 1
@    legend box pattern 1
@    legend box linewidth 1.0
@    legend box linestyle 0
@    legend box fill color 0
@    legend box fill pattern 1
@    legend font 4
@    legend char size 0.850000
@    legend color 1
@    legend length 4
@    legend vgap 1
@    legend hgap 1
@    legend invert false
@    frame type 0
@    frame linestyle 1
@    frame linewidth 2.0
@    frame color 1
@    frame pattern 1
@    frame background color 0
@    frame background pattern 0
@    s0 hidden false
@    s0 type xydy
@    s0 symbol 1
@    s0 symbol size 0.400000
@    s0 symbol color 39
@    s0 symbol pattern 1
@    s0 symbol fill color 39
@    s0 symbol fill pattern 1
@    s0 symbol linewidth 1.0
@    s0 symbol linestyle 1
@    s0 symbol char 65
@    s0 symbol char font 4
@    s0 symbol skip 0
@    s0 line type 1
@    s0 line linestyle 3
@    s0 line linewidth 1.0
@    s0 line color 39
@    s0 line pattern 1
@    s0 baseline type 0
@    s0 baseline off
@    s0 dropline off
@    s0 fill type 0
@    s0 fill rule 0
@    s0 fill color 1
@    s0 fill pattern 1
@    s0 avalue off
@    s0 avalue type 2
@    s0 avalue char size 1.000000
@    s0 avalue font 4
@    s0 avalue color 1
@    s0 avalue rot 0
@    s0 avalue format general
@    s0 avalue prec 3
@    s0 avalue prepend ""
@    s0 avalue append ""
@    s0 avalue offset 0.000000 , 0.000000
@    s0 errorbar on
@    s0 errorbar place both
@    s0 errorbar color 39
@    s0 errorbar pattern 1
@    s0 errorbar size 0.250000
@    s0 errorbar linewidth 1.0
@    s0 errorbar linestyle 1
@    s0 errorbar riser linewidth 1.0
@    s0 errorbar riser linestyle 1
@    s0 errorbar riser clip off
@    s0 errorbar riser clip length 0.100000
@    s0 comment "pmfs.agr"
@    s0 legend  "\xD\f{}G (barrier)"
@    s1 hidden false
@    s1 type xydy
@    s1 symbol 1
@    s1 symbol size 0.650000
@    s1 symbol color 38
@    s1 symbol pattern 1
@    s1 symbol fill color 38
@    s1 symbol fill pattern 1
@    s1 symbol linewidth 1.0
@    s1 symbol linestyle 1
@    s1 symbol char 65
@    s1 symbol char font 4
@    s1 symbol skip 0
@    s1 line type 1
@    s1 line linestyle 1
@    s1 line linewidth 1.0
@    s1 line color 38
@    s1 line pattern 1
@    s1 baseline type 0
@    s1 baseline off
@    s1 dropline off
@    s1 fill type 0
@    s1 fill rule 0
@    s1 fill color 1
@    s1 fill pattern 1
@    s1 avalue off
@    s1 avalue type 2
@    s1 avalue char size 1.000000
@    s1 avalue font 4
@    s1 avalue color 1
@    s1 avalue rot 0
@    s1 avalue format general
@    s1 avalue prec 3
@    s1 avalue prepend ""
@    s1 avalue append ""
@    s1 avalue offset 0.000000 , 0.000000
@    s1 errorbar on
@    s1 errorbar place both
@    s1 errorbar color 38
@    s1 errorbar pattern 1
@    s1 errorbar size 0.250000
@    s1 errorbar linewidth 1.0
@    s1 errorbar linestyle 1
@    s1 errorbar riser linewidth 1.0
@    s1 errorbar riser linestyle 1
@    s1 errorbar riser clip off
@    s1 errorbar riser clip length 0.100000
@    s1 comment "pmfs.agr"
@    s1 legend  "\xD\f{}G (stalk)"
@    s2 hidden false
@    s2 type xydy
@    s2 symbol 1
@    s2 symbol size 0.400000
@    s2 symbol color 39
@    s2 symbol pattern 1
@    s2 symbol fill color 39
@    s2 symbol fill pattern 1
@    s2 symbol linewidth 1.0
@    s2 symbol linestyle 1
@    s2 symbol char 65
@    s2 symbol char font 4
@    s2 symbol skip 0
@    s2 line type 1
@    s2 line linestyle 3
@    s2 line linewidth 1.0
@    s2 line color 39
@    s2 line pattern 1
@    s2 baseline type 0
@    s2 baseline off
@    s2 dropline off
@    s2 fill type 0
@    s2 fill rule 0
@    s2 fill color 1
@    s2 fill pattern 1
@    s2 avalue off
@    s2 avalue type 2
@    s2 avalue char size 1.000000
@    s2 avalue font 4
@    s2 avalue color 1
@    s2 avalue rot 0
@    s2 avalue format general
@    s2 avalue prec 3
@    s2 avalue prepend ""
@    s2 avalue append ""
@    s2 avalue offset 0.000000 , 0.000000
@    s2 errorbar on
@    s2 errorbar place both
@    s2 errorbar color 39
@    s2 errorbar pattern 1
@    s2 errorbar size 0.250000
@    s2 errorbar linewidth 1.0
@    s2 errorbar linestyle 1
@    s2 errorbar riser linewidth 1.0
@    s2 errorbar riser linestyle 1
@    s2 errorbar riser clip off
@    s2 errorbar riser clip length 0.100000
@    s2 comment "pmfs.agr"
@    s2 legend  ""
@    s3 hidden false
@    s3 type xydy
@    s3 symbol 1
@    s3 symbol size 0.650000
@    s3 symbol color 38
@    s3 symbol pattern 1
@    s3 symbol fill color 38
@    s3 symbol fill pattern 1
@    s3 symbol linewidth 1.0
@    s3 symbol linestyle 1
@    s3 symbol char 65
@    s3 symbol char font 4
@    s3 symbol skip 0
@    s3 line type 1
@    s3 line linestyle 1
@    s3 line linewidth 1.0
@    s3 line color 38
@    s3 line pattern 1
@    s3 baseline type 0
@    s3 baseline off
@    s3 dropline off
@    s3 fill type 0
@    s3 fill rule 0
@    s3 fill color 1
@    s3 fill pattern 1
@    s3 avalue off
@    s3 avalue type 2
@    s3 avalue char size 1.000000
@    s3 avalue font 4
@    s3 avalue color 1
@    s3 avalue rot 0
@    s3 avalue format general
@    s3 avalue prec 3
@    s3 avalue prepend ""
@    s3 avalue append ""
@    s3 avalue offset 0.000000 , 0.000000
@    s3 errorbar on
@    s3 errorbar place both
@    s3 errorbar color 38
@    s3 errorbar pattern 1
@    s3 errorbar size 0.250000
@    s3 errorbar linewidth 1.0
@    s3 errorbar linestyle 1
@    s3 errorbar riser linewidth 1.0
@    s3 errorbar riser linestyle 1
@    s3 errorbar riser clip off
@    s3 errorbar riser clip length 0.100000
@    s3 comment "pmfs.agr"
@    s3 legend  ""
@g3 on
@g3 hidden true
@g3 type XY
@g3 stacked false
@g3 bar hgap 0.000000
@g3 fixedpoint off
@g3 fixedpoint type 0
@g3 fixedpoint xy 0.000000, 0.000000
@g3 fixedpoint format general general
@g3 fixedpoint prec 6, 6
@with g3
@    world 0, 0, 1, 1
@    stack world 0, 0, 0, 0
@    znorm 1
@    view 0.576199, 0.100000, 0.989985, 0.478261
@    title ""
@    title font 4
@    title size 1.500000
@    title color 1
@    subtitle ""
@    subtitle font 4
@    subtitle size 1.000000
@    subtitle color 1
@    xaxes scale Normal
@    yaxes scale Normal
@    xaxes invert off
@    yaxes invert off
@    xaxis  on
@    xaxis  type zero false
@    xaxis  offset 0.000000 , 0.000000
@    xaxis  bar on
@    xaxis  bar color 1
@    xaxis  bar linestyle 1
@    xaxis  bar linewidth 1.0
@    xaxis  label ""
@    xaxis  label layout para
@    xaxis  label place auto
@    xaxis  label char size 1.000000
@    xaxis  label font 4
@    xaxis  label color 1
@    xaxis  label place normal
@    xaxis  tick on
@    xaxis  tick major 0.2
@    xaxis  tick minor ticks 1
@    xaxis  tick default 6
@    xaxis  tick place rounded true
@    xaxis  tick in
@    xaxis  tick major size 1.000000
@    xaxis  tick major color 1
@    xaxis  tick major linewidth 1.0
@    xaxis  tick major linestyle 1
@    xaxis  tick major grid off
@    xaxis  tick minor color 1
@    xaxis  tick minor linewidth 1.0
@    xaxis  tick minor linestyle 1
@    xaxis  tick minor grid off
@    xaxis  tick minor size 0.500000
@    xaxis  ticklabel on
@    xaxis  ticklabel format general
@    xaxis  ticklabel prec 5
@    xaxis  ticklabel formula ""
@    xaxis  ticklabel append ""
@    xaxis  ticklabel prepend ""
@    xaxis  ticklabel angle 0
@    xaxis  ticklabel skip 0
@    xaxis  ticklabel stagger 0
@    xaxis  ticklabel place normal
@    xaxis  ticklabel offset auto
@    xaxis  ticklabel offset 0.000000 , 0.010000
@    xaxis  ticklabel start type auto
@    xaxis  ticklabel start 0.000000
@    xaxis  ticklabel stop type auto
@    xaxis  ticklabel stop 0.000000
@    xaxis  ticklabel char size 1.000000
@    xaxis  ticklabel font 4
@    xaxis  ticklabel color 1
@    xaxis  tick place both
@    xaxis  tick spec type none
@    yaxis  on
@    yaxis  type zero false
@    yaxis  offset 0.000000 , 0.000000
@    yaxis  bar on
@    yaxis  bar color 1
@    yaxis  bar linestyle 1
@    yaxis  bar linewidth 1.0
@    yaxis  label ""
@    yaxis  label layout para
@    yaxis  label place auto
@    yaxis  label char size 1.000000
@    yaxis  label font 4
@    yaxis  label color 1
@    yaxis  label place normal
@    yaxis  tick on
@    yaxis  tick major 0.2
@    yaxis  tick minor ticks 1
@    yaxis  tick default 6
@    yaxis  tick place rounded true
@    yaxis  tick in
@    yaxis  tick major size 1.000000
@    yaxis  tick major color 1
@    yaxis  tick major linewidth 1.0
@    yaxis  tick major linestyle 1
@    yaxis  tick major grid off
@    yaxis  tick minor color 1
@    yaxis  tick minor linewidth 1.0
@    yaxis  tick minor linestyle 1
@    yaxis  tick minor grid off
@    yaxis  tick minor size 0.500000
@    yaxis  ticklabel on
@    yaxis  ticklabel format general
@    yaxis  ticklabel prec 5
@    yaxis  ticklabel formula ""
@    yaxis  ticklabel append ""
@    yaxis  ticklabel prepend ""
@    yaxis  ticklabel angle 0
@    yaxis  ticklabel skip 0
@    yaxis  ticklabel stagger 0
@    yaxis  ticklabel place normal
@    yaxis  ticklabel offset auto
@    yaxis  ticklabel offset 0.000000 , 0.010000
@    yaxis  ticklabel start type auto
@    yaxis  ticklabel start 0.000000
@    yaxis  ticklabel stop type auto
@    yaxis  ticklabel stop 0.000000
@    yaxis  ticklabel char size 1.000000
@    yaxis  ticklabel font 4
@    yaxis  ticklabel color 1
@    yaxis  tick place both
@    yaxis  tick spec type none
@    altxaxis  off
@    altyaxis  off
@    legend on
@    legend loctype view
@    legend 0.5, 0.8
@    legend box color 1
@    legend box pattern 1
@    legend box linewidth 1.0
@    legend box linestyle 1
@    legend box fill color 0
@    legend box fill pattern 1
@    legend font 4
@    legend char size 1.000000
@    legend color 1
@    legend length 4
@    legend vgap 1
@    legend hgap 1
@    legend invert false
@    frame type 0
@    frame linestyle 1
@    frame linewidth 1.0
@    frame color 1
@    frame pattern 1
@    frame background color 0
@    frame background pattern 0
@target G0.S0
@type xy
0.007462 5.433397
0.012412 4.817525
0.017362 5.667886
0.022312 6.293205
0.027262 5.959989
0.032212 6.662825
0.037162 5.965961
0.042112 6.023009
0.047063 6.349058
0.052013 6.559917
0.056963 6.575404
0.061913 6.330455
0.066863 6.443409
0.071813 5.918172
0.076763 5.824155
0.081713 5.422008
0.086663 5.544291
0.091613 5.395543
0.096563 5.087891
0.101513 4.61064
0.106463 4.314785
0.111413 3.619544
0.116363 3.44797
0.121314 2.980612
0.126264 2.924683
0.131214 2.576628
0.136164 2.151853
0.141114 1.655442
0.146064 1.346351
0.151014 0.902425
0.155964 0.861672
0.160914 0.644858
0.165864 0.606263
0.170814 0.367272
0.175764 0.215649
0.180714 -0.049813
0.185664 -0.080996
0.190614 -0.244543
0.195565 -0.116797
0.200515 -0.088057
0.205465 -0.00106
0.210415 -0.001653
0.215365 -0.079257
0.220315 -0.08862
0.225265 0.073281
0.230215 0.124082
0.235165 0.346759
0.240115 0.475157
0.245065 0.704769
0.250015 0.709442
0.254965 0.92461
0.259915 1.000268
0.264865 1.31477
0.269815 1.478253
0.274765 1.870756
0.279716 2.039509
0.284666 2.285829
0.289616 2.473449
0.294566 2.806533
0.299516 3.031422
0.304466 3.409518
0.309416 3.725696
0.314366 4.16228
0.319316 4.486218
0.324266 4.873751
0.329216 5.052114
0.334166 5.518593
0.339116 5.780705
0.344066 6.234453
0.349017 6.562804
0.353967 7.015753
0.358917 7.349927
0.363867 7.724222
0.368817 8.046914
0.373767 8.396282
0.378717 8.781592
0.383667 9.302639
0.388617 9.645393
0.393567 10.136397
0.398517 10.466627
0.403467 10.955687
0.408417 11.348577
0.413367 11.981957
0.418317 12.435307
0.423268 13.028067
0.428218 13.447287
0.433168 13.944317
0.438118 14.389637
0.443068 14.922707
0.448018 15.387587
0.452968 16.015007
0.457918 16.458177
0.462868 17.026287
0.467818 17.446687
0.472768 18.107867
0.477718 18.467757
0.482668 19.104747
0.487618 19.537697
0.492568 20.266087
0.497518 20.724367
0.502468 21.455387
0.507419 21.880127
0.512369 22.479507
0.517319 23.042467
0.522269 23.698877
0.527219 24.183527
0.532169 24.943697
0.537119 25.478877
0.542069 26.171897
0.547019 26.730187
0.551969 27.461037
0.556919 28.021567
0.561869 28.775527
0.566819 29.346957
0.571769 30.091137
0.57672 30.674757
0.58167 31.411067
0.58662 32.021057
0.59157 32.771847
0.59652 33.359187
0.60147 34.224167
0.60642 34.862417
0.61137 35.596577
0.61632 36.171157
0.62127 37.008057
0.62622 37.600627
0.63117 38.341857
0.63612 38.986787
0.64107 39.583367
0.64602 40.093197
0.650971 40.759307
0.655921 41.180447
0.660871 41.683897
0.665821 42.016577
0.670771 42.662687
0.675721 42.874467
0.680671 43.342067
0.685621 43.553087
0.690571 43.959237
0.695521 44.126337
0.700471 44.478447
0.705421 44.767147
0.710371 45.173817
0.715321 45.365897
0.720271 45.686427
0.725221 45.912727
0.730171 46.210587
0.735122 46.352177
0.740072 46.626397
0.745022 46.700757
0.749972 46.912467
0.754922 47.099877
0.759872 47.239627
0.764822 47.237307
0.769772 47.468187
0.774722 47.430067
0.779672 47.545907
0.784622 47.604387
0.789572 47.731657
0.794522 47.680727
0.799472 47.724137
0.804423 47.666387
0.809373 47.725907
0.814323 47.674707
0.819273 47.626677
0.824223 47.484497
0.829173 47.466007
0.834123 47.358907
0.839073 47.294367
0.844023 47.075977
0.848973 46.940577
0.853923 46.683637
0.858873 46.548927
0.863823 46.232417
0.868773 45.891437
0.873723 45.488207
0.878673 44.960717
0.883624 44.465827
0.888574 43.972607
0.893524 43.231087
0.898474 42.463057
0.903424 41.626027
0.908374 40.600477
0.913324 39.691647
0.918274 38.121197
0.923224 37.066287
0.928174 36.137267
0.933124 35.137417
0.938074 34.158037
0.943024 33.106417
0.947974 31.822217
0.952924 30.569077
0.957874 28.221047
0.962825 27.507747
0.967775 26.832957
0.972725 26.129127
0.977675 25.415837
0.982625 24.622667
0.987575 23.237457
0.992525 21.687677
&
@target G0.S1
@type xy
0.007462 0.10473
0.012412 0.658888
0.017362 1.200229
0.022312 1.934599
0.027262 1.441898
0.032213 1.801524
0.037163 1.501757
0.042113 2.137582
0.047063 2.283805
0.052013 2.630805
0.056963 2.584145
0.061913 2.521041
0.066863 2.063737
0.071813 2.212709
0.076763 1.793202
0.081713 1.98548
0.086664 2.012231
0.091614 1.895016
0.096564 1.429287
0.101514 1.31252
0.106464 0.718676
0.111414 0.810891
0.116364 0.530588
0.121314 0.632843
0.126264 0.436854
0.131214 0.221993
0.136164 -0.094584
0.141115 -0.229931
0.146065 -0.233999
0.151015 -0.16443
0.155965 0.025306
0.160915 0.007485
0.165865 0.031304
0.170815 -0.220818
0.175765 0.105076
0.180715 -0.109765
0.185666 0.383773
0.190616 0.453755
0.195566 0.782688
0.200516 0.799016
0.205466 1.013213
0.210416 0.863369
0.215366 1.335541
0.220316 1.485741
0.225266 1.98161
0.230216 2.12051
0.235166 2.466839
0.240117 2.519827
0.245067 2.803403
0.250017 2.976809
0.254967 3.451775
0.259917 3.725259
0.264867 4.092277
0.269817 4.416308
0.274767 4.712437
0.279717 4.968168
0.284667 5.31119
0.289618 5.802214
0.294568 6.109777
0.299518 6.6847
0.304468 7.013521
0.309418 7.513692
0.314368 7.730718
0.319318 8.260433
0.324268 8.630434
0.329218 9.317223
0.334168 9.615366
0.339118 10.245411
0.344068 10.520861
0.349019 10.949061
0.353969 11.318481
0.358919 11.859261
0.363869 12.285731
0.368819 12.856591
0.373769 13.255321
0.378719 13.776531
0.383669 14.208551
0.388619 14.661571
0.39357 15.196591
0.39852 15.711681
0.40347 16.272121
0.40842 16.790691
0.41337 17.396441
0.41832 17.819181
0.42327 18.421811
0.42822 18.898101
0.43317 19.623101
0.43812 20.044551
0.44307 20.779831
0.44802 21.263181
0.452971 21.913891
0.457921 22.420961
0.462871 23.169521
0.467821 23.722321
0.472771 24.492551
0.477721 25.008201
0.482671 25.722141
0.487621 26.250361
0.492571 26.942361
0.497522 27.462241
0.502472 28.181041
0.507422 28.809331
0.512372 29.463471
0.517322 30.111241
0.522272 30.743631
0.527222 31.417701
0.532172 32.048681
0.537122 32.743661
0.542072 33.470781
0.547022 34.145011
0.551972 34.855191
0.556923 35.474311
0.561873 36.129011
0.566823 36.851231
0.571773 37.438321
0.576723 38.101651
0.581673 38.803151
0.586623 39.601731
0.591573 40.222721
0.596523 40.991621
0.601473 41.613541
0.606424 42.413191
0.611374 43.029321
0.616324 43.815741
0.621274 44.507011
0.626224 45.283341
0.631174 45.877401
0.636124 46.579441
0.641074 47.164291
0.646024 47.870801
0.650974 48.432651
0.655925 49.047771
0.660875 49.541091
0.665825 50.183201
0.670775 50.539401
0.675725 51.143421
0.680675 51.517731
0.685625 52.048571
0.690575 52.422931
0.695525 52.842561
0.700475 53.259041
0.705426 53.652531
0.710376 53.989821
0.715326 54.286891
0.720276 54.668611
0.725226 54.917451
0.730176 55.235881
0.735126 55.474311
0.740076 55.708421
0.745026 55.931961
0.749976 56.139241
0.754926 56.245221
0.759876 56.527191
0.764827 56.637231
0.769777 56.835531
0.774727 56.974761
0.779677 57.201421
0.784627 57.294991
0.789577 57.421351
0.794527 57.524461
0.799477 57.646441
0.804427 57.723781
0.809377 57.837331
0.814328 57.937051
0.819278 57.943511
0.824228 57.963451
0.829178 58.027581
0.834128 57.987261
0.839078 58.107271
0.844028 58.109211
0.848978 58.041721
0.853928 58.085941
0.858878 58.044541
0.863828 58.014091
0.868779 57.927371
0.873729 57.817571
0.878679 57.669991
0.883629 57.594581
0.888579 57.442691
0.893529 57.174841
0.898479 56.825301
0.903429 56.436231
0.908379 56.030301
0.91333 55.561021
0.91828 54.816911
0.92323 54.072881
0.92818 53.629651
0.93313 52.918191
0.93808 52.121171
0.94303 51.441381
0.94798 50.595921
0.95293 49.740741
0.95788 48.555971
0.96283 47.887121
0.967781 47.807731
0.972731 47.235301
0.977681 46.643791
0.982631 46.049221
0.987581 44.738281
0.992531 43.861501
&
@target G0.S2
@type xy
0.00957 12.005331
0.014509 9.874161
0.019449 10.551801
0.024388 9.755668
0.029328 9.4215
0.034267 9.365494
0.039207 9.718184
0.044146 9.390807
0.049086 9.501173
0.054025 9.097264
0.058965 9.068919
0.063904 8.540826
0.068844 8.249176
0.073784 8.118564
0.078723 8.074821
0.083663 7.718388
0.088602 7.161279
0.093542 6.728172
0.098481 6.130715
0.103421 5.908894
0.10836 5.519221
0.1133 4.975171
0.118239 4.395528
0.123179 3.901846
0.128118 3.362714
0.133058 3.045037
0.137997 2.689671
0.142937 2.133038
0.147876 1.760488
0.152816 1.230395
0.157755 1.01099
0.162695 0.771921
0.167634 0.678755
0.172574 0.442781
0.177513 0.150274
0.182453 -0.068033
0.187392 -0.056809
0.192332 -0.147119
0.197271 -0.004567
0.202211 -0.050902
0.207151 -0.180556
0.21209 -0.028352
0.21703 -0.04319
0.221969 0.163362
0.226909 0.34813
0.231848 0.402908
0.236788 0.552775
0.241727 0.618665
0.246667 0.758432
0.251606 1.063224
0.256546 1.253046
0.261485 1.453272
0.266425 1.625585
0.271364 1.756065
0.276304 2.120917
0.281243 2.39769
0.286183 2.734017
0.291122 3.010356
0.296062 3.198168
0.301001 3.444797
0.305941 3.717844
0.310881 4.111937
0.31582 4.608927
0.320759 4.880103
0.325699 5.286217
0.330639 5.623088
0.335578 6.005003
0.340518 6.45888
0.345457 6.898539
0.350397 7.372409
0.355336 7.754048
0.360276 8.141805
0.365215 8.68926
0.370155 9.139154
0.375094 9.69802
0.380034 10.199861
0.384973 10.637031
0.389913 11.193091
0.394852 11.706931
0.399792 12.202241
0.404731 12.874631
0.409671 13.439611
0.41461 14.024231
0.41955 14.537821
0.424489 15.041171
0.429429 15.761721
0.434368 16.286581
0.439308 16.898501
0.444248 17.483801
0.449187 17.955321
0.454127 18.549901
0.459066 19.122091
0.464006 19.735431
0.468945 20.418371
0.473885 20.916491
0.478824 21.596541
0.483764 22.178951
0.488703 22.767361
0.493643 23.575521
0.498582 24.258031
0.503522 24.979911
0.508461 25.701461
0.513401 26.321441
0.51834 27.119071
0.52328 27.870211
0.528219 28.692651
0.533159 29.536241
0.538098 30.222581
0.543038 31.024841
0.547977 31.901471
0.552917 32.634041
0.557856 33.534141
0.562796 34.261561
0.567735 35.111551
0.572675 35.909741
0.577615 36.652301
0.582554 37.565571
0.587494 38.417141
0.592433 39.217931
0.597373 40.049151
0.602312 40.781981
0.607252 41.702911
0.612191 42.569041
0.617131 43.433081
0.62207 44.358411
0.62701 45.179871
0.631949 46.095191
0.636889 46.978971
0.641828 47.927051
0.646768 48.901391
0.651707 49.867981
0.656647 50.698551
0.661586 51.697071
0.666526 52.648871
0.671465 53.660701
0.676405 54.586551
0.681345 55.511701
0.686284 56.428181
0.691223 57.362541
0.696163 58.169531
0.701103 58.973751
0.706042 59.702981
0.710982 60.476291
0.715921 61.082971
0.720861 61.746691
0.7258 62.392861
0.73074 62.861891
0.735679 63.349301
0.740619 63.838661
0.745558 64.249291
0.750498 64.633201
0.755437 64.899161
0.760377 65.368781
0.765316 65.667431
0.770256 65.957011
0.775195 66.263131
0.780135 66.515901
0.785074 66.840721
0.790014 67.138701
0.794953 67.360901
0.799893 67.621381
0.804832 67.847621
0.809772 68.048081
0.814712 68.252741
0.819651 68.505321
0.824591 68.714161
0.82953 68.978461
0.83447 69.192591
0.839409 69.364331
0.844349 69.465271
0.849288 69.668961
0.854228 69.801411
0.859167 69.906141
0.864107 69.996311
0.869046 70.017561
0.873986 70.089581
0.878925 70.020121
0.883865 69.952481
0.888804 69.886601
0.893744 69.827191
0.898683 69.561621
0.903623 69.296401
0.908562 68.944051
0.913502 68.679841
0.918442 68.416771
0.923381 67.948781
0.92832 67.622851
0.93326 67.069541
0.938199 66.785431
0.943139 66.315281
0.948079 65.797771
0.953018 65.246791
0.957958 64.513281
0.962897 63.746321
0.967837 62.939771
0.972776 62.767121
0.977716 62.189351
0.982655 61.449011
0.987595 60.543411
0.992534 59.458511
&
@target G0.S3
@type xy
0.009434 15.990041
0.014374 12.708561
0.019314 12.223781
0.024254 10.953071
0.029194 10.933711
0.034134 11.414081
0.039074 12.435671
0.044014 11.133931
0.048954 11.114581
0.053895 10.521731
0.058835 9.882221
0.063775 9.788021
0.068715 9.620327
0.073655 9.52535
0.078595 8.990087
0.083535 8.402822
0.088475 7.877916
0.093415 7.530446
0.098355 7.130289
0.103295 6.641468
0.108235 5.946806
0.113175 5.438157
0.118115 4.847048
0.123055 4.511666
0.127995 4.005997
0.132935 3.424173
0.137875 2.766897
0.142816 2.433106
0.147756 1.94791
0.152696 1.693734
0.157636 1.3082
0.162576 0.848292
0.167516 0.504724
0.172456 0.371762
0.177396 0.2751
0.182336 0.095934
0.187276 -0.028846
0.192216 -0.143834
0.197156 -0.266909
0.202096 -0.103471
0.207036 0.031708
0.211976 0.030135
0.216916 0.11018
0.221856 0.244174
0.226796 0.404895
0.231737 0.715137
0.236677 1.027665
0.241617 1.173181
0.246557 1.352413
0.251497 1.682262
0.256437 2.017771
0.261377 2.381787
0.266317 2.806612
0.271257 3.027038
0.276197 3.381667
0.281137 3.80888
0.286077 4.221632
0.291017 4.711902
0.295957 5.12506
0.300897 5.500164
0.305837 5.917581
0.310777 6.503478
0.315717 6.924396
0.320657 7.425304
0.325597 7.920007
0.330538 8.381301
0.335478 8.789942
0.340418 9.40324
0.345358 9.889881
0.350298 10.345141
0.355238 10.780791
0.360178 11.230991
0.365118 11.702721
0.370058 12.313451
0.374998 12.830981
0.379938 13.250101
0.384878 13.813701
0.389818 14.374341
0.394758 14.937431
0.399698 15.639931
0.404638 16.248381
0.409579 16.879761
0.414519 17.449141
0.419459 18.184521
0.424399 18.859551
0.429339 19.599031
0.434279 20.268401
0.439219 20.895101
0.444159 21.594521
0.449099 22.394361
0.454039 23.020091
0.458979 23.770381
0.463919 24.513101
0.468859 25.132611
0.473799 25.829181
0.478739 26.705581
0.483679 27.457701
0.488619 28.164931
0.493559 29.019181
0.498499 29.734401
0.50344 30.590631
0.50838 31.480401
0.51332 32.263681
0.51826 33.125351
0.5232 34.021111
0.52814 34.878471
0.53308 35.802551
0.53802 36.809131
0.54296 37.756351
0.5479 38.588861
0.55284 39.644281
0.55778 40.594871
0.56272 41.527501
0.56766 42.505331
0.5726 43.450571
0.57754 44.342091
0.58248 45.371631
0.58742 46.361771
0.59236 47.355561
0.597301 48.330221
0.602241 49.379241
0.607181 50.274101
0.612121 51.315111
0.617061 52.386201
0.622001 53.440821
0.626941 54.469721
0.631881 55.644191
0.636821 56.662811
0.641761 57.673731
0.646701 58.732271
0.651641 59.764341
0.656581 60.828351
0.661521 61.836201
0.666461 62.848341
0.671401 63.969411
0.676341 64.994991
0.681281 65.912971
0.686222 66.910411
0.691162 67.918381
0.696102 68.742011
0.701042 69.616651
0.705982 70.568731
0.710922 71.430321
0.715862 72.296461
0.720802 73.088771
0.725742 73.960511
0.730682 74.532051
0.735622 75.286051
0.740562 76.050551
0.745502 76.635861
0.750442 77.288251
0.755382 77.886621
0.760322 78.412431
0.765262 78.936551
0.770203 79.433851
0.775142 79.873541
0.780083 80.325821
0.785023 80.729611
0.789963 81.179581
0.794903 81.554911
0.799843 81.951381
0.804783 82.367351
0.809723 82.814231
0.814663 83.184181
0.819603 83.589201
0.824543 83.914201
0.829483 84.369531
0.834423 84.776221
0.839363 85.202691
0.844303 85.587111
0.849243 85.861281
0.854183 86.291241
0.859123 86.670891
0.864063 86.995621
0.869004 87.301981
0.873944 87.613081
0.878884 87.908801
0.883824 88.119881
0.888764 88.391331
0.893704 88.639771
0.898644 88.871221
0.903584 89.011241
0.908524 89.243511
0.913464 89.309011
0.918404 89.471341
0.923344 89.499461
0.928284 89.351081
0.933224 89.258851
0.938164 88.944151
0.943104 88.672411
0.948044 88.271871
0.952985 87.767681
0.957924 87.221861
0.962865 86.828371
0.967805 86.304371
0.972745 86.355291
0.977685 86.095941
0.982625 85.760551
0.987565 85.447031
0.992505 85.318571
&
@target G0.S4
@type xy
0.008875 21.866981
0.013818 21.866981
0.01876 21.866981
0.023702 21.866981
0.028645 21.866981
0.033587 21.041981
0.038529 18.555641
0.043472 17.563361
0.048414 17.842061
0.053356 16.523041
0.058299 16.585531
0.063241 16.261061
0.068184 15.417771
0.073126 15.139381
0.078068 14.294361
0.083011 13.757481
0.087953 13.213931
0.092895 12.551321
0.097838 11.659641
0.10278 10.883921
0.107722 10.183511
0.112665 9.631552
0.117607 8.957059
0.12255 8.027517
0.127492 7.322141
0.132434 6.544494
0.137377 5.991581
0.142319 5.235337
0.147261 4.512175
0.152204 3.723994
0.157146 3.147696
0.162088 2.747825
0.167031 2.163539
0.171973 1.673472
0.176916 1.132894
0.181858 0.85857
0.1868 0.654224
0.191743 0.422086
0.196685 0.162479
0.201627 -0.053061
0.20657 -0.113086
0.211512 -0.064886
0.216454 -0.117447
0.221397 -0.157269
0.226339 -0.09338
0.231282 0.005969
0.236224 0.234617
0.241166 0.358547
0.246109 0.506746
0.251051 0.615277
0.255993 0.991604
0.260936 1.261842
0.265878 1.610571
0.270821 1.865492
0.275763 2.174514
0.280705 2.592021
0.285648 3.028387
0.29059 3.442988
0.295532 3.794383
0.300475 4.211788
0.305417 4.716728
0.310359 5.290719
0.315302 5.707032
0.320244 6.078745
0.325186 6.547221
0.330129 7.128011
0.335071 7.666952
0.340014 8.133145
0.344956 8.697149
0.349898 9.274094
0.354841 9.946461
0.359783 10.601841
0.364725 11.260601
0.369668 11.944891
0.37461 12.556461
0.379553 13.219581
0.384495 14.019241
0.389437 14.826811
0.39438 15.417841
0.399322 16.150161
0.404264 16.896491
0.409207 17.666781
0.414149 18.398271
0.419092 19.128681
0.424034 19.839371
0.428976 20.732181
0.433919 21.473651
0.438861 22.415041
0.443803 23.147891
0.448746 24.080791
0.453688 24.919291
0.45863 25.893861
0.463573 26.795101
0.468515 27.756291
0.473457 28.580781
0.4784 29.463951
0.483342 30.429461
0.488285 31.379731
0.493227 32.291241
0.498169 33.251711
0.503112 34.153431
0.508054 35.153441
0.512996 36.075971
0.517939 36.960801
0.522881 37.967631
0.527824 39.001841
0.532766 39.955751
0.537708 40.924261
0.542651 41.941091
0.547593 43.026741
0.552535 44.102041
0.557478 45.198851
0.56242 46.336681
0.567362 47.404351
0.572305 48.521831
0.577247 49.714311
0.58219 50.799951
0.587132 52.031711
0.592074 53.096931
0.597017 54.228291
0.601959 55.361801
0.606901 56.548161
0.611844 57.637371
0.616786 58.780211
0.621728 59.923261
0.626671 61.138611
0.631613 62.283591
0.636556 63.407391
0.641498 64.630171
0.64644 65.783531
0.651383 66.942641
0.656325 68.174241
0.661267 69.343951
0.66621 70.474931
0.671152 71.636271
0.676095 72.825641
0.681037 73.923681
0.685979 75.152781
0.690922 76.356221
0.695864 77.558421
0.700806 78.795111
0.705749 79.947011
0.710691 81.204791
0.715633 82.395881
0.720576 83.551081
0.725518 84.748731
0.73046 85.894461
0.735403 86.920171
0.740345 87.953781
0.745288 88.869971
0.75023 89.841551
0.755172 90.771661
0.760115 91.703481
0.765057 92.448291
0.769999 93.358501
0.774942 94.054721
0.779884 94.831601
0.784826 95.480071
0.789769 96.190151
0.794711 96.838761
0.799654 97.402521
0.804596 98.032731
0.809538 98.634541
0.814481 99.136461
0.819423 99.694061
0.824365 100.24213
0.829308 100.83763
0.83425 101.32173
0.839193 101.79983
0.844135 102.26373
0.849077 102.71263
0.85402 103.11803
0.858962 103.62093
0.863904 103.98023
0.868847 104.43053
0.873789 104.89943
0.878731 105.28993
0.883674 105.71963
0.888616 106.16323
0.893559 106.64353
0.898501 107.04233
0.903443 107.50383
0.908386 107.93313
0.913328 108.45723
0.91827 108.93193
0.923213 109.49363
0.928155 109.94483
0.933097 110.43063
0.93804 110.90433
0.942982 111.37703
0.947924 111.77493
0.952867 112.05863
0.957809 112.36313
0.962752 112.54933
0.967694 112.80183
0.972636 113.03443
0.977579 113.27313
0.982521 113.28903
0.987464 113.39083
0.992406 113.59433
&
@target G0.S5
@type xy
0.026848 19.858482
0.031701 18.617982
0.036553 23.564942
0.041405 24.453652
0.046258 20.119632
0.05111 19.309902
0.055962 18.624452
0.060815 18.566902
0.065667 17.176932
0.07052 17.131512
0.075372 16.054222
0.080224 15.505662
0.085077 14.686842
0.089929 14.174242
0.094781 13.217342
0.099634 12.343092
0.104486 11.661512
0.109339 10.970492
0.114191 10.012942
0.119043 9.247851
0.123896 8.485786
0.128748 7.640868
0.1336 6.930575
0.138453 5.986487
0.143305 5.225396
0.148158 4.537179
0.15301 3.887397
0.157862 3.190878
0.162715 2.455238
0.167567 1.903965
0.172419 1.485532
0.177272 1.152568
0.182124 0.67378
0.186977 0.276976
0.191829 0.195583
0.196681 0.072816
0.201534 -0.008689
0.206386 -0.240638
0.211238 -0.227065
0.216091 -0.134118
0.220943 -0.016985
0.225796 0.08212
0.230648 0.152609
0.2355 0.302879
0.240353 0.567354
0.245205 0.794771
0.250057 0.97446
0.25491 1.149118
0.259762 1.442808
0.264615 1.837864
0.269467 2.21196
0.274319 2.473089
0.279172 2.764084
0.284024 3.182423
0.288876 3.699114
0.293729 4.110671
0.298581 4.396851
0.303434 4.795173
0.308286 5.324798
0.313138 5.838541
0.317991 6.336795
0.322843 6.799332
0.327695 7.320393
0.332548 7.950904
0.3374 8.546792
0.342253 9.159651
0.347105 9.722503
0.351957 10.390732
0.35681 11.161592
0.361662 11.801712
0.366514 12.509942
0.371367 13.222702
0.376219 14.002652
0.381072 14.881202
0.385924 15.606622
0.390776 16.413132
0.395629 17.226212
0.400481 18.086152
0.405333 18.950712
0.410186 19.793482
0.415038 20.642902
0.419891 21.601972
0.424743 22.470252
0.429595 23.381972
0.434448 24.248782
0.4393 25.150752
0.444152 26.149692
0.449005 27.028782
0.453857 27.985522
0.45871 28.961562
0.463562 29.917482
0.468414 30.905702
0.473267 31.910572
0.478119 32.903922
0.482971 33.898962
0.487824 34.882002
0.492676 35.956052
0.497529 36.957162
0.502381 37.977722
0.507233 39.119702
0.512086 40.139912
0.516938 41.226242
0.52179 42.367712
0.526643 43.497962
0.531495 44.623152
0.536348 45.736502
0.5412 46.889942
0.546052 48.016102
0.550905 49.158302
0.555757 50.305752
0.560609 51.431612
0.565462 52.600092
0.570314 53.835622
0.575167 54.985372
0.580019 56.199622
0.584871 57.441202
0.589724 58.596302
0.594576 59.801942
0.599428 61.034282
0.604281 62.245592
0.609133 63.522322
0.613986 64.767602
0.618838 66.046232
0.62369 67.276572
0.628543 68.592472
0.633395 69.889632
0.638247 71.189192
0.6431 72.515032
0.647952 73.948222
0.652805 75.423532
0.657657 76.813142
0.662509 78.215942
0.667362 79.732542
0.672214 81.149132
0.677066 82.545032
0.681919 83.993702
0.686771 85.367062
0.691624 86.756422
0.696476 88.206402
0.701328 89.665612
0.706181 91.001932
0.711033 92.445802
0.715885 93.895072
0.720738 95.239712
0.72559 96.637402
0.730443 97.914632
0.735295 99.187772
0.740147 100.56678
0.745 101.69598
0.749852 102.99858
0.754705 104.17208
0.759557 105.22348
0.764409 106.22438
0.769262 107.26948
0.774114 108.18728
0.778966 108.94988
0.783819 109.74278
0.788671 110.62858
0.793524 111.37448
0.798376 112.05398
0.803228 112.77878
0.808081 113.46318
0.812933 114.14798
0.817785 114.85158
0.822638 115.46978
0.82749 116.15658
0.832342 116.89958
0.837195 117.48258
0.842047 118.15268
0.8469 118.69598
0.851752 119.26128
0.856604 119.92788
0.861457 120.41158
0.866309 120.95248
0.871162 121.57558
0.876014 122.18538
0.880866 122.75638
0.885719 123.40078
0.890571 124.10298
0.895423 124.83098
0.900276 125.46168
0.905128 126.19378
0.90998 126.99628
0.914833 127.67558
0.919685 128.41368
0.924538 129.04198
0.92939 129.81638
0.934242 130.34668
0.939095 130.90438
0.943947 131.33748
0.9488 131.77258
0.953652 132.20108
0.958504 132.53448
0.963357 132.98428
0.968209 133.33648
0.973061 133.84778
0.977914 134.37598
0.982766 134.83208
0.987618 135.62818
0.992471 136.65048
&
@target G0.S6
@type xy
0.04838 20.933194
0.053072 19.910204
0.057764 20.156924
0.062456 19.092584
0.067148 18.324324
0.07184 17.239534
0.076532 16.863884
0.081224 15.791894
0.085917 15.106444
0.090609 14.307424
0.095301 13.519424
0.099993 12.570354
0.104685 11.895574
0.109377 10.877254
0.114069 9.907154
0.118761 9.340719
0.123453 8.534185
0.128145 7.610115
0.132837 6.702657
0.137529 5.954352
0.142221 5.32706
0.146913 4.521105
0.151605 3.740962
0.156297 3.103078
0.16099 2.495683
0.165682 2.041144
0.170374 1.478319
0.175066 0.943552
0.179758 0.664115
0.18445 0.452619
0.189142 0.151372
0.193834 -0.089503
0.198526 -0.192028
0.203218 -0.192986
0.20791 -0.11219
0.212602 -0.107866
0.217294 -0.081502
0.221986 0.172081
0.226678 0.410162
0.23137 0.649499
0.236062 0.739469
0.240755 1.042325
0.245447 1.448747
0.250139 1.784155
0.254831 2.08684
0.259523 2.414236
0.264215 2.814056
0.268907 3.367064
0.273599 3.762678
0.278291 4.145339
0.282983 4.555071
0.287675 5.114134
0.292367 5.606622
0.297059 6.140835
0.301751 6.531679
0.306443 7.009889
0.311135 7.634583
0.315827 8.273079
0.32052 8.78523
0.325212 9.426026
0.329904 10.062164
0.334596 10.789974
0.339288 11.437174
0.34398 12.139594
0.348672 12.921884
0.353364 13.758304
0.358056 14.575774
0.362748 15.279714
0.36744 16.062224
0.372132 16.901324
0.376824 17.726144
0.381516 18.563654
0.386208 19.314954
0.3909 20.074004
0.395593 21.004104
0.400284 21.789504
0.404977 22.671004
0.409669 23.504524
0.414361 24.389584
0.419053 25.287584
0.423745 26.228924
0.428437 27.088234
0.433129 28.040014
0.437821 28.968294
0.442513 29.927644
0.447205 30.857994
0.451897 31.772734
0.456589 32.887134
0.461281 33.972144
0.465973 35.113234
0.470665 36.055274
0.475357 37.150374
0.48005 38.266254
0.484742 39.338394
0.489434 40.489594
0.494126 41.470574
0.498818 42.659864
0.50351 43.833184
0.508202 44.971624
0.512894 46.140344
0.517586 47.303274
0.522278 48.479634
0.52697 49.738034
0.531662 50.904064
0.536354 52.067214
0.541046 53.290904
0.545738 54.482684
0.550431 55.703724
0.555122 56.991764
0.559815 58.192274
0.564507 59.450884
0.569199 60.781454
0.573891 61.965264
0.578583 63.211124
0.583275 64.561564
0.587967 65.788384
0.592659 67.137894
0.597351 68.419894
0.602043 69.780504
0.606735 71.096174
0.611427 72.416244
0.616119 73.790784
0.620811 75.151034
0.625503 76.535964
0.630196 77.926254
0.634888 79.360964
0.63958 80.774344
0.644272 82.261684
0.648964 83.693984
0.653656 85.207414
0.658348 86.667494
0.66304 88.150734
0.667732 89.691244
0.672424 91.222984
0.677116 92.695344
0.681808 94.226924
0.6865 95.707114
0.691192 97.232004
0.695884 98.713964
0.700576 100.29271
0.705268 101.79001
0.70996 103.28181
0.714653 104.76091
0.719345 106.18311
0.724037 107.75751
0.728729 109.17831
0.733421 110.62851
0.738113 112.02951
0.742805 113.43371
0.747497 114.81201
0.752189 116.14571
0.756881 117.38611
0.761573 118.64871
0.766265 119.85191
0.770957 121.05551
0.775649 122.19161
0.780341 123.22571
0.785034 124.38101
0.789725 125.41651
0.794418 126.48911
0.79911 127.40291
0.803802 128.35461
0.808494 129.32381
0.813186 130.21071
0.817878 131.15221
0.82257 132.02611
0.827262 132.87471
0.831954 133.81211
0.836646 134.67421
0.841338 135.56601
0.84603 136.48921
0.850722 137.33401
0.855414 138.26171
0.860106 139.14291
0.864799 140.04281
0.869491 141.00861
0.874183 141.87641
0.878875 142.80961
0.883567 143.71951
0.888259 144.65281
0.892951 145.55451
0.897643 146.49131
0.902335 147.37531
0.907027 148.24431
0.911719 149.12901
0.916411 149.95261
0.921103 150.83671
0.925795 151.69251
0.930487 152.46141
0.935179 153.23021
0.939871 154.04671
0.944564 154.84621
0.949256 155.59651
0.953948 156.41691
0.95864 157.35581
0.963332 158.24791
0.968024 159.24211
0.972716 160.26911
0.977408 161.68151
0.9821 162.99861
&
@target G1.S0
@type xy
0.007462 -4.779493
0.012412 -3.551494
0.017362 -2.422861
0.022312 -1.761542
0.027262 -1.265638
0.032213 -0.604666
0.037163 -1.576825
0.042113 -0.92815
0.047063 -0.160035
0.052013 -0.814922
0.056963 0.237051
0.061913 0.581863
0.066863 0.908032
0.071813 0.946462
0.076764 0.527878
0.081714 0.877391
0.086664 0.890783
0.091614 -0.166896
0.096564 0.52192
0.101514 0.38363
0.106464 0.229843
0.111414 0.588387
0.116364 0.390417
0.121315 0.459901
0.126265 0.34932
0.131215 -0.398164
0.136165 0.10061
0.141115 -0.260287
0.146065 -0.404831
0.151015 0.121199
0.155965 -0.214688
0.160915 0.31909
0.165865 0.387747
0.170816 0.165206
0.175766 0.425895
0.180716 0.22379
0.185666 0.167915
0.190616 0.464163
0.195566 0.128853
0.200516 0.881565
0.205466 0.934278
0.210416 0.973491
0.215366 1.406415
0.220317 1.360585
0.225267 1.474464
0.230217 1.681612
0.235167 1.409081
0.240117 2.036461
0.245067 2.142113
0.250017 2.189162
0.254967 2.763798
0.259917 2.778047
0.264867 3.17481
0.269818 3.37855
0.274768 3.323732
0.279718 3.829638
0.284668 3.865766
0.289618 3.965656
0.294568 4.51187
0.299518 4.458686
0.304468 5.162468
0.309418 5.427887
0.314369 5.528527
0.319319 6.059407
0.324269 6.078837
0.329219 6.307627
0.334169 6.767397
0.339119 6.691237
0.344069 7.437257
0.349019 7.738377
0.353969 7.915187
0.35892 8.592927
0.36387 8.781557
0.36882 9.172017
0.37377 9.564667
0.37872 9.560787
0.38367 10.246037
0.38862 10.510017
0.39357 10.783227
0.39852 11.390327
0.40347 11.630637
0.408421 12.192907
0.413371 12.498397
0.418321 12.692807
0.423271 13.260107
0.428221 13.523657
0.433171 13.747857
0.438121 14.290327
0.443071 14.479077
0.448021 15.104007
0.452972 15.377637
0.457922 15.630207
0.462872 16.173427
0.467822 16.393147
0.472772 16.697007
0.477722 17.112707
0.482672 17.373677
0.487622 17.925187
0.492572 18.230577
0.497522 18.480047
0.502472 19.108777
0.507423 19.351177
0.512373 19.654617
0.517323 20.095277
0.522273 20.323697
0.527223 20.877107
0.532173 21.130207
0.537123 21.462717
0.542073 21.932697
0.547023 22.185507
0.551974 22.497597
0.556924 22.820337
0.561874 23.026937
0.566824 23.442277
0.571774 23.598087
0.576724 23.678097
0.581674 24.037667
0.586624 24.170737
0.591574 24.428157
0.596525 24.585977
0.601475 24.582917
0.606425 24.894327
0.611375 24.969777
0.616325 24.938507
0.621275 25.202427
0.626225 25.221187
0.631175 25.369027
0.636125 25.465327
0.641076 25.407787
0.646026 25.618197
0.650976 25.670297
0.655926 25.505567
0.660876 25.642347
0.665826 25.522297
0.670776 25.545797
0.675726 25.624637
0.680676 25.354637
0.685626 25.414937
0.690577 25.284687
0.695527 25.049907
0.700477 24.996457
0.705427 24.822587
0.710377 24.551107
0.715327 24.374377
0.720277 24.045357
0.725227 23.956797
0.730177 23.706687
0.735128 23.393477
0.740078 23.194677
0.745028 22.816867
0.749978 22.676897
0.754928 22.368257
0.759878 21.987657
0.764828 21.702497
0.769778 21.222987
0.774728 20.842497
0.779678 20.268977
0.784628 19.532167
0.789579 18.676677
0.794529 17.336027
0.799479 16.266317
0.804429 14.938037
0.809379 13.721717
0.814329 12.454207
0.819279 11.162927
0.824229 9.929327
0.829179 8.662797
0.83413 7.322547
0.83908 5.795497
0.84403 3.86837
0.84898 2.242024
0.85393 0.747009
0.85888 -0.856314
0.86383 -2.319576
0.86878 -3.830604
0.87373 -5.18357
0.87868 -6.628364
0.883631 -8.206311
0.888581 -9.728704
0.893531 -11.97145
0.898481 -13.878063
0.903431 -15.359383
0.908381 -16.693123
0.913331 -18.006713
0.918281 -19.233863
0.923231 -20.371473
0.928182 -21.534603
0.933132 -22.863843
0.938082 -24.291243
0.943032 -26.033343
0.947982 -28.846663
0.952932 -29.415483
0.957882 -30.184423
0.962832 -30.965243
0.967782 -31.723663
0.972732 -32.426713
0.977683 -33.202233
0.982633 -34.068633
0.987583 -35.637293
0.992533 -37.290103
&
@target G1.S1
@type xy
0.007462 1.074631
0.012412 1.566769
0.017362 2.522801
0.022312 3.17152
0.027262 3.774788
0.032212 3.180544
0.037163 3.54806
0.042113 3.083857
0.047063 4.020292
0.052013 4.325043
0.056963 4.402246
0.061913 4.53527
0.066863 4.506037
0.071813 4.056714
0.076763 4.082693
0.081713 3.794929
0.086663 4.017698
0.091614 3.90183
0.096564 3.842802
0.101514 3.387715
0.106464 3.101594
0.111414 2.72022
0.116364 2.327787
0.121314 2.226247
0.126264 1.938519
0.131214 1.877964
0.136164 1.649672
0.141115 1.402804
0.146065 0.981563
0.151015 0.878262
0.155965 0.42336
0.160915 0.594407
0.165865 0.319788
0.170815 0.459758
0.175765 0.274887
0.180715 0.219752
0.185665 -0.106032
0.190615 -0.036102
0.195566 -0.311078
0.200516 -0.04201
0.205466 -0.133953
0.210416 0.053019
0.215366 0.081516
0.220316 0.066756
0.225266 0.078264
0.230216 0.109441
0.235166 0.189066
0.240116 0.248885
0.245066 0.596598
0.250016 0.71532
0.254966 0.804446
0.259917 0.903996
0.264867 1.030359
0.269817 1.06
0.274767 1.337304
0.279717 1.468163
0.284667 1.718885
0.289617 1.789336
0.294567 2.070468
0.299517 2.114906
0.304467 2.352946
0.309418 2.436237
0.314368 2.790935
0.319318 2.897263
0.324268 3.26938
0.329218 3.510254
0.334168 3.790967
0.339118 3.957995
0.344068 4.203091
0.349018 4.554005
0.353968 4.796487
0.358918 5.194447
0.363868 5.457367
0.368819 5.875354
0.373769 6.041428
0.378719 6.476568
0.383669 6.624498
0.388619 7.038505
0.393569 7.295256
0.398519 7.727644
0.403469 7.96863
0.408419 8.378292
0.413369 8.655017
0.41832 9.015719
0.42327 9.186183
0.42822 9.581838
0.43317 9.915726
0.43812 10.37433
0.44307 10.74033
0.44802 11.03293
0.45297 11.35915
0.45792 11.71464
0.46287 12.03602
0.46782 12.41738
0.47277 12.7274
0.477721 13.18513
0.482671 13.56393
0.487621 13.95967
0.492571 14.26573
0.497521 14.62513
0.502471 15.09617
0.507421 15.46789
0.512371 16.02942
0.517321 16.34713
0.522271 16.87659
0.527222 17.34999
0.532172 17.85113
0.537122 18.24841
0.542072 18.81912
0.547022 19.27249
0.551972 19.85965
0.556922 20.36386
0.561872 20.85474
0.566822 21.34528
0.571772 21.83018
0.576722 22.34969
0.581673 22.86866
0.586623 23.34501
0.591573 23.85959
0.596523 24.33665
0.601473 24.76179
0.606423 25.33888
0.611373 25.65307
0.616323 26.13378
0.621273 26.43336
0.626223 26.93875
0.631173 27.27642
0.636123 27.78847
0.641074 27.92834
0.646024 28.35342
0.650974 28.54848
0.655924 28.87246
0.660874 29.0294
0.665824 29.31106
0.670774 29.4924
0.675724 29.71861
0.680674 29.87122
0.685624 29.99492
0.690574 30.07146
0.695525 30.20259
0.700475 30.36308
0.705425 30.31294
0.710375 30.40791
0.715325 30.38536
0.720275 30.4306
0.725225 30.33546
0.730175 30.34533
0.735125 30.22142
0.740075 30.11552
0.745026 29.94181
0.749976 29.72419
0.754926 29.53976
0.759876 29.24613
0.764826 29.01763
0.769776 28.65929
0.774726 28.41293
0.779676 28.05974
0.784626 27.72347
0.789576 27.4092
0.794526 27.03759
0.799477 26.63447
0.804427 26.18371
0.809377 25.82976
0.814327 25.4753
0.819277 24.96699
0.824227 24.7399
0.829177 24.11269
0.834127 23.51742
0.839077 23.02835
0.844027 22.22028
0.848977 21.26152
0.853927 20.3476
0.858877 19.27418
0.863828 18.10448
0.868778 16.79845
0.873728 15.29921
0.878678 13.90019
0.883628 12.42668
0.888578 11.0952
0.893528 9.671318
0.898478 8.380423
0.903428 7.131494
0.908378 5.681936
0.913328 4.154394
0.918279 2.125239
0.923229 0.753927
0.928179 -0.665961
0.933129 -1.810649
0.938079 -2.984986
0.943029 -4.182172
0.947979 -5.50452
0.952929 -7.06072
0.957879 -9.703485
0.962829 -10.55779
0.96778 -11.28985
0.97273 -11.98765
0.97768 -12.73355
0.98263 -13.50737
0.98758 -14.824
0.99253 -16.5854
&
@target G1.S2
@type xy
0.007462 4.096062
0.012412 3.610919
0.017362 4.406344
0.022312 5.239866
0.027262 4.997454
0.032212 5.260519
0.037162 4.717102
0.042112 5.17471
0.047063 5.80259
0.052013 5.883378
0.056963 5.80481
0.061913 5.658874
0.066863 5.353661
0.071813 5.24182
0.076763 5.304362
0.081713 5.238479
0.086663 5.102731
0.091613 4.822129
0.096563 4.524962
0.101513 3.890061
0.106463 3.933555
0.111413 3.380881
0.116363 3.346064
0.121313 3.018877
0.126264 2.663294
0.131214 2.173141
0.136164 1.757776
0.141114 1.563444
0.146064 1.24648
0.151014 1.23104
0.155964 0.951863
0.160914 0.836362
0.165864 0.446001
0.170814 0.395929
0.175764 0.139743
0.180714 0.206175
0.185664 0.092504
0.190614 0.123714
0.195564 -0.029075
0.200514 -0.086177
0.205464 -0.067892
0.210415 -0.230256
0.215364 -0.053209
0.220315 0.038672
0.225265 0.187786
0.230215 0.116436
0.235165 0.21122
0.240115 0.227629
0.245065 0.399155
0.250015 0.502596
0.254965 0.772542
0.259915 0.864281
0.264865 1.048484
0.269815 1.185083
0.274765 1.269115
0.279715 1.558836
0.284665 1.690661
0.289615 2.063598
0.294565 2.139887
0.299516 2.416237
0.304466 2.613299
0.309416 2.858316
0.314366 3.055653
0.319316 3.429002
0.324266 3.763696
0.329216 4.02889
0.334166 4.372944
0.339116 4.595741
0.344066 4.941402
0.349016 5.143736
0.353966 5.560814
0.358916 5.844382
0.363866 6.198194
0.368816 6.45184
0.373767 6.78854
0.378717 6.970983
0.383667 7.396347
0.388617 7.627621
0.393567 8.065853
0.398517 8.402578
0.403467 8.761784
0.408417 9.028883
0.413367 9.339439
0.418317 9.69284
0.423267 10.005134
0.428217 10.447534
0.433167 10.849164
0.438117 11.195754
0.443067 11.504044
0.448017 11.827814
0.452967 12.296084
0.457917 12.652474
0.462867 13.134094
0.467818 13.544664
0.472768 13.927904
0.477718 14.345274
0.482668 14.768854
0.487618 15.199644
0.492568 15.692534
0.497518 16.094784
0.502468 16.684124
0.507418 17.115494
0.512368 17.579944
0.517318 18.081754
0.522268 18.642074
0.527218 19.183114
0.532168 19.766564
0.537118 20.366784
0.542068 20.805984
0.547019 21.446674
0.551969 21.934214
0.556919 22.524664
0.561869 22.952174
0.566819 23.609444
0.571769 24.151774
0.576719 24.702804
0.581669 25.259804
0.586619 25.767764
0.591569 26.320044
0.596519 26.830064
0.601469 27.439134
0.606419 27.989944
0.611369 28.577984
0.616319 29.072934
0.62127 29.615124
0.62622 30.140974
0.63117 30.794264
0.63612 31.216524
0.64107 31.763384
0.64602 32.223844
0.65097 32.827624
0.65592 33.316844
0.66087 33.830794
0.66582 34.382654
0.67077 34.906974
0.67572 35.417544
0.68067 35.791564
0.68562 36.346504
0.69057 36.688354
0.69552 37.181454
0.70047 37.435624
0.705421 37.740344
0.710371 38.033444
0.715321 38.308514
0.720271 38.409994
0.725221 38.586674
0.730171 38.744134
0.735121 38.866294
0.740071 38.892464
0.745021 38.970534
0.749971 39.012194
0.754921 38.922144
0.759871 38.970834
0.764821 38.864504
0.769771 38.896314
0.774721 38.785214
0.779671 38.769504
0.784621 38.540934
0.789571 38.568074
0.794522 38.430234
0.799472 38.307854
0.804422 38.177434
0.809372 37.883474
0.814322 37.730784
0.819272 37.576164
0.824222 37.109084
0.829172 36.806284
0.834122 36.014094
0.839072 35.219684
0.844022 34.197044
0.848972 32.969124
0.853922 31.655024
0.858872 30.286614
0.863822 28.934404
0.868772 27.457774
0.873722 26.169494
0.878673 24.729274
0.883623 23.258114
0.888573 21.538734
0.893523 20.074344
0.898473 18.565104
0.903423 17.128804
0.908373 15.837384
0.913323 14.466194
0.918273 13.067644
0.923223 11.401924
0.928173 9.750007
0.933123 8.494338
0.938073 7.294693
0.943023 6.150533
0.947973 5.013911
0.952924 3.683789
0.957874 2.020206
0.962824 -0.239934
0.967774 -0.895441
0.972724 -1.660742
0.977674 -2.430961
0.982624 -3.238218
0.987574 -4.404699
0.992524 -6.232274
&
@target G1.S3
@type xy
0.007462 7.254449
0.012412 8.408473
0.017362 8.668046
0.022312 8.593147
0.027262 8.375059
0.032212 7.743327
0.037162 8.714078
0.042112 8.304295
0.047063 8.870148
0.052013 8.707912
0.056963 8.283591
0.061913 8.365691
0.066863 8.064803
0.071813 8.146279
0.076763 7.962486
0.081713 7.659443
0.086663 7.409312
0.091613 7.056896
0.096563 6.645847
0.101513 6.373254
0.106463 6.033076
0.111413 5.543812
0.116363 5.148572
0.121314 4.49074
0.126264 4.113305
0.131214 3.837187
0.136164 3.453505
0.141114 3.047451
0.146064 2.52621
0.151014 2.094499
0.155964 1.906416
0.160914 1.557794
0.165864 1.368922
0.170814 1.086868
0.175764 0.732997
0.180714 0.602241
0.185664 0.379749
0.190614 0.290982
0.195565 0.268347
0.200515 0.079124
0.205465 0.009114
0.210415 -0.121118
0.215365 -0.179496
0.220315 -0.078499
0.225265 -0.059478
0.230215 0.046729
0.235165 0.035277
0.240115 0.018186
0.245065 0.180514
0.250015 0.391968
0.254965 0.54752
0.259915 0.720504
0.264865 0.786682
0.269815 0.958813
0.274765 1.096011
0.279716 1.270547
0.284666 1.58114
0.289616 1.796177
0.294566 1.947926
0.299516 2.186051
0.304466 2.315039
0.309416 2.633963
0.314366 2.925882
0.319316 3.156717
0.324266 3.473108
0.329216 3.641984
0.334166 3.971801
0.339116 4.311215
0.344066 4.653094
0.349017 5.060905
0.353967 5.358166
0.358917 5.585413
0.363867 6.006034
0.368817 6.346685
0.373767 6.709461
0.378717 7.093752
0.383667 7.398921
0.388617 7.72992
0.393567 8.111827
0.398517 8.499379
0.403467 8.945067
0.408417 9.338986
0.413367 9.808561
0.418317 10.099371
0.423268 10.528501
0.428218 10.999651
0.433168 11.436511
0.438118 11.906521
0.443068 12.384061
0.448018 12.775371
0.452968 13.237271
0.457918 13.612111
0.462868 14.122061
0.467818 14.659681
0.472768 15.109251
0.477718 15.534391
0.482668 16.012541
0.487618 16.551231
0.492568 17.039861
0.497518 17.539551
0.502468 18.111331
0.507419 18.665181
0.512369 19.154571
0.517319 19.820831
0.522269 20.363151
0.527219 21.054941
0.532169 21.681941
0.537119 22.230601
0.542069 22.904541
0.547019 23.530101
0.551969 24.193771
0.556919 24.871381
0.561869 25.559831
0.566819 26.276131
0.571769 26.870941
0.57672 27.525591
0.58167 28.228941
0.58662 28.794521
0.59157 29.506451
0.59652 30.111211
0.60147 30.723231
0.60642 31.390871
0.61137 32.039511
0.61632 32.679481
0.62127 33.367381
0.62622 33.949141
0.63117 34.683941
0.63612 35.354721
0.64107 35.997491
0.64602 36.802431
0.650971 37.510771
0.655921 38.199121
0.660871 38.944041
0.665821 39.642701
0.670771 40.342111
0.675721 41.082101
0.680671 41.710711
0.685621 42.400191
0.690571 43.066761
0.695521 43.625531
0.700471 44.306511
0.705421 44.818771
0.710371 45.429131
0.715321 45.849681
0.720271 46.287421
0.725221 46.811281
0.730171 47.186151
0.735122 47.535921
0.740072 47.855121
0.745022 48.185131
0.749972 48.454601
0.754922 48.663691
0.759872 48.904931
0.764822 49.055801
0.769772 49.259831
0.774722 49.388401
0.779672 49.521281
0.784622 49.593921
0.789572 49.692711
0.794522 49.702631
0.799472 49.784181
0.804423 49.735311
0.809373 49.745401
0.814323 49.736341
0.819273 49.682601
0.824223 49.520341
0.829173 49.424781
0.834123 49.297261
0.839073 49.131481
0.844023 48.842471
0.848973 48.661231
0.853923 48.274851
0.858873 48.064881
0.863823 47.731541
0.868773 47.458441
0.873723 46.974601
0.878673 46.565191
0.883624 46.078031
0.888574 45.674491
0.893524 45.157571
0.898474 44.476401
0.903424 43.782551
0.908374 42.983301
0.913324 42.078381
0.918274 41.156381
0.923224 40.300701
0.928174 39.152051
0.933124 37.749421
0.938074 36.373851
0.943024 35.184511
0.947974 34.006691
0.952924 32.694801
0.957874 31.356001
0.962825 29.519781
0.967775 27.160101
0.972725 26.379391
0.977675 25.490561
0.982625 24.623941
0.987575 23.548711
0.992525 21.698621
&
@target G1.S4
@type xy
0.007462 5.96756
0.012412 5.205925
0.017362 5.670498
0.022312 6.395492
0.027262 5.867498
0.032212 5.194409
0.037162 5.889963
0.042112 5.928861
0.047062 6.126194
0.052012 5.949663
0.056962 5.718975
0.061913 5.594965
0.066863 5.599985
0.071813 5.519078
0.076763 5.272798
0.081713 5.042768
0.086663 4.623318
0.091613 4.298893
0.096563 4.145454
0.101513 3.879187
0.106463 3.400711
0.111413 2.942281
0.116363 2.554108
0.121313 2.237509
0.126263 2.024162
0.131213 1.689135
0.136163 1.255759
0.141113 0.912653
0.146063 0.719422
0.151013 0.503966
0.155963 0.408553
0.160913 0.256693
0.165863 -0.001717
0.170814 -0.064923
0.175764 -0.151474
0.180714 -0.139114
0.185664 -0.066449
0.190614 -0.11314
0.195564 -0.128433
0.200514 -0.054876
0.205464 0.027698
0.210414 0.127297
0.215364 0.291434
0.220314 0.364707
0.225264 0.405143
0.230214 0.726568
0.235164 0.877104
0.240114 1.090123
0.245064 1.294377
0.250014 1.529103
0.254964 1.656541
0.259914 2.072792
0.264864 2.339426
0.269814 2.729668
0.274765 3.113543
0.279714 3.349534
0.284664 3.608854
0.289615 4.048778
0.294565 4.409943
0.299515 4.800117
0.304465 5.121372
0.309415 5.475459
0.314365 5.883451
0.319315 6.339816
0.324265 6.730374
0.329215 7.092562
0.334165 7.517925
0.339115 7.845116
0.344065 8.232027
0.349015 8.67502
0.353965 9.03931
0.358915 9.459549
0.363865 9.814112
0.368815 10.192356
0.373765 10.615506
0.378715 11.005536
0.383665 11.331666
0.388616 11.849926
0.393566 12.199986
0.398516 12.558006
0.403466 13.032046
0.408416 13.473286
0.413366 13.883076
0.418316 14.383766
0.423266 14.863386
0.428216 15.315886
0.433166 15.877136
0.438116 16.379706
0.443066 16.921726
0.448016 17.458546
0.452966 17.979636
0.457916 18.577916
0.462866 19.209706
0.467816 19.819296
0.472766 20.451316
0.477716 21.049846
0.482666 21.571156
0.487616 22.195426
0.492566 22.879596
0.497516 23.509526
0.502467 24.100936
0.507417 24.714856
0.512367 25.311456
0.517317 26.002216
0.522267 26.599466
0.527217 27.279466
0.532167 27.935916
0.537117 28.479616
0.542067 29.082066
0.547017 29.785006
0.551967 30.396826
0.556917 31.092246
0.561867 31.712436
0.566817 32.390436
0.571767 32.965286
0.576717 33.723866
0.581667 34.421386
0.586617 35.117976
0.591567 35.864776
0.596517 36.568036
0.601467 37.273766
0.606418 38.059816
0.611367 38.822376
0.616318 39.575686
0.621268 40.465526
0.626218 41.186996
0.631168 42.029326
0.636118 42.852896
0.641068 43.718256
0.646018 44.557486
0.650968 45.371056
0.655918 46.147676
0.660868 46.964826
0.665818 47.835206
0.670768 48.673026
0.675718 49.535146
0.680668 50.266316
0.685618 51.114936
0.690568 51.884386
0.695518 52.695836
0.700468 53.363156
0.705418 54.127646
0.710368 54.822546
0.715318 55.419636
0.720268 56.108786
0.725219 56.635756
0.730169 57.245306
0.735119 57.627096
0.740069 58.100006
0.745019 58.536426
0.749969 58.977826
0.754919 59.324206
0.759869 59.667606
0.764819 59.965596
0.769769 60.356326
0.774719 60.599146
0.779669 60.967036
0.784619 61.278246
0.789569 61.518956
0.794519 61.742246
0.799469 61.945166
0.804419 62.148406
0.809369 62.218196
0.814319 62.431056
0.819269 62.507276
0.824219 62.503806
0.82917 62.549306
0.83412 62.566466
0.83907 62.553526
0.84402 62.452176
0.84897 62.425296
0.85392 62.337826
0.85887 62.214746
0.86382 62.096086
0.86877 61.975796
0.87372 61.824396
0.87867 61.762536
0.88362 61.634006
0.88857 61.605566
0.89352 61.440796
0.89847 61.311056
0.90342 61.241786
0.90837 60.921416
0.91332 60.689716
0.91827 60.344126
0.92322 59.911486
0.92817 59.203246
0.93312 58.406216
0.938071 57.335766
0.943021 56.641366
0.947971 55.801116
0.952921 54.734336
0.957871 53.667446
0.962821 52.464946
0.967771 51.057206
0.972721 50.567006
0.977671 49.930456
0.982621 49.119376
0.987571 48.123616
0.992521 46.682336
&
@target G1.S5
@type xy
0.007462 5.81556
0.012412 7.153241
0.017362 7.278912
0.022312 7.422063
0.027262 6.617275
0.032212 7.164289
0.037162 6.87605
0.042112 7.623709
0.047062 6.814538
0.052012 6.887005
0.056962 6.704338
0.061912 6.72455
0.066862 6.595537
0.071812 6.429946
0.076762 6.072161
0.081712 5.594468
0.086662 5.526551
0.091612 5.224346
0.096562 4.806565
0.101512 4.410946
0.106462 3.933301
0.111412 3.5577
0.116362 3.404593
0.121312 2.954131
0.126262 2.445
0.131212 1.988274
0.136162 1.702674
0.141112 1.491476
0.146062 1.18778
0.151012 0.830691
0.155962 0.588396
0.160912 0.408516
0.165862 0.268345
0.170812 0.18314
0.175762 0.079828
0.180712 -0.120628
0.185662 -0.131556
0.190612 -0.093929
0.195562 -0.109909
0.200512 -0.036301
0.205462 -0.038991
0.210412 0.105556
0.215362 0.206412
0.220312 0.445992
0.225262 0.631539
0.230212 0.766898
0.235162 0.99443
0.240112 1.170363
0.245062 1.598856
0.250012 1.855316
0.254962 2.091041
0.259912 2.331758
0.264862 2.678492
0.269812 3.020813
0.274762 3.399174
0.279712 3.745289
0.284662 4.048589
0.289612 4.39276
0.294562 4.76175
0.299512 5.208589
0.304462 5.531851
0.309412 5.916602
0.314362 6.346824
0.319312 6.77232
0.324262 7.192363
0.329212 7.634724
0.334162 8.107049
0.339112 8.465371
0.344062 8.897815
0.349012 9.411124
0.353962 9.940261
0.358912 10.259041
0.363862 10.878691
0.368812 11.322041
0.373762 11.838211
0.378712 12.332011
0.383662 12.887211
0.388612 13.431771
0.393562 13.903141
0.398512 14.567341
0.403462 15.154121
0.408412 15.801841
0.413362 16.329221
0.418312 16.921141
0.423262 17.554541
0.428212 18.137881
0.433162 18.826241
0.438112 19.403421
0.443062 19.883751
0.448012 20.500401
0.452962 21.186711
0.457912 21.794511
0.462862 22.367991
0.467812 22.959861
0.472762 23.578861
0.477712 24.191781
0.482662 24.903011
0.487612 25.540961
0.492562 26.236161
0.497512 26.946121
0.502462 27.666321
0.507412 28.450471
0.512362 29.210161
0.517312 29.866881
0.522262 30.707261
0.527212 31.468841
0.532162 32.277651
0.537112 33.062971
0.542062 33.889821
0.547012 34.718011
0.551962 35.548241
0.556912 36.359571
0.561862 37.235921
0.566812 38.062031
0.571762 38.950611
0.576712 39.801211
0.581662 40.616231
0.586612 41.516871
0.591562 42.420291
0.596512 43.276191
0.601462 44.067671
0.606412 45.041841
0.611362 45.964871
0.616312 46.871341
0.621262 47.697611
0.626212 48.636921
0.631162 49.619011
0.636112 50.483901
0.641062 51.476131
0.646012 52.445471
0.650962 53.407261
0.655912 54.333021
0.660862 55.278301
0.665812 56.224301
0.670762 57.224421
0.675712 58.134691
0.680662 59.126731
0.685612 60.101321
0.690562 61.087151
0.695512 62.089011
0.700462 63.013801
0.705412 64.071461
0.710362 64.990051
0.715312 65.909171
0.720262 66.809261
0.725212 67.670671
0.730162 68.484081
0.735112 69.207801
0.740062 69.991931
0.745012 70.673881
0.749962 71.280891
0.754912 71.739051
0.759862 72.390711
0.764812 73.025471
0.769762 73.416551
0.774712 73.864861
0.779662 74.252981
0.784612 74.632301
0.789562 75.079221
0.794512 75.387571
0.799462 75.652641
0.804412 75.995961
0.809362 76.305001
0.814312 76.472771
0.819262 76.766081
0.824212 77.005141
0.829162 77.204191
0.834112 77.453181
0.839062 77.672901
0.844012 77.882431
0.848962 78.083221
0.853912 78.179081
0.858862 78.327241
0.863812 78.609361
0.868762 78.725861
0.873712 78.936501
0.878662 79.154771
0.883612 79.336181
0.888562 79.479461
0.893512 79.608101
0.898462 79.771201
0.903412 79.922511
0.908362 79.909041
0.913312 79.997321
0.918262 79.979391
0.923212 79.960301
0.928162 79.774951
0.933112 79.680601
0.938062 79.514881
0.943012 79.405041
0.947962 79.193771
0.952912 78.912241
0.957862 78.534821
0.962812 78.036401
0.967762 77.419501
0.972712 76.956971
0.977662 76.628811
0.982612 76.107041
0.987562 75.451251
0.992512 74.578681
&
@target G1.S6
@type xy
0.007957 7.901661
0.012904 10.948647
0.017851 9.774672
0.022798 8.134403
0.027745 7.526628
0.032692 8.769641
0.037639 8.361777
0.042586 7.761437
0.047534 7.79894
0.052481 7.481663
0.057428 7.800671
0.062375 7.466766
0.067322 7.29994
0.072269 6.760411
0.077216 6.485806
0.082164 6.379555
0.087111 5.998678
0.092058 5.615351
0.097005 5.108855
0.101952 4.739932
0.106899 4.447281
0.111846 3.982079
0.116793 3.467439
0.121741 2.964355
0.126688 2.606409
0.131635 2.283971
0.136582 1.840247
0.141529 1.425631
0.146476 1.057748
0.151423 0.835381
0.15637 0.668673
0.161318 0.38567
0.166265 0.160976
0.171212 0.012101
0.176159 -0.026233
0.181106 -0.074751
0.186053 -0.105983
0.191 -0.164015
0.195947 -0.176943
0.200895 0.010668
0.205842 0.061717
0.210789 0.175394
0.215736 0.300149
0.220683 0.483536
0.22563 0.758514
0.230577 0.954215
0.235524 1.16413
0.240472 1.336879
0.245419 1.706236
0.250366 2.067405
0.255313 2.350294
0.26026 2.704453
0.265207 3.019786
0.270155 3.433807
0.275102 3.770418
0.280049 4.220481
0.284996 4.580024
0.289943 4.946979
0.29489 5.397263
0.299837 5.880747
0.304784 6.318811
0.309731 6.680592
0.314679 7.095269
0.319626 7.541776
0.324573 8.048499
0.32952 8.478179
0.334467 8.916905
0.339414 9.394924
0.344361 9.859387
0.349309 10.471307
0.354256 10.971857
0.359203 11.534227
0.36415 12.048917
0.369097 12.621587
0.374044 13.334117
0.378991 13.856337
0.383939 14.477657
0.388886 15.009167
0.393833 15.652557
0.39878 16.324697
0.403727 16.909737
0.408674 17.452477
0.413621 18.088797
0.418568 18.805387
0.423515 19.511567
0.428463 20.216147
0.43341 20.865627
0.438357 21.667537
0.443304 22.467827
0.448251 23.257097
0.453198 24.014877
0.458145 24.828287
0.463093 25.624217
0.46804 26.412097
0.472987 27.264967
0.477934 28.065797
0.482881 28.843317
0.487828 29.745167
0.492775 30.569457
0.497722 31.449477
0.50267 32.352507
0.507617 33.110807
0.512564 33.985487
0.517511 34.885647
0.522458 35.770457
0.527405 36.575877
0.532352 37.374817
0.5373 38.237287
0.542247 39.126217
0.547194 39.981237
0.552141 40.811857
0.557088 41.695357
0.562035 42.585147
0.566982 43.531417
0.571929 44.431447
0.576877 45.489077
0.581824 46.426487
0.586771 47.472207
0.591718 48.458597
0.596665 49.528887
0.601612 50.521587
0.606559 51.535687
0.611506 52.574947
0.616454 53.599637
0.621401 54.595997
0.626348 55.615207
0.631295 56.575647
0.636242 57.677427
0.641189 58.689267
0.646136 59.721827
0.651084 60.774467
0.656031 61.828857
0.660978 62.957967
0.665925 64.011537
0.670872 65.167987
0.675819 66.225027
0.680766 67.328587
0.685713 68.420187
0.690661 69.619547
0.695608 70.690917
0.700555 71.855577
0.705502 73.045057
0.710449 74.141247
0.715396 75.236257
0.720343 76.411417
0.72529 77.485907
0.730238 78.609117
0.735185 79.601757
0.740132 80.583197
0.745079 81.572177
0.750026 82.514067
0.754973 83.381697
0.75992 84.197637
0.764868 84.946547
0.769815 85.768067
0.774762 86.454857
0.779709 87.199667
0.784656 87.843317
0.789603 88.491727
0.79455 89.119777
0.799497 89.742347
0.804445 90.338097
0.809392 90.924257
0.814339 91.443837
0.819286 91.977057
0.824233 92.540377
0.82918 93.021697
0.834127 93.557137
0.839074 93.970867
0.844021 94.438807
0.848969 94.873997
0.853916 95.355967
0.858863 95.824197
0.86381 96.184577
0.868757 96.612747
0.873704 97.062567
0.878652 97.421307
0.883599 97.751617
0.888546 98.161847
0.893493 98.414137
0.89844 98.735707
0.903387 98.983777
0.908334 99.224007
0.913281 99.343107
0.918229 99.389317
0.923176 99.466117
0.928123 99.443997
0.93307 99.273107
0.938017 99.200217
0.942964 99.104127
0.947911 98.979517
0.952858 98.932217
0.957805 98.797307
0.962753 98.779967
0.9677 98.788857
0.972647 98.878507
0.977594 99.104127
0.982541 99.214607
0.987488 99.312347
0.992436 99.611027
&
@target G2.S0
@type xydy
12 48.191 0.995
14 58.753 0.706
16 70.123 0.7
18 89.771 0.918
20 112.145 0.908
22 132.188 1.241
24 155.792 0.771
&
@target G2.S1
@type xydy
12 32.27 1.052
14 51.484 1.498
16 66.134 1.097
18 88.415 1.125
20 111.85 0.904
22 132.188 1.241
24 155.792 0.771
&
@target G2.S2
@type xydy
12 31.908 2.174
14 30.558 0.815
16 39.113 0.985
18 49.76 0.713
20 62.705 0.862
22 80.018 0.739
24 99.41 0.95
&
@target G2.S3
@type xydy
12 -23.59 4.533
14 -5.342 0.85
16 5.509 1.188
18 33.857 0.977
20 56.249 1.083
22 79.25 0.747
24 99.075 1.061
&
