# Supplementary material for: Free energies of membrane stalk formation from a lipidomics perspective
Source: Nat Commun. 2021 Nov 15;12:6594. doi: 10.1038/s41467-021-26924-2 (PMC8593120; doi:10.1038/s41467-021-26924-2)
Supplement: Supplementary file 4 — Source Data [file 41467_2021_26924_MOESM4_ESM.zip › SI_data/Fig3/pmfs.agr]

# Grace project file
#
@version 50125
@page size 600, 504
@page scroll 5%
@page inout 5%
@link page off
@map font 0 to "Times-Roman", "Times-Roman"
@map font 1 to "Times-Italic", "Times-Italic"
@map font 2 to "Times-Bold", "Times-Bold"
@map font 3 to "Times-BoldItalic", "Times-BoldItalic"
@map font 4 to "Helvetica", "Helvetica"
@map font 5 to "Helvetica-Oblique", "Helvetica-Oblique"
@map font 6 to "Helvetica-Bold", "Helvetica-Bold"
@map font 7 to "Helvetica-BoldOblique", "Helvetica-BoldOblique"
@map font 8 to "Courier", "Courier"
@map font 9 to "Courier-Oblique", "Courier-Oblique"
@map font 10 to "Courier-Bold", "Courier-Bold"
@map font 11 to "Courier-BoldOblique", "Courier-BoldOblique"
@map font 12 to "Symbol", "Symbol"
@map font 13 to "ZapfDingbats", "ZapfDingbats"
@map color 0 to (255, 255, 255), "white"
@map color 1 to (0, 0, 0), "black"
@map color 2 to (255, 0, 0), "red"
@map color 3 to (0, 190, 0), "green"
@map color 4 to (0, 0, 255), "blue"
@map color 5 to (255, 165, 0), "orange"
@map color 6 to (188, 143, 143), "brown"
@map color 7 to (220, 220, 220), "grey"
@map color 8 to (148, 0, 211), "violet"
@map color 9 to (0, 255, 255), "cyan"
@map color 10 to (255, 0, 255), "magenta"
@map color 11 to (220, 220, 0), "yellow"
@map color 12 to (114, 33, 188), "indigo"
@map color 13 to (103, 7, 72), "maroon"
@map color 14 to (64, 224, 208), "turquoise"
@map color 15 to (190, 190, 190), "grey2"
@map color 16 to (160, 160, 160), "grey3"
@map color 17 to (120, 120, 120), "grey4"
@map color 18 to (100, 100, 255), "blue2"
@map color 19 to (150, 150, 255), "blue3"
@map color 20 to (0, 200, 0), "green2"
@map color 21 to (0, 180, 0), "green3"
@map color 22 to (0, 160, 0), "green4"
@map color 23 to (255, 160, 160), "red2"
@map color 24 to (255, 210, 0), "orange2"
@map color 25 to (255, 150, 255), "magenta2"
@map color 26 to (255, 100, 255), "magenta3"
@map color 27 to (210, 0, 210), "magenta4"
@map color 28 to (180, 0, 180), "magenta5"
@map color 29 to (27, 158, 119), "dark teal"
@map color 30 to (217, 95, 2), "dark orange"
@map color 31 to (117, 112, 179), "dark lilac"
@map color 32 to (231, 41, 130), "dark magenta"
@map color 33 to (102, 166, 30), "dark lime green"
@map color 34 to (230, 171, 2), "dark banana"
@map color 35 to (166, 118, 29), "dark tan"
@map color 36 to (102, 102, 102), "dark gray"
@map color 37 to (0, 0, 0), "cb_black"
@map color 38 to (230, 159, 0), "cb_orange"
@map color 39 to (86, 180, 233), "cb_skyblue"
@map color 40 to (0, 158, 115), "cb_green"
@map color 41 to (250, 228, 66), "cb_yellow"
@map color 42 to (0, 114, 178), "cb_blue"
@map color 43 to (213, 94, 0), "cb_vermillion"
@map color 44 to (204, 121, 167), "cb_purple"
@map color 45 to (68, 1, 84), "viridis1"
@map color 46 to (72, 40, 120), "viridis2"
@map color 47 to (62, 74, 137), "viridis3"
@map color 48 to (49, 104, 142), "viridis4"
@map color 49 to (38, 130, 142), "viridis5"
@map color 50 to (31, 158, 137), "viridis6"
@map color 51 to (53, 183, 121), "viridis7"
@map color 52 to (109, 205, 89), "viridis8"
@map color 53 to (180, 222, 44), "viridis9"
@map color 54 to (253, 231, 37), "viridis10"
@map color 55 to (47, 0, 135), "plasma1"
@map color 56 to (98, 0, 164), "plasma2"
@map color 57 to (146, 0, 166), "plasma3"
@map color 58 to (186, 47, 138), "plasma4"
@map color 59 to (216, 91, 105), "plasma5"
@map color 60 to (238, 137, 73), "plasma6"
@map color 61 to (246, 189, 39), "plasma7"
@map color 62 to (228, 250, 21), "plasma8"
@map color 63 to (85, 72, 193), "smooth cool warm1"
@map color 64 to (125, 135, 239), "smooth cool warm2"
@map color 65 to (166, 185, 255), "smooth cool warm3"
@map color 66 to (205, 215, 240), "smooth cool warm4"
@map color 67 to (235, 209, 194), "smooth cool warm5"
@map color 68 to (243, 168, 137), "smooth cool warm6"
@map color 69 to (222, 106, 83), "smooth cool warm7"
@map color 70 to (177, 1, 39), "smooth cool warm8"
@map color 71 to (222, 106, 83), "smooth cool warm7"
@map color 72 to (177, 1, 39), "smooth cool warm8"
@map color 73 to (255, 0, 0), "red"
@map color 74 to (0, 190, 0), "green"
@map color 75 to (0, 0, 255), "blue"
@map color 76 to (255, 165, 0), "orange"
@map color 77 to (188, 143, 143), "brown"
@map color 78 to (220, 220, 220), "grey"
@map color 79 to (148, 0, 211), "violet"
@map color 80 to (0, 255, 255), "cyan"
@map color 81 to (255, 0, 255), "magenta"
@map color 82 to (220, 220, 0), "yellow"
@map color 83 to (114, 33, 188), "indigo"
@map color 84 to (103, 7, 72), "maroon"
@map color 85 to (64, 224, 208), "turquoise"
@reference date 0
@date wrap off
@date wrap year 1950
@default linewidth 1.0
@default linestyle 1
@default color 1
@default pattern 1
@default font 4
@default char size 1.000000
@default symbol size 1.000000
@default sformat "%.8g"
@background color 0
@page background fill on
@timestamp off
@timestamp 0.03, 0.03
@timestamp color 1
@timestamp rot 0
@timestamp font 0
@timestamp char size 1.000000
@timestamp def "Wed Oct 14 13:16:18 2020"
@with line
@    line on
@    line loctype view
@    line 1.11858615611, 0.642120765832, 1.11858615611, 0.923092783506
@    line linewidth 1.5
@    line linestyle 1
@    line color 1
@    line arrow 2
@    line arrow type 0
@    line arrow length 1.500000
@    line arrow layout 0.800000, 1.000000
@line def
@with string
@    string on
@    string loctype view
@    string 0.184900059866, 0.900717711518
@    string color 1
@    string rot 0
@    string font 4
@    string just 0
@    string char size 1.000000
@    string def "Outer leaflet"
@with string
@    string on
@    string loctype view
@    string 0.610525980338, 0.900717711518
@    string color 1
@    string rot 0
@    string font 4
@    string just 0
@    string char size 1.000000
@    string def "Inner leaflet"
@with string
@    string on
@    string loctype view
@    string 1.15905743741, 0.645066273932
@    string color 1
@    string rot 90
@    string font 4
@    string just 0
@    string char size 0.900000
@    string def "Water beads per nm\S2"
@with string
@    string on
@    string loctype view
@    string 0.359351988218, 0.351988217968
@    string color 1
@    string rot 30
@    string font 4
@    string just 0
@    string char size 0.900000
@    string def "Outer leaflet"
@with string
@    string on
@    string loctype view
@    string 0.372606774669, 0.220913107511
@    string color 1
@    string rot 30
@    string font 4
@    string just 0
@    string char size 0.900000
@    string def "Inner leaflet"
@r0 off
@link r0 to g0
@r0 type above
@r0 linestyle 1
@r0 linewidth 1.0
@r0 color 1
@r0 line 0, 0, 0, 0
@r1 off
@link r1 to g0
@r1 type above
@r1 linestyle 1
@r1 linewidth 1.0
@r1 color 1
@r1 line 0, 0, 0, 0
@r2 off
@link r2 to g0
@r2 type above
@r2 linestyle 1
@r2 linewidth 1.0
@r2 color 1
@r2 line 0, 0, 0, 0
@r3 off
@link r3 to g0
@r3 type above
@r3 linestyle 1
@r3 linewidth 1.0
@r3 color 1
@r3 line 0, 0, 0, 0
@r4 off
@link r4 to g0
@r4 type above
@r4 linestyle 1
@r4 linewidth 1.0
@r4 color 1
@r4 line 0, 0, 0, 0
@g0 on
@g0 hidden false
@g0 type XY
@g0 stacked false
@g0 bar hgap 0.000000
@g0 fixedpoint off
@g0 fixedpoint type 0
@g0 fixedpoint xy 0.000000, 0.000000
@g0 fixedpoint format general general
@g0 fixedpoint prec 6, 6
@with g0
@    world 0.05, -60, 0.99, 150
@    stack world 0, 0, 0, 0
@    znorm 1
@    view 0.150000, 0.591739, 0.563786, 0.970000
@    title ""
@    title font 4
@    title size 1.500000
@    title color 1
@    subtitle ""
@    subtitle font 4
@    subtitle size 1.000000
@    subtitle color 1
@    xaxes scale Normal
@    yaxes scale Normal
@    xaxes invert off
@    yaxes invert off
@    xaxis  on
@    xaxis  type zero false
@    xaxis  offset 0.000000 , 0.000000
@    xaxis  bar on
@    xaxis  bar color 1
@    xaxis  bar linestyle 1
@    xaxis  bar linewidth 1.0
@    xaxis  label "Stalk formation, \xx\s\f{}ch"
@    xaxis  label layout para
@    xaxis  label place auto
@    xaxis  label char size 1.000000
@    xaxis  label font 4
@    xaxis  label color 1
@    xaxis  label place normal
@    xaxis  tick on
@    xaxis  tick major 0.2
@    xaxis  tick minor ticks 1
@    xaxis  tick default 6
@    xaxis  tick place rounded true
@    xaxis  tick in
@    xaxis  tick major size 1.000000
@    xaxis  tick major color 1
@    xaxis  tick major linewidth 1.0
@    xaxis  tick major linestyle 1
@    xaxis  tick major grid off
@    xaxis  tick minor color 1
@    xaxis  tick minor linewidth 1.0
@    xaxis  tick minor linestyle 1
@    xaxis  tick minor grid off
@    xaxis  tick minor size 0.500000
@    xaxis  ticklabel on
@    xaxis  ticklabel format general
@    xaxis  ticklabel prec 5
@    xaxis  ticklabel formula ""
@    xaxis  ticklabel append ""
@    xaxis  ticklabel prepend ""
@    xaxis  ticklabel angle 0
@    xaxis  ticklabel skip 0
@    xaxis  ticklabel stagger 0
@    xaxis  ticklabel place normal
@    xaxis  ticklabel offset auto
@    xaxis  ticklabel offset 0.000000 , 0.010000
@    xaxis  ticklabel start type auto
@    xaxis  ticklabel start 0.000000
@    xaxis  ticklabel stop type auto
@    xaxis  ticklabel stop 0.000000
@    xaxis  ticklabel char size 1.000000
@    xaxis  ticklabel font 4
@    xaxis  ticklabel color 1
@    xaxis  tick place both
@    xaxis  tick spec type none
@    yaxis  on
@    yaxis  type zero false
@    yaxis  offset 0.000000 , 0.000000
@    yaxis  bar on
@    yaxis  bar color 1
@    yaxis  bar linestyle 1
@    yaxis  bar linewidth 1.0
@    yaxis  label "PMF (kJ/mol)"
@    yaxis  label layout para
@    yaxis  label place auto
@    yaxis  label char size 1.000000
@    yaxis  label font 4
@    yaxis  label color 1
@    yaxis  label place normal
@    yaxis  tick on
@    yaxis  tick major 50
@    yaxis  tick minor ticks 1
@    yaxis  tick default 6
@    yaxis  tick place rounded true
@    yaxis  tick in
@    yaxis  tick major size 1.000000
@    yaxis  tick major color 1
@    yaxis  tick major linewidth 1.0
@    yaxis  tick major linestyle 1
@    yaxis  tick major grid off
@    yaxis  tick minor color 1
@    yaxis  tick minor linewidth 1.0
@    yaxis  tick minor linestyle 1
@    yaxis  tick minor grid off
@    yaxis  tick minor size 0.500000
@    yaxis  ticklabel on
@    yaxis  ticklabel format general
@    yaxis  ticklabel prec 5
@    yaxis  ticklabel formula ""
@    yaxis  ticklabel append ""
@    yaxis  ticklabel prepend ""
@    yaxis  ticklabel angle 0
@    yaxis  ticklabel skip 0
@    yaxis  ticklabel stagger 0
@    yaxis  ticklabel place normal
@    yaxis  ticklabel offset auto
@    yaxis  ticklabel offset 0.000000 , 0.010000
@    yaxis  ticklabel start type auto
@    yaxis  ticklabel start 0.000000
@    yaxis  ticklabel stop type auto
@    yaxis  ticklabel stop 0.000000
@    yaxis  ticklabel char size 1.000000
@    yaxis  ticklabel font 4
@    yaxis  ticklabel color 1
@    yaxis  tick place both
@    yaxis  tick spec type none
@    altxaxis  off
@    altyaxis  off
@    legend on
@    legend loctype view
@    legend 1, 0.96
@    legend box color 1
@    legend box pattern 1
@    legend box linewidth 1.0
@    legend box linestyle 0
@    legend box fill color 0
@    legend box fill pattern 1
@    legend font 4
@    legend char size 1.000000
@    legend color 1
@    legend length 3
@    legend vgap 2
@    legend hgap 1
@    legend invert true
@    frame type 0
@    frame linestyle 1
@    frame linewidth 2.0
@    frame color 1
@    frame pattern 1
@    frame background color 0
@    frame background pattern 0
@    s0 hidden false
@    s0 type xy
@    s0 symbol 0
@    s0 symbol size 1.000000
@    s0 symbol color 37
@    s0 symbol pattern 1
@    s0 symbol fill color 37
@    s0 symbol fill pattern 0
@    s0 symbol linewidth 1.0
@    s0 symbol linestyle 1
@    s0 symbol char 65
@    s0 symbol char font 4
@    s0 symbol skip 0
@    s0 line type 1
@    s0 line linestyle 1
@    s0 line linewidth 2.0
@    s0 line color 37
@    s0 line pattern 1
@    s0 baseline type 0
@    s0 baseline off
@    s0 dropline off
@    s0 fill type 0
@    s0 fill rule 0
@    s0 fill color 1
@    s0 fill pattern 1
@    s0 avalue off
@    s0 avalue type 2
@    s0 avalue char size 1.000000
@    s0 avalue font 4
@    s0 avalue color 1
@    s0 avalue rot 0
@    s0 avalue format general
@    s0 avalue prec 3
@    s0 avalue prepend ""
@    s0 avalue append ""
@    s0 avalue offset 0.000000 , 0.000000
@    s0 errorbar on
@    s0 errorbar place both
@    s0 errorbar color 37
@    s0 errorbar pattern 1
@    s0 errorbar size 1.000000
@    s0 errorbar linewidth 1.0
@    s0 errorbar linestyle 1
@    s0 errorbar riser linewidth 1.0
@    s0 errorbar riser linestyle 1
@    s0 errorbar riser clip off
@    s0 errorbar riser clip length 0.100000
@    s0 comment "pmfs.agr"
@    s0 legend  "  5"
@    s1 hidden false
@    s1 type xy
@    s1 symbol 0
@    s1 symbol size 1.000000
@    s1 symbol color 47
@    s1 symbol pattern 1
@    s1 symbol fill color 47
@    s1 symbol fill pattern 0
@    s1 symbol linewidth 1.0
@    s1 symbol linestyle 1
@    s1 symbol char 65
@    s1 symbol char font 4
@    s1 symbol skip 0
@    s1 line type 1
@    s1 line linestyle 1
@    s1 line linewidth 2.0
@    s1 line color 47
@    s1 line pattern 1
@    s1 baseline type 0
@    s1 baseline off
@    s1 dropline off
@    s1 fill type 0
@    s1 fill rule 0
@    s1 fill color 1
@    s1 fill pattern 1
@    s1 avalue off
@    s1 avalue type 2
@    s1 avalue char size 1.000000
@    s1 avalue font 4
@    s1 avalue color 1
@    s1 avalue rot 0
@    s1 avalue format general
@    s1 avalue prec 3
@    s1 avalue prepend ""
@    s1 avalue append ""
@    s1 avalue offset 0.000000 , 0.000000
@    s1 errorbar on
@    s1 errorbar place both
@    s1 errorbar color 47
@    s1 errorbar pattern 1
@    s1 errorbar size 1.000000
@    s1 errorbar linewidth 1.0
@    s1 errorbar linestyle 1
@    s1 errorbar riser linewidth 1.0
@    s1 errorbar riser linestyle 1
@    s1 errorbar riser clip off
@    s1 errorbar riser clip length 0.100000
@    s1 comment "pmfs.agr"
@    s1 legend  "  6"
@    s2 hidden false
@    s2 type xy
@    s2 symbol 0
@    s2 symbol size 1.000000
@    s2 symbol color 48
@    s2 symbol pattern 1
@    s2 symbol fill color 48
@    s2 symbol fill pattern 0
@    s2 symbol linewidth 1.0
@    s2 symbol linestyle 1
@    s2 symbol char 65
@    s2 symbol char font 4
@    s2 symbol skip 0
@    s2 line type 1
@    s2 line linestyle 1
@    s2 line linewidth 2.0
@    s2 line color 48
@    s2 line pattern 1
@    s2 baseline type 0
@    s2 baseline off
@    s2 dropline off
@    s2 fill type 0
@    s2 fill rule 0
@    s2 fill color 1
@    s2 fill pattern 1
@    s2 avalue off
@    s2 avalue type 2
@    s2 avalue char size 1.000000
@    s2 avalue font 4
@    s2 avalue color 1
@    s2 avalue rot 0
@    s2 avalue format general
@    s2 avalue prec 3
@    s2 avalue prepend ""
@    s2 avalue append ""
@    s2 avalue offset 0.000000 , 0.000000
@    s2 errorbar on
@    s2 errorbar place both
@    s2 errorbar color 48
@    s2 errorbar pattern 1
@    s2 errorbar size 1.000000
@    s2 errorbar linewidth 1.0
@    s2 errorbar linestyle 1
@    s2 errorbar riser linewidth 1.0
@    s2 errorbar riser linestyle 1
@    s2 errorbar riser clip off
@    s2 errorbar riser clip length 0.100000
@    s2 comment "pmfs.agr"
@    s2 legend  "  8"
@    s3 hidden false
@    s3 type xy
@    s3 symbol 0
@    s3 symbol size 1.000000
@    s3 symbol color 49
@    s3 symbol pattern 1
@    s3 symbol fill color 49
@    s3 symbol fill pattern 0
@    s3 symbol linewidth 1.0
@    s3 symbol linestyle 1
@    s3 symbol char 65
@    s3 symbol char font 4
@    s3 symbol skip 0
@    s3 line type 1
@    s3 line linestyle 1
@    s3 line linewidth 2.0
@    s3 line color 49
@    s3 line pattern 1
@    s3 baseline type 0
@    s3 baseline off
@    s3 dropline off
@    s3 fill type 0
@    s3 fill rule 0
@    s3 fill color 1
@    s3 fill pattern 1
@    s3 avalue off
@    s3 avalue type 2
@    s3 avalue char size 1.000000
@    s3 avalue font 4
@    s3 avalue color 1
@    s3 avalue rot 0
@    s3 avalue format general
@    s3 avalue prec 3
@    s3 avalue prepend ""
@    s3 avalue append ""
@    s3 avalue offset 0.000000 , 0.000000
@    s3 errorbar on
@    s3 errorbar place both
@    s3 errorbar color 49
@    s3 errorbar pattern 1
@    s3 errorbar size 1.000000
@    s3 errorbar linewidth 1.0
@    s3 errorbar linestyle 1
@    s3 errorbar riser linewidth 1.0
@    s3 errorbar riser linestyle 1
@    s3 errorbar riser clip off
@    s3 errorbar riser clip length 0.100000
@    s3 comment "pmfs.agr"
@    s3 legend  "10"
@    s4 hidden false
@    s4 type xy
@    s4 symbol 0
@    s4 symbol size 1.000000
@    s4 symbol color 50
@    s4 symbol pattern 1
@    s4 symbol fill color 50
@    s4 symbol fill pattern 0
@    s4 symbol linewidth 1.0
@    s4 symbol linestyle 1
@    s4 symbol char 65
@    s4 symbol char font 4
@    s4 symbol skip 0
@    s4 line type 1
@    s4 line linestyle 1
@    s4 line linewidth 2.0
@    s4 line color 50
@    s4 line pattern 1
@    s4 baseline type 0
@    s4 baseline off
@    s4 dropline off
@    s4 fill type 0
@    s4 fill rule 0
@    s4 fill color 1
@    s4 fill pattern 1
@    s4 avalue off
@    s4 avalue type 2
@    s4 avalue char size 1.000000
@    s4 avalue font 4
@    s4 avalue color 1
@    s4 avalue rot 0
@    s4 avalue format general
@    s4 avalue prec 3
@    s4 avalue prepend ""
@    s4 avalue append ""
@    s4 avalue offset 0.000000 , 0.000000
@    s4 errorbar on
@    s4 errorbar place both
@    s4 errorbar color 50
@    s4 errorbar pattern 1
@    s4 errorbar size 1.000000
@    s4 errorbar linewidth 1.0
@    s4 errorbar linestyle 1
@    s4 errorbar riser linewidth 1.0
@    s4 errorbar riser linestyle 1
@    s4 errorbar riser clip off
@    s4 errorbar riser clip length 0.100000
@    s4 comment "pmfs.agr"
@    s4 legend  "12"
@    s5 hidden false
@    s5 type xy
@    s5 symbol 0
@    s5 symbol size 1.000000
@    s5 symbol color 51
@    s5 symbol pattern 1
@    s5 symbol fill color 51
@    s5 symbol fill pattern 0
@    s5 symbol linewidth 1.0
@    s5 symbol linestyle 1
@    s5 symbol char 65
@    s5 symbol char font 4
@    s5 symbol skip 0
@    s5 line type 1
@    s5 line linestyle 1
@    s5 line linewidth 2.0
@    s5 line color 51
@    s5 line pattern 1
@    s5 baseline type 0
@    s5 baseline off
@    s5 dropline off
@    s5 fill type 0
@    s5 fill rule 0
@    s5 fill color 1
@    s5 fill pattern 1
@    s5 avalue off
@    s5 avalue type 2
@    s5 avalue char size 1.000000
@    s5 avalue font 4
@    s5 avalue color 1
@    s5 avalue rot 0
@    s5 avalue format general
@    s5 avalue prec 3
@    s5 avalue prepend ""
@    s5 avalue append ""
@    s5 avalue offset 0.000000 , 0.000000
@    s5 errorbar on
@    s5 errorbar place both
@    s5 errorbar color 51
@    s5 errorbar pattern 1
@    s5 errorbar size 1.000000
@    s5 errorbar linewidth 1.0
@    s5 errorbar linestyle 1
@    s5 errorbar riser linewidth 1.0
@    s5 errorbar riser linestyle 1
@    s5 errorbar riser clip off
@    s5 errorbar riser clip length 0.100000
@    s5 comment "pmfs4x2.agr"
@    s5 legend  "14"
@    s6 hidden false
@    s6 type xy
@    s6 symbol 0
@    s6 symbol size 1.000000
@    s6 symbol color 52
@    s6 symbol pattern 1
@    s6 symbol fill color 52
@    s6 symbol fill pattern 0
@    s6 symbol linewidth 1.0
@    s6 symbol linestyle 1
@    s6 symbol char 65
@    s6 symbol char font 4
@    s6 symbol skip 0
@    s6 line type 1
@    s6 line linestyle 1
@    s6 line linewidth 2.0
@    s6 line color 52
@    s6 line pattern 1
@    s6 baseline type 0
@    s6 baseline off
@    s6 dropline off
@    s6 fill type 0
@    s6 fill rule 0
@    s6 fill color 1
@    s6 fill pattern 1
@    s6 avalue off
@    s6 avalue type 2
@    s6 avalue char size 1.000000
@    s6 avalue font 4
@    s6 avalue color 1
@    s6 avalue rot 0
@    s6 avalue format general
@    s6 avalue prec 3
@    s6 avalue prepend ""
@    s6 avalue append ""
@    s6 avalue offset 0.000000 , 0.000000
@    s6 errorbar on
@    s6 errorbar place both
@    s6 errorbar color 52
@    s6 errorbar pattern 1
@    s6 errorbar size 1.000000
@    s6 errorbar linewidth 1.0
@    s6 errorbar linestyle 1
@    s6 errorbar riser linewidth 1.0
@    s6 errorbar riser linestyle 1
@    s6 errorbar riser clip off
@    s6 errorbar riser clip length 0.100000
@    s6 comment "pmfs4x2.agr"
@    s6 legend  "16"
@    s7 hidden false
@    s7 type xy
@    s7 symbol 0
@    s7 symbol size 1.000000
@    s7 symbol color 53
@    s7 symbol pattern 1
@    s7 symbol fill color 53
@    s7 symbol fill pattern 0
@    s7 symbol linewidth 1.0
@    s7 symbol linestyle 1
@    s7 symbol char 65
@    s7 symbol char font 4
@    s7 symbol skip 0
@    s7 line type 1
@    s7 line linestyle 1
@    s7 line linewidth 2.0
@    s7 line color 53
@    s7 line pattern 1
@    s7 baseline type 0
@    s7 baseline off
@    s7 dropline off
@    s7 fill type 0
@    s7 fill rule 0
@    s7 fill color 1
@    s7 fill pattern 1
@    s7 avalue off
@    s7 avalue type 2
@    s7 avalue char size 1.000000
@    s7 avalue font 4
@    s7 avalue color 1
@    s7 avalue rot 0
@    s7 avalue format general
@    s7 avalue prec 3
@    s7 avalue prepend ""
@    s7 avalue append ""
@    s7 avalue offset 0.000000 , 0.000000
@    s7 errorbar on
@    s7 errorbar place both
@    s7 errorbar color 53
@    s7 errorbar pattern 1
@    s7 errorbar size 1.000000
@    s7 errorbar linewidth 1.0
@    s7 errorbar linestyle 1
@    s7 errorbar riser linewidth 1.0
@    s7 errorbar riser linestyle 1
@    s7 errorbar riser clip off
@    s7 errorbar riser clip length 0.100000
@    s7 comment "pmfs4x2.agr"
@    s7 legend  "18"
@g1 on
@g1 hidden false
@g1 type XY
@g1 stacked false
@g1 bar hgap 0.000000
@g1 fixedpoint off
@g1 fixedpoint type 0
@g1 fixedpoint xy 0.000000, 0.000000
@g1 fixedpoint format general general
@g1 fixedpoint prec 6, 6
@with g1
@    world 0.05, -60, 0.99, 150
@    stack world 0, 0, 0, 0
@    znorm 1
@    view 0.576199, 0.591739, 0.989985, 0.970000
@    title ""
@    title font 4
@    title size 1.500000
@    title color 1
@    subtitle ""
@    subtitle font 4
@    subtitle size 1.000000
@    subtitle color 1
@    xaxes scale Normal
@    yaxes scale Normal
@    xaxes invert off
@    yaxes invert off
@    xaxis  on
@    xaxis  type zero false
@    xaxis  offset 0.000000 , 0.000000
@    xaxis  bar on
@    xaxis  bar color 1
@    xaxis  bar linestyle 1
@    xaxis  bar linewidth 1.0
@    xaxis  label "Stalk formation, \xx\f{}\sch"
@    xaxis  label layout para
@    xaxis  label place auto
@    xaxis  label char size 1.000000
@    xaxis  label font 4
@    xaxis  label color 1
@    xaxis  label place normal
@    xaxis  tick on
@    xaxis  tick major 0.2
@    xaxis  tick minor ticks 1
@    xaxis  tick default 6
@    xaxis  tick place rounded true
@    xaxis  tick in
@    xaxis  tick major size 1.000000
@    xaxis  tick major color 1
@    xaxis  tick major linewidth 1.0
@    xaxis  tick major linestyle 1
@    xaxis  tick major grid off
@    xaxis  tick minor color 1
@    xaxis  tick minor linewidth 1.0
@    xaxis  tick minor linestyle 1
@    xaxis  tick minor grid off
@    xaxis  tick minor size 0.500000
@    xaxis  ticklabel on
@    xaxis  ticklabel format general
@    xaxis  ticklabel prec 5
@    xaxis  ticklabel formula ""
@    xaxis  ticklabel append ""
@    xaxis  ticklabel prepend ""
@    xaxis  ticklabel angle 0
@    xaxis  ticklabel skip 0
@    xaxis  ticklabel stagger 0
@    xaxis  ticklabel place normal
@    xaxis  ticklabel offset auto
@    xaxis  ticklabel offset 0.000000 , 0.010000
@    xaxis  ticklabel start type auto
@    xaxis  ticklabel start 0.000000
@    xaxis  ticklabel stop type auto
@    xaxis  ticklabel stop 0.000000
@    xaxis  ticklabel char size 1.000000
@    xaxis  ticklabel font 4
@    xaxis  ticklabel color 1
@    xaxis  tick place both
@    xaxis  tick spec type none
@    yaxis  on
@    yaxis  type zero false
@    yaxis  offset 0.000000 , 0.000000
@    yaxis  bar on
@    yaxis  bar color 1
@    yaxis  bar linestyle 1
@    yaxis  bar linewidth 1.0
@    yaxis  label ""
@    yaxis  label layout para
@    yaxis  label place auto
@    yaxis  label char size 1.000000
@    yaxis  label font 4
@    yaxis  label color 1
@    yaxis  label place normal
@    yaxis  tick on
@    yaxis  tick major 50
@    yaxis  tick minor ticks 1
@    yaxis  tick default 6
@    yaxis  tick place rounded true
@    yaxis  tick in
@    yaxis  tick major size 1.000000
@    yaxis  tick major color 1
@    yaxis  tick major linewidth 1.0
@    yaxis  tick major linestyle 1
@    yaxis  tick major grid off
@    yaxis  tick minor color 1
@    yaxis  tick minor linewidth 1.0
@    yaxis  tick minor linestyle 1
@    yaxis  tick minor grid off
@    yaxis  tick minor size 0.500000
@    yaxis  ticklabel off
@    yaxis  ticklabel format general
@    yaxis  ticklabel prec 5
@    yaxis  ticklabel formula ""
@    yaxis  ticklabel append ""
@    yaxis  ticklabel prepend ""
@    yaxis  ticklabel angle 0
@    yaxis  ticklabel skip 0
@    yaxis  ticklabel stagger 0
@    yaxis  ticklabel place normal
@    yaxis  ticklabel offset auto
@    yaxis  ticklabel offset 0.000000 , 0.010000
@    yaxis  ticklabel start type auto
@    yaxis  ticklabel start 0.000000
@    yaxis  ticklabel stop type auto
@    yaxis  ticklabel stop 0.000000
@    yaxis  ticklabel char size 1.000000
@    yaxis  ticklabel font 4
@    yaxis  ticklabel color 1
@    yaxis  tick place both
@    yaxis  tick spec type none
@    altxaxis  off
@    altyaxis  off
@    legend on
@    legend loctype view
@    legend 0.45, 1.2
@    legend box color 1
@    legend box pattern 1
@    legend box linewidth 1.0
@    legend box linestyle 1
@    legend box fill color 0
@    legend box fill pattern 0
@    legend font 4
@    legend char size 1.000000
@    legend color 1
@    legend length 4
@    legend vgap 1
@    legend hgap 1
@    legend invert false
@    frame type 0
@    frame linestyle 1
@    frame linewidth 2.0
@    frame color 1
@    frame pattern 1
@    frame background color 0
@    frame background pattern 0
@    s0 hidden false
@    s0 type xy
@    s0 symbol 0
@    s0 symbol size 1.000000
@    s0 symbol color 37
@    s0 symbol pattern 1
@    s0 symbol fill color 37
@    s0 symbol fill pattern 0
@    s0 symbol linewidth 1.0
@    s0 symbol linestyle 1
@    s0 symbol char 65
@    s0 symbol char font 4
@    s0 symbol skip 0
@    s0 line type 1
@    s0 line linestyle 1
@    s0 line linewidth 2.0
@    s0 line color 37
@    s0 line pattern 1
@    s0 baseline type 0
@    s0 baseline off
@    s0 dropline off
@    s0 fill type 0
@    s0 fill rule 0
@    s0 fill color 1
@    s0 fill pattern 1
@    s0 avalue off
@    s0 avalue type 2
@    s0 avalue char size 1.000000
@    s0 avalue font 4
@    s0 avalue color 1
@    s0 avalue rot 0
@    s0 avalue format general
@    s0 avalue prec 3
@    s0 avalue prepend ""
@    s0 avalue append ""
@    s0 avalue offset 0.000000 , 0.000000
@    s0 errorbar on
@    s0 errorbar place both
@    s0 errorbar color 37
@    s0 errorbar pattern 1
@    s0 errorbar size 1.000000
@    s0 errorbar linewidth 1.0
@    s0 errorbar linestyle 1
@    s0 errorbar riser linewidth 1.0
@    s0 errorbar riser linestyle 1
@    s0 errorbar riser clip off
@    s0 errorbar riser clip length 0.100000
@    s0 comment "pmfs.agr"
@    s0 legend  ""
@    s1 hidden false
@    s1 type xy
@    s1 symbol 0
@    s1 symbol size 1.000000
@    s1 symbol color 47
@    s1 symbol pattern 1
@    s1 symbol fill color 47
@    s1 symbol fill pattern 0
@    s1 symbol linewidth 1.0
@    s1 symbol linestyle 1
@    s1 symbol char 65
@    s1 symbol char font 4
@    s1 symbol skip 0
@    s1 line type 1
@    s1 line linestyle 1
@    s1 line linewidth 2.0
@    s1 line color 47
@    s1 line pattern 1
@    s1 baseline type 0
@    s1 baseline off
@    s1 dropline off
@    s1 fill type 0
@    s1 fill rule 0
@    s1 fill color 1
@    s1 fill pattern 1
@    s1 avalue off
@    s1 avalue type 2
@    s1 avalue char size 1.000000
@    s1 avalue font 4
@    s1 avalue color 1
@    s1 avalue rot 0
@    s1 avalue format general
@    s1 avalue prec 3
@    s1 avalue prepend ""
@    s1 avalue append ""
@    s1 avalue offset 0.000000 , 0.000000
@    s1 errorbar on
@    s1 errorbar place both
@    s1 errorbar color 47
@    s1 errorbar pattern 1
@    s1 errorbar size 1.000000
@    s1 errorbar linewidth 1.0
@    s1 errorbar linestyle 1
@    s1 errorbar riser linewidth 1.0
@    s1 errorbar riser linestyle 1
@    s1 errorbar riser clip off
@    s1 errorbar riser clip length 0.100000
@    s1 comment "pmfs.agr"
@    s1 legend  ""
@    s2 hidden false
@    s2 type xy
@    s2 symbol 0
@    s2 symbol size 1.000000
@    s2 symbol color 48
@    s2 symbol pattern 1
@    s2 symbol fill color 48
@    s2 symbol fill pattern 0
@    s2 symbol linewidth 1.0
@    s2 symbol linestyle 1
@    s2 symbol char 65
@    s2 symbol char font 4
@    s2 symbol skip 0
@    s2 line type 1
@    s2 line linestyle 1
@    s2 line linewidth 2.0
@    s2 line color 48
@    s2 line pattern 1
@    s2 baseline type 0
@    s2 baseline off
@    s2 dropline off
@    s2 fill type 0
@    s2 fill rule 0
@    s2 fill color 1
@    s2 fill pattern 1
@    s2 avalue off
@    s2 avalue type 2
@    s2 avalue char size 1.000000
@    s2 avalue font 4
@    s2 avalue color 1
@    s2 avalue rot 0
@    s2 avalue format general
@    s2 avalue prec 3
@    s2 avalue prepend ""
@    s2 avalue append ""
@    s2 avalue offset 0.000000 , 0.000000
@    s2 errorbar on
@    s2 errorbar place both
@    s2 errorbar color 48
@    s2 errorbar pattern 1
@    s2 errorbar size 1.000000
@    s2 errorbar linewidth 1.0
@    s2 errorbar linestyle 1
@    s2 errorbar riser linewidth 1.0
@    s2 errorbar riser linestyle 1
@    s2 errorbar riser clip off
@    s2 errorbar riser clip length 0.100000
@    s2 comment "pmfs.agr"
@    s2 legend  ""
@    s3 hidden false
@    s3 type xy
@    s3 symbol 0
@    s3 symbol size 1.000000
@    s3 symbol color 49
@    s3 symbol pattern 1
@    s3 symbol fill color 49
@    s3 symbol fill pattern 0
@    s3 symbol linewidth 1.0
@    s3 symbol linestyle 1
@    s3 symbol char 65
@    s3 symbol char font 4
@    s3 symbol skip 0
@    s3 line type 1
@    s3 line linestyle 1
@    s3 line linewidth 2.0
@    s3 line color 49
@    s3 line pattern 1
@    s3 baseline type 0
@    s3 baseline off
@    s3 dropline off
@    s3 fill type 0
@    s3 fill rule 0
@    s3 fill color 1
@    s3 fill pattern 1
@    s3 avalue off
@    s3 avalue type 2
@    s3 avalue char size 1.000000
@    s3 avalue font 4
@    s3 avalue color 1
@    s3 avalue rot 0
@    s3 avalue format general
@    s3 avalue prec 3
@    s3 avalue prepend ""
@    s3 avalue append ""
@    s3 avalue offset 0.000000 , 0.000000
@    s3 errorbar on
@    s3 errorbar place both
@    s3 errorbar color 49
@    s3 errorbar pattern 1
@    s3 errorbar size 1.000000
@    s3 errorbar linewidth 1.0
@    s3 errorbar linestyle 1
@    s3 errorbar riser linewidth 1.0
@    s3 errorbar riser linestyle 1
@    s3 errorbar riser clip off
@    s3 errorbar riser clip length 0.100000
@    s3 comment "pmfs.agr"
@    s3 legend  ""
@    s4 hidden false
@    s4 type xy
@    s4 symbol 0
@    s4 symbol size 1.000000
@    s4 symbol color 50
@    s4 symbol pattern 1
@    s4 symbol fill color 50
@    s4 symbol fill pattern 0
@    s4 symbol linewidth 1.0
@    s4 symbol linestyle 1
@    s4 symbol char 65
@    s4 symbol char font 4
@    s4 symbol skip 0
@    s4 line type 1
@    s4 line linestyle 1
@    s4 line linewidth 2.0
@    s4 line color 50
@    s4 line pattern 1
@    s4 baseline type 0
@    s4 baseline off
@    s4 dropline off
@    s4 fill type 0
@    s4 fill rule 0
@    s4 fill color 1
@    s4 fill pattern 1
@    s4 avalue off
@    s4 avalue type 2
@    s4 avalue char size 1.000000
@    s4 avalue font 4
@    s4 avalue color 1
@    s4 avalue rot 0
@    s4 avalue format general
@    s4 avalue prec 3
@    s4 avalue prepend ""
@    s4 avalue append ""
@    s4 avalue offset 0.000000 , 0.000000
@    s4 errorbar on
@    s4 errorbar place both
@    s4 errorbar color 50
@    s4 errorbar pattern 1
@    s4 errorbar size 1.000000
@    s4 errorbar linewidth 1.0
@    s4 errorbar linestyle 1
@    s4 errorbar riser linewidth 1.0
@    s4 errorbar riser linestyle 1
@    s4 errorbar riser clip off
@    s4 errorbar riser clip length 0.100000
@    s4 comment "pmfs.agr"
@    s4 legend  ""
@    s5 hidden false
@    s5 type xy
@    s5 symbol 0
@    s5 symbol size 1.000000
@    s5 symbol color 51
@    s5 symbol pattern 1
@    s5 symbol fill color 51
@    s5 symbol fill pattern 0
@    s5 symbol linewidth 1.0
@    s5 symbol linestyle 1
@    s5 symbol char 65
@    s5 symbol char font 4
@    s5 symbol skip 0
@    s5 line type 1
@    s5 line linestyle 1
@    s5 line linewidth 2.0
@    s5 line color 51
@    s5 line pattern 1
@    s5 baseline type 0
@    s5 baseline off
@    s5 dropline off
@    s5 fill type 0
@    s5 fill rule 0
@    s5 fill color 1
@    s5 fill pattern 1
@    s5 avalue off
@    s5 avalue type 2
@    s5 avalue char size 1.000000
@    s5 avalue font 4
@    s5 avalue color 1
@    s5 avalue rot 0
@    s5 avalue format general
@    s5 avalue prec 3
@    s5 avalue prepend ""
@    s5 avalue append ""
@    s5 avalue offset 0.000000 , 0.000000
@    s5 errorbar on
@    s5 errorbar place both
@    s5 errorbar color 51
@    s5 errorbar pattern 1
@    s5 errorbar size 1.000000
@    s5 errorbar linewidth 1.0
@    s5 errorbar linestyle 1
@    s5 errorbar riser linewidth 1.0
@    s5 errorbar riser linestyle 1
@    s5 errorbar riser clip off
@    s5 errorbar riser clip length 0.100000
@    s5 comment "pmfs4x2.agr"
@    s5 legend  ""
@    s6 hidden false
@    s6 type xy
@    s6 symbol 0
@    s6 symbol size 1.000000
@    s6 symbol color 52
@    s6 symbol pattern 1
@    s6 symbol fill color 52
@    s6 symbol fill pattern 0
@    s6 symbol linewidth 1.0
@    s6 symbol linestyle 1
@    s6 symbol char 65
@    s6 symbol char font 4
@    s6 symbol skip 0
@    s6 line type 1
@    s6 line linestyle 1
@    s6 line linewidth 2.0
@    s6 line color 52
@    s6 line pattern 1
@    s6 baseline type 0
@    s6 baseline off
@    s6 dropline off
@    s6 fill type 0
@    s6 fill rule 0
@    s6 fill color 1
@    s6 fill pattern 1
@    s6 avalue off
@    s6 avalue type 2
@    s6 avalue char size 1.000000
@    s6 avalue font 4
@    s6 avalue color 1
@    s6 avalue rot 0
@    s6 avalue format general
@    s6 avalue prec 3
@    s6 avalue prepend ""
@    s6 avalue append ""
@    s6 avalue offset 0.000000 , 0.000000
@    s6 errorbar on
@    s6 errorbar place both
@    s6 errorbar color 52
@    s6 errorbar pattern 1
@    s6 errorbar size 1.000000
@    s6 errorbar linewidth 1.0
@    s6 errorbar linestyle 1
@    s6 errorbar riser linewidth 1.0
@    s6 errorbar riser linestyle 1
@    s6 errorbar riser clip off
@    s6 errorbar riser clip length 0.100000
@    s6 comment "pmfs4x2.agr"
@    s6 legend  ""
@    s7 hidden false
@    s7 type xy
@    s7 symbol 0
@    s7 symbol size 1.000000
@    s7 symbol color 53
@    s7 symbol pattern 1
@    s7 symbol fill color 53
@    s7 symbol fill pattern 0
@    s7 symbol linewidth 1.0
@    s7 symbol linestyle 1
@    s7 symbol char 65
@    s7 symbol char font 4
@    s7 symbol skip 0
@    s7 line type 1
@    s7 line linestyle 1
@    s7 line linewidth 2.0
@    s7 line color 53
@    s7 line pattern 1
@    s7 baseline type 0
@    s7 baseline off
@    s7 dropline off
@    s7 fill type 0
@    s7 fill rule 0
@    s7 fill color 1
@    s7 fill pattern 1
@    s7 avalue off
@    s7 avalue type 2
@    s7 avalue char size 1.000000
@    s7 avalue font 4
@    s7 avalue color 1
@    s7 avalue rot 0
@    s7 avalue format general
@    s7 avalue prec 3
@    s7 avalue prepend ""
@    s7 avalue append ""
@    s7 avalue offset 0.000000 , 0.000000
@    s7 errorbar on
@    s7 errorbar place both
@    s7 errorbar color 53
@    s7 errorbar pattern 1
@    s7 errorbar size 1.000000
@    s7 errorbar linewidth 1.0
@    s7 errorbar linestyle 1
@    s7 errorbar riser linewidth 1.0
@    s7 errorbar riser linestyle 1
@    s7 errorbar riser clip off
@    s7 errorbar riser clip length 0.100000
@    s7 comment "pmfs4x2.agr"
@    s7 legend  ""
@g2 on
@g2 hidden false
@g2 type XY
@g2 stacked false
@g2 bar hgap 0.000000
@g2 fixedpoint off
@g2 fixedpoint type 0
@g2 fixedpoint xy 0.000000, 0.000000
@g2 fixedpoint format general general
@g2 fixedpoint prec 6, 6
@with g2
@    world 4, -95, 19, 180
@    stack world 0, 0, 0, 0
@    znorm 1
@    view 0.150000, 0.100000, 0.563786, 0.478261
@    title ""
@    title font 4
@    title size 1.500000
@    title color 1
@    subtitle ""
@    subtitle font 4
@    subtitle size 1.000000
@    subtitle color 1
@    xaxes scale Normal
@    yaxes scale Normal
@    xaxes invert off
@    yaxes invert off
@    xaxis  on
@    xaxis  type zero false
@    xaxis  offset 0.000000 , 0.000000
@    xaxis  bar on
@    xaxis  bar color 1
@    xaxis  bar linestyle 1
@    xaxis  bar linewidth 1.0
@    xaxis  label "Water beads per nm\S2"
@    xaxis  label layout para
@    xaxis  label place auto
@    xaxis  label char size 1.000000
@    xaxis  label font 4
@    xaxis  label color 1
@    xaxis  label place normal
@    xaxis  tick on
@    xaxis  tick major 2
@    xaxis  tick minor ticks 1
@    xaxis  tick default 6
@    xaxis  tick place rounded true
@    xaxis  tick in
@    xaxis  tick major size 1.000000
@    xaxis  tick major color 1
@    xaxis  tick major linewidth 1.0
@    xaxis  tick major linestyle 1
@    xaxis  tick major grid off
@    xaxis  tick minor color 1
@    xaxis  tick minor linewidth 1.0
@    xaxis  tick minor linestyle 1
@    xaxis  tick minor grid off
@    xaxis  tick minor size 0.500000
@    xaxis  ticklabel on
@    xaxis  ticklabel format general
@    xaxis  ticklabel prec 5
@    xaxis  ticklabel formula ""
@    xaxis  ticklabel append ""
@    xaxis  ticklabel prepend ""
@    xaxis  ticklabel angle 0
@    xaxis  ticklabel skip 0
@    xaxis  ticklabel stagger 0
@    xaxis  ticklabel place normal
@    xaxis  ticklabel offset auto
@    xaxis  ticklabel offset 0.000000 , 0.010000
@    xaxis  ticklabel start type auto
@    xaxis  ticklabel start 0.000000
@    xaxis  ticklabel stop type auto
@    xaxis  ticklabel stop 0.000000
@    xaxis  ticklabel char size 1.000000
@    xaxis  ticklabel font 4
@    xaxis  ticklabel color 1
@    xaxis  tick place both
@    xaxis  tick spec type none
@    yaxis  on
@    yaxis  type zero false
@    yaxis  offset 0.000000 , 0.000000
@    yaxis  bar on
@    yaxis  bar color 1
@    yaxis  bar linestyle 1
@    yaxis  bar linewidth 1.0
@    yaxis  label "\xD\f{}G (kJ/mol)"
@    yaxis  label layout para
@    yaxis  label place auto
@    yaxis  label char size 1.000000
@    yaxis  label font 4
@    yaxis  label color 1
@    yaxis  label place normal
@    yaxis  tick on
@    yaxis  tick major 50
@    yaxis  tick minor ticks 1
@    yaxis  tick default 6
@    yaxis  tick place rounded true
@    yaxis  tick in
@    yaxis  tick major size 1.000000
@    yaxis  tick major color 1
@    yaxis  tick major linewidth 1.0
@    yaxis  tick major linestyle 1
@    yaxis  tick major grid off
@    yaxis  tick minor color 1
@    yaxis  tick minor linewidth 1.0
@    yaxis  tick minor linestyle 1
@    yaxis  tick minor grid off
@    yaxis  tick minor size 0.500000
@    yaxis  ticklabel on
@    yaxis  ticklabel format general
@    yaxis  ticklabel prec 5
@    yaxis  ticklabel formula ""
@    yaxis  ticklabel append ""
@    yaxis  ticklabel prepend ""
@    yaxis  ticklabel angle 0
@    yaxis  ticklabel skip 0
@    yaxis  ticklabel stagger 0
@    yaxis  ticklabel place normal
@    yaxis  ticklabel offset auto
@    yaxis  ticklabel offset 0.000000 , 0.010000
@    yaxis  ticklabel start type auto
@    yaxis  ticklabel start 0.000000
@    yaxis  ticklabel stop type auto
@    yaxis  ticklabel stop 0.000000
@    yaxis  ticklabel char size 1.000000
@    yaxis  ticklabel font 4
@    yaxis  ticklabel color 1
@    yaxis  tick place both
@    yaxis  tick spec type none
@    altxaxis  off
@    altyaxis  off
@    legend on
@    legend loctype view
@    legend 0.17, 0.45
@    legend box color 1
@    legend box pattern 1
@    legend box linewidth 1.0
@    legend box linestyle 0
@    legend box fill color 0
@    legend box fill pattern 1
@    legend font 4
@    legend char size 0.850000
@    legend color 1
@    legend length 4
@    legend vgap 1
@    legend hgap 1
@    legend invert false
@    frame type 0
@    frame linestyle 1
@    frame linewidth 2.0
@    frame color 1
@    frame pattern 1
@    frame background color 0
@    frame background pattern 0
@    s0 hidden false
@    s0 type xydy
@    s0 symbol 1
@    s0 symbol size 0.500000
@    s0 symbol color 39
@    s0 symbol pattern 1
@    s0 symbol fill color 39
@    s0 symbol fill pattern 1
@    s0 symbol linewidth 1.0
@    s0 symbol linestyle 1
@    s0 symbol char 65
@    s0 symbol char font 4
@    s0 symbol skip 0
@    s0 line type 1
@    s0 line linestyle 3
@    s0 line linewidth 1.0
@    s0 line color 39
@    s0 line pattern 1
@    s0 baseline type 0
@    s0 baseline off
@    s0 dropline off
@    s0 fill type 0
@    s0 fill rule 0
@    s0 fill color 1
@    s0 fill pattern 1
@    s0 avalue off
@    s0 avalue type 2
@    s0 avalue char size 1.000000
@    s0 avalue font 4
@    s0 avalue color 1
@    s0 avalue rot 0
@    s0 avalue format general
@    s0 avalue prec 3
@    s0 avalue prepend ""
@    s0 avalue append ""
@    s0 avalue offset 0.000000 , 0.000000
@    s0 errorbar on
@    s0 errorbar place both
@    s0 errorbar color 39
@    s0 errorbar pattern 1
@    s0 errorbar size 0.250000
@    s0 errorbar linewidth 1.0
@    s0 errorbar linestyle 1
@    s0 errorbar riser linewidth 1.0
@    s0 errorbar riser linestyle 1
@    s0 errorbar riser clip off
@    s0 errorbar riser clip length 0.100000
@    s0 comment "pmfs.agr"
@    s0 legend  "\xD\f{}G (barrier)"
@    s1 hidden false
@    s1 type xydy
@    s1 symbol 1
@    s1 symbol size 0.500000
@    s1 symbol color 38
@    s1 symbol pattern 1
@    s1 symbol fill color 38
@    s1 symbol fill pattern 1
@    s1 symbol linewidth 1.0
@    s1 symbol linestyle 1
@    s1 symbol char 65
@    s1 symbol char font 4
@    s1 symbol skip 0
@    s1 line type 1
@    s1 line linestyle 1
@    s1 line linewidth 1.0
@    s1 line color 38
@    s1 line pattern 1
@    s1 baseline type 0
@    s1 baseline off
@    s1 dropline off
@    s1 fill type 0
@    s1 fill rule 0
@    s1 fill color 1
@    s1 fill pattern 1
@    s1 avalue off
@    s1 avalue type 2
@    s1 avalue char size 1.000000
@    s1 avalue font 4
@    s1 avalue color 1
@    s1 avalue rot 0
@    s1 avalue format general
@    s1 avalue prec 3
@    s1 avalue prepend ""
@    s1 avalue append ""
@    s1 avalue offset 0.000000 , 0.000000
@    s1 errorbar on
@    s1 errorbar place both
@    s1 errorbar color 38
@    s1 errorbar pattern 1
@    s1 errorbar size 0.250000
@    s1 errorbar linewidth 1.0
@    s1 errorbar linestyle 1
@    s1 errorbar riser linewidth 1.0
@    s1 errorbar riser linestyle 1
@    s1 errorbar riser clip off
@    s1 errorbar riser clip length 0.100000
@    s1 comment "pmfs.agr"
@    s1 legend  "\xD\f{}G (stalk)"
@    s2 hidden false
@    s2 type xydy
@    s2 symbol 1
@    s2 symbol size 0.500000
@    s2 symbol color 39
@    s2 symbol pattern 1
@    s2 symbol fill color 39
@    s2 symbol fill pattern 1
@    s2 symbol linewidth 1.0
@    s2 symbol linestyle 1
@    s2 symbol char 65
@    s2 symbol char font 4
@    s2 symbol skip 0
@    s2 line type 1
@    s2 line linestyle 3
@    s2 line linewidth 1.0
@    s2 line color 39
@    s2 line pattern 1
@    s2 baseline type 0
@    s2 baseline off
@    s2 dropline off
@    s2 fill type 0
@    s2 fill rule 0
@    s2 fill color 1
@    s2 fill pattern 1
@    s2 avalue off
@    s2 avalue type 2
@    s2 avalue char size 1.000000
@    s2 avalue font 4
@    s2 avalue color 1
@    s2 avalue rot 0
@    s2 avalue format general
@    s2 avalue prec 3
@    s2 avalue prepend ""
@    s2 avalue append ""
@    s2 avalue offset 0.000000 , 0.000000
@    s2 errorbar on
@    s2 errorbar place both
@    s2 errorbar color 39
@    s2 errorbar pattern 1
@    s2 errorbar size 0.250000
@    s2 errorbar linewidth 1.0
@    s2 errorbar linestyle 1
@    s2 errorbar riser linewidth 1.0
@    s2 errorbar riser linestyle 1
@    s2 errorbar riser clip off
@    s2 errorbar riser clip length 0.100000
@    s2 comment "pmfs.agr"
@    s2 legend  ""
@    s3 hidden false
@    s3 type xydy
@    s3 symbol 1
@    s3 symbol size 0.500000
@    s3 symbol color 38
@    s3 symbol pattern 1
@    s3 symbol fill color 38
@    s3 symbol fill pattern 1
@    s3 symbol linewidth 1.0
@    s3 symbol linestyle 1
@    s3 symbol char 65
@    s3 symbol char font 4
@    s3 symbol skip 0
@    s3 line type 1
@    s3 line linestyle 1
@    s3 line linewidth 1.0
@    s3 line color 38
@    s3 line pattern 1
@    s3 baseline type 0
@    s3 baseline off
@    s3 dropline off
@    s3 fill type 0
@    s3 fill rule 0
@    s3 fill color 1
@    s3 fill pattern 1
@    s3 avalue off
@    s3 avalue type 2
@    s3 avalue char size 1.000000
@    s3 avalue font 4
@    s3 avalue color 1
@    s3 avalue rot 0
@    s3 avalue format general
@    s3 avalue prec 3
@    s3 avalue prepend ""
@    s3 avalue append ""
@    s3 avalue offset 0.000000 , 0.000000
@    s3 errorbar on
@    s3 errorbar place both
@    s3 errorbar color 38
@    s3 errorbar pattern 1
@    s3 errorbar size 0.250000
@    s3 errorbar linewidth 1.0
@    s3 errorbar linestyle 1
@    s3 errorbar riser linewidth 1.0
@    s3 errorbar riser linestyle 1
@    s3 errorbar riser clip off
@    s3 errorbar riser clip length 0.100000
@    s3 comment "pmfs.agr"
@    s3 legend  ""
@g3 on
@g3 hidden true
@g3 type XY
@g3 stacked false
@g3 bar hgap 0.000000
@g3 fixedpoint off
@g3 fixedpoint type 0
@g3 fixedpoint xy 0.000000, 0.000000
@g3 fixedpoint format general general
@g3 fixedpoint prec 6, 6
@with g3
@    world 0, 0, 1, 1
@    stack world 0, 0, 0, 0
@    znorm 1
@    view 0.576199, 0.100000, 0.989985, 0.478261
@    title ""
@    title font 4
@    title size 1.500000
@    title color 1
@    subtitle ""
@    subtitle font 4
@    subtitle size 1.000000
@    subtitle color 1
@    xaxes scale Normal
@    yaxes scale Normal
@    xaxes invert off
@    yaxes invert off
@    xaxis  on
@    xaxis  type zero false
@    xaxis  offset 0.000000 , 0.000000
@    xaxis  bar on
@    xaxis  bar color 1
@    xaxis  bar linestyle 1
@    xaxis  bar linewidth 1.0
@    xaxis  label ""
@    xaxis  label layout para
@    xaxis  label place auto
@    xaxis  label char size 1.000000
@    xaxis  label font 4
@    xaxis  label color 1
@    xaxis  label place normal
@    xaxis  tick on
@    xaxis  tick major 0.2
@    xaxis  tick minor ticks 1
@    xaxis  tick default 6
@    xaxis  tick place rounded true
@    xaxis  tick in
@    xaxis  tick major size 1.000000
@    xaxis  tick major color 1
@    xaxis  tick major linewidth 1.0
@    xaxis  tick major linestyle 1
@    xaxis  tick major grid off
@    xaxis  tick minor color 1
@    xaxis  tick minor linewidth 1.0
@    xaxis  tick minor linestyle 1
@    xaxis  tick minor grid off
@    xaxis  tick minor size 0.500000
@    xaxis  ticklabel on
@    xaxis  ticklabel format general
@    xaxis  ticklabel prec 5
@    xaxis  ticklabel formula ""
@    xaxis  ticklabel append ""
@    xaxis  ticklabel prepend ""
@    xaxis  ticklabel angle 0
@    xaxis  ticklabel skip 0
@    xaxis  ticklabel stagger 0
@    xaxis  ticklabel place normal
@    xaxis  ticklabel offset auto
@    xaxis  ticklabel offset 0.000000 , 0.010000
@    xaxis  ticklabel start type auto
@    xaxis  ticklabel start 0.000000
@    xaxis  ticklabel stop type auto
@    xaxis  ticklabel stop 0.000000
@    xaxis  ticklabel char size 1.000000
@    xaxis  ticklabel font 4
@    xaxis  ticklabel color 1
@    xaxis  tick place both
@    xaxis  tick spec type none
@    yaxis  on
@    yaxis  type zero false
@    yaxis  offset 0.000000 , 0.000000
@    yaxis  bar on
@    yaxis  bar color 1
@    yaxis  bar linestyle 1
@    yaxis  bar linewidth 1.0
@    yaxis  label ""
@    yaxis  label layout para
@    yaxis  label place auto
@    yaxis  label char size 1.000000
@    yaxis  label font 4
@    yaxis  label color 1
@    yaxis  label place normal
@    yaxis  tick on
@    yaxis  tick major 0.2
@    yaxis  tick minor ticks 1
@    yaxis  tick default 6
@    yaxis  tick place rounded true
@    yaxis  tick in
@    yaxis  tick major size 1.000000
@    yaxis  tick major color 1
@    yaxis  tick major linewidth 1.0
@    yaxis  tick major linestyle 1
@    yaxis  tick major grid off
@    yaxis  tick minor color 1
@    yaxis  tick minor linewidth 1.0
@    yaxis  tick minor linestyle 1
@    yaxis  tick minor grid off
@    yaxis  tick minor size 0.500000
@    yaxis  ticklabel on
@    yaxis  ticklabel format general
@    yaxis  ticklabel prec 5
@    yaxis  ticklabel formula ""
@    yaxis  ticklabel append ""
@    yaxis  ticklabel prepend ""
@    yaxis  ticklabel angle 0
@    yaxis  ticklabel skip 0
@    yaxis  ticklabel stagger 0
@    yaxis  ticklabel place normal
@    yaxis  ticklabel offset auto
@    yaxis  ticklabel offset 0.000000 , 0.010000
@    yaxis  ticklabel start type auto
@    yaxis  ticklabel start 0.000000
@    yaxis  ticklabel stop type auto
@    yaxis  ticklabel stop 0.000000
@    yaxis  ticklabel char size 1.000000
@    yaxis  ticklabel font 4
@    yaxis  ticklabel color 1
@    yaxis  tick place both
@    yaxis  tick spec type none
@    altxaxis  off
@    altyaxis  off
@    legend on
@    legend loctype view
@    legend 0.5, 0.8
@    legend box color 1
@    legend box pattern 1
@    legend box linewidth 1.0
@    legend box linestyle 1
@    legend box fill color 0
@    legend box fill pattern 1
@    legend font 4
@    legend char size 1.000000
@    legend color 1
@    legend length 4
@    legend vgap 1
@    legend hgap 1
@    legend invert false
@    frame type 0
@    frame linestyle 1
@    frame linewidth 1.0
@    frame color 1
@    frame pattern 1
@    frame background color 0
@    frame background pattern 0
@target G0.S0
@type xy
0.004987 0.811354
0.009962 2.905386
0.014937 3.024239
0.019912 3.574109
0.024887 4.346843
0.029862 5.031673
0.034837 5.516065
0.039812 5.753777
0.044787 6.072548
0.049762 5.605716
0.054737 2.92361
0.059712 4.868235
0.064687 4.736207
0.069662 2.890627
0.074637 4.260459
0.079612 4.51797
0.084587 4.408584
0.089562 4.426144
0.094537 4.185264
0.099512 4.041617
0.104487 3.319845
0.109462 1.640362
0.114437 2.912038
0.119412 2.399108
0.124387 0.063244
0.129362 1.845128
0.134337 1.750182
0.139312 0.92805
0.144287 0.887354
0.149262 1.634187
0.154237 1.463708
0.159212 0.704139
0.164187 1.152278
0.169162 0.993336
0.174137 0.541537
0.179112 -0.660837
0.184087 0.467688
0.189062 0.2265
0.194037 -1.10845
0.199012 0.208689
0.203987 0.332555
0.208962 0.168887
0.213937 -0.176568
0.218912 0.574429
0.223887 0.549186
0.228862 0.1373
0.233837 0.117962
0.238812 0.549326
0.243787 0.341459
0.248762 -0.520083
0.253737 0.654854
0.258712 0.6388
0.263687 0.214728
0.268662 0.453965
0.273637 1.177075
0.278612 1.100669
0.283587 0.555669
0.288562 1.365688
0.293537 1.367597
0.298512 1.173171
0.303487 0.547096
0.308462 1.513138
0.313437 1.414632
0.318412 0.832472
0.323387 1.7089
0.328362 2.027441
0.333337 1.972307
0.338312 1.895421
0.343287 2.706757
0.348262 2.842605
0.353237 2.706452
0.358212 3.051242
0.363187 3.490387
0.368161 3.510567
0.373136 3.169796
0.378111 4.046738
0.383086 4.167322
0.388062 4.131693
0.393037 4.530242
0.398012 5.12878
0.402986 5.282248
0.407961 5.148454
0.412936 5.795153
0.417911 6.058828
0.422886 5.984615
0.427861 5.857069
0.432836 6.388133
0.437811 6.442721
0.442786 6.072701
0.447761 6.595348
0.452736 6.839042
0.457711 6.755292
0.462686 6.547875
0.467661 7.150023
0.472636 7.08482
0.477611 6.884816
0.482586 6.841559
0.487561 7.217817
0.492536 7.069461
0.497511 6.484806
0.502486 7.109207
0.507461 7.117806
0.512436 6.751309
0.517411 6.534209
0.522386 6.921318
0.527361 6.833197
0.532336 6.272589
0.537311 6.610907
0.542286 6.489914
0.547261 6.32657
0.552236 5.716176
0.557211 6.151385
0.562186 5.934138
0.567161 5.293966
0.572136 5.350174
0.577111 5.316526
0.582086 5.105818
0.587061 4.355512
0.592036 4.649857
0.597011 4.286744
0.601986 3.681
0.606961 3.210554
0.611936 2.9742
0.616911 2.508494
0.621886 1.593534
0.626861 1.073444
0.631836 0.601159
0.636811 -0.115325
0.641786 -1.554146
0.646761 -2.312003
0.651736 -2.979411
0.656711 -3.789562
0.661686 -4.63418
0.666661 -5.246437
0.671636 -6.042113
0.676611 -6.93094
0.681586 -7.719365
0.686561 -8.440215
0.691536 -9.338066
0.696511 -10.627846
0.701486 -11.209596
0.706461 -12.070246
0.711436 -13.431386
0.716411 -14.532566
0.721386 -14.987376
0.726361 -15.559736
0.731336 -16.216266
0.736311 -16.835396
0.741286 -17.382066
0.74626 -18.121966
0.751235 -18.823666
0.756211 -19.423226
0.761185 -20.071956
0.766161 -21.287476
0.771135 -21.738416
0.776111 -22.439776
0.781085 -23.344956
0.78606 -24.961876
0.791035 -25.213596
0.79601 -25.859736
0.800985 -26.469556
0.80596 -27.173396
0.810935 -27.778836
0.81591 -28.455016
0.820885 -29.146116
0.82586 -29.776686
0.830835 -30.520546
0.83581 -31.486436
0.840785 -32.351566
0.84576 -32.956576
0.850735 -33.858916
0.85571 -35.979766
0.860685 -36.056586
0.86566 -36.556866
0.870635 -37.058086
0.87561 -37.570106
0.880585 -38.075956
0.88556 -38.661426
0.890535 -39.223396
0.89551 -39.725386
0.900485 -40.372366
0.90546 -41.104566
0.910435 -42.343626
0.91541 -42.686746
0.920385 -43.587076
0.92536 -45.793126
0.930335 -46.851686
0.93531 -46.164926
0.940285 -46.539696
0.94526 -46.904846
0.950235 -47.279586
0.95521 -47.718066
0.960185 -48.212666
0.96516 -48.671126
0.970135 -49.066126
0.97511 -49.842686
0.980085 -51.538036
0.98506 -51.515856
0.990035 -52.553216
0.99501 -54.878156
&
@target G0.S1
@type xy
0.007462 -1.598633
0.012412 -0.922839
0.017362 0.345174
0.022312 0.686672
0.027262 1.519137
0.032212 1.537439
0.037163 1.884583
0.042113 2.331562
0.047063 2.199668
0.052013 -0.623969
0.056963 1.195144
0.061913 0.916373
0.066863 -0.419087
0.071813 1.147671
0.076763 1.265041
0.081713 1.537211
0.086663 1.436092
0.091613 1.262785
0.096564 1.015494
0.101514 -0.90164
0.106464 0.769376
0.111414 0.411518
0.116364 -1.664574
0.121314 0.379795
0.126264 0.295039
0.131214 -0.740297
0.136164 0.435285
0.141114 0.509387
0.146064 0.359547
0.151014 -0.41612
0.155965 0.239342
0.160915 -0.10081
0.165865 -1.582024
0.170815 -0.133055
0.175765 -0.282331
0.180715 -1.434282
0.185665 -0.211931
0.190615 0.001992
0.195565 -0.130635
0.200515 -0.269906
0.205465 0.355967
0.210416 0.401574
0.215366 -0.334727
0.220316 0.462774
0.225266 0.416164
0.230216 -0.453157
0.235166 0.277127
0.240116 0.666786
0.245066 0.444209
0.250016 0.247844
0.254966 1.277354
0.259916 1.330668
0.264867 0.990516
0.269817 1.836332
0.274767 1.824003
0.279717 1.516203
0.284667 1.753497
0.289617 2.299096
0.294567 2.251048
0.299517 2.094556
0.304467 3.132811
0.309417 3.203174
0.314367 2.975518
0.319317 3.967853
0.324267 4.130026
0.329218 3.998158
0.334168 4.263755
0.339118 4.667941
0.344068 4.692632
0.349018 4.50959
0.353968 5.420596
0.358918 5.48239
0.363868 5.416678
0.368818 6.364941
0.373768 6.668311
0.378718 6.765395
0.383669 7.134185
0.388619 7.710586
0.393569 7.831047
0.398519 7.753882
0.403469 8.632547
0.408419 8.780647
0.413369 8.578397
0.418319 9.428387
0.423269 9.743717
0.428219 9.696517
0.433169 10.016487
0.438119 10.545507
0.44307 10.685687
0.44802 10.499997
0.45297 11.182047
0.45792 11.291737
0.46287 11.019977
0.46782 11.588837
0.47277 11.871217
0.47772 11.822627
0.48267 12.043567
0.48762 12.627687
0.49257 12.708867
0.49752 12.434647
0.502471 13.141687
0.507421 13.158937
0.512371 12.902667
0.517321 13.147307
0.522271 13.454917
0.527221 13.302807
0.532171 13.030047
0.537121 13.606057
0.542071 13.537277
0.547021 13.146617
0.551971 13.619577
0.556921 13.611557
0.561872 13.286957
0.566822 13.336487
0.571772 13.619747
0.576722 13.473407
0.581672 13.095157
0.586622 13.597687
0.591572 13.511097
0.596522 13.121137
0.601472 13.549457
0.606422 13.516137
0.611372 13.275857
0.616322 13.311317
0.621273 13.481307
0.626223 13.367067
0.631173 13.036877
0.636123 13.349387
0.641073 13.221277
0.646023 12.873377
0.650973 13.074017
0.655923 12.996587
0.660873 12.744487
0.665823 12.600667
0.670773 12.756147
0.675724 12.572697
0.680674 12.230107
0.685624 12.433377
0.690574 12.196637
0.695524 11.694627
0.700474 11.619717
0.705424 11.420157
0.710374 10.990617
0.715324 10.335747
0.720274 10.161347
0.725224 9.695367
0.730174 8.953647
0.735124 8.651967
0.740075 8.327983
0.745025 7.803408
0.749975 7.327967
0.754925 7.046173
0.759875 6.606188
0.764825 6.021985
0.769775 5.79963
0.774725 5.418506
0.779675 4.754203
0.784625 4.451741
0.789575 4.17292
0.794526 3.658791
0.799476 2.9325
0.804426 2.869909
0.809376 2.484753
0.814326 1.947489
0.819276 1.528923
0.824226 1.03675
0.829176 0.299878
0.834126 -0.234485
0.839076 -0.646585
0.844026 -1.327743
0.848977 -2.212919
0.853927 -2.242823
0.858877 -2.779104
0.863827 -3.863032
0.868777 -3.777855
0.873727 -3.947854
0.878677 -4.243411
0.883627 -4.578992
0.888577 -4.902858
0.893527 -5.366111
0.898477 -5.967459
0.903427 -6.212154
0.908377 -6.795778
0.913328 -7.820477
0.918278 -7.992867
0.923228 -8.292849
0.928178 -9.365328
0.933128 -10.279935
0.938078 -9.233134
0.943028 -9.500688
0.947978 -9.82505
0.952928 -10.062063
0.957878 -10.437193
0.962828 -11.030584
0.967778 -11.400982
0.972729 -11.860393
0.977679 -12.808323
0.982629 -14.015043
0.987579 -13.707173
0.992529 -15.076743
&
@target G0.S2
@type xy
0.004987 3.676439
0.009962 5.509399
0.014937 4.647325
0.019912 5.880314
0.024887 6.104434
0.029862 6.114984
0.034837 6.483092
0.039811 4.306374
0.044786 4.948709
0.049761 4.617609
0.054736 4.184482
0.059711 4.63472
0.064686 4.555962
0.069661 4.49793
0.074635 4.381086
0.07961 3.45736
0.084585 3.457675
0.08956 2.265908
0.094535 2.168834
0.09951 2.387628
0.104485 1.58089
0.109459 2.058122
0.114434 1.924527
0.119409 1.361238
0.124384 1.271585
0.129359 0.161918
0.134334 0.604181
0.139309 0.343693
0.144283 -0.579512
0.149258 0.241056
0.154233 0.003136
0.159208 0.08431
0.164183 0.226441
0.169158 -0.205649
0.174133 0.123692
0.179108 -0.048441
0.184082 -0.585319
0.189057 0.071104
0.194032 -0.252351
0.199007 0.190713
0.203982 0.479813
0.208957 0.352869
0.213931 0.866947
0.218906 0.872215
0.223881 0.606191
0.228856 1.059436
0.233831 0.735826
0.238806 1.368668
0.243781 1.568567
0.248755 1.544444
0.25373 2.26022
0.258705 2.269712
0.26368 2.463875
0.268655 2.803632
0.27363 2.61436
0.278605 3.263981
0.283579 3.381538
0.288554 3.420634
0.293529 4.234424
0.298504 4.279188
0.303479 4.770968
0.308454 5.096744
0.313429 5.109617
0.318404 5.819224
0.323378 5.887405
0.328353 6.111715
0.333328 6.762731
0.338303 6.806655
0.343278 7.491255
0.348253 7.836315
0.353228 8.100364
0.358202 8.740571
0.363177 8.87897
0.368152 9.180397
0.373127 9.741272
0.378102 9.869431
0.383077 10.528849
0.388052 10.873724
0.393027 11.199502
0.398001 11.88283
0.402976 12.111148
0.407951 12.623901
0.412926 13.087807
0.417901 13.284662
0.422876 14.021539
0.427851 14.383749
0.432825 14.727589
0.4378 15.401329
0.442775 15.734959
0.44775 16.368269
0.452725 16.778469
0.4577 17.071079
0.462674 17.771239
0.467649 18.047549
0.472624 18.404409
0.477599 19.024179
0.482574 19.260479
0.487549 19.955359
0.492524 20.375559
0.497499 20.703029
0.502473 21.340229
0.507448 21.743419
0.512423 22.168309
0.517398 22.742709
0.522373 23.039819
0.527348 23.744969
0.532323 24.139569
0.537297 24.443049
0.542272 25.117899
0.547247 25.389459
0.552222 25.900439
0.557197 26.297429
0.562172 26.567219
0.567147 27.209809
0.572121 27.559999
0.577096 27.895899
0.582071 28.409439
0.587046 28.570679
0.592021 29.038889
0.596996 29.377329
0.601971 29.483059
0.606946 30.019839
0.61192 30.217249
0.616895 30.475679
0.62187 30.938549
0.626845 31.006609
0.63182 31.380329
0.636795 31.539369
0.641769 31.592209
0.646744 31.952539
0.651719 32.058669
0.656694 32.203569
0.661669 32.481239
0.666644 32.471819
0.671619 32.727709
0.676593 32.889289
0.681568 32.909769
0.686543 33.203639
0.691518 33.226129
0.696493 33.349909
0.701468 33.479749
0.706443 33.492609
0.711418 33.723179
0.716392 33.743539
0.721367 33.704649
0.726342 33.818099
0.731317 33.739429
0.736292 33.798629
0.741267 33.746009
0.746242 33.559259
0.751216 33.599759
0.756191 33.403439
0.761166 33.276849
0.766141 33.233909
0.771116 33.127509
0.776091 33.068629
0.781066 32.997459
0.78604 32.790749
0.791015 32.910459
0.79599 32.786789
0.800965 32.816169
0.80594 32.802679
0.810915 32.715619
0.81589 32.752729
0.820864 32.710679
0.825839 32.668749
0.830814 32.710109
0.835789 32.613459
0.840764 32.631069
0.845739 32.574099
0.850714 32.470619
0.855688 32.549899
0.860663 32.436539
0.865638 32.294879
0.870613 32.337099
0.875588 32.091959
0.880563 31.978279
0.885538 31.974419
0.890513 31.635609
0.895487 31.605279
0.900462 31.434159
0.905437 31.183259
0.910412 30.973479
0.915387 30.663779
0.920362 30.421339
0.925337 30.273039
0.930311 29.850059
0.935286 29.996579
0.940261 29.816569
0.945236 29.559679
0.950211 30.108069
0.955186 29.958219
0.96016 29.975069
0.965135 29.826899
0.97011 29.514029
0.975085 29.545979
0.98006 29.056019
0.985035 28.531289
0.99001 29.115339
0.994985 27.881289
&
@target G0.S3
@type xy
0.005348 5.171047
0.01032 7.550575
0.015292 7.349593
0.020263 7.095152
0.025235 9.315354
0.030206 8.086154
0.035178 7.02428
0.04015 7.402766
0.045121 6.366988
0.050093 6.420463
0.055064 6.582512
0.060036 6.325062
0.065008 6.297458
0.069979 5.628636
0.074951 5.432149
0.079922 4.126837
0.084894 4.34687
0.089866 3.505832
0.094837 3.682371
0.099809 3.455029
0.10478 3.14181
0.109752 2.76599
0.114724 1.837756
0.119695 1.827029
0.124667 0.821403
0.129638 1.211802
0.13461 0.68295
0.139581 0.956449
0.144553 0.780113
0.149525 0.37357
0.154496 0.249126
0.159468 -0.26321
0.164439 -0.063377
0.169411 -0.464791
0.174383 0.099139
0.179354 -0.120726
0.184326 0.163379
0.189298 0.026888
0.194269 -0.132426
0.199241 -0.016945
0.204212 -0.23843
0.209184 0.148061
0.214155 0.079557
0.219127 0.647694
0.224099 0.661583
0.22907 0.914634
0.234042 1.022348
0.239013 1.035958
0.243985 1.388139
0.248957 1.422105
0.253928 1.985241
0.2589 2.102875
0.263871 2.663562
0.268843 2.878507
0.273815 3.127577
0.278786 3.415354
0.283758 3.565177
0.288729 4.028496
0.293701 4.238472
0.298673 4.948952
0.303644 5.128483
0.308616 5.745961
0.313587 5.953009
0.318559 6.343895
0.32353 6.689929
0.328502 6.905275
0.333474 7.581485
0.338445 7.844497
0.343417 8.592339
0.348388 8.8415
0.35336 9.410367
0.358332 9.734788
0.363303 10.10861
0.368275 10.588113
0.373246 10.959679
0.378218 11.689896
0.38319 12.021608
0.388161 12.78363
0.393133 13.190284
0.398104 13.688443
0.403076 14.195401
0.408048 14.648025
0.413019 15.289017
0.417991 15.734407
0.422962 16.481347
0.427934 16.892597
0.432906 17.645297
0.437877 18.088847
0.442849 18.653907
0.44782 19.310617
0.452792 19.812487
0.457764 20.598287
0.462735 21.144967
0.467707 22.011397
0.472678 22.468387
0.47765 23.249097
0.482622 23.847377
0.487593 24.425767
0.492565 25.130267
0.497536 25.725107
0.502508 26.540127
0.50748 27.116277
0.512451 27.937777
0.517423 28.471247
0.522394 29.196757
0.527366 29.882287
0.532338 30.489347
0.537309 31.254357
0.542281 31.831897
0.547252 32.732197
0.552224 33.295137
0.557195 34.023807
0.562167 34.633867
0.567139 35.304437
0.57211 35.962927
0.577082 36.551447
0.582054 37.277827
0.587025 37.743627
0.591997 38.403997
0.596968 38.875327
0.60194 39.424417
0.606912 39.870977
0.611883 40.307497
0.616855 40.857577
0.621826 41.140647
0.626798 41.765347
0.631769 42.100407
0.636741 42.620037
0.641713 42.936787
0.646684 43.319437
0.651656 43.732897
0.656627 44.014277
0.661599 44.460207
0.666571 44.741147
0.671542 45.197307
0.676514 45.500937
0.681485 45.834367
0.686457 46.124927
0.691429 46.425827
0.6964 46.753717
0.701372 46.967697
0.706343 47.336387
0.711315 47.520787
0.716287 47.865317
0.721258 48.103917
0.72623 48.375687
0.731201 48.565497
0.736173 48.809587
0.741144 49.084157
0.746116 49.187427
0.751088 49.473987
0.756059 49.527067
0.761031 49.794757
0.766003 49.885057
0.770974 50.074157
0.775946 50.254487
0.780917 50.372987
0.785889 50.669727
0.79086 50.802697
0.795832 50.973277
0.800804 51.173447
0.805775 51.370487
0.810747 51.557227
0.815719 51.686737
0.82069 51.793747
0.825662 51.926977
0.830633 52.130867
0.835605 52.201637
0.840576 52.326147
0.845548 52.395947
0.85052 52.542877
0.855491 52.660087
0.860463 52.736367
0.865434 52.933627
0.870406 53.014557
0.875378 53.242187
0.880349 53.436867
0.885321 53.580137
0.890292 53.767447
0.895264 53.959947
0.900236 54.175237
0.905207 54.307617
0.910179 54.523157
0.91515 54.596447
0.920122 54.754407
0.925094 54.734037
0.930065 54.822467
0.935037 54.856547
0.940008 54.877467
0.94498 55.120477
0.949951 55.100827
0.954923 55.452357
0.959895 55.544897
0.964866 55.740137
0.969838 55.916337
0.974809 56.129227
0.979781 56.654977
0.984753 56.859707
0.989724 58.211427
0.994696 58.451107
&
@target G0.S4
@type xy
0.011887 9.214279
0.016826 12.753798
0.021765 12.232536
0.026704 10.435304
0.031642 10.679165
0.036581 10.309507
0.04152 9.091875
0.046458 9.350488
0.051397 8.915115
0.056336 9.18948
0.061274 8.354411
0.066213 7.951443
0.071152 6.886838
0.076091 6.619825
0.081029 5.904626
0.085968 5.893532
0.090907 5.456667
0.095845 5.122895
0.100784 4.355616
0.105723 3.868695
0.110661 2.911131
0.1156 2.860462
0.120539 2.316695
0.125477 2.335963
0.130416 1.931311
0.135355 1.515418
0.140294 0.841029
0.145232 0.751014
0.150171 0.219601
0.15511 0.391688
0.160048 0.27254
0.164987 0.366522
0.169926 0.029734
0.174864 0.017123
0.179803 -0.370465
0.184742 -0.149297
0.189681 -0.332069
0.194619 0.097428
0.199558 0.068481
0.204497 0.305318
0.209435 0.147896
0.214374 0.360439
0.219313 0.208224
0.224251 0.624514
0.22919 0.690588
0.234129 1.190152
0.239067 1.29921
0.244006 1.643093
0.248945 1.594114
0.253884 2.019574
0.258822 2.066572
0.263761 2.644793
0.2687 2.843758
0.273638 3.430436
0.278577 3.589124
0.283516 4.034047
0.288455 4.118489
0.293393 4.699774
0.298332 4.924774
0.30327 5.562498
0.308209 5.873839
0.313148 6.40737
0.318087 6.647298
0.323025 7.173642
0.327964 7.393293
0.332903 8.053937
0.337841 8.423124
0.34278 9.130515
0.347719 9.44253
0.352658 10.132663
0.357596 10.463713
0.362535 11.199505
0.367474 11.59466
0.372412 12.402623
0.377351 12.768446
0.38229 13.574216
0.387228 14.017314
0.392167 14.73677
0.397106 15.171205
0.402045 15.876884
0.406983 16.369343
0.411922 17.200259
0.416861 17.633659
0.421799 18.445529
0.426738 18.9217
0.431677 19.626489
0.436615 20.024539
0.441554 20.866119
0.446493 21.343909
0.451431 22.152199
0.45637 22.669819
0.461309 23.394969
0.466247 23.900759
0.471186 24.727369
0.476125 25.310609
0.481064 26.102899
0.486002 26.711099
0.490941 27.584669
0.49588 28.208339
0.500818 29.030179
0.505757 29.702329
0.510696 30.539439
0.515634 31.190969
0.520573 32.084689
0.525512 32.772869
0.530451 33.587659
0.535389 34.237519
0.540328 35.067069
0.545267 35.771819
0.550205 36.684009
0.555144 37.305119
0.560083 38.241339
0.565021 38.899759
0.56996 39.781819
0.574899 40.524709
0.579838 41.292269
0.584776 42.019869
0.589715 42.921089
0.594654 43.615209
0.599592 44.460409
0.604531 45.154889
0.60947 45.901989
0.614408 46.625809
0.619347 47.469629
0.624286 48.138419
0.629224 48.981849
0.634163 49.652989
0.639102 50.408919
0.644041 51.161079
0.648979 51.852779
0.653918 52.503949
0.658857 53.173909
0.663795 53.812759
0.668734 54.341409
0.673673 54.958839
0.678612 55.479199
0.68355 55.970799
0.688489 56.394669
0.693428 56.886069
0.698366 57.341339
0.703305 57.759969
0.708244 58.162879
0.713182 58.523589
0.718121 58.942399
0.72306 59.308299
0.727998 59.690109
0.732937 60.096229
0.737876 60.454819
0.742815 60.817659
0.747753 61.167499
0.752692 61.518949
0.757631 61.877889
0.762569 62.273719
0.767508 62.632819
0.772447 62.990339
0.777385 63.316539
0.782324 63.751759
0.787263 64.045589
0.792202 64.398789
0.79714 64.727499
0.802079 65.138009
0.807018 65.445759
0.811956 65.848379
0.816895 66.200059
0.821834 66.610439
0.826772 66.895719
0.831711 67.341789
0.83665 67.698199
0.841588 68.057769
0.846527 68.394929
0.851466 68.782069
0.856405 69.033879
0.861343 69.399419
0.866282 69.655849
0.871221 70.035549
0.876159 70.195429
0.881098 70.502389
0.886037 70.655639
0.890975 70.994999
0.895914 71.236999
0.900853 71.476829
0.905791 71.790089
0.91073 72.136169
0.915669 72.485509
0.920608 72.841579
0.925546 73.199719
0.930485 73.650049
0.935424 74.017759
0.940362 74.507829
0.945301 74.917839
0.95024 75.476459
0.955179 75.858309
0.960117 76.436249
0.965056 76.872119
0.969995 77.500429
0.974933 78.057219
0.979872 79.034179
0.984811 79.664309
0.989749 81.410639
0.994688 82.354119
&
@target G0.S5
@type xy
0.008048 10.890926
0.012946 10.489203
0.017845 7.509156
0.022744 9.178355
0.027642 8.300108
0.032541 8.77575
0.03744 7.48228
0.042339 7.444372
0.047237 7.464532
0.052136 6.99861
0.057035 6.924779
0.061933 6.294194
0.066832 5.461533
0.071731 4.864981
0.076629 4.676152
0.081528 4.492518
0.086427 4.213058
0.091325 3.35506
0.096224 3.144744
0.101123 2.10949
0.106022 2.177702
0.11092 1.588427
0.115819 1.712374
0.120718 1.309097
0.125616 0.920914
0.130515 0.332776
0.135414 0.177366
0.140312 -0.004804
0.145211 0.019036
0.15011 0.149516
0.155008 -0.117774
0.159907 -0.029044
0.164806 -0.416954
0.169705 -0.014874
0.174603 -0.209654
0.179502 0.311786
0.184401 0.307966
0.189299 0.547836
0.194198 0.480916
0.199097 0.747716
0.203995 0.775756
0.208894 1.165673
0.213793 1.461101
0.218691 1.719521
0.22359 2.008839
0.228489 2.140737
0.233387 2.469309
0.238286 2.603241
0.243185 3.190246
0.248084 3.46322
0.252982 3.991435
0.257881 4.212881
0.26278 4.655072
0.267678 4.817593
0.272577 5.454609
0.277476 5.900795
0.282374 6.4195
0.287273 6.894132
0.292172 7.336595
0.297071 7.758224
0.301969 8.086946
0.306868 8.665676
0.311767 9.015999
0.316665 9.726806
0.321564 10.026843
0.326463 10.676147
0.331361 10.995421
0.33626 11.632061
0.341159 12.005649
0.346057 12.802707
0.350956 13.359822
0.355855 13.966589
0.360754 14.593364
0.365652 15.167525
0.370551 15.806217
0.37545 16.461399
0.380348 17.257607
0.385247 17.864761
0.390146 18.615308
0.395044 19.229002
0.399943 20.074228
0.404842 20.552327
0.40974 21.494336
0.414639 22.112736
0.419538 22.978126
0.424436 23.612806
0.429335 24.372396
0.434234 25.095306
0.439133 25.868376
0.444031 26.654416
0.44893 27.468236
0.453829 28.277456
0.458727 29.019066
0.463626 29.859336
0.468525 30.452646
0.473423 31.402976
0.478322 32.063106
0.483221 33.044376
0.488119 33.745326
0.493018 34.617536
0.497917 35.379476
0.502816 36.174156
0.507714 37.051866
0.512613 37.873916
0.517512 38.860526
0.52241 39.648116
0.527309 40.618426
0.532208 41.442256
0.537106 42.374026
0.542005 43.207736
0.546904 44.279786
0.551802 45.062596
0.556701 46.093856
0.5616 46.938386
0.566499 47.894106
0.571397 48.686576
0.576296 49.731846
0.581195 50.580846
0.586093 51.580786
0.590992 52.424326
0.595891 53.344186
0.600789 54.321436
0.605688 55.172356
0.610587 56.131096
0.615486 56.960286
0.620384 58.010506
0.625283 58.835496
0.630182 59.691816
0.63508 60.435336
0.639979 61.400356
0.644878 62.190816
0.649776 62.993506
0.654675 63.734436
0.659574 64.509296
0.664472 65.207776
0.669371 65.870366
0.67427 66.499866
0.679168 67.086246
0.684067 67.742026
0.688966 68.250036
0.693865 68.915416
0.698763 69.442596
0.703662 70.095916
0.708561 70.539516
0.713459 71.214986
0.718358 71.692936
0.723257 72.250566
0.728155 72.818746
0.733054 73.387716
0.737953 73.844556
0.742851 74.436046
0.74775 74.967626
0.752649 75.446626
0.757548 75.998206
0.762446 76.517786
0.767345 77.021226
0.772244 77.519746
0.777142 78.078436
0.782041 78.594476
0.78694 79.101596
0.791838 79.636926
0.796737 80.140376
0.801636 80.767456
0.806535 81.305236
0.811433 81.799306
0.816332 82.437026
0.82123 82.935266
0.826129 83.530726
0.831028 84.085066
0.835927 84.591216
0.840825 85.144156
0.845724 85.663276
0.850623 86.232536
0.855521 86.669006
0.86042 87.235236
0.865319 87.668876
0.870217 88.238526
0.875116 88.704666
0.880015 89.279836
0.884914 89.795776
0.889812 90.368156
0.894711 90.995806
0.89961 91.619076
0.904508 92.267506
0.909407 92.991066
0.914306 93.714126
0.919204 94.470386
0.924103 95.204326
0.929002 96.009726
0.933901 96.807776
0.938799 97.598256
0.943698 98.415566
0.948596 99.293926
0.953495 100.12488
0.958394 101.08627
0.963293 102.08671
0.968191 103.21135
0.97309 104.54445
0.977989 105.93487
0.982887 107.73811
&
@target G0.S6
@type xy
0.03937 13.815657
0.044078 22.488041
0.048786 22.240756
0.053494 21.666182
0.058201 19.740036
0.062909 18.174434
0.067617 17.357129
0.072325 16.608881
0.077033 16.363423
0.081741 15.351816
0.086448 14.010416
0.091156 13.107478
0.095864 12.262214
0.100572 11.531052
0.10528 10.56482
0.109988 9.812587
0.114695 8.767334
0.119403 7.837991
0.124111 7.002908
0.128819 6.50423
0.133527 5.848522
0.138234 5.014633
0.142942 4.272082
0.14765 3.425717
0.152358 2.956307
0.157066 2.397607
0.161773 2.059527
0.166481 1.596847
0.171189 1.019297
0.175897 0.688987
0.180605 0.346707
0.185313 0.243857
0.19002 0.305087
0.194728 0.023277
0.199436 -0.108153
0.204144 -0.247993
0.208852 -0.295753
0.21356 -0.027683
0.218267 0.032127
0.222975 0.119647
0.227683 0.199447
0.232391 0.169217
0.237099 0.531837
0.241806 0.740967
0.246514 1.101827
0.251222 1.319777
0.25593 1.410897
0.260638 1.767477
0.265346 1.990297
0.270053 2.432517
0.274761 2.891267
0.279469 3.196037
0.284177 3.544617
0.288885 3.858943
0.293592 4.257289
0.2983 4.868183
0.303008 5.30481
0.307716 5.89119
0.312424 6.305933
0.317132 6.672338
0.321839 7.392306
0.326547 7.840822
0.331255 8.555653
0.335963 9.180589
0.340671 9.603814
0.345378 10.272264
0.350086 10.755862
0.354794 11.47884
0.359502 12.22568
0.36421 12.806302
0.368918 13.554646
0.373625 14.122256
0.378333 14.837763
0.383041 15.570868
0.387749 16.265952
0.392457 17.13268
0.397164 17.762422
0.401872 18.474348
0.40658 19.217802
0.411288 19.982801
0.415996 20.893196
0.420704 21.640448
0.425411 22.380227
0.430119 23.253655
0.434827 23.957097
0.439535 24.956457
0.444243 25.805317
0.44895 26.601917
0.453658 27.516067
0.458366 28.327707
0.463074 29.251537
0.467782 30.175607
0.47249 31.016207
0.477197 31.962047
0.481905 32.803657
0.486613 33.750467
0.491321 34.644547
0.496029 35.493857
0.500737 36.518507
0.505444 37.496457
0.510152 38.389157
0.51486 39.350517
0.519568 40.290467
0.524276 41.361017
0.528983 42.304437
0.533691 43.255167
0.538399 44.332977
0.543107 45.298167
0.547815 46.403477
0.552523 47.449247
0.55723 48.545877
0.561938 49.709637
0.566646 50.743157
0.571354 51.955327
0.576062 53.080697
0.580769 54.187867
0.585477 55.344847
0.590185 56.514627
0.594893 57.722797
0.599601 58.773477
0.604309 59.921327
0.609016 61.098037
0.613724 62.150627
0.618432 63.407467
0.62314 64.542687
0.627848 65.627717
0.632555 66.811557
0.637263 67.898777
0.641971 69.027947
0.646679 70.207187
0.651387 71.262927
0.656095 72.376787
0.660802 73.420007
0.66551 74.524717
0.670218 75.526957
0.674926 76.551447
0.679634 77.569727
0.684342 78.540327
0.689049 79.481417
0.693757 80.443217
0.698465 81.248607
0.703173 82.170077
0.707881 83.002547
0.712588 83.801027
0.717296 84.626437
0.722004 85.419857
0.726712 86.234077
0.73142 86.968377
0.736128 87.706637
0.740835 88.533767
0.745543 89.165487
0.750251 89.920567
0.754959 90.583957
0.759667 91.302587
0.764374 91.957957
0.769082 92.629427
0.77379 93.339577
0.778498 94.028537
0.783206 94.672437
0.787914 95.457887
0.792621 96.098587
0.797329 96.797677
0.802037 97.553137
0.806745 98.204197
0.811453 98.940347
0.81616 99.700247
0.820868 100.39643
0.825576 101.12775
0.830284 101.89593
0.834992 102.5547
0.8397 103.2526
0.844407 104.10554
0.849115 104.72041
0.853823 105.56832
0.858531 106.2385
0.863239 107.01542
0.867946 107.84025
0.872654 108.60413
0.877362 109.34266
0.88207 110.10472
0.886778 110.84352
0.891486 111.65073
0.896193 112.45074
0.900901 113.16158
0.905609 114.00696
0.910317 114.69716
0.915025 115.49756
0.919732 116.28826
0.92444 117.05986
0.929148 117.91296
0.933856 118.70236
0.938564 119.59726
0.943272 120.49856
0.947979 121.47076
0.952687 122.44976
0.957395 123.47146
0.962103 124.60746
0.966811 125.81526
0.971518 127.14966
0.976226 128.75836
&
@target G0.S7
@type xy
0.050282 22.967429
0.054813 21.343275
0.059344 21.928168
0.063876 19.017078
0.068407 18.315284
0.072938 18.164316
0.07747 16.819405
0.082001 15.478992
0.086532 14.258399
0.091063 13.565931
0.095595 12.747779
0.100126 11.826209
0.104657 10.893489
0.109188 9.672929
0.11372 8.702339
0.118251 8.064639
0.122782 7.258479
0.127314 6.483999
0.131845 5.611079
0.136376 4.569639
0.140907 3.870009
0.145439 3.448909
0.14997 2.853839
0.154501 2.218359
0.159033 1.607769
0.163564 0.979289
0.168095 0.798179
0.172626 0.566289
0.177158 0.304939
0.181689 0.095479
0.18622 -0.233111
0.190752 -0.353021
0.195283 -0.128861
0.199814 -0.139181
0.204346 -0.078321
0.208877 -0.034211
0.213408 -0.040581
0.217939 0.164639
0.222471 0.466429
0.227002 0.705559
0.231533 0.934289
0.236065 0.997409
0.240596 1.195789
0.245127 1.627509
0.249658 1.897289
0.25419 2.326029
0.258721 2.685659
0.263252 2.899729
0.267784 3.335579
0.272315 3.798109
0.276846 4.303419
0.281377 4.887869
0.285909 5.285099
0.29044 5.681969
0.294971 6.318249
0.299503 6.872679
0.304034 7.373859
0.308565 8.137299
0.313096 8.567339
0.317628 9.150129
0.322159 9.843259
0.32669 10.403349
0.331222 11.206779
0.335753 11.800279
0.340284 12.381929
0.344815 13.161779
0.349347 13.811884
0.353878 14.615337
0.358409 15.488682
0.362941 16.138565
0.367472 16.89152
0.372003 17.717121
0.376534 18.551461
0.381066 19.456768
0.385597 20.315721
0.390128 21.005384
0.39466 21.948597
0.399191 22.727434
0.403722 23.601047
0.408253 24.52532
0.412785 25.293448
0.417316 26.058388
0.421847 26.941205
0.426379 27.726645
0.43091 28.693784
0.435441 29.541464
0.439972 30.347068
0.444504 31.369655
0.449035 32.244924
0.453566 33.149659
0.458098 34.241189
0.462629 35.232239
0.46716 36.211549
0.471691 37.372329
0.476223 38.376339
0.480754 39.463389
0.485285 40.546329
0.489817 41.578159
0.494348 42.756219
0.498879 43.738119
0.50341 44.857189
0.507942 45.961059
0.512473 46.973639
0.517004 48.076009
0.521536 49.184539
0.526067 50.228759
0.530598 51.380639
0.53513 52.547179
0.539661 53.640439
0.544192 54.827869
0.548723 56.008899
0.553255 57.136259
0.557786 58.363129
0.562317 59.536639
0.566848 60.820609
0.57138 62.068949
0.575911 63.220119
0.580442 64.470669
0.584974 65.699839
0.589505 66.898849
0.594036 68.111599
0.598568 69.391689
0.603099 70.544299
0.60763 71.793189
0.612161 73.056329
0.616693 74.241749
0.621224 75.535149
0.625755 76.794299
0.630287 78.033349
0.634818 79.374459
0.639349 80.566689
0.64388 81.973229
0.648412 83.226519
0.652943 84.475489
0.657474 85.839139
0.662006 87.127239
0.666537 88.402629
0.671068 89.733919
0.675599 90.948019
0.680131 92.119909
0.684662 93.341159
0.689193 94.583669
0.693725 95.805109
0.698256 96.858889
0.702787 98.012299
0.707318 99.024719
0.71185 100.08219
0.716381 101.20362
0.720912 102.08897
0.725444 103.13913
0.729975 104.09808
0.734506 105.14187
0.739038 106.08043
0.743569 106.9925
0.7481 107.93394
0.752631 108.84908
0.757163 109.77267
0.761694 110.73255
0.766225 111.61769
0.770756 112.53078
0.775288 113.38037
0.779819 114.29087
0.78435 115.16798
0.788882 116.0543
0.793413 116.96334
0.797944 117.81222
0.802476 118.67896
0.807007 119.53199
0.811538 120.37801
0.816069 121.18335
0.820601 122.01991
0.825132 122.91637
0.829663 123.77893
0.834194 124.63583
0.838726 125.46203
0.843257 126.21613
0.847788 127.15893
0.85232 128.01133
0.856851 128.89153
0.861382 129.79693
0.865914 130.68883
0.870445 131.64873
0.874976 132.58743
0.879507 133.53543
0.884039 134.55863
0.88857 135.53903
0.893101 136.61783
0.897633 137.73343
0.902164 138.85513
0.906695 139.97843
0.911226 141.10863
0.915758 142.43373
0.920289 143.64753
0.92482 144.90023
0.929351 146.26683
0.933883 147.66253
0.938414 149.11013
0.942945 150.63453
0.947477 152.04743
0.952008 153.82343
&
@target G1.S0
@type xy
-10 -10
&
@target G1.S1
@type xy
0.007462 5.425344
0.012412 6.067024
0.017362 6.631143
0.022312 7.674004
0.027262 7.973213
0.032213 8.506094
0.037163 8.514683
0.042113 9.426642
0.047063 9.166775
0.052013 7.391937
0.056963 7.995407
0.061913 8.323856
0.066863 8.221941
0.071813 7.038991
0.076764 7.835233
0.081714 7.818618
0.086664 7.876711
0.091614 7.668076
0.096564 7.454357
0.101514 7.226756
0.106464 5.93914
0.111414 6.211083
0.116364 5.952327
0.121315 5.13718
0.126265 3.663258
0.131215 4.52387
0.136165 4.216304
0.141115 3.008773
0.146065 3.628953
0.151015 3.498136
0.155965 3.190193
0.160915 2.584117
0.165865 2.562278
0.170816 2.313364
0.175766 1.420668
0.180716 1.159583
0.185666 1.414395
0.190616 1.053176
0.195566 0.010545
0.200516 0.879647
0.205466 0.812203
0.210416 0.388881
0.215366 0.4377
0.220317 0.750062
0.225267 0.634946
0.230217 0.107801
0.235167 0.411401
0.240117 0.289156
0.245067 0.013346
0.250017 -0.512001
0.254967 0.112428
0.259917 0.023954
0.264867 -0.50798
0.269818 0.061896
0.274768 0.287442
0.279718 0.239983
0.284668 0.075503
0.289618 0.600503
0.294568 0.537494
0.299518 0.362746
0.304468 0.278221
0.309418 0.577379
0.314369 0.506671
0.319319 0.042919
0.324269 0.791915
0.329219 0.860267
0.334169 0.727787
0.339119 0.765597
0.344069 1.287306
0.349019 1.365997
0.353969 1.196674
0.35892 1.598562
0.36387 1.761593
0.36882 1.741584
0.37377 1.512846
0.37872 2.065171
0.38367 2.073834
0.38862 1.88295
0.39357 2.204329
0.39852 2.609552
0.40347 2.659358
0.408421 2.458108
0.413371 2.979661
0.418321 3.162242
0.423271 3.068132
0.428221 2.926781
0.433171 3.433021
0.438121 3.394998
0.443071 3.12294
0.448021 3.684378
0.452972 3.810822
0.457922 3.703522
0.462872 3.562821
0.467822 4.111622
0.472772 4.011805
0.477722 3.760252
0.482672 3.739928
0.487622 3.911623
0.492572 3.790229
0.497522 3.15254
0.502472 3.580819
0.507423 3.375479
0.512373 3.042189
0.517323 2.6128
0.522273 2.895026
0.527223 2.556493
0.532173 2.127491
0.537123 1.981797
0.542073 1.975694
0.547023 1.594445
0.551974 0.961183
0.556924 0.917442
0.561874 0.505957
0.566824 -0.338157
0.571774 -1.2214
0.576724 -2.092325
0.581674 -3.030594
0.586624 -4.061305
0.591574 -5.030343
0.596525 -6.041911
0.601475 -7.116265
0.606425 -8.132093
0.611375 -9.065953
0.616325 -9.998125
0.621275 -10.971811
0.626225 -12.119551
0.631175 -12.966621
0.636125 -13.942431
0.641076 -15.209661
0.646026 -16.244461
0.650976 -17.086291
0.655926 -17.993711
0.660876 -18.849231
0.665826 -19.593581
0.670776 -20.484211
0.675726 -21.320121
0.680676 -22.186701
0.685626 -23.023951
0.690577 -23.847201
0.695527 -24.912581
0.700477 -25.786741
0.705427 -26.739481
0.710377 -27.890911
0.715327 -29.377811
0.720277 -30.250221
0.725227 -31.167521
0.730177 -32.035981
0.735128 -32.887621
0.740078 -33.666761
0.745028 -34.553981
0.749978 -35.386001
0.754928 -36.203271
0.759878 -37.035231
0.764828 -37.999991
0.769778 -38.986971
0.774728 -39.878781
0.779678 -41.003181
0.784628 -42.650901
0.789579 -43.627361
0.794529 -44.683601
0.799479 -45.902071
0.804429 -47.139771
0.809379 -48.396071
0.814329 -49.855121
0.819279 -51.246101
0.824229 -52.659681
0.829179 -54.051401
0.83413 -55.574751
0.83908 -57.147111
0.84403 -58.491761
0.84898 -60.006491
0.85393 -61.801751
0.85888 -63.525081
0.86383 -64.592561
0.86878 -65.715791
0.87373 -66.840951
0.87868 -67.879151
0.883631 -68.932061
0.888581 -70.035671
0.893531 -71.108911
0.898481 -72.197181
0.903431 -73.325171
0.908381 -74.683771
0.913331 -75.786021
0.918281 -77.121301
0.923231 -78.834631
0.928182 -81.441021
0.933132 -81.691111
0.938082 -82.506471
0.943032 -83.431111
0.947982 -84.333631
0.952932 -85.246571
0.957882 -86.076951
0.962832 -87.042801
0.967782 -87.898791
0.972732 -88.790621
0.977683 -89.951161
0.982633 -91.509931
0.987583 -92.254151
0.992533 -93.958791
&
@target G1.S2
@type xy
0.007462 4.361405
0.012412 5.870051
0.017362 6.071401
0.022312 6.839521
0.027262 7.244254
0.032212 7.67797
0.037163 7.872908
0.042113 6.695325
0.047063 6.866665
0.052013 7.270616
0.056963 6.211702
0.061913 6.420407
0.066863 6.700319
0.071813 6.625333
0.076763 6.659502
0.081713 6.601971
0.086663 5.731717
0.091614 5.806301
0.096564 5.491264
0.101514 3.960014
0.106464 4.442024
0.111414 4.22206
0.116364 3.372704
0.121314 3.762421
0.126264 3.481962
0.131214 3.015975
0.136164 2.861344
0.141115 2.465764
0.146065 1.409216
0.151015 1.74836
0.155965 1.323208
0.160915 0.423741
0.165865 1.034453
0.170815 0.798503
0.175765 0.473292
0.180715 0.720915
0.185665 0.600877
0.190615 0.129093
0.195566 0.286149
0.200516 0.090851
0.205466 -0.499322
0.210416 0.011671
0.215366 -0.213888
0.220316 -0.497548
0.225266 0.092114
0.230216 0.043626
0.235166 -0.019265
0.240116 0.301391
0.245066 0.218846
0.250016 0.012246
0.254966 0.312991
0.259917 0.224644
0.264867 0.12419
0.269817 0.600785
0.274767 0.547431
0.279717 0.753071
0.284667 1.119429
0.289617 1.154342
0.294567 1.25165
0.299517 1.557318
0.304467 1.476351
0.309418 1.545663
0.314368 1.934152
0.319318 1.838926
0.324268 2.164868
0.329218 2.497791
0.334168 2.601523
0.339118 3.009257
0.344068 3.303062
0.349018 3.363849
0.353968 3.635493
0.358918 3.973412
0.363868 3.981882
0.368819 4.370606
0.373769 4.72384
0.378719 4.760531
0.383669 5.300086
0.388619 5.615139
0.393569 5.687683
0.398519 6.192123
0.403469 6.47213
0.408419 6.543288
0.413369 6.99852
0.41832 7.178753
0.42327 7.194189
0.42822 7.827598
0.43317 7.99532
0.43812 8.121965
0.44307 8.731734
0.44802 8.991774
0.45297 9.078758
0.45792 9.603852
0.46287 9.796332
0.46782 9.872582
0.47277 10.428282
0.477721 10.627292
0.482671 10.787012
0.487621 11.405232
0.492571 11.569812
0.497521 11.625782
0.502471 12.203212
0.507421 12.283292
0.512371 12.303482
0.517321 12.750852
0.522271 12.760022
0.527222 12.730922
0.532172 13.142062
0.537122 13.131142
0.542072 13.078872
0.547022 13.465682
0.551972 13.416592
0.556922 13.326242
0.561872 13.667232
0.566822 13.560362
0.571772 13.427642
0.576722 13.751872
0.581673 13.618592
0.586623 13.621852
0.591573 13.901602
0.596523 13.809412
0.601473 13.700002
0.606423 13.844072
0.611373 13.691652
0.616323 13.539232
0.621273 13.683042
0.626223 13.450962
0.631173 13.265012
0.636123 13.250862
0.641074 12.974222
0.646024 12.829612
0.650974 12.745202
0.655924 12.455612
0.660874 12.134962
0.665824 12.084272
0.670774 11.745552
0.675724 11.360482
0.680674 11.168842
0.685624 10.799232
0.690574 10.441292
0.695525 10.128432
0.700475 9.713632
0.705425 9.367688
0.710375 9.056107
0.715325 8.588357
0.720275 8.165589
0.725225 7.748137
0.730175 7.317501
0.735125 6.954258
0.740075 6.549377
0.745026 6.002224
0.749976 5.624986
0.754926 5.305189
0.759876 4.809826
0.764826 4.334448
0.769776 4.003222
0.774726 3.522839
0.779676 3.086177
0.784626 2.594804
0.789576 2.090829
0.794526 1.581859
0.799477 1.063767
0.804427 0.392685
0.809377 -0.234424
0.814327 -0.700515
0.819277 -1.407583
0.824227 -2.238808
0.829177 -2.702249
0.834127 -3.348239
0.839077 -4.022303
0.844027 -4.603182
0.848977 -5.444374
0.853927 -6.075833
0.858877 -6.795257
0.863828 -7.665296
0.868778 -8.492732
0.873728 -9.162549
0.878678 -10.293807
0.883628 -11.178068
0.888578 -11.572658
0.893528 -12.147498
0.898478 -12.759198
0.903428 -13.269458
0.908378 -13.958088
0.913328 -14.532398
0.918279 -15.201588
0.923229 -16.133588
0.928179 -16.971538
0.933129 -17.867978
0.938079 -19.756868
0.943029 -20.431088
0.947979 -20.271458
0.952929 -20.689968
0.957879 -21.177358
0.962829 -21.616988
0.96778 -22.161158
0.97273 -22.664978
0.97768 -23.322558
0.98263 -24.754258
0.98758 -25.190968
0.99253 -26.552958
&
@target G1.S3
@type xy
0.007462 3.510587
0.012412 3.843752
0.017362 3.561677
0.022312 5.713497
0.027262 5.870482
0.032212 5.453744
0.037162 4.62334
0.042112 4.544973
0.047062 4.952406
0.052013 4.221535
0.056963 4.60564
0.061913 4.825764
0.066863 4.854503
0.071813 4.808873
0.076763 4.066656
0.081713 3.987488
0.086663 3.850792
0.091613 2.417494
0.096563 3.011485
0.101513 2.619834
0.106463 2.173605
0.111413 2.473893
0.116363 2.015069
0.121313 1.920389
0.126263 1.596081
0.131213 0.545882
0.136163 0.910416
0.141114 0.345852
0.146064 -0.017696
0.151014 0.419238
0.155964 0.042202
0.160914 0.478359
0.165864 0.359086
0.170814 -0.049318
0.175764 0.118655
0.180714 -0.253712
0.185664 -0.42708
0.190614 -0.070737
0.195564 -0.45705
0.200514 0.190029
0.205464 0.242199
0.210414 0.110975
0.215364 0.546725
0.220314 0.353126
0.225264 0.426835
0.230214 0.601928
0.235165 0.249954
0.240115 0.950377
0.245065 0.935687
0.250015 1.000334
0.254965 1.552541
0.259915 1.519236
0.264865 1.781803
0.269815 1.981287
0.274765 1.789018
0.279715 2.366575
0.284665 2.359498
0.289615 2.537206
0.294565 3.012787
0.299515 2.989782
0.304465 3.64211
0.309415 3.889381
0.314365 3.838185
0.319315 4.32156
0.324265 4.434413
0.329216 4.67069
0.334166 5.089468
0.339116 5.142952
0.344066 5.780519
0.349016 6.02567
0.353966 6.300559
0.358916 6.778415
0.363866 6.958943
0.368816 7.289962
0.373766 7.627383
0.378716 7.756413
0.383666 8.408378
0.388616 8.623582
0.393566 8.964677
0.398516 9.453338
0.403466 9.73482
0.408417 10.18262
0.413367 10.56138
0.418317 10.72837
0.423267 11.33464
0.428217 11.59716
0.433167 11.9659
0.438117 12.542
0.443067 12.75984
0.448017 13.34833
0.452967 13.77118
0.457917 14.03393
0.462867 14.56747
0.467817 14.81036
0.472767 15.25147
0.477717 15.69654
0.482667 15.94675
0.487617 16.54961
0.492567 16.92778
0.497518 17.27553
0.502467 17.82672
0.507418 18.11407
0.512368 18.53542
0.517318 18.98986
0.522268 19.24204
0.527218 19.83911
0.532168 20.15772
0.537118 20.46036
0.542068 20.95452
0.547018 21.19599
0.551968 21.61508
0.556918 21.91006
0.561868 22.0117
0.566818 22.52855
0.571768 22.73524
0.576718 22.93448
0.581668 23.30643
0.586618 23.46649
0.591569 23.67756
0.596519 23.9271
0.601469 23.90225
0.606419 24.25656
0.611369 24.34861
0.616319 24.28326
0.621269 24.66477
0.626219 24.5579
0.631169 24.66819
0.636119 24.83254
0.641069 24.7233
0.646019 24.88705
0.650969 24.85661
0.655919 24.71625
0.660869 24.82887
0.665819 24.69296
0.670769 24.74915
0.675719 24.7178
0.68067 24.46677
0.68562 24.5652
0.69057 24.4098
0.69552 24.27366
0.70047 24.2703
0.70542 24.05833
0.71037 23.94711
0.71532 23.86388
0.72027 23.64832
0.72522 23.58531
0.73017 23.40249
0.73512 23.22175
0.74007 23.16769
0.74502 22.80842
0.74997 22.73542
0.75492 22.53791
0.75987 22.28478
0.76482 22.17677
0.769771 21.91335
0.774721 21.51937
0.779671 21.38151
0.784621 20.98804
0.789571 20.70605
0.794521 20.42602
0.799471 20.01196
0.804421 19.79778
0.809371 19.39808
0.814321 19.01877
0.819271 18.71013
0.824221 18.30224
0.829171 18.02898
0.834121 17.64885
0.839071 17.138
0.844021 16.9035
0.848971 16.49488
0.853921 16.09199
0.858872 15.66708
0.863822 15.0739
0.868772 14.67599
0.873722 14.09735
0.878672 13.39148
0.883622 13.00676
0.888572 12.41366
0.893522 11.68732
0.898472 11.54312
0.903422 11.10791
0.908372 10.69028
0.913322 10.2189
0.918272 9.65996
0.923222 9.259861
0.928172 8.691905
0.933122 8.079335
0.938072 7.83338
0.943022 6.994111
0.947972 6.87945
0.952923 7.119705
0.957873 6.811591
0.962823 6.540198
0.967773 6.076876
0.972723 5.670365
0.977673 5.233351
0.982623 4.258091
0.987573 3.82568
0.992523 3.047496
&
@target G1.S4
@type xy
0.007462 5.504647
0.012412 7.631356
0.017362 6.173585
0.022311 7.364491
0.027261 6.519142
0.032211 7.174863
0.037161 6.703017
0.042111 6.515977
0.04706 5.98777
0.05201 6.41257
0.05696 6.401918
0.06191 6.408925
0.06686 5.744884
0.071809 5.804732
0.076759 4.962226
0.081709 4.546732
0.086659 4.480259
0.091609 3.761859
0.096558 4.008896
0.101508 3.618886
0.106458 3.310764
0.111408 2.527672
0.116358 2.430596
0.121307 1.849093
0.126257 1.215051
0.131207 1.38419
0.136157 0.9418
0.141107 1.05581
0.146056 0.722415
0.151006 0.587911
0.155956 0.141757
0.160906 -0.080232
0.165856 -0.072197
0.170805 -0.384215
0.175755 -0.013535
0.180705 -0.140364
0.185655 0.138178
0.190605 -0.177304
0.195554 -0.052516
0.200504 -0.140372
0.205454 -0.220997
0.210404 0.073372
0.215354 0.068631
0.220304 0.485569
0.225253 0.441302
0.230203 0.759584
0.235153 0.651083
0.240103 0.828723
0.245053 1.001841
0.250002 1.052266
0.254952 1.513578
0.259902 1.567808
0.264852 1.975364
0.269802 2.083857
0.274751 2.443407
0.279701 2.515768
0.284651 2.714325
0.289601 2.977527
0.294551 3.135955
0.2995 3.656514
0.30445 3.733777
0.3094 4.351509
0.31435 4.480451
0.3193 4.873547
0.324249 5.021976
0.329199 5.305637
0.334149 5.758789
0.339099 5.995348
0.344049 6.606669
0.348998 6.797134
0.353948 7.282346
0.358898 7.52838
0.363848 7.913453
0.368798 8.238105
0.373748 8.503807
0.378697 9.020989
0.383647 9.342199
0.388597 9.896735
0.393547 10.133025
0.398496 10.675585
0.403446 10.991565
0.408396 11.333655
0.413346 11.862995
0.418296 12.099235
0.423245 12.744985
0.428195 13.075455
0.433145 13.711945
0.438095 14.037195
0.443045 14.553285
0.447995 14.961495
0.452944 15.433255
0.457894 15.950075
0.462844 16.343445
0.467794 17.027445
0.472744 17.393655
0.477693 17.970965
0.482643 18.394465
0.487593 18.904755
0.492543 19.408255
0.497493 19.786225
0.502442 20.459805
0.507392 20.856415
0.512342 21.564225
0.517292 21.981035
0.522242 22.535255
0.527191 23.123535
0.532141 23.500595
0.537091 24.087835
0.542041 24.518645
0.546991 25.153965
0.55194 25.544455
0.55689 26.121385
0.56184 26.622875
0.56679 27.085375
0.57174 27.590245
0.576689 27.908755
0.581639 28.533755
0.586589 28.828985
0.591539 29.324405
0.596489 29.713655
0.601438 30.106975
0.606388 30.560035
0.611338 30.756785
0.616288 31.198775
0.621238 31.382585
0.626188 31.811285
0.631137 31.954005
0.636087 32.297665
0.641037 32.374135
0.645987 32.603475
0.650937 32.843465
0.655886 32.941315
0.660836 33.206115
0.665786 33.264785
0.670736 33.495955
0.675686 33.556455
0.680635 33.736775
0.685585 33.901145
0.690535 33.923485
0.695485 34.124775
0.700435 34.136565
0.705384 34.368855
0.710334 34.346335
0.715284 34.525395
0.720234 34.563405
0.725184 34.622395
0.730133 34.679135
0.735083 34.650385
0.740033 34.778475
0.744983 34.733605
0.749933 34.829235
0.754883 34.759595
0.759832 34.743385
0.764782 34.707875
0.769732 34.726085
0.774682 34.677315
0.779632 34.604215
0.784581 34.593055
0.789531 34.494205
0.794481 34.441085
0.799431 34.396805
0.804381 34.222185
0.80933 34.163945
0.81428 34.021775
0.81923 33.943145
0.82418 33.775235
0.82913 33.717755
0.834079 33.582915
0.839029 33.475915
0.843979 33.439205
0.848929 33.294045
0.853879 33.196655
0.858828 33.086915
0.863778 33.035805
0.868728 32.939695
0.873678 32.792655
0.878628 32.638275
0.883577 32.536945
0.888527 32.430125
0.893477 32.181075
0.898427 32.122635
0.903377 31.877975
0.908326 31.717495
0.913276 31.587675
0.918226 31.312305
0.923176 31.197735
0.928126 30.860015
0.933075 30.685375
0.938025 30.416675
0.942975 30.369385
0.947925 30.147875
0.952875 29.984725
0.957824 30.328695
0.962774 30.115465
0.967724 30.042265
0.972674 29.698455
0.977624 29.723585
0.982573 29.355965
0.987523 29.375645
0.992473 29.618825
&
@target G1.S5
@type xy
0.008301 7.261623
0.013246 9.298429
0.018191 7.968744
0.023137 10.009237
0.028082 8.607065
0.033027 8.559608
0.037972 8.496904
0.042918 8.122765
0.047863 8.104115
0.052808 8.201137
0.057754 7.849541
0.062699 7.379483
0.067644 6.834776
0.072589 6.405407
0.077535 6.09235
0.08248 5.839152
0.087425 5.735207
0.092371 5.308614
0.097316 4.835538
0.102261 4.33527
0.107206 3.65506
0.112152 3.28775
0.117097 2.900008
0.122042 2.680946
0.126988 2.520555
0.131933 2.010721
0.136878 1.595958
0.141824 1.143721
0.146769 0.822216
0.151714 0.672367
0.15666 0.557529
0.161605 0.484465
0.16655 0.413769
0.171495 0.139026
0.176441 -0.066399
0.181386 -0.175201
0.186331 -0.196352
0.191277 -0.154503
0.196222 -0.034719
0.201167 -0.010362
0.206112 0.084739
0.211058 0.01306
0.216003 0.040025
0.220948 0.094035
0.225894 0.239576
0.230839 0.487219
0.235784 0.712752
0.24073 0.818339
0.245675 0.933067
0.25062 1.033074
0.255565 1.163242
0.260511 1.422578
0.265456 1.743684
0.270401 2.00065
0.275347 2.336761
0.280292 2.525869
0.285237 2.763901
0.290183 3.008452
0.295128 3.220886
0.300073 3.620972
0.305018 3.948717
0.309964 4.185952
0.314909 4.496193
0.319854 4.737694
0.3248 4.968172
0.329745 5.137709
0.33469 5.49354
0.339635 5.773821
0.344581 6.132749
0.349526 6.454921
0.354471 6.80998
0.359417 7.166121
0.364362 7.464501
0.369307 7.762571
0.374252 8.236644
0.379198 8.633167
0.384143 9.078498
0.389088 9.503671
0.394034 9.963957
0.398979 10.361077
0.403924 10.873427
0.408869 11.299877
0.413815 11.858417
0.41876 12.366617
0.423705 12.946527
0.428651 13.413467
0.433596 13.939617
0.438541 14.456377
0.443487 14.972787
0.448432 15.487567
0.453377 16.050077
0.458323 16.501927
0.463268 17.061257
0.468213 17.514337
0.473158 18.032887
0.478104 18.494507
0.483049 19.095907
0.487994 19.651947
0.492939 20.265367
0.497885 20.842457
0.50283 21.472797
0.507775 21.996857
0.512721 22.727897
0.517666 23.277027
0.522611 23.975217
0.527557 24.547367
0.532502 25.252957
0.537447 25.746167
0.542393 26.421947
0.547338 26.930297
0.552283 27.478537
0.557228 28.024137
0.562174 28.620147
0.567119 29.165007
0.572064 29.848047
0.57701 30.355537
0.581955 31.025277
0.5869 31.499867
0.591845 32.181297
0.596791 32.709737
0.601736 33.419287
0.606681 33.944697
0.611627 34.617747
0.616572 35.132527
0.621517 35.786217
0.626463 36.273677
0.631408 36.938887
0.636353 37.391837
0.641298 37.948447
0.646244 38.387617
0.651189 38.898287
0.656134 39.330977
0.66108 39.711207
0.666025 40.077197
0.67097 40.461247
0.675916 40.760657
0.680861 41.136517
0.685806 41.339677
0.690751 41.762167
0.695697 41.979417
0.700642 42.375927
0.705587 42.578027
0.710533 42.921987
0.715478 43.076667
0.720423 43.420077
0.725368 43.656587
0.730314 43.926487
0.735259 44.135857
0.740204 44.440667
0.74515 44.640357
0.750095 44.872397
0.75504 45.019147
0.759985 45.283617
0.764931 45.289807
0.769876 45.511567
0.774821 45.574347
0.779767 45.754167
0.784712 45.824717
0.789657 45.928547
0.794602 45.997437
0.799548 46.037197
0.804493 46.113947
0.809438 46.157517
0.814384 46.201627
0.819329 46.331367
0.824274 46.418917
0.82922 46.585637
0.834165 46.727417
0.83911 46.833527
0.844055 46.984577
0.849001 47.115497
0.853946 47.255427
0.858891 47.398557
0.863837 47.551497
0.868782 47.735717
0.873727 47.788507
0.878672 47.990467
0.883618 48.124537
0.888563 48.277837
0.893508 48.327467
0.898454 48.476557
0.903399 48.632867
0.908344 48.706427
0.91329 48.774257
0.918235 48.940947
0.92318 48.985677
0.928126 49.013657
0.933071 49.104597
0.938016 49.143377
0.942961 49.256937
0.947907 49.398477
0.952852 49.587777
0.957797 49.721357
0.962743 50.008137
0.967688 50.069577
0.972633 50.147847
0.977578 50.226267
0.982524 50.468227
0.987469 50.616747
0.992414 51.531667
&
@target G1.S6
@type xy
0.016565 9.77709
0.021468 11.350525
0.02637 9.366061
0.031273 10.082815
0.036176 9.446604
0.041078 8.660255
0.045981 8.869915
0.050883 8.536036
0.055786 8.468966
0.060689 7.962197
0.065591 7.64754
0.070494 6.929041
0.075396 6.859523
0.080299 6.647928
0.085201 6.049445
0.090104 5.513704
0.095007 5.087012
0.099909 4.338898
0.104812 4.009497
0.109714 3.839388
0.114617 3.432259
0.11952 3.07051
0.124422 2.331389
0.129325 2.029648
0.134227 1.421862
0.13913 1.351369
0.144032 1.133407
0.148935 0.933983
0.153837 0.674855
0.15874 0.206892
0.163643 0.256044
0.168545 -0.083591
0.173448 0.118485
0.17835 0.011617
0.183253 0.026594
0.188156 -0.095832
0.193058 -0.184082
0.197961 -0.050235
0.202863 -0.153929
0.207766 0.183454
0.212669 0.143928
0.217571 0.363849
0.222474 0.321668
0.227376 0.445338
0.232279 0.542325
0.237181 0.808528
0.242084 1.094715
0.246986 1.300905
0.251889 1.543899
0.256792 1.60491
0.261694 1.953925
0.266597 2.107724
0.271499 2.467683
0.276402 2.751576
0.281305 3.100858
0.286207 3.285355
0.29111 3.493599
0.296012 3.912903
0.300915 4.17006
0.305818 4.714052
0.31072 5.024224
0.315623 5.515301
0.320525 5.794515
0.325428 6.175396
0.33033 6.588571
0.335233 7.018824
0.340136 7.603338
0.345038 7.931658
0.349941 8.508063
0.354843 8.806793
0.359746 9.335467
0.364648 9.644642
0.369551 10.174785
0.374454 10.640805
0.379356 11.117855
0.384259 11.676715
0.389161 12.035825
0.394064 12.603375
0.398967 13.054335
0.403869 13.757415
0.408772 14.243975
0.413674 14.907415
0.418577 15.422335
0.423479 15.988765
0.428382 16.579555
0.433285 17.210395
0.438187 17.842945
0.44309 18.373175
0.447992 19.045825
0.452895 19.521865
0.457798 20.160935
0.4627 20.742065
0.467603 21.342965
0.472505 22.084825
0.477408 22.693085
0.48231 23.419785
0.487213 23.953925
0.492115 24.722175
0.497018 25.262275
0.501921 26.022175
0.506823 26.649825
0.511726 27.399875
0.516628 28.064895
0.521531 28.694535
0.526434 29.453335
0.531336 30.150745
0.536239 30.961935
0.541141 31.653685
0.546044 32.474915
0.550947 33.120275
0.555849 33.996255
0.560752 34.714735
0.565654 35.442985
0.570557 36.279605
0.575459 37.013075
0.580362 37.850725
0.585264 38.515685
0.590167 39.288765
0.59507 40.045565
0.599972 40.901625
0.604875 41.537535
0.609777 42.315425
0.61468 43.174795
0.619583 43.809445
0.624485 44.571505
0.629388 45.257825
0.63429 46.021085
0.639193 46.589285
0.644096 47.322185
0.648998 47.917335
0.653901 48.584195
0.658803 49.199095
0.663706 49.790615
0.668608 50.424605
0.673511 50.931875
0.678414 51.641095
0.683316 52.085165
0.688219 52.731475
0.693121 53.222395
0.698024 53.729955
0.702927 54.267295
0.707829 54.762705
0.712732 55.267405
0.717634 55.601555
0.722537 56.076645
0.727439 56.511935
0.732342 56.949725
0.737244 57.324935
0.742147 57.722735
0.74705 58.073245
0.751952 58.405065
0.756855 58.773175
0.761757 59.055245
0.76666 59.373955
0.771563 59.745175
0.776465 60.108665
0.781368 60.320265
0.78627 60.584345
0.791173 60.862095
0.796076 61.143705
0.800978 61.336385
0.805881 61.649835
0.810783 61.795285
0.815686 62.120895
0.820588 62.306355
0.825491 62.515805
0.830394 62.797195
0.835296 62.986675
0.840199 63.262365
0.845101 63.490645
0.850004 63.773145
0.854906 64.020825
0.859809 64.327585
0.864712 64.629925
0.869614 64.922125
0.874517 65.287745
0.879419 65.614155
0.884322 65.957225
0.889224 66.367755
0.894127 66.775515
0.89903 67.193085
0.903932 67.644705
0.908835 68.112245
0.913737 68.560585
0.91864 69.064595
0.923543 69.418965
0.928445 69.927425
0.933348 70.450855
0.93825 70.918085
0.943153 71.374385
0.948055 71.857435
0.952958 72.444215
0.957861 72.985115
0.962763 73.583395
0.967666 74.207335
0.972568 75.000775
0.977471 75.629755
0.982374 76.623865
0.987276 77.620075
0.992179 79.246255
&
@target G1.S7
@type xy
0.013904 13.560159
0.018761 13.506739
0.023619 13.651019
0.028476 12.007239
0.033334 10.584699
0.038192 10.658849
0.043049 11.002009
0.047907 10.264619
0.052764 10.050609
0.057622 9.314172
0.062479 8.831029
0.067337 8.31187
0.072194 8.028004
0.077052 7.485452
0.08191 6.987096
0.086767 6.203478
0.091625 5.779997
0.096482 5.089449
0.10134 4.847765
0.106197 4.418752
0.111055 3.817956
0.115913 3.329274
0.12077 2.644154
0.125628 2.332585
0.130485 1.976458
0.135343 1.621435
0.1402 1.353786
0.145058 0.755459
0.149916 0.530756
0.154773 0.337561
0.159631 0.264019
0.164488 0.248587
0.169346 -0.023001
0.174203 -0.133552
0.179061 -0.149131
0.183918 -0.241121
0.188776 0.027848
0.193633 0.029702
0.198491 0.09972
0.203349 0.140951
0.208206 0.082054
0.213064 0.363514
0.217921 0.530638
0.222779 0.735594
0.227636 0.992816
0.232494 1.022086
0.237351 1.354561
0.242209 1.584739
0.247067 1.896054
0.251924 2.27688
0.256782 2.465629
0.261639 2.809612
0.266497 3.080764
0.271354 3.438887
0.276212 3.978375
0.28107 4.324511
0.285927 4.779195
0.290785 5.132134
0.295642 5.44152
0.3005 6.030257
0.305357 6.533902
0.310215 7.046522
0.315072 7.554982
0.31993 7.899601
0.324788 8.45155
0.329645 8.904465
0.334503 9.455859
0.33936 10.079699
0.344218 10.564289
0.349075 11.198529
0.353933 11.602749
0.358791 12.121469
0.363648 12.803379
0.368506 13.316899
0.373363 13.912689
0.378221 14.436819
0.383078 14.991569
0.387936 15.679559
0.392793 16.229999
0.397651 17.042289
0.402509 17.687519
0.407366 18.361949
0.412224 19.073169
0.417081 19.756919
0.421939 20.562949
0.426796 21.290589
0.431654 21.965629
0.436511 22.731239
0.441369 23.348509
0.446227 24.071129
0.451084 24.859939
0.455942 25.509739
0.460799 26.365559
0.465657 27.036109
0.470514 27.758159
0.475372 28.478259
0.480229 29.274499
0.485087 30.139059
0.489945 30.902629
0.494802 31.713699
0.49966 32.520809
0.504517 33.354119
0.509375 34.224409
0.514232 35.069369
0.51909 35.853599
0.523948 36.762309
0.528805 37.533829
0.533663 38.420609
0.53852 39.146359
0.543378 40.068089
0.548235 40.911129
0.553093 41.706719
0.557951 42.619389
0.562808 43.459619
0.567666 44.306909
0.572523 45.242709
0.577381 46.151389
0.582238 47.069509
0.587096 47.964319
0.591953 48.907589
0.596811 49.803569
0.601669 50.725649
0.606526 51.708829
0.611384 52.633759
0.616241 53.569229
0.621099 54.457199
0.625956 55.276739
0.630814 56.171829
0.635671 57.130039
0.640529 57.909649
0.645387 58.853889
0.650244 59.634149
0.655102 60.502609
0.659959 61.389659
0.664817 62.168199
0.669674 63.041609
0.674532 63.844129
0.679389 64.619199
0.684247 65.394949
0.689105 66.152339
0.693962 66.995549
0.69882 67.629409
0.703677 68.354509
0.708535 69.072709
0.713392 69.711669
0.71825 70.404029
0.723108 71.118109
0.727965 71.538339
0.732823 72.211019
0.73768 72.729439
0.742538 73.342899
0.747395 73.889759
0.752253 74.423789
0.75711 74.946319
0.761968 75.441699
0.766826 75.963829
0.771683 76.459709
0.776541 76.954759
0.781398 77.496889
0.786256 78.006659
0.791113 78.586709
0.795971 79.055119
0.800829 79.618559
0.805686 80.135829
0.810544 80.678609
0.815401 81.210329
0.820259 81.693329
0.825116 82.203879
0.829974 82.747599
0.834831 83.212529
0.839689 83.809839
0.844546 84.282679
0.849404 84.857959
0.854262 85.323469
0.859119 85.900689
0.863977 86.485669
0.868834 87.011449
0.873692 87.549469
0.878549 88.096259
0.883407 88.730409
0.888265 89.209399
0.893122 89.864329
0.89798 90.406349
0.902837 90.956919
0.907695 91.620579
0.912552 92.253099
0.91741 92.953419
0.922268 93.547239
0.927125 94.242839
0.931983 94.925559
0.93684 95.686579
0.941698 96.435629
0.946555 97.181229
0.951413 98.023759
0.95627 98.909789
0.961128 99.747739
0.965986 100.83378
0.970843 101.80738
0.975701 103.05348
0.980558 104.46948
&
@target G2.S0
@type xydy
5 8.343 0.729
6 16.745 2.243
8 34.123 0.39
10 55.585 0.643
12 76.127 0.675
14 100.248 0.725
16 122.236 0.491
18 153.314 0.849
&
@target G2.S1
@type xydy
5 -46.132 1.374
6 -6.442 2.78
8 30.243 0.943
10 55.415 0.626
12 75.678 0.674
14 99.376 0.731
16 121.325 0.49
18 153.314 0.849
&
@target G2.S2
@type xydy
6 4.678 0.771
8 14.56 0.702
10 25.363 0.433
12 35.24 0.436
14 49.836 0.942
16 72.502 0.61
18 98.347 0.78
&
@target G2.S3
@type xydy
6 -84.952 4.712
8 -19.491 0.832
10 7.149 0.729
12 30.639 0.54
14 49.649 0.943
16 71.935 0.621
18 97.524 0.783
&
