# Supplementary material for: Free energies of membrane stalk formation from a lipidomics perspective
Source: Nat Commun. 2021 Nov 15;12:6594. doi: 10.1038/s41467-021-26924-2 (PMC8593120; doi:10.1038/s41467-021-26924-2)
Supplement: Supplementary file 4 — Source Data [file 41467_2021_26924_MOESM4_ESM.zip › SI_data/Fig3/Simulation_inner.gro]

Membrane with PIPC DPPC POPC DPSM PAPI PAPS POPE PUPE OAPE CHOL (24 4 8 4 4 58 4 24 8 98)
 9365
    1PIPC   NC3    1   1.183   5.477   7.253  0.1038  0.1320  0.2572
    1PIPC   PO4    2   1.221   5.028   7.148 -0.1405 -0.0162  0.1279
    1PIPC   GL1    3   1.512   4.816   6.862 -0.4493  0.0277 -0.1022
    1PIPC   GL2    4   1.699   4.568   6.989 -0.1444  0.0375 -0.0957
    1PIPC   C1A    5   1.533   4.798   6.375 -0.0002 -0.0074 -0.0861
    1PIPC   D2A    6   1.642   4.858   5.975 -0.0780 -0.4440  0.0028
    1PIPC   D3A    7   1.834   4.449   6.153 -0.1785  0.1525  0.3370
    1PIPC   C4A    8   1.739   4.311   6.468  0.1296 -0.2659 -0.1023
    1PIPC   C1B    9   2.005   4.605   6.766 -0.0365  0.1359 -0.0498
    1PIPC   C2B   10   2.259   4.492   6.387 -0.2863  0.0778 -0.5074
    1PIPC   C3B   11   2.379   4.458   5.969  0.0985 -0.1602  0.1001
    1PIPC   C4B   12   2.453   4.217   5.729 -0.0057  0.1518  0.0454
    2PIPC   NC3   13   4.972   5.983   9.013  0.2034 -0.0268 -0.0982
    2PIPC   PO4   14   5.259   6.202   9.339  0.0849  0.0126  0.0756
    2PIPC   GL1   15   5.208   6.147   9.855 -0.1366 -0.1125  0.1786
    2PIPC   GL2   16   5.332   6.456  10.120  0.0654  0.4717 -0.1967
    2PIPC   C1A   17   5.185   5.966  10.183 -0.1153 -0.0635 -0.3153
    2PIPC   D2A   18   4.901   5.920  10.497 -0.1852  0.0020  0.3984
    2PIPC   D3A   19   4.792   5.544  10.722  0.1731 -0.2936 -0.4617
    2PIPC   C4A   20   5.130   5.255  10.856 -0.0714  0.2949 -0.3610
    2PIPC   C1B   21   5.094   6.572  10.403  0.2022  0.2520 -0.0366
    2PIPC   C2B   22   4.906   6.724  10.814  0.4709 -0.0175 -0.1256
    2PIPC   C3B   23   4.923   6.550  11.236 -0.1379  0.0627  0.2744
    2PIPC   C4B   24   5.086   6.465  11.668  0.0948  0.0420 -0.0107
    3PIPC   NC3   25   4.272   5.087   6.888  0.1668  0.3770 -0.3926
    3PIPC   PO4   26   4.514   4.659   6.984 -0.0441 -0.2558  0.0242
    3PIPC   GL1   27   4.452   4.263   6.793 -0.3382  0.0124 -0.1318
    3PIPC   GL2   28   4.625   4.184   6.612 -0.1663  0.0945 -0.0155
    3PIPC   C1A   29   4.196   3.881   6.652  0.1523 -0.1840 -0.1801
    3PIPC   D2A   30   4.137   3.365   6.614 -0.0040  0.1539  0.1517
    3PIPC   D3A   31   4.355   2.907   6.493 -0.1126  0.0987 -0.0515
    3PIPC   C4A   32   4.681   3.088   6.201 -0.2054 -0.2863  0.3283
    3PIPC   C1B   33   4.610   3.862   6.416 -0.0534  0.1198  0.0306
    3PIPC   C2B   34   4.500   3.518   6.327  0.0467  0.1772  0.0915
    3PIPC   C3B   35   4.160   3.215   6.110 -0.2591  0.4508 -0.1941
    3PIPC   C4B   36   3.792   3.164   6.121  0.2918  0.1138 -0.0312
    4PIPC   NC3   37   4.204   5.860   7.197 -0.1690  0.1488  0.1352
    4PIPC   PO4   38   4.462   5.534   6.963 -0.1355  0.0909 -0.0029
    4PIPC   GL1   39   4.654   5.511   6.561 -0.0672  0.0070  0.2201
    4PIPC   GL2   40   4.480   5.238   6.482  0.0379  0.0925 -0.2362
    4PIPC   C1A   41   4.878   5.748   6.281  0.0289 -0.4873 -0.1561
    4PIPC   D2A   42   4.987   6.052   5.899  0.0449  0.0438 -0.2564
    4PIPC   D3A   43   4.603   5.956   5.889 -0.0125 -0.2030 -0.0704
    4PIPC   C4A   44   4.244   6.075   5.589  0.4215  0.2802  0.1777
    4PIPC   C1B   45   4.472   5.467   6.105 -0.0060  0.1636 -0.3380
    4PIPC   C2B   46   4.327   5.574   5.695  0.2914 -0.1873 -0.4188
    4PIPC   C3B   47   3.988   5.554   5.556 -0.4329 -0.0336  0.1802
    4PIPC   C4B   48   3.732   5.358   5.350 -0.0802  0.2361  0.0486
    5PIPC   NC3   49   3.613   4.899   7.471 -0.0756 -0.1005 -0.0423
    5PIPC   PO4   50   3.736   5.028   6.942  0.1109  0.0254 -0.2781
    5PIPC   GL1   51   3.889   5.375   6.610 -0.2660 -0.1429 -0.1605
    5PIPC   GL2   52   4.050   5.633   6.704 -0.4283  0.1492  0.2322
    5PIPC   C1A   53   3.933   5.401   6.123 -0.0961  0.1481  0.4141
    5PIPC   D2A   54   3.866   5.096   5.706 -0.0787  0.0770 -0.1985
    5PIPC   D3A   55   3.413   4.872   5.574 -0.1236 -0.1277 -0.1005
    5PIPC   C4A   56   3.050   4.875   5.627  0.0779 -0.2366 -0.0591
    5PIPC   C1B   57   4.243   5.797   6.334 -0.0841 -0.0297  0.0456
    5PIPC   C2B   58   4.043   5.922   5.992  0.0654 -0.2059  0.0617
    5PIPC   C3B   59   3.787   6.060   5.581  0.0994  0.0482 -0.3079
    5PIPC   C4B   60   3.785   5.843   5.153 -0.1143 -0.1610  0.3741
    6PIPC   NC3   61   1.875   4.071   7.685 -0.3126 -0.1881 -0.0076
    6PIPC   PO4   62   2.020   4.426   7.356  0.2991 -0.2185  0.3749
    6PIPC   GL1   63   2.410   4.390   7.175 -0.4725 -0.3282 -0.1712
    6PIPC   GL2   64   2.475   4.502   7.017 -0.0267 -0.1692 -0.2016
    6PIPC   C1A   65   2.560   4.012   6.932  0.2476  0.3583 -0.1806
    6PIPC   D2A   66   2.755   3.593   6.876 -0.0510 -0.1139  0.2834
    6PIPC   D3A   67   2.627   3.597   6.526  0.0563  0.0335 -0.1317
    6PIPC   C4A   68   2.793   3.213   6.355 -0.1150 -0.2237  0.3295
    6PIPC   C1B   69   2.637   4.392   6.606 -0.2957 -0.1955  0.3357
    6PIPC   C2B   70   2.697   4.179   6.350 -0.2261 -0.1854 -0.2024
    6PIPC   C3B   71   2.773   3.904   6.045  0.1103 -0.3729  0.1327
    6PIPC   C4B   72   2.646   3.478   5.970 -0.0080 -0.1520  0.2833
    7PIPC   NC3   73   2.436   3.444   8.405  0.1898  0.2102 -0.4111
    7PIPC   PO4   74   2.164   3.608   8.835 -0.3876  0.0827 -0.3901
    7PIPC   GL1   75   2.415   3.301   8.974 -0.1255 -0.2043  0.1268
    7PIPC   GL2   76   2.759   3.136   8.925 -0.0281 -0.0041 -0.0746
    7PIPC   C1A   77   2.551   3.149   9.426  0.0428  0.0706  0.0003
    7PIPC   D2A   78   2.795   3.238   9.953  0.1936 -0.4215 -0.0024
    7PIPC   D3A   79   2.870   2.923  10.268  0.0137 -0.0278  0.0344
    7PIPC   C4A   80   3.187   2.760  10.462 -0.0458 -0.2801  0.0185
    7PIPC   C1B   81   2.845   2.807   9.227  0.0292  0.1078 -0.0648
    7PIPC   C2B   82   3.019   2.897   9.599  0.1570 -0.0342 -0.0582
    7PIPC   C3B   83   3.198   2.739   9.899 -0.0277  0.1893  0.1832
    7PIPC   C4B   84   3.359   2.357  10.143  0.1678 -0.1400 -0.1753
    8PIPC   NC3   85   0.796   1.062   9.347 -0.1256 -0.0574  0.1591
    8PIPC   PO4   86   0.922   1.499   9.461 -0.2607  0.1932 -0.3907
    8PIPC   GL1   87   1.221   1.537   9.802  0.1005 -0.0691  0.0965
    8PIPC   GL2   88   1.395   1.436   9.645  0.3217  0.3494 -0.0521
    8PIPC   C1A   89   1.360   1.668  10.203 -0.3295 -0.1380  0.2290
    8PIPC   D2A   90   1.714   1.816  10.412  0.1192  0.0046  0.2021
    8PIPC   D3A   91   2.005   2.181  10.310 -0.0371  0.0443 -0.0809
    8PIPC   C4A   92   2.461   2.093  10.533 -0.2582  0.0166  0.1588
    8PIPC   C1B   93   1.666   1.358   9.967  0.1437  0.2552 -0.0376
    8PIPC   C2B   94   1.984   1.273  10.390  0.2833 -0.1351  0.1200
    8PIPC   C3B   95   2.391   1.363  10.489  0.2618 -0.0005 -0.1636
    8PIPC   C4B   96   2.516   1.413  10.919 -0.2857  0.1201  0.3020
    9PIPC   NC3   97  -0.288   3.966   8.025 -0.1714 -0.2442 -0.0713
    9PIPC   PO4   98  -0.072   3.749   7.744 -0.0317 -0.1193  0.1678
    9PIPC   GL1   99   0.026   3.823   7.332 -0.0690 -0.1660  0.1527
    9PIPC   GL2  100   0.029   4.217   7.298 -0.0651  0.0918 -0.2934
    9PIPC   C1A  101   0.152   3.928   6.828 -0.0785 -0.0365 -0.1195
    9PIPC   D2A  102   0.300   3.665   6.502  0.3020 -0.1840  0.5343
    9PIPC   D3A  103   0.069   3.497   6.198  0.0773 -0.1560  0.0436
    9PIPC   C4A  104   0.233   3.523   5.765 -0.3303  0.3373  0.0959
    9PIPC   C1B  105   0.171   4.491   6.893  0.0700  0.0717  0.1238
    9PIPC   C2B  106   0.279   4.684   6.472  0.2528 -0.1150 -0.0390
    9PIPC   C3B  107   0.159   4.675   5.937  0.3992  0.0496  0.0475
    9PIPC   C4B  108   0.269   4.362   5.777 -0.2167  0.1508  0.1682
   10PIPC   NC3  109   1.768   6.933   7.961 -0.1403  0.2282  0.0134
   10PIPC   PO4  110   2.048   6.679   7.981  0.2569  0.2782  0.0798
   10PIPC   GL1  111   1.991   6.677   7.485  0.1479 -0.3000 -0.0560
   10PIPC   GL2  112   2.172   6.454   7.225 -0.0604 -0.0262 -0.2421
   10PIPC   C1A  113   2.018   7.002   7.157 -0.1291 -0.1193 -0.0283
   10PIPC   D2A  114   2.210   7.289   6.859 -0.1893  0.3809  0.3631
   10PIPC   D3A  115   1.987   7.015   6.606 -0.0913  0.4114 -0.0253
   10PIPC   C4A  116   1.934   6.971   6.196 -0.2196 -0.2614  0.0745
   10PIPC   C1B  117   1.995   6.591   6.832 -0.3158  0.1215 -0.2691
   10PIPC   C2B  118   1.966   6.537   6.467  0.4846  0.2252 -0.0745
   10PIPC   C3B  119   1.548   6.567   6.316  0.1914  0.0408 -0.0360
   10PIPC   C4B  120   1.113   6.620   6.187  0.3446 -0.1307 -0.2254
   11PIPC   NC3  121   4.700   0.151   8.650  0.0744 -0.2494 -0.0431
   11PIPC   PO4  122   4.923   0.512   8.485 -0.4421  0.0533 -0.0211
   11PIPC   GL1  123   4.843   0.866   8.376  0.2210 -0.0819  0.1172
   11PIPC   GL2  124   5.034   0.967   8.397 -0.1957 -0.0145  0.3439
   11PIPC   C1A  125   4.545   1.221   8.277  0.3272  0.1702 -0.0738
   11PIPC   D2A  126   4.098   1.447   8.194 -0.1462 -0.2741 -0.2318
   11PIPC   D3A  127   4.122   1.804   7.937 -0.1086 -0.1270 -0.0361
   11PIPC   C4A  128   3.986   2.137   7.668 -0.0469 -0.0433  0.0055
   11PIPC   C1B  129   4.834   1.272   8.641 -0.2751 -0.0463  0.0943
   11PIPC   C2B  130   4.619   1.499   8.947 -0.1673 -0.2290  0.1977
   11PIPC   C3B  131   4.378   1.754   9.253  0.1836  0.4530  0.2836
   11PIPC   C4B  132   4.212   1.843   9.716  0.1687  0.2249 -0.1367
   12PIPC   NC3  133   6.491   1.541   8.325  0.0381 -0.1058  0.2366
   12PIPC   PO4  134   6.099   1.718   8.124 -0.3120  0.2200 -0.2696
   12PIPC   GL1  135   5.749   1.893   8.182  0.0515  0.1140  0.0608
   12PIPC   GL2  136   5.516   1.765   8.368  0.2202  0.1073  0.2019
   12PIPC   C1A  137   5.522   2.167   8.083  0.0606  0.1111 -0.0704
   12PIPC   D2A  138   5.519   2.349   7.730 -0.0993  0.2217 -0.0672
   12PIPC   D3A  139   5.749   2.008   7.641  0.2188 -0.2652 -0.0369
   12PIPC   C4A  140   5.911   1.882   7.261  0.1687 -0.1520  0.1151
   12PIPC   C1B  141   5.162   2.059   8.356 -0.3336  0.0681  0.2274
   12PIPC   C2B  142   4.658   2.124   8.218 -0.0238 -0.1493 -0.3403
   12PIPC   C3B  143   4.248   2.250   8.186  0.1551 -0.0357 -0.1045
   12PIPC   C4B  144   3.788   2.259   8.176 -0.2631  0.0759  0.0610
   13PIPC   NC3  145   3.254   7.046   3.077  0.2532  0.3256  0.2534
   13PIPC   PO4  146   3.581   6.862   2.994 -0.3675 -0.0368 -0.1898
   13PIPC   GL1  147   3.908   6.847   3.302 -0.0211  0.0925  0.1836
   13PIPC   GL2  148   3.767   6.631   3.581  0.3564 -0.2135  0.1506
   13PIPC   C1A  149   3.937   7.050   3.719 -0.2956  0.0218 -0.2136
   13PIPC   D2A  150   3.939   7.047   4.109 -0.1368 -0.1150 -0.2275
   13PIPC   D3A  151   4.196   7.053   4.356  0.0902  0.0238 -0.2159
   13PIPC   C4A  152   4.072   6.849   4.740 -0.0599 -0.0855  0.1402
   13PIPC   C1B  153   3.880   6.593   3.955  0.1956  0.1988 -0.2701
   13PIPC   C2B  154   4.016   6.538   4.381 -0.2153  0.0664  0.0140
   13PIPC   C3B  155   4.041   6.302   4.760 -0.2877  0.0975 -0.1860
   13PIPC   C4B  156   4.129   6.367   5.138 -0.0204 -0.2329 -0.3621
   14PIPC   NC3  157   2.045   6.479   3.873  0.1003  0.2778  0.2982
   14PIPC   PO4  158   1.843   6.289   3.650  0.1516 -0.1537  0.1051
   14PIPC   GL1  159   1.715   6.015   4.097 -0.2737  0.0656 -0.2835
   14PIPC   GL2  160   1.961   6.203   4.328 -0.0615  0.1173  0.2593
   14PIPC   C1A  161   1.744   5.725   4.503 -0.1548  0.1655 -0.0353
   14PIPC   D2A  162   1.894   5.724   4.819 -0.1442 -0.3362  0.2480
   14PIPC   D3A  163   2.101   6.072   5.173  0.0751 -0.0280 -0.0468
   14PIPC   C4A  164   2.338   6.145   5.541  0.1933  0.1821 -0.3450
   14PIPC   C1B  165   2.095   6.207   4.661  0.3542  0.1430 -0.1766
   14PIPC   C2B  166   2.422   6.431   4.878  0.0559  0.1655 -0.0356
   14PIPC   C3B  167   2.716   6.490   5.233 -0.0842 -0.1126 -0.2296
   14PIPC   C4B  168   2.927   6.741   5.539  0.1992  0.1594  0.0253
   15PIPC   NC3  169   6.992   6.525   3.334  0.3696  0.1249 -0.0908
   15PIPC   PO4  170   7.445   6.682   3.382 -0.0733 -0.0033 -0.3146
   15PIPC   GL1  171   7.361   6.334   3.702 -0.2022 -0.1928  0.0796
   15PIPC   GL2  172   7.473   6.038   3.569 -0.2595 -0.1630 -0.3528
   15PIPC   C1A  173   6.988   6.310   3.947 -0.2262 -0.0554 -0.0779
   15PIPC   D2A  174   6.705   6.215   4.321 -0.0777 -0.2252 -0.1029
   15PIPC   D3A  175   6.522   6.490   4.581 -0.0079 -0.0970  0.0479
   15PIPC   C4A  176   6.333   6.809   4.517 -0.0758 -0.2064  0.0513
   15PIPC   C1B  177   7.548   5.878   3.979  0.1704  0.1148  0.1993
   15PIPC   C2B  178   7.605   5.775   4.417 -0.1628 -0.3895  0.1733
   15PIPC   C3B  179   7.682   5.768   4.877 -0.2486  0.1556 -0.3329
   15PIPC   C4B  180   7.369   5.609   5.256 -0.0602 -0.0585  0.4297
   16PIPC   NC3  181   4.478   5.294   2.925  0.1851 -0.0871  0.2650
   16PIPC   PO4  182   4.191   5.545   2.897 -0.2969 -0.3203 -0.2951
   16PIPC   GL1  183   4.290   5.396   3.385 -0.2039 -0.5812  0.0615
   16PIPC   GL2  184   4.218   5.132   3.520 -0.0291 -0.1702  0.0745
   16PIPC   C1A  185   3.990   5.604   3.770 -0.0408 -0.1339 -0.0178
   16PIPC   D2A  186   3.600   5.758   3.931  0.0468  0.0662  0.1366
   16PIPC   D3A  187   3.620   5.497   4.258  0.2255 -0.1738  0.1235
   16PIPC   C4A  188   3.764   5.661   4.605  0.2152 -0.3151 -0.2322
   16PIPC   C1B  189   4.260   5.188   3.836 -0.0083 -0.2141 -0.0785
   16PIPC   C2B  190   4.040   5.335   4.206 -0.1655 -0.1339  0.1414
   16PIPC   C3B  191   3.791   5.040   4.554  0.0615  0.1409 -0.0391
   16PIPC   C4B  192   3.561   4.652   4.420  0.0404  0.0705 -0.2483
   17PIPC   NC3  193   2.745   5.974   3.204 -0.1471 -0.1053 -0.0817
   17PIPC   PO4  194   2.328   5.764   3.290 -0.1311  0.0087  0.3288
   17PIPC   GL1  195   2.179   5.722   3.763  0.2790  0.0024 -0.0709
   17PIPC   GL2  196   2.229   5.929   4.022  0.0469 -0.3627 -0.1997
   17PIPC   C1A  197   1.899   5.491   4.040  0.2041 -0.0484  0.0969
   17PIPC   D2A  198   1.430   5.439   4.006 -0.3315 -0.0034 -0.5772
   17PIPC   D3A  199   1.292   5.327   4.320 -0.1208 -0.1281  0.5834
   17PIPC   C4A  200   1.175   5.022   4.564 -0.4173  0.0751 -0.4856
   17PIPC   C1B  201   2.236   5.776   4.381 -0.3027 -0.1130 -0.2007
   17PIPC   C2B  202   2.342   5.763   4.819 -0.1838  0.2728 -0.0127
   17PIPC   C3B  203   2.235   5.581   5.232 -0.4236  0.1990 -0.3732
   17PIPC   C4B  204   1.958   5.481   5.601 -0.0044  0.0603  0.1574
   18PIPC   NC3  205   6.114   6.252   3.085  0.0667 -0.0407  0.4279
   18PIPC   PO4  206   6.248   6.617   2.824  0.1779  0.0127 -0.3014
   18PIPC   GL1  207   6.225   6.781   3.281  0.1056 -0.0460  0.0563
   18PIPC   GL2  208   6.173   7.180   3.190 -0.1919  0.0453 -0.0869
   18PIPC   C1A  209   6.485   6.953   3.570 -0.0185  0.1198  0.3351
   18PIPC   D2A  210   6.804   6.742   3.786  0.0261 -0.3299 -0.0455
   18PIPC   D3A  211   6.477   6.592   4.025 -0.1766 -0.1433  0.1320
   18PIPC   C4A  212   6.054   6.552   3.890  0.0322  0.1027 -0.1473
   18PIPC   C1B  213   5.796   7.087   3.509 -0.2464  0.1313 -0.0192
   18PIPC   C2B  214   5.640   7.421   3.892 -0.1156  0.0152 -0.3508
   18PIPC   C3B  215   5.434   7.686   4.198  0.0398  0.0946 -0.2628
   18PIPC   C4B  216   5.185   7.577   4.630  0.1861  0.1328  0.0340
   19PIPC   NC3  217   2.328   0.158   3.998 -0.2202  0.1329  0.0270
   19PIPC   PO4  218   2.345  -0.251   3.982 -0.0699  0.0415  0.0143
   19PIPC   GL1  219   2.345  -0.196   4.414 -0.2249 -0.0858  0.1484
   19PIPC   GL2  220   2.411   0.158   4.485 -0.2724 -0.0505 -0.1445
   19PIPC   C1A  221   2.467  -0.273   4.852  0.0547  0.0992 -0.0753
   19PIPC   D2A  222   2.462  -0.223   5.214  0.0424 -0.0040  0.1485
   19PIPC   D3A  223   2.671   0.090   5.447 -0.0105 -0.1261 -0.0971
   19PIPC   C4A  224   2.947  -0.070   5.794  0.0329  0.0978  0.3401
   19PIPC   C1B  225   2.496   0.231   4.923 -0.2007  0.2384 -0.3281
   19PIPC   C2B  226   2.396   0.450   5.195 -0.0922 -0.1073 -0.2955
   19PIPC   C3B  227   2.162   0.649   5.348 -0.1664 -0.0143 -0.2887
   19PIPC   C4B  228   2.048   1.073   5.697 -0.0845 -0.0851 -0.1121
   20PIPC   NC3  229   5.593   2.951   3.143  0.0916  0.2089 -0.0695
   20PIPC   PO4  230   5.786   3.146   3.455 -0.0798 -0.0932 -0.2356
   20PIPC   GL1  231   5.907   3.351   3.858 -0.0219  0.0604  0.1576
   20PIPC   GL2  232   5.678   3.315   4.088  0.0706 -0.2821 -0.0065
   20PIPC   C1A  233   6.160   3.116   4.051 -0.0501 -0.2906 -0.1795
   20PIPC   D2A  234   6.481   3.393   4.305 -0.0432 -0.2890  0.1784
   20PIPC   D3A  235   6.489   3.290   4.670  0.3473  0.2992 -0.2181
   20PIPC   C4A  236   6.234   3.339   4.953 -0.0470  0.1114 -0.1825
   20PIPC   C1B  237   5.976   3.473   4.424  0.1430  0.0879 -0.0756
   20PIPC   C2B  238   5.979   3.757   4.883  0.0765 -0.1274  0.2532
   20PIPC   C3B  239   6.173   3.914   5.233  0.0951  0.3323  0.1722
   20PIPC   C4B  240   6.131   4.004   5.647  0.3095 -0.1275  0.0387
   21PIPC   NC3  241   2.708   2.566   4.136  0.1476 -0.3520 -0.1995
   21PIPC   PO4  242   3.194   2.524   4.195 -0.1546  0.4082  0.1478
   21PIPC   GL1  243   3.458   2.493   4.542  0.2751  0.0794  0.1469
   21PIPC   GL2  244   3.710   2.622   4.556  0.4760 -0.0748 -0.0286
   21PIPC   C1A  245   3.524   2.537   5.023 -0.2296 -0.1235  0.1604
   21PIPC   D2A  246   3.635   2.666   5.471 -0.3787  0.0535  0.0704
   21PIPC   D3A  247   3.475   2.874   5.809  0.0234  0.0389  0.0335
   21PIPC   C4A  248   3.415   2.612   6.079  0.0266  0.3088 -0.1387
   21PIPC   C1B  249   4.027   2.684   4.871  0.1387  0.0602  0.0902
   21PIPC   C2B  250   4.063   2.838   5.267 -0.0764  0.0221 -0.0652
   21PIPC   C3B  251   4.267   2.847   5.751 -0.1138 -0.0783  0.0498
   21PIPC   C4B  252   3.908   2.660   6.061 -0.1448 -0.2010  0.1130
   22PIPC   NC3  253   6.499   5.115   3.214  0.1152  0.1070  0.0444
   22PIPC   PO4  254   6.064   4.924   3.293  0.1936  0.0297  0.0688
   22PIPC   GL1  255   6.225   5.191   3.658  0.0075  0.0566  0.0600
   22PIPC   GL2  256   6.213   5.018   3.916 -0.1216  0.0484 -0.0091
   22PIPC   C1A  257   6.282   5.564   3.861 -0.0497 -0.0263 -0.0572
   22PIPC   D2A  258   6.602   5.884   3.969 -0.0147 -0.1566 -0.0831
   22PIPC   D3A  259   6.167   6.031   4.069 -0.2110  0.3016  0.0421
   22PIPC   C4A  260   6.061   6.380   4.353 -0.3978  0.2615 -0.2758
   22PIPC   C1B  261   6.157   5.217   4.251 -0.2458  0.0740 -0.2847
   22PIPC   C2B  262   6.086   5.193   4.786 -0.1312 -0.0894 -0.1189
   22PIPC   C3B  263   5.918   5.105   5.155 -0.0750  0.1226 -0.1373
   22PIPC   C4B  264   5.451   5.064   5.253 -0.1092 -0.2095 -0.1289
   23PIPC   NC3  265   2.897   4.110   3.074 -0.2590  0.0591  0.2589
   23PIPC   PO4  266   2.691   4.523   3.371  0.1040 -0.2620  0.1380
   23PIPC   GL1  267   2.485   4.401   3.784 -0.0664 -0.0119 -0.1895
   23PIPC   GL2  268   2.589   4.086   3.984 -0.3408  0.0755 -0.2010
   23PIPC   C1A  269   2.381   4.383   4.293  0.4078  0.1337  0.0471
   23PIPC   D2A  270   2.642   4.412   4.691  0.1598  0.0750 -0.0320
   23PIPC   D3A  271   2.634   4.582   5.090 -0.0668 -0.3111 -0.3629
   23PIPC   C4A  272   2.771   4.441   5.379  0.0366 -0.1666  0.1030
   23PIPC   C1B  273   2.849   4.399   4.118 -0.3615 -0.0810 -0.2992
   23PIPC   C2B  274   3.121   4.438   4.513  0.0566  0.0654  0.1277
   23PIPC   C3B  275   3.236   4.566   4.835  0.0452 -0.0565 -0.1179
   23PIPC   C4B  276   3.236   4.426   5.207  0.0108 -0.1909 -0.0997
   24PIPC   NC3  277   5.372   6.061   3.106 -0.1450  0.0368 -0.2344
   24PIPC   PO4  278   5.635   6.049   3.448  0.3670 -0.2189  0.1352
   24PIPC   GL1  279   5.279   5.955   3.742 -0.0352 -0.0571 -0.3653
   24PIPC   GL2  280   5.419   5.689   3.816  0.0595 -0.2034  0.2176
   24PIPC   C1A  281   5.087   6.198   4.082 -0.4138 -0.0743  0.0399
   24PIPC   D2A  282   4.832   6.364   4.288  0.2597 -0.1155 -0.0904
   24PIPC   D3A  283   5.067   6.258   4.594 -0.1652  0.1157 -0.1052
   24PIPC   C4A  284   5.104   6.426   4.902  0.1056 -0.1222  0.0924
   24PIPC   C1B  285   5.328   5.417   4.197 -0.1541 -0.0498  0.0513
   24PIPC   C2B  286   5.113   5.238   4.504 -0.0511 -0.1363 -0.1310
   24PIPC   C3B  287   5.054   5.267   4.910 -0.0248  0.3284  0.0332
   24PIPC   C4B  288   5.010   5.384   5.190 -0.2089  0.0804 -0.1430
   25DPPC   NC3  289   0.994   7.295   7.937  0.1296 -0.1302  0.0269
   25DPPC   PO4  290   1.386   7.222   7.758 -0.0984  0.2991  0.3087
   25DPPC   GL1  291   1.456   7.302   7.278  0.0938 -0.1865 -0.0177
   25DPPC   GL2  292   1.203   7.244   7.111  0.1787  0.1289 -0.0007
   25DPPC   C1A  293   1.757   7.459   6.984 -0.1486 -0.0614 -0.0612
   25DPPC   C2A  294   1.913   7.503   6.571  0.3971 -0.1627 -0.0806
   25DPPC   C3A  295   2.100   7.523   6.216 -0.1196 -0.0920  0.1582
   25DPPC   C4A  296   2.350   7.508   5.867  0.0883 -0.1300 -0.0793
   25DPPC   C1B  297   1.327   7.387   6.716  0.2022 -0.0290  0.0972
   25DPPC   C2B  298   1.208   7.664   6.384  0.0559 -0.4196  0.0080
   25DPPC   C3B  299   1.119   7.882   6.115 -0.0799 -0.1509  0.0505
   25DPPC   C4B  300   0.906   8.249   5.980 -0.0671 -0.2129 -0.0724
   26DPPC   NC3  301   5.764   4.818   9.284  0.1213 -0.0701 -0.2830
   26DPPC   PO4  302   5.845   4.460   9.513  0.0433  0.0925 -0.0564
   26DPPC   GL1  303   5.437   4.175   9.602 -0.0291  0.4128 -0.0957
   26DPPC   GL2  304   5.152   4.274   9.692  0.0968  0.3420  0.4195
   26DPPC   C1A  305   5.302   3.817   9.682 -0.1677  0.3212  0.0959
   26DPPC   C2A  306   5.165   3.700  10.046  0.2329 -0.2207 -0.0897
   26DPPC   C3A  307   4.852   3.428  10.223 -0.1769  0.1270  0.0342
   26DPPC   C4A  308   4.760   3.260  10.644  0.1601 -0.1566  0.1785
   26DPPC   C1B  309   5.244   4.163  10.186 -0.1148  0.0637 -0.0779
   26DPPC   C2B  310   5.087   3.981  10.493 -0.3842  0.3634 -0.0463
   26DPPC   C3B  311   4.910   3.717  10.767  0.0974 -0.0156  0.1313
   26DPPC   C4B  312   4.704   3.519  11.122  0.0496 -0.3127 -0.1918
   27DPPC   NC3  313   2.911   0.972   3.712 -0.1660  0.1944 -0.1412
   27DPPC   PO4  314   2.991   1.353   3.877  0.3043 -0.2218 -0.1762
   27DPPC   GL1  315   3.203   1.152   4.221 -0.0546  0.1506 -0.3711
   27DPPC   GL2  316   3.253   1.342   4.475  0.1014 -0.1767  0.0214
   27DPPC   C1A  317   3.464   0.934   4.493 -0.4013 -0.1508  0.2523
   27DPPC   C2A  318   3.480   0.789   4.810  0.0995  0.2086  0.0366
   27DPPC   C3A  319   3.334   0.371   5.134 -0.2432  0.1251  0.0302
   27DPPC   C4A  320   3.403   0.211   5.481 -0.3772  0.0909  0.5110
   27DPPC   C1B  321   3.559   1.277   4.816 -0.0566 -0.1185 -0.1359
   27DPPC   C2B  322   3.598   1.321   5.279 -0.0983 -0.0797  0.0644
   27DPPC   C3B  323   3.670   1.353   5.750  0.1578 -0.1239  0.2777
   27DPPC   C4B  324   3.807   1.383   6.097 -0.1760 -0.0903  0.0172
   28DPPC   NC3  325   2.552   7.219   3.577  0.0775 -0.0284  0.1694
   28DPPC   PO4  326   2.106   7.021   3.641  0.0520 -0.1189  0.0968
   28DPPC   GL1  327   2.325   6.885   4.062 -0.0274  0.0871  0.0688
   28DPPC   GL2  328   2.371   6.592   4.263 -0.0773 -0.0262  0.0226
   28DPPC   C1A  329   2.309   7.001   4.539 -0.1402 -0.0518  0.0760
   28DPPC   C2A  330   2.354   6.922   4.932 -0.1370 -0.0376  0.1107
   28DPPC   C3A  331   2.341   6.805   5.390  0.2041  0.0453 -0.1691
   28DPPC   C4A  332   2.227   7.042   5.806  0.0022  0.0106  0.4169
   28DPPC   C1B  333   2.687   6.624   4.536  0.0923  0.1697 -0.0815
   28DPPC   C2B  334   3.040   6.499   4.810  0.0515 -0.0042 -0.1928
   28DPPC   C3B  335   3.248   6.339   5.124  0.1079 -0.1960  0.2825
   28DPPC   C4B  336   3.575   6.417   5.331  0.3198  0.1307  0.1114
   29POPC   NC3  337   6.883   4.928   7.261  0.4207  0.1438 -0.3292
   29POPC   PO4  338   7.229   4.588   7.124  0.1066 -0.2352  0.0181
   29POPC   GL1  339   7.260   4.703   6.701  0.1356  0.2081  0.1254
   29POPC   GL2  340   6.978   4.536   6.624  0.0920 -0.3715 -0.2687
   29POPC   C1A  341   7.399   4.732   6.268 -0.2636 -0.0659  0.3350
   29POPC   D2A  342   7.332   4.885   5.891 -0.1327  0.3401  0.0987
   29POPC   C3A  343   6.999   4.677   5.673  0.1078  0.1037  0.1943
   29POPC   C4A  344   6.751   4.680   5.267  0.2003  0.2797  0.1955
   29POPC   C1B  345   6.865   4.674   6.168  0.0580 -0.1573  0.1574
   29POPC   C2B  346   6.498   4.581   5.849  0.0892 -0.0544  0.0678
   29POPC   C3B  347   6.332   4.409   5.431 -0.0140 -0.2044  0.3762
   29POPC   C4B  348   6.172   4.673   5.074  0.2072  0.1014  0.2177
   30POPC   NC3  349   1.290   0.626   7.684  0.0622  0.1005  0.1402
   30POPC   PO4  350   1.411   0.119   7.798  0.1210 -0.0184 -0.0632
   30POPC   GL1  351   1.721   0.078   7.502  0.0884  0.3155  0.0960
   30POPC   GL2  352   1.836   0.331   7.198 -0.0191  0.2024 -0.3014
   30POPC   C1A  353   2.102  -0.073   7.300  0.0744  0.0602 -0.2829
   30POPC   D2A  354   2.443  -0.396   7.300 -0.1956 -0.2629  0.2902
   30POPC   C3A  355   2.752  -0.428   6.927  0.0889 -0.0766 -0.4808
   30POPC   C4A  356   2.956  -0.441   6.604 -0.5054 -0.0108  0.0469
   30POPC   C1B  357   2.056   0.198   6.826  0.4216  0.0637  0.0139
   30POPC   C2B  358   2.236   0.312   6.416 -0.2303 -0.1039 -0.3156
   30POPC   C3B  359   2.332   0.626   6.077  0.1482  0.0808 -0.1939
   30POPC   C4B  360   2.580   0.757   5.721  0.1206  0.1797  0.0290
   31POPC   NC3  361   2.625   5.565   7.687 -0.1956  0.1545  0.0763
   31POPC   PO4  362   2.336   5.287   7.413 -0.0921  0.3051 -0.2585
   31POPC   GL1  363   2.367   5.309   7.007 -0.0273  0.0034  0.3456
   31POPC   GL2  364   2.407   5.008   6.796  0.2745  0.1474  0.1222
   31POPC   C1A  365   2.340   5.410   6.515  0.0564  0.1972  0.0692
   31POPC   D2A  366   2.235   5.534   6.056 -0.0035  0.2097  0.3263
   31POPC   C3A  367   2.429   5.410   5.744 -0.4769 -0.1826 -0.3750
   31POPC   C4A  368   2.896   5.389   5.718  0.2178 -0.0816 -0.0190
   31POPC   C1B  369   2.605   4.844   6.383  0.0229 -0.0908  0.0156
   31POPC   C2B  370   2.776   4.687   6.001  0.1317 -0.2344 -0.2882
   31POPC   C3B  371   2.973   4.272   5.791  0.0365 -0.0624  0.3252
   31POPC   C4B  372   3.154   4.202   6.138  0.2735  0.0841  0.4242
   32POPC   NC3  373  -0.357   1.848   7.575 -0.1933  0.1652  0.1388
   32POPC   PO4  374   0.053   1.796   7.373 -0.0258  0.2143 -0.3265
   32POPC   GL1  375   0.346   1.660   7.219  0.1093  0.0512 -0.2758
   32POPC   GL2  376   0.590   1.890   7.194  0.0949 -0.1302 -0.1182
   32POPC   C1A  377   0.452   1.515   6.796  0.0524 -0.0044 -0.3461
   32POPC   D2A  378   0.440   1.405   6.285 -0.2228  0.1151  0.0115
   32POPC   C3A  379   0.755   1.398   5.932 -0.1255  0.2003 -0.0551
   32POPC   C4A  380   1.098   1.272   5.658  0.2070 -0.0291  0.0715
   32POPC   C1B  381   0.633   1.963   6.753  0.1928  0.1782  0.2127
   32POPC   C2B  382   0.724   1.789   6.439  0.0174 -0.0269 -0.1671
   32POPC   C3B  383   1.067   1.736   6.206 -0.2263 -0.2316  0.2541
   32POPC   C4B  384   1.376   1.427   6.069  0.2835  0.1424 -0.0086
   33POPC   NC3  385   6.302   1.473   3.221  0.1193 -0.0112  0.0517
   33POPC   PO4  386   6.370   1.518   3.651 -0.2575 -0.0990  0.2471
   33POPC   GL1  387   6.667   1.530   4.064  0.3738  0.0775 -0.1335
   33POPC   GL2  388   7.004   1.699   4.166  0.3107 -0.1952 -0.1212
   33POPC   C1A  389   6.613   1.840   4.418 -0.1286 -0.1478  0.2521
   33POPC   D2A  390   6.681   1.997   4.919 -0.2555  0.0313  0.0919
   33POPC   C3A  391   6.875   2.341   5.025 -0.1131  0.0553  0.1800
   33POPC   C4A  392   7.231   2.539   5.230  0.0104 -0.3420 -0.2198
   33POPC   C1B  393   6.964   1.518   4.539 -0.0221 -0.1802  0.0256
   33POPC   C2B  394   7.083   1.666   4.895  0.0989  0.0956 -0.2517
   33POPC   C3B  395   6.981   1.864   5.289  0.1944  0.0132 -0.1847
   33POPC   C4B  396   7.044   2.122   5.508 -0.1391 -0.1939  0.3545
   34POPC   NC3  397   1.182   5.370   3.574 -0.0798  0.3563 -0.0694
   34POPC   PO4  398   1.276   4.905   3.643 -0.1609 -0.1042  0.2153
   34POPC   GL1  399   1.147   4.874   4.034  0.1288 -0.2958 -0.2552
   34POPC   GL2  400   0.952   5.143   3.976  0.3064  0.0004 -0.3467
   34POPC   C1A  401   1.468   4.633   4.365  0.0064 -0.3459  0.0420
   34POPC   D2A  402   1.681   4.538   4.757  0.0766 -0.2857 -0.2395
   34POPC   C3A  403   1.479   4.647   5.028  0.2699 -0.1234 -0.0271
   34POPC   C4A  404   1.267   4.698   5.381 -0.0187 -0.3280 -0.5039
   34POPC   C1B  405   0.759   5.171   4.322  0.2861 -0.0287 -0.1198
   34POPC   C2B  406   0.850   5.417   4.720 -0.0983 -0.2374 -0.0523
   34POPC   C3B  407   1.025   5.567   5.143 -0.3297 -0.0081 -0.2909
   34POPC   C4B  408   0.928   5.579   5.538 -0.3608  0.0855 -0.4733
   35POPC   NC3  409   0.335   3.367   3.571 -0.1754  0.2011 -0.2945
   35POPC   PO4  410   0.207   3.051   3.890  0.2634  0.2372  0.3562
   35POPC   GL1  411  -0.015   3.358   4.140  0.0909 -0.1159  0.2642
   35POPC   GL2  412   0.233   3.592   4.234 -0.0922 -0.0305 -0.0139
   35POPC   C1A  413  -0.191   3.483   4.503 -0.0959  0.1074  0.2771
   35POPC   D2A  414  -0.346   3.398   4.921 -0.1022  0.0154  0.1039
   35POPC   C3A  415  -0.672   3.494   5.103  0.3981 -0.2183 -0.4521
   35POPC   C4A  416  -1.057   3.606   5.076 -0.1866 -0.1312  0.0682
   35POPC   C1B  417   0.253   3.882   4.521 -0.3032  0.1013 -0.0748
   35POPC   C2B  418   0.217   4.203   4.911  0.3227  0.1715 -0.3331
   35POPC   C3B  419   0.520   4.366   5.216  0.5173 -0.0754  0.0007
   35POPC   C4B  420   0.807   4.513   5.472 -0.2851 -0.2563 -0.3339
   36POPC   NC3  421   0.814   2.268   3.671  0.1931 -0.0451 -0.1902
   36POPC   PO4  422   0.697   1.845   3.778  0.3511  0.3050 -0.0077
   36POPC   GL1  423   0.484   2.124   4.026  0.2491 -0.3248 -0.3256
   36POPC   GL2  424   0.535   2.316   4.237  0.1084  0.0301 -0.0610
   36POPC   C1A  425   0.243   1.927   4.392  0.1641  0.0623 -0.0009
   36POPC   D2A  426   0.226   1.569   4.669 -0.0659  0.3288 -0.1456
   36POPC   C3A  427  -0.021   1.674   4.960 -0.1691 -0.3843 -0.1878
   36POPC   C4A  428  -0.222   1.546   5.308  0.1136  0.3828 -0.2981
   36POPC   C1B  429   0.436   2.621   4.415 -0.1967  0.4527  0.0161
   36POPC   C2B  430   0.155   2.928   4.485 -0.1332  0.1045  0.2626
   36POPC   C3B  431  -0.239   3.005   4.605 -0.2733 -0.2224 -0.3558
   36POPC   C4B  432  -0.457   2.930   4.892 -0.0566  0.0423 -0.2477
   37DPSM   NC3  433   0.657   0.085   7.700 -0.0026 -0.2495  0.0468
   37DPSM   PO4  434   0.906   0.356   7.500  0.2034  0.1521 -0.0971
   37DPSM   AM1  435   1.249   0.400   7.178 -0.2512  0.0080 -0.1044
   37DPSM   AM2  436   1.363   0.065   7.105  0.1130  0.0324  0.0079
   37DPSM   T1A  437   1.365   0.618   6.888  0.0859  0.1984  0.1869
   37DPSM   C2A  438   1.392   0.573   6.462 -0.1485 -0.4731  0.3906
   37DPSM   C3A  439   1.384   0.595   5.952 -0.1392  0.4417  0.0029
   37DPSM   C1B  440   1.570   0.188   6.726  0.4939  0.2043 -0.0824
   37DPSM   C2B  441   1.710   0.229   6.286 -0.0911  0.2688 -0.0331
   37DPSM   C3B  442   1.780   0.102   5.890  0.3091 -0.2146 -0.1232
   37DPSM   C4B  443   1.830  -0.371   5.693 -0.1290 -0.0126  0.2587
   38DPSM   NC3  444   1.977   0.451   8.016  0.0866 -0.1058  0.1836
   38DPSM   PO4  445   1.735   0.514   7.644 -0.3837  0.0757 -0.0278
   38DPSM   AM1  446   2.200   0.668   7.599 -0.1201 -0.1733  0.0316
   38DPSM   AM2  447   2.272   0.436   7.547 -0.2013 -0.2048  0.0483
   38DPSM   T1A  448   2.500   0.901   7.362 -0.2865  0.0877  0.2878
   38DPSM   C2A  449   2.771   1.194   7.330 -0.1156 -0.1871 -0.0562
   38DPSM   C3A  450   3.059   1.413   7.079  0.0255 -0.0111 -0.1667
   38DPSM   C1B  451   2.323   0.505   7.125  0.2568 -0.0688 -0.1863
   38DPSM   C2B  452   2.521   0.529   6.890 -0.0747 -0.0074 -0.0500
   38DPSM   C3B  453   2.647   0.552   6.530 -0.0459  0.0326  0.1833
   38DPSM   C4B  454   2.713   0.369   6.088 -0.3200 -0.0149 -0.0285
   39DPSM   NC3  455   2.010   1.824   4.190  0.0319  0.1447 -0.0492
   39DPSM   PO4  456   1.617   1.524   4.112 -0.1528  0.2204 -0.0140
   39DPSM   AM1  457   1.348   1.320   4.417 -0.2803 -0.2106 -0.2155
   39DPSM   AM2  458   1.208   1.670   4.441 -0.2412 -0.1418 -0.0654
   39DPSM   T1A  459   1.326   1.245   4.968  0.3310  0.2786 -0.1501
   39DPSM   C2A  460   1.211   1.065   5.258 -0.1121  0.1601 -0.3219
   39DPSM   C3A  461   1.146   0.774   5.530  0.0949 -0.0624  0.0618
   39DPSM   C1B  462   1.267   1.769   4.962  0.0003  0.1101  0.2985
   39DPSM   C2B  463   1.214   1.759   5.329  0.0193 -0.1459 -0.1112
   39DPSM   C3B  464   0.938   1.771   5.619  0.0029 -0.2026  0.0568
   39DPSM   C4B  465   0.803   2.072   5.951 -0.0470  0.0553 -0.1255
   40DPSM   NC3  466   1.066   0.333   3.755  0.2449 -0.0308  0.1129
   40DPSM   PO4  467   1.309   0.600   3.980  0.0691 -0.3006 -0.2039
   40DPSM   AM1  468   1.017   0.520   4.251 -0.0529  0.2299 -0.2243
   40DPSM   AM2  469   0.712   0.414   4.191 -0.2551 -0.2773 -0.2609
   40DPSM   T1A  470   1.109   0.359   4.718 -0.1007 -0.1681  0.1077
   40DPSM   C2A  471   1.233   0.428   5.143  0.1086 -0.2261  0.0289
   40DPSM   C3A  472   1.501   0.337   5.530  0.1332 -0.1655  0.4369
   40DPSM   C1B  473   0.555   0.456   4.542  0.2450 -0.0968  0.2387
   40DPSM   C2B  474   0.321   0.343   4.985  0.1798  0.1104 -0.3004
   40DPSM   C3B  475   0.166   0.714   5.300 -0.0059 -0.2168 -0.0150
   40DPSM   C4B  476  -0.114   0.772   5.653 -0.1211 -0.2617 -0.0777
   41PAPI    C1  477   5.892   0.083   6.897  0.2098 -0.1592 -0.0315
   41PAPI    C2  478   5.800  -0.278   7.042 -0.0007 -0.1055 -0.0288
   41PAPI    C3  479   5.997  -0.015   7.270  0.0873 -0.1917 -0.0052
   41PAPI   PO4  480   6.031   0.076   6.610  0.0428  0.0794  0.1126
   41PAPI   GL1  481   5.884   0.121   6.171  0.0608 -0.0059 -0.4075
   41PAPI   GL2  482   6.114   0.166   6.074  0.0465 -0.5216  0.0328
   41PAPI   D1A  483   5.544   0.304   6.237  0.1520 -0.1210 -0.1287
   41PAPI   D2A  484   5.448   0.697   5.971 -0.1106  0.2656 -0.1099
   41PAPI   D3A  485   5.541   0.981   6.225 -0.2397  0.0796 -0.0922
   41PAPI   D4A  486   5.864   1.152   5.933  0.0595  0.2001  0.1454
   41PAPI   C5A  487   6.273   1.300   6.084 -0.2144 -0.0893 -0.2365
   41PAPI   C1B  488   6.367   0.373   6.041 -0.0155 -0.0476 -0.2907
   41PAPI   C2B  489   6.798   0.495   6.162 -0.1184  0.0118  0.1410
   41PAPI   C3B  490   7.232   0.445   6.228  0.1684 -0.1525 -0.0973
   41PAPI   C4B  491   7.565   0.410   6.043  0.1250  0.1752  0.1372
   42PAPI    C1  492   6.815   3.672   7.360  0.1488 -0.0531 -0.1543
   42PAPI    C2  493   7.198   3.737   7.263  0.1751  0.0502  0.0157
   42PAPI    C3  494   7.094   3.691   7.646  0.0174  0.0186 -0.0303
   42PAPI   PO4  495   6.646   3.874   7.178 -0.0822  0.2626 -0.2313
   42PAPI   GL1  496   6.487   3.871   6.690  0.5388 -0.1069  0.2441
   42PAPI   GL2  497   6.334   3.569   6.822 -0.1410  0.1121 -0.1732
   42PAPI   D1A  498   6.751   3.616   6.334  0.0467  0.0790 -0.0601
   42PAPI   D2A  499   6.495   3.715   5.982  0.4687 -0.1628 -0.2532
   42PAPI   D3A  500   6.323   4.123   6.076 -0.2153 -0.1315  0.1974
   42PAPI   D4A  501   6.407   4.337   6.421  0.0356  0.0023  0.1216
   42PAPI   C5A  502   6.006   4.659   6.446 -0.0816  0.0002  0.1473
   42PAPI   C1B  503   6.295   3.439   6.393 -0.4504 -0.1929  0.1896
   42PAPI   C2B  504   6.589   3.233   6.022  0.2170 -0.0922  0.0891
   42PAPI   C3B  505   6.511   2.904   5.761 -0.2323 -0.2216  0.2211
   42PAPI   C4B  506   6.322   2.475   5.813 -0.1698  0.3780 -0.0089
   43PAPI    C1  507   2.151   0.568   4.223 -0.0020 -0.0572 -0.1579
   43PAPI    C2  508   1.766   0.676   4.231  0.0267  0.0461 -0.1434
   43PAPI    C3  509   1.915   0.491   3.909 -0.1123 -0.2895 -0.0206
   43PAPI   PO4  510   2.269   0.863   4.348 -0.0039 -0.1509 -0.0742
   43PAPI   GL1  511   2.663   1.034   4.309  0.0508 -0.3753  0.2205
   43PAPI   GL2  512   2.945   0.855   4.502  0.0522 -0.0589 -0.1859
   43PAPI   D1A  513   2.519   1.093   4.716  0.2246 -0.0346  0.2953
   43PAPI   D2A  514   2.711   0.978   5.127 -0.1202  0.2359  0.1658
   43PAPI   D3A  515   3.092   1.076   4.945  0.2025 -0.0162 -0.1829
   43PAPI   D4A  516   3.286   0.892   5.233 -0.0234  0.1074 -0.1114
   43PAPI   C5A  517   3.010   0.922   5.526  0.1098 -0.0308  0.2379
   43PAPI   C1B  518   3.027   0.564   4.777 -0.1956 -0.0036  0.0722
   43PAPI   C2B  519   2.885   0.551   5.226  0.3119 -0.1599 -0.0921
   43PAPI   C3B  520   3.002   0.407   5.669 -0.1700 -0.2909 -0.1813
   43PAPI   C4B  521   3.084   0.775   6.023 -0.0556 -0.0410 -0.2249
   44PAPI    C1  522   0.625   0.116   3.704  0.0553 -0.0217  0.0525
   44PAPI    C2  523   0.844   0.124   3.369  0.1457  0.0813  0.1132
   44PAPI    C3  524   0.656  -0.212   3.478 -0.1662  0.1415 -0.2203
   44PAPI   PO4  525   0.423   0.313   3.769  0.1532 -0.0019 -0.1032
   44PAPI   GL1  526   0.123   0.347   3.939  0.0003  0.0399 -0.1327
   44PAPI   GL2  527   0.232   0.573   4.155  0.2242 -0.1526  0.0769
   44PAPI   D1A  528  -0.092  -0.156   4.010  0.0381  0.0136  0.0040
   44PAPI   D2A  529  -0.261  -0.386   4.345  0.2048 -0.2168 -0.0633
   44PAPI   D3A  530  -0.037  -0.371   4.629  0.3062 -0.2071 -0.2679
   44PAPI   D4A  531  -0.342  -0.443   4.809  0.0853  0.0214 -0.1253
   44PAPI   C5A  532  -0.433  -0.200   5.049 -0.0648 -0.4099  0.1265
   44PAPI   C1B  533   0.055   0.669   4.523 -0.1972  0.1939 -0.2887
   44PAPI   C2B  534  -0.048   0.619   4.872  0.0393  0.0463  0.2251
   44PAPI   C3B  535  -0.229   0.375   5.227 -0.2697  0.0391 -0.2245
   44PAPI   C4B  536  -0.013   0.261   5.584  0.0135 -0.0379 -0.0927
   45PAPS   CNO  537   6.524   6.598   7.391 -0.1069  0.3253  0.3902
   45PAPS   PO4  538   6.201   6.272   7.466 -0.0549 -0.0092 -0.1176
   45PAPS   GL1  539   6.425   6.213   7.017 -0.0247  0.1932  0.0230
   45PAPS   GL2  540   6.818   6.276   6.944  0.3376 -0.2848 -0.0632
   45PAPS   D1A  541   6.424   5.887   6.755  0.0945 -0.4170 -0.0358
   45PAPS   D2A  542   6.134   5.639   6.806  0.0236  0.0459 -0.1601
   45PAPS   D3A  543   6.421   5.324   6.732 -0.1210  0.2615 -0.0534
   45PAPS   D4A  544   6.109   5.139   6.509 -0.1925  0.1339 -0.0474
   45PAPS   C5A  545   6.025   5.317   6.170 -0.0485 -0.1861  0.1381
   45PAPS   C1B  546   6.853   6.139   6.484 -0.1151  0.0128 -0.2847
   45PAPS   C2B  547   6.891   6.320   6.037  0.1733  0.0416 -0.1770
   45PAPS   C3B  548   6.969   6.708   5.753  0.1349 -0.2143  0.1786
   45PAPS   C4B  549   7.012   7.200   5.691 -0.2086 -0.0650  0.0559
   46PAPS   CNO  550   0.379   3.997   7.706  0.0458 -0.0081  0.3175
   46PAPS   PO4  551   0.761   3.825   7.779 -0.0707 -0.0581 -0.0941
   46PAPS   GL1  552   0.817   3.698   7.435  0.1392 -0.0421  0.0774
   46PAPS   GL2  553   0.987   3.893   7.156  0.3684 -0.2169 -0.0987
   46PAPS   D1A  554   0.807   3.315   7.201 -0.1703 -0.1272 -0.0004
   46PAPS   D2A  555   0.531   3.585   7.002 -0.1419  0.1281  0.0796
   46PAPS   D3A  556   0.710   3.853   6.782  0.0997  0.1887 -0.0811
   46PAPS   D4A  557   0.794   3.441   6.606 -0.0478 -0.1630 -0.0646
   46PAPS   C5A  558   0.588   3.468   6.135  0.0693  0.1849 -0.2280
   46PAPS   C1B  559   1.185   3.821   6.689 -0.1248 -0.0907  0.1216
   46PAPS   C2B  560   1.494   3.824   6.371 -0.2973  0.1397 -0.1888
   46PAPS   C3B  561   1.672   3.960   6.022 -0.1353 -0.1174  0.2839
   46PAPS   C4B  562   1.606   3.812   5.678  0.0266  0.0889  0.0898
   47PAPS   CNO  563   0.990   0.412   9.840  0.0427  0.0223 -0.2060
   47PAPS   PO4  564   1.064   0.757   9.586 -0.1214 -0.0803  0.1490
   47PAPS   GL1  565   1.459   0.934   9.615  0.1670  0.1105  0.2852
   47PAPS   GL2  566   1.702   0.783   9.732 -0.1686 -0.2029 -0.1999
   47PAPS   D1A  567   1.784   1.186   9.378 -0.0661  0.2070  0.2394
   47PAPS   D2A  568   2.017   1.546   9.601 -0.0538  0.0370 -0.0908
   47PAPS   D3A  569   2.352   1.269   9.436  0.0417  0.1934  0.1344
   47PAPS   D4A  570   2.835   1.355   9.439  0.0375  0.0255 -0.1500
   47PAPS   C5A  571   2.870   1.474   9.724 -0.3036  0.2227  0.1230
   47PAPS   C1B  572   1.762   0.833  10.221  0.2621  0.2881  0.1330
   47PAPS   C2B  573   1.968   0.603  10.616  0.2037  0.2656  0.0278
   47PAPS   C3B  574   1.921   0.147  10.754  0.2648 -0.2135 -0.0152
   47PAPS   C4B  575   1.746  -0.126  11.003  0.4718  0.0695  0.0716
   48PAPS   CNO  576   7.060   5.871   7.468  0.1015 -0.1490 -0.1967
   48PAPS   PO4  577   7.104   5.526   7.373 -0.0668 -0.0893 -0.0103
   48PAPS   GL1  578   7.008   5.627   6.928 -0.0117  0.1051 -0.0036
   48PAPS   GL2  579   6.945   5.257   6.837 -0.1315 -0.0190  0.0516
   48PAPS   D1A  580   6.824   5.635   6.433  0.0432  0.0865 -0.0633
   48PAPS   D2A  581   7.257   5.575   6.519 -0.0437  0.1018  0.1412
   48PAPS   D3A  582   7.394   5.731   6.231 -0.0616 -0.0722  0.3055
   48PAPS   D4A  583   7.090   5.859   6.100  0.1235 -0.0398  0.6656
   48PAPS   C5A  584   7.005   5.973   5.660 -0.2872 -0.0994  0.1005
   48PAPS   C1B  585   7.036   5.129   6.440 -0.1144 -0.1085 -0.0937
   48PAPS   C2B  586   7.101   5.319   5.990 -0.1805  0.0469  0.0227
   48PAPS   C3B  587   7.229   5.506   5.744  0.2510  0.0372 -0.1805
   48PAPS   C4B  588   7.550   5.784   5.806  0.0485 -0.1151  0.0070
   49PAPS   CNO  589   5.267   4.396   7.942 -0.0902  0.0285  0.1418
   49PAPS   PO4  590   5.242   3.970   8.091  0.0121  0.1308  0.2089
   49PAPS   GL1  591   5.088   3.509   8.234 -0.1190 -0.1565  0.1714
   49PAPS   GL2  592   5.371   3.449   8.503 -0.1285  0.0106  0.0243
   49PAPS   D1A  593   4.757   3.332   8.360 -0.1465  0.0753  0.1407
   49PAPS   D2A  594   4.398   3.607   8.256 -0.0663 -0.1936  0.0709
   49PAPS   D3A  595   4.374   3.246   8.020  0.2105 -0.2252  0.0535
   49PAPS   D4A  596   3.984   3.058   8.018 -0.1455 -0.0716  0.0832
   49PAPS   C5A  597   4.066   2.623   7.801 -0.0754  0.1339 -0.1238
   49PAPS   C1B  598   5.244   3.264   8.791  0.1177 -0.0916 -0.1682
   49PAPS   C2B  599   4.860   3.104   9.211  0.2059 -0.1895 -0.0209
   49PAPS   C3B  600   4.522   3.040   9.335  0.0326  0.0892  0.2562
   49PAPS   C4B  601   4.191   2.897   9.062 -0.0505  0.2229  0.0856
   50PAPS   CNO  602   3.492   5.176   8.625 -0.0244 -0.2055 -0.2004
   50PAPS   PO4  603   3.565   5.323   9.136 -0.0505  0.1975 -0.0379
   50PAPS   GL1  604   3.818   4.994   9.413 -0.0739 -0.3649  0.1559
   50PAPS   GL2  605   3.950   5.027   9.637  0.0396 -0.0334  0.0394
   50PAPS   D1A  606   4.302   4.988   9.252 -0.0233 -0.3433 -0.0931
   50PAPS   D2A  607   4.382   4.802   9.688 -0.3387 -0.4953  0.2600
   50PAPS   D3A  608   4.181   4.396   9.709  0.3282  0.1788  0.1690
   50PAPS   D4A  609   4.040   4.071   9.932 -0.1851 -0.1119  0.1092
   50PAPS   C5A  610   3.997   3.622   9.864  0.0141  0.1219  0.1293
   50PAPS   C1B  611   3.908   4.774  10.024  0.0564  0.0760  0.1975
   50PAPS   C2B  612   4.067   4.436  10.360 -0.0088 -0.1267  0.1040
   50PAPS   C3B  613   4.235   4.332  10.738 -0.0918  0.2263 -0.0543
   50PAPS   C4B  614   4.474   4.512  11.124  0.3009 -0.1112 -0.0788
   51PAPS   CNO  615   4.476   0.019   7.611 -0.0462 -0.0224  0.0207
   51PAPS   PO4  616   4.031   0.042   7.412  0.1369  0.1518 -0.0659
   51PAPS   GL1  617   3.690   0.012   7.178 -0.2978 -0.3255 -0.1802
   51PAPS   GL2  618   3.839   0.112   6.829  0.1718  0.1088 -0.2181
   51PAPS   D1A  619   3.296   0.219   7.125  0.0609 -0.0272  0.1753
   51PAPS   D2A  620   3.554   0.461   6.729  0.2356 -0.1062  0.0566
   51PAPS   D3A  621   3.435   0.789   6.392  0.0156 -0.2201  0.0069
   51PAPS   D4A  622   3.004   0.886   6.476 -0.2636 -0.0043  0.2252
   51PAPS   C5A  623   2.765   0.956   6.896  0.0208  0.2743  0.0647
   51PAPS   C1B  624   3.799  -0.109   6.441  0.0661  0.1766  0.2141
   51PAPS   C2B  625   3.797  -0.242   6.003  0.0581 -0.2285  0.6079
   51PAPS   C3B  626   3.696  -0.170   5.606 -0.1701  0.2789  0.2316
   51PAPS   C4B  627   3.591  -0.337   5.248 -0.2030 -0.0695 -0.0965
   52PAPS   CNO  628   4.529   0.074   8.217  0.2864 -0.0288  0.0627
   52PAPS   PO4  629   4.123   0.177   8.340  0.0604 -0.2173 -0.1264
   52PAPS   GL1  630   4.130   0.467   8.208 -0.1514  0.2791  0.0280
   52PAPS   GL2  631   4.449   0.567   8.227  0.1927  0.3355  0.1535
   52PAPS   D1A  632   3.839   0.759   7.878  0.0744  0.1242 -0.1338
   52PAPS   D2A  633   3.531   0.744   8.061 -0.1182  0.0725 -0.2423
   52PAPS   D3A  634   3.607   1.236   8.076 -0.2183  0.2211  0.0253
   52PAPS   D4A  635   3.176   1.348   8.089  0.0284  0.1585 -0.0270
   52PAPS   C5A  636   2.937   1.262   7.832 -0.0166 -0.0911  0.1655
   52PAPS   C1B  637   4.099   0.941   8.292  0.1152  0.1031 -0.0832
   52PAPS   C2B  638   3.735   1.041   8.496 -0.0527  0.1310  0.1700
   52PAPS   C3B  639   3.331   1.193   8.609 -0.4285 -0.0392 -0.1074
   52PAPS   C4B  640   2.974   1.456   8.580  0.1787  0.3828 -0.4976
   53PAPS   CNO  641   1.174   6.437   7.547 -0.0985 -0.0066 -0.0758
   53PAPS   PO4  642   1.165   6.034   7.424  0.0048  0.3229 -0.0799
   53PAPS   GL1  643   1.040   6.239   7.051 -0.0703 -0.0531  0.0457
   53PAPS   GL2  644   0.712   6.234   7.000 -0.3162 -0.1280 -0.0849
   53PAPS   D1A  645   0.939   6.593   6.685  0.3999 -0.3338  0.0569
   53PAPS   D2A  646   0.596   6.686   6.394  0.0959  0.2807 -0.1162
   53PAPS   D3A  647   0.745   6.793   5.971 -0.0505  0.1631 -0.3898
   53PAPS   D4A  648   1.116   6.832   5.746  0.0844  0.2089 -0.3203
   53PAPS   C5A  649   1.478   6.990   5.927 -0.1128 -0.1186  0.0885
   53PAPS   C1B  650   0.736   6.111   6.498 -0.0223 -0.4479 -0.0318
   53PAPS   C2B  651   0.761   6.324   6.070 -0.1706  0.2187 -0.1855
   53PAPS   C3B  652   0.524   6.442   5.682 -0.4033 -0.1225 -0.1634
   53PAPS   C4B  653   0.277   6.157   5.519  0.2156  0.1585  0.1110
   54PAPS   CNO  654   6.876   2.744   7.804 -0.1445  0.1707  0.2031
   54PAPS   PO4  655   6.956   2.777   7.341 -0.1275 -0.0499  0.1739
   54PAPS   GL1  656   7.270   2.693   6.974 -0.0490  0.2966  0.1047
   54PAPS   GL2  657   7.564   2.878   7.011  0.1463  0.0293  0.3508
   54PAPS   D1A  658   7.476   2.385   6.708  0.1441  0.0553  0.1226
   54PAPS   D2A  659   7.277   2.766   6.506 -0.2802  0.2508 -0.0418
   54PAPS   D3A  660   6.954   2.584   6.451  0.0886 -0.3856 -0.2127
   54PAPS   D4A  661   6.635   2.781   6.165  0.0238  0.0520 -0.5665
   54PAPS   C5A  662   6.278   2.846   6.200 -0.1403 -0.0116 -0.0199
   54PAPS   C1B  663   7.775   3.106   6.629 -0.0571 -0.3604  0.3180
   54PAPS   C2B  664   7.867   3.023   6.113 -0.1240 -0.1221 -0.3479
   54PAPS   C3B  665   8.225   3.033   5.820  0.1507  0.0088 -0.1786
   54PAPS   C4B  666   8.663   2.966   5.604  0.3036  0.1989  0.2322
   55PAPS   CNO  667   5.266   5.091   7.224  0.0534 -0.2376 -0.0599
   55PAPS   PO4  668   5.461   4.717   7.190  0.2423  0.1064 -0.0312
   55PAPS   GL1  669   5.423   4.732   6.814  0.1766  0.1534  0.5385
   55PAPS   GL2  670   5.281   4.953   6.687  0.0454 -0.0668 -0.4329
   55PAPS   D1A  671   5.535   4.509   6.449  0.0010  0.1094 -0.0011
   55PAPS   D2A  672   5.480   4.137   6.372  0.0790  0.3445  0.1827
   55PAPS   D3A  673   5.618   4.259   5.969  0.2002  0.0086  0.2598
   55PAPS   D4A  674   5.961   4.457   5.979 -0.3604  0.2270  0.0110
   55PAPS   C5A  675   5.891   4.923   5.978 -0.2000  0.0640  0.0155
   55PAPS   C1B  676   5.207   4.878   6.282 -0.0425  0.3150 -0.0447
   55PAPS   C2B  677   5.410   4.705   5.890  0.1536 -0.1186 -0.1466
   55PAPS   C3B  678   5.326   4.513   5.514  0.0961  0.4589  0.0504
   55PAPS   C4B  679   5.033   4.339   5.186  0.1006  0.0845 -0.2195
   56PAPS   CNO  680   4.129   7.175   7.602  0.0493  0.3884  0.0651
   56PAPS   PO4  681   3.814   7.036   7.846 -0.1351  0.0694 -0.0466
   56PAPS   GL1  682   3.526   7.037   7.530  0.2805 -0.0466  0.0667
   56PAPS   GL2  683   3.777   7.070   7.248 -0.0904  0.1834 -0.0948
   56PAPS   D1A  684   3.135   6.924   7.235  0.1137  0.0248  0.0177
   56PAPS   D2A  685   3.415   7.051   6.897 -0.1156  0.0341  0.1396
   56PAPS   D3A  686   3.258   7.424   6.949 -0.3269  0.1997 -0.2771
   56PAPS   D4A  687   3.333   7.688   6.606 -0.0659  0.0570 -0.1482
   56PAPS   C5A  688   3.064   7.562   6.257  0.1963 -0.3821 -0.1008
   56PAPS   C1B  689   3.864   7.221   6.821  0.4560  0.4116  0.0905
   56PAPS   C2B  690   4.181   7.183   6.536  0.1973 -0.2035  0.0940
   56PAPS   C3B  691   4.443   7.068   6.244 -0.0758  0.3770  0.0680
   56PAPS   C4B  692   4.665   7.390   6.046 -0.0324  0.0663 -0.0781
   57PAPS   CNO  693   6.499   2.733   7.114  0.1276 -0.0810 -0.3458
   57PAPS   PO4  694   6.805   3.004   6.784 -0.1515 -0.2794 -0.0154
   57PAPS   GL1  695   6.459   2.883   6.679 -0.0753  0.3247  0.0764
   57PAPS   GL2  696   6.266   3.029   6.678  0.0028  0.1218 -0.0119
   57PAPS   D1A  697   6.057   2.600   6.599 -0.2095 -0.0299  0.2963
   57PAPS   D2A  698   5.933   2.466   6.154 -0.3237  0.1134  0.1345
   57PAPS   D3A  699   5.599   2.525   6.529  0.0642  0.2317  0.2002
   57PAPS   D4A  700   5.304   2.538   6.885  0.0458  0.2444  0.2258
   57PAPS   C5A  701   5.517   2.821   7.216  0.0869  0.0848 -0.1720
   57PAPS   C1B  702   5.884   3.241   6.445  0.1178 -0.0526 -0.1236
   57PAPS   C2B  703   5.670   2.992   6.145  0.1493  0.0535  0.1288
   57PAPS   C3B  704   5.469   2.696   5.924 -0.0223 -0.0021  0.1417
   57PAPS   C4B  705   5.001   2.619   5.980  0.0810  0.2252 -0.0890
   58PAPS   CNO  706   0.429   0.544   7.660 -0.0601  0.0419  0.4684
   58PAPS   PO4  707   0.561   1.050   7.656 -0.1076  0.1227  0.0412
   58PAPS   GL1  708   0.772   0.804   7.351 -0.1582 -0.2538 -0.0483
   58PAPS   GL2  709   0.978   0.931   7.373  0.2404  0.0347  0.3355
   58PAPS   D1A  710   0.726   0.628   6.937  0.1046 -0.0946  0.1933
   58PAPS   D2A  711   0.986   0.302   6.732  0.2347  0.1464  0.0496
   58PAPS   D3A  712   0.813   0.643   6.512  0.1621  0.0343  0.0983
   58PAPS   D4A  713   1.032   0.834   6.588  0.0077 -0.1324 -0.1180
   58PAPS   C5A  714   0.954   1.278   6.465  0.0519  0.2541 -0.2425
   58PAPS   C1B  715   1.241   1.039   7.120  0.0412  0.0471 -0.1133
   58PAPS   C2B  716   1.421   1.141   6.708  0.0909  0.1728  0.1152
   58PAPS   C3B  717   1.427   1.049   6.328 -0.3181  0.2336 -0.0449
   58PAPS   C4B  718   1.119   1.000   6.087  0.1330 -0.1150  0.1080
   59PAPS   CNO  719   4.729   5.920   7.196 -0.1616  0.1597  0.0592
   59PAPS   PO4  720   5.023   5.801   6.924  0.0521 -0.1039  0.1848
   59PAPS   GL1  721   5.313   5.517   6.757  0.3074 -0.2706 -0.2312
   59PAPS   GL2  722   5.121   5.366   6.480  0.2640  0.3016 -0.2371
   59PAPS   D1A  723   5.643   5.542   6.561 -0.0570  0.1876 -0.1524
   59PAPS   D2A  724   5.606   5.134   6.381 -0.0713 -0.3769  0.2453
   59PAPS   D3A  725   5.414   5.232   5.953  0.0741 -0.0270  0.1656
   59PAPS   D4A  726   5.714   5.524   5.759 -0.0171  0.3529 -0.0171
   59PAPS   C5A  727   6.163   5.462   5.610  0.2009 -0.2560 -0.1543
   59PAPS   C1B  728   4.973   5.327   6.048  0.2364 -0.2030 -0.1709
   59PAPS   C2B  729   5.076   5.105   5.666  0.0902  0.1664  0.0649
   59PAPS   C3B  730   4.974   4.878   5.227  0.2373 -0.1732 -0.2485
   59PAPS   C4B  731   5.264   4.848   4.798 -0.1846 -0.0155  0.0755
   60PAPS   CNO  732   6.950   1.496   7.670  0.1457  0.1712  0.1393
   60PAPS   PO4  733   6.601   1.564   7.749  0.2129  0.0362 -0.1120
   60PAPS   GL1  734   6.547   1.778   7.356  0.2811 -0.2262 -0.1544
   60PAPS   GL2  735   6.856   1.909   7.282  0.1243 -0.2149 -0.0241
   60PAPS   D1A  736   6.337   1.858   6.975 -0.0012 -0.1409 -0.0813
   60PAPS   D2A  737   6.633   1.704   6.605  0.3227 -0.1022  0.0362
   60PAPS   D3A  738   6.267   1.565   6.495 -0.0486 -0.5219  0.0988
   60PAPS   D4A  739   6.011   1.651   6.726  0.2705  0.2178 -0.2849
   60PAPS   C5A  740   5.951   1.439   7.008 -0.1871  0.0623  0.0806
   60PAPS   C1B  741   7.074   1.830   6.860 -0.4188  0.0270  0.1989
   60PAPS   C2B  742   7.046   2.046   6.430 -0.0108 -0.0147 -0.1714
   60PAPS   C3B  743   7.225   2.261   6.162 -0.2542  0.2379 -0.1443
   60PAPS   C4B  744   7.258   2.650   5.999 -0.0581 -0.0946 -0.2001
   61PAPS   CNO  745   2.134   0.067   8.730 -0.2417 -0.0772 -0.2145
   61PAPS   PO4  746   2.633   0.096   8.719  0.1854  0.5153  0.2285
   61PAPS   GL1  747   2.749   0.473   8.967 -0.1898 -0.0786 -0.0559
   61PAPS   GL2  748   3.121   0.589   8.931  0.1861  0.0061 -0.1643
   61PAPS   D1A  749   2.773   0.881   9.182  0.1084 -0.2378 -0.1350
   61PAPS   D2A  750   2.945   1.046   8.863  0.1409 -0.0684  0.2393
   61PAPS   D3A  751   2.609   1.332   8.887  0.0416  0.1773 -0.0078
   61PAPS   D4A  752   2.668   1.170   8.372  0.1576 -0.0000  0.3625
   61PAPS   C5A  753   2.967   0.917   8.180 -0.0226 -0.0386  0.1762
   61PAPS   C1B  754   3.238   1.017   9.273 -0.3866  0.0757  0.0871
   61PAPS   C2B  755   3.313   1.286   9.478  0.2459 -0.1537 -0.2781
   61PAPS   C3B  756   3.584   1.330   9.762  0.0655  0.1117  0.0774
   61PAPS   C4B  757   3.786   1.237  10.146 -0.1209 -0.1012 -0.1898
   62PAPS   CNO  758   1.677   5.835   7.887  0.1734  0.1384  0.1342
   62PAPS   PO4  759   1.686   5.708   7.440  0.2049 -0.0525  0.2685
   62PAPS   GL1  760   1.954   5.610   7.022  0.4074 -0.3342 -0.1835
   62PAPS   GL2  761   2.117   5.803   7.128  0.0782 -0.3143  0.1890
   62PAPS   D1A  762   1.903   5.594   6.558  0.1741 -0.0184 -0.3505
   62PAPS   D2A  763   1.525   5.530   6.331 -0.0313  0.0785  0.3272
   62PAPS   D3A  764   1.644   5.390   5.942 -0.0339  0.3753  0.1310
   62PAPS   D4A  765   1.427   5.730   5.676  0.0575  0.2071  0.0039
   62PAPS   C5A  766   1.578   5.596   5.273 -0.1031 -0.0460  0.0893
   62PAPS   C1B  767   2.324   5.877   6.770  0.1522 -0.1852  0.2502
   62PAPS   C2B  768   2.316   5.895   6.390  0.1032 -0.2161  0.1843
   62PAPS   C3B  769   2.180   6.250   6.011  0.2564 -0.0053  0.2419
   62PAPS   C4B  770   1.761   6.382   5.929 -0.1381  0.1747 -0.0704
   63PAPS   CNO  771   3.922   3.850   8.012 -0.0095  0.0262  0.0964
   63PAPS   PO4  772   4.395   4.028   7.985 -0.1411 -0.0114 -0.2535
   63PAPS   GL1  773   4.545   3.894   7.621 -0.2866  0.0646 -0.0962
   63PAPS   GL2  774   4.911   3.898   7.612  0.2230 -0.1007  0.1744
   63PAPS   D1A  775   4.390   3.503   7.539  0.0708  0.1038 -0.1659
   63PAPS   D2A  776   4.440   3.257   7.276  0.0374 -0.2669  0.2371
   63PAPS   D3A  777   4.519   2.895   7.009 -0.1227  0.1833 -0.2620
   63PAPS   D4A  778   4.705   2.518   7.025 -0.0337 -0.1120 -0.0255
   63PAPS   C5A  779   4.678   2.439   6.601 -0.2105  0.0738  0.0741
   63PAPS   C1B  780   4.870   3.570   7.305  0.1246 -0.1902  0.2305
   63PAPS   C2B  781   4.885   3.166   7.470 -0.1807 -0.2897  0.0170
   63PAPS   C3B  782   4.552   2.920   7.635 -0.0613  0.2620 -0.0272
   63PAPS   C4B  783   4.103   2.815   7.387 -0.0583 -0.1216  0.1479
   64PAPS   CNO  784   5.930   1.040   7.455 -0.0066  0.3105  0.2896
   64PAPS   PO4  785   5.436   1.102   7.651 -0.2470 -0.0483 -0.0195
   64PAPS   GL1  786   5.269   1.325   7.499  0.3101  0.0047 -0.1353
   64PAPS   GL2  787   5.598   1.490   7.374 -0.1430 -0.0191  0.2576
   64PAPS   D1A  788   4.946   1.536   7.282 -0.1207 -0.0813  0.0250
   64PAPS   D2A  789   4.897   1.516   6.813 -0.1014 -0.1184  0.2619
   64PAPS   D3A  790   4.925   1.855   6.642  0.1267  0.0822  0.0746
   64PAPS   D4A  791   4.987   2.119   6.947 -0.1121  0.0782 -0.1871
   64PAPS   C5A  792   4.731   1.980   7.283  0.1202 -0.3743  0.2344
   64PAPS   C1B  793   5.308   1.789   7.195 -0.2225 -0.1658 -0.1726
   64PAPS   C2B  794   5.375   2.126   7.238 -0.2016 -0.0350  0.1751
   64PAPS   C3B  795   5.161   2.432   7.349  0.0027  0.1277 -0.1870
   64PAPS   C4B  796   5.183   2.813   7.599 -0.3692 -0.0163  0.0311
   65PAPS   CNO  797   5.217   0.486   7.018  0.1582  0.0374  0.0314
   65PAPS   PO4  798   4.910   0.389   7.354  0.0263  0.0230  0.1127
   65PAPS   GL1  799   4.645   0.557   6.957 -0.1033  0.0121  0.1272
   65PAPS   GL2  800   4.821   0.314   6.758  0.1570 -0.2223 -0.3137
   65PAPS   D1A  801   4.451   0.985   6.783 -0.0726 -0.3887  0.0442
   65PAPS   D2A  802   4.596   1.237   6.380 -0.1050 -0.2276 -0.1812
   65PAPS   D3A  803   4.237   1.423   6.410 -0.0293  0.0702 -0.3207
   65PAPS   D4A  804   4.421   1.710   6.211 -0.0434  0.1614 -0.0326
   65PAPS   C5A  805   4.484   1.995   6.449 -0.1387 -0.0491 -0.2703
   65PAPS   C1B  806   4.507   0.488   6.423  0.0228 -0.1447 -0.1872
   65PAPS   C2B  807   4.228   0.883   6.222 -0.4977 -0.0058 -0.0671
   65PAPS   C3B  808   3.806   0.919   5.992  0.1848 -0.1583 -0.0892
   65PAPS   C4B  809   3.472   0.848   5.691  0.0271 -0.1316  0.2969
   66PAPS   CNO  810   7.953   3.058   7.384  0.0904 -0.0117  0.2029
   66PAPS   PO4  811   7.547   3.276   7.401  0.0699 -0.1522 -0.0779
   66PAPS   GL1  812   7.628   3.418   6.968  0.2999  0.1437 -0.0327
   66PAPS   GL2  813   7.456   3.648   6.790  0.1670 -0.1092  0.1560
   66PAPS   D1A  814   7.278   3.232   6.606 -0.1952  0.1492  0.0886
   66PAPS   D2A  815   7.116   3.160   6.299 -0.0937 -0.3732 -0.0155
   66PAPS   D3A  816   7.392   3.143   5.945  0.0001 -0.0013  0.2476
   66PAPS   D4A  817   6.979   3.000   5.854  0.2067  0.1456  0.2172
   66PAPS   C5A  818   6.868   2.605   5.637  0.0650  0.1719  0.0395
   66PAPS   C1B  819   7.247   3.684   6.348 -0.0947  0.3079 -0.1642
   66PAPS   C2B  820   7.077   3.519   5.903  0.1024  0.1159  0.2600
   66PAPS   C3B  821   6.831   3.490   5.605  0.1877 -0.0604 -0.0391
   66PAPS   C4B  822   6.473   3.318   5.477 -0.2611 -0.0686 -0.2330
   67PAPS   CNO  823   7.070   7.405   7.380 -0.0701  0.0634  0.1100
   67PAPS   PO4  824   6.842   7.421   6.983 -0.0670  0.1168 -0.2117
   67PAPS   GL1  825   6.704   7.323   6.583  0.0550 -0.0181 -0.2323
   67PAPS   GL2  826   6.538   7.061   6.367  0.1023 -0.0469 -0.0550
   67PAPS   D1A  827   6.560   7.598   6.213  0.0490  0.2995 -0.2477
   67PAPS   D2A  828   6.609   7.325   5.909  0.1851  0.3652  0.1669
   67PAPS   D3A  829   6.563   7.692   5.728  0.0734 -0.1517  0.2345
   67PAPS   D4A  830   6.549   8.040   5.563  0.0855 -0.1244 -0.0473
   67PAPS   C5A  831   6.375   8.205   5.172 -0.0016  0.0712  0.0350
   67PAPS   C1B  832   6.498   6.783   5.930  0.2257 -0.0677  0.0525
   67PAPS   C2B  833   6.618   6.977   5.477 -0.2158  0.0341 -0.3442
   67PAPS   C3B  834   6.953   6.920   5.207  0.1188  0.2132 -0.2182
   67PAPS   C4B  835   7.343   6.973   5.249 -0.0430  0.0070 -0.0265
   68PAPS   CNO  836   0.372   5.557   7.605  0.3176  0.0664  0.0683
   68PAPS   PO4  837   0.151   5.329   7.300 -0.0939 -0.2273  0.1670
   68PAPS   GL1  838   0.401   5.347   6.872  0.0218 -0.3529  0.2003
   68PAPS   GL2  839   0.474   5.604   6.811  0.1396 -0.0919 -0.0428
   68PAPS   D1A  840   0.887   5.323   6.790  0.2429 -0.0924  0.1580
   68PAPS   D2A  841   1.163   5.125   6.494  0.2098  0.1837  0.2258
   68PAPS   D3A  842   1.177   4.935   6.097 -0.0411 -0.0941 -0.1502
   68PAPS   D4A  843   0.752   4.738   5.956  0.0752  0.1606 -0.1508
   68PAPS   C5A  844   0.574   4.369   6.127 -0.0185  0.0322  0.0987
   68PAPS   C1B  845   0.697   5.640   6.450  0.2951 -0.3341  0.3906
   68PAPS   C2B  846   0.730   5.697   6.060 -0.0858  0.2302 -0.0851
   68PAPS   C3B  847   0.773   5.992   5.690  0.2026 -0.2015 -0.0591
   68PAPS   C4B  848   0.899   6.180   5.367  0.1931 -0.2559 -0.0348
   69PAPS   CNO  849   1.237   3.876   7.643 -0.0761 -0.3390 -0.0465
   69PAPS   PO4  850   1.434   4.256   7.684  0.0815 -0.0897 -0.1063
   69PAPS   GL1  851   1.592   4.145   7.267 -0.1358 -0.1666 -0.1127
   69PAPS   GL2  852   1.482   4.035   7.013 -0.0798  0.2211 -0.2116
   69PAPS   D1A  853   1.792   3.729   7.224 -0.1973  0.2678 -0.0461
   69PAPS   D2A  854   1.460   3.502   7.277  0.1035  0.0175  0.2073
   69PAPS   D3A  855   1.766   3.251   7.424  0.1046  0.3097 -0.0850
   69PAPS   D4A  856   1.631   2.902   7.149 -0.0318  0.0041  0.1371
   69PAPS   C5A  857   1.883   2.568   6.878  0.3905  0.2137  0.0201
   69PAPS   C1B  858   1.798   3.783   6.753 -0.0898  0.0003  0.1713
   69PAPS   C2B  859   1.834   3.512   6.422 -0.0374  0.0947  0.1559
   69PAPS   C3B  860   1.911   3.422   5.998 -0.0865  0.2434 -0.1854
   69PAPS   C4B  861   1.807   3.184   5.681 -0.0609 -0.1416 -0.1962
   70PAPS   CNO  862   6.163   4.594   9.888 -0.3177 -0.0390  0.1283
   70PAPS   PO4  863   5.951   4.969   9.753  0.2940 -0.0723 -0.1110
   70PAPS   GL1  864   6.213   5.000  10.224  0.1857 -0.2029  0.1656
   70PAPS   GL2  865   6.534   5.195  10.281 -0.3698 -0.2149  0.1279
   70PAPS   D1A  866   6.371   4.638  10.502 -0.0123  0.1804  0.1472
   70PAPS   D2A  867   6.234   4.306  10.295 -0.0632 -0.1060  0.0626
   70PAPS   D3A  868   6.138   3.996  10.398  0.0345 -0.0360  0.2052
   70PAPS   D4A  869   6.297   3.616  10.523  0.2904 -0.3558 -0.1632
   70PAPS   C5A  870   6.687   3.548  10.811 -0.0660 -0.1261 -0.0052
   70PAPS   C1B  871   6.285   5.268  10.690  0.1769  0.0496 -0.0928
   70PAPS   C2B  872   6.175   5.574  11.011 -0.0850 -0.1858  0.0626
   70PAPS   C3B  873   6.083   6.052  11.180 -0.3197  0.1266  0.1509
   70PAPS   C4B  874   5.818   6.368  10.993  0.0813 -0.3684 -0.0635
   71PAPS   CNO  875   6.078   0.357   9.080  0.2184 -0.1586 -0.1008
   71PAPS   PO4  876   5.626   0.171   9.097  0.1410  0.1592  0.1342
   71PAPS   GL1  877   5.552   0.280   9.380  0.2743 -0.0455 -0.0607
   71PAPS   GL2  878   5.671   0.619   9.557  0.2328  0.0663 -0.0529
   71PAPS   D1A  879   5.159   0.478   9.514 -0.2277 -0.3403 -0.0831
   71PAPS   D2A  880   4.865   0.653   9.337  0.1415  0.1434  0.0263
   71PAPS   D3A  881   4.527   0.869   9.606  0.0681 -0.0961  0.1134
   71PAPS   D4A  882   4.612   0.465   9.773 -0.2589 -0.2661  0.0813
   71PAPS   C5A  883   4.838   0.321  10.012  0.2555  0.2111 -0.0070
   71PAPS   C1B  884   5.500   0.905   9.772 -0.1359 -0.1268  0.3763
   71PAPS   C2B  885   5.354   1.089  10.090  0.2258  0.1001 -0.4155
   71PAPS   C3B  886   5.137   1.228  10.441 -0.3133  0.4035  0.1183
   71PAPS   C4B  887   4.960   1.603  10.459  0.1378 -0.1158  0.0003
   72PAPS   CNO  888   4.664   7.202   7.546  0.0192  0.0777  0.1991
   72PAPS   PO4  889   4.754   7.076   7.078  0.3026  0.0339  0.1231
   72PAPS   GL1  890   4.573   6.897   6.757  0.1979  0.1711 -0.1232
   72PAPS   GL2  891   4.444   6.685   6.727  0.0679 -0.0012 -0.1798
   72PAPS   D1A  892   4.829   6.750   6.404  0.0566 -0.2299  0.0591
   72PAPS   D2A  893   5.016   6.536   6.078  0.1456  0.1657  0.2371
   72PAPS   D3A  894   5.178   6.735   5.668 -0.0703 -0.1695  0.2854
   72PAPS   D4A  895   5.296   6.524   5.307 -0.0995 -0.2889 -0.0963
   72PAPS   C5A  896   5.200   6.189   5.427 -0.2170 -0.1087 -0.1150
   72PAPS   C1B  897   4.139   6.714   6.479 -0.3856  0.2681 -0.3183
   72PAPS   C2B  898   3.986   6.931   6.083 -0.2571  0.1652 -0.0387
   72PAPS   C3B  899   4.206   7.184   5.844  0.1366  0.0079  0.1054
   72PAPS   C4B  900   4.126   7.284   5.428  0.2671 -0.1888  0.1501
   73PAPS   CNO  901   5.775   3.951   8.032 -0.1956  0.4432 -0.0484
   73PAPS   PO4  902   5.927   3.830   7.638 -0.0283  0.3725  0.3405
   73PAPS   GL1  903   5.475   3.880   7.650  0.0566 -0.0449  0.0303
   73PAPS   GL2  904   5.372   3.843   7.345 -0.1081  0.1931  0.3807
   73PAPS   D1A  905   5.216   3.470   7.752  0.1463 -0.1080  0.0894
   73PAPS   D2A  906   4.784   3.457   7.832 -0.0841 -0.3409 -0.0015
   73PAPS   D3A  907   4.830   2.980   8.007 -0.0789  0.1587  0.2778
   73PAPS   D4A  908   4.494   2.888   8.380 -0.1181 -0.3349  0.1965
   73PAPS   C5A  909   4.237   3.076   8.536 -0.1920  0.2261 -0.1196
   73PAPS   C1B  910   5.291   3.530   7.040  0.0289 -0.0090 -0.0147
   73PAPS   C2B  911   5.406   3.450   6.568  0.0279 -0.0350 -0.1066
   73PAPS   C3B  912   5.430   3.707   6.088  0.0598  0.1408 -0.0705
   73PAPS   C4B  913   5.672   3.835   5.720  0.1884  0.1381  0.0616
   74PAPS   CNO  914   3.371   1.206   3.551  0.1167 -0.1538 -0.0621
   74PAPS   PO4  915   3.500   1.442   3.973  0.2547  0.0712  0.1612
   74PAPS   GL1  916   3.718   1.540   4.382  0.2695  0.0325 -0.0725
   74PAPS   GL2  917   3.548   1.729   4.616  0.1264 -0.2031  0.1050
   74PAPS   D1A  918   3.993   1.534   4.837 -0.1938  0.0743  0.0088
   74PAPS   D2A  919   4.312   1.664   4.814  0.1069 -0.0221  0.0390
   74PAPS   D3A  920   4.493   1.973   5.135  0.0629 -0.0920 -0.1672
   74PAPS   D4A  921   4.450   1.956   5.598  0.3659 -0.0385  0.0089
   74PAPS   C5A  922   4.519   1.514   5.768 -0.1152 -0.1790 -0.1122
   74PAPS   C1B  923   3.587   1.771   5.055 -0.1285  0.2764  0.2142
   74PAPS   C2B  924   3.578   1.788   5.502 -0.1169  0.0713  0.2685
   74PAPS   C3B  925   3.453   1.723   5.939 -0.3771 -0.2343 -0.1329
   74PAPS   C4B  926   3.507   1.653   6.483 -0.1492  0.4139  0.0249
   75PAPS   CNO  927   7.204   2.437   3.070  0.1758 -0.1414 -0.3146
   75PAPS   PO4  928   7.327   2.820   3.327  0.1530  0.0066  0.3628
   75PAPS   GL1  929   7.529   2.729   3.806  0.4633  0.0981  0.1263
   75PAPS   GL2  930   7.734   2.533   4.060  0.4517  0.0199  0.1158
   75PAPS   D1A  931   7.280   2.749   4.155  0.3977  0.0214 -0.2941
   75PAPS   D2A  932   7.143   3.167   4.017 -0.0404  0.3354  0.2229
   75PAPS   D3A  933   6.961   3.202   4.544 -0.0616 -0.1270 -0.0425
   75PAPS   D4A  934   6.779   2.855   4.617  0.2361 -0.2518 -0.4241
   75PAPS   C5A  935   7.077   2.545   4.550  0.1106 -0.0134 -0.3063
   75PAPS   C1B  936   7.640   2.444   4.498 -0.1065  0.1164 -0.0361
   75PAPS   C2B  937   7.574   2.621   4.850 -0.1728  0.1364 -0.0653
   75PAPS   C3B  938   7.689   3.028   5.096 -0.1253  0.0625  0.3067
   75PAPS   C4B  939   7.719   2.968   5.584 -0.0906 -0.3056  0.4017
   76PAPS   CNO  940   6.140   1.098   3.543 -0.1050 -0.0115  0.0586
   76PAPS   PO4  941   5.780   1.404   3.599  0.0678 -0.3600  0.0712
   76PAPS   GL1  942   6.034   1.368   3.967  0.2921 -0.2660  0.1482
   76PAPS   GL2  943   6.148   1.645   4.152 -0.0302 -0.1347  0.0255
   76PAPS   D1A  944   6.453   1.117   3.888 -0.1163  0.3176 -0.3317
   76PAPS   D2A  945   6.331   0.872   4.347 -0.0417  0.0492 -0.0871
   76PAPS   D3A  946   6.188   0.673   4.713 -0.0639 -0.0555 -0.1354
   76PAPS   D4A  947   5.887   0.650   4.447  0.1166  0.0621  0.0207
   76PAPS   C5A  948   5.891   0.912   4.057 -0.1677  0.1443  0.2296
   76PAPS   C1B  949   6.402   1.386   4.437 -0.1602 -0.3194 -0.0687
   76PAPS   C2B  950   6.572   1.492   4.782 -0.0279  0.1075  0.1113
   76PAPS   C3B  951   6.528   1.498   5.242 -0.1129  0.0987 -0.1695
   76PAPS   C4B  952   6.637   1.448   5.640  0.0349  0.0631  0.0861
   77PAPS   CNO  953   4.514   4.202   3.110 -0.0816 -0.3339  0.2474
   77PAPS   PO4  954   4.494   3.930   3.389  0.0894 -0.0522 -0.1591
   77PAPS   GL1  955   4.558   3.913   3.797  0.0766 -0.1305  0.2264
   77PAPS   GL2  956   4.566   3.572   3.994 -0.0895  0.2459  0.0111
   77PAPS   D1A  957   4.935   4.082   3.965 -0.1064 -0.3574  0.1502
   77PAPS   D2A  958   5.413   4.130   4.101  0.0106 -0.0893 -0.2169
   77PAPS   D3A  959   5.793   3.831   3.967 -0.0522  0.0897 -0.4332
   77PAPS   D4A  960   5.941   4.146   4.083 -0.4515  0.3245  0.0041
   77PAPS   C5A  961   5.975   3.990   4.457  0.1152 -0.1706  0.1110
   77PAPS   C1B  962   4.747   3.757   4.399 -0.1723  0.0797 -0.0906
   77PAPS   C2B  963   4.860   3.880   4.788  0.0503 -0.1016 -0.0330
   77PAPS   C3B  964   4.489   3.546   4.788  0.4464 -0.3188  0.1293
   77PAPS   C4B  965   4.355   3.380   4.398 -0.3034  0.1453 -0.0675
   78PAPS   CNO  966   5.377   2.250   3.866 -0.0579 -0.0338 -0.1044
   78PAPS   PO4  967   5.172   1.926   4.036 -0.1529  0.1058 -0.1303
   78PAPS   GL1  968   5.430   1.796   4.395  0.3695  0.1052 -0.2629
   78PAPS   GL2  969   5.752   1.864   4.385  0.1263 -0.1150 -0.1236
   78PAPS   D1A  970   5.461   1.439   4.714 -0.2566 -0.2185  0.4818
   78PAPS   D2A  971   5.686   1.697   4.991  0.0851 -0.2308  0.0219
   78PAPS   D3A  972   5.148   1.641   4.935  0.2625  0.1364  0.0578
   78PAPS   D4A  973   5.253   1.269   5.195 -0.0333  0.0677 -0.1619
   78PAPS   C5A  974   5.669   1.169   5.246 -0.0809  0.0333 -0.0992
   78PAPS   C1B  975   5.759   2.134   4.668 -0.2230 -0.0101  0.0106
   78PAPS   C2B  976   5.789   2.222   5.100  0.0047 -0.1626 -0.1117
   78PAPS   C3B  977   6.084   2.265   5.381 -0.1650 -0.1198 -0.0747
   78PAPS   C4B  978   6.545   2.286   5.392  0.0701 -0.0739 -0.1672
   79PAPS   CNO  979   2.333   2.320   4.324 -0.1476  0.4386 -0.3528
   79PAPS   PO4  980   2.205   2.659   4.074 -0.3983  0.1923 -0.4213
   79PAPS   GL1  981   2.295   2.880   4.432 -0.2813  0.0482  0.1717
   79PAPS   GL2  982   2.461   2.717   4.623 -0.1221  0.0362 -0.0264
   79PAPS   D1A  983   2.367   3.225   4.658  0.1007  0.2512  0.1640
   79PAPS   D2A  984   2.694   3.039   4.982  0.1650 -0.3034 -0.1004
   79PAPS   D3A  985   3.010   2.940   5.251 -0.1264  0.0823 -0.1788
   79PAPS   D4A  986   3.275   3.215   5.516 -0.3401  0.0147 -0.0873
   79PAPS   C5A  987   3.093   3.600   5.839 -0.3483 -0.1771 -0.1072
   79PAPS   C1B  988   2.217   2.715   5.046 -0.2315  0.0456 -0.0320
   79PAPS   C2B  989   1.909   2.742   5.486 -0.4191 -0.0167 -0.1244
   79PAPS   C3B  990   1.636   2.699   5.813  0.0889  0.2078  0.0420
   79PAPS   C4B  991   1.842   2.973   6.146 -0.0791  0.1304 -0.1158
   80PAPS   CNO  992   5.366   4.327   3.384  0.3546  0.0725  0.0382
   80PAPS   PO4  993   5.339   4.070   3.607 -0.1095  0.0210  0.2135
   80PAPS   GL1  994   5.672   4.444   3.775  0.0988  0.2433  0.0100
   80PAPS   GL2  995   5.737   4.727   3.680 -0.2670  0.0794  0.0760
   80PAPS   D1A  996   5.975   4.663   4.138  0.0804 -0.2151 -0.1137
   80PAPS   D2A  997   5.729   4.430   4.432  0.0933  0.1675 -0.1483
   80PAPS   D3A  998   5.795   4.737   4.758  0.1084  0.0829  0.0335
   80PAPS   D4A  999   5.569   4.580   5.108 -0.1710 -0.0124  0.3357
   80PAPS   C5A 1000   5.793   4.742   5.513  0.1183  0.0776  0.0002
   80PAPS   C1B 1001   5.591   5.000   4.011 -0.1482  0.0479  0.3045
   80PAPS   C2B 1002   5.678   5.165   4.430  0.1773 -0.0064 -0.0778
   80PAPS   C3B 1003   5.554   5.351   4.816 -0.1622  0.2002 -0.0188
   80PAPS   C4B 1004   5.494   5.654   5.159  0.3035 -0.1410 -0.2248
   81PAPS   CNO 1005   7.265   7.508   2.649 -0.1535 -0.1618  0.0213
   81PAPS   PO4 1006   6.909   7.467   2.874 -0.1542 -0.2514 -0.2339
   81PAPS   GL1 1007   6.659   7.343   3.272  0.1530  0.2177  0.0387
   81PAPS   GL2 1008   6.460   7.604   3.362 -0.0818 -0.0578  0.1344
   81PAPS   D1A 1009   6.699   7.356   3.709 -0.0102  0.0308 -0.0293
   81PAPS   D2A 1010   6.551   7.777   3.807 -0.1305  0.2485 -0.1487
   81PAPS   D3A 1011   6.333   7.563   4.110 -0.1791  0.0866  0.2271
   81PAPS   D4A 1012   5.902   7.651   4.249 -0.2119  0.4229  0.1733
   81PAPS   C5A 1013   5.670   7.425   4.543  0.0147  0.0813  0.0498
   81PAPS   C1B 1014   6.203   7.331   3.681  0.1945 -0.0231 -0.1187
   81PAPS   C2B 1015   6.281   7.075   3.996  0.1731 -0.1865 -0.3284
   81PAPS   C3B 1016   6.179   7.231   4.418  0.1692 -0.2626  0.0289
   81PAPS   C4B 1017   6.198   7.450   4.792  0.0818 -0.0328 -0.2402
   82PAPS   CNO 1018   0.734   4.112   3.184 -0.1069 -0.0495  0.2293
   82PAPS   PO4 1019   0.690   4.410   3.351 -0.0230  0.0750 -0.0364
   82PAPS   GL1 1020   0.673   4.293   3.704  0.0432 -0.0816 -0.1475
   82PAPS   GL2 1021   0.659   4.609   3.911 -0.1615  0.2253  0.0198
   82PAPS   D1A 1022   0.602   4.181   4.136  0.0995  0.3386  0.1068
   82PAPS   D2A 1023   0.284   4.019   3.953  0.2676  0.1643 -0.0009
   82PAPS   D3A 1024   0.136   4.437   4.060 -0.0961 -0.1649  0.0050
   82PAPS   D4A 1025   0.207   4.327   4.401 -0.1608 -0.1704 -0.0683
   82PAPS   C5A 1026   0.616   4.249   4.668  0.0769  0.1363  0.2182
   82PAPS   C1B 1027   0.837   4.614   4.359  0.0250  0.3101 -0.0070
   82PAPS   C2B 1028   1.049   4.463   4.582 -0.0589  0.0916  0.1014
   82PAPS   C3B 1029   1.046   4.390   4.960 -0.0178 -0.0658  0.2458
   82PAPS   C4B 1030   0.917   4.045   5.209 -0.0158 -0.0278 -0.0625
   83PAPS   CNO 1031   1.354   7.916   3.172 -0.3688  0.1149 -0.0041
   83PAPS   PO4 1032   1.226   7.512   3.453 -0.2430  0.0891 -0.0734
   83PAPS   GL1 1033   1.056   7.476   3.823 -0.1473 -0.0679 -0.0117
   83PAPS   GL2 1034   0.909   7.168   3.891  0.0439  0.1418  0.1706
   83PAPS   D1A 1035   0.900   7.662   4.112  0.1013  0.3605 -0.0996
   83PAPS   D2A 1036   0.756   7.659   4.577 -0.1617  0.1629  0.0302
   83PAPS   D3A 1037   0.794   7.816   5.060  0.1240  0.0878 -0.0460
   83PAPS   D4A 1038   0.488   7.708   5.422 -0.2976 -0.1555 -0.2170
   83PAPS   C5A 1039   0.221   7.549   5.715 -0.2029 -0.1486 -0.1842
   83PAPS   C1B 1040   0.987   7.230   4.358  0.3382  0.1421  0.0152
   83PAPS   C2B 1041   0.932   7.304   4.859 -0.2553 -0.0122 -0.0882
   83PAPS   C3B 1042   1.034   7.009   5.185  0.3119 -0.0069  0.0212
   83PAPS   C4B 1043   0.872   6.689   5.380 -0.0184  0.0958 -0.2675
   84PAPS   CNO 1044   4.882   5.003   2.834  0.0658  0.1498  0.2822
   84PAPS   PO4 1045   4.611   4.783   3.068 -0.2042 -0.0098 -0.1519
   84PAPS   GL1 1046   4.501   4.646   3.451 -0.0907 -0.1665  0.4301
   84PAPS   GL2 1047   4.272   4.425   3.505 -0.1420 -0.1609  0.0302
   84PAPS   D1A 1048   4.686   4.546   3.875  0.0087 -0.0762  0.1182
   84PAPS   D2A 1049   4.342   4.349   4.049 -0.2337  0.1142 -0.0099
   84PAPS   D3A 1050   4.643   4.265   4.344  0.2217  0.0170  0.0020
   84PAPS   D4A 1051   4.607   4.695   4.399  0.1526 -0.1254  0.1003
   84PAPS   C5A 1052   4.744   4.855   4.764 -0.1712 -0.1351  0.0743
   84PAPS   C1B 1053   4.091   4.716   3.798 -0.3588  0.1669 -0.2090
   84PAPS   C2B 1054   4.120   4.828   4.247 -0.0010 -0.3932  0.1243
   84PAPS   C3B 1055   4.270   4.852   4.766 -0.1796 -0.1254 -0.2069
   84PAPS   C4B 1056   4.074   4.936   5.200 -0.3086  0.0070  0.0011
   85PAPS   CNO 1057   2.673   0.049   3.612 -0.0098  0.1691  0.3235
   85PAPS   PO4 1058   2.847   0.495   3.638 -0.1863  0.4212  0.1728
   85PAPS   GL1 1059   2.832   0.465   4.159  0.0513  0.2991  0.0754
   85PAPS   GL2 1060   3.099   0.432   4.306  0.2338  0.2037 -0.3450
   85PAPS   D1A 1061   2.588   0.596   4.583 -0.1191 -0.0919 -0.1404
   85PAPS   D2A 1062   2.156   0.576   4.754  0.0542  0.0017  0.1810
   85PAPS   D3A 1063   1.965   0.972   4.913 -0.0604  0.1263 -0.1017
   85PAPS   D4A 1064   2.233   1.122   5.235  0.0050  0.0094 -0.1475
   85PAPS   C5A 1065   2.576   1.277   5.545  0.0711 -0.1713  0.2335
   85PAPS   C1B 1066   3.385   0.300   4.613 -0.0676 -0.1059  0.0360
   85PAPS   C2B 1067   3.572  -0.070   4.767  0.1151 -0.1505 -0.0788
   85PAPS   C3B 1068   3.381  -0.467   4.830 -0.0649 -0.2355 -0.2146
   85PAPS   C4B 1069   3.281  -0.795   5.142 -0.0502 -0.1782  0.2714
   86PAPS   CNO 1070   0.267   5.199   3.238 -0.0168  0.1926 -0.0345
   86PAPS   PO4 1071   0.365   5.117   3.741 -0.1520  0.1616  0.0260
   86PAPS   GL1 1072   0.526   5.494   3.982 -0.1690  0.1192 -0.3786
   86PAPS   GL2 1073   0.304   5.492   4.110  0.0876 -0.1383  0.1663
   86PAPS   D1A 1074   0.971   5.657   4.125 -0.2192  0.2246 -0.0196
   86PAPS   D2A 1075   1.265   5.896   3.938 -0.0545 -0.2878  0.0060
   86PAPS   D3A 1076   1.272   5.920   4.448  0.1221 -0.0408 -0.2725
   86PAPS   D4A 1077   1.488   6.187   4.595 -0.0171  0.1076 -0.2558
   86PAPS   C5A 1078   1.621   6.127   4.986 -0.2090  0.0652  0.0868
   86PAPS   C1B 1079   0.390   5.445   4.463  0.0107 -0.2375  0.0532
   86PAPS   C2B 1080   0.406   5.400   4.959  0.1227 -0.1209 -0.0033
   86PAPS   C3B 1081   0.627   5.290   5.283  0.0223 -0.2005  0.1395
   86PAPS   C4B 1082   0.882   5.006   5.565 -0.0517 -0.1862  0.1282
   87PAPS   CNO 1083   3.663   4.012   2.850 -0.0530 -0.1473 -0.0710
   87PAPS   PO4 1084   3.527   3.808   3.322 -0.0119  0.1755 -0.0272
   87PAPS   GL1 1085   3.560   3.972   3.732 -0.3037  0.3630  0.3399
   87PAPS   GL2 1086   3.793   4.302   3.629  0.0174  0.0625 -0.2176
   87PAPS   D1A 1087   3.397   4.281   4.056 -0.1967 -0.1073 -0.1764
   87PAPS   D2A 1088   3.587   4.717   3.850 -0.0469  0.2742 -0.1311
   87PAPS   D3A 1089   3.601   5.042   4.065  0.0839  0.2346 -0.2294
   87PAPS   D4A 1090   3.601   5.281   3.640 -0.1129  0.2852 -0.0761
   87PAPS   C5A 1091   3.339   5.617   3.476  0.3103  0.1248  0.5540
   87PAPS   C1B 1092   3.896   4.241   4.074  0.0956  0.0485  0.2283
   87PAPS   C2B 1093   4.057   4.427   4.491 -0.0295  0.0837  0.4349
   87PAPS   C3B 1094   3.775   4.620   4.856 -0.0393  0.4695  0.0108
   87PAPS   C4B 1095   3.564   4.846   5.134 -0.2434  0.0989  0.0506
   88PAPS   CNO 1096   0.647   6.674   3.058 -0.0089 -0.0394 -0.1515
   88PAPS   PO4 1097   0.871   6.537   3.354 -0.0166 -0.2033  0.2180
   88PAPS   GL1 1098   0.859   6.536   3.788 -0.2944  0.1463  0.2418
   88PAPS   GL2 1099   0.551   6.569   3.964  0.1237  0.2610 -0.2122
   88PAPS   D1A 1100   0.996   6.757   4.146  0.1010  0.2541 -0.2026
   88PAPS   D2A 1101   0.982   6.335   4.290 -0.0473 -0.0160  0.1108
   88PAPS   D3A 1102   1.036   6.343   4.619  0.1001 -0.1624  0.0281
   88PAPS   D4A 1103   1.023   6.002   4.925  0.0619  0.2954 -0.0860
   88PAPS   C5A 1104   1.362   5.625   4.803 -0.1224 -0.0658 -0.1322
   88PAPS   C1B 1105   0.509   6.542   4.341 -0.2061  0.1511 -0.0337
   88PAPS   C2B 1106   0.192   6.416   4.697  0.1472  0.4470  0.0285
   88PAPS   C3B 1107   0.004   6.357   5.071 -0.0790  0.1435  0.2715
   88PAPS   C4B 1108  -0.399   6.518   5.091 -0.1363  0.2834  0.0259
   89PAPS   CNO 1109   3.144   7.718   3.767 -0.0110  0.0041  0.2454
   89PAPS   PO4 1110   3.070   7.354   3.451 -0.2297  0.0401 -0.0498
   89PAPS   GL1 1111   3.078   7.154   3.837  0.2609 -0.0804 -0.0534
   89PAPS   GL2 1112   2.766   7.062   3.947 -0.3085 -0.0823 -0.3597
   89PAPS   D1A 1113   3.479   7.229   4.005  0.1849  0.0084 -0.1440
   89PAPS   D2A 1114   3.302   7.278   4.357  0.0096 -0.1151 -0.1257
   89PAPS   D3A 1115   3.712   7.259   4.471 -0.1282 -0.0119 -0.1743
   89PAPS   D4A 1116   3.836   7.550   4.298  0.1278  0.2213  0.1105
   89PAPS   C5A 1117   4.320   7.579   4.238  0.0633  0.3172 -0.1445
   89PAPS   C1B 1118   2.863   7.046   4.325 -0.3495  0.1876 -0.0263
   89PAPS   C2B 1119   2.916   7.047   4.730 -0.0313 -0.0082  0.0423
   89PAPS   C3B 1120   2.788   7.022   5.130  0.0521  0.1475  0.0521
   89PAPS   C4B 1121   2.676   7.171   5.612  0.0310 -0.2478 -0.0221
   90PAPS   CNO 1122   2.354   6.171   3.525  0.0962 -0.0290  0.2122
   90PAPS   PO4 1123   2.684   6.460   3.261  0.1683 -0.1193  0.1892
   90PAPS   GL1 1124   2.976   6.315   3.589  0.1529 -0.2482 -0.0879
   90PAPS   GL2 1125   2.727   6.203   3.882  0.0498 -0.0366 -0.0511
   90PAPS   D1A 1126   3.169   5.992   3.761 -0.0277 -0.3671 -0.1523
   90PAPS   D2A 1127   3.486   6.164   3.617 -0.3084 -0.1297 -0.2929
   90PAPS   D3A 1128   3.562   6.213   4.100 -0.0110 -0.0829  0.3232
   90PAPS   D4A 1129   3.743   6.054   4.365 -0.1660  0.0223 -0.0517
   90PAPS   C5A 1130   3.542   6.245   4.682 -0.0074 -0.1852  0.1408
   90PAPS   C1B 1131   2.584   6.135   4.221 -0.0586  0.1649 -0.0374
   90PAPS   C2B 1132   2.710   6.131   4.647  0.0710  0.1650 -0.1324
   90PAPS   C3B 1133   2.767   5.988   5.096 -0.3362 -0.1275  0.0384
   90PAPS   C4B 1134   2.821   5.734   5.403 -0.2670  0.1844 -0.2045
   91PAPS   CNO 1135   2.806   2.052   4.211  0.2364 -0.2889  0.0485
   91PAPS   PO4 1136   2.504   1.786   4.026 -0.2510 -0.0105 -0.1876
   91PAPS   GL1 1137   2.490   1.846   4.518  0.1766  0.1102  0.1921
   91PAPS   GL2 1138   2.373   1.556   4.781  0.1686 -0.1065  0.1845
   91PAPS   D1A 1139   2.420   2.268   4.870  0.2437 -0.2935  0.0809
   91PAPS   D2A 1140   2.295   2.328   5.350  0.3564  0.0289  0.0991
   91PAPS   D3A 1141   2.337   2.099   5.835  0.0671 -0.2156  0.2769
   91PAPS   D4A 1142   2.718   2.256   5.600 -0.3342  0.2777  0.1130
   91PAPS   C5A 1143   3.037   2.080   5.754 -0.2231  0.3233 -0.1152
   91PAPS   C1B 1144   2.540   1.564   5.140  0.1119 -0.0097  0.5087
   91PAPS   C2B 1145   2.627   1.782   5.457 -0.0436 -0.2112  0.2138
   91PAPS   C3B 1146   2.728   1.695   5.896 -0.0422 -0.5308 -0.0207
   91PAPS   C4B 1147   3.005   1.699   6.171  0.0772 -0.1046 -0.2613
   92PAPS   CNO 1148   7.084   1.025   3.318 -0.0132 -0.2539 -0.2235
   92PAPS   PO4 1149   7.470   0.928   3.393  0.3993  0.0647  0.1294
   92PAPS   GL1 1150   7.313   0.859   3.815  0.0721 -0.1609  0.1013
   92PAPS   GL2 1151   7.428   0.676   4.051  0.0877  0.0277  0.0086
   92PAPS   D1A 1152   6.957   0.628   4.008  0.1139 -0.0494 -0.1848
   92PAPS   D2A 1153   6.735   0.478   4.237 -0.2117  0.0239  0.0638
   92PAPS   D3A 1154   6.672   0.612   4.689  0.2392 -0.1097  0.1698
   92PAPS   D4A 1155   6.808   1.059   4.580  0.2958  0.0771 -0.1614
   92PAPS   C5A 1156   7.098   1.096   4.251 -0.1790  0.2271  0.0757
   92PAPS   C1B 1157   7.266   0.645   4.389 -0.2883  0.3260 -0.0786
   92PAPS   C2B 1158   7.148   0.709   4.803 -0.1011 -0.1774 -0.3170
   92PAPS   C3B 1159   7.060   0.699   5.318  0.2733  0.3858 -0.0628
   92PAPS   C4B 1160   7.070   0.589   5.701  0.0759  0.0648  0.1289
   93PAPS   CNO 1161   1.116   1.005   3.633 -0.4171 -0.1281 -0.0380
   93PAPS   PO4 1162   0.772   0.724   3.836  0.3220 -0.0532  0.0448
   93PAPS   GL1 1163   0.477   0.985   4.049 -0.1698  0.0580 -0.1270
   93PAPS   GL2 1164   0.561   0.946   4.362  0.0077  0.2405  0.2881
   93PAPS   D1A 1165   0.454   1.406   3.959  0.3807 -0.0104 -0.1027
   93PAPS   D2A 1166   0.004   1.630   4.071  0.0149 -0.2232 -0.1550
   93PAPS   D3A 1167  -0.184   1.734   4.472 -0.2295 -0.1216 -0.0140
   93PAPS   D4A 1168  -0.552   2.030   4.586 -0.2044  0.2288  0.0925
   93PAPS   C5A 1169  -0.284   2.071   4.875  0.0475 -0.3343  0.1853
   93PAPS   C1B 1170   0.387   0.945   4.717  0.1762  0.0933 -0.0025
   93PAPS   C2B 1171   0.271   1.269   5.093  0.0152  0.3589 -0.0846
   93PAPS   C3B 1172   0.128   1.269   5.550  0.2789 -0.3356 -0.0193
   93PAPS   C4B 1173   0.196   1.168   5.876 -0.1323  0.0378  0.0308
   94PAPS   CNO 1174   1.533   0.172   3.719  0.1529 -0.1795 -0.1737
   94PAPS   PO4 1175   1.868  -0.003   3.938  0.1294  0.1357  0.2085
   94PAPS   GL1 1176   1.918   0.008   4.317 -0.0992  0.2920  0.1866
   94PAPS   GL2 1177   1.861   0.215   4.459  0.0952 -0.2329  0.3805
   94PAPS   D1A 1178   1.904  -0.272   4.699  0.1143 -0.1132 -0.1902
   94PAPS   D2A 1179   2.028   0.076   4.906  0.3007 -0.0708 -0.2999
   94PAPS   D3A 1180   1.831   0.388   5.136  0.0462  0.2577 -0.1626
   94PAPS   D4A 1181   2.044   0.127   5.425  0.0322  0.1796  0.1094
   94PAPS   C5A 1182   2.341   0.324   5.702  0.0917  0.1165  0.5310
   94PAPS   C1B 1183   1.632   0.504   4.682  0.2329  0.1164 -0.2007
   94PAPS   C2B 1184   1.476   0.758   4.929 -0.1921  0.0788 -0.2942
   94PAPS   C3B 1185   1.658   0.863   5.368 -0.2152 -0.0190  0.2193
   94PAPS   C4B 1186   1.594   1.108   5.744  0.1664 -0.2177  0.4007
   95PAPS   CNO 1187   7.260   4.445   3.132 -0.0193 -0.1236  0.0113
   95PAPS   PO4 1188   7.150   4.635   3.546  0.0672 -0.1816  0.2118
   95PAPS   GL1 1189   6.799   4.581   3.736 -0.1259 -0.2814 -0.0062
   95PAPS   GL2 1190   6.639   4.783   3.741 -0.0683 -0.1671  0.2860
   95PAPS   D1A 1191   6.774   4.641   4.228 -0.1663 -0.1156  0.2515
   95PAPS   D2A 1192   6.360   4.862   4.465 -0.0609  0.2974 -0.0563
   95PAPS   D3A 1193   6.527   4.923   4.838 -0.0167  0.0183  0.0228
   95PAPS   D4A 1194   6.441   5.200   5.211  0.1870 -0.1151 -0.1202
   95PAPS   C5A 1195   6.323   4.915   5.482  0.0863  0.1582 -0.0956
   95PAPS   C1B 1196   6.687   5.142   3.842  0.0052 -0.1028  0.0182
   95PAPS   C2B 1197   6.687   5.211   4.258 -0.3868  0.1292 -0.1264
   95PAPS   C3B 1198   6.992   5.349   4.576  0.0174 -0.0553 -0.1508
   95PAPS   C4B 1199   7.234   5.679   4.792  0.2102 -0.0169 -0.2695
   96PAPS   CNO 1200   1.746   2.305   4.204 -0.0304 -0.3145 -0.1813
   96PAPS   PO4 1201   1.492   2.023   4.289  0.0456  0.0856 -0.0010
   96PAPS   GL1 1202   1.770   2.048   4.653  0.4042 -0.4085 -0.1201
   96PAPS   GL2 1203   2.020   2.087   4.634 -0.3778  0.0274 -0.0535
   96PAPS   D1A 1204   1.846   2.331   5.040  0.2584  0.1515  0.0163
   96PAPS   D2A 1205   1.664   2.049   5.234 -0.0047 -0.0164 -0.0072
   96PAPS   D3A 1206   1.859   2.064   5.678  0.3137 -0.0771 -0.0938
   96PAPS   D4A 1207   1.377   2.274   5.510  0.3445 -0.2810  0.2003
   96PAPS   C5A 1208   1.110   2.493   5.700 -0.4433 -0.2082  0.3830
   96PAPS   C1B 1209   2.109   1.919   5.051 -0.0412 -0.1012  0.3994
   96PAPS   C2B 1210   2.166   1.764   5.437 -0.0988 -0.2305 -0.2510
   96PAPS   C3B 1211   2.222   1.585   5.846  0.0086 -0.0072 -0.1331
   96PAPS   C4B 1212   2.413   1.629   6.254 -0.2222 -0.3659 -0.1154
   97PAPS   CNO 1213   1.733   5.462   3.202 -0.0160  0.1001  0.0433
   97PAPS   PO4 1214   2.125   5.246   3.289  0.0306  0.2982  0.0347
   97PAPS   GL1 1215   2.480   5.295   3.621  0.1205  0.0358 -0.1022
   97PAPS   GL2 1216   2.309   5.249   3.907  0.0625 -0.0817  0.0717
   97PAPS   D1A 1217   2.827   5.218   3.620 -0.1356 -0.2263 -0.4492
   97PAPS   D2A 1218   3.147   4.993   3.752 -0.4326  0.1052 -0.0090
   97PAPS   D3A 1219   3.193   4.750   4.109  0.1970  0.0425 -0.0219
   97PAPS   D4A 1220   3.183   5.158   4.191 -0.0710 -0.0786  0.2021
   97PAPS   C5A 1221   3.203   5.450   3.932 -0.0741 -0.2367 -0.0368
   97PAPS   C1B 1222   2.323   5.293   4.283 -0.0745  0.0554 -0.2691
   97PAPS   C2B 1223   2.306   5.213   4.659  0.1698 -0.1372 -0.2764
   97PAPS   C3B 1224   2.320   5.038   5.078 -0.0490 -0.1826 -0.1639
   97PAPS   C4B 1225   2.671   5.188   5.366 -0.0815  0.1386  0.0779
   98PAPS   CNO 1226   1.092   3.194   3.332  0.1280  0.0133  0.4039
   98PAPS   PO4 1227   0.766   3.211   3.637  0.0773  0.2572  0.1718
   98PAPS   GL1 1228   0.821   3.202   4.087 -0.0658 -0.0496 -0.1315
   98PAPS   GL2 1229   0.542   3.183   4.337  0.2786  0.2115  0.0175
   98PAPS   D1A 1230   1.073   3.383   4.417 -0.2740 -0.2362 -0.3474
   98PAPS   D2A 1231   0.799   3.401   4.723 -0.1972 -0.0124 -0.2104
   98PAPS   D3A 1232   0.546   3.759   4.950 -0.1380  0.2404  0.3118
   98PAPS   D4A 1233   0.551   3.788   5.347  0.0682 -0.1237 -0.1301
   98PAPS   C5A 1234   0.777   3.506   5.670  0.2337 -0.1955  0.3050
   98PAPS   C1B 1235   0.279   3.417   4.698  0.0797 -0.3358 -0.2043
   98PAPS   C2B 1236   0.061   3.692   5.068  0.0036  0.0530  0.1838
   98PAPS   C3B 1237  -0.145   3.527   5.407 -0.4788  0.0527 -0.2229
   98PAPS   C4B 1238  -0.171   3.757   5.828  0.1762 -0.1578  0.1440
   99PAPS   CNO 1239   5.747   2.758   3.896 -0.4861  0.5893 -0.0973
   99PAPS   PO4 1240   5.875   2.324   3.708  0.1068  0.0488 -0.2445
   99PAPS   GL1 1241   6.018   2.433   4.202  0.0663  0.1458  0.0844
   99PAPS   GL2 1242   6.240   2.157   4.244  0.0496 -0.2234 -0.1743
   99PAPS   D1A 1243   6.293   2.732   4.447  0.1987 -0.2535  0.0603
   99PAPS   D2A 1244   6.581   2.432   4.472  0.1919  0.0175  0.1547
   99PAPS   D3A 1245   6.850   2.176   4.123  0.1890  0.1452  0.0266
   99PAPS   D4A 1246   6.948   2.582   3.875 -0.0794 -0.3030 -0.2143
   99PAPS   C5A 1247   6.696   2.945   4.126  0.0697 -0.1651 -0.0699
   99PAPS   C1B 1248   6.182   1.849   4.625 -0.2157 -0.1377 -0.0759
   99PAPS   C2B 1249   6.208   1.849   5.037  0.0328 -0.0078 -0.2982
   99PAPS   C3B 1250   5.978   1.779   5.391 -0.1143 -0.1419 -0.0260
   99PAPS   C4B 1251   5.574   1.616   5.497 -0.0619  0.1793  0.1777
  100PAPS   CNO 1252   4.421   6.933   3.206  0.0650 -0.1430 -0.2449
  100PAPS   PO4 1253   4.676   6.680   3.274  0.0974 -0.1401 -0.1198
  100PAPS   GL1 1254   4.932   6.832   3.587 -0.1765  0.0107  0.1745
  100PAPS   GL2 1255   4.849   6.530   3.773 -0.2298 -0.1829 -0.0030
  100PAPS   D1A 1256   5.226   7.046   3.825  0.0792 -0.3285 -0.0422
  100PAPS   D2A 1257   5.002   7.441   3.864  0.0970 -0.0199 -0.3088
  100PAPS   D3A 1258   5.167   7.278   4.240  0.3515  0.0598  0.0284
  100PAPS   D4A 1259   5.409   7.102   4.252  0.2937  0.0725  0.0105
  100PAPS   C5A 1260   5.767   6.919   4.019  0.2441  0.3755 -0.0085
  100PAPS   C1B 1261   4.928   6.837   4.114  0.1978  0.0434 -0.1666
  100PAPS   C2B 1262   5.046   6.968   4.601  0.1403  0.3285 -0.0035
  100PAPS   C3B 1263   5.475   6.914   4.815  0.0590  0.0990  0.1267
  100PAPS   C4B 1264   5.889   6.970   4.814  0.3798 -0.2912 -0.1840
  101PAPS   CNO 1265   7.867   6.911   3.210 -0.0295  0.0138  0.0630
  101PAPS   PO4 1266   7.816   7.347   3.180  0.1884  0.3185 -0.2575
  101PAPS   GL1 1267   7.654   7.126   3.622  0.0620  0.2576  0.0871
  101PAPS   GL2 1268   7.742   6.812   3.813 -0.1816  0.3861 -0.0478
  101PAPS   D1A 1269   7.283   6.801   3.872 -0.2230 -0.0509  0.1569
  101PAPS   D2A 1270   7.102   7.183   3.980  0.0643 -0.2809  0.1283
  101PAPS   D3A 1271   6.715   7.116   4.157 -0.0706  0.0657  0.3306
  101PAPS   D4A 1272   6.989   6.794   4.287  0.1563 -0.1578 -0.3355
  101PAPS   C5A 1273   6.962   6.714   4.718 -0.4190  0.0302 -0.1381
  101PAPS   C1B 1274   7.687   6.889   4.211 -0.0212 -0.2125  0.3634
  101PAPS   C2B 1275   7.543   6.787   4.610  0.2561 -0.0610 -0.1828
  101PAPS   C3B 1276   7.777   6.854   5.046  0.2900 -0.0004  0.1024
  101PAPS   C4B 1277   7.758   6.623   5.485  0.0147  0.0781  0.1261
  102PAPS   CNO 1278   3.759   6.361   3.159  0.0247  0.1518  0.2006
  102PAPS   PO4 1279   4.175   6.541   3.006  0.2607 -0.1623 -0.1672
  102PAPS   GL1 1280   4.237   6.423   3.427  0.2088  0.0893 -0.2177
  102PAPS   GL2 1281   4.362   6.598   3.638 -0.0174  0.0206  0.1864
  102PAPS   D1A 1282   4.511   6.133   3.702  0.2711 -0.0457  0.0597
  102PAPS   D2A 1283   4.086   6.143   3.837 -0.2341 -0.0730  0.0551
  102PAPS   D3A 1284   4.311   6.146   4.177 -0.0930 -0.1677  0.0179
  102PAPS   D4A 1285   4.162   5.796   4.331 -0.4604 -0.1538 -0.2592
  102PAPS   C5A 1286   4.229   5.881   4.676 -0.0461 -0.0919  0.0636
  102PAPS   C1B 1287   4.423   6.660   4.085 -0.0324 -0.0977 -0.0285
  102PAPS   C2B 1288   4.503   6.683   4.488  0.2246  0.2009  0.0975
  102PAPS   C3B 1289   4.538   6.679   4.906 -0.0489  0.0420  0.2242
  102PAPS   C4B 1290   4.363   6.855   5.152 -0.1871 -0.0606  0.1288
  103POPE   NH3 1291   5.908   1.212   7.935  0.1169  0.0336 -0.0089
  103POPE   PO4 1292   5.540   1.122   8.173 -0.1556  0.0911  0.1673
  103POPE   GL1 1293   5.101   1.374   8.110  0.0411 -0.2591  0.2096
  103POPE   GL2 1294   4.912   1.284   7.878  0.1210 -0.0079 -0.0070
  103POPE   C1A 1295   4.935   1.634   8.238  0.1945 -0.0375 -0.1850
  103POPE   D2A 1296   4.506   1.660   8.485 -0.2213  0.0443  0.0424
  103POPE   C3A 1297   4.320   1.898   8.776 -0.1440 -0.2357 -0.0612
  103POPE   C4A 1298   3.909   1.988   9.032  0.1946  0.0770 -0.0169
  103POPE   C1B 1299   4.558   1.612   7.690 -0.1074 -0.1632 -0.2066
  103POPE   C2B 1300   4.219   1.819   7.359  0.1009 -0.2357  0.1059
  103POPE   C3B 1301   3.780   1.959   7.243  0.3844 -0.1194 -0.3056
  103POPE   C4B 1302   3.809   2.101   6.796 -0.3193 -0.1772  0.1856
  104POPE   NH3 1303   3.996   6.703   7.548  0.0505 -0.2363 -0.1035
  104POPE   PO4 1304   4.300   6.264   7.519  0.1060  0.0483  0.1600
  104POPE   GL1 1305   4.147   6.406   7.072 -0.1504 -0.2336 -0.1303
  104POPE   GL2 1306   4.085   6.236   6.824  0.0156 -0.3494  0.0620
  104POPE   C1A 1307   3.890   6.715   6.900  0.2424 -0.0497 -0.0516
  104POPE   D2A 1308   3.630   6.719   6.506 -0.1168  0.0859  0.2808
  104POPE   C3A 1309   3.450   7.082   6.382 -0.2708 -0.0724  0.0201
  104POPE   C4A 1310   3.336   7.311   5.953 -0.1860 -0.0960 -0.0748
  104POPE   C1B 1311   3.913   6.194   6.437 -0.0138 -0.0486 -0.1157
  104POPE   C2B 1312   3.803   6.441   6.028  0.0578 -0.0440 -0.2424
  104POPE   C3B 1313   3.573   6.671   5.785  0.1346  0.0138 -0.2259
  104POPE   C4B 1314   3.725   6.986   5.620  0.3159 -0.1020 -0.0435
  105POPE   NH3 1315   3.593   2.940   4.038 -0.0509 -0.0457  0.0770
  105POPE   PO4 1316   3.664   3.306   3.619 -0.0947  0.1171 -0.0670
  105POPE   GL1 1317   3.593   3.516   3.951  0.0175 -0.3161  0.0190
  105POPE   GL2 1318   3.368   3.356   4.207  0.0686  0.1758 -0.2905
  105POPE   C1A 1319   3.587   3.840   4.237 -0.1732  0.0624 -0.0084
  105POPE   D2A 1320   3.604   4.117   4.535 -0.0094 -0.3882 -0.3161
  105POPE   C3A 1321   3.570   4.059   4.997 -0.2391 -0.3117  0.0443
  105POPE   C4A 1322   3.405   4.103   5.500 -0.1421  0.1138  0.0571
  105POPE   C1B 1323   3.289   3.506   4.542 -0.0093  0.1444  0.1656
  105POPE   C2B 1324   3.291   3.608   4.967 -0.0471  0.1119  0.1679
  105POPE   C3B 1325   3.374   3.658   5.329  0.0155 -0.1474 -0.2110
  105POPE   C4B 1326   3.840   3.757   5.429 -0.1001  0.1197  0.1862
  106POPE   NH3 1327   3.758   2.400   4.127  0.0665 -0.1138  0.1394
  106POPE   PO4 1328   4.000   2.733   4.074  0.0555 -0.1730 -0.2677
  106POPE   GL1 1329   3.958   3.060   4.513 -0.0913  0.0784  0.1101
  106POPE   GL2 1330   3.777   3.400   4.448  0.1356 -0.1294  0.0108
  106POPE   C1A 1331   4.182   3.219   5.003  0.3561 -0.0806  0.2554
  106POPE   D2A 1332   4.318   3.276   5.399 -0.0732 -0.1131 -0.1267
  106POPE   C3A 1333   4.128   3.513   5.724 -0.2766 -0.1250  0.1255
  106POPE   C4A 1334   4.078   3.739   6.196  0.1361 -0.2513  0.0893
  106POPE   C1B 1335   3.825   3.559   4.886  0.0918 -0.1454  0.0213
  106POPE   C2B 1336   4.267   3.727   5.166  0.0572  0.0746  0.1762
  106POPE   C3B 1337   4.585   4.098   5.147  0.3036 -0.1734 -0.0984
  106POPE   C4B 1338   4.584   4.382   4.835 -0.0668  0.0324  0.1941
  107PUPE   NH3 1339  -0.181   2.784   7.531 -0.2021 -0.1809  0.0671
  107PUPE   PO4 1340   0.204   2.701   7.713  0.2924 -0.2185 -0.2081
  107PUPE   GL1 1341   0.224   2.539   7.282  0.0799 -0.1851 -0.1408
  107PUPE   GL2 1342   0.275   2.321   7.148  0.0840  0.2306  0.0971
  107PUPE   D1A 1343   0.366   2.700   6.827  0.1696 -0.0236 -0.2304
  107PUPE   D2A 1344   0.668   2.910   6.983 -0.1690  0.3534 -0.0125
  107PUPE   D3A 1345   0.960   2.913   6.636 -0.1345  0.0539 -0.0383
  107PUPE   D4A 1346   0.592   2.991   6.466 -0.1349  0.0559 -0.1129
  107PUPE   D5A 1347   0.889   3.072   6.183 -0.0538 -0.4617 -0.0409
  107PUPE   C1B 1348   0.270   2.245   6.779  0.0209  0.0895  0.1283
  107PUPE   C2B 1349   0.504   2.371   6.397 -0.0879  0.2412  0.0795
  107PUPE   C3B 1350   0.763   2.572   6.047  0.0267 -0.1775 -0.1506
  107PUPE   C4B 1351   1.237   2.752   6.141  0.3673  0.3657 -0.1940
  108PUPE   NH3 1352   5.248   7.777   7.611 -0.2088  0.3162  0.1946
  108PUPE   PO4 1353   5.470   7.754   7.232  0.2256  0.5569 -0.0515
  108PUPE   GL1 1354   5.389   7.669   6.735  0.0268 -0.2387  0.0923
  108PUPE   GL2 1355   5.605   7.428   6.580  0.0857  0.3902  0.1446
  108PUPE   D1A 1356   5.097   7.737   6.324 -0.1530 -0.0050  0.0142
  108PUPE   D2A 1357   5.061   8.007   6.066 -0.0807  0.0326  0.0492
  108PUPE   D3A 1358   4.637   8.000   5.915  0.0130  0.1410 -0.1506
  108PUPE   D4A 1359   4.734   7.996   5.579  0.0739  0.1642  0.2069
  108PUPE   D5A 1360   4.411   7.763   5.275 -0.1305  0.0036 -0.1559
  108PUPE   C1B 1361   5.566   7.433   6.031  0.1721 -0.3069  0.0010
  108PUPE   C2B 1362   5.518   7.271   5.652 -0.0402 -0.2948 -0.2685
  108PUPE   C3B 1363   5.256   7.093   5.335 -0.1065  0.0029  0.0992
  108PUPE   C4B 1364   4.933   6.890   5.187  0.1207  0.0209  0.0021
  109PUPE   NH3 1365   7.286   0.986   7.915 -0.0471 -0.1919  0.1309
  109PUPE   PO4 1366   7.240   0.633   7.587  0.0340 -0.2603 -0.1125
  109PUPE   GL1 1367   7.265   0.864   7.212  0.2931 -0.1213 -0.0822
  109PUPE   GL2 1368   7.017   1.134   7.227  0.0088 -0.1431 -0.2032
  109PUPE   D1A 1369   7.564   1.150   7.100 -0.1765  0.1296 -0.2002
  109PUPE   D2A 1370   7.777   0.789   7.031  0.0492 -0.1542 -0.0437
  109PUPE   D3A 1371   8.087   0.936   6.684 -0.0403  0.0060  0.0881
  109PUPE   D4A 1372   8.439   1.121   6.889  0.2471  0.0266 -0.0685
  109PUPE   D5A 1373   8.095   1.118   7.192 -0.2037 -0.1787  0.0121
  109PUPE   C1B 1374   7.160   1.323   6.733 -0.0084 -0.1635  0.0518
  109PUPE   C2B 1375   7.229   1.603   6.411 -0.2724 -0.0164 -0.0621
  109PUPE   C3B 1376   7.225   1.796   6.062  0.1597  0.1833  0.1238
  109PUPE   C4B 1377   7.162   1.686   5.718  0.0182  0.0212  0.2939
  110PUPE   NH3 1378   0.186   5.899   7.191 -0.0701  0.3197 -0.3697
  110PUPE   PO4 1379   0.201   6.364   7.288  0.2138 -0.1702  0.0885
  110PUPE   GL1 1380   0.080   6.350   6.851  0.0586 -0.2935 -0.2595
  110PUPE   GL2 1381   0.153   6.482   6.588  0.2521  0.0729  0.3928
  110PUPE   D1A 1382   0.287   6.044   6.714 -0.0033 -0.2592 -0.1930
  110PUPE   D2A 1383   0.084   5.727   6.537 -0.0820  0.0554 -0.2362
  110PUPE   D3A 1384   0.235   5.718   6.260  0.1236 -0.1639  0.0814
  110PUPE   D4A 1385   0.273   5.952   6.064  0.0764  0.0175  0.0817
  110PUPE   D5A 1386   0.399   5.595   5.668  0.3301 -0.5001 -0.0970
  110PUPE   C1B 1387   0.050   6.734   6.140  0.1070 -0.0522 -0.3180
  110PUPE   C2B 1388  -0.155   6.997   5.833  0.0486  0.0841  0.0790
  110PUPE   C3B 1389  -0.198   7.341   5.556 -0.0896  0.0135 -0.1682
  110PUPE   C4B 1390   0.088   7.424   5.263  0.1489  0.0403  0.1509
  111PUPE   NH3 1391   1.004   6.994   7.526  0.2725  0.3875  0.1023
  111PUPE   PO4 1392   0.733   7.189   7.226  0.0979 -0.1197  0.0806
  111PUPE   GL1 1393   0.330   7.188   6.830  0.1579  0.4329  0.0009
  111PUPE   GL2 1394   0.412   7.210   6.493  0.0374  0.1298 -0.3053
  111PUPE   D1A 1395   0.067   7.445   6.702 -0.2675  0.3550  0.0044
  111PUPE   D2A 1396   0.102   7.548   6.256  0.2539 -0.1516  0.0277
  111PUPE   D3A 1397  -0.187   7.224   6.233  0.1854 -0.0892 -0.0890
  111PUPE   D4A 1398  -0.659   7.131   6.177  0.0601  0.2925  0.0830
  111PUPE   D5A 1399  -0.444   6.669   6.243 -0.2204  0.1614  0.1914
  111PUPE   C1B 1400   0.322   7.161   6.082 -0.0301  0.0817 -0.0294
  111PUPE   C2B 1401   0.291   7.101   5.580 -0.0438  0.0006 -0.0513
  111PUPE   C3B 1402   0.511   7.222   5.228 -0.1883  0.0403  0.1736
  111PUPE   C4B 1403   0.359   7.497   4.839 -0.0412 -0.4323  0.5148
  112PUPE   NH3 1404   2.669   4.862   7.221  0.0502 -0.0808 -0.1325
  112PUPE   PO4 1405   2.857   5.322   7.265 -0.0941 -0.1327  0.0650
  112PUPE   GL1 1406   2.902   5.164   6.848 -0.0964  0.3169  0.2097
  112PUPE   GL2 1407   3.049   4.861   6.799 -0.0469 -0.0826 -0.0377
  112PUPE   D1A 1408   3.011   5.119   6.297  0.0349  0.0432 -0.0514
  112PUPE   D2A 1409   2.657   5.226   6.149  0.1114  0.1797 -0.1015
  112PUPE   D3A 1410   2.754   5.602   6.317  0.0773 -0.2044  0.1544
  112PUPE   D4A 1411   2.789   5.646   6.643  0.7257 -0.1132 -0.0614
  112PUPE   D5A 1412   3.075   5.949   6.862  0.0210 -0.0034 -0.0298
  112PUPE   C1B 1413   3.063   4.590   6.439 -0.0879 -0.2815 -0.1143
  112PUPE   C2B 1414   3.260   4.690   6.129  0.0781  0.2578  0.0035
  112PUPE   C3B 1415   3.475   4.468   5.844 -0.1357  0.0439 -0.0815
  112PUPE   C4B 1416   3.768   4.438   5.413  0.2287  0.1766  0.0017
  113PUPE   NH3 1417   5.117   6.203   7.177  0.3183  0.1402  0.0566
  113PUPE   PO4 1418   5.439   6.075   6.947 -0.1498 -0.1097  0.3392
  113PUPE   GL1 1419   5.617   5.989   6.581  0.1566 -0.0182  0.1691
  113PUPE   GL2 1420   5.328   5.953   6.393 -0.0915 -0.1000 -0.0750
  113PUPE   D1A 1421   6.016   6.044   6.470  0.1162  0.1889 -0.0223
  113PUPE   D2A 1422   6.267   5.709   6.306  0.4665  0.0038  0.0658
  113PUPE   D3A 1423   5.879   5.794   6.122 -0.0143 -0.1591  0.0886
  113PUPE   D4A 1424   6.140   5.961   5.832  0.1998  0.0822 -0.3386
  113PUPE   D5A 1425   6.577   5.910   5.915 -0.0404 -0.2407 -0.0787
  113PUPE   C1B 1426   5.346   5.711   6.041 -0.0183  0.0084  0.0324
  113PUPE   C2B 1427   5.220   5.604   5.611 -0.0522 -0.0539 -0.2722
  113PUPE   C3B 1428   4.753   5.695   5.471 -0.0699 -0.0855 -0.0655
  113PUPE   C4B 1429   4.331   5.704   5.245 -0.2039 -0.0025 -0.1670
  114PUPE   NH3 1430   1.229   4.469   7.237 -0.2036  0.0512  0.1466
  114PUPE   PO4 1431   0.870   4.753   7.403  0.2040  0.1771  0.3107
  114PUPE   GL1 1432   0.831   4.711   6.942 -0.2315 -0.0560 -0.1949
  114PUPE   GL2 1433   0.753   4.384   6.928 -0.2070 -0.0671 -0.1624
  114PUPE   D1A 1434   0.802   4.655   6.485  0.3737  0.3139 -0.2968
  114PUPE   D2A 1435   0.606   5.068   6.346  0.0261  0.0636  0.0152
  114PUPE   D3A 1436   0.774   5.208   6.015  0.1850 -0.1275  0.1352
  114PUPE   D4A 1437   1.174   5.466   5.979  0.0690  0.4182 -0.1802
  114PUPE   D5A 1438   1.401   5.144   5.627 -0.0132  0.0109 -0.1541
  114PUPE   C1B 1439   0.499   4.222   6.571 -0.2416  0.0314 -0.3239
  114PUPE   C2B 1440   0.854   3.991   6.266 -0.1296 -0.0540 -0.0314
  114PUPE   C3B 1441   1.125   3.807   6.024  0.0458 -0.2669 -0.2367
  114PUPE   C4B 1442   1.151   3.850   5.566  0.1640  0.0546  0.1463
  115PUPE   NH3 1443   6.780   0.662   7.335 -0.1172  0.1467  0.1806
  115PUPE   PO4 1444   6.309   0.718   7.524 -0.3082  0.0512  0.1981
  115PUPE   GL1 1445   6.407   0.871   7.054  0.2096 -0.3214 -0.0277
  115PUPE   GL2 1446   6.688   0.905   6.918  0.3511  0.1763 -0.0763
  115PUPE   D1A 1447   6.228   1.136   6.729  0.1125 -0.0336  0.0308
  115PUPE   D2A 1448   6.031   1.072   6.425  0.1550 -0.2012  0.1466
  115PUPE   D3A 1449   5.729   1.436   6.357  0.5267 -0.0436 -0.1991
  115PUPE   D4A 1450   5.399   1.478   5.946  0.0263 -0.2466 -0.3036
  115PUPE   D5A 1451   5.331   1.135   5.726  0.0045  0.2886  0.0993
  115PUPE   C1B 1452   6.695   1.183   6.602 -0.0217 -0.0609  0.1046
  115PUPE   C2B 1453   6.805   1.368   6.250  0.1476  0.0345 -0.0375
  115PUPE   C3B 1454   6.760   1.719   6.059 -0.2404  0.1037  0.0793
  115PUPE   C4B 1455   6.804   2.128   5.940 -0.0004  0.0562  0.3913
  116PUPE   NH3 1456   5.267   7.272   7.022  0.3232  0.3014  0.1526
  116PUPE   PO4 1457   5.564   6.908   7.066  0.0175  0.1988 -0.2179
  116PUPE   GL1 1458   5.343   6.929   6.585  0.1757 -0.1284  0.0475
  116PUPE   GL2 1459   5.629   6.940   6.277  0.1233  0.0303 -0.1853
  116PUPE   D1A 1460   5.033   7.167   6.248 -0.0841 -0.3190 -0.1722
  116PUPE   D2A 1461   5.064   7.153   5.875 -0.2804  0.2578  0.3093
  116PUPE   D3A 1462   5.077   7.578   5.723  0.0932 -0.3464 -0.1617
  116PUPE   D4A 1463   5.336   7.598   5.341  0.1508 -0.0950 -0.1714
  116PUPE   D5A 1464   4.917   7.657   5.193  0.1059 -0.0471 -0.0474
  116PUPE   C1B 1465   5.641   6.910   5.932  0.0814  0.0219 -0.4854
  116PUPE   C2B 1466   5.623   6.777   5.554  0.0355 -0.1116  0.2274
  116PUPE   C3B 1467   5.793   6.627   5.164  0.0045  0.1294 -0.2930
  116PUPE   C4B 1468   6.093   6.508   4.852 -0.1258  0.0999  0.0281
  117PUPE   NH3 1469   5.031   0.900   7.337 -0.1222  0.1777 -0.1071
  117PUPE   PO4 1470   5.405   0.965   7.208  0.1219 -0.0863  0.0255
  117PUPE   GL1 1471   5.372   1.263   6.998 -0.1495  0.1522  0.1619
  117PUPE   GL2 1472   5.413   1.039   6.684  0.4313  0.0553 -0.1233
  117PUPE   D1A 1473   5.368   1.592   6.694 -0.0411 -0.2156  0.1108
  117PUPE   D2A 1474   5.437   2.017   6.724 -0.0166 -0.2157 -0.2316
  117PUPE   D3A 1475   5.439   1.888   6.266  0.0696  0.0659  0.2414
  117PUPE   D4A 1476   5.477   2.245   6.149  0.0432 -0.1326 -0.1248
  117PUPE   D5A 1477   5.140   2.353   6.341 -0.2575 -0.3884  0.2035
  117PUPE   C1B 1478   5.199   1.335   6.376  0.0233  0.0938 -0.2626
  117PUPE   C2B 1479   4.938   1.466   6.046 -0.0266 -0.0677  0.0078
  117PUPE   C3B 1480   4.854   1.866   6.053 -0.2042 -0.0134 -0.0438
  117PUPE   C4B 1481   4.653   2.121   6.014  0.2578  0.0611  0.0557
  118PUPE   NH3 1482   7.407   0.141   9.568  0.1115 -0.0949 -0.1081
  118PUPE   PO4 1483   7.025   0.055   9.706  0.0928 -0.2745 -0.3103
  118PUPE   GL1 1484   7.153   0.097  10.177 -0.4158 -0.2876  0.2413
  118PUPE   GL2 1485   7.163  -0.168  10.341 -0.1229 -0.0719  0.0906
  118PUPE   D1A 1486   6.935   0.363  10.648  0.2337  0.3035 -0.1799
  118PUPE   D2A 1487   7.176   0.586  10.824 -0.1167 -0.0072  0.0928
  118PUPE   D3A 1488   7.506   0.657  11.105 -0.1539 -0.0254  0.0317
  118PUPE   D4A 1489   7.390   0.173  11.057  0.1632  0.2182  0.2022
  118PUPE   D5A 1490   7.271  -0.040  11.460  0.4872 -0.3399  0.0958
  118PUPE   C1B 1491   6.945  -0.211  10.613  0.0069 -0.1181 -0.1851
  118PUPE   C2B 1492   6.986  -0.041  11.009  0.2836 -0.0248  0.3895
  118PUPE   C3B 1493   6.921   0.361  11.182  0.0500 -0.1950 -0.0891
  118PUPE   C4B 1494   6.802   0.750  11.022  0.2531 -0.1047  0.0683
  119PUPE   NH3 1495   5.171   1.056   3.143 -0.3165 -0.0494  0.1350
  119PUPE   PO4 1496   5.328   0.672   3.009 -0.2309 -0.0170  0.1951
  119PUPE   GL1 1497   5.179   0.501   3.420 -0.0908  0.1070  0.0310
  119PUPE   GL2 1498   5.211   0.758   3.578 -0.0626  0.2101 -0.0371
  119PUPE   D1A 1499   5.104   0.376   3.918 -0.0236  0.0697  0.2510
  119PUPE   D2A 1500   4.775   0.061   4.221  0.0783  0.1989 -0.0869
  119PUPE   D3A 1501   4.684   0.110   4.603 -0.2078 -0.0332 -0.2721
  119PUPE   D4A 1502   4.691   0.382   5.036 -0.3183 -0.1549 -0.0592
  119PUPE   D5A 1503   4.303   0.616   5.252  0.0432  0.1301 -0.0008
  119PUPE   C1B 1504   5.375   0.804   4.029  0.0768  0.1126 -0.0506
  119PUPE   C2B 1505   5.361   0.511   4.359 -0.1548  0.0516 -0.1274
  119PUPE   C3B 1506   5.552   0.225   4.682  0.1128  0.1005 -0.0349
  119PUPE   C4B 1507   5.496   0.324   5.110  0.0880  0.0739 -0.0110
  120PUPE   NH3 1508   3.549  -0.008   3.486  0.0710  0.0266  0.0048
  120PUPE   PO4 1509   3.451   0.383   3.493  0.0462 -0.1093  0.0142
  120PUPE   GL1 1510   3.618   0.301   3.921  0.1889  0.0343 -0.2555
  120PUPE   GL2 1511   3.579   0.519   4.230  0.0236 -0.2200  0.0713
  120PUPE   D1A 1512   3.986   0.342   3.984  0.2359  0.2610 -0.3878
  120PUPE   D2A 1513   3.974  -0.103   3.828 -0.0431 -0.0035  0.1532
  120PUPE   D3A 1514   4.390  -0.111   3.775 -0.0178 -0.0996  0.0931
  120PUPE   D4A 1515   4.436   0.318   3.777 -0.1984 -0.3683 -0.0660
  120PUPE   D5A 1516   4.773   0.242   3.600  0.1324  0.0314 -0.0788
  120PUPE   C1B 1517   3.841   0.366   4.535 -0.1084 -0.0554  0.2072
  120PUPE   C2B 1518   3.776   0.439   4.919 -0.0707  0.0121 -0.1964
  120PUPE   C3B 1519   3.940   0.209   5.338  0.0633  0.0080  0.1220
  120PUPE   C4B 1520   4.171   0.058   5.730  0.2568  0.1375  0.1710
  121PUPE   NH3 1521   1.545   4.432   3.419  0.2431 -0.3105  0.0713
  121PUPE   PO4 1522   1.798   4.743   3.619  0.1679 -0.2559  0.2928
  121PUPE   GL1 1523   2.032   4.596   3.951 -0.0329  0.0045  0.1171
  121PUPE   GL2 1524   2.151   4.796   4.166 -0.2815 -0.1106 -0.2153
  121PUPE   D1A 1525   1.902   4.456   4.371 -0.0198  0.0499 -0.1637
  121PUPE   D2A 1526   2.051   4.017   4.214 -0.0237  0.1253 -0.0262
  121PUPE   D3A 1527   1.591   4.090   4.133  0.0364  0.0683 -0.1373
  121PUPE   D4A 1528   1.166   4.305   4.121 -0.4680  0.1611  0.0601
  121PUPE   D5A 1529   1.511   4.534   3.937 -0.0177  0.2062  0.2383
  121PUPE   C1B 1530   2.171   4.769   4.599  0.1380  0.5545  0.1286
  121PUPE   C2B 1531   2.123   4.563   5.008  0.0864  0.3292 -0.0173
  121PUPE   C3B 1532   1.934   4.558   5.284  0.0632 -0.1233 -0.0542
  121PUPE   C4B 1533   1.928   4.537   5.656 -0.2908 -0.0134 -0.0403
  122PUPE   NH3 1534   6.681   0.213   2.977  0.1886 -0.1009 -0.1492
  122PUPE   PO4 1535   6.433   0.563   3.160 -0.2211 -0.0470 -0.3181
  122PUPE   GL1 1536   6.298   0.373   3.425  0.3785  0.0386  0.2919
  122PUPE   GL2 1537   6.109   0.585   3.575 -0.1016  0.0091  0.3434
  122PUPE   D1A 1538   6.051   0.131   3.768 -0.2007  0.2628 -0.4065
  122PUPE   D2A 1539   5.818   0.049   3.423 -0.0343  0.1368 -0.0446
  122PUPE   D3A 1540   5.328   0.042   3.597  0.1239  0.3603 -0.2882
  122PUPE   D4A 1541   5.636   0.443   3.602  0.1413  0.1660  0.0488
  122PUPE   D5A 1542   5.725   0.462   4.003  0.1579 -0.0457 -0.1319
  122PUPE   C1B 1543   6.344   0.612   3.871 -0.0187  0.0123  0.0150
  122PUPE   C2B 1544   6.233   0.392   4.147 -0.1471 -0.1697  0.1092
  122PUPE   C3B 1545   6.293   0.263   4.506  0.0426  0.0654 -0.1952
  122PUPE   C4B 1546   6.014   0.242   4.874  0.1193 -0.0899 -0.1556
  123PUPE   NH3 1547   3.168   3.462   3.665 -0.3517 -0.1632 -0.0333
  123PUPE   PO4 1548   2.790   3.582   3.788  0.1601  0.2157  0.6281
  123PUPE   GL1 1549   2.650   3.560   4.120  0.1064 -0.0257 -0.0024
  123PUPE   GL2 1550   2.750   3.352   4.262  0.2824 -0.1469  0.1296
  123PUPE   D1A 1551   2.397   3.699   4.421  0.0426  0.0653  0.0736
  123PUPE   D2A 1552   2.101   3.629   4.742  0.2295  0.0898 -0.1944
  123PUPE   D3A 1553   2.374   3.642   5.046  0.2027  0.2396 -0.1375
  123PUPE   D4A 1554   2.374   3.523   5.498 -0.0757 -0.2149 -0.0976
  123PUPE   D5A 1555   2.196   3.156   5.403 -0.2269  0.3220 -0.1338
  123PUPE   C1B 1556   2.792   3.475   4.748  0.1881 -0.0237  0.1303
  123PUPE   C2B 1557   2.891   3.453   5.218  0.4617 -0.0412 -0.2072
  123PUPE   C3B 1558   2.789   3.193   5.592 -0.3273 -0.1473  0.1612
  123PUPE   C4B 1559   3.012   3.012   5.926 -0.0341  0.1317  0.1331
  124PUPE   NH3 1560   1.294   2.478   3.965 -0.1185  0.0375  0.0043
  124PUPE   PO4 1561   1.139   2.800   4.010 -0.1184 -0.1995  0.0209
  124PUPE   GL1 1562   1.183   2.924   4.378 -0.2583 -0.4448  0.3228
  124PUPE   GL2 1563   0.877   2.899   4.541 -0.0634  0.3082 -0.0639
  124PUPE   D1A 1564   1.383   3.058   4.741  0.0547 -0.0059  0.0752
  124PUPE   D2A 1565   1.230   3.136   5.106  0.2331  0.0191 -0.0862
  124PUPE   D3A 1566   0.915   2.824   5.128 -0.1898  0.1142 -0.0243
  124PUPE   D4A 1567   1.198   2.583   4.928  0.0331 -0.0880  0.2054
  124PUPE   D5A 1568   1.443   2.680   5.243 -0.0337  0.3592  0.3907
  124PUPE   C1B 1569   0.509   2.879   4.870  0.0504  0.0504  0.1193
  124PUPE   C2B 1570   0.404   2.744   5.209  0.2243 -0.1344 -0.4342
  124PUPE   C3B 1571   0.124   2.486   5.279 -0.2766  0.1129  0.0133
  124PUPE   C4B 1572   0.072   2.106   5.314  0.1211  0.0960 -0.1405
  125PUPE   NH3 1573   3.188   1.801   4.140  0.1679  0.2241  0.0615
  125PUPE   PO4 1574   3.407   2.049   4.247  0.0286  0.2856  0.3156
  125PUPE   GL1 1575   3.176   2.083   4.659  0.0365 -0.0749  0.3511
  125PUPE   GL2 1576   3.337   2.106   4.863  0.0342  0.0636  0.0133
  125PUPE   D1A 1577   2.867   2.110   5.040  0.0919  0.3009 -0.0489
  125PUPE   D2A 1578   3.044   2.471   5.072 -0.0217  0.2773  0.1422
  125PUPE   D3A 1579   2.654   2.606   5.225 -0.1284 -0.0498  0.2543
  125PUPE   D4A 1580   2.689   2.733   5.561  0.0733  0.1446 -0.1145
  125PUPE   D5A 1581   3.087   2.562   5.686 -0.2401 -0.1115 -0.6647
  125PUPE   C1B 1582   3.328   2.134   5.286 -0.0478  0.1015  0.0376
  125PUPE   C2B 1583   3.500   2.237   5.669  0.1118  0.0990 -0.2428
  125PUPE   C3B 1584   3.731   2.138   6.099 -0.2706 -0.0304  0.1749
  125PUPE   C4B 1585   3.915   1.875   6.332 -0.0794  0.0430 -0.2502
  126PUPE   NH3 1586   5.518   4.786   3.212  0.0073 -0.0226 -0.0572
  126PUPE   PO4 1587   5.248   5.116   3.159 -0.1448 -0.2523 -0.0362
  126PUPE   GL1 1588   5.334   5.176   3.590 -0.0949 -0.1526  0.1220
  126PUPE   GL2 1589   5.674   5.204   3.566  0.1582  0.1186  0.4369
  126PUPE   D1A 1590   5.030   5.373   3.725  0.4347 -0.0401  0.3015
  126PUPE   D2A 1591   4.717   5.703   3.621  0.3975  0.2128 -0.0195
  126PUPE   D3A 1592   4.456   5.671   3.929  0.1289  0.0069 -0.1464
  126PUPE   D4A 1593   4.910   5.754   4.063 -0.3338  0.0624  0.3397
  126PUPE   D5A 1594   4.742   5.851   4.407  0.3793  0.1659 -0.0588
  126PUPE   C1B 1595   5.825   5.496   3.867 -0.2279 -0.0615  0.0348
  126PUPE   C2B 1596   5.909   5.641   4.217  0.3852  0.1909 -0.3726
  126PUPE   C3B 1597   5.980   5.710   4.634 -0.0204  0.1202 -0.4967
  126PUPE   C4B 1598   6.195   6.074   4.763 -0.2505  0.0806  0.0123
  127PUPE   NH3 1599   5.831   3.977   3.465  0.0842 -0.0513 -0.3886
  127PUPE   PO4 1600   6.213   3.994   3.188  0.1058 -0.2667 -0.3141
  127PUPE   GL1 1601   6.264   4.043   3.707 -0.1305  0.1233  0.2757
  127PUPE   GL2 1602   6.510   4.242   3.849 -0.2019  0.1677 -0.0701
  127PUPE   D1A 1603   6.292   3.761   3.983 -0.2015  0.1061 -0.0007
  127PUPE   D2A 1604   6.763   3.786   3.958 -0.1368  0.2373 -0.0881
  127PUPE   D3A 1605   7.010   3.589   4.260 -0.2705 -0.2772  0.0633
  127PUPE   D4A 1606   6.821   3.704   4.642  0.0314  0.0841 -0.1325
  127PUPE   D5A 1607   6.405   3.852   4.665  0.0063  0.2257  0.2276
  127PUPE   C1B 1608   6.443   4.234   4.357  0.1127 -0.2034 -0.1260
  127PUPE   C2B 1609   6.266   4.337   4.705  0.0695  0.1692  0.3493
  127PUPE   C3B 1610   5.894   4.213   4.942  0.0562  0.1402  0.1113
  127PUPE   C4B 1611   5.786   4.265   5.362  0.3295 -0.0840  0.0823
  128PUPE   NH3 1612   1.209   6.867   3.628 -0.2315  0.2151 -0.0014
  128PUPE   PO4 1613   1.693   6.838   3.425 -0.3149 -0.2946  0.2230
  128PUPE   GL1 1614   1.668   6.785   3.851  0.1377  0.1031  0.2914
  128PUPE   GL2 1615   1.490   6.977   4.100 -0.0013 -0.1831 -0.1666
  128PUPE   D1A 1616   1.425   6.480   4.023 -0.2581  0.0559 -0.1734
  128PUPE   D2A 1617   1.376   6.632   4.430  0.0998  0.2285  0.0698
  128PUPE   D3A 1618   1.110   6.861   4.692 -0.1261 -0.2863  0.1307
  128PUPE   D4A 1619   1.244   6.547   5.040 -0.0474 -0.0846  0.2060
  128PUPE   D5A 1620   1.423   6.645   5.406 -0.0323 -0.1124 -0.0633
  128PUPE   C1B 1621   1.531   7.094   4.529 -0.1430 -0.3113  0.0980
  128PUPE   C2B 1622   1.538   7.053   5.055 -0.0078  0.2132 -0.2427
  128PUPE   C3B 1623   1.405   7.170   5.475  0.6305 -0.3416  0.1821
  128PUPE   C4B 1624   1.342   7.506   5.713  0.1760 -0.0621  0.0250
  129PUPE   NH3 1625   7.635   5.416   3.625  0.2978  0.0933  0.0314
  129PUPE   PO4 1626   7.192   5.575   3.350  0.0257  0.0247 -0.2036
  129PUPE   GL1 1627   7.153   5.522   3.745 -0.2154 -0.1398 -0.0350
  129PUPE   GL2 1628   7.176   5.193   3.779 -0.2380  0.2092 -0.2474
  129PUPE   D1A 1629   7.024   5.537   4.160  0.0840  0.1359 -0.0871
  129PUPE   D2A 1630   7.155   5.907   4.313  0.2008 -0.0896  0.0522
  129PUPE   D3A 1631   6.727   5.804   4.594 -0.1870  0.3599  0.2415
  129PUPE   D4A 1632   6.454   5.639   4.394  0.0955 -0.0130  0.1882
  129PUPE   D5A 1633   6.466   5.465   4.781  0.0141  0.1245 -0.0140
  129PUPE   C1B 1634   7.109   4.981   4.184 -0.2658  0.0275 -0.2937
  129PUPE   C2B 1635   7.082   4.827   4.592  0.2647  0.4123  0.2391
  129PUPE   C3B 1636   7.105   4.622   4.958  0.0371  0.3500 -0.1178
  129PUPE   C4B 1637   7.198   4.415   5.278 -0.3789  0.1052  0.2676
  130PUPE   NH3 1638   4.433   2.758   4.307 -0.1294 -0.0895 -0.1773
  130PUPE   PO4 1639   4.849   2.573   4.249  0.3049 -0.0731  0.0398
  130PUPE   GL1 1640   4.697   2.380   4.565  0.1528  0.1954 -0.1961
  130PUPE   GL2 1641   4.340   2.354   4.718 -0.0028  0.0174  0.0391
  130PUPE   D1A 1642   4.905   2.118   4.857 -0.1978  0.1493  0.2576
  130PUPE   D2A 1643   5.299   2.081   4.862 -0.3295 -0.1035  0.3264
  130PUPE   D3A 1644   5.326   1.990   5.285 -0.2370  0.1253 -0.1108
  130PUPE   D4A 1645   4.904   1.867   5.305  0.0307 -0.0703  0.0846
  130PUPE   D5A 1646   5.019   1.506   5.549 -0.2763  0.1403  0.3012
  130PUPE   C1B 1647   4.401   2.462   5.122 -0.1278 -0.2524  0.0666
  130PUPE   C2B 1648   4.547   2.464   5.611 -0.0054 -0.1537 -0.0379
  130PUPE   C3B 1649   4.538   2.599   6.101 -0.2516 -0.0919 -0.0866
  130PUPE   C4B 1650   4.153   2.400   6.453 -0.0125 -0.0821  0.3119
  131OAPE   NH3 1651   6.528   0.170   6.687 -0.0600  0.1059  0.1959
  131OAPE   PO4 1652   6.700   0.375   6.829  0.0344  0.0024 -0.0038
  131OAPE   GL1 1653   7.098   0.248   6.744 -0.0344 -0.1212 -0.4548
  131OAPE   GL2 1654   7.323   0.476   6.940 -0.2054  0.3632  0.1236
  131OAPE   D1A 1655   7.533   0.207   6.588 -0.0647 -0.1777  0.1487
  131OAPE   D2A 1656   7.801   0.371   6.864  0.1821 -0.0532 -0.2072
  131OAPE   D3A 1657   7.934   0.516   6.422  0.0170  0.0495 -0.1005
  131OAPE   D4A 1658   7.842   0.882   6.234 -0.1765 -0.0113  0.0956
  131OAPE   C5A 1659   8.261   0.962   6.170 -0.0009 -0.2256 -0.2293
  131OAPE   C1B 1660   7.536   0.816   6.649  0.0408 -0.0965 -0.0026
  131OAPE   D2B 1661   7.677   1.272   6.592 -0.2635 -0.0070 -0.4653
  131OAPE   C3B 1662   7.638   1.427   6.200  0.1657 -0.2508 -0.2616
  131OAPE   C4B 1663   7.601   1.603   5.883 -0.2094 -0.0300 -0.1765
  132OAPE   NH3 1664   4.222   0.461   7.693 -0.0551  0.4329 -0.0569
  132OAPE   PO4 1665   4.425   0.533   7.459  0.1973 -0.1145 -0.1163
  132OAPE   GL1 1666   4.379   0.920   7.481  0.0158  0.0523  0.4033
  132OAPE   GL2 1667   4.608   1.166   7.453  0.2624 -0.3922  0.0025
  132OAPE   D1A 1668   4.241   1.108   7.840  0.0951  0.1149  0.0729
  132OAPE   D2A 1669   4.143   1.381   7.528 -0.0890 -0.0343 -0.3022
  132OAPE   D3A 1670   3.769   1.600   7.647 -0.0166 -0.0235 -0.0885
  132OAPE   D4A 1671   3.622   1.811   8.035 -0.0355 -0.0453 -0.0748
  132OAPE   C5A 1672   3.947   1.850   8.412  0.1269 -0.1297  0.0874
  132OAPE   C1B 1673   4.507   1.375   7.159  0.0164  0.2462 -0.0817
  132OAPE   D2B 1674   4.397   1.726   6.871  0.3195  0.0079  0.3019
  132OAPE   C3B 1675   4.358   2.134   6.985  0.4238  0.0580  0.0517
  132OAPE   C4B 1676   4.231   2.498   6.923 -0.2730  0.4767 -0.0197
  133OAPE   NH3 1677   2.922  -0.115   8.355  0.2089  0.3773 -0.0520
  133OAPE   PO4 1678   2.946  -0.043   7.940 -0.0019  0.1821 -0.0802
  133OAPE   GL1 1679   3.229   0.254   7.697 -0.1335  0.1874 -0.1181
  133OAPE   GL2 1680   3.119   0.475   7.892 -0.0230  0.2238 -0.0755
  133OAPE   D1A 1681   3.531   0.511   7.496  0.0613  0.2553  0.0917
  133OAPE   D2A 1682   3.850   0.562   7.329  0.1107  0.1135  0.2592
  133OAPE   D3A 1683   4.117   0.677   6.954  0.0617  0.2201 -0.2006
  133OAPE   D4A 1684   4.062   1.083   7.131  0.1268  0.0883 -0.0722
  133OAPE   C5A 1685   3.723   1.044   7.509 -0.0824 -0.1063 -0.0092
  133OAPE   C1B 1686   3.200   0.846   7.719  0.0617 -0.1965  0.1705
  133OAPE   D2B 1687   3.335   1.286   7.470 -0.1934 -0.0454 -0.1394
  133OAPE   C3B 1688   3.601   1.370   7.147 -0.0892 -0.0560  0.0830
  133OAPE   C4B 1689   3.894   1.575   6.832 -0.0429 -0.1052 -0.0912
  134OAPE   NH3 1690   4.436   4.385   7.341  0.4995 -0.0221  0.2970
  134OAPE   PO4 1691   4.827   4.379   7.382 -0.3210 -0.1374  0.1360
  134OAPE   GL1 1692   5.099   4.256   7.096  0.0178 -0.1592 -0.0216
  134OAPE   GL2 1693   5.095   3.984   6.985 -0.2203  0.1497 -0.2523
  134OAPE   D1A 1694   5.511   4.276   6.965 -0.0974 -0.3949  0.2373
  134OAPE   D2A 1695   5.564   3.856   6.762 -0.0561 -0.0723  0.1790
  134OAPE   D3A 1696   5.830   3.537   6.908 -0.0666  0.0102 -0.1111
  134OAPE   D4A 1697   5.650   2.980   6.772 -0.3219  0.2395  0.0602
  134OAPE   C5A 1698   5.193   3.047   6.966 -0.0985 -0.1304 -0.1389
  134OAPE   C1B 1699   5.082   3.901   6.528  0.2096 -0.3840  0.0690
  134OAPE   D2B 1700   4.921   3.682   6.065 -0.1384 -0.1402 -0.2061
  134OAPE   C3B 1701   5.147   3.535   5.704  0.0718 -0.0128  0.1513
  134OAPE   C4B 1702   5.490   3.223   5.711  0.2710 -0.2431 -0.1072
  135OAPE   NH3 1703   5.371   3.092   3.693  0.0821 -0.0891  0.1887
  135OAPE   PO4 1704   4.985   3.320   3.717  0.2103  0.0293 -0.1090
  135OAPE   GL1 1705   5.092   3.073   4.139  0.2347  0.2341  0.3060
  135OAPE   GL2 1706   4.846   3.104   4.363 -0.0818  0.0243 -0.0033
  135OAPE   D1A 1707   5.354   3.218   4.503 -0.0502  0.0855  0.1606
  135OAPE   D2A 1708   5.663   3.304   4.830 -0.0646 -0.0005  0.1890
  135OAPE   D3A 1709   5.467   3.039   4.993  0.1885  0.0671  0.3249
  135OAPE   D4A 1710   5.476   2.536   4.797  0.0787 -0.1479 -0.0109
  135OAPE   C5A 1711   5.589   2.476   4.417 -0.2155 -0.0126  0.0434
  135OAPE   C1B 1712   4.919   3.348   4.786 -0.1158 -0.0780  0.1823
  135OAPE   D2B 1713   5.099   3.347   5.113 -0.0215  0.0839  0.1091
  135OAPE   C3B 1714   5.484   3.506   5.283  0.0098 -0.3885  0.0931
  135OAPE   C4B 1715   5.938   3.361   5.370  0.1876  0.2689 -0.0711
  136OAPE   NH3 1716   1.343   3.279   3.869 -0.1397  0.0095  0.0765
  136OAPE   PO4 1717   1.739   3.111   3.825 -0.0037  0.0324  0.0725
  136OAPE   GL1 1718   1.616   2.811   4.228 -0.0130 -0.3184  0.0169
  136OAPE   GL2 1719   1.652   3.130   4.346 -0.1598  0.0208 -0.3654
  136OAPE   D1A 1720   1.466   2.565   4.559 -0.3621 -0.1279 -0.0176
  136OAPE   D2A 1721   1.284   2.188   4.697 -0.1083 -0.3075 -0.3858
  136OAPE   D3A 1722   1.056   2.171   5.098  0.3160  0.0189 -0.4979
  136OAPE   D4A 1723   0.704   2.393   4.797  0.1158 -0.2794  0.3906
  136OAPE   C5A 1724   0.291   2.294   4.846  0.1674  0.0773 -0.2698
  136OAPE   C1B 1725   1.598   3.545   4.657  0.0843  0.0909 -0.0006
  136OAPE   D2B 1726   1.269   3.631   5.011 -0.0636 -0.1457  0.0802
  136OAPE   C3B 1727   0.965   3.526   5.217  0.1425 -0.1106  0.0061
  136OAPE   C4B 1728   0.585   3.248   5.213  0.1744  0.3103  0.0259
  137OAPE   NH3 1729   5.291   1.469   3.856  0.2310 -0.1952  0.0061
  137OAPE   PO4 1730   5.000   1.310   3.581 -0.0724 -0.0135 -0.1367
  137OAPE   GL1 1731   4.828   0.983   3.886  0.0173  0.0804  0.4934
  137OAPE   GL2 1732   4.497   0.832   3.899 -0.0223 -0.0193 -0.2130
  137OAPE   D1A 1733   4.960   0.947   4.351 -0.0329  0.2971 -0.4677
  137OAPE   D2A 1734   4.898   0.542   4.453 -0.2166 -0.1951 -0.0609
  137OAPE   D3A 1735   5.133   0.382   4.786 -0.2208  0.1683  0.2582
  137OAPE   D4A 1736   5.212   0.719   4.881 -0.2338 -0.2412  0.0596
  137OAPE   C5A 1737   5.484   0.958   4.582  0.1642 -0.1807  0.1313
  137OAPE   C1B 1738   4.389   0.567   4.203 -0.2131 -0.0237 -0.2736
  137OAPE   D2B 1739   4.280   0.460   4.709  0.2852  0.2546 -0.2616
  137OAPE   C3B 1740   4.122   0.057   4.753  0.1480 -0.1009  0.0070
  137OAPE   C4B 1741   4.062  -0.362   4.889  0.1441  0.1607  0.2498
  138OAPE   NH3 1742   3.759   1.873   3.938 -0.0289 -0.0459  0.0571
  138OAPE   PO4 1743   4.047   1.850   4.146  0.1996 -0.1073  0.4134
  138OAPE   GL1 1744   4.384   1.504   4.407 -0.3354 -0.2847  0.1234
  138OAPE   GL2 1745   4.472   1.107   4.339 -0.0008 -0.4704 -0.2554
  138OAPE   D1A 1746   4.767   1.390   4.748  0.1371 -0.1468  0.1448
  138OAPE   D2A 1747   4.660   1.425   5.210  0.1062  0.0530  0.3652
  138OAPE   D3A 1748   4.265   1.244   5.138  0.2857 -0.0358 -0.1565
  138OAPE   D4A 1749   4.078   1.671   5.317  0.1694  0.2431 -0.0537
  138OAPE   C5A 1750   4.023   1.739   5.818 -0.0726 -0.1100 -0.2501
  138OAPE   C1B 1751   4.579   0.869   4.702 -0.2262  0.5525 -0.1351
  138OAPE   D2B 1752   4.703   0.894   5.165 -0.1154 -0.0037 -0.0952
  138OAPE   C3B 1753   5.021   0.771   5.419  0.0424  0.1618  0.0794
  138OAPE   C4B 1754   5.424   0.788   5.405  0.1033  0.0510  0.0780
  139CHOL   ROH 1755   1.960   2.575   4.593  0.1337 -0.1066 -0.0465
  139CHOL    R1 1756   1.826   2.801   4.698  0.1633 -0.0409 -0.1495
  139CHOL    R2 1757   1.779   2.834   4.968  0.0602  0.0292 -0.1763
  139CHOL    R3 1758   1.904   3.072   4.928  0.1551 -0.0192 -0.1723
  139CHOL    R4 1759   1.756   3.108   5.178  0.1009  0.0636 -0.2160
  139CHOL    R5 1760   1.746   3.236   5.002  0.1927  0.0459 -0.2345
  139CHOL    C1 1761   1.860   3.491   5.262  0.2136  0.0380 -0.2354
  139CHOL    C2 1762   1.747   3.750   5.129 -0.2138  0.3770  0.0510
  140CHOL   ROH 1763   7.015   0.788   6.604 -0.1972  0.0809 -0.0018
  140CHOL    R1 1764   7.029   0.939   6.366 -0.0495  0.0464 -0.0156
  140CHOL    R2 1765   7.261   1.066   6.284  0.0378 -0.0714  0.0425
  140CHOL    R3 1766   7.218   0.925   6.055  0.0442 -0.0797  0.0467
  140CHOL    R4 1767   7.233   1.205   5.968 -0.0510 -0.0769  0.0479
  140CHOL    R5 1768   7.072   1.064   5.926 -0.0152 -0.1221  0.0703
  140CHOL    C1 1769   7.176   1.153   5.570 -0.0966 -0.0878  0.0549
  140CHOL    C2 1770   7.010   1.312   5.354 -0.0452 -0.1757 -0.0001
  141CHOL   ROH 1771   4.936   6.305  12.888  0.0293  0.2684  0.0744
  141CHOL    R1 1772   4.926   6.369  12.612 -0.0120  0.1000  0.0363
  141CHOL    R2 1773   5.007   6.614  12.514 -0.1505  0.0852 -0.1079
  141CHOL    R3 1774   5.165   6.461  12.353 -0.0686  0.0796 -0.0250
  141CHOL    R4 1775   5.240   6.737  12.289 -0.2180  0.0945 -0.1741
  141CHOL    R5 1776   5.177   6.583  12.148 -0.1382 -0.0204 -0.0937
  141CHOL    C1 1777   5.522   6.665  12.008 -0.1804  0.0947 -0.1349
  141CHOL    C2 1778   5.634   6.662  11.613  0.2112  0.2404 -0.5000
  142CHOL   ROH 1779   5.613   2.856   8.497  0.1672 -0.1232 -0.0546
  142CHOL    R1 1780   5.519   2.655   8.322  0.0012 -0.1369  0.0490
  142CHOL    R2 1781   5.269   2.539   8.349 -0.1195  0.1252  0.0731
  142CHOL    R3 1782   5.242   2.615   8.090  0.0046 -0.0034  0.0210
  142CHOL    R4 1783   4.984   2.494   8.159 -0.1169  0.2559  0.0368
  142CHOL    R5 1784   5.111   2.441   7.990 -0.1221  0.0473  0.0951
  142CHOL    C1 1785   4.793   2.539   7.804  0.0011  0.2112 -0.0331
  142CHOL    C2 1786   4.522   2.592   8.005 -0.1161  0.2252 -0.0614
  143CHOL   ROH 1787   5.671   1.373   4.262  0.0545  0.1125  0.0500
  143CHOL    R1 1788   5.881   1.286   4.432  0.0020 -0.0390  0.0398
  143CHOL    R2 1789   5.961   1.429   4.655  0.2375  0.0017 -0.0643
  143CHOL    R3 1790   5.917   1.193   4.782 -0.0134  0.1253  0.0850
  143CHOL    R4 1791   6.115   1.330   4.948  0.1842 -0.0153 -0.0421
  143CHOL    R5 1792   6.131   1.129   4.866 -0.0715 -0.0828  0.0731
  143CHOL    C1 1793   6.163   1.051   5.238 -0.0824  0.0908  0.1110
  143CHOL    C2 1794   6.183   1.295   5.499 -0.0269 -0.0930 -0.0675
  144CHOL   ROH 1795   3.105   3.787   4.136  0.0145 -0.2748  0.0156
  144CHOL    R1 1796   3.076   3.958   4.360  0.0684 -0.1725 -0.0547
  144CHOL    R2 1797   2.853   3.952   4.523  0.0388  0.0088 -0.0881
  144CHOL    R3 1798   3.038   3.917   4.720 -0.0115 -0.0135 -0.0442
  144CHOL    R4 1799   2.788   3.972   4.862 -0.0589 -0.0740 -0.1014
  144CHOL    R5 1800   2.978   4.077   4.888 -0.0772 -0.0573 -0.0253
  144CHOL    C1 1801   2.924   3.951   5.244 -0.1629 -0.1432 -0.0679
  144CHOL    C2 1802   2.832   3.876   5.537 -0.3626 -0.0990  0.0481
  145CHOL   ROH 1803   6.965   4.200   4.360  0.0052 -0.3943  0.0169
  145CHOL    R1 1804   6.962   4.245   4.640  0.0545 -0.3605  0.0130
  145CHOL    R2 1805   6.729   4.293   4.780  0.0968 -0.1452  0.0199
  145CHOL    R3 1806   6.815   4.085   4.931 -0.0729 -0.2052  0.0341
  145CHOL    R4 1807   6.621   4.224   5.101  0.1212  0.0232  0.0644
  145CHOL    R5 1808   6.826   4.173   5.153  0.0827 -0.1767  0.0131
  145CHOL    C1 1809   6.640   3.988   5.430 -0.0239  0.0648  0.1037
  145CHOL    C2 1810   6.767   4.144   5.826 -0.0595 -0.1467  0.0265
  146CHOL   ROH 1811   4.078   3.802   3.844  0.0393  0.2694 -0.0094
  146CHOL    R1 1812   4.100   3.740   4.119 -0.1448  0.0951 -0.0323
  146CHOL    R2 1813   4.278   3.868   4.287 -0.0751 -0.1894  0.1122
  146CHOL    R3 1814   4.054   3.916   4.434 -0.0861 -0.0260  0.0461
  146CHOL    R4 1815   4.276   4.010   4.602 -0.0541 -0.2238  0.1284
  146CHOL    R5 1816   4.120   3.868   4.660 -0.1913 -0.1087  0.0633
  146CHOL    C1 1817   4.065   4.137   4.924 -0.0522 -0.0903  0.0758
  146CHOL    C2 1818   4.167   4.388   5.084 -0.0623 -0.2556 -0.2449
  147CHOL   ROH 1819   3.566   0.629   9.023 -0.0603  0.0116 -0.1563
  147CHOL    R1 1820   3.739   0.851   9.056 -0.1956  0.1279 -0.2132
  147CHOL    R2 1821   3.659   1.111   9.007 -0.4407  0.0957 -0.0155
  147CHOL    R3 1822   3.748   1.151   9.261 -0.2353  0.0353 -0.0763
  147CHOL    R4 1823   3.705   1.420   9.154 -0.3721  0.0564  0.0470
  147CHOL    R5 1824   3.888   1.345   9.245 -0.2841  0.0627 -0.1301
  147CHOL    C1 1825   3.815   1.639   9.477 -0.1393 -0.0232  0.0262
  147CHOL    C2 1826   3.741   2.004   9.658 -0.0022  0.1081 -0.0102
  148CHOL   ROH 1827   5.896   1.618   5.930 -0.1597 -0.0517  0.1344
  148CHOL    R1 1828   5.733   1.847   5.895 -0.1442 -0.0540  0.0466
  148CHOL    R2 1829   5.838   2.098   5.848 -0.1143 -0.0258  0.2590
  148CHOL    R3 1830   5.673   2.091   5.632  0.1195  0.0437  0.0733
  148CHOL    R4 1831   5.735   2.375   5.668 -0.1944  0.0741  0.4560
  148CHOL    R5 1832   5.537   2.287   5.655 -0.0987 -0.1124  0.1496
  148CHOL    C1 1833   5.520   2.530   5.361 -0.0217  0.1974  0.3963
  148CHOL    C2 1834   5.447   2.820   5.423 -0.1492  0.0229  0.0521
  149CHOL   ROH 1835   1.654   0.859   7.213 -0.0805  0.0708 -0.0604
  149CHOL    R1 1836   1.820   0.897   6.988  0.0154 -0.0295 -0.0077
  149CHOL    R2 1837   1.875   0.695   6.808 -0.1640 -0.0271 -0.0678
  149CHOL    R3 1838   1.785   0.876   6.626  0.0754  0.1402 -0.0247
  149CHOL    R4 1839   1.899   0.659   6.465 -0.2771 -0.0161 -0.0767
  149CHOL    R5 1840   1.948   0.871   6.451  0.0422 -0.0830 -0.0533
  149CHOL    C1 1841   1.828   0.808   6.095 -0.1181  0.1473 -0.0416
  149CHOL    C2 1842   1.910   0.588   5.761  0.2817 -0.0013  0.0042
  150CHOL   ROH 1843   5.769   3.221   8.726  0.0109  0.0018 -0.0435
  150CHOL    R1 1844   5.707   3.096   8.972  0.0883  0.2252  0.0923
  150CHOL    R2 1845   5.611   3.236   9.190 -0.2129  0.3707 -0.1267
  150CHOL    R3 1846   5.412   3.051   9.179  0.0589  0.0592  0.0158
  150CHOL    R4 1847   5.424   3.129   9.461 -0.1682  0.4342 -0.0703
  150CHOL    R5 1848   5.434   2.926   9.382  0.1615  0.3424  0.1845
  150CHOL    C1 1849   5.129   2.893   9.608  0.1131  0.1789  0.0962
  150CHOL    C2 1850   4.766   2.693   9.681  0.4448 -0.0614  0.2979
  151CHOL   ROH 1851   4.541   6.031   6.708  0.0153  0.1788  0.1401
  151CHOL    R1 1852   4.511   6.245   6.525  0.1524  0.0562 -0.0282
  151CHOL    R2 1853   4.625   6.241   6.273  0.0580 -0.2646 -0.0723
  151CHOL    R3 1854   4.370   6.290   6.192  0.0716 -0.0890 -0.0142
  151CHOL    R4 1855   4.536   6.454   6.015  0.1238 -0.0003  0.1186
  151CHOL    R5 1856   4.369   6.522   6.136  0.1610 -0.0377  0.1899
  151CHOL    C1 1857   4.245   6.623   5.789  0.1749  0.3184  0.2843
  151CHOL    C2 1858   4.046   6.598   5.534  0.1001 -0.1824  0.1112
  152CHOL   ROH 1859   7.193   7.468   6.594  0.0936  0.1876  0.0394
  152CHOL    R1 1860   7.136   7.633   6.371  0.0645  0.1335  0.0071
  152CHOL    R2 1861   7.306   7.655   6.155  0.0104  0.0393 -0.0443
  152CHOL    R3 1862   7.084   7.586   6.014 -0.0401  0.0399  0.0335
  152CHOL    R4 1863   7.249   7.738   5.824 -0.1215  0.0706 -0.0148
  152CHOL    R5 1864   7.041   7.777   5.875 -0.1054  0.0525  0.0698
  152CHOL    C1 1865   7.008   7.720   5.499 -0.2457  0.0895  0.0756
  152CHOL    C2 1866   6.946   7.902   5.223  0.0783 -0.2516  0.0506
  153CHOL   ROH 1867   2.610   7.700   7.562 -0.1411  0.0842 -0.0390
  153CHOL    R1 1868   2.544   7.793   7.303 -0.0767  0.0868 -0.0550
  153CHOL    R2 1869   2.724   7.792   7.093 -0.0466  0.0181 -0.0303
  153CHOL    R3 1870   2.528   7.651   6.967 -0.0715  0.0681 -0.0470
  153CHOL    R4 1871   2.738   7.685   6.765 -0.0837  0.0874 -0.0543
  153CHOL    R5 1872   2.527   7.738   6.744 -0.0782  0.1158 -0.0278
  153CHOL    C1 1873   2.561   7.491   6.456 -0.1287  0.1747 -0.0840
  153CHOL    C2 1874   2.462   7.175   6.359  0.4479  0.0220  0.2275
  154CHOL   ROH 1875   0.780  -0.084   6.967 -0.1270 -0.0875  0.0714
  154CHOL    R1 1876   0.657  -0.116   6.714 -0.1408 -0.0309  0.0719
  154CHOL    R2 1877   0.568   0.098   6.564 -0.0295  0.0087  0.0685
  154CHOL    R3 1878   0.725  -0.013   6.371 -0.0868 -0.0751  0.0683
  154CHOL    R4 1879   0.575   0.197   6.233  0.0212  0.0075  0.0682
  154CHOL    R5 1880   0.587  -0.013   6.175 -0.0896 -0.0023  0.0677
  154CHOL    C1 1881   0.726   0.150   5.859 -0.0032 -0.0718  0.0678
  154CHOL    C2 1882   0.994   0.266   5.610 -0.2985 -0.0955 -0.1948
  155CHOL   ROH 1883   0.670   6.062   3.724  0.1594  0.1682  0.0268
  155CHOL    R1 1884   0.639   6.112   4.001  0.0071  0.0456  0.0323
  155CHOL    R2 1885   0.411   6.040   4.140 -0.0443 -0.0708 -0.1127
  155CHOL    R3 1886   0.589   5.912   4.301 -0.0933 -0.0914 -0.0736
  155CHOL    R4 1887   0.367   5.985   4.478 -0.0698  0.0416 -0.0968
  155CHOL    R5 1888   0.577   6.032   4.508 -0.0520 -0.0275 -0.1072
  155CHOL    C1 1889   0.508   5.834   4.827 -0.1306  0.0877 -0.0509
  155CHOL    C2 1890   0.591   5.824   5.179  0.1257 -0.0129  0.0748
  156CHOL   ROH 1891   7.790   6.276   3.911 -0.1976  0.2074 -0.0267
  156CHOL    R1 1892   7.697   6.359   4.165 -0.1078  0.0388  0.0624
  156CHOL    R2 1893   7.436   6.438   4.209 -0.0769  0.0611  0.1947
  156CHOL    R3 1894   7.445   6.247   4.403 -0.0631 -0.0844  0.0539
  156CHOL    R4 1895   7.183   6.374   4.436  0.0137  0.0306  0.2881
  156CHOL    R5 1896   7.335   6.348   4.590  0.0899 -0.1574  0.1886
  156CHOL    C1 1897   7.045   6.159   4.751  0.0794 -0.1237  0.2104
  156CHOL    C2 1898   6.741   6.209   4.867  0.2573  0.1577  0.0210
  157CHOL   ROH 1899   7.093   7.712   3.975  0.1851 -0.0985 -0.0466
  157CHOL    R1 1900   7.036   7.705   4.252  0.2617  0.0433 -0.0263
  157CHOL    R2 1901   6.783   7.655   4.351  0.2254  0.3809  0.0671
  157CHOL    R3 1902   6.912   7.460   4.490  0.0300  0.2547  0.0751
  157CHOL    R4 1903   6.630   7.433   4.568 -0.0302  0.4000 -0.0891
  157CHOL    R5 1904   6.800   7.455   4.703 -0.0899  0.2512  0.0128
  157CHOL    C1 1905   6.662   7.122   4.826 -0.3626  0.2928 -0.1726
  157CHOL    C2 1906   6.333   7.111   5.057 -0.2557  0.2785  0.2289
  158CHOL   ROH 1907   1.317   2.322   9.427 -0.0199  0.0440  0.0567
  158CHOL    R1 1908   1.381   2.467   9.661  0.0833 -0.0113  0.0636
  158CHOL    R2 1909   1.600   2.408   9.818  0.1756 -0.0235 -0.0684
  158CHOL    R3 1910   1.659   2.670   9.779  0.1171 -0.0041 -0.0277
  158CHOL    R4 1911   1.783   2.604  10.036 -0.2008  0.0885  0.1555
  158CHOL    R5 1912   1.645   2.768   9.997 -0.2213  0.0238 -0.0572
  158CHOL    C1 1913   1.945   2.965  10.126 -0.4750  0.1719  0.3241
  158CHOL    C2 1914   2.210   3.266  10.153 -0.1115  0.0527 -0.1187
  159CHOL   ROH 1915   6.482   0.668   6.505 -0.3342  0.4581  0.1392
  159CHOL    R1 1916   6.435   0.830   6.278 -0.0613  0.3662  0.0117
  159CHOL    R2 1917   6.639   0.929   6.120  0.1216  0.0903  0.0611
  159CHOL    R3 1918   6.500   0.808   5.920  0.1250  0.0903  0.0603
  159CHOL    R4 1919   6.682   0.992   5.783  0.0570  0.1543  0.0654
  159CHOL    R5 1920   6.466   0.981   5.758  0.0597  0.1053  0.0934
  159CHOL    C1 1921   6.576   0.915   5.399  0.0226  0.1915  0.0671
  159CHOL    C2 1922   6.591   1.043   4.995 -0.0147  0.2455  0.1447
  160CHOL   ROH 1923   7.431   3.970   4.018  0.1066  0.2643  0.0042
  160CHOL    R1 1924   7.500   3.972   4.293  0.0815  0.0003  0.0147
  160CHOL    R2 1925   7.414   4.169   4.466  0.4037  0.0633  0.1075
  160CHOL    R3 1926   7.321   3.958   4.610  0.0174  0.1426 -0.0138
  160CHOL    R4 1927   7.393   4.158   4.811  0.4832 -0.1258  0.1072
  160CHOL    R5 1928   7.461   3.951   4.804  0.0694 -0.2694 -0.0545
  160CHOL    C1 1929   7.293   3.953   5.146  0.1668 -0.1616 -0.0068
  160CHOL    C2 1930   7.134   3.856   5.508  0.1399 -0.1664 -0.1686
  161CHOL   ROH 1931   3.266   6.203   7.195 -0.1180 -0.0387 -0.1863
  161CHOL    R1 1932   3.142   6.417   7.057  0.0884  0.1277 -0.1192
  161CHOL    R2 1933   3.270   6.560   6.859  0.1915 -0.0058 -0.1563
  161CHOL    R3 1934   3.051   6.492   6.713  0.0516  0.2676 -0.0779
  161CHOL    R4 1935   3.142   6.748   6.599  0.5159 -0.0026 -0.3190
  161CHOL    R5 1936   2.941   6.702   6.672  0.4323  0.4366 -0.2615
  161CHOL    C1 1937   2.861   6.794   6.310  0.5735  0.2560 -0.3400
  161CHOL    C2 1938   2.953   7.020   6.112 -0.2967 -0.1737 -0.4232
  162CHOL   ROH 1939   2.684   4.851   3.964  0.2376 -0.4240  0.1529
  162CHOL    R1 1940   2.708   4.983   4.213  0.2307 -0.1327  0.0045
  162CHOL    R2 1941   2.641   4.862   4.452 -0.1202  0.2630  0.1218
  162CHOL    R3 1942   2.894   4.933   4.522 -0.0692 -0.0004  0.2096
  162CHOL    R4 1943   2.741   4.945   4.772 -0.1730  0.3002  0.1281
  162CHOL    R5 1944   2.865   5.104   4.687  0.0544  0.1139  0.1109
  162CHOL    C1 1945   3.038   5.060   5.024 -0.1558  0.0747  0.2142
  162CHOL    C2 1946   3.146   5.300   5.303 -0.1760 -0.0466  0.0608
  163CHOL   ROH 1947   0.726   3.759   4.375  0.1319 -0.2934 -0.0172
  163CHOL    R1 1948   0.938   3.938   4.433  0.0436 -0.2044  0.0331
  163CHOL    R2 1949   1.049   3.960   4.684  0.0315 -0.2197  0.0388
  163CHOL    R3 1950   1.281   3.912   4.550  0.0571 -0.0671  0.0263
  163CHOL    R4 1951   1.364   4.051   4.795 -0.0091 -0.1456  0.0948
  163CHOL    R5 1952   1.414   4.107   4.590 -0.0215 -0.0315  0.1217
  163CHOL    C1 1953   1.765   4.059   4.733 -0.0086  0.0408  0.1156
  163CHOL    C2 1954   2.219   4.101   4.714  0.2617  0.1381  0.0967
  164CHOL   ROH 1955   5.199   0.667   6.437 -0.1005  0.0099  0.0402
  164CHOL    R1 1956   4.973   0.806   6.341 -0.1369 -0.0091  0.0980
  164CHOL    R2 1957   4.983   0.976   6.123 -0.1876  0.0612  0.1500
  164CHOL    R3 1958   4.782   0.819   6.031 -0.1594  0.0462  0.1137
  164CHOL    R4 1959   4.795   1.041   5.840 -0.1149  0.0285  0.0940
  164CHOL    R5 1960   4.619   0.973   5.949 -0.1420  0.0345  0.0554
  164CHOL    C1 1961   4.496   0.931   5.590 -0.0462 -0.0046  0.0272
  164CHOL    C2 1962   4.194   1.138   5.786 -0.0468 -0.4934  0.2508
  165CHOL   ROH 1963   7.712   1.159   3.886 -0.0255  0.2303  0.1184
  165CHOL    R1 1964   7.630   1.073   4.143  0.1653  0.0938  0.1367
  165CHOL    R2 1965   7.755   1.159   4.375  0.1250  0.2418  0.1120
  165CHOL    R3 1966   7.502   1.230   4.446  0.0444 -0.1015  0.1866
  165CHOL    R4 1967   7.630   1.152   4.697  0.2038  0.0381  0.1392
  165CHOL    R5 1968   7.442   1.076   4.618  0.2874 -0.1994  0.1810
  165CHOL    C1 1969   7.320   1.216   4.951  0.1741 -0.4027  0.2250
  165CHOL    C2 1970   7.451   1.010   5.193 -0.1070  0.2673  0.0159
  166CHOL   ROH 1971   1.249   3.318   6.890 -0.2418 -0.0953 -0.0412
  166CHOL    R1 1972   1.377   3.347   6.639 -0.1028 -0.1171  0.0251
  166CHOL    R2 1973   1.343   3.167   6.432 -0.0319 -0.1077  0.0009
  166CHOL    R3 1974   1.273   3.389   6.292  0.0864 -0.0897 -0.0286
  166CHOL    R4 1975   1.372   3.201   6.090  0.2004 -0.0811  0.0226
  166CHOL    R5 1976   1.440   3.406   6.121  0.2013 -0.0930  0.0841
  166CHOL    C1 1977   1.324   3.430   5.759  0.4467 -0.0486  0.0076
  166CHOL    C2 1978   1.420   3.394   5.462  0.2381 -0.1379  0.0411
  167CHOL   ROH 1979   5.082   4.447   6.578  0.1980  0.1317  0.0388
  167CHOL    R1 1980   4.964   4.409   6.323  0.1502  0.2475  0.0434
  167CHOL    R2 1981   5.113   4.394   6.091  0.1287  0.0818  0.0419
  167CHOL    R3 1982   4.980   4.159   6.059 -0.1224  0.2193  0.0494
  167CHOL    R4 1983   5.010   4.264   5.788  0.1958  0.0799  0.0195
  167CHOL    R5 1984   4.824   4.202   5.883  0.0497  0.3327 -0.0819
  167CHOL    C1 1985   4.824   3.969   5.581 -0.0008  0.2079  0.0134
  167CHOL    C2 1986   4.722   3.605   5.354 -0.1806 -0.0192  0.0378
  168CHOL   ROH 1987   4.749   4.798   6.574 -0.1490  0.1864 -0.0515
  168CHOL    R1 1988   4.638   4.819   6.315 -0.0854  0.0243 -0.0940
  168CHOL    R2 1989   4.794   4.847   6.088 -0.0319 -0.0255 -0.0661
  168CHOL    R3 1990   4.654   4.630   6.004  0.0706 -0.1167 -0.0014
  168CHOL    R4 1991   4.789   4.728   5.763 -0.4542  0.2453 -0.1655
  168CHOL    R5 1992   4.576   4.689   5.786 -0.3789 -0.0167  0.1771
  168CHOL    C1 1993   4.654   4.454   5.496 -0.6038  0.3174 -0.1627
  168CHOL    C2 1994   4.555   4.672   5.190 -0.0627 -0.2210 -0.1253
  169CHOL   ROH 1995   5.685   6.207   3.893 -0.0996  0.0516 -0.2186
  169CHOL    R1 1996   5.658   6.016   4.100  0.0596  0.1180 -0.1336
  169CHOL    R2 1997   5.618   6.087   4.364  0.1920  0.2032 -0.1324
  169CHOL    R3 1998   5.403   5.924   4.342  0.2155  0.1480  0.0428
  169CHOL    R4 1999   5.447   5.950   4.630  0.3511  0.2726  0.0071
  169CHOL    R5 2000   5.431   5.764   4.518  0.3341  0.2259  0.0923
  169CHOL    C1 2001   5.144   5.716   4.765  0.4659  0.2612  0.2527
  169CHOL    C2 2002   5.042   5.898   5.104  0.0185 -0.0538 -0.0927
  170CHOL   ROH 2003   1.148   1.039  10.023  0.2312  0.0105 -0.0037
  170CHOL    R1 2004   1.238   1.059  10.291  0.2795  0.0032 -0.0180
  170CHOL    R2 2005   1.441   1.230  10.368  0.1575  0.1573 -0.0131
  170CHOL    R3 2006   1.255   1.319  10.546  0.1173 -0.0574  0.0540
  170CHOL    R4 2007   1.509   1.433  10.640  0.0519 -0.0015  0.1328
  170CHOL    R5 2008   1.368   1.314  10.757  0.1143 -0.1497  0.0488
  170CHOL    C1 2009   1.374   1.634  10.965 -0.0473 -0.2955  0.2808
  170CHOL    C2 2010   1.167   1.700  11.291  0.0337  0.0395  0.4084
  171CHOL   ROH 2011   3.346   4.964   9.592  0.0778 -0.2599 -0.1740
  171CHOL    R1 2012   3.441   4.936   9.857  0.1330 -0.3990 -0.2074
  171CHOL    R2 2013   3.297   5.024  10.076  0.3894 -0.0659 -0.1648
  171CHOL    R3 2014   3.332   4.768  10.161 -0.0872 -0.1298 -0.1325
  171CHOL    R4 2015   3.307   4.925  10.407  0.3422 -0.0233 -0.1501
  171CHOL    R5 2016   3.469   4.788  10.356  0.0493 -0.3660 -0.1994
  171CHOL    C1 2017   3.347   4.628  10.680 -0.1328 -0.0584 -0.1112
  171CHOL    C2 2018   3.380   4.463  11.104 -0.0840 -0.1079 -0.0325
  172CHOL   ROH 2019   0.420   5.039   5.659 -0.1660  0.1308  0.0737
  172CHOL    R1 2020   0.378   4.865   5.441 -0.2288  0.0297  0.1698
  172CHOL    R2 2021   0.148   4.714   5.412 -0.3670  0.2728  0.1453
  172CHOL    R3 2022   0.138   4.834   5.169 -0.1021  0.1031  0.0408
  172CHOL    R4 2023   0.005   4.576   5.130 -0.6489  0.3009  0.2680
  172CHOL    R5 2024   0.170   4.656   5.013 -0.4541 -0.1272  0.1952
  172CHOL    C1 2025  -0.089   4.609   4.737 -0.5645  0.1579  0.2413
  172CHOL    C2 2026  -0.179   4.672   4.404  0.3527 -0.1569  0.0387
  173CHOL   ROH 2027   7.488   5.377   4.167  0.1349 -0.2729  0.1329
  173CHOL    R1 2028   7.527   5.198   4.383 -0.1076 -0.2997  0.1579
  173CHOL    R2 2029   7.650   5.274   4.619  0.0493 -0.4473  0.1307
  173CHOL    R3 2030   7.422   5.179   4.731 -0.0897 -0.0753  0.1761
  173CHOL    R4 2031   7.626   5.143   4.937 -0.0637 -0.5849  0.0653
  173CHOL    R5 2032   7.493   4.990   4.859 -0.3951 -0.2883  0.0370
  173CHOL    C1 2033   7.398   4.976   5.228 -0.2600 -0.3159  0.0699
  173CHOL    C2 2034   7.281   5.070   5.431 -0.1962 -0.1132  0.0732
  174CHOL   ROH 2035   7.327   6.055   6.647  0.0368 -0.1649  0.0405
  174CHOL    R1 2036   7.365   6.239   6.435 -0.0951 -0.1276  0.0482
  174CHOL    R2 2037   7.566   6.211   6.247 -0.0327  0.0568  0.0813
  174CHOL    R3 2038   7.359   6.229   6.072 -0.0224 -0.1341  0.0477
  174CHOL    R4 2039   7.598   6.239   5.904 -0.0129 -0.0142  0.0773
  174CHOL    R5 2040   7.435   6.383   5.905 -0.1106 -0.1285  0.0161
  174CHOL    C1 2041   7.422   6.272   5.540  0.0082 -0.2347  0.0435
  174CHOL    C2 2042   7.217   6.050   5.224 -0.0209  0.1261  0.0124
  175CHOL   ROH 2043   0.037   2.926  10.055 -0.1253  0.0767  0.2904
  175CHOL    R1 2044   0.167   2.872  10.300 -0.0323  0.0313  0.2316
  175CHOL    R2 2045   0.274   2.624  10.360 -0.1009 -0.0082  0.1865
  175CHOL    R3 2046   0.500   2.769  10.406 -0.0222 -0.0963  0.0808
  175CHOL    R4 2047   0.554   2.506  10.524 -0.1780 -0.0403  0.2960
  175CHOL    R5 2048   0.572   2.699  10.623 -0.0753  0.0342  0.1433
  175CHOL    C1 2049   0.930   2.573  10.662 -0.1489 -0.1418  0.2606
  175CHOL    C2 2050   0.924   2.273  10.732 -0.1537  0.0134 -0.0011
  176CHOL   ROH 2051   0.780   1.975   4.495 -0.0371 -0.3086  0.1224
  176CHOL    R1 2052   0.672   1.820   4.705 -0.2193 -0.1674  0.1378
  176CHOL    R2 2053   0.771   1.829   4.963 -0.1156 -0.3549  0.1148
  176CHOL    R3 2054   0.512   1.883   5.025 -0.0165  0.0555  0.1956
  176CHOL    R4 2055   0.617   1.745   5.261 -0.1850 -0.1530  0.1365
  176CHOL    R5 2056   0.439   1.691   5.149 -0.3019  0.1565  0.1801
  176CHOL    C1 2057   0.285   1.747   5.493 -0.1323  0.3499  0.2250
  176CHOL    C2 2058   0.402   1.834   5.774  0.0307  0.4702 -0.1130
  177CHOL   ROH 2059   0.774   1.389   4.314 -0.0817 -0.0312  0.0597
  177CHOL    R1 2060   0.810   1.297   4.579 -0.1001 -0.0434  0.0574
  177CHOL    R2 2061   0.928   1.452   4.775  0.0505 -0.1189  0.0260
  177CHOL    R3 2062   0.698   1.397   4.911  0.0341  0.0570  0.0734
  177CHOL    R4 2063   0.899   1.442   5.120  0.1113 -0.0931  0.0326
  177CHOL    R5 2064   0.770   1.268   5.099 -0.0265  0.0037  0.0604
  177CHOL    C1 2065   0.666   1.385   5.447  0.1312  0.0870  0.0810
  177CHOL    C2 2066   0.588   1.015   5.530  0.1086 -0.0217 -0.1689
  178CHOL   ROH 2067   4.454   0.593   8.734 -0.0543 -0.0537 -0.1147
  178CHOL    R1 2068   4.380   0.834   8.863  0.0210 -0.0600 -0.0596
  178CHOL    R2 2069   4.385   1.079   8.736  0.0080 -0.0460 -0.0309
  178CHOL    R3 2070   4.126   1.091   8.818  0.0377 -0.0213  0.0604
  178CHOL    R4 2071   4.161   1.326   8.647  0.0399  0.0522  0.1568
  178CHOL    R5 2072   4.085   1.325   8.851  0.1065 -0.0247  0.1830
  178CHOL    C1 2073   3.787   1.482   8.672  0.0863  0.1326  0.3518
  178CHOL    C2 2074   3.551   1.697   8.766  0.1040  0.1006 -0.0311
  179CHOL   ROH 2075   2.761   5.754   3.662  0.0409 -0.0391  0.0196
  179CHOL    R1 2076   2.670   5.734   3.929  0.0934  0.0031  0.0400
  179CHOL    R2 2077   2.701   5.504   4.080  0.0965  0.0176  0.0585
  179CHOL    R3 2078   2.819   5.674   4.256  0.1532  0.0236  0.0165
  179CHOL    R4 2079   2.736   5.446   4.419  0.0390  0.1161  0.0831
  179CHOL    R5 2080   2.688   5.655   4.455  0.1263  0.1477  0.0106
  179CHOL    C1 2081   2.868   5.571   4.781  0.0586  0.1791  0.0579
  179CHOL    C2 2082   2.686   5.507   4.976  0.0062 -0.1912  0.1883
  180CHOL   ROH 2083   0.846   2.427   7.229  0.0560  0.0223  0.0301
  180CHOL    R1 2084   0.815   2.321   6.968  0.0810 -0.1110  0.0812
  180CHOL    R2 2085   0.859   2.471   6.740 -0.1114 -0.1634  0.0103
  180CHOL    R3 2086   1.028   2.267   6.678  0.0534 -0.0413  0.0470
  180CHOL    R4 2087   1.004   2.422   6.430  0.0995  0.0184  0.0765
  180CHOL    R5 2088   0.970   2.208   6.454  0.2185 -0.0127 -0.0063
  180CHOL    C1 2089   1.247   2.201   6.192  0.3769  0.2389  0.1495
  180CHOL    C2 2090   1.606   2.254   6.081 -0.0893 -0.0270  0.1603
  181CHOL   ROH 2091   6.933   4.027   6.558  0.3384  0.1033  0.0591
  181CHOL    R1 2092   6.973   4.154   6.308  0.2868  0.1391  0.0680
  181CHOL    R2 2093   7.198   4.304   6.251  0.3605  0.0059 -0.0178
  181CHOL    R3 2094   7.217   4.136   6.039  0.1309  0.0410 -0.0671
  181CHOL    R4 2095   7.393   4.360   5.972  0.2818 -0.0909 -0.0917
  181CHOL    R5 2096   7.232   4.281   5.849  0.1655  0.0703 -0.0385
  181CHOL    C1 2097   7.524   4.234   5.609  0.0204 -0.1143 -0.1810
  181CHOL    C2 2098   7.772   4.069   5.431 -0.1955 -0.1841  0.0897
  182CHOL   ROH 2099   4.071   0.540   5.787 -0.0698 -0.0624 -0.0809
  182CHOL    R1 2100   3.799   0.460   5.786 -0.0237 -0.2318  0.1325
  182CHOL    R2 2101   3.702   0.264   5.954  0.1584 -0.0650  0.4499
  182CHOL    R3 2102   3.524   0.457   6.025  0.0729 -0.0677  0.2465
  182CHOL    R4 2103   3.438   0.220   6.174 -0.0579 -0.0415  0.1991
  182CHOL    R5 2104   3.315   0.342   6.042  0.0630 -0.0739  0.0607
  182CHOL    C1 2105   3.118   0.376   6.368 -0.2641 -0.0305 -0.1378
  182CHOL    C2 2106   3.008   0.399   6.767  0.0380  0.1405  0.3863
  183CHOL   ROH 2107   2.936   6.590   4.125 -0.0158  0.1533  0.1316
  183CHOL    R1 2108   3.114   6.376   4.175 -0.0190  0.1536  0.1457
  183CHOL    R2 2109   3.140   6.259   4.424 -0.0291  0.1608  0.1528
  183CHOL    R3 2110   3.087   6.031   4.286 -0.0277  0.1586  0.1563
  183CHOL    R4 2111   3.182   5.940   4.549 -0.1981  0.1607  0.2129
  183CHOL    R5 2112   3.261   5.880   4.354 -0.1145  0.1109  0.2656
  183CHOL    C1 2113   3.158   5.539   4.492 -0.2952  0.1585  0.2511
  183CHOL    C2 2114   3.352   5.209   4.673  0.1036  0.3213 -0.0297
  184CHOL   ROH 2115   1.843   1.599   4.585 -0.3026  0.0328 -0.0744
  184CHOL    R1 2116   1.711   1.488   4.809 -0.2659  0.1197 -0.0091
  184CHOL    R2 2117   1.845   1.416   5.040 -0.1902 -0.0198 -0.0969
  184CHOL    R3 2118   1.662   1.577   5.159  0.0161  0.1232  0.0325
  184CHOL    R4 2119   1.794   1.439   5.381 -0.0861 -0.1580 -0.0715
  184CHOL    R5 2120   1.580   1.448   5.343 -0.0889  0.1065 -0.0226
  184CHOL    C1 2121   1.593   1.604   5.691  0.1681 -0.1042  0.0649
  184CHOL    C2 2122   1.380   1.898   5.825  0.0565  0.1179 -0.1043
  185CHOL   ROH 2123   6.105   6.176   5.247  0.1106 -0.0753 -0.3408
  185CHOL    R1 2124   6.370   6.080   5.225  0.1290 -0.0672 -0.1662
  185CHOL    R2 2125   6.481   5.904   5.407 -0.0665 -0.2487 -0.2210
  185CHOL    R3 2126   6.531   5.756   5.185  0.1500 -0.0397 -0.3161
  185CHOL    R4 2127   6.738   5.675   5.378 -0.0931 -0.2887 -0.1492
  185CHOL    R5 2128   6.770   5.746   5.174  0.1648 -0.0905 -0.0459
  185CHOL    C1 2129   6.935   5.402   5.152  0.0947 -0.1156 -0.1965
  185CHOL    C2 2130   6.881   5.170   5.045  0.1408  0.0402  0.1572
  186CHOL   ROH 2131   0.286   4.939   4.218 -0.1181 -0.1755 -0.0119
  186CHOL    R1 2132   0.283   4.936   4.501 -0.0141 -0.1616 -0.0100
  186CHOL    R2 2133   0.429   4.755   4.649  0.1905 -0.0327 -0.0498
  186CHOL    R3 2134   0.525   4.979   4.769  0.0476  0.0557 -0.0994
  186CHOL    R4 2135   0.710   4.767   4.851  0.2110  0.2014 -0.0891
  186CHOL    R5 2136   0.603   4.904   4.982  0.1312  0.1466 -0.0978
  186CHOL    C1 2137   0.962   4.984   5.081  0.0888  0.4208 -0.1586
  186CHOL    C2 2138   1.290   5.153   5.035 -0.2530  0.4312 -0.2356
  187CHOL   ROH 2139   1.834   6.667   4.312  0.0350 -0.3781  0.0073
  187CHOL    R1 2140   1.950   6.636   4.568  0.0567 -0.2203  0.0178
  187CHOL    R2 2141   1.870   6.785   4.787  0.1227 -0.0369 -0.0818
  187CHOL    R3 2142   1.834   6.541   4.900  0.0702  0.0545  0.1034
  187CHOL    R4 2143   1.895   6.719   5.125 -0.2009  0.2712  0.0088
  187CHOL    R5 2144   1.997   6.532   5.076 -0.1035  0.2500  0.2780
  187CHOL    C1 2145   1.875   6.451   5.429 -0.4387  0.5365  0.2354
  187CHOL    C2 2146   1.817   6.781   5.618  0.0679 -0.0058  0.1588
  188CHOL   ROH 2147   2.715   2.094   6.181 -0.3688 -0.1975  0.2202
  188CHOL    R1 2148   2.723   2.090   6.464 -0.3247 -0.2564  0.2181
  188CHOL    R2 2149   2.776   1.859   6.608 -0.1060 -0.2468  0.1572
  188CHOL    R3 2150   2.970   2.012   6.720 -0.2201 -0.1046  0.1645
  188CHOL    R4 2151   3.073   1.738   6.735  0.0903 -0.0058 -0.0602
  188CHOL    R5 2152   3.054   1.879   6.901  0.0109 -0.1329  0.0404
  188CHOL    C1 2153   3.429   1.812   6.915  0.0976  0.2679 -0.1800
  188CHOL    C2 2154   3.332   1.812   7.294 -0.1285  0.1752  0.0650
  189CHOL   ROH 2155   6.114   7.337   6.361  0.3368  0.1706 -0.0477
  189CHOL    R1 2156   6.199   7.286   6.096  0.1688  0.1456 -0.0986
  189CHOL    R2 2157   6.051   7.134   5.919  0.0767  0.0875  0.0216
  189CHOL    R3 2158   6.074   7.354   5.761 -0.0719  0.0696 -0.0254
  189CHOL    R4 2159   5.981   7.143   5.580 -0.0876  0.0170  0.0530
  189CHOL    R5 2160   6.156   7.270   5.552 -0.1454  0.0686 -0.0511
  189CHOL    C1 2161   5.962   7.355   5.235 -0.3228 -0.0407  0.0272
  189CHOL    C2 2162   5.651   7.353   5.049  0.3202  0.0122 -0.0286
  190CHOL   ROH 2163   2.000   4.149   6.959 -0.0311  0.2941 -0.1407
  190CHOL    R1 2164   2.134   4.127   6.711 -0.0768  0.3039 -0.1663
  190CHOL    R2 2165   2.199   3.883   6.598  0.1619  0.3118 -0.0470
  190CHOL    R3 2166   2.063   3.982   6.385 -0.0095  0.0408 -0.0677
  190CHOL    R4 2167   2.253   3.790   6.269  0.3102  0.3101 -0.0225
  190CHOL    R5 2168   2.228   3.999   6.212 -0.0325  0.2650 -0.0743
  190CHOL    C1 2169   2.156   3.829   5.878  0.2356  0.0547 -0.0277
  190CHOL    C2 2170   2.059   3.966   5.470  0.5194 -0.1075 -0.1871
  191CHOL   ROH 2171   4.203   3.119   9.756  0.0909  0.1332  0.0225
  191CHOL    R1 2172   4.104   2.854   9.753 -0.0392  0.1817 -0.0231
  191CHOL    R2 2173   4.265   2.635   9.799 -0.0947  0.0780 -0.3018
  191CHOL    R3 2174   4.078   2.578   9.989  0.0656  0.0670 -0.1449
  191CHOL    R4 2175   4.213   2.323   9.938  0.0645  0.0845 -0.2257
  191CHOL    R5 2176   3.999   2.360   9.930  0.0519  0.0488 -0.0571
  191CHOL    C1 2177   4.009   2.088  10.197  0.3077  0.0779 -0.0342
  191CHOL    C2 2178   3.664   1.815  10.132  0.0142 -0.0719  0.1909
  192CHOL   ROH 2179   3.829   0.773   3.850  0.1766 -0.0874 -0.0164
  192CHOL    R1 2180   3.996   0.825   4.072  0.1092 -0.0577  0.0277
  192CHOL    R2 2181   3.953   1.038   4.244  0.1010  0.0104 -0.0577
  192CHOL    R3 2182   3.957   0.843   4.433 -0.0188  0.0711  0.0082
  192CHOL    R4 2183   3.930   1.093   4.584 -0.0328  0.1243 -0.0844
  192CHOL    R5 2184   4.081   0.939   4.615 -0.0769  0.1039  0.0301
  192CHOL    C1 2185   3.920   0.943   4.960 -0.2233  0.2477 -0.0380
  192CHOL    C2 2186   3.804   0.737   5.343  0.4671  0.0509 -0.0008
  193CHOL   ROH 2187   2.939   4.397   7.052  0.1469 -0.3508  0.1491
  193CHOL    R1 2188   3.099   4.197   6.931  0.1176 -0.3012  0.0267
  193CHOL    R2 2189   2.992   3.995   6.776  0.0805 -0.2331 -0.0395
  193CHOL    R3 2190   3.170   4.086   6.592  0.0412 -0.1544 -0.0384
  193CHOL    R4 2191   3.116   3.809   6.512  0.0285 -0.1217 -0.1428
  193CHOL    R5 2192   3.312   3.898   6.548  0.0343 -0.1344 -0.1463
  193CHOL    C1 2193   3.355   3.786   6.186 -0.0386  0.0171 -0.2019
  193CHOL    C2 2194   3.621   3.619   5.890  0.2303 -0.0852 -0.0518
  194CHOL   ROH 2195   5.490   6.488   6.336  0.1157 -0.1608  0.0635
  194CHOL    R1 2196   5.452   6.314   6.116 -0.0161 -0.2047  0.1210
  194CHOL    R2 2197   5.539   6.375   5.861 -0.3234 -0.1773  0.0220
  194CHOL    R3 2198   5.663   6.134   5.881 -0.1584 -0.1036 -0.0894
  194CHOL    R4 2199   5.653   6.189   5.593 -0.2114  0.0208 -0.0708
  194CHOL    R5 2200   5.581   6.009   5.694 -0.0866 -0.0761 -0.1435
  194CHOL    C1 2201   5.836   5.854   5.456  0.0087  0.2053 -0.2294
  194CHOL    C2 2202   6.029   5.658   5.132 -0.1851 -0.1460 -0.0820
  195CHOL   ROH 2203   4.707   5.027   3.746  0.1530  0.3692  0.0370
  195CHOL    R1 2204   4.739   5.056   4.026 -0.0459 -0.0128  0.1043
  195CHOL    R2 2205   4.698   5.296   4.157  0.3249 -0.0695  0.3282
  195CHOL    R3 2206   4.527   5.147   4.308 -0.1279  0.0996  0.0097
  195CHOL    R4 2207   4.505   5.419   4.415  0.5969  0.0078  0.4996
  195CHOL    R5 2208   4.549   5.238   4.528  0.0820 -0.3477  0.1919
  195CHOL    C1 2209   4.232   5.352   4.708  0.3301  0.2115  0.3004
  195CHOL    C2 2210   4.021   5.335   4.983  0.2071 -0.0045  0.0531
  196CHOL   ROH 2211   1.303   0.788   4.473 -0.0732 -0.2621 -0.0690
  196CHOL    R1 2212   1.118   0.903   4.653  0.0300 -0.1040 -0.0616
  196CHOL    R2 2213   0.865   0.799   4.694 -0.0380  0.0742 -0.0062
  196CHOL    R3 2214   0.943   0.799   4.954  0.0018  0.0665 -0.0186
  196CHOL    R4 2215   0.703   0.631   4.948  0.0396  0.0166  0.0051
  196CHOL    R5 2216   0.738   0.803   5.078  0.0221  0.0105  0.0144
  196CHOL    C1 2217   0.680   0.533   5.341  0.1221 -0.0242  0.0001
  196CHOL    C2 2218   0.405   0.569   5.793  0.1318  0.2117 -0.0821
  197CHOL   ROH 2219  -0.044   5.080   6.816  0.1969  0.0625  0.0741
  197CHOL    R1 2220  -0.035   5.247   6.587 -0.0229  0.0419  0.0479
  197CHOL    R2 2221   0.164   5.226   6.396 -0.0377  0.2228  0.0124
  197CHOL    R3 2222  -0.046   5.201   6.226 -0.0475 -0.0216  0.0564
  197CHOL    R4 2223   0.187   5.238   6.052 -0.1011  0.0618  0.0014
  197CHOL    R5 2224   0.002   5.355   6.049 -0.1891 -0.0755 -0.0312
  197CHOL    C1 2225   0.002   5.222   5.691 -0.1473 -0.2614  0.0363
  197CHOL    C2 2226   0.086   5.308   5.383  0.0562  0.0908 -0.2789
  198CHOL   ROH 2227  -0.333   4.145   6.922 -0.0770 -0.0655 -0.2129
  198CHOL    R1 2228  -0.317   4.134   6.640  0.0322  0.2385 -0.2228
  198CHOL    R2 2229  -0.128   4.276   6.496  0.3175  0.1297  0.0269
  198CHOL    R3 2230  -0.070   4.031   6.393 -0.0062  0.1514 -0.2244
  198CHOL    R4 2231   0.116   4.215   6.259  0.3172  0.0309  0.0527
  198CHOL    R5 2232  -0.019   4.074   6.163  0.1424  0.3365 -0.1584
  198CHOL    C1 2233   0.314   3.949   6.025  0.0132 -0.0062 -0.1682
  198CHOL    C2 2234   0.696   4.005   5.788  0.1325  0.1424  0.1069
  199CHOL   ROH 2235   5.320   6.444   3.650 -0.1491 -0.2143 -0.1528
  199CHOL    R1 2236   5.462   6.554   3.868 -0.2185 -0.1471 -0.1403
  199CHOL    R2 2237   5.339   6.629   4.104 -0.2633 -0.2771 -0.1192
  199CHOL    R3 2238   5.525   6.465   4.216 -0.1377 -0.1629 -0.1590
  199CHOL    R4 2239   5.392   6.594   4.443 -0.1614 -0.2386 -0.1315
  199CHOL    R5 2240   5.607   6.588   4.404 -0.1674 -0.1102 -0.1816
  199CHOL    C1 2241   5.598   6.420   4.746  0.0158 -0.1090 -0.1760
  199CHOL    C2 2242   5.588   6.140   5.017  0.3668 -0.0327  0.1821
  200CHOL   ROH 2243   2.792   0.436   7.506  0.0254 -0.1839 -0.0512
  200CHOL    R1 2244   2.883   0.579   7.279 -0.0951 -0.0346 -0.0112
  200CHOL    R2 2245   3.032   0.811   7.299 -0.0931 -0.0235  0.0590
  200CHOL    R3 2246   3.205   0.675   7.140 -0.1688  0.0696 -0.0991
  200CHOL    R4 2247   3.325   0.941   7.170  0.1539 -0.1516  0.4774
  200CHOL    R5 2248   3.282   0.838   6.983  0.1375  0.2687  0.2595
  200CHOL    C1 2249   3.658   0.888   6.945  0.2267 -0.1388  0.5725
  200CHOL    C2 2250   3.841   1.032   6.592 -0.0460 -0.2892  0.1329
  201CHOL   ROH 2251   1.946   5.184   6.782  0.2614  0.0062  0.0765
  201CHOL    R1 2252   1.948   5.033   6.542  0.1718 -0.0642  0.1202
  201CHOL    R2 2253   1.958   5.150   6.293 -0.0417 -0.1343  0.0792
  201CHOL    R3 2254   2.173   4.988   6.260  0.0089 -0.0502 -0.0138
  201CHOL    R4 2255   2.106   5.079   5.989 -0.1683 -0.1033  0.0089
  201CHOL    R5 2256   2.129   4.872   6.054 -0.0504 -0.0890  0.0191
  201CHOL    C1 2257   2.395   4.885   5.781 -0.1945 -0.0063 -0.1193
  201CHOL    C2 2258   2.364   4.673   5.481 -0.1978 -0.1985 -0.2212
  202CHOL   ROH 2259   5.264   0.368   5.641  0.0481 -0.0555  0.1224
  202CHOL    R1 2260   5.546   0.348   5.618  0.0652  0.1516  0.1281
  202CHOL    R2 2261   5.684   0.115   5.674  0.2520  0.2875  0.2622
  202CHOL    R3 2262   5.782   0.152   5.423  0.2125  0.2200  0.2370
  202CHOL    R4 2263   6.008   0.047   5.576  0.2318  0.2521  0.2208
  202CHOL    R5 2264   6.006   0.229   5.457  0.2196  0.2194  0.1766
  202CHOL    C1 2265   6.289   0.042   5.284  0.1830  0.1682  0.1731
  202CHOL    C2 2266   6.694  -0.223   5.199  0.3336 -0.0028  0.0127
  203CHOL   ROH 2267   1.387   7.487   4.147  0.0300  0.0409 -0.0649
  203CHOL    R1 2268   1.377   7.655   4.375  0.1098  0.0116 -0.0388
  203CHOL    R2 2269   1.276   7.570   4.618  0.0260  0.0356 -0.0633
  203CHOL    R3 2270   1.517   7.654   4.711  0.0702 -0.1333 -0.0220
  203CHOL    R4 2271   1.391   7.522   4.941 -0.2735  0.3834  0.1008
  203CHOL    R5 2272   1.473   7.724   4.936 -0.0078  0.2755 -0.1576
  203CHOL    C1 2273   1.684   7.574   5.216 -0.4063  0.4274  0.2352
  203CHOL    C2 2274   1.961   7.339   5.232  0.1100 -0.0541  0.0615
  204CHOL   ROH 2275   7.282   3.098   5.363 -0.3741  0.0638  0.2642
  204CHOL    R1 2276   7.012   3.013   5.370 -0.3430 -0.0468  0.0619
  204CHOL    R2 2277   6.835   3.057   5.162 -0.2322 -0.0526 -0.0193
  204CHOL    R3 2278   6.801   2.788   5.176 -0.1455 -0.0562 -0.1417
  204CHOL    R4 2279   6.557   2.887   5.049 -0.3331 -0.0506  0.2143
  204CHOL    R5 2280   6.569   2.761   5.225 -0.0814 -0.1464  0.1197
  204CHOL    C1 2281   6.362   2.536   4.998 -0.3105 -0.0529  0.2355
  204CHOL    C2 2282   6.215   2.293   4.802 -0.1136  0.0426 -0.3818
  205CHOL   ROH 2283   6.173   4.322   6.861 -0.0861  0.1383  0.0235
  205CHOL    R1 2284   6.009   4.135   6.726 -0.0479  0.0222  0.1361
  205CHOL    R2 2285   5.959   4.149   6.455 -0.3215  0.0453  0.1830
  205CHOL    R3 2286   6.049   3.893   6.458 -0.0829  0.1253  0.0382
  205CHOL    R4 2287   5.926   3.926   6.193 -0.0695  0.1680  0.0433
  205CHOL    R5 2288   5.882   3.769   6.339  0.0531  0.0378 -0.0613
  205CHOL    C1 2289   5.992   3.555   6.043  0.3013  0.3145 -0.1741
  205CHOL    C2 2290   6.040   3.244   5.905 -0.1366 -0.1606 -0.0757
  206CHOL   ROH 2291   5.104   2.804   4.627 -0.0339 -0.0929 -0.0814
  206CHOL    R1 2292   5.031   2.776   4.899 -0.0840 -0.1164 -0.0978
  206CHOL    R2 2293   4.894   2.556   4.994  0.0946 -0.2289 -0.1023
  206CHOL    R3 2294   5.102   2.543   5.169  0.0589 -0.0074 -0.0392
  206CHOL    R4 2295   4.887   2.390   5.297  0.1555 -0.1728 -0.0692
  206CHOL    R5 2296   4.999   2.555   5.385 -0.0152 -0.0528 -0.0704
  206CHOL    C1 2297   5.079   2.281   5.638  0.1575  0.0679  0.0092
  206CHOL    C2 2298   5.216   1.925   5.773 -0.2420 -0.0149  0.0842
  207CHOL   ROH 2299   5.199   1.045   9.357 -0.2073  0.2450 -0.0573
  207CHOL    R1 2300   4.987   1.074   9.543 -0.1157  0.3151  0.0370
  207CHOL    R2 2301   4.982   0.940   9.785 -0.2306  0.0231 -0.1236
  207CHOL    R3 2302   4.951   1.190   9.886  0.1470 -0.0490  0.1948
  207CHOL    R4 2303   4.743   1.030  10.018 -0.3427  0.1572 -0.2872
  207CHOL    R5 2304   4.714   1.216   9.909  0.1599  0.3867 -0.0655
  207CHOL    C1 2305   4.575   1.318  10.249 -0.0533  0.1676 -0.0834
  207CHOL    C2 2306   4.354   1.107  10.385  0.0437 -0.2516 -0.0472
  208CHOL   ROH 2307   2.111   2.221   8.296  0.0736  0.1224 -0.3325
  208CHOL    R1 2308   2.332   2.109   8.434 -0.0507  0.0639 -0.1777
  208CHOL    R2 2309   2.486   1.906   8.327 -0.0298  0.0210 -0.0698
  208CHOL    R3 2310   2.690   2.078   8.378 -0.0192 -0.0323  0.0704
  208CHOL    R4 2311   2.821   1.832   8.284 -0.0304  0.0160 -0.0651
  208CHOL    R5 2312   2.863   1.939   8.469 -0.0472 -0.1067  0.0083
  208CHOL    C1 2313   3.207   1.951   8.306 -0.0208 -0.0369  0.0691
  208CHOL    C2 2314   3.270   2.192   8.183  0.2253 -0.2923  0.3283
  209CHOL   ROH 2315   2.114   2.604   5.933 -0.0625  0.0561 -0.0213
  209CHOL    R1 2316   2.341   2.583   6.102 -0.0072  0.1367 -0.0855
  209CHOL    R2 2317   2.594   2.530   6.004 -0.0282  0.1610 -0.1501
  209CHOL    R3 2318   2.659   2.757   6.140 -0.0264  0.2040 -0.2215
  209CHOL    R4 2319   2.892   2.582   6.173 -0.1034  0.1348 -0.0074
  209CHOL    R5 2320   2.779   2.679   6.332 -0.1610  0.2509 -0.1154
  209CHOL    C1 2321   3.125   2.824   6.398 -0.1455  0.1597  0.0086
  209CHOL    C2 2322   3.427   2.936   6.452 -0.0730 -0.2286 -0.0086
  210CHOL   ROH 2323   1.480   6.408   6.966 -0.0805  0.2077 -0.1648
  210CHOL    R1 2324   1.593   6.322   6.722 -0.1380  0.1957 -0.1885
  210CHOL    R2 2325   1.794   6.134   6.709  0.0892  0.4272 -0.2040
  210CHOL    R3 2326   1.622   6.009   6.539  0.1199  0.1145 -0.0113
  210CHOL    R4 2327   1.868   6.045   6.383 -0.0820  0.4628 -0.2522
  210CHOL    R5 2328   1.667   6.108   6.326 -0.2381  0.1340 -0.0802
  210CHOL    C1 2329   1.749   5.876   6.034 -0.1529  0.1900 -0.0994
  210CHOL    C2 2330   1.810   5.992   5.684 -0.2496  0.0573  0.0802
  211CHOL   ROH 2331   4.929   5.820  12.763  0.0270 -0.2306  0.0175
  211CHOL    R1 2332   4.835   5.882  12.504 -0.1781 -0.3276  0.0668
  211CHOL    R2 2333   4.981   6.035  12.325 -0.4973 -0.0420  0.0433
  211CHOL    R3 2334   4.944   5.821  12.162 -0.2043 -0.0724  0.0103
  211CHOL    R4 2335   5.015   6.040  11.981 -0.4947  0.0594  0.0442
  211CHOL    R5 2336   4.840   5.912  11.966 -0.3260 -0.1797  0.0220
  211CHOL    C1 2337   5.000   5.841  11.628 -0.2181  0.0900  0.0138
  211CHOL    C2 2338   5.064   5.980  11.457 -0.2222  0.2576 -0.0039
  212CHOL   ROH 2339   6.012   0.561   6.396 -0.0246  0.0123  0.0396
  212CHOL    R1 2340   5.912   0.662   6.151  0.1866  0.1618  0.0114
  212CHOL    R2 2341   6.077   0.753   5.949  0.3808 -0.0890  0.0451
  212CHOL    R3 2342   5.937   0.574   5.799  0.1443  0.1118  0.0223
  212CHOL    R4 2343   6.045   0.768   5.606  0.3488  0.0168  0.0531
  212CHOL    R5 2344   5.836   0.708   5.628  0.2825  0.2660  0.0648
  212CHOL    C1 2345   5.895   0.610   5.264  0.1081  0.2670  0.0365
  212CHOL    C2 2346   5.780   0.770   4.974 -0.1531  0.2458 -0.1330
  213CHOL   ROH 2347   4.229   4.975   6.084  0.1955 -0.0934 -0.1266
  213CHOL    R1 2348   4.311   5.109   5.849  0.2614 -0.1326 -0.1255
  213CHOL    R2 2349   4.570   5.096   5.752  0.2669 -0.2041 -0.0862
  213CHOL    R3 2350   4.446   5.016   5.524  0.2842 -0.1881 -0.1024
  213CHOL    R4 2351   4.609   5.246   5.443  0.1744 -0.0686 -0.0334
  213CHOL    R5 2352   4.395   5.220   5.409  0.1756 -0.1631 -0.0233
  213CHOL    C1 2353   4.515   5.258   5.049  0.1368  0.0253 -0.0179
  213CHOL    C2 2354   4.657   5.571   4.900  0.2321 -0.1927 -0.2512
  214CHOL   ROH 2355   5.851   0.603  10.012 -0.0819  0.2013 -0.0055
  214CHOL    R1 2356   5.690   0.753  10.190 -0.1296  0.1633 -0.0162
  214CHOL    R2 2357   5.534   0.635  10.385 -0.1755  0.1207 -0.0753
  214CHOL    R3 2358   5.670   0.802  10.550 -0.2173  0.0929 -0.0121
  214CHOL    R4 2359   5.440   0.711  10.709 -0.0942 -0.1523  0.0160
  214CHOL    R5 2360   5.499   0.918  10.671 -0.2382 -0.0931  0.1349
  214CHOL    C1 2361   5.514   0.914  11.052 -0.0861 -0.3375  0.1285
  214CHOL    C2 2362   5.193   0.815  11.363  0.0690 -0.0436  0.1330
  215CHOL   ROH 2363   1.025   5.831   6.759  0.1081 -0.1220  0.1166
  215CHOL    R1 2364   1.196   5.909   6.548  0.0436 -0.0896  0.0759
  215CHOL    R2 2365   1.150   5.838   6.285 -0.0516 -0.0272  0.0739
  215CHOL    R3 2366   1.166   6.106   6.243 -0.0437 -0.0191  0.1297
  215CHOL    R4 2367   1.174   5.988   5.975 -0.0125  0.0366  0.1078
  215CHOL    R5 2368   1.317   6.129   6.059 -0.0219  0.0175  0.1531
  215CHOL    C1 2369   1.202   6.328   5.755  0.0178  0.0815  0.1799
  215CHOL    C2 2370   1.389   6.173   5.426  0.1329 -0.0538 -0.2206
  216CHOL   ROH 2371   5.086   4.738   3.556 -0.4036 -0.2883 -0.1022
  216CHOL    R1 2372   5.203   4.689   3.809 -0.2452 -0.3161 -0.1792
  216CHOL    R2 2373   5.113   4.812   4.040  0.1660 -0.0191 -0.1676
  216CHOL    R3 2374   5.092   4.556   4.129 -0.1706  0.0646  0.0102
  216CHOL    R4 2375   5.086   4.720   4.372  0.2796  0.2381 -0.0845
  216CHOL    R5 2376   5.220   4.553   4.332 -0.0123 -0.0043 -0.0881
  216CHOL    C1 2377   5.050   4.427   4.649  0.0297  0.4663  0.1309
  216CHOL    C2 2378   5.353   4.327   4.751 -0.2919  0.0851 -0.1770
  217CHOL   ROH 2379   4.679   7.351   5.500 -0.1063 -0.0062 -0.0788
  217CHOL    R1 2380   4.588   7.230   5.260 -0.3862  0.2084 -0.0859
  217CHOL    R2 2381   4.493   7.376   5.047  0.1094  0.4622 -0.1431
  217CHOL    R3 2382   4.681   7.237   4.908 -0.2372 -0.1262 -0.0582
  217CHOL    R4 2383   4.502   7.346   4.702  0.2715  0.6261 -0.1555
  217CHOL    R5 2384   4.560   7.136   4.728 -0.4626  0.3831 -0.2128
  217CHOL    C1 2385   4.684   7.197   4.372  0.0404  0.1693 -0.0831
  217CHOL    C2 2386   4.574   7.178   4.063 -0.1875  0.0388 -0.0390
  218CHOL   ROH 2387   3.444  -0.327   9.984  0.2096 -0.2923  0.1111
  218CHOL    R1 2388   3.646  -0.209  10.144  0.0604 -0.2323  0.2576
  218CHOL    R2 2389   3.687   0.064  10.153  0.1267 -0.2385  0.0991
  218CHOL    R3 2390   3.659   0.026  10.421 -0.1920 -0.0265  0.1017
  218CHOL    R4 2391   3.718   0.312  10.392  0.2622 -0.1189 -0.0401
  218CHOL    R5 2392   3.824   0.170  10.519 -0.0663 -0.2021  0.1607
  218CHOL    C1 2393   3.709   0.421  10.782  0.0420  0.1499 -0.1187
  218CHOL    C2 2394   3.688   0.703  11.033 -0.1597 -0.0974 -0.3356
  219CHOL   ROH 2395   0.839   1.452   7.317 -0.0648  0.1308 -0.1168
  219CHOL    R1 2396   0.913   1.539   7.058 -0.0087  0.2028 -0.0784
  219CHOL    R2 2397   1.024   1.788   7.011 -0.0578  0.2476  0.0027
  219CHOL    R3 2398   1.220   1.642   6.892  0.0155  0.3183  0.0398
  219CHOL    R4 2399   1.209   1.891   6.737 -0.2228  0.1978 -0.1277
  219CHOL    R5 2400   1.195   1.688   6.658 -0.0924  0.1365  0.0176
  219CHOL    C1 2401   1.500   1.814   6.467 -0.2501  0.2351 -0.1689
  219CHOL    C2 2402   1.832   1.810   6.122 -0.0774  0.0911 -0.0984
  220CHOL   ROH 2403   5.536   1.563   7.878  0.1367  0.0190  0.2077
  220CHOL    R1 2404   5.336   1.763   7.896  0.1337  0.0158  0.2173
  220CHOL    R2 2405   5.254   1.911   7.678  0.0608 -0.0417  0.2026
  220CHOL    R3 2406   5.008   1.821   7.751  0.0879 -0.0358  0.3005
  220CHOL    R4 2407   4.964   2.099   7.666  0.0287 -0.0955  0.1400
  220CHOL    R5 2408   4.905   2.010   7.856  0.0767  0.0113  0.2036
  220CHOL    C1 2409   4.565   2.125   7.728  0.0354 -0.1212  0.1954
  220CHOL    C2 2410   4.394   2.383   7.482  0.0576 -0.2441 -0.0581
  221CHOL   ROH 2411   5.275   3.685   3.933  0.1629  0.1080 -0.0403
  221CHOL    R1 2412   5.321   3.611   4.202  0.2065  0.0855 -0.0541
  221CHOL    R2 2413   5.511   3.734   4.360  0.1715  0.1312 -0.0488
  221CHOL    R3 2414   5.300   3.771   4.528  0.1686  0.0307 -0.0290
  221CHOL    R4 2415   5.536   3.827   4.692  0.1603  0.1243 -0.0458
  221CHOL    R5 2416   5.376   3.687   4.739  0.2240  0.0513 -0.0397
  221CHOL    C1 2417   5.354   3.916   5.043  0.1511  0.0260 -0.0255
  221CHOL    C2 2418   5.285   3.980   5.411  0.3077  0.2610 -0.1078
  222CHOL   ROH 2419   2.506   0.739  12.927  0.2692 -0.2116 -0.0354
  222CHOL    R1 2420   2.302   0.800  12.739  0.0424 -0.1952  0.2099
  222CHOL    R2 2421   2.358   0.878  12.480 -0.2589  0.1861  0.2513
  222CHOL    R3 2422   2.193   0.671  12.417 -0.0895  0.0826  0.1403
  222CHOL    R4 2423   2.169   0.855  12.191 -0.1304  0.1157  0.1719
  222CHOL    R5 2424   2.006   0.774  12.309 -0.1207 -0.0259  0.0897
  222CHOL    C1 2425   1.905   0.648  11.964  0.1035 -0.0224  0.0213
  222CHOL    C2 2426   1.856   0.495  11.624 -0.3693 -0.1667  0.0190
  223CHOL   ROH 2427   3.257   3.604  11.561 -0.0179  0.0580 -0.0681
  223CHOL    R1 2428   3.177   3.661  11.295 -0.1609 -0.1191 -0.0676
  223CHOL    R2 2429   3.356   3.672  11.085 -0.1909  0.2073 -0.0982
  223CHOL    R3 2430   3.186   3.491  10.974  0.1388 -0.1431 -0.0446
  223CHOL    R4 2431   3.336   3.604  10.747 -0.2015  0.1781 -0.0901
  223CHOL    R5 2432   3.118   3.593  10.767 -0.1661 -0.2795 -0.0049
  223CHOL    C1 2433   3.165   3.394  10.445  0.1018 -0.1678 -0.0351
  223CHOL    C2 2434   3.268   3.244  10.059 -0.3488  0.0463 -0.0449
  224CHOL   ROH 2435   0.431   7.374   3.921  0.0110  0.0310  0.1300
  224CHOL    R1 2436   0.527   7.315   4.180 -0.0679  0.0031  0.1540
  224CHOL    R2 2437   0.360   7.242   4.388 -0.1405  0.0497  0.1168
  224CHOL    R3 2438   0.527   7.028   4.403 -0.2053  0.0026  0.1526
  224CHOL    R4 2439   0.395   7.038   4.665 -0.1690  0.1077  0.1626
  224CHOL    R5 2440   0.610   7.032   4.628 -0.1775  0.0321  0.1395
  224CHOL    C1 2441   0.571   6.718   4.840 -0.2465  0.0973  0.2229
  224CHOL    C2 2442   0.621   6.388   5.010  0.1536  0.2488 -0.2416
  225CHOL   ROH 2443   2.986   1.633   4.746 -0.0844  0.2050 -0.0571
  225CHOL    R1 2444   3.123   1.574   4.987 -0.1045  0.1416 -0.0605
  225CHOL    R2 2445   3.067   1.702   5.225 -0.0864  0.1194 -0.0418
  225CHOL    R3 2446   3.035   1.448   5.317 -0.1431  0.1121 -0.0824
  225CHOL    R4 2447   3.102   1.606   5.555  0.0646  0.0265 -0.0843
  225CHOL    R5 2448   3.203   1.425   5.487 -0.0545 -0.0012 -0.1852
  225CHOL    C1 2449   3.092   1.311   5.834  0.0992 -0.0345 -0.1473
  225CHOL    C2 2450   3.342   1.228   6.162  0.3617 -0.0839 -0.2571
  226CHOL   ROH 2451   0.814   7.062   6.754  0.2015  0.1794  0.0654
  226CHOL    R1 2452   0.898   7.227   6.540  0.0634  0.1314 -0.0259
  226CHOL    R2 2453   1.022   7.128   6.314 -0.1336  0.0762 -0.1052
  226CHOL    R3 2454   0.822   7.260   6.186 -0.2078  0.0940  0.0248
  226CHOL    R4 2455   1.031   7.228   5.983 -0.2937  0.1492 -0.0892
  226CHOL    R5 2456   0.935   7.414   6.042 -0.2799  0.1355  0.0040
  226CHOL    C1 2457   0.849   7.410   5.670 -0.4566  0.2084  0.0422
  226CHOL    C2 2458   1.007   7.453   5.346  0.0454  0.1083  0.3185
  227CHOL   ROH 2459   3.762   2.293  11.799  0.0566  0.0532 -0.0168
  227CHOL    R1 2460   3.809   2.234  11.527 -0.1873 -0.0773 -0.0335
  227CHOL    R2 2461   3.604   2.200  11.343 -0.3464  0.1845  0.0928
  227CHOL    R3 2462   3.740   2.392  11.206 -0.1401 -0.0423 -0.0270
  227CHOL    R4 2463   3.537   2.297  11.018 -0.3534  0.1644  0.0883
  227CHOL    R5 2464   3.751   2.308  10.982 -0.3461 -0.1375 -0.0057
  227CHOL    C1 2465   3.626   2.532  10.700 -0.1639 -0.0601 -0.0268
  227CHOL    C2 2466   3.809   2.598  10.467  0.2398 -0.1918 -0.1276
  228CHOL   ROH 2467   8.022   0.046   4.212 -0.1092 -0.0148  0.0779
  228CHOL    R1 2468   7.802   0.001   4.383 -0.0752  0.0857  0.1486
  228CHOL    R2 2469   7.724   0.181   4.577 -0.0777  0.2324  0.0105
  228CHOL    R3 2470   7.483   0.163   4.453 -0.0952  0.0854  0.0620
  228CHOL    R4 2471   7.418   0.209   4.735 -0.0612  0.0833  0.0722
  228CHOL    R5 2472   7.344   0.047   4.610  0.0008  0.0262  0.1061
  228CHOL    C1 2473   7.014   0.208   4.710 -0.0680 -0.1415  0.1564
  228CHOL    C2 2474   6.573   0.195   4.929 -0.0786  0.1192  0.2788
  229CHOL   ROH 2475   4.064   4.574   6.735  0.3348  0.2105  0.0099
  229CHOL    R1 2476   4.094   4.512   6.460  0.0735  0.1128 -0.0004
  229CHOL    R2 2477   4.342   4.476   6.342 -0.0210  0.3226 -0.2802
  229CHOL    R3 2478   4.234   4.238   6.265  0.1357  0.1681 -0.0323
  229CHOL    R4 2479   4.492   4.251   6.127 -0.0225  0.3514 -0.3103
  229CHOL    R5 2480   4.298   4.216   6.036 -0.0845  0.1023 -0.0865
  229CHOL    C1 2481   4.479   3.897   5.929  0.1239  0.2232 -0.0952
  229CHOL    C2 2482   4.560   3.453   5.864  0.0866  0.0943  0.0678
  230CHOL   ROH 2483   5.823   2.908   4.340 -0.3587 -0.5404 -0.0515
  230CHOL    R1 2484   5.782   2.890   4.619 -0.1528 -0.4086 -0.0090
  230CHOL    R2 2485   5.910   2.703   4.777  0.1420 -0.1965  0.0320
  230CHOL    R3 2486   5.986   2.922   4.919  0.0284 -0.0248 -0.1700
  230CHOL    R4 2487   6.021   2.698   5.104  0.1284  0.1908  0.0455
  230CHOL    R5 2488   5.907   2.880   5.141  0.0453  0.1621 -0.1373
  230CHOL    C1 2489   6.157   2.900   5.428  0.0139  0.5774 -0.1363
  230CHOL    C2 2490   5.952   2.804   5.766 -0.2017 -0.2432  0.0263
  231CHOL   ROH 2491   3.293   6.628   3.829 -0.0219 -0.0867  0.0827
  231CHOL    R1 2492   3.429   6.729   4.055 -0.1331 -0.0045  0.1161
  231CHOL    R2 2493   3.299   6.794   4.291 -0.2284 -0.0921  0.1006
  231CHOL    R3 2494   3.482   6.626   4.400 -0.1444  0.0146  0.1203
  231CHOL    R4 2495   3.404   6.803   4.620 -0.2422 -0.0334  0.1019
  231CHOL    R5 2496   3.606   6.763   4.552 -0.2264  0.0756  0.1201
  231CHOL    C1 2497   3.636   6.650   4.914 -0.1713  0.1010  0.1211
  231CHOL    C2 2498   3.846   6.853   5.149  0.0568  0.0450 -0.2274
  232CHOL   ROH 2499   4.058   2.960   6.949  0.3157 -0.0952 -0.0442
  232CHOL    R1 2500   3.817   2.865   6.836  0.1561 -0.0073  0.2158
  232CHOL    R2 2501   3.810   2.715   6.604 -0.1691  0.2612  0.0486
  232CHOL    R3 2502   3.671   2.541   6.759  0.0986  0.0517  0.0643
  232CHOL    R4 2503   3.638   2.440   6.485 -0.1419  0.2628  0.0021
  232CHOL    R5 2504   3.479   2.485   6.627 -0.0188  0.0576  0.2224
  232CHOL    C1 2505   3.406   2.116   6.562  0.1253  0.0671 -0.0101
  232CHOL    C2 2506   3.215   2.141   6.258  0.1988  0.5333 -0.3410
  233CHOL   ROH 2507   2.980   2.885   4.533 -0.0444 -0.2930  0.1749
  233CHOL    R1 2508   3.182   2.894   4.731 -0.0218 -0.0923  0.1450
  233CHOL    R2 2509   3.433   2.998   4.683 -0.0550 -0.0655  0.0350
  233CHOL    R3 2510   3.376   3.151   4.900 -0.0647  0.0859 -0.0720
  233CHOL    R4 2511   3.660   3.083   4.929 -0.1241 -0.0957  0.1099
  233CHOL    R5 2512   3.503   3.052   5.077 -0.2244  0.0877  0.0459
  233CHOL    C1 2513   3.739   3.276   5.277 -0.1734  0.0288  0.0530
  233CHOL    C2 2514   3.838   3.153   5.640 -0.0445 -0.0382  0.3838
  234CHOL   ROH 2515   1.510   6.792   7.558 -0.0868 -0.0557 -0.0388
  234CHOL    R1 2516   1.546   6.733   7.284 -0.2747 -0.1363 -0.0474
  234CHOL    R2 2517   1.350   6.779   7.095 -0.1992  0.3598 -0.0146
  234CHOL    R3 2518   1.548   6.919   6.971  0.1382 -0.1177 -0.0395
  234CHOL    R4 2519   1.347   6.871   6.761 -0.1023  0.5007  0.0226
  234CHOL    R5 2520   1.560   6.822   6.751 -0.2210 -0.0753 -0.0856
  234CHOL    C1 2521   1.532   7.055   6.451  0.2708  0.1345  0.0209
  234CHOL    C2 2522   1.589   7.409   6.183  0.0261 -0.2227 -0.0019
  235CHOL   ROH 2523   1.269   2.263  12.713 -0.0376  0.1428 -0.1391
  235CHOL    R1 2524   1.213   2.096  12.491 -0.0452  0.2187 -0.1954
  235CHOL    R2 2525   1.062   1.865  12.512  0.1121  0.1049 -0.2314
  235CHOL    R3 2526   0.916   1.981  12.315 -0.0655  0.1193 -0.0937
  235CHOL    R4 2527   0.868   1.694  12.284  0.0575  0.1213 -0.1975
  235CHOL    R5 2528   0.937   1.831  12.129 -0.1062  0.2205 -0.1744
  235CHOL    C1 2529   0.618   1.703  11.965 -0.1411  0.1444 -0.0484
  235CHOL    C2 2530   0.866   1.672  11.661 -0.0312  0.1026 -0.5131
  236CHOL   ROH 2531   6.874   2.295   6.939 -0.3700 -0.0027  0.0578
  236CHOL    R1 2532   6.683   2.169   6.772 -0.3604  0.1187 -0.0450
  236CHOL    R2 2533   6.491   2.311   6.632 -0.1249  0.2520 -0.2371
  236CHOL    R3 2534   6.595   2.178   6.419 -0.0859  0.0863 -0.1174
  236CHOL    R4 2535   6.312   2.212   6.354 -0.1103 -0.1008 -0.1275
  236CHOL    R5 2536   6.423   2.025   6.354 -0.0275 -0.0555  0.0475
  236CHOL    C1 2537   6.305   2.030   5.991 -0.0652 -0.4616  0.0485
  236CHOL    C2 2538   6.413   1.867   5.613  0.3907  0.1720  0.1836
  237PIPC   NC3 2539   2.145   2.542  12.698 -0.0087 -0.0552  0.1500
  237PIPC   PO4 2540   1.828   2.217  12.797 -0.0196 -0.0875 -0.0611
  237PIPC   GL1 2541   1.711   2.042  12.457 -0.2443  0.0419 -0.0341
  237PIPC   GL2 2542   1.579   1.769  12.669  0.2758 -0.0484 -0.1463
  237PIPC   C1A 2543   1.852   1.725  12.256  0.1460 -0.0630  0.1544
  237PIPC   D2A 2544   2.217   1.789  12.017 -0.0465  0.1370 -0.0320
  237PIPC   D3A 2545   2.038   1.482  11.811  0.0794 -0.2403  0.1084
  237PIPC   C4A 2546   1.930   1.226  12.029 -0.0991  0.0613 -0.2439
  237PIPC   C1B 2547   1.367   1.664  12.216  0.0368  0.1553 -0.2378
  237PIPC   C2B 2548   1.124   1.291  12.251  0.2220  0.2631  0.1531
  237PIPC   C3B 2549   0.984   0.890  12.205  0.1771 -0.0132  0.0122
  237PIPC   C4B 2550   0.816   0.704  11.872 -0.2859  0.1588  0.0421
  238PIPC   NC3 2551   4.692   4.864  13.482 -0.1815  0.4310 -0.2158
  238PIPC   PO4 2552   4.949   5.231  13.295  0.2579 -0.0113  0.0442
  238PIPC   GL1 2553   4.721   5.126  12.950  0.4078 -0.3524  0.1271
  238PIPC   GL2 2554   4.522   5.419  12.848 -0.0222  0.2629  0.1178
  238PIPC   C1A 2555   4.547   5.016  12.514 -0.3597 -0.4025  0.2171
  238PIPC   D2A 2556   4.271   4.793  12.390  0.0332 -0.1221  0.1661
  238PIPC   D3A 2557   3.903   4.761  12.238  0.0844  0.0060 -0.2548
  238PIPC   C4A 2558   3.711   4.443  12.347  0.0109 -0.0837  0.1002
  238PIPC   C1B 2559   4.422   5.620  12.602  0.1729 -0.1828  0.0466
  238PIPC   C2B 2560   4.491   5.619  12.203 -0.3822  0.0392  0.3484
  238PIPC   C3B 2561   4.508   5.564  11.780 -0.0151 -0.0370  0.2032
  238PIPC   C4B 2562   4.614   5.554  11.398  0.0404  0.2828  0.1924
  239PIPC   NC3 2563   3.958   1.362  13.522  0.2855  0.3102 -0.2026
  239PIPC   PO4 2564   3.613   1.109  13.469  0.0217 -0.0954 -0.2022
  239PIPC   GL1 2565   3.442   1.206  12.989 -0.0698 -0.1458  0.1860
  239PIPC   GL2 2566   3.338   0.853  12.738 -0.2543  0.0114  0.2744
  239PIPC   C1A 2567   3.471   1.289  12.560 -0.2019 -0.1911  0.1995
  239PIPC   D2A 2568   3.685   0.997  12.284  0.1223  0.0943  0.1983
  239PIPC   D3A 2569   3.555   0.893  11.986  0.3589  0.1016  0.3455
  239PIPC   C4A 2570   3.462   0.822  11.528  0.0738 -0.0335 -0.0782
  239PIPC   C1B 2571   3.157   0.903  12.246  0.0484 -0.0722 -0.1524
  239PIPC   C2B 2572   3.075   1.132  11.894  0.0137  0.0668 -0.0875
  239PIPC   C3B 2573   3.051   1.493  11.616  0.0629 -0.2900 -0.0127
  239PIPC   C4B 2574   2.959   1.478  11.172  0.2446 -0.1149  0.0613
  240PIPC   NC3 2575   1.754   4.780  12.964 -0.1072  0.0221  0.3863
  240PIPC   PO4 2576   1.923   4.385  12.853  0.2581 -0.2266 -0.0204
  240PIPC   GL1 2577   1.737   4.125  12.407 -0.0612  0.1476  0.1332
  240PIPC   GL2 2578   1.350   4.062  12.478  0.1656  0.3578 -0.1132
  240PIPC   C1A 2579   1.651   4.322  12.112  0.4077 -0.0739 -0.1235
  240PIPC   D2A 2580   1.428   4.427  11.665 -0.3070 -0.0512 -0.3127
  240PIPC   D3A 2581   1.951   4.300  11.674  0.1520  0.0880 -0.0032
  240PIPC   C4A 2582   2.170   4.250  12.196 -0.2533 -0.0577  0.0839
  240PIPC   C1B 2583   1.343   3.911  12.111 -0.0632  0.1662  0.1602
  240PIPC   C2B 2584   1.417   3.903  11.672  0.1652 -0.3528  0.0381
  240PIPC   C3B 2585   1.489   4.136  11.328  0.1721 -0.1731  0.1907
  240PIPC   C4B 2586   1.439   4.374  11.028  0.2022 -0.1123  0.0985
  241PIPC   NC3 2587   6.429   3.242  13.768  0.2573 -0.0851 -0.2704
  241PIPC   PO4 2588   6.561   3.210  13.319  0.0867  0.0824 -0.0667
  241PIPC   GL1 2589   6.864   3.074  13.073 -0.1707 -0.0550  0.2917
  241PIPC   GL2 2590   6.991   3.227  12.988 -0.0237 -0.3169  0.2180
  241PIPC   C1A 2591   6.931   2.612  12.841  0.2138 -0.3134  0.2616
  241PIPC   D2A 2592   7.216   2.382  12.412 -0.0196  0.0373  0.1308
  241PIPC   D3A 2593   7.565   2.351  12.062 -0.2964 -0.1322 -0.2033
  241PIPC   C4A 2594   7.417   2.321  11.584 -0.0859  0.0781 -0.0863
  241PIPC   C1B 2595   7.011   3.460  12.664  0.0171  0.1411 -0.2224
  241PIPC   C2B 2596   6.879   3.366  12.290 -0.2181 -0.0397 -0.1813
  241PIPC   C3B 2597   6.888   3.226  11.911  0.1489  0.1886 -0.0649
  241PIPC   C4B 2598   6.827   2.908  11.687 -0.1154 -0.0907  0.0679
  242PIPC   NC3 2599   3.572   6.151  13.647  0.2108 -0.2440  0.0094
  242PIPC   PO4 2600   3.455   5.882  13.327 -0.3083  0.0919 -0.0740
  242PIPC   GL1 2601   3.466   6.203  13.040  0.4585  0.0701 -0.2125
  242PIPC   GL2 2602   3.676   6.550  12.906  0.1046  0.1642  0.2957
  242PIPC   C1A 2603   3.536   6.244  12.521 -0.0433  0.0051  0.2671
  242PIPC   D2A 2604   3.781   6.420  12.282 -0.2412  0.2424  0.1371
  242PIPC   D3A 2605   3.748   6.438  11.807  0.0788  0.1508  0.0153
  242PIPC   C4A 2606   4.093   6.403  11.555  0.3109 -0.0070  0.0666
  242PIPC   C1B 2607   4.036   6.469  12.735  0.3420  0.0051 -0.4566
  242PIPC   C2B 2608   4.221   6.653  12.355 -0.1178 -0.0601  0.0004
  242PIPC   C3B 2609   4.319   6.661  11.930  0.1397  0.0624 -0.0142
  242PIPC   C4B 2610   4.657   6.708  11.635 -0.0210  0.0132  0.0696
  243PIPC   NC3 2611   5.511   3.252  13.091  0.3895 -0.2157 -0.2349
  243PIPC   PO4 2612   5.881   3.006  13.216  0.3608 -0.1489  0.1719
  243PIPC   GL1 2613   6.250   2.998  13.056  0.0595 -0.0262  0.0360
  243PIPC   GL2 2614   6.517   3.265  12.826  0.2916 -0.2471  0.0460
  243PIPC   C1A 2615   6.501   2.805  12.669  0.1346 -0.4456  0.2023
  243PIPC   D2A 2616   6.741   2.930  12.541 -0.2811  0.0596  0.1697
  243PIPC   D3A 2617   6.719   2.811  12.138 -0.0303  0.2745 -0.2766
  243PIPC   C4A 2618   7.110   2.547  11.961  0.1716 -0.1157  0.5324
  243PIPC   C1B 2619   6.430   3.306  12.447 -0.2542  0.0093 -0.1065
  243PIPC   C2B 2620   6.376   3.211  12.115  0.5793 -0.0094 -0.0372
  243PIPC   C3B 2621   6.069   3.341  11.861  0.0119  0.1994  0.0659
  243PIPC   C4B 2622   5.650   3.504  11.851  0.1004 -0.0782  0.0479
  244PIPC   NC3 2623   4.694  -0.086  13.569  0.1283 -0.2153  0.1808
  244PIPC   PO4 2624   4.885   0.289  13.214  0.3003 -0.1391 -0.1000
  244PIPC   GL1 2625   5.263   0.189  12.905  0.1482 -0.1326  0.2665
  244PIPC   GL2 2626   5.363   0.445  12.832 -0.0558 -0.0726  0.1641
  244PIPC   C1A 2627   5.408  -0.098  12.602 -0.1035  0.0144  0.1027
  244PIPC   D2A 2628   5.370  -0.226  12.207  0.0358 -0.0201 -0.2656
  244PIPC   D3A 2629   5.215  -0.595  11.936 -0.3283 -0.0548  0.1376
  244PIPC   C4A 2630   4.946  -0.580  11.574  0.1996 -0.2405  0.0701
  244PIPC   C1B 2631   5.367   0.560  12.410  0.2017  0.1614  0.0553
  244PIPC   C2B 2632   5.376   0.280  12.025 -0.2636  0.3444 -0.0493
  244PIPC   C3B 2633   5.736  -0.005  11.952  0.0580  0.1566 -0.3007
  244PIPC   C4B 2634   6.059  -0.160  11.740  0.0832  0.3114 -0.0986
  245PIPC   NC3 2635   1.432   1.142  13.731  0.1976 -0.1095  0.0311
  245PIPC   PO4 2636   1.682   0.873  13.554 -0.0729  0.0783 -0.0248
  245PIPC   GL1 2637   1.475   0.688  13.236 -0.1475  0.1322 -0.0455
  245PIPC   GL2 2638   1.692   0.504  13.082  0.3810 -0.2186 -0.0287
  245PIPC   C1A 2639   1.160   0.403  13.031 -0.2149 -0.2697  0.1225
  245PIPC   D2A 2640   0.888   0.164  12.818  0.5781 -0.2006  0.1858
  245PIPC   D3A 2641   0.768  -0.128  12.535 -0.2134 -0.5014 -0.0107
  245PIPC   C4A 2642   0.823  -0.348  12.144 -0.1273  0.1851  0.1125
  245PIPC   C1B 2643   1.863   0.526  12.756 -0.0148  0.1775  0.0540
  245PIPC   C2B 2644   1.971   0.188  12.442 -0.1288  0.3768  0.2846
  245PIPC   C3B 2645   2.295  -0.129  12.325  0.0957 -0.1580 -0.2520
  245PIPC   C4B 2646   2.622  -0.460  12.010 -0.2233 -0.0010 -0.1451
  246PIPC   NC3 2647   4.333   6.616  13.630 -0.1433 -0.0620 -0.0038
  246PIPC   PO4 2648   4.354   6.156  13.618  0.1470 -0.0892  0.3236
  246PIPC   GL1 2649   4.435   6.237  13.106  0.1206  0.0561 -0.2460
  246PIPC   GL2 2650   4.465   5.980  12.942  0.0874  0.1696 -0.1687
  246PIPC   C1A 2651   4.499   6.544  12.826 -0.0627 -0.0129  0.0417
  246PIPC   D2A 2652   4.598   7.000  12.599  0.0292  0.1553  0.0169
  246PIPC   D3A 2653   4.984   7.121  12.791  0.4455 -0.1240  0.2826
  246PIPC   C4A 2654   5.376   7.094  12.680 -0.2523  0.2731 -0.0895
  246PIPC   C1B 2655   4.429   6.193  12.473 -0.1926 -0.5500  0.1689
  246PIPC   C2B 2656   4.383   6.078  11.968  0.1381 -0.4031  0.0163
  246PIPC   C3B 2657   4.635   6.169  11.595 -0.2943 -0.0731 -0.0907
  246PIPC   C4B 2658   4.472   6.254  11.189 -0.0636 -0.2377  0.0575
  247PIPC   NC3 2659   3.517   3.695  11.984  0.4554  0.2867  0.2195
  247PIPC   PO4 2660   3.969   3.622  12.053  0.0514 -0.2186 -0.2265
  247PIPC   GL1 2661   3.982   3.620  11.643  0.0340  0.3068  0.2351
  247PIPC   GL2 2662   3.759   3.752  11.532  0.3019 -0.1230  0.0113
  247PIPC   C1A 2663   4.304   3.710  11.352  0.0086 -0.0674  0.3626
  247PIPC   D2A 2664   4.275   3.951  11.055  0.3018  0.0054 -0.2142
  247PIPC   D3A 2665   3.932   3.867  10.712  0.0145  0.0890 -0.1202
  247PIPC   C4A 2666   4.098   3.872  10.358  0.1550  0.0709  0.1101
  247PIPC   C1B 2667   3.936   3.492  11.103  0.0248  0.0812  0.0630
  247PIPC   C2B 2668   3.923   3.342  10.682 -0.1332 -0.1459 -0.0269
  247PIPC   C3B 2669   3.602   3.078  10.536 -0.0228  0.0314 -0.6160
  247PIPC   C4B 2670   3.630   2.860  10.090 -0.2910  0.1575 -0.1437
  248PIPC   NC3 2671   0.045   4.593  13.381  0.0797 -0.1510 -0.1418
  248PIPC   PO4 2672   0.040   4.940  13.700 -0.3006  0.1630 -0.0275
  248PIPC   GL1 2673   0.096   5.211  13.308 -0.1545  0.0270  0.2713
  248PIPC   GL2 2674  -0.001   5.471  13.285  0.1083 -0.0798 -0.2745
  248PIPC   C1A 2675   0.031   5.192  12.765 -0.0676 -0.1527 -0.1340
  248PIPC   D2A 2676   0.055   5.119  12.483 -0.1170 -0.0764  0.1041
  248PIPC   D3A 2677   0.343   5.008  12.259 -0.0138 -0.1261  0.2110
  248PIPC   C4A 2678   0.720   4.885  11.970  0.0814  0.1340 -0.1301
  248PIPC   C1B 2679   0.190   5.682  12.893 -0.2693 -0.0039 -0.5528
  248PIPC   C2B 2680   0.311   5.539  12.514 -0.2012  0.1053  0.1622
  248PIPC   C3B 2681   0.254   5.431  12.102 -0.0480  0.1175 -0.1351
  248PIPC   C4B 2682   0.264   5.444  11.698  0.3392  0.1020  0.0066
  249PIPC   NC3 2683   0.109   2.470   8.652  0.4356 -0.1904 -0.0176
  249PIPC   PO4 2684   0.102   2.539   9.075 -0.0631  0.1003  0.1151
  249PIPC   GL1 2685   0.250   2.544   9.478  0.0662  0.2545 -0.1581
  249PIPC   GL2 2686   0.026   2.423   9.741  0.2876  0.1060 -0.0853
  249PIPC   C1A 2687   0.501   2.605   9.814 -0.0749 -0.2230 -0.1837
  249PIPC   D2A 2688   0.737   2.332  10.086 -0.0953 -0.2258 -0.2994
  249PIPC   D3A 2689   0.979   2.164  10.237  0.0083 -0.0506 -0.0270
  249PIPC   C4A 2690   1.199   2.001   9.829  0.2619  0.1237  0.2891
  249PIPC   C1B 2691   0.120   2.194  10.110  0.0888  0.2431  0.1888
  249PIPC   C2B 2692   0.132   2.146  10.433 -0.0629  0.0461 -0.1545
  249PIPC   C3B 2693  -0.034   2.013  10.838 -0.0739 -0.5856 -0.1492
  249PIPC   C4B 2694   0.044   2.225  11.203 -0.1508 -0.0727  0.0928
  250PIPC   NC3 2695   3.371   4.652   8.748  0.0375  0.0753  0.0503
  250PIPC   PO4 2696   3.403   4.702   9.175  0.0606 -0.1975 -0.1245
  250PIPC   GL1 2697   3.389   4.445   9.498 -0.1762 -0.1849 -0.1967
  250PIPC   GL2 2698   3.639   4.577   9.678 -0.2225 -0.2776  0.2472
  250PIPC   C1A 2699   3.192   4.377   9.892 -0.0880 -0.1162  0.0334
  250PIPC   D2A 2700   3.118   4.250  10.254  0.1042  0.1377 -0.1152
  250PIPC   D3A 2701   3.050   3.879  10.315  0.2454 -0.0050 -0.0037
  250PIPC   C4A 2702   2.717   3.598  10.391 -0.0825  0.2935  0.1835
  250PIPC   C1B 2703   3.614   4.351  10.084  0.1522  0.0464  0.0214
  250PIPC   C2B 2704   3.571   4.058  10.441  0.0197  0.1489  0.0218
  250PIPC   C3B 2705   3.345   4.082  10.789 -0.0635 -0.1047 -0.4957
  250PIPC   C4B 2706   2.993   4.123  11.175  0.0242 -0.0640  0.3491
  251PIPC   NC3 2707   3.764   0.046   8.720 -0.0836 -0.0416 -0.1480
  251PIPC   PO4 2708   3.777   0.033   9.152 -0.0427  0.1343  0.0244
  251PIPC   GL1 2709   3.934   0.333   9.583  0.1042  0.1274  0.0268
  251PIPC   GL2 2710   4.044   0.153   9.791  0.1897  0.0012 -0.1164
  251PIPC   C1A 2711   3.790   0.527   9.982  0.0124 -0.1496  0.0472
  251PIPC   D2A 2712   4.037   0.658  10.404  0.2720  0.0427  0.2660
  251PIPC   D3A 2713   3.575   0.851  10.440  0.1421 -0.5557  0.2148
  251PIPC   C4A 2714   3.254   0.693  10.461  0.0575 -0.1429 -0.0025
  251PIPC   C1B 2715   4.318   0.311  10.164  0.4056 -0.2302  0.1138
  251PIPC   C2B 2716   4.329   0.258  10.604 -0.0547  0.1697 -0.1454
  251PIPC   C3B 2717   4.258   0.408  11.051 -0.2073 -0.1242 -0.3149
  251PIPC   C4B 2718   4.406   0.195  11.508 -0.0119 -0.0203  0.2330
  252PIPC   NC3 2719   1.394   1.892   8.212 -0.2181 -0.0403 -0.2108
  252PIPC   PO4 2720   1.672   2.084   8.494 -0.2375  0.2081 -0.1590
  252PIPC   GL1 2721   1.991   1.825   8.611 -0.0474  0.0083 -0.1247
  252PIPC   GL2 2722   2.095   2.026   8.927  0.4362  0.0272 -0.0938
  252PIPC   C1A 2723   2.506   1.832   8.834 -0.3154  0.0052  0.1349
  252PIPC   D2A 2724   2.714   1.783   9.234  0.1091 -0.3617 -0.0419
  252PIPC   D3A 2725   3.140   1.889   9.487  0.2252 -0.0099 -0.3371
  252PIPC   C4A 2726   3.458   2.099   9.219 -0.0490  0.2955  0.2373
  252PIPC   C1B 2727   2.356   2.085   9.252  0.3693  0.2782 -0.2077
  252PIPC   C2B 2728   2.390   1.870   9.618  0.4613 -0.0720 -0.2098
  252PIPC   C3B 2729   2.640   1.921  10.009 -0.0924  0.2551  0.0729
  252PIPC   C4B 2730   3.059   1.974  10.029 -0.1859 -0.3984 -0.0351
  253PIPC   NC3 2731   4.018   4.370   8.123 -0.0502 -0.4711 -0.0624
  253PIPC   PO4 2732   3.520   4.254   7.913 -0.1148  0.1958  0.0385
  253PIPC   GL1 2733   3.429   3.855   7.824  0.1284 -0.1601  0.0846
  253PIPC   GL2 2734   3.480   3.609   8.055 -0.1958 -0.2177 -0.0707
  253PIPC   C1A 2735   3.060   3.609   7.711  0.1238 -0.1476 -0.1431
  253PIPC   D2A 2736   2.864   3.258   7.647  0.0665 -0.0821  0.0239
  253PIPC   D3A 2737   3.154   3.311   7.342  0.2984 -0.0920 -0.0187
  253PIPC   C4A 2738   3.532   3.597   7.403  0.1017 -0.0364  0.1857
  253PIPC   C1B 2739   3.311   3.188   7.868  0.0723 -0.2154 -0.0591
  253PIPC   C2B 2740   3.590   3.017   7.512 -0.0154  0.0815  0.0892
  253PIPC   C3B 2741   3.642   2.694   7.235  0.0157  0.0251  0.1526
  253PIPC   C4B 2742   3.864   2.449   7.290 -0.2526  0.2393 -0.1462
  254PIPC   NC3 2743   3.085   5.779   7.352  0.1015 -0.1959  0.0677
  254PIPC   PO4 2744   2.764   6.128   7.577 -0.0784  0.0593 -0.0277
  254PIPC   GL1 2745   2.641   6.328   7.304  0.1573  0.1621  0.2431
  254PIPC   GL2 2746   2.632   6.688   7.320  0.0086  0.1642 -0.1968
  254PIPC   C1A 2747   2.597   6.321   6.959  0.1517  0.1164 -0.0737
  254PIPC   D2A 2748   2.742   6.251   6.466 -0.1983  0.1878  0.1075
  254PIPC   D3A 2749   2.955   6.282   6.127  0.0714 -0.2810 -0.3552
  254PIPC   C4A 2750   3.339   6.532   6.195 -0.0921  0.1673 -0.1483
  254PIPC   C1B 2751   2.451   6.811   6.920  0.1505 -0.1251  0.1492
  254PIPC   C2B 2752   2.434   6.654   6.494  0.1298  0.1126 -0.1740
  254PIPC   C3B 2753   2.378   6.695   6.125 -0.4844  0.4713 -0.3303
  254PIPC   C4B 2754   2.569   6.485   5.811 -0.0259  0.1074  0.2688
  255PIPC   NC3 2755   3.036   6.692   9.882 -0.1665  0.1766 -0.0181
  255PIPC   PO4 2756   3.006   7.076   9.995 -0.0772 -0.1272  0.1864
  255PIPC   GL1 2757   3.097   6.854  10.381 -0.0623 -0.2578  0.3108
  255PIPC   GL2 2758   3.056   6.582  10.378  0.2086  0.0128  0.0225
  255PIPC   C1A 2759   3.427   7.141  10.484 -0.2528  0.1189  0.0948
  255PIPC   D2A 2760   3.669   7.288  10.784 -0.3682 -0.2952 -0.0540
  255PIPC   D3A 2761   3.384   7.394  11.258  0.0859 -0.0737 -0.3827
  255PIPC   C4A 2762   3.459   7.231  11.497 -0.1755  0.2662 -0.1497
  255PIPC   C1B 2763   3.075   6.549  10.851  0.1740  0.1211  0.0008
  255PIPC   C2B 2764   3.096   6.450  11.253 -0.0214 -0.1193 -0.1622
  255PIPC   C3B 2765   2.770   6.452  11.498  0.0857 -0.0151  0.0993
  255PIPC   C4B 2766   2.454   6.313  11.794  0.0076 -0.1067 -0.0941
  256PIPC   NC3 2767   6.486   2.742   8.801 -0.0073  0.2171  0.1345
  256PIPC   PO4 2768   6.529   2.306   8.756  0.1663 -0.0391  0.0088
  256PIPC   GL1 2769   6.158   2.495   9.031 -0.2097  0.2200  0.0621
  256PIPC   GL2 2770   6.055   2.128   9.137 -0.0701 -0.1350 -0.0468
  256PIPC   C1A 2771   6.001   2.748   9.227  0.0849  0.0892 -0.0904
  256PIPC   D2A 2772   5.883   3.070   9.613  0.3123  0.0622 -0.2981
  256PIPC   D3A 2773   5.631   2.952   9.855  0.1346 -0.2385 -0.0636
  256PIPC   C4A 2774   5.234   3.232  10.012 -0.0197 -0.1350  0.2494
  256PIPC   C1B 2775   5.802   2.178   9.460 -0.0138 -0.2195 -0.2174
  256PIPC   C2B 2776   5.766   2.511   9.842 -0.4221 -0.2621 -0.0201
  256PIPC   C3B 2777   5.715   2.542  10.261 -0.2400 -0.0201  0.4456
  256PIPC   C4B 2778   5.791   2.574  10.716  0.1025  0.2964 -0.2734
  257PIPC   NC3 2779   6.969   5.069  10.050  0.1497 -0.1687  0.0737
  257PIPC   PO4 2780   7.087   5.572  10.044  0.0614 -0.0225  0.1776
  257PIPC   GL1 2781   7.118   5.680  10.358  0.0719 -0.0869  0.3166
  257PIPC   GL2 2782   7.444   5.653  10.551  0.1150 -0.0649  0.2784
  257PIPC   C1A 2783   7.145   6.102  10.599 -0.0603 -0.1904 -0.2655
  257PIPC   D2A 2784   6.786   6.301  10.815  0.1485 -0.0658 -0.1975
  257PIPC   D3A 2785   6.905   5.844  11.010  0.0103  0.0758  0.1561
  257PIPC   C4A 2786   6.732   5.498  10.801 -0.1607  0.1442  0.1922
  257PIPC   C1B 2787   7.484   5.804  11.008 -0.2082 -0.0352  0.0364
  257PIPC   C2B 2788   7.412   6.068  11.273  0.1417 -0.0192  0.2247
  257PIPC   C3B 2789   7.258   6.154  11.684  0.0384  0.0828  0.2760
  257PIPC   C4B 2790   7.383   6.133  12.121  0.1142  0.0050 -0.1097
  258PIPC   NC3 2791   6.163   1.231   9.303  0.1987  0.1688  0.0558
  258PIPC   PO4 2792   6.245   1.686   9.176 -0.1226  0.1881  0.0881
  258PIPC   GL1 2793   6.002   1.660   9.455  0.0821 -0.2155  0.0324
  258PIPC   GL2 2794   5.721   1.414   9.372  0.2757  0.1413 -0.1470
  258PIPC   C1A 2795   5.676   1.778   9.822 -0.0891  0.1973  0.2581
  258PIPC   D2A 2796   5.404   2.086   9.921 -0.0776 -0.1972 -0.0914
  258PIPC   D3A 2797   5.000   2.068   9.960 -0.2474  0.0346  0.2180
  258PIPC   C4A 2798   4.758   2.407  10.153  0.0998 -0.0428  0.4186
  258PIPC   C1B 2799   5.403   1.403   9.642  0.4896  0.1759 -0.2441
  258PIPC   C2B 2800   5.276   1.550  10.029 -0.2341 -0.1299 -0.0759
  258PIPC   C3B 2801   5.447   1.820  10.346 -0.1707  0.2863 -0.0766
  258PIPC   C4B 2802   5.586   2.020  10.658 -0.1200  0.2273  0.1695
  259PIPC   NC3 2803   5.673   6.443   9.160  0.1394  0.3126 -0.0240
  259PIPC   PO4 2804   5.450   6.822   9.164 -0.0543  0.0767  0.0945
  259PIPC   GL1 2805   5.152   6.791   9.495  0.2137  0.0204 -0.4218
  259PIPC   GL2 2806   5.085   6.628   9.651 -0.4701 -0.3856  0.0049
  259PIPC   C1A 2807   5.060   6.948  10.025  0.0674  0.2674 -0.0810
  259PIPC   D2A 2808   5.087   7.014  10.465  0.0338 -0.2731 -0.2129
  259PIPC   D3A 2809   5.110   7.483  10.594 -0.0658 -0.0095  0.1895
  259PIPC   C4A 2810   4.688   7.637  10.439 -0.0983 -0.0221  0.0774
  259PIPC   C1B 2811   4.809   6.411   9.979 -0.2223 -0.0945 -0.0605
  259PIPC   C2B 2812   4.680   6.350  10.466 -0.1673  0.0229 -0.0073
  259PIPC   C3B 2813   4.442   6.013  10.657  0.0451 -0.1924  0.2433
  259PIPC   C4B 2814   4.325   5.711  10.942 -0.1594 -0.0617 -0.1222
  260PIPC   NC3 2815   0.333   4.441   9.627 -0.0034  0.1584 -0.2232
  260PIPC   PO4 2816   0.384   4.055   9.513 -0.1162 -0.0480 -0.1307
  260PIPC   GL1 2817   0.514   4.111   9.945  0.1471 -0.0168  0.3074
  260PIPC   GL2 2818   0.586   4.449  10.125  0.3747 -0.0565  0.0409
  260PIPC   C1A 2819   0.835   4.000  10.285 -0.0110 -0.0329  0.1949
  260PIPC   D2A 2820   0.969   3.995  10.710 -0.0935  0.2219 -0.2556
  260PIPC   D3A 2821   1.304   4.269  10.536 -0.0659  0.4042 -0.0772
  260PIPC   C4A 2822   1.284   4.591  10.377 -0.3651 -0.2091  0.0365
  260PIPC   C1B 2823   0.831   4.464  10.527 -0.2100  0.1488  0.0322
  260PIPC   C2B 2824   0.836   4.547  10.883  0.1867  0.1684 -0.0854
  260PIPC   C3B 2825   0.868   4.346  11.262  0.1580 -0.0257  0.3970
  260PIPC   C4B 2826   0.673   4.522  11.601  0.1043  0.2821 -0.0293
  261DPPC   NC3 2827   1.686   3.819  12.794  0.4185  0.0888  0.0790
  261DPPC   PO4 2828   1.885   3.449  12.814  0.3805  0.1773 -0.1657
  261DPPC   GL1 2829   1.852   3.116  12.381  0.0089 -0.1652  0.0628
  261DPPC   GL2 2830   2.059   2.872  12.327  0.2881  0.2110  0.4615
  261DPPC   C1A 2831   1.567   3.233  11.978  0.1391  0.1891 -0.4307
  261DPPC   C2A 2832   1.438   3.341  11.641 -0.0301 -0.0694 -0.3688
  261DPPC   C3A 2833   1.434   3.619  11.231 -0.1785  0.2578 -0.0758
  261DPPC   C4A 2834   1.525   3.924  10.849 -0.0970  0.2081  0.2267
  261DPPC   C1B 2835   1.975   2.834  11.899  0.1592 -0.2351 -0.0455
  261DPPC   C2B 2836   1.627   2.908  11.633  0.1073  0.1060 -0.0129
  261DPPC   C3B 2837   1.553   2.691  11.183  0.0659 -0.1684  0.2657
  261DPPC   C4B 2838   1.396   2.859  10.829  0.2445  0.2111  0.2059
  262DPPC   NC3 2839   3.965   4.498  13.175 -0.4115 -0.1227  0.2220
  262DPPC   PO4 2840   4.357   4.755  13.063 -0.0454 -0.1056  0.1165
  262DPPC   GL1 2841   4.656   4.608  12.797 -0.0180 -0.1217 -0.1154
  262DPPC   GL2 2842   4.722   4.405  12.549  0.0033  0.2269  0.2173
  262DPPC   C1A 2843   5.042   4.761  12.594  0.2312 -0.0762  0.0114
  262DPPC   C2A 2844   5.329   5.071  12.478 -0.0715 -0.0909  0.0707
  262DPPC   C3A 2845   5.424   5.079  12.022  0.1856 -0.0141 -0.0904
  262DPPC   C4A 2846   5.666   5.263  11.817  0.0963 -0.0131  0.2772
  262DPPC   C1B 2847   4.704   4.683  12.222  0.0074  0.3360  0.0085
  262DPPC   C2B 2848   4.906   4.823  11.859  0.0192 -0.0759 -0.2886
  262DPPC   C3B 2849   5.223   4.888  11.504  0.3769 -0.1039 -0.2622
  262DPPC   C4B 2850   5.508   5.152  11.283  0.1291  0.1179 -0.0168
  263DPPC   NC3 2851   6.609   0.447   9.594 -0.1724 -0.5415  0.0665
  263DPPC   PO4 2852   6.144   0.663   9.427 -0.4137  0.0390 -0.2306
  263DPPC   GL1 2853   5.995   0.990   9.661 -0.0968  0.1282 -0.2046
  263DPPC   GL2 2854   6.193   1.086   9.863 -0.1078 -0.2605 -0.1070
  263DPPC   C1A 2855   5.779   1.329   9.934  0.1492  0.1734 -0.0343
  263DPPC   C2A 2856   5.689   1.346  10.362 -0.0408  0.1733  0.0905
  263DPPC   C3A 2857   5.521   1.389  10.775  0.3132  0.1911  0.0981
  263DPPC   C4A 2858   5.487   1.393  11.176 -0.1652  0.2114 -0.0584
  263DPPC   C1B 2859   6.098   1.031  10.284  0.1484 -0.0585 -0.0327
  263DPPC   C2B 2860   5.946   1.149  10.743 -0.0751  0.0307  0.2004
  263DPPC   C3B 2861   5.979   1.141  11.161 -0.0672 -0.0205  0.1668
  263DPPC   C4B 2862   6.001   1.286  11.557  0.0169 -0.1059  0.1301
  264DPPC   NC3 2863   1.507   2.100   8.966 -0.1591 -0.2859  0.0613
  264DPPC   PO4 2864   1.802   2.428   8.821 -0.2151 -0.2468 -0.2580
  264DPPC   GL1 2865   2.169   2.479   8.722  0.0345  0.2028 -0.3943
  264DPPC   GL2 2866   2.286   2.682   8.546  0.0556  0.2190 -0.1639
  264DPPC   C1A 2867   2.535   2.335   8.809 -0.2040  0.0959  0.1044
  264DPPC   C2A 2868   2.779   2.281   9.065  0.0721 -0.3248 -0.2367
  264DPPC   C3A 2869   3.075   2.404   9.308 -0.1553 -0.1211 -0.1092
  264DPPC   C4A 2870   3.302   2.324   9.649 -0.4874  0.0469 -0.2589
  264DPPC   C1B 2871   2.616   2.646   8.414 -0.0880  0.0698  0.0408
  264DPPC   C2B 2872   2.949   2.520   8.202 -0.3306  0.1596 -0.2085
  264DPPC   C3B 2873   3.117   2.588   7.848  0.0629 -0.1019  0.4122
  264DPPC   C4B 2874   3.185   2.715   7.479  0.0259  0.3487 -0.2356
  265POPC   NC3 2875   3.063   6.802  13.314  0.3229 -0.3899  0.0376
  265POPC   PO4 2876   3.302   6.882  13.080 -0.0153 -0.0375  0.2572
  265POPC   GL1 2877   3.240   6.706  12.624 -0.2971 -0.1245  0.0498
  265POPC   GL2 2878   2.906   6.594  12.516  0.3785 -0.1235  0.3578
  265POPC   C1A 2879   3.360   6.541  12.107  0.0067 -0.5755 -0.0326
  265POPC   D2A 2880   3.353   6.750  11.663 -0.0079 -0.1183 -0.2761
  265POPC   C3A 2881   3.723   6.784  11.395  0.1890 -0.3075  0.0642
  265POPC   C4A 2882   3.893   7.160  11.248  0.2290 -0.1037 -0.1681
  265POPC   C1B 2883   2.973   6.842  12.161  0.1694  0.1456 -0.1533
  265POPC   C2B 2884   2.879   6.896  11.677  0.0678 -0.0787  0.2878
  265POPC   C3B 2885   3.034   6.946  11.296  0.0072  0.0301  0.0589
  265POPC   C4B 2886   3.314   6.965  11.000 -0.0186  0.0348  0.2892
  266POPC   NC3 2887   4.849   3.429  12.843  0.0813 -0.2602 -0.0042
  266POPC   PO4 2888   4.982   3.043  12.865 -0.1934  0.0753 -0.2110
  266POPC   GL1 2889   5.089   3.152  12.468  0.1123 -0.2814  0.2605
  266POPC   GL2 2890   5.071   2.861  12.272  0.1533 -0.1711 -0.1797
  266POPC   C1A 2891   5.054   3.321  12.083  0.2059  0.0370 -0.2907
  266POPC   D2A 2892   5.197   3.347  11.735 -0.2094  0.0047  0.0382
  266POPC   C3A 2893   4.968   3.152  11.378  0.0235  0.1303 -0.0565
  266POPC   C4A 2894   4.982   2.957  10.937  0.2009  0.1289 -0.0898
  266POPC   C1B 2895   5.056   2.855  11.845  0.0775 -0.0679 -0.1551
  266POPC   C2B 2896   5.308   2.744  11.474 -0.0419  0.1835  0.0302
  266POPC   C3B 2897   5.485   2.725  11.114  0.0251 -0.3486 -0.0455
  266POPC   C4B 2898   5.729   3.061  10.791 -0.0421 -0.1025 -0.0065
  267POPC   NC3 2899   1.372   5.121  13.698 -0.1082  0.1252 -0.1492
  267POPC   PO4 2900   1.457   5.241  13.250  0.0350 -0.2240  0.3620
  267POPC   GL1 2901   1.141   5.405  13.002  0.1030  0.0666  0.0216
  267POPC   GL2 2902   1.078   5.322  12.714 -0.1050 -0.1092 -0.0438
  267POPC   C1A 2903   0.732   5.714  12.679 -0.0993 -0.1452 -0.2047
  267POPC   D2A 2904   0.645   5.794  12.232 -0.0498  0.2204  0.2655
  267POPC   C3A 2905   0.935   5.996  11.883  0.0990  0.1109 -0.0588
  267POPC   C4A 2906   1.106   6.141  11.667 -0.1270  0.0762  0.1737
  267POPC   C1B 2907   0.765   5.350  12.273  0.2690 -0.0544  0.0063
  267POPC   C2B 2908   0.755   5.488  11.893  0.0834  0.0663 -0.1045
  267POPC   C3B 2909   0.752   5.693  11.516 -0.0885  0.0189 -0.0411
  267POPC   C4B 2910   0.795   5.700  11.159 -0.0839  0.0535  0.2302
  268POPC   NC3 2911   5.458   4.136  13.224 -0.1110  0.0209  0.0733
  268POPC   PO4 2912   5.236   3.787  12.934 -0.1457  0.3565 -0.2402
  268POPC   GL1 2913   5.474   3.668  12.566 -0.3761 -0.0229  0.0408
  268POPC   GL2 2914   5.179   3.644  12.397 -0.5125 -0.1556 -0.1434
  268POPC   C1A 2915   5.649   3.905  12.159  0.2085 -0.0670 -0.0025
  268POPC   D2A 2916   5.567   3.976  11.707 -0.0936  0.1697  0.0833
  268POPC   C3A 2917   5.572   3.671  11.395  0.1430 -0.0001  0.1468
  268POPC   C4A 2918   5.591   3.296  11.293 -0.0462 -0.1867  0.0164
  268POPC   C1B 2919   5.154   3.816  11.919 -0.0508  0.0197  0.0524
  268POPC   C2B 2920   5.060   3.786  11.452 -0.2128  0.1095  0.3133
  268POPC   C3B 2921   5.241   3.480  11.069  0.2653 -0.1460  0.2427
  268POPC   C4B 2922   5.316   3.306  10.616  0.2270  0.0376 -0.1054
  269POPC   NC3 2923   4.941   5.150   8.938 -0.0728  0.3956  0.2394
  269POPC   PO4 2924   5.217   5.102   9.244  0.1487 -0.2049 -0.0143
  269POPC   GL1 2925   5.273   4.992   9.651  0.1370  0.2803  0.1804
  269POPC   GL2 2926   5.471   4.758   9.716 -0.0963 -0.0606 -0.2774
  269POPC   C1A 2927   5.383   5.168  10.060  0.2070  0.0720 -0.0657
  269POPC   D2A 2928   5.342   4.926  10.507  0.0441  0.0213  0.0447
  269POPC   C3A 2929   5.411   4.812  10.898 -0.2746 -0.1534  0.0805
  269POPC   C4A 2930   5.568   4.596  11.182 -0.0973 -0.0431  0.0727
  269POPC   C1B 2931   5.292   4.634  10.119  0.2040 -0.1742 -0.3435
  269POPC   C2B 2932   5.023   4.490  10.488 -0.0466  0.4933  0.1863
  269POPC   C3B 2933   4.865   4.281  10.762 -0.1866 -0.1595 -0.1514
  269POPC   C4B 2934   4.759   4.107  11.113  0.0437 -0.0363  0.1092
  270POPC   NC3 2935   1.578   4.234   8.650  0.2815  0.1574  0.3422
  270POPC   PO4 2936   1.206   4.190   8.658  0.2607 -0.2988  0.2912
  270POPC   GL1 2937   1.257   3.983   9.006  0.2853 -0.0955 -0.2097
  270POPC   GL2 2938   1.479   4.016   9.195 -0.4212  0.0303 -0.1475
  270POPC   C1A 2939   1.207   3.570   9.265  0.0261 -0.0558  0.0975
  270POPC   D2A 2940   1.297   3.553   9.702 -0.0025 -0.1904  0.6033
  270POPC   C3A 2941   1.258   3.220   9.982 -0.0837  0.2029  0.0001
  270POPC   C4A 2942   1.425   3.095  10.402 -0.0779  0.2958  0.2291
  270POPC   C1B 2943   1.707   3.771   9.372 -0.3921 -0.1149 -0.3014
  270POPC   C2B 2944   1.757   3.679   9.785  0.2933  0.0339 -0.0137
  270POPC   C3B 2945   1.709   3.403  10.153 -0.3219 -0.0330  0.2562
  270POPC   C4B 2946   1.656   3.514  10.555 -0.1089  0.0772 -0.0253
  271POPC   NC3 2947   7.060   6.902   7.143  0.2356 -0.3582 -0.2778
  271POPC   PO4 2948   6.607   7.071   7.205 -0.3280 -0.0874 -0.1072
  271POPC   GL1 2949   6.555   6.765   6.829  0.1955 -0.0070  0.1219
  271POPC   GL2 2950   6.253   6.532   6.597  0.0381 -0.0422 -0.1896
  271POPC   C1A 2951   6.724   6.627   6.406 -0.1268  0.1969 -0.0537
  271POPC   D2A 2952   6.427   6.316   6.137 -0.1669  0.1002 -0.0020
  271POPC   C3A 2953   6.533   6.381   5.649 -0.1609  0.3186 -0.0781
  271POPC   C4A 2954   6.880   6.351   5.363  0.0429  0.0863 -0.1012
  271POPC   C1B 2955   6.111   6.782   6.316  0.0210 -0.0916 -0.1756
  271POPC   C2B 2956   6.014   6.545   5.839  0.1600 -0.1844 -0.3488
  271POPC   C3B 2957   6.207   6.719   5.409 -0.1193 -0.1119  0.0774
  271POPC   C4B 2958   6.522   6.575   5.131 -0.1234  0.0052 -0.0728
  272POPC   NC3 2959   3.005   4.312   7.955 -0.0239 -0.2723  0.2660
  272POPC   PO4 2960   2.763   4.527   7.633  0.0984  0.1851 -0.1891
  272POPC   GL1 2961   2.820   4.152   7.506 -0.1446  0.1205  0.0655
  272POPC   GL2 2962   2.681   3.936   7.644  0.0695 -0.1906  0.1543
  272POPC   C1A 2963   3.132   3.925   7.337  0.0016 -0.0157  0.1522
  272POPC   D2A 2964   3.252   3.687   7.036  0.2752  0.0180  0.0113
  272POPC   C3A 2965   3.179   3.346   6.786  0.1142 -0.2885 -0.0650
  272POPC   C4A 2966   3.241   2.902   6.978  0.1324  0.1979  0.1885
  272POPC   C1B 2967   2.705   3.641   7.385  0.0148  0.0463 -0.3246
  272POPC   C2B 2968   2.741   3.208   7.127 -0.0523 -0.0211 -0.0461
  272POPC   C3B 2969   2.642   2.924   6.737  0.0811 -0.2653 -0.1710
  272POPC   C4B 2970   2.309   2.821   6.546 -0.3446  0.1920 -0.3898
  273DPSM   NC3 2971   6.577   1.365  13.651 -0.3614  0.0960  0.0778
  273DPSM   PO4 2972   6.098   1.449  13.581  0.0212  0.0206 -0.1305
  273DPSM   AM1 2973   6.263   1.310  13.233  0.0577 -0.1295  0.1104
  273DPSM   AM2 2974   5.969   1.074  13.121  0.0370 -0.3760  0.0224
  273DPSM   T1A 2975   6.393   1.241  12.719  0.1738  0.1563 -0.2486
  273DPSM   C2A 2976   6.602   1.025  12.363  0.1064 -0.3148 -0.1989
  273DPSM   C3A 2977   6.587   0.906  11.957  0.0268 -0.0928  0.1574
  273DPSM   C1B 2978   6.133   0.827  12.881 -0.0265  0.0289 -0.1429
  273DPSM   C2B 2979   6.130   0.857  12.414 -0.1689  0.0292 -0.1245
  273DPSM   C3B 2980   5.973   0.991  11.965 -0.1958 -0.1011 -0.0920
  273DPSM   C4B 2981   5.699   1.371  11.943 -0.0712  0.1676 -0.1256
  274DPSM   NC3 2982   4.057   2.764  12.414 -0.4835  0.1321 -0.0297
  274DPSM   PO4 2983   3.931   2.731  12.087  0.1807 -0.3493 -0.1541
  274DPSM   AM1 2984   4.143   2.612  11.713 -0.6823 -0.2610  0.2212
  274DPSM   AM2 2985   4.243   2.418  11.802  0.0417 -0.1820 -0.2356
  274DPSM   T1A 2986   4.206   2.527  11.304 -0.4144  0.0144 -0.1310
  274DPSM   C2A 2987   4.464   2.192  11.015  0.1721 -0.1364 -0.0024
  274DPSM   C3A 2988   4.630   1.947  10.642 -0.0348  0.0878 -0.1453
  274DPSM   C1B 2989   4.497   2.212  11.553 -0.3483  0.2030  0.1380
  274DPSM   C2B 2990   4.544   1.784  11.396  0.2157 -0.1295 -0.0206
  274DPSM   C3B 2991   4.521   1.554  11.040  0.1745 -0.0947 -0.2779
  274DPSM   C4B 2992   4.453   1.247  10.898  0.0211  0.1487  0.1405
  275DPSM   NC3 2993   1.323   6.378   9.608  0.0715  0.2476  0.3975
  275DPSM   PO4 2994   1.628   6.198   9.567 -0.0051  0.0475  0.0410
  275DPSM   AM1 2995   1.862   6.281   9.947 -0.2651 -0.3763 -0.1994
  275DPSM   AM2 2996   2.032   6.599  10.018 -0.1267 -0.1988 -0.4296
  275DPSM   T1A 2997   1.970   6.210  10.464  0.3185 -0.3094 -0.2687
  275DPSM   C2A 2998   2.234   6.260  10.894  0.0268  0.0018  0.1135
  275DPSM   C3A 2999   2.591   6.253  11.026 -0.0834 -0.2812 -0.2183
  275DPSM   C1B 3000   2.269   6.670  10.416  0.1265  0.1174 -0.0292
  275DPSM   C2B 3001   2.578   6.456  10.583 -0.1578 -0.0635  0.1972
  275DPSM   C3B 3002   2.862   6.089  10.663 -0.1481  0.0839 -0.0755
  275DPSM   C4B 3003   2.924   5.577  10.664  0.2428 -0.0287  0.0106
  276DPSM   NC3 3004   5.753   4.411   8.309  0.0396  0.0016  0.0912
  276DPSM   PO4 3005   5.968   4.114   8.675 -0.4280  0.0517 -0.1513
  276DPSM   AM1 3006   5.769   3.757   8.913 -0.1162 -0.0789 -0.0891
  276DPSM   AM2 3007   5.576   3.721   8.894  0.3021  0.0582 -0.0684
  276DPSM   T1A 3008   5.702   3.679   9.370 -0.2389  0.2040  0.2349
  276DPSM   C2A 3009   5.649   3.439   9.778  0.1490  0.2503 -0.2106
  276DPSM   C3A 3010   5.672   3.257  10.218  0.0283 -0.0032  0.1377
  276DPSM   C1B 3011   5.229   3.566   9.247  0.0930 -0.2519  0.0479
  276DPSM   C2B 3012   5.041   3.457   9.526 -0.2891 -0.2217  0.1338
  276DPSM   C3B 3013   4.759   3.218   9.764 -0.1173  0.1578 -0.1267
  276DPSM   C4B 3014   4.648   2.946  10.206  0.1002 -0.1112  0.0777
  277PAPI    C1 3015   3.103   3.822  12.404 -0.2631 -0.2404 -0.1105
  277PAPI    C2 3016   3.334   3.499  12.451 -0.1641 -0.2012 -0.3160
  277PAPI    C3 3017   3.079   3.606  12.740  0.0538 -0.2605 -0.0981
  277PAPI   PO4 3018   3.050   3.771  12.127 -0.0068 -0.1976 -0.2274
  277PAPI   GL1 3019   2.805   3.436  11.771  0.0426  0.2878  0.3530
  277PAPI   GL2 3020   2.762   3.129  11.716 -0.3438  0.1661 -0.0946
  277PAPI   D1A 3021   2.909   3.894  11.679 -0.0641  0.1313  0.1510
  277PAPI   D2A 3022   3.298   4.081  11.770  0.1481 -0.1451  0.2205
  277PAPI   D3A 3023   3.471   4.111  11.411 -0.2306  0.0871 -0.2118
  277PAPI   D4A 3024   3.752   4.100  11.143  0.0493  0.0836  0.0995
  277PAPI   C5A 3025   3.853   4.572  10.940 -0.1115 -0.0323 -0.0955
  277PAPI   C1B 3026   2.638   3.038  11.273 -0.0303 -0.0956  0.0219
  277PAPI   C2B 3027   2.495   2.890  10.962 -0.1439  0.2136  0.2103
  277PAPI   C3B 3028   2.421   2.849  10.582 -0.2290 -0.0732  0.1262
  277PAPI   C4B 3029   2.196   2.614  10.374  0.0928  0.1727  0.0430
  278PAPI    C1 3030   5.359   5.885  13.512 -0.0285  0.1335  0.1184
  278PAPI    C2 3031   5.308   5.831  13.905 -0.2234 -0.1192  0.0617
  278PAPI    C3 3032   5.272   6.197  13.747  0.0678  0.0200  0.3070
  278PAPI   PO4 3033   5.201   5.693  13.366  0.0544 -0.3359 -0.1022
  278PAPI   GL1 3034   5.354   5.498  12.926 -0.1007 -0.1144 -0.2120
  278PAPI   GL2 3035   5.418   5.700  12.865 -0.0910  0.0228 -0.0059
  278PAPI   D1A 3036   5.772   5.240  12.822  0.0212  0.0151  0.2909
  278PAPI   D2A 3037   5.810   4.866  12.658 -0.0428 -0.0225 -0.1379
  278PAPI   D3A 3038   5.596   4.621  12.447 -0.0024  0.2234  0.1019
  278PAPI   D4A 3039   5.903   4.908  12.187 -0.0169 -0.0575 -0.0908
  278PAPI   C5A 3040   5.836   5.284  12.296  0.0661  0.1321  0.2335
  278PAPI   C1B 3041   5.318   5.707  12.428  0.2145  0.0757 -0.1126
  278PAPI   C2B 3042   5.433   5.557  12.150 -0.0678  0.0946  0.1455
  278PAPI   C3B 3043   5.465   5.722  11.733 -0.0374 -0.2852 -0.0577
  278PAPI   C4B 3044   5.611   5.635  11.467  0.0618  0.0331 -0.0648
  279PAPI    C1 3045   0.865   6.705   9.981 -0.2356 -0.1604  0.0492
  279PAPI    C2 3046   0.817   6.500   9.641 -0.1219 -0.1416  0.0212
  279PAPI    C3 3047   0.511   6.707   9.795 -0.1786 -0.1644 -0.0599
  279PAPI   PO4 3048   1.189   6.873   9.899  0.2504 -0.0320  0.1015
  279PAPI   GL1 3049   1.452   7.216   9.918 -0.0169  0.2469 -0.0402
  279PAPI   GL2 3050   1.751   7.065  10.011 -0.1089 -0.4767  0.1655
  279PAPI   D1A 3051   0.993   7.338  10.130 -0.1802  0.0514 -0.0798
  279PAPI   D2A 3052   1.364   7.570  10.314  0.1951  0.4942  0.1634
  279PAPI   D3A 3053   1.079   7.782  10.527 -0.1975 -0.0986 -0.0063
  279PAPI   D4A 3054   1.308   7.813  10.893  0.0462  0.0333  0.1092
  279PAPI   C5A 3055   1.190   7.684  11.242  0.1367 -0.0437 -0.0736
  279PAPI   C1B 3056   1.780   6.824  10.344 -0.2339  0.1884 -0.0669
  279PAPI   C2B 3057   1.806   6.607  10.716  0.2062  0.0338  0.0503
  279PAPI   C3B 3058   1.769   6.261  11.082 -0.0669 -0.1606 -0.2178
  279PAPI   C4B 3059   1.588   6.051  11.516 -0.1996  0.0301 -0.2100
  280PAPI    C1 3060   6.501   7.564   9.703  0.1643 -0.2456  0.0029
  280PAPI    C2 3061   6.707   7.400   9.402  0.2861  0.0574 -0.0825
  280PAPI    C3 3062   6.453   7.700   9.330  0.4830  0.2836  0.1431
  280PAPI   PO4 3063   6.415   7.386   9.898 -0.0051 -0.0323  0.2415
  280PAPI   GL1 3064   6.278   7.112  10.288  0.2075  0.0771 -0.2737
  280PAPI   GL2 3065   6.615   7.149  10.382 -0.2625  0.2301 -0.1690
  280PAPI   D1A 3066   6.038   7.329  10.404  0.0774 -0.2330  0.1961
  280PAPI   D2A 3067   6.030   7.626  10.822 -0.2533 -0.1217  0.0571
  280PAPI   D3A 3068   5.942   7.555  11.264 -0.1866 -0.1078 -0.1882
  280PAPI   D4A 3069   6.077   7.857  11.432  0.3812  0.0615  0.0585
  280PAPI   C5A 3070   6.313   7.888  11.770  0.0019 -0.0892 -0.2366
  280PAPI   C1B 3071   6.474   7.223  10.762 -0.1987 -0.1606  0.2558
  280PAPI   C2B 3072   6.473   7.327  11.172  0.1776 -0.3630  0.1323
  280PAPI   C3B 3073   6.721   7.597  11.430 -0.0005 -0.0505 -0.1366
  280PAPI   C4B 3074   6.913   7.482  11.729  0.0820 -0.0593 -0.2208
  281PAPS   CNO 3075   3.522   1.995  12.562  0.0450  0.1542 -0.0366
  281PAPS   PO4 3076   3.188   2.183  12.482  0.1633  0.1175  0.2468
  281PAPS   GL1 3077   3.310   2.174  12.088 -0.1967 -0.0433  0.1301
  281PAPS   GL2 3078   3.546   1.928  12.101 -0.0245  0.0034  0.2460
  281PAPS   D1A 3079   3.016   2.029  11.671  0.0972  0.1193  0.0540
  281PAPS   D2A 3080   3.087   2.210  11.225 -0.1118  0.1344  0.3216
  281PAPS   D3A 3081   2.848   1.928  10.980 -0.1642  0.1107 -0.0407
  281PAPS   D4A 3082   2.353   1.943  11.038  0.1030  0.3260  0.1359
  281PAPS   C5A 3083   2.139   1.766  10.659 -0.2464 -0.1790  0.1408
  281PAPS   C1B 3084   3.477   1.847  11.678  0.0520 -0.0491 -0.3686
  281PAPS   C2B 3085   3.362   1.776  11.251  0.2884  0.1564  0.1856
  281PAPS   C3B 3086   3.399   1.682  10.798  0.3084 -0.1002 -0.0508
  281PAPS   C4B 3087   3.790   1.490  10.684  0.2194 -0.0406  0.3511
  282PAPS   CNO 3088  -0.244   5.804  13.598  0.2516 -0.2008  0.0251
  282PAPS   PO4 3089   0.141   6.058  13.655  0.0464  0.0084 -0.0225
  282PAPS   GL1 3090   0.242   6.437  13.416 -0.0190 -0.1433  0.0004
  282PAPS   GL2 3091  -0.030   6.768  13.336 -0.2810 -0.0673 -0.1523
  282PAPS   D1A 3092   0.524   6.694  13.333  0.0285 -0.2899 -0.0394
  282PAPS   D2A 3093   0.596   6.674  12.860 -0.1918 -0.0479  0.1528
  282PAPS   D3A 3094   0.644   7.101  12.714  0.1782 -0.2108 -0.0259
  282PAPS   D4A 3095   1.186   7.253  12.490  0.2875  0.0550 -0.0015
  282PAPS   C5A 3096   1.180   7.672  12.246 -0.0794 -0.3094  0.0142
  282PAPS   C1B 3097   0.045   6.642  12.999  0.2001 -0.1882  0.0180
  282PAPS   C2B 3098   0.224   6.549  12.572  0.0264  0.1559 -0.2615
  282PAPS   C3B 3099   0.082   6.532  12.149  0.1046  0.3376 -0.0960
  282PAPS   C4B 3100  -0.040   6.445  11.794 -0.1990 -0.0120  0.0355
  283PAPS   CNO 3101   2.374   5.447  13.367 -0.1634  0.1781  0.1978
  283PAPS   PO4 3102   2.528   5.301  12.943  0.2402 -0.0622  0.3574
  283PAPS   GL1 3103   2.446   5.147  12.555  0.1572  0.1490 -0.2180
  283PAPS   GL2 3104   2.145   5.091  12.519  0.3541 -0.0372  0.0098
  283PAPS   D1A 3105   2.731   5.135  12.220 -0.0876  0.2503 -0.1749
  283PAPS   D2A 3106   3.098   5.247  12.387  0.0309 -0.3009 -0.0104
  283PAPS   D3A 3107   3.288   5.457  11.948  0.3580  0.1892  0.2522
  283PAPS   D4A 3108   3.331   5.470  11.507  0.2151 -0.1025  0.2507
  283PAPS   C5A 3109   3.001   5.428  11.214 -0.0341  0.1764  0.2579
  283PAPS   C1B 3110   2.268   5.260  12.104 -0.1730  0.2557 -0.1592
  283PAPS   C2B 3111   2.453   5.199  11.735 -0.1697  0.2702  0.0469
  283PAPS   C3B 3112   2.151   5.254  11.448 -0.0149  0.4327  0.0202
  283PAPS   C4B 3113   2.083   5.454  10.981  0.3425 -0.0474 -0.0031
  284PAPS   CNO 3114   0.939   4.234  13.249 -0.0870  0.1792 -0.2842
  284PAPS   PO4 3115   0.759   4.519  12.987 -0.0236  0.0640 -0.0278
  284PAPS   GL1 3116   1.107   4.447  12.653 -0.0146 -0.0877  0.2518
  284PAPS   GL2 3117   0.939   4.389  12.396 -0.0419  0.0976  0.0600
  284PAPS   D1A 3118   1.485   4.645  12.537  0.2307  0.0960  0.1127
  284PAPS   D2A 3119   1.563   5.133  12.661  0.1726 -0.0728  0.1858
  284PAPS   D3A 3120   1.381   5.146  12.247 -0.0554  0.2159 -0.2860
  284PAPS   D4A 3121   1.231   5.287  11.843  0.0068 -0.2078 -0.2023
  284PAPS   C5A 3122   1.247   5.646  11.708  0.4155 -0.1625 -0.1520
  284PAPS   C1B 3123   0.922   4.282  12.049  0.0436 -0.0136  0.0485
  284PAPS   C2B 3124   0.852   3.970  11.690 -0.1102 -0.0806  0.1485
  284PAPS   C3B 3125   0.968   3.822  11.243 -0.1136 -0.0392 -0.0858
  284PAPS   C4B 3126   0.780   3.579  10.994 -0.0120 -0.0450 -0.0616
  285PAPS   CNO 3127   4.327   1.083  12.965  0.0807  0.1206  0.0856
  285PAPS   PO4 3128   4.754   1.170  12.988  0.1768  0.2629  0.1061
  285PAPS   GL1 3129   5.119   1.194  12.769  0.0901 -0.0683 -0.0412
  285PAPS   GL2 3130   5.433   1.157  12.993  0.0458  0.5758  0.2219
  285PAPS   D1A 3131   5.386   1.403  12.502  0.2812  0.3245  0.1990
  285PAPS   D2A 3132   5.502   1.710  12.364  0.2040 -0.2538 -0.0651
  285PAPS   D3A 3133   5.298   1.966  12.073  0.1570  0.0048  0.0831
  285PAPS   D4A 3134   5.711   1.901  11.938 -0.1273 -0.0555  0.2797
  285PAPS   C5A 3135   5.926   1.756  11.652  0.0767  0.1192  0.0417
  285PAPS   C1B 3136   5.659   0.899  12.699 -0.2274  0.0567 -0.0355
  285PAPS   C2B 3137   5.604   0.963  12.311 -0.0181  0.2943 -0.2987
  285PAPS   C3B 3138   5.321   0.758  11.942 -0.1204  0.0399 -0.0656
  285PAPS   C4B 3139   5.638   0.964  11.545  0.2623  0.3707  0.3156
  286PAPS   CNO 3140   5.620   6.494  14.067 -0.0128  0.2102  0.2595
  286PAPS   PO4 3141   5.589   6.668  13.636 -0.0470 -0.4305 -0.3372
  286PAPS   GL1 3142   5.263   6.481  13.296  0.2269  0.1262 -0.1840
  286PAPS   GL2 3143   5.360   6.163  13.069  0.0341  0.0040 -0.3069
  286PAPS   D1A 3144   5.109   6.750  13.008  0.4262  0.0667  0.0201
  286PAPS   D2A 3145   5.384   6.591  12.825  0.1533  0.0382  0.2104
  286PAPS   D3A 3146   5.696   6.723  12.572 -0.1064  0.1859 -0.3904
  286PAPS   D4A 3147   5.771   7.046  12.416  0.1297 -0.1329 -0.0353
  286PAPS   C5A 3148   5.850   7.107  11.992 -0.2164 -0.2049  0.3807
  286PAPS   C1B 3149   5.527   6.176  12.579 -0.0219  0.2768  0.0598
  286PAPS   C2B 3150   5.467   6.139  12.174  0.0672 -0.0682  0.2843
  286PAPS   C3B 3151   5.563   6.207  11.797  0.0845  0.1507 -0.1781
  286PAPS   C4B 3152   5.936   6.258  11.606  0.0541  0.0693 -0.1399
  287PAPS   CNO 3153   5.963   3.959  13.403  0.2314  0.1405  0.1131
  287PAPS   PO4 3154   5.862   4.263  13.074 -0.3732 -0.0904 -0.0612
  287PAPS   GL1 3155   6.153   4.268  12.796  0.2744 -0.0855  0.1845
  287PAPS   GL2 3156   6.066   4.478  12.539 -0.2668  0.1679 -0.0881
  287PAPS   D1A 3157   6.614   4.398  12.781  0.1335  0.0127 -0.0965
  287PAPS   D2A 3158   6.466   4.195  12.409  0.2155  0.0370 -0.2765
  287PAPS   D3A 3159   6.899   3.988  12.648  0.0764  0.1192  0.0492
  287PAPS   D4A 3160   6.878   3.991  12.164 -0.1086  0.2360 -0.0118
  287PAPS   C5A 3161   6.565   4.313  11.949  0.0307 -0.1270  0.0628
  287PAPS   C1B 3162   5.870   4.385  12.144 -0.2691  0.2273 -0.0678
  287PAPS   C2B 3163   6.018   4.217  11.761 -0.1768  0.5028 -0.0764
  287PAPS   C3B 3164   6.177   4.414  11.394 -0.3130  0.1645 -0.1204
  287PAPS   C4B 3165   6.109   4.659  11.136  0.0897 -0.0538  0.0200
  288PAPS   CNO 3166   7.740   0.942  13.788 -0.4847 -0.0741 -0.0954
  288PAPS   PO4 3167   7.668   0.495  13.544 -0.1203 -0.3255 -0.0349
  288PAPS   GL1 3168   7.796   0.034  13.430  0.3742  0.0440 -0.0528
  288PAPS   GL2 3169   7.500   0.211  13.183  0.0927 -0.1970  0.3196
  288PAPS   D1A 3170   7.537  -0.332  13.306 -0.0951 -0.1533  0.0540
  288PAPS   D2A 3171   7.193  -0.138  13.133 -0.0624 -0.0111  0.0076
  288PAPS   D3A 3172   7.211  -0.153  12.675  0.4497 -0.0991  0.3139
  288PAPS   D4A 3173   7.549  -0.339  12.404  0.0891 -0.0605  0.3528
  288PAPS   C5A 3174   7.533  -0.174  11.925  0.1391 -0.0384 -0.1765
  288PAPS   C1B 3175   7.654  -0.102  12.870 -0.4962  0.3575  0.1314
  288PAPS   C2B 3176   7.952  -0.200  12.542 -0.3451  0.0909 -0.0419
  288PAPS   C3B 3177   7.927  -0.081  12.209  0.0185 -0.0379 -0.1951
  288PAPS   C4B 3178   8.011  -0.072  11.743  0.0043  0.0849  0.0905
  289PAPS   CNO 3179   4.141   5.742  13.303 -0.0306  0.2509 -0.2599
  289PAPS   PO4 3180   3.878   5.572  13.541  0.2420  0.0978  0.2586
  289PAPS   GL1 3181   3.735   5.561  13.067 -0.0420 -0.1696  0.0757
  289PAPS   GL2 3182   4.021   5.447  12.890 -0.1653 -0.0328 -0.1091
  289PAPS   D1A 3183   3.384   5.615  12.885 -0.1590 -0.0386 -0.3006
  289PAPS   D2A 3184   3.305   5.750  12.444  0.1721 -0.1242  0.0575
  289PAPS   D3A 3185   3.337   5.989  12.051 -0.0125  0.1394 -0.0364
  289PAPS   D4A 3186   3.490   5.912  11.690 -0.0478  0.1340 -0.0514
  289PAPS   C5A 3187   3.755   5.736  11.335 -0.0542  0.2700 -0.1303
  289PAPS   C1B 3188   4.061   5.305  12.540  0.0741  0.2210 -0.0032
  289PAPS   C2B 3189   4.275   5.230  12.073  0.0610 -0.2298  0.1243
  289PAPS   C3B 3190   4.521   5.048  11.712 -0.0631  0.1418  0.2335
  289PAPS   C4B 3191   4.737   4.908  11.429 -0.0539 -0.0456  0.0081
  290PAPS   CNO 3192   3.946   0.318  13.441 -0.0695  0.1359 -0.0858
  290PAPS   PO4 3193   4.135   0.541  13.072 -0.0384 -0.0420 -0.0088
  290PAPS   GL1 3194   4.528   0.608  12.850 -0.2306  0.1153 -0.0643
  290PAPS   GL2 3195   4.593   0.381  12.810  0.1780 -0.1505 -0.2660
  290PAPS   D1A 3196   4.631   0.912  12.458  0.0665  0.2238 -0.0554
  290PAPS   D2A 3197   5.045   0.894  12.366 -0.1463  0.0750  0.3863
  290PAPS   D3A 3198   5.195   1.254  12.101  0.1468  0.0576 -0.0901
  290PAPS   D4A 3199   5.112   1.203  11.715 -0.2221  0.3600  0.0327
  290PAPS   C5A 3200   4.689   1.279  11.516  0.1809 -0.1226  0.1489
  290PAPS   C1B 3201   4.865   0.275  12.493 -0.1055  0.0636  0.0675
  290PAPS   C2B 3202   4.881   0.502  12.143  0.0454  0.0737 -0.1884
  290PAPS   C3B 3203   4.973   0.486  11.730  0.0746 -0.1087 -0.0540
  290PAPS   C4B 3204   4.845   0.384  11.359  0.2485 -0.1482  0.1747
  291PAPS   CNO 3205   0.166   3.310  13.144 -0.0214 -0.2050  0.0353
  291PAPS   PO4 3206   0.574   3.143  13.121 -0.0167  0.2963  0.0069
  291PAPS   GL1 3207   0.718   2.840  12.929  0.0423 -0.0162 -0.3052
  291PAPS   GL2 3208   0.806   2.504  12.957  0.0496  0.1165 -0.1147
  291PAPS   D1A 3209   0.581   2.728  12.491  0.0870  0.0303 -0.2403
  291PAPS   D2A 3210   0.266   3.018  12.249 -0.1891  0.1088 -0.0658
  291PAPS   D3A 3211   0.104   3.294  11.945  0.3076 -0.0039  0.0380
  291PAPS   D4A 3212  -0.001   3.265  11.556 -0.1492 -0.2011  0.1456
  291PAPS   C5A 3213  -0.367   3.492  11.504  0.1658  0.0072 -0.0011
  291PAPS   C1B 3214   0.731   2.255  12.658 -0.0723  0.2558 -0.0404
  291PAPS   C2B 3215   0.478   2.134  12.321 -0.0875 -0.0804 -0.0756
  291PAPS   C3B 3216   0.146   1.905  11.952 -0.0195 -0.0434 -0.0019
  291PAPS   C4B 3217  -0.145   1.634  12.002 -0.1530 -0.2107 -0.0484
  292PAPS   CNO 3218   0.460   4.988  14.043  0.1898 -0.0396  0.0242
  292PAPS   PO4 3219   0.505   5.078  13.548  0.2163 -0.2232  0.2732
  292PAPS   GL1 3220   0.443   4.910  13.082  0.2695  0.1304 -0.2884
  292PAPS   GL2 3221   0.270   4.718  12.896 -0.1537  0.1130  0.2758
  292PAPS   D1A 3222   0.622   5.179  12.755  0.0588 -0.0182 -0.2303
  292PAPS   D2A 3223   0.601   4.692  12.536  0.1422  0.2340 -0.2391
  292PAPS   D3A 3224   0.940   4.920  12.479 -0.1713  0.4882  0.3382
  292PAPS   D4A 3225   1.230   4.681  12.094 -0.0455  0.1161  0.0621
  292PAPS   C5A 3226   1.117   4.833  11.686  0.1945  0.0394  0.2189
  292PAPS   C1B 3227   0.040   4.663  12.607 -0.0394 -0.0639  0.2005
  292PAPS   C2B 3228  -0.242   4.774  12.304 -0.1563  0.0200 -0.0715
  292PAPS   C3B 3229  -0.504   4.739  11.896 -0.2850  0.0716 -0.3114
  292PAPS   C4B 3230  -0.638   4.696  11.470 -0.1696  0.2507 -0.1668
  293PAPS   CNO 3231   8.029   4.182  13.148  0.0672  0.4236  0.0275
  293PAPS   PO4 3232   7.812   4.057  13.476 -0.0602  0.0412  0.0348
  293PAPS   GL1 3233   7.464   4.115  13.147 -0.1006 -0.4500  0.0459
  293PAPS   GL2 3234   7.540   4.327  12.968 -0.1963 -0.3215 -0.3573
  293PAPS   D1A 3235   7.351   3.903  12.805  0.0917 -0.0315  0.1540
  293PAPS   D2A 3236   7.595   4.052  12.503 -0.2391 -0.2167 -0.1410
  293PAPS   D3A 3237   7.345   4.260  12.299 -0.1624  0.1126  0.0777
  293PAPS   D4A 3238   7.571   4.219  12.023  0.1084 -0.1176  0.3957
  293PAPS   C5A 3239   7.643   3.836  11.579 -0.0981 -0.0257 -0.2213
  293PAPS   C1B 3240   7.174   4.432  12.737  0.1679 -0.2715  0.0107
  293PAPS   C2B 3241   6.872   4.651  12.436  0.0225  0.0267  0.1931
  293PAPS   C3B 3242   6.407   4.671  12.219 -0.1544  0.0911 -0.0688
  293PAPS   C4B 3243   6.166   4.664  11.855  0.1019 -0.1343 -0.2617
  294PAPS   CNO 3244   2.475   5.862  12.976 -0.2132 -0.0470  0.0293
  294PAPS   PO4 3245   2.521   6.258  12.848 -0.3208 -0.2242 -0.0164
  294PAPS   GL1 3246   2.448   6.183  12.466 -0.0523 -0.1872 -0.5200
  294PAPS   GL2 3247   2.682   6.231  12.247 -0.1091 -0.2639  0.1195
  294PAPS   D1A 3248   2.193   6.345  12.252 -0.1338  0.2725  0.2438
  294PAPS   D2A 3249   1.732   6.436  12.377  0.0473 -0.0026  0.0571
  294PAPS   D3A 3250   1.368   6.322  12.046 -0.0957 -0.2318  0.1488
  294PAPS   D4A 3251   1.644   6.057  11.995  0.0347 -0.0487  0.1215
  294PAPS   C5A 3252   1.700   5.623  11.996 -0.2680  0.0826  0.2161
  294PAPS   C1B 3253   2.922   6.313  12.011 -0.1432  0.0319 -0.0601
  294PAPS   C2B 3254   3.152   6.293  11.743 -0.0540  0.2533  0.0575
  294PAPS   C3B 3255   3.511   6.272  11.372 -0.0034  0.2310 -0.0097
  294PAPS   C4B 3256   3.946   6.233  11.124  0.1458 -0.3254  0.2840
  295PAPS   CNO 3257   2.606   1.362  13.459 -0.1015 -0.1928 -0.1188
  295PAPS   PO4 3258   2.172   1.329  13.135 -0.1845  0.2253 -0.2321
  295PAPS   GL1 3259   2.112   1.359  12.728 -0.0475 -0.0923  0.0962
  295PAPS   GL2 3260   1.862   1.219  12.608  0.2682 -0.2415  0.0705
  295PAPS   D1A 3261   2.333   1.365  12.248  0.0900  0.2386  0.0212
  295PAPS   D2A 3262   2.564   1.056  12.044 -0.2451  0.2914  0.1339
  295PAPS   D3A 3263   2.257   0.968  11.702 -0.0293 -0.2523 -0.1808
  295PAPS   D4A 3264   2.464   0.928  11.301 -0.4632  0.3379 -0.0574
  295PAPS   C5A 3265   2.672   0.603  11.210 -0.2839  0.0936  0.2606
  295PAPS   C1B 3266   1.588   1.277  12.360 -0.0124 -0.3655  0.2212
  295PAPS   C2B 3267   1.490   0.944  12.039  0.1101 -0.1424 -0.1692
  295PAPS   C3B 3268   1.319   0.631  11.841  0.1079 -0.2174 -0.0734
  295PAPS   C4B 3269   1.158   0.234  11.763  0.0764 -0.2180 -0.3280
  296PAPS   CNO 3270   2.878   2.736  12.083  0.0892  0.6047 -0.1984
  296PAPS   PO4 3271   2.568   2.835  12.273 -0.0161  0.0202  0.1416
  296PAPS   GL1 3272   2.373   2.522  11.983 -0.0718 -0.1502  0.1040
  296PAPS   GL2 3273   2.513   2.697  11.777 -0.0833 -0.0037  0.1108
  296PAPS   D1A 3274   2.568   2.165  11.774  0.1765  0.2516 -0.0744
  296PAPS   D2A 3275   2.504   2.297  11.340 -0.0272 -0.1782  0.4293
  296PAPS   D3A 3276   2.632   1.852  11.398  0.1984  0.1792 -0.1651
  296PAPS   D4A 3277   2.207   1.820  11.492  0.2441  0.0486 -0.0306
  296PAPS   C5A 3278   1.661   1.720  11.360 -0.3487 -0.2350 -0.0236
  296PAPS   C1B 3279   2.283   2.691  11.354 -0.1445 -0.2394 -0.3687
  296PAPS   C2B 3280   2.001   2.773  11.009 -0.0117  0.1300  0.0434
  296PAPS   C3B 3281   1.749   2.600  10.579 -0.1403 -0.1672  0.1774
  296PAPS   C4B 3282   1.372   2.462  10.363  0.2422  0.1070  0.2783
  297PAPS   CNO 3283   2.064   6.329  13.826  0.3729 -0.1937  0.1946
  297PAPS   PO4 3284   1.729   6.220  13.486 -0.1268  0.3503  0.1382
  297PAPS   GL1 3285   1.593   6.178  12.989  0.1472 -0.0161  0.0984
  297PAPS   GL2 3286   1.333   6.274  13.107 -0.3772  0.3120 -0.2018
  297PAPS   D1A 3287   1.517   6.002  12.546 -0.1260 -0.1732 -0.0104
  297PAPS   D2A 3288   1.606   5.668  12.822 -0.1509  0.2519 -0.0570
  297PAPS   D3A 3289   1.709   5.529  12.496  0.0075  0.0744  0.1716
  297PAPS   D4A 3290   1.226   5.650  12.318 -0.0001  0.5483  0.0849
  297PAPS   C5A 3291   1.098   6.052  12.343  0.0099  0.2295 -0.0194
  297PAPS   C1B 3292   1.330   6.468  12.646 -0.0648 -0.0736  0.2714
  297PAPS   C2B 3293   0.978   6.619  12.480  0.0218  0.4082  0.2460
  297PAPS   C3B 3294   0.573   6.784  12.228 -0.0141  0.3464  0.2202
  297PAPS   C4B 3295   0.314   6.995  12.374 -0.1488  0.0923  0.0414
  298PAPS   CNO 3296   2.848   1.033  12.584 -0.0918  0.1763  0.0781
  298PAPS   PO4 3297   2.611   1.412  12.658  0.2955  0.0286 -0.2153
  298PAPS   GL1 3298   2.840   1.409  12.232 -0.0094 -0.0533 -0.1806
  298PAPS   GL2 3299   3.125   1.642  12.301  0.1055  0.0847 -0.0815
  298PAPS   D1A 3300   2.620   1.572  11.895  0.2168  0.2063 -0.2770
  298PAPS   D2A 3301   2.560   1.383  11.550 -0.2121  0.2054  0.0515
  298PAPS   D3A 3302   2.109   1.318  11.273 -0.3008  0.2643 -0.5226
  298PAPS   D4A 3303   1.865   1.493  10.972 -0.1453 -0.0436  0.1109
  298PAPS   C5A 3304   1.814   1.039  10.808  0.0006  0.0137 -0.0046
  298PAPS   C1B 3305   3.455   1.413  12.049 -0.0876 -0.1633  0.0042
  298PAPS   C2B 3306   3.571   1.344  11.588 -0.3515 -0.1150  0.0191
  298PAPS   C3B 3307   3.404   1.253  11.158 -0.1092 -0.0450  0.0052
  298PAPS   C4B 3308   3.283   1.116  10.773 -0.0397  0.1670  0.1594
  299PAPS   CNO 3309   2.121   6.741  13.581 -0.1959  0.2282  0.0475
  299PAPS   PO4 3310   2.288   6.963  13.237  0.2079 -0.2643  0.1518
  299PAPS   GL1 3311   2.050   6.784  12.946  0.2875  0.1842  0.0610
  299PAPS   GL2 3312   2.208   6.631  12.660 -0.0008 -0.0808  0.2825
  299PAPS   D1A 3313   1.709   6.825  12.755  0.0453 -0.1430  0.1891
  299PAPS   D2A 3314   1.417   6.834  12.270 -0.0630  0.1256  0.2462
  299PAPS   D3A 3315   1.667   6.912  11.896  0.2982 -0.1301 -0.1726
  299PAPS   D4A 3316   1.943   6.560  11.884 -0.1665  0.1756 -0.2078
  299PAPS   C5A 3317   2.042   6.312  11.535 -0.0146  0.1833  0.1308
  299PAPS   C1B 3318   2.028   6.842  12.339 -0.2319 -0.1435 -0.1860
  299PAPS   C2B 3319   2.129   7.171  11.971 -0.1013 -0.4187 -0.0020
  299PAPS   C3B 3320   1.970   7.343  11.548  0.1163  0.0832 -0.0357
  299PAPS   C4B 3321   2.111   7.690  11.317 -0.2227 -0.0754  0.0139
  300PAPS   CNO 3322   7.149   1.224  13.966  0.2758 -0.2417 -0.0548
  300PAPS   PO4 3323   7.070   1.398  13.533 -0.2091 -0.2558 -0.1202
  300PAPS   GL1 3324   7.230   1.669  13.253 -0.1252 -0.0760 -0.0433
  300PAPS   GL2 3325   7.204   1.562  12.970  0.2358 -0.0995  0.0559
  300PAPS   D1A 3326   7.035   2.100  13.132  0.0560  0.2922 -0.0883
  300PAPS   D2A 3327   6.978   2.068  12.684 -0.2145 -0.0185  0.0435
  300PAPS   D3A 3328   6.717   2.345  12.532 -0.0311  0.0435 -0.0191
  300PAPS   D4A 3329   6.718   2.245  12.164  0.1353 -0.0714  0.0266
  300PAPS   C5A 3330   6.480   2.473  11.885 -0.0206  0.0590  0.0562
  300PAPS   C1B 3331   7.306   1.669  12.442  0.0629 -0.1823 -0.0256
  300PAPS   C2B 3332   7.079   1.779  12.181 -0.1381 -0.0080 -0.3377
  300PAPS   C3B 3333   7.028   2.065  11.805 -0.0813 -0.0707 -0.1564
  300PAPS   C4B 3334   6.838   2.394  11.516  0.0694 -0.0221  0.2156
  301PAPS   CNO 3335   6.238   0.382  13.598  0.1916 -0.1844 -0.2297
  301PAPS   PO4 3336   6.541   0.531  13.807  0.1218  0.2045  0.0516
  301PAPS   GL1 3337   6.726   0.391  13.428 -0.0086  0.3057  0.0189
  301PAPS   GL2 3338   7.040   0.490  13.454  0.1497 -0.2432 -0.0875
  301PAPS   D1A 3339   6.724   0.005  13.233 -0.1108  0.3747 -0.1905
  301PAPS   D2A 3340   6.728   0.075  12.931 -0.2600  0.1894 -0.2474
  301PAPS   D3A 3341   7.068   0.325  12.927  0.0410 -0.0604 -0.1037
  301PAPS   D4A 3342   6.983   0.244  12.512 -0.0255 -0.1796 -0.1551
  301PAPS   C5A 3343   7.430   0.198  12.407  0.2747  0.0566  0.0621
  301PAPS   C1B 3344   6.736   0.675  13.030 -0.0434 -0.0744  0.1018
  301PAPS   C2B 3345   6.977   0.719  12.610  0.0879 -0.0224  0.0375
  301PAPS   C3B 3346   7.066   0.683  12.174  0.1201 -0.0937 -0.0851
  301PAPS   C4B 3347   7.158   0.243  11.906  0.1388 -0.1048  0.2715
  302PAPS   CNO 3348   4.444   7.094  13.819  0.1431  0.1926 -0.0884
  302PAPS   PO4 3349   4.540   7.108  13.460 -0.0495  0.1527 -0.3382
  302PAPS   GL1 3350   4.504   7.276  13.061  0.2782  0.1609 -0.1044
  302PAPS   GL2 3351   4.848   7.547  12.903 -0.0520 -0.2687 -0.1831
  302PAPS   D1A 3352   4.370   7.523  12.694 -0.0631  0.1015 -0.1295
  302PAPS   D2A 3353   4.135   7.916  12.627 -0.1365  0.0592 -0.2385
  302PAPS   D3A 3354   4.034   7.789  12.349 -0.3494 -0.0204  0.3075
  302PAPS   D4A 3355   3.973   7.852  11.894 -0.0278 -0.1185 -0.2037
  302PAPS   C5A 3356   3.967   7.483  11.596  0.2485  0.3372 -0.0201
  302PAPS   C1B 3357   4.869   7.471  12.469  0.1532 -0.2963  0.0982
  302PAPS   C2B 3358   4.813   7.182  12.217  0.0034 -0.0682  0.0735
  302PAPS   C3B 3359   4.737   6.815  12.197 -0.2473  0.1427 -0.0306
  302PAPS   C4B 3360   4.703   6.412  12.090 -0.0349 -0.1194 -0.1050
  303PAPS   CNO 3361   3.393   3.948  12.878 -0.1455 -0.1140  0.1429
  303PAPS   PO4 3362   3.527   4.398  12.935 -0.1612  0.0408  0.3551
  303PAPS   GL1 3363   3.350   4.708  12.592  0.1135 -0.1123  0.1393
  303PAPS   GL2 3364   3.134   4.854  12.690  0.1815 -0.0213 -0.0597
  303PAPS   D1A 3365   3.386   4.900  12.158  0.2214  0.2481  0.0087
  303PAPS   D2A 3366   3.583   4.653  11.841  0.2829  0.2136 -0.0952
  303PAPS   D3A 3367   3.657   4.798  11.443 -0.0764 -0.0866  0.4095
  303PAPS   D4A 3368   3.238   4.980  11.497  0.0692  0.0151 -0.4812
  303PAPS   C5A 3369   2.927   5.121  11.678 -0.0976 -0.1964  0.3567
  303PAPS   C1B 3370   2.777   4.776  12.549 -0.2816  0.1104 -0.1173
  303PAPS   C2B 3371   2.460   4.676  12.216 -0.3132  0.0857 -0.1257
  303PAPS   C3B 3372   2.324   4.645  11.790 -0.1502  0.0339 -0.2812
  303PAPS   C4B 3373   2.053   4.707  11.419 -0.0503 -0.2848  0.1317
  304PAPS   CNO 3374   1.087   3.252  13.026 -0.1299 -0.0313  0.0984
  304PAPS   PO4 3375   1.280   3.532  12.809 -0.1344 -0.3000 -0.4104
  304PAPS   GL1 3376   1.106   3.608  12.441  0.2718 -0.0546 -0.0048
  304PAPS   GL2 3377   0.810   3.829  12.286  0.1143 -0.0529  0.2123
  304PAPS   D1A 3378   1.015   3.532  11.965  0.0551 -0.4110  0.1779
  304PAPS   D2A 3379   0.650   3.347  11.882  0.2026 -0.1563  0.1063
  304PAPS   D3A 3380   0.880   3.417  11.465 -0.2253 -0.3183  0.0677
  304PAPS   D4A 3381   0.578   3.125  11.323  0.3253  0.1027  0.0201
  304PAPS   C5A 3382   0.393   2.955  11.710 -0.0022  0.0083  0.3911
  304PAPS   C1B 3383   0.427   3.874  11.982 -0.1434  0.2221 -0.1612
  304PAPS   C2B 3384   0.348   4.194  11.681  0.1504 -0.1207 -0.3172
  304PAPS   C3B 3385   0.191   4.317  11.353 -0.3978 -0.1705  0.5931
  304PAPS   C4B 3386   0.036   4.275  10.980  0.0449 -0.1535  0.0382
  305PAPS   CNO 3387   4.614   2.557  12.553 -0.2226 -0.1746 -0.0102
  305PAPS   PO4 3388   4.424   2.403  12.282  0.0668 -0.0187 -0.5149
  305PAPS   GL1 3389   4.768   2.456  11.958  0.3021 -0.1517  0.1429
  305PAPS   GL2 3390   4.645   2.637  11.586  0.0329  0.2852 -0.0074
  305PAPS   D1A 3391   5.147   2.246  11.663 -0.1150 -0.3043 -0.0789
  305PAPS   D2A 3392   4.916   2.087  11.229  0.3444  0.0365  0.2119
  305PAPS   D3A 3393   5.200   2.349  11.168  0.2987 -0.0878 -0.1485
  305PAPS   D4A 3394   4.989   2.243  10.742 -0.0094 -0.1084 -0.3355
  305PAPS   C5A 3395   5.224   2.257  10.395 -0.1403  0.4238  0.2044
  305PAPS   C1B 3396   4.796   2.621  11.249 -0.1164  0.0380 -0.1314
  305PAPS   C2B 3397   4.652   2.621  10.818 -0.0763  0.2986 -0.2699
  305PAPS   C3B 3398   5.017   2.720  10.509 -0.0357  0.2238 -0.0562
  305PAPS   C4B 3399   5.404   2.887  10.399 -0.1544 -0.1612  0.0113
  306PAPS   CNO 3400   3.872   0.973  13.024 -0.0715 -0.0661  0.0807
  306PAPS   PO4 3401   3.973   1.398  12.998  0.0101 -0.2799 -0.2876
  306PAPS   GL1 3402   3.993   1.374  12.589 -0.0394 -0.3036  0.0863
  306PAPS   GL2 3403   3.848   1.605  12.344 -0.0325  0.1619 -0.2079
  306PAPS   D1A 3404   4.235   1.165  12.353 -0.0134 -0.3126  0.0890
  306PAPS   D2A 3405   4.155   0.783  12.573  0.0560 -0.4813 -0.0608
  306PAPS   D3A 3406   4.040   0.629  12.149 -0.3459 -0.1631  0.0763
  306PAPS   D4A 3407   4.383   0.501  12.196 -0.2458  0.0095  0.0676
  306PAPS   C5A 3408   4.466   0.014  12.129  0.0107 -0.2121 -0.1999
  306PAPS   C1B 3409   3.961   1.210  11.947 -0.0216 -0.1047  0.2817
  306PAPS   C2B 3410   3.912   1.032  11.519 -0.1861  0.0569  0.1664
  306PAPS   C3B 3411   4.170   0.851  11.166  0.2237  0.1662 -0.1288
  306PAPS   C4B 3412   4.575   0.813  11.289 -0.1230  0.2633 -0.0038
  307PAPS   CNO 3413   4.394   2.278  12.976  0.1910  0.1801 -0.0472
  307PAPS   PO4 3414   4.674   2.030  12.788 -0.0105 -0.0240  0.0215
  307PAPS   GL1 3415   4.567   1.912  12.408 -0.0454  0.2534  0.0722
  307PAPS   GL2 3416   4.330   1.676  12.253  0.0189 -0.3497  0.0876
  307PAPS   D1A 3417   4.611   1.982  11.960 -0.2822  0.3723  0.0404
  307PAPS   D2A 3418   4.963   1.675  11.893  0.2146 -0.1474  0.0835
  307PAPS   D3A 3419   5.004   1.638  11.454  0.0618  0.0961 -0.0264
  307PAPS   D4A 3420   5.390   1.676  11.541  0.4669 -0.2615  0.1112
  307PAPS   C5A 3421   5.595   2.018  11.329  0.0918 -0.2057  0.0500
  307PAPS   C1B 3422   4.341   1.549  11.806  0.1995  0.2772  0.0872
  307PAPS   C2B 3423   4.199   1.422  11.415  0.0693  0.0702 -0.2089
  307PAPS   C3B 3424   4.012   1.326  11.105  0.0390 -0.2189  0.1300
  307PAPS   C4B 3425   3.969   0.996  10.742 -0.1893  0.0959 -0.0750
  308PAPS   CNO 3426   3.533   0.120  13.193 -0.0472  0.3696 -0.1043
  308PAPS   PO4 3427   3.222   0.293  13.298  0.0359 -0.1866 -0.1296
  308PAPS   GL1 3428   2.863   0.058  13.125  0.2141  0.0660 -0.1023
  308PAPS   GL2 3429   2.812   0.300  12.922  0.0362  0.2651 -0.0175
  308PAPS   D1A 3430   2.551  -0.113  12.831 -0.3459 -0.1467  0.0583
  308PAPS   D2A 3431   2.373  -0.410  12.785  0.5167 -0.2393  0.0008
  308PAPS   D3A 3432   2.487  -0.646  12.477  0.1059 -0.1361  0.1244
  308PAPS   D4A 3433   2.498  -0.997  12.177  0.0571 -0.2149  0.0816
  308PAPS   C5A 3434   2.362  -0.874  11.809  0.0952 -0.2131  0.0497
  308PAPS   C1B 3435   2.864   0.550  12.519  0.3612  0.2237  0.3679
  308PAPS   C2B 3436   2.655   0.541  12.157 -0.1639 -0.5604 -0.0187
  308PAPS   C3B 3437   2.760   0.672  11.694  0.4496  0.1505 -0.3002
  308PAPS   C4B 3438   2.977   0.993  11.400  0.1413  0.0312 -0.0042
  309PAPS   CNO 3439   7.770   1.452  13.983  0.1314  0.2801  0.0679
  309PAPS   PO4 3440   7.560   1.397  13.633  0.0814 -0.3397 -0.4044
  309PAPS   GL1 3441   7.642   1.253  13.193  0.1101 -0.0812  0.1408
  309PAPS   GL2 3442   7.602   0.895  13.147 -0.0344 -0.1086 -0.2087
  309PAPS   D1A 3443   7.755   1.449  12.806 -0.3239 -0.0868  0.1429
  309PAPS   D2A 3444   7.675   1.216  12.482 -0.0181  0.0501  0.0297
  309PAPS   D3A 3445   7.216   1.180  12.570 -0.0307  0.3086 -0.0477
  309PAPS   D4A 3446   7.052   1.180  12.224 -0.1055 -0.1634 -0.2986
  309PAPS   C5A 3447   7.386   1.203  11.967  0.2415  0.2467 -0.5626
  309PAPS   C1B 3448   7.555   0.699  12.817 -0.1127  0.1963  0.1439
  309PAPS   C2B 3449   7.532   0.716  12.380 -0.0009  0.1027 -0.2919
  309PAPS   C3B 3450   7.667   0.759  12.030 -0.3894 -0.1320  0.2062
  309PAPS   C4B 3451   7.682   0.924  11.644  0.0469  0.1625  0.0941
  310PAPS   CNO 3452   0.457   0.557   9.352 -0.2637  0.1194 -0.0585
  310PAPS   PO4 3453   0.022   0.564   9.303  0.1847  0.2348 -0.2215
  310PAPS   GL1 3454  -0.002   0.740   9.710 -0.0092  0.1665  0.3506
  310PAPS   GL2 3455   0.105   0.485   9.935  0.1220  0.1632  0.1800
  310PAPS   D1A 3456  -0.099   0.886  10.085  0.0251 -0.0967  0.2493
  310PAPS   D2A 3457  -0.328   0.568  10.351  0.2719  0.1188 -0.0986
  310PAPS   D3A 3458  -0.132   0.932  10.662 -0.3018 -0.1242  0.1322
  310PAPS   D4A 3459   0.223   0.930  10.919  0.1180 -0.1673  0.2155
  310PAPS   C5A 3460   0.528   1.230  10.920  0.2632 -0.1928 -0.0839
  310PAPS   C1B 3461   0.557   0.449  10.082 -0.2580 -0.2125 -0.1466
  310PAPS   C2B 3462   0.849   0.768  10.344 -0.1742 -0.3155 -0.1130
  310PAPS   C3B 3463   0.869   0.995  10.665 -0.0790 -0.1087  0.2433
  310PAPS   C4B 3464   0.974   1.312  11.094 -0.2184 -0.0876  0.0299
  311PAPS   CNO 3465   1.832   0.116   9.399 -0.1412 -0.0237 -0.1887
  311PAPS   PO4 3466   1.975   0.339   9.711  0.2948  0.0388 -0.0560
  311PAPS   GL1 3467   2.130   0.571  10.037 -0.0779 -0.1078  0.0898
  311PAPS   GL2 3468   2.293   0.395  10.313 -0.0608  0.1348  0.0069
  311PAPS   D1A 3469   2.299   0.906  10.311 -0.1757 -0.4785 -0.0613
  311PAPS   D2A 3470   2.417   0.880  10.755 -0.2504  0.1989  0.2976
  311PAPS   D3A 3471   2.819   0.976  10.928 -0.0164 -0.0058 -0.1902
  311PAPS   D4A 3472   2.882   0.626  10.708  0.1474 -0.4257 -0.0159
  311PAPS   C5A 3473   2.853   0.244  10.877  0.1658 -0.0679  0.3030
  311PAPS   C1B 3474   2.408   0.387  10.704 -0.1329 -0.0850 -0.1080
  311PAPS   C2B 3475   2.209   0.545  11.086 -0.2562 -0.0342  0.1157
  311PAPS   C3B 3476   1.930   0.837  11.240 -0.0000  0.2209 -0.0566
  311PAPS   C4B 3477   1.725   0.977  11.622 -0.1382 -0.2536 -0.3479
  312PAPS   CNO 3478   5.976   2.916   8.114 -0.0142  0.0085 -0.1202
  312PAPS   PO4 3479   6.180   2.604   8.416  0.1745  0.2810  0.1109
  312PAPS   GL1 3480   5.818   2.454   8.662  0.3143 -0.2253  0.1851
  312PAPS   GL2 3481   5.660   2.192   8.661  0.1892 -0.0468 -0.2085
  312PAPS   D1A 3482   5.571   2.609   8.998 -0.3344 -0.1526 -0.1026
  312PAPS   D2A 3483   5.230   2.768   8.824 -0.0185  0.3411 -0.2038
  312PAPS   D3A 3484   5.024   2.556   9.160 -0.1387  0.3653 -0.0988
  312PAPS   D4A 3485   5.373   2.466   9.575  0.1027 -0.0730  0.1125
  312PAPS   C5A 3486   5.248   2.580   9.984  0.2152  0.0720 -0.0958
  312PAPS   C1B 3487   5.223   2.279   8.783 -0.1554 -0.2376 -0.1329
  312PAPS   C2B 3488   4.839   2.471   8.627  0.0797 -0.3167  0.3507
  312PAPS   C3B 3489   4.425   2.571   8.714  0.1265  0.1643 -0.0472
  312PAPS   C4B 3490   4.079   2.404   8.621  0.0257  0.1704  0.1460
  313PAPS   CNO 3491   0.762   2.524   7.820  0.2085 -0.1374  0.1449
  313PAPS   PO4 3492   1.009   2.187   7.739  0.1887  0.3409 -0.0163
  313PAPS   GL1 3493   1.168   2.657   7.548 -0.2842  0.2288  0.0718
  313PAPS   GL2 3494   1.163   2.797   7.207  0.0880  0.2801  0.0332
  313PAPS   D1A 3495   1.617   2.615   7.610  0.0595  0.3969  0.1962
  313PAPS   D2A 3496   1.564   2.424   7.263 -0.0416  0.0358  0.1577
  313PAPS   D3A 3497   1.291   2.205   7.094  0.2487 -0.0589 -0.0863
  313PAPS   D4A 3498   1.622   1.950   7.123 -0.2160 -0.1830 -0.4197
  313PAPS   C5A 3499   2.040   2.115   7.061  0.1346 -0.1834  0.0723
  313PAPS   C1B 3500   1.359   2.651   6.797  0.1018  0.1267  0.0477
  313PAPS   C2B 3501   1.485   2.326   6.633  0.0229 -0.0244  0.0753
  313PAPS   C3B 3502   1.878   2.083   6.620 -0.2067  0.0542 -0.0073
  313PAPS   C4B 3503   2.214   1.710   6.691  0.0830 -0.0186  0.0401
  314PAPS   CNO 3504   0.009   6.501   9.970 -0.1918 -0.1037 -0.0147
  314PAPS   PO4 3505   0.312   6.200   9.847  0.0438 -0.2490  0.0035
  314PAPS   GL1 3506   0.483   6.410  10.178 -0.1894  0.0444  0.2640
  314PAPS   GL2 3507   0.348   6.445  10.456  0.0578 -0.0966 -0.0792
  314PAPS   D1A 3508   0.858   6.494  10.452 -0.1346 -0.0140 -0.0531
  314PAPS   D2A 3509   0.830   6.880  10.444  0.1996  0.1351 -0.2209
  314PAPS   D3A 3510   1.146   6.837  10.795  0.0745 -0.0621  0.0264
  314PAPS   D4A 3511   0.881   6.572  10.903 -0.3109  0.1878  0.0058
  314PAPS   C5A 3512   0.696   6.679  11.270  0.2196  0.0235 -0.1671
  314PAPS   C1B 3513   0.413   6.750  10.793 -0.2166 -0.2683 -0.1212
  314PAPS   C2B 3514   0.432   7.103  11.080  0.2696  0.0664  0.2477
  314PAPS   C3B 3515   0.634   7.393  11.301 -0.1622  0.3262 -0.1336
  314PAPS   C4B 3516   0.837   7.485  11.659  0.0642 -0.1321 -0.2084
  315PAPS   CNO 3517   0.657   5.339   9.847  0.1824  0.0675 -0.3400
  315PAPS   PO4 3518   0.821   4.921  10.011  0.1336 -0.1428 -0.1704
  315PAPS   GL1 3519   1.154   5.185  10.153  0.0944 -0.0814  0.1470
  315PAPS   GL2 3520   1.360   5.363   9.919  0.0808  0.1594 -0.2637
  315PAPS   D1A 3521   1.364   5.142  10.566  0.0041 -0.0096 -0.2626
  315PAPS   D2A 3522   0.908   4.934  10.527 -0.1211 -0.0458  0.0810
  315PAPS   D3A 3523   0.749   5.068  10.879  0.1240  0.1085  0.0645
  315PAPS   D4A 3524   0.901   4.854  11.272  0.4222  0.2123  0.0138
  315PAPS   C5A 3525   0.712   5.190  11.492  0.3045  0.1098 -0.2965
  315PAPS   C1B 3526   1.693   5.438  10.245 -0.3061 -0.1686  0.5049
  315PAPS   C2B 3527   1.882   5.195  10.612 -0.0574 -0.3742 -0.0609
  315PAPS   C3B 3528   2.042   4.818  10.917  0.0540  0.1258  0.0834
  315PAPS   C4B 3529   2.071   4.354  11.062 -0.1245 -0.2251 -0.1161
  316PAPS   CNO 3530   0.812   5.486   9.317 -0.1702 -0.0940  0.0571
  316PAPS   PO4 3531   1.109   5.644   9.607  0.2457  0.0874 -0.0428
  316PAPS   GL1 3532   0.958   5.639  10.101  0.1640  0.1108  0.3126
  316PAPS   GL2 3533   0.662   5.787  10.138 -0.2917  0.2580  0.3145
  316PAPS   D1A 3534   0.795   5.423  10.520 -0.0769 -0.1215  0.0446
  316PAPS   D2A 3535   0.532   5.256  10.408  0.0436 -0.1685 -0.2375
  316PAPS   D3A 3536   0.284   5.638  10.494 -0.0390  0.0170 -0.2474
  316PAPS   D4A 3537   0.448   5.625  10.824 -0.1560  0.0159  0.1209
  316PAPS   C5A 3538   0.441   5.356  11.125 -0.0256 -0.0898  0.1637
  316PAPS   C1B 3539   0.694   6.043  10.546  0.0144  0.1128  0.1250
  316PAPS   C2B 3540   0.661   6.126  10.979  0.0492 -0.1759  0.3469
  316PAPS   C3B 3541   0.685   6.201  11.408  0.0538  0.1377 -0.0437
  316PAPS   C4B 3542   0.483   6.480  11.682  0.0911 -0.0894 -0.1455
  317PAPS   CNO 3543   3.198   0.148   8.727  0.0911  0.0020 -0.1207
  317PAPS   PO4 3544   3.210   0.108   9.134 -0.1295 -0.2181 -0.1004
  317PAPS   GL1 3545   3.447   0.252   9.421  0.0783 -0.0078  0.4342
  317PAPS   GL2 3546   3.490   0.156   9.743  0.2180  0.2683  0.1434
  317PAPS   D1A 3547   3.568   0.712   9.599  0.1299  0.1452 -0.0698
  317PAPS   D2A 3548   3.965   1.013   9.709  0.3491  0.1540  0.1989
  317PAPS   D3A 3549   4.282   0.814   9.996  0.0595 -0.0900  0.0468
  317PAPS   D4A 3550   4.292   1.350   9.768 -0.2854  0.0803  0.0317
  317PAPS   C5A 3551   4.143   1.569  10.099  0.0791 -0.1330 -0.1943
  317PAPS   C1B 3552   3.329   0.379  10.062 -0.3096  0.0182 -0.0084
  317PAPS   C2B 3553   3.202   0.245  10.540 -0.0138 -0.0384 -0.0818
  317PAPS   C3B 3554   3.396   0.048  10.830  0.1855  0.1294  0.0711
  317PAPS   C4B 3555   3.780  -0.066  11.118 -0.2460 -0.1572 -0.0258
  318PAPS   CNO 3556   7.059   6.083   9.438  0.0130 -0.2976 -0.0072
  318PAPS   PO4 3557   6.828   6.010   9.817  0.1541  0.0741 -0.0242
  318PAPS   GL1 3558   6.647   5.857  10.301  0.2929  0.1686 -0.2195
  318PAPS   GL2 3559   6.387   5.713  10.365 -0.1725  0.2329 -0.1500
  318PAPS   D1A 3560   6.400   5.938  10.798  0.0895 -0.0367 -0.0146
  318PAPS   D2A 3561   6.339   6.407  10.980  0.0179 -0.1568 -0.2437
  318PAPS   D3A 3562   6.467   6.820  11.028 -0.0208 -0.1812  0.3171
  318PAPS   D4A 3563   6.518   6.661  10.616  0.1736  0.1625  0.0924
  318PAPS   C5A 3564   6.182   6.321  10.546 -0.0848  0.0794 -0.0782
  318PAPS   C1B 3565   5.993   5.743  10.500  0.1829 -0.3279 -0.0565
  318PAPS   C2B 3566   5.708   5.827  10.964  0.0895 -0.1231  0.1755
  318PAPS   C3B 3567   5.476   6.068  11.198 -0.1186  0.2532  0.0780
  318PAPS   C4B 3568   5.395   6.337  11.326  0.1361 -0.0768 -0.0403
  319PAPS   CNO 3569   3.590   5.728   7.511 -0.0116  0.0103  0.0593
  319PAPS   PO4 3570   3.806   5.384   7.294  0.1273 -0.1527  0.0756
  319PAPS   GL1 3571   3.656   5.768   6.998 -0.0112 -0.2069 -0.0635
  319PAPS   GL2 3572   3.486   5.717   6.783 -0.0786 -0.1816  0.2718
  319PAPS   D1A 3573   3.609   6.241   6.841  0.5710  0.0678  0.1090
  319PAPS   D2A 3574   3.357   6.158   6.543 -0.3266 -0.2017  0.1408
  319PAPS   D3A 3575   3.181   5.848   6.378  0.2157  0.4244  0.0377
  319PAPS   D4A 3576   3.056   5.847   5.942  0.0368  0.2818  0.1148
  319PAPS   C5A 3577   2.637   5.952   5.930  0.0531  0.0389 -0.1922
  319PAPS   C1B 3578   3.676   5.756   6.355 -0.1715  0.0522  0.1247
  319PAPS   C2B 3579   3.564   5.969   6.073 -0.3619 -0.1364 -0.1682
  319PAPS   C3B 3580   3.378   6.242   5.726 -0.1708  0.2722  0.3675
  319PAPS   C4B 3581   2.967   6.215   5.593 -0.0383  0.1851 -0.1378
  320PAPS   CNO 3582   5.896   5.744   9.505 -0.1665  0.1850  0.0537
  320PAPS   PO4 3583   5.814   6.067   9.614 -0.0545 -0.1474 -0.0301
  320PAPS   GL1 3584   5.753   5.732  10.031  0.0040 -0.1644 -0.1050
  320PAPS   GL2 3585   5.546   5.638  10.015 -0.3672  0.0760 -0.0453
  320PAPS   D1A 3586   5.812   5.273  10.228 -0.0782 -0.1726  0.0814
  320PAPS   D2A 3587   5.769   4.843  10.230 -0.1255  0.0947  0.1368
  320PAPS   D3A 3588   5.903   4.716  10.680  0.3589  0.0764 -0.1922
  320PAPS   D4A 3589   6.007   4.339  10.739 -0.4426 -0.1172  0.0714
  320PAPS   C5A 3590   5.855   4.094  11.173  0.5604  0.2797 -0.3957
  320PAPS   C1B 3591   5.484   5.641  10.564  0.0754  0.4367  0.1491
  320PAPS   C2B 3592   5.625   5.239  10.726  0.1935  0.0045  0.0832
  320PAPS   C3B 3593   5.940   5.141  11.073 -0.0582 -0.1778 -0.0253
  320PAPS   C4B 3594   5.993   5.379  11.403 -0.0915 -0.1984  0.1866
  321PAPS   CNO 3595   7.023   2.542   8.836  0.1423 -0.1163 -0.0859
  321PAPS   PO4 3596   6.776   2.579   9.253  0.3907  0.3161  0.1936
  321PAPS   GL1 3597   6.906   2.758   9.600 -0.2776 -0.0138  0.0110
  321PAPS   GL2 3598   7.252   2.677   9.842 -0.2760 -0.1297 -0.1786
  321PAPS   D1A 3599   6.751   2.878   9.980  0.2486  0.1380  0.1476
  321PAPS   D2A 3600   7.139   3.134  10.036 -0.2919  0.0263  0.0803
  321PAPS   D3A 3601   7.344   3.070  10.404 -0.2166  0.0494 -0.1244
  321PAPS   D4A 3602   7.523   3.015  10.760 -0.2095 -0.1325 -0.1011
  321PAPS   C5A 3603   7.413   3.117  11.118 -0.0485  0.2322 -0.4335
  321PAPS   C1B 3604   7.391   2.562  10.305  0.1353 -0.1578  0.1808
  321PAPS   C2B 3605   7.490   2.499  10.651  0.1489 -0.2309 -0.3010
  321PAPS   C3B 3606   7.790   2.662  10.864 -0.0135  0.2203  0.3761
  321PAPS   C4B 3607   7.893   2.796  11.222  0.0184 -0.1852  0.0519
  322PAPS   CNO 3608   1.599   1.491   7.880 -0.1246  0.4020  0.2152
  322PAPS   PO4 3609   1.307   1.429   8.215  0.3144  0.0145  0.3081
  322PAPS   GL1 3610   1.159   1.669   7.721  0.2364 -0.1902  0.4463
  322PAPS   GL2 3611   1.293   1.645   7.442 -0.0742  0.1255 -0.0435
  322PAPS   D1A 3612   1.496   2.089   7.606  0.3523 -0.2389  0.0450
  322PAPS   D2A 3613   1.917   2.154   7.506 -0.1156 -0.2547 -0.3314
  322PAPS   D3A 3614   2.312   2.012   7.731  0.1058 -0.0389  0.0122
  322PAPS   D4A 3615   2.462   2.152   7.440  0.3346 -0.2070 -0.1326
  322PAPS   C5A 3616   2.534   2.067   6.977 -0.5148  0.3559 -0.1200
  322PAPS   C1B 3617   1.655   1.454   7.154 -0.2129  0.1422 -0.0467
  322PAPS   C2B 3618   1.720   1.549   6.850  0.1663 -0.2269 -0.0679
  322PAPS   C3B 3619   1.842   1.426   6.474  0.0150  0.1114  0.1446
  322PAPS   C4B 3620   1.876   1.300   6.096  0.3103  0.1960 -0.0337
  323PAPS   CNO 3621   0.584   2.429   9.050 -0.0441 -0.2279  0.2496
  323PAPS   PO4 3622   0.931   2.777   8.919  0.2195 -0.1138  0.2469
  323PAPS   GL1 3623   1.077   2.791   9.268 -0.3023  0.1656  0.0047
  323PAPS   GL2 3624   0.774   2.832   9.468  0.0313 -0.1969 -0.0899
  323PAPS   D1A 3625   1.313   3.112   9.459 -0.0025 -0.3797 -0.0980
  323PAPS   D2A 3626   1.716   3.194   9.642  0.0593  0.1504  0.2726
  323PAPS   D3A 3627   1.770   2.841   9.357  0.1424  0.0415  0.1383
  323PAPS   D4A 3628   2.161   2.731   9.672 -0.1235 -0.0373  0.1012
  323PAPS   C5A 3629   2.452   2.855  10.040 -0.0419  0.3089 -0.1940
  323PAPS   C1B 3630   1.030   2.755   9.804 -0.1937 -0.2465 -0.0137
  323PAPS   C2B 3631   0.975   2.750  10.171  0.0127  0.0230  0.5653
  323PAPS   C3B 3632   0.919   3.078  10.425 -0.1090 -0.1287  0.1456
  323PAPS   C4B 3633   0.798   3.106  10.871 -0.1427 -0.3328 -0.4143
  324PAPS   CNO 3634   2.328   4.293   7.733  0.2133 -0.3264 -0.2650
  324PAPS   PO4 3635   2.248   3.938   7.980 -0.1237  0.0147  0.1016
  324PAPS   GL1 3636   2.224   3.711   7.595  0.0044 -0.0643  0.1370
  324PAPS   GL2 3637   2.272   3.918   7.318 -0.0501 -0.2235  0.2436
  324PAPS   D1A 3638   2.330   3.329   7.423  0.1686  0.1496  0.0560
  324PAPS   D2A 3639   2.188   3.077   7.078 -0.0837  0.0303  0.4096
  324PAPS   D3A 3640   1.846   3.321   6.947  0.0742  0.1121  0.3392
  324PAPS   D4A 3641   1.861   3.020   6.616 -0.1206  0.0071 -0.3092
  324PAPS   C5A 3642   1.775   2.620   6.404  0.0678 -0.0077  0.3193
  324PAPS   C1B 3643   2.298   3.584   7.025  0.0326 -0.1699 -0.0704
  324PAPS   C2B 3644   2.274   3.337   6.691 -0.2908  0.0763  0.2347
  324PAPS   C3B 3645   2.331   3.216   6.266  0.0220  0.2865  0.2270
  324PAPS   C4B 3646   2.297   3.062   5.898 -0.1099  0.2624  0.1058
  325PAPS   CNO 3647   6.637   3.703   9.339 -0.3065  0.0933 -0.3527
  325PAPS   PO4 3648   6.745   4.131   9.306 -0.1262 -0.0282  0.1534
  325PAPS   GL1 3649   6.573   4.029   9.743  0.1904  0.1304  0.0354
  325PAPS   GL2 3650   6.726   4.161  10.067  0.0669 -0.1301  0.3499
  325PAPS   D1A 3651   6.517   3.738   9.970  0.1986 -0.2702 -0.0578
  325PAPS   D2A 3652   6.061   3.570  10.056  0.1998 -0.0193  0.0432
  325PAPS   D3A 3653   6.095   3.593   9.666  0.0716 -0.2276  0.3132
  325PAPS   D4A 3654   6.424   3.284   9.735  0.1503  0.4248 -0.0296
  325PAPS   C5A 3655   6.369   3.036   9.463 -0.0625  0.1502 -0.0193
  325PAPS   C1B 3656   6.723   3.869  10.393 -0.0058 -0.0327  0.1747
  325PAPS   C2B 3657   7.010   3.878  10.743 -0.0590  0.1043  0.2534
  325PAPS   C3B 3658   7.443   3.812  10.624 -0.2160 -0.0019  0.1610
  325PAPS   C4B 3659   7.658   3.538  10.433  0.2551  0.0913 -0.1552
  326PAPS   CNO 3660   2.250   4.518   8.656 -0.1134 -0.1356  0.1139
  326PAPS   PO4 3661   1.922   4.507   8.919  0.0838  0.2240 -0.0693
  326PAPS   GL1 3662   1.927   4.449   9.342 -0.1057  0.1772  0.0623
  326PAPS   GL2 3663   1.921   4.728   9.418 -0.2749 -0.3988  0.1524
  326PAPS   D1A 3664   1.965   4.109   9.631 -0.1300  0.0279 -0.2717
  326PAPS   D2A 3665   2.213   3.888   9.314 -0.1196 -0.0452  0.1726
  326PAPS   D3A 3666   2.069   3.413   9.297  0.0503  0.1438 -0.1436
  326PAPS   D4A 3667   2.260   3.437   9.713 -0.0045 -0.3748  0.0358
  326PAPS   C5A 3668   2.292   3.769   9.962  0.0528  0.0663 -0.0215
  326PAPS   C1B 3669   1.980   4.672   9.806 -0.4344 -0.2053 -0.3328
  326PAPS   C2B 3670   1.901   4.295  10.041  0.2342  0.0907 -0.1571
  326PAPS   C3B 3671   1.952   3.926  10.359  0.1267 -0.1060  0.0446
  326PAPS   C4B 3672   2.198   3.628  10.490 -0.0020 -0.0523  0.3493
  327PAPS   CNO 3673   2.290   5.507   9.251 -0.2806 -0.1965  0.0916
  327PAPS   PO4 3674   2.614   5.247   9.082  0.0056 -0.0381 -0.0038
  327PAPS   GL1 3675   2.818   5.369   9.434 -0.2100 -0.2380 -0.0794
  327PAPS   GL2 3676   2.793   5.696   9.514 -0.0347 -0.0194 -0.0997
  327PAPS   D1A 3677   3.078   5.401   9.825  0.2740 -0.0666 -0.0299
  327PAPS   D2A 3678   3.294   5.827   9.837 -0.1778  0.3779  0.1465
  327PAPS   D3A 3679   3.260   5.588  10.230  0.0328 -0.1299 -0.0112
  327PAPS   D4A 3680   2.887   5.806  10.210 -0.3071 -0.1804  0.0206
  327PAPS   C5A 3681   2.870   6.165  10.187  0.1605 -0.0956 -0.1870
  327PAPS   C1B 3682   2.639   5.512   9.910  0.1480 -0.1405 -0.0153
  327PAPS   C2B 3683   2.711   5.294  10.192  0.1069 -0.0197  0.3792
  327PAPS   C3B 3684   2.845   5.093  10.686 -0.3806 -0.3095  0.0714
  327PAPS   C4B 3685   2.942   4.758  10.989 -0.1695 -0.0375 -0.1397
  328PAPS   CNO 3686   2.124   1.140   8.566 -0.2794 -0.4858  0.0600
  328PAPS   PO4 3687   2.314   0.817   8.169  0.0082 -0.0762  0.2352
  328PAPS   GL1 3688   2.386   1.199   7.966 -0.3246 -0.0884  0.1810
  328PAPS   GL2 3689   2.498   1.507   7.937  0.1186 -0.0559 -0.0655
  328PAPS   D1A 3690   2.166   1.522   7.586 -0.2656  0.2957  0.0065
  328PAPS   D2A 3691   2.201   1.718   7.295 -0.0937  0.0233  0.1651
  328PAPS   D3A 3692   2.570   1.544   7.014  0.2446  0.0210  0.0218
  328PAPS   D4A 3693   2.806   1.344   6.590  0.0670 -0.2796 -0.0357
  328PAPS   C5A 3694   3.346   1.204   6.683 -0.0660 -0.0215  0.1384
  328PAPS   C1B 3695   2.668   1.681   7.507 -0.0582  0.1074  0.2363
  328PAPS   C2B 3696   2.842   1.881   7.332 -0.1152  0.2607  0.1775
  328PAPS   C3B 3697   3.017   2.234   7.405 -0.0832 -0.1043  0.1357
  328PAPS   C4B 3698   3.340   2.335   7.131 -0.0843 -0.1442  0.1102
  329PAPS   CNO 3699   2.723   4.618   8.623 -0.0862  0.3094  0.0305
  329PAPS   PO4 3700   2.833   4.880   8.771  0.1239 -0.0947 -0.4951
  329PAPS   GL1 3701   2.817   4.695   9.175  0.4322 -0.3333 -0.2510
  329PAPS   GL2 3702   2.863   4.891   9.475 -0.4378  0.0509 -0.0855
  329PAPS   D1A 3703   2.928   4.323   9.450 -0.1202 -0.1765 -0.0891
  329PAPS   D2A 3704   2.625   3.968   9.529 -0.0753 -0.1117  0.0231
  329PAPS   D3A 3705   2.762   3.830   9.906  0.1006 -0.1858  0.0115
  329PAPS   D4A 3706   2.851   3.521   9.545  0.0290  0.2531 -0.2829
  329PAPS   C5A 3707   3.237   3.316   9.576  0.5297 -0.0339 -0.0933
  329PAPS   C1B 3708   2.886   4.758   9.843 -0.5130  0.0014  0.2373
  329PAPS   C2B 3709   2.849   4.819  10.221 -0.1167 -0.0335 -0.2946
  329PAPS   C3B 3710   2.917   4.652  10.480  0.2758 -0.1854 -0.0870
  329PAPS   C4B 3711   2.901   4.299  10.667 -0.3330 -0.1503 -0.1255
  330PAPS   CNO 3712   7.253   4.188   9.975  0.4261  0.1045  0.3029
  330PAPS   PO4 3713   7.124   4.649   9.903 -0.0112 -0.1351 -0.2234
  330PAPS   GL1 3714   7.222   4.537  10.294  0.0665 -0.1433  0.0218
  330PAPS   GL2 3715   7.402   4.799  10.345  0.2859  0.4447 -0.0622
  330PAPS   D1A 3716   7.585   4.369  10.525 -0.2522 -0.0330  0.3653
  330PAPS   D2A 3717   7.273   4.272  10.772 -0.1289 -0.0212  0.1064
  330PAPS   D3A 3718   7.011   4.615  10.916 -0.1407 -0.1330  0.0339
  330PAPS   D4A 3719   6.602   4.573  11.213 -0.1183 -0.1485 -0.0006
  330PAPS   C5A 3720   6.650   4.229  11.481  0.0138 -0.0893 -0.1272
  330PAPS   C1B 3721   7.438   4.763  10.767 -0.0503  0.2012  0.1405
  330PAPS   C2B 3722   7.436   4.600  11.260 -0.0454  0.2186  0.2510
  330PAPS   C3B 3723   7.553   4.600  11.677 -0.1028  0.1773 -0.0773
  330PAPS   C4B 3724   7.991   4.550  12.037  0.0214 -0.0885  0.1638
  331PAPS   CNO 3725   4.736   5.302   8.419 -0.1168  0.1334 -0.4668
  331PAPS   PO4 3726   4.734   5.617   8.697 -0.2562 -0.0842 -0.0217
  331PAPS   GL1 3727   4.652   5.499   9.126 -0.2396  0.0643 -0.0487
  331PAPS   GL2 3728   4.528   5.682   9.238 -0.0987 -0.0632  0.2009
  331PAPS   D1A 3729   4.744   5.058   9.445 -0.1961 -0.0153 -0.0922
  331PAPS   D2A 3730   4.734   5.234   9.887  0.1323  0.1460 -0.3428
  331PAPS   D3A 3731   5.068   5.568   9.863 -0.1088 -0.0168  0.1264
  331PAPS   D4A 3732   5.045   5.491  10.292 -0.2320  0.2097 -0.1797
  331PAPS   C5A 3733   4.860   5.044  10.327 -0.0132  0.0265 -0.1009
  331PAPS   C1B 3734   4.396   5.390   9.549  0.0918 -0.0700  0.1409
  331PAPS   C2B 3735   4.247   5.247   9.955  0.0864 -0.0086 -0.2430
  331PAPS   C3B 3736   4.364   4.896  10.219  0.3118 -0.0322  0.4471
  331PAPS   C4B 3737   4.522   4.626  10.482  0.2428  0.0941 -0.0311
  332PAPS   CNO 3738   6.618   1.264   9.034 -0.1195  0.2355 -0.1117
  332PAPS   PO4 3739   6.938   1.301   9.225 -0.2114 -0.0777 -0.3608
  332PAPS   GL1 3740   6.878   1.240   9.688 -0.1636  0.0457  0.1612
  332PAPS   GL2 3741   7.272   1.202   9.780 -0.2050 -0.0741 -0.0121
  332PAPS   D1A 3742   6.777   0.844   9.935  0.0226  0.0746 -0.3204
  332PAPS   D2A 3743   6.587   1.190  10.139  0.1785  0.1081 -0.2025
  332PAPS   D3A 3744   6.623   1.488  10.581 -0.5919 -0.3092  0.1626
  332PAPS   D4A 3745   6.996   1.582  10.375  0.0322 -0.1566  0.2200
  332PAPS   C5A 3746   7.013   1.664   9.955  0.0314 -0.1379 -0.2880
  332PAPS   C1B 3747   7.096   1.131  10.208 -0.2854  0.1918  0.1172
  332PAPS   C2B 3748   7.015   1.131  10.661  0.2656  0.0393 -0.0005
  332PAPS   C3B 3749   7.204   1.126  11.042 -0.3742 -0.0635 -0.1280
  332PAPS   C4B 3750   7.295   1.308  11.331  0.1954 -0.1775 -0.1473
  333PAPS   CNO 3751   5.857  -0.853   9.494 -0.1042  0.0704  0.0574
  333PAPS   PO4 3752   5.748  -0.410   9.385 -0.0708  0.3294 -0.0818
  333PAPS   GL1 3753   5.546  -0.139   9.756 -0.3347 -0.2632  0.1411
  333PAPS   GL2 3754   5.592   0.132   9.854 -0.0197  0.2397  0.2946
  333PAPS   D1A 3755   5.141  -0.035   9.774 -0.1149  0.1863  0.0582
  333PAPS   D2A 3756   5.004  -0.234  10.083  0.0188 -0.1898 -0.2005
  333PAPS   D3A 3757   5.395  -0.369  10.207  0.0291 -0.2782  0.5208
  333PAPS   D4A 3758   5.548  -0.036  10.339  0.2133 -0.1655  0.0646
  333PAPS   C5A 3759   5.261   0.229  10.430  0.0266 -0.3404  0.0839
  333PAPS   C1B 3760   5.305   0.434   9.971 -0.1386  0.2256  0.0791
  333PAPS   C2B 3761   5.035   0.693  10.272  0.0597  0.1406 -0.3714
  333PAPS   C3B 3762   4.632   0.716  10.362  0.2494  0.0646 -0.1198
  333PAPS   C4B 3763   4.407   0.758  10.748 -0.0305 -0.1231 -0.0199
  334PAPS   CNO 3764   1.425   4.518   9.027 -0.2523 -0.0044 -0.2070
  334PAPS   PO4 3765   1.173   4.840   9.151 -0.0159 -0.0091  0.1731
  334PAPS   GL1 3766   1.472   4.832   9.476 -0.3658 -0.3391 -0.2993
  334PAPS   GL2 3767   1.676   5.142   9.489 -0.0214 -0.1196  0.0463
  334PAPS   D1A 3768   1.334   4.729   9.920 -0.0626  0.1845 -0.0279
  334PAPS   D2A 3769   0.993   4.386   9.913  0.0710 -0.0115  0.2852
  334PAPS   D3A 3770   0.941   3.984   9.737 -0.1196  0.0383  0.0915
  334PAPS   D4A 3771   0.669   3.634   9.525  0.1603 -0.0524  0.0226
  334PAPS   C5A 3772   0.882   3.312   9.591 -0.0184  0.2094 -0.0593
  334PAPS   C1B 3773   1.779   5.074   9.947  0.0192  0.2363 -0.1238
  334PAPS   C2B 3774   1.701   4.808  10.220 -0.2329 -0.2126  0.0777
  334PAPS   C3B 3775   1.612   4.750  10.717  0.0459 -0.0409 -0.0535
  334PAPS   C4B 3776   1.262   4.809  10.932  0.2388  0.0903  0.1710
  335PAPS   CNO 3777   4.433   6.495   8.990 -0.0710 -0.0408  0.1314
  335PAPS   PO4 3778   4.599   6.261   9.306  0.3997  0.3659 -0.1273
  335PAPS   GL1 3779   4.501   6.232   9.674  0.1832  0.2730 -0.3427
  335PAPS   GL2 3780   4.334   5.904   9.720  0.1099 -0.0265 -0.1745
  335PAPS   D1A 3781   4.299   6.469   9.968 -0.1777 -0.2426  0.1150
  335PAPS   D2A 3782   4.234   6.139  10.176  0.0341  0.3377  0.2549
  335PAPS   D3A 3783   3.953   6.132  10.519  0.3860 -0.0457 -0.3465
  335PAPS   D4A 3784   3.779   5.886  10.861  0.0723  0.1994  0.2689
  335PAPS   C5A 3785   3.432   5.626  11.007  0.2315 -0.0134  0.0181
  335PAPS   C1B 3786   4.024   5.699   9.963 -0.0754  0.0731 -0.1894
  335PAPS   C2B 3787   3.766   5.726  10.306  0.2420 -0.2027  0.3082
  335PAPS   C3B 3788   3.525   5.360  10.596  0.1708 -0.1024 -0.1605
  335PAPS   C4B 3789   3.367   5.118  10.944 -0.2383 -0.1580  0.3676
  336PAPS   CNO 3790   5.781   0.865   9.152 -0.3995  0.1669  0.0717
  336PAPS   PO4 3791   5.805   1.146   8.850  0.3354 -0.1174 -0.0609
  336PAPS   GL1 3792   5.417   0.992   8.750  0.0683  0.2838  0.1551
  336PAPS   GL2 3793   5.359   1.279   8.616  0.2105  0.1969  0.1285
  336PAPS   D1A 3794   4.942   0.848   8.848  0.0581 -0.0146 -0.4271
  336PAPS   D2A 3795   4.730   1.061   9.156 -0.0489  0.0456 -0.1516
  336PAPS   D3A 3796   4.354   1.222   9.289 -0.0513 -0.0623 -0.2502
  336PAPS   D4A 3797   4.150   0.781   9.297  0.1121 -0.0607  0.3387
  336PAPS   C5A 3798   4.371   0.512   9.264  0.0439 -0.0326 -0.0019
  336PAPS   C1B 3799   5.151   1.706   8.760 -0.1273  0.1730  0.0665
  336PAPS   C2B 3800   4.881   1.923   8.842 -0.0093  0.2054 -0.0228
  336PAPS   C3B 3801   4.670   2.206   9.053 -0.1622 -0.1586  0.1343
  336PAPS   C4B 3802   4.267   2.340   9.247  0.0221 -0.0883 -0.0403
  337PAPS   CNO 3803   4.242   7.601   8.883  0.0051 -0.0448  0.0944
  337PAPS   PO4 3804   4.622   7.371   9.019 -0.1820 -0.1052 -0.2999
  337PAPS   GL1 3805   4.537   7.208   9.395  0.1466  0.3089 -0.0821
  337PAPS   GL2 3806   4.891   7.223   9.588  0.0909  0.1871  0.3655
  337PAPS   D1A 3807   4.186   7.227   9.677 -0.0529  0.0720 -0.1229
  337PAPS   D2A 3808   3.985   6.886   9.911  0.0996 -0.2773  0.2276
  337PAPS   D3A 3809   3.979   7.028  10.293  0.0789 -0.0206  0.0659
  337PAPS   D4A 3810   4.167   6.661  10.443 -0.1880 -0.2849 -0.0764
  337PAPS   C5A 3811   4.314   6.462  10.773 -0.0502 -0.3703  0.0129
  337PAPS   C1B 3812   4.558   7.501   9.866 -0.0567  0.1158  0.1712
  337PAPS   C2B 3813   4.194   7.499  10.143  0.1474  0.2421 -0.1882
  337PAPS   C3B 3814   4.077   7.447  10.519 -0.1473 -0.2081  0.1061
  337PAPS   C4B 3815   4.265   7.554  10.918 -0.0759 -0.0148 -0.2621
  338PAPS   CNO 3816   0.520  -0.475   9.798 -0.0681 -0.5009 -0.2365
  338PAPS   PO4 3817   0.212  -0.207   9.894 -0.3361 -0.1643  0.1376
  338PAPS   GL1 3818   0.019   0.060  10.106  0.1594 -0.0104 -0.2490
  338PAPS   GL2 3819   0.292   0.144  10.337 -0.0652 -0.1157  0.1363
  338PAPS   D1A 3820  -0.162   0.155  10.518 -0.3531  0.0131  0.0048
  338PAPS   D2A 3821   0.047   0.373  10.758 -0.3746 -0.1268 -0.3685
  338PAPS   D3A 3822   0.151   0.608  10.446 -0.3616 -0.1341 -0.3590
  338PAPS   D4A 3823   0.521   0.626  10.730 -0.2545  0.0050 -0.0192
  338PAPS   C5A 3824   0.947   0.522  10.750  0.1621  0.0137  0.0541
  338PAPS   C1B 3825   0.542   0.156  10.663  0.1424  0.0923 -0.2371
  338PAPS   C2B 3826   0.782   0.143  11.007  0.3121 -0.0088  0.0001
  338PAPS   C3B 3827   0.699   0.198  11.410  0.4745  0.2467  0.2403
  338PAPS   C4B 3828   0.452   0.454  11.650 -0.1607 -0.1624  0.1676
  339POPE   NH3 3829   1.416   3.085  12.661 -0.0478 -0.0058  0.0448
  339POPE   PO4 3830   1.632   2.711  12.690  0.3854 -0.0374 -0.1853
  339POPE   GL1 3831   1.625   2.518  12.321  0.0164 -0.0226  0.1354
  339POPE   GL2 3832   1.554   2.742  12.101  0.0405 -0.2085  0.0663
  339POPE   C1A 3833   1.415   2.150  12.103 -0.1656  0.2498  0.0364
  339POPE   D2A 3834   1.612   1.886  11.848  0.0534 -0.0268  0.5023
  339POPE   C3A 3835   1.419   1.474  11.757  0.2324  0.1352 -0.1641
  339POPE   C4A 3836   1.198   1.205  11.595  0.2013 -0.0774 -0.1363
  339POPE   C1B 3837   1.446   2.476  11.711 -0.3474  0.1573 -0.1354
  339POPE   C2B 3838   1.369   2.205  11.433  0.1457 -0.0162  0.1119
  339POPE   C3B 3839   1.504   2.099  11.072 -0.0234 -0.0100 -0.0654
  339POPE   C4B 3840   1.682   2.139  10.721 -0.0112  0.1611  0.1650
  340POPE   NH3 3841   1.502   2.229  13.202  0.1973  0.1422  0.1144
  340POPE   PO4 3842   1.155   2.410  13.476  0.1870 -0.1904  0.0384
  340POPE   GL1 3843   1.041   2.028  13.194  0.1704 -0.3763  0.0248
  340POPE   GL2 3844   1.257   1.703  13.149 -0.2250 -0.1434 -0.1320
  340POPE   C1A 3845   0.813   1.828  12.960 -0.1931 -0.2935  0.0501
  340POPE   D2A 3846   0.602   1.599  12.729 -0.0567 -0.0092 -0.0471
  340POPE   C3A 3847   0.303   1.718  12.440  0.1229 -0.0958  0.0783
  340POPE   C4A 3848   0.011   2.060  12.442  0.0773  0.1168  0.1858
  340POPE   C1B 3849   1.200   1.486  12.824 -0.2068 -0.3859  0.2314
  340POPE   C2B 3850   0.914   1.181  12.660  0.0417  0.3095  0.2654
  340POPE   C3B 3851   0.566   1.266  12.375 -0.5322 -0.2457  0.0082
  340POPE   C4B 3852   0.238   1.291  12.005  0.0234  0.1526 -0.2507
  341POPE   NH3 3853   1.658   3.224   8.692  0.2522  0.1241  0.1425
  341POPE   PO4 3854   1.956   3.064   8.428  0.0517 -0.0957 -0.3410
  341POPE   GL1 3855   2.118   2.861   8.081  0.1599  0.2488 -0.3136
  341POPE   GL2 3856   2.020   2.889   7.765 -0.0082 -0.2917  0.1601
  341POPE   C1A 3857   2.310   2.493   7.836 -0.3239  0.1993  0.1889
  341POPE   D2A 3858   2.578   2.290   7.976 -0.2146 -0.2143 -0.1719
  341POPE   C3A 3859   2.827   2.051   7.853  0.2063  0.0400 -0.2607
  341POPE   C4A 3860   3.095   1.729   7.716  0.1619 -0.1525 -0.0213
  341POPE   C1B 3861   2.097   2.626   7.421  0.3299  0.2632 -0.2479
  341POPE   C2B 3862   2.329   2.505   7.032 -0.4412  0.2187  0.0593
  341POPE   C3B 3863   2.326   2.317   6.655  0.0556  0.0376  0.2841
  341POPE   C4B 3864   2.163   2.186   6.289 -0.1172 -0.0309  0.2189
  342POPE   NH3 3865   6.556   2.071   9.225 -0.0100  0.3773 -0.1054
  342POPE   PO4 3866   6.742   1.830   9.255  0.0853 -0.3182  0.1360
  342POPE   GL1 3867   6.725   1.900   9.677  0.1424 -0.1871  0.2170
  342POPE   GL2 3868   6.757   2.238   9.672  0.1449 -0.1355 -0.2756
  342POPE   C1A 3869   6.619   1.931  10.161  0.1800  0.2636 -0.1971
  342POPE   D2A 3870   6.550   1.972  10.531  0.3757 -0.1227 -0.0532
  342POPE   C3A 3871   6.441   1.788  10.920 -0.0243  0.1721  0.1807
  342POPE   C4A 3872   6.270   1.966  11.311 -0.0848 -0.1171 -0.1144
  342POPE   C1B 3873   6.682   2.370   9.973 -0.0747  0.0308 -0.1447
  342POPE   C2B 3874   6.663   2.480  10.389  0.1164  0.0983 -0.0980
  342POPE   C3B 3875   6.374   2.681  10.755  0.0848 -0.1006 -0.1703
  342POPE   C4B 3876   6.479   2.870  11.221 -0.0488 -0.1106  0.1327
  343PUPE   NH3 3877   2.373   3.217  12.574 -0.0748  0.5870 -0.2035
  343PUPE   PO4 3878   2.543   3.568  12.686 -0.4281 -0.0891  0.4101
  343PUPE   GL1 3879   2.669   3.951  12.539  0.0478 -0.1015 -0.3084
  343PUPE   GL2 3880   2.558   3.736  12.228 -0.1464  0.0513  0.1988
  343PUPE   D1A 3881   2.761   4.189  12.227  0.0680  0.1942 -0.0348
  343PUPE   D2A 3882   3.058   4.498  12.218  0.2219  0.2087 -0.1080
  343PUPE   D3A 3883   2.831   4.754  11.924  0.0216 -0.2035  0.1717
  343PUPE   D4A 3884   2.728   4.446  11.623  0.1905 -0.2055  0.1162
  343PUPE   D5A 3885   3.177   4.511  11.569 -0.0080 -0.0607  0.0590
  343PUPE   C1B 3886   2.472   4.004  11.829  0.0057 -0.1238 -0.0336
  343PUPE   C2B 3887   2.399   4.134  11.361 -0.2502  0.1348 -0.1497
  343PUPE   C3B 3888   2.607   4.383  11.016 -0.1155  0.0373 -0.1931
  343PUPE   C4B 3889   2.521   4.710  10.767 -0.1670 -0.2715 -0.4066
  344PUPE   NH3 3890   2.802   0.383  13.610  0.1387 -0.1601 -0.0963
  344PUPE   PO4 3891   2.552   0.410  13.306  0.3440  0.1698 -0.2828
  344PUPE   GL1 3892   2.156   0.300  13.125  0.1655  0.0666  0.4032
  344PUPE   GL2 3893   2.186   0.167  12.896 -0.1587  0.1256 -0.1962
  344PUPE   D1A 3894   1.750   0.043  13.177  0.1988 -0.0394  0.0493
  344PUPE   D2A 3895   1.568   0.150  12.779  0.0136  0.2759 -0.0142
  344PUPE   D3A 3896   1.373  -0.112  12.857 -0.0325 -0.1042  0.0496
  344PUPE   D4A 3897   1.488  -0.457  12.961  0.0986 -0.0640 -0.0844
  344PUPE   D5A 3898   1.078  -0.748  12.894  0.1457  0.1826  0.0363
  344PUPE   C1B 3899   2.468   0.315  12.569 -0.0176  0.3739 -0.0976
  344PUPE   C2B 3900   2.251   0.323  12.041 -0.0518 -0.0956  0.0037
  344PUPE   C3B 3901   1.969   0.001  11.933  0.0343  0.0562  0.2350
  344PUPE   C4B 3902   1.626   0.037  11.586  0.1540 -0.0527  0.3231
  345PUPE   NH3 3903   0.940   5.015  13.294 -0.0165 -0.2975  0.1245
  345PUPE   PO4 3904   1.068   5.432  13.509  0.2603 -0.0036 -0.3202
  345PUPE   GL1 3905   0.920   5.783  13.296  0.2647  0.1366  0.0591
  345PUPE   GL2 3906   0.989   6.100  13.388 -0.0298  0.1317  0.3394
  345PUPE   D1A 3907   0.586   5.954  13.076 -0.1047  0.0937  0.0566
  345PUPE   D2A 3908   0.247   6.182  13.005 -0.0744  0.1720 -0.0832
  345PUPE   D3A 3909  -0.179   6.214  13.134 -0.0690 -0.3397 -0.4433
  345PUPE   D4A 3910  -0.327   6.468  12.715  0.0281  0.1769  0.2246
  345PUPE   D5A 3911  -0.217   6.785  12.500 -0.0622  0.2223 -0.2183
  345PUPE   C1B 3912   0.916   6.342  12.943  0.0936 -0.1773  0.3269
  345PUPE   C2B 3913   0.645   6.195  12.587  0.0437  0.1808 -0.0891
  345PUPE   C3B 3914   0.665   6.305  12.156 -0.4500 -0.0414  0.0327
  345PUPE   C4B 3915   0.929   6.565  11.908 -0.3285  0.2556  0.2908
  346PUPE   NH3 3916   4.394   7.738  13.143  0.2049 -0.0512 -0.2261
  346PUPE   PO4 3917   3.984   7.620  12.978 -0.2903 -0.1802  0.0865
  346PUPE   GL1 3918   3.645   7.568  12.772 -0.1256  0.1613 -0.1926
  346PUPE   GL2 3919   3.634   7.483  12.467  0.1365  0.2365 -0.1859
  346PUPE   D1A 3920   3.268   7.384  12.872  0.2837  0.2055 -0.1169
  346PUPE   D2A 3921   2.930   7.168  12.635 -0.1094 -0.0626  0.0220
  346PUPE   D3A 3922   3.233   7.264  12.331  0.1834 -0.1426  0.1724
  346PUPE   D4A 3923   3.231   7.283  11.925  0.2833  0.1981  0.2762
  346PUPE   D5A 3924   2.916   7.451  11.697  0.2509  0.1630  0.2977
  346PUPE   C1B 3925   3.641   7.530  12.021  0.1812  0.0685  0.1016
  346PUPE   C2B 3926   3.518   7.708  11.594 -0.1528 -0.0589 -0.0941
  346PUPE   C3B 3927   3.448   7.985  11.229 -0.1588  0.1611 -0.0708
  346PUPE   C4B 3928   3.186   8.350  11.097 -0.3556 -0.0422  0.4305
  347PUPE   NH3 3929   5.726   5.592  13.257  0.1776  0.0195  0.1093
  347PUPE   PO4 3930   5.982   5.340  13.317 -0.1701 -0.0949  0.3384
  347PUPE   GL1 3931   6.405   5.354  13.358  0.2428  0.2011  0.3002
  347PUPE   GL2 3932   6.516   5.479  13.126 -0.3245  0.2755  0.3628
  347PUPE   D1A 3933   6.781   5.083  13.218  0.1074  0.2525 -0.0218
  347PUPE   D2A 3934   6.816   4.874  12.856 -0.1223  0.0218 -0.0985
  347PUPE   D3A 3935   7.113   4.983  12.708 -0.2697 -0.0798 -0.3048
  347PUPE   D4A 3936   7.406   4.847  13.055  0.0859  0.2398 -0.0684
  347PUPE   D5A 3937   7.259   5.222  13.095 -0.0588 -0.0816 -0.2158
  347PUPE   C1B 3938   6.827   5.467  12.823 -0.1406  0.1760 -0.0650
  347PUPE   C2B 3939   6.804   5.365  12.407  0.0303  0.0068  0.0204
  347PUPE   C3B 3940   6.772   5.048  12.094 -0.2388 -0.1211 -0.1039
  347PUPE   C4B 3941   6.562   4.768  11.657 -0.1933  0.2785 -0.2002
  348PUPE   NH3 3942   0.306   2.741  13.276  0.1238 -0.1744  0.1288
  348PUPE   PO4 3943   0.135   2.360  13.233  0.2416 -0.2045  0.0270
  348PUPE   GL1 3944   0.224   2.505  12.773 -0.1183 -0.1294  0.0493
  348PUPE   GL2 3945   0.077   2.568  12.479 -0.1425  0.0196  0.3159
  348PUPE   D1A 3946   0.243   2.972  12.768  0.2238 -0.1774 -0.1354
  348PUPE   D2A 3947   0.330   3.339  12.660 -0.4332  0.0935  0.2137
  348PUPE   D3A 3948   0.275   3.729  12.408  0.2228  0.0777 -0.2529
  348PUPE   D4A 3949   0.531   4.068  12.695  0.1621 -0.0880  0.0665
  348PUPE   D5A 3950   0.362   4.235  12.373 -0.2430 -0.0934 -0.1320
  348PUPE   C1B 3951   0.331   2.605  12.041  0.4742  0.1083 -0.2075
  348PUPE   C2B 3952   0.302   2.432  11.641  0.2469  0.1198  0.3868
  348PUPE   C3B 3953   0.384   2.009  11.538 -0.2375  0.0160  0.1878
  348PUPE   C4B 3954   0.683   1.691  11.252 -0.0496  0.1448 -0.1683
  349PUPE   NH3 3955   1.846   0.424  13.596 -0.1921  0.0219  0.3670
  349PUPE   PO4 3956   1.542   0.440  13.954  0.2654 -0.0178  0.0360
  349PUPE   GL1 3957   1.329   0.338  13.599 -0.0679  0.4875  0.1082
  349PUPE   GL2 3958   1.125   0.649  13.572  0.0392  0.0407  0.3993
  349PUPE   D1A 3959   1.066   0.084  13.371  0.2878  0.1965  0.2276
  349PUPE   D2A 3960   0.967  -0.314  13.073 -0.0111 -0.1000  0.0292
  349PUPE   D3A 3961   0.476  -0.150  13.035 -0.2157 -0.2406 -0.0261
  349PUPE   D4A 3962   0.142  -0.542  12.904  0.2763  0.0195  0.0303
  349PUPE   D5A 3963  -0.330  -0.620  12.901 -0.1655 -0.0233 -0.1033
  349PUPE   C1B 3964   0.817   0.759  13.079 -0.1359  0.2030  0.0317
  349PUPE   C2B 3965   0.813   0.695  12.694 -0.0121 -0.2048 -0.1277
  349PUPE   C3B 3966   0.795   0.398  12.385  0.3180  0.2059 -0.1480
  349PUPE   C4B 3967   0.731   0.127  12.085 -0.0877  0.1844  0.0090
  350PUPE   NH3 3968   6.808   2.747  13.430  0.2122 -0.1783 -0.2362
  350PUPE   PO4 3969   6.715   2.387  13.725  0.1735 -0.0891 -0.0932
  350PUPE   GL1 3970   6.506   2.246  13.365 -0.0637 -0.0384 -0.2604
  350PUPE   GL2 3971   6.453   2.541  13.122  0.1400  0.1997  0.4127
  350PUPE   D1A 3972   6.552   2.063  12.944 -0.0216  0.0062  0.0197
  350PUPE   D2A 3973   6.281   1.721  12.825 -0.3686 -0.1694  0.0462
  350PUPE   D3A 3974   6.738   1.572  12.808  0.1511  0.0975  0.0954
  350PUPE   D4A 3975   6.725   1.497  12.414  0.1145  0.2430  0.0879
  350PUPE   D5A 3976   6.520   1.918  12.432 -0.2119  0.0464  0.1390
  350PUPE   C1B 3977   6.277   2.373  12.676  0.3118  0.0998  0.1277
  350PUPE   C2B 3978   6.222   2.483  12.353 -0.2720  0.0865  0.1566
  350PUPE   C3B 3979   6.123   2.742  12.051 -0.0555 -0.0537 -0.1959
  350PUPE   C4B 3980   6.344   2.935  11.702  0.2510  0.0384  0.1854
  351PUPE   NH3 3981   4.057   3.224  12.866 -0.2475  0.0138  0.2468
  351PUPE   PO4 3982   4.344   3.603  12.808  0.0697 -0.0978 -0.0958
  351PUPE   GL1 3983   4.346   3.884  12.387  0.0799 -0.1213 -0.0949
  351PUPE   GL2 3984   4.611   3.996  12.232 -0.1668  0.1375  0.1974
  351PUPE   D1A 3985   4.197   4.263  12.222 -0.0407 -0.2651 -0.1114
  351PUPE   D2A 3986   3.842   4.153  11.962  0.1939  0.0073 -0.2012
  351PUPE   D3A 3987   3.857   4.376  11.547  0.1308 -0.2697  0.0094
  351PUPE   D4A 3988   4.109   4.707  11.750 -0.1457 -0.0850  0.3836
  351PUPE   D5A 3989   4.159   4.810  11.347  0.1428 -0.2383  0.1690
  351PUPE   C1B 3990   4.761   4.318  11.855  0.0359 -0.0369 -0.0720
  351PUPE   C2B 3991   4.947   4.450  11.533 -0.0539 -0.0961  0.3192
  351PUPE   C3B 3992   5.001   4.598  11.132 -0.1122 -0.0374 -0.1361
  351PUPE   C4B 3993   4.855   4.787  10.812 -0.0210 -0.0948 -0.0332
  352PUPE   NH3 3994   0.861   1.966  13.682 -0.0513 -0.1035  0.0079
  352PUPE   PO4 3995   1.109   1.548  13.754  0.0478 -0.1503  0.3210
  352PUPE   GL1 3996   0.807   1.607  13.367  0.1115  0.0953 -0.2665
  352PUPE   GL2 3997   0.784   1.320  13.159  0.1675 -0.0209 -0.0497
  352PUPE   D1A 3998   0.385   1.669  13.191  0.1636  0.0728 -0.1701
  352PUPE   D2A 3999   0.307   2.015  12.825  0.0967  0.1109 -0.2711
  352PUPE   D3A 4000  -0.086   1.959  13.014  0.1421 -0.0929  0.1537
  352PUPE   D4A 4001  -0.226   2.325  12.840  0.0134  0.0662  0.0410
  352PUPE   D5A 4002  -0.390   2.532  13.288 -0.1874  0.0501  0.2633
  352PUPE   C1B 4003   0.454   1.099  12.959  0.0452  0.2541 -0.0181
  352PUPE   C2B 4004   0.311   0.851  12.582 -0.1333 -0.0910 -0.3319
  352PUPE   C3B 4005   0.459   0.847  12.175 -0.2564  0.2276 -0.3150
  352PUPE   C4B 4006   0.733   1.197  11.920 -0.0388  0.1209  0.1462
  353PUPE   NH3 4007   6.098   6.669  13.545  0.2267  0.0649  0.1403
  353PUPE   PO4 4008   6.273   6.291  13.479  0.0449  0.2983 -0.0556
  353PUPE   GL1 4009   6.466   6.285  12.981  0.0187 -0.1383 -0.0016
  353PUPE   GL2 4010   6.697   6.068  13.070 -0.3410 -0.2813 -0.1850
  353PUPE   D1A 4011   6.865   6.478  12.909  0.0362  0.1479 -0.1238
  353PUPE   D2A 4012   6.916   6.291  12.422  0.2175 -0.1381 -0.0498
  353PUPE   D3A 4013   6.954   6.719  12.399 -0.0753  0.3173  0.0254
  353PUPE   D4A 4014   7.060   7.098  12.457 -0.3411  0.1164  0.3475
  353PUPE   D5A 4015   7.126   7.523  12.178  0.0366 -0.2478  0.0574
  353PUPE   C1B 4016   6.956   5.921  12.739  0.1433 -0.2116 -0.2136
  353PUPE   C2B 4017   7.012   5.857  12.301  0.1206  0.0560 -0.1654
  353PUPE   C3B 4018   7.001   5.743  11.938 -0.1300  0.1799 -0.2898
  353PUPE   C4B 4019   6.895   5.715  11.486  0.0365  0.1763  0.0234
  354PUPE   NH3 4020   6.119   1.969  13.273  0.2700 -0.1094 -0.0247
  354PUPE   PO4 4021   5.556   2.098  13.263  0.0791  0.1746  0.0076
  354PUPE   GL1 4022   5.636   2.299  12.885  0.2617 -0.1949  0.0531
  354PUPE   GL2 4023   5.845   2.131  12.850  0.0126  0.0924 -0.2198
  354PUPE   D1A 4024   5.501   2.200  12.454  0.2865 -0.0001  0.1627
  354PUPE   D2A 4025   5.716   2.534  12.431 -0.0483  0.0252 -0.4144
  354PUPE   D3A 4026   5.847   2.743  12.800 -0.1595  0.0691  0.0631
  354PUPE   D4A 4027   6.027   3.007  12.418 -0.0700  0.5629  0.0134
  354PUPE   D5A 4028   5.852   3.342  12.279  0.0846 -0.1688  0.0293
  354PUPE   C1B 4029   5.992   2.048  12.407  0.2554 -0.0569  0.2855
  354PUPE   C2B 4030   6.206   2.104  12.051 -0.0354  0.3965 -0.2840
  354PUPE   C3B 4031   6.486   1.975  11.741 -0.0282 -0.1941 -0.1183
  354PUPE   C4B 4032   6.767   1.841  11.391 -0.2325 -0.0176  0.1014
  355PUPE   NH3 4033   2.396   5.968   9.134 -0.2330 -0.1844  0.0907
  355PUPE   PO4 4034   2.451   6.050   9.455 -0.0565  0.1942 -0.2299
  355PUPE   GL1 4035   2.139   5.797   9.746  0.0410  0.1203 -0.0794
  355PUPE   GL2 4036   2.180   5.475   9.740  0.0223  0.2009  0.0829
  355PUPE   D1A 4037   1.929   5.836  10.131  0.2846  0.0476 -0.1463
  355PUPE   D2A 4038   1.830   5.757  10.601  0.0231  0.0054 -0.3485
  355PUPE   D3A 4039   1.643   5.717  11.023 -0.1002 -0.1010 -0.0727
  355PUPE   D4A 4040   1.647   5.481  11.419  0.0139  0.0773  0.2850
  355PUPE   D5A 4041   1.903   5.660  11.586 -0.3888  0.1673  0.0934
  355PUPE   C1B 4042   2.174   5.448  10.154  0.1336  0.1377 -0.0363
  355PUPE   C2B 4043   2.361   5.292  10.581 -0.0891 -0.1481 -0.0942
  355PUPE   C3B 4044   2.441   5.149  11.022  0.3862 -0.0479 -0.4204
  355PUPE   C4B 4045   2.626   4.902  11.342 -0.1187  0.2652 -0.1278
  356PUPE   NH3 4046   3.524   4.246   9.009 -0.1819  0.1078  0.1048
  356PUPE   PO4 4047   3.271   3.933   8.808  0.1501  0.2033  0.0818
  356PUPE   GL1 4048   3.441   3.533   8.556 -0.3563 -0.0961 -0.2386
  356PUPE   GL2 4049   3.221   3.183   8.648  0.0063 -0.1842  0.3844
  356PUPE   D1A 4050   3.624   3.206   8.357  0.0441  0.0552 -0.0038
  356PUPE   D2A 4051   3.812   2.816   8.535  0.0382 -0.2432  0.2753
  356PUPE   D3A 4052   3.369   2.686   8.321 -0.2284  0.2775 -0.3602
  356PUPE   D4A 4053   3.565   2.699   7.904 -0.1771  0.0250  0.1848
  356PUPE   D5A 4054   3.448   2.255   7.651 -0.0643 -0.3557  0.0455
  356PUPE   C1B 4055   3.071   2.744   8.760  0.2807 -0.2409  0.2035
  356PUPE   C2B 4056   3.078   2.371   8.717 -0.0739 -0.0780  0.0154
  356PUPE   C3B 4057   3.106   1.946   8.890  0.0938 -0.1690 -0.2915
  356PUPE   C4B 4058   3.196   1.431   8.988 -0.1888  0.0200  0.1456
  357PUPE   NH3 4059   7.740   3.538   9.399  0.1440 -0.0488  0.0209
  357PUPE   PO4 4060   7.334   3.430   9.506  0.4133  0.1293 -0.2605
  357PUPE   GL1 4061   7.573   3.459   9.859  0.1584 -0.0447 -0.1707
  357PUPE   GL2 4062   7.372   3.636  10.034  0.0704 -0.0915  0.1727
  357PUPE   D1A 4063   8.008   3.654   9.930 -0.1140 -0.2267 -0.2738
  357PUPE   D2A 4064   8.463   3.607  10.034  0.2523  0.1175 -0.2099
  357PUPE   D3A 4065   8.282   3.542  10.476 -0.1603 -0.1929 -0.5734
  357PUPE   D4A 4066   8.134   3.256  10.234  0.0003  0.0673  0.1243
  357PUPE   D5A 4067   8.338   3.074  10.028  0.0232 -0.1798 -0.1528
  357PUPE   C1B 4068   7.135   3.547  10.368 -0.1269  0.1453  0.0351
  357PUPE   C2B 4069   7.186   3.424  10.834 -0.3304  0.0043 -0.0708
  357PUPE   C3B 4070   6.925   3.284  11.172 -0.1119 -0.0292  0.1912
  357PUPE   C4B 4071   6.538   3.364  11.487  0.0307 -0.2032 -0.0851
  358PUPE   NH3 4072   3.360   5.336   7.058 -0.2176  0.3299  0.1497
  358PUPE   PO4 4073   3.168   4.893   7.307 -0.1892 -0.1441  0.0646
  358PUPE   GL1 4074   3.475   4.594   6.975  0.0379  0.0683 -0.1074
  358PUPE   GL2 4075   3.662   4.568   7.083 -0.0914  0.1326  0.0212
  358PUPE   D1A 4076   3.596   4.662   6.555 -0.0382  0.2659 -0.2304
  358PUPE   D2A 4077   3.875   4.953   6.451  0.0417 -0.1825  0.3061
  358PUPE   D3A 4078   3.723   4.879   6.084  0.4063 -0.1625 -0.1582
  358PUPE   D4A 4079   3.917   4.561   5.968 -0.1543  0.0463 -0.1709
  358PUPE   D5A 4080   4.126   4.686   5.670  0.0479 -0.1696 -0.0614
  358PUPE   C1B 4081   3.713   4.249   6.737 -0.0456  0.3806 -0.1310
  358PUPE   C2B 4082   3.741   4.174   6.311 -0.0552 -0.1416 -0.0967
  358PUPE   C3B 4083   3.811   4.107   5.878  0.4198  0.0521 -0.1745
  358PUPE   C4B 4084   4.216   4.088   5.538 -0.2406 -0.0040  0.5333
  359PUPE   NH3 4085   6.002  -0.118   9.077 -0.3164 -0.1947  0.1172
  359PUPE   PO4 4086   6.005  -0.016   9.547  0.4409 -0.0396  0.0653
  359PUPE   GL1 4087   6.117   0.313   9.734  0.1306  0.2427  0.1813
  359PUPE   GL2 4088   6.126   0.133  10.034 -0.2565 -0.2629  0.2535
  359PUPE   D1A 4089   6.338   0.640   9.936  0.0834  0.0528 -0.0287
  359PUPE   D2A 4090   6.368   0.530  10.302 -0.3058 -0.3441 -0.0260
  359PUPE   D3A 4091   6.728   0.769  10.457 -0.2450 -0.3711  0.0953
  359PUPE   D4A 4092   6.374   0.827  10.757  0.0693  0.2041 -0.0186
  359PUPE   D5A 4093   6.497   1.262  10.956  0.0557  0.1426 -0.5337
  359PUPE   C1B 4094   5.979   0.262  10.460 -0.3261 -0.1692  0.2027
  359PUPE   C2B 4095   5.616   0.236  10.764 -0.0053 -0.1207 -0.0634
  359PUPE   C3B 4096   5.276   0.266  10.919 -0.0636 -0.1588 -0.1488
  359PUPE   C4B 4097   4.904  -0.002  11.026  0.4728  0.1013 -0.1614
  360PUPE   NH3 4098   2.183   6.970   9.651  0.1791  0.0122 -0.0681
  360PUPE   PO4 4099   2.489   7.187   9.699  0.1673  0.1225 -0.1893
  360PUPE   GL1 4100   2.172   7.376   9.959 -0.2242 -0.1463  0.0345
  360PUPE   GL2 4101   2.187   7.150  10.236 -0.0762  0.0318 -0.0992
  360PUPE   D1A 4102   1.725   7.595   9.940 -0.0947 -0.1942 -0.1830
  360PUPE   D2A 4103   1.733   7.882  10.180  0.1419  0.1154  0.0388
  360PUPE   D3A 4104   1.869   7.449  10.437  0.2744  0.0170  0.1289
  360PUPE   D4A 4105   1.549   7.170  10.690  0.3160  0.1997  0.2476
  360PUPE   D5A 4106   1.323   7.020  10.367 -0.0687 -0.0245 -0.1904
  360PUPE   C1B 4107   2.113   7.083  10.670  0.0360 -0.4114 -0.0536
  360PUPE   C2B 4108   1.923   7.012  11.034 -0.1360  0.1390  0.0923
  360PUPE   C3B 4109   1.581   6.719  11.191 -0.2031  0.0244 -0.0681
  360PUPE   C4B 4110   1.376   6.513  11.585 -0.2337  0.0232 -0.0437
  361PUPE   NH3 4111   1.703   1.417   8.509 -0.3137  0.4887 -0.1644
  361PUPE   PO4 4112   1.602   1.595   8.870 -0.2624  0.0434  0.0198
  361PUPE   GL1 4113   1.787   1.785   9.248 -0.1603 -0.4585  0.0095
  361PUPE   GL2 4114   1.607   1.914   9.546  0.0587 -0.5769  0.0274
  361PUPE   D1A 4115   1.907   2.288   9.395 -0.2385  0.0051 -0.2036
  361PUPE   D2A 4116   2.068   2.244   9.713 -0.2499 -0.1263  0.0907
  361PUPE   D3A 4117   2.325   2.371   9.999  0.1373  0.0990  0.0495
  361PUPE   D4A 4118   2.547   2.441   9.590 -0.2425  0.0082 -0.0768
  361PUPE   D5A 4119   2.329   2.625   9.214 -0.1740  0.1913  0.0253
  361PUPE   C1B 4120   1.825   1.909   9.918  0.0190 -0.0580  0.0134
  361PUPE   C2B 4121   2.166   1.677  10.142  0.0934  0.3500 -0.0829
  361PUPE   C3B 4122   2.424   1.453  10.002 -0.1211  0.2570 -0.1175
  361PUPE   C4B 4123   2.562   1.026   9.837 -0.2206 -0.0995  0.2812
  362PUPE   NH3 4124   5.728   4.193   9.144 -0.1270 -0.1434  0.0727
  362PUPE   PO4 4125   5.475   4.371   8.756  0.1457  0.0008  0.1158
  362PUPE   GL1 4126   5.087   4.287   8.948 -0.1323  0.0059 -0.0556
  362PUPE   GL2 4127   5.193   4.072   9.199  0.3480  0.2003  0.1015
  362PUPE   D1A 4128   4.834   4.684   9.092  0.0237 -0.0819 -0.0053
  362PUPE   D2A 4129   4.768   4.350   9.418  0.0717 -0.0932  0.3685
  362PUPE   D3A 4130   4.398   4.313   9.203  0.1021 -0.1135 -0.1455
  362PUPE   D4A 4131   3.999   4.549   9.287 -0.3178 -0.2170  0.2738
  362PUPE   D5A 4132   3.788   4.105   9.399  0.0158  0.2780 -0.3081
  362PUPE   C1B 4133   4.779   3.938   9.185 -0.1001  0.1789  0.0851
  362PUPE   C2B 4134   4.586   3.664   9.354  0.2596  0.0660  0.0925
  362PUPE   C3B 4135   4.211   3.418   9.368 -0.2615  0.1793  0.1440
  362PUPE   C4B 4136   3.850   3.158   9.325  0.2522 -0.1026  0.0187
  363PUPE   NH3 4137   6.413   6.899   9.747  0.3297 -0.0935  0.0714
  363PUPE   PO4 4138   6.275   6.465   9.944  0.0403  0.1322  0.2453
  363PUPE   GL1 4139   6.037   6.689  10.218  0.0448 -0.1412 -0.0934
  363PUPE   GL2 4140   5.782   6.838  10.017 -0.4624  0.3321 -0.0243
  363PUPE   D1A 4141   6.002   6.835  10.651  0.0476  0.1780  0.1207
  363PUPE   D2A 4142   5.954   7.135  10.954  0.3689  0.1288  0.0986
  363PUPE   D3A 4143   5.589   7.410  10.766  0.0166 -0.2704 -0.0074
  363PUPE   D4A 4144   5.435   7.498  11.120 -0.2347 -0.0262  0.0034
  363PUPE   D5A 4145   5.170   7.188  10.985  0.0342 -0.1308  0.2633
  363PUPE   C1B 4146   5.555   6.797  10.408  0.1629 -0.1045  0.1596
  363PUPE   C2B 4147   5.396   6.787  10.899  0.5293  0.1718 -0.1075
  363PUPE   C3B 4148   5.512   7.045  11.297 -0.2050  0.1873 -0.1665
  363PUPE   C4B 4149   5.611   7.299  11.612  0.0666 -0.1756 -0.1372
  364PUPE   NH3 4150   0.497   1.395   9.039 -0.0901 -0.0092 -0.0140
  364PUPE   PO4 4151   0.109   1.587   9.169 -0.0154 -0.0737 -0.1544
  364PUPE   GL1 4152   0.392   1.482   9.574  0.4903 -0.3306 -0.1157
  364PUPE   GL2 4153   0.075   1.353   9.697 -0.1600 -0.5246  0.0745
  364PUPE   D1A 4154   0.737   1.307   9.915  0.2597 -0.2102  0.0242
  364PUPE   D2A 4155   0.896   1.540  10.258  0.4792  0.0174  0.0287
  364PUPE   D3A 4156   0.707   1.462  10.548  0.2504  0.0070 -0.1567
  364PUPE   D4A 4157   0.884   1.726  10.813  0.0334 -0.0315  0.1093
  364PUPE   D5A 4158   1.161   1.864  10.597 -0.3606 -0.1619  0.2450
  364PUPE   C1B 4159   0.369   1.686  10.120 -0.0290 -0.4597 -0.0502
  364PUPE   C2B 4160   0.582   1.973  10.441  0.0479 -0.1304 -0.0611
  364PUPE   C3B 4161   0.524   2.070  10.947 -0.2174 -0.0165 -0.0917
  364PUPE   C4B 4162   0.589   2.430  11.119  0.3419  0.2870 -0.2867
  365PUPE   NH3 4163   4.817   4.280   7.903  0.1140 -0.0848 -0.0346
  365PUPE   PO4 4164   4.372   4.555   7.826  0.3800 -0.0384 -0.1673
  365PUPE   GL1 4165   4.120   4.213   7.656  0.4359 -0.0948  0.0100
  365PUPE   GL2 4166   3.815   4.249   7.501  0.2112 -0.0391 -0.1281
  365PUPE   D1A 4167   3.959   3.777   7.524 -0.0905  0.0476  0.1226
  365PUPE   D2A 4168   3.811   3.466   7.745  0.0470  0.2060 -0.0925
  365PUPE   D3A 4169   3.992   3.265   7.461  0.1533 -0.0497 -0.0951
  365PUPE   D4A 4170   4.082   3.478   7.084 -0.1436  0.2813  0.4558
  365PUPE   D5A 4171   3.613   3.275   7.069  0.0482 -0.0697 -0.0180
  365PUPE   C1B 4172   3.594   4.075   7.197  0.2876 -0.0004  0.0420
  365PUPE   C2B 4173   3.712   3.732   6.852 -0.1888  0.2759 -0.1913
  365PUPE   C3B 4174   3.619   3.381   6.538  0.1681 -0.2629 -0.2911
  365PUPE   C4B 4175   3.257   3.324   6.209  0.2563  0.2878 -0.1453
  366PUPE   NH3 4176   3.323   5.637   8.825  0.1654  0.3498  0.1117
  366PUPE   PO4 4177   3.566   5.840   9.070 -0.3537 -0.0664 -0.1046
  366PUPE   GL1 4178   3.719   5.884   9.502 -0.1308  0.3123  0.2858
  366PUPE   GL2 4179   3.865   5.521   9.545 -0.1674  0.3317  0.3006
  366PUPE   D1A 4180   3.935   6.198   9.744  0.0510 -0.1582 -0.0061
  366PUPE   D2A 4181   3.508   6.432   9.805  0.0027  0.1398  0.2706
  366PUPE   D3A 4182   3.412   6.185  10.107 -0.0924 -0.1284  0.0559
  366PUPE   D4A 4183   3.701   6.458  10.279 -0.0266 -0.0315  0.2827
  366PUPE   D5A 4184   3.536   6.830  10.099  0.1902 -0.0544 -0.0249
  366PUPE   C1B 4185   3.613   5.419   9.875  0.1588 -0.1120 -0.1633
  366PUPE   C2B 4186   3.774   5.228  10.206 -0.3021 -0.1589  0.1166
  366PUPE   C3B 4187   3.925   4.889  10.491 -0.1186 -0.3439 -0.3561
  366PUPE   C4B 4188   4.279   4.867  10.773  0.0816 -0.1290  0.0557
  367OAPE   NH3 4189   5.782   6.139  13.626  0.2315 -0.2811 -0.3276
  367OAPE   PO4 4190   5.787   6.105  13.309 -0.2446 -0.0383 -0.0165
  367OAPE   GL1 4191   5.844   6.318  12.981  0.1063  0.0331 -0.4116
  367OAPE   GL2 4192   5.817   6.633  13.137  0.0033  0.2564 -0.2175
  367OAPE   D1A 4193   6.077   6.196  12.619 -0.1460 -0.1107 -0.1861
  367OAPE   D2A 4194   5.928   6.318  12.147  0.3146 -0.0664  0.0716
  367OAPE   D3A 4195   6.110   6.709  12.215 -0.2939  0.0491 -0.1295
  367OAPE   D4A 4196   6.091   6.734  11.743 -0.0329  0.2511  0.0702
  367OAPE   C5A 4197   6.024   7.043  11.480  0.1025  0.2405 -0.0409
  367OAPE   C1B 4198   6.149   6.624  12.783 -0.3076  0.2261 -0.0708
  367OAPE   D2B 4199   6.479   6.459  12.475 -0.2424  0.1755 -0.0528
  367OAPE   C3B 4200   6.508   6.606  12.027 -0.2356  0.0034  0.2682
  367OAPE   C4B 4201   6.535   6.721  11.497 -0.1350  0.1673  0.1485
  368OAPE   NH3 4202   3.706   3.224  11.934  0.0424  0.2938  0.0980
  368OAPE   PO4 4203   3.607   3.042  12.290  0.0187 -0.1611 -0.1131
  368OAPE   GL1 4204   3.418   2.781  11.929  0.0415  0.3665 -0.1769
  368OAPE   GL2 4205   3.620   2.761  11.663 -0.1375 -0.1998  0.2920
  368OAPE   D1A 4206   3.271   2.431  11.671 -0.0619 -0.3867 -0.0016
  368OAPE   D2A 4207   2.940   2.528  11.553  0.1535  0.2439 -0.4810
  368OAPE   D3A 4208   2.921   2.661  11.173 -0.2977  0.1277  0.0494
  368OAPE   D4A 4209   2.752   2.418  10.812  0.1748  0.0583 -0.2406
  368OAPE   C5A 4210   2.826   2.374  10.234  0.0207  0.0949  0.1127
  368OAPE   C1B 4211   3.875   2.831  11.372  0.0514 -0.1769  0.0821
  368OAPE   D2B 4212   3.895   2.842  10.983 -0.1270 -0.2273  0.0968
  368OAPE   C3B 4213   4.160   2.580  10.796 -0.1738  0.1817  0.2073
  368OAPE   C4B 4214   4.370   2.326  10.418 -0.4642 -0.0682  0.1299
  369OAPE   NH3 4215   2.846   3.351  12.261 -0.4690  0.0417  0.0628
  369OAPE   PO4 4216   3.216   3.212  11.998  0.0676  0.1349 -0.0775
  369OAPE   GL1 4217   3.297   3.098  11.603  0.2430 -0.3505 -0.0522
  369OAPE   GL2 4218   3.072   3.197  11.338 -0.0066 -0.3660 -0.2248
  369OAPE   D1A 4219   3.637   3.243  11.382  0.3754  0.0055 -0.4268
  369OAPE   D2A 4220   3.571   3.193  11.008  0.0470  0.1702 -0.0686
  369OAPE   D3A 4221   3.402   2.746  11.093  0.1228  0.3248  0.0021
  369OAPE   D4A 4222   3.150   2.980  10.865  0.2020 -0.0070  0.2495
  369OAPE   C5A 4223   2.789   3.208  10.700 -0.1654  0.1540 -0.0166
  369OAPE   C1B 4224   2.734   3.501  11.307 -0.0770  0.1268 -0.0044
  369OAPE   D2B 4225   2.348   3.614  11.247 -0.0054  0.1891  0.3706
  369OAPE   C3B 4226   2.101   3.360  10.928 -0.2854 -0.1122 -0.0508
  369OAPE   C4B 4227   1.943   3.069  10.608 -0.1414 -0.0621 -0.3660
  370OAPE   NH3 4228   5.927   7.609  13.927 -0.1588  0.0034 -0.1739
  370OAPE   PO4 4229   5.982   7.298  13.802 -0.3415 -0.0378  0.0648
  370OAPE   GL1 4230   6.128   7.171  13.446 -0.0026  0.0086  0.0767
  370OAPE   GL2 4231   5.850   7.086  13.216 -0.1388  0.1796  0.1411
  370OAPE   D1A 4232   6.286   7.487  13.103 -0.0330 -0.0949 -0.2481
  370OAPE   D2A 4233   6.355   7.570  12.679 -0.1250 -0.2876 -0.2339
  370OAPE   D3A 4234   6.750   7.437  12.552 -0.1892 -0.1447 -0.2822
  370OAPE   D4A 4235   6.833   7.213  12.985 -0.1390 -0.0416 -0.2197
  370OAPE   C5A 4236   7.067   6.762  13.214  0.0100  0.0063  0.0803
  370OAPE   C1B 4237   5.980   7.231  12.834 -0.3710  0.2073  0.4368
  370OAPE   D2B 4238   5.913   7.527  12.459  0.2630 -0.0517 -0.0706
  370OAPE   C3B 4239   6.214   7.601  12.204 -0.2593  0.3008 -0.1585
  370OAPE   C4B 4240   6.608   7.550  12.104  0.3044  0.1233  0.4740
  371OAPE   NH3 4241   6.571   3.246   7.178  0.0213 -0.0185  0.0069
  371OAPE   PO4 4242   6.160   3.167   7.161 -0.5528 -0.1531  0.1231
  371OAPE   GL1 4243   5.988   2.776   7.284 -0.1243 -0.1067  0.2028
  371OAPE   GL2 4244   5.920   2.776   7.637 -0.0233 -0.1647  0.0131
  371OAPE   D1A 4245   6.136   2.382   7.446 -0.0784 -0.1856 -0.5009
  371OAPE   D2A 4246   6.211   2.303   7.136 -0.3919 -0.2645  0.0239
  371OAPE   D3A 4247   5.753   2.360   6.988  0.2736  0.2378  0.0549
  371OAPE   D4A 4248   5.948   2.132   6.723 -0.1831  0.0448 -0.0734
  371OAPE   C5A 4249   5.903   1.951   6.349  0.0296 -0.3909 -0.1464
  371OAPE   C1B 4250   5.574   3.050   7.741  0.0401  0.2819  0.4487
  371OAPE   D2B 4251   5.374   3.093   8.145  0.0848  0.2833  0.1845
  371OAPE   C3B 4252   5.105   2.978   8.392  0.1325  0.0970 -0.0662
  371OAPE   C4B 4253   4.788   3.035   8.752 -0.1930 -0.0069  0.3084
  372OAPE   NH3 4254   3.204  -0.172   9.536  0.4367  0.0357  0.1228
  372OAPE   PO4 4255   2.897  -0.254   9.710 -0.3080  0.2593  0.1707
  372OAPE   GL1 4256   2.959   0.025   9.964 -0.0275 -0.2858  0.2504
  372OAPE   GL2 4257   3.048  -0.096  10.251  0.2549  0.3301  0.0000
  372OAPE   D1A 4258   2.768   0.373  10.279 -0.2814 -0.1083 -0.0422
  372OAPE   D2A 4259   2.607   0.539   9.955 -0.4045  0.0525  0.0209
  372OAPE   D3A 4260   2.543   0.556   9.521  0.1898 -0.1877 -0.1424
  372OAPE   D4A 4261   2.116   0.858   9.492  0.0324  0.4527 -0.1297
  372OAPE   C5A 4262   2.064   1.098   9.887 -0.2195  0.1659 -0.3014
  372OAPE   C1B 4263   2.997  -0.231  10.759  0.1073  0.2642  0.2773
  372OAPE   D2B 4264   2.870  -0.178  11.196 -0.3679  0.2883  0.0123
  372OAPE   C3B 4265   2.607   0.109  11.334  0.0204  0.1744 -0.2260
  372OAPE   C4B 4266   2.330   0.462  11.558 -0.1881  0.4349 -0.2318
  373OAPE   NH3 4267   7.648   7.001   9.923 -0.1715  0.0043  0.2393
  373OAPE   PO4 4268   7.344   6.903  10.005  0.0021  0.0439 -0.2188
  373OAPE   GL1 4269   7.531   6.723  10.412 -0.3955  0.1889 -0.0955
  373OAPE   GL2 4270   7.548   6.432  10.575 -0.0066  0.0769  0.1242
  373OAPE   D1A 4271   7.620   6.943  10.824 -0.0591 -0.1155  0.1073
  373OAPE   D2A 4272   7.448   7.411  10.808 -0.1751 -0.0133 -0.0851
  373OAPE   D3A 4273   7.877   7.452  10.755 -0.2067 -0.1646 -0.1232
  373OAPE   D4A 4274   7.849   7.610  11.151  0.1363  0.0047 -0.1419
  373OAPE   C5A 4275   7.996   8.109  11.146 -0.1112  0.1998  0.0424
  373OAPE   C1B 4276   7.277   6.518  10.835 -0.2389 -0.1592  0.1291
  373OAPE   D2B 4277   7.006   6.472  11.245 -0.0512  0.2060  0.2106
  373OAPE   C3B 4278   6.993   6.650  11.664  0.3245  0.2810  0.3106
  373OAPE   C4B 4279   6.979   6.407  11.979 -0.0313 -0.1745 -0.1405
  374OAPE   NH3 4280   3.657   4.009   8.386  0.2035 -0.0283 -0.1764
  374OAPE   PO4 4281   3.728   4.258   8.538 -0.1722 -0.1482 -0.0083
  374OAPE   GL1 4282   3.790   3.822   8.839 -0.3260 -0.2945 -0.1937
  374OAPE   GL2 4283   3.646   3.777   9.061 -0.1757 -0.0600  0.3882
  374OAPE   D1A 4284   4.197   3.850   9.101  0.4616 -0.1907 -0.3455
  374OAPE   D2A 4285   4.181   3.900   9.535 -0.0438  0.0868  0.1333
  374OAPE   D3A 4286   4.597   4.070   9.722 -0.1398 -0.0655  0.1110
  374OAPE   D4A 4287   4.551   3.678   9.860 -0.1215  0.3287  0.3502
  374OAPE   C5A 4288   4.347   3.389  10.175 -0.0265 -0.2476  0.2108
  374OAPE   C1B 4289   3.677   3.579   9.500 -0.3019 -0.1064 -0.0567
  374OAPE   D2B 4290   3.690   3.192   9.737  0.1217  0.3202 -0.0216
  374OAPE   C3B 4291   3.626   2.830   9.586  0.1774  0.0687  0.1146
  374OAPE   C4B 4292   3.765   2.444   9.424  0.0132  0.0350 -0.1400
  375CHOL   ROH 4293   6.367   0.338  13.080 -0.0504 -0.1915  0.0188
  375CHOL    R1 4294   6.315   0.368  12.803 -0.0438  0.0813  0.0445
  375CHOL    R2 4295   6.453   0.547  12.644  0.2656 -0.0662  0.1358
  375CHOL    R3 4296   6.500   0.327  12.493 -0.1670 -0.0678 -0.0098
  375CHOL    R4 4297   6.590   0.552  12.327  0.2936 -0.1286  0.1471
  375CHOL    R5 4298   6.448   0.396  12.269 -0.0197  0.1876  0.0331
  375CHOL    C1 4299   6.713   0.348  12.000 -0.0963 -0.1665  0.0171
  375CHOL    C2 4300   6.794   0.411  11.669 -0.0770 -0.2674  0.0952
  376CHOL   ROH 4301   8.005   3.120  10.672  0.0499 -0.0350  0.0834
  376CHOL    R1 4302   7.920   3.281  10.889  0.1685  0.1192  0.0185
  376CHOL    R2 4303   7.925   3.558  10.880 -0.0612  0.1249 -0.2712
  376CHOL    R3 4304   7.663   3.532  10.948  0.0327 -0.0284  0.0469
  376CHOL    R4 4305   7.727   3.811  11.006 -0.1254  0.0588 -0.2404
  376CHOL    R5 4306   7.638   3.668  11.143  0.1433  0.0964 -0.0310
  376CHOL    C1 4307   7.366   3.934  11.143 -0.0747 -0.1237  0.0761
  376CHOL    C2 4308   7.061   4.206  11.193 -0.2607  0.0550 -0.1228
  377CHOL   ROH 4309   7.625   1.613   6.910 -0.2496  0.1350  0.0591
  377CHOL    R1 4310   7.672   1.821   6.724 -0.0394 -0.0544 -0.1078
  377CHOL    R2 4311   7.818   1.783   6.492 -0.0442 -0.3767 -0.0726
  377CHOL    R3 4312   7.595   1.884   6.373  0.0532 -0.2738 -0.1668
  377CHOL    R4 4313   7.808   1.919   6.175  0.1141 -0.4669 -0.1163
  377CHOL    R5 4314   7.674   2.074   6.251  0.1949 -0.3649 -0.2058
  377CHOL    C1 4315   7.594   2.093   5.878  0.2976 -0.4228 -0.2302
  377CHOL    C2 4316   7.492   2.356   5.659 -0.2556 -0.1781  0.1264
  378CHOL   ROH 4317   4.774   1.337  12.288  0.1445 -0.0516 -0.2130
  378CHOL    R1 4318   4.656   1.222  12.058 -0.0180  0.0300 -0.1719
  378CHOL    R2 4319   4.704   0.962  11.980 -0.0829  0.0514 -0.2909
  378CHOL    R3 4320   4.432   0.944  11.986 -0.0809  0.0651 -0.1108
  378CHOL    R4 4321   4.514   0.764  11.770 -0.2397  0.1061 -0.2025
  378CHOL    R5 4322   4.369   0.926  11.756 -0.2401  0.1156 -0.0710
  378CHOL    C1 4323   4.149   0.633  11.652 -0.3292  0.1507  0.0180
  378CHOL    C2 4324   3.898   0.415  11.442  0.1056 -0.5224  0.1117
  379CHOL   ROH 4325   0.855   3.165  12.551 -0.1535 -0.1272  0.1067
  379CHOL    R1 4326   0.881   3.153  12.270 -0.4835 -0.1660  0.0740
  379CHOL    R2 4327   1.108   3.057  12.146 -0.2667  0.5947 -0.1698
  379CHOL    R3 4328   0.932   2.893  12.020  0.1356 -0.1348  0.1504
  379CHOL    R4 4329   1.164   2.903  11.841 -0.1374  0.7123 -0.2069
  379CHOL    R5 4330   0.956   2.946  11.788 -0.4163 -0.0853  0.0886
  379CHOL    C1 4331   1.030   2.660  11.545  0.3154  0.0959  0.0720
  379CHOL    C2 4332   1.067   2.576  11.103 -0.1084  0.3711 -0.0658
  380CHOL   ROH 4333   7.696   5.247  10.433 -0.2729  0.3164 -0.0887
  380CHOL    R1 4334   7.780   5.210  10.701 -0.1624  0.0590 -0.1559
  380CHOL    R2 4335   7.695   5.373  10.907  0.0755 -0.0177  0.0034
  380CHOL    R3 4336   7.621   5.138  11.020 -0.0547 -0.0392 -0.1229
  380CHOL    R4 4337   7.595   5.334  11.236  0.1099 -0.1424 -0.0001
  380CHOL    R5 4338   7.708   5.148  11.243 -0.0051 -0.2227 -0.1297
  380CHOL    C1 4339   7.467   5.090  11.533  0.0077 -0.2352 -0.1208
  380CHOL    C2 4340   7.522   5.151  11.981  0.1283  0.2757  0.2306
  381CHOL   ROH 4341   5.632   3.862  10.045 -0.0484  0.0063 -0.0626
  381CHOL    R1 4342   5.679   3.865  10.324  0.0210  0.0874 -0.0751
  381CHOL    R2 4343   5.559   3.686  10.497 -0.0000  0.1906  0.0167
  381CHOL    R3 4344   5.816   3.635  10.571  0.0005  0.1255 -0.0279
  381CHOL    R4 4345   5.665   3.639  10.823  0.0132 -0.0232 -0.0165
  381CHOL    R5 4346   5.844   3.756  10.776  0.0191 -0.0054  0.0483
  381CHOL    C1 4347   5.967   3.564  11.082  0.0213 -0.2088 -0.0776
  381CHOL    C2 4348   6.097   3.269  11.316 -0.0394 -0.4897  0.1102
  382CHOL   ROH 4349   4.579   3.868   7.113 -0.3976 -0.2032  0.1136
  382CHOL    R1 4350   4.581   3.669   6.911 -0.2329 -0.1839  0.0950
  382CHOL    R2 4351   4.812   3.588   6.784 -0.1840  0.1354 -0.0269
  382CHOL    R3 4352   4.732   3.341   6.864  0.1823  0.0161 -0.0086
  382CHOL    R4 4353   4.914   3.291   6.639 -0.1203  0.2982 -0.3250
  382CHOL    R5 4354   4.710   3.217   6.660 -0.0199  0.0903 -0.0334
  382CHOL    C1 4355   4.898   2.887   6.630  0.2608  0.2809 -0.4814
  382CHOL    C2 4356   5.215   2.829   6.535 -0.2196  0.0442  0.1499
  383CHOL   ROH 4357   1.966   7.305  13.036 -0.1394  0.4041  0.1017
  383CHOL    R1 4358   1.915   7.421  12.783 -0.2250  0.2994  0.0740
  383CHOL    R2 4359   1.942   7.281  12.546 -0.2154  0.2366  0.1327
  383CHOL    R3 4360   1.686   7.362  12.506 -0.2512  0.1333  0.1236
  383CHOL    R4 4361   1.777   7.275  12.242 -0.2007  0.0915  0.1235
  383CHOL    R5 4362   1.689   7.467  12.292 -0.2778  0.0876  0.0851
  383CHOL    C1 4363   1.441   7.347  12.028 -0.2258 -0.0899  0.1095
  383CHOL    C2 4364   1.185   7.091  11.882 -0.2988  0.1064 -0.0024
  384CHOL   ROH 4365   3.877   2.126   4.543 -0.2130 -0.1948  0.0067
  384CHOL    R1 4366   3.823   2.109   4.821 -0.0656 -0.2466  0.0347
  384CHOL    R2 4367   4.016   2.040   5.006  0.0796 -0.1267 -0.0575
  384CHOL    R3 4368   3.942   2.273   5.123 -0.0242 -0.1796 -0.0201
  384CHOL    R4 4369   4.058   2.116   5.341  0.2949 -0.0430 -0.1029
  384CHOL    R5 4370   3.861   2.209   5.339  0.2170 -0.2175  0.0546
  384CHOL    C1 4371   4.012   2.380   5.645  0.3230 -0.0440 -0.0942
  384CHOL    C2 4372   4.174   2.279   5.893 -0.0592 -0.2633  0.0105
  385CHOL   ROH 4373   2.377   3.255  12.043  0.0419  0.1647 -0.1055
  385CHOL    R1 4374   2.270   3.343  11.797  0.2003 -0.0116 -0.2404
  385CHOL    R2 4375   2.240   3.175  11.579 -0.0093 -0.2705 -0.0200
  385CHOL    R3 4376   1.982   3.261  11.589  0.1060  0.1164 -0.1617
  385CHOL    R4 4377   2.009   3.137  11.325  0.0246 -0.0735 -0.0822
  385CHOL    R5 4378   1.936   3.338  11.367  0.3015  0.0619 -0.2228
  385CHOL    C1 4379   1.632   3.195  11.186  0.1525  0.4044 -0.2512
  385CHOL    C2 4380   1.207   3.036  11.244 -0.3111  0.0032 -0.1527
  386CHOL   ROH 4381   7.005   6.836  10.489  0.3318 -0.0328  0.0374
  386CHOL    R1 4382   7.085   7.012  10.697  0.1767  0.0603  0.0199
  386CHOL    R2 4383   6.917   7.084  10.903  0.1159 -0.0783  0.0187
  386CHOL    R3 4384   7.121   6.994  11.058  0.2061  0.1252  0.0206
  386CHOL    R4 4385   6.940   7.130  11.245 -0.0220 -0.1954  0.0449
  386CHOL    R5 4386   7.153   7.168  11.220 -0.0619  0.1022  0.1050
  386CHOL    C1 4387   7.145   7.073  11.590 -0.0177 -0.0726  0.0619
  386CHOL    C2 4388   6.928   7.009  11.935  0.2104  0.1125 -0.1708
  387CHOL   ROH 4389   2.794   7.609   4.145  0.2384 -0.0240  0.0809
  387CHOL    R1 4390   2.966   7.657   4.365  0.2539 -0.1666  0.0987
  387CHOL    R2 4391   2.877   7.766   4.603  0.3412  0.0326  0.0317
  387CHOL    R3 4392   2.992   7.545   4.710  0.0387 -0.0770  0.1485
  387CHOL    R4 4393   2.931   7.714   4.940  0.1749  0.1005  0.0717
  387CHOL    R5 4394   3.124   7.628   4.891  0.0926 -0.1621  0.1568
  387CHOL    C1 4395   3.070   7.476   5.237 -0.2059  0.0370  0.2045
  387CHOL    C2 4396   3.166   7.215   5.489 -0.2944  0.2314  0.2513
  388CHOL   ROH 4397   2.169   5.566  12.658 -0.2854  0.0298 -0.2157
  388CHOL    R1 4398   2.152   5.618  12.381 -0.3357  0.2062 -0.1811
  388CHOL    R2 4399   2.099   5.869  12.280 -0.0996  0.3271 -0.0179
  388CHOL    R3 4400   2.329   5.827  12.140 -0.1973  0.1519 -0.1274
  388CHOL    R4 4401   2.137   5.922  11.940 -0.2766  0.1028 -0.0741
  388CHOL    R5 4402   2.255   5.739  11.930 -0.3545  0.0503 -0.0313
  388CHOL    C1 4403   2.374   5.913  11.611 -0.4714 -0.1923 -0.2097
  388CHOL    C2 4404   2.076   5.943  11.243 -0.0395 -0.1179 -0.1584
  389CHOL   ROH 4405   8.087   1.487  11.620 -0.2061 -0.0223  0.3316
  389CHOL    R1 4406   7.861   1.504  11.451 -0.3120 -0.2046  0.4536
  389CHOL    R2 4407   7.621   1.609  11.536 -0.1069  0.3683  0.3528
  389CHOL    R3 4408   7.649   1.768  11.317 -0.0546 -0.2855 -0.1464
  389CHOL    R4 4409   7.375   1.818  11.411  0.1489  0.5370  0.1191
  389CHOL    R5 4410   7.435   1.759  11.209 -0.2320 -0.1598  0.1732
  389CHOL    C1 4411   7.259   2.088  11.132  0.3469  0.0214 -0.4856
  389CHOL    C2 4412   6.886   2.269  10.837 -0.0031  0.1049  0.0799
  390CHOL   ROH 4413  -0.332   6.819  11.989  0.0394  0.2623 -0.1760
  390CHOL    R1 4414  -0.134   6.961  11.845  0.0913  0.3127 -0.0566
  390CHOL    R2 4415   0.091   7.066  11.966  0.1899  0.0307  0.0164
  390CHOL    R3 4416   0.221   6.922  11.775  0.0508  0.1725 -0.1893
  390CHOL    R4 4417   0.424   7.104  11.883  0.2287 -0.1744  0.0742
  390CHOL    R5 4418   0.370   7.080  11.673  0.2040  0.1765  0.0357
  390CHOL    C1 4419   0.740   6.991  11.655  0.1208 -0.1608 -0.0852
  390CHOL    C2 4420   1.109   6.832  11.353  0.2751 -0.1413  0.0932
  391CHOL   ROH 4421   2.643   5.646  12.508 -0.1310  0.1154  0.0192
  391CHOL    R1 4422   2.800   5.694  12.277 -0.0660  0.1052  0.0605
  391CHOL    R2 4423   2.755   5.565  12.037  0.1786 -0.1166  0.1273
  391CHOL    R3 4424   2.744   5.818  11.940 -0.0304 -0.1951 -0.0588
  391CHOL    R4 4425   2.813   5.652  11.708  0.1722 -0.3018  0.0765
  391CHOL    R5 4426   2.921   5.828  11.779 -0.0031 -0.1510 -0.0249
  391CHOL    C1 4427   2.836   5.942  11.425 -0.0277 -0.4834 -0.1279
  391CHOL    C2 4428   3.052   5.947  11.097  0.0710  0.2000  0.0729
  392CHOL   ROH 4429   3.925   5.993  12.862  0.0850  0.0102 -0.0068
  392CHOL    R1 4430   3.980   5.837  12.632 -0.0534 -0.0665  0.0106
  392CHOL    R2 4431   3.795   5.800  12.430 -0.0788  0.0990  0.0016
  392CHOL    R3 4432   3.996   5.893  12.272  0.0268 -0.1138  0.0069
  392CHOL    R4 4433   3.813   5.758  12.087 -0.0618 -0.0046  0.0146
  392CHOL    R5 4434   4.027   5.722  12.108 -0.0949 -0.1838  0.0556
  392CHOL    C1 4435   4.013   5.822  11.740  0.0474 -0.2647  0.0273
  392CHOL    C2 4436   4.190   5.909  11.439 -0.1052 -0.2234 -0.3140
  393CHOL   ROH 4437   2.448   6.280   9.896  0.4562  0.0563 -0.0588
  393CHOL    R1 4438   2.324   6.134  10.103  0.2742 -0.0689 -0.2529
  393CHOL    R2 4439   2.428   5.898  10.202  0.3464  0.0231 -0.1095
  393CHOL    R3 4440   2.410   6.027  10.440 -0.1355 -0.0034 -0.1212
  393CHOL    R4 4441   2.473   5.750  10.511  0.2515  0.0916 -0.0621
  393CHOL    R5 4442   2.307   5.868  10.587 -0.0382 -0.1825 -0.2409
  393CHOL    C1 4443   2.483   5.786  10.915 -0.2561  0.1066 -0.0455
  393CHOL    C2 4444   2.504   5.593  11.265 -0.0880  0.0121  0.2046
  394CHOL   ROH 4445   2.552   7.590  10.149  0.1119  0.0673  0.0695
  394CHOL    R1 4446   2.545   7.619  10.431  0.1796  0.0941  0.0702
  394CHOL    R2 4447   2.311   7.598  10.577  0.1806  0.2760  0.1154
  394CHOL    R3 4448   2.453   7.412  10.716  0.0723  0.1792  0.0953
  394CHOL    R4 4449   2.249   7.506  10.904  0.0975  0.2210  0.0831
  394CHOL    R5 4450   2.464   7.500  10.938  0.0821  0.1136  0.1145
  394CHOL    C1 4451   2.346   7.278  11.225 -0.0525  0.0980  0.0454
  394CHOL    C2 4452   2.511   7.154  11.458 -0.1009 -0.1556  0.0315
  395CHOL   ROH 4453   6.407   4.785   6.736 -0.0735  0.0979  0.0231
  395CHOL    R1 4454   6.538   4.843   6.492 -0.0752 -0.0113 -0.0042
  395CHOL    R2 4455   6.401   4.872   6.253 -0.0876 -0.0205 -0.0004
  395CHOL    R3 4456   6.532   5.110   6.245 -0.0009 -0.0703 -0.0697
  395CHOL    R4 4457   6.447   5.063   5.969 -0.3627  0.0732  0.0154
  395CHOL    R5 4458   6.650   5.107   6.037 -0.2598 -0.0356 -0.2182
  395CHOL    C1 4459   6.597   5.397   5.795 -0.4414  0.0809 -0.0405
  395CHOL    C2 4460   6.789   5.135   5.549  0.0562  0.0036  0.1194
  396CHOL   ROH 4461   1.994   1.118   7.391 -0.0253  0.1089 -0.0053
  396CHOL    R1 4462   2.162   1.191   7.175 -0.0206 -0.1289 -0.0857
  396CHOL    R2 4463   2.265   1.006   6.998 -0.2597 -0.2917 -0.0597
  396CHOL    R3 4464   2.152   1.170   6.812 -0.1590 -0.2406 -0.0763
  396CHOL    R4 4465   2.340   1.001   6.660 -0.1578 -0.2774 -0.0375
  396CHOL    R5 4466   2.332   1.220   6.661 -0.0981 -0.2742 -0.0165
  396CHOL    C1 4467   2.277   1.151   6.290 -0.0039 -0.2211 -0.0400
  396CHOL    C2 4468   2.649   1.166   6.038 -0.0142  0.3033 -0.2538
  397CHOL   ROH 4469   5.184   4.238  12.599  0.2620 -0.1675  0.0195
  397CHOL    R1 4470   5.173   4.268  12.318  0.1279 -0.0413  0.0368
  397CHOL    R2 4471   5.230   4.506  12.191  0.1083  0.0047  0.1124
  397CHOL    R3 4472   5.405   4.352  12.051  0.0115  0.0333 -0.0421
  397CHOL    R4 4473   5.415   4.613  11.919 -0.0067  0.0919  0.0682
  397CHOL    R5 4474   5.377   4.421  11.824 -0.0888  0.1399  0.0011
  397CHOL    C1 4475   5.687   4.531  11.630 -0.1645  0.1695 -0.1027
  397CHOL    C2 4476   5.891   4.874  11.517 -0.3110 -0.1678  0.1422
  398CHOL   ROH 4477   0.574   0.810   9.794 -0.0105 -0.0968  0.0267
  398CHOL    R1 4478   0.388   0.930   9.970 -0.0257 -0.0687 -0.0068
  398CHOL    R2 4479   0.428   0.940  10.244 -0.1020 -0.1263  0.0120
  398CHOL    R3 4480   0.390   1.207  10.207 -0.0050 -0.1096  0.0382
  398CHOL    R4 4481   0.338   1.164  10.492 -0.0294 -0.1096  0.0226
  398CHOL    R5 4482   0.205   1.261  10.349  0.0144 -0.0506  0.0325
  398CHOL    C1 4483   0.250   1.544  10.601  0.1040 -0.0841  0.0531
  398CHOL    C2 4484   0.329   1.657  10.845 -0.1747  0.3260  0.0009
  399CHOL   ROH 4485   0.409   1.079  11.383  0.0110 -0.1470 -0.0282
  399CHOL    R1 4486   0.599   0.872  11.417  0.0074 -0.1726 -0.1603
  399CHOL    R2 4487   0.723   0.748  11.204  0.3227  0.2547 -0.2381
  399CHOL    R3 4488   0.949   0.820  11.336  0.1346  0.0622  0.2103
  399CHOL    R4 4489   1.008   0.554  11.227  0.2908  0.2215 -0.1098
  399CHOL    R5 4490   1.028   0.616  11.434 -0.0140 -0.0909  0.0228
  399CHOL    C1 4491   1.387   0.509  11.364  0.0956  0.0214  0.3859
  399CHOL    C2 4492   1.664   0.338  11.212 -0.2416  0.1185  0.0123
  400CHOL   ROH 4493   2.052   3.678  12.405 -0.1174 -0.3354  0.1290
  400CHOL    R1 4494   2.098   3.629  12.130  0.1329 -0.1457  0.1324
  400CHOL    R2 4495   1.892   3.611  11.946  0.2725 -0.3551 -0.0079
  400CHOL    R3 4496   2.036   3.802  11.816  0.0883 -0.0869  0.1734
  400CHOL    R4 4497   1.841   3.709  11.618  0.2567 -0.1776  0.0467
  400CHOL    R5 4498   2.057   3.719  11.593  0.2558  0.0982  0.1177
  400CHOL    C1 4499   1.946   3.945  11.306  0.0747  0.1776  0.2487
  400CHOL    C2 4500   2.022   3.879  10.883 -0.1125  0.1459  0.3381
  401CHOL   ROH 4501   7.220   5.223  10.417  0.1613 -0.2118  0.0733
  401CHOL    R1 4502   7.266   5.169  10.691  0.1232  0.0181  0.1256
  401CHOL    R2 4503   7.227   5.358  10.888 -0.1932  0.0932 -0.0125
  401CHOL    R3 4504   7.068   5.166  10.996  0.0072 -0.0406  0.0532
  401CHOL    R4 4505   7.125   5.349  11.218 -0.5544  0.3771 -0.1081
  401CHOL    R5 4506   7.156   5.133  11.216 -0.1768  0.4097  0.2120
  401CHOL    C1 4507   6.916   5.163  11.512 -0.5765  0.4167 -0.1020
  401CHOL    C2 4508   7.043   5.298  11.757 -0.1487  0.0219  0.0733
  402CHOL   ROH 4509   1.419   4.323   9.651 -0.0190 -0.0964 -0.3325
  402CHOL    R1 4510   1.421   4.075   9.787 -0.1760 -0.1195 -0.3713
  402CHOL    R2 4511   1.499   4.049  10.051  0.0225 -0.2407 -0.4395
  402CHOL    R3 4512   1.256   3.931  10.077 -0.0897  0.0208 -0.2517
  402CHOL    R4 4513   1.416   3.822  10.298 -0.0288 -0.1681 -0.3892
  402CHOL    R5 4514   1.306   3.708  10.149 -0.2757 -0.0402 -0.3094
  402CHOL    C1 4515   1.139   3.579  10.467 -0.1639  0.1197 -0.1835
  402CHOL    C2 4516   1.272   3.359  10.795  0.0527  0.0429 -0.2027
  403CHOL   ROH 4517   5.752   1.732   8.948 -0.0546 -0.2959 -0.0779
  403CHOL    R1 4518   5.505   1.777   9.078  0.0604 -0.2726  0.1381
  403CHOL    R2 4519   5.486   1.832   9.349  0.3347  0.1148  0.0877
  403CHOL    R3 4520   5.349   2.050   9.263  0.0917 -0.1003 -0.0855
  403CHOL    R4 4521   5.199   1.955   9.496  0.3420  0.0608  0.1469
  403CHOL    R5 4522   5.119   1.992   9.297  0.1615 -0.2504  0.1541
  403CHOL    C1 4523   4.903   2.231   9.502  0.1182 -0.1726  0.0188
  403CHOL    C2 4524   4.599   2.230   9.584  0.0172 -0.1185 -0.0257
  404CHOL   ROH 4525   4.872   4.716   9.785 -0.1371 -0.1430 -0.1702
  404CHOL    R1 4526   4.789   4.600  10.030  0.1680 -0.1573 -0.0700
  404CHOL    R2 4527   4.560   4.447  10.052  0.0324  0.0881  0.2648
  404CHOL    R3 4528   4.731   4.263  10.157  0.0225 -0.1521 -0.1179
  404CHOL    R4 4529   4.466   4.146  10.194 -0.0507  0.0870  0.2090
  404CHOL    R5 4530   4.616   4.177  10.348  0.2247 -0.1606  0.0062
  404CHOL    C1 4531   4.572   3.799  10.375 -0.1084 -0.1391 -0.1827
  404CHOL    C2 4532   4.419   3.615  10.721 -0.1508  0.3183  0.1713
  405CHOL   ROH 4533   2.848   0.871  10.217  0.0621 -0.0749 -0.1771
  405CHOL    R1 4534   2.762   1.127  10.303  0.0550 -0.1172 -0.0565
  405CHOL    R2 4535   2.872   1.254  10.522  0.0875 -0.1950 -0.0277
  405CHOL    R3 4536   2.913   1.456  10.344  0.0315 -0.1189  0.0450
  405CHOL    R4 4537   2.934   1.582  10.609  0.1745 -0.2429  0.0930
  405CHOL    R5 4538   2.804   1.645  10.445  0.1052 -0.1490  0.1829
  405CHOL    C1 4539   3.009   1.963  10.494  0.1726 -0.1993  0.2316
  405CHOL    C2 4540   3.224   2.248  10.640 -0.0935  0.0944 -0.0840
  406CHOL   ROH 4541   6.558   3.264  10.268 -0.2886  0.0971 -0.1911
  406CHOL    R1 4542   6.597   3.044  10.442 -0.2514  0.1414 -0.1425
  406CHOL    R2 4543   6.848   2.960  10.520 -0.2293  0.1032 -0.2462
  406CHOL    R3 4544   6.746   2.991  10.770 -0.0924  0.2089 -0.2032
  406CHOL    R4 4545   6.992   2.834  10.808 -0.2641 -0.0931 -0.3133
  406CHOL    R5 4546   6.792   2.782  10.879 -0.3010  0.1437 -0.2380
  406CHOL    C1 4547   6.980   2.790  11.211 -0.1559 -0.1083 -0.3121
  406CHOL    C2 4548   7.282   2.591  11.156  0.1998 -0.2101 -0.0381
  407CHOL   ROH 4549   6.456   1.441   9.621  0.0063  0.3710 -0.0672
  407CHOL    R1 4550   6.403   1.552   9.876 -0.0850  0.3252 -0.0664
  407CHOL    R2 4551   6.159   1.665   9.941 -0.2285 -0.0017 -0.0191
  407CHOL    R3 4552   6.169   1.489  10.148  0.0640  0.0310 -0.0024
  407CHOL    R4 4553   6.066   1.737  10.266 -0.1421 -0.0663  0.0208
  407CHOL    R5 4554   6.237   1.622  10.335  0.0172  0.1247 -0.0518
  407CHOL    C1 4555   6.020   1.613  10.649  0.1827 -0.0732  0.0597
  407CHOL    C2 4556   5.927   1.692  11.058  0.1922  0.1894 -0.2041
  408CHOL   ROH 4557  -0.071   6.079  12.612  0.1440  0.0479  0.0199
  408CHOL    R1 4558   0.140   6.047  12.427  0.0878  0.1078 -0.0553
  408CHOL    R2 4559   0.132   5.862  12.222  0.0757  0.0919 -0.0409
  408CHOL    R3 4560   0.183   6.079  12.067 -0.0541  0.1001 -0.0733
  408CHOL    R4 4561   0.122   5.864  11.877  0.0938  0.0297 -0.0421
  408CHOL    R5 4562   0.300   5.990  11.877  0.0136  0.1437 -0.0521
  408CHOL    C1 4563   0.164   6.070  11.530 -0.0176  0.0011 -0.0732
  408CHOL    C2 4564   0.240   5.775  11.329 -0.1197 -0.3357  0.0799
  409CHOL   ROH 4565   3.612   5.298  12.293  0.0428  0.0589  0.1602
  409CHOL    R1 4566   3.795   5.268  12.079 -0.0745 -0.0681  0.0760
  409CHOL    R2 4567   3.718   5.182  11.828 -0.2566  0.0236  0.1001
  409CHOL    R3 4568   3.841   5.411  11.748 -0.1015 -0.0669  0.0726
  409CHOL    R4 4569   3.910   5.213  11.542 -0.3518 -0.1039  0.0207
  409CHOL    R5 4570   4.049   5.337  11.655 -0.1996 -0.2294 -0.0249
  409CHOL    C1 4571   4.136   5.446  11.300 -0.2616 -0.2631 -0.0513
  409CHOL    C2 4572   4.422   5.207  11.068  0.0316  0.1275 -0.3410
  410CHOL   ROH 4573   7.472   3.361  12.764  0.0783 -0.1889 -0.0681
  410CHOL    R1 4574   7.519   3.501  12.523  0.0503 -0.0873 -0.0153
  410CHOL    R2 4575   7.404   3.426  12.283  0.0566 -0.0118 -0.0408
  410CHOL    R3 4576   7.319   3.685  12.280  0.0160 -0.0235  0.0602
  410CHOL    R4 4577   7.336   3.608  11.997 -0.0409  0.0630  0.0296
  410CHOL    R5 4578   7.430   3.781  12.091 -0.0436  0.0502  0.0606
  410CHOL    C1 4579   7.216   3.957  11.828 -0.1359  0.0954  0.1651
  410CHOL    C2 4580   7.149   4.257  11.718  0.0153 -0.2776 -0.1915
  411CHOL   ROH 4581   3.412   5.171   6.522  0.2871 -0.2322 -0.0609
  411CHOL    R1 4582   3.502   5.275   6.275  0.2391 -0.1245 -0.0330
  411CHOL    R2 4583   3.398   5.196   6.032  0.2086 -0.0357 -0.0479
  411CHOL    R3 4584   3.358   5.463   5.998  0.1796 -0.0251  0.0642
  411CHOL    R4 4585   3.424   5.363   5.731  0.0678  0.0735 -0.0012
  411CHOL    R5 4586   3.522   5.527   5.836  0.1056  0.0413  0.0147
  411CHOL    C1 4587   3.402   5.711   5.524 -0.0414  0.1470  0.1311
  411CHOL    C2 4588   3.228   5.786   5.139 -0.2415 -0.0730 -0.0866
  412CHOL   ROH 4589   0.040   3.994  10.109  0.0734 -0.1175  0.0198
  412CHOL    R1 4590   0.258   3.950  10.284  0.0634 -0.0846  0.0402
  412CHOL    R2 4591   0.363   4.148  10.446  0.0425 -0.0597  0.0203
  412CHOL    R3 4592   0.317   3.966  10.642  0.0395 -0.0356  0.0424
  412CHOL    R4 4593   0.473   4.177  10.772  0.1605 -0.0851 -0.0167
  412CHOL    R5 4594   0.519   3.964  10.770  0.0824 -0.1036 -0.0236
  412CHOL    C1 4595   0.496   4.022  11.146  0.2263 -0.0773 -0.0175
  412CHOL    C2 4596   0.474   3.744  11.407  0.1177 -0.1276  0.1048
  413CHOL   ROH 4597   4.694   5.850  10.025  0.0649  0.1133  0.0408
  413CHOL    R1 4598   4.506   5.655  10.107  0.0303  0.0926 -0.0880
  413CHOL    R2 4599   4.551   5.486  10.321 -0.0429  0.0125 -0.1392
  413CHOL    R3 4600   4.312   5.584  10.407 -0.0650 -0.0106 -0.1722
  413CHOL    R4 4601   4.342   5.328  10.547 -0.0222  0.0198 -0.1143
  413CHOL    R5 4602   4.172   5.390  10.425 -0.0303 -0.0358 -0.1382
  413CHOL    C1 4603   3.996   5.328  10.758 -0.0309  0.0023 -0.1307
  413CHOL    C2 4604   3.853   5.169  10.995 -0.0342 -0.1213 -0.0082
  414CHOL   ROH 4605   1.997   4.642  12.381  0.2021  0.4268  0.0966
  414CHOL    R1 4606   1.813   4.773  12.209  0.0974  0.2776  0.0927
  414CHOL    R2 4607   1.892   4.955  12.018 -0.0445  0.3201  0.0703
  414CHOL    R3 4608   1.754   4.792  11.851  0.0676  0.2003  0.0941
  414CHOL    R4 4609   1.798   5.036  11.695 -0.0644  0.1889  0.0434
  414CHOL    R5 4610   1.607   4.938  11.732 -0.0088  0.0842  0.0468
  414CHOL    C1 4611   1.613   4.929  11.350  0.0293 -0.0001  0.0501
  414CHOL    C2 4612   1.712   5.121  11.096 -0.3804 -0.2228  0.0235
  415CHOL   ROH 4613   3.743   0.528  12.757  0.1294 -0.2674  0.0339
  415CHOL    R1 4614   3.665   0.551  12.486  0.0147  0.0273  0.0882
  415CHOL    R2 4615   3.610   0.331  12.327  0.0454  0.1944 -0.1550
  415CHOL    R3 4616   3.375   0.460  12.286 -0.0257  0.1495  0.0881
  415CHOL    R4 4617   3.381   0.248  12.083 -0.0585  0.3143 -0.0993
  415CHOL    R5 4618   3.349   0.461  12.047 -0.1554  0.3397  0.0973
  415CHOL    C1 4619   3.026   0.321  11.901 -0.1857  0.3420  0.1611
  415CHOL    C2 4620   3.050   0.242  11.475 -0.2506  0.2444 -0.1348
  416CHOL   ROH 4621   3.994   1.923  11.834 -0.1697 -0.0767  0.0536
  416CHOL    R1 4622   4.067   1.856  11.568 -0.1434 -0.1823  0.0873
  416CHOL    R2 4623   3.880   1.806  11.371 -0.1246 -0.0651  0.0429
  416CHOL    R3 4624   4.017   1.999  11.237  0.0723 -0.2000  0.0445
  416CHOL    R4 4625   3.888   1.839  11.027 -0.2380  0.0255  0.0478
  416CHOL    R5 4626   4.100   1.888  11.042 -0.1599 -0.2570 -0.0292
  416CHOL    C1 4627   4.022   2.040  10.701 -0.1192 -0.0485  0.0522
  416CHOL    C2 4628   3.670   2.109  10.527  0.2506 -0.2263 -0.2157
  417CHOL   ROH 4629   6.836   4.352  10.544 -0.0901  0.0697  0.0446
  417CHOL    R1 4630   6.633   4.296  10.733 -0.1437 -0.1137 -0.0642
  417CHOL    R2 4631   6.487   4.062  10.730  0.1463 -0.2981 -0.0761
  417CHOL    R3 4632   6.571   4.044  10.988  0.0068 -0.1030 -0.0145
  417CHOL    R4 4633   6.322   3.888  10.979  0.1577 -0.3567 -0.1099
  417CHOL    R5 4634   6.369   4.050  11.116 -0.0874 -0.2461 -0.1463
  417CHOL    C1 4635   6.305   3.769  11.366  0.0333 -0.2076 -0.0718
  417CHOL    C2 4636   6.046   3.724  11.574  0.3275  0.1845  0.1931
  418CHOL   ROH 4637   5.578   3.120  12.610  0.0452  0.2283 -0.0860
  418CHOL    R1 4638   5.533   2.966  12.376 -0.3363  0.5599 -0.2433
  418CHOL    R2 4639   5.500   3.080  12.126  0.3822  0.9037 -0.2051
  418CHOL    R3 4640   5.703   2.912  12.059 -0.1872  0.1120 -0.0968
  418CHOL    R4 4641   5.604   3.016  11.803  0.5178  0.7751 -0.1381
  418CHOL    R5 4642   5.628   2.807  11.857 -0.3989  0.5880 -0.2845
  418CHOL    C1 4643   5.856   2.822  11.551  0.0621 -0.0430  0.0026
  418CHOL    C2 4644   6.016   2.800  11.140  0.0869  0.0450 -0.0967
  419CHOL   ROH 4645   6.038   3.802  12.518  0.0872  0.0250  0.1040
  419CHOL    R1 4646   6.143   3.691  12.280 -0.0755  0.1684 -0.0370
  419CHOL    R2 4647   6.210   3.846  12.061  0.1921  0.3576  0.1704
  419CHOL    R3 4648   6.450   3.721  12.087 -0.0081 -0.0721  0.0319
  419CHOL    R4 4649   6.468   3.863  11.832  0.2181  0.1745  0.1848
  419CHOL    R5 4650   6.505   3.651  11.865 -0.1311  0.0719 -0.0438
  419CHOL    C1 4651   6.844   3.755  11.723  0.0452 -0.3356  0.0632
  419CHOL    C2 4652   6.814   3.701  11.331  0.0652  0.0979 -0.0474
  420CHOL   ROH 4653   2.462   4.557   9.560  0.1773  0.2517  0.0541
  420CHOL    R1 4654   2.405   4.363   9.758  0.1100  0.1611 -0.0518
  420CHOL    R2 4655   2.591   4.284   9.947  0.0835 -0.0075 -0.0917
  420CHOL    R3 4656   2.394   4.352  10.122  0.1059 -0.0341 -0.0572
  420CHOL    R4 4657   2.588   4.202  10.283  0.0643 -0.1658 -0.1304
  420CHOL    R5 4658   2.375   4.162  10.266  0.0533 -0.0964 -0.1470
  420CHOL    C1 4659   2.402   4.218  10.642  0.0741 -0.2829 -0.1206
  420CHOL    C2 4660   2.567   3.859  10.825  0.2144  0.0143  0.1401
  421CHOL   ROH 4661   0.013   2.612   6.308 -0.0661 -0.1190  0.1093
  421CHOL    R1 4662   0.078   2.520   6.049 -0.0947 -0.0458  0.0763
  421CHOL    R2 4663   0.294   2.615   5.906 -0.0513 -0.0812  0.1229
  421CHOL    R3 4664   0.359   2.352   5.890 -0.1582 -0.1023  0.0204
  421CHOL    R4 4665   0.465   2.470   5.643 -0.0052 -0.0170  0.1171
  421CHOL    R5 4666   0.332   2.298   5.658 -0.0883  0.0285 -0.0223
  421CHOL    C1 4667   0.626   2.137   5.476 -0.0787  0.0006  0.0174
  421CHOL    C2 4668   0.690   2.337   5.270  0.0488 -0.1331  0.3074
  422CHOL   ROH 4669   6.237   2.073   9.649 -0.0166 -0.1301 -0.1439
  422CHOL    R1 4670   6.186   2.220   9.885 -0.1381 -0.1419 -0.1595
  422CHOL    R2 4671   6.007   2.135  10.078 -0.1405 -0.2238 -0.1839
  422CHOL    R3 4672   6.221   2.164  10.243 -0.1812 -0.1129 -0.1536
  422CHOL    R4 4673   5.989   2.158  10.422 -0.2174  0.1634 -0.2106
  422CHOL    R5 4674   6.143   2.311  10.415 -0.1715  0.0990 -0.3359
  422CHOL    C1 4675   6.179   2.198  10.778 -0.3003  0.4929 -0.1977
  422CHOL    C2 4676   5.948   2.235  11.022  0.0331 -0.5309 -0.2782
  423CHOL   ROH 4677   2.680   7.131  10.367  0.1717 -0.0927 -0.0059
  423CHOL    R1 4678   2.627   6.960  10.586  0.1112 -0.0971 -0.0238
  423CHOL    R2 4679   2.751   6.989  10.831 -0.0368 -0.0341  0.0453
  423CHOL    R3 4680   2.495   6.995  10.923 -0.0924 -0.1213 -0.0995
  423CHOL    R4 4681   2.623   6.778  11.073 -0.0807 -0.0250  0.0300
  423CHOL    R5 4682   2.439   6.765  10.958 -0.0109 -0.1369 -0.0700
  423CHOL    C1 4683   2.309   6.662  11.301 -0.1585 -0.1015 -0.1146
  423CHOL    C2 4684   1.959   6.820  11.490 -0.0252  0.4763 -0.0873
  424CHOL   ROH 4685   2.104   2.224  12.294 -0.0141  0.0097  0.1156
  424CHOL    R1 4686   1.964   2.178  12.053  0.1503 -0.1722  0.0519
  424CHOL    R2 4687   1.905   2.379  11.874 -0.2135 -0.2002  0.1297
  424CHOL    R3 4688   2.029   2.214  11.697  0.1884  0.1308  0.0876
  424CHOL    R4 4689   1.890   2.411  11.530 -0.2480 -0.1274  0.1378
  424CHOL    R5 4690   1.874   2.193  11.516  0.2484 -0.1686  0.0667
  424CHOL    C1 4691   1.997   2.274  11.164  0.1092  0.2258  0.1029
  424CHOL    C2 4692   2.244   2.394  10.851  0.2059 -0.2325 -0.2561
  425CHOL   ROH 4693   4.874   5.413  12.478  0.0485 -0.0897 -0.1930
  425CHOL    R1 4694   4.995   5.333  12.235  0.1368  0.1311 -0.2230
  425CHOL    R2 4695   4.849   5.280  12.006  0.1796 -0.0717 -0.1997
  425CHOL    R3 4696   5.017   5.462  11.895 -0.1233  0.2114 -0.2130
  425CHOL    R4 4697   4.933   5.293  11.671  0.2567 -0.0441 -0.1803
  425CHOL    R5 4698   5.138   5.339  11.730  0.1646  0.3662 -0.1300
  425CHOL    C1 4699   5.141   5.472  11.372  0.0173  0.2378 -0.1816
  425CHOL    C2 4700   5.254   5.659  11.107 -0.0268 -0.1016 -0.4019
  426CHOL   ROH 4701   1.455   6.503  10.134  0.1354 -0.2515  0.1024
  426CHOL    R1 4702   1.347   6.345  10.342  0.1585 -0.2212  0.1374
  426CHOL    R2 4703   1.506   6.199  10.516  0.1954  0.0752  0.3574
  426CHOL    R3 4704   1.367   6.337  10.705 -0.0936  0.0619  0.1616
  426CHOL    R4 4705   1.415   6.074  10.825  0.0980  0.1892  0.3762
  426CHOL    R5 4706   1.222   6.173  10.804  0.0043 -0.0260  0.1626
  426CHOL    C1 4707   1.232   6.129  11.182 -0.2300  0.2431  0.2033
  426CHOL    C2 4708   1.241   5.837  11.247 -0.0646  0.2712 -0.0151
  427CHOL   ROH 4709   4.188   7.026  10.806  0.0518 -0.0721  0.0598
  427CHOL    R1 4710   3.947   6.902  10.890 -0.0320  0.0329 -0.0230
  427CHOL    R2 4711   3.756   6.813  10.711  0.0646 -0.0275 -0.0949
  427CHOL    R3 4712   3.788   6.578  10.846 -0.0783  0.0427  0.0653
  427CHOL    R4 4713   3.520   6.561  10.727  0.0454 -0.0183 -0.2229
  427CHOL    R5 4714   3.571   6.533  10.937 -0.1830  0.0923 -0.1468
  427CHOL    C1 4715   3.413   6.194  10.862 -0.0999  0.0530 -0.1469
  427CHOL    C2 4716   3.342   5.932  10.608 -0.0539 -0.1075  0.1171
  428CHOL   ROH 4717   7.201   5.791  13.077 -0.1589  0.1056 -0.0437
  428CHOL    R1 4718   7.373   5.671  12.886 -0.2228  0.0094 -0.0420
  428CHOL    R2 4719   7.282   5.496  12.693 -0.3193  0.0592 -0.0448
  428CHOL    R3 4720   7.405   5.669  12.524 -0.2205 -0.0071 -0.0412
  428CHOL    R4 4721   7.300   5.458  12.350 -0.5178  0.1622 -0.0679
  428CHOL    R5 4722   7.506   5.529  12.358 -0.4408 -0.0515 -0.1388
  428CHOL    C1 4723   7.427   5.600  11.991 -0.5406  0.1600 -0.0779
  428CHOL    C2 4724   7.426   5.685  11.643  0.0296  0.5382 -0.1914
  429CHOL   ROH 4725   0.547   0.393  13.350 -0.0176  0.0462 -0.0389
  429CHOL    R1 4726   0.509   0.291  13.089 -0.0078  0.0506 -0.0429
  429CHOL    R2 4727   0.266   0.306  12.958 -0.0628 -0.1292  0.0257
  429CHOL    R3 4728   0.415   0.424  12.764 -0.2104  0.0236  0.0044
  429CHOL    R4 4729   0.187   0.306  12.622 -0.1954 -0.0494  0.0568
  429CHOL    R5 4730   0.398   0.275  12.577 -0.2002  0.0860 -0.0419
  429CHOL    C1 4731   0.281   0.418  12.244 -0.4113  0.1403  0.0551
  429CHOL    C2 4732   0.021   0.289  11.917  0.2210 -0.0013  0.1976
  430CHOL   ROH 4733   6.612   6.135  11.263 -0.0417 -0.0543 -0.0679
  430CHOL    R1 4734   6.639   6.216  11.533 -0.1885  0.1098 -0.0998
  430CHOL    R2 4735   6.432   6.199  11.715 -0.1842 -0.1278 -0.1124
  430CHOL    R3 4736   6.614   6.058  11.860  0.0245  0.2115 -0.0325
  430CHOL    R4 4737   6.375   6.068  12.030 -0.0897 -0.2632 -0.1505
  430CHOL    R5 4738   6.577   6.128  12.086 -0.2268  0.1285 -0.0450
  430CHOL    C1 4739   6.512   5.860  12.349  0.1611 -0.0235 -0.0977
  430CHOL    C2 4740   6.405   5.777  12.724 -0.3363 -0.1174 -0.0116
  431CHOL   ROH 4741   1.684   5.030   4.108 -0.0797  0.1944  0.1395
  431CHOL    R1 4742   1.807   5.018   4.362 -0.0902 -0.0695  0.1352
  431CHOL    R2 4743   1.808   5.232   4.537  0.2791 -0.1019  0.1820
  431CHOL    R3 4744   1.700   5.051   4.709 -0.0294  0.0394  0.1439
  431CHOL    R4 4745   1.818   5.256   4.882  0.1872 -0.1184  0.1858
  431CHOL    R5 4746   1.855   5.042   4.891 -0.1052 -0.1723  0.1997
  431CHOL    C1 4747   1.722   5.100   5.244 -0.1558  0.0047  0.1523
  431CHOL    C2 4748   2.013   5.000   5.467  0.3202 -0.3511  0.2210
  432CHOL   ROH 4749   7.505   2.875  13.018  0.0877  0.2666  0.0524
  432CHOL    R1 4750   7.433   2.809  12.753  0.1243  0.1673  0.0663
  432CHOL    R2 4751   7.248   2.955  12.608  0.0013  0.0032  0.0504
  432CHOL    R3 4752   7.450   2.969  12.426 -0.0161  0.1299  0.0408
  432CHOL    R4 4753   7.206   2.952  12.265 -0.0032 -0.1342  0.0521
  432CHOL    R5 4754   7.381   2.823  12.249  0.1101  0.0177  0.0850
  432CHOL    C1 4755   7.371   2.963  11.894 -0.0222 -0.0952  0.0439
  432CHOL    C2 4756   7.493   2.797  11.577 -0.1158  0.0190  0.0041
  433CHOL   ROH 4757   5.815   6.225  10.087  0.0342 -0.0510 -0.0933
  433CHOL    R1 4758   5.700   6.128  10.328 -0.1395 -0.1290 -0.2087
  433CHOL    R2 4759   5.637   6.294  10.540 -0.0793 -0.2330 -0.1260
  433CHOL    R3 4760   5.391   6.180  10.512 -0.1714 -0.0117 -0.2862
  433CHOL    R4 4761   5.386   6.305  10.777 -0.0217 -0.4337 -0.0501
  433CHOL    R5 4762   5.339   6.098  10.731 -0.1844 -0.3429 -0.3971
  433CHOL    C1 4763   5.009   6.205  10.889 -0.0747 -0.3428 -0.1564
  433CHOL    C2 4764   4.832   5.981  11.036 -0.3521 -0.1612  0.3311
  434CHOL   ROH 4765   5.107   1.333   9.056  0.1948 -0.0722  0.1234
  434CHOL    R1 4766   5.056   1.472   9.297  0.1198  0.1086  0.0045
  434CHOL    R2 4767   4.854   1.660   9.321 -0.1027 -0.1166 -0.1084
  434CHOL    R3 4768   4.779   1.504   9.531  0.1715 -0.0009  0.0839
  434CHOL    R4 4769   4.751   1.779   9.629 -0.2973  0.0924 -0.2509
  434CHOL    R5 4770   4.864   1.618   9.724 -0.0103  0.3898 -0.0520
  434CHOL    C1 4771   4.620   1.702  10.005 -0.1532  0.3227 -0.1534
  434CHOL    C2 4772   4.501   1.934  10.166 -0.3767  0.1050  0.3116
  435CHOL   ROH 4773   1.102   2.720  12.481 -0.0975 -0.1063 -0.0748
  435CHOL    R1 4774   1.055   2.486  12.330 -0.1300 -0.0575 -0.1430
  435CHOL    R2 4775   0.823   2.445  12.186 -0.1531 -0.0000 -0.1319
  435CHOL    R3 4776   0.995   2.405  11.980 -0.1762  0.0583 -0.1609
  435CHOL    R4 4777   0.744   2.280  11.893 -0.1165 -0.1056 -0.0810
  435CHOL    R5 4778   0.941   2.186  11.899 -0.0631  0.0127 -0.1051
  435CHOL    C1 4779   0.861   2.145  11.529 -0.1168 -0.1124 -0.0787
  435CHOL    C2 4780   0.935   2.136  11.240  0.0373 -0.0674 -0.0589
  436CHOL   ROH 4781   5.918   5.811  12.814  0.2457  0.1942  0.0689
  436CHOL    R1 4782   5.913   5.698  12.555  0.1816  0.1192  0.1027
  436CHOL    R2 4783   5.808   5.831  12.337  0.1615  0.0698  0.0849
  436CHOL    R3 4784   6.052   5.779  12.228  0.1331  0.0026  0.0518
  436CHOL    R4 4785   5.882   5.851  12.000  0.1076  0.0201  0.0699
  436CHOL    R5 4786   6.003   5.670  12.021  0.0711 -0.0080  0.0694
  436CHOL    C1 4787   6.154   5.814  11.702  0.0496 -0.0719  0.0299
  436CHOL    C2 4788   6.364   5.726  11.475 -0.0645 -0.0135  0.2539
  437CHOL   ROH 4789   4.612   6.857   9.746  0.0268 -0.1918  0.0372
  437CHOL    R1 4790   4.494   6.970   9.977  0.0874  0.0198 -0.0335
  437CHOL    R2 4791   4.516   6.855  10.226 -0.0767  0.1000  0.0172
  437CHOL    R3 4792   4.609   7.101  10.296  0.1481  0.0411 -0.0632
  437CHOL    R4 4793   4.558   6.965  10.552 -0.0399  0.1877 -0.0165
  437CHOL    R5 4794   4.480   7.160  10.490  0.1603  0.2423 -0.1117
  437CHOL    C1 4795   4.669   7.260  10.806  0.1925  0.1836 -0.1115
  437CHOL    C2 4796   4.744   7.058  11.156  0.0254 -0.0190 -0.1885
  438CHOL   ROH 4797   7.613   1.883   9.734 -0.1234  0.1303 -0.0562
  438CHOL    R1 4798   7.503   1.814   9.985 -0.0290  0.2198  0.0117
  438CHOL    R2 4799   7.510   1.555  10.085 -0.2264  0.1965 -0.0164
  438CHOL    R3 4800   7.627   1.676  10.299  0.0440  0.0646 -0.0863
  438CHOL    R4 4801   7.448   1.475  10.415 -0.0837  0.2572  0.0256
  438CHOL    R5 4802   7.453   1.687  10.463  0.1723  0.2450  0.0331
  438CHOL    C1 4803   7.521   1.541  10.808  0.2532  0.1686 -0.0156
  438CHOL    C2 4804   7.663   1.356  11.032 -0.0702  0.1370  0.1375
  439CHOL   ROH 4805   3.104   3.932   9.303 -0.1063  0.0039 -0.0397
  439CHOL    R1 4806   3.280   3.834   9.502 -0.1139 -0.0705 -0.0692
  439CHOL    R2 4807   3.366   3.989   9.714  0.0675 -0.0746 -0.1377
  439CHOL    R3 4808   3.269   3.783   9.863 -0.0374  0.0359 -0.0519
  439CHOL    R4 4809   3.518   3.862   9.997 -0.0566  0.0371 -0.0199
  439CHOL    R5 4810   3.465   3.661   9.929 -0.0937  0.0155  0.0758
  439CHOL    C1 4811   3.516   3.595  10.302 -0.2273  0.2059  0.1292
  439CHOL    C2 4812   3.803   3.352  10.215  0.1070  0.0618  0.3215
  440CHOL   ROH 4813   2.396   5.042   9.521  0.0812 -0.1623 -0.1517
  440CHOL    R1 4814   2.481   4.980   9.783 -0.0351  0.1564 -0.0332
  440CHOL    R2 4815   2.332   5.043  10.007 -0.3316  0.0759 -0.1996
  440CHOL    R3 4816   2.359   4.778  10.061  0.0538  0.1469 -0.0012
  440CHOL    R4 4817   2.175   4.878  10.267 -0.2521 -0.0020 -0.2006
  440CHOL    R5 4818   2.359   4.766  10.300 -0.0932  0.3104  0.0075
  440CHOL    C1 4819   2.107   4.533  10.468  0.1559  0.0193 -0.0149
  440CHOL    C2 4820   1.818   4.368  10.577 -0.2203  0.1698  0.0608
  441CHOL   ROH 4821   5.367   2.544  12.030 -0.1290 -0.2077  0.1179
  441CHOL    R1 4822   5.561   2.373  11.916 -0.1633 -0.1420 -0.0420
  441CHOL    R2 4823   5.632   2.384  11.649 -0.1428  0.1097 -0.0263
  441CHOL    R3 4824   5.883   2.410  11.750 -0.1420 -0.0542  0.0177
  441CHOL    R4 4825   5.919   2.416  11.459 -0.1160  0.1550  0.0209
  441CHOL    R5 4826   6.021   2.285  11.600 -0.1732  0.0103 -0.0678
  441CHOL    C1 4827   6.322   2.460  11.444 -0.0997  0.0275  0.0899
  441CHOL    C2 4828   6.520   2.358  11.133  0.1436  0.3748 -0.0619
  442CHOL   ROH 4829   2.979   0.314   9.556 -0.1885  0.0616  0.2458
  442CHOL    R1 4830   3.122   0.542   9.644  0.0193 -0.0764  0.2787
  442CHOL    R2 4831   3.001   0.787   9.686  0.2950  0.1366 -0.0434
  442CHOL    R3 4832   3.115   0.765   9.931 -0.0585  0.1196  0.1236
  442CHOL    R4 4833   3.124   1.052   9.871  0.3632  0.0704  0.0041
  442CHOL    R5 4834   3.292   0.926   9.930  0.1345 -0.0959  0.2907
  442CHOL    C1 4835   3.302   1.185  10.210  0.0710  0.0158  0.1884
  442CHOL    C2 4836   3.392   1.440  10.385  0.0575  0.2089 -0.2087
  443CHOL   ROH 4837   0.211   6.088  10.787 -0.0366 -0.0116  0.1654
  443CHOL    R1 4838   0.089   6.231  10.999  0.0116  0.1222  0.1048
  443CHOL    R2 4839   0.231   6.397  11.167  0.0741  0.1270  0.0504
  443CHOL    R3 4840   0.044   6.580  11.091  0.1566  0.1777 -0.0318
  443CHOL    R4 4841   0.149   6.682  11.345  0.1372  0.1997 -0.0365
  443CHOL    R5 4842  -0.061   6.647  11.296  0.1364  0.2650 -0.0720
  443CHOL    C1 4843  -0.074   7.019  11.377  0.2515  0.2897 -0.1643
  443CHOL    C2 4844   0.004   7.303  11.505  0.3205 -0.1032 -0.0144
  444CHOL   ROH 4845   6.886   4.895  10.564 -0.0947 -0.0069 -0.0433
  444CHOL    R1 4846   6.726   5.041  10.745 -0.0324  0.0455 -0.0296
  444CHOL    R2 4847   6.542   4.920  10.913 -0.1705  0.1180 -0.1242
  444CHOL    R3 4848   6.679   5.054  11.106 -0.1172 -0.0598 -0.0365
  444CHOL    R4 4849   6.405   5.033  11.209 -0.1908  0.2113 -0.1690
  444CHOL    R5 4850   6.522   5.216  11.188  0.0141  0.0928 -0.0828
  444CHOL    C1 4851   6.454   5.225  11.563 -0.1526  0.0988 -0.1129
  444CHOL    C2 4852   6.187   5.219  11.820  0.3151  0.4211 -0.1405
  445CHOL   ROH 4853   0.312   4.873  10.144  0.0702  0.2467 -0.0173
  445CHOL    R1 4854   0.229   4.837  10.412  0.1368  0.0908 -0.0168
  445CHOL    R2 4855   0.333   4.639  10.575  0.3157  0.1166 -0.0998
  445CHOL    R3 4856   0.384   4.849  10.741  0.1757  0.1018 -0.0353
  445CHOL    R4 4857   0.360   4.618  10.919  0.2517  0.0439 -0.0984
  445CHOL    R5 4858   0.251   4.806  10.935  0.1541 -0.0134 -0.0742
  445CHOL    C1 4859   0.424   4.802  11.275  0.0832 -0.0123 -0.0371
  445CHOL    C2 4860   0.322   4.938  11.651 -0.2438 -0.0902 -0.0399
  446CHOL   ROH 4861   4.951  -0.320   6.676  0.0723  0.0897 -0.0108
  446CHOL    R1 4862   4.705  -0.283   6.541  0.1265  0.1333 -0.0989
  446CHOL    R2 4863   4.499  -0.132   6.646  0.0378 -0.0051 -0.0731
  446CHOL    R3 4864   4.515  -0.003   6.407  0.1171  0.1928  0.0370
  446CHOL    R4 4865   4.239   0.039   6.497 -0.0498 -0.2642 -0.2253
  446CHOL    R5 4866   4.303  -0.042   6.304  0.2772 -0.0379 -0.2219
  446CHOL    C1 4867   4.103   0.261   6.185 -0.0262 -0.2293 -0.2105
  446CHOL    C2 4868   3.876   0.551   6.339 -0.0705  0.2684  0.1570
  447CHOL   ROH 4869   5.900   1.389  12.685 -0.2178  0.1571 -0.0787
  447CHOL    R1 4870   5.964   1.354  12.411 -0.1239 -0.0120 -0.0359
  447CHOL    R2 4871   6.091   1.548  12.262 -0.1771 -0.0607 -0.1389
  447CHOL    R3 4872   6.266   1.347  12.209 -0.0632 -0.0157  0.0522
  447CHOL    R4 4873   6.379   1.582  12.074 -0.2906 -0.1054 -0.3248
  447CHOL    R5 4874   6.337   1.388  11.983 -0.2026 -0.2661 -0.0445
  447CHOL    C1 4875   6.711   1.412  11.915 -0.2498 -0.0892 -0.2535
  447CHOL    C2 4876   7.070   1.560  11.716 -0.1633 -0.0005  0.0183
  448CHOL   ROH 4877   7.518   0.405  11.488 -0.0983 -0.0342  0.0449
  448CHOL    R1 4878   7.261   0.520  11.523 -0.1181 -0.0545 -0.0361
  448CHOL    R2 4879   7.221   0.755  11.662 -0.1885 -0.1026  0.0195
  448CHOL    R3 4880   7.096   0.831  11.433 -0.0898 -0.0314 -0.0124
  448CHOL    R4 4881   7.019   1.033  11.632 -0.1061 -0.0437  0.0022
  448CHOL    R5 4882   6.884   0.915  11.507 -0.0956  0.0100 -0.0670
  448CHOL    C1 4883   6.783   1.267  11.399  0.0346  0.0575 -0.0377
  448CHOL    C2 4884   6.411   1.452  11.416 -0.0024 -0.2458  0.1497
  449CHOL   ROH 4885   5.112   3.860   8.723  0.1088  0.1386  0.2898
  449CHOL    R1 4886   4.896   3.677   8.709  0.1775  0.0689  0.0816
  449CHOL    R2 4887   4.801   3.542   8.931  0.0213  0.0175 -0.0106
  449CHOL    R3 4888   4.564   3.650   8.854  0.0561 -0.0493 -0.2141
  449CHOL    R4 4889   4.499   3.375   8.931 -0.0031  0.0616  0.1293
  449CHOL    R5 4890   4.451   3.471   8.742  0.0600 -0.1798 -0.0097
  449CHOL    C1 4891   4.100   3.378   8.859  0.0153  0.0246  0.0196
  449CHOL    C2 4892   3.844   3.273   8.783  0.0863  0.3713 -0.0890
  450CHOL   ROH 4893   6.348   4.650  13.119  0.2243 -0.2582 -0.0504
  450CHOL    R1 4894   6.258   4.821  12.912  0.1085 -0.1250  0.1077
  450CHOL    R2 4895   6.288   5.095  12.922  0.3214 -0.1493  0.1651
  450CHOL    R3 4896   6.408   5.059  12.681  0.0178 -0.1612  0.0105
  450CHOL    R4 4897   6.259   5.310  12.653  0.2713  0.0314  0.3127
  450CHOL    R5 4898   6.246   5.136  12.522 -0.0731  0.1123  0.2271
  450CHOL    C1 4899   6.354   5.401  12.270 -0.0428  0.1254  0.2533
  450CHOL    C2 4900   6.535   5.545  11.927 -0.3782 -0.0887  0.2586
  451CHOL   ROH 4901   5.662   4.361  10.040  0.2628 -0.2825  0.1839
  451CHOL    R1 4902   5.705   4.342  10.320  0.2192 -0.2733  0.1908
  451CHOL    R2 4903   5.516   4.422  10.505  0.2515 -0.1257  0.1579
  451CHOL    R3 4904   5.548   4.169  10.599  0.0762 -0.1349  0.1985
  451CHOL    R4 4905   5.368   4.296  10.791  0.1376  0.0163  0.1633
  451CHOL    R5 4906   5.554   4.194  10.837  0.0686 -0.1010  0.1970
  451CHOL    C1 4907   5.312   3.985  11.045 -0.0932  0.0903  0.2045
  451CHOL    C2 4908   5.319   4.191  11.311  0.0653 -0.1601 -0.3771
  452CHOL   ROH 4909   4.640   6.887   5.800  0.0044  0.0180  0.2219
  452CHOL    R1 4910   4.720   6.712   5.592  0.1162  0.1050  0.1888
  452CHOL    R2 4911   4.722   6.437   5.621  0.2439  0.0915  0.1222
  452CHOL    R3 4912   4.566   6.445   5.399  0.2661  0.0791  0.1079
  452CHOL    R4 4913   4.744   6.216   5.356  0.3087  0.1305  0.0960
  452CHOL    R5 4914   4.713   6.383   5.220  0.2870  0.1311  0.1150
  452CHOL    C1 4915   4.610   6.095   4.993  0.3673  0.1415  0.0673
  452CHOL    C2 4916   4.554   6.222   4.691  0.0433  0.1436  0.0032
  453CHOL   ROH 4917   4.635   2.914   4.832 -0.2862  0.2916 -0.0078
  453CHOL    R1 4918   4.644   3.019   5.094 -0.2774  0.0902  0.0742
  453CHOL    R2 4919   4.665   2.859   5.318  0.0696 -0.0697 -0.0653
  453CHOL    R3 4920   4.879   3.017   5.372 -0.1095  0.1784 -0.0657
  453CHOL    R4 4921   4.803   2.902   5.632  0.2236 -0.1706 -0.1179
  453CHOL    R5 4922   4.828   3.114   5.586 -0.1013 -0.0889  0.0598
  453CHOL    C1 4923   5.084   3.075   5.866  0.1451  0.0036 -0.1488
  453CHOL    C2 4924   5.198   3.209   6.137  0.1440 -0.0027  0.1047
  454CHOL   ROH 4925   1.272   1.106  13.236  0.0191 -0.0209  0.0774
  454CHOL    R1 4926   1.220   0.981  12.988 -0.1431 -0.3036  0.2492
  454CHOL    R2 4927   1.384   1.013  12.768 -0.6034 -0.0507 -0.0712
  454CHOL    R3 4928   1.388   0.741  12.772  0.0390 -0.0538  0.1071
  454CHOL    R4 4929   1.439   0.811  12.492 -0.6795 -0.0933 -0.0559
  454CHOL    R5 4930   1.285   0.676  12.566 -0.2332 -0.4212  0.3448
  454CHOL    C1 4931   1.475   0.439  12.337 -0.1207 -0.1208  0.1204
  454CHOL    C2 4932   1.593   0.264  12.058 -0.0014 -0.0746 -0.4520
  455CHOL   ROH 4933   1.244   4.367   6.748 -0.0943  0.3148  0.0121
  455CHOL    R1 4934   1.193   4.283   6.482 -0.0518  0.0425  0.0875
  455CHOL    R2 4935   1.158   4.460   6.273 -0.2477 -0.1639 -0.0586
  455CHOL    R3 4936   1.356   4.314   6.159 -0.1253 -0.0753  0.0374
  455CHOL    R4 4937   1.251   4.480   5.941 -0.0822 -0.0965 -0.0086
  455CHOL    R5 4938   1.273   4.264   5.940  0.0077 -0.0913 -0.0127
  455CHOL    C1 4939   1.491   4.355   5.640  0.1291  0.0261  0.1105
  455CHOL    C2 4940   1.535   4.158   5.332  0.2329 -0.3513 -0.2064
  456CHOL   ROH 4941   0.538   7.353  10.240  0.0184  0.0010 -0.1407
  456CHOL    R1 4942   0.686   7.431  10.468  0.2524  0.0511 -0.3069
  456CHOL    R2 4943   0.682   7.288  10.704  0.0622  0.3930 -0.1002
  456CHOL    R3 4944   0.952   7.289  10.672  0.0631 -0.1654 -0.2047
  456CHOL    R4 4945   0.910   7.243  10.960  0.0522  0.6378 -0.0449
  456CHOL    R5 4946   1.034   7.398  10.870  0.3116  0.2063 -0.4951
  456CHOL    C1 4947   1.296   7.216  11.079  0.0472  0.2562 -0.1107
  456CHOL    C2 4948   1.479   7.192  11.480 -0.0014  0.0201 -0.1247
  457CHOL   ROH 4949   5.854   0.112  12.897 -0.1709  0.1139  0.0714
  457CHOL    R1 4950   5.813   0.308  12.697 -0.2762  0.0612  0.0417
  457CHOL    R2 4951   6.004   0.371  12.508 -0.2262  0.2858  0.1677
  457CHOL    R3 4952   5.803   0.317  12.333 -0.0504  0.0421  0.0331
  457CHOL    R4 4953   6.010   0.449  12.171 -0.0222  0.1321  0.1331
  457CHOL    R5 4954   5.800   0.507  12.186 -0.0858 -0.0257 -0.0581
  457CHOL    C1 4955   5.824   0.443  11.811  0.2617 -0.1862 -0.0132
  457CHOL    C2 4956   6.059   0.696  11.566  0.0842  0.0159  0.0324
  458CHOL   ROH 4957   6.395   2.569   9.562  0.1756  0.3817 -0.1523
  458CHOL    R1 4958   6.213   2.662   9.758  0.1553  0.1030 -0.0354
  458CHOL    R2 4959   6.255   2.625  10.029  0.3221  0.0535 -0.0686
  458CHOL    R3 4960   6.222   2.894  10.038  0.0125  0.0169  0.0425
  458CHOL    R4 4961   6.163   2.803  10.310  0.3785 -0.1420  0.0766
  458CHOL    R5 4962   6.035   2.927  10.184  0.1086 -0.2489  0.2338
  458CHOL    C1 4963   6.078   3.160  10.483  0.1206 -0.2901  0.2653
  458CHOL    C2 4964   6.266   3.199  10.775 -0.1433  0.0623 -0.2683
  459CHOL   ROH 4965   1.407   5.954   9.983  0.0010 -0.1375 -0.0766
  459CHOL    R1 4966   1.421   5.871  10.254 -0.0718  0.1334  0.0145
  459CHOL    R2 4967   1.210   5.901  10.430 -0.2266  0.0497 -0.1498
  459CHOL    R3 4968   1.245   5.634  10.467  0.0731  0.1205  0.1198
  459CHOL    R4 4969   1.115   5.727  10.713 -0.3621  0.1669 -0.1227
  459CHOL    R5 4970   1.301   5.613  10.699 -0.1930  0.3898  0.2116
  459CHOL    C1 4971   1.092   5.375  10.913 -0.1596  0.3016  0.1461
  459CHOL    C2 4972   1.183   5.307  11.234  0.0184 -0.0796 -0.0714
  460CHOL   ROH 4973   3.642   7.047  12.671  0.0024 -0.0657  0.0107
  460CHOL    R1 4974   3.650   6.917  12.420  0.0105  0.0187 -0.0354
  460CHOL    R2 4975   3.613   7.052  12.181  0.0658  0.1108 -0.0013
  460CHOL    R3 4976   3.852   6.938  12.118  0.0541  0.0900  0.0007
  460CHOL    R4 4977   3.765   7.067  11.870 -0.0005 -0.0380 -0.0397
  460CHOL    R5 4978   3.824   6.859  11.894  0.0113 -0.0196  0.0484
  460CHOL    C1 4979   4.077   6.969  11.631 -0.0501 -0.1441 -0.0601
  460CHOL    C2 4980   4.250   6.777  11.277  0.0731  0.0921  0.0302
  461CHOL   ROH 4981   2.625   3.062   8.093  0.0801  0.1886 -0.2075
  461CHOL    R1 4982   2.612   2.851   7.905  0.0261  0.0680 -0.0709
  461CHOL    R2 4983   2.511   2.885   7.650  0.0834 -0.0586 -0.1118
  461CHOL    R3 4984   2.751   2.782   7.576  0.0546 -0.2066 -0.0036
  461CHOL    R4 4985   2.580   2.747   7.341  0.1307 -0.1268 -0.0708
  461CHOL    R5 4986   2.696   2.592   7.441 -0.0011 -0.1863 -0.0091
  461CHOL    C1 4987   2.846   2.569   7.092  0.1312 -0.3055  0.0546
  461CHOL    C2 4988   3.004   2.472   6.756 -0.0062 -0.1734 -0.3162
  462CHOL   ROH 4989   6.559  -0.035  10.300  0.0838 -0.0325 -0.0434
  462CHOL    R1 4990   6.417   0.063  10.524  0.0386 -0.0723 -0.0542
  462CHOL    R2 4991   6.516   0.047  10.782 -0.0497 -0.1932 -0.0261
  462CHOL    R3 4992   6.471   0.315  10.782  0.0282 -0.1798  0.0535
  462CHOL    R4 4993   6.439   0.234  11.061  0.1470 -0.2265  0.0524
  462CHOL    R5 4994   6.296   0.346  10.941  0.1186 -0.1598  0.1490
  462CHOL    C1 4995   6.352   0.595  11.224  0.3348 -0.2332  0.1727
  462CHOL    C2 4996   6.441   0.960  11.317  0.1516 -0.0245 -0.2193
  463CHOL   ROH 4997   3.252   3.484   9.045 -0.1848 -0.0522 -0.0157
  463CHOL    R1 4998   3.444   3.283   9.099 -0.1524  0.0127  0.1179
  463CHOL    R2 4999   3.376   3.034   9.195 -0.1432 -0.0362  0.0019
  463CHOL    R3 5000   3.515   2.947   8.979  0.0913  0.0656  0.1096
  463CHOL    R4 5001   3.434   2.702   9.118 -0.1546 -0.0043 -0.1464
  463CHOL    R5 5002   3.637   2.757   9.059 -0.0633 -0.0249  0.1327
  463CHOL    C1 5003   3.600   2.427   8.871  0.0590  0.1099 -0.1317
  463CHOL    C2 5004   3.528   2.168   8.621  0.4542 -0.0100  0.0589
  464CHOL   ROH 5005   5.914   0.655  10.873  0.1266 -0.1352 -0.2276
  464CHOL    R1 5006   5.868   0.534  11.125  0.0228  0.1783 -0.0906
  464CHOL    R2 5007   5.631   0.565  11.263 -0.1711  0.0840 -0.3841
  464CHOL    R3 5008   5.633   0.293  11.264  0.1881  0.0769  0.0134
  464CHOL    R4 5009   5.411   0.367  11.441 -0.2227  0.0557 -0.4793
  464CHOL    R5 5010   5.577   0.234  11.489 -0.1248  0.3371  0.0084
  464CHOL    C1 5011   5.284  -0.004  11.546  0.0843  0.0326 -0.1616
  464CHOL    C2 5012   4.969  -0.085  11.860  0.1469  0.0054  0.2759
  465CHOL   ROH 5013   4.097   7.060  12.824  0.0257  0.0621 -0.1074
  465CHOL    R1 5014   4.079   7.047  12.542  0.0878 -0.0447 -0.1073
  465CHOL    R2 5015   4.044   7.272  12.385 -0.0763 -0.1221 -0.1861
  465CHOL    R3 5016   4.266   7.178  12.258  0.0293  0.0255 -0.1136
  465CHOL    R4 5017   4.140   7.356  12.063 -0.0700 -0.1240 -0.1846
  465CHOL    R5 5018   4.197   7.148  12.031  0.1050 -0.0857 -0.1219
  465CHOL    C1 5019   4.403   7.316  11.757  0.0328  0.0136 -0.1157
  465CHOL    C2 5020   4.357   7.325  11.337 -0.2242 -0.3487 -0.0575
  466CHOL   ROH 5021   7.252   2.123   9.679  0.1396 -0.2170  0.0120
  466CHOL    R1 5022   7.301   2.190   9.950  0.2484 -0.1551 -0.0222
  466CHOL    R2 5023   7.100   2.197  10.139  0.2809  0.1341  0.0048
  466CHOL    R3 5024   7.263   2.026  10.273  0.1221  0.0152  0.0512
  466CHOL    R4 5025   7.040   2.074  10.457  0.2144  0.3578  0.0812
  466CHOL    R5 5026   7.252   2.099  10.501  0.2553  0.1433  0.0186
  466CHOL    C1 5027   7.159   1.842  10.767  0.0265  0.3764  0.1694
  466CHOL    C2 5028   6.978   1.558  11.044  0.0689 -0.2814 -0.2787
  467CHOL   ROH 5029   4.181   3.160  11.776  0.1494  0.2288 -0.0775
  467CHOL    R1 5030   4.267   3.227  11.515  0.1266  0.0744 -0.1257
  467CHOL    R2 5031   4.425   3.060  11.362 -0.0332 -0.0945 -0.1105
  467CHOL    R3 5032   4.226   3.091  11.180 -0.0625 -0.0183 -0.0659
  467CHOL    R4 5033   4.462   3.022  11.021 -0.1118 -0.0457 -0.1246
  467CHOL    R5 5034   4.332   3.194  10.992 -0.0774 -0.0117 -0.0699
  467CHOL    C1 5035   4.296   3.029  10.651 -0.1852  0.0543 -0.0910
  467CHOL    C2 5036   4.133   2.958  10.297 -0.1384 -0.1127 -0.1608
  468CHOL   ROH 5037   3.308   0.336  12.801 -0.0077 -0.0610 -0.0401
  468CHOL    R1 5038   3.264   0.152  12.591 -0.1705 -0.1339  0.0556
  468CHOL    R2 5039   3.029   0.009  12.565 -0.3166  0.0899  0.1069
  468CHOL    R3 5040   3.029   0.116  12.315 -0.1750 -0.0448  0.0482
  468CHOL    R4 5041   2.778  -0.033  12.331 -0.2391  0.0645  0.0279
  468CHOL    R5 5042   2.931  -0.054  12.177 -0.1861 -0.0789  0.0998
  468CHOL    C1 5043   2.632   0.042  11.960 -0.0610 -0.0766 -0.0733
  468CHOL    C2 5044   2.424  -0.111  11.710  0.1361  0.0037 -0.2618
  469CHOL   ROH 5045   4.796   0.381  10.696  0.0592  0.1576  0.0883
  469CHOL    R1 5046   4.823   0.596  10.878  0.1842  0.0695  0.1759
  469CHOL    R2 5047   5.051   0.750  10.892  0.1617  0.1195  0.0315
  469CHOL    R3 5048   4.876   0.955  10.857  0.0723  0.0944  0.3102
  469CHOL    R4 5049   5.115   1.081  10.971  0.2035  0.1133  0.0217
  469CHOL    R5 5050   4.911   1.097  11.047  0.2980  0.0574  0.2978
  469CHOL    C1 5051   4.988   1.465  10.984  0.1440  0.0862  0.2777
  469CHOL    C2 5052   5.223   1.796  10.943 -0.1009 -0.1601 -0.2125
  470CHOL   ROH 5053   6.401   6.866  13.123  0.0673 -0.1804  0.0280
  470CHOL    R1 5054   6.418   7.027  12.890  0.0039 -0.1312  0.0566
  470CHOL    R2 5055   6.585   6.966  12.679  0.0022 -0.0463  0.0289
  470CHOL    R3 5056   6.356   6.985  12.534 -0.0158 -0.0803  0.0539
  470CHOL    R4 5057   6.571   7.036  12.341 -0.0434 -0.0475  0.0311
  470CHOL    R5 5058   6.398   7.163  12.380 -0.0585 -0.0737  0.0501
  470CHOL    C1 5059   6.347   7.094  12.008 -0.0870 -0.0802  0.0558
  470CHOL    C2 5060   6.456   7.217  11.680 -0.2582  0.2493 -0.0869
  471CHOL   ROH 5061   1.337   0.543  10.117 -0.0556 -0.0067 -0.0633
  471CHOL    R1 5062   1.281   0.582  10.391  0.1339 -0.1697  0.0008
  471CHOL    R2 5063   1.473   0.552  10.588  0.3952  0.1678 -0.1919
  471CHOL    R3 5064   1.397   0.804  10.656 -0.0391  0.0142 -0.0751
  471CHOL    R4 5065   1.506   0.690  10.903  0.3809  0.1562 -0.1852
  471CHOL    R5 5066   1.309   0.782  10.878  0.1751 -0.2102 -0.0081
  471CHOL    C1 5067   1.453   1.007  11.150 -0.0351  0.0054 -0.0716
  471CHOL    C2 5068   1.521   1.258  11.280 -0.1527  0.0325 -0.0466
  472CHOL   ROH 5069   4.448   2.831  12.101 -0.1567  0.1703  0.1864
  472CHOL    R1 5070   4.595   3.068  12.049 -0.1325  0.1574  0.1925
  472CHOL    R2 5071   4.660   3.150  11.793 -0.0835  0.1352  0.1934
  472CHOL    R3 5072   4.539   3.380  11.872 -0.0853  0.1454  0.1587
  472CHOL    R4 5073   4.725   3.463  11.663 -0.0897  0.1202  0.1555
  472CHOL    R5 5074   4.712   3.545  11.864 -0.0926  0.1468  0.1392
  472CHOL    C1 5075   4.649   3.862  11.661 -0.0950  0.1210  0.1009
  472CHOL    C2 5076   4.453   4.212  11.536 -0.2002 -0.1436  0.0243
  473WN      WN 5077   0.721   6.255   7.494  0.2516  0.0708  0.0737
  474WN      WN 5078   3.516   6.620   7.836 -0.0131 -0.4428 -0.0881
  475WN      WN 5079   1.525   3.372   8.198  0.0112 -0.4144 -0.1034
  476WN      WN 5080   7.249   7.207   7.866  0.0324 -0.1542 -0.0838
  477WN      WN 5081   6.079   3.331   9.169 -0.0211 -0.4608 -0.2528
  478WN      WN 5082   7.170   6.237   8.121  0.0813 -0.0718 -0.0721
  479WN      WN 5083   0.130   6.799   7.798  0.0599  0.0001 -0.0419
  480WN      WN 5084   0.162   2.385   8.088  0.0475  0.0203 -0.0273
  481WN      WN 5085   5.567   6.734   8.119 -0.1824  0.4850 -0.2307
  482WN      WN 5086   6.952   3.212   7.579  0.0739  0.0983 -0.1387
  483WN      WN 5087   2.505   4.351   8.181 -0.1505 -0.0701  0.0240
  484WN      WN 5088   5.595   5.638   8.566  0.1305 -0.0789  0.2054
  485WN      WN 5089   6.527   5.932   9.446  0.1774 -0.3847 -0.2110
  486WN      WN 5090   0.258   3.928   9.042  0.4249 -0.2810  0.4368
  487WN      WN 5091   4.267   5.526   8.552 -0.0490 -0.1087  0.0565
  488WN      WN 5092   0.535   2.056   8.103  0.1980 -0.1315 -0.0008
  489WN      WN 5093   5.821   0.950   6.913 -0.2504 -0.0604 -0.1354
  490WN      WN 5094   6.294   5.875   7.808  0.0448 -0.0711 -0.1791
  491WN      WN 5095   0.774   1.783   9.838 -0.2381 -0.1223  0.0102
  492WN      WN 5096   3.434   6.154   7.679 -0.0568  0.2228  0.2093
  493WN      WN 5097   1.168   7.612   9.724 -0.1888 -0.1348  0.2899
  494WN      WN 5098   0.572   7.458   8.136 -0.1536  0.0980 -0.2500
  495WN      WN 5099   1.272   0.928   9.076  0.2329  0.1281 -0.1444
  496WN      WN 5100   2.225   0.416   9.192 -0.0056 -0.0252 -0.4846
  497WN      WN 5101   6.600   5.383   7.240 -0.2105  0.0480 -0.0047
  498WN      WN 5102   0.937   0.636   8.490 -0.0767  0.0635 -0.0535
  499WN      WN 5103   5.546   5.411   8.130 -0.0819  0.0858  0.0157
  500WN      WN 5104   5.012   4.851   7.612  0.2670 -0.2828 -0.1973
  501WN      WN 5105   0.800   2.340   9.526  0.3807 -0.0548  0.0212
  502WN      WN 5106   0.473   0.168   8.990 -0.0712  0.2426  0.1186
  503WN      WN 5107   7.320   4.659   9.040 -0.1976 -0.1013 -0.0152
  504WN      WN 5108   5.112   5.083   8.096  0.0487 -0.1910  0.2326
  505WN      WN 5109   5.193   6.609   8.432 -0.0470 -0.1929 -0.2096
  506WN      WN 5110   6.314   0.254   7.811  0.1514 -0.1784 -0.2222
  507WN      WN 5111   1.894   0.919   7.911  0.0906  0.1946  0.0951
  508WN      WN 5112   2.144   7.091   8.241  0.1583 -0.0045  0.0673
  509WN      WN 5113   6.806   7.498   7.818 -0.2655  0.2534  0.1202
  510WN      WN 5114   1.886   3.622   8.391  0.0688 -0.3187  0.0368
  511WN      WN 5115   2.543   7.225   8.579 -0.0829  0.2692 -0.0888
  512WN      WN 5116   5.701   6.668   8.684  0.0051 -0.1446 -0.2250
  513WN      WN 5117   0.465   0.492   8.526 -0.1017  0.0850  0.0434
  514WN      WN 5118   0.427   3.214   9.625  0.0311 -0.1848  0.4039
  515WN      WN 5119   1.400   2.364   8.031 -0.1264 -0.2141 -0.2513
  516WN      WN 5120   2.020   4.052   8.819 -0.1939  0.3236 -0.2884
  517WN      WN 5121   0.557   7.450   9.389 -0.2235  0.0980  0.0364
  518WN      WN 5122   5.011   6.115   8.070 -0.1216  0.0925  0.1928
  519WN      WN 5123   0.605   5.409   8.805 -0.2298 -0.0489  0.0687
  520WN      WN 5124   1.079   4.998   8.112 -0.4134 -0.2132 -0.2158
  521WN      WN 5125   1.745   6.236   8.514  0.0952  0.1906  0.1555
  522WN      WN 5126   0.673   5.805   7.944  0.1651 -0.4267  0.0124
  523WN      WN 5127   6.851   3.524   6.818  0.4067  0.0243  0.4343
  524WN      WN 5128   6.748   6.453   8.288 -0.0380  0.1621 -0.1544
  525WN      WN 5129   6.368   0.516   8.653  0.0714 -0.0896  0.3222
  526WN      WN 5130   0.325   3.838   8.558 -0.2782  0.2216  0.0542
  527WN      WN 5131   7.276   4.451   8.145 -0.2537 -0.1764 -0.2320
  528WN      WN 5132   6.911   0.875   8.941  0.0527  0.2744 -0.3812
  529WN      WN 5133   1.956   5.908   9.256  0.1169  0.2406 -0.3255
  530WN      WN 5134   0.298   5.458   9.458 -0.2144 -0.1117 -0.0180
  531WN      WN 5135   6.965   3.040   8.666  0.0997 -0.0281  0.4667
  532WN      WN 5136   1.348   7.547   8.227  0.1855  0.1581  0.0218
  533WN      WN 5137   0.828   0.222   9.424 -0.3013 -0.1847 -0.1732
  534WN      WN 5138   0.195   3.184   7.919 -0.3479 -0.2050 -0.0358
  535WN      WN 5139   4.847   5.477   7.336  0.3761 -0.0231  0.1337
  536WN      WN 5140   4.277   7.362   7.143 -0.0364  0.0640  0.1797
  537WN      WN 5141   6.136   6.419   9.400 -0.1719  0.1203  0.0537
  538WN      WN 5142   0.110   6.765   9.481  0.0561  0.1319 -0.0556
  539WN      WN 5143   0.845   0.612   7.927 -0.1964  0.0802 -0.0394
  540WN      WN 5144   7.506   3.969   9.586  0.3464 -0.3844 -0.2537
  541WN      WN 5145   0.655   5.874   9.045 -0.2135  0.0032 -0.1171
  542WN      WN 5146   2.991   7.054   8.405 -0.2194  0.1315  0.0434
  543WN      WN 5147   6.626   6.703   8.773  0.0531 -0.0682  0.2546
  544WN      WN 5148   0.736   5.277   7.892 -0.0142  0.2133 -0.0367
  545WN      WN 5149   7.089   0.759   9.433  0.1464 -0.0427 -0.1893
  546WN      WN 5150   5.471   5.879   7.906 -0.0744 -0.1074 -0.1170
  547WN      WN 5151   4.655   5.009   7.332 -0.1313 -0.0918 -0.0958
  548WN      WN 5152   5.952   6.107   6.981  0.0303 -0.4200  0.1354
  549WN      WN 5153   1.429   5.415   6.783  0.1343  0.0925 -0.0394
  550WN      WN 5154   6.608   2.337   7.423 -0.1649  0.1567  0.2409
  551WN      WN 5155   6.905   2.049   8.499 -0.0485 -0.0215 -0.0275
  552WN      WN 5156   4.762   0.031   9.453 -0.2101  0.1728  0.3381
  553WN      WN 5157   5.662   3.439   7.386 -0.0555 -0.0920 -0.0003
  554WN      WN 5158   3.807   7.231   8.803  0.1108 -0.0498  0.0206
  555WN      WN 5159   6.719   4.383   8.367 -0.1718 -0.1866 -0.3297
  556WN      WN 5160   0.054   4.362   7.844  0.0286 -0.4562  0.0002
  557WN      WN 5161   2.523   5.954   7.985  0.0802  0.1363 -0.3473
  558WN      WN 5162   7.593   4.737   8.544  0.1272 -0.1046 -0.0180
  559WN      WN 5163   0.947   0.143   8.126 -0.1401 -0.1444 -0.0546
  560WN      WN 5164   3.001   3.412   8.203 -0.0311 -0.0499 -0.1936
  561WN      WN 5165   7.484   6.622   7.430 -0.3213  0.0506  0.0660
  562WN      WN 5166   2.068   3.374   7.919 -0.1142  0.5621 -0.0557
  563WN      WN 5167   7.164   7.445   8.277  0.0974  0.3669  0.1327
  564WN      WN 5168   5.998   0.433   8.256  0.0721  0.0251  0.2597
  565WN      WN 5169   0.108   1.145   8.098 -0.1763  0.3959 -0.0814
  566WN      WN 5170   6.906   5.462   8.767 -0.4896 -0.1915  0.2849
  567WN      WN 5171   0.642   4.997   8.484  0.0398  0.2877 -0.0731
  568WN      WN 5172   5.845   0.203   7.701  0.2955  0.1091 -0.2426
  569WN      WN 5173   3.869   6.248   7.878 -0.0169 -0.0678 -0.2907
  570WN      WN 5174   0.701   5.028   9.192 -0.3545  0.1681  0.2303
  571WN      WN 5175   1.044   3.005   8.018 -0.0540 -0.1185  0.0250
  572WN      WN 5176   0.364   3.327   8.406 -0.1337  0.0311  0.3601
  573WN      WN 5177   3.949   5.246   8.303 -0.0481  0.0298 -0.0678
  574WN      WN 5178   6.462   3.857   8.425 -0.0650  0.1883 -0.1489
  575WN      WN 5179   5.322   4.596   9.250  0.0469  0.1566 -0.3388
  576WN      WN 5180   0.049   5.880   8.692  0.3776 -0.1415  0.2118
  577WN      WN 5181   6.591   6.308   9.106 -0.0248  0.0085 -0.0314
  578WN      WN 5182   1.780   7.480   8.006  0.1208  0.3783  0.4242
  579WN      WN 5183   6.142   4.673   8.149 -0.0629  0.2361  0.3928
  580WN      WN 5184   0.537   4.157   8.141  0.2705 -0.1387 -0.0945
  581WN      WN 5185   1.064   2.301   8.916  0.1926 -0.2396 -0.2595
  582WN      WN 5186   0.242   5.141   8.159  0.3679  0.0840  0.1254
  583WN      WN 5187   0.813   0.506   8.988 -0.0398 -0.0521 -0.0004
  584WN      WN 5188   4.958   0.990   6.815  0.0447  0.1461 -0.1234
  585WN      WN 5189   6.791   6.899   8.078  0.0680  0.3144 -0.1292
  586WN      WN 5190   0.842   3.227   8.505 -0.0976 -0.0810 -0.3356
  587WN      WN 5191   6.850   4.811   8.132 -0.1027  0.1539 -0.3229
  588WN      WN 5192   2.564   3.487   7.942  0.2891 -0.4584 -0.0159
  589WN      WN 5193   5.929   7.591   8.137  0.0546  0.1660  0.1136
  590WN      WN 5194   6.309   7.407   6.927  0.0007 -0.2483  0.2839
  591WN      WN 5195   7.494   0.018   7.205  0.0698  0.3199 -0.0305
  592WN      WN 5196   1.312   4.810   8.594 -0.2909 -0.0906 -0.0579
  593WN      WN 5197   7.345   1.514   8.002  0.0514 -0.2172  0.3187
  594WN      WN 5198   7.552   4.710   7.441 -0.4770  0.4204  0.0092
  595WN      WN 5199   0.212   5.083   8.719 -0.3305 -0.1228  0.1056
  596WN      WN 5200   2.134   6.951   8.758  0.2835 -0.1323 -0.1024
  597WN      WN 5201   1.946   6.851   9.198 -0.2393 -0.1222  0.1180
  598WN      WN 5202   5.325   0.649   9.099 -0.1120 -0.3720  0.2084
  599WN      WN 5203   6.487   1.210   7.440 -0.0825  0.0260 -0.0889
  600WN      WN 5204   5.195   5.552   8.935 -0.0402 -0.0319 -0.0322
  601WN      WN 5205   7.404   6.697   8.847 -0.2297  0.0679  0.3071
  602WN      WN 5206   6.513   4.513   7.787  0.1305  0.2130 -0.1670
  603WN      WN 5207   0.740   5.936   8.572  0.2237 -0.1225 -0.0362
  604WN      WN 5208   4.312   6.872   7.206 -0.1861  0.1521  0.2212
  605WN      WN 5209   5.952   6.029   8.686 -0.1658  0.1113 -0.2253
  606WN      WN 5210   4.169   6.667   8.037  0.0403  0.4074 -0.0548
  607WN      WN 5211   7.219   5.161   8.232  0.2855  0.2552 -0.1616
  608WN      WN 5212   0.428   0.286   8.099  0.2099  0.1020 -0.2026
  609WN      WN 5213   7.634   2.235   7.635 -0.3735  0.0483  0.2459
  610WN      WN 5214   2.256   0.968   9.029 -0.0206 -0.1021 -0.0585
  611WN      WN 5215   0.895   6.688   7.157  0.1104 -0.2257  0.0623
  612WN      WN 5216   3.292   6.534   8.484  0.1126  0.2343  0.1276
  613WN      WN 5217   1.465   5.850   6.988  0.1891 -0.0867  0.3021
  614WN      WN 5218   6.720   5.794   8.205  0.0805 -0.4295  0.3065
  615WN      WN 5219   2.122   5.219   8.847 -0.1046 -0.1978 -0.0645
  616WN      WN 5220   4.711   4.825   8.055  0.1691 -0.1046 -0.0873
  617WN      WN 5221   0.380   6.081   8.246  0.0838 -0.1578 -0.1007
  618WN      WN 5222   5.011   6.783   7.456 -0.0736  0.1718  0.1225
  619WN      WN 5223   0.517   6.733   7.471  0.1139 -0.2517 -0.0248
  620WN      WN 5224   6.761   0.206   8.147  0.0785 -0.0164 -0.0578
  621WN      WN 5225   6.078   0.968   8.433 -0.0422  0.0483 -0.1145
  622WN      WN 5226   3.219   4.740   7.862 -0.2142 -0.1728  0.3385
  623WN      WN 5227   3.408   0.547   8.498 -0.0489 -0.2750  0.1602
  624WN      WN 5228   1.355   2.505   8.586  0.0972  0.0113  0.0110
  625WN      WN 5229   6.866   6.915   9.565  0.2574  0.1679  0.0024
  626WN      WN 5230   7.369   2.116   8.751 -0.2168 -0.1406 -0.5030
  627WN      WN 5231   7.379   6.025   9.907 -0.2442  0.0104 -0.0598
  628WN      WN 5232   1.780   4.733   8.436 -0.1236 -0.2366 -0.1653
  629WN      WN 5233   0.334   4.980   9.629 -0.3664 -0.2731 -0.0911
  630WN      WN 5234   5.981   5.516   8.915  0.0697  0.1225  0.2235
  631WN      WN 5235   0.363   4.648   8.255  0.1509  0.1371  0.1386
  632WN      WN 5236   4.055   5.856   7.702  0.3478 -0.1804  0.1635
  633WN      WN 5237   6.125   6.638   7.111 -0.1988 -0.0230  0.0103
  634WN      WN 5238   6.262   0.899   8.962 -0.1949 -0.2610 -0.1694
  635WN      WN 5239   3.909   4.755   7.817  0.3345 -0.0238 -0.5085
  636WN      WN 5240   4.990   5.579   8.091  0.2800  0.1667  0.0867
  637WN      WN 5241   3.496   6.066   8.525 -0.2674 -0.0993 -0.0433
  638WN      WN 5242   7.364   2.089   8.077  0.2204  0.2116  0.0384
  639WN      WN 5243   1.579   6.905   8.859  0.1628  0.1355  0.1242
  640WN      WN 5244   0.390   4.514   7.532  0.2033 -0.0895 -0.2146
  641WN      WN 5245   2.601   5.779   7.240 -0.0697  0.0548  0.0792
  642WN      WN 5246   4.045   5.715   9.106 -0.0320  0.0457  0.3245
  643WN      WN 5247   6.935   5.620   9.557  0.1891  0.0334  0.1136
  644WN      WN 5248   1.539   5.376   8.742 -0.2135  0.0625 -0.3915
  645WN      WN 5249   0.287   6.565   8.482 -0.2179  0.1102 -0.1210
  646WN      WN 5250   7.536   4.222   8.773  0.0495 -0.1010 -0.0417
  647WN      WN 5251   6.864   3.283   9.550 -0.1100  0.2174  0.0835
  648WN      WN 5252   6.665   4.699  10.137  0.0077 -0.3158 -0.0261
  649WN      WN 5253   0.942   5.554   8.320  0.0903 -0.1033  0.5240
  650WN      WN 5254   6.566   0.996   8.548  0.1192 -0.0009 -0.1249
  651WN      WN 5255   6.717   6.311  10.292 -0.0841 -0.2870  0.1111
  652WN      WN 5256   6.047   4.865   7.626 -0.0750  0.0121  0.1755
  653WN      WN 5257   6.152   6.027   9.144 -0.1959  0.2205 -0.0856
  654WN      WN 5258   2.018   3.026   8.969 -0.1524  0.2764  0.1011
  655WN      WN 5259   3.290   4.400   7.436  0.0966 -0.2343  0.0729
  656WN      WN 5260   0.241   0.161   9.553  0.1782 -0.2555  0.0887
  657WN      WN 5261   5.473   6.163   8.313 -0.1165 -0.0704 -0.0232
  658WN      WN 5262   0.100   1.443   8.563  0.0260  0.4239  0.1529
  659WN      WN 5263   2.899   3.584   8.667  0.2119 -0.1264  0.1041
  660WN      WN 5264   4.365   5.389   7.434  0.1169 -0.1962 -0.1125
  661WN      WN 5265   0.652   4.721   7.899  0.3153 -0.1432  0.0097
  662WN      WN 5266   7.626   7.287   7.562  0.2662 -0.2311 -0.0935
  663WN      WN 5267   0.938   1.735   8.152  0.2551 -0.0893 -0.0648
  664WN      WN 5268   7.383   2.567   7.922 -0.0399  0.0688 -0.0530
  665WN      WN 5269   0.313   3.683   8.084 -0.1359 -0.0170 -0.0814
  666WN      WN 5270   7.627   6.457   8.118 -0.1596 -0.0816 -0.1281
  667WN      WN 5271   6.239   6.867   8.478 -0.0538 -0.0074  0.5731
  668WN      WN 5272   5.018   0.241   9.031 -0.1129  0.4492  0.3345
  669WN      WN 5273   7.292   1.274   8.842 -0.0425  0.0097 -0.2849
  670WN      WN 5274   4.149   4.394   8.800 -0.1627 -0.2325  0.2490
  671WN      WN 5275   4.291   0.034   9.378 -0.0938  0.1601  0.1210
  672WN      WN 5276   2.820   4.103   8.616  0.3283  0.4999 -0.0893
  673WN      WN 5277   6.736   0.343  10.055 -0.1942 -0.1228 -0.1989
  674WN      WN 5278   1.478   0.541   8.139  0.0591  0.1622  0.0653
  675WN      WN 5279   0.336   4.507   8.726  0.0763  0.0154  0.0949
  676WN      WN 5280   4.019   5.894   8.258 -0.3828 -0.1867  0.2398
  677WN      WN 5281   7.210   3.944   9.149 -0.2343 -0.0176  0.0507
  678WN      WN 5282   1.322   5.916   8.382  0.2932  0.1363  0.1862
  679WN      WN 5283   7.113   4.608   7.645  0.3255 -0.0962  0.2030
  680WN      WN 5284   1.943   5.012   7.685  0.3812 -0.1721  0.0280
  681WN      WN 5285   5.602   7.251   8.902 -0.0700 -0.1110  0.2878
  682WN      WN 5286   2.538   0.819   8.639  0.1767 -0.2453 -0.1331
  683WN      WN 5287   2.902   0.417   8.368 -0.2437 -0.5258  0.0937
  684WN      WN 5288   6.435   0.677   8.089  0.0888  0.0188  0.0927
  685WN      WN 5289   5.132   5.863   8.484  0.1972  0.0425 -0.0986
  686WN      WN 5290   1.515   4.775   7.485  0.0897 -0.1694 -0.0787
  687WN      WN 5291   1.682   6.742   9.672 -0.1005  0.1706 -0.3701
  688WN      WN 5292   3.547   6.582   7.334 -0.0390  0.0115  0.0095
  689WN      WN 5293   7.579   6.943   6.651 -0.2399 -0.0781 -0.1195
  690WN      WN 5294   0.839   6.410   8.408  0.1503 -0.4649 -0.1061
  691WN      WN 5295   2.582   7.296   7.932 -0.2474  0.4825 -0.1720
  692WN      WN 5296   6.767   4.231   7.460  0.3637 -0.1236 -0.0302
  693WN      WN 5297   4.785   6.299   8.573 -0.3225  0.0823 -0.0002
  694WN      WN 5298   0.769   3.739   8.294  0.2876  0.2331  0.2491
  695WN      WN 5299   6.575   3.454   7.777 -0.2575  0.1801  0.1302
  696WN      WN 5300   2.847   7.036   7.654 -0.1977 -0.2385 -0.0735
  697WN      WN 5301   4.136   4.053   7.111  0.0227 -0.1364 -0.1010
  698WN      WN 5302   0.335   3.374   8.898 -0.1590 -0.0687 -0.1679
  699WN      WN 5303   6.546   4.977   8.472  0.1527  0.1500 -0.2143
  700WN      WN 5304   3.191   6.241   8.105  0.0960  0.4289 -0.1883
  701WN      WN 5305   0.819   3.014   7.595 -0.1478  0.0393 -0.0407
  702WN      WN 5306   1.276   5.361   9.178  0.3016 -0.2573 -0.0449
  703WN      WN 5307   0.054   7.344   8.037 -0.1388 -0.1764 -0.0227
  704WN      WN 5308   6.440   2.998   7.558  0.2356  0.1359  0.3568
  705WN      WN 5309   3.114   5.732   7.856 -0.1509  0.0601 -0.1876
  706WN      WN 5310   4.661   6.635   8.179  0.1371 -0.0503 -0.0619
  707WN      WN 5311   1.169   1.441   9.033 -0.1535  0.1148  0.0160
  708WN      WN 5312   5.927   4.398   7.807 -0.0360 -0.0957 -0.0119
  709WN      WN 5313   7.342   6.993   9.465  0.0374 -0.3282  0.0178
  710WN      WN 5314   7.632   6.332   9.499 -0.0010 -0.0174 -0.1079
  711WN      WN 5315   2.194   1.499   8.980  0.3515 -0.3862 -0.0247
  712WN      WN 5316   2.966   7.217   8.882  0.2181 -0.3820 -0.1370
  713WN      WN 5317   5.409   0.683   8.303 -0.0600  0.0406  0.0863
  714WN      WN 5318   1.644   6.279   7.440  0.3230 -0.1392  0.0249
  715WN      WN 5319   4.386   5.526   8.071  0.1746 -0.2779 -0.1606
  716WN      WN 5320   7.367   0.772   8.984 -0.0526 -0.2016  0.3826
  717WN      WN 5321   0.721   5.219   7.287 -0.2054  0.2442 -0.0595
  718WN      WN 5322   0.023   0.833   8.509 -0.1996  0.0003 -0.0235
  719WN      WN 5323   0.024   4.370   9.242  0.0635  0.2443  0.2576
  720WN      WN 5324   4.912   0.335   7.903  0.2236 -0.1900 -0.0511
  721WN      WN 5325   0.309   7.539   7.223  0.0725  0.1303  0.4265
  722WN      WN 5326   6.345   0.035   8.343  0.0355 -0.3759 -0.3096
  723WN      WN 5327   5.993   2.377   8.030 -0.2089  0.0264  0.0060
  724WN      WN 5328   3.930   6.112   8.752 -0.1238  0.1208  0.1436
  725WN      WN 5329   5.899   5.765   8.169  0.0276 -0.0165 -0.2811
  726WN      WN 5330   7.370   6.188   9.039 -0.0092  0.1509  0.1641
  727WN      WN 5331   0.343   4.887   7.123 -0.1520 -0.1749 -0.0721
  728WN      WN 5332   0.006   0.626   7.971 -0.1268  0.2403 -0.2904
  729WN      WN 5333   0.050   4.249   8.315  0.0159 -0.0022 -0.1115
  730WN      WN 5334   7.390   6.102   7.182 -0.0451  0.0832  0.0622
  731WN      WN 5335   0.267   4.835   9.155 -0.0191  0.1608 -0.0773
  732WN      WN 5336   1.731   0.622   9.242  0.1115  0.0008  0.1251
  733WN      WN 5337   1.517   4.884   7.961  0.3276  0.0253 -0.2140
  734WN      WN 5338   0.080   1.141   8.959  0.1491  0.0535  0.2557
  735WN      WN 5339   1.459   3.916   8.157 -0.0828  0.1955 -0.2300
  736WN      WN 5340   2.266   7.464   9.338 -0.0755  0.2072 -0.0845
  737WN      WN 5341   0.116   6.970   9.050  0.5014 -0.1718 -0.1288
  738WN      WN 5342   6.085   5.742   7.320 -0.1454 -0.1547 -0.3010
  739WN      WN 5343   7.091   4.724   8.556 -0.1106 -0.1875 -0.1482
  740WN      WN 5344   7.418   7.236   8.760  0.2826  0.1390  0.1749
  741WN      WN 5345   1.419   7.021   9.312 -0.1340  0.0888  0.3019
  742WN      WN 5346   7.352   1.154   8.388  0.2557 -0.1237 -0.0048
  743WN      WN 5347   3.775   7.420   8.248 -0.2047  0.1580 -0.0340
  744WN      WN 5348   0.264   2.021   8.870  0.0376 -0.1716 -0.2883
  745WN      WN 5349   0.724   4.127   8.630  0.1683  0.1220 -0.0569
  746WN      WN 5350   7.384   1.323   7.542  0.1484 -0.2700  0.0904
  747WN      WN 5351   5.529   5.890   9.031  0.2942 -0.0664 -0.2076
  748WN      WN 5352   6.964   3.413   9.030 -0.2631  0.0397 -0.1525
  749WN      WN 5353   0.156   5.462   9.002  0.1405 -0.2420 -0.2986
  750WN      WN 5354   6.047   3.243   7.737  0.0119  0.0694  0.2399
  751WN      WN 5355   0.042   0.953   7.544  0.0176  0.0830  0.2413
  752WN      WN 5356   5.940   6.667   7.612 -0.1078  0.0821 -0.2190
  753WN      WN 5357   6.644   1.423   6.997 -0.1896  0.2072  0.0467
  754WN      WN 5358   3.257   4.380   8.355  0.0768  0.0708  0.0926
  755WN      WN 5359   6.887   5.836   9.044 -0.3453 -0.1398  0.1225
  756WN      WN 5360   6.058   7.398   8.635  0.2356  0.2210 -0.2076
  757WN      WN 5361   6.585   5.588   9.858  0.0703  0.1976 -0.0723
  758WN      WN 5362   6.847   5.013   8.942  0.3301  0.1131  0.0104
  759WN      WN 5363   3.418   6.311   8.949  0.3294  0.0713 -0.3382
  760WN      WN 5364   6.411   7.662   8.832 -0.0062 -0.0511 -0.0183
  761WN      WN 5365   3.000   7.491   7.363 -0.3391 -0.2204  0.0587
  762WN      WN 5366   5.581   7.516   8.484 -0.3654 -0.0152  0.2602
  763WN      WN 5367   7.497   3.240   9.081  0.1642  0.1292 -0.2066
  764WN      WN 5368   4.286   6.400   8.524  0.1609 -0.3597 -0.0650
  765WN      WN 5369   4.086   7.612   7.910 -0.0992  0.0758  0.1375
  766WN      WN 5370   7.371   6.189   7.689 -0.0846  0.0221 -0.2102
  767WN      WN 5371   0.686   1.850   9.074  0.0713  0.2483 -0.0271
  768WN      WN 5372   0.171   5.528   9.966 -0.0167 -0.1806  0.2653
  769WN      WN 5373   3.366   7.351   8.583  0.1503 -0.0310 -0.4736
  770WN      WN 5374   7.097   2.985   9.211 -0.1141  0.0966  0.4361
  771WN      WN 5375   3.907   3.537   8.405 -0.3131 -0.0943  0.0720
  772WN      WN 5376   7.318   1.695   8.512 -0.0857  0.1940  0.0956
  773WN      WN 5377   5.849   0.655   8.720  0.3316  0.4193  0.1444
  774WN      WN 5378   0.995   7.125   8.969 -0.6483 -0.0790 -0.0128
  775WN      WN 5379   6.723   5.567   7.752  0.1246  0.1099 -0.0627
  776WN      WN 5380   1.837   4.563   7.811 -0.0571 -0.0075  0.1425
  777WN      WN 5381   3.824   6.166   7.337 -0.1129  0.0174 -0.2252
  778WN      WN 5382   3.931   5.406   7.822 -0.0742  0.0128 -0.0862
  779WN      WN 5383   6.404   2.580   7.820 -0.1862  0.2355 -0.2695
  780WN      WN 5384   2.757   4.813   8.145 -0.0672  0.3881  0.0532
  781WN      WN 5385   0.767   3.635   8.777 -0.1716  0.1292 -0.4205
  782WN      WN 5386   2.719   0.838   7.769 -0.0306  0.1397  0.1289
  783WN      WN 5387   7.260   2.434   8.419  0.3394  0.0372  0.2302
  784WN      WN 5388   0.854   1.038   8.228 -0.1279  0.0932 -0.3134
  785WN      WN 5389   7.029   0.225   7.238  0.0283  0.3552  0.1426
  786WN      WN 5390   5.419   0.246   8.048  0.0574  0.0864  0.2329
  787WN      WN 5391   6.337   4.551   8.615  0.0703 -0.2642  0.0342
  788WN      WN 5392   5.632   7.411   7.524 -0.1321 -0.3504 -0.1512
  789WN      WN 5393   0.850   4.598   8.832  0.0771 -0.0424  0.2722
  790WN      WN 5394   2.143   5.582   7.832  0.2586  0.1488 -0.1577
  791WN      WN 5395   1.324   6.524   8.334 -0.1294 -0.2940  0.0076
  792WN      WN 5396   1.568   5.351   7.746  0.0723 -0.0452 -0.0232
  793WN      WN 5397   5.557   5.130   8.863  0.0448  0.2852 -0.1264
  794WN      WN 5398   0.430   0.803   8.078 -0.4144  0.0870  0.1743
  795WN      WN 5399   6.803   6.261   7.773  0.1265 -0.0051 -0.3495
  796WN      WN 5400   4.697   6.800   9.253  0.0176  0.1684  0.3990
  797WN      WN 5401   0.576   1.766   8.519 -0.0053 -0.0466 -0.3085
  798WN      WN 5402   6.288   5.110   8.930  0.0486  0.2181 -0.1507
  799WN      WN 5403   5.925   3.637   8.448  0.0707 -0.0998 -0.2517
  800WN      WN 5404   0.569   1.395   8.054  0.2891  0.0336 -0.0643
  801WN      WN 5405   0.683   6.813   8.765 -0.1957  0.0537  0.1853
  802WN      WN 5406   1.007   6.655   9.264 -0.2622 -0.0316 -0.1328
  803WN      WN 5407   2.849   6.189   9.146  0.0783 -0.0861 -0.0333
  804WN      WN 5408   4.720   4.739   8.537 -0.0920 -0.0849 -0.0880
  805WN      WN 5409   2.399   4.334   9.094  0.0992 -0.1276  0.2577
  806WN      WN 5410   6.365   2.052   7.771  0.1652 -0.2795 -0.0186
  807WN      WN 5411   5.883   6.237   7.912 -0.0958 -0.2168 -0.0275
  808WN      WN 5412   2.631   3.804   9.089  0.1394  0.1254 -0.3499
  809WN      WN 5413   1.808   5.503   9.108  0.0822 -0.1844 -0.3134
  810WN      WN 5414   0.154   6.947   7.269 -0.0935  0.2440  0.0629
  811WN      WN 5415   6.005   6.925   9.001  0.2353 -0.1579  0.0866
  812WN      WN 5416   5.218   5.302   8.515  0.2688  0.3076 -0.1679
  813WN      WN 5417   4.339   6.999   8.923  0.2578 -0.2338 -0.1488
  814WN      WN 5418   3.405   7.008   9.591  0.1160  0.1424 -0.0716
  815WN      WN 5419   1.178   5.675   7.801  0.2725  0.0497 -0.0294
  816WN      WN 5420   1.254   0.193   8.606 -0.0126 -0.2360  0.1935
  817WN      WN 5421   5.690   5.125   6.840 -0.0426  0.0009 -0.0416
  818WN      WN 5422   6.284   4.245   9.415  0.0198  0.0160 -0.2527
  819WN      WN 5423   0.413   2.854   8.670  0.1791  0.3470 -0.4094
  820WN      WN 5424   5.427   7.088   9.737 -0.1567  0.1168 -0.3871
  821WN      WN 5425   6.400   0.304   7.213 -0.2862  0.0305 -0.0620
  822WN      WN 5426   6.333   6.559   7.928 -0.2855 -0.3418  0.0963
  823WN      WN 5427   6.216   4.183   8.146 -0.0512 -0.0306  0.2713
  824WN      WN 5428   7.622   5.833   8.122  0.0320  0.0712  0.1227
  825WN      WN 5429   6.351   6.135   8.230 -0.3032  0.0572  0.2154
  826WN      WN 5430   1.329   3.156   7.662 -0.1059 -0.2537 -0.1103
  827WN      WN 5431   6.812   0.227   8.635  0.2709 -0.3842  0.1955
  828WN      WN 5432   5.086   5.871   7.606  0.1055  0.1466  0.3444
  829WN      WN 5433   4.519   6.745   7.709  0.0551  0.1001 -0.0338
  830WN      WN 5434   1.612   3.626   7.739 -0.2955  0.3902  0.0884
  831WN      WN 5435   1.670   0.202   8.943  0.2601  0.2143 -0.0019
  832WN      WN 5436   7.128   2.308   7.534 -0.0815 -0.0626 -0.1385
  833WN      WN 5437   2.860   5.725   8.996  0.0409  0.1302  0.3450
  834WN      WN 5438   1.369   7.405   8.756  0.1570 -0.2939 -0.0884
  835WN      WN 5439   0.538   2.343   8.477 -0.1670 -0.0880  0.2492
  836WN      WN 5440   3.049   6.090   8.697  0.1047 -0.2689 -0.1061
  837WN      WN 5441   6.451   7.042   7.663 -0.1991  0.1637 -0.0998
  838WN      WN 5442   2.641   6.753   8.649 -0.0243 -0.0670  0.0121
  839WN      WN 5443   5.669   6.015   7.439  0.1452  0.1249  0.1333
  840WN      WN 5444   7.002   6.353   8.717  0.0399  0.1818 -0.0624
  841WN      WN 5445   6.809   3.850   8.839 -0.3284 -0.0148 -0.0614
  842WN      WN 5446   7.108   5.898   8.556 -0.1293  0.4010 -0.2954
  843WN      WN 5447   6.229   4.181   7.353 -0.1416 -0.2041 -0.1777
  844WN      WN 5448   7.616   5.299   7.800  0.2997 -0.0308  0.1123
  845WN      WN 5449   5.062   6.296   6.621 -0.1255 -0.1290  0.4848
  846WN      WN 5450   6.469   3.936   7.757 -0.2947  0.0471  0.0622
  847WN      WN 5451   7.280   0.047   7.728 -0.1619  0.0001  0.1359
  848WN      WN 5452   3.259   5.502   8.346 -0.1266  0.1757  0.3571
  849WN      WN 5453   2.749   6.371   8.317 -0.1035 -0.2390 -0.0855
  850WN      WN 5454   6.905   6.832   7.587 -0.0779  0.1505  0.0585
  851WN      WN 5455   7.448   7.222   7.046  0.0013  0.0907 -0.0057
  852WN      WN 5456   0.248   7.564   8.592  0.3088  0.4504  0.1544
  853WN      WN 5457   6.562   0.471   9.083 -0.2108  0.1471  0.0356
  854WN      WN 5458   7.497   6.966   8.290 -0.2086  0.0216 -0.0219
  855WN      WN 5459   3.861   4.769   8.747  0.1351  0.0993  0.1066
  856WN      WN 5460   7.513   4.720   9.641  0.1358 -0.1435 -0.1760
  857WN      WN 5461   2.277   7.586   8.291  0.0782  0.0673  0.0204
  858WN      WN 5462   2.804   5.340   8.179  0.1223 -0.0587 -0.2464
  859WN      WN 5463   5.756   5.167   7.341  0.1319  0.0337 -0.1553
  860WN      WN 5464   5.142   7.300   7.569  0.0494 -0.1172 -0.1358
  861WN      WN 5465   1.743   0.240   8.394  0.0009  0.1192 -0.0715
  862WN      WN 5466   5.047   6.630   7.004  0.0669 -0.1071  0.1607
  863WN      WN 5467   2.338   0.418   8.426 -0.1833  0.0406 -0.2913
  864WN      WN 5468   7.215   7.431   9.295  0.0980  0.3210  0.0257
  865WN      WN 5469   5.759   0.524   7.229  0.3299 -0.1687  0.1110
  866WN      WN 5470   0.294   4.963   7.684  0.1489 -0.0135  0.1299
  867WN      WN 5471   6.896   1.315   8.107 -0.0610 -0.0195  0.0700
  868WN      WN 5472   0.249   6.464   8.965  0.1093  0.3667 -0.0187
  869WN      WN 5473   6.359   3.572   8.842  0.2494 -0.4649 -0.0035
  870WN      WN 5474   2.844   5.790   8.385  0.2305  0.0782 -0.2382
  871WN      WN 5475   1.901   7.221   7.572  0.0786 -0.0069  0.3486
  872WN      WN 5476   7.168   4.353   9.513  0.1020  0.0306 -0.0699
  873WN      WN 5477   0.115   1.734   7.978  0.3420 -0.2072  0.0480
  874WN      WN 5478   1.172   6.782   7.987  0.2074 -0.1781  0.1977
  875WN      WN 5479   6.427   4.652   7.334  0.1824 -0.0085  0.0690
  876WN      WN 5480   7.051   6.879   8.578  0.1728 -0.1684  0.0609
  877WN      WN 5481   2.576   6.629   9.503  0.1078 -0.1373 -0.1279
  878WN      WN 5482   1.717   1.071   8.924  0.0529  0.1704 -0.0158
  879WN      WN 5483   6.917   1.387   8.607  0.1935 -0.0545 -0.0468
  880WN      WN 5484   7.195   6.432  10.180 -0.0230 -0.1694 -0.0780
  881WN      WN 5485   1.809   7.264   9.530 -0.0833  0.1430  0.3166
  882WN      WN 5486   1.464   1.067   7.602 -0.0429  0.2184  0.1962
  883WN      WN 5487   6.480   7.526   7.387 -0.0031 -0.1079  0.4692
  884WN      WN 5488   6.438   3.042   8.079  0.0346 -0.0582 -0.0544
  885WN      WN 5489   2.483   6.515   7.774  0.4365  0.4067  0.2661
  886WN      WN 5490   5.942   5.259   8.485 -0.1890  0.0568 -0.0705
  887WN      WN 5491   1.166   3.236   8.922  0.0599 -0.0580  0.0341
  888WN      WN 5492   1.520   2.808   8.954  0.1607 -0.1641  0.1146
  889WN      WN 5493   7.525   3.538   8.196  0.1907  0.3691 -0.0230
  890WN      WN 5494   6.240   7.225   9.435 -0.0003 -0.1496  0.0779
  891WN      WN 5495   6.851   0.970   7.693  0.0359  0.0996  0.0240
  892WN      WN 5496   5.714   3.450   8.059 -0.0653  0.0570  0.3854
  893WN      WN 5497   4.105   4.781   7.353 -0.0425 -0.2828 -0.0162
  894WN      WN 5498   1.476   6.445   9.097  0.1808 -0.1416 -0.3078
  895WN      WN 5499   6.890   4.207   7.930 -0.0263  0.3076 -0.0197
  896WN      WN 5500   5.934   6.397   8.374  0.2293 -0.0156  0.2079
  897WN      WN 5501   7.047   6.969   6.668  0.0436 -0.2119 -0.2487
  898WN      WN 5502   6.603   0.909   9.434  0.1054 -0.0473  0.1977
  899WN      WN 5503   6.971   4.298   8.872  0.0072 -0.0961  0.2005
  900WN      WN 5504   5.929   7.039   7.946 -0.0181  0.3198 -0.1327
  901WN      WN 5505   6.548   1.788   8.793 -0.2549 -0.0167 -0.2516
  902WN      WN 5506   0.126   5.939   9.264  0.2511 -0.0370 -0.1159
  903WN      WN 5507   3.460   6.853   8.894 -0.0225  0.1529 -0.2677
  904WN      WN 5508   6.846   0.311   7.688 -0.2396  0.3463 -0.0665
  905WN      WN 5509   5.238   7.109   8.442 -0.1826 -0.2910  0.1191
  906WN      WN 5510   2.329   4.761   7.600 -0.3516  0.1345 -0.4546
  907WN      WN 5511   1.528   2.885   8.030 -0.1818 -0.0275 -0.2108
  908WN      WN 5512   7.661   0.170   8.243 -0.0060 -0.5623  0.1999
  909WN      WN 5513   1.142   6.187   8.749 -0.1370 -0.1175 -0.1093
  910WN      WN 5514   7.266   6.545   6.845 -0.2205 -0.0566  0.0694
  911WN      WN 5515   6.893   2.249   7.976  0.0994  0.2852  0.2342
  912WN      WN 5516   7.439   1.139   9.348 -0.1234 -0.1862  0.1698
  913WN      WN 5517   3.332   7.216   7.997  0.3216 -0.0363  0.1152
  914WN      WN 5518   0.003   0.447   7.351 -0.0594 -0.2814  0.0272
  915WN      WN 5519   1.965   0.592   8.798 -0.3366 -0.3466  0.0050
  916WN      WN 5520   0.929   6.148   9.371 -0.1291  0.2388 -0.1450
  917WN      WN 5521   3.760   0.284   7.968 -0.1309  0.0665 -0.3279
  918WN      WN 5522   0.904   7.173   8.429 -0.0155  0.2758  0.0181
  919WN      WN 5523   7.611   2.978   9.490  0.0798 -0.1418  0.3299
  920WN      WN 5524   6.079   1.516   7.569 -0.1352  0.0672  0.1032
  921WN      WN 5525   4.952   6.979   7.928  0.0156  0.0348  0.3900
  922WN      WN 5526   4.686   0.794   7.841  0.0349 -0.1738 -0.1374
  923WN      WN 5527   6.950   1.764   8.084 -0.1425  0.0285  0.3993
  924WN      WN 5528   5.531   6.473   7.285  0.2295  0.0434 -0.0996
  925WN      WN 5529   0.457   1.138   8.554 -0.0924  0.2292  0.0391
  926WN      WN 5530   6.720   2.575   8.319 -0.1253 -0.2679  0.1234
  927WN      WN 5531   3.782   6.534   8.294 -0.1154  0.2084 -0.0397
  928WN      WN 5532   1.150   6.678   8.759  0.0023 -0.1829 -0.3672
  929WN      WN 5533   0.681   1.733   7.718 -0.3097  0.1040  0.1061
  930WN      WN 5534   6.604   4.580   9.141  0.1935 -0.0883  0.2444
  931WN      WN 5535   4.791   5.269   7.770  0.2086 -0.1369 -0.4014
  932WN      WN 5536   0.912   4.595   8.310 -0.2104 -0.0231 -0.5324
  933WN      WN 5537   2.068   5.961   8.754 -0.0128 -0.2612  0.3156
  934WN      WN 5538   0.135   0.082   7.745 -0.0712  0.2237  0.1929
  935WN      WN 5539   5.493   7.347   8.019  0.1784  0.1141  0.0778
  936WN      WN 5540   5.197   7.525   8.819  0.1502  0.1839  0.0490
  937WN      WN 5541   7.561   2.090   9.226 -0.2669 -0.0981  0.3197
  938WN      WN 5542   7.534   4.838   7.948 -0.1601 -0.0665  0.0825
  939WN      WN 5543   1.002   2.211   8.355 -0.1003  0.0763  0.4124
  940WN      WN 5544   0.990   6.174   9.997 -0.0094 -0.0549 -0.0205
  941WN      WN 5545   5.316   6.260   8.788  0.2239 -0.3981  0.0197
  942WN      WN 5546   2.188   4.774   8.165 -0.1043  0.1477  0.1826
  943WN      WN 5547   3.654   6.564   9.393  0.0001  0.0415  0.2161
  944WN      WN 5548   1.594   3.699   8.846  0.1156  0.3352 -0.1111
  945WN      WN 5549   5.116   0.010   8.390 -0.0577  0.1147 -0.1928
  946WN      WN 5550   3.433   7.297   9.149 -0.0757  0.3464 -0.1583
  947WN      WN 5551   5.509   4.785   7.678  0.1438  0.3710 -0.1442
  948WN      WN 5552   3.055   4.381   8.956  0.2835  0.0284 -0.0642
  949WN      WN 5553   0.396   7.094   8.454 -0.1558 -0.3125  0.1333
  950WN      WN 5554   0.460   5.537   8.348 -0.2042  0.1587 -0.1727
  951WN      WN 5555   5.851   3.939   7.156  0.0063 -0.1335 -0.2312
  952WN      WN 5556   6.110   5.427   9.879  0.0824 -0.0356 -0.0576
  953WN      WN 5557   0.485   6.473   7.977  0.1436  0.3037  0.1046
  954WN      WN 5558   3.906   6.599   8.932 -0.1245  0.2400 -0.2216
  955WN      WN 5559   7.020   0.295   9.217 -0.0068 -0.1238  0.6296
  956WN      WN 5560   7.372   7.408   9.846  0.0707 -0.1977 -0.1945
  957WN      WN 5561   1.126   3.545   7.955  0.1553  0.0391  0.0023
  958WN      WN 5562   6.083   7.423   7.688  0.3222 -0.2611  0.0384
  959WN      WN 5563   6.576   3.159   9.024  0.0155 -0.1351 -0.1075
  960WN      WN 5564   2.791   5.025   7.692  0.2082  0.1950  0.2587
  961WN      WN 5565   3.562   6.955   8.379 -0.2140  0.1302 -0.1013
  962WN      WN 5566   6.966   7.021   9.017 -0.1229  0.3417  0.0318
  963WN      WN 5567   0.457   6.331   9.400 -0.2472  0.1288  0.0618
  964WN      WN 5568   1.171   5.125   7.619 -0.2785 -0.1936 -0.0157
  965WN      WN 5569   5.371   0.599   7.561 -0.0645  0.2089 -0.1244
  966WN      WN 5570   2.901   5.378   8.667  0.0280 -0.1734 -0.1719
  967WN      WN 5571   4.427   5.062   8.778  0.2120  0.1963  0.2597
  968WN      WN 5572   4.954   6.487   9.000  0.2776 -0.0621  0.1681
  969WN      WN 5573   4.830   7.540   7.209  0.0509  0.0894  0.1990
  970WN      WN 5574   7.484   5.589   7.000  0.1381 -0.0585  0.0741
  971WN      WN 5575   0.489   0.342   7.229  0.0552  0.0207  0.0143
  972WN      WN 5576   7.296   6.748   7.859  0.2651 -0.2736 -0.0823
  973WN      WN 5577   7.403   2.827   8.839  0.0854 -0.2528 -0.0753
  974WN      WN 5578   6.651   3.398   8.478 -0.0193 -0.0078  0.2992
  975WN      WN 5579   7.501   5.729   7.563  0.0238  0.0675  0.2464
  976WN      WN 5580   5.441   4.331   7.486 -0.1580  0.2209  0.0440
  977WN      WN 5581   7.368   3.192   7.843  0.1724  0.5244  0.0456
  978WN      WN 5582   1.147   4.595   7.776 -0.1625 -0.1413  0.2260
  979WN      WN 5583   6.281   5.464   8.098  0.0221  0.1868  0.1084
  980WN      WN 5584   2.203   7.654   7.801 -0.2706  0.0416 -0.2529
  981WN      WN 5585   4.909   7.525   7.942  0.0912  0.0551 -0.0081
  982WN      WN 5586   6.209   3.196   8.550  0.0065 -0.0801 -0.0901
  983WN      WN 5587   0.357   6.890  10.267  0.0613  0.0797 -0.2293
  984WN      WN 5588   4.282   5.090   7.854 -0.2008  0.1134 -0.2117
  985WN      WN 5589   7.222   0.375   8.079  0.3679 -0.0898 -0.1583
  986WN      WN 5590   7.421   2.127   7.097  0.0052 -0.2074  0.0744
  987WN      WN 5591   6.278   4.866   9.396 -0.1997 -0.1071  0.1643
  988WN      WN 5592   5.770   5.548   7.685  0.0273 -0.2335 -0.1336
  989WN      WN 5593   4.226   3.904   8.588  0.0136  0.2055  0.0799
  990WN      WN 5594   4.219   6.564   9.429  0.1664  0.0855 -0.1555
  991WN      WN 5595   6.910   3.226   8.077 -0.0258 -0.0241  0.0319
  992WN      WN 5596   2.554   6.825   8.161  0.1361  0.2796  0.1736
  993WN      WN 5597   5.734   0.737   7.878  0.0534 -0.2943  0.0504
  994WN      WN 5598   1.296   1.097   8.593 -0.2189  0.0041 -0.0661
  995WN      WN 5599   5.514   6.913   7.625  0.3342  0.0428 -0.2358
  996WN      WN 5600   1.124   1.817   8.726 -0.1458  0.0060  0.1321
  997WN      WN 5601   4.000   6.161   9.244  0.0907 -0.1828 -0.1870
  998WN      WN 5602   6.182   5.060   7.126  0.2611  0.1541 -0.0962
  999WN      WN 5603   6.700   7.401   8.463 -0.0266 -0.0763  0.1011
 1000WN      WN 5604   0.750   3.985   9.157  0.0144  0.0427 -0.1755
 1001WN      WN 5605   4.489   6.211   8.042 -0.1024  0.0292  0.0318
 1002WN      WN 5606   5.187   4.746   8.758  0.0325 -0.1539 -0.5118
 1003WN      WN 5607   0.894   1.378   8.548 -0.3111  0.2061  0.0312
 1004WN      WN 5608   7.302   4.195   7.593 -0.1783  0.1744  0.2902
 1005WN      WN 5609   2.441   5.619   8.757 -0.0533 -0.1944 -0.0760
 1006WN      WN 5610   3.525   5.122   7.931 -0.0056 -0.2826 -0.2696
 1007WN      WN 5611   2.977   6.700   8.989  0.1722 -0.1139  0.0061
 1008WN      WN 5612   1.359   7.556   9.261  0.0031  0.1953  0.1144
 1009WN      WN 5613   7.480   6.286   8.543 -0.0026 -0.0239  0.0303
 1010WN      WN 5614   7.582   3.221   8.592 -0.2567 -0.0215 -0.1219
 1011WN      WN 5615   0.749   4.686   9.598  0.1203 -0.2000 -0.2480
 1012WN      WN 5616   6.066   4.112   9.891 -0.0955  0.4322  0.0677
 1013WN      WN 5617   2.540   6.789  10.029  0.0439 -0.3943  0.0071
 1014WN      WN 5618   1.287   0.399   9.185 -0.0477 -0.0564 -0.0177
 1015WN      WN 5619   0.573   6.918   9.232 -0.2685  0.0642 -0.3305
 1016WN      WN 5620   0.686   5.750   7.269 -0.0010 -0.0543  0.2151
 1017WN      WN 5621   2.458   7.059   9.152  0.2419  0.1014 -0.1939
 1018WN      WN 5622   4.229   4.853   8.330  0.3815  0.0720 -0.0484
 1019WN      WN 5623   5.778   7.077   8.415  0.1472  0.0032 -0.0096
 1020WN      WN 5624   5.925   0.188   8.657  0.3836  0.3184 -0.3653
 1021WN      WN 5625   7.286   0.090   8.744  0.1456  0.0384 -0.0007
 1022WN      WN 5626   0.534   7.335   8.910  0.2687 -0.0753  0.2059
 1023WN      WN 5627   1.224   3.676   8.479  0.0703  0.0361 -0.0955
 1024WN      WN 5628   6.005   6.989   6.765  0.1289  0.0830  0.2031
 1025WN      WN 5629   7.578   5.106   9.978  0.3675  0.1278 -0.0125
 1026WN      WN 5630   1.404   5.407   8.224  0.1224  0.1601  0.1021
 1027WN      WN 5631   1.879   7.386   8.996 -0.3458 -0.0702 -0.1236
 1028WN      WN 5632   0.523   2.841   8.140  0.1073  0.1991 -0.1671
 1029WN      WN 5633   4.089   6.867   8.513  0.0438 -0.3593  0.0546
 1030WN      WN 5634   0.025   4.476  10.040  0.0897  0.3414 -0.0948
 1031WN      WN 5635   3.767   7.434   9.590 -0.1340 -0.1873 -0.2436
 1032WN      WN 5636   7.100   3.567   8.519  0.2178 -0.1375  0.2994
 1033WN      WN 5637   0.049   2.894   8.264  0.0799  0.1038  0.2850
 1034WN      WN 5638   0.805   0.987   8.846 -0.0881  0.2582  0.2195
 1035WN      WN 5639   4.868   6.296   7.589  0.2154 -0.1568  0.1443
 1036WN      WN 5640   1.296   2.996   8.481  0.0457  0.3937  0.0688
 1037WN      WN 5641   1.980   6.111   8.099 -0.1768 -0.2076 -0.3516
 1038WN      WN 5642   7.209   5.225   9.652 -0.3319  0.3471  0.0881
 1039WN      WN 5643   7.333   5.632   8.982  0.0935  0.0988  0.1274
 1040WN      WN 5644   1.777   6.768   8.437  0.2009  0.2022  0.0790
 1041WN      WN 5645   5.406   4.762   8.281 -0.0280 -0.3427 -0.0008
 1042WN      WN 5646   1.867   5.220   8.140  0.1231 -0.0432 -0.2617
 1043WN      WN 5647   3.263   5.309   7.566 -0.1450 -0.0226  0.1891
 1044WN      WN 5648   3.184   4.924   8.362 -0.0789 -0.1214 -0.1245
 1045WN      WN 5649   6.147   5.338   9.371  0.0008 -0.1105 -0.0201
 1046WN      WN 5650   1.363   7.067   8.376  0.4197  0.1958 -0.0001
 1047WN      WN 5651   1.782   5.693   8.395  0.2389 -0.3417  0.2430
 1048WN      WN 5652   1.048   6.149   7.988  0.1224 -0.3356  0.2657
 1049WN      WN 5653   4.670   4.201   8.754  0.2770 -0.1139 -0.1868
 1050WN      WN 5654   0.650   3.325   7.969 -0.0763 -0.0171 -0.0657
 1051WN      WN 5655   1.372   5.894   9.243 -0.2741  0.0278  0.1345
 1052WN      WN 5656   0.945   7.190   9.567  0.2393  0.3436 -0.2334
 1053WN      WN 5657   6.275   1.375   8.719 -0.0900  0.3645 -0.0104
 1054WN      WN 5658   2.432   6.451   9.043 -0.0107 -0.0188  0.0114
 1055WN      WN 5659   0.557   4.428   9.185  0.0820  0.4302 -0.0213
 1056WN      WN 5660   7.203   2.890   8.239  0.2359 -0.0704 -0.1123
 1057WN      WN 5661   2.216   6.509   8.457 -0.1233 -0.0412  0.1231
 1058WN      WN 5662   3.272   6.180   9.438  0.0067  0.1657  0.0326
 1059WN      WN 5663   1.009   4.346   9.316 -0.3009 -0.3002  0.0675
 1060WN      WN 5664   0.381   0.747   8.929  0.1215 -0.1288  0.1259
 1061WN      WN 5665   2.536   6.118   8.682 -0.2927 -0.2460 -0.0412
 1062WN      WN 5666   7.041   6.552   9.200 -0.1989  0.0349 -0.0061
 1063WN      WN 5667   1.045   7.531   7.484  0.1197  0.2505 -0.0330
 1064WN      WN 5668   6.735   5.290   8.184  0.0726 -0.3084  0.0914
 1065WN      WN 5669   0.012   7.285  10.350 -0.1168 -0.2980  0.0373
 1066WN      WN 5670   1.471   0.631   8.743  0.1861  0.0667  0.1964
 1067WN      WN 5671   1.382   0.987   8.051  0.1398  0.0559 -0.1219
 1068WN      WN 5672   4.860   5.241   6.916 -0.0119 -0.1285  0.1802
 1069WN      WN 5673   5.612   0.479   6.723  0.2223  0.0982  0.0287
 1070WN      WN 5674   7.145   5.721   7.956 -0.0396 -0.2174 -0.1769
 1071WN      WN 5675   4.651   6.387   7.069 -0.0522 -0.0721 -0.0522
 1072WN      WN 5676   2.055   1.527   8.195 -0.0941  0.2138 -0.2226
 1073WN      WN 5677   3.066   6.735   8.009 -0.0637 -0.3143 -0.1050
 1074WN      WN 5678   1.829   1.922   8.012 -0.1163  0.1612  0.1984
 1075WN      WN 5679   0.720   0.056   8.570  0.1275  0.1099 -0.1195
 1076WN      WN 5680   0.661   6.928   7.980  0.0224 -0.2232 -0.0107
 1077WN      WN 5681   0.488   4.126   7.147  0.3003  0.1068 -0.2216
 1078WN      WN 5682   3.897   6.976   9.265  0.0302  0.2083  0.1903
 1079WN      WN 5683   7.205   6.575   9.668 -0.2438  0.2763 -0.1494
 1080WN      WN 5684   1.028   5.152   8.785 -0.0762 -0.2225 -0.0155
 1081WN      WN 5685   3.958   5.270   8.857  0.2170 -0.4400  0.0408
 1082WN      WN 5686   0.656   0.009   9.816  0.1162 -0.1814  0.1069
 1083WN      WN 5687   4.400   7.139   8.089 -0.1516 -0.0306  0.1892
 1084WN      WN 5688   0.315   1.050   9.393  0.1649  0.1581 -0.2924
 1085WN      WN 5689   1.551   5.896   8.793  0.1634 -0.0579 -0.0358
 1086WN      WN 5690   5.045   4.330   8.447  0.0130  0.0208  0.1590
 1087WN      WN 5691   1.890   4.247   8.158 -0.2930 -0.1112 -0.0767
 1088WN      WN 5692   6.323   5.688   8.557 -0.3059 -0.1343 -0.0164
 1089WN      WN 5693   5.300   5.389   7.655  0.2049  0.1236  0.2273
 1090WN      WN 5694   0.711   6.346   8.963 -0.1374  0.0970 -0.1379
 1091WN      WN 5695   4.212   7.322   8.474  0.0734  0.1816  0.2452
 1092WN      WN 5696   6.659   5.258   9.327  0.0121  0.0900 -0.1929
 1093WN      WN 5697   7.084   2.172   9.251 -0.2395 -0.0914  0.0855
 1094WN      WN 5698   3.187   3.884   8.328 -0.0506 -0.0172  0.0128
 1095WN      WN 5699   6.866   7.536   8.958  0.1240  0.1422 -0.2214
 1096WN      WN 5700   0.252   6.077   7.670 -0.0077  0.3477 -0.2924
 1097WN      WN 5701   4.775   7.306   8.423 -0.1013  0.2426  0.2674
 1098WN      WN 5702   2.066   4.924   7.198 -0.3154  0.3602  0.6460
 1099WN      WN 5703   7.627   5.440   8.537 -0.0959  0.0124  0.3968
 1100WN      WN 5704   6.144   3.853   9.197 -0.2421  0.0290  0.0651
 1101WN      WN 5705   3.736   5.599   8.537 -0.0722 -0.0846 -0.0941
 1102WN      WN 5706   6.452   7.128   8.889  0.0108 -0.3056  0.2687
 1103WN      WN 5707   7.292   5.158   8.778 -0.0431  0.1426  0.1560
 1104WN      WN 5708   1.722   0.928   8.397  0.0598  0.4711 -0.1278
 1105WN      WN 5709   5.914   5.156   7.967 -0.0216  0.1357 -0.2569
 1106WN      WN 5710   4.729   3.908   8.367  0.1452 -0.2691  0.1110
 1107WN      WN 5711   7.126   4.043   8.432  0.0003  0.2556 -0.2421
 1108WN      WN 5712   2.343   5.166   7.938 -0.1499 -0.3398  0.0763
 1109WN      WN 5713   0.465   7.284   7.634  0.0616  0.0749 -0.1943
 1110WN      WN 5714   0.734   3.338   9.160 -0.0713  0.4154 -0.3192
 1111WN      WN 5715   6.796   6.722   9.988  0.0308  0.0733 -0.3776
 1112WN      WN 5716   2.759   3.896   8.104  0.0519  0.0340  0.0648
 1113WN      WN 5717   5.379   6.405   7.740  0.0893  0.0605 -0.1617
 1114WN      WN 5718   7.019   4.867   9.423 -0.0634  0.1747 -0.0102
 1115WN      WN 5719   6.468   5.605   9.039  0.1286 -0.3467  0.1503
 1116WN      WN 5720   6.394   1.180   8.007  0.4054  0.3485 -0.0565
 1117WN      WN 5721   6.084   4.517   9.097 -0.0398  0.0474 -0.0688
 1118WN      WN 5722   7.212   0.583   8.512  0.1988  0.0528  0.0806
 1119WN      WN 5723   0.952   7.640   8.978  0.0962 -0.0813 -0.2140
 1120WN      WN 5724   3.649   4.737   8.249 -0.2048 -0.1972  0.2826
 1121WN      WN 5725   3.973   0.502   8.730  0.0771  0.1964 -0.0381
 1122WN      WN 5726   0.091   1.941   8.418 -0.3064 -0.1409  0.0911
 1123WN      WN 5727   2.304   6.989   7.664 -0.1985 -0.5970 -0.0585
 1124WN      WN 5728   7.219   1.642   9.504 -0.1649  0.1160 -0.3101
 1125WN      WN 5729   3.574   5.734   8.016 -0.1044  0.0415 -0.1495
 1126WN      WN 5730   0.230   1.400   7.662 -0.1181 -0.1628 -0.0432
 1127WN      WN 5731   6.637   5.029   7.708  0.1160 -0.2650 -0.0520
 1128WN      WN 5732   4.749   6.807   8.642 -0.1720 -0.2478 -0.1675
 1129WN      WN 5733   2.896   6.131   9.744 -0.0777  0.2236  0.0029
 1130WN      WN 5734   0.128   7.255   9.444 -0.0935 -0.1775  0.1718
 1131WN      WN 5735   2.485   5.171   8.493  0.0707 -0.2164 -0.0270
 1132WN      WN 5736   6.226   5.332   7.591  0.0153  0.2761 -0.3994
 1133WN      WN 5737   1.828   7.340   8.494 -0.1326 -0.2082 -0.3799
 1134WN      WN 5738   2.098   6.476   9.513  0.2390  0.0156  0.0746
 1135WN      WN 5739   2.930   7.053   9.366  0.0579  0.1765 -0.0381
 1136WN      WN 5740   1.581   6.413   7.913 -0.4503 -0.2166  0.1609
 1137WN      WN 5741   7.061   6.387   7.345 -0.0133  0.2093  0.1041
 1138WN      WN 5742   4.436   6.008   8.885  0.1310 -0.2193 -0.0446
 1139WN      WN 5743   6.169   3.638   8.042  0.3325  0.0851  0.0139
 1140WN      WN 5744   1.094   5.692   8.837  0.0252  0.0887  0.1532
 1141WN      WN 5745   6.164   6.471   8.855  0.0363  0.1479  0.0760
 1142WN      WN 5746   6.606   6.085   8.641  0.1571 -0.0492  0.0349
 1143WN      WN 5747   7.559   5.109   9.227 -0.1678 -0.1576 -0.0317
 1144WN      WN 5748   0.627   5.850   9.587 -0.0451 -0.3477  0.0427
 1145WN      WN 5749   7.526   3.681   8.819  0.2560 -0.2672  0.2438
 1146WN      WN 5750   1.931   6.397   8.964  0.0265  0.0597  0.1788
 1147WN      WN 5751   6.478   5.046   9.785 -0.0826  0.2666  0.4125
 1148WN      WN 5752   7.128   5.114   7.729 -0.3931 -0.0248  0.1980
 1149WN      WN 5753   6.070   1.916   8.590 -0.3351  0.3278  0.2604
 1150WN      WN 5754   0.396   2.924   9.168  0.3192  0.1299  0.0218
 1151WN      WN 5755   1.188   1.853   9.235  0.2632 -0.1432 -0.1742
 1152WN      WN 5756   5.866   4.716   8.707  0.1339  0.1653 -0.0139
 1153WN      WN 5757   6.489   6.764   9.242 -0.0571  0.2493  0.0060
 1154WN      WN 5758   6.848   3.783   8.118  0.0013 -0.0091 -0.2321
 1155WN      WN 5759   0.002   7.575   9.121 -0.1220 -0.0469  0.2070
 1156WN      WN 5760   1.412   4.447   8.220 -0.1329 -0.1668 -0.4350
 1157WN      WN 5761   4.513   5.908   8.400 -0.5242 -0.0733  0.1083
 1158WN      WN 5762   5.373   5.746   9.518  0.0179  0.1478 -0.2131
 1159WN      WN 5763   3.401   0.075   8.258  0.2036 -0.3239 -0.1272
 1160WN      WN 5764   7.503   0.587  15.263  0.0574  0.0415  0.1626
 1161WN      WN 5765   1.580   3.376   0.577  0.1105  0.0791 -0.1769
 1162WN      WN 5766   4.190   3.233  12.286 -0.2683  0.1721 -0.3590
 1163WN      WN 5767   3.864   2.941  13.270 -0.2180 -0.0529  0.0065
 1164WN      WN 5768   2.794   2.496   0.541  0.3414  0.1885 -0.0380
 1165WN      WN 5769   6.610   6.367  14.785  0.0547 -0.0854 -0.0794
 1166WN      WN 5770   1.116   1.052   1.060 -0.0470  0.1876  0.1289
 1167WN      WN 5771   7.014   3.110   3.138  0.3290  0.0034  0.3686
 1168WN      WN 5772   1.968   3.804   2.780 -0.2197 -0.1822  0.4660
 1169WN      WN 5773   4.462   7.630  15.955 -0.2035  0.2716  0.0717
 1170WN      WN 5774   2.415   2.921  14.010 -0.2389 -0.1834  0.0938
 1171WN      WN 5775   3.114   3.180  14.249  0.0483  0.0095  0.3651
 1172WN      WN 5776   3.783   3.481  12.518  0.1404 -0.1669  0.3525
 1173WN      WN 5777   7.283   7.356   1.523 -0.1821 -0.0019  0.0713
 1174WN      WN 5778   7.106   4.491   0.189 -0.0574 -0.1687  0.0699
 1175WN      WN 5779   3.101   6.218  13.470  0.2581 -0.0945 -0.1551
 1176WN      WN 5780   6.932   3.513  13.467 -0.0252 -0.0686 -0.2355
 1177WN      WN 5781   7.046   4.168  13.975 -0.1088  0.1868 -0.0359
 1178WN      WN 5782   0.251   1.395   0.119 -0.1518  0.0013 -0.3384
 1179WN      WN 5783   1.409   6.278   0.881 -0.0480  0.1428  0.1310
 1180WN      WN 5784   2.673   4.629  15.222  0.0803  0.0062 -0.0562
 1181WN      WN 5785   1.187   5.409  14.085  0.0661  0.1042  0.1436
 1182WN      WN 5786   4.261   2.757   2.912 -0.2251 -0.1337 -0.2137
 1183WN      WN 5787   4.347   5.523   2.040 -0.1057  0.1198 -0.1437
 1184WN      WN 5788   0.362   2.806   2.881 -0.0790  0.1037  0.1959
 1185WN      WN 5789   1.925   3.262  15.498  0.2216 -0.1094  0.0504
 1186WN      WN 5790   7.064   0.607  13.964  0.0350  0.0113 -0.2639
 1187WN      WN 5791   3.397   0.771   1.606  0.0825 -0.1452 -0.0302
 1188WN      WN 5792   0.172   2.131   1.684  0.0845 -0.0669 -0.0878
 1189WN      WN 5793   7.242   3.341  14.572 -0.2180  0.1292  0.1565
 1190WN      WN 5794   1.385   6.917  15.436 -0.0966 -0.0991 -0.3701
 1191WN      WN 5795   1.044   6.069  16.763  0.0507  0.1418 -0.1097
[truncated: 246,362 more chars]
