# Supplementary material for: Free energies of membrane stalk formation from a lipidomics perspective
Source: Nat Commun. 2021 Nov 15;12:6594. doi: 10.1038/s41467-021-26924-2 (PMC8593120; doi:10.1038/s41467-021-26924-2)
Supplement: Supplementary file 4 — Source Data [file 41467_2021_26924_MOESM4_ESM.zip › SI_data/Fig3/Simulation_outer.gro]

Membrane with PIPC PAPC POPC DPSM PNSM PLSM PAPI PAPS PAPE CHOL (36 14 12 26 18 16 4 8 4 98)
 9209
    1PIPC   NC3    1   7.320   4.524   7.505 -0.0538 -0.2218  0.1559
    1PIPC   PO4    2   6.973   4.281   7.513  0.3291  0.2482 -0.6099
    1PIPC   GL1    3   6.869   4.499   7.256  0.0443 -0.3010  0.2189
    1PIPC   GL2    4   6.580   4.355   7.124 -0.1909  0.1624 -0.0169
    1PIPC   C1A    5   7.042   4.491   6.873 -0.0218  0.2118  0.1933
    1PIPC   D2A    6   7.211   4.663   6.514  0.2443 -0.4851  0.1322
    1PIPC   D3A    7   6.875   4.390   6.318 -0.0335 -0.0233  0.1033
    1PIPC   C4A    8   6.958   4.346   5.944 -0.0456  0.2452 -0.2467
    1PIPC   C1B    9   6.757   3.979   6.860  0.1796 -0.2034 -0.0742
    1PIPC   C2B   10   6.982   3.871   6.563 -0.1186 -0.0238  0.0333
    1PIPC   C3B   11   7.020   3.661   6.119 -0.0327  0.1297  0.5913
    1PIPC   C4B   12   6.825   3.640   5.718 -0.0974  0.0911  0.0189
    2PIPC   NC3   13  -0.406   2.915   7.994 -0.0861  0.0218 -0.0411
    2PIPC   PO4   14   0.106   3.059   7.995  0.3849 -0.0884 -0.0297
    2PIPC   GL1   15   0.229   2.950   7.537 -0.0418 -0.2425 -0.0749
    2PIPC   GL2   16   0.415   3.142   7.455 -0.3203 -0.2405  0.0504
    2PIPC   C1A   17   0.121   2.970   7.129  0.0684 -0.1769 -0.0202
    2PIPC   D2A   18   0.094   3.165   6.858  0.0929 -0.0479 -0.0137
    2PIPC   D3A   19  -0.072   2.929   6.505  0.3284 -0.2512  0.0451
    2PIPC   C4A   20  -0.201   2.722   6.139 -0.2207  0.1017 -0.0980
    2PIPC   C1B   21   0.562   3.317   7.101  0.1788 -0.4448  0.0146
    2PIPC   C2B   22   0.586   3.383   6.607  0.2856 -0.1786 -0.0422
    2PIPC   C3B   23   0.644   3.353   6.308 -0.0655  0.3022 -0.0129
    2PIPC   C4B   24   0.587   3.435   5.915 -0.2749  0.3233 -0.3762
    3PIPC   NC3   25   5.302   6.216   7.956  0.1393 -0.2325 -0.2758
    3PIPC   PO4   26   5.025   5.836   7.871  0.0469  0.0086  0.4504
    3PIPC   GL1   27   4.879   5.871   7.428 -0.3269  0.0123 -0.1031
    3PIPC   GL2   28   4.655   5.623   7.304 -0.3860 -0.3600  0.1842
    3PIPC   C1A   29   4.705   6.208   7.181  0.0566 -0.4253  0.0496
    3PIPC   D2A   30   4.682   6.430   6.779  0.2039  0.0810 -0.2448
    3PIPC   D3A   31   4.556   6.437   6.391  0.0759 -0.0412 -0.1366
    3PIPC   C4A   32   4.715   6.671   6.142 -0.2984  0.0076 -0.1992
    3PIPC   C1B   33   4.489   5.594   6.844 -0.1946  0.0129  0.0830
    3PIPC   C2B   34   4.491   5.788   6.454  0.0919 -0.1840 -0.0612
    3PIPC   C3B   35   4.788   5.724   6.146 -0.1637  0.1745  0.2392
    3PIPC   C4B   36   4.881   6.004   5.816 -0.1130  0.0821  0.2653
    4PIPC   NC3   37   0.341   1.918   8.035  0.1580 -0.2889 -0.1092
    4PIPC   PO4   38   0.027   1.584   7.989 -0.0678  0.0773 -0.0912
    4PIPC   GL1   39   0.105   1.737   7.594 -0.1275  0.0485  0.2565
    4PIPC   GL2   40   0.459   1.743   7.585  0.1796  0.0742 -0.0246
    4PIPC   C1A   41   0.012   1.592   7.143 -0.0102  0.0382 -0.1861
    4PIPC   D2A   42  -0.069   1.595   6.767  0.1064 -0.2261  0.2864
    4PIPC   D3A   43  -0.251   1.594   6.393 -0.3457  0.2963 -0.2476
    4PIPC   C4A   44  -0.270   1.178   6.081  0.1193  0.0525  0.0797
    4PIPC   C1B   45   0.669   1.612   7.302  0.1613  0.2230  0.3224
    4PIPC   C2B   46   1.013   1.690   7.132  0.0727  0.0171  0.2337
    4PIPC   C3B   47   1.341   1.542   6.977  0.1227  0.0528  0.0646
    4PIPC   C4B   48   1.629   1.358   7.276 -0.1434 -0.0680  0.0567
    5PIPC   NC3   49   3.442   5.366   8.335  0.2581  0.3306 -0.0056
    5PIPC   PO4   50   3.264   5.066   7.952 -0.2797 -0.0258 -0.2258
    5PIPC   GL1   51   3.242   5.323   7.545  0.2457  0.4354 -0.0536
    5PIPC   GL2   52   3.314   5.166   7.342 -0.2115 -0.0412 -0.0160
    5PIPC   C1A   53   3.514   5.630   7.397  0.0204  0.1884  0.0906
    5PIPC   D2A   54   3.973   5.562   7.468 -0.0781 -0.2497 -0.2762
    5PIPC   D3A   55   3.942   5.659   7.069  0.2090 -0.2140 -0.1478
    5PIPC   C4A   56   4.039   5.740   6.601  0.3248 -0.3543  0.0794
    5PIPC   C1B   57   3.321   5.089   6.871  0.1704  0.0275 -0.0295
    5PIPC   C2B   58   3.209   5.226   6.494  0.1893  0.4596  0.1345
    5PIPC   C3B   59   2.946   5.161   6.268  0.1069  0.0176  0.1479
    5PIPC   C4B   60   2.587   5.080   5.987  0.3035  0.4392  0.3098
    6PIPC   NC3   61   7.268   1.052   7.940  0.2902  0.1977 -0.0590
    6PIPC   PO4   62   6.913   0.914   7.764  0.3506 -0.0128  0.0766
    6PIPC   GL1   63   6.999   0.987   7.336 -0.1802  0.1802 -0.0918
    6PIPC   GL2   64   7.040   1.235   7.329 -0.1220 -0.0381  0.0901
    6PIPC   C1A   65   6.859   0.807   6.926 -0.4194  0.2510 -0.1588
    6PIPC   D2A   66   7.007   0.849   6.438  0.1067  0.1315  0.0074
    6PIPC   D3A   67   7.285   1.073   6.625  0.1771 -0.0076  0.2389
    6PIPC   C4A   68   7.533   1.294   6.415 -0.2111  0.1347  0.1414
    6PIPC   C1B   69   6.954   1.332   6.870 -0.0491  0.1890  0.0812
    6PIPC   C2B   70   6.778   1.297   6.532 -0.2748  0.4065  0.0760
    6PIPC   C3B   71   6.703   1.427   6.061  0.0033 -0.5974  0.2115
    6PIPC   C4B   72   6.735   1.795   5.760 -0.0793  0.0288 -0.4906
    7PIPC   NC3   73   2.469   3.823   8.354 -0.0725 -0.2015 -0.2316
    7PIPC   PO4   74   2.647   4.266   8.339 -0.2648  0.1658  0.1137
    7PIPC   GL1   75   2.705   4.065   7.973 -0.2145 -0.0420 -0.0212
    7PIPC   GL2   76   3.007   4.226   7.887  0.1661  0.0399 -0.1894
    7PIPC   C1A   77   2.737   3.762   7.604  0.0230 -0.0360 -0.0192
    7PIPC   D2A   78   3.001   3.383   7.541  0.2705  0.2727 -0.1598
    7PIPC   D3A   79   3.223   3.266   7.218 -0.2882 -0.0724 -0.1914
    7PIPC   C4A   80   3.219   3.152   6.758 -0.0632 -0.0200 -0.1727
    7PIPC   C1B   81   2.933   4.242   7.424 -0.1229 -0.3004 -0.2683
    7PIPC   C2B   82   3.059   4.220   7.004 -0.1462  0.0819  0.1195
    7PIPC   C3B   83   3.209   4.177   6.650  0.0664 -0.0065  0.0627
    7PIPC   C4B   84   3.414   4.178   6.292 -0.3185  0.3227 -0.0030
    8PIPC   NC3   85   4.840  -0.439   8.334  0.0209  0.0240  0.0583
    8PIPC   PO4   86   4.533  -0.133   8.211  0.3703  0.0817  0.1618
    8PIPC   GL1   87   4.529  -0.055   7.755 -0.2687 -0.0563 -0.0789
    8PIPC   GL2   88   4.291   0.200   7.674  0.1092  0.0566 -0.0682
    8PIPC   C1A   89   4.630  -0.163   7.360 -0.1393  0.0679  0.4191
    8PIPC   D2A   90   4.599  -0.022   6.956  0.2503  0.1921 -0.2839
    8PIPC   D3A   91   4.570  -0.006   6.545 -0.0056  0.2260 -0.2340
    8PIPC   C4A   92   4.360  -0.268   6.195 -0.0105  0.2150 -0.1369
    8PIPC   C1B   93   4.388   0.529   7.322 -0.3392  0.0642  0.3064
    8PIPC   C2B   94   4.369   0.435   6.861  0.2571 -0.0133 -0.3485
    8PIPC   C3B   95   4.231   0.503   6.432  0.0493 -0.0226 -0.0970
    8PIPC   C4B   96   4.315   0.297   5.999  0.4179 -0.1705 -0.0050
    9PIPC   NC3   97   2.427   5.036   7.515 -0.0953 -0.3304 -0.3773
    9PIPC   PO4   98   2.126   5.421   7.461 -0.2702  0.0975  0.1173
    9PIPC   GL1   99   2.051   5.583   7.092 -0.2388  0.0381 -0.4071
    9PIPC   GL2  100   2.033   5.905   6.997  0.1284  0.1810 -0.2307
    9PIPC   C1A  101   2.036   5.488   6.692  0.1856 -0.0153  0.1207
    9PIPC   D2A  102   2.229   5.284   6.267  0.0845  0.1467 -0.1136
    9PIPC   D3A  103   2.046   5.305   5.837 -0.0066 -0.0052 -0.1890
    9PIPC   C4A  104   2.082   5.592   5.442  0.2850 -0.2874  0.0709
    9PIPC   C1B  105   2.150   5.968   6.577  0.1662  0.3089  0.2489
    9PIPC   C2B  106   2.082   6.282   6.277  0.2132 -0.0083  0.1110
    9PIPC   C3B  107   2.322   6.539   6.103 -0.1036 -0.0792 -0.0670
    9PIPC   C4B  108   2.166   6.815   5.804  0.0223 -0.0855  0.0418
   10PIPC   NC3  109   7.160   6.797   7.524  0.0706  0.3219  0.1816
   10PIPC   PO4  110   7.288   6.915   7.291 -0.4082 -0.0761 -0.0985
   10PIPC   GL1  111   7.248   6.690   6.896 -0.0396 -0.2262  0.0885
   10PIPC   GL2  112   7.490   6.314   6.713 -0.0527  0.1676  0.4693
   10PIPC   C1A  113   7.144   6.677   6.468  0.0469 -0.0555  0.2231
   10PIPC   D2A  114   7.367   6.463   6.178 -0.0980 -0.2190  0.0876
   10PIPC   D3A  115   7.053   6.700   5.986 -0.0491  0.5145  0.0378
   10PIPC   C4A  116   7.107   7.164   6.195  0.1616  0.0327 -0.4143
   10PIPC   C1B  117   7.468   6.001   6.433  0.6085 -0.1259  0.3940
   10PIPC   C2B  118   7.447   5.966   5.968 -0.1279 -0.0356 -0.4760
   10PIPC   C3B  119   7.359   5.749   5.554  0.2211 -0.1462 -0.0929
   10PIPC   C4B  120   7.555   5.613   5.298 -0.2016 -0.2025  0.1844
   11PIPC   NC3  121   5.889   1.391   8.879  0.1882  0.3983 -0.0997
   11PIPC   PO4  122   5.534   1.686   8.786 -0.1566 -0.0224  0.3307
   11PIPC   GL1  123   5.168   1.770   8.813 -0.0684  0.0095 -0.1823
   11PIPC   GL2  124   5.253   1.964   9.064  0.4389 -0.0057 -0.0583
   11PIPC   C1A  125   4.773   1.818   8.758  0.1381 -0.1593 -0.3087
   11PIPC   D2A  126   4.434   2.092   8.865  0.2428  0.0070 -0.3043
   11PIPC   D3A  127   4.484   1.681   9.176 -0.0002 -0.1358 -0.1519
   11PIPC   C4A  128   4.336   1.421   9.504  0.1546  0.1694 -0.0883
   11PIPC   C1B  129   4.932   1.907   9.360  0.0555 -0.1610  0.1803
   11PIPC   C2B  130   4.635   1.752   9.657 -0.3553  0.2462  0.1640
   11PIPC   C3B  131   4.350   1.953   9.828  0.0481  0.0036 -0.0531
   11PIPC   C4B  132   4.006   1.787   9.702  0.1242  0.0543 -0.1725
   12PIPC   NC3  133   1.202   1.347   8.644  0.0567 -0.1992 -0.1501
   12PIPC   PO4  134   1.071   1.378   8.258 -0.2980 -0.1279  0.0364
   12PIPC   GL1  135   1.367   1.590   7.924 -0.0421 -0.0909  0.0503
   12PIPC   GL2  136   1.439   1.922   7.884 -0.0831 -0.1740 -0.2976
   12PIPC   C1A  137   1.796   1.649   7.763 -0.1137 -0.2371  0.1893
   12PIPC   D2A  138   2.273   1.609   7.705  0.1542  0.3050 -0.5106
   12PIPC   D3A  139   2.399   1.673   7.353 -0.1591 -0.2476  0.2979
   12PIPC   C4A  140   2.797   1.614   7.144 -0.0024  0.0656 -0.1293
   12PIPC   C1B  141   1.422   1.865   7.400  0.0070  0.0152 -0.1369
   12PIPC   C2B  142   1.617   2.052   6.955  0.0723  0.3736 -0.0124
   12PIPC   C3B  143   1.606   2.159   6.562 -0.0809 -0.0094 -0.0565
   12PIPC   C4B  144   1.987   2.279   6.209  0.1035  0.1064  0.1055
   13PIPC   NC3  145   1.046   0.475   8.340  0.3654 -0.0877  0.0502
   13PIPC   PO4  146   1.348   0.602   7.957  0.1899 -0.0801 -0.1140
   13PIPC   GL1  147   1.579   0.598   7.500 -0.4496  0.0729 -0.0999
   13PIPC   GL2  148   1.718   0.331   7.268  0.0809  0.0018  0.3303
   13PIPC   C1A  149   1.924   0.831   7.271 -0.2497  0.0794  0.2497
   13PIPC   D2A  150   2.065   0.900   6.892 -0.2030 -0.1666 -0.0512
   13PIPC   D3A  151   2.231   1.012   6.622 -0.2534 -0.0248  0.0828
   13PIPC   C4A  152   2.260   1.291   6.357  0.0716  0.3257 -0.1335
   13PIPC   C1B  153   1.676   0.564   6.820 -0.3276  0.2303 -0.0069
   13PIPC   C2B  154   1.923   0.632   6.484 -0.0333 -0.2268 -0.2088
   13PIPC   C3B  155   2.087   0.860   6.118  0.0831 -0.1231  0.2759
   13PIPC   C4B  156   1.962   0.905   5.725 -0.1351  0.3218 -0.0506
   14PIPC   NC3  157   5.933   3.270   7.892  0.0788 -0.1402  0.0999
   14PIPC   PO4  158   6.365   2.906   7.919 -0.1353  0.1105 -0.3099
   14PIPC   GL1  159   6.219   2.770   7.593  0.1936  0.0514 -0.2001
   14PIPC   GL2  160   5.916   2.602   7.640 -0.0117 -0.1839  0.1638
   14PIPC   C1A  161   5.965   2.892   7.259  0.0344  0.1499 -0.0229
   14PIPC   D2A  162   5.783   3.086   6.925 -0.1242  0.0048  0.0370
   14PIPC   D3A  163   6.000   3.336   6.625  0.2083 -0.0855  0.0401
   14PIPC   C4A  164   5.870   3.753   6.415  0.1203  0.0859 -0.2804
   14PIPC   C1B  165   5.570   2.589   7.289 -0.2748  0.1092  0.1752
   14PIPC   C2B  166   5.546   2.614   6.810 -0.1245  0.0325 -0.1375
   14PIPC   C3B  167   5.578   2.594   6.319  0.2639  0.2551 -0.1292
   14PIPC   C4B  168   5.689   2.703   5.999  0.0445  0.6283  0.2579
   15PIPC   NC3  169   1.353   1.994   9.252 -0.1765  0.0064  0.0338
   15PIPC   PO4  170   1.475   2.306   8.877  0.1953 -0.0290 -0.2079
   15PIPC   GL1  171   1.884   2.085   8.691  0.0474  0.1156  0.0717
   15PIPC   GL2  172   1.697   2.299   8.357 -0.0251  0.0196  0.0412
   15PIPC   C1A  173   2.239   1.941   8.507  0.5151  0.2883  0.4503
   15PIPC   D2A  174   2.491   1.824   8.193  0.0652 -0.1808 -0.0450
   15PIPC   D3A  175   2.043   2.044   8.021 -0.3298  0.1549 -0.0706
   15PIPC   C4A  176   1.799   1.817   8.261 -0.1723 -0.2843  0.3356
   15PIPC   C1B  177   2.102   2.420   8.312 -0.1450  0.1897 -0.0040
   15PIPC   C2B  178   2.530   2.368   8.318 -0.2302 -0.1938 -0.0577
   15PIPC   C3B  179   2.889   2.152   8.123  0.0890  0.0250  0.1234
   15PIPC   C4B  180   3.306   2.220   7.960  0.1811  0.0025  0.1897
   16PIPC   NC3  181   0.994   0.223   7.816  0.1238  0.3362  0.3605
   16PIPC   PO4  182   0.700   0.361   7.534  0.0036 -0.0900  0.0171
   16PIPC   GL1  183   0.788   0.569   7.093  0.2552 -0.0183 -0.0016
   16PIPC   GL2  184   0.661   0.785   7.085 -0.2065  0.0784 -0.2972
   16PIPC   C1A  185   0.816   0.885   6.645  0.1471  0.0416  0.1020
   16PIPC   D2A  186   1.069   0.929   6.326  0.1952  0.0312  0.0778
   16PIPC   D3A  187   0.571   1.158   6.211 -0.3462  0.3253  0.0559
   16PIPC   C4A  188   0.283   1.431   5.933 -0.1250 -0.1193 -0.3252
   16PIPC   C1B  189   0.884   1.207   7.031 -0.2643  0.0236  0.3924
   16PIPC   C2B  190   1.114   1.332   6.635  0.1186 -0.0554  0.0865
   16PIPC   C3B  191   1.151   1.794   6.579 -0.1432  0.0774 -0.0694
   16PIPC   C4B  192   1.065   2.031   6.208  0.1973  0.0540 -0.0484
   17PIPC   NC3  193   0.567   0.776   7.707  0.1068  0.0347 -0.3058
   17PIPC   PO4  194   0.113   0.761   7.614 -0.0510  0.1894 -0.1810
   17PIPC   GL1  195   0.055   0.457   7.307 -0.1932 -0.1616 -0.1257
   17PIPC   GL2  196   0.303   0.318   7.183  0.0631  0.1184  0.1818
   17PIPC   C1A  197  -0.248   0.406   6.929 -0.1551 -0.0535  0.1933
   17PIPC   D2A  198  -0.170   0.423   6.511 -0.2075  0.0173 -0.0581
   17PIPC   D3A  199  -0.266   0.048   6.613 -0.0460 -0.0918 -0.3427
   17PIPC   C4A  200  -0.506  -0.176   6.779  0.4186 -0.3137 -0.0478
   17PIPC   C1B  201   0.249   0.153   6.703  0.0717  0.4755  0.1021
   17PIPC   C2B  202   0.212   0.141   6.256 -0.0515  0.0078 -0.0714
   17PIPC   C3B  203   0.012   0.198   5.927  0.3136  0.1308 -0.0866
   17PIPC   C4B  204   0.002   0.107   5.525  0.2615  0.0466  0.2003
   18PIPC   NC3  205   8.248   4.999   7.446 -0.1891  0.3151  0.4504
   18PIPC   PO4  206   7.779   4.993   7.474 -0.2942  0.0024 -0.0199
   18PIPC   GL1  207   7.564   5.015   7.120  0.2334 -0.0093 -0.0096
   18PIPC   GL2  208   7.547   4.769   7.071  0.0818  0.0216 -0.3784
   18PIPC   C1A  209   7.556   5.033   6.644 -0.0500 -0.2260 -0.0472
   18PIPC   D2A  210   7.327   5.096   6.338 -0.2470  0.2758  0.0297
   18PIPC   D3A  211   6.903   4.972   6.152 -0.2707 -0.3470  0.4032
   18PIPC   C4A  212   6.632   5.130   5.957  0.0879 -0.3718  0.1719
   18PIPC   C1B  213   7.111   5.014   6.897 -0.0441  0.0343  0.0907
   18PIPC   C2B  214   6.830   5.210   6.708 -0.0646 -0.0144 -0.2895
   18PIPC   C3B  215   6.629   5.363   6.429  0.1035  0.0721  0.0177
   18PIPC   C4B  216   6.284   5.410   6.162 -0.0345 -0.0370  0.2514
   19PIPC   NC3  217   2.271   2.303   4.089  0.1414  0.0755 -0.1384
   19PIPC   PO4  218   2.272   2.680   4.144 -0.0291  0.2401  0.0317
   19PIPC   GL1  219   2.192   2.964   4.534  0.3096  0.0839 -0.2585
   19PIPC   GL2  220   2.347   3.238   4.586 -0.4148 -0.0452 -0.2030
   19PIPC   C1A  221   2.046   3.034   4.944 -0.3052 -0.0503  0.0708
   19PIPC   D2A  222   2.229   3.087   5.352 -0.1118  0.0762  0.0533
   19PIPC   D3A  223   1.976   2.660   5.452 -0.1616  0.1488 -0.0760
   19PIPC   C4A  224   1.655   2.654   5.797 -0.0860 -0.0204  0.0143
   19PIPC   C1B  225   2.299   3.461   5.029 -0.0753 -0.0856  0.0219
   19PIPC   C2B  226   2.357   3.858   5.254  0.1134  0.1152 -0.1313
   19PIPC   C3B  227   2.086   4.020   5.473  0.1887  0.0826  0.1488
   19PIPC   C4B  228   1.701   4.125   5.723  0.0014  0.0587  0.0099
   20PIPC   NC3  229   4.145   0.817   4.603  0.0654 -0.1811 -0.1418
   20PIPC   PO4  230   3.968   1.237   4.748  0.0615  0.0960  0.4078
   20PIPC   GL1  231   3.969   1.027   5.050  0.0437 -0.2227  0.0645
   20PIPC   GL2  232   3.974   1.278   5.318 -0.0401 -0.1714 -0.0163
   20PIPC   C1A  233   4.099   0.765   5.388 -0.2139 -0.1850  0.2644
   20PIPC   D2A  234   4.285   0.725   5.691  0.2433 -0.1178  0.1333
   20PIPC   D3A  235   4.479   0.328   5.511  0.4128  0.0880  0.2656
   20PIPC   C4A  236   4.690   0.302   5.166  0.0478 -0.1009 -0.1036
   20PIPC   C1B  237   3.808   1.069   5.590  0.2199 -0.0435 -0.0680
   20PIPC   C2B  238   3.605   1.096   5.926 -0.1610 -0.0667  0.0159
   20PIPC   C3B  239   3.315   1.144   6.183 -0.3137  0.1990 -0.1154
   20PIPC   C4B  240   2.888   1.158   6.483  0.0519 -0.2366 -0.0317
   21PIPC   NC3  241   2.040   3.975   3.739 -0.1410 -0.1978  0.1399
   21PIPC   PO4  242   1.654   3.777   3.654  0.0088  0.0258 -0.1628
   21PIPC   GL1  243   1.703   3.840   4.097 -0.3354  0.2145  0.5535
   21PIPC   GL2  244   1.516   3.989   4.094  0.0004  0.2239  0.0660
   21PIPC   C1A  245   1.994   4.071   4.411 -0.0166  0.1108 -0.1569
   21PIPC   D2A  246   2.025   4.096   4.861  0.0325  0.2239 -0.1234
   21PIPC   D3A  247   2.507   4.188   4.922 -0.1407 -0.1352  0.0013
   21PIPC   C4A  248   2.765   4.568   4.974  0.0769 -0.2099  0.1356
   21PIPC   C1B  249   1.564   3.954   4.591 -0.5240 -0.0355  0.1832
   21PIPC   C2B  250   1.624   4.060   5.116  0.0950 -0.0048  0.0804
   21PIPC   C3B  251   1.234   4.229   5.496 -0.0792  0.0167  0.1708
   21PIPC   C4B  252   1.086   4.555   5.764  0.1090 -0.1874  0.0007
   22PIPC   NC3  253   2.201   6.016   3.293 -0.0142  0.0302  0.2465
   22PIPC   PO4  254   2.434   6.182   3.748  0.1143  0.0660  0.1779
   22PIPC   GL1  255   2.509   6.297   4.118  0.3398  0.1867 -0.1277
   22PIPC   GL2  256   2.735   6.514   4.186  0.1828 -0.1318  0.2681
   22PIPC   C1A  257   2.360   6.319   4.555  0.2011 -0.0326  0.1472
   22PIPC   D2A  258   2.270   6.490   4.901 -0.0073  0.1428  0.0728
   22PIPC   D3A  259   2.182   6.817   4.635 -0.0600  0.3471 -0.2770
   22PIPC   C4A  260   2.076   7.201   4.827  0.0044 -0.3414  0.3213
   22PIPC   C1B  261   2.713   6.672   4.572  0.2736 -0.2319 -0.2315
   22PIPC   C2B  262   2.787   6.482   4.968  0.3219 -0.1108 -0.0092
   22PIPC   C3B  263   2.998   6.584   5.328 -0.2154 -0.0486  0.0519
   22PIPC   C4B  264   3.041   6.841   5.678  0.1093 -0.1561  0.0388
   23PIPC   NC3  265   4.674   4.276   4.209  0.2108 -0.0016 -0.0080
   23PIPC   PO4  266   4.468   4.565   4.033 -0.1286  0.3132 -0.1403
   23PIPC   GL1  267   4.342   4.620   4.413 -0.0231  0.0801 -0.1730
   23PIPC   GL2  268   4.478   4.392   4.716 -0.4365 -0.2076  0.1950
   23PIPC   C1A  269   3.925   4.479   4.719 -0.1759  0.0899 -0.0897
   23PIPC   D2A  270   3.589   4.101   4.669  0.1336  0.0220 -0.1099
   23PIPC   D3A  271   3.833   4.172   5.135  0.2540  0.1445 -0.0874
   23PIPC   C4A  272   4.059   3.987   5.183 -0.2915  0.2900 -0.1284
   23PIPC   C1B  273   4.312   4.478   5.074 -0.0107 -0.0345 -0.0332
   23PIPC   C2B  274   4.110   4.460   5.449 -0.1119 -0.1525  0.0227
   23PIPC   C3B  275   3.899   4.219   5.593  0.0584  0.2958 -0.1341
   23PIPC   C4B  276   3.559   4.230   5.735 -0.1603  0.4980  0.0728
   24PIPC   NC3  277   7.009   1.950   3.965 -0.1418 -0.1095  0.1497
   24PIPC   PO4  278   6.678   1.635   4.260 -0.1500  0.0043  0.4108
   24PIPC   GL1  279   7.041   1.797   4.409  0.0509 -0.3153  0.0562
   24PIPC   GL2  280   7.410   1.717   4.290  0.0021 -0.3608 -0.1594
   24PIPC   C1A  281   7.419   1.945   4.711 -0.1042  0.0520 -0.2170
   24PIPC   D2A  282   7.454   1.897   5.140  0.0090  0.0433 -0.0987
   24PIPC   D3A  283   7.390   1.475   5.160  0.0154 -0.3755 -0.1292
   24PIPC   C4A  284   7.533   1.286   5.505 -0.1077 -0.1766  0.0821
   24PIPC   C1B  285   7.335   1.404   4.633 -0.0532 -0.1452 -0.1197
   24PIPC   C2B  286   6.958   1.216   4.731  0.3323  0.1175  0.2217
   24PIPC   C3B  287   6.687   1.060   4.935  0.2959 -0.1043  0.2165
   24PIPC   C4B  288   6.296   0.998   5.159  0.0655  0.1429  0.0185
   25PIPC   NC3  289   4.936   1.175   4.495  0.0069  0.2574  0.1588
   25PIPC   PO4  290   4.603   0.951   4.487 -0.2207  0.3580 -0.1207
   25PIPC   GL1  291   4.468   1.022   4.930  0.0665  0.0122  0.0761
   25PIPC   GL2  292   4.768   1.293   5.014 -0.2266 -0.2145 -0.1214
   25PIPC   C1A  293   4.592   0.778   5.222 -0.0573 -0.1302 -0.0175
   25PIPC   D2A  294   4.776   0.699   5.602 -0.1294 -0.1929 -0.3584
   25PIPC   D3A  295   5.108   0.378   5.696  0.1970 -0.0642 -0.1033
   25PIPC   C4A  296   4.979  -0.009   5.516 -0.2807 -0.0299  0.0220
   25PIPC   C1B  297   5.118   1.020   5.208  0.0837  0.3404  0.2944
   25PIPC   C2B  298   5.338   0.845   5.575 -0.1404  0.0822 -0.2285
   25PIPC   C3B  299   5.550   0.832   5.894 -0.3582  0.0154  0.1974
   25PIPC   C4B  300   5.840   0.944   6.114 -0.2579 -0.1679  0.3294
   26PIPC   NC3  301   3.523   4.757   3.737 -0.3074  0.0026 -0.1392
   26PIPC   PO4  302   3.629   5.132   3.877  0.2137  0.2484 -0.1971
   26PIPC   GL1  303   3.619   5.332   4.281 -0.0192  0.0438 -0.5271
   26PIPC   GL2  304   3.754   5.593   4.382 -0.0663 -0.0804  0.3236
   26PIPC   C1A  305   3.790   5.298   4.735 -0.0547  0.3134 -0.1032
   26PIPC   D2A  306   4.107   5.018   4.584 -0.3174  0.1520 -0.2218
   26PIPC   D3A  307   3.980   4.843   5.034 -0.4330 -0.1656 -0.1795
   26PIPC   C4A  308   3.729   5.032   5.179  0.1368  0.0823  0.0624
   26PIPC   C1B  309   3.471   5.668   4.589  0.1645 -0.1230 -0.0454
   26PIPC   C2B  310   3.254   5.474   4.993  0.0092  0.3222 -0.2173
   26PIPC   C3B  311   2.990   5.312   5.382  0.0890 -0.1413 -0.0663
   26PIPC   C4B  312   2.997   5.397   5.771 -0.1149  0.2582 -0.2294
   27PIPC   NC3  313   6.369   5.135   3.078 -0.0513  0.2135 -0.1057
   27PIPC   PO4  314   6.642   5.347   3.360  0.0545  0.0513 -0.3110
   27PIPC   GL1  315   6.387   5.482   3.773  0.1881  0.1230 -0.1268
   27PIPC   GL2  316   6.517   5.323   4.074 -0.3420 -0.0063 -0.1615
   27PIPC   C1A  317   6.438   5.918   3.954  0.0960  0.0383  0.0857
   27PIPC   D2A  318   6.453   6.337   4.062 -0.1486  0.1067 -0.2267
   27PIPC   D3A  319   6.234   6.658   3.925 -0.1479  0.1194  0.0845
   27PIPC   C4A  320   6.163   7.090   3.861  0.1484 -0.1240  0.0731
   27PIPC   C1B  321   6.517   5.448   4.393 -0.1912 -0.1879 -0.1926
   27PIPC   C2B  322   6.555   5.841   4.411 -0.0380  0.0734  0.2743
   27PIPC   C3B  323   6.278   6.197   4.579 -0.1009  0.1858 -0.0816
   27PIPC   C4B  324   6.203   6.608   4.559 -0.1098  0.0816 -0.1345
   28PIPC   NC3  325   6.957   5.920   3.163 -0.2300  0.0868 -0.2118
   28PIPC   PO4  326   6.822   6.370   3.214  0.3104  0.3716 -0.1602
   28PIPC   GL1  327   6.815   6.496   3.719 -0.0637  0.2003  0.3435
   28PIPC   GL2  328   6.917   6.227   3.895 -0.0988 -0.2080  0.2273
   28PIPC   C1A  329   7.049   6.700   4.112  0.4159  0.1485  0.0239
   28PIPC   D2A  330   7.020   7.066   4.402 -0.2282  0.0671 -0.0876
   28PIPC   D3A  331   6.609   7.371   4.348  0.3907  0.3408 -0.1205
   28PIPC   C4A  332   6.216   7.323   4.346 -0.2179  0.2033 -0.1956
   28PIPC   C1B  333   6.824   6.356   4.377 -0.2352  0.3445 -0.1465
   28PIPC   C2B  334   6.668   6.391   4.748 -0.0869 -0.5139  0.3890
   28PIPC   C3B  335   6.645   6.009   4.870  0.0434  0.2136 -0.4394
   28PIPC   C4B  336   6.605   5.513   4.954  0.0590  0.1726 -0.1032
   29PIPC   NC3  337   3.562   3.954   4.173 -0.0766 -0.2703 -0.0787
   29PIPC   PO4  338   3.558   4.280   3.863 -0.1039  0.1094  0.1025
   29PIPC   GL1  339   3.577   4.505   4.322  0.1730  0.2392  0.0344
   29PIPC   GL2  340   3.685   4.855   4.328 -0.0763 -0.2191  0.4172
   29PIPC   C1A  341   3.172   4.396   4.627  0.4586 -0.2024  0.1040
   29PIPC   D2A  342   3.008   4.076   4.742 -0.1976  0.1316 -0.0860
   29PIPC   D3A  343   2.653   3.968   4.471  0.0837  0.0439  0.3216
   29PIPC   C4A  344   2.338   3.742   4.607  0.0977 -0.1163  0.2086
   29PIPC   C1B  345   3.517   4.843   4.716  0.0393 -0.1399 -0.2050
   29PIPC   C2B  346   3.490   4.536   4.966  0.1419  0.3912  0.1322
   29PIPC   C3B  347   3.563   4.565   5.363  0.1166  0.3164 -0.1032
   29PIPC   C4B  348   3.788   4.746   5.674 -0.2289  0.0209  0.0899
   30PIPC   NC3  349   3.499   3.286   3.869  0.0818 -0.1912 -0.0990
   30PIPC   PO4  350   3.177   3.681   4.007  0.1059  0.0585 -0.2417
   30PIPC   GL1  351   3.144   3.711   4.451 -0.1400 -0.5122  0.3947
   30PIPC   GL2  352   2.835   3.473   4.380  0.0606  0.1681  0.3336
   30PIPC   C1A  353   3.309   3.698   4.818 -0.2238 -0.0639  0.1904
   30PIPC   D2A  354   3.369   3.969   5.105 -0.0395 -0.1112  0.1303
   30PIPC   D3A  355   3.069   4.329   5.270  0.0161  0.1460 -0.1251
   30PIPC   C4A  356   3.066   4.848   5.215  0.1999 -0.1334  0.0886
   30PIPC   C1B  357   2.845   3.615   4.857  0.0055 -0.1832  0.1209
   30PIPC   C2B  358   2.859   3.756   5.264  0.0900 -0.1409  0.0591
   30PIPC   C3B  359   3.082   3.929   5.608 -0.1455 -0.0238 -0.0966
   30PIPC   C4B  360   3.070   4.312   5.880  0.0136 -0.0793 -0.0570
   31PIPC   NC3  361   6.835   3.268   3.043 -0.0104 -0.1238  0.1047
   31PIPC   PO4  362   6.674   3.306   3.525 -0.3468  0.1840 -0.2506
   31PIPC   GL1  363   6.939   3.391   3.901 -0.5070 -0.3098  0.2800
   31PIPC   GL2  364   6.682   3.522   4.073  0.1046  0.0587 -0.0299
   31PIPC   C1A  365   7.183   3.222   4.220 -0.1905  0.0557  0.1219
   31PIPC   D2A  366   7.106   2.914   4.372 -0.1009  0.0176  0.0475
   31PIPC   D3A  367   6.688   2.902   4.616  0.2827  0.0898 -0.1045
   31PIPC   C4A  368   6.630   3.122   4.905 -0.0110 -0.2508 -0.0233
   31PIPC   C1B  369   6.806   3.426   4.502  0.2863  0.0377  0.2243
   31PIPC   C2B  370   6.911   3.537   4.932  0.0351  0.1185 -0.0501
   31PIPC   C3B  371   7.073   3.690   5.217  0.0117  0.0708  0.2489
   31PIPC   C4B  372   7.251   3.995   5.659 -0.0757  0.1307  0.1255
   32PIPC   NC3  373   0.700   7.554   3.713 -0.0406  0.1366  0.0859
   32PIPC   PO4  374   1.168   7.604   3.789  0.0484 -0.0078 -0.1627
   32PIPC   GL1  375   1.149   7.453   4.111  0.0063  0.2797 -0.0016
   32PIPC   GL2  376   0.839   7.397   4.180  0.0425  0.0326 -0.0036
   32PIPC   C1A  377   1.124   7.584   4.606 -0.0037 -0.1202 -0.4018
   32PIPC   D2A  378   1.039   7.651   5.101 -0.1495 -0.1629  0.3803
   32PIPC   D3A  379   1.433   7.504   5.400 -0.4132 -0.2959 -0.1375
   32PIPC   C4A  380   1.405   7.286   5.756 -0.4306  0.0751 -0.1003
   32PIPC   C1B  381   0.529   7.046   4.397 -0.1338 -0.0888 -0.2348
   32PIPC   C2B  382   0.411   6.760   4.680  0.1701  0.0245 -0.2097
   32PIPC   C3B  383   0.101   6.549   5.001  0.3791  0.0820 -0.1744
   32PIPC   C4B  384  -0.235   6.605   5.244  0.1737 -0.0249  0.1311
   33PIPC   NC3  385   5.189   5.206   3.813 -0.1708  0.3241 -0.5253
   33PIPC   PO4  386   5.487   4.903   3.968  0.2858 -0.0521  0.1317
   33PIPC   GL1  387   5.275   4.934   4.304  0.1885  0.0524  0.2245
   33PIPC   GL2  388   5.380   4.769   4.494 -0.0388 -0.0378  0.3253
   33PIPC   C1A  389   5.043   5.236   4.521 -0.0512  0.0330  0.0732
   33PIPC   D2A  390   4.984   5.451   4.933  0.0092 -0.0531  0.0974
   33PIPC   D3A  391   4.669   5.676   4.909 -0.0110 -0.1782 -0.0726
   33PIPC   C4A  392   4.681   6.051   5.348 -0.1585 -0.1401  0.0280
   33PIPC   C1B  393   5.414   5.021   4.918  0.1839 -0.1895  0.2366
   33PIPC   C2B  394   5.569   5.078   5.228  0.1039  0.0964 -0.1095
   33PIPC   C3B  395   5.497   5.174   5.660 -0.1276 -0.1606  0.1160
   33PIPC   C4B  396   5.863   5.208   5.849  0.1563  0.2079  0.0590
   34PIPC   NC3  397   6.103   2.921   4.250 -0.0888  0.0210  0.2489
   34PIPC   PO4  398   5.815   3.339   4.228  0.0731  0.1149  0.2954
   34PIPC   GL1  399   5.799   3.523   4.586 -0.1026 -0.0925  0.2420
   34PIPC   GL2  400   5.721   3.796   4.745 -0.1131 -0.2863  0.0049
   34PIPC   C1A  401   5.873   3.465   5.075  0.0953  0.0914 -0.2180
   34PIPC   D2A  402   6.019   3.578   5.419 -0.1660  0.0844  0.0066
   34PIPC   D3A  403   6.371   3.601   5.590  0.2072 -0.1166 -0.1547
   34PIPC   C4A  404   6.501   3.229   5.892 -0.3634 -0.2164 -0.1269
   34PIPC   C1B  405   5.651   3.939   5.110 -0.0975  0.0638 -0.0017
   34PIPC   C2B  406   5.707   4.026   5.471  0.3466 -0.1922 -0.2310
   34PIPC   C3B  407   5.591   4.090   5.791 -0.4334 -0.0090 -0.3889
   34PIPC   C4B  408   5.499   3.967   6.160  0.2451 -0.1529 -0.1245
   35PIPC   NC3  409   1.283   6.620   3.187  0.0647  0.2012 -0.1922
   35PIPC   PO4  410   1.204   6.647   3.618 -0.1590 -0.0779 -0.3785
   35PIPC   GL1  411   1.204   6.851   4.014 -0.1659  0.3733  0.1042
   35PIPC   GL2  412   0.919   6.907   4.138  0.2377  0.0644  0.0578
   35PIPC   C1A  413   1.387   6.640   4.377  0.0677  0.1851 -0.0618
   35PIPC   D2A  414   1.310   6.468   4.812 -0.0096 -0.1886  0.0962
   35PIPC   D3A  415   1.727   6.736   4.818  0.0393  0.0491 -0.0839
   35PIPC   C4A  416   2.013   6.811   5.152  0.2361  0.1392 -0.3270
   35PIPC   C1B  417   0.814   6.600   4.432  0.1875  0.0263 -0.0561
   35PIPC   C2B  418   0.818   6.592   4.922 -0.1313 -0.1675  0.0496
   35PIPC   C3B  419   0.726   6.322   5.228  0.2030 -0.1552  0.2116
   35PIPC   C4B  420   0.851   6.213   5.597  0.2004  0.0250 -0.0072
   36PIPC   NC3  421   4.715   5.702   3.626 -0.0644 -0.3037  0.4604
   36PIPC   PO4  422   5.086   5.648   3.427  0.1169 -0.0856 -0.1787
   36PIPC   GL1  423   5.180   5.768   3.924 -0.1697  0.1017 -0.2462
   36PIPC   GL2  424   4.924   5.505   4.075  0.0233  0.1833  0.1005
   36PIPC   C1A  425   5.611   5.963   4.150  0.0911  0.4479  0.0537
   36PIPC   D2A  426   5.963   6.199   4.193  0.2001  0.0083 -0.1100
   36PIPC   D3A  427   5.734   6.536   4.237  0.0882 -0.0416 -0.1389
   36PIPC   C4A  428   5.576   6.723   4.629  0.2966  0.0101 -0.1010
   36PIPC   C1B  429   5.134   5.727   4.364  0.0785  0.2088 -0.0997
   36PIPC   C2B  430   5.262   5.834   4.723 -0.0733  0.2652 -0.1226
   36PIPC   C3B  431   5.184   5.970   5.116  0.3857  0.2114 -0.1025
   36PIPC   C4B  432   5.310   6.031   5.480 -0.3682 -0.1625  0.1262
   37PAPC   NC3  433   4.890   4.294   9.484 -0.2515  0.1297  0.1208
   37PAPC   PO4  434   4.995   3.892   9.390 -0.1371 -0.2168 -0.0325
   37PAPC   GL1  435   4.729   3.550   9.460 -0.0420  0.0603  0.3929
   37PAPC   GL2  436   4.323   3.477   9.452  0.2721  0.1846  0.1146
   37PAPC   D1A  437   4.449   3.237   9.822 -0.1830 -0.2540 -0.0353
   37PAPC   D2A  438   4.636   3.208  10.160 -0.3495  0.0274  0.2621
   37PAPC   D3A  439   4.741   2.852  10.413  0.0994  0.1417  0.1787
   37PAPC   D4A  440   4.323   2.859  10.301 -0.0220  0.0733  0.0107
   37PAPC   C5A  441   4.020   2.848  10.022  0.1029 -0.0992 -0.0279
   37PAPC   C1B  442   3.964   3.221   9.491  0.0424 -0.2254  0.0916
   37PAPC   C2B  443   3.717   3.051   9.664  0.1615 -0.1377  0.1938
   37PAPC   C3B  444   3.457   2.962   9.959 -0.0285  0.2063  0.1098
   37PAPC   C4B  445   3.245   3.007  10.339  0.0178  0.2022  0.1172
   38PAPC   NC3  446   5.899   0.439   8.419  0.4297 -0.2436  0.2478
   38PAPC   PO4  447   6.023   0.643   8.117  0.0993 -0.1054  0.2886
   38PAPC   GL1  448   5.759   0.731   7.733 -0.2965 -0.0654 -0.2782
   38PAPC   GL2  449   5.924   0.763   7.405 -0.0876  0.2835 -0.0669
   38PAPC   D1A  450   5.346   0.833   7.651 -0.0123  0.0107 -0.1751
   38PAPC   D2A  451   5.363   0.544   7.330 -0.0227 -0.1836 -0.0709
   38PAPC   D3A  452   5.117   0.803   7.098 -0.2105  0.2544 -0.2428
   38PAPC   D4A  453   5.358   0.687   6.827 -0.2136 -0.2730 -0.0314
   38PAPC   C5A  454   5.510   0.763   6.398  0.1329  0.1371  0.1525
   38PAPC   C1B  455   5.807   0.820   7.022  0.0269 -0.2830  0.4447
   38PAPC   C2B  456   5.949   0.575   6.615 -0.0325 -0.0572 -0.1959
   38PAPC   C3B  457   6.061   0.436   6.313 -0.3339  0.1173  0.4202
   38PAPC   C4B  458   6.320   0.127   6.212 -0.0926 -0.1701  0.1503
   39PAPC   NC3  459   5.659   1.739   8.310  0.1335  0.1863  0.0501
   39PAPC   PO4  460   5.954   1.455   8.372 -0.0635 -0.1021  0.0720
   39PAPC   GL1  461   5.841   1.646   7.812  0.0203 -0.2328  0.0753
   39PAPC   GL2  462   6.121   1.599   7.612 -0.0164  0.0789 -0.1556
   39PAPC   D1A  463   5.419   1.707   7.793 -0.4443  0.1390  0.1438
   39PAPC   D2A  464   5.215   1.574   8.078 -0.0986  0.1634  0.1777
   39PAPC   D3A  465   4.996   1.555   8.403  0.1408 -0.2921  0.0624
   39PAPC   D4A  466   5.108   2.033   8.257  0.1431 -0.0021 -0.4066
   39PAPC   C5A  467   4.826   2.284   8.485  0.0162  0.4299  0.0458
   39PAPC   C1B  468   5.859   1.665   7.224  0.0046 -0.1990  0.1750
   39PAPC   C2B  469   5.620   1.724   6.772 -0.2541  0.2829  0.0683
   39PAPC   C3B  470   5.436   1.592   6.486  0.1421 -0.0018 -0.1779
   39PAPC   C4B  471   5.420   1.229   6.258 -0.1761  0.2656 -0.4020
   40PAPC   NC3  472   6.999   3.759   8.281  0.0269  0.0056 -0.0366
   40PAPC   PO4  473   7.091   3.487   7.926 -0.3143 -0.1763 -0.1115
   40PAPC   GL1  474   7.279   3.410   7.628 -0.0783  0.0658 -0.2299
   40PAPC   GL2  475   7.150   3.076   7.553 -0.3370 -0.0334 -0.0987
   40PAPC   D1A  476   7.421   3.457   7.308 -0.1251  0.0345  0.0541
   40PAPC   D2A  477   7.107   3.729   7.180  0.3136  0.2530  0.1104
   40PAPC   D3A  478   7.229   4.103   7.122  0.0289  0.0734 -0.1569
   40PAPC   D4A  479   7.454   4.125   6.688 -0.1055 -0.0046  0.4386
   40PAPC   C5A  480   7.337   4.043   6.255  0.1869  0.2191  0.0250
   40PAPC   C1B  481   6.995   3.211   7.133  0.0984 -0.1796  0.4321
   40PAPC   C2B  482   7.034   3.293   6.741 -0.2241  0.2501  0.1409
   40PAPC   C3B  483   6.938   3.213   6.226 -0.2665  0.2181  0.2534
   40PAPC   C4B  484   6.978   3.088   5.798  0.0541 -0.0852 -0.2901
   41PAPC   NC3  485   5.001   7.510   8.001 -0.1163 -0.2114  0.0060
   41PAPC   PO4  486   5.319   7.224   8.003 -0.2447 -0.0710 -0.0450
   41PAPC   GL1  487   5.374   6.920   7.654 -0.1018 -0.1781 -0.0153
   41PAPC   GL2  488   5.577   7.000   7.301 -0.2762  0.2069 -0.0621
   41PAPC   D1A  489   5.062   6.932   7.359 -0.0865  0.1711  0.0008
   41PAPC   D2A  490   4.764   6.893   7.066 -0.0187  0.1975  0.1581
   41PAPC   D3A  491   4.527   6.974   6.673 -0.2478 -0.0195  0.0115
   41PAPC   D4A  492   4.905   6.815   6.585 -0.1351 -0.0578  0.0920
   41PAPC   C5A  493   5.210   6.558   6.936  0.1138 -0.1053  0.1289
   41PAPC   C1B  494   5.389   7.019   6.819 -0.1342  0.3457 -0.0964
   41PAPC   C2B  495   5.287   7.067   6.343  0.1893  0.4218 -0.1033
   41PAPC   C3B  496   4.901   7.186   6.255  0.1625 -0.3376  0.3085
   41PAPC   C4B  497   4.694   7.316   5.890 -0.0146 -0.3938 -0.0720
   42PAPC   NC3  498   6.071   0.290   7.740  0.1151  0.2180  0.2089
   42PAPC   PO4  499   6.303  -0.010   7.724  0.2908  0.0751  0.4719
   42PAPC   GL1  500   6.229  -0.097   7.240 -0.2215 -0.2814 -0.0276
   42PAPC   GL2  501   6.482  -0.276   7.055  0.0660 -0.0465  0.3597
   42PAPC   D1A  502   5.835  -0.018   7.078  0.0894  0.0945 -0.3786
   42PAPC   D2A  503   5.688   0.321   7.029 -0.0682 -0.0783  0.0238
   42PAPC   D3A  504   6.119   0.397   7.021  0.0534 -0.1513  0.2195
   42PAPC   D4A  505   6.177   0.059   6.630 -0.0520 -0.1651 -0.0863
   42PAPC   C5A  506   6.475  -0.182   6.545 -0.1994 -0.3377  0.1594
   42PAPC   C1B  507   6.045  -0.386   6.819 -0.3221  0.1300 -0.1580
   42PAPC   C2B  508   5.771  -0.211   6.425 -0.0356  0.0150  0.1912
   42PAPC   C3B  509   5.613   0.115   6.343  0.0643  0.0898 -0.0904
   42PAPC   C4B  510   5.552   0.387   6.068 -0.0244  0.2639 -0.0508
   43PAPC   NC3  511   4.385   0.176   8.791 -0.0721  0.2242 -0.0222
   43PAPC   PO4  512   4.123   0.252   9.210  0.0671 -0.0272  0.0070
   43PAPC   GL1  513   4.171   0.327   9.652 -0.2897 -0.3617 -0.0911
   43PAPC   GL2  514   4.473   0.478   9.629  0.1311 -0.1728 -0.0098
   43PAPC   D1A  515   4.183   0.484  10.099  0.0024  0.0271  0.0842
   43PAPC   D2A  516   4.319   0.831  10.063  0.3088 -0.2429  0.0339
   43PAPC   D3A  517   4.189   0.783  10.536 -0.1311 -0.2430  0.0896
   43PAPC   D4A  518   4.026   1.004  10.810 -0.1239 -0.2122 -0.2222
   43PAPC   C5A  519   3.732   1.304  10.885  0.0792  0.1841 -0.0553
   43PAPC   C1B  520   4.648   0.347  10.088 -0.1600 -0.0879  0.0222
   43PAPC   C2B  521   4.471   0.311  10.471  0.1060 -0.1170  0.3520
   43PAPC   C3B  522   4.080   0.309  10.778  0.2281 -0.1158 -0.0462
   43PAPC   C4B  523   3.594   0.213  10.859 -0.1633 -0.0648 -0.3232
   44PAPC   NC3  524   2.395   7.049   3.430  0.0561 -0.0881 -0.1076
   44PAPC   PO4  525   2.220   7.529   3.478  0.1586 -0.0446 -0.1367
   44PAPC   GL1  526   2.090   7.642   3.960 -0.3228  0.0325  0.2156
   44PAPC   GL2  527   2.174   8.005   4.061 -0.1268 -0.1305  0.1164
   44PAPC   D1A  528   2.159   7.298   4.355 -0.0250  0.2205 -0.0338
   44PAPC   D2A  529   1.917   7.036   4.259 -0.0029  0.1474  0.0488
   44PAPC   D3A  530   1.422   7.164   4.396 -0.0792 -0.1538  0.1027
   44PAPC   D4A  531   1.083   7.127   4.614  0.1025 -0.0917 -0.1021
   44PAPC   C5A  532   1.270   6.943   5.012 -0.3438  0.0501  0.0661
   44PAPC   C1B  533   1.838   8.004   4.338  0.1041  0.3125 -0.1784
   44PAPC   C2B  534   1.619   7.643   4.498  0.2365  0.3889 -0.1005
   44PAPC   C3B  535   1.489   7.441   4.907 -0.1574  0.0009 -0.1623
   44PAPC   C4B  536   1.706   7.160   5.166  0.1751  0.1608 -0.0765
   45PAPC   NC3  537   1.851   2.195   3.533 -0.0718  0.0302  0.0010
   45PAPC   PO4  538   1.852   2.428   3.944  0.1918 -0.3432  0.4092
   45PAPC   GL1  539   1.695   2.857   4.050  0.2375  0.2869 -0.1871
   45PAPC   GL2  540   1.368   3.053   4.071 -0.0690  0.0105  0.2628
   45PAPC   D1A  541   1.697   2.926   4.477 -0.3912  0.2103  0.2192
   45PAPC   D2A  542   1.400   2.760   4.704 -0.1869 -0.1648 -0.1806
   45PAPC   D3A  543   1.810   2.611   4.909  0.2780 -0.1330  0.2689
   45PAPC   D4A  544   1.558   3.008   5.053 -0.2693  0.1442  0.0179
   45PAPC   C5A  545   1.664   3.141   5.481 -0.2442  0.0534 -0.1698
   45PAPC   C1B  546   1.220   3.122   4.431 -0.0352  0.0851  0.1936
   45PAPC   C2B  547   1.036   3.212   4.903 -0.0218  0.0519 -0.0486
   45PAPC   C3B  548   0.682   3.140   5.232 -0.1002  0.3466 -0.0517
   45PAPC   C4B  549   0.353   3.257   5.506 -0.2603  0.0740 -0.1318
   46PAPC   NC3  550   5.396   7.228   2.681 -0.3347  0.1246 -0.3897
   46PAPC   PO4  551   5.404   7.210   3.167 -0.4165  0.1725 -0.1288
   46PAPC   GL1  552   5.609   6.823   3.463  0.0026 -0.2065  0.0724
   46PAPC   GL2  553   5.662   6.982   3.811 -0.1557  0.0719 -0.3341
   46PAPC   D1A  554   5.714   6.454   3.756 -0.0336  0.4086  0.2344
   46PAPC   D2A  555   5.268   6.506   3.831  0.0433  0.0376 -0.2221
   46PAPC   D3A  556   4.892   6.449   4.214  0.3511 -0.0606 -0.0550
   46PAPC   D4A  557   5.296   6.401   4.323  0.2426  0.2157 -0.1586
   46PAPC   C5A  558   5.223   6.364   4.685 -0.2462  0.1247 -0.0575
   46PAPC   C1B  559   5.958   6.913   4.280  0.1548  0.3609  0.0180
   46PAPC   C2B  560   5.946   7.080   4.703  0.0285 -0.0518  0.1314
   46PAPC   C3B  561   6.251   6.922   5.101  0.0469 -0.1702 -0.2458
   46PAPC   C4B  562   6.306   6.955   5.506 -0.1578 -0.2060 -0.2382
   47PAPC   NC3  563   0.951   4.519   3.282  0.0376 -0.1785  0.1139
   47PAPC   PO4  564   1.325   4.173   3.624  0.0420  0.1703 -0.1598
   47PAPC   GL1  565   0.905   4.216   3.686  0.2756  0.1807 -0.3295
   47PAPC   GL2  566   0.840   3.906   3.878  0.0278 -0.0572  0.4162
   47PAPC   D1A  567   0.647   4.406   4.051  0.0255 -0.0144 -0.1887
   47PAPC   D2A  568   0.715   4.366   4.489  0.0718 -0.0688  0.1835
   47PAPC   D3A  569   1.113   4.171   4.690 -0.0810 -0.1750 -0.1611
   47PAPC   D4A  570   1.165   4.488   5.011  0.0554  0.0309  0.0166
   47PAPC   C5A  571   1.204   4.865   5.352  0.3295  0.0746  0.0443
   47PAPC   C1B  572   1.016   3.855   4.249  0.0099  0.1797  0.3383
   47PAPC   C2B  573   1.174   3.644   4.637 -0.0739  0.0507  0.1530
   47PAPC   C3B  574   1.251   3.726   5.121  0.3023 -0.0624 -0.1064
   47PAPC   C4B  575   1.450   3.716   5.545  0.1650 -0.0568 -0.4004
   48PAPC   NC3  576   3.068   5.741   3.566 -0.2505 -0.0777  0.1018
   48PAPC   PO4  577   3.275   5.417   3.717 -0.2036 -0.0918  0.1663
   48PAPC   GL1  578   2.885   5.476   3.953 -0.1170  0.0374  0.0066
   48PAPC   GL2  579   2.781   5.794   4.006  0.2109 -0.1442  0.1253
   48PAPC   D1A  580   2.496   5.470   4.265 -0.1190  0.0629  0.0774
   48PAPC   D2A  581   2.203   5.613   4.024  0.0437  0.1581  0.0345
   48PAPC   D3A  582   2.078   5.996   4.138 -0.2616 -0.1944  0.0299
   48PAPC   D4A  583   1.581   5.829   4.179 -0.2517  0.1645  0.4929
   48PAPC   C5A  584   1.168   6.110   4.340 -0.2748 -0.2291 -0.2551
   48PAPC   C1B  585   2.558   5.921   4.420 -0.3658  0.1061  0.1021
   48PAPC   C2B  586   2.634   6.020   4.816  0.0343 -0.2576 -0.1540
   48PAPC   C3B  587   2.708   6.164   5.356  0.0319  0.1063  0.2112
   48PAPC   C4B  588   2.778   6.447   5.716 -0.0023  0.0429 -0.3497
   49PAPC   NC3  589   4.321   2.893   4.406 -0.2524  0.3406 -0.2077
   49PAPC   PO4  590   3.892   3.090   4.248  0.2404 -0.0072 -0.1438
   49PAPC   GL1  591   3.718   2.922   4.619 -0.0977  0.0388 -0.0086
   49PAPC   GL2  592   3.700   3.039   4.927  0.1158  0.4524 -0.2504
   49PAPC   D1A  593   3.417   2.646   4.776  0.0777  0.2015 -0.3502
   49PAPC   D2A  594   3.432   2.786   5.270  0.0166  0.0861  0.0322
   49PAPC   D3A  595   3.235   2.604   5.666 -0.3602  0.0222  0.0400
   49PAPC   D4A  596   2.851   2.423   5.897  0.1755 -0.3336 -0.2827
   49PAPC   C5A  597   3.061   2.053   6.006 -0.0804 -0.5063 -0.3617
   49PAPC   C1B  598   3.812   3.081   5.376 -0.2240  0.0728 -0.0855
   49PAPC   C2B  599   4.070   3.190   5.646  0.2366 -0.4018  0.0363
   49PAPC   C3B  600   4.234   2.890   5.908  0.1726 -0.4547  0.0643
   49PAPC   C4B  601   4.304   2.476   5.924  0.1617 -0.1090  0.4385
   50PAPC   NC3  602   5.919   1.414   3.773  0.2289  0.5554 -0.3843
   50PAPC   PO4  603   6.187   1.007   3.651  0.0112 -0.1897 -0.2747
   50PAPC   GL1  604   6.083   0.588   3.829 -0.2130 -0.0727 -0.0756
   50PAPC   GL2  605   6.143   0.374   4.128  0.0516  0.1562 -0.1856
   50PAPC   D1A  606   5.786   0.154   3.882 -0.0292 -0.1283  0.1794
   50PAPC   D2A  607   5.756   0.006   4.252  0.0166  0.3338  0.2341
   50PAPC   D3A  608   5.404   0.128   4.300  0.0715  0.1454 -0.2187
   50PAPC   D4A  609   5.638   0.318   4.718 -0.1612  0.2515 -0.1144
   50PAPC   C5A  610   5.757   0.027   5.024  0.1180 -0.0885  0.1025
   50PAPC   C1B  611   6.099   0.376   4.569 -0.1563  0.1536 -0.3207
   50PAPC   C2B  612   6.277   0.087   4.854 -0.1768  0.3110  0.0189
   50PAPC   C3B  613   6.175   0.067   5.333  0.0417 -0.1575  0.0952
   50PAPC   C4B  614   6.348   0.055   5.668  0.1155  0.4326 -0.1851
   51POPC   NC3  615   4.505   5.584   7.867 -0.0605 -0.2352  0.1923
   51POPC   PO4  616   4.145   5.287   7.915 -0.0099 -0.0859 -0.0671
   51POPC   GL1  617   3.783   5.115   7.626  0.2093 -0.0456  0.0863
   51POPC   GL2  618   3.581   4.878   7.628 -0.0581 -0.0692  0.3730
   51POPC   C1A  619   3.753   5.174   7.176 -0.1526 -0.0383 -0.3585
   51POPC   D2A  620   3.825   4.886   6.757 -0.3341 -0.0219  0.1611
   51POPC   C3A  621   3.638   4.994   6.340 -0.3042  0.1671 -0.0948
   51POPC   C4A  622   3.371   5.157   6.045 -0.3634 -0.2063  0.0623
   51POPC   C1B  623   3.792   4.646   7.334 -0.0843  0.1892  0.1821
   51POPC   C2B  624   4.146   4.421   7.378  0.2073 -0.2863  0.1653
   51POPC   C3B  625   4.227   4.020   7.155 -0.1863 -0.2899  0.1725
   51POPC   C4B  626   4.281   3.728   6.873 -0.1567 -0.2223  0.0926
   52POPC   NC3  627   5.365   0.335   8.384 -0.0689  0.1956  0.0886
   52POPC   PO4  628   5.053   0.597   8.209  0.1365  0.1947 -0.1676
   52POPC   GL1  629   4.916   0.593   7.850  0.0701 -0.0348  0.0425
   52POPC   GL2  630   4.621   0.505   7.794 -0.3762  0.3017  0.0235
   52POPC   C1A  631   4.755   0.903   7.496 -0.0771  0.2035  0.0552
   52POPC   D2A  632   4.819   1.265   7.216  0.1391  0.1433  0.2647
   52POPC   C3A  633   4.876   1.707   7.251 -0.0518 -0.2906  0.1418
   52POPC   C4A  634   5.348   1.737   7.274  0.2313  0.3751  0.0076
   52POPC   C1B  635   4.779   0.324   7.446 -0.0361 -0.0288  0.1486
   52POPC   C2B  636   4.790   0.445   7.082 -0.2377  0.1856 -0.3583
   52POPC   C3B  637   4.818   0.494   6.741  0.3599 -0.2501 -0.0349
   52POPC   C4B  638   4.770   0.692   6.555 -0.0324 -0.0159  0.0037
   53POPC   NC3  639   0.370   2.612   7.881  0.0734  0.3118  0.0248
   53POPC   PO4  640   0.376   2.252   7.703  0.1408  0.1987 -0.0048
   53POPC   GL1  641   0.567   2.197   7.317 -0.1386 -0.0293 -0.1992
   53POPC   GL2  642   0.365   1.974   7.150  0.0505 -0.1241 -0.1187
   53POPC   C1A  643   0.734   2.103   6.848  0.1200  0.0245 -0.0504
   53POPC   D2A  644   0.756   2.293   6.489 -0.1058  0.0303  0.0739
   53POPC   C3A  645   0.823   2.669   6.473  0.0798 -0.1761  0.0154
   53POPC   C4A  646   0.849   2.928   6.142 -0.2787 -0.0490 -0.3579
   53POPC   C1B  647   0.283   1.917   6.808 -0.1023  0.3332 -0.1505
   53POPC   C2B  648   0.171   1.836   6.392 -0.0133 -0.0730 -0.1327
   53POPC   C3B  649   0.258   1.946   6.031 -0.2142  0.0141  0.1523
   53POPC   C4B  650   0.144   1.786   5.578 -0.1121 -0.0059  0.0675
   54POPC   NC3  651   3.936   0.372   8.059  0.0835 -0.1110  0.0621
   54POPC   PO4  652   3.469   0.294   7.931 -0.2721  0.2098 -0.2535
   54POPC   GL1  653   3.438   0.444   7.543  0.1746 -0.4198  0.2888
   54POPC   GL2  654   3.675   0.599   7.477  0.0040 -0.0176  0.1392
   54POPC   C1A  655   3.428   0.298   7.085  0.1554 -0.2184  0.0760
   54POPC   D2A  656   3.556   0.001   6.727 -0.2398  0.0334  0.0430
   54POPC   C3A  657   3.443  -0.247   6.421 -0.0660 -0.0233 -0.0435
   54POPC   C4A  658   3.260  -0.649   6.185  0.0224 -0.1320 -0.1291
   54POPC   C1B  659   3.583   0.824   7.167  0.0639  0.1342 -0.0150
   54POPC   C2B  660   3.670   1.114   6.959 -0.0956  0.0117 -0.1569
   54POPC   C3B  661   3.540   1.404   6.720 -0.1256 -0.1149 -0.0309
   54POPC   C4B  662   3.376   1.566   6.416 -0.2771 -0.0765 -0.1094
   55POPC   NC3  663   0.433   2.792   8.360  0.0386 -0.0215 -0.0187
   55POPC   PO4  664   0.641   2.405   8.257 -0.1379 -0.2538 -0.2968
   55POPC   GL1  665   0.834   2.497   7.728  0.1756 -0.0043 -0.1371
   55POPC   GL2  666   0.714   2.696   7.529 -0.2944  0.0884  0.1385
   55POPC   C1A  667   1.223   2.575   7.568 -0.2134  0.1827 -0.4045
   55POPC   D2A  668   1.555   2.345   7.400  0.1133  0.0426  0.2661
   55POPC   C3A  669   1.950   2.030   7.483 -0.0622 -0.0292 -0.1666
   55POPC   C4A  670   1.906   1.789   7.243 -0.3205 -0.1130 -0.1927
   55POPC   C1B  671   0.593   2.727   7.128  0.0996 -0.0363  0.3758
   55POPC   C2B  672   0.494   2.868   6.769  0.1839  0.0035  0.0786
   55POPC   C3B  673   0.376   2.939   6.326 -0.2166 -0.1741  0.0412
   55POPC   C4B  674   0.329   2.847   5.882  0.0679 -0.1235 -0.2161
   56POPC   NC3  675   0.710   6.871   7.436  0.0365 -0.0269  0.2956
   56POPC   PO4  676   0.657   6.449   7.364  0.3698 -0.0595  0.1579
   56POPC   GL1  677   0.820   6.612   6.881  0.3100  0.0212 -0.2755
   56POPC   GL2  678   0.966   6.883   6.817  0.0024  0.1513 -0.0581
   56POPC   C1A  679   0.946   6.480   6.503  0.0221  0.1626  0.1681
   56POPC   D2A  680   1.067   6.420   6.091  0.1570  0.1562  0.0287
   56POPC   C3A  681   1.046   6.027   5.999  0.1131  0.1113 -0.1702
   56POPC   C4A  682   1.128   5.815   5.633 -0.2336 -0.4052  0.0967
   56POPC   C1B  683   1.108   7.251   6.566 -0.1124 -0.1326 -0.1556
   56POPC   C2B  684   1.269   7.417   6.221  0.1101 -0.1622  0.3971
   56POPC   C3B  685   1.237   7.667   5.961 -0.4182  0.0703  0.0140
   56POPC   C4B  686   1.014   7.696   5.590 -0.0747  0.0424  0.0901
   57POPC   NC3  687   3.453   7.385   3.780 -0.3023  0.1966  0.1586
   57POPC   PO4  688   3.577   7.031   4.200 -0.0156 -0.1346 -0.0948
   57POPC   GL1  689   3.734   6.962   4.636 -0.0361  0.0871  0.2481
   57POPC   GL2  690   3.859   6.678   4.723  0.0202 -0.0377 -0.0674
   57POPC   C1A  691   3.702   7.044   5.109 -0.2123 -0.1314  0.3275
   57POPC   D2A  692   3.273   7.164   5.343  0.1329  0.0000  0.0806
   57POPC   C3A  693   2.816   7.224   5.381 -0.1047  0.1433  0.2573
   57POPC   C4A  694   2.569   6.950   5.553  0.0619  0.1662 -0.0019
   57POPC   C1B  695   4.003   6.637   5.201 -0.0893 -0.1376 -0.0655
   57POPC   C2B  696   4.031   6.464   5.555  0.1135 -0.1208  0.1582
   57POPC   C3B  697   4.207   6.079   5.725  0.0678 -0.3307 -0.1144
   57POPC   C4B  698   4.431   6.045   6.041 -0.1712 -0.0273  0.1103
   58POPC   NC3  699   0.607   6.697   3.816  0.0070  0.0086  0.0406
   58POPC   PO4  700   0.303   6.864   3.604  0.0176  0.1007 -0.0220
   58POPC   GL1  701   0.212   6.785   4.157 -0.0524  0.0976  0.2094
   58POPC   GL2  702   0.329   6.495   4.269 -0.0314 -0.1987  0.1156
   58POPC   C1A  703  -0.058   6.667   4.525 -0.1068  0.0015  0.0004
   58POPC   D2A  704  -0.408   6.709   4.712  0.1988 -0.0561 -0.2298
   58POPC   C3A  705  -0.576   6.847   5.027 -0.2121  0.3132 -0.1746
   58POPC   C4A  706  -0.715   7.227   5.335 -0.1312 -0.2038 -0.0418
   58POPC   C1B  707   0.386   6.168   4.607  0.0344  0.1819 -0.5269
   58POPC   C2B  708   0.312   5.984   5.025  0.3193  0.4734  0.2891
   58POPC   C3B  709   0.267   6.241   5.437  0.0543  0.3638 -0.0061
   58POPC   C4B  710   0.044   6.542   5.707 -0.3002 -0.0185  0.0330
   59POPC   NC3  711   5.505   2.297   4.426 -0.2139 -0.0771 -0.0924
   59POPC   PO4  712   5.831   2.111   4.303 -0.2368  0.3781 -0.0981
   59POPC   GL1  713   5.670   1.868   4.616  0.0691  0.3713  0.1740
   59POPC   GL2  714   5.881   1.886   4.820  0.0168 -0.0854 -0.1944
   59POPC   C1A  715   5.550   1.877   5.160  0.1500  0.5883 -0.2284
   59POPC   D2A  716   5.482   1.779   5.618  0.0359 -0.0059 -0.0499
   59POPC   C3A  717   5.342   1.744   5.931  0.2522 -0.0567 -0.2720
   59POPC   C4A  718   5.145   1.890   6.240 -0.0634  0.0666 -0.2178
   59POPC   C1B  719   6.007   2.059   5.207  0.0223 -0.2675 -0.2019
   59POPC   C2B  720   5.831   2.090   5.570 -0.2981  0.0423 -0.0910
   59POPC   C3B  721   5.510   2.295   5.703 -0.0654  0.1354 -0.0335
   59POPC   C4B  722   5.218   2.349   6.086  0.0040 -0.3217  0.0533
   60POPC   NC3  723   6.714   4.636   3.138 -0.1352 -0.0675 -0.0646
   60POPC   PO4  724   6.920   5.023   3.024  0.2244 -0.0583 -0.2640
   60POPC   GL1  725   7.035   4.991   3.461  0.0861  0.0767 -0.0039
   60POPC   GL2  726   6.763   5.032   3.705  0.0279 -0.3757  0.0716
   60POPC   C1A  727   7.501   4.869   3.685  0.2311 -0.0997 -0.0386
   60POPC   D2A  728   7.895   4.841   3.968  0.2679  0.3473  0.3215
   60POPC   C3A  729   7.828   4.762   4.416 -0.4331  0.0416 -0.2586
   60POPC   C4A  730   7.871   4.697   4.918 -0.0261 -0.3920 -0.0153
   60POPC   C1B  731   6.545   4.849   4.022  0.0300 -0.0861 -0.0873
   60POPC   C2B  732   6.318   4.860   4.282 -0.1072 -0.0305  0.0488
   60POPC   C3B  733   6.416   4.939   4.704 -0.1410  0.0406  0.2737
   60POPC   C4B  734   6.423   5.102   5.152  0.0004 -0.2118 -0.1532
   61POPC   NC3  735   0.696   1.866   3.911 -0.0923 -0.4466  0.2129
   61POPC   PO4  736   0.406   1.482   3.932 -0.1877  0.1159 -0.0294
   61POPC   GL1  737   0.783   1.384   4.149 -0.0121 -0.0669 -0.2990
   61POPC   GL2  738   0.758   1.031   4.024  0.2362 -0.0636  0.0879
   61POPC   C1A  739   0.973   1.494   4.608 -0.2938  0.3333  0.0086
   61POPC   D2A  740   1.146   1.631   4.931  0.2381 -0.3498  0.1302
   61POPC   C3A  741   0.957   1.896   5.191 -0.1090  0.1683 -0.1824
   61POPC   C4A  742   1.025   1.928   5.640  0.1258 -0.0198  0.0211
   61POPC   C1B  743   0.765   0.991   4.509  0.0069 -0.2078  0.0244
   61POPC   C2B  744   0.828   1.121   4.993 -0.0298 -0.0085 -0.0423
   61POPC   C3B  745   1.101   1.086   5.344  0.1496 -0.1004  0.0092
   61POPC   C4B  746   1.294   1.548   5.413 -0.1157  0.2600  0.0884
   62POPC   NC3  747   1.048   5.428   3.317  0.0257  0.1043 -0.2253
   62POPC   PO4  748   1.041   5.004   3.296 -0.0945  0.2463  0.0667
   62POPC   GL1  749   0.845   5.209   3.704 -0.3799 -0.0795 -0.0271
   62POPC   GL2  750   1.142   5.253   3.807  0.0462  0.0092  0.0282
   62POPC   C1A  751   0.610   5.211   4.206  0.0117 -0.5061 -0.1449
   62POPC   D2A  752   0.417   5.240   4.644 -0.1121  0.0982 -0.0930
   62POPC   C3A  753   0.459   5.528   4.955  0.1844 -0.1516  0.2340
   62POPC   C4A  754   0.753   5.765   5.165  0.2303  0.0389  0.1835
   62POPC   C1B  755   1.172   5.318   4.193  0.2742  0.3745 -0.2225
   62POPC   C2B  756   1.004   5.222   4.553 -0.2667  0.1611  0.1530
   62POPC   C3B  757   1.089   5.351   4.945  0.3621  0.1418  0.0845
   62POPC   C4B  758   1.063   5.415   5.332  0.0271 -0.0549  0.0320
   63DPSM   NC3  759   5.393   1.456   9.207 -0.0623  0.0840  0.2615
   63DPSM   PO4  760   5.752   1.278   9.365  0.1259  0.1863  0.0530
   63DPSM   AM1  761   5.653   1.646   9.610 -0.1286 -0.0598 -0.1434
   63DPSM   AM2  762   5.606   1.830   9.429  0.1457 -0.0262 -0.2522
   63DPSM   T1A  763   5.354   1.715   9.975 -0.1062 -0.1774 -0.4285
   63DPSM   C2A  764   5.191   1.804  10.395 -0.1047  0.0678  0.1961
   63DPSM   C3A  765   4.820   1.877  10.652 -0.0788 -0.0819  0.1359
   63DPSM   C1B  766   5.279   2.097   9.671 -0.3714  0.0339 -0.0730
   63DPSM   C2B  767   4.965   2.157   9.889 -0.1548  0.0028  0.3395
   63DPSM   C3B  768   4.865   2.229  10.271 -0.2205  0.0211 -0.0463
   63DPSM   C4B  769   4.544   2.344  10.526  0.0775 -0.4665  0.1038
   64DPSM   NC3  770   2.435   5.544   7.867 -0.0061 -0.2170  0.1441
   64DPSM   PO4  771   2.747   5.123   7.907 -0.2132  0.2935 -0.2738
   64DPSM   AM1  772   2.876   4.971   7.585 -0.0799 -0.0797 -0.0571
   64DPSM   AM2  773   3.073   4.745   7.613  0.2186 -0.1268  0.2880
   64DPSM   T1A  774   2.886   5.058   7.177  0.1014 -0.0996 -0.2401
   64DPSM   C2A  775   2.845   5.151   6.808  0.2974  0.1126  0.0112
   64DPSM   C3A  776   2.656   5.406   6.567  0.0887 -0.0878 -0.0536
   64DPSM   C1B  777   3.222   4.692   7.230 -0.0006  0.2086  0.0610
   64DPSM   C2B  778   3.467   4.567   6.784  0.2554 -0.1546  0.1726
   64DPSM   C3B  779   3.703   4.472   6.490  0.2069 -0.1215 -0.0950
   64DPSM   C4B  780   3.892   4.058   6.343 -0.0922 -0.2241  0.2619
   65DPSM   NC3  781   6.420   4.185   7.593  0.3364  0.0913 -0.3801
   65DPSM   PO4  782   6.149   4.448   7.712 -0.2225  0.0413 -0.0462
   65DPSM   AM1  783   6.014   4.444   7.389  0.1953  0.2781 -0.0375
   65DPSM   AM2  784   5.716   4.274   7.331  0.1791 -0.2344  0.0487
   65DPSM   T1A  785   6.107   4.478   7.011 -0.2202 -0.1815 -0.0136
   65DPSM   C2A  786   6.010   4.617   6.649 -0.2650  0.0920  0.2193
   65DPSM   C3A  787   5.920   4.854   6.296  0.2824 -0.0467 -0.2019
   65DPSM   C1B  788   5.721   4.135   6.903 -0.0052 -0.1068  0.0588
   65DPSM   C2B  789   5.624   4.361   6.536  0.3008 -0.0223 -0.0856
   65DPSM   C3B  790   5.418   4.485   6.199  0.2732  0.1070  0.1554
   65DPSM   C4B  791   5.088   4.655   6.381 -0.0876  0.0822  0.2294
   66DPSM   NC3  792   3.440   4.557   7.933 -0.1753 -0.2464  0.0792
   66DPSM   PO4  793   3.650   4.412   8.305  0.0520  0.1564  0.0099
   66DPSM   AM1  794   3.584   4.020   7.989  0.0822  0.0795  0.3437
   66DPSM   AM2  795   3.504   3.852   8.203  0.0838 -0.1923  0.0458
   66DPSM   T1A  796   3.180   3.824   7.778  0.1773 -0.4137  0.2073
   66DPSM   C2A  797   3.135   3.764   7.320  0.0093  0.0631 -0.0427
   66DPSM   C3A  798   3.164   3.716   6.878 -0.1210 -0.0647  0.2776
   66DPSM   C1B  799   3.846   3.595   8.047  0.1028 -0.1668  0.1398
   66DPSM   C2B  800   3.975   3.528   7.623  0.1436  0.0352  0.2114
   66DPSM   C3B  801   3.966   3.564   7.292  0.1090 -0.1486  0.3043
   66DPSM   C4B  802   3.641   3.433   6.994  0.1987  0.2151 -0.1723
   67DPSM   NC3  803   2.436   6.786   7.762  0.2828 -0.0283  0.1916
   67DPSM   PO4  804   1.940   6.817   7.734  0.2871 -0.1238  0.0478
   67DPSM   AM1  805   2.098   6.878   7.412  0.2647  0.3569  0.0963
   67DPSM   AM2  806   2.339   7.109   7.426  0.1109 -0.1284 -0.0249
   67DPSM   T1A  807   2.059   6.917   7.072  0.0258  0.1045  0.3363
   67DPSM   C2A  808   2.213   6.921   6.573  0.0685 -0.0136 -0.1781
   67DPSM   C3A  809   2.394   7.010   6.222 -0.1413  0.0484  0.2585
   67DPSM   C1B  810   2.494   7.385   7.122 -0.0898  0.0216 -0.0772
   67DPSM   C2B  811   2.781   7.568   6.818  0.0817 -0.0227 -0.0227
   67DPSM   C3B  812   3.211   7.711   6.637  0.0515 -0.1332 -0.1222
   67DPSM   C4B  813   3.597   7.905   6.449 -0.0605  0.1011  0.0331
   68DPSM   NC3  814   5.138   5.415   8.062 -0.1130  0.0863  0.0044
   68DPSM   PO4  815   5.100   4.929   8.051 -0.0721  0.2120  0.2135
   68DPSM   AM1  816   4.869   4.943   7.618  0.2085 -0.0636 -0.2154
   68DPSM   AM2  817   4.845   5.219   7.663 -0.0138  0.0881 -0.2230
   68DPSM   T1A  818   4.709   4.674   7.328  0.0723 -0.0050 -0.2553
   68DPSM   C2A  819   4.597   4.399   7.075  0.0494  0.1314  0.1755
   68DPSM   C3A  820   4.685   4.200   6.736  0.0936 -0.1249 -0.1153
   68DPSM   C1B  821   4.525   5.190   7.203 -0.4359  0.0339 -0.1256
   68DPSM   C2B  822   4.255   4.876   7.075 -0.0442  0.6044  0.1534
   68DPSM   C3B  823   4.059   4.467   6.882  0.0714  0.1631 -0.1795
   68DPSM   C4B  824   4.219   4.314   6.619 -0.0421  0.2099 -0.1880
   69DPSM   NC3  825   1.754   0.881   7.915 -0.0008 -0.0310  0.0432
   69DPSM   PO4  826   2.001   0.680   8.220  0.1930  0.0644  0.1396
   69DPSM   AM1  827   2.464   0.974   8.196  0.0874 -0.0224  0.0698
   69DPSM   AM2  828   2.788   0.847   8.418  0.0131  0.0482 -0.0667
   69DPSM   T1A  829   2.712   1.323   8.071  0.0566 -0.0336 -0.0899
   69DPSM   C2A  830   2.775   1.684   7.819 -0.0934  0.1054 -0.1745
   69DPSM   C3A  831   2.959   1.971   7.647 -0.0539  0.2195 -0.0211
   69DPSM   C1B  832   3.050   1.285   8.467 -0.0041 -0.2504  0.2141
   69DPSM   C2B  833   3.019   1.692   8.254 -0.0876  0.2550 -0.1258
   69DPSM   C3B  834   3.358   1.968   8.394  0.2841  0.1535  0.0142
   69DPSM   C4B  835   3.691   2.243   8.330  0.3706  0.0692 -0.0171
   70DPSM   NC3  836   2.988   5.508   8.042 -0.1692  0.3109  0.2824
   70DPSM   PO4  837   2.829   5.869   7.872  0.0504 -0.0960  0.1134
   70DPSM   AM1  838   2.630   5.996   7.424 -0.1391 -0.2479  0.1681
   70DPSM   AM2  839   2.406   5.820   7.379 -0.0980  0.0713  0.2274
   70DPSM   T1A  840   2.758   6.149   7.052 -0.1189 -0.5258  0.2241
   70DPSM   C2A  841   3.000   6.270   6.677  0.3131  0.1161  0.0673
   70DPSM   C3A  842   3.095   6.216   6.309 -0.2062  0.0160  0.1774
   70DPSM   C1B  843   2.474   5.784   6.908  0.1735 -0.0574 -0.1058
   70DPSM   C2B  844   2.683   5.906   6.549  0.4519  0.1352  0.0116
   70DPSM   C3B  845   2.645   6.185   6.193  0.1296 -0.0287  0.1128
   70DPSM   C4B  846   2.404   6.175   5.740  0.1423  0.1047 -0.1806
   71DPSM   NC3  847   1.679  -0.216   7.831  0.0789 -0.1149 -0.0228
   71DPSM   PO4  848   1.400   0.086   7.613 -0.2389 -0.0389  0.5697
   71DPSM   AM1  849   1.228   0.318   7.242 -0.0006  0.2339  0.4555
   71DPSM   AM2  850   1.330   0.059   7.064 -0.0994 -0.1015  0.1198
   71DPSM   T1A  851   1.200   0.463   6.820 -0.0769  0.0859 -0.0646
   71DPSM   C2A  852   1.288   0.491   6.446  0.0963  0.1436 -0.0720
   71DPSM   C3A  853   1.570   0.760   6.224  0.3379 -0.0986 -0.2079
   71DPSM   C1B  854   1.527   0.112   6.663  0.2701  0.1335  0.2540
   71DPSM   C2B  855   1.703   0.224   6.358  0.2141  0.0041  0.3308
   71DPSM   C3B  856   1.704   0.328   6.069  0.4091  0.1328 -0.2477
   71DPSM   C4B  857   1.813   0.318   5.638 -0.6592 -0.0460  0.1444
   72DPSM   NC3  858   6.539   1.097   8.164 -0.1185 -0.1194 -0.0586
   72DPSM   PO4  859   6.227   1.125   8.159 -0.0805  0.0413 -0.0120
   72DPSM   AM1  860   6.202   1.134   7.715 -0.0791 -0.1208 -0.0224
   72DPSM   AM2  861   6.503   1.153   7.682  0.0226  0.1587 -0.0748
   72DPSM   T1A  862   6.113   1.240   7.243 -0.2167  0.3265 -0.0761
   72DPSM   C2A  863   5.974   1.320   6.807  0.0186 -0.0396  0.1235
   72DPSM   C3A  864   5.855   1.147   6.579 -0.0872 -0.1229 -0.0945
   72DPSM   C1B  865   6.615   1.305   7.258  0.1920 -0.4349 -0.2493
   72DPSM   C2B  866   6.452   1.464   6.895  0.2607 -0.0591 -0.0788
   72DPSM   C3B  867   6.314   1.577   6.493 -0.0872 -0.1615  0.2183
   72DPSM   C4B  868   6.375   1.791   6.099 -0.2721  0.0045 -0.1852
   73DPSM   NC3  869   0.959   3.353   8.197  0.1329  0.2105 -0.1603
   73DPSM   PO4  870   1.164   3.657   7.915 -0.1275 -0.1419 -0.0756
   73DPSM   AM1  871   0.987   3.452   7.644 -0.1143 -0.0699  0.1343
   73DPSM   AM2  872   0.762   3.402   7.691 -0.2618 -0.3783 -0.0176
   73DPSM   T1A  873   1.084   3.501   7.173  0.1412  0.0410 -0.1583
   73DPSM   C2A  874   1.244   3.555   6.878  0.1605  0.0927 -0.1908
   73DPSM   C3A  875   1.033   3.693   6.508 -0.1740  0.2316 -0.4374
   73DPSM   C1B  876   0.675   3.733   7.374 -0.0132 -0.0724 -0.2139
   73DPSM   C2B  877   0.753   3.845   6.855  0.2758  0.3816 -0.0984
   73DPSM   C3B  878   0.607   3.955   6.496  0.0743 -0.1121 -0.2484
   73DPSM   C4B  879   0.342   3.922   6.077  0.2810  0.0905 -0.2152
   74DPSM   NC3  880   5.898   5.032   7.881 -0.0479  0.0544 -0.3192
   74DPSM   PO4  881   6.011   5.421   7.737 -0.0240 -0.1995 -0.2516
   74DPSM   AM1  882   5.794   5.203   7.415  0.2851  0.1113  0.1370
   74DPSM   AM2  883   5.756   4.899   7.387 -0.0710 -0.1447  0.1469
   74DPSM   T1A  884   5.477   5.194   7.000 -0.0180 -0.3322 -0.1862
   74DPSM   C2A  885   5.244   5.207   6.657 -0.0627  0.1777  0.0959
   74DPSM   C3A  886   4.813   5.387   6.496 -0.4870 -0.1047 -0.1058
   74DPSM   C1B  887   5.621   4.710   7.031  0.0790 -0.3150 -0.1028
   74DPSM   C2B  888   5.505   4.826   6.635  0.1174 -0.2578  0.1100
   74DPSM   C3B  889   5.435   5.024   6.220 -0.1701 -0.2338 -0.2649
   74DPSM   C4B  890   5.077   5.116   6.151  0.0077 -0.0284 -0.1601
   75DPSM   NC3  891   2.391  -0.071   8.361  0.2289 -0.3722  0.1363
   75DPSM   PO4  892   2.210  -0.210   7.911  0.0209  0.2237  0.1006
   75DPSM   AM1  893   2.137   0.141   7.492 -0.2240 -0.1345 -0.3816
   75DPSM   AM2  894   2.468   0.226   7.540  0.0738  0.1882 -0.2785
   75DPSM   T1A  895   2.174   0.447   7.106 -0.0225 -0.0349  0.0583
   75DPSM   C2A  896   2.470   0.640   6.775  0.1604 -0.3816 -0.2757
   75DPSM   C3A  897   2.820   0.680   6.610 -0.0570 -0.0512  0.1813
   75DPSM   C1B  898   2.745   0.432   7.222  0.0335 -0.0878  0.3749
   75DPSM   C2B  899   3.058   0.674   7.046  0.0324  0.3525  0.1168
   75DPSM   C3B  900   3.323   0.878   6.691  0.0055  0.2461  0.2665
   75DPSM   C4B  901   3.697   0.956   6.482 -0.1091 -0.1468 -0.2353
   76DPSM   NC3  902   3.926  -0.004   4.390  0.1598 -0.0701 -0.0495
   76DPSM   PO4  903   4.127   0.383   4.326 -0.0913  0.1159  0.0276
   76DPSM   AM1  904   4.278   0.262   4.690 -0.0566 -0.2195 -0.4401
   76DPSM   AM2  905   4.460   0.506   4.780  0.0891 -0.0015  0.0212
   76DPSM   T1A  906   4.594  -0.056   4.856  0.2741 -0.0112  0.2346
   76DPSM   C2A  907   4.674  -0.253   5.248 -0.0126  0.1264 -0.2353
   76DPSM   C3A  908   4.765  -0.528   5.588 -0.0722 -0.2103  0.0090
   76DPSM   C1B  909   4.172   0.351   5.153 -0.1036  0.0300 -0.1243
   76DPSM   C2B  910   3.974   0.340   5.633 -0.0233  0.0422  0.1310
   76DPSM   C3B  911   3.870   0.624   5.957 -0.3698 -0.2063 -0.2234
   76DPSM   C4B  912   4.077   1.016   6.185  0.0915  0.2025 -0.1454
   77DPSM   NC3  913   4.083   1.786   4.495  0.1515  0.2485 -0.1727
   77DPSM   PO4  914   3.694   1.539   4.386  0.1204  0.0341 -0.1427
   77DPSM   AM1  915   3.365   1.338   4.574  0.1935 -0.3059  0.0847
   77DPSM   AM2  916   3.218   1.571   4.750  0.1167  0.0238  0.1124
   77DPSM   T1A  917   3.109   1.072   4.918 -0.1564  0.0073 -0.0020
   77DPSM   C2A  918   2.898   0.871   5.234 -0.0437  0.1858 -0.1205
   77DPSM   C3A  919   2.658   0.647   5.585  0.2519  0.1576  0.0663
   77DPSM   C1B  920   3.256   1.784   5.163 -0.2859 -0.2418  0.0058
   77DPSM   C2B  921   3.267   1.755   5.588  0.0688  0.4831 -0.0572
   77DPSM   C3B  922   3.407   1.594   5.967 -0.4008 -0.0562 -0.1091
   77DPSM   C4B  923   3.834   1.471   6.180  0.0650 -0.3038  0.1295
   78DPSM   NC3  924   2.557   0.330   3.733  0.1768  0.0318 -0.3403
   78DPSM   PO4  925   2.781   0.706   3.917  0.2791  0.2376  0.1224
   78DPSM   AM1  926   2.614   0.871   4.225  0.2191 -0.2519 -0.2520
   78DPSM   AM2  927   2.837   1.004   4.457 -0.2491 -0.0751 -0.1770
   78DPSM   T1A  928   2.200   0.904   4.530  0.0728  0.2684  0.0081
   78DPSM   C2A  929   2.241   0.787   4.945 -0.1565  0.0125  0.2032
   78DPSM   C3A  930   2.426   0.959   5.217  0.0676  0.2850 -0.2447
   78DPSM   C1B  931   2.667   0.720   4.756  0.0005 -0.0588  0.2418
   78DPSM   C2B  932   2.587   0.464   5.116 -0.0781 -0.5479  0.0674
   78DPSM   C3B  933   2.246   0.476   5.379  0.0375 -0.0529 -0.1903
   78DPSM   C4B  934   2.220   0.416   5.855 -0.4099 -0.3203 -0.0349
   79DPSM   NC3  935   6.126   1.674   4.382  0.2461  0.1282  0.0184
   79DPSM   PO4  936   5.659   1.602   4.200 -0.0374  0.0562 -0.1426
   79DPSM   AM1  937   5.381   1.370   4.482  0.1327  0.0240  0.0305
   79DPSM   AM2  938   5.453   1.067   4.350 -0.0422  0.1179 -0.1215
   79DPSM   T1A  939   5.289   1.392   4.914 -0.0585 -0.1109  0.0210
   79DPSM   C2A  940   5.453   1.380   5.337 -0.1456  0.3323 -0.2758
   79DPSM   C3A  941   5.708   1.247   5.733 -0.0414 -0.3235 -0.0110
   79DPSM   C1B  942   5.572   0.958   4.766  0.0245 -0.0144  0.2394
   79DPSM   C2B  943   5.640   0.959   5.182 -0.0671  0.0718  0.1797
   79DPSM   C3B  944   5.829   0.902   5.439  0.2019  0.0485 -0.3783
   79DPSM   C4B  945   6.118   0.949   5.641 -0.0763  0.1229  0.4407
   80DPSM   NC3  946   2.230   6.775   3.802 -0.1427 -0.0049 -0.4217
   80DPSM   PO4  947   2.560   7.254   3.868  0.2334 -0.0590  0.3477
   80DPSM   AM1  948   2.868   7.277   4.108  0.0496 -0.0765  0.1237
   80DPSM   AM2  949   3.011   7.065   4.216  0.0773 -0.0476 -0.0496
   80DPSM   T1A  950   3.013   7.455   4.515 -0.0155 -0.1344  0.1588
   80DPSM   C2A  951   2.863   7.488   4.970  0.3170  0.2020  0.2465
   80DPSM   C3A  952   2.404   7.430   5.197 -0.0550 -0.0228  0.1315
   80DPSM   C1B  953   2.593   7.189   4.595  0.3555  0.0661 -0.0944
   80DPSM   C2B  954   2.511   6.924   5.039 -0.0940 -0.0510  0.2620
   80DPSM   C3B  955   2.374   6.568   5.382  0.2132  0.1854  0.0899
   80DPSM   C4B  956   1.954   6.392   5.537 -0.3558  0.0095 -0.0375
   81DPSM   NC3  957   3.185   2.539   4.399 -0.5205  0.2973  0.0034
   81DPSM   PO4  958   2.827   2.892   4.251 -0.0869  0.3744  0.1168
   81DPSM   AM1  959   2.765   2.817   4.680  0.1633  0.0469 -0.2647
   81DPSM   AM2  960   2.833   2.413   4.656 -0.2294  0.0137 -0.0840
   81DPSM   T1A  961   2.636   2.967   4.991  0.1472  0.3747 -0.1939
   81DPSM   C2A  962   2.682   3.232   5.179  0.1769  0.0049  0.3484
   81DPSM   C3A  963   2.781   3.364   5.536  0.3419 -0.0636 -0.0159
   81DPSM   C1B  964   2.936   2.533   5.139 -0.0178  0.0810 -0.1470
   81DPSM   C2B  965   2.863   2.799   5.439 -0.3600  0.0404  0.0337
   81DPSM   C3B  966   2.977   3.000   5.896 -0.0453 -0.1625 -0.2883
   81DPSM   C4B  967   3.225   2.968   6.275  0.2428  0.0622  0.2971
   82DPSM   NC3  968   3.790   1.062   4.310 -0.1006 -0.2252  0.0618
   82DPSM   PO4  969   3.698   0.656   4.347  0.0814  0.1604  0.2533
   82DPSM   AM1  970   3.686   0.374   4.691 -0.1545  0.1743  0.1696
   82DPSM   AM2  971   3.848   0.433   4.824  0.1848  0.1118  0.0588
   82DPSM   T1A  972   3.527   0.011   4.726  0.0117 -0.0928 -0.0984
   82DPSM   C2A  973   3.282  -0.219   4.833 -0.0020 -0.0300 -0.0447
   82DPSM   C3A  974   3.007  -0.473   4.970  0.2776  0.0379  0.0249
   82DPSM   C1B  975   3.720   0.146   5.214  0.1788  0.1214 -0.1173
   82DPSM   C2B  976   3.624  -0.065   5.648 -0.3200 -0.1151 -0.0997
   82DPSM   C3B  977   3.313  -0.195   5.840 -0.1189 -0.0205 -0.2229
   82DPSM   C4B  978   2.922  -0.102   5.936 -0.2382  0.2083 -0.2378
   83DPSM   NC3  979   5.133   5.227   3.178  0.2360  0.4844  0.1725
   83DPSM   PO4  980   5.520   5.134   3.452  0.2624  0.1872 -0.1323
   83DPSM   AM1  981   5.659   5.360   3.797 -0.1829 -0.3044 -0.1101
   83DPSM   AM2  982   5.975   5.172   3.997  0.0740  0.3138  0.1642
   83DPSM   T1A  983   5.520   5.432   4.122  0.2383 -0.0183 -0.0909
   83DPSM   C2A  984   5.515   5.410   4.593 -0.2654 -0.0027  0.0213
   83DPSM   C3A  985   5.589   5.579   5.009  0.1027  0.3321  0.0504
   83DPSM   C1B  986   5.984   5.182   4.493  0.0667 -0.0244  0.0626
   83DPSM   C2B  987   5.954   5.225   4.946 -0.1039 -0.1163 -0.0854
   83DPSM   C3B  988   6.043   5.371   5.352 -0.2181 -0.2088  0.4510
   83DPSM   C4B  989   6.303   5.142   5.607  0.5567  0.3761 -0.0496
   84DPSM   NC3  990   4.231   6.877   3.779  0.0362  0.0769 -0.0102
   84DPSM   PO4  991   4.085   6.467   3.817  0.1550 -0.2815  0.3817
   84DPSM   AM1  992   4.272   6.550   4.232  0.1928  0.1801 -0.3150
   84DPSM   AM2  993   4.078   6.933   4.246  0.0920 -0.0278  0.1221
   84DPSM   T1A  994   4.331   6.423   4.745  0.2344  0.0917  0.2811
   84DPSM   C2A  995   4.247   6.115   5.007  0.0704  0.1129 -0.0936
   84DPSM   C3A  996   4.146   5.821   5.346 -0.1025 -0.0747  0.1795
   84DPSM   C1B  997   4.276   6.925   4.604 -0.0941  0.1983  0.0671
   84DPSM   C2B  998   4.516   6.797   5.038  0.1478  0.0374 -0.1089
   84DPSM   C3B  999   4.452   6.524   5.346  0.1391 -0.1104  0.2785
   84DPSM   C4B 1000   4.564   6.421   5.726  0.0480 -0.0480 -0.2465
   85DPSM   NC3 1001   5.310   1.954   4.069  0.0485 -0.0659  0.0307
   85DPSM   PO4 1002   5.077   1.728   4.629  0.4123 -0.1222  0.1245
   85DPSM   AM1 1003   5.228   2.047   4.855  0.1509  0.0931  0.2351
   85DPSM   AM2 1004   5.145   2.355   4.796  0.0724  0.0030 -0.1175
   85DPSM   T1A 1005   5.158   2.168   5.327 -0.0315 -0.2135  0.1040
   85DPSM   C2A 1006   5.050   2.085   5.692  0.1321  0.2904 -0.1287
   85DPSM   C3A 1007   4.741   2.233   6.021 -0.1695 -0.0605 -0.2196
   85DPSM   C1B 1008   5.227   2.592   5.165  0.1097 -0.0502  0.2677
   85DPSM   C2B 1009   5.318   2.813   5.580 -0.0346 -0.1363 -0.5270
   85DPSM   C3B 1010   5.392   3.061   5.986 -0.2154 -0.0818  0.1232
   85DPSM   C4B 1011   5.637   3.055   6.347  0.0490 -0.0639  0.1160
   86DPSM   NC3 1012   5.320   3.184   4.380 -0.0310  0.1736 -0.1026
   86DPSM   PO4 1013   5.036   3.504   4.387  0.2115  0.1050 -0.0937
   86DPSM   AM1 1014   4.845   3.640   4.710 -0.3049  0.2179 -0.1184
   86DPSM   AM2 1015   4.672   3.961   4.587 -0.1035 -0.3606  0.0411
   86DPSM   T1A 1016   4.835   3.533   5.157 -0.0213 -0.1401 -0.0764
   86DPSM   C2A 1017   4.860   3.637   5.504 -0.3484 -0.0950 -0.0032
   86DPSM   C3A 1018   4.683   3.844   5.887 -0.2052 -0.0223 -0.1280
   86DPSM   C1B 1019   4.607   3.904   5.044  0.4285  0.1502  0.1263
   86DPSM   C2B 1020   4.526   4.144   5.365 -0.1904  0.2908 -0.2425
   86DPSM   C3B 1021   4.463   4.288   5.776  0.1944  0.0981  0.0799
   86DPSM   C4B 1022   4.518   4.308   6.215 -0.2375 -0.0483 -0.0630
   87DPSM   NC3 1023   5.905   4.716   3.736 -0.3590 -0.0921  0.1661
   87DPSM   PO4 1024   6.050   4.335   3.409 -0.3071  0.2312  0.0350
   87DPSM   AM1 1025   6.086   4.249   3.896 -0.2155 -0.0273  0.0867
   87DPSM   AM2 1026   5.816   4.239   4.032 -0.0012  0.3223  0.0824
   87DPSM   T1A 1027   6.393   4.350   4.195  0.0731 -0.0534  0.1450
   87DPSM   C2A 1028   6.548   4.481   4.536 -0.0938 -0.2028  0.4756
   87DPSM   C3A 1029   6.540   4.402   4.928  0.1034  0.1160 -0.1713
   87DPSM   C1B 1030   6.013   4.168   4.460 -0.0773  0.1551 -0.0121
   87DPSM   C2B 1031   6.102   4.072   4.757 -0.1256  0.2819  0.1153
   87DPSM   C3B 1032   6.101   4.190   5.170  0.2729 -0.3572 -0.0385
   87DPSM   C4B 1033   6.155   4.032   5.513 -0.2281  0.3804  0.5471
   88DPSM   NC3 1034   7.276   4.075   2.837 -0.0226 -0.0368  0.0864
   88DPSM   PO4 1035   7.440   4.354   3.133 -0.1445 -0.1337 -0.0804
   88DPSM   AM1 1036   7.356   4.275   3.538 -0.1411  0.2334 -0.0914
   88DPSM   AM2 1037   7.099   4.495   3.564 -0.1968  0.0251 -0.0215
   88DPSM   T1A 1038   7.457   4.345   3.927  0.1673  0.0857 -0.2976
   88DPSM   C2A 1039   7.534   4.360   4.296  0.1604 -0.0181  0.1478
   88DPSM   C3A 1040   7.574   4.302   4.729 -0.0389 -0.0086  0.1581
   88DPSM   C1B 1041   7.108   4.736   3.939  0.0811 -0.1553  0.0019
   88DPSM   C2B 1042   7.319   4.836   4.328  0.0142  0.5803  0.0085
   88DPSM   C3B 1043   7.288   4.964   4.723  0.0867 -0.2837  0.1465
   88DPSM   C4B 1044   7.532   5.171   5.093 -0.1891  0.1322  0.1724
   89PNSM   NC3 1045   4.082   0.744   8.893 -0.0043 -0.1017 -0.0191
   89PNSM   PO4 1046   4.053   0.492   8.538  0.0522  0.0294 -0.0666
   89PNSM   AM1 1047   4.176   0.817   8.259 -0.1141 -0.2268 -0.0453
   89PNSM   AM2 1048   4.455   0.849   8.126 -0.1045  0.0582 -0.1496
   89PNSM   T1A 1049   4.108   1.287   8.163  0.0783 -0.2017 -0.0750
   89PNSM   C2A 1050   4.117   1.573   7.862 -0.0203  0.2013  0.1887
   89PNSM   C3A 1051   4.094   1.872   7.561  0.2559 -0.0608 -0.0358
   89PNSM   C1B 1052   4.597   1.266   7.861 -0.3714 -0.3082 -0.3287
   89PNSM   C2B 1053   4.447   1.523   7.474 -0.0323  0.3705  0.0821
   89PNSM   C3B 1054   4.354   1.794   7.119  0.1227  0.1741 -0.2642
   89PNSM   D4B 1055   4.371   2.136   6.756  0.1264 -0.2011 -0.0067
   89PNSM   C5B 1056   4.660   2.373   6.993  0.0248  0.1301  0.0642
   89PNSM   C6B 1057   5.080   2.508   7.035  0.1096 -0.4853 -0.2924
   90PNSM   NC3 1058   6.284   3.992   8.064  0.1067 -0.1340 -0.1155
   90PNSM   PO4 1059   6.523   3.672   8.065  0.4306  0.1299  0.0120
   90PNSM   AM1 1060   6.408   3.357   7.764 -0.4384 -0.0816  0.2836
   90PNSM   AM2 1061   6.663   3.246   7.655  0.4044 -0.1234  0.1955
   90PNSM   T1A 1062   6.180   3.272   7.462 -0.0043 -0.1070 -0.0006
   90PNSM   C2A 1063   6.075   3.430   7.119  0.0658  0.2201  0.2690
   90PNSM   C3A 1064   5.730   3.593   6.898  0.0220  0.1143  0.1578
   90PNSM   C1B 1065   6.623   3.472   7.293 -0.2833 -0.2074 -0.0526
   90PNSM   C2B 1066   6.600   3.540   6.976  0.2251  0.0541 -0.0713
   90PNSM   C3B 1067   6.581   3.489   6.524 -0.0673  0.1316  0.1733
   90PNSM   D4B 1068   6.435   3.667   6.061 -0.3443 -0.2647 -0.0172
   90PNSM   C5B 1069   6.062   3.900   6.001  0.0556 -0.0715 -0.0489
   90PNSM   C6B 1070   5.913   4.271   6.131 -0.1848  0.2577  0.4678
   91PNSM   NC3 1071   0.008   3.897   7.549  0.0617  0.0835 -0.0174
   91PNSM   PO4 1072   0.298   4.256   7.284  0.1759  0.3043 -0.3633
   91PNSM   AM1 1073   0.757   4.267   7.151  0.2865  0.0943 -0.2278
   91PNSM   AM2 1074   1.095   4.554   7.239  0.0038  0.3435  0.2406
   91PNSM   T1A 1075   0.957   4.301   6.711 -0.0604  0.0147  0.1579
   91PNSM   C2A 1076   0.837   4.512   6.381  0.2998  0.0198 -0.2489
   91PNSM   C3A 1077   0.637   4.356   6.035  0.2396 -0.0712  0.3458
   91PNSM   C1B 1078   1.429   4.511   6.909 -0.2091 -0.0239 -0.1405
   91PNSM   C2B 1079   1.862   4.467   6.574  0.1982  0.1886 -0.1012
   91PNSM   C3B 1080   2.194   4.206   6.238 -0.0407 -0.2280  0.1335
   91PNSM   D4B 1081   2.084   3.908   5.934 -0.4910 -0.0745  0.0408
   91PNSM   C5B 1082   1.670   3.678   6.013  0.2823  0.3286  0.0617
   91PNSM   C6B 1083   1.534   3.579   6.465  0.2151  0.1038 -0.1539
   92PNSM   NC3 1084   5.798   5.721   7.393 -0.0499  0.0268 -0.2683
   92PNSM   PO4 1085   6.193   5.851   7.512  0.0732 -0.1289 -0.3721
   92PNSM   AM1 1086   6.135   5.905   7.065  0.2541 -0.0636 -0.2247
   92PNSM   AM2 1087   6.072   6.231   6.998 -0.3196 -0.2045 -0.2232
   92PNSM   T1A 1088   6.129   5.778   6.536  0.1035 -0.1317  0.0054
   92PNSM   C2A 1089   5.989   5.789   6.039  0.4706 -0.1272 -0.0657
   92PNSM   C3A 1090   5.659   5.638   5.746 -0.2487  0.2553 -0.0245
   92PNSM   C1B 1091   5.909   6.160   6.631  0.0777 -0.1186 -0.0369
   92PNSM   C2B 1092   5.684   5.993   6.381  0.2505  0.0399 -0.2488
   92PNSM   C3B 1093   5.516   6.102   5.949  0.0896  0.1505 -0.0797
   92PNSM   D4B 1094   5.147   6.406   5.697 -0.0481  0.0276  0.3087
   92PNSM   C5B 1095   4.979   6.482   5.344 -0.0101 -0.0330  0.1067
   92PNSM   C6B 1096   5.428   6.500   5.071  0.0855 -0.2396 -0.1182
   93PNSM   NC3 1097   6.763   1.930   7.778 -0.1101 -0.2728 -0.0759
   93PNSM   PO4 1098   6.884   2.457   7.930  0.0509  0.3230 -0.0196
   93PNSM   AM1 1099   6.909   2.358   7.494  0.0465  0.0403 -0.0059
   93PNSM   AM2 1100   6.708   2.240   7.350 -0.1608  0.0520  0.0330
   93PNSM   T1A 1101   7.081   2.602   7.184  0.0472  0.0985 -0.0751
   93PNSM   C2A 1102   6.993   2.763   6.807 -0.0794 -0.1689 -0.1964
   93PNSM   C3A 1103   6.820   2.722   6.467 -0.0155  0.2850 -0.0659
   93PNSM   C1B 1104   6.667   2.422   6.965 -0.0927 -0.1580 -0.2676
   93PNSM   C2B 1105   6.481   2.362   6.516 -0.1258 -0.0817 -0.2293
   93PNSM   C3B 1106   6.291   2.292   6.151  0.1308 -0.3956  0.1045
   93PNSM   D4B 1107   5.916   2.281   6.010  0.3711  0.0082 -0.2258
   93PNSM   C5B 1108   5.876   1.872   6.024  0.0887 -0.1695  0.0129
   93PNSM   C6B 1109   5.867   1.599   6.269  0.0693  0.1951 -0.1151
   94PNSM   NC3 1110   5.388   3.925   8.683 -0.3408 -0.0016 -0.2997
   94PNSM   PO4 1111   5.101   4.233   8.575  0.0712  0.0014  0.1458
   94PNSM   AM1 1112   4.802   3.839   8.503 -0.0288 -0.0366  0.2279
   94PNSM   AM2 1113   4.430   3.904   8.545  0.2576 -0.1291 -0.3658
   94PNSM   T1A 1114   4.621   3.587   8.149  0.2204  0.1048 -0.0135
   94PNSM   C2A 1115   4.342   3.370   7.976 -0.4182 -0.0310  0.1948
   94PNSM   C3A 1116   4.049   3.091   7.859  0.0818  0.1425 -0.0643
   94PNSM   C1B 1117   4.182   3.486   8.424 -0.3477  0.2225  0.2612
   94PNSM   C2B 1118   3.965   3.172   8.408  0.2018  0.1987 -0.0079
   94PNSM   C3B 1119   3.739   2.914   8.186  0.0856  0.1654  0.1185
   94PNSM   D4B 1120   3.545   2.644   8.053 -0.1417 -0.1626  0.0331
   94PNSM   C5B 1121   3.419   2.566   7.588  0.0090 -0.2641 -0.3055
   94PNSM   C6B 1122   3.526   2.744   7.131 -0.4391 -0.2630 -0.0571
   95PNSM   NC3 1123   1.991   4.208   7.659 -0.3624  0.0219  0.1218
   95PNSM   PO4 1124   2.236   3.918   7.936  0.2387 -0.0449  0.1126
   95PNSM   AM1 1125   2.248   3.668   7.620  0.1833  0.4988  0.0464
   95PNSM   AM2 1126   1.963   3.680   7.524 -0.1330  0.0249  0.0627
   95PNSM   T1A 1127   2.526   3.417   7.375 -0.1284 -0.1704  0.0291
   95PNSM   C2A 1128   2.698   3.166   7.125  0.1970  0.0246 -0.1746
   95PNSM   C3A 1129   2.737   3.024   6.755  0.2893  0.0402 -0.0375
   95PNSM   C1B 1130   2.096   3.570   7.128  0.0025  0.1735 -0.0237
   95PNSM   C2B 1131   2.264   3.318   6.852  0.1876 -0.1966  0.3689
   95PNSM   C3B 1132   2.322   3.064   6.483  0.3714  0.1519 -0.0262
   95PNSM   D4B 1133   2.602   2.794   6.222 -0.3073 -0.0586  0.0204
   95PNSM   C5B 1134   2.894   2.512   6.433 -0.1220 -0.2568  0.0174
   95PNSM   C6B 1135   3.347   2.657   6.609  0.1550  0.2750  0.4339
   96PNSM   NC3 1136   4.504   1.095   8.939  0.0250 -0.1263  0.1017
   96PNSM   PO4 1137   4.287   1.120   8.650  0.0309  0.2563  0.2624
   96PNSM   AM1 1138   3.887   1.171   8.662  0.1244 -0.2671  0.0342
   96PNSM   AM2 1139   3.720   0.906   8.493  0.0607 -0.1577 -0.1098
   96PNSM   T1A 1140   3.699   1.536   8.728 -0.1985 -0.0695 -0.2080
   96PNSM   C2A 1141   3.727   1.962   8.768  0.2888  0.1521  0.0513
   96PNSM   C3A 1142   3.994   2.216   8.686  0.0750  0.0384  0.1709
   96PNSM   C1B 1143   3.638   1.302   8.276 -0.0348 -0.0161 -0.2420
   96PNSM   C2B 1144   3.774   1.661   8.212  0.4410 -0.0380  0.1570
   96PNSM   C3B 1145   3.643   1.836   7.974 -0.0612 -0.1994  0.3125
   96PNSM   D4B 1146   3.733   2.168   7.755  0.1142 -0.0756 -0.0951
   96PNSM   C5B 1147   3.830   2.315   7.437 -0.1083 -0.0979  0.2050
   96PNSM   C6B 1148   3.999   2.715   7.322  0.0780 -0.3774  0.0041
   97PNSM   NC3 1149   2.187   6.050   7.919 -0.0211  0.2023 -0.4106
   97PNSM   PO4 1150   1.934   5.821   7.699 -0.1010  0.4118  0.0161
   97PNSM   AM1 1151   1.693   6.069   7.354  0.0994  0.0132 -0.2316
   97PNSM   AM2 1152   1.397   5.888   7.217  0.0226 -0.0820 -0.3303
   97PNSM   T1A 1153   1.768   6.451   7.107 -0.2407 -0.0580  0.1444
   97PNSM   C2A 1154   1.879   6.524   6.652 -0.0289 -0.3752 -0.0502
   97PNSM   C3A 1155   1.819   6.633   6.242  0.0823 -0.0551 -0.1719
   97PNSM   C1B 1156   1.597   5.564   6.909 -0.0958 -0.0767  0.0213
   97PNSM   C2B 1157   1.639   5.582   6.486 -0.0607 -0.0924 -0.2601
   97PNSM   C3B 1158   1.974   5.675   6.176 -0.2746 -0.1679 -0.3089
   97PNSM   D4B 1159   2.480   5.712   6.108  0.1849  0.1256 -0.2154
   97PNSM   C5B 1160   2.576   5.681   5.662 -0.3353 -0.0674  0.1190
   97PNSM   C6B 1161   2.600   5.717   5.174 -0.2064  0.2128  0.3415
   98PNSM   NC3 1162   2.898   4.737   3.087 -0.0890 -0.0125  0.2091
   98PNSM   PO4 1163   3.186   4.895   3.435  0.2021  0.0735 -0.0265
   98PNSM   AM1 1164   2.973   4.900   3.887  0.1077 -0.0579  0.1243
   98PNSM   AM2 1165   3.205   4.898   4.082  0.0405  0.1379 -0.3248
   98PNSM   T1A 1166   2.552   4.862   4.204 -0.0054 -0.2294  0.2154
   98PNSM   C2A 1167   2.310   5.039   4.546 -0.1083  0.0565 -0.5141
   98PNSM   C3A 1168   1.930   5.005   4.721 -0.0868  0.5561  0.0306
   98PNSM   C1B 1169   3.097   5.276   4.410  0.1239  0.0982 -0.0685
   98PNSM   C2B 1170   2.887   5.644   4.633 -0.5707  0.0784  0.2235
   98PNSM   C3B 1171   2.553   5.501   4.754  0.1551 -0.2704  0.2309
   98PNSM   D4B 1172   2.153   5.346   5.013  0.0120  0.2148 -0.0495
   98PNSM   C5B 1173   2.144   4.929   5.170  0.0824 -0.3629  0.1375
   98PNSM   C6B 1174   2.095   4.805   5.569 -0.1352  0.0880  0.0444
   99PNSM   NC3 1175   4.682   2.157   4.836  0.3955  0.1144  0.2654
   99PNSM   PO4 1176   4.704   2.581   4.593 -0.1045 -0.3168 -0.0280
   99PNSM   AM1 1177   4.860   2.862   4.823  0.2187  0.0863 -0.2498
   99PNSM   AM2 1178   4.982   3.091   4.712  0.0817 -0.2102  0.2583
   99PNSM   T1A 1179   4.931   2.958   5.244 -0.0113 -0.0995 -0.2374
   99PNSM   C2A 1180   4.992   3.183   5.701  0.0133 -0.1264 -0.0631
   99PNSM   C3A 1181   5.091   3.571   5.974 -0.1150  0.0782 -0.3491
   99PNSM   C1B 1182   4.582   3.249   4.890  0.1685 -0.1078  0.0862
   99PNSM   C2B 1183   4.258   3.520   5.228 -0.0045 -0.3325 -0.1187
   99PNSM   C3B 1184   4.261   3.778   5.665 -0.1293  0.0500 -0.0614
   99PNSM   D4B 1185   4.134   3.953   5.939 -0.2759 -0.1942 -0.2691
   99PNSM   C5B 1186   4.024   3.627   6.132 -0.1929 -0.0080 -0.0045
   99PNSM   C6B 1187   3.958   3.227   6.150 -0.1693  0.3154  0.0626
  100PNSM   NC3 1188   4.081   5.073   4.086 -0.4148  0.2524  0.0651
  100PNSM   PO4 1189   4.406   5.053   3.856 -0.0739 -0.0264  0.1812
  100PNSM   AM1 1190   4.412   5.473   3.968 -0.0024  0.0661 -0.1841
  100PNSM   AM2 1191   4.200   5.579   4.122  0.0134  0.2676 -0.1225
  100PNSM   T1A 1192   4.595   5.732   4.402 -0.3478  0.2425  0.3292
  100PNSM   C2A 1193   4.721   6.066   4.532 -0.2462  0.0775  0.0577
  100PNSM   C3A 1194   4.789   6.376   4.892  0.1898  0.0727  0.1560
  100PNSM   C1B 1195   4.265   5.485   4.596 -0.1076 -0.1085  0.0584
  100PNSM   C2B 1196   4.169   5.400   5.044 -0.3128 -0.3076  0.3590
  100PNSM   C3B 1197   4.021   5.251   5.468  0.0919 -0.1681 -0.1204
  100PNSM   D4B 1198   3.825   5.203   5.901 -0.2363 -0.0273  0.0519
  100PNSM   C5B 1199   3.772   5.452   6.236 -0.2449 -0.2109 -0.0169
  100PNSM   C6B 1200   3.665   5.384   6.666 -0.1778  0.1132  0.0092
  101PNSM   NC3 1201   7.685   5.857   3.553  0.4095 -0.3429  0.3296
  101PNSM   PO4 1202   7.556   5.806   3.248 -0.1596 -0.0079  0.0387
  101PNSM   AM1 1203   7.378   5.488   3.507  0.0449  0.0112  0.3066
  101PNSM   AM2 1204   7.032   5.621   3.545 -0.0055  0.0159  0.0597
  101PNSM   T1A 1205   7.245   5.276   3.826 -0.0201  0.2848  0.1792
  101PNSM   C2A 1206   7.013   5.192   4.189  0.3570  0.3822  0.1786
  101PNSM   C3A 1207   6.854   4.858   4.379  0.2277 -0.1165  0.0039
  101PNSM   C1B 1208   6.959   5.652   4.037 -0.2870 -0.0595  0.0666
  101PNSM   C2B 1209   6.983   5.568   4.528  0.0027 -0.0288  0.3672
  101PNSM   C3B 1210   6.845   5.218   4.692 -0.0547 -0.0341 -0.3112
  101PNSM   D4B 1211   6.846   4.833   5.090  0.2375 -0.0050 -0.0722
  101PNSM   C5B 1212   7.232   4.782   5.273 -0.1787 -0.3599 -0.0777
  101PNSM   C6B 1213   7.246   4.520   5.565  0.1596  0.0146  0.2605
  102PNSM   NC3 1214   3.113   2.010   4.269  0.0782 -0.0279  0.1028
  102PNSM   PO4 1215   3.300   2.129   4.641 -0.0344 -0.1322 -0.0309
  102PNSM   AM1 1216   3.609   1.970   4.876  0.0753  0.0114  0.1188
  102PNSM   AM2 1217   3.741   1.652   4.903  0.1365  0.0001 -0.2074
  102PNSM   T1A 1218   3.911   2.095   5.060  0.0912  0.2762 -0.2283
  102PNSM   C2A 1219   4.113   2.022   5.461  0.1523  0.1541 -0.0549
  102PNSM   C3A 1220   4.510   2.020   5.539 -0.1564 -0.0024 -0.3297
  102PNSM   C1B 1221   3.726   1.698   5.311  0.2493 -0.0224 -0.2030
  102PNSM   C2B 1222   3.905   1.572   5.726 -0.1990 -0.0032  0.1316
  102PNSM   C3B 1223   4.159   1.792   5.952  0.0829 -0.0042 -0.0482
  102PNSM   D4B 1224   4.324   2.095   6.277 -0.2241  0.1495 -0.0579
  102PNSM   C5B 1225   3.998   2.286   6.531 -0.1937 -0.3325 -0.0196
  102PNSM   C6B 1226   4.007   2.474   6.916 -0.3157  0.0413 -0.2425
  103PNSM   NC3 1227   4.910   7.416   3.444 -0.1458  0.1254  0.1532
  103PNSM   PO4 1228   4.587   7.073   3.484  0.2946 -0.1129  0.1671
  103PNSM   AM1 1229   4.786   7.138   3.850  0.1122 -0.1477  0.3417
  103PNSM   AM2 1230   5.060   6.889   3.998  0.1811  0.1968 -0.0022
  103PNSM   T1A 1231   4.989   7.265   4.291  0.0506  0.1741 -0.0897
  103PNSM   C2A 1232   4.972   7.584   4.649 -0.2308  0.0637 -0.2191
  103PNSM   C3A 1233   5.070   7.461   4.982  0.1788 -0.0991 -0.2490
  103PNSM   C1B 1234   5.430   7.017   4.277  0.3449 -0.5558  0.1729
  103PNSM   C2B 1235   5.490   7.196   4.705 -0.1106 -0.1644 -0.1496
  103PNSM   C3B 1236   5.661   6.983   5.044  0.0223  0.1333  0.1907
  103PNSM   D4B 1237   5.820   6.925   5.467  0.4012 -0.2972  0.0963
  103PNSM   C5B 1238   5.439   6.869   5.714 -0.4099  0.0133  0.0735
  103PNSM   C6B 1239   5.117   6.832   5.939 -0.3553  0.1314 -0.1182
  104PNSM   NC3 1240   7.602   2.413   3.336  0.0687  0.0088 -0.0429
  104PNSM   PO4 1241   7.285   2.378   3.611  0.0805  0.2437 -0.2666
  104PNSM   AM1 1242   7.301   2.383   4.087 -0.1367 -0.1479  0.1214
  104PNSM   AM2 1243   6.979   2.444   4.152  0.1630 -0.2800 -0.1250
  104PNSM   T1A 1244   7.339   2.414   4.573  0.1030 -0.0972  0.0534
  104PNSM   C2A 1245   7.421   2.506   5.072  0.2457  0.2284 -0.1014
  104PNSM   C3A 1246   7.252   2.308   5.341 -0.0071  0.0512  0.1117
  104PNSM   C1B 1247   6.864   2.348   4.586 -0.2218  0.0249  0.1351
  104PNSM   C2B 1248   6.941   2.166   4.931  0.0412 -0.1326  0.2602
  104PNSM   C3B 1249   6.945   1.741   5.042  0.2294 -0.3416 -0.2215
  104PNSM   D4B 1250   6.532   1.644   5.281 -0.2209 -0.3038  0.1237
  104PNSM   C5B 1251   6.484   1.329   5.632  0.1776  0.0790 -0.0041
  104PNSM   C6B 1252   6.160   1.297   6.012 -0.0531  0.0941 -0.1604
  105PNSM   NC3 1253   1.486   1.873   3.773 -0.1744  0.5055 -0.1093
  105PNSM   PO4 1254   1.876   1.918   3.930  0.1737 -0.1808 -0.1774
  105PNSM   AM1 1255   1.964   1.973   4.338 -0.0874  0.1335 -0.1477
  105PNSM   AM2 1256   2.183   1.772   4.307  0.1445 -0.0324 -0.1555
  105PNSM   T1A 1257   1.945   2.094   4.776 -0.2533  0.0224 -0.0426
  105PNSM   C2A 1258   1.904   2.121   5.226 -0.3179  0.0387 -0.1214
  105PNSM   C3A 1259   1.989   2.267   5.711 -0.1125  0.2402 -0.1150
  105PNSM   C1B 1260   2.009   1.496   4.652 -0.3482 -0.1223 -0.1211
  105PNSM   C2B 1261   2.093   1.293   5.040  0.1543  0.1017 -0.0980
  105PNSM   C3B 1262   2.208   1.306   5.491 -0.1535  0.1660 -0.0989
  105PNSM   D4B 1263   2.404   1.079   5.710  0.0439  0.1031 -0.2847
  105PNSM   C5B 1264   2.641   1.373   6.000 -0.5018  0.1019  0.1983
  105PNSM   C6B 1265   2.971   1.596   6.175 -0.0478  0.2481 -0.1271
  106PNSM   NC3 1266   6.835   0.390   3.193  0.0531  0.3637  0.0092
  106PNSM   PO4 1267   6.982   0.074   3.505  0.2591  0.0381 -0.1480
  106PNSM   AM1 1268   6.843  -0.048   3.866  0.1927  0.1469 -0.0339
  106PNSM   AM2 1269   6.693  -0.373   3.920  0.0192  0.0485  0.1346
  106PNSM   T1A 1270   6.988   0.196   4.303  0.1773 -0.2413 -0.0717
  106PNSM   C2A 1271   7.247   0.244   4.723 -0.1592 -0.2041  0.0520
  106PNSM   C3A 1272   7.538   0.428   5.037  0.0120  0.2037  0.0042
  106PNSM   C1B 1273   6.546  -0.603   4.288  0.1481 -0.2185  0.1340
  106PNSM   C2B 1274   6.510  -0.391   4.687  0.0561  0.2789  0.0956
  106PNSM   C3B 1275   6.748  -0.045   4.876 -0.3817  0.2406 -0.4010
  106PNSM   D4B 1276   7.010   0.103   5.151 -0.0620 -0.1220 -0.0718
  106PNSM   C5B 1277   6.909   0.189   5.611  0.0398  0.0933  0.0173
  106PNSM   C6B 1278   6.831   0.072   5.973 -0.0730 -0.1683 -0.0927
  107PLSM   NC3 1279   6.593   5.842   7.179 -0.4807  0.2981  0.1391
  107PLSM   PO4 1280   7.037   6.050   7.114 -0.1483 -0.0041  0.1453
  107PLSM   AM1 1281   6.947   6.276   6.775  0.0893 -0.2102 -0.3339
  107PLSM   AM2 1282   6.654   6.111   6.778 -0.1921 -0.0030 -0.0196
  107PLSM   T1A 1283   6.876   6.204   6.337 -0.0983  0.1066 -0.1020
  107PLSM   C2A 1284   6.876   6.217   6.008 -0.0612  0.0431  0.2232
  107PLSM   C3A 1285   7.042   6.285   5.611 -0.1144  0.3292  0.0565
  107PLSM   C1B 1286   6.562   5.884   6.411  0.2477 -0.3202 -0.0617
  107PLSM   C2B 1287   6.497   5.816   6.052 -0.0667 -0.1209 -0.0287
  107PLSM   C3B 1288   6.270   5.706   5.680 -0.0592  0.0578 -0.2114
  107PLSM   C4B 1289   5.895   5.932   5.456 -0.5929  0.1998 -0.0688
  107PLSM   C5B 1290   5.719   6.104   5.098  0.2990  0.1726  0.2672
  107PLSM   C6B 1291   5.811   6.164   4.711  0.2396  0.1713  0.1272
  108PLSM   NC3 1292   4.395   6.761   8.044  0.0729  0.2105 -0.1180
  108PLSM   PO4 1293   4.184   6.395   8.009  0.1872  0.4411 -0.1265
  108PLSM   AM1 1294   3.897   6.082   7.751  0.1380 -0.0207  0.1687
  108PLSM   AM2 1295   4.075   5.867   7.905 -0.4342  0.0754  0.1896
  108PLSM   T1A 1296   3.780   6.084   7.318 -0.0543 -0.4303  0.2462
  108PLSM   C2A 1297   3.841   6.320   6.926  0.2771 -0.0648 -0.1337
  108PLSM   C3A 1298   3.724   6.492   6.444  0.1056  0.0325  0.2669
  108PLSM   C1B 1299   4.250   6.051   7.412  0.5340  0.0450  0.1815
  108PLSM   C2B 1300   4.307   6.064   6.976  0.2247  0.0095  0.2743
  108PLSM   C3B 1301   4.138   6.176   6.549 -0.1058  0.1421  0.4093
  108PLSM   C4B 1302   3.969   6.050   6.188  0.3222  0.0447 -0.2075
  108PLSM   C5B 1303   3.746   6.242   5.878  0.1384 -0.2613 -0.0588
  108PLSM   C6B 1304   3.265   6.366   5.813  0.0342  0.1155 -0.0159
  109PLSM   NC3 1305   1.233   4.238   8.030  0.0222  0.1818 -0.3712
  109PLSM   PO4 1306   1.590   4.464   7.811 -0.0823 -0.0711  0.0338
  109PLSM   AM1 1307   1.416   4.194   7.500  0.1140  0.0285 -0.0752
  109PLSM   AM2 1308   1.415   3.860   7.502  0.0268  0.1438 -0.0504
  109PLSM   T1A 1309   1.238   4.072   7.081  0.0082  0.2360  0.0481
  109PLSM   C2A 1310   1.387   4.021   6.650 -0.0796  0.1956  0.0275
  109PLSM   C3A 1311   1.713   4.138   6.246  0.0591  0.1837 -0.1267
  109PLSM   C1B 1312   1.620   3.628   7.157 -0.1000 -0.0707  0.1829
  109PLSM   C2B 1313   1.733   3.310   6.833  0.1111  0.0132  0.2228
  109PLSM   C3B 1314   1.834   3.176   6.467 -0.2372  0.1626 -0.0892
  109PLSM   C4B 1315   1.918   2.770   6.243 -0.0955  0.0268  0.0157
  109PLSM   C5B 1316   2.184   2.728   5.931 -0.1003  0.1055  0.0627
  109PLSM   C6B 1317   2.472   2.952   5.723  0.1996  0.3246 -0.3102
  110PLSM   NC3 1318  -0.038   6.336   7.272 -0.3143 -0.1821 -0.2321
  110PLSM   PO4 1319   0.196   6.071   7.571  0.1122  0.0901 -0.0122
  110PLSM   AM1 1320   0.400   6.038   7.161 -0.2406  0.0394  0.1989
  110PLSM   AM2 1321   0.248   5.796   6.889  0.1703 -0.0078 -0.0891
  110PLSM   T1A 1322   0.569   6.199   6.764  0.4389 -0.0067 -0.2476
  110PLSM   C2A 1323   0.509   6.258   6.303 -0.1089 -0.3839 -0.3881
  110PLSM   C3A 1324   0.455   6.354   5.956 -0.0424  0.0964 -0.0869
  110PLSM   C1B 1325   0.201   5.530   6.531  0.1733 -0.1414  0.0367
  110PLSM   C2B 1326   0.172   5.488   6.042  0.2788 -0.2494 -0.3495
  110PLSM   C3B 1327  -0.008   5.290   5.717  0.1680 -0.0957  0.2476
  110PLSM   C4B 1328  -0.364   5.076   5.614  0.3586  0.4310  0.1138
  110PLSM   C5B 1329  -0.679   4.738   5.583  0.3809  0.1111 -0.1397
  110PLSM   C6B 1330  -1.017   4.554   5.403  0.1129 -0.2267  0.1772
  111PLSM   NC3 1331   0.990   6.095   7.411 -0.1151  0.0917  0.2148
  111PLSM   PO4 1332   1.042   5.567   7.514 -0.1037  0.3294  0.0135
  111PLSM   AM1 1333   1.145   5.440   7.103 -0.3993  0.1681  0.0984
  111PLSM   AM2 1334   1.233   5.061   7.090 -0.4537  0.1921  0.1640
  111PLSM   T1A 1335   1.205   5.396   6.677 -0.3042 -0.2360 -0.2825
  111PLSM   C2A 1336   1.191   5.169   6.336  0.0945  0.0941  0.1554
  111PLSM   C3A 1337   1.068   4.896   6.122 -0.0545 -0.0494 -0.2907
  111PLSM   C1B 1338   1.128   4.848   6.713  0.0884  0.2090 -0.0736
  111PLSM   C2B 1339   1.341   4.476   6.424  0.1569 -0.3329  0.0453
  111PLSM   C3B 1340   1.247   4.169   6.101 -0.0486  0.1784  0.1139
  111PLSM   C4B 1341   0.989   4.025   5.887 -0.0468  0.1774  0.1420
  111PLSM   C5B 1342   0.761   4.141   5.573 -0.3278  0.2379 -0.0966
  111PLSM   C6B 1343   0.820   4.120   5.066 -0.1810 -0.0276  0.1105
  112PLSM   NC3 1344  -0.075   7.479   7.515  0.0967 -0.2973  0.0937
  112PLSM   PO4 1345   0.356   7.244   7.388  0.1848 -0.0087 -0.2801
  112PLSM   AM1 1346   0.434   7.019   7.007  0.2886 -0.3152  0.2507
  112PLSM   AM2 1347   0.350   6.662   7.084  0.1528 -0.0292  0.1995
  112PLSM   T1A 1348   0.583   7.176   6.555 -0.0253  0.2530 -0.0260
  112PLSM   C2A 1349   0.712   7.288   6.158 -0.2546 -0.1042  0.0130
  112PLSM   C3A 1350   0.567   7.622   5.821  0.0552  0.1691  0.0643
  112PLSM   C1B 1351   0.433   6.666   6.610  0.0920  0.2176 -0.1249
  112PLSM   C2B 1352   0.635   6.757   6.244  0.1496 -0.0804  0.3008
  112PLSM   C3B 1353   0.747   6.715   5.809 -0.0430  0.1435 -0.1433
  112PLSM   C4B 1354   1.008   6.677   5.502  0.1976 -0.0689 -0.0559
  112PLSM   C5B 1355   1.391   6.854   5.514 -0.1541 -0.2040  0.2475
  112PLSM   C6B 1356   1.700   6.889   5.710  0.0528 -0.0003 -0.2636
  113PLSM   NC3 1357   6.728   2.148   8.612  0.2127  0.0277  0.1211
  113PLSM   PO4 1358   6.600   2.090   8.185 -0.0532  0.4231  0.1658
  113PLSM   AM1 1359   6.409   2.335   7.759  0.2622 -0.0952 -0.0160
  113PLSM   AM2 1360   6.150   2.099   7.599  0.2582 -0.2684 -0.2856
  113PLSM   T1A 1361   6.275   2.417   7.236  0.0988 -0.1207  0.1888
  113PLSM   C2A 1362   6.060   2.538   6.994  0.1911  0.3767  0.2210
  113PLSM   C3A 1363   6.012   2.583   6.522  0.0366 -0.0772 -0.3810
  113PLSM   C1B 1364   5.823   2.173   7.321 -0.0684 -0.2646 -0.5762
  113PLSM   C2B 1365   5.513   2.140   7.017  0.2820 -0.1266  0.2492
  113PLSM   C3B 1366   5.182   1.982   6.794 -0.0391 -0.0130 -0.1036
  113PLSM   C4B 1367   4.781   1.772   6.667  0.0771 -0.3116  0.1370
  113PLSM   C5B 1368   4.623   1.441   6.829 -0.0730  0.0294 -0.0595
  113PLSM   C6B 1369   4.623   0.896   6.984  0.3269  0.2025 -0.1311
  114PLSM   NC3 1370   3.169  -0.161   7.960 -0.2930 -0.0720  0.3590
  114PLSM   PO4 1371   3.441  -0.438   7.808 -0.0471 -0.3266 -0.3165
  114PLSM   AM1 1372   3.545  -0.111   7.577 -0.3006  0.1032  0.4128
  114PLSM   AM2 1373   3.796   0.026   7.535  0.0662 -0.0608  0.1936
  114PLSM   T1A 1374   3.667  -0.349   7.180 -0.4879  0.0851  0.0794
  114PLSM   C2A 1375   3.746  -0.584   6.841 -0.0771 -0.1385  0.2622
  114PLSM   C3A 1376   4.158  -0.744   6.625 -0.0407 -0.1956 -0.0001
  114PLSM   C1B 1377   3.988   0.281   7.207  0.1194  0.1195 -0.0963
  114PLSM   C2B 1378   3.877   0.445   6.853 -0.1903  0.0407  0.0320
  114PLSM   C3B 1379   4.088   0.805   6.767  0.0262  0.1368  0.0238
  114PLSM   C4B 1380   4.424   1.030   6.559  0.0228 -0.2302 -0.0475
  114PLSM   C5B 1381   4.458   1.359   6.283 -0.1311  0.1329 -0.2278
  114PLSM   C6B 1382   4.668   1.686   6.013  0.0339  0.1385 -0.0023
  115PLSM   NC3 1383   1.823   4.999   3.202 -0.0053 -0.1421 -0.2257
  115PLSM   PO4 1384   1.457   4.713   3.313 -0.0735 -0.2221 -0.0504
  115PLSM   AM1 1385   1.255   4.815   3.691 -0.1206 -0.1512  0.0334
  115PLSM   AM2 1386   0.928   4.680   3.800  0.3117 -0.1256 -0.2021
  115PLSM   T1A 1387   1.386   4.859   4.144 -0.3585 -0.0203  0.0953
  115PLSM   C2A 1388   1.490   5.089   4.501  0.3103 -0.1104  0.1497
  115PLSM   C3A 1389   1.442   4.933   4.920  0.0165 -0.0549 -0.1490
  115PLSM   C1B 1390   0.916   4.860   4.168  0.2876  0.0933  0.0695
  115PLSM   C2B 1391   1.039   4.738   4.610  0.2381 -0.1038  0.2732
  115PLSM   C3B 1392   0.929   4.910   4.944  0.0736  0.1097  0.1773
  115PLSM   C4B 1393   0.639   5.154   5.204  0.1640 -0.0149  0.1429
  115PLSM   C5B 1394   0.541   5.369   5.522  0.0135  0.4043 -0.2340
  115PLSM   C6B 1395   0.518   5.836   5.653  0.2349  0.1614  0.1241
  116PLSM   NC3 1396   2.829   1.212   3.972 -0.1026 -0.1956  0.1307
  116PLSM   PO4 1397   3.035   1.512   4.220  0.2674 -0.5227 -0.1938
  116PLSM   AM1 1398   2.765   1.754   4.522  0.2361  0.1736  0.1511
  116PLSM   AM2 1399   2.597   1.967   4.431 -0.5010  0.0012 -0.1863
  116PLSM   T1A 1400   2.872   1.886   4.860  0.0423 -0.1454 -0.1390
  116PLSM   C2A 1401   2.804   2.052   5.149  0.0643  0.4141 -0.0665
  116PLSM   C3A 1402   3.027   2.179   5.552 -0.1143  0.2290 -0.0831
  116PLSM   C1B 1403   2.374   1.867   4.827  0.3047  0.1550  0.0579
  116PLSM   C2B 1404   2.304   1.836   5.214  0.0101 -0.0689 -0.3894
  116PLSM   C3B 1405   2.133   1.796   5.750  0.1586  0.1719  0.0051
  116PLSM   C4B 1406   2.241   1.653   6.035  0.0378  0.0857  0.2154
  116PLSM   C5B 1407   2.348   1.788   6.405 -0.0418 -0.3196 -0.2021
  116PLSM   C6B 1408   2.345   1.814   6.881 -0.2669  0.0419  0.0804
  117PLSM   NC3 1409   4.785   2.959   4.247 -0.0960 -0.1665  0.0529
  117PLSM   PO4 1410   5.156   2.726   4.428 -0.3239 -0.0159 -0.3069
  117PLSM   AM1 1411   5.487   2.789   4.747 -0.0732 -0.0451  0.4064
  117PLSM   AM2 1412   5.762   2.966   4.607  0.1302  0.0433  0.0103
  117PLSM   T1A 1413   5.498   3.013   5.119  0.0638 -0.0055 -0.0550
  117PLSM   C2A 1414   5.720   2.985   5.434  0.1102 -0.3107 -0.4214
  117PLSM   C3A 1415   5.992   3.128   5.696 -0.4779  0.1126 -0.1951
  117PLSM   C1B 1416   6.013   2.979   5.007 -0.2284  0.2291 -0.0403
  117PLSM   C2B 1417   6.299   3.124   5.304  0.1937 -0.1709 -0.1311
  117PLSM   C3B 1418   6.741   3.301   5.351  0.3323 -0.5011 -0.1369
  117PLSM   C4B 1419   7.096   3.080   5.291 -0.0022 -0.0205 -0.2799
  117PLSM   C5B 1420   7.449   2.873   5.526  0.3094  0.0510  0.1193
  117PLSM   C6B 1421   7.557   2.396   5.716  0.2148  0.1855  0.2448
  118PLSM   NC3 1422   0.990   1.130   3.588  0.2907  0.1474 -0.0193
  118PLSM   PO4 1423   1.094   1.548   3.782 -0.0215 -0.1536  0.0708
  118PLSM   AM1 1424   1.171   1.794   4.173 -0.2884 -0.1551 -0.3043
  118PLSM   AM2 1425   0.970   2.032   4.285 -0.0703  0.1160 -0.1215
  118PLSM   T1A 1426   1.470   1.753   4.531 -0.3548  0.2780  0.1487
  118PLSM   C2A 1427   1.636   1.756   4.979 -0.2115  0.0079  0.1483
  118PLSM   C3A 1428   1.837   1.591   5.366 -0.4828  0.5938 -0.0665
  118PLSM   C1B 1429   0.884   1.966   4.699 -0.0473 -0.1794  0.1718
  118PLSM   C2B 1430   0.827   2.293   5.005  0.0023  0.0904 -0.1019
  118PLSM   C3B 1431   0.895   2.378   5.463  0.0693 -0.2571 -0.0374
  118PLSM   C4B 1432   0.830   2.824   5.675 -0.2032 -0.1083 -0.0757
  118PLSM   C5B 1433   1.064   3.258   5.805 -0.2107 -0.1513 -0.1651
  118PLSM   C6B 1434   1.129   3.526   6.069  0.2948  0.0580 -0.1429
  119PLSM   NC3 1435   5.447   3.761   4.326 -0.1530 -0.0459  0.2021
  119PLSM   PO4 1436   5.071   3.995   4.336 -0.0698 -0.1111  0.0863
  119PLSM   AM1 1437   5.019   4.394   4.534 -0.1053 -0.3827 -0.2305
  119PLSM   AM2 1438   4.862   4.646   4.435 -0.3488 -0.1183 -0.1427
  119PLSM   T1A 1439   4.798   4.418   5.059 -0.3362  0.0569  0.3234
  119PLSM   C2A 1440   4.837   4.650   5.419 -0.0307  0.4324 -0.1212
  119PLSM   C3A 1441   4.740   4.750   6.012 -0.2187 -0.0972  0.0914
  119PLSM   C1B 1442   4.971   4.820   4.824  0.1798  0.1055  0.2479
  119PLSM   C2B 1443   5.054   5.092   5.251 -0.2198  0.0535 -0.0830
  119PLSM   C3B 1444   4.850   5.098   5.655 -0.0416 -0.0790 -0.0526
  119PLSM   C4B 1445   4.585   5.228   6.127 -0.0609  0.1210  0.1536
  119PLSM   C5B 1446   4.263   5.355   6.425 -0.1912  0.3802  0.3012
  119PLSM   C6B 1447   4.138   5.291   6.816  0.0270 -0.1293  0.1548
  120PLSM   NC3 1448   1.710   0.608   3.580  0.0719 -0.0139  0.2165
  120PLSM   PO4 1449   1.839   1.026   3.633  0.3243  0.0036 -0.3183
  120PLSM   AM1 1450   1.579   0.969   3.942 -0.1331 -0.0633 -0.3063
  120PLSM   AM2 1451   1.293   1.123   3.987 -0.3826  0.1237 -0.1139
  120PLSM   T1A 1452   1.712   1.137   4.439 -0.1145  0.1399  0.0606
  120PLSM   C2A 1453   1.781   0.927   4.802  0.1280  0.1673 -0.0596
  120PLSM   C3A 1454   1.897   0.852   5.240  0.1440 -0.0815  0.1522
  120PLSM   C1B 1455   1.242   1.142   4.387  0.1351  0.0740 -0.2593
  120PLSM   C2B 1456   1.322   1.212   4.820  0.0284  0.6087 -0.1653
  120PLSM   C3B 1457   1.540   1.256   5.077 -0.2163 -0.1534  0.0740
  120PLSM   C4B 1458   1.584   1.114   5.472  0.0650 -0.2183  0.1272
  120PLSM   C5B 1459   1.362   1.203   5.843 -0.1188 -0.1068  0.0697
  120PLSM   C6B 1460   1.226   1.507   6.136 -0.6101  0.3225  0.0555
  121PLSM   NC3 1461   7.191   3.316   3.434  0.1681  0.1432 -0.0478
  121PLSM   PO4 1462   6.924   3.699   3.275 -0.1643 -0.2100 -0.0930
  121PLSM   AM1 1463   6.767   3.856   3.694  0.0130  0.3174  0.2438
  121PLSM   AM2 1464   6.397   3.735   3.682  0.2373 -0.1758  0.3653
  121PLSM   T1A 1465   6.926   4.239   3.944  0.2694 -0.0243  0.1335
  121PLSM   C2A 1466   7.024   4.392   4.332  0.0422  0.0506  0.0082
  121PLSM   C3A 1467   7.049   4.534   4.696 -0.2458  0.0556  0.0332
  121PLSM   C1B 1468   6.388   3.865   4.184 -0.2420  0.2368  0.0223
  121PLSM   C2B 1469   6.665   3.961   4.454  0.0216 -0.1713 -0.1587
  121PLSM   C3B 1470   6.874   4.073   4.865 -0.0394 -0.0252  0.1574
  121PLSM   C4B 1471   7.188   4.261   5.142  0.2113 -0.0820  0.0502
  121PLSM   C5B 1472   7.704   4.375   5.299  0.0700  0.0100 -0.3040
  121PLSM   C6B 1473   8.196   4.592   5.314  0.2118  0.1443 -0.1647
  122PLSM   NC3 1474   3.615   6.333   3.780  0.2032 -0.2080 -0.0869
  122PLSM   PO4 1475   3.466   5.924   3.814  0.1126  0.1563 -0.0844
  122PLSM   AM1 1476   3.622   6.109   4.245  0.0198  0.2542 -0.1628
  122PLSM   AM2 1477   3.922   6.091   4.076 -0.1494 -0.2445  0.1018
  122PLSM   T1A 1478   3.630   6.231   4.713 -0.1349  0.0321  0.0719
  122PLSM   C2A 1479   3.706   6.187   5.096  0.1627 -0.2047  0.0727
  122PLSM   C3A 1480   3.726   6.060   5.424 -0.0404 -0.1443  0.1789
  122PLSM   C1B 1481   4.171   5.995   4.456  0.1352  0.1780  0.0035
  122PLSM   C2B 1482   3.878   5.825   4.834  0.0242  0.1276  0.1189
  122PLSM   C3B 1483   3.662   5.613   5.244 -0.0969 -0.2169  0.0490
  122PLSM   C4B 1484   3.494   5.384   5.505  0.0962  0.2205 -0.1620
  122PLSM   C5B 1485   3.344   5.005   5.541  0.2822  0.1451 -0.1368
  122PLSM   C6B 1486   3.004   4.844   5.758  0.1676 -0.0048  0.0677
  123PAPI    C1 1487   2.617   6.360   7.999 -0.2275 -0.0470  0.1574
  123PAPI    C2 1488   2.919   6.225   8.225  0.0424  0.2685 -0.0061
  123PAPI    C3 1489   2.571   6.327   8.395  0.1273  0.1818  0.2226
  123PAPI   PO4 1490   2.687   6.375   7.735 -0.1455  0.0261 -0.0436
  123PAPI   GL1 1491   2.688   6.634   7.339 -0.0929 -0.2101  0.0972
  123PAPI   GL2 1492   2.652   6.891   7.127  0.1705 -0.2277 -0.1765
  123PAPI   D1A 1493   3.042   6.632   7.072  0.0446 -0.1578  0.1970
  123PAPI   D2A 1494   3.509   6.601   7.190 -0.1825 -0.0452 -0.1003
  123PAPI   D3A 1495   3.674   6.569   7.643 -0.1783 -0.0143 -0.1168
  123PAPI   D4A 1496   4.066   6.495   7.555  0.0952 -0.2721  0.0602
  123PAPI   C5A 1497   4.288   6.555   7.145 -0.1734 -0.5061  0.0595
  123PAPI   C1B 1498   2.616   7.068   6.775 -0.1742 -0.1360 -0.1316
  123PAPI   C2B 1499   2.811   7.211   6.422  0.1145  0.2050 -0.1506
  123PAPI   C3B 1500   2.879   7.606   6.316  0.1325  0.0843  0.1481
  123PAPI   C4B 1501   2.742   7.887   6.079 -0.0974  0.3129 -0.3595
  124PAPI    C1 1502   5.577   5.503   8.070  0.0880 -0.2218  0.0988
  124PAPI    C2 1503   5.372   5.802   8.237  0.0913 -0.0429 -0.2097
  124PAPI    C3 1504   5.753   5.740   8.339  0.0428 -0.0449 -0.0257
  124PAPI   PO4 1505   5.525   5.601   7.848 -0.0941 -0.1782 -0.1575
  124PAPI   GL1 1506   5.213   5.555   7.535  0.2281 -0.3237  0.1568
  124PAPI   GL2 1507   5.223   5.525   7.324 -0.0265  0.2496 -0.0081
  124PAPI   D1A 1508   5.388   5.989   7.500  0.1310  0.2733 -0.1751
  124PAPI   D2A 1509   5.165   5.993   7.084  0.0623  0.1301 -0.3521
  124PAPI   D3A 1510   5.567   6.052   7.007  0.1959  0.1451  0.0219
  124PAPI   D4A 1511   5.677   5.747   6.903 -0.2052 -0.0274 -0.0103
  124PAPI   C5A 1512   5.282   5.732   6.625 -0.1397  0.0880  0.2097
  124PAPI   C1B 1513   5.001   5.494   6.982  0.0791 -0.5102 -0.2714
  124PAPI   C2B 1514   4.864   5.881   6.712  0.1092 -0.0043  0.0821
  124PAPI   C3B 1515   4.978   6.163   6.359 -0.2885  0.0595 -0.0994
  124PAPI   C4B 1516   5.188   6.531   6.323  0.2240  0.1693  0.1803
  125PAPI    C1 1517   0.768   5.919   3.465  0.0690  0.1481  0.0708
  125PAPI    C2 1518   1.116   6.115   3.494  0.1512  0.0431 -0.1802
  125PAPI    C3 1519   0.771   6.318   3.487  0.2257  0.1685 -0.2582
  125PAPI   PO4 1520   0.741   5.688   3.668  0.0037  0.2118 -0.0629
  125PAPI   GL1 1521   0.471   5.510   3.843 -0.1893  0.1351  0.1090
  125PAPI   GL2 1522   0.376   5.320   3.762  0.0595  0.4534 -0.1759
  125PAPI   D1A 1523   0.500   5.700   4.189 -0.0995  0.1281 -0.2651
  125PAPI   D2A 1524   0.881   5.732   4.193 -0.0018 -0.3727 -0.1215
  125PAPI   D3A 1525   0.847   5.679   4.617  0.1459 -0.0546 -0.1171
  125PAPI   D4A 1526   0.922   6.082   4.775  0.2526  0.4703 -0.0309
  125PAPI   C5A 1527   1.169   6.134   5.103 -0.2557  0.1512 -0.5220
  125PAPI   C1B 1528   0.095   5.331   4.185  0.2231 -0.1582  0.0277
  125PAPI   C2B 1529   0.121   5.616   4.482 -0.0321  0.0719 -0.2416
  125PAPI   C3B 1530  -0.074   5.523   4.861  0.4611  0.1918  0.3137
  125PAPI   C4B 1531  -0.395   5.263   5.171  0.0448 -0.0000  0.0181
  126PAPI    C1 1532   1.095   2.208   3.788  0.0290 -0.1311  0.0160
  126PAPI    C2 1533   1.374   2.485   3.863 -0.1888  0.1091 -0.0496
  126PAPI    C3 1534   1.337   2.334   3.494  0.0713 -0.1686  0.0346
  126PAPI   PO4 1535   0.867   2.324   3.866 -0.0812 -0.1477  0.1178
  126PAPI   GL1 1536   0.694   2.739   4.002 -0.0087 -0.0300  0.0228
  126PAPI   GL2 1537   0.788   2.954   3.999 -0.0502  0.1220 -0.1205
  126PAPI   D1A 1538   1.057   2.632   4.239 -0.3514  0.2303 -0.0878
  126PAPI   D2A 1539   0.708   2.446   4.527 -0.2843 -0.1780 -0.0442
  126PAPI   D3A 1540   0.489   2.182   4.697  0.1253  0.1455 -0.1742
  126PAPI   D4A 1541   0.379   2.239   5.127 -0.2192  0.2275  0.0911
  126PAPI   C5A 1542   0.566   2.038   5.633  0.1996 -0.0074  0.0400
  126PAPI   C1B 1543   0.712   2.983   4.456 -0.3930 -0.4317 -0.2355
  126PAPI   C2B 1544   0.787   2.797   4.875  0.2764 -0.0090 -0.2647
  126PAPI   C3B 1545   0.993   2.749   5.217  0.0739 -0.1303  0.1923
  126PAPI   C4B 1546   1.273   2.734   5.473  0.1011  0.3846  0.2224
  127PAPS   CNO 1547   1.968   0.231   9.200 -0.0999 -0.0140 -0.0161
  127PAPS   PO4 1548   2.385   0.416   9.017  0.0463  0.0021 -0.0002
  127PAPS   GL1 1549   2.771   0.727   9.040 -0.0246 -0.1926 -0.1760
  127PAPS   GL2 1550   3.082   0.810   9.101 -0.1419 -0.0984 -0.1819
  127PAPS   D1A 1551   2.629   0.970   9.322  0.0928  0.3863  0.1039
  127PAPS   D2A 1552   2.978   0.959   9.589 -0.3484 -0.1449 -0.0349
  127PAPS   D3A 1553   2.638   1.190   9.807  0.2237  0.0457  0.1518
  127PAPS   D4A 1554   2.762   1.432   9.595 -0.0364  0.1996 -0.3543
  127PAPS   C5A 1555   2.822   1.847   9.757  0.3170 -0.0712 -0.2964
  127PAPS   C1B 1556   3.283   1.168   8.864 -0.1027  0.3775 -0.1853
  127PAPS   C2B 1557   3.241   1.673   8.861 -0.1853 -0.0976  0.0305
  127PAPS   C3B 1558   3.191   2.014   8.924 -0.6695 -0.2036 -0.1785
  127PAPS   C4B 1559   3.425   2.361   8.780  0.0940  0.2911 -0.0026
  128PAPS   CNO 1560   1.527   6.688   7.467 -0.4161  0.0970 -0.4372
  128PAPS   PO4 1561   1.320   6.415   7.273 -0.0882  0.2709 -0.0573
  128PAPS   GL1 1562   1.279   6.474   6.952  0.0784 -0.0837  0.0437
  128PAPS   GL2 1563   1.033   6.163   6.884 -0.0367 -0.3696 -0.0085
  128PAPS   D1A 1564   1.403   6.648   6.545  0.1174  0.2050 -0.2461
  128PAPS   D2A 1565   1.100   6.881   6.257  0.0202  0.2800 -0.1034
  128PAPS   D3A 1566   1.148   6.975   5.977  0.1484 -0.1903  0.0103
  128PAPS   D4A 1567   0.931   7.240   5.715 -0.0423  0.2407 -0.0486
  128PAPS   C5A 1568   1.000   7.178   5.345  0.3366  0.2049  0.2056
  128PAPS   C1B 1569   1.130   5.985   6.465  0.2579  0.3300  0.0039
  128PAPS   C2B 1570   1.314   5.575   6.160 -0.0151 -0.3867 -0.2427
  128PAPS   C3B 1571   1.585   5.621   5.772 -0.2359 -0.0791 -0.0593
  128PAPS   C4B 1572   1.940   5.914   5.781 -0.1316 -0.0077 -0.2068
  129PAPS   CNO 1573   1.820   4.548   7.272  0.2398 -0.0928  0.1359
  129PAPS   PO4 1574   2.176   4.631   7.506 -0.0982 -0.3441  0.3114
  129PAPS   GL1 1575   2.226   4.735   7.072  0.2113 -0.1642  0.0553
  129PAPS   GL2 1576   2.256   4.385   6.945  0.0998 -0.0640 -0.2717
  129PAPS   D1A 1577   2.407   5.182   7.060  0.1523 -0.1226 -0.0254
  129PAPS   D2A 1578   2.271   5.037   6.701 -0.0673 -0.0242 -0.0008
  129PAPS   D3A 1579   2.361   4.705   6.497 -0.0891  0.0082  0.3842
  129PAPS   D4A 1580   2.094   4.802   6.081 -0.1527  0.1400 -0.2525
  129PAPS   C5A 1581   1.776   4.549   6.005  0.0988 -0.1810  0.0938
  129PAPS   C1B 1582   2.518   4.288   6.663 -0.0938 -0.0995  0.0375
  129PAPS   C2B 1583   2.776   4.151   6.316 -0.1768 -0.2103  0.0045
  129PAPS   C3B 1584   3.032   3.908   6.192  0.1021  0.1536 -0.0602
  129PAPS   C4B 1585   3.039   3.529   5.923  0.1150 -0.0767 -0.0638
  130PAPS   CNO 1586   5.793   3.974   8.325 -0.0819 -0.1663  0.0437
  130PAPS   PO4 1587   5.804   3.735   8.113 -0.0300  0.3281 -0.0618
  130PAPS   GL1 1588   5.543   3.675   7.744  0.2962  0.0757 -0.0909
  130PAPS   GL2 1589   5.607   3.762   7.396  0.2215 -0.2865  0.2704
  130PAPS   D1A 1590   5.258   3.317   7.604  0.0550  0.0169 -0.0463
  130PAPS   D2A 1591   5.682   3.226   7.489  0.0166  0.0628 -0.3135
  130PAPS   D3A 1592   5.359   3.079   7.157 -0.1650 -0.4902 -0.3446
  130PAPS   D4A 1593   5.331   3.157   6.785 -0.3408 -0.0840  0.3952
  130PAPS   C5A 1594   5.136   2.892   6.490 -0.1612 -0.0828 -0.3918
  130PAPS   C1B 1595   5.284   3.590   7.120 -0.0644 -0.2277  0.3006
  130PAPS   C2B 1596   5.014   3.566   6.866  0.0923 -0.2308 -0.1831
  130PAPS   C3B 1597   4.789   3.707   6.631  0.2939  0.1465 -0.4005
  130PAPS   C4B 1598   4.437   3.811   6.422  0.3130  0.5399  0.1977
  131PAPS   CNO 1599   3.809   2.389   4.621 -0.1476 -0.0045 -0.2675
  131PAPS   PO4 1600   4.246   2.329   4.612  0.1529 -0.3213  0.2270
  131PAPS   GL1 1601   4.252   2.528   4.872 -0.2467  0.4579 -0.0969
  131PAPS   GL2 1602   4.353   2.779   4.853  0.1096  0.2211 -0.0689
  131PAPS   D1A 1603   3.854   2.589   5.143 -0.2655 -0.0925 -0.4212
  131PAPS   D2A 1604   4.122   2.575   5.472  0.0259  0.1132  0.1526
  131PAPS   D3A 1605   3.780   2.726   5.694 -0.1946  0.1147 -0.1380
  131PAPS   D4A 1606   3.675   2.711   6.087 -0.0581 -0.2250  0.0651
  131PAPS   C5A 1607   3.384   2.416   6.131 -0.0689 -0.1121 -0.0904
  131PAPS   C1B 1608   4.296   2.984   5.167 -0.2327  0.2071 -0.0471
  131PAPS   C2B 1609   4.533   3.185   5.514 -0.0042  0.0132  0.0593
  131PAPS   C3B 1610   4.522   3.317   5.848  0.0006 -0.2070  0.1162
  131PAPS   C4B 1611   4.448   3.341   6.309 -0.1141  0.0676 -0.0089
  132PAPS   CNO 1612   7.040   0.477   3.853 -0.0167  0.1096 -0.0232
  132PAPS   PO4 1613   7.016   0.873   3.972 -0.2046  0.0111 -0.0024
  132PAPS   GL1 1614   7.105   0.675   4.363  0.2528  0.0238  0.0806
  132PAPS   GL2 1615   7.397   0.549   4.346  0.2099 -0.1781  0.1557
  132PAPS   D1A 1616   7.077   0.715   4.858 -0.1298  0.3482  0.1062
  132PAPS   D2A 1617   7.153   1.048   5.175 -0.1416  0.0926 -0.1153
  132PAPS   D3A 1618   6.966   1.330   5.431 -0.0410  0.1066 -0.1067
  132PAPS   D4A 1619   7.136   1.623   5.568  0.2163 -0.0165  0.0619
  132PAPS   C5A 1620   7.257   1.632   5.931 -0.0410  0.0655 -0.1324
  132PAPS   C1B 1621   7.746   0.367   4.577  0.0297  0.3228  0.0882
  132PAPS   C2B 1622   8.089   0.606   4.929  0.2958  0.1155  0.0224
  132PAPS   C3B 1623   8.136   0.750   5.365  0.0236 -0.0159 -0.1564
  132PAPS   C4B 1624   7.961   1.026   5.656  0.1377 -0.2895  0.0281
  133PAPS   CNO 1625   2.692   4.657   3.510  0.1005  0.0934 -0.1875
  133PAPS   PO4 1626   2.341   4.580   3.827 -0.0012 -0.2603  0.1955
  133PAPS   GL1 1627   2.408   4.313   4.202 -0.0713 -0.3829  0.1621
  133PAPS   GL2 1628   2.197   4.513   4.339 -0.2536  0.0302  0.1764
  133PAPS   D1A 1629   2.668   4.489   4.489 -0.0489 -0.0578  0.0858
  133PAPS   D2A 1630   2.982   4.860   4.571  0.5268 -0.0648  0.0510
  133PAPS   D3A 1631   2.952   5.154   4.858  0.2218  0.2058  0.0571
  133PAPS   D4A 1632   2.578   5.021   5.054  0.0402 -0.2148 -0.0488
  133PAPS   C5A 1633   2.411   5.260   5.408 -0.3470 -0.1021 -0.0662
  133PAPS   C1B 1634   2.268   4.650   4.814 -0.2606  0.0170 -0.0726
  133PAPS   C2B 1635   2.245   4.437   5.258  0.0883  0.0714  0.2477
  133PAPS   C3B 1636   2.287   4.442   5.837  0.1920  0.4915  0.2568
  133PAPS   C4B 1637   2.605   4.543   6.085  0.0219  0.0013  0.0637
  134PAPS   CNO 1638   1.211   0.667   3.785 -0.1519  0.2846  0.0466
  134PAPS   PO4 1639   0.863   0.535   3.463 -0.3774 -0.3137 -0.0194
  134PAPS   GL1 1640   0.665   0.612   3.822 -0.1822  0.3364  0.2735
  134PAPS   GL2 1641   0.782   0.481   4.098 -0.1077  0.2334  0.3011
  134PAPS   D1A 1642   0.392   0.808   4.212  0.1084  0.0023 -0.0772
  134PAPS   D2A 1643   0.307   1.241   4.435  0.1449  0.0225  0.2558
  134PAPS   D3A 1644   0.095   0.935   4.698 -0.0265  0.0575  0.1728
  134PAPS   D4A 1645   0.237   0.940   5.178  0.0700 -0.1188 -0.6677
  134PAPS   C5A 1646   0.328   0.504   5.499  0.4712 -0.0557 -0.1131
  134PAPS   C1B 1647   0.788   0.455   4.478  0.1375 -0.0992  0.2587
  134PAPS   C2B 1648   0.680   0.059   4.684 -0.1223 -0.2058  0.0710
  134PAPS   C3B 1649   0.681  -0.307   4.916  0.0166  0.1257  0.1665
  134PAPS   C4B 1650   0.493  -0.628   5.216  0.0819  0.1351  0.2039
  135PAPE   NH3 1651   5.803   3.397   8.498  0.1543 -0.0410  0.2795
  135PAPE   PO4 1652   5.643   3.491   8.899  0.1459  0.0150  0.3311
  135PAPE   GL1 1653   5.395   3.168   9.008  0.3386  0.1202 -0.0739
  135PAPE   GL2 1654   5.114   3.118   8.908 -0.0748  0.2395  0.0474
  135PAPE   D1A 1655   5.368   2.670   8.953 -0.0165 -0.1289  0.1838
  135PAPE   D2A 1656   5.310   2.374   8.635 -0.0184 -0.1633  0.0582
  135PAPE   D3A 1657   4.938   2.341   8.953 -0.1022  0.3118 -0.0671
  135PAPE   D4A 1658   4.714   2.676   8.847 -0.1270  0.1660 -0.0908
  135PAPE   C5A 1659   4.995   2.800   8.439 -0.2528 -0.0131 -0.1776
  135PAPE   C1B 1660   4.753   3.056   9.160 -0.1894 -0.0150  0.2128
  135PAPE   C2B 1661   4.395   2.998   9.266 -0.0277 -0.0021 -0.1267
  135PAPE   C3B 1662   4.070   2.704   9.470 -0.1615 -0.0639  0.0075
  135PAPE   C4B 1663   3.761   2.506   9.686 -0.2292  0.1962  0.0665
  136PAPE   NH3 1664   3.066   6.464   9.495 -0.0959 -0.0394  0.0027
  136PAPE   PO4 1665   2.734   6.217   9.306  0.1660 -0.1860  0.0295
  136PAPE   GL1 1666   2.711   6.308   9.816  0.2934  0.0804  0.1430
  136PAPE   GL2 1667   3.015   6.200   9.945  0.1311 -0.0665 -0.0671
  136PAPE   D1A 1668   2.757   6.495  10.281  0.1103  0.0492 -0.2479
  136PAPE   D2A 1669   2.518   6.466  10.616  0.1600 -0.1434 -0.1171
  136PAPE   D3A 1670   2.215   6.853  10.543 -0.1575  0.0280  0.0093
  136PAPE   D4A 1671   2.102   6.534  10.831  0.0309  0.1780  0.2308
  136PAPE   C5A 1672   1.895   6.366  11.170 -0.1306 -0.2242 -0.0896
  136PAPE   C1B 1673   3.211   6.133  10.367  0.0907 -0.1819  0.0887
  136PAPE   C2B 1674   3.423   6.346  10.470  0.0430 -0.1978  0.0003
  136PAPE   C3B 1675   3.473   6.579  10.861 -0.3015 -0.2658 -0.0086
  136PAPE   C4B 1676   3.534   6.712  11.248 -0.3230 -0.0597 -0.4139
  137PAPE   NH3 1677   6.732   1.294   3.821 -0.0578  0.3444  0.5474
  137PAPE   PO4 1678   6.384   1.535   3.691  0.1509  0.0276  0.2752
  137PAPE   GL1 1679   6.325   1.300   4.071  0.3203 -0.0232  0.0558
  137PAPE   GL2 1680   6.070   1.122   4.182  0.0421  0.0606 -0.1553
  137PAPE   D1A 1681   6.553   1.155   4.429  0.0384  0.1247  0.1431
  137PAPE   D2A 1682   6.410   1.472   4.684  0.0342  0.0019 -0.2003
  137PAPE   D3A 1683   6.377   1.731   4.833  0.0720 -0.0254 -0.0987
  137PAPE   D4A 1684   6.455   2.080   5.086 -0.0887  0.0904 -0.0193
  137PAPE   C5A 1685   6.764   2.150   5.399  0.1926 -0.1088  0.2203
  137PAPE   C1B 1686   6.016   0.858   4.472 -0.0392 -0.1097  0.0206
  137PAPE   C2B 1687   5.969   0.702   4.918 -0.2212  0.1167  0.2473
  137PAPE   C3B 1688   6.186   0.524   5.370  0.2126  0.0299 -0.1691
  137PAPE   C4B 1689   6.486   0.564   5.776 -0.1902  0.0159 -0.0387
  138PAPE   NH3 1690   0.855   3.447   3.144  0.1747 -0.0348 -0.1360
  138PAPE   PO4 1691   0.605   3.742   3.484 -0.1567  0.1948 -0.0574
  138PAPE   GL1 1692   0.530   3.555   3.784  0.2573 -0.1753  0.1303
  138PAPE   GL2 1693   0.164   3.401   3.767  0.0901  0.1459 -0.0443
  138PAPE   D1A 1694   0.787   3.395   4.220  0.0832 -0.0492  0.1757
  138PAPE   D2A 1695   0.569   3.341   4.758 -0.0031  0.0079 -0.0950
  138PAPE   D3A 1696   0.765   3.591   5.021 -0.0538 -0.5129  0.2676
  138PAPE   D4A 1697   0.887   3.524   5.436 -0.0729 -0.1584 -0.1370
  138PAPE   C5A 1698   1.222   3.221   5.334  0.3277  0.3421 -0.3535
  138PAPE   C1B 1699   0.258   3.436   4.242 -0.0357 -0.0691  0.0537
  138PAPE   C2B 1700   0.054   3.397   4.589 -0.0616  0.1496  0.0385
  138PAPE   C3B 1701  -0.248   3.150   4.766 -0.1308 -0.1564 -0.3480
  138PAPE   C4B 1702  -0.382   2.759   4.847 -0.1722  0.1005 -0.1456
  139CHOL   ROH 1703   4.632   2.495   5.171 -0.0655  0.2346 -0.0929
  139CHOL    R1 1704   4.636   2.497   5.454  0.0391  0.0579 -0.0907
  139CHOL    R2 1705   4.858   2.576   5.598  0.0411  0.1382 -0.1198
  139CHOL    R3 1706   4.681   2.745   5.716 -0.0517 -0.0700  0.0433
  139CHOL    R4 1707   4.927   2.774   5.873  0.0663  0.2729 -0.2227
  139CHOL    R5 1708   4.728   2.727   5.950  0.2122  0.0310 -0.0067
  139CHOL    C1 1709   4.801   3.047   6.144 -0.0061  0.1558 -0.1296
  139CHOL    C2 1710   4.953   3.316   6.418  0.0729 -0.0710  0.2777
  140CHOL   ROH 1711   5.335   3.389   4.834  0.0355  0.1954  0.1166
  140CHOL    R1 1712   5.318   3.539   5.073  0.0780  0.1426  0.1532
  140CHOL    R2 1713   5.270   3.422   5.319  0.0757  0.0928  0.1303
  140CHOL    R3 1714   5.497   3.554   5.389  0.1036  0.0378  0.1436
  140CHOL    R4 1715   5.403   3.431   5.638 -0.0299  0.1986  0.1716
  140CHOL    R5 1716   5.450   3.642   5.607  0.0636  0.1641  0.0840
  140CHOL    C1 1717   5.693   3.561   5.890 -0.0652  0.2085  0.2081
  140CHOL    C2 1718   6.054   3.411   6.105  0.2714  0.3395  0.0581
  141CHOL   ROH 1719   6.109   3.935   7.244 -0.1309  0.1047  0.0262
  141CHOL    R1 1720   6.253   3.976   7.004 -0.0023  0.2120  0.1193
  141CHOL    R2 1721   6.183   3.853   6.766  0.4023 -0.0596  0.1291
  141CHOL    R3 1722   6.182   4.108   6.672  0.0282 -0.1094 -0.0193
  141CHOL    R4 1723   6.322   3.953   6.466  0.5668  0.0205  0.2308
  141CHOL    R5 1724   6.396   4.133   6.566  0.1151  0.2267  0.2158
  141CHOL    C1 1725   6.403   4.250   6.203  0.3114  0.0205  0.1509
  141CHOL    C2 1726   6.430   4.199   5.889  0.0173 -0.2013  0.0776
  142CHOL   ROH 1727   6.121   2.979  10.510  0.1361  0.0036 -0.0843
  142CHOL    R1 1728   6.028   2.957  10.776  0.1204 -0.0788 -0.0957
  142CHOL    R2 1729   6.001   2.714  10.905  0.1787 -0.1158 -0.1471
  142CHOL    R3 1730   6.158   2.832  11.093  0.1312 -0.1086 -0.1128
  142CHOL    R4 1731   6.060   2.588  11.221 -0.1086  0.0316 -0.0321
  142CHOL    R5 1732   6.044   2.791  11.300 -0.0302  0.0856 -0.1614
  142CHOL    C1 1733   6.241   2.626  11.582 -0.3204  0.1242  0.0671
  142CHOL    C2 1734   6.249   2.462  11.871 -0.1975 -0.1480  0.2335
  143CHOL   ROH 1735   4.085   7.035   7.439  0.3108  0.0790  0.1591
  143CHOL    R1 1736   4.164   7.181   7.211  0.1880  0.0643  0.1076
  143CHOL    R2 1737   4.164   7.073   6.956  0.2564 -0.0183  0.1485
  143CHOL    R3 1738   4.010   7.289   6.899  0.0919 -0.1506  0.0769
  143CHOL    R4 1739   4.123   7.208   6.641  0.5532  0.1284  0.1695
  143CHOL    R5 1740   4.133   7.407   6.731  0.2095  0.0923  0.3182
  143CHOL    C1 1741   3.955   7.491   6.404  0.5715  0.0896  0.1144
  143CHOL    C2 1742   3.789   7.558   6.061  0.0729 -0.2609 -0.0928
  144CHOL   ROH 1743   5.236   4.704   7.375 -0.3129  0.0661 -0.0786
  144CHOL    R1 1744   5.160   4.466   7.242 -0.1151  0.0215 -0.1166
  144CHOL    R2 1745   5.134   4.452   6.967  0.0607 -0.0047 -0.1371
  144CHOL    R3 1746   5.306   4.244   6.994  0.1493  0.0835 -0.0174
  144CHOL    R4 1747   5.171   4.195   6.739  0.0405 -0.2269  0.1052
  144CHOL    R5 1748   5.188   4.056   6.906  0.1772 -0.0520  0.2345
  144CHOL    C1 1749   5.355   3.850   6.631  0.1119 -0.2735  0.3588
  144CHOL    C2 1750   5.425   3.487   6.357 -0.0388  0.1178 -0.2378
  145CHOL   ROH 1751   6.042   5.079   7.011 -0.0950  0.0346 -0.0797
  145CHOL    R1 1752   5.956   5.278   6.829  0.1531  0.0062 -0.2339
  145CHOL    R2 1753   5.978   5.249   6.555 -0.0298 -0.3061 -0.2236
  145CHOL    R3 1754   5.711   5.303   6.561  0.0581  0.1501 -0.1336
  145CHOL    R4 1755   5.797   5.381   6.292  0.0535 -0.2328 -0.2437
  145CHOL    R5 1756   5.689   5.505   6.434  0.3332  0.0785 -0.2982
  145CHOL    C1 1757   5.442   5.509   6.143  0.1845  0.2381 -0.1709
  145CHOL    C2 1758   5.189   5.569   5.918 -0.3161  0.0706  0.0230
  146CHOL   ROH 1759   7.050   1.767   7.389 -0.0262 -0.1164 -0.0613
  146CHOL    R1 1760   6.914   1.704   7.149 -0.0566 -0.0277 -0.0678
  146CHOL    R2 1761   6.747   1.883   7.021 -0.0705  0.0210  0.0179
  146CHOL    R3 1762   6.907   1.830   6.808 -0.0975  0.0964 -0.0216
  146CHOL    R4 1763   6.687   1.988   6.697 -0.1372  0.0926  0.0531
  146CHOL    R5 1764   6.756   1.794   6.627 -0.1213  0.1199 -0.0062
  146CHOL    C1 1765   6.802   2.000   6.309 -0.2014  0.2051  0.0366
  146CHOL    C2 1766   6.788   2.256   6.048  0.1251 -0.1449 -0.0779
  147CHOL   ROH 1767   2.609   3.327   6.101 -0.4501 -0.2094 -0.2025
  147CHOL    R1 1768   2.493   3.550   5.971 -0.2951  0.0575  0.0999
  147CHOL    R2 1769   2.550   3.811   6.043  0.2519 -0.0578  0.1616
  147CHOL    R3 1770   2.612   3.836   5.780 -0.1146 -0.0375  0.0729
  147CHOL    R4 1771   2.602   4.111   5.880  0.3471 -0.0664  0.1788
  147CHOL    R5 1772   2.494   4.032   5.709  0.0012  0.1171  0.3145
  147CHOL    C1 1773   2.692   4.310   5.538  0.0584 -0.0524  0.1055
  147CHOL    C2 1774   2.583   4.744   5.439 -0.0394  0.1996 -0.1542
  148CHOL   ROH 1775   0.196   2.476   7.258 -0.1625 -0.0455 -0.1121
  148CHOL    R1 1776   0.181   2.360   7.000  0.2960 -0.2363 -0.0610
  148CHOL    R2 1777   0.086   2.498   6.781 -0.2453 -0.6859 -0.1249
  148CHOL    R3 1778   0.325   2.425   6.672  0.0745  0.1829 -0.0834
  148CHOL    R4 1779   0.161   2.509   6.444 -0.3645 -0.7184 -0.1536
  148CHOL    R5 1780   0.266   2.319   6.466  0.4532 -0.2973  0.0324
  148CHOL    C1 1781   0.428   2.447   6.145 -0.1337  0.0782 -0.1312
  148CHOL    C2 1782   0.886   2.446   6.013  0.1854  0.1063  0.0745
  149CHOL   ROH 1783   7.433   6.212   4.029  0.0459  0.0993 -0.0147
  149CHOL    R1 1784   7.292   6.227   4.274  0.0688 -0.0037  0.0057
  149CHOL    R2 1785   7.197   6.003   4.405  0.0542 -0.0590 -0.0938
  149CHOL    R3 1786   7.338   6.106   4.614  0.0859 -0.1755 -0.0577
  149CHOL    R4 1787   7.086   6.015   4.732 -0.0061  0.0109 -0.1169
  149CHOL    R5 1788   7.174   6.214   4.749  0.1399 -0.0573 -0.0885
  149CHOL    C1 1789   7.154   6.119   5.118 -0.0114 -0.0578 -0.0965
  149CHOL    C2 1790   6.993   5.756   5.168  0.0268  0.2127 -0.0531
  150CHOL   ROH 1791   6.510   0.830   4.052  0.1601  0.0418 -0.1382
  150CHOL    R1 1792   6.441   0.706   4.297  0.0987 -0.0530 -0.2028
  150CHOL    R2 1793   6.595   0.507   4.411  0.1542  0.0111 -0.1627
  150CHOL    R3 1794   6.590   0.672   4.627 -0.0608 -0.0375 -0.1290
  150CHOL    R4 1795   6.675   0.413   4.734  0.1817  0.0275 -0.1648
  150CHOL    R5 1796   6.508   0.534   4.805  0.0416 -0.1569 -0.1746
  150CHOL    C1 1797   6.716   0.512   5.125 -0.0040 -0.0087 -0.1343
  150CHOL    C2 1798   6.752   0.792   5.387  0.0551  0.1098 -0.0289
  151CHOL   ROH 1799   3.311   0.983   8.175  0.0212 -0.1110  0.1867
  151CHOL    R1 1800   3.185   1.174   8.009 -0.0039 -0.0760  0.2482
  151CHOL    R2 1801   3.294   1.424   7.960  0.0764 -0.1414  0.1426
  151CHOL    R3 1802   3.265   1.350   7.700 -0.1397 -0.1509  0.1658
  151CHOL    R4 1803   3.321   1.637   7.689  0.6739 -0.2692  0.0880
  151CHOL    R5 1804   3.152   1.534   7.597  0.3615  0.1601  0.1213
  151CHOL    C1 1805   3.310   1.691   7.288  0.8189 -0.3525  0.0779
  151CHOL    C2 1806   3.240   1.787   6.886 -0.1382 -0.1293  0.2327
  152CHOL   ROH 1807   2.565   3.536   7.972 -0.0649 -0.0706 -0.0765
  152CHOL    R1 1808   2.558   3.256   7.929  0.0205 -0.0783 -0.0358
  152CHOL    R2 1809   2.352   3.131   7.794 -0.0485 -0.1858  0.1727
  152CHOL    R3 1810   2.554   3.034   7.641 -0.1469 -0.1167 -0.0058
  152CHOL    R4 1811   2.309   2.946   7.505 -0.2403 -0.0202  0.0919
  152CHOL    R5 1812   2.475   2.820   7.568 -0.2100 -0.0713 -0.0786
  152CHOL    C1 1813   2.473   2.747   7.193 -0.4443  0.1410 -0.1226
  152CHOL    C2 1814   2.445   2.574   6.736 -0.2020  0.1448  0.0882
  153CHOL   ROH 1815   1.521   3.381   7.664  0.1334 -0.2889  0.1503
  153CHOL    R1 1816   1.404   3.179   7.504  0.0736 -0.1513  0.0166
  153CHOL    R2 1817   1.451   3.157   7.233  0.2415 -0.1181  0.0422
  153CHOL    R3 1818   1.522   2.903   7.298 -0.0129 -0.1956  0.0252
  153CHOL    R4 1819   1.521   2.906   7.005  0.0306 -0.1591  0.0218
  153CHOL    R5 1820   1.414   2.766   7.134 -0.1242 -0.0723 -0.0070
  153CHOL    C1 1821   1.627   2.522   6.934 -0.3310 -0.2557 -0.0060
  153CHOL    C2 1822   1.939   2.651   6.682 -0.0271  0.0992 -0.2728
  154CHOL   ROH 1823   6.302   3.335   4.400  0.0101 -0.2097 -0.1653
  154CHOL    R1 1824   6.265   3.532   4.600  0.0259 -0.1364 -0.2340
  154CHOL    R2 1825   6.310   3.481   4.868 -0.0427 -0.0656 -0.2097
  154CHOL    R3 1826   6.473   3.698   4.848  0.0232 -0.1179 -0.2439
  154CHOL    R4 1827   6.427   3.667   5.136 -0.0051 -0.0462 -0.2393
  154CHOL    R5 1828   6.395   3.847   5.018  0.0559 -0.0599 -0.2787
  154CHOL    C1 1829   6.648   3.978   5.272  0.0787 -0.0840 -0.2886
  154CHOL    C2 1830   6.783   4.125   5.510 -0.1387  0.1448 -0.1015
  155CHOL   ROH 1831   0.264   3.859   7.013  0.0436 -0.1058 -0.1062
  155CHOL    R1 1832   0.227   3.649   6.827 -0.0505 -0.0618 -0.1378
  155CHOL    R2 1833  -0.010   3.612   6.689 -0.0820  0.0383 -0.1108
  155CHOL    R3 1834   0.153   3.620   6.472 -0.1104  0.0235 -0.1326
  155CHOL    R4 1835  -0.062   3.437   6.395 -0.0782 -0.0450 -0.0621
  155CHOL    R5 1836   0.152   3.396   6.387 -0.0694  0.0022 -0.0781
  155CHOL    C1 1837   0.060   3.343   6.021 -0.1026 -0.1074 -0.0541
  155CHOL    C2 1838  -0.112   3.444   5.622 -0.3771 -0.2501  0.2622
  156CHOL   ROH 1839   4.527   5.099   4.326  0.0639 -0.2702  0.0287
  156CHOL    R1 1840   4.618   5.002   4.576  0.0059 -0.1099  0.1141
  156CHOL    R2 1841   4.615   5.156   4.805  0.0125  0.0616  0.0056
  156CHOL    R3 1842   4.474   4.947   4.906 -0.0555  0.1694  0.1350
  156CHOL    R4 1843   4.549   5.107   5.141  0.3175  0.0820  0.0711
  156CHOL    R5 1844   4.586   4.893   5.112  0.1114  0.0578  0.0131
  156CHOL    C1 1845   4.378   4.881   5.431  0.4313  0.1950  0.2305
  156CHOL    C2 1846   4.235   4.894   5.845 -0.2339 -0.3321  0.4981
  157CHOL   ROH 1847   2.020  -0.017   7.039 -0.0348  0.0326 -0.0191
  157CHOL    R1 1848   2.034   0.062   6.767  0.1337  0.2317  0.0438
  157CHOL    R2 1849   2.256   0.187   6.660  0.3831 -0.0792  0.1694
  157CHOL    R3 1850   2.244  -0.017   6.480  0.0247  0.0787  0.0064
  157CHOL    R4 1851   2.392   0.196   6.342  0.3593 -0.0588  0.1602
  157CHOL    R5 1852   2.214   0.093   6.268  0.1790  0.2924  0.0959
  157CHOL    C1 1853   2.459   0.010   5.988  0.0089  0.1013  0.0018
  157CHOL    C2 1854   2.589   0.160   5.652  0.2379 -0.1087 -0.1405
  158CHOL   ROH 1855   6.628   4.938   7.126  0.2076  0.1269  0.0785
  158CHOL    R1 1856   6.494   4.813   6.910  0.2184 -0.0602  0.1791
  158CHOL    R2 1857   6.416   4.951   6.684  0.0047 -0.2036  0.1665
  158CHOL    R3 1858   6.559   4.759   6.556  0.1109 -0.1288  0.1691
  158CHOL    R4 1859   6.404   4.888   6.344  0.0235 -0.2286  0.1695
  158CHOL    R5 1860   6.410   4.675   6.388  0.1491 -0.2247  0.1809
  158CHOL    C1 1861   6.532   4.671   6.027  0.1340 -0.1729  0.1737
  158CHOL    C2 1862   6.212   4.740   5.919 -0.1485 -0.1982 -0.1381
  159CHOL   ROH 1863   2.405   4.145   7.411 -0.0472 -0.2581  0.2445
  159CHOL    R1 1864   2.573   4.102   7.188 -0.1744  0.0031  0.0938
  159CHOL    R2 1865   2.684   3.856   7.130  0.1286  0.1605 -0.0209
  159CHOL    R3 1866   2.567   3.897   6.888 -0.1422  0.0209  0.0809
  159CHOL    R4 1867   2.666   3.622   6.876  0.1517  0.1261  0.0089
  159CHOL    R5 1868   2.708   3.781   6.733 -0.1536  0.1670 -0.0415
  159CHOL    C1 1869   2.546   3.525   6.501 -0.0890 -0.0250  0.1219
  159CHOL    C2 1870   2.978   3.417   6.470 -0.0248 -0.0502 -0.0137
  160CHOL   ROH 1871   2.172   6.307   7.436 -0.1586  0.0974  0.0054
  160CHOL    R1 1872   2.325   6.314   7.198 -0.1498  0.0778  0.0121
  160CHOL    R2 1873   2.212   6.355   6.949 -0.1268  0.1566  0.0206
  160CHOL    R3 1874   2.394   6.556   6.935 -0.0505  0.0921  0.0490
  160CHOL    R4 1875   2.393   6.438   6.667 -0.0164  0.0546  0.0591
  160CHOL    R5 1876   2.567   6.470   6.794 -0.0384  0.0090  0.1084
  160CHOL    C1 1877   2.670   6.675   6.490  0.1195 -0.0653  0.1082
  160CHOL    C2 1878   2.786   6.784   6.131  0.2670  0.2799  0.1555
  161CHOL   ROH 1879   1.026   2.103   7.510 -0.2438 -0.4305 -0.0994
  161CHOL    R1 1880   1.047   2.152   7.232 -0.1234 -0.1914 -0.0504
  161CHOL    R2 1881   0.996   2.399   7.120 -0.0777 -0.0968  0.1403
  161CHOL    R3 1882   1.245   2.367   7.015 -0.0313 -0.0005  0.2169
  161CHOL    R4 1883   1.116   2.566   6.842 -0.0399 -0.0143  0.2050
  161CHOL    R5 1884   1.211   2.381   6.778  0.0416  0.0251  0.2067
  161CHOL    C1 1885   1.419   2.634   6.582  0.0256  0.1242  0.3144
  161CHOL    C2 1886   1.292   2.724   6.136 -0.0161 -0.0054 -0.1844
  162CHOL   ROH 1887   6.579   1.740   7.404 -0.2029 -0.1453 -0.0003
  162CHOL    R1 1888   6.365   1.746   7.219  0.0126 -0.3421 -0.2591
  162CHOL    R2 1889   6.235   1.980   7.149 -0.4643 -0.5273  0.0168
  162CHOL    R3 1890   6.299   1.901   6.896  0.0452  0.0824 -0.0740
  162CHOL    R4 1891   6.059   2.068   6.865 -0.4731 -0.5549  0.0112
  162CHOL    R5 1892   6.086   1.865   6.791  0.2227 -0.3879 -0.3291
  162CHOL    C1 1893   6.015   2.046   6.463  0.0001  0.0012 -0.0773
  162CHOL    C2 1894   5.608   2.127   6.435  0.2527 -0.0576  0.1522
  163CHOL   ROH 1895   4.986   5.030   7.159  0.1716  0.2600 -0.3567
  163CHOL    R1 1896   4.909   4.997   6.888 -0.0158  0.1680 -0.2940
  163CHOL    R2 1897   4.784   4.769   6.796  0.0764  0.0627 -0.1655
  163CHOL    R3 1898   4.598   4.945   6.706 -0.1237 -0.0830 -0.0449
  163CHOL    R4 1899   4.529   4.691   6.577  0.1852 -0.0664 -0.2477
  163CHOL    R5 1900   4.563   4.883   6.478 -0.0289  0.0521 -0.0967
  163CHOL    C1 1901   4.206   4.812   6.364  0.0607 -0.2783 -0.1823
  163CHOL    C2 1902   4.062   4.471   6.045 -0.0756  0.2540  0.0197
  164CHOL   ROH 1903   0.761   5.724   7.006 -0.1002 -0.1974 -0.0288
  164CHOL    R1 1904   0.655   5.638   6.758  0.0471 -0.3990 -0.0235
  164CHOL    R2 1905   0.660   5.796   6.531 -0.2552 -0.3890 -0.0215
  164CHOL    R3 1906   0.783   5.580   6.423  0.1448 -0.1680 -0.0298
  164CHOL    R4 1907   0.693   5.737   6.192 -0.1848 -0.3252 -0.0265
  164CHOL    R5 1908   0.651   5.526   6.230  0.2118 -0.4165 -0.0159
  164CHOL    C1 1909   0.828   5.499   5.893  0.2317 -0.0806 -0.0373
  164CHOL    C2 1910   0.825   4.996   5.680 -0.1766  0.0529 -0.1649
  165CHOL   ROH 1911   0.309   0.750   6.742 -0.0858 -0.0276  0.1632
  165CHOL    R1 1912   0.299   0.813   6.467 -0.1472 -0.0820  0.1530
  165CHOL    R2 1913   0.238   0.625   6.273 -0.1725 -0.1233  0.2033
  165CHOL    R3 1914   0.049   0.807   6.202 -0.2008 -0.1517  0.2042
  165CHOL    R4 1915   0.122   0.673   5.951 -0.0629 -0.0322  0.1763
  165CHOL    R5 1916   0.122   0.888   5.989 -0.1417 -0.0449  0.2627
  165CHOL    C1 1917  -0.123   0.872   5.697 -0.0256 -0.0058  0.1614
  165CHOL    C2 1918  -0.178   0.561   5.448 -0.1953 -0.0279  0.4241
  166CHOL   ROH 1919   5.905   4.661   4.197  0.0064 -0.3220 -0.1885
  166CHOL    R1 1920   5.874   4.613   4.474  0.0639 -0.2594 -0.1731
  166CHOL    R2 1921   6.089   4.599   4.647  0.0841 -0.0643 -0.1945
  166CHOL    R3 1922   5.951   4.790   4.783 -0.0277 -0.1181 -0.2272
  166CHOL    R4 1923   6.111   4.654   4.988  0.3490  0.2337 -0.2542
  166CHOL    R5 1924   5.895   4.686   4.992  0.2981 -0.0299 -0.0819
  166CHOL    C1 1925   5.995   4.866   5.313  0.3983  0.3566 -0.3196
  166CHOL    C2 1926   5.934   4.539   5.622  0.0471 -0.0955  0.1561
  167CHOL   ROH 1927   5.266   5.545   5.414  0.1152 -0.2526  0.1711
  167CHOL    R1 1928   5.011   5.649   5.478  0.1686 -0.1042  0.1465
  167CHOL    R2 1929   4.778   5.511   5.428  0.0880  0.0675  0.0458
  167CHOL    R3 1930   4.733   5.554   5.692  0.0541  0.0082  0.0503
  167CHOL    R4 1931   4.470   5.482   5.583  0.0389  0.1741 -0.0302
  167CHOL    R5 1932   4.518   5.660   5.700  0.1050  0.1152  0.0358
  167CHOL    C1 1933   4.249   5.506   5.922 -0.0215  0.1804 -0.0704
  167CHOL    C2 1934   3.827   5.701   5.760 -0.0153 -0.2255  0.1838
  168CHOL   ROH 1935   5.663   2.222   7.893 -0.0967  0.1280  0.1327
  168CHOL    R1 1936   5.415   2.296   7.778 -0.1259  0.1177  0.1891
  168CHOL    R2 1937   5.331   2.202   7.532 -0.1472  0.1680  0.1776
  168CHOL    R3 1938   5.111   2.126   7.673 -0.1145  0.0960  0.1907
  168CHOL    R4 1939   5.017   2.156   7.397 -0.1460  0.0910  0.2002
  168CHOL    R5 1940   4.932   2.250   7.574 -0.1575  0.0542  0.2150
  168CHOL    C1 1941   4.627   2.058   7.450 -0.1145 -0.0214  0.2256
  168CHOL    C2 1942   4.302   2.256   7.280  0.1065 -0.1947 -0.0595
  169CHOL   ROH 1943   2.643   4.608   7.307 -0.0203  0.0808  0.0610
  169CHOL    R1 1944   2.725   4.537   7.046 -0.0638  0.1343  0.0326
  169CHOL    R2 1945   2.687   4.702   6.828 -0.0176  0.2180  0.0890
  169CHOL    R3 1946   2.955   4.668   6.796 -0.0317  0.1296  0.0589
  169CHOL    R4 1947   2.859   4.752   6.532 -0.0155  0.3100  0.1055
  169CHOL    R5 1948   2.977   4.575   6.577 -0.0815  0.2371  0.0057
  169CHOL    C1 1949   3.210   4.750   6.330 -0.0275  0.2806  0.0868
  169CHOL    C2 1950   3.480   4.571   6.046 -0.2453  0.3667 -0.1205
  170CHOL   ROH 1951   0.205   2.864   3.912 -0.1252  0.1799 -0.0770
  170CHOL    R1 1952   0.133   2.820   4.183 -0.0589  0.1392 -0.0647
  170CHOL    R2 1953   0.305   2.702   4.365 -0.0712 -0.0449 -0.1606
  170CHOL    R3 1954   0.254   2.927   4.509  0.1374 -0.0527 -0.0743
  170CHOL    R4 1955   0.293   2.717   4.710 -0.2416 -0.1960 -0.1588
  170CHOL    R5 1956   0.122   2.851   4.694 -0.0592  0.0282 -0.1855
  170CHOL    C1 1957   0.240   2.937   5.046 -0.1451 -0.2914 -0.0766
  170CHOL    C2 1958   0.471   2.676   5.295  0.0142  0.0401 -0.3565
  171CHOL   ROH 1959   0.095   7.023   6.539 -0.1258 -0.2368 -0.0984
  171CHOL    R1 1960   0.220   6.975   6.290  0.0208 -0.1058 -0.0516
  171CHOL    R2 1961   0.082   6.975   6.051  0.1009 -0.2951 -0.1009
  171CHOL    R3 1962   0.270   7.158   5.980 -0.0943 -0.0693 -0.0491
  171CHOL    R4 1963   0.197   7.024   5.729  0.1427 -0.1727 -0.0674
  171CHOL    R5 1964   0.398   7.048   5.810  0.0926  0.0740 -0.0050
  171CHOL    C1 1965   0.441   7.224   5.474 -0.0162  0.1104  0.0006
  171CHOL    C2 1966   0.560   7.500   5.262 -0.1572  0.3315  0.2912
  172CHOL   ROH 1967   1.608   4.922   5.699  0.1617  0.0069 -0.0327
  172CHOL    R1 1968   1.697   5.137   5.538  0.1934 -0.0555 -0.0995
  172CHOL    R2 1969   1.700   5.124   5.262 -0.0744 -0.0399 -0.1079
  172CHOL    R3 1970   1.554   5.352   5.283  0.1326  0.0824  0.0501
  172CHOL    R4 1971   1.644   5.347   5.004 -0.0693  0.0729 -0.0123
  172CHOL    R5 1972   1.670   5.511   5.146  0.1695  0.0171  0.0085
  172CHOL    C1 1973   1.473   5.691   4.873  0.1281  0.2533  0.1917
  172CHOL    C2 1974   1.398   5.591   4.634 -0.1321  0.2017  0.2422
  173CHOL   ROH 1975   2.490   2.216   7.874  0.0127 -0.1719 -0.0339
  173CHOL    R1 1976   2.474   2.139   7.602  0.0686 -0.0915 -0.0600
  173CHOL    R2 1977   2.506   2.318   7.395  0.1253 -0.0332  0.0005
  173CHOL    R3 1978   2.696   2.141   7.313  0.1328 -0.0206 -0.0110
  173CHOL    R4 1979   2.685   2.343   7.100  0.0432 -0.0677 -0.0529
  173CHOL    R5 1980   2.665   2.127   7.076  0.0717 -0.0771 -0.0006
  173CHOL    C1 1981   2.967   2.191   6.852  0.0026 -0.0758 -0.0948
  173CHOL    C2 1982   3.248   2.051   6.478 -0.0579 -0.0390 -0.1675
  174CHOL   ROH 1983   1.265   0.553   4.270  0.0201  0.2621 -0.0898
  174CHOL    R1 1984   1.327   0.693   4.508 -0.1342  0.1947 -0.0088
  174CHOL    R2 1985   1.144   0.725   4.713 -0.1793 -0.1059  0.0040
  174CHOL    R3 1986   1.343   0.616   4.864 -0.0723  0.0121 -0.0503
  174CHOL    R4 1987   1.146   0.712   5.059 -0.1428 -0.2335 -0.0005
  174CHOL    R5 1988   1.358   0.760   5.054 -0.1850 -0.0450  0.0019
  174CHOL    C1 1989   1.334   0.602   5.401 -0.0212 -0.1971 -0.0542
  174CHOL    C2 1990   1.432   0.713   5.757  0.0517  0.0205 -0.0166
  175CHOL   ROH 1991   1.174   4.414   4.123  0.0285  0.0078  0.0517
  175CHOL    R1 1992   1.347   4.346   4.336 -0.0045 -0.1212  0.0393
  175CHOL    R2 1993   1.587   4.477   4.382  0.1079 -0.3064  0.0137
  175CHOL    R3 1994   1.483   4.513   4.630  0.1533 -0.2137  0.0188
  175CHOL    R4 1995   1.773   4.535   4.667  0.1550 -0.2196 -0.0351
  175CHOL    R5 1996   1.638   4.403   4.776  0.1671 -0.1709  0.0319
  175CHOL    C1 1997   1.784   4.602   5.066  0.2251 -0.0820 -0.0588
  175CHOL    C2 1998   1.623   4.536   5.379 -0.0628  0.0853 -0.5443
  176CHOL   ROH 1999   3.040   6.131   4.326  0.0363 -0.1492 -0.0492
  176CHOL    R1 2000   3.193   6.088   4.561  0.0009 -0.2125 -0.0384
  176CHOL    R2 2001   3.157   6.237   4.791  0.0622 -0.1841 -0.0533
  176CHOL    R3 2002   3.127   5.992   4.905 -0.0636 -0.1608 -0.0338
  176CHOL    R4 2003   3.176   6.173   5.130  0.4975 -0.2181 -0.0779
  176CHOL    R5 2004   3.285   5.990   5.085  0.2168 -0.3564 -0.2651
  176CHOL    C1 2005   3.158   5.906   5.435  0.6329 -0.2159 -0.0739
  176CHOL    C2 2006   2.937   5.996   5.874  0.1618  0.3101  0.2059
  177CHOL   ROH 2007   2.762   0.391   4.306  0.0924  0.1342 -0.1127
  177CHOL    R1 2008   2.514   0.288   4.397  0.1506  0.0605 -0.0352
  177CHOL    R2 2009   2.449   0.275   4.665  0.2159  0.0910 -0.0149
  177CHOL    R3 2010   2.230   0.414   4.586  0.1481 -0.0052  0.0034
  177CHOL    R4 2011   2.165   0.320   4.857  0.1131 -0.2287 -0.0869
  177CHOL    R5 2012   2.045   0.290   4.676  0.1985 -0.1892 -0.1463
  177CHOL    C1 2013   1.793   0.477   4.894 -0.0105 -0.5051 -0.1116
  177CHOL    C2 2014   1.721   0.415   5.155 -0.1272  0.0597  0.0896
  178CHOL   ROH 2015   4.151   0.717   7.737  0.1469 -0.0255 -0.0571
  178CHOL    R1 2016   4.121   0.960   7.595 -0.0778 -0.0481 -0.0504
  178CHOL    R2 2017   4.304   1.047   7.408 -0.0670  0.2076  0.0788
  178CHOL    R3 2018   4.085   1.061   7.248  0.0152 -0.0584 -0.0643
  178CHOL    R4 2019   4.289   1.219   7.108 -0.0906  0.2425  0.0995
  178CHOL    R5 2020   4.088   1.285   7.162 -0.2219 -0.0322 -0.0196
  178CHOL    C1 2021   4.074   1.332   6.784 -0.0271  0.0131 -0.0227
  178CHOL    C2 2022   4.128   1.702   6.511  0.0914  0.0500  0.2834
  179CHOL   ROH 2023   0.640   4.766   7.055 -0.0072  0.1279 -0.0614
  179CHOL    R1 2024   0.557   4.676   6.799 -0.0260  0.1320 -0.0576
  179CHOL    R2 2025   0.445   4.427   6.758  0.1642  0.0455 -0.0876
  179CHOL    R3 2026   0.245   4.571   6.644  0.0019 -0.0830  0.0302
  179CHOL    R4 2027   0.363   4.420   6.423  0.1301  0.1860 -0.0822
  179CHOL    R5 2028   0.333   4.635   6.430 -0.0908  0.1488  0.0620
  179CHOL    C1 2029   0.128   4.551   6.119 -0.0421  0.1472  0.0316
  179CHOL    C2 2030   0.144   4.326   5.869 -0.2204  0.0372  0.1555
  180CHOL   ROH 2031   3.266   3.051   4.455 -0.1905  0.0808  0.0021
  180CHOL    R1 2032   3.191   3.207   4.679 -0.1262 -0.0453  0.1132
  180CHOL    R2 2033   3.099   3.096   4.914  0.0952 -0.1843  0.1329
  180CHOL    R3 2034   3.298   3.243   5.024  0.0866 -0.1158  0.0577
  180CHOL    R4 2035   3.142   3.146   5.253  0.0117  0.0787  0.1063
  180CHOL    R5 2036   3.195   3.353   5.210  0.0460  0.0460 -0.0525
  180CHOL    C1 2037   3.355   3.314   5.554 -0.0450  0.2963  0.0202
  180CHOL    C2 2038   3.513   3.197   5.902 -0.2012  0.0795  0.1184
  181CHOL   ROH 2039   0.695   0.045   6.902 -0.1176 -0.1537 -0.0922
  181CHOL    R1 2040   0.741   0.251   6.713 -0.0225 -0.1232 -0.0375
  181CHOL    R2 2041   0.843   0.203   6.461 -0.0087 -0.0973 -0.0371
  181CHOL    R3 2042   0.620   0.336   6.380  0.0482 -0.0003 -0.0330
  181CHOL    R4 2043   0.830   0.417   6.191  0.1627  0.1483  0.1462
  181CHOL    R5 2044   0.702   0.550   6.309  0.1144  0.0574  0.2018
  181CHOL    C1 2045   0.613   0.668   5.958  0.3160  0.3824  0.2568
  181CHOL    C2 2046   0.941   0.833   5.856  0.3609  0.0564  0.2606
  182CHOL   ROH 2047   5.537   4.209   4.534  0.2150  0.1422  0.0313
  182CHOL    R1 2048   5.565   4.346   4.780  0.0486  0.1172  0.0658
  182CHOL    R2 2049   5.361   4.496   4.892 -0.1320 -0.1485  0.0998
  182CHOL    R3 2050   5.408   4.337   5.108  0.0504 -0.1495  0.0614
  182CHOL    R4 2051   5.357   4.603   5.221  0.0097 -0.1791  0.1123
  182CHOL    R5 2052   5.530   4.477   5.259  0.0809 -0.1151  0.0050
  182CHOL    C1 2053   5.398   4.517   5.615  0.2635 -0.1977  0.0835
  182CHOL    C2 2054   5.291   4.776   5.772 -0.0719 -0.1842  0.0112
  183CHOL   ROH 2055   6.916   5.678   6.802 -0.0260  0.0427 -0.0161
  183CHOL    R1 2056   7.031   5.734   6.549  0.0274  0.0117  0.0007
  183CHOL    R2 2057   7.111   5.535   6.375  0.0309 -0.0113  0.0250
  183CHOL    R3 2058   6.949   5.666   6.201  0.0791  0.0024 -0.0090
  183CHOL    R4 2059   7.067   5.449   6.043 -0.0290 -0.0998  0.0556
  183CHOL    R5 2060   7.069   5.662   5.993  0.0621 -0.1186 -0.0147
  183CHOL    C1 2061   6.890   5.523   5.686 -0.0187 -0.1385  0.0416
  183CHOL    C2 2062   6.658   5.456   5.484 -0.0979  0.0911 -0.2490
  184CHOL   ROH 2063   1.505   6.037   6.756 -0.1580 -0.1182  0.0595
  184CHOL    R1 2064   1.620   6.133   6.516 -0.1274  0.0874  0.1539
  184CHOL    R2 2065   1.589   6.002   6.274  0.1293  0.1438  0.0877
  184CHOL    R3 2066   1.499   6.245   6.192 -0.0731  0.0860  0.1330
  184CHOL    R4 2067   1.503   6.081   5.949 -0.0243  0.1097  0.1191
  184CHOL    R5 2068   1.598   6.276   5.976 -0.1582  0.1775  0.1064
  184CHOL    C1 2069   1.368   6.356   5.682 -0.3038  0.0357  0.1798
  184CHOL    C2 2070   1.516   6.433   5.293  0.0559  0.0903 -0.0203
  185CHOL   ROH 2071   1.760   5.074   7.188 -0.0043  0.1980  0.0953
  185CHOL    R1 2072   1.831   5.050   6.915  0.0177  0.0886  0.1105
  185CHOL    R2 2073   1.683   4.899   6.736 -0.0265  0.1014  0.1375
  185CHOL    R3 2074   1.679   5.131   6.595  0.0915  0.0627  0.0685
  185CHOL    R4 2075   1.627   4.922   6.396  0.0638  0.0227  0.1165
  185CHOL    R5 2076   1.781   5.076   6.386  0.1224 -0.0356  0.1087
  185CHOL    C1 2077   1.590   5.154   6.065  0.2270 -0.0593  0.0395
  185CHOL    C2 2078   1.231   5.217   5.820 -0.1341  0.0643 -0.0748
  186CHOL   ROH 2079   5.844   1.358   4.597 -0.2207 -0.0072 -0.0136
  186CHOL    R1 2080   5.793   1.417   4.869 -0.0835 -0.1003  0.0340
  186CHOL    R2 2081   5.938   1.305   5.076  0.1000 -0.0811 -0.0800
  186CHOL    R3 2082   5.975   1.564   5.148  0.0158 -0.0797 -0.0421
  186CHOL    R4 2083   6.036   1.410   5.390 -0.2615 -0.0714  0.0339
  186CHOL    R5 2084   5.895   1.575   5.373 -0.2443 -0.0738 -0.1331
  186CHOL    C1 2085   6.128   1.714   5.640 -0.5513 -0.0644  0.1358
  186CHOL    C2 2086   6.280   2.061   5.720 -0.3174  0.1195  0.1457
  187CHOL   ROH 2087   0.670   5.206   6.914 -0.0483  0.1430 -0.0508
  187CHOL    R1 2088   0.714   5.199   6.635 -0.0004 -0.1592 -0.0400
  187CHOL    R2 2089   0.690   4.967   6.485 -0.3558 -0.2514  0.1448
  187CHOL    R3 2090   0.518   5.118   6.339 -0.0800 -0.0796 -0.0089
  187CHOL    R4 2091   0.583   4.890   6.166 -0.1835 -0.1618  0.0643
  187CHOL    R5 2092   0.601   5.101   6.114  0.0819 -0.1844  0.0584
  187CHOL    C1 2093   0.359   4.987   5.842  0.1757  0.0516 -0.1267
  187CHOL    C2 2094   0.295   4.932   5.591  0.3181  0.1482 -0.1348
  188CHOL   ROH 2095   3.416   3.403   8.420  0.0627 -0.0528  0.0417
  188CHOL    R1 2096   3.373   3.287   8.166 -0.0269  0.0304  0.0183
  188CHOL    R2 2097   3.404   3.429   7.930  0.0711  0.0584  0.0468
  188CHOL    R3 2098   3.572   3.224   7.867 -0.0768 -0.0514  0.0027
  188CHOL    R4 2099   3.519   3.359   7.612  0.1387  0.1279  0.0551
  188CHOL    R5 2100   3.494   3.147   7.655 -0.0582  0.1271 -0.0693
  188CHOL    C1 2101   3.744   3.126   7.368  0.0393  0.0653  0.0185
  188CHOL    C2 2102   4.078   3.140   7.035 -0.0683  0.0366 -0.3444
  189CHOL   ROH 2103   4.200   1.659   8.669 -0.1346 -0.0783 -0.1105
  189CHOL    R1 2104   4.256   1.724   8.399  0.0491  0.1417 -0.0225
  189CHOL    R2 2105   4.458   1.897   8.327  0.4131 -0.1659  0.2358
  189CHOL    R3 2106   4.537   1.688   8.171  0.0326 -0.1424 -0.0036
  189CHOL    R4 2107   4.683   1.919   8.065  0.5212 -0.2790  0.3171
  189CHOL    R5 2108   4.557   1.781   7.952  0.2631  0.1004  0.1116
  189CHOL    C1 2109   4.888   1.736   7.767  0.2268 -0.3228  0.1397
  189CHOL    C2 2110   5.050   1.400   7.597 -0.0942 -0.1907 -0.1581
  190CHOL   ROH 2111   6.440   0.846   7.246 -0.0573 -0.0712  0.0948
  190CHOL    R1 2112   6.362   0.801   6.978 -0.0040  0.0252  0.0627
  190CHOL    R2 2113   6.313   1.008   6.801  0.0459  0.0884  0.1233
  190CHOL    R3 2114   6.494   0.876   6.647  0.0693  0.1300  0.1150
  190CHOL    R4 2115   6.353   1.052   6.460 -0.0180  0.0607  0.1119
  190CHOL    R5 2116   6.380   0.837   6.441  0.0520  0.0659  0.1354
  190CHOL    C1 2117   6.547   0.955   6.118 -0.0331  0.0836  0.0975
  190CHOL    C2 2118   6.763   0.993   5.845  0.1655  0.0808 -0.1549
  191CHOL   ROH 2119   1.253   2.312   4.633  0.2325  0.1180 -0.0570
  191CHOL    R1 2120   1.335   2.171   4.865  0.1279  0.0631 -0.0538
  191CHOL    R2 2121   1.507   2.279   5.052  0.1801 -0.0481 -0.0428
  191CHOL    R3 2122   1.307   2.216   5.225  0.1306  0.0721 -0.0533
  191CHOL    R4 2123   1.522   2.320   5.395  0.2125 -0.0955 -0.0378
  191CHOL    R5 2124   1.420   2.129   5.417  0.0739 -0.0320 -0.0616
  191CHOL    C1 2125   1.343   2.285   5.757  0.1849 -0.0102 -0.0448
  191CHOL    C2 2126   1.472   2.256   6.067 -0.3101  0.1442  0.0175
  192CHOL   ROH 2127   3.221   0.622   4.650 -0.0980 -0.1782 -0.2402
  192CHOL    R1 2128   3.133   0.443   4.851  0.1252 -0.1487 -0.1121
  192CHOL    R2 2129   3.304   0.335   5.040  0.2692  0.1710 -0.0527
  192CHOL    R3 2130   3.123   0.438   5.215  0.1660  0.0820 -0.1065
  192CHOL    R4 2131   3.288   0.259   5.377  0.1198  0.0578 -0.0845
  192CHOL    R5 2132   3.071   0.256   5.361  0.1271  0.0243 -0.1909
  192CHOL    C1 2133   3.109   0.312   5.737 -0.0640 -0.0916 -0.1535
  192CHOL    C2 2134   3.320   0.230   6.062 -0.0826  0.1165 -0.3792
  193CHOL   ROH 2135   3.904   6.971   6.343 -0.0330 -0.0671 -0.1291
  193CHOL    R1 2136   3.747   6.963   6.108  0.0030 -0.1036 -0.1527
  193CHOL    R2 2137   3.858   6.957   5.855  0.0429 -0.1752 -0.1367
  193CHOL    R3 2138   3.703   6.735   5.827  0.0229 -0.1641 -0.1062
  193CHOL    R4 2139   3.697   6.863   5.564  0.0223 -0.1948 -0.1183
  193CHOL    R5 2140   3.525   6.804   5.683  0.0237 -0.1663 -0.1058
  193CHOL    C1 2141   3.459   6.599   5.368 -0.0086 -0.1957 -0.0789
  193CHOL    C2 2142   3.390   6.665   4.961 -0.2770  0.1119  0.0716
  194CHOL   ROH 2143   0.545   1.719   4.403  0.1637 -0.2309 -0.0950
  194CHOL    R1 2144   0.462   1.726   4.673  0.1760 -0.0174 -0.0971
  194CHOL    R2 2145   0.429   1.497   4.825  0.1075  0.1043  0.0558
  194CHOL    R3 2146   0.599   1.624   4.994  0.1493  0.1609 -0.0242
  194CHOL    R4 2147   0.475   1.414   5.157  0.0528  0.2979  0.1151
  194CHOL    R5 2148   0.484   1.626   5.204  0.1279  0.3400 -0.0265
  194CHOL    C1 2149   0.662   1.484   5.509  0.0602  0.4636  0.0746
  194CHOL    C2 2150   0.917   1.378   5.722 -0.2828 -0.1919  0.0111
  195CHOL   ROH 2151   3.388   2.312   5.145  0.1941  0.0954  0.0441
  195CHOL    R1 2152   3.516   2.171   5.354  0.1711  0.0420  0.0218
  195CHOL    R2 2153   3.699   2.289   5.523  0.1270  0.0068  0.0918
  195CHOL    R3 2154   3.534   2.194   5.717  0.1038 -0.0734  0.0337
  195CHOL    R4 2155   3.802   2.179   5.834  0.0741  0.0703  0.1323
  195CHOL    R5 2156   3.658   2.016   5.819  0.1619 -0.0073  0.0831
  195CHOL    C1 2157   3.706   2.026   6.197  0.0215  0.0321  0.1011
  195CHOL    C2 2158   3.696   1.900   6.625 -0.0525  0.1185 -0.1073
  196CHOL   ROH 2159   6.009   2.543   4.602 -0.1538 -0.1679  0.1047
  196CHOL    R1 2160   6.169   2.491   4.830 -0.0447 -0.0350  0.0592
  196CHOL    R2 2161   6.444   2.514   4.827 -0.0554  0.0537 -0.0604
  196CHOL    R3 2162   6.400   2.679   5.039 -0.0197  0.1140 -0.0986
  196CHOL    R4 2163   6.657   2.551   5.096 -0.1152 -0.0469  0.0019
  196CHOL    R5 2164   6.483   2.556   5.227 -0.1574  0.0838 -0.0533
  196CHOL    C1 2165   6.741   2.726   5.452 -0.1164 -0.0490  0.0023
  196CHOL    C2 2166   7.040   2.567   5.707  0.2391  0.2703  0.0980
  197CHOL   ROH 2167   0.988   3.026   7.278 -0.0003  0.1448 -0.0552
  197CHOL    R1 2168   1.013   2.981   7.000  0.1913  0.0116 -0.0175
  197CHOL    R2 2169   0.979   3.182   6.813  0.0767 -0.1304 -0.1446
  197CHOL    R3 2170   1.226   3.102   6.730  0.2060  0.0802  0.0225
  197CHOL    R4 2171   1.105   3.225   6.494  0.1704 -0.1939 -0.1173
  197CHOL    R5 2172   1.192   3.026   6.506  0.3837 -0.1015  0.0500
  197CHOL    C1 2173   1.410   3.174   6.231  0.3464 -0.0332  0.0555
  197CHOL    C2 2174   1.501   3.213   5.955  0.0007 -0.0347 -0.0032
  198CHOL   ROH 2175   1.839   4.039   7.193  0.1055  0.0721  0.0015
  198CHOL    R1 2176   1.838   4.003   6.912 -0.1202 -0.0304  0.0120
  198CHOL    R2 2177   2.070   3.981   6.764 -0.2270  0.1479 -0.1989
  198CHOL    R3 2178   1.954   3.751   6.677 -0.0839 -0.0018  0.0014
  198CHOL    R4 2179   2.156   3.814   6.474 -0.3178  0.0940 -0.1943
  198CHOL    R5 2180   1.944   3.776   6.439 -0.3086 -0.1223 -0.0006
  198CHOL    C1 2181   2.098   3.501   6.223 -0.2363 -0.0780 -0.0034
  198CHOL    C2 2182   2.010   3.205   5.978 -0.1751 -0.2860 -0.1786
  199CHOL   ROH 2183   7.315   2.136   7.298 -0.1187 -0.2499 -0.0629
  199CHOL    R1 2184   7.226   2.054   7.042 -0.1709 -0.1121 -0.0902
  199CHOL    R2 2185   7.103   2.227   6.864 -0.0530  0.0260 -0.0409
  199CHOL    R3 2186   7.298   2.141   6.696 -0.1070 -0.0543 -0.0625
  199CHOL    R4 2187   7.103   2.274   6.522  0.0469  0.2423 -0.0121
  199CHOL    R5 2188   7.180   2.072   6.499 -0.1422  0.1815 -0.1264
  199CHOL    C1 2189   7.286   2.221   6.165  0.0544  0.2929 -0.0155
  199CHOL    C2 2190   7.193   2.131   5.830 -0.1000  0.3024  0.3174
  200CHOL   ROH 2191   4.917   3.074   9.692  0.1188 -0.1628 -0.1026
  200CHOL    R1 2192   4.760   2.841   9.665  0.0256 -0.1086 -0.0331
  200CHOL    R2 2193   4.752   2.644   9.860  0.0540 -0.1105 -0.0353
  200CHOL    R3 2194   4.483   2.686   9.844  0.0594 -0.0200  0.0977
  200CHOL    R4 2195   4.511   2.427   9.978  0.0414  0.0627  0.2695
  200CHOL    R5 2196   4.392   2.470   9.800 -0.0504 -0.0202  0.3084
  200CHOL    C1 2197   4.119   2.339  10.032  0.0392  0.2487  0.5717
  200CHOL    C2 2198   3.804   2.105  10.122 -0.0230  0.1300 -0.2241
  201CHOL   ROH 2199   3.011   7.533   7.524 -0.0003  0.0389 -0.1977
  201CHOL    R1 2200   3.045   7.476   7.249 -0.1981  0.0228 -0.2201
  201CHOL    R2 2201   3.238   7.301   7.156 -0.0078  0.3120 -0.3734
  201CHOL    R3 2202   3.025   7.182   7.036  0.0554 -0.0711 -0.1213
  201CHOL    R4 2203   3.261   7.078   6.894  0.1048  0.4672 -0.4966
  201CHOL    R5 2204   3.087   7.174   6.804 -0.2345  0.1599 -0.2186
  201CHOL    C1 2205   3.076   6.835   6.628  0.2297  0.1980 -0.3317
  201CHOL    C2 2206   3.367   6.600   6.692  0.1403 -0.0757 -0.3112
  202CHOL   ROH 2207   4.359   1.851   5.042 -0.1807  0.0077  0.0930
  202CHOL    R1 2208   4.276   1.657   5.231 -0.0169 -0.1112  0.0456
  202CHOL    R2 2209   4.393   1.408   5.251  0.2002 -0.0142 -0.0108
  202CHOL    R3 2210   4.425   1.479   5.511  0.1323 -0.0490  0.0073
  202CHOL    R4 2211   4.511   1.197   5.498  0.2020 -0.0297 -0.0247
  202CHOL    R5 2212   4.361   1.282   5.633  0.1539 -0.0865 -0.0388
  202CHOL    C1 2213   4.609   1.141   5.887  0.1392 -0.0714 -0.0158
  202CHOL    C2 2214   4.572   0.831   6.086 -0.1432  0.0315  0.2926
  203CHOL   ROH 2215   7.252   3.779   3.760  0.2497 -0.2941  0.0409
  203CHOL    R1 2216   7.240   3.926   4.001  0.3452 -0.0901 -0.0755
  203CHOL    R2 2217   7.091   3.843   4.219  0.1083  0.2929 -0.0804
  203CHOL    R3 2218   7.328   3.869   4.350  0.0877  0.0393  0.0126
  203CHOL    R4 2219   7.131   3.823   4.562 -0.0474  0.2643 -0.0634
  203CHOL    R5 2220   7.272   3.988   4.550  0.1391  0.1095 -0.0157
  203CHOL    C1 2221   7.376   3.836   4.884 -0.1575  0.0097  0.0337
  203CHOL    C2 2222   7.517   3.474   5.088  0.1541  0.1244  0.1905
  204CHOL   ROH 2223   3.533   1.225   5.086  0.3328  0.2333  0.0019
  204CHOL    R1 2224   3.411   1.317   5.325  0.0730  0.1852 -0.1078
  204CHOL    R2 2225   3.138   1.303   5.368  0.0456 -0.0323 -0.3137
  204CHOL    R3 2226   3.214   1.171   5.594 -0.0125  0.0763 -0.2288
  204CHOL    R4 2227   2.921   1.153   5.592 -0.0070  0.0443 -0.3135
  204CHOL    R5 2228   3.046   1.227   5.754 -0.0681  0.1299 -0.3069
  204CHOL    C1 2229   2.866   0.943   5.934 -0.0922  0.1908 -0.2335
  204CHOL    C2 2230   2.563   0.932   6.221  0.2513 -0.0211 -0.1802
  205CHOL   ROH 2231   2.096   6.493   4.190 -0.0310  0.0852 -0.0656
  205CHOL    R1 2232   1.919   6.454   4.407 -0.1040 -0.0270 -0.1421
  205CHOL    R2 2233   1.783   6.217   4.449  0.2160 -0.2080 -0.0607
  205CHOL    R3 2234   1.897   6.233   4.695  0.0611  0.1328 -0.0070
  205CHOL    R4 2235   1.673   6.047   4.730  0.2600 -0.0910  0.0267
  205CHOL    R5 2236   1.713   6.227   4.847 -0.0111  0.0530 -0.1044
  205CHOL    C1 2237   1.716   5.964   5.124  0.1401  0.2972  0.1280
  205CHOL    C2 2238   1.658   5.967   5.426  0.2317 -0.1811 -0.0786
  206CHOL   ROH 2239   3.780   3.665   4.922 -0.2466 -0.0136 -0.0646
  206CHOL    R1 2240   3.674   3.605   5.177 -0.1443 -0.0739 -0.0342
  206CHOL    R2 2241   3.828   3.604   5.406 -0.0728 -0.0031 -0.0708
  206CHOL    R3 2242   3.639   3.777   5.496 -0.1343 -0.0951 -0.0252
  206CHOL    R4 2243   3.736   3.640   5.737 -0.0567 -0.0596 -0.0605
  206CHOL    R5 2244   3.528   3.657   5.672 -0.0621 -0.1441 -0.0248
  206CHOL    C1 2245   3.504   3.824   6.014 -0.1050 -0.1789 -0.0118
  206CHOL    C2 2246   3.449   3.652   6.297 -0.0845  0.0272  0.0385
  207CHOL   ROH 2247   4.657   6.931   4.279  0.1167  0.0896 -0.1337
  207CHOL    R1 2248   4.766   6.837   4.523 -0.1778  0.1168  0.0123
  207CHOL    R2 2249   5.036   6.857   4.583 -0.1592 -0.3480  0.1095
  207CHOL    R3 2250   4.943   6.982   4.806 -0.0241  0.0618 -0.0535
  207CHOL    R4 2251   5.200   6.870   4.887 -0.2806 -0.4007  0.1789
  207CHOL    R5 2252   5.009   6.841   4.986 -0.4048  0.0852  0.1178
  207CHOL    C1 2253   5.209   6.995   5.272 -0.2246 -0.0466  0.0662
  207CHOL    C2 2254   5.463   7.296   5.416 -0.1848 -0.0458 -0.0802
  208CHOL   ROH 2255   3.581   0.868   4.776  0.0505 -0.1781  0.0034
  208CHOL    R1 2256   3.479   0.748   5.012 -0.1795  0.0001 -0.0006
  208CHOL    R2 2257   3.631   0.717   5.241 -0.2108 -0.3466 -0.0166
  208CHOL    R3 2258   3.424   0.849   5.357  0.0673  0.0811  0.0166
  208CHOL    R4 2259   3.516   0.659   5.561 -0.4247 -0.2728 -0.0791
  208CHOL    R5 2260   3.312   0.681   5.486 -0.3666  0.2596 -0.1123
  208CHOL    C1 2261   3.254   0.749   5.857 -0.2882  0.1717 -0.0844
  208CHOL    C2 2262   3.192   0.639   6.229 -0.0718 -0.0772 -0.4301
  209CHOL   ROH 2263   3.993   7.324   4.856 -0.1425  0.1466 -0.0285
  209CHOL    R1 2264   4.149   7.217   5.067 -0.1224  0.0796 -0.0773
  209CHOL    R2 2265   4.137   7.315   5.325 -0.1156 -0.0183 -0.0409
  209CHOL    R3 2266   4.085   7.055   5.386 -0.0911 -0.0459 -0.1337
  209CHOL    R4 2267   4.257   7.151   5.604 -0.1076 -0.1036 -0.0938
  209CHOL    R5 2268   4.291   6.975   5.480 -0.0850 -0.0574 -0.1552
  209CHOL    C1 2269   4.280   6.811   5.824 -0.0798 -0.1792 -0.2118
  209CHOL    C2 2270   4.182   6.537   6.079 -0.2120  0.1322  0.0361
  210CHOL   ROH 2271   5.192   0.032   7.520 -0.1657 -0.0684  0.0478
  210CHOL    R1 2272   5.271   0.001   7.250 -0.0855 -0.2671  0.0921
  210CHOL    R2 2273   5.099  -0.089   7.055 -0.1278 -0.0890  0.0472
  210CHOL    R3 2274   5.172   0.140   6.929  0.2530 -0.2292  0.0007
  210CHOL    R4 2275   5.063  -0.030   6.716 -0.3297  0.0125  0.0840
  210CHOL    R5 2276   5.259   0.067   6.717 -0.1054 -0.4077 -0.0930
  210CHOL    C1 2277   5.112   0.219   6.400 -0.0897 -0.0601  0.0617
  210CHOL    C2 2278   4.760   0.298   6.191  0.3338 -0.0395  0.1899
  211CHOL   ROH 2279   3.628   0.864   7.933  0.0216  0.0752  0.0516
  211CHOL    R1 2280   3.585   1.072   7.746 -0.0377 -0.0098 -0.0308
  211CHOL    R2 2281   3.717   1.314   7.760 -0.0186 -0.0077 -0.1941
  211CHOL    R3 2282   3.786   1.255   7.504 -0.1179 -0.1343 -0.1920
  211CHOL    R4 2283   3.730   1.542   7.500  0.3640 -0.0368 -0.2067
  211CHOL    R5 2284   3.642   1.392   7.370  0.1094  0.1033 -0.1983
  211CHOL    C1 2285   3.801   1.619   7.109  0.4935 -0.1724 -0.2120
  211CHOL    C2 2286   3.778   1.928   7.130 -0.0259 -0.4189 -0.0236
  212CHOL   ROH 2287   6.506   0.381   7.329  0.1415  0.0481 -0.0031
  212CHOL    R1 2288   6.631   0.393   7.075  0.1199 -0.1974 -0.0271
  212CHOL    R2 2289   6.588   0.203   6.879 -0.3705 -0.0717 -0.0507
  212CHOL    R3 2290   6.522   0.419   6.729  0.1004  0.1187 -0.0011
  212CHOL    R4 2291   6.706   0.265   6.560 -0.3819 -0.3707 -0.1168
  212CHOL    R5 2292   6.725   0.475   6.613  0.1981 -0.4028 -0.1146
  212CHOL    C1 2293   6.713   0.504   6.233  0.0536 -0.3660 -0.1087
  212CHOL    C2 2294   7.013   0.577   6.036 -0.0346 -0.0854 -0.5424
  213CHOL   ROH 2295   2.480   1.356   4.436  0.0742  0.0330 -0.1447
  213CHOL    R1 2296   2.508   1.281   4.708 -0.0000 -0.0042 -0.1468
  213CHOL    R2 2297   2.733   1.342   4.857 -0.0028 -0.0983 -0.0996
  213CHOL    R3 2298   2.551   1.452   5.026  0.0049 -0.0502 -0.1233
  213CHOL    R4 2299   2.807   1.476   5.167  0.0019 -0.0429 -0.1249
  213CHOL    R5 2300   2.624   1.385   5.244 -0.0048 -0.0119 -0.1097
  213CHOL    C1 2301   2.679   1.657   5.506  0.0119  0.0344 -0.1617
  213CHOL    C2 2302   2.731   1.811   5.742  0.1299  0.0587 -0.2456
  214CHOL   ROH 2303   0.130   1.059   7.174  0.0191  0.2572 -0.1292
  214CHOL    R1 2304   0.350   1.211   7.080  0.0188  0.3158 -0.0366
  214CHOL    R2 2305   0.451   1.184   6.824  0.1613  0.3116  0.0186
  214CHOL    R3 2306   0.410   1.452   6.815  0.0770  0.2969 -0.0404
  214CHOL    R4 2307   0.603   1.399   6.601  0.3162  0.3513  0.1601
  214CHOL    R5 2308   0.625   1.544   6.762  0.0999  0.3694  0.1746
  214CHOL    C1 2309   0.653   1.777   6.462  0.3272  0.3606  0.1872
  214CHOL    C2 2310   0.717   1.642   6.148 -0.0775 -0.2020 -0.1377
  215CHOL   ROH 2311   5.717   6.609   6.993  0.0512 -0.1023  0.0641
  215CHOL    R1 2312   5.662   6.541   6.724  0.0586 -0.1095  0.0646
  215CHOL    R2 2313   5.625   6.732   6.528 -0.0167 -0.1126  0.0747
  215CHOL    R3 2314   5.821   6.593   6.400  0.0240 -0.0420  0.0587
  215CHOL    R4 2315   5.655   6.703   6.185  0.0138 -0.0454  0.0710
  215CHOL    R5 2316   5.710   6.494   6.212  0.0620 -0.0351  0.0346
  215CHOL    C1 2317   5.856   6.555   5.865  0.0697  0.0601  0.0538
  215CHOL    C2 2318   5.708   6.396   5.587 -0.0604 -0.1938  0.0550
  216CHOL   ROH 2319   5.995   5.629   4.217 -0.0719 -0.0605  0.0144
  216CHOL    R1 2320   6.011   5.772   4.461 -0.0563  0.0031 -0.0211
  216CHOL    R2 2321   5.974   5.651   4.707 -0.1997  0.0934  0.0141
  216CHOL    R3 2322   6.217   5.760   4.761 -0.1466 -0.0386  0.0363
  216CHOL    R4 2323   6.093   5.723   5.024 -0.0599 -0.2228  0.0362
  216CHOL    R5 2324   6.176   5.908   4.945 -0.0254 -0.1889  0.1776
  216CHOL    C1 2325   6.389   5.868   5.259  0.0714 -0.5310  0.0699
  216CHOL    C2 2326   6.714   5.921   5.509 -0.0129  0.1564  0.0337
  217CHOL   ROH 2327   3.179   5.986   7.230  0.1799  0.0836  0.0630
  217CHOL    R1 2328   3.368   6.080   7.041  0.0499  0.1125 -0.0546
  217CHOL    R2 2329   3.519   5.909   6.885  0.1674  0.1283  0.0431
  217CHOL    R3 2330   3.416   6.057   6.681 -0.0161 -0.1213 -0.0509
  217CHOL    R4 2331   3.544   5.828   6.550  0.2538 -0.0624  0.0940
  217CHOL    R5 2332   3.579   6.039   6.507  0.0039 -0.0429 -0.0429
  217CHOL    C1 2333   3.462   5.920   6.163  0.1318 -0.4077  0.0353
  217CHOL    C2 2334   3.344   5.722   5.822 -0.3813  0.0527 -0.1908
  218CHOL   ROH 2335   5.473   3.319   8.107  0.0710 -0.0316 -0.2107
  218CHOL    R1 2336   5.263   3.132   8.136 -0.0990  0.1967  0.1029
  218CHOL    R2 2337   4.998   3.207   8.169 -0.0724  0.4981 -0.2870
  218CHOL    R3 2338   4.959   3.045   7.954 -0.0233 -0.0170  0.0760
  218CHOL    R4 2339   4.691   3.096   8.057 -0.0777  0.5193 -0.2923
  218CHOL    R5 2340   4.780   2.901   8.020 -0.2279  0.3194  0.2824
  218CHOL    C1 2341   4.475   2.878   7.791 -0.0347  0.0480  0.0456
  218CHOL    C2 2342   4.337   3.154   7.488 -0.1357 -0.0265  0.0598
  219CHOL   ROH 2343   4.839   1.763   5.110 -0.2605 -0.0012 -0.0221
  219CHOL    R1 2344   4.988   1.630   5.311 -0.0581 -0.1231 -0.2457
  219CHOL    R2 2345   4.909   1.626   5.576  0.4362  0.1114 -0.0789
  219CHOL    R3 2346   4.932   1.357   5.545 -0.0113  0.0596 -0.0181
  219CHOL    R4 2347   5.008   1.406   5.824  0.2846  0.0259 -0.0940
  219CHOL    R5 2348   5.125   1.298   5.674  0.0004 -0.2059 -0.1530
  219CHOL    C1 2349   5.087   1.026   5.939 -0.2238 -0.0725 -0.0456
  219CHOL    C2 2350   5.096   0.671   6.162  0.0021  0.5603  0.2214
  220CHOL   ROH 2351   2.316   2.444   4.796  0.0401 -0.1198 -0.0383
  220CHOL    R1 2352   2.449   2.366   5.033  0.0658  0.0093 -0.0100
  220CHOL    R2 2353   2.439   2.516   5.265 -0.1364 -0.0026 -0.0111
  220CHOL    R3 2354   2.353   2.283   5.374  0.0729 -0.0918 -0.0319
  220CHOL    R4 2355   2.479   2.427   5.596 -0.1765  0.0683  0.0133
  220CHOL    R5 2356   2.524   2.224   5.531  0.0755  0.1091  0.0455
  220CHOL    C1 2357   2.421   2.155   5.892 -0.0034  0.0259  0.0080
  220CHOL    C2 2358   2.483   2.254   6.224 -0.1053  0.0736  0.1676
  221CHOL   ROH 2359   2.580   1.232   8.701 -0.0277 -0.0795  0.0200
  221CHOL    R1 2360   2.592   1.505   8.631  0.0154 -0.0878 -0.0048
  221CHOL    R2 2361   2.598   1.707   8.819 -0.0229 -0.0695 -0.0239
  221CHOL    R3 2362   2.821   1.783   8.684  0.0229 -0.1014  0.0333
  221CHOL    R4 2363   2.700   2.034   8.775 -0.1359 -0.0648 -0.2699
  221CHOL    R5 2364   2.757   1.984   8.571  0.0025 -0.2326 -0.1923
  221CHOL    C1 2365   2.970   2.296   8.623 -0.1586 -0.0919 -0.3596
  221CHOL    C2 2366   3.115   2.548   8.363 -0.2577  0.0492 -0.1881
  222CHOL   ROH 2367   2.197   1.363   7.069 -0.0562 -0.0840 -0.1957
  222CHOL    R1 2368   2.042   1.404   6.836 -0.1564 -0.0607 -0.1251
  222CHOL    R2 2369   1.808   1.551   6.836  0.0572  0.2846 -0.0877
  222CHOL    R3 2370   1.932   1.688   6.637  0.1268 -0.0661 -0.2973
  222CHOL    R4 2371   1.662   1.639   6.536 -0.0757  0.3477 -0.0058
  222CHOL    R5 2372   1.849   1.590   6.436 -0.2475 -0.0588 -0.1580
  222CHOL    C1 2373   1.693   1.821   6.174 -0.0878  0.0552 -0.1550
  222CHOL    C2 2374   1.479   1.809   5.784  0.0125  0.1542  0.1346
  223CHOL   ROH 2375   6.686   2.807   7.468 -0.0942  0.1712  0.0092
  223CHOL    R1 2376   6.541   2.819   7.225 -0.2281  0.3083  0.0934
  223CHOL    R2 2377   6.455   3.057   7.114  0.1563  0.4195  0.0127
  223CHOL    R3 2378   6.588   2.965   6.895 -0.1464  0.0322 -0.0194
  223CHOL    R4 2379   6.354   3.102   6.787  0.0544  0.4307  0.0459
  223CHOL    R5 2380   6.416   2.898   6.744 -0.3690  0.2805  0.1199
  223CHOL    C1 2381   6.420   3.043   6.391 -0.2890  0.0737  0.0351
  223CHOL    C2 2382   6.155   2.846   6.121 -0.0712 -0.3515 -0.0565
  224CHOL   ROH 2383   2.294   3.030   9.624 -0.3746  0.0050  0.2564
  224CHOL    R1 2384   2.341   2.856   9.843 -0.1608 -0.0189  0.1934
  224CHOL    R2 2385   2.283   2.586   9.833 -0.1649 -0.0169  0.2182
  224CHOL    R3 2386   2.543   2.561   9.907 -0.0917 -0.0232 -0.0328
  224CHOL    R4 2387   2.420   2.305   9.981 -0.0794  0.0521  0.2717
  224CHOL    R5 2388   2.536   2.436  10.111  0.0880  0.1188  0.0652
  224CHOL    C1 2389   2.744   2.118  10.136  0.0392  0.0863  0.0673
  224CHOL    C2 2390   3.040   1.971  10.274  0.0105  0.2479  0.0691
  225CHOL   ROH 2391   5.219   4.022   4.820  0.0023 -0.0120 -0.0653
  225CHOL    R1 2392   5.079   4.022   5.066 -0.1320  0.0699 -0.1411
  225CHOL    R2 2393   5.195   3.941   5.303 -0.3373 -0.0922 -0.0963
  225CHOL    R3 2394   5.113   4.185   5.389 -0.1509 -0.0301 -0.0875
  225CHOL    R4 2395   5.138   4.024   5.633 -0.2714 -0.0620 -0.0916
  225CHOL    R5 2396   4.962   4.137   5.569 -0.1888  0.0759 -0.0876
  225CHOL    C1 2397   5.027   4.302   5.907 -0.0581  0.0139 -0.0806
  225CHOL    C2 2398   4.941   4.088   6.289 -0.0342  0.0826  0.1016
  226CHOL   ROH 2399   4.892   0.773   4.833 -0.0563  0.0928  0.0409
  226CHOL    R1 2400   5.056   0.568   4.939 -0.0605  0.1004  0.0605
  226CHOL    R2 2401   5.330   0.596   4.966 -0.0450  0.0458 -0.0743
  226CHOL    R3 2402   5.279   0.528   5.224  0.0575  0.1722 -0.0189
  226CHOL    R4 2403   5.568   0.488   5.192 -0.0029 -0.1982 -0.2298
  226CHOL    R5 2404   5.424   0.342   5.266 -0.1387 -0.0050 -0.0881
  226CHOL    C1 2405   5.659   0.362   5.566  0.1179 -0.2216 -0.2684
  226CHOL    C2 2406   6.022   0.340   5.842  0.1782  0.1431  0.3366
  227CHOL   ROH 2407   1.748   3.336   4.203  0.1287 -0.0993  0.2977
  227CHOL    R1 2408   1.726   3.499   4.434  0.0001 -0.0977  0.2854
  227CHOL    R2 2409   1.600   3.414   4.665  0.1666 -0.2239  0.3337
  227CHOL    R3 2410   1.837   3.484   4.780  0.1211  0.0717  0.2548
  227CHOL    R4 2411   1.645   3.476   5.002  0.2181 -0.2270  0.3272
  227CHOL    R5 2412   1.776   3.642   4.949 -0.0244 -0.0407  0.3072
  227CHOL    C1 2413   1.893   3.577   5.306  0.2053  0.0487  0.2493
  227CHOL    C2 2414   2.175   3.528   5.603 -0.0315  0.0514  0.1510
  228CHOL   ROH 2415   1.299   0.814   7.137  0.1827 -0.2462 -0.1870
  228CHOL    R1 2416   1.356   1.012   6.943  0.2853 -0.0778  0.0129
  228CHOL    R2 2417   1.615   1.077   6.869  0.3122 -0.3217 -0.1014
  228CHOL    R3 2418   1.521   1.025   6.619  0.0494  0.1087 -0.1042
  228CHOL    R4 2419   1.764   1.184   6.576  0.3736 -0.3499 -0.0815
  228CHOL    R5 2420   1.565   1.225   6.496  0.4006  0.1470  0.0665
  228CHOL    C1 2421   1.763   1.197   6.171  0.1626  0.0377 -0.0724
  228CHOL    C2 2422   1.818   1.438   5.878  0.0452  0.1028 -0.2805
  229CHOL   ROH 2423   5.734   1.203   7.641  0.1266  0.0017 -0.0059
  229CHOL    R1 2424   5.598   1.337   7.432 -0.0138  0.0380  0.1071
  229CHOL    R2 2425   5.630   1.269   7.166  0.0893  0.3184  0.0454
  229CHOL    R3 2426   5.358   1.249   7.172  0.1086 -0.0044  0.0064
  229CHOL    R4 2427   5.429   1.220   6.889  0.1724  0.4297 -0.0349
  229CHOL    R5 2428   5.286   1.361   6.974 -0.0027  0.1646  0.1369
  229CHOL    C1 2429   5.058   1.172   6.733  0.2388  0.1914 -0.1183
  229CHOL    C2 2430   4.954   1.365   6.411  0.0609 -0.0668  0.2099
  230CHOL   ROH 2431   1.612   7.036   6.904  0.0125  0.2904  0.0543
  230CHOL    R1 2432   1.714   6.982   6.645 -0.3621  0.1077 -0.0617
  230CHOL    R2 2433   1.592   7.076   6.415 -0.2781  0.6113  0.0955
  230CHOL    R3 2434   1.840   7.178   6.366  0.0172 -0.1173 -0.0583
  230CHOL    R4 2435   1.717   7.151   6.101 -0.4499  0.6432  0.0333
  230CHOL    R5 2436   1.909   7.070   6.164 -0.5968 -0.0876 -0.3157
  230CHOL    C1 2437   2.022   7.289   5.872 -0.2727 -0.0223 -0.1474
  230CHOL    C2 2438   2.134   7.194   5.487 -0.2383  0.1564  0.4024
  231CHOL   ROH 2439   5.310   4.188   7.596  0.1671 -0.1194 -0.2412
  231CHOL    R1 2440   5.059   4.063   7.557  0.1210 -0.0267 -0.2348
  231CHOL    R2 2441   4.930   4.062   7.313  0.1764 -0.0839 -0.2565
  231CHOL    R3 2442   4.927   3.793   7.352  0.0405 -0.0676 -0.1339
  231CHOL    R4 2443   4.723   3.841   7.147  0.2166 -0.0679 -0.3304
  231CHOL    R5 2444   4.696   3.733   7.335  0.0212  0.0234 -0.2940
  231CHOL    C1 2445   4.600   3.459   7.087  0.1124 -0.0433 -0.2585
  231CHOL    C2 2446   4.523   3.210   6.840  0.5772  0.0595  0.1202
  232CHOL   ROH 2447   2.777   5.452   7.479 -0.0955  0.0898  0.0792
  232CHOL    R1 2448   2.902   5.627   7.295 -0.0220 -0.0399  0.0052
  232CHOL    R2 2449   3.110   5.547   7.131 -0.1456 -0.2326 -0.0547
  232CHOL    R3 2450   2.948   5.642   6.934 -0.1382 -0.1353 -0.0154
  232CHOL    R4 2451   3.205   5.594   6.802 -0.1949 -0.3097 -0.0807
  232CHOL    R5 2452   3.091   5.780   6.800 -0.0783 -0.2315 -0.0571
  232CHOL    C1 2453   3.109   5.710   6.426 -0.2167 -0.2631 -0.0590
  232CHOL    C2 2454   3.030   5.639   6.216  0.3788  0.3564  0.0938
  233CHOL   ROH 2455   1.895   4.995   4.208 -0.2615  0.1434  0.0695
  233CHOL    R1 2456   1.994   5.258   4.239 -0.1179  0.0905  0.0677
  233CHOL    R2 2457   1.847   5.459   4.359 -0.0221  0.1806  0.0361
  233CHOL    R3 2458   2.067   5.482   4.517 -0.0302  0.0658  0.0647
  233CHOL    R4 2459   1.892   5.702   4.601  0.0764  0.1625  0.0361
  233CHOL    R5 2460   2.101   5.718   4.539  0.0942  0.0489  0.0634
  233CHOL    C1 2461   2.125   5.864   4.891  0.1261  0.0441  0.0630
  233CHOL    C2 2462   2.253   6.064   5.206  0.2115 -0.1698 -0.1743
  234CHOL   ROH 2463   5.635   2.314   4.927 -0.1887 -0.0075  0.0716
  234CHOL    R1 2464   5.768   2.518   5.071 -0.1212  0.0407 -0.0579
  234CHOL    R2 2465   5.768   2.529   5.347 -0.0690  0.1830 -0.0655
  234CHOL    R3 2466   6.038   2.537   5.315 -0.0723  0.1145 -0.1161
  234CHOL    R4 2467   5.998   2.548   5.605 -0.0198  0.1554 -0.1065
  234CHOL    R5 2468   6.114   2.687   5.485 -0.0067  0.1162 -0.1441
  234CHOL    C1 2469   6.385   2.565   5.725  0.0058  0.0750 -0.1779
  234CHOL    C2 2470   6.648   2.745   6.015 -0.0634 -0.0763 -0.3795
  235CHOL   ROH 2471   7.445   7.345   4.310  0.2249 -0.0863 -0.1720
  235CHOL    R1 2472   7.455   7.183   4.542  0.2272  0.0425 -0.0809
  235CHOL    R2 2473   7.531   7.282   4.789  0.0559  0.2237 -0.0961
  235CHOL    R3 2474   7.293   7.177   4.867  0.0862  0.1129 -0.1498
  235CHOL    R4 2475   7.446   7.209   5.116  0.1200 -0.0937 -0.1463
  235CHOL    R5 2476   7.350   7.027   5.045  0.1377 -0.0432 -0.2979
  235CHOL    C1 2477   7.173   7.070   5.380  0.1858 -0.3825 -0.2260
  235CHOL    C2 2478   7.120   7.114   5.742 -0.0882 -0.3042 -0.0560
  236CHOL   ROH 2479   0.372   4.052   3.832 -0.0278  0.2623  0.0678
  236CHOL    R1 2480   0.330   3.917   4.077  0.0126  0.0561 -0.0373
  236CHOL    R2 2481   0.537   3.850   4.247  0.0156  0.1314 -0.0185
  236CHOL    R3 2482   0.388   3.986   4.430 -0.1698 -0.1312  0.0327
  236CHOL    R4 2483   0.538   3.789   4.588  0.0864 -0.0175 -0.0439
  236CHOL    R5 2484   0.322   3.819   4.588  0.0380 -0.2933 -0.0389
  236CHOL    C1 2485   0.398   3.882   4.957 -0.0464 -0.3507 -0.0107
  236CHOL    C2 2486   0.336   3.752   5.426 -0.0252 -0.2917 -0.0363
  237PIPC   NC3 2487   6.291   3.574  13.941 -0.1747  0.0915 -0.0233
  237PIPC   PO4 2488   6.705   3.655  13.822  0.0453  0.1450 -0.1141
  237PIPC   GL1 2489   6.662   3.590  13.414 -0.1909  0.2628  0.2175
  237PIPC   GL2 2490   6.580   3.715  13.106  0.1490 -0.0626 -0.0063
  237PIPC   C1A 2491   6.462   3.236  13.272  0.0148  0.0505 -0.1225
  237PIPC   D2A 2492   6.154   2.964  12.993 -0.1099  0.0518  0.1111
  237PIPC   D3A 2493   6.423   3.021  12.788 -0.1012  0.1862 -0.0846
  237PIPC   C4A 2494   6.587   3.163  12.421  0.1879  0.0277 -0.5414
  237PIPC   C1B 2495   6.580   3.832  12.651  0.1172 -0.1083 -0.3024
  237PIPC   C2B 2496   6.345   3.922  12.276 -0.1287  0.1210 -0.1133
  237PIPC   C3B 2497   6.366   4.099  11.895 -0.0461 -0.1160 -0.2672
  237PIPC   C4B 2498   6.638   4.084  11.475 -0.0878  0.6247 -0.2310
  238PIPC   NC3 2499   4.412   2.006  12.739 -0.1571 -0.3675 -0.1440
  238PIPC   PO4 2500   4.747   1.717  12.798 -0.1952  0.2155  0.3002
  238PIPC   GL1 2501   4.367   1.390  12.707 -0.2471 -0.0402  0.1954
  238PIPC   GL2 2502   4.087   1.580  12.710 -0.0814  0.0980 -0.2706
  238PIPC   C1A 2503   4.342   1.207  12.302  0.0191 -0.1219  0.0907
  238PIPC   D2A 2504   4.380   0.954  12.004  0.1648 -0.2188 -0.1195
  238PIPC   D3A 2505   4.350   1.231  11.629  0.1107 -0.0605  0.0229
  238PIPC   C4A 2506   4.560   1.174  11.323 -0.1254 -0.0086 -0.1039
  238PIPC   C1B 2507   3.977   1.663  12.221  0.0524 -0.1748  0.0628
  238PIPC   C2B 2508   3.940   1.582  11.704  0.1117 -0.2830 -0.1682
  238PIPC   C3B 2509   3.638   1.563  11.381 -0.0026 -0.1086  0.0159
  238PIPC   C4B 2510   3.228   1.452  11.159  0.2661  0.0821  0.0993
  239PIPC   NC3 2511   5.890   0.858  13.964  0.0166  0.0134  0.1713
  239PIPC   PO4 2512   6.101   0.434  13.893  0.1056  0.1025  0.0453
  239PIPC   GL1 2513   5.985   0.630  13.491  0.3129 -0.0747 -0.1124
  239PIPC   GL2 2514   6.197   0.790  13.514 -0.1625  0.1474 -0.1513
  239PIPC   C1A 2515   6.171   0.363  13.122  0.0054 -0.2609 -0.0622
  239PIPC   D2A 2516   6.306   0.219  12.799  0.0074  0.0216 -0.2671
  239PIPC   D3A 2517   6.495   0.514  12.519 -0.0247  0.2238  0.4036
  239PIPC   C4A 2518   6.801   0.457  12.158 -0.0232 -0.1315 -0.0766
  239PIPC   C1B 2519   6.268   0.971  13.085 -0.0505  0.3761 -0.0697
  239PIPC   C2B 2520   6.539   0.868  12.834 -0.1621 -0.1250  0.4770
  239PIPC   C3B 2521   6.702   0.954  12.335 -0.1524  0.1434  0.1798
  239PIPC   C4B 2522   6.651   0.957  11.836  0.0324  0.0430  0.0941
  240PIPC   NC3 2523   1.908   3.290  13.335 -0.3609  0.3470 -0.1183
  240PIPC   PO4 2524   2.304   3.029  13.418  0.0984 -0.2652 -0.1144
  240PIPC   GL1 2525   2.319   3.252  13.025  0.1592  0.0301  0.1961
  240PIPC   GL2 2526   2.599   3.056  12.876 -0.1878  0.1790  0.2071
  240PIPC   C1A 2527   2.127   3.467  12.672 -0.0036  0.1035 -0.2757
  240PIPC   D2A 2528   1.817   3.566  12.820 -0.2644  0.1052  0.0929
  240PIPC   D3A 2529   1.625   3.174  12.943 -0.1791 -0.0677  0.3049
  240PIPC   C4A 2530   1.611   3.061  12.515 -0.1546  0.0577 -0.1278
  240PIPC   C1B 2531   2.385   3.061  12.540  0.1107  0.1731 -0.1446
  240PIPC   C2B 2532   2.175   3.287  12.183  0.0416 -0.3015  0.0409
  240PIPC   C3B 2533   2.146   3.476  11.866  0.1506  0.0031 -0.1639
  240PIPC   C4B 2534   2.095   3.766  11.469 -0.2539 -0.3881  0.0812
  241PIPC   NC3 2535   7.762  -0.038  14.152  0.1130 -0.0724  0.0455
  241PIPC   PO4 2536   7.418   0.296  14.135  0.0535 -0.0339  0.0875
  241PIPC   GL1 2537   7.085   0.391  13.855  0.1360 -0.2203 -0.4836
  241PIPC   GL2 2538   7.183   0.185  13.622  0.1438  0.3594 -0.0238
  241PIPC   C1A 2539   7.023   0.650  13.504 -0.0287  0.1424 -0.1548
  241PIPC   D2A 2540   6.753   0.879  13.286 -0.2178  0.1241 -0.0288
  241PIPC   D3A 2541   6.590   0.497  13.210 -0.2894  0.0080  0.2301
  241PIPC   C4A 2542   6.552   0.349  13.542 -0.2731 -0.0408 -0.0445
  241PIPC   C1B 2543   6.938   0.109  13.287  0.0856  0.2764 -0.1515
  241PIPC   C2B 2544   6.761  -0.005  12.963 -0.0950 -0.2146 -0.3096
  241PIPC   C3B 2545   6.650   0.055  12.551  0.0635  0.1836  0.1692
  241PIPC   C4B 2546   6.379   0.053  12.194  0.1426 -0.1910  0.1620
  242PIPC   NC3 2547   0.125   7.086  14.816 -0.0189 -0.0215  0.0158
  242PIPC   PO4 2548   0.017   7.086  14.371  0.0137  0.3039 -0.3249
  242PIPC   GL1 2549   0.085   6.965  13.843 -0.1876 -0.2674 -0.0511
  242PIPC   GL2 2550  -0.003   6.688  13.588 -0.0299  0.1639  0.0975
  242PIPC   C1A 2551   0.384   6.885  13.432 -0.2016  0.2738 -0.1875
  242PIPC   D2A 2552   0.470   6.554  13.106  0.0622 -0.3335  0.1450
  242PIPC   D3A 2553   0.686   6.455  13.529  0.0078  0.2231  0.0634
  242PIPC   C4A 2554   1.119   6.473  13.562  0.1531  0.0113 -0.0758
  242PIPC   C1B 2555  -0.167   6.689  13.184 -0.1225  0.0624 -0.2274
  242PIPC   C2B 2556   0.017   6.690  12.826 -0.3031  0.0195 -0.1459
  242PIPC   C3B 2557   0.027   6.866  12.419  0.0649 -0.1157  0.1007
  242PIPC   C4B 2558  -0.005   7.131  12.072 -0.2601  0.0660 -0.1061
  243PIPC   NC3 2559   4.653   2.101  13.153  0.0533  0.0834  0.1163
  243PIPC   PO4 2560   4.762   2.381  12.842  0.0532  0.1586 -0.1119
  243PIPC   GL1 2561   4.762   2.302  12.359 -0.2281 -0.0222  0.0186
  243PIPC   GL2 2562   5.015   2.400  12.216 -0.2745 -0.0888  0.1611
  243PIPC   C1A 2563   4.346   2.125  12.130 -0.1868 -0.3492  0.1304
  243PIPC   D2A 2564   4.393   1.759  11.823 -0.1359 -0.0017  0.3551
  243PIPC   D3A 2565   4.548   1.712  12.296  0.2653  0.3337  0.3894
  243PIPC   C4A 2566   4.904   1.854  12.220 -0.2604  0.0580 -0.1158
  243PIPC   C1B 2567   4.891   2.172  11.849 -0.0490  0.2007  0.1085
  243PIPC   C2B 2568   4.733   2.060  11.557 -0.0314  0.0296  0.0731
  243PIPC   C3B 2569   4.502   1.817  11.335  0.1459 -0.1384  0.0732
  243PIPC   C4B 2570   4.133   1.473  11.147 -0.1185  0.0665  0.0330
  244PIPC   NC3 2571   3.687   4.367  13.840 -0.2820  0.1650  0.1284
  244PIPC   PO4 2572   3.739   4.057  13.554 -0.0158 -0.4607 -0.1991
  244PIPC   GL1 2573   3.942   4.118  13.074  0.0770 -0.1811  0.0156
  244PIPC   GL2 2574   3.629   4.116  12.996 -0.0050  0.0281 -0.2317
  244PIPC   C1A 2575   4.127   4.167  12.757  0.3838 -0.2410 -0.1139
  244PIPC   D2A 2576   4.082   4.108  12.362 -0.0876 -0.1163  0.6687
  244PIPC   D3A 2577   4.187   4.453  12.146  0.2471 -0.2013 -0.0240
  244PIPC   C4A 2578   4.444   4.518  11.771 -0.3188 -0.1345 -0.0690
  244PIPC   C1B 2579   3.579   4.332  12.766 -0.6551 -0.1985 -0.0442
  244PIPC   C2B 2580   3.639   4.344  12.328  0.1906 -0.0499  0.4221
  244PIPC   C3B 2581   3.619   4.362  11.928  0.0313  0.0456 -0.2182
  244PIPC   C4B 2582   3.479   4.181  11.578  0.2760  0.1103 -0.2498
  245PIPC   NC3 2583   3.216   1.824  13.356  0.1109  0.0933  0.0859
  245PIPC   PO4 2584   2.901   1.589  13.158  0.4355  0.1705  0.1187
  245PIPC   GL1 2585   3.142   1.633  12.738 -0.1459  0.1167  0.2805
  245PIPC   GL2 2586   3.345   1.347  12.499 -0.0354 -0.0440  0.0687
  245PIPC   C1A 2587   3.020   1.759  12.234  0.1491 -0.1979 -0.1320
  245PIPC   D2A 2588   2.880   1.692  11.842  0.1755 -0.0758 -0.2024
  245PIPC   D3A 2589   3.211   1.626  11.677 -0.0627 -0.2041 -0.3045
  245PIPC   C4A 2590   3.195   1.917  11.312 -0.1625  0.0388  0.1159
  245PIPC   C1B 2591   3.343   1.222  12.041  0.1176 -0.2106  0.0197
  245PIPC   C2B 2592   3.287   1.071  11.678 -0.4547  0.2685 -0.1801
  245PIPC   C3B 2593   3.351   0.681  11.496  0.3295  0.4653 -0.0649
  245PIPC   C4B 2594   3.521   0.330  11.339 -0.0710  0.1548  0.3312
  246PIPC   NC3 2595   3.980   6.113  13.614 -0.0308 -0.5086  0.0857
  246PIPC   PO4 2596   4.386   6.126  13.800 -0.2519  0.1233  0.0462
  246PIPC   GL1 2597   4.434   5.973  13.399  0.0665 -0.0255 -0.1588
  246PIPC   GL2 2598   4.311   6.261  13.277 -0.0134 -0.1928  0.1389
  246PIPC   C1A 2599   4.364   5.880  12.845  0.5792 -0.1995  0.0472
  246PIPC   D2A 2600   4.556   5.568  12.407  0.0072 -0.4152 -0.5151
  246PIPC   D3A 2601   4.474   5.471  12.079  0.3953  0.0558 -0.1771
  246PIPC   C4A 2602   4.403   5.064  12.160  0.1901 -0.2387 -0.0306
  246PIPC   C1B 2603   4.030   6.249  12.885  0.2439  0.0407 -0.4110
  246PIPC   C2B 2604   4.105   6.163  12.489 -0.3222 -0.1137 -0.0504
  246PIPC   C3B 2605   4.252   5.923  12.267 -0.0885  0.1440  0.0413
  246PIPC   C4B 2606   4.306   5.865  11.798 -0.0615 -0.0744  0.1162
  247PIPC   NC3 2607   6.535   5.053  14.030  0.0578 -0.0326  0.2401
  247PIPC   PO4 2608   6.326   5.366  14.179 -0.0596 -0.0231  0.1582
  247PIPC   GL1 2609   6.111   5.256  13.718  0.1888 -0.1423  0.1326
  247PIPC   GL2 2610   6.335   5.236  13.502 -0.0979 -0.0149  0.1079
  247PIPC   C1A 2611   5.797   5.491  13.448 -0.1262 -0.1133  0.2931
  247PIPC   D2A 2612   5.768   5.864  13.561  0.0603  0.1631 -0.0972
  247PIPC   D3A 2613   5.753   5.946  13.040  0.1312  0.0058  0.3686
  247PIPC   C4A 2614   5.327   5.913  12.751 -0.0658  0.1000  0.1028
  247PIPC   C1B 2615   6.109   5.356  13.131  0.1054  0.2164  0.0045
  247PIPC   C2B 2616   5.822   5.443  12.869  0.2479  0.0155  0.0723
  247PIPC   C3B 2617   5.452   5.407  12.605  0.0074  0.2875 -0.1629
  247PIPC   C4B 2618   5.382   5.546  12.204 -0.1518 -0.5032  0.1737
  248PIPC   NC3 2619   1.448   1.618  13.921 -0.0412  0.1731 -0.1464
  248PIPC   PO4 2620   1.320   1.970  13.734  0.0346 -0.0381 -0.0692
  248PIPC   GL1 2621   1.002   2.081  13.305 -0.2143 -0.1612 -0.0922
  248PIPC   GL2 2622   1.116   2.328  13.106 -0.1920  0.2364 -0.1517
  248PIPC   C1A 2623   0.951   1.765  12.983  0.0444 -0.1517 -0.0496
  248PIPC   D2A 2624   1.100   1.693  12.545 -0.0626  0.6639  0.0633
  248PIPC   D3A 2625   1.084   1.326  12.191 -0.0252  0.1853 -0.3033
  248PIPC   C4A 2626   0.912   0.953  12.297  0.0169 -0.2151 -0.1851
  248PIPC   C1B 2627   1.019   2.195  12.732 -0.0404  0.0558 -0.1431
  248PIPC   C2B 2628   1.216   2.240  12.307  0.1779  0.1099  0.0516
  248PIPC   C3B 2629   1.214   2.550  11.973 -0.0715 -0.1524  0.3571
  248PIPC   C4B 2630   1.366   2.954  11.749  0.0789 -0.1633 -0.1194
  249PIPC   NC3 2631   1.253   3.209  13.887 -0.4812 -0.1465 -0.0285
  249PIPC   PO4 2632   0.775   3.232  13.669 -0.2196  0.0652 -0.2443
  249PIPC   GL1 2633   0.488   3.095  13.387  0.0148  0.2146 -0.1095
  249PIPC   GL2 2634   0.325   2.858  13.360 -0.1890 -0.1144 -0.1736
  249PIPC   C1A 2635   0.564   3.213  13.056 -0.2356  0.1125 -0.1911
  249PIPC   D2A 2636   0.332   3.019  12.664 -0.0593 -0.1340  0.2010
  249PIPC   D3A 2637   0.536   2.799  12.387  0.6026  0.4583 -0.1685
  249PIPC   C4A 2638   0.797   2.842  12.154  0.0247 -0.3961  0.0605
  249PIPC   C1B 2639   0.335   2.597  13.043  0.3133  0.1359  0.0230
  249PIPC   C2B 2640   0.474   2.399  12.616  0.0217  0.2151 -0.0945
  249PIPC   C3B 2641   0.688   2.340  12.318  0.0462 -0.2265 -0.1796
  249PIPC   C4B 2642   0.794   2.249  11.891  0.0056 -0.1821 -0.0136
  250PIPC   NC3 2643   3.990   5.168  14.054 -0.1779 -0.1908 -0.3963
  250PIPC   PO4 2644   4.085   4.776  13.839 -0.1323  0.2715  0.2666
  250PIPC   GL1 2645   4.053   4.865  13.370  0.0708  0.0152 -0.2946
  250PIPC   GL2 2646   3.753   5.011  13.231  0.1603  0.0994 -0.2139
  250PIPC   C1A 2647   4.430   4.936  13.120  0.1756  0.0685 -0.1812
  250PIPC   D2A 2648   4.650   4.569  12.891  0.1171  0.1648  0.0438
  250PIPC   D3A 2649   4.522   4.628  12.531 -0.0146 -0.1951  0.1953
  250PIPC   C4A 2650   4.758   4.583  12.157  0.0954  0.0519  0.3739
  250PIPC   C1B 2651   3.576   5.185  12.804  0.1332 -0.0493 -0.0024
  250PIPC   C2B 2652   3.533   5.229  12.341 -0.0936  0.3103 -0.1150
  250PIPC   C3B 2653   3.543   5.407  11.984 -0.1114 -0.2377 -0.0976
  250PIPC   C4B 2654   3.391   5.322  11.605  0.1507  0.2330 -0.0295
  251PIPC   NC3 2655  -0.241   3.809  13.907 -0.0098  0.0231 -0.0637
  251PIPC   PO4 2656   0.062   3.467  13.787 -0.1053  0.0064 -0.0810
  251PIPC   GL1 2657   0.228   3.487  13.525 -0.0205  0.2565 -0.2094
  251PIPC   GL2 2658   0.025   3.237  13.252  0.2528 -0.1553 -0.1482
  251PIPC   C1A 2659   0.365   3.709  13.120 -0.2075 -0.2569  0.2059
  251PIPC   D2A 2660   0.412   3.643  12.731 -0.2641  0.0989 -0.0306
  251PIPC   D3A 2661   0.229   3.804  12.394  0.3704  0.0969  0.1374
  251PIPC   C4A 2662  -0.018   3.727  12.057  0.2368 -0.1717 -0.3020
  251PIPC   C1B 2663   0.017   3.428  12.893  0.3876  0.1658 -0.1690
  251PIPC   C2B 2664  -0.091   3.259  12.587  0.1345 -0.1636  0.0441
  251PIPC   C3B 2665   0.085   3.100  12.165 -0.1256  0.0606  0.1729
  251PIPC   C4B 2666   0.410   3.002  11.850 -0.3292 -0.0450  0.2826
  252PIPC   NC3 2667   0.522   3.603  13.878 -0.0052 -0.0474 -0.0779
  252PIPC   PO4 2668   0.286   4.036  13.833  0.1280 -0.1769  0.1620
  252PIPC   GL1 2669   0.561   4.015  13.498  0.0227  0.1574  0.0774
  252PIPC   GL2 2670   0.894   4.132  13.423  0.1871 -0.0862 -0.0370
  252PIPC   C1A 2671   0.495   4.166  13.052  0.2589  0.2664  0.4942
  252PIPC   D2A 2672   0.256   4.189  12.778  0.0369  0.0388 -0.0680
  252PIPC   D3A 2673   0.081   4.453  13.004 -0.4788 -0.0922 -0.1325
  252PIPC   C4A 2674   0.197   4.901  12.973  0.0655  0.2518 -0.2394
  252PIPC   C1B 2675   0.999   4.088  13.073  0.0201 -0.0763 -0.1513
  252PIPC   C2B 2676   1.003   4.276  12.785 -0.0047  0.3969 -0.3602
  252PIPC   C3B 2677   0.745   4.350  12.522 -0.2464 -0.1053  0.0212
  252PIPC   C4B 2678   0.627   4.341  12.129 -0.1844  0.1147 -0.2240
  253PIPC   NC3 2679   0.990   6.066  14.369  0.0751 -0.0012  0.2376
  253PIPC   PO4 2680   0.741   6.083  13.945 -0.2666 -0.1248  0.1084
  253PIPC   GL1 2681   0.554   5.872  13.566 -0.1164  0.2380 -0.1561
  253PIPC   GL2 2682   0.787   5.520  13.464 -0.1012  0.1622  0.1507
  253PIPC   C1A 2683   0.499   6.028  13.085  0.0939 -0.2179 -0.0154
  253PIPC   D2A 2684   0.374   6.092  12.661  0.0477 -0.3744 -0.0266
  253PIPC   D3A 2685   0.827   6.236  12.442  0.2479  0.0175 -0.0916
  253PIPC   C4A 2686   0.819   6.600  12.214 -0.2280  0.0158 -0.1827
  253PIPC   C1B 2687   0.881   5.674  13.085  0.0831 -0.1377  0.0438
  253PIPC   C2B 2688   0.830   5.789  12.700 -0.3082  0.1369 -0.3730
  253PIPC   C3B 2689   1.056   5.657  12.412  0.1599 -0.0940 -0.1243
  253PIPC   C4B 2690   0.971   5.624  11.905 -0.2014  0.1808 -0.0789
  254PIPC   NC3 2691   5.510   0.541  13.747  0.1294 -0.2705 -0.0810
  254PIPC   PO4 2692   5.069   0.689  13.670  0.0116 -0.1426 -0.1766
  254PIPC   GL1 2693   5.311   0.839  13.368  0.0064 -0.0653  0.0045
  254PIPC   GL2 2694   5.095   0.670  13.104 -0.0851 -0.1865  0.1948
  254PIPC   C1A 2695   5.649   0.999  13.057  0.2589 -0.1172 -0.0796
  254PIPC   D2A 2696   5.792   0.923  12.712 -0.0360  0.1657  0.3540
  254PIPC   D3A 2697   6.030   0.639  12.755  0.1418  0.0189 -0.0315
  254PIPC   C4A 2698   5.996   0.369  12.423 -0.1028  0.1158 -0.2867
  254PIPC   C1B 2699   4.956   0.617  12.781 -0.0397 -0.0335 -0.0711
  254PIPC   C2B 2700   5.010   0.479  12.402  0.2763  0.0598  0.0085
  254PIPC   C3B 2701   4.982   0.333  11.990  0.1288 -0.0642  0.1405
  254PIPC   C4B 2702   5.096   0.566  11.629  0.3699  0.0427 -0.2485
  255PIPC   NC3 2703   1.263   0.216  10.126 -0.0241 -0.0626 -0.0733
  255PIPC   PO4 2704   0.942  -0.114  10.024 -0.1270  0.2704  0.3099
  255PIPC   GL1 2705   1.050  -0.058  10.490 -0.1451  0.0558  0.0661
  255PIPC   GL2 2706   0.995   0.203  10.677  0.0476  0.1022  0.0670
  255PIPC   C1A 2707   1.199  -0.441  10.647 -0.1207 -0.0432 -0.3825
  255PIPC   D2A 2708   1.073  -0.796  10.880 -0.1145  0.1055  0.1045
  255PIPC   D3A 2709   0.925  -0.598  11.236 -0.1510 -0.1064  0.3176
  255PIPC   C4A 2710   1.239  -0.404  11.517  0.1601  0.3541 -0.1315
  255PIPC   C1B 2711   1.161   0.359  11.049  0.0462  0.0498 -0.2316
  255PIPC   C2B 2712   0.876   0.530  11.350  0.1332 -0.1787  0.0133
  255PIPC   C3B 2713   1.019   0.924  11.663 -0.2116 -0.1809  0.0416
  255PIPC   C4B 2714   0.945   1.295  11.745 -0.0516 -0.1060 -0.0269
  256PIPC   NC3 2715   6.504   6.771   7.377  0.5005  0.3149  0.1255
  256PIPC   PO4 2716   6.870   6.561   7.175 -0.0823 -0.2142 -0.2860
  256PIPC   GL1 2717   6.669   6.674   6.771  0.1884 -0.0638  0.3988
  256PIPC   GL2 2718   6.413   6.591   6.854  0.0683 -0.0267 -0.2795
  256PIPC   C1A 2719   6.694   6.782   6.319 -0.1843  0.1148  0.1488
  256PIPC   D2A 2720   6.582   7.009   5.929  0.0232 -0.2032  0.2678
  256PIPC   D3A 2721   6.795   6.769   5.579 -0.1332  0.3587 -0.0348
  256PIPC   C4A 2722   6.733   6.355   5.265  0.3212  0.0109 -0.1811
  256PIPC   C1B 2723   6.219   6.865   6.340 -0.2572  0.0492  0.0582
  256PIPC   C2B 2724   5.939   7.008   5.987  0.1574  0.1015 -0.1661
  256PIPC   C3B 2725   5.705   7.382   5.856  0.0987  0.0278 -0.3235
  256PIPC   C4B 2726   5.273   7.381   5.919 -0.1296  0.0309  0.0535
  257PIPC   NC3 2727   0.439  -0.280  10.084 -0.3427 -0.0808 -0.0321
  257PIPC   PO4 2728   0.474   0.105  10.287  0.1929  0.0827 -0.1795
  257PIPC   GL1 2729   0.478   0.298  10.667 -0.1750 -0.0085  0.0702
  257PIPC   GL2 2730   0.567   0.529  10.656 -0.2536 -0.0512 -0.0598
  257PIPC   C1A 2731   0.414   0.396  11.179 -0.2144  0.3025  0.1373
  257PIPC   D2A 2732   0.122   0.286  11.561  0.2846  0.0675  0.2318
  257PIPC   D3A 2733   0.517   0.386  11.757 -0.0033 -0.2177 -0.0604
  257PIPC   C4A 2734   0.593   0.851  11.890  0.0582  0.2549  0.0424
  257PIPC   C1B 2735   0.557   0.834  11.034 -0.1524  0.0302 -0.1765
  257PIPC   C2B 2736   0.539   1.033  11.447  0.2296 -0.1673 -0.0729
  257PIPC   C3B 2737   0.491   1.437  11.513  0.1862 -0.0758  0.3001
  257PIPC   C4B 2738   0.546   1.643  11.930 -0.0450 -0.0286 -0.0231
  258PIPC   NC3 2739   4.852   0.365   9.209 -0.1783 -0.0691  0.1584
  258PIPC   PO4 2740   4.484   0.547   9.118 -0.1876  0.0785  0.1958
  258PIPC   GL1 2741   4.250   0.851   9.367  0.1590 -0.1969 -0.1002
  258PIPC   GL2 2742   3.936   0.708   9.390  0.1001  0.1346 -0.0301
  258PIPC   C1A 2743   3.984   1.091   9.718  0.1268  0.0705  0.0852
  258PIPC   D2A 2744   3.729   1.410   9.875  0.2533 -0.0333 -0.1330
  258PIPC   D3A 2745   3.395   1.179   9.714 -0.0615 -0.0637  0.0483
  258PIPC   C4A 2746   3.466   0.936   9.471  0.0975 -0.0779 -0.2052
  258PIPC   C1B 2747   3.802   0.668   9.867 -0.0581  0.0447  0.2159
  258PIPC   C2B 2748   3.777   0.936  10.176 -0.1067 -0.0487  0.2124
  258PIPC   C3B 2749   3.979   1.301  10.423  0.0338 -0.2262  0.1110
  258PIPC   C4B 2750   4.070   1.667  10.171  0.0345  0.0497 -0.1908
  259PIPC   NC3 2751   2.168   3.944   9.841 -0.3114  0.1005 -0.2399
  259PIPC   PO4 2752   1.910   4.317   9.638  0.0197 -0.0915  0.0598
  259PIPC   GL1 2753   1.808   4.211  10.062 -0.2209 -0.1244  0.1484
  259PIPC   GL2 2754   1.613   3.967  10.190 -0.1248 -0.1302  0.0680
  259PIPC   C1A 2755   1.782   4.323  10.524  0.0610  0.0714 -0.0556
  259PIPC   D2A 2756   1.477   4.400  10.869 -0.1478  0.1066  0.0619
  259PIPC   D3A 2757   1.428   4.239  11.346  0.0504  0.0199  0.4808
  259PIPC   C4A 2758   1.126   3.989  11.411 -0.0575 -0.3548 -0.0084
  259PIPC   C1B 2759   1.942   3.835  10.462 -0.0390  0.0302  0.5774
  259PIPC   C2B 2760   2.172   3.620  10.780 -0.1533  0.1244 -0.0743
  259PIPC   C3B 2761   2.269   3.414  11.041 -0.1004 -0.0140 -0.1253
  259PIPC   C4B 2762   2.673   3.309  11.025 -0.1000 -0.5344  0.0002
  260PIPC   NC3 2763   2.093   4.718   9.858 -0.2774  0.1994  0.1437
  260PIPC   PO4 2764   2.443   4.375   9.872 -0.2922 -0.2603 -0.2166
  260PIPC   GL1 2765   2.734   4.120  10.159 -0.1394  0.2027 -0.2110
  260PIPC   GL2 2766   2.289   4.118  10.303 -0.1771 -0.3857  0.0652
  260PIPC   C1A 2767   2.915   3.826  10.265  0.2802  0.0440 -0.1562
  260PIPC   D2A 2768   3.159   3.493  10.267 -0.2520  0.2299 -0.0871
  260PIPC   D3A 2769   3.137   3.603  10.660 -0.2939  0.0061 -0.3198
  260PIPC   C4A 2770   2.810   3.712  10.757  0.0742  0.1911  0.1412
  260PIPC   C1B 2771   2.545   4.082  10.614 -0.0213  0.1943  0.1880
  260PIPC   C2B 2772   2.845   4.098  11.018 -0.1034 -0.2961  0.1519
  260PIPC   C3B 2773   2.847   4.044  11.373  0.0649 -0.0737 -0.1248
  260PIPC   C4B 2774   2.999   3.961  11.686  0.1095 -0.2503 -0.1677
  261PIPC   NC3 2775   5.269   3.383   9.451 -0.0608 -0.0631  0.0990
  261PIPC   PO4 2776   5.503   3.057   9.706 -0.1802 -0.1147  0.0466
  261PIPC   GL1 2777   5.546   3.289  10.063 -0.1211  0.2012  0.0698
  261PIPC   GL2 2778   5.891   3.230  10.122  0.0417 -0.2484  0.1214
  261PIPC   C1A 2779   5.416   3.672  10.233  0.1010  0.2680 -0.1293
  261PIPC   D2A 2780   5.144   3.789  10.584  0.1991  0.3003 -0.0027
  261PIPC   D3A 2781   5.307   4.121  10.787 -0.1887  0.3574  0.0083
  261PIPC   C4A 2782   5.227   4.214  11.186 -0.0310 -0.0827 -0.1605
  261PIPC   C1B 2783   5.701   3.279  10.614  0.0748  0.2195 -0.0894
  261PIPC   C2B 2784   5.700   3.219  11.053 -0.1000 -0.2065 -0.1262
  261PIPC   C3B 2785   5.551   2.955  11.448  0.0998  0.1533 -0.1372
  261PIPC   C4B 2786   5.443   2.975  11.863  0.3071 -0.2990 -0.0518
  262PIPC   NC3 2787   2.491   0.232   9.648 -0.1458  0.2789 -0.1340
  262PIPC   PO4 2788   2.056   0.038   9.613 -0.3425  0.2098 -0.2125
  262PIPC   GL1 2789   2.087   0.219   9.983 -0.4787 -0.3391  0.1089
  262PIPC   GL2 2790   1.837   0.115  10.196  0.3782  0.1178 -0.1302
  262PIPC   C1A 2791   2.253   0.531  10.235  0.0206 -0.0764 -0.1763
  262PIPC   D2A 2792   2.195   0.889  10.563 -0.1738 -0.0216 -0.1913
  262PIPC   D3A 2793   2.091   0.728  10.863  0.1123  0.0857 -0.1793
  262PIPC   C4A 2794   2.029   0.314  10.718  0.2239 -0.2492  0.0740
  262PIPC   C1B 2795   2.024  -0.127  10.443  0.1734  0.0437  0.1198
  262PIPC   C2B 2796   2.284  -0.064  10.913 -0.0764 -0.0979  0.0739
  262PIPC   C3B 2797   2.247   0.355  11.228  0.0335  0.1052 -0.0455
  262PIPC   C4B 2798   2.391   0.466  11.622 -0.0996 -0.6026 -0.1443
  263PIPC   NC3 2799   4.781   1.094   8.508  0.2492 -0.2626 -0.0895
  263PIPC   PO4 2800   4.971   1.288   8.931  0.1178  0.0045  0.0699
  263PIPC   GL1 2801   4.904   1.346   9.346  0.0942 -0.0259 -0.3159
  263PIPC   GL2 2802   5.099   1.504   9.647 -0.0026  0.0279  0.1121
  263PIPC   C1A 2803   4.696   1.147   9.714  0.1852  0.2792 -0.2887
  263PIPC   D2A 2804   4.353   1.331  10.009  0.0289 -0.0018 -0.0104
  263PIPC   D3A 2805   4.522   1.453  10.400  0.2212 -0.1557 -0.1004
  263PIPC   C4A 2806   4.228   1.626  10.670 -0.1602  0.2802 -0.2305
  263PIPC   C1B 2807   4.826   1.568  10.052 -0.0287  0.0377 -0.0820
  263PIPC   C2B 2808   4.461   1.923  10.328 -0.0669  0.0544  0.0811
  263PIPC   C3B 2809   4.148   2.106  10.504  0.3370  0.1583 -0.2752
  263PIPC   C4B 2810   4.021   2.447  10.767  0.0422  0.2341  0.4482
  264PIPC   NC3 2811   7.588   1.292   9.846  0.2005  0.0508 -0.0007
  264PIPC   PO4 2812   7.116   1.407   9.695  0.2354  0.1724 -0.3517
  264PIPC   GL1 2813   7.085   1.357  10.146 -0.1772  0.3122 -0.0435
  264PIPC   GL2 2814   7.191   1.537  10.331 -0.2796  0.2125  0.4069
  264PIPC   C1A 2815   6.756   1.577  10.509  0.1324 -0.2468  0.2181
  264PIPC   D2A 2816   6.418   1.788  10.786 -0.3180  0.0225  0.0245
  264PIPC   D3A 2817   6.679   1.678  10.981 -0.0698 -0.0359 -0.3173
  264PIPC   C4A 2818   6.620   1.388  11.505 -0.0371 -0.1225  0.3819
  264PIPC   C1B 2819   7.193   1.661  10.745  0.0061 -0.0092 -0.2058
  264PIPC   C2B 2820   7.170   1.798  11.165  0.2206 -0.1200  0.1207
  264PIPC   C3B 2821   6.980   1.756  11.550  0.0421  0.0055 -0.1968
  264PIPC   C4B 2822   6.860   1.863  11.986  0.1910  0.0664 -0.1966
  265PIPC   NC3 2823   1.116   2.294   8.543  0.2833  0.0913  0.1246
  265PIPC   PO4 2824   0.913   2.792   8.379 -0.2848  0.2365  0.1284
  265PIPC   GL1 2825   1.201   2.643   8.107 -0.0712 -0.2232 -0.1431
  265PIPC   GL2 2826   1.232   2.355   8.029  0.0720  0.1290 -0.0141
  265PIPC   C1A 2827   1.509   2.847   7.863 -0.1081  0.0736 -0.0679
  265PIPC   D2A 2828   1.882   2.996   7.784 -0.0807 -0.1290  0.0159
  265PIPC   D3A 2829   1.930   3.187   7.376 -0.1039 -0.1796 -0.0166
  265PIPC   C4A 2830   2.003   2.858   7.133  0.0024 -0.0607 -0.0317
  265PIPC   C1B 2831   1.756   2.426   7.882  0.1082 -0.1640 -0.2460
  265PIPC   C2B 2832   2.022   2.531   7.526 -0.0973  0.0370  0.3214
  265PIPC   C3B 2833   2.099   2.319   7.084  0.1864 -0.3040 -0.1014
  265PIPC   C4B 2834   2.096   2.153   6.678 -0.0685 -0.1687  0.0726
  266PIPC   NC3 2835   3.366   3.815   9.286  0.1637 -0.2451 -0.0699
  266PIPC   PO4 2836   3.243   4.029   9.713  0.0762  0.0741  0.1829
  266PIPC   GL1 2837   3.441   3.918  10.047  0.3717  0.0731  0.2805
  266PIPC   GL2 2838   3.764   4.046  10.017 -0.1301 -0.0225  0.2645
  266PIPC   C1A 2839   3.584   3.750  10.515 -0.1569 -0.0374 -0.0165
  266PIPC   D2A 2840   3.633   3.426  10.841 -0.4140  0.2904  0.1785
  266PIPC   D3A 2841   3.801   3.040  10.900 -0.0881  0.0271  0.4313
  266PIPC   C4A 2842   3.596   2.674  10.866 -0.1750  0.4721 -0.0884
  266PIPC   C1B 2843   3.873   4.124  10.321 -0.1405 -0.3300 -0.0494
  266PIPC   C2B 2844   3.819   4.159  10.688  0.1113  0.1087  0.0679
  266PIPC   C3B 2845   3.932   3.881  11.007  0.0539  0.2574  0.0798
  266PIPC   C4B 2846   3.872   3.907  11.418 -0.2914 -0.0518  0.0120
  267PIPC   NC3 2847   1.261   4.043   9.752  0.1584 -0.3249  0.0782
  267PIPC   PO4 2848   0.842   4.288   9.810 -0.2486  0.0045 -0.2611
  267PIPC   GL1 2849   0.983   4.034  10.141  0.0679  0.0784 -0.1502
  267PIPC   GL2 2850   0.806   3.869  10.384  0.1840  0.1313  0.0340
  267PIPC   C1A 2851   1.291   4.049  10.527 -0.0442 -0.2700  0.0214
  267PIPC   D2A 2852   1.564   3.893  10.813  0.1853 -0.0244 -0.1463
  267PIPC   D3A 2853   1.983   4.034  10.918 -0.3625 -0.1454 -0.2552
  267PIPC   C4A 2854   2.412   3.898  11.090 -0.1799 -0.1034  0.1673
  267PIPC   C1B 2855   0.494   3.736  10.709  0.3097  0.1444  0.0118
  267PIPC   C2B 2856   0.689   3.723  11.027  0.2203 -0.0271 -0.0387
  267PIPC   C3B 2857   0.401   3.717  11.344  0.1126 -0.2329  0.3073
  267PIPC   C4B 2858  -0.027   3.689  11.523 -0.1056 -0.0408 -0.1406
  268PIPC   NC3 2859   5.655   2.861   9.269  0.0714 -0.0394  0.0480
  268PIPC   PO4 2860   5.978   2.573   9.144  0.0474 -0.1802  0.2079
  268PIPC   GL1 2861   5.960   2.220   9.485 -0.1846 -0.3648 -0.4288
  268PIPC   GL2 2862   6.172   2.201   9.786 -0.0049  0.1896 -0.4175
  268PIPC   C1A 2863   5.692   2.255   9.924 -0.2698 -0.4073 -0.1305
  268PIPC   D2A 2864   5.372   2.235  10.201 -0.2749 -0.0112  0.1521
  268PIPC   D3A 2865   5.156   2.599  10.411 -0.2332 -0.2976  0.0194
  268PIPC   C4A 2866   4.924   2.581  10.798 -0.0229 -0.0626 -0.0190
  268PIPC   C1B 2867   5.933   1.811   9.995  0.0949 -0.3964  0.1641
  268PIPC   C2B 2868   5.697   1.733  10.353 -0.1641  0.0951  0.0119
  268PIPC   C3B 2869   5.559   1.373  10.685  0.0648 -0.0763  0.0862
  268PIPC   C4B 2870   5.299   1.014  10.766  0.2286 -0.3039  0.0094
  269PIPC   NC3 2871   5.739   4.338   9.456 -0.0534  0.2006 -0.2869
  269PIPC   PO4 2872   5.438   4.203   9.606 -0.0947  0.1874  0.0544
  269PIPC   GL1 2873   5.131   3.991   9.909  0.1541  0.3376  0.0258
  269PIPC   GL2 2874   4.833   3.915   9.807  0.3890  0.0896 -0.1723
  269PIPC   C1A 2875   5.013   4.125  10.304 -0.1864 -0.1836  0.0718
  269PIPC   D2A 2876   4.729   4.434  10.478  0.0240  0.0809  0.0103
  269PIPC   D3A 2877   4.792   4.185  10.884  0.2038  0.0073  0.0388
  269PIPC   C4A 2878   4.820   4.406  11.175 -0.3075  0.1156  0.1703
  269PIPC   C1B 2879   4.708   3.730  10.190 -0.1207  0.2532 -0.1138
  269PIPC   C2B 2880   4.729   3.543  10.617  0.1896 -0.1151 -0.1151
  269PIPC   C3B 2881   4.618   3.143  10.764  0.0399 -0.1937  0.1764
  269PIPC   C4B 2882   4.857   2.936  11.104 -0.1088 -0.1268  0.1291
  270PIPC   NC3 2883   1.372   5.115  10.242 -0.0294  0.0899  0.0435
  270PIPC   PO4 2884   1.692   4.858  10.089 -0.1070 -0.1716 -0.1635
  270PIPC   GL1 2885   1.836   5.114  10.485  0.1708  0.1135  0.1783
  270PIPC   GL2 2886   1.661   4.858  10.639 -0.1934 -0.7262 -0.1027
  270PIPC   C1A 2887   2.255   5.167  10.703 -0.1192 -0.0964 -0.3275
  270PIPC   D2A 2888   2.367   5.195  11.026  0.0975  0.1217  0.0440
  270PIPC   D3A 2889   2.107   4.906  11.301 -0.1896 -0.1108 -0.1200
  270PIPC   C4A 2890   1.906   4.726  11.687 -0.3442 -0.3601 -0.1795
  270PIPC   C1B 2891   1.882   4.705  10.857 -0.0976  0.1897 -0.0306
  270PIPC   C2B 2892   1.889   4.388  11.258  0.4458 -0.2868  0.1368
  270PIPC   C3B 2893   1.743   4.287  11.687  0.1763 -0.1564 -0.2474
  270PIPC   C4B 2894   1.588   4.415  12.016  0.0733  0.4967 -0.3347
  271PIPC   NC3 2895   1.892   0.891   8.693 -0.1422 -0.1214 -0.2946
  271PIPC   PO4 2896   1.830   1.290   8.881  0.2334 -0.0937  0.0429
  271PIPC   GL1 2897   2.087   1.518   8.681  0.2129 -0.3244 -0.1205
  271PIPC   GL2 2898   2.134   1.690   8.934  0.1596  0.0544 -0.1604
  271PIPC   C1A 2899   2.234   1.412   8.303 -0.2522  0.0327 -0.1256
  271PIPC   D2A 2900   2.048   1.310   8.035 -0.2578 -0.1261 -0.0336
  271PIPC   D3A 2901   2.272   1.091   7.734  0.0041 -0.4019 -0.3254
  271PIPC   C4A 2902   2.666   1.205   7.607 -0.2306  0.0029 -0.1721
  271PIPC   C1B 2903   2.203   2.093   9.083  0.2328  0.0139 -0.0365
  271PIPC   C2B 2904   2.427   2.402   8.965 -0.0718 -0.1333 -0.0678
  271PIPC   C3B 2905   2.801   2.485   9.120 -0.0216  0.0652 -0.1853
  271PIPC   C4B 2906   3.167   2.375   9.259 -0.0604 -0.1243  0.1163
  272PIPC   NC3 2907   1.937   3.857   8.346  0.1406 -0.1345  0.1357
  272PIPC   PO4 2908   2.232   3.388   8.472 -0.2309  0.1624  0.1427
  272PIPC   GL1 2909   2.367   3.017   8.336 -0.1546  0.1638  0.1317
  272PIPC   GL2 2910   2.297   2.766   8.030  0.0502  0.2411  0.0749
  272PIPC   C1A 2911   2.710   2.788   8.588  0.1519 -0.1285  0.3317
  272PIPC   D2A 2912   3.074   2.777   8.859  0.0894  0.1562  0.4532
  272PIPC   D3A 2913   2.905   2.990   9.208  0.2948  0.2582 -0.1171
  272PIPC   C4A 2914   2.688   2.829   9.494 -0.1171  0.2198 -0.0339
  272PIPC   C1B 2915   2.731   2.675   7.992 -0.1610 -0.0607 -0.0176
  272PIPC   C2B 2916   2.924   2.445   7.668 -0.4203 -0.1560  0.0134
  272PIPC   C3B 2917   3.176   2.261   7.272 -0.1892 -0.1986 -0.0964
  272PIPC   C4B 2918   3.491   2.270   6.890  0.0174  0.1514  0.0366
  273PAPC   NC3 2919   1.066   5.223  13.962 -0.0649  0.2766  0.0746
  273PAPC   PO4 2920   1.083   5.690  13.975 -0.0967 -0.1794 -0.3041
  273PAPC   GL1 2921   1.348   5.546  13.671  0.0808 -0.1092  0.3095
  273PAPC   GL2 2922   1.505   5.316  13.614 -0.2081 -0.2294  0.3824
  273PAPC   D1A 2923   1.359   5.575  13.188 -0.2922  0.2937  0.1092
  273PAPC   D2A 2924   1.796   5.378  13.141 -0.0303 -0.0044  0.1385
  273PAPC   D3A 2925   1.747   5.247  12.790 -0.1858  0.4336  0.1339
  273PAPC   D4A 2926   1.495   5.542  12.681  0.2306  0.1113  0.0434
  273PAPC   C5A 2927   1.618   5.632  12.433 -0.2784 -0.0325 -0.0850
  273PAPC   C1B 2928   1.628   5.026  13.382  0.0470  0.0182  0.0437
  273PAPC   C2B 2929   1.818   4.808  13.000  0.0809 -0.0513 -0.1696
  273PAPC   C3B 2930   1.860   4.771  12.592  0.0978 -0.2653 -0.2716
  273PAPC   C4B 2931   1.709   4.851  12.138  0.1483  0.0822  0.0198
  274PAPC   NC3 2932   4.557   4.862  13.947 -0.0244  0.2280  0.3241
  274PAPC   PO4 2933   4.979   4.965  13.704 -0.3364  0.0585  0.2493
  274PAPC   GL1 2934   5.266   4.747  13.562  0.3644  0.2251 -0.1526
  274PAPC   GL2 2935   5.122   4.574  13.275  0.1381  0.3601  0.2213
  274PAPC   D1A 2936   5.574   4.504  13.570 -0.0996 -0.1594  0.2430
  274PAPC   D2A 2937   5.454   4.233  13.235 -0.1848 -0.1113 -0.0947
  274PAPC   D3A 2938   5.634   4.355  12.886  0.0006 -0.1663 -0.3536
  274PAPC   D4A 2939   5.439   4.275  12.557  0.0827 -0.0611 -0.1478
  274PAPC   C5A 2940   5.644   4.403  12.262 -0.1443  0.2795 -0.0773
  274PAPC   C1B 2941   5.156   4.469  12.928  0.1821  0.4176  0.2943
  274PAPC   C2B 2942   4.991   4.429  12.551  0.1621  0.0823 -0.0010
  274PAPC   C3B 2943   5.206   4.331  12.074  0.2777 -0.4743 -0.2507
  274PAPC   C4B 2944   5.452   4.429  11.704 -0.0058  0.1282 -0.1758
  275PAPC   NC3 2945   7.645   6.058  13.977  0.0481  0.1716  0.0279
  275PAPC   PO4 2946   7.195   6.034  14.204 -0.0801 -0.3566  0.0785
  275PAPC   GL1 2947   7.114   6.009  13.698 -0.3867 -0.0555  0.0919
  275PAPC   GL2 2948   6.853   6.019  13.761 -0.0280 -0.1914 -0.0336
  275PAPC   D1A 2949   7.340   5.722  13.474 -0.0994 -0.2309  0.1639
  275PAPC   D2A 2950   7.072   5.433  13.487  0.0150 -0.0058  0.0114
  275PAPC   D3A 2951   7.177   5.492  13.022  0.1047 -0.2016  0.2338
  275PAPC   D4A 2952   7.109   5.198  12.692 -0.0843 -0.2643 -0.2351
  275PAPC   C5A 2953   6.829   5.345  12.509  0.1356  0.2165 -0.2258
  275PAPC   C1B 2954   6.847   5.799  13.297  0.1779 -0.0720  0.1080
  275PAPC   C2B 2955   6.732   5.754  12.921  0.1873 -0.1827  0.1643
  275PAPC   C3B 2956   6.756   6.132  12.588  0.1482  0.2603  0.1377
  275PAPC   C4B 2957   6.602   6.582  12.449  0.1328 -0.1492 -0.0607
  276PAPC   NC3 2958   2.647   5.150  13.690  0.1093 -0.1169 -0.2123
  276PAPC   PO4 2959   2.520   5.503  13.682  0.1722  0.0744 -0.0448
  276PAPC   GL1 2960   2.400   5.962  13.755  0.1736 -0.3355 -0.1433
  276PAPC   GL2 2961   2.732   6.166  13.829  0.5909 -0.0183 -0.2922
  276PAPC   D1A 2962   2.092   6.219  13.437  0.0145 -0.2130  0.0896
  276PAPC   D2A 2963   2.119   5.827  13.231 -0.1180 -0.1567 -0.0382
  276PAPC   D3A 2964   1.897   5.658  13.606 -0.1231  0.0629 -0.1966
  276PAPC   D4A 2965   1.624   5.936  13.421 -0.2014  0.2307 -0.2312
  276PAPC   C5A 2966   1.723   5.905  12.947  0.0873  0.0092  0.4797
  276PAPC   C1B 2967   2.635   6.520  13.506 -0.1375 -0.0915  0.0461
  276PAPC   C2B 2968   2.311   6.589  13.205  0.1732  0.2334  0.1545
  276PAPC   C3B 2969   2.176   6.610  12.844 -0.0990  0.2837 -0.0653
  276PAPC   C4B 2970   1.779   6.458  12.654  0.1298  0.2057  0.1228
  277PAPC   NC3 2971   3.313   2.750  13.372 -0.1029  0.2490 -0.1217
  277PAPC   PO4 2972   3.272   2.542  12.978  0.0427  0.2819  0.1407
  277PAPC   GL1 2973   3.624   2.754  12.764  0.0154  0.0935 -0.0966
  277PAPC   GL2 2974   3.442   2.991  12.582  0.4298 -0.0707  0.1820
  277PAPC   D1A 2975   3.916   2.771  12.612 -0.0328  0.2158  0.2795
  277PAPC   D2A 2976   3.862   2.540  12.187  0.2018  0.0857  0.1406
  277PAPC   D3A 2977   3.892   2.925  12.010 -0.0964  0.0461  0.0982
  277PAPC   D4A 2978   3.723   3.269  11.813 -0.0250  0.1936  0.0648
  277PAPC   C5A 2979   4.004   3.513  11.681 -0.0066  0.0227  0.1550
  277PAPC   C1B 2980   3.411   3.008  12.172  0.2375  0.0126 -0.0204
  277PAPC   C2B 2981   3.517   2.804  11.731  0.0438 -0.1413  0.0020
  277PAPC   C3B 2982   3.429   2.848  11.331 -0.2514  0.3027  0.2900
  277PAPC   C4B 2983   3.190   3.071  10.991 -0.1589 -0.2445  0.2658
  278PAPC   NC3 2984   0.119   1.757  14.260  0.0592 -0.0327  0.2325
  278PAPC   PO4 2985  -0.033   2.056  14.016 -0.1273 -0.1584 -0.0758
  278PAPC   GL1 2986   0.113   1.826  13.684 -0.3063  0.1881 -0.0702
  278PAPC   GL2 2987  -0.063   1.879  13.311  0.0043 -0.2689  0.0331
  278PAPC   D1A 2988   0.522   1.747  13.352  0.0536 -0.3697 -0.2499
  278PAPC   D2A 2989   0.609   1.435  13.091  0.0024 -0.0483 -0.0311
  278PAPC   D3A 2990   1.042   1.346  13.196  0.1719 -0.0778  0.1141
  278PAPC   D4A 2991   0.999   1.171  12.767 -0.2425 -0.1106 -0.1962
  278PAPC   C5A 2992   0.697   1.355  12.619  0.1050  0.1414  0.0437
  278PAPC   C1B 2993   0.046   2.140  13.036  0.2194  0.2158  0.0198
  278PAPC   C2B 2994   0.118   2.052  12.552 -0.0573 -0.0735  0.0732
  278PAPC   C3B 2995   0.069   1.910  12.208 -0.1063 -0.1600 -0.1958
  278PAPC   C4B 2996  -0.025   1.708  11.880  0.0150  0.3617  0.1771
  279PAPC   NC3 2997   2.914   7.013  14.272  0.2330  0.1409  0.2137
  279PAPC   PO4 2998   2.987   7.186  13.867  0.2690 -0.2228  0.2381
  279PAPC   GL1 2999   2.760   6.938  13.770  0.0150 -0.1300  0.2333
  279PAPC   GL2 3000   2.560   6.986  13.544  0.2575  0.2454  0.0481
  279PAPC   D1A 3001   2.604   6.710  13.971  0.2340 -0.2088  0.1168
  279PAPC   D2A 3002   2.186   6.494  13.867  0.0462  0.1354 -0.2164
  279PAPC   D3A 3003   1.885   6.697  13.567  0.0164 -0.0696 -0.0871
  279PAPC   D4A 3004   1.588   6.407  13.584 -0.3393 -0.0057 -0.2021
  279PAPC   C5A 3005   1.701   6.393  13.160 -0.0569 -0.0527 -0.0136
  279PAPC   C1B 3006   2.133   7.096  13.379 -0.1861 -0.3855 -0.2023
  279PAPC   C2B 3007   1.888   6.921  13.122  0.0325  0.1494 -0.0562
  279PAPC   C3B 3008   1.643   7.057  12.696 -0.2262 -0.0215  0.3099
  279PAPC   C4B 3009   1.738   6.912  12.297  0.1262 -0.3790  0.0220
  280PAPC   NC3 3010   0.774   0.566   9.533  0.2146 -0.0924 -0.0742
  280PAPC   PO4 3011   0.462   0.897   9.858  0.0094  0.1117  0.1698
  280PAPC   GL1 3012   0.534   1.138  10.221  0.0219  0.0116  0.0563
  280PAPC   GL2 3013   0.467   1.033  10.526 -0.2577  0.0439  0.1706
  280PAPC   D1A 3014   0.733   1.609  10.314  0.1485 -0.1917  0.2896
  280PAPC   D2A 3015   0.896   1.734  10.668 -0.3311  0.1310  0.0212
  280PAPC   D3A 3016   0.735   1.992  10.958 -0.3485 -0.5452  0.1382
  280PAPC   D4A 3017   1.097   2.293  11.054  0.1147 -0.1017 -0.2818
  280PAPC   C5A 3018   1.135   2.248  11.496 -0.0754  0.0183  0.2084
  280PAPC   C1B 3019   0.719   1.270  10.862 -0.1620 -0.2041 -0.0929
  280PAPC   C2B 3020   0.843   1.548  11.170  0.4663  0.0354  0.1426
  280PAPC   C3B 3021   1.221   1.780  11.217 -0.0534 -0.0994  0.0439
  280PAPC   C4B 3022   1.634   1.645  11.323 -0.0871 -0.1759 -0.1612
  281PAPC   NC3 3023   0.403   4.875   9.937  0.0225 -0.0716  0.1101
  281PAPC   PO4 3024   0.249   4.412   9.951 -0.0104  0.1504 -0.0446
  281PAPC   GL1 3025   0.551   4.314  10.284  0.1208 -0.1979 -0.0670
  281PAPC   GL2 3026   0.319   4.210  10.509 -0.1317  0.4268  0.1102
  281PAPC   D1A 3027   0.956   4.367  10.668  0.1189  0.0922  0.2664
  281PAPC   D2A 3028   0.943   4.331  11.121  0.1747  0.1189 -0.0387
  281PAPC   D3A 3029   1.073   4.637  11.411 -0.0572  0.1210  0.0184
  281PAPC   D4A 3030   1.536   4.817  11.269  0.0536  0.2782  0.1064
  281PAPC   C5A 3031   1.688   5.243  11.505  0.2257 -0.0870 -0.1347
  281PAPC   C1B 3032   0.480   4.179  10.934  0.7215  0.0752 -0.4817
  281PAPC   C2B 3033   0.477   4.212  11.314 -0.2044 -0.0984  0.2429
  281PAPC   C3B 3034   0.713   4.266  11.634  0.2745  0.0056 -0.1780
  281PAPC   C4B 3035   1.165   4.271  11.815 -0.0460  0.1518  0.2977
  282PAPC   NC3 3036   4.847   7.015   9.515 -0.0233  0.0189 -0.3253
  282PAPC   PO4 3037   5.056   7.322   9.346 -0.1562 -0.0457  0.2674
  282PAPC   GL1 3038   4.812   7.509   9.610  0.3664  0.0236 -0.4075
  282PAPC   GL2 3039   4.534   7.314   9.788 -0.0988  0.2537 -0.1034
  282PAPC   D1A 3040   5.107   7.643  10.060  0.1517  0.0014 -0.0723
  282PAPC   D2A 3041   5.218   7.218  10.208  0.0501  0.1912 -0.1629
  282PAPC   D3A 3042   4.826   7.220  10.133  0.2162  0.0247 -0.0332
  282PAPC   D4A 3043   4.481   7.298  10.378  0.0074  0.2386  0.2195
  282PAPC   C5A 3044   4.247   6.934  10.358 -0.1387  0.1385 -0.1852
  282PAPC   C1B 3045   4.098   7.366  10.047 -0.0371  0.0139 -0.3044
  282PAPC   C2B 3046   4.029   7.308  10.534 -0.1066  0.0123  0.0708
  282PAPC   C3B 3047   3.946   7.162  11.005 -0.2154 -0.1369 -0.2679
  282PAPC   C4B 3048   3.722   7.101  11.494 -0.1914 -0.2175 -0.0273
  283PAPC   NC3 3049   4.898   4.587   8.302 -0.1474 -0.1395 -0.0470
  283PAPC   PO4 3050   4.623   4.402   8.597  0.0129 -0.1342  0.1074
  283PAPC   GL1 3051   4.632   4.182   8.189 -0.2544  0.0262  0.0890
  283PAPC   GL2 3052   4.875   4.102   8.066  0.0776 -0.2614 -0.0091
  283PAPC   D1A 3053   4.394   4.349   7.822  0.0016  0.2069  0.2425
  283PAPC   D2A 3054   4.529   4.148   7.504  0.0738  0.2367 -0.3842
  283PAPC   D3A 3055   4.314   3.878   7.719  0.0773  0.1781  0.1054
  283PAPC   D4A 3056   3.904   4.027   7.523 -0.3496  0.2778 -0.1313
  283PAPC   C5A 3057   3.585   3.815   7.533  0.0808 -0.2200 -0.2325
  283PAPC   C1B 3058   5.058   3.734   7.862  0.1100  0.0972 -0.1244
  283PAPC   C2B 3059   4.809   3.435   7.688 -0.0036  0.0121 -0.1371
  283PAPC   C3B 3060   4.827   3.166   7.439 -0.2044 -0.2667  0.2098
  283PAPC   C4B 3061   4.864   2.931   7.005 -0.1569  0.3965 -0.1354
  284PAPC   NC3 3062   6.635   6.952  10.029 -0.0112 -0.0159  0.0658
  284PAPC   PO4 3063   7.046   7.120  10.074 -0.1462  0.1465  0.1483
  284PAPC   GL1 3064   7.312   7.224  10.475 -0.0086  0.1195  0.1117
  284PAPC   GL2 3065   7.565   7.140  10.544 -0.0023 -0.0944 -0.0471
  284PAPC   D1A 3066   7.323   7.686  10.528 -0.1147 -0.1044 -0.1903
  284PAPC   D2A 3067   6.930   7.626  10.793 -0.0747 -0.2208  0.0342
  284PAPC   D3A 3068   6.554   7.481  10.670  0.3410  0.2673 -0.1258
  284PAPC   D4A 3069   6.431   7.176  10.987 -0.2122  0.1944 -0.0146
  284PAPC   C5A 3070   6.321   6.777  10.830 -0.2123 -0.2523  0.3421
  284PAPC   C1B 3071   7.579   7.253  10.907 -0.0436 -0.3620 -0.0550
  284PAPC   C2B 3072   7.389   7.615  11.086 -0.0942  0.4255  0.0055
  284PAPC   C3B 3073   7.063   7.736  11.348 -0.0537 -0.4281 -0.1066
  284PAPC   C4B 3074   7.064   7.913  11.752  0.4047  0.0702 -0.0760
  285PAPC   NC3 3075   1.267   2.845   9.671  0.1872  0.0349 -0.2908
  285PAPC   PO4 3076   1.312   2.432   9.510 -0.0090 -0.0267  0.1134
  285PAPC   GL1 3077   1.384   2.183   9.772  0.1222  0.1957 -0.1144
  285PAPC   GL2 3078   1.629   1.963   9.666  0.0933 -0.0397  0.1493
  285PAPC   D1A 3079   1.525   2.113  10.260  0.3271 -0.0431 -0.1364
  285PAPC   D2A 3080   1.899   2.164  10.625 -0.1499 -0.3858  0.1421
  285PAPC   D3A 3081   1.815   1.808  10.666  0.1641 -0.0538 -0.1188
  285PAPC   D4A 3082   2.186   1.654  10.880 -0.1863  0.0175 -0.0483
  285PAPC   C5A 3083   2.215   1.652  11.386 -0.1574 -0.3210 -0.1638
  285PAPC   C1B 3084   1.966   1.990  10.010 -0.1657 -0.2885 -0.3001
  285PAPC   C2B 3085   2.260   2.027  10.328  0.5322  0.0649 -0.1524
  285PAPC   C3B 3086   2.455   2.009  10.580  0.0123 -0.0252 -0.1141
  285PAPC   C4B 3087   2.707   1.803  10.800  0.0137  0.0274 -0.0575
  286PAPC   NC3 3088   0.764   2.033   9.614  0.3315 -0.0631 -0.1394
  286PAPC   PO4 3089   0.558   1.676   9.807 -0.1972  0.1382  0.3043
  286PAPC   GL1 3090   0.510   2.127  10.060 -0.0075  0.1346  0.0144
  286PAPC   GL2 3091   0.319   1.981  10.258 -0.3939  0.0916 -0.1628
  286PAPC   D1A 3092   0.737   2.177  10.454  0.1902  0.0154  0.0334
  286PAPC   D2A 3093   1.063   2.416  10.541 -0.0497 -0.1320 -0.0875
  286PAPC   D3A 3094   1.385   2.417  10.639  0.0938  0.1034  0.2759
  286PAPC   D4A 3095   1.376   2.691  10.973 -0.1921 -0.1209  0.4685
  286PAPC   C5A 3096   1.437   2.611  11.392 -0.1567  0.0339 -0.0385
  286PAPC   C1B 3097  -0.043   2.022  10.481 -0.1756 -0.2972 -0.3205
  286PAPC   C2B 3098  -0.114   2.166  10.839  0.0559  0.0976 -0.2089
  286PAPC   C3B 3099  -0.053   2.311  11.271 -0.1841  0.0886 -0.0224
  286PAPC   C4B 3100   0.171   2.722  11.506  0.1642  0.1106  0.1545
  287POPC   NC3 3101   6.716   6.019  14.287 -0.1656 -0.0265 -0.2977
  287POPC   PO4 3102   6.242   6.108  14.273 -0.0266 -0.0377  0.2353
  287POPC   GL1 3103   6.300   5.961  13.919 -0.1807 -0.0713 -0.0583
  287POPC   GL2 3104   6.172   5.727  13.848 -0.1909  0.1018  0.1585
  287POPC   C1A 3105   6.411   6.230  13.527 -0.0310  0.3084  0.1075
  287POPC   D2A 3106   6.467   6.647  13.368 -0.0437  0.1382  0.1408
  287POPC   C3A 3107   6.569   6.722  13.017 -0.3066  0.4786 -0.2158
  287POPC   C4A 3108   6.975   6.488  12.816 -0.0427  0.1725 -0.0778
  287POPC   C1B 3109   6.311   5.706  13.409 -0.1146  0.0762  0.5572
  287POPC   C2B 3110   6.216   5.818  12.941  0.0980 -0.1424  0.3699
  287POPC   C3B 3111   6.280   5.907  12.405 -0.2312 -0.2255 -0.1148
  287POPC   C4B 3112   6.294   5.781  12.063 -0.0169 -0.1810  0.1631
  288POPC   NC3 3113   0.666   2.775  13.790  0.5663 -0.0312 -0.1347
  288POPC   PO4 3114   1.112   2.868  13.551 -0.1074  0.0576 -0.0860
  288POPC   GL1 3115   0.772   2.635  13.311 -0.2339 -0.1795  0.3376
  288POPC   GL2 3116   0.525   2.350  13.447 -0.0496  0.0902  0.0779
  288POPC   C1A 3117   0.837   2.679  12.891 -0.1625 -0.1404 -0.5099
  288POPC   D2A 3118   1.016   2.664  12.495  0.1217  0.1609  0.0185
  288POPC   C3A 3119   1.237   3.002  12.266 -0.0681  0.0240 -0.1374
  288POPC   C4A 3120   1.634   3.241  12.068  0.1709  0.2075  0.2771
  288POPC   C1B 3121   0.550   2.144  13.048  0.0670 -0.2112  0.0897
  288POPC   C2B 3122   0.548   1.862  12.749 -0.0557  0.2046 -0.3833
  288POPC   C3B 3123   0.531   1.909  12.356 -0.0628 -0.0318  0.0505
  288POPC   C4B 3124   0.916   1.844  12.136  0.0537  0.0139  0.2974
  289POPC   NC3 3125   6.628   1.898  14.302 -0.0865  0.3460 -0.1961
  289POPC   PO4 3126   6.583   1.748  13.847  0.2466 -0.0231 -0.3034
  289POPC   GL1 3127   6.561   1.799  13.374 -0.2291 -0.2092 -0.2248
  289POPC   GL2 3128   6.213   1.966  13.341  0.0520 -0.1210 -0.0464
  289POPC   C1A 3129   6.517   1.889  12.893  0.0673 -0.1562  0.0769
  289POPC   D2A 3130   6.295   1.891  12.440 -0.0009 -0.1817  0.3391
  289POPC   C3A 3131   6.416   1.993  12.079  0.1511  0.1743  0.0811
  289POPC   C4A 3132   6.496   1.875  11.617  0.1939  0.0607  0.1387
  289POPC   C1B 3133   5.965   1.933  12.966  0.0207  0.0411 -0.0419
  289POPC   C2B 3134   5.622   1.913  12.688  0.1693  0.1659 -0.2718
  289POPC   C3B 3135   5.377   2.108  12.390 -0.0245 -0.0733  0.0769
  289POPC   C4B 3136   5.409   2.338  11.921 -0.0747  0.4088  0.2051
  290POPC   NC3 3137   2.790   1.019  13.220  0.1103 -0.1120  0.2470
  290POPC   PO4 3138   2.578   1.387  13.586 -0.2737  0.0608 -0.1203
  290POPC   GL1 3139   2.431   1.359  13.105  0.1521 -0.0491  0.3014
  290POPC   GL2 3140   2.534   1.377  12.771  0.0094  0.2464 -0.3209
  290POPC   C1A 3141   2.137   1.185  12.941  0.0999 -0.0343  0.2992
  290POPC   D2A 3142   1.949   1.269  12.504 -0.3419  0.1703 -0.1963
  290POPC   C3A 3143   1.684   1.169  12.133 -0.1654 -0.0207  0.0035
  290POPC   C4A 3144   1.339   0.876  12.038 -0.2030 -0.0288 -0.1043
  290POPC   C1B 3145   2.437   1.408  12.396  0.1029  0.0954  0.0334
  290POPC   C2B 3146   2.365   1.273  12.038  0.0706 -0.1050 -0.1775
  290POPC   C3B 3147   2.508   1.394  11.671  0.0394 -0.0906 -0.3767
  290POPC   C4B 3148   2.811   1.300  11.452 -0.1064 -0.0510  0.2549
  291POPC   NC3 3149   6.003   4.721  13.701  0.2609 -0.1136 -0.3408
  291POPC   PO4 3150   6.353   4.580  13.898  0.1987  0.0462 -0.0595
  291POPC   GL1 3151   6.403   4.454  13.504  0.1474 -0.1047  0.0275
  291POPC   GL2 3152   6.444   4.257  13.400 -0.0380 -0.0763 -0.1024
  291POPC   C1A 3153   6.204   4.488  13.075  0.5970  0.0905  0.3324
  291POPC   D2A 3154   6.057   4.648  12.734  0.1069  0.0326  0.0010
  291POPC   C3A 3155   6.092   5.058  12.684 -0.1256 -0.0408  0.0840
  291POPC   C4A 3156   6.347   5.322  12.645 -0.0657 -0.1467  0.0103
  291POPC   C1B 3157   6.671   4.240  13.080  0.0385 -0.1424  0.1064
  291POPC   C2B 3158   6.676   4.303  12.504  0.0409 -0.0732  0.0302
  291POPC   C3B 3159   6.905   4.509  12.177  0.0513  0.2257 -0.0600
  291POPC   C4B 3160   7.025   4.674  11.902 -0.1238 -0.0392  0.0730
  292POPC   NC3 3161   1.019   4.776  14.145 -0.0501 -0.0517  0.0033
  292POPC   PO4 3162   1.299   4.756  13.866 -0.0080  0.0313 -0.2938
  292POPC   GL1 3163   1.431   4.596  13.567  0.0126 -0.0366 -0.0106
  292POPC   GL2 3164   1.219   4.514  13.328 -0.1593  0.3273  0.0461
  292POPC   C1A 3165   1.736   4.424  13.267 -0.1883 -0.0247  0.0655
  292POPC   D2A 3166   2.059   4.362  12.909 -0.0181  0.2685 -0.1797
  292POPC   C3A 3167   1.925   4.311  12.469  0.1134 -0.0322  0.0233
  292POPC   C4A 3168   2.036   4.378  12.108 -0.0909  0.0509  0.1420
  292POPC   C1B 3169   1.388   4.630  12.938 -0.1879  0.1913  0.1240
  292POPC   C2B 3170   1.415   4.565  12.474  0.2448  0.1179 -0.1683
  292POPC   C3B 3171   1.095   4.619  12.148  0.1629 -0.0202  0.0409
  292POPC   C4B 3172   0.840   4.654  11.838  0.1711  0.1194  0.1885
  293POPC   NC3 3173   6.877   0.153  10.322 -0.0301 -0.0437  0.2589
  293POPC   PO4 3174   6.506   0.046  10.167 -0.0042  0.1285  0.1091
  293POPC   GL1 3175   6.223   0.274  10.398  0.1314 -0.1457  0.2626
  293POPC   GL2 3176   6.506   0.552  10.507 -0.1738  0.2806 -0.0052
  293POPC   C1A 3177   5.899   0.537  10.464 -0.1906  0.3457 -0.0216
  293POPC   D2A 3178   5.492   0.599  10.774 -0.0088  0.0017 -0.0797
  293POPC   C3A 3179   5.428   0.789  11.220  0.0567 -0.0442  0.1620
  293POPC   C4A 3180   5.755   0.976  11.625 -0.1437  0.3105 -0.0709
  293POPC   C1B 3181   6.209   0.600  10.804  0.4314  0.0609 -0.1312
  293POPC   C2B 3182   6.451   0.251  11.077 -0.2568  0.0716  0.1269
  293POPC   C3B 3183   6.634   0.175  11.373 -0.2107 -0.0938 -0.0264
  293POPC   C4B 3184   6.573   0.256  11.772 -0.1311 -0.2590 -0.0021
  294POPC   NC3 3185   5.849   2.524   8.675  0.2732  0.3568 -0.0052
  294POPC   PO4 3186   5.759   2.207   8.377 -0.0433  0.3855 -0.0592
  294POPC   GL1 3187   5.492   2.551   8.213  0.2775  0.0870  0.1924
  294POPC   GL2 3188   5.724   2.832   8.049 -0.0093 -0.0146 -0.0167
  294POPC   C1A 3189   5.093   2.497   8.051  0.3668  0.1121  0.2012
  294POPC   D2A 3190   4.696   2.387   7.973 -0.3494  0.2687  0.1278
  294POPC   C3A 3191   4.390   2.388   7.741  0.0439 -0.1296 -0.1091
  294POPC   C4A 3192   4.065   2.602   7.814 -0.1541  0.0425  0.1963
  294POPC   C1B 3193   5.413   2.810   7.736 -0.0254 -0.1204  0.2114
  294POPC   C2B 3194   5.057   2.766   7.534 -0.2197  0.3607 -0.1776
  294POPC   C3B 3195   4.672   2.644   7.395  0.0353  0.1971 -0.0123
  294POPC   C4B 3196   4.417   2.780   7.088  0.0596  0.1756 -0.3518
  295POPC   NC3 3197   2.899   4.315   9.597 -0.0274  0.0022  0.0168
  295POPC   PO4 3198   3.090   4.719   9.620 -0.3136  0.5093  0.3834
  295POPC   GL1 3199   2.915   4.662  10.028 -0.0045  0.0595  0.2212
  295POPC   GL2 3200   2.585   4.782  10.143  0.0761 -0.0933  0.4122
  295POPC   C1A 3201   2.857   4.474  10.471  0.1090 -0.3151 -0.2778
  295POPC   D2A 3202   2.882   4.608  10.908  0.1803 -0.1431  0.0505
  295POPC   C3A 3203   3.182   4.397  11.226  0.4592 -0.1903  0.0866
  295POPC   C4A 3204   3.655   4.438  11.251  0.0990 -0.0486  0.0739
  295POPC   C1B 3205   2.630   5.009  10.454  0.1059 -0.1367  0.1380
  295POPC   C2B 3206   2.809   5.067  10.794  0.0660 -0.5118  0.2767
  295POPC   C3B 3207   2.761   5.034  11.308 -0.0864  0.2731  0.2334
  295POPC   C4B 3208   3.087   4.975  11.634 -0.1056 -0.2091 -0.0790
  296POPC   NC3 3209   1.703   0.337   9.606  0.3524  0.1990 -0.0011
  296POPC   PO4 3210   1.364   0.629   9.788  0.2293 -0.1080  0.4083
  296POPC   GL1 3211   1.254   0.656  10.325  0.1319 -0.0434  0.2263
  296POPC   GL2 3212   0.965   0.760  10.443 -0.1283  0.0268 -0.0688
  296POPC   C1A 3213   1.530   0.551  10.796  0.2320  0.0636 -0.1932
  296POPC   D2A 3214   1.724   0.591  11.176 -0.1149 -0.0942 -0.2943
  296POPC   C3A 3215   1.576   0.913  11.557  0.1299  0.1190  0.2262
  296POPC   C4A 3216   1.433   1.317  11.746  0.2144 -0.0306  0.1986
  296POPC   C1B 3217   1.038   0.773  10.831  0.0833 -0.0771  0.3402
  296POPC   C2B 3218   1.219   0.856  11.212  0.2220  0.3158  0.1462
  296POPC   C3B 3219   1.185   1.240  11.277 -0.3282  0.3099 -0.0852
  296POPC   C4B 3220   1.358   1.416  10.924 -0.1126  0.0528  0.4747
  297POPC   NC3 3221   1.074   1.448   9.916  0.2481  0.1629 -0.2212
  297POPC   PO4 3222   1.211   1.751   9.633  0.0660 -0.0154  0.0208
  297POPC   GL1 3223   1.496   1.623  10.035  0.3470  0.2733  0.3847
  297POPC   GL2 3224   1.408   1.657  10.397  0.4450 -0.1642  0.2670
  297POPC   C1A 3225   1.943   1.511   9.959 -0.2593  0.1679 -0.2094
  297POPC   D2A 3226   2.262   1.600   9.621  0.0321 -0.2738 -0.1979
  297POPC   C3A 3227   2.198   2.055   9.576  0.1045  0.0830 -0.0365
  297POPC   C4A 3228   2.462   2.368   9.445  0.3363 -0.3226  0.0052
  297POPC   C1B 3229   1.354   1.948  10.757 -0.0429 -0.2541 -0.0429
  297POPC   C2B 3230   1.705   2.091  11.065 -0.1673  0.0109  0.4081
  297POPC   C3B 3231   1.644   2.128  11.398  0.2521  0.1734 -0.1814
  297POPC   C4B 3232   1.547   2.112  11.876  0.0892  0.2489 -0.1108
  298POPC   NC3 3233   6.669   0.515  10.044  0.3572  0.1001 -0.1850
  298POPC   PO4 3234   7.106   0.567  10.262 -0.1521 -0.3080 -0.2585
  298POPC   GL1 3235   6.980   0.710  10.566  0.0125 -0.4124 -0.1719
  298POPC   GL2 3236   7.118   1.059  10.627 -0.0098 -0.1216 -0.0174
  298POPC   C1A 3237   6.916   0.693  10.967  0.0933 -0.0512  0.2329
  298POPC   D2A 3238   6.678   0.762  11.317  0.0140 -0.5705 -0.0767
  298POPC   C3A 3239   6.383   0.584  11.530  0.2239 -0.0461  0.1386
  298POPC   C4A 3240   6.140   0.163  11.432 -0.1838 -0.2193  0.2440
  298POPC   C1B 3241   7.449   1.186  10.829  0.1453 -0.1104 -0.0815
  298POPC   C2B 3242   7.690   1.213  11.095  0.2112 -0.1991  0.1838
  298POPC   C3B 3243   7.393   1.393  11.352 -0.1338  0.1241 -0.0482
  298POPC   C4B 3244   6.987   1.258  11.202  0.0522  0.1532  0.0179
  299DPSM   NC3 3245   6.171   1.567  13.697 -0.1356 -0.0303 -0.1597
  299DPSM   PO4 3246   6.233   1.242  13.825  0.0586  0.2452 -0.1097
  299DPSM   AM1 3247   6.568   1.302  13.491 -0.0874  0.2543 -0.0290
  299DPSM   AM2 3248   6.886   1.401  13.530  0.4735 -0.1232  0.0205
  299DPSM   T1A 3249   6.609   1.348  13.053 -0.2435 -0.2691  0.2104
  299DPSM   C2A 3250   6.729   1.287  12.721 -0.3020 -0.1787  0.1069
  299DPSM   C3A 3251   7.075   1.343  12.386 -0.0649  0.3373 -0.0035
  299DPSM   C1B 3252   7.040   1.516  13.197  0.1103  0.2027 -0.0746
  299DPSM   C2B 3253   7.029   1.697  12.758 -0.1270 -0.1492  0.1770
  299DPSM   C3B 3254   6.709   1.701  12.437 -0.2455 -0.0726 -0.1411
  299DPSM   C4B 3255   6.600   1.436  12.049 -0.0172  0.0159 -0.1945
  300DPSM   NC3 3256   3.703   7.106  13.538 -0.0974  0.2168  0.1505
  300DPSM   PO4 3257   3.672   7.378  13.247  0.1348  0.0319  0.2238
  300DPSM   AM1 3258   3.223   7.203  13.312 -0.0063 -0.0476 -0.0363
  300DPSM   AM2 3259   3.161   7.446  13.118  0.0481  0.2460 -0.0442
  300DPSM   T1A 3260   2.931   6.861  13.218  0.1404  0.1129 -0.0897
  300DPSM   C2A 3261   2.718   6.688  12.851 -0.0655  0.1101  0.2333
  300DPSM   C3A 3262   2.717   6.511  12.364  0.0020  0.0240 -0.2110
  300DPSM   C1B 3263   3.058   7.081  12.818 -0.1253 -0.1119 -0.1064
  300DPSM   C2B 3264   2.956   6.970  12.409  0.0201 -0.0433 -0.0150
  300DPSM   C3B 3265   2.934   6.950  12.034 -0.0711 -0.0291 -0.2524
  300DPSM   C4B 3266   2.718   6.871  11.575 -0.0721 -0.1795  0.1418
  301DPSM   NC3 3267   4.869   3.359  13.626 -0.1877 -0.0921 -0.2685
  301DPSM   PO4 3268   5.217   3.024  13.878 -0.0855  0.0817 -0.0233
  301DPSM   AM1 3269   5.452   3.228  13.482 -0.2379  0.1572 -0.4372
  301DPSM   AM2 3270   5.273   3.021  13.308  0.1071  0.2803 -0.0889
  301DPSM   T1A 3271   5.369   3.429  13.037 -0.3538  0.1460  0.0098
  301DPSM   C2A 3272   5.486   3.445  12.661 -0.0881 -0.0652 -0.1190
  301DPSM   C3A 3273   5.678   3.185  12.300 -0.1670 -0.3375  0.0603
  301DPSM   C1B 3274   5.626   3.034  12.931 -0.0845  0.0606 -0.1220
  301DPSM   C2B 3275   5.817   2.832  12.662 -0.0899  0.2656  0.0585
  301DPSM   C3B 3276   6.122   2.991  12.362 -0.4489  0.2797  0.3204
  301DPSM   C4B 3277   6.331   2.970  11.977 -0.4266  0.0065 -0.1780
  302DPSM   NC3 3278   6.968   2.796  14.062 -0.1716  0.2870 -0.2266
  302DPSM   PO4 3279   7.061   2.557  13.696 -0.1301 -0.1188  0.1526
  302DPSM   AM1 3280   6.857   2.836  13.483 -0.2663 -0.1057 -0.2357
  302DPSM   AM2 3281   6.642   2.726  13.420 -0.0721  0.0862 -0.1639
  302DPSM   T1A 3282   6.968   3.077  13.130  0.0005  0.0541 -0.0562
  302DPSM   C2A 3283   6.858   3.329  12.801 -0.0350  0.0431 -0.0268
  302DPSM   C3A 3284   6.972   3.602  12.438  0.0383 -0.0328 -0.1150
  302DPSM   C1B 3285   6.682   2.666  13.029  0.3170  0.6300  0.0098
  302DPSM   C2B 3286   6.843   2.779  12.666  0.2227  0.1844 -0.0248
  302DPSM   C3B 3287   6.988   2.865  12.322 -0.3385  0.2874 -0.2482
  302DPSM   C4B 3288   7.261   2.772  11.938  0.1746 -0.0349  0.2245
  303DPSM   NC3 3289   4.604   0.590  13.336  0.0586 -0.2957  0.3347
  303DPSM   PO4 3290   4.381   1.045  13.287  0.0800  0.0144 -0.2247
  303DPSM   AM1 3291   4.359   0.826  12.846  0.0139  0.0717 -0.0255
  303DPSM   AM2 3292   4.074   0.626  12.951 -0.3840  0.0507 -0.1844
  303DPSM   T1A 3293   4.697   0.868  12.403  0.2121  0.0434  0.1197
  303DPSM   C2A 3294   4.804   0.784  12.027  0.1496  0.1864 -0.0258
  303DPSM   C3A 3295   4.783   0.965  11.697 -0.2444  0.1509  0.2284
  303DPSM   C1B 3296   3.917   0.416  12.651 -0.1975  0.0882 -0.0501
  303DPSM   C2B 3297   3.851   0.319  12.214  0.3998  0.1250 -0.0987
  303DPSM   C3B 3298   3.944   0.600  11.973 -0.3255 -0.0621  0.3462
  303DPSM   C4B 3299   3.933   0.618  11.572 -0.0543 -0.0231 -0.1540
  304DPSM   NC3 3300   5.174   7.735  14.545 -0.1734 -0.1115 -0.1710
  304DPSM   PO4 3301   5.130   7.598  14.098  0.2531  0.1520 -0.2925
  304DPSM   AM1 3302   5.201   7.626  13.570  0.2507  0.1232 -0.1598
  304DPSM   AM2 3303   4.947   7.600  13.340  0.3824  0.1336 -0.1072
  304DPSM   T1A 3304   5.313   7.311  13.247 -0.0289 -0.1726 -0.0521
  304DPSM   C2A 3305   5.330   7.245  12.778  0.3722  0.1661 -0.0291
  304DPSM   C3A 3306   5.394   7.173  12.393 -0.1813 -0.0143  0.1151
  304DPSM   C1B 3307   4.948   7.566  12.885 -0.1921 -0.2295  0.0139
  304DPSM   C2B 3308   4.850   7.353  12.553 -0.5051  0.1252 -0.2958
  304DPSM   C3B 3309   4.754   7.280  12.106 -0.2520 -0.0229 -0.0074
  304DPSM   C4B 3310   4.601   6.860  12.037 -0.0400  0.2622  0.1637
  305DPSM   NC3 3311   2.510   2.472  13.388 -0.1156  0.0836  0.1115
  305DPSM   PO4 3312   2.925   2.327  13.362  0.0181 -0.1987  0.0861
  305DPSM   AM1 3313   2.942   2.040  13.011 -0.0804 -0.2708  0.0960
  305DPSM   AM2 3314   3.046   2.170  12.706 -0.0712  0.1470  0.4523
  305DPSM   T1A 3315   2.717   1.843  12.703  0.0096 -0.0939 -0.1145
  305DPSM   C2A 3316   2.476   1.900  12.263  0.0562 -0.0108 -0.1598
  305DPSM   C3A 3317   2.386   1.781  11.962 -0.1399 -0.1127  0.1833
  305DPSM   C1B 3318   2.839   2.241  12.364 -0.3342  0.2380 -0.3402
  305DPSM   C2B 3319   2.642   2.238  11.925  0.3316 -0.1104 -0.0434
  305DPSM   C3B 3320   2.560   2.014  11.579  0.0426  0.0547  0.0672
  305DPSM   C4B 3321   2.653   1.800  11.270 -0.0782 -0.2173 -0.0316
  306DPSM   NC3 3322   6.149   7.348  13.877 -0.1584  0.1181 -0.0076
  306DPSM   PO4 3323   6.008   6.958  13.699 -0.0536  0.3734 -0.0841
  306DPSM   AM1 3324   5.880   7.058  13.416 -0.2123 -0.0539  0.2389
  306DPSM   AM2 3325   5.663   6.916  13.315 -0.0446 -0.0038 -0.1415
  306DPSM   T1A 3326   5.803   7.357  13.026 -0.1261 -0.0065  0.0623
  306DPSM   C2A 3327   5.804   7.287  12.591  0.3409  0.0833 -0.0547
  306DPSM   C3A 3328   5.860   7.181  12.129 -0.1142  0.1456 -0.1499
  306DPSM   C1B 3329   5.728   6.808  12.902 -0.1886 -0.3099 -0.1593
  306DPSM   C2B 3330   5.686   6.759  12.552 -0.1570 -0.1985  0.0695
  306DPSM   C3B 3331   5.632   6.486  12.221  0.1981 -0.0469 -0.0249
  306DPSM   C4B 3332   5.763   6.123  12.050 -0.3355 -0.0255  0.1098
  307DPSM   NC3 3333   0.608   3.915  14.465  0.0670 -0.0830 -0.0360
  307DPSM   PO4 3334   0.726   4.025  14.010 -0.3450  0.1147 -0.4347
  307DPSM   AM1 3335   0.941   3.727  13.735 -0.1966  0.1919 -0.1610
  307DPSM   AM2 3336   1.186   3.690  13.866 -0.1074 -0.3557 -0.0927
  307DPSM   T1A 3337   0.849   3.543  13.327 -0.2209 -0.1222 -0.1434
  307DPSM   C2A 3338   0.852   3.593  12.972  0.0279 -0.2631 -0.3485
  307DPSM   C3A 3339   0.845   3.848  12.597  0.2397 -0.0626 -0.0373
  307DPSM   C1B 3340   1.282   3.823  13.334  0.0801  0.2881  0.0840
  307DPSM   C2B 3341   1.348   3.646  12.914  0.1981 -0.2003  0.5660
  307DPSM   C3B 3342   1.407   3.518  12.453  0.2058 -0.2006 -0.1151
  307DPSM   C4B 3343   1.222   3.535  12.047 -0.0069 -0.0680 -0.0616
  308DPSM   NC3 3344   3.316   3.838  13.322  0.1909 -0.1037 -0.0089
  308DPSM   PO4 3345   3.308   3.497  13.050 -0.0925  0.1955 -0.4058
  308DPSM   AM1 3346   3.067   3.649  12.737 -0.1492  0.1385 -0.0106
  308DPSM   AM2 3347   2.737   3.503  12.874 -0.0594  0.0488 -0.1741
  308DPSM   T1A 3348   3.088   3.652  12.339 -0.0352  0.0783  0.0604
  308DPSM   C2A 3349   3.012   3.581  11.934 -0.0504 -0.0296 -0.1424
  308DPSM   C3A 3350   3.226   3.274  11.770 -0.1570  0.0136  0.1753
  308DPSM   C1B 3351   2.573   3.540  12.518 -0.0703  0.0232 -0.0801
  308DPSM   C2B 3352   2.515   3.700  12.084 -0.2826 -0.0204 -0.0748
  308DPSM   C3B 3353   2.589   3.705  11.720 -0.0925  0.2921 -0.1429
  308DPSM   C4B 3354   2.911   3.518  11.451 -0.0202  0.1142 -0.0782
  309DPSM   NC3 3355   7.561   4.809  14.646  0.0819 -0.0466 -0.3262
  309DPSM   PO4 3356   7.359   4.703  14.347  0.1879  0.1700 -0.3979
  309DPSM   AM1 3357   7.323   4.652  13.874 -0.2194  0.2002  0.1962
  309DPSM   AM2 3358   7.296   4.337  13.671 -0.0128 -0.1654  0.0222
  309DPSM   T1A 3359   7.226   4.822  13.432  0.1317 -0.1682 -0.4074
  309DPSM   C2A 3360   7.009   5.020  13.158 -0.0219  0.0135 -0.2905
  309DPSM   C3A 3361   6.670   5.343  13.105 -0.0369  0.0751  0.1224
  309DPSM   C1B 3362   7.079   4.404  13.291 -0.0580 -0.1287 -0.0252
  309DPSM   C2B 3363   6.989   4.587  12.874 -0.2605  0.2881  0.2111
  309DPSM   C3B 3364   7.198   4.776  12.526  0.0882 -0.0252 -0.2309
  309DPSM   C4B 3365   7.474   4.923  12.241  0.0195 -0.0786 -0.2859
  310DPSM   NC3 3366   4.747   7.794  13.776  0.1987  0.1774 -0.1206
  310DPSM   PO4 3367   4.417   7.532  13.528 -0.0385  0.1129  0.0366
  310DPSM   AM1 3368   4.152   7.290  13.261  0.0357 -0.0586 -0.0526
  310DPSM   AM2 3369   4.272   6.999  13.373  0.0259 -0.2378 -0.5504
  310DPSM   T1A 3370   3.981   7.412  12.895 -0.3144 -0.0192  0.0802
  310DPSM   C2A 3371   3.866   7.309  12.548  0.0445 -0.2346 -0.0688
  310DPSM   C3A 3372   3.717   7.259  12.129  0.5731  0.0428 -0.1638
  310DPSM   C1B 3373   4.462   6.773  13.053  0.1421  0.1383 -0.2789
  310DPSM   C2B 3374   4.486   6.492  12.741 -0.0036  0.3102 -0.1005
  310DPSM   C3B 3375   4.468   6.419  12.334 -0.3674 -0.0410  0.0848
  310DPSM   C4B 3376   4.410   6.339  11.908 -0.0881 -0.2293  0.0790
  311DPSM   NC3 3377  -0.444   0.751  14.257  0.1917 -0.0162  0.1158
  311DPSM   PO4 3378   0.006   0.822  14.189 -0.0807 -0.0900 -0.3569
  311DPSM   AM1 3379   0.124   0.674  13.767  0.0413 -0.2890  0.4919
  311DPSM   AM2 3380   0.359   0.811  13.715 -0.1558  0.0235 -0.0946
  311DPSM   T1A 3381   0.063   0.541  13.393 -0.3103 -0.1183  0.0447
  311DPSM   C2A 3382  -0.053   0.505  12.991  0.0548 -0.1713 -0.0495
  311DPSM   C3A 3383  -0.461   0.478  12.785 -0.0172 -0.0514  0.0202
  311DPSM   C1B 3384   0.599   0.584  13.401 -0.1460 -0.1964  0.0251
  311DPSM   C2B 3385   0.426   0.404  13.070  0.0707 -0.0937  0.0406
  311DPSM   C3B 3386   0.222   0.489  12.572 -0.0705  0.2741 -0.0119
  311DPSM   C4B 3387  -0.177   0.466  12.383  0.3060  0.0096 -0.0291
  312DPSM   NC3 3388   6.624   1.392   9.541 -0.0877  0.2237  0.0552
  312DPSM   PO4 3389   6.412   1.791   9.485 -0.1085  0.0123  0.0774
  312DPSM   AM1 3390   6.479   1.733   9.868  0.3891 -0.3348  0.0259
  312DPSM   AM2 3391   6.621   1.457  10.012 -0.3098  0.2126 -0.0631
  312DPSM   T1A 3392   6.363   1.995  10.190  0.1477  0.2849 -0.2640
  312DPSM   C2A 3393   6.057   2.037  10.490  0.0714  0.0972  0.1001
  312DPSM   C3A 3394   5.736   2.237  10.565 -0.1010 -0.1778 -0.0705
  312DPSM   C1B 3395   6.294   1.522  10.349  0.0535 -0.0052 -0.0777
  312DPSM   C2B 3396   6.019   1.517  10.732 -0.1619  0.1347  0.0176
  312DPSM   C3B 3397   5.774   1.786  10.923 -0.0378 -0.4349  0.1188
  312DPSM   C4B 3398   5.765   2.153  11.244  0.1994  0.0106 -0.0504
  313DPSM   NC3 3399   5.467   6.178   9.905 -0.0056  0.1743 -0.2234
  313DPSM   PO4 3400   5.611   5.955  10.193  0.0895 -0.0566 -0.1124
  313DPSM   AM1 3401   5.898   5.710  10.354  0.0810  0.1975  0.0481
  313DPSM   AM2 3402   6.320   5.803  10.433  0.0261 -0.0553 -0.0227
  313DPSM   T1A 3403   6.012   5.662  10.786  0.2196 -0.0428 -0.1692
  313DPSM   C2A 3404   6.022   5.810  11.116 -0.1799 -0.3027 -0.3078
  313DPSM   C3A 3405   6.073   5.891  11.536  0.0707 -0.0581  0.0028
  313DPSM   C1B 3406   6.481   5.835  10.896  0.0198  0.0237  0.1048
  313DPSM   C2B 3407   6.521   5.858  11.353  0.0758  0.1803 -0.0328
  313DPSM   C3B 3408   6.705   6.099  11.625  0.3537  0.2525  0.2861
  313DPSM   C4B 3409   6.982   6.470  11.489 -0.0999  0.0430  0.4105
  314DPSM   NC3 3410   2.543   5.468   9.594  0.1587 -0.0529  0.4008
  314DPSM   PO4 3411   2.843   5.211   9.534 -0.1155 -0.0923 -0.1604
  314DPSM   AM1 3412   3.132   5.154   9.887  0.1553 -0.0136 -0.2277
  314DPSM   AM2 3413   3.454   5.045   9.867 -0.0261 -0.1587 -0.1865
  314DPSM   T1A 3414   3.091   5.024  10.267 -0.2247  0.0285  0.1029
  314DPSM   C2A 3415   3.220   4.826  10.604  0.2261  0.0915  0.3194
  314DPSM   C3A 3416   3.286   4.864  11.115  0.5312  0.1052  0.1224
  314DPSM   C1B 3417   3.886   5.041  10.078 -0.3424 -0.3858 -0.2986
  314DPSM   C2B 3418   4.082   5.046  10.548 -0.0558 -0.1702 -0.1659
  314DPSM   C3B 3419   4.065   5.104  11.016  0.2675  0.0867  0.3466
  314DPSM   C4B 3420   3.747   4.957  11.308 -0.0129  0.1945 -0.1129
  315DPSM   NC3 3421   3.349   5.242   9.407  0.0150  0.1429 -0.0317
  315DPSM   PO4 3422   3.622   5.606   9.238  0.3660 -0.0850  0.0560
  315DPSM   AM1 3423   3.829   5.764   9.607 -0.0121 -0.4920  0.3833
  315DPSM   AM2 3424   3.924   5.932   9.736  0.4489  0.3093 -0.3241
  315DPSM   T1A 3425   3.826   5.590  10.057  0.3362 -0.2440  0.1087
  315DPSM   C2A 3426   3.885   5.487  10.367  0.2431  0.1803 -0.0782
  315DPSM   C3A 3427   3.574   5.184  10.466 -0.1750 -0.2262  0.1342
  315DPSM   C1B 3428   3.658   6.052  10.090  0.1706 -0.0004 -0.0944
  315DPSM   C2B 3429   3.605   5.896  10.516 -0.1768 -0.0263  0.1825
  315DPSM   C3B 3430   3.584   5.628  10.763 -0.0985 -0.0319  0.0168
  315DPSM   C4B 3431   3.614   5.296  10.947  0.0865 -0.4299  0.0116
  316DPSM   NC3 3432   3.018   4.270   9.117  0.3614 -0.0003  0.1848
  316DPSM   PO4 3433   2.914   3.901   9.188  0.1670 -0.1022 -0.1166
  316DPSM   AM1 3434   2.993   3.489   9.263  0.0109 -0.0274 -0.1429
  316DPSM   AM2 3435   2.815   3.318   9.497 -0.0416 -0.1383 -0.3857
  316DPSM   T1A 3436   3.266   3.075   9.504 -0.1308 -0.2317 -0.0470
  316DPSM   C2A 3437   3.223   2.708   9.614  0.3628 -0.0166  0.2734
  316DPSM   C3A 3438   2.967   2.303   9.689 -0.0451  0.1016  0.1606
  316DPSM   C1B 3439   2.857   3.060   9.929 -0.0292  0.0261  0.2478
  316DPSM   C2B 3440   3.014   2.665  10.072 -0.0257 -0.2085 -0.1312
  316DPSM   C3B 3441   3.258   2.410  10.057  0.1208  0.0332 -0.1507
  316DPSM   C4B 3442   3.430   2.105   9.786 -0.1584  0.3488  0.1484
  317DPSM   NC3 3443   7.358   4.086  10.177 -0.0248 -0.2385 -0.1321
  317DPSM   PO4 3444   7.183   3.703  10.040  0.1106 -0.2222 -0.0417
  317DPSM   AM1 3445   6.742   3.651  10.180 -0.2659 -0.2576 -0.0066
  317DPSM   AM2 3446   6.620   3.310  10.419  0.0777 -0.4406  0.2732
  317DPSM   T1A 3447   6.519   3.751  10.666  0.2154 -0.2679 -0.0743
  317DPSM   C2A 3448   6.380   3.836  11.101 -0.0476 -0.1742  0.0424
  317DPSM   C3A 3449   6.345   3.676  11.467  0.2172 -0.2445 -0.1323
  317DPSM   C1B 3450   6.456   3.225  10.767  0.0305  0.0033 -0.2053
  317DPSM   C2B 3451   6.408   3.252  11.151  0.2834  0.1255 -0.4392
  317DPSM   C3B 3452   6.532   3.116  11.500  0.2330 -0.0229 -0.2158
  317DPSM   C4B 3453   6.786   2.891  11.874  0.0575  0.0284  0.2448
  318DPSM   NC3 3454   2.174   3.547   8.926 -0.0297 -0.2523 -0.5924
  318DPSM   PO4 3455   2.443   3.865   8.955  0.0321 -0.1230  0.1277
  318DPSM   AM1 3456   2.742   3.480   8.803 -0.0330 -0.1722 -0.2564
  318DPSM   AM2 3457   2.711   3.436   8.488  0.1253  0.1418 -0.2710
  318DPSM   T1A 3458   3.103   3.266   8.817  0.0201  0.1132  0.2005
  318DPSM   C2A 3459   3.419   2.959   8.570  0.1809 -0.1781  0.0813
  318DPSM   C3A 3460   3.748   2.664   8.596 -0.0895 -0.1642 -0.1707
  318DPSM   C1B 3461   2.929   3.120   8.249 -0.2115  0.1331  0.0194
  318DPSM   C2B 3462   3.136   2.922   7.872 -0.0490 -0.2624  0.0619
  318DPSM   C3B 3463   3.000   2.891   7.440 -0.0366 -0.3328  0.0466
  318DPSM   C4B 3464   3.049   2.676   7.071 -0.0401 -0.2315 -0.2516
  319DPSM   NC3 3465  -0.488   3.196  10.034 -0.2156 -0.2042 -0.2758
  319DPSM   PO4 3466  -0.287   2.890   9.905  0.1344  0.0158  0.0665
  319DPSM   AM1 3467  -0.039   2.885  10.219 -0.1398 -0.4581 -0.0898
  319DPSM   AM2 3468   0.334   2.942  10.164  0.0168 -0.3121  0.0540
  319DPSM   T1A 3469   0.119   2.840  10.737 -0.3849 -0.0702  0.1232
  319DPSM   C2A 3470   0.233   2.941  11.030  0.0706 -0.1359 -0.0202
  319DPSM   C3A 3471   0.243   3.256  11.348 -0.0084 -0.3614 -0.0270
  319DPSM   C1B 3472   0.428   3.195  10.567 -0.1279  0.3038 -0.0182
  319DPSM   C2B 3473   0.577   3.247  10.985  0.1186  0.1549  0.1240
  319DPSM   C3B 3474   0.768   3.226  11.415  0.0070 -0.1541 -0.0651
  319DPSM   C4B 3475   0.888   3.238  11.851  0.4187 -0.0607 -0.0532
  320DPSM   NC3 3476   5.479   5.449  10.183 -0.2990 -0.2141 -0.2216
  320DPSM   PO4 3477   5.303   5.731   9.872 -0.4050  0.0396  0.3026
  320DPSM   AM1 3478   5.100   6.068  10.172 -0.1994  0.1978 -0.3483
  320DPSM   AM2 3479   5.132   5.844  10.369  0.2280 -0.2026  0.1784
  320DPSM   T1A 3480   4.922   6.346  10.517  0.2421 -0.0412 -0.0280
  320DPSM   C2A 3481   4.707   6.598  10.929  0.3503 -0.0542 -0.1467
  320DPSM   C3A 3482   4.307   6.499  11.125 -0.4401  0.0365  0.2449
  320DPSM   C1B 3483   5.091   6.005  10.801  0.1157  0.1388  0.0911
  320DPSM   C2B 3484   5.104   6.192  11.113 -0.3717  0.0186 -0.5779
  320DPSM   C3B 3485   5.209   6.287  11.439 -0.0094 -0.1153  0.1498
  320DPSM   C4B 3486   5.421   6.373  11.776 -0.3491 -0.0987 -0.3024
  321DPSM   NC3 3487   6.641   5.716   9.996 -0.1858  0.2091 -0.0314
  321DPSM   PO4 3488   6.307   5.468  10.003 -0.2284  0.0132  0.2160
  321DPSM   AM1 3489   6.254   5.300  10.452  0.0482 -0.0016  0.0272
  321DPSM   AM2 3490   6.184   4.921  10.355 -0.0733 -0.0492 -0.6393
  321DPSM   T1A 3491   6.353   5.343  10.854  0.1304 -0.0216  0.1965
  321DPSM   C2A 3492   6.311   5.423  11.182 -0.0306 -0.0466  0.0933
  321DPSM   C3A 3493   6.398   5.371  11.634  0.2657 -0.3426  0.1016
  321DPSM   C1B 3494   6.103   4.866  10.827  0.2205 -0.2007 -0.1788
  321DPSM   C2B 3495   6.245   4.937  11.305 -0.2701 -0.3933  0.2303
  321DPSM   C3B 3496   6.173   4.941  11.730  0.0684  0.2238 -0.2485
  321DPSM   C4B 3497   6.256   5.269  12.078 -0.1115  0.3063 -0.0848
  322DPSM   NC3 3498   5.310   7.301   9.772 -0.0448  0.0471  0.1701
  322DPSM   PO4 3499   5.195   6.884   9.872 -0.0773  0.1066 -0.0378
  322DPSM   AM1 3500   5.229   6.597  10.279  0.1261  0.0365 -0.1142
  322DPSM   AM2 3501   5.435   6.327  10.413  0.4337 -0.1860  0.1291
  322DPSM   T1A 3502   5.256   6.622  10.781 -0.0305  0.1260 -0.1516
  322DPSM   C2A 3503   5.267   6.704  11.178  0.0146 -0.0511 -0.0453
  322DPSM   C3A 3504   5.007   6.868  11.559  0.1505  0.1856 -0.1194
  322DPSM   C1B 3505   5.837   6.605  10.664  0.3630  0.0414 -0.1296
  322DPSM   C2B 3506   5.879   6.820  11.002 -0.3400 -0.0615 -0.2355
  322DPSM   C3B 3507   5.937   7.055  11.343 -0.3341 -0.3801 -0.3699
  322DPSM   C4B 3508   5.668   7.364  11.599 -0.0973 -0.0097 -0.0599
  323DPSM   NC3 3509   2.290   0.266   7.991 -0.2060  0.3688 -0.4369
  323DPSM   PO4 3510   2.753   0.223   7.996  0.0611  0.1812 -0.2567
  323DPSM   AM1 3511   2.880   0.638   7.933  0.3177  0.1573  0.0715
  323DPSM   AM2 3512   2.657   0.679   7.694 -0.2385  0.4451 -0.0590
  323DPSM   T1A 3513   3.107   0.886   7.605  0.2510  0.2168 -0.3313
  323DPSM   C2A 3514   3.232   1.154   7.266 -0.2397  0.1073  0.1956
  323DPSM   C3A 3515   3.090   1.238   6.949  0.2287 -0.1942  0.0078
  323DPSM   C1B 3516   2.442   0.852   7.290  0.3068  0.2100 -0.0350
  323DPSM   C2B 3517   2.584   1.119   6.990 -0.2323  0.0010 -0.3568
  323DPSM   C3B 3518   2.554   1.415   6.723  0.1666  0.1008  0.2671
  323DPSM   C4B 3519   2.765   1.783   6.593  0.0410 -0.1787 -0.2779
  324DPSM   NC3 3520   3.739   7.443   9.370 -0.0770 -0.2209  0.0406
  324DPSM   PO4 3521   3.648   7.089   9.613 -0.1814  0.1130 -0.3636
  324DPSM   AM1 3522   3.574   7.095   9.971 -0.0610  0.0164 -0.1167
  324DPSM   AM2 3523   3.281   7.251   9.987  0.1698 -0.1239  0.1903
  324DPSM   T1A 3524   3.580   7.233  10.431 -0.1415 -0.1022 -0.1025
  324DPSM   C2A 3525   3.504   7.191  10.790 -0.0032  0.0260 -0.3320
  324DPSM   C3A 3526   3.402   7.302  11.211  0.0954  0.0003 -0.0146
  324DPSM   C1B 3527   3.125   7.515  10.232  0.0021 -0.1810  0.0286
  324DPSM   C2B 3528   3.219   7.511  10.581 -0.1150 -0.3261  0.1165
  324DPSM   C3B 3529   3.009   7.357  10.875 -0.1022 -0.4353  0.0581
  324DPSM   C4B 3530   2.886   7.170  11.196 -0.0195  0.2224 -0.1132
  325PNSM   NC3 3531   4.118   1.466  13.283 -0.2312  0.0175 -0.3151
  325PNSM   PO4 3532   4.191   1.927  13.167 -0.1036 -0.0802 -0.3198
  325PNSM   AM1 3533   3.897   2.154  12.834 -0.1006  0.1552  0.4998
  325PNSM   AM2 3534   3.561   2.068  12.819  0.0566  0.0422  0.2400
  325PNSM   T1A 3535   3.927   2.109  12.417  0.2852  0.1830 -0.1920
  325PNSM   C2A 3536   3.877   2.095  11.964 -0.0218 -0.0244  0.1506
  325PNSM   C3A 3537   3.879   2.472  11.708  0.1336  0.2177  0.0421
  325PNSM   C1B 3538   3.490   1.905  12.419  0.0995  0.0363  0.1956
  325PNSM   C2B 3539   3.576   1.750  12.004  0.0603 -0.2375 -0.0180
  325PNSM   C3B 3540   3.583   1.986  11.640  0.1571 -0.0262  0.2711
  325PNSM   D4B 3541   3.594   2.385  11.314  0.2784 -0.1125 -0.2475
  325PNSM   C5B 3542   3.871   2.619  11.246 -0.0948 -0.1409 -0.0216
  325PNSM   C6B 3543   3.922   3.032  11.418 -0.1066  0.3981  0.0837
  326PNSM   NC3 3544   0.123   1.304  13.834  0.1047  0.2965 -0.2725
  326PNSM   PO4 3545   0.481   1.542  13.872 -0.0902  0.1094 -0.2283
  326PNSM   AM1 3546   0.607   1.316  13.581 -0.1109 -0.2417  0.0694
  326PNSM   AM2 3547   0.805   1.002  13.636  0.3559  0.0468 -0.2363
  326PNSM   T1A 3548   0.397   0.997  13.205  0.3092 -0.2450  0.3039
  326PNSM   C2A 3549   0.363   0.943  12.806  0.4193 -0.0708  0.3261
  326PNSM   C3A 3550   0.433   0.892  12.364  0.0244  0.1701 -0.0388
  326PNSM   C1B 3551   1.047   0.925  13.287  0.0836  0.1792 -0.0987
  326PNSM   C2B 3552   0.794   0.762  12.931 -0.0231  0.3249 -0.2644
  326PNSM   C3B 3553   0.738   0.527  12.644  0.0757 -0.0507 -0.0580
  326PNSM   D4B 3554   0.640   0.480  12.244  0.1552  0.1500  0.0907
  326PNSM   C5B 3555   0.930   0.542  12.016 -0.0178 -0.1392 -0.0624
  326PNSM   C6B 3556   1.301   0.535  11.630 -0.0162 -0.0097 -0.0351
  327PNSM   NC3 3557   2.592   0.083  13.702 -0.0164 -0.2945  0.1397
  327PNSM   PO4 3558   2.297   0.347  13.719 -0.1474 -0.2522  0.0785
  327PNSM   AM1 3559   2.259   0.345  13.339  0.1048 -0.1840  0.1107
  327PNSM   AM2 3560   2.064   0.511  13.220 -0.1420 -0.0219 -0.2211
  327PNSM   T1A 3561   2.368   0.209  12.948 -0.0910 -0.0985  0.1836
  327PNSM   C2A 3562   2.404   0.289  12.490 -0.4078 -0.1826 -0.0170
  327PNSM   C3A 3563   2.312   0.277  12.090  0.3080 -0.1035  0.0151
  327PNSM   C1B 3564   1.949   0.681  12.890 -0.0544  0.1571  0.0078
  327PNSM   C2B 3565   1.748   0.545  12.497 -0.1097 -0.2627  0.2400
  327PNSM   C3B 3566   1.474   0.359  12.043  0.4366  0.0409 -0.1566
  327PNSM   D4B 3567   1.127   0.095  11.842 -0.1619 -0.0048  0.2546
  327PNSM   C5B 3568   1.131   0.045  11.436 -0.0569 -0.0011 -0.1418
  327PNSM   C6B 3569   1.180  -0.214  11.098 -0.1054 -0.0770  0.0519
  328PNSM   NC3 3570   4.885   1.086  13.408 -0.1811  0.0867 -0.1257
  328PNSM   PO4 3571   5.285   1.327  13.455  0.2028  0.2538 -0.0345
  328PNSM   AM1 3572   5.219   1.292  13.006 -0.2265 -0.5300 -0.0908
  328PNSM   AM2 3573   5.297   1.548  12.748  0.2761  0.2060  0.2921
  328PNSM   T1A 3574   5.240   1.038  12.615 -0.1149 -0.1960  0.3489
  328PNSM   C2A 3575   5.307   0.913  12.227  0.3269  0.0176 -0.0951
  328PNSM   C3A 3576   5.295   1.155  11.779 -0.4235  0.2160  0.0156
  328PNSM   C1B 3577   5.617   1.363  12.470 -0.0318  0.0753  0.1916
  328PNSM   C2B 3578   5.774   1.282  12.028 -0.0358  0.2730 -0.2967
  328PNSM   C3B 3579   5.842   1.458  11.569 -0.2057 -0.2086  0.0706
  328PNSM   D4B 3580   5.750   1.415  11.239 -0.2430 -0.2410 -0.2572
  328PNSM   C5B 3581   5.323   1.300  11.183  0.1115 -0.3126 -0.1238
  328PNSM   C6B 3582   4.983   0.970  11.174  0.0619  0.0568  0.1304
  329PNSM   NC3 3583   3.136   6.252  14.508 -0.1280  0.0725 -0.1979
  329PNSM   PO4 3584   3.076   6.573  14.073  0.1639 -0.3253  0.1257
  329PNSM   AM1 3585   3.096   6.518  13.607  0.2884  0.1085 -0.0902
  329PNSM   AM2 3586   3.265   6.674  13.525 -0.1638 -0.2291 -0.2347
  329PNSM   T1A 3587   3.033   6.349  13.216  0.0232 -0.1118  0.1793
  329PNSM   C2A 3588   3.135   6.323  12.768  0.0210  0.0040 -0.2012
  329PNSM   C3A 3589   3.169   6.337  12.378 -0.0209 -0.1371 -0.0963
  329PNSM   C1B 3590   3.403   6.734  13.030  0.0490 -0.0919  0.2224
  329PNSM   C2B 3591   3.525   6.891  12.788 -0.0592 -0.0093 -0.0853
  329PNSM   C3B 3592   3.417   7.013  12.478  0.1157  0.1794 -0.1139
  329PNSM   D4B 3593   3.400   6.794  12.150 -0.0699 -0.0237  0.2771
  329PNSM   C5B 3594   3.366   6.866  11.736  0.0758 -0.1874  0.0640
  329PNSM   C6B 3595   3.146   6.660  11.566  0.0162  0.0365  0.0909
  330PNSM   NC3 3596   2.069   1.193  13.772 -0.2035 -0.1841 -0.1130
  330PNSM   PO4 3597   1.722   1.105  13.776  0.0225  0.0494  0.3195
  330PNSM   AM1 3598   1.506   0.682  13.610 -0.2661 -0.0597  0.0729
  330PNSM   AM2 3599   1.403   0.409  13.748  0.2170 -0.4927  0.3084
  330PNSM   T1A 3600   1.525   0.412  13.224 -0.0929 -0.0635  0.1376
  330PNSM   C2A 3601   1.428   0.208  12.873 -0.2201 -0.1796 -0.1821
  330PNSM   C3A 3602   1.504   0.047  12.463 -0.4119  0.1749  0.1696
  330PNSM   C1B 3603   1.041   0.397  13.356  0.0450  0.3568 -0.0868
  330PNSM   C2B 3604   0.909   0.202  13.000  0.0169  0.0142 -0.1637
  330PNSM   C3B 3605   0.631   0.043  12.612  0.0464 -0.0396  0.0514
  330PNSM   D4B 3606   0.256   0.007  12.425  0.2908 -0.1013  0.0634
  330PNSM   C5B 3607   0.077   0.233  12.040 -0.2807 -0.0981 -0.0940
  330PNSM   C6B 3608   0.124   0.624  11.969  0.1655  0.0538 -0.0269
  331PNSM   NC3 3609   2.967   5.624  13.845  0.2065 -0.5919  0.0613
  331PNSM   PO4 3610   3.377   5.488  13.863  0.0660 -0.2173 -0.0904
  331PNSM   AM1 3611   3.320   5.836  13.472  0.0071  0.0472  0.4650
  331PNSM   AM2 3612   3.450   6.155  13.505  0.2209  0.0548  0.0429
  331PNSM   T1A 3613   3.204   5.893  13.023  0.0618 -0.0343 -0.2760
  331PNSM   C2A 3614   3.051   5.827  12.637 -0.1919  0.0105  0.1009
  331PNSM   C3A 3615   2.948   5.776  12.255 -0.2287 -0.1849  0.0405
  331PNSM   C1B 3616   3.570   6.271  12.999  0.0779  0.0150  0.1504
  331PNSM   C2B 3617   3.617   6.405  12.599  0.1061  0.3132 -0.0959
  331PNSM   C3B 3618   3.650   6.331  12.158 -0.0801  0.5200 -0.0507
  331PNSM   D4B 3619   3.909   6.146  11.909 -0.2575  0.0550  0.0786
  331PNSM   C5B 3620   3.699   5.860  11.670 -0.3748  0.2193 -0.2257
  331PNSM   C6B 3621   3.407   5.732  11.297 -0.1090 -0.1288  0.4136
  332PNSM   NC3 3622   1.681   2.226  14.152  0.1627  0.3540 -0.0064
  332PNSM   PO4 3623   1.840   1.908  13.897  0.3298  0.0628 -0.2157
  332PNSM   AM1 3624   1.830   1.689  13.566  0.0374  0.1427 -0.0937
  332PNSM   AM2 3625   2.030   1.461  13.389 -0.3820 -0.0322 -0.2414
  332PNSM   T1A 3626   1.564   1.571  13.324  0.1401  0.0052  0.4296
  332PNSM   C2A 3627   1.458   1.487  12.904 -0.0980  0.0537 -0.0059
  332PNSM   C3A 3628   1.425   1.357  12.499 -0.2451 -0.0601  0.0129
  332PNSM   C1B 3629   2.016   1.675  13.014 -0.1150 -0.1836 -0.0686
  332PNSM   C2B 3630   2.181   1.887  12.626 -0.1918  0.1255 -0.1852
  332PNSM   C3B 3631   2.422   2.312  12.538  0.2992  0.1283  0.2494
  332PNSM   D4B 3632   2.429   2.623  12.241  0.1587 -0.1316 -0.1122
  332PNSM   C5B 3633   2.301   2.582  11.782 -0.1556  0.0652  0.4559
  332PNSM   C6B 3634   2.454   2.465  11.393 -0.3711 -0.0766  0.0390
  333PNSM   NC3 3635   1.614   7.688  14.503 -0.1268  0.0072  0.2128
  333PNSM   PO4 3636   1.469   7.380  14.166  0.2339 -0.2417  0.0109
  333PNSM   AM1 3637   1.604   7.250  13.672  0.1690  0.1268  0.5098
  333PNSM   AM2 3638   1.832   7.497  13.476 -0.1130  0.0371 -0.0380
  333PNSM   T1A 3639   1.431   6.875  13.371 -0.1151  0.2653  0.0160
  333PNSM   C2A 3640   1.388   6.703  12.943 -0.0800  0.1736  0.2945
  333PNSM   C3A 3641   1.366   6.609  12.472 -0.0518  0.2919  0.2980
  333PNSM   C1B 3642   1.890   7.407  13.005  0.0946  0.0545  0.2575
  333PNSM   C2B 3643   1.951   7.469  12.615 -0.0414 -0.0620  0.3009
  333PNSM   C3B 3644   1.952   7.380  12.185  0.1887  0.3456  0.1478
  333PNSM   D4B 3645   2.208   7.414  11.707  0.1486 -0.0941  0.0073
  333PNSM   C5B 3646   2.198   7.120  11.337 -0.0804 -0.0077  0.0803
  333PNSM   C6B 3647   2.013   6.961  10.959  0.2359  0.1857 -0.0586
  334PNSM   NC3 3648   5.848   7.239   9.538  0.0187 -0.0743 -0.2553
  334PNSM   PO4 3649   5.769   7.644   9.645 -0.0284 -0.4488  0.0036
  334PNSM   AM1 3650   5.733   7.451   9.996 -0.0444  0.3330  0.3026
  334PNSM   AM2 3651   6.004   7.345  10.103 -0.2846  0.0133 -0.1197
  334PNSM   T1A 3652   5.525   7.521  10.439 -0.0441 -0.0224 -0.0039
  334PNSM   C2A 3653   5.300   7.565  10.792  0.3842 -0.0200  0.1179
  334PNSM   C3A 3654   5.001   7.871  10.925 -0.3387  0.0170  0.1399
  334PNSM   C1B 3655   5.681   6.997  10.346 -0.1151 -0.0248  0.2677
  334PNSM   C2B 3656   5.560   7.138  10.748  0.2853 -0.0049 -0.1282
  334PNSM   C3B 3657   5.406   7.226  11.155 -0.2410  0.2199 -0.2734
  334PNSM   D4B 3658   5.502   6.924  11.547 -0.1790 -0.1075  0.0210
  334PNSM   C5B 3659   5.408   6.848  12.005  0.3553 -0.2335 -0.3174
  334PNSM   C6B 3660   5.062   6.927  12.192  0.0873 -0.0737  0.1347
  335PNSM   NC3 3661   4.718   5.646   9.814  0.0283 -0.0802  0.0570
  335PNSM   PO4 3662   4.309   5.573   9.817 -0.1830 -0.1833  0.0028
  335PNSM   AM1 3663   4.527   5.357  10.196  0.2379 -0.1572 -0.1282
  335PNSM   AM2 3664   4.962   5.450  10.201 -0.1670  0.1451 -0.0463
  335PNSM   T1A 3665   4.378   5.370  10.690 -0.1827 -0.0863  0.2318
  335PNSM   C2A 3666   4.450   5.379  11.183  0.1354  0.2807 -0.0716
  335PNSM   C3A 3667   4.574   5.444  11.571 -0.0492  0.0895  0.1287
  335PNSM   C1B 3668   4.861   5.414  10.648 -0.0036 -0.2117 -0.2533
  335PNSM   C2B 3669   4.993   5.574  11.047 -0.1007  0.1446  0.0092
  335PNSM   C3B 3670   4.983   5.855  11.431 -0.0101  0.1461 -0.0479
  335PNSM   D4B 3671   4.707   6.088  11.631 -0.3370 -0.5135  0.0283
  335PNSM   C5B 3672   4.663   6.534  11.525  0.0340 -0.2827  0.1246
  335PNSM   C6B 3673   4.552   6.937  11.306  0.0445 -0.1383  0.1122
  336PNSM   NC3 3674   1.585   5.345   9.418 -0.0060  0.1861  0.1877
  336PNSM   PO4 3675   1.614   5.308   9.832 -0.3261  0.0993  0.1705
  336PNSM   AM1 3676   1.708   5.459  10.121 -0.2048  0.3842  0.3222
  336PNSM   AM2 3677   1.494   5.638  10.298 -0.1217 -0.3506 -0.2809
  336PNSM   T1A 3678   1.989   5.581  10.477 -0.2944 -0.2408 -0.3322
  336PNSM   C2A 3679   2.036   5.590  10.835 -0.1899  0.0905 -0.0767
  336PNSM   C3A 3680   1.853   5.243  10.962 -0.1633  0.0419  0.0527
  336PNSM   C1B 3681   1.478   5.612  10.751  0.0535  0.0926  0.1116
  336PNSM   C2B 3682   1.423   5.592  11.246  0.1300  0.1843 -0.4419
  336PNSM   C3B 3683   1.409   5.711  11.620 -0.0921  0.1468  0.1324
  336PNSM   D4B 3684   1.568   5.850  12.031  0.1899 -0.1318  0.0081
  336PNSM   C5B 3685   1.709   6.282  12.198 -0.2464  0.2771  0.0426
  336PNSM   C6B 3686   2.110   6.578  12.317  0.0712 -0.0337  0.1640
  337PNSM   NC3 3687   0.541   6.267   9.705 -0.1071 -0.3050  0.1073
  337PNSM   PO4 3688   0.231   5.844   9.838  0.0013  0.1172 -0.1070
  337PNSM   AM1 3689   0.071   5.579  10.228 -0.1951  0.0275  0.0749
  337PNSM   AM2 3690   0.061   5.843  10.357  0.0155  0.1068 -0.0461
  337PNSM   T1A 3691  -0.009   5.397  10.624 -0.0565  0.2901 -0.0419
  337PNSM   C2A 3692  -0.027   5.416  11.013 -0.5743 -0.1045 -0.1490
  337PNSM   C3A 3693   0.031   5.383  11.400 -0.2525 -0.2693  0.2435
  337PNSM   C1B 3694  -0.209   5.895  10.753 -0.0782 -0.2441 -0.4269
  337PNSM   C2B 3695  -0.063   6.236  11.071  0.1644 -0.0886  0.0243
  337PNSM   C3B 3696   0.175   6.275  11.487  0.1820  0.0433  0.1802
  337PNSM   D4B 3697   0.092   6.485  11.796  0.1543  0.3705 -0.0912
  337PNSM   C5B 3698  -0.213   6.236  11.884 -0.0342 -0.1571  0.0290
  337PNSM   C6B 3699  -0.196   5.836  11.767  0.1787  0.0168 -0.2556
  338PNSM   NC3 3700   6.353   4.351   9.368  0.1304  0.3127 -0.1554
  338PNSM   PO4 3701   6.448   4.448   9.778 -0.2748 -0.1120 -0.0808
  338PNSM   AM1 3702   6.492   4.455  10.134  0.3695 -0.0291  0.1939
  338PNSM   AM2 3703   6.607   4.712  10.235  0.0267  0.0878 -0.3589
  338PNSM   T1A 3704   6.336   4.518  10.622 -0.1859  0.1792  0.0452
  338PNSM   C2A 3705   6.369   4.365  11.079 -0.1956 -0.1139 -0.1327
  338PNSM   C3A 3706   6.197   4.297  11.440  0.0813 -0.1885 -0.1717
  338PNSM   C1B 3707   6.623   4.936  10.650  0.0648  0.0867  0.2751
  338PNSM   C2B 3708   6.672   4.879  11.044 -0.3234 -0.1128  0.2235
  338PNSM   C3B 3709   6.886   4.591  11.281 -0.0858 -0.1579 -0.1836
  338PNSM   D4B 3710   7.385   4.501  11.437 -0.2132  0.1875  0.1956
  338PNSM   C5B 3711   7.530   4.186  11.592  0.2430  0.0961 -0.0376
  338PNSM   C6B 3712   7.748   3.972  11.854 -0.2736  0.0531  0.3731
  339PNSM   NC3 3713   1.884   5.935  10.113  0.1825 -0.0180  0.0219
  339PNSM   PO4 3714   2.095   5.556   9.783 -0.1622 -0.1439  0.1565
  339PNSM   AM1 3715   2.382   5.707  10.122 -0.2065 -0.0750  0.3254
  339PNSM   AM2 3716   2.639   5.836  10.002 -0.2644  0.3258 -0.0910
  339PNSM   T1A 3717   2.508   5.582  10.506 -0.2303  0.1270 -0.0254
  339PNSM   C2A 3718   2.713   5.507  10.959  0.0209 -0.1043 -0.2020
  339PNSM   C3A 3719   2.900   5.717  11.255 -0.2124 -0.0160  0.0758
  339PNSM   C1B 3720   2.724   5.978  10.406 -0.0091 -0.3541  0.1056
  339PNSM   C2B 3721   2.985   5.929  10.786 -0.0374 -0.1458 -0.2015
  339PNSM   C3B 3722   3.312   6.082  10.889 -0.0310  0.1124  0.0796
  339PNSM   D4B 3723   3.644   6.152  11.197  0.2636  0.2094 -0.1237
  339PNSM   C5B 3724   3.490   6.286  11.609  0.0374  0.2735  0.0677
  339PNSM   C6B 3725   3.177   6.359  11.940 -0.2760  0.0716  0.0673
  340PNSM   NC3 3726   6.007   3.627   9.770  0.1134 -0.1078  0.0208
  340PNSM   PO4 3727   6.325   3.453  10.024 -0.0414  0.1809  0.0839
  340PNSM   AM1 3728   6.183   3.552  10.418 -0.1726 -0.0667  0.2027
  340PNSM   AM2 3729   5.925   3.753  10.256 -0.0463  0.0507  0.1038
  340PNSM   T1A 3730   6.036   3.558  10.867  0.3317 -0.2533 -0.1269
  340PNSM   C2A 3731   5.919   3.608  11.292 -0.2739 -0.0168 -0.0277
  340PNSM   C3A 3732   5.469   3.601  11.427 -0.2311  0.1036  0.3712
  340PNSM   C1B 3733   5.689   3.769  10.622 -0.0270 -0.0889  0.2789
  340PNSM   C2B 3734   5.472   3.698  10.899  0.2760 -0.2477 -0.0063
  340PNSM   C3B 3735   4.977   3.768  11.100 -0.0765 -0.1438  0.2464
  340PNSM   D4B 3736   4.801   4.009  11.422 -0.1079  0.0274 -0.1169
  340PNSM   C5B 3737   4.915   4.458  11.639  0.0445  0.0751 -0.0839
  340PNSM   C6B 3738   5.214   4.758  11.427  0.0080 -0.2720  0.0156
  341PNSM   NC3 3739   2.314   6.532   9.564 -0.3456  0.0619  0.1448
  341PNSM   PO4 3740   2.650   6.689   9.282  0.0104  0.0547  0.0496
  341PNSM   AM1 3741   2.794   6.788   9.740  0.1047  0.3055 -0.0220
  341PNSM   AM2 3742   2.804   7.055   9.919 -0.1931 -0.0340 -0.1435
  341PNSM   T1A 3743   3.172   6.652  10.075 -0.2387 -0.1757 -0.0936
  341PNSM   C2A 3744   3.628   6.710  10.225  0.1284  0.0125 -0.0933
  341PNSM   C3A 3745   3.826   6.834  10.583  0.3949 -0.0761  0.1308
  341PNSM   C1B 3746   2.621   7.008  10.336  0.1303 -0.0776  0.1173
  341PNSM   C2B 3747   2.676   7.067  10.708  0.3192  0.2422 -0.0771
  341PNSM   C3B 3748   2.466   6.818  11.071 -0.0065 -0.0941  0.1577
  341PNSM   D4B 3749   2.324   6.539  11.390 -0.1140  0.1580 -0.0928
  341PNSM   C5B 3750   2.677   6.389  11.712 -0.1346 -0.1151 -0.2066
  341PNSM   C6B 3751   2.819   5.933  11.795  0.0056 -0.0213 -0.0669
  342PNSM   NC3 3752   0.014   2.637   9.581  0.1416  0.2863 -0.0464
  342PNSM   PO4 3753  -0.194   2.288   9.778 -0.1855 -0.3247 -0.0111
  342PNSM   AM1 3754  -0.142   2.414  10.143 -0.0471 -0.0005 -0.1214
  342PNSM   AM2 3755   0.101   2.421  10.193 -0.2236 -0.0221 -0.0292
  342PNSM   T1A 3756  -0.239   2.590  10.607 -0.0240 -0.4177  0.0093
  342PNSM   C2A 3757  -0.326   2.607  10.964  0.1599  0.0854  0.1035
  342PNSM   C3A 3758  -0.372   2.636  11.508  0.0948  0.2700  0.3316
  342PNSM   C1B 3759   0.281   2.382  10.584  0.0847 -0.1975  0.0680
  342PNSM   C2B 3760   0.411   2.403  11.007 -0.0463 -0.3449 -0.0526
  342PNSM   C3B 3761   0.638   2.290  11.359 -0.1007 -0.0581  0.0186
  342PNSM   D4B 3762   0.793   1.906  11.516  0.1203 -0.2086  0.1847
  342PNSM   C5B 3763   1.195   1.778  11.741 -0.0508 -0.1493 -0.1280
  342PNSM   C6B 3764   1.453   1.624  12.078  0.1431 -0.0354  0.1899
  343PLSM   NC3 3765   5.740   2.886  13.740  0.1102  0.1881  0.1033
  343PLSM   PO4 3766   5.893   3.262  13.750  0.4038 -0.1703 -0.5008
  343PLSM   AM1 3767   5.894   3.682  13.654  0.2121  0.0307  0.1402
  343PLSM   AM2 3768   6.165   3.737  13.467 -0.0119 -0.0762  0.1867
  343PLSM   T1A 3769   5.705   3.836  13.286 -0.2574  0.1519  0.0427
  343PLSM   C2A 3770   5.724   3.890  12.791  0.4109 -0.0739  0.0115
  343PLSM   C3A 3771   5.819   3.910  12.259  0.2983  0.2044 -0.1203
  343PLSM   C1B 3772   6.102   3.964  13.109  0.2401 -0.1204 -0.1197
  343PLSM   C2B 3773   6.176   4.115  12.744  0.0357 -0.3887  0.0704
  343PLSM   C3B 3774   6.136   4.392  12.314 -0.2102  0.0051 -0.2109
  343PLSM   C4B 3775   5.962   4.436  11.859 -0.1414  0.0308  0.2602
  343PLSM   C5B 3776   5.835   4.679  11.463  0.0112  0.0038  0.2139
  343PLSM   C6B 3777   5.623   4.578  11.162 -0.1804 -0.0071  0.0446
  344PLSM   NC3 3778   6.488   6.673  14.479  0.1293 -0.0571 -0.0412
  344PLSM   PO4 3779   6.833   6.863  14.312 -0.0171 -0.1717 -0.2627
  344PLSM   AM1 3780   7.015   6.946  13.979  0.0859  0.2940 -0.0203
  344PLSM   AM2 3781   7.140   7.274  13.978 -0.0083 -0.0245 -0.3086
  344PLSM   T1A 3782   6.946   6.625  13.646  0.1881 -0.1831 -0.0057
  344PLSM   C2A 3783   6.925   6.317  13.319  0.2537 -0.2319  0.1933
  344PLSM   C3A 3784   6.648   6.188  13.052 -0.1143 -0.2696  0.0063
  344PLSM   C1B 3785   7.094   7.157  13.545  0.3422 -0.0835 -0.0241
  344PLSM   C2B 3786   6.861   7.052  13.227 -0.0838 -0.2752  0.1871
  344PLSM   C3B 3787   6.937   6.954  12.793  0.3052 -0.1391  0.0015
  344PLSM   C4B 3788   6.863   6.990  12.315 -0.0463 -0.0753  0.1142
  344PLSM   C5B 3789   6.931   6.680  12.013  0.3203  0.1396 -0.1902
  344PLSM   C6B 3790   6.771   6.262  12.098  0.4238 -0.2088  0.2703
  345PLSM   NC3 3791   4.552   5.791  14.118 -0.0569 -0.0357  0.1530
  345PLSM   PO4 3792   4.443   5.314  14.116  0.0203 -0.3474  0.0627
  345PLSM   AM1 3793   4.645   5.371  13.732  0.1290 -0.1766  0.1137
  345PLSM   AM2 3794   4.404   5.147  13.560  0.1781  0.0296 -0.0723
  345PLSM   T1A 3795   4.728   5.584  13.231  0.2118 -0.0241 -0.0026
  345PLSM   C2A 3796   4.520   5.412  12.929 -0.0402 -0.1345 -0.1729
  345PLSM   C3A 3797   4.385   5.113  12.618  0.1517 -0.0460 -0.0071
  345PLSM   C1B 3798   4.279   5.399  13.401  0.2893  0.1346 -0.2553
  345PLSM   C2B 3799   3.999   5.388  13.101  0.0381  0.0457  0.1345
  345PLSM   C3B 3800   3.966   5.413  12.638  0.1000 -0.0428 -0.0595
  345PLSM   C4B 3801   3.998   5.385  12.225 -0.3569 -0.2502 -0.0857
  345PLSM   C5B 3802   4.059   5.426  11.818 -0.2628 -0.2269 -0.0722
  345PLSM   C6B 3803   4.233   5.063  11.637  0.3853  0.1251 -0.1149
  346PLSM   NC3 3804   1.440   6.948  14.420 -0.2949  0.0952 -0.1559
  346PLSM   PO4 3805   0.992   7.056  14.327  0.1859  0.3287 -0.0616
  346PLSM   AM1 3806   1.077   7.062  13.860 -0.1535 -0.0722 -0.3248
  346PLSM   AM2 3807   1.127   7.401  13.814  0.0234  0.0460 -0.1475
  346PLSM   T1A 3808   0.937   6.955  13.456 -0.0283 -0.0864 -0.0145
  346PLSM   C2A 3809   0.918   6.680  13.130 -0.1761  0.2498 -0.1656
  346PLSM   C3A 3810   0.920   6.574  12.789  0.0788 -0.3941  0.2505
  346PLSM   C1B 3811   0.804   7.440  13.464  0.0354 -0.0099  0.0916
  346PLSM   C2B 3812   0.565   7.215  13.098  0.0550  0.1888 -0.0489
  346PLSM   C3B 3813   0.420   7.029  12.760  0.2260  0.1610  0.0351
  346PLSM   C4B 3814   0.426   6.621  12.534 -0.1244 -0.0604  0.0698
  346PLSM   C5B 3815   0.293   6.389  12.291 -0.2632  0.2861 -0.0433
  346PLSM   C6B 3816  -0.194   6.395  12.372  0.1367  0.1043  0.2814
  347PLSM   NC3 3817   3.516   0.393  13.433  0.0129 -0.0771  0.1290
  347PLSM   PO4 3818   3.193   0.721  13.403  0.1654 -0.1179 -0.2224
  347PLSM   AM1 3819   3.070   0.660  12.961  0.0532 -0.1432  0.1760
  347PLSM   AM2 3820   2.808   0.408  13.011 -0.0821  0.2474  0.1031
  347PLSM   T1A 3821   2.929   0.592  12.558 -0.3745  0.0893 -0.0108
  347PLSM   C2A 3822   2.797   0.500  12.112  0.0465  0.0393  0.2372
  347PLSM   C3A 3823   2.971   0.314  11.794  0.0705 -0.0671 -0.0549
  347PLSM   C1B 3824   2.844   0.112  12.657  0.2831  0.0744 -0.1248
  347PLSM   C2B 3825   2.720  -0.032  12.243 -0.0979  0.1291 -0.1861
  347PLSM   C3B 3826   2.642  -0.114  11.851  0.3314  0.2358  0.1736
  347PLSM   C4B 3827   2.618   0.091  11.423 -0.3344  0.1613 -0.0040
  347PLSM   C5B 3828   3.018   0.314  11.269  0.2971  0.1219  0.0088
  347PLSM   C6B 3829   3.215   0.481  10.987  0.0886  0.0386  0.1567
  348PLSM   NC3 3830   5.824   6.178  13.980  0.2399  0.1259 -0.0415
  348PLSM   PO4 3831   5.308   5.946  13.929  0.1173 -0.1243 -0.0893
  348PLSM   AM1 3832   5.305   6.070  13.546  0.1019  0.0794 -0.2256
  348PLSM   AM2 3833   5.422   6.321  13.551 -0.3855  0.3325 -0.0824
  348PLSM   T1A 3834   5.281   5.732  13.205  0.1262 -0.2917  0.0168
  348PLSM   C2A 3835   5.087   5.512  12.905 -0.1434  0.0626  0.0876
  348PLSM   C3A 3836   4.997   5.605  12.453 -0.0411  0.0790  0.0186
  348PLSM   C1B 3837   5.352   6.306  13.097  0.3557 -0.0030 -0.0920
  348PLSM   C2B 3838   5.554   6.309  12.689 -0.2528  0.0336 -0.1824
  348PLSM   C3B 3839   5.788   6.010  12.495  0.0137 -0.0687 -0.2795
  348PLSM   C4B 3840   5.912   5.545  12.396  0.0308 -0.2807 -0.1676
  348PLSM   C5B 3841   5.816   5.175  12.243  0.2023  0.0251  0.3930
  348PLSM   C6B 3842   5.953   4.819  12.259  0.0070 -0.2141  0.0418
  349PLSM   NC3 3843   2.939   4.758  13.529 -0.0513 -0.0857  0.1142
  349PLSM   PO4 3844   3.121   5.162  13.610  0.0519  0.1190  0.1341
  349PLSM   AM1 3845   2.862   5.436  13.334  0.1102  0.0873 -0.2524
  349PLSM   AM2 3846   2.712   5.195  13.236  0.0792 -0.1103 -0.1787
  349PLSM   T1A 3847   2.729   5.627  12.956  0.0303 -0.1317 -0.1439
  349PLSM   C2A 3848   2.479   5.616  12.465 -0.0511  0.1283  0.0111
  349PLSM   C3A 3849   2.593   5.354  12.089  0.1880 -0.0579 -0.0785
  349PLSM   C1B 3850   3.009   5.226  12.943  0.1412  0.1068 -0.0958
  349PLSM   C2B 3851   3.099   5.308  12.487  0.0427  0.0250 -0.1057
  349PLSM   C3B 3852   3.069   5.315  12.052 -0.0026  0.0465  0.3472
  349PLSM   C4B 3853   2.852   5.413  11.666  0.1947  0.1353  0.1807
  349PLSM   C5B 3854   2.515   5.419  11.487 -0.0496  0.0155 -0.0065
  349PLSM   C6B 3855   2.150   5.458  11.375  0.0048  0.0451  0.3318
  350PLSM   NC3 3856   3.786   3.641  13.187  0.3182 -0.1427 -0.0730
  350PLSM   PO4 3857   4.101   3.337  13.295  0.2640  0.1555 -0.1524
  350PLSM   AM1 3858   4.440   3.230  12.851  0.0520 -0.0413  0.2349
  350PLSM   AM2 3859   4.575   2.827  12.850 -0.0837 -0.1835 -0.3196
  350PLSM   T1A 3860   4.705   3.389  12.549  0.0136 -0.1953 -0.0841
  350PLSM   C2A 3861   4.773   3.518  12.039  0.2987 -0.0859 -0.1958
  350PLSM   C3A 3862   4.933   3.599  11.661  0.2539 -0.1226 -0.2836
  350PLSM   C1B 3863   4.796   2.845  12.479  0.0557  0.1516  0.3209
  350PLSM   C2B 3864   4.968   2.830  11.953  0.1309 -0.1472 -0.0015
  350PLSM   C3B 3865   5.136   2.651  11.659  0.3025 -0.0309 -0.3522
  350PLSM   C4B 3866   4.905   2.475  11.289  0.1477  0.3001  0.0445
  350PLSM   C5B 3867   4.758   2.195  11.088  0.2569  0.0507  0.0149
  350PLSM   C6B 3868   4.334   2.168  11.004  0.2410  0.2538  0.2502
  351PLSM   NC3 3869   1.261   6.663   9.920 -0.1360  0.3068 -0.1089
  351PLSM   PO4 3870   0.937   6.378  10.098  0.0812 -0.3582  0.0467
  351PLSM   AM1 3871   0.794   6.226  10.459 -0.0385  0.0148 -0.1307
  351PLSM   AM2 3872   0.521   6.051  10.206 -0.0049 -0.1935  0.2667
  351PLSM   T1A 3873   0.780   6.177  10.909 -0.1349 -0.3602  0.0987
  351PLSM   C2A 3874   0.757   6.345  11.283 -0.0981 -0.1603 -0.1115
  351PLSM   C3A 3875   1.036   6.525  11.683  0.4539 -0.0271  0.0967
  351PLSM   C1B 3876   0.251   6.227  10.566 -0.4665  0.0226 -0.2123
  351PLSM   C2B 3877   0.366   6.415  10.858 -0.0969  0.0308  0.2375
  351PLSM   C3B 3878   0.486   6.788  11.027 -0.1602  0.0885  0.1048
  351PLSM   C4B 3879   0.482   6.772  11.472  0.2539 -0.2339  0.1047
  351PLSM   C5B 3880   0.445   6.771  11.878 -0.1149 -0.1121 -0.1440
  351PLSM   C6B 3881   0.512   7.028  12.257  0.4358  0.4930  0.1909
  352PLSM   NC3 3882   4.310   4.166   8.972  0.0887 -0.0204  0.2224
  352PLSM   PO4 3883   4.304   4.457   9.299 -0.2550 -0.2394  0.0042
  352PLSM   AM1 3884   4.324   4.465   9.712 -0.2527 -0.0614 -0.1999
  352PLSM   AM2 3885   4.569   4.352   9.903 -0.0359  0.2165  0.1238
  352PLSM   T1A 3886   3.978   4.513   9.987 -0.2843  0.2040  0.4725
  352PLSM   C2A 3887   3.743   4.622  10.400  0.0899 -0.3138 -0.0091
  352PLSM   C3A 3888   3.692   4.820  10.768  0.2949  0.4454 -0.3495
  352PLSM   C1B 3889   4.413   4.135  10.192  0.0716 -0.2132  0.4394
  352PLSM   C2B 3890   4.494   4.022  10.528  0.0456 -0.3013  0.1203
  352PLSM   C3B 3891   4.420   3.848  10.864  0.2282 -0.2389  0.4950
  352PLSM   C4B 3892   4.390   3.881  11.185  0.4615 -0.0691 -0.2317
  352PLSM   C5B 3893   4.272   4.182  11.390  0.3002 -0.1473  0.0822
  352PLSM   C6B 3894   4.100   4.110  11.802  0.0151 -0.0051  0.0758
  353PLSM   NC3 3895   0.471   3.449   9.425 -0.0399  0.1441 -0.4259
  353PLSM   PO4 3896   0.944   3.231   9.518  0.2511 -0.1235  0.1774
  353PLSM   AM1 3897   1.045   3.310   9.983  0.0086  0.1507  0.3164
  353PLSM   AM2 3898   1.273   3.591  10.032 -0.1501  0.2462 -0.0485
  353PLSM   T1A 3899   0.934   3.340  10.381 -0.2153 -0.0495  0.0571
  353PLSM   C2A 3900   1.041   3.652  10.726  0.0863  0.1412  0.1835
  353PLSM   C3A 3901   1.180   3.540  11.066  0.1109  0.0467 -0.1034
  353PLSM   C1B 3902   1.432   3.570  10.432 -0.4250  0.1596  0.1822
  353PLSM   C2B 3903   1.783   3.367  10.666  0.2295  0.4649 -0.1465
  353PLSM   C3B 3904   1.756   3.390  11.019  0.4011 -0.2893  0.3099
  353PLSM   C4B 3905   1.819   3.319  11.477  0.0917  0.0544  0.0252
  353PLSM   C5B 3906   1.991   2.976  11.728  0.1226 -0.0166 -0.2002
  353PLSM   C6B 3907   1.973   2.834  12.175  0.0314 -0.2614 -0.0010
  354PLSM   NC3 3908   6.348   2.619   9.471  0.0302  0.0610 -0.0611
  354PLSM   PO4 3909   6.603   3.039   9.608 -0.1473  0.2954  0.1817
  354PLSM   AM1 3910   6.492   2.971  10.031  0.1353 -0.0565 -0.0909
  354PLSM   AM2 3911   6.274   2.706   9.971  0.0031 -0.1119 -0.2721
  354PLSM   T1A 3912   6.624   2.842  10.445 -0.1634 -0.0111  0.0448
  354PLSM   C2A 3913   6.584   2.761  10.882 -0.2606 -0.1177 -0.1171
  354PLSM   C3A 3914   6.620   2.662  11.279 -0.1868  0.2285  0.1594
  354PLSM   C1B 3915   6.139   2.545  10.266  0.2644 -0.2661 -0.3218
  354PLSM   C2B 3916   6.248   2.473  10.572  0.0421  0.0660  0.0029
  354PLSM   C3B 3917   6.158   2.205  10.917  0.1197  0.0669  0.0049
  354PLSM   C4B 3918   6.395   2.177  11.252 -0.0160  0.1622 -0.2183
  354PLSM   C5B 3919   6.129   2.147  11.512  0.0567 -0.0503 -0.2784
  354PLSM   C6B 3920   5.837   1.928  11.702  0.2727 -0.0857  0.0122
  355PLSM   NC3 3921   6.622   6.158   9.702  0.1870 -0.1866 -0.1334
  355PLSM   PO4 3922   6.499   6.442   9.912  0.1516  0.0434 -0.1282
  355PLSM   AM1 3923   6.534   6.248  10.275  0.1277  0.1994 -0.0186
  355PLSM   AM2 3924   6.630   6.583  10.426  0.3577 -0.0013 -0.2865
  355PLSM   T1A 3925   6.778   6.162  10.695 -0.1949  0.1602 -0.0130
  355PLSM   C2A 3926   6.896   6.063  11.099 -0.0601 -0.1024  0.1640
  355PLSM   C3A 3927   7.107   5.916  11.327 -0.1614 -0.2729 -0.0988
  355PLSM   C1B 3928   6.801   6.591  10.902 -0.2473  0.1633  0.3415
  355PLSM   C2B 3929   6.622   6.778  11.255  0.1688  0.3834 -0.0993
  355PLSM   C3B 3930   6.540   7.074  11.504 -0.0280  0.3089 -0.2028
  355PLSM   C4B 3931   6.256   7.242  11.763 -0.3124  0.1027  0.3391
  355PLSM   C5B 3932   5.982   7.651  11.881  0.2169  0.1327  0.1311
  355PLSM   C6B 3933   5.741   8.146  12.089  0.3163  0.3677 -0.0458
  356PLSM   NC3 3934   3.960   4.358   8.644  0.1437 -0.0953 -0.0436
  356PLSM   PO4 3935   3.754   4.103   9.046  0.0820  0.0537  0.0092
  356PLSM   AM1 3936   3.992   3.822   9.199 -0.0765 -0.2101  0.1677
  356PLSM   AM2 3937   3.862   3.787   9.442 -0.1224 -0.1156 -0.2580
  356PLSM   T1A 3938   4.062   3.304   8.941 -0.2260  0.1007  0.0794
  356PLSM   C2A 3939   4.148   2.872   8.834 -0.0919  0.0009  0.0951
  356PLSM   C3A 3940   4.197   2.508   8.971 -0.2411  0.1479 -0.5823
  356PLSM   C1B 3941   3.770   3.579   9.765 -0.0231 -0.2572  0.1063
  356PLSM   C2B 3942   3.680   3.386  10.129  0.0931  0.0147 -0.1365
  356PLSM   C3B 3943   3.746   3.138  10.404  0.0778  0.1104 -0.0277
  356PLSM   C4B 3944   3.679   2.642  10.356 -0.2408 -0.2412  0.0739
  356PLSM   C5B 3945   3.534   2.306  10.526  0.1283 -0.0304  0.1587
  356PLSM   C6B 3946   3.326   2.218  10.846 -0.0852  0.0461 -0.1093
  357PLSM   NC3 3947   4.121   5.493   9.289 -0.0983  0.2192 -0.0264
  357PLSM   PO4 3948   4.323   5.901   9.396 -0.3959  0.0719 -0.1503
  357PLSM   AM1 3949   4.305   6.225   9.636  0.0955 -0.0751  0.1484
  357PLSM   AM2 3950   4.490   6.171   9.862 -0.1782  0.1229  0.0330
  357PLSM   T1A 3951   3.999   6.369   9.937  0.0118  0.0877  0.4594
  357PLSM   C2A 3952   3.925   6.337  10.388 -0.0942  0.0434  0.2208
  357PLSM   C3A 3953   3.881   6.390  10.803 -0.1619  0.2799  0.0166
  357PLSM   C1B 3954   4.454   6.337  10.311 -0.2413 -0.0106 -0.0507
  357PLSM   C2B 3955   4.331   6.482  10.635 -0.1224 -0.0417 -0.1317
  357PLSM   C3B 3956   4.344   6.928  10.859  0.0234  0.2073  0.0642
  357PLSM   C4B 3957   4.451   7.336  10.828  0.3104 -0.2776 -0.1560
  357PLSM   C5B 3958   4.544   7.755  10.997 -0.1334 -0.0709 -0.1512
  357PLSM   C6B 3959   4.692   7.978  11.309 -0.0010  0.1563  0.1642
  358PLSM   NC3 3960  -0.531   4.894   9.838 -0.0420  0.0835  0.0881
  358PLSM   PO4 3961  -0.217   5.212  10.071 -0.3064 -0.1924  0.0948
  358PLSM   AM1 3962   0.207   5.049  10.339  0.3448 -0.3791 -0.5390
  358PLSM   AM2 3963   0.427   5.189  10.332 -0.0594  0.1404  0.0596
  358PLSM   T1A 3964   0.096   4.931  10.735 -0.1281 -0.0440 -0.3157
  358PLSM   C2A 3965  -0.108   4.940  11.115 -0.0092  0.1556  0.4349
  358PLSM   C3A 3966  -0.183   4.948  11.514 -0.2553  0.0097 -0.2046
  358PLSM   C1B 3967   0.526   5.198  10.765 -0.1663  0.0355  0.1274
  358PLSM   C2B 3968   0.500   5.248  11.089  0.3099 -0.0425 -0.1906
  358PLSM   C3B 3969   0.610   5.452  11.493  0.1602  0.0137 -0.0143
  358PLSM   C4B 3970   0.760   5.117  11.815 -0.0845 -0.1509 -0.2157
  358PLSM   C5B 3971   0.525   4.898  12.116  0.2071  0.0642 -0.1161
  358PLSM   C6B 3972   0.350   4.639  12.469 -0.0229  0.0371 -0.2189
  359PAPI    C1 3973   0.791   5.387  14.389 -0.1032  0.0248 -0.0549
  359PAPI    C2 3974   1.098   5.163  14.511 -0.0203  0.1279 -0.0728
  359PAPI    C3 3975   1.155   5.548  14.421 -0.0756  0.0524 -0.4490
  359PAPI   PO4 3976   0.645   5.191  14.269  0.1992  0.3846 -0.1129
  359PAPI   GL1 3977   0.595   5.127  13.840  0.0529  0.2278  0.2633
  359PAPI   GL2 3978   0.615   5.003  13.598  0.0527  0.0470 -0.0536
  359PAPI   D1A 3979   0.172   5.406  13.779 -0.0244  0.1169 -0.0269
  359PAPI   D2A 3980   0.140   5.200  13.423  0.2523  0.1456  0.1370
  359PAPI   D3A 3981   0.316   5.570  13.206  0.1294  0.1625  0.0287
  359PAPI   D4A 3982   0.192   5.528  12.832  0.1895  0.0045 -0.0854
  359PAPI   C5A 3983   0.204   5.214  12.617 -0.1316 -0.3996  0.0357
  359PAPI   C1B 3984   0.589   5.170  13.189 -0.1109 -0.0029  0.1539
  359PAPI   C2B 3985   0.648   5.303  12.724  0.2169 -0.2818 -0.0820
  359PAPI   C3B 3986   0.535   5.432  12.365  0.2594 -0.1329 -0.1248
  359PAPI   C4B 3987   0.458   5.543  11.942  0.2140  0.0117  0.0846
  360PAPI    C1 3988   4.694   4.117  13.579  0.1840 -0.1235  0.0282
  360PAPI    C2 3989   5.066   4.247  13.648  0.1305 -0.0163  0.1164
  360PAPI    C3 3990   4.773   4.330  13.908  0.0472 -0.1111  0.0535
  360PAPI   PO4 3991   4.711   3.838  13.555 -0.0062 -0.0271  0.0313
  360PAPI   GL1 3992   4.533   3.612  13.219  0.0347  0.0079 -0.0268
  360PAPI   GL2 3993   4.899   3.495  13.145 -0.0431 -0.0597 -0.2295
  360PAPI   D1A 3994   4.211   3.676  12.922  0.5409 -0.2338  0.1736
  360PAPI   D2A 3995   4.205   3.619  12.574  0.2073  0.1971  0.2948
  360PAPI   D3A 3996   3.901   3.282  12.744  0.1587 -0.0006 -0.0099
  360PAPI   D4A 3997   3.908   3.306  12.330 -0.0239  0.1083 -0.3741
  360PAPI   C5A 3998   4.180   3.667  12.113  0.0540 -0.0320  0.1797
  360PAPI   C1B 3999   5.038   3.087  12.861  0.0299 -0.2036 -0.1459
  360PAPI   C2B 4000   5.136   3.142  12.384  0.1585 -0.0198 -0.2399
  360PAPI   C3B 4001   5.214   3.350  12.057 -0.0018  0.2073 -0.2925
  360PAPI   C4B 4002   5.531   3.505  11.921  0.0605  0.0133 -0.1946
  361PAPI    C1 4003   4.746   5.146   9.724  0.0711 -0.1608 -0.0307
  361PAPI    C2 4004   4.695   4.787   9.555  0.1030 -0.0193 -0.3472
  361PAPI    C3 4005   4.661   5.119   9.334 -0.0099  0.1780 -0.0395
  361PAPI   PO4 4006   4.992   5.132   9.842  0.1894  0.0510 -0.0884
  361PAPI   GL1 4007   5.288   5.004  10.211  0.0492  0.0019  0.4508
  361PAPI   GL2 4008   5.258   5.159  10.474 -0.0031  0.2688 -0.0010
  361PAPI   D1A 4009   5.192   4.581  10.395 -0.0661 -0.0303 -0.1578
  361PAPI   D2A 4010   5.555   4.300  10.209  0.0777  0.3086 -0.0009
  361PAPI   D3A 4011   5.716   4.756  10.250 -0.0654  0.2195 -0.0495
  361PAPI   D4A 4012   5.652   4.669  10.702  0.2357  0.0005  0.0378
  361PAPI   C5A 4013   5.234   4.655  10.894 -0.1595 -0.0171  0.0767
  361PAPI   C1B 4014   5.208   5.113  10.972  0.1005  0.1108  0.2108
  361PAPI   C2B 4015   5.139   5.273  11.398  0.0556  0.0261 -0.1193
  361PAPI   C3B 4016   5.373   5.234  11.689  0.1027 -0.0719 -0.1140
  361PAPI   C4B 4017   5.697   4.884  11.872  0.3699  0.2869 -0.0201
  362PAPI    C1 4018   1.845   6.684   9.638  0.2989  0.1058 -0.1957
  362PAPI    C2 4019   1.802   6.522   9.275 -0.1238  0.0231 -0.1135
  362PAPI    C3 4020   1.503   6.733   9.437  0.0731  0.0871  0.1747
  362PAPI   PO4 4021   1.844   6.505   9.785  0.2099  0.0551 -0.0007
  362PAPI   GL1 4022   1.860   6.503  10.181  0.1556 -0.1271  0.0621
  362PAPI   GL2 4023   1.827   6.318  10.422  0.1902 -0.1942  0.0428
  362PAPI   D1A 4024   1.695   6.799  10.517  0.1209  0.1709 -0.2060
  362PAPI   D2A 4025   1.614   6.613  10.839  0.0917  0.1625  0.2934
  362PAPI   D3A 4026   1.524   6.887  11.109  0.3122  0.1541  0.3234
  362PAPI   D4A 4027   1.778   6.818  11.444  0.0939 -0.2142 -0.2358
  362PAPI   C5A 4028   1.968   6.938  11.842 -0.0258  0.0697  0.1097
  362PAPI   C1B 4029   1.792   6.099  10.806 -0.0126 -0.4713 -0.0393
  362PAPI   C2B 4030   1.821   5.860  11.199  0.1178 -0.1853 -0.0720
  362PAPI   C3B 4031   1.844   6.036  11.578 -0.1862  0.0499 -0.0503
  362PAPI   C4B 4032   2.092   6.382  11.808 -0.0146 -0.2407  0.2462
  363PAPS   CNO 4033   2.619   4.398  13.806  0.0413 -0.0222  0.0584
  363PAPS   PO4 4034   2.430   4.682  13.529 -0.2575  0.0623  0.3316
  363PAPS   GL1 4035   2.423   4.784  13.137  0.3874  0.0989  0.1891
  363PAPS   GL2 4036   2.665   4.815  12.952  0.2778 -0.2550  0.2754
  363PAPS   D1A 4037   2.311   5.120  12.747 -0.0283  0.0091  0.1783
  363PAPS   D2A 4038   2.273   5.370  13.051  0.0744 -0.0112 -0.1215
  363PAPS   D3A 4039   2.054   5.603  12.745 -0.4091  0.2145  0.0342
  363PAPS   D4A 4040   2.117   5.267  12.298  0.0266  0.2233  0.0494
  363PAPS   C5A 4041   2.309   4.899  12.210  0.1628 -0.0717  0.0562
  363PAPS   C1B 4042   2.719   5.002  12.474 -0.1256  0.1073 -0.1830
  363PAPS   C2B 4043   2.765   4.843  12.087  0.0491  0.0149 -0.1193
  363PAPS   C3B 4044   2.585   4.950  11.789  0.1951  0.0744 -0.2449
  363PAPS   C4B 4045   2.203   5.099  11.784 -0.0722  0.2766  0.1200
  364PAPS   CNO 4046   2.977   4.100  13.629 -0.0093 -0.0937 -0.1750
  364PAPS   PO4 4047   3.268   4.309  13.502 -0.2120 -0.1216 -0.0824
  364PAPS   GL1 4048   2.942   4.301  13.126 -0.2681 -0.3836 -0.1589
  364PAPS   GL2 4049   3.136   4.140  12.942 -0.0400 -0.3168 -0.1792
  364PAPS   D1A 4050   2.578   4.255  12.825  0.1490 -0.1066  0.0842
  364PAPS   D2A 4051   2.669   3.998  12.413 -0.0277 -0.0515 -0.4324
  364PAPS   D3A 4052   2.752   4.445  12.435 -0.1834 -0.1255 -0.0470
  364PAPS   D4A 4053   2.582   4.372  12.008 -0.0417 -0.0511 -0.0390
  364PAPS   C5A 4054   2.235   4.025  11.859 -0.1538 -0.2324  0.1972
  364PAPS   C1B 4055   3.175   4.218  12.617 -0.1229 -0.0489  0.1367
  364PAPS   C2B 4056   3.139   4.165  12.234  0.0817  0.1587 -0.2343
  364PAPS   C3B 4057   3.107   4.481  11.864  0.4109  0.3257 -0.2698
  364PAPS   C4B 4058   2.819   4.548  11.504  0.1680  0.4533 -0.2233
  365PAPS   CNO 4059   4.842   7.281  13.713 -0.0092  0.1671  0.4788
  365PAPS   PO4 4060   4.594   6.941  13.834  0.0283 -0.2840  0.0784
  365PAPS   GL1 4061   4.795   6.914  13.353 -0.2600  0.0934  0.2352
  365PAPS   GL2 4062   4.730   7.186  13.119 -0.0743  0.1598 -0.2197
  365PAPS   D1A 4063   5.177   6.715  13.318  0.1191  0.0472 -0.2121
  365PAPS   D2A 4064   5.160   6.697  12.843  0.0204 -0.0032 -0.3108
  365PAPS   D3A 4065   4.822   6.851  12.661 -0.0670 -0.0429  0.2735
  365PAPS   D4A 4066   4.997   6.500  12.412  0.3503  0.1339  0.1950
  365PAPS   C5A 4067   4.955   6.413  11.940  0.2648 -0.0580 -0.1236
  365PAPS   C1B 4068   4.448   7.167  12.768 -0.0643  0.0540  0.2721
  365PAPS   C2B 4069   4.350   7.106  12.390  0.1565  0.1003  0.3216
  365PAPS   C3B 4070   4.232   7.272  12.117  0.2909 -0.1346 -0.0878
  365PAPS   C4B 4071   4.207   7.036  11.756 -0.1670  0.6190  0.1186
  366PAPS   CNO 4072   3.629   1.542  12.882 -0.0169  0.0026  0.1586
  366PAPS   PO4 4073   3.860   1.211  12.950  0.0257  0.0108 -0.1104
  366PAPS   GL1 4074   3.798   0.987  12.718  0.0912 -0.0070 -0.4659
  366PAPS   GL2 4075   3.509   0.894  12.781 -0.1516 -0.0584 -0.0766
  366PAPS   D1A 4076   4.056   0.795  12.403  0.3259  0.0135  0.2145
  366PAPS   D2A 4077   3.852   1.170  12.194 -0.0230 -0.3028  0.1664
  366PAPS   D3A 4078   3.849   1.072  11.788 -0.1039 -0.0938  0.0275
  366PAPS   D4A 4079   3.814   1.073  11.340 -0.0023  0.0916  0.1044
  366PAPS   C5A 4080   3.789   0.683  11.061  0.1293 -0.1488  0.3139
  366PAPS   C1B 4081   3.383   0.872  12.354  0.1155  0.0271  0.1245
  366PAPS   C2B 4082   3.272   0.684  11.986 -0.2717 -0.0436 -0.1670
  366PAPS   C3B 4083   3.554   0.328  11.824 -0.0737 -0.0381 -0.3048
  366PAPS   C4B 4084   3.928   0.123  11.747  0.1415  0.0495  0.2973
  367PAPS   CNO 4085   2.792   0.287   9.281  0.2494 -0.1386  0.2248
  367PAPS   PO4 4086   2.950   0.434   9.429  0.1956  0.0714 -0.2511
  367PAPS   GL1 4087   2.690   0.627   9.843 -0.0251 -0.3430 -0.0488
  367PAPS   GL2 4088   2.741   0.491  10.067  0.1714  0.0634 -0.0558
  367PAPS   D1A 4089   2.564   0.943  10.216 -0.0939  0.1716  0.0058
  367PAPS   D2A 4090   2.206   1.135  10.044 -0.2378 -0.2200 -0.4005
  367PAPS   D3A 4091   2.128   1.105   9.518  0.2526  0.2860 -0.1282
  367PAPS   D4A 4092   2.402   1.385   9.215  0.1424 -0.1390 -0.4270
  367PAPS   C5A 4093   2.863   1.356   9.135 -0.1558 -0.0701 -0.0206
  367PAPS   C1B 4094   3.054   0.522  10.407 -0.0260 -0.3332 -0.0147
  367PAPS   C2B 4095   3.009   0.833  10.699 -0.0368 -0.4017  0.2977
  367PAPS   C3B 4096   2.859   1.147  10.803  0.0616 -0.0172 -0.0920
  367PAPS   C4B 4097   2.580   1.367  10.957 -0.2887 -0.0718 -0.1038
  368PAPS   CNO 4098   2.020   3.508   9.639 -0.1641 -0.1110  0.2559
  368PAPS   PO4 4099   1.683   3.783   9.713  0.1102 -0.2276  0.2108
  368PAPS   GL1 4100   1.777   3.536  10.070  0.0663  0.2458  0.1521
  368PAPS   GL2 4101   2.086   3.363  10.315  0.2453 -0.0616  0.3907
  368PAPS   D1A 4102   1.495   3.115  10.277  0.0284 -0.5333  0.0067
  368PAPS   D2A 4103   1.247   2.871  10.452  0.1671  0.1217 -0.3126
  368PAPS   D3A 4104   1.290   3.119  10.776 -0.1046 -0.1490  0.0306
  368PAPS   D4A 4105   1.306   3.117  11.239  0.1347  0.0710 -0.0745
  368PAPS   C5A 4106   1.260   3.453  11.541 -0.1647  0.0749 -0.3082
  368PAPS   C1B 4107   2.086   3.046  10.747 -0.0796  0.0104 -0.5203
  368PAPS   C2B 4108   1.826   2.917  11.124 -0.1445  0.0375 -0.2272
  368PAPS   C3B 4109   1.947   2.545  11.390 -0.0613  0.1880 -0.1400
  368PAPS   C4B 4110   1.724   2.573  11.796  0.4822 -0.2088  0.1660
  369PAPS   CNO 4111   6.532   0.422   9.526  0.1401 -0.2798  0.0519
  369PAPS   PO4 4112   6.581   0.920   9.715 -0.0180  0.1116 -0.0037
  369PAPS   GL1 4113   6.291   1.059   9.960 -0.1967 -0.2046 -0.0115
  369PAPS   GL2 4114   6.253   0.815  10.174 -0.0644  0.1756 -0.1233
  369PAPS   D1A 4115   5.791   1.032   9.849 -0.2261  0.2134 -0.2485
  369PAPS   D2A 4116   5.616   0.618   9.921 -0.1063 -0.1209 -0.0584
  369PAPS   D3A 4117   5.532   0.697  10.239 -0.5182 -0.4385  0.1255
  369PAPS   D4A 4118   5.166   0.555  10.443 -0.0280  0.0116 -0.2676
  369PAPS   C5A 4119   4.912   0.148  10.480 -0.0105 -0.1051 -0.0479
  369PAPS   C1B 4120   6.032   1.054  10.527 -0.0105 -0.0026 -0.1435
  369PAPS   C2B 4121   5.855   0.991  10.905  0.0438 -0.2380  0.0680
  369PAPS   C3B 4122   6.089   0.897  11.230  0.0766 -0.1272  0.2491
  369PAPS   C4B 4123   6.268   1.064  11.547  0.1119  0.2637  0.1914
  370PAPS   CNO 4124   1.166   5.451   9.785  0.2208  0.0194 -0.0044
  370PAPS   PO4 4125   0.928   5.224  10.069 -0.0698 -0.1429  0.0686
  370PAPS   GL1 4126   0.948   5.148  10.529 -0.0029 -0.1783  0.2127
  370PAPS   GL2 4127   0.926   5.445  10.678  0.1461  0.1947  0.2433
  370PAPS   D1A 4128   1.141   4.824  10.748  0.1660 -0.1619 -0.0664
  370PAPS   D2A 4129   1.342   5.171  10.901  0.3555  0.0126 -0.0931
  370PAPS   D3A 4130   0.988   5.073  11.191 -0.0879  0.1458  0.0506
  370PAPS   D4A 4131   1.097   5.272  11.556  0.1388  0.0200  0.0757
  370PAPS   C5A 4132   1.304   4.915  11.739  0.1577 -0.1851  0.1850
  370PAPS   C1B 4133   0.954   5.660  11.021 -0.0593  0.0482 -0.0148
  370PAPS   C2B 4134   0.971   5.814  11.428 -0.1745 -0.0143 -0.0989
  370PAPS   C3B 4135   0.866   6.067  11.728 -0.2033 -0.1781  0.0294
  370PAPS   C4B 4136   0.608   6.340  11.835  0.0581 -0.0046 -0.2082
  371PAPE   NH3 4137   5.052   1.754  13.190  0.0276 -0.0818  0.1307
  371PAPE   PO4 4138   5.134   2.143  13.243  0.2700 -0.0718  0.2169
  371PAPE   GL1 4139   5.312   2.483  13.029  0.0880  0.0247 -0.1194
  371PAPE   GL2 4140   5.147   2.587  12.691 -0.0676  0.0142  0.3727
  371PAPE   D1A 4141   5.750   2.401  12.859  0.1678 -0.1720 -0.0421
  371PAPE   D2A 4142   5.846   2.331  12.499  0.2278  0.0767 -0.2356
  371PAPE   D3A 4143   5.841   2.234  12.086  0.1952 -0.1646  0.2779
  371PAPE   D4A 4144   5.862   1.831  12.213 -0.1432  0.1314 -0.1905
  371PAPE   C5A 4145   6.130   1.627  11.905 -0.2338 -0.1209  0.0127
  371PAPE   C1B 4146   5.469   2.654  12.395 -0.2562  0.0471  0.1029
  371PAPE   C2B 4147   5.742   2.698  12.146  0.0733  0.1840  0.0451
  371PAPE   C3B 4148   5.901   2.895  11.789  0.0523  0.0192 -0.1906
  371PAPE   C4B 4149   6.050   3.225  11.616  0.0848 -0.0637 -0.1386
  372PAPE   NH3 4150   1.431   2.447  13.548  0.0949 -0.3015 -0.1673
  372PAPE   PO4 4151   1.583   2.986  13.604  0.2850  0.1753 -0.0330
  372PAPE   GL1 4152   1.959   2.708  13.351 -0.1398  0.0158  0.0473
  372PAPE   GL2 4153   1.930   2.323  13.431  0.0433  0.0080  0.1809
  372PAPE   D1A 4154   2.308   2.667  13.018 -0.0766  0.1693  0.5590
  372PAPE   D2A 4155   1.974   2.866  12.845  0.2745 -0.1037 -0.0117
  372PAPE   D3A 4156   1.592   2.524  13.057 -0.1791 -0.4309  0.0546
  372PAPE   D4A 4157   1.477   2.647  12.701  0.1683  0.0044  0.0019
  372PAPE   C5A 4158   1.561   2.596  12.360 -0.3050 -0.2014  0.0961
  372PAPE   C1B 4159   2.031   2.217  12.960  0.2202  0.0029 -0.1029
  372PAPE   C2B 4160   1.998   2.462  12.564  0.0185  0.2106  0.2096
  372PAPE   C3B 4161   2.091   2.277  12.158  0.1970 -0.2524 -0.0985
  372PAPE   C4B 4162   2.041   2.147  11.784 -0.2065  0.4493  0.1361
  373PAPE   NH3 4163   1.558   2.668   9.156  0.1616 -0.2454  0.0687
  373PAPE   PO4 4164   1.843   3.091   9.258 -0.1297 -0.1222  0.2162
  373PAPE   GL1 4165   1.852   2.851   9.728 -0.0395  0.0834  0.1454
  373PAPE   GL2 4166   1.902   2.980   9.976  0.2152  0.0630  0.1408
  373PAPE   D1A 4167   1.804   2.449   9.726 -0.1996  0.0250 -0.0010
  373PAPE   D2A 4168   1.489   2.623  10.063 -0.3358 -0.2763 -0.3056
  373PAPE   D3A 4169   1.905   2.476  10.235  0.0662 -0.1415  0.0044
  373PAPE   D4A 4170   1.732   2.808  10.479  0.0756  0.1930  0.0173
  373PAPE   C5A 4171   1.926   2.582  10.810  0.1428  0.2431  0.0121
  373PAPE   C1B 4172   2.222   2.825  10.302 -0.0302 -0.0418  0.1630
  373PAPE   C2B 4173   2.331   2.526  10.535  0.1139  0.0416  0.1123
  373PAPE   C3B 4174   2.468   2.441  10.876 -0.0802  0.0721  0.2950
  373PAPE   C4B 4175   2.281   2.091  11.076 -0.0006  0.2135 -0.1359
  374PAPE   NH3 4176   6.878   4.087  10.001 -0.0198 -0.0049  0.2923
  374PAPE   PO4 4177   7.074   4.353   9.889  0.0209 -0.0165 -0.2062
  374PAPE   GL1 4178   6.948   4.352  10.367 -0.2821 -0.2628 -0.2566
  374PAPE   GL2 4179   6.680   4.183  10.475 -0.2278  0.0048  0.3158
  374PAPE   D1A 4180   7.015   4.558  10.785  0.1050 -0.1075  0.2620
  374PAPE   D2A 4181   7.471   4.411  10.863  0.1119 -0.1842  0.0628
  374PAPE   D3A 4182   7.255   4.072  10.646  0.0481  0.4696  0.0749
  374PAPE   D4A 4183   7.479   3.837  10.981  0.2685  0.2405 -0.1397
  374PAPE   C5A 4184   7.467   3.421  10.931  0.2759  0.1111 -0.1951
  374PAPE   C1B 4185   6.823   4.067  10.934 -0.2194 -0.5019 -0.1730
  374PAPE   C2B 4186   7.165   4.085  11.276  0.1364  0.0134 -0.0032
  374PAPE   C3B 4187   7.096   4.012  11.691 -0.3813  0.2716 -0.0030
  374PAPE   C4B 4188   6.801   3.947  12.072  0.2171  0.2873  0.4089
  375CHOL   ROH 4189   3.534   0.385  12.951 -0.0731  0.0969  0.0861
  375CHOL    R1 4190   3.369   0.295  12.740 -0.0624  0.2124  0.0279
  375CHOL    R2 4191   3.374   0.409  12.488  0.2183  0.1105 -0.0148
  375CHOL    R3 4192   3.418   0.152  12.408 -0.0425  0.0236  0.1101
  375CHOL    R4 4193   3.225   0.258  12.215  0.1352  0.1630  0.0013
  375CHOL    R5 4194   3.204   0.076  12.333 -0.1084  0.2327  0.0747
  375CHOL    C1 4195   3.179  -0.071  11.982 -0.1581  0.1119  0.1281
  375CHOL    C2 4196   3.177  -0.109  11.661 -0.0262 -0.1511  0.1043
  376CHOL   ROH 4197   1.236   2.875  13.070 -0.0095 -0.2462 -0.0764
  376CHOL    R1 4198   1.073   3.084  12.970 -0.0614 -0.1978  0.1028
  376CHOL    R2 4199   1.108   3.192  12.718  0.1122  0.2408  0.3004
  376CHOL    R3 4200   0.845   3.130  12.690  0.1816  0.0833 -0.0526
  376CHOL    R4 4201   0.908   3.291  12.454  0.3386  0.3200  0.1560
  376CHOL    R5 4202   0.747   3.326  12.595  0.1533  0.0908  0.0020
  376CHOL    C1 4203   0.545   3.290  12.274  0.5355  0.2182 -0.2593
  376CHOL    C2 4204   0.469   3.473  11.991  0.0885  0.1116 -0.0075
  377CHOL   ROH 4205   6.698   1.024  10.259 -0.1082 -0.1512 -0.0237
  377CHOL    R1 4206   6.547   1.023  10.499  0.0726 -0.2059  0.0922
  377CHOL    R2 4207   6.658   1.084  10.745  0.1699  0.1568 -0.0352
  377CHOL    R3 4208   6.456   1.266  10.754 -0.1115 -0.1480 -0.0270
  377CHOL    R4 4209   6.516   1.207  11.035  0.1889  0.1504 -0.0234
  377CHOL    R5 4210   6.321   1.195  10.939  0.1312 -0.2262  0.1248
  377CHOL    C1 4211   6.244   1.449  11.212 -0.0643 -0.1394 -0.0087
  377CHOL    C2 4212   6.166   1.708  11.322 -0.0553 -0.1407  0.2787
  378CHOL   ROH 4213  -0.121   2.697  13.217 -0.2974  0.0043 -0.1687
  378CHOL    R1 4214  -0.173   2.616  12.951 -0.1597  0.1877 -0.2544
  378CHOL    R2 4215  -0.091   2.764  12.732  0.2665  0.1660 -0.1229
  378CHOL    R3 4216   0.024   2.529  12.658  0.0031  0.0260 -0.0974
  378CHOL    R4 4217   0.043   2.699  12.420  0.2584 -0.0015 -0.0916
  378CHOL    R5 4218  -0.043   2.499  12.430  0.0180  0.1021 -0.1087
  378CHOL    C1 4219   0.229   2.440  12.169  0.0064 -0.2303 -0.0494
  378CHOL    C2 4220   0.399   2.518  11.885  0.0581 -0.3583 -0.2697
  379CHOL   ROH 4221   2.144   4.665  10.367  0.0740 -0.1686 -0.0944
  379CHOL    R1 4222   2.321   4.558  10.561  0.0414 -0.0998 -0.0264
  379CHOL    R2 4223   2.359   4.676  10.808 -0.0969 -0.0824 -0.0115
  379CHOL    R3 4224   2.294   4.429  10.900 -0.0388 -0.1066 -0.0356
  379CHOL    R4 4225   2.383   4.574  11.137 -0.1132 -0.0997 -0.0156
  379CHOL    R5 4226   2.457   4.382  11.068 -0.0498 -0.0726 -0.0172
  379CHOL    C1 4227   2.335   4.282  11.415 -0.0681 -0.1327 -0.0406
  379CHOL    C2 4228   2.360   4.560  11.615 -0.0960 -0.1423  0.2614
  380CHOL   ROH 4229   5.607   0.407  13.229  0.1215  0.1278 -0.1188
  380CHOL    R1 4230   5.469   0.338  12.992  0.1183  0.0953 -0.1078
  380CHOL    R2 4231   5.474   0.497  12.765  0.1513  0.0427 -0.1446
  380CHOL    R3 4232   5.557   0.267  12.646  0.1187  0.0017 -0.0885
  380CHOL    R4 4233   5.494   0.447  12.424  0.1679 -0.0352 -0.1325
  380CHOL    R5 4234   5.416   0.246  12.453  0.1294 -0.0148 -0.0944
  380CHOL    C1 4235   5.583   0.203  12.113  0.1470 -0.1190 -0.0726
  380CHOL    C2 4236   5.492   0.390  11.851  0.2197  0.0175 -0.1275
  381CHOL   ROH 4237   7.063   3.740  13.126 -0.0627 -0.3461 -0.1118
  381CHOL    R1 4238   7.038   3.818  12.855  0.1489 -0.2867 -0.1162
  381CHOL    R2 4239   7.058   4.081  12.774  0.0598 -0.2481 -0.0230
  381CHOL    R3 4240   7.248   3.982  12.607  0.2879 -0.0820  0.1326
  381CHOL    R4 4241   7.179   4.243  12.493  0.0822 -0.1862  0.0227
  381CHOL    R5 4242   7.178   4.052  12.389  0.3648 -0.2125  0.0668
  381CHOL    C1 4243   7.428   4.244  12.173  0.3094  0.0057  0.1953
  381CHOL    C2 4244   7.659   4.530  11.939  0.0559 -0.0477 -0.2571
  382CHOL   ROH 4245   3.030   2.701  12.501 -0.1925  0.2887  0.1027
  382CHOL    R1 4246   3.082   2.658  12.227 -0.1069  0.2059  0.1317
  382CHOL    R2 4247   2.881   2.633  12.039 -0.0491  0.0996  0.0842
  382CHOL    R3 4248   3.017   2.832  11.914 -0.0568  0.0854  0.0529
  382CHOL    R4 4249   2.820   2.740  11.716 -0.0245  0.0135  0.0504
  382CHOL    R5 4250   3.036   2.758  11.687 -0.0215  0.0312  0.0723
  382CHOL    C1 4251   2.912   2.990  11.411 -0.0174 -0.0501  0.0016
  382CHOL    C2 4252   2.762   2.774  11.124  0.1200  0.2398 -0.1213
  383CHOL   ROH 4253   5.912   3.331  13.267  0.1714  0.1861 -0.0105
  383CHOL    R1 4254   5.913   3.461  13.016 -0.0953  0.1036 -0.0585
  383CHOL    R2 4255   6.143   3.493  12.867 -0.1757  0.4158 -0.1238
  383CHOL    R3 4256   5.995   3.373  12.673 -0.0361  0.1100 -0.0458
  383CHOL    R4 4257   6.204   3.518  12.527 -0.3143  0.4170 -0.1491
  383CHOL    R5 4258   5.989   3.533  12.495 -0.3531  0.0509 -0.0933
  383CHOL    C1 4259   6.101   3.420  12.148 -0.2640  0.1306 -0.0906
  383CHOL    C2 4260   6.113   3.642  11.932 -0.1337 -0.1133  0.4954
  384CHOL   ROH 4261   2.234   6.044  10.488 -0.1483  0.0300 -0.0825
  384CHOL    R1 4262   2.283   5.954  10.752 -0.0444 -0.0074 -0.1136
  384CHOL    R2 4263   2.505   6.032  10.897 -0.0582  0.0863 -0.1356
  384CHOL    R3 4264   2.319   6.106  11.081 -0.0687 -0.0658 -0.0851
  384CHOL    R4 4265   2.502   5.930  11.227  0.1236  0.1062 -0.1270
  384CHOL    R5 4266   2.285   5.910  11.214  0.1399 -0.0838 -0.0608
  384CHOL    C1 4267   2.325   5.940  11.592  0.2197 -0.0250 -0.0744
  384CHOL    C2 4268   2.121   5.720  11.943  0.2716  0.2259 -0.0165
  385CHOL   ROH 4269   3.762   2.986   6.624 -0.0112 -0.0284  0.3870
  385CHOL    R1 4270   3.956   2.810   6.516 -0.0773  0.0285  0.1701
  385CHOL    R2 4271   4.194   2.899   6.406 -0.0808  0.0807  0.1959
  385CHOL    R3 4272   4.303   2.725   6.584 -0.0807 -0.1154  0.0073
  385CHOL    R4 4273   4.524   2.796   6.404 -0.0632  0.1387  0.1384
  385CHOL    R5 4274   4.456   2.595   6.453 -0.0335  0.0684 -0.1173
  385CHOL    C1 4275   4.819   2.574   6.569 -0.0528 -0.0117 -0.0720
  385CHOL    C2 4276   4.844   2.242   6.561  0.0667 -0.1082 -0.0011
  386CHOL   ROH 4277   4.464   0.184  13.044  0.3216 -0.0236 -0.0868
  386CHOL    R1 4278   4.379   0.268  12.788  0.1962  0.0996 -0.0060
  386CHOL    R2 4279   4.542   0.410  12.616  0.1978 -0.0315 -0.1132
  386CHOL    R3 4280   4.479   0.209  12.443 -0.1361  0.0542 -0.0990
  386CHOL    R4 4281   4.514   0.446  12.273  0.2158  0.0027 -0.1109
  386CHOL    R5 4282   4.340   0.314  12.278  0.0049  0.2696 -0.0867
  386CHOL    C1 4283   4.439   0.278  11.911 -0.0872  0.1031 -0.0964
  386CHOL    C2 4284   4.402   0.567  11.703  0.0730  0.4130 -0.0166
  387CHOL   ROH 4285   3.453   4.480   9.977 -0.0492 -0.0408  0.0165
  387CHOL    R1 4286   3.325   4.464  10.229  0.0753  0.2140  0.0998
  387CHOL    R2 4287   3.244   4.223  10.340 -0.3155  0.3638  0.1574
  387CHOL    R3 4288   3.393   4.308  10.550 -0.0134  0.0924  0.0596
  387CHOL    R4 4289   3.265   4.063  10.645 -0.2319  0.2160  0.0750
  387CHOL    R5 4290   3.260   4.257  10.742  0.1003  0.1831  0.1615
  387CHOL    C1 4291   3.417   4.048  11.020  0.1004 -0.1248 -0.0647
  387CHOL    C2 4292   3.237   3.727  11.120  0.0328 -0.0897  0.3975
  388CHOL   ROH 4293   3.814   5.856  13.195  0.1259  0.2939  0.0128
  388CHOL    R1 4294   3.813   5.793  12.919  0.0659  0.0394  0.0638
  388CHOL    R2 4295   3.593   5.684  12.792 -0.0368  0.0709  0.1669
  388CHOL    R3 4296   3.623   5.896  12.625  0.1155 -0.0870 -0.0053
  388CHOL    R4 4297   3.510   5.684  12.457 -0.0810 -0.0810  0.1796
  388CHOL    R5 4298   3.691   5.799  12.417 -0.0086 -0.2777  0.0606
  388CHOL    C1 4299   3.489   5.884  12.105  0.0361 -0.3177  0.0253
  388CHOL    C2 4300   3.258   5.804  11.862 -0.1751 -0.2398  0.0394
  389CHOL   ROH 4301   7.668   6.231  13.466 -0.0727 -0.1723 -0.0086
  389CHOL    R1 4302   7.436   6.199  13.306 -0.0374  0.1091 -0.1230
  389CHOL    R2 4303   7.437   6.239  13.033  0.2174 -0.1573 -0.1678
  389CHOL    R3 4304   7.334   5.988  13.029 -0.2546  0.0225  0.0212
  389CHOL    R4 4305   7.305   6.085  12.753  0.1535 -0.2111 -0.1082
  389CHOL    R5 4306   7.147   6.003  12.879 -0.1092  0.2171 -0.1436
  389CHOL    C1 4307   7.131   5.759  12.586 -0.3268 -0.0735  0.1042
  389CHOL    C2 4308   6.944   5.821  12.257 -0.2941  0.0478  0.0001
  390CHOL   ROH 4309   6.317   7.303  13.419  0.2224 -0.2077 -0.0321
  390CHOL    R1 4310   6.363   7.147  13.188  0.2417 -0.1370 -0.0758
  390CHOL    R2 4311   6.156   7.042  13.036  0.2544 -0.2793  0.0053
  390CHOL    R3 4312   6.284   7.170  12.833  0.0594 -0.1460 -0.0366
  390CHOL    R4 4313   6.165   6.933  12.708  0.2339 -0.2470 -0.0068
  390CHOL    R5 4314   6.374   6.994  12.699  0.1745 -0.0519 -0.0827
  390CHOL    C1 4315   6.290   6.991  12.327  0.0389 -0.1030 -0.0531
  390CHOL    C2 4316   6.287   6.850  12.109  0.1737 -0.0273 -0.0231
  391CHOL   ROH 4317   1.544   1.061  10.539  0.0510  0.1711 -0.0692
  391CHOL    R1 4318   1.712   1.020  10.763 -0.1445 -0.1235  0.0263
  391CHOL    R2 4319   1.863   1.222  10.875  0.2720 -0.4184  0.0011
  391CHOL    R3 4320   1.736   1.146  11.103 -0.0099 -0.0281 -0.0155
  391CHOL    R4 4321   1.985   1.272  11.195  0.2997 -0.6083  0.0233
  391CHOL    R5 4322   1.912   1.073  11.248 -0.2253 -0.4280  0.0693
  391CHOL    C1 4323   1.936   1.231  11.595  0.0512 -0.3525  0.0207
  391CHOL    C2 4324   2.221   0.994  11.646  0.1378  0.0454 -0.0028
  392CHOL   ROH 4325   6.155   1.388  13.207  0.0165  0.1286  0.0046
  392CHOL    R1 4326   6.051   1.374  12.944  0.0800  0.1251 -0.0196
  392CHOL    R2 4327   6.185   1.479  12.726  0.1598  0.0676  0.0053
  392CHOL    R3 4328   6.154   1.227  12.627  0.1229  0.0653  0.0206
  392CHOL    R4 4329   6.249   1.385  12.399  0.0493  0.0665 -0.0167
  392CHOL    R5 4330   6.070   1.260  12.405  0.0466  0.0666  0.0465
  392CHOL    C1 4331   6.256   1.095  12.116 -0.0495  0.0636 -0.0150
  392CHOL    C2 4332   6.222   0.673  12.029  0.3349 -0.0951  0.1726
  393CHOL   ROH 4333   2.587   0.843  12.814 -0.1672  0.0214  0.0624
  393CHOL    R1 4334   2.422   0.919  12.596 -0.2503 -0.0001  0.1171
  393CHOL    R2 4335   2.471   0.839  12.336 -0.1638  0.2369  0.0563
  393CHOL    R3 4336   2.215   0.749  12.350 -0.0690 -0.0493 -0.0019
  393CHOL    R4 4337   2.283   0.736  12.066 -0.0893  0.3178 -0.0262
  393CHOL    R5 4338   2.111   0.836  12.153 -0.1857  0.0460  0.1018
  393CHOL    C1 4339   1.933   0.591  11.920  0.0432  0.0962 -0.1291
  393CHOL    C2 4340   1.852   0.453  11.631  0.0925  0.1923  0.0703
  394CHOL   ROH 4341   2.467   3.608  10.405  0.0403 -0.0502 -0.2571
  394CHOL    R1 4342   2.521   3.352  10.513  0.0059  0.0264 -0.0502
  394CHOL    R2 4343   2.600   3.138  10.357 -0.2601 -0.1824  0.0794
  394CHOL    R3 4344   2.807   3.128  10.533 -0.0926 -0.1031 -0.1103
  394CHOL    R4 4345   2.738   2.847  10.482 -0.1965 -0.1179  0.1567
  394CHOL    R5 4346   2.753   2.944  10.677  0.0118  0.0126  0.0718
  394CHOL    C1 4347   3.012   2.668  10.721 -0.0021 -0.0059  0.0236
  394CHOL    C2 4348   2.915   2.330  10.557  0.1896  0.1179  0.2201
  395CHOL   ROH 4349   0.555   5.656  10.456  0.1877  0.0170 -0.1380
  395CHOL    R1 4350   0.502   5.818  10.682  0.2256 -0.0225 -0.1019
  395CHOL    R2 4351   0.293   5.767  10.856  0.1817  0.0200 -0.1490
  395CHOL    R3 4352   0.490   5.772  11.043  0.1544 -0.1138 -0.1140
  395CHOL    R4 4353   0.243   5.818  11.194  0.1267 -0.1854 -0.1246
  395CHOL    R5 4354   0.422   5.943  11.197  0.1411 -0.1996 -0.0189
  395CHOL    C1 4355   0.399   5.852  11.567  0.0690 -0.4306 -0.0775
  395CHOL    C2 4356   0.223   5.988  11.923  0.0240  0.1481  0.1967
  396CHOL   ROH 4357   5.298   1.585  12.185  0.0569 -0.0790  0.0267
  396CHOL    R1 4358   5.386   1.731  11.959 -0.0077 -0.0447  0.0249
  396CHOL    R2 4359   5.360   1.636  11.701 -0.0779 -0.0041  0.0244
  396CHOL    R3 4360   5.235   1.874  11.660 -0.0883  0.0023  0.0852
  396CHOL    R4 4361   5.373   1.818  11.407  0.0952  0.1619  0.1317
  396CHOL    R5 4362   5.389   2.000  11.527 -0.0087  0.1015  0.2562
  396CHOL    C1 4363   5.263   2.147  11.198  0.1862  0.2646  0.2512
  396CHOL    C2 4364   5.251   2.201  10.758  0.1942 -0.0647 -0.4203
  397CHOL   ROH 4365   5.123   2.964  10.116  0.0617 -0.0297 -0.0075
  397CHOL    R1 4366   5.215   3.094  10.350  0.1286 -0.0708 -0.0096
  397CHOL    R2 4367   5.051   3.254  10.505  0.2512  0.1581 -0.1065
  397CHOL    R3 4368   5.133   3.090  10.705 -0.0044  0.1120 -0.0371
  397CHOL    R4 4369   5.108   3.354  10.831  0.3065  0.1830 -0.1243
  397CHOL    R5 4370   5.284   3.224  10.834  0.1402 -0.0423 -0.0453
  397CHOL    C1 4371   5.218   3.257  11.208  0.0988  0.1542 -0.0695
  397CHOL    C2 4372   5.047   3.147  11.560  0.2666 -0.0339  0.1993
  398CHOL   ROH 4373   5.775   5.186  10.494 -0.0792  0.0588  0.0808
  398CHOL    R1 4374   5.730   5.264  10.763 -0.1091 -0.2492  0.1690
  398CHOL    R2 4375   5.689   5.081  10.966  0.4780 -0.5172  0.0667
  398CHOL    R3 4376   5.895   5.214  11.083  0.2304 -0.0781  0.0264
  398CHOL    R4 4377   5.704   5.167  11.301  0.3940 -0.5557  0.0808
  398CHOL    R5 4378   5.790   5.359  11.242 -0.0470 -0.3411  0.0922
  398CHOL    C1 4379   5.906   5.342  11.605  0.1127 -0.1659  0.0511
  398CHOL    C2 4380   5.801   5.533  11.838 -0.1906 -0.0066  0.0387
  399CHOL   ROH 4381   5.612   2.683  10.176 -0.0422  0.3101 -0.2222
  399CHOL    R1 4382   5.681   2.715  10.449 -0.0472  0.1675 -0.2045
  399CHOL    R2 4383   5.513   2.836  10.632 -0.0319  0.1035 -0.1563
  399CHOL    R3 4384   5.550   2.604  10.770 -0.0736  0.0340 -0.2584
  399CHOL    R4 4385   5.412   2.781  10.958 -0.1305 -0.0433 -0.2100
  399CHOL    R5 4386   5.598   2.675  10.993 -0.1355 -0.0662 -0.2072
  399CHOL    C1 4387   5.387   2.532  11.277 -0.2272 -0.1940 -0.3372
  399CHOL    C2 4388   5.746   2.448  11.624 -0.2023  0.0249  0.2794
  400CHOL   ROH 4389   1.276   6.060  10.612 -0.3634  0.0440  0.0823
  400CHOL    R1 4390   1.226   6.171  10.868 -0.1702 -0.0122  0.1470
  400CHOL    R2 4391   1.266   6.030  11.102 -0.0444 -0.0841  0.0869
  400CHOL    R3 4392   1.420   6.244  11.167  0.0462 -0.1347  0.0380
  400CHOL    R4 4393   1.311   6.151  11.423 -0.1535  0.0951  0.0353
  400CHOL    R5 4394   1.300   6.353  11.342  0.0128  0.0504 -0.1001
  400CHOL    C1 4395   1.482   6.423  11.670 -0.1320  0.1519 -0.0408
  400CHOL    C2 4396   1.386   6.707  11.923 -0.1525  0.0205 -0.0566
  401CHOL   ROH 4397   4.578   5.849  10.250 -0.1585 -0.0890 -0.0452
  401CHOL    R1 4398   4.672   5.846  10.517 -0.1166  0.0707 -0.0565
  401CHOL    R2 4399   4.596   6.035  10.704 -0.2970  0.0318 -0.0845
  401CHOL    R3 4400   4.526   5.815  10.849 -0.0404 -0.0176 -0.0320
  401CHOL    R4 4401   4.449   6.043  11.017 -0.0286 -0.0805  0.0476
  401CHOL    R5 4402   4.576   5.875  11.076  0.1213 -0.0060 -0.0723
  401CHOL    C1 4403   4.298   5.842  11.335  0.3686 -0.1923  0.1738
  401CHOL    C2 4404   4.090   6.130  11.428 -0.0146 -0.0380 -0.5092
  402CHOL   ROH 4405   5.841   4.993  13.259  0.1401  0.0711 -0.1253
  402CHOL    R1 4406   5.719   4.863  13.039  0.2752 -0.0086 -0.1542
  402CHOL    R2 4407   5.467   4.929  12.948  0.1095 -0.3936 -0.0025
  402CHOL    R3 4408   5.596   4.958  12.711 -0.0357 -0.0123 -0.0415
  402CHOL    R4 4409   5.336   4.841  12.641  0.0892 -0.3033 -0.0199
  402CHOL    R5 4410   5.532   4.764  12.585  0.1698  0.0088 -0.1798
  402CHOL    C1 4411   5.380   4.817  12.239 -0.0588  0.1072 -0.0666
  402CHOL    C2 4412   5.142   4.833  11.937 -0.2260 -0.0726  0.0042
  403CHOL   ROH 4413   0.642   7.181  10.660 -0.0263  0.1263  0.0535
  403CHOL    R1 4414   0.717   7.200  10.932 -0.0573 -0.0688  0.0779
  403CHOL    R2 4415   0.637   7.409  11.094  0.2389  0.0237  0.1164
  403CHOL    R3 4416   0.546   7.209  11.253 -0.1259  0.1187  0.0369
  403CHOL    R4 4417   0.586   7.435  11.435  0.2707 -0.0199  0.1241
  403CHOL    R5 4418   0.669   7.235  11.457 -0.0855 -0.1786  0.0523
  403CHOL    C1 4419   0.472   7.262  11.783 -0.0533  0.0439  0.0539
  403CHOL    C2 4420   0.585   7.428  12.050 -0.1856  0.1021 -0.2803
  404CHOL   ROH 4421   4.212   4.519  13.096  0.2127  0.0888  0.0994
  404CHOL    R1 4422   3.996   4.638  12.957  0.1111 -0.1073  0.0874
  404CHOL    R2 4423   4.029   4.854  12.787 -0.0903 -0.0038  0.1803
  404CHOL    R3 4424   3.903   4.691  12.610  0.1428 -0.0828  0.0819
  404CHOL    R4 4425   3.964   4.933  12.457 -0.0694  0.0431  0.1866
  404CHOL    R5 4426   3.769   4.839  12.478  0.0224 -0.1792  0.0917
  404CHOL    C1 4427   3.807   4.826  12.098  0.1617 -0.0038  0.0979
  404CHOL    C2 4428   3.783   5.039  11.799 -0.0086  0.0436  0.1720
  405CHOL   ROH 4429   7.537   5.778  12.349  0.2289 -0.3021 -0.1205
  405CHOL    R1 4430   7.456   5.560  12.187  0.0666 -0.3367  0.0039
  405CHOL    R2 4431   7.305   5.350  12.285 -0.1919 -0.1145  0.0977
  405CHOL    R3 4432   7.141   5.414  12.078 -0.0444 -0.0881 -0.0122
  405CHOL    R4 4433   7.049   5.151  12.166 -0.1482 -0.0703 -0.0734
  405CHOL    R5 4434   7.105   5.207  11.963 -0.0043 -0.0809 -0.0358
  405CHOL    C1 4435   6.746   5.095  11.903  0.0156 -0.0198 -0.2763
  405CHOL    C2 4436   6.696   4.973  11.580  0.1081 -0.2569 -0.1762
  406CHOL   ROH 4437   4.888   0.672   9.827 -0.3069 -0.2425 -0.1170
  406CHOL    R1 4438   4.919   0.758  10.095 -0.0060 -0.4529 -0.0779
  406CHOL    R2 4439   4.741   0.930  10.217  0.4376 -0.0751  0.0759
  406CHOL    R3 4440   4.728   0.733  10.404  0.0274 -0.1596 -0.0324
  406CHOL    R4 4441   4.628   0.972  10.541  0.4510 -0.0466  0.0763
  406CHOL    R5 4442   4.789   0.841  10.608  0.1918 -0.3890  0.0398
  406CHOL    C1 4443   4.550   0.812  10.905  0.0739 -0.1094 -0.0253
  406CHOL    C2 4444   4.255   0.828  11.218 -0.1972 -0.0507 -0.0335
  407CHOL   ROH 4445   2.637   7.365  13.241  0.1112  0.1168 -0.0633
  407CHOL    R1 4446   2.618   7.175  13.033  0.2699  0.1888 -0.1444
  407CHOL    R2 4447   2.376   7.096  12.923  0.3164 -0.1222 -0.0299
  407CHOL    R3 4448   2.495   7.169  12.690  0.0645  0.1734 -0.0721
  407CHOL    R4 4449   2.258   7.018  12.608  0.1637 -0.0297  0.0031
  407CHOL    R5 4450   2.463   6.981  12.546  0.1618  0.2369 -0.1793
  407CHOL    C1 4451   2.301   7.040  12.206 -0.1618  0.3017 -0.0174
  407CHOL    C2 4452   2.387   6.744  11.903  0.1027  0.0829 -0.0888
  408CHOL   ROH 4453   5.334   5.582  10.710 -0.0680  0.1077 -0.0439
  408CHOL    R1 4454   5.476   5.566  10.954 -0.1936 -0.1458  0.0156
  408CHOL    R2 4455   5.554   5.790  11.096  0.1907 -0.2761  0.0184
  408CHOL    R3 4456   5.421   5.668  11.299 -0.1360  0.0028 -0.0177
  408CHOL    R4 4457   5.551   5.901  11.423  0.6805 -0.4696  0.0974
  408CHOL    R5 4458   5.567   5.693  11.488  0.0380 -0.5899 -0.0511
  408CHOL    C1 4459   5.424   5.851  11.805  0.6590 -0.3205  0.1096
  408CHOL    C2 4460   5.302   6.057  12.238 -0.0529 -0.1162  0.3763
  409CHOL   ROH 4461   1.521   7.488  10.598  0.2172 -0.0434 -0.0585
  409CHOL    R1 4462   1.593   7.360  10.839  0.2997  0.0356 -0.0399
  409CHOL    R2 4463   1.780   7.464  11.014  0.1885  0.2116 -0.0234
  409CHOL    R3 4464   1.579   7.437  11.195  0.1884  0.0500 -0.0466
  409CHOL    R4 4465   1.824   7.436  11.356  0.1864  0.0513 -0.0362
  409CHOL    R5 4466   1.666   7.286  11.358  0.2355 -0.0061 -0.1206
  409CHOL    C1 4467   1.660   7.394  11.724  0.1851 -0.1937 -0.0654
  409CHOL    C2 4468   1.480   7.202  11.987 -0.0444  0.0836 -0.2728
  410CHOL   ROH 4469   5.259   1.032   9.487 -0.2219  0.0299  0.1332
  410CHOL    R1 4470   5.258   1.004   9.769 -0.1927 -0.0724  0.1234
  410CHOL    R2 4471   5.339   1.207   9.939  0.0531 -0.2169  0.1816
  410CHOL    R3 4472   5.094   1.168  10.050  0.0326 -0.0036  0.2171
  410CHOL    R4 4473   5.256   1.283  10.265  0.1352 -0.0434  0.1633
  410CHOL    R5 4474   5.141   1.098  10.275  0.0027  0.0399  0.2375
  410CHOL    C1 4475   4.978   1.291  10.560  0.1639  0.2578  0.1860
  410CHOL    C2 4476   4.813   1.383  10.861 -0.1821 -0.1104  0.2927
  411CHOL   ROH 4477   6.354   6.356   6.368 -0.0346  0.4240  0.0903
  411CHOL    R1 4478   6.271   6.379   6.098 -0.0654  0.2884  0.0875
  411CHOL    R2 4479   6.383   6.561   5.924 -0.0062  0.1245 -0.0488
  411CHOL    R3 4480   6.425   6.340   5.771 -0.1331  0.0047  0.0868
  411CHOL    R4 4481   6.230   6.499   5.620  0.1162  0.1283 -0.1120
  411CHOL    R5 4482   6.210   6.290   5.679 -0.1292  0.1755 -0.0186
  411CHOL    C1 4483   6.180   6.256   5.300  0.0683  0.0180 -0.0213
  411CHOL    C2 4484   6.138   6.431   5.062  0.0912 -0.0437 -0.2025
  412CHOL   ROH 4485   1.082   5.084  13.483  0.0901  0.2096 -0.0652
  412CHOL    R1 4486   1.105   5.026  13.207 -0.0625  0.2839 -0.0945
  412CHOL    R2 4487   1.054   5.214  13.011  0.2239  0.4592 -0.0068
  412CHOL    R3 4488   1.304   5.146  12.927  0.0978  0.0597 -0.0790
  412CHOL    R4 4489   1.155   5.199  12.680  0.1511  0.4655 -0.0294
  412CHOL    R5 4490   1.268   5.018  12.728 -0.1596  0.2332 -0.1473
  412CHOL    C1 4491   1.448   5.126  12.410 -0.0097  0.0941 -0.1104
  412CHOL    C2 4492   1.396   5.270  12.051 -0.3317  0.1339 -0.0095
  413CHOL   ROH 4493   1.683   4.072  12.917 -0.1108 -0.0802 -0.1098
  413CHOL    R1 4494   1.504   4.146  12.710 -0.1025 -0.0781 -0.1184
  413CHOL    R2 4495   1.528   4.053  12.451 -0.0489 -0.0226 -0.1427
  413CHOL    R3 4496   1.270   3.976  12.489 -0.0326 -0.0904 -0.1787
  413CHOL    R4 4497   1.291   4.028  12.201 -0.1183  0.2724 -0.1082
  413CHOL    R5 4498   1.145   4.114  12.338 -0.0858  0.0843  0.0317
  413CHOL    C1 4499   0.911   3.942  12.091 -0.1434  0.3806 -0.1219
  413CHOL    C2 4500   0.840   3.702  11.709 -0.1617 -0.0956 -0.3542
  414CHOL   ROH 4501   5.588   5.959  10.682 -0.4678  0.0129 -0.1006
  414CHOL    R1 4502   5.716   6.152  10.845 -0.0526 -0.2264 -0.1276
  414CHOL    R2 4503   5.581   6.296  11.039  0.1845  0.2562 -0.3028
  414CHOL    R3 4504   5.778   6.199  11.200 -0.1738 -0.1927 -0.1107
  414CHOL    R4 4505   5.678   6.436  11.340  0.2710  0.0895 -0.2515
  414CHOL    R5 4506   5.885   6.394  11.288  0.2294 -0.4233 -0.0654
  414CHOL    C1 4507   5.918   6.427  11.666 -0.0150 -0.4289 -0.0412
  414CHOL    C2 4508   5.881   6.739  11.775  0.0844  0.0435 -0.2971
  415CHOL   ROH 4509   2.992   1.122  12.774 -0.1306 -0.0900  0.0318
  415CHOL    R1 4510   2.844   1.081  12.536 -0.0289  0.1836 -0.0830
  415CHOL    R2 4511   2.895   1.222  12.303  0.4791  0.0326 -0.0828
  415CHOL    R3 4512   2.915   0.974  12.196  0.0265 -0.0493  0.0024
  415CHOL    R4 4513   2.860   1.148  11.967  0.2895 -0.0433 -0.0466
  415CHOL    R5 4514   2.749   0.969  12.023 -0.0121  0.1689  0.0380
  415CHOL    C1 4515   2.858   0.872  11.671 -0.2458 -0.1644  0.0547
  415CHOL    C2 4516   2.952   0.847  11.296  0.0113 -0.2628  0.1168
  416CHOL   ROH 4517   2.560   0.007  10.117 -0.0644 -0.0908  0.2435
  416CHOL    R1 4518   2.521   0.103  10.381 -0.0019 -0.1017  0.2569
  416CHOL    R2 4519   2.729   0.199  10.536  0.0038  0.0965  0.1315
  416CHOL    R3 4520   2.570   0.418  10.556 -0.1809 -0.0411  0.1995
  416CHOL    R4 4521   2.733   0.423  10.799 -0.0666  0.1115  0.1201
  416CHOL    R5 4522   2.516   0.432  10.789 -0.0808 -0.0799  0.2251
  416CHOL    C1 4523   2.586   0.759  10.971 -0.2810 -0.0089  0.1774
  416CHOL    C2 4524   2.425   0.993  11.216  0.3875 -0.2299 -0.1054
  417CHOL   ROH 4525   3.657   3.708  12.703 -0.0095  0.1186  0.0856
  417CHOL    R1 4526   3.575   3.817  12.455 -0.0074  0.0335  0.0479
  417CHOL    R2 4527   3.734   3.812  12.229 -0.0384 -0.1114  0.0345
  417CHOL    R3 4528   3.516   3.694  12.118 -0.0854 -0.0953  0.1061
  417CHOL    R4 4529   3.665   3.806  11.891 -0.0900 -0.1873  0.0455
  417CHOL    R5 4530   3.455   3.841  11.938 -0.0797 -0.1257  0.0735
  417CHOL    C1 4531   3.420   3.692  11.589 -0.1641 -0.2163  0.1189
  417CHOL    C2 4532   3.616   3.390  11.327  0.3345 -0.0606 -0.0340
  418CHOL   ROH 4533   4.020   0.227  11.233  0.1075  0.2346 -0.2138
  418CHOL    R1 4534   4.258   0.229  11.385  0.1139  0.2172 -0.2243
  418CHOL    R2 4535   4.347   0.009  11.526 -0.0557  0.3022  0.0183
  418CHOL    R3 4536   4.575   0.049  11.383 -0.0235 -0.0353 -0.0355
  418CHOL    R4 4537   4.666  -0.063  11.638 -0.1225 -0.0293  0.0077
  418CHOL    R5 4538   4.735   0.122  11.546  0.0879 -0.1490 -0.0893
  418CHOL    C1 4539   5.065  -0.066  11.570 -0.1313 -0.5391 -0.0489
  418CHOL    C2 4540   5.265  -0.110  11.883 -0.0738 -0.2120  0.0946
  419CHOL   ROH 4541   1.522   2.042  13.235  0.1517 -0.0474  0.1105
  419CHOL    R1 4542   1.462   1.984  12.964  0.1269  0.2622  0.0457
  419CHOL    R2 4543   1.557   2.137  12.755  0.5458  0.2061  0.1827
  419CHOL    R3 4544   1.650   1.898  12.665  0.0651  0.0533  0.0660
  419CHOL    R4 4545   1.726   2.089  12.457  0.3292 -0.0229  0.0937
  419CHOL    R5 4546   1.614   1.905  12.428 -0.0284  0.1889  0.0845
  419CHOL    C1 4547   1.912   1.837  12.199 -0.2483 -0.2997 -0.0679
  419CHOL    C2 4548   1.905   1.716  11.780 -0.0669  0.2429 -0.0229
  420CHOL   ROH 4549   4.760   4.865  10.201 -0.2418  0.1189  0.0009
  420CHOL    R1 4550   4.728   4.978  10.459 -0.0587  0.1113  0.0278
  420CHOL    R2 4551   4.534   4.893  10.636 -0.0038  0.1802  0.1233
  420CHOL    R3 4552   4.745   4.860  10.803  0.0710  0.0749  0.0093
  420CHOL    R4 4553   4.514   4.886  10.981  0.1563 -0.0017  0.1303
  420CHOL    R5 4554   4.697   5.003  10.989  0.1680 -0.0206  0.1083
  420CHOL    C1 4555   4.701   4.851  11.338  0.3197 -0.2065  0.0274
  420CHOL    C2 4556   4.706   4.981  11.779  0.0521 -0.1653  0.0311
  421CHOL   ROH 4557   0.264   1.500  10.371 -0.2541  0.0529  0.1456
  421CHOL    R1 4558   0.357   1.581  10.625 -0.1906 -0.1063  0.1739
  421CHOL    R2 4559   0.288   1.823  10.739  0.0221 -0.0769  0.2417
  421CHOL    R3 4560   0.210   1.666  10.947 -0.1275 -0.0682  0.1934
  421CHOL    R4 4561   0.244   1.933  11.064  0.0741 -0.1211  0.2642
  421CHOL    R5 4562   0.335   1.748  11.133 -0.0808 -0.2146  0.2285
  421CHOL    C1 4563   0.145   1.849  11.448 -0.0361 -0.1388  0.2319
  421CHOL    C2 4564   0.328   2.065  11.703 -0.1488 -0.2279  0.0471
  422CHOL   ROH 4565   4.757   3.267   8.578  0.1527 -0.0600 -0.1373
  422CHOL    R1 4566   4.555   3.069   8.586  0.2140 -0.1180  0.0484
  422CHOL    R2 4567   4.414   2.991   8.361 -0.1371  0.0148  0.2112
  422CHOL    R3 4568   4.497   2.743   8.434  0.0576 -0.0195 -0.1052
  422CHOL    R4 4569   4.277   2.695   8.247 -0.0924  0.0492  0.0648
  422CHOL    R5 4570   4.296   2.615   8.449  0.1400 -0.1358 -0.0317
  422CHOL    C1 4571   4.275   2.290   8.250  0.1164  0.0370 -0.3178
  422CHOL    C2 4572   4.126   2.073   8.032 -0.1192 -0.1196  0.0911
  423CHOL   ROH 4573   2.220   3.921  12.573  0.0148 -0.1229 -0.0221
  423CHOL    R1 4574   2.120   3.858  12.316  0.1053  0.0819 -0.1110
  423CHOL    R2 4575   1.891   3.707  12.278  0.2671 -0.1254 -0.3115
  423CHOL    R3 4576   1.815   3.921  12.128  0.0499 -0.0173 -0.0543
  423CHOL    R4 4577   1.678   3.692  12.007  0.2818 -0.0163 -0.3285
  423CHOL    R5 4578   1.805   3.836  11.904  0.1368  0.2404 -0.1589
  423CHOL    C1 4579   1.482   3.884  11.708  0.0864  0.1489 -0.0971
  423CHOL    C2 4580   1.614   3.829  11.330 -0.0890 -0.1745 -0.1338
  424CHOL   ROH 4581   6.019   6.264  10.368  0.0845  0.0463  0.0305
  424CHOL    R1 4582   6.090   6.173  10.626 -0.1008 -0.0431  0.0487
  424CHOL    R2 4583   6.327   6.245  10.750 -0.0478 -0.3482  0.1029
  424CHOL    R3 4584   6.161   6.325  10.949  0.0101 -0.1354  0.0729
  424CHOL    R4 4585   6.428   6.324  11.071  0.0714 -0.0250 -0.0069
  424CHOL    R5 4586   6.250   6.222  11.146  0.0772  0.0502  0.1551
  424CHOL    C1 4587   6.330   6.444  11.445  0.1951  0.3630 -0.0988
  424CHOL    C2 4588   6.520   6.642  11.721 -0.1033  0.0380 -0.2811
  425CHOL   ROH 4589   0.644   4.740  10.525  0.1493 -0.6848  0.1442
  425CHOL    R1 4590   0.530   4.649  10.768 -0.0313 -0.3146  0.2068
  425CHOL    R2 4591   0.656   4.681  11.011 -0.0181 -0.3044  0.2009
  425CHOL    R3 4592   0.421   4.798  11.081  0.1446  0.1166  0.0698
  425CHOL    R4 4593   0.568   4.769  11.334 -0.1598 -0.4301  0.1971
  425CHOL    R5 4594   0.366   4.699  11.292 -0.2735  0.0231 -0.0756
  425CHOL    C1 4595   0.296   4.930  11.587 -0.0896 -0.1080  0.0720
  425CHOL    C2 4596   0.193   5.136  11.838 -0.0096  0.0936 -0.1201
  426CHOL   ROH 4597   4.340   2.555  12.412 -0.0555  0.1659 -0.0521
  426CHOL    R1 4598   4.401   2.663  12.158  0.1745 -0.0045 -0.0725
  426CHOL    R2 4599   4.550   2.525  11.970 -0.1083 -0.3603 -0.0498
  426CHOL    R3 4600   4.335   2.574  11.811 -0.0149  0.0660 -0.0555
  426CHOL    R4 4601   4.554   2.512  11.625 -0.1827 -0.6551 -0.0422
  426CHOL    R5 4602   4.427   2.690  11.622  0.2668 -0.3175 -0.1657
  426CHOL    C1 4603   4.355   2.551  11.274 -0.1383 -0.4266 -0.0430
  426CHOL    C2 4604   4.326   2.795  11.046 -0.3607 -0.2289 -0.1467
  427CHOL   ROH 4605   3.624   3.511   8.982  0.1565  0.0622  0.1276
  427CHOL    R1 4606   3.611   3.267   9.126  0.0306  0.0671  0.1267
  427CHOL    R2 4607   3.465   3.050   9.038  0.0645  0.0794  0.0329
  427CHOL    R3 4608   3.702   2.920   9.068  0.0317  0.0556  0.1976
  427CHOL    R4 4609   3.499   2.719   9.134 -0.0343  0.0769  0.0579
  427CHOL    R5 4610   3.669   2.778   9.257 -0.1136  0.0597  0.1753
  427CHOL    C1 4611   3.741   2.405   9.217 -0.1226  0.0530  0.2271
  427CHOL    C2 4612   3.568   2.083   9.285  0.3670  0.3871  0.2044
  428CHOL   ROH 4613   4.134   5.974  10.191 -0.3685 -0.0310  0.0823
  428CHOL    R1 4614   4.203   5.878  10.448 -0.1293 -0.2788 -0.0675
  428CHOL    R2 4615   4.144   6.016  10.681  0.4994 -0.2583  0.1144
  428CHOL    R3 4616   4.026   5.782  10.751  0.1630 -0.0754  0.1692
  428CHOL    R4 4617   4.039   5.934  11.000  0.3272 -0.0447  0.1134
  428CHOL    R5 4618   4.113   5.733  10.968  0.0482 -0.1459  0.1872
  428CHOL    C1 4619   3.866   5.666  11.251 -0.0888  0.2514  0.1642
  428CHOL    C2 4620   3.884   5.398  11.394  0.0503  0.1149 -0.0426
  429CHOL   ROH 4621   2.802   5.945  13.352  0.0437  0.0669 -0.0436
  429CHOL    R1 4622   2.576   6.044  13.214 -0.1293 -0.1816  0.0569
  429CHOL    R2 4623   2.596   6.189  12.980 -0.3589  0.2441  0.2914
  429CHOL    R3 4624   2.426   5.998  12.886  0.0588  0.0270 -0.0612
  429CHOL    R4 4625   2.414   6.214  12.687 -0.3464  0.3547  0.2919
  429CHOL    R5 4626   2.245   6.123  12.790 -0.1886 -0.1841  0.1133
  429CHOL    C1 4627   2.150   6.049  12.427  0.0530  0.2154 -0.0386
  429CHOL    C2 4628   2.438   6.112  12.117 -0.2350 -0.1038 -0.0388
  430CHOL   ROH 4629   4.276   3.003  12.447 -0.2396  0.0924  0.1472
  430CHOL    R1 4630   4.347   3.159  12.222 -0.3340  0.1288  0.1435
  430CHOL    R2 4631   4.543   3.083  12.044 -0.1374  0.3432  0.2675
  430CHOL    R3 4632   4.346   3.118  11.861 -0.0934  0.0297  0.1519
  430CHOL    R4 4633   4.594   3.118  11.704 -0.0217  0.1563  0.2630
  430CHOL    R5 4634   4.439   3.271  11.702 -0.1690  0.0109  0.0875
  430CHOL    C1 4635   4.438   3.171  11.334  0.0870 -0.2469  0.1519
  430CHOL    C2 4636   4.688   3.424  11.189 -0.0088 -0.0445 -0.0225
  431CHOL   ROH 4637   7.547   0.723  10.717  0.1225  0.1894 -0.0154
  431CHOL    R1 4638   7.409   0.690  10.962  0.2115  0.0026  0.0133
  431CHOL    R2 4639   7.523   0.749  11.207  0.2271  0.0268  0.0064
  431CHOL    R3 4640   7.301   0.904  11.236  0.1061 -0.1636  0.1021
  431CHOL    R4 4641   7.414   0.885  11.506  0.2408 -0.0605  0.0496
  431CHOL    R5 4642   7.209   0.838  11.447  0.2563 -0.2369  0.1427
  431CHOL    C1 4643   7.143   1.110  11.706  0.1351 -0.2900  0.1646
  431CHOL    C2 4644   7.087   1.365  11.811  0.3104 -0.1377 -0.0218
  432CHOL   ROH 4645   0.725   2.686  10.299 -0.1388  0.0290  0.0196
  432CHOL    R1 4646   0.776   2.833  10.535 -0.1513 -0.0281  0.0584
  432CHOL    R2 4647   0.638   2.791  10.770 -0.0626 -0.1881  0.0846
  432CHOL    R3 4648   0.887   2.760  10.874 -0.0152 -0.0923  0.0004
  432CHOL    R4 4649   0.711   2.782  11.108  0.0541 -0.2042  0.0593
  432CHOL    R5 4650   0.888   2.902  11.067 -0.0136 -0.1206  0.0194
  432CHOL    C1 4651   0.988   2.748  11.402  0.1665 -0.1237 -0.0346
  432CHOL    C2 4652   0.801   2.736  11.684 -0.0802  0.0814  0.1422
  433CHOL   ROH 4653   4.375   4.700  10.243 -0.1243  0.0506 -0.1568
  433CHOL    R1 4654   4.195   4.581  10.426  0.0297 -0.1410 -0.1267
  433CHOL    R2 4655   4.280   4.429  10.640  0.2303 -0.0025 -0.1047
  433CHOL    R3 4656   4.127   4.603  10.783  0.0222 -0.1621 -0.1269
  433CHOL    R4 4657   4.312   4.486  10.979  0.1942  0.1128 -0.1204
  433CHOL    R5 4658   4.094   4.494  10.993  0.1833 -0.1604 -0.0995
  433CHOL    C1 4659   4.188   4.684  11.311 -0.0221  0.0301 -0.1505
  433CHOL    C2 4660   4.008   4.592  11.578 -0.4269 -0.1155 -0.0823
  434CHOL   ROH 4661   4.214   3.763   9.895  0.1295 -0.0354  0.0362
  434CHOL    R1 4662   4.126   3.669  10.147  0.0578  0.0660  0.0504
  434CHOL    R2 4663   4.172   3.410  10.233 -0.0006  0.0877  0.1524
  434CHOL    R3 4664   4.282   3.535  10.448 -0.0298  0.1475  0.1321
  434CHOL    R4 4665   4.141   3.305  10.561  0.0572  0.1130  0.1658
  434CHOL    R5 4666   4.118   3.513  10.620 -0.0098  0.1101  0.1451
  434CHOL    C1 4667   4.226   3.362  10.953  0.0635  0.1838  0.1546
  434CHOL    C2 4668   4.086   3.446  11.152 -0.0830  0.2024  0.1602
  435CHOL   ROH 4669   4.791   6.390  13.579  0.0718 -0.0140  0.0940
  435CHOL    R1 4670   4.896   6.328  13.324  0.1667 -0.1655  0.1681
  435CHOL    R2 4671   4.885   6.073  13.216 -0.1268 -0.1542  0.1635
  435CHOL    R3 4672   4.765   6.201  13.009  0.2045  0.0235  0.0750
  435CHOL    R4 4673   4.888   5.965  12.888 -0.3034 -0.3341  0.2187
  435CHOL    R5 4674   4.915   6.172  12.825  0.1844 -0.4157  0.1177
  435CHOL    C1 4675   4.777   6.023  12.502 -0.0951 -0.2721  0.1677
  435CHOL    C2 4676   4.792   5.895  12.083 -0.1168  0.1486  0.0318
  436CHOL   ROH 4677   6.767   2.554   9.930 -0.2861 -0.2609 -0.1200
  436CHOL    R1 4678   6.658   2.434  10.162 -0.2565  0.0338  0.0545
  436CHOL    R2 4679   6.786   2.232  10.300 -0.4562 -0.1385  0.0136
  436CHOL    R3 4680   6.752   2.399  10.512  0.0611  0.0336 -0.0304
  436CHOL    R4 4681   6.799   2.134  10.631 -0.7451 -0.0932  0.0380
  436CHOL    R5 4682   6.630   2.267  10.671 -0.3439  0.4430  0.0113
  436CHOL    C1 4683   6.775   2.233  11.023 -0.4278  0.0947  0.0108
  436CHOL    C2 4684   6.889   2.203  11.337 -0.1147  0.2039 -0.0215
  437CHOL   ROH 4685   3.398   2.402  12.481  0.0062  0.2020 -0.0520
  437CHOL    R1 4686   3.423   2.356  12.203  0.0686  0.0327 -0.0189
  437CHOL    R2 4687   3.244   2.200  12.061  0.0343  0.0457  0.0169
  437CHOL    R3 4688   3.225   2.422  11.906  0.1947 -0.0325 -0.1198
  437CHOL    R4 4689   3.129   2.204  11.735 -0.0248 -0.0685  0.0352
  437CHOL    R5 4690   3.285   2.347  11.687  0.0923 -0.2282 -0.0870
  437CHOL    C1 4691   3.043   2.415  11.400  0.0914 -0.2083 -0.0827
  437CHOL    C2 4692   2.908   2.284  11.117  0.0985 -0.0792  0.0302
  438CHOL   ROH 4693   3.476   4.286   7.509 -0.0334 -0.0728  0.0038
  438CHOL    R1 4694   3.465   4.239   7.230 -0.1117 -0.1591  0.0216
  438CHOL    R2 4695   3.691   4.230   7.072 -0.1708 -0.0357 -0.0628
  438CHOL    R3 4696   3.591   3.988   6.999 -0.0207 -0.1321  0.0391
  438CHOL    R4 4697   3.845   4.011   6.853 -0.2051  0.1437 -0.2710
  438CHOL    R5 4698   3.649   3.968   6.767 -0.2762 -0.0450 -0.0406
  438CHOL    C1 4699   3.841   3.657   6.657 -0.0843  0.1578 -0.2967
  438CHOL    C2 4700   4.039   3.397   6.597  0.0536 -0.0420 -0.1486
  439CHOL   ROH 4701   1.111   5.962  13.568  0.2407  0.1590 -0.1111
  439CHOL    R1 4702   1.071   6.058  13.305  0.1943  0.0805 -0.1318
  439CHOL    R2 4703   1.263   6.201  13.167  0.1713  0.0252 -0.2102
  439CHOL    R3 4704   1.225   6.009  12.979  0.1249 -0.0253 -0.1513
  439CHOL    R4 4705   1.347   6.232  12.833  0.5989 -0.2492 -0.1366
  439CHOL    R5 4706   1.162   6.130  12.782  0.5080 -0.0289 -0.2913
  439CHOL    C1 4707   1.361   6.070  12.462  0.8043 -0.4566 -0.0384
  439CHOL    C2 4708   1.224   6.212  12.076 -0.1672  0.0345 -0.0367
  440CHOL   ROH 4709   3.357   5.629   9.665 -0.0076 -0.0046  0.1202
  440CHOL    R1 4710   3.294   5.712   9.927 -0.1122 -0.0687  0.1154
  440CHOL    R2 4711   3.080   5.608  10.069 -0.0635 -0.2298  0.0700
  440CHOL    R3 4712   3.271   5.557  10.256 -0.0599 -0.1091  0.1006
  440CHOL    R4 4713   3.016   5.519  10.396 -0.0610  0.0074  0.1372
  440CHOL    R5 4714   3.181   5.648  10.459 -0.0490  0.0428  0.0404
  440CHOL    C1 4715   3.157   5.419  10.763 -0.0561  0.2589  0.2052
  440CHOL    C2 4716   3.176   5.329  11.187  0.0112 -0.0982 -0.1418
  441CHOL   ROH 4717   6.350  -0.330  10.491  0.3523  0.0773  0.0237
  441CHOL    R1 4718   6.121  -0.180  10.564  0.2562  0.0479 -0.2033
  441CHOL    R2 4719   6.022  -0.176  10.822 -0.1330 -0.1345 -0.3351
  441CHOL    R3 4720   6.046   0.093  10.793 -0.0464 -0.1165 -0.1046
  441CHOL    R4 4721   5.879   0.059  11.031 -0.1032 -0.2578 -0.1758
  441CHOL    R5 4722   5.832   0.179  10.856 -0.0271 -0.1000 -0.0818
  441CHOL    C1 4723   5.819   0.449  11.125 -0.0045 -0.3127  0.1334
  441CHOL    C2 4724   5.833   0.499  11.508 -0.1256 -0.1531 -0.3760
  442CHOL   ROH 4725   7.188   6.681  10.443 -0.1690  0.4957  0.0507
  442CHOL    R1 4726   7.287   6.606  10.698 -0.3422  0.1454  0.0210
  442CHOL    R2 4727   7.435   6.777  10.856  0.0280 -0.2484  0.1215
  442CHOL    R3 4728   7.245   6.717  11.041 -0.1217  0.0655  0.0757
  442CHOL    R4 4729   7.444   6.874  11.188  0.1316 -0.2992  0.1338
  442CHOL    R5 4730   7.368   6.678  11.243 -0.2301 -0.1763  0.0976
  442CHOL    C1 4731   7.272   6.875  11.555  0.0513 -0.0340  0.0980
  442CHOL    C2 4732   7.482   7.185  11.576 -0.1032 -0.1256 -0.1465
  443CHOL   ROH 4733   4.886   5.000  13.161  0.0387  0.2099  0.0780
  443CHOL    R1 4734   4.992   4.988  12.899  0.1381  0.2917  0.1133
  443CHOL    R2 4735   4.835   4.937  12.677  0.2825 -0.0434  0.0811
  443CHOL    R3 4736   4.945   5.168  12.586 -0.0672  0.1106  0.0381
  443CHOL    R4 4737   4.855   5.029  12.345  0.1423 -0.0718  0.0647
  443CHOL    R5 4738   5.055   5.106  12.383  0.0280  0.2402  0.0503
  443CHOL    C1 4739   4.969   5.300  12.066 -0.2677  0.0562  0.0149
  443CHOL    C2 4740   4.981   5.495  11.790 -0.0353 -0.2411 -0.0451
  444CHOL   ROH 4741   3.651   0.197   9.812 -0.0415 -0.1269  0.1038
  444CHOL    R1 4742   3.549   0.240  10.072 -0.0103 -0.1084  0.1135
  444CHOL    R2 4743   3.709   0.321  10.283  0.0221 -0.1239  0.0980
  444CHOL    R3 4744   3.525   0.521  10.303  0.0497 -0.1002  0.1090
  444CHOL    R4 4745   3.724   0.582  10.510  0.1019 -0.0865  0.0494
  444CHOL    R5 4746   3.509   0.563  10.538  0.1090 -0.0573  0.1037
  444CHOL    C1 4747   3.560   0.921  10.660  0.1743 -0.0424  0.0315
  444CHOL    C2 4748   3.376   1.003  11.030  0.2380 -0.3783 -0.1003
  445CHOL   ROH 4749   0.173   1.436  13.376  0.0365 -0.1924 -0.0373
  445CHOL    R1 4750   0.090   1.406  13.107  0.1412 -0.2704 -0.0610
  445CHOL    R2 4751   0.096   1.614  12.925 -0.1041 -0.2335 -0.0272
  445CHOL    R3 4752   0.243   1.438  12.778  0.1770 -0.0121 -0.0220
  445CHOL    R4 4753   0.084   1.584  12.581 -0.0746 -0.2728 -0.0253
  445CHOL    R5 4754   0.095   1.368  12.604  0.2747 -0.2618 -0.0115
  445CHOL    C1 4755   0.213   1.401  12.243  0.2065 -0.0877 -0.0193
  445CHOL    C2 4756   0.247   1.206  11.853  0.0137 -0.2059  0.3698
  446CHOL   ROH 4757   3.276   4.867  13.185  0.1356  0.0556  0.0486
  446CHOL    R1 4758   3.322   4.744  12.933  0.1760  0.0157  0.0741
  446CHOL    R2 4759   3.125   4.724  12.739  0.1496 -0.1824  0.1130
  446CHOL    R3 4760   3.312   4.846  12.584  0.0339 -0.0881  0.0479
  446CHOL    R4 4761   3.124   4.731  12.393 -0.0294 -0.0823  0.1153
  446CHOL    R5 4762   3.339   4.702  12.396 -0.0230 -0.0233 -0.0067
  446CHOL    C1 4763   3.300   4.850  12.047 -0.2423  0.0644  0.0555
  446CHOL    C2 4764   3.455   4.705  11.640 -0.1169  0.1453 -0.0900
  447CHOL   ROH 4765   1.278   7.371  13.293 -0.2478 -0.0377  0.0094
  447CHOL    R1 4766   1.273   7.215  13.057  0.0144 -0.0683  0.0201
  447CHOL    R2 4767   1.038   7.126  12.942  0.1482 -0.2891 -0.0988
  447CHOL    R3 4768   1.137   7.249  12.721  0.1601 -0.2204 -0.0544
  447CHOL    R4 4769   0.947   7.052  12.617  0.1849 -0.1987 -0.1291
  447CHOL    R5 4770   1.156   7.074  12.558  0.1858 -0.1693 -0.1036
  447CHOL    C1 4771   0.987   7.125  12.220  0.2174 -0.0814 -0.1052
  447CHOL    C2 4772   0.929   6.991  11.837  0.1110  0.2720  0.2963
  448CHOL   ROH 4773   6.037   4.341  10.280 -0.1448  0.2281 -0.0265
  448CHOL    R1 4774   5.921   4.204  10.499 -0.0304  0.0584 -0.0702
  448CHOL    R2 4775   6.068   4.121  10.718  0.0385  0.1155 -0.0948
  448CHOL    R3 4776   5.880   4.261  10.856 -0.0853 -0.0882 -0.0519
  448CHOL    R4 4777   5.963   4.049  11.039  0.2723  0.0639 -0.0285
  448CHOL    R5 4778   5.759   4.095  10.978  0.1816 -0.2153  0.0470
  448CHOL    C1 4779   5.726   4.138  11.356  0.2922 -0.1574  0.0505
  448CHOL    C2 4780   5.837   3.966  11.652 -0.0704  0.1074 -0.0064
  449CHOL   ROH 4781   5.891   6.344  13.440 -0.0197  0.0245 -0.0181
  449CHOL    R1 4782   5.997   6.457  13.203 -0.1011  0.0822 -0.0282
  449CHOL    R2 4783   6.175   6.323  13.040  0.0067  0.1996 -0.0128
  449CHOL    R3 4784   5.992   6.380  12.848 -0.0363  0.0407 -0.0199
  449CHOL    R4 4785   6.245   6.344  12.703  0.0049  0.2707 -0.0081
  449CHOL    R5 4786   6.112   6.516  12.691 -0.1503  0.1526 -0.0102
  449CHOL    C1 4787   6.114   6.410  12.325 -0.0365  0.1630 -0.0122
  449CHOL    C2 4788   6.277   6.313  12.039  0.1360  0.1474  0.0496
  450CHOL   ROH 4789   0.376   4.488  13.463  0.0262 -0.0988  0.0756
  450CHOL    R1 4790   0.495   4.649  13.263  0.0443 -0.0622  0.1156
  450CHOL    R2 4791   0.752   4.606  13.170  0.0442 -0.0614  0.1115
  450CHOL    R3 4792   0.629   4.600  12.928  0.0487  0.0036  0.1079
  450CHOL    R4 4793   0.869   4.763  12.886  0.0532  0.0063  0.1527
  450CHOL    R5 4794   0.663   4.819  12.838  0.0568  0.0243  0.1633
  450CHOL    C1 4795   0.821   4.849  12.492  0.0627  0.1068  0.1734
  450CHOL    C2 4796   0.966   5.172  12.249 -0.2057  0.1227  0.2982
  451CHOL   ROH 4797   4.689   6.764  10.226  0.0690  0.1121  0.0620
  451CHOL    R1 4798   4.759   6.834  10.491  0.1985  0.0564  0.0450
  451CHOL    R2 4799   4.991   6.971  10.552  0.0833  0.3311 -0.0730
  451CHOL    R3 4800   4.820   7.142  10.676 -0.0502  0.0390  0.1544
  451CHOL    R4 4801   5.069   7.163  10.829  0.0476  0.3345 -0.0669
  451CHOL    R5 4802   4.871   7.120  10.909  0.1864  0.0218  0.0958
  451CHOL    C1 4803   4.953   7.436  11.106 -0.0986  0.0623  0.1502
  451CHOL    C2 4804   5.294   7.675  11.322 -0.0971 -0.3767  0.2504
  452CHOL   ROH 4805   5.003   4.000  13.151  0.0642 -0.1262  0.0664
  452CHOL    R1 4806   5.137   3.909  12.918  0.0378 -0.2578  0.1004
  452CHOL    R2 4807   5.024   3.728  12.743 -0.0883 -0.1672  0.0785
  452CHOL    R3 4808   5.080   3.921  12.559  0.1280 -0.2188  0.0885
  452CHOL    R4 4809   5.098   3.670  12.410 -0.0599 -0.2290  0.0962
  452CHOL    R5 4810   5.250   3.826  12.421  0.0737 -0.3673  0.1290
  452CHOL    C1 4811   5.193   3.818  12.044  0.1597 -0.3133  0.1158
  452CHOL    C2 4812   5.287   4.008  11.662  0.1325 -0.0147 -0.0078
  453CHOL   ROH 4813   7.286   1.096  13.406 -0.1430 -0.0713  0.1848
  453CHOL    R1 4814   7.290   0.963  13.155 -0.1211 -0.0403  0.1744
  453CHOL    R2 4815   7.081   0.980  12.975  0.0344  0.2247  0.0484
  453CHOL    R3 4816   7.277   1.060  12.805  0.2369  0.0112  0.1650
  453CHOL    R4 4817   7.083   0.919  12.635 -0.1489  0.6782 -0.0458
  453CHOL    R5 4818   7.297   0.880  12.649 -0.2073  0.1433 -0.0918
  453CHOL    C1 4819   7.269   0.960  12.277 -0.0654  0.7418  0.0086
  453CHOL    C2 4820   7.099   0.889  12.113 -0.2044  0.0765 -0.1383
  454CHOL   ROH 4821   4.886   1.306  12.379  0.1301 -0.0587  0.0316
  454CHOL    R1 4822   4.920   1.283  12.099  0.2059 -0.0338  0.0388
  454CHOL    R2 4823   4.732   1.373  11.918  0.1365 -0.2442  0.0016
  454CHOL    R3 4824   4.943   1.509  11.816  0.0104 -0.0171  0.0361
  454CHOL    R4 4825   4.746   1.509  11.601 -0.0899  0.1102  0.1367
  454CHOL    R5 4826   4.952   1.443  11.586 -0.0639  0.2382 -0.0406
  454CHOL    C1 4827   4.952   1.716  11.320 -0.3401  0.5297  0.2477
  454CHOL    C2 4828   5.214   1.711  10.894  0.1525 -0.0876  0.0259
  455CHOL   ROH 4829   3.984   6.880  13.004 -0.1499 -0.3341  0.1094
  455CHOL    R1 4830   4.040   6.885  12.727 -0.1074 -0.1903  0.1192
  455CHOL    R2 4831   4.065   6.654  12.576  0.0963 -0.1192  0.0385
  455CHOL    R3 4832   3.876   6.773  12.422  0.0276 -0.2092  0.0529
  455CHOL    R4 4833   4.029   6.606  12.236  0.1950 -0.0100  0.0120
  455CHOL    R5 4834   3.987   6.820  12.215  0.0271 -0.0348  0.0912
  455CHOL    C1 4835   3.830   6.690  11.893  0.1880 -0.0309  0.0101
  455CHOL    C2 4836   3.941   6.628  11.530 -0.0968  0.3211  0.1851
  456CHOL   ROH 4837   0.282   0.110  13.699 -0.0101  0.1228  0.0505
  456CHOL    R1 4838   0.297   0.028  13.428 -0.0596 -0.0434  0.0968
  456CHOL    R2 4839   0.117  -0.150  13.317 -0.1284 -0.0522  0.2165
  456CHOL    R3 4840   0.084   0.048  13.134 -0.0780 -0.1485  0.1027
  456CHOL    R4 4841  -0.094  -0.166  13.043 -0.0589 -0.1916  0.1711
  456CHOL    R5 4842   0.060  -0.067  12.925 -0.0276 -0.2579  0.1574
  456CHOL    C1 4843  -0.247   0.010  12.712  0.0288 -0.3632  0.0379
  456CHOL    C2 4844  -0.290  -0.010  12.342  0.3354 -0.1459  0.0469
  457CHOL   ROH 4845   4.548   4.125  13.104  0.1377  0.2265 -0.1101
  457CHOL    R1 4846   4.677   4.075  12.857  0.0354 -0.0697 -0.1064
  457CHOL    R2 4847   4.570   3.909  12.664 -0.3156  0.1282 -0.0833
  457CHOL    R3 4848   4.602   4.126  12.504  0.1374  0.0494 -0.1128
  457CHOL    R4 4849   4.595   3.898  12.320 -0.4293  0.0236 -0.0899
  457CHOL    R5 4850   4.750   4.051  12.332 -0.0675 -0.3154 -0.1459
  457CHOL    C1 4851   4.641   4.097  11.969 -0.0703 -0.1113 -0.1215
  457CHOL    C2 4852   4.484   3.764  11.704 -0.1630  0.0917  0.1637
  458CHOL   ROH 4853   4.075   1.290   9.122  0.1113 -0.0523  0.3816
  458CHOL    R1 4854   3.807   1.294   9.212  0.0568 -0.0095  0.2208
  458CHOL    R2 4855   3.719   1.465   9.411 -0.0576  0.0692  0.1060
  458CHOL    R3 4856   3.535   1.536   9.223  0.0568  0.0047 -0.0322
  458CHOL    R4 4857   3.412   1.609   9.480 -0.1354  0.0198 -0.1287
  458CHOL    R5 4858   3.324   1.484   9.324 -0.0032 -0.0207 -0.1710
  458CHOL    C1 4859   3.062   1.761   9.344 -0.0732 -0.0696 -0.3952
  458CHOL    C2 4860   2.797   1.963   9.272 -0.1022  0.0307 -0.0191
  459CHOL   ROH 4861   7.025   3.063  10.658 -0.0362  0.0122 -0.0994
  459CHOL    R1 4862   7.035   3.164  10.923 -0.0516  0.0001 -0.0961
  459CHOL    R2 4863   6.907   3.040  11.134  0.0287 -0.0650 -0.0986
  459CHOL    R3 4864   7.155   3.046  11.246  0.0343  0.0379 -0.1099
  459CHOL    R4 4865   6.979   3.158  11.451 -0.0866 -0.3522  0.0403
  459CHOL    R5 4866   7.159   3.250  11.370 -0.1635 -0.0840  0.1245
  459CHOL    C1 4867   7.253   3.234  11.740 -0.1484 -0.4228  0.1107
  459CHOL    C2 4868   7.086   3.259  12.023  0.2995  0.1570 -0.0078
  460CHOL   ROH 4869   6.573   4.782  13.187 -0.1086 -0.0802  0.0565
  460CHOL    R1 4870   6.492   4.873  12.932 -0.0533 -0.0384  0.0531
  460CHOL    R2 4871   6.671   4.918  12.726 -0.0211 -0.1208  0.0611
  460CHOL    R3 4872   6.507   4.749  12.590 -0.0952 -0.0423  0.0530
  460CHOL    R4 4873   6.643   4.903  12.382 -0.1186 -0.0082  0.0640
  460CHOL    R5 4874   6.428   4.878  12.405 -0.1173  0.0322  0.1146
  460CHOL    C1 4875   6.473   4.736  12.054 -0.2449  0.1310  0.0579
  460CHOL    C2 4876   6.532   4.512  11.789 -0.0246 -0.0093  0.0060
  461CHOL   ROH 4877   7.107   3.476  10.519 -0.0077  0.2090 -0.0946
  461CHOL    R1 4878   6.999   3.631  10.729  0.0427  0.0964  0.0146
  461CHOL    R2 4879   6.817   3.530  10.911  0.0907  0.0016 -0.0013
  461CHOL    R3 4880   6.998   3.620  11.093  0.1259 -0.0933  0.0129
  461CHOL    R4 4881   6.782   3.504  11.254 -0.1672  0.3660  0.0056
  461CHOL    R5 4882   6.865   3.705  11.273  0.1275  0.2783 -0.1414
  461CHOL    C1 4883   6.931   3.574  11.624 -0.2843  0.4891  0.0228
  461CHOL    C2 4884   6.677   3.466  11.807  0.2205 -0.1682 -0.1172
  462CHOL   ROH 4885   5.156   2.856   9.395 -0.1866  0.0207  0.2289
  462CHOL    R1 4886   4.986   2.647   9.307 -0.1364  0.0408  0.0794
  462CHOL    R2 4887   4.894   2.450   9.476 -0.1681 -0.0516 -0.0378
  462CHOL    R3 4888   4.651   2.529   9.383 -0.1461 -0.0309 -0.0762
  462CHOL    R4 4889   4.614   2.248   9.456 -0.1710 -0.0368 -0.1496
  462CHOL    R5 4890   4.567   2.339   9.264 -0.1250  0.0023 -0.1356
  462CHOL    C1 4891   4.223   2.205   9.358 -0.1521 -0.0087 -0.2509
  462CHOL    C2 4892   4.042   1.916   9.148 -0.1045 -0.0592 -0.3398
  463CHOL   ROH 4893   6.984   5.597  10.403  0.5242  0.1022  0.0590
  463CHOL    R1 4894   6.832   5.560  10.639  0.3109  0.2224 -0.0556
  463CHOL    R2 4895   6.877   5.350  10.813 -0.0630  0.1199 -0.0737
  463CHOL    R3 4896   6.898   5.549  10.997  0.0490  0.0497 -0.0094
  463CHOL    R4 4897   6.904   5.302  11.154 -0.1750 -0.0050 -0.0817
  463CHOL    R5 4898   6.770   5.471  11.184 -0.0528  0.0898 -0.0613
  463CHOL    C1 4899   6.940   5.461  11.525 -0.1352 -0.1436 -0.0260
  463CHOL    C2 4900   6.805   5.592  11.740  0.0682  0.0364 -0.1056
  464CHOL   ROH 4901   6.819   7.117  10.493  0.0705  0.0579 -0.0902
  464CHOL    R1 4902   6.881   7.036  10.757 -0.0607 -0.0189 -0.0833
  464CHOL    R2 4903   7.099   7.135  10.896 -0.0285 -0.1986 -0.0170
  464CHOL    R3 4904   6.911   7.198  11.082 -0.0280 -0.0816 -0.0525
  464CHOL    R4 4905   7.164   7.204  11.228 -0.0583 -0.4975  0.0540
  464CHOL    R5 4906   6.986   7.090  11.281 -0.2326 -0.3154 -0.0893
  464CHOL    C1 4907   7.025   7.301  11.596 -0.0752 -0.5616  0.0619
  464CHOL    C2 4908   6.798   7.168  11.875 -0.0945 -0.0853 -0.2893
  465CHOL   ROH 4909   1.887   1.351  10.408 -0.1123  0.0467  0.1032
  465CHOL    R1 4910   2.115   1.518  10.399 -0.1093  0.0410  0.0783
  465CHOL    R2 4911   2.362   1.438  10.494 -0.1069  0.0431  0.0705
  465CHOL    R3 4912   2.444   1.508  10.244 -0.1174  0.0232  0.0614
  465CHOL    R4 4913   2.691   1.441  10.389 -0.1065  0.0771  0.0724
  465CHOL    R5 4914   2.650   1.626  10.281 -0.1340  0.0584  0.0479
  465CHOL    C1 4915   2.961   1.507  10.094 -0.1160  0.0782  0.0648
  465CHOL    C2 4916   3.280   1.598   9.972 -0.1321 -0.0145  0.0539
  466CHOL   ROH 4917   3.105   7.061  10.391  0.0372 -0.0862 -0.0304
  466CHOL    R1 4918   3.122   6.838  10.564 -0.0794 -0.1172 -0.0583
  466CHOL    R2 4919   3.102   6.861  10.839 -0.0241 -0.1352 -0.0532
  466CHOL    R3 4920   2.906   6.676  10.808 -0.1477 -0.0077 -0.0449
  466CHOL    R4 4921   2.985   6.653  11.089 -0.2345  0.0238 -0.0158
  466CHOL    R5 4922   2.976   6.491  10.943 -0.3107 -0.0165  0.0317
  466CHOL    C1 4923   2.733   6.357  11.205 -0.4730  0.2360  0.0137
  466CHOL    C2 4924   3.058   6.176  11.352 -0.2189 -0.0413 -0.3443
  467CHOL   ROH 4925   2.897   3.198  12.519 -0.0059 -0.1445 -0.0343
  467CHOL    R1 4926   2.887   3.153  12.240  0.0375  0.0423 -0.0669
  467CHOL    R2 4927   2.672   3.030  12.116  0.1537 -0.0748 -0.1517
  467CHOL    R3 4928   2.673   3.255  11.963 -0.0589  0.0357  0.0042
  467CHOL    R4 4929   2.507   3.064  11.815  0.3400 -0.1220 -0.2605
  467CHOL    R5 4930   2.680   3.173  11.738  0.2442  0.1933 -0.0505
  467CHOL    C1 4931   2.411   3.294  11.495  0.2488 -0.0456 -0.1775
  467CHOL    C2 4932   2.284   2.958  11.288 -0.1958 -0.0208 -0.1022
  468CHOL   ROH 4933   3.234   0.523   9.888  0.0972  0.3470 -0.2138
  468CHOL    R1 4934   3.288   0.789   9.966 -0.0595  0.3291 -0.0380
  468CHOL    R2 4935   3.105   0.945  10.102 -0.0473  0.0351  0.3298
  468CHOL    R3 4936   3.308   0.973  10.279  0.1440  0.0620  0.1111
  468CHOL    R4 4937   3.114   1.179  10.356  0.1301 -0.0502  0.4040
  468CHOL    R5 4938   3.325   1.210  10.313  0.0728  0.0602  0.1738
  468CHOL    C1 4939   3.311   1.342  10.670  0.4130 -0.0747  0.2418
  468CHOL    C2 4940   3.108   1.623  10.617  0.0306 -0.1232 -0.2546
  469CHOL   ROH 4941   1.829   1.014  13.265  0.1487 -0.0578  0.0639
  469CHOL    R1 4942   1.585   0.976  13.128  0.1646  0.0236  0.0127
  469CHOL    R2 4943   1.558   1.021  12.856  0.2494 -0.0153 -0.0031
  469CHOL    R3 4944   1.464   0.766  12.856  0.1385  0.0250  0.0236
  469CHOL    R4 4945   1.392   0.872  12.593  0.1651  0.0328  0.0224
  469CHOL    R5 4946   1.257   0.779  12.737  0.1358  0.1032  0.0385
  469CHOL    C1 4947   1.206   0.546  12.439  0.0119  0.0987  0.0625
  469CHOL    C2 4948   1.087   0.214  12.328 -0.0620  0.1016  0.2085
  470CHOL   ROH 4949   3.582   1.621  10.343 -0.0683 -0.1162  0.0432
  470CHOL    R1 4950   3.648   1.813  10.539  0.0505 -0.0371 -0.0740
  470CHOL    R2 4951   3.547   1.804  10.796  0.1077  0.1368 -0.0473
  470CHOL    R3 4952   3.810   1.813  10.865  0.1270  0.0766 -0.1103
  470CHOL    R4 4953   3.671   1.949  11.084  0.1805 -0.1110  0.0489
  470CHOL    R5 4954   3.838   2.027  10.968  0.1511 -0.0082  0.0695
  470CHOL    C1 4955   3.990   2.041  11.317  0.2411 -0.3117  0.0459
  470CHOL    C2 4956   4.238   2.156  11.595 -0.0173  0.1081 -0.0910
  471CHOL   ROH 4957   6.948   2.260  13.264  0.1539 -0.1225  0.1056
  471CHOL    R1 4958   6.969   2.166  12.998  0.0983 -0.0123  0.0625
  471CHOL    R2 4959   6.813   2.266  12.793  0.0715  0.0886  0.1328
  471CHOL    R3 4960   7.054   2.309  12.674  0.0545  0.1160  0.1066
  471CHOL    R4 4961   6.872   2.243  12.453  0.0444  0.0745  0.1284
  471CHOL    R5 4962   7.063   2.146  12.498  0.0627  0.1055  0.1167
  471CHOL    C1 4963   7.133   2.269  12.144  0.0127  0.0921  0.1011
  471CHOL    C2 4964   7.214   2.155  11.726 -0.0059 -0.2784  0.2249
  472CHOL   ROH 4965   6.231   2.502  13.137 -0.1166  0.0909 -0.0578
  472CHOL    R1 4966   6.213   2.424  12.865 -0.0881  0.0834 -0.0565
  472CHOL    R2 4967   6.255   2.601  12.657  0.0852  0.0400 -0.0537
  472CHOL    R3 4968   6.436   2.414  12.578 -0.0120 -0.0822  0.0053
  472CHOL    R4 4969   6.439   2.616  12.365 -0.1220 -0.2902 -0.2082
  472CHOL    R5 4970   6.408   2.401  12.340 -0.1891 -0.3160  0.0312
  472CHOL    C1 4971   6.716   2.449  12.120 -0.3338 -0.5972 -0.2429
  472CHOL    C2 4972   6.713   2.409  11.785 -0.1461  0.0611 -0.2223
  473WN      WN 4973   1.026   5.358   9.322 -0.0903  0.1298 -0.0395
  474WN      WN 4974   2.366   0.767   8.655  0.0750 -0.1256 -0.1137
  475WN      WN 4975   2.950   4.713   8.138  0.1214 -0.1385  0.3035
  476WN      WN 4976   4.346   4.835   7.617  0.2071 -0.0789 -0.1709
  477WN      WN 4977   5.470   6.121   8.810 -0.0689 -0.0528 -0.1422
  478WN      WN 4978   0.283   0.886   8.804 -0.0887  0.1281  0.0499
  479WN      WN 4979   2.129   6.592   8.589 -0.1071 -0.4155  0.0138
  480WN      WN 4980   7.003   1.629   8.650 -0.1068 -0.4609  0.1368
  481WN      WN 4981   7.186   1.143   8.751  0.0567 -0.3297 -0.0496
  482WN      WN 4982   0.010   6.838  10.036 -0.1308  0.2009  0.1998
  483WN      WN 4983   3.576   0.420   8.377  0.1918  0.3916  0.1082
  484WN      WN 4984   1.183   4.550   9.395 -0.1194  0.1734  0.1076
  485WN      WN 4985   6.158   4.864   8.364 -0.3578  0.2053 -0.0208
  486WN      WN 4986   5.701   2.104   8.972 -0.0643 -0.1524  0.0547
  487WN      WN 4987   5.682   0.704   9.394  0.0394  0.1306  0.0589
  488WN      WN 4988   2.029   5.119   8.532  0.0369 -0.0362  0.1606
  489WN      WN 4989   6.607   4.913   9.371  0.1734  0.3090 -0.0164
  490WN      WN 4990   1.011   7.051   8.649  0.1862 -0.1189  0.2107
  491WN      WN 4991   0.344   1.287   7.658 -0.2581 -0.0329  0.2420
  492WN      WN 4992   4.525   7.392   9.226 -0.0671 -0.1323  0.1093
  493WN      WN 4993   2.798   7.232   9.382 -0.1888  0.2190 -0.1158
  494WN      WN 4994   2.442   3.422   9.899  0.5172  0.0542 -0.0239
  495WN      WN 4995   2.828   3.964   8.661  0.1714  0.1965 -0.0775
  496WN      WN 4996   6.102   1.407   9.672 -0.0354 -0.1431 -0.0571
  497WN      WN 4997   5.348   6.468   7.433  0.4145  0.1520  0.1787
  498WN      WN 4998   1.589   5.925   9.144 -0.3006 -0.0706  0.0625
  499WN      WN 4999   7.073   4.813   9.302  0.2227  0.0501 -0.3082
  500WN      WN 5000   6.654   6.709   8.504 -0.0963 -0.0704 -0.0666
  501WN      WN 5001   4.730   4.984   8.629 -0.0568  0.2996 -0.1030
  502WN      WN 5002   1.232   3.606   9.511 -0.0004 -0.0710 -0.2288
  503WN      WN 5003   1.557   7.159   9.685  0.1420  0.0374  0.2534
  504WN      WN 5004   7.170   0.252   8.678 -0.0560  0.0888  0.1653
  505WN      WN 5005   6.572   3.083   8.653 -0.1552 -0.0435  0.0572
  506WN      WN 5006   3.324   6.031   9.160  0.1504 -0.0809  0.0526
  507WN      WN 5007   1.437   6.272   9.556  0.0496 -0.2181 -0.0035
  508WN      WN 5008   3.778   5.091   9.117  0.1168  0.1760  0.1786
  509WN      WN 5009   6.552   3.880   9.219 -0.3426 -0.2735  0.2064
  510WN      WN 5010   5.315   4.275   9.099  0.0041  0.1086 -0.2635
  511WN      WN 5011   0.593   0.890   9.178  0.2341 -0.1777 -0.1361
  512WN      WN 5012   1.874   7.116   9.258 -0.2289  0.1102  0.2484
  513WN      WN 5013   4.419   4.046   9.481 -0.0832  0.1611 -0.2725
  514WN      WN 5014   2.223   6.758   9.075 -0.4031 -0.0652  0.1812
  515WN      WN 5015   0.130   1.000   9.410  0.2700  0.0099  0.2426
  516WN      WN 5016   1.774   4.898   7.680  0.1381  0.0639  0.0352
  517WN      WN 5017   6.908   5.789   7.631  0.1927 -0.2361 -0.0853
  518WN      WN 5018   3.673   5.527   7.866 -0.0885 -0.2254 -0.0445
  519WN      WN 5019   0.197   5.345   9.755 -0.1006  0.2987 -0.2468
  520WN      WN 5020   6.399   5.006   7.963  0.2429 -0.0261 -0.0054
  521WN      WN 5021   7.027   2.593   8.743  0.1714  0.1345  0.3989
  522WN      WN 5022   0.595   0.601   8.571 -0.0137  0.2863  0.0711
  523WN      WN 5023   0.172   0.348   8.905 -0.0235 -0.2273  0.2676
  524WN      WN 5024   6.772   7.190   8.214  0.0194 -0.1856  0.1883
  525WN      WN 5025   3.625   7.308   8.199  0.0049 -0.0634 -0.2492
  526WN      WN 5026   7.234   7.347   8.206 -0.1047  0.1481 -0.0739
  527WN      WN 5027   3.354   4.754   9.111  0.2282  0.1245 -0.1343
  528WN      WN 5028   1.622   5.499   7.406 -0.1220  0.1198 -0.3562
  529WN      WN 5029   3.835   4.948   8.644 -0.0198 -0.2216 -0.1044
  530WN      WN 5030   0.074   1.817   8.944 -0.0180  0.0159 -0.2549
  531WN      WN 5031   3.339   5.955   7.879 -0.0835  0.1998  0.1381
  532WN      WN 5032   5.465   2.418   9.404 -0.0024 -0.0924 -0.1401
  533WN      WN 5033   0.606   6.257   7.800 -0.0673 -0.0607  0.0910
  534WN      WN 5034   3.464   6.669   8.789  0.0118  0.4474 -0.4926
  535WN      WN 5035   6.165   0.456   9.868 -0.0228 -0.0707  0.1196
  536WN      WN 5036   6.237   1.163   8.674  0.2032  0.1352 -0.1500
  537WN      WN 5037   6.341   2.677   8.818 -0.0700  0.0218 -0.0731
  538WN      WN 5038   6.832   6.292   9.258 -0.0326  0.1939  0.0664
  539WN      WN 5039   6.341   5.157   8.708 -0.0683  0.2592  0.0653
  540WN      WN 5040   0.462   5.747   8.607 -0.2546 -0.4242  0.0622
  541WN      WN 5041   1.507   1.729   8.850 -0.2815 -0.1431 -0.1394
  542WN      WN 5042   6.846   0.809   8.688  0.0353 -0.1205 -0.0370
  543WN      WN 5043   6.638   7.214   9.364 -0.0838  0.0215  0.2553
  544WN      WN 5044   1.084   7.046   7.781 -0.1000 -0.3572 -0.0779
  545WN      WN 5045   6.412   5.006   9.891  0.1636  0.2630  0.1953
  546WN      WN 5046   6.150   5.422   8.241 -0.1698  0.1217  0.1247
  547WN      WN 5047   7.329   5.174   7.521  0.4036 -0.3062  0.0845
  548WN      WN 5048   5.704   6.309   8.374 -0.1341  0.0684  0.1789
  549WN      WN 5049   6.053   3.891   9.323  0.5883  0.1756  0.0340
  550WN      WN 5050   0.472   6.896   8.419 -0.1890  0.0457 -0.1914
  551WN      WN 5051   3.786   6.390   8.383  0.1631  0.1254 -0.1076
  552WN      WN 5052   4.727   6.483   8.270  0.0288  0.0566  0.0564
  553WN      WN 5053   1.033   6.793   8.171  0.2063  0.0453 -0.4978
  554WN      WN 5054   6.337   3.949  10.166  0.1110 -0.2314  0.0445
  555WN      WN 5055   4.894   7.058   7.830 -0.1091 -0.0684 -0.0995
  556WN      WN 5056   1.370   6.369   9.043 -0.2682 -0.0015 -0.0406
  557WN      WN 5057   2.404   5.183   9.245  0.3678 -0.1823 -0.0776
  558WN      WN 5058   0.676   4.875   7.891  0.3669  0.2464 -0.3610
  559WN      WN 5059   0.110   2.445   8.647 -0.3382  0.0577  0.0917
  560WN      WN 5060   6.782   7.064   7.719  0.0962  0.0093  0.0944
  561WN      WN 5061   5.282   6.719   8.157 -0.1182 -0.0195  0.1467
  562WN      WN 5062   0.617   2.559   8.764  0.0130 -0.3219 -0.1859
  563WN      WN 5063   1.369   0.086   8.096 -0.1942  0.2932 -0.1884
  564WN      WN 5064   1.100   6.967   9.585  0.0789 -0.0552  0.1157
  565WN      WN 5065   4.133   7.227   9.544 -0.4790  0.0137 -0.5625
  566WN      WN 5066   6.942   5.444   7.242 -0.2923 -0.0655  0.0682
  567WN      WN 5067   6.062   2.878   8.389  0.0175  0.2646 -0.1154
  568WN      WN 5068   2.729   4.662   9.237  0.0431 -0.0028 -0.1209
  569WN      WN 5069   3.508   6.467   9.261 -0.0869 -0.2003 -0.0738
  570WN      WN 5070   2.381   7.270   9.146  0.0748 -0.2670  0.1893
  571WN      WN 5071   6.731   2.360   9.106  0.0609 -0.2160  0.1525
  572WN      WN 5072   1.508   4.171   9.357 -0.0459  0.0722  0.2336
  573WN      WN 5073   5.986   5.136   9.078  0.2653  0.0759  0.2066
  574WN      WN 5074   5.786   4.135   7.868 -0.0238  0.2182  0.0763
  575WN      WN 5075   2.181   6.508   8.091 -0.0986 -0.0487  0.2932
  576WN      WN 5076   2.139   3.020   8.839  0.1095 -0.6131  0.0009
  577WN      WN 5077   5.949   4.434   9.013 -0.0075  0.1377 -0.0423
  578WN      WN 5078   0.340   3.470   8.944  0.0406 -0.0322 -0.3226
  579WN      WN 5079   1.128   4.621   7.744  0.2259 -0.1370  0.0105
  580WN      WN 5080   6.528   0.823   9.164 -0.2586 -0.0182 -0.1971
  581WN      WN 5081   6.686   5.171   7.607 -0.2342 -0.1233 -0.1918
  582WN      WN 5082   0.380   3.892  10.000 -0.1492  0.2935 -0.1514
  583WN      WN 5083   7.399   0.985  10.237  0.1771 -0.6045 -0.3196
  584WN      WN 5084   4.052   5.835   8.939  0.0084 -0.3021 -0.1804
  585WN      WN 5085   0.184   1.685   9.462 -0.1422  0.0391  0.0212
  586WN      WN 5086   1.014   5.640   8.898 -0.0303  0.0372  0.0400
  587WN      WN 5087   3.428   4.349   9.396  0.3229 -0.0424 -0.4038
  588WN      WN 5088   7.016   5.344   9.117 -0.0061 -0.4313  0.0801
  589WN      WN 5089   5.057   4.540   9.920  0.0312  0.2161 -0.1230
  590WN      WN 5090   1.670   4.772   9.444  0.1511 -0.1778  0.3884
  591WN      WN 5091   5.773   6.007   7.887  0.2611  0.1072 -0.0738
  592WN      WN 5092   0.710   5.358   7.816  0.0191  0.0370  0.2084
  593WN      WN 5093   5.201   4.862   9.485  0.0559 -0.1255  0.3110
  594WN      WN 5094   2.110   5.651   9.314 -0.2167 -0.1131 -0.3472
  595WN      WN 5095   2.931   0.106   9.784  0.0979  0.0286  0.5171
  596WN      WN 5096   1.543   2.959   8.764  0.1465  0.0321 -0.1787
  597WN      WN 5097   5.388   4.301   8.118  0.0475  0.0681  0.0733
  598WN      WN 5098   0.683   6.754   9.848 -0.0400 -0.1570 -0.0081
  599WN      WN 5099   7.166   5.270   9.590 -0.0450  0.0742 -0.1081
  600WN      WN 5100   6.420   0.602   7.809 -0.1074  0.3574  0.0136
  601WN      WN 5101   5.779   7.288   7.635 -0.0709 -0.1144  0.0842
  602WN      WN 5102   1.532   5.353   8.369 -0.1968  0.2114  0.0959
  603WN      WN 5103   4.174   4.950   9.349 -0.1148  0.1089 -0.4456
  604WN      WN 5104   5.153   6.740   8.677 -0.1746  0.1031 -0.0377
  605WN      WN 5105   1.428   0.209   9.183  0.2615  0.1111 -0.2149
  606WN      WN 5106   5.849   4.556   8.170  0.3713  0.2597 -0.3697
  607WN      WN 5107   4.896   4.521   7.813  0.1700 -0.0137  0.2438
  608WN      WN 5108   5.612   4.751   9.206  0.2852 -0.2536  0.0395
  609WN      WN 5109   0.646   5.603   9.919 -0.2572 -0.0023  0.0010
  610WN      WN 5110   0.899   3.666   8.550 -0.0356 -0.0172 -0.1415
  611WN      WN 5111   5.811   0.943   8.484 -0.0798  0.2589  0.1644
  612WN      WN 5112   6.999   6.831   9.047  0.2510  0.1105 -0.0291
  613WN      WN 5113   3.102   6.910   7.488 -0.0953  0.0053 -0.3233
  614WN      WN 5114   1.632   5.900   8.213  0.1724  0.2834 -0.2202
  615WN      WN 5115   0.976   0.844   8.667 -0.1388 -0.1233 -0.0677
  616WN      WN 5116   5.236   7.290   8.468 -0.0620 -0.1357  0.2619
  617WN      WN 5117   1.236   3.327   8.697  0.2021  0.1209  0.1052
  618WN      WN 5118   7.178   3.547   9.132 -0.1771  0.1004  0.3071
  619WN      WN 5119   6.046   4.776   9.420  0.0338 -0.0152 -0.2262
  620WN      WN 5120   2.157   0.962   9.085 -0.2123  0.2233 -0.3087
  621WN      WN 5121   6.093   6.640   8.212 -0.0663  0.0458 -0.1681
  622WN      WN 5122   6.476   1.582   7.946  0.0559  0.2534  0.1086
  623WN      WN 5123   1.627   3.534   9.168 -0.0270 -0.2159 -0.1364
  624WN      WN 5124   7.321   2.779   8.368 -0.1256  0.1561 -0.0586
  625WN      WN 5125   3.899   4.854   8.076 -0.0224 -0.1378  0.3201
  626WN      WN 5126   0.677   6.433   8.272  0.0300 -0.0203 -0.1158
  627WN      WN 5127   7.161   6.598   9.508  0.1388 -0.0493  0.0557
  628WN      WN 5128   6.702   3.232   8.169  0.0660  0.0817  0.0268
  629WN      WN 5129   0.227   5.507   7.756 -0.1299  0.0435 -0.0264
  630WN      WN 5130   2.528   4.869   9.637  0.5637  0.1634 -0.4955
  631WN      WN 5131   1.217   3.736   8.952 -0.0423  0.2673 -0.0231
  632WN      WN 5132   0.922   7.329   7.398 -0.0302 -0.0438 -0.0836
  633WN      WN 5133   6.703   5.302   9.598  0.0990 -0.1285  0.0845
  634WN      WN 5134   6.980   1.473   7.769 -0.0002 -0.0329 -0.3264
  635WN      WN 5135   0.178   6.156   8.379  0.0159  0.0750  0.0359
  636WN      WN 5136   4.492   6.762   9.751 -0.2108  0.4706 -0.1105
  637WN      WN 5137   6.394   3.488   9.495 -0.1245 -0.0407  0.0242
  638WN      WN 5138   1.112   0.179   9.565  0.3781  0.0150  0.0760
  639WN      WN 5139   0.849   1.302   8.982 -0.2287 -0.1177  0.0037
  640WN      WN 5140   0.311   3.491   7.873 -0.0207 -0.1567 -0.0067
  641WN      WN 5141   4.606   5.557   9.158  0.1615  0.0974 -0.0350
  642WN      WN 5142   5.983   3.066   8.864 -0.0301  0.3042  0.1988
  643WN      WN 5143   5.820   2.660   9.685  0.1805  0.0371 -0.1905
  644WN      WN 5144   5.310   3.809   8.230 -0.0390 -0.3934  0.0646
  645WN      WN 5145   6.424   0.666   8.412 -0.0725 -0.1732 -0.2345
  646WN      WN 5146   5.491   0.774   8.129  0.1206 -0.0291 -0.1944
  647WN      WN 5147   3.565   6.576   9.769  0.1471 -0.1946 -0.0521
  648WN      WN 5148   7.209   6.192   9.749  0.0355  0.0354  0.1602
  649WN      WN 5149   0.721   3.163   8.645 -0.0651  0.2442  0.0927
  650WN      WN 5150   6.339   3.036   9.195  0.1233  0.0919  0.0628
  651WN      WN 5151   1.462   7.053  10.162 -0.0874  0.0028 -0.0945
  652WN      WN 5152   1.693   0.832   9.317  0.3660  0.1394 -0.0780
  653WN      WN 5153   5.823   0.011   8.113  0.0521 -0.1297  0.0528
  654WN      WN 5154   3.232   3.480   9.780  0.2346  0.2084 -0.0534
  655WN      WN 5155   0.397   6.657  10.429  0.2143  0.1079  0.3940
  656WN      WN 5156   0.311   5.055   8.599 -0.3584 -0.2077 -0.2047
  657WN      WN 5157   5.003   1.077   8.039  0.1930  0.0843 -0.0551
  658WN      WN 5158   3.214   6.947   9.620 -0.0454 -0.1949 -0.2228
  659WN      WN 5159   1.048   5.677   8.415  0.0397  0.0763  0.2923
  660WN      WN 5160   3.496   0.493   9.396 -0.4129  0.0171  0.0961
  661WN      WN 5161   0.310   6.578   8.957  0.1996  0.1636  0.4910
  662WN      WN 5162   2.508   5.266   8.347  0.3851  0.0096 -0.0821
  663WN      WN 5163   2.078   7.123   8.742 -0.3539 -0.2177  0.1176
  664WN      WN 5164   2.942   6.635   8.469  0.0861 -0.1794  0.2101
  665WN      WN 5165   3.915   3.824   8.656 -0.0424 -0.0754  0.1777
  666WN      WN 5166   7.387   5.727   9.334 -0.0663  0.0004 -0.2166
  667WN      WN 5167   7.340   2.669   9.083 -0.0093 -0.0056 -0.0667
  668WN      WN 5168   6.071   3.701   7.663  0.0924  0.0652  0.0417
  669WN      WN 5169   7.082   6.369   8.246 -0.0383  0.0363 -0.0570
  670WN      WN 5170   0.905   0.920   8.109  0.1634 -0.0086 -0.0852
  671WN      WN 5171   6.290   1.244   9.202 -0.3728  0.0271  0.1196
  672WN      WN 5172   2.636   0.346   8.536 -0.1575 -0.0073 -0.0228
  673WN      WN 5173   4.459   6.900   9.124  0.4699 -0.1342  0.1952
  674WN      WN 5174   2.359   6.720  10.047  0.3036  0.0581  0.0380
  675WN      WN 5175   6.615   6.143   7.806  0.0138 -0.3472 -0.1166
  676WN      WN 5176   0.572   3.049   7.980  0.1509 -0.0447 -0.2338
  677WN      WN 5177   1.367   3.075   8.293 -0.2470  0.1222 -0.0836
  678WN      WN 5178   3.483   5.781   8.743 -0.0763  0.1256 -0.2636
  679WN      WN 5179   2.361   5.965   9.630 -0.0387  0.0725 -0.1147
  680WN      WN 5180   6.927   2.687   9.486  0.3256  0.4049 -0.2841
  681WN      WN 5181   7.243   5.105   8.389 -0.2092  0.0942 -0.0943
  682WN      WN 5182   2.556   5.801   8.332 -0.0723  0.1265  0.2701
  683WN      WN 5183   5.507   3.810   9.221  0.0040  0.0905 -0.0550
  684WN      WN 5184   2.767   5.509   8.679  0.3947 -0.1853  0.1967
  685WN      WN 5185   0.615   7.319   7.794  0.1943  0.0308  0.3511
  686WN      WN 5186   7.067   6.981   8.539 -0.0582 -0.0363 -0.0462
  687WN      WN 5187   4.471   3.643   9.029  0.3220 -0.0881 -0.1526
  688WN      WN 5188   6.647   2.181   9.677  0.1187 -0.4062  0.0862
  689WN      WN 5189   1.009   6.007   7.934 -0.0102  0.0445  0.2346
  690WN      WN 5190   3.152   4.246   8.351 -0.2722  0.2034 -0.0448
  691WN      WN 5191   7.024   0.471   7.469  0.0383  0.1082  0.4104
  692WN      WN 5192   0.424   4.134   9.552 -0.0386 -0.2143  0.0273
  693WN      WN 5193   1.858   6.221   8.859 -0.0332  0.0634  0.1128
  694WN      WN 5194   3.065   6.380   8.978 -0.2873 -0.1059 -0.0766
  695WN      WN 5195   6.176   7.368   8.631  0.0199 -0.3486  0.3399
  696WN      WN 5196   1.822   0.651  10.373 -0.3365 -0.2683  0.2027
  697WN      WN 5197   5.557   5.637   9.366 -0.0099 -0.0475 -0.0223
  698WN      WN 5198   0.247   0.516  10.264  0.2665  0.0679  0.1306
  699WN      WN 5199   1.854   0.749   9.817 -0.1538  0.0813 -0.1711
  700WN      WN 5200   2.690   5.270  10.087 -0.1104  0.1757 -0.0828
  701WN      WN 5201   0.858   4.168   8.469  0.2147  0.0178 -0.0807
  702WN      WN 5202   5.313   0.840   8.575  0.3225  0.1275 -0.0477
  703WN      WN 5203   1.155   1.007   9.502 -0.1476  0.1626  0.0070
  704WN      WN 5204   0.378   3.357   8.343 -0.0024  0.0608  0.0749
  705WN      WN 5205   4.508   0.706   8.607 -0.4167  0.2527 -0.0624
  706WN      WN 5206   6.355   5.392   7.325  0.0527  0.2064  0.3157
  707WN      WN 5207   0.162   7.074   7.865 -0.1852  0.2513 -0.2954
  708WN      WN 5208   1.571   4.572   8.994 -0.1374 -0.1572 -0.4942
  709WN      WN 5209   0.940   1.803   8.760 -0.1435  0.0916 -0.1020
  710WN      WN 5210   0.351   7.372   8.225  0.2319  0.1892  0.2844
  711WN      WN 5211   3.338   7.211   8.664 -0.1673 -0.0761  0.3460
  712WN      WN 5212   6.963   1.762   8.195 -0.1073 -0.0591  0.2264
  713WN      WN 5213   6.007   0.892   9.047  0.0660  0.3763 -0.0171
  714WN      WN 5214   0.380   2.585   9.245  0.2957  0.0313 -0.1645
  715WN      WN 5215   6.996   0.511   9.514 -0.1257  0.1241 -0.3559
  716WN      WN 5216   0.396   4.091   7.783 -0.0137  0.1631  0.0833
  717WN      WN 5217   7.164   3.275   8.340 -0.0226  0.1203  0.0740
  718WN      WN 5218   5.377   7.094   8.943  0.2511 -0.0943  0.1334
  719WN      WN 5219   0.983   4.080   9.297 -0.2292  0.1510  0.1403
  720WN      WN 5220   6.611   7.125   8.726  0.1055  0.2204 -0.2583
  721WN      WN 5221   3.891   4.413   7.803 -0.1709 -0.1352  0.2177
  722WN      WN 5222   1.339   4.533  10.314 -0.0285  0.0750  0.0193
  723WN      WN 5223   4.816   0.223   8.462 -0.2266  0.4831 -0.1655
  724WN      WN 5224   5.543   6.606   8.928 -0.1113 -0.0404 -0.1942
  725WN      WN 5225   1.043   2.985   7.818  0.1993 -0.1449  0.1063
  726WN      WN 5226   7.114   2.276   8.332 -0.4848  0.0574 -0.0850
  727WN      WN 5227   0.746   3.874   8.086 -0.2175 -0.0071  0.0745
  728WN      WN 5228   6.484   5.395   9.097 -0.0908 -0.0183 -0.0041
  729WN      WN 5229   6.634   2.690   8.379  0.0176  0.0399 -0.0646
  730WN      WN 5230   2.120   0.631   7.656  0.0747 -0.0837  0.2244
  731WN      WN 5231   5.112   3.590   8.993 -0.3348  0.0236 -0.1935
  732WN      WN 5232   4.709   5.927   8.289 -0.2795 -0.3143 -0.0676
  733WN      WN 5233   0.037   3.808   8.143 -0.0507 -0.3306 -0.0904
  734WN      WN 5234   0.281   0.536   9.374 -0.1417  0.0746 -0.3825
  735WN      WN 5235   4.071   7.247   9.010 -0.1110  0.0602  0.1263
  736WN      WN 5236   1.549   5.429   8.900 -0.1026 -0.1020 -0.0543
  737WN      WN 5237   3.470   6.101   9.622 -0.3197  0.1695  0.0193
  738WN      WN 5238   0.965   5.984   9.781 -0.2152  0.0032 -0.0349
  739WN      WN 5239   0.877   1.704   9.252  0.0868  0.0288  0.3247
  740WN      WN 5240   4.384   0.325   8.200 -0.1635 -0.1813  0.2737
  741WN      WN 5241   7.005   5.917   9.026  0.0788  0.3205  0.1059
  742WN      WN 5242   5.638   0.538   8.836 -0.1391  0.0036 -0.2173
  743WN      WN 5243   5.429   5.253   9.060  0.1637  0.0040  0.1923
  744WN      WN 5244   5.566   4.628   7.768 -0.2861  0.0195 -0.1413
  745WN      WN 5245   2.124   2.702   9.247 -0.0089  0.0363  0.1775
  746WN      WN 5246   6.136   6.313   7.810 -0.0205 -0.0375 -0.2102
  747WN      WN 5247   6.776   4.876   8.251 -0.3338  0.0833  0.0126
  748WN      WN 5248   4.567   6.642   7.530 -0.2072  0.1994  0.1411
  749WN      WN 5249   6.644   6.657   9.493  0.0156  0.1245  0.3284
  750WN      WN 5250   1.968   2.571   8.844 -0.1308  0.1215  0.1801
  751WN      WN 5251   1.037   5.809  10.216 -0.2998  0.1669 -0.1280
  752WN      WN 5252   3.703   6.226   8.875  0.0582 -0.0563 -0.5004
  753WN      WN 5253   7.361   2.203   9.257  0.0127  0.0565  0.0068
  754WN      WN 5254   0.901   4.608   8.851 -0.1385  0.2671  0.1096
  755WN      WN 5255   5.532   5.551   8.724  0.0633 -0.0931 -0.0032
  756WN      WN 5256   5.958   7.195   9.049  0.3749  0.1584  0.0895
  757WN      WN 5257   0.928   4.708  10.114 -0.0421  0.2758  0.1740
  758WN      WN 5258   0.598   1.144   8.544  0.1985  0.0547  0.2575
  759WN      WN 5259   6.324   0.227   8.189  0.1209 -0.2813  0.2065
  760WN      WN 5260   1.676   4.898   8.196 -0.0641 -0.3582  0.1265
  761WN      WN 5261   0.246   4.611   7.822  0.0494 -0.0589  0.1420
  762WN      WN 5262   4.898   6.424   9.897 -0.0972 -0.1436  0.1781
  763WN      WN 5263   5.037   5.645   8.604 -0.1211  0.0388 -0.1738
  764WN      WN 5264   7.033   0.925   9.902  0.1650  0.0764 -0.2490
  765WN      WN 5265   3.853   5.262   9.629  0.4393  0.1285 -0.0422
  766WN      WN 5266   2.883   5.824   9.571  0.0690  0.3949  0.1940
  767WN      WN 5267   7.197   1.403   9.172  0.0312 -0.1103  0.1818
  768WN      WN 5268   6.572   0.196   8.672  0.2017 -0.2871  0.0924
  769WN      WN 5269   1.163   4.957   8.129 -0.0509 -0.1803 -0.0546
  770WN      WN 5270   1.530   1.072  10.052 -0.1470 -0.1780  0.1122
  771WN      WN 5271   0.393   5.468   7.250  0.4309  0.0164 -0.1784
  772WN      WN 5272   6.112   0.922   9.516 -0.0619 -0.2328 -0.2631
  773WN      WN 5273   1.203   6.994   7.233  0.1967  0.1740  0.2377
  774WN      WN 5274   2.500   6.865   8.297 -0.3336  0.0522  0.0261
  775WN      WN 5275   4.301   6.316   9.085  0.0434 -0.3350  0.2315
  776WN      WN 5276   5.537   2.957   8.542  0.1672  0.1602 -0.0427
  777WN      WN 5277   3.692   0.189   8.855 -0.0779 -0.4441 -0.0034
  778WN      WN 5278   5.838   6.197   7.425  0.1431  0.1647 -0.0603
  779WN      WN 5279   6.565   6.602   8.965 -0.0268  0.1813 -0.1086
  780WN      WN 5280   5.515   3.699   9.705  0.0025 -0.4582  0.1393
  781WN      WN 5281   6.777   3.834   7.561  0.0788 -0.3193 -0.1776
  782WN      WN 5282   4.070   4.037   8.178  0.2327  0.0411 -0.2088
  783WN      WN 5283   4.951   6.818   9.101  0.0148 -0.0625  0.2110
  784WN      WN 5284   1.165   0.653   9.151  0.0219 -0.0848 -0.1393
  785WN      WN 5285   1.210   6.300   8.329  0.3207 -0.3286  0.1504
  786WN      WN 5286   4.963   5.288   8.986 -0.1610 -0.1628  0.1566
  787WN      WN 5287   1.907   6.035   9.610 -0.0788 -0.0218 -0.0176
  788WN      WN 5288   7.316   2.612   7.732  0.1711  0.0707  0.2969
  789WN      WN 5289   5.392   5.134   7.719 -0.0950  0.3367 -0.3738
  790WN      WN 5290   1.573   0.462   8.384  0.0255 -0.0249 -0.0988
  791WN      WN 5291   5.087   6.328   9.096 -0.2923 -0.3984  0.1961
  792WN      WN 5292   6.331   4.758   9.002  0.0014 -0.2310  0.1623
  793WN      WN 5293   5.242   2.559   9.824  0.0526 -0.1433  0.5827
  794WN      WN 5294   0.258   5.103   8.024  0.1257 -0.0249  0.1929
  795WN      WN 5295   6.703   5.206  10.263  0.0715  0.1312 -0.0881
  796WN      WN 5296   7.376   4.412   9.472  0.1214 -0.3005  0.1578
  797WN      WN 5297   6.864   4.399   9.462  0.0077  0.1499  0.1573
  798WN      WN 5298   5.255   0.393   9.605 -0.0227  0.3856 -0.1254
  799WN      WN 5299   6.036   4.133   9.809  0.1634  0.0303  0.5431
  800WN      WN 5300   3.258   0.027   9.376  0.1437 -0.1452 -0.0586
  801WN      WN 5301   5.420   7.019   9.416  0.0256 -0.0772  0.3835
  802WN      WN 5302   6.329   7.341   9.709 -0.1360  0.1071 -0.1055
  803WN      WN 5303   3.545   7.014   9.139 -0.1320 -0.0674 -0.3804
  804WN      WN 5304   1.966   7.041   9.969 -0.1055 -0.0324  0.2657
  805WN      WN 5305   5.769   4.889   8.736  0.4191 -0.4824  0.1253
  806WN      WN 5306   4.289   6.171   8.549  0.0946 -0.1780  0.0403
  807WN      WN 5307   3.598   0.753   8.980 -0.3731 -0.1730  0.0368
  808WN      WN 5308   0.468   2.098   8.550 -0.1988  0.0203 -0.0173
  809WN      WN 5309   4.280   4.954   9.808  0.1510 -0.3823 -0.0257
  810WN      WN 5310   1.050   0.707   7.604  0.0555  0.1232  0.0084
  811WN      WN 5311   0.697   0.346   9.065  0.1281 -0.0764  0.3394
  812WN      WN 5312   6.095   6.782  10.164 -0.1463  0.3873 -0.5305
  813WN      WN 5313   7.233   2.112   7.816 -0.0392  0.1116  0.2025
  814WN      WN 5314   0.252   2.148   9.642  0.0452  0.0017  0.2527
  815WN      WN 5315   1.436   4.477   9.827 -0.0436  0.0761 -0.1340
  816WN      WN 5316   2.248   5.519   8.758 -0.0965  0.0853  0.2474
  817WN      WN 5317   5.451   5.268   9.735 -0.0865 -0.1690 -0.1911
  818WN      WN 5318   6.278   3.807   8.530  0.3394  0.2004  0.0525
  819WN      WN 5319   2.888   6.005   8.742  0.1670  0.1129  0.0885
  820WN      WN 5320   7.076   3.159   9.503 -0.2619 -0.0508 -0.0450
  821WN      WN 5321   3.153   0.151   8.430  0.2188 -0.0983  0.5068
  822WN      WN 5322   5.856   5.664   9.763 -0.3644 -0.0912 -0.3196
  823WN      WN 5323   1.426   7.127   9.067  0.1837  0.0260  0.1610
  824WN      WN 5324   2.443   3.245   9.146  0.3952  0.1036  0.0622
  825WN      WN 5325   1.081   5.159   8.602 -0.0628  0.1588  0.0469
  826WN      WN 5326   4.788   0.882   9.290 -0.3534  0.0397 -0.0327
  827WN      WN 5327   6.123   6.099   8.564 -0.0212  0.1122 -0.1096
  828WN      WN 5328   0.037   6.875   9.210 -0.1336 -0.1460  0.2510
  829WN      WN 5329   1.683   1.294   8.409  0.2827 -0.0017 -0.1687
  830WN      WN 5330   6.055   5.575   8.715 -0.1437  0.3499  0.1868
  831WN      WN 5331   1.730   5.355   7.924  0.2251 -0.1075 -0.2933
  832WN      WN 5332   6.912   5.456   8.683 -0.3142 -0.0348  0.1848
  833WN      WN 5333   1.756   0.321   7.840 -0.0690 -0.2124 -0.0845
  834WN      WN 5334   5.208   5.147   8.527 -0.0398 -0.4143  0.1180
  835WN      WN 5335   2.029   3.455   7.983 -0.3415  0.2373 -0.1253
  836WN      WN 5336   1.084   2.806   8.863  0.0650  0.1450  0.0071
  837WN      WN 5337   0.938   6.433   9.474  0.0572  0.0178  0.0315
  838WN      WN 5338   6.476   5.584   7.844  0.0147  0.2549  0.0458
  839WN      WN 5339   5.589   6.154   9.333 -0.2071 -0.0448  0.0488
  840WN      WN 5340   5.432   4.716   8.375  0.0661  0.2686  0.0732
  841WN      WN 5341   0.054   6.667   8.551  0.1811  0.1785  0.1733
  842WN      WN 5342   1.731   3.490   8.723  0.0431 -0.2244 -0.0006
  843WN      WN 5343   0.603   6.797   7.917 -0.2573  0.1199  0.2852
  844WN      WN 5344   1.517   5.783   9.757  0.1944 -0.0911 -0.1387
  845WN      WN 5345   7.317   4.099   8.536 -0.0656 -0.3827 -0.2174
  846WN      WN 5346   0.016   1.795   9.968  0.1196  0.1624 -0.3739
  847WN      WN 5347   6.444   1.661   8.888  0.4902  0.0130 -0.2078
  848WN      WN 5348   3.675   5.864   8.254 -0.0695 -0.1980  0.0774
  849WN      WN 5349   6.182   6.893   9.708 -0.4805 -0.0508 -0.0820
  850WN      WN 5350   2.382   6.011   8.769  0.2483 -0.1084 -0.2320
  851WN      WN 5351   2.512   4.375   8.883  0.1963 -0.0528  0.0452
  852WN      WN 5352   3.280   3.864   8.756 -0.1012 -0.2318 -0.2774
  853WN      WN 5353   1.657   3.979   8.864  0.0544 -0.0872  0.2955
  854WN      WN 5354   7.385   5.725   7.294 -0.3912  0.1024  0.0813
  855WN      WN 5355   0.124   3.952   9.073 -0.0001  0.2876  0.0017
  856WN      WN 5356   7.083   4.536   8.523 -0.2484 -0.3626 -0.1603
  857WN      WN 5357   4.583   4.856   8.049  0.1325  0.0832 -0.1367
  858WN      WN 5358   6.003   1.826   8.668 -0.1518  0.0648 -0.1465
  859WN      WN 5359   0.491   7.057   8.952  0.0827  0.2015 -0.2634
  860WN      WN 5360   6.211   5.900   8.149  0.1064  0.0904  0.2721
  861WN      WN 5361   0.116   6.423   7.972 -0.2955  0.0452 -0.2856
  862WN      WN 5362   0.771   2.884   9.863 -0.0894  0.0332 -0.0606
  863WN      WN 5363   2.970   4.659   8.698 -0.0332 -0.1963  0.0002
  864WN      WN 5364   7.392   5.404   8.727 -0.0030 -0.0068 -0.0657
  865WN      WN 5365   4.311   7.057   8.581 -0.2030 -0.3585 -0.1677
  866WN      WN 5366   0.653   0.074   8.611  0.2136  0.0075  0.1665
  867WN      WN 5367   0.358   3.001   9.601  0.1619  0.0646 -0.2488
  868WN      WN 5368   7.169   4.874   7.850  0.2174  0.0629  0.0150
  869WN      WN 5369   0.108   6.273   9.334 -0.2123 -0.0833 -0.0575
  870WN      WN 5370   0.970   0.961   9.971 -0.0573  0.0170  0.0931
  871WN      WN 5371   1.863   0.018   8.268 -0.0892  0.3348 -0.0083
  872WN      WN 5372   6.228   6.350   9.348 -0.1053  0.1893 -0.1960
  873WN      WN 5373   6.263   4.925   7.508  0.0938  0.0337 -0.1985
  874WN      WN 5374   2.152   5.130   8.012 -0.0560 -0.0679  0.0358
  875WN      WN 5375   0.208   6.624   9.641 -0.0899  0.1958  0.2322
  876WN      WN 5376   4.057   0.021   8.399 -0.0485 -0.4798 -0.2040
  877WN      WN 5377   0.257   0.276   7.807 -0.2530 -0.0739 -0.0613
  878WN      WN 5378   7.099   3.105   8.807 -0.0965 -0.3115  0.3840
  879WN      WN 5379   0.240   4.807   9.456  0.0241  0.0825 -0.1011
  880WN      WN 5380   6.498   5.707   8.601  0.0087 -0.1825  0.2843
  881WN      WN 5381   4.794   4.603   9.093 -0.0023  0.0532 -0.3681
  882WN      WN 5382   1.326   5.094   7.577 -0.1133  0.2652 -0.0475
  883WN      WN 5383   3.330   5.257   8.850  0.1508  0.0054 -0.1135
  884WN      WN 5384   1.673   6.346   7.843 -0.0764 -0.1730  0.0542
  885WN      WN 5385   7.251   4.383   8.024  0.0685  0.1652 -0.0068
  886WN      WN 5386   5.636   4.355   8.573 -0.0919  0.0691 -0.1400
  887WN      WN 5387   7.044   7.306   8.980  0.1534 -0.1681 -0.1536
  888WN      WN 5388   6.170   0.444   8.808 -0.0259  0.1705 -0.0073
  889WN      WN 5389   0.146   7.276   8.671  0.2304 -0.0351  0.1481
  890WN      WN 5390   5.672   6.954   8.536  0.1275  0.1173  0.0116
  891WN      WN 5391   1.366   3.101   9.223 -0.1769 -0.2563  0.1357
  892WN      WN 5392   1.831   1.674   9.294  0.1872  0.2570  0.3911
  893WN      WN 5393   7.397   7.372   7.042 -0.0991  0.2385  0.0004
  894WN      WN 5394   6.085   3.088   9.699  0.0624 -0.0550 -0.0786
  895WN      WN 5395   6.107   0.487   9.330  0.1978  0.3793 -0.2351
  896WN      WN 5396   6.022   4.656   9.919 -0.0168 -0.0368 -0.0753
  897WN      WN 5397   5.753   6.933   8.044  0.2927 -0.1109 -0.0824
  898WN      WN 5398   2.182   6.212   9.187  0.1897 -0.1458  0.1592
  899WN      WN 5399   1.352   5.940   8.650 -0.0777 -0.0733  0.0127
  900WN      WN 5400   6.201   3.529   8.899 -0.0634 -0.2517 -0.1116
  901WN      WN 5401   7.375   3.614   8.669  0.0863 -0.2395  0.1417
  902WN      WN 5402   2.943   6.762   7.955 -0.1268  0.0193 -0.0963
  903WN      WN 5403   0.738   4.412   8.003 -0.0109 -0.0614 -0.3136
  904WN      WN 5404   7.171   5.663   9.857  0.3266 -0.2084  0.0078
  905WN      WN 5405   7.140   4.001   9.586  0.2360  0.1163  0.1399
  906WN      WN 5406   7.231   6.372   8.920  0.0392 -0.0275  0.4463
  907WN      WN 5407   6.841   0.075   9.759  0.1837 -0.3422  0.2840
  908WN      WN 5408   1.464   6.756   7.958 -0.2678  0.1363 -0.3656
  909WN      WN 5409   7.093   7.086   9.532 -0.0857 -0.0093  0.1206
  910WN      WN 5410   5.144   5.777   9.048  0.1848  0.2821  0.1785
  911WN      WN 5411   2.037   6.138   8.369  0.4309  0.1791  0.2156
  912WN      WN 5412   2.616   4.588   7.790 -0.0388  0.0235  0.2164
  913WN      WN 5413   2.097   4.548   8.029 -0.1952  0.3133  0.0334
  914WN      WN 5414   6.765   4.164   7.992 -0.1948  0.0501  0.3313
  915WN      WN 5415   4.687   5.320   8.296 -0.0698 -0.0553  0.2885
  916WN      WN 5416   4.571   6.646   8.678  0.2264  0.1934 -0.1020
  917WN      WN 5417   5.035   3.490   9.964 -0.1243  0.1019  0.0388
  918WN      WN 5418   4.793   6.031   9.256  0.2082  0.3256 -0.1864
  919WN      WN 5419   2.102   4.554   9.196 -0.1906 -0.0441 -0.3864
  920WN      WN 5420   6.692   1.276   8.831 -0.2505  0.3247 -0.2592
  921WN      WN 5421   5.945   5.909   9.115 -0.2274 -0.1293 -0.0463
  922WN      WN 5422   0.153   5.996   8.902  0.1005 -0.3776 -0.0311
  923WN      WN 5423   6.403   4.523   8.133  0.1401 -0.1440 -0.1493
  924WN      WN 5424   7.231   0.819   8.376 -0.2190  0.0219 -0.1120
  925WN      WN 5425   6.487   5.892   9.068 -0.0639  0.1443  0.1165
  926WN      WN 5426   0.042   1.838   8.434 -0.0628  0.2655 -0.1775
  927WN      WN 5427   6.833   1.853   9.094  0.1139 -0.1455 -0.2441
  928WN      WN 5428   1.358   1.877   8.421  0.1017  0.1752  0.1500
  929WN      WN 5429   6.986   1.007   9.316  0.0253 -0.0529 -0.0859
  930WN      WN 5430   0.980   7.301   9.136  0.0265  0.0664  0.0704
  931WN      WN 5431   1.985   6.950   8.276  0.0309  0.2386  0.2570
  932WN      WN 5432   1.879   5.774   8.639 -0.1080  0.0857  0.1750
  933WN      WN 5433   6.662   4.662   7.697  0.2319  0.0997 -0.2693
  934WN      WN 5434   7.222   5.848   8.490 -0.0777 -0.2414  0.1703
  935WN      WN 5435   6.234   2.174   9.003  0.2078 -0.1614 -0.2663
  936WN      WN 5436   6.941   1.880  10.051  0.0477 -0.1402 -0.1476
  937WN      WN 5437   2.224   5.148  10.072 -0.2477  0.1288  0.2035
  938WN      WN 5438   1.962   5.017   9.042  0.0100  0.0525  0.0380
  939WN      WN 5439   0.854   6.093   8.636  0.1596 -0.0389 -0.0265
  940WN      WN 5440   2.486   4.784   8.274  0.3230  0.0492  0.2064
  941WN      WN 5441   1.702   6.502   8.335 -0.3512 -0.3168 -0.3134
  942WN      WN 5442   5.654   6.533   7.821 -0.3745  0.1439 -0.0239
  943WN      WN 5443   6.677   6.658   7.963  0.0779  0.1994 -0.1820
  944WN      WN 5444   0.994   2.217   9.023  0.0593 -0.0249 -0.1187
  945WN      WN 5445   6.389   4.217   8.899  0.0960  0.0121 -0.2140
  946WN      WN 5446   7.096   6.316   7.710  0.0257 -0.2412  0.0349
  947WN      WN 5447   7.287   5.951   7.969 -0.0984  0.1488 -0.1212
  948WN      WN 5448   6.390   5.473   6.826 -0.0798 -0.0826  0.1380
  949WN      WN 5449   2.762   7.184   7.718  0.0183  0.1627  0.0689
  950WN      WN 5450   1.026   1.913  10.087 -0.0921 -0.0243  0.0618
  951WN      WN 5451   6.972   1.282   8.289 -0.2756 -0.0891 -0.3249
  952WN      WN 5452   3.810   4.770   9.693 -0.2680  0.0643  0.4062
  953WN      WN 5453   1.196   4.197   8.814 -0.1292 -0.0630 -0.1616
  954WN      WN 5454   4.089   7.163   7.960 -0.0213 -0.2478  0.4728
  955WN      WN 5455   5.013   5.497   9.445 -0.1922 -0.1021 -0.2588
  956WN      WN 5456   1.136   5.416   7.976 -0.1212 -0.0240 -0.0868
  957WN      WN 5457   7.176   2.162   8.828  0.3306  0.1660  0.0118
  958WN      WN 5458   6.143   1.973   8.149  0.0959  0.3117 -0.1114
  959WN      WN 5459   3.078   6.902   9.105  0.0561 -0.1011 -0.0607
  960WN      WN 5460   5.445   1.286   8.531 -0.2196  0.4545 -0.5826
  961WN      WN 5461   4.745   6.116   8.763 -0.0553  0.5784  0.0140
  962WN      WN 5462   3.846   5.440   8.721  0.0091  0.0932 -0.0915
  963WN      WN 5463   7.327   5.425   6.895 -0.5032 -0.3003  0.1327
  964WN      WN 5464   5.779   6.682   9.398 -0.3636 -0.2976  0.0196
  965WN      WN 5465   0.597   6.772   9.363  0.0651  0.5220 -0.4316
  966WN      WN 5466   2.895   5.151   9.057  0.1286 -0.0525 -0.1413
  967WN      WN 5467   6.540   4.598   8.596  0.0959  0.0610  0.0176
  968WN      WN 5468   2.411   3.651   9.391  0.4025  0.0672 -0.3199
  969WN      WN 5469   7.315   4.407   8.954  0.0208 -0.0935 -0.3927
  970WN      WN 5470   0.001   0.599   9.869 -0.4355 -0.2071  0.0402
  971WN      WN 5471   5.606   4.843   9.768 -0.2356  0.1847 -0.3360
  972WN      WN 5472   6.517   1.555   8.413 -0.1174  0.1829 -0.0071
  973WN      WN 5473   4.102   6.611   8.749  0.0248 -0.0113  0.0178
  974WN      WN 5474   2.105   4.644   8.559 -0.2257 -0.0892  0.1723
  975WN      WN 5475   2.064   5.649   8.207 -0.1147 -0.1074 -0.1037
  976WN      WN 5476   1.244   0.246   8.709 -0.2981  0.0770 -0.0294
  977WN      WN 5477   4.311   5.177   8.917 -0.1000 -0.1849  0.4317
  978WN      WN 5478   0.642   3.024   9.122 -0.3064  0.1961  0.0556
  979WN      WN 5479   5.749   5.178   8.382 -0.0040 -0.0001 -0.1930
  980WN      WN 5480   6.728   3.353   9.148  0.1191 -0.0321 -0.0074
  981WN      WN 5481   7.180   6.826   8.091  0.1275 -0.0251  0.1309
  982WN      WN 5482   3.414   4.343   8.803  0.3546 -0.2124  0.0768
  983WN      WN 5483   0.658   4.467   9.286 -0.2613  0.2436  0.1279
  984WN      WN 5484   0.948   4.019   7.627 -0.1523 -0.2093  0.2456
  985WN      WN 5485   5.883   3.361   9.333  0.0476  0.3137  0.2995
  986WN      WN 5486   2.004   3.921   9.263  0.3030  0.2087 -0.0451
  987WN      WN 5487   2.233   6.248  10.021 -0.1716 -0.0467 -0.1433
  988WN      WN 5488   6.804   4.937   8.797  0.0513 -0.2911 -0.3740
  989WN      WN 5489   0.535   5.905   8.120 -0.0553  0.0938  0.2412
  990WN      WN 5490   3.865   6.895   8.343 -0.0446 -0.0187 -0.1366
  991WN      WN 5491   7.198   0.464   7.918  0.2966  0.0594 -0.0492
  992WN      WN 5492   0.785   4.746   9.658  0.1689  0.0341  0.3176
  993WN      WN 5493   0.218   6.690   7.580 -0.1372  0.1838 -0.1486
  994WN      WN 5494   1.089   1.229  10.375  0.0678 -0.1384 -0.2692
  995WN      WN 5495   0.533   3.354   9.959  0.1921 -0.0038  0.1847
  996WN      WN 5496   3.411   4.876   8.402 -0.2661 -0.0532  0.1330
  997WN      WN 5497   4.824   7.196   8.797  0.1848  0.1200 -0.2778
  998WN      WN 5498   4.004   6.723   9.437 -0.2252  0.0528 -0.2403
  999WN      WN 5499   0.319   0.884   8.125  0.0781  0.2310 -0.1051
 1000WN      WN 5500   6.788   0.168   7.891 -0.1046 -0.2159 -0.0572
 1001WN      WN 5501   0.077   3.689   9.531  0.1212 -0.1616  0.2185
 1002WN      WN 5502   0.797   0.456  10.027 -0.2054 -0.1381  0.0717
 1003WN      WN 5503   1.665   4.308   8.467  0.0796 -0.1675 -0.2916
 1004WN      WN 5504   1.289   6.651   8.637  0.1787 -0.1915  0.2535
 1005WN      WN 5505   6.898   7.272   7.324 -0.2399 -0.0261 -0.0420
 1006WN      WN 5506   1.710   7.220   7.333  0.3324  0.0323  0.1196
 1007WN      WN 5507   0.499   2.537   9.804  0.2492  0.4313  0.0001
 1008WN      WN 5508   6.644   5.382   8.271  0.0956 -0.2808  0.1194
 1009WN      WN 5509   5.908   5.197  10.013 -0.4328  0.0596  0.3760
 1010WN      WN 5510   6.860   3.599   9.618 -0.2383 -0.0110  0.2154
 1011WN      WN 5511   2.480   4.190   9.368 -0.1907  0.2751 -0.0936
 1012WN      WN 5512   1.359   0.919   8.384  0.2497  0.0982  0.2854
 1013WN      WN 5513   0.156   3.044   8.706 -0.0482 -0.1355  0.0280
 1014WN      WN 5514   3.013   3.714   8.260  0.1249 -0.0024 -0.0555
 1015WN      WN 5515   0.313   1.333   9.076  0.0009 -0.1207  0.2693
 1016WN      WN 5516   7.324   4.783   9.841 -0.1450  0.0877  0.1783
 1017WN      WN 5517   0.816   1.180   7.566 -0.0979 -0.0366 -0.1989
 1018WN      WN 5518   1.570   3.274   9.652 -0.2201  0.2131  0.2035
 1019WN      WN 5519   1.688   0.020   8.749 -0.1178 -0.1567 -0.4276
 1020WN      WN 5520   1.425   0.985   8.905 -0.0174  0.0289 -0.1199
 1021WN      WN 5521   2.161   0.559   9.476  0.1055 -0.3208  0.2470
 1022WN      WN 5522   0.910   1.870   8.232 -0.2534  0.0560  0.0703
 1023WN      WN 5523   2.341   7.062   9.588 -0.1647 -0.0659  0.1503
 1024WN      WN 5524   6.865   0.431   8.333  0.0883 -0.0692 -0.0392
 1025WN      WN 5525   6.471   6.286   7.351 -0.1112  0.2951 -0.0741
 1026WN      WN 5526   4.157   5.572   8.303 -0.0949  0.1113 -0.0100
 1027WN      WN 5527   0.281   0.052   9.242  0.0856 -0.0167 -0.2650
 1028WN      WN 5528   3.154   5.790   8.369  0.3605  0.0924  0.0879
 1029WN      WN 5529   6.005   1.740   9.185  0.2509  0.1979  0.1569
 1030WN      WN 5530   4.244   4.526   8.284  0.3559  0.3434  0.1743
 1031WN      WN 5531   1.358   3.866   8.469 -0.1169 -0.0050  0.0774
 1032WN      WN 5532   5.539   0.086   9.219 -0.3139  0.2429 -0.2056
 1033WN      WN 5533   0.421   4.417   8.786 -0.0429 -0.2125  0.0459
 1034WN      WN 5534   6.729   4.118   8.513 -0.1698  0.0786 -0.2169
 1035WN      WN 5535   0.141   6.362  10.098  0.0739  0.2229  0.0479
 1036WN      WN 5536   0.648   5.379   8.327 -0.1427  0.1713 -0.1543
 1037WN      WN 5537   7.285   4.906   8.888  0.2270 -0.2887 -0.0559
 1038WN      WN 5538   4.942   0.730   8.821  0.0199 -0.2128 -0.3151
 1039WN      WN 5539   1.075   6.778   9.110 -0.1399 -0.1457 -0.1346
 1040WN      WN 5540   4.302   4.698   8.835  0.1334  0.2617  0.1666
 1041WN      WN 5541   0.635   1.283   9.496 -0.0272  0.1383  0.2798
 1042WN      WN 5542   0.526   2.077   9.125 -0.0626 -0.0372  0.0020
 1043WN      WN 5543   1.092   5.963   9.338 -0.0620  0.1504 -0.0112
 1044WN      WN 5544   7.403   0.100  10.043 -0.1529 -0.1628 -0.2895
 1045WN      WN 5545   6.829   4.499   9.006  0.0708  0.0453 -0.4761
 1046WN      WN 5546   3.322   6.258   8.499 -0.1811  0.0774 -0.0271
 1047WN      WN 5547   6.267   2.284   8.525 -0.3563 -0.1003  0.1801
 1048WN      WN 5548   6.522   6.307   8.247 -0.0134  0.0739  0.3254
 1049WN      WN 5549   6.747   6.230   8.675 -0.3954  0.0467 -0.0172
 1050WN      WN 5550   2.080   4.175   8.709 -0.1908  0.0096 -0.0823
 1051WN      WN 5551   2.998   5.164   8.380  0.0054  0.1495  0.1775
 1052WN      WN 5552   0.713   4.850   8.405 -0.3314  0.0689  0.1594
 1053WN      WN 5553   0.790   6.592   8.695 -0.2897 -0.1469  0.0019
 1054WN      WN 5554   1.562   4.983   8.727 -0.2078  0.2766  0.0306
 1055WN      WN 5555   5.665   0.035   8.705  0.1541  0.0064 -0.2165
 1056WN      WN 5556   1.357   6.142  10.071 -0.0722  0.2115  0.3837
 1057WN      WN 5557   5.148   6.284   8.402  0.2289 -0.2740 -0.2556
 1058WN      WN 5558   6.846   5.896   8.192 -0.1838 -0.0758  0.2262
 1059WN      WN 5559   5.181   0.215   8.864 -0.0975  0.3703 -0.3281
 1060WN      WN 5560   7.297   0.165   9.515  0.0984  0.0810 -0.1708
 1061WN      WN 5561   0.008   3.269   9.845  0.3675 -0.0915 -0.1778
 1062WN      WN 5562   4.686   6.472   9.418 -0.2193 -0.2746 -0.1133
 1063WN      WN 5563   0.128   1.233   8.360 -0.2961 -0.1101 -0.2920
 1064WN      WN 5564   5.244   0.677   9.173  0.0311  0.2535 -0.1098
 1065WN      WN 5565   6.843   0.412   9.054  0.1601  0.0352 -0.2607
 1066WN      WN 5566   0.614   5.800   7.600 -0.0594 -0.1322  0.1306
 1067WN      WN 5567   0.874   7.308   8.198 -0.0498  0.1463 -0.0408
 1068WN      WN 5568   4.978   6.543   7.733  0.1520  0.3431 -0.1086
 1069WN      WN 5569   5.271   3.374   8.538 -0.3364  0.0169 -0.1461
 1070WN      WN 5570   7.042   3.999   8.922  0.3243 -0.0338 -0.1875
 1071WN      WN 5571   7.120   5.436   7.930 -0.1588 -0.1044 -0.1191
 1072WN      WN 5572   0.078   3.132   9.212 -0.2937 -0.1121  0.2840
 1073WN      WN 5573   3.104   5.626   9.163  0.1436 -0.0791 -0.1484
 1074WN      WN 5574   0.168   4.653   8.389 -0.0643  0.0880 -0.0272
 1075WN      WN 5575   4.801   4.038   8.964 -0.0925  0.1576 -0.0627
 1076WN      WN 5576   6.309   5.726   9.512  0.1110 -0.1832 -0.0733
 1077WN      WN 5577   2.466   4.934   8.769 -0.2183  0.0316 -0.0653
 1078WN      WN 5578   7.259   0.743   9.038 -0.1032  0.1080 -0.0473
 1079WN      WN 5579   1.975   5.111   9.562 -0.1277  0.0178  0.0459
 1080WN      WN 5580   0.145   2.319   8.175 -0.4233 -0.1433  0.1199
 1081WN      WN 5581   1.162   4.546   8.434 -0.0073 -0.2534 -0.0009
 1082WN      WN 5582   1.068   6.501   7.762 -0.2280 -0.3240 -0.1272
 1083WN      WN 5583   3.854   4.589   9.131 -0.0997  0.0116  0.0370
 1084WN      WN 5584   0.855   3.470   9.091  0.0204 -0.2387 -0.1184
 1085WN      WN 5585   0.598   0.415   8.080  0.0533  0.1379 -0.2381
 1086WN      WN 5586   1.302   1.400   9.202  0.0823  0.1554  0.0156
 1087WN      WN 5587   4.278   4.972   8.390  0.1581 -0.5459 -0.1159
 1088WN      WN 5588   5.946   6.416   9.828 -0.2436 -0.1172  0.0872
 1089WN      WN 5589   7.109   4.955  10.479 -0.1706  0.1428 -0.1628
 1090WN      WN 5590   2.931   7.128   8.360  0.2883  0.1191 -0.1353
 1091WN      WN 5591   0.133   0.365   8.374 -0.1335  0.5236  0.3174
 1092WN      WN 5592   0.678   7.265   9.564  0.0552 -0.0126 -0.1319
 1093WN      WN 5593   0.312   4.229   8.227 -0.0802 -0.0575 -0.1392
 1094WN      WN 5594   6.143   4.319   8.506 -0.0294  0.1491  0.0597
 1095WN      WN 5595   2.577   7.041   8.769 -0.4126  0.2792 -0.0699
 1096WN      WN 5596   2.024   0.351   8.614  0.0151  0.2433 -0.4311
 1097WN      WN 5597   0.684   4.517   7.528  0.0539  0.0153  0.2249
 1098WN      WN 5598   6.194   5.987   9.963 -0.3643  0.0203 -0.0172
 1099WN      WN 5599   0.138   3.444  10.287 -0.2230  0.1794 -0.0151
 1100WN      WN 5600   3.263   0.732   8.630  0.0581  0.3212  0.0488
 1101WN      WN 5601   1.640   0.488   8.854  0.2251 -0.1779 -0.0950
 1102WN      WN 5602   0.926   1.665   7.769 -0.0913 -0.0369 -0.1896
 1103WN      WN 5603   2.766   3.771   9.729  0.2606 -0.0228 -0.3476
 1104WN      WN 5604   0.648   5.216   9.621 -0.3828 -0.0292 -0.1010
 1105WN      WN 5605   0.694   6.208   9.119  0.0020 -0.2202 -0.2712
 1106WN      WN 5606   4.555   5.668   8.686 -0.0396  0.1721 -0.1112
 1107WN      WN 5607   0.886   6.887  10.317 -0.0409  0.2566  0.0790
 1108WN      WN 5608   4.579   6.139   7.866  0.2041  0.1737  0.2009
 1109WN      WN 5609   0.567   1.410   8.135 -0.1911 -0.2408  0.1361
 1110WN      WN 5610   5.561   1.049   8.999  0.1796  0.2580 -0.0391
 1111WN      WN 5611   6.951   6.079  10.259  0.1794 -0.1556 -0.2135
 1112WN      WN 5612   6.503   3.913   9.720 -0.0471 -0.0713 -0.0752
 1113WN      WN 5613   0.420   0.243   9.782 -0.1447  0.1188  0.1531
 1114WN      WN 5614   0.625   5.758   9.404  0.2547  0.2304  0.1543
 1115WN      WN 5615   0.593   5.391   9.007  0.1454 -0.0108  0.0910
 1116WN      WN 5616   6.890   5.748   9.471  0.0052  0.0224  0.0302
 1117WN      WN 5617   1.247   1.079   7.782 -0.0177 -0.1462 -0.3653
 1118WN      WN 5618   6.187   6.822   9.209 -0.2278 -0.1384 -0.0541
 1119WN      WN 5619   0.960   2.384   9.948  0.1872  0.0272  0.2105
 1120WN      WN 5620   0.104   5.258   9.195 -0.0642 -0.1956  0.1338
 1121WN      WN 5621   0.681   4.943   9.189  0.0186  0.1987 -0.2303
 1122WN      WN 5622   0.881   2.677   9.395 -0.1837 -0.1692 -0.0926
 1123WN      WN 5623   1.573   1.288   9.608 -0.1595 -0.1184 -0.3535
 1124WN      WN 5624   5.242   4.786   8.849  0.0277 -0.1825  0.0218
 1125WN      WN 5625   2.885   0.046   8.828  0.2246  0.4667  0.0178
 1126WN      WN 5626   6.967   6.566   9.976  0.0926 -0.3455  0.3133
 1127WN      WN 5627   5.442   0.335   7.850 -0.1518  0.1092 -0.1972
 1128WN      WN 5628   1.645   3.962   7.955 -0.0619  0.0677 -0.0510
 1129WN      WN 5629   0.787   3.731   9.659 -0.1193 -0.0475  0.3436
 1130WN      WN 5630   1.348   6.494  10.438 -0.1441  0.1296 -0.0609
 1131WN      WN 5631   1.695   6.788   8.898  0.0713 -0.1371  0.2225
 1132WN      WN 5632   6.151   6.924   7.734  0.0625  0.0849  0.2055
 1133WN      WN 5633   6.152   6.815   8.694  0.0722  0.0355 -0.2021
 1134WN      WN 5634   1.270   4.936   9.709 -0.1674 -0.3183  0.3457
 1135WN      WN 5635   0.002   4.590  10.342 -0.1358  0.1727  0.0040
 1136WN      WN 5636   0.155   7.177   9.675 -0.0151  0.1092  0.0494
 1137WN      WN 5637   2.640   5.742   9.097  0.0853  0.3966  0.1265
 1138WN      WN 5638   0.525   1.633   8.595 -0.0931  0.1003  0.1817
 1139WN      WN 5639   5.699   6.866   9.894  0.2168 -0.1078 -0.2439
 1140WN      WN 5640   5.097   6.059   9.604 -0.0615 -0.0872  0.2826
 1141WN      WN 5641   6.745   2.873   9.058  0.1893 -0.1258 -0.1698
 1142WN      WN 5642   1.585   3.550   8.172 -0.0845  0.1018  0.1934
 1143WN      WN 5643   0.393   3.884   8.560 -0.2358 -0.0097  0.1460
 1144WN      WN 5644   6.727   3.566   8.674  0.1804 -0.1871 -0.1575
 1145WN      WN 5645   3.342   6.443   8.015 -0.3446 -0.0224 -0.0429
 1146WN      WN 5646   0.163   5.543   8.257  0.0837 -0.2515 -0.1381
 1147WN      WN 5647   6.329   0.075   9.130 -0.0852 -0.1339  0.0817
 1148WN      WN 5648   4.031   6.860   9.901 -0.1742  0.3021 -0.0685
 1149WN      WN 5649   6.223   3.330   8.289 -0.0875 -0.1394 -0.0602
 1150WN      WN 5650   5.184   6.557   9.508  0.2561  0.0022 -0.1731
 1151WN      WN 5651   1.493   7.100   8.438 -0.0377  0.1393 -0.0402
 1152WN      WN 5652   3.362   6.854   8.290  0.3268 -0.1121 -0.1532
 1153WN      WN 5653   5.875   3.944   8.831 -0.2348 -0.0882 -0.0727
 1154WN      WN 5654   1.275   4.964   9.123 -0.2282 -0.0406  0.0619
 1155WN      WN 5655   0.650   3.948   8.994  0.0031 -0.0649 -0.0239
 1156WN      WN 5656   6.024   6.614   7.362 -0.1685 -0.4597  0.0618
 1157WN      WN 5657   5.956   6.381   8.945  0.2176  0.1992  0.1547
 1158WN      WN 5658   0.193   0.925   3.058 -0.0274 -0.0595  0.1374
 1159WN      WN 5659   5.506   0.409  17.189 -0.1866  0.1351  0.0622
 1160WN      WN 5660   0.708   4.850  14.580 -0.1119 -0.1289 -0.2177
 1161WN      WN 5661   6.424   6.234   1.942  0.4076  0.2691  0.0332
 1162WN      WN 5662   5.001   3.137   0.541  0.0822  0.1519  0.2449
 1163WN      WN 5663   4.892   1.201  13.930  0.1742 -0.0345 -0.2618
 1164WN      WN 5664   1.183   6.233   1.310  0.2112  0.1476  0.0080
 1165WN      WN 5665   5.665   5.149   1.988 -0.1273  0.2769 -0.2707
 1166WN      WN 5666   2.616   3.700  14.992 -0.0575  0.1263 -0.0467
 1167WN      WN 5667   3.456   2.374   2.263 -0.1066  0.1621  0.2936
 1168WN      WN 5668   0.962   3.313  14.728 -0.2803  0.3214 -0.3561
 1169WN      WN 5669   7.355   2.614  15.067  0.2028 -0.2454  0.1215
 1170WN      WN 5670   6.365   3.444   1.791  0.2484 -0.2316  0.2215
 1171WN      WN 5671   4.353   2.893  14.211  0.0433 -0.0215 -0.1511
 1172WN      WN 5672   2.362   6.501   3.375 -0.1329 -0.3225  0.1085
 1173WN      WN 5673   3.487   3.963  15.932  0.0301  0.0493 -0.0653
 1174WN      WN 5674   4.197   5.355   1.848 -0.0163  0.2187 -0.0876
 1175WN      WN 5675   1.496   3.929  15.630 -0.5969  0.2982  0.0908
 1176WN      WN 5676   2.824   3.954  17.489 -0.2099  0.0010  0.1190
 1177WN      WN 5677   1.382   5.135   1.924 -0.0688 -0.2785 -0.0310
 1178WN      WN 5678   5.934   4.942  17.258 -0.1716  0.0491 -0.0165
 1179WN      WN 5679   4.335   2.389  14.451  0.2961 -0.0899 -0.0562
 1180WN      WN 5680   4.662   1.055   0.074  0.0500  0.0143  0.0304
 1181WN      WN 5681   3.084   3.066  13.001  0.1745 -0.0852  0.2228
 1182WN      WN 5682   1.558   2.267   2.250 -0.0517 -0.1483  0.3170
 1183WN      WN 5683   3.855   1.771  14.241  0.1859  0.2619  0.0196
 1184WN      WN 5684   4.177   2.697   3.990 -0.1658 -0.0776  0.0497
 1185WN      WN 5685   1.020   3.956  16.132 -0.0817  0.1852 -0.3027
 1186WN      WN 5686   0.431   0.096  15.045  0.1274 -0.1156 -0.0108
 1187WN      WN 5687   3.401   2.313   0.795 -0.0507  0.0251  0.2493
 1188WN      WN 5688   2.261   3.847  17.101  0.2274 -0.1961 -0.0887
 1189WN      WN 5689   4.483   4.783  15.219 -0.2451 -0.3519 -0.0737
 1190WN      WN 5690   4.861   6.723  14.398  0.1986 -0.2532  0.0152
 1191WN      WN 5691   3.896   6.188   3.369 -0.0746 -0.0265 -0.0980
 1192WN      WN 5692   0.424   2.585   2.040 -0.2541 -0.1063 -0.0012
 1193WN      WN 5693   5.684   3.418  16.023  0.0791  0.3695  0.1460
 1194WN      WN 5694   5.421   6.023   3.590  0.0956  0.0755 -0.3715
 1195WN      WN 5695   0.764   1.272   2.106 -0.1406  0.1268 -0.1193
 1196WN      WN 5696   3.425   0.185   4.241  0.0452  0.1262  0.2452
 1197WN      WN 5697   7.055   0.600   2.796 -0.3919  0.1212 -0.1288
 1198WN      WN 5698   4.828   0.865   0.661 -0.0575  0.0502  0.1697
 1199WN      WN 5699   6.794   4.687  13.647 -0.1226  0.0016  0.3082
 1200WN      WN 5700   3.285   3.142  17.442  0.0939 -0.1906  0.0806
 1201WN      WN 5701   2.170   1.510   3.769 -0.0577  0.1372 -0.1281
 1202WN      WN 5702   1.720   6.937   1.130  0.0150 -0.1123 -0.3364
 1203WN      WN 5703   0.641   1.879  15.098  0.2542  0.0426 -0.2211
 1204WN      WN 5704   6.876   1.230   0.123 -0.5608 -0.1565  0.1667
 1205WN      WN 5705   5.944   6.875   0.735 -0.3257  0.0322 -0.0668
 1206WN      WN 5706   0.597   1.627  16.940 -0.1045 -0.0134  0.2959
 1207WN      WN 5707   4.236   0.460  15.776  0.1131 -0.0117 -0.0816
 1208WN      WN 5708   6.955   5.607  16.602  0.1684 -0.1561  0.0874
 1209WN      WN 5709   0.558   3.162  16.397 -0.0343  0.0523 -0.1978
 1210WN      WN 5710   5.287   4.874  15.695  0.1999  0.2987  0.2187
 1211WN      WN 5711   3.315   3.733   0.053  0.1004  0.0684 -0.2084
 1212WN      WN 5712   1.958   7.270  15.217 -0.0536  0.2012 -0.0900
 1213WN      WN 5713   3.448   6.565  16.888 -0.0247  0.1623 -0.1071
 1214WN      WN 5714   5.273   5.034  14.138  0.2876 -0.1272  0.0168
 1215WN      WN 5715   3.841   0.706   3.433  0.0412  0.2190  0.1395
 1216WN      WN 5716   4.613   4.629   1.413 -0.0259 -0.1167 -0.1009
 1217WN      WN 5717   7.340   5.449  15.636 -0.0979 -0.2892 -0.0428
 1218WN      WN 5718   3.797   0.186   3.476 -0.1282  0.3929  0.0762
 1219WN      WN 5719   2.585   3.194   3.485  0.0716 -0.1784  0.2577
 1220WN      WN 5720   2.300   2.165   1.896  0.4174 -0.0207  0.0164
 1221WN      WN 5721   6.840   6.124   1.668 -0.3120 -0.0738  0.2480
 1222WN      WN 5722   0.228   3.330   0.972 -0.1259 -0.2017 -0.0765
 1223WN      WN 5723   3.397   2.833   1.471 -0.1028 -0.2220 -0.0313
 1224WN      WN 5724   4.143   3.649   2.034  0.2704  0.3647  0.0598
 1225WN      WN 5725   6.884   3.167  16.321  0.2050  0.3388 -0.0231
 1226WN      WN 5726   1.473   0.651   2.269  0.0551 -0.3309 -0.0816
 1227WN      WN 5727   6.915   7.073  15.632  0.1876  0.1319 -0.0874
 1228WN      WN 5728   0.798   0.827  16.185 -0.0153 -0.1409  0.0575
 1229WN      WN 5729   6.919   2.973  16.789  0.0828 -0.0952  0.2460
 1230WN      WN 5730   2.122   0.755  14.153  0.0279  0.2630  0.1554
 1231WN      WN 5731   4.761   2.890  13.739  0.0361  0.1147  0.4139
 1232WN      WN 5732   5.534   1.974  17.138  0.0088  0.1241  0.2953
 1233WN      WN 5733   7.143   2.844   3.831 -0.1173  0.5267 -0.0485
 1234WN      WN 5734   4.349   2.539  13.408 -0.0078 -0.0190 -0.1251
 1235WN      WN 5735   5.193   7.348   1.661 -0.1472  0.1227 -0.0360
 1236WN      WN 5736   1.239   3.154   2.190 -0.1467 -0.0575  0.4553
 1237WN      WN 5737   2.679   5.358  16.466 -0.2689 -0.2223 -0.2770
 1238WN      WN 5738   4.473   5.314   0.389  0.0640 -0.2960  0.4798
 1239WN      WN 5739   6.797   3.803   0.278 -0.1996  0.1938 -0.3717
 1240WN      WN 5740   7.225   7.188  16.206  0.2232 -0.0768  0.2268
 1241WN      WN 5741   2.101   4.138  15.754 -0.1107  0.1829  0.4408
 1242WN      WN 5742   0.424   2.397  17.328 -0.0899 -0.1792  0.3744
 1243WN      WN 5743   6.720   4.649   1.587 -0.0119  0.0011 -0.1184
 1244WN      WN 5744   4.938   3.078  16.548  0.0681 -0.3184  0.3848
 1245WN      WN 5745   4.183   0.540   0.673  0.0484  0.2789  0.2116
 1246WN      WN 5746   1.937   5.950  14.510 -0.1777 -0.2478 -0.0308
 1247WN      WN 5747   5.954   1.838   0.393  0.0543  0.0453  0.1254
 1248WN      WN 5748   0.384   4.371  14.791 -0.2006  0.1942 -0.0840
 1249WN      WN 5749   2.934   6.200  16.110  0.2084 -0.0373 -0.2202
 1250WN      WN 5750   4.097   1.881   0.136 -0.2758  0.3179 -0.0134
 1251WN      WN 5751   0.988   1.075  17.419 -0.0764  0.0740  0.0648
 1252WN      WN 5752   5.335   2.466  17.425  0.0672 -0.0308  0.3355
 1253WN      WN 5753   6.723   6.353  15.097  0.1395 -0.0711 -0.1767
 1254WN      WN 5754   4.006   6.212  14.674  0.1987  0.3138 -0.0956
 1255WN      WN 5755   7.183   3.359   0.652 -0.2256 -0.0492  0.0722
 1256WN      WN 5756   1.811   5.618   0.744  0.1279  0.1830  0.1218
 1257WN      WN 5757   1.316   5.238  16.421 -0.2745  0.1440 -0.1158
 1258WN      WN 5758   3.040   5.960   2.578  0.0558  0.1721  0.1878
 1259WN      WN 5759   2.974   1.442  16.594  0.2669 -0.3114  0.1735
 1260WN      WN 5760   4.335   3.658  14.440  0.0427 -0.1083 -0.0317
 1261WN      WN 5761   1.171   7.013  14.862 -0.0695 -0.0490  0.1037
 1262WN      WN 5762   5.465   4.266   1.060  0.1046  0.1649 -0.0222
 1263WN      WN 5763   7.099   5.072  13.982 -0.0276 -0.0993 -0.0278
 1264WN      WN 5764   5.074   1.119  14.371  0.0129  0.1417 -0.0102
 1265WN      WN 5765   6.905   4.480  15.611  0.1930 -0.0276  0.0802
 1266WN      WN 5766   1.804   7.212   0.696  0.5197  0.2295  0.0935
 1267WN      WN 5767   0.178   3.643  14.236 -0.1781 -0.2864 -0.1280
 1268WN      WN 5768   1.892   4.607  15.624  0.0790 -0.0413  0.1186
 1269WN      WN 5769   6.202   6.316   3.563 -0.1685 -0.2368 -0.2401
 1270WN      WN 5770   1.970   3.670  15.945  0.1679 -0.0640 -0.2087
 1271WN      WN 5771   0.597   2.020   2.322  0.3293 -0.2506  0.1721
 1272WN      WN 5772   6.373   4.531   0.707 -0.1785  0.0134  0.2732
 1273WN      WN 5773   0.258   1.202   0.426  0.1324 -0.2096 -0.1181
 1274WN      WN 5774   2.379   4.123   0.468  0.0162 -0.1062  0.0547
 1275WN      WN 5775   5.474   2.980   2.862 -0.1939 -0.1309  0.0481
 1276WN      WN 5776   4.190   1.542  16.001  0.0256  0.0309 -0.1336
 1277WN      WN 5777   3.464   2.261  13.458 -0.2833 -0.0982  0.0840
 1278WN      WN 5778   2.890   0.116  15.326 -0.2111 -0.1617  0.3518
 1279WN      WN 5779   1.480   6.299   2.822  0.2379  0.1492 -0.1900
 1280WN      WN 5780   1.614   3.576  13.692 -0.0758  0.1782  0.2724
 1281WN      WN 5781   1.458   3.925   2.666  0.1235  0.0456  0.1721
 1282WN      WN 5782   4.194   6.045  15.640  0.0551  0.2418 -0.2645
 1283WN      WN 5783   3.887   1.248   3.150 -0.0426 -0.1570 -0.1482
 1284WN      WN 5784   2.737   4.173   3.209 -0.1304  0.0691  0.0736
 1285WN      WN 5785   1.028   1.646  16.057 -0.2847  0.1481  0.3269
 1286WN      WN 5786   4.644   0.726   2.589 -0.4813  0.2255 -0.2262
 1287WN      WN 5787   2.667   0.078  14.620 -0.1558 -0.0263  0.1346
 1288WN      WN 5788   4.684   0.287   3.788  0.0787 -0.1979 -0.0566
 1289WN      WN 5789   4.828   5.632  15.981  0.0776 -0.0327 -0.0609
 1290WN      WN 5790   6.627   0.850  13.723  0.1574 -0.0277  0.2979
 1291WN      WN 5791   3.078   5.527   2.139 -0.0488 -0.2566 -0.0390
 1292WN      WN 5792   1.246   3.228  15.776 -0.0230  0.1461  0.2977
 1293WN      WN 5793   4.009   2.407  15.307  0.0523  0.4227  0.1377
 1294WN      WN 5794   3.473   1.897   2.094 -0.1826 -0.3392  0.3588
 1295WN      WN 5795   2.715   1.551  17.017 -0.4366  0.0458  0.0078
[truncated: 235,598 more chars]
