# Supplementary material for: Free energies of membrane stalk formation from a lipidomics perspective
Source: Nat Commun. 2021 Nov 15;12:6594. doi: 10.1038/s41467-021-26924-2 (PMC8593120; doi:10.1038/s41467-021-26924-2)
Supplement: Supplementary file 4 — Source Data [file 41467_2021_26924_MOESM4_ESM.zip › SI_data/Fig4/deltaG.agr]

# Grace project file
#
@version 50125
@page size 840, 600
@page scroll 5%
@page inout 5%
@link page off
@map font 0 to "Times-Roman", "Times-Roman"
@map font 1 to "Times-Italic", "Times-Italic"
@map font 2 to "Times-Bold", "Times-Bold"
@map font 3 to "Times-BoldItalic", "Times-BoldItalic"
@map font 4 to "Helvetica", "Helvetica"
@map font 5 to "Helvetica-Oblique", "Helvetica-Oblique"
@map font 6 to "Helvetica-Bold", "Helvetica-Bold"
@map font 7 to "Helvetica-BoldOblique", "Helvetica-BoldOblique"
@map font 8 to "Courier", "Courier"
@map font 9 to "Courier-Oblique", "Courier-Oblique"
@map font 10 to "Courier-Bold", "Courier-Bold"
@map font 11 to "Courier-BoldOblique", "Courier-BoldOblique"
@map font 12 to "Symbol", "Symbol"
@map font 13 to "ZapfDingbats", "ZapfDingbats"
@map color 0 to (255, 255, 255), "white"
@map color 1 to (0, 0, 0), "cb_black"
@map color 2 to (230, 159, 0), "cb_orange"
@map color 3 to (86, 180, 233), "cb_skyblue"
@map color 4 to (0, 158, 115), "cb_green"
@map color 5 to (250, 228, 66), "cb_yellow"
@map color 6 to (0, 114, 178), "cb_blue"
@map color 7 to (213, 94, 0), "cb_vermillion"
@map color 8 to (204, 121, 167), "cb_purple"
@map color 9 to (27, 158, 119), "dark teal"
@map color 10 to (217, 95, 2), "dark orange"
@map color 11 to (117, 112, 179), "dark lilac"
@map color 12 to (231, 41, 130), "dark magenta"
@map color 13 to (102, 166, 30), "dark lime green"
@map color 14 to (230, 171, 2), "dark banana"
@map color 15 to (166, 118, 29), "dark tan"
@map color 16 to (102, 102, 102), "dark gray"
@map color 17 to (0, 0, 0), "black"
@map color 18 to (120, 120, 120), "grey"
@map color 19 to (160, 160, 160), "grey2"
@map color 20 to (190, 190, 190), "grey3"
@map color 21 to (220, 220, 220), "grey4"
@map color 22 to (0, 0, 230), "blue"
@map color 23 to (50, 50, 255), "blue2"
@map color 24 to (100, 100, 255), "blue3"
@map color 25 to (150, 150, 255), "blue4"
@map color 26 to (200, 200, 255), "blue5"
@map color 27 to (0, 180, 0), "green"
@map color 28 to (20, 200, 20), "green2"
@map color 29 to (50, 210, 50), "green3"
@map color 30 to (100, 220, 100), "green4"
@map color 31 to (150, 230, 150), "green5"
@map color 32 to (220, 20, 20), "red"
@map color 33 to (255, 50, 50), "red2"
@map color 34 to (255, 100, 100), "red3"
@map color 35 to (255, 150, 150), "red4"
@map color 36 to (255, 190, 190), "red5"
@map color 37 to (255, 165, 0), "orange"
@map color 38 to (255, 210, 0), "orange2"
@map color 39 to (255, 255, 100), "orange3"
@map color 40 to (180, 0, 180), "magenta"
@map color 41 to (210, 0, 210), "magenta2"
@map color 42 to (255, 100, 255), "magenta3"
@map color 43 to (255, 150, 255), "magenta4"
@map color 44 to (0, 200, 200), "cyan"
@map color 45 to (100, 235, 235), "cya2"
@map color 46 to (140, 255, 255), "cyan3"
@map color 47 to (68, 1, 84), "viridis1"
@map color 48 to (72, 40, 120), "viridis2"
@map color 49 to (62, 74, 137), "viridis3"
@map color 50 to (49, 104, 142), "viridis4"
@map color 51 to (38, 130, 142), "viridis5"
@map color 52 to (31, 158, 137), "viridis6"
@map color 53 to (53, 183, 121), "viridis7"
@map color 54 to (109, 205, 89), "viridis8"
@map color 55 to (180, 222, 44), "viridis9"
@map color 56 to (253, 231, 37), "viridis10"
@map color 57 to (47, 0, 135), "plasma1"
@map color 58 to (98, 0, 164), "plasma2"
@map color 59 to (146, 0, 166), "plasma3"
@map color 60 to (186, 47, 138), "plasma4"
@map color 61 to (216, 91, 105), "plasma5"
@map color 62 to (238, 137, 73), "plasma6"
@map color 63 to (246, 189, 39), "plasma7"
@map color 64 to (228, 250, 21), "plasma8"
@map color 65 to (85, 72, 193), "smooth cool warm1"
@map color 66 to (125, 135, 239), "smooth cool warm2"
@map color 67 to (166, 185, 255), "smooth cool warm3"
@map color 68 to (205, 215, 240), "smooth cool warm4"
@map color 69 to (235, 209, 194), "smooth cool warm5"
@map color 70 to (243, 168, 137), "smooth cool warm6"
@map color 71 to (222, 106, 83), "smooth cool warm7"
@map color 72 to (177, 1, 39), "smooth cool warm8"
@map color 73 to (255, 0, 0), "red"
@map color 74 to (0, 190, 0), "green"
@map color 75 to (0, 0, 255), "blue"
@map color 76 to (255, 165, 0), "orange"
@map color 77 to (188, 143, 143), "brown"
@map color 78 to (220, 220, 220), "grey"
@map color 79 to (148, 0, 211), "violet"
@map color 80 to (0, 255, 255), "cyan"
@map color 81 to (255, 0, 255), "magenta"
@map color 82 to (220, 220, 0), "yellow"
@map color 83 to (114, 33, 188), "indigo"
@map color 84 to (103, 7, 72), "maroon"
@map color 85 to (64, 224, 208), "turquoise"
@reference date 0
@date wrap off
@date wrap year 1950
@default linewidth 1.0
@default linestyle 1
@default color 1
@default pattern 1
@default font 4
@default char size 1.000000
@default symbol size 1.000000
@default sformat "%.8g"
@background color 0
@page background fill on
@timestamp off
@timestamp 0.03, 0.03
@timestamp color 1
@timestamp rot 0
@timestamp font 0
@timestamp char size 1.000000
@timestamp def "Fri Feb 19 13:20:31 2021"
@with ellipse
@    ellipse on
@    ellipse loctype view
@    ellipse 0.592, 0.6525, 0.602, 0.6625
@    ellipse linestyle 1
@    ellipse linewidth 1.0
@    ellipse color 1
@    ellipse fill color 1
@    ellipse fill pattern 0
@ellipse def
@with ellipse
@    ellipse on
@    ellipse loctype view
@    ellipse 0.592, 0.615, 0.602, 0.625
@    ellipse linestyle 1
@    ellipse linewidth 1.0
@    ellipse color 1
@    ellipse fill color 1
@    ellipse fill pattern 1
@ellipse def
@with string
@    string on
@    string loctype view
@    string 0.61625, 0.65
@    string color 1
@    string rot 0
@    string font 4
@    string just 0
@    string char size 0.850000
@    string def "\xD\f{}G (barrier)"
@with string
@    string on
@    string loctype view
@    string 0.61625, 0.6125
@    string color 1
@    string rot 0
@    string font 4
@    string just 0
@    string char size 0.850000
@    string def "\xD\f{}G (stalk)"
@r0 off
@link r0 to g0
@r0 type above
@r0 linestyle 1
@r0 linewidth 1.0
@r0 color 1
@r0 line 0, 0, 0, 0
@r1 off
@link r1 to g0
@r1 type above
@r1 linestyle 1
@r1 linewidth 1.0
@r1 color 1
@r1 line 0, 0, 0, 0
@r2 off
@link r2 to g0
@r2 type above
@r2 linestyle 1
@r2 linewidth 1.0
@r2 color 1
@r2 line 0, 0, 0, 0
@r3 off
@link r3 to g0
@r3 type above
@r3 linestyle 1
@r3 linewidth 1.0
@r3 color 1
@r3 line 0, 0, 0, 0
@r4 off
@link r4 to g0
@r4 type above
@r4 linestyle 1
@r4 linewidth 1.0
@r4 color 1
@r4 line 0, 0, 0, 0
@g0 on
@g0 hidden false
@g0 type XY
@g0 stacked false
@g0 bar hgap 0.000000
@g0 fixedpoint off
@g0 fixedpoint type 0
@g0 fixedpoint xy 0.000000, 0.000000
@g0 fixedpoint format general general
@g0 fixedpoint prec 6, 6
@with g0
@    world 3, -100, 19, 200
@    stack world 0, 0, 0, 0
@    znorm 1
@    view 0.150000, 0.300000, 0.542157, 0.700000
@    title ""
@    title font 4
@    title size 1.500000
@    title color 1
@    subtitle "Tail unsaturation"
@    subtitle font 4
@    subtitle size 1.000000
@    subtitle color 1
@    xaxes scale Normal
@    yaxes scale Normal
@    xaxes invert off
@    yaxes invert off
@    xaxis  on
@    xaxis  type zero false
@    xaxis  offset 0.000000 , 0.000000
@    xaxis  bar on
@    xaxis  bar color 1
@    xaxis  bar linestyle 1
@    xaxis  bar linewidth 1.0
@    xaxis  label ""
@    xaxis  label layout para
@    xaxis  label place auto
@    xaxis  label char size 1.250000
@    xaxis  label font 4
@    xaxis  label color 1
@    xaxis  label place normal
@    xaxis  tick on
@    xaxis  tick major 5
@    xaxis  tick minor ticks 1
@    xaxis  tick default 6
@    xaxis  tick place rounded true
@    xaxis  tick in
@    xaxis  tick major size 1.000000
@    xaxis  tick major color 1
@    xaxis  tick major linewidth 1.0
@    xaxis  tick major linestyle 1
@    xaxis  tick major grid off
@    xaxis  tick minor color 1
@    xaxis  tick minor linewidth 1.0
@    xaxis  tick minor linestyle 1
@    xaxis  tick minor grid off
@    xaxis  tick minor size 0.500000
@    xaxis  ticklabel on
@    xaxis  ticklabel format general
@    xaxis  ticklabel prec 5
@    xaxis  ticklabel formula ""
@    xaxis  ticklabel append ""
@    xaxis  ticklabel prepend ""
@    xaxis  ticklabel angle 0
@    xaxis  ticklabel skip 0
@    xaxis  ticklabel stagger 0
@    xaxis  ticklabel place normal
@    xaxis  ticklabel offset auto
@    xaxis  ticklabel offset 0.000000 , 0.010000
@    xaxis  ticklabel start type auto
@    xaxis  ticklabel start 0.000000
@    xaxis  ticklabel stop type auto
@    xaxis  ticklabel stop 0.000000
@    xaxis  ticklabel char size 1.000000
@    xaxis  ticklabel font 4
@    xaxis  ticklabel color 1
@    xaxis  tick place both
@    xaxis  tick spec type none
@    yaxis  on
@    yaxis  type zero false
@    yaxis  offset 0.000000 , 0.000000
@    yaxis  bar on
@    yaxis  bar color 1
@    yaxis  bar linestyle 1
@    yaxis  bar linewidth 1.0
@    yaxis  label "\xD\f{}G (kJ/mol)"
@    yaxis  label layout para
@    yaxis  label place auto
@    yaxis  label char size 1.000000
@    yaxis  label font 4
@    yaxis  label color 1
@    yaxis  label place normal
@    yaxis  tick on
@    yaxis  tick major 50
@    yaxis  tick minor ticks 1
@    yaxis  tick default 6
@    yaxis  tick place rounded true
@    yaxis  tick in
@    yaxis  tick major size 1.000000
@    yaxis  tick major color 1
@    yaxis  tick major linewidth 1.0
@    yaxis  tick major linestyle 1
@    yaxis  tick major grid off
@    yaxis  tick minor color 1
@    yaxis  tick minor linewidth 1.0
@    yaxis  tick minor linestyle 1
@    yaxis  tick minor grid off
@    yaxis  tick minor size 0.500000
@    yaxis  ticklabel on
@    yaxis  ticklabel format general
@    yaxis  ticklabel prec 5
@    yaxis  ticklabel formula ""
@    yaxis  ticklabel append ""
@    yaxis  ticklabel prepend ""
@    yaxis  ticklabel angle 0
@    yaxis  ticklabel skip 0
@    yaxis  ticklabel stagger 0
@    yaxis  ticklabel place normal
@    yaxis  ticklabel offset auto
@    yaxis  ticklabel offset 0.000000 , 0.010000
@    yaxis  ticklabel start type auto
@    yaxis  ticklabel start 0.000000
@    yaxis  ticklabel stop type auto
@    yaxis  ticklabel stop 0.000000
@    yaxis  ticklabel char size 1.000000
@    yaxis  ticklabel font 4
@    yaxis  ticklabel color 1
@    yaxis  tick place both
@    yaxis  tick spec type none
@    altxaxis  off
@    altyaxis  off
@    legend on
@    legend loctype view
@    legend 0.33, 0.46
@    legend box color 1
@    legend box pattern 1
@    legend box linewidth 1.0
@    legend box linestyle 0
@    legend box fill color 0
@    legend box fill pattern 1
@    legend font 4
@    legend char size 0.800000
@    legend color 1
@    legend length 4
@    legend vgap 1
@    legend hgap 1
@    legend invert false
@    frame type 0
@    frame linestyle 1
@    frame linewidth 2.0
@    frame color 1
@    frame pattern 1
@    frame background color 0
@    frame background pattern 0
@    s0 hidden false
@    s0 type xydy
@    s0 symbol 1
@    s0 symbol size 0.400000
@    s0 symbol color 1
@    s0 symbol pattern 1
@    s0 symbol fill color 1
@    s0 symbol fill pattern 0
@    s0 symbol linewidth 1.0
@    s0 symbol linestyle 1
@    s0 symbol char 65
@    s0 symbol char font 4
@    s0 symbol skip 0
@    s0 line type 1
@    s0 line linestyle 3
@    s0 line linewidth 1.0
@    s0 line color 1
@    s0 line pattern 1
@    s0 baseline type 0
@    s0 baseline off
@    s0 dropline off
@    s0 fill type 0
@    s0 fill rule 0
@    s0 fill color 1
@    s0 fill pattern 1
@    s0 avalue off
@    s0 avalue type 2
@    s0 avalue char size 1.000000
@    s0 avalue font 4
@    s0 avalue color 1
@    s0 avalue rot 0
@    s0 avalue format general
@    s0 avalue prec 3
@    s0 avalue prepend ""
@    s0 avalue append ""
@    s0 avalue offset 0.000000 , 0.000000
@    s0 errorbar on
@    s0 errorbar place both
@    s0 errorbar color 1
@    s0 errorbar pattern 1
@    s0 errorbar size 0.250000
@    s0 errorbar linewidth 1.0
@    s0 errorbar linestyle 0
@    s0 errorbar riser linewidth 1.0
@    s0 errorbar riser linestyle 0
@    s0 errorbar riser clip off
@    s0 errorbar riser clip length 0.100000
@    s0 comment "deltaG.agr"
@    s0 legend  ""
@    s1 hidden false
@    s1 type xydy
@    s1 symbol 1
@    s1 symbol size 0.400000
@    s1 symbol color 6
@    s1 symbol pattern 1
@    s1 symbol fill color 6
@    s1 symbol fill pattern 0
@    s1 symbol linewidth 1.0
@    s1 symbol linestyle 1
@    s1 symbol char 65
@    s1 symbol char font 4
@    s1 symbol skip 0
@    s1 line type 1
@    s1 line linestyle 3
@    s1 line linewidth 1.0
@    s1 line color 6
@    s1 line pattern 1
@    s1 baseline type 0
@    s1 baseline off
@    s1 dropline off
@    s1 fill type 0
@    s1 fill rule 0
@    s1 fill color 1
@    s1 fill pattern 1
@    s1 avalue off
@    s1 avalue type 2
@    s1 avalue char size 1.000000
@    s1 avalue font 4
@    s1 avalue color 1
@    s1 avalue rot 0
@    s1 avalue format general
@    s1 avalue prec 3
@    s1 avalue prepend ""
@    s1 avalue append ""
@    s1 avalue offset 0.000000 , 0.000000
@    s1 errorbar on
@    s1 errorbar place both
@    s1 errorbar color 6
@    s1 errorbar pattern 1
@    s1 errorbar size 0.250000
@    s1 errorbar linewidth 1.0
@    s1 errorbar linestyle 0
@    s1 errorbar riser linewidth 1.0
@    s1 errorbar riser linestyle 0
@    s1 errorbar riser clip off
@    s1 errorbar riser clip length 0.100000
@    s1 comment "deltaG.agr"
@    s1 legend  ""
@    s2 hidden false
@    s2 type xydy
@    s2 symbol 1
@    s2 symbol size 0.400000
@    s2 symbol color 2
@    s2 symbol pattern 1
@    s2 symbol fill color 2
@    s2 symbol fill pattern 0
@    s2 symbol linewidth 1.0
@    s2 symbol linestyle 1
@    s2 symbol char 65
@    s2 symbol char font 4
@    s2 symbol skip 0
@    s2 line type 1
@    s2 line linestyle 3
@    s2 line linewidth 1.0
@    s2 line color 2
@    s2 line pattern 1
@    s2 baseline type 0
@    s2 baseline off
@    s2 dropline off
@    s2 fill type 0
@    s2 fill rule 0
@    s2 fill color 1
@    s2 fill pattern 1
@    s2 avalue off
@    s2 avalue type 2
@    s2 avalue char size 1.000000
@    s2 avalue font 4
@    s2 avalue color 1
@    s2 avalue rot 0
@    s2 avalue format general
@    s2 avalue prec 3
@    s2 avalue prepend ""
@    s2 avalue append ""
@    s2 avalue offset 0.000000 , 0.000000
@    s2 errorbar on
@    s2 errorbar place both
@    s2 errorbar color 2
@    s2 errorbar pattern 1
@    s2 errorbar size 0.250000
@    s2 errorbar linewidth 1.0
@    s2 errorbar linestyle 0
@    s2 errorbar riser linewidth 1.0
@    s2 errorbar riser linestyle 0
@    s2 errorbar riser clip off
@    s2 errorbar riser clip length 0.100000
@    s2 comment "deltaG.agr"
@    s2 legend  ""
@    s3 hidden false
@    s3 type xydy
@    s3 symbol 1
@    s3 symbol size 0.400000
@    s3 symbol color 4
@    s3 symbol pattern 1
@    s3 symbol fill color 4
@    s3 symbol fill pattern 0
@    s3 symbol linewidth 1.0
@    s3 symbol linestyle 1
@    s3 symbol char 65
@    s3 symbol char font 4
@    s3 symbol skip 0
@    s3 line type 1
@    s3 line linestyle 3
@    s3 line linewidth 1.0
@    s3 line color 4
@    s3 line pattern 1
@    s3 baseline type 0
@    s3 baseline off
@    s3 dropline off
@    s3 fill type 0
@    s3 fill rule 0
@    s3 fill color 1
@    s3 fill pattern 1
@    s3 avalue off
@    s3 avalue type 2
@    s3 avalue char size 1.000000
@    s3 avalue font 4
@    s3 avalue color 1
@    s3 avalue rot 0
@    s3 avalue format general
@    s3 avalue prec 3
@    s3 avalue prepend ""
@    s3 avalue append ""
@    s3 avalue offset 0.000000 , 0.000000
@    s3 errorbar on
@    s3 errorbar place both
@    s3 errorbar color 4
@    s3 errorbar pattern 1
@    s3 errorbar size 0.250000
@    s3 errorbar linewidth 1.0
@    s3 errorbar linestyle 0
@    s3 errorbar riser linewidth 1.0
@    s3 errorbar riser linestyle 0
@    s3 errorbar riser clip off
@    s3 errorbar riser clip length 0.100000
@    s3 comment "deltaG.agr"
@    s3 legend  ""
@    s4 hidden false
@    s4 type xydy
@    s4 symbol 1
@    s4 symbol size 0.400000
@    s4 symbol color 7
@    s4 symbol pattern 1
@    s4 symbol fill color 7
@    s4 symbol fill pattern 0
@    s4 symbol linewidth 1.0
@    s4 symbol linestyle 1
@    s4 symbol char 65
@    s4 symbol char font 4
@    s4 symbol skip 0
@    s4 line type 1
@    s4 line linestyle 3
@    s4 line linewidth 1.0
@    s4 line color 7
@    s4 line pattern 1
@    s4 baseline type 0
@    s4 baseline off
@    s4 dropline off
@    s4 fill type 0
@    s4 fill rule 0
@    s4 fill color 1
@    s4 fill pattern 1
@    s4 avalue off
@    s4 avalue type 2
@    s4 avalue char size 1.000000
@    s4 avalue font 4
@    s4 avalue color 1
@    s4 avalue rot 0
@    s4 avalue format general
@    s4 avalue prec 3
@    s4 avalue prepend ""
@    s4 avalue append ""
@    s4 avalue offset 0.000000 , 0.000000
@    s4 errorbar on
@    s4 errorbar place both
@    s4 errorbar color 7
@    s4 errorbar pattern 1
@    s4 errorbar size 0.250000
@    s4 errorbar linewidth 1.0
@    s4 errorbar linestyle 0
@    s4 errorbar riser linewidth 1.0
@    s4 errorbar riser linestyle 0
@    s4 errorbar riser clip off
@    s4 errorbar riser clip length 0.100000
@    s4 comment "deltaG.agr"
@    s4 legend  ""
@    s5 hidden false
@    s5 type xydy
@    s5 symbol 1
@    s5 symbol size 0.400000
@    s5 symbol color 1
@    s5 symbol pattern 1
@    s5 symbol fill color 1
@    s5 symbol fill pattern 1
@    s5 symbol linewidth 1.0
@    s5 symbol linestyle 1
@    s5 symbol char 65
@    s5 symbol char font 4
@    s5 symbol skip 0
@    s5 line type 1
@    s5 line linestyle 1
@    s5 line linewidth 1.0
@    s5 line color 1
@    s5 line pattern 1
@    s5 baseline type 0
@    s5 baseline off
@    s5 dropline off
@    s5 fill type 0
@    s5 fill rule 0
@    s5 fill color 1
@    s5 fill pattern 1
@    s5 avalue off
@    s5 avalue type 2
@    s5 avalue char size 1.000000
@    s5 avalue font 4
@    s5 avalue color 1
@    s5 avalue rot 0
@    s5 avalue format general
@    s5 avalue prec 3
@    s5 avalue prepend ""
@    s5 avalue append ""
@    s5 avalue offset 0.000000 , 0.000000
@    s5 errorbar on
@    s5 errorbar place both
@    s5 errorbar color 1
@    s5 errorbar pattern 1
@    s5 errorbar size 0.250000
@    s5 errorbar linewidth 1.0
@    s5 errorbar linestyle 1
@    s5 errorbar riser linewidth 1.0
@    s5 errorbar riser linestyle 1
@    s5 errorbar riser clip off
@    s5 errorbar riser clip length 0.100000
@    s5 comment "deltaG.agr"
@    s5 legend  "di-16:0-PC"
@    s6 hidden false
@    s6 type xydy
@    s6 symbol 1
@    s6 symbol size 0.400000
@    s6 symbol color 6
@    s6 symbol pattern 1
@    s6 symbol fill color 6
@    s6 symbol fill pattern 1
@    s6 symbol linewidth 1.0
@    s6 symbol linestyle 1
@    s6 symbol char 65
@    s6 symbol char font 4
@    s6 symbol skip 0
@    s6 line type 1
@    s6 line linestyle 1
@    s6 line linewidth 1.0
@    s6 line color 6
@    s6 line pattern 1
@    s6 baseline type 0
@    s6 baseline off
@    s6 dropline off
@    s6 fill type 0
@    s6 fill rule 0
@    s6 fill color 1
@    s6 fill pattern 1
@    s6 avalue off
@    s6 avalue type 2
@    s6 avalue char size 1.000000
@    s6 avalue font 4
@    s6 avalue color 1
@    s6 avalue rot 0
@    s6 avalue format general
@    s6 avalue prec 3
@    s6 avalue prepend ""
@    s6 avalue append ""
@    s6 avalue offset 0.000000 , 0.000000
@    s6 errorbar on
@    s6 errorbar place both
@    s6 errorbar color 6
@    s6 errorbar pattern 1
@    s6 errorbar size 0.250000
@    s6 errorbar linewidth 1.0
@    s6 errorbar linestyle 1
@    s6 errorbar riser linewidth 1.0
@    s6 errorbar riser linestyle 1
@    s6 errorbar riser clip off
@    s6 errorbar riser clip length 0.100000
@    s6 comment "deltaG.agr"
@    s6 legend  "16:0-18:1-PC"
@    s7 hidden false
@    s7 type xydy
@    s7 symbol 1
@    s7 symbol size 0.400000
@    s7 symbol color 2
@    s7 symbol pattern 1
@    s7 symbol fill color 2
@    s7 symbol fill pattern 1
@    s7 symbol linewidth 1.0
@    s7 symbol linestyle 1
@    s7 symbol char 65
@    s7 symbol char font 4
@    s7 symbol skip 0
@    s7 line type 1
@    s7 line linestyle 1
@    s7 line linewidth 1.0
@    s7 line color 2
@    s7 line pattern 1
@    s7 baseline type 0
@    s7 baseline off
@    s7 dropline off
@    s7 fill type 0
@    s7 fill rule 0
@    s7 fill color 1
@    s7 fill pattern 1
@    s7 avalue off
@    s7 avalue type 2
@    s7 avalue char size 1.000000
@    s7 avalue font 4
@    s7 avalue color 1
@    s7 avalue rot 0
@    s7 avalue format general
@    s7 avalue prec 3
@    s7 avalue prepend ""
@    s7 avalue append ""
@    s7 avalue offset 0.000000 , 0.000000
@    s7 errorbar on
@    s7 errorbar place both
@    s7 errorbar color 2
@    s7 errorbar pattern 1
@    s7 errorbar size 0.250000
@    s7 errorbar linewidth 1.0
@    s7 errorbar linestyle 1
@    s7 errorbar riser linewidth 1.0
@    s7 errorbar riser linestyle 1
@    s7 errorbar riser clip off
@    s7 errorbar riser clip length 0.100000
@    s7 comment "deltaG.agr"
@    s7 legend  "di-18:1-PC"
@    s8 hidden false
@    s8 type xydy
@    s8 symbol 1
@    s8 symbol size 0.400000
@    s8 symbol color 4
@    s8 symbol pattern 1
@    s8 symbol fill color 4
@    s8 symbol fill pattern 1
@    s8 symbol linewidth 1.0
@    s8 symbol linestyle 1
@    s8 symbol char 65
@    s8 symbol char font 4
@    s8 symbol skip 0
@    s8 line type 1
@    s8 line linestyle 1
@    s8 line linewidth 1.0
@    s8 line color 4
@    s8 line pattern 1
@    s8 baseline type 0
@    s8 baseline off
@    s8 dropline off
@    s8 fill type 0
@    s8 fill rule 0
@    s8 fill color 1
@    s8 fill pattern 1
@    s8 avalue off
@    s8 avalue type 2
@    s8 avalue char size 1.000000
@    s8 avalue font 4
@    s8 avalue color 1
@    s8 avalue rot 0
@    s8 avalue format general
@    s8 avalue prec 3
@    s8 avalue prepend ""
@    s8 avalue append ""
@    s8 avalue offset 0.000000 , 0.000000
@    s8 errorbar on
@    s8 errorbar place both
@    s8 errorbar color 4
@    s8 errorbar pattern 1
@    s8 errorbar size 0.250000
@    s8 errorbar linewidth 1.0
@    s8 errorbar linestyle 1
@    s8 errorbar riser linewidth 1.0
@    s8 errorbar riser linestyle 1
@    s8 errorbar riser clip off
@    s8 errorbar riser clip length 0.100000
@    s8 comment "deltaG.agr"
@    s8 legend  "di-18:2-PC"
@    s9 hidden false
@    s9 type xydy
@    s9 symbol 1
@    s9 symbol size 0.400000
@    s9 symbol color 7
@    s9 symbol pattern 1
@    s9 symbol fill color 7
@    s9 symbol fill pattern 1
@    s9 symbol linewidth 1.0
@    s9 symbol linestyle 1
@    s9 symbol char 65
@    s9 symbol char font 4
@    s9 symbol skip 0
@    s9 line type 1
@    s9 line linestyle 1
@    s9 line linewidth 1.0
@    s9 line color 7
@    s9 line pattern 1
@    s9 baseline type 0
@    s9 baseline off
@    s9 dropline off
@    s9 fill type 0
@    s9 fill rule 0
@    s9 fill color 1
@    s9 fill pattern 1
@    s9 avalue off
@    s9 avalue type 2
@    s9 avalue char size 1.000000
@    s9 avalue font 4
@    s9 avalue color 1
@    s9 avalue rot 0
@    s9 avalue format general
@    s9 avalue prec 3
@    s9 avalue prepend ""
@    s9 avalue append ""
@    s9 avalue offset 0.000000 , 0.000000
@    s9 errorbar on
@    s9 errorbar place both
@    s9 errorbar color 7
@    s9 errorbar pattern 1
@    s9 errorbar size 0.250000
@    s9 errorbar linewidth 1.0
@    s9 errorbar linestyle 1
@    s9 errorbar riser linewidth 1.0
@    s9 errorbar riser linestyle 1
@    s9 errorbar riser clip off
@    s9 errorbar riser clip length 0.100000
@    s9 comment "deltaG.agr"
@    s9 legend  "di-18:3-PC"
@g1 on
@g1 hidden false
@g1 type XY
@g1 stacked false
@g1 bar hgap 0.000000
@g1 fixedpoint off
@g1 fixedpoint type 0
@g1 fixedpoint xy 0.000000, 0.000000
@g1 fixedpoint format general general
@g1 fixedpoint prec 6, 6
@with g1
@    world 3, -100, 19, 200
@    stack world 0, 0, 0, 0
@    znorm 1
@    view 0.553922, 0.300000, 0.946078, 0.700000
@    title ""
@    title font 4
@    title size 1.500000
@    title color 1
@    subtitle "Tail length"
@    subtitle font 4
@    subtitle size 1.000000
@    subtitle color 1
@    xaxes scale Normal
@    yaxes scale Normal
@    xaxes invert off
@    yaxes invert off
@    xaxis  on
@    xaxis  type zero false
@    xaxis  offset 0.000000 , 0.000000
@    xaxis  bar on
@    xaxis  bar color 1
@    xaxis  bar linestyle 1
@    xaxis  bar linewidth 1.0
@    xaxis  label "Water beads per nm\S2"
@    xaxis  label layout para
@    xaxis  label place auto
@    xaxis  label char size 1.000000
@    xaxis  label font 4
@    xaxis  label color 1
@    xaxis  label place normal
@    xaxis  tick on
@    xaxis  tick major 5
@    xaxis  tick minor ticks 1
@    xaxis  tick default 6
@    xaxis  tick place rounded true
@    xaxis  tick in
@    xaxis  tick major size 1.000000
@    xaxis  tick major color 1
@    xaxis  tick major linewidth 1.0
@    xaxis  tick major linestyle 1
@    xaxis  tick major grid off
@    xaxis  tick minor color 1
@    xaxis  tick minor linewidth 1.0
@    xaxis  tick minor linestyle 1
@    xaxis  tick minor grid off
@    xaxis  tick minor size 0.500000
@    xaxis  ticklabel on
@    xaxis  ticklabel format general
@    xaxis  ticklabel prec 5
@    xaxis  ticklabel formula ""
@    xaxis  ticklabel append ""
@    xaxis  ticklabel prepend ""
@    xaxis  ticklabel angle 0
@    xaxis  ticklabel skip 0
@    xaxis  ticklabel stagger 0
@    xaxis  ticklabel place normal
@    xaxis  ticklabel offset auto
@    xaxis  ticklabel offset 0.000000 , 0.010000
@    xaxis  ticklabel start type auto
@    xaxis  ticklabel start 0.000000
@    xaxis  ticklabel stop type auto
@    xaxis  ticklabel stop 0.000000
@    xaxis  ticklabel char size 1.000000
@    xaxis  ticklabel font 4
@    xaxis  ticklabel color 1
@    xaxis  tick place both
@    xaxis  tick spec type none
@    yaxis  on
@    yaxis  type zero false
@    yaxis  offset 0.000000 , 0.000000
@    yaxis  bar on
@    yaxis  bar color 1
@    yaxis  bar linestyle 1
@    yaxis  bar linewidth 1.0
@    yaxis  label ""
@    yaxis  label layout para
@    yaxis  label place auto
@    yaxis  label char size 1.000000
@    yaxis  label font 4
@    yaxis  label color 1
@    yaxis  label place normal
@    yaxis  tick on
@    yaxis  tick major 50
@    yaxis  tick minor ticks 1
@    yaxis  tick default 6
@    yaxis  tick place rounded true
@    yaxis  tick in
@    yaxis  tick major size 1.000000
@    yaxis  tick major color 1
@    yaxis  tick major linewidth 1.0
@    yaxis  tick major linestyle 1
@    yaxis  tick major grid off
@    yaxis  tick minor color 1
@    yaxis  tick minor linewidth 1.0
@    yaxis  tick minor linestyle 1
@    yaxis  tick minor grid off
@    yaxis  tick minor size 0.500000
@    yaxis  ticklabel off
@    yaxis  ticklabel format general
@    yaxis  ticklabel prec 5
@    yaxis  ticklabel formula ""
@    yaxis  ticklabel append ""
@    yaxis  ticklabel prepend ""
@    yaxis  ticklabel angle 0
@    yaxis  ticklabel skip 0
@    yaxis  ticklabel stagger 0
@    yaxis  ticklabel place normal
@    yaxis  ticklabel offset auto
@    yaxis  ticklabel offset 0.000000 , 0.010000
@    yaxis  ticklabel start type auto
@    yaxis  ticklabel start 0.000000
@    yaxis  ticklabel stop type auto
@    yaxis  ticklabel stop 0.000000
@    yaxis  ticklabel char size 1.000000
@    yaxis  ticklabel font 4
@    yaxis  ticklabel color 1
@    yaxis  tick place both
@    yaxis  tick spec type none
@    altxaxis  off
@    altyaxis  off
@    legend on
@    legend loctype view
@    legend 0.73, 0.46
@    legend box color 1
@    legend box pattern 1
@    legend box linewidth 1.0
@    legend box linestyle 0
@    legend box fill color 0
@    legend box fill pattern 1
@    legend font 4
@    legend char size 0.800000
@    legend color 1
@    legend length 4
@    legend vgap 1
@    legend hgap 1
@    legend invert false
@    frame type 0
@    frame linestyle 1
@    frame linewidth 2.0
@    frame color 1
@    frame pattern 1
@    frame background color 0
@    frame background pattern 0
@    s0 hidden false
@    s0 type xydy
@    s0 symbol 1
@    s0 symbol size 0.400000
@    s0 symbol color 48
@    s0 symbol pattern 1
@    s0 symbol fill color 48
@    s0 symbol fill pattern 0
@    s0 symbol linewidth 1.0
@    s0 symbol linestyle 1
@    s0 symbol char 65
@    s0 symbol char font 4
@    s0 symbol skip 0
@    s0 line type 1
@    s0 line linestyle 3
@    s0 line linewidth 1.0
@    s0 line color 48
@    s0 line pattern 1
@    s0 baseline type 0
@    s0 baseline off
@    s0 dropline off
@    s0 fill type 0
@    s0 fill rule 0
@    s0 fill color 1
@    s0 fill pattern 1
@    s0 avalue off
@    s0 avalue type 2
@    s0 avalue char size 1.000000
@    s0 avalue font 4
@    s0 avalue color 1
@    s0 avalue rot 0
@    s0 avalue format general
@    s0 avalue prec 3
@    s0 avalue prepend ""
@    s0 avalue append ""
@    s0 avalue offset 0.000000 , 0.000000
@    s0 errorbar on
@    s0 errorbar place both
@    s0 errorbar color 48
@    s0 errorbar pattern 1
@    s0 errorbar size 0.250000
@    s0 errorbar linewidth 1.0
@    s0 errorbar linestyle 0
@    s0 errorbar riser linewidth 1.0
@    s0 errorbar riser linestyle 0
@    s0 errorbar riser clip off
@    s0 errorbar riser clip length 0.100000
@    s0 comment "deltaG.agr"
@    s0 legend  ""
@    s1 hidden false
@    s1 type xydy
@    s1 symbol 1
@    s1 symbol size 0.400000
@    s1 symbol color 2
@    s1 symbol pattern 1
@    s1 symbol fill color 2
@    s1 symbol fill pattern 0
@    s1 symbol linewidth 1.0
@    s1 symbol linestyle 1
@    s1 symbol char 65
@    s1 symbol char font 4
@    s1 symbol skip 0
@    s1 line type 1
@    s1 line linestyle 3
@    s1 line linewidth 1.0
@    s1 line color 2
@    s1 line pattern 1
@    s1 baseline type 0
@    s1 baseline off
@    s1 dropline off
@    s1 fill type 0
@    s1 fill rule 0
@    s1 fill color 1
@    s1 fill pattern 1
@    s1 avalue off
@    s1 avalue type 2
@    s1 avalue char size 1.000000
@    s1 avalue font 4
@    s1 avalue color 1
@    s1 avalue rot 0
@    s1 avalue format general
@    s1 avalue prec 3
@    s1 avalue prepend ""
@    s1 avalue append ""
@    s1 avalue offset 0.000000 , 0.000000
@    s1 errorbar on
@    s1 errorbar place both
@    s1 errorbar color 2
@    s1 errorbar pattern 1
@    s1 errorbar size 0.250000
@    s1 errorbar linewidth 1.0
@    s1 errorbar linestyle 0
@    s1 errorbar riser linewidth 1.0
@    s1 errorbar riser linestyle 0
@    s1 errorbar riser clip off
@    s1 errorbar riser clip length 0.100000
@    s1 comment "deltaG.agr"
@    s1 legend  ""
@    s2 hidden false
@    s2 type xydy
@    s2 symbol 1
@    s2 symbol size 0.400000
@    s2 symbol color 3
@    s2 symbol pattern 1
@    s2 symbol fill color 3
@    s2 symbol fill pattern 0
@    s2 symbol linewidth 1.0
@    s2 symbol linestyle 1
@    s2 symbol char 65
@    s2 symbol char font 4
@    s2 symbol skip 0
@    s2 line type 1
@    s2 line linestyle 3
@    s2 line linewidth 1.0
@    s2 line color 3
@    s2 line pattern 1
@    s2 baseline type 0
@    s2 baseline off
@    s2 dropline off
@    s2 fill type 0
@    s2 fill rule 0
@    s2 fill color 1
@    s2 fill pattern 1
@    s2 avalue off
@    s2 avalue type 2
@    s2 avalue char size 1.000000
@    s2 avalue font 4
@    s2 avalue color 1
@    s2 avalue rot 0
@    s2 avalue format general
@    s2 avalue prec 3
@    s2 avalue prepend ""
@    s2 avalue append ""
@    s2 avalue offset 0.000000 , 0.000000
@    s2 errorbar on
@    s2 errorbar place both
@    s2 errorbar color 3
@    s2 errorbar pattern 1
@    s2 errorbar size 0.250000
@    s2 errorbar linewidth 1.0
@    s2 errorbar linestyle 0
@    s2 errorbar riser linewidth 1.0
@    s2 errorbar riser linestyle 0
@    s2 errorbar riser clip off
@    s2 errorbar riser clip length 0.100000
@    s2 comment "deltaG.agr"
@    s2 legend  ""
@    s3 hidden false
@    s3 type xydy
@    s3 symbol 1
@    s3 symbol size 0.400000
@    s3 symbol color 8
@    s3 symbol pattern 1
@    s3 symbol fill color 8
@    s3 symbol fill pattern 0
@    s3 symbol linewidth 1.0
@    s3 symbol linestyle 1
@    s3 symbol char 65
@    s3 symbol char font 4
@    s3 symbol skip 0
@    s3 line type 1
@    s3 line linestyle 3
@    s3 line linewidth 1.0
@    s3 line color 8
@    s3 line pattern 1
@    s3 baseline type 0
@    s3 baseline off
@    s3 dropline off
@    s3 fill type 0
@    s3 fill rule 0
@    s3 fill color 1
@    s3 fill pattern 1
@    s3 avalue off
@    s3 avalue type 2
@    s3 avalue char size 1.000000
@    s3 avalue font 4
@    s3 avalue color 1
@    s3 avalue rot 0
@    s3 avalue format general
@    s3 avalue prec 3
@    s3 avalue prepend ""
@    s3 avalue append ""
@    s3 avalue offset 0.000000 , 0.000000
@    s3 errorbar on
@    s3 errorbar place both
@    s3 errorbar color 8
@    s3 errorbar pattern 1
@    s3 errorbar size 0.250000
@    s3 errorbar linewidth 1.0
@    s3 errorbar linestyle 0
@    s3 errorbar riser linewidth 1.0
@    s3 errorbar riser linestyle 0
@    s3 errorbar riser clip off
@    s3 errorbar riser clip length 0.100000
@    s3 comment "deltaG.agr"
@    s3 legend  ""
@    s4 hidden false
@    s4 type xydy
@    s4 symbol 1
@    s4 symbol size 0.400000
@    s4 symbol color 48
@    s4 symbol pattern 1
@    s4 symbol fill color 48
@    s4 symbol fill pattern 1
@    s4 symbol linewidth 1.0
@    s4 symbol linestyle 1
@    s4 symbol char 65
@    s4 symbol char font 4
@    s4 symbol skip 0
@    s4 line type 1
@    s4 line linestyle 1
@    s4 line linewidth 1.0
@    s4 line color 48
@    s4 line pattern 1
@    s4 baseline type 0
@    s4 baseline off
@    s4 dropline off
@    s4 fill type 0
@    s4 fill rule 0
@    s4 fill color 1
@    s4 fill pattern 1
@    s4 avalue off
@    s4 avalue type 2
@    s4 avalue char size 1.000000
@    s4 avalue font 4
@    s4 avalue color 1
@    s4 avalue rot 0
@    s4 avalue format general
@    s4 avalue prec 3
@    s4 avalue prepend ""
@    s4 avalue append ""
@    s4 avalue offset 0.000000 , 0.000000
@    s4 errorbar on
@    s4 errorbar place both
@    s4 errorbar color 48
@    s4 errorbar pattern 1
@    s4 errorbar size 0.250000
@    s4 errorbar linewidth 1.0
@    s4 errorbar linestyle 0
@    s4 errorbar riser linewidth 1.0
@    s4 errorbar riser linestyle 0
@    s4 errorbar riser clip off
@    s4 errorbar riser clip length 0.100000
@    s4 comment "deltaG.agr"
@    s4 legend  "di-14:1-PC"
@    s5 hidden false
@    s5 type xydy
@    s5 symbol 1
@    s5 symbol size 0.400000
@    s5 symbol color 2
@    s5 symbol pattern 1
@    s5 symbol fill color 2
@    s5 symbol fill pattern 1
@    s5 symbol linewidth 1.0
@    s5 symbol linestyle 1
@    s5 symbol char 65
@    s5 symbol char font 4
@    s5 symbol skip 0
@    s5 line type 1
@    s5 line linestyle 1
@    s5 line linewidth 1.0
@    s5 line color 2
@    s5 line pattern 1
@    s5 baseline type 0
@    s5 baseline off
@    s5 dropline off
@    s5 fill type 0
@    s5 fill rule 0
@    s5 fill color 1
@    s5 fill pattern 1
@    s5 avalue off
@    s5 avalue type 2
@    s5 avalue char size 1.000000
@    s5 avalue font 4
@    s5 avalue color 1
@    s5 avalue rot 0
@    s5 avalue format general
@    s5 avalue prec 3
@    s5 avalue prepend ""
@    s5 avalue append ""
@    s5 avalue offset 0.000000 , 0.000000
@    s5 errorbar on
@    s5 errorbar place both
@    s5 errorbar color 2
@    s5 errorbar pattern 1
@    s5 errorbar size 0.250000
@    s5 errorbar linewidth 1.0
@    s5 errorbar linestyle 1
@    s5 errorbar riser linewidth 1.0
@    s5 errorbar riser linestyle 1
@    s5 errorbar riser clip off
@    s5 errorbar riser clip length 0.100000
@    s5 comment "deltaG.agr"
@    s5 legend  "di-18:1-PC"
@    s6 hidden false
@    s6 type xydy
@    s6 symbol 1
@    s6 symbol size 0.400000
@    s6 symbol color 3
@    s6 symbol pattern 1
@    s6 symbol fill color 3
@    s6 symbol fill pattern 1
@    s6 symbol linewidth 1.0
@    s6 symbol linestyle 1
@    s6 symbol char 65
@    s6 symbol char font 4
@    s6 symbol skip 0
@    s6 line type 1
@    s6 line linestyle 1
@    s6 line linewidth 1.0
@    s6 line color 3
@    s6 line pattern 1
@    s6 baseline type 0
@    s6 baseline off
@    s6 dropline off
@    s6 fill type 0
@    s6 fill rule 0
@    s6 fill color 1
@    s6 fill pattern 1
@    s6 avalue off
@    s6 avalue type 2
@    s6 avalue char size 1.000000
@    s6 avalue font 4
@    s6 avalue color 1
@    s6 avalue rot 0
@    s6 avalue format general
@    s6 avalue prec 3
@    s6 avalue prepend ""
@    s6 avalue append ""
@    s6 avalue offset 0.000000 , 0.000000
@    s6 errorbar on
@    s6 errorbar place both
@    s6 errorbar color 3
@    s6 errorbar pattern 1
@    s6 errorbar size 0.250000
@    s6 errorbar linewidth 1.0
@    s6 errorbar linestyle 1
@    s6 errorbar riser linewidth 1.0
@    s6 errorbar riser linestyle 1
@    s6 errorbar riser clip off
@    s6 errorbar riser clip length 0.100000
@    s6 comment "deltaG.agr"
@    s6 legend  "di-22:1-PC"
@    s7 hidden false
@    s7 type xydy
@    s7 symbol 1
@    s7 symbol size 0.400000
@    s7 symbol color 8
@    s7 symbol pattern 1
@    s7 symbol fill color 8
@    s7 symbol fill pattern 1
@    s7 symbol linewidth 1.0
@    s7 symbol linestyle 1
@    s7 symbol char 65
@    s7 symbol char font 4
@    s7 symbol skip 0
@    s7 line type 1
@    s7 line linestyle 1
@    s7 line linewidth 1.0
@    s7 line color 8
@    s7 line pattern 1
@    s7 baseline type 0
@    s7 baseline off
@    s7 dropline off
@    s7 fill type 0
@    s7 fill rule 0
@    s7 fill color 1
@    s7 fill pattern 1
@    s7 avalue off
@    s7 avalue type 2
@    s7 avalue char size 1.000000
@    s7 avalue font 4
@    s7 avalue color 1
@    s7 avalue rot 0
@    s7 avalue format general
@    s7 avalue prec 3
@    s7 avalue prepend ""
@    s7 avalue append ""
@    s7 avalue offset 0.000000 , 0.000000
@    s7 errorbar on
@    s7 errorbar place both
@    s7 errorbar color 8
@    s7 errorbar pattern 1
@    s7 errorbar size 0.250000
@    s7 errorbar linewidth 1.0
@    s7 errorbar linestyle 1
@    s7 errorbar riser linewidth 1.0
@    s7 errorbar riser linestyle 1
@    s7 errorbar riser clip off
@    s7 errorbar riser clip length 0.100000
@    s7 comment "deltaG.agr"
@    s7 legend  "di-26:1-PC"
@g2 on
@g2 hidden false
@g2 type XY
@g2 stacked false
@g2 bar hgap 0.000000
@g2 fixedpoint off
@g2 fixedpoint type 0
@g2 fixedpoint xy 0.000000, 0.000000
@g2 fixedpoint format general general
@g2 fixedpoint prec 6, 6
@with g2
@    world 3, -100, 19, 200
@    stack world 0, 0, 0, 0
@    znorm 1
@    view 0.957843, 0.300000, 1.350000, 0.700000
@    title ""
@    title font 4
@    title size 1.500000
@    title color 1
@    subtitle "Headgroup type"
@    subtitle font 4
@    subtitle size 1.000000
@    subtitle color 1
@    xaxes scale Normal
@    yaxes scale Normal
@    xaxes invert off
@    yaxes invert off
@    xaxis  on
@    xaxis  type zero false
@    xaxis  offset 0.000000 , 0.000000
@    xaxis  bar on
@    xaxis  bar color 1
@    xaxis  bar linestyle 1
@    xaxis  bar linewidth 1.0
@    xaxis  label ""
@    xaxis  label layout para
@    xaxis  label place auto
@    xaxis  label char size 1.000000
@    xaxis  label font 4
@    xaxis  label color 1
@    xaxis  label place normal
@    xaxis  tick on
@    xaxis  tick major 5
@    xaxis  tick minor ticks 1
@    xaxis  tick default 6
@    xaxis  tick place rounded true
@    xaxis  tick in
@    xaxis  tick major size 1.000000
@    xaxis  tick major color 1
@    xaxis  tick major linewidth 1.0
@    xaxis  tick major linestyle 1
@    xaxis  tick major grid off
@    xaxis  tick minor color 1
@    xaxis  tick minor linewidth 1.0
@    xaxis  tick minor linestyle 1
@    xaxis  tick minor grid off
@    xaxis  tick minor size 0.500000
@    xaxis  ticklabel on
@    xaxis  ticklabel format general
@    xaxis  ticklabel prec 5
@    xaxis  ticklabel formula ""
@    xaxis  ticklabel append ""
@    xaxis  ticklabel prepend ""
@    xaxis  ticklabel angle 0
@    xaxis  ticklabel skip 0
@    xaxis  ticklabel stagger 0
@    xaxis  ticklabel place normal
@    xaxis  ticklabel offset auto
@    xaxis  ticklabel offset 0.000000 , 0.010000
@    xaxis  ticklabel start type auto
@    xaxis  ticklabel start 0.000000
@    xaxis  ticklabel stop type auto
@    xaxis  ticklabel stop 0.000000
@    xaxis  ticklabel char size 1.000000
@    xaxis  ticklabel font 4
@    xaxis  ticklabel color 1
@    xaxis  tick place both
@    xaxis  tick spec type none
@    yaxis  on
@    yaxis  type zero false
@    yaxis  offset 0.000000 , 0.000000
@    yaxis  bar on
@    yaxis  bar color 1
@    yaxis  bar linestyle 1
@    yaxis  bar linewidth 1.0
@    yaxis  label ""
@    yaxis  label layout para
@    yaxis  label place auto
@    yaxis  label char size 1.000000
@    yaxis  label font 4
@    yaxis  label color 1
@    yaxis  label place normal
@    yaxis  tick on
@    yaxis  tick major 50
@    yaxis  tick minor ticks 1
@    yaxis  tick default 6
@    yaxis  tick place rounded true
@    yaxis  tick in
@    yaxis  tick major size 1.000000
@    yaxis  tick major color 1
@    yaxis  tick major linewidth 1.0
@    yaxis  tick major linestyle 1
@    yaxis  tick major grid off
@    yaxis  tick minor color 1
@    yaxis  tick minor linewidth 1.0
@    yaxis  tick minor linestyle 1
@    yaxis  tick minor grid off
@    yaxis  tick minor size 0.500000
@    yaxis  ticklabel off
@    yaxis  ticklabel format general
@    yaxis  ticklabel prec 5
@    yaxis  ticklabel formula ""
@    yaxis  ticklabel append ""
@    yaxis  ticklabel prepend ""
@    yaxis  ticklabel angle 0
@    yaxis  ticklabel skip 0
@    yaxis  ticklabel stagger 0
@    yaxis  ticklabel place normal
@    yaxis  ticklabel offset auto
@    yaxis  ticklabel offset 0.000000 , 0.010000
@    yaxis  ticklabel start type auto
@    yaxis  ticklabel start 0.000000
@    yaxis  ticklabel stop type auto
@    yaxis  ticklabel stop 0.000000
@    yaxis  ticklabel char size 1.000000
@    yaxis  ticklabel font 4
@    yaxis  ticklabel color 1
@    yaxis  tick place both
@    yaxis  tick spec type none
@    altxaxis  off
@    altyaxis  off
@    legend on
@    legend loctype view
@    legend 1.14, 0.46
@    legend box color 1
@    legend box pattern 1
@    legend box linewidth 1.0
@    legend box linestyle 0
@    legend box fill color 0
@    legend box fill pattern 1
@    legend font 4
@    legend char size 0.800000
@    legend color 1
@    legend length 4
@    legend vgap 1
@    legend hgap 1
@    legend invert false
@    frame type 0
@    frame linestyle 1
@    frame linewidth 2.0
@    frame color 1
@    frame pattern 1
@    frame background color 0
@    frame background pattern 0
@    s0 hidden false
@    s0 type xydy
@    s0 symbol 1
@    s0 symbol size 0.400000
@    s0 symbol color 13
@    s0 symbol pattern 1
@    s0 symbol fill color 13
@    s0 symbol fill pattern 0
@    s0 symbol linewidth 1.0
@    s0 symbol linestyle 1
@    s0 symbol char 65
@    s0 symbol char font 4
@    s0 symbol skip 0
@    s0 line type 1
@    s0 line linestyle 1
@    s0 line linewidth 1.0
@    s0 line color 13
@    s0 line pattern 1
@    s0 baseline type 0
@    s0 baseline off
@    s0 dropline off
@    s0 fill type 0
@    s0 fill rule 0
@    s0 fill color 1
@    s0 fill pattern 1
@    s0 avalue off
@    s0 avalue type 2
@    s0 avalue char size 1.000000
@    s0 avalue font 4
@    s0 avalue color 1
@    s0 avalue rot 0
@    s0 avalue format general
@    s0 avalue prec 3
@    s0 avalue prepend ""
@    s0 avalue append ""
@    s0 avalue offset 0.000000 , 0.000000
@    s0 errorbar on
@    s0 errorbar place both
@    s0 errorbar color 13
@    s0 errorbar pattern 1
@    s0 errorbar size 0.250000
@    s0 errorbar linewidth 1.0
@    s0 errorbar linestyle 1
@    s0 errorbar riser linewidth 1.0
@    s0 errorbar riser linestyle 1
@    s0 errorbar riser clip off
@    s0 errorbar riser clip length 0.100000
@    s0 comment "deltaG.agr"
@    s0 legend  ""
@    s1 hidden false
@    s1 type xydy
@    s1 symbol 1
@    s1 symbol size 0.400000
@    s1 symbol color 44
@    s1 symbol pattern 1
@    s1 symbol fill color 44
@    s1 symbol fill pattern 0
@    s1 symbol linewidth 1.0
@    s1 symbol linestyle 1
@    s1 symbol char 65
@    s1 symbol char font 4
@    s1 symbol skip 0
@    s1 line type 1
@    s1 line linestyle 1
@    s1 line linewidth 1.0
@    s1 line color 44
@    s1 line pattern 1
@    s1 baseline type 0
@    s1 baseline off
@    s1 dropline off
@    s1 fill type 0
@    s1 fill rule 0
@    s1 fill color 1
@    s1 fill pattern 1
@    s1 avalue off
@    s1 avalue type 2
@    s1 avalue char size 1.000000
@    s1 avalue font 4
@    s1 avalue color 1
@    s1 avalue rot 0
@    s1 avalue format general
@    s1 avalue prec 3
@    s1 avalue prepend ""
@    s1 avalue append ""
@    s1 avalue offset 0.000000 , 0.000000
@    s1 errorbar on
@    s1 errorbar place both
@    s1 errorbar color 44
@    s1 errorbar pattern 1
@    s1 errorbar size 0.250000
@    s1 errorbar linewidth 1.0
@    s1 errorbar linestyle 1
@    s1 errorbar riser linewidth 1.0
@    s1 errorbar riser linestyle 1
@    s1 errorbar riser clip off
@    s1 errorbar riser clip length 0.100000
@    s1 comment "deltaG.agr"
@    s1 legend  ""
@    s2 hidden false
@    s2 type xydy
@    s2 symbol 1
@    s2 symbol size 0.400000
@    s2 symbol color 2
@    s2 symbol pattern 1
@    s2 symbol fill color 2
@    s2 symbol fill pattern 0
@    s2 symbol linewidth 1.0
@    s2 symbol linestyle 1
@    s2 symbol char 65
@    s2 symbol char font 4
@    s2 symbol skip 0
@    s2 line type 1
@    s2 line linestyle 1
@    s2 line linewidth 1.0
@    s2 line color 2
@    s2 line pattern 1
@    s2 baseline type 0
@    s2 baseline off
@    s2 dropline off
@    s2 fill type 0
@    s2 fill rule 0
@    s2 fill color 1
@    s2 fill pattern 1
@    s2 avalue off
@    s2 avalue type 2
@    s2 avalue char size 1.000000
@    s2 avalue font 4
@    s2 avalue color 1
@    s2 avalue rot 0
@    s2 avalue format general
@    s2 avalue prec 3
@    s2 avalue prepend ""
@    s2 avalue append ""
@    s2 avalue offset 0.000000 , 0.000000
@    s2 errorbar on
@    s2 errorbar place both
@    s2 errorbar color 2
@    s2 errorbar pattern 1
@    s2 errorbar size 0.250000
@    s2 errorbar linewidth 1.0
@    s2 errorbar linestyle 1
@    s2 errorbar riser linewidth 1.0
@    s2 errorbar riser linestyle 1
@    s2 errorbar riser clip off
@    s2 errorbar riser clip length 0.100000
@    s2 comment "deltaG.agr"
@    s2 legend  ""
@    s3 hidden false
@    s3 type xydy
@    s3 symbol 1
@    s3 symbol size 0.400000
@    s3 symbol color 12
@    s3 symbol pattern 1
@    s3 symbol fill color 12
@    s3 symbol fill pattern 0
@    s3 symbol linewidth 1.0
@    s3 symbol linestyle 1
@    s3 symbol char 65
@    s3 symbol char font 4
@    s3 symbol skip 0
@    s3 line type 1
@    s3 line linestyle 3
@    s3 line linewidth 1.0
@    s3 line color 12
@    s3 line pattern 1
@    s3 baseline type 0
@    s3 baseline off
@    s3 dropline off
@    s3 fill type 0
@    s3 fill rule 0
@    s3 fill color 1
@    s3 fill pattern 1
@    s3 avalue off
@    s3 avalue type 2
@    s3 avalue char size 1.000000
@    s3 avalue font 4
@    s3 avalue color 1
@    s3 avalue rot 0
@    s3 avalue format general
@    s3 avalue prec 3
@    s3 avalue prepend ""
@    s3 avalue append ""
@    s3 avalue offset 0.000000 , 0.000000
@    s3 errorbar on
@    s3 errorbar place both
@    s3 errorbar color 12
@    s3 errorbar pattern 1
@    s3 errorbar size 0.250000
@    s3 errorbar linewidth 1.0
@    s3 errorbar linestyle 1
@    s3 errorbar riser linewidth 1.0
@    s3 errorbar riser linestyle 1
@    s3 errorbar riser clip off
@    s3 errorbar riser clip length 0.100000
@    s3 comment "deltaG.agr"
@    s3 legend  ""
@    s4 hidden false
@    s4 type xydy
@    s4 symbol 1
@    s4 symbol size 0.400000
@    s4 symbol color 13
@    s4 symbol pattern 1
@    s4 symbol fill color 13
@    s4 symbol fill pattern 1
@    s4 symbol linewidth 1.0
@    s4 symbol linestyle 1
@    s4 symbol char 65
@    s4 symbol char font 4
@    s4 symbol skip 0
@    s4 line type 1
@    s4 line linestyle 1
@    s4 line linewidth 1.0
@    s4 line color 13
@    s4 line pattern 1
@    s4 baseline type 0
@    s4 baseline off
@    s4 dropline off
@    s4 fill type 0
@    s4 fill rule 0
@    s4 fill color 1
@    s4 fill pattern 1
@    s4 avalue off
@    s4 avalue type 2
@    s4 avalue char size 1.000000
@    s4 avalue font 4
@    s4 avalue color 1
@    s4 avalue rot 0
@    s4 avalue format general
@    s4 avalue prec 3
@    s4 avalue prepend ""
@    s4 avalue append ""
@    s4 avalue offset 0.000000 , 0.000000
@    s4 errorbar on
@    s4 errorbar place both
@    s4 errorbar color 13
@    s4 errorbar pattern 1
@    s4 errorbar size 0.250000
@    s4 errorbar linewidth 1.0
@    s4 errorbar linestyle 1
@    s4 errorbar riser linewidth 1.0
@    s4 errorbar riser linestyle 1
@    s4 errorbar riser clip off
@    s4 errorbar riser clip length 0.100000
@    s4 comment "deltaG.agr"
@    s4 legend  "di-18:1-PS"
@    s5 hidden false
@    s5 type xydy
@    s5 symbol 1
@    s5 symbol size 0.400000
@    s5 symbol color 44
@    s5 symbol pattern 1
@    s5 symbol fill color 44
@    s5 symbol fill pattern 1
@    s5 symbol linewidth 1.0
@    s5 symbol linestyle 1
@    s5 symbol char 65
@    s5 symbol char font 4
@    s5 symbol skip 0
@    s5 line type 1
@    s5 line linestyle 1
@    s5 line linewidth 1.0
@    s5 line color 44
@    s5 line pattern 1
@    s5 baseline type 0
@    s5 baseline off
@    s5 dropline off
@    s5 fill type 0
@    s5 fill rule 0
@    s5 fill color 1
@    s5 fill pattern 1
@    s5 avalue off
@    s5 avalue type 2
@    s5 avalue char size 1.000000
@    s5 avalue font 4
@    s5 avalue color 1
@    s5 avalue rot 0
@    s5 avalue format general
@    s5 avalue prec 3
@    s5 avalue prepend ""
@    s5 avalue append ""
@    s5 avalue offset 0.000000 , 0.000000
@    s5 errorbar on
@    s5 errorbar place both
@    s5 errorbar color 44
@    s5 errorbar pattern 1
@    s5 errorbar size 0.250000
@    s5 errorbar linewidth 1.0
@    s5 errorbar linestyle 1
@    s5 errorbar riser linewidth 1.0
@    s5 errorbar riser linestyle 1
@    s5 errorbar riser clip off
@    s5 errorbar riser clip length 0.100000
@    s5 comment "deltaG.agr"
@    s5 legend  "di-18:1-PG"
@    s6 hidden false
@    s6 type xydy
@    s6 symbol 1
@    s6 symbol size 0.400000
@    s6 symbol color 2
@    s6 symbol pattern 1
@    s6 symbol fill color 2
@    s6 symbol fill pattern 1
@    s6 symbol linewidth 1.0
@    s6 symbol linestyle 1
@    s6 symbol char 65
@    s6 symbol char font 4
@    s6 symbol skip 0
@    s6 line type 1
@    s6 line linestyle 1
@    s6 line linewidth 1.0
@    s6 line color 2
@    s6 line pattern 1
@    s6 baseline type 0
@    s6 baseline off
@    s6 dropline off
@    s6 fill type 0
@    s6 fill rule 0
@    s6 fill color 1
@    s6 fill pattern 1
@    s6 avalue off
@    s6 avalue type 2
@    s6 avalue char size 1.000000
@    s6 avalue font 4
@    s6 avalue color 1
@    s6 avalue rot 0
@    s6 avalue format general
@    s6 avalue prec 3
@    s6 avalue prepend ""
@    s6 avalue append ""
@    s6 avalue offset 0.000000 , 0.000000
@    s6 errorbar on
@    s6 errorbar place both
@    s6 errorbar color 2
@    s6 errorbar pattern 1
@    s6 errorbar size 0.250000
@    s6 errorbar linewidth 1.0
@    s6 errorbar linestyle 1
@    s6 errorbar riser linewidth 1.0
@    s6 errorbar riser linestyle 1
@    s6 errorbar riser clip off
@    s6 errorbar riser clip length 0.100000
@    s6 comment "deltaG.agr"
@    s6 legend  "di-18:1-PC"
@    s7 hidden false
@    s7 type xydy
@    s7 symbol 1
@    s7 symbol size 0.400000
@    s7 symbol color 12
@    s7 symbol pattern 1
@    s7 symbol fill color 12
@    s7 symbol fill pattern 1
@    s7 symbol linewidth 1.0
@    s7 symbol linestyle 1
@    s7 symbol char 65
@    s7 symbol char font 4
@    s7 symbol skip 0
@    s7 line type 1
@    s7 line linestyle 1
@    s7 line linewidth 1.0
@    s7 line color 12
@    s7 line pattern 1
@    s7 baseline type 0
@    s7 baseline off
@    s7 dropline off
@    s7 fill type 0
@    s7 fill rule 0
@    s7 fill color 1
@    s7 fill pattern 1
@    s7 avalue off
@    s7 avalue type 2
@    s7 avalue char size 1.000000
@    s7 avalue font 4
@    s7 avalue color 1
@    s7 avalue rot 0
@    s7 avalue format general
@    s7 avalue prec 3
@    s7 avalue prepend ""
@    s7 avalue append ""
@    s7 avalue offset 0.000000 , 0.000000
@    s7 errorbar on
@    s7 errorbar place both
@    s7 errorbar color 12
@    s7 errorbar pattern 1
@    s7 errorbar size 0.250000
@    s7 errorbar linewidth 1.0
@    s7 errorbar linestyle 1
@    s7 errorbar riser linewidth 1.0
@    s7 errorbar riser linestyle 1
@    s7 errorbar riser clip off
@    s7 errorbar riser clip length 0.100000
@    s7 comment "deltaG.agr"
@    s7 legend  "di-18:1-PE"
@target G0.S0
@type xydy
5 53.545 0.744
6 83.279 0.744
8 111.405 0.793
10 130.631 0.738
12 137.88 0.708
14 153.157 0.713
16 174.131 0.574
18 192.857 1
&
@target G0.S1
@type xydy
4 22.392 0.838
5 27.281 1.914
6 43.431 0.728
8 80.882 0.857
10 94.668 0.83
12 107.987 0.587
14 120.36 0.378
16 137.452 0.833
18 157.159 0.434
&
@target G0.S2
@type xydy
4 16.77 0.888
5 23.444 2.304
6 30.89 1.085
8 63.73 0.903
10 83.081 0.813
12 93.328 0.498
14 105.41 0.876
16 121.653 0.584
18 138.812 0.44
&
@target G0.S3
@type xydy
6 17.481 2.779
8 27.333 1.168
10 40.574 0.787
12 46.914 0.752
14 54.682 0.815
16 65.797 0.522
18 78.847 0.587
&
@target G0.S4
@type xydy
6 14.762 3.168
8 28.558 2.46
10 37.747 0.929
12 44.555 1.928
14 50.632 0.508
16 61.593 0.633
18 72.724 0.462
&
@target G0.S5
@type xydy
5 53.259 0.746
6 82.75 0.739
8 110.692 0.795
10 129.77 0.725
12 137.88 0.708
14 153.157 0.713
16 172.991 0.575
18 191.64 1.003
&
@target G0.S6
@type xydy
4 -24.145 0.878
5 1.54 1.907
6 38.946 0.881
8 80.633 0.857
10 94.172 0.832
12 107.289 0.585
14 119.644 0.378
16 136.492 0.827
18 156.068 0.434
&
@target G0.S7
@type xydy
4 -48.666 1.647
5 -14.367 2.349
6 18.241 1.132
8 63.445 0.903
10 82.766 0.812
12 92.835 0.497
14 104.835 0.874
16 120.911 0.583
18 137.961 0.437
&
@target G0.S8
@type xydy
6 -16.898 2.798
8 17.555 1.135
10 38.728 0.776
12 45.791 0.756
14 54.427 0.812
16 65.596 0.516
18 78.423 0.585
&
@target G0.S9
@type xydy
6 -17.529 3.141
8 22.012 2.405
10 37.458 0.931
12 44.393 1.93
14 50.479 0.509
16 61.332 0.636
18 72.342 0.462
&
@target G1.S0
@type xydy
4 22.167 2.005
5 27.967 0.75
6 48.358 0.697
8 83.49 0.772
10 96.371 0.657
12 104.097 0.52
14 113.953 0.609
16 128.049 0.449
18 132.407 0.581
&
@target G1.S1
@type xydy
4 16.77 0.888
5 23.444 2.304
6 30.89 1.085
8 63.73 0.903
10 83.081 0.813
12 93.328 0.498
14 105.41 0.876
16 121.653 0.584
18 138.812 0.44
&
@target G1.S2
@type xydy
4 20.064 1.528
5 21.533 0.562
6 31.363 1.387
8 63.359 0.735
10 84.196 0.583
12 98.655 0.544
14 112.728 0.482
16 133.197 0.629
18 154.978 0.7
&
@target G1.S3
@type xydy
4 22.945 2.63
5 23.357 0.702
6 36.825 0.703
8 66.833 0.877
10 87.923 1.135
12 106.989 0.678
14 124.474 0.784
16 147.702 1.114
18 164.774 0.705
&
@target G1.S4
@type xydy
4 -0.513 2.001
5 24.344 0.822
6 47.897 0.696
8 82.548 0.77
10 95.442 0.65
12 104.097 0.52
14 113.953 0.609
16 126.994 0.453
18 131.375 0.568
&
@target G1.S5
@type xydy
4 -48.666 1.647
5 -14.367 2.349
6 18.241 1.132
8 63.445 0.903
10 82.766 0.812
12 92.835 0.497
14 104.835 0.874
16 120.911 0.583
18 137.961 0.437
&
@target G1.S6
@type xydy
4 -74.056 2.147
5 -39.967 0.884
6 9.687 1.505
8 62.514 0.825
10 84.149 0.627
12 98.655 0.544
14 112.728 0.482
16 132.465 0.628
18 153.959 0.696
&
@target G1.S7
@type xydy
4 -76.566 3.587
5 -53.871 2.523
6 5.591 1.051
8 64.124 0.883
10 87.92 1.126
12 106.989 0.678
14 124.474 0.784
16 147.702 1.114
18 163.854 0.726
&
@target G2.S0
@type xydy
6 43.863 0.882
8 85.047 0.788
10 110.34 0.813
12 119.479 0.554
14 129.662 0.463
16 138.214 0.732
18 156.735 0.484
&
@target G2.S1
@type xydy
5 28.575 1.096
6 42.108 0.922
8 83.287 0.901
10 100.265 0.73
12 102.644 0.843
14 106.048 0.587
16 119.272 0.531
18 142.476 0.444
&
@target G2.S2
@type xydy
4 16.77 0.888
5 23.444 2.304
6 30.89 1.085
8 63.73 0.903
10 83.081 0.813
12 93.328 0.498
14 105.41 0.876
16 121.653 0.584
18 138.812 0.44
&
@target G2.S3
@type xydy
4 25.795 1.826
5 26.375 0.633
6 29.495 0.771
8 41.336 0.63
10 46.251 0.854
12 55.662 0.562
14 69.819 0.437
16 92.797 0.491
18 115.932 0.541
&
@target G2.S4
@type xydy
6 40.537 0.888
8 84.511 0.782
10 109.647 0.812
12 118.701 0.553
14 128.744 0.461
16 137.177 0.726
18 155.739 0.48
&
@target G2.S5
@type xydy
5 9.177 1.187
6 40.995 0.914
8 82.673 0.9
10 99.714 0.731
12 101.991 0.841
14 105.508 0.58
16 118.603 0.532
18 141.556 0.448
&
@target G2.S6
@type xydy
4 -48.666 1.647
5 -14.367 2.349
6 18.241 1.132
8 63.445 0.903
10 82.766 0.812
12 92.835 0.497
14 104.835 0.874
16 120.911 0.583
18 137.961 0.437
&
@target G2.S7
@type xydy
4 -28.156 1.942
5 -11.126 1.173
6 2.849 1.215
8 21.154 0.883
10 33.003 0.984
12 48.45 0.744
14 68.383 0.488
16 92.524 0.488
18 115.351 0.532
&
