# Supplementary material for: Free energies of membrane stalk formation from a lipidomics perspective
Source: Nat Commun. 2021 Nov 15;12:6594. doi: 10.1038/s41467-021-26924-2 (PMC8593120; doi:10.1038/s41467-021-26924-2)
Supplement: Supplementary file 4 — Source Data [file 41467_2021_26924_MOESM4_ESM.zip › SI_data/Fig_S3/pmfs+freeEner_Martini3.agr]

# Grace project file
#
@version 50125
@page size 792, 612
@page scroll 5%
@page inout 5%
@link page off
@map font 0 to "Times-Roman", "Times-Roman"
@map font 1 to "Times-Italic", "Times-Italic"
@map font 2 to "Times-Bold", "Times-Bold"
@map font 3 to "Times-BoldItalic", "Times-BoldItalic"
@map font 4 to "Helvetica", "Helvetica"
@map font 5 to "Helvetica-Oblique", "Helvetica-Oblique"
@map font 6 to "Helvetica-Bold", "Helvetica-Bold"
@map font 7 to "Helvetica-BoldOblique", "Helvetica-BoldOblique"
@map font 8 to "Courier", "Courier"
@map font 9 to "Courier-Oblique", "Courier-Oblique"
@map font 10 to "Courier-Bold", "Courier-Bold"
@map font 11 to "Courier-BoldOblique", "Courier-BoldOblique"
@map font 12 to "Symbol", "Symbol"
@map font 13 to "ZapfDingbats", "ZapfDingbats"
@map color 0 to (255, 255, 255), "white"
@map color 1 to (0, 0, 0), "black"
@map color 2 to (255, 0, 0), "red"
@map color 3 to (0, 190, 0), "green"
@map color 4 to (0, 0, 255), "blue"
@map color 5 to (255, 165, 0), "orange"
@map color 6 to (188, 143, 143), "brown"
@map color 7 to (220, 220, 220), "grey"
@map color 8 to (148, 0, 211), "violet"
@map color 9 to (0, 255, 255), "cyan"
@map color 10 to (255, 0, 255), "magenta"
@map color 11 to (220, 220, 0), "yellow"
@map color 12 to (114, 33, 188), "indigo"
@map color 13 to (103, 7, 72), "maroon"
@map color 14 to (64, 224, 208), "turquoise"
@map color 15 to (190, 190, 190), "grey2"
@map color 16 to (160, 160, 160), "grey3"
@map color 17 to (120, 120, 120), "grey4"
@map color 18 to (100, 100, 255), "blue2"
@map color 19 to (150, 150, 255), "blue3"
@map color 20 to (0, 200, 0), "green2"
@map color 21 to (0, 180, 0), "green3"
@map color 22 to (0, 160, 0), "green4"
@map color 23 to (255, 160, 160), "red2"
@map color 24 to (255, 210, 0), "orange2"
@map color 25 to (255, 150, 255), "magenta2"
@map color 26 to (255, 100, 255), "magenta3"
@map color 27 to (210, 0, 210), "magenta4"
@map color 28 to (180, 0, 180), "magenta5"
@map color 29 to (27, 158, 119), "dark teal"
@map color 30 to (217, 95, 2), "dark orange"
@map color 31 to (117, 112, 179), "dark lilac"
@map color 32 to (231, 41, 130), "dark magenta"
@map color 33 to (102, 166, 30), "dark lime green"
@map color 34 to (230, 171, 2), "dark banana"
@map color 35 to (166, 118, 29), "dark tan"
@map color 36 to (102, 102, 102), "dark gray"
@map color 37 to (0, 0, 0), "cb_black"
@map color 38 to (230, 159, 0), "cb_orange"
@map color 39 to (86, 180, 233), "cb_skyblue"
@map color 40 to (0, 158, 115), "cb_green"
@map color 41 to (250, 228, 66), "cb_yellow"
@map color 42 to (0, 114, 178), "cb_blue"
@map color 43 to (213, 94, 0), "cb_vermillion"
@map color 44 to (204, 121, 167), "cb_purple"
@map color 45 to (68, 1, 84), "viridis1"
@map color 46 to (72, 40, 120), "viridis2"
@map color 47 to (62, 74, 137), "viridis3"
@map color 48 to (49, 104, 142), "viridis4"
@map color 49 to (38, 130, 142), "viridis5"
@map color 50 to (31, 158, 137), "viridis6"
@map color 51 to (53, 183, 121), "viridis7"
@map color 52 to (109, 205, 89), "viridis8"
@map color 53 to (180, 222, 44), "viridis9"
@map color 54 to (253, 231, 37), "viridis10"
@map color 55 to (47, 0, 135), "plasma1"
@map color 56 to (98, 0, 164), "plasma2"
@map color 57 to (146, 0, 166), "plasma3"
@map color 58 to (186, 47, 138), "plasma4"
@map color 59 to (216, 91, 105), "plasma5"
@map color 60 to (238, 137, 73), "plasma6"
@map color 61 to (246, 189, 39), "plasma7"
@map color 62 to (228, 250, 21), "plasma8"
@map color 63 to (85, 72, 193), "smooth cool warm1"
@map color 64 to (125, 135, 239), "smooth cool warm2"
@map color 65 to (166, 185, 255), "smooth cool warm3"
@map color 66 to (205, 215, 240), "smooth cool warm4"
@map color 67 to (235, 209, 194), "smooth cool warm5"
@map color 68 to (243, 168, 137), "smooth cool warm6"
@map color 69 to (222, 106, 83), "smooth cool warm7"
@map color 70 to (177, 1, 39), "smooth cool warm8"
@map color 71 to (222, 106, 83), "smooth cool warm7"
@map color 72 to (177, 1, 39), "smooth cool warm8"
@map color 73 to (255, 0, 0), "red"
@map color 74 to (0, 190, 0), "green"
@map color 75 to (0, 0, 255), "blue"
@map color 76 to (255, 165, 0), "orange"
@map color 77 to (188, 143, 143), "brown"
@map color 78 to (220, 220, 220), "grey"
@map color 79 to (148, 0, 211), "violet"
@map color 80 to (0, 255, 255), "cyan"
@map color 81 to (255, 0, 255), "magenta"
@map color 82 to (220, 220, 0), "yellow"
@map color 83 to (114, 33, 188), "indigo"
@map color 84 to (103, 7, 72), "maroon"
@map color 85 to (64, 224, 208), "turquoise"
@reference date 0
@date wrap off
@date wrap year 1950
@default linewidth 1.0
@default linestyle 1
@default color 1
@default pattern 1
@default font 4
@default char size 1.000000
@default symbol size 1.000000
@default sformat "%.8g"
@background color 0
@page background fill on
@timestamp off
@timestamp 0.03, 0.03
@timestamp color 1
@timestamp rot 0
@timestamp font 0
@timestamp char size 1.000000
@timestamp def "Mon Oct 12 11:38:08 2020"
@with line
@    line on
@    line loctype view
@    line 1.01334951456, 0.486650485438, 1.01334951456, 0.781553398059
@    line linewidth 2.0
@    line linestyle 1
@    line color 1
@    line arrow 2
@    line arrow type 0
@    line arrow length 1.500000
@    line arrow layout 0.900000, 1.000000
@line def
@with string
@    string on
@    string loctype view
@    string 1.04490291262, 0.489077669904
@    string color 1
@    string rot 90
@    string font 4
@    string just 0
@    string char size 0.900000
@    string def "Water beads per lipid"
@r0 off
@link r0 to g0
@r0 type above
@r0 linestyle 1
@r0 linewidth 1.0
@r0 color 1
@r0 line 0, 0, 0, 0
@r1 off
@link r1 to g0
@r1 type above
@r1 linestyle 1
@r1 linewidth 1.0
@r1 color 1
@r1 line 0, 0, 0, 0
@r2 off
@link r2 to g0
@r2 type above
@r2 linestyle 1
@r2 linewidth 1.0
@r2 color 1
@r2 line 0, 0, 0, 0
@r3 off
@link r3 to g0
@r3 type above
@r3 linestyle 1
@r3 linewidth 1.0
@r3 color 1
@r3 line 0, 0, 0, 0
@r4 off
@link r4 to g0
@r4 type above
@r4 linestyle 1
@r4 linewidth 1.0
@r4 color 1
@r4 line 0, 0, 0, 0
@g0 on
@g0 hidden false
@g0 type XY
@g0 stacked false
@g0 bar hgap 0.000000
@g0 fixedpoint off
@g0 fixedpoint type 0
@g0 fixedpoint xy 0.000000, 0.000000
@g0 fixedpoint format general general
@g0 fixedpoint prec 6, 6
@with g0
@    world 0.05, -40, 0.99, 190
@    stack world 0, 0, 0, 0
@    znorm 1
@    view 0.120000, 0.150000, 0.850000, 0.850000
@    title ""
@    title font 4
@    title size 1.500000
@    title color 1
@    subtitle ""
@    subtitle font 4
@    subtitle size 1.000000
@    subtitle color 1
@    xaxes scale Normal
@    yaxes scale Normal
@    xaxes invert off
@    yaxes invert off
@    xaxis  on
@    xaxis  type zero false
@    xaxis  offset 0.000000 , 0.000000
@    xaxis  bar on
@    xaxis  bar color 1
@    xaxis  bar linestyle 1
@    xaxis  bar linewidth 1.0
@    xaxis  label "Stalk formation, \xx\s\f{}ch"
@    xaxis  label layout para
@    xaxis  label place auto
@    xaxis  label char size 1.150000
@    xaxis  label font 4
@    xaxis  label color 1
@    xaxis  label place normal
@    xaxis  tick on
@    xaxis  tick major 0.2
@    xaxis  tick minor ticks 1
@    xaxis  tick default 6
@    xaxis  tick place rounded true
@    xaxis  tick in
@    xaxis  tick major size 1.000000
@    xaxis  tick major color 1
@    xaxis  tick major linewidth 1.0
@    xaxis  tick major linestyle 1
@    xaxis  tick major grid off
@    xaxis  tick minor color 1
@    xaxis  tick minor linewidth 1.0
@    xaxis  tick minor linestyle 1
@    xaxis  tick minor grid off
@    xaxis  tick minor size 0.500000
@    xaxis  ticklabel on
@    xaxis  ticklabel format general
@    xaxis  ticklabel prec 5
@    xaxis  ticklabel formula ""
@    xaxis  ticklabel append ""
@    xaxis  ticklabel prepend ""
@    xaxis  ticklabel angle 0
@    xaxis  ticklabel skip 0
@    xaxis  ticklabel stagger 0
@    xaxis  ticklabel place normal
@    xaxis  ticklabel offset auto
@    xaxis  ticklabel offset 0.000000 , 0.010000
@    xaxis  ticklabel start type auto
@    xaxis  ticklabel start 0.000000
@    xaxis  ticklabel stop type auto
@    xaxis  ticklabel stop 0.000000
@    xaxis  ticklabel char size 0.950000
@    xaxis  ticklabel font 4
@    xaxis  ticklabel color 1
@    xaxis  tick place both
@    xaxis  tick spec type none
@    yaxis  on
@    yaxis  type zero false
@    yaxis  offset 0.000000 , 0.000000
@    yaxis  bar on
@    yaxis  bar color 1
@    yaxis  bar linestyle 1
@    yaxis  bar linewidth 1.0
@    yaxis  label "PMF (kJ/mol)"
@    yaxis  label layout para
@    yaxis  label place auto
@    yaxis  label char size 1.000000
@    yaxis  label font 4
@    yaxis  label color 1
@    yaxis  label place normal
@    yaxis  tick on
@    yaxis  tick major 50
@    yaxis  tick minor ticks 1
@    yaxis  tick default 6
@    yaxis  tick place rounded true
@    yaxis  tick in
@    yaxis  tick major size 1.000000
@    yaxis  tick major color 1
@    yaxis  tick major linewidth 1.0
@    yaxis  tick major linestyle 1
@    yaxis  tick major grid off
@    yaxis  tick minor color 1
@    yaxis  tick minor linewidth 1.0
@    yaxis  tick minor linestyle 1
@    yaxis  tick minor grid off
@    yaxis  tick minor size 0.500000
@    yaxis  ticklabel on
@    yaxis  ticklabel format general
@    yaxis  ticklabel prec 5
@    yaxis  ticklabel formula ""
@    yaxis  ticklabel append ""
@    yaxis  ticklabel prepend ""
@    yaxis  ticklabel angle 0
@    yaxis  ticklabel skip 0
@    yaxis  ticklabel stagger 0
@    yaxis  ticklabel place normal
@    yaxis  ticklabel offset auto
@    yaxis  ticklabel offset 0.000000 , 0.010000
@    yaxis  ticklabel start type auto
@    yaxis  ticklabel start 0.000000
@    yaxis  ticklabel stop type auto
@    yaxis  ticklabel stop 0.000000
@    yaxis  ticklabel char size 0.950000
@    yaxis  ticklabel font 4
@    yaxis  ticklabel color 1
@    yaxis  tick place both
@    yaxis  tick spec type none
@    altxaxis  off
@    altyaxis  off
@    legend on
@    legend loctype view
@    legend 0.87, 0.86
@    legend box color 1
@    legend box pattern 1
@    legend box linewidth 1.0
@    legend box linestyle 0
@    legend box fill color 0
@    legend box fill pattern 1
@    legend font 4
@    legend char size 1.000000
@    legend color 1
@    legend length 4
@    legend vgap 2
@    legend hgap 1
@    legend invert true
@    frame type 0
@    frame linestyle 1
@    frame linewidth 2.0
@    frame color 1
@    frame pattern 1
@    frame background color 0
@    frame background pattern 0
@    s1 hidden false
@    s1 type xy
@    s1 symbol 0
@    s1 symbol size 1.000000
@    s1 symbol color 45
@    s1 symbol pattern 1
@    s1 symbol fill color 45
@    s1 symbol fill pattern 0
@    s1 symbol linewidth 1.0
@    s1 symbol linestyle 1
@    s1 symbol char 65
@    s1 symbol char font 4
@    s1 symbol skip 0
@    s1 line type 1
@    s1 line linestyle 1
@    s1 line linewidth 2.0
@    s1 line color 45
@    s1 line pattern 1
@    s1 baseline type 0
@    s1 baseline off
@    s1 dropline off
@    s1 fill type 0
@    s1 fill rule 0
@    s1 fill color 1
@    s1 fill pattern 1
@    s1 avalue off
@    s1 avalue type 2
@    s1 avalue char size 1.000000
@    s1 avalue font 4
@    s1 avalue color 1
@    s1 avalue rot 0
@    s1 avalue format general
@    s1 avalue prec 3
@    s1 avalue prepend ""
@    s1 avalue append ""
@    s1 avalue offset 0.000000 , 0.000000
@    s1 errorbar on
@    s1 errorbar place both
@    s1 errorbar color 45
@    s1 errorbar pattern 1
@    s1 errorbar size 1.000000
@    s1 errorbar linewidth 1.0
@    s1 errorbar linestyle 1
@    s1 errorbar riser linewidth 1.0
@    s1 errorbar riser linestyle 1
@    s1 errorbar riser clip off
@    s1 errorbar riser clip length 0.100000
@    s1 comment "pmfs.agr"
@    s1 legend  "1.5"
@    s2 hidden false
@    s2 type xy
@    s2 symbol 0
@    s2 symbol size 1.000000
@    s2 symbol color 46
@    s2 symbol pattern 1
@    s2 symbol fill color 46
@    s2 symbol fill pattern 0
@    s2 symbol linewidth 1.0
@    s2 symbol linestyle 1
@    s2 symbol char 65
@    s2 symbol char font 4
@    s2 symbol skip 0
@    s2 line type 1
@    s2 line linestyle 1
@    s2 line linewidth 2.0
@    s2 line color 46
@    s2 line pattern 1
@    s2 baseline type 0
@    s2 baseline off
@    s2 dropline off
@    s2 fill type 0
@    s2 fill rule 0
@    s2 fill color 1
@    s2 fill pattern 1
@    s2 avalue off
@    s2 avalue type 2
@    s2 avalue char size 1.000000
@    s2 avalue font 4
@    s2 avalue color 1
@    s2 avalue rot 0
@    s2 avalue format general
@    s2 avalue prec 3
@    s2 avalue prepend ""
@    s2 avalue append ""
@    s2 avalue offset 0.000000 , 0.000000
@    s2 errorbar on
@    s2 errorbar place both
@    s2 errorbar color 46
@    s2 errorbar pattern 1
@    s2 errorbar size 1.000000
@    s2 errorbar linewidth 1.0
@    s2 errorbar linestyle 1
@    s2 errorbar riser linewidth 1.0
@    s2 errorbar riser linestyle 1
@    s2 errorbar riser clip off
@    s2 errorbar riser clip length 0.100000
@    s2 comment "pmfs.agr"
@    s2 legend  "1.75"
@    s3 hidden false
@    s3 type xy
@    s3 symbol 0
@    s3 symbol size 1.000000
@    s3 symbol color 47
@    s3 symbol pattern 1
@    s3 symbol fill color 47
@    s3 symbol fill pattern 0
@    s3 symbol linewidth 1.0
@    s3 symbol linestyle 1
@    s3 symbol char 65
@    s3 symbol char font 4
@    s3 symbol skip 0
@    s3 line type 1
@    s3 line linestyle 1
@    s3 line linewidth 2.0
@    s3 line color 47
@    s3 line pattern 1
@    s3 baseline type 0
@    s3 baseline off
@    s3 dropline off
@    s3 fill type 0
@    s3 fill rule 0
@    s3 fill color 1
@    s3 fill pattern 1
@    s3 avalue off
@    s3 avalue type 2
@    s3 avalue char size 1.000000
@    s3 avalue font 4
@    s3 avalue color 1
@    s3 avalue rot 0
@    s3 avalue format general
@    s3 avalue prec 3
@    s3 avalue prepend ""
@    s3 avalue append ""
@    s3 avalue offset 0.000000 , 0.000000
@    s3 errorbar on
@    s3 errorbar place both
@    s3 errorbar color 47
@    s3 errorbar pattern 1
@    s3 errorbar size 1.000000
@    s3 errorbar linewidth 1.0
@    s3 errorbar linestyle 1
@    s3 errorbar riser linewidth 1.0
@    s3 errorbar riser linestyle 1
@    s3 errorbar riser clip off
@    s3 errorbar riser clip length 0.100000
@    s3 comment "pmfs.agr"
@    s3 legend  "2"
@    s4 hidden false
@    s4 type xy
@    s4 symbol 0
@    s4 symbol size 1.000000
@    s4 symbol color 48
@    s4 symbol pattern 1
@    s4 symbol fill color 48
@    s4 symbol fill pattern 0
@    s4 symbol linewidth 1.0
@    s4 symbol linestyle 1
@    s4 symbol char 65
@    s4 symbol char font 4
@    s4 symbol skip 0
@    s4 line type 1
@    s4 line linestyle 1
@    s4 line linewidth 2.0
@    s4 line color 48
@    s4 line pattern 1
@    s4 baseline type 0
@    s4 baseline off
@    s4 dropline off
@    s4 fill type 0
@    s4 fill rule 0
@    s4 fill color 1
@    s4 fill pattern 1
@    s4 avalue off
@    s4 avalue type 2
@    s4 avalue char size 1.000000
@    s4 avalue font 4
@    s4 avalue color 1
@    s4 avalue rot 0
@    s4 avalue format general
@    s4 avalue prec 3
@    s4 avalue prepend ""
@    s4 avalue append ""
@    s4 avalue offset 0.000000 , 0.000000
@    s4 errorbar on
@    s4 errorbar place both
@    s4 errorbar color 48
@    s4 errorbar pattern 1
@    s4 errorbar size 1.000000
@    s4 errorbar linewidth 1.0
@    s4 errorbar linestyle 1
@    s4 errorbar riser linewidth 1.0
@    s4 errorbar riser linestyle 1
@    s4 errorbar riser clip off
@    s4 errorbar riser clip length 0.100000
@    s4 comment "pmfs.agr"
@    s4 legend  "2.5"
@    s5 hidden false
@    s5 type xy
@    s5 symbol 0
@    s5 symbol size 1.000000
@    s5 symbol color 49
@    s5 symbol pattern 1
@    s5 symbol fill color 49
@    s5 symbol fill pattern 0
@    s5 symbol linewidth 1.0
@    s5 symbol linestyle 1
@    s5 symbol char 65
@    s5 symbol char font 4
@    s5 symbol skip 0
@    s5 line type 1
@    s5 line linestyle 1
@    s5 line linewidth 2.0
@    s5 line color 49
@    s5 line pattern 1
@    s5 baseline type 0
@    s5 baseline off
@    s5 dropline off
@    s5 fill type 0
@    s5 fill rule 0
@    s5 fill color 1
@    s5 fill pattern 1
@    s5 avalue off
@    s5 avalue type 2
@    s5 avalue char size 1.000000
@    s5 avalue font 4
@    s5 avalue color 1
@    s5 avalue rot 0
@    s5 avalue format general
@    s5 avalue prec 3
@    s5 avalue prepend ""
@    s5 avalue append ""
@    s5 avalue offset 0.000000 , 0.000000
@    s5 errorbar on
@    s5 errorbar place both
@    s5 errorbar color 49
@    s5 errorbar pattern 1
@    s5 errorbar size 1.000000
@    s5 errorbar linewidth 1.0
@    s5 errorbar linestyle 1
@    s5 errorbar riser linewidth 1.0
@    s5 errorbar riser linestyle 1
@    s5 errorbar riser clip off
@    s5 errorbar riser clip length 0.100000
@    s5 comment "pmfs.agr"
@    s5 legend  "3"
@    s6 hidden false
@    s6 type xy
@    s6 symbol 0
@    s6 symbol size 1.000000
@    s6 symbol color 50
@    s6 symbol pattern 1
@    s6 symbol fill color 50
@    s6 symbol fill pattern 0
@    s6 symbol linewidth 1.0
@    s6 symbol linestyle 1
@    s6 symbol char 65
@    s6 symbol char font 4
@    s6 symbol skip 0
@    s6 line type 1
@    s6 line linestyle 1
@    s6 line linewidth 2.0
@    s6 line color 50
@    s6 line pattern 1
@    s6 baseline type 0
@    s6 baseline off
@    s6 dropline off
@    s6 fill type 0
@    s6 fill rule 0
@    s6 fill color 1
@    s6 fill pattern 1
@    s6 avalue off
@    s6 avalue type 2
@    s6 avalue char size 1.000000
@    s6 avalue font 4
@    s6 avalue color 1
@    s6 avalue rot 0
@    s6 avalue format general
@    s6 avalue prec 3
@    s6 avalue prepend ""
@    s6 avalue append ""
@    s6 avalue offset 0.000000 , 0.000000
@    s6 errorbar on
@    s6 errorbar place both
@    s6 errorbar color 50
@    s6 errorbar pattern 1
@    s6 errorbar size 1.000000
@    s6 errorbar linewidth 1.0
@    s6 errorbar linestyle 1
@    s6 errorbar riser linewidth 1.0
@    s6 errorbar riser linestyle 1
@    s6 errorbar riser clip off
@    s6 errorbar riser clip length 0.100000
@    s6 comment "pmfs.agr"
@    s6 legend  "4"
@    s7 hidden false
@    s7 type xy
@    s7 symbol 0
@    s7 symbol size 1.000000
@    s7 symbol color 51
@    s7 symbol pattern 1
@    s7 symbol fill color 51
@    s7 symbol fill pattern 0
@    s7 symbol linewidth 1.0
@    s7 symbol linestyle 1
@    s7 symbol char 65
@    s7 symbol char font 4
@    s7 symbol skip 0
@    s7 line type 1
@    s7 line linestyle 1
@    s7 line linewidth 2.0
@    s7 line color 51
@    s7 line pattern 1
@    s7 baseline type 0
@    s7 baseline off
@    s7 dropline off
@    s7 fill type 0
@    s7 fill rule 0
@    s7 fill color 1
@    s7 fill pattern 1
@    s7 avalue off
@    s7 avalue type 2
@    s7 avalue char size 1.000000
@    s7 avalue font 4
@    s7 avalue color 1
@    s7 avalue rot 0
@    s7 avalue format general
@    s7 avalue prec 3
@    s7 avalue prepend ""
@    s7 avalue append ""
@    s7 avalue offset 0.000000 , 0.000000
@    s7 errorbar on
@    s7 errorbar place both
@    s7 errorbar color 51
@    s7 errorbar pattern 1
@    s7 errorbar size 1.000000
@    s7 errorbar linewidth 1.0
@    s7 errorbar linestyle 1
@    s7 errorbar riser linewidth 1.0
@    s7 errorbar riser linestyle 1
@    s7 errorbar riser clip off
@    s7 errorbar riser clip length 0.100000
@    s7 comment "pmfs.agr"
@    s7 legend  "5"
@    s8 hidden false
@    s8 type xy
@    s8 symbol 0
@    s8 symbol size 1.000000
@    s8 symbol color 52
@    s8 symbol pattern 1
@    s8 symbol fill color 52
@    s8 symbol fill pattern 0
@    s8 symbol linewidth 1.0
@    s8 symbol linestyle 1
@    s8 symbol char 65
@    s8 symbol char font 4
@    s8 symbol skip 0
@    s8 line type 1
@    s8 line linestyle 1
@    s8 line linewidth 2.0
@    s8 line color 52
@    s8 line pattern 1
@    s8 baseline type 0
@    s8 baseline off
@    s8 dropline off
@    s8 fill type 0
@    s8 fill rule 0
@    s8 fill color 1
@    s8 fill pattern 1
@    s8 avalue off
@    s8 avalue type 2
@    s8 avalue char size 1.000000
@    s8 avalue font 4
@    s8 avalue color 1
@    s8 avalue rot 0
@    s8 avalue format general
@    s8 avalue prec 3
@    s8 avalue prepend ""
@    s8 avalue append ""
@    s8 avalue offset 0.000000 , 0.000000
@    s8 errorbar on
@    s8 errorbar place both
@    s8 errorbar color 52
@    s8 errorbar pattern 1
@    s8 errorbar size 1.000000
@    s8 errorbar linewidth 1.0
@    s8 errorbar linestyle 1
@    s8 errorbar riser linewidth 1.0
@    s8 errorbar riser linestyle 1
@    s8 errorbar riser clip off
@    s8 errorbar riser clip length 0.100000
@    s8 comment "pmfs.agr"
@    s8 legend  "6"
@    s9 hidden false
@    s9 type xy
@    s9 symbol 0
@    s9 symbol size 1.000000
@    s9 symbol color 53
@    s9 symbol pattern 1
@    s9 symbol fill color 53
@    s9 symbol fill pattern 0
@    s9 symbol linewidth 1.0
@    s9 symbol linestyle 1
@    s9 symbol char 65
@    s9 symbol char font 4
@    s9 symbol skip 0
@    s9 line type 1
@    s9 line linestyle 1
@    s9 line linewidth 2.0
@    s9 line color 53
@    s9 line pattern 1
@    s9 baseline type 0
@    s9 baseline off
@    s9 dropline off
@    s9 fill type 0
@    s9 fill rule 0
@    s9 fill color 1
@    s9 fill pattern 1
@    s9 avalue off
@    s9 avalue type 2
@    s9 avalue char size 1.000000
@    s9 avalue font 4
@    s9 avalue color 1
@    s9 avalue rot 0
@    s9 avalue format general
@    s9 avalue prec 3
@    s9 avalue prepend ""
@    s9 avalue append ""
@    s9 avalue offset 0.000000 , 0.000000
@    s9 errorbar on
@    s9 errorbar place both
@    s9 errorbar color 53
@    s9 errorbar pattern 1
@    s9 errorbar size 1.000000
@    s9 errorbar linewidth 1.0
@    s9 errorbar linestyle 1
@    s9 errorbar riser linewidth 1.0
@    s9 errorbar riser linestyle 1
@    s9 errorbar riser clip off
@    s9 errorbar riser clip length 0.100000
@    s9 comment "pmfs.agr"
@    s9 legend  "7"
@g1 on
@g1 hidden false
@g1 type XY
@g1 stacked false
@g1 bar hgap 0.000000
@g1 fixedpoint off
@g1 fixedpoint type 0
@g1 fixedpoint xy 0.000000, 0.000000
@g1 fixedpoint format general general
@g1 fixedpoint prec 6, 6
@with g1
@    world 0, -50, 7.5, 220
@    stack world 0, 0, 0, 0
@    znorm 1
@    view 0.210000, 0.530000, 0.500000, 0.820000
@    title ""
@    title font 4
@    title size 1.500000
@    title color 1
@    subtitle ""
@    subtitle font 4
@    subtitle size 1.000000
@    subtitle color 1
@    xaxes scale Normal
@    yaxes scale Normal
@    xaxes invert off
@    yaxes invert off
@    xaxis  on
@    xaxis  type zero false
@    xaxis  offset 0.000000 , 0.000000
@    xaxis  bar on
@    xaxis  bar color 1
@    xaxis  bar linestyle 1
@    xaxis  bar linewidth 1.0
@    xaxis  label "Water beads per lipid"
@    xaxis  label layout para
@    xaxis  label place auto
@    xaxis  label char size 0.800000
@    xaxis  label font 4
@    xaxis  label color 1
@    xaxis  label place normal
@    xaxis  tick on
@    xaxis  tick major 1
@    xaxis  tick minor ticks 1
@    xaxis  tick default 6
@    xaxis  tick place rounded true
@    xaxis  tick in
@    xaxis  tick major size 1.000000
@    xaxis  tick major color 1
@    xaxis  tick major linewidth 1.0
@    xaxis  tick major linestyle 1
@    xaxis  tick major grid off
@    xaxis  tick minor color 1
@    xaxis  tick minor linewidth 1.0
@    xaxis  tick minor linestyle 1
@    xaxis  tick minor grid off
@    xaxis  tick minor size 0.500000
@    xaxis  ticklabel on
@    xaxis  ticklabel format general
@    xaxis  ticklabel prec 5
@    xaxis  ticklabel formula ""
@    xaxis  ticklabel append ""
@    xaxis  ticklabel prepend ""
@    xaxis  ticklabel angle 0
@    xaxis  ticklabel skip 0
@    xaxis  ticklabel stagger 0
@    xaxis  ticklabel place normal
@    xaxis  ticklabel offset auto
@    xaxis  ticklabel offset 0.000000 , 0.010000
@    xaxis  ticklabel start type auto
@    xaxis  ticklabel start 0.000000
@    xaxis  ticklabel stop type auto
@    xaxis  ticklabel stop 0.000000
@    xaxis  ticklabel char size 0.750000
@    xaxis  ticklabel font 4
@    xaxis  ticklabel color 1
@    xaxis  tick place both
@    xaxis  tick spec type none
@    yaxis  on
@    yaxis  type zero false
@    yaxis  offset 0.000000 , 0.000000
@    yaxis  bar on
@    yaxis  bar color 1
@    yaxis  bar linestyle 1
@    yaxis  bar linewidth 1.0
@    yaxis  label "\xD\f{}G (kJ/mol)"
@    yaxis  label layout para
@    yaxis  label place spec
@    yaxis  label place 0.000000, 0.050000
@    yaxis  label char size 0.800000
@    yaxis  label font 4
@    yaxis  label color 1
@    yaxis  label place normal
@    yaxis  tick on
@    yaxis  tick major 50
@    yaxis  tick minor ticks 1
@    yaxis  tick default 6
@    yaxis  tick place rounded true
@    yaxis  tick in
@    yaxis  tick major size 1.000000
@    yaxis  tick major color 1
@    yaxis  tick major linewidth 1.0
@    yaxis  tick major linestyle 1
@    yaxis  tick major grid off
@    yaxis  tick minor color 1
@    yaxis  tick minor linewidth 1.0
@    yaxis  tick minor linestyle 1
@    yaxis  tick minor grid off
@    yaxis  tick minor size 0.500000
@    yaxis  ticklabel on
@    yaxis  ticklabel format general
@    yaxis  ticklabel prec 5
@    yaxis  ticklabel formula ""
@    yaxis  ticklabel append ""
@    yaxis  ticklabel prepend ""
@    yaxis  ticklabel angle 0
@    yaxis  ticklabel skip 0
@    yaxis  ticklabel stagger 0
@    yaxis  ticklabel place normal
@    yaxis  ticklabel offset auto
@    yaxis  ticklabel offset 0.000000 , 0.010000
@    yaxis  ticklabel start type auto
@    yaxis  ticklabel start 0.000000
@    yaxis  ticklabel stop type auto
@    yaxis  ticklabel stop 0.000000
@    yaxis  ticklabel char size 0.750000
@    yaxis  ticklabel font 4
@    yaxis  ticklabel color 1
@    yaxis  tick place both
@    yaxis  tick spec type none
@    altxaxis  off
@    altyaxis  off
@    legend on
@    legend loctype view
@    legend 0.22, 0.8
@    legend box color 1
@    legend box pattern 1
@    legend box linewidth 1.0
@    legend box linestyle 0
@    legend box fill color 0
@    legend box fill pattern 1
@    legend font 4
@    legend char size 0.800000
@    legend color 1
@    legend length 4
@    legend vgap 1
@    legend hgap 1
@    legend invert false
@    frame type 0
@    frame linestyle 1
@    frame linewidth 2.0
@    frame color 1
@    frame pattern 1
@    frame background color 0
@    frame background pattern 0
@    s0 hidden false
@    s0 type xydy
@    s0 symbol 1
@    s0 symbol size 0.500000
@    s0 symbol color 39
@    s0 symbol pattern 1
@    s0 symbol fill color 39
@    s0 symbol fill pattern 1
@    s0 symbol linewidth 1.0
@    s0 symbol linestyle 1
@    s0 symbol char 65
@    s0 symbol char font 4
@    s0 symbol skip 0
@    s0 line type 1
@    s0 line linestyle 3
@    s0 line linewidth 1.0
@    s0 line color 39
@    s0 line pattern 1
@    s0 baseline type 0
@    s0 baseline off
@    s0 dropline off
@    s0 fill type 0
@    s0 fill rule 0
@    s0 fill color 1
@    s0 fill pattern 1
@    s0 avalue off
@    s0 avalue type 2
@    s0 avalue char size 1.000000
@    s0 avalue font 4
@    s0 avalue color 1
@    s0 avalue rot 0
@    s0 avalue format general
@    s0 avalue prec 3
@    s0 avalue prepend ""
@    s0 avalue append ""
@    s0 avalue offset 0.000000 , 0.000000
@    s0 errorbar on
@    s0 errorbar place both
@    s0 errorbar color 39
@    s0 errorbar pattern 1
@    s0 errorbar size 1.000000
@    s0 errorbar linewidth 1.0
@    s0 errorbar linestyle 1
@    s0 errorbar riser linewidth 1.0
@    s0 errorbar riser linestyle 1
@    s0 errorbar riser clip off
@    s0 errorbar riser clip length 0.100000
@    s0 comment "pmfs+freeEner.agr"
@    s0 legend  "\xD\f{}G barrier"
@    s1 hidden false
@    s1 type xydy
@    s1 symbol 1
@    s1 symbol size 0.500000
@    s1 symbol color 38
@    s1 symbol pattern 1
@    s1 symbol fill color 38
@    s1 symbol fill pattern 1
@    s1 symbol linewidth 1.0
@    s1 symbol linestyle 1
@    s1 symbol char 65
@    s1 symbol char font 4
@    s1 symbol skip 0
@    s1 line type 1
@    s1 line linestyle 3
@    s1 line linewidth 1.0
@    s1 line color 38
@    s1 line pattern 1
@    s1 baseline type 0
@    s1 baseline off
@    s1 dropline off
@    s1 fill type 0
@    s1 fill rule 0
@    s1 fill color 1
@    s1 fill pattern 1
@    s1 avalue off
@    s1 avalue type 2
@    s1 avalue char size 1.000000
@    s1 avalue font 4
@    s1 avalue color 1
@    s1 avalue rot 0
@    s1 avalue format general
@    s1 avalue prec 3
@    s1 avalue prepend ""
@    s1 avalue append ""
@    s1 avalue offset 0.000000 , 0.000000
@    s1 errorbar on
@    s1 errorbar place both
@    s1 errorbar color 38
@    s1 errorbar pattern 1
@    s1 errorbar size 1.000000
@    s1 errorbar linewidth 1.0
@    s1 errorbar linestyle 1
@    s1 errorbar riser linewidth 1.0
@    s1 errorbar riser linestyle 1
@    s1 errorbar riser clip off
@    s1 errorbar riser clip length 0.100000
@    s1 comment "pmfs+freeEner.agr"
@    s1 legend  "\xD\f{}G stalk"
@target G0.S1
@type xy
0.007462 -0.186023
0.012412 0.731611
0.017362 1.578573
0.022312 2.514315
0.027262 3.203527
0.032211 3.445807
0.037161 4.000887
0.042111 4.092545
0.047061 2.677698
0.052011 3.810175
0.056961 3.890123
0.061911 2.853202
0.066861 3.762192
0.071811 3.950135
0.07676 4.042666
0.08171 4.059053
0.08666 3.970749
0.09161 3.259603
0.09656 3.350725
0.10151 3.225349
0.10646 2.129099
0.11141 1.681263
0.11636 2.256605
0.12131 1.60635
0.126259 1.230593
0.131209 1.75514
0.136159 1.531114
0.141109 1.203193
0.146059 1.162798
0.151009 0.847715
0.155959 -0.11758
0.160909 0.423352
0.165859 0.148483
0.170809 -0.891645
0.175758 0.07485
0.180708 -0.049928
0.185658 -0.554801
0.190608 0.11955
0.195558 0.10955
0.200508 -0.134478
0.205458 -0.070759
0.210408 -0.10032
0.215358 -0.527441
0.220307 -0.592988
0.225257 -0.185043
0.230207 -0.554578
0.235157 -0.536707
0.240107 0.086523
0.245057 0.043141
0.250007 0.058102
0.254957 0.630503
0.259907 0.631938
0.264856 0.417026
0.269806 0.760146
0.274756 0.755703
0.279706 0.341223
0.284656 1.081979
0.289606 1.122657
0.294556 0.79078
0.299506 1.819221
0.304456 1.951323
0.309405 1.979393
0.314355 2.465179
0.319305 2.722335
0.324255 2.671079
0.329205 2.881166
0.334155 3.249749
0.339105 3.245993
0.344055 3.552084
0.349005 4.168035
0.353955 4.301952
0.358905 4.698174
0.363854 5.340258
0.368804 5.493477
0.373754 5.724298
0.378704 6.278141
0.383654 6.470723
0.388604 6.517818
0.393554 7.222114
0.398504 7.371531
0.403454 7.509266
0.408403 8.410509
0.413353 8.67916
0.418303 8.931538
0.423253 9.642788
0.428203 10.008487
0.433153 10.134917
0.438103 10.578767
0.443053 11.077437
0.448003 11.149377
0.452952 11.514147
0.457902 12.233587
0.462852 12.297767
0.467802 12.626847
0.472752 13.302927
0.477702 13.367367
0.482652 13.327857
0.487602 13.922577
0.492552 13.912697
0.497501 13.582567
0.502451 14.335387
0.507401 14.306777
0.512351 14.034857
0.517301 14.728027
0.522251 14.739097
0.527201 14.532457
0.532151 14.857407
0.537101 14.996977
0.542051 14.753167
0.547001 14.714687
0.55195 14.916097
0.5569 14.680637
0.56185 14.566677
0.5668 14.889417
0.57175 14.647817
0.5767 14.366747
0.58165 14.610587
0.5866 14.423127
0.591549 13.994117
0.596499 14.257977
0.601449 14.065437
0.606399 13.591477
0.611349 13.755287
0.616299 13.559177
0.621249 13.015687
0.626199 13.038897
0.631149 12.871787
0.636099 12.374177
0.641049 12.172647
0.645998 12.021657
0.650948 11.423357
0.655898 10.936167
0.660848 10.692967
0.665798 10.144457
0.670748 9.407983
0.675698 9.121618
0.680648 8.553177
0.685597 7.836581
0.690547 7.481242
0.695497 6.94146
0.700447 6.260041
0.705397 5.860395
0.710347 5.204045
0.715297 4.513394
0.720247 3.846361
0.725197 3.197612
0.730147 2.344691
0.735097 1.510257
0.740046 0.984078
0.744996 0.07446
0.749946 -0.938947
0.754896 -1.4797
0.759846 -2.133855
0.764796 -2.839229
0.769746 -3.497527
0.774696 -4.210469
0.779645 -5.02118
0.784595 -5.674338
0.789545 -6.478651
0.794495 -7.472731
0.799445 -8.066414
0.804395 -8.886483
0.809345 -9.957803
0.814295 -10.696033
0.819245 -11.261703
0.824195 -11.895293
0.829144 -12.565233
0.834094 -13.238223
0.839044 -13.941933
0.843994 -14.660113
0.848944 -15.291683
0.853894 -16.098153
0.858844 -16.958143
0.863794 -17.454043
0.868744 -18.305903
0.873694 -19.403633
0.878643 -19.604113
0.883593 -20.106653
0.888543 -20.706743
0.893493 -21.195833
0.898443 -21.787823
0.903393 -22.401593
0.908343 -22.973803
0.913293 -23.646263
0.918243 -24.484353
0.923192 -25.169143
0.928142 -25.857853
0.933092 -27.042073
0.938042 -27.684123
0.942992 -27.352213
0.947942 -27.668153
0.952892 -28.010923
0.957842 -28.417673
0.962792 -28.787883
0.967742 -29.299943
0.972691 -29.789233
0.977641 -30.531183
0.982591 -31.622463
0.987541 -31.722533
0.992491 -32.953113
&
@target G0.S2
@type xy
0.007462 -0.61877
0.012412 0.894888
0.017362 0.923046
0.022312 2.274174
0.027262 2.198321
0.032211 2.743352
0.037161 2.996509
0.042111 1.690318
0.047061 2.214064
0.052011 2.582262
0.056961 1.561243
0.061911 2.320395
0.066861 2.765503
0.071811 2.860126
0.076761 2.844042
0.08171 2.847742
0.08666 2.043358
0.09161 2.287089
0.09656 2.184138
0.10151 0.57199
0.10646 1.452087
0.11141 1.228047
0.11636 0.442832
0.12131 1.191935
0.126259 1.126626
0.131209 0.770131
0.136159 0.884382
0.141109 0.616065
0.146059 -0.430754
0.151009 0.247861
0.155959 0.08441
0.160909 -0.91971
0.165859 0.179441
0.170809 0.063332
0.175759 -0.243476
0.180708 0.402827
0.185658 0.350619
0.190608 0.051935
0.195558 0.407327
0.200508 0.225613
0.205458 -0.334523
0.210408 0.472004
0.215358 0.267494
0.220308 0.03706
0.225257 0.936066
0.230207 0.903015
0.235157 0.96141
0.240107 1.43477
0.245057 1.43911
0.250007 1.208279
0.254957 1.713569
0.259907 1.610245
0.264857 1.516954
0.269807 2.195325
0.274757 2.129359
0.279706 2.393953
0.284656 3.062371
0.289606 3.077444
0.294556 3.326936
0.299506 3.764334
0.304456 3.793279
0.309406 3.901456
0.314356 4.435489
0.319306 4.359894
0.324255 4.790995
0.329205 5.284358
0.334155 5.421656
0.339105 6.060638
0.344055 6.520936
0.349005 6.585779
0.353955 7.026147
0.358905 7.371153
0.363855 7.410308
0.368805 7.935998
0.373754 8.365131
0.378704 8.386498
0.383654 9.27905
0.388604 9.68852
0.393554 9.99227
0.398504 10.64967
0.403454 11.0507
0.408404 11.22171
0.413354 11.88309
0.418304 12.25462
0.423254 12.40011
0.428203 13.30356
0.433153 13.64983
0.438103 14.01955
0.443053 14.90553
0.448003 15.22091
0.452953 15.58261
0.457903 16.2921
0.462853 16.49745
0.467803 16.69179
0.472753 17.42175
0.477702 17.7187
0.482652 17.8914
0.487602 18.77193
0.492552 18.95253
0.497502 19.14668
0.502452 19.87284
0.507402 20.02858
0.512352 20.03755
0.517302 20.69515
0.522251 20.73448
0.527201 20.65636
0.532151 21.38153
0.537101 21.39465
0.542051 21.35654
0.547001 21.9465
0.551951 21.87517
0.556901 21.81529
0.561851 22.27031
0.566801 22.19332
0.571751 21.98178
0.5767 22.52119
0.58165 22.45638
0.5866 22.30875
0.59155 22.76333
0.5965 22.60079
0.60145 22.49305
0.6064 22.74057
0.61135 22.64926
0.6163 22.35148
0.62125 22.59767
0.626199 22.38652
0.631149 22.19623
0.636099 22.31368
0.641049 22.05602
0.645999 21.79695
0.650949 21.88338
0.655899 21.53432
0.660849 21.32563
0.665799 21.30594
0.670748 20.93527
0.675698 20.70129
0.680648 20.564
0.685598 20.17939
0.690548 19.85255
0.695498 19.71673
0.700448 19.37698
0.705398 19.02412
0.710348 18.76345
0.715298 18.36762
0.720248 17.94359
0.725197 17.57368
0.730147 17.06135
0.735097 16.52678
0.740047 16.14841
0.744997 15.62509
0.749947 15.14586
0.754897 14.81428
0.759847 14.31329
0.764797 13.77524
0.769747 13.50435
0.774696 13.03876
0.779646 12.63726
0.784596 12.30165
0.789546 11.79322
0.794496 11.3088
0.799446 10.95077
0.804396 10.32828
0.809346 9.90411
0.814296 9.59984
0.819245 8.987286
0.824195 8.614903
0.829145 8.260609
0.834095 7.806269
0.839045 7.400098
0.843995 6.936846
0.848945 6.296886
0.853895 5.871145
0.858845 5.466698
0.863795 4.678965
0.868745 4.328194
0.873694 3.87702
0.878644 3.09547
0.883594 2.793093
0.888544 2.48622
0.893494 2.055663
0.898444 1.782434
0.903394 1.249602
0.908344 0.58579
0.913294 0.146524
0.918243 -0.387251
0.923193 -1.263491
0.928143 -1.483955
0.933093 -2.035425
0.938043 -3.104745
0.942993 -2.588314
0.947943 -2.736848
0.952893 -2.989997
0.957843 -3.299772
0.962793 -3.675492
0.967742 -4.213405
0.972692 -4.45343
0.977642 -5.052339
0.982592 -6.048079
0.987542 -5.75882
0.992492 -6.800762
&
@target G0.S3
@type xy
0.007462 2.767634
0.012411 4.192197
0.017361 4.572697
0.02231 5.471759
0.02726 5.530283
0.032209 5.630627
0.037159 4.82389
0.042108 5.054661
0.047057 5.190275
0.052007 4.094297
0.056956 4.588439
0.061906 4.853772
0.066855 4.799903
0.071805 4.857828
0.076754 4.508931
0.081704 4.485785
0.086653 4.198415
0.091603 3.002526
0.096552 3.335821
0.101502 2.773381
0.106451 2.229
0.1114 2.571898
0.11635 2.293755
0.121299 2.091552
0.126249 1.754942
0.131198 1.00937
0.136148 1.034088
0.141097 0.435199
0.146047 -0.104986
0.150996 0.356173
0.155946 -0.102524
0.160895 0.317285
0.165845 0.26212
0.170794 0.012397
0.175743 0.10177
0.180693 -0.233771
0.185642 -0.408369
0.190592 -0.133194
0.195541 -0.545751
0.200491 0.129085
0.20544 0.189424
0.21039 0.253733
0.215339 0.647075
0.220289 0.61756
0.225238 0.628836
0.230188 0.788393
0.235137 0.498182
0.240087 1.183515
0.245036 1.176867
0.249985 1.335152
0.254935 1.913998
0.259885 1.981468
0.264834 2.354965
0.269783 2.574074
0.274733 2.464537
0.279682 2.979301
0.284632 3.03063
0.289581 3.162616
0.294531 3.762638
0.29948 3.785346
0.30443 4.437498
0.309379 4.70466
0.314329 4.899832
0.319278 5.352933
0.324228 5.428081
0.329177 5.702382
0.334126 6.083042
0.339076 6.126454
0.344025 6.941874
0.348975 7.179316
0.353924 7.448765
0.358874 8.195564
0.363823 8.32038
0.368773 8.740897
0.373722 9.18468
0.378672 9.302679
0.383621 10.010001
0.38857 10.310211
0.39352 10.768831
0.398469 11.464071
0.403419 11.754001
0.408368 12.402271
0.413318 12.927151
0.418267 13.204801
0.423217 13.865401
0.428166 14.190131
0.433116 14.609181
0.438065 15.343391
0.443015 15.596201
0.447964 16.326701
0.452914 16.835801
0.457863 17.142081
0.462813 17.823171
0.467762 18.096391
0.472712 18.416931
0.477661 18.957231
0.48261 19.273081
0.48756 19.986561
0.492509 20.407451
0.497459 20.753681
0.502408 21.508491
0.507358 21.783361
0.512307 22.225421
0.517257 22.663481
0.522206 22.865021
0.527156 23.543541
0.532105 23.966101
0.537054 24.261841
0.542004 24.912111
0.546953 25.155081
0.551903 25.520891
0.556852 25.955691
0.561802 26.011331
0.566751 26.583541
0.571701 26.870631
0.57665 26.963161
0.5816 27.555651
0.586549 27.716131
0.591499 27.930431
0.596448 28.261701
0.601398 28.150411
0.606347 28.590531
0.611297 28.619991
0.616246 28.606081
0.621195 29.005281
0.626145 28.903791
0.631094 29.060331
0.636044 29.290041
0.640993 29.164191
0.645943 29.376411
0.650892 29.327351
0.655842 29.150781
0.660791 29.361341
0.665741 29.227201
0.67069 29.295711
0.675639 29.347961
0.680589 29.151801
0.685539 29.298301
0.690488 29.178541
0.695437 29.114141
0.700387 29.202541
0.705336 28.977871
0.710286 28.974331
0.715235 28.968181
0.720185 28.666721
0.725134 28.680041
0.730084 28.543471
0.735033 28.321711
0.739983 28.285671
0.744932 28.029201
0.749881 27.893201
0.754831 27.679201
0.75978 27.437151
0.76473 27.246891
0.769679 27.007871
0.774629 26.711971
0.779578 26.540981
0.784528 26.194891
0.789477 26.041831
0.794427 25.761441
0.799376 25.477171
0.804326 25.276671
0.809275 25.016431
0.814225 24.776811
0.819174 24.560381
0.824124 24.233541
0.829073 24.016821
0.834022 23.710871
0.838972 23.326281
0.843921 23.126441
0.848871 22.712601
0.85382 22.312371
0.85877 21.974451
0.863719 21.451771
0.868669 21.065791
0.873618 20.606391
0.878568 20.032431
0.883517 19.728661
0.888467 19.245351
0.893416 18.832211
0.898365 18.687351
0.903315 18.302081
0.908264 18.003651
0.913214 17.583501
0.918163 17.079741
0.923113 16.823201
0.928062 16.289321
0.933012 15.905211
0.937961 15.799041
0.942911 15.227471
0.94786 15.355421
0.95281 15.450421
0.957759 15.191311
0.962708 15.027941
0.967658 14.610731
0.972607 14.398051
0.977557 14.094161
0.982506 13.408551
0.987456 13.706631
0.992405 13.254641
&
@target G0.S4
@type xy
0.007556 5.06677
0.012505 6.0483
0.017454 5.85465
0.022403 7.234711
0.027352 7.24899
0.032301 7.351578
0.03725 6.415602
0.042199 6.853848
0.047148 5.516903
0.052097 5.768969
0.057046 6.003688
0.061995 6.032896
0.066944 5.965886
0.071893 5.744599
0.076842 5.422649
0.081791 4.537711
0.08674 4.381626
0.091689 3.991067
0.096639 3.308127
0.101588 3.528234
0.106537 3.281951
0.111486 2.897342
0.116435 2.490263
0.121384 1.965967
0.126333 1.628411
0.131282 0.67537
0.136231 0.962701
0.14118 0.364072
0.146129 0.675512
0.151078 0.558935
0.156027 0.315728
0.160976 0.186217
0.165925 -0.374678
0.170874 -0.093928
0.175823 -0.549368
0.180773 -0.109522
0.185722 0.014124
0.190671 0.090872
0.19562 0.520555
0.200569 0.312322
0.205518 0.587947
0.210467 0.582343
0.215416 0.644394
0.220365 1.02673
0.225314 1.075729
0.230263 1.789353
0.235212 1.927834
0.240161 2.431341
0.24511 2.615302
0.250059 2.721661
0.255008 3.143275
0.259957 3.172988
0.264906 3.894648
0.269855 4.156887
0.274805 4.696244
0.279754 5.221591
0.284703 5.50066
0.289652 5.986239
0.294601 6.071277
0.29955 6.697283
0.304499 6.983418
0.309448 7.464087
0.314397 8.113203
0.319346 8.442509
0.324295 9.156405
0.329244 9.424051
0.334193 9.928028
0.339142 10.391008
0.344091 10.673048
0.34904 11.390448
0.353989 11.675808
0.358938 12.525388
0.363887 12.945708
0.368837 13.485668
0.373786 14.077428
0.378735 14.359388
0.383684 15.069568
0.388633 15.371068
0.393582 16.130258
0.398531 16.662628
0.40348 17.289098
0.408429 18.017448
0.413378 18.467348
0.418327 19.254978
0.423276 19.689478
0.428225 20.270528
0.433174 20.936958
0.438123 21.511238
0.443072 22.337558
0.448021 22.838778
0.45297 23.684058
0.457919 24.315588
0.462869 24.966988
0.467818 25.692418
0.472767 26.166738
0.477716 27.086208
0.482665 27.612638
0.487614 28.496608
0.492563 29.215688
0.497512 29.892538
0.502461 30.757718
0.50741 31.271838
0.512359 32.081048
0.517308 32.651618
0.522257 33.379228
0.527206 34.197588
0.532155 34.758088
0.537104 35.665058
0.542053 36.201848
0.547002 36.904898
0.551952 37.573018
0.556901 38.060688
0.56185 38.886108
0.566799 39.383568
0.571748 40.103408
0.576697 40.720488
0.581646 41.173618
0.586595 41.864518
0.591544 42.209398
0.596493 42.876718
0.601442 43.208888
0.606391 43.693598
0.61134 44.176288
0.616289 44.477968
0.621238 45.047918
0.626187 45.148818
0.631136 45.666548
0.636085 45.864848
0.641035 46.167788
0.645984 46.568728
0.650933 46.671588
0.655882 47.142018
0.660831 47.315718
0.66578 47.555738
0.670729 47.855998
0.675678 47.981538
0.680627 48.408278
0.685576 48.465208
0.690525 48.770028
0.695474 49.014948
0.700423 49.179198
0.705372 49.376188
0.710321 49.470498
0.71527 49.737498
0.720219 49.820098
0.725168 50.041978
0.730118 50.188678
0.735067 50.217918
0.740016 50.407798
0.744965 50.404498
0.749914 50.625058
0.754863 50.605288
0.759812 50.650818
0.764761 50.749068
0.76971 50.717448
0.774659 50.776798
0.779608 50.685758
0.784557 50.674188
0.789506 50.643568
0.794455 50.589448
0.799404 50.609368
0.804353 50.489358
0.809302 50.436578
0.814252 50.331268
0.8192 50.207208
0.82415 50.185898
0.829099 50.141358
0.834048 50.154128
0.838997 50.094728
0.843946 50.086028
0.848895 50.032208
0.853844 49.984578
0.858793 49.982848
0.863742 49.931498
0.868691 49.945338
0.87364 49.837648
0.878589 49.781488
0.883538 49.713338
0.888487 49.538828
0.893436 49.591728
0.898385 49.390998
0.903335 49.301128
0.908284 49.174438
0.913233 49.008028
0.918182 48.911448
0.923131 48.674538
0.92808 48.608078
0.933029 48.524298
0.937978 48.434348
0.942927 48.630288
0.947876 48.473588
0.952825 48.798938
0.957774 48.809728
0.962723 48.813848
0.967672 48.774378
0.972621 48.696258
0.97757 48.919908
0.982519 48.617668
0.987468 49.240408
0.992417 49.479338
&
@target G0.S5
@type xy
0.007652 8.491924
0.0126 9.826256
0.017548 9.133651
0.022496 12.274836
0.027444 10.507186
0.032392 9.157043
0.037341 10.124896
0.042289 8.317338
0.047237 8.208239
0.052185 8.170617
0.057133 8.243056
0.062081 8.055923
0.067029 7.863971
0.071977 7.672677
0.076925 6.728038
0.081873 6.522422
0.086821 5.54891
0.09177 5.663104
0.096718 5.416888
0.101666 5.08167
0.106614 4.57049
0.111562 4.083271
0.11651 3.388961
0.121458 2.644208
0.126406 2.423837
0.131354 1.919086
0.136302 1.958607
0.141251 1.611315
0.146199 1.240241
0.151147 0.614569
0.156095 0.487767
0.161043 -0.144498
0.165991 0.103277
0.170939 -0.186955
0.175887 0.041356
0.180835 0.046613
0.185783 -0.053728
0.190731 -0.088344
0.19568 -0.364854
0.200628 -0.107127
0.205576 -0.222038
0.210524 0.313676
0.215472 0.434444
0.22042 0.825072
0.225368 0.879401
0.230316 1.090684
0.235264 1.194182
0.240212 1.469713
0.24516 1.86151
0.250109 2.20024
0.255057 2.754118
0.260005 3.070556
0.264953 3.481289
0.269901 3.721146
0.274849 4.191267
0.279797 4.353363
0.284745 5.134572
0.289693 5.530661
0.294641 6.098933
0.299589 6.557849
0.304537 6.924724
0.309486 7.355136
0.314434 7.733805
0.319382 8.355837
0.32433 8.686743
0.329278 9.48588
0.334226 9.886426
0.339174 10.649386
0.344122 10.997696
0.34907 11.553196
0.354018 12.000646
0.358966 12.583156
0.363914 13.233406
0.368863 13.829426
0.373811 14.572816
0.378759 15.136636
0.383707 15.851456
0.388655 16.198986
0.393603 16.979606
0.398551 17.389826
0.403499 18.318236
0.408447 18.922916
0.413395 19.724436
0.418343 20.347166
0.423292 20.996136
0.42824 21.684046
0.433188 22.173596
0.438136 22.984196
0.443084 23.583426
0.448032 24.520636
0.45298 25.164966
0.457928 26.029266
0.462876 26.588026
0.467824 27.421076
0.472772 28.037666
0.477721 28.797076
0.482669 29.573196
0.487617 30.421406
0.492565 31.294446
0.497513 32.031326
0.502461 32.891306
0.507409 33.571406
0.512357 34.492416
0.517305 35.200826
0.522253 36.177646
0.527201 36.863346
0.53215 37.859336
0.537098 38.640186
0.542046 39.477296
0.546994 40.293656
0.551942 41.015986
0.55689 41.936286
0.561838 42.654816
0.566786 43.598396
0.571734 44.218636
0.576682 45.183496
0.581631 45.781516
0.586579 46.509486
0.591527 47.234896
0.596475 47.936106
0.601423 48.703426
0.606371 49.379456
0.611319 50.060686
0.616267 50.491226
0.621215 51.269156
0.626163 51.638046
0.631111 52.302446
0.636059 52.775596
0.641008 53.311766
0.645956 53.744236
0.650904 54.179666
0.655852 54.610606
0.6608 54.905426
0.665748 55.393036
0.670696 55.646296
0.675644 56.143046
0.680592 56.351566
0.68554 56.775346
0.690488 57.001586
0.695437 57.370956
0.700385 57.583456
0.705333 57.824616
0.710281 58.102586
0.715229 58.383146
0.720177 58.642546
0.725125 58.776716
0.730073 59.040376
0.735021 59.173586
0.739969 59.451846
0.744918 59.464286
0.749865 59.647396
0.754814 59.737446
0.759762 59.964836
0.76471 60.139086
0.769658 60.208726
0.774606 60.378226
0.779554 60.417006
0.784502 60.622156
0.78945 60.739306
0.794398 60.893646
0.799346 60.970776
0.804295 61.123276
0.809243 61.184136
0.814191 61.327456
0.819139 61.380116
0.824087 61.431906
0.829035 61.553926
0.833983 61.655176
0.838931 61.726156
0.843879 61.750026
0.848827 61.907506
0.853775 61.898556
0.858723 62.076256
0.863672 62.096916
0.86862 62.116146
0.873568 62.132646
0.878516 62.240526
0.883464 62.196186
0.888412 62.217686
0.89336 62.344636
0.898308 62.367376
0.903256 62.429816
0.908204 62.475926
0.913153 62.563516
0.918101 62.597476
0.923049 62.698546
0.927997 62.784016
0.932945 62.883306
0.937893 63.047546
0.942841 63.197686
0.947789 63.477146
0.952737 63.619616
0.957685 63.963426
0.962633 64.030776
0.967581 64.247666
0.97253 64.301296
0.977478 64.664596
0.982426 64.792366
0.987374 65.396446
0.992322 66.087586
&
@target G0.S6
@type xy
0.008986 14.39657
0.013925 12.98655
0.018864 16.94751
0.023802 13.67387
0.028741 13.26481
0.033679 14.06895
0.038618 10.98703
0.043557 11.59172
0.048495 11.99007
0.053434 11.59288
0.058372 11.23098
0.063311 10.90736
0.06825 10.24526
0.073188 9.407059
0.078127 9.43405
0.083066 9.120493
0.088004 8.752549
0.092943 8.23218
0.097881 7.510953
0.10282 6.703948
0.107759 6.185676
0.112697 5.481069
0.117636 5.31413
0.122575 4.821558
0.127513 4.178881
0.132452 3.63274
0.13739 2.72558
0.142329 2.485632
0.147267 1.89355
0.152206 1.761933
0.157145 1.425348
0.162083 1.060955
0.167022 0.545709
0.171961 0.313807
0.176899 -0.039785
0.181838 -0.030499
0.186776 0.029073
0.191715 -0.002706
0.196654 -0.090725
0.201592 -0.347115
0.206531 -0.228253
0.21147 -0.36973
0.216408 0.058127
0.221347 0.150968
0.226285 0.391465
0.231224 0.437972
0.236163 0.577247
0.241101 0.682625
0.24604 0.927209
0.250978 1.290598
0.255917 1.646486
0.260856 2.028129
0.265794 2.204874
0.270733 2.561524
0.275672 2.698815
0.28061 3.343623
0.285549 3.651456
0.290487 4.30186
0.295426 4.675035
0.300365 5.110438
0.305303 5.41924
0.310242 5.919187
0.31518 6.460907
0.320119 6.992481
0.325058 7.734309
0.329996 8.128584
0.334935 8.794868
0.339873 9.046787
0.344812 9.82273
0.349751 10.31712
0.354689 11.15034
0.359628 11.7179
0.364567 12.39884
0.369505 12.8475
0.374444 13.51206
0.379382 14.16709
0.384321 14.82184
0.38926 15.67616
0.394198 16.37442
0.399137 17.14315
0.404075 17.57897
0.409014 18.47761
0.413953 19.02109
0.418891 19.99246
0.42383 20.53167
0.428769 21.40953
0.433707 22.0722
0.438646 22.80859
0.443584 23.47768
0.448523 24.23748
0.453462 25.1344
0.4584 25.87941
0.463339 26.81733
0.468278 27.49013
0.473216 28.37305
0.478155 29.05051
0.483093 30.01137
0.488032 30.865
0.492971 31.87945
0.497909 32.61174
0.502848 33.52903
0.507786 34.33923
0.512725 35.24805
0.517664 36.17181
0.522602 37.12376
0.527541 38.12525
0.532479 38.99816
0.537418 39.94451
0.542357 40.79359
0.547295 41.92527
0.552234 42.75109
0.557173 43.84068
0.562111 44.80272
0.56705 45.9096
0.571988 46.74939
0.576927 47.77602
0.581866 48.72754
0.586804 49.72828
0.591743 50.8031
0.596681 51.67925
0.60162 52.76655
0.606559 53.59951
0.611497 54.70104
0.616436 55.52413
0.621375 56.64973
0.626313 57.47157
0.631252 58.46422
0.63619 59.37253
0.641129 60.25696
0.646068 61.07594
0.651006 61.96533
0.655945 62.74172
0.660883 63.5261
0.665822 64.3235
0.670761 64.93922
0.675699 65.66446
0.680638 66.21258
0.685577 66.84434
0.690515 67.39763
0.695454 68.05005
0.700392 68.49646
0.705331 69.08676
0.71027 69.48458
0.715208 69.98162
0.720147 70.38368
0.725086 70.83392
0.730024 71.18749
0.734963 71.60766
0.739901 72.10688
0.74484 72.38026
0.749779 72.84435
0.754717 73.12761
0.759656 73.57675
0.764594 73.86234
0.769533 74.21177
0.774472 74.49244
0.77941 74.7763
0.784349 75.07441
0.789288 75.28181
0.794226 75.44519
0.799165 75.77486
0.804103 75.9428
0.809042 76.06791
0.81398 76.25238
0.818919 76.45858
0.823858 76.60049
0.828796 76.67292
0.833735 76.86833
0.838674 76.93721
0.843612 77.06326
0.848551 77.1776
0.85349 77.24725
0.858428 77.4335
0.863367 77.49371
0.868305 77.67837
0.873244 77.74398
0.878182 77.92625
0.883121 78.11828
0.88806 78.25979
0.892998 78.47105
0.897937 78.63642
0.902876 78.82242
0.907814 79.03268
0.912753 79.20433
0.917691 79.4166
0.92263 79.57486
0.927569 79.76763
0.932507 79.95943
0.937446 80.14999
0.942384 80.41282
0.947323 80.69072
0.952262 81.00091
0.9572 81.33572
0.962139 81.76759
0.967078 82.16303
0.972016 82.61335
0.976955 83.06335
0.981893 83.85488
0.986832 84.69369
0.991771 86.32594
&
@target G0.S7
@type xy
0.021903 13.855288
0.026778 17.778018
0.031654 11.944268
0.03653 11.270328
0.041405 11.935228
0.046281 11.434738
0.051156 11.098108
0.056032 10.597758
0.060907 9.980858
0.065783 9.192217
0.070659 9.089738
0.075534 8.905084
0.08041 8.445902
0.085285 7.891866
0.090161 6.899107
0.095037 6.34612
0.099912 5.952108
0.104788 5.588214
0.109663 5.072356
0.114539 4.407505
0.119415 3.631637
0.12429 3.175619
0.129166 2.658384
0.134041 2.483699
0.138917 1.996602
0.143792 1.437484
0.148668 1.066375
0.153544 0.553339
0.158419 0.41914
0.163295 0.392789
0.16817 0.189873
0.173046 0.09329
0.177922 -0.254608
0.182797 -0.387827
0.187673 -0.153712
0.192548 -0.092856
0.197424 0.093851
0.202299 0.119203
0.207175 0.035996
0.212051 0.329877
0.216926 0.392835
0.221802 0.87412
0.226677 1.118252
0.231553 1.333128
0.236429 1.521585
0.241304 1.699432
0.24618 2.12521
0.251055 2.638499
0.255931 2.983482
0.260806 3.404985
0.265682 3.614047
0.270558 3.929668
0.275433 4.570843
0.280309 4.991042
0.285184 5.699821
0.29006 6.079338
0.294936 6.455626
0.299811 6.955816
0.304687 7.46806
0.309562 8.175099
0.314438 8.810961
0.319313 9.321517
0.324189 9.953678
0.329065 10.345338
0.33394 11.005168
0.338816 11.734858
0.343691 12.369618
0.348567 13.210588
0.353443 13.648858
0.358318 14.316328
0.363194 14.997878
0.368069 15.733398
0.372945 16.694628
0.377821 17.340108
0.382696 18.087658
0.387572 18.830408
0.392447 19.451408
0.397323 20.503068
0.402198 21.342118
0.407074 22.170968
0.41195 22.977798
0.416825 23.669058
0.421701 24.663998
0.426576 25.526778
0.431452 26.416528
0.436327 27.424708
0.441203 28.153418
0.446079 29.112218
0.450954 29.977848
0.45583 30.856378
0.460705 31.926768
0.465581 32.881008
0.470457 33.822158
0.475332 34.759478
0.480208 35.632998
0.485083 36.774328
0.489959 37.739598
0.494835 38.791288
0.49971 39.766858
0.504586 40.665078
0.509461 41.779888
0.514337 42.747238
0.519212 43.785778
0.524088 44.848828
0.528964 45.881678
0.533839 46.942838
0.538715 47.894948
0.54359 48.980478
0.548466 50.199038
0.553342 51.174398
0.558217 52.367048
0.563093 53.334798
0.567968 54.365088
0.572844 55.552488
0.57772 56.624168
0.582595 57.779358
0.587471 58.938418
0.592346 60.033548
0.597222 61.203608
0.602097 62.310548
0.606973 63.538228
0.611849 64.661098
0.616724 65.812558
0.6216 66.895938
0.626475 68.000338
0.631351 69.063288
0.636227 70.137998
0.641102 71.180948
0.645978 72.270128
0.650853 73.317288
0.655729 74.357958
0.660604 75.406338
0.66548 76.308638
0.670356 77.505038
0.675231 78.391098
0.680107 79.290838
0.684982 80.368908
0.689858 81.093248
0.694734 82.085008
0.699609 82.815888
0.704485 83.578578
0.70936 84.286708
0.714236 84.991278
0.719111 85.672468
0.723987 86.348968
0.728863 86.898188
0.733738 87.477858
0.738614 88.028718
0.743489 88.551148
0.748365 89.023398
0.75324 89.508708
0.758116 89.925678
0.762992 90.351268
0.767867 90.823958
0.772743 91.156678
0.777618 91.543688
0.782494 92.034868
0.78737 92.375278
0.792245 92.737518
0.797121 93.106118
0.801996 93.433278
0.806872 93.770158
0.811747 94.220438
0.816623 94.497908
0.821499 94.874908
0.826374 95.189898
0.83125 95.517648
0.836125 95.842468
0.841001 96.185988
0.845877 96.553578
0.850752 96.835218
0.855628 97.174658
0.860503 97.527818
0.865379 97.844608
0.870255 98.191958
0.87513 98.560608
0.880006 98.932718
0.884881 99.240408
0.889757 99.611418
0.894633 99.913688
0.899508 100.29379
0.904384 100.61859
0.909259 100.98699
0.914135 101.32269
0.91901 101.67169
0.923886 101.96709
0.928762 102.41819
0.933637 102.79379
0.938513 103.26189
0.943388 103.70309
0.948264 104.23039
0.95314 104.76439
0.958015 105.33699
0.962891 105.90289
0.967766 106.63489
0.972642 107.34409
0.977517 108.10739
0.982393 109.15919
0.987269 110.21819
0.992144 111.61379
&
@target G0.S8
@type xy
0.028775 20.295179
0.033559 16.786049
0.038343 20.485749
0.043127 19.066669
0.047911 18.132049
0.052695 18.196409
0.057479 16.318849
0.062263 15.631199
0.067047 15.367289
0.071831 14.950199
0.076615 13.819419
0.081399 12.833919
0.086183 11.943009
0.090967 11.435679
0.095751 10.722049
0.100535 9.942379
0.105319 8.9815
0.110103 7.984078
0.114887 7.423014
0.119671 6.813953
0.124455 6.052735
0.129239 5.09442
0.134023 4.424943
0.138807 3.660256
0.143591 3.273937
0.148375 2.687541
0.153159 1.945785
0.157943 1.30655
0.162727 1.017233
0.167511 0.685603
0.172294 0.479369
0.177078 0.132499
0.181863 -0.120152
0.186646 -0.375121
0.191431 -0.239168
0.196214 -0.154818
0.200998 -0.171854
0.205782 -0.23636
0.210566 -0.118957
0.21535 -0.00071
0.220134 0.306142
0.224918 0.57653
0.229702 0.691697
0.234486 0.818769
0.23927 1.162553
0.244054 1.617033
0.248838 2.039363
0.253622 2.402006
0.258406 2.700115
0.26319 3.06813
0.267974 3.582902
0.272758 4.240285
0.277542 4.75383
0.282326 5.166114
0.28711 5.68046
0.291894 6.249216
0.296678 6.941817
0.301462 7.669863
0.306246 8.200003
0.31103 8.666388
0.315814 9.345821
0.320598 10.158139
0.325382 10.958819
0.330166 11.613729
0.33495 12.315689
0.339734 12.982349
0.344518 13.757969
0.349302 14.773479
0.354086 15.540319
0.35887 16.229439
0.363654 17.057729
0.368438 17.909289
0.373222 18.719669
0.378006 19.676349
0.38279 20.557929
0.387574 21.305929
0.392358 22.169929
0.397142 23.227539
0.401926 24.131649
0.40671 25.112459
0.411494 26.024499
0.416278 26.930759
0.421062 27.863049
0.425846 29.005359
0.43063 30.070749
0.435414 30.960749
0.440198 31.956249
0.444982 33.011579
0.449766 34.089429
0.45455 35.240279
0.459334 36.330999
0.464118 37.328969
0.468902 38.275259
0.473686 39.578419
0.47847 40.698519
0.483254 41.742399
0.488038 42.956999
0.492822 44.075069
0.497605 45.162199
0.50239 46.439499
0.507174 47.649809
0.511957 48.749019
0.516741 49.918909
0.521525 51.165719
0.526309 52.382209
0.531093 53.540939
0.535877 54.872089
0.540661 55.939399
0.545445 57.092999
0.550229 58.374489
0.555013 59.547619
0.559797 60.668429
0.564581 61.842339
0.569365 63.022179
0.574149 64.067459
0.578933 65.291869
0.583717 66.555179
0.588501 67.636029
0.593285 68.800179
0.598069 70.093599
0.602853 71.356329
0.607637 72.642629
0.612421 73.962559
0.617205 75.266349
0.621989 76.605899
0.626773 78.046599
0.631557 79.398659
0.636341 80.722989
0.641125 82.159979
0.645909 83.505259
0.650693 84.797099
0.655477 86.173409
0.660261 87.560149
0.665045 88.789339
0.669829 90.091329
0.674613 91.361689
0.679397 92.567689
0.684181 93.780669
0.688965 94.916559
0.693749 96.137899
0.698533 97.255089
0.703317 98.393159
0.708101 99.451559
0.712885 100.52508
0.717669 101.52548
0.722453 102.49388
0.727237 103.47348
0.732021 104.36718
0.736805 105.24788
0.741589 106.04978
0.746373 106.80198
0.751157 107.59308
0.755941 108.41358
0.760725 109.03368
0.765509 109.79348
0.770293 110.37208
0.775077 111.01068
0.779861 111.62678
0.784645 112.29118
0.789429 112.77628
0.794213 113.44318
0.798997 113.90268
0.803781 114.41348
0.808565 114.91178
0.813349 115.48718
0.818133 116.01088
0.822917 116.49038
0.8277 117.14388
0.832484 117.63638
0.837268 118.07688
0.842052 118.72898
0.846836 119.16548
0.85162 119.65248
0.856404 120.18278
0.861188 120.67918
0.865972 121.18088
0.870756 121.61248
0.87554 122.13828
0.880324 122.56928
0.885108 123.08098
0.889892 123.56858
0.894676 124.01908
0.89946 124.55078
0.904244 125.12298
0.909028 125.68878
0.913812 126.29758
0.918596 126.86248
0.92338 127.51858
0.928164 128.18948
0.932948 128.95228
0.937732 129.68858
0.942516 130.42558
0.9473 131.21048
0.952084 132.13738
0.956868 133.13788
0.961652 134.11218
0.966436 135.17468
0.97122 136.44048
0.976004 137.75088
0.980788 139.37748
&
@target G0.S9
@type xy
0.049616 14.987879
0.054227 25.335059
0.058838 24.932719
0.063449 24.758729
0.06806 22.512119
0.072671 20.737999
0.077283 20.054179
0.081894 18.986289
0.086505 17.977179
0.091116 17.127569
0.095727 15.659549
0.100338 14.731629
0.10495 13.729889
0.109561 12.640199
0.114172 11.720289
0.118783 10.611449
0.123394 9.536903
0.128005 8.752043
0.132617 7.865788
0.137228 6.892791
0.141839 5.807891
0.14645 4.969105
0.151061 4.437579
0.155672 3.670011
0.160284 2.881891
0.164895 2.111331
0.169506 1.618411
0.174117 1.304061
0.178728 0.883458
0.183339 0.391403
0.187951 0.041683
0.192562 -0.053971
0.197173 0.008822
0.201784 -0.11684
0.206395 -0.27124
0.211007 -0.292841
0.215618 -0.032155
0.220229 0.166361
0.22484 0.250842
0.229451 0.341025
0.234062 0.62862
0.238674 1.028378
0.243285 1.454153
0.247896 1.751245
0.252507 2.037711
0.257118 2.444523
0.261729 2.943055
0.266341 3.56779
0.270952 4.036762
0.275563 4.434199
0.280174 4.969722
0.284785 5.729545
0.289396 6.400371
0.294008 7.078441
0.298619 7.556609
0.30323 8.293715
0.307841 9.113918
0.312452 9.989699
0.317063 10.634619
0.321675 11.304629
0.326286 12.100639
0.330897 13.122559
0.335508 13.982699
0.340119 14.676679
0.34473 15.429419
0.349342 16.427869
0.353953 17.430619
0.358564 18.305369
0.363175 19.179549
0.367786 20.125669
0.372397 21.125379
0.377009 22.075859
0.38162 23.122629
0.386231 24.138029
0.390842 25.081789
0.395453 26.225449
0.400064 27.296909
0.404676 28.420929
0.409287 29.458439
0.413898 30.513459
0.418509 31.626939
0.42312 32.796429
0.427731 34.077709
0.432343 35.026269
0.436954 36.152239
0.441565 37.479139
0.446176 38.692609
0.450787 39.868529
0.455398 41.061529
0.46001 42.214379
0.464621 43.534609
0.469232 44.786799
0.473843 46.072569
0.478454 47.305159
0.483066 48.595759
0.487677 49.993259
0.492288 51.288559
0.496899 52.576919
0.50151 53.902229
0.506121 55.196279
0.510733 56.552369
0.515344 57.862279
0.519955 59.225019
0.524566 60.514079
0.529177 61.899899
0.533788 63.275929
0.5384 64.650119
0.543011 65.963909
0.547622 67.373729
0.552233 68.739689
0.556844 70.209409
0.561455 71.661929
0.566067 73.011729
0.570678 74.493999
0.575289 75.939199
0.5799 77.408539
0.584511 78.876329
0.589122 80.324299
0.593734 81.784509
0.598345 83.325299
0.602956 84.846109
0.607567 86.285499
0.612178 87.803129
0.616789 89.347539
0.621401 90.855119
0.626012 92.393419
0.630623 93.962079
0.635234 95.475349
0.639845 97.086569
0.644456 98.633099
0.649068 100.23136
0.653679 101.82976
0.65829 103.34086
0.662901 104.93636
0.667512 106.53306
0.672123 108.12056
0.676735 109.65596
0.681346 111.15216
0.685957 112.72666
0.690568 114.26146
0.695179 115.74096
0.699791 117.13176
0.704402 118.66156
0.709013 119.99496
0.713624 121.25406
0.718235 122.50116
0.722846 123.69516
0.727458 124.86486
0.732069 125.96246
0.73668 127.00446
0.741291 128.08976
0.745902 129.10646
0.750513 130.06906
0.755125 131.03096
0.759736 131.99136
0.764347 132.93896
0.768958 133.88106
0.773569 134.67526
0.77818 135.58176
0.782792 136.39546
0.787403 137.24486
0.792014 138.04486
0.796625 138.84176
0.801236 139.55796
0.805848 140.40286
0.810459 141.12406
0.81507 141.91726
0.819681 142.60596
0.824292 143.38886
0.828903 144.09426
0.833515 144.86586
0.838126 145.51736
0.842737 146.23216
0.847348 147.01486
0.851959 147.68436
0.85657 148.37926
0.861182 149.15126
0.865793 149.83406
0.870404 150.66816
0.875015 151.33596
0.879626 152.08956
0.884237 152.80506
0.888849 153.49886
0.89346 154.24606
0.898071 154.98426
0.902682 155.70916
0.907293 156.53866
0.911904 157.38656
0.916516 158.30306
0.921127 159.10546
0.925738 160.07576
0.930349 160.97326
0.93496 162.01366
0.939571 163.06916
0.944183 164.08536
0.948794 165.25146
0.953405 166.44906
0.958016 167.72126
0.962627 169.05946
0.967238 170.63006
&
@target G1.S0
@type xydy
1.5 16.307 1.968
1.75 23.969 0.639
2 29.935 0.637
2.5 51.055 0.745
3 64.13 0.691
4 81.349 0.51
5 104.49 0.593
6 132.323 0.853
7 165.544 0.583
&
@target G1.S1
@type xydy
1.5 -26.62 2.111
1.75 -1.653 0.794
2 15.963 0.669
2.5 49.284 0.988
3 64.13 0.691
4 81.349 0.51
5 105.02 0.593
6 132.323 0.853
7 166.745 0.581
&
