# Supplementary material for: Free energies of membrane stalk formation from a lipidomics perspective
Source: Nat Commun. 2021 Nov 15;12:6594. doi: 10.1038/s41467-021-26924-2 (PMC8593120; doi:10.1038/s41467-021-26924-2)
Supplement: Supplementary file 4 — Source Data [file 41467_2021_26924_MOESM4_ESM.zip › SI_data/Fig_S2/chainCoord_vs_smirnova.agr]

# Grace project file
#
@version 50125
@page size 792, 612
@page scroll 5%
@page inout 5%
@link page off
@map font 0 to "Times-Roman", "Times-Roman"
@map font 1 to "Times-Italic", "Times-Italic"
@map font 2 to "Times-Bold", "Times-Bold"
@map font 3 to "Times-BoldItalic", "Times-BoldItalic"
@map font 4 to "Helvetica", "Helvetica"
@map font 5 to "Helvetica-Oblique", "Helvetica-Oblique"
@map font 6 to "Helvetica-Bold", "Helvetica-Bold"
@map font 7 to "Helvetica-BoldOblique", "Helvetica-BoldOblique"
@map font 8 to "Courier", "Courier"
@map font 9 to "Courier-Oblique", "Courier-Oblique"
@map font 10 to "Courier-Bold", "Courier-Bold"
@map font 11 to "Courier-BoldOblique", "Courier-BoldOblique"
@map font 12 to "Symbol", "Symbol"
@map font 13 to "ZapfDingbats", "ZapfDingbats"
@map color 0 to (255, 255, 255), "white"
@map color 1 to (0, 0, 0), "cb_black"
@map color 2 to (230, 159, 0), "cb_orange"
@map color 3 to (86, 180, 233), "cb_skyblue"
@map color 4 to (0, 158, 115), "cb_green"
@map color 5 to (250, 228, 66), "cb_yellow"
@map color 6 to (0, 114, 178), "cb_blue"
@map color 7 to (213, 94, 0), "cb_vermillion"
@map color 8 to (204, 121, 167), "cb_purple"
@map color 9 to (27, 158, 119), "dark teal"
@map color 10 to (217, 95, 2), "dark orange"
@map color 11 to (117, 112, 179), "dark lilac"
@map color 12 to (231, 41, 130), "dark magenta"
@map color 13 to (102, 166, 30), "dark lime green"
@map color 14 to (230, 171, 2), "dark banana"
@map color 15 to (166, 118, 29), "dark tan"
@map color 16 to (102, 102, 102), "dark gray"
@map color 17 to (0, 0, 0), "black"
@map color 18 to (120, 120, 120), "grey"
@map color 19 to (160, 160, 160), "grey2"
@map color 20 to (190, 190, 190), "grey3"
@map color 21 to (220, 220, 220), "grey4"
@map color 22 to (0, 0, 230), "blue"
@map color 23 to (50, 50, 255), "blue2"
@map color 24 to (100, 100, 255), "blue3"
@map color 25 to (150, 150, 255), "blue4"
@map color 26 to (200, 200, 255), "blue5"
@map color 27 to (0, 180, 0), "green"
@map color 28 to (20, 200, 20), "green2"
@map color 29 to (50, 210, 50), "green3"
@map color 30 to (100, 220, 100), "green4"
@map color 31 to (150, 230, 150), "green5"
@map color 32 to (220, 20, 20), "red"
@map color 33 to (255, 50, 50), "red2"
@map color 34 to (255, 100, 100), "red3"
@map color 35 to (255, 150, 150), "red4"
@map color 36 to (255, 190, 190), "red5"
@map color 37 to (255, 165, 0), "orange"
@map color 38 to (255, 210, 0), "orange2"
@map color 39 to (255, 255, 100), "orange3"
@map color 40 to (180, 0, 180), "magenta"
@map color 41 to (210, 0, 210), "magenta2"
@map color 42 to (255, 100, 255), "magenta3"
@map color 43 to (255, 150, 255), "magenta4"
@map color 44 to (0, 200, 200), "cyan"
@map color 45 to (100, 235, 235), "cya2"
@map color 46 to (140, 255, 255), "cyan3"
@map color 47 to (68, 1, 84), "viridis1"
@map color 48 to (72, 40, 120), "viridis2"
@map color 49 to (62, 74, 137), "viridis3"
@map color 50 to (49, 104, 142), "viridis4"
@map color 51 to (38, 130, 142), "viridis5"
@map color 52 to (31, 158, 137), "viridis6"
@map color 53 to (53, 183, 121), "viridis7"
@map color 54 to (109, 205, 89), "viridis8"
@map color 55 to (180, 222, 44), "viridis9"
@map color 56 to (253, 231, 37), "viridis10"
@map color 57 to (47, 0, 135), "plasma1"
@map color 58 to (98, 0, 164), "plasma2"
@map color 59 to (146, 0, 166), "plasma3"
@map color 60 to (186, 47, 138), "plasma4"
@map color 61 to (216, 91, 105), "plasma5"
@map color 62 to (238, 137, 73), "plasma6"
@map color 63 to (246, 189, 39), "plasma7"
@map color 64 to (228, 250, 21), "plasma8"
@map color 65 to (85, 72, 193), "smooth cool warm1"
@map color 66 to (125, 135, 239), "smooth cool warm2"
@map color 67 to (166, 185, 255), "smooth cool warm3"
@map color 68 to (205, 215, 240), "smooth cool warm4"
@map color 69 to (235, 209, 194), "smooth cool warm5"
@map color 70 to (243, 168, 137), "smooth cool warm6"
@map color 71 to (222, 106, 83), "smooth cool warm7"
@map color 72 to (177, 1, 39), "smooth cool warm8"
@map color 73 to (255, 0, 0), "red"
@map color 74 to (0, 190, 0), "green"
@map color 75 to (0, 0, 255), "blue"
@map color 76 to (255, 165, 0), "orange"
@map color 77 to (188, 143, 143), "brown"
@map color 78 to (220, 220, 220), "grey"
@map color 79 to (148, 0, 211), "violet"
@map color 80 to (0, 255, 255), "cyan"
@map color 81 to (255, 0, 255), "magenta"
@map color 82 to (220, 220, 0), "yellow"
@map color 83 to (114, 33, 188), "indigo"
@map color 84 to (103, 7, 72), "maroon"
@map color 85 to (64, 224, 208), "turquoise"
@reference date 0
@date wrap off
@date wrap year 1950
@default linewidth 1.0
@default linestyle 1
@default color 1
@default pattern 1
@default font 4
@default char size 1.000000
@default symbol size 1.000000
@default sformat "%.8g"
@background color 0
@page background fill on
@timestamp off
@timestamp 0.03, 0.03
@timestamp color 1
@timestamp rot 0
@timestamp font 0
@timestamp char size 1.000000
@timestamp def "Tue Feb  9 22:07:53 2021"
@with string
@    string on
@    string loctype view
@    string 0.00970873786343, 0.717233009709
@    string color 1
@    string rot 0
@    string font 4
@    string just 0
@    string char size 1.500000
@    string def "A"
@with string
@    string on
@    string loctype view
@    string 0.660194174757, 0.711165048544
@    string color 1
@    string rot 0
@    string font 4
@    string just 0
@    string char size 1.500000
@    string def "B"
@r0 off
@link r0 to g0
@r0 type above
@r0 linestyle 1
@r0 linewidth 1.0
@r0 color 1
@r0 line 0, 0, 0, 0
@r1 off
@link r1 to g0
@r1 type above
@r1 linestyle 1
@r1 linewidth 1.0
@r1 color 1
@r1 line 0, 0, 0, 0
@r2 off
@link r2 to g0
@r2 type above
@r2 linestyle 1
@r2 linewidth 1.0
@r2 color 1
@r2 line 0, 0, 0, 0
@r3 off
@link r3 to g0
@r3 type above
@r3 linestyle 1
@r3 linewidth 1.0
@r3 color 1
@r3 line 0, 0, 0, 0
@r4 off
@link r4 to g0
@r4 type above
@r4 linestyle 1
@r4 linewidth 1.0
@r4 color 1
@r4 line 0, 0, 0, 0
@g0 on
@g0 hidden false
@g0 type XY
@g0 stacked false
@g0 bar hgap 0.000000
@g0 fixedpoint off
@g0 fixedpoint type 0
@g0 fixedpoint xy 0.000000, 0.000000
@g0 fixedpoint format general general
@g0 fixedpoint prec 6, 6
@with g0
@    world 0.07, -15, 0.999, 70
@    stack world 0, 0, 0, 0
@    znorm 1
@    view 0.100000, 0.250000, 0.597784, 0.750000
@    title ""
@    title font 4
@    title size 1.500000
@    title color 1
@    subtitle ""
@    subtitle font 4
@    subtitle size 1.000000
@    subtitle color 1
@    xaxes scale Normal
@    yaxes scale Normal
@    xaxes invert off
@    yaxes invert off
@    xaxis  on
@    xaxis  type zero false
@    xaxis  offset 0.000000 , 0.000000
@    xaxis  bar on
@    xaxis  bar color 1
@    xaxis  bar linestyle 1
@    xaxis  bar linewidth 1.0
@    xaxis  label "Stalk formation, \xx\f{}\sch"
@    xaxis  label layout para
@    xaxis  label place auto
@    xaxis  label char size 1.250000
@    xaxis  label font 4
@    xaxis  label color 1
@    xaxis  label place normal
@    xaxis  tick on
@    xaxis  tick major 0.2
@    xaxis  tick minor ticks 1
@    xaxis  tick default 6
@    xaxis  tick place rounded true
@    xaxis  tick in
@    xaxis  tick major size 1.000000
@    xaxis  tick major color 1
@    xaxis  tick major linewidth 1.0
@    xaxis  tick major linestyle 1
@    xaxis  tick major grid off
@    xaxis  tick minor color 1
@    xaxis  tick minor linewidth 1.0
@    xaxis  tick minor linestyle 1
@    xaxis  tick minor grid off
@    xaxis  tick minor size 0.500000
@    xaxis  ticklabel on
@    xaxis  ticklabel format general
@    xaxis  ticklabel prec 5
@    xaxis  ticklabel formula ""
@    xaxis  ticklabel append ""
@    xaxis  ticklabel prepend ""
@    xaxis  ticklabel angle 0
@    xaxis  ticklabel skip 0
@    xaxis  ticklabel stagger 0
@    xaxis  ticklabel place normal
@    xaxis  ticklabel offset auto
@    xaxis  ticklabel offset 0.000000 , 0.010000
@    xaxis  ticklabel start type auto
@    xaxis  ticklabel start 0.000000
@    xaxis  ticklabel stop type auto
@    xaxis  ticklabel stop 0.000000
@    xaxis  ticklabel char size 1.100000
@    xaxis  ticklabel font 4
@    xaxis  ticklabel color 1
@    xaxis  tick place both
@    xaxis  tick spec type none
@    yaxis  on
@    yaxis  type zero false
@    yaxis  offset 0.000000 , 0.000000
@    yaxis  bar on
@    yaxis  bar color 1
@    yaxis  bar linestyle 1
@    yaxis  bar linewidth 1.0
@    yaxis  label "PMF (kJ/mol)"
@    yaxis  label layout para
@    yaxis  label place auto
@    yaxis  label char size 1.250000
@    yaxis  label font 4
@    yaxis  label color 1
@    yaxis  label place normal
@    yaxis  tick on
@    yaxis  tick major 10
@    yaxis  tick minor ticks 1
@    yaxis  tick default 6
@    yaxis  tick place rounded true
@    yaxis  tick in
@    yaxis  tick major size 1.000000
@    yaxis  tick major color 1
@    yaxis  tick major linewidth 1.0
@    yaxis  tick major linestyle 1
@    yaxis  tick major grid off
@    yaxis  tick minor color 1
@    yaxis  tick minor linewidth 1.0
@    yaxis  tick minor linestyle 1
@    yaxis  tick minor grid off
@    yaxis  tick minor size 0.500000
@    yaxis  ticklabel on
@    yaxis  ticklabel format general
@    yaxis  ticklabel prec 5
@    yaxis  ticklabel formula ""
@    yaxis  ticklabel append ""
@    yaxis  ticklabel prepend ""
@    yaxis  ticklabel angle 0
@    yaxis  ticklabel skip 0
@    yaxis  ticklabel stagger 0
@    yaxis  ticklabel place normal
@    yaxis  ticklabel offset auto
@    yaxis  ticklabel offset 0.000000 , 0.010000
@    yaxis  ticklabel start type auto
@    yaxis  ticklabel start 0.000000
@    yaxis  ticklabel stop type auto
@    yaxis  ticklabel stop 0.000000
@    yaxis  ticklabel char size 1.100000
@    yaxis  ticklabel font 4
@    yaxis  ticklabel color 1
@    yaxis  tick place both
@    yaxis  tick spec type none
@    altxaxis  off
@    altyaxis  off
@    legend on
@    legend loctype view
@    legend 0.3, 0.71
@    legend box color 1
@    legend box pattern 1
@    legend box linewidth 1.0
@    legend box linestyle 0
@    legend box fill color 0
@    legend box fill pattern 1
@    legend font 4
@    legend char size 1.250000
@    legend color 1
@    legend length 5
@    legend vgap 2
@    legend hgap 1
@    legend invert false
@    frame type 0
@    frame linestyle 1
@    frame linewidth 2.0
@    frame color 1
@    frame pattern 1
@    frame background color 0
@    frame background pattern 0
@    s0 hidden false
@    s0 type xy
@    s0 symbol 0
@    s0 symbol size 1.000000
@    s0 symbol color 3
@    s0 symbol pattern 1
@    s0 symbol fill color 3
@    s0 symbol fill pattern 0
@    s0 symbol linewidth 1.0
@    s0 symbol linestyle 1
@    s0 symbol char 65
@    s0 symbol char font 4
@    s0 symbol skip 0
@    s0 line type 1
@    s0 line linestyle 1
@    s0 line linewidth 2.0
@    s0 line color 3
@    s0 line pattern 1
@    s0 baseline type 0
@    s0 baseline off
@    s0 dropline off
@    s0 fill type 0
@    s0 fill rule 0
@    s0 fill color 1
@    s0 fill pattern 1
@    s0 avalue off
@    s0 avalue type 2
@    s0 avalue char size 1.000000
@    s0 avalue font 4
@    s0 avalue color 1
@    s0 avalue rot 0
@    s0 avalue format general
@    s0 avalue prec 3
@    s0 avalue prepend ""
@    s0 avalue append ""
@    s0 avalue offset 0.000000 , 0.000000
@    s0 errorbar on
@    s0 errorbar place both
@    s0 errorbar color 3
@    s0 errorbar pattern 1
@    s0 errorbar size 1.000000
@    s0 errorbar linewidth 1.0
@    s0 errorbar linestyle 1
@    s0 errorbar riser linewidth 1.0
@    s0 errorbar riser linestyle 1
@    s0 errorbar riser clip off
@    s0 errorbar riser clip length 0.100000
@    s0 comment "chainCoord_vs_smirnova.agr"
@    s0 legend  "\"PChd220\""
@    s1 hidden false
@    s1 type xy
@    s1 symbol 0
@    s1 symbol size 1.000000
@    s1 symbol color 2
@    s1 symbol pattern 1
@    s1 symbol fill color 2
@    s1 symbol fill pattern 0
@    s1 symbol linewidth 1.0
@    s1 symbol linestyle 1
@    s1 symbol char 65
@    s1 symbol char font 4
@    s1 symbol skip 0
@    s1 line type 1
@    s1 line linestyle 1
@    s1 line linewidth 2.0
@    s1 line color 2
@    s1 line pattern 1
@    s1 baseline type 0
@    s1 baseline off
@    s1 dropline off
@    s1 fill type 0
@    s1 fill rule 0
@    s1 fill color 1
@    s1 fill pattern 1
@    s1 avalue off
@    s1 avalue type 2
@    s1 avalue char size 1.000000
@    s1 avalue font 4
@    s1 avalue color 1
@    s1 avalue rot 0
@    s1 avalue format general
@    s1 avalue prec 3
@    s1 avalue prepend ""
@    s1 avalue append ""
@    s1 avalue offset 0.000000 , 0.000000
@    s1 errorbar on
@    s1 errorbar place both
@    s1 errorbar color 2
@    s1 errorbar pattern 1
@    s1 errorbar size 1.000000
@    s1 errorbar linewidth 1.0
@    s1 errorbar linestyle 1
@    s1 errorbar riser linewidth 1.0
@    s1 errorbar riser linestyle 1
@    s1 errorbar riser clip off
@    s1 errorbar riser clip length 0.100000
@    s1 comment "chainCoord_vs_smirnova.agr"
@    s1 legend  "\"PChd200\""
@g1 on
@g1 hidden false
@g1 type XY
@g1 stacked false
@g1 bar hgap 0.000000
@g1 fixedpoint off
@g1 fixedpoint type 0
@g1 fixedpoint xy 0.000000, 0.000000
@g1 fixedpoint format general general
@g1 fixedpoint prec 6, 6
@with g1
@    world -0.002, -15, 1.0001, 70
@    stack world 0, 0, 0, 0
@    znorm 1
@    view 0.747119, 0.250000, 1.244903, 0.750000
@    title ""
@    title font 4
@    title size 1.500000
@    title color 1
@    subtitle ""
@    subtitle font 4
@    subtitle size 1.000000
@    subtitle color 1
@    xaxes scale Normal
@    yaxes scale Normal
@    xaxes invert off
@    yaxes invert off
@    xaxis  on
@    xaxis  type zero false
@    xaxis  offset 0.000000 , 0.000000
@    xaxis  bar on
@    xaxis  bar color 1
@    xaxis  bar linestyle 1
@    xaxis  bar linewidth 1.0
@    xaxis  label "String contour, s"
@    xaxis  label layout para
@    xaxis  label place auto
@    xaxis  label char size 1.250000
@    xaxis  label font 4
@    xaxis  label color 1
@    xaxis  label place normal
@    xaxis  tick on
@    xaxis  tick major 0.2
@    xaxis  tick minor ticks 1
@    xaxis  tick default 6
@    xaxis  tick place rounded true
@    xaxis  tick in
@    xaxis  tick major size 1.000000
@    xaxis  tick major color 1
@    xaxis  tick major linewidth 1.0
@    xaxis  tick major linestyle 1
@    xaxis  tick major grid off
@    xaxis  tick minor color 1
@    xaxis  tick minor linewidth 1.0
@    xaxis  tick minor linestyle 1
@    xaxis  tick minor grid off
@    xaxis  tick minor size 0.500000
@    xaxis  ticklabel on
@    xaxis  ticklabel format general
@    xaxis  ticklabel prec 5
@    xaxis  ticklabel formula ""
@    xaxis  ticklabel append ""
@    xaxis  ticklabel prepend ""
@    xaxis  ticklabel angle 0
@    xaxis  ticklabel skip 0
@    xaxis  ticklabel stagger 0
@    xaxis  ticklabel place normal
@    xaxis  ticklabel offset auto
@    xaxis  ticklabel offset 0.000000 , 0.010000
@    xaxis  ticklabel start type auto
@    xaxis  ticklabel start 0.000000
@    xaxis  ticklabel stop type auto
@    xaxis  ticklabel stop 0.000000
@    xaxis  ticklabel char size 1.100000
@    xaxis  ticklabel font 4
@    xaxis  ticklabel color 1
@    xaxis  tick place both
@    xaxis  tick spec type none
@    yaxis  on
@    yaxis  type zero false
@    yaxis  offset 0.000000 , 0.000000
@    yaxis  bar on
@    yaxis  bar color 1
@    yaxis  bar linestyle 1
@    yaxis  bar linewidth 1.0
@    yaxis  label "Free energy (kJ/mol)"
@    yaxis  label layout para
@    yaxis  label place auto
@    yaxis  label char size 1.250000
@    yaxis  label font 4
@    yaxis  label color 1
@    yaxis  label place normal
@    yaxis  tick on
@    yaxis  tick major 10
@    yaxis  tick minor ticks 1
@    yaxis  tick default 6
@    yaxis  tick place rounded true
@    yaxis  tick in
@    yaxis  tick major size 1.000000
@    yaxis  tick major color 1
@    yaxis  tick major linewidth 1.0
@    yaxis  tick major linestyle 1
@    yaxis  tick major grid off
@    yaxis  tick minor color 1
@    yaxis  tick minor linewidth 1.0
@    yaxis  tick minor linestyle 1
@    yaxis  tick minor grid off
@    yaxis  tick minor size 0.500000
@    yaxis  ticklabel on
@    yaxis  ticklabel format general
@    yaxis  ticklabel prec 5
@    yaxis  ticklabel formula ""
@    yaxis  ticklabel append ""
@    yaxis  ticklabel prepend ""
@    yaxis  ticklabel angle 0
@    yaxis  ticklabel skip 0
@    yaxis  ticklabel stagger 0
@    yaxis  ticklabel place normal
@    yaxis  ticklabel offset auto
@    yaxis  ticklabel offset 0.000000 , 0.010000
@    yaxis  ticklabel start type auto
@    yaxis  ticklabel start 0.000000
@    yaxis  ticklabel stop type auto
@    yaxis  ticklabel stop 0.000000
@    yaxis  ticklabel char size 1.080000
@    yaxis  ticklabel font 4
@    yaxis  ticklabel color 1
@    yaxis  tick place both
@    yaxis  tick spec type none
@    altxaxis  off
@    altyaxis  off
@    legend on
@    legend loctype view
@    legend 0.5, 0.8
@    legend box color 1
@    legend box pattern 1
@    legend box linewidth 1.0
@    legend box linestyle 1
@    legend box fill color 0
@    legend box fill pattern 1
@    legend font 4
@    legend char size 1.000000
@    legend color 1
@    legend length 4
@    legend vgap 1
@    legend hgap 1
@    legend invert false
@    frame type 0
@    frame linestyle 1
@    frame linewidth 2.0
@    frame color 1
@    frame pattern 1
@    frame background color 0
@    frame background pattern 0
@    s0 hidden false
@    s0 type xy
@    s0 symbol 0
@    s0 symbol size 1.000000
@    s0 symbol color 3
@    s0 symbol pattern 1
@    s0 symbol fill color 3
@    s0 symbol fill pattern 0
@    s0 symbol linewidth 1.0
@    s0 symbol linestyle 1
@    s0 symbol char 65
@    s0 symbol char font 4
@    s0 symbol skip 0
@    s0 line type 1
@    s0 line linestyle 1
@    s0 line linewidth 2.0
@    s0 line color 3
@    s0 line pattern 1
@    s0 baseline type 0
@    s0 baseline off
@    s0 dropline off
@    s0 fill type 0
@    s0 fill rule 0
@    s0 fill color 1
@    s0 fill pattern 1
@    s0 avalue off
@    s0 avalue type 2
@    s0 avalue char size 1.000000
@    s0 avalue font 4
@    s0 avalue color 1
@    s0 avalue rot 0
@    s0 avalue format general
@    s0 avalue prec 3
@    s0 avalue prepend ""
@    s0 avalue append ""
@    s0 avalue offset 0.000000 , 0.000000
@    s0 errorbar on
@    s0 errorbar place both
@    s0 errorbar color 3
@    s0 errorbar pattern 1
@    s0 errorbar size 1.000000
@    s0 errorbar linewidth 1.0
@    s0 errorbar linestyle 1
@    s0 errorbar riser linewidth 1.0
@    s0 errorbar riser linestyle 1
@    s0 errorbar riser clip off
@    s0 errorbar riser clip length 0.100000
@    s0 comment "chainCoord_vs_smirnova.agr"
@    s0 legend  ""
@    s1 hidden false
@    s1 type xy
@    s1 symbol 0
@    s1 symbol size 1.000000
@    s1 symbol color 2
@    s1 symbol pattern 1
@    s1 symbol fill color 2
@    s1 symbol fill pattern 0
@    s1 symbol linewidth 1.0
@    s1 symbol linestyle 1
@    s1 symbol char 65
@    s1 symbol char font 4
@    s1 symbol skip 0
@    s1 line type 1
@    s1 line linestyle 1
@    s1 line linewidth 2.0
@    s1 line color 2
@    s1 line pattern 1
@    s1 baseline type 0
@    s1 baseline off
@    s1 dropline off
@    s1 fill type 0
@    s1 fill rule 0
@    s1 fill color 1
@    s1 fill pattern 1
@    s1 avalue off
@    s1 avalue type 2
@    s1 avalue char size 1.000000
@    s1 avalue font 4
@    s1 avalue color 1
@    s1 avalue rot 0
@    s1 avalue format general
@    s1 avalue prec 3
@    s1 avalue prepend ""
@    s1 avalue append ""
@    s1 avalue offset 0.000000 , 0.000000
@    s1 errorbar on
@    s1 errorbar place both
@    s1 errorbar color 2
@    s1 errorbar pattern 1
@    s1 errorbar size 1.000000
@    s1 errorbar linewidth 1.0
@    s1 errorbar linestyle 1
@    s1 errorbar riser linewidth 1.0
@    s1 errorbar riser linestyle 1
@    s1 errorbar riser clip off
@    s1 errorbar riser clip length 0.100000
@    s1 comment "chainCoord_vs_smirnova.agr"
@    s1 legend  ""
@target G0.S0
@type xy
0.0025 2.74165
0.007499 3.80524
0.012499 4.63465
0.017498 5.24574
0.022498 5.42359
0.027497 5.58416
0.032496 5.95349
0.037496 5.90667
0.042495 5.62049
0.047495 5.63912
0.052494 4.22585
0.057494 4.92651
0.062493 5.07168
0.067493 5.0504
0.072492 5.14014
0.077491 4.67679
0.082491 4.63727
0.08749 4.25766
0.09249 2.86531
0.097489 3.28988
0.102489 2.41453
0.107488 2.35738
0.112488 2.62098
0.117487 2.31175
0.122486 2.11238
0.127486 1.66991
0.132485 0.888438
0.137485 0.942758
0.142484 -0.268886
0.147484 0.329548
0.152483 0.153791
0.157482 -0.26966
0.162482 0.323614
0.167481 0.270755
0.172481 0.0862196
0.17748 0.109646
0.18248 -0.629766
0.187479 -0.0405181
0.192479 -0.28281
0.197478 -0.636779
0.202478 0.199139
0.207477 0.040397
0.212476 0.527403
0.217476 0.713395
0.222475 0.524421
0.227475 0.853033
0.232474 0.663312
0.237474 0.499389
0.242473 1.08474
0.247473 0.668926
0.252472 1.65137
0.257471 1.80582
0.262471 1.87472
0.26747 2.52601
0.27247 2.47184
0.277469 2.56671
0.282469 2.87821
0.287468 2.59889
0.292467 3.58275
0.297467 3.62341
0.302466 3.95861
0.307466 4.69321
0.312465 4.78088
0.317465 5.33567
0.322464 5.56575
0.327464 5.5489
0.332463 6.19048
0.337462 6.25453
0.342462 6.71982
0.347461 7.37575
0.352461 7.57122
0.35746 8.54057
0.36246 8.95181
0.367459 9.27174
0.372459 9.89582
0.377458 10.0159
0.382458 10.6918
0.387457 11.1561
0.392456 11.5368
0.397456 12.6079
0.402455 12.9905
0.407455 13.7223
0.412454 14.4961
0.417454 14.7443
0.422453 15.5443
0.427453 15.9313
0.432452 16.4285
0.437451 17.4248
0.442451 17.8513
0.44745 18.87
0.45245 19.6296
0.457449 20.2101
0.462449 21.1721
0.467448 21.7112
0.472448 22.2413
0.477447 23.0772
0.482446 23.6757
0.487446 24.7056
0.492445 25.4705
0.497445 26.092
0.502444 27.0699
0.507444 27.5729
0.512443 28.2403
0.517443 28.9432
0.522442 29.2929
0.527441 30.1962
0.532441 30.8112
0.53744 31.3521
0.54244 32.2887
0.547439 32.776
0.552439 33.2705
0.557438 33.8429
0.562438 34.0179
0.567437 34.9217
0.572436 35.1143
0.577436 35.341
0.582435 36.1129
0.587435 36.1663
0.592434 36.5116
0.597434 36.7751
0.602433 36.6032
0.607433 37.2358
0.612432 37.1543
0.617431 37.2068
0.622431 37.6954
0.62743 37.5085
0.63243 37.8963
0.637429 37.9246
0.642429 37.7102
0.647428 38.0678
0.652428 37.8907
0.657427 37.9006
0.662426 38.1129
0.667426 37.7569
0.672425 38.0832
0.677425 37.9683
0.682424 37.6939
0.687424 37.8851
0.692423 37.6809
0.697422 37.6684
0.702422 37.6241
0.707421 37.3023
0.712421 37.447
0.71742 37.2538
0.72242 37.0826
0.727419 37.162
0.732419 36.791
0.737418 36.7927
0.742418 36.6574
0.747417 36.4627
0.752416 36.4155
0.757416 36.0928
0.762415 35.935
0.767415 35.8121
0.772414 35.4215
0.777414 35.3883
0.782413 35.1209
0.787413 34.8298
0.792412 34.6555
0.797411 34.3742
0.802411 34.1278
0.80741 33.8728
0.81241 33.4953
0.817409 33.3745
0.822409 33.0031
0.827408 32.6696
0.832408 32.5381
0.837407 32.1031
0.842406 31.8244
0.847406 31.5924
0.852405 31.0971
0.857405 30.898
0.862404 30.401
0.867404 29.9804
0.872403 29.6855
0.877403 29.032
0.882402 28.8392
0.887401 28.4578
0.892401 27.9991
0.8974 27.901
0.9024 27.5385
0.907399 27.1953
0.912399 26.8135
0.917398 26.2795
0.922398 26.0671
0.927397 25.4911
0.932396 25
0.937396 24.92
0.942395 24.2285
0.947395 24.2207
0.952394 24.3747
0.957394 24.0912
0.962393 23.8619
0.967393 23.2982
0.972392 22.941
0.977391 22.6598
0.982391 21.8206
0.98739 22.1975
0.99239 21.7875
0.997389 20.9823
&
@target G0.S1
@type xy
0.0025 -0.38093
0.0075 1.29265
0.012499 2.16212
0.017499 3.11468
0.022499 3.91699
0.027498 4.46654
0.032498 4.96649
0.037498 4.61143
0.042498 3.9296
0.047497 4.60836
0.052497 4.05676
0.057497 3.56405
0.062497 4.40964
0.067496 4.56862
0.072496 4.60248
0.077496 4.66863
0.082495 4.06769
0.087495 4.13191
0.092495 3.66108
0.097495 2.30028
0.102494 2.96406
0.107494 2.35795
0.112494 1.68788
0.117493 2.2856
0.122493 2.14958
0.127493 1.8254
0.132493 1.63849
0.137492 0.67
0.142492 0.957968
0.147492 0.504716
0.152492 -0.660069
0.157491 0.319052
0.162491 -0.00532509
0.167491 -0.207733
0.17249 0.399338
0.17749 0.307301
0.18249 0.216277
0.18749 0.162508
0.192489 -0.632882
0.197489 0.0280225
0.202489 -0.128282
0.207488 -0.733371
0.212488 0.206418
0.217488 0.110157
0.222488 0.240181
0.227487 0.74724
0.232487 0.694667
0.237487 0.600382
0.242486 0.880249
0.247486 0.201918
0.252486 1.12251
0.257486 1.10428
0.262485 0.793287
0.267485 1.851
0.272485 1.98167
0.277485 2.15561
0.282484 2.68407
0.287484 2.70431
0.292484 2.77173
0.297483 3.11097
0.302483 2.83677
0.307483 3.65716
0.312482 3.92091
0.317482 3.89855
0.322482 4.9253
0.327482 5.17281
0.332481 5.37739
0.337481 5.90533
0.342481 5.94733
0.347481 6.19939
0.35248 6.74943
0.35748 6.74656
0.36248 7.62402
0.367479 8.05127
0.372479 8.32856
0.377479 9.28153
0.382479 9.65963
0.387478 9.96247
0.392478 10.6175
0.397478 10.9175
0.402477 11.3781
0.407477 12.0227
0.412477 12.3959
0.417477 13.3013
0.422476 13.8999
0.427476 14.3921
0.432476 15.3145
0.437476 15.7758
0.442475 16.1941
0.447475 16.9335
0.452475 17.3544
0.457474 18.0619
0.462474 18.8227
0.467474 19.3481
0.472473 20.2236
0.477473 20.8538
0.482473 21.3267
0.487473 22.0194
0.492472 22.5622
0.497472 22.8656
0.502472 23.6788
0.507472 24.0166
0.512471 24.3538
0.517471 25.1083
0.522471 25.1455
0.52747 25.4726
0.53247 25.8662
0.53747 25.7194
0.54247 26.1398
0.547469 26.278
0.552469 26.13
0.557469 26.8814
0.562469 26.8661
0.567468 26.8052
0.572468 27.3512
0.577468 27.3386
0.582467 27.3862
0.587467 27.7803
0.592467 27.5558
0.597467 27.7622
0.602466 28.0045
0.607466 27.7266
0.612466 28.0507
0.617465 28.0189
0.622465 27.6814
0.627465 27.9942
0.632465 27.8354
0.637464 27.4646
0.642464 27.5666
0.647464 27.2419
0.652463 27.0768
0.657463 27.0475
0.662463 26.7171
0.667463 26.652
0.672462 26.4938
0.677462 25.9732
0.682462 25.977
0.687461 25.7255
0.692461 25.3208
0.697461 25.2346
0.702461 24.8654
0.70746 24.5797
0.71246 24.3731
0.71746 23.9714
0.72246 23.7265
0.727459 23.4858
0.732459 23.034
0.737459 22.7816
0.742458 22.4434
0.747458 21.8978
0.752458 21.721
0.757458 21.1473
0.762457 20.6534
0.767457 20.3484
0.772457 19.7778
0.777456 19.164
0.782456 18.7529
0.787456 18.1197
0.792456 17.5659
0.797455 16.9548
0.802455 16.2307
0.807455 15.6881
0.812454 15.0106
0.817454 14.1881
0.822454 13.8439
0.827454 13.0729
0.832453 12.3253
0.837453 11.961
0.842453 11.3073
0.847453 10.7522
0.852452 10.2053
0.857452 9.43279
0.862452 8.77268
0.867451 8.09439
0.872451 7.15488
0.877451 6.47612
0.882451 5.64249
0.88745 4.39424
0.89245 4.04299
0.89745 3.4376
0.902449 2.81638
0.907449 2.20472
0.912449 1.43921
0.917449 0.82539
0.922448 0.148822
0.927448 -0.946003
0.932448 -1.57635
0.937447 -2.41501
0.942447 -3.85403
0.947447 -3.36505
0.952447 -3.69591
0.957446 -4.03896
0.962446 -4.48223
0.967446 -5.0253
0.972445 -5.6276
0.977445 -6.1854
0.982445 -7.28691
0.987445 -7.51879
0.992444 -8.49521
0.997444 -10.5025
&
@target G1.S0
@type xy
0.00141113 -0.168503
0.0201635 -0.32374
0.046726 -0.319537
0.0654759 -0.316572
0.0857786 0.319455
0.109206 0.955976
0.129509 1.59201
0.157629 1.91286
0.185742 2.70833
0.221657 4.13784
0.252853 7.62325
0.270009 9.68263
0.290273 12.8499
0.299611 15.2244
0.310522 16.9664
0.318305 18.8661
0.327648 20.9242
0.338539 23.9318
0.35099 27.0978
0.361881 30.1054
0.371203 33.5873
0.380536 36.2784
0.389872 38.8112
0.39609 40.8688
0.405421 43.7178
0.41944 46.5678
0.428781 48.7841
0.441244 51.1592
0.45683 53.6929
0.473995 55.1194
0.492723 56.5462
0.514586 57.3406
0.542704 57.8198
0.575519 57.6666
0.605206 57.6714
0.627086 57.3583
0.653656 56.8882
0.686473 56.5769
0.725543 56.1084
0.758358 55.9553
0.792735 55.8026
0.82868 55.3337
0.861504 54.548
0.892761 54.0783
0.931821 54.2427
0.966199 54.0898
1.00057 54.0953
&
@target G1.S1
@type xy
0.00765867 -0.00931092
0.0404687 0.154084
0.0748411 0.317724
0.0951463 0.79555
0.121706 0.957954
0.149824 1.43701
0.171694 1.75688
0.195119 2.55161
0.216975 3.82071
0.238828 5.24799
0.255991 6.83275
0.273146 8.8921
0.287177 10.951
0.302768 13.1683
0.316786 16.0182
0.32457 17.9178
0.335478 19.818
0.343239 23.1415
0.354142 25.3582
0.361913 28.0489
0.366571 29.948
0.37591 32.3224
0.386811 34.6973
0.393034 36.4386
0.40237 38.9713
0.411715 40.8713
0.422619 43.0877
0.431969 44.6714
0.44444 46.5716
0.460043 47.9981
0.475653 48.9497
0.499088 49.1116
0.522535 48.4825
0.54598 48.0116
0.570992 47.2246
0.594442 46.4371
0.617894 45.4918
0.636656 44.7036
0.658543 43.9161
0.680435 42.8121
0.702325 41.8665
0.728897 41.2377
0.755477 40.1344
0.780482 39.8221
0.810176 39.3522
0.835181 39.0397
0.858626 38.5687
0.883633 38.0983
0.902388 37.7848
0.92895 37.789
0.95707 38.1098
0.978945 38.1133
0.999258 38.1165
&
