# Supplementary material for: Free energies of membrane stalk formation from a lipidomics perspective
Source: Nat Commun. 2021 Nov 15;12:6594. doi: 10.1038/s41467-021-26924-2 (PMC8593120; doi:10.1038/s41467-021-26924-2)
Supplement: Supplementary file 4 — Source Data [file 41467_2021_26924_MOESM4_ESM.zip › SI_data/Fig_S5/inner-flat/14water-per-nm2.gro]

Membrane with PIPC DPPC POPC DPSM PAPI PAPS POPE PUPE OAPE CHOL (24 4 8 4 4 58 4 24 8 98)
 9497
    1PIPC   NC3    1   7.171   3.017   7.683 -0.0052 -0.0510 -0.1356
    1PIPC   PO4    2   6.906   3.067   7.338 -0.3356  0.1733  0.1226
    1PIPC   GL1    3   6.638   3.066   6.922  0.0018 -0.2542 -0.1566
    1PIPC   GL2    4   6.787   2.939   6.832 -0.2431  0.1051  0.1374
    1PIPC   C1A    5   6.351   3.024   6.554  0.0664  0.2159 -0.2540
    1PIPC   D2A    6   6.304   2.816   6.194 -0.1666 -0.0102  0.0160
    1PIPC   D3A    7   6.596   2.614   6.412 -0.0609 -0.0983 -0.3731
    1PIPC   C4A    8   6.774   2.278   6.227 -0.0297  0.0798  0.2676
    1PIPC   C1B    9   6.874   3.046   6.489 -0.2876 -0.0062  0.2489
    1PIPC   C2B   10   6.778   2.852   5.987  0.0901  0.3083 -0.1920
    1PIPC   C3B   11   6.492   2.779   5.592  0.0211  0.1058 -0.0912
    1PIPC   C4B   12   6.167   2.800   5.272 -0.1273 -0.1279 -0.1946
    2PIPC   NC3   13   5.417   4.306   7.591  0.0938  0.1362  0.1092
    2PIPC   PO4   14   5.062   4.085   7.655 -0.1144  0.2803  0.2011
    2PIPC   GL1   15   5.046   3.789   7.331 -0.2100 -0.0493 -0.1507
    2PIPC   GL2   16   4.827   3.549   7.262 -0.0714  0.0377 -0.0143
    2PIPC   C1A   17   5.298   3.678   6.957  0.1792 -0.1425 -0.3876
    2PIPC   D2A   18   5.408   3.463   6.601 -0.1737 -0.2207  0.1937
    2PIPC   D3A   19   5.243   3.627   6.243  0.0727 -0.0304 -0.0244
    2PIPC   C4A   20   5.554   3.685   5.979 -0.0032 -0.1527 -0.0419
    2PIPC   C1B   21   4.423   3.760   7.124  0.0026 -0.2629 -0.1487
    2PIPC   C2B   22   3.979   3.807   6.941 -0.1113 -0.1020  0.3462
    2PIPC   C3B   23   3.756   3.516   6.755 -0.3688  0.0537  0.0969
    2PIPC   C4B   24   3.479   3.229   6.845  0.1460  0.0388 -0.1170
    3PIPC   NC3   25   1.549   2.854   7.546  0.3264 -0.0393 -0.0563
    3PIPC   PO4   26   1.445   2.567   7.269 -0.1653  0.1912  0.1133
    3PIPC   GL1   27   1.258   2.554   6.862 -0.0786  0.3336  0.3710
    3PIPC   GL2   28   1.040   2.411   6.764  0.1164 -0.3383 -0.1610
    3PIPC   C1A   29   1.588   2.508   6.593  0.2179  0.1501  0.2165
    3PIPC   D2A   30   1.702   2.734   6.315 -0.2964 -0.0822 -0.0725
    3PIPC   D3A   31   1.750   2.329   6.100  0.0037 -0.0836  0.1085
    3PIPC   C4A   32   1.692   2.173   5.644  0.1305  0.0771  0.3363
    3PIPC   C1B   33   0.864   2.229   6.431 -0.1189  0.1845  0.1739
    3PIPC   C2B   34   0.854   2.370   5.983 -0.0986 -0.2090 -0.3434
    3PIPC   C3B   35   1.128   2.352   5.732 -0.2715  0.2544  0.0577
    3PIPC   C4B   36   1.253   2.542   5.434  0.0808 -0.2212 -0.0199
    4PIPC   NC3   37   5.206   1.598   7.591 -0.1005  0.0588  0.1586
    4PIPC   PO4   38   5.496   1.696   7.342 -0.0029  0.0267  0.0190
    4PIPC   GL1   39   5.903   1.524   7.252  0.2316 -0.1881 -0.0605
    4PIPC   GL2   40   5.885   1.211   7.123  0.4755 -0.0714 -0.0470
    4PIPC   C1A   41   6.260   1.560   7.146 -0.4603  0.0640  0.3855
    4PIPC   D2A   42   6.732   1.457   7.136  0.0990  0.1478  0.5422
    4PIPC   D3A   43   6.578   1.278   6.743 -0.1432 -0.2496 -0.0222
    4PIPC   C4A   44   6.124   1.455   6.658  0.1010 -0.2264 -0.0483
    4PIPC   C1B   45   5.761   0.982   6.798 -0.3395  0.1905  0.0704
    4PIPC   C2B   46   5.662   1.013   6.432 -0.1837 -0.4198  0.4485
    4PIPC   C3B   47   5.521   0.942   6.099  0.0643 -0.0294 -0.2096
    4PIPC   C4B   48   5.140   0.858   5.751 -0.1340 -0.1144 -0.1262
    5PIPC   NC3   49   7.153   4.264   7.481 -0.2330 -0.0858  0.0311
    5PIPC   PO4   50   7.240   3.813   7.330  0.2401  0.1569  0.1142
    5PIPC   GL1   51   7.301   3.670   6.998  0.0625  0.0812 -0.3358
    5PIPC   GL2   52   7.127   3.411   6.834  0.0332  0.0245 -0.2926
    5PIPC   C1A   53   7.677   3.646   6.647 -0.0709  0.2729  0.2870
    5PIPC   D2A   54   7.979   3.837   6.410  0.1215 -0.1520 -0.0099
    5PIPC   D3A   55   8.110   3.618   5.967  0.3227 -0.2394  0.1660
    5PIPC   C4A   56   8.140   3.163   6.132 -0.0146 -0.0386 -0.3175
    5PIPC   C1B   57   7.453   3.193   6.544 -0.0426 -0.1008  0.0167
    5PIPC   C2B   58   7.702   2.967   6.282  0.2574 -0.0939  0.1014
    5PIPC   C3B   59   7.674   2.975   5.948  0.1283 -0.1341  0.1584
    5PIPC   C4B   60   7.705   2.864   5.509 -0.1973  0.1361  0.0149
    6PIPC   NC3   61   1.667   0.971   7.577  0.1390 -0.1672  0.0409
    6PIPC   PO4   62   1.872   0.610   7.480 -0.1717  0.0439  0.0932
    6PIPC   GL1   63   1.682   0.649   7.099 -0.0951  0.0550 -0.1575
    6PIPC   GL2   64   1.773   0.931   7.086 -0.0799 -0.0004 -0.1470
    6PIPC   C1A   65   1.406   0.342   6.824 -0.1031 -0.0760 -0.0523
    6PIPC   D2A   66   1.184   0.260   6.401  0.3075 -0.1466 -0.4674
    6PIPC   D3A   67   1.087   0.767   6.398  0.1665  0.4655  0.0677
    6PIPC   C4A   68   1.305   0.946   6.016 -0.0846  0.0719 -0.1205
    6PIPC   C1B   69   1.995   1.019   6.786  0.0394  0.1760  0.2124
    6PIPC   C2B   70   2.291   0.937   6.527  0.0257  0.0538 -0.0997
    6PIPC   C3B   71   2.430   1.087   6.185  0.1322  0.1540  0.0684
    6PIPC   C4B   72   2.441   1.607   5.979  0.0408 -0.0654  0.0170
    7PIPC   NC3   73   5.974   4.896   7.469 -0.0981  0.1632 -0.2237
    7PIPC   PO4   74   6.217   5.243   7.211 -0.1139  0.2726  0.2314
    7PIPC   GL1   75   6.296   5.162   6.742 -0.1540  0.1818 -0.3505
    7PIPC   GL2   76   6.048   4.832   6.585 -0.0493 -0.2666 -0.4000
    7PIPC   C1A   77   6.497   5.099   6.334  0.0013  0.0063  0.0242
    7PIPC   D2A   78   6.490   5.272   5.962  0.1685  0.2485  0.0114
    7PIPC   D3A   79   6.577   5.621   6.165 -0.1130  0.1836  0.2720
    7PIPC   C4A   80   6.544   5.885   5.941 -0.2217  0.0384 -0.1325
    7PIPC   C1B   81   6.095   4.814   6.157 -0.0081  0.0302  0.1426
    7PIPC   C2B   82   6.111   5.107   5.779  0.1245 -0.0989 -0.0192
    7PIPC   C3B   83   5.859   5.267   5.455  0.2550  0.0043  0.2884
    7PIPC   C4B   84   5.858   5.631   5.288 -0.1555  0.2376  0.2979
    8PIPC   NC3   85   2.039   1.246   7.389 -0.0100 -0.3742  0.2656
    8PIPC   PO4   86   2.431   1.310   7.478 -0.2059  0.0263 -0.0256
    8PIPC   GL1   87   2.387   1.551   7.160  0.0898 -0.0696 -0.1926
    8PIPC   GL2   88   2.150   1.497   6.929 -0.3506 -0.2349 -0.1691
    8PIPC   C1A   89   2.605   1.387   6.813 -0.0206  0.3055  0.2309
    8PIPC   D2A   90   2.775   1.461   6.352 -0.2859  0.0358 -0.0440
    8PIPC   D3A   91   3.003   1.482   6.025 -0.0640  0.2071 -0.1009
    8PIPC   C4A   92   2.798   1.325   5.719 -0.0149  0.0203 -0.0990
    8PIPC   C1B   93   2.316   1.495   6.470  0.1792 -0.3191  0.0149
    8PIPC   C2B   94   2.012   1.361   6.101 -0.1054 -0.2918 -0.0046
    8PIPC   C3B   95   1.851   0.960   6.310 -0.2896 -0.0775 -0.1202
    8PIPC   C4B   96   1.482   0.910   6.617 -0.0218  0.2431  0.2834
    9PIPC   NC3   97   6.071   4.170   7.023 -0.1465 -0.2514 -0.2953
    9PIPC   PO4   98   5.883   4.357   7.455  0.3087 -0.0565  0.1608
    9PIPC   GL1   99   5.650   4.471   7.034  0.1404 -0.4147  0.0546
    9PIPC   GL2  100   5.748   4.381   6.643 -0.0274  0.2799  0.1485
    9PIPC   C1A  101   5.469   4.797   6.763  0.2766 -0.2551 -0.1343
    9PIPC   D2A  102   5.256   4.738   6.516  0.2312 -0.3289  0.0844
    9PIPC   D3A  103   5.039   5.088   6.586 -0.3107 -0.4505 -0.1390
    9PIPC   C4A  104   4.961   5.117   6.199 -0.2386 -0.2572  0.2919
    9PIPC   C1B  105   5.604   4.569   6.252  0.0577 -0.2046  0.0528
    9PIPC   C2B  106   5.305   4.593   5.870 -0.2710 -0.0031  0.1583
    9PIPC   C3B  107   5.261   4.411   5.472 -0.0361 -0.1562  0.0511
    9PIPC   C4B  108   5.046   4.150   5.202  0.1679 -0.2903  0.2375
   10PIPC   NC3  109   4.288   5.720   7.228 -0.1773  0.0822  0.0382
   10PIPC   PO4  110   3.998   5.675   7.052 -0.1858 -0.0858  0.3434
   10PIPC   GL1  111   3.783   5.385   6.953 -0.0012  0.1640  0.1393
   10PIPC   GL2  112   3.624   5.603   6.653  0.3168 -0.0300 -0.0235
   10PIPC   C1A  113   3.775   5.030   6.731 -0.0903  0.0628 -0.1775
   10PIPC   D2A  114   3.560   4.684   6.573  0.0126  0.1668 -0.0646
   10PIPC   D3A  115   3.989   4.625   6.455 -0.5091 -0.1911  0.2118
   10PIPC   C4A  116   4.031   4.750   5.999  0.0163 -0.0219  0.0802
   10PIPC   C1B  117   3.739   5.715   6.374 -0.2372 -0.4065 -0.1975
   10PIPC   C2B  118   3.700   5.923   6.009 -0.2495 -0.0470 -0.0835
   10PIPC   C3B  119   3.565   5.936   5.621 -0.2083  0.2048  0.0722
   10PIPC   C4B  120   3.451   5.692   5.305  0.0155  0.2984 -0.1513
   11PIPC   NC3  121   1.072   7.130   7.211  0.0696  0.1162  0.0099
   11PIPC   PO4  122   0.825   6.769   6.989 -0.3203  0.3060  0.2484
   11PIPC   GL1  123   0.498   7.007   6.850  0.0076 -0.1210 -0.0486
   11PIPC   GL2  124   0.738   7.262   6.841  0.3190 -0.0434  0.1694
   11PIPC   C1A  125   0.547   7.097   6.397 -0.3130  0.1117  0.0345
   11PIPC   D2A  126   0.448   7.000   5.931 -0.1898  0.2672 -0.2412
   11PIPC   D3A  127   0.172   7.083   5.591  0.0337  0.1552  0.1554
   11PIPC   C4A  128   0.004   7.136   5.239 -0.1013  0.0141 -0.0275
   11PIPC   C1B  129   0.754   7.571   6.526 -0.3728 -0.0914 -0.3994
   11PIPC   C2B  130   0.930   7.662   6.221 -0.0336 -0.2392  0.1831
   11PIPC   C3B  131   0.898   7.790   5.867  0.0769 -0.1106 -0.1778
   11PIPC   C4B  132   0.858   7.747   5.517  0.1150  0.0251 -0.2974
   12PIPC   NC3  133   4.909   5.049   7.242  0.0171 -0.0698  0.2122
   12PIPC   PO4  134   4.529   5.292   7.416 -0.1886 -0.0393  0.0574
   12PIPC   GL1  135   4.524   5.303   6.954  0.1435  0.0459  0.1410
   12PIPC   GL2  136   4.246   5.029   6.857  0.1289  0.0134  0.0494
   12PIPC   C1A  137   4.616   5.437   6.532  0.1123  0.2955 -0.0750
   12PIPC   D2A  138   4.592   5.473   6.090 -0.0346 -0.0030 -0.0425
   12PIPC   D3A  139   4.270   5.263   5.991  0.0555  0.2447 -0.2286
   12PIPC   C4A  140   4.077   5.075   5.611 -0.1361 -0.3963  0.1304
   12PIPC   C1B  141   4.383   5.035   6.465 -0.2416 -0.0365  0.1913
   12PIPC   C2B  142   4.586   4.897   5.904 -0.2361 -0.3275  0.3498
   12PIPC   C3B  143   4.866   4.671   5.557  0.2327  0.2002 -0.1246
   12PIPC   C4B  144   4.660   4.427   5.194 -0.1600  0.1998  0.1665
   13PIPC   NC3  145   1.800   3.316   3.566  0.0047 -0.0325 -0.1785
   13PIPC   PO4  146   1.448   3.300   3.381  0.3018 -0.3171 -0.3550
   13PIPC   GL1  147   1.325   3.023   3.745  0.4997 -0.2762 -0.0213
   13PIPC   GL2  148   1.530   3.122   4.118 -0.0617  0.1625 -0.3145
   13PIPC   C1A  149   1.079   3.151   4.104  0.2306  0.1734  0.1057
   13PIPC   D2A  150   0.815   3.109   4.512 -0.1065  0.0808  0.2171
   13PIPC   D3A  151   1.191   3.295   4.499  0.2601 -0.1235 -0.3199
   13PIPC   C4A  152   1.283   3.406   4.884 -0.4732 -0.0634  0.1581
   13PIPC   C1B  153   1.720   3.192   4.489 -0.1076  0.2692 -0.2032
   13PIPC   C2B  154   1.796   3.229   4.894  0.3037 -0.2595 -0.2428
   13PIPC   C3B  155   1.915   3.025   5.269 -0.0335  0.3785  0.3390
   13PIPC   C4B  156   2.281   3.032   5.490  0.0705  0.2000  0.2867
   14PIPC   NC3  157   7.291   2.196   3.126 -0.1796  0.1097 -0.4100
   14PIPC   PO4  158   6.826   2.364   3.306  0.0461  0.0297 -0.2320
   14PIPC   GL1  159   6.784   2.508   3.753 -0.2609  0.1038  0.0629
   14PIPC   GL2  160   6.897   2.688   4.035 -0.0038 -0.4249  0.2666
   14PIPC   C1A  161   6.638   2.258   4.127  0.3380  0.2001 -0.0357
   14PIPC   D2A  162   6.390   1.997   4.281  0.0876  0.1821 -0.2323
   14PIPC   D3A  163   6.428   1.990   4.719 -0.3442  0.0307 -0.1055
   14PIPC   C4A  164   6.263   1.946   5.087 -0.2339 -0.0468  0.1739
   14PIPC   C1B  165   6.727   2.722   4.428  0.2475 -0.1166 -0.1295
   14PIPC   C2B  166   6.682   2.844   4.805 -0.4281  0.0542 -0.0267
   14PIPC   C3B  167   6.865   2.777   5.226  0.2710  0.0143 -0.1156
   14PIPC   C4B  168   7.276   2.547   5.443 -0.1386  0.2568  0.0661
   15PIPC   NC3  169   5.621   5.448   3.077  0.3539  0.0370 -0.0060
   15PIPC   PO4  170   5.944   5.467   3.383  0.4236 -0.1307 -0.0072
   15PIPC   GL1  171   5.976   5.323   3.769  0.4043 -0.0939  0.1286
   15PIPC   GL2  172   6.177   5.101   3.696 -0.1968  0.1340 -0.1376
   15PIPC   C1A  173   5.879   5.450   4.216 -0.0522 -0.2736 -0.0693
   15PIPC   D2A  174   5.607   5.871   4.388 -0.1552  0.4034  0.0892
   15PIPC   D3A  175   5.693   5.916   4.869  0.2446 -0.1213 -0.0141
   15PIPC   C4A  176   6.152   6.039   5.090  0.0785  0.3914  0.0105
   15PIPC   C1B  177   6.193   5.001   4.121 -0.1913 -0.3320  0.1095
   15PIPC   C2B  178   6.205   4.971   4.570  0.0131  0.1663 -0.1111
   15PIPC   C3B  179   6.169   5.085   4.942  0.1130 -0.0582 -0.1986
   15PIPC   C4B  180   6.187   4.877   5.282 -0.1115 -0.1157  0.1302
   16PIPC   NC3  181   6.542   1.485   3.410  0.0958  0.1641 -0.2403
   16PIPC   PO4  182   6.925   1.848   3.424  0.0746 -0.0304 -0.0696
   16PIPC   GL1  183   6.898   1.610   3.826 -0.2623  0.1044  0.0129
   16PIPC   GL2  184   6.943   1.828   4.137 -0.0562 -0.0393  0.1889
   16PIPC   C1A  185   6.865   1.383   4.259  0.3497  0.1692 -0.0315
   16PIPC   D2A  186   6.532   1.435   4.375  0.1490  0.0992  0.0866
   16PIPC   D3A  187   6.292   1.453   4.681 -0.1200  0.1274 -0.1921
   16PIPC   C4A  188   5.982   1.520   5.070  0.2385 -0.2062  0.2942
   16PIPC   C1B  189   6.916   1.784   4.544 -0.0739 -0.1303  0.1241
   16PIPC   C2B  190   6.738   1.723   4.994 -0.0756 -0.0502 -0.1232
   16PIPC   C3B  191   6.447   1.449   5.194  0.2938  0.0685 -0.0879
   16PIPC   C4B  192   6.213   1.057   5.337  0.0915  0.0141 -0.2037
   17PIPC   NC3  193   4.655   6.836   3.178  0.1216 -0.4220  0.2536
   17PIPC   PO4  194   4.380   7.202   3.326 -0.1194  0.2838  0.0481
   17PIPC   GL1  195   4.617   7.362   3.661  0.3544  0.0686  0.2149
   17PIPC   GL2  196   4.907   7.303   3.862  0.1052  0.1164 -0.0080
   17PIPC   C1A  197   4.521   7.704   3.925  0.3063 -0.0640 -0.2418
   17PIPC   D2A  198   4.249   8.072   3.999  0.2825  0.1790  0.2465
   17PIPC   D3A  199   4.134   7.844   4.306 -0.0424  0.2578  0.2939
   17PIPC   C4A  200   4.002   8.032   4.688  0.0738  0.1452  0.0762
   17PIPC   C1B  201   5.047   7.012   4.230 -0.2226 -0.0758  0.1056
   17PIPC   C2B  202   4.926   6.856   4.552  0.0246  0.1238  0.2139
   17PIPC   C3B  203   4.701   6.803   4.870 -0.2131 -0.1345 -0.4682
   17PIPC   C4B  204   4.360   6.992   5.029  0.3272  0.0446 -0.0433
   18PIPC   NC3  205   3.925   8.141   3.672  0.1166  0.3205  0.1048
   18PIPC   PO4  206   3.479   8.069   3.607 -0.0393 -0.1460 -0.2810
   18PIPC   GL1  207   3.356   7.776   3.921 -0.1557 -0.2643  0.0494
   18PIPC   GL2  208   3.144   7.851   4.052  0.0448 -0.1656  0.0936
   18PIPC   C1A  209   3.252   7.463   4.250 -0.2096  0.1924  0.3234
   18PIPC   D2A  210   3.308   7.042   4.144  0.1587 -0.1853  0.2211
   18PIPC   D3A  211   3.178   6.972   4.521  0.0582 -0.1055  0.1272
   18PIPC   C4A  212   2.827   7.307   4.577  0.2228 -0.0019 -0.0579
   18PIPC   C1B  213   3.150   8.182   4.307  0.1943 -0.0311  0.0289
   18PIPC   C2B  214   3.198   8.257   4.637  0.0610 -0.1093 -0.2976
   18PIPC   C3B  215   3.494   8.247   5.054 -0.0097  0.2291  0.1099
   18PIPC   C4B  216   3.680   7.919   5.235 -0.0249  0.0579 -0.1587
   19PIPC   NC3  217   7.509   5.355   3.412  0.1143 -0.3693  0.2636
   19PIPC   PO4  218   7.858   5.616   3.421 -0.1426 -0.2032 -0.2014
   19PIPC   GL1  219   7.949   5.836   3.655  0.0869 -0.2706 -0.3137
   19PIPC   GL2  220   7.904   5.670   3.988  0.2939  0.2079 -0.3371
   19PIPC   C1A  221   7.640   6.236   3.782 -0.4149 -0.1093  0.3845
   19PIPC   D2A  222   7.427   6.588   3.651  0.3115  0.2402 -0.0320
   19PIPC   D3A  223   7.251   6.560   4.083 -0.2118  0.2829 -0.2705
   19PIPC   C4A  224   7.090   6.929   4.283 -0.0145  0.1623 -0.1871
   19PIPC   C1B  225   7.959   5.766   4.352  0.0665  0.2246 -0.1787
   19PIPC   C2B  226   7.818   6.120   4.711  0.0980  0.0459 -0.0616
   19PIPC   C3B  227   7.858   6.038   5.127  0.2661  0.1958  0.1020
   19PIPC   C4B  228   7.854   5.931   5.578  0.2356 -0.0331  0.2063
   20PIPC   NC3  229   1.870   0.617   3.442 -0.1862 -0.1954  0.2655
   20PIPC   PO4  230   2.161   0.723   3.609  0.2634  0.3976  0.1254
   20PIPC   GL1  231   1.996   0.193   3.741 -0.1639 -0.1345 -0.2087
   20PIPC   GL2  232   1.802   0.209   4.189 -0.2268 -0.1416 -0.1363
   20PIPC   C1A  233   1.870  -0.223   3.783  0.0391 -0.0498  0.0760
   20PIPC   D2A  234   1.962  -0.338   4.203  0.1810 -0.0006 -0.1546
   20PIPC   D3A  235   1.580  -0.381   4.478 -0.0083  0.0278  0.0271
   20PIPC   C4A  236   1.167  -0.405   4.427  0.1060  0.1591  0.2811
   20PIPC   C1B  237   1.823   0.361   4.571  0.1205 -0.1371 -0.1732
   20PIPC   C2B  238   1.500   0.448   4.828  0.2294  0.2965 -0.0591
   20PIPC   C3B  239   1.281   0.509   5.201 -0.0262 -0.4197 -0.0196
   20PIPC   C4B  240   0.854   0.446   5.445 -0.4025  0.0037 -0.4411
   21PIPC   NC3  241   7.767   1.259   3.274  0.1454 -0.0275  0.0165
   21PIPC   PO4  242   7.379   1.151   3.369  0.2666  0.1645 -0.0104
   21PIPC   GL1  243   7.331   1.059   3.789  0.2250 -0.0655  0.0652
   21PIPC   GL2  244   7.308   1.329   3.981 -0.4723 -0.2405 -0.3824
   21PIPC   C1A  245   7.703   0.932   4.096 -0.0210  0.1212  0.2263
   21PIPC   D2A  246   7.704   0.793   4.484  0.1266  0.3654 -0.1079
   21PIPC   D3A  247   7.773   0.705   4.979  0.0260 -0.1067 -0.1010
   21PIPC   C4A  248   7.797   0.280   5.078  0.0625 -0.1466  0.2985
   21PIPC   C1B  249   7.311   1.110   4.368 -0.0126  0.2464 -0.2330
   21PIPC   C2B  250   7.416   1.096   4.814  0.1076  0.2868  0.1339
   21PIPC   C3B  251   7.150   1.156   5.171 -0.3055  0.0015  0.3072
   21PIPC   C4B  252   6.852   1.325   5.485  0.3336 -0.1317  0.0142
   22PIPC   NC3  253   0.610   5.592   2.911 -0.2043 -0.0882 -0.1074
   22PIPC   PO4  254   1.030   5.488   3.239 -0.0192  0.0640  0.0363
   22PIPC   GL1  255   1.038   5.573   3.668  0.0279  0.0182 -0.1127
   22PIPC   GL2  256   1.266   5.527   3.835  0.1562 -0.2164 -0.1526
   22PIPC   C1A  257   0.736   5.620   4.078  0.1923 -0.3032 -0.0254
   22PIPC   D2A  258   0.769   5.730   4.545  0.0007 -0.3609  0.0276
   22PIPC   D3A  259   0.435   5.837   4.867 -0.2270 -0.1210 -0.1260
   22PIPC   C4A  260   0.414   5.753   5.268 -0.0981  0.2986  0.3623
   22PIPC   C1B  261   1.188   5.852   4.062 -0.1404  0.0502  0.1142
   22PIPC   C2B  262   1.437   6.049   4.366 -0.1122  0.0026  0.0925
   22PIPC   C3B  263   1.672   6.169   4.767 -0.0710  0.2635 -0.1659
   22PIPC   C4B  264   1.773   6.389   5.101  0.1767 -0.1159  0.1866
   23PIPC   NC3  265   7.310   6.107   2.846  0.0142  0.3169 -0.0803
   23PIPC   PO4  266   7.152   5.738   3.224  0.1788 -0.0205  0.0873
   23PIPC   GL1  267   6.938   5.588   3.649 -0.2475 -0.2726  0.1118
   23PIPC   GL2  268   6.943   5.239   3.659  0.2475 -0.3019 -0.0821
   23PIPC   C1A  269   7.067   5.680   4.131  0.1092  0.0237 -0.1195
   23PIPC   D2A  270   7.025   6.009   4.464  0.1612 -0.3298  0.0974
   23PIPC   D3A  271   7.264   6.301   4.527  0.3458  0.1592 -0.1649
   23PIPC   C4A  272   7.197   6.740   4.717  0.1078 -0.0620 -0.1235
   23PIPC   C1B  273   6.821   5.176   4.060 -0.1220  0.2086  0.2835
   23PIPC   C2B  274   6.931   5.309   4.543 -0.1016 -0.0735 -0.0623
   23PIPC   C3B  275   7.057   5.603   4.760 -0.0098  0.1747 -0.1409
   23PIPC   C4B  276   7.102   6.100   4.920 -0.1216 -0.1770 -0.1432
   24PIPC   NC3  277   2.068   1.949   3.463 -0.2597  0.0426 -0.2488
   24PIPC   PO4  278   2.262   2.051   3.806  0.0154 -0.0993  0.1494
   24PIPC   GL1  279   2.430   1.759   4.049  0.0808 -0.2148 -0.3719
   24PIPC   GL2  280   2.293   1.482   4.178 -0.1568 -0.2479  0.4536
   24PIPC   C1A  281   2.444   1.733   4.550 -0.1442  0.1781 -0.2900
   24PIPC   D2A  282   2.654   1.462   4.846 -0.0641 -0.1655 -0.0469
   24PIPC   D3A  283   2.266   1.642   5.018  0.3250 -0.0863 -0.0848
   24PIPC   C4A  284   2.081   1.564   5.442 -0.0102 -0.2066  0.1636
   24PIPC   C1B  285   2.175   1.346   4.570 -0.2302 -0.2081 -0.1899
   24PIPC   C2B  286   1.935   1.029   4.879  0.3134 -0.1726  0.3117
   24PIPC   C3B  287   1.756   0.703   5.260 -0.2242 -0.0016 -0.0587
   24PIPC   C4B  288   1.657   0.686   5.663 -0.1487 -0.0514 -0.1295
   25DPPC   NC3  289  -0.090   3.922   7.233 -0.1979  0.0851 -0.1949
   25DPPC   PO4  290   0.373   3.891   7.150  0.3136 -0.2238  0.1189
   25DPPC   GL1  291   0.432   3.691   6.778 -0.2402 -0.2903 -0.4158
   25DPPC   GL2  292   0.573   4.007   6.625 -0.0717 -0.0971 -0.2966
   25DPPC   C1A  293   0.631   3.489   6.484  0.0200 -0.0169 -0.1783
   25DPPC   C2A  294   0.795   3.164   6.367  0.1495 -0.0383 -0.0343
   25DPPC   C3A  295   1.033   2.739   6.382  0.0462 -0.0177  0.1227
   25DPPC   C4A  296   1.286   2.435   6.191 -0.4263 -0.0051  0.0089
   25DPPC   C1B  297   0.631   3.960   6.168 -0.1830 -0.0683 -0.2742
   25DPPC   C2B  298   0.792   3.584   5.992 -0.3788 -0.0746  0.0180
   25DPPC   C3B  299   1.006   3.236   5.832  0.1285  0.1864 -0.2774
   25DPPC   C4B  300   1.312   2.858   5.933  0.1224 -0.0894  0.0594
   26DPPC   NC3  301   3.571   0.486   8.046  0.2523 -0.3047 -0.1992
   26DPPC   PO4  302   3.449   0.623   7.637 -0.4298  0.0530  0.0662
   26DPPC   GL1  303   3.494   0.597   7.218 -0.1667  0.0420 -0.2144
   26DPPC   GL2  304   3.392   0.782   7.140  0.2075 -0.3599 -0.0368
   26DPPC   C1A  305   3.452   0.475   6.786 -0.0796 -0.0083  0.0184
   26DPPC   C2A  306   3.381   0.649   6.380 -0.1162 -0.1265 -0.0256
   26DPPC   C3A  307   3.286   0.632   6.087  0.1444 -0.2344 -0.0590
   26DPPC   C4A  308   3.422   0.437   5.617  0.2354  0.2029 -0.0323
   26DPPC   C1B  309   3.682   1.020   6.853  0.2206 -0.0111 -0.0823
   26DPPC   C2B  310   3.655   1.147   6.408 -0.0426 -0.0812 -0.0680
   26DPPC   C3B  311   3.355   1.116   6.042 -0.1780  0.0175  0.2341
   26DPPC   C4B  312   3.396   1.418   5.694  0.2164  0.1038  0.3261
   27DPPC   NC3  313   3.063   0.494   3.397 -0.4489 -0.1474  0.0684
   27DPPC   PO4  314   3.413   0.820   3.490  0.1205 -0.0002  0.0894
   27DPPC   GL1  315   3.660   0.714   3.884 -0.1515  0.3664 -0.3889
   27DPPC   GL2  316   3.628   0.853   4.189 -0.2444 -0.0245  0.0079
   27DPPC   C1A  317   3.737   0.371   4.247 -0.0462  0.3283 -0.3337
   27DPPC   C2A  318   3.523   0.081   4.392 -0.0873  0.0948  0.2815
   27DPPC   C3A  319   3.423  -0.090   4.788  0.2103 -0.1030 -0.0077
   27DPPC   C4A  320   3.172  -0.366   4.924 -0.0851 -0.2041  0.1174
   27DPPC   C1B  321   3.730   0.654   4.641  0.2723  0.0232 -0.2310
   27DPPC   C2B  322   3.937   0.610   4.952 -0.0906 -0.1152 -0.3226
   27DPPC   C3B  323   4.148   0.245   5.115 -0.0693  0.1303  0.0530
   27DPPC   C4B  324   4.055  -0.117   5.564  0.1580  0.0494  0.1443
   28DPPC   NC3  325   2.652   5.052   2.841 -0.0120 -0.0926  0.1618
   28DPPC   PO4  326   2.874   5.152   3.299  0.2143 -0.0484  0.3738
   28DPPC   GL1  327   3.037   5.211   3.749  0.1356 -0.1783 -0.0141
   28DPPC   GL2  328   2.751   5.148   3.967  0.1590 -0.0777 -0.0724
   28DPPC   C1A  329   3.240   5.108   4.166 -0.0519 -0.0862  0.2868
   28DPPC   C2A  330   3.349   5.210   4.620 -0.2460 -0.2774 -0.5563
   28DPPC   C3A  331   3.522   5.252   5.021 -0.0215  0.1888  0.2633
   28DPPC   C4A  332   3.923   4.983   5.044 -0.0477 -0.2352 -0.2135
   28DPPC   C1B  333   2.798   5.184   4.411  0.1948  0.1384 -0.1791
   28DPPC   C2B  334   2.890   5.326   4.833 -0.0488 -0.1096  0.0505
   28DPPC   C3B  335   3.080   5.272   5.284 -0.0886  0.0395  0.4507
   28DPPC   C4B  336   3.136   5.179   5.638  0.1309  0.0867  0.1398
   29POPC   NC3  337   3.235   7.126   7.544 -0.1787 -0.0509 -0.2221
   29POPC   PO4  338   3.619   7.001   7.220 -0.0566 -0.0383  0.3934
   29POPC   GL1  339   3.502   7.009   6.790 -0.0231 -0.1128 -0.1349
   29POPC   GL2  340   3.297   7.128   6.626 -0.2821  0.1494  0.4871
   29POPC   C1A  341   3.695   6.879   6.499 -0.0776  0.2319  0.2325
   29POPC   D2A  342   4.055   6.795   6.263 -0.1512 -0.0491  0.2168
   29POPC   C3A  343   3.989   6.837   5.834 -0.2982  0.2893  0.2812
   29POPC   C4A  344   4.196   7.168   5.615  0.0922  0.0917  0.0662
   29POPC   C1B  345   3.191   7.307   6.209  0.2416 -0.0400  0.1867
   29POPC   C2B  346   3.166   7.299   5.874  0.0488  0.0840  0.0959
   29POPC   C3B  347   2.921   7.222   5.483 -0.0562 -0.4891 -0.0594
   29POPC   C4B  348   2.703   7.553   5.173 -0.2414 -0.2127  0.4035
   30POPC   NC3  349   1.736   0.014   7.325  0.2906  0.3357 -0.1590
   30POPC   PO4  350   1.988  -0.393   7.249  0.0738 -0.0497 -0.0958
   30POPC   GL1  351   2.052  -0.128   6.959 -0.0396  0.0786 -0.3569
   30POPC   GL2  352   2.358  -0.196   6.742 -0.3500  0.1907  0.0273
   30POPC   C1A  353   1.788  -0.020   6.685 -0.0206 -0.0142 -0.2740
   30POPC   D2A  354   1.869  -0.018   6.333 -0.1605 -0.1331 -0.1985
   30POPC   C3A  355   2.162   0.125   6.213  0.1647  0.0871 -0.1636
   30POPC   C4A  356   2.364   0.170   5.793 -0.0701 -0.0797 -0.1660
   30POPC   C1B  357   2.634  -0.030   6.409 -0.0551  0.1974 -0.0645
   30POPC   C2B  358   2.746   0.235   6.072  0.0584 -0.2656  0.1221
   30POPC   C3B  359   2.906   0.310   5.653 -0.1655 -0.1428  0.1213
   30POPC   C4B  360   2.644   0.189   5.334  0.1019 -0.0458 -0.1101
   31POPC   NC3  361   2.627   4.280   7.683 -0.2190 -0.2504  0.1550
   31POPC   PO4  362   2.286   3.993   7.391  0.1907 -0.1990 -0.0023
   31POPC   GL1  363   2.197   3.851   6.956  0.1979  0.1482 -0.1378
   31POPC   GL2  364   2.174   4.081   6.781  0.1266  0.0007  0.0551
   31POPC   C1A  365   2.493   3.599   6.703  0.1118  0.0692 -0.0125
   31POPC   D2A  366   2.751   3.629   6.356  0.0868  0.1554  0.1162
   31POPC   C3A  367   3.141   3.657   6.053 -0.0137 -0.2071 -0.4165
   31POPC   C4A  368   3.335   3.529   5.770  0.1995  0.3974  0.0606
   31POPC   C1B  369   2.315   3.959   6.375 -0.4241  0.2913 -0.3114
   31POPC   C2B  370   2.408   3.883   5.957  0.1387 -0.1158 -0.2268
   31POPC   C3B  371   2.266   4.036   5.579  0.1705  0.1456 -0.3209
   31POPC   C4B  372   2.362   3.962   5.217 -0.1935 -0.1031 -0.0981
   32POPC   NC3  373   7.380   7.075   7.210 -0.1359 -0.2445  0.0142
   32POPC   PO4  374   7.189   7.481   7.372 -0.0718 -0.0335 -0.2395
   32POPC   GL1  375   6.968   7.819   7.106 -0.2972 -0.0573 -0.0688
   32POPC   GL2  376   7.287   7.958   6.929  0.0246  0.1255  0.1783
   32POPC   C1A  377   6.725   8.030   6.772  0.0515  0.3223 -0.1564
   32POPC   D2A  378   6.771   8.069   6.388  0.0849  0.0954  0.0779
   32POPC   C3A  379   7.099   8.338   6.375 -0.1957 -0.0118  0.1114
   32POPC   C4A  380   7.491   8.565   6.282  0.3886  0.2777  0.0850
   32POPC   C1B  381   7.208   7.849   6.543  0.3542  0.0707 -0.2629
   32POPC   C2B  382   7.078   7.733   6.175  0.3051  0.1905  0.2252
   32POPC   C3B  383   6.812   7.412   5.972  0.0592  0.2316  0.0045
   32POPC   C4B  384   6.517   7.216   5.618 -0.0527 -0.2006 -0.0141
   33POPC   NC3  385   1.592   1.167   3.477 -0.2083  0.3035  0.0320
   33POPC   PO4  386   1.738   1.540   3.300 -0.3704 -0.1044  0.2379
   33POPC   GL1  387   1.730   1.548   3.819 -0.1170 -0.4479  0.1421
   33POPC   GL2  388   1.796   1.906   3.903  0.2425 -0.0789  0.0179
   33POPC   C1A  389   1.804   1.312   4.232 -0.1131 -0.0528 -0.1307
   33POPC   D2A  390   1.611   1.420   4.658  0.2802  0.0443 -0.0167
   33POPC   C3A  391   1.407   1.530   4.968  0.0483  0.1303  0.0727
   33POPC   C4A  392   0.983   1.523   5.275 -0.1742  0.0064  0.1826
   33POPC   C1B  393   1.894   1.796   4.324  0.1006  0.3436 -0.1547
   33POPC   C2B  394   1.837   1.825   4.816  0.1481  0.0407  0.1414
   33POPC   C3B  395   1.685   1.939   5.163 -0.0152 -0.2539 -0.4147
   33POPC   C4B  396   1.349   2.132   5.271 -0.1015  0.4670  0.1246
   34POPC   NC3  397   6.084   3.311   3.724  0.0997 -0.4560 -0.2755
   34POPC   PO4  398   5.709   3.783   3.661  0.1633  0.4362 -0.2378
   34POPC   GL1  399   5.461   4.084   3.723 -0.2818  0.1573  0.5196
   34POPC   GL2  400   5.560   4.367   3.947 -0.0086  0.0899 -0.1251
   34POPC   C1A  401   5.135   4.139   4.019 -0.0862 -0.0404  0.2000
   34POPC   D2A  402   5.028   4.276   4.391 -0.2376  0.0789 -0.1146
   34POPC   C3A  403   5.074   4.425   4.701  0.1428  0.0755 -0.1630
   34POPC   C4A  404   5.402   4.428   4.878 -0.0113  0.2464 -0.1603
   34POPC   C1B  405   5.571   4.381   4.373 -0.1113  0.0875 -0.3687
   34POPC   C2B  406   5.462   4.041   4.616 -0.0285 -0.0192 -0.1477
   34POPC   C3B  407   5.437   3.895   4.937  0.0685 -0.0156 -0.0737
   34POPC   C4B  408   5.340   3.555   5.254 -0.0457 -0.1104 -0.1972
   35POPC   NC3  409   4.036   3.084   3.447  0.0027 -0.0673  0.1943
   35POPC   PO4  410   4.304   2.760   3.652 -0.2396  0.1249  0.1251
   35POPC   GL1  411   4.329   2.835   4.083  0.2300 -0.0319  0.1456
   35POPC   GL2  412   4.399   2.589   4.208 -0.2134  0.1510  0.1109
   35POPC   C1A  413   4.149   2.847   4.515 -0.1131 -0.1184  0.2128
   35POPC   D2A  414   4.168   2.645   4.980 -0.0268 -0.3239 -0.2372
   35POPC   C3A  415   4.198   2.941   5.325  0.0834  0.0221 -0.0049
   35POPC   C4A  416   4.017   3.131   5.673  0.4124  0.1341  0.0793
   35POPC   C1B  417   4.224   2.359   4.571  0.0848 -0.0566  0.3029
   35POPC   C2B  418   4.403   2.198   4.847 -0.2614  0.1133 -0.1232
   35POPC   C3B  419   4.681   2.459   5.143 -0.2878 -0.3005  0.0486
   35POPC   C4B  420   5.141   2.576   5.318 -0.0761 -0.0112 -0.1679
   36POPC   NC3  421   6.771   6.536   3.513 -0.1558  0.1645 -0.4085
   36POPC   PO4  422   6.333   6.361   3.426  0.1899 -0.0534  0.1266
   36POPC   GL1  423   6.252   6.498   3.808 -0.2375  0.4317  0.1206
   36POPC   GL2  424   6.305   6.875   3.694  0.1915  0.0508 -0.2500
   36POPC   C1A  425   6.189   6.771   4.220  0.2630 -0.2589 -0.3118
   36POPC   D2A  426   5.944   6.883   4.563  0.0610 -0.0379 -0.0833
   36POPC   C3A  427   6.206   6.740   4.904 -0.2176  0.1232 -0.0122
   36POPC   C4A  428   6.293   6.926   5.273  0.0889  0.0142  0.2355
   36POPC   C1B  429   6.145   7.208   4.047 -0.0974  0.2777  0.3016
   36POPC   C2B  430   6.166   7.345   4.381  0.1651 -0.2915  0.1337
   36POPC   C3B  431   6.277   7.724   4.575  0.3803  0.2301 -0.0520
   36POPC   C4B  432   6.288   7.825   4.984  0.3628 -0.0154 -0.0968
   37DPSM   NC3  433  -0.371   1.765   7.709 -0.1989  0.2915 -0.0938
   37DPSM   PO4  434  -0.076   1.892   7.890  0.1801  0.2179  0.1293
   37DPSM   AM1  435   0.018   1.929   7.466 -0.1778  0.1894  0.0463
   37DPSM   AM2  436   0.259   1.808   7.386  0.0372 -0.1145 -0.0656
   37DPSM   T1A  437  -0.099   1.993   7.073  0.5159 -0.1074 -0.0538
   37DPSM   C2A  438  -0.143   1.985   6.687  0.0544  0.0559  0.0117
   37DPSM   C3A  439  -0.183   2.081   6.281 -0.1925 -0.2165 -0.1390
   37DPSM   C1B  440   0.342   2.122   7.055 -0.2739  0.0234  0.2616
   37DPSM   C2B  441   0.391   2.154   6.569  0.2776  0.0381  0.1297
   37DPSM   C3B  442   0.376   2.149   6.168  0.0227  0.1528  0.1031
   37DPSM   C4B  443   0.402   2.311   5.740 -0.3463 -0.2302 -0.1631
   38DPSM   NC3  444   4.041   6.621   7.296  0.0547 -0.2548  0.0617
   38DPSM   PO4  445   4.445   6.627   7.349 -0.2183 -0.1068 -0.1484
   38DPSM   AM1  446   4.633   6.832   6.927 -0.0788 -0.2492  0.0785
   38DPSM   AM2  447   4.885   7.036   6.836  0.3290  0.1766 -0.1716
   38DPSM   T1A  448   4.487   6.821   6.500 -0.1236 -0.0944 -0.1765
   38DPSM   C2A  449   4.540   6.916   5.957  0.0023 -0.1496 -0.2986
   38DPSM   C3A  450   4.505   6.822   5.483  0.0651 -0.2187  0.2121
   38DPSM   C1B  451   5.006   7.008   6.443 -0.0470 -0.1493  0.0185
   38DPSM   C2B  452   4.971   6.760   6.093  0.0448  0.0403 -0.4801
   38DPSM   C3B  453   5.042   6.972   5.736 -0.2125  0.0478  0.0616
   38DPSM   C4B  454   4.770   7.243   5.492  0.3118 -0.0731  0.0991
   39DPSM   NC3  455   3.452   1.680   3.474 -0.0380 -0.0637 -0.1493
   39DPSM   PO4  456   3.452   1.355   3.524  0.2866  0.0924  0.0067
   39DPSM   AM1  457   3.646   1.375   3.879  0.0851 -0.0127 -0.1680
   39DPSM   AM2  458   3.975   1.184   4.022 -0.0084 -0.1495 -0.1029
   39DPSM   T1A  459   3.603   1.388   4.304 -0.0704  0.0835  0.0793
   39DPSM   C2A  460   3.711   1.497   4.690  0.0331  0.2166  0.1672
   39DPSM   C3A  461   3.603   1.793   5.113 -0.3837  0.0038  0.1863
   39DPSM   C1B  462   4.053   1.163   4.515 -0.0520  0.0536  0.0791
   39DPSM   C2B  463   4.041   1.115   4.943  0.0129 -0.1559 -0.0163
   39DPSM   C3B  464   4.131   1.118   5.329  0.1340 -0.1353  0.1947
   39DPSM   C4B  465   4.413   1.305   5.539  0.2025 -0.0013  0.2433
   40DPSM   NC3  466   0.719   4.498   2.979  0.1239  0.2999 -0.2085
   40DPSM   PO4  467   0.736   4.614   3.424 -0.2722 -0.2827 -0.0971
   40DPSM   AM1  468   0.532   4.822   3.664  0.0011  0.0864 -0.0174
   40DPSM   AM2  469   0.205   5.068   3.540  0.2255 -0.0744 -0.3010
   40DPSM   T1A  470   0.461   4.806   4.115 -0.0119 -0.0789 -0.2369
   40DPSM   C2A  471   0.471   4.816   4.460  0.1185 -0.2298 -0.0126
   40DPSM   C3A  472   0.660   4.925   4.903 -0.2944 -0.1713  0.1409
   40DPSM   C1B  473   0.388   5.279   3.867 -0.1537 -0.2054  0.2281
   40DPSM   C2B  474   0.367   5.300   4.360 -0.0305  0.0475 -0.0723
   40DPSM   C3B  475   0.468   5.345   4.705  0.7411 -0.0130 -0.2276
   40DPSM   C4B  476   0.347   5.272   5.076 -0.0196  0.0021 -0.0309
   41PAPI    C1  477   5.563   6.463   7.456  0.1704  0.2116 -0.2477
   41PAPI    C2  478   5.679   6.532   7.832  0.0139 -0.1329 -0.1321
   41PAPI    C3  479   5.896   6.293   7.596 -0.1538 -0.3227 -0.0968
   41PAPI   PO4  480   5.608   6.694   7.315 -0.3175  0.0960 -0.0905
   41PAPI   GL1  481   5.322   6.693   6.971  0.0656 -0.1113  0.1142
   41PAPI   GL2  482   5.156   6.615   6.706  0.1420 -0.1151 -0.0106
   41PAPI   D1A  483   5.670   6.486   6.823 -0.0748 -0.3112 -0.0240
   41PAPI   D2A  484   5.799   6.856   6.699  0.4691  0.2928  0.0908
   41PAPI   D3A  485   6.016   7.047   7.019  0.0781 -0.1363  0.3283
   41PAPI   D4A  486   6.299   6.754   6.926 -0.0912 -0.1328 -0.0807
   41PAPI   C5A  487   6.130   6.430   6.650 -0.0187  0.1657  0.3138
   41PAPI   C1B  488   5.390   6.725   6.398 -0.3467 -0.0038  0.2758
   41PAPI   C2B  489   5.525   6.733   5.999 -0.0124 -0.0752  0.0645
   41PAPI   C3B  490   5.765   6.504   5.748 -0.0977 -0.0083  0.0147
   41PAPI   C4B  491   5.818   6.097   5.412 -0.2612 -0.0862  0.0475
   42PAPI    C1  492   0.766   5.211   7.449  0.2974 -0.0313  0.1422
   42PAPI    C2  493   0.858   5.546   7.647  0.2300  0.2322 -0.2607
   42PAPI    C3  494   0.475   5.437   7.604  0.2589  0.0140  0.0051
   42PAPI   PO4  495   1.019   5.274   7.237 -0.2529  0.2355  0.0696
   42PAPI   GL1  496   1.205   5.543   6.995 -0.1253  0.2358  0.0140
   42PAPI   GL2  497   1.173   5.735   6.688 -0.3332  0.1115  0.0373
   42PAPI   D1A  498   1.244   5.070   6.740  0.1506  0.2005 -0.0622
   42PAPI   D2A  499   0.967   4.961   6.345 -0.0576 -0.0960  0.0679
   42PAPI   D3A  500   0.870   4.906   5.873 -0.1897 -0.0728  0.0010
   42PAPI   D4A  501   0.470   5.083   5.586  0.1985  0.0797  0.0435
   42PAPI   C5A  502   0.306   5.527   5.728  0.0035 -0.2158  0.0797
   42PAPI   C1B  503   1.039   5.458   6.340  0.0305  0.2971  0.1418
   42PAPI   C2B  504   1.106   5.348   6.045 -0.0140 -0.0279  0.2846
   42PAPI   C3B  505   1.277   5.252   5.478  0.1517 -0.2957 -0.2881
   42PAPI   C4B  506   1.319   5.458   5.156  0.3201  0.0182 -0.0339
   43PAPI    C1  507   4.563   1.556   3.698  0.0437  0.1313 -0.1874
   43PAPI    C2  508   4.184   1.628   3.803  0.1379  0.1933  0.1188
   43PAPI    C3  509   4.287   1.268   3.663 -0.0708  0.2365 -0.1548
   43PAPI   PO4  510   4.659   1.808   3.580 -0.2554  0.0071 -0.1057
   43PAPI   GL1  511   5.116   2.015   3.725  0.0007  0.2069 -0.0822
   43PAPI   GL2  512   4.901   1.822   4.043 -0.1133  0.1941  0.2467
   43PAPI   D1A  513   5.411   2.105   3.962 -0.2656  0.1289 -0.3089
   43PAPI   D2A  514   5.362   1.720   4.198  0.1592 -0.0024  0.2791
   43PAPI   D3A  515   5.547   1.704   4.664  0.0921 -0.2001  0.4848
   43PAPI   D4A  516   5.774   1.279   4.633 -0.3097 -0.0192  0.0029
   43PAPI   C5A  517   5.847   0.896   4.925 -0.6037  0.2420 -0.2380
   43PAPI   C1B  518   4.916   2.217   4.192 -0.0872  0.2819  0.3821
   43PAPI   C2B  519   4.709   2.389   4.527 -0.1947  0.0010  0.0985
   43PAPI   C3B  520   4.591   2.667   4.713 -0.1670  0.1886  0.1402
   43PAPI   C4B  521   4.842   2.983   5.038  0.0697 -0.1190 -0.1926
   44PAPI    C1  522   5.530   2.963   3.025 -0.2034 -0.0680 -0.0671
   44PAPI    C2  523   5.282   3.111   3.302 -0.2500  0.0053 -0.1476
   44PAPI    C3  524   5.267   3.247   2.926  0.1042  0.2144 -0.0908
   44PAPI   PO4  525   5.584   2.652   3.050 -0.0217 -0.0884 -0.1530
   44PAPI   GL1  526   5.609   2.586   3.531 -0.0295 -0.0808  0.0302
   44PAPI   GL2  527   5.359   2.491   3.581  0.0312  0.0144  0.4030
   44PAPI   D1A  528   5.898   2.782   3.935 -0.0539  0.2048 -0.1519
   44PAPI   D2A  529   5.668   2.552   4.064 -0.0130  0.1623  0.3604
   44PAPI   D3A  530   5.839   2.438   4.460  0.2726  0.0842 -0.0833
   44PAPI   D4A  531   5.726   2.808   4.771 -0.3172  0.0884  0.1105
   44PAPI   C5A  532   5.653   2.776   5.269  0.0521  0.0455 -0.0577
   44PAPI   C1B  533   5.129   2.516   3.866 -0.3531  0.1829  0.1233
   44PAPI   C2B  534   4.826   2.717   4.055  0.1944  0.3926  0.3182
   44PAPI   C3B  535   4.718   3.106   4.231  0.0765 -0.3184  0.3209
   44PAPI   C4B  536   4.669   3.623   4.220  0.1399 -0.1221 -0.2380
   45PAPS   CNO  537   4.804   6.362   6.975  0.1363 -0.1429 -0.2046
   45PAPS   PO4  538   4.655   6.113   7.277  0.0482  0.0350 -0.1042
   45PAPS   GL1  539   4.365   6.120   6.916 -0.1683  0.0722  0.2378
   45PAPS   GL2  540   4.332   6.416   6.801  0.0202 -0.1229 -0.1897
   45PAPS   D1A  541   4.341   5.770   6.710 -0.0139  0.1864 -0.0430
   45PAPS   D2A  542   4.115   5.440   6.618  0.1074  0.0004  0.0407
   45PAPS   D3A  543   3.908   5.112   6.292  0.3247 -0.2191  0.0720
   45PAPS   D4A  544   3.790   5.416   6.003  0.1587 -0.4241  0.4099
   45PAPS   C5A  545   3.589   5.362   5.613 -0.0837 -0.1223  0.1317
   45PAPS   C1B  546   4.762   6.400   6.518 -0.0867  0.0773 -0.1586
   45PAPS   C2B  547   4.640   6.408   6.103 -0.0419 -0.1687 -0.0518
   45PAPS   C3B  548   4.676   6.405   5.716  0.0138 -0.0826 -0.3042
   45PAPS   C4B  549   4.660   6.153   5.520  0.2470 -0.4008 -0.1804
   46PAPS   CNO  550  -0.224  -0.348   7.629  0.1256  0.0154 -0.4172
   46PAPS   PO4  551   0.034  -0.054   7.525 -0.1834  0.0301  0.0781
   46PAPS   GL1  552  -0.127   0.378   7.226 -0.1310 -0.0317 -0.2784
   46PAPS   GL2  553   0.192   0.505   6.966  0.3255  0.1671  0.1625
   46PAPS   D1A  554  -0.288   0.511   6.751  0.3097  0.0384  0.0467
   46PAPS   D2A  555   0.046   0.408   6.434 -0.2885 -0.1291 -0.0956
   46PAPS   D3A  556   0.140   0.736   6.042  0.3079  0.0453 -0.3487
   46PAPS   D4A  557  -0.160   0.720   5.753 -0.0800  0.1962 -0.0115
   46PAPS   C5A  558  -0.156   0.991   5.348 -0.0579  0.1070  0.1879
   46PAPS   C1B  559   0.420   0.745   6.616 -0.3666 -0.1552  0.5103
   46PAPS   C2B  560   0.592   0.867   6.213  0.0537  0.0395 -0.0214
   46PAPS   C3B  561   0.850   0.975   5.797 -0.0432 -0.0247  0.3498
   46PAPS   C4B  562   1.148   1.150   5.530 -0.0631 -0.1414 -0.0855
   47PAPS   CNO  563   6.411   6.331   7.587  0.2916 -0.0976  0.0826
   47PAPS   PO4  564   6.825   6.251   7.441  0.2597  0.0359 -0.0185
   47PAPS   GL1  565   6.671   6.443   7.144  0.0415 -0.2310 -0.0858
   47PAPS   GL2  566   6.675   6.491   6.722 -0.2155 -0.1796  0.2098
   47PAPS   D1A  567   6.937   6.884   6.927  0.1174 -0.0982  0.3035
   47PAPS   D2A  568   6.816   6.946   6.511 -0.1441 -0.3312 -0.0579
   47PAPS   D3A  569   6.301   6.887   6.471 -0.1282  0.4803 -0.0305
   47PAPS   D4A  570   5.958   6.746   6.228  0.1580 -0.0444  0.0710
   47PAPS   C5A  571   5.786   6.320   6.249  0.2660  0.1613  0.1884
   47PAPS   C1B  572   6.576   6.480   6.206 -0.0522  0.0387 -0.0831
   47PAPS   C2B  573   6.704   6.378   5.775  0.2040  0.0327 -0.1649
   47PAPS   C3B  574   6.868   6.008   5.608  0.1358  0.0237  0.1202
   47PAPS   C4B  575   7.176   5.723   5.320  0.3955  0.2686  0.0720
   48PAPS   CNO  576   5.389   5.721   7.305  0.0168  0.0533 -0.1179
   48PAPS   PO4  577   5.343   5.339   7.066 -0.0214 -0.1309  0.0296
   48PAPS   GL1  578   5.023   5.521   6.844  0.0865 -0.1360 -0.0957
   48PAPS   GL2  579   4.895   5.864   6.852  0.1800  0.0036 -0.1571
   48PAPS   D1A  580   5.063   5.604   6.413  0.1257 -0.1195 -0.1607
   48PAPS   D2A  581   5.173   5.513   6.025  0.0876  0.3561 -0.0238
   48PAPS   D3A  582   4.966   5.136   5.664  0.2917 -0.2065  0.0391
   48PAPS   D4A  583   4.632   5.310   5.613  0.0896 -0.0503 -0.2228
   48PAPS   C5A  584   4.370   5.341   5.204 -0.1555 -0.1028  0.0742
   48PAPS   C1B  585   4.694   5.926   6.334 -0.3086  0.0750 -0.0474
   48PAPS   C2B  586   4.707   5.897   5.965 -0.2701 -0.5179  0.2629
   48PAPS   C3B  587   4.968   5.729   5.642 -0.0463  0.1628 -0.0004
   48PAPS   C4B  588   4.950   5.415   5.252 -0.0659  0.3071  0.2589
   49PAPS   CNO  589   2.877   6.085   7.708  0.1555  0.3117 -0.1746
   49PAPS   PO4  590   2.885   6.389   7.445 -0.1755  0.0745  0.2411
   49PAPS   GL1  591   2.742   6.320   6.912  0.3296 -0.2249  0.0568
   49PAPS   GL2  592   2.812   6.071   6.785  0.3281  0.3734 -0.0375
   49PAPS   D1A  593   2.336   6.222   6.656 -0.3120 -0.2158  0.0431
   49PAPS   D2A  594   2.200   5.917   6.522 -0.0982 -0.2927  0.2809
   49PAPS   D3A  595   2.272   5.814   6.132  0.0411 -0.1199 -0.1048
   49PAPS   D4A  596   1.861   5.798   6.085 -0.0356  0.0872  0.0933
   49PAPS   C5A  597   1.850   5.432   5.767 -0.2202  0.1370  0.0380
   49PAPS   C1B  598   2.688   5.705   6.513 -0.0602 -0.2729 -0.0541
   49PAPS   C2B  599   2.673   5.290   6.200  0.0453 -0.1792 -0.0032
   49PAPS   C3B  600   2.803   4.953   5.947 -0.0726  0.0711  0.3736
   49PAPS   C4B  601   2.790   4.788   5.520  0.0187 -0.1778 -0.0723
   50PAPS   CNO  602   6.534   5.519   7.505 -0.4327  0.1309  0.0396
   50PAPS   PO4  603   6.482   5.901   7.276 -0.0376  0.0378 -0.0861
   50PAPS   GL1  604   6.236   5.866   6.903  0.0753 -0.0293  0.0939
   50PAPS   GL2  605   6.304   5.705   6.548  0.2655 -0.0994 -0.1024
   50PAPS   D1A  606   5.875   5.955   6.697  0.3138 -0.0431  0.1284
   50PAPS   D2A  607   5.655   5.869   6.331 -0.0484 -0.1842  0.1692
   50PAPS   D3A  608   5.667   5.972   5.952  0.1141  0.1196  0.0687
   50PAPS   D4A  609   5.522   5.615   5.696  0.2794  0.1382 -0.0809
   50PAPS   C5A  610   5.344   5.797   5.279  0.2430  0.2267 -0.1115
   50PAPS   C1B  611   6.232   6.085   6.287  0.0832  0.0956 -0.2558
   50PAPS   C2B  612   6.103   6.231   5.896 -0.0376  0.2169 -0.2419
   50PAPS   C3B  613   6.190   6.652   5.837 -0.1046  0.0641  0.2349
   50PAPS   C4B  614   5.980   7.004   5.604 -0.3298 -0.1036  0.2400
   51PAPS   CNO  615   0.933   2.145   7.944  0.1614 -0.2905  0.0868
   51PAPS   PO4  616   1.120   1.743   8.049 -0.3750 -0.2026 -0.1836
   51PAPS   GL1  617   0.987   1.652   7.710  0.1774 -0.1310  0.0914
   51PAPS   GL2  618   0.786   1.773   7.591  0.0430 -0.0028 -0.0261
   51PAPS   D1A  619   1.227   1.652   7.198  0.1059 -0.2488  0.4099
   51PAPS   D2A  620   1.260   1.295   7.016  0.0914 -0.1841 -0.1683
   51PAPS   D3A  621   1.132   1.351   6.671 -0.0518  0.1959  0.0349
   51PAPS   D4A  622   1.057   1.223   6.320  0.1116 -0.1588  0.0816
   51PAPS   C5A  623   1.083   1.418   5.949 -0.1977  0.0061  0.0822
   51PAPS   C1B  624   0.685   1.782   7.114  0.1035 -0.0242  0.5432
   51PAPS   C2B  625   0.797   1.900   6.774  0.0816  0.0539  0.2336
   51PAPS   C3B  626   0.848   1.680   6.411  0.1307  0.0139 -0.0719
   51PAPS   C4B  627   0.744   1.811   6.033  0.1071 -0.0410  0.1420
   52PAPS   CNO  628   6.931   1.515   7.604 -0.1969  0.2050 -0.1526
   52PAPS   PO4  629   7.273   1.189   7.653  0.2427 -0.1643  0.2831
   52PAPS   GL1  630   7.345   1.299   7.213  0.0334 -0.0736 -0.0700
   52PAPS   GL2  631   7.548   1.564   7.228  0.2332 -0.1669 -0.0023
   52PAPS   D1A  632   7.092   1.171   6.899 -0.2709  0.1734  0.0764
   52PAPS   D2A  633   7.009   1.488   6.607  0.1575  0.0366 -0.0113
   52PAPS   D3A  634   7.120   1.049   6.438 -0.1659  0.1994  0.1249
   52PAPS   D4A  635   7.251   1.197   6.164 -0.0797 -0.1192  0.1090
   52PAPS   C5A  636   6.994   1.565   5.927 -0.3301 -0.2447 -0.3738
   52PAPS   C1B  637   7.454   1.589   6.778  0.3492  0.0910 -0.0537
   52PAPS   C2B  638   7.435   1.590   6.351  0.1807 -0.2604  0.0599
   52PAPS   C3B  639   7.510   1.611   5.885  0.1966  0.1946 -0.1932
   52PAPS   C4B  640   7.877   1.491   5.540 -0.0318 -0.2478 -0.2738
   53PAPS   CNO  641   5.553   3.835   7.544 -0.2591  0.0410  0.1685
   53PAPS   PO4  642   5.978   3.817   7.359 -0.1147 -0.2323 -0.3511
   53PAPS   GL1  643   5.781   3.669   7.124  0.2288 -0.2320  0.2675
   53PAPS   GL2  644   5.694   3.901   6.867 -0.0128  0.2761 -0.0685
   53PAPS   D1A  645   5.624   3.239   7.050 -0.0664 -0.0608  0.0921
   53PAPS   D2A  646   5.333   2.934   7.274  0.2197  0.0030 -0.0845
   53PAPS   D3A  647   5.132   3.250   7.037  0.2690  0.1025  0.0886
   53PAPS   D4A  648   4.923   3.406   6.648  0.0188 -0.0000  0.0997
   53PAPS   C5A  649   4.755   3.276   6.292  0.0858  0.5450 -0.0635
   53PAPS   C1B  650   5.724   3.924   6.452 -0.0987 -0.0135 -0.2239
   53PAPS   C2B  651   6.019   3.829   6.078  0.2044  0.2584  0.0306
   53PAPS   C3B  652   5.837   3.754   5.605 -0.1367  0.0607  0.0146
   53PAPS   C4B  653   5.675   4.028   5.387 -0.1860 -0.1455  0.3202
   54PAPS   CNO  654   1.496   7.660   7.752  0.2231 -0.0872  0.0466
   54PAPS   PO4  655   1.211   7.615   7.467  0.0735 -0.1659 -0.3065
   54PAPS   GL1  656   1.460   7.487   7.025  0.0526  0.2410  0.0665
   54PAPS   GL2  657   1.546   7.222   6.920 -0.2970  0.2395  0.2105
   54PAPS   D1A  658   1.270   7.563   6.564 -0.4880 -0.2496  0.2667
   54PAPS   D2A  659   1.399   7.736   6.163 -0.1163  0.2024  0.1220
   54PAPS   D3A  660   1.566   7.522   5.824  0.1638  0.1606 -0.1592
   54PAPS   D4A  661   1.866   7.871   5.791 -0.2507 -0.4499 -0.2330
   54PAPS   C5A  662   2.035   8.130   5.475  0.2795 -0.1447 -0.1075
   54PAPS   C1B  663   1.565   7.135   6.530 -0.1765 -0.1699  0.3466
   54PAPS   C2B  664   1.676   7.155   6.155 -0.1739 -0.0423 -0.0881
   54PAPS   C3B  665   1.796   7.096   5.688  0.0971 -0.0601  0.0003
   54PAPS   C4B  666   1.759   7.259   5.294  0.1348 -0.0477  0.1690
   55PAPS   CNO  667   5.911   1.163   7.810  0.0890  0.0019 -0.1159
   55PAPS   PO4  668   5.999   0.918   7.507  0.0604  0.0750 -0.0391
   55PAPS   GL1  669   5.661   0.801   7.215  0.1861  0.0986  0.1012
   55PAPS   GL2  670   5.636   0.444   7.259  0.2923 -0.4476 -0.2278
   55PAPS   D1A  671   5.321   0.867   6.898 -0.1566 -0.0892 -0.1723
   55PAPS   D2A  672   5.279   0.722   6.510 -0.1059 -0.1695  0.1604
   55PAPS   D3A  673   5.365   0.506   6.178  0.0712 -0.0905  0.1950
   55PAPS   D4A  674   5.738   0.426   5.926 -0.2828  0.4045 -0.0483
   55PAPS   C5A  675   5.824   0.091   5.599 -0.3028 -0.1175  0.0685
   55PAPS   C1B  676   5.693   0.502   6.796 -0.1092  0.3801 -0.0105
   55PAPS   C2B  677   5.913   0.584   6.517  0.0888 -0.2856 -0.0935
   55PAPS   C3B  678   5.988   0.722   6.145 -0.3071 -0.0015  0.1457
   55PAPS   C4B  679   6.352   0.875   5.779 -0.2809 -0.0452  0.1688
   56PAPS   CNO  680   0.588   7.178   7.365  0.3825  0.4279 -0.0579
   56PAPS   PO4  681   0.331   7.477   7.140  0.0040  0.1493 -0.1383
   56PAPS   GL1  682   0.274   7.575   6.750 -0.3288  0.0160 -0.1051
   56PAPS   GL2  683   0.005   7.857   6.726  0.0164 -0.0948 -0.2870
   56PAPS   D1A  684   0.312   7.614   6.309 -0.0346 -0.1817 -0.2032
   56PAPS   D2A  685   0.136   7.809   5.984 -0.0396  0.0116  0.0543
   56PAPS   D3A  686  -0.033   7.905   5.632 -0.2496 -0.1127 -0.1154
   56PAPS   D4A  687  -0.082   7.588   5.341  0.1792  0.4276  0.0607
   56PAPS   C5A  688   0.163   7.600   4.922  0.0451 -0.0167 -0.1205
   56PAPS   C1B  689  -0.205   7.746   6.358 -0.3985  0.0617 -0.4566
   56PAPS   C2B  690  -0.345   8.005   5.961 -0.0147 -0.1258  0.0198
   56PAPS   C3B  691  -0.491   8.080   5.503  0.3279  0.2179 -0.2484
   56PAPS   C4B  692  -0.453   7.881   5.184  0.1676  0.1195 -0.1531
   57PAPS   CNO  693   6.543   2.276   7.626 -0.2748 -0.1119 -0.0592
   57PAPS   PO4  694   6.200   2.355   7.386  0.0582  0.0009 -0.0672
   57PAPS   GL1  695   5.896   2.223   7.000 -0.0025 -0.0416 -0.0204
   57PAPS   GL2  696   5.902   1.945   6.968  0.1284 -0.1299  0.2834
   57PAPS   D1A  697   5.839   2.504   6.676  0.0635 -0.0748 -0.0631
   57PAPS   D2A  698   5.827   2.951   6.689 -0.1630 -0.1486  0.0088
   57PAPS   D3A  699   5.814   2.816   6.234 -0.2591  0.0491 -0.3803
   57PAPS   D4A  700   5.524   2.569   6.146  0.1843 -0.2875 -0.1121
   57PAPS   C5A  701   5.446   2.540   5.681  0.0885 -0.1795 -0.0671
   57PAPS   C1B  702   6.097   1.967   6.506 -0.1851 -0.2507  0.1869
   57PAPS   C2B  703   6.264   2.198   6.253 -0.0948  0.1512  0.0401
   57PAPS   C3B  704   6.405   2.304   5.939 -0.0438  0.2115  0.0250
   57PAPS   C4B  705   6.173   2.011   5.669 -0.0799  0.0253  0.2158
   58PAPS   CNO  706   2.940   2.768   7.580 -0.0334  0.2172  0.2036
   58PAPS   PO4  707   2.767   2.424   7.690 -0.2425  0.2187 -0.0214
   58PAPS   GL1  708   2.758   2.271   7.304 -0.0133 -0.0852 -0.0915
   58PAPS   GL2  709   2.970   2.479   7.081 -0.3262 -0.1545  0.0659
   58PAPS   D1A  710   2.467   2.366   7.013  0.0717 -0.0197  0.1587
   58PAPS   D2A  711   2.338   2.068   6.729  0.1134 -0.2885  0.1758
   58PAPS   D3A  712   1.905   1.913   6.589  0.1404  0.0618 -0.0144
   58PAPS   D4A  713   1.825   1.861   6.063 -0.1543  0.1927 -0.1644
   58PAPS   C5A  714   1.688   1.621   5.788  0.2323 -0.1974  0.1793
   58PAPS   C1B  715   3.043   2.445   6.664 -0.0252 -0.0421  0.1593
   58PAPS   C2B  716   3.020   2.610   6.322 -0.1352 -0.0075 -0.1687
   58PAPS   C3B  717   3.155   2.615   5.951 -0.1992 -0.0563 -0.1486
   58PAPS   C4B  718   3.150   2.546   5.570 -0.0979 -0.1919  0.0731
   59PAPS   CNO  719   3.227   0.155   7.848 -0.1055 -0.1256 -0.1507
   59PAPS   PO4  720   3.487   0.159   7.423  0.0804 -0.1133  0.0088
   59PAPS   GL1  721   3.138   0.141   7.141  0.1402 -0.0164  0.2516
   59PAPS   GL2  722   2.917   0.450   7.311 -0.3101  0.0236  0.0922
   59PAPS   D1A  723   2.895  -0.073   6.881  0.2243  0.0070 -0.1446
   59PAPS   D2A  724   3.107  -0.224   6.671  0.0860  0.3577 -0.0211
   59PAPS   D3A  725   2.805  -0.465   6.626 -0.2452 -0.1923  0.1371
   59PAPS   D4A  726   2.679  -0.404   6.030  0.0141  0.2440 -0.2110
   59PAPS   C5A  727   2.701  -0.173   5.711 -0.1717 -0.1418  0.0133
   59PAPS   C1B  728   2.539   0.252   6.958  0.0417 -0.2259 -0.1347
   59PAPS   C2B  729   2.388   0.388   6.508 -0.1451  0.1209 -0.0086
   59PAPS   C3B  730   2.378   0.588   6.242 -0.4082  0.0741  0.3236
   59PAPS   C4B  731   2.128   0.725   5.953 -0.1922  0.3628  0.0166
   60PAPS   CNO  732   7.054   2.493   7.472 -0.1831 -0.0055 -0.3340
   60PAPS   PO4  733   7.029   2.064   7.605  0.0259 -0.1781  0.0558
   60PAPS   GL1  734   7.237   2.058   7.290  0.0859 -0.0299  0.0396
   60PAPS   GL2  735   7.127   1.762   7.098  0.0677  0.3696  0.2953
   60PAPS   D1A  736   7.301   2.252   6.986  0.2331 -0.2107 -0.3278
   60PAPS   D2A  737   6.844   2.385   6.836 -0.1517 -0.1145 -0.2334
   60PAPS   D3A  738   6.358   2.402   6.780  0.0923  0.2581  0.2094
   60PAPS   D4A  739   6.198   2.747   7.118 -0.0183  0.2098 -0.0321
   60PAPS   C5A  740   6.057   3.084   7.105  0.2950  0.4490  0.0354
   60PAPS   C1B  741   7.152   2.011   6.608 -0.1756 -0.1041  0.1327
   60PAPS   C2B  742   7.190   1.980   6.186  0.1245  0.0216 -0.0373
   60PAPS   C3B  743   7.167   2.030   5.819 -0.2529  0.2121  0.0678
   60PAPS   C4B  744   7.049   1.976   5.361  0.0263 -0.0809 -0.3150
   61PAPS   CNO  745   5.404   7.718   7.302  0.0319 -0.0394 -0.1107
   61PAPS   PO4  746   5.077   7.477   7.080  0.1159  0.0246 -0.2817
   61PAPS   GL1  747   4.998   7.558   6.709 -0.0154  0.2004  0.0990
   61PAPS   GL2  748   4.758   7.838   6.629 -0.1847  0.2599 -0.0224
   61PAPS   D1A  749   5.107   7.564   6.354  0.1367 -0.2370 -0.0576
   61PAPS   D2A  750   5.310   7.195   6.107  0.1356  0.0963 -0.2755
   61PAPS   D3A  751   5.553   7.143   5.739  0.3927  0.1281 -0.0847
   61PAPS   D4A  752   5.742   7.441   5.660 -0.1879  0.0743 -0.2503
   61PAPS   C5A  753   6.062   7.438   5.347  0.0935  0.1520 -0.1683
   61PAPS   C1B  754   4.946   8.015   6.209  0.0326 -0.0332  0.0810
   61PAPS   C2B  755   5.044   8.061   5.750 -0.0448 -0.0029  0.0904
   61PAPS   C3B  756   5.379   8.120   5.604 -0.2059  0.1666  0.0195
   61PAPS   C4B  757   5.684   8.251   5.246  0.0024  0.1150 -0.1025
   62PAPS   CNO  758   4.422   7.579   7.591 -0.0117 -0.0746 -0.2205
   62PAPS   PO4  759   4.179   7.385   7.228  0.0502 -0.1051  0.0946
   62PAPS   GL1  760   3.767   7.470   6.909 -0.0312  0.1158  0.0524
   62PAPS   GL2  761   3.629   7.770   6.880  0.1118 -0.3122 -0.1667
   62PAPS   D1A  762   3.659   7.498   6.477 -0.4017 -0.0011 -0.1005
   62PAPS   D2A  763   4.011   7.231   6.516 -0.0582 -0.0774  0.1942
   62PAPS   D3A  764   4.004   7.269   6.098 -0.0011 -0.1237  0.1902
   62PAPS   D4A  765   3.601   7.478   6.018  0.1777  0.1556 -0.2419
   62PAPS   C5A  766   3.481   7.733   5.695 -0.0577  0.1076 -0.1827
   62PAPS   C1B  767   3.674   7.977   6.446  0.3525  0.1714  0.2280
   62PAPS   C2B  768   3.611   8.086   6.054  0.1544 -0.0701 -0.0498
   62PAPS   C3B  769   4.003   8.175   5.718  0.2572  0.1349  0.0220
   62PAPS   C4B  770   4.270   8.459   5.536 -0.0738  0.0124  0.2439
   63PAPS   CNO  771   1.822   6.404   7.281  0.0071  0.0483  0.1911
   63PAPS   PO4  772   1.583   6.789   7.141 -0.2173  0.0474 -0.0318
   63PAPS   GL1  773   1.794   6.733   6.811 -0.0010  0.1153 -0.2311
   63PAPS   GL2  774   1.770   6.427   6.803 -0.2873  0.3073 -0.0367
   63PAPS   D1A  775   1.913   6.790   6.391 -0.1605  0.2462  0.1492
   63PAPS   D2A  776   2.298   6.461   6.232  0.1384 -0.2267 -0.0235
   63PAPS   D3A  777   2.080   6.283   5.867 -0.0830  0.1790  0.0476
   63PAPS   D4A  778   1.843   6.692   5.926  0.1314 -0.0334 -0.1623
   63PAPS   C5A  779   1.609   6.651   5.514 -0.1856 -0.0254 -0.0294
   63PAPS   C1B  780   1.761   6.338   6.250  0.2074  0.0738  0.1620
   63PAPS   C2B  781   1.599   6.275   5.839  0.0447 -0.1103 -0.2985
   63PAPS   C3B  782   1.508   6.182   5.442 -0.1827  0.1316 -0.2426
   63PAPS   C4B  783   1.353   5.961   5.180  0.1719 -0.0361  0.1741
   64PAPS   CNO  784   5.656   2.451   7.416 -0.0743 -0.0518 -0.1029
   64PAPS   PO4  785   5.509   2.600   6.997  0.4106  0.0551  0.2018
   64PAPS   GL1  786   5.085   2.577   6.984 -0.0150 -0.2787  0.0458
   64PAPS   GL2  787   4.992   2.364   6.665 -0.1552 -0.1927  0.2541
   64PAPS   D1A  788   4.922   2.215   7.178  0.0047  0.2011  0.2066
   64PAPS   D2A  789   5.377   2.081   7.049 -0.0845 -0.1691 -0.0249
   64PAPS   D3A  790   5.546   2.103   6.572 -0.2435  0.2049 -0.0429
   64PAPS   D4A  791   5.752   2.074   6.169  0.0817 -0.1009  0.3201
   64PAPS   C5A  792   5.663   2.022   5.751 -0.0284 -0.0035  0.0690
   64PAPS   C1B  793   5.117   2.330   6.328 -0.2513  0.1776  0.1575
   64PAPS   C2B  794   5.054   2.517   5.979  0.1922 -0.0971 -0.0428
   64PAPS   C3B  795   4.764   2.761   5.661 -0.0869  0.1515  0.0562
   64PAPS   C4B  796   4.387   2.655   5.632 -0.0418 -0.0653 -0.1020
   65PAPS   CNO  797   1.746   3.762   7.155 -0.1602  0.1339  0.1523
   65PAPS   PO4  798   1.318   3.669   7.142 -0.1428 -0.1179 -0.0389
   65PAPS   GL1  799   1.169   3.765   6.769  0.1230 -0.4090  0.0069
   65PAPS   GL2  800   1.068   4.019   6.620 -0.4365 -0.3114 -0.0056
   65PAPS   D1A  801   1.125   3.490   6.510 -0.2682  0.2621  0.1169
   65PAPS   D2A  802   1.246   3.502   6.170 -0.2827  0.5489 -0.3176
   65PAPS   D3A  803   1.591   3.192   6.124 -0.2807 -0.1500  0.1775
   65PAPS   D4A  804   1.706   3.372   5.802  0.0721  0.0068 -0.0551
   65PAPS   C5A  805   1.567   3.436   5.314 -0.3548 -0.2951 -0.0699
   65PAPS   C1B  806   1.179   4.034   6.189  0.1410  0.0374  0.0098
   65PAPS   C2B  807   1.404   3.986   5.722  0.1801 -0.4667 -0.0424
   65PAPS   C3B  808   1.120   3.725   5.432 -0.0149 -0.1575 -0.0741
   65PAPS   C4B  809   0.908   3.452   5.207 -0.0135  0.0139 -0.3632
   66PAPS   CNO  810   4.726   0.504   7.346 -0.2312 -0.3785 -0.0081
   66PAPS   PO4  811   4.439   0.279   7.338 -0.0046  0.1119  0.4123
   66PAPS   GL1  812   4.388   0.293   6.895 -0.1417 -0.4401  0.0857
   66PAPS   GL2  813   4.505   0.456   6.858 -0.1220  0.1711  0.0193
   66PAPS   D1A  814   4.159  -0.007   6.832  0.3014 -0.2850  0.4166
   66PAPS   D2A  815   4.248   0.033   6.445  0.0481  0.2520  0.3095
   66PAPS   D3A  816   4.092   0.002   6.065 -0.1561  0.2046  0.1262
   66PAPS   D4A  817   4.468   0.229   6.062 -0.2133  0.3024 -0.0759
   66PAPS   C5A  818   4.454   0.577   6.317 -0.4649  0.1045 -0.1084
   66PAPS   C1B  819   4.308   0.901   6.702 -0.2957  0.3618 -0.0776
   66PAPS   C2B  820   4.318   1.181   6.485  0.1384 -0.2332 -0.2151
   66PAPS   C3B  821   4.460   1.363   6.105 -0.0675  0.0158 -0.0693
   66PAPS   C4B  822   4.301   1.660   5.989 -0.1653  0.2751 -0.1400
   67PAPS   CNO  823   4.957   1.707   8.048  0.1089  0.3182  0.3012
   67PAPS   PO4  824   4.638   1.500   7.886 -0.0925  0.2602  0.1277
   67PAPS   GL1  825   4.639   1.549   7.394  0.0110 -0.0797  0.4409
   67PAPS   GL2  826   4.781   1.753   7.377  0.1410  0.0823  0.2530
   67PAPS   D1A  827   4.383   1.841   7.095  0.3271  0.1036  0.0700
   67PAPS   D2A  828   4.432   1.334   6.910  0.1479  0.0904 -0.0079
   67PAPS   D3A  829   4.522   1.634   6.534 -0.1091 -0.2705 -0.3604
   67PAPS   D4A  830   4.773   1.802   6.059 -0.0023  0.0173 -0.0282
   67PAPS   C5A  831   4.582   1.766   5.570 -0.0039 -0.1304  0.3978
   67PAPS   C1B  832   4.827   1.667   6.985  0.1738 -0.2414  0.3569
   67PAPS   C2B  833   4.971   1.841   6.550 -0.0978  0.0433  0.0630
   67PAPS   C3B  834   5.241   1.836   6.144 -0.3774 -0.1624  0.1370
   67PAPS   C4B  835   5.217   1.789   5.685  0.2520  0.2007  0.0896
   68PAPS   CNO  836   5.175   0.841   7.404 -0.0216  0.3313 -0.2735
   68PAPS   PO4  837   5.149   0.429   7.604  0.1053 -0.1715 -0.1137
   68PAPS   GL1  838   5.206   0.357   7.102  0.0135 -0.2654  0.1738
   68PAPS   GL2  839   4.979   0.186   7.044  0.0089 -0.0339  0.1109
   68PAPS   D1A  840   5.333   0.243   6.595 -0.3645  0.3168 -0.1477
   68PAPS   D2A  841   5.472  -0.051   6.859 -0.0770  0.0261  0.2385
   68PAPS   D3A  842   5.728  -0.372   7.052  0.2464  0.2510 -0.2449
   68PAPS   D4A  843   6.110  -0.306   6.890 -0.0288  0.2880  0.0671
   68PAPS   C5A  844   6.464  -0.608   6.847  0.0454  0.1163 -0.1414
   68PAPS   C1B  845   4.876   0.493   6.600 -0.1126 -0.0663 -0.5677
   68PAPS   C2B  846   4.901   0.734   6.200  0.3764  0.0270  0.3181
   68PAPS   C3B  847   4.667   0.744   5.844 -0.0784  0.0383 -0.1860
   68PAPS   C4B  848   4.218   0.938   5.972  0.1374 -0.0106 -0.1471
   69PAPS   CNO  849   4.479   2.829   7.860 -0.0493 -0.1212 -0.0722
   69PAPS   PO4  850   4.310   2.807   7.418  0.0112 -0.0098  0.4297
   69PAPS   GL1  851   4.104   2.737   7.113  0.0588  0.2682  0.0025
   69PAPS   GL2  852   3.849   2.940   7.030  0.1092 -0.0064  0.1062
   69PAPS   D1A  853   4.065   2.546   6.731 -0.2189 -0.0107  0.2241
   69PAPS   D2A  854   4.344   2.933   6.660 -0.2419 -0.2295 -0.2926
   69PAPS   D3A  855   4.757   2.916   6.845 -0.0206 -0.1243 -0.1995
   69PAPS   D4A  856   4.803   2.778   6.488  0.0534 -0.1167  0.0717
   69PAPS   C5A  857   4.662   2.824   6.110  0.0757  0.0106 -0.3433
   69PAPS   C1B  858   3.863   3.038   6.562 -0.4024  0.1035 -0.4738
   69PAPS   C2B  859   4.078   3.109   6.148 -0.0596 -0.0909 -0.3100
   69PAPS   C3B  860   4.436   3.231   5.888  0.1626 -0.0332  0.2268
   69PAPS   C4B  861   4.622   3.227   5.492  0.0613  0.2242  0.3333
   70PAPS   CNO  862   7.454   4.569   6.753 -0.0398 -0.0491  0.0727
   70PAPS   PO4  863   7.360   4.174   6.951 -0.1299  0.1689 -0.1651
   70PAPS   GL1  864   7.105   4.103   6.590  0.1420 -0.0067 -0.0281
   70PAPS   GL2  865   7.046   3.823   6.586  0.0204  0.2691 -0.0241
   70PAPS   D1A  866   7.156   4.217   6.139 -0.2604 -0.2098  0.1837
   70PAPS   D2A  867   6.955   4.477   5.702  0.2013 -0.1150  0.0501
   70PAPS   D3A  868   7.363   4.470   5.611 -0.1743 -0.0519 -0.2405
   70PAPS   D4A  869   7.325   4.701   5.915 -0.1192  0.1664 -0.2252
   70PAPS   C5A  870   7.292   4.713   6.290  0.2817  0.1119 -0.6952
   70PAPS   C1B  871   7.059   3.452   6.347  0.2957 -0.2584  0.0279
   70PAPS   C2B  872   7.198   3.125   6.093  0.0361  0.2105 -0.0783
   70PAPS   C3B  873   7.261   3.018   5.689 -0.1143  0.0040 -0.2074
   70PAPS   C4B  874   7.167   3.160   5.285  0.1387 -0.1737 -0.0467
   71PAPS   CNO  875   1.623   1.762   7.901  0.0953 -0.2414 -0.1727
   71PAPS   PO4  876   1.656   1.486   7.576  0.1256 -0.1420  0.0990
   71PAPS   GL1  877   1.700   1.760   7.250  0.0031 -0.0154 -0.2776
   71PAPS   GL2  878   1.657   1.525   7.052 -0.0653 -0.0208 -0.3251
   71PAPS   D1A  879   2.089   2.014   7.192  0.0433  0.1061 -0.0415
   71PAPS   D2A  880   1.891   2.328   6.951  0.0457  0.0434  0.3244
   71PAPS   D3A  881   2.036   2.446   6.480 -0.1835  0.1343  0.2518
   71PAPS   D4A  882   2.243   2.017   6.256  0.3742  0.2453 -0.2034
   71PAPS   C5A  883   2.227   2.090   5.812  0.0232 -0.2620  0.1261
   71PAPS   C1B  884   1.710   1.484   6.633 -0.3535  0.2435  0.2047
   71PAPS   C2B  885   1.517   1.342   6.205 -0.4388 -0.1121  0.1615
   71PAPS   C3B  886   1.651   1.160   5.743 -0.0145  0.0640 -0.1707
   71PAPS   C4B  887   1.696   1.217   5.328  0.1430 -0.1398 -0.2666
   72PAPS   CNO  888   7.383   5.169   7.581  0.2773  0.0188 -0.1698
   72PAPS   PO4  889   7.492   5.507   7.296  0.2994  0.0724 -0.2566
   72PAPS   GL1  890   7.516   5.873   7.123 -0.1481  0.3181 -0.0951
   72PAPS   GL2  891   7.382   5.946   6.890 -0.0428 -0.3614  0.4268
   72PAPS   D1A  892   7.876   5.980   6.757 -0.4035 -0.0216 -0.0380
   72PAPS   D2A  893   7.754   6.330   6.487 -0.2322 -0.0978  0.0124
   72PAPS   D3A  894   7.515   6.289   6.231 -0.0433 -0.0569 -0.1251
   72PAPS   D4A  895   7.811   5.964   6.072  0.0222 -0.3378  0.3020
   72PAPS   C5A  896   7.956   5.681   6.288 -0.1866  0.8009  0.0225
   72PAPS   C1B  897   7.516   5.811   6.486 -0.1108 -0.2092  0.3369
   72PAPS   C2B  898   7.477   5.611   6.141 -0.2379 -0.1955 -0.1122
   72PAPS   C3B  899   7.545   5.595   5.733 -0.2457 -0.0241  0.1472
   72PAPS   C4B  900   7.780   5.432   5.395  0.0513  0.1426  0.5202
   73PAPS   CNO  901   6.423  -0.010   7.112 -0.1533  0.0875 -0.2564
   73PAPS   PO4  902   6.600   0.251   7.452  0.3473 -0.3010 -0.1520
   73PAPS   GL1  903   6.488   0.552   7.059  0.1656  0.1521 -0.0772
   73PAPS   GL2  904   6.152   0.579   7.051  0.0929  0.1264  0.4341
   73PAPS   D1A  905   6.805   0.718   6.689  0.0631 -0.4857 -0.0215
   73PAPS   D2A  906   6.693   0.814   6.286  0.3376  0.0044  0.1560
   73PAPS   D3A  907   6.706   1.309   6.258  0.2425  0.2850 -0.1217
   73PAPS   D4A  908   6.408   1.344   5.876 -0.0453 -0.0217  0.1706
   73PAPS   C5A  909   6.028   1.545   5.561  0.1005  0.2383  0.1071
   73PAPS   C1B  910   6.296   0.909   6.682  0.2929  0.0275  0.2603
   73PAPS   C2B  911   6.205   1.154   6.269 -0.2579 -0.3624  0.0658
   73PAPS   C3B  912   5.960   1.158   5.872 -0.1983 -0.0283  0.2619
   73PAPS   C4B  913   5.845   0.805   5.603  0.1134  0.3240 -0.0762
   74PAPS   CNO  914   6.264   7.872   3.132 -0.1198 -0.2042  0.1513
   74PAPS   PO4  915   6.348   7.926   3.538 -0.0167 -0.2147  0.1066
   74PAPS   GL1  916   6.423   7.939   4.009 -0.1118 -0.0189 -0.0240
   74PAPS   GL2  917   6.539   7.604   4.100  0.2080  0.1424 -0.1546
   74PAPS   D1A  918   6.794   8.131   4.319 -0.1341  0.0382  0.4787
   74PAPS   D2A  919   7.119   7.877   4.669 -0.0075 -0.0685 -0.2534
   74PAPS   D3A  920   6.850   8.058   4.863 -0.2468  0.0547  0.1754
   74PAPS   D4A  921   6.868   8.130   5.213 -0.2318 -0.1259  0.1613
   74PAPS   C5A  922   6.701   8.645   5.351 -0.0379 -0.1592  0.4741
   74PAPS   C1B  923   6.749   7.540   4.479 -0.4038 -0.1410 -0.1344
   74PAPS   C2B  924   6.903   7.156   4.806  0.1489  0.3473 -0.0968
   74PAPS   C3B  925   6.804   6.934   5.213  0.0908  0.1235 -0.0645
   74PAPS   C4B  926   6.968   7.006   5.713  0.1672  0.1834  0.2186
   75PAPS   CNO  927   1.339   0.298   3.431 -0.0199  0.0649 -0.2388
   75PAPS   PO4  928   1.305   0.726   3.408  0.2545 -0.2345  0.0397
   75PAPS   GL1  929   1.484   0.593   3.818  0.1318 -0.0181 -0.2742
   75PAPS   GL2  930   1.796   0.615   3.933 -0.1951  0.3860  0.0466
   75PAPS   D1A  931   1.376   0.568   4.313 -0.3170 -0.0516 -0.2906
   75PAPS   D2A  932   1.344   1.033   4.308  0.4107 -0.2461 -0.3388
   75PAPS   D3A  933   1.498   1.064   3.982  0.0187 -0.1997  0.0714
   75PAPS   D4A  934   1.927   1.051   3.892  0.2586 -0.0311  0.2281
   75PAPS   C5A  935   2.215   0.999   4.249 -0.2116 -0.0768  0.2808
   75PAPS   C1B  936   1.776   0.863   4.414 -0.2127 -0.0007 -0.2765
   75PAPS   C2B  937   1.464   0.925   4.794 -0.0280  0.0726 -0.0655
   75PAPS   C3B  938   1.133   0.982   5.005 -0.1151 -0.1250  0.0711
   75PAPS   C4B  939   0.773   0.988   5.267  0.1616  0.0234 -0.0313
   76PAPS   CNO  940   6.466   3.279   3.290 -0.0771 -0.0505  0.0453
   76PAPS   PO4  941   6.462   3.716   3.404 -0.2582 -0.1764 -0.1968
   76PAPS   GL1  942   6.550   3.637   3.779  0.0515 -0.0287  0.0127
   76PAPS   GL2  943   6.621   3.927   3.874 -0.0339 -0.2068  0.1670
   76PAPS   D1A  944   6.495   3.323   4.082 -0.2732 -0.2518 -0.0523
   76PAPS   D2A  945   6.660   3.191   4.483 -0.0634  0.0411 -0.0023
   76PAPS   D3A  946   6.513   3.290   4.846  0.1701 -0.1130 -0.1186
   76PAPS   D4A  947   6.279   3.698   5.201 -0.2183  0.1895  0.1829
   76PAPS   C5A  948   5.848   3.657   5.111  0.3877 -0.1591  0.2680
   76PAPS   C1B  949   6.427   3.774   4.264  0.1064  0.3108  0.1555
   76PAPS   C2B  950   6.490   3.855   4.744  0.2585 -0.1586 -0.0644
   76PAPS   C3B  951   6.582   4.211   4.995 -0.2975 -0.0335  0.1246
   76PAPS   C4B  952   6.578   4.580   5.360  0.2210 -0.1075 -0.0776
   77PAPS   CNO  953   2.640   5.548   3.198 -0.0066  0.0144 -0.0599
   77PAPS   PO4  954   2.546   5.481   3.618  0.0384  0.1644  0.2603
   77PAPS   GL1  955   2.680   5.836   3.932 -0.0797 -0.2301  0.1104
   77PAPS   GL2  956   2.504   5.829   4.164  0.3179 -0.1034 -0.0953
   77PAPS   D1A  957   3.099   6.046   4.038  0.1683 -0.0683  0.0570
   77PAPS   D2A  958   3.407   6.456   3.846 -0.0805  0.0625 -0.2052
   77PAPS   D3A  959   3.145   6.579   4.115 -0.1500  0.0234 -0.0522
   77PAPS   D4A  960   3.208   6.300   4.465  0.0806  0.3888  0.1503
   77PAPS   C5A  961   3.702   6.081   4.601 -0.2995  0.0595  0.3070
   77PAPS   C1B  962   2.670   6.135   4.443  0.1225  0.0588 -0.0208
   77PAPS   C2B  963   2.702   6.298   4.821  0.1253 -0.2484 -0.1927
   77PAPS   C3B  964   2.821   6.186   5.175  0.0593  0.0827  0.0939
   77PAPS   C4B  965   2.977   5.808   5.379 -0.1896 -0.0250 -0.1718
   78PAPS   CNO  966   3.899   3.789   2.836 -0.0293 -0.0769 -0.1008
   78PAPS   PO4  967   4.069   3.642   3.289  0.1019  0.0800  0.1911
   78PAPS   GL1  968   3.891   3.438   3.707  0.1154 -0.1820 -0.0502
   78PAPS   GL2  969   4.039   3.628   3.915 -0.1333  0.1468 -0.2602
   78PAPS   D1A  970   4.004   3.150   4.000  0.4345 -0.1051 -0.0547
   78PAPS   D2A  971   4.302   3.327   4.239  0.1525  0.1577  0.4276
   78PAPS   D3A  972   4.547   3.186   4.684 -0.0761  0.0499  0.3047
   78PAPS   D4A  973   4.447   3.712   4.658 -0.2678  0.1015 -0.0408
   78PAPS   C5A  974   4.669   4.171   4.752  0.0810 -0.1088 -0.3767
   78PAPS   C1B  975   4.173   3.914   4.243 -0.2387  0.1124  0.0655
   78PAPS   C2B  976   4.124   4.171   4.598  0.2770 -0.0695 -0.0625
   78PAPS   C3B  977   3.953   4.509   4.746  0.0506  0.0853 -0.0131
   78PAPS   C4B  978   4.179   4.489   5.149  0.4327 -0.4736 -0.0505
   79PAPS   CNO  979   5.546   5.700   3.625 -0.0167 -0.5034 -0.0615
   79PAPS   PO4  980   5.167   5.481   3.424 -0.1712  0.2009  0.0215
   79PAPS   GL1  981   4.858   5.732   3.595 -0.0925  0.0367  0.0950
   79PAPS   GL2  982   5.127   5.642   3.866  0.2526  0.0297 -0.1475
   79PAPS   D1A  983   4.547   6.001   3.605 -0.1217 -0.0872  0.0230
   79PAPS   D2A  984   4.790   6.072   3.919 -0.0549 -0.1592 -0.1235
   79PAPS   D3A  985   4.698   5.837   4.277  0.1385 -0.0914  0.1941
   79PAPS   D4A  986   4.404   5.938   4.491 -0.0263 -0.0511 -0.1214
   79PAPS   C5A  987   4.123   5.926   4.824 -0.0315 -0.0564  0.1840
   79PAPS   C1B  988   5.157   5.953   4.178  0.0318  0.1990 -0.1259
   79PAPS   C2B  989   5.168   5.924   4.586  0.2145 -0.0809 -0.0044
   79PAPS   C3B  990   4.915   5.723   4.882 -0.3514 -0.2279 -0.2078
   79PAPS   C4B  991   4.573   5.830   5.119 -0.1392  0.1159 -0.3722
   80PAPS   CNO  992   2.975   1.562   3.314  0.2816  0.0019 -0.0260
   80PAPS   PO4  993   2.781   1.505   3.763 -0.1454 -0.0421  0.2511
   80PAPS   GL1  994   2.792   1.322   4.130 -0.0034 -0.4148  0.1086
   80PAPS   GL2  995   2.869   1.593   4.336 -0.1343 -0.0980 -0.1535
   80PAPS   D1A  996   2.685   1.096   4.507 -0.3026 -0.3492 -0.1128
   80PAPS   D2A  997   2.873   1.004   4.912 -0.0690 -0.1332  0.1949
   80PAPS   D3A  998   2.416   1.093   4.966  0.4519  0.0187 -0.0957
   80PAPS   D4A  999   2.588   1.240   5.274  0.2362 -0.0959  0.2033
   80PAPS   C5A 1000   2.271   1.117   5.652 -0.2673  0.1425  0.1608
   80PAPS   C1B 1001   3.096   1.541   4.631  0.1527 -0.1893  0.0977
   80PAPS   C2B 1002   3.112   1.564   5.093 -0.2240 -0.0794 -0.0739
   80PAPS   C3B 1003   3.063   1.248   5.336 -0.1495 -0.2062 -0.2219
   80PAPS   C4B 1004   3.245   0.915   5.483  0.1021  0.1468 -0.0025
   81PAPS   CNO 1005   0.313   4.177   2.943  0.3390  0.0749 -0.3827
   81PAPS   PO4 1006   0.072   4.035   3.221 -0.0031  0.0065 -0.1260
   81PAPS   GL1 1007   0.131   3.848   3.621  0.2417  0.1319 -0.0737
   81PAPS   GL2 1008   0.116   3.977   3.922  0.0459 -0.2291  0.1382
   81PAPS   D1A 1009   0.302   3.475   3.911  0.4211 -0.2950  0.0376
   81PAPS   D2A 1010   0.504   3.401   4.266 -0.2749 -0.0578 -0.0264
   81PAPS   D3A 1011   0.205   3.376   4.462  0.0662 -0.1443  0.0401
   81PAPS   D4A 1012   0.203   3.622   4.831  0.1436 -0.0174  0.2022
   81PAPS   C5A 1013   0.145   4.062   4.920 -0.0380  0.1130 -0.1190
   81PAPS   C1B 1014   0.356   4.329   4.246 -0.2335 -0.1294 -0.0159
   81PAPS   C2B 1015   0.452   4.264   4.629 -0.0150 -0.0107 -0.0114
   81PAPS   C3B 1016   0.221   4.533   4.841 -0.2201 -0.0386  0.0196
   81PAPS   C4B 1017   0.262   4.613   5.224 -0.3647 -0.0711 -0.0590
   82PAPS   CNO 1018   3.184  -0.088   3.431 -0.0784 -0.0647 -0.1492
   82PAPS   PO4 1019   2.825   0.049   3.677 -0.0123  0.1987 -0.1547
   82PAPS   GL1 1020   2.704   0.338   3.901  0.4237  0.4615 -0.2654
   82PAPS   GL2 1021   2.705   0.533   3.745  0.2446  0.0227  0.0532
   82PAPS   D1A 1022   2.287   0.495   4.109 -0.1897  0.0856 -0.1172
   82PAPS   D2A 1023   2.276   0.360   4.448  0.1429  0.0656 -0.1068
   82PAPS   D3A 1024   2.241   0.669   4.560  0.5722 -0.0126  0.0481
   82PAPS   D4A 1025   2.125   0.502   4.960  0.0791 -0.3068  0.0485
   82PAPS   C5A 1026   2.365   0.119   4.905  0.2963  0.1070 -0.0287
   82PAPS   C1B 1027   2.735   0.826   4.125 -0.0805 -0.0362 -0.0213
   82PAPS   C2B 1028   2.736   0.576   4.518  0.1082  0.2064 -0.1009
   82PAPS   C3B 1029   2.698   0.515   4.918 -0.2072  0.0567 -0.1381
   82PAPS   C4B 1030   3.004   0.588   5.192  0.0376 -0.2345  0.1056
   83PAPS   CNO 1031   6.134   7.409   3.454 -0.2381 -0.2702 -0.0519
   83PAPS   PO4 1032   5.829   7.176   3.268  0.0997  0.2630 -0.1530
   83PAPS   GL1 1033   5.693   7.207   3.689  0.3964 -0.3627 -0.1785
   83PAPS   GL2 1034   5.734   6.894   3.765 -0.1646  0.1903  0.1751
   83PAPS   D1A 1035   5.263   6.962   3.824  0.1207  0.0571  0.0076
   83PAPS   D2A 1036   5.365   7.387   4.109  0.0915  0.0196 -0.0163
   83PAPS   D3A 1037   5.136   7.359   4.570  0.1851 -0.3956  0.0551
   83PAPS   D4A 1038   4.964   7.211   4.961  0.1908 -0.0806  0.0415
   83PAPS   C5A 1039   5.219   7.256   5.307  0.1980  0.2120 -0.0468
   83PAPS   C1B 1040   5.641   6.996   4.178  0.1143  0.2165  0.1771
   83PAPS   C2B 1041   5.517   7.000   4.630  0.1622  0.3133  0.0089
   83PAPS   C3B 1042   5.389   6.806   4.998  0.1484 -0.0606  0.0002
   83PAPS   C4B 1043   5.435   6.828   5.438 -0.0717  0.0641 -0.1789
   84PAPS   CNO 1044   6.627   1.056   3.056 -0.2070 -0.0359 -0.0983
   84PAPS   PO4 1045   6.321   0.967   3.403 -0.4272  0.3562 -0.0859
   84PAPS   GL1 1046   6.025   0.867   3.849  0.0282  0.4132 -0.1063
   84PAPS   GL2 1047   6.053   0.482   3.940  0.1183 -0.2657  0.1931
   84PAPS   D1A 1048   5.910   0.886   4.242  0.2118  0.0654  0.2023
   84PAPS   D2A 1049   6.421   0.744   4.228  0.2351 -0.1121  0.1946
   84PAPS   D3A 1050   6.249   0.888   4.586  0.1234  0.0721 -0.1919
   84PAPS   D4A 1051   6.571   1.067   4.863  0.1058  0.2431  0.0256
   84PAPS   C5A 1052   6.935   1.285   4.689 -0.1554 -0.0192 -0.1286
   84PAPS   C1B 1053   5.973   0.344   4.385  0.3693 -0.4940 -0.2290
   84PAPS   C2B 1054   5.828   0.266   4.790 -0.6307  0.2480 -0.0280
   84PAPS   C3B 1055   5.790  -0.003   5.094 -0.0095 -0.0725 -0.2372
   84PAPS   C4B 1056   5.469  -0.149   5.381  0.0406 -0.0557  0.5198
   85PAPS   CNO 1057   7.282   6.886   2.814  0.0268 -0.1299  0.0413
   85PAPS   PO4 1058   7.043   6.802   3.160 -0.2829  0.1635  0.0697
   85PAPS   GL1 1059   7.132   7.053   3.522  0.0359 -0.0086  0.2576
   85PAPS   GL2 1060   6.940   7.372   3.611 -0.3281 -0.2859 -0.0722
   85PAPS   D1A 1061   7.339   7.040   3.876 -0.2506 -0.1155  0.2231
   85PAPS   D2A 1062   7.408   7.436   3.964  0.0588 -0.1225 -0.2208
   85PAPS   D3A 1063   7.754   7.489   4.245 -0.0763  0.1403 -0.1080
   85PAPS   D4A 1064   7.565   7.119   4.353 -0.0793  0.1694  0.0244
   85PAPS   C5A 1065   7.594   7.045   4.817  0.0802  0.1166 -0.3551
   85PAPS   C1B 1066   6.831   7.228   3.960 -0.1272  0.2795 -0.0580
   85PAPS   C2B 1067   6.602   7.093   4.321  0.0682  0.3260 -0.2591
   85PAPS   C3B 1068   6.450   7.073   4.687 -0.3189  0.0160  0.0368
   85PAPS   C4B 1069   6.089   7.305   4.871  0.2741 -0.1571 -0.2251
   86PAPS   CNO 1070   1.109   6.824   3.330 -0.0776 -0.1993  0.0226
   86PAPS   PO4 1071   1.125   7.280   3.259  0.0581  0.0346 -0.0257
   86PAPS   GL1 1072   1.394   7.327   3.615  0.2431 -0.4617 -0.2404
   86PAPS   GL2 1073   1.113   7.192   3.758  0.1797 -0.5317 -0.1462
   86PAPS   D1A 1074   1.445   7.473   4.009  0.1265 -0.1079 -0.0276
   86PAPS   D2A 1075   1.472   7.888   3.834 -0.0927 -0.2146  0.0026
   86PAPS   D3A 1076   1.130   8.091   3.962 -0.3247  0.0419 -0.2962
   86PAPS   D4A 1077   1.337   7.908   4.375 -0.1771  0.1791  0.0824
   86PAPS   C5A 1078   1.207   7.872   4.798  0.3885  0.1210 -0.1919
   86PAPS   C1B 1079   0.875   7.106   4.089  0.0967 -0.0799 -0.2313
   86PAPS   C2B 1080   0.835   6.948   4.460 -0.1583 -0.0629 -0.0299
   86PAPS   C3B 1081   0.599   6.773   4.745 -0.3538 -0.0240  0.1002
   86PAPS   C4B 1082   0.147   6.671   4.802  0.0107  0.1594  0.3770
   87PAPS   CNO 1083   0.212   6.772   3.384 -0.1294  0.3280  0.3070
   87PAPS   PO4 1084   0.241   7.173   3.390 -0.1356 -0.0769  0.0898
   87PAPS   GL1 1085   0.260   7.037   3.798 -0.1005 -0.0391  0.3120
   87PAPS   GL2 1086   0.388   7.075   4.072 -0.0258  0.0640  0.0211
   87PAPS   D1A 1087  -0.070   6.792   3.939  0.0203 -0.0852 -0.1707
   87PAPS   D2A 1088   0.304   6.486   3.909 -0.0438 -0.0658 -0.0584
   87PAPS   D3A 1089   0.348   6.540   4.364  0.3141  0.1020 -0.1109
   87PAPS   D4A 1090   0.542   6.092   4.287  0.1844  0.1981 -0.0693
   87PAPS   C5A 1091   0.722   6.066   3.811  0.2814  0.4386  0.0214
   87PAPS   C1B 1092   0.268   7.046   4.441  0.2146 -0.3242  0.0764
   87PAPS   C2B 1093   0.320   7.182   4.838 -0.0349  0.1703 -0.1528
   87PAPS   C3B 1094   0.435   7.451   5.307 -0.0131  0.2153  0.0970
   87PAPS   C4B 1095   0.467   7.512   5.745  0.2520 -0.0174 -0.1572
   88PAPS   CNO 1096   5.724   3.325   3.397  0.3528 -0.3991  0.1179
   88PAPS   PO4 1097   5.322   3.694   3.324 -0.0138 -0.3274 -0.1982
   88PAPS   GL1 1098   5.301   3.529   3.744  0.2043  0.0192  0.1726
   88PAPS   GL2 1099   5.003   3.260   3.771 -0.0721  0.1419 -0.4233
   88PAPS   D1A 1100   5.558   3.339   3.882  0.0171  0.3574 -0.0735
   88PAPS   D2A 1101   5.495   2.987   3.746 -0.0852 -0.1908 -0.0841
   88PAPS   D3A 1102   5.380   2.902   4.209 -0.1816 -0.0540  0.1448
   88PAPS   D4A 1103   5.324   2.402   4.402 -0.0096 -0.0776  0.0439
   88PAPS   C5A 1104   5.295   2.090   4.470 -0.0479 -0.0104  0.1808
   88PAPS   C1B 1105   5.112   3.355   4.200  0.1151  0.3105 -0.1139
   88PAPS   C2B 1106   5.048   3.088   4.590  0.1642 -0.2635 -0.1943
   88PAPS   C3B 1107   5.192   2.701   4.740 -0.1942  0.0826 -0.1539
   88PAPS   C4B 1108   5.071   2.282   4.830  0.1446 -0.0847 -0.2791
   89PAPS   CNO 1109   6.920   4.947   3.186 -0.1375  0.1700 -0.0423
   89PAPS   PO4 1110   7.216   4.925   3.381 -0.1405  0.0965 -0.3937
   89PAPS   GL1 1111   7.345   4.602   3.688 -0.1583 -0.5714  0.0245
   89PAPS   GL2 1112   7.084   4.758   3.876  0.1120 -0.1221  0.1226
   89PAPS   D1A 1113   7.453   4.268   4.007  0.2225  0.1686  0.0189
   89PAPS   D2A 1114   7.465   3.893   4.156 -0.3133 -0.0499 -0.1178
   89PAPS   D3A 1115   7.217   3.889   4.477 -0.1779  0.4150 -0.0364
   89PAPS   D4A 1116   7.555   3.673   4.645  0.0767  0.0639  0.0542
   89PAPS   C5A 1117   7.529   3.542   5.077 -0.1311 -0.0738 -0.2001
   89PAPS   C1B 1118   7.220   4.805   4.315 -0.0138 -0.1369 -0.3342
   89PAPS   C2B 1119   7.207   4.942   4.750 -0.0858  0.1661  0.0106
   89PAPS   C3B 1120   7.404   5.212   5.149  0.1797 -0.0023 -0.0687
   89PAPS   C4B 1121   7.282   5.190   5.526  0.1886  0.2505 -0.0789
   90PAPS   CNO 1122   6.280   2.540   3.682  0.1546 -0.1945  0.0779
   90PAPS   PO4 1123   6.494   2.908   3.667 -0.1652 -0.0258 -0.2049
   90PAPS   GL1 1124   6.369   2.866   4.123  0.0265  0.0431  0.2139
   90PAPS   GL2 1125   6.259   2.578   4.206  0.0898 -0.0249 -0.0058
   90PAPS   D1A 1126   6.193   3.013   4.503 -0.1731  0.0282 -0.2561
   90PAPS   D2A 1127   5.822   3.075   4.328  0.0499 -0.0351 -0.2987
   90PAPS   D3A 1128   6.038   3.408   4.183  0.0252 -0.0488 -0.0426
   90PAPS   D4A 1129   6.151   3.480   4.565 -0.1412  0.0287 -0.0688
   90PAPS   C5A 1130   6.057   3.245   4.973 -0.1709 -0.1540 -0.4248
   90PAPS   C1B 1131   6.372   2.420   4.599  0.3955 -0.0976  0.2548
   90PAPS   C2B 1132   6.075   2.442   4.922  0.1032  0.2253  0.0313
   90PAPS   C3B 1133   5.878   2.274   5.272  0.0663 -0.1426 -0.1745
   90PAPS   C4B 1134   5.962   2.486   5.607 -0.0626 -0.1685 -0.1623
   91PAPS   CNO 1135   3.964   5.604   2.786 -0.0057  0.4048 -0.0651
   91PAPS   PO4 1136   3.779   5.706   3.225  0.1893  0.1177  0.2989
   91PAPS   GL1 1137   3.733   5.659   3.654  0.1170  0.0719  0.2518
   91PAPS   GL2 1138   3.400   5.531   3.775 -0.1272 -0.0555 -0.0382
   91PAPS   D1A 1139   3.666   5.974   3.893  0.2269  0.3774 -0.2022
   91PAPS   D2A 1140   4.111   5.865   4.017  0.0562 -0.1293 -0.1161
   91PAPS   D3A 1141   4.203   5.491   4.332 -0.0670 -0.0930 -0.2242
   91PAPS   D4A 1142   4.088   5.323   3.903  0.0574 -0.0361 -0.1756
   91PAPS   C5A 1143   3.684   5.141   3.766  0.1647 -0.3935  0.1089
   91PAPS   C1B 1144   3.068   5.548   4.171 -0.0977 -0.1459  0.0984
   91PAPS   C2B 1145   2.932   5.769   4.486 -0.1309 -0.1735 -0.2568
   91PAPS   C3B 1146   2.951   5.839   4.841 -0.0307  0.3498  0.2611
   91PAPS   C4B 1147   2.614   5.610   5.160  0.1110 -0.2602  0.2514
   92PAPS   CNO 1148   4.561   4.198   3.449 -0.1474 -0.0062 -0.1974
   92PAPS   PO4 1149   4.779   4.448   3.165 -0.1444 -0.2841  0.0839
   92PAPS   GL1 1150   5.030   4.833   3.465 -0.0642 -0.1038  0.1288
   92PAPS   GL2 1151   5.297   4.744   3.705  0.0627  0.1315 -0.0408
   92PAPS   D1A 1152   4.917   5.192   3.769  0.1286  0.2074  0.0373
   92PAPS   D2A 1153   4.599   5.409   4.014  0.2557 -0.0032  0.0766
   92PAPS   D3A 1154   4.542   5.085   4.206 -0.1002 -0.1892  0.0714
   92PAPS   D4A 1155   4.460   4.957   3.764  0.1229  0.1193  0.0861
   92PAPS   C5A 1156   4.768   4.612   3.790  0.0868  0.1548 -0.0013
   92PAPS   C1B 1157   5.163   4.732   4.140  0.1520  0.1090 -0.0461
   92PAPS   C2B 1158   4.909   4.872   4.513 -0.1535  0.0251 -0.1161
   92PAPS   C3B 1159   4.702   5.008   4.990  0.1354 -0.4814 -0.0169
   92PAPS   C4B 1160   4.452   4.895   5.358 -0.0073 -0.1901 -0.0460
   93PAPS   CNO 1161   1.067   2.058   3.410  0.0877 -0.1551 -0.1700
   93PAPS   PO4 1162   0.768   2.016   3.695  0.0379 -0.0539  0.4028
   93PAPS   GL1 1163   0.898   1.758   3.885  0.2482 -0.0122 -0.0797
   93PAPS   GL2 1164   0.532   1.569   3.911  0.1305 -0.5263  0.2019
   93PAPS   D1A 1165   1.077   1.400   4.097  0.1648 -0.3192 -0.0717
   93PAPS   D2A 1166   1.040   1.447   4.542  0.1772  0.0751 -0.2155
   93PAPS   D3A 1167   0.734   1.315   4.855 -0.2819  0.0953 -0.0051
   93PAPS   D4A 1168   0.804   1.047   4.559 -0.1569  0.0200 -0.0982
   93PAPS   C5A 1169   0.970   0.597   4.699 -0.0326  0.2853  0.1299
   93PAPS   C1B 1170   0.578   1.489   4.275  0.0737  0.0331  0.0215
   93PAPS   C2B 1171   0.555   1.667   4.604  0.0751 -0.2694  0.1826
   93PAPS   C3B 1172   0.742   1.881   4.910 -0.3681 -0.0736 -0.0450
   93PAPS   C4B 1173   1.074   2.216   4.861  0.3395  0.3255 -0.1857
   94PAPS   CNO 1174   3.912   4.672   3.722 -0.3377 -0.1184 -0.1225
   94PAPS   PO4 1175   3.608   4.324   3.648  0.3613 -0.0230 -0.0807
   94PAPS   GL1 1176   3.696   4.233   3.961  0.2034  0.1005  0.0230
   94PAPS   GL2 1177   3.645   3.930   4.106 -0.0138  0.1193 -0.3901
   94PAPS   D1A 1178   3.952   4.425   4.214 -0.2812  0.1339 -0.1576
   94PAPS   D2A 1179   4.024   4.924   4.185  0.0737  0.2261 -0.0460
   94PAPS   D3A 1180   3.725   5.171   4.268 -0.2919  0.1991  0.0502
   94PAPS   D4A 1181   3.600   5.613   4.330  0.2064 -0.1696  0.1707
   94PAPS   C5A 1182   3.394   5.700   4.724 -0.2491 -0.0366 -0.0385
   94PAPS   C1B 1183   3.594   4.147   4.476 -0.0915  0.3057  0.1521
   94PAPS   C2B 1184   3.527   4.170   4.875 -0.0512  0.1999  0.2868
   94PAPS   C3B 1185   3.653   4.491   5.185 -0.2125 -0.0532  0.2213
   94PAPS   C4B 1186   3.896   4.545   5.573  0.1864  0.3921  0.0344
   95PAPS   CNO 1187   7.911   2.678   2.843 -0.2226  0.1435  0.1704
   95PAPS   PO4 1188   7.672   2.511   3.203 -0.2048  0.2358 -0.1613
   95PAPS   GL1 1189   7.733   2.582   3.627 -0.0051 -0.1334  0.1895
   95PAPS   GL2 1190   7.711   2.336   3.843  0.1282 -0.0786 -0.0894
   95PAPS   D1A 1191   7.450   2.681   4.009 -0.0892  0.3410 -0.2691
   95PAPS   D2A 1192   7.283   2.852   4.418 -0.0451  0.2690  0.0876
   95PAPS   D3A 1193   7.609   2.646   4.647  0.0320 -0.3124 -0.3563
   95PAPS   D4A 1194   7.398   2.803   4.924  0.0777 -0.1231  0.1857
   95PAPS   C5A 1195   7.111   3.196   4.806  0.0097 -0.1354 -0.3270
   95PAPS   C1B 1196   7.700   2.281   4.288 -0.3885 -0.1063 -0.0452
   95PAPS   C2B 1197   7.544   2.148   4.613 -0.0774 -0.0756  0.0233
   95PAPS   C3B 1198   7.471   2.196   4.945  0.0209 -0.1157 -0.1833
   95PAPS   C4B 1199   7.537   2.069   5.436 -0.0865 -0.2055  0.1284
   96PAPS   CNO 1200   1.642   4.531   2.931 -0.2075  0.0822  0.3644
   96PAPS   PO4 1201   1.624   4.265   3.223 -0.0655 -0.0751 -0.1836
   96PAPS   GL1 1202   1.382   4.277   3.535 -0.0348  0.0399  0.0657
   96PAPS   GL2 1203   1.260   4.557   3.579  0.0373 -0.3903  0.0403
   96PAPS   D1A 1204   1.245   4.115   3.927 -0.1631  0.0939 -0.0732
   96PAPS   D2A 1205   1.634   4.341   3.920  0.1901 -0.3691 -0.0195
   96PAPS   D3A 1206   1.373   4.573   4.165 -0.0433  0.0778  0.1778
   96PAPS   D4A 1207   1.459   4.348   4.442  0.1521 -0.1188  0.1452
   96PAPS   C5A 1208   1.458   4.334   4.794 -0.0323 -0.1321  0.0385
   96PAPS   C1B 1209   1.482   4.943   3.856 -0.2889  0.2141 -0.0295
   96PAPS   C2B 1210   1.516   5.157   4.279  0.0628 -0.2180 -0.1859
   96PAPS   C3B 1211   1.341   5.526   4.468  0.1670 -0.1747  0.1917
   96PAPS   C4B 1212   1.230   5.785   4.720 -0.0496  0.0589  0.0262
   97PAPS   CNO 1213   0.771   1.519   3.460 -0.0673 -0.4290  0.0490
   97PAPS   PO4 1214   0.426   1.320   3.451  0.2461 -0.3118 -0.3032
   97PAPS   GL1 1215   0.526   0.984   3.786  0.1784  0.3473 -0.0739
   97PAPS   GL2 1216   0.332   0.938   3.914 -0.1006 -0.2175 -0.1866
   97PAPS   D1A 1217   0.707   0.502   3.768 -0.2081  0.1074  0.1374
   97PAPS   D2A 1218   0.989   0.795   4.051  0.0126  0.0625 -0.2357
   97PAPS   D3A 1219   0.758   0.531   4.264 -0.1534 -0.0388  0.1032
   97PAPS   D4A 1220   0.805   0.128   4.303 -0.1376  0.2731  0.2146
   97PAPS   C5A 1221   0.909  -0.163   4.016 -0.2487  0.4752  0.2587
   97PAPS   C1B 1222   0.420   0.820   4.369  0.1562 -0.2430  0.0011
   97PAPS   C2B 1223   0.440   0.725   4.889 -0.1695 -0.1095 -0.4398
   97PAPS   C3B 1224   0.397   0.694   5.323 -0.2507 -0.0215  0.1101
   97PAPS   C4B 1225   0.342   0.963   5.671 -0.3220 -0.2313  0.0739
   98PAPS   CNO 1226   0.380   2.320   3.072 -0.2738 -0.0006  0.2502
   98PAPS   PO4 1227   0.812   2.533   3.278 -0.1180  0.2774  0.2656
   98PAPS   GL1 1228   0.702   2.669   3.680  0.3622  0.0329  0.2723
   98PAPS   GL2 1229   0.872   2.547   3.926 -0.0632  0.3442 -0.0140
   98PAPS   D1A 1230   0.589   2.975   4.003 -0.1228  0.3538 -0.0124
   98PAPS   D2A 1231   0.268   2.639   4.065 -0.0667 -0.4061  0.0213
   98PAPS   D3A 1232   0.064   2.946   4.255  0.4121 -0.1681  0.0770
   98PAPS   D4A 1233   0.364   2.870   4.529 -0.1041 -0.1517 -0.1340
   98PAPS   C5A 1234   0.510   3.239   4.871 -0.0410 -0.0114  0.1542
   98PAPS   C1B 1235   0.802   2.671   4.329  0.2653 -0.1381 -0.2803
   98PAPS   C2B 1236   0.823   2.616   4.727  0.0291 -0.0923 -0.3445
   98PAPS   C3B 1237   0.839   2.796   5.173 -0.0688 -0.1423 -0.2461
   98PAPS   C4B 1238   0.848   2.812   5.540 -0.1132  0.1001 -0.0347
   99PAPS   CNO 1239   1.944   7.460   3.147  0.3373 -0.1097 -0.0032
   99PAPS   PO4 1240   2.328   7.231   3.216 -0.0197  0.1394  0.3086
   99PAPS   GL1 1241   2.270   7.363   3.586 -0.3412  0.1142  0.3483
   99PAPS   GL2 1242   2.560   7.404   3.855 -0.1426 -0.1868  0.0392
   99PAPS   D1A 1243   2.163   7.146   3.880  0.0317 -0.0253 -0.0599
   99PAPS   D2A 1244   1.774   7.029   3.892 -0.1478  0.0014 -0.3470
   99PAPS   D3A 1245   1.332   6.910   4.065  0.1338  0.2274  0.2127
   99PAPS   D4A 1246   1.333   6.949   4.465  0.1363  0.2817  0.1683
   99PAPS   C5A 1247   1.153   7.011   4.823 -0.0319 -0.1784  0.1173
   99PAPS   C1B 1248   2.450   7.242   4.257 -0.1315  0.0761  0.0107
   99PAPS   C2B 1249   2.271   7.006   4.494  0.3084  0.0499 -0.2913
   99PAPS   C3B 1250   2.237   6.768   4.995  0.0412 -0.2368  0.3911
   99PAPS   C4B 1251   2.530   6.586   5.173  0.0289 -0.3755 -0.0874
  100PAPS   CNO 1252   5.405   0.016   3.136  0.0523 -0.4025  0.2323
  100PAPS   PO4 1253   5.407  -0.309   3.372 -0.1624  0.5555  0.0492
  100PAPS   GL1 1254   5.447  -0.113   3.721  0.2179  0.3468  0.1957
  100PAPS   GL2 1255   5.524   0.136   3.824 -0.0411 -0.4475  0.2461
  100PAPS   D1A 1256   5.074   0.017   4.063  0.0360 -0.0379  0.0958
  100PAPS   D2A 1257   4.815   0.313   4.230  0.0023  0.0138  0.0469
  100PAPS   D3A 1258   4.527   0.198   4.545 -0.0132  0.0668 -0.2398
  100PAPS   D4A 1259   4.290  -0.154   4.851  0.1659 -0.4153 -0.0775
  100PAPS   C5A 1260   4.441  -0.247   5.291 -0.4172 -0.0273  0.1730
  100PAPS   C1B 1261   5.524   0.424   4.151  0.0251  0.3348 -0.0114
  100PAPS   C2B 1262   5.386   0.321   4.473  0.2796 -0.0745  0.0632
  100PAPS   C3B 1263   5.092   0.026   4.563  0.0072 -0.2963  0.0470
  100PAPS   C4B 1264   4.739  -0.146   4.806  0.0354 -0.0861  0.2247
  101PAPS   CNO 1265   5.529   0.761   3.869  0.1567 -0.0504  0.2978
  101PAPS   PO4 1266   5.272   1.001   3.614 -0.4189  0.2893 -0.1559
  101PAPS   GL1 1267   5.545   1.260   3.906  0.1017 -0.0753 -0.2169
  101PAPS   GL2 1268   5.428   1.189   4.162 -0.2446  0.1143  0.0201
  101PAPS   D1A 1269   5.711   1.683   3.895  0.0992  0.0270 -0.0358
  101PAPS   D2A 1270   5.804   1.966   4.294 -0.0854  0.3221  0.1532
  101PAPS   D3A 1271   5.914   2.007   4.647 -0.2037  0.0191 -0.1784
  101PAPS   D4A 1272   5.564   2.216   4.902 -0.2033 -0.0892  0.3705
  101PAPS   C5A 1273   5.347   2.136   5.293 -0.0546 -0.1930  0.0241
  101PAPS   C1B 1274   5.544   0.819   4.515 -0.0852  0.0393  0.1314
  101PAPS   C2B 1275   5.412   0.620   4.885 -0.1554  0.0466  0.0672
  101PAPS   C3B 1276   5.227   0.177   5.103 -0.0330  0.1916 -0.1296
  101PAPS   C4B 1277   4.939  -0.112   5.266  0.1899  0.1622 -0.1117
  102PAPS   CNO 1278   2.170   5.940   3.099 -0.1457  0.0663 -0.0016
  102PAPS   PO4 1279   1.769   5.990   3.212 -0.4796 -0.1745  0.1273
  102PAPS   GL1 1280   2.018   6.285   3.544  0.0042 -0.0069 -0.1818
  102PAPS   GL2 1281   2.182   6.016   3.720 -0.2709 -0.0976  0.1739
  102PAPS   D1A 1282   2.156   6.632   3.824  0.0688 -0.2286 -0.2636
  102PAPS   D2A 1283   2.018   6.665   4.281  0.1697  0.1821 -0.1105
  102PAPS   D3A 1284   1.829   6.993   4.397  0.1883  0.0265 -0.2410
  102PAPS   D4A 1285   1.841   7.124   4.830  0.0506  0.0586  0.0112
  102PAPS   C5A 1286   1.441   7.415   4.929 -0.2191  0.0806 -0.0671
  102PAPS   C1B 1287   2.217   6.224   4.165  0.3870 -0.2763 -0.2772
  102PAPS   C2B 1288   2.243   6.332   4.648 -0.0534 -0.2216  0.0691
  102PAPS   C3B 1289   2.223   6.219   5.041 -0.3749 -0.0359  0.0406
  102PAPS   C4B 1290   2.079   6.472   5.445  0.1550 -0.0633 -0.0456
  103POPE   NH3 1291   1.492   4.929   7.438 -0.0882  0.2023  0.0724
  103POPE   PO4 1292   1.417   4.647   7.060 -0.0878  0.1160  0.2443
  103POPE   GL1 1293   1.700   4.717   6.747  0.1297  0.0855 -0.2294
  103POPE   GL2 1294   1.956   4.529   6.741  0.4010  0.1593  0.1611
  103POPE   C1A 1295   1.624   4.688   6.340  0.0360 -0.0639  0.0326
  103POPE   D2A 1296   1.395   4.590   6.020  0.1943  0.0953  0.4359
  103POPE   C3A 1297   1.195   4.796   5.534  0.0390 -0.1518  0.2002
  103POPE   C4A 1298   0.910   4.975   5.347 -0.1103 -0.3060 -0.0785
  103POPE   C1B 1299   2.073   4.378   6.357  0.1282  0.1353 -0.4085
  103POPE   C2B 1300   1.908   4.376   5.961  0.0368  0.0132 -0.0030
  103POPE   C3B 1301   1.775   4.325   5.554 -0.2869 -0.0024  0.2190
  103POPE   C4B 1302   1.543   4.561   5.233 -0.0765  0.0893 -0.0147
  104POPE   NH3 1303   0.685   5.688   7.214 -0.0170  0.1207 -0.0162
  104POPE   PO4 1304   0.543   6.055   6.921  0.1333  0.0596  0.1737
  104POPE   GL1 1305   0.872   6.302   6.802 -0.1831  0.3033 -0.0846
  104POPE   GL2 1306   0.828   6.450   6.543  0.0080  0.0884 -0.1497
  104POPE   C1A 1307   1.266   6.185   6.579  0.1108  0.1071 -0.2174
  104POPE   D2A 1308   1.380   5.956   6.251 -0.0730  0.0626  0.2058
  104POPE   C3A 1309   1.377   5.729   5.880 -0.1350  0.0127 -0.3845
  104POPE   C4A 1310   1.507   5.714   5.565  0.0930  0.0633  0.1420
  104POPE   C1B 1311   0.811   6.670   6.278  0.0588  0.1931 -0.1786
  104POPE   C2B 1312   0.766   6.626   5.915  0.1271  0.0396 -0.2329
  104POPE   C3B 1313   0.607   6.698   5.554  0.1411 -0.0493  0.0508
  104POPE   C4B 1314   0.327   6.794   5.223 -0.0118  0.1560  0.1481
  105POPE   NH3 1315   4.737   0.996   3.792 -0.2079 -0.3441 -0.1339
  105POPE   PO4 1316   4.648   0.616   3.892 -0.0703  0.1784  0.2700
  105POPE   GL1 1317   4.513   0.785   4.230 -0.1082 -0.0601  0.0246
  105POPE   GL2 1318   4.119   0.687   4.314  0.1120 -0.0766  0.3099
  105POPE   C1A 1319   4.573   1.052   4.543  0.0861 -0.1715 -0.1440
  105POPE   D2A 1320   4.563   1.220   4.929  0.1510  0.2296  0.2653
  105POPE   C3A 1321   4.747   1.474   5.190 -0.0552  0.0108  0.3057
  105POPE   C4A 1322   4.866   1.396   5.734  0.0975 -0.0720 -0.0089
  105POPE   C1B 1323   4.353   0.633   4.691 -0.2378 -0.1633  0.2313
  105POPE   C2B 1324   4.391   0.757   5.060 -0.1211  0.1873  0.0642
  105POPE   C3B 1325   4.721   0.949   5.356 -0.1440 -0.0600  0.0225
  105POPE   C4B 1326   5.167   0.679   5.315 -0.1526  0.0680 -0.0600
  106POPE   NH3 1327   3.571   3.798   3.625 -0.1473  0.0246  0.1757
  106POPE   PO4 1328   3.059   3.670   3.634 -0.1079  0.0377 -0.1221
  106POPE   GL1 1329   3.144   3.856   3.984 -0.2120  0.1168  0.1250
  106POPE   GL2 1330   3.221   4.178   4.107 -0.0920 -0.0550 -0.0174
  106POPE   C1A 1331   3.210   3.791   4.383  0.1101  0.0824 -0.1875
  106POPE   D2A 1332   3.274   3.803   4.793  0.1982 -0.0541 -0.1529
  106POPE   C3A 1333   3.439   3.889   5.288 -0.1359 -0.1061 -0.3241
  106POPE   C4A 1334   3.504   4.175   5.699  0.1399  0.1375  0.3361
  106POPE   C1B 1335   3.107   4.263   4.543 -0.2665  0.1230  0.0078
  106POPE   C2B 1336   3.127   4.334   5.049 -0.0153  0.0863 -0.0981
  106POPE   C3B 1337   3.205   4.490   5.413  0.1653 -0.0016 -0.2974
  106POPE   C4B 1338   3.139   4.638   5.885 -0.2352 -0.2190 -0.0831
  107PUPE   NH3 1339   3.225   5.062   7.808 -0.1526  0.1464  0.1897
  107PUPE   PO4 1340   3.058   4.983   7.416 -0.0121  0.1742  0.3747
  107PUPE   GL1 1341   2.732   4.851   7.086  0.4820 -0.0165  0.0221
  107PUPE   GL2 1342   2.376   4.897   6.977  0.1357 -0.1457  0.2421
  107PUPE   D1A 1343   2.737   4.524   6.814 -0.1035  0.1186 -0.1295
  107PUPE   D2A 1344   2.626   4.332   6.399  0.0005 -0.0734 -0.0095
  107PUPE   D3A 1345   3.039   4.625   6.372  0.2342  0.0436  0.2037
  107PUPE   D4A 1346   3.132   4.888   6.726 -0.0336 -0.0664  0.3116
  107PUPE   D5A 1347   2.696   4.968   6.541 -0.2598 -0.2068 -0.0991
  107PUPE   C1B 1348   2.292   4.818   6.511  0.1756  0.1589 -0.3506
  107PUPE   C2B 1349   2.389   4.652   6.120  0.1092  0.2243 -0.4699
  107PUPE   C3B 1350   2.547   4.387   5.783 -0.3734 -0.3387 -0.2978
  107PUPE   C4B 1351   2.701   4.377   5.328  0.0624  0.0148 -0.0097
  108PUPE   NH3 1352   2.057   3.558   7.595 -0.1290  0.0767  0.2091
  108PUPE   PO4 1353   2.162   3.110   7.571  0.0310  0.2247  0.0939
  108PUPE   GL1 1354   2.254   3.097   7.118  0.1176  0.0890 -0.1208
  108PUPE   GL2 1355   2.054   3.328   6.972  0.3241 -0.0077  0.0946
  108PUPE   D1A 1356   2.193   2.718   6.862 -0.2124 -0.0289  0.3382
  108PUPE   D2A 1357   1.881   3.000   6.664 -0.0467 -0.3124 -0.1005
  108PUPE   D3A 1358   1.633   2.860   6.943 -0.3753 -0.0301  0.0862
  108PUPE   D4A 1359   1.365   3.022   6.588 -0.2624 -0.2085  0.1074
  108PUPE   D5A 1360   0.940   2.941   6.815  0.0662  0.4042 -0.3571
  108PUPE   C1B 1361   2.327   3.136   6.667  0.3520 -0.1626  0.0335
  108PUPE   C2B 1362   2.232   2.889   6.316 -0.2994  0.2682 -0.1513
  108PUPE   C3B 1363   1.977   2.898   5.914 -0.0325  0.1767  0.0372
  108PUPE   C4B 1364   1.726   2.868   5.668  0.3022 -0.2070 -0.3064
  109PUPE   NH3 1365   3.273   7.491   7.199 -0.0529 -0.2896  0.1352
  109PUPE   PO4 1366   3.064   7.159   7.075 -0.1441  0.0810  0.0050
  109PUPE   GL1 1367   2.642   6.837   6.954 -0.0905  0.1346 -0.3862
  109PUPE   GL2 1368   2.838   6.690   6.633  0.2388  0.0355  0.3572
  109PUPE   D1A 1369   2.334   6.778   6.669 -0.1566 -0.1322  0.0781
  109PUPE   D2A 1370   2.465   6.917   6.223 -0.0663  0.1378  0.2609
  109PUPE   D3A 1371   2.831   6.957   6.096  0.1485 -0.1195  0.3621
  109PUPE   D4A 1372   3.086   6.819   5.766 -0.1487 -0.0946 -0.4626
  109PUPE   D5A 1373   2.999   6.602   5.414  0.1422  0.6822  0.2445
  109PUPE   C1B 1374   2.776   6.517   6.393 -0.0528 -0.0922  0.0550
  109PUPE   C2B 1375   2.714   6.132   6.136 -0.0258 -0.3891 -0.3687
  109PUPE   C3B 1376   2.773   5.782   5.951  0.0041  0.2481  0.0122
  109PUPE   C4B 1377   3.238   5.617   5.928  0.1258  0.4607 -0.1352
  110PUPE   NH3 1378   1.912   4.234   7.164  0.0691  0.0436 -0.3627
  110PUPE   PO4 1379   1.922   4.685   7.188  0.1490 -0.2323 -0.0035
  110PUPE   GL1 1380   1.963   5.082   7.108  0.0449  0.1150 -0.1120
  110PUPE   GL2 1381   1.701   5.173   7.017  0.0204 -0.0552  0.1489
  110PUPE   D1A 1382   2.072   5.507   6.963 -0.0094 -0.1142  0.0782
  110PUPE   D2A 1383   2.429   5.336   6.735  0.0126  0.4855  0.1144
  110PUPE   D3A 1384   2.516   5.695   7.047 -0.0910 -0.0712 -0.3507
  110PUPE   D4A 1385   2.077   6.011   7.108 -0.1717  0.4541  0.0029
  110PUPE   D5A 1386   2.239   6.474   7.038  0.0253  0.0845 -0.0417
  110PUPE   C1B 1387   1.970   5.164   6.631  0.2503 -0.1352 -0.0989
  110PUPE   C2B 1388   2.095   5.389   6.287 -0.0017  0.0507 -0.3046
  110PUPE   C3B 1389   2.316   5.457   5.806 -0.1269  0.1323 -0.0872
  110PUPE   C4B 1390   2.700   5.385   5.613 -0.1029 -0.1102 -0.0588
  111PUPE   NH3 1391   0.111   4.631   6.949 -0.1414  0.1406  0.2505
  111PUPE   PO4 1392  -0.010   4.956   6.773  0.1956 -0.1234 -0.1331
  111PUPE   GL1 1393   0.349   5.006   6.610  0.0147 -0.1661 -0.2424
  111PUPE   GL2 1394   0.456   5.259   6.379 -0.2775 -0.0590  0.1540
  111PUPE   D1A 1395   0.470   4.838   6.147 -0.0575 -0.1287  0.0606
  111PUPE   D2A 1396   0.284   4.330   6.086  0.0674  0.3436 -0.0646
  111PUPE   D3A 1397   0.346   4.128   5.799  0.2285 -0.1878 -0.0071
  111PUPE   D4A 1398   0.109   4.193   5.512  0.3248 -0.0455  0.0335
  111PUPE   D5A 1399  -0.225   4.008   5.357  0.4230 -0.0339 -0.0270
  111PUPE   C1B 1400   0.635   5.453   6.084 -0.0786  0.1201  0.0057
  111PUPE   C2B 1401   0.872   5.568   5.664  0.0286  0.0842 -0.0731
  111PUPE   C3B 1402   0.865   5.914   5.302  0.0400  0.0785  0.1662
  111PUPE   C4B 1403   0.916   6.156   4.948 -0.3215 -0.2079 -0.0429
  112PUPE   NH3 1404  -0.295   2.353   7.729 -0.2777  0.1663 -0.0088
  112PUPE   PO4 1405  -0.135   2.757   7.792  0.1136  0.2722 -0.1240
  112PUPE   GL1 1406  -0.248   2.786   7.362 -0.2252 -0.2730  0.0156
  112PUPE   GL2 1407  -0.221   2.498   7.273 -0.1738 -0.0806  0.0637
  112PUPE   D1A 1408   0.108   2.841   7.147  0.1095 -0.0953 -0.0818
  112PUPE   D2A 1409  -0.082   2.925   6.830 -0.1767  0.1524 -0.1668
  112PUPE   D3A 1410   0.147   3.240   6.644  0.0902 -0.1301 -0.4596
  112PUPE   D4A 1411   0.529   3.163   6.822  0.3126 -0.0207 -0.2408
  112PUPE   D5A 1412   0.867   3.417   6.921 -0.3873 -0.1679 -0.0502
  112PUPE   C1B 1413  -0.064   2.455   6.952 -0.0069 -0.0623 -0.0642
  112PUPE   C2B 1414  -0.014   2.511   6.479  0.1568  0.0029  0.3293
  112PUPE   C3B 1415   0.040   2.498   6.143 -0.0329  0.0455  0.2510
  112PUPE   C4B 1416  -0.145   2.399   5.843  0.3844 -0.0076  0.3084
  113PUPE   NH3 1417   7.245   6.291   7.238 -0.1856  0.2119 -0.1220
  113PUPE   PO4 1418   7.585   6.474   7.032  0.0852 -0.2204 -0.3089
  113PUPE   GL1 1419   7.406   6.661   6.707  0.1150 -0.0571  0.0144
  113PUPE   GL2 1420   7.205   6.436   6.709 -0.1947  0.1723 -0.0894
  113PUPE   D1A 1421   7.614   6.769   6.293  0.1776  0.0019  0.0370
  113PUPE   D2A 1422   7.702   6.927   5.934 -0.0719  0.0784 -0.1647
  113PUPE   D3A 1423   7.888   7.190   6.186  0.0814 -0.0455  0.2711
  113PUPE   D4A 1424   7.514   7.218   6.520 -0.0721 -0.2198  0.1124
  113PUPE   D5A 1425   7.239   7.154   6.177 -0.1527  0.0708  0.4026
  113PUPE   C1B 1426   7.123   6.527   6.326 -0.2041 -0.2262 -0.3133
  113PUPE   C2B 1427   7.317   6.654   5.929 -0.1508  0.0981  0.1457
  113PUPE   C3B 1428   7.408   6.860   5.532 -0.3389  0.1319  0.0042
  113PUPE   C4B 1429   7.280   6.978   5.164 -0.0760  0.1254  0.2927
  114PUPE   NH3 1430   0.410   2.008   7.805  0.0921  0.1473  0.0217
  114PUPE   PO4 1431   0.368   1.625   7.812  0.0741  0.1762 -0.4003
  114PUPE   GL1 1432   0.515   1.384   7.561 -0.1846 -0.0657 -0.1658
  114PUPE   GL2 1433   0.355   1.035   7.464 -0.0848  0.0089 -0.0878
  114PUPE   D1A 1434   0.816   1.319   7.259  0.2235  0.1362 -0.4766
  114PUPE   D2A 1435   1.216   0.979   7.360  0.2240 -0.1161  0.1333
  114PUPE   D3A 1436   1.238   0.746   6.991  0.1217  0.2637 -0.1999
  114PUPE   D4A 1437   0.839   0.873   6.779 -0.1263  0.0402 -0.1651
  114PUPE   D5A 1438   0.728   0.564   7.087 -0.1601 -0.1305 -0.0283
  114PUPE   C1B 1439   0.434   1.030   7.016  0.1047 -0.0092  0.2575
  114PUPE   C2B 1440   0.547   1.234   6.588 -0.5018  0.1456  0.1106
  114PUPE   C3B 1441   0.618   1.306   6.072  0.1481  0.0923  0.0968
  114PUPE   C4B 1442   0.555   1.443   5.750  0.2494  0.0113  0.2236
  115PUPE   NH3 1443   4.209   4.781   7.718 -0.1802  0.3432  0.1008
  115PUPE   PO4 1444   3.805   5.048   7.849  0.0190  0.3006  0.2361
  115PUPE   GL1 1445   3.739   4.732   7.489 -0.3499 -0.0300 -0.0323
  115PUPE   GL2 1446   3.938   4.726   7.306 -0.1210  0.0940 -0.2217
  115PUPE   D1A 1447   3.477   4.743   7.140  0.0527 -0.2624 -0.1637
  115PUPE   D2A 1448   3.268   4.426   6.870  0.0605  0.0840 -0.2141
  115PUPE   D3A 1449   3.140   4.127   6.553  0.1354 -0.0340 -0.0072
  115PUPE   D4A 1450   2.862   3.983   6.765  0.0994  0.0445 -0.0612
  115PUPE   D5A 1451   2.912   3.520   7.037 -0.1780  0.3839 -0.0292
  115PUPE   C1B 1452   4.204   4.507   6.981 -0.1763 -0.1054  0.0217
  115PUPE   C2B 1453   4.284   4.177   6.775  0.1005 -0.2887  0.0427
  115PUPE   C3B 1454   4.275   4.109   6.336 -0.0435  0.1159 -0.0176
  115PUPE   C4B 1455   4.036   4.155   5.874 -0.0779 -0.1037  0.0326
  116PUPE   NH3 1456   1.008   4.423   6.894 -0.2511  0.3991 -0.0571
  116PUPE   PO4 1457   0.556   4.357   6.964 -0.0455 -0.0198  0.0642
  116PUPE   GL1 1458   0.426   4.472   6.587  0.0895  0.0267 -0.1791
  116PUPE   GL2 1459   0.742   4.519   6.409  0.0584  0.1806  0.1221
  116PUPE   D1A 1460   0.058   4.603   6.394 -0.0399  0.2335 -0.0899
  116PUPE   D2A 1461  -0.195   4.279   6.215 -0.1833  0.1238 -0.1569
  116PUPE   D3A 1462  -0.128   3.989   5.945 -0.0461  0.1171  0.2571
  116PUPE   D4A 1463  -0.385   3.808   6.252 -0.3602  0.2573 -0.1849
  116PUPE   D5A 1464  -0.095   3.497   6.198  0.0531  0.0323  0.2725
  116PUPE   C1B 1465   0.849   4.394   5.992  0.0569  0.0419  0.0365
  116PUPE   C2B 1466   0.840   4.060   5.717 -0.0406 -0.0041 -0.2086
  116PUPE   C3B 1467   0.594   3.755   5.563  0.4836  0.0364 -0.4019
  116PUPE   C4B 1468   0.262   3.707   5.353  0.2615 -0.2146 -0.0344
  117PUPE   NH3 1469   3.057   1.935   7.575 -0.0696  0.0740  0.5048
  117PUPE   PO4 1470   3.358   1.731   7.878 -0.1712  0.0988  0.0115
  117PUPE   GL1 1471   3.414   1.626   7.398  0.1783  0.1461  0.0231
  117PUPE   GL2 1472   3.310   1.907   7.158  0.0009 -0.1171 -0.0869
  117PUPE   D1A 1473   3.475   1.401   7.116 -0.1684  0.0331  0.1286
  117PUPE   D2A 1474   3.084   1.175   6.959  0.2594  0.4751 -0.0723
  117PUPE   D3A 1475   3.088   1.500   6.787 -0.0444  0.1166 -0.0015
  117PUPE   D4A 1476   3.252   1.536   6.431  0.1210  0.1680  0.2278
  117PUPE   D5A 1477   3.463   1.797   6.124  0.1417 -0.2806  0.0002
  117PUPE   C1B 1478   3.264   1.975   6.632  0.0421 -0.1017 -0.0785
  117PUPE   C2B 1479   3.338   2.253   6.246  0.0716 -0.2221 -0.2539
  117PUPE   C3B 1480   3.561   2.239   5.810  0.2023 -0.1750  0.0521
  117PUPE   C4B 1481   3.500   2.237   5.297  0.0069  0.1435 -0.2281
  118PUPE   NH3 1482   7.070   4.534   7.041 -0.0467  0.0345  0.1430
  118PUPE   PO4 1483   6.688   4.943   6.993 -0.1881  0.0901 -0.0845
  118PUPE   GL1 1484   6.927   5.117   6.638  0.0724  0.0187  0.0677
  118PUPE   GL2 1485   6.809   5.367   6.561  0.2109  0.2422 -0.0226
  118PUPE   D1A 1486   7.353   5.115   6.545 -0.0057 -0.2269  0.1737
  118PUPE   D2A 1487   7.331   5.143   6.031  0.0796  0.1468  0.0221
  118PUPE   D3A 1488   6.898   4.987   6.068 -0.0924 -0.2202  0.1806
  118PUPE   D4A 1489   6.709   4.971   5.624 -0.2866  0.1449  0.2551
  118PUPE   D5A 1490   6.876   5.273   5.261 -0.1364  0.1390 -0.1789
  118PUPE   C1B 1491   7.016   5.439   6.271  0.0338  0.0570  0.0165
  118PUPE   C2B 1492   6.964   5.545   5.860 -0.0011  0.2274 -0.1326
  118PUPE   C3B 1493   6.627   5.572   5.570  0.0189  0.3621 -0.4550
  118PUPE   C4B 1494   6.275   5.414   5.260 -0.0164 -0.0267 -0.2510
  119PUPE   NH3 1495   1.138   2.949   3.282  0.1744 -0.0874 -0.0327
  119PUPE   PO4 1496   1.661   2.830   3.423  0.1959 -0.0231  0.1377
  119PUPE   GL1 1497   1.702   2.418   3.708  0.0901  0.1560 -0.2094
  119PUPE   GL2 1498   1.848   2.425   3.945 -0.3468  0.0027  0.2619
  119PUPE   D1A 1499   1.331   2.096   3.877  0.0033  0.0064 -0.0192
  119PUPE   D2A 1500   1.145   2.180   4.212 -0.1257  0.2337  0.2186
  119PUPE   D3A 1501   0.930   1.931   4.380  0.1788  0.2594 -0.3274
  119PUPE   D4A 1502   1.271   1.857   4.620 -0.1786  0.0212  0.4793
  119PUPE   D5A 1503   1.392   1.776   4.312 -0.3310  0.1150 -0.3279
  119PUPE   C1B 1504   1.675   2.251   4.302  0.0640  0.2065  0.0509
  119PUPE   C2B 1505   1.584   2.213   4.745 -0.2391  0.2652  0.1441
  119PUPE   C3B 1506   1.749   2.492   5.137 -0.2254 -0.0717  0.0038
  119PUPE   C4B 1507   2.066   2.566   5.461  0.2578 -0.2758  0.4436
  120PUPE   NH3 1508   3.431   3.355   3.430  0.0831  0.0752  0.1165
  120PUPE   PO4 1509   3.519   3.072   3.746 -0.0732  0.2415  0.0580
  120PUPE   GL1 1510   3.430   3.003   4.132  0.0123 -0.3047  0.0089
  120PUPE   GL2 1511   3.660   3.013   4.351  0.1677  0.0223 -0.3815
  120PUPE   D1A 1512   3.247   2.650   4.289 -0.2444  0.2318 -0.0024
  120PUPE   D2A 1513   2.875   2.479   4.322  0.1326  0.3290 -0.1229
  120PUPE   D3A 1514   2.766   2.922   4.152  0.1159  0.3821  0.0564
  120PUPE   D4A 1515   2.497   3.365   4.205  0.2336 -0.2912  0.1077
  120PUPE   D5A 1516   2.685   3.686   3.971 -0.0402 -0.0281 -0.3889
  120PUPE   C1B 1517   3.740   3.102   4.664  0.0435  0.1823  0.0637
  120PUPE   C2B 1518   4.076   3.208   4.871 -0.4114 -0.0706 -0.4536
  120PUPE   C3B 1519   4.256   3.571   5.217 -0.0481  0.1377  0.2397
  120PUPE   C4B 1520   4.382   3.940   5.316  0.1661 -0.3737  0.0595
  121PUPE   NH3 1521   0.449   4.218   3.557  0.0973 -0.1324 -0.1598
  121PUPE   PO4 1522   0.587   3.824   3.283  0.1332 -0.0019 -0.1628
  121PUPE   GL1 1523   0.665   3.762   3.712 -0.2502  0.0897  0.0861
  121PUPE   GL2 1524   0.852   3.531   3.895 -0.0356  0.0997  0.2199
  121PUPE   D1A 1525   0.650   4.071   3.970  0.1279  0.2899 -0.2977
  121PUPE   D2A 1526   0.666   3.860   4.280  0.0709  0.1482 -0.0095
  121PUPE   D3A 1527   0.174   3.844   4.371  0.0059  0.1006 -0.0216
  121PUPE   D4A 1528  -0.127   4.157   4.526 -0.2973 -0.0622 -0.2847
  121PUPE   D5A 1529  -0.304   4.399   4.572  0.0866  0.0365  0.2991
  121PUPE   C1B 1530   1.164   3.724   4.209  0.2853 -0.0839  0.0252
  121PUPE   C2B 1531   1.234   3.935   4.578 -0.0214 -0.0000  0.0647
  121PUPE   C3B 1532   1.278   3.901   4.956 -0.1790  0.2577 -0.1131
  121PUPE   C4B 1533   1.506   4.079   5.209 -0.1305 -0.1402  0.2180
  122PUPE   NH3 1534   6.939   3.294   3.520 -0.0101  0.1247  0.1415
  122PUPE   PO4 1535   7.306   3.485   3.291 -0.0022 -0.0058 -0.1569
  122PUPE   GL1 1536   7.375   3.446   3.675  0.0451  0.0488  0.0014
  122PUPE   GL2 1537   7.115   3.648   3.869 -0.0717  0.0209 -0.0445
  122PUPE   D1A 1538   7.682   3.398   3.738  0.3472  0.0316  0.0808
  122PUPE   D2A 1539   7.636   3.427   4.146  0.0215  0.2101  0.2496
  122PUPE   D3A 1540   7.317   3.400   4.334  0.0699  0.0506 -0.2122
  122PUPE   D4A 1541   7.063   3.136   4.101  0.0379 -0.0416  0.1333
  122PUPE   D5A 1542   7.243   2.963   3.692  0.4757  0.0913 -0.2892
  122PUPE   C1B 1543   6.899   3.604   4.162 -0.1944  0.1200  0.1379
  122PUPE   C2B 1544   6.922   3.563   4.575  0.0240 -0.2982  0.0092
  122PUPE   C3B 1545   7.007   3.881   4.919 -0.1467  0.0237 -0.0294
  122PUPE   C4B 1546   7.359   4.071   4.902 -0.1856  0.2359  0.0801
  123PUPE   NH3 1547   4.146   7.471   2.905 -0.2531  0.2393 -0.2989
  123PUPE   PO4 1548   3.870   7.186   3.219 -0.1328  0.2361 -0.0625
  123PUPE   GL1 1549   3.790   7.369   3.625 -0.0150 -0.0071 -0.0614
  123PUPE   GL2 1550   3.657   7.291   3.894  0.1593 -0.0024  0.1352
  123PUPE   D1A 1551   3.951   7.684   3.934  0.1094  0.0736 -0.1054
  123PUPE   D2A 1552   4.292   7.354   4.126 -0.0298  0.0931 -0.1715
  123PUPE   D3A 1553   4.177   7.195   4.507 -0.0736 -0.0873 -0.0476
  123PUPE   D4A 1554   4.566   7.224   4.654  0.1363 -0.1586  0.1304
  123PUPE   D5A 1555   4.741   7.465   4.312 -0.2109  0.1629 -0.1844
  123PUPE   C1B 1556   3.753   7.332   4.321  0.1741 -0.0494  0.1070
  123PUPE   C2B 1557   3.763   7.355   4.761  0.1012  0.0307 -0.2279
  123PUPE   C3B 1558   3.769   6.984   5.032  0.3299 -0.1081  0.5054
  123PUPE   C4B 1559   3.996   6.827   5.329  0.3406 -0.1288  0.2366
  124PUPE   NH3 1560   0.693   7.014   3.489 -0.0099 -0.2254  0.2923
  124PUPE   PO4 1561   0.692   6.533   3.243 -0.1385 -0.3373  0.1231
  124PUPE   GL1 1562   0.905   6.405   3.532  0.0097  0.0439  0.2228
  124PUPE   GL2 1563   0.861   6.653   3.751 -0.2550  0.4811  0.0235
  124PUPE   D1A 1564   1.286   6.137   3.688  0.2881  0.1555  0.1105
  124PUPE   D2A 1565   1.216   6.378   4.027 -0.3068  0.1430  0.0122
  124PUPE   D3A 1566   1.563   6.512   4.248 -0.1880 -0.3232 -0.3760
  124PUPE   D4A 1567   1.795   6.348   3.963  0.1482 -0.1115  0.0103
  124PUPE   D5A 1568   1.608   6.572   3.718  0.3575  0.1368  0.1029
  124PUPE   C1B 1569   0.786   6.594   4.178 -0.0840  0.0083 -0.1950
  124PUPE   C2B 1570   0.982   6.442   4.468 -0.2953  0.0277 -0.2297
  124PUPE   C3B 1571   1.240   6.466   4.769 -0.0845 -0.0835  0.1243
  124PUPE   C4B 1572   1.598   6.713   4.808  0.0213  0.0112 -0.0372
  125PUPE   NH3 1573   6.544   6.561   3.045 -0.1247 -0.4481 -0.1116
  125PUPE   PO4 1574   6.663   6.137   3.048 -0.3063 -0.2492 -0.0836
  125PUPE   GL1 1575   6.720   6.037   3.405 -0.2068  0.3516 -0.2071
  125PUPE   GL2 1576   6.526   5.988   3.674  0.0484 -0.0847  0.2879
  125PUPE   D1A 1577   7.106   6.048   3.741 -0.1436 -0.2466 -0.3390
  125PUPE   D2A 1578   7.413   5.759   3.782 -0.1104  0.1293  0.4039
  125PUPE   D3A 1579   7.448   5.976   4.150  0.0160 -0.0543  0.2251
  125PUPE   D4A 1580   7.788   6.212   4.219 -0.2477  0.1502  0.0631
  125PUPE   D5A 1581   7.691   6.571   4.340  0.0825  0.0971 -0.1750
  125PUPE   C1B 1582   6.701   6.091   4.005  0.0205 -0.0328  0.0941
  125PUPE   C2B 1583   6.502   6.062   4.402 -0.1760 -0.1260 -0.1039
  125PUPE   C3B 1584   6.504   5.919   4.780 -0.1252  0.0374  0.0985
  125PUPE   C4B 1585   6.640   5.905   5.185  0.0479  0.1178 -0.2902
  126PUPE   NH3 1586   3.754   2.584   3.972  0.1846 -0.1381  0.2828
  126PUPE   PO4 1587   3.451   2.275   3.910 -0.1481 -0.1794 -0.0817
  126PUPE   GL1 1588   3.211   2.085   4.295 -0.0431 -0.0448  0.2321
  126PUPE   GL2 1589   3.398   1.916   4.564  0.2448 -0.4850  0.0675
  126PUPE   D1A 1590   2.842   2.007   4.626 -0.2333  0.1231 -0.1942
  126PUPE   D2A 1591   2.711   2.360   4.823  0.0640 -0.2846 -0.0895
  126PUPE   D3A 1592   2.935   2.648   4.781  0.0798 -0.0501  0.0236
  126PUPE   D4A 1593   3.036   2.686   5.124  0.0326  0.1430  0.1864
  126PUPE   D5A 1594   3.254   2.290   4.869 -0.1969 -0.0822 -0.2152
  126PUPE   C1B 1595   3.916   2.014   4.720  0.1699 -0.0493  0.2989
  126PUPE   C2B 1596   4.003   2.132   5.092 -0.1449 -0.0326  0.1043
  126PUPE   C3B 1597   4.392   2.182   5.378 -0.4089  0.2303 -0.0334
  126PUPE   C4B 1598   4.814   2.017   5.234 -0.4146  0.3399 -0.2780
  127PUPE   NH3 1599   2.786   3.287   3.651  0.3339  0.2297  0.1610
  127PUPE   PO4 1600   2.587   2.883   3.674  0.1675  0.0981 -0.0648
  127PUPE   GL1 1601   2.270   3.050   3.928  0.2425 -0.0719 -0.0084
  127PUPE   GL2 1602   1.930   2.916   3.906 -0.0920 -0.0488  0.0603
  127PUPE   D1A 1603   2.019   3.338   4.165 -0.3042  0.0261  0.2256
  127PUPE   D2A 1604   2.186   3.550   3.803  0.0502 -0.1295 -0.1333
  127PUPE   D3A 1605   2.113   3.988   3.850  0.0636 -0.0886  0.0458
  127PUPE   D4A 1606   2.214   3.834   4.236 -0.0090 -0.1303  0.0129
  127PUPE   D5A 1607   1.974   4.299   4.257 -0.1465  0.0085  0.2000
  127PUPE   C1B 1608   1.815   2.755   4.287 -0.1603  0.1936  0.0866
  127PUPE   C2B 1609   1.870   2.659   4.662 -0.2368  0.0427 -0.1488
  127PUPE   C3B 1610   2.176   2.711   4.989 -0.1966 -0.1467 -0.0459
  127PUPE   C4B 1611   2.501   2.897   5.082 -0.0224 -0.3702  0.0134
  128PUPE   NH3 1612   7.294   2.009   3.718  0.0139 -0.0879 -0.0916
  128PUPE   PO4 1613   7.708   1.979   3.451 -0.1271 -0.0319  0.1838
  128PUPE   GL1 1614   7.720   1.860   3.852 -0.1193  0.0778  0.0822
  128PUPE   GL2 1615   8.021   1.946   3.995  0.1386 -0.4645 -0.1304
  128PUPE   D1A 1616   7.470   1.836   4.230 -0.0428  0.1439 -0.2003
  128PUPE   D2A 1617   7.364   1.573   4.605  0.0614  0.1476  0.2088
  128PUPE   D3A 1618   7.243   1.718   4.988  0.2203 -0.0159  0.3317
  128PUPE   D4A 1619   7.407   1.578   5.381  0.2201 -0.3077 -0.1248
  128PUPE   D5A 1620   7.666   1.462   5.085 -0.1621  0.1640  0.2154
  128PUPE   C1B 1621   7.951   1.837   4.373  0.2165  0.0841 -0.2517
  128PUPE   C2B 1622   7.863   1.805   4.728  0.0247  0.2285  0.3039
  128PUPE   C3B 1623   8.152   1.704   5.114  0.2498  0.1606 -0.0179
  128PUPE   C4B 1624   8.334   1.879   5.450  0.2728  0.2551 -0.0498
  129PUPE   NH3 1625   5.390   6.911   3.265 -0.0337 -0.0836 -0.1048
  129PUPE   PO4 1626   5.150   6.501   3.228  0.0544 -0.2610  0.0195
  129PUPE   GL1 1627   4.782   6.577   3.566  0.3036  0.2549 -0.0424
  129PUPE   GL2 1628   4.740   6.859   3.737  0.0137 -0.0163  0.0487
  129PUPE   D1A 1629   4.434   6.479   3.860  0.1365  0.1280 -0.1256
  129PUPE   D2A 1630   4.386   6.264   4.126 -0.1367 -0.0446  0.2259
  129PUPE   D3A 1631   3.964   6.313   4.174  0.1209 -0.1573 -0.1859
  129PUPE   D4A 1632   3.954   6.397   3.834 -0.0966 -0.0919 -0.0954
  129PUPE   D5A 1633   4.062   6.151   3.470  0.1527 -0.2051  0.0756
  129PUPE   C1B 1634   4.818   6.569   4.116 -0.2092 -0.0393 -0.1373
  129PUPE   C2B 1635   4.828   6.323   4.347 -0.0249 -0.0569  0.1002
  129PUPE   C3B 1636   4.705   6.189   4.803  0.0992  0.0289  0.1489
  129PUPE   C4B 1637   4.953   6.169   5.112  0.1753 -0.2269 -0.0689
  130PUPE   NH3 1638   1.882   4.694   3.461  0.1260  0.0191  0.1092
  130PUPE   PO4 1639   2.307   4.406   3.611  0.1216  0.1922  0.1221
  130PUPE   GL1 1640   2.306   4.541   4.010 -0.0582  0.1449 -0.1441
  130PUPE   GL2 1641   2.680   4.609   3.872 -0.0082  0.2030 -0.3896
  130PUPE   D1A 1642   2.429   4.912   4.247  0.0083  0.0902 -0.0635
  130PUPE   D2A 1643   2.232   4.659   4.589  0.1230  0.1237 -0.0743
  130PUPE   D3A 1644   2.374   4.295   4.508 -0.4542  0.1300 -0.1843
  130PUPE   D4A 1645   2.622   4.287   4.833  0.1681  0.0163 -0.1061
  130PUPE   D5A 1646   2.803   3.938   4.937 -0.0484 -0.1247  0.0942
  130PUPE   C1B 1647   2.765   4.257   4.105 -0.2373  0.1536 -0.2997
  130PUPE   C2B 1648   2.684   3.877   4.415  0.0628  0.0566 -0.0009
  130PUPE   C3B 1649   2.684   3.511   4.773 -0.0590  0.1565 -0.0273
  130PUPE   C4B 1650   2.268   3.414   5.123 -0.1884 -0.0811  0.2524
  131OAPE   NH3 1651   3.519   3.067   7.518  0.1343  0.0040 -0.1731
  131OAPE   PO4 1652   3.350   2.813   7.261  0.0867 -0.1619  0.0816
  131OAPE   GL1 1653   3.423   2.692   6.958  0.0958  0.1108 -0.1241
  131OAPE   GL2 1654   3.498   2.439   6.922  0.1167 -0.0749  0.0904
  131OAPE   D1A 1655   3.355   2.854   6.564  0.0021 -0.2592  0.0625
  131OAPE   D2A 1656   3.648   2.582   6.389  0.0475 -0.1614  0.1825
  131OAPE   D3A 1657   4.182   2.587   6.240  0.0583  0.1904  0.1013
  131OAPE   D4A 1658   3.858   2.655   5.853 -0.3652 -0.1095  0.2996
  131OAPE   C5A 1659   4.004   2.517   5.381  0.0219  0.2231 -0.1380
  131OAPE   C1B 1660   3.735   2.101   6.813 -0.1847 -0.0211 -0.3366
  131OAPE   D2B 1661   3.988   2.119   6.515  0.3024  0.4371 -0.0582
  131OAPE   C3B 1662   3.951   2.116   6.147  0.2410 -0.0707  0.0636
  131OAPE   C4B 1663   4.043   2.212   5.729 -0.0867 -0.4378  0.0196
  132OAPE   NH3 1664   6.880   4.002   7.030  0.1497 -0.3018  0.3759
  132OAPE   PO4 1665   6.693   4.114   6.828  0.0973 -0.2263 -0.4269
  132OAPE   GL1 1666   6.621   3.991   6.471 -0.1159 -0.1247  0.2333
  132OAPE   GL2 1667   6.251   3.971   6.545  0.0683 -0.0955  0.0017
  132OAPE   D1A 1668   6.856   3.805   6.071  0.0772 -0.0465  0.1052
  132OAPE   D2A 1669   6.956   3.429   5.812  0.2334 -0.2253  0.1575
  132OAPE   D3A 1670   6.801   3.602   5.313 -0.1486  0.2014 -0.1266
  132OAPE   D4A 1671   6.729   4.072   5.508 -0.1827  0.2428 -0.1456
  132OAPE   C5A 1672   6.432   3.935   5.909 -0.0012 -0.1941  0.0684
  132OAPE   C1B 1673   6.145   4.284   6.324 -0.0525  0.1374 -0.2779
  132OAPE   D2B 1674   5.941   4.237   5.848  0.1716  0.0750 -0.0159
  132OAPE   C3B 1675   5.553   4.192   5.851 -0.4461  0.1157 -0.0495
  132OAPE   C4B 1676   5.227   3.938   5.597 -0.0242 -0.0981 -0.2585
  133OAPE   NH3 1677   3.387   3.697   8.031  0.0831 -0.2909 -0.2254
  133OAPE   PO4 1678   3.382   3.508   7.683 -0.2597 -0.0591 -0.0953
  133OAPE   GL1 1679   3.542   3.755   7.537 -0.0616 -0.3380  0.0461
  133OAPE   GL2 1680   3.415   4.005   7.283  0.1397 -0.3289  0.0874
  133OAPE   D1A 1681   3.802   4.176   7.500  0.0235  0.0260  0.1380
  133OAPE   D2A 1682   4.258   4.225   7.372 -0.0331  0.1259 -0.1387
  133OAPE   D3A 1683   4.696   4.196   7.155 -0.2262 -0.1683  0.1208
  133OAPE   D4A 1684   4.833   3.965   6.843 -0.0389 -0.0852 -0.0222
  133OAPE   C5A 1685   4.802   3.854   6.363  0.3046  0.3515 -0.0001
  133OAPE   C1B 1686   3.354   3.792   6.938 -0.1652 -0.0724 -0.0287
  133OAPE   D2B 1687   3.175   3.642   6.547 -0.1338 -0.0113 -0.1228
  133OAPE   C3B 1688   3.455   3.262   6.337 -0.2768 -0.2253  0.2295
  133OAPE   C4B 1689   3.516   2.953   5.974  0.1298  0.1830  0.0632
  134OAPE   NH3 1690   2.986   5.885   7.279 -0.1496 -0.2804 -0.2018
  134OAPE   PO4 1691   3.208   6.169   7.170 -0.0223  0.2513 -0.2103
  134OAPE   GL1 1692   3.392   6.037   6.728  0.0234  0.1393 -0.1648
  134OAPE   GL2 1693   3.222   6.374   6.555 -0.1203  0.1547 -0.1902
  134OAPE   D1A 1694   3.158   5.904   6.383 -0.0050  0.1966 -0.1002
  134OAPE   D2A 1695   3.190   6.229   6.138  0.1779 -0.1989  0.1916
  134OAPE   D3A 1696   2.982   6.172   5.647  0.1061 -0.1953 -0.0809
  134OAPE   D4A 1697   3.304   6.217   5.280 -0.2961 -0.1767 -0.3214
  134OAPE   C5A 1698   3.350   6.129   4.996 -0.1645  0.0405 -0.4048
  134OAPE   C1B 1699   3.256   6.671   6.251 -0.1825  0.1831 -0.5586
  134OAPE   D2B 1700   3.558   6.976   6.022  0.4479 -0.0222 -0.3882
  134OAPE   C3B 1701   3.587   7.123   5.640 -0.2523  0.1167  0.0491
  134OAPE   C4B 1702   3.571   7.392   5.240 -0.0301 -0.0005 -0.0092
  135OAPE   NH3 1703   2.081   5.536   3.453  0.1574  0.0688  0.1430
  135OAPE   PO4 1704   1.894   5.234   3.478  0.0780  0.2110  0.2374
  135OAPE   GL1 1705   1.830   5.237   3.897  0.3706 -0.0337  0.4000
  135OAPE   GL2 1706   2.163   5.368   3.956  0.1193 -0.1844 -0.1002
  135OAPE   D1A 1707   1.893   4.795   4.105  0.1382  0.1554 -0.2009
  135OAPE   D2A 1708   1.966   5.056   4.429 -0.1198 -0.1739  0.1993
  135OAPE   D3A 1709   1.758   4.734   4.682 -0.1505 -0.2377  0.0150
  135OAPE   D4A 1710   1.360   4.768   4.626  0.0363 -0.0347  0.0018
  135OAPE   C5A 1711   1.219   4.981   4.938 -0.3047  0.0020  0.3032
  135OAPE   C1B 1712   2.290   5.404   4.330 -0.0030  0.2094  0.1493
  135OAPE   D2B 1713   2.338   5.212   4.744 -0.0199 -0.0965 -0.3865
  135OAPE   C3B 1714   2.067   5.029   4.935  0.0762  0.1005 -0.2635
  135OAPE   C4B 1715   1.768   5.116   5.247  0.2904 -0.0317 -0.0824
  136OAPE   NH3 1716   5.666   6.277   2.992 -0.1143 -0.0625  0.0842
  136OAPE   PO4 1717   5.746   5.914   3.193  0.0505 -0.3963  0.0826
  136OAPE   GL1 1718   5.921   6.131   3.590 -0.1718  0.2213 -0.1068
  136OAPE   GL2 1719   6.037   5.851   3.726 -0.0691  0.3746 -0.0773
  136OAPE   D1A 1720   5.611   6.128   3.858  0.1448 -0.1863 -0.0816
  136OAPE   D2A 1721   5.838   6.488   4.080 -0.0256  0.0410 -0.1160
  136OAPE   D3A 1722   6.107   6.381   4.479 -0.3089 -0.2700 -0.0664
  136OAPE   D4A 1723   5.832   6.393   4.897  0.1466 -0.2530  0.0626
  136OAPE   C5A 1724   5.818   6.628   5.234  0.0370 -0.0513 -0.3616
  136OAPE   C1B 1725   6.043   5.948   4.118  0.0524  0.0797  0.2267
  136OAPE   D2B 1726   6.111   5.765   4.528 -0.2088 -0.2939  0.1233
  136OAPE   C3B 1727   5.908   5.501   4.735 -0.0853  0.1983  0.2844
  136OAPE   C4B 1728   5.447   5.512   4.773  0.2645 -0.1816 -0.0689
  137OAPE   NH3 1729   5.664   4.511   3.507 -0.1387 -0.1634  0.3340
  137OAPE   PO4 1730   6.051   4.624   3.582 -0.0533  0.1043 -0.0057
  137OAPE   GL1 1731   6.059   4.506   3.970  0.1129 -0.0027 -0.1194
  137OAPE   GL2 1732   6.397   4.375   3.990  0.1589  0.1193  0.1636
  137OAPE   D1A 1733   6.008   4.554   4.401  0.0426  0.1530 -0.3605
  137OAPE   D2A 1734   6.394   4.250   4.500 -0.2462 -0.4035 -0.1006
  137OAPE   D3A 1735   6.274   4.550   4.846  0.2995 -0.0214 -0.2780
  137OAPE   D4A 1736   5.878   4.719   4.851 -0.1203 -0.1703  0.4083
  137OAPE   C5A 1737   5.627   4.825   5.124  0.1066 -0.2973 -0.0981
  137OAPE   C1B 1738   6.585   4.651   4.242  0.1029  0.2697 -0.0488
  137OAPE   D2B 1739   6.725   4.893   4.541  0.2830 -0.3021  0.1313
  137OAPE   C3B 1740   6.732   4.789   4.935  0.0948  0.2190 -0.0308
  137OAPE   C4B 1741   7.065   4.797   5.273 -0.2180  0.0152 -0.0163
  138OAPE   NH3 1742   7.857  -0.106   3.283 -0.1582  0.1556 -0.0573
  138OAPE   PO4 1743   7.605   0.150   3.439  0.0344 -0.0516  0.2960
  138OAPE   GL1 1744   7.494   0.189   3.873 -0.0967 -0.0650 -0.1192
  138OAPE   GL2 1745   7.438   0.512   3.984 -0.0902 -0.0510 -0.2252
  138OAPE   D1A 1746   7.421   0.083   4.260  0.0661 -0.0397  0.0655
  138OAPE   D2A 1747   7.280  -0.328   4.417  0.3313 -0.1267 -0.4087
  138OAPE   D3A 1748   7.365  -0.349   4.886  0.1201  0.1243 -0.1225
  138OAPE   D4A 1749   7.637  -0.047   4.644  0.0528 -0.2044  0.2250
  138OAPE   C5A 1750   7.455   0.392   4.722  0.2018  0.0703 -0.2312
  138OAPE   C1B 1751   7.154   0.644   4.384  0.1160 -0.1260  0.1269
  138OAPE   D2B 1752   6.911   0.853   4.457  0.1487  0.1378 -0.0412
  138OAPE   C3B 1753   6.972   0.768   4.878  0.3109 -0.0225  0.1918
  138OAPE   C4B 1754   7.346   0.660   5.205  0.0985 -0.2057  0.2543
  139CHOL   ROH 1755   5.464   5.229   3.752  0.1568  0.0552  0.0784
  139CHOL    R1 1756   5.423   5.204   4.031  0.1186  0.0491  0.0726
  139CHOL    R2 1757   5.339   5.415   4.189  0.0453  0.0326  0.0583
  139CHOL    R3 1758   5.144   5.240   4.262  0.0740 -0.0114  0.0277
  139CHOL    R4 1759   5.066   5.493   4.386  0.0687 -0.0648  0.1297
  139CHOL    R5 1760   5.089   5.301   4.486  0.1029 -0.0971  0.0576
  139CHOL    C1 1761   4.724   5.374   4.569  0.1092 -0.1627  0.1425
  139CHOL    C2 1762   4.491   5.498   4.750  0.1612 -0.3124 -0.0833
  140CHOL   ROH 1763   3.473   3.506   3.994 -0.0320 -0.0786  0.0095
  140CHOL    R1 1764   3.558   3.469   4.261 -0.0191 -0.0974  0.0030
  140CHOL    R2 1765   3.817   3.516   4.343 -0.0208 -0.0763 -0.0003
  140CHOL    R3 1766   3.697   3.677   4.526 -0.0343 -0.1090  0.0197
  140CHOL    R4 1767   3.965   3.629   4.635  0.0041 -0.0112 -0.0380
  140CHOL    R5 1768   3.775   3.596   4.737  0.0395 -0.0709  0.0057
  140CHOL    C1 1769   3.937   3.846   4.976  0.0058 -0.0040 -0.0412
  140CHOL    C2 1770   3.893   4.004   5.296 -0.1132 -0.0443  0.1082
  141CHOL   ROH 1771   7.217   7.400   6.865  0.1423  0.3028 -0.2254
  141CHOL    R1 1772   6.968   7.363   6.735  0.1649  0.0242 -0.1972
  141CHOL    R2 1773   6.769   7.555   6.736 -0.1274 -0.2609 -0.0227
  141CHOL    R3 1774   6.783   7.524   6.466 -0.1281 -0.0566 -0.0461
  141CHOL    R4 1775   6.520   7.646   6.514 -0.0969 -0.0418  0.0323
  141CHOL    R5 1776   6.560   7.463   6.402 -0.1334  0.0401 -0.1044
  141CHOL    C1 1777   6.388   7.671   6.132 -0.0797  0.2776  0.0423
  141CHOL    C2 1778   6.176   7.567   5.829 -0.0316 -0.1796  0.1490
  142CHOL   ROH 1779   2.496   6.102   5.548  0.1419 -0.2278 -0.0673
  142CHOL    R1 1780   2.304   5.895   5.522 -0.0175 -0.0739 -0.1335
  142CHOL    R2 1781   2.045   5.942   5.437  0.0461  0.1364 -0.2188
  142CHOL    R3 1782   2.105   5.751   5.253 -0.0462  0.0907 -0.2017
  142CHOL    R4 1783   1.826   5.822   5.199 -0.0721  0.0777 -0.0817
  142CHOL    R5 1784   1.904   5.622   5.235 -0.0559  0.0868 -0.0711
  142CHOL    C1 1785   1.754   5.573   4.888 -0.2276  0.0006  0.0142
  142CHOL    C2 1786   1.608   5.236   4.751 -0.0764  0.2097 -0.1848
  143CHOL   ROH 1787   6.659   2.042   7.151  0.0894 -0.2756 -0.0387
  143CHOL    R1 1788   6.689   1.921   6.897 -0.0351 -0.2691 -0.0571
  143CHOL    R2 1789   6.477   1.810   6.759 -0.1400 -0.0821 -0.0490
  143CHOL    R3 1790   6.561   1.976   6.561 -0.0274 -0.1244 -0.0368
  143CHOL    R4 1791   6.505   1.721   6.427  0.0294 -0.1460 -0.0186
  143CHOL    R5 1792   6.691   1.834   6.417  0.0405 -0.1583  0.0570
  143CHOL    C1 1793   6.600   1.824   6.046  0.2337 -0.2229  0.0105
  143CHOL    C2 1794   6.665   1.787   5.673 -0.0556 -0.1216  0.1844
  144CHOL   ROH 1795  -0.233   3.171   4.680  0.1181  0.1207 -0.1096
  144CHOL    R1 1796  -0.001   3.063   4.799  0.0656  0.0926 -0.0349
  144CHOL    R2 1797   0.038   3.056   5.073 -0.1102 -0.0850 -0.0183
  144CHOL    R3 1798   0.077   2.791   5.029 -0.0172 -0.0490 -0.1697
  144CHOL    R4 1799   0.272   2.862   5.236 -0.1215 -0.1148 -0.0348
  144CHOL    R5 1800   0.315   2.763   5.047 -0.0111  0.0131 -0.0861
  144CHOL    C1 1801   0.446   2.500   5.291 -0.0407 -0.0982 -0.1866
  144CHOL    C2 1802   0.825   2.257   5.327 -0.0324 -0.1872  0.2780
  145CHOL   ROH 1803   0.399   7.725   4.118  0.0676 -0.1189 -0.0140
  145CHOL    R1 1804   0.433   7.621   4.379  0.0754 -0.1643 -0.0324
  145CHOL    R2 1805   0.637   7.446   4.443  0.1260 -0.1149 -0.0498
  145CHOL    R3 1806   0.691   7.631   4.635  0.0484 -0.1373 -0.0067
  145CHOL    R4 1807   0.800   7.379   4.740 -0.0870 -0.1698  0.0568
  145CHOL    R5 1808   0.660   7.513   4.841 -0.1186 -0.1372 -0.0308
  145CHOL    C1 1809   0.947   7.514   5.093 -0.2838 -0.2228  0.1594
  145CHOL    C2 1810   1.277   7.533   5.344 -0.0311  0.2492  0.2132
  146CHOL   ROH 1811   3.619   2.357   4.407 -0.0849  0.1781  0.0133
  146CHOL    R1 1812   3.682   2.553   4.601 -0.0953  0.2107 -0.0160
  146CHOL    R2 1813   3.488   2.697   4.736 -0.1070  0.1354  0.0498
  146CHOL    R3 1814   3.619   2.603   4.956  0.0117  0.1948  0.0054
  146CHOL    R4 1815   3.473   2.839   5.050  0.0018  0.1728  0.0384
  146CHOL    R5 1816   3.687   2.801   5.073  0.0198  0.2245 -0.0507
  146CHOL    C1 1817   3.587   2.835   5.440  0.1765  0.2503 -0.0098
  146CHOL    C2 1818   3.249   3.122   5.496  0.0065  0.1780 -0.3679
  147CHOL   ROH 1819   1.010   5.000   3.636 -0.1857 -0.0358 -0.1158
  147CHOL    R1 1820   0.913   5.045   3.898  0.0515 -0.2128  0.0054
  147CHOL    R2 1821   1.036   4.941   4.122  0.5185  0.0041 -0.1449
  147CHOL    R3 1822   1.037   5.201   4.203  0.1496  0.0114 -0.1439
  147CHOL    R4 1823   0.986   5.046   4.447  0.1324 -0.0604 -0.1785
  147CHOL    R5 1824   0.865   5.211   4.370 -0.0056 -0.1949 -0.2775
  147CHOL    C1 1825   0.957   5.351   4.713 -0.4387 -0.0910 -0.1970
  147CHOL    C2 1826   0.811   5.527   5.020 -0.1898  0.1983 -0.3661
  148CHOL   ROH 1827   2.557   6.300   3.787 -0.0823  0.0892  0.0232
  148CHOL    R1 1828   2.665   6.441   4.008  0.0266 -0.0389  0.0536
  148CHOL    R2 1829   2.613   6.708   4.053  0.1799 -0.0210  0.1460
  148CHOL    R3 1830   2.536   6.618   4.298  0.1631 -0.0579  0.1262
  148CHOL    R4 1831   2.701   6.855   4.354  0.1795 -0.0836  0.1761
  148CHOL    R5 1832   2.728   6.655   4.438  0.1589 -0.0993  0.1407
  148CHOL    C1 1833   2.680   6.856   4.759  0.1634 -0.1547  0.1751
  148CHOL    C2 1834   2.725   7.004   5.020  0.0297 -0.0260 -0.0489
  149CHOL   ROH 1835   7.219   2.277   4.142 -0.0400 -0.0675 -0.0389
  149CHOL    R1 1836   7.131   2.192   4.398 -0.2297 -0.1519 -0.1320
  149CHOL    R2 1837   7.115   2.363   4.613 -0.0436 -0.3056 -0.0069
  149CHOL    R3 1838   6.859   2.274   4.625 -0.1799  0.0468 -0.1365
  149CHOL    R4 1839   6.910   2.390   4.890  0.0427 -0.4514  0.0739
  149CHOL    R5 1840   6.836   2.189   4.848 -0.2630 -0.2944 -0.2589
  149CHOL    C1 1841   6.550   2.322   5.062 -0.0349 -0.2055 -0.0008
  149CHOL    C2 1842   6.376   2.370   5.350 -0.3818 -0.1170  0.5782
  150CHOL   ROH 1843   4.554   6.912   4.255  0.1807  0.0790  0.1917
  150CHOL    R1 1844   4.358   6.728   4.345  0.1593  0.0505  0.0878
  150CHOL    R2 1845   4.406   6.548   4.549  0.0708  0.0715  0.1274
  150CHOL    R3 1846   4.183   6.660   4.656 -0.0127  0.0395 -0.0104
  150CHOL    R4 1847   4.199   6.396   4.781  0.1200  0.1583  0.2289
  150CHOL    R5 1848   4.028   6.479   4.676  0.0885 -0.0340  0.1248
  150CHOL    C1 1849   3.869   6.414   5.016  0.0701  0.1789  0.1588
  150CHOL    C2 1850   3.796   6.072   5.183 -0.0009 -0.3403 -0.2854
  151CHOL   ROH 1851   5.312   2.975   6.696 -0.1201  0.0453 -0.0366
  151CHOL    R1 1852   5.359   2.950   6.419 -0.0978  0.0397 -0.0325
  151CHOL    R2 1853   5.196   3.067   6.228 -0.0995  0.0119 -0.0489
  151CHOL    R3 1854   5.431   3.174   6.141 -0.1066  0.0373 -0.0366
  151CHOL    R4 1855   5.255   3.180   5.907 -0.0819 -0.0190 -0.0565
  151CHOL    R5 1856   5.454   3.093   5.917 -0.0696  0.0132 -0.0239
  151CHOL    C1 1857   5.508   3.346   5.638 -0.0784 -0.0132 -0.0493
  151CHOL    C2 1858   5.723   3.199   5.419 -0.0660 -0.0549  0.0788
  152CHOL   ROH 1859   7.692   7.443   5.790 -0.0465 -0.0600 -0.1596
  152CHOL    R1 1860   7.446   7.350   5.682 -0.2340  0.1108  0.1090
  152CHOL    R2 1861   7.222   7.510   5.665  0.0086  0.4389 -0.1151
  152CHOL    R3 1862   7.230   7.438   5.403 -0.1914 -0.0879  0.0118
  152CHOL    R4 1863   6.986   7.599   5.428  0.0572  0.3430 -0.2004
  152CHOL    R5 1864   7.001   7.398   5.345 -0.2791  0.1460  0.1799
  152CHOL    C1 1865   6.856   7.583   5.045 -0.1022 -0.2074 -0.1309
  152CHOL    C2 1866   6.568   7.423   5.008 -0.3459  0.2274  0.3591
  153CHOL   ROH 1867   6.000   3.990   4.146  0.0011  0.0206 -0.0561
  153CHOL    R1 1868   5.893   3.994   4.408  0.1323 -0.0780 -0.0004
  153CHOL    R2 1869   6.047   3.950   4.633  0.3117  0.1667 -0.0769
  153CHOL    R3 1870   5.943   4.189   4.711  0.0318  0.0447 -0.0601
  153CHOL    R4 1871   6.064   4.078   4.954  0.2633  0.2074 -0.0895
  153CHOL    R5 1872   5.859   4.148   4.931  0.1581 -0.0530 -0.0251
  153CHOL    C1 1873   5.977   4.377   5.213 -0.0275  0.1164 -0.0810
  153CHOL    C2 1874   6.224   4.128   5.477 -0.0084  0.2001 -0.0284
  154CHOL   ROH 1875   4.510   3.930   3.887 -0.0388  0.2465 -0.1530
  154CHOL    R1 1876   4.602   4.146   4.045  0.0924  0.0961 -0.0186
  154CHOL    R2 1877   4.457   4.380   4.076  0.3415  0.2628 -0.0733
  154CHOL    R3 1878   4.487   4.325   4.341  0.0628  0.1493 -0.0622
  154CHOL    R4 1879   4.427   4.612   4.330  0.3347  0.2121 -0.0283
  154CHOL    R5 1880   4.597   4.519   4.429  0.1662  0.0228  0.0927
  154CHOL    C1 1881   4.437   4.696   4.726  0.0691  0.0760  0.0083
  154CHOL    C2 1882   4.251   5.063   4.615 -0.3758  0.2187 -0.0731
  155CHOL   ROH 1883   2.113  -0.089   4.530  0.0256 -0.0916 -0.1137
  155CHOL    R1 1884   1.901  -0.084   4.717  0.0067  0.0798 -0.1381
  155CHOL    R2 1885   1.935  -0.155   4.982 -0.1205 -0.1339 -0.1748
  155CHOL    R3 1886   1.828   0.091   5.028  0.2079 -0.0099 -0.0396
  155CHOL    R4 1887   1.755  -0.067   5.264 -0.0562 -0.0576 -0.1569
  155CHOL    R5 1888   1.619   0.045   5.137  0.1222  0.2127 -0.1110
  155CHOL    C1 1889   1.550   0.214   5.472  0.2895  0.1031 -0.0196
  155CHOL    C2 1890   1.307   0.117   5.630  0.0748  0.1166  0.3155
  156CHOL   ROH 1891   5.239   6.457   3.748 -0.1314 -0.0539  0.0381
  156CHOL    R1 1892   5.404   6.511   3.972 -0.0746  0.0322 -0.0229
  156CHOL    R2 1893   5.306   6.623   4.204 -0.0208  0.1055 -0.0314
  156CHOL    R3 1894   5.420   6.405   4.320  0.0224  0.1491  0.0078
  156CHOL    R4 1895   5.270   6.535   4.537 -0.2411 -0.0101 -0.0840
  156CHOL    R5 1896   5.481   6.479   4.539 -0.2098  0.1268  0.0795
  156CHOL    C1 1897   5.356   6.279   4.839 -0.3288 -0.0366 -0.0779
  156CHOL    C2 1898   5.462   6.272   5.191  0.0734  0.0408  0.0464
  157CHOL   ROH 1899   5.169   6.109   6.546  0.1372 -0.3095 -0.1609
  157CHOL    R1 1900   5.237   6.201   6.288  0.2012 -0.2725 -0.1311
  157CHOL    R2 1901   5.218   6.042   6.062  0.1248 -0.1979 -0.1784
  157CHOL    R3 1902   5.066   6.248   5.970  0.2418 -0.0875 -0.1268
  157CHOL    R4 1903   5.225   6.164   5.739  0.1555 -0.1549 -0.1616
  157CHOL    R5 1904   5.210   6.365   5.819  0.2951 -0.1568 -0.1300
  157CHOL    C1 1905   5.086   6.427   5.464  0.2833 -0.0262 -0.1033
  157CHOL    C2 1906   5.020   6.671   5.213 -0.0518 -0.0417 -0.3759
  158CHOL   ROH 1907   2.765   1.864   6.846  0.1322  0.0644  0.0484
  158CHOL    R1 1908   2.738   1.866   6.564  0.1218  0.0023  0.0488
  158CHOL    R2 1909   2.776   2.094   6.413 -0.0205  0.0012  0.0107
  158CHOL    R3 1910   2.952   1.936   6.278  0.0709  0.0853  0.0304
  158CHOL    R4 1911   2.893   2.157   6.094  0.1118  0.1458  0.0865
  158CHOL    R5 1912   2.877   1.944   6.051  0.1714  0.1572 -0.0022
  158CHOL    C1 1913   3.127   2.046   5.782  0.2746  0.3090  0.1490
  158CHOL    C2 1914   3.244   1.855   5.429 -0.0560  0.2833  0.2169
  159CHOL   ROH 1915   0.300   6.662   6.283 -0.2532 -0.1675  0.0280
  159CHOL    R1 1916   0.285   6.526   6.035  0.0251 -0.1097 -0.0238
  159CHOL    R2 1917   0.045   6.446   5.923  0.1697 -0.4134 -0.1334
  159CHOL    R3 1918   0.137   6.586   5.709  0.0502 -0.2097 -0.0536
  159CHOL    R4 1919  -0.105   6.452   5.612  0.0342 -0.1651 -0.0658
  159CHOL    R5 1920   0.093   6.444   5.521 -0.0059 -0.0520 -0.1608
  159CHOL    C1 1921  -0.108   6.586   5.230 -0.1569  0.1707  0.0484
  159CHOL    C2 1922  -0.310   6.399   4.969  0.0932 -0.0386 -0.1161
  160CHOL   ROH 1923   3.904   0.441   7.069  0.0235  0.1383  0.1366
  160CHOL    R1 1924   3.975   0.585   6.835 -0.1058  0.1343  0.0955
  160CHOL    R2 1925   4.021   0.461   6.593 -0.1013  0.1177  0.1114
  160CHOL    R3 1926   3.834   0.637   6.504 -0.2101  0.0087  0.1175
  160CHOL    R4 1927   3.961   0.533   6.260  0.0033  0.2374  0.1165
  160CHOL    R5 1928   3.937   0.743   6.315 -0.2009  0.1963  0.2200
  160CHOL    C1 1929   3.750   0.740   5.983 -0.0379  0.2047  0.1252
  160CHOL    C2 1930   3.757   0.861   5.567 -0.2642 -0.3453  0.2184
  161CHOL   ROH 1931   7.792   4.448   3.565 -0.4018 -0.1034 -0.0690
  161CHOL    R1 1932   7.848   4.558   3.820 -0.3164 -0.2651 -0.0167
  161CHOL    R2 1933   7.800   4.824   3.880  0.0017 -0.2265  0.0679
  161CHOL    R3 1934   7.658   4.718   4.086 -0.1755 -0.1237  0.0020
  161CHOL    R4 1935   7.780   4.960   4.197 -0.0048 -0.2328  0.0708
  161CHOL    R5 1936   7.794   4.759   4.279 -0.2124 -0.2570  0.0608
  161CHOL    C1 1937   7.635   4.940   4.575 -0.1749 -0.1400  0.0107
  161CHOL    C2 1938   7.840   4.995   4.817 -0.1856 -0.1614 -0.1984
  162CHOL   ROH 1939   7.013   4.190   3.801  0.0159  0.0000 -0.1299
  162CHOL    R1 1940   6.906   4.318   4.030 -0.0772 -0.0420 -0.1489
  162CHOL    R2 1941   6.860   4.184   4.268 -0.0088 -0.0472 -0.1345
  162CHOL    R3 1942   7.014   4.383   4.371 -0.1354  0.0591 -0.1506
  162CHOL    R4 1943   6.918   4.235   4.604  0.0757 -0.0641 -0.1466
  162CHOL    R5 1944   6.900   4.449   4.570 -0.1139 -0.0745 -0.0962
  162CHOL    C1 1945   7.095   4.452   4.898  0.0061  0.0258 -0.1688
  162CHOL    C2 1946   7.083   4.307   5.235  0.0107  0.1862 -0.1751
  163CHOL   ROH 1947   0.594   2.182   4.147  0.2695  0.1881  0.2169
  163CHOL    R1 1948   0.564   2.277   4.412  0.1062  0.0612  0.2440
  163CHOL    R2 1949   0.324   2.377   4.507  0.0538  0.0217  0.1393
  163CHOL    R3 1950   0.361   2.191   4.701 -0.0796 -0.0691  0.0802
  163CHOL    R4 1951   0.158   2.371   4.810  0.2209  0.2016  0.2381
  163CHOL    R5 1952   0.344   2.313   4.906  0.2111 -0.0730  0.1162
  163CHOL    C1 1953   0.095   2.192   5.168  0.1930  0.2212  0.2401
  163CHOL    C2 1954  -0.003   2.441   5.363  0.1614 -0.1814 -0.0767
  164CHOL   ROH 1955   1.383   2.110   7.061 -0.1842 -0.1025  0.0193
  164CHOL    R1 1956   1.446   2.033   6.796 -0.1047 -0.3238  0.1001
  164CHOL    R2 1957   1.322   1.822   6.668 -0.5038 -0.0609  0.0353
  164CHOL    R3 1958   1.271   2.010   6.478  0.1401  0.0336 -0.0685
  164CHOL    R4 1959   1.310   1.761   6.328 -0.4190 -0.1385  0.0459
  164CHOL    R5 1960   1.414   1.950   6.296  0.1250 -0.4148  0.0542
  164CHOL    C1 1961   1.255   1.901   5.952  0.2348 -0.0950 -0.0454
  164CHOL    C2 1962   1.288   1.749   5.561  0.1319  0.1892  0.0859
  165CHOL   ROH 1963   6.708   6.735   3.965 -0.0235  0.1339  0.1810
  165CHOL    R1 1964   6.627   6.596   4.198  0.0618 -0.0219  0.1182
  165CHOL    R2 1965   6.808   6.480   4.372  0.1387  0.1131  0.1260
  165CHOL    R3 1966   6.677   6.630   4.557 -0.0652 -0.0801  0.1425
  165CHOL    R4 1967   6.753   6.386   4.700  0.3050  0.0158  0.1273
  165CHOL    R5 1968   6.553   6.471   4.686  0.1744 -0.2710  0.1476
  165CHOL    C1 1969   6.598   6.472   5.064  0.2104 -0.2223  0.1436
  165CHOL    C2 1970   6.953   6.425   5.314 -0.2941  0.2157  0.0231
  166CHOL   ROH 1971   1.570   3.676   3.776 -0.0411 -0.0015  0.0317
  166CHOL    R1 1972   1.706   3.711   4.022 -0.0093  0.2234 -0.0158
  166CHOL    R2 1973   1.628   3.899   4.208 -0.3138  0.0434  0.0486
  166CHOL    R3 1974   1.623   3.685   4.375  0.1775 -0.0071  0.0125
  166CHOL    R4 1975   1.707   3.910   4.544 -0.2350  0.1384  0.0274
  166CHOL    R5 1976   1.811   3.719   4.521  0.1552  0.3507 -0.0373
  166CHOL    C1 1977   1.749   3.715   4.897  0.2722  0.1464 -0.0188
  166CHOL    C2 1978   1.932   3.776   5.307  0.0325 -0.1841  0.0769
  167CHOL   ROH 1979   5.061   1.237   7.173  0.1130  0.1846 -0.0159
  167CHOL    R1 1980   5.140   1.331   6.918  0.0631  0.2885  0.0075
  167CHOL    R2 1981   5.285   1.563   6.883  0.3398  0.1295  0.1039
  167CHOL    R3 1982   5.454   1.400   6.747  0.0424  0.0202 -0.1472
  167CHOL    R4 1983   5.459   1.653   6.598  0.4848  0.2573  0.2298
  167CHOL    R5 1984   5.417   1.455   6.516  0.1206  0.4403 -0.0709
  167CHOL    C1 1985   5.718   1.552   6.304  0.2899  0.2290  0.0674
  167CHOL    C2 1986   6.104   1.657   6.141 -0.2777 -0.2126 -0.3126
  168CHOL   ROH 1987   4.157   1.721   4.325 -0.0887 -0.2142 -0.0631
  168CHOL    R1 1988   4.226   1.595   4.569 -0.1356 -0.2423 -0.0644
  168CHOL    R2 1989   4.367   1.725   4.769  0.0967 -0.3605 -0.1515
  168CHOL    R3 1990   4.157   1.647   4.922  0.0673 -0.0837 -0.0448
  168CHOL    R4 1991   4.341   1.773   5.110  0.2535 -0.1545 -0.1667
  168CHOL    R5 1992   4.255   1.575   5.127  0.0684 -0.0707 -0.0372
  168CHOL    C1 1993   4.129   1.728   5.452  0.3172  0.2252 -0.0754
  168CHOL    C2 1994   3.756   1.765   5.648  0.2258  0.0094 -0.0937
  169CHOL   ROH 1995   0.184   1.394   7.137 -0.0805 -0.1359  0.0124
  169CHOL    R1 1996   0.152   1.566   6.914  0.0231 -0.0242  0.0814
  169CHOL    R2 1997   0.358   1.621   6.738  0.0748 -0.0344  0.1300
  169CHOL    R3 1998   0.178   1.537   6.553  0.0606  0.1181  0.0740
  169CHOL    R4 1999   0.374   1.691   6.400  0.0861  0.1580  0.1694
  169CHOL    R5 2000   0.159   1.720   6.400  0.1000  0.2058  0.1816
  169CHOL    C1 2001   0.215   1.653   6.029  0.0794  0.4131  0.1399
  169CHOL    C2 2002   0.066   1.963   5.811  0.3137  0.2234  0.0104
  170CHOL   ROH 2003   7.197   2.765   7.023  0.0992  0.2318 -0.1969
  170CHOL    R1 2004   7.244   2.764   6.744  0.0703  0.1538 -0.2007
  170CHOL    R2 2005   7.336   2.541   6.609 -0.0104  0.0970 -0.1604
  170CHOL    R3 2006   7.116   2.582   6.455 -0.0117  0.1272 -0.1466
  170CHOL    R4 2007   7.323   2.493   6.267 -0.0446  0.0827 -0.1576
  170CHOL    R5 2008   7.202   2.674   6.252 -0.0121  0.1006 -0.1574
  170CHOL    C1 2009   7.109   2.504   5.924 -0.0657  0.1027 -0.1430
  170CHOL    C2 2010   6.819   2.379   5.668 -0.3381 -0.2327 -0.2985
  171CHOL   ROH 2011   1.614   3.471   6.726  0.2860  0.1674  0.1869
  171CHOL    R1 2012   1.756   3.505   6.484  0.0535  0.0667  0.0321
  171CHOL    R2 2013   2.030   3.541   6.476  0.0280  0.2363 -0.2356
  171CHOL    R3 2014   2.021   3.330   6.306  0.0100  0.0927 -0.0584
  171CHOL    R4 2015   2.280   3.455   6.254  0.0709 -0.0448 -0.0826
  171CHOL    R5 2016   2.127   3.409   6.107  0.1036 -0.1162 -0.0932
  171CHOL    C1 2017   2.417   3.206   5.965  0.0788 -0.3433  0.1727
  171CHOL    C2 2018   2.714   3.418   5.893 -0.0628 -0.0956  0.0333
  172CHOL   ROH 2019   1.108   7.027   6.618 -0.1433  0.0923 -0.0112
  172CHOL    R1 2020   1.004   7.173   6.399 -0.0872  0.1110 -0.0261
  172CHOL    R2 2021   1.160   7.252   6.185 -0.0608  0.0095 -0.0467
  172CHOL    R3 2022   0.970   7.122   6.040 -0.1288  0.0764 -0.0168
  172CHOL    R4 2023   1.074   7.327   5.859 -0.0063 -0.0359 -0.0715
  172CHOL    R5 2024   0.865   7.295   5.911 -0.0261  0.0980 -0.0704
  172CHOL    C1 2025   0.845   7.250   5.533 -0.0384  0.0004 -0.0579
  172CHOL    C2 2026   0.736   7.085   5.185  0.1241  0.2762 -0.0867
  173CHOL   ROH 2027   2.090   7.183   6.691 -0.0079  0.0653  0.0911
  173CHOL    R1 2028   2.055   7.333   6.453  0.1388  0.1750  0.1361
  173CHOL    R2 2029   2.268   7.417   6.298  0.2196 -0.2215  0.0132
  173CHOL    R3 2030   2.131   7.290   6.100 -0.1659  0.0698  0.0819
  173CHOL    R4 2031   2.245   7.528   5.972  0.1805 -0.1131  0.0535
  173CHOL    R5 2032   2.035   7.468   5.971  0.0643  0.2750  0.1920
  173CHOL    C1 2033   2.103   7.474   5.596 -0.2041  0.2235  0.1414
  173CHOL    C2 2034   2.221   7.702   5.386 -0.1100  0.0173  0.1968
  174CHOL   ROH 2035   4.254   6.206   6.350 -0.0525  0.0757 -0.0586
  174CHOL    R1 2036   4.135   6.206   6.094 -0.0318  0.2063 -0.0707
  174CHOL    R2 2037   4.187   6.402   5.906  0.1604  0.1842 -0.0550
  174CHOL    R3 2038   4.250   6.189   5.749 -0.0117  0.1368 -0.0581
  174CHOL    R4 2039   4.185   6.404   5.560 -0.0421  0.1137 -0.0537
  174CHOL    R5 2040   4.097   6.204   5.565 -0.1089  0.1536  0.0313
  174CHOL    C1 2041   4.242   6.205   5.212 -0.3215  0.0281 -0.0558
  174CHOL    C2 2042   4.522   6.443   5.148 -0.0476 -0.1390 -0.1202
  175CHOL   ROH 2043   2.159   2.175   4.279 -0.0336 -0.1509  0.0755
  175CHOL    R1 2044   2.254   2.263   4.530 -0.1505 -0.0373  0.0814
  175CHOL    R2 2045   2.096   2.264   4.757 -0.1792 -0.1884  0.0666
  175CHOL    R3 2046   2.300   2.118   4.861 -0.0363  0.0257  0.0930
  175CHOL    R4 2047   2.122   2.169   5.088 -0.0736 -0.0938  0.0856
  175CHOL    R5 2048   2.336   2.211   5.078 -0.1148  0.1050  0.0701
  175CHOL    C1 2049   2.330   1.976   5.378  0.1221  0.1624  0.1213
  175CHOL    C2 2050   2.697   1.786   5.576  0.0004 -0.2958  0.0405
  176CHOL   ROH 2051   0.413   6.161   6.437  0.2788 -0.2939  0.0065
  176CHOL    R1 2052   0.524   6.178   6.177  0.2443 -0.1563 -0.0018
  176CHOL    R2 2053   0.502   5.974   5.991  0.2685 -0.0873 -0.0941
  176CHOL    R3 2054   0.399   6.171   5.835  0.1999 -0.0391  0.0141
  176CHOL    R4 2055   0.544   5.999   5.649 -0.1684 -0.1491 -0.1569
  176CHOL    R5 2056   0.569   6.213   5.672  0.0085 -0.1716 -0.2153
  176CHOL    C1 2057   0.472   6.199   5.304 -0.4872 -0.1399 -0.0918
  176CHOL    C2 2058   0.463   6.374   5.027  0.1341 -0.1314 -0.0202
  177CHOL   ROH 2059   5.502   5.368   6.556  0.0869 -0.0802  0.0291
  177CHOL    R1 2060   5.534   5.325   6.278  0.0064  0.0211  0.0042
  177CHOL    R2 2061   5.647   5.095   6.175  0.0955  0.1155 -0.1057
  177CHOL    R3 2062   5.415   5.084   6.032  0.0479  0.0289 -0.0245
  177CHOL    R4 2063   5.622   4.999   5.843  0.0251  0.1606 -0.1141
  177CHOL    R5 2064   5.476   5.158   5.813 -0.0642  0.0978 -0.0348
  177CHOL    C1 2065   5.390   4.934   5.517 -0.0606  0.1056 -0.0428
  177CHOL    C2 2066   5.447   5.247   5.280 -0.2062 -0.4854  0.2604
  178CHOL   ROH 2067   2.960   4.693   4.263 -0.0886  0.0681  0.0655
  178CHOL    R1 2068   2.818   4.646   4.503  0.0847 -0.0027  0.1565
  178CHOL    R2 2069   2.919   4.713   4.751  0.1408  0.1984  0.0846
  178CHOL    R3 2070   2.684   4.847   4.775  0.0040 -0.0494  0.1504
  178CHOL    R4 2071   2.817   4.885   5.033  0.0769  0.1709  0.0777
  178CHOL    R5 2072   2.616   4.808   5.001  0.1459 -0.0569  0.1904
  178CHOL    C1 2073   2.537   5.111   5.219 -0.0887 -0.0777  0.1353
  178CHOL    C2 2074   2.285   5.279   5.350  0.1464 -0.1832  0.1123
  179CHOL   ROH 2075   2.335  -0.026   4.062  0.0878 -0.0325 -0.0366
  179CHOL    R1 2076   2.486  -0.092   4.291  0.0350 -0.1154 -0.0259
  179CHOL    R2 2077   2.757  -0.042   4.311  0.0113 -0.0384  0.0893
  179CHOL    R3 2078   2.683   0.087   4.539 -0.1020 -0.1931  0.1426
  179CHOL    R4 2079   2.964   0.011   4.583  0.0255  0.1841  0.0369
  179CHOL    R5 2080   2.795  -0.034   4.714  0.1225 -0.0845  0.0798
  179CHOL    C1 2081   3.016   0.163   4.955 -0.0726  0.1686  0.0564
  179CHOL    C2 2082   3.126   0.024   5.307  0.0170  0.1853 -0.1116
  180CHOL   ROH 2083   2.800   2.020   5.136  0.0100  0.0815 -0.0821
  180CHOL    R1 2084   2.812   2.228   5.329 -0.0537  0.0662 -0.0611
  180CHOL    R2 2085   2.586   2.357   5.423 -0.0994 -0.0568  0.0012
  180CHOL    R3 2086   2.686   2.284   5.665 -0.0119 -0.0353 -0.0281
  180CHOL    R4 2087   2.493   2.496   5.725  0.0767  0.0339  0.0154
  180CHOL    R5 2088   2.701   2.489   5.788  0.1033 -0.0141 -0.0770
  180CHOL    C1 2089   2.531   2.508   6.129  0.2615  0.1069 -0.0039
  180CHOL    C2 2090   2.514   2.531   6.558 -0.1762 -0.0581  0.0049
  181CHOL   ROH 2091   3.128   5.632   6.790  0.0592 -0.1253  0.1757
  181CHOL    R1 2092   3.131   5.397   6.633  0.1152 -0.2070  0.2966
  181CHOL    R2 2093   3.157   5.402   6.358 -0.2679 -0.3172  0.2486
  181CHOL    R3 2094   3.364   5.232   6.407  0.0032 -0.0502  0.0635
  181CHOL    R4 2095   3.263   5.151   6.145 -0.3057 -0.3534  0.2732
  181CHOL    R5 2096   3.292   5.022   6.318  0.1025 -0.1985  0.3273
  181CHOL    C1 2097   3.518   4.846   6.068 -0.0732 -0.1238  0.1137
  181CHOL    C2 2098   3.598   4.497   6.118  0.0028  0.1481  0.1307
  182CHOL   ROH 2099   5.746   4.892   3.924  0.0803  0.1117  0.0713
  182CHOL    R1 2100   5.674   4.842   4.193  0.3346  0.2543  0.1686
  182CHOL    R2 2101   5.713   5.027   4.395 -0.0988  0.6445 -0.0885
  182CHOL    R3 2102   5.448   4.988   4.438  0.0109 -0.0569  0.0635
  182CHOL    R4 2103   5.550   5.089   4.693 -0.1534  0.5988 -0.1085
  182CHOL    R5 2104   5.435   4.906   4.663  0.3418  0.2103  0.1893
  182CHOL    C1 2105   5.205   5.087   4.907 -0.0822 -0.0863  0.0225
  182CHOL    C2 2106   5.079   4.761   5.098  0.2270 -0.1058  0.2055
  183CHOL   ROH 2107   5.603   3.767   4.155  0.4940 -0.0090  0.1079
  183CHOL    R1 2108   5.608   3.551   4.337  0.4034  0.0419  0.1725
  183CHOL    R2 2109   5.661   3.584   4.606  0.2163  0.1247  0.2025
  183CHOL    R3 2110   5.425   3.451   4.635  0.2147  0.0994  0.0765
  183CHOL    R4 2111   5.599   3.339   4.843  0.0529  0.2541  0.2953
  183CHOL    R5 2112   5.489   3.227   4.691  0.2056  0.1446  0.2659
  183CHOL    C1 2113   5.342   3.073   5.008 -0.0437  0.3057  0.2311
  183CHOL    C2 2114   5.178   3.074   5.406 -0.1343 -0.0452 -0.0327
  184CHOL   ROH 2115   3.934   1.582   7.192  0.0004 -0.2012  0.0391
  184CHOL    R1 2116   3.890   1.631   6.916  0.0098 -0.2194  0.0354
  184CHOL    R2 2117   4.096   1.639   6.732  0.0276 -0.0980  0.0665
  184CHOL    R3 2118   3.946   1.452   6.604  0.1519 -0.1791  0.0357
  184CHOL    R4 2119   4.032   1.636   6.393  0.1913 -0.1887  0.0345
  184CHOL    R5 2120   3.827   1.575   6.437  0.1870 -0.2512 -0.0477
  184CHOL    C1 2121   3.854   1.458   6.075  0.4033 -0.3178 -0.0130
  184CHOL    C2 2122   3.960   1.291   5.758  0.1540  0.0269  0.1637
  185CHOL   ROH 2123   0.844   3.606   4.722  0.0935  0.1354  0.0186
  185CHOL    R1 2124   0.731   3.850   4.812  0.0173  0.0971  0.0275
  185CHOL    R2 2125   0.614   3.877   5.061  0.0414  0.0611  0.0422
  185CHOL    R3 2126   0.790   4.083   5.085 -0.0305  0.1261  0.0135
  185CHOL    R4 2127   0.556   4.167   5.240  0.0102 -0.0163  0.1593
  185CHOL    R5 2128   0.653   4.279   5.080 -0.1160  0.0720  0.1414
  185CHOL    C1 2129   0.687   4.530   5.365 -0.0755 -0.0005  0.2006
  185CHOL    C2 2130   0.542   4.619   5.683 -0.0057  0.1307  0.1645
  186CHOL   ROH 2131   6.250   0.218   6.611  0.0274  0.2686  0.0056
  186CHOL    R1 2132   6.085   0.067   6.438  0.2556  0.2683 -0.2193
  186CHOL    R2 2133   5.836  -0.026   6.513  0.4646 -0.4038 -0.2708
  186CHOL    R3 2134   5.755   0.103   6.288  0.1006 -0.0971  0.0235
  186CHOL    R4 2135   5.607  -0.150   6.285  0.4941 -0.3258 -0.3416
  186CHOL    R5 2136   5.731  -0.070   6.125  0.2564  0.1717 -0.2902
  186CHOL    C1 2137   5.398  -0.100   5.941  0.1694  0.0074 -0.1065
  186CHOL    C2 2138   5.107  -0.283   5.745  0.0513  0.2340  0.0891
  187CHOL   ROH 2139   5.154   3.793   4.399  0.0478 -0.0419 -0.0717
  187CHOL    R1 2140   4.958   3.771   4.601 -0.0024  0.0454 -0.1098
  187CHOL    R2 2141   4.940   3.552   4.768 -0.2421 -0.0323 -0.2258
  187CHOL    R3 2142   4.953   3.741   4.963 -0.0761 -0.1445 -0.1261
  187CHOL    R4 2143   4.859   3.500   5.100 -0.4441 -0.0885 -0.2831
  187CHOL    R5 2144   4.764   3.696   5.103 -0.1910  0.0329 -0.2256
  187CHOL    C1 2145   4.823   3.647   5.476 -0.4058 -0.2265 -0.2231
  187CHOL    C2 2146   4.868   3.578   5.934 -0.1666 -0.1237 -0.0124
  188CHOL   ROH 2147   4.211   6.898   3.904  0.1225 -0.1302  0.0664
  188CHOL    R1 2148   4.008   6.946   4.096  0.1870 -0.0108  0.1065
  188CHOL    R2 2149   3.773   6.802   4.103  0.0392  0.2187  0.0650
  188CHOL    R3 2150   3.845   6.758   4.361  0.0243  0.0329  0.0383
  188CHOL    R4 2151   3.562   6.686   4.351 -0.0149  0.1956  0.0077
  188CHOL    R5 2152   3.655   6.826   4.489  0.0675  0.0658  0.0833
  188CHOL    C1 2153   3.507   6.578   4.737 -0.0603  0.0076 -0.0508
  188CHOL    C2 2154   3.072   6.589   4.884  0.0822  0.1225 -0.2636
  189CHOL   ROH 2155   1.693   5.836   6.682 -0.0755 -0.1565 -0.1046
  189CHOL    R1 2156   1.722   5.593   6.540  0.0486 -0.0812 -0.2080
  189CHOL    R2 2157   1.520   5.405   6.524  0.2035 -0.2496 -0.1453
  189CHOL    R3 2158   1.560   5.432   6.257  0.0126 -0.1229 -0.1646
  189CHOL    R4 2159   1.449   5.163   6.288 -0.0826 -0.0931 -0.2266
  189CHOL    R5 2160   1.634   5.216   6.186 -0.1346 -0.1195 -0.3386
  189CHOL    C1 2161   1.446   5.047   5.900 -0.4285  0.1169 -0.2921
  189CHOL    C2 2162   1.698   4.785   5.676  0.3271  0.0403 -0.0427
  190CHOL   ROH 2163   6.432   0.401   4.620  0.1305  0.1896 -0.0162
  190CHOL    R1 2164   6.434   0.522   4.876  0.1244  0.1424  0.0063
  190CHOL    R2 2165   6.210   0.533   5.037  0.0817  0.2408 -0.0573
  190CHOL    R3 2166   6.375   0.416   5.219 -0.0370  0.1129 -0.0308
  190CHOL    R4 2167   6.126   0.466   5.366 -0.1745 -0.1133 -0.1882
  190CHOL    R5 2168   6.326   0.528   5.425 -0.2445 -0.1073  0.0440
  190CHOL    C1 2169   6.232   0.317   5.728 -0.4351 -0.4397 -0.2395
  190CHOL    C2 2170   6.359   0.409   6.123 -0.2260  0.1065 -0.4104
  191CHOL   ROH 2171   5.363   7.149   6.769 -0.1332 -0.0455  0.0396
  191CHOL    R1 2172   5.498   7.252   6.543 -0.2005 -0.0376  0.0042
  191CHOL    R2 2173   5.750   7.363   6.558 -0.2378  0.0426 -0.0504
  191CHOL    R3 2174   5.807   7.181   6.365 -0.2047  0.0348 -0.0352
  191CHOL    R4 2175   6.047   7.349   6.382 -0.1643 -0.0212  0.0754
  191CHOL    R5 2176   5.932   7.305   6.202 -0.1038  0.0154  0.0216
  191CHOL    C1 2177   6.274   7.170   6.098 -0.0905 -0.0657  0.1630
  191CHOL    C2 2178   6.590   6.944   6.022 -0.0296  0.0163  0.1371
  192CHOL   ROH 2179   1.311   6.606   6.745 -0.0279 -0.0008 -0.1780
  192CHOL    R1 2180   1.401   6.660   6.482  0.0451 -0.0218 -0.1578
  192CHOL    R2 2181   1.289   6.541   6.259  0.0380  0.0386 -0.1881
  192CHOL    R3 2182   1.259   6.799   6.178  0.1607  0.0563 -0.1763
  192CHOL    R4 2183   1.247   6.641   5.931 -0.1514  0.0517 -0.1610
  192CHOL    R5 2184   1.379   6.810   5.971  0.0044 -0.0421 -0.2734
  192CHOL    C1 2185   1.196   6.941   5.663 -0.1465  0.0760 -0.1341
  192CHOL    C2 2186   1.224   7.052   5.294  0.1952 -0.0928  0.0241
  193CHOL   ROH 2187   0.673   2.638   7.153  0.0940 -0.3896  0.0913
  193CHOL    R1 2188   0.559   2.545   6.911 -0.0033 -0.2207  0.0708
  193CHOL    R2 2189   0.420   2.711   6.739  0.1701 -0.0373  0.1041
  193CHOL    R3 2190   0.598   2.617   6.557  0.0733 -0.1869  0.0854
  193CHOL    R4 2191   0.422   2.792   6.403  0.1876 -0.0531  0.1004
  193CHOL    R5 2192   0.469   2.585   6.358  0.0194 -0.0953  0.1040
  193CHOL    C1 2193   0.590   2.751   6.036  0.1068 -0.2027  0.0806
  193CHOL    C2 2194   0.345   2.840   5.749  0.1182  0.1203  0.1877
  194CHOL   ROH 2195   4.930   1.358   4.262 -0.0381 -0.0567 -0.0028
  194CHOL    R1 2196   5.025   1.196   4.473 -0.0720 -0.0375  0.0276
  194CHOL    R2 2197   5.232   1.275   4.639 -0.0528 -0.0504  0.0131
  194CHOL    R3 2198   5.051   1.223   4.836 -0.0652  0.0269  0.0218
  194CHOL    R4 2199   5.307   1.254   4.976 -0.0940  0.1660  0.0370
  194CHOL    R5 2200   5.170   1.085   4.991 -0.0568  0.1462  0.1205
  194CHOL    C1 2201   5.182   1.194   5.356 -0.1297  0.3645  0.0590
  194CHOL    C2 2202   5.589   1.095   5.335 -0.4815  0.4272 -0.1152
  195CHOL   ROH 2203   3.182   4.238   6.100 -0.0549 -0.0809  0.0336
  195CHOL    R1 2204   2.972   4.179   5.919  0.0684  0.0587 -0.1573
  195CHOL    R2 2205   3.019   4.102   5.657  0.2681 -0.2288 -0.0408
  195CHOL    R3 2206   2.863   3.890   5.726 -0.1111  0.0420 -0.0343
  195CHOL    R4 2207   2.905   3.862   5.437  0.1336 -0.2215  0.0196
  195CHOL    R5 2208   2.713   3.865   5.541  0.0284  0.1322 -0.1642
  195CHOL    C1 2209   2.692   3.523   5.373 -0.3007  0.0370  0.0608
  195CHOL    C2 2210   2.856   3.214   5.177  0.0783  0.0549 -0.2266
  196CHOL   ROH 2211   7.297   1.170   5.643  0.0865 -0.0160 -0.3022
  196CHOL    R1 2212   7.212   0.936   5.778  0.4173 -0.1668 -0.3470
  196CHOL    R2 2213   6.946   0.872   5.812  0.4656 -0.0317  0.5116
  196CHOL    R3 2214   7.020   0.638   5.694 -0.0858  0.0890 -0.1393
  196CHOL    R4 2215   6.804   0.564   5.877  0.4013 -0.0234  0.4138
  196CHOL    R5 2216   7.003   0.476   5.869  0.3204 -0.1979 -0.3527
  196CHOL    C1 2217   6.791   0.165   5.805 -0.1537  0.0948 -0.2541
  196CHOL    C2 2218   6.503  -0.002   5.501 -0.1182 -0.3056  0.3072
  197CHOL   ROH 2219   3.220   1.089   4.017  0.3340 -0.1446  0.0195
  197CHOL    R1 2220   3.190   1.130   4.296  0.2465  0.0789 -0.0211
  197CHOL    R2 2221   3.201   0.923   4.479 -0.1306  0.1808  0.1225
  197CHOL    R3 2222   3.393   1.078   4.594  0.0258 -0.0054  0.1183
  197CHOL    R4 2223   3.303   0.902   4.809 -0.3457  0.2568  0.1956
  197CHOL    R5 2224   3.313   1.119   4.815 -0.0471  0.2561  0.0501
  197CHOL    C1 2225   3.542   1.035   5.108 -0.3241  0.1263  0.2343
  197CHOL    C2 2226   3.665   1.301   5.237 -0.0814 -0.0494 -0.2131
  198CHOL   ROH 2227   3.408   4.720   3.959  0.1748 -0.0280 -0.0819
  198CHOL    R1 2228   3.424   4.607   4.218  0.0964  0.0057 -0.0620
  198CHOL    R2 2229   3.584   4.712   4.417  0.0807 -0.0018 -0.0440
  198CHOL    R3 2230   3.352   4.715   4.558  0.0519  0.0721 -0.0927
  198CHOL    R4 2231   3.557   4.792   4.752  0.0237  0.0725 -0.0661
  198CHOL    R5 2232   3.412   4.631   4.774 -0.0109  0.1057 -0.0628
  198CHOL    C1 2233   3.323   4.840   5.080 -0.0367  0.1852 -0.1246
  198CHOL    C2 2234   3.538   4.917   5.485 -0.2822  0.1492  0.2206
  199CHOL   ROH 2235   4.795   0.910   6.907  0.1360  0.2042  0.1896
  199CHOL    R1 2236   4.827   0.979   6.635  0.1034 -0.0267  0.1248
  199CHOL    R2 2237   4.844   1.242   6.549 -0.0488 -0.0934 -0.1167
  199CHOL    R3 2238   5.075   1.156   6.435  0.0061 -0.0626 -0.0293
  199CHOL    R4 2239   4.991   1.382   6.269  0.0274 -0.0859 -0.0730
  199CHOL    R5 2240   5.039   1.182   6.200  0.0852 -0.0826 -0.0440
  199CHOL    C1 2241   5.294   1.383   6.000  0.1234 -0.0526  0.0345
  199CHOL    C2 2242   5.506   1.376   5.737 -0.0514  0.0688 -0.0691
  200CHOL   ROH 2243  -0.017   1.344   3.748 -0.1777  0.1046 -0.2984
  200CHOL    R1 2244   0.075   1.409   4.007  0.1685 -0.0060 -0.3895
  200CHOL    R2 2245  -0.084   1.386   4.232  0.2572  0.4896 -0.2677
  200CHOL    R3 2246   0.121   1.233   4.323 -0.0479  0.0093 -0.3479
  200CHOL    R4 2247  -0.017   1.324   4.565  0.3157  0.4325 -0.2888
  200CHOL    R5 2248   0.196   1.345   4.521  0.3534 -0.0994 -0.4283
  200CHOL    C1 2249   0.215   1.144   4.844  0.0632 -0.0517 -0.3763
  200CHOL    C2 2250   0.325   1.201   5.163  0.2467 -0.3049  0.2117
  201CHOL   ROH 2251   5.239   4.203   7.070 -0.1070 -0.1448 -0.0002
  201CHOL    R1 2252   5.263   4.312   6.810  0.0092 -0.0074  0.0657
  201CHOL    R2 2253   5.302   4.155   6.586 -0.0362  0.0973 -0.0191
  201CHOL    R3 2254   5.082   4.286   6.495  0.0571  0.2776  0.0123
  201CHOL    R4 2255   5.198   4.160   6.256 -0.0752  0.1886 -0.0049
  201CHOL    R5 2256   5.148   4.371   6.281  0.0982  0.2288  0.0063
  201CHOL    C1 2257   4.930   4.286   5.979 -0.0103  0.4110  0.0329
  201CHOL    C2 2258   4.783   4.162   5.692  0.0759 -0.1714 -0.0231
  202CHOL   ROH 2259   6.932   4.583   6.547  0.0265 -0.0773  0.1608
  202CHOL    R1 2260   6.830   4.580   6.283  0.0832  0.0541  0.1366
  202CHOL    R2 2261   6.651   4.389   6.195  0.2273 -0.0007 -0.0432
  202CHOL    R3 2262   6.504   4.607   6.125  0.0964 -0.0439  0.0909
  202CHOL    R4 2263   6.442   4.407   5.920  0.2886  0.0709 -0.0854
  202CHOL    R5 2264   6.513   4.611   5.886  0.1595  0.1496  0.0933
  202CHOL    C1 2265   6.183   4.622   5.694  0.2015  0.0720  0.0159
  202CHOL    C2 2266   5.718   4.584   5.573 -0.2463  0.0314  0.1531
  203CHOL   ROH 2267   4.234   5.729   6.231 -0.0111 -0.0905  0.0091
  203CHOL    R1 2268   4.136   5.769   5.969 -0.0764 -0.0924  0.0334
  203CHOL    R2 2269   4.293   5.732   5.744 -0.0915  0.0460  0.0026
  203CHOL    R3 2270   4.091   5.566   5.670 -0.0075 -0.0560 -0.0031
  203CHOL    R4 2271   4.162   5.711   5.425 -0.0337 -0.0529 -0.0156
  203CHOL    R5 2272   3.963   5.695   5.513 -0.0424 -0.1301 -0.0399
  203CHOL    C1 2273   3.895   5.544   5.170  0.0788 -0.2062 -0.0315
  203CHOL    C2 2274   3.927   5.453   4.765 -0.1897  0.1083  0.1116
  204CHOL   ROH 2275   0.746   5.865   6.503  0.1181 -0.0590 -0.0231
  204CHOL    R1 2276   0.923   5.959   6.303  0.0954 -0.0699 -0.0485
  204CHOL    R2 2277   0.898   5.888   6.037  0.1008 -0.1321 -0.0322
  204CHOL    R3 2278   0.896   6.157   5.998  0.0507 -0.1403 -0.0912
  204CHOL    R4 2279   1.008   6.047   5.751  0.2733 -0.1663  0.0143
  204CHOL    R5 2280   1.097   6.201   5.876  0.1337 -0.1109  0.0516
  204CHOL    C1 2281   1.070   6.393   5.548  0.3268 -0.1940 -0.0141
  204CHOL    C2 2282   0.983   6.596   5.202 -0.0477 -0.1620  0.4343
  205CHOL   ROH 2283   5.972   7.696   3.885 -0.0391  0.1276  0.0738
  205CHOL    R1 2284   5.908   7.722   4.160 -0.0561  0.0394  0.0779
  205CHOL    R2 2285   5.648   7.728   4.253 -0.0605  0.0397  0.0598
  205CHOL    R3 2286   5.734   7.523   4.410 -0.0996 -0.0258 -0.0026
  205CHOL    R4 2287   5.527   7.657   4.568 -0.0957 -0.0465  0.0275
  205CHOL    R5 2288   5.730   7.613   4.632 -0.1036 -0.0965  0.0283
  205CHOL    C1 2289   5.537   7.424   4.900 -0.1529 -0.1583 -0.0499
  205CHOL    C2 2290   5.663   7.166   5.176 -0.2154 -0.0044 -0.2003
  206CHOL   ROH 2291   1.923   4.229   4.781  0.0747 -0.1184 -0.0036
  206CHOL    R1 2292   2.042   4.289   5.030 -0.0310  0.0081  0.0173
  206CHOL    R2 2293   2.233   4.487   5.061 -0.0130 -0.0055 -0.0114
  206CHOL    R3 2294   2.061   4.577   5.252 -0.0869  0.1355 -0.1417
  206CHOL    R4 2295   2.318   4.702   5.317 -0.0596  0.0135 -0.0113
  206CHOL    R5 2296   2.193   4.584   5.451 -0.2090  0.1143 -0.0591
  206CHOL    C1 2297   2.208   4.912   5.646 -0.1562  0.1569 -0.1337
  206CHOL    C2 2298   2.026   4.977   6.052  0.4369 -0.1255  0.1288
  207CHOL   ROH 2299   3.027   3.293   4.050  0.0764  0.1466 -0.1109
  207CHOL    R1 2300   3.037   3.336   4.329  0.2021  0.2325 -0.1272
  207CHOL    R2 2301   3.081   3.132   4.510 -0.0721  0.2213 -0.0638
  207CHOL    R3 2302   3.282   3.294   4.595  0.2007 -0.0512 -0.1690
  207CHOL    R4 2303   3.226   3.120   4.824 -0.1057  0.2058 -0.0490
  207CHOL    R5 2304   3.230   3.338   4.825  0.2607  0.2024 -0.2037
  207CHOL    C1 2305   3.499   3.267   5.086  0.1309 -0.0590 -0.1391
  207CHOL    C2 2306   3.774   3.280   5.256  0.2522  0.0604 -0.2878
  208CHOL   ROH 2307   6.556   3.460   6.606  0.1075 -0.0362  0.1411
  208CHOL    R1 2308   6.557   3.502   6.326  0.0332  0.1593  0.1685
  208CHOL    R2 2309   6.556   3.293   6.145  0.2931  0.2805  0.0245
  208CHOL    R3 2310   6.338   3.422   6.047  0.1143  0.0654  0.1306
  208CHOL    R4 2311   6.433   3.255   5.825  0.2079  0.1977  0.0666
  208CHOL    R5 2312   6.395   3.470   5.819 -0.0239  0.1625  0.1139
  208CHOL    C1 2313   6.156   3.353   5.546 -0.0095 -0.0524  0.1907
  208CHOL    C2 2314   6.516   3.195   5.332  0.1973 -0.3428  0.2861
  209CHOL   ROH 2315   6.252   3.616   6.969 -0.1550  0.1451 -0.0514
  209CHOL    R1 2316   6.153   3.437   6.772  0.2026 -0.0595 -0.0541
  209CHOL    R2 2317   5.919   3.484   6.633 -0.0395 -0.6448  0.1229
  209CHOL    R3 2318   6.080   3.450   6.416 -0.0750 -0.1099 -0.0005
  209CHOL    R4 2319   5.812   3.379   6.322  0.0374 -0.7712  0.1384
  209CHOL    R5 2320   5.992   3.257   6.306  0.3621 -0.2973 -0.0396
  209CHOL    C1 2321   5.900   3.286   5.937  0.0488 -0.3427  0.0318
  209CHOL    C2 2322   5.962   2.921   5.812 -0.3098 -0.0761 -0.1811
  210CHOL   ROH 2323   7.698   0.953   7.293 -0.2944  0.1783 -0.0341
  210CHOL    R1 2324   7.739   0.932   7.013 -0.2085  0.0912 -0.0165
  210CHOL    R2 2325   7.594   1.079   6.830 -0.1495  0.0431 -0.1111
  210CHOL    R3 2326   7.841   1.153   6.743 -0.1182  0.0073 -0.0495
  210CHOL    R4 2327   7.677   1.143   6.500 -0.0180 -0.0835 -0.1029
  210CHOL    R5 2328   7.867   1.041   6.533 -0.0357 -0.0693  0.0060
  210CHOL    C1 2329   7.956   1.250   6.227  0.0881 -0.1909 -0.0403
  210CHOL    C2 2330   7.820   1.192   5.918 -0.0792 -0.0959  0.3728
  211CHOL   ROH 2331   1.390   2.646   4.048 -0.0153 -0.0117  0.0026
  211CHOL    R1 2332   1.282   2.740   4.292  0.0940  0.0266  0.0376
  211CHOL    R2 2333   1.292   2.593   4.525  0.0003 -0.0351  0.0069
  211CHOL    R3 2334   1.408   2.818   4.625  0.2047 -0.1526  0.0377
  211CHOL    R4 2335   1.295   2.682   4.859 -0.1349  0.0438 -0.0123
  211CHOL    R5 2336   1.260   2.889   4.799  0.1637  0.0733 -0.0888
  211CHOL    C1 2337   1.407   2.945   5.147 -0.0217 -0.0205  0.0053
  211CHOL    C2 2338   1.275   3.084   5.420  0.1490  0.0371 -0.2783
  212CHOL   ROH 2339   5.937   5.316   6.476  0.1905  0.2079  0.0916
  212CHOL    R1 2340   6.036   5.347   6.213  0.0852  0.1558  0.0452
  212CHOL    R2 2341   5.895   5.477   6.014  0.0203  0.1503  0.0837
  212CHOL    R3 2342   6.123   5.624   5.993  0.0343  0.1127 -0.0279
  212CHOL    R4 2343   5.971   5.688   5.752 -0.1150  0.2248  0.1034
  212CHOL    R5 2344   6.176   5.617   5.760 -0.1262  0.1830 -0.0646
  212CHOL    C1 2345   6.229   5.948   5.578 -0.1808  0.2329  0.0101
  212CHOL    C2 2346   6.368   6.295   5.426  0.1816 -0.0112  0.3473
  213CHOL   ROH 2347   2.019   0.334   6.907 -0.0585 -0.0142  0.2241
  213CHOL    R1 2348   1.873   0.494   6.724  0.0589 -0.0158  0.1261
  213CHOL    R2 2349   1.916   0.486   6.451  0.0910 -0.1722  0.1325
  213CHOL    R3 2350   1.649   0.437   6.443  0.0644 -0.0217  0.1232
  213CHOL    R4 2351   1.733   0.438   6.162  0.0823 -0.0988  0.1272
  213CHOL    R5 2352   1.573   0.557   6.250  0.1442  0.0013  0.1061
  213CHOL    C1 2353   1.376   0.365   5.986  0.0524  0.0853  0.1154
  213CHOL    C2 2354   1.104   0.493   5.928  0.1190  0.0610  0.0726
  214CHOL   ROH 2355   3.669   6.282   6.332  0.1085  0.1100  0.0439
  214CHOL    R1 2356   3.695   6.451   6.106  0.1728  0.0410  0.0011
  214CHOL    R2 2357   3.760   6.355   5.855 -0.1786 -0.0928 -0.0367
  214CHOL    R3 2358   3.533   6.486   5.782 -0.0483  0.2397  0.1276
  214CHOL    R4 2359   3.695   6.472   5.537 -0.4027 -0.3884 -0.1049
  214CHOL    R5 2360   3.609   6.652   5.626  0.0580 -0.0960 -0.2003
  214CHOL    C1 2361   3.444   6.663   5.282 -0.4108 -0.2484  0.0097
  214CHOL    C2 2362   3.235   6.985   5.100 -0.1102 -0.0594  0.1278
  215CHOL   ROH 2363   5.076   0.834   4.166 -0.1112 -0.2876 -0.0858
  215CHOL    R1 2364   5.087   0.677   4.402 -0.0758 -0.2072 -0.0335
  215CHOL    R2 2365   5.015   0.777   4.650  0.1306 -0.0678 -0.0261
  215CHOL    R3 2366   4.850   0.561   4.652 -0.0088  0.0376  0.1479
  215CHOL    R4 2367   4.881   0.632   4.934  0.1600  0.1496  0.1005
  215CHOL    R5 2368   4.916   0.436   4.845 -0.0048  0.0849  0.1763
  215CHOL    C1 2369   4.649   0.345   5.102  0.0465  0.3751  0.3376
  215CHOL    C2 2370   4.751   0.485   5.403  0.0261  0.1286  0.1436
  216CHOL   ROH 2371   4.381   2.338   7.103  0.0880  0.0931  0.0816
  216CHOL    R1 2372   4.522   2.374   6.861 -0.1450  0.2989 -0.0285
  216CHOL    R2 2373   4.581   2.164   6.691  0.3078  0.3198  0.0874
  216CHOL    R3 2374   4.457   2.320   6.506 -0.2286 -0.1259  0.0464
  216CHOL    R4 2375   4.622   2.136   6.349  0.5968  0.5122  0.1027
  216CHOL    R5 2376   4.622   2.354   6.336 -0.2496  0.5440  0.1330
  216CHOL    C1 2377   4.529   2.266   5.976  0.2616  0.2060  0.0730
  216CHOL    C2 2378   4.832   2.239   5.671  0.1692  0.0636 -0.1341
  217CHOL   ROH 2379   4.477   7.332   6.745  0.0241 -0.3188 -0.1545
  217CHOL    R1 2380   4.595   7.330   6.489  0.0082 -0.1686 -0.1640
  217CHOL    R2 2381   4.446   7.330   6.256 -0.0052 -0.0025 -0.1544
  217CHOL    R3 2382   4.599   7.547   6.197  0.0166  0.0179 -0.0272
  217CHOL    R4 2383   4.500   7.453   5.937  0.1489  0.0715 -0.1012
  217CHOL    R5 2384   4.708   7.489   5.992  0.1224  0.0678  0.0126
  217CHOL    C1 2385   4.674   7.729   5.697  0.2591  0.1337  0.0493
  217CHOL    C2 2386   4.443   8.001   5.583 -0.2219 -0.0383  0.2660
  218CHOL   ROH 2387   1.496   4.239   6.768  0.0509 -0.1650  0.1978
  218CHOL    R1 2388   1.672   4.097   6.597  0.1076  0.0406  0.0811
  218CHOL    R2 2389   1.586   3.893   6.433  0.2503 -0.1258  0.2079
  218CHOL    R3 2390   1.706   4.041   6.239 -0.1281  0.0016  0.0636
  218CHOL    R4 2391   1.716   3.765   6.139  0.3987 -0.0512  0.2405
  218CHOL    R5 2392   1.885   3.903   6.160  0.1316  0.3140  0.0860
  218CHOL    C1 2393   1.904   3.831   5.786  0.1298  0.1119  0.1241
  218CHOL    C2 2394   2.269   3.559   5.600  0.2907  0.0499  0.2011
  219CHOL   ROH 2395   7.153   3.957   5.700 -0.1491  0.0895  0.1177
  219CHOL    R1 2396   7.316   3.735   5.766 -0.0070  0.1990  0.1360
  219CHOL    R2 2397   7.387   3.542   5.582 -0.1221  0.0836  0.2200
  219CHOL    R3 2398   7.639   3.603   5.663 -0.0581  0.2295 -0.0720
  219CHOL    R4 2399   7.665   3.344   5.528 -0.1410  0.0546  0.2209
  219CHOL    R5 2400   7.733   3.394   5.730  0.0281  0.3191  0.1113
  219CHOL    C1 2401   8.064   3.287   5.573 -0.0919  0.1748 -0.0525
  219CHOL    C2 2402   8.367   3.154   5.452 -0.1816  0.5288 -0.2968
  220CHOL   ROH 2403   3.747   4.267   6.983  0.0066 -0.0153 -0.0028
  220CHOL    R1 2404   3.655   4.107   6.769 -0.0208 -0.2314  0.1668
  220CHOL    R2 2405   3.685   4.181   6.504 -0.5221 -0.2382  0.0968
  220CHOL    R3 2406   3.804   3.937   6.483 -0.1194 -0.0420  0.0012
  220CHOL    R4 2407   3.637   3.959   6.244 -0.3523 -0.3240  0.1370
  220CHOL    R5 2408   3.635   3.796   6.389  0.0419 -0.3334  0.1381
  220CHOL    C1 2409   3.720   3.601   6.073  0.1246 -0.1897  0.0707
  220CHOL    C2 2410   3.837   3.643   5.731  0.1771  0.1113 -0.2748
  221CHOL   ROH 2411   2.387   0.698   5.299  0.1981 -0.0639  0.1365
  221CHOL    R1 2412   2.551   0.653   5.526 -0.0209 -0.1998  0.2719
  221CHOL    R2 2413   2.760   0.820   5.594  0.2047 -0.4890  0.3144
  221CHOL    R3 2414   2.632   0.831   5.833  0.0539 -0.1526  0.2246
  221CHOL    R4 2415   2.909   0.903   5.894  0.1130 -0.4906  0.3606
  221CHOL    R5 2416   2.792   0.746   5.990 -0.1666 -0.2675  0.3907
  221CHOL    C1 2417   2.876   0.961   6.294 -0.0820 -0.1757  0.3032
  221CHOL    C2 2418   3.075   1.046   6.504 -0.1999 -0.1569  0.0543
  222CHOL   ROH 2419   7.771   5.155   6.288 -0.1262 -0.1116  0.0517
  222CHOL    R1 2420   7.847   5.118   6.018 -0.2465  0.2679 -0.0399
  222CHOL    R2 2421   7.869   4.867   5.903  0.4067  0.3824 -0.1896
  222CHOL    R3 2422   7.698   4.972   5.720 -0.0856 -0.0197  0.0142
  222CHOL    R4 2423   7.793   4.722   5.599  0.4546  0.2268 -0.1294
  222CHOL    R5 2424   7.798   4.921   5.509 -0.1658  0.2817 -0.1081
  222CHOL    C1 2425   7.587   4.737   5.250  0.0203 -0.2412  0.0970
  222CHOL    C2 2426   7.636   4.415   5.108 -0.0120 -0.0616  0.1050
  223CHOL   ROH 2427   2.424   2.517   4.119  0.2628  0.2385 -0.2088
  223CHOL    R1 2428   2.295   2.631   4.344  0.0954  0.0410 -0.2023
  223CHOL    R2 2429   2.424   2.803   4.518 -0.0210 -0.1390  0.0683
  223CHOL    R3 2430   2.214   2.966   4.461  0.0464 -0.0574  0.0512
  223CHOL    R4 2431   2.391   3.130   4.626 -0.0008 -0.1922  0.2377
  223CHOL    R5 2432   2.180   3.092   4.661 -0.0280 -0.1637  0.1061
  223CHOL    C1 2433   2.175   3.472   4.635  0.0743 -0.1465  0.3203
  223CHOL    C2 2434   2.314   3.823   4.707  0.1452 -0.0914 -0.0038
  224CHOL   ROH 2435   2.669   6.531   5.844 -0.0537  0.1629  0.1657
  224CHOL    R1 2436   2.468   6.708   5.751  0.0251  0.1662  0.0021
  224CHOL    R2 2437   2.511   6.980   5.721  0.1301  0.1244 -0.1999
  224CHOL    R3 2438   2.425   6.933   5.468  0.1448 -0.0321 -0.1786
  224CHOL    R4 2439   2.423   7.223   5.492  0.1451 -0.0115 -0.3538
  224CHOL    R5 2440   2.257   7.098   5.429  0.1453 -0.0522 -0.2881
  224CHOL    C1 2441   2.291   7.320   5.121  0.1676 -0.2375 -0.4234
  224CHOL    C2 2442   2.427   7.368   4.768  0.1639  0.1422 -0.3429
  225CHOL   ROH 2443   2.694   0.940   7.157  0.4631  0.3136 -0.0611
  225CHOL    R1 2444   2.682   0.727   6.971  0.2942 -0.0489  0.3493
  225CHOL    R2 2445   2.757   0.755   6.706 -0.4328 -0.3986  0.0741
  225CHOL    R3 2446   2.917   0.543   6.764  0.0484 -0.0525  0.0680
  225CHOL    R4 2447   2.896   0.542   6.473 -0.3265 -0.3516  0.0946
  225CHOL    R5 2448   2.854   0.375   6.606  0.1585 -0.3191  0.3024
  225CHOL    C1 2449   3.127   0.219   6.391  0.1872  0.0007  0.1009
  225CHOL    C2 2450   3.256   0.012   6.136 -0.1630  0.2573 -0.0011
  226CHOL   ROH 2451   0.121   0.382   3.798 -0.0919 -0.0676 -0.0846
  226CHOL    R1 2452   0.215   0.430   4.061 -0.1464 -0.0475 -0.0681
  226CHOL    R2 2453   0.069   0.363   4.286 -0.0947 -0.2458 -0.0895
  226CHOL    R3 2454   0.296   0.228   4.353  0.0316 -0.0517 -0.1193
  226CHOL    R4 2455   0.189   0.325   4.608 -0.0089 -0.1340 -0.1080
  226CHOL    R5 2456   0.391   0.356   4.532 -0.0474  0.0343 -0.1397
  226CHOL    C1 2457   0.472   0.176   4.858  0.1596  0.1132 -0.1466
  226CHOL    C2 2458   0.805   0.241   4.992  0.2176  0.3486  0.3329
  227CHOL   ROH 2459   7.465   5.224   3.880 -0.0948 -0.0699  0.0851
  227CHOL    R1 2460   7.473   5.379   4.116 -0.0690 -0.0180  0.0479
  227CHOL    R2 2461   7.411   5.275   4.365 -0.0542  0.0441  0.0664
  227CHOL    R3 2462   7.657   5.372   4.431 -0.0472  0.0500  0.0403
  227CHOL    R4 2463   7.503   5.385   4.680  0.1134 -0.4382  0.1963
  227CHOL    R5 2464   7.611   5.549   4.586 -0.0296 -0.2189  0.3763
  227CHOL    C1 2465   7.786   5.539   4.924  0.2177 -0.7135  0.2474
  227CHOL    C2 2466   7.491   5.825   4.947 -0.1468  0.0716 -0.0354
  228CHOL   ROH 2467   6.888   5.985   6.856  0.0751 -0.1582 -0.0473
  228CHOL    R1 2468   6.928   5.903   6.588 -0.1628 -0.0319 -0.1249
  228CHOL    R2 2469   6.875   6.067   6.372 -0.0675  0.1828  0.0102
  228CHOL    R3 2470   7.133   6.010   6.306 -0.1679 -0.0982 -0.1535
  228CHOL    R4 2471   7.019   6.129   6.064 -0.1248  0.2580 -0.0014
  228CHOL    R5 2472   7.121   5.937   6.078 -0.3659  0.1093 -0.2120
  228CHOL    C1 2473   7.344   6.112   5.823 -0.2523  0.0380 -0.1618
  228CHOL    C2 2474   7.387   6.169   5.386  0.1658  0.4299 -0.1377
  229CHOL   ROH 2475   2.883   2.982   7.101  0.1697  0.1821 -0.1042
  229CHOL    R1 2476   2.768   3.085   6.864 -0.1325 -0.0891 -0.0830
  229CHOL    R2 2477   2.920   3.162   6.646 -0.3291  0.4593 -0.0391
  229CHOL    R3 2478   2.757   2.990   6.512  0.2042 -0.0211 -0.1169
  229CHOL    R4 2479   2.919   3.116   6.303 -0.1986  0.6495 -0.0664
  229CHOL    R5 2480   2.702   3.106   6.310 -0.1942 -0.0689 -0.0481
  229CHOL    C1 2481   2.765   2.929   5.979  0.3780  0.3092 -0.1554
  229CHOL    C2 2482   2.819   2.933   5.638 -0.1059 -0.0742  0.1699
  230CHOL   ROH 2483   0.895   4.498   3.891  0.0180 -0.1377 -0.1745
  230CHOL    R1 2484   0.815   4.488   4.162 -0.0425 -0.0851 -0.1900
  230CHOL    R2 2485   0.918   4.305   4.341 -0.0057  0.0155 -0.1061
  230CHOL    R3 2486   0.975   4.527   4.487 -0.1355  0.0873 -0.1635
  230CHOL    R4 2487   0.947   4.314   4.686 -0.0926  0.1389 -0.1017
  230CHOL    R5 2488   0.843   4.505   4.685 -0.1741  0.0946 -0.1885
  230CHOL    C1 2489   1.019   4.529   5.022 -0.2650  0.2781 -0.1530
  230CHOL    C2 2490   1.121   4.290   5.389 -0.2736  0.0897 -0.3063
  231CHOL   ROH 2491   0.614   0.143   6.865 -0.0391  0.0053  0.1869
  231CHOL    R1 2492   0.516   0.281   6.638  0.1327  0.0968  0.1658
  231CHOL    R2 2493   0.681   0.367   6.433  0.2500 -0.1039  0.1691
  231CHOL    R3 2494   0.507   0.225   6.278  0.1021  0.0712  0.1716
  231CHOL    R4 2495   0.654   0.395   6.089  0.2955 -0.1114  0.1650
  231CHOL    R5 2496   0.437   0.380   6.110  0.2801  0.1287  0.1529
  231CHOL    C1 2497   0.475   0.278   5.744  0.1832  0.0485  0.1650
  231CHOL    C2 2498   0.439   0.170   5.369 -0.0080  0.1619  0.0464
  232CHOL   ROH 2499   1.677   5.809   3.674 -0.0764 -0.0564 -0.0825
  232CHOL    R1 2500   1.723   5.874   3.946 -0.1157 -0.0059 -0.0879
  232CHOL    R2 2501   1.721   5.684   4.147  0.0144  0.0074 -0.0750
  232CHOL    R3 2502   1.967   5.786   4.201 -0.0524  0.1762 -0.0843
  232CHOL    R4 2503   1.852   5.728   4.464  0.0248  0.0247 -0.0815
  232CHOL    R5 2504   1.935   5.918   4.398 -0.1242  0.1043 -0.0466
  232CHOL    C1 2505   2.158   5.850   4.699 -0.0319  0.1934 -0.0941
  232CHOL    C2 2506   2.460   5.769   4.725 -0.0099  0.1937 -0.0796
  233CHOL   ROH 2507   4.461   1.947   4.084  0.0298 -0.0293  0.0323
  233CHOL    R1 2508   4.539   1.911   4.354 -0.0072  0.0158  0.0492
  233CHOL    R2 2509   4.665   1.682   4.443 -0.0818  0.0016  0.1193
  233CHOL    R3 2510   4.851   1.858   4.534 -0.0400 -0.0292  0.0934
  233CHOL    R4 2511   4.872   1.627   4.715 -0.2175  0.0615  0.2354
  233CHOL    R5 2512   4.842   1.836   4.772 -0.1485  0.1099  0.1040
  233CHOL    C1 2513   5.166   1.761   4.958 -0.2573  0.0674  0.2786
  233CHOL    C2 2514   5.483   1.633   5.253 -0.0511  0.0410 -0.0627
  234CHOL   ROH 2515   5.050   4.639   6.961 -0.2290 -0.0353  0.0518
  234CHOL    R1 2516   4.865   4.545   6.769 -0.1601 -0.0454 -0.0099
  234CHOL    R2 2517   4.686   4.712   6.642 -0.1448 -0.0596 -0.0500
  234CHOL    R3 2518   4.796   4.607   6.417 -0.0643 -0.0282 -0.0259
  234CHOL    R4 2519   4.506   4.585   6.376 -0.0496  0.0088 -0.1482
  234CHOL    R5 2520   4.652   4.423   6.361 -0.0605 -0.0031 -0.1195
  234CHOL    C1 2521   4.505   4.411   6.009  0.0813  0.0782 -0.1828
  234CHOL    C2 2522   4.373   4.471   5.602 -0.0031 -0.1578  0.0290
  235CHOL   ROH 2523   4.285   3.210   7.109  0.1611  0.1422 -0.0919
  235CHOL    R1 2524   4.229   3.399   6.906  0.2239  0.1306 -0.1199
  235CHOL    R2 2525   4.416   3.473   6.716  0.1670 -0.1540 -0.2885
  235CHOL    R3 2526   4.219   3.402   6.542 -0.0479  0.0051 -0.1173
  235CHOL    R4 2527   4.380   3.599   6.397 -0.0458 -0.0662 -0.2317
  235CHOL    R5 2528   4.164   3.605   6.428 -0.0203  0.0695 -0.0249
  235CHOL    C1 2529   4.175   3.606   6.047 -0.3714  0.1343 -0.0380
  235CHOL    C2 2530   4.377   3.786   5.805 -0.0419  0.1326 -0.0160
  236CHOL   ROH 2531   6.387   5.534   3.572  0.1585  0.0946  0.1189
  236CHOL    R1 2532   6.470   5.466   3.834  0.1681  0.1283  0.1246
  236CHOL    R2 2533   6.568   5.653   4.013 -0.1367  0.2096  0.2098
  236CHOL    R3 2534   6.373   5.554   4.173 -0.0571 -0.0997  0.1227
  236CHOL    R4 2535   6.609   5.572   4.346 -0.1249  0.1795  0.2008
  236CHOL    R5 2536   6.485   5.395   4.313  0.1209  0.0138  0.1151
  236CHOL    C1 2537   6.449   5.431   4.691 -0.0434 -0.1284  0.1139
  236CHOL    C2 2538   6.612   5.437   4.914 -0.0648 -0.1823  0.0243
  237PIPC   NC3 2539   0.489   5.487  13.052 -0.3031  0.1510  0.0838
  237PIPC   PO4 2540   0.698   5.049  12.918  0.0986 -0.3403 -0.0163
  237PIPC   GL1 2541   0.746   5.325  12.556  0.0056  0.2776  0.0421
  237PIPC   GL2 2542   1.045   5.294  12.463  0.0969  0.0389 -0.0057
  237PIPC   C1A 2543   0.609   5.429  12.150  0.2930 -0.1904  0.1942
  237PIPC   D2A 2544   0.403   5.666  11.821 -0.0469 -0.2456 -0.2347
  237PIPC   D3A 2545   0.526   5.960  12.063 -0.0191 -0.0510  0.0258
  237PIPC   C4A 2546   0.890   5.887  12.289 -0.0253  0.0534 -0.1056
  237PIPC   C1B 2547   1.097   5.411  12.077 -0.3149  0.1231 -0.0672
  237PIPC   C2B 2548   0.935   5.598  11.673  0.1319 -0.2875  0.1033
  237PIPC   C3B 2549   0.640   5.629  11.328 -0.0267 -0.4347 -0.0305
  237PIPC   C4B 2550   0.670   5.893  11.054 -0.1076 -0.0507  0.0091
  238PIPC   NC3 2551   3.331   6.932  13.011 -0.3790  0.1286 -0.0454
  238PIPC   PO4 2552   3.673   7.285  13.077 -0.0877 -0.0699 -0.0808
  238PIPC   GL1 2553   3.699   6.977  12.683  0.1964  0.0639 -0.1027
  238PIPC   GL2 2554   3.938   6.850  12.687  0.0309 -0.0532  0.0666
  238PIPC   C1A 2555   3.425   6.646  12.507 -0.2544  0.1817  0.0927
  238PIPC   D2A 2556   3.330   6.481  12.158 -0.0709 -0.0296 -0.0121
  238PIPC   D3A 2557   3.396   6.093  12.410 -0.0171  0.1107  0.1327
  238PIPC   C4A 2558   3.446   5.781  12.250  0.1520  0.0003 -0.0576
  238PIPC   C1B 2559   3.855   6.828  12.221 -0.1400 -0.0904  0.0185
  238PIPC   C2B 2560   3.673   6.882  11.756  0.0885  0.2501  0.2561
  238PIPC   C3B 2561   3.792   6.827  11.333 -0.2955 -0.1071  0.2991
  238PIPC   C4B 2562   3.907   6.898  11.019 -0.1849 -0.1755 -0.1395
  239PIPC   NC3 2563   6.269   2.412  12.955  0.2191 -0.1594 -0.1285
  239PIPC   PO4 2564   5.809   2.423  12.948  0.0125  0.1251 -0.2720
  239PIPC   GL1 2565   5.938   2.554  12.579  0.1346 -0.0234 -0.0670
  239PIPC   GL2 2566   5.963   2.851  12.766 -0.1597 -0.0393 -0.0417
  239PIPC   C1A 2567   5.937   2.514  12.154  0.1489  0.3053  0.1392
  239PIPC   D2A 2568   5.836   2.441  11.675  0.1953  0.1218  0.2535
  239PIPC   D3A 2569   5.844   2.571  11.207  0.1857  0.0175  0.0713
  239PIPC   C4A 2570   5.486   2.547  10.802  0.2008  0.4085  0.0521
  239PIPC   C1B 2571   5.861   2.962  12.275  0.3417 -0.1932 -0.2108
  239PIPC   C2B 2572   5.874   2.870  11.845  0.2235  0.2572 -0.0518
  239PIPC   C3B 2573   5.797   2.998  11.409 -0.2557  0.1970 -0.1760
  239PIPC   C4B 2574   5.577   2.940  11.043  0.0352  0.1540 -0.1835
  240PIPC   NC3 2575   6.709   1.367  12.990  0.1791 -0.0067 -0.1634
  240PIPC   PO4 2576   6.915   1.741  13.063  0.1208  0.0800  0.0126
  240PIPC   GL1 2577   7.004   1.631  12.657  0.0253 -0.2078  0.2066
  240PIPC   GL2 2578   7.211   1.534  12.642  0.1161 -0.2405  0.1589
  240PIPC   C1A 2579   6.931   1.653  12.178 -0.3702  0.0031  0.0506
  240PIPC   D2A 2580   6.961   1.608  11.697  0.1413 -0.1470  0.4296
  240PIPC   D3A 2581   6.718   1.948  11.813 -0.2143 -0.0386 -0.0926
  240PIPC   C4A 2582   6.420   1.808  12.237  0.3944  0.1627  0.1708
  240PIPC   C1B 2583   7.333   1.413  12.201  0.1591 -0.0357  0.0784
  240PIPC   C2B 2584   7.562   1.236  11.928  0.2210  0.1532  0.1222
  240PIPC   C3B 2585   7.478   0.934  11.526  0.1919  0.0557  0.2086
  240PIPC   C4B 2586   7.255   0.725  11.170  0.2896 -0.3205  0.1370
  241PIPC   NC3 2587   4.053   3.102  13.438 -0.2394  0.0133  0.4057
  241PIPC   PO4 2588   4.189   3.506  13.185 -0.1003  0.0902 -0.2235
  241PIPC   GL1 2589   4.061   3.639  12.774 -0.0034 -0.1354 -0.0785
  241PIPC   GL2 2590   4.040   3.380  12.505 -0.0029 -0.2220  0.3129
  241PIPC   C1A 2591   4.207   3.857  12.407  0.1078 -0.3635  0.0290
  241PIPC   D2A 2592   4.345   3.853  12.002  0.0534 -0.3544 -0.0664
  241PIPC   D3A 2593   4.631   3.607  12.128  0.0867 -0.0238  0.0936
  241PIPC   C4A 2594   5.035   3.522  12.030 -0.1563 -0.1206  0.2332
  241PIPC   C1B 2595   4.045   3.488  12.093  0.1319 -0.1294  0.2935
  241PIPC   C2B 2596   4.126   3.536  11.683  0.3773 -0.0296  0.2195
  241PIPC   C3B 2597   3.928   3.439  11.360  0.0406  0.0485  0.0913
  241PIPC   C4B 2598   3.778   3.307  10.936  0.2053  0.3519 -0.2331
  242PIPC   NC3 2599   4.391   1.912  13.206 -0.2023  0.0198  0.0039
  242PIPC   PO4 2600   4.741   1.574  12.891  0.1250 -0.1149  0.1097
  242PIPC   GL1 2601   4.948   1.322  12.589 -0.4588 -0.2422  0.2389
  242PIPC   GL2 2602   5.132   1.234  12.366  0.0195 -0.3094  0.1636
  242PIPC   C1A 2603   4.696   1.335  12.253  0.2890 -0.2651 -0.0075
  242PIPC   D2A 2604   4.592   1.479  11.840 -0.0846  0.0520  0.0029
  242PIPC   D3A 2605   4.218   1.565  11.633  0.1277  0.1288 -0.0265
  242PIPC   C4A 2606   4.087   1.397  11.253 -0.1060 -0.2288  0.5383
  242PIPC   C1B 2607   5.083   1.291  11.959  0.1789 -0.2147 -0.1507
  242PIPC   C2B 2608   5.024   1.209  11.641 -0.0491 -0.1747  0.2602
  242PIPC   C3B 2609   5.124   1.211  11.261  0.0159 -0.1744 -0.2427
  242PIPC   C4B 2610   5.315   1.349  10.947  0.4406  0.1617 -0.1537
  243PIPC   NC3 2611   5.964   1.434  12.921  0.0747  0.2386 -0.1200
  243PIPC   PO4 2612   6.283   1.159  12.874 -0.1438  0.1201 -0.0873
  243PIPC   GL1 2613   6.275   1.113  12.491  0.0885 -0.0042 -0.2380
  243PIPC   GL2 2614   6.018   0.947  12.385  0.4021 -0.1313 -0.1746
  243PIPC   C1A 2615   6.379   1.226  12.059 -0.2134  0.1548  0.1833
  243PIPC   D2A 2616   6.436   1.054  11.722  0.2414  0.2146  0.1322
  243PIPC   D3A 2617   6.517   1.357  11.472 -0.4370  0.0829 -0.0743
  243PIPC   C4A 2618   6.528   1.493  11.093 -0.0424 -0.1433  0.0310
  243PIPC   C1B 2619   5.973   0.962  12.030 -0.2174 -0.6022 -0.2749
  243PIPC   C2B 2620   5.947   1.101  11.662  0.1310 -0.1467 -0.2814
  243PIPC   C3B 2621   6.105   1.173  11.234 -0.2215  0.1184  0.1962
  243PIPC   C4B 2622   6.206   1.277  10.788 -0.3042 -0.2361  0.1575
  244PIPC   NC3 2623   2.142   2.574  12.968  0.2241  0.4310 -0.0103
  244PIPC   PO4 2624   2.621   2.471  12.985 -0.2118  0.0685 -0.0079
  244PIPC   GL1 2625   2.718   2.774  12.718 -0.4168 -0.1855 -0.0487
  244PIPC   GL2 2626   2.568   3.016  12.592 -0.0836 -0.1096  0.0825
  244PIPC   C1A 2627   2.925   2.746  12.357  0.0735  0.2953  0.1178
  244PIPC   D2A 2628   2.918   2.675  11.872  0.0747  0.2724 -0.0386
  244PIPC   D3A 2629   3.073   2.609  11.418  0.5020 -0.3575  0.2461
  244PIPC   C4A 2630   3.171   2.439  11.022  0.0736  0.3726  0.1681
  244PIPC   C1B 2631   2.484   2.960  12.262  0.1178 -0.1375 -0.0132
  244PIPC   C2B 2632   2.372   2.844  11.872  0.1467  0.0446  0.1149
  244PIPC   C3B 2633   2.185   2.802  11.427 -0.0836 -0.1632 -0.2093
  244PIPC   C4B 2634   2.417   3.001  11.147 -0.3587 -0.0308  0.2525
  245PIPC   NC3 2635   1.770   1.695  12.855 -0.1348 -0.3691 -0.1076
  245PIPC   PO4 2636   1.909   2.083  12.863 -0.0644  0.1928 -0.0366
  245PIPC   GL1 2637   1.938   1.964  12.441  0.4084  0.3351 -0.2016
  245PIPC   GL2 2638   2.160   1.891  12.198 -0.3117 -0.4433 -0.0865
  245PIPC   C1A 2639   1.695   1.755  12.023 -0.1478 -0.0192 -0.1579
  245PIPC   D2A 2640   1.640   1.566  11.572  0.0582 -0.1906 -0.2305
  245PIPC   D3A 2641   1.501   1.226  11.481 -0.0287  0.0372  0.1240
  245PIPC   C4A 2642   1.237   1.078  11.220  0.4005 -0.0328 -0.4318
  245PIPC   C1B 2643   2.088   1.962  11.716 -0.0654 -0.1284 -0.1589
  245PIPC   C2B 2644   2.223   2.209  11.424 -0.0527 -0.1521 -0.1121
  245PIPC   C3B 2645   2.211   2.466  11.046 -0.2079 -0.0633 -0.0274
  245PIPC   C4B 2646   2.107   2.729  10.826  0.1420 -0.1358  0.1126
  246PIPC   NC3 2647  -0.361   1.840  13.026 -0.0370  0.0605  0.0710
  246PIPC   PO4 2648  -0.079   1.507  12.761 -0.0100  0.0539 -0.0371
  246PIPC   GL1 2649   0.223   1.488  12.373 -0.1424 -0.0787 -0.0112
  246PIPC   GL2 2650   0.523   1.382  12.280  0.2846 -0.1164 -0.2945
  246PIPC   C1A 2651   0.217   1.109  12.108 -0.1658 -0.0384  0.0572
  246PIPC   D2A 2652   0.454   0.873  11.718 -0.2437  0.1642  0.2421
  246PIPC   D3A 2653   0.794   0.991  12.042 -0.0813  0.0196 -0.2350
  246PIPC   C4A 2654   1.110   1.080  11.724 -0.3292 -0.0621  0.0379
  246PIPC   C1B 2655   0.555   1.412  11.846  0.0787 -0.0029  0.0686
  246PIPC   C2B 2656   0.581   1.362  11.314  0.2494 -0.1325  0.0372
  246PIPC   C3B 2657   0.901   1.436  11.014  0.0637 -0.1521  0.3961
  246PIPC   C4B 2658   1.139   1.639  10.621  0.2868  0.2245 -0.1662
  247PIPC   NC3 2659   1.336   6.720  13.397 -0.0519 -0.2248  0.0284
  247PIPC   PO4 2660   1.112   6.416  13.411 -0.2867  0.3519  0.2751
  247PIPC   GL1 2661   1.272   6.482  12.915 -0.2262 -0.3252 -0.1694
  247PIPC   GL2 2662   1.571   6.352  12.801  0.2329 -0.1685  0.1796
  247PIPC   C1A 2663   1.251   6.849  12.642  0.0077  0.1451 -0.0878
  247PIPC   D2A 2664   1.221   7.234  12.345 -0.0041  0.2332 -0.1256
  247PIPC   D3A 2665   0.835   7.033  12.465  0.1881  0.1907 -0.0402
  247PIPC   C4A 2666   0.831   6.730  12.729  0.3603  0.1568  0.0367
  247PIPC   C1B 2667   1.763   6.270  12.358 -0.0459  0.2978 -0.0936
  247PIPC   C2B 2668   1.587   6.460  12.008  0.0577 -0.1872  0.2623
  247PIPC   C3B 2669   1.226   6.340  11.873 -0.2268 -0.3342  0.1669
  247PIPC   C4B 2670   1.253   6.215  11.466  0.3202  0.3259  0.1459
  248PIPC   NC3 2671   2.241   6.192  13.241 -0.1630  0.2050 -0.0366
  248PIPC   PO4 2672   2.685   6.351  13.009 -0.2409 -0.1174 -0.3931
  248PIPC   GL1 2673   2.482   6.366  12.601  0.3030  0.0960 -0.0766
  248PIPC   GL2 2674   2.180   6.586  12.514  0.0833 -0.1360  0.0712
  248PIPC   C1A 2675   2.715   6.510  12.183 -0.1303 -0.0585 -0.3770
  248PIPC   D2A 2676   2.848   6.509  11.681  0.2113 -0.2027 -0.1034
  248PIPC   D3A 2677   2.773   6.866  11.483 -0.0720  0.2317  0.0087
  248PIPC   C4A 2678   2.842   7.166  11.058 -0.2495  0.0182  0.2308
  248PIPC   C1B 2679   2.080   6.494  12.093 -0.2046 -0.0202  0.0284
  248PIPC   C2B 2680   1.978   6.481  11.730  0.0413  0.0495  0.1900
  248PIPC   C3B 2681   1.699   6.629  11.509  0.1807 -0.3779 -0.1782
  248PIPC   C4B 2682   1.499   7.084  11.358  0.0209  0.3635  0.1453
  249PIPC   NC3 2683   4.614   5.710   8.815  0.1958 -0.0593  0.0140
  249PIPC   PO4 2684   4.283   5.974   8.739 -0.0935 -0.2196  0.0508
  249PIPC   GL1 2685   3.995   6.128   9.067 -0.0655 -0.0794  0.1924
  249PIPC   GL2 2686   3.649   6.233   9.138  0.0655 -0.0380  0.1899
  249PIPC   C1A 2687   3.942   6.231   9.541  0.0392 -0.2151  0.1201
  249PIPC   D2A 2688   3.911   6.564   9.736  0.1508  0.0695  0.0618
  249PIPC   D3A 2689   3.698   6.933   9.988 -0.1150 -0.4606  0.2120
  249PIPC   C4A 2690   3.992   7.019  10.362  0.1576 -0.1448  0.3111
  249PIPC   C1B 2691   3.469   6.489   9.483  0.0411  0.0012  0.1328
  249PIPC   C2B 2692   3.411   6.518   9.949  0.0658  0.1060  0.0429
  249PIPC   C3B 2693   3.300   6.775  10.277 -0.2243  0.2429 -0.0525
  249PIPC   C4B 2694   3.553   6.947  10.557 -0.0106  0.0497  0.0068
  250PIPC   NC3 2695   5.201   4.151   9.002  0.0238 -0.2252  0.0519
  250PIPC   PO4 2696   5.565   3.984   9.158 -0.1414 -0.4524  0.1998
  250PIPC   GL1 2697   5.699   3.978   9.591 -0.2176 -0.0920 -0.1004
  250PIPC   GL2 2698   5.775   4.238   9.953 -0.1436  0.2179  0.4989
  250PIPC   C1A 2699   5.337   4.012   9.876  0.0819 -0.0739  0.2430
  250PIPC   D2A 2700   5.080   3.807  10.134 -0.0547 -0.0352 -0.2804
  250PIPC   D3A 2701   5.336   3.598  10.506  0.0073 -0.0158 -0.1442
  250PIPC   C4A 2702   5.236   3.603  10.790 -0.1527 -0.1117 -0.0800
  250PIPC   C1B 2703   5.913   4.587   9.946 -0.0637 -0.3205 -0.0603
  250PIPC   C2B 2704   6.181   4.845  10.232 -0.2473 -0.2286  0.0357
  250PIPC   C3B 2705   6.450   4.912  10.487 -0.2805  0.0332  0.1455
  250PIPC   C4B 2706   6.429   5.106  10.905 -0.1452 -0.1119 -0.0926
  251PIPC   NC3 2707   6.843   6.161   8.588 -0.4835 -0.2127  0.0261
  251PIPC   PO4 2708   6.771   5.833   8.884 -0.1802  0.1244 -0.4929
  251PIPC   GL1 2709   6.767   5.702   9.316  0.0696 -0.1052  0.0108
  251PIPC   GL2 2710   6.562   5.734   9.560 -0.0781  0.0916  0.0584
  251PIPC   C1A 2711   7.106   5.615   9.547  0.1242  0.0990  0.4989
  251PIPC   D2A 2712   7.286   5.645   9.954  0.2511  0.2742 -0.0742
  251PIPC   D3A 2713   7.418   5.494  10.255  0.1017  0.1150 -0.0405
  251PIPC   C4A 2714   7.713   5.096  10.507  0.0620  0.1310 -0.3957
  251PIPC   C1B 2715   6.618   5.714   9.979 -0.1252  0.1310  0.0839
  251PIPC   C2B 2716   6.945   5.838  10.318 -0.1677  0.0521  0.0990
  251PIPC   C3B 2717   7.153   5.752  10.729  0.3041  0.0889 -0.0309
  251PIPC   C4B 2718   7.107   5.336  11.014 -0.0767  0.0964  0.2100
  252PIPC   NC3 2719   1.378   2.542   8.948 -0.0363  0.2890  0.0308
  252PIPC   PO4 2720   1.659   2.933   9.041 -0.3254  0.4935 -0.1219
  252PIPC   GL1 2721   1.623   2.697   9.408 -0.0196  0.3532  0.0905
  252PIPC   GL2 2722   1.877   2.946   9.575 -0.0065  0.0423 -0.5178
  252PIPC   C1A 2723   1.258   2.559   9.771  0.0520 -0.0760  0.3206
  252PIPC   D2A 2724   1.054   2.725  10.081  0.1995  0.0348 -0.0450
  252PIPC   D3A 2725   1.209   2.800  10.490 -0.1628 -0.2781 -0.0702
  252PIPC   C4A 2726   1.214   2.573  10.891  0.1547  0.2681 -0.1809
  252PIPC   C1B 2727   2.198   2.862   9.855 -0.2688  0.0220  0.0488
  252PIPC   C2B 2728   2.241   3.074  10.296 -0.0063 -0.3903  0.1257
  252PIPC   C3B 2729   2.461   2.962  10.656 -0.0134 -0.1877 -0.0968
  252PIPC   C4B 2730   2.607   2.641  10.850 -0.0488  0.1291  0.1411
  253PIPC   NC3 2731   5.698   2.541   8.724 -0.1112 -0.0573 -0.0128
  253PIPC   PO4 2732   6.154   2.640   8.839 -0.1483  0.0528 -0.1269
  253PIPC   GL1 2733   6.299   2.806   9.311 -0.0596  0.3924 -0.1419
  253PIPC   GL2 2734   6.333   3.213   9.327  0.2447 -0.1911  0.0575
  253PIPC   C1A 2735   6.232   2.800   9.758  0.1280 -0.0046  0.3909
  253PIPC   D2A 2736   5.996   2.980  10.218  0.1315 -0.0188  0.0229
  253PIPC   D3A 2737   5.861   2.755  10.581  0.1307  0.0535  0.4180
  253PIPC   C4A 2738   6.128   2.554  10.800 -0.1446  0.0677 -0.0073
  253PIPC   C1B 2739   6.328   3.423   9.767  0.0418  0.0228  0.0012
  253PIPC   C2B 2740   6.245   3.493  10.121  0.1167 -0.3123 -0.1244
  253PIPC   C3B 2741   5.939   3.444  10.466  0.2300 -0.0873  0.1170
  253PIPC   C4B 2742   5.717   3.228  10.585  0.1594  0.0228  0.2914
  254PIPC   NC3 2743   7.813   1.712   8.805 -0.2167 -0.2709 -0.0987
  254PIPC   PO4 2744   7.487   1.777   9.024 -0.2065 -0.1764 -0.0356
  254PIPC   GL1 2745   7.497   1.710   9.500 -0.1630  0.0060  0.1430
  254PIPC   GL2 2746   7.257   1.898   9.524 -0.1679  0.0574  0.3348
  254PIPC   C1A 2747   7.893   1.796   9.823  0.1750  0.1271 -0.2218
  254PIPC   D2A 2748   8.237   1.968   9.895  0.0653 -0.0728  0.0609
  254PIPC   D3A 2749   8.446   1.841  10.291  0.0284  0.1338  0.0091
  254PIPC   C4A 2750   8.213   1.934  10.611  0.0881 -0.1102  0.5400
  254PIPC   C1B 2751   7.377   1.933   9.977  0.1296 -0.0601  0.1130
  254PIPC   C2B 2752   7.422   2.103  10.345  0.2135 -0.0350 -0.0608
  254PIPC   C3B 2753   7.642   2.113  10.703  0.2885 -0.0732  0.1331
  254PIPC   C4B 2754   7.854   2.024  11.009  0.2546 -0.0868  0.0391
  255PIPC   NC3 2755   4.949   1.814   8.652 -0.0446 -0.0397 -0.3586
  255PIPC   PO4 2756   5.235   2.122   8.754  0.0811 -0.1218  0.0302
  255PIPC   GL1 2757   5.140   2.103   9.170 -0.1090  0.2217 -0.1119
  255PIPC   GL2 2758   4.798   2.097   9.200  0.1935  0.1164  0.2037
  255PIPC   C1A 2759   5.402   2.041   9.570  0.1016  0.0067 -0.1606
  255PIPC   D2A 2760   5.413   2.063  10.024 -0.1551 -0.1927 -0.0856
  255PIPC   D3A 2761   5.774   1.978  10.249 -0.0907 -0.0593  0.1447
  255PIPC   C4A 2762   5.800   2.243  10.584  0.2428 -0.1645 -0.0567
  255PIPC   C1B 2763   4.683   1.986   9.563 -0.0330  0.2071  0.2328
  255PIPC   C2B 2764   4.783   2.083   9.918  0.0168  0.3670 -0.2402
  255PIPC   C3B 2765   4.747   2.029  10.323  0.1633  0.0381 -0.4294
  255PIPC   C4B 2766   4.725   2.007  10.749 -0.2408  0.1960 -0.0570
  256PIPC   NC3 2767   5.847   7.518   8.971  0.1671 -0.3823 -0.0283
  256PIPC   PO4 2768   6.212   7.255   9.107 -0.1357 -0.0923  0.0270
  256PIPC   GL1 2769   5.848   7.102   9.378 -0.0932 -0.2550 -0.1130
  256PIPC   GL2 2770   5.932   6.915   9.661 -0.1403  0.3051 -0.3292
  256PIPC   C1A 2771   5.506   7.194   9.699 -0.0044  0.0565 -0.0960
  256PIPC   D2A 2772   5.111   6.957   9.859 -0.0327  0.0231  0.1797
  256PIPC   D3A 2773   4.942   7.194  10.230  0.0126  0.4094  0.2400
  256PIPC   C4A 2774   4.443   6.962  10.396  0.1441 -0.0877  0.0287
  256PIPC   C1B 2775   6.000   6.980  10.007 -0.1412 -0.1781  0.0317
  256PIPC   C2B 2776   6.201   7.073  10.350  0.0979  0.1227  0.0438
  256PIPC   C3B 2777   6.293   7.207  10.744 -0.0999  0.0448  0.2249
  256PIPC   C4B 2778   6.747   7.425  10.853 -0.1138  0.0111 -0.2330
  257PIPC   NC3 2779   6.402   0.791   9.203 -0.4651  0.2631  0.2861
  257PIPC   PO4 2780   6.400   0.486   9.564  0.3057  0.2861 -0.0321
  257PIPC   GL1 2781   6.231   0.241   9.883  0.0026 -0.0863  0.2017
  257PIPC   GL2 2782   5.970   0.155   9.847 -0.0431 -0.1406 -0.0376
  257PIPC   C1A 2783   6.214   0.219  10.289  0.0110  0.0027  0.0232
  257PIPC   D2A 2784   6.232   0.432  10.653 -0.0869 -0.0973  0.3427
  257PIPC   D3A 2785   6.521   0.379  11.083  0.4772  0.0592  0.1103
  257PIPC   C4A 2786   6.858   0.638  10.909  0.0834 -0.2439 -0.0990
  257PIPC   C1B 2787   5.644   0.277  10.061  0.0228  0.3641 -0.0376
  257PIPC   C2B 2788   5.662   0.359  10.515 -0.2324  0.0087  0.1968
  257PIPC   C3B 2789   5.649   0.309  10.956  0.1052 -0.0373 -0.1571
  257PIPC   C4B 2790   5.269   0.203  11.249 -0.0996 -0.1413  0.0903
  258PIPC   NC3 2791   3.868   3.921   8.840 -0.2637 -0.1376  0.1237
  258PIPC   PO4 2792   3.857   3.478   8.925 -0.0367 -0.2857  0.1005
  258PIPC   GL1 2793   3.541   3.620   9.275  0.0811 -0.0122 -0.2395
  258PIPC   GL2 2794   3.630   3.957   9.321 -0.0166 -0.2531 -0.0528
  258PIPC   C1A 2795   3.248   3.539   9.691 -0.0790  0.0588 -0.0163
  258PIPC   D2A 2796   2.941   3.401   9.935  0.0889 -0.2012  0.0640
  258PIPC   D3A 2797   2.597   3.746  10.047  0.2552  0.0353  0.1278
  258PIPC   C4A 2798   2.220   3.547  10.129 -0.4148  0.0083 -0.0158
  258PIPC   C1B 2799   3.617   3.919   9.759  0.0596 -0.3651 -0.1737
  258PIPC   C2B 2800   3.580   4.141  10.122 -0.1081  0.2017 -0.1348
  258PIPC   C3B 2801   3.504   4.234  10.564 -0.2344 -0.1135  0.1128
  258PIPC   C4B 2802   3.529   4.224  11.003 -0.0991  0.0041 -0.0907
  259PIPC   NC3 2803   1.352   6.898   8.528  0.0446 -0.1478 -0.2218
  259PIPC   PO4 2804   1.511   6.867   8.971 -0.0049 -0.2295 -0.0898
  259PIPC   GL1 2805   1.721   7.008   9.322 -0.3281 -0.2464  0.0946
  259PIPC   GL2 2806   1.907   6.689   9.474 -0.3878 -0.0857 -0.1312
  259PIPC   C1A 2807   1.622   7.045   9.765 -0.3671  0.1498 -0.2139
  259PIPC   D2A 2808   1.310   7.171  10.117  0.2635  0.2316  0.0336
  259PIPC   D3A 2809   1.265   6.787  10.496  0.2429  0.2151  0.1909
  259PIPC   C4A 2810   0.813   6.626  10.576  0.1607 -0.0429  0.0772
  259PIPC   C1B 2811   1.908   6.644   9.895 -0.1098  0.0010  0.0057
  259PIPC   C2B 2812   1.831   6.752  10.292  0.0509  0.0986 -0.0238
  259PIPC   C3B 2813   1.865   6.770  10.692 -0.1172  0.0814  0.0271
  259PIPC   C4B 2814   2.019   6.547  11.043  0.1296  0.0879  0.1285
  260PIPC   NC3 2815   1.684   5.195   9.442  0.1763  0.0354  0.3335
  260PIPC   PO4 2816   1.948   5.473   9.074  0.0960  0.0321  0.1450
  260PIPC   GL1 2817   2.115   5.514   9.471 -0.2331  0.1352 -0.0476
  260PIPC   GL2 2818   1.932   5.646   9.664  0.0072 -0.2312 -0.0344
  260PIPC   C1A 2819   2.092   5.238   9.912 -0.1840  0.2223  0.2628
  260PIPC   D2A 2820   2.162   5.224  10.324 -0.0479 -0.1479 -0.1461
  260PIPC   D3A 2821   2.610   4.918  10.321  0.3192 -0.0515 -0.0957
  260PIPC   C4A 2822   2.745   4.783  10.788  0.0234 -0.0110 -0.1249
  260PIPC   C1B 2823   1.827   5.593  10.198  0.1803  0.2542 -0.1608
  260PIPC   C2B 2824   1.859   5.648  10.624  0.0843  0.1417  0.0355
  260PIPC   C3B 2825   1.702   5.919  11.008 -0.3754  0.0359 -0.2590
  260PIPC   C4B 2826   1.704   6.230  11.251  0.3059  0.0514 -0.0005
  261DPPC   NC3 2827   1.652   4.377  12.611  0.0710 -0.0161 -0.0281
  261DPPC   PO4 2828   1.296   4.085  12.503 -0.1369  0.0431 -0.0003
  261DPPC   GL1 2829   1.601   4.228  12.149  0.0378  0.3159 -0.0852
  261DPPC   GL2 2830   1.983   4.267  12.226  0.1122  0.1796 -0.2756
  261DPPC   C1A 2831   1.482   4.470  11.831 -0.2044  0.1318  0.2912
  261DPPC   C2A 2832   1.614   4.393  11.474 -0.1939 -0.1130 -0.0776
  261DPPC   C3A 2833   1.880   4.451  11.122  0.0329 -0.3414 -0.1799
  261DPPC   C4A 2834   2.282   4.675  10.978 -0.2744 -0.1810 -0.2177
  261DPPC   C1B 2835   1.977   4.324  11.779 -0.2591 -0.1843 -0.2343
  261DPPC   C2B 2836   2.284   4.436  11.437 -0.0765  0.1777  0.2804
  261DPPC   C3B 2837   2.763   4.530  11.209  0.0392  0.0890 -0.1284
  261DPPC   C4B 2838   3.035   4.371  10.951 -0.1408  0.3757  0.0568
  262DPPC   NC3 2839   1.664   0.958  12.366  0.1110  0.0045 -0.1871
  262DPPC   PO4 2840   1.826   1.178  12.708  0.2998  0.0359 -0.3253
  262DPPC   GL1 2841   2.051   1.414  12.408  0.2398 -0.3628  0.3993
  262DPPC   GL2 2842   2.358   1.311  12.312 -0.3674 -0.3376 -0.0008
  262DPPC   C1A 2843   2.090   1.431  11.860  0.1916 -0.1999 -0.0505
  262DPPC   C2A 2844   2.142   1.538  11.402  0.0979  0.1360 -0.0818
  262DPPC   C3A 2845   1.842   1.448  11.090  0.1631  0.0572 -0.3124
  262DPPC   C4A 2846   1.616   1.283  10.961  0.1141 -0.2026  0.2551
  262DPPC   C1B 2847   2.467   1.103  11.918  0.2700  0.0952 -0.1133
  262DPPC   C2B 2848   2.610   1.243  11.561  0.0555 -0.1953 -0.1617
  262DPPC   C3B 2849   2.827   1.293  11.254 -0.1079 -0.1425  0.3324
  262DPPC   C4B 2850   3.254   1.042  11.145 -0.0986  0.0791 -0.1345
  263DPPC   NC3 2851   7.506   7.571   9.281 -0.1916  0.1443 -0.0836
  263DPPC   PO4 2852   7.131   7.294   9.300  0.0600 -0.4361  0.0150
  263DPPC   GL1 2853   7.249   7.334   9.706  0.0710  0.0163  0.3923
  263DPPC   GL2 2854   6.978   7.464   9.782 -0.0668  0.0654 -0.0141
  263DPPC   C1A 2855   7.488   7.432  10.088  0.0023 -0.2596 -0.2347
  263DPPC   C2A 2856   7.674   7.354  10.466  0.1158  0.0314  0.0706
  263DPPC   C3A 2857   7.594   7.402  10.967  0.1259 -0.0488  0.1375
  263DPPC   C4A 2858   7.859   7.611  11.185  0.2737  0.0810 -0.0846
  263DPPC   C1B 2859   6.970   7.498  10.194  0.3728 -0.2428  0.1891
  263DPPC   C2B 2860   7.164   7.380  10.638  0.1551 -0.1968 -0.5467
  263DPPC   C3B 2861   7.134   7.283  11.130 -0.1511  0.3512  0.1284
  263DPPC   C4B 2862   7.330   7.084  11.483  0.1465 -0.1622  0.0326
  264DPPC   NC3 2863   2.262   5.873   9.118 -0.2106 -0.1984 -0.2290
  264DPPC   PO4 2864   2.056   6.222   9.219  0.0739 -0.0393  0.1125
  264DPPC   GL1 2865   2.199   6.123   9.578  0.1649  0.1141 -0.2726
  264DPPC   GL2 2866   2.207   6.296   9.776 -0.0965 -0.1665 -0.0050
  264DPPC   C1A 2867   2.179   5.830   9.987  0.3985  0.1706  0.0499
  264DPPC   C2A 2868   2.354   5.686  10.407  0.0379 -0.2183 -0.0701
  264DPPC   C3A 2869   2.308   5.585  10.850 -0.1979  0.0678  0.1641
  264DPPC   C4A 2870   2.456   5.608  11.186 -0.1497 -0.0138 -0.1188
  264DPPC   C1B 2871   2.157   6.328  10.189 -0.0948  0.2320 -0.0365
  264DPPC   C2B 2872   2.245   6.488  10.496 -0.1339  0.2672  0.1396
  264DPPC   C3B 2873   2.658   6.722  10.619 -0.1462  0.3760  0.0323
  264DPPC   C4B 2874   3.045   6.813  10.801 -0.0658 -0.1758 -0.2974
  265POPC   NC3 2875   2.125   3.809  13.136 -0.2875 -0.1681  0.1651
  265POPC   PO4 2876   2.313   4.239  13.077 -0.1070 -0.0266  0.0376
  265POPC   GL1 2877   2.401   4.398  12.700  0.0303  0.3178 -0.1005
  265POPC   GL2 2878   2.472   4.108  12.513  0.3449  0.0291 -0.0747
  265POPC   C1A 2879   2.377   4.524  12.271 -0.1856  0.1489 -0.1357
  265POPC   D2A 2880   2.424   4.627  11.939 -0.0332  0.0717  0.4397
  265POPC   C3A 2881   2.565   5.046  11.726 -0.0991  0.1801  0.1433
  265POPC   C4A 2882   2.580   5.110  11.307  0.2108 -0.2099  0.0653
  265POPC   C1B 2883   2.390   3.949  12.094 -0.1207 -0.0282 -0.0770
  265POPC   C2B 2884   2.465   3.965  11.632  0.0997  0.2102 -0.0032
  265POPC   C3B 2885   2.515   4.055  11.213 -0.0080  0.0940 -0.0128
  265POPC   C4B 2886   2.643   3.938  10.797 -0.0608  0.0074  0.3704
  266POPC   NC3 2887   1.375   7.752  12.830 -0.3686 -0.1907 -0.1411
  266POPC   PO4 2888   0.929   7.892  12.975 -0.0692 -0.1524 -0.1811
  266POPC   GL1 2889   0.456   7.878  12.742  0.0496 -0.1075 -0.2588
  266POPC   GL2 2890   0.513   7.594  12.652  0.1380  0.1519  0.2842
  266POPC   C1A 2891   0.389   8.009  12.278  0.1143  0.1986 -0.1276
  266POPC   D2A 2892   0.394   8.253  11.937 -0.1962  0.0239  0.0788
  266POPC   C3A 2893   0.553   8.190  11.456  0.0144  0.2059 -0.1521
  266POPC   C4A 2894   0.775   8.168  11.006  0.1485 -0.1044 -0.2432
  266POPC   C1B 2895   0.413   7.472  12.259 -0.2206 -0.0821 -0.1429
  266POPC   C2B 2896   0.252   7.525  11.883 -0.0130 -0.1241 -0.0407
  266POPC   C3B 2897   0.396   7.352  11.493 -0.0386 -0.1444 -0.1360
  266POPC   C4B 2898   0.395   7.256  11.075  0.0246 -0.0856 -0.0587
  267POPC   NC3 2899   6.332   3.558  12.824  0.3404 -0.1073 -0.1440
  267POPC   PO4 2900   6.763   3.595  12.637 -0.0897 -0.0302  0.1342
  267POPC   GL1 2901   6.777   3.635  12.256 -0.3919 -0.0123 -0.0119
  267POPC   GL2 2902   7.095   3.589  12.150  0.0912  0.0215  0.3584
  267POPC   C1A 2903   6.807   3.679  11.810 -0.1845  0.0851  0.2216
  267POPC   D2A 2904   7.091   3.631  11.355  0.1642 -0.0460 -0.0433
  267POPC   C3A 2905   7.541   3.625  11.271 -0.3360 -0.1462  0.0471
  267POPC   C4A 2906   7.742   3.715  11.636  0.4860  0.0437  0.1257
  267POPC   C1B 2907   7.314   3.475  11.909  0.3820  0.1545 -0.0477
  267POPC   C2B 2908   7.180   3.217  11.574  0.1820  0.2058 -0.0485
  267POPC   C3B 2909   7.268   3.110  11.184 -0.1182  0.2998 -0.0998
  267POPC   C4B 2910   7.220   2.895  10.789  0.0314  0.1550 -0.3311
  268POPC   NC3 2911   1.154   4.827  12.872  0.0844  0.3730 -0.2128
  268POPC   PO4 2912   1.516   4.877  12.761  0.1285 -0.0432 -0.0681
  268POPC   GL1 2913   1.330   4.856  12.370  0.1239 -0.0078  0.1316
  268POPC   GL2 2914   1.149   4.576  12.447 -0.0688  0.1721 -0.0384
  268POPC   C1A 2915   1.275   4.958  11.912  0.1795 -0.0740 -0.1196
  268POPC   D2A 2916   1.326   4.837  11.569  0.2391 -0.4275 -0.1590
  268POPC   C3A 2917   1.028   4.803  11.194  0.0306 -0.5129 -0.3045
  268POPC   C4A 2918   1.033   4.973  10.760 -0.0161  0.1681  0.5366
  268POPC   C1B 2919   1.061   4.377  12.002  0.0658  0.1653 -0.4815
  268POPC   C2B 2920   1.018   4.415  11.563  0.1435 -0.0125  0.2388
  268POPC   C3B 2921   1.055   4.241  11.123 -0.0759  0.1413  0.1735
  268POPC   C4B 2922   0.919   4.497  10.785  0.2207  0.0716  0.1130
  269POPC   NC3 2923   2.951   1.939   8.743  0.2091  0.1731 -0.2128
  269POPC   PO4 2924   3.298   1.926   9.048 -0.0465  0.2766  0.0633
  269POPC   GL1 2925   3.077   1.580   9.250  0.0437  0.3380  0.0542
  269POPC   GL2 2926   2.748   1.579   9.305 -0.3790  0.2251  0.0157
  269POPC   C1A 2927   3.008   1.476   9.743  0.0061  0.1127  0.1324
  269POPC   D2A 2928   2.861   1.184  10.147  0.1855  0.1495 -0.2409
  269POPC   C3A 2929   3.224   1.108  10.424 -0.0427 -0.0002  0.0373
  269POPC   C4A 2930   3.463   1.300  10.562 -0.3114  0.2477 -0.1572
  269POPC   C1B 2931   2.542   1.626   9.792  0.2951 -0.1928  0.1318
  269POPC   C2B 2932   2.604   1.651  10.208 -0.3499 -0.1167 -0.0193
  269POPC   C3B 2933   2.509   1.828  10.556 -0.1698 -0.2340 -0.2846
  269POPC   C4B 2934   2.461   2.223  10.650 -0.0177 -0.1043 -0.0169
  270POPC   NC3 2935   4.502   0.825   8.496 -0.1009  0.0770 -0.3262
  270POPC   PO4 2936   4.745   0.965   8.635 -0.3562  0.0465 -0.1183
  270POPC   GL1 2937   4.514   0.976   9.010 -0.0120  0.2218 -0.3896
  270POPC   GL2 2938   4.460   1.281   9.211 -0.1025  0.1672  0.2517
  270POPC   C1A 2939   4.459   0.789   9.352 -0.2151  0.0801 -0.1209
  270POPC   D2A 2940   4.183   0.822   9.594  0.3107 -0.3132 -0.1505
  270POPC   C3A 2941   4.190   0.682  10.016  0.0860  0.0017  0.0768
  270POPC   C4A 2942   4.141   0.602  10.578 -0.1208 -0.0201 -0.1274
  270POPC   C1B 2943   4.480   1.257   9.591  0.1961 -0.3046 -0.0927
  270POPC   C2B 2944   4.546   1.081  10.058 -0.0343  0.2099  0.1182
  270POPC   C3B 2945   4.402   1.066  10.528 -0.0955 -0.1129  0.0273
  270POPC   C4B 2946   4.400   1.213  10.921  0.0680  0.0725 -0.2753
  271POPC   NC3 2947   1.959  -0.664   8.915  0.0197 -0.1095 -0.3094
  271POPC   PO4 2948   2.218  -0.411   9.129  0.0973  0.1184  0.3376
  271POPC   GL1 2949   2.160  -0.104   9.510  0.1545  0.4954 -0.1190
  271POPC   GL2 2950   2.074   0.293   9.391 -0.0400  0.3715 -0.3504
  271POPC   C1A 2951   2.063  -0.009   9.844  0.1894 -0.1486  0.5167
  271POPC   D2A 2952   1.742   0.086  10.097  0.1202 -0.1846  0.0207
  271POPC   C3A 2953   1.631  -0.023  10.592  0.0396 -0.1716  0.3466
  271POPC   C4A 2954   1.470  -0.204  10.966 -0.1582 -0.1393 -0.4376
  271POPC   C1B 2955   1.738   0.442   9.710 -0.1275 -0.0890 -0.0103
  271POPC   C2B 2956   1.729   0.671  10.140  0.3144 -0.3578 -0.0251
  271POPC   C3B 2957   1.824   0.936  10.411  0.0751  0.1655  0.1170
  271POPC   C4B 2958   1.914   1.107  10.617 -0.1397 -0.1729  0.0854
  272POPC   NC3 2959   5.853   5.202   9.725 -0.3801  0.3417  0.0563
  272POPC   PO4 2960   6.267   5.346   9.557 -0.0349 -0.1274  0.0661
  272POPC   GL1 2961   6.233   5.419   9.949 -0.1980  0.1725 -0.2014
  272POPC   GL2 2962   6.121   5.614  10.016  0.0041 -0.0912 -0.2185
  272POPC   C1A 2963   6.433   5.394  10.343  0.1910 -0.1354  0.0864
  272POPC   D2A 2964   6.769   5.400  10.702  0.1718 -0.4859 -0.2105
  272POPC   C3A 2965   6.945   5.006  10.637 -0.3252  0.0107 -0.0322
  272POPC   C4A 2966   7.290   4.758  10.407 -0.0041  0.3693 -0.3020
  272POPC   C1B 2967   5.912   6.053   9.957  0.0752  0.0097  0.0905
  272POPC   C2B 2968   5.933   6.348  10.375 -0.0204 -0.2747 -0.1745
  272POPC   C3B 2969   5.791   6.762  10.440 -0.1297 -0.1778 -0.3009
  272POPC   C4B 2970   5.582   7.189  10.245 -0.0117 -0.2587  0.3047
  273DPSM   NC3 2971   2.811   1.186  12.867  0.0905  0.0991 -0.2352
  273DPSM   PO4 2972   2.710   1.446  12.638  0.1492 -0.0800  0.3351
  273DPSM   AM1 2973   2.960   1.266  12.345  0.2446 -0.4415  0.0499
  273DPSM   AM2 2974   2.844   0.927  12.374 -0.1564 -0.0399 -0.0298
  273DPSM   T1A 2975   3.020   1.269  11.792 -0.0924  0.1313 -0.1195
  273DPSM   C2A 2976   3.210   1.547  11.472 -0.1895  0.2110 -0.3572
  273DPSM   C3A 2977   3.480   1.769  11.268  0.5002 -0.1969  0.1976
  273DPSM   C1B 2978   2.951   0.823  12.039 -0.0992  0.0636  0.1713
  273DPSM   C2B 2979   3.041   0.693  11.658 -0.0215  0.1717 -0.0336
  273DPSM   C3B 2980   2.807   0.779  11.320 -0.1683 -0.1651  0.1747
  273DPSM   C4B 2981   2.779   0.803  10.958  0.0706 -0.0507  0.1852
  274DPSM   NC3 2982   2.723   1.869  12.847 -0.0275  0.2813 -0.4289
  274DPSM   PO4 2983   3.145   2.103  12.839 -0.0285 -0.0120 -0.0632
  274DPSM   AM1 2984   3.089   2.206  12.484  0.1542  0.1652 -0.2138
  274DPSM   AM2 2985   2.816   2.257  12.518 -0.1121 -0.2522  0.0743
  274DPSM   T1A 2986   3.090   2.202  12.078 -0.1317  0.2438 -0.6217
  274DPSM   C2A 2987   3.046   2.191  11.712 -0.2309 -0.3271  0.1092
  274DPSM   C3A 2988   3.045   2.003  11.278  0.0488  0.0408 -0.0555
  274DPSM   C1B 2989   2.611   2.392  12.251 -0.1131  0.1461 -0.0843
  274DPSM   C2B 2990   2.471   2.296  11.887  0.0848  0.0963 -0.2377
  274DPSM   C3B 2991   2.634   2.439  11.506  0.2808 -0.0593 -0.2598
  274DPSM   C4B 2992   2.672   2.226  11.082  0.0805  0.1914  0.0172
  275DPSM   NC3 2993   1.807  -0.028   9.045  0.1372  0.0839  0.4538
  275DPSM   PO4 2994   1.715   0.431   8.955  0.0869  0.0120  0.3121
  275DPSM   AM1 2995   1.591   0.678   9.292  0.0401 -0.0598 -0.0348
  275DPSM   AM2 2996   1.850   0.831   9.451  0.1329  0.4253  0.0954
  275DPSM   T1A 2997   1.393   0.814   9.785  0.1650  0.1808  0.0665
  275DPSM   C2A 2998   1.241   0.900  10.193 -0.0651 -0.3523  0.1707
  275DPSM   C3A 2999   1.396   0.948  10.664 -0.0397  0.3332 -0.0677
  275DPSM   C1B 3000   1.737   1.108   9.808 -0.5229 -0.0823  0.1070
  275DPSM   C2B 3001   1.550   1.303  10.205 -0.0675  0.0627  0.2475
  275DPSM   C3B 3002   1.728   1.555  10.508  0.0677  0.3778  0.2728
  275DPSM   C4B 3003   1.677   1.710  10.739 -0.2548 -0.0953 -0.2840
  276DPSM   NC3 3004   5.058   5.542   9.668 -0.3316  0.0869 -0.0711
  276DPSM   PO4 3005   5.369   5.232   9.555 -0.0780  0.2561  0.0532
  276DPSM   AM1 3006   5.384   5.183   9.886  0.3400  0.1238 -0.1631
  276DPSM   AM2 3007   5.201   5.148  10.072  0.1899 -0.1888  0.2465
  276DPSM   T1A 3008   5.784   5.116  10.196  0.0083 -0.0869  0.1229
  276DPSM   C2A 3009   5.974   5.338  10.502 -0.1499 -0.0431  0.1053
  276DPSM   C3A 3010   6.281   5.571  10.784  0.2623  0.2256  0.0326
  276DPSM   C1B 3011   5.370   5.144  10.448 -0.1004  0.2025 -0.2259
  276DPSM   C2B 3012   5.722   5.015  10.728 -0.0586 -0.2358 -0.1578
  276DPSM   C3B 3013   5.938   5.147  11.075  0.0438 -0.2077 -0.0592
  276DPSM   C4B 3014   6.216   5.342  11.330  0.3933  0.0665 -0.0488
  277PAPI    C1 3015   3.579   5.389  13.380 -0.1908  0.0375  0.2789
  277PAPI    C2 3016   3.957   5.260  13.398 -0.1613  0.0547 -0.1319
  277PAPI    C3 3017   3.809   5.485  13.694  0.0636 -0.1724  0.1604
  277PAPI   PO4 3018   3.446   5.333  13.181  0.3264  0.0266  0.4792
  277PAPI   GL1 3019   3.391   5.085  12.911 -0.1227  0.1250 -0.1357
  277PAPI   GL2 3020   3.088   5.139  12.671  0.0918  0.1086  0.2164
  277PAPI   D1A 3021   3.564   4.980  12.588 -0.1572  0.1520 -0.0522
  277PAPI   D2A 3022   3.308   4.673  12.385 -0.0547  0.1962 -0.0477
  277PAPI   D3A 3023   3.411   4.898  12.067  0.1787  0.0129 -0.2742
  277PAPI   D4A 3024   3.692   4.671  12.069 -0.0963 -0.1880  0.2464
  277PAPI   C5A 3025   3.581   4.364  11.899  0.0164 -0.4374  0.2561
  277PAPI   C1B 3026   3.153   5.400  12.298  0.0881  0.1079  0.0042
  277PAPI   C2B 3027   3.199   5.364  11.881 -0.0507 -0.2080  0.1804
  277PAPI   C3B 3028   3.489   5.259  11.544 -0.1233  0.0699  0.0377
  277PAPI   C4B 3029   3.672   5.065  11.294  0.0372 -0.0461 -0.0122
  278PAPI    C1 3030   6.927   5.251  13.013  0.0362 -0.1234  0.0771
  278PAPI    C2 3031   6.736   5.593  13.097 -0.1484 -0.0881 -0.4447
  278PAPI    C3 3032   6.553   5.242  13.153 -0.0185 -0.0997 -0.0648
  278PAPI   PO4 3033   7.000   5.206  12.790 -0.2309  0.0087 -0.1329
  278PAPI   GL1 3034   6.902   5.481  12.390 -0.1377 -0.1545 -0.0453
  278PAPI   GL2 3035   6.750   5.562  12.099 -0.1278  0.0130 -0.0874
  278PAPI   D1A 3036   7.204   5.766  12.164 -0.3142 -0.1411 -0.1171
  278PAPI   D2A 3037   7.262   5.729  11.706 -0.1117  0.0471  0.1497
  278PAPI   D3A 3038   7.398   5.533  11.425 -0.0775  0.0574  0.0847
  278PAPI   D4A 3039   7.614   5.325  11.112 -0.3625 -0.1700 -0.0225
  278PAPI   C5A 3040   7.604   5.559  10.740 -0.0775 -0.0339  0.2395
  278PAPI   C1B 3041   6.621   5.660  11.773  0.0241 -0.4509 -0.1203
  278PAPI   C2B 3042   6.408   5.906  11.612 -0.1744 -0.0815 -0.1057
  278PAPI   C3B 3043   6.243   6.385  11.609 -0.2104  0.1010  0.0685
  278PAPI   C4B 3044   6.515   6.770  11.734 -0.0561 -0.1641  0.0377
  279PAPI    C1 3045   5.472   0.220   8.392  0.0119 -0.0893  0.0227
  279PAPI    C2 3046   5.307   0.418   8.087  0.0988 -0.0285  0.0147
  279PAPI    C3 3047   5.703   0.428   8.140  0.1027 -0.1933  0.0196
  279PAPI   PO4 3048   5.447   0.327   8.620  0.2480 -0.1807  0.0847
  279PAPI   GL1 3049   5.146   0.225   8.869  0.2082 -0.1248  0.3943
  279PAPI   GL2 3050   5.375   0.092   9.097  0.0680 -0.1409  0.0697
  279PAPI   D1A 3051   4.784   0.472   9.110  0.0091  0.1385  0.0257
  279PAPI   D2A 3052   4.362   0.318   9.185  0.2967 -0.2703  0.2702
  279PAPI   D3A 3053   4.227   0.293   9.567 -0.0484 -0.0411 -0.1107
  279PAPI   D4A 3054   4.277   0.061   9.948  0.2032 -0.0637 -0.0595
  279PAPI   C5A 3055   4.152   0.189  10.321 -0.1450  0.2814  0.0454
  279PAPI   C1B 3056   5.188   0.135   9.452  0.1795  0.0334  0.2218
  279PAPI   C2B 3057   5.139   0.232   9.855  0.1556  0.1083 -0.0386
  279PAPI   C3B 3058   5.167   0.207  10.329 -0.0525  0.0240  0.1757
  279PAPI   C4B 3059   5.041   0.020  10.720  0.1481 -0.1077  0.1073
  280PAPI    C1 3060   2.210   4.060   8.455 -0.1678 -0.0503  0.0176
  280PAPI    C2 3061   1.855   4.196   8.331 -0.1323 -0.0138 -0.0447
  280PAPI    C3 3062   2.188   4.302   8.137 -0.0940 -0.1030 -0.0278
  280PAPI   PO4 3063   2.193   4.073   8.685  0.0694  0.0638  0.0144
  280PAPI   GL1 3064   2.499   4.144   9.076  0.0142  0.1872 -0.1060
  280PAPI   GL2 3065   2.615   4.123   9.344  0.0227 -0.0874  0.1758
  280PAPI   D1A 3066   2.085   4.175   9.276  0.0077  0.0942 -0.0417
  280PAPI   D2A 3067   2.218   4.483   9.539 -0.2977  0.1959  0.0812
  280PAPI   D3A 3068   1.896   4.307   9.772  0.0640 -0.1560  0.2162
  280PAPI   D4A 3069   2.250   4.139  10.068 -0.1876 -0.1163  0.4116
  280PAPI   C5A 3070   2.177   3.963  10.384  0.0321 -0.1451  0.0807
  280PAPI   C1B 3071   2.638   4.290   9.788  0.0330 -0.1069  0.0588
  280PAPI   C2B 3072   2.698   4.355  10.154 -0.2412 -0.3270 -0.0450
  280PAPI   C3B 3073   2.524   4.354  10.543 -0.2157  0.1135 -0.0511
  280PAPI   C4B 3074   2.169   4.188  10.819  0.1121  0.1549  0.2837
  281PAPS   CNO 3075   2.697   5.361  13.488  0.1906 -0.1041  0.0548
  281PAPS   PO4 3076   2.475   5.315  13.078  0.2046 -0.0664 -0.1265
  281PAPS   GL1 3077   2.529   5.155  12.652 -0.2295 -0.2345  0.1322
  281PAPS   GL2 3078   2.755   5.483  12.629 -0.0853 -0.1910 -0.1518
  281PAPS   D1A 3079   2.765   4.999  12.210  0.1945  0.1513  0.1464
  281PAPS   D2A 3080   2.308   5.099  12.174 -0.1330 -0.1435  0.0207
  281PAPS   D3A 3081   2.123   5.328  12.382 -0.0070 -0.4709 -0.0654
  281PAPS   D4A 3082   2.167   5.560  11.960 -0.0283 -0.0171 -0.0476
  281PAPS   C5A 3083   2.178   5.424  11.621 -0.1495  0.0322 -0.0220
  281PAPS   C1B 3084   2.664   5.496  12.208  0.0691 -0.1165 -0.2297
  281PAPS   C2B 3085   2.698   5.512  11.747  0.2616 -0.3417 -0.1964
  281PAPS   C3B 3086   2.982   5.556  11.390 -0.0834 -0.1024 -0.1724
  281PAPS   C4B 3087   3.320   5.557  11.091 -0.1290 -0.3010 -0.2674
  282PAPS   CNO 3088   3.277   7.572  13.459 -0.1856  0.1956 -0.2694
  282PAPS   PO4 3089   2.947   7.372  13.322 -0.1721 -0.0833 -0.0446
  282PAPS   GL1 3090   2.916   7.279  12.825  0.0730 -0.3560 -0.1503
  282PAPS   GL2 3091   3.151   7.217  12.586 -0.3021  0.1580  0.0199
  282PAPS   D1A 3092   2.678   7.193  12.405  0.3093 -0.2203 -0.0578
  282PAPS   D2A 3093   2.985   6.871  12.357 -0.1121  0.4434 -0.0717
  282PAPS   D3A 3094   3.315   6.970  12.088  0.1728  0.1349 -0.1176
  282PAPS   D4A 3095   3.140   6.900  11.820  0.0371  0.1880  0.0499
  282PAPS   C5A 3096   3.218   7.017  11.381  0.2613 -0.1895 -0.0219
  282PAPS   C1B 3097   3.530   7.275  12.386 -0.0813 -0.2190 -0.3986
  282PAPS   C2B 3098   3.709   7.515  12.030 -0.0506 -0.3008 -0.0520
  282PAPS   C3B 3099   3.890   7.721  11.789  0.1934 -0.3524 -0.3075
  282PAPS   C4B 3100   4.107   7.770  11.466 -0.1940 -0.2435 -0.1578
  283PAPS   CNO 3101   0.684   4.558  12.884  0.0070  0.1617  0.2656
  283PAPS   PO4 3102   0.806   4.145  12.748 -0.2697  0.0679 -0.2287
  283PAPS   GL1 3103   0.839   3.984  12.330 -0.0427  0.2028 -0.1099
  283PAPS   GL2 3104   0.651   3.832  12.165  0.1524  0.0289 -0.0496
  283PAPS   D1A 3105   1.168   3.813  12.063 -0.0751  0.3870 -0.1251
  283PAPS   D2A 3106   1.315   4.037  11.684 -0.2414  0.2969  0.0916
  283PAPS   D3A 3107   1.231   3.787  11.356  0.2207 -0.1148  0.0320
  283PAPS   D4A 3108   1.293   3.749  10.876 -0.0599  0.3397 -0.2514
  283PAPS   C5A 3109   1.363   3.390  10.596  0.0356  0.2009 -0.0201
  283PAPS   C1B 3110   0.825   4.007  11.820 -0.2888 -0.0558 -0.0687
  283PAPS   C2B 3111   0.723   4.002  11.470 -0.0030  0.1915  0.0461
  283PAPS   C3B 3112   0.477   4.035  11.109  0.4929  0.1007 -0.2147
  283PAPS   C4B 3113   0.619   4.090  10.632 -0.0456 -0.1820 -0.0553
  284PAPS   CNO 3114   1.444   2.411  13.037 -0.1447  0.0814  0.0543
  284PAPS   PO4 3115   1.038   2.246  12.897  0.2470 -0.0151  0.2118
  284PAPS   GL1 3116   0.811   2.359  12.498 -0.0537 -0.1225 -0.0118
  284PAPS   GL2 3117   0.925   2.171  12.243 -0.3040 -0.2171 -0.1405
  284PAPS   D1A 3118   0.972   2.703  12.168  0.2112  0.2098 -0.2381
  284PAPS   D2A 3119   1.350   2.580  11.842 -0.1666 -0.1853 -0.1288
  284PAPS   D3A 3120   1.238   2.472  11.362  0.1274  0.1847  0.2021
  284PAPS   D4A 3121   1.437   2.868  11.257  0.1068 -0.0847  0.0498
  284PAPS   C5A 3122   1.598   2.924  10.785  0.0619  0.2135 -0.2046
  284PAPS   C1B 3123   0.959   2.302  11.823 -0.1551 -0.0992 -0.1078
  284PAPS   C2B 3124   0.764   2.466  11.468  0.1843  0.1104  0.1809
  284PAPS   C3B 3125   0.388   2.312  11.176  0.0684 -0.1475 -0.1844
  284PAPS   C4B 3126   0.068   2.381  11.381  0.4857 -0.3584 -0.0953
  285PAPS   CNO 3127   7.939   6.190  13.429 -0.1346  0.0626 -0.1356
  285PAPS   PO4 3128   8.070   6.656  13.456  0.1974  0.0875 -0.0245
  285PAPS   GL1 3129   7.894   6.537  13.048  0.1225  0.0328 -0.0825
  285PAPS   GL2 3130   7.517   6.601  13.008 -0.0684 -0.0415 -0.1147
  285PAPS   D1A 3131   8.072   6.639  12.635 -0.0636  0.1489  0.0615
  285PAPS   D2A 3132   8.171   7.076  12.565 -0.0153  0.2067  0.0476
  285PAPS   D3A 3133   7.896   6.905  12.251 -0.2143  0.0509  0.3054
  285PAPS   D4A 3134   7.719   7.356  12.175 -0.1301  0.0933 -0.1246
  285PAPS   C5A 3135   7.797   7.691  12.531 -0.0025  0.0119  0.0507
  285PAPS   C1B 3136   7.579   6.665  12.615  0.1281  0.0787 -0.1476
  285PAPS   C2B 3137   7.432   6.474  12.229 -0.2866 -0.2387  0.0079
  285PAPS   C3B 3138   7.429   6.258  11.934 -0.2417 -0.0088  0.0664
  285PAPS   C4B 3139   7.338   6.184  11.515  0.3203  0.3403 -0.0078
  286PAPS   CNO 3140   7.089   2.774  12.860 -0.1380 -0.1925  0.1406
  286PAPS   PO4 3141   6.675   2.771  12.734  0.4367  0.1062  0.0922
  286PAPS   GL1 3142   6.437   2.642  12.456  0.5494 -0.3318  0.0201
  286PAPS   GL2 3143   6.386   2.314  12.419  0.1446  0.1024 -0.2382
  286PAPS   D1A 3144   6.365   2.978  12.049 -0.3366  0.1738  0.5644
  286PAPS   D2A 3145   6.821   2.828  12.198 -0.2154  0.0237 -0.2450
  286PAPS   D3A 3146   7.103   2.530  12.003  0.2744 -0.0342 -0.1092
  286PAPS   D4A 3147   7.147   2.759  11.706 -0.3383 -0.3044  0.2297
  286PAPS   C5A 3148   7.513   2.739  11.461  0.3209 -0.1245 -0.1234
  286PAPS   C1B 3149   6.507   2.432  11.991 -0.0174  0.2701  0.0680
  286PAPS   C2B 3150   6.650   2.557  11.609 -0.1376 -0.0091  0.0354
  286PAPS   C3B 3151   6.721   2.244  11.355 -0.3008 -0.1455  0.0712
  286PAPS   C4B 3152   6.360   2.241  11.125  0.1457 -0.1518  0.3459
  287PAPS   CNO 3153   5.405   5.978  12.751  0.2361 -0.0295 -0.0861
  287PAPS   PO4 3154   5.748   5.643  12.900  0.0801 -0.0351 -0.1282
  287PAPS   GL1 3155   5.539   5.210  12.806 -0.5045  0.0844  0.0434
  287PAPS   GL2 3156   5.721   5.155  12.497 -0.0071  0.1194  0.1298
  287PAPS   D1A 3157   5.209   4.906  12.736 -0.3035  0.0603  0.0446
  287PAPS   D2A 3158   5.006   5.305  12.575  0.1066  0.3714 -0.1627
  287PAPS   D3A 3159   4.690   5.182  12.276  0.0281  0.2409 -0.2332
  287PAPS   D4A 3160   4.777   5.595  12.103 -0.0555  0.3727 -0.1415
  287PAPS   C5A 3161   4.878   5.713  11.695 -0.1943  0.1732 -0.0015
  287PAPS   C1B 3162   5.933   5.113  12.144  0.1390 -0.3151  0.1823
  287PAPS   C2B 3163   5.647   4.907  11.976 -0.0436  0.4595  0.2086
  287PAPS   C3B 3164   5.612   4.619  11.628  0.3193  0.0337  0.1379
  287PAPS   C4B 3165   5.542   4.124  11.675  0.4583 -0.2792 -0.0024
  288PAPS   CNO 3166   4.478   2.676  12.801  0.1115 -0.1511  0.1989
  288PAPS   PO4 3167   4.125   2.784  13.046 -0.1928  0.1135 -0.1534
  288PAPS   GL1 3168   3.960   2.766  12.728 -0.0937 -0.1427  0.0421
  288PAPS   GL2 3169   3.715   2.924  12.541 -0.0214 -0.0944 -0.2938
  288PAPS   D1A 3170   4.137   2.633  12.347 -0.1908  0.0337  0.2143
  288PAPS   D2A 3171   4.062   2.178  12.383  0.2364  0.2082  0.1347
  288PAPS   D3A 3172   3.962   2.280  11.970  0.0012  0.0118 -0.0951
  288PAPS   D4A 3173   4.009   2.413  11.529 -0.1112 -0.6029 -0.2011
  288PAPS   C5A 3174   4.381   2.660  11.341  0.0210  0.0147  0.1707
  288PAPS   C1B 3175   3.840   3.021  12.201 -0.3016 -0.1868  0.1428
  288PAPS   C2B 3176   3.749   3.094  11.855 -0.0766  0.2940  0.0901
  288PAPS   C3B 3177   3.774   2.953  11.462 -0.2720 -0.2200 -0.1230
  288PAPS   C4B 3178   3.956   2.671  11.069 -0.0048 -0.3037  0.0451
  289PAPS   CNO 3179   5.381   4.564  13.079  0.1920 -0.3391  0.0502
  289PAPS   PO4 3180   5.534   4.205  13.040  0.0159 -0.3122 -0.0288
  289PAPS   GL1 3181   5.832   3.880  12.857 -0.1195  0.0285 -0.1393
  289PAPS   GL2 3182   6.038   4.031  12.656  0.0051 -0.0719  0.0499
  289PAPS   D1A 3183   5.767   3.636  12.416 -0.0102 -0.1516 -0.0406
  289PAPS   D2A 3184   5.417   3.283  12.273 -0.2127 -0.0688  0.2227
  289PAPS   D3A 3185   5.597   3.269  11.858 -0.0693  0.3331 -0.1045
  289PAPS   D4A 3186   5.531   3.665  11.773 -0.0135  0.3504 -0.0461
  289PAPS   C5A 3187   5.542   3.884  12.067  0.2931 -0.2688 -0.1066
  289PAPS   C1B 3188   5.984   4.125  12.215  0.3714  0.0887 -0.0144
  289PAPS   C2B 3189   6.008   3.953  11.856 -0.1979  0.0163 -0.0550
  289PAPS   C3B 3190   5.901   3.829  11.410 -0.2000 -0.2004 -0.1545
  289PAPS   C4B 3191   5.453   3.746  11.228 -0.0116 -0.1810 -0.1068
  290PAPS   CNO 3192   4.062   6.239  13.175 -0.1035  0.0503 -0.2027
  290PAPS   PO4 3193   4.239   6.591  12.993 -0.0060 -0.0709  0.1308
  290PAPS   GL1 3194   4.011   6.229  12.678  0.0617  0.2186 -0.1652
  290PAPS   GL2 3195   3.870   6.366  12.436  0.2811 -0.1195 -0.0513
  290PAPS   D1A 3196   3.838   5.813  12.601  0.1421  0.0989  0.0390
  290PAPS   D2A 3197   3.899   5.376  12.581  0.0811  0.3356  0.0200
  290PAPS   D3A 3198   3.668   5.324  12.204 -0.1374 -0.1327 -0.1870
  290PAPS   D4A 3199   3.865   5.072  11.899  0.1961 -0.0462  0.0664
  290PAPS   C5A 3200   4.073   5.285  11.506 -0.0397  0.1515 -0.2794
  290PAPS   C1B 3201   3.751   6.134  12.053 -0.2170 -0.4345  0.2471
  290PAPS   C2B 3202   3.795   5.789  11.853  0.1568  0.0331 -0.0183
  290PAPS   C3B 3203   3.790   5.683  11.400  0.2206  0.2278  0.0221
  290PAPS   C4B 3204   3.876   5.465  11.027  0.1976 -0.1065 -0.2228
  291PAPS   CNO 3205   2.591   0.353  13.176  0.0691 -0.1116 -0.3103
  291PAPS   PO4 3206   2.251   0.416  12.876  0.1052 -0.0150  0.3822
  291PAPS   GL1 3207   2.149   0.416  12.389  0.1833  0.0642 -0.1629
  291PAPS   GL2 3208   1.905   0.523  12.231 -0.1136 -0.0746 -0.0296
  291PAPS   D1A 3209   2.248   0.106  12.183  0.3752  0.3543 -0.1263
  291PAPS   D2A 3210   1.910   0.078  12.052 -0.0237 -0.1109  0.2128
  291PAPS   D3A 3211   1.794  -0.328  11.854  0.2829 -0.0936  0.2174
  291PAPS   D4A 3212   1.938  -0.248  11.438 -0.1778  0.1776  0.1786
  291PAPS   C5A 3213   1.912  -0.490  11.036  0.2704 -0.0797 -0.0774
  291PAPS   C1B 3214   1.706   0.506  11.856  0.2238 -0.0559  0.1884
  291PAPS   C2B 3215   1.543   0.044  11.602  0.4629  0.1546 -0.0972
  291PAPS   C3B 3216   1.242  -0.261  11.469  0.0960  0.1398 -0.1543
  291PAPS   C4B 3217   1.027  -0.559  11.262 -0.2253  0.2400 -0.1049
  292PAPS   CNO 3218   5.519   7.610  13.533 -0.1205  0.0068 -0.1762
  292PAPS   PO4 3219   5.590   7.895  13.192 -0.2054 -0.3469 -0.2560
  292PAPS   GL1 3220   5.704   7.777  12.859 -0.2269 -0.3423 -0.1729
  292PAPS   GL2 3221   5.536   7.732  12.680  0.0879 -0.1148 -0.0038
  292PAPS   D1A 3222   5.883   7.333  12.767 -0.0924 -0.1271  0.0966
  292PAPS   D2A 3223   5.686   7.303  12.401 -0.0850 -0.2433  0.0301
  292PAPS   D3A 3224   6.081   7.341  12.281 -0.3904 -0.0434 -0.1739
  292PAPS   D4A 3225   6.152   7.184  11.852 -0.1433  0.0146 -0.0400
  292PAPS   C5A 3226   6.337   7.465  11.584 -0.2372  0.4357  0.2295
  292PAPS   C1B 3227   5.741   7.757  12.251  0.1250  0.1885 -0.0409
  292PAPS   C2B 3228   5.752   7.503  11.912 -0.0184 -0.0415 -0.2546
  292PAPS   C3B 3229   5.708   7.156  11.552 -0.4007  0.0164  0.0033
  292PAPS   C4B 3230   5.915   7.007  11.277 -0.0171 -0.3226  0.0232
  293PAPS   CNO 3231   3.411   3.786  13.545  0.0085 -0.1701 -0.0249
  293PAPS   PO4 3232   3.234   3.641  13.018 -0.1192  0.0955 -0.1987
  293PAPS   GL1 3233   3.075   3.731  12.542 -0.4428 -0.0935  0.0984
  293PAPS   GL2 3234   2.702   3.710  12.435  0.0075 -0.0330 -0.1264
  293PAPS   D1A 3235   3.246   4.052  12.218 -0.2708 -0.3599 -0.0867
  293PAPS   D2A 3236   3.217   4.007  11.807  0.0272  0.1499 -0.0063
  293PAPS   D3A 3237   2.948   4.101  11.522  0.0121 -0.0059  0.0984
  293PAPS   D4A 3238   3.281   4.350  11.437 -0.1144  0.1312  0.2715
  293PAPS   C5A 3239   3.383   4.712  11.096  0.0700  0.4659  0.0985
  293PAPS   C1B 3240   2.820   3.678  12.085  0.1903  0.0564  0.1452
  293PAPS   C2B 3241   2.833   3.664  11.704 -0.2954  0.1050  0.1206
  293PAPS   C3B 3242   2.865   3.606  11.242 -0.2091 -0.1023  0.1057
  293PAPS   C4B 3243   2.828   3.292  10.841 -0.2296 -0.1659 -0.0570
  294PAPS   CNO 3244   1.066   1.529  13.359 -0.0474 -0.0521  0.0595
  294PAPS   PO4 3245   0.965   1.729  12.986  0.2328 -0.0006  0.2928
  294PAPS   GL1 3246   1.308   1.789  12.741  0.0063  0.2771  0.1129
  294PAPS   GL2 3247   1.384   2.098  12.545  0.1314  0.0449 -0.1551
  294PAPS   D1A 3248   1.557   1.480  12.364  0.2379  0.2097 -0.0708
  294PAPS   D2A 3249   1.221   1.244  12.312 -0.0068  0.1349  0.0212
  294PAPS   D3A 3250   1.586   1.222  11.989  0.0345  0.0645  0.0071
  294PAPS   D4A 3251   1.343   0.791  12.030 -0.1977 -0.0607 -0.0527
  294PAPS   C5A 3252   1.367   0.681  11.568  0.0436 -0.1556 -0.2138
  294PAPS   C1B 3253   1.429   2.159  12.084  0.0474  0.0060  0.1325
  294PAPS   C2B 3254   1.458   2.057  11.641  0.2222 -0.0928 -0.0341
  294PAPS   C3B 3255   1.791   1.934  11.290 -0.2399  0.1213  0.0146
  294PAPS   C4B 3256   2.091   1.957  11.001 -0.1106 -0.1639 -0.0372
  295PAPS   CNO 3257   6.238   5.627  12.748 -0.0286 -0.3584  0.0507
  295PAPS   PO4 3258   6.389   6.000  12.467  0.3762 -0.0868 -0.1993
  295PAPS   GL1 3259   6.330   5.856  12.184 -0.0767  0.0381 -0.0748
  295PAPS   GL2 3260   6.258   5.524  12.288  0.2282  0.5062 -0.1475
  295PAPS   D1A 3261   6.046   6.157  11.981 -0.0048 -0.0515  0.0187
  295PAPS   D2A 3262   6.410   6.339  12.105  0.1278  0.2038  0.1120
  295PAPS   D3A 3263   6.078   6.459  12.391 -0.0950 -0.0507  0.1673
  295PAPS   D4A 3264   5.887   6.010  12.422 -0.0769 -0.2277  0.0216
  295PAPS   C5A 3265   5.693   5.745  12.149 -0.3196 -0.0287 -0.0581
  295PAPS   C1B 3266   6.052   5.558  11.873 -0.1515  0.1143  0.2117
  295PAPS   C2B 3267   5.869   5.808  11.558 -0.2749  0.0334 -0.1144
  295PAPS   C3B 3268   5.807   5.620  11.148  0.2516 -0.0711 -0.1018
  295PAPS   C4B 3269   5.580   5.438  10.833 -0.0469 -0.0953 -0.1334
  296PAPS   CNO 3270   5.402   6.365  13.552 -0.0170  0.1140  0.2071
  296PAPS   PO4 3271   5.117   6.239  13.207 -0.4426 -0.0998 -0.0892
  296PAPS   GL1 3272   4.932   6.095  12.984  0.0536 -0.1701 -0.1867
  296PAPS   GL2 3273   4.890   6.261  12.669 -0.1552  0.1917  0.0327
  296PAPS   D1A 3274   4.831   5.741  12.628 -0.0880  0.0469 -0.2576
  296PAPS   D2A 3275   5.193   5.806  12.339  0.0283 -0.1205 -0.2919
  296PAPS   D3A 3276   5.282   5.260  12.180 -0.0131  0.0349  0.1114
  296PAPS   D4A 3277   5.449   5.520  11.802 -0.2440 -0.0705  0.0423
  296PAPS   C5A 3278   5.751   5.279  11.525  0.0939 -0.1041  0.0449
  296PAPS   C1B 3279   4.853   6.133  12.263 -0.1496 -0.1095  0.1554
  296PAPS   C2B 3280   4.744   6.281  11.818 -0.3917 -0.0085  0.3892
  296PAPS   C3B 3281   4.485   6.024  11.421 -0.1972 -0.1079 -0.0017
  296PAPS   C4B 3282   4.230   5.811  11.242 -0.1464 -0.0419 -0.0408
  297PAPS   CNO 3283   7.616   2.093  13.467 -0.1496 -0.2573 -0.0725
  297PAPS   PO4 3284   7.895   1.960  13.172 -0.1487 -0.2411 -0.1406
  297PAPS   GL1 3285   7.785   2.060  12.783 -0.0768  0.1574 -0.1001
  297PAPS   GL2 3286   7.886   1.953  12.538 -0.2577 -0.1555  0.1134
  297PAPS   D1A 3287   7.643   2.361  12.625  0.2329  0.2449 -0.0919
  297PAPS   D2A 3288   7.353   1.987  12.554  0.0395 -0.3007  0.0770
  297PAPS   D3A 3289   7.164   2.174  12.817  0.0041 -0.0193  0.1170
  297PAPS   D4A 3290   6.987   2.425  12.525  0.0033 -0.0423  0.2576
  297PAPS   C5A 3291   6.882   2.132  12.266 -0.1689 -0.0264  0.1964
  297PAPS   C1B 3292   7.649   1.856  12.142  0.1346 -0.1308  0.0180
  297PAPS   C2B 3293   7.911   1.676  11.914 -0.0229 -0.2171  0.1108
  297PAPS   C3B 3294   7.933   1.464  11.589 -0.2369  0.2268 -0.0344
  297PAPS   C4B 3295   7.899   1.103  11.289  0.2636  0.1450 -0.3547
  298PAPS   CNO 3296   4.205   4.711  13.182 -0.2046 -0.1892  0.0091
  298PAPS   PO4 3297   3.967   4.594  13.410 -0.2662 -0.0185  0.1464
  298PAPS   GL1 3298   3.744   4.559  12.966  0.1744  0.0741  0.1047
  298PAPS   GL2 3299   3.853   4.258  13.002 -0.0768  0.1371 -0.1867
  298PAPS   D1A 3300   3.659   4.355  12.516  0.1187 -0.0433 -0.1909
  298PAPS   D2A 3301   3.626   4.007  12.595  0.1030 -0.1142  0.0658
  298PAPS   D3A 3302   3.332   4.123  12.958 -0.0632 -0.1741 -0.0885
  298PAPS   D4A 3303   2.929   4.253  12.650  0.1029  0.3339  0.1906
  298PAPS   C5A 3304   2.811   4.637  12.607  0.2887  0.1448  0.1329
  298PAPS   C1B 3305   4.101   4.339  12.709  0.1928 -0.0771 -0.0544
  298PAPS   C2B 3306   4.168   4.286  12.158  0.0791 -0.3191  0.0260
  298PAPS   C3B 3307   4.128   4.457  11.744  0.1633 -0.4480 -0.0454
  298PAPS   C4B 3308   4.318   4.470  11.383 -0.0994 -0.0356  0.0554
  299PAPS   CNO 3309   3.296  -0.197  12.943 -0.0599 -0.2384 -0.0778
  299PAPS   PO4 3310   3.317   0.328  12.745 -0.1058  0.2446 -0.0041
  299PAPS   GL1 3311   3.462   0.428  12.417 -0.2351  0.3474  0.3090
  299PAPS   GL2 3312   3.406   0.693  12.265 -0.1670  0.1334  0.0142
  299PAPS   D1A 3313   3.709   0.221  12.195  0.2911 -0.0499  0.2931
  299PAPS   D2A 3314   3.964   0.441  11.866  0.1984 -0.0655 -0.2307
  299PAPS   D3A 3315   4.285   0.494  12.128  0.0825 -0.2314 -0.1168
  299PAPS   D4A 3316   4.607   0.481  11.746 -0.1058  0.2453 -0.0744
  299PAPS   C5A 3317   4.902   0.100  11.666 -0.1631  0.3191  0.2036
  299PAPS   C1B 3318   3.543   0.657  11.913  0.0021  0.1125  0.2045
  299PAPS   C2B 3319   3.635   0.620  11.531 -0.0452 -0.0106  0.0141
  299PAPS   C3B 3320   3.339   0.505  11.247  0.1972 -0.1646  0.3767
  299PAPS   C4B 3321   3.072   0.383  10.832  0.3744 -0.1068 -0.1056
  300PAPS   CNO 3322   5.470   2.836  13.117  0.2854  0.3490  0.0643
  300PAPS   PO4 3323   5.008   2.615  13.036 -0.0923  0.0199 -0.1927
  300PAPS   GL1 3324   5.047   2.555  12.624  0.2013  0.1418 -0.2226
  300PAPS   GL2 3325   4.829   2.814  12.468 -0.1327 -0.4130 -0.0244
  300PAPS   D1A 3326   4.905   2.252  12.296  0.1531  0.0847 -0.0634
  300PAPS   D2A 3327   4.558   2.331  12.355  0.1295  0.3869 -0.1235
  300PAPS   D3A 3328   4.723   2.622  11.998  0.0700  0.1147 -0.2223
  300PAPS   D4A 3329   4.401   2.489  11.830  0.2950 -0.1030  0.1285
  300PAPS   C5A 3330   4.131   2.719  11.859 -0.1966 -0.2439 -0.0702
  300PAPS   C1B 3331   4.910   3.069  12.090  0.0767  0.3122 -0.2521
  300PAPS   C2B 3332   5.078   3.139  11.665 -0.0110 -0.0103  0.2880
  300PAPS   C3B 3333   5.388   3.285  11.419 -0.2793 -0.0465 -0.3634
  300PAPS   C4B 3334   5.823   3.404  11.106  0.2757  0.2338  0.1402
  301PAPS   CNO 3335   6.603  -0.514  13.388  0.0420  0.2560  0.0283
  301PAPS   PO4 3336   6.567  -0.106  13.350  0.0467  0.1382 -0.0815
  301PAPS   GL1 3337   6.730   0.117  13.093 -0.0598 -0.0487  0.1216
  301PAPS   GL2 3338   6.569   0.207  12.828 -0.1154  0.1521 -0.1553
  301PAPS   D1A 3339   7.050   0.136  12.853 -0.2263  0.2134 -0.3007
  301PAPS   D2A 3340   7.283   0.046  13.086 -0.2028  0.0730 -0.0579
  301PAPS   D3A 3341   7.437  -0.326  12.870 -0.0001 -0.0115  0.0845
  301PAPS   D4A 3342   7.340  -0.234  12.457 -0.6293  0.1944  0.1789
  301PAPS   C5A 3343   7.179  -0.066  12.180 -0.0925 -0.2233  0.0706
  301PAPS   C1B 3344   6.770   0.338  12.447  0.1751 -0.1144  0.3068
  301PAPS   C2B 3345   7.096   0.458  12.032  0.0650  0.1904 -0.0644
  301PAPS   C3B 3346   7.288   0.396  11.679  0.1427 -0.3304 -0.1645
  301PAPS   C4B 3347   7.443   0.308  11.432 -0.1293 -0.0119  0.0342
  302PAPS   CNO 3348   6.327   4.447  12.711 -0.1876  0.0803  0.1298
  302PAPS   PO4 3349   6.467   4.057  12.911 -0.1154  0.3298  0.0896
  302PAPS   GL1 3350   6.667   4.086  12.524 -0.2235  0.1658  0.1849
  302PAPS   GL2 3351   6.508   4.288  12.272 -0.0444 -0.0682  0.1638
  302PAPS   D1A 3352   6.934   4.125  12.072 -0.0255  0.0113  0.0959
  302PAPS   D2A 3353   6.712   4.191  11.610 -0.4235  0.0002 -0.1365
  302PAPS   D3A 3354   6.889   4.335  11.180  0.1462  0.0455  0.1790
  302PAPS   D4A 3355   6.902   4.045  11.023 -0.0762  0.1241  0.0514
  302PAPS   C5A 3356   7.247   3.852  10.951  0.1289 -0.1172 -0.1980
  302PAPS   C1B 3357   6.444   4.013  11.977  0.4113  0.2666 -0.2252
  302PAPS   C2B 3358   6.364   3.877  11.537 -0.0740  0.0822 -0.0887
  302PAPS   C3B 3359   6.564   3.760  11.269  0.2325 -0.0970  0.3742
  302PAPS   C4B 3360   6.778   3.545  10.955  0.3212  0.1725  0.0867
  303PAPS   CNO 3361   5.828   6.303  13.864  0.0230 -0.0123 -0.3074
  303PAPS   PO4 3362   5.940   6.556  13.469  0.1875 -0.1542  0.1183
  303PAPS   GL1 3363   5.915   6.947  13.122 -0.0392 -0.3182  0.1734
  303PAPS   GL2 3364   5.575   6.909  12.791 -0.0588  0.1647 -0.0637
  303PAPS   D1A 3365   6.275   6.999  13.041  0.1000 -0.2827 -0.0802
  303PAPS   D2A 3366   6.064   6.929  12.577 -0.0543 -0.2367  0.0218
  303PAPS   D3A 3367   6.368   6.869  12.189 -0.1147 -0.0014 -0.0341
  303PAPS   D4A 3368   5.832   6.872  12.167 -0.1360  0.3171 -0.1915
  303PAPS   C5A 3369   5.917   6.769  11.826  0.1405  0.0837  0.0764
  303PAPS   C1B 3370   5.302   6.992  12.422 -0.2167  0.0436 -0.0562
  303PAPS   C2B 3371   5.445   7.068  11.970  0.0214 -0.1248 -0.1549
  303PAPS   C3B 3372   5.191   7.114  11.546  0.1204  0.1094 -0.1524
  303PAPS   C4B 3373   4.908   7.172  11.307 -0.0125  0.1064 -0.1382
  304PAPS   CNO 3374   1.560   7.179  13.043  0.1278 -0.1998  0.0803
  304PAPS   PO4 3375   1.962   7.098  13.122  0.0601 -0.2734 -0.1111
  304PAPS   GL1 3376   1.987   7.277  12.755  0.3720  0.1927  0.0076
  304PAPS   GL2 3377   2.189   7.051  12.604 -0.1185  0.2699  0.1567
  304PAPS   D1A 3378   1.631   7.390  12.489 -0.1162  0.0286 -0.1239
  304PAPS   D2A 3379   2.101   7.418  12.314  0.1780  0.0182 -0.1606
  304PAPS   D3A 3380   2.304   7.350  11.785 -0.0438  0.0137 -0.1334
  304PAPS   D4A 3381   2.397   7.272  11.407 -0.0384  0.2670  0.0486
  304PAPS   C5A 3382   2.483   7.481  11.111  0.0110 -0.2110 -0.0275
  304PAPS   C1B 3383   2.353   6.925  12.117 -0.3186 -0.1773 -0.0748
  304PAPS   C2B 3384   2.341   6.849  11.719  0.2401 -0.0591 -0.0562
  304PAPS   C3B 3385   2.361   6.549  11.437  0.0436 -0.1465 -0.0550
  304PAPS   C4B 3386   2.525   6.417  10.967 -0.0756 -0.1435  0.2355
  305PAPS   CNO 3387   5.900   0.603  13.432 -0.0235  0.3340 -0.1654
  305PAPS   PO4 3388   6.043   0.812  13.103 -0.0041 -0.0689 -0.0739
  305PAPS   GL1 3389   6.123   0.602  12.735 -0.0084 -0.3018  0.0291
  305PAPS   GL2 3390   6.300   0.533  12.466  0.1726 -0.1714 -0.1329
  305PAPS   D1A 3391   5.849   0.470  12.395  0.1604 -0.2277 -0.1367
  305PAPS   D2A 3392   5.982   0.460  11.942  0.0389 -0.0043 -0.0050
  305PAPS   D3A 3393   6.099  -0.007  11.827  0.0735 -0.1387  0.1617
  305PAPS   D4A 3394   6.393   0.263  11.595  0.0894 -0.3253  0.1051
  305PAPS   C5A 3395   6.197   0.667  11.463 -0.0016  0.2440 -0.0901
  305PAPS   C1B 3396   6.487   0.681  12.192  0.1477  0.3081 -0.0423
  305PAPS   C2B 3397   6.651   0.590  11.858  0.3037 -0.1603  0.0612
  305PAPS   C3B 3398   6.661   0.771  11.390  0.2524  0.0988 -0.0089
  305PAPS   C4B 3399   6.453   0.862  11.000 -0.0834  0.1457  0.2074
  306PAPS   CNO 3400   5.139   4.780  13.433  0.1097  0.2364  0.1230
  306PAPS   PO4 3401   4.741   4.790  13.491  0.3243 -0.2153 -0.1868
  306PAPS   GL1 3402   4.811   4.624  13.028  0.0985  0.2668 -0.1550
  306PAPS   GL2 3403   4.543   4.434  12.932 -0.1144 -0.3880 -0.1207
  306PAPS   D1A 3404   4.605   4.959  12.755  0.4462 -0.0700  0.2107
  306PAPS   D2A 3405   4.365   5.458  12.637  0.0914  0.0067 -0.0851
  306PAPS   D3A 3406   4.136   5.481  12.182 -0.4026  0.0482 -0.1842
  306PAPS   D4A 3407   4.417   5.534  11.777 -0.0375 -0.1394 -0.0813
  306PAPS   C5A 3408   4.775   5.219  11.721  0.1435 -0.0410  0.1246
  306PAPS   C1B 3409   4.519   4.475  12.575 -0.1925 -0.0830 -0.0595
  306PAPS   C2B 3410   4.650   4.337  12.075  0.1204 -0.1221 -0.1111
  306PAPS   C3B 3411   4.842   3.968  11.903  0.2188  0.3721  0.2156
  306PAPS   C4B 3412   5.093   3.825  11.632 -0.0264 -0.1575 -0.3037
  307PAPS   CNO 3413   2.313   3.556  12.708 -0.0127  0.3984  0.0247
  307PAPS   PO4 3414   1.895   3.345  13.040 -0.0660  0.2402 -0.3956
  307PAPS   GL1 3415   1.843   3.358  12.613 -0.2959 -0.1699  0.0959
  307PAPS   GL2 3416   2.022   3.113  12.523 -0.1486  0.0002 -0.0942
  307PAPS   D1A 3417   1.460   3.432  12.351  0.0341 -0.2014 -0.3313
  307PAPS   D2A 3418   1.412   3.029  12.186 -0.0911 -0.1796 -0.1594
  307PAPS   D3A 3419   1.521   3.301  11.920  0.1208  0.2177 -0.2214
  307PAPS   D4A 3420   1.400   3.520  11.784 -0.2283  0.1411  0.0613
  307PAPS   C5A 3421   1.216   3.232  11.449 -0.0010 -0.1418  0.0332
  307PAPS   C1B 3422   1.954   3.089  12.211 -0.1435  0.0550  0.0916
  307PAPS   C2B 3423   1.838   2.997  11.791 -0.0310  0.0533  0.2148
  307PAPS   C3B 3424   1.703   3.299  11.450  0.0533 -0.0760 -0.0516
  307PAPS   C4B 3425   1.554   3.402  11.145  0.0392 -0.0366  0.0537
  308PAPS   CNO 3426   7.283   5.605  12.743 -0.1094 -0.2104 -0.1951
  308PAPS   PO4 3427   7.241   6.061  12.674 -0.0350 -0.0270 -0.1891
  308PAPS   GL1 3428   7.602   6.012  12.330 -0.0781 -0.0194 -0.0188
  308PAPS   GL2 3429   7.765   6.149  12.551  0.0925  0.0299  0.1072
  308PAPS   D1A 3430   7.924   5.777  12.185 -0.1660  0.2978 -0.0386
  308PAPS   D2A 3431   7.812   5.906  11.793 -0.0003  0.3734  0.1394
  308PAPS   D3A 3432   7.970   5.680  11.396  0.0241 -0.0079 -0.4137
  308PAPS   D4A 3433   8.056   5.248  11.422 -0.0360  0.1369  0.1908
  308PAPS   C5A 3434   7.658   5.066  11.583  0.0185  0.2618  0.2495
  308PAPS   C1B 3435   7.961   6.332  12.214  0.1129  0.0957 -0.0838
  308PAPS   C2B 3436   7.963   6.576  11.818 -0.1510  0.0065  0.1136
  308PAPS   C3B 3437   8.108   6.739  11.470  0.1679 -0.1080 -0.1515
  308PAPS   C4B 3438   8.125   6.774  11.029  0.0590  0.0637 -0.2857
  309PAPS   CNO 3439   2.594   8.554  12.749  0.1923 -0.0791 -0.2189
  309PAPS   PO4 3440   2.831   8.105  12.740 -0.0870  0.0449  0.0669
  309PAPS   GL1 3441   3.011   7.798  12.518  0.3632 -0.0394  0.3083
  309PAPS   GL2 3442   3.328   7.753  12.403 -0.3498  0.3567  0.0031
  309PAPS   D1A 3443   2.677   7.674  12.227 -0.0036  0.0506 -0.4226
  309PAPS   D2A 3444   2.734   7.834  11.852 -0.3732  0.0526  0.1183
  309PAPS   D3A 3445   2.345   7.771  11.559  0.0364 -0.0442 -0.1857
  309PAPS   D4A 3446   1.974   8.059  11.525 -0.2319 -0.2394  0.1745
  309PAPS   C5A 3447   1.571   8.117  11.220  0.1042 -0.0344  0.2671
  309PAPS   C1B 3448   3.138   7.456  12.170  0.1277 -0.1604  0.0242
  309PAPS   C2B 3449   3.393   7.294  11.763  0.1330 -0.1237 -0.1329
  309PAPS   C3B 3450   3.731   7.396  11.444  0.1669 -0.1855 -0.0374
  309PAPS   C4B 3451   4.067   7.378  11.122  0.0415 -0.1093 -0.0462
  310PAPS   CNO 3452   7.416   6.683   8.829  0.1931  0.3511  0.2521
  310PAPS   PO4 3453   7.090   6.762   9.197 -0.1009 -0.1139  0.3470
  310PAPS   GL1 3454   7.220   6.701   9.604  0.0985  0.1283  0.2455
  310PAPS   GL2 3455   7.087   6.513   9.704  0.0213 -0.2130  0.5237
  310PAPS   D1A 3456   7.553   6.820   9.846 -0.2772 -0.1759 -0.0142
  310PAPS   D2A 3457   7.422   6.586  10.208  0.1098 -0.0833 -0.1059
  310PAPS   D3A 3458   7.919   6.554  10.144  0.0609 -0.1322  0.0906
  310PAPS   D4A 3459   7.785   6.927  10.264 -0.0703  0.1738 -0.0127
  310PAPS   C5A 3460   7.847   6.995  10.725 -0.2374  0.3835  0.0725
  310PAPS   C1B 3461   6.910   6.493  10.152  0.0298 -0.0660  0.0533
  310PAPS   C2B 3462   7.076   6.339  10.559 -0.2300 -0.2593  0.1873
  310PAPS   C3B 3463   7.353   6.263  10.970  0.0463  0.2310  0.1026
  310PAPS   C4B 3464   7.565   5.895  11.113  0.0386  0.0437  0.0951
  311PAPS   CNO 3465   4.100   4.392   8.617 -0.5033  0.0638  0.1763
  311PAPS   PO4 3466   3.890   4.390   8.993 -0.1395 -0.2972 -0.0833
  311PAPS   GL1 3467   3.810   4.456   9.382 -0.2076 -0.1816 -0.3872
  311PAPS   GL2 3468   4.023   4.661   9.595 -0.2120 -0.1945  0.1780
  311PAPS   D1A 3469   3.593   4.415   9.684 -0.0100  0.1205  0.0953
  311PAPS   D2A 3470   3.258   4.827   9.561 -0.1245  0.1312 -0.0206
  311PAPS   D3A 3471   2.830   4.706   9.777  0.2417 -0.0342  0.1582
  311PAPS   D4A 3472   3.186   4.679  10.062 -0.1912 -0.1852 -0.1908
  311PAPS   C5A 3473   3.086   4.523  10.478 -0.1915 -0.1659 -0.0281
  311PAPS   C1B 3474   4.034   4.355   9.995  0.0120 -0.0357  0.1043
  311PAPS   C2B 3475   4.078   4.239  10.478  0.2876  0.0044 -0.0594
  311PAPS   C3B 3476   3.880   3.931  10.701 -0.3828 -0.2277 -0.1183
  311PAPS   C4B 3477   3.682   3.794  10.994  0.2933  0.0680 -0.1742
  312PAPS   CNO 3478   3.806  -0.292   8.313 -0.1791  0.2104  0.0864
  312PAPS   PO4 3479   3.761  -0.293   8.722  0.2038  0.2018  0.0275
  312PAPS   GL1 3480   3.703  -0.018   9.121 -0.0939 -0.0294 -0.0327
  312PAPS   GL2 3481   3.939  -0.218   9.258 -0.1355 -0.0298  0.1262
  312PAPS   D1A 3482   3.698   0.203   9.520 -0.1729 -0.0747  0.1878
  312PAPS   D2A 3483   3.331   0.340   9.635  0.2776 -0.1623 -0.0492
  312PAPS   D3A 3484   3.272   0.448  10.050  0.3509 -0.2879 -0.1955
  312PAPS   D4A 3485   3.158   0.650  10.414  0.2516  0.0172  0.0270
  312PAPS   C5A 3486   2.758   0.725  10.468  0.1289 -0.3632 -0.2326
  312PAPS   C1B 3487   3.985  -0.293   9.687  0.2321  0.2912  0.0826
  312PAPS   C2B 3488   4.219  -0.384  10.157 -0.1587  0.0957  0.1488
  312PAPS   C3B 3489   4.229  -0.463  10.656  0.2441  0.0568 -0.0643
  312PAPS   C4B 3490   4.568  -0.348  11.000 -0.2981  0.1593  0.0610
  313PAPS   CNO 3491   5.958  -0.031   8.550  0.1856 -0.2422 -0.3598
  313PAPS   PO4 3492   5.859   0.178   8.917 -0.2310 -0.1371  0.1800
  313PAPS   GL1 3493   5.653   0.473   9.178  0.1980 -0.2075  0.1788
  313PAPS   GL2 3494   5.650   0.336   9.539 -0.1566  0.0287 -0.0369
  313PAPS   D1A 3495   5.214   0.679   9.358 -0.0842 -0.0823  0.1043
  313PAPS   D2A 3496   4.979   0.981   9.282  0.0776 -0.2821  0.0049
  313PAPS   D3A 3497   4.929   1.038   9.783  0.0163 -0.3124 -0.3299
  313PAPS   D4A 3498   5.042   1.189  10.209  0.3177 -0.0286 -0.0391
  313PAPS   C5A 3499   4.955   0.998  10.519  0.2329  0.2251 -0.0099
  313PAPS   C1B 3500   5.425   0.649   9.841  0.0195  0.2124  0.0889
  313PAPS   C2B 3501   5.281   0.662  10.167  0.1169 -0.2902  0.0886
  313PAPS   C3B 3502   5.299   0.636  10.631  0.1575 -0.3340  0.1514
  313PAPS   C4B 3503   5.276   0.660  11.028  0.4972 -0.1614  0.1368
  314PAPS   CNO 3504   3.275   6.152   8.487  0.3066 -0.2882 -0.1450
  314PAPS   PO4 3505   3.067   6.211   8.919  0.0613  0.0017  0.0721
  314PAPS   GL1 3506   3.143   6.033   9.355 -0.2663  0.1058  0.2367
  314PAPS   GL2 3507   3.396   5.926   9.533 -0.3358  0.0579  0.0597
  314PAPS   D1A 3508   2.959   6.385   9.701  0.0536 -0.5078 -0.0620
  314PAPS   D2A 3509   2.616   6.513   9.513 -0.2310 -0.1889  0.2892
  314PAPS   D3A 3510   2.516   6.833   9.718 -0.2786  0.2529 -0.0812
  314PAPS   D4A 3511   2.591   6.585  10.025  0.1170  0.1072 -0.0166
  314PAPS   C5A 3512   2.924   6.495  10.181 -0.2270  0.1277 -0.0475
  314PAPS   C1B 3513   3.616   6.033   9.863  0.0878 -0.0311  0.2070
  314PAPS   C2B 3514   3.689   5.892  10.322  0.0616 -0.0296  0.4655
  314PAPS   C3B 3515   3.386   5.819  10.640 -0.3038 -0.2360  0.0556
  314PAPS   C4B 3516   3.077   5.575  10.469  0.0356  0.1805  0.1273
  315PAPS   CNO 3517   3.610   2.632   8.268  0.2324 -0.0941 -0.0721
  315PAPS   PO4 3518   3.444   2.324   8.601 -0.2317  0.1303  0.1439
  315PAPS   GL1 3519   3.487   2.421   9.096 -0.0412  0.0309  0.1050
  315PAPS   GL2 3520   3.723   2.462   9.259 -0.1757  0.0162  0.2553
  315PAPS   D1A 3521   3.429   2.605   9.593  0.1809  0.0252 -0.2618
  315PAPS   D2A 3522   3.110   2.583   9.723  0.2699 -0.0736  0.0060
  315PAPS   D3A 3523   2.683   2.674   9.575 -0.1005 -0.1669  0.1251
  315PAPS   D4A 3524   2.712   2.669   9.989 -0.0791 -0.0028  0.3712
  315PAPS   C5A 3525   2.784   2.980  10.286  0.0400 -0.1299  0.1498
  315PAPS   C1B 3526   3.827   2.158   9.637  0.1620  0.1928 -0.1095
  315PAPS   C2B 3527   4.155   2.003   9.958 -0.1113  0.1650  0.3274
  315PAPS   C3B 3528   4.260   1.887  10.353 -0.1410  0.2301  0.1724
  315PAPS   C4B 3529   4.417   1.647  10.677 -0.1607  0.1100  0.0685
  316PAPS   CNO 3530   4.066   1.127   8.412 -0.0129 -0.0202 -0.1623
  316PAPS   PO4 3531   3.554   1.149   8.595 -0.2281  0.0575 -0.2375
  316PAPS   GL1 3532   3.429   1.234   9.101 -0.1500  0.4043  0.0986
  316PAPS   GL2 3533   3.578   1.566   9.247  0.2146  0.2878 -0.3287
  316PAPS   D1A 3534   3.362   1.216   9.528  0.1532  0.1604  0.0978
  316PAPS   D2A 3535   3.430   1.321   9.983  0.0138  0.0886 -0.0471
  316PAPS   D3A 3536   3.273   1.711  10.171 -0.1960  0.0180 -0.4602
  316PAPS   D4A 3537   3.035   1.580  10.491 -0.2319  0.0376  0.2384
  316PAPS   C5A 3538   3.113   1.560  10.895  0.0042 -0.4551 -0.1718
  316PAPS   C1B 3539   3.612   1.692   9.667 -0.4015 -0.0452  0.1714
  316PAPS   C2B 3540   3.699   1.840   9.970 -0.1836 -0.0037 -0.0802
  316PAPS   C3B 3541   3.689   1.813  10.396  0.0529  0.1249  0.2101
  316PAPS   C4B 3542   3.429   1.961  10.771 -0.1090 -0.4728  0.1778
  317PAPS   CNO 3543  -0.199   4.231   8.347 -0.1421  0.1912  0.0612
  317PAPS   PO4 3544  -0.123   4.145   8.789 -0.0116  0.1789  0.1221
  317PAPS   GL1 3545   0.031   3.998   9.266 -0.0015  0.2390 -0.1615
  317PAPS   GL2 3546  -0.028   4.176   9.478 -0.0743 -0.2149  0.4208
  317PAPS   D1A 3547   0.362   3.937   9.585  0.3017  0.0987 -0.1572
  317PAPS   D2A 3548   0.511   4.298   9.400  0.1004  0.0377 -0.0768
  317PAPS   D3A 3549   0.710   4.216   9.832  0.0855 -0.0485  0.4670
  317PAPS   D4A 3550   0.861   3.965   9.693  0.2967 -0.0995  0.0051
  317PAPS   C5A 3551   0.675   3.456   9.832  0.2303 -0.0447  0.5346
  317PAPS   C1B 3552   0.067   4.027   9.920  0.0931  0.1509 -0.0889
  317PAPS   C2B 3553   0.439   3.890  10.032 -0.0622 -0.3758 -0.0970
  317PAPS   C3B 3554   0.820   3.911  10.233  0.2486  0.1303  0.0859
  317PAPS   C4B 3555   1.106   3.974  10.487  0.3423 -0.0861 -0.0836
  318PAPS   CNO 3556   6.208   4.699   9.063 -0.1470  0.1012  0.1882
  318PAPS   PO4 3557   6.116   4.261   9.025 -0.1876  0.3881 -0.0933
  318PAPS   GL1 3558   6.482   4.251   9.201  0.1428 -0.1980  0.0417
  318PAPS   GL2 3559   6.471   4.435   9.470  0.3914 -0.0277 -0.1681
  318PAPS   D1A 3560   6.849   4.435   9.126  0.0622  0.2814 -0.1612
  318PAPS   D2A 3561   6.922   4.419   9.575 -0.2697 -0.3480  0.3422
  318PAPS   D3A 3562   7.282   4.127   9.496 -0.1780  0.1954  0.0953
  318PAPS   D4A 3563   7.438   3.824   9.764  0.0498 -0.1927  0.1170
  318PAPS   C5A 3564   7.403   3.848  10.142 -0.0408 -0.1174  0.2093
  318PAPS   C1B 3565   6.332   4.378   9.889 -0.0671  0.0352  0.2509
  318PAPS   C2B 3566   6.297   4.397  10.346  0.4109 -0.1997 -0.2151
  318PAPS   C3B 3567   6.077   4.665  10.663 -0.0402  0.1011 -0.1839
  318PAPS   C4B 3568   6.193   4.669  11.077 -0.0879 -0.0355  0.1869
  319PAPS   CNO 3569   3.697   5.720   9.176  0.2790 -0.5454 -0.0998
  319PAPS   PO4 3570   3.488   5.390   9.323  0.1370 -0.0906  0.1085
  319PAPS   GL1 3571   3.712   5.572   9.665  0.1569  0.2458 -0.1522
  319PAPS   GL2 3572   3.981   5.699   9.642 -0.0958 -0.2567 -0.0401
  319PAPS   D1A 3573   3.871   5.322  10.024 -0.2348 -0.0687 -0.2267
  319PAPS   D2A 3574   3.386   5.273  10.132  0.2737 -0.0428  0.2896
  319PAPS   D3A 3575   3.165   5.007  10.441 -0.2612  0.0332 -0.0715
  319PAPS   D4A 3576   3.482   5.234  10.684 -0.1709 -0.0841  0.0995
  319PAPS   C5A 3577   3.751   5.455  10.547  0.0791  0.1076 -0.0911
  319PAPS   C1B 3578   4.140   6.000  10.014  0.0147 -0.0188 -0.3861
  319PAPS   C2B 3579   4.145   6.013  10.454  0.1859 -0.0673 -0.0457
  319PAPS   C3B 3580   3.969   5.927  10.751 -0.1880  0.2534  0.0002
  319PAPS   C4B 3581   3.749   6.003  11.051 -0.2265  0.0790 -0.2184
  320PAPS   CNO 3582   7.162   3.083   8.839 -0.1323  0.3945 -0.2049
  320PAPS   PO4 3583   7.137   2.640   8.966 -0.0002  0.3052  0.0006
  320PAPS   GL1 3584   6.898   2.476   9.387 -0.0610 -0.0890  0.0438
  320PAPS   GL2 3585   7.157   2.368   9.730 -0.0684 -0.2090  0.0059
  320PAPS   D1A 3586   6.593   2.522   9.655 -0.1040 -0.1684  0.2054
  320PAPS   D2A 3587   6.543   2.395  10.000 -0.1708 -0.2885  0.0241
  320PAPS   D3A 3588   6.283   2.180  10.333  0.0689  0.0243  0.0513
  320PAPS   D4A 3589   5.987   2.465  10.163 -0.4099  0.1785  0.0055
  320PAPS   C5A 3590   5.559   2.553  10.273  0.1786  0.1101 -0.1314
  320PAPS   C1B 3591   6.982   2.504  10.095 -0.1508  0.4460  0.2565
  320PAPS   C2B 3592   6.963   2.928  10.357 -0.1071 -0.1151 -0.0847
  320PAPS   C3B 3593   6.757   3.228  10.506  0.3814 -0.3216 -0.2446
  320PAPS   C4B 3594   6.662   3.567  10.500  0.0888 -0.0661  0.1925
  321PAPS   CNO 3595   4.788   3.905   8.822  0.3005 -0.0146  0.1230
  321PAPS   PO4 3596   4.678   3.984   9.262 -0.0134 -0.1223  0.1356
  321PAPS   GL1 3597   4.590   3.822   9.704 -0.0497  0.0545  0.0757
  321PAPS   GL2 3598   4.786   3.581   9.693 -0.0579  0.2177 -0.2042
  321PAPS   D1A 3599   4.613   3.939  10.083  0.3408  0.0384  0.0462
  321PAPS   D2A 3600   4.646   4.275   9.913 -0.0165 -0.0003 -0.0685
  321PAPS   D3A 3601   4.972   4.317  10.171 -0.0359  0.0858 -0.1713
  321PAPS   D4A 3602   4.846   4.249  10.522 -0.2492  0.0127 -0.0596
  321PAPS   C5A 3603   4.803   3.945  10.603 -0.0803  0.1332 -0.1120
  321PAPS   C1B 3604   4.651   3.437  10.151 -0.0811  0.1083  0.0716
  321PAPS   C2B 3605   4.737   3.410  10.428 -0.2644 -0.1720 -0.1492
  321PAPS   C3B 3606   4.714   3.536  10.817  0.0474  0.1290 -0.2132
  321PAPS   C4B 3607   4.967   3.550  11.255  0.3202 -0.0277  0.1270
  322PAPS   CNO 3608   5.158   3.587   8.897 -0.0566  0.0365 -0.0618
  322PAPS   PO4 3609   4.843   3.519   9.145 -0.0797  0.1398 -0.1086
  322PAPS   GL1 3610   5.129   3.186   9.294  0.1060  0.0240  0.3572
  322PAPS   GL2 3611   4.927   3.121   9.590 -0.3119  0.2297 -0.1999
  322PAPS   D1A 3612   5.448   3.059   9.535 -0.0303  0.0194  0.2687
  322PAPS   D2A 3613   5.478   2.802   9.159 -0.2452 -0.0374 -0.0013
  322PAPS   D3A 3614   5.867   2.625   9.317 -0.2092 -0.0692  0.2230
  322PAPS   D4A 3615   5.624   2.454   9.628 -0.1750  0.3933 -0.0683
  322PAPS   C5A 3616   5.682   2.760   9.854 -0.0225 -0.0660 -0.3569
  322PAPS   C1B 3617   4.801   2.968  10.084  0.1054  0.0213  0.1344
  322PAPS   C2B 3618   4.761   2.824  10.508 -0.0304 -0.1563  0.1250
  322PAPS   C3B 3619   4.979   2.510  10.818 -0.0688 -0.1739 -0.2649
  322PAPS   C4B 3620   5.252   2.170  10.994  0.0200 -0.1361 -0.0114
  323PAPS   CNO 3621   4.702   7.356   8.564 -0.2483  0.0913 -0.0546
  323PAPS   PO4 3622   4.511   7.449   8.814 -0.1258  0.1725 -0.1498
  323PAPS   GL1 3623   4.590   7.529   9.161  0.2594  0.4206 -0.0526
  323PAPS   GL2 3624   4.808   7.790   9.243 -0.1672  0.1754 -0.2835
  323PAPS   D1A 3625   4.451   7.489   9.641 -0.0637  0.0388  0.1037
  323PAPS   D2A 3626   4.513   7.038   9.444  0.2876  0.0837  0.0556
  323PAPS   D3A 3627   4.169   7.066   9.777 -0.4200 -0.0188  0.1324
  323PAPS   D4A 3628   4.577   7.107   9.928  0.1682  0.0028  0.4346
  323PAPS   C5A 3629   4.920   7.378   9.686 -0.1497  0.1058  0.0243
  323PAPS   C1B 3630   4.679   7.933   9.622 -0.0523  0.2805  0.2046
  323PAPS   C2B 3631   4.742   7.689  10.004 -0.0591 -0.0490  0.2216
  323PAPS   C3B 3632   4.626   7.701  10.468  0.0586 -0.0857  0.1523
  323PAPS   C4B 3633   4.424   7.855  10.757  0.4504 -0.1661 -0.2168
  324PAPS   CNO 3634   6.748   2.080   8.593  0.0207  0.0683  0.1919
  324PAPS   PO4 3635   6.927   2.077   8.997  0.2253 -0.2837 -0.0921
  324PAPS   GL1 3636   6.709   2.024   9.428 -0.1087  0.2180  0.1983
  324PAPS   GL2 3637   6.835   1.724   9.730  0.2280  0.0202 -0.1162
  324PAPS   D1A 3638   6.359   1.959   9.828 -0.1491 -0.1285  0.5016
  324PAPS   D2A 3639   6.025   2.207   9.678 -0.0175 -0.1071  0.1847
  324PAPS   D3A 3640   5.824   1.842   9.713  0.1190  0.6909  0.2087
  324PAPS   D4A 3641   5.650   1.603   9.957  0.1785  0.2734 -0.0940
  324PAPS   C5A 3642   5.612   1.563  10.308  0.0817 -0.1014  0.0887
  324PAPS   C1B 3643   6.790   1.910  10.073  0.0050  0.0986 -0.2267
  324PAPS   C2B 3644   6.835   2.036  10.470  0.2022 -0.2324  0.0879
  324PAPS   C3B 3645   6.681   1.962  10.884 -0.2325 -0.1144 -0.0445
  324PAPS   C4B 3646   6.984   1.748  11.186  0.2771 -0.0688 -0.2341
  325PAPS   CNO 3647   0.230   5.326   8.777 -0.2402  0.1347 -0.0495
  325PAPS   PO4 3648   0.505   5.271   9.020 -0.1780 -0.0130 -0.1261
  325PAPS   GL1 3649   0.312   5.320   9.393 -0.1593 -0.1251 -0.0190
  325PAPS   GL2 3650   0.450   5.523   9.572  0.0012  0.0540 -0.0714
  325PAPS   D1A 3651  -0.188   5.352   9.690 -0.2276 -0.1443 -0.0148
  325PAPS   D2A 3652  -0.396   5.038   9.517  0.0528 -0.3577 -0.0338
  325PAPS   D3A 3653  -0.700   4.883   9.683  0.0116 -0.0040 -0.0892
  325PAPS   D4A 3654  -0.584   5.044  10.055  0.1500  0.1405 -0.0586
  325PAPS   C5A 3655  -0.834   5.357  10.197  0.1030 -0.4749  0.1274
  325PAPS   C1B 3656   0.515   5.667   9.918  0.0440  0.1899 -0.1359
  325PAPS   C2B 3657   0.679   5.943  10.242  0.0225  0.4542 -0.0792
  325PAPS   C3B 3658   0.633   6.057  10.552  0.1313 -0.1206  0.2572
  325PAPS   C4B 3659   0.385   6.366  10.700 -0.0286  0.0848 -0.0815
  326PAPS   CNO 3660   1.685   1.173   8.436  0.0053  0.0781 -0.0240
  326PAPS   PO4 3661   1.734   1.500   8.766  0.0497 -0.3927 -0.0799
  326PAPS   GL1 3662   1.837   1.398   9.089  0.2022 -0.0993 -0.1159
  326PAPS   GL2 3663   2.163   1.505   9.141  0.2528  0.1362 -0.0389
  326PAPS   D1A 3664   1.610   1.337   9.397 -0.0183 -0.0084  0.0365
  326PAPS   D2A 3665   1.526   1.682   9.562 -0.1737 -0.3020 -0.0228
  326PAPS   D3A 3666   1.812   1.994   9.645  0.2030 -0.2367  0.2621
  326PAPS   D4A 3667   1.462   2.098   9.874 -0.4531 -0.0552  0.0590
  326PAPS   C5A 3668   1.555   1.871  10.212  0.1340 -0.2259  0.2167
  326PAPS   C1B 3669   2.076   1.617   9.593  0.1585 -0.2997 -0.2085
  326PAPS   C2B 3670   1.959   1.547   9.976 -0.1271  0.1818 -0.0580
  326PAPS   C3B 3671   2.154   1.519  10.318  0.0243 -0.0114  0.0522
  326PAPS   C4B 3672   2.256   1.480  10.742  0.1368  0.2315 -0.0331
  327PAPS   CNO 3673   7.579   0.058   8.821 -0.0735  0.0971 -0.2762
  327PAPS   PO4 3674   7.545   0.244   9.237  0.0215  0.1656  0.1373
  327PAPS   GL1 3675   7.467   0.225   9.684 -0.1498  0.3419  0.2934
  327PAPS   GL2 3676   7.289   0.080   9.901  0.2508 -0.1811 -0.1186
  327PAPS   D1A 3677   7.372   0.510  10.050  0.0761 -0.0355  0.1016
  327PAPS   D2A 3678   7.421   0.557  10.406 -0.1508 -0.2068 -0.4533
  327PAPS   D3A 3679   7.879   0.702  10.407  0.2242 -0.2649  0.0826
  327PAPS   D4A 3680   8.145   0.540  10.705 -0.1182 -0.3444  0.2412
  327PAPS   C5A 3681   8.132   0.759  11.085 -0.2569  0.0979  0.2521
  327PAPS   C1B 3682   7.326   0.075  10.248 -0.2667 -0.0577 -0.1225
  327PAPS   C2B 3683   7.437  -0.005  10.608  0.2023 -0.1706  0.0806
  327PAPS   C3B 3684   7.446   0.238  10.928 -0.1471 -0.0275  0.0587
  327PAPS   C4B 3685   7.657   0.696  10.842 -0.1695 -0.1654  0.0203
  328PAPS   CNO 3686   0.873   7.788   8.530 -0.1037 -0.1325 -0.5094
  328PAPS   PO4 3687   1.139   7.602   8.790 -0.0841  0.1453 -0.2220
  328PAPS   GL1 3688   1.378   7.346   9.118  0.1536 -0.0728  0.2260
  328PAPS   GL2 3689   1.483   7.465   9.348  0.0794  0.3753 -0.1176
  328PAPS   D1A 3690   1.176   7.168   9.512 -0.0311  0.3388  0.3998
  328PAPS   D2A 3691   1.339   6.665   9.507 -0.1365  0.0926 -0.0492
  328PAPS   D3A 3692   1.341   6.663  10.003  0.0983  0.1346  0.2070
  328PAPS   D4A 3693   0.954   6.830   9.881  0.1425  0.1093 -0.0293
  328PAPS   C5A 3694   0.856   6.658   9.478  0.0535  0.1775 -0.3081
  328PAPS   C1B 3695   1.562   7.567   9.741 -0.0297 -0.1458 -0.0409
  328PAPS   C2B 3696   1.687   7.448  10.090 -0.0231  0.0845 -0.1148
  328PAPS   C3B 3697   1.694   7.296  10.566 -0.0455  0.2182  0.1277
  328PAPS   C4B 3698   1.371   7.068  10.861 -0.0083  0.1827  0.2204
  329PAPS   CNO 3699   0.332   5.746   9.066 -0.1240 -0.0336  0.0783
  329PAPS   PO4 3700   0.770   6.153   8.969 -0.1367  0.1403 -0.1830
  329PAPS   GL1 3701   0.514   6.246   9.342  0.0391  0.0070 -0.1013
  329PAPS   GL2 3702   0.568   6.000   9.496 -0.1124  0.1068  0.0981
  329PAPS   D1A 3703   0.219   6.665   9.401  0.2608 -0.2412 -0.0779
  329PAPS   D2A 3704  -0.002   6.383   9.707  0.2115 -0.1673 -0.1905
  329PAPS   D3A 3705   0.210   6.089   9.947  0.2046 -0.0323  0.0505
  329PAPS   D4A 3706  -0.021   5.734   9.975 -0.0073 -0.3106  0.1237
  329PAPS   C5A 3707   0.158   5.536  10.372  0.1979 -0.4433  0.0603
  329PAPS   C1B 3708   0.636   6.334   9.868  0.1120 -0.0225 -0.0058
  329PAPS   C2B 3709   0.520   6.738  10.086 -0.1386 -0.1615 -0.2179
  329PAPS   C3B 3710   0.450   7.028  10.375 -0.0534 -0.0276 -0.3977
  329PAPS   C4B 3711   0.424   7.466  10.561 -0.0932  0.3026  0.1269
  330PAPS   CNO 3712   5.937   3.376   8.384  0.1180 -0.1813 -0.1552
  330PAPS   PO4 3713   6.288   3.602   8.757  0.1106 -0.0090  0.0637
  330PAPS   GL1 3714   6.103   3.701   9.126  0.0669 -0.5981  0.4200
  330PAPS   GL2 3715   6.304   3.721   9.326 -0.2371  0.0696 -0.1781
  330PAPS   D1A 3716   5.922   3.536   9.522 -0.0343 -0.2699  0.1758
  330PAPS   D2A 3717   5.882   3.230   9.739  0.1409  0.0829  0.0730
  330PAPS   D3A 3718   5.708   3.655   9.988 -0.0588 -0.1780 -0.1125
  330PAPS   D4A 3719   5.697   3.941  10.358 -0.0181 -0.1246 -0.0946
  330PAPS   C5A 3720   5.821   3.796  10.823  0.0872 -0.0874 -0.1503
  330PAPS   C1B 3721   6.278   3.964   9.584 -0.0427  0.0093  0.0110
  330PAPS   C2B 3722   6.134   3.965  10.021  0.2859  0.1196 -0.0689
  330PAPS   C3B 3723   6.221   3.852  10.523  0.1441 -0.1069  0.1603
  330PAPS   C4B 3724   6.456   3.881  10.818  0.1100  0.2346  0.0842
  331PAPS   CNO 3725   4.409   5.257   8.990  0.1100 -0.1224  0.1888
  331PAPS   PO4 3726   4.604   5.383   9.304  0.4193  0.1239 -0.3399
  331PAPS   GL1 3727   4.495   5.675   9.725  0.1195  0.2938  0.0159
  331PAPS   GL2 3728   4.357   5.551  10.055  0.0896  0.2004  0.2399
  331PAPS   D1A 3729   4.437   6.025   9.601  0.2215  0.1870  0.2391
  331PAPS   D2A 3730   4.587   6.183  10.103 -0.0330  0.0210 -0.2037
  331PAPS   D3A 3731   4.376   6.522   9.980 -0.1159  0.0881 -0.0150
  331PAPS   D4A 3732   4.270   6.489  10.332  0.0847  0.1960 -0.2891
  331PAPS   C5A 3733   4.368   6.611  10.766 -0.2568 -0.0568 -0.1660
  331PAPS   C1B 3734   4.231   5.533  10.512 -0.2903 -0.2199 -0.0138
  331PAPS   C2B 3735   4.167   5.129  10.699  0.3388  0.1017 -0.4340
  331PAPS   C3B 3736   4.105   4.877  11.202  0.2313  0.2273  0.2012
  331PAPS   C4B 3737   3.787   4.596  11.352  0.2338 -0.2644  0.0145
  332PAPS   CNO 3738   0.431   2.157   8.729 -0.2570  0.1798  0.0336
  332PAPS   PO4 3739   0.641   1.850   8.976  0.1899 -0.2268  0.1956
  332PAPS   GL1 3740   0.597   2.116   9.395  0.1559 -0.2056 -0.2540
  332PAPS   GL2 3741   0.888   2.109   9.590  0.0938 -0.1078  0.1221
  332PAPS   D1A 3742   0.363   2.379   9.658  0.2333 -0.1034  0.4013
  332PAPS   D2A 3743   0.692   2.678   9.687 -0.1424 -0.2358 -0.1956
  332PAPS   D3A 3744   0.528   3.019   9.975  0.0986 -0.0478  0.1672
  332PAPS   D4A 3745   0.297   2.908  10.393 -0.0521 -0.0656 -0.5310
  332PAPS   C5A 3746   0.060   2.989  10.525 -0.4043  0.1458 -0.0996
  332PAPS   C1B 3747   0.835   2.240  10.032 -0.0750 -0.0805 -0.0691
  332PAPS   C2B 3748   0.827   2.239  10.422  0.1810  0.0172 -0.2199
  332PAPS   C3B 3749   0.911   2.052  10.874 -0.0153 -0.0863 -0.2455
  332PAPS   C4B 3750   0.978   2.044  11.275  0.0963 -0.3068  0.0061
  333PAPS   CNO 3751   6.319   1.354   8.638  0.0644  0.0597  0.1212
  333PAPS   PO4 3752   5.989   1.591   8.806  0.0908 -0.1886 -0.1756
  333PAPS   GL1 3753   5.797   1.420   9.234 -0.1293  0.0645  0.2136
  333PAPS   GL2 3754   5.591   1.120   9.200 -0.0172  0.0028  0.1536
  333PAPS   D1A 3755   5.952   1.290   9.633  0.0881 -0.0010  0.0275
  333PAPS   D2A 3756   6.230   1.472   9.864 -0.1694  0.1738  0.1132
  333PAPS   D3A 3757   5.999   1.282  10.226 -0.0036  0.2864  0.0887
  333PAPS   D4A 3758   6.326   1.101  10.263 -0.2167 -0.1313  0.0525
  333PAPS   C5A 3759   6.642   1.218   9.973 -0.1331 -0.3485  0.3955
  333PAPS   C1B 3760   5.420   1.091   9.594  0.1393  0.2020 -0.1126
  333PAPS   C2B 3761   5.479   1.100   9.982  0.0575 -0.0075 -0.0040
  333PAPS   C3B 3762   5.455   1.081  10.443  0.2360 -0.0680 -0.1591
  333PAPS   C4B 3763   5.712   1.298  10.680 -0.0120  0.2567  0.1549
  334PAPS   CNO 3764   0.306   7.135   8.570  0.4494 -0.2339  0.1934
  334PAPS   PO4 3765   0.094   7.426   8.918 -0.1363 -0.0249 -0.1229
  334PAPS   GL1 3766   0.201   7.361   9.324  0.2335 -0.0535  0.3551
  334PAPS   GL2 3767   0.460   7.472   9.354 -0.0429 -0.0946  0.3107
  334PAPS   D1A 3768   0.144   7.073   9.626 -0.1977 -0.1732 -0.1102
  334PAPS   D2A 3769   0.209   7.340  10.079 -0.1011 -0.1664  0.1928
  334PAPS   D3A 3770   0.534   7.672  10.120  0.0059  0.1559 -0.0581
  334PAPS   D4A 3771   0.559   7.773   9.706 -0.1960  0.1835  0.0139
  334PAPS   C5A 3772   0.603   8.175   9.590 -0.0194  0.3300  0.0193
  334PAPS   C1B 3773   0.600   7.193   9.748 -0.2185 -0.1363 -0.3126
  334PAPS   C2B 3774   0.840   7.264  10.157 -0.0189 -0.0514  0.0729
  334PAPS   C3B 3775   0.879   7.142  10.581 -0.0132  0.0210  0.0124
  334PAPS   C4B 3776   0.802   6.902  11.012 -0.1836  0.2670  0.0180
  335PAPS   CNO 3777   4.741   2.401   8.645 -0.0048  0.1429  0.3326
  335PAPS   PO4 3778   4.473   2.588   8.984 -0.3885 -0.1310 -0.2074
  335PAPS   GL1 3779   4.222   2.444   9.292  0.3009 -0.1044  0.2877
  335PAPS   GL2 3780   4.308   2.233   9.282 -0.4238 -0.1277  0.0934
  335PAPS   D1A 3781   3.926   2.702   9.642 -0.2209 -0.2280 -0.1687
  335PAPS   D2A 3782   3.787   2.769  10.062  0.1094  0.3352  0.0855
  335PAPS   D3A 3783   3.855   2.372  10.133  0.2827 -0.2864 -0.4795
  335PAPS   D4A 3784   3.953   2.376  10.546 -0.3836 -0.1561  0.2464
  335PAPS   C5A 3785   3.532   2.523  10.690  0.1630  0.2074 -0.0301
  335PAPS   C1B 3786   4.111   1.862   9.312  0.1346  0.1653 -0.1964
  335PAPS   C2B 3787   4.158   1.618   9.695 -0.0311  0.2012 -0.1684
  335PAPS   C3B 3788   4.380   1.548   9.960 -0.1218 -0.0492 -0.0261
  335PAPS   C4B 3789   4.654   1.555  10.225  0.0923  0.0654 -0.2204
  336PAPS   CNO 3790   0.453   4.801   8.773 -0.1728  0.4025  0.1195
  336PAPS   PO4 3791   0.714   4.451   8.944 -0.1989 -0.1696  0.0789
  336PAPS   GL1 3792   0.925   4.604   9.345 -0.1937  0.0219 -0.0847
  336PAPS   GL2 3793   0.774   4.682   9.634 -0.2930 -0.3121 -0.1228
  336PAPS   D1A 3794   1.295   4.808   9.366  0.0773  0.0632 -0.0484
  336PAPS   D2A 3795   1.595   4.645   9.556  0.1064  0.0086 -0.0984
  336PAPS   D3A 3796   1.776   4.885   9.946  0.1492 -0.0711  0.1213
  336PAPS   D4A 3797   1.620   4.552  10.143 -0.0210 -0.0050 -0.2910
  336PAPS   C5A 3798   1.354   4.731  10.493  0.0241 -0.3291  0.0025
  336PAPS   C1B 3799   0.570   4.645  10.030  0.2142 -0.2731 -0.0612
  336PAPS   C2B 3800   0.431   4.355  10.266  0.2315  0.0081  0.0632
  336PAPS   C3B 3801   0.166   3.990  10.473 -0.1726  0.2310 -0.2418
  336PAPS   C4B 3802  -0.170   3.746  10.557 -0.1598 -0.0719 -0.0104
  337PAPS   CNO 3803   6.727   1.253   8.984 -0.1121 -0.2193 -0.2916
  337PAPS   PO4 3804   6.855   0.998   9.285 -0.3484 -0.1114  0.2071
  337PAPS   GL1 3805   6.737   0.940   9.590  0.3388  0.0178  0.0422
  337PAPS   GL2 3806   6.882   0.727   9.933 -0.0433  0.2734  0.0557
  337PAPS   D1A 3807   6.319   0.941   9.771 -0.0884  0.4052  0.0466
  337PAPS   D2A 3808   6.477   0.623  10.188 -0.0053 -0.0338  0.1972
  337PAPS   D3A 3809   6.656   0.768  10.521  0.5948  0.0817 -0.2881
  337PAPS   D4A 3810   6.674   1.178  10.624  0.0538  0.1781  0.1028
  337PAPS   C5A 3811   6.481   1.560  10.396  0.0750  0.0938  0.2161
  337PAPS   C1B 3812   7.023   0.891  10.281 -0.0129 -0.0625 -0.0533
  337PAPS   C2B 3813   7.261   0.995  10.672 -0.0862  0.0334 -0.1703
  337PAPS   C3B 3814   7.471   1.214  11.040  0.1225 -0.2384 -0.2027
  337PAPS   C4B 3815   7.402   1.414  11.458  0.0384  0.2362 -0.0512
  338PAPS   CNO 3816   1.590   3.809   8.486  0.0335 -0.0082  0.0171
  338PAPS   PO4 3817   1.252   3.929   8.720 -0.0475 -0.0970  0.2095
  338PAPS   GL1 3818   1.412   3.891   9.146  0.1008  0.3401  0.2304
  338PAPS   GL2 3819   1.246   3.645   9.351 -0.0640 -0.0580 -0.2542
  338PAPS   D1A 3820   1.714   3.880   9.527  0.1603 -0.0764  0.1027
  338PAPS   D2A 3821   1.865   3.874   9.966  0.2512 -0.5488  0.1826
  338PAPS   D3A 3822   1.433   4.008  10.054 -0.0720 -0.2704 -0.1085
  338PAPS   D4A 3823   1.640   4.132  10.448 -0.0104  0.2618  0.1373
  338PAPS   C5A 3824   1.421   4.414  10.827 -0.3828  0.0757 -0.1099
  338PAPS   C1B 3825   1.251   3.686   9.749 -0.0559  0.2269  0.1662
  338PAPS   C2B 3826   1.127   3.580  10.142 -0.1781 -0.0203  0.4529
  338PAPS   C3B 3827   0.897   3.230  10.250  0.0019 -0.0796  0.0635
  338PAPS   C4B 3828   0.763   2.880  10.556  0.0963 -0.0117 -0.0660
  339POPE   NH3 3829   2.873   3.022  13.129 -0.0642 -0.1998  0.0338
  339POPE   PO4 3830   3.287   3.100  12.964  0.2147  0.0817  0.0329
  339POPE   GL1 3831   3.157   3.141  12.520 -0.0211  0.0252 -0.0876
  339POPE   GL2 3832   2.919   3.276  12.327 -0.0774  0.1994 -0.0816
  339POPE   C1A 3833   3.293   3.003  12.168 -0.0158  0.2836 -0.0902
  339POPE   D2A 3834   3.280   3.065  11.661 -0.3733  0.0397  0.0515
  339POPE   C3A 3835   3.443   3.297  11.306  0.2752  0.1680 -0.0006
  339POPE   C4A 3836   3.305   3.443  10.945 -0.1502 -0.1753  0.1615
  339POPE   C1B 3837   2.882   3.162  11.973  0.1307  0.4781 -0.2471
  339POPE   C2B 3838   2.802   3.006  11.590 -0.2101  0.2201 -0.1951
  339POPE   C3B 3839   2.987   3.029  11.225  0.1226 -0.0388  0.5113
  339POPE   C4B 3840   3.356   2.866  11.071  0.1141  0.1644  0.2417
  340POPE   NH3 3841   6.655   4.815  12.842  0.1886 -0.0182  0.1263
  340POPE   PO4 3842   6.922   4.576  12.540  0.4081  0.4999 -0.2968
  340POPE   GL1 3843   6.820   4.718  12.184 -0.0145 -0.0698 -0.4038
  340POPE   GL2 3844   6.754   4.955  12.344 -0.0936  0.1547  0.1884
  340POPE   C1A 3845   6.678   4.674  11.809 -0.1214 -0.2734 -0.0358
  340POPE   D2A 3846   6.569   4.709  11.451 -0.1871 -0.0975  0.0492
  340POPE   C3A 3847   6.784   4.808  11.070  0.0839  0.0261 -0.1238
  340POPE   C4A 3848   6.655   4.493  10.762 -0.0223  0.1680  0.1141
  340POPE   C1B 3849   6.447   5.118  12.061 -0.0887 -0.2038  0.0406
  340POPE   C2B 3850   6.355   5.107  11.751 -0.2482 -0.0434  0.0513
  340POPE   C3B 3851   6.022   4.847  11.490 -0.1313  0.3622 -0.2146
  340POPE   C4B 3852   5.717   4.732  11.172  0.3441 -0.0098  0.0363
  341POPE   NH3 3853   6.470   6.146   9.220  0.0617 -0.0657  0.1196
  341POPE   PO4 3854   6.685   6.528   9.435  0.0306  0.0184  0.0364
  341POPE   GL1 3855   6.429   6.596   9.721 -0.1307 -0.0903  0.0712
  341POPE   GL2 3856   6.436   6.821   9.884  0.0897 -0.0163 -0.2838
  341POPE   C1A 3857   6.066   6.489   9.940 -0.0453  0.1280  0.1778
  341POPE   D2A 3858   5.552   6.687  10.026 -0.1286  0.0705  0.0023
  341POPE   C3A 3859   5.307   6.676  10.281  0.0438  0.2817 -0.1177
  341POPE   C4A 3860   5.217   6.808  10.552 -0.0368 -0.1868 -0.1811
  341POPE   C1B 3861   6.405   6.630  10.314  0.0363 -0.0591  0.0703
  341POPE   C2B 3862   6.232   6.596  10.712  0.2829 -0.1466 -0.0982
  341POPE   C3B 3863   5.865   6.495  10.856  0.1997  0.1336  0.0135
  341POPE   C4B 3864   5.521   6.350  10.652 -0.0623 -0.0742  0.0927
  342POPE   NH3 3865   7.074   7.811   9.400 -0.0487  0.1935 -0.0696
  342POPE   PO4 3866   6.582   7.733   9.562 -0.2230  0.0938  0.2772
  342POPE   GL1 3867   6.522   7.615   9.966 -0.1863  0.3963  0.1664
  342POPE   GL2 3868   6.481   7.303  10.037 -0.1478  0.1811  0.5556
  342POPE   C1A 3869   6.504   7.642  10.366 -0.4445 -0.3148  0.0435
  342POPE   D2A 3870   6.413   7.759  10.765  0.1362  0.1430  0.0695
  342POPE   C3A 3871   6.258   7.602  11.132 -0.2369 -0.1336 -0.1936
  342POPE   C4A 3872   6.472   7.169  11.255  0.0610  0.1161 -0.0255
  342POPE   C1B 3873   6.675   7.144  10.445 -0.0352  0.3138  0.0060
  342POPE   C2B 3874   6.638   6.801  10.749  0.0381 -0.0428 -0.1015
  342POPE   C3B 3875   6.799   6.754  11.091  0.2903  0.0821  0.0331
  342POPE   C4B 3876   6.847   6.971  11.503  0.2344 -0.0407 -0.1215
  343PUPE   NH3 3877   1.256   5.393  12.897  0.1499  0.3580 -0.3173
  343PUPE   PO4 3878   0.934   5.613  13.194 -0.1761  0.0655  0.0112
  343PUPE   GL1 3879   0.869   5.750  12.804 -0.2123 -0.1271 -0.0029
  343PUPE   GL2 3880   1.125   5.980  12.748  0.1286  0.2822 -0.5110
  343PUPE   D1A 3881   0.486   5.793  12.525  0.0108  0.2104 -0.1172
  343PUPE   D2A 3882   0.270   5.346  12.491  0.3650  0.0759  0.0096
  343PUPE   D3A 3883  -0.214   5.454  12.367 -0.0045 -0.2228  0.0105
  343PUPE   D4A 3884  -0.276   5.388  11.908 -0.3447  0.3044 -0.4107
  343PUPE   D5A 3885   0.176   5.245  11.974  0.2079 -0.3502 -0.0631
  343PUPE   C1B 3886   1.194   6.335  12.410  0.0657  0.0205  0.0747
  343PUPE   C2B 3887   1.110   6.667  12.190 -0.1928 -0.1301 -0.0163
  343PUPE   C3B 3888   1.222   6.845  11.752 -0.0565 -0.2029 -0.0822
  343PUPE   C4B 3889   1.159   6.764  11.328 -0.2701  0.1757 -0.4241
  344PUPE   NH3 3890   7.272   3.698  12.590  0.2673  0.0571 -0.0621
  344PUPE   PO4 3891   7.382   3.243  12.772 -0.0850 -0.2385  0.2601
  344PUPE   GL1 3892   7.484   3.261  12.385 -0.1787 -0.2324  0.1307
  344PUPE   GL2 3893   7.642   3.595  12.268  0.2140  0.2218 -0.1636
  344PUPE   D1A 3894   7.336   2.995  12.041  0.1286  0.2068  0.0911
  344PUPE   D2A 3895   7.349   2.761  12.463  0.2884  0.0199  0.1313
  344PUPE   D3A 3896   7.794   2.850  12.349 -0.2588  0.1289 -0.0387
  344PUPE   D4A 3897   7.702   2.676  11.946 -0.0678  0.1516 -0.1564
  344PUPE   D5A 3898   7.483   2.316  12.148  0.0708  0.2032  0.0606
  344PUPE   C1B 3899   7.968   3.758  12.123 -0.1702  0.1270  0.2783
  344PUPE   C2B 3900   8.083   3.973  11.868  0.0339 -0.2063  0.1083
  344PUPE   C3B 3901   7.953   4.157  11.528  0.0121 -0.4431 -0.1665
  344PUPE   C4B 3902   7.768   4.575  11.439 -0.2718 -0.1795 -0.3131
  345PUPE   NH3 3903   0.326   3.898  12.656 -0.1415 -0.1348 -0.1987
  345PUPE   PO4 3904  -0.106   4.109  12.573 -0.2306  0.1907 -0.0915
  345PUPE   GL1 3905   0.055   4.300  12.368  0.1525 -0.0565 -0.2754
  345PUPE   GL2 3906   0.301   4.420  12.503 -0.1291 -0.4786  0.0133
  345PUPE   D1A 3907   0.006   4.396  11.944 -0.1192  0.2724 -0.2403
  345PUPE   D2A 3908  -0.177   4.855  12.014 -0.7681 -0.2800  0.0242
  345PUPE   D3A 3909   0.006   4.869  12.391 -0.0052  0.1218  0.1888
  345PUPE   D4A 3910   0.330   4.868  12.200 -0.2258  0.0171 -0.0418
  345PUPE   D5A 3911   0.241   4.837  11.720 -0.1310 -0.2897  0.0205
  345PUPE   C1B 3912   0.518   4.417  12.146  0.2828  0.0912  0.2400
  345PUPE   C2B 3913   0.548   4.394  11.719  0.4702 -0.1999  0.0798
  345PUPE   C3B 3914   0.495   4.605  11.288  0.1254  0.1074  0.3359
  345PUPE   C4B 3915   0.091   4.892  11.112  0.1934  0.0043 -0.0360
  346PUPE   NH3 3916   6.038   5.201  12.907 -0.0137 -0.4214 -0.0413
  346PUPE   PO4 3917   5.997   4.767  12.959  0.1626 -0.1795  0.1108
  346PUPE   GL1 3918   5.831   4.464  12.657  0.1384  0.1882  0.1249
  346PUPE   GL2 3919   5.591   4.648  12.584  0.2809 -0.1112  0.0120
  346PUPE   D1A 3920   5.497   4.127  12.588  0.2607 -0.1215 -0.1268
  346PUPE   D2A 3921   5.131   3.885  12.361  0.1553 -0.0185  0.2196
  346PUPE   D3A 3922   4.804   4.014  12.442 -0.1287 -0.0272 -0.2422
  346PUPE   D4A 3923   4.602   3.697  12.690 -0.2320  0.4333  0.3077
  346PUPE   D5A 3924   4.913   3.388  12.572 -0.0092  0.3494  0.0449
  346PUPE   C1B 3925   5.569   4.406  12.144 -0.0287 -0.1215 -0.0324
  346PUPE   C2B 3926   5.214   4.267  11.996 -0.0694 -0.0347 -0.0385
  346PUPE   C3B 3927   5.153   4.404  11.572  0.0834 -0.1077 -0.1449
  346PUPE   C4B 3928   4.787   4.695  11.536  0.0944  0.4416  0.0838
  347PUPE   NH3 3929   5.222   1.789  13.035  0.1669 -0.4110  0.1289
  347PUPE   PO4 3930   5.648   1.841  12.913  0.1308 -0.0249  0.1786
  347PUPE   GL1 3931   5.886   1.768  12.541  0.0597 -0.2587  0.2886
  347PUPE   GL2 3932   5.986   1.484  12.388  0.0443  0.3120 -0.3473
  347PUPE   D1A 3933   6.016   2.011  12.153 -0.4919  0.3299 -0.0842
  347PUPE   D2A 3934   6.027   1.613  11.907  0.1480  0.3717 -0.0429
  347PUPE   D3A 3935   5.994   1.586  11.444 -0.1130 -0.5775  0.2781
  347PUPE   D4A 3936   6.368   1.900  11.476 -0.0443  0.2528 -0.1470
  347PUPE   D5A 3937   6.292   2.261  11.608 -0.0233  0.0006 -0.3634
  347PUPE   C1B 3938   5.583   1.280  12.175 -0.0421  0.0168  0.2360
  347PUPE   C2B 3939   5.525   1.367  11.770  0.5272  0.1793 -0.1358
  347PUPE   C3B 3940   5.559   1.425  11.421  0.2606  0.1785  0.2325
  347PUPE   C4B 3941   5.593   1.723  11.026  0.1360  0.0033 -0.1226
  348PUPE   NH3 3942   1.351   6.040  13.237  0.1081 -0.1847  0.0177
  348PUPE   PO4 3943   1.751   6.096  13.160 -0.0039 -0.0498 -0.0466
  348PUPE   GL1 3944   1.636   5.801  12.797 -0.0491  0.2901  0.0175
  348PUPE   GL2 3945   1.835   5.744  12.425 -0.2892  0.2532  0.3848
  348PUPE   D1A 3946   1.390   5.842  12.343  0.0553  0.0353  0.3942
  348PUPE   D2A 3947   1.280   5.889  11.954  0.2665  0.0369 -0.0194
  348PUPE   D3A 3948   1.538   5.970  11.787 -0.1068  0.3352 -0.1503
  348PUPE   D4A 3949   1.392   5.751  11.396 -0.0175  0.0054 -0.0389
  348PUPE   D5A 3950   1.117   5.832  11.212  0.1776 -0.0471  0.0844
  348PUPE   C1B 3951   1.983   5.971  11.993 -0.1578 -0.1517  0.5383
  348PUPE   C2B 3952   2.021   6.022  11.571  0.0640  0.1110 -0.1115
  348PUPE   C3B 3953   2.157   6.021  11.148 -0.2695 -0.1134  0.3434
  348PUPE   C4B 3954   2.109   6.083  10.769 -0.0045  0.2181 -0.0143
  349PUPE   NH3 3955   0.757   2.686  12.963  0.2696 -0.0447 -0.1585
  349PUPE   PO4 3956   0.262   2.558  12.719 -0.1557  0.0200 -0.0317
  349PUPE   GL1 3957   0.346   2.396  12.366  0.0399  0.0674  0.0553
  349PUPE   GL2 3958   0.161   2.289  12.154  0.1493 -0.4278  0.0897
  349PUPE   D1A 3959   0.556   2.579  11.978 -0.2671  0.1825  0.0399
  349PUPE   D2A 3960   0.351   2.547  11.694  0.0479 -0.3392  0.2155
  349PUPE   D3A 3961   0.340   2.798  11.258 -0.0218 -0.4590  0.0812
  349PUPE   D4A 3962   0.525   3.172  11.350  0.0675 -0.0372  0.2020
  349PUPE   D5A 3963   0.464   3.061  10.881  0.1634  0.1509 -0.0168
  349PUPE   C1B 3964  -0.014   2.133  11.809  0.1450  0.1794 -0.1963
  349PUPE   C2B 3965  -0.077   1.880  11.473 -0.2370 -0.0643 -0.0158
  349PUPE   C3B 3966  -0.321   1.752  11.148  0.0574 -0.0380  0.1942
  349PUPE   C4B 3967  -0.249   1.617  10.800  0.1088  0.1019 -0.0132
  350PUPE   NH3 3968   5.215   0.358  13.036 -0.1306 -0.1435  0.2612
  350PUPE   PO4 3969   4.780   0.571  12.802  0.4915  0.0224 -0.1183
  350PUPE   GL1 3970   4.754   0.462  12.474  0.0288  0.4110 -0.2466
  350PUPE   GL2 3971   4.909   0.768  12.255 -0.2083  0.0034 -0.0849
  350PUPE   D1A 3972   4.788   0.234  12.138  0.3806 -0.0530 -0.2225
  350PUPE   D2A 3973   4.441   0.039  11.854 -0.2156 -0.2436 -0.1559
  350PUPE   D3A 3974   4.693  -0.220  12.043 -0.1219  0.0337  0.2592
  350PUPE   D4A 3975   4.573  -0.131  12.432 -0.1076  0.0427  0.2787
  350PUPE   D5A 3976   4.124  -0.051  12.296 -0.1653  0.1544 -0.1184
  350PUPE   C1B 3977   4.980   0.735  11.823  0.0882  0.1013  0.0920
  350PUPE   C2B 3978   5.013   0.652  11.429  0.1429  0.0439 -0.1573
  350PUPE   C3B 3979   4.760   0.446  11.280 -0.0943  0.3064  0.0481
  350PUPE   C4B 3980   4.534   0.169  11.242  0.0487 -0.0769 -0.2011
  351PUPE   NH3 3981   4.700   6.528  13.008 -0.1932 -0.1508  0.1912
  351PUPE   PO4 3982   4.584   6.894  13.132 -0.0577  0.0336  0.0656
  351PUPE   GL1 3983   4.539   6.975  12.675 -0.3368 -0.0513 -0.1565
  351PUPE   GL2 3984   4.818   6.875  12.606 -0.0353 -0.0583  0.1294
  351PUPE   D1A 3985   4.605   7.171  12.271  0.0964 -0.0329  0.1319
  351PUPE   D2A 3986   4.987   7.091  12.002  0.2083  0.2512  0.0736
  351PUPE   D3A 3987   4.689   7.129  11.738 -0.0589 -0.0865 -0.0324
  351PUPE   D4A 3988   4.671   7.463  11.585  0.2771 -0.0904 -0.3271
  351PUPE   D5A 3989   4.921   7.678  11.194  0.2377 -0.0546 -0.0668
  351PUPE   C1B 3990   4.888   6.667  12.188 -0.0532  0.0110 -0.2245
  351PUPE   C2B 3991   5.114   6.652  11.889 -0.1568 -0.0636 -0.1977
  351PUPE   C3B 3992   5.496   6.684  11.604 -0.1783  0.1688  0.0404
  351PUPE   C4B 3993   5.811   6.408  11.370 -0.0510 -0.2906  0.0224
  352PUPE   NH3 3994   7.612   6.121  13.074 -0.0957 -0.2346 -0.2895
  352PUPE   PO4 3995   7.244   6.213  13.226  0.1809  0.2499  0.0772
  352PUPE   GL1 3996   6.915   6.430  12.890  0.2012  0.2516 -0.5612
  352PUPE   GL2 3997   7.109   6.546  12.598  0.0578 -0.0118 -0.1621
  352PUPE   D1A 3998   6.604   6.424  12.570  0.3548 -0.2962 -0.3299
  352PUPE   D2A 3999   6.515   6.798  12.600  0.2863  0.0749  0.0498
  352PUPE   D3A 4000   6.736   7.094  12.960 -0.1383  0.3075  0.0275
  352PUPE   D4A 4001   6.872   7.458  12.886 -0.2850 -0.1752  0.1855
  352PUPE   D5A 4002   6.851   7.666  12.506  0.0191 -0.1140  0.0377
  352PUPE   C1B 4003   6.850   6.752  12.261 -0.0875  0.0646  0.0702
  352PUPE   C2B 4004   6.935   6.849  11.963  0.2099 -0.2208 -0.3299
  352PUPE   C3B 4005   7.202   6.645  11.763  0.0094  0.2831  0.1294
  352PUPE   C4B 4006   7.587   6.605  11.526  0.0503 -0.1803  0.1466
  353PUPE   NH3 4007   3.743   1.420  12.899  0.4082  0.0745 -0.2451
  353PUPE   PO4 4008   3.290   1.226  12.846 -0.2162 -0.2285 -0.0055
  353PUPE   GL1 4009   3.263   1.630  12.583 -0.1135 -0.0353 -0.1501
  353PUPE   GL2 4010   3.134   1.718  12.270  0.0907 -0.0943  0.0506
  353PUPE   D1A 4011   3.500   1.869  12.665 -0.2537 -0.1583 -0.0976
  353PUPE   D2A 4012   3.552   1.989  12.246  0.1515  0.1301  0.1366
  353PUPE   D3A 4013   3.851   1.716  11.984  0.4560  0.0089  0.1132
  353PUPE   D4A 4014   3.707   1.557  12.382  0.0833  0.3489 -0.0136
  353PUPE   D5A 4015   3.988   1.691  12.520 -0.1646  0.0479 -0.1873
  353PUPE   C1B 4016   3.360   1.831  11.853 -0.4778  0.0317  0.1167
  353PUPE   C2B 4017   3.698   2.043  11.648 -0.0127 -0.3679 -0.3930
  353PUPE   C3B 4018   3.995   1.964  11.363 -0.1420 -0.0366 -0.3507
  353PUPE   C4B 4019   4.107   2.083  10.940 -0.0475 -0.2083 -0.0298
  354PUPE   NH3 4020   3.673   0.824  12.755 -0.2573 -0.0801  0.0657
  354PUPE   PO4 4021   4.059   1.053  12.933  0.0753  0.3532 -0.3405
  354PUPE   GL1 4022   4.122   1.105  12.552  0.0343 -0.1678 -0.0436
  354PUPE   GL2 4023   4.327   0.915  12.411  0.2968 -0.0049 -0.0402
  354PUPE   D1A 4024   4.218   1.349  12.127 -0.0106  0.1764  0.0085
  354PUPE   D2A 4025   3.979   1.068  12.001  0.2526  0.0102 -0.3534
  354PUPE   D3A 4026   4.086   0.926  11.599  0.2878  0.1897 -0.0908
  354PUPE   D4A 4027   4.144   0.490  11.362  0.0284  0.0050  0.1213
  354PUPE   D5A 4028   4.329   0.579  11.006 -0.1764 -0.2659 -0.2597
  354PUPE   C1B 4029   4.547   0.932  12.008 -0.1454  0.2194 -0.3621
  354PUPE   C2B 4030   4.576   1.000  11.546  0.1930  0.1483 -0.2073
  354PUPE   C3B 4031   4.662   1.356  11.331 -0.3257 -0.0951 -0.3021
  354PUPE   C4B 4032   4.479   1.800  11.223  0.3436  0.0262 -0.1416
  355PUPE   NH3 4033   2.196   2.780   8.853 -0.2294  0.1356 -0.0366
  355PUPE   PO4 4034   2.441   2.371   8.886 -0.0922  0.2302 -0.0463
  355PUPE   GL1 4035   2.323   2.484   9.234 -0.0308  0.0610  0.1168
  355PUPE   GL2 4036   2.050   2.481   9.412  0.2870 -0.1405  0.0131
  355PUPE   D1A 4037   2.268   2.930   9.306  0.0029 -0.1090  0.0053
  355PUPE   D2A 4038   2.741   2.811   9.020  0.1307 -0.0842  0.1040
  355PUPE   D3A 4039   3.089   2.751   9.138  0.0058  0.2277  0.1421
  355PUPE   D4A 4040   3.254   3.103   9.341 -0.1534  0.2209 -0.0728
  355PUPE   D5A 4041   2.914   3.368   9.241 -0.3348  0.4096 -0.3468
  355PUPE   C1B 4042   1.769   2.507   9.847 -0.0501 -0.0306 -0.0686
  355PUPE   C2B 4043   1.469   2.433  10.259  0.1989 -0.1041  0.1383
  355PUPE   C3B 4044   1.306   2.189  10.545  0.1090 -0.0364  0.0600
  355PUPE   C4B 4045   1.439   2.124  11.022 -0.0974 -0.1912  0.0256
  356PUPE   NH3 4046   3.252   5.710   8.901  0.1867 -0.0861  0.0928
  356PUPE   PO4 4047   3.007   5.334   9.103  0.0602  0.0875 -0.1610
  356PUPE   GL1 4048   3.013   5.252   9.527  0.0132 -0.3053  0.1921
  356PUPE   GL2 4049   3.041   5.515   9.580  0.3025  0.1064 -0.3981
  356PUPE   D1A 4050   2.986   5.117   9.895 -0.1280 -0.2994  0.0185
  356PUPE   D2A 4051   2.554   5.105   9.754  0.1168  0.2722 -0.0680
  356PUPE   D3A 4052   2.490   5.467   9.825 -0.0249 -0.1893  0.1542
  356PUPE   D4A 4053   2.704   5.396  10.202 -0.0566 -0.3154  0.1261
  356PUPE   D5A 4054   2.668   5.256  10.626 -0.1120 -0.2382  0.0188
  356PUPE   C1B 4055   3.185   5.773  10.027 -0.1191 -0.0539 -0.1965
  356PUPE   C2B 4056   3.265   6.112  10.238  0.2377  0.2929 -0.3059
  356PUPE   C3B 4057   3.027   6.299  10.670 -0.0419  0.4163  0.0917
  356PUPE   C4B 4058   2.962   6.508  11.206 -0.0931 -0.1535 -0.2041
  357PUPE   NH3 4059   6.112   7.971   9.298 -0.0273  0.1660  0.3177
  357PUPE   PO4 4060   6.052   7.641   9.467  0.0248  0.3975  0.1707
  357PUPE   GL1 4061   5.702   7.684   9.431  0.1397  0.1052  0.0721
  357PUPE   GL2 4062   5.563   7.659   9.781 -0.3029  0.2314 -0.0543
  357PUPE   D1A 4063   5.319   7.488   9.347 -0.0438 -0.1474 -0.1488
  357PUPE   D2A 4064   5.368   7.112   9.042  0.0791 -0.3292 -0.1191
  357PUPE   D3A 4065   5.207   6.903   9.346  0.3050  0.2245  0.0545
  357PUPE   D4A 4066   5.097   6.535   9.361  0.0746  0.3485 -0.1905
  357PUPE   D5A 4067   4.796   6.648   9.620 -0.2657 -0.0612  0.0824
  357PUPE   C1B 4068   5.269   7.553  10.020 -0.1584 -0.1151  0.3297
  357PUPE   C2B 4069   5.268   7.454  10.524 -0.3301  0.0656  0.1506
  357PUPE   C3B 4070   4.944   7.295  10.766 -0.0196 -0.1240 -0.0526
  357PUPE   C4B 4071   4.819   6.869  10.882  0.0220 -0.0092  0.0039
  358PUPE   NH3 4072   1.247   5.542   8.765  0.0734 -0.1103  0.0693
  358PUPE   PO4 4073   1.266   5.450   9.252  0.2694 -0.1055  0.1359
  358PUPE   GL1 4074   1.133   5.223   9.555 -0.0807  0.0287  0.1686
  358PUPE   GL2 4075   0.853   5.210   9.537 -0.0219 -0.1958 -0.1383
  358PUPE   D1A 4076   1.146   4.939   9.859 -0.3259  0.0042  0.0917
  358PUPE   D2A 4077   0.951   4.876  10.280  0.0206  0.1198 -0.2978
  358PUPE   D3A 4078   0.997   4.466  10.269  0.0420  0.1323  0.2116
  358PUPE   D4A 4079   1.196   4.420   9.857 -0.0676  0.1665  0.0745
  358PUPE   D5A 4080   1.315   4.210   9.594 -0.0210  0.1131  0.1348
  358PUPE   C1B 4081   0.485   5.121   9.880 -0.2334  0.2418 -0.3666
  358PUPE   C2B 4082   0.071   4.989  10.013 -0.1093  0.0611 -0.0801
  358PUPE   C3B 4083  -0.045   4.568  10.291 -0.0456 -0.0045  0.0323
  358PUPE   C4B 4084  -0.261   4.241  10.496 -0.1796 -0.1279  0.1441
  359PUPE   NH3 4085   0.222   1.000   8.965  0.1274  0.3750  0.2622
  359PUPE   PO4 4086   0.094   1.370   9.210 -0.1197 -0.2314 -0.0268
  359PUPE   GL1 4087   0.092   1.187   9.594 -0.0479 -0.1076  0.2942
  359PUPE   GL2 4088  -0.194   1.228   9.664 -0.4480  0.0425 -0.1633
  359PUPE   D1A 4089   0.340   1.009   9.968  0.3514  0.3098  0.2819
  359PUPE   D2A 4090   0.386   1.431   9.954 -0.0736  0.0881 -0.1008
  359PUPE   D3A 4091   0.527   1.315  10.368 -0.0697 -0.1795  0.0351
  359PUPE   D4A 4092   0.525   1.315  10.752 -0.0402 -0.1246 -0.0932
  359PUPE   D5A 4093   0.099   1.211  10.764 -0.2760  0.1396  0.0857
  359PUPE   C1B 4094  -0.025   0.701   9.790  0.0422  0.0123 -0.3439
  359PUPE   C2B 4095   0.337   0.512   9.975  0.1300 -0.1843  0.0911
  359PUPE   C3B 4096   0.538   0.378  10.267 -0.1999 -0.2853  0.1182
  359PUPE   C4B 4097   0.765   0.099  10.579 -0.0250 -0.2637  0.1417
  360PUPE   NH3 4098   6.662   3.528   9.059  0.1143  0.3001  0.1719
  360PUPE   PO4 4099   6.996   3.307   9.288 -0.0608  0.0566 -0.0374
  360PUPE   GL1 4100   6.942   3.075   9.682 -0.3801 -0.0977 -0.0925
  360PUPE   GL2 4101   6.788   2.932   9.808  0.2468  0.0126 -0.0716
  360PUPE   D1A 4102   7.306   2.899   9.915  0.2134  0.0570 -0.0642
  360PUPE   D2A 4103   7.462   2.901  10.335  0.1583  0.1659 -0.1066
  360PUPE   D3A 4104   7.248   2.527  10.534  0.0641 -0.4300  0.3565
  360PUPE   D4A 4105   6.985   2.422  10.875  0.0233 -0.2869  0.0565
  360PUPE   D5A 4106   7.043   2.621  11.214  0.1377 -0.4026  0.5426
  360PUPE   C1B 4107   6.488   3.016  10.164  0.1305 -0.0708 -0.2079
  360PUPE   C2B 4108   6.306   2.975  10.605  0.1524 -0.0264 -0.0244
  360PUPE   C3B 4109   6.078   2.952  11.018 -0.1759 -0.2319 -0.0536
  360PUPE   C4B 4110   6.271   2.739  11.366 -0.3671  0.1976  0.0721
  361PUPE   NH3 4111   0.813   1.410   9.115 -0.2439 -0.1482 -0.0969
  361PUPE   PO4 4112   0.537   1.159   9.281  0.0080  0.1227  0.0150
  361PUPE   GL1 4113   0.762   1.113   9.670 -0.0687  0.3356  0.1155
  361PUPE   GL2 4114   0.866   0.833   9.714  0.1526  0.0059 -0.0352
  361PUPE   D1A 4115   1.199   1.248   9.770  0.1801  0.2979 -0.1741
  361PUPE   D2A 4116   0.935   1.400  10.062 -0.1557 -0.0413  0.2980
  361PUPE   D3A 4117   1.100   1.780  10.013 -0.0629  0.2738  0.2750
  361PUPE   D4A 4118   0.850   1.641   9.609 -0.3848  0.1271  0.5675
  361PUPE   D5A 4119   0.386   1.663   9.443  0.0407  0.1297 -0.2847
  361PUPE   C1B 4120   0.766   0.769  10.041 -0.2702 -0.0193 -0.4488
  361PUPE   C2B 4121   0.676   0.787  10.452 -0.0083 -0.1752 -0.0869
  361PUPE   C3B 4122   0.848   0.890  10.866 -0.1873 -0.2360  0.0164
  361PUPE   C4B 4123   0.780   0.900  11.312 -0.1854  0.1771  0.5579
  362PUPE   NH3 4124  -0.355   2.773   8.569  0.0145 -0.1754 -0.3791
  362PUPE   PO4 4125  -0.179   2.667   8.987  0.0164 -0.0371 -0.1537
  362PUPE   GL1 4126  -0.100   2.542   9.461  0.1726  0.2330  0.1098
  362PUPE   GL2 4127  -0.163   2.197   9.640 -0.1160  0.1362  0.0212
  362PUPE   D1A 4128   0.026   2.804   9.952  0.0389 -0.0145 -0.2733
  362PUPE   D2A 4129  -0.076   3.006   9.593  0.0315 -0.3791 -0.1581
  362PUPE   D3A 4130   0.266   2.894   9.437 -0.0184 -0.2139 -0.1396
  362PUPE   D4A 4131   0.346   3.334   9.483  0.1287  0.1969  0.1648
  362PUPE   D5A 4132   0.003   3.543   9.560 -0.1444  0.3033 -0.0076
  362PUPE   C1B 4133  -0.262   2.426   9.990 -0.2307 -0.1267  0.3751
  362PUPE   C2B 4134  -0.073   2.476  10.442 -0.1246 -0.2284 -0.1864
  362PUPE   C3B 4135   0.304   2.432  10.691  0.2092  0.2849  0.2488
  362PUPE   C4B 4136   0.718   2.520  10.897  0.2633 -0.2604  0.0809
  363PUPE   NH3 4137   3.718   7.016   8.721  0.1394 -0.0328 -0.1271
  363PUPE   PO4 4138   3.242   7.039   8.816  0.1771 -0.2018  0.0246
  363PUPE   GL1 4139   3.483   7.239   9.109  0.2313  0.0194 -0.1246
  363PUPE   GL2 4140   3.146   7.442   9.235 -0.2935  0.1130  0.0806
  363PUPE   D1A 4141   3.697   7.165   9.499 -0.0593  0.0169  0.0247
  363PUPE   D2A 4142   3.702   6.823   9.193  0.0071 -0.1989  0.0370
  363PUPE   D3A 4143   4.075   6.856   9.347 -0.1477 -0.0217  0.0854
  363PUPE   D4A 4144   4.380   6.511   9.233  0.1686  0.0890  0.0575
  363PUPE   D5A 4145   4.663   6.209   9.194  0.2216  0.1661  0.1293
  363PUPE   C1B 4146   3.445   7.554   9.526 -0.3971 -0.2993  0.1605
  363PUPE   C2B 4147   3.375   7.289   9.893 -0.0288 -0.1221 -0.0780
  363PUPE   C3B 4148   3.258   7.255  10.302 -0.1463 -0.2659  0.0879
  363PUPE   C4B 4149   3.164   7.363  10.648  0.4123  0.1841  0.0996
  364PUPE   NH3 4150   1.551   6.403   9.165 -0.0882 -0.2393 -0.0940
  364PUPE   PO4 4151   1.330   6.075   8.838 -0.3703  0.0726  0.0238
  364PUPE   GL1 4152   1.151   5.959   9.271  0.0217 -0.1265  0.0035
  364PUPE   GL2 4153   1.132   6.143   9.401 -0.1803 -0.3397  0.2180
  364PUPE   D1A 4154   0.961   5.807   9.697  0.2052  0.1655  0.0860
  364PUPE   D2A 4155   0.963   5.449  10.009 -0.2000  0.2776  0.3289
  364PUPE   D3A 4156   0.915   5.344  10.336 -0.1491  0.2945  0.1029
  364PUPE   D4A 4157   0.628   5.545  10.595 -0.0893  0.0356  0.1263
  364PUPE   D5A 4158   0.268   5.350  10.889 -0.0579  0.1101  0.0214
  364PUPE   C1B 4159   1.137   6.282   9.804 -0.0451 -0.3053 -0.0088
  364PUPE   C2B 4160   1.059   6.294  10.253  0.0274 -0.1124  0.1742
  364PUPE   C3B 4161   1.058   6.174  10.730 -0.1535  0.3531  0.1815
  364PUPE   C4B 4162   0.844   6.377  11.081 -0.0823 -0.0489 -0.1002
  365PUPE   NH3 4163   3.392   0.380   9.163  0.0656 -0.0530 -0.1303
  365PUPE   PO4 4164   3.048   0.199   9.252 -0.0899 -0.1482 -0.0552
  365PUPE   GL1 4165   2.812   0.402   9.612  0.2347 -0.0412  0.0024
  365PUPE   GL2 4166   2.507   0.212   9.690 -0.1145 -0.0179  0.0587
  365PUPE   D1A 4167   2.749   0.720   9.984 -0.0478 -0.2993  0.0221
  365PUPE   D2A 4168   2.867   0.995   9.634 -0.0184 -0.2491 -0.1044
  365PUPE   D3A 4169   3.157   0.916   9.900 -0.0659 -0.1230 -0.2553
  365PUPE   D4A 4170   3.218   0.810   9.365 -0.0947 -0.1481  0.1171
  365PUPE   D5A 4171   2.943   1.136   9.175 -0.0095  0.0235 -0.2365
  365PUPE   C1B 4172   2.798   0.271  10.126  0.1792 -0.2630 -0.0250
  365PUPE   C2B 4173   2.632   0.270  10.584  0.3488  0.1688  0.3523
  365PUPE   C3B 4174   2.662   0.171  11.037  0.2825 -0.0839 -0.2080
  365PUPE   C4B 4175   2.807   0.299  11.413  0.1908 -0.0352  0.0946
  366PUPE   NH3 4176   1.758   3.280   8.396  0.0921 -0.2889 -0.3439
  366PUPE   PO4 4177   1.909   3.113   8.599  0.1562  0.1772 -0.1641
  366PUPE   GL1 4178   2.021   3.289   9.085 -0.0715 -0.1917 -0.1790
  366PUPE   GL2 4179   1.697   3.439   9.334  0.4956  0.1654  0.2291
  366PUPE   D1A 4180   2.348   3.469   9.176 -0.1120 -0.0190  0.1169
  366PUPE   D2A 4181   2.633   3.678   9.511 -0.2580 -0.0542 -0.0863
  366PUPE   D3A 4182   2.266   3.877   9.677  0.0018 -0.0972 -0.0126
  366PUPE   D4A 4183   2.211   3.358   9.688  0.1844  0.3697 -0.0306
  366PUPE   D5A 4184   2.635   3.163   9.649 -0.2419 -0.2706 -0.1718
  366PUPE   C1B 4185   1.691   3.387   9.752  0.1333 -0.4771 -0.4953
  366PUPE   C2B 4186   1.656   3.523  10.200  0.0130  0.0740  0.0661
  366PUPE   C3B 4187   1.875   3.310  10.565  0.1116 -0.1374 -0.0993
  366PUPE   C4B 4188   2.053   3.247  10.910  0.0719  0.1734 -0.0228
  367OAPE   NH3 4189   4.654   2.176  12.828  0.4698 -0.5242  0.0967
  367OAPE   PO4 4190   4.876   1.998  12.733  0.0198  0.2951 -0.1060
  367OAPE   GL1 4191   5.304   1.915  12.537  0.2139  0.0557 -0.2650
  367OAPE   GL2 4192   5.610   2.189  12.434  0.1803  0.1847  0.0539
  367OAPE   D1A 4193   5.548   1.757  12.184  0.4617 -0.0543  0.0381
  367OAPE   D2A 4194   5.677   1.952  11.785 -0.4614 -0.1325  0.2096
  367OAPE   D3A 4195   5.431   2.178  11.479 -0.0930  0.2395 -0.0931
  367OAPE   D4A 4196   5.883   2.065  11.352  0.0420 -0.2054  0.3489
  367OAPE   C5A 4197   6.034   1.890  10.894  0.1014 -0.3554 -0.3142
  367OAPE   C1B 4198   5.329   2.177  11.998 -0.0024  0.1160  0.4489
  367OAPE   D2B 4199   4.995   2.276  11.715 -0.0104  0.0790 -0.3770
  367OAPE   C3B 4200   4.784   2.686  11.549 -0.1577 -0.0784  0.0379
  367OAPE   C4B 4201   4.758   2.813  11.074 -0.0007  0.0313 -0.0352
  368OAPE   NH3 4202   1.176   0.830  13.004  0.0721 -0.3376 -0.1932
  368OAPE   PO4 4203   1.319   0.765  12.693 -0.0827 -0.2301 -0.0977
  368OAPE   GL1 4204   1.224   0.434  12.393  0.2637  0.1136 -0.2172
  368OAPE   GL2 4205   1.470   0.229  12.365 -0.0457  0.1040  0.1894
  368OAPE   D1A 4206   0.841   0.459  12.213  0.1670 -0.3932 -0.1533
  368OAPE   D2A 4207   0.863   0.575  11.739 -0.1359 -0.0868 -0.2715
  368OAPE   D3A 4208   1.237   0.306  11.852  0.1605  0.2275 -0.1643
  368OAPE   D4A 4209   1.104   0.221  11.383 -0.0809  0.0241 -0.1784
  368OAPE   C5A 4210   1.241   0.610  11.077 -0.1759  0.3362  0.0683
  368OAPE   C1B 4211   1.419  -0.122  12.112  0.4409  0.1906 -0.0272
  368OAPE   D2B 4212   1.322  -0.452  11.918 -0.0083 -0.0444 -0.2412
  368OAPE   C3B 4213   0.957  -0.641  11.940  0.1217 -0.2882 -0.1035
  368OAPE   C4B 4214   0.527  -0.675  11.946 -0.0107  0.2013  0.2114
  369OAPE   NH3 4215   1.025   3.585  12.540 -0.0003  0.0208 -0.0604
  369OAPE   PO4 4216   0.618   3.500  12.509 -0.0208 -0.0124 -0.1378
  369OAPE   GL1 4217   0.715   3.339  12.194 -0.0357 -0.0515  0.2892
  369OAPE   GL2 4218   0.981   3.398  12.046  0.1034 -0.0963  0.3009
  369OAPE   D1A 4219   0.613   3.098  11.885  0.0161  0.1025 -0.0434
  369OAPE   D2A 4220   0.919   2.897  11.632 -0.3241  0.1899  0.0826
  369OAPE   D3A 4221   0.894   2.913  11.221 -0.1336  0.0663 -0.0165
  369OAPE   D4A 4222   1.040   3.247  10.960 -0.1363  0.0164 -0.0865
  369OAPE   C5A 4223   0.820   3.587  11.128 -0.1298  0.1531 -0.1502
  369OAPE   C1B 4224   0.910   3.531  11.644 -0.3995 -0.3377 -0.1281
  369OAPE   D2B 4225   0.492   3.550  11.754  0.2128  0.1111 -0.0427
  369OAPE   C3B 4226   0.266   3.614  11.311  0.0408  0.2081  0.0947
  369OAPE   C4B 4227   0.321   3.540  10.905  0.0562  0.0923 -0.1061
  370OAPE   NH3 4228   6.611   0.704  12.899 -0.1719 -0.1138 -0.0133
  370OAPE   PO4 4229   6.916   0.938  12.942 -0.1847 -0.0781 -0.1062
  370OAPE   GL1 4230   7.055   0.749  12.646  0.1422  0.3375 -0.0216
  370OAPE   GL2 4231   7.290   0.987  12.558 -0.1937  0.0919  0.1485
  370OAPE   D1A 4232   7.280   0.349  12.516  0.0013 -0.2237  0.5541
  370OAPE   D2A 4233   7.415   0.542  12.920  0.0674 -0.1471 -0.2142
  370OAPE   D3A 4234   7.762   0.310  12.832 -0.0192 -0.3395  0.0159
  370OAPE   D4A 4235   8.160   0.581  12.772 -0.1173  0.4769  0.1255
  370OAPE   C5A 4236   8.306   0.739  12.351  0.3968  0.2059 -0.3695
  370OAPE   C1B 4237   7.389   0.860  12.131 -0.1924  0.1121  0.0635
  370OAPE   D2B 4238   7.762   0.777  11.869 -0.2839 -0.0080 -0.0961
  370OAPE   C3B 4239   7.867   0.551  11.546  0.0176 -0.0883 -0.0817
  370OAPE   C4B 4240   7.998   0.067  11.582  0.0950  0.1541  0.2474
  371OAPE   NH3 4241   2.905   7.413   8.804 -0.1777  0.0655  0.0248
  371OAPE   PO4 4242   2.675   7.636   8.918 -0.2576 -0.2039 -0.0550
  371OAPE   GL1 4243   2.654   7.554   9.279  0.0032  0.1486  0.0339
  371OAPE   GL2 4244   2.633   7.288   9.473 -0.0146  0.2847 -0.2832
  371OAPE   D1A 4245   2.936   7.650   9.678 -0.3991  0.0294 -0.2480
  371OAPE   D2A 4246   2.877   7.570  10.180 -0.1079  0.0610  0.1172
  371OAPE   D3A 4247   3.273   7.736  10.005  0.1168  0.3294  0.3825
  371OAPE   D4A 4248   3.246   7.955  10.400 -0.0397  0.0578  0.2615
  371OAPE   C5A 4249   3.565   8.197  10.562  0.2864  0.0279  0.2409
  371OAPE   C1B 4250   2.513   7.490   9.837  0.2336  0.0655 -0.1040
  371OAPE   D2B 4251   2.352   7.726  10.222  0.0246 -0.1902 -0.0876
  371OAPE   C3B 4252   2.124   7.675  10.585 -0.0159  0.1827 -0.2206
  371OAPE   C4B 4253   2.014   7.779  10.975  0.1475 -0.1415  0.0678
  372OAPE   NH3 4254   4.634   3.101   9.126  0.0228  0.0396  0.0776
  372OAPE   PO4 4255   4.411   3.399   9.354  0.1068  0.1276  0.0537
  372OAPE   GL1 4256   4.402   3.226   9.737  0.0731 -0.2299 -0.0341
  372OAPE   GL2 4257   4.227   3.508   9.941 -0.1274 -0.1509 -0.2209
  372OAPE   D1A 4258   4.212   3.003   9.997  0.1395 -0.2354  0.0282
  372OAPE   D2A 4259   4.064   3.256  10.425 -0.0149  0.0070  0.2868
  372OAPE   D3A 4260   3.879   2.905  10.611  0.0352  0.2180  0.3392
  372OAPE   D4A 4261   3.429   2.946  10.369  0.1205  0.1129 -0.4455
  372OAPE   C5A 4262   3.282   3.022   9.919 -0.1055 -0.0554 -0.0060
  372OAPE   C1B 4263   4.282   3.774  10.427 -0.1779  0.1566 -0.0757
  372OAPE   D2B 4264   4.174   3.576  10.844  0.1256 -0.1166  0.0951
  372OAPE   C3B 4265   4.439   3.604  11.213 -0.1847 -0.2695  0.1074
  372OAPE   C4B 4266   4.651   3.552  11.635 -0.1340  0.1858 -0.0595
  373OAPE   NH3 4267   4.853   5.050   9.635 -0.1481 -0.1632  0.0442
  373OAPE   PO4 4268   4.713   5.210   9.908 -0.2804 -0.0638  0.2401
  373OAPE   GL1 4269   4.576   5.147  10.301  0.0152 -0.1094  0.4156
  373OAPE   GL2 4270   4.282   4.989  10.181  0.5177  0.0999  0.0990
  373OAPE   D1A 4271   4.732   5.284  10.633 -0.0157 -0.3648  0.0186
  373OAPE   D2A 4272   5.100   5.474  10.666  0.0579  0.0946 -0.1565
  373OAPE   D3A 4273   5.190   5.137  10.945  0.0615 -0.3441  0.1205
  373OAPE   D4A 4274   4.904   5.335  11.260 -0.1827 -0.1586 -0.1814
  373OAPE   C5A 4275   4.918   5.750  11.156  0.2462  0.1734  0.2190
  373OAPE   C1B 4276   4.353   4.741  10.475 -0.1119  0.0254  0.0211
  373OAPE   D2B 4277   4.548   4.665  10.868 -0.2357 -0.1948  0.1413
  373OAPE   C3B 4278   4.556   5.006  11.107 -0.1441 -0.1276  0.0282
  373OAPE   C4B 4279   4.476   5.425  11.097  0.0368 -0.1781  0.0267
  374OAPE   NH3 4280   5.688   5.489   9.335 -0.0259  0.0822  0.1390
  374OAPE   PO4 4281   5.367   5.657   9.318  0.2998  0.0034  0.1046
  374OAPE   GL1 4282   5.313   6.046   9.533  0.0277  0.1735 -0.0874
  374OAPE   GL2 4283   5.546   6.250   9.620 -0.2304 -0.3847  0.0480
  374OAPE   D1A 4284   4.931   5.978   9.768  0.5400 -0.1740  0.1774
  374OAPE   D2A 4285   5.057   6.390   9.934 -0.4080  0.1245  0.0365
  374OAPE   D3A 4286   4.837   6.620  10.151  0.0958  0.0061 -0.1434
  374OAPE   D4A 4287   4.803   6.525  10.528  0.0086 -0.2926 -0.2755
  374OAPE   C5A 4288   5.052   6.321  10.823  0.2028  0.2154 -0.1254
  374OAPE   C1B 4289   5.464   6.218  10.157 -0.1623 -0.1430  0.0733
  374OAPE   D2B 4290   5.168   6.090  10.370  0.1416  0.0074 -0.0639
  374OAPE   C3B 4291   5.333   5.875  10.791 -0.4112 -0.0991  0.3201
  374OAPE   C4B 4292   5.589   6.025  11.040 -0.1911 -0.3198 -0.1590
  375CHOL   ROH 4293   5.501   2.782  12.589  0.0769 -0.0485 -0.1244
  375CHOL    R1 4294   5.460   2.652  12.341  0.0615 -0.0764 -0.1074
  375CHOL    R2 4295   5.246   2.711  12.175 -0.0084 -0.1687 -0.0532
  375CHOL    R3 4296   5.442   2.749  11.991 -0.0724 -0.0981 -0.1071
  375CHOL    R4 4297   5.202   2.697  11.833 -0.0948 -0.1894 -0.0411
  375CHOL    R5 4298   5.392   2.593  11.817 -0.0608 -0.1183 -0.0913
  375CHOL    C1 4299   5.360   2.724  11.461 -0.2053 -0.1352 -0.0845
  375CHOL    C2 4300   5.194   2.584  11.260  0.0720 -0.0938  0.0439
  376CHOL   ROH 4301   3.267   2.104   9.522  0.2693  0.2147 -0.0506
  376CHOL    R1 4302   3.289   2.077   9.803  0.0630  0.0297 -0.0495
  376CHOL    R2 4303   3.401   2.273   9.962  0.1720 -0.1784  0.1330
  376CHOL    R3 4304   3.164   2.254  10.095  0.0641 -0.0044 -0.0283
  376CHOL    R4 4305   3.305   2.477  10.224  0.1475 -0.1155  0.0757
  376CHOL    R5 4306   3.220   2.302  10.323 -0.0544 -0.0569  0.0128
  376CHOL    C1 4307   3.027   2.578  10.502  0.0320  0.0845 -0.1092
  376CHOL    C2 4308   3.104   2.899  10.666 -0.2984  0.1708 -0.0174
  377CHOL   ROH 4309   5.575   6.430  12.554 -0.0962  0.3126  0.1693
  377CHOL    R1 4310   5.460   6.442  12.296 -0.3549 -0.0420  0.2604
  377CHOL    R2 4311   5.609   6.406  12.066 -0.4414  0.3114  0.1489
  377CHOL    R3 4312   5.421   6.216  12.013  0.0074 -0.2153  0.3407
  377CHOL    R4 4313   5.587   6.226  11.771 -0.3343  0.3783  0.0984
  377CHOL    R5 4314   5.370   6.246  11.781 -0.4061 -0.2423  0.4164
  377CHOL    C1 4315   5.398   5.943  11.550  0.1494 -0.0771  0.2490
  377CHOL    C2 4316   5.330   5.555  11.304 -0.1802  0.0569  0.1467
  378CHOL   ROH 4317   4.962   1.729  12.245  0.0104  0.1633 -0.0126
  378CHOL    R1 4318   4.990   1.832  11.983  0.0874  0.0571 -0.0460
  378CHOL    R2 4319   5.174   1.732  11.803 -0.0947 -0.2466 -0.0657
  378CHOL    R3 4320   4.956   1.705  11.644 -0.1754  0.0150 -0.0060
  378CHOL    R4 4321   5.181   1.716  11.458 -0.1731 -0.5438 -0.0570
  378CHOL    R5 4322   5.003   1.841  11.453  0.0443 -0.2211 -0.1277
  378CHOL    C1 4323   4.980   1.681  11.108 -0.2945 -0.4713  0.0041
  378CHOL    C2 4324   4.861   1.438  10.784  0.1005  0.1622 -0.2636
  379CHOL   ROH 4325   4.777   0.584   9.625 -0.0820  0.2631 -0.1085
  379CHOL    R1 4326   4.663   0.604   9.883 -0.0385  0.0224 -0.0668
  379CHOL    R2 4327   4.691   0.406  10.074  0.1403 -0.0848 -0.1929
  379CHOL    R3 4328   4.786   0.610  10.226  0.0386 -0.1126 -0.0929
  379CHOL    R4 4329   4.680   0.416  10.419  0.1111 -0.2363 -0.1894
  379CHOL    R5 4330   4.629   0.628  10.406  0.0220 -0.2576 -0.0977
  379CHOL    C1 4331   4.763   0.614  10.763 -0.0013 -0.3506 -0.0935
  379CHOL    C2 4332   4.796   0.903  11.060  0.1270 -0.1403 -0.0902
  380CHOL   ROH 4333   2.723   5.956  12.470 -0.1206 -0.0125 -0.0531
  380CHOL    R1 4334   2.931   6.007  12.284 -0.0640  0.0527  0.0274
  380CHOL    R2 4335   2.985   5.839  12.071  0.1259  0.0249  0.0963
  380CHOL    R3 4336   2.956   6.067  11.926  0.0651 -0.0294  0.0224
  380CHOL    R4 4337   3.109   5.885  11.752  0.1361 -0.0341  0.0913
  380CHOL    R5 4338   3.164   6.089  11.809  0.0669  0.0012  0.0320
  380CHOL    C1 4339   3.154   6.126  11.429  0.0849 -0.1193  0.0191
  380CHOL    C2 4340   3.220   6.059  11.061  0.0950 -0.0941  0.0717
  381CHOL   ROH 4341   2.177   2.627  12.509 -0.1888 -0.0774  0.0077
  381CHOL    R1 4342   2.152   2.535  12.242 -0.1651 -0.1291  0.0226
  381CHOL    R2 4343   1.942   2.375  12.159 -0.3153  0.0866 -0.0327
  381CHOL    R3 4344   1.912   2.570  11.972  0.0048  0.0728 -0.1036
  381CHOL    R4 4345   1.836   2.324  11.834 -0.0434  0.1101 -0.1275
  381CHOL    R5 4346   1.983   2.469  11.767  0.1247 -0.0134 -0.0162
  381CHOL    C1 4347   1.746   2.477  11.469  0.4155  0.1109 -0.2493
  381CHOL    C2 4348   1.743   2.508  11.130  0.1170  0.1443 -0.1775
  382CHOL   ROH 4349   6.396   6.115   9.845 -0.3044  0.1293  0.1560
  382CHOL    R1 4350   6.389   6.177  10.121 -0.1951  0.1001  0.1655
  382CHOL    R2 4351   6.418   5.985  10.317 -0.0277  0.0932  0.1327
  382CHOL    R3 4352   6.616   6.149  10.404 -0.0480  0.1598  0.0554
  382CHOL    R4 4353   6.549   5.983  10.637  0.2134  0.0151  0.0361
  382CHOL    R5 4354   6.555   6.201  10.630  0.0914  0.0247  0.1283
  382CHOL    C1 4355   6.812   6.137  10.905  0.3347  0.0321 -0.0926
  382CHOL    C2 4356   7.044   5.909  11.157  0.1919  0.1188  0.0022
  383CHOL   ROH 4357   7.300   4.540  12.286  0.0735 -0.1577  0.0013
  383CHOL    R1 4358   7.319   4.465  12.014  0.0734 -0.0598 -0.0255
  383CHOL    R2 4359   7.119   4.520  11.830  0.0981  0.0539 -0.0166
  383CHOL    R3 4360   7.323   4.636  11.692  0.1322  0.0591  0.0373
  383CHOL    R4 4361   7.083   4.698  11.536  0.1605  0.1198  0.0150
  383CHOL    R5 4362   7.265   4.604  11.462  0.1612  0.1134  0.0215
  383CHOL    C1 4363   7.254   4.911  11.236  0.2288  0.1631  0.0839
  383CHOL    C2 4364   7.441   4.887  10.877  0.2531  0.4134 -0.2943
  384CHOL   ROH 4365   2.848   7.305  11.753 -0.0233 -0.0758 -0.1172
  384CHOL    R1 4366   2.894   7.413  11.496 -0.0474  0.1559 -0.0284
  384CHOL    R2 4367   3.030   7.649  11.456  0.2610  0.0238  0.1549
  384CHOL    R3 4368   3.184   7.496  11.292 -0.0609 -0.0184 -0.1173
  384CHOL    R4 4369   3.230   7.772  11.202  0.1627 -0.0076  0.0626
  384CHOL    R5 4370   3.167   7.604  11.078 -0.1403  0.1647 -0.0148
  384CHOL    C1 4371   3.491   7.700  10.900 -0.1968 -0.0655 -0.2468
  384CHOL    C2 4372   3.926   7.816  10.824 -0.1483  0.0215 -0.1213
  385CHOL   ROH 4373   4.481   1.820  12.482 -0.1582 -0.2003 -0.0970
  385CHOL    R1 4374   4.524   1.804  12.203  0.1196 -0.1081 -0.0628
  385CHOL    R2 4375   4.339   1.894  12.018  0.1287 -0.4003 -0.2189
  385CHOL    R3 4376   4.550   2.038  11.925 -0.0210 -0.0383 -0.0182
  385CHOL    R4 4377   4.358   2.033  11.703  0.1366 -0.2562 -0.1555
  385CHOL    R5 4378   4.568   1.974  11.695  0.2403  0.0687 -0.0311
  385CHOL    C1 4379   4.568   2.250  11.431  0.0008  0.1676  0.0698
  385CHOL    C2 4380   4.839   2.198  11.201 -0.1114 -0.0842 -0.2921
  386CHOL   ROH 4381   0.216   3.306  12.293 -0.0491  0.1633  0.0426
  386CHOL    R1 4382   0.142   3.172  12.055 -0.0769  0.2008  0.0298
  386CHOL    R2 4383  -0.070   3.253  11.898 -0.1080  0.2148  0.0767
  386CHOL    R3 4384   0.117   3.254  11.702 -0.1376  0.2635  0.0487
  386CHOL    R4 4385  -0.135   3.202  11.563 -0.1700  0.4006  0.0594
  386CHOL    R5 4386   0.046   3.083  11.551 -0.2045  0.3587 -0.0278
  386CHOL    C1 4387   0.003   3.173  11.183 -0.2339  0.5546  0.0231
  386CHOL    C2 4388  -0.206   3.318  10.817 -0.0624  0.2971 -0.0621
  387CHOL   ROH 4389   1.868   3.769  12.160  0.0017  0.0333 -0.1215
  387CHOL    R1 4390   1.952   3.852  11.902  0.0208  0.2660 -0.0430
  387CHOL    R2 4391   1.909   3.699  11.677  0.3968  0.2790 -0.1253
  387CHOL    R3 4392   1.792   3.926  11.584  0.0831  0.1303 -0.1076
  387CHOL    R4 4393   1.854   3.769  11.343  0.2693  0.2084 -0.1198
  387CHOL    R5 4394   1.912   3.976  11.382  0.0012  0.2921 -0.1206
  387CHOL    C1 4395   1.711   4.024  11.061 -0.0995  0.0276 -0.1001
  387CHOL    C2 4396   1.836   3.795  10.741 -0.0405 -0.1804  0.1133
  388CHOL   ROH 4397   5.252   5.681  10.140  0.1689  0.1210 -0.2160
  388CHOL    R1 4398   5.446   5.668  10.346  0.1211 -0.0227 -0.1815
  388CHOL    R2 4399   5.716   5.704  10.298  0.1086  0.1382 -0.0763
  388CHOL    R3 4400   5.692   5.893  10.492 -0.0025 -0.0810  0.1320
  388CHOL    R4 4401   5.978   5.826  10.488  0.1174  0.3283 -0.2049
  388CHOL    R5 4402   5.846   5.823  10.662  0.2650 -0.0377 -0.0738
  388CHOL    C1 4403   6.108   6.074  10.781  0.0182  0.2332 -0.0841
  388CHOL    C2 4404   6.131   6.003  11.132 -0.2401 -0.0585  0.0219
  389CHOL   ROH 4405   2.892   2.224   9.183 -0.0101 -0.1526  0.0234
  389CHOL    R1 4406   2.754   2.166   9.423 -0.1008 -0.1817 -0.0358
  389CHOL    R2 4407   2.857   1.999   9.618 -0.1584 -0.1758 -0.0018
  389CHOL    R3 4408   2.811   2.213   9.779 -0.2536 -0.1897 -0.0091
  389CHOL    R4 4409   2.847   1.988   9.963  0.0056 -0.1406  0.0051
  389CHOL    R5 4410   2.678   2.125   9.958 -0.1062 -0.2724  0.0623
  389CHOL    C1 4411   2.799   2.182  10.316  0.0117 -0.1332  0.0024
  389CHOL    C2 4412   2.946   2.005  10.698  0.0184  0.2624 -0.1581
  390CHOL   ROH 4413   2.354   4.627   9.977 -0.2638 -0.2335 -0.1148
  390CHOL    R1 4414   2.144   4.661  10.163 -0.1755 -0.3285  0.0029
  390CHOL    R2 4415   2.107   4.492  10.378  0.1988 -0.1740  0.1914
  390CHOL    R3 4416   2.115   4.724  10.520  0.0013 -0.0252 -0.0313
  390CHOL    R4 4417   1.870   4.589  10.610  0.1577 -0.2040  0.1631
  390CHOL    R5 4418   1.885   4.793  10.534 -0.0740 -0.2521 -0.0391
  390CHOL    C1 4419   1.739   4.863  10.879 -0.0518 -0.0817 -0.0626
  390CHOL    C2 4420   1.536   4.904  11.078  0.0518  0.0863  0.1838
  391CHOL   ROH 4421   6.775   1.236  12.491 -0.1612 -0.0204 -0.0362
  391CHOL    R1 4422   6.941   1.175  12.270 -0.1720 -0.0631 -0.0326
  391CHOL    R2 4423   6.875   0.981  12.084 -0.2064 -0.0642 -0.0211
  391CHOL    R3 4424   6.912   1.185  11.908 -0.1717 -0.0802 -0.0325
  391CHOL    R4 4425   6.947   0.941  11.749 -0.2260 -0.0896 -0.0224
  391CHOL    R5 4426   7.087   1.107  11.764 -0.1935 -0.1188 -0.0355
  391CHOL    C1 4427   7.023   1.108  11.387 -0.2048 -0.1194 -0.0338
  391CHOL    C2 4428   6.996   1.241  11.124 -0.1838  0.1705 -0.1057
  392CHOL   ROH 4429   6.768   0.275   9.903 -0.0755  0.1110 -0.0968
  392CHOL    R1 4430   6.862   0.183  10.154 -0.0588  0.0430 -0.1288
  392CHOL    R2 4431   6.936   0.356  10.357  0.1498 -0.0117 -0.1637
  392CHOL    R3 4432   6.758   0.210  10.502  0.0878  0.1342 -0.0893
  392CHOL    R4 4433   6.994   0.233  10.675  0.1633  0.0086 -0.1575
  392CHOL    R5 4434   6.893   0.049  10.617  0.0181  0.0610 -0.0997
  392CHOL    C1 4435   6.860   0.025  10.996  0.1130  0.1573 -0.0840
  392CHOL    C2 4436   6.760  -0.167  11.355 -0.1651 -0.0792  0.2088
  393CHOL   ROH 4437   2.628   1.832  12.376 -0.1899 -0.1364  0.1642
  393CHOL    R1 4438   2.665   1.903  12.104 -0.0570 -0.1278  0.1850
  393CHOL    R2 4439   2.767   1.727  11.918 -0.1746 -0.1916  0.1877
  393CHOL    R3 4440   2.539   1.789  11.782 -0.0826  0.0406  0.1332
  393CHOL    R4 4441   2.730   1.704  11.575 -0.1129 -0.1651  0.1783
  393CHOL    R5 4442   2.618   1.892  11.579  0.0763 -0.0432  0.1469
  393CHOL    C1 4443   2.496   1.749  11.247  0.0095  0.0684  0.1217
  393CHOL    C2 4444   2.633   1.684  11.001 -0.1083 -0.2035 -0.0248
  394CHOL   ROH 4445   4.623   2.678   9.459 -0.3314 -0.1943 -0.1136
  394CHOL    R1 4446   4.490   2.671   9.709 -0.1022 -0.0740  0.0145
  394CHOL    R2 4447   4.430   2.435   9.839 -0.0461 -0.0140  0.1509
  394CHOL    R3 4448   4.565   2.551  10.045  0.1775  0.0198 -0.0115
  394CHOL    R4 4449   4.399   2.346  10.172  0.0495  0.2704  0.2385
  394CHOL    R5 4450   4.407   2.557  10.224  0.2783  0.3073  0.0736
  394CHOL    C1 4451   4.508   2.404  10.558  0.3151  0.4678  0.1370
  394CHOL    C2 4452   4.521   2.433  10.879 -0.1296  0.1492  0.2027
  395CHOL   ROH 4453   4.962   2.643   9.061 -0.1610  0.0533 -0.0871
  395CHOL    R1 4454   5.071   2.547   9.303 -0.0815 -0.0338 -0.1562
  395CHOL    R2 4455   5.142   2.714   9.511  0.0621 -0.1000 -0.1481
  395CHOL    R3 4456   4.979   2.552   9.655  0.0756 -0.0826 -0.1140
  395CHOL    R4 4457   5.153   2.678   9.855  0.0881 -0.0577 -0.1447
  395CHOL    R5 4458   5.120   2.464   9.828  0.0880 -0.0596 -0.1143
  395CHOL    C1 4459   5.007   2.505  10.190  0.1158 -0.0168 -0.1108
  395CHOL    C2 4460   5.177   2.240  10.483 -0.1014  0.0858 -0.1932
  396CHOL   ROH 4461   7.538   0.993  10.096  0.0334  0.1573  0.2905
  396CHOL    R1 4462   7.575   1.220  10.260  0.1096  0.1958  0.2196
  396CHOL    R2 4463   7.823   1.334  10.304  0.1166  0.2491  0.0177
  396CHOL    R3 4464   7.699   1.560  10.218  0.0158  0.2142  0.0671
  396CHOL    R4 4465   7.959   1.651  10.317  0.0297  0.2876  0.0016
  396CHOL    R5 4466   7.764   1.727  10.376  0.0148  0.2233  0.0664
  396CHOL    C1 4467   7.922   2.048  10.243 -0.1156  0.2772  0.0385
  396CHOL    C2 4468   8.198   2.434  10.163 -0.3614  0.0333  0.1496
  397CHOL   ROH 4469   3.209   7.013   9.514 -0.0248 -0.0771 -0.0537
  397CHOL    R1 4470   2.967   7.014   9.662 -0.0406  0.0287 -0.0784
  397CHOL    R2 4471   2.948   6.909   9.917 -0.1411 -0.0692 -0.1216
  397CHOL    R3 4472   2.850   7.155   9.976  0.0290 -0.0232 -0.0303
  397CHOL    R4 4473   2.799   6.994  10.216  0.0698 -0.0216 -0.0287
  397CHOL    R5 4474   2.653   7.111  10.104  0.0755  0.0745  0.0712
  397CHOL    C1 4475   2.620   7.275  10.447  0.3524  0.0491  0.1112
  397CHOL    C2 4476   2.706   7.526  10.687  0.4351  0.2906 -0.4491
  398CHOL   ROH 4477   4.846   4.784  10.151 -0.0918 -0.1258  0.0097
  398CHOL    R1 4478   5.032   4.815  10.362  0.0177 -0.1176 -0.0872
  398CHOL    R2 4479   4.959   4.800  10.628  0.1116  0.1314 -0.0460
  398CHOL    R3 4480   5.155   4.612  10.638 -0.0299 -0.0158  0.0103
  398CHOL    R4 4481   5.101   4.678  10.918  0.0566  0.1535 -0.0093
  398CHOL    R5 4482   5.295   4.682  10.819  0.0484 -0.0394 -0.0392
  398CHOL    C1 4483   5.369   4.431  11.096 -0.1082  0.0283  0.0651
  398CHOL    C2 4484   5.814   4.251  11.198 -0.1348 -0.2175 -0.0634
  399CHOL   ROH 4485   1.963   4.834  12.390 -0.1490 -0.2789 -0.0241
  399CHOL    R1 4486   1.976   4.757  12.118  0.2673 -0.1348 -0.0517
  399CHOL    R2 4487   1.805   4.861  11.927  0.1865 -0.4455 -0.1452
  399CHOL    R3 4488   2.038   4.922  11.800  0.1645  0.1556  0.0729
  399CHOL    R4 4489   1.834   4.927  11.589  0.3271 -0.4695 -0.1390
  399CHOL    R5 4490   2.020   4.813  11.587  0.6639  0.0259  0.0788
  399CHOL    C1 4491   2.069   5.024  11.273  0.3883  0.0809  0.0694
  399CHOL    C2 4492   2.142   5.094  10.822 -0.0908 -0.1966  0.2412
  400CHOL   ROH 4493   7.249   7.025  13.067  0.1296 -0.1821  0.1360
  400CHOL    R1 4494   7.235   6.965  12.790  0.1563 -0.1333  0.1262
  400CHOL    R2 4495   7.147   7.147  12.602  0.2707 -0.0742  0.1469
  400CHOL    R3 4496   7.386   7.091  12.484  0.2648 -0.1540  0.1665
  400CHOL    R4 4497   7.198   7.113  12.262  0.3222  0.2088  0.1219
  400CHOL    R5 4498   7.330   6.946  12.302  0.1857  0.0523  0.0092
  400CHOL    C1 4499   7.451   7.041  11.953  0.3466  0.2986  0.1256
  400CHOL    C2 4500   7.815   7.035  11.753 -0.3169  0.0483 -0.1632
  401CHOL   ROH 4501   6.655   5.172   9.776 -0.2115 -0.0478  0.1973
  401CHOL    R1 4502   6.635   4.981   9.983 -0.0163 -0.0156  0.2487
  401CHOL    R2 4503   6.654   4.709   9.937 -0.1948 -0.0326  0.2501
  401CHOL    R3 4504   6.848   4.723  10.127  0.0711 -0.0893 -0.0102
  401CHOL    R4 4505   6.772   4.440  10.120 -0.1724 -0.0273  0.2433
  401CHOL    R5 4506   6.778   4.569  10.296  0.1668  0.0627  0.1685
  401CHOL    C1 4507   7.022   4.297  10.404  0.0902 -0.0774 -0.0050
  401CHOL    C2 4508   6.992   3.916  10.528  0.0336  0.1113  0.0911
  402CHOL   ROH 4509   0.491   5.104  10.416 -0.1613 -0.0301  0.0309
  402CHOL    R1 4510   0.387   4.842  10.439 -0.4371  0.0693 -0.0738
  402CHOL    R2 4511   0.479   4.661  10.627 -0.2819 -0.2545 -0.4649
  402CHOL    R3 4512   0.216   4.648  10.695 -0.1798 -0.0198  0.0399
  402CHOL    R4 4513   0.343   4.438  10.854 -0.0555 -0.2908 -0.3593
  402CHOL    R5 4514   0.172   4.414  10.721 -0.3613 -0.0106 -0.0610
  402CHOL    C1 4515   0.017   4.295  11.048  0.1721 -0.0916  0.1761
  402CHOL    C2 4516  -0.014   3.975  10.988  0.1372 -0.1166  0.0495
  403CHOL   ROH 4517   0.855   6.109  11.735  0.0248  0.1070  0.0820
  403CHOL    R1 4518   0.638   6.074  11.557  0.0876  0.0823  0.0100
  403CHOL    R2 4519   0.389   6.183  11.604  0.0301 -0.0385 -0.0160
  403CHOL    R3 4520   0.424   6.288  11.355  0.0532  0.0685  0.0312
  403CHOL    R4 4521   0.137   6.228  11.372  0.0564  0.0294 -0.0320
  403CHOL    R5 4522   0.275   6.161  11.216  0.0857  0.1084 -0.0418
  403CHOL    C1 4523   0.022   6.352  11.003  0.0934  0.1695  0.0029
  403CHOL    C2 4524  -0.143   6.536  10.635 -0.0584 -0.1037 -0.1210
  404CHOL   ROH 4525   4.414   5.958  12.864 -0.0788  0.0826  0.0703
  404CHOL    R1 4526   4.433   6.041  12.594 -0.1522  0.2706  0.1197
  404CHOL    R2 4527   4.448   5.862  12.384  0.6536  0.3809  0.0402
  404CHOL    R3 4528   4.235   6.003  12.291  0.1981 -0.3191 -0.0502
  404CHOL    R4 4529   4.408   5.966  12.057  0.5299  0.4063  0.0647
  404CHOL    R5 4530   4.329   6.155  12.132 -0.2127  0.1106  0.1012
  404CHOL    C1 4531   4.184   6.159  11.779  0.0302 -0.2361 -0.0059
  404CHOL    C2 4532   3.875   6.251  11.591 -0.0985  0.2842  0.2077
  405CHOL   ROH 4533   1.564   5.308   9.894  0.3329  0.2382  0.0921
  405CHOL    R1 4534   1.458   5.203  10.135  0.2110  0.0451 -0.0427
  405CHOL    R2 4535   1.616   5.138  10.352  0.0872  0.0160  0.0400
  405CHOL    R3 4536   1.447   5.303  10.484 -0.1063 -0.1522  0.0079
  405CHOL    R4 4537   1.651   5.232  10.682  0.0359  0.1980 -0.0058
  405CHOL    R5 4538   1.435   5.212  10.705  0.0638 -0.0795  0.0484
  405CHOL    C1 4539   1.512   5.443  10.999 -0.1756  0.1462 -0.0625
  405CHOL    C2 4540   1.266   5.260  11.284 -0.0750  0.0791 -0.0049
  406CHOL   ROH 4541   4.407   3.017  12.234  0.1636  0.1597 -0.1362
  406CHOL    R1 4542   4.398   3.153  11.985 -0.0359  0.1203 -0.1530
  406CHOL    R2 4543   4.569   3.092  11.776 -0.0086  0.2805 -0.1796
  406CHOL    R3 4544   4.337   3.064  11.638 -0.0090  0.0064 -0.1293
  406CHOL    R4 4545   4.542   3.100  11.432 -0.0827  0.1820 -0.1760
  406CHOL    R5 4546   4.359   3.216  11.454 -0.2034 -0.0057 -0.1650
  406CHOL    C1 4547   4.308   3.078  11.101 -0.1262 -0.1327 -0.1267
  406CHOL    C2 4548   4.364   2.926  10.725 -0.0303  0.0217  0.0102
  407CHOL   ROH 4549   5.123   4.678   9.777  0.0956 -0.0502  0.0845
  407CHOL    R1 4550   5.349   4.587   9.921  0.1308  0.0940  0.1228
  407CHOL    R2 4551   5.458   4.728  10.132 -0.0916  0.0897  0.2431
  407CHOL    R3 4552   5.423   4.493  10.265  0.0865 -0.0196  0.1025
  407CHOL    R4 4553   5.608   4.647  10.433 -0.1930  0.1156  0.3011
  407CHOL    R5 4554   5.639   4.445  10.357  0.0869  0.1823  0.2169
  407CHOL    C1 4555   5.663   4.380  10.733 -0.0850  0.0281  0.2028
  407CHOL    C2 4556   6.104   4.214  10.812  0.2279  0.3139  0.1915
  408CHOL   ROH 4557   0.886   1.543  12.542 -0.0709  0.1266 -0.0539
  408CHOL    R1 4558   0.935   1.716  12.323 -0.1324  0.0697 -0.1127
  408CHOL    R2 4559   1.160   1.694  12.164 -0.1708  0.0385 -0.1593
  408CHOL    R3 4560   0.977   1.682  11.963 -0.2164 -0.0245 -0.1148
  408CHOL    R4 4561   1.226   1.587  11.842 -0.1878  0.1372 -0.1961
  408CHOL    R5 4562   1.098   1.747  11.768 -0.2985  0.0832 -0.1334
  408CHOL    C1 4563   1.093   1.513  11.466 -0.2404  0.1355 -0.1758
  408CHOL    C2 4564   1.328   1.617  11.133  0.0417 -0.2151 -0.3040
  409CHOL   ROH 4565   5.330   3.502   9.672  0.0136 -0.3440 -0.2072
  409CHOL    R1 4566   5.214   3.368   9.894 -0.0539 -0.0709 -0.0719
  409CHOL    R2 4567   5.294   3.116   9.974 -0.4126 -0.1828 -0.0343
  409CHOL    R3 4568   5.330   3.239  10.214 -0.0346 -0.1407 -0.1075
  409CHOL    R4 4569   5.272   2.960  10.281 -0.2355 -0.0665  0.0373
  409CHOL    R5 4570   5.169   3.136  10.358  0.0171  0.0590  0.0973
  409CHOL    C1 4571   5.293   2.984  10.685  0.2224  0.0408  0.0102
  409CHOL    C2 4572   5.106   3.126  10.990  0.3347 -0.2310 -0.0333
  410CHOL   ROH 4573   0.024  -0.115   9.653 -0.0705 -0.1264 -0.0407
  410CHOL    R1 4574   0.109  -0.003   9.899  0.0112 -0.3101  0.0168
  410CHOL    R2 4575  -0.058   0.150  10.058  0.1732 -0.1169  0.0015
  410CHOL    R3 4576   0.014  -0.030  10.249 -0.1399 -0.2705 -0.0197
  410CHOL    R4 4577  -0.001   0.227  10.390  0.1266 -0.2851  0.0493
  410CHOL    R5 4578   0.168   0.089  10.388 -0.0440 -0.5054  0.0835
  410CHOL    C1 4579   0.099   0.103  10.763 -0.1945 -0.5271  0.0571
  410CHOL    C2 4580   0.150   0.293  11.090 -0.2956 -0.3240 -0.1105
  411CHOL   ROH 4581   2.053   0.922  11.961  0.2566 -0.0804 -0.1953
  411CHOL    R1 4582   1.886   0.960  11.736  0.2659  0.1427 -0.1682
  411CHOL    R2 4583   1.982   1.047  11.492  0.3582 -0.0607 -0.2126
  411CHOL    R3 4584   1.859   0.822  11.400 -0.0235  0.1097 -0.1324
  411CHOL    R4 4585   1.947   0.963  11.158  0.4903 -0.2730 -0.1734
  411CHOL    R5 4586   1.745   0.894  11.201  0.3032  0.1799 -0.2962
  411CHOL    C1 4587   1.812   0.703  10.878  0.2089 -0.2366 -0.0753
  411CHOL    C2 4588   1.646   0.500  10.670 -0.0047  0.0988  0.1506
  412CHOL   ROH 4589   3.692   5.034   9.644  0.0671  0.1432  0.0858
  412CHOL    R1 4590   3.595   4.945   9.894  0.0221  0.1383  0.0659
  412CHOL    R2 4591   3.708   4.733  10.031 -0.0238  0.1182  0.0651
  412CHOL    R3 4592   3.726   4.914  10.232 -0.0302  0.0990  0.0840
  412CHOL    R4 4593   3.753   4.653  10.364  0.1961  0.0858  0.0299
  412CHOL    R5 4594   3.611   4.811  10.416  0.1232 -0.0047  0.1277
  412CHOL    C1 4595   3.796   4.777  10.747  0.3181  0.0489  0.0271
  412CHOL    C2 4596   4.061   4.492  10.897 -0.0015  0.0947  0.2108
  413CHOL   ROH 4597   3.510   1.148  12.383  0.1800 -0.1112  0.1128
  413CHOL    R1 4598   3.419   1.156  12.116  0.1382 -0.1817  0.1253
  413CHOL    R2 4599   3.530   1.323  11.925 -0.0076 -0.1052  0.1093
  413CHOL    R3 4600   3.559   1.091  11.786  0.1407 -0.0867  0.1065
  413CHOL    R4 4601   3.650   1.299  11.602 -0.2199  0.0073  0.0192
  413CHOL    R5 4602   3.499   1.148  11.562 -0.0907 -0.1629  0.1437
  413CHOL    C1 4603   3.748   1.068  11.284 -0.2044  0.0903 -0.0360
  413CHOL    C2 4604   3.972   0.922  11.034  0.1661 -0.2559  0.1521
  414CHOL   ROH 4605   3.053   4.356   9.498  0.1118 -0.1002  0.0852
  414CHOL    R1 4606   3.154   4.167   9.683  0.0118 -0.1395  0.0988
  414CHOL    R2 4607   3.145   4.208   9.956 -0.0095 -0.1358  0.0925
  414CHOL    R3 4608   3.020   3.967   9.956 -0.1023 -0.0892  0.0822
  414CHOL    R4 4609   3.075   4.022  10.239 -0.0544 -0.1257  0.0890
  414CHOL    R5 4610   3.131   3.842  10.128 -0.1300 -0.1429  0.0672
  414CHOL    C1 4611   2.917   3.686  10.403 -0.1677 -0.0762  0.0773
  414CHOL    C2 4612   3.126   3.347  10.437 -0.0575  0.1324  0.1846
  415CHOL   ROH 4613   3.731   0.838   9.431 -0.1295 -0.1598  0.0459
  415CHOL    R1 4614   3.611   0.847   9.687 -0.0324 -0.1803  0.0920
  415CHOL    R2 4615   3.697   0.689   9.897  0.1551 -0.0766  0.0924
  415CHOL    R3 4616   3.717   0.927  10.026  0.0510 -0.0342  0.0332
  415CHOL    R4 4617   3.754   0.725  10.236 -0.1611  0.0276  0.1379
  415CHOL    R5 4618   3.610   0.890  10.237 -0.1534  0.0417 -0.0520
  415CHOL    C1 4619   3.806   0.970  10.555 -0.4430  0.1282  0.1089
  415CHOL    C2 4620   3.574   0.835  10.806  0.0754 -0.1618 -0.3161
  416CHOL   ROH 4621   2.179   7.181   9.641  0.1321  0.1324 -0.0383
  416CHOL    R1 4622   2.092   7.161   9.909 -0.0015 -0.0533 -0.0936
  416CHOL    R2 4623   2.205   6.986  10.090  0.1270  0.0494 -0.0776
  416CHOL    R3 4624   2.239   7.210  10.239 -0.2597  0.0568  0.0083
  416CHOL    R4 4625   2.273   6.987  10.428  0.3968  0.0141 -0.1291
  416CHOL    R5 4626   2.136   7.156  10.450  0.0211 -0.2946  0.0680
  416CHOL    C1 4627   2.344   7.199  10.766  0.1910  0.0005 -0.0784
  416CHOL    C2 4628   2.358   6.906  10.991 -0.0026 -0.1829 -0.3834
  417CHOL   ROH 4629   6.766   3.879   9.394  0.0692  0.2558  0.0237
  417CHOL    R1 4630   6.808   3.830   9.669  0.1503  0.3529  0.0287
  417CHOL    R2 4631   6.764   3.583   9.785 -0.1499  0.4794  0.1913
  417CHOL    R3 4632   7.020   3.614   9.870 -0.0515  0.1528  0.0328
  417CHOL    R4 4633   6.905   3.418  10.054 -0.1389  0.1603 -0.0048
  417CHOL    R5 4634   7.006   3.602  10.109  0.1009  0.0244  0.0401
  417CHOL    C1 4635   7.227   3.351  10.290 -0.0401 -0.3320 -0.2678
  417CHOL    C2 4636   7.180   3.460  10.688  0.2116 -0.1686  0.1051
  418CHOL   ROH 4637   5.048   4.383  12.674 -0.1700 -0.0491  0.1322
  418CHOL    R1 4638   5.057   4.481  12.409 -0.0756 -0.0054  0.1515
  418CHOL    R2 4639   4.929   4.713  12.332 -0.0990 -0.0280  0.1328
  418CHOL    R3 4640   5.177   4.781  12.241 -0.0757  0.0514  0.2503
  418CHOL    R4 4641   4.995   4.849  12.021  0.0015 -0.0112  0.1602
  418CHOL    R5 4642   5.172   4.723  12.008  0.0519  0.0444  0.2464
  418CHOL    C1 4643   5.265   4.992  11.754  0.0820  0.0731  0.2865
  418CHOL    C2 4644   5.244   4.870  11.361  0.2212 -0.0104 -0.0498
  419CHOL   ROH 4645   2.346   0.649   9.637 -0.0685  0.0379  0.0693
  419CHOL    R1 4646   2.221   0.639   9.891  0.0536  0.1510  0.1349
  419CHOL    R2 4647   2.180   0.403  10.027 -0.0946  0.1859  0.1530
  419CHOL    R3 4648   2.313   0.532  10.226  0.1302  0.0627  0.0859
  419CHOL    R4 4649   2.115   0.365  10.365 -0.0873  0.3883  0.1784
  419CHOL    R5 4650   2.144   0.580  10.389  0.2262  0.3594  0.1040
  419CHOL    C1 4651   2.202   0.463  10.748  0.1280  0.3905  0.1302
  419CHOL    C2 4652   2.194   0.486  11.167  0.1178  0.0512  0.3203
  420CHOL   ROH 4653   7.228   4.950  12.370 -0.2390 -0.0178  0.0673
  420CHOL    R1 4654   7.181   5.114  12.144 -0.4116  0.0808  0.1726
  420CHOL    R2 4655   7.201   5.019  11.885  0.0723  0.3538  0.1033
  420CHOL    R3 4656   6.949   5.118  11.863 -0.1603 -0.2287 -0.0508
  420CHOL    R4 4657   7.060   5.135  11.592  0.2404  0.6034  0.1178
  420CHOL    R5 4658   6.969   5.298  11.706 -0.3474  0.1652  0.3442
  420CHOL    C1 4659   6.740   5.296  11.401  0.1201  0.2019 -0.0184
  420CHOL    C2 4660   6.614   5.667  11.191 -0.1478 -0.3519 -0.0339
  421CHOL   ROH 4661   3.565   2.407  12.538 -0.0717  0.1235  0.0948
  421CHOL    R1 4662   3.454   2.509  12.298 -0.1233 -0.0746  0.0326
  421CHOL    R2 4663   3.609   2.613  12.095 -0.1859  0.0594  0.0561
  421CHOL    R3 4664   3.474   2.432  11.943  0.0794 -0.1449  0.0570
  421CHOL    R4 4665   3.611   2.605  11.749 -0.1977  0.0941  0.0552
  421CHOL    R5 4666   3.398   2.558  11.754 -0.1343 -0.2407  0.0723
  421CHOL    C1 4667   3.486   2.429  11.406  0.0444 -0.0774  0.0554
  421CHOL    C2 4668   3.603   2.244  11.160  0.0302 -0.1975  0.2827
  422CHOL   ROH 4669   5.454   0.841  12.396  0.0176  0.1738 -0.0392
  422CHOL    R1 4670   5.393   0.750  12.135  0.0851  0.1255 -0.0377
  422CHOL    R2 4671   5.392   0.918  11.915  0.0851  0.0952 -0.0576
  422CHOL    R3 4672   5.564   0.734  11.814  0.1449  0.1219 -0.0067
  422CHOL    R4 4673   5.488   0.899  11.584  0.0744  0.0270 -0.0573
  422CHOL    R5 4674   5.476   0.682  11.598  0.1498  0.0238  0.0123
  422CHOL    C1 4675   5.706   0.714  11.296  0.1243  0.0124 -0.0094
  422CHOL    C2 4676   5.597   0.984  11.119 -0.3305  0.1076 -0.2589
  423CHOL   ROH 4677   7.388   3.997  12.210  0.2157 -0.4557 -0.0670
  423CHOL    R1 4678   7.456   3.963  11.937  0.2251 -0.3365 -0.0796
  423CHOL    R2 4679   7.265   3.956  11.736  0.2270 -0.3148 -0.0820
  423CHOL    R3 4680   7.417   4.155  11.630  0.1727 -0.2332 -0.0089
  423CHOL    R4 4681   7.238   4.075  11.413  0.1484 -0.1513 -0.0164
  423CHOL    R5 4682   7.455   4.087  11.404  0.1437 -0.1089 -0.0510
  423CHOL    C1 4683   7.364   4.331  11.125  0.0517  0.0207  0.0903
  423CHOL    C2 4684   7.231   4.455  10.804  0.0411  0.1746  0.0913
  424CHOL   ROH 4685   2.259   3.508  12.194  0.2302 -0.3928  0.0447
  424CHOL    R1 4686   2.373   3.414  11.952  0.1508 -0.2161 -0.0637
  424CHOL    R2 4687   2.220   3.344  11.733  0.0676 -0.2050 -0.0114
  424CHOL    R3 4688   2.381   3.521  11.605 -0.1075 -0.0501 -0.0207
  424CHOL    R4 4689   2.234   3.386  11.391 -0.0605 -0.1166 -0.0063
  424CHOL    R5 4690   2.450   3.406  11.406 -0.0725  0.0493 -0.0651
  424CHOL    C1 4691   2.393   3.577  11.070 -0.2995  0.0803 -0.0121
  424CHOL    C2 4692   2.456   3.561  10.533  0.0621  0.2942 -0.4554
  425CHOL   ROH 4693   2.284   2.012   9.388  0.0205 -0.0767 -0.0958
  425CHOL    R1 4694   2.354   2.046   9.661  0.0323 -0.0906 -0.0976
  425CHOL    R2 4695   2.211   2.211   9.831  0.0853 -0.0438 -0.1037
  425CHOL    R3 4696   2.196   1.986   9.983  0.0170 -0.0327 -0.0929
  425CHOL    R4 4697   2.097   2.201  10.157 -0.2997 -0.0499 -0.2328
  425CHOL    R5 4698   2.256   2.060  10.203 -0.2774  0.0324 -0.0255
  425CHOL    C1 4699   2.016   1.985  10.490 -0.5878 -0.0430 -0.2980
  425CHOL    C2 4700   1.814   2.338  10.633  0.1127  0.1331  0.2430
  426CHOL   ROH 4701   3.003   0.337  12.157 -0.0146 -0.1053 -0.0087
  426CHOL    R1 4702   3.221   0.257  11.995 -0.0209 -0.0146 -0.0604
  426CHOL    R2 4703   3.218   0.024  11.846  0.0282  0.0017 -0.0776
  426CHOL    R3 4704   3.277   0.192  11.641 -0.0679  0.0376 -0.0786
  426CHOL    R4 4705   3.448  -0.041  11.597 -0.0476  0.0628 -0.1663
  426CHOL    R5 4706   3.513   0.166  11.609 -0.0721  0.0741 -0.1625
  426CHOL    C1 4707   3.637   0.078  11.259 -0.1821  0.1321 -0.2189
  426CHOL    C2 4708   3.786   0.418  11.036 -0.1615  0.1241 -0.2486
  427CHOL   ROH 4709   6.514   7.268  12.501 -0.1271 -0.1811 -0.1578
  427CHOL    R1 4710   6.705   7.202  12.302 -0.0048 -0.0595 -0.0828
  427CHOL    R2 4711   6.666   7.260  12.034  0.0461 -0.1201 -0.1030
  427CHOL    R3 4712   6.907   7.383  12.059 -0.0554  0.0674 -0.0310
  427CHOL    R4 4713   6.846   7.399  11.774  0.0633 -0.0704 -0.0649
  427CHOL    R5 4714   7.028   7.320  11.863  0.0828  0.0929  0.0444
  427CHOL    C1 4715   7.177   7.596  11.646 -0.0220  0.1345  0.0248
  427CHOL    C2 4716   7.288   7.700  11.288  0.0026  0.4364  0.3663
  428CHOL   ROH 4717   2.812   4.170  12.119 -0.2126  0.0510 -0.2192
  428CHOL    R1 4718   2.881   4.435  12.050 -0.2931  0.0912 -0.1491
  428CHOL    R2 4719   3.107   4.497  11.903 -0.1564  0.2216  0.1008
  428CHOL    R3 4720   2.928   4.626  11.744 -0.0594  0.1040 -0.1062
  428CHOL    R4 4721   3.188   4.733  11.664 -0.0351  0.2062  0.1270
  428CHOL    R5 4722   3.014   4.849  11.725 -0.1474  0.1379 -0.0719
  428CHOL    C1 4723   3.067   4.991  11.375  0.1267  0.0869 -0.0521
  428CHOL    C2 4724   3.045   5.151  10.981 -0.1383  0.0069  0.0947
  429CHOL   ROH 4725   6.223   4.909  12.480  0.0287  0.1051 -0.0348
  429CHOL    R1 4726   6.228   4.695  12.294  0.1122  0.0954 -0.0226
  429CHOL    R2 4727   6.020   4.645  12.120  0.1472  0.0259 -0.0475
  429CHOL    R3 4728   6.216   4.660  11.931  0.1672  0.0719 -0.0220
  429CHOL    R4 4729   6.036   4.449  11.835  0.3141 -0.0808  0.0349
  429CHOL    R5 4730   6.252   4.433  11.865  0.3199  0.0665  0.0761
  429CHOL    C1 4731   6.229   4.349  11.493  0.4300 -0.0998  0.1068
  429CHOL    C2 4732   6.408   4.234  11.180 -0.2090 -0.1189 -0.2167
  430CHOL   ROH 4733   7.068   1.311   9.609  0.1535 -0.1836 -0.0364
  430CHOL    R1 4734   7.145   1.276   9.880  0.0805 -0.0836 -0.0024
  430CHOL    R2 4735   7.255   1.480  10.030 -0.0416 -0.0037 -0.0217
  430CHOL    R3 4736   7.053   1.419  10.201 -0.0735 -0.0313 -0.0688
  430CHOL    R4 4737   7.233   1.590  10.357  0.0115 -0.2328  0.0605
  430CHOL    R5 4738   7.161   1.392  10.413 -0.0867 -0.2410 -0.0861
  430CHOL    C1 4739   7.031   1.596  10.708  0.0125 -0.3921  0.0640
  430CHOL    C2 4740   7.218   1.937  10.762  0.0537  0.1670 -0.0969
  431CHOL   ROH 4741   3.549   3.440  12.606  0.0212  0.0423 -0.1396
  431CHOL    R1 4742   3.553   3.432  12.323  0.0909  0.0701 -0.1392
  431CHOL    R2 4743   3.334   3.499  12.169  0.0848 -0.0527 -0.1815
  431CHOL    R3 4744   3.510   3.669  12.051  0.0053  0.0676 -0.1290
  431CHOL    R4 4745   3.363   3.547  11.828  0.1391 -0.0255 -0.1735
  431CHOL    R5 4746   3.580   3.554  11.853  0.1319  0.1159 -0.1160
  431CHOL    C1 4747   3.545   3.735  11.518  0.0961  0.1034 -0.1194
  431CHOL    C2 4748   3.302   3.798  11.330  0.0936  0.0102  0.0003
  432CHOL   ROH 4749   4.507   4.057  11.588 -0.0982 -0.1187  0.1191
  432CHOL    R1 4750   4.653   4.011  11.350 -0.0880 -0.2836  0.1556
  432CHOL    R2 4751   4.768   4.215  11.204 -0.3231 -0.3489 -0.1368
  432CHOL    R3 4752   4.993   4.066  11.233 -0.1620 -0.0792  0.0355
  432CHOL    R4 4753   5.031   4.210  10.980 -0.1688 -0.0963  0.0345
  432CHOL    R5 4754   5.046   3.995  11.010  0.0661 -0.0696  0.0885
  432CHOL    C1 4755   5.396   4.067  10.877  0.0724  0.3041  0.2960
  432CHOL    C2 4756   5.298   4.102  10.506  0.2362 -0.1328 -0.2097
  433CHOL   ROH 4757   2.677   5.875   9.584 -0.2477 -0.2056 -0.1958
  433CHOL    R1 4758   2.787   5.939   9.837 -0.1172 -0.2274 -0.2472
  433CHOL    R2 4759   2.660   6.107  10.016  0.0710 -0.0826 -0.2509
  433CHOL    R3 4760   2.691   5.896  10.185 -0.0402 -0.0637 -0.2044
  433CHOL    R4 4761   2.634   6.125  10.360  0.2101  0.0376 -0.2450
  433CHOL    R5 4762   2.804   5.990  10.375  0.1074 -0.1003 -0.2704
  433CHOL    C1 4763   2.648   5.938  10.719  0.1867  0.1253 -0.1978
  433CHOL    C2 4764   2.859   5.721  10.883  0.1567  0.1015 -0.0412
  434CHOL   ROH 4765   7.200   1.978  11.978 -0.2667  0.0141 -0.0342
  434CHOL    R1 4766   7.301   2.016  11.716 -0.3198 -0.0370 -0.0593
  434CHOL    R2 4767   7.139   2.080  11.501 -0.3285  0.1571  0.0194
  434CHOL    R3 4768   7.312   2.288  11.474 -0.1334 -0.0027 -0.0191
  434CHOL    R4 4769   7.252   2.206  11.200 -0.4822  0.1971 -0.0253
  434CHOL    R5 4770   7.450   2.227  11.288 -0.3645 -0.0569 -0.1873
  434CHOL    C1 4771   7.479   2.474  10.999 -0.3886  0.0703 -0.0874
  434CHOL    C2 4772   7.731   2.705  10.970  0.0673  0.0864 -0.0344
  435CHOL   ROH 4773   1.429   5.671   9.622  0.0744  0.1033  0.0369
  435CHOL    R1 4774   1.478   5.743   9.892  0.0846  0.1034  0.0350
  435CHOL    R2 4775   1.284   5.855  10.053  0.1079  0.1591  0.0244
  435CHOL    R3 4776   1.347   5.648  10.218  0.0518  0.1506  0.0357
  435CHOL    R4 4777   1.188   5.830  10.385  0.0611  0.1800  0.0126
  435CHOL    R5 4778   1.387   5.751  10.431  0.0420  0.1471  0.0392
  435CHOL    C1 4779   1.192   5.621  10.732 -0.0189  0.1842  0.0164
  435CHOL    C2 4780   0.962   5.433  10.902 -0.0249 -0.4505 -0.1894
  436CHOL   ROH 4781   6.891   6.175  12.285  0.0075  0.3010  0.0709
  436CHOL    R1 4782   6.901   6.317  12.040 -0.0319  0.1774 -0.0037
  436CHOL    R2 4783   6.947   6.192  11.798  0.0119  0.0644  0.0590
  436CHOL    R3 4784   6.716   6.317  11.726 -0.0266 -0.0450 -0.0078
  436CHOL    R4 4785   6.820   6.202  11.477  0.2569  0.2625 -0.0348
  436CHOL    R5 4786   6.764   6.411  11.511  0.0736  0.1894  0.1142
  436CHOL    C1 4787   6.529   6.325  11.222  0.3634  0.2752 -0.1522
  436CHOL    C2 4788   6.341   6.668  11.216 -0.1301  0.0097  0.1765
  437CHOL   ROH 4789   0.561   1.900  12.393  0.1291  0.0297  0.0472
  437CHOL    R1 4790   0.474   1.900  12.124  0.0422  0.0943  0.0743
  437CHOL    R2 4791   0.530   2.108  11.950  0.2940 -0.0222  0.0098
  437CHOL    R3 4792   0.632   1.909  11.796 -0.0452 -0.2126  0.0215
  437CHOL    R4 4793   0.471   2.071  11.612  0.3013  0.1125 -0.0066
  437CHOL    R5 4794   0.455   1.855  11.643 -0.1165  0.1329 -0.0240
  437CHOL    C1 4795   0.533   1.862  11.270 -0.0129  0.0122 -0.0051
  437CHOL    C2 4796   0.249   1.565  11.048 -0.3608 -0.1285  0.0369
  438CHOL   ROH 4797   1.769   6.755  12.706 -0.2451 -0.0745 -0.1416
  438CHOL    R1 4798   1.764   6.767  12.423 -0.2222  0.0260 -0.1381
  438CHOL    R2 4799   1.603   6.944  12.284 -0.1570  0.1266 -0.0882
  438CHOL    R3 4800   1.838   7.016  12.168 -0.1257  0.0926 -0.0461
  438CHOL    R4 4801   1.656   6.971  11.943 -0.0758  0.0669 -0.0807
  438CHOL    R5 4802   1.852   6.881  11.971 -0.0882  0.0594 -0.0203
  438CHOL    C1 4803   1.907   7.056  11.636  0.0008  0.0001 -0.0367
  438CHOL    C2 4804   2.003   6.966  11.392  0.1189 -0.0775  0.2599
  439CHOL   ROH 4805   5.959   0.820   9.399 -0.2020  0.1652 -0.0613
  439CHOL    R1 4806   5.831   0.776   9.648 -0.1111  0.0422 -0.0351
  439CHOL    R2 4807   5.943   0.621   9.848  0.0050  0.0165 -0.1164
  439CHOL    R3 4808   5.903   0.844   9.998 -0.0263 -0.0429 -0.0363
  439CHOL    R4 4809   5.985   0.639  10.190  0.2522 -0.0284 -0.1429
  439CHOL    R5 4810   5.806   0.762  10.201  0.1807 -0.1480  0.0205
  439CHOL    C1 4811   5.972   0.858  10.531  0.3668 -0.1103 -0.0830
  439CHOL    C2 4812   5.875   0.715  10.820 -0.0243 -0.1554 -0.2759
  440CHOL   ROH 4813   2.347   5.844  12.611 -0.1175  0.0567 -0.0232
  440CHOL    R1 4814   2.327   5.882  12.331 -0.0782  0.0636 -0.0248
  440CHOL    R2 4815   2.413   6.113  12.205 -0.0169  0.0448 -0.0115
  440CHOL    R3 4816   2.557   5.938  12.055 -0.0365  0.0186 -0.0007
  440CHOL    R4 4817   2.486   6.154  11.870  0.1062  0.0939  0.0206
  440CHOL    R5 4818   2.450   5.941  11.841  0.0301  0.1100 -0.0366
  440CHOL    C1 4819   2.664   6.014  11.533  0.1594  0.0979  0.0496
  440CHOL    C2 4820   2.680   6.094  11.254 -0.3124  0.1072  0.0814
  441CHOL   ROH 4821   4.161   7.270  12.510 -0.1137 -0.1732  0.1154
  441CHOL    R1 4822   4.076   7.248  12.241 -0.0038 -0.1492  0.0795
  441CHOL    R2 4823   4.210   7.369  12.032  0.0692 -0.1198  0.1528
  441CHOL    R3 4824   4.212   7.117  11.930  0.1259 -0.1057  0.1147
  441CHOL    R4 4825   4.234   7.292  11.696 -0.1742 -0.0414  0.1141
  441CHOL    R5 4826   4.087   7.134  11.726 -0.0651 -0.1362  0.2197
  441CHOL    C1 4827   4.251   7.011  11.404 -0.2628  0.0175  0.0558
  441CHOL    C2 4828   4.380   7.002  11.075 -0.0510 -0.1694 -0.1013
  442CHOL   ROH 4829   5.224   7.369  12.739  0.0205  0.0964 -0.0029
  442CHOL    R1 4830   5.131   7.424  12.478  0.0259  0.1813  0.0138
  442CHOL    R2 4831   5.218   7.643  12.332  0.2678  0.0544 -0.0314
  442CHOL    R3 4832   5.278   7.454  12.146 -0.0159 -0.0456 -0.0277
  442CHOL    R4 4833   5.264   7.704  11.995  0.5240  0.0146 -0.0061
  442CHOL    R5 4834   5.156   7.520  11.951  0.1837  0.2178 -0.0718
  442CHOL    C1 4835   5.348   7.562  11.624  0.4067 -0.1026  0.0120
  442CHOL    C2 4836   5.386   7.487  11.311  0.0621 -0.0505  0.1783
  443CHOL   ROH 4837   6.113   0.069  12.575  0.0611 -0.0172  0.1391
  443CHOL    R1 4838   6.354   0.029  12.433  0.0076 -0.0754  0.0665
  443CHOL    R2 4839   6.363  -0.099  12.188 -0.1258  0.1004 -0.0260
  443CHOL    R3 4840   6.491   0.128  12.111  0.0189  0.0711  0.1138
  443CHOL    R4 4841   6.601  -0.081  11.939 -0.1047  0.0933 -0.0082
  443CHOL    R5 4842   6.714   0.058  12.062 -0.0194 -0.0457  0.0829
  443CHOL    C1 4843   6.859   0.142  11.720  0.0434  0.0616  0.1334
  443CHOL    C2 4844   6.946   0.337  11.336 -0.1527 -0.2584 -0.0389
  444CHOL   ROH 4845   6.811   3.158  11.883  0.3782  0.0662  0.1433
  444CHOL    R1 4846   6.711   3.072  11.633  0.2242 -0.0160  0.2320
  444CHOL    R2 4847   6.710   3.234  11.409  0.0890 -0.0902  0.1783
  444CHOL    R3 4848   6.843   3.026  11.297  0.0190 -0.1280  0.1649
  444CHOL    R4 4849   6.647   3.105  11.095  0.0166 -0.0775  0.1870
  444CHOL    R5 4850   6.675   2.905  11.176 -0.0281 -0.0842  0.1862
  444CHOL    C1 4851   6.736   2.833  10.807 -0.0913 -0.1057  0.1797
  444CHOL    C2 4852   6.616   2.510  10.564 -0.2532  0.0232 -0.0088
  445CHOL   ROH 4853   4.797   5.610  10.210  0.1731  0.1024  0.0367
  445CHOL    R1 4854   4.652   5.785  10.379  0.0853  0.1393 -0.0754
  445CHOL    R2 4855   4.639   5.751  10.652 -0.1428  0.1366 -0.0807
  445CHOL    R3 4856   4.728   6.008  10.656 -0.0711  0.1114 -0.0112
  445CHOL    R4 4857   4.588   5.974  10.912 -0.0127  0.0741  0.0005
  445CHOL    R5 4858   4.552   6.130  10.764 -0.0030  0.1300  0.0684
  445CHOL    C1 4859   4.642   6.345  11.066  0.1304  0.0141  0.1132
  445CHOL    C2 4860   4.733   6.686  11.403  0.0111 -0.0389  0.0079
  446CHOL   ROH 4861   6.032   7.435   9.926 -0.0037  0.1561  0.0813
  446CHOL    R1 4862   6.036   7.596  10.158 -0.1179  0.1277  0.1039
  446CHOL    R2 4863   5.806   7.669  10.292 -0.1771  0.0182  0.0655
  446CHOL    R3 4864   5.935   7.562  10.506 -0.1786  0.0410  0.0777
  446CHOL    R4 4865   5.697   7.690  10.620 -0.2043  0.0062  0.0572
  446CHOL    R5 4866   5.904   7.723  10.681 -0.2154  0.0375  0.0730
  446CHOL    C1 4867   5.756   7.602  11.011 -0.2216  0.0205  0.0639
  446CHOL    C2 4868   5.837   7.619  11.443 -0.1226 -0.0294  0.1985
  447CHOL   ROH 4869   3.895   1.279   9.441 -0.0996  0.0003 -0.0266
  447CHOL    R1 4870   3.838   1.232   9.714 -0.1509  0.0304 -0.0322
  447CHOL    R2 4871   4.036   1.196   9.903 -0.1866 -0.2791 -0.0487
  447CHOL    R3 4872   3.906   1.398  10.031  0.0990 -0.1168 -0.0062
  447CHOL    R4 4873   4.049   1.252  10.244  0.0933 -0.2089 -0.0679
  447CHOL    R5 4874   3.835   1.299  10.238  0.1352  0.0039  0.0641
  447CHOL    C1 4875   3.935   1.473  10.563  0.5243 -0.0158 -0.0391
  447CHOL    C2 4876   3.838   1.584  10.893  0.2273 -0.2434  0.0139
  448CHOL   ROH 4877   3.878   8.117   9.957  0.2290 -0.1869  0.1742
  448CHOL    R1 4878   3.702   7.943  10.094  0.1405 -0.1287  0.1369
  448CHOL    R2 4879   3.751   7.672  10.121  0.0118 -0.1609  0.0922
  448CHOL    R3 4880   3.719   7.725  10.385  0.0288 -0.1877  0.0988
  448CHOL    R4 4881   3.741   7.434  10.371  0.1648 -0.1727  0.0872
  448CHOL    R5 4882   3.581   7.547  10.466  0.1282 -0.2542  0.1161
  448CHOL    C1 4883   3.704   7.345  10.765  0.2699 -0.2047  0.0905
  448CHOL    C2 4884   3.519   7.224  11.023  0.0846 -0.5378 -0.2218
  449CHOL   ROH 4885   0.693   6.242  12.692 -0.0358  0.0021 -0.0090
  449CHOL    R1 4886   0.590   6.296  12.434 -0.0558  0.2795  0.0550
  449CHOL    R2 4887   0.630   6.538  12.306  0.4626  0.2066  0.0589
  449CHOL    R3 4888   0.726   6.379  12.107 -0.0318 -0.0202 -0.0133
  449CHOL    R4 4889   0.672   6.636  11.977  0.4304  0.0982  0.0216
  449CHOL    R5 4890   0.598   6.441  11.914 -0.0477  0.2501  0.0817
  449CHOL    C1 4891   0.787   6.544  11.599 -0.0526 -0.1778 -0.0680
  449CHOL    C2 4892   0.720   6.913  11.554 -0.2992  0.1183  0.2812
  450CHOL   ROH 4893   7.116   6.954  10.014  0.0282  0.2438 -0.1245
  450CHOL    R1 4894   7.179   7.027  10.280 -0.0833  0.0111 -0.0326
  450CHOL    R2 4895   7.089   6.885  10.499  0.0267 -0.3282 -0.2035
  450CHOL    R3 4896   7.353   6.875  10.561  0.0309 -0.1318 -0.1785
  450CHOL    R4 4897   7.215   6.805  10.810  0.0642 -0.2863 -0.2064
  450CHOL    R5 4898   7.364   6.962  10.784 -0.0565 -0.1634 -0.1619
  450CHOL    C1 4899   7.537   6.750  11.051  0.0899 -0.0775 -0.1844
  450CHOL    C2 4900   7.786   7.045  11.271  0.2070 -0.1481  0.0095
  451CHOL   ROH 4901   2.444   1.097   9.257 -0.0911  0.1469  0.0635
  451CHOL    R1 4902   2.405   1.200   9.517 -0.2008  0.0334  0.0931
  451CHOL    R2 4903   2.218   1.095   9.692 -0.0419 -0.2647  0.0936
  451CHOL    R3 4904   2.432   1.075   9.858  0.0110 -0.0134  0.0599
  451CHOL    R4 4905   2.201   1.093  10.037  0.0357 -0.1193  0.0989
  451CHOL    R5 4906   2.379   1.218  10.042 -0.0657  0.0281  0.0044
  451CHOL    C1 4907   2.393   1.072  10.394  0.1304  0.2012  0.0703
  451CHOL    C2 4908   2.727   1.212  10.649  0.2170  0.1863 -0.3550
  452CHOL   ROH 4909   6.263   3.689  12.342 -0.0873 -0.0235  0.1477
  452CHOL    R1 4910   6.245   3.476  12.156  0.1332  0.0801  0.0047
  452CHOL    R2 4911   6.078   3.485  11.936  0.0367  0.0100  0.0809
  452CHOL    R3 4912   6.307   3.429  11.800  0.0621  0.4141 -0.0570
  452CHOL    R4 4913   6.096   3.423  11.596 -0.1528 -0.4027  0.1397
  452CHOL    R5 4914   6.241   3.265  11.638  0.3054  0.0101  0.2257
  452CHOL    C1 4915   6.321   3.335  11.271 -0.2393 -0.2637  0.0443
  452CHOL    C2 4916   6.276   3.430  10.826  0.2778  0.0794  0.2941
  453CHOL   ROH 4917   5.029   6.202  11.357  0.1320 -0.0063  0.1617
  453CHOL    R1 4918   5.194   6.432  11.355  0.0504  0.0523  0.1023
  453CHOL    R2 4919   5.379   6.480  11.156  0.0697  0.0394  0.1180
  453CHOL    R3 4920   5.247   6.717  11.136 -0.0109 -0.0143 -0.0001
  453CHOL    R4 4921   5.502   6.762  10.997  0.0553  0.0592  0.1417
  453CHOL    R5 4922   5.419   6.883  11.158 -0.0870  0.0558  0.0732
  453CHOL    C1 4923   5.449   7.148  10.886 -0.0287  0.0203  0.0447
  453CHOL    C2 4924   5.785   7.115  10.764 -0.0883  0.3346  0.0450
  454CHOL   ROH 4925   0.747   4.860  12.417  0.0913 -0.0475 -0.1465
  454CHOL    R1 4926   0.849   4.931  12.163  0.0254 -0.1461 -0.2010
  454CHOL    R2 4927   0.786   4.792  11.933 -0.2082 -0.1033 -0.1623
  454CHOL    R3 4928   0.712   5.038  11.843 -0.0441 -0.0435 -0.1388
  454CHOL    R4 4929   0.769   4.882  11.600 -0.1437 -0.0674 -0.1559
  454CHOL    R5 4930   0.854   5.076  11.654 -0.0124 -0.1246 -0.1357
  454CHOL    C1 4931   0.690   5.165  11.321  0.0479  0.0096 -0.1302
  454CHOL    C2 4932   0.536   5.012  10.995 -0.2017  0.1954  0.0018
  455CHOL   ROH 4933   3.801   3.970  12.076  0.0340  0.2442  0.0547
  455CHOL    R1 4934   3.851   3.886  11.810 -0.0456 -0.0385  0.1259
  455CHOL    R2 4935   3.804   4.049  11.591 -0.1172 -0.2739 -0.0331
  455CHOL    R3 4936   4.064   3.993  11.535 -0.1335 -0.3253 -0.0597
  455CHOL    R4 4937   3.950   4.080  11.280 -0.0436  0.1297  0.0360
  455CHOL    R5 4938   4.058   3.895  11.317 -0.1464  0.0069 -0.2198
  455CHOL    C1 4939   4.279   4.046  11.045 -0.0160  0.3164  0.0513
  455CHOL    C2 4940   4.435   4.222  10.795  0.0566  0.3068  0.0331
  456CHOL   ROH 4941   3.879   5.033  12.930 -0.0014 -0.1698 -0.1637
  456CHOL    R1 4942   4.065   4.909  12.756  0.2339  0.1050 -0.1132
  456CHOL    R2 4943   3.992   4.806  12.510  0.3818 -0.2835  0.0059
  456CHOL    R3 4944   4.191   4.967  12.420 -0.0128  0.1083 -0.2086
  456CHOL    R4 4945   4.155   4.768  12.207  0.5092 -0.3232  0.0764
  456CHOL    R5 4946   4.342   4.819  12.307  0.3873  0.3110  0.0321
  456CHOL    C1 4947   4.437   4.899  11.947  0.2128  0.0215 -0.0841
  456CHOL    C2 4948   4.370   4.917  11.625  0.0153 -0.1111  0.0481
  457CHOL   ROH 4949   5.274   0.414  12.548  0.1196  0.1040  0.0854
  457CHOL    R1 4950   5.331   0.269  12.311 -0.0925  0.0610  0.0572
  457CHOL    R2 4951   5.230   0.342  12.064  0.0468  0.2859  0.0594
  457CHOL    R3 4952   5.492   0.338  11.992  0.0538 -0.1244  0.0898
  457CHOL    R4 4953   5.346   0.295  11.742 -0.0025  0.3517  0.0332
  457CHOL    R5 4954   5.505   0.170  11.822 -0.2320 -0.0071 -0.0535
  457CHOL    C1 4955   5.660   0.264  11.487 -0.0244  0.0048  0.0465
  457CHOL    C2 4956   6.055   0.263  11.298  0.0681  0.1447 -0.1567
  458CHOL   ROH 4957   7.956   4.668   9.602 -0.1604 -0.1187 -0.2714
  458CHOL    R1 4958   7.787   4.568   9.807 -0.0976 -0.1515 -0.2344
  458CHOL    R2 4959   7.521   4.640   9.827 -0.0524 -0.0216 -0.0413
  458CHOL    R3 4960   7.482   4.371   9.825 -0.1925 -0.0012 -0.1838
  458CHOL    R4 4961   7.231   4.479   9.926 -0.0002  0.0546  0.2441
  458CHOL    R5 4962   7.353   4.326  10.021  0.0554 -0.0757 -0.0343
  458CHOL    C1 4963   7.026   4.133   9.981 -0.1013  0.1182  0.2767
  458CHOL    C2 4964   6.670   3.957  10.167  0.1433  0.1925 -0.1836
  459CHOL   ROH 4965   3.852   6.334  10.134 -0.0754 -0.0327 -0.0057
  459CHOL    R1 4966   3.787   6.471  10.373 -0.0030 -0.0152  0.0042
  459CHOL    R2 4967   3.543   6.443  10.499  0.0323 -0.0025  0.0780
  459CHOL    R3 4968   3.697   6.381  10.714  0.0955  0.0086  0.0361
  459CHOL    R4 4969   3.438   6.456  10.828  0.1346  0.0176  0.1104
  459CHOL    R5 4970   3.632   6.539  10.882  0.1499  0.0176  0.0470
  459CHOL    C1 4971   3.522   6.405  11.222  0.2535  0.0399  0.0898
  459CHOL    C2 4972   3.429   6.518  11.579  0.1470  0.1875  0.3018
  460CHOL   ROH 4973   4.873   1.592   9.084  0.1557 -0.2226 -0.1417
  460CHOL    R1 4974   4.877   1.553   9.364  0.0111 -0.1741 -0.1328
  460CHOL    R2 4975   5.099   1.454   9.497 -0.0304 -0.0703  0.0071
  460CHOL    R3 4976   5.070   1.679   9.646 -0.1957 -0.0578 -0.0404
  460CHOL    R4 4977   5.152   1.474   9.838 -0.2857 -0.0211  0.0470
  460CHOL    R5 4978   4.977   1.603   9.853 -0.3323 -0.0593 -0.0977
  460CHOL    C1 4979   5.156   1.698  10.176 -0.5896  0.0192  0.0256
  460CHOL    C2 4980   5.203   1.763  10.535 -0.0316  0.1335  0.1249
  461CHOL   ROH 4981   0.986   3.116   9.796 -0.0761 -0.0807 -0.0413
  461CHOL    R1 4982   1.263   3.138   9.847 -0.0631 -0.1085 -0.0988
  461CHOL    R2 4983   1.366   3.147  10.103 -0.0201  0.0128 -0.1196
  461CHOL    R3 4984   1.518   2.939  10.015 -0.0772 -0.0682 -0.0293
  461CHOL    R4 4985   1.624   3.000  10.281 -0.1667 -0.0901  0.0104
  461CHOL    R5 4986   1.738   2.987  10.096 -0.0901 -0.1635  0.0628
  461CHOL    C1 4987   1.915   2.719  10.302 -0.3057 -0.2260  0.1709
  461CHOL    C2 4988   2.287   2.577  10.382 -0.0753  0.1721 -0.0563
  462CHOL   ROH 4989   1.684   6.196   9.580 -0.3098  0.0005  0.1100
  462CHOL    R1 4990   1.594   6.164   9.846 -0.0782 -0.1005  0.1791
  462CHOL    R2 4991   1.757   6.068  10.048  0.2277  0.2153  0.0935
  462CHOL    R3 4992   1.682   6.298  10.173 -0.0818  0.1206  0.0909
  462CHOL    R4 4993   1.690   6.096  10.386  0.1299  0.1206  0.0827
  462CHOL    R5 4994   1.523   6.227  10.337 -0.0256 -0.0844  0.0589
  462CHOL    C1 4995   1.582   6.328  10.700 -0.2176 -0.0234  0.0738
  462CHOL    C2 4996   1.466   6.576  10.872  0.1884  0.0471 -0.1548
  463CHOL   ROH 4997   8.049   5.818  10.851 -0.0667  0.0489  0.0395
  463CHOL    R1 4998   7.861   5.974  10.708 -0.0825  0.0208  0.0297
  463CHOL    R2 4999   7.891   6.035  10.441 -0.0400  0.0863  0.0490
  463CHOL    R3 5000   7.642   5.927  10.421 -0.0026  0.0129 -0.0300
  463CHOL    R4 5001   7.645   6.144  10.224 -0.1349  0.2693  0.2441
  463CHOL    R5 5002   7.499   6.115  10.383 -0.0867  0.0083  0.2443
  463CHOL    C1 5003   7.268   6.106  10.079 -0.1551  0.3069  0.2838
  463CHOL    C2 5004   6.915   6.031   9.836  0.0046  0.0936 -0.1281
  464CHOL   ROH 5005   0.968   7.644   9.438  0.0162  0.0058 -0.0256
  464CHOL    R1 5006   1.115   7.742   9.658 -0.0439  0.0005  0.0171
  464CHOL    R2 5007   0.998   7.802   9.901 -0.1219  0.0597 -0.0355
  464CHOL    R3 5008   1.189   7.633   9.997 -0.1966  0.0285  0.0604
  464CHOL    R4 5009   1.044   7.725  10.235 -0.0393  0.3802  0.0308
  464CHOL    R5 5010   1.259   7.734  10.203 -0.0431  0.2005 -0.0715
  464CHOL    C1 5011   1.249   7.522  10.520 -0.0613  0.5375  0.1594
  464CHOL    C2 5012   0.944   7.562  10.875 -0.2286  0.0932  0.2327
  465CHOL   ROH 5013   2.634   0.458  12.342  0.2386  0.0115 -0.2549
  465CHOL    R1 5014   2.572   0.424  12.068 -0.2238 -0.0331 -0.1542
  465CHOL    R2 5015   2.339   0.520  11.955 -0.2241  0.3424  0.1266
  465CHOL    R3 5016   2.510   0.640  11.781 -0.2326 -0.0736 -0.1799
  465CHOL    R4 5017   2.245   0.670  11.658 -0.3488  0.3712  0.1817
  465CHOL    R5 5018   2.423   0.584  11.565 -0.6425 -0.0179 -0.0312
  465CHOL    C1 5019   2.352   0.870  11.322 -0.4293 -0.0025 -0.0741
  465CHOL    C2 5020   2.387   1.154  11.099 -0.3209 -0.2399  0.2435
  466CHOL   ROH 5021   1.038   7.730  12.440 -0.2671  0.0923  0.1699
  466CHOL    R1 5022   0.910   7.628  12.209 -0.2567  0.1958  0.1163
  466CHOL    R2 5023   0.724   7.774  12.065 -0.1400  0.3242  0.0765
  466CHOL    R3 5024   0.890   7.719  11.857 -0.0997  0.2632  0.1265
  466CHOL    R4 5025   0.627   7.760  11.734 -0.0828  0.0973  0.0690
  466CHOL    R5 5026   0.757   7.587  11.708 -0.0249  0.1352  0.1834
  466CHOL    C1 5027   0.726   7.700  11.346 -0.0116 -0.0921  0.1117
  466CHOL    C2 5028   0.532   7.768  11.010  0.3075  0.0221 -0.0241
  467CHOL   ROH 5029  -0.377   3.379   9.841  0.1530 -0.0162 -0.1164
  467CHOL    R1 5030  -0.181   3.351  10.043  0.2280 -0.0799 -0.1967
  467CHOL    R2 5031   0.090   3.355   9.990  0.2125  0.2005 -0.2642
  467CHOL    R3 5032   0.092   3.552  10.178  0.0989 -0.0024 -0.0463
  467CHOL    R4 5033   0.353   3.420  10.204  0.2211  0.1781 -0.2687
  467CHOL    R5 5034   0.208   3.454  10.364  0.2325 -0.1175 -0.1853
  467CHOL    C1 5035   0.508   3.642  10.505  0.1195 -0.0254 -0.0667
  467CHOL    C2 5036   0.820   3.542  10.599  0.1017  0.0560  0.1714
  468CHOL   ROH 5037   1.192   0.511   9.453  0.2981  0.2799  0.1260
  468CHOL    R1 5038   1.122   0.368   9.687  0.0066  0.2156  0.0037
  468CHOL    R2 5039   1.297   0.335   9.899 -0.1101 -0.1931  0.0408
  468CHOL    R3 5040   1.092   0.442  10.042 -0.0025  0.0117  0.0474
  468CHOL    R4 5041   1.308   0.410  10.237 -0.0768 -0.3815  0.0834
  468CHOL    R5 5042   1.105   0.334  10.256 -0.1903 -0.1216 -0.0021
  468CHOL    C1 5043   1.122   0.554  10.567  0.0436 -0.2990  0.1143
  468CHOL    C2 5044   1.245   0.166  10.817  0.1055  0.0961  0.1483
  469CHOL   ROH 5045   1.640   5.259  12.487  0.0472 -0.1021  0.0023
  469CHOL    R1 5046   1.537   5.297  12.226 -0.0257  0.0350  0.0504
  469CHOL    R2 5047   1.640   5.485  12.051  0.0952 -0.0498  0.0299
  469CHOL    R3 5048   1.663   5.270  11.886 -0.1970 -0.0567 -0.0067
  469CHOL    R4 5049   1.702   5.504  11.712 -0.0446 -0.0779  0.0017
  469CHOL    R5 5050   1.559   5.342  11.682 -0.2218  0.0683  0.0498
  469CHOL    C1 5051   1.760   5.314  11.359 -0.4004 -0.1007 -0.0490
  469CHOL    C2 5052   1.954   5.505  11.171 -0.2484 -0.0621 -0.1688
  470CHOL   ROH 5053   4.431   6.496  12.527  0.1130 -0.1171  0.1446
  470CHOL    R1 5054   4.275   6.601  12.315  0.2060 -0.0461  0.1098
  470CHOL    R2 5055   4.385   6.744  12.106  0.3222 -0.1252  0.1122
  470CHOL    R3 5056   4.256   6.559  11.954  0.2418 -0.0681  0.1113
  470CHOL    R4 5057   4.367   6.749  11.761 -0.0690  0.1326  0.1300
  470CHOL    R5 5058   4.159   6.685  11.775 -0.0215  0.0235  0.3148
  470CHOL    C1 5059   4.235   6.578  11.418 -0.3723  0.3364  0.1393
  470CHOL    C2 5060   4.101   6.377  11.062 -0.3751 -0.0143 -0.0251
  471CHOL   ROH 5061   3.953   3.281   9.572 -0.1445  0.1942 -0.0508
  471CHOL    R1 5062   3.738   3.339   9.746 -0.1397  0.0473  0.0070
  471CHOL    R2 5063   3.740   3.269  10.013 -0.0239  0.0419  0.0087
  471CHOL    R3 5064   3.689   3.533  10.050 -0.1883  0.0084  0.0232
  471CHOL    R4 5065   3.612   3.407  10.303  0.2286 -0.0074  0.1460
  471CHOL    R5 5066   3.488   3.538  10.180 -0.0306 -0.1275  0.2759
  471CHOL    C1 5067   3.489   3.735  10.506  0.2213 -0.0676  0.2395
  471CHOL    C2 5068   3.153   3.894  10.797  0.1896 -0.0010  0.3321
  472CHOL   ROH 5069   7.755   0.880  12.497 -0.0855  0.0791 -0.1307
  472CHOL    R1 5070   7.815   0.684  12.301 -0.0090  0.1578 -0.1847
  472CHOL    R2 5071   7.792   0.413  12.349  0.1720  0.1383 -0.2362
  472CHOL    R3 5072   7.634   0.420  12.128  0.1179  0.0788 -0.2013
  472CHOL    R4 5073   7.735   0.145  12.139  0.1715  0.0895 -0.1757
  472CHOL    R5 5074   7.748   0.281  11.970  0.1103  0.0690 -0.2051
  472CHOL    C1 5075   7.553  -0.005  11.809  0.1204  0.0053 -0.1077
  472CHOL    C2 5076   7.669  -0.341  11.605 -0.0811 -0.0909  0.0032
  473WN      WN 5077   1.186   2.426   8.524  0.2778 -0.1018 -0.0442
  474WN      WN 5078   7.389   1.309   9.216 -0.2053 -0.1688  0.0761
  475WN      WN 5079   0.056   3.819   8.069  0.1716 -0.0437 -0.0519
  476WN      WN 5080   1.388   7.253   8.018  0.1807  0.2974  0.4290
  477WN      WN 5081   4.182   1.458   8.063 -0.2878  0.0097  0.0003
  478WN      WN 5082   3.760   0.974   7.383  0.0214  0.2001 -0.1772
  479WN      WN 5083   0.996   7.317   8.372  0.2536  0.1177  0.0670
  480WN      WN 5084   6.341   6.369   8.542 -0.0013  0.4783 -0.1146
  481WN      WN 5085   4.263   5.167   9.709 -0.0742 -0.0130  0.2327
  482WN      WN 5086   1.372   6.772   7.656  0.1201  0.1306 -0.3037
  483WN      WN 5087   1.268   0.779   7.949  0.3205 -0.1886 -0.1182
  484WN      WN 5088   3.439   6.042   7.597 -0.2668 -0.0196  0.0802
  485WN      WN 5089   0.953   4.099   9.203 -0.0968  0.0860  0.1552
  486WN      WN 5090   0.762   4.884   6.867  0.1142  0.2000 -0.0633
  487WN      WN 5091   7.580   4.491   7.303  0.4797 -0.2902  0.0249
  488WN      WN 5092   0.908   6.331   7.735 -0.2579  0.0303  0.0691
  489WN      WN 5093   1.653   5.247   8.623  0.1347 -0.0503  0.0327
  490WN      WN 5094   7.324   4.896   9.012 -0.2195  0.1400 -0.0386
  491WN      WN 5095   0.153   6.234   8.937 -0.2424 -0.2546 -0.1539
  492WN      WN 5096   6.800   2.318   8.075  0.3274 -0.0700 -0.0016
  493WN      WN 5097   7.160   3.517   7.742  0.0061  0.1512  0.1387
  494WN      WN 5098   2.480   2.707   7.405 -0.0031 -0.0093  0.1030
  495WN      WN 5099   4.252   1.272   7.565  0.0635 -0.0117  0.1654
  496WN      WN 5100   7.143   3.082   8.288  0.1341 -0.0082 -0.1249
  497WN      WN 5101   5.505   6.041   8.094  0.1821 -0.0777 -0.2716
  498WN      WN 5102   1.160   1.131   8.350  0.3034 -0.0242 -0.2232
  499WN      WN 5103   7.305   4.841   8.339  0.3527  0.3405  0.2533
  500WN      WN 5104   3.812   6.174   7.168 -0.2183 -0.2030 -0.1556
  501WN      WN 5105   2.665   0.645   8.240  0.0882 -0.2717  0.0026
  502WN      WN 5106   6.734   2.933   9.150 -0.1454  0.0683 -0.0880
  503WN      WN 5107   5.534   3.027   7.801 -0.2740 -0.2398  0.2424
  504WN      WN 5108   5.019   4.565   7.987 -0.1535 -0.0805  0.1168
  505WN      WN 5109   1.603   6.041   7.581  0.1551  0.0342  0.2287
  506WN      WN 5110   0.196   6.173   7.253 -0.0074  0.1685 -0.2022
  507WN      WN 5111   7.621   2.432   8.251  0.0238  0.0490  0.0337
  508WN      WN 5112   7.285   5.744   8.613 -0.3672  0.3605 -0.1506
  509WN      WN 5113   5.598   2.753   8.212 -0.0795 -0.1750  0.1409
  510WN      WN 5114   6.756   0.629   8.853  0.2043 -0.1930 -0.0413
  511WN      WN 5115   2.519   1.916   8.995 -0.0770 -0.2555 -0.3098
  512WN      WN 5116   4.704   4.852   9.217  0.0490 -0.1966  0.0573
  513WN      WN 5117   7.342   5.637   7.757 -0.1201  0.0252  0.0857
  514WN      WN 5118   7.191   5.410   8.246 -0.2058  0.0651  0.1522
  515WN      WN 5119   5.884   4.981   8.743 -0.1683 -0.1032 -0.2687
  516WN      WN 5120   3.193   1.416   8.247 -0.0510 -0.2507  0.1921
  517WN      WN 5121   6.854   0.085   8.202  0.1040  0.4446  0.0965
  518WN      WN 5122   1.026   2.655   9.345  0.0666  0.4261  0.3191
  519WN      WN 5123   7.620   3.679   7.652  0.1524  0.0682  0.0292
  520WN      WN 5124   4.007   2.369   8.196 -0.0343 -0.4352  0.0987
  521WN      WN 5125   5.063   5.405   9.039  0.0327  0.0556 -0.2837
  522WN      WN 5126   4.156   6.108   7.961 -0.0783 -0.2427  0.0830
  523WN      WN 5127   0.494   4.720   7.269  0.1107  0.3794 -0.1271
  524WN      WN 5128   7.799   6.977   6.854 -0.1494  0.2268  0.0197
  525WN      WN 5129   3.529   5.305   7.447 -0.0074 -0.3072 -0.2525
  526WN      WN 5130   3.699   3.066   9.102 -0.1375 -0.1259 -0.1454
  527WN      WN 5131   6.237   4.726   7.084  0.1589  0.2299  0.3400
  528WN      WN 5132   3.235   7.792   8.814 -0.2663  0.0790 -0.2885
  529WN      WN 5133   6.064   6.768   7.396 -0.0551  0.1033 -0.0062
  530WN      WN 5134   1.862   1.936   8.334 -0.1788  0.0918  0.1152
  531WN      WN 5135   3.396   4.450   9.052  0.1651 -0.1283 -0.0180
  532WN      WN 5136   4.414   4.409   8.221  0.1376 -0.2131 -0.1700
  533WN      WN 5137   7.357   3.291   7.272 -0.0135  0.1438 -0.0598
  534WN      WN 5138   0.268   0.571   7.547 -0.1431  0.0132 -0.3996
  535WN      WN 5139   2.972   0.571   7.846 -0.0955 -0.0026  0.0576
  536WN      WN 5140   7.112   1.626   8.691 -0.0263  0.0100 -0.0188
  537WN      WN 5141   3.196   4.919   9.044 -0.1178 -0.0861 -0.1279
  538WN      WN 5142   7.256   5.772   9.128  0.0765 -0.0088 -0.0723
  539WN      WN 5143   6.974   2.526   8.484  0.3012 -0.0171 -0.0068
  540WN      WN 5144   5.758   1.987   8.636  0.0288 -0.2031  0.0733
  541WN      WN 5145   4.992   6.483   7.446  0.1761  0.1181 -0.2112
  542WN      WN 5146   0.329   2.370   7.436 -0.4605  0.2089  0.1462
  543WN      WN 5147   6.324   4.578   7.701  0.1282 -0.1417 -0.0664
  544WN      WN 5148   5.149   7.392   8.290  0.0353  0.0383 -0.0908
  545WN      WN 5149   5.979   6.188   8.117 -0.0635 -0.0267  0.3366
  546WN      WN 5150   1.697   2.798   8.135  0.2682  0.3891  0.2151
  547WN      WN 5151   3.661   4.869   9.179 -0.2571  0.1172 -0.0698
  548WN      WN 5152   2.550   4.793   7.538 -0.2246 -0.0925 -0.1858
  549WN      WN 5153   7.204   1.178   8.304  0.0487  0.2402 -0.1523
  550WN      WN 5154   0.848   1.460   8.528  0.1380 -0.1873 -0.2414
  551WN      WN 5155   1.914   4.944   8.265  0.1411  0.1972  0.3686
  552WN      WN 5156   7.306   0.071   8.051 -0.0889 -0.4745 -0.1479
  553WN      WN 5157   0.731   6.836   8.524  0.0439  0.3600  0.1454
  554WN      WN 5158   6.699   1.575   8.426 -0.1754 -0.2091 -0.0029
  555WN      WN 5159   0.643   6.438   7.294  0.1674 -0.0974 -0.1657
  556WN      WN 5160   2.500   3.409   7.834 -0.0103  0.0539 -0.0704
  557WN      WN 5161   0.505   6.269   8.566  0.1762  0.2233  0.0929
  558WN      WN 5162   5.423   5.756   8.739  0.0759 -0.0297  0.0890
  559WN      WN 5163   3.700   1.515   8.287  0.2406  0.0009  0.1494
  560WN      WN 5164   5.127   1.262   8.842  0.0374  0.2380  0.1614
  561WN      WN 5165   3.340   3.210   8.410 -0.0980  0.0082 -0.0500
  562WN      WN 5166   7.248   2.663   8.028  0.0113 -0.5057  0.0523
  563WN      WN 5167   0.030   7.694   8.024  0.2557  0.0425 -0.2599
  564WN      WN 5168   5.188   7.765   7.894  0.2876 -0.3592  0.1014
  565WN      WN 5169   1.448   2.243   9.337 -0.1262  0.2704 -0.2814
  566WN      WN 5170   1.003   7.649   7.012 -0.2531  0.2924  0.1251
  567WN      WN 5171   0.412   3.403   8.939 -0.2670  0.0650  0.0691
  568WN      WN 5172   4.024   5.804   8.321 -0.0252  0.2002  0.0758
  569WN      WN 5173   6.969   7.002   8.729 -0.0561 -0.2225  0.1548
  570WN      WN 5174   5.822   7.596   7.644  0.0543  0.3246 -0.2703
  571WN      WN 5175   2.024   5.495   8.406  0.2830  0.0784  0.4447
  572WN      WN 5176   0.231   4.311   7.397  0.1231 -0.1700 -0.0926
  573WN      WN 5177   4.232   4.770   9.149 -0.2419 -0.0685 -0.4159
  574WN      WN 5178   2.839   3.875   7.404  0.1536  0.2040 -0.1297
  575WN      WN 5179   5.771   5.001   7.017  0.0433 -0.1828  0.1376
  576WN      WN 5180   4.430   3.616   8.038 -0.3624  0.0877 -0.1547
  577WN      WN 5181   7.781   4.792   8.678 -0.0859  0.1421 -0.2152
  578WN      WN 5182   1.802   0.688   8.054  0.0104 -0.2604  0.3985
  579WN      WN 5183   0.704   3.653   9.365  0.4289  0.1971  0.3439
  580WN      WN 5184   5.705   6.082   9.092  0.2979 -0.0169 -0.1125
  581WN      WN 5185   5.647   3.033   8.649  0.2097 -0.2724  0.3302
  582WN      WN 5186   2.240   7.297   8.263  0.0232 -0.0083  0.0061
  583WN      WN 5187   5.505   1.234   7.503 -0.0863  0.2208  0.0597
  584WN      WN 5188   3.578   4.147   7.919 -0.3046  0.1361 -0.1354
  585WN      WN 5189   4.574   1.435   8.676  0.5444  0.2237 -0.0128
  586WN      WN 5190   3.364   3.397   8.884 -0.2886 -0.1791  0.0997
  587WN      WN 5191   3.118   5.879   8.049 -0.0032  0.1278  0.0956
  588WN      WN 5192   6.182   2.277   9.225 -0.1323 -0.0405  0.0438
  589WN      WN 5193   7.000   5.767   7.329 -0.2034 -0.1024 -0.3241
  590WN      WN 5194   2.417   6.220   7.426  0.1299 -0.1642  0.0706
  591WN      WN 5195   1.030   3.884   8.250  0.0838 -0.1337 -0.0638
  592WN      WN 5196   6.714   7.535   9.144 -0.2765  0.1463 -0.0602
  593WN      WN 5197   0.849   6.791   7.541  0.2940 -0.2621 -0.0212
  594WN      WN 5198   2.813   0.287   8.763  0.0159  0.1478 -0.3083
  595WN      WN 5199   1.624   5.841   9.233 -0.0785  0.1356 -0.0045
  596WN      WN 5200   4.064   3.719   7.496  0.1784  0.1873  0.0419
  597WN      WN 5201   3.043   3.641   8.463 -0.2566  0.2842  0.0298
  598WN      WN 5202   3.433   5.114   8.227 -0.0101  0.0050  0.3123
  599WN      WN 5203   7.269   0.819   9.101 -0.0948 -0.1182 -0.0180
  600WN      WN 5204   7.746   2.218   8.741  0.1286  0.2472 -0.0574
  601WN      WN 5205   6.771   5.667   8.393  0.2144  0.0409  0.2595
  602WN      WN 5206   0.673   4.828   8.321 -0.2445  0.1215  0.2622
  603WN      WN 5207   6.268   0.860   8.543 -0.0575  0.0382  0.1389
  604WN      WN 5208   7.216   4.021   8.855  0.1800  0.0852 -0.4143
  605WN      WN 5209   2.877   3.705   7.977 -0.2704  0.0573  0.0061
  606WN      WN 5210   5.921   5.330   8.293  0.2085  0.1164  0.3998
  607WN      WN 5211   6.250   2.119   7.983 -0.2567 -0.1478 -0.1921
  608WN      WN 5212   5.438   5.787   6.797  0.2096 -0.2209  0.1071
  609WN      WN 5213   3.084   3.256   8.014  0.0041  0.1717 -0.3647
  610WN      WN 5214   4.585   6.423   8.743  0.0599  0.1654  0.1317
  611WN      WN 5215   6.741   3.843   8.704 -0.3050 -0.4008 -0.3122
  612WN      WN 5216   0.311   0.710   8.048  0.4307  0.1236 -0.2356
  613WN      WN 5217   4.579   1.830   8.288  0.2526 -0.1300  0.0114
  614WN      WN 5218   6.947   7.464   8.443  0.0931  0.1761  0.1771
  615WN      WN 5219   2.016   4.931   7.682 -0.0897 -0.2027 -0.1110
  616WN      WN 5220   6.544   4.954   7.478  0.1285  0.2615 -0.0383
  617WN      WN 5221   2.412   6.395   8.172  0.2516  0.0194  0.1494
  618WN      WN 5222   4.284   2.783   8.365 -0.0136  0.1099 -0.1551
  619WN      WN 5223   6.244   4.859   9.563 -0.2849  0.1287  0.4307
  620WN      WN 5224   0.717   4.031   8.653 -0.2769 -0.0355 -0.4126
  621WN      WN 5225   4.116   4.827   8.316  0.4621 -0.1326  0.1441
  622WN      WN 5226   1.933   1.353   7.986 -0.2345  0.1688  0.3061
  623WN      WN 5227   3.086   6.569   9.232 -0.0393  0.0311 -0.4029
  624WN      WN 5228   7.766   4.747   7.682 -0.3049 -0.0783  0.1412
  625WN      WN 5229   4.868   4.370   9.481  0.0944  0.1074  0.1229
  626WN      WN 5230   3.159   5.247   8.630 -0.5290 -0.1664  0.2498
  627WN      WN 5231   4.510   3.286   7.663  0.0475  0.0392  0.0047
  628WN      WN 5232   6.991   0.409   7.778 -0.1121  0.3318 -0.0961
  629WN      WN 5233   3.948   0.180   8.269 -0.0885  0.1317  0.0487
  630WN      WN 5234   6.847   5.888   7.789  0.1326 -0.2687  0.1271
  631WN      WN 5235   3.069   0.929   7.492 -0.1084 -0.1708  0.0821
  632WN      WN 5236   4.476   7.148   7.992  0.2244 -0.2886 -0.2910
  633WN      WN 5237   7.349   4.493   8.728 -0.0880 -0.4023  0.0627
  634WN      WN 5238   1.524   0.139   9.413  0.2535  0.1288 -0.0173
  635WN      WN 5239   0.345   0.802   9.512 -0.0900  0.3509 -0.3832
  636WN      WN 5240   7.002   5.235   9.244  0.1322 -0.2206  0.0991
  637WN      WN 5241   4.065   3.543   8.464 -0.0290  0.0625  0.1455
  638WN      WN 5242   2.169   2.821   8.233 -0.0928 -0.2443 -0.3167
  639WN      WN 5243   0.847   0.796   8.279 -0.0475  0.1065 -0.3144
  640WN      WN 5244   4.947   3.514   7.826 -0.0433  0.0832 -0.1002
  641WN      WN 5245   7.742   5.051   7.288  0.1679 -0.2444  0.1499
  642WN      WN 5246   0.104   3.447   7.134  0.0855 -0.3137 -0.1853
  643WN      WN 5247   2.054   1.920   8.814  0.2034  0.2703 -0.4216
  644WN      WN 5248   1.241   1.316   8.847 -0.1204  0.1149 -0.0746
  645WN      WN 5249   5.034   7.543   8.893 -0.2302 -0.0222 -0.0313
  646WN      WN 5250   2.523   5.462   8.254 -0.3061 -0.2635 -0.0026
  647WN      WN 5251   1.207   5.868   7.955 -0.0114 -0.0571  0.0562
  648WN      WN 5252   5.894   0.514   8.571 -0.0744  0.3863  0.5288
  649WN      WN 5253   5.821   2.354   7.903  0.0978  0.0639 -0.1089
  650WN      WN 5254   3.219   6.404   7.966  0.0771 -0.1519 -0.0598
  651WN      WN 5255   6.190   6.315   7.133  0.4054  0.2262 -0.1863
  652WN      WN 5256   6.703   2.875   8.690 -0.2120  0.0876  0.1108
  653WN      WN 5257   5.835   5.685   7.904  0.0735  0.5774 -0.1260
  654WN      WN 5258   5.014   1.197   7.789  0.0866 -0.2411 -0.1828
  655WN      WN 5259   5.987   6.468   8.952 -0.0492 -0.0367  0.0782
  656WN      WN 5260   1.249   0.293   8.444  0.0045  0.2341  0.0023
  657WN      WN 5261   2.676   7.148   7.930 -0.2335 -0.0860  0.0511
  658WN      WN 5262   2.937   3.148   8.726 -0.1152 -0.1007 -0.1192
  659WN      WN 5263   5.967   2.812   7.605  0.1058 -0.0905  0.1182
  660WN      WN 5264   7.727   7.439   8.462 -0.4008 -0.0107  0.0438
  661WN      WN 5265   4.885   3.631   8.353  0.0491  0.0612  0.0594
  662WN      WN 5266   7.797   0.226   8.378  0.0882  0.3448 -0.0588
  663WN      WN 5267   1.029   7.237   7.715  0.0226  0.1131 -0.1912
  664WN      WN 5268   1.806   5.394   7.543  0.0580 -0.0313  0.0052
  665WN      WN 5269   3.264   7.447   8.473 -0.1825 -0.3804 -0.3140
  666WN      WN 5270   1.844   6.084   8.825  0.1558  0.0017 -0.0555
  667WN      WN 5271   0.112   3.015   8.754 -0.0044 -0.2495 -0.1459
  668WN      WN 5272   3.420   7.468   7.995  0.1039  0.0064 -0.1489
  669WN      WN 5273   6.800   5.154   8.408  0.4807  0.1023  0.1366
  670WN      WN 5274   4.303   4.227   9.529 -0.0377 -0.2525  0.0538
  671WN      WN 5275   2.588   1.443   8.783  0.1501  0.1356  0.0797
  672WN      WN 5276   3.052   3.835   9.338 -0.3350 -0.0585 -0.0030
  673WN      WN 5277   0.187   3.891   8.506 -0.5215  0.2042 -0.3937
  674WN      WN 5278   3.337   3.873   8.876  0.2438  0.0037 -0.0249
  675WN      WN 5279   7.215   0.230   8.504  0.0333 -0.1413  0.1194
  676WN      WN 5280   2.960   4.379   7.241  0.1962  0.1162  0.0333
  677WN      WN 5281   0.233   6.686   8.401 -0.0564 -0.0458  0.0514
  678WN      WN 5282   6.798   0.608   8.300  0.1396 -0.1563 -0.1231
  679WN      WN 5283   6.295   2.686   7.958 -0.0868 -0.0044 -0.1719
  680WN      WN 5284   6.477   2.539   8.398  0.1801 -0.0854  0.0872
  681WN      WN 5285   0.971   2.807   8.348  0.2709  0.0927  0.1506
  682WN      WN 5286   4.201   0.490   8.759 -0.1042  0.2092 -0.0910
  683WN      WN 5287   7.695   6.638   8.015  0.0523  0.0461  0.1242
  684WN      WN 5288   2.290   2.259   7.540  0.2284  0.0202  0.5899
  685WN      WN 5289   5.634   4.845   8.346 -0.1709 -0.0468 -0.4185
  686WN      WN 5290   6.338   5.899   8.316 -0.1089  0.1081 -0.3212
  687WN      WN 5291   1.227   3.282   7.596  0.0125 -0.1486 -0.1492
  688WN      WN 5292   1.126   6.569   8.996 -0.0925 -0.1592  0.0996
  689WN      WN 5293   2.852   7.010   9.155  0.0889 -0.2462  0.1351
  690WN      WN 5294   2.233   1.949   8.051 -0.0998 -0.3958 -0.3821
  691WN      WN 5295   1.439   2.037   8.730 -0.2353 -0.0883 -0.4084
  692WN      WN 5296   0.384   5.614   6.722 -0.3179  0.1622 -0.4202
  693WN      WN 5297   4.096   7.452   7.915 -0.1686 -0.0026  0.1611
  694WN      WN 5298   6.344   0.359   8.389 -0.1596 -0.2901  0.2631
  695WN      WN 5299   1.566   7.268   7.473  0.2727  0.2783  0.0192
  696WN      WN 5300   7.544   3.362   8.050 -0.2608 -0.1528  0.1355
  697WN      WN 5301   4.811   4.095   8.124  0.0345 -0.3150 -0.0651
  698WN      WN 5302   2.834   4.986   8.305  0.0476 -0.0893  0.0869
  699WN      WN 5303   6.127   5.964   8.838 -0.2821 -0.0436 -0.0069
  700WN      WN 5304   3.880   2.029   8.928  0.0053 -0.1787  0.3576
  701WN      WN 5305   0.423   5.550   8.087 -0.0399 -0.0275 -0.1424
  702WN      WN 5306   0.758   4.336   8.267  0.0304  0.1047  0.1289
  703WN      WN 5307   0.995   1.954   8.520  0.2327  0.1453  0.2738
  704WN      WN 5308   0.112   5.844   7.710 -0.1161  0.0440 -0.1627
  705WN      WN 5309   5.665   5.168   7.875 -0.2046 -0.1135 -0.0194
  706WN      WN 5310   7.570   5.303   8.673 -0.0859  0.0691 -0.1503
  707WN      WN 5311   5.949   6.644   8.454 -0.0777  0.0289  0.0212
  708WN      WN 5312   6.796   0.863   7.865  0.4075  0.0108 -0.0968
  709WN      WN 5313   5.274   4.619   8.790  0.2006 -0.0859 -0.1437
  710WN      WN 5314   0.784   1.362   8.072 -0.3476 -0.1692 -0.0867
  711WN      WN 5315   1.003   6.383   8.441 -0.1350  0.1390 -0.2982
  712WN      WN 5316   4.071   6.923   8.143 -0.2655  0.2036  0.2485
  713WN      WN 5317   2.575   5.402   9.364  0.0150 -0.1138  0.0310
  714WN      WN 5318   0.277   6.740   7.254  0.1022 -0.3406 -0.0751
  715WN      WN 5319   2.757   6.611   7.894 -0.1917 -0.0044 -0.1245
  716WN      WN 5320   4.463   4.813   7.288  0.2198  0.4695 -0.3660
  717WN      WN 5321   4.900   5.805   9.280 -0.2694 -0.1894  0.1149
  718WN      WN 5322   0.380   0.811   8.516 -0.1679 -0.2184 -0.1327
  719WN      WN 5323   6.551   1.704   8.920 -0.3895  0.0840  0.4064
  720WN      WN 5324   2.422   1.469   7.993  0.0275 -0.0731 -0.0230
  721WN      WN 5325   4.468   1.854   8.884  0.1410 -0.1296 -0.0061
  722WN      WN 5326   3.901   6.047   6.691 -0.1659 -0.0282 -0.0730
  723WN      WN 5327   4.332   7.009   8.540  0.1938  0.2403 -0.1842
  724WN      WN 5328   0.036   7.142   7.401 -0.0253  0.3602  0.1235
  725WN      WN 5329   5.688   3.889   8.313 -0.0641 -0.2463 -0.0581
  726WN      WN 5330   5.236   0.902   8.389 -0.1157  0.2627  0.3062
  727WN      WN 5331   0.979   7.159   8.832 -0.1072  0.2835 -0.0611
  728WN      WN 5332   0.275   6.084   8.133 -0.0773  0.0225  0.1580
  729WN      WN 5333   1.508   6.619   8.092  0.4897 -0.0274 -0.1898
  730WN      WN 5334   1.162   1.012   9.341 -0.2693  0.2677 -0.1128
  731WN      WN 5335   3.190   1.922   8.344  0.1936 -0.3657  0.2062
  732WN      WN 5336   6.548   4.931   8.005 -0.1845 -0.1031 -0.0400
  733WN      WN 5337   3.110   4.602   8.560  0.0365  0.1648 -0.1758
  734WN      WN 5338   7.186   0.750   8.571  0.3678 -0.0696  0.0631
  735WN      WN 5339   4.066   1.451   8.937 -0.2556 -0.0340  0.3115
  736WN      WN 5340   0.944   2.186   7.283 -0.1674  0.2005 -0.1095
  737WN      WN 5341   2.895   1.527   7.249 -0.2497 -0.1745  0.0841
  738WN      WN 5342   5.827   1.933   8.126  0.1678 -0.0645 -0.0661
  739WN      WN 5343   4.132   7.192   8.982 -0.3476 -0.2264 -0.0155
  740WN      WN 5344   0.303   6.869   7.743 -0.0231 -0.0137 -0.0531
  741WN      WN 5345   4.320   1.840   7.652  0.2302  0.0820  0.3222
  742WN      WN 5346   0.114   2.032   9.159 -0.2346 -0.0222 -0.1309
  743WN      WN 5347   2.172   1.044   8.265 -0.3286  0.2813 -0.1177
  744WN      WN 5348   0.050   7.164   8.012 -0.2128  0.0813  0.2142
  745WN      WN 5349   4.804   3.042   7.307  0.3057 -0.1279  0.1943
  746WN      WN 5350   5.702   4.572   9.050  0.0289  0.3091 -0.1201
  747WN      WN 5351   5.315   2.544   7.856 -0.0470 -0.1418  0.0899
  748WN      WN 5352   0.898   5.818   8.564  0.0419  0.0672  0.0331
  749WN      WN 5353   5.838   6.962   8.919 -0.5117 -0.4449 -0.0658
  750WN      WN 5354   3.704   7.406   7.566  0.3185  0.0976 -0.1425
  751WN      WN 5355   3.698   0.988   8.029  0.0380  0.0551  0.4706
  752WN      WN 5356   4.445   0.279   8.282  0.3210  0.0065  0.0403
  753WN      WN 5357   3.143   1.477   8.765 -0.0644 -0.2497 -0.0279
  754WN      WN 5358   3.812   5.763   7.532  0.1315  0.0962  0.0740
  755WN      WN 5359   6.548   7.315   8.725 -0.3217 -0.3720  0.4358
  756WN      WN 5360   1.782   7.558   8.155  0.0836 -0.0814  0.4255
  757WN      WN 5361   4.986   5.995   8.570 -0.0316 -0.2536 -0.0848
  758WN      WN 5362   1.251   4.778   8.087 -0.1179  0.0520  0.1290
  759WN      WN 5363   2.173   4.464   7.625  0.3201 -0.0736  0.2163
  760WN      WN 5364   6.650   0.242   9.188  0.1253 -0.0990  0.0909
  761WN      WN 5365   3.510   7.011   8.275  0.0104 -0.3246 -0.0922
  762WN      WN 5366   6.746   2.722   7.831 -0.0475  0.0561  0.1209
  763WN      WN 5367   4.788   4.452   8.971 -0.3097  0.1603 -0.3419
  764WN      WN 5368   7.143   6.519   8.348  0.0480 -0.6066 -0.0220
  765WN      WN 5369   7.143   5.986   8.168  0.0155  0.0341  0.1641
  766WN      WN 5370   3.803   2.518   7.389 -0.0700 -0.0839  0.3309
  767WN      WN 5371   7.554   1.719   8.355  0.0704 -0.1821  0.0386
  768WN      WN 5372   6.424   3.608   8.182  0.0907 -0.4305  0.1256
  769WN      WN 5373   0.758   3.090   9.288 -0.2188 -0.1970  0.2925
  770WN      WN 5374   1.931   6.517   8.275 -0.1286 -0.1151 -0.1056
  771WN      WN 5375   1.036   3.792   7.602 -0.1194 -0.1297 -0.1698
  772WN      WN 5376   2.384   5.332   8.890 -0.0175 -0.1256  0.1379
  773WN      WN 5377   5.447   1.273   8.062  0.2414 -0.1983  0.2267
  774WN      WN 5378   6.754   1.299   8.031 -0.1974  0.3556  0.1829
  775WN      WN 5379   2.936   5.746   8.515  0.1937 -0.1396 -0.1234
  776WN      WN 5380   0.227   3.401   8.406  0.0763  0.3741  0.3374
  777WN      WN 5381   4.121   7.052   7.587  0.0196 -0.2897 -0.0192
  778WN      WN 5382   7.327   4.528   7.977 -0.0526  0.1730 -0.0691
  779WN      WN 5383   0.577   6.610   8.963  0.1274 -0.0511 -0.1446
  780WN      WN 5384   1.642   0.089   8.600  0.1072  0.2291  0.1324
  781WN      WN 5385   1.305   5.674   7.527 -0.0244 -0.0264 -0.1482
  782WN      WN 5386   3.397   0.104   8.306 -0.1548  0.2739  0.3885
  783WN      WN 5387   0.616   7.149   8.094 -0.3078  0.1628  0.0143
  784WN      WN 5388   7.549   3.228   9.079  0.0250 -0.1006 -0.4804
  785WN      WN 5389   6.748   0.111   8.690 -0.0444  0.1803 -0.0524
  786WN      WN 5390   6.260   0.442   8.877 -0.0941  0.1082 -0.0660
  787WN      WN 5391   5.173   5.085   7.672 -0.0462  0.1222 -0.1717
  788WN      WN 5392   4.922   7.297   7.758 -0.2067 -0.1245 -0.2831
  789WN      WN 5393   4.233   6.477   8.377  0.0311  0.0643 -0.3524
  790WN      WN 5394   2.842   4.120   8.677  0.1962  0.3915  0.1267
  791WN      WN 5395   5.053   6.877   8.143  0.0329  0.1736 -0.1469
  792WN      WN 5396   2.053   5.982   8.186  0.1352 -0.1932 -0.1208
  793WN      WN 5397   6.388   5.395   8.213  0.0203  0.0806 -0.2770
  794WN      WN 5398   3.480   6.578   8.857 -0.1451  0.1137 -0.0280
  795WN      WN 5399   1.677   3.268   7.340 -0.2658 -0.1401 -0.0330
  796WN      WN 5400   1.186   2.595   7.918  0.0102 -0.3348 -0.0047
  797WN      WN 5401   1.902   4.061   7.668  0.0778 -0.1519  0.0449
  798WN      WN 5402   3.231   0.890   8.195  0.1045  0.1851  0.1388
  799WN      WN 5403   6.362   1.045   7.171  0.0380 -0.1101  0.0125
  800WN      WN 5404   3.069   2.846   8.299  0.1649  0.2124 -0.3271
  801WN      WN 5405   2.621   6.239   9.108 -0.2909  0.2642  0.2359
  802WN      WN 5406   5.542   7.105   8.426  0.0568 -0.1031 -0.2876
  803WN      WN 5407   6.117   6.643   7.931  0.1254  0.1014 -0.2656
  804WN      WN 5408   0.377   0.196   8.681 -0.1977  0.2868 -0.0423
  805WN      WN 5409   6.090   2.888   8.399  0.0905 -0.1674  0.1454
  806WN      WN 5410   1.517   4.730   8.555  0.0036  0.0808  0.3269
  807WN      WN 5411   2.593   7.490   8.431  0.1145  0.0111 -0.1148
  808WN      WN 5412   2.780   1.648   8.330 -0.1529 -0.1407  0.3306
  809WN      WN 5413   7.602   6.508   9.223  0.0955 -0.3379  0.1277
  810WN      WN 5414   1.340   3.096   9.374 -0.1899  0.2752 -0.1577
  811WN      WN 5415   5.764   6.003   7.169  0.0580  0.0583 -0.3650
  812WN      WN 5416   5.944   0.023   7.206  0.0923 -0.0516 -0.2073
  813WN      WN 5417   4.248   2.365   7.637 -0.2543 -0.1676 -0.0244
  814WN      WN 5418   6.414   3.005   7.507 -0.3274 -0.1861 -0.2128
  815WN      WN 5419   4.598   3.862   7.637  0.1531  0.1273  0.1595
  816WN      WN 5420   0.637   7.019   9.227 -0.2015 -0.2993 -0.0125
  817WN      WN 5421   2.230   6.345   8.693 -0.0601  0.1618  0.3682
  818WN      WN 5422   5.516   2.224   8.310 -0.1166  0.0434 -0.3362
  819WN      WN 5423   0.423   0.184   7.832  0.1613 -0.1655 -0.1881
  820WN      WN 5424   0.312   2.467   9.158  0.1507  0.0469 -0.2642
  821WN      WN 5425   2.825   2.029   7.993  0.0405  0.2504 -0.0321
  822WN      WN 5426   6.427   7.015   8.181  0.2220  0.1473 -0.1059
  823WN      WN 5427   6.369   6.808   8.719  0.0625 -0.0000  0.0659
  824WN      WN 5428   2.556   2.768   8.499  0.2177  0.1051  0.0510
  825WN      WN 5429   0.743   0.538   7.728  0.0382 -0.1325  0.1123
  826WN      WN 5430   2.815   6.913   7.464  0.2781 -0.0526 -0.2603
  827WN      WN 5431   3.640   5.360   8.824 -0.0868 -0.1274 -0.0616
  828WN      WN 5432   3.694   5.919   8.717  0.2191 -0.0135 -0.1130
  829WN      WN 5433   2.096   0.641   8.536  0.0714  0.2674  0.1105
  830WN      WN 5434   6.126   5.283   7.743  0.0564 -0.2268  0.3907
  831WN      WN 5435   2.183   0.230   8.786  0.2097 -0.0581 -0.1049
  832WN      WN 5436   1.771   3.266   7.887 -0.1461 -0.0523 -0.3030
  833WN      WN 5437   4.497   5.644   8.249  0.1672 -0.0009 -0.3811
  834WN      WN 5438   4.206   6.612   7.801 -0.0588  0.0000  0.3077
  835WN      WN 5439   4.754   2.061   7.788 -0.1718  0.0435  0.2101
  836WN      WN 5440   3.060   0.949   8.630  0.1827 -0.0136 -0.1496
  837WN      WN 5441   4.104   0.653   8.079  0.0311  0.0922 -0.3068
  838WN      WN 5442   2.370   3.853   7.924  0.3221 -0.1672 -0.1165
  839WN      WN 5443   2.841   3.268   7.568  0.0563 -0.2483 -0.0460
  840WN      WN 5444   0.315   4.261   8.070 -0.1496 -0.2543  0.1136
  841WN      WN 5445   2.447   7.109   8.743  0.0084  0.3177  0.2132
  842WN      WN 5446   4.182   2.937   9.273  0.1125  0.0400  0.2608
  843WN      WN 5447   1.931   6.419   7.771  0.0931 -0.2206 -0.0913
  844WN      WN 5448   5.704   5.320   7.400 -0.2135  0.3287  0.0412
  845WN      WN 5449   7.496   6.083   7.588 -0.0205  0.0513 -0.0242
  846WN      WN 5450   7.710   5.403   9.155  0.1630 -0.1589  0.0286
  847WN      WN 5451   3.322   2.750   7.841  0.1167 -0.0488 -0.3651
  848WN      WN 5452   6.712   6.710   7.859  0.2086  0.0784 -0.2468
  849WN      WN 5453   7.700   0.856   9.288  0.2227  0.0054  0.0846
  850WN      WN 5454   3.888   3.657   8.003 -0.1492  0.0795 -0.1939
  851WN      WN 5455   1.426   2.162   8.116 -0.1083  0.2327 -0.4100
  852WN      WN 5456   7.602   6.080   8.061 -0.1768 -0.0410 -0.0665
  853WN      WN 5457   2.425   3.241   8.674  0.0728  0.1245  0.2611
  854WN      WN 5458   7.122   1.627   8.071  0.2067 -0.3055 -0.0545
  855WN      WN 5459   0.157   5.585   7.246  0.3349 -0.0978  0.1237
  856WN      WN 5460   7.183   6.415   7.820 -0.1500 -0.1715  0.0049
  857WN      WN 5461   7.676   0.941   7.793  0.0566 -0.2789  0.0268
  858WN      WN 5462   2.064   5.816   7.629 -0.1724  0.1352 -0.1462
  859WN      WN 5463   0.160   2.044   8.267 -0.0087  0.2268 -0.3125
  860WN      WN 5464   5.511   7.588   8.593  0.1739  0.1235 -0.3938
  861WN      WN 5465   2.735   5.171   7.811 -0.2577 -0.1045  0.0752
  862WN      WN 5466   7.321   0.169   7.532 -0.1921  0.1712  0.2181
  863WN      WN 5467   5.184   2.619   8.581 -0.1961  0.1094 -0.3747
  864WN      WN 5468   1.350   4.296   8.383 -0.0934  0.0792 -0.0452
  865WN      WN 5469   7.321   0.839   9.612 -0.0018 -0.2258  0.1116
  866WN      WN 5470   3.853   3.039   8.460 -0.1705  0.2885 -0.0050
  867WN      WN 5471   0.625   1.800   8.224  0.1631 -0.0298  0.1645
  868WN      WN 5472   5.873   5.777   8.437  0.0217  0.0773 -0.1155
  869WN      WN 5473   2.348   4.916   8.438  0.0639 -0.1559  0.3974
  870WN      WN 5474   0.764   0.512   8.741 -0.1231  0.1141 -0.1672
  871WN      WN 5475   6.034   4.841   8.011 -0.3088  0.3539  0.0739
  872WN      WN 5476   3.279   2.377   7.518  0.1089 -0.0437 -0.0327
  873WN      WN 5477   0.014   2.981   8.240 -0.0849  0.2164 -0.1341
  874WN      WN 5478   2.354   4.651   8.911 -0.0783  0.0281 -0.0126
  875WN      WN 5479   5.422   4.372   9.470  0.1610 -0.2088  0.0441
  876WN      WN 5480   5.868   7.051   7.736  0.1905  0.2638  0.3170
  877WN      WN 5481   6.785   3.884   7.581  0.0748  0.0799  0.0564
  878WN      WN 5482   1.906   4.635   9.097 -0.2008  0.0202 -0.1325
  879WN      WN 5483   0.673   2.593   7.728  0.3023  0.3420  0.2281
  880WN      WN 5484   6.701   3.355   8.614 -0.2423 -0.0938  0.3104
  881WN      WN 5485   0.859   7.669   8.034  0.0971  0.0836 -0.1496
  882WN      WN 5486   5.868   3.181   9.094 -0.2338  0.3885 -0.0217
  883WN      WN 5487   2.919   4.532   8.088  0.0424 -0.0943 -0.0300
  884WN      WN 5488   1.117   5.070   8.549  0.0129  0.2649 -0.1157
  885WN      WN 5489   6.658   7.006   9.130 -0.1208 -0.0719 -0.0343
  886WN      WN 5490   7.055   4.990   7.943 -0.0118 -0.2089  0.3113
  887WN      WN 5491   0.332   4.369   8.573 -0.3161  0.1197  0.0315
  888WN      WN 5492   3.408   4.617   8.117  0.0635  0.0015  0.2356
  889WN      WN 5493   0.318   3.838   7.662  0.3138 -0.3874 -0.0226
  890WN      WN 5494   6.611   3.012   8.211  0.1026 -0.0377  0.1369
  891WN      WN 5495   1.958   2.637   7.285 -0.2366  0.1173  0.0526
  892WN      WN 5496   7.162   1.173   8.826  0.1186 -0.0211  0.0863
  893WN      WN 5497   2.392   6.699   7.562  0.0743  0.3243 -0.1911
  894WN      WN 5498   3.764   6.408   7.708 -0.0410  0.0429 -0.2060
  895WN      WN 5499   4.908   0.527   8.484  0.0570 -0.1215  0.2511
  896WN      WN 5500   1.470   6.154   7.056  0.2330  0.1728 -0.0063
  897WN      WN 5501   4.221   5.710   9.180 -0.2396 -0.0756  0.0381
  898WN      WN 5502   0.628   0.299   8.258  0.1474 -0.2094 -0.0433
  899WN      WN 5503   2.102   2.366   8.393 -0.1438 -0.1606 -0.2326
  900WN      WN 5504   4.732   2.885   8.668  0.2913 -0.0642  0.1113
  901WN      WN 5505   0.800   1.061   7.692 -0.4967 -0.0432  0.3949
  902WN      WN 5506   1.646   5.694   7.188  0.1968  0.0958 -0.0346
  903WN      WN 5507   3.569   4.307   8.556  0.1277 -0.1171 -0.1628
  904WN      WN 5508   6.357   5.478   8.670 -0.2914  0.1931 -0.0632
  905WN      WN 5509   5.084   7.059   8.633 -0.1554 -0.2014 -0.1829
  906WN      WN 5510   4.511   2.352   8.139  0.1302  0.3393  0.3468
  907WN      WN 5511   2.773   0.141   7.681 -0.2477 -0.0978  0.3112
  908WN      WN 5512   4.246   0.885   7.250 -0.1160  0.2233  0.0771
  909WN      WN 5513   2.558   0.644   7.624 -0.1907 -0.1612  0.2116
  910WN      WN 5514   5.481   4.690   7.889 -0.4503 -0.3183  0.0079
  911WN      WN 5515   1.467   4.032   7.992 -0.1275 -0.2738  0.1984
  912WN      WN 5516   0.741   7.645   7.472 -0.1247 -0.0167  0.1483
  913WN      WN 5517   1.028   6.848   8.054 -0.1029 -0.2901 -0.3297
  914WN      WN 5518   3.443   2.818   8.751  0.1169 -0.0590 -0.0460
  915WN      WN 5519   7.340   3.690   9.287 -0.2649  0.1267 -0.0846
  916WN      WN 5520   2.121   6.840   8.561  0.2301 -0.0504 -0.2634
  917WN      WN 5521   6.443   4.576   6.688  0.0334 -0.0332 -0.0904
  918WN      WN 5522   0.033   4.923   9.182  0.1208  0.0085  0.0371
  919WN      WN 5523   6.056   0.402   7.512  0.2225  0.1110 -0.1125
  920WN      WN 5524   4.518   4.713   9.709  0.0811  0.1748 -0.0649
  921WN      WN 5525   1.259   5.224   7.778  0.0842 -0.0927 -0.2885
  922WN      WN 5526   4.730   7.005   8.973  0.0049 -0.0881  0.0381
  923WN      WN 5527   3.049   5.399   8.119  0.2209 -0.0837  0.0967
  924WN      WN 5528   0.191   2.579   8.547 -0.0857  0.1925 -0.2359
  925WN      WN 5529   3.317   4.551   7.578  0.2617 -0.2578 -0.3333
  926WN      WN 5530   3.607   2.200   7.906 -0.0959  0.0923 -0.0098
  927WN      WN 5531   6.234   1.595   7.966  0.0114 -0.3554 -0.3495
  928WN      WN 5532   6.935   7.177   7.688 -0.0518  0.1598 -0.0701
  929WN      WN 5533   1.681   4.567   8.009 -0.1138 -0.2469 -0.0317
  930WN      WN 5534   2.844   5.390   7.139  0.0877  0.0171 -0.0261
  931WN      WN 5535   4.074   5.553   8.767  0.0155  0.2959 -0.1415
  932WN      WN 5536   1.765   2.221   7.458  0.2073 -0.2311 -0.0643
  933WN      WN 5537   3.884   4.517   7.954 -0.2569 -0.0881  0.0578
  934WN      WN 5538   2.402   4.731   7.996  0.0387  0.1396  0.0700
  935WN      WN 5539   6.026   4.553   8.431 -0.0407  0.1059 -0.2640
  936WN      WN 5540   6.060   5.694   7.445  0.0525  0.3072  0.2733
  937WN      WN 5541   3.309   5.235   7.013 -0.0040 -0.0956 -0.1055
  938WN      WN 5542   5.279   3.883   8.056 -0.2836  0.0521  0.2589
  939WN      WN 5543   5.414   5.548   8.274  0.0092 -0.0721 -0.1653
  940WN      WN 5544   7.771   6.278   8.465  0.2866 -0.1211 -0.3314
  941WN      WN 5545   7.683   0.366   7.881 -0.2031 -0.1486  0.1145
  942WN      WN 5546   6.089   7.431   8.027 -0.2068  0.0141  0.1525
  943WN      WN 5547   6.698   3.302   7.859 -0.3805 -0.1889 -0.0196
  944WN      WN 5548   0.244   5.116   8.299 -0.2291  0.0361  0.1019
  945WN      WN 5549   1.434   0.436   7.541  0.0657  0.0652 -0.1937
  946WN      WN 5550   3.946   2.758   7.872 -0.1162  0.2371 -0.1840
  947WN      WN 5551   4.599   7.160   7.416 -0.3567  0.4385  0.3499
  948WN      WN 5552   1.896   2.388   8.973  0.1099 -0.0682  0.0277
  949WN      WN 5553   2.116   2.664   7.769  0.1293 -0.2097  0.2765
  950WN      WN 5554   6.509   5.155   8.988 -0.3360  0.4771  0.0155
  951WN      WN 5555   0.528   3.828   8.133 -0.2269 -0.1060  0.2846
  952WN      WN 5556   3.616   3.143   8.000 -0.2940 -0.1060 -0.3131
  953WN      WN 5557   6.782   4.385   7.835 -0.0057  0.1721  0.1250
  954WN      WN 5558   7.303   0.703   7.519  0.1157 -0.0264 -0.1541
  955WN      WN 5559   1.175   0.246   7.916  0.0967 -0.1097 -0.3152
  956WN      WN 5560   5.072   3.109   8.295  0.1384  0.3052 -0.0269
  957WN      WN 5561   2.822   0.153   8.321 -0.0599 -0.2273  0.2299
  958WN      WN 5562   1.975   0.049   7.775  0.0127  0.0265  0.0891
  959WN      WN 5563   0.382   5.024   7.830  0.1412  0.0610  0.2219
  960WN      WN 5564   0.471   3.015   7.448  0.1323 -0.0752 -0.1558
  961WN      WN 5565   4.467   5.740   7.730  0.2160 -0.1495  0.2092
  962WN      WN 5566   5.004   4.566   7.408  0.0891 -0.0931 -0.1058
  963WN      WN 5567   7.671   5.466   6.819  0.6429  0.1152 -0.0975
  964WN      WN 5568   7.377   6.942   7.768 -0.1506  0.0114 -0.0003
  965WN      WN 5569   4.705   4.900   7.704  0.1378  0.1392  0.2551
  966WN      WN 5570   2.649   1.055   7.886  0.0123  0.1447  0.0248
  967WN      WN 5571   5.425   1.683   8.410 -0.0261  0.0942  0.1931
  968WN      WN 5572   0.811   5.213   8.030 -0.1732  0.1541  0.3501
  969WN      WN 5573   4.368   5.200   7.909  0.3428  0.3504 -0.0057
  970WN      WN 5574   3.479   5.591   8.408  0.3192  0.0749  0.5613
  971WN      WN 5575   2.175   5.000   9.323  0.1863 -0.4468  0.1775
  972WN      WN 5576   5.817   5.498   8.801  0.2231  0.1957 -0.0198
  973WN      WN 5577   6.551   7.412   7.919 -0.3392 -0.4705  0.1383
  974WN      WN 5578   1.129   2.967   8.937  0.0406  0.2400  0.0678
  975WN      WN 5579   6.137   3.222   7.922  0.0247  0.1856 -0.1163
  976WN      WN 5580   5.019   6.566   8.558  0.2932  0.0761 -0.1736
  977WN      WN 5581   7.649   1.249   8.675  0.0307  0.1094  0.1282
  978WN      WN 5582   4.910   4.975   8.594  0.1443 -0.2474 -0.1779
  979WN      WN 5583   7.133   4.217   8.358 -0.0468  0.1747 -0.1328
  980WN      WN 5584   0.381   5.786   8.535  0.0931  0.0617  0.0232
  981WN      WN 5585   2.617   5.609   7.548  0.0713  0.1679  0.0327
  982WN      WN 5586   2.789   6.211   8.459 -0.0488 -0.3506  0.1595
  983WN      WN 5587   1.680   2.479   8.536 -0.0299  0.0001 -0.0878
  984WN      WN 5588   0.304   6.373   7.700  0.4197 -0.5145  0.1952
  985WN      WN 5589   2.954   7.524   8.104 -0.0143 -0.2526  0.2111
  986WN      WN 5590   6.733   6.499   8.935 -0.1510  0.1529  0.4176
  987WN      WN 5591   4.181   6.121   7.500  0.0913  0.1606 -0.1345
  988WN      WN 5592   5.651   5.637   9.819 -0.2800  0.0583 -0.2059
  989WN      WN 5593   4.990   3.015   7.742 -0.0675 -0.1682 -0.2274
  990WN      WN 5594   3.990   5.525   7.896  0.0179  0.2206 -0.0203
  991WN      WN 5595   3.683   6.902   7.811 -0.0253  0.1284  0.3400
  992WN      WN 5596   2.081   1.770   7.621  0.1524  0.2164 -0.1487
  993WN      WN 5597   5.390   3.519   8.414  0.1460 -0.1000 -0.0909
  994WN      WN 5598   5.956   3.835   7.898  0.0940 -0.5246  0.0078
  995WN      WN 5599   3.763   0.054   7.831  0.1832 -0.2015  0.0031
  996WN      WN 5600   6.015   5.139   9.198  0.0330  0.2447  0.0778
  997WN      WN 5601   7.138   0.341   8.992  0.3041 -0.4081 -0.2518
  998WN      WN 5602   5.645   6.594   9.337  0.0343 -0.0857  0.1096
  999WN      WN 5603   5.590   0.212   7.722  0.0596 -0.1038 -0.0903
 1000WN      WN 5604   3.787   1.481   7.702  0.2297 -0.3967 -0.1485
 1001WN      WN 5605   4.925   2.685   8.129 -0.0715  0.1715 -0.0038
 1002WN      WN 5606   6.342   4.077   7.742  0.0892 -0.1278 -0.1333
 1003WN      WN 5607   0.997   4.613   7.387 -0.2182  0.3278  0.0850
 1004WN      WN 5608   5.641   2.165   9.060 -0.0669  0.2387 -0.0903
 1005WN      WN 5609   1.671   5.247   7.997  0.0404  0.2522  0.0914
 1006WN      WN 5610   2.718   1.178   8.355  0.2022 -0.1324  0.1334
 1007WN      WN 5611   0.750   6.039   8.096  0.2674  0.3493  0.1222
 1008WN      WN 5612   2.146   1.119   8.781 -0.0064 -0.0144 -0.0932
 1009WN      WN 5613   6.213   2.145   8.761  0.0184  0.0739  0.0582
 1010WN      WN 5614   3.885   0.485   9.145  0.2370 -0.0508  0.0617
 1011WN      WN 5615   5.193   3.066   8.787  0.0117 -0.0711 -0.0931
 1012WN      WN 5616   4.089   6.991   6.961 -0.1933 -0.0786 -0.1106
 1013WN      WN 5617   5.808   0.931   8.267 -0.3464 -0.4520 -0.0937
 1014WN      WN 5618   4.003   5.033   8.808  0.3061  0.1095 -0.0127
 1015WN      WN 5619   3.594   3.653   8.485  0.0599  0.0179 -0.0015
 1016WN      WN 5620   1.314   4.406   9.118 -0.1544 -0.0881  0.0186
 1017WN      WN 5621   6.627   6.270   8.039 -0.3940  0.0249 -0.0857
 1018WN      WN 5622   7.536   7.040   9.324  0.3120  0.0492  0.0945
 1019WN      WN 5623   4.693   4.878   8.179  0.0418  0.2549 -0.1262
 1020WN      WN 5624   3.939   4.029   8.338  0.1042 -0.4262 -0.1593
 1021WN      WN 5625   1.321   3.075   8.096 -0.1558  0.3375 -0.1623
 1022WN      WN 5626   4.618   6.726   8.234  0.0788 -0.2024  0.0674
 1023WN      WN 5627   5.547   5.047   9.097 -0.0684 -0.4156 -0.0485
 1024WN      WN 5628   1.849   2.326   7.973 -0.3900  0.1197  0.1350
 1025WN      WN 5629   0.649   0.153   9.172  0.1977  0.2163  0.1342
 1026WN      WN 5630   6.941   3.526   8.219  0.2284  0.2617 -0.4584
 1027WN      WN 5631   5.500   7.226   7.438 -0.1329  0.2316 -0.3499
 1028WN      WN 5632   6.342   3.576   7.626  0.1611  0.2353 -0.1663
 1029WN      WN 5633   7.134   5.510   6.934 -0.2665 -0.0855  0.1262
 1030WN      WN 5634   0.418   1.438   8.789 -0.1322  0.2092  0.1226
 1031WN      WN 5635   4.884   5.692   7.371  0.2638  0.0481  0.2655
 1032WN      WN 5636   5.619   4.782   9.561 -0.0704 -0.0598  0.0796
 1033WN      WN 5637   2.041   5.012   8.843  0.0476 -0.1563  0.0786
 1034WN      WN 5638   5.820   4.329   7.968 -0.1750 -0.0718 -0.0241
 1035WN      WN 5639   3.255   0.487   8.575  0.0864  0.1578 -0.1459
 1036WN      WN 5640   1.042   2.850   7.403  0.2238  0.1309 -0.2871
 1037WN      WN 5641   4.871   4.480   8.485 -0.0486  0.0684  0.1398
 1038WN      WN 5642   1.298   5.457   8.281 -0.0425 -0.1419  0.2261
 1039WN      WN 5643   7.787   5.621   8.223 -0.0724  0.0120  0.0945
 1040WN      WN 5644   3.356   6.569   7.476 -0.3941 -0.0239 -0.0878
 1041WN      WN 5645   7.687   3.654   8.866  0.0020 -0.2076 -0.2120
 1042WN      WN 5646   1.209   4.509   6.458  0.0216 -0.0234 -0.1308
 1043WN      WN 5647   0.527   2.841   8.196  0.1110 -0.2243 -0.3869
 1044WN      WN 5648   6.627   2.613   7.245  0.1407  0.1580 -0.1557
 1045WN      WN 5649   7.289   2.068   8.644  0.0653 -0.0728  0.2758
 1046WN      WN 5650   5.888   0.856   8.869  0.2156 -0.3481 -0.1156
 1047WN      WN 5651   5.417   4.861   7.356 -0.0386 -0.1532  0.1232
 1048WN      WN 5652   6.066   6.326   9.445 -0.1539  0.0994  0.0749
 1049WN      WN 5653   7.036   4.760   7.439 -0.0278  0.2223 -0.1822
 1050WN      WN 5654   7.517   4.497   9.254  0.1556 -0.0174 -0.1666
 1051WN      WN 5655   2.351   5.243   7.384  0.2328  0.0799  0.2813
 1052WN      WN 5656   5.289   6.810   7.723 -0.2060 -0.0955 -0.1331
 1053WN      WN 5657   1.161   1.763   9.030 -0.2974  0.0812 -0.0872
 1054WN      WN 5658   6.991   7.024   8.172  0.1599 -0.0856  0.1228
 1055WN      WN 5659   5.437   7.287   7.908 -0.0912  0.2836 -0.3432
 1056WN      WN 5660   2.720   3.676   8.956  0.0915  0.2277 -0.0791
 1057WN      WN 5661   5.720   3.625   8.768 -0.5607  0.1953 -0.1734
 1058WN      WN 5662   2.445   3.504   7.294 -0.0282 -0.1927  0.2428
 1059WN      WN 5663   0.166   0.326   9.543 -0.4235 -0.0934  0.1515
 1060WN      WN 5664   6.456   0.717   7.537 -0.0295  0.1196  0.0584
 1061WN      WN 5665   6.248   1.220   9.117 -0.1276 -0.1411  0.2789
 1062WN      WN 5666   6.697   4.831   9.335 -0.3407 -0.1224  0.1845
 1063WN      WN 5667   1.310   7.665   8.271  0.2220 -0.2709  0.3896
 1064WN      WN 5668   3.773   0.693   8.474 -0.0043 -0.1011  0.0492
 1065WN      WN 5669   2.577   1.805   7.551 -0.1423 -0.0456  0.1323
 1066WN      WN 5670   7.702   0.837   8.291 -0.0247  0.1581 -0.2363
 1067WN      WN 5671   7.258   2.099   8.141  0.0014  0.2353  0.1198
 1068WN      WN 5672   4.277   2.312   8.590  0.5094  0.1700  0.2412
 1069WN      WN 5673   1.514   6.151   8.254  0.2598  0.0775  0.1832
 1070WN      WN 5674   6.776   1.079   8.490 -0.1311 -0.0610  0.0286
 1071WN      WN 5675   3.423   0.797   8.912 -0.3014 -0.2961 -0.1897
 1072WN      WN 5676   2.491   2.383   8.065  0.0493  0.0180 -0.0187
 1073WN      WN 5677   3.650   0.259   8.741 -0.2868 -0.0707  0.0309
 1074WN      WN 5678   7.729   5.833   8.786  0.2925 -0.3433 -0.2700
 1075WN      WN 5679   2.540   4.472   8.483 -0.0040 -0.2501  0.0461
 1076WN      WN 5680   2.563   6.821   8.335  0.2537 -0.0265  0.0486
 1077WN      WN 5681   3.597   4.824   8.544  0.0920  0.0386 -0.0606
 1078WN      WN 5682   5.294   5.531   7.763  0.1927 -0.2249 -0.1864
 1079WN      WN 5683   2.588   0.798   8.741 -0.2142 -0.0267 -0.1102
 1080WN      WN 5684   1.443   3.575   8.111  0.0804  0.0194 -0.0232
 1081WN      WN 5685   1.773   7.052   8.263 -0.2888  0.0678  0.1443
 1082WN      WN 5686   5.124   3.876   9.421 -0.1597  0.0857  0.0818
 1083WN      WN 5687   2.743   6.665   8.789  0.2094 -0.3895 -0.3322
 1084WN      WN 5688   1.586   6.475   8.653 -0.2048  0.0764 -0.2902
 1085WN      WN 5689   1.212   0.696   8.848 -0.2827 -0.0656  0.2710
 1086WN      WN 5690   2.448   7.723   7.935 -0.1936  0.2816  0.0853
 1087WN      WN 5691   6.674   1.841   7.983 -0.0613  0.1947  0.2945
 1088WN      WN 5692   2.464   4.404   7.182  0.4159  0.1806  0.1347
 1089WN      WN 5693   3.763   6.452   8.479 -0.2074 -0.3217 -0.0959
 1090WN      WN 5694   6.592   6.893   7.403 -0.1055 -0.2426 -0.0746
 1091WN      WN 5695   6.180   1.800   9.296  0.1359  0.2220  0.1173
 1092WN      WN 5696   0.762   1.004   8.819  0.1212  0.0274 -0.0419
 1093WN      WN 5697   2.186   3.343   8.177  0.0214  0.0321 -0.0126
 1094WN      WN 5698   1.579   0.646   8.492  0.1219 -0.0657 -0.3233
 1095WN      WN 5699   0.421   3.993   9.003 -0.1723  0.1444 -0.1830
 1096WN      WN 5700   5.168   4.738   9.257  0.0442 -0.3396  0.2033
 1097WN      WN 5701   3.102   4.119   7.812 -0.2055 -0.0465 -0.3692
 1098WN      WN 5702   5.630   7.674   8.132 -0.0837  0.2815  0.3033
 1099WN      WN 5703   5.973   2.390   8.375  0.0309 -0.2060  0.0468
 1100WN      WN 5704   6.663   4.454   7.328  0.0717  0.1501  0.0275
 1101WN      WN 5705   3.746   2.037   8.397 -0.0345 -0.1192 -0.0866
 1102WN      WN 5706   4.594   3.175   8.197 -0.0368 -0.0303 -0.1766
 1103WN      WN 5707   3.904   0.946   8.971  0.0648  0.1204  0.1707
 1104WN      WN 5708   6.580   1.420   9.407  0.0570  0.3504  0.0501
 1105WN      WN 5709   4.276   0.180   7.819  0.0279  0.2482  0.2138
 1106WN      WN 5710   2.224   0.434   7.972  0.4669 -0.0259  0.2272
 1107WN      WN 5711   6.444   4.450   8.685  0.2768  0.0545  0.4010
 1108WN      WN 5712   7.528   6.973   8.347 -0.3394  0.2028 -0.1893
 1109WN      WN 5713   7.352   7.356   8.121  0.2682 -0.0198  0.2406
 1110WN      WN 5714   3.757   6.551   6.879 -0.1604  0.0494  0.3059
 1111WN      WN 5715   6.542   0.377   7.950 -0.2627 -0.3137 -0.2628
 1112WN      WN 5716   2.118   0.116   8.309  0.1172 -0.2350  0.1116
 1113WN      WN 5717   6.725   3.962   8.103 -0.0346 -0.0368  0.3206
 1114WN      WN 5718   2.079   3.615   8.580  0.0115 -0.0975 -0.1931
 1115WN      WN 5719   4.142   1.697   8.472  0.0825  0.1756  0.1022
 1116WN      WN 5720   4.174   4.081   7.829  0.1510 -0.2292  0.2575
 1117WN      WN 5721   3.486   5.717   7.186 -0.2434  0.0035  0.0737
 1118WN      WN 5722   0.056   4.680   8.185  0.1632  0.1741  0.2071
 1119WN      WN 5723   1.543   5.014   9.023 -0.1067  0.1355  0.0402
 1120WN      WN 5724   1.022   6.017   7.268 -0.2012 -0.0079 -0.0206
 1121WN      WN 5725   4.872   1.322   8.311 -0.0590  0.0512  0.1302
 1122WN      WN 5726   5.636   3.512   7.916 -0.3583  0.0723 -0.0094
 1123WN      WN 5727   7.619   6.610   7.516  0.2925  0.0092  0.0700
 1124WN      WN 5728   6.453   7.653   8.332  0.0778  0.0206  0.0400
 1125WN      WN 5729   4.637   4.418   7.756 -0.2216  0.2207  0.1380
 1126WN      WN 5730   0.906   3.447   8.046 -0.0400  0.4549 -0.1541
 1127WN      WN 5731   5.876   1.455   8.309 -0.0929  0.0187 -0.1829
 1128WN      WN 5732   6.298   1.146   8.182 -0.1060 -0.1389  0.0481
 1129WN      WN 5733   2.035   7.571   8.657 -0.1228  0.1380  0.2146
 1130WN      WN 5734   4.653   7.646   8.032 -0.0776  0.2005 -0.1699
 1131WN      WN 5735   5.201   6.143   9.018 -0.2757 -0.1736 -0.0488
 1132WN      WN 5736   0.784   0.709   9.212  0.0664  0.1119  0.0569
 1133WN      WN 5737   5.278   2.141   7.499  0.1235  0.1786 -0.0428
 1134WN      WN 5738   2.327   0.071   7.402  0.1492  0.3252  0.2746
 1135WN      WN 5739   5.636   6.174   8.593 -0.2049 -0.2417 -0.0169
 1136WN      WN 5740   0.016   5.381   7.705  0.0054 -0.1972 -0.0728
 1137WN      WN 5741   0.420   0.195   7.296  0.0520 -0.2492  0.0492
 1138WN      WN 5742   4.966   0.760   7.983 -0.0377  0.3005  0.0410
 1139WN      WN 5743   7.019   6.155   9.225 -0.0726 -0.1043  0.0314
 1140WN      WN 5744   5.153   4.036   8.508 -0.2784 -0.4267 -0.0628
 1141WN      WN 5745   1.489   3.429   8.811  0.0890  0.0296  0.1425
 1142WN      WN 5746   0.339   0.554   9.067  0.1704  0.2179  0.1053
 1143WN      WN 5747   5.338   3.400   7.545 -0.2376  0.0494  0.0127
 1144WN      WN 5748   3.824   1.986   7.500 -0.3878 -0.0981 -0.3118
 1145WN      WN 5749   0.557   5.984   7.563  0.2370 -0.0443  0.0765
 1146WN      WN 5750   1.918   6.646   8.967 -0.0262 -0.0610 -0.3264
 1147WN      WN 5751   2.901   2.421   8.719 -0.4565  0.0960  0.1646
 1148WN      WN 5752   5.014   2.161   8.296  0.0732  0.3703 -0.0970
 1149WN      WN 5753   6.020   5.853   9.537 -0.0203  0.3059 -0.0740
 1150WN      WN 5754   0.966   2.204   9.014 -0.0082 -0.2204  0.1714
 1151WN      WN 5755   6.886   4.793   8.781  0.0570 -0.0808  0.3491
 1152WN      WN 5756   5.808   3.339   7.517 -0.1954  0.1222  0.0296
 1153WN      WN 5757   2.665   4.091   8.189  0.0811 -0.3178 -0.2571
 1154WN      WN 5758   6.066   0.165   8.028  0.2705 -0.0491 -0.2799
 1155WN      WN 5759   0.004   3.216   7.626  0.0289  0.0343  0.1745
 1156WN      WN 5760   2.764   0.676   9.216  0.2647  0.1573 -0.1760
 1157WN      WN 5761   7.020   0.497   9.443 -0.0031  0.0372  0.0363
 1158WN      WN 5762   0.570   7.542   8.831  0.1254 -0.3300 -0.1348
 1159WN      WN 5763   4.321   3.631   8.899 -0.0681  0.0732  0.3712
 1160WN      WN 5764   2.891   1.521   7.815 -0.0487 -0.2987 -0.2640
 1161WN      WN 5765   1.572   7.389   8.665  0.4435 -0.2693  0.0157
 1162WN      WN 5766   6.774   5.394   7.907  0.2146  0.0701 -0.2245
 1163WN      WN 5767   0.976   5.053   9.007 -0.1232  0.1506 -0.0011
 1164WN      WN 5768   2.758   4.920   8.801  0.0408 -0.1327  0.0895
 1165WN      WN 5769   4.630   6.251   7.739 -0.1536 -0.2678 -0.0265
 1166WN      WN 5770   6.316   7.750   8.891 -0.1704 -0.1312 -0.0168
 1167WN      WN 5771   5.436   6.591   8.280  0.2156  0.2891  0.1295
 1168WN      WN 5772   5.472   4.374   8.267  0.2167 -0.3459  0.0309
 1169WN      WN 5773   4.421   3.933   8.460  0.0865  0.2842  0.1068
 1170WN      WN 5774   6.835   4.655   8.283  0.1276  0.0110  0.3577
 1171WN      WN 5775   2.570   7.319   7.105 -0.1716 -0.1172  0.2884
 1172WN      WN 5776   2.690   3.257   8.281 -0.2230  0.0430  0.2015
 1173WN      WN 5777   5.413   5.228   8.650  0.0634  0.0588  0.0002
 1174WN      WN 5778   7.765   5.998   9.312  0.0701  0.3808 -0.0221
 1175WN      WN 5779   7.101   3.559   8.855  0.0731  0.0339  0.2944
 1176WN      WN 5780   4.942   5.435   8.450  0.0764 -0.1675  0.0678
 1177WN      WN 5781   6.300   5.899   7.828  0.0268  0.1626  0.1181
 1178WN      WN 5782   0.426   3.379   7.885  0.1765 -0.2243  0.0984
 1179WN      WN 5783   1.281   4.162   7.243 -0.1733 -0.1033 -0.0602
 1180WN      WN 5784   1.163   4.357   7.781  0.2771  0.0533 -0.0708
 1181WN      WN 5785   3.196   4.125   8.286 -0.0321 -0.1140  0.1355
 1182WN      WN 5786   4.742   6.786   7.714 -0.0030  0.0096 -0.1655
 1183WN      WN 5787   6.402   4.428   8.162  0.0971 -0.1527  0.1636
 1184WN      WN 5788   4.285   7.522   8.376 -0.5837  0.0601 -0.1164
 1185WN      WN 5789   0.843   5.369   6.775 -0.0839  0.3959 -0.0960
 1186WN      WN 5790   0.188   1.498   8.297  0.2117  0.2017  0.0075
 1187WN      WN 5791   6.428   1.237   7.636 -0.0892  0.1257 -0.1135
 1188WN      WN 5792   0.221   2.435   7.972  0.0951  0.0287 -0.0494
 1189WN      WN 5793   0.255   1.164   7.977 -0.0099  0.1547 -0.0976
 1190WN      WN 5794   5.039   5.833   8.111  0.2631  0.3660  0.5662
 1191WN      WN 5795   1.336   1.321   7.893  0.0560  0.0607 -0.2950
[truncated: 255,470 more chars]
