# Supplementary material for: Free energies of membrane stalk formation from a lipidomics perspective
Source: Nat Commun. 2021 Nov 15;12:6594. doi: 10.1038/s41467-021-26924-2 (PMC8593120; doi:10.1038/s41467-021-26924-2)
Supplement: Supplementary file 4 — Source Data [file 41467_2021_26924_MOESM4_ESM.zip › SI_data/Fig_S5/inner-flat/20water-per-nm2.gro]

Membrane with PIPC DPPC POPC DPSM PAPI PAPS POPE PUPE OAPE CHOL (24 4 8 4 4 58 4 24 8 98)
 9864
    1PIPC   NC3    1   4.493   3.747   7.739 -0.0317 -0.0839 -0.1844
    1PIPC   PO4    2   4.757   3.568   7.428  0.1338 -0.2955 -0.0036
    1PIPC   GL1    3   4.711   3.279   7.136 -0.1731  0.2839 -0.1297
    1PIPC   GL2    4   4.959   3.216   6.803 -0.0235  0.1481 -0.0380
    1PIPC   C1A    5   4.515   3.071   6.949 -0.0453  0.1613 -0.1750
    1PIPC   D2A    6   4.579   3.044   6.569  0.1425  0.2435  0.0739
    1PIPC   D3A    7   4.861   3.183   6.290 -0.1151  0.3267  0.0598
    1PIPC   C4A    8   4.979   3.068   5.854 -0.3073  0.1049  0.1826
    1PIPC   C1B    9   5.211   3.460   6.500  0.0713 -0.0308 -0.4798
    1PIPC   C2B   10   5.321   3.429   6.050  0.0461 -0.3617 -0.3316
    1PIPC   C3B   11   5.251   3.667   5.651  0.0862  0.0670  0.1743
    1PIPC   C4B   12   5.383   3.840   5.277  0.0373 -0.3509  0.0819
    2PIPC   NC3   13   1.749  -0.203   7.676  0.1385  0.1933  0.2116
    2PIPC   PO4   14   1.900   0.220   7.355 -0.2532  0.2974  0.2155
    2PIPC   GL1   15   1.879   0.292   6.892 -0.0668  0.0358  0.0885
    2PIPC   GL2   16   1.855   0.527   6.738 -0.0116  0.2302  0.0228
    2PIPC   C1A   17   1.840   0.043   6.489 -0.1972 -0.0950  0.3393
    2PIPC   D2A   18   1.817  -0.440   6.335 -0.0997 -0.1004 -0.0925
    2PIPC   D3A   19   1.769  -0.464   5.848  0.3791  0.3794  0.2642
    2PIPC   C4A   20   2.114  -0.373   5.846  0.0587  0.0772  0.2448
    2PIPC   C1B   21   1.692   0.476   6.300  0.0241  0.1216  0.0123
    2PIPC   C2B   22   1.722   0.632   5.889  0.0991  0.0874 -0.0768
    2PIPC   C3B   23   2.011   0.782   5.457 -0.0978  0.4079 -0.1902
    2PIPC   C4B   24   2.219   0.868   5.130 -0.0378  0.1605 -0.2342
    3PIPC   NC3   25   0.674   6.752   7.648  0.0970  0.1249 -0.1168
    3PIPC   PO4   26   0.526   7.007   7.252  0.1213 -0.0698 -0.0853
    3PIPC   GL1   27   0.243   7.002   6.954 -0.0636 -0.0212 -0.3625
    3PIPC   GL2   28   0.332   7.075   6.618  0.1163  0.1762 -0.1904
    3PIPC   C1A   29   0.025   6.715   6.839 -0.2154  0.0162  0.2733
    3PIPC   D2A   30   0.106   6.300   6.618 -0.1538  0.1070 -0.1528
    3PIPC   D3A   31   0.219   6.336   6.171 -0.2628  0.0162 -0.2471
    3PIPC   C4A   32   0.563   6.392   5.814 -0.0410 -0.0806 -0.1147
    3PIPC   C1B   33   0.198   6.833   6.217  0.0866 -0.2007 -0.0833
    3PIPC   C2B   34   0.143   6.675   5.776 -0.0891 -0.1901 -0.0956
    3PIPC   C3B   35   0.358   6.708   5.379 -0.0377 -0.3281  0.4027
    3PIPC   C4B   36   0.565   7.004   5.155  0.3181 -0.1527 -0.1552
    4PIPC   NC3   37   6.443   5.644   8.431 -0.1362  0.1749  0.1577
    4PIPC   PO4   38   6.328   5.638   7.869 -0.1074  0.1920  0.1379
    4PIPC   GL1   39   6.472   5.607   7.484  0.4053 -0.0938 -0.0745
    4PIPC   GL2   40   6.468   5.378   7.306 -0.0890  0.1653  0.1495
    4PIPC   C1A   41   6.642   5.901   7.220  0.1020  0.1543  0.0596
    4PIPC   D2A   42   6.599   6.419   7.092 -0.0542 -0.0533  0.2404
    4PIPC   D3A   43   6.206   6.372   6.699  0.2003  0.0160 -0.0158
    4PIPC   C4A   44   5.716   6.547   6.691 -0.0194 -0.3784 -0.1310
    4PIPC   C1B   45   6.289   5.421   6.826  0.1693 -0.1895 -0.0372
    4PIPC   C2B   46   6.391   5.304   6.339 -0.1772  0.1200  0.0011
    4PIPC   C3B   47   6.617   5.176   6.015 -0.1943  0.0874  0.1089
    4PIPC   C4B   48   6.570   5.307   5.524  0.0978 -0.2420  0.0290
    5PIPC   NC3   49   4.714   4.976   7.942 -0.2758 -0.0754  0.0659
    5PIPC   PO4   50   4.797   4.698   7.577 -0.0851 -0.0085  0.2082
    5PIPC   GL1   51   4.876   4.556   7.097  0.0316  0.1950  0.1145
    5PIPC   GL2   52   5.160   4.330   6.973  0.0504 -0.0673 -0.1520
    5PIPC   C1A   53   4.963   4.683   6.661 -0.2092  0.2686 -0.1638
    5PIPC   D2A   54   4.926   4.616   6.303 -0.1003  0.0164  0.2532
    5PIPC   D3A   55   4.827   4.347   6.052 -0.2556 -0.2753  0.4168
    5PIPC   C4A   56   5.098   4.125   5.756  0.1822  0.0902 -0.1805
    5PIPC   C1B   57   5.357   4.374   6.600  0.0615 -0.2290  0.1033
    5PIPC   C2B   58   5.326   4.300   6.183 -0.1831  0.4113  0.0803
    5PIPC   C3B   59   5.460   4.439   5.834  0.1083  0.1897  0.3237
    5PIPC   C4B   60   5.470   4.334   5.426  0.3007 -0.1164  0.1917
    6PIPC   NC3   61   0.369   1.296   7.291  0.1198  0.1449  0.0062
    6PIPC   PO4   62   0.848   1.408   7.224  0.1105 -0.2123  0.0089
    6PIPC   GL1   63   0.942   1.266   6.826  0.2299  0.1557 -0.1670
    6PIPC   GL2   64   0.610   1.059   6.865  0.1601 -0.3902  0.2105
    6PIPC   C1A   65   1.013   1.481   6.398  0.0008  0.1665  0.1227
    6PIPC   D2A   66   0.934   1.447   6.067 -0.1330  0.1683  0.0303
    6PIPC   D3A   67   1.219   1.349   5.675 -0.0219  0.0505  0.0306
    6PIPC   C4A   68   1.193   1.076   5.290  0.0978 -0.1101  0.0340
    6PIPC   C1B   69   0.620   0.977   6.416 -0.0462  0.0334 -0.2204
    6PIPC   C2B   70   0.348   0.719   6.176  0.0704  0.2430  0.2097
    6PIPC   C3B   71   0.284   0.638   5.686 -0.3507 -0.1226 -0.2790
    6PIPC   C4B   72   0.441   0.723   5.282  0.0659 -0.3412 -0.4005
    7PIPC   NC3   73   1.909   4.125   7.393  0.0111  0.1872 -0.0803
    7PIPC   PO4   74   1.706   3.859   7.077 -0.0478  0.0924 -0.0824
    7PIPC   GL1   75   1.774   3.537   6.823 -0.1987 -0.0367 -0.2604
    7PIPC   GL2   76   1.758   3.253   7.035  0.0086 -0.0680  0.0862
    7PIPC   C1A   77   1.830   3.485   6.475 -0.0180  0.2265  0.0813
    7PIPC   D2A   78   1.536   3.531   6.138  0.2516 -0.1158 -0.0049
    7PIPC   D3A   79   1.335   3.608   5.836 -0.1293  0.0211  0.1900
    7PIPC   C4A   80   1.487   3.346   5.549  0.0401 -0.2744  0.2777
    7PIPC   C1B   81   2.056   3.110   6.703  0.0329 -0.1878 -0.1790
    7PIPC   C2B   82   1.998   3.071   6.229 -0.1890 -0.1674  0.2626
    7PIPC   C3B   83   1.950   2.791   5.936 -0.2758 -0.2267 -0.4009
    7PIPC   C4B   84   1.775   2.504   5.640 -0.0954 -0.1743 -0.3262
    8PIPC   NC3   85   6.292   7.378   7.342 -0.0482 -0.0210 -0.3601
    8PIPC   PO4   86   6.715   7.232   7.267 -0.1016 -0.0574  0.4282
    8PIPC   GL1   87   6.559   6.936   6.993 -0.2503  0.2772 -0.0371
    8PIPC   GL2   88   6.340   6.906   6.972  0.2392  0.1510 -0.1949
    8PIPC   C1A   89   6.571   6.667   6.524  0.4189 -0.1966 -0.0474
    8PIPC   D2A   90   6.612   6.707   6.072 -0.1150  0.2485  0.0018
    8PIPC   D3A   91   6.124   6.597   5.850  0.0301  0.1273  0.0286
    8PIPC   C4A   92   5.633   6.784   5.831  0.1621 -0.1225 -0.0746
    8PIPC   C1B   93   6.105   7.004   6.630 -0.2443  0.0315  0.0170
    8PIPC   C2B   94   6.034   6.745   6.290  0.1275  0.0937  0.0389
    8PIPC   C3B   95   5.748   6.412   6.130 -0.1602  0.1114  0.1708
    8PIPC   C4B   96   5.650   6.058   5.829  0.2543  0.3263 -0.0934
    9PIPC   NC3   97   5.068   3.216   7.748  0.0994  0.2738 -0.3605
    9PIPC   PO4   98   5.233   3.611   7.593 -0.0445 -0.2507 -0.3218
    9PIPC   GL1   99   5.323   3.579   7.117  0.0883 -0.2044 -0.0675
    9PIPC   GL2  100   5.590   3.417   7.015 -0.3334  0.0489 -0.0624
    9PIPC   C1A  101   5.094   3.870   6.802  0.1284 -0.3709  0.2204
    9PIPC   D2A  102   4.742   4.192   6.523  0.2268 -0.0245  0.0126
    9PIPC   D3A  103   4.515   3.971   6.228 -0.1038 -0.0495 -0.2713
    9PIPC   C4A  104   4.767   3.578   5.991  0.2553  0.1188  0.2074
    9PIPC   C1B  105   5.434   3.052   6.824 -0.0486  0.1567 -0.2958
    9PIPC   C2B  106   5.311   2.944   6.339  0.3028  0.0246  0.1747
    9PIPC   C3B  107   5.445   2.921   5.961 -0.0294 -0.1048 -0.1019
    9PIPC   C4B  108   5.631   2.707   5.578  0.0599  0.2593 -0.3285
   10PIPC   NC3  109   5.636   6.959   7.833  0.2657  0.0925 -0.0090
   10PIPC   PO4  110   5.914   7.070   7.483  0.1035 -0.2220  0.0591
   10PIPC   GL1  111   5.816   7.233   7.023  0.0986 -0.1243  0.0315
   10PIPC   GL2  112   5.665   6.998   6.855  0.2290  0.0256 -0.0451
   10PIPC   C1A  113   6.001   7.495   6.789 -0.3662  0.0415  0.2249
   10PIPC   D2A  114   6.101   7.773   6.425 -0.2468 -0.0215 -0.4634
   10PIPC   D3A  115   6.171   7.728   6.001 -0.0158 -0.2658  0.0031
   10PIPC   C4A  116   6.024   8.014   5.835  0.1101 -0.1114 -0.1138
   10PIPC   C1B  117   5.604   6.960   6.423  0.0436 -0.0139 -0.1865
   10PIPC   C2B  118   5.283   7.088   6.086 -0.3459 -0.0031 -0.2035
   10PIPC   C3B  119   5.090   7.410   5.915 -0.0355  0.2001 -0.1443
   10PIPC   C4B  120   4.861   7.580   5.587  0.0694 -0.1069 -0.0366
   11PIPC   NC3  121   1.453   4.360   7.274  0.0965  0.0448 -0.1709
   11PIPC   PO4  122   1.093   4.543   6.912  0.0257 -0.1956 -0.2525
   11PIPC   GL1  123   1.211   4.494   6.440 -0.0227 -0.1310 -0.1122
   11PIPC   GL2  124   0.897   4.615   6.314 -0.1847  0.0764  0.1378
   11PIPC   C1A  125   1.224   4.527   5.938  0.3685 -0.0288  0.1837
   11PIPC   D2A  126   1.438   4.215   5.691 -0.1525 -0.1996  0.2726
   11PIPC   D3A  127   1.222   4.299   5.286  0.2384  0.0898  0.1084
   11PIPC   C4A  128   0.796   4.105   5.171  0.0414 -0.2500 -0.1568
   11PIPC   C1B  129   0.813   4.706   5.837  0.3491  0.0066  0.0584
   11PIPC   C2B  130   0.956   4.680   5.454  0.1709  0.2387 -0.0932
   11PIPC   C3B  131   0.869   4.628   5.009  0.2466 -0.2419  0.0985
   11PIPC   C4B  132   0.520   4.781   4.604  0.0547  0.0436 -0.0124
   12PIPC   NC3  133   6.490   0.992   7.547  0.1829  0.1338  0.1131
   12PIPC   PO4  134   6.132   0.934   7.209 -0.3831  0.0206 -0.0570
   12PIPC   GL1  135   5.891   1.136   6.950  0.0300 -0.3190  0.0993
   12PIPC   GL2  136   6.132   1.328   6.778  0.4054 -0.0033  0.0131
   12PIPC   C1A  137   5.535   1.329   6.862  0.1310 -0.1690  0.1434
   12PIPC   D2A  138   5.313   1.452   6.498  0.2408  0.1477 -0.0594
   12PIPC   D3A  139   5.357   1.064   6.206  0.1112  0.1238 -0.1452
   12PIPC   C4A  140   4.907   0.861   6.120  0.0708 -0.1312 -0.1029
   12PIPC   C1B  141   5.992   1.446   6.367 -0.1554  0.1997 -0.1800
   12PIPC   C2B  142   5.642   1.476   6.084  0.1814  0.0265  0.3155
   12PIPC   C3B  143   5.320   1.358   5.697 -0.1972 -0.1203 -0.1375
   12PIPC   C4B  144   5.226   1.237   5.320  0.0439 -0.3848 -0.0306
   13PIPC   NC3  145   3.995   1.098   2.984 -0.0934 -0.2076  0.1458
   13PIPC   PO4  146   4.157   1.274   3.298 -0.1258  0.1200 -0.0629
   13PIPC   GL1  147   4.032   1.276   3.731 -0.0585  0.3419 -0.2071
   13PIPC   GL2  148   4.324   1.389   3.809  0.0458 -0.2910  0.0938
   13PIPC   C1A  149   3.931   1.336   4.162  0.0746  0.0586 -0.1493
   13PIPC   D2A  150   4.129   1.216   4.564 -0.2807  0.0561 -0.2739
   13PIPC   D3A  151   3.939   1.257   4.826  0.1174 -0.2917 -0.1666
   13PIPC   C4A  152   3.858   1.268   5.299 -0.0135  0.0559  0.0059
   13PIPC   C1B  153   4.462   1.373   4.194 -0.0388 -0.0187 -0.3207
   13PIPC   C2B  154   4.624   1.268   4.566  0.0301  0.0800 -0.1067
   13PIPC   C3B  155   4.589   1.376   4.973  0.3597  0.0008  0.2772
   13PIPC   C4B  156   4.735   1.476   5.352  0.0341 -0.0546 -0.0911
   14PIPC   NC3  157   6.975   4.683   3.369  0.0946 -0.0085 -0.0769
   14PIPC   PO4  158   6.503   4.624   3.568  0.2792 -0.2820  0.0257
   14PIPC   GL1  159   6.507   4.645   3.992  0.1508 -0.1490  0.2030
   14PIPC   GL2  160   6.256   4.905   4.063  0.0692  0.2362 -0.2692
   14PIPC   C1A  161   6.941   4.514   4.241 -0.3122  0.2123  0.0330
   14PIPC   D2A  162   7.176   4.641   4.664 -0.1768  0.0267 -0.4152
   14PIPC   D3A  163   7.261   4.999   4.936  0.0434  0.1616  0.0618
   14PIPC   C4A  164   6.889   5.183   5.199  0.1130 -0.2243  0.0464
   14PIPC   C1B  165   6.232   4.702   4.471 -0.0119 -0.1493 -0.0205
   14PIPC   C2B  166   6.224   4.850   4.874 -0.1424 -0.0788  0.0324
   14PIPC   C3B  167   6.360   5.179   5.060  0.0352 -0.2142 -0.0677
   14PIPC   C4B  168   6.305   5.557   5.175  0.0275  0.0394 -0.0249
   15PIPC   NC3  169   6.864   7.344   3.762 -0.0659  0.0454 -0.3875
   15PIPC   PO4  170   6.646   6.830   3.899  0.1708  0.3729  0.1034
   15PIPC   GL1  171   6.686   6.372   3.998 -0.1743  0.1002  0.1973
   15PIPC   GL2  172   6.771   6.406   4.395 -0.1748  0.0242 -0.0410
   15PIPC   C1A  173   6.447   6.086   4.287  0.1497  0.0439 -0.1002
   15PIPC   D2A  174   6.107   5.732   4.342 -0.1745 -0.0841  0.2041
   15PIPC   D3A  175   6.288   5.818   4.751  0.1443  0.6480 -0.0143
   15PIPC   C4A  176   6.646   5.506   4.723  0.1221 -0.2176 -0.0879
   15PIPC   C1B  177   6.643   6.651   4.743 -0.3173  0.1930  0.1396
   15PIPC   C2B  178   6.579   6.787   5.197  0.3017 -0.2024 -0.1760
   15PIPC   C3B  179   6.607   6.704   5.527 -0.4022  0.1254  0.2330
   15PIPC   C4B  180   6.576   6.294   5.681 -0.4443 -0.2327 -0.1246
   16PIPC   NC3  181   1.734   5.818   3.424 -0.0214  0.1699 -0.0753
   16PIPC   PO4  182   2.092   5.862   3.761 -0.3038 -0.1426  0.0638
   16PIPC   GL1  183   2.355   5.887   4.039 -0.1813 -0.0467 -0.1492
   16PIPC   GL2  184   2.723   5.940   3.982  0.3445  0.0205 -0.2507
   16PIPC   C1A  185   2.447   6.198   4.377  0.1657 -0.3260  0.0844
   16PIPC   D2A  186   2.487   5.958   4.757 -0.0662 -0.3355  0.2688
   16PIPC   D3A  187   2.243   5.944   5.069  0.3351  0.1982  0.0542
   16PIPC   C4A  188   2.039   6.285   5.229  0.1609 -0.0004 -0.2587
   16PIPC   C1B  189   2.717   5.679   4.401 -0.1425  0.0100  0.0552
   16PIPC   C2B  190   2.763   5.415   4.718  0.2685 -0.1894  0.2871
   16PIPC   C3B  191   2.973   5.172   4.938  0.1707  0.0352  0.0228
   16PIPC   C4B  192   3.263   4.909   5.013 -0.1342 -0.3922 -0.0433
   17PIPC   NC3  193   1.844   1.269   3.190  0.3025 -0.1208  0.0694
   17PIPC   PO4  194   1.478   1.427   3.146  0.0354  0.0909 -0.0249
   17PIPC   GL1  195   1.575   1.591   3.547 -0.2533 -0.2790  0.0060
   17PIPC   GL2  196   1.312   1.543   3.747  0.0646 -0.2440 -0.2050
   17PIPC   C1A  197   1.705   1.669   3.982  0.1142  0.1761 -0.0997
   17PIPC   D2A  198   1.685   1.615   4.311  0.1144 -0.0245 -0.0594
   17PIPC   D3A  199   2.032   1.941   4.277  0.0990  0.5760  0.0808
   17PIPC   C4A  200   1.952   2.031   4.627  0.4018  0.0021 -0.1248
   17PIPC   C1B  201   1.166   1.887   4.078  0.1489  0.1754  0.1849
   17PIPC   C2B  202   1.037   2.196   4.421  0.2280  0.2333  0.0317
   17PIPC   C3B  203   0.986   2.249   4.823  0.1236  0.1762 -0.0856
   17PIPC   C4B  204   0.988   2.180   5.303 -0.0339 -0.0716 -0.0803
   18PIPC   NC3  205   5.540   3.401   3.018  0.3803 -0.1595 -0.0693
   18PIPC   PO4  206   5.636   3.299   3.504 -0.1184 -0.1181  0.0974
   18PIPC   GL1  207   5.726   3.175   3.934 -0.3592 -0.0864  0.0099
   18PIPC   GL2  208   5.997   3.388   4.146  0.1383 -0.3415  0.2171
   18PIPC   C1A  209   5.740   3.011   4.314 -0.0508  0.1666 -0.0953
   18PIPC   D2A  210   5.714   2.719   4.654 -0.1222  0.2877  0.1622
   18PIPC   D3A  211   5.859   2.854   5.105  0.0315  0.0487 -0.1955
   18PIPC   C4A  212   6.309   2.956   5.227  0.0605 -0.0456  0.0686
   18PIPC   C1B  213   6.011   3.590   4.510  0.2399 -0.0351  0.0233
   18PIPC   C2B  214   6.168   3.630   4.893  0.0758  0.1802 -0.2883
   18PIPC   C3B  215   6.123   3.440   5.222  0.0254  0.3880  0.0457
   18PIPC   C4B  216   5.941   3.119   5.515 -0.1228 -0.0706 -0.3568
   19PIPC   NC3  217   3.391   6.359   3.561 -0.0327  0.3230 -0.2188
   19PIPC   PO4  218   2.935   6.348   3.662 -0.1088  0.1014 -0.0441
   19PIPC   GL1  219   3.119   6.345   4.029  0.1594 -0.2500  0.0481
   19PIPC   GL2  220   3.370   6.463   4.059  0.1213 -0.0067  0.2654
   19PIPC   C1A  221   2.963   6.193   4.404 -0.0313 -0.1459 -0.1785
   19PIPC   D2A  222   3.017   5.979   4.646 -0.1976  0.0746  0.0038
   19PIPC   D3A  223   2.854   6.274   4.878  0.2331 -0.0327 -0.0929
   19PIPC   C4A  224   2.647   6.246   5.252 -0.1160  0.1021 -0.2189
   19PIPC   C1B  225   3.412   6.382   4.502  0.0852 -0.0175  0.1055
   19PIPC   C2B  226   3.556   6.095   4.723  0.2315  0.1657  0.2045
   19PIPC   C3B  227   3.970   6.092   4.865  0.1414 -0.0855 -0.2079
   19PIPC   C4B  228   4.006   6.399   4.674  0.0558 -0.0424 -0.0229
   20PIPC   NC3  229   0.611   5.206   3.329  0.1621  0.2435 -0.1708
   20PIPC   PO4  230   0.285   5.453   3.485  0.0752 -0.1086  0.3273
   20PIPC   GL1  231   0.459   5.679   3.802  0.0026 -0.0323 -0.0548
   20PIPC   GL2  232   0.465   5.421   4.018 -0.0778  0.2071 -0.2658
   20PIPC   C1A  233   0.398   5.836   4.290  0.0879  0.0548 -0.1070
   20PIPC   D2A  234   0.288   5.822   4.698  0.0287  0.1599  0.0305
   20PIPC   D3A  235   0.573   5.926   4.929 -0.0654  0.1211 -0.2432
   20PIPC   C4A  236   0.597   6.023   5.324 -0.0947  0.1524 -0.4184
   20PIPC   C1B  237   0.442   5.289   4.455  0.3453  0.2597  0.2627
   20PIPC   C2B  238   0.429   5.345   4.902 -0.2188 -0.4536  0.1706
   20PIPC   C3B  239   0.593   5.450   5.274 -0.2064 -0.0807 -0.3209
   20PIPC   C4B  240   0.391   5.694   5.657  0.1346 -0.0565 -0.3409
   21PIPC   NC3  241   4.603   6.307   3.812  0.2171 -0.1047 -0.1455
   21PIPC   PO4  242   4.793   6.673   3.533  0.3309  0.1001  0.1280
   21PIPC   GL1  243   4.863   6.808   3.901 -0.0676  0.1082  0.2753
   21PIPC   GL2  244   5.127   6.682   4.123  0.3457  0.0083  0.0671
   21PIPC   C1A  245   4.590   6.889   4.148  0.2144  0.0286 -0.2342
   21PIPC   D2A  246   4.451   7.007   4.440 -0.2237  0.1024  0.3130
   21PIPC   D3A  247   4.391   7.262   4.718  0.1607 -0.3911  0.1858
   21PIPC   C4A  248   4.326   7.265   5.130 -0.2031  0.0027  0.1539
   21PIPC   C1B  249   4.897   6.870   4.544  0.4144  0.1596 -0.2093
   21PIPC   C2B  250   4.704   6.970   4.970 -0.2182 -0.1006 -0.0983
   21PIPC   C3B  251   4.510   6.867   5.312  0.2160 -0.0089 -0.2632
   21PIPC   C4B  252   4.399   6.669   5.667 -0.0080  0.1356 -0.0395
   22PIPC   NC3  253   1.734   2.501   3.554 -0.0113  0.0467 -0.3150
   22PIPC   PO4  254   2.105   2.513   3.334  0.3350 -0.0701  0.0375
   22PIPC   GL1  255   2.222   2.573   3.729 -0.2591  0.0351 -0.2210
   22PIPC   GL2  256   1.929   2.600   4.036  0.1189  0.1712 -0.0881
   22PIPC   C1A  257   2.505   2.689   4.159 -0.1472  0.1102 -0.1051
   22PIPC   D2A  258   2.854   2.648   4.466 -0.3454  0.0753 -0.0783
   22PIPC   D3A  259   2.824   2.295   4.159  0.0175 -0.1260 -0.1129
   22PIPC   C4A  260   2.700   2.437   3.745  0.1707  0.0475 -0.1942
   22PIPC   C1B  261   1.786   2.613   4.363  0.0499  0.3493 -0.0282
   22PIPC   C2B  262   1.859   2.547   4.839 -0.2064 -0.1498 -0.1564
   22PIPC   C3B  263   1.732   2.309   5.120 -0.0555  0.1471 -0.2458
   22PIPC   C4B  264   1.626   2.050   5.532  0.0391 -0.0034 -0.1648
   23PIPC   NC3  265   2.031   0.411   3.790  0.2909  0.3536  0.4467
   23PIPC   PO4  266   1.675   0.714   3.848 -0.1647 -0.1147 -0.1308
   23PIPC   GL1  267   1.860   0.743   4.247  0.2968 -0.0084 -0.3267
   23PIPC   GL2  268   2.075   0.994   4.292 -0.0682  0.0245 -0.1111
   23PIPC   C1A  269   1.733   0.879   4.666 -0.1147 -0.0036  0.2574
   23PIPC   D2A  270   1.672   0.639   4.997  0.0397  0.1143 -0.0193
   23PIPC   D3A  271   1.305   0.726   4.824  0.0323  0.1903 -0.1658
   23PIPC   C4A  272   0.920   0.669   5.114  0.4016 -0.0782 -0.0296
   23PIPC   C1B  273   2.306   0.920   4.627  0.1146  0.2930 -0.1501
   23PIPC   C2B  274   2.653   0.599   4.783 -0.3326  0.1268  0.1758
   23PIPC   C3B  275   2.978   0.713   5.114  0.0970  0.0026  0.2004
   23PIPC   C4B  276   3.168   0.673   5.504 -0.0891  0.1207  0.1104
   24PIPC   NC3  277   5.077   1.982   3.383  0.2479 -0.0914  0.4478
   24PIPC   PO4  278   4.669   2.021   3.245  0.1748 -0.0061  0.3677
   24PIPC   GL1  279   4.607   2.154   3.624  0.2207  0.0286 -0.1486
   24PIPC   GL2  280   4.262   2.287   3.737 -0.0903 -0.2057 -0.0440
   24PIPC   C1A  281   4.717   2.078   3.986 -0.2041 -0.2292 -0.0191
   24PIPC   D2A  282   4.755   1.752   4.251 -0.1339  0.0840  0.1075
   24PIPC   D3A  283   4.726   1.923   4.612 -0.0016 -0.4824 -0.2340
   24PIPC   C4A  284   4.983   1.740   4.831  0.0765  0.1807 -0.1837
   24PIPC   C1B  285   4.309   2.189   4.211  0.2844 -0.0222 -0.0551
   24PIPC   C2B  286   4.325   2.206   4.571  0.0812  0.0039 -0.1473
   24PIPC   C3B  287   4.500   2.092   5.028 -0.2853 -0.3094  0.0964
   24PIPC   C4B  288   4.438   2.080   5.466 -0.1914  0.3412  0.0773
   25DPPC   NC3  289   3.012   3.912   7.408  0.1687  0.3157 -0.1612
   25DPPC   PO4  290   2.994   3.477   7.332  0.2820  0.1284 -0.4206
   25DPPC   GL1  291   2.855   3.603   6.947 -0.3339  0.4647  0.1349
   25DPPC   GL2  292   3.069   3.801   6.842 -0.3420 -0.0382  0.2804
   25DPPC   C1A  293   2.849   3.622   6.480  0.1194 -0.1164  0.2243
   25DPPC   C2A  294   2.901   3.513   6.056 -0.2440 -0.1535 -0.0962
   25DPPC   C3A  295   2.932   3.140   5.792  0.0483 -0.0259 -0.2194
   25DPPC   C4A  296   2.764   2.912   5.389 -0.2673  0.1220  0.2472
   25DPPC   C1B  297   3.343   3.721   6.660  0.3264 -0.0075  0.3266
   25DPPC   C2B  298   3.452   3.636   6.288  0.1312 -0.3646  0.0777
   25DPPC   C3B  299   3.719   3.549   6.064 -0.0366 -0.1102 -0.1806
   25DPPC   C4B  300   3.695   3.743   5.652  0.0942  0.2362 -0.0722
   26DPPC   NC3  301   4.881   1.240   7.628  0.0840 -0.1046 -0.0609
   26DPPC   PO4  302   4.492   1.184   7.500 -0.2534  0.1733 -0.1192
   26DPPC   GL1  303   4.434   0.974   7.039 -0.1614 -0.1222 -0.1564
   26DPPC   GL2  304   4.266   0.617   6.902  0.1566  0.0787  0.3284
   26DPPC   C1A  305   4.412   1.021   6.534  0.3230 -0.2174 -0.1023
   26DPPC   C2A  306   4.421   0.782   6.157  0.2422  0.1175  0.1917
   26DPPC   C3A  307   4.539   0.791   5.652 -0.0068  0.0839 -0.0489
   26DPPC   C4A  308   4.329   1.109   5.408  0.5600 -0.0578  0.0003
   26DPPC   C1B  309   4.199   0.509   6.480  0.2066  0.1180  0.1670
   26DPPC   C2B  310   3.881   0.589   6.122  0.0133  0.3566  0.1172
   26DPPC   C3B  311   3.497   0.669   5.942 -0.1160  0.0234  0.3216
   26DPPC   C4B  312   3.066   0.859   5.987  0.1626 -0.0429  0.2633
   27DPPC   NC3  313   5.596  -0.104   3.263 -0.1611  0.1378  0.0019
   27DPPC   PO4  314   5.200  -0.183   3.553 -0.0324 -0.2223  0.0348
   27DPPC   GL1  315   5.259   0.041   3.870 -0.1947  0.0635  0.0535
   27DPPC   GL2  316   5.081   0.277   3.768  0.0293 -0.0160  0.0211
   27DPPC   C1A  317   5.512   0.381   4.173 -0.3446  0.1326 -0.3185
   27DPPC   C2A  318   5.568   0.577   4.552  0.0205 -0.0879 -0.1738
   27DPPC   C3A  319   5.649   0.521   5.004  0.0260 -0.1272  0.3588
   27DPPC   C4A  320   5.847   0.323   5.367 -0.2330  0.0696  0.1058
   27DPPC   C1B  321   5.091   0.691   4.061  0.1805 -0.0982  0.0457
   27DPPC   C2B  322   5.145   0.876   4.509 -0.0414  0.1413  0.1042
   27DPPC   C3B  323   5.061   1.131   4.835  0.0470 -0.0154  0.0188
   27DPPC   C4B  324   4.798   0.988   5.253  0.2632 -0.0887 -0.1794
   28DPPC   NC3  325   6.534   0.773   3.388 -0.1649 -0.1061  0.1078
   28DPPC   PO4  326   6.125   0.650   3.145 -0.2096  0.0859 -0.0533
   28DPPC   GL1  327   6.056   0.554   3.657  0.1007 -0.0890 -0.0446
   28DPPC   GL2  328   6.015   0.305   3.833  0.1518 -0.0761  0.1427
   28DPPC   C1A  329   5.775   0.734   3.936  0.0857  0.1909  0.1073
   28DPPC   C2A  330   5.610   0.921   4.161  0.0283  0.2030  0.0728
   28DPPC   C3A  331   5.627   1.081   4.559  0.0399  0.3585  0.1917
   28DPPC   C4A  332   5.592   1.043   4.975  0.2092  0.0476 -0.1332
   28DPPC   C1B  333   6.018   0.388   4.267 -0.0129  0.5448 -0.1675
   28DPPC   C2B  334   6.006   0.260   4.644  0.1176 -0.2701 -0.0426
   28DPPC   C3B  335   5.964  -0.102   4.777  0.0051  0.1557 -0.3146
   28DPPC   C4B  336   6.198  -0.444   5.020  0.4225  0.1160 -0.2384
   29POPC   NC3  337   1.690   5.365   7.278 -0.1292  0.0686  0.3349
   29POPC   PO4  338   1.473   5.701   7.284 -0.1314 -0.0660 -0.1205
   29POPC   GL1  339   1.664   5.591   6.835  0.0274 -0.1329 -0.0589
   29POPC   GL2  340   1.614   5.296   6.758 -0.2698 -0.2569 -0.1137
   29POPC   C1A  341   1.857   5.530   6.405 -0.0212 -0.1469  0.2566
   29POPC   D2A  342   2.059   5.470   5.989 -0.0874 -0.2097  0.4166
   29POPC   C3A  343   2.066   5.135   5.687 -0.1715 -0.1066  0.1973
   29POPC   C4A  344   2.189   4.802   5.281 -0.4355 -0.0435  0.0152
   29POPC   C1B  345   1.333   5.353   6.513  0.2595 -0.3385 -0.0712
   29POPC   C2B  346   1.109   5.115   6.160  0.1402  0.1852 -0.1249
   29POPC   C3B  347   1.165   5.069   5.787  0.1554 -0.1816 -0.0601
   29POPC   C4B  348   1.435   4.955   5.529 -0.4259 -0.0093  0.1754
   30POPC   NC3  349   7.537   3.812   7.490 -0.0689  0.1667  0.1580
   30POPC   PO4  350   7.160   3.852   7.323 -0.0458 -0.2329 -0.3414
   30POPC   GL1  351   6.889   4.055   7.022  0.0320  0.0081 -0.0592
   30POPC   GL2  352   6.633   4.015   6.851  0.2479 -0.3207  0.1817
   30POPC   C1A  353   7.013   4.191   6.565 -0.0009  0.0239 -0.1790
   30POPC   D2A  354   6.803   4.114   6.201  0.3508  0.1993 -0.1661
   30POPC   C3A  355   7.062   4.240   5.843  0.0595  0.0162  0.0626
   30POPC   C4A  356   7.241   4.344   5.417 -0.2335  0.0285  0.0162
   30POPC   C1B  357   6.388   4.016   6.540 -0.0937  0.0187  0.0264
   30POPC   C2B  358   6.214   4.108   6.275 -0.0125  0.1451  0.1564
   30POPC   C3B  359   6.278   4.100   5.790  0.1417 -0.1080  0.1809
   30POPC   C4B  360   6.316   3.862   5.458 -0.1219  0.1228 -0.1528
   31POPC   NC3  361   6.153   4.434   7.373  0.0175 -0.1929 -0.3375
   31POPC   PO4  362   6.053   4.046   7.548  0.1535 -0.3471 -0.1260
   31POPC   GL1  363   6.163   3.942   7.191  0.0055 -0.0582 -0.1469
   31POPC   GL2  364   6.120   4.238   6.939 -0.0737  0.2145  0.2242
   31POPC   C1A  365   6.182   3.685   6.879 -0.0323  0.1335  0.2327
   31POPC   D2A  366   6.090   3.647   6.415  0.1218  0.1259 -0.3771
   31POPC   C3A  367   6.203   3.205   6.268 -0.1029  0.1018 -0.1416
   31POPC   C4A  368   6.019   2.948   5.970  0.0092  0.1348 -0.1502
   31POPC   C1B  369   5.940   4.463   6.595  0.4842  0.1465 -0.1080
   31POPC   C2B  370   5.752   4.507   6.188  0.1062 -0.2387  0.1573
   31POPC   C3B  371   5.969   4.677   5.810  0.1310  0.0987  0.2416
   31POPC   C4B  372   6.346   4.835   5.584 -0.1131 -0.2698  0.1025
   32POPC   NC3  373   3.427   2.073   7.243 -0.0497 -0.0169  0.1855
   32POPC   PO4  374   3.277   2.486   7.331  0.0318 -0.1712 -0.1904
   32POPC   GL1  375   3.148   2.400   6.887 -0.1049  0.2312 -0.1701
   32POPC   GL2  376   2.967   2.751   6.848 -0.2113 -0.2687  0.0180
   32POPC   C1A  377   3.104   2.142   6.517  0.0862 -0.0651 -0.0209
   32POPC   D2A  378   3.309   1.808   6.180  0.1558 -0.3852  0.1716
   32POPC   C3A  379   3.437   1.844   5.827  0.0416 -0.1815  0.3096
   32POPC   C4A  380   3.451   1.504   5.475 -0.1000 -0.1054 -0.1595
   32POPC   C1B  381   2.859   2.646   6.409  0.1125  0.4275  0.2685
   32POPC   C2B  382   2.872   2.599   5.943  0.2054 -0.1231 -0.2570
   32POPC   C3B  383   2.659   2.372   5.646 -0.0768 -0.1707  0.2693
   32POPC   C4B  384   2.526   1.997   5.722  0.0628 -0.0615 -0.2987
   33POPC   NC3  385   6.135   1.937   2.932 -0.0668 -0.3897  0.0855
   33POPC   PO4  386   6.023   1.777   3.342  0.0421 -0.2929 -0.0576
   33POPC   GL1  387   6.190   1.833   3.718  0.1603 -0.0265  0.1532
   33POPC   GL2  388   6.435   1.594   3.730  0.2292  0.2494 -0.0216
   33POPC   C1A  389   6.108   1.807   4.142 -0.1687  0.0441  0.1824
   33POPC   D2A  390   6.349   1.766   4.580 -0.3902  0.4186  0.4785
   33POPC   C3A  391   6.347   2.171   4.833 -0.2052  0.1109 -0.2020
   33POPC   C4A  392   6.123   2.386   5.080 -0.0024  0.2880  0.4162
   33POPC   C1B  393   6.378   1.388   4.168 -0.3399 -0.1240 -0.1867
   33POPC   C2B  394   6.384   1.269   4.652  0.3081  0.0025 -0.0862
   33POPC   C3B  395   6.397   1.222   5.040 -0.0435 -0.0816  0.1522
   33POPC   C4B  396   6.384   1.023   5.415  0.2099 -0.1579 -0.1017
   34POPC   NC3  397   5.064   4.604   3.599  0.3478 -0.2118 -0.4361
   34POPC   PO4  398   5.515   4.707   3.683  0.3161  0.2217 -0.0804
   34POPC   GL1  399   5.242   4.860   3.974  0.1072  0.0726  0.1424
   34POPC   GL2  400   5.321   5.150   4.064  0.0955 -0.0352  0.0006
   34POPC   C1A  401   5.165   4.775   4.438 -0.0271 -0.0917  0.2181
   34POPC   D2A  402   5.237   4.657   4.806 -0.0337  0.0403  0.1744
   34POPC   C3A  403   5.594   4.419   4.975 -0.2581 -0.0636 -0.1722
   34POPC   C4A  404   5.830   4.027   5.198  0.1823  0.0438 -0.0874
   34POPC   C1B  405   5.256   5.284   4.396 -0.0503 -0.2694 -0.0600
   34POPC   C2B  406   5.262   5.282   4.854  0.0913  0.1143  0.1577
   34POPC   C3B  407   5.418   5.329   5.207  0.0716 -0.0766 -0.0741
   34POPC   C4B  408   5.592   5.660   5.546  0.1644 -0.0783  0.0001
   35POPC   NC3  409   6.091   3.598   3.712  0.2982 -0.0369 -0.1828
   35POPC   PO4  410   5.655   3.798   3.436 -0.0718 -0.0819 -0.3462
   35POPC   GL1  411   5.486   3.689   3.884 -0.1496  0.0710  0.3403
   35POPC   GL2  412   5.284   3.890   4.040 -0.0449  0.0422 -0.0752
   35POPC   C1A  413   5.536   3.532   4.278  0.0187  0.2880  0.0071
   35POPC   D2A  414   5.195   3.520   4.651 -0.0884 -0.3045 -0.1872
   35POPC   C3A  415   5.157   3.425   5.126 -0.2222 -0.0668 -0.3297
   35POPC   C4A  416   5.387   3.123   5.520  0.2027 -0.0143 -0.0818
   35POPC   C1B  417   5.018   3.847   4.339  0.0701 -0.0480 -0.1356
   35POPC   C2B  418   4.808   3.836   4.836  0.1565 -0.2074 -0.1758
   35POPC   C3B  419   4.826   3.785   5.216 -0.0093 -0.1685 -0.3679
   35POPC   C4B  420   4.608   3.806   5.564 -0.1658 -0.2752 -0.0378
   36POPC   NC3  421   3.610   7.073   3.094  0.1789 -0.1509  0.3748
   36POPC   PO4  422   3.470   6.857   3.343 -0.1363  0.0295  0.0054
   36POPC   GL1  423   3.337   6.872   3.677  0.1856  0.1766 -0.0253
   36POPC   GL2  424   3.320   7.167   3.710 -0.1378 -0.0410 -0.0396
   36POPC   C1A  425   3.190   6.874   4.217 -0.0644  0.0364  0.1246
   36POPC   D2A  426   3.152   6.753   4.681 -0.0628 -0.0343  0.1548
   36POPC   C3A  427   3.475   6.526   4.947  0.1602  0.1363 -0.1447
   36POPC   C4A  428   3.591   6.320   5.327 -0.1498  0.0781 -0.2020
   36POPC   C1B  429   3.021   7.299   3.969 -0.1492  0.2519  0.2783
   36POPC   C2B  430   2.917   7.406   4.473 -0.0499  0.1556 -0.0564
   36POPC   C3B  431   2.661   7.300   4.664  0.2798 -0.3140 -0.2377
   36POPC   C4B  432   2.595   7.510   5.036  0.1223  0.3611 -0.0045
   37DPSM   NC3  433   1.047   0.476   7.461 -0.0307  0.1470  0.3198
   37DPSM   PO4  434   0.886   0.164   7.405 -0.0897 -0.2764  0.2403
   37DPSM   AM1  435   1.053   0.017   7.132 -0.1621  0.4296 -0.0227
   37DPSM   AM2  436   1.374  -0.049   7.134 -0.1687 -0.2480  0.1411
   37DPSM   T1A  437   1.242  -0.271   6.650 -0.3250  0.2352  0.1378
   37DPSM   C2A  438   1.475  -0.143   6.159  0.0348  0.0944  0.1141
   37DPSM   C3A  439   1.871   0.007   6.012  0.3760  0.0397  0.1354
   37DPSM   C1B  440   1.365   0.196   6.719 -0.4144  0.0479 -0.0818
   37DPSM   C2B  441   1.252   0.287   6.384  0.1785 -0.4135 -0.1090
   37DPSM   C3B  442   1.196   0.239   5.924 -0.1413 -0.0353 -0.0520
   37DPSM   C4B  443   1.115   0.262   5.426  0.2969  0.2026 -0.1860
   38DPSM   NC3  444  -0.344   0.310   8.101 -0.2652 -0.2598 -0.1019
   38DPSM   PO4  445  -0.247  -0.062   7.741  0.1415 -0.1786  0.1768
   38DPSM   AM1  446  -0.213  -0.017   7.260 -0.0204 -0.0726 -0.2170
   38DPSM   AM2  447   0.051   0.189   7.122 -0.0841  0.0608  0.2252
   38DPSM   T1A  448  -0.336   0.111   6.821  0.4626  0.0332  0.0356
   38DPSM   C2A  449  -0.239   0.052   6.383  0.1810  0.2125 -0.3133
   38DPSM   C3A  450  -0.163   0.015   5.960 -0.0342 -0.0818  0.0532
   38DPSM   C1B  451   0.129   0.203   6.669  0.1599 -0.1435  0.0724
   38DPSM   C2B  452   0.351   0.240   6.270  0.0984  0.2133 -0.1063
   38DPSM   C3B  453   0.372   0.193   5.899  0.1895 -0.1229  0.2447
   38DPSM   C4B  454   0.782   0.134   5.735  0.3161  0.1580 -0.2430
   39DPSM   NC3  455   1.786   4.903   3.331 -0.2042  0.2293 -0.1520
   39DPSM   PO4  456   1.638   4.527   3.602  0.1603  0.0811  0.1659
   39DPSM   AM1  457   1.690   4.442   3.995 -0.3214  0.4312 -0.1002
   39DPSM   AM2  458   1.959   4.543   4.047  0.4097 -0.0390 -0.1557
   39DPSM   T1A  459   1.539   4.720   4.295 -0.0926  0.1601  0.0169
   39DPSM   C2A  460   1.350   4.644   4.696 -0.0628  0.1083 -0.1292
   39DPSM   C3A  461   1.351   4.907   5.064  0.0119  0.2927  0.3903
   39DPSM   C1B  462   1.865   4.420   4.492  0.2538  0.1115  0.0110
   39DPSM   C2B  463   1.941   4.307   4.856  0.0468 -0.1730 -0.1523
   39DPSM   C3B  464   2.170   4.254   5.232 -0.0811  0.1122 -0.1848
   39DPSM   C4B  465   2.500   4.391   5.400 -0.1744  0.0995  0.2167
   40DPSM   NC3  466   6.019   7.116   2.846  0.0023 -0.1400  0.1773
   40DPSM   PO4  467   5.970   7.108   3.250 -0.1116 -0.1355  0.0424
   40DPSM   AM1  468   5.909   7.144   3.672 -0.1030  0.3115  0.0072
   40DPSM   AM2  469   5.909   7.533   3.655 -0.0000 -0.2930  0.0181
   40DPSM   T1A  470   5.995   7.112   4.112  0.1940 -0.0584  0.0880
   40DPSM   C2A  471   5.933   7.222   4.596  0.3114  0.3496  0.0135
   40DPSM   C3A  472   5.733   7.150   5.069  0.1137  0.2627  0.0316
   40DPSM   C1B  473   5.769   7.587   4.125 -0.0314 -0.0394  0.1861
   40DPSM   C2B  474   5.499   7.781   4.500 -0.2223  0.6010  0.0098
   40DPSM   C3B  475   5.387   7.739   4.924 -0.0708 -0.2874 -0.2454
   40DPSM   C4B  476   5.246   7.556   5.222  0.1227  0.2884  0.2795
   41PAPI    C1  477   2.612   1.776   7.611  0.1844 -0.0975  0.0692
   41PAPI    C2  478   2.506   2.149   7.509  0.2654 -0.0815  0.0431
   41PAPI    C3  479   2.308   1.956   7.799  0.1076 -0.0847 -0.0658
   41PAPI   PO4  480   2.560   1.675   7.288  0.1643  0.0423  0.1965
   41PAPI   GL1  481   2.392   1.897   6.931  0.0353 -0.1740  0.0692
   41PAPI   GL2  482   2.690   1.799   6.797  0.1420  0.2329 -0.0234
   41PAPI   D1A  483   2.228   2.252   7.084  0.1862  0.1066  0.5142
   41PAPI   D2A  484   2.135   2.317   6.691  0.1409 -0.1161 -0.0416
   41PAPI   D3A  485   1.881   2.644   6.451 -0.2850  0.3438  0.0963
   41PAPI   D4A  486   2.204   2.660   6.373  0.0855  0.0709 -0.0327
   41PAPI   C5A  487   2.323   2.395   6.036  0.2734  0.0814  0.3649
   41PAPI   C1B  488   2.845   1.756   6.341 -0.0455  0.0100 -0.0618
   41PAPI   C2B  489   2.896   1.715   5.869  0.1292  0.0496  0.1010
   41PAPI   C3B  490   2.619   1.469   5.603  0.3020  0.2799  0.1148
   41PAPI   C4B  491   2.362   1.321   5.351  0.0923 -0.2958  0.4064
   42PAPI    C1  492   3.242   5.537   7.176 -0.1666 -0.0006 -0.1135
   42PAPI    C2  493   3.609   5.674   7.260 -0.1897  0.0206 -0.0465
   42PAPI    C3  494   3.461   5.712   6.890 -0.0864 -0.0752 -0.0981
   42PAPI   PO4  495   3.260   5.295   7.212 -0.0659 -0.2477  0.0752
   42PAPI   GL1  496   3.080   5.047   6.859 -0.0289 -0.1909  0.0050
   42PAPI   GL2  497   2.790   5.151   6.914  0.2195 -0.1412 -0.3726
   42PAPI   D1A  498   3.329   5.319   6.682 -0.3225  0.0615 -0.0374
   42PAPI   D2A  499   3.241   5.249   6.253 -0.1328 -0.1720  0.1132
   42PAPI   D3A  500   2.917   5.016   6.427 -0.1067  0.1262  0.1619
   42PAPI   D4A  501   3.036   4.832   6.053 -0.2185  0.2122 -0.2444
   42PAPI   C5A  502   3.127   4.508   6.101  0.0849  0.1083  0.0787
   42PAPI   C1B  503   2.925   5.515   6.600  0.2263  0.0367  0.1194
   42PAPI   C2B  504   2.895   5.607   6.175  0.0271 -0.0281  0.0829
   42PAPI   C3B  505   3.040   5.419   5.783  0.4752  0.0353  0.2870
   42PAPI   C4B  506   2.925   5.164   5.399 -0.1201  0.0232 -0.2265
   43PAPI    C1  507   6.369   2.682   3.054 -0.1293  0.2353 -0.0787
   43PAPI    C2  508   6.191   3.011   2.913 -0.1468  0.2177 -0.0977
   43PAPI    C3  509   6.518   2.868   2.734 -0.2014  0.1633 -0.1547
   43PAPI   PO4  510   6.416   2.723   3.344 -0.1893 -0.6202 -0.1188
   43PAPI   GL1  511   6.321   2.472   3.685 -0.1324 -0.0819  0.1979
   43PAPI   GL2  512   6.030   2.607   3.797  0.0487 -0.3503  0.1287
   43PAPI   D1A  513   6.277   2.324   4.102  0.0935 -0.6868  0.0411
   43PAPI   D2A  514   6.021   2.427   4.430 -0.1421  0.0923  0.2997
   43PAPI   D3A  515   5.900   1.979   4.605  0.1023  0.0145  0.1973
   43PAPI   D4A  516   5.496   1.984   4.877 -0.4608 -0.0489  0.3162
   43PAPI   C5A  517   5.433   1.550   4.963 -0.2993 -0.0233 -0.1443
   43PAPI   C1B  518   6.221   2.818   4.104 -0.1795  0.1590 -0.0975
   43PAPI   C2B  519   6.420   3.145   4.342  0.0904  0.0135 -0.1641
   43PAPI   C3B  520   6.523   3.246   4.828  0.2837 -0.1870 -0.2619
   43PAPI   C4B  521   6.678   3.614   5.174 -0.0619 -0.0185  0.3108
   44PAPI    C1  522   3.684   4.409   2.759  0.0355  0.3342 -0.1256
   44PAPI    C2  523   3.768   4.162   2.456 -0.0233 -0.0037  0.1268
   44PAPI    C3  524   3.537   4.483   2.395 -0.0803 -0.0986 -0.1722
   44PAPI   PO4  525   3.493   4.373   2.964  0.0321 -0.2548 -0.2084
   44PAPI   GL1  526   3.542   4.325   3.381  0.1544  0.1453  0.1381
   44PAPI   GL2  527   3.203   4.335   3.508 -0.0180  0.2779  0.0905
   44PAPI   D1A  528   3.625   4.265   3.807 -0.1100 -0.2514 -0.0413
   44PAPI   D2A  529   3.544   4.710   3.703  0.0689  0.0543  0.2858
   44PAPI   D3A  530   3.820   4.797   4.016  0.0427  0.1760  0.0907
   44PAPI   D4A  531   3.503   5.097   4.029 -0.1454 -0.2819 -0.1566
   44PAPI   C5A  532   3.606   5.447   3.920 -0.0333 -0.0150  0.2752
   44PAPI   C1B  533   3.016   4.279   3.829  0.0335  0.3394  0.1648
   44PAPI   C2B  534   3.212   4.132   4.126 -0.0247 -0.0652 -0.0928
   44PAPI   C3B  535   3.353   4.051   4.579  0.0725 -0.2214  0.0409
   44PAPI   C4B  536   3.565   4.072   4.954  0.3882  0.0125 -0.0382
   45PAPS   CNO  537   0.694   4.432   7.288 -0.1515  0.0509 -0.0797
   45PAPS   PO4  538   0.591   4.059   7.108 -0.0052  0.2753  0.0358
   45PAPS   GL1  539   0.408   4.056   6.746  0.1421  0.1112 -0.1815
   45PAPS   GL2  540   0.142   4.083   6.665  0.1157 -0.0893  0.0002
   45PAPS   D1A  541   0.566   4.202   6.375 -0.1250 -0.1739  0.1203
   45PAPS   D2A  542   0.752   4.231   5.971 -0.3251 -0.0702 -0.2395
   45PAPS   D3A  543   0.519   4.304   5.515  0.0056  0.0465  0.1593
   45PAPS   D4A  544   0.123   4.537   5.550 -0.3311 -0.0574 -0.0997
   45PAPS   C5A  545   0.148   4.935   5.728  0.1175 -0.0217  0.2393
   45PAPS   C1B  546  -0.207   3.940   6.421  0.2072 -0.1584  0.1540
   45PAPS   C2B  547  -0.508   3.853   6.179  0.3329  0.0113 -0.2041
   45PAPS   C3B  548  -0.581   3.496   5.930  0.1271 -0.0137  0.0175
   45PAPS   C4B  549  -0.858   3.452   5.648 -0.0208 -0.3334  0.3377
   46PAPS   CNO  550   0.428   2.731   7.806  0.0239 -0.1463 -0.1266
   46PAPS   PO4  551   0.529   2.718   7.392  0.0271  0.1259  0.2225
   46PAPS   GL1  552   0.661   2.874   7.029  0.1523 -0.0693  0.1351
   46PAPS   GL2  553   0.415   3.055   6.958 -0.2271  0.0269  0.0764
   46PAPS   D1A  554   1.062   2.923   6.780  0.1667 -0.1712 -0.1746
   46PAPS   D2A  555   1.256   3.290   6.881 -0.0637 -0.1223  0.0607
   46PAPS   D3A  556   0.807   3.385   6.811 -0.0504  0.0046 -0.0595
   46PAPS   D4A  557   0.832   3.766   6.677  0.2689  0.2898 -0.1468
   46PAPS   C5A  558   1.269   3.769   6.627 -0.1680  0.0235  0.2334
   46PAPS   C1B  559   0.598   3.016   6.541  0.0242 -0.1815  0.1888
   46PAPS   C2B  560   0.630   3.070   6.147  0.1462  0.1638 -0.0741
   46PAPS   C3B  561   0.407   3.239   5.732 -0.0733  0.1623 -0.0371
   46PAPS   C4B  562   0.433   3.049   5.324  0.0404  0.0506 -0.1138
   47PAPS   CNO  563   5.688   1.416   7.342  0.1179 -0.0627  0.1604
   47PAPS   PO4  564   5.612   1.794   7.539  0.2874  0.0894  0.1544
   47PAPS   GL1  565   5.573   1.919   7.132  0.1728 -0.0462 -0.0991
   47PAPS   GL2  566   5.828   1.926   6.956 -0.2786  0.1007  0.1015
   47PAPS   D1A  567   5.342   1.905   6.708  0.3521  0.2979  0.1153
   47PAPS   D2A  568   4.986   1.663   6.782  0.2620 -0.2723  0.1715
   47PAPS   D3A  569   5.211   1.610   7.234  0.1036  0.0264 -0.1618
   47PAPS   D4A  570   5.079   2.016   7.187  0.1483  0.1089 -0.3700
   47PAPS   C5A  571   4.986   2.265   6.814  0.0234 -0.1220 -0.0988
   47PAPS   C1B  572   5.763   1.834   6.523  0.0849 -0.0582 -0.4130
   47PAPS   C2B  573   5.387   1.862   6.223  0.0279 -0.1355 -0.2066
   47PAPS   C3B  574   5.163   1.879   5.842 -0.0903 -0.0174  0.0875
   47PAPS   C4B  575   5.191   1.744   5.384  0.1654 -0.0863 -0.1051
   48PAPS   CNO  576   6.669   0.381   7.408  0.1655  0.1838 -0.1360
   48PAPS   PO4  577   6.842   0.705   7.593 -0.1873  0.0379 -0.0136
   48PAPS   GL1  578   6.808   0.802   7.177 -0.3197  0.0111  0.0953
   48PAPS   GL2  579   6.752   0.576   6.924 -0.1052 -0.2955 -0.4091
   48PAPS   D1A  580   7.056   0.961   6.819  0.2217  0.3525  0.0383
   48PAPS   D2A  581   7.113   0.892   6.362  0.0662 -0.2281  0.1476
   48PAPS   D3A  582   7.470   1.228   6.183 -0.1266  0.3334 -0.2309
   48PAPS   D4A  583   7.590   1.108   5.772  0.1058 -0.0454  0.0196
   48PAPS   C5A  584   7.733   0.909   5.452 -0.1039 -0.0257 -0.0506
   48PAPS   C1B  585   7.010   0.339   6.630 -0.1785 -0.0593  0.0418
   48PAPS   C2B  586   7.091   0.359   6.236 -0.0854  0.1560  0.0953
   48PAPS   C3B  587   7.111   0.792   5.886 -0.0346 -0.1512 -0.4220
   48PAPS   C4B  588   6.789   1.052   5.962 -0.0875  0.2873 -0.1172
   49PAPS   CNO  589   7.404   3.052   7.730  0.1448  0.4581  0.0060
   49PAPS   PO4  590   7.332   3.360   7.580 -0.1723 -0.1743  0.1540
   49PAPS   GL1  591   7.192   3.195   7.222 -0.1694 -0.4388 -0.3793
   49PAPS   GL2  592   7.263   3.478   7.001  0.0175 -0.1013 -0.0233
   49PAPS   D1A  593   6.827   3.022   6.886  0.0385  0.2620  0.2194
   49PAPS   D2A  594   6.913   2.703   6.625  0.3161  0.0629 -0.1322
   49PAPS   D3A  595   6.980   2.665   6.174  0.2633  0.4329 -0.1517
   49PAPS   D4A  596   7.085   2.929   5.942 -0.0173  0.3029 -0.0204
   49PAPS   C5A  597   6.837   2.912   5.482 -0.1809 -0.2407 -0.1588
   49PAPS   C1B  598   7.196   3.580   6.616  0.1828 -0.1377  0.0753
   49PAPS   C2B  599   7.104   3.315   6.411 -0.2846  0.0949 -0.0775
   49PAPS   C3B  600   6.756   3.080   6.272 -0.0144 -0.2389 -0.1538
   49PAPS   C4B  601   6.444   3.102   5.806 -0.0355 -0.2537  0.1581
   50PAPS   CNO  602   4.170   6.841   7.532 -0.1296 -0.0951 -0.1409
   50PAPS   PO4  603   4.427   6.476   7.578  0.2553  0.1604  0.3455
   50PAPS   GL1  604   4.493   6.077   7.301  0.1767 -0.0461  0.2258
   50PAPS   GL2  605   4.852   5.985   7.262 -0.0098 -0.2141 -0.2505
   50PAPS   D1A  606   4.439   5.951   6.871 -0.0928  0.1975  0.3700
   50PAPS   D2A  607   4.072   5.859   7.173  0.2468  0.2766 -0.3826
   50PAPS   D3A  608   3.951   5.742   6.913 -0.0446 -0.1669 -0.0140
   50PAPS   D4A  609   4.003   5.794   6.581 -0.0829 -0.3753 -0.0495
   50PAPS   C5A  610   4.358   5.864   6.328 -0.0036 -0.0973 -0.0157
   50PAPS   C1B  611   4.874   6.211   6.972  0.2033  0.2323 -0.2363
   50PAPS   C2B  612   4.754   6.197   6.581 -0.2074  0.1759 -0.0777
   50PAPS   C3B  613   4.648   6.272   6.150  0.2542  0.2051 -0.1069
   50PAPS   C4B  614   4.776   6.332   5.722 -0.0208 -0.1781  0.0690
   51PAPS   CNO  615   3.451   3.775   7.150 -0.2742 -0.2094 -0.3787
   51PAPS   PO4  616   3.680   4.183   7.375 -0.4583  0.0463  0.1013
   51PAPS   GL1  617   3.942   3.989   7.099 -0.1048 -0.2575 -0.0439
   51PAPS   GL2  618   4.004   3.771   7.056  0.0965 -0.0823 -0.1008
   51PAPS   D1A  619   4.210   4.033   6.696 -0.2141  0.1087 -0.2314
   51PAPS   D2A  620   4.542   4.191   7.019  0.2335  0.1235  0.0802
   51PAPS   D3A  621   4.537   3.752   6.969 -0.2258  0.1818  0.1085
   51PAPS   D4A  622   4.679   3.677   6.588 -0.0926 -0.1784  0.0411
   51PAPS   C5A  623   5.062   3.911   6.327  0.0434 -0.2253  0.0095
   51PAPS   C1B  624   3.845   3.683   6.628  0.0766 -0.0563  0.2632
   51PAPS   C2B  625   4.057   3.793   6.304  0.1091 -0.2066  0.2398
   51PAPS   C3B  626   4.105   3.928   5.942  0.1302  0.3092  0.2183
   51PAPS   C4B  627   4.145   4.012   5.621 -0.2237  0.3034 -0.1176
   52PAPS   CNO  628   1.609   1.725   7.439  0.1213  0.0676  0.1653
   52PAPS   PO4  629   1.184   1.590   7.569  0.0836 -0.1055  0.3366
   52PAPS   GL1  630   1.208   1.734   7.082 -0.0238  0.2696 -0.0317
   52PAPS   GL2  631   0.865   1.805   6.859 -0.1279 -0.0705  0.0163
   52PAPS   D1A  632   1.415   1.701   6.620  0.2498  0.4093  0.1939
   52PAPS   D2A  633   1.488   1.256   6.553  0.1514  0.0905  0.0804
   52PAPS   D3A  634   1.417   1.315   6.128  0.1503 -0.0902  0.2476
   52PAPS   D4A  635   1.258   1.811   6.100  0.2761  0.1511 -0.1578
   52PAPS   C5A  636   1.487   2.092   5.985  0.1942 -0.0747  0.2041
   52PAPS   C1B  637   0.867   2.012   6.421 -0.1058 -0.2013 -0.1364
   52PAPS   C2B  638   0.825   2.081   6.067 -0.4322 -0.1615 -0.1768
   52PAPS   C3B  639   0.946   1.991   5.769 -0.0165  0.2052 -0.2666
   52PAPS   C4B  640   1.195   1.795   5.535  0.3940 -0.6293 -0.0645
   53PAPS   CNO  641   6.764   1.910   7.827 -0.0135 -0.2237 -0.0589
   53PAPS   PO4  642   7.209   1.855   7.921  0.1727  0.1987  0.2450
   53PAPS   GL1  643   7.221   2.076   7.519  0.0729 -0.1695  0.2132
   53PAPS   GL2  644   7.561   2.215   7.337 -0.0026  0.0249 -0.0271
   53PAPS   D1A  645   7.122   1.952   7.094 -0.4564  0.0791  0.0694
   53PAPS   D2A  646   7.223   2.123   6.682  0.0107 -0.3009 -0.1342
   53PAPS   D3A  647   6.935   2.186   6.429  0.2276 -0.2596  0.0993
   53PAPS   D4A  648   7.162   1.718   6.294 -0.0722  0.0784  0.0099
   53PAPS   C5A  649   7.007   1.366   6.358  0.0315 -0.0066 -0.1339
   53PAPS   C1B  650   7.705   2.120   6.872  0.1694  0.0410 -0.0155
   53PAPS   C2B  651   7.667   2.221   6.476  0.1687 -0.0561  0.1670
   53PAPS   C3B  652   7.397   2.121   6.221  0.2377 -0.2617 -0.1585
   53PAPS   C4B  653   7.019   2.033   5.932 -0.4333 -0.0663 -0.1462
   54PAPS   CNO  654   2.391   4.386   7.189  0.1150  0.1805 -0.1461
   54PAPS   PO4  655   2.735   4.159   7.093 -0.2211 -0.2301 -0.3065
   54PAPS   GL1  656   2.799   4.602   6.940  0.7143 -0.2269  0.1045
   54PAPS   GL2  657   3.054   4.574   6.767 -0.0622 -0.4736  0.0884
   54PAPS   D1A  658   2.542   4.768   6.706  0.0278 -0.1450 -0.1169
   54PAPS   D2A  659   2.746   4.568   6.351  0.0483  0.1441  0.1381
   54PAPS   D3A  660   2.604   4.571   5.972  0.0344  0.0255  0.2654
   54PAPS   D4A  661   2.915   4.411   5.680  0.2307 -0.3689  0.2073
   54PAPS   C5A  662   3.253   4.665   5.498 -0.0096 -0.0421 -0.0319
   54PAPS   C1B  663   3.132   4.283   6.540 -0.0619 -0.1352  0.3720
   54PAPS   C2B  664   3.104   4.005   6.271 -0.2716 -0.2442 -0.0176
   54PAPS   C3B  665   3.237   3.859   5.875 -0.2255  0.3020 -0.1521
   54PAPS   C4B  666   3.299   3.511   5.769 -0.1885  0.1380  0.2141
   55PAPS   CNO  667   4.252   2.688   7.392  0.0400 -0.3527  0.0965
   55PAPS   PO4  668   4.051   2.990   7.570  0.2333  0.0273 -0.3048
   55PAPS   GL1  669   4.006   3.063   7.083  0.0133 -0.1181 -0.0379
   55PAPS   GL2  670   3.792   3.265   6.879 -0.0334 -0.1646  0.3541
   55PAPS   D1A  671   4.067   2.883   6.655 -0.1917 -0.3209 -0.1497
   55PAPS   D2A  672   4.055   2.429   6.475  0.0966 -0.0172  0.1860
   55PAPS   D3A  673   4.366   2.617   6.276  0.1833 -0.1208 -0.3413
   55PAPS   D4A  674   4.400   2.294   5.933  0.2701 -0.0281 -0.0232
   55PAPS   C5A  675   4.756   2.094   5.856  0.0157 -0.1329 -0.2881
   55PAPS   C1B  676   3.665   3.186   6.482 -0.1432  0.0007  0.0282
   55PAPS   C2B  677   3.753   3.054   6.159 -0.0554  0.1370  0.1641
   55PAPS   C3B  678   3.954   2.655   5.968  0.0295  0.1665 -0.0126
   55PAPS   C4B  679   4.142   2.459   5.590  0.0459  0.1043  0.2677
   56PAPS   CNO  680   6.736   2.820   7.328  0.1950 -0.1749  0.0299
   56PAPS   PO4  681   6.536   3.068   7.559  0.2157 -0.1320  0.0328
   56PAPS   GL1  682   6.225   2.978   7.176 -0.4453  0.1930  0.0676
   56PAPS   GL2  683   5.843   2.716   7.175 -0.1167 -0.0254 -0.1613
   56PAPS   D1A  684   6.347   3.168   6.838 -0.0503  0.0637  0.0821
   56PAPS   D2A  685   5.938   3.243   6.707 -0.3952 -0.1667  0.2260
   56PAPS   D3A  686   5.681   3.287   6.419  0.1853 -0.0207  0.0241
   56PAPS   D4A  687   5.786   3.392   6.029 -0.1349 -0.2080 -0.0285
   56PAPS   C5A  688   6.194   3.558   5.816 -0.1236  0.0398  0.4110
   56PAPS   C1B  689   5.908   2.764   6.733 -0.1200 -0.1945  0.1418
   56PAPS   C2B  690   5.966   2.600   6.352 -0.0754  0.0486  0.2828
   56PAPS   C3B  691   5.909   2.463   5.898 -0.1648  0.3835 -0.4276
   56PAPS   C4B  692   6.092   2.619   5.503 -0.4428 -0.1614 -0.2692
   57PAPS   CNO  693   3.005   0.131   8.047  0.0682 -0.1148  0.0897
   57PAPS   PO4  694   2.757  -0.064   7.694  0.0451 -0.0237  0.0994
   57PAPS   GL1  695   2.759   0.117   7.247  0.0962 -0.2691 -0.2255
   57PAPS   GL2  696   2.368   0.241   7.086  0.3072 -0.0348  0.2384
   57PAPS   D1A  697   2.770  -0.088   6.892  0.1229 -0.1623 -0.0286
   57PAPS   D2A  698   2.705   0.033   6.452  0.0436 -0.1771 -0.1490
   57PAPS   D3A  699   2.916   0.290   6.319 -0.0642  0.0802  0.0698
   57PAPS   D4A  700   3.192  -0.008   6.608  0.0189 -0.2142 -0.2189
   57PAPS   C5A  701   3.458  -0.184   6.390  0.3446 -0.1485  0.1776
   57PAPS   C1B  702   2.283   0.218   6.613 -0.0010  0.2157 -0.1690
   57PAPS   C2B  703   2.317   0.163   6.197  0.1697  0.0317  0.0684
   57PAPS   C3B  704   2.561  -0.032   5.985 -0.0367  0.2359  0.0696
   57PAPS   C4B  705   2.408  -0.038   5.521 -0.1938  0.1928 -0.0793
   58PAPS   CNO  706   1.932   4.960   7.081 -0.0133 -0.0455 -0.1218
   58PAPS   PO4  707   1.852   4.600   7.322  0.0961  0.3014 -0.0807
   58PAPS   GL1  708   1.926   4.410   6.970  0.0270  0.4942 -0.0556
   58PAPS   GL2  709   2.122   4.568   6.840 -0.0966  0.4323  0.0080
   58PAPS   D1A  710   2.164   4.013   6.907 -0.2226 -0.2427  0.2432
   58PAPS   D2A  711   1.829   3.982   6.530 -0.3181 -0.0470 -0.0017
   58PAPS   D3A  712   1.987   3.760   6.102 -0.0853  0.3061  0.2905
   58PAPS   D4A  713   1.970   4.098   5.805  0.1614 -0.1135 -0.2446
   58PAPS   C5A  714   2.270   3.826   5.477  0.0766  0.0249  0.3030
   58PAPS   C1B  715   2.044   4.427   6.485 -0.0462  0.1237 -0.2814
   58PAPS   C2B  716   1.656   4.294   6.233 -0.0790 -0.2044  0.4260
   58PAPS   C3B  717   1.362   4.057   6.256  0.1930 -0.2662 -0.1448
   58PAPS   C4B  718   1.050   3.883   6.202 -0.0809  0.1499  0.1941
   59PAPS   CNO  719   5.337   0.128   7.370  0.1970  0.0220  0.0209
   59PAPS   PO4  720   5.310   0.529   7.544 -0.2111 -0.0378  0.1848
   59PAPS   GL1  721   5.145   0.648   7.135 -0.0681 -0.2518 -0.0143
   59PAPS   GL2  722   5.312   0.450   6.888  0.0865  0.2792 -0.1283
   59PAPS   D1A  723   4.798   0.487   7.008  0.0099 -0.4622 -0.0073
   59PAPS   D2A  724   4.698   0.663   6.680  0.0867  0.2451  0.1393
   59PAPS   D3A  725   5.065   0.954   6.697  0.1264  0.0341  0.3734
   59PAPS   D4A  726   4.874   1.265   6.436 -0.0264  0.1716 -0.0574
   59PAPS   C5A  727   5.023   1.465   6.074  0.1514 -0.1053 -0.1601
   59PAPS   C1B  728   5.211   0.432   6.463  0.0121  0.1443 -0.0080
   59PAPS   C2B  729   5.268   0.040   6.142  0.1891 -0.3715  0.3763
   59PAPS   C3B  730   5.539  -0.113   5.779  0.0256  0.2014 -0.2335
   59PAPS   C4B  731   5.763  -0.134   5.390 -0.2253  0.3001 -0.2407
   60PAPS   CNO  732   2.853   6.090   7.248 -0.1295 -0.1899  0.0298
   60PAPS   PO4  733   3.110   6.423   7.106 -0.0857 -0.0923 -0.0519
   60PAPS   GL1  734   3.196   6.243   6.757 -0.5486 -0.0010 -0.1462
   60PAPS   GL2  735   2.980   5.966   6.773 -0.0860  0.1465  0.0116
   60PAPS   D1A  736   3.567   6.076   6.534  0.3193 -0.0548  0.0184
   60PAPS   D2A  737   3.380   5.801   6.261 -0.1416 -0.0298  0.0319
   60PAPS   D3A  738   3.541   6.206   5.987 -0.0040 -0.0394 -0.3525
   60PAPS   D4A  739   3.897   5.915   6.048  0.2186  0.1004  0.3010
   60PAPS   C5A  740   4.142   5.592   5.900 -0.2937  0.1288 -0.0803
   60PAPS   C1B  741   3.069   6.127   6.306  0.0161 -0.0628 -0.0039
   60PAPS   C2B  742   3.069   5.968   5.917  0.2913  0.1576 -0.3594
   60PAPS   C3B  743   2.806   5.899   5.634  0.1310  0.0196 -0.1728
   60PAPS   C4B  744   2.503   5.605   5.839  0.2445  0.1383 -0.0660
   61PAPS   CNO  745   3.146   6.856   7.834 -0.1975 -0.1524  0.3736
   61PAPS   PO4  746   2.966   6.878   7.382  0.3790 -0.0172  0.1911
   61PAPS   GL1  747   3.133   6.990   6.999 -0.1214  0.1358 -0.0142
   61PAPS   GL2  748   3.190   6.815   6.760 -0.1630  0.1360 -0.3486
   61PAPS   D1A  749   3.075   7.289   6.645  0.2951 -0.0297  0.0772
   61PAPS   D2A  750   2.929   7.476   6.251  0.0461 -0.1515 -0.2523
   61PAPS   D3A  751   3.126   7.632   5.840 -0.0398  0.0977 -0.1893
   61PAPS   D4A  752   3.500   7.539   5.698  0.0126  0.0435  0.2903
   61PAPS   C5A  753   3.801   7.338   6.047 -0.2417  0.0034  0.1435
   61PAPS   C1B  754   3.127   6.597   6.385 -0.1409  0.2133  0.0747
   61PAPS   C2B  755   3.087   6.509   5.922  0.0399  0.0226 -0.0208
   61PAPS   C3B  756   3.111   6.282   5.487 -0.1061  0.1391 -0.1436
   61PAPS   C4B  757   3.370   5.855   5.541  0.2550  0.1266  0.1381
   62PAPS   CNO  758   3.560   1.354   7.761  0.0009  0.2039  0.0355
   62PAPS   PO4  759   3.670   1.753   7.544  0.0894 -0.0956  0.2186
   62PAPS   GL1  760   3.611   1.621   7.120  0.0299  0.1222  0.0777
   62PAPS   GL2  761   3.615   1.854   6.800 -0.1105 -0.1504 -0.2701
   62PAPS   D1A  762   3.591   1.370   6.900 -0.4415  0.0233 -0.0668
   62PAPS   D2A  763   3.966   1.496   6.538 -0.0669  0.0869  0.0293
   62PAPS   D3A  764   3.788   1.605   6.130 -0.2199  0.0324 -0.1439
   62PAPS   D4A  765   3.893   1.409   5.744  0.0507  0.2067 -0.2485
   62PAPS   C5A  766   3.988   0.920   5.779 -0.1040  0.0585 -0.3027
   62PAPS   C1B  767   3.643   2.086   6.420  0.1654  0.0863  0.1172
   62PAPS   C2B  768   3.785   2.164   5.953 -0.0928 -0.6412  0.1164
   62PAPS   C3B  769   3.592   2.382   5.561 -0.0144 -0.0432  0.4653
   62PAPS   C4B  770   3.178   2.327   5.490  0.3006 -0.0925  0.2634
   63PAPS   CNO  771   1.621   6.833   7.631 -0.4904 -0.0702 -0.0950
   63PAPS   PO4  772   2.002   7.149   7.576 -0.0594  0.0526 -0.1151
   63PAPS   GL1  773   1.907   7.061   7.151  0.0616  0.0191  0.0808
   63PAPS   GL2  774   2.162   6.998   6.971  0.3507 -0.1531 -0.1830
   63PAPS   D1A  775   1.638   7.230   6.805  0.1454 -0.2185  0.3523
   63PAPS   D2A  776   1.380   7.046   6.888 -0.0935  0.0210 -0.2289
   63PAPS   D3A  777   1.636   6.688   6.726 -0.0026 -0.0049 -0.0756
   63PAPS   D4A  778   1.642   6.851   6.356 -0.0274  0.1322  0.0260
   63PAPS   C5A  779   1.587   6.701   5.943 -0.1236  0.0320 -0.1517
   63PAPS   C1B  780   2.129   6.916   6.485  0.1475  0.0700  0.1452
   63PAPS   C2B  781   2.038   6.957   6.083 -0.2647 -0.1739 -0.0403
   63PAPS   C3B  782   2.238   6.934   5.734 -0.0938 -0.1789  0.1020
   63PAPS   C4B  783   2.346   6.710   5.298  0.2429  0.2161 -0.2621
   64PAPS   CNO  784   2.274   1.448   7.666  0.0278 -0.1972 -0.1039
   64PAPS   PO4  785   1.940   1.368   7.353  0.1580  0.1819  0.0421
   64PAPS   GL1  786   2.077   1.208   6.898 -0.0501  0.4776 -0.3298
   64PAPS   GL2  787   2.343   1.355   6.872  0.1873 -0.0562 -0.1805
   64PAPS   D1A  788   1.806   0.930   6.570 -0.2054 -0.0213 -0.1231
   64PAPS   D2A  789   1.776   1.012   6.180 -0.0883 -0.1028 -0.0922
   64PAPS   D3A  790   2.206   1.179   6.322 -0.3543  0.0220 -0.2353
   64PAPS   D4A  791   2.070   1.238   5.801  0.0010  0.3396  0.1072
   64PAPS   C5A  792   1.660   1.152   5.757  0.3057  0.0687  0.0619
   64PAPS   C1B  793   2.669   1.276   6.533 -0.1667  0.3818 -0.3049
   64PAPS   C2B  794   2.700   1.160   6.104  0.2920  0.1658 -0.1706
   64PAPS   C3B  795   2.652   1.007   5.734 -0.0965  0.1666  0.0473
   64PAPS   C4B  796   2.675   0.832   5.410  0.3534 -0.0803 -0.0575
   65PAPS   CNO  797   0.500   5.100   7.482 -0.0082 -0.3128  0.1739
   65PAPS   PO4  798   0.767   5.454   7.337 -0.0812 -0.2499  0.1245
   65PAPS   GL1  799   0.556   5.378   6.947  0.1552  0.1132  0.3603
   65PAPS   GL2  800   0.376   5.753   6.919  0.1444 -0.0080  0.1018
   65PAPS   D1A  801   0.345   5.196   6.574 -0.1731  0.0484 -0.2223
   65PAPS   D2A  802   0.642   5.020   6.449 -0.0272  0.1208 -0.1099
   65PAPS   D3A  803   0.431   4.665   6.165 -0.2967 -0.2268  0.0952
   65PAPS   D4A  804   0.236   4.250   5.983 -0.2507 -0.6187 -0.0573
   65PAPS   C5A  805  -0.127   4.175   5.822 -0.0482  0.0443  0.5495
   65PAPS   C1B  806   0.455   5.926   6.603 -0.0899  0.1907  0.2243
   65PAPS   C2B  807   0.533   5.952   6.114  0.1006 -0.1827 -0.0065
   65PAPS   C3B  808   0.762   5.936   5.821 -0.2124  0.0284 -0.0905
   65PAPS   C4B  809   1.019   6.200   5.575  0.4158  0.5073  0.1082
   66PAPS   CNO  810   5.128   5.582   7.454 -0.1040 -0.1992 -0.0104
   66PAPS   PO4  811   4.832   5.278   7.495  0.0337 -0.0240 -0.1336
   66PAPS   GL1  812   4.928   5.067   7.118 -0.0070  0.1611  0.1427
   66PAPS   GL2  813   4.636   5.062   7.094 -0.1330 -0.1750  0.1879
   66PAPS   D1A  814   5.133   5.107   6.766  0.1738  0.0146 -0.3693
   66PAPS   D2A  815   5.486   5.424   6.550 -0.1306  0.0014 -0.0485
   66PAPS   D3A  816   5.831   5.353   6.401  0.0076 -0.0999 -0.0417
   66PAPS   D4A  817   5.689   5.537   6.044 -0.0084 -0.3235 -0.0776
   66PAPS   C5A  818   5.297   5.432   6.012 -0.1547  0.0091 -0.1964
   66PAPS   C1B  819   4.668   5.147   6.614  0.1854 -0.0708  0.1467
   66PAPS   C2B  820   4.941   5.106   6.222 -0.1370  0.0161 -0.1902
   66PAPS   C3B  821   4.869   4.870   5.853  0.1039  0.1589  0.2332
   66PAPS   C4B  822   5.044   4.572   5.461  0.1042  0.1631 -0.0365
   67PAPS   CNO  823   0.391   6.187   7.771 -0.2565  0.0979  0.0439
   67PAPS   PO4  824   0.773   6.224   7.622  0.1375  0.2147 -0.2037
   67PAPS   GL1  825   0.771   6.007   7.231  0.0270  0.0449  0.0492
   67PAPS   GL2  826   1.132   6.157   7.105  0.1956 -0.1300  0.1060
   67PAPS   D1A  827   0.908   5.728   6.902 -0.4326 -0.3035 -0.4632
   67PAPS   D2A  828   0.944   6.045   6.624  0.0124  0.1619 -0.0034
   67PAPS   D3A  829   1.013   6.169   6.215  0.1444  0.0236 -0.3031
   67PAPS   D4A  830   1.086   5.753   6.273 -0.0123  0.0061 -0.0332
   67PAPS   C5A  831   1.196   5.685   5.856  0.0584  0.1253  0.1220
   67PAPS   C1B  832   1.165   6.520   6.718 -0.4569 -0.2207  0.0311
   67PAPS   C2B  833   1.210   6.635   6.304  0.0283  0.2253 -0.1209
   67PAPS   C3B  834   1.092   6.724   5.869  0.2170  0.0672 -0.2509
   67PAPS   C4B  835   0.837   6.694   5.515  0.0635 -0.1619 -0.2318
   68PAPS   CNO  836   4.958   7.456   7.519 -0.0263 -0.0866  0.1808
   68PAPS   PO4  837   4.693   7.202   7.802 -0.0566 -0.0003 -0.0858
   68PAPS   GL1  838   4.590   7.116   7.473 -0.0794 -0.0830 -0.2342
   68PAPS   GL2  839   4.720   6.869   7.346  0.0601  0.0374  0.0004
   68PAPS   D1A  840   4.811   7.294   7.129 -0.1147  0.2288 -0.0280
   68PAPS   D2A  841   4.825   7.732   7.086  0.2076  0.3678 -0.3084
   68PAPS   D3A  842   4.967   7.855   6.724  0.0759 -0.0270  0.0443
   68PAPS   D4A  843   5.109   7.508   6.464 -0.1889  0.2810  0.1664
   68PAPS   C5A  844   4.988   7.108   6.588 -0.3299  0.1299 -0.0832
   68PAPS   C1B  845   4.661   6.735   6.962  0.0440 -0.0483 -0.0605
   68PAPS   C2B  846   4.606   6.709   6.554  0.1750 -0.2344 -0.3159
   68PAPS   C3B  847   4.639   6.811   6.114 -0.2297  0.1973 -0.0319
   68PAPS   C4B  848   4.610   7.157   5.763  0.0641  0.1965  0.1346
   69PAPS   CNO  849   6.033   2.200   7.974  0.0293 -0.3976 -0.0866
   69PAPS   PO4  850   6.323   2.118   7.607 -0.1511  0.2311 -0.1562
   69PAPS   GL1  851   6.398   2.226   7.139  0.0696 -0.0605 -0.3180
   69PAPS   GL2  852   6.171   2.289   7.034 -0.1219  0.1306  0.0967
   69PAPS   D1A  853   6.684   2.110   6.880  0.0902  0.1663 -0.4420
   69PAPS   D2A  854   6.965   2.499   7.059  0.0144  0.1601 -0.0062
   69PAPS   D3A  855   7.249   2.724   7.019 -0.0187 -0.3393  0.1698
   69PAPS   D4A  856   7.418   2.590   6.666 -0.0506  0.1670 -0.1314
   69PAPS   C5A  857   7.399   2.778   6.316  0.3014  0.0505  0.1731
   69PAPS   C1B  858   6.112   2.195   6.675  0.0625 -0.0139  0.1886
   69PAPS   C2B  859   6.061   2.098   6.222 -0.0525  0.0457  0.3086
   69PAPS   C3B  860   6.261   2.073   5.849  0.2055  0.1089  0.1467
   69PAPS   C4B  861   6.267   1.972   5.480  0.4341 -0.1964 -0.0522
   70PAPS   CNO  862   1.924   5.922   7.755  0.1812  0.1039 -0.2747
   70PAPS   PO4  863   2.191   6.120   7.464  0.1413 -0.3056 -0.2336
   70PAPS   GL1  864   2.381   5.986   7.073  0.0707 -0.1962  0.0133
   70PAPS   GL2  865   2.263   6.229   6.902  0.1083 -0.0432 -0.2769
   70PAPS   D1A  866   2.530   5.848   6.679 -0.1373  0.2735 -0.0694
   70PAPS   D2A  867   2.438   5.698   6.358 -0.2194 -0.3323 -0.1185
   70PAPS   D3A  868   2.501   5.301   6.365  0.2385 -0.0331  0.0287
   70PAPS   D4A  869   2.660   5.175   5.998  0.3816 -0.0752  0.0039
   70PAPS   C5A  870   2.553   5.006   5.594  0.2948 -0.0101 -0.0651
   70PAPS   C1B  871   2.056   6.434   6.658  0.0536 -0.0416  0.0252
   70PAPS   C2B  872   1.985   6.492   6.272 -0.1392  0.0580 -0.0201
   70PAPS   C3B  873   2.050   6.448   5.929  0.0763  0.1360  0.0694
   70PAPS   C4B  874   1.818   6.376   5.697 -0.0357  0.0703  0.1675
   71PAPS   CNO  875   0.972   7.422   8.061 -0.1405  0.0944  0.0305
   71PAPS   PO4  876   0.693   7.250   7.719  0.0502 -0.2645 -0.0752
   71PAPS   GL1  877   0.615   7.493   7.440  0.0980 -0.3190  0.0325
   71PAPS   GL2  878   0.267   7.509   7.278  0.3210  0.1390  0.1971
   71PAPS   D1A  879   0.635   7.419   6.904 -0.0961  0.2895  0.1066
   71PAPS   D2A  880   1.011   7.283   7.103 -0.0562 -0.2901 -0.2725
   71PAPS   D3A  881   0.879   6.944   6.809 -0.2410 -0.3338  0.1352
   71PAPS   D4A  882   0.901   7.218   6.468  0.0017  0.0186 -0.0661
   71PAPS   C5A  883   1.217   7.140   6.171 -0.0518 -0.0485  0.1929
   71PAPS   C1B  884   0.068   7.540   6.871  0.2613 -0.3049 -0.2022
   71PAPS   C2B  885   0.229   7.552   6.500 -0.1136  0.1033 -0.0491
   71PAPS   C3B  886   0.253   7.376   6.092  0.1164 -0.0964 -0.0709
   71PAPS   C4B  887   0.342   7.498   5.667  0.0589 -0.0121  0.0007
   72PAPS   CNO  888   4.384   5.122   7.536 -0.3566  0.0917 -0.0465
   72PAPS   PO4  889   4.025   5.398   7.398  0.0715  0.0507 -0.0203
   72PAPS   GL1  890   4.157   5.254   7.064 -0.4858  0.3308 -0.1366
   72PAPS   GL2  891   4.336   5.469   6.848  0.0353  0.1727  0.1593
   72PAPS   D1A  892   4.137   4.958   6.725  0.0861  0.3554  0.0010
   72PAPS   D2A  893   3.909   4.653   6.317 -0.0200 -0.0103  0.0786
   72PAPS   D3A  894   4.188   4.378   6.312  0.2701  0.0334 -0.2107
   72PAPS   D4A  895   4.323   4.395   5.943 -0.0254 -0.3926  0.2202
   72PAPS   C5A  896   3.915   4.485   5.719 -0.1867  0.1245 -0.0713
   72PAPS   C1B  897   4.258   5.349   6.440 -0.0475  0.0756  0.2819
   72PAPS   C2B  898   4.529   5.299   6.060  0.0502 -0.3985 -0.0410
   72PAPS   C3B  899   4.737   5.406   5.658 -0.2771  0.3227  0.2790
   72PAPS   C4B  900   5.107   5.604   5.470  0.1669  0.0250 -0.1803
   73PAPS   CNO  901   1.726   3.281   7.838 -0.0542  0.2111 -0.4989
   73PAPS   PO4  902   2.132   3.104   7.689 -0.1560  0.3394  0.3836
   73PAPS   GL1  903   2.185   3.082   7.223  0.1276 -0.1308 -0.0054
   73PAPS   GL2  904   2.233   3.442   7.017  0.0121  0.0258  0.2307
   73PAPS   D1A  905   2.440   2.712   6.859 -0.1748  0.0749 -0.1116
   73PAPS   D2A  906   2.641   2.398   6.858 -0.0813  0.1021  0.2756
   73PAPS   D3A  907   2.527   2.163   6.427 -0.3332  0.0590 -0.1557
   73PAPS   D4A  908   2.339   1.748   6.398  0.0135  0.1833  0.2514
   73PAPS   C5A  909   2.406   1.630   5.981  0.1602  0.0715  0.0887
   73PAPS   C1B  910   2.336   3.563   6.644 -0.0240  0.0454  0.0717
   73PAPS   C2B  911   2.370   3.558   6.257 -0.0545  0.1901  0.1615
   73PAPS   C3B  912   2.399   3.371   5.872  0.0143  0.0716  0.0541
   73PAPS   C4B  913   2.437   3.344   5.355 -0.1089 -0.1100 -0.4653
   74PAPS   CNO  914   4.344   5.802   3.376 -0.2145  0.4502 -0.0939
   74PAPS   PO4  915   4.022   6.069   3.627  0.3823  0.0633  0.0960
   74PAPS   GL1  916   4.142   6.405   3.802 -0.1965 -0.1365  0.2353
   74PAPS   GL2  917   4.249   6.748   3.720  0.2939 -0.1673  0.1103
   74PAPS   D1A  918   4.269   6.571   4.235  0.0316 -0.2053 -0.0147
   74PAPS   D2A  919   3.875   6.340   4.197  0.2615  0.1243 -0.1629
   74PAPS   D3A  920   3.786   5.998   4.119 -0.1444 -0.1873  0.0214
   74PAPS   D4A  921   3.842   5.779   4.419 -0.0194  0.0577 -0.0206
   74PAPS   C5A  922   3.803   5.244   4.437  0.1470 -0.1087  0.0860
   74PAPS   C1B  923   4.166   7.161   4.068  0.0218  0.0331 -0.0106
   74PAPS   C2B  924   3.932   7.383   4.343 -0.1384 -0.1889  0.0674
   74PAPS   C3B  925   3.861   7.327   4.864 -0.2842 -0.0237 -0.1002
   74PAPS   C4B  926   3.820   7.304   5.269  0.2697  0.1898 -0.1402
   75PAPS   CNO  927   5.816   5.434   3.139 -0.0413  0.0814 -0.2848
   75PAPS   PO4  928   5.567   5.173   3.435 -0.1048  0.0750  0.2210
   75PAPS   GL1  929   5.515   5.498   3.751  0.0043  0.3757  0.2159
   75PAPS   GL2  930   5.219   5.559   3.759  0.1695 -0.2694  0.1212
   75PAPS   D1A  931   5.701   5.692   4.079  0.0235 -0.1169  0.2883
   75PAPS   D2A  932   5.418   5.771   4.435 -0.0854  0.0571 -0.0732
   75PAPS   D3A  933   5.753   5.968   4.588 -0.1199  0.1699 -0.3662
   75PAPS   D4A  934   5.549   6.178   4.827 -0.2915  0.0997  0.2476
   75PAPS   C5A  935   5.681   6.351   5.290 -0.0059  0.0614  0.1336
   75PAPS   C1B  936   5.059   5.678   4.115 -0.1381 -0.2229 -0.1112
   75PAPS   C2B  937   4.925   5.700   4.475  0.3364  0.4084 -0.0820
   75PAPS   C3B  938   4.822   5.597   4.804 -0.3639 -0.1097 -0.0426
   75PAPS   C4B  939   4.735   5.425   5.172 -0.1038  0.1138 -0.1031
   76PAPS   CNO  940   3.816   0.583   3.145  0.0854 -0.2084  0.1709
   76PAPS   PO4  941   3.638   0.250   3.354  0.1642  0.0124 -0.1542
   76PAPS   GL1  942   3.979   0.326   3.581  0.2148  0.1828 -0.1363
   76PAPS   GL2  943   4.356   0.262   3.672 -0.0135  0.0878  0.0491
   76PAPS   D1A  944   4.096   0.698   3.871 -0.1575 -0.1457 -0.0765
   76PAPS   D2A  945   4.346   0.922   4.074  0.3368  0.0089  0.2932
   76PAPS   D3A  946   4.664   0.854   4.232 -0.0737  0.2513 -0.0527
   76PAPS   D4A  947   4.614   0.788   4.704 -0.1554 -0.1991 -0.0847
   76PAPS   C5A  948   4.278   0.900   4.947  0.2570  0.0457 -0.0578
   76PAPS   C1B  949   4.200   0.191   3.995  0.3524 -0.0066  0.0251
   76PAPS   C2B  950   4.092   0.092   4.486 -0.3051  0.1815  0.0686
   76PAPS   C3B  951   4.220  -0.069   4.891 -0.2543 -0.1444 -0.2057
   76PAPS   C4B  952   4.407  -0.020   5.284 -0.0718  0.2694  0.0619
   77PAPS   CNO  953   4.514   7.138   3.496 -0.0192 -0.1474 -0.0028
   77PAPS   PO4  954   4.375   7.601   3.334  0.0372  0.0392  0.1597
   77PAPS   GL1  955   4.244   7.521   3.778  0.0557  0.0914  0.1380
   77PAPS   GL2  956   3.891   7.583   3.909  0.1889 -0.1501 -0.4585
   77PAPS   D1A  957   4.436   7.551   4.207 -0.0902 -0.1092  0.3021
   77PAPS   D2A  958   4.642   7.798   3.936 -0.0121 -0.0802  0.1692
   77PAPS   D3A  959   4.692   8.138   4.017  0.3532  0.0539  0.0266
   77PAPS   D4A  960   4.556   8.187   4.430  0.1236 -0.0607 -0.1295
   77PAPS   C5A  961   4.614   7.838   4.608  0.0589  0.1544 -0.1084
   77PAPS   C1B  962   3.523   7.309   4.106 -0.0838 -0.0083  0.0580
   77PAPS   C2B  963   3.383   7.324   4.598  0.0428 -0.2514 -0.4371
   77PAPS   C3B  964   3.000   7.156   4.996  0.0837 -0.0845 -0.0151
   77PAPS   C4B  965   2.640   7.120   5.329 -0.0287 -0.3733 -0.0736
   78PAPS   CNO  966   2.999  -0.658   3.230  0.0532 -0.0112 -0.1396
   78PAPS   PO4  967   3.335  -0.328   3.272  0.1283 -0.0396 -0.0757
   78PAPS   GL1  968   3.370  -0.166   3.698  0.0920 -0.1713 -0.2024
   78PAPS   GL2  969   3.028  -0.011   3.811  0.0640 -0.0020 -0.0862
   78PAPS   D1A  970   3.504   0.167   3.836 -0.0715  0.0848 -0.0665
   78PAPS   D2A  971   3.761   0.331   4.127  0.2063  0.1599  0.3129
   78PAPS   D3A  972   3.377   0.476   4.274  0.1238 -0.2441 -0.0101
   78PAPS   D4A  973   3.655   0.569   4.642 -0.3095  0.0242 -0.1337
   78PAPS   C5A  974   3.469   0.484   5.109 -0.2597 -0.0132 -0.1644
   78PAPS   C1B  975   3.266  -0.064   4.303 -0.3427  0.0970  0.0552
   78PAPS   C2B  976   3.645  -0.028   4.535  0.1055 -0.4497  0.3142
   78PAPS   C3B  977   3.771   0.097   4.922 -0.0769  0.2165 -0.0192
   78PAPS   C4B  978   3.829   0.023   5.369  0.0067 -0.1538 -0.0746
   79PAPS   CNO  979   1.464   5.381   2.825  0.0537  0.1448 -0.0887
   79PAPS   PO4  980   1.719   5.337   3.209 -0.2024 -0.1647  0.3935
   79PAPS   GL1  981   1.445   5.315   3.570  0.2495 -0.2822 -0.0589
   79PAPS   GL2  982   1.319   5.507   3.587  0.0647  0.3079 -0.3990
   79PAPS   D1A  983   1.528   5.095   3.924  0.1197  0.0517 -0.2567
   79PAPS   D2A  984   1.822   5.484   4.102  0.0458  0.0188 -0.0593
   79PAPS   D3A  985   1.885   5.095   4.303  0.0139 -0.1448 -0.1204
   79PAPS   D4A  986   1.712   5.077   4.608 -0.1065  0.0505  0.1678
   79PAPS   C5A  987   1.798   4.825   4.853  0.0290  0.0544 -0.4383
   79PAPS   C1B  988   1.337   5.528   4.048 -0.0829 -0.1804  0.0189
   79PAPS   C2B  989   1.436   5.486   4.461  0.0607  0.1521 -0.1513
   79PAPS   C3B  990   1.543   5.409   4.940 -0.2245  0.0794 -0.0719
   79PAPS   C4B  991   1.795   5.146   5.216  0.2246 -0.2325  0.0525
   80PAPS   CNO  992   1.457   3.910   3.533 -0.1513  0.1754  0.0053
   80PAPS   PO4  993   1.757   3.478   3.555 -0.1140 -0.0850  0.0850
   80PAPS   GL1  994   1.790   3.532   3.989  0.0961 -0.1761  0.2255
   80PAPS   GL2  995   1.478   3.573   4.177 -0.3047 -0.1094 -0.2581
   80PAPS   D1A  996   1.779   3.997   4.238  0.3354  0.2131  0.1787
   80PAPS   D2A  997   1.890   3.645   4.478  0.2406  0.1592  0.0502
   80PAPS   D3A  998   1.945   3.818   4.787  0.0460 -0.0804 -0.1977
   80PAPS   D4A  999   2.356   3.966   4.796  0.1280  0.1087  0.0024
   80PAPS   C5A 1000   2.627   3.957   5.121 -0.0618  0.0634  0.1309
   80PAPS   C1B 1001   1.441   3.625   4.624 -0.0773 -0.0852  0.2239
   80PAPS   C2B 1002   1.522   3.524   5.032  0.0974 -0.0864  0.0817
   80PAPS   C3B 1003   1.890   3.427   5.241 -0.0047  0.2469 -0.1436
   80PAPS   C4B 1004   1.932   3.273   5.714  0.1820  0.1294 -0.0992
   81PAPS   CNO 1005   6.983  -0.683   3.395 -0.2447  0.2598  0.0748
   81PAPS   PO4 1006   7.215  -0.369   3.366  0.0369 -0.0225  0.2318
   81PAPS   GL1 1007   7.224  -0.109   3.750  0.1091 -0.0939 -0.1178
   81PAPS   GL2 1008   6.953   0.041   3.712 -0.2753  0.0098 -0.2173
   81PAPS   D1A 1009   7.284  -0.173   4.207  0.1775  0.1478  0.1390
   81PAPS   D2A 1010   7.468   0.332   4.324  0.1189 -0.0505 -0.1954
   81PAPS   D3A 1011   7.378   0.343   4.724 -0.2121 -0.0128 -0.2422
   81PAPS   D4A 1012   7.267   0.140   5.024 -0.1583 -0.3149 -0.2349
   81PAPS   C5A 1013   7.279  -0.275   5.037 -0.3189 -0.1293 -0.1384
   81PAPS   C1B 1014   7.008   0.317   3.934  0.1586 -0.1196  0.1081
   81PAPS   C2B 1015   6.991   0.283   4.374 -0.1382 -0.0161  0.1326
   81PAPS   C3B 1016   6.978   0.514   4.907 -0.0002 -0.2268 -0.1334
   81PAPS   C4B 1017   6.748   0.771   5.193  0.1871  0.0019  0.3764
   82PAPS   CNO 1018   7.200   3.918   2.859 -0.1817 -0.1624  0.1197
   82PAPS   PO4 1019   7.020   4.034   3.201 -0.0653  0.0486 -0.3744
   82PAPS   GL1 1020   7.273   4.160   3.576 -0.1212  0.2650 -0.3034
   82PAPS   GL2 1021   7.404   4.429   3.540  0.1196  0.1453 -0.0408
   82PAPS   D1A 1022   7.367   4.157   4.023 -0.0825 -0.0691 -0.0104
   82PAPS   D2A 1023   7.424   4.627   4.187 -0.0992  0.0609 -0.0625
   82PAPS   D3A 1024   7.545   4.401   4.472  0.0969 -0.0743 -0.2145
   82PAPS   D4A 1025   7.211   4.163   4.573  0.0962 -0.3519  0.0117
   82PAPS   C5A 1026   7.152   3.785   4.552 -0.1672  0.3828  0.0909
   82PAPS   C1B 1027   7.781   4.639   3.809 -0.1230  0.0461 -0.0179
   82PAPS   C2B 1028   7.998   4.409   4.086 -0.0413  0.0873 -0.0566
   82PAPS   C3B 1029   7.981   4.231   4.537  0.0696 -0.0528 -0.3420
   82PAPS   C4B 1030   8.201   4.434   4.924  0.0090  0.1036 -0.1343
   83PAPS   CNO 1031   2.152   1.603   3.504  0.0886  0.2193 -0.0736
   83PAPS   PO4 1032   2.386   1.227   3.532 -0.1145  0.0690 -0.2357
   83PAPS   GL1 1033   2.664   1.134   3.922  0.1180 -0.0752  0.1665
   83PAPS   GL2 1034   2.761   0.846   4.048  0.0484 -0.0003  0.0350
   83PAPS   D1A 1035   2.771   1.455   4.142 -0.0868  0.2366 -0.0406
   83PAPS   D2A 1036   2.971   1.849   4.285 -0.0756 -0.0970  0.1392
   83PAPS   D3A 1037   3.004   1.533   4.595 -0.3344 -0.1006 -0.1561
   83PAPS   D4A 1038   3.401   1.553   4.914 -0.1477 -0.1313 -0.1608
   83PAPS   C5A 1039   3.734   1.681   5.012  0.0775  0.0160  0.0767
   83PAPS   C1B 1040   2.819   0.960   4.460 -0.1538 -0.1065  0.2522
   83PAPS   C2B 1041   2.696   1.093   4.903  0.2595 -0.0963 -0.0044
   83PAPS   C3B 1042   2.774   1.457   5.109 -0.1089 -0.2317  0.1978
   83PAPS   C4B 1043   2.488   1.805   5.268 -0.0168  0.0873  0.0005
   84PAPS   CNO 1044   1.520   6.814   3.161 -0.2313 -0.3243 -0.0300
   84PAPS   PO4 1045   1.357   6.673   3.598 -0.2531 -0.2635  0.2047
   84PAPS   GL1 1046   1.087   6.625   3.962  0.2211  0.0532 -0.1613
   84PAPS   GL2 1047   0.974   6.887   4.084 -0.0941 -0.1457 -0.1094
   84PAPS   D1A 1048   1.000   6.239   4.288  0.1921 -0.0811  0.1705
   84PAPS   D2A 1049   0.800   6.239   4.639  0.1581 -0.2267  0.1358
   84PAPS   D3A 1050   0.485   6.493   4.886  0.1315  0.0332 -0.1123
   84PAPS   D4A 1051   0.161   6.155   5.094  0.1796 -0.0003 -0.2008
   84PAPS   C5A 1052   0.157   5.745   5.217 -0.1182  0.0152  0.0603
   84PAPS   C1B 1053   1.078   6.710   4.463  0.0196 -0.0788  0.1297
   84PAPS   C2B 1054   1.347   6.885   4.853 -0.1650 -0.0043 -0.0834
   84PAPS   C3B 1055   1.312   6.965   5.187 -0.2964  0.0522  0.0011
   84PAPS   C4B 1056   1.329   7.056   5.578 -0.0792 -0.1538  0.2663
   85PAPS   CNO 1057   3.138   1.038   3.745  0.0832  0.5086 -0.0402
   85PAPS   PO4 1058   3.538   0.703   3.811 -0.1820  0.2393 -0.1213
   85PAPS   GL1 1059   3.493   0.969   4.163  0.1557 -0.0191  0.4149
   85PAPS   GL2 1060   3.775   0.909   4.259 -0.1568  0.1254 -0.0497
   85PAPS   D1A 1061   3.480   1.211   4.561  0.1240  0.0246  0.2145
   85PAPS   D2A 1062   3.238   0.839   4.689 -0.0214 -0.1851  0.1173
   85PAPS   D3A 1063   3.531   0.970   5.012  0.0824  0.0225 -0.0694
   85PAPS   D4A 1064   3.176   1.148   5.104 -0.0699 -0.0419 -0.0062
   85PAPS   C5A 1065   3.029   1.158   5.442 -0.1237  0.0576 -0.0213
   85PAPS   C1B 1066   4.121   0.688   4.439 -0.0388 -0.2214  0.2524
   85PAPS   C2B 1067   4.194   0.439   4.761  0.1099  0.1777 -0.1714
   85PAPS   C3B 1068   4.522   0.453   5.111 -0.3815  0.2375  0.2256
   85PAPS   C4B 1069   4.750   0.390   5.430  0.0318  0.0602  0.1087
   86PAPS   CNO 1070   4.301   4.803   3.079  0.1225  0.0823  0.0807
   86PAPS   PO4 1071   4.116   5.230   3.265 -0.1962  0.0879  0.0463
   86PAPS   GL1 1072   4.259   5.348   3.603 -0.0249 -0.0099 -0.0975
   86PAPS   GL2 1073   4.277   5.136   3.848 -0.1289 -0.0425 -0.2971
   86PAPS   D1A 1074   4.604   5.617   3.889 -0.1689 -0.1895 -0.2186
   86PAPS   D2A 1075   4.637   5.981   4.182  0.2426  0.0729 -0.0138
   86PAPS   D3A 1076   4.275   6.065   4.355 -0.0115 -0.0904 -0.2328
   86PAPS   D4A 1077   4.503   5.912   4.652 -0.0366  0.3092 -0.0144
   86PAPS   C5A 1078   4.369   5.835   5.024 -0.0559 -0.0511  0.0632
   86PAPS   C1B 1079   4.232   4.979   4.308 -0.0830 -0.0276  0.0633
   86PAPS   C2B 1080   4.287   4.837   4.701 -0.3310  0.1505 -0.0734
   86PAPS   C3B 1081   4.129   4.841   5.149 -0.1386  0.1559  0.2248
   86PAPS   C4B 1082   4.516   4.999   5.412  0.1261 -0.0851 -0.0937
   87PAPS   CNO 1083   0.779   4.169   3.308  0.2810 -0.0856  0.0218
   87PAPS   PO4 1084   0.373   4.329   3.310  0.1150  0.0142  0.1653
   87PAPS   GL1 1085   0.581   4.156   3.785 -0.0059 -0.1715  0.1833
   87PAPS   GL2 1086   0.479   3.835   3.889 -0.1251  0.2407 -0.2964
   87PAPS   D1A 1087   0.832   4.138   4.148 -0.1586  0.2371  0.0725
   87PAPS   D2A 1088   0.981   4.574   4.322 -0.2900 -0.4120 -0.1411
   87PAPS   D3A 1089   1.182   4.582   4.034  0.3752 -0.4377  0.1056
   87PAPS   D4A 1090   0.783   4.636   3.837 -0.2626 -0.1249 -0.1685
   87PAPS   C5A 1091   0.476   4.850   4.100  0.1291  0.1411 -0.1653
   87PAPS   C1B 1092   0.053   3.917   4.129  0.0523 -0.0007  0.0584
   87PAPS   C2B 1093  -0.128   3.905   4.556 -0.1389 -0.0886 -0.0057
   87PAPS   C3B 1094  -0.198   4.153   4.922 -0.1456 -0.0950  0.2433
   87PAPS   C4B 1095  -0.012   4.134   5.318 -0.2783  0.4456  0.0190
   88PAPS   CNO 1096   4.479   4.064   3.152  0.3820  0.0966  0.3442
   88PAPS   PO4 1097   4.271   3.674   3.249 -0.1938 -0.2791  0.1206
   88PAPS   GL1 1098   4.140   3.503   3.623 -0.1011  0.1264  0.2772
   88PAPS   GL2 1099   4.403   3.464   3.803  0.0685  0.0511 -0.0774
   88PAPS   D1A 1100   4.016   3.726   4.001 -0.0439  0.0888  0.0733
   88PAPS   D2A 1101   4.036   3.588   4.445 -0.0752 -0.1615 -0.0732
   88PAPS   D3A 1102   3.691   3.331   4.675  0.0848  0.0735 -0.1010
   88PAPS   D4A 1103   3.877   3.123   5.014  0.1131 -0.0570 -0.1218
   88PAPS   C5A 1104   3.791   2.820   5.408 -0.1810  0.0698 -0.4191
   88PAPS   C1B 1105   4.178   3.176   4.144 -0.0787 -0.0654 -0.1598
   88PAPS   C2B 1106   4.208   3.068   4.539 -0.2893  0.2735 -0.0833
   88PAPS   C3B 1107   4.294   2.869   4.965 -0.0327  0.2864 -0.1525
   88PAPS   C4B 1108   4.469   2.552   5.146  0.5475  0.1004 -0.1111
   89PAPS   CNO 1109   1.432   3.037   3.489 -0.0416  0.1902  0.3294
   89PAPS   PO4 1110   1.280   3.427   3.633 -0.1203  0.2863 -0.1874
   89PAPS   GL1 1111   1.036   3.537   4.069  0.1912  0.2559 -0.2215
   89PAPS   GL2 1112   0.750   3.303   4.174  0.1539  0.0178 -0.3819
   89PAPS   D1A 1113   0.909   3.740   4.383  0.2834  0.0961  0.2134
   89PAPS   D2A 1114   0.478   3.825   4.407  0.1895  0.2314  0.2407
   89PAPS   D3A 1115   0.777   4.202   4.660  0.0330 -0.1720 -0.0530
   89PAPS   D4A 1116   0.967   3.746   4.897  0.0617  0.2559  0.1559
   89PAPS   C5A 1117   1.229   3.834   5.318  0.1355 -0.0415 -0.2209
   89PAPS   C1B 1118   0.583   3.275   4.641  0.1107  0.4252  0.1451
   89PAPS   C2B 1119   0.617   3.438   5.003 -0.0749  0.1151 -0.0175
   89PAPS   C3B 1120   0.585   3.626   5.351  0.4116  0.0827  0.1352
   89PAPS   C4B 1121   0.261   3.866   5.618  0.1405  0.2053 -0.1265
   90PAPS   CNO 1122   4.528   4.465   3.511  0.1821  0.0561  0.0180
   90PAPS   PO4 1123   4.663   4.692   3.887 -0.1490 -0.0172  0.1441
   90PAPS   GL1 1124   4.420   4.287   3.996 -0.0824  0.0720  0.1333
   90PAPS   GL2 1125   4.096   4.295   3.891 -0.0018  0.0267 -0.0877
   90PAPS   D1A 1126   4.499   3.869   4.198  0.4460  0.0720  0.0634
   90PAPS   D2A 1127   4.378   4.097   4.510  0.1614  0.1515 -0.0285
   90PAPS   D3A 1128   4.586   4.517   4.369  0.1002 -0.3436 -0.0168
   90PAPS   D4A 1129   4.952   4.365   4.550  0.0355  0.1541  0.1842
   90PAPS   C5A 1130   5.027   4.230   5.069 -0.0372  0.4359  0.0218
   90PAPS   C1B 1131   4.086   4.466   4.370 -0.0930  0.2715 -0.0623
   90PAPS   C2B 1132   4.010   4.418   4.860  0.0681 -0.1624  0.0748
   90PAPS   C3B 1133   4.183   4.398   5.308  0.1015 -0.1802  0.0720
   90PAPS   C4B 1134   4.542   4.392   5.493 -0.0786  0.1016 -0.4041
   91PAPS   CNO 1135   5.483   6.085   3.823  0.2464  0.1068  0.3163
   91PAPS   PO4 1136   5.084   6.315   3.816  0.1285 -0.2067  0.0997
   91PAPS   GL1 1137   5.103   6.163   4.211 -0.0819 -0.1903 -0.0832
   91PAPS   GL2 1138   5.472   6.288   4.362  0.0773 -0.0434  0.0317
   91PAPS   D1A 1139   5.115   6.102   4.659  0.1514 -0.4450  0.0721
   91PAPS   D2A 1140   5.274   5.790   4.930 -0.1745  0.3037  0.0343
   91PAPS   D3A 1141   5.371   5.997   5.251  0.2435 -0.1711 -0.0203
   91PAPS   D4A 1142   4.860   6.035   5.152  0.0065 -0.0424  0.2709
   91PAPS   C5A 1143   4.575   5.857   5.451 -0.0110  0.0400 -0.3402
   91PAPS   C1B 1144   5.318   6.549   4.617 -0.0887  0.1372 -0.0133
   91PAPS   C2B 1145   5.156   6.506   5.005  0.1243  0.0405  0.1284
   91PAPS   C3B 1146   4.916   6.631   5.303 -0.1154 -0.0337 -0.1212
   91PAPS   C4B 1147   4.995   6.783   5.760  0.0538  0.1739 -0.1919
   92PAPS   CNO 1148   6.727   6.653   3.401  0.0954 -0.2033  0.0337
   92PAPS   PO4 1149   7.000   6.256   3.501  0.2509  0.1669  0.0796
   92PAPS   GL1 1150   7.128   6.629   3.778  0.0307  0.3258  0.1328
   92PAPS   GL2 1151   7.194   6.388   4.052  0.1264 -0.2195  0.0647
   92PAPS   D1A 1152   7.226   7.006   4.032  0.1194 -0.2709 -0.1877
   92PAPS   D2A 1153   7.107   6.830   4.430  0.2772  0.1414 -0.2681
   92PAPS   D3A 1154   6.812   7.014   4.315 -0.0866 -0.1898 -0.0928
   92PAPS   D4A 1155   6.393   7.020   4.402 -0.0829 -0.1324  0.0647
   92PAPS   C5A 1156   6.260   6.901   4.815  0.2555  0.3321  0.0232
   92PAPS   C1B 1157   7.241   6.366   4.503  0.3241  0.4122 -0.2016
   92PAPS   C2B 1158   7.182   6.513   4.926  0.1186 -0.0313  0.3641
   92PAPS   C3B 1159   7.424   6.268   5.268 -0.0044 -0.2981 -0.0853
   92PAPS   C4B 1160   7.304   6.019   5.644  0.1259 -0.0713 -0.1548
   93PAPS   CNO 1161   0.833   2.688   3.530  0.2005  0.1348 -0.1847
   93PAPS   PO4 1162   1.261   2.582   3.573  0.1460 -0.1843 -0.1397
   93PAPS   GL1 1163   1.427   2.579   3.960 -0.0451 -0.1691  0.0458
   93PAPS   GL2 1164   1.267   2.680   4.253  0.1529  0.0220  0.0990
   93PAPS   D1A 1165   1.603   2.211   4.172  0.3471 -0.4538 -0.1905
   93PAPS   D2A 1166   1.461   2.213   4.686 -0.1417 -0.0087  0.1653
   93PAPS   D3A 1167   1.648   1.823   4.949  0.1972 -0.2982  0.0973
   93PAPS   D4A 1168   1.979   1.905   5.120 -0.2288  0.2821  0.0747
   93PAPS   C5A 1169   2.085   1.668   5.509  0.0819 -0.2932  0.3573
   93PAPS   C1B 1170   1.327   2.647   4.653  0.0292  0.1054 -0.1038
   93PAPS   C2B 1171   1.262   2.653   5.097  0.0947  0.3119 -0.0515
   93PAPS   C3B 1172   1.315   2.905   5.550  0.1744  0.1136  0.0592
   93PAPS   C4B 1173   1.422   3.044   5.909  0.1462 -0.1733  0.1447
   94PAPS   CNO 1174   7.596   3.728   3.642 -0.1237  0.1489  0.0675
   94PAPS   PO4 1175   7.795   3.394   3.605 -0.0998 -0.0744 -0.0262
   94PAPS   GL1 1176   7.518   3.299   3.868 -0.1662 -0.2776  0.1107
   94PAPS   GL2 1177   7.437   3.603   4.104  0.0863  0.0111 -0.2097
   94PAPS   D1A 1178   7.519   3.009   4.186 -0.0937  0.0695  0.2473
   94PAPS   D2A 1179   7.655   2.632   4.390  0.0465 -0.5532 -0.0550
   94PAPS   D3A 1180   7.764   2.428   4.746 -0.1847  0.2266 -0.1432
   94PAPS   D4A 1181   7.623   2.784   4.947  0.0650 -0.2480  0.1190
   94PAPS   C5A 1182   7.947   3.042   4.857  0.4960 -0.1747 -0.0238
   94PAPS   C1B 1183   7.372   3.370   4.414 -0.0800 -0.0742 -0.2327
   94PAPS   C2B 1184   7.500   3.432   4.791 -0.0104 -0.1102 -0.0339
   94PAPS   C3B 1185   7.296   3.770   5.016 -0.0215 -0.0305  0.1156
   94PAPS   C4B 1186   7.335   3.776   5.528 -0.1398  0.0942 -0.2722
   95PAPS   CNO 1187   6.578   2.231   3.289 -0.1034  0.1872 -0.3263
   95PAPS   PO4 1188   7.080   2.065   3.257 -0.0104  0.0071 -0.2938
   95PAPS   GL1 1189   7.062   2.294   3.629  0.0756  0.0766 -0.3997
   95PAPS   GL2 1190   6.936   2.553   3.644  0.1185 -0.2917 -0.1255
   95PAPS   D1A 1191   7.283   2.352   4.019 -0.0491 -0.1747 -0.0729
   95PAPS   D2A 1192   7.181   1.906   3.924  0.0974 -0.0328 -0.1161
   95PAPS   D3A 1193   7.331   1.764   4.359 -0.0852 -0.2515  0.5568
   95PAPS   D4A 1194   7.404   2.213   4.488 -0.1068 -0.1315 -0.1647
   95PAPS   C5A 1195   7.303   2.210   4.955  0.4026  0.1450  0.3894
   95PAPS   C1B 1196   6.807   2.489   4.008  0.1998 -0.5432 -0.0867
   95PAPS   C2B 1197   6.594   2.675   4.414  0.1862 -0.1271  0.1781
   95PAPS   C3B 1198   6.236   2.807   4.661  0.2579 -0.0193  0.1841
   95PAPS   C4B 1199   6.036   3.143   4.759 -0.3165 -0.0345  0.0313
   96PAPS   CNO 1200   2.759   0.746   3.578  0.0734 -0.1017  0.1917
   96PAPS   PO4 1201   2.641   0.266   3.524 -0.0759  0.1618 -0.1414
   96PAPS   GL1 1202   2.497   0.384   3.948 -0.2507 -0.0563 -0.0108
   96PAPS   GL2 1203   2.657   0.119   4.126 -0.1365  0.1089 -0.1872
   96PAPS   D1A 1204   2.307   0.501   4.324  0.0724  0.1911  0.0259
   96PAPS   D2A 1205   2.051   0.517   4.675 -0.0993 -0.0404  0.4272
   96PAPS   D3A 1206   2.048   0.370   5.141 -0.0979  0.2233  0.1714
   96PAPS   D4A 1207   1.662   0.240   5.290 -0.2766 -0.1769 -0.0992
   96PAPS   C5A 1208   1.591  -0.102   5.589  0.2620 -0.3068  0.1117
   96PAPS   C1B 1209   2.618  -0.002   4.549 -0.1603  0.0866  0.0605
   96PAPS   C2B 1210   2.461   0.200   4.933 -0.1625 -0.1494  0.0666
   96PAPS   C3B 1211   2.702   0.331   5.369  0.3951  0.0866  0.1761
   96PAPS   C4B 1212   2.806   0.437   5.821 -0.1772 -0.0646 -0.2255
   97PAPS   CNO 1213   0.797   2.003   3.014 -0.0081  0.1190 -0.3610
   97PAPS   PO4 1214   0.464   1.976   3.333  0.1075 -0.2410  0.2671
   97PAPS   GL1 1215   0.240   1.921   3.667  0.2362  0.2232 -0.2810
   97PAPS   GL2 1216   0.148   1.641   3.638  0.0840 -0.4066 -0.3084
   97PAPS   D1A 1217  -0.101   1.980   3.994 -0.0928  0.2973 -0.1607
   97PAPS   D2A 1218   0.114   2.328   4.028 -0.2831 -0.1191  0.1841
   97PAPS   D3A 1219   0.207   2.170   4.370 -0.1597  0.0387  0.1301
   97PAPS   D4A 1220   0.513   2.453   4.391  0.2074 -0.1223 -0.2185
   97PAPS   C5A 1221   0.397   2.834   4.466  0.2283  0.0355  0.0747
   97PAPS   C1B 1222   0.230   1.545   4.047 -0.0478 -0.0502  0.3780
   97PAPS   C2B 1223  -0.021   1.508   4.386 -0.3483  0.1798  0.1421
   97PAPS   C3B 1224  -0.017   1.698   4.727  0.1417 -0.1091 -0.0805
   97PAPS   C4B 1225  -0.049   1.660   5.129  0.1420  0.0594  0.0146
   98PAPS   CNO 1226   1.097   7.404   3.270  0.0953  0.0206  0.1541
   98PAPS   PO4 1227   1.311   7.653   3.455 -0.2435  0.0082  0.1914
   98PAPS   GL1 1228   1.317   7.664   3.881 -0.5272 -0.5883  0.1042
   98PAPS   GL2 1229   1.154   7.393   4.114  0.1782  0.1695  0.1518
   98PAPS   D1A 1230   1.296   7.793   4.369  0.0147  0.2202 -0.1297
   98PAPS   D2A 1231   1.475   8.165   4.487  0.1203 -0.1857  0.3830
   98PAPS   D3A 1232   1.416   8.187   4.056  0.2039 -0.1022 -0.0583
   98PAPS   D4A 1233   1.740   7.869   4.069  0.0512  0.0069  0.0281
   98PAPS   C5A 1234   1.751   7.374   3.987  0.0355  0.1104  0.1291
   98PAPS   C1B 1235   0.997   7.349   4.478 -0.0588 -0.0753 -0.0565
   98PAPS   C2B 1236   1.152   7.545   4.807  0.2724  0.2316  0.0383
   98PAPS   C3B 1237   1.186   7.516   5.300 -0.3008  0.0448  0.1444
   98PAPS   C4B 1238   0.913   7.209   5.429  0.1937 -0.3289 -0.1933
   99PAPS   CNO 1239   0.261   0.173   3.008 -0.0875 -0.0222  0.7153
   99PAPS   PO4 1240   0.252   0.304   3.441 -0.1881 -0.0268 -0.2340
   99PAPS   GL1 1241   0.545   0.328   3.741 -0.2875  0.1557  0.1244
   99PAPS   GL2 1242   0.506   0.576   3.843  0.1504  0.0399  0.0348
   99PAPS   D1A 1243   0.921   0.484   4.047  0.2148  0.1956  0.2294
   99PAPS   D2A 1244   0.926   0.465   4.499  0.2151 -0.0542 -0.0400
   99PAPS   D3A 1245   0.764   0.139   4.478 -0.2377 -0.2898  0.1772
   99PAPS   D4A 1246   0.804  -0.021   4.128 -0.1122 -0.0903 -0.1459
   99PAPS   C5A 1247   0.507  -0.067   4.004  0.0340  0.2170 -0.0056
   99PAPS   C1B 1248   0.502   0.699   4.297 -0.1528  0.0929  0.0024
   99PAPS   C2B 1249   0.474   0.715   4.642 -0.0024  0.2449  0.0055
   99PAPS   C3B 1250   0.581   0.440   4.859  0.0537  0.0817 -0.2354
   99PAPS   C4B 1251   0.945   0.208   4.923  0.2013 -0.3179 -0.1008
  100PAPS   CNO 1252  -0.249   6.338   3.566 -0.0265 -0.0331  0.0555
  100PAPS   PO4 1253   0.218   6.379   3.531  0.0001 -0.1667  0.1094
  100PAPS   GL1 1254   0.122   6.234   4.004 -0.1557  0.3016 -0.1841
  100PAPS   GL2 1255  -0.201   6.094   4.154  0.4554  0.0865  0.0250
  100PAPS   D1A 1256   0.379   6.322   4.404 -0.1200 -0.0476 -0.0707
  100PAPS   D2A 1257   0.440   6.712   4.456 -0.0625 -0.0085  0.1873
  100PAPS   D3A 1258   0.750   7.006   4.672  0.1602  0.3084  0.0869
  100PAPS   D4A 1259   0.952   6.631   5.016  0.1752  0.0048  0.1954
  100PAPS   C5A 1260   1.118   6.184   5.068  0.0133  0.2758  0.0899
  100PAPS   C1B 1261  -0.123   6.032   4.625  0.1654 -0.1779  0.0581
  100PAPS   C2B 1262  -0.379   5.900   4.886 -0.5858 -0.0144 -0.1897
  100PAPS   C3B 1263  -0.327   5.594   5.331  0.1627  0.0758  0.1745
  100PAPS   C4B 1264  -0.224   5.489   5.765 -0.1820  0.0002  0.0130
  101PAPS   CNO 1265   6.980   1.129   3.084 -0.1847 -0.1535  0.0059
  101PAPS   PO4 1266   7.194   1.267   3.371  0.2244  0.0969 -0.1546
  101PAPS   GL1 1267   7.067   0.876   3.525  0.0990 -0.3341 -0.3012
  101PAPS   GL2 1268   6.824   0.783   3.796  0.0024  0.2803  0.0337
  101PAPS   D1A 1269   7.306   0.512   3.473 -0.0313  0.0480  0.1127
  101PAPS   D2A 1270   7.465   0.337   3.782 -0.0227 -0.0900  0.0145
  101PAPS   D3A 1271   7.783   0.067   3.867  0.2921 -0.3261 -0.0038
  101PAPS   D4A 1272   7.817  -0.157   4.314  0.0113  0.0679 -0.0536
  101PAPS   C5A 1273   7.524  -0.080   4.612 -0.1209 -0.4279  0.0592
  101PAPS   C1B 1274   6.803   0.858   4.154 -0.0304  0.2566  0.2195
  101PAPS   C2B 1275   6.712   0.918   4.633  0.4399 -0.0865  0.1205
  101PAPS   C3B 1276   6.922   1.191   5.001  0.3649 -0.0916  0.1990
  101PAPS   C4B 1277   6.954   1.106   5.519 -0.0247  0.0335  0.0403
  102PAPS   CNO 1278   6.734   7.582   3.245  0.1016  0.1647  0.1464
  102PAPS   PO4 1279   6.488   8.026   3.350 -0.2503  0.1094 -0.2299
  102PAPS   GL1 1280   6.410   7.680   3.691 -0.0623  0.2206  0.1296
  102PAPS   GL2 1281   6.314   7.720   3.957  0.0329 -0.1799  0.1851
  102PAPS   D1A 1282   6.463   7.269   3.989  0.3732 -0.0859  0.2753
  102PAPS   D2A 1283   6.743   7.614   4.191 -0.2669 -0.1122 -0.0487
  102PAPS   D3A 1284   7.001   7.618   4.625  0.3574  0.0414 -0.1320
  102PAPS   D4A 1285   6.780   7.588   5.059 -0.2150 -0.4326  0.1254
  102PAPS   C5A 1286   6.705   7.996   5.270  0.2305  0.0166  0.2495
  102PAPS   C1B 1287   6.256   7.595   4.356 -0.0348 -0.2072 -0.3202
  102PAPS   C2B 1288   6.534   7.436   4.651  0.0965  0.1008  0.0601
  102PAPS   C3B 1289   6.807   7.182   4.817  0.4718  0.3041 -0.3312
  102PAPS   C4B 1290   7.210   7.039   4.881 -0.1226  0.1306 -0.0080
  103POPE   NH3 1291   0.744   1.853   7.327 -0.0515  0.1263  0.0949
  103POPE   PO4 1292   0.287   1.800   7.377 -0.0204  0.1722 -0.2198
  103POPE   GL1 1293   0.366   2.010   7.017  0.0682  0.4512  0.2496
  103POPE   GL2 1294   0.622   2.257   7.086 -0.0125  0.1757  0.2180
  103POPE   C1A 1295   0.375   2.091   6.600  0.2254  0.0241  0.0689
  103POPE   D2A 1296   0.367   2.201   6.157  0.4700 -0.0507 -0.1642
  103POPE   C3A 1297  -0.007   2.252   5.924  0.0193 -0.0390  0.0609
  103POPE   C4A 1298  -0.288   2.520   5.890 -0.1681 -0.0906  0.1542
  103POPE   C1B 1299   0.723   2.420   6.734 -0.1233  0.0155  0.0201
  103POPE   C2B 1300   0.752   2.551   6.323  0.0958  0.3890  0.0072
  103POPE   C3B 1301   0.768   2.571   5.965  0.2230 -0.3095 -0.2096
  103POPE   C4B 1302   0.739   2.876   5.719 -0.0800 -0.3411  0.2597
  104POPE   NH3 1303   7.559   7.296   7.494  0.1306 -0.1404 -0.2886
  104POPE   PO4 1304   7.189   7.029   7.420 -0.0848  0.0826  0.0505
  104POPE   GL1 1305   7.065   6.919   7.042  0.0167  0.1476 -0.0939
  104POPE   GL2 1306   7.098   6.621   6.928  0.0323 -0.0913 -0.3180
  104POPE   C1A 1307   6.934   6.960   6.673  0.3126  0.3414  0.2994
  104POPE   D2A 1308   7.037   6.995   6.244  0.2168  0.0887  0.0490
  104POPE   C3A 1309   6.915   7.029   5.761  0.2126 -0.3629  0.1835
  104POPE   C4A 1310   6.853   7.220   5.377  0.1465  0.0795 -0.0981
  104POPE   C1B 1311   7.324   6.699   6.555 -0.2396  0.0717  0.0561
  104POPE   C2B 1312   7.502   6.627   6.257  0.1428 -0.2018  0.0267
  104POPE   C3B 1313   7.546   6.390   5.904  0.0360  0.0942 -0.2115
  104POPE   C4B 1314   7.852   6.166   5.595  0.1670  0.1124 -0.1997
  105POPE   NH3 1315   7.965   1.163   3.172  0.0467 -0.1389 -0.0523
  105POPE   PO4 1316   7.730   1.258   3.407  0.0709  0.0428 -0.0901
  105POPE   GL1 1317   7.426   1.165   3.808  0.1824  0.1416  0.0138
  105POPE   GL2 1318   7.493   1.410   3.914  0.0221  0.1421 -0.3109
  105POPE   C1A 1319   7.284   0.804   4.023  0.0173 -0.0343 -0.0128
  105POPE   D2A 1320   7.174   0.711   4.470 -0.0283  0.2030  0.1243
  105POPE   C3A 1321   7.345   0.821   4.909 -0.0406  0.2656  0.2167
  105POPE   C4A 1322   7.212   0.549   5.362 -0.2507  0.1157  0.1350
  105POPE   C1B 1323   7.377   1.193   4.379 -0.0643  0.2463 -0.0719
  105POPE   C2B 1324   7.333   1.332   4.784  0.0588 -0.2168  0.0402
  105POPE   C3B 1325   7.116   1.743   5.044 -0.0843 -0.0542  0.1443
  105POPE   C4B 1326   6.982   1.644   5.433 -0.0629 -0.0599  0.0453
  106POPE   NH3 1327   5.140   3.491   3.567 -0.1283 -0.1517 -0.1354
  106POPE   PO4 1328   4.849   3.747   3.732 -0.2348  0.0298  0.0371
  106POPE   GL1 1329   4.848   3.453   4.035  0.0929  0.1152  0.3638
  106POPE   GL2 1330   4.774   3.152   4.013  0.1388 -0.0461 -0.1667
  106POPE   C1A 1331   4.644   3.454   4.509  0.0615  0.1522  0.2286
  106POPE   D2A 1332   4.666   3.343   4.892 -0.4039  0.1981  0.1096
  106POPE   C3A 1333   4.347   3.362   5.189  0.1999 -0.0654 -0.5920
  106POPE   C4A 1334   4.256   3.467   5.591 -0.0399  0.2280  0.2641
  106POPE   C1B 1335   4.652   2.862   4.399 -0.2106  0.1180 -0.0192
  106POPE   C2B 1336   4.751   2.774   4.745  0.1544  0.0926  0.1186
  106POPE   C3B 1337   4.782   2.972   5.159 -0.1232 -0.1187 -0.3739
  106POPE   C4B 1338   4.781   3.350   5.473 -0.0669  0.3537 -0.0169
  107PUPE   NH3 1339   8.302   4.186   7.694 -0.0385  0.0392  0.3507
  107PUPE   PO4 1340   7.971   4.196   7.377  0.2805  0.0323 -0.0917
  107PUPE   GL1 1341   7.912   4.546   7.009  0.2740  0.2132 -0.3330
  107PUPE   GL2 1342   7.588   4.772   7.009 -0.1540 -0.1604 -0.0312
  107PUPE   D1A 1343   7.941   4.714   6.604  0.1969 -0.0063  0.3108
  107PUPE   D2A 1344   7.604   4.953   6.478  0.0867  0.3807  0.0307
  107PUPE   D3A 1345   7.816   5.134   6.145 -0.3849  0.0250 -0.0839
  107PUPE   D4A 1346   7.996   5.526   6.073  0.0897 -0.1677 -0.0754
  107PUPE   D5A 1347   7.759   5.886   6.029 -0.0165 -0.3144  0.2912
  107PUPE   C1B 1348   7.130   4.642   6.814 -0.0930 -0.2912 -0.2268
  107PUPE   C2B 1349   7.051   4.656   6.433 -0.1146  0.0328 -0.2193
  107PUPE   C3B 1350   6.933   4.686   6.098  0.2433 -0.0228 -0.0330
  107PUPE   C4B 1351   6.883   4.890   5.677 -0.2083 -0.1384  0.0687
  108PUPE   NH3 1352   3.939   4.508   7.685  0.0001 -0.4930 -0.2314
  108PUPE   PO4 1353   3.904   4.870   7.631  0.2338  0.1255  0.2421
  108PUPE   GL1 1354   3.836   4.762   7.178 -0.2892 -0.0396  0.2385
  108PUPE   GL2 1355   3.574   4.767   6.906 -0.0850 -0.0935 -0.1527
  108PUPE   D1A 1356   4.047   4.499   6.927 -0.1666 -0.2583  0.0754
  108PUPE   D2A 1357   4.470   4.585   6.672 -0.2724  0.0205  0.0646
  108PUPE   D3A 1358   4.449   4.807   6.228 -0.0274 -0.1471  0.2527
  108PUPE   D4A 1359   4.139   4.947   5.977  0.0636  0.0697  0.1254
  108PUPE   D5A 1360   3.953   5.023   5.549  0.0130 -0.3366  0.1572
  108PUPE   C1B 1361   3.413   4.776   6.432  0.0704  0.1449 -0.6022
  108PUPE   C2B 1362   3.510   4.813   6.060 -0.1387 -0.2633  0.0171
  108PUPE   C3B 1363   3.450   5.120   5.698 -0.1054  0.0340  0.2880
  108PUPE   C4B 1364   3.404   5.262   5.328  0.0698  0.1493  0.1904
  109PUPE   NH3 1365   3.414   6.689   7.407 -0.0256 -0.1074 -0.0626
  109PUPE   PO4 1366   3.655   6.972   7.686  0.1295  0.0835 -0.0829
  109PUPE   GL1 1367   3.802   7.153   7.341  0.0179 -0.0856  0.1683
  109PUPE   GL2 1368   3.721   6.833   7.069  0.1556 -0.1416 -0.2286
  109PUPE   D1A 1369   3.851   7.390   7.064 -0.1144  0.2128  0.2169
  109PUPE   D2A 1370   3.864   7.752   6.846 -0.1723  0.0337  0.1576
  109PUPE   D3A 1371   3.971   7.463   6.480 -0.0415 -0.0919 -0.0683
  109PUPE   D4A 1372   4.008   7.759   6.262 -0.3148 -0.0523 -0.1620
  109PUPE   D5A 1373   3.810   7.881   5.858  0.1097  0.0177 -0.0504
  109PUPE   C1B 1374   3.720   6.531   6.742  0.0452 -0.1070  0.1570
  109PUPE   C2B 1375   3.624   6.554   6.393 -0.0225  0.0104  0.4031
  109PUPE   C3B 1376   3.540   6.692   6.021  0.0672 -0.0438  0.0236
  109PUPE   C4B 1377   3.471   6.764   5.545  0.0293 -0.2559  0.0568
  110PUPE   NH3 1378   1.125   0.957   7.272 -0.0652 -0.0506 -0.0715
  110PUPE   PO4 1379   0.667   0.891   7.354  0.0722 -0.0473  0.0681
  110PUPE   GL1 1380   0.701   0.647   7.075  0.3314 -0.0997  0.0490
  110PUPE   GL2 1381   1.000   0.479   6.955 -0.3361 -0.1153 -0.3036
  110PUPE   D1A 1382   0.347   0.624   6.797  0.1723  0.1417 -0.1547
  110PUPE   D2A 1383   0.138   0.920   7.009  0.1400 -0.1342 -0.2767
  110PUPE   D3A 1384   0.134   1.100   6.652  0.0957  0.0848 -0.4034
  110PUPE   D4A 1385   0.175   1.154   6.134  0.2447  0.2623  0.0199
  110PUPE   D5A 1386   0.563   1.083   5.932 -0.3653  0.0741  0.1825
  110PUPE   C1B 1387   0.806   0.543   6.603 -0.3129 -0.0234 -0.1012
  110PUPE   C2B 1388   0.799   0.474   6.196 -0.2097 -0.2032 -0.0034
  110PUPE   C3B 1389   0.732   0.601   5.811 -0.1487 -0.0383  0.0957
  110PUPE   C4B 1390   0.774   0.962   5.518  0.0783  0.0797 -0.0384
  111PUPE   NH3 1391   4.836   6.710   7.896 -0.0709  0.1106 -0.3477
  111PUPE   PO4 1392   5.343   6.626   8.047 -0.0797 -0.3818  0.0464
  111PUPE   GL1 1393   5.339   6.608   7.512  0.0212 -0.0815  0.0937
  111PUPE   GL2 1394   5.165   6.446   7.301 -0.0558 -0.0536 -0.1682
  111PUPE   D1A 1395   5.758   6.614   7.241 -0.1012  0.1010  0.4628
  111PUPE   D2A 1396   6.083   6.287   7.233 -0.0894  0.2122 -0.2883
  111PUPE   D3A 1397   6.171   5.815   7.135  0.1652 -0.1512 -0.0363
  111PUPE   D4A 1398   6.428   5.868   6.751  0.1666 -0.2262 -0.1195
  111PUPE   D5A 1399   6.877   6.033   6.807 -0.2646 -0.0211  0.0158
  111PUPE   C1B 1400   5.424   6.300   7.005  0.1910  0.0577  0.3003
  111PUPE   C2B 1401   5.339   5.996   6.639  0.1374  0.0568  0.0893
  111PUPE   C3B 1402   5.342   5.953   6.216  0.2121  0.4909  0.2791
  111PUPE   C4B 1403   5.118   5.973   5.789 -0.2257 -0.1993  0.1332
  112PUPE   NH3 1404   2.080   1.854   7.378  0.0070 -0.0452  0.0469
  112PUPE   PO4 1405   1.843   2.229   7.607 -0.1579 -0.1216  0.0115
  112PUPE   GL1 1406   1.751   2.449   7.294 -0.1747 -0.0790  0.0341
  112PUPE   GL2 1407   1.714   2.205   7.030  0.0561 -0.1279 -0.2119
  112PUPE   D1A 1408   1.894   2.718   6.985  0.0397 -0.0294 -0.2524
  112PUPE   D2A 1409   1.537   2.896   6.793 -0.3702 -0.0694 -0.1756
  112PUPE   D3A 1410   1.510   3.013   6.363  0.0292 -0.0296 -0.1222
  112PUPE   D4A 1411   1.085   2.992   6.281 -0.1969  0.0158  0.0845
  112PUPE   D5A 1412   1.052   3.377   6.329  0.3145 -0.1397  0.3851
  112PUPE   C1B 1413   1.645   2.086   6.625  0.1584 -0.1970 -0.1809
  112PUPE   C2B 1414   1.865   2.174   6.280 -0.0473 -0.3144 -0.1071
  112PUPE   C3B 1415   1.998   2.078   5.850 -0.1880  0.0425 -0.2117
  112PUPE   C4B 1416   2.191   2.252   5.450  0.0558  0.0127  0.0452
  113PUPE   NH3 1417   4.419   2.792   8.070 -0.2152  0.2930  0.2691
  113PUPE   PO4 1418   4.857   2.713   7.836  0.0305  0.3776  0.1521
  113PUPE   GL1 1419   4.827   2.616   7.414  0.0831  0.0928 -0.0653
  113PUPE   GL2 1420   5.067   2.899   7.276 -0.1142  0.0803 -0.2369
  113PUPE   D1A 1421   4.620   2.548   7.001  0.1802 -0.0200  0.2662
  113PUPE   D2A 1422   4.577   2.220   7.366 -0.0562  0.0957 -0.0297
  113PUPE   D3A 1423   4.590   1.973   6.963  0.0322 -0.0233 -0.0529
  113PUPE   D4A 1424   4.549   2.173   6.541  0.2929 -0.0429  0.0677
  113PUPE   D5A 1425   4.946   2.104   6.266  0.0072  0.0886 -0.0544
  113PUPE   C1B 1426   4.997   2.760   6.833  0.0309  0.2933 -0.2576
  113PUPE   C2B 1427   4.942   2.634   6.407 -0.1365 -0.0078  0.0714
  113PUPE   C3B 1428   4.848   2.567   6.050  0.0255  0.2441  0.1137
  113PUPE   C4B 1429   4.908   2.527   5.655 -0.0087 -0.0456 -0.1791
  114PUPE   NH3 1430   2.575   5.788   7.511  0.0027 -0.0626 -0.1416
  114PUPE   PO4 1431   2.301   5.403   7.303 -0.0764 -0.0044 -0.0613
  114PUPE   GL1 1432   2.284   5.317   6.883 -0.0941  0.3039  0.1489
  114PUPE   GL2 1433   2.145   5.576   6.819  0.4006 -0.0260  0.1350
  114PUPE   D1A 1434   2.126   5.013   6.584  0.2211 -0.0595 -0.1767
  114PUPE   D2A 1435   2.160   4.785   6.123  0.1148  0.1365  0.3867
  114PUPE   D3A 1436   2.149   4.546   5.699  0.0144  0.3825 -0.2513
  114PUPE   D4A 1437   1.740   4.613   5.737 -0.0488 -0.0059  0.3468
  114PUPE   D5A 1438   1.661   4.497   5.299 -0.2390  0.1085  0.1952
  114PUPE   C1B 1439   2.044   5.949   6.540 -0.2463 -0.1807 -0.2091
  114PUPE   C2B 1440   1.964   6.006   6.106  0.0855 -0.0808 -0.1433
  114PUPE   C3B 1441   1.755   5.871   5.734 -0.2048  0.0373 -0.1352
  114PUPE   C4B 1442   1.490   6.025   5.380 -0.1624  0.1746  0.0412
  115PUPE   NH3 1443   4.004   1.119   7.814 -0.1540 -0.3293 -0.0501
  115PUPE   PO4 1444   3.711   0.930   7.525  0.1689 -0.0463  0.1206
  115PUPE   GL1 1445   3.872   1.197   7.236  0.2414 -0.2553  0.0122
  115PUPE   GL2 1446   3.977   1.043   6.984 -0.1182 -0.0732 -0.0179
  115PUPE   D1A 1447   4.096   1.556   7.018 -0.1255 -0.0949 -0.2451
  115PUPE   D2A 1448   4.083   1.921   6.822  0.1612  0.2231  0.1154
  115PUPE   D3A 1449   4.038   2.012   7.305  0.0209  0.2311 -0.0028
  115PUPE   D4A 1450   4.127   2.454   7.024  0.2253 -0.0492 -0.1399
  115PUPE   D5A 1451   3.726   2.311   6.896 -0.1282 -0.0065  0.0135
  115PUPE   C1B 1452   3.881   0.953   6.536 -0.2820 -0.1114 -0.2876
  115PUPE   C2B 1453   4.067   1.213   6.183  0.0130 -0.1931  0.1113
  115PUPE   C3B 1454   4.359   1.193   5.924  0.3647  0.1765  0.0125
  115PUPE   C4B 1455   4.829   1.181   5.729  0.1962  0.4309  0.1915
  116PUPE   NH3 1456   6.051   1.781   7.371  0.0932 -0.1017  0.0331
  116PUPE   PO4 1457   6.370   1.451   7.262  0.0402  0.3212 -0.0711
  116PUPE   GL1 1458   6.582   1.217   7.002  0.1238  0.2307 -0.4158
  116PUPE   GL2 1459   6.601   1.126   6.776  0.0376  0.0033  0.0879
  116PUPE   D1A 1460   6.944   1.373   7.118  0.0706  0.0489  0.0687
  116PUPE   D2A 1461   6.852   1.670   6.763  0.2120  0.1211 -0.2344
  116PUPE   D3A 1462   7.356   1.657   6.730 -0.0987  0.1323  0.0338
  116PUPE   D4A 1463   7.431   1.290   6.726  0.1564  0.1592 -0.3089
  116PUPE   D5A 1464   7.439   1.140   7.050  0.0576 -0.0511  0.1463
  116PUPE   C1B 1465   6.507   1.131   6.388 -0.0543 -0.2093  0.0118
  116PUPE   C2B 1466   6.369   1.234   5.981 -0.2642 -0.1629 -0.1981
  116PUPE   C3B 1467   6.074   1.634   5.911  0.2982 -0.1274 -0.3693
  116PUPE   C4B 1468   5.745   1.909   5.822 -0.2334  0.0143  0.0897
  117PUPE   NH3 1469   5.716   0.262   7.659 -0.0893 -0.3479 -0.2940
  117PUPE   PO4 1470   5.753  -0.135   7.529  0.1707 -0.2379 -0.4601
  117PUPE   GL1 1471   5.666  -0.102   7.106  0.0359 -0.2427  0.2420
  117PUPE   GL2 1472   5.938   0.096   7.075 -0.0561 -0.0559 -0.1308
  117PUPE   D1A 1473   5.513   0.071   6.690  0.0623 -0.1661  0.0270
  117PUPE   D2A 1474   5.856   0.437   6.651 -0.1244  0.0835 -0.1604
  117PUPE   D3A 1475   5.679   0.280   6.251 -0.2067  0.0461 -0.0579
  117PUPE   D4A 1476   5.459   0.595   6.076  0.0707 -0.0507  0.4121
  117PUPE   D5A 1477   5.571   0.351   5.770  0.3879  0.1603  0.0573
  117PUPE   C1B 1478   6.306   0.106   6.817  0.0066 -0.0312 -0.2552
  117PUPE   C2B 1479   6.630   0.111   6.483 -0.1973  0.0461  0.1575
  117PUPE   C3B 1480   6.617  -0.014   6.110  0.1565 -0.1519 -0.4745
  117PUPE   C4B 1481   6.615  -0.191   5.739  0.2738 -0.1392  0.0610
  118PUPE   NH3 1482   5.370   4.908   7.257 -0.3913  0.1618 -0.2591
  118PUPE   PO4 1483   5.795   4.871   7.440  0.1826  0.0795  0.1761
  118PUPE   GL1 1484   5.951   5.029   7.119 -0.2143  0.0597  0.1353
  118PUPE   GL2 1485   6.084   4.782   6.953 -0.0875 -0.2720  0.2606
  118PUPE   D1A 1486   5.793   5.476   6.913  0.2301 -0.0460 -0.0303
  118PUPE   D2A 1487   5.396   5.414   7.029  0.0760 -0.1755  0.0900
  118PUPE   D3A 1488   5.344   5.864   7.099 -0.2434  0.0874 -0.2862
  118PUPE   D4A 1489   5.679   5.854   7.293 -0.0980  0.1265 -0.4182
  118PUPE   D5A 1490   5.509   6.119   7.534 -0.1367 -0.0267 -0.0114
  118PUPE   C1B 1491   6.172   4.959   6.648  0.2263 -0.0463  0.1353
  118PUPE   C2B 1492   6.052   4.943   6.246  0.1882 -0.0370  0.0678
  118PUPE   C3B 1493   6.096   5.165   5.866 -0.0551 -0.0191  0.0991
  118PUPE   C4B 1494   6.123   5.451   5.679 -0.0568  0.2223 -0.1887
  119PUPE   NH3 1495   6.140   5.156   3.454  0.3387 -0.0491  0.2507
  119PUPE   PO4 1496   6.533   5.040   3.267  0.2754 -0.0114 -0.2524
  119PUPE   GL1 1497   6.622   5.083   3.785  0.0281 -0.1779  0.5552
  119PUPE   GL2 1498   6.911   4.854   3.792 -0.0151  0.2063 -0.1574
  119PUPE   D1A 1499   6.291   5.400   3.958 -0.4117 -0.1403 -0.1491
  119PUPE   D2A 1500   6.781   5.382   4.136  0.3573 -0.2538  0.0285
  119PUPE   D3A 1501   6.987   5.409   3.733 -0.2284 -0.0573  0.1615
  119PUPE   D4A 1502   7.234   5.281   3.967 -0.0303 -0.1595  0.3338
  119PUPE   D5A 1503   7.367   4.980   3.659  0.3176  0.1256 -0.1141
  119PUPE   C1B 1504   7.046   4.967   4.315  0.3452 -0.0440 -0.1919
  119PUPE   C2B 1505   7.116   5.323   4.527 -0.2826 -0.0866  0.2345
  119PUPE   C3B 1506   7.085   5.509   4.935  0.0518  0.0451  0.1975
  119PUPE   C4B 1507   6.817   5.789   5.113  0.0639  0.0467  0.3794
  120PUPE   NH3 1508   6.604   3.144   3.176  0.0737 -0.2641  0.0411
  120PUPE   PO4 1509   7.166   3.128   3.099 -0.1232  0.1565  0.0435
  120PUPE   GL1 1510   7.178   3.019   3.459 -0.1848  0.0275 -0.5826
  120PUPE   GL2 1511   7.051   3.255   3.754 -0.1150 -0.0244 -0.0801
  120PUPE   D1A 1512   7.379   2.825   3.747  0.1532 -0.2651  0.2259
  120PUPE   D2A 1513   7.842   2.779   3.789 -0.1985 -0.0393  0.1448
  120PUPE   D3A 1514   8.336   2.831   3.942 -0.0864 -0.0645  0.0117
  120PUPE   D4A 1515   8.062   3.189   4.024 -0.1423 -0.0102 -0.3767
  120PUPE   D5A 1516   7.942   3.408   4.407  0.3906 -0.1196 -0.2686
  120PUPE   C1B 1517   6.970   2.982   4.097  0.2585 -0.0272 -0.4769
  120PUPE   C2B 1518   7.146   2.655   4.370 -0.0909 -0.2396 -0.4571
  120PUPE   C3B 1519   7.199   2.642   4.742  0.5839 -0.0415  0.1290
  120PUPE   C4B 1520   7.138   2.542   5.235  0.0511  0.1885  0.0672
  121PUPE   NH3 1521   5.286   6.728   3.609 -0.0070 -0.1059  0.2473
  121PUPE   PO4 1522   5.690   6.674   3.449  0.0807  0.0343 -0.0368
  121PUPE   GL1 1523   5.759   6.469   3.840 -0.1129  0.2766  0.0659
  121PUPE   GL2 1524   5.589   6.633   4.039  0.1173 -0.0215  0.1648
  121PUPE   D1A 1525   5.914   6.170   4.139 -0.1018  0.1707  0.1728
  121PUPE   D2A 1526   6.192   5.996   3.896  0.3862  0.0644  0.3357
  121PUPE   D3A 1527   6.052   5.602   3.609 -0.3234  0.0231 -0.0321
  121PUPE   D4A 1528   6.552   5.599   3.548  0.0735  0.3426 -0.2046
  121PUPE   D5A 1529   6.595   5.771   3.901 -0.1664  0.0535  0.0444
  121PUPE   C1B 1530   5.774   6.736   4.404  0.2127 -0.0690 -0.1339
  121PUPE   C2B 1531   5.700   6.668   4.901  0.0739 -0.3530  0.0331
  121PUPE   C3B 1532   5.451   6.780   5.345  0.0046 -0.1390  0.2389
  121PUPE   C4B 1533   5.463   7.200   5.589  0.0393 -0.1715  0.4094
  122PUPE   NH3 1534   5.725   1.030   3.313  0.0824 -0.1275 -0.1086
  122PUPE   PO4 1535   6.141   1.208   3.360 -0.5493 -0.1085 -0.0797
  122PUPE   GL1 1536   5.827   1.360   3.647 -0.0926 -0.0194  0.1507
  122PUPE   GL2 1537   5.910   1.331   3.994 -0.0304 -0.0592  0.2084
  122PUPE   D1A 1538   5.524   1.637   3.913 -0.1371 -0.0481 -0.0953
  122PUPE   D2A 1539   5.176   1.772   3.842  0.0584  0.1792  0.0786
  122PUPE   D3A 1540   5.324   2.170   3.957 -0.1119  0.2568  0.1525
  122PUPE   D4A 1541   5.564   2.354   4.179 -0.3332 -0.0555  0.0680
  122PUPE   D5A 1542   5.566   2.730   3.941  0.1392 -0.1039  0.1425
  122PUPE   C1B 1543   5.901   1.414   4.366 -0.1596  0.2808  0.5125
  122PUPE   C2B 1544   5.922   1.450   4.797 -0.1460  0.0118  0.1922
  122PUPE   C3B 1545   6.139   1.687   5.090  0.3868 -0.0182  0.0128
  122PUPE   C4B 1546   6.381   1.537   5.481 -0.1162  0.0789 -0.2637
  123PUPE   NH3 1547   2.384   2.933   3.403  0.3823 -0.1026  0.1626
  123PUPE   PO4 1548   2.700   3.096   3.485  0.2392 -0.1306 -0.3262
  123PUPE   GL1 1549   2.492   3.078   3.924  0.2367  0.1857 -0.0655
  123PUPE   GL2 1550   2.088   3.087   4.105  0.1347  0.2113 -0.0462
  123PUPE   D1A 1551   2.816   3.124   4.245  0.1564  0.0578  0.1347
  123PUPE   D2A 1552   3.124   3.088   4.286  0.0169  0.0502 -0.2925
  123PUPE   D3A 1553   3.051   2.683   4.027  0.1262 -0.3888 -0.0550
  123PUPE   D4A 1554   3.265   2.292   3.986  0.1691 -0.0535  0.2191
  123PUPE   D5A 1555   3.190   1.817   3.876  0.1739  0.1905  0.1342
  123PUPE   C1B 1556   2.186   2.916   4.453 -0.0488  0.0235  0.0974
  123PUPE   C2B 1557   2.548   2.934   4.754  0.0195 -0.1516  0.2136
  123PUPE   C3B 1558   2.976   2.680   4.992  0.1367  0.0035  0.0463
  123PUPE   C4B 1559   3.321   2.646   5.157 -0.1073  0.0307  0.0089
  124PUPE   NH3 1560   1.093   7.079   3.660  0.0841  0.1652 -0.0225
  124PUPE   PO4 1561   0.686   7.147   3.506 -0.1352  0.2745  0.0208
  124PUPE   GL1 1562   0.494   7.186   3.902  0.3369  0.1111  0.0871
  124PUPE   GL2 1563   0.660   7.237   4.099 -0.0912 -0.0199  0.0222
  124PUPE   D1A 1564   0.164   7.049   4.191 -0.1384  0.3154  0.1988
  124PUPE   D2A 1565  -0.170   7.311   3.964 -0.2185  0.0176 -0.1772
  124PUPE   D3A 1566  -0.236   7.227   4.464  0.2916  0.1870 -0.0479
  124PUPE   D4A 1567  -0.068   7.293   4.768  0.0870  0.2738 -0.0467
  124PUPE   D5A 1568   0.274   7.056   4.763  0.3406 -0.2380  0.0751
  124PUPE   C1B 1569   0.519   7.394   4.466 -0.0607 -0.1479 -0.4139
  124PUPE   C2B 1570   0.643   7.473   4.883  0.2424  0.5251 -0.1259
  124PUPE   C3B 1571   0.677   7.693   5.280  0.2196  0.2390 -0.3726
  124PUPE   C4B 1572   0.403   8.050   5.396 -0.2245 -0.1209  0.2878
  125PUPE   NH3 1573   6.586   4.102   3.447 -0.0972 -0.1952  0.1312
  125PUPE   PO4 1574   6.520   3.600   3.423  0.0590  0.0728 -0.0878
  125PUPE   GL1 1575   6.575   3.892   3.859  0.1896  0.0468  0.0023
  125PUPE   GL2 1576   6.322   3.798   4.083  0.3379 -0.1539 -0.2644
  125PUPE   D1A 1577   6.855   3.986   4.180 -0.0000 -0.2850  0.3725
  125PUPE   D2A 1578   6.478   4.288   4.284 -0.0311 -0.1807 -0.0554
  125PUPE   D3A 1579   6.684   4.564   4.703  0.6896 -0.0862 -0.2992
  125PUPE   D4A 1580   6.745   4.943   4.726  0.1914 -0.3250 -0.2817
  125PUPE   D5A 1581   6.495   5.133   4.473  0.0197  0.3608 -0.4134
  125PUPE   C1B 1582   6.501   3.742   4.442 -0.0747 -0.0841  0.0353
  125PUPE   C2B 1583   6.614   3.856   4.717 -0.0211 -0.2215  0.0226
  125PUPE   C3B 1584   6.908   4.213   5.000  0.3716  0.0223  0.0557
  125PUPE   C4B 1585   6.815   4.647   5.174 -0.2771 -0.4811 -0.0370
  126PUPE   NH3 1586   2.610   1.661   3.229 -0.2436 -0.0326 -0.4143
  126PUPE   PO4 1587   2.375   2.039   3.168 -0.1389 -0.1663  0.0042
  126PUPE   GL1 1588   2.352   2.079   3.560 -0.2037  0.3799 -0.1060
  126PUPE   GL2 1589   2.051   2.035   3.762  0.1115 -0.1329  0.0900
  126PUPE   D1A 1590   2.676   1.951   3.863 -0.3879 -0.1311  0.0211
  126PUPE   D2A 1591   2.495   1.876   4.331 -0.2688 -0.2053 -0.2189
  126PUPE   D3A 1592   2.763   2.201   4.643  0.0409 -0.0444 -0.1977
  126PUPE   D4A 1593   2.760   1.903   4.920 -0.2018  0.1516  0.3299
  126PUPE   D5A 1594   2.397   1.771   4.786  0.0379 -0.0509 -0.2674
  126PUPE   C1B 1595   2.302   2.269   4.061  0.1391  0.2450 -0.1340
  126PUPE   C2B 1596   2.302   2.363   4.527 -0.1737 -0.0653 -0.0281
  126PUPE   C3B 1597   2.324   2.254   4.942  0.0397  0.3125 -0.1797
  126PUPE   C4B 1598   2.696   2.263   5.182 -0.1162  0.0312 -0.4177
  127PUPE   NH3 1599   4.260   1.769   3.462  0.2490 -0.1613 -0.3030
  127PUPE   PO4 1600   4.064   2.151   3.215 -0.1897  0.1889  0.0796
  127PUPE   GL1 1601   3.791   1.995   3.589  0.1118 -0.0939  0.1550
  127PUPE   GL2 1602   3.812   1.707   3.810 -0.0546 -0.1353 -0.0341
  127PUPE   D1A 1603   3.782   2.162   4.054 -0.0521  0.2209  0.1781
  127PUPE   D2A 1604   3.853   2.666   3.909 -0.0497 -0.1625  0.0954
  127PUPE   D3A 1605   3.454   2.774   3.775  0.0342 -0.1365  0.1415
  127PUPE   D4A 1606   3.771   3.125   3.806  0.0785 -0.0980  0.2363
  127PUPE   D5A 1607   3.738   2.976   4.267 -0.1394  0.0842  0.2549
  127PUPE   C1B 1608   4.127   1.768   4.128 -0.2159  0.0490  0.0758
  127PUPE   C2B 1609   4.254   1.747   4.510 -0.1017  0.1378 -0.0313
  127PUPE   C3B 1610   4.190   1.735   4.858 -0.1654  0.0130  0.0791
  127PUPE   C4B 1611   4.274   1.630   5.316 -0.1655 -0.0465  0.1293
  128PUPE   NH3 1612   0.841   6.582   3.506 -0.1106 -0.0571 -0.1979
  128PUPE   PO4 1613   1.054   6.214   3.456  0.0682 -0.1060 -0.5496
  128PUPE   GL1 1614   1.312   6.186   3.824 -0.0498 -0.1280  0.1586
  128PUPE   GL2 1615   1.479   5.935   3.848  0.1111  0.0763 -0.0687
  128PUPE   D1A 1616   1.511   6.409   4.200 -0.0322  0.2525 -0.2691
  128PUPE   D2A 1617   1.413   6.433   4.689 -0.1570 -0.1091  0.0147
  128PUPE   D3A 1618   1.618   6.356   4.966 -0.0903  0.1918  0.1578
  128PUPE   D4A 1619   1.939   6.227   4.764 -0.0763  0.0332  0.0230
  128PUPE   D5A 1620   2.342   6.483   4.859  0.1305 -0.1416  0.0209
  128PUPE   C1B 1621   1.430   5.948   4.333 -0.0805 -0.0517  0.0595
  128PUPE   C2B 1622   1.443   5.873   4.773 -0.2213 -0.0642 -0.4523
  128PUPE   C3B 1623   1.808   5.802   5.066  0.0871 -0.0773  0.1029
  128PUPE   C4B 1624   2.005   5.580   5.383  0.1883  0.4518 -0.1757
  129PUPE   NH3 1625   2.466   6.590   3.474  0.2668  0.0057  0.3018
  129PUPE   PO4 1626   2.496   7.046   3.290  0.1822  0.3266 -0.2098
  129PUPE   GL1 1627   2.462   7.167   3.651 -0.0580  0.1534 -0.3856
  129PUPE   GL2 1628   2.221   7.037   3.812 -0.0422 -0.2532 -0.1129
  129PUPE   D1A 1629   2.543   7.442   3.966  0.0813  0.1017  0.2069
  129PUPE   D2A 1630   2.210   7.698   4.240 -0.0764  0.2104 -0.1053
  129PUPE   D3A 1631   1.766   7.797   4.533 -0.4119  0.1402 -0.0613
  129PUPE   D4A 1632   2.078   7.710   4.809  0.1448  0.1458 -0.0414
  129PUPE   D5A 1633   2.033   7.669   5.230  0.1352  0.0652  0.4003
  129PUPE   C1B 1634   2.171   7.098   4.169  0.4117  0.0881 -0.0535
  129PUPE   C2B 1635   2.188   7.269   4.551  0.3708 -0.0443  0.0163
  129PUPE   C3B 1636   2.266   7.188   4.919 -0.0526  0.0061 -0.0509
  129PUPE   C4B 1637   2.139   7.243   5.346  0.2598 -0.0920  0.1895
  130PUPE   NH3 1638   1.484   1.088   3.514  0.1624  0.1219 -0.3867
  130PUPE   PO4 1639   1.023   1.263   3.469 -0.0254  0.1861  0.0604
  130PUPE   GL1 1640   0.976   1.186   3.892 -0.0241  0.1503  0.0198
  130PUPE   GL2 1641   0.679   1.070   4.006  0.4152 -0.1647 -0.1731
  130PUPE   D1A 1642   0.906   1.471   4.236  0.2434  0.1575 -0.1533
  130PUPE   D2A 1643   1.257   1.381   4.375  0.4284 -0.0726  0.0671
  130PUPE   D3A 1644   1.518   1.307   4.733 -0.1524  0.1951 -0.0351
  130PUPE   D4A 1645   1.230   1.546   5.092 -0.1923 -0.0664 -0.1211
  130PUPE   D5A 1646   1.209   1.799   4.697 -0.1057 -0.0574 -0.1031
  130PUPE   C1B 1647   0.416   1.230   4.409  0.1576  0.0926 -0.1120
  130PUPE   C2B 1648   0.217   1.216   4.784  0.0645 -0.1121  0.2788
  130PUPE   C3B 1649  -0.050   1.147   5.056 -0.1743 -0.4758 -0.0403
  130PUPE   C4B 1650  -0.417   1.258   5.246 -0.1604  0.0178  0.2470
  131OAPE   NH3 1651   2.624   0.668   7.302  0.1602  0.1458  0.1296
  131OAPE   PO4 1652   2.862   0.896   7.427  0.0376  0.0885  0.1300
  131OAPE   GL1 1653   3.251   0.693   7.147  0.1626 -0.2339 -0.3922
  131OAPE   GL2 1654   3.445   0.854   7.012  0.0115 -0.0200  0.0422
  131OAPE   D1A 1655   3.176   0.476   6.777 -0.1645 -0.0521 -0.1888
  131OAPE   D2A 1656   2.765   0.395   6.818 -0.0522 -0.2943 -0.2266
  131OAPE   D3A 1657   2.808   0.852   6.835  0.0892 -0.0126  0.0038
  131OAPE   D4A 1658   3.011   0.813   6.487  0.0648 -0.0321 -0.0751
  131OAPE   C5A 1659   3.429   0.811   6.437  0.0472 -0.1289  0.0677
  131OAPE   C1B 1660   3.661   0.530   6.805 -0.0144  0.0784  0.0576
  131OAPE   D2B 1661   3.589   0.294   6.480  0.0686  0.0228  0.2235
  131OAPE   C3B 1662   3.352   0.195   6.080 -0.2044  0.3987 -0.0580
  131OAPE   C4B 1663   3.343   0.240   5.644  0.2522  0.1220  0.0408
  132OAPE   NH3 1664   7.747   5.520   7.789 -0.0067  0.0474  0.4188
  132OAPE   PO4 1665   7.429   5.533   7.596 -0.0060  0.1688  0.0374
  132OAPE   GL1 1666   7.420   5.823   7.269 -0.0237 -0.1351  0.0789
  132OAPE   GL2 1667   7.153   6.091   7.198  0.2922 -0.0776  0.4275
  132OAPE   D1A 1668   7.703   5.884   6.931  0.0171  0.1578 -0.0274
  132OAPE   D2A 1669   7.862   5.595   6.510  0.0603 -0.1468 -0.0338
  132OAPE   D3A 1670   7.481   5.438   6.352  0.2603  0.0982  0.5412
  132OAPE   D4A 1671   7.308   5.663   6.730  0.1748  0.0637  0.1150
  132OAPE   C5A 1672   6.956   5.474   7.078  0.1329 -0.2087  0.2385
  132OAPE   C1B 1673   7.361   6.251   6.772  0.0979  0.1782  0.1467
  132OAPE   D2B 1674   7.463   6.121   6.317 -0.1321  0.0893  0.1588
  132OAPE   C3B 1675   7.169   5.879   6.229 -0.3285 -0.1799 -0.2940
  132OAPE   C4B 1676   7.039   5.682   5.836 -0.1110  0.1905 -0.0783
  133OAPE   NH3 1677   4.175   0.801   7.415 -0.1892  0.2850  0.0007
  133OAPE   PO4 1678   4.339   0.423   7.388  0.6101  0.0637  0.1617
  133OAPE   GL1 1679   4.354   0.119   7.104 -0.0617 -0.1201  0.1765
  133OAPE   GL2 1680   4.397  -0.269   7.210 -0.1450 -0.0136 -0.0012
  133OAPE   D1A 1681   4.445   0.045   6.663 -0.0586  0.1290  0.0388
  133OAPE   D2A 1682   4.703   0.317   6.343  0.0814  0.1297 -0.1839
  133OAPE   D3A 1683   4.861   0.345   6.020  0.0374 -0.2863  0.1021
  133OAPE   D4A 1684   5.113   0.178   5.670  0.1645 -0.0004 -0.2269
  133OAPE   C5A 1685   5.266   0.235   5.288 -0.2116  0.1435  0.2254
  133OAPE   C1B 1686   4.406  -0.453   6.776 -0.1356 -0.0098  0.2159
  133OAPE   D2B 1687   4.617  -0.534   6.328  0.4642  0.0854 -0.1997
  133OAPE   C3B 1688   4.290  -0.491   6.083 -0.1501 -0.0179 -0.1233
  133OAPE   C4B 1689   4.168  -0.260   5.656  0.0558 -0.1412 -0.4113
  134OAPE   NH3 1690   6.508   4.343   7.706 -0.1003 -0.0405  0.0902
  134OAPE   PO4 1691   6.639   4.648   7.655  0.0656 -0.1112  0.0676
  134OAPE   GL1 1692   6.872   4.903   7.368 -0.1198 -0.1988 -0.0047
  134OAPE   GL2 1693   6.857   4.918   7.102  0.1050  0.0509 -0.2475
  134OAPE   D1A 1694   7.253   5.183   7.284 -0.0858  0.1144  0.0386
  134OAPE   D2A 1695   7.583   5.274   6.913 -0.3559 -0.0338  0.2222
  134OAPE   D3A 1696   7.213   5.128   6.708 -0.0542  0.0890  0.1362
  134OAPE   D4A 1697   7.026   5.122   6.315 -0.1051  0.0893 -0.0261
  134OAPE   C5A 1698   7.272   5.146   6.012  0.0176  0.1174 -0.4598
  134OAPE   C1B 1699   6.729   5.146   6.658  0.3672  0.0440 -0.3480
  134OAPE   D2B 1700   6.799   5.520   6.545 -0.0094  0.1380  0.2160
  134OAPE   C3B 1701   6.656   5.887   6.289  0.0895 -0.1661  0.0604
  134OAPE   C4B 1702   6.456   6.175   6.200 -0.2512 -0.0586  0.3008
  135OAPE   NH3 1703   1.914   3.951   3.728  0.1686  0.1221  0.1161
  135OAPE   PO4 1704   2.276   4.102   3.652  0.5440 -0.1021  0.5653
  135OAPE   GL1 1705   2.270   4.033   4.102 -0.0941  0.1854  0.0095
  135OAPE   GL2 1706   2.290   3.733   4.065 -0.0237 -0.0926  0.1106
  135OAPE   D1A 1707   2.339   4.276   4.411  0.1996 -0.0765 -0.2950
  135OAPE   D2A 1708   2.246   4.700   4.410  0.1254  0.1774 -0.1248
  135OAPE   D3A 1709   2.263   4.647   4.767  0.3221 -0.0536 -0.0353
  135OAPE   D4A 1710   2.553   4.395   4.885  0.3676 -0.2016  0.3084
  135OAPE   C5A 1711   2.768   4.713   5.148 -0.1129  0.1098  0.2046
  135OAPE   C1B 1712   2.358   3.427   4.371  0.1234  0.1976 -0.1307
  135OAPE   D2B 1713   2.199   3.356   4.817  0.0827  0.0611 -0.0612
  135OAPE   C3B 1714   2.166   3.033   5.054  0.3292  0.2485 -0.1823
  135OAPE   C4B 1715   2.404   2.661   5.191  0.0901  0.1466 -0.2550
  136OAPE   NH3 1716   4.399   2.483   3.298 -0.0284 -0.0022  0.3218
  136OAPE   PO4 1717   4.636   2.717   3.532 -0.1998 -0.0695  0.1173
  136OAPE   GL1 1718   4.619   2.592   3.957 -0.2731 -0.1515  0.0086
  136OAPE   GL2 1719   4.303   2.710   4.097  0.2181  0.2295 -0.1886
  136OAPE   D1A 1720   5.003   2.596   4.129 -0.0335 -0.0750 -0.2766
  136OAPE   D2A 1721   4.823   2.318   4.415  0.2792 -0.1779 -0.0221
  136OAPE   D3A 1722   5.205   2.123   4.445 -0.0481  0.1231  0.2619
  136OAPE   D4A 1723   5.204   2.447   4.663  0.1485  0.2512  0.2082
  136OAPE   C5A 1724   4.899   2.364   5.005 -0.0254  0.2066  0.1426
  136OAPE   C1B 1725   3.963   2.575   4.423  0.1751 -0.1508 -0.1127
  136OAPE   D2B 1726   3.698   2.737   4.787 -0.2982  0.3512 -0.0159
  136OAPE   C3B 1727   3.317   2.963   4.712 -0.1745  0.0780 -0.0333
  136OAPE   C4B 1728   3.193   3.459   4.623  0.0177 -0.0140 -0.0779
  137OAPE   NH3 1729   2.794   5.079   3.336 -0.0956 -0.0597  0.1239
  137OAPE   PO4 1730   2.479   4.929   3.616  0.1789 -0.3611 -0.0847
  137OAPE   GL1 1731   2.690   5.007   3.928  0.0062  0.0153  0.0659
  137OAPE   GL2 1732   2.962   4.849   3.827 -0.1405 -0.0630 -0.0131
  137OAPE   D1A 1733   2.720   5.448   3.969  0.0625 -0.1942  0.1173
  137OAPE   D2A 1734   2.274   5.330   4.053 -0.0808  0.0738  0.1088
  137OAPE   D3A 1735   2.492   5.121   4.392  0.0692 -0.1081  0.1238
  137OAPE   D4A 1736   3.005   5.084   4.238 -0.0530 -0.0392 -0.0903
  137OAPE   C5A 1737   3.294   4.980   4.497  0.0176  0.1259  0.2226
  137OAPE   C1B 1738   3.247   4.639   4.080 -0.3782 -0.0301  0.0753
  137OAPE   D2B 1739   3.548   4.473   4.323  0.2470 -0.2683  0.0903
  137OAPE   C3B 1740   3.579   4.592   4.757 -0.0736  0.0566  0.0303
  137OAPE   C4B 1741   3.686   4.636   5.190  0.0205  0.2248 -0.1567
  138OAPE   NH3 1742   2.242   3.367   3.590 -0.1002 -0.0941 -0.0500
  138OAPE   PO4 1743   2.521   3.550   3.686 -0.0107 -0.0318  0.0187
  138OAPE   GL1 1744   2.891   3.364   3.851 -0.3657 -0.0269  0.3667
  138OAPE   GL2 1745   3.080   3.747   3.828  0.3944  0.1161  0.0511
  138OAPE   D1A 1746   3.295   3.271   3.871  0.1749 -0.1278 -0.2025
  138OAPE   D2A 1747   3.482   3.488   4.264 -0.1474 -0.0188 -0.0458
  138OAPE   D3A 1748   3.517   3.794   3.985 -0.0587 -0.0387 -0.0221
  138OAPE   D4A 1749   3.776   4.051   4.224  0.0917  0.2637 -0.0740
  138OAPE   C5A 1750   3.898   4.018   4.571  0.1196 -0.0204  0.0564
  138OAPE   C1B 1751   2.825   3.666   4.232 -0.0229  0.0401 -0.0623
  138OAPE   D2B 1752   2.849   3.980   4.614 -0.2500 -0.0334  0.0898
  138OAPE   C3B 1753   3.089   3.871   4.967  0.1953 -0.0834 -0.5297
  138OAPE   C4B 1754   3.259   3.837   5.375  0.0779 -0.1872 -0.1217
  139CHOL   ROH 1755   6.653   2.018   3.865 -0.0154  0.3146  0.0512
  139CHOL    R1 1756   6.688   1.969   4.141 -0.2521  0.2123  0.0651
  139CHOL    R2 1757   6.901   2.071   4.285 -0.1295 -0.2005  0.1884
  139CHOL    R3 1758   6.704   2.168   4.445 -0.0392  0.1502  0.0968
  139CHOL    R4 1759   6.950   2.202   4.601 -0.0285 -0.1662  0.1595
  139CHOL    R5 1760   6.768   2.100   4.666 -0.2058  0.1244  0.1399
  139CHOL    C1 1761   6.793   2.368   4.936  0.1150  0.1829  0.0566
  139CHOL    C2 1762   6.688   2.693   4.989 -0.1697  0.2755  0.1421
  140CHOL   ROH 1763   1.894   6.043   4.241  0.1592  0.0676  0.0922
  140CHOL    R1 1764   2.047   5.896   4.429  0.1231 -0.0687  0.0147
  140CHOL    R2 1765   1.931   5.739   4.624  0.0787  0.0975  0.1171
  140CHOL    R3 1766   2.090   5.546   4.518 -0.2039 -0.1054  0.0486
  140CHOL    R4 1767   2.022   5.448   4.788  0.2215  0.2450  0.3063
  140CHOL    R5 1768   2.223   5.471   4.704  0.0948  0.0531 -0.0880
  140CHOL    C1 1769   2.224   5.097   4.783  0.0393  0.1403  0.3521
  140CHOL    C2 1770   2.475   5.149   5.049 -0.0724  0.1437 -0.1014
  141CHOL   ROH 1771   0.828   2.858   4.362  0.2933  0.0908  0.0852
  141CHOL    R1 1772   0.862   2.751   4.622  0.1792  0.0777  0.0950
  141CHOL    R2 1773   0.815   2.899   4.851  0.0001  0.0416  0.0828
  141CHOL    R3 1774   0.651   2.692   4.912  0.0314 -0.0178 -0.0303
  141CHOL    R4 1775   0.776   2.766   5.167 -0.0709 -0.0565  0.0333
  141CHOL    R5 1776   0.772   2.567   5.077  0.0090 -0.0332 -0.0247
  141CHOL    C1 1777   0.599   2.494   5.410 -0.0828 -0.1694 -0.1017
  141CHOL    C2 1778   0.550   2.228   5.655  0.2976 -0.0737  0.2320
  142CHOL   ROH 1779   2.415   4.521   3.937  0.0006  0.1433 -0.0425
  142CHOL    R1 1780   2.668   4.534   4.065 -0.0796  0.2391  0.1125
  142CHOL    R2 1781   2.708   4.669   4.302 -0.3288  0.0517  0.2728
  142CHOL    R3 1782   2.808   4.429   4.384 -0.1776  0.0535  0.0946
  142CHOL    R4 1783   2.862   4.613   4.607 -0.5096 -0.1424  0.3302
  142CHOL    R5 1784   3.007   4.487   4.504 -0.3215  0.0990  0.3066
  142CHOL    C1 1785   3.046   4.356   4.860 -0.4731 -0.2537  0.1964
  142CHOL    C2 1786   3.166   4.343   5.154  0.0268  0.0612 -0.1515
  143CHOL   ROH 1787   3.274   1.465   4.185 -0.1225  0.2507 -0.0520
  143CHOL    R1 1788   3.498   1.603   4.287 -0.1119  0.2690 -0.0978
  143CHOL    R2 1789   3.510   1.879   4.298 -0.2007  0.2713  0.0544
  143CHOL    R3 1790   3.564   1.834   4.561 -0.0412  0.1337 -0.0014
  143CHOL    R4 1791   3.684   2.095   4.505 -0.1467  0.1954  0.0878
  143CHOL    R5 1792   3.784   1.923   4.593 -0.0507  0.1741 -0.0692
  143CHOL    C1 1793   3.837   2.178   4.871  0.0345  0.0220  0.0549
  143CHOL    C2 1794   3.961   2.483   5.128  0.1995  0.0430  0.0602
  144CHOL   ROH 1795   1.005   5.802   3.829  0.0430  0.3205  0.0532
  144CHOL    R1 1796   0.903   5.783   4.092  0.0822  0.0723  0.0530
  144CHOL    R2 1797   0.924   5.553   4.244  0.2146 -0.0319 -0.1212
  144CHOL    R3 1798   1.038   5.720   4.424  0.1508 -0.1094 -0.0074
  144CHOL    R4 1799   0.887   5.529   4.587 -0.1681  0.0052 -0.1556
  144CHOL    R5 1800   0.873   5.746   4.595 -0.0156  0.0194 -0.1822
  144CHOL    C1 1801   0.973   5.673   4.956 -0.4508 -0.0460 -0.0688
  144CHOL    C2 1802   0.982   5.721   5.428  0.0948  0.1575 -0.0028
  145CHOL   ROH 1803   1.332   4.068   4.075  0.1720  0.3631 -0.1552
  145CHOL    R1 1804   1.355   4.195   4.326  0.2178  0.3385 -0.1463
  145CHOL    R2 1805   1.252   4.085   4.558  0.0303  0.4367 -0.1787
  145CHOL    R3 1806   1.507   4.119   4.648  0.0380  0.1801 -0.0976
  145CHOL    R4 1807   1.356   4.029   4.883 -0.0848  0.1545 -0.1882
  145CHOL    R5 1808   1.480   4.208   4.869  0.0603  0.0650 -0.0494
  145CHOL    C1 1809   1.655   4.028   5.157 -0.1445 -0.2508 -0.1176
  145CHOL    C2 1810   1.662   3.837   5.520 -0.1537 -0.0181 -0.2833
  146CHOL   ROH 1811   4.168   6.493   7.143 -0.0220  0.0436  0.0341
  146CHOL    R1 1812   4.263   6.405   6.892  0.0079  0.0158  0.0556
  146CHOL    R2 1813   4.108   6.259   6.716  0.0018  0.0702  0.0195
  146CHOL    R3 1814   4.175   6.458   6.543  0.1074  0.0489  0.0344
  146CHOL    R4 1815   4.021   6.266   6.381 -0.0036  0.1423  0.0217
  146CHOL    R5 1816   4.220   6.344   6.337  0.0405  0.0377  0.0235
  146CHOL    C1 1817   4.034   6.457   6.024  0.0923  0.1644  0.0370
  146CHOL    C2 1818   3.891   6.452   5.737 -0.0689  0.2167 -0.0736
  147CHOL   ROH 1819   6.203   6.527   4.205 -0.0379 -0.0134  0.0077
  147CHOL    R1 1820   6.218   6.522   4.488 -0.3406 -0.0296  0.0265
  147CHOL    R2 1821   6.044   6.375   4.643 -0.1866 -0.4675 -0.1981
  147CHOL    R3 1822   6.273   6.271   4.746 -0.0457  0.0382  0.0330
  147CHOL    R4 1823   6.081   6.259   4.967 -0.3825 -0.7326 -0.2672
  147CHOL    R5 1824   6.279   6.350   4.972 -0.6179 -0.1889  0.1439
  147CHOL    C1 1825   6.318   6.093   5.251 -0.3643 -0.4122 -0.0905
  147CHOL    C2 1826   6.175   6.050   5.614 -0.1147  0.0179  0.1036
  148CHOL   ROH 1827   2.758   6.552   6.799 -0.1001  0.0848 -0.0209
  148CHOL    R1 1828   2.752   6.369   6.583 -0.0926  0.0684 -0.0072
  148CHOL    R2 1829   2.516   6.279   6.471 -0.0876  0.1268 -0.0651
  148CHOL    R3 1830   2.629   6.368   6.241  0.0024  0.0750 -0.0416
  148CHOL    R4 1831   2.417   6.185   6.154  0.0401  0.0504 -0.0832
  148CHOL    R5 1832   2.627   6.177   6.096  0.0638  0.0408  0.0021
  148CHOL    C1 1833   2.464   6.213   5.753  0.1990 -0.0428 -0.0717
  148CHOL    C2 1834   2.277   5.979   5.578  0.2854 -0.0980 -0.0781
  149CHOL   ROH 1835   6.296   1.810   6.913  0.1198 -0.0840 -0.0351
  149CHOL    R1 1836   6.312   1.753   6.636  0.0868 -0.3469  0.0148
  149CHOL    R2 1837   6.468   1.901   6.463 -0.2447 -0.2528 -0.2082
  149CHOL    R3 1838   6.571   1.657   6.400  0.1475 -0.1490 -0.0027
  149CHOL    R4 1839   6.643   1.828   6.173 -0.2991 -0.2517 -0.2420
  149CHOL    R5 1840   6.538   1.637   6.164  0.0248 -0.4596  0.0324
  149CHOL    C1 1841   6.841   1.557   5.946  0.0374 -0.1536 -0.0688
  149CHOL    C2 1842   7.144   1.433   5.894  0.1587 -0.0321 -0.3154
  150CHOL   ROH 1843   3.142   1.274   6.794  0.0748  0.1087 -0.0028
  150CHOL    R1 1844   3.193   1.355   6.528  0.1588  0.0240 -0.0131
  150CHOL    R2 1845   3.432   1.301   6.400  0.1637 -0.1035  0.0445
  150CHOL    R3 1846   3.269   1.191   6.212  0.1540 -0.0841  0.0419
  150CHOL    R4 1847   3.533   1.206   6.083  0.1290 -0.0164  0.0070
  150CHOL    R5 1848   3.345   1.286   6.005  0.1081 -0.0270  0.0529
  150CHOL    C1 1849   3.438   1.047   5.722  0.0996  0.0527 -0.0173
  150CHOL    C2 1850   3.616   0.828   5.480 -0.0636 -0.0245  0.1513
  151CHOL   ROH 1851   3.536   7.153   6.630  0.0806  0.0169  0.0139
  151CHOL    R1 1852   3.474   7.064   6.369  0.0696  0.1014 -0.0124
  151CHOL    R2 1853   3.216   7.063   6.269  0.0547  0.0473  0.0316
  151CHOL    R3 1854   3.328   7.208   6.068 -0.0341  0.1705  0.0698
  151CHOL    R4 1855   3.091   7.084   5.948 -0.0059  0.1169  0.0596
  151CHOL    R5 1856   3.295   7.073   5.873 -0.0102  0.2287  0.0234
  151CHOL    C1 1857   3.122   7.233   5.572 -0.1246  0.2730  0.1117
  151CHOL    C2 1858   2.910   7.537   5.452  0.1410  0.0020  0.0156
  152CHOL   ROH 1859   6.235   0.794   6.712  0.1016 -0.0195  0.1330
  152CHOL    R1 1860   6.394   0.646   6.530  0.1209  0.0125  0.1223
  152CHOL    R2 1861   6.289   0.527   6.304  0.0941 -0.1702  0.2226
  152CHOL    R3 1862   6.483   0.670   6.178 -0.0723 -0.0788  0.0680
  152CHOL    R4 1863   6.473   0.415   6.033  0.0643 -0.1448  0.1927
  152CHOL    R5 1864   6.649   0.508   6.121  0.0291  0.0311  0.0679
  152CHOL    C1 1865   6.762   0.485   5.757 -0.1092 -0.0442  0.0303
  152CHOL    C2 1866   6.931   0.248   5.764  0.0688  0.0340  0.1153
  153CHOL   ROH 1867   5.415   2.408   7.066  0.2658  0.1830  0.1240
  153CHOL    R1 1868   5.482   2.490   6.804  0.0481  0.1672  0.0613
  153CHOL    R2 1869   5.608   2.322   6.623  0.1793  0.2516  0.0733
  153CHOL    R3 1870   5.396   2.388   6.465  0.0233 -0.0730  0.1375
  153CHOL    R4 1871   5.601   2.291   6.279  0.0563  0.0846  0.0894
  153CHOL    R5 1872   5.496   2.482   6.269 -0.1781 -0.0424  0.0471
  153CHOL    C1 1873   5.399   2.335   5.930 -0.1617 -0.3174  0.1590
  153CHOL    C2 1874   5.304   2.265   5.539 -0.0395  0.1983 -0.0088
  154CHOL   ROH 1875   2.678   3.109   7.061  0.0011 -0.0521 -0.0921
  154CHOL    R1 1876   2.591   3.180   6.801 -0.1097 -0.1389 -0.0775
  154CHOL    R2 1877   2.750   3.149   6.576 -0.1280 -0.0191 -0.0972
  154CHOL    R3 1878   2.536   3.009   6.484 -0.0331 -0.2023 -0.0606
  154CHOL    R4 1879   2.701   3.055   6.247 -0.1706  0.0571 -0.1157
  154CHOL    R5 1880   2.490   3.104   6.270 -0.2185 -0.1599 -0.0090
  154CHOL    C1 1881   2.472   2.870   5.969 -0.1062 -0.0705 -0.0922
  154CHOL    C2 1882   2.286   2.938   5.594  0.0247 -0.0364 -0.0454
  155CHOL   ROH 1883   5.068   0.163   4.336  0.0397  0.3472 -0.2330
  155CHOL    R1 1884   5.095   0.396   4.495  0.0118  0.1982 -0.0063
  155CHOL    R2 1885   4.945   0.438   4.724 -0.0201 -0.0236  0.0147
  155CHOL    R3 1886   5.190   0.471   4.838 -0.0372 -0.1244  0.0820
  155CHOL    R4 1887   5.002   0.601   5.023 -0.0152  0.1721 -0.0915
  155CHOL    R5 1888   5.180   0.690   4.935  0.0927 -0.0361 -0.0965
  155CHOL    C1 1889   5.265   0.727   5.305 -0.0286  0.1916 -0.0901
  155CHOL    C2 1890   5.048   0.709   5.690 -0.2272  0.1387 -0.3055
  156CHOL   ROH 1891   1.922   7.561   7.098 -0.0022  0.0412  0.1593
  156CHOL    R1 1892   2.064   7.579   6.853  0.0714  0.1241  0.2083
  156CHOL    R2 1893   2.322   7.485   6.823 -0.0601 -0.2212  0.1521
  156CHOL    R3 1894   2.212   7.347   6.616 -0.2239  0.1804 -0.0402
  156CHOL    R4 1895   2.481   7.416   6.524  0.0334 -0.3677  0.2338
  156CHOL    R5 1896   2.295   7.457   6.421  0.1976  0.1472  0.1049
  156CHOL    C1 1897   2.471   7.247   6.156 -0.0660 -0.0760  0.1008
  156CHOL    C2 1898   2.657   7.223   5.801 -0.0362 -0.0048 -0.1775
  157CHOL   ROH 1899   5.583   4.040   6.847  0.1002 -0.1534  0.0853
  157CHOL    R1 1900   5.698   3.927   6.615 -0.1103 -0.2519  0.0273
  157CHOL    R2 1901   5.547   3.845   6.398 -0.2686  0.1642 -0.0253
  157CHOL    R3 1902   5.714   4.010   6.260  0.0641 -0.0804  0.0726
  157CHOL    R4 1903   5.568   3.860   6.054 -0.2959  0.3676 -0.0198
  157CHOL    R5 1904   5.785   3.878   6.073 -0.2430 -0.1044 -0.0354
  157CHOL    C1 1905   5.738   4.023   5.724  0.0004  0.2564  0.0753
  157CHOL    C2 1906   5.764   3.637   5.555  0.0552 -0.2163 -0.1145
  158CHOL   ROH 1907   7.694   5.551   3.948 -0.1176  0.1263 -0.0066
  158CHOL    R1 1908   7.770   5.587   4.218 -0.1024  0.0107  0.0054
  158CHOL    R2 1909   7.588   5.579   4.426 -0.0942 -0.0596  0.0111
  158CHOL    R3 1910   7.759   5.392   4.524 -0.1041 -0.1137 -0.0737
  158CHOL    R4 1911   7.573   5.447   4.745 -0.1225 -0.2347 -0.0619
  158CHOL    R5 1912   7.791   5.455   4.753 -0.1248 -0.2395 -0.0363
  158CHOL    C1 1913   7.725   5.194   5.023 -0.1483 -0.3875 -0.1838
  158CHOL    C2 1914   7.914   5.293   5.366 -0.2519  0.3160  0.2408
  159CHOL   ROH 1915   5.231   3.134   3.887  0.0354 -0.1840 -0.0024
  159CHOL    R1 1916   5.280   3.140   4.166  0.0920 -0.1699 -0.0114
  159CHOL    R2 1917   5.077   3.118   4.353  0.1019  0.0500  0.0349
  159CHOL    R3 1918   5.231   2.914   4.447 -0.0612 -0.0707  0.0410
  159CHOL    R4 1919   5.142   3.058   4.687  0.1007  0.0327  0.0313
  159CHOL    R5 1920   5.348   3.009   4.633  0.0480 -0.1523  0.0103
  159CHOL    C1 1921   5.324   2.831   4.970 -0.0532 -0.0906  0.0348
  159CHOL    C2 1922   5.546   2.414   5.069 -0.0037 -0.4080  0.1391
  160CHOL   ROH 1923   3.436   2.578   4.309 -0.1201  0.2826  0.1422
  160CHOL    R1 1924   3.315   2.484   4.548 -0.0264  0.1578  0.1420
  160CHOL    R2 1925   3.263   2.216   4.593 -0.0009  0.1312  0.0267
  160CHOL    R3 1926   3.407   2.260   4.819  0.0852  0.0216 -0.0063
  160CHOL    R4 1927   3.272   2.006   4.867 -0.1776  0.1730  0.0657
  160CHOL    R5 1928   3.267   2.180   4.996  0.0298  0.2035  0.0330
  160CHOL    C1 1929   3.413   1.924   5.239 -0.1996  0.0945  0.0576
  160CHOL    C2 1930   3.097   1.812   5.358  0.3193  0.0258  0.0288
  161CHOL   ROH 1931   4.819   7.303   3.855 -0.2583  0.1319  0.0288
  161CHOL    R1 1932   4.900   7.257   4.123 -0.1022  0.0570 -0.0302
  161CHOL    R2 1933   5.005   7.456   4.282 -0.0080  0.0115 -0.0367
  161CHOL    R3 1934   4.807   7.381   4.452  0.0907 -0.0341  0.0603
  161CHOL    R4 1935   4.992   7.536   4.618 -0.0147  0.2697 -0.0961
  161CHOL    R5 1936   4.919   7.334   4.658  0.1744  0.2321  0.0791
  161CHOL    C1 1937   4.798   7.512   4.973  0.0742  0.3773 -0.0396
  161CHOL    C2 1938   4.857   7.870   5.088  0.1777 -0.1354  0.0889
  162CHOL   ROH 1939   2.297   0.712   6.905  0.2064 -0.1149  0.0672
  162CHOL    R1 1940   2.282   0.815   6.642  0.0480 -0.0513  0.1001
  162CHOL    R2 1941   2.473   0.763   6.451  0.0294  0.1452  0.0250
  162CHOL    R3 1942   2.259   0.679   6.306  0.0457  0.0262  0.0689
  162CHOL    R4 1943   2.487   0.660   6.121 -0.0046  0.2982 -0.0250
  162CHOL    R5 1944   2.299   0.766   6.086 -0.1086  0.1556  0.0903
  162CHOL    C1 1945   2.294   0.521   5.793 -0.0091  0.2756 -0.0129
  162CHOL    C2 1946   2.005   0.298   5.658  0.4310 -0.3522 -0.0206
  163CHOL   ROH 1947   2.290   1.616   3.980  0.1082 -0.2658 -0.0672
  163CHOL    R1 1948   2.182   1.452   4.184 -0.0599 -0.1776 -0.0842
  163CHOL    R2 1949   2.319   1.396   4.418 -0.1228 -0.3292 -0.0834
  163CHOL    R3 1950   2.093   1.492   4.535 -0.0363 -0.1177 -0.0848
  163CHOL    R4 1951   2.229   1.343   4.747 -0.2442 -0.3653 -0.1213
  163CHOL    R5 1952   2.023   1.317   4.682 -0.2655 -0.1014 -0.1706
  163CHOL    C1 1953   1.965   1.402   5.049 -0.2336 -0.1877 -0.1448
  163CHOL    C2 1954   1.721   1.087   5.163 -0.3631 -0.1638  0.0888
  164CHOL   ROH 1955   6.379   1.081   3.762  0.0408  0.2069  0.0133
  164CHOL    R1 1956   6.226   0.933   3.949 -0.0133  0.1406 -0.0805
  164CHOL    R2 1957   6.337   0.819   4.175 -0.0878  0.1134 -0.0506
  164CHOL    R3 1958   6.142   0.960   4.302 -0.1666  0.0572 -0.1111
  164CHOL    R4 1959   6.260   0.792   4.511 -0.0211  0.2780 -0.0224
  164CHOL    R5 1960   6.049   0.805   4.459 -0.0347  0.0962  0.0019
  164CHOL    C1 1961   6.033   0.909   4.826 -0.0562  0.3211 -0.0628
  164CHOL    C2 1962   6.254   0.633   5.051 -0.0074 -0.3867 -0.2578
  165CHOL   ROH 1963   6.672   3.557   6.991 -0.3678  0.0918 -0.0881
  165CHOL    R1 1964   6.736   3.505   6.720 -0.3181  0.0519 -0.0704
  165CHOL    R2 1965   6.545   3.494   6.522 -0.2698  0.1706 -0.1338
  165CHOL    R3 1966   6.704   3.679   6.403 -0.1170  0.0752 -0.0771
  165CHOL    R4 1967   6.543   3.567   6.184  0.0755  0.0075 -0.1735
  165CHOL    R5 1968   6.761   3.581   6.191  0.0669 -0.0363  0.0269
  165CHOL    C1 1969   6.692   3.784   5.876  0.4201 -0.1770 -0.1434
  165CHOL    C2 1970   6.832   3.942   5.600  0.2519 -0.0964  0.1790
  166CHOL   ROH 1971   6.468   2.659   6.955  0.1588  0.1274  0.1016
  166CHOL    R1 1972   6.379   2.577   6.700  0.0655  0.1932  0.1145
  166CHOL    R2 1973   6.412   2.731   6.474  0.3006  0.0939  0.0890
  166CHOL    R3 1974   6.530   2.506   6.376 -0.0058 -0.0954  0.1389
  166CHOL    R4 1975   6.483   2.674   6.140  0.6875  0.1720  0.1519
  166CHOL    R5 1976   6.419   2.467   6.167  0.2146  0.2671 -0.0631
  166CHOL    C1 1977   6.635   2.429   5.854  0.6251  0.0398  0.2354
  166CHOL    C2 1978   6.524   2.384   5.401  0.0042 -0.2348 -0.1923
  167CHOL   ROH 1979   0.667   1.883   4.106 -0.0724 -0.0168 -0.0323
  167CHOL    R1 1980   0.657   1.903   4.388 -0.0045  0.1156 -0.0394
  167CHOL    R2 1981   0.479   1.759   4.542 -0.0081  0.2344  0.0655
  167CHOL    R3 1982   0.705   1.680   4.672 -0.0014  0.2336  0.0547
  167CHOL    R4 1983   0.523   1.769   4.885 -0.0829  0.0169  0.0838
  167CHOL    R5 1984   0.728   1.837   4.851 -0.1006  0.1226  0.1693
  167CHOL    C1 1985   0.761   1.701   5.206 -0.1202 -0.1105  0.0842
  167CHOL    C2 1986   0.723   1.510   5.597  0.0981  0.0934  0.3450
  168CHOL   ROH 1987   0.897   5.147   3.877  0.0701  0.0210  0.0412
  168CHOL    R1 1988   0.923   5.014   4.126  0.0169 -0.0020  0.0339
  168CHOL    R2 1989   1.119   5.078   4.310  0.0520 -0.1011  0.0282
  168CHOL    R3 1990   0.907   5.105   4.478  0.0711 -0.0113  0.0396
  168CHOL    R4 1991   1.142   5.143   4.649  0.1023 -0.1595  0.0365
  168CHOL    R5 1992   0.979   5.002   4.682  0.0266 -0.0794  0.0233
  168CHOL    C1 1993   0.956   5.206   5.003  0.1495 -0.1093  0.0520
  168CHOL    C2 1994   1.101   5.241   5.300  0.1701  0.1382  0.1795
  169CHOL   ROH 1995   6.941   3.462   4.249  0.3316 -0.0957 -0.1393
  169CHOL    R1 1996   6.870   3.382   4.511  0.2535  0.1169 -0.0930
  169CHOL    R2 1997   6.987   3.165   4.637  0.0078  0.0375  0.0054
  169CHOL    R3 1998   7.039   3.348   4.832  0.2378  0.0766 -0.0891
  169CHOL    R4 1999   7.117   3.090   4.948 -0.0104  0.0457  0.0149
  169CHOL    R5 2000   6.980   3.235   5.035  0.1582  0.2323 -0.0247
  169CHOL    C1 2001   7.242   3.217   5.312  0.1949  0.0871 -0.0683
  169CHOL    C2 2002   7.511   2.914   5.415 -0.2791  0.0125 -0.0761
  170CHOL   ROH 2003   6.485   0.411   3.909  0.0816 -0.0151 -0.0880
  170CHOL    R1 2004   6.587   0.330   4.160  0.0766  0.0180 -0.0729
  170CHOL    R2 2005   6.545   0.476   4.392  0.1145  0.0946 -0.1051
  170CHOL    R3 2006   6.449   0.239   4.484  0.0555  0.1239 -0.0482
  170CHOL    R4 2007   6.472   0.407   4.722  0.1435  0.1660 -0.0838
  170CHOL    R5 2008   6.558   0.209   4.695  0.0856  0.1264 -0.0603
  170CHOL    C1 2009   6.340   0.145   5.002  0.1049  0.2352 -0.0180
  170CHOL    C2 2010   6.250  -0.015   5.333 -0.0155 -0.3181  0.2711
  171CHOL   ROH 2011   5.799   4.375   3.996 -0.1625  0.1271  0.0065
  171CHOL    R1 2012   5.840   4.565   4.202 -0.2032  0.1426  0.0012
  171CHOL    R2 2013   5.641   4.738   4.286 -0.3149 -0.0542  0.1587
  171CHOL    R3 2014   5.699   4.634   4.530 -0.0464 -0.0330  0.1062
  171CHOL    R4 2015   5.617   4.910   4.585 -0.1274 -0.0752  0.1865
  171CHOL    R5 2016   5.802   4.814   4.649 -0.0246  0.0109  0.0188
  171CHOL    C1 2017   5.657   4.912   4.988  0.2338 -0.0675  0.1534
  171CHOL    C2 2018   5.905   5.087   5.320 -0.2384 -0.1244 -0.0554
  172CHOL   ROH 2019   5.598   4.948   6.776 -0.0782 -0.0618  0.0618
  172CHOL    R1 2020   5.626   4.882   6.502  0.0422 -0.0569  0.0719
  172CHOL    R2 2021   5.411   4.875   6.328  0.0853 -0.2576  0.0217
  172CHOL    R3 2022   5.564   5.047   6.183 -0.0306 -0.1310  0.0479
  172CHOL    R4 2023   5.369   4.942   5.991  0.1521 -0.3687 -0.0087
  172CHOL    R5 2024   5.586   4.941   5.969  0.1621 -0.1532  0.0781
  172CHOL    C1 2025   5.488   5.142   5.659  0.0822 -0.3145 -0.0018
  172CHOL    C2 2026   5.492   4.809   5.454 -0.3620 -0.1363  0.0983
  173CHOL   ROH 2027   3.297   3.282   6.968  0.0667 -0.0716 -0.0847
  173CHOL    R1 2028   3.160   3.189   6.739  0.1714 -0.1427 -0.1184
  173CHOL    R2 2029   3.205   3.293   6.486  0.2392 -0.1765 -0.1194
  173CHOL    R3 2030   3.251   3.033   6.422  0.3215 -0.1775 -0.0592
  173CHOL    R4 2031   3.272   3.177   6.168 -0.1304 -0.2810 -0.1642
  173CHOL    R5 2032   3.145   3.004   6.210  0.0381 -0.3480  0.0977
  173CHOL    C1 2033   3.354   2.865   5.922 -0.2683 -0.3428 -0.1336
  173CHOL    C2 2034   3.301   2.837   5.600 -0.0189 -0.1477 -0.0275
  174CHOL   ROH 2035   3.585   4.288   6.897  0.0451  0.1694 -0.0643
  174CHOL    R1 2036   3.687   4.311   6.634  0.0160  0.1740 -0.0758
  174CHOL    R2 2037   3.667   4.108   6.448  0.2410  0.0670  0.0061
  174CHOL    R3 2038   3.552   4.302   6.296  0.0166 -0.1206 -0.0687
  174CHOL    R4 2039   3.589   4.078   6.112  0.2242 -0.1525  0.0281
  174CHOL    R5 2040   3.657   4.283   6.083  0.0038 -0.0980 -0.0714
  174CHOL    C1 2041   3.436   4.243   5.775  0.0038 -0.4564 -0.0293
  174CHOL    C2 2042   3.599   4.182   5.426  0.0557  0.1495  0.2157
  175CHOL   ROH 2043   5.808   3.935   4.177 -0.0286 -0.2061  0.1744
  175CHOL    R1 2044   6.005   4.072   4.327 -0.0369 -0.1219  0.1095
  175CHOL    R2 2045   5.942   4.257   4.522 -0.0501 -0.0734  0.0630
  175CHOL    R3 2046   6.100   4.100   4.677 -0.0018  0.0013  0.0898
  175CHOL    R4 2047   6.087   4.356   4.820  0.1639  0.1097 -0.0985
  175CHOL    R5 2048   6.268   4.249   4.761  0.0942  0.0139 -0.1255
  175CHOL    C1 2049   6.320   4.266   5.139  0.3338  0.2864 -0.1673
  175CHOL    C2 2050   6.102   4.558   5.258  0.0154 -0.2279 -0.3216
  176CHOL   ROH 2051   1.352   0.848   6.825 -0.0927  0.1004  0.1865
  176CHOL    R1 2052   1.239   0.775   6.575 -0.2098  0.3182  0.1749
  176CHOL    R2 2053   1.146   0.962   6.394  0.1875  0.5054  0.1602
  176CHOL    R3 2054   1.315   0.833   6.224 -0.0458  0.1572  0.1810
  176CHOL    R4 2055   1.091   0.919   6.055  0.0175  0.3857  0.2005
  176CHOL    R5 2056   1.170   0.717   6.073 -0.2677  0.2739  0.2941
  176CHOL    C1 2057   1.218   0.773   5.699 -0.3005 -0.0110  0.2436
  176CHOL    C2 2058   1.494   0.714   5.442 -0.0402  0.0032 -0.4276
  177CHOL   ROH 2059   2.495   4.258   6.664  0.2134  0.0632 -0.0002
  177CHOL    R1 2060   2.521   4.090   6.438  0.0904  0.0438 -0.0004
  177CHOL    R2 2061   2.392   4.141   6.198  0.0382  0.0756  0.0364
  177CHOL    R3 2062   2.643   4.123   6.097  0.0017 -0.0150 -0.0391
  177CHOL    R4 2063   2.473   3.997   5.895 -0.0831 -0.1626  0.1146
  177CHOL    R5 2064   2.649   3.909   5.988 -0.0524 -0.1018  0.1212
  177CHOL    C1 2065   2.756   3.896   5.623 -0.1880 -0.3864  0.0892
  177CHOL    C2 2066   2.845   3.588   5.529  0.1087 -0.1843  0.2901
  178CHOL   ROH 2067   0.241   1.121   3.850 -0.0512  0.1680  0.0955
  178CHOL    R1 2068   0.042   1.054   4.040 -0.0964  0.1144  0.0295
  178CHOL    R2 2069   0.022   0.802   4.151 -0.1088  0.0893 -0.0292
  178CHOL    R3 2070   0.034   0.940   4.385 -0.1790  0.0407  0.0036
  178CHOL    R4 2071   0.025   0.658   4.465  0.2915 -0.0030 -0.0696
  178CHOL    R5 2072  -0.107   0.817   4.534  0.0894 -0.2188  0.0539
  178CHOL    C1 2073   0.038   0.703   4.868  0.4587 -0.1024 -0.0624
  178CHOL    C2 2074  -0.060   0.495   5.036  0.2025 -0.1013 -0.5014
  179CHOL   ROH 2075   5.162   6.935   7.066 -0.1332  0.0593  0.1216
  179CHOL    R1 2076   5.214   6.725   6.883 -0.3926 -0.0377  0.1558
  179CHOL    R2 2077   5.026   6.638   6.700 -0.3532  0.4995 -0.1582
  179CHOL    R3 2078   5.225   6.687   6.522  0.0707  0.0313  0.1548
  179CHOL    R4 2079   5.053   6.491   6.388 -0.2075  0.4301 -0.1143
  179CHOL    R5 2080   5.268   6.475   6.419 -0.2733 -0.0872  0.2337
  179CHOL    C1 2081   5.255   6.453   6.039  0.2753 -0.0498  0.2051
  179CHOL    C2 2082   5.312   6.389   5.604  0.2168 -0.3197 -0.1342
  180CHOL   ROH 2083   3.534   3.565   5.081  0.1542 -0.1559 -0.0286
  180CHOL    R1 2084   3.801   3.637   5.142  0.2193 -0.2899 -0.1521
  180CHOL    R2 2085   3.998   3.654   4.949  0.0460 -0.0038 -0.3076
  180CHOL    R3 2086   4.031   3.904   5.050  0.1688 -0.1668  0.0727
  180CHOL    R4 2087   4.293   3.834   4.940  0.0793 -0.0536 -0.2285
  180CHOL    R5 2088   4.252   3.902   5.143  0.2359 -0.3661 -0.0823
  180CHOL    C1 2089   4.496   4.173   5.030  0.2139 -0.2356  0.1746
  180CHOL    C2 2090   4.604   4.554   5.063 -0.0004  0.2952  0.1314
  181CHOL   ROH 2091   3.284   5.929   3.881 -0.1611  0.2350  0.0339
  181CHOL    R1 2092   3.279   5.872   4.158 -0.0135  0.0811  0.0051
  181CHOL    R2 2093   3.176   5.637   4.260  0.0027  0.0499 -0.0723
  181CHOL    R3 2094   3.420   5.620   4.379  0.0649 -0.0689 -0.2095
  181CHOL    R4 2095   3.241   5.467   4.554  0.0193  0.2153  0.0228
  181CHOL    R5 2096   3.372   5.630   4.614  0.2053  0.1568 -0.1812
  181CHOL    C1 2097   3.508   5.352   4.836  0.0873  0.2001 -0.0506
  181CHOL    C2 2098   3.723   5.075   4.953 -0.2744  0.0105 -0.0756
  182CHOL   ROH 2099   1.227   3.179   4.345 -0.1187 -0.3217  0.1492
  182CHOL    R1 2100   1.133   3.112   4.603 -0.1316 -0.1455  0.1918
  182CHOL    R2 2101   1.297   3.110   4.826 -0.1179 -0.0973  0.1831
  182CHOL    R3 2102   1.107   3.277   4.926 -0.0410  0.0371  0.1070
  182CHOL    R4 2103   1.225   3.150   5.162 -0.2762 -0.1045  0.1508
  182CHOL    R5 2104   1.014   3.157   5.111 -0.2430  0.0760  0.0322
  182CHOL    C1 2105   1.005   3.329   5.451 -0.2963  0.0175  0.0605
  182CHOL    C2 2106   0.987   3.313   5.869 -0.1879 -0.0894  0.0999
  183CHOL   ROH 2107   0.347   3.537   6.901 -0.0262 -0.2986 -0.0540
  183CHOL    R1 2108   0.350   3.471   6.625  0.1390 -0.3185 -0.0479
  183CHOL    R2 2109   0.291   3.655   6.428 -0.1730 -0.4383 -0.0709
  183CHOL    R3 2110   0.533   3.579   6.330 -0.0079 -0.0010 -0.0279
  183CHOL    R4 2111   0.419   3.752   6.122 -0.3253 -0.2596 -0.0803
  183CHOL    R5 2112   0.495   3.549   6.095  0.0693 -0.1295 -0.0261
  183CHOL    C1 2113   0.721   3.736   5.852 -0.2589  0.2551 -0.0455
  183CHOL    C2 2114   0.901   3.882   5.671 -0.0467 -0.1126 -0.0215
  184CHOL   ROH 2115   4.818   5.190   3.999  0.0157  0.0922  0.0739
  184CHOL    R1 2116   4.730   5.207   4.268 -0.0207 -0.0841  0.0758
  184CHOL    R2 2117   4.695   4.983   4.427  0.2989 -0.1764  0.0399
  184CHOL    R3 2118   4.862   5.116   4.595  0.1070  0.0455  0.0584
  184CHOL    R4 2119   4.744   4.905   4.760  0.2363  0.0227  0.0962
  184CHOL    R5 2120   4.747   5.118   4.805  0.0251  0.0372  0.0058
  184CHOL    C1 2121   4.930   4.984   5.111  0.0196  0.3470  0.1462
  184CHOL    C2 2122   5.082   5.083   5.392  0.1897  0.1954 -0.2013
  185CHOL   ROH 2123   7.820   5.152   3.791 -0.0667 -0.1998 -0.1232
  185CHOL    R1 2124   7.835   5.155   4.073 -0.3449 -0.0714 -0.1063
  185CHOL    R2 2125   7.620   5.087   4.234 -0.3675 -0.4810 -0.2905
  185CHOL    R3 2126   7.799   4.913   4.343 -0.0848 -0.0685 -0.0681
  185CHOL    R4 2127   7.592   4.944   4.547 -0.2022 -0.2471 -0.1657
  185CHOL    R5 2128   7.806   4.972   4.575 -0.2570  0.1600 -0.1196
  185CHOL    C1 2129   7.743   4.697   4.832  0.1594  0.2764  0.1158
  185CHOL    C2 2130   7.578   4.698   5.164 -0.3649 -0.0617  0.1984
  186CHOL   ROH 2131   3.753   6.742   3.824  0.0134 -0.0938 -0.0182
  186CHOL    R1 2132   3.797   6.873   4.071  0.3147 -0.1015 -0.0633
  186CHOL    R2 2133   3.665   6.802   4.304  0.1623  0.2610 -0.0304
  186CHOL    R3 2134   3.917   6.781   4.402  0.1333 -0.2610 -0.0411
  186CHOL    R4 2135   3.752   6.844   4.635  0.2825  0.1708 -0.0499
  186CHOL    R5 2136   3.930   6.951   4.570  0.5172 -0.2337 -0.0928
  186CHOL    C1 2137   4.040   6.849   4.921  0.3252 -0.3717 -0.0714
  186CHOL    C2 2138   3.898   6.695   5.251 -0.4671  0.0450  0.2354
  187CHOL   ROH 2139   2.496   5.592   5.378 -0.1680  0.0975 -0.0778
  187CHOL    R1 2140   2.708   5.574   5.191 -0.1643  0.0422 -0.0666
  187CHOL    R2 2141   2.862   5.792   5.119 -0.1414  0.0090 -0.0963
  187CHOL    R3 2142   3.067   5.629   5.192 -0.1563  0.0009 -0.0672
  187CHOL    R4 2143   3.195   5.848   5.045 -0.1034  0.1337  0.1543
  187CHOL    R5 2144   3.217   5.635   5.006 -0.0351  0.1572  0.0270
  187CHOL    C1 2145   3.582   5.728   5.071 -0.0952  0.1988  0.3276
  187CHOL    C2 2146   3.896   5.563   4.971 -0.1448 -0.1655  0.2088
  188CHOL   ROH 2147   8.259   2.266   4.831 -0.0551 -0.0561  0.0075
  188CHOL    R1 2148   8.146   2.249   5.090 -0.0179  0.0660  0.0313
  188CHOL    R2 2149   7.940   2.413   5.175 -0.0842  0.0204 -0.0528
  188CHOL    R3 2150   7.818   2.177   5.231  0.0358  0.0081  0.1225
  188CHOL    R4 2151   7.654   2.379   5.366  0.0465 -0.0010  0.1426
  188CHOL    R5 2152   7.742   2.201   5.456  0.1657  0.0735  0.1579
  188CHOL    C1 2153   7.373   2.137   5.531  0.2354 -0.0250  0.4209
  188CHOL    C2 2154   6.945   2.149   5.414  0.1767 -0.1217 -0.0167
  189CHOL   ROH 2155   4.743  -0.141   6.102  0.0385 -0.0040  0.0153
  189CHOL    R1 2156   4.522  -0.071   5.938  0.0561 -0.0103 -0.0101
  189CHOL    R2 2157   4.369   0.154   5.984 -0.0220 -0.0760  0.0388
  189CHOL    R3 2158   4.430   0.209   5.724  0.0201  0.0416  0.0721
  189CHOL    R4 2159   4.212   0.393   5.790  0.0064  0.0115  0.1220
  189CHOL    R5 2160   4.218   0.255   5.622  0.0345  0.0860  0.0587
  189CHOL    C1 2161   4.177   0.584   5.434  0.0625  0.1729  0.2017
  189CHOL    C2 2162   3.926   0.607   5.153  0.1406  0.0368 -0.0358
  190CHOL   ROH 2163   5.350   4.386   4.147  0.1690  0.1414  0.2880
  190CHOL    R1 2164   5.508   4.276   4.355 -0.0095  0.0001  0.3524
  190CHOL    R2 2165   5.401   4.194   4.596 -0.2251 -0.1969  0.1971
  190CHOL    R3 2166   5.525   3.960   4.535 -0.1458 -0.1368  0.1286
  190CHOL    R4 2167   5.475   3.944   4.823 -0.1028 -0.2231  0.1285
  190CHOL    R5 2168   5.666   3.917   4.723 -0.1066 -0.1290  0.0990
  190CHOL    C1 2169   5.635   3.579   4.897  0.0428 -0.1820  0.0242
  190CHOL    C2 2170   5.621   3.269   5.075 -0.1069 -0.0551 -0.2525
  191CHOL   ROH 2171   4.213   7.016   7.036 -0.1453  0.1092  0.1300
  191CHOL    R1 2172   4.160   6.873   6.797  0.1764 -0.0564  0.1521
  191CHOL    R2 2173   3.943   6.929   6.635  0.0977 -0.5087  0.0906
  191CHOL    R3 2174   4.134   6.951   6.443  0.1018 -0.1923  0.1256
  191CHOL    R4 2175   3.886   6.900   6.295  0.1783 -0.5067  0.0775
  191CHOL    R5 2176   4.072   6.788   6.278  0.3472 -0.2465  0.0773
  191CHOL    C1 2177   4.033   6.904   5.917  0.2293 -0.2085  0.1027
  191CHOL    C2 2178   4.074   7.037   5.612  0.0318  0.3437 -0.0707
  192CHOL   ROH 2179   4.693   6.412   4.301  0.0201 -0.1221  0.1220
  192CHOL    R1 2180   4.705   6.434   4.583  0.0998 -0.3097  0.1329
  192CHOL    R2 2181   4.515   6.571   4.729  0.3124 -0.1450  0.2420
  192CHOL    R3 2182   4.497   6.336   4.865  0.0176 -0.2027  0.1139
  192CHOL    R4 2183   4.339   6.525   5.023  0.2981 -0.0506  0.2501
  192CHOL    R5 2184   4.501   6.400   5.095  0.1520 -0.3224  0.1538
  192CHOL    C1 2185   4.219   6.278   5.321  0.0131 -0.0497  0.1346
  192CHOL    C2 2186   4.007   5.956   5.439 -0.0074 -0.0868 -0.2865
  193CHOL   ROH 2187   4.593   1.096   3.512 -0.1145 -0.4537 -0.0154
  193CHOL    R1 2188   4.708   1.080   3.770 -0.0360 -0.2885 -0.0380
  193CHOL    R2 2189   4.977   1.122   3.816 -0.0406 -0.1327 -0.1258
  193CHOL    R3 2190   4.885   1.304   3.995 -0.0878 -0.1034 -0.1807
  193CHOL    R4 2191   5.150   1.229   4.095 -0.1333 -0.1081 -0.0782
  193CHOL    R5 2192   4.963   1.224   4.207 -0.1695 -0.0790 -0.1440
  193CHOL    C1 2193   5.165   1.463   4.426 -0.2315 -0.0662 -0.1020
  193CHOL    C2 2194   5.500   1.656   4.526 -0.0911 -0.0813  0.0669
  194CHOL   ROH 2195   2.869   8.210   4.418  0.3488 -0.0091 -0.1178
  194CHOL    R1 2196   3.057   8.090   4.591  0.1978 -0.0539  0.0176
  194CHOL    R2 2197   3.001   8.034   4.856  0.0174  0.0185 -0.0021
  194CHOL    R3 2198   3.079   7.783   4.786 -0.0439 -0.0266  0.0894
  194CHOL    R4 2199   3.171   7.815   5.063  0.2945  0.1854 -0.0471
  194CHOL    R5 2200   3.292   7.755   4.891  0.0898  0.0719 -0.1519
  194CHOL    C1 2201   3.342   7.452   5.117  0.3982  0.2404  0.0126
  194CHOL    C2 2202   3.455   7.036   5.019  0.0873 -0.1503  0.1635
  195CHOL   ROH 2203   4.561   1.454   6.835  0.1800 -0.0511 -0.0725
  195CHOL    R1 2204   4.462   1.613   6.624  0.1758  0.0334 -0.0076
  195CHOL    R2 2205   4.609   1.666   6.396  0.1227  0.0173 -0.0454
  195CHOL    R3 2206   4.389   1.567   6.270  0.0388  0.1347  0.0062
  195CHOL    R4 2207   4.474   1.793   6.104  0.1414  0.0718 -0.0304
  195CHOL    R5 2208   4.275   1.761   6.187  0.1369  0.1960  0.0117
  195CHOL    C1 2209   4.190   1.774   5.816  0.0735  0.2136  0.0268
  195CHOL    C2 2210   3.870   1.917   5.468  0.2066 -0.0144 -0.0968
  196CHOL   ROH 2211   7.706   2.950   7.100  0.2494 -0.0940 -0.0460
  196CHOL    R1 2212   7.639   3.014   6.833  0.0612  0.0258  0.0273
  196CHOL    R2 2213   7.603   3.274   6.746  0.1928  0.0811  0.1234
  196CHOL    R3 2214   7.788   3.204   6.560 -0.0250 -0.0283 -0.0566
  196CHOL    R4 2215   7.637   3.421   6.435 -0.0343  0.0312  0.0736
  196CHOL    R5 2216   7.674   3.223   6.351 -0.2173  0.0091  0.0536
  196CHOL    C1 2217   7.831   3.440   6.080 -0.3708 -0.1006 -0.1245
  196CHOL    C2 2218   7.673   3.691   5.943 -0.0664  0.2191 -0.0732
  197CHOL   ROH 2219   3.707   5.250   6.976  0.3222  0.1427  0.0824
  197CHOL    R1 2220   3.825   5.307   6.724  0.2751 -0.1491 -0.0117
  197CHOL    R2 2221   3.753   5.175   6.493 -0.1003 -0.1144  0.0686
  197CHOL    R3 2222   3.710   5.427   6.400  0.2784 -0.0632  0.0216
  197CHOL    R4 2223   3.695   5.257   6.162 -0.3100 -0.1193  0.1038
  197CHOL    R5 2224   3.821   5.432   6.189  0.0543 -0.3509 -0.1024
  197CHOL    C1 2225   3.621   5.542   5.883 -0.0767 -0.0741  0.0801
  197CHOL    C2 2226   3.753   5.528   5.515  0.0656 -0.0886 -0.1897
  198CHOL   ROH 2227   1.497   3.143   3.965  0.0245  0.2605 -0.0888
  198CHOL    R1 2228   1.645   3.052   4.188 -0.0622  0.0977 -0.0971
  198CHOL    R2 2229   1.720   3.220   4.395  0.0359 -0.0094 -0.0510
  198CHOL    R3 2230   1.596   3.032   4.548 -0.1098  0.0398 -0.1057
  198CHOL    R4 2231   1.733   3.206   4.740 -0.0398 -0.0689 -0.0492
  198CHOL    R5 2232   1.750   2.989   4.727 -0.1677 -0.0810 -0.0803
  198CHOL    C1 2233   1.624   3.022   5.085 -0.2207 -0.0575 -0.0994
  198CHOL    C2 2234   1.781   2.900   5.416 -0.1812 -0.3197  0.3865
  199CHOL   ROH 2235   0.581   7.889   6.967  0.0041  0.4505 -0.0570
  199CHOL    R1 2236   0.622   7.889   6.687 -0.2311  0.1902 -0.0933
  199CHOL    R2 2237   0.855   7.801   6.571 -0.0947  0.6423 -0.1519
  199CHOL    R3 2238   0.687   7.641   6.429  0.1932  0.0066  0.1738
  199CHOL    R4 2239   0.927   7.666   6.261 -0.1623  0.9556 -0.3096
  199CHOL    R5 2240   0.721   7.708   6.201 -0.4907  0.1981  0.0937
  199CHOL    C1 2241   0.811   7.438   5.947  0.0687  0.5412 -0.0958
  199CHOL    C2 2242   1.183   7.457   5.800  0.2273  0.1748 -0.0575
  200CHOL   ROH 2243   5.833   6.045   6.793  0.0226  0.1862  0.0186
  200CHOL    R1 2244   5.878   5.863   6.581 -0.0999  0.1052  0.0606
  200CHOL    R2 2245   5.916   5.946   6.320 -0.0974  0.0156  0.0314
  200CHOL    R3 2246   6.144   5.798   6.341 -0.1676 -0.0924  0.0379
  200CHOL    R4 2247   6.122   5.861   6.055 -0.0205  0.0899  0.0670
  200CHOL    R5 2248   6.145   5.663   6.143 -0.1406  0.0268 -0.0433
  200CHOL    C1 2249   6.455   5.673   5.921 -0.0415  0.0319  0.0939
  200CHOL    C2 2250   6.644   5.776   5.583  0.1123 -0.1108  0.0151
  201CHOL   ROH 2251   0.200   0.303   4.205  0.1601  0.3267  0.0116
  201CHOL    R1 2252   0.292   0.270   4.471  0.1658  0.0339 -0.0247
  201CHOL    R2 2253   0.120   0.259   4.687  0.1887  0.0828 -0.0131
  201CHOL    R3 2254   0.250   0.025   4.737 -0.0728 -0.1071 -0.1853
  201CHOL    R4 2255   0.055   0.050   4.955  0.2474  0.2011  0.0959
  201CHOL    R5 2256   0.270   0.018   4.976  0.2474 -0.1090 -0.2014
  201CHOL    C1 2257   0.139  -0.291   5.158  0.0362  0.0917 -0.0022
  201CHOL    C2 2258  -0.142  -0.231   5.484 -0.0049  0.0410 -0.1441
  202CHOL   ROH 2259   6.502   7.390   6.861  0.1135 -0.0856 -0.0176
  202CHOL    R1 2260   6.460   7.388   6.581 -0.1271 -0.0285  0.0159
  202CHOL    R2 2261   6.658   7.317   6.401 -0.2357  0.1515 -0.1755
  202CHOL    R3 2262   6.470   7.141   6.314 -0.1993  0.0574 -0.0684
  202CHOL    R4 2263   6.604   7.235   6.070 -0.3175  0.0637 -0.1410
  202CHOL    R5 2264   6.389   7.238   6.110 -0.3093 -0.0126 -0.0626
  202CHOL    C1 2265   6.396   7.023   5.795 -0.3310 -0.0758 -0.0203
  202CHOL    C2 2266   6.395   7.247   5.493 -0.0760  0.2322 -0.0304
  203CHOL   ROH 2267   2.663   6.967   6.961  0.0615  0.1873 -0.0695
  203CHOL    R1 2268   2.567   6.967   6.695  0.0618  0.2494 -0.0685
  203CHOL    R2 2269   2.733   6.995   6.477  0.0948  0.0130 -0.0700
  203CHOL    R3 2270   2.613   6.764   6.396 -0.1765  0.1357 -0.0318
  203CHOL    R4 2271   2.739   6.871   6.154  0.0907 -0.1250 -0.0190
  203CHOL    R5 2272   2.530   6.814   6.177 -0.0046  0.1629 -0.0952
  203CHOL    C1 2273   2.631   6.583   5.891 -0.1664 -0.0900  0.0464
  203CHOL    C2 2274   2.762   6.734   5.635  0.0975 -0.2014 -0.1488
  204CHOL   ROH 2275   7.165   7.508   6.926  0.0634 -0.0168 -0.1234
  204CHOL    R1 2276   7.032   7.474   6.678  0.1173 -0.1767 -0.1315
  204CHOL    R2 2277   7.052   7.658   6.472 -0.0328 -0.1751 -0.1452
  204CHOL    R3 2278   7.130   7.441   6.329  0.1933 -0.1321 -0.1189
  204CHOL    R4 2279   7.111   7.658   6.132 -0.1975 -0.1976 -0.1766
  204CHOL    R5 2280   7.013   7.463   6.120  0.0490 -0.3485 -0.0727
  204CHOL    C1 2281   7.218   7.454   5.799 -0.0811 -0.1704 -0.1701
  204CHOL    C2 2282   7.117   7.660   5.523 -0.0937  0.1768 -0.0845
  205CHOL   ROH 2283   5.572   7.434   6.507  0.0063 -0.2692  0.1315
  205CHOL    R1 2284   5.698   7.424   6.254  0.1555 -0.1016  0.1961
  205CHOL    R2 2285   5.923   7.271   6.204 -0.0222 -0.3585  0.1393
  205CHOL    R3 2286   5.770   7.169   6.004 -0.0488  0.1247 -0.0990
  205CHOL    R4 2287   6.041   7.168   5.896  0.0560 -0.3554  0.1685
  205CHOL    R5 2288   5.866   7.257   5.804  0.3299  0.0903  0.0648
  205CHOL    C1 2289   5.966   7.012   5.529  0.0765  0.1001 -0.0382
  205CHOL    C2 2290   6.069   6.709   5.262 -0.0837 -0.1726 -0.0634
  206CHOL   ROH 2291   2.699   3.453   4.688 -0.1802 -0.0128  0.1546
  206CHOL    R1 2292   2.773   3.398   4.956 -0.0891  0.2586  0.1885
  206CHOL    R2 2293   2.932   3.183   5.024 -0.2664  0.1862  0.3730
  206CHOL    R3 2294   3.083   3.374   5.145 -0.0056  0.1967  0.0471
  206CHOL    R4 2295   3.229   3.124   5.191 -0.3185  0.0672  0.4262
  206CHOL    R5 2296   3.167   3.268   5.343 -0.1202  0.3988  0.2115
  206CHOL    C1 2297   3.544   3.270   5.401 -0.1040  0.0078  0.1513
  206CHOL    C2 2298   3.836   3.236   5.700 -0.1200 -0.2922  0.0043
  207CHOL   ROH 2299   0.469   1.541   6.826 -0.1965 -0.1008 -0.0059
  207CHOL    R1 2300   0.553   1.612   6.566 -0.0971 -0.1551  0.0103
  207CHOL    R2 2301   0.484   1.466   6.341 -0.1650 -0.0993 -0.0084
  207CHOL    R3 2302   0.394   1.706   6.252  0.0262 -0.0295 -0.0154
  207CHOL    R4 2303   0.424   1.544   6.010  0.2256  0.0533 -0.0468
  207CHOL    R5 2304   0.511   1.741   6.046  0.2649  0.0057  0.1231
  207CHOL    C1 2305   0.305   1.815   5.734  0.6325  0.2077 -0.0757
  207CHOL    C2 2306   0.323   1.840   5.425  0.0017 -0.2416  0.1856
  208CHOL   ROH 2307   7.808   1.560   6.938  0.0807 -0.2730 -0.1756
  208CHOL    R1 2308   7.843   1.668   6.678  0.0500 -0.2022 -0.1507
  208CHOL    R2 2309   7.827   1.513   6.450 -0.0154 -0.1320 -0.1926
  208CHOL    R3 2310   7.643   1.699   6.376  0.0005 -0.0819 -0.1067
  208CHOL    R4 2311   7.747   1.593   6.123 -0.0260  0.0005 -0.1578
  208CHOL    R5 2312   7.738   1.803   6.182  0.0020 -0.0185 -0.0746
  208CHOL    C1 2313   7.529   1.815   5.864 -0.0173  0.1248 -0.0569
  208CHOL    C2 2314   7.551   1.591   5.563 -0.0775 -0.1289  0.1540
  209CHOL   ROH 2315   7.501   4.307   6.717  0.2217  0.2293  0.1778
  209CHOL    R1 2316   7.527   4.486   6.498  0.1938  0.0997  0.0694
  209CHOL    R2 2317   7.675   4.425   6.273  0.1890 -0.0195  0.1069
  209CHOL    R3 2318   7.443   4.484   6.144  0.1820 -0.1189  0.0699
  209CHOL    R4 2319   7.653   4.608   5.981  0.1696 -0.0319  0.0989
  209CHOL    R5 2320   7.476   4.706   6.062  0.1096 -0.1007  0.0731
  209CHOL    C1 2321   7.422   4.770   5.689  0.1517 -0.1325  0.0596
  209CHOL    C2 2322   7.434   5.033   5.435 -0.4641 -0.0183 -0.0026
  210CHOL   ROH 2323   6.590   4.462   7.139 -0.2308 -0.0215  0.0277
  210CHOL    R1 2324   6.475   4.525   6.889 -0.1761 -0.0057  0.0057
  210CHOL    R2 2325   6.588   4.705   6.713 -0.1533  0.0308  0.0534
  210CHOL    R3 2326   6.572   4.498   6.539 -0.0836  0.0471  0.0279
  210CHOL    R4 2327   6.525   4.736   6.375 -0.0742  0.0512  0.0407
  210CHOL    R5 2328   6.396   4.561   6.388 -0.0525  0.0358 -0.0091
  210CHOL    C1 2329   6.472   4.560   6.014  0.0373  0.0783  0.0093
  210CHOL    C2 2330   6.604   4.395   5.602 -0.1762 -0.2263 -0.2545
  211CHOL   ROH 2331   0.755   5.493   6.492 -0.2380  0.1424 -0.1491
  211CHOL    R1 2332   0.636   5.452   6.238 -0.1469  0.0169 -0.1740
  211CHOL    R2 2333   0.782   5.451   6.003 -0.0879  0.1168 -0.1465
  211CHOL    R3 2334   0.663   5.208   5.969  0.1243  0.0113 -0.1416
  211CHOL    R4 2335   0.713   5.306   5.697 -0.1462  0.1299 -0.1388
  211CHOL    R5 2336   0.522   5.238   5.778 -0.0252 -0.0766 -0.0401
  211CHOL    C1 2337   0.561   4.994   5.487  0.0191  0.0386 -0.1297
  211CHOL    C2 2338   0.505   4.906   5.169  0.1873 -0.1820  0.0861
  212CHOL   ROH 2339   1.565   4.696   6.756  0.0604 -0.1377 -0.2835
  212CHOL    R1 2340   1.712   4.810   6.542  0.0320 -0.2080 -0.3415
  212CHOL    R2 2341   1.634   4.784   6.278 -0.2665  0.0990 -0.2935
  212CHOL    R3 2342   1.650   5.055   6.281  0.1500  0.0797 -0.1039
  212CHOL    R4 2343   1.581   4.987   6.004 -0.4304  0.3955 -0.0472
  212CHOL    R5 2344   1.748   5.111   6.070 -0.1244  0.0906 -0.2301
  212CHOL    C1 2345   1.565   5.361   5.847 -0.1348  0.5501  0.2742
  212CHOL    C2 2346   1.459   5.492   5.476 -0.1714 -0.0299 -0.0125
  213CHOL   ROH 2347   1.890   1.710   6.965 -0.0096  0.0882 -0.0853
  213CHOL    R1 2348   1.966   1.731   6.693 -0.0497  0.0591 -0.0990
  213CHOL    R2 2349   1.937   1.523   6.514 -0.0710  0.0377 -0.0716
  213CHOL    R3 2350   1.800   1.708   6.370 -0.0966  0.0184 -0.0720
  213CHOL    R4 2351   1.853   1.491   6.180 -0.1662 -0.0236 -0.0422
  213CHOL    R5 2352   1.901   1.702   6.153 -0.1576 -0.0333 -0.0988
  213CHOL    C1 2353   1.675   1.647   5.851 -0.2456 -0.0773 -0.0255
  213CHOL    C2 2354   1.641   1.562   5.400 -0.1512  0.1461 -0.0086
  214CHOL   ROH 2355   5.592   0.812   6.779 -0.0307 -0.1146 -0.0791
  214CHOL    R1 2356   5.661   0.887   6.515 -0.1529 -0.1229 -0.1153
  214CHOL    R2 2357   5.921   0.944   6.440 -0.2240  0.1849 -0.1634
  214CHOL    R3 2358   5.874   0.755   6.250 -0.0078  0.0446 -0.0812
  214CHOL    R4 2359   6.099   0.910   6.146 -0.0539  0.1064 -0.0528
  214CHOL    R5 2360   5.912   0.868   6.043  0.0325 -0.0646 -0.1273
  214CHOL    C1 2361   6.158   0.713   5.796  0.2481 -0.0708  0.0888
  214CHOL    C2 2362   6.321   0.494   5.514 -0.1183  0.1576 -0.1470
  215CHOL   ROH 2363   0.162   2.521   7.066 -0.4810 -0.1278 -0.0977
  215CHOL    R1 2364   0.082   2.577   6.800 -0.2534 -0.0889 -0.1597
  215CHOL    R2 2365   0.176   2.795   6.659 -0.2553  0.0205  0.0115
  215CHOL    R3 2366   0.245   2.606   6.476  0.0513  0.1307  0.0064
  215CHOL    R4 2367   0.173   2.844   6.317 -0.4683 -0.0040  0.0088
  215CHOL    R5 2368   0.091   2.642   6.295 -0.0895 -0.1763  0.0546
  215CHOL    C1 2369   0.235   2.695   5.945 -0.3045  0.0852  0.0025
  215CHOL    C2 2370   0.192   2.721   5.594  0.0546  0.0051 -0.2925
  216CHOL   ROH 2371   3.542   2.847   7.027  0.2180 -0.0551  0.0212
  216CHOL    R1 2372   3.473   2.814   6.754  0.4238  0.0482 -0.0457
  216CHOL    R2 2373   3.642   2.696   6.571  0.3651 -0.3576  0.1538
  216CHOL    R3 2374   3.428   2.535   6.525  0.0502  0.0934 -0.0357
  216CHOL    R4 2375   3.554   2.568   6.262  0.4477 -0.2662  0.0913
  216CHOL    R5 2376   3.345   2.606   6.312  0.4557  0.2151 -0.1657
  216CHOL    C1 2377   3.302   2.342   6.040  0.2001  0.2105 -0.1230
  216CHOL    C2 2378   2.951   2.167   6.047  0.0711 -0.1766 -0.0532
  217CHOL   ROH 2379   1.056   0.963   4.362  0.1077  0.0473 -0.0788
  217CHOL    R1 2380   0.931   0.973   4.616  0.1325 -0.0259 -0.0637
  217CHOL    R2 2381   0.976   1.179   4.795  0.0895 -0.0375 -0.0412
  217CHOL    R3 2382   0.705   1.199   4.790  0.0821 -0.1192 -0.0069
  217CHOL    R4 2383   0.781   1.303   5.053  0.0764 -0.1848  0.0213
  217CHOL    R5 2384   0.636   1.146   5.013  0.1208 -0.2166 -0.0176
  217CHOL    C1 2385   0.413   1.394   5.197  0.0619 -0.3473  0.0900
  217CHOL    C2 2386   0.233   1.317   5.540 -0.1036 -0.1373  0.0959
  218CHOL   ROH 2387   4.885   5.550   7.018 -0.0613  0.1500  0.0746
  218CHOL    R1 2388   4.932   5.691   6.777 -0.0168  0.1168  0.0635
  218CHOL    R2 2389   4.985   5.563   6.537  0.0134  0.0817  0.0851
  218CHOL    R3 2390   4.776   5.714   6.449  0.0330  0.0814  0.0386
  218CHOL    R4 2391   4.924   5.644   6.207  0.1208  0.1509  0.0819
  218CHOL    R5 2392   4.868   5.844   6.271  0.0807  0.1279  0.1014
  218CHOL    C1 2393   4.694   5.832   5.932  0.2018  0.1910  0.0364
  218CHOL    C2 2394   4.341   6.043   5.840  0.0652 -0.0598 -0.0833
  219CHOL   ROH 2395   6.902   6.361   6.394  0.0805  0.2681  0.1778
  219CHOL    R1 2396   7.061   6.432   6.170  0.0604  0.1798  0.1341
  219CHOL    R2 2397   7.019   6.327   5.918 -0.0151  0.1410  0.1600
  219CHOL    R3 2398   7.007   6.589   5.847  0.0442  0.1308  0.1136
  219CHOL    R4 2399   7.062   6.448   5.597 -0.1216  0.0644  0.1169
  219CHOL    R5 2400   7.176   6.614   5.679 -0.0258  0.0399  0.0307
  219CHOL    C1 2401   7.075   6.764   5.343 -0.1279  0.0103  0.0482
  219CHOL    C2 2402   7.339   7.098   5.473 -0.3484 -0.1859 -0.1828
  220CHOL   ROH 2403   7.503   0.645   6.870  0.1886 -0.0444  0.0185
  220CHOL    R1 2404   7.560   0.732   6.607  0.1289 -0.1042 -0.0142
  220CHOL    R2 2405   7.704   0.579   6.427  0.0722 -0.1485 -0.0230
  220CHOL    R3 2406   7.487   0.619   6.269  0.0395 -0.1672  0.0286
  220CHOL    R4 2407   7.676   0.471   6.100 -0.0615 -0.2969  0.0367
  220CHOL    R5 2408   7.579   0.660   6.051 -0.0216 -0.2993 -0.0195
  220CHOL    C1 2409   7.456   0.446   5.761 -0.1700 -0.4008  0.1199
  220CHOL    C2 2410   7.713   0.317   5.523  0.0118  0.2533  0.1340
  221CHOL   ROH 2411   2.868   6.867   3.786 -0.2417  0.2692 -0.0208
  221CHOL    R1 2412   2.686   6.860   4.003 -0.1399  0.1114  0.0606
  221CHOL    R2 2413   2.699   6.667   4.200  0.0677  0.0756  0.0159
  221CHOL    R3 2414   2.707   6.882   4.366  0.0105  0.0462  0.0567
  221CHOL    R4 2415   2.674   6.652   4.545  0.0097  0.0093  0.0086
  221CHOL    R5 2416   2.549   6.830   4.538 -0.0124 -0.0062  0.0196
  221CHOL    C1 2417   2.667   6.845   4.901 -0.0777 -0.0569  0.0426
  221CHOL    C2 2418   3.020   6.746   5.208  0.1776  0.1222  0.0404
  222CHOL   ROH 2419   4.133   5.685   3.959 -0.1691  0.1209  0.0619
  222CHOL    R1 2420   4.180   5.503   4.171 -0.0464  0.0415 -0.0310
  222CHOL    R2 2421   4.411   5.507   4.323 -0.0362  0.1058 -0.0392
  222CHOL    R3 2422   4.236   5.523   4.529 -0.0395 -0.1010 -0.0248
  222CHOL    R4 2423   4.452   5.354   4.630  0.1861  0.1912 -0.0257
  222CHOL    R5 2424   4.240   5.306   4.629  0.2496 -0.0840 -0.0003
  222CHOL    C1 2425   4.312   5.281   5.003  0.3125  0.0468 -0.0043
  222CHOL    C2 2426   4.273   5.468   5.309  0.1173 -0.2345 -0.1046
  223CHOL   ROH 2427   5.357   7.217   3.883  0.0660 -0.1069  0.0809
  223CHOL    R1 2428   5.443   7.132   4.139  0.0918  0.0914  0.1400
  223CHOL    R2 2429   5.455   7.302   4.356 -0.2485  0.1753  0.0979
  223CHOL    R3 2430   5.299   7.112   4.473 -0.0166 -0.0269  0.0875
  223CHOL    R4 2431   5.393   7.278   4.695 -0.2840  0.1316  0.0886
  223CHOL    R5 2432   5.410   7.061   4.678  0.0145  0.1486  0.1162
  223CHOL    C1 2433   5.210   7.086   5.002 -0.0870 -0.0837  0.0734
  223CHOL    C2 2434   4.992   7.153   5.381  0.1710 -0.3398 -0.0680
  224CHOL   ROH 2435   7.635   6.687   3.907  0.0301 -0.1188  0.0043
  224CHOL    R1 2436   7.554   6.654   4.176  0.0408  0.0381  0.0278
  224CHOL    R2 2437   7.708   6.521   4.363 -0.0034  0.0466  0.0706
  224CHOL    R3 2438   7.678   6.752   4.504  0.1202  0.1237 -0.0273
  224CHOL    R4 2439   7.745   6.550   4.705 -0.1944  0.1262  0.0857
  224CHOL    R5 2440   7.572   6.684   4.708 -0.0743  0.2884 -0.0691
  224CHOL    C1 2441   7.738   6.783   5.037 -0.1896  0.2449  0.0025
  224CHOL    C2 2442   7.592   6.697   5.331  0.0410  0.0037 -0.3535
  225CHOL   ROH 2443   4.281   3.398   6.706  0.2117  0.0307 -0.0409
  225CHOL    R1 2444   4.186   3.334   6.447  0.1237 -0.0654  0.0140
  225CHOL    R2 2445   4.344   3.354   6.221 -0.0034  0.0205 -0.0700
  225CHOL    R3 2446   4.269   3.095   6.186  0.1597 -0.0371 -0.0003
  225CHOL    R4 2447   4.475   3.141   5.982 -0.1023  0.1392 -0.2315
  225CHOL    R5 2448   4.274   3.063   5.949 -0.0821 -0.0165 -0.0100
  225CHOL    C1 2449   4.480   2.774   5.810 -0.0068  0.1543 -0.2601
  225CHOL    C2 2450   4.266   2.967   5.509 -0.0061 -0.1752  0.1492
  226CHOL   ROH 2451   1.484   6.966   4.073 -0.1571 -0.0299  0.0643
  226CHOL    R1 2452   1.489   7.018   4.351 -0.1081 -0.1265  0.0823
  226CHOL    R2 2453   1.712   7.118   4.480 -0.1135 -0.0849  0.0631
  226CHOL    R3 2454   1.538   7.308   4.565 -0.1672 -0.1826  0.1720
  226CHOL    R4 2455   1.744   7.300   4.773  0.1618  0.1814 -0.1268
  226CHOL    R5 2456   1.530   7.280   4.803  0.2203 -0.0009  0.2137
  226CHOL    C1 2457   1.599   7.584   5.022  0.2716  0.2449 -0.1350
  226CHOL    C2 2458   1.645   7.311   5.274 -0.1325 -0.0538 -0.0533
  227CHOL   ROH 2459   0.444   6.266   6.942 -0.0599  0.0742 -0.0478
  227CHOL    R1 2460   0.614   6.409   6.767 -0.0170 -0.0108 -0.0790
  227CHOL    R2 2461   0.594   6.393   6.492 -0.0080 -0.0781 -0.0839
  227CHOL    R3 2462   0.575   6.663   6.510  0.0490 -0.0716 -0.1460
  227CHOL    R4 2463   0.635   6.612   6.228 -0.0946 -0.1430 -0.1499
  227CHOL    R5 2464   0.744   6.745   6.361 -0.0131 -0.1330 -0.2405
  227CHOL    C1 2465   0.641   6.993   6.090 -0.0915 -0.1746 -0.2467
  227CHOL    C2 2466   0.509   7.073   5.757  0.2907 -0.0905  0.1347
  228CHOL   ROH 2467   7.484   7.189   6.992  0.0794 -0.4200 -0.0996
  228CHOL    R1 2468   7.449   7.156   6.713  0.0481 -0.2131 -0.1233
  228CHOL    R2 2469   7.491   7.361   6.533 -0.0859 -0.0395  0.0268
  228CHOL    R3 2470   7.658   7.182   6.415 -0.0119  0.1355 -0.1369
  228CHOL    R4 2471   7.523   7.317   6.192 -0.4219 -0.0639 -0.0044
  228CHOL    R5 2472   7.534   7.101   6.226 -0.1322 -0.0406  0.0206
  228CHOL    C1 2473   7.699   7.122   5.883 -0.5480  0.0861 -0.1762
  228CHOL    C2 2474   7.855   7.076   5.513 -0.0071 -0.0730 -0.2092
  229CHOL   ROH 2475   2.305   6.410   3.939  0.0281 -0.1440  0.0698
  229CHOL    R1 2476   2.228   6.596   4.137  0.1010 -0.0518  0.0124
  229CHOL    R2 2477   1.972   6.605   4.241  0.0966  0.0980 -0.0084
  229CHOL    R3 2478   2.102   6.583   4.478  0.0686  0.1020  0.0073
  229CHOL    R4 2479   1.848   6.712   4.546  0.0014 -0.0229 -0.0039
  229CHOL    R5 2480   2.048   6.784   4.596 -0.0375  0.0526  0.0437
  229CHOL    C1 2481   1.899   6.753   4.946 -0.0804 -0.0894  0.0135
  229CHOL    C2 2482   1.784   6.785   5.374  0.5678  0.2990 -0.0563
  230CHOL   ROH 2483   1.597   6.117   6.986 -0.0042  0.2531  0.1645
  230CHOL    R1 2484   1.630   6.145   6.706  0.0574  0.3698  0.1827
  230CHOL    R2 2485   1.509   5.975   6.525  0.4731  0.1502  0.1010
  230CHOL    R3 2486   1.414   6.207   6.419  0.0420 -0.0155  0.1053
  230CHOL    R4 2487   1.461   6.033   6.187  0.3193  0.0530  0.1054
  230CHOL    R5 2488   1.539   6.235   6.216 -0.0332  0.1987  0.0856
  230CHOL    C1 2489   1.344   6.284   5.892 -0.1749 -0.1592  0.1120
  230CHOL    C2 2490   1.364   6.520   5.484 -0.0630  0.2527  0.0288
  231CHOL   ROH 2491   1.099   2.593   7.083  0.0570  0.1601 -0.1261
  231CHOL    R1 2492   1.285   2.521   6.882  0.1018  0.1334 -0.0747
  231CHOL    R2 2493   1.219   2.351   6.674  0.1550  0.0931 -0.0523
  231CHOL    R3 2494   1.309   2.557   6.520  0.1763  0.0656 -0.0783
  231CHOL    R4 2495   1.216   2.356   6.328  0.0963  0.0628 -0.0527
  231CHOL    R5 2496   1.413   2.450   6.333  0.1237  0.0228 -0.0890
  231CHOL    C1 2497   1.299   2.551   5.983  0.0821  0.0193 -0.0773
  231CHOL    C2 2498   1.249   2.395   5.682 -0.1135  0.1454  0.2699
  232CHOL   ROH 2499   6.955   1.269   3.851 -0.1227  0.1765 -0.0415
  232CHOL    R1 2500   7.025   1.361   4.109 -0.1100  0.2066 -0.0557
  232CHOL    R2 2501   6.922   1.594   4.216 -0.2121  0.1482 -0.0230
  232CHOL    R3 2502   6.851   1.430   4.421 -0.0724  0.1007 -0.0117
  232CHOL    R4 2503   6.807   1.701   4.524 -0.3783  0.0661 -0.0553
  232CHOL    R5 2504   6.926   1.544   4.618 -0.2274  0.2067 -0.0144
  232CHOL    C1 2505   6.673   1.609   4.896 -0.3438 -0.0262 -0.0636
  232CHOL    C2 2506   6.629   1.919   5.114  0.0053  0.1984  0.3091
  233CHOL   ROH 2507   5.804   0.764   5.466 -0.2899 -0.0023 -0.1398
  233CHOL    R1 2508   5.733   1.034   5.509 -0.2434  0.0247 -0.2219
  233CHOL    R2 2509   5.921   1.235   5.543 -0.2026 -0.0426  0.0368
  233CHOL    R3 2510   5.785   1.351   5.338  0.1093  0.0088 -0.1447
  233CHOL    R4 2511   5.865   1.574   5.510 -0.2067 -0.0429  0.0505
  233CHOL    R5 2512   5.664   1.530   5.441 -0.0846 -0.0466 -0.2891
  233CHOL    C1 2513   5.705   1.881   5.299  0.0838  0.0051 -0.1119
  233CHOL    C2 2514   5.771   2.262   5.468  0.3326  0.0426 -0.0451
  234CHOL   ROH 2515   5.845   5.193   3.926  0.0932  0.0046  0.0254
  234CHOL    R1 2516   5.830   5.135   4.203  0.1697 -0.0471  0.0195
  234CHOL    R2 2517   6.019   5.222   4.384  0.2063 -0.0577 -0.0114
  234CHOL    R3 2518   5.802   5.325   4.512  0.2261 -0.1053  0.0602
  234CHOL    R4 2519   6.028   5.382   4.690  0.2739 -0.0383 -0.0237
  234CHOL    R5 2520   5.843   5.280   4.743  0.3194 -0.0814  0.0480
  234CHOL    C1 2521   5.830   5.573   4.988  0.3318 -0.0717  0.0362
  234CHOL    C2 2522   5.833   5.871   5.109 -0.0069 -0.1567 -0.4932
  235CHOL   ROH 2523   7.263   5.892   3.841  0.1368 -0.2541  0.1154
  235CHOL    R1 2524   7.078   5.822   4.044  0.0154 -0.1147  0.0540
  235CHOL    R2 2525   7.147   5.815   4.312 -0.0616 -0.2241  0.0683
  235CHOL    R3 2526   6.934   5.982   4.338  0.0856 -0.0276  0.0425
  235CHOL    R4 2527   7.023   5.934   4.612 -0.1354 -0.3119  0.0739
  235CHOL    R5 2528   6.822   5.906   4.535 -0.1187 -0.0586 -0.0802
  235CHOL    C1 2529   6.752   6.160   4.811 -0.0401 -0.1786  0.0527
  235CHOL    C2 2530   6.798   6.352   5.211  0.1643  0.3147 -0.2593
  236CHOL   ROH 2531   0.441   3.912   4.852 -0.0836 -0.0584 -0.0387
  236CHOL    R1 2532   0.195   3.797   4.930  0.0109 -0.2415 -0.0028
  236CHOL    R2 2533   0.173   3.537   5.021  0.2472 -0.1953  0.1894
  236CHOL    R3 2534   0.053   3.655   5.234  0.0874 -0.1515  0.0768
  236CHOL    R4 2535   0.013   3.367   5.275  0.1282 -0.1554  0.1416
  236CHOL    R5 2536  -0.142   3.521   5.274  0.0911 -0.1868 -0.0051
  236CHOL    C1 2537  -0.194   3.378   5.624 -0.0910 -0.0910  0.0080
  236CHOL    C2 2538  -0.173   3.071   5.878  0.3133  0.3194  0.1212
  237PIPC   NC3 2539   0.598   7.191  14.363 -0.2370 -0.2419  0.1541
  237PIPC   PO4 2540   0.180   7.025  14.311 -0.2512 -0.2237 -0.1468
  237PIPC   GL1 2541   0.228   6.814  13.895 -0.1244  0.1630  0.1536
  237PIPC   GL2 2542   0.144   6.545  13.953 -0.1757 -0.3923 -0.0848
  237PIPC   C1A 2543   0.144   7.055  13.452 -0.3176 -0.0760 -0.0332
  237PIPC   D2A 2544   0.210   7.153  13.025  0.0072 -0.1883 -0.1496
  237PIPC   D3A 2545   0.459   7.102  12.714  0.1716  0.1778  0.1647
  237PIPC   C4A 2546   0.963   7.041  12.795 -0.0728  0.0059 -0.2055
  237PIPC   C1B 2547  -0.063   6.607  13.551 -0.0614 -0.1834 -0.1796
  237PIPC   C2B 2548  -0.082   6.745  13.081  0.2545  0.1971  0.0206
  237PIPC   C3B 2549  -0.032   6.755  12.625  0.0577  0.1093  0.1080
  237PIPC   C4B 2550   0.158   6.973  12.348 -0.1399 -0.0622 -0.1875
  238PIPC   NC3 2551   1.751   2.999  13.488 -0.0616  0.1967  0.2086
  238PIPC   PO4 2552   2.128   2.888  13.383  0.1328 -0.0858  0.0714
  238PIPC   GL1 2553   2.318   3.002  13.047 -0.1704  0.0963  0.1627
  238PIPC   GL2 2554   2.439   2.746  12.935 -0.6162  0.0965 -0.1120
  238PIPC   C1A 2555   2.254   3.302  12.628  0.0671 -0.0983  0.1493
  238PIPC   D2A 2556   2.243   3.528  12.269 -0.0552 -0.2636 -0.1170
  238PIPC   D3A 2557   1.841   3.656  12.178 -0.0122 -0.2375 -0.1721
  238PIPC   C4A 2558   1.570   3.813  12.005 -0.1406  0.0200  0.2545
  238PIPC   C1B 2559   2.556   2.887  12.533 -0.2577 -0.1863  0.3297
  238PIPC   C2B 2560   2.640   3.014  12.095  0.4603  0.4119 -0.1918
  238PIPC   C3B 2561   2.250   3.067  11.786 -0.0354  0.3374 -0.0710
  238PIPC   C4B 2562   2.097   3.185  11.417  0.0171 -0.0180 -0.1074
  239PIPC   NC3 2563   0.543   8.053  14.336 -0.0193  0.0258 -0.0737
  239PIPC   PO4 2564   0.353   7.611  14.244 -0.2068  0.0747 -0.1858
  239PIPC   GL1 2565   0.303   7.367  13.982 -0.0999 -0.2738  0.0386
  239PIPC   GL2 2566   0.505   7.245  13.757  0.0861  0.0979 -0.1328
  239PIPC   C1A 2567  -0.093   7.466  13.613 -0.5080 -0.2047  0.1636
  239PIPC   D2A 2568  -0.299   7.482  13.274 -0.0076  0.0720  0.0457
  239PIPC   D3A 2569  -0.257   7.229  12.952 -0.0294  0.0495 -0.0885
  239PIPC   C4A 2570   0.060   7.407  12.635 -0.0746  0.0294 -0.1989
  239PIPC   C1B 2571   0.657   7.185  13.393 -0.1222  0.1427  0.0831
  239PIPC   C2B 2572   0.722   7.477  13.015  0.1639  0.2588  0.2755
  239PIPC   C3B 2573   0.543   7.566  12.536 -0.0348  0.1898  0.2781
  239PIPC   C4B 2574   0.434   7.774  12.235  0.1815  0.0261  0.0239
  240PIPC   NC3 2575   5.755   6.858  13.822 -0.0639 -0.2365  0.1923
  240PIPC   PO4 2576   5.397   7.106  13.900  0.1206 -0.0071 -0.0056
  240PIPC   GL1 2577   5.255   6.927  13.546 -0.0249 -0.1813  0.0733
  240PIPC   GL2 2578   5.138   7.208  13.324  0.2091 -0.1544 -0.1356
  240PIPC   C1A 2579   5.111   6.721  13.172 -0.2515 -0.1395 -0.2784
  240PIPC   D2A 2580   5.027   6.492  12.676 -0.0453  0.0830  0.1833
  240PIPC   D3A 2581   5.089   6.107  12.491  0.1797  0.0577  0.4490
  240PIPC   C4A 2582   4.647   5.932  12.362 -0.0920 -0.0197  0.2944
  240PIPC   C1B 2583   5.471   7.149  13.069 -0.0206 -0.0862  0.4043
  240PIPC   C2B 2584   5.500   7.269  12.650 -0.2215 -0.3562 -0.3075
  240PIPC   C3B 2585   5.967   7.491  12.494  0.2323  0.0630 -0.0723
  240PIPC   C4B 2586   6.292   7.711  12.407 -0.1493  0.0751 -0.1035
  241PIPC   NC3 2587   1.555   5.868  14.047 -0.0287 -0.0024 -0.1263
  241PIPC   PO4 2588   1.471   6.320  13.977  0.1437  0.1128  0.0984
  241PIPC   GL1 2589   1.538   6.178  13.601  0.0379 -0.2145  0.0215
  241PIPC   GL2 2590   1.388   5.965  13.528 -0.0173  0.3964 -0.0602
  241PIPC   C1A 2591   1.333   6.337  13.248  0.1046 -0.0886  0.0668
  241PIPC   D2A 2592   1.066   6.643  13.098  0.0213 -0.1119 -0.0671
  241PIPC   D3A 2593   0.861   6.260  12.915 -0.0042 -0.1275  0.0391
  241PIPC   C4A 2594   0.818   6.326  12.467 -0.2619  0.0103 -0.1661
  241PIPC   C1B 2595   1.657   5.829  13.132 -0.2106 -0.2318 -0.2561
  241PIPC   C2B 2596   1.637   6.013  12.834 -0.0011 -0.0897  0.1439
  241PIPC   C3B 2597   1.680   6.389  12.712  0.1484  0.0562 -0.0227
  241PIPC   C4B 2598   1.274   6.612  12.614 -0.2841 -0.1470  0.0959
  242PIPC   NC3 2599   0.786   2.898  14.182 -0.1166  0.0234 -0.1581
  242PIPC   PO4 2600   0.866   2.782  13.798  0.0168 -0.2108 -0.2440
  242PIPC   GL1 2601   0.655   2.636  13.427 -0.0378 -0.0029 -0.1252
  242PIPC   GL2 2602   0.647   2.978  13.263 -0.1194 -0.2083  0.1003
  242PIPC   C1A 2603   0.639   2.484  12.937 -0.2157  0.0766 -0.1487
  242PIPC   D2A 2604   0.854   2.327  12.620 -0.0774 -0.0197  0.3233
  242PIPC   D3A 2605   0.703   2.326  12.232  0.2256 -0.2180 -0.0853
  242PIPC   C4A 2606   0.376   1.957  12.132  0.2609 -0.0717  0.0587
  242PIPC   C1B 2607   0.831   2.910  12.825 -0.0244 -0.0936 -0.0928
  242PIPC   C2B 2608   0.926   2.803  12.465 -0.0800 -0.0532 -0.2725
  242PIPC   C3B 2609   1.162   2.559  12.221 -0.0623 -0.3619 -0.1420
  242PIPC   C4B 2610   1.475   2.406  11.895  0.1597 -0.1337  0.0723
  243PIPC   NC3 2611   1.424   0.273  14.262 -0.2042  0.0649 -0.0297
  243PIPC   PO4 2612   0.997   0.464  14.170  0.1204 -0.2200  0.0943
  243PIPC   GL1 2613   0.924   0.454  13.713  0.3338 -0.0232 -0.2915
  243PIPC   GL2 2614   0.603   0.452  13.654  0.0954  0.0141 -0.0179
  243PIPC   C1A 2615   0.887   0.208  13.274 -0.0926  0.2483  0.0589
  243PIPC   D2A 2616   0.897   0.126  12.848 -0.1980  0.1470  0.1392
  243PIPC   D3A 2617   1.160  -0.183  12.676 -0.1567  0.2239 -0.1337
  243PIPC   C4A 2618   1.568  -0.171  12.848 -0.0734  0.0083  0.0798
  243PIPC   C1B 2619   0.520   0.506  13.259 -0.0682  0.0138  0.1988
  243PIPC   C2B 2620   0.411   0.472  12.922 -0.1062  0.2634 -0.1396
  243PIPC   C3B 2621   0.594   0.505  12.594 -0.3568 -0.2186  0.1717
  243PIPC   C4B 2622   0.838   0.688  12.155 -0.4448 -0.2008 -0.0102
  244PIPC   NC3 2623   2.856   5.730  13.880 -0.3338 -0.0872  0.2907
  244PIPC   PO4 2624   3.144   6.057  13.667 -0.1356 -0.0426  0.1789
  244PIPC   GL1 2625   3.129   6.076  13.206 -0.1185 -0.1494 -0.4251
  244PIPC   GL2 2626   2.860   6.007  13.006  0.1964  0.1652 -0.0112
  244PIPC   C1A 2627   3.336   6.007  12.826  0.2702 -0.0090  0.0873
  244PIPC   D2A 2628   3.685   6.123  12.616  0.0012 -0.1124 -0.3696
  244PIPC   D3A 2629   3.370   6.175  12.310  0.0921 -0.2603 -0.0128
  244PIPC   C4A 2630   3.221   6.265  11.948 -0.0712 -0.2184 -0.2026
  244PIPC   C1B 2631   2.929   5.955  12.580  0.0275 -0.1189 -0.1131
  244PIPC   C2B 2632   2.952   5.925  12.218  0.0994  0.0814 -0.2447
  244PIPC   C3B 2633   2.712   5.933  11.901  0.0606  0.1510 -0.0344
  244PIPC   C4B 2634   2.634   5.889  11.333 -0.2300 -0.0205 -0.0186
  245PIPC   NC3 2635   3.499   4.906  13.734 -0.0147  0.0462  0.0142
  245PIPC   PO4 2636   3.135   4.835  13.805  0.2970  0.2039 -0.2319
  245PIPC   GL1 2637   3.085   5.005  13.340 -0.0963 -0.1183  0.1692
  245PIPC   GL2 2638   3.336   5.125  13.194 -0.1164  0.3445 -0.1336
  245PIPC   C1A 2639   3.077   4.835  12.886  0.0416  0.0554  0.0898
  245PIPC   D2A 2640   3.118   4.841  12.439 -0.2823 -0.1964 -0.0862
  245PIPC   D3A 2641   3.124   4.861  11.987 -0.0435 -0.1063 -0.3251
  245PIPC   C4A 2642   3.448   4.757  11.911  0.1794 -0.3141 -0.0505
  245PIPC   C1B 2643   3.413   5.186  12.741  0.0286  0.1506  0.3646
  245PIPC   C2B 2644   3.584   5.223  12.271  0.1080  0.0164  0.1169
  245PIPC   C3B 2645   3.629   5.249  11.799  0.1161 -0.3378  0.1540
  245PIPC   C4B 2646   3.663   5.517  11.436  0.1397  0.1895  0.2245
  246PIPC   NC3 2647   7.055   3.536  14.592 -0.4653  0.2068  0.2280
  246PIPC   PO4 2648   6.901   3.654  14.094 -0.2220  0.0016 -0.1718
  246PIPC   GL1 2649   7.027   3.807  13.730 -0.5133  0.0251  0.0034
  246PIPC   GL2 2650   7.101   3.437  13.508  0.2540  0.2914 -0.3207
  246PIPC   C1A 2651   6.944   3.852  13.326 -0.1822 -0.0759  0.0657
  246PIPC   D2A 2652   6.907   3.959  12.888  0.0172  0.2124 -0.1407
  246PIPC   D3A 2653   7.318   3.980  12.585 -0.1691 -0.0783  0.1639
  246PIPC   C4A 2654   7.269   3.698  12.200  0.3059 -0.1793  0.0065
  246PIPC   C1B 2655   7.093   3.206  13.045  0.1357 -0.0596  0.0810
  246PIPC   C2B 2656   6.985   2.905  12.676 -0.0838  0.0440  0.0346
  246PIPC   C3B 2657   7.065   2.752  12.253 -0.2242  0.1874  0.0827
  246PIPC   C4B 2658   6.983   2.718  11.763  0.0311 -0.1632 -0.2088
  247PIPC   NC3 2659   1.235   2.921  13.430  0.0650  0.1586  0.2342
  247PIPC   PO4 2660   1.248   2.475  13.606  0.1859 -0.1898 -0.0234
  247PIPC   GL1 2661   1.482   2.506  13.190  0.0304  0.1592 -0.0837
  247PIPC   GL2 2662   1.148   2.575  13.052  0.3094 -0.3592  0.2270
  247PIPC   C1A 2663   1.754   2.267  12.831  0.0751 -0.1648 -0.2765
  247PIPC   D2A 2664   2.045   2.039  12.483  0.0094  0.1964  0.1640
  247PIPC   D3A 2665   1.828   1.764  12.331 -0.3078  0.1262  0.5059
  247PIPC   C4A 2666   1.752   1.768  11.998 -0.3254  0.1216 -0.1210
  247PIPC   C1B 2667   1.383   2.524  12.649  0.0957 -0.1530  0.0016
  247PIPC   C2B 2668   1.789   2.441  12.349  0.0856 -0.1937 -0.2568
  247PIPC   C3B 2669   2.028   2.183  12.007  0.0497  0.0348 -0.0328
  247PIPC   C4B 2670   1.866   2.126  11.669  0.0056  0.1697 -0.1670
  248PIPC   NC3 2671   6.991   6.248  14.019  0.0299 -0.0573  0.2957
  248PIPC   PO4 2672   6.747   5.925  14.017 -0.0475 -0.0446  0.1244
  248PIPC   GL1 2673   6.645   6.191  13.665  0.3111  0.3165 -0.1866
  248PIPC   GL2 2674   6.319   6.206  13.482 -0.0689  0.0292 -0.1896
  248PIPC   C1A 2675   6.750   6.604  13.489 -0.1186 -0.0565  0.0812
  248PIPC   D2A 2676   6.734   7.042  13.447  0.2706 -0.0166 -0.1035
  248PIPC   D3A 2677   7.073   7.297  13.350 -0.1375  0.1711  0.0586
  248PIPC   C4A 2678   7.424   7.057  13.464 -0.0776 -0.0341  0.2138
  248PIPC   C1B 2679   6.589   6.374  13.113 -0.0737 -0.2305 -0.0878
  248PIPC   C2B 2680   6.782   6.471  12.796  0.0902 -0.0489 -0.1222
  248PIPC   C3B 2681   6.990   6.379  12.508 -0.1365 -0.0462  0.0060
  248PIPC   C4B 2682   7.034   6.612  12.098  0.3760  0.0931 -0.0804
  249PIPC   NC3 2683   6.774   1.531  10.018  0.1393  0.1998 -0.2251
  249PIPC   PO4 2684   7.048   1.228  10.314 -0.1877 -0.3238  0.2484
  249PIPC   GL1 2685   7.180   0.794  10.450 -0.3467  0.0128  0.3996
  249PIPC   GL2 2686   7.168   0.452  10.603  0.0857  0.2322 -0.0383
  249PIPC   C1A 2687   7.445   0.763  10.874  0.3678  0.1702  0.0345
  249PIPC   D2A 2688   7.410   0.700  11.243 -0.1684 -0.3090 -0.1159
  249PIPC   D3A 2689   7.479   1.126  11.281  0.1677  0.1395 -0.2409
  249PIPC   C4A 2690   7.177   1.404  11.244 -0.1093  0.2655 -0.0392
  249PIPC   C1B 2691   6.979   0.495  10.954  0.0324 -0.1212  0.0694
  249PIPC   C2B 2692   6.859   0.599  11.442 -0.0184  0.1354  0.0304
  249PIPC   C3B 2693   6.957   0.634  11.934  0.3514  0.1423  0.1701
  249PIPC   C4B 2694   7.022   0.436  12.294  0.1813  0.1099  0.0745
  250PIPC   NC3 2695   2.705   1.776   9.613 -0.0069  0.1404 -0.2098
  250PIPC   PO4 2696   2.370   1.830   9.884 -0.2107  0.2321  0.0678
  250PIPC   GL1 2697   2.519   2.004  10.172  0.0623  0.2095  0.1159
  250PIPC   GL2 2698   2.903   1.945  10.073  0.2128  0.1000  0.0438
  250PIPC   C1A 2699   2.700   2.147  10.518  0.0336  0.0458 -0.0074
  250PIPC   D2A 2700   2.918   2.360  10.854  0.0256  0.0331  0.1204
  250PIPC   D3A 2701   2.979   2.785  10.934 -0.1250 -0.2102 -0.1209
  250PIPC   C4A 2702   2.802   3.127  11.159  0.0839  0.0933  0.0056
  250PIPC   C1B 2703   2.746   1.629  10.327  0.1964 -0.1025  0.3065
  250PIPC   C2B 2704   2.761   1.427  10.692 -0.1549 -0.0937  0.2187
  250PIPC   C3B 2705   2.856   1.247  11.084 -0.2534 -0.0156 -0.0716
  250PIPC   C4B 2706   2.793   1.211  11.456 -0.0367  0.3823 -0.1877
  251PIPC   NC3 2707   4.384   6.754   9.652  0.1376 -0.1358  0.0335
  251PIPC   PO4 2708   4.367   6.344   9.712  0.0348 -0.1314  0.0504
  251PIPC   GL1 2709   4.587   6.320  10.027  0.0070 -0.3064  0.1080
  251PIPC   GL2 2710   4.570   6.061  10.270  0.3033 -0.1150  0.2662
  251PIPC   C1A 2711   4.548   6.479  10.566 -0.2427 -0.1539 -0.0864
  251PIPC   D2A 2712   4.427   6.254  11.006 -0.0399 -0.0116 -0.1796
  251PIPC   D3A 2713   4.483   6.458  11.350 -0.0229  0.1442  0.3260
  251PIPC   C4A 2714   4.789   6.207  11.701  0.2320  0.4710  0.3349
  251PIPC   C1B 2715   4.225   6.036  10.553  0.0221  0.0101  0.0686
  251PIPC   C2B 2716   3.959   6.097  10.885  0.1255 -0.0180  0.0472
  251PIPC   C3B 2717   3.597   6.130  11.161  0.0443  0.1658 -0.1594
  251PIPC   C4B 2718   3.502   6.404  11.547 -0.3116 -0.1084  0.1028
  252PIPC   NC3 2719   2.481   3.591   9.226  0.2343 -0.2366  0.1774
  252PIPC   PO4 2720   2.850   3.592   9.357  0.0074 -0.0703 -0.1390
  252PIPC   GL1 2721   2.907   3.297   9.626  0.3356 -0.0103 -0.1104
  252PIPC   GL2 2722   3.141   2.994   9.741 -0.1225  0.2050  0.0398
  252PIPC   C1A 2723   2.689   3.212   9.913 -0.1560 -0.1005 -0.4292
  252PIPC   D2A 2724   2.588   3.491  10.248  0.1614 -0.1217 -0.2182
  252PIPC   D3A 2725   2.181   3.256  10.093  0.1089 -0.2340 -0.2367
  252PIPC   C4A 2726   2.260   3.042  10.379  0.1401  0.2000 -0.1995
  252PIPC   C1B 2727   3.285   3.110  10.172 -0.2049  0.1515 -0.0494
  252PIPC   C2B 2728   3.408   3.135  10.509 -0.0352  0.0835 -0.0296
  252PIPC   C3B 2729   3.267   3.233  10.948  0.1861 -0.0805  0.0833
  252PIPC   C4B 2730   3.284   3.131  11.365  0.1806  0.1107  0.0716
  253PIPC   NC3 2731   7.248   4.404  10.271  0.0294 -0.0315 -0.0569
  253PIPC   PO4 2732   7.305   4.075   9.928 -0.0844  0.0145 -0.0017
  253PIPC   GL1 2733   7.310   3.860  10.324  0.0548  0.0691  0.3830
  253PIPC   GL2 2734   7.087   3.984  10.534  0.1569 -0.0142 -0.1068
  253PIPC   C1A 2735   7.622   3.593  10.476  0.0591  0.2185  0.2419
  253PIPC   D2A 2736   7.879   3.355  10.828 -0.1088  0.0079 -0.3438
  253PIPC   D3A 2737   8.067   3.367  10.401  0.1075 -0.0457 -0.0311
  253PIPC   C4A 2738   8.231   3.052  10.068 -0.1296  0.0926  0.0834
  253PIPC   C1B 2739   7.460   3.953  10.816 -0.0682  0.0293 -0.0508
  253PIPC   C2B 2740   7.702   3.736  11.055  0.1689  0.4231 -0.1848
  253PIPC   C3B 2741   8.031   3.607  11.304 -0.0653 -0.1335 -0.1962
  253PIPC   C4B 2742   8.424   3.642  11.147  0.0235 -0.1443  0.1049
  254PIPC   NC3 2743   7.156   6.150  10.346  0.0686  0.1346  0.1988
  254PIPC   PO4 2744   6.760   6.138  10.215  0.1526  0.1483  0.0327
  254PIPC   GL1 2745   6.642   6.358  10.508  0.1443 -0.0537  0.1095
  254PIPC   GL2 2746   6.854   6.538  10.522  0.0764 -0.3054 -0.0338
  254PIPC   C1A 2747   6.570   6.330  10.967  0.0389  0.3008  0.2304
  254PIPC   D2A 2748   6.757   6.305  11.246 -0.3128 -0.2832 -0.0047
  254PIPC   D3A 2749   6.291   6.325  11.408 -0.3968 -0.1819  0.1471
  254PIPC   C4A 2750   6.199   6.280  11.798  0.0537 -0.2920  0.0082
  254PIPC   C1B 2751   6.909   6.683  10.944  0.1829  0.0385 -0.4162
  254PIPC   C2B 2752   6.838   6.770  11.457 -0.0890  0.1768 -0.1697
  254PIPC   C3B 2753   7.051   7.049  11.755  0.2307  0.1513 -0.2261
  254PIPC   C4B 2754   6.907   7.440  11.878 -0.1320 -0.1281  0.1315
  255PIPC   NC3 2755   6.629   0.620   9.831  0.0871 -0.0691  0.0550
  255PIPC   PO4 2756   6.984   0.467  10.120  0.1048  0.5206  0.0769
  255PIPC   GL1 2757   6.834   0.158  10.379 -0.0938 -0.2625 -0.2602
  255PIPC   GL2 2758   6.559   0.319  10.478  0.1678  0.3567 -0.0829
  255PIPC   C1A 2759   6.734   0.039  10.878 -0.0065 -0.1651 -0.0989
  255PIPC   D2A 2760   6.644   0.186  11.261  0.0313 -0.0201  0.1280
  255PIPC   D3A 2761   6.671  -0.026  11.579  0.0695  0.3760 -0.0417
  255PIPC   C4A 2762   6.994   0.132  11.869  0.2271  0.0426 -0.0196
  255PIPC   C1B 2763   6.269   0.168  10.830  0.0742 -0.1132  0.1392
  255PIPC   C2B 2764   6.125   0.136  11.203  0.1348  0.0205 -0.1349
  255PIPC   C3B 2765   6.222   0.129  11.611  0.2767  0.1351  0.1847
  255PIPC   C4B 2766   5.950   0.146  12.006 -0.0651 -0.0497 -0.1013
  256PIPC   NC3 2767   3.730   3.519   9.318  0.0980 -0.0448 -0.3105
  256PIPC   PO4 2768   4.033   3.480   9.646  0.0259  0.0483  0.1324
  256PIPC   GL1 2769   3.927   3.667  10.009 -0.0366 -0.0044 -0.0677
  256PIPC   GL2 2770   4.148   3.777  10.226  0.1703  0.2449  0.2382
  256PIPC   C1A 2771   3.790   3.905  10.472 -0.0095  0.1614 -0.2243
  256PIPC   D2A 2772   3.819   4.322  10.561 -0.0723 -0.0029 -0.1674
  256PIPC   D3A 2773   3.776   4.429  10.962  0.1986 -0.0662 -0.2486
  256PIPC   C4A 2774   3.628   4.609  11.253  0.1538 -0.0488 -0.0175
  256PIPC   C1B 2775   4.264   3.862  10.627  0.5213 -0.0352 -0.2717
  256PIPC   C2B 2776   4.574   4.095  10.800 -0.0848 -0.2209 -0.1853
  256PIPC   C3B 2777   4.782   4.140  11.188 -0.0641 -0.3793  0.0007
  256PIPC   C4B 2778   5.047   3.930  11.384 -0.1129 -0.2642 -0.0504
  257PIPC   NC3 2779   4.462   5.289   9.862  0.2058  0.2897 -0.0220
  257PIPC   PO4 2780   4.706   4.995  10.191 -0.3589  0.4955 -0.2063
  257PIPC   GL1 2781   4.821   5.051  10.581 -0.2009  0.0478 -0.0486
  257PIPC   GL2 2782   4.646   4.996  10.783 -0.0622  0.0311  0.4621
  257PIPC   C1A 2783   5.009   5.233  11.029  0.2484 -0.1606 -0.3377
  257PIPC   D2A 2784   4.913   5.409  11.404 -0.0172  0.0959  0.0721
  257PIPC   D3A 2785   5.168   5.229  11.851  0.2334 -0.0325  0.2639
  257PIPC   C4A 2786   5.542   5.330  12.205  0.0463  0.3508  0.0976
  257PIPC   C1B 2787   4.379   5.099  11.201 -0.2087 -0.1100  0.3591
  257PIPC   C2B 2788   4.303   5.358  11.469  0.0588  0.1004  0.0412
  257PIPC   C3B 2789   3.990   5.568  11.826 -0.2401 -0.0511 -0.1917
  257PIPC   C4B 2790   4.242   5.736  12.083  0.2306 -0.0271  0.0495
  258PIPC   NC3 2791   4.011   5.976   9.626  0.2036  0.1676  0.1869
  258PIPC   PO4 2792   3.982   5.482   9.830  0.3754 -0.3811 -0.1565
  258PIPC   GL1 2793   4.099   5.414  10.245  0.1269 -0.1002  0.2034
  258PIPC   GL2 2794   4.189   5.074  10.308 -0.2079  0.0329  0.0393
  258PIPC   C1A 2795   4.017   5.617  10.610  0.3914  0.5248 -0.0072
  258PIPC   D2A 2796   3.582   5.755  10.794 -0.0770  0.1357 -0.2544
  258PIPC   D3A 2797   3.335   6.108  10.704 -0.0351  0.2987  0.3015
  258PIPC   C4A 2798   3.134   6.355  10.882 -0.3647  0.0013 -0.0859
  258PIPC   C1B 2799   4.160   5.164  10.728  0.2694 -0.3043  0.4105
  258PIPC   C2B 2800   4.021   5.485  11.034 -0.0924 -0.1122 -0.0002
  258PIPC   C3B 2801   4.039   5.846  11.350 -0.0795  0.4284  0.0193
  258PIPC   C4B 2802   4.209   6.068  11.664 -0.0273 -0.1628 -0.4709
  259PIPC   NC3 2803   1.033   1.702   9.774  0.0304 -0.0142 -0.1322
  259PIPC   PO4 2804   1.419   1.652   9.933  0.0350  0.1894  0.0423
  259PIPC   GL1 2805   1.585   1.997  10.281  0.0796  0.0242  0.3010
  259PIPC   GL2 2806   1.518   2.347  10.221  0.0314  0.0331 -0.2401
  259PIPC   C1A 2807   1.739   1.769  10.673 -0.1631  0.0253 -0.3678
  259PIPC   D2A 2808   1.882   1.459  10.944 -0.0081 -0.1181 -0.0084
  259PIPC   D3A 2809   1.797   1.278  11.408  0.1197 -0.1196  0.1823
  259PIPC   C4A 2810   1.339   1.152  11.392  0.0747 -0.1027  0.2113
  259PIPC   C1B 2811   1.619   2.274  10.677 -0.0978  0.2130  0.0292
  259PIPC   C2B 2812   1.544   2.323  11.163  0.2129 -0.0231  0.1013
  259PIPC   C3B 2813   1.231   2.530  11.338 -0.0299 -0.1418  0.2696
  259PIPC   C4B 2814   1.006   2.402  11.760 -0.0022  0.0073 -0.1175
  260PIPC   NC3 2815   0.153   6.644  10.624  0.0594  0.1820  0.0743
  260PIPC   PO4 2816   0.324   6.407  10.907 -0.0224 -0.1941 -0.0295
  260PIPC   GL1 2817   0.370   6.355  11.220  0.3424 -0.0758 -0.1777
  260PIPC   GL2 2818   0.464   6.008  11.299  0.2642  0.0389 -0.0629
  260PIPC   C1A 2819   0.393   6.360  11.662  0.1358 -0.0831 -0.2328
  260PIPC   D2A 2820   0.809   6.317  11.961 -0.0600  0.2706  0.1142
  260PIPC   D3A 2821   1.241   6.177  12.057 -0.0455  0.2079 -0.0016
  260PIPC   C4A 2822   1.278   6.094  12.444 -0.1957 -0.0406 -0.3951
  260PIPC   C1B 2823   0.794   6.058  11.500  0.3240 -0.2438  0.1218
  260PIPC   C2B 2824   1.099   5.850  11.592 -0.1859  0.1355 -0.0151
  260PIPC   C3B 2825   1.440   5.676  11.889  0.0237 -0.4299  0.3642
  260PIPC   C4B 2826   1.497   5.499  12.288  0.0622 -0.0939  0.1950
  261DPPC   NC3 2827   4.466   5.063  13.884 -0.1537 -0.4425 -0.1385
  261DPPC   PO4 2828   4.576   4.657  13.984 -0.0623  0.3009 -0.0178
  261DPPC   GL1 2829   4.732   4.339  13.641 -0.0690  0.0255 -0.0588
  261DPPC   GL2 2830   5.115   4.318  13.532  0.0141  0.0150 -0.2748
  261DPPC   C1A 2831   4.651   4.224  13.209  0.3513  0.0833  0.4223
  261DPPC   C2A 2832   4.557   4.317  12.701 -0.0328  0.2981 -0.0600
  261DPPC   C3A 2833   4.653   4.338  12.272  0.0202 -0.1701 -0.0049
  261DPPC   C4A 2834   4.325   4.663  12.067 -0.1802  0.0507  0.0324
  261DPPC   C1B 2835   5.109   4.282  13.160  0.1765  0.2392  0.3085
  261DPPC   C2B 2836   5.046   4.146  12.661  0.1627 -0.4575 -0.1317
  261DPPC   C3B 2837   4.954   3.978  12.262 -0.0732 -0.0401  0.1764
  261DPPC   C4B 2838   4.745   3.934  11.878  0.2215 -0.1156  0.0496
  262DPPC   NC3 2839   4.152   2.256  13.613  0.0002  0.0234 -0.2410
  262DPPC   PO4 2840   4.067   1.851  13.385  0.3631  0.0259 -0.1156
  262DPPC   GL1 2841   4.164   1.698  13.063 -0.2196 -0.1022  0.0692
  262DPPC   GL2 2842   4.375   1.878  12.953  0.1886 -0.0346 -0.2671
  262DPPC   C1A 2843   4.048   1.548  12.652  0.1536 -0.1065  0.1087
  262DPPC   C2A 2844   4.030   1.420  12.157  0.1561 -0.1917  0.1791
  262DPPC   C3A 2845   4.103   1.362  11.730  0.0969 -0.1037  0.0405
  262DPPC   C4A 2846   4.009   1.516  11.343  0.0225  0.1285  0.1491
  262DPPC   C1B 2847   4.442   2.058  12.636 -0.1129  0.1319 -0.0461
  262DPPC   C2B 2848   4.307   2.005  12.330  0.1923 -0.1464  0.0222
  262DPPC   C3B 2849   4.241   1.850  11.958  0.0268  0.2649  0.2749
  262DPPC   C4B 2850   4.200   1.912  11.525  0.1894 -0.5664  0.1373
  263DPPC   NC3 2851   1.507   7.769   9.982 -0.1585 -0.0786 -0.1658
  263DPPC   PO4 2852   1.869   7.624  10.215 -0.1211  0.2499  0.1367
  263DPPC   GL1 2853   2.043   7.502  10.619  0.1089  0.3329  0.3442
  263DPPC   GL2 2854   1.980   7.155  10.734  0.0942 -0.0779 -0.0261
  263DPPC   C1A 2855   2.082   7.547  11.121 -0.2812 -0.0959  0.0588
  263DPPC   C2A 2856   2.164   7.354  11.567  0.1690 -0.1836 -0.0261
  263DPPC   C3A 2857   2.086   7.347  11.998  0.0906  0.1467  0.0325
  263DPPC   C4A 2858   2.325   7.168  12.399  0.1240 -0.0361  0.3137
  263DPPC   C1B 2859   2.001   7.077  11.145 -0.0127 -0.0319  0.0777
  263DPPC   C2B 2860   2.172   6.766  11.473  0.2638 -0.2533 -0.4349
  263DPPC   C3B 2861   2.355   6.591  11.899 -0.2567 -0.0846  0.0524
  263DPPC   C4B 2862   2.476   6.702  12.420 -0.2202 -0.0207  0.3779
  264DPPC   NC3 2863   0.823   6.017  10.437  0.1327 -0.0785 -0.1403
  264DPPC   PO4 2864   0.679   6.038  10.811 -0.0285 -0.0493 -0.1760
  264DPPC   GL1 2865   0.957   6.138  11.020 -0.0643  0.1805  0.1833
  264DPPC   GL2 2866   0.851   6.530  11.087 -0.0462  0.0938  0.3671
  264DPPC   C1A 2867   1.246   6.294  11.362  0.2895 -0.0605 -0.2631
  264DPPC   C2A 2868   1.017   6.535  11.574  0.0566  0.1182  0.0231
  264DPPC   C3A 2869   0.867   6.922  11.789 -0.2039  0.1119  0.1103
  264DPPC   C4A 2870   0.674   7.209  11.891  0.1171  0.2259 -0.0802
  264DPPC   C1B 2871   0.674   6.812  11.364  0.1234 -0.0108  0.3273
  264DPPC   C2B 2872   0.334   7.035  11.499  0.1794  0.0691 -0.1247
  264DPPC   C3B 2873   0.018   7.124  11.795  0.0646 -0.0485 -0.0468
  264DPPC   C4B 2874   0.047   7.495  12.169 -0.1533  0.0164 -0.0916
  265POPC   NC3 2875   2.321   3.320  13.457  0.2023 -0.1535  0.1887
  265POPC   PO4 2876   2.609   3.633  13.431 -0.0408  0.0258 -0.2648
  265POPC   GL1 2877   2.515   3.478  13.040 -0.0346 -0.2494 -0.0910
  265POPC   GL2 2878   2.717   3.238  12.929  0.0895 -0.1538  0.3427
  265POPC   C1A 2879   2.419   3.783  12.721 -0.0113 -0.1333  0.2811
  265POPC   D2A 2880   2.501   3.991  12.305 -0.2549 -0.0023  0.0858
  265POPC   C3A 2881   2.457   4.304  12.069  0.1934  0.0381 -0.1403
  265POPC   C4A 2882   2.328   4.609  11.693  0.0842 -0.0963  0.2566
  265POPC   C1B 2883   2.785   3.359  12.484 -0.1123  0.0824 -0.2870
  265POPC   C2B 2884   2.753   3.566  12.114  0.1000  0.0640  0.1959
  265POPC   C3B 2885   2.743   3.900  11.788 -0.3261  0.0746  0.0627
  265POPC   C4B 2886   2.551   4.089  11.474 -0.2655 -0.2296  0.1399
  266POPC   NC3 2887   4.543   6.606  13.839  0.1656  0.2222 -0.0958
  266POPC   PO4 2888   4.274   7.006  13.798 -0.3599 -0.1706  0.2506
  266POPC   GL1 2889   4.132   6.884  13.422 -0.1981  0.0642 -0.1671
  266POPC   GL2 2890   3.880   7.002  13.100 -0.1245 -0.1088 -0.0899
  266POPC   C1A 2891   4.256   6.715  13.001  0.0906 -0.0459 -0.0811
  266POPC   D2A 2892   4.523   6.780  12.580  0.4504  0.3751 -0.4283
  266POPC   C3A 2893   4.326   6.749  12.180  0.2191  0.0202  0.0121
  266POPC   C4A 2894   4.416   6.515  11.832  0.1861 -0.2076 -0.0207
  266POPC   C1B 2895   3.952   6.863  12.578 -0.1266  0.0903  0.2832
  266POPC   C2B 2896   3.912   6.952  12.123  0.0835  0.1207 -0.1274
  266POPC   C3B 2897   3.896   6.637  11.781  0.0227  0.1316  0.0400
  266POPC   C4B 2898   3.972   6.463  11.346  0.0043  0.1494  0.0241
  267POPC   NC3 2899   3.496   0.640  13.190  0.1711  0.2925 -0.0413
  267POPC   PO4 2900   3.933   0.825  13.258 -0.1440  0.0384  0.1732
  267POPC   GL1 2901   3.863   0.595  12.870  0.1434 -0.1066 -0.1029
  267POPC   GL2 2902   3.572   0.758  12.658 -0.4420 -0.0504  0.2599
  267POPC   C1A 2903   4.225   0.517  12.597 -0.3052  0.0655  0.2708
  267POPC   D2A 2904   4.573   0.395  12.335 -0.0654 -0.1549  0.1814
  267POPC   C3A 2905   4.644   0.511  11.943 -0.1370  0.2324 -0.1847
  267POPC   C4A 2906   4.514   0.309  11.659  0.1560 -0.4274  0.2338
  267POPC   C1B 2907   3.606   1.024  12.200 -0.1921  0.1942 -0.0593
  267POPC   C2B 2908   3.686   0.891  11.784 -0.0081  0.1615 -0.3196
  267POPC   C3B 2909   3.540   0.730  11.439  0.2584 -0.1223 -0.1891
  267POPC   C4B 2910   3.412   0.358  11.282 -0.0378 -0.0452  0.0586
  268POPC   NC3 2911   6.506   2.128  14.001  0.0544 -0.1325 -0.1311
  268POPC   PO4 2912   6.243   2.269  13.663  0.1643  0.0258 -0.0448
  268POPC   GL1 2913   6.074   2.225  13.290  0.0895  0.1404  0.2222
  268POPC   GL2 2914   5.826   2.440  13.117  0.1001  0.2908  0.2723
  268POPC   C1A 2915   6.084   2.024  12.901  0.1638 -0.1586  0.3356
  268POPC   D2A 2916   6.147   2.156  12.513 -0.1229 -0.0181  0.2815
  268POPC   C3A 2917   6.229   2.167  12.117 -0.0572  0.2883 -0.0909
  268POPC   C4A 2918   6.466   2.231  11.743  0.3001 -0.2363  0.1356
  268POPC   C1B 2919   5.906   2.538  12.762 -0.0292  0.1003  0.1587
  268POPC   C2B 2920   6.086   2.716  12.403 -0.1902 -0.1654  0.1293
  268POPC   C3B 2921   6.352   3.053  12.322 -0.4576 -0.1917 -0.0942
  268POPC   C4B 2922   6.713   3.158  12.115  0.0951  0.3297  0.0126
  269POPC   NC3 2923   5.211   2.494   9.961  0.2500  0.1356  0.2568
  269POPC   PO4 2924   5.624   2.637  10.113 -0.0777  0.0679 -0.1024
  269POPC   GL1 2925   5.666   2.457  10.490 -0.0086 -0.1255 -0.1712
  269POPC   GL2 2926   5.462   2.261  10.559  0.2252  0.1091  0.3022
  269POPC   C1A 2927   5.697   2.549  10.862  0.1948  0.0515  0.3698
  269POPC   D2A 2928   5.653   2.365  11.312 -0.0680  0.0149  0.0197
  269POPC   C3A 2929   6.072   2.567  11.603 -0.0058 -0.1655  0.0450
  269POPC   C4A 2930   6.294   2.680  11.943 -0.1128  0.1101 -0.1335
  269POPC   C1B 2931   5.622   2.011  10.829  0.2577  0.1800 -0.1439
  269POPC   C2B 2932   5.541   1.888  11.293 -0.1346 -0.0890 -0.0450
  269POPC   C3B 2933   5.502   2.009  11.663  0.1950  0.1420  0.1171
  269POPC   C4B 2934   5.206   2.113  11.953  0.1803  0.1048 -0.2839
  270POPC   NC3 2935   4.197   2.727   9.127  0.0327 -0.0372  0.3080
  270POPC   PO4 2936   4.401   2.790   9.598 -0.0039  0.2867 -0.0554
  270POPC   GL1 2937   4.491   2.991  10.028  0.0726  0.0133  0.1948
  270POPC   GL2 2938   4.219   3.160  10.054 -0.1363  0.2521  0.0489
  270POPC   C1A 2939   4.369   2.999  10.536 -0.2217  0.1212  0.4014
  270POPC   D2A 2940   4.442   3.136  10.949  0.3990  0.1806 -0.0612
  270POPC   C3A 2941   4.157   3.551  11.030 -0.2844 -0.3059 -0.1356
  270POPC   C4A 2942   3.928   3.982  10.997 -0.0448 -0.1759  0.0640
  270POPC   C1B 2943   3.984   3.315  10.393  0.2139  0.1471  0.3504
  270POPC   C2B 2944   3.781   3.315  10.755 -0.1081 -0.1639  0.4324
  270POPC   C3B 2945   3.913   3.117  11.170 -0.1437 -0.1872 -0.0343
  270POPC   C4B 2946   4.132   3.261  11.455  0.1328 -0.0313  0.0991
  271POPC   NC3 2947   5.966  -0.152   9.809 -0.1519  0.3617  0.1254
  271POPC   PO4 2948   5.674   0.174   9.841  0.1300 -0.0859  0.2428
  271POPC   GL1 2949   5.691   0.269  10.181  0.1351  0.0509  0.3508
  271POPC   GL2 2950   5.720   0.628  10.099  0.0526 -0.0191  0.0163
  271POPC   C1A 2951   5.813   0.339  10.592 -0.0158  0.1327  0.2280
  271POPC   D2A 2952   5.792   0.603  10.837 -0.1918 -0.0759 -0.2683
  271POPC   C3A 2953   5.826   0.541  11.275 -0.2529 -0.0952  0.1637
  271POPC   C4A 2954   5.898   0.497  11.666  0.0838 -0.2577 -0.1192
  271POPC   C1B 2955   5.952   0.864  10.331 -0.0180  0.0857  0.1023
  271POPC   C2B 2956   5.987   1.094  10.648  0.1258  0.0594 -0.2258
  271POPC   C3B 2957   6.242   1.259  10.915 -0.1608  0.1138  0.0761
  271POPC   C4B 2958   6.657   1.418  11.082  0.0464  0.0933 -0.0263
  272POPC   NC3 2959   1.136   7.429  10.244 -0.1074 -0.2142  0.0254
  272POPC   PO4 2960   1.568   7.269  10.061 -0.1335 -0.0934 -0.0355
  272POPC   GL1 2961   1.596   7.158  10.462 -0.2027  0.1525  0.0670
  272POPC   GL2 2962   1.434   6.868  10.559 -0.1395  0.0622  0.1324
  272POPC   C1A 2963   1.569   7.321  10.978 -0.1393  0.0413  0.0512
  272POPC   D2A 2964   1.673   7.381  11.411 -0.2117  0.0416  0.1139
  272POPC   C3A 2965   1.765   7.074  11.668  0.1514  0.1969  0.2051
  272POPC   C4A 2966   1.918   6.823  12.025  0.0853 -0.0457 -0.1383
  272POPC   C1B 2967   1.603   6.844  10.892 -0.2447 -0.0818 -0.3361
  272POPC   C2B 2968   1.735   6.536  11.251 -0.0756 -0.6809  0.1141
  272POPC   C3B 2969   1.839   6.457  11.728 -0.0919  0.2102  0.0892
  272POPC   C4B 2970   1.668   6.381  12.149 -0.0366 -0.2560  0.2188
  273DPSM   NC3 2971  -0.120   1.438  14.377 -0.1563  0.1473 -0.1548
  273DPSM   PO4 2972   0.179   1.105  14.335  0.1975 -0.0459 -0.0094
  273DPSM   AM1 2973   0.190   0.896  13.916  0.0896 -0.0118  0.1444
  273DPSM   AM2 2974  -0.059   0.775  13.688  0.0570  0.2014 -0.0542
  273DPSM   T1A 2975   0.353   0.964  13.469  0.1130 -0.0011 -0.1867
  273DPSM   C2A 2976   0.428   0.954  12.992  0.1914  0.3918 -0.1126
  273DPSM   C3A 2977   0.427   0.955  12.587  0.0923 -0.3316  0.3718
  273DPSM   C1B 2978  -0.050   0.773  13.179  0.2113  0.2684  0.2169
  273DPSM   C2B 2979  -0.001   0.721  12.838  0.0723 -0.0110 -0.0783
  273DPSM   C3B 2980   0.052   0.575  12.500 -0.0675 -0.2202 -0.3087
  273DPSM   C4B 2981   0.330   0.499  12.123  0.0085  0.1564 -0.3036
  274DPSM   NC3 2982   1.298   1.972  13.719 -0.0989 -0.1055  0.1228
  274DPSM   PO4 2983   1.664   1.729  13.716 -0.2395 -0.0156 -0.1439
  274DPSM   AM1 2984   1.504   1.606  13.322  0.1436 -0.1764 -0.1643
  274DPSM   AM2 2985   1.151   1.394  13.348 -0.0897  0.1915 -0.2142
  274DPSM   T1A 2986   1.355   1.538  12.791 -0.2114  0.1102  0.0372
  274DPSM   C2A 2987   1.451   1.440  12.355 -0.0049 -0.1554  0.2631
  274DPSM   C3A 2988   1.190   1.468  12.102  0.1582  0.1506  0.2825
  274DPSM   C1B 2989   0.944   1.352  12.980  0.0824  0.0319 -0.2304
  274DPSM   C2B 2990   0.952   1.238  12.693  0.0870  0.0286  0.0008
  274DPSM   C3B 2991   0.793   1.150  12.281 -0.2018 -0.0212  0.1483
  274DPSM   C4B 2992   0.474   1.069  12.118 -0.0496 -0.3301 -0.0777
  275DPSM   NC3 2993   5.321   0.612   9.780 -0.0198  0.0056 -0.2144
  275DPSM   PO4 2994   5.495   1.059   9.648  0.1180 -0.3392  0.0578
  275DPSM   AM1 2995   5.477   1.036  10.024  0.0371  0.1943 -0.2984
  275DPSM   AM2 2996   5.553   1.337  10.181  0.0784 -0.0824  0.0578
  275DPSM   T1A 2997   5.506   0.933  10.525 -0.0775 -0.1369  0.2775
  275DPSM   C2A 2998   5.523   0.995  10.964  0.2146 -0.3434  0.0782
  275DPSM   C3A 2999   5.876   1.082  11.268 -0.3167  0.1909  0.0597
  275DPSM   C1B 3000   5.114   1.212  10.335  0.1011 -0.0729 -0.1825
  275DPSM   C2B 3001   5.068   0.983  10.760  0.1737  0.0039  0.0107
  275DPSM   C3B 3002   4.912   0.913  11.165 -0.0042  0.1359 -0.2183
  275DPSM   C4B 3003   4.469   0.706  11.370 -0.0753  0.2630  0.0337
  276DPSM   NC3 3004   6.248   4.914  10.058 -0.1158 -0.0742  0.3050
  276DPSM   PO4 3005   5.800   4.991  10.056  0.1328 -0.0637 -0.2603
  276DPSM   AM1 3006   5.837   5.337  10.332  0.2691 -0.4733  0.0674
  276DPSM   AM2 3007   6.150   5.367  10.350 -0.0548  0.0893 -0.0099
  276DPSM   T1A 3008   5.714   5.529  10.742 -0.0667 -0.3084  0.3112
  276DPSM   C2A 3009   5.503   5.548  11.109  0.1623 -0.3179  0.1102
  276DPSM   C3A 3010   5.394   5.259  11.380 -0.1841 -0.2511  0.0870
  276DPSM   C1B 3011   6.344   5.401  10.763  0.0362  0.0152  0.1226
  276DPSM   C2B 3012   6.348   5.454  11.148 -0.1801  0.0967 -0.3285
  276DPSM   C3B 3013   6.330   5.457  11.597 -0.1750 -0.2043  0.0142
  276DPSM   C4B 3014   6.619   5.345  11.885 -0.2800  0.4374 -0.4795
  277PAPI    C1 3015   2.652   0.208  13.621 -0.0118 -0.0621  0.0262
  277PAPI    C2 3016   2.979   0.262  13.845  0.0082 -0.1717  0.0239
  277PAPI    C3 3017   2.958  -0.047  13.592 -0.0914 -0.1569  0.0135
  277PAPI   PO4 3018   2.403   0.292  13.851 -0.1764 -0.0740 -0.0389
  277PAPI   GL1 3019   2.123   0.243  13.590  0.4242  0.1809 -0.2640
  277PAPI   GL2 3020   2.058  -0.060  13.510 -0.2626 -0.0966  0.0267
  277PAPI   D1A 3021   1.890   0.332  13.246 -0.0423 -0.0679  0.0949
  277PAPI   D2A 3022   1.929   0.713  13.238  0.1326 -0.0875 -0.3581
  277PAPI   D3A 3023   1.986   0.709  12.827 -0.0209  0.0964 -0.0022
  277PAPI   D4A 3024   1.929   0.572  12.453  0.0344 -0.0820  0.1540
  277PAPI   C5A 3025   1.611   0.478  12.136 -0.1563 -0.2128 -0.0337
  277PAPI   C1B 3026   1.901  -0.305  13.162  0.0958  0.0970  0.0357
  277PAPI   C2B 3027   2.026  -0.458  12.723 -0.2279  0.2722  0.0375
  277PAPI   C3B 3028   1.982  -0.904  12.555 -0.0493 -0.1747  0.0430
  277PAPI   C4B 3029   2.047  -1.301  12.424 -0.1411  0.0947  0.0391
  278PAPI    C1 3030   3.251   4.329  13.700  0.0396 -0.0054 -0.1010
  278PAPI    C2 3031   3.155   4.063  13.983 -0.1048 -0.0356 -0.1775
  278PAPI    C3 3032   3.208   4.447  14.080 -0.4927  0.0178 -0.1612
  278PAPI   PO4 3033   3.426   4.060  13.576 -0.0301  0.2300  0.0361
  278PAPI   GL1 3034   3.609   4.007  13.127 -0.0434  0.4013  0.0267
  278PAPI   GL2 3035   3.305   4.089  13.042  0.0246 -0.1491  0.0283
  278PAPI   D1A 3036   3.922   4.195  12.871 -0.2500  0.2402 -0.3278
  278PAPI   D2A 3037   4.001   4.356  13.326 -0.2314 -0.3077  0.3310
  278PAPI   D3A 3038   4.210   4.611  12.990 -0.0345  0.2264  0.1263
  278PAPI   D4A 3039   4.700   4.717  13.054 -0.0700  0.2427 -0.0940
  278PAPI   C5A 3040   4.975   5.062  12.991 -0.1242 -0.1134 -0.2858
  278PAPI   C1B 3041   3.325   4.359  12.714  0.0703  0.0167  0.0406
  278PAPI   C2B 3042   3.341   4.372  12.190 -0.2309  0.1040 -0.1502
  278PAPI   C3B 3043   3.741   4.355  12.034 -0.2825  0.1495 -0.1344
  278PAPI   C4B 3044   4.194   4.063  12.044 -0.1301  0.0521 -0.1104
  279PAPI    C1 3045   0.289   1.485   9.680 -0.0504 -0.1886  0.1546
  279PAPI    C2 3046   0.339   1.379   9.298  0.0183  0.1324  0.0716
  279PAPI    C3 3047  -0.003   1.549   9.415  0.1372  0.3757  0.0712
  279PAPI   PO4 3048   0.513   1.639   9.750  0.0721 -0.1064  0.2246
  279PAPI   GL1 3049   0.715   1.485  10.104 -0.0742 -0.3180  0.0623
  279PAPI   GL2 3050   0.671   1.680  10.196  0.2785  0.3480 -0.1333
  279PAPI   D1A 3051   0.930   1.362  10.451 -0.3563  0.0849 -0.2059
  279PAPI   D2A 3052   0.797   1.043  10.808 -0.2288  0.1306 -0.3175
  279PAPI   D3A 3053   1.269   1.370  10.921  0.2903 -0.0796  0.1091
  279PAPI   D4A 3054   1.506   1.660  11.224 -0.0981 -0.3451  0.1138
  279PAPI   C5A 3055   1.450   1.583  11.671 -0.2537  0.0147 -0.2680
  279PAPI   C1B 3056   0.672   1.926  10.571  0.0556  0.0678 -0.0940
  279PAPI   C2B 3057   0.672   2.199  10.872  0.2860  0.0238 -0.1357
  279PAPI   C3B 3058   0.711   2.458  11.229 -0.2090 -0.1773 -0.2349
  279PAPI   C4B 3059   0.655   2.696  11.600  0.0378 -0.2554 -0.1342
  280PAPI    C1 3060   4.894   1.499   9.585 -0.0029 -0.2925  0.0252
  280PAPI    C2 3061   5.219   1.427   9.806  0.0462 -0.1996 -0.0166
  280PAPI    C3 3062   5.253   1.474   9.410 -0.0243 -0.2365 -0.0270
  280PAPI   PO4 3063   4.644   1.281   9.663  0.0858 -0.2557 -0.2609
  280PAPI   GL1 3064   4.412   1.202   9.991  0.1706 -0.2404 -0.1768
  280PAPI   GL2 3065   4.499   1.022  10.200  0.0593  0.0897  0.1339
  280PAPI   D1A 3066   4.291   1.639   9.991 -0.0532  0.0952  0.0843
  280PAPI   D2A 3067   4.397   2.003  10.217  0.1756  0.0625 -0.0212
  280PAPI   D3A 3068   4.626   2.025  10.633  0.0287 -0.0923 -0.0940
  280PAPI   D4A 3069   4.107   2.134  10.676 -0.0709 -0.0248  0.0216
  280PAPI   C5A 3070   3.942   2.118  11.113 -0.2122 -0.1368 -0.1040
  280PAPI   C1B 3071   4.259   1.124  10.501 -0.0985  0.0112 -0.0584
  280PAPI   C2B 3072   4.188   1.522  10.685 -0.3521 -0.2284  0.0405
  280PAPI   C3B 3073   4.324   1.816  11.017 -0.0239  0.1829 -0.2946
  280PAPI   C4B 3074   4.721   1.869  11.172  0.0309  0.0364  0.1406
  281PAPS   CNO 3075   3.069   1.993  14.000 -0.1505 -0.0859  0.0202
  281PAPS   PO4 3076   3.195   1.968  13.678  0.1476 -0.2680  0.0013
  281PAPS   GL1 3077   3.281   1.812  13.172 -0.2240 -0.0925 -0.3397
  281PAPS   GL2 3078   3.272   2.042  12.921 -0.0409 -0.1107  0.3189
  281PAPS   D1A 3079   3.384   1.653  12.698 -0.0823  0.2963  0.2163
  281PAPS   D2A 3080   3.628   1.245  12.650 -0.1858  0.2889  0.1126
  281PAPS   D3A 3081   3.205   1.174  12.593 -0.1054  0.5020 -0.3281
  281PAPS   D4A 3082   3.034   1.166  12.128 -0.2551  0.1356 -0.1789
  281PAPS   C5A 3083   2.851   0.770  12.020  0.0752  0.2238  0.2162
  281PAPS   C1B 3084   3.204   2.047  12.486  0.1159  0.1025 -0.1592
  281PAPS   C2B 3085   3.158   2.062  12.006 -0.0864  0.0762  0.0788
  281PAPS   C3B 3086   3.304   2.286  11.750  0.0589  0.0558  0.4451
  281PAPS   C4B 3087   3.556   2.323  11.577 -0.0843 -0.0070 -0.0875
  282PAPS   CNO 3088   0.256   3.496  13.853  0.0838  0.1434  0.0399
  282PAPS   PO4 3089   0.648   3.329  13.925 -0.1880 -0.0805 -0.2558
  282PAPS   GL1 3090   0.611   3.492  13.454 -0.1638 -0.0173  0.0701
  282PAPS   GL2 3091   0.779   3.792  13.409  0.0330 -0.1560  0.0104
  282PAPS   D1A 3092   0.529   3.394  13.050  0.0961  0.2468 -0.0983
  282PAPS   D2A 3093   0.129   3.338  12.989 -0.1323 -0.0195  0.1392
  282PAPS   D3A 3094   0.120   3.355  12.659 -0.2615  0.0314  0.3105
  282PAPS   D4A 3095  -0.168   3.404  12.325 -0.1366 -0.0309 -0.0219
  282PAPS   C5A 3096   0.098   3.231  12.079 -0.0594  0.0542  0.4727
  282PAPS   C1B 3097   0.832   3.962  13.073 -0.1590  0.0597 -0.2366
  282PAPS   C2B 3098   0.868   4.322  12.725 -0.2283 -0.0691 -0.1873
  282PAPS   C3B 3099   0.742   4.329  12.253  0.2672  0.3494  0.2093
  282PAPS   C4B 3100   0.553   4.229  11.923  0.1599 -0.0147 -0.0971
  283PAPS   CNO 3101   5.472   2.736  13.926 -0.1690  0.0815  0.0317
  283PAPS   PO4 3102   5.057   2.636  13.920  0.3746 -0.1620  0.1074
  283PAPS   GL1 3103   4.995   2.673  13.563  0.1750 -0.2356  0.1490
  283PAPS   GL2 3104   5.232   2.896  13.487  0.3440 -0.0784 -0.1057
  283PAPS   D1A 3105   4.813   2.760  13.142 -0.2883  0.0735  0.2231
  283PAPS   D2A 3106   5.209   2.984  12.904 -0.1021  0.1501 -0.3166
  283PAPS   D3A 3107   5.423   3.387  12.786 -0.1373 -0.1680 -0.1006
  283PAPS   D4A 3108   5.327   3.262  12.401 -0.0029  0.1174  0.1193
  283PAPS   C5A 3109   4.857   3.065  12.507 -0.1276  0.0221 -0.2622
  283PAPS   C1B 3110   5.317   2.553  13.154  0.0343 -0.0205  0.3266
  283PAPS   C2B 3111   5.233   2.517  12.789  0.1888  0.0471 -0.2189
  283PAPS   C3B 3112   5.085   2.533  12.312 -0.3036 -0.1396  0.1339
  283PAPS   C4B 3113   4.903   2.449  11.890  0.1169 -0.0890  0.0079
  284PAPS   CNO 3114   3.863   0.478  13.656 -0.0241  0.0319  0.1913
  284PAPS   PO4 3115   3.919   0.116  13.670  0.2050 -0.0331 -0.0441
  284PAPS   GL1 3116   3.940   0.127  13.265  0.2099  0.4334  0.0610
  284PAPS   GL2 3117   3.703   0.146  13.090  0.1549 -0.3751 -0.1022
  284PAPS   D1A 3118   4.256   0.320  13.172  0.0676 -0.0557  0.1212
  284PAPS   D2A 3119   4.521   0.076  12.886 -0.2527 -0.0585 -0.0337
  284PAPS   D3A 3120   4.855   0.127  12.657 -0.0154  0.0816 -0.1165
  284PAPS   D4A 3121   4.943  -0.176  12.394 -0.0263  0.0654  0.1649
  284PAPS   C5A 3122   5.443  -0.138  12.245  0.2234 -0.1671  0.0269
  284PAPS   C1B 3123   4.016   0.098  12.747  0.1755 -0.0039 -0.1531
  284PAPS   C2B 3124   4.210   0.053  12.339 -0.1930 -0.0275  0.1499
  284PAPS   C3B 3125   4.566   0.019  12.060  0.0368  0.1703 -0.1645
  284PAPS   C4B 3126   4.969   0.115  11.940 -0.3355 -0.0507 -0.1078
  285PAPS   CNO 3127   6.429   5.091  14.182  0.2959 -0.0212  0.2276
  285PAPS   PO4 3128   6.227   5.477  14.050 -0.0701  0.0568 -0.1393
  285PAPS   GL1 3129   6.373   5.163  13.707 -0.2244 -0.1382  0.4959
  285PAPS   GL2 3130   6.740   5.178  13.533  0.2706  0.0037 -0.2017
  285PAPS   D1A 3131   6.236   5.022  13.378 -0.0594  0.0050  0.1104
  285PAPS   D2A 3132   6.615   5.035  13.053  0.2624 -0.3829  0.0510
  285PAPS   D3A 3133   6.888   5.407  12.962 -0.0466 -0.0471  0.0345
  285PAPS   D4A 3134   7.095   5.339  12.520  0.0841  0.0028  0.0745
  285PAPS   C5A 3135   6.990   5.604  12.179  0.0497 -0.3859  0.0495
  285PAPS   C1B 3136   7.049   5.006  13.301  0.0276 -0.0563 -0.2927
  285PAPS   C2B 3137   7.050   4.966  12.848 -0.1931 -0.2090 -0.0717
  285PAPS   C3B 3138   7.129   4.781  12.364 -0.1312  0.1631  0.2517
  285PAPS   C4B 3139   7.171   4.490  11.980 -0.1059 -0.1433  0.1486
  286PAPS   CNO 3140   1.289   3.798  13.365 -0.0157  0.2641  0.3772
  286PAPS   PO4 3141   1.514   3.397  13.380  0.1883 -0.1055  0.3643
  286PAPS   GL1 3142   1.485   3.244  13.021  0.1043 -0.0004  0.1090
  286PAPS   GL2 3143   1.381   2.979  12.970  0.2639 -0.0432 -0.3384
  286PAPS   D1A 3144   1.527   3.496  12.686  0.0498  0.3905  0.1882
  286PAPS   D2A 3145   1.975   3.760  12.630  0.1193  0.0957  0.3048
  286PAPS   D3A 3146   1.588   3.963  12.492 -0.0298 -0.1888  0.1498
  286PAPS   D4A 3147   1.545   4.272  12.099 -0.1281 -0.1138 -0.1741
  286PAPS   C5A 3148   1.564   4.670  12.033 -0.0550 -0.2112 -0.0407
  286PAPS   C1B 3149   1.357   3.031  12.543 -0.1778  0.0769 -0.0252
  286PAPS   C2B 3150   1.367   3.337  12.203 -0.1677  0.1709 -0.0291
  286PAPS   C3B 3151   1.080   3.369  11.976 -0.4074  0.1198 -0.0144
  286PAPS   C4B 3152   0.822   3.480  11.572  0.2685 -0.3790  0.0837
  287PAPS   CNO 3153   3.367   7.322  13.574  0.1049  0.3342 -0.2573
  287PAPS   PO4 3154   3.641   7.499  13.281  0.0448  0.0281 -0.1894
  287PAPS   GL1 3155   3.570   7.497  12.894 -0.0878  0.3344  0.1495
  287PAPS   GL2 3156   3.823   7.315  12.711  0.3039  0.0693  0.2053
  287PAPS   D1A 3157   3.380   7.711  12.544  0.1141  0.1249 -0.2343
  287PAPS   D2A 3158   3.572   8.056  12.637  0.0747  0.1245 -0.0289
  287PAPS   D3A 3159   3.682   8.240  12.268  0.0022  0.1063  0.0370
  287PAPS   D4A 3160   3.723   7.864  12.174 -0.0492 -0.0278  0.1644
  287PAPS   C5A 3161   3.320   7.789  11.933 -0.2287 -0.1471 -0.0442
  287PAPS   C1B 3162   3.908   7.401  12.275  0.2577 -0.3221 -0.2657
  287PAPS   C2B 3163   4.072   7.485  11.946 -0.0735 -0.1080 -0.0244
  287PAPS   C3B 3164   4.221   7.571  11.468  0.0768 -0.0772 -0.2793
  287PAPS   C4B 3165   4.520   7.834  11.221  0.0234  0.3367 -0.1112
  288PAPS   CNO 3166   3.792   3.035  13.467  0.0864  0.1118  0.2017
  288PAPS   PO4 3167   3.856   2.603  13.456 -0.0791  0.1315 -0.0462
  288PAPS   GL1 3168   3.570   2.706  13.111 -0.1391  0.2924 -0.3042
  288PAPS   GL2 3169   3.352   2.507  13.049  0.1305  0.4694  0.0552
  288PAPS   D1A 3170   3.578   2.941  12.639 -0.0778 -0.1226 -0.0314
  288PAPS   D2A 3171   3.977   3.108  12.617 -0.1647  0.1419 -0.3671
  288PAPS   D3A 3172   4.000   3.482  12.390 -0.0931  0.1994 -0.2729
  288PAPS   D4A 3173   3.929   3.807  12.338 -0.1246  0.0043 -0.0564
  288PAPS   C5A 3174   3.675   4.089  12.448 -0.0499 -0.0390  0.1233
  288PAPS   C1B 3175   3.392   2.472  12.642  0.0981  0.0388 -0.0181
  288PAPS   C2B 3176   3.435   2.469  12.217  0.0812 -0.0779  0.1102
  288PAPS   C3B 3177   3.483   2.787  11.961  0.0096  0.2223 -0.6567
  288PAPS   C4B 3178   3.686   2.846  11.572 -0.4925  0.0739  0.0979
  289PAPS   CNO 3179   4.817   1.236  13.493  0.0113 -0.1406  0.1733
  289PAPS   PO4 3180   4.437   1.030  13.412  0.0693 -0.1508  0.0647
  289PAPS   GL1 3181   4.532   0.889  13.115  0.0049 -0.0451 -0.0850
  289PAPS   GL2 3182   4.851   1.000  13.097 -0.1056  0.0540  0.1549
  289PAPS   D1A 3183   4.719   0.532  12.870  0.1433  0.0121 -0.0506
  289PAPS   D2A 3184   4.618   0.917  12.615 -0.0613 -0.3277  0.0220
  289PAPS   D3A 3185   5.065   0.736  12.596 -0.1509  0.1100  0.1032
  289PAPS   D4A 3186   5.055   0.456  12.288  0.0417 -0.1223  0.1710
  289PAPS   C5A 3187   5.475   0.361  12.049 -0.0885  0.1983  0.0214
  289PAPS   C1B 3188   4.988   1.241  12.780  0.2648 -0.2069 -0.1098
  289PAPS   C2B 3189   5.087   1.194  12.344  0.1082  0.0124  0.0712
  289PAPS   C3B 3190   4.892   1.001  12.020 -0.3280 -0.2264  0.0433
  289PAPS   C4B 3191   4.916   0.876  11.677 -0.4381  0.2941  0.0715
  290PAPS   CNO 3192   8.040   4.581  14.830 -0.0487 -0.4255 -0.0986
  290PAPS   PO4 3193   7.925   4.744  14.389 -0.0740  0.0994  0.1594
  290PAPS   GL1 3194   7.787   4.820  13.979  0.2199  0.0267  0.1920
  290PAPS   GL2 3195   7.631   5.081  13.883  0.2689 -0.0351  0.0855
  290PAPS   D1A 3196   8.116   4.888  13.664 -0.0482  0.3001  0.0937
  290PAPS   D2A 3197   8.103   4.896  13.237 -0.0400 -0.0095 -0.1939
  290PAPS   D3A 3198   7.933   4.923  12.889  0.1078 -0.3166 -0.1154
  290PAPS   D4A 3199   7.732   4.643  12.680  0.1477 -0.1572  0.0905
  290PAPS   C5A 3200   7.467   4.407  12.367  0.2194  0.0393 -0.2293
  290PAPS   C1B 3201   7.671   4.926  13.383 -0.0876  0.1241 -0.1861
  290PAPS   C2B 3202   7.439   4.741  13.116  0.0357 -0.0667  0.0100
  290PAPS   C3B 3203   7.256   4.493  12.766  0.0712  0.0162 -0.2569
  290PAPS   C4B 3204   6.960   4.333  12.489 -0.0696 -0.0789  0.0992
  291PAPS   CNO 3205   7.607   2.719  13.646  0.0318 -0.0752  0.0340
  291PAPS   PO4 3206   7.237   2.863  13.787 -0.2022  0.1785 -0.0985
  291PAPS   GL1 3207   6.976   2.883  13.464 -0.1944  0.0526  0.0536
  291PAPS   GL2 3208   7.187   2.613  13.354  0.2544 -0.3299 -0.0208
  291PAPS   D1A 3209   6.736   2.895  13.082  0.2563 -0.1153  0.1668
  291PAPS   D2A 3210   6.215   2.973  13.000  0.1380  0.1382 -0.0189
  291PAPS   D3A 3211   6.288   3.285  12.802  0.2508  0.1587  0.2345
  291PAPS   D4A 3212   6.610   3.267  12.658  0.0947 -0.2089  0.0026
  291PAPS   C5A 3213   6.771   3.561  12.346  0.1113 -0.1208  0.0628
  291PAPS   C1B 3214   7.064   2.437  12.880  0.0530 -0.0759  0.0157
  291PAPS   C2B 3215   7.092   2.393  12.516 -0.3474  0.0550 -0.0187
  291PAPS   C3B 3216   7.420   2.307  12.284 -0.2702  0.1632 -0.0919
  291PAPS   C4B 3217   7.695   1.935  12.366  0.1272  0.0442 -0.2231
  292PAPS   CNO 3218   6.868   4.884  14.312 -0.4049  0.1323  0.1694
  292PAPS   PO4 3219   7.197   5.215  14.170 -0.2038  0.1118  0.2241
  292PAPS   GL1 3220   7.185   5.237  13.661 -0.0200  0.1993  0.1735
  292PAPS   GL2 3221   7.495   5.332  13.493 -0.0203 -0.1533 -0.1642
  292PAPS   D1A 3222   7.096   5.581  13.431 -0.2114  0.1558  0.0746
  292PAPS   D2A 3223   6.645   5.668  13.590 -0.1418 -0.1397  0.1946
  292PAPS   D3A 3224   6.463   5.463  13.276  0.1458 -0.0428 -0.0149
  292PAPS   D4A 3225   6.302   5.879  13.133 -0.1382  0.3279 -0.2795
  292PAPS   C5A 3226   6.365   6.027  12.692  0.1317 -0.0875 -0.1516
  292PAPS   C1B 3227   7.419   5.207  13.033 -0.0984  0.1269  0.1795
  292PAPS   C2B 3228   7.549   5.137  12.650  0.4795 -0.0669 -0.0277
  292PAPS   C3B 3229   7.840   5.032  12.389  0.0835 -0.0177  0.0138
  292PAPS   C4B 3230   8.252   5.266  12.344 -0.2011  0.0421 -0.0239
  293PAPS   CNO 3231   2.603   1.929  13.765  0.0068  0.2188 -0.1376
  293PAPS   PO4 3232   2.323   1.970  13.406  0.0238 -0.2781  0.0512
  293PAPS   GL1 3233   2.111   2.083  13.101 -0.0735  0.2495 -0.1303
  293PAPS   GL2 3234   2.350   2.174  12.883  0.1889 -0.0771  0.1235
  293PAPS   D1A 3235   1.869   1.731  12.926  0.3392  0.1524  0.0113
  293PAPS   D2A 3236   2.227   1.631  12.688 -0.0668 -0.0787 -0.0317
  293PAPS   D3A 3237   2.272   1.618  12.241  0.0770  0.4225 -0.0097
  293PAPS   D4A 3238   2.628   1.426  11.966 -0.0061 -0.2312  0.0077
  293PAPS   C5A 3239   2.957   1.660  11.773  0.0331 -0.1762  0.1210
  293PAPS   C1B 3240   2.261   2.468  12.620  0.0077  0.3417  0.3307
  293PAPS   C2B 3241   2.251   2.606  12.160 -0.1497 -0.0250 -0.2035
  293PAPS   C3B 3242   2.466   2.653  11.786  0.3644  0.2589  0.0564
  293PAPS   C4B 3243   2.445   2.786  11.395 -0.1010 -0.1258 -0.0938
  294PAPS   CNO 3244   4.340   6.236  14.660  0.0820  0.0555 -0.0523
  294PAPS   PO4 3245   4.511   5.997  14.269 -0.3277  0.1036  0.1021
  294PAPS   GL1 3246   4.614   5.862  13.949 -0.1127  0.2866  0.1929
  294PAPS   GL2 3247   4.485   5.717  13.807 -0.1458  0.2032  0.1779
  294PAPS   D1A 3248   5.037   5.773  13.696 -0.3344  0.0742  0.3915
  294PAPS   D2A 3249   4.964   6.229  13.558 -0.0543 -0.0637 -0.4646
  294PAPS   D3A 3250   5.384   6.404  13.490  0.1382 -0.1301 -0.2066
  294PAPS   D4A 3251   5.833   6.292  13.400 -0.0923 -0.0670 -0.1446
  294PAPS   C5A 3252   6.007   6.258  12.950 -0.1539 -0.0082  0.1184
  294PAPS   C1B 3253   4.651   5.889  13.374 -0.1816  0.0600  0.0684
  294PAPS   C2B 3254   4.651   5.813  12.950 -0.1778 -0.2312  0.0074
  294PAPS   C3B 3255   4.856   5.512  12.640 -0.0140 -0.0128  0.2259
  294PAPS   C4B 3256   5.095   5.144  12.441 -0.1082 -0.0542  0.0196
  295PAPS   CNO 3257   3.998   5.780  13.681  0.2828  0.0200 -0.1411
  295PAPS   PO4 3258   4.104   5.364  13.841 -0.1170  0.0220  0.0118
  295PAPS   GL1 3259   4.254   5.410  13.408 -0.0575 -0.0496  0.1688
  295PAPS   GL2 3260   4.371   5.123  13.196  0.0788  0.1173  0.0379
  295PAPS   D1A 3261   4.182   5.578  13.008  0.0228 -0.2984 -0.0391
  295PAPS   D2A 3262   3.709   5.674  12.889 -0.1901 -0.3503  0.3073
  295PAPS   D3A 3263   3.799   5.620  12.396  0.0809  0.0847  0.0960
  295PAPS   D4A 3264   3.364   5.690  12.369 -0.1755  0.0842  0.1597
  295PAPS   C5A 3265   3.193   5.486  11.941  0.1996  0.1350 -0.1064
  295PAPS   C1B 3266   4.592   5.317  12.970  0.2592  0.1011 -0.0188
  295PAPS   C2B 3267   4.568   5.062  12.653 -0.0340  0.2055  0.2621
  295PAPS   C3B 3268   4.368   4.762  12.545 -0.0248 -0.1531  0.1357
  295PAPS   C4B 3269   4.135   4.351  12.483  0.0534 -0.3278  0.0428
  296PAPS   CNO 3270   2.592   6.640  13.934  0.2510 -0.2327 -0.2379
  296PAPS   PO4 3271   2.756   6.232  13.962  0.0684 -0.1266 -0.0186
  296PAPS   GL1 3272   2.420   6.204  13.592  0.0520  0.0760  0.1283
  296PAPS   GL2 3273   2.648   5.929  13.472  0.3497  0.0984  0.1187
  296PAPS   D1A 3274   2.442   6.266  13.160 -0.0846  0.2458  0.1184
  296PAPS   D2A 3275   2.092   6.420  12.930  0.3700  0.0495  0.0353
  296PAPS   D3A 3276   1.922   6.236  13.250  0.0469  0.1614 -0.0160
  296PAPS   D4A 3277   2.105   6.601  13.399 -0.4038  0.1110  0.1266
  296PAPS   C5A 3278   2.093   6.624  13.910 -0.2486 -0.1185  0.2227
  296PAPS   C1B 3279   2.458   5.617  13.300 -0.1459 -0.3299 -0.4336
  296PAPS   C2B 3280   2.496   5.673  12.935  0.3841 -0.3150 -0.0796
  296PAPS   C3B 3281   2.482   5.691  12.551 -0.0997 -0.1638 -0.2879
  296PAPS   C4B 3282   2.288   5.825  12.270 -0.0241 -0.2820  0.0641
  297PAPS   CNO 3283   2.288  -0.042  14.229 -0.2909 -0.2600  0.1373
  297PAPS   PO4 3284   1.893   0.288  14.059 -0.1749 -0.0316  0.1601
  297PAPS   GL1 3285   1.635   0.278  13.781  0.2431  0.2350 -0.0168
  297PAPS   GL2 3286   1.483   0.611  13.793  0.1676  0.0863 -0.1447
  297PAPS   D1A 3287   1.282   0.131  13.761 -0.2424  0.0717  0.1570
  297PAPS   D2A 3288   1.418  -0.283  13.908  0.1698 -0.0180 -0.1935
  297PAPS   D3A 3289   0.975  -0.477  13.821  0.4323 -0.0793 -0.0379
  297PAPS   D4A 3290   1.003  -0.229  13.524 -0.2180  0.2384  0.1534
  297PAPS   C5A 3291   1.240  -0.413  13.195  0.1446 -0.0915 -0.0559
  297PAPS   C1B 3292   1.337   0.461  13.417 -0.0550  0.1119  0.4376
  297PAPS   C2B 3293   1.447   0.388  12.972 -0.1055  0.2179  0.2120
  297PAPS   C3B 3294   1.561   0.322  12.627 -0.1975  0.0224  0.0170
  297PAPS   C4B 3295   1.451   0.032  12.293  0.1683  0.0200  0.1523
  298PAPS   CNO 3296   2.335   5.916  14.013  0.0896  0.0423  0.1990
  298PAPS   PO4 3297   2.423   5.510  14.008 -0.0130 -0.0469  0.1221
  298PAPS   GL1 3298   2.143   5.431  13.734  0.0373  0.0040 -0.0111
  298PAPS   GL2 3299   2.223   5.168  13.509  0.1680  0.0320  0.0458
  298PAPS   D1A 3300   2.021   5.821  13.494 -0.2508  0.3234 -0.1292
  298PAPS   D2A 3301   1.693   5.480  13.448  0.0902 -0.1826  0.0214
  298PAPS   D3A 3302   1.774   5.078  13.496 -0.0269  0.0574  0.0018
  298PAPS   D4A 3303   1.653   4.742  13.227  0.2079  0.1036  0.6147
  298PAPS   C5A 3304   1.574   4.805  12.800  0.0223 -0.0003 -0.0349
  298PAPS   C1B 3305   2.429   5.183  13.145  0.0995 -0.3692  0.1842
  298PAPS   C2B 3306   2.330   5.236  12.663 -0.0664  0.0078  0.3018
  298PAPS   C3B 3307   2.078   5.204  12.320 -0.0942  0.2045  0.0560
  298PAPS   C4B 3308   1.714   5.006  12.369 -0.1687 -0.0953  0.2199
  299PAPS   CNO 3309   0.269   5.316  14.064  0.0016  0.2203  0.1096
  299PAPS   PO4 3310   0.371   5.764  13.895 -0.1125  0.2509  0.0655
  299PAPS   GL1 3311   0.537   5.815  13.496 -0.0558  0.1905 -0.0900
  299PAPS   GL2 3312   0.371   5.988  13.262  0.0724  0.0267  0.0432
  299PAPS   D1A 3313   0.727   5.823  13.060 -0.0751  0.2837  0.2258
  299PAPS   D2A 3314   0.735   5.381  12.868  0.1217 -0.1233  0.1121
  299PAPS   D3A 3315   0.831   5.146  13.197 -0.2256  0.0065  0.0280
  299PAPS   D4A 3316   0.681   4.881  12.824 -0.5896 -0.0079 -0.0613
  299PAPS   C5A 3317   0.764   4.789  12.419 -0.0193  0.4980 -0.0281
  299PAPS   C1B 3318   0.395   6.073  12.880  0.1224 -0.2510 -0.0660
  299PAPS   C2B 3319   0.160   6.246  12.559  0.1848 -0.1995  0.1337
  299PAPS   C3B 3320   0.390   6.419  12.210  0.2143  0.2361 -0.0750
  299PAPS   C4B 3321   0.278   6.754  11.935  0.1572 -0.0381 -0.1928
  300PAPS   CNO 3322   2.083   1.062  14.177  0.0963 -0.1346 -0.0977
  300PAPS   PO4 3323   2.276   1.152  13.803 -0.0260  0.1109 -0.2492
  300PAPS   GL1 3324   2.351   0.940  13.407 -0.1114 -0.1448 -0.0362
  300PAPS   GL2 3325   2.399   0.621  13.335 -0.0511 -0.1812 -0.0268
  300PAPS   D1A 3326   2.471   1.165  13.077 -0.1482 -0.0233 -0.4266
  300PAPS   D2A 3327   2.304   1.008  12.728  0.2311 -0.1998  0.0526
  300PAPS   D3A 3328   2.434   1.040  12.345  0.1002  0.3172  0.0792
  300PAPS   D4A 3329   2.704   1.396  12.508  0.2684 -0.2222 -0.2147
  300PAPS   C5A 3330   3.022   1.642  12.270  0.0501 -0.2304 -0.1416
  300PAPS   C1B 3331   2.464   0.565  12.935 -0.1141  0.0192 -0.3428
  300PAPS   C2B 3332   2.522   0.511  12.556 -0.0606  0.0080 -0.0385
  300PAPS   C3B 3333   2.403   0.499  12.168 -0.0889  0.1695 -0.2497
  300PAPS   C4B 3334   2.408   0.905  11.881 -0.2908  0.0838  0.3137
  301PAPS   CNO 3335   6.540   6.494  14.067 -0.0585  0.0665 -0.0076
  301PAPS   PO4 3336   6.158   6.444  13.863 -0.0324 -0.2469 -0.0672
  301PAPS   GL1 3337   6.312   6.754  13.642  0.3949 -0.2331  0.2083
  301PAPS   GL2 3338   6.155   6.689  13.391  0.2372  0.1034  0.1860
  301PAPS   D1A 3339   6.316   7.266  13.715 -0.1312  0.0766  0.1071
  301PAPS   D2A 3340   6.124   7.606  13.454 -0.2556 -0.3133  0.1191
  301PAPS   D3A 3341   5.998   7.186  13.371 -0.0482 -0.1876 -0.3683
  301PAPS   D4A 3342   6.316   7.176  13.128  0.0230  0.1353  0.1922
  301PAPS   C5A 3343   6.647   6.908  13.007 -0.0246  0.2726  0.0851
  301PAPS   C1B 3344   6.139   6.738  12.921 -0.0901  0.1641 -0.1362
  301PAPS   C2B 3345   5.903   6.957  12.682  0.3904  0.1254  0.0477
  301PAPS   C3B 3346   5.861   7.079  12.282 -0.1549 -0.2811  0.1559
  301PAPS   C4B 3347   5.850   7.388  11.984 -0.0103 -0.2113  0.0836
  302PAPS   CNO 3348   7.007   0.849  14.098  0.0020  0.4295  0.1156
  302PAPS   PO4 3349   7.153   0.469  14.190  0.0196  0.3092  0.2851
  302PAPS   GL1 3350   7.111   0.416  13.802 -0.0443  0.0826 -0.1048
  302PAPS   GL2 3351   7.168   0.523  13.447  0.0020 -0.5030  0.3054
  302PAPS   D1A 3352   7.206   0.053  13.617  0.1969  0.2105 -0.0093
  302PAPS   D2A 3353   7.018   0.042  13.134 -0.0840  0.0878  0.0604
  302PAPS   D3A 3354   7.064  -0.258  12.881 -0.2095  0.0863  0.1779
  302PAPS   D4A 3355   7.305  -0.313  12.527  0.1920 -0.1814  0.0623
  302PAPS   C5A 3356   7.337  -0.076  12.140  0.1067  0.0752  0.0336
  302PAPS   C1B 3357   7.315   0.552  12.965  0.1428 -0.2849  0.0563
  302PAPS   C2B 3358   7.358   0.637  12.623  0.2256  0.1046 -0.1209
  302PAPS   C3B 3359   7.252   0.977  12.193 -0.2512  0.1077  0.0270
  302PAPS   C4B 3360   7.278   0.889  11.714 -0.3377  0.2112 -0.1329
  303PAPS   CNO 3361   3.469   1.092  13.447 -0.0254 -0.0758  0.1449
  303PAPS   PO4 3362   3.303   1.080  13.091  0.1444 -0.1815 -0.0032
  303PAPS   GL1 3363   2.936   0.864  12.918  0.2515 -0.3265  0.1666
  303PAPS   GL2 3364   3.010   0.535  12.822  0.0940  0.2650  0.0485
  303PAPS   D1A 3365   2.813   0.858  12.550 -0.0666 -0.3341 -0.2050
  303PAPS   D2A 3366   3.232   0.704  12.343 -0.3449  0.0527  0.1916
  303PAPS   D3A 3367   3.303   0.571  11.918  0.2294 -0.1536  0.1222
  303PAPS   D4A 3368   3.621   0.346  11.756  0.0009  0.0054 -0.2234
  303PAPS   C5A 3369   3.694  -0.056  11.545  0.2022 -0.0475 -0.0329
  303PAPS   C1B 3370   3.057   0.268  12.325  0.0941  0.0244  0.0018
  303PAPS   C2B 3371   2.866   0.272  11.905 -0.2305 -0.3775 -0.2734
  303PAPS   C3B 3372   3.016   0.489  11.554  0.0720  0.2321 -0.0595
  303PAPS   C4B 3373   3.083   0.852  11.569 -0.2123 -0.0494 -0.0016
  304PAPS   CNO 3374   2.918   3.182  13.461  0.1353  0.4987  0.0157
  304PAPS   PO4 3375   2.824   2.825  13.334 -0.1677 -0.2390 -0.1822
  304PAPS   GL1 3376   3.169   2.979  13.018  0.3397  0.0480 -0.0602
  304PAPS   GL2 3377   3.097   2.894  12.740 -0.1418 -0.0283 -0.0350
  304PAPS   D1A 3378   3.636   3.323  13.034  0.0675 -0.2987 -0.3305
  304PAPS   D2A 3379   3.881   3.680  12.874  0.2683  0.0192  0.2658
  304PAPS   D3A 3380   4.231   3.369  12.997  0.1510 -0.0111 -0.0902
  304PAPS   D4A 3381   4.462   3.315  12.577 -0.0249  0.1547  0.0961
  304PAPS   C5A 3382   4.376   3.084  12.295 -0.1846  0.1489 -0.1547
  304PAPS   C1B 3383   3.087   3.003  12.311  0.0750 -0.0739  0.1233
  304PAPS   C2B 3384   3.147   3.179  11.979 -0.2999 -0.1295  0.2097
  304PAPS   C3B 3385   3.058   3.445  11.705 -0.0968 -0.0036  0.3541
  304PAPS   C4B 3386   2.981   3.579  11.222 -0.0727 -0.0684  0.3216
  305PAPS   CNO 3387   0.402   1.590  14.373 -0.0813  0.0088  0.0397
  305PAPS   PO4 3388   0.374   1.906  14.168 -0.0546  0.1026 -0.1680
  305PAPS   GL1 3389   0.400   1.876  13.768 -0.1122  0.1052 -0.0778
  305PAPS   GL2 3390   0.821   1.733  13.640 -0.1422 -0.0210  0.0958
  305PAPS   D1A 3391   0.383   1.851  13.357 -0.0731  0.1449 -0.0444
  305PAPS   D2A 3392   0.230   2.175  13.104 -0.1091 -0.0804  0.2173
  305PAPS   D3A 3393   0.210   1.843  12.814 -0.3537 -0.0888  0.2842
  305PAPS   D4A 3394   0.326   2.240  12.597  0.0187  0.0528 -0.5245
  305PAPS   C5A 3395   0.165   2.371  12.286  0.1229 -0.1232  0.0633
  305PAPS   C1B 3396   0.668   1.335  13.528 -0.3837 -0.1333 -0.1839
  305PAPS   C2B 3397   0.487   1.464  12.964  0.1562 -0.4098  0.0925
  305PAPS   C3B 3398   0.382   1.449  12.515 -0.0759 -0.3599 -0.0315
  305PAPS   C4B 3399   0.192   1.472  12.070 -0.2683 -0.2151 -0.0738
  306PAPS   CNO 3400   7.289   1.526  13.805  0.1199  0.0560 -0.0189
  306PAPS   PO4 3401   6.915   1.334  13.966 -0.0353 -0.1012  0.1537
  306PAPS   GL1 3402   7.050   1.099  13.616 -0.1889  0.1947  0.2385
  306PAPS   GL2 3403   7.431   1.088  13.456 -0.0201 -0.2189  0.0886
  306PAPS   D1A 3404   6.938   1.037  13.175 -0.2485 -0.1675  0.1699
  306PAPS   D2A 3405   7.314   1.071  12.892  0.2964  0.1348  0.1405
  306PAPS   D3A 3406   6.983   0.896  12.624  0.1255 -0.0391 -0.1628
  306PAPS   D4A 3407   6.744   0.925  12.331 -0.0089 -0.1567 -0.0247
  306PAPS   C5A 3408   6.473   1.104  11.921 -0.0479 -0.2211  0.1424
  306PAPS   C1B 3409   7.246   1.453  13.301  0.0994 -0.0295  0.2010
  306PAPS   C2B 3410   7.222   1.623  12.876 -0.1955 -0.2619  0.1629
  306PAPS   C3B 3411   7.270   1.871  12.596 -0.0753  0.1484 -0.4430
  306PAPS   C4B 3412   7.182   1.884  12.194  0.4811 -0.2280 -0.2525
  307PAPS   CNO 3413   5.512   1.853  13.502 -0.0788 -0.1527  0.1195
  307PAPS   PO4 3414   5.897   1.799  13.698  0.4968  0.0369  0.2269
  307PAPS   GL1 3415   6.078   1.674  13.279  0.0583  0.0492 -0.1309
  307PAPS   GL2 3416   5.812   1.607  13.017  0.1196 -0.1424  0.0710
  307PAPS   D1A 3417   6.375   1.628  13.045 -0.2588  0.0117  0.1527
  307PAPS   D2A 3418   6.814   1.601  13.201 -0.3658  0.2098  0.1285
  307PAPS   D3A 3419   7.105   1.978  13.158  0.1114 -0.2294  0.0011
  307PAPS   D4A 3420   7.512   1.955  13.034  0.0916  0.0530  0.1242
  307PAPS   C5A 3421   7.553   2.265  12.776  0.1812 -0.0428 -0.0534
  307PAPS   C1B 3422   6.066   1.640  12.612  0.1087 -0.0929 -0.0300
  307PAPS   C2B 3423   5.982   1.380  12.143 -0.1770 -0.0455 -0.5145
  307PAPS   C3B 3424   5.947   1.293  11.816 -0.1920 -0.0800  0.0270
  307PAPS   C4B 3425   6.031   0.933  11.792  0.0965 -0.0252 -0.1239
  308PAPS   CNO 3426   2.856   6.987  14.145 -0.0280 -0.0073 -0.2219
  308PAPS   PO4 3427   2.876   7.241  13.829  0.1794 -0.2991  0.0021
  308PAPS   GL1 3428   2.702   7.309  13.424  0.1400 -0.1431  0.3050
  308PAPS   GL2 3429   2.969   7.161  13.277  0.2417  0.0632  0.0030
  308PAPS   D1A 3430   2.466   7.440  13.183 -0.0966  0.1843 -0.1404
  308PAPS   D2A 3431   2.150   7.007  13.125 -0.0046 -0.1389  0.2030
  308PAPS   D3A 3432   2.377   6.962  12.865  0.1053  0.1147  0.1354
  308PAPS   D4A 3433   2.691   6.672  12.949 -0.1549  0.1142  0.1718
  308PAPS   C5A 3434   2.534   6.251  12.698  0.0946 -0.2873 -0.2102
  308PAPS   C1B 3435   2.921   7.246  12.918 -0.0534  0.1448 -0.0346
  308PAPS   C2B 3436   2.822   7.214  12.447 -0.1626 -0.0479  0.2143
  308PAPS   C3B 3437   3.024   7.434  12.156 -0.0913 -0.1978  0.0616
  308PAPS   C4B 3438   2.818   7.567  11.792  0.1115 -0.1384  0.1937
  309PAPS   CNO 3439   4.518   7.642  13.655  0.4037 -0.0900  0.1438
  309PAPS   PO4 3440   4.729   7.876  13.342  0.0110 -0.0105  0.2385
  309PAPS   GL1 3441   4.672   7.497  13.232 -0.1767 -0.0154  0.0184
  309PAPS   GL2 3442   4.480   7.197  13.311 -0.4699  0.0811 -0.3003
  309PAPS   D1A 3443   4.942   7.436  12.895 -0.4417 -0.3663  0.2510
  309PAPS   D2A 3444   5.324   7.638  12.980  0.1676 -0.0534  0.0276
  309PAPS   D3A 3445   5.207   8.059  13.045 -0.1409 -0.1059  0.2029
  309PAPS   D4A 3446   5.365   8.023  12.643 -0.3730 -0.2311 -0.0948
  309PAPS   C5A 3447   5.849   7.963  12.503  0.2684 -0.1532  0.2704
  309PAPS   C1B 3448   4.794   7.000  12.935 -0.1786 -0.0594 -0.2324
  309PAPS   C2B 3449   5.083   7.012  12.592 -0.1558 -0.0274  0.3465
  309PAPS   C3B 3450   5.209   7.163  12.132  0.3887 -0.0323  0.1201
  309PAPS   C4B 3451   5.286   7.539  11.770  0.0049  0.0103 -0.0317
  310PAPS   CNO 3452   7.920   7.367   9.626  0.0513  0.3739  0.1330
  310PAPS   PO4 3453   7.580   7.532   9.919  0.2631 -0.1761 -0.0888
  310PAPS   GL1 3454   7.446   7.553  10.362  0.0068  0.2106  0.4734
  310PAPS   GL2 3455   7.279   7.743  10.536 -0.1045  0.0291 -0.0058
  310PAPS   D1A 3456   7.194   7.244  10.619  0.0456 -0.0588  0.2565
  310PAPS   D2A 3457   7.330   6.936  10.974 -0.1122  0.2383 -0.0481
  310PAPS   D3A 3458   7.563   6.579  10.926 -0.0556 -0.1108 -0.1169
  310PAPS   D4A 3459   7.815   6.769  11.107  0.0642 -0.2222  0.0015
  310PAPS   C5A 3460   7.833   6.631  11.504 -0.2656 -0.3807  0.1673
  310PAPS   C1B 3461   7.203   7.816  10.968  0.0245  0.1470 -0.2142
  310PAPS   C2B 3462   7.164   7.982  11.396  0.0516 -0.1205 -0.0040
  310PAPS   C3B 3463   7.389   8.160  11.701  0.1702 -0.2066  0.0149
  310PAPS   C4B 3464   7.463   8.247  12.080 -0.0454 -0.1001 -0.0141
  311PAPS   CNO 3465   5.306   6.440   9.642 -0.0951 -0.2136  0.0122
  311PAPS   PO4 3466   4.957   6.164   9.767 -0.0340  0.0734 -0.1256
  311PAPS   GL1 3467   5.203   6.337  10.148 -0.1127  0.0600 -0.0212
  311PAPS   GL2 3468   5.001   6.556  10.211 -0.0964  0.1382  0.2958
  311PAPS   D1A 3469   5.235   6.195  10.536  0.0942  0.3239 -0.4714
  311PAPS   D2A 3470   4.844   6.143  10.673  0.0607 -0.0896  0.1886
  311PAPS   D3A 3471   4.988   6.288  11.042  0.0429 -0.0174  0.3299
  311PAPS   D4A 3472   5.167   6.440  11.507 -0.0798  0.0183 -0.0393
  311PAPS   C5A 3473   5.194   6.201  11.922  0.1164 -0.0072  0.1788
  311PAPS   C1B 3474   5.016   6.714  10.663  0.1337 -0.0194  0.0075
  311PAPS   C2B 3475   4.684   6.743  10.999  0.3399  0.1757  0.3997
  311PAPS   C3B 3476   4.249   6.762  10.968 -0.1524  0.0967  0.2821
  311PAPS   C4B 3477   4.036   7.039  10.784  0.2081 -0.1462 -0.2261
  312PAPS   CNO 3478   1.836   6.476   9.760  0.1322  0.1977  0.1440
  312PAPS   PO4 3479   1.560   6.257   9.954 -0.1442 -0.3945  0.1349
  312PAPS   GL1 3480   1.628   6.292  10.370  0.1242  0.2522  0.2546
  312PAPS   GL2 3481   1.702   6.020  10.534  0.1703  0.2109 -0.2161
  312PAPS   D1A 3482   1.954   6.341  10.804  0.1976  0.2716  0.0473
  312PAPS   D2A 3483   2.145   6.718  10.862  0.0274  0.1060 -0.0961
  312PAPS   D3A 3484   2.473   6.501  10.842  0.0285 -0.1887  0.1867
  312PAPS   D4A 3485   2.620   6.462  11.204  0.0406 -0.0897 -0.0549
  312PAPS   C5A 3486   3.029   6.651  11.411  0.1255 -0.2556 -0.1712
  312PAPS   C1B 3487   1.620   6.092  11.010 -0.1682  0.0849  0.0511
  312PAPS   C2B 3488   1.614   5.965  11.503  0.1382 -0.0195  0.1516
  312PAPS   C3B 3489   1.807   5.978  11.782  0.3696 -0.0219 -0.0241
  312PAPS   C4B 3490   2.114   6.169  11.998  0.0232  0.2934 -0.0488
  313PAPS   CNO 3491   4.603   4.035  10.315 -0.1287  0.1701  0.0441
  313PAPS   PO4 3492   4.974   3.807  10.228 -0.3599 -0.3394  0.2830
  313PAPS   GL1 3493   4.948   3.863  10.666 -0.1204  0.2961  0.2644
  313PAPS   GL2 3494   5.151   3.710  10.779 -0.1958  0.2939 -0.1494
  313PAPS   D1A 3495   4.629   3.639  10.944 -0.1703  0.0032 -0.1270
  313PAPS   D2A 3496   4.899   3.229  10.806 -0.0456 -0.2203 -0.4078
  313PAPS   D3A 3497   5.079   2.976  11.184 -0.0304 -0.2602 -0.2888
  313PAPS   D4A 3498   5.448   2.805  11.236  0.0707 -0.0046  0.2186
  313PAPS   C5A 3499   5.567   2.918  11.637 -0.1410  0.0731  0.0837
  313PAPS   C1B 3500   5.076   3.501  11.170  0.0051 -0.3427 -0.0494
  313PAPS   C2B 3501   4.704   3.603  11.462  0.1521  0.1221 -0.1965
  313PAPS   C3B 3502   4.276   3.751  11.642  0.0131  0.1429  0.0882
  313PAPS   C4B 3503   3.932   3.620  11.828 -0.0363 -0.0510  0.0063
  314PAPS   CNO 3504   1.050   6.933  10.244  0.0918 -0.3834 -0.1287
  314PAPS   PO4 3505   0.639   6.920  10.339  0.0325  0.1541 -0.2006
  314PAPS   GL1 3506   0.411   7.125  10.589  0.0092 -0.0956  0.0759
  314PAPS   GL2 3507   0.428   6.984  10.882 -0.3552 -0.0742 -0.0571
  314PAPS   D1A 3508  -0.030   7.154  10.681  0.3355  0.0193  0.3154
  314PAPS   D2A 3509  -0.259   7.457  10.947 -0.0639  0.2107 -0.0390
  314PAPS   D3A 3510  -0.071   7.193  11.290 -0.2761 -0.2703 -0.1325
  314PAPS   D4A 3511  -0.379   6.931  11.465 -0.0274  0.1306 -0.0191
  314PAPS   C5A 3512  -0.327   6.747  11.833  0.0697  0.0577  0.1151
  314PAPS   C1B 3513   0.587   7.230  11.086 -0.2848  0.0875  0.0139
  314PAPS   C2B 3514   0.763   7.293  11.448 -0.2294  0.1031  0.0780
  314PAPS   C3B 3515   1.190   7.440  11.639  0.0641  0.1964 -0.0804
  314PAPS   C4B 3516   1.362   7.282  12.027 -0.2364 -0.2927  0.1074
  315PAPS   CNO 3517   1.486   0.922   9.685  0.0900  0.1726  0.0727
  315PAPS   PO4 3518   1.512   0.447   9.792 -0.0494 -0.0926  0.0873
  315PAPS   GL1 3519   1.545   0.477  10.255  0.0441  0.1226 -0.0145
  315PAPS   GL2 3520   1.871   0.395  10.280 -0.1381  0.2131  0.3110
  315PAPS   D1A 3521   1.603   0.556  10.682  0.0350 -0.1796  0.0173
  315PAPS   D2A 3522   1.428   1.016  10.595  0.2356  0.4976 -0.0483
  315PAPS   D3A 3523   1.888   1.029  10.634  0.1908  0.1045  0.0346
  315PAPS   D4A 3524   1.868   0.901  11.070 -0.6750  0.2748  0.0949
  315PAPS   C5A 3525   2.180   0.832  11.381 -0.0018 -0.1260 -0.0353
  315PAPS   C1B 3526   2.154   0.624  10.581 -0.0227  0.2184  0.1339
  315PAPS   C2B 3527   2.275   0.592  10.952 -0.0820  0.0433 -0.0297
  315PAPS   C3B 3528   2.354   0.173  11.133 -0.0943 -0.0794 -0.0184
  315PAPS   C4B 3529   2.606  -0.137  11.318 -0.0624  0.3028 -0.0143
  316PAPS   CNO 3530   7.880   5.488   9.872 -0.0030  0.0982 -0.2619
  316PAPS   PO4 3531   7.977   5.444  10.293  0.2765 -0.1975  0.0424
  316PAPS   GL1 3532   7.825   5.631  10.637  0.1835 -0.1962  0.1598
  316PAPS   GL2 3533   8.015   5.695  10.869  0.0466  0.0210  0.0134
  316PAPS   D1A 3534   7.531   5.478  10.932  0.4027 -0.0141  0.1179
  316PAPS   D2A 3535   7.485   5.624  11.298  0.0552 -0.0831  0.0803
  316PAPS   D3A 3536   7.498   5.253  11.392 -0.0335  0.4188 -0.3978
  316PAPS   D4A 3537   7.663   5.162  11.746 -0.2435 -0.1909 -0.0578
  316PAPS   C5A 3538   8.114   5.208  11.787  0.1265  0.1381  0.0263
  316PAPS   C1B 3539   7.974   5.560  11.272 -0.0474  0.1127  0.1103
  316PAPS   C2B 3540   7.912   5.676  11.754 -0.0135 -0.4165  0.1499
  316PAPS   C3B 3541   7.559   5.743  11.838 -0.0161 -0.2782 -0.1140
  316PAPS   C4B 3542   7.088   5.827  11.710 -0.2031 -0.0625  0.4072
  317PAPS   CNO 3543   1.995   2.969   9.326  0.3296 -0.1087  0.2501
  317PAPS   PO4 3544   1.577   3.275   9.478 -0.0008  0.0233 -0.0618
  317PAPS   GL1 3545   1.345   3.189   9.838 -0.0950  0.2564  0.0710
  317PAPS   GL2 3546   1.548   3.106  10.140 -0.1637  0.2088 -0.0501
  317PAPS   D1A 3547   1.044   3.269  10.102 -0.3553  0.2302 -0.0786
  317PAPS   D2A 3548   1.213   3.227  10.473 -0.0233 -0.0389 -0.0400
  317PAPS   D3A 3549   0.933   3.543  10.581 -0.1361 -0.1130 -0.4600
  317PAPS   D4A 3550   0.942   3.844  10.790  0.0204  0.0901 -0.2074
  317PAPS   C5A 3551   1.114   3.835  11.247  0.2431 -0.1553  0.0114
  317PAPS   C1B 3552   1.779   3.201  10.463  0.1094 -0.0908  0.0592
  317PAPS   C2B 3553   1.871   3.231  10.886 -0.2413  0.1369  0.2214
  317PAPS   C3B 3554   1.706   3.459  11.214 -0.1493  0.1988  0.0033
  317PAPS   C4B 3555   1.626   3.853  11.406  0.0523  0.2122 -0.1633
  318PAPS   CNO 3556   2.956   1.081   9.038  0.2573 -0.2020  0.1391
  318PAPS   PO4 3557   2.635   0.872   9.381 -0.0719  0.1260  0.3186
  318PAPS   GL1 3558   2.953   0.821   9.719 -0.2350 -0.0390  0.1150
  318PAPS   GL2 3559   2.758   0.731   9.941  0.0134  0.0541  0.1465
  318PAPS   D1A 3560   3.277   0.751  10.078 -0.1139 -0.2105 -0.1493
  318PAPS   D2A 3561   3.244   0.738  10.502 -0.2900  0.0017  0.0912
  318PAPS   D3A 3562   3.402   0.410  10.765 -0.1486  0.1425  0.5479
  318PAPS   D4A 3563   3.676   0.679  10.958  0.3196 -0.1008  0.0568
  318PAPS   C5A 3564   3.737   1.108  10.867 -0.2193  0.2458  0.3041
  318PAPS   C1B 3565   2.791   1.007  10.206 -0.0339 -0.3467 -0.0370
  318PAPS   C2B 3566   2.780   0.906  10.739 -0.2607 -0.0004 -0.0345
  318PAPS   C3B 3567   2.738   0.791  11.186  0.0968  0.0687  0.1809
  318PAPS   C4B 3568   2.541   0.491  11.488 -0.1120  0.0797 -0.1608
  319PAPS   CNO 3569   3.587   1.612   9.392 -0.1775  0.0459 -0.0139
  319PAPS   PO4 3570   3.679   2.093   9.170  0.1128 -0.2848  0.0673
  319PAPS   GL1 3571   3.559   2.342   9.603  0.1930 -0.0143  0.2653
  319PAPS   GL2 3572   3.653   2.604   9.660 -0.3946  0.1680 -0.2209
  319PAPS   D1A 3573   3.140   2.432   9.759 -0.1974  0.4419 -0.0629
  319PAPS   D2A 3574   3.356   2.653  10.153  0.0734 -0.0828 -0.0722
  319PAPS   D3A 3575   3.343   2.628  10.642  0.1902  0.5675  0.0726
  319PAPS   D4A 3576   3.494   2.770  11.001 -0.0252 -0.1086  0.2131
  319PAPS   C5A 3577   3.226   2.646  11.437  0.0793 -0.1079  0.3694
  319PAPS   C1B 3578   3.815   2.417  10.067 -0.1165  0.0767  0.0883
  319PAPS   C2B 3579   3.697   2.289  10.469 -0.1498  0.0895  0.0440
  319PAPS   C3B 3580   3.567   2.200  10.843  0.1263  0.3108  0.1448
  319PAPS   C4B 3581   3.220   2.133  11.155  0.0992  0.2385 -0.2376
  320PAPS   CNO 3582   7.229   3.200  10.052  0.0246  0.0413  0.1995
  320PAPS   PO4 3583   6.825   3.232  10.089 -0.1453 -0.2352  0.0013
  320PAPS   GL1 3584   6.572   3.229  10.439 -0.0967  0.0015 -0.1397
  320PAPS   GL2 3585   6.474   3.452  10.571 -0.0131  0.0640  0.3080
  320PAPS   D1A 3586   6.287   3.002  10.697 -0.3615  0.2791  0.1783
  320PAPS   D2A 3587   6.162   2.555  10.708 -0.1485 -0.3635 -0.0601
  320PAPS   D3A 3588   6.128   2.404  11.137 -0.1441 -0.3712 -0.2130
  320PAPS   D4A 3589   6.498   2.235  11.087 -0.2393  0.0550 -0.0843
  320PAPS   C5A 3590   6.920   2.365  11.324  0.0258 -0.0030 -0.1334
  320PAPS   C1B 3591   6.610   3.381  11.017  0.2733  0.0810 -0.4201
  320PAPS   C2B 3592   6.641   3.467  11.419  0.0122 -0.3533  0.0230
  320PAPS   C3B 3593   6.756   3.637  11.733  0.0051  0.1971 -0.2060
  320PAPS   C4B 3594   6.865   4.136  11.997 -0.1788  0.3348 -0.2723
  321PAPS   CNO 3595   6.109   2.017   9.820  0.3523 -0.1106  0.0844
  321PAPS   PO4 3596   6.442   1.973   9.901 -0.3304 -0.0101 -0.1245
  321PAPS   GL1 3597   6.273   1.767  10.201 -0.2254  0.0799 -0.1729
  321PAPS   GL2 3598   5.958   1.701  10.208 -0.0256 -0.4008  0.2490
  321PAPS   D1A 3599   6.311   1.349  10.426  0.2007  0.1754  0.2073
  321PAPS   D2A 3600   6.728   1.447  10.593 -0.0347  0.1824  0.0364
  321PAPS   D3A 3601   7.055   1.161  10.804 -0.2329 -0.3432  0.2998
  321PAPS   D4A 3602   6.933   0.970  11.081 -0.0581 -0.1606 -0.1584
  321PAPS   C5A 3603   6.806   1.096  11.570  0.1915 -0.0009 -0.0534
  321PAPS   C1B 3604   5.738   1.518  10.540 -0.0432 -0.1958  0.1859
  321PAPS   C2B 3605   5.792   1.496  10.940 -0.0607  0.0123  0.3921
  321PAPS   C3B 3606   5.951   1.552  11.331 -0.1148 -0.0551 -0.3731
  321PAPS   C4B 3607   6.301   1.280  11.436  0.0734 -0.0402  0.0381
  322PAPS   CNO 3608   6.135   2.882   9.734 -0.0880 -0.1507 -0.1124
  322PAPS   PO4 3609   6.545   2.829   9.838  0.1156 -0.3005 -0.2609
  322PAPS   GL1 3610   6.472   2.534  10.085  0.0751 -0.3060 -0.1677
  322PAPS   GL2 3611   6.603   2.617  10.406 -0.1574 -0.2453 -0.0295
  322PAPS   D1A 3612   6.805   2.201  10.170 -0.1187  0.4599  0.2110
  322PAPS   D2A 3613   7.001   1.803  10.407 -0.1681 -0.1479 -0.0505
  322PAPS   D3A 3614   7.311   2.144  10.490 -0.2732 -0.0208  0.0704
  322PAPS   D4A 3615   7.067   2.432  10.535 -0.0878  0.3598  0.0263
  322PAPS   C5A 3616   6.837   2.467  10.810  0.3549  0.1611  0.2592
  322PAPS   C1B 3617   6.490   2.188  10.578 -0.0069 -0.0453 -0.1648
  322PAPS   C2B 3618   6.676   1.876  10.822 -0.1911 -0.1077  0.2971
  322PAPS   C3B 3619   7.040   1.991  10.947 -0.2439  0.3946 -0.3911
  322PAPS   C4B 3620   7.262   2.298  10.958  0.0874  0.0873 -0.2840
  323PAPS   CNO 3621   2.355   4.485   9.431 -0.1882 -0.1225  0.2144
  323PAPS   PO4 3622   2.427   4.923   9.577  0.1443 -0.1158  0.0603
  323PAPS   GL1 3623   2.223   4.842  10.031  0.1061  0.0861  0.0319
  323PAPS   GL2 3624   2.002   5.149  10.117 -0.0382  0.3452 -0.2250
  323PAPS   D1A 3625   2.361   4.480  10.137  0.0174  0.0327  0.2280
  323PAPS   D2A 3626   2.146   4.564  10.576 -0.0805 -0.0157 -0.1043
  323PAPS   D3A 3627   2.406   4.193  10.651  0.0797 -0.0011 -0.0617
  323PAPS   D4A 3628   2.331   3.892  10.455 -0.1135  0.0728 -0.1358
  323PAPS   C5A 3629   2.332   3.923  10.009  0.0080  0.1561 -0.1280
  323PAPS   C1B 3630   2.125   5.047  10.542 -0.2675  0.3103 -0.0840
  323PAPS   C2B 3631   2.248   5.279  10.899  0.0028  0.2805 -0.0087
  323PAPS   C3B 3632   2.348   5.420  11.264 -0.1735 -0.0469  0.2645
  323PAPS   C4B 3633   2.286   5.664  11.587 -0.1258  0.2448 -0.1221
  324PAPS   CNO 3634   0.721   4.293   9.567 -0.0943  0.1004  0.3941
  324PAPS   PO4 3635   0.951   3.922   9.598  0.0373 -0.0636  0.1430
  324PAPS   GL1 3636   0.926   4.076   9.976 -0.3419  0.3499  0.0115
  324PAPS   GL2 3637   1.123   3.800  10.068  0.2502 -0.1496  0.0759
  324PAPS   D1A 3638   0.930   4.156  10.409  0.0144  0.1782 -0.1953
  324PAPS   D2A 3639   0.660   4.326  10.547  0.0693  0.2114 -0.0364
  324PAPS   D3A 3640   0.966   4.580  10.717  0.3109 -0.0643 -0.1401
  324PAPS   D4A 3641   0.785   4.223  11.057 -0.1773 -0.0711  0.1952
  324PAPS   C5A 3642   0.700   3.975  11.492  0.2492  0.0291  0.2657
  324PAPS   C1B 3643   1.491   3.627  10.228  0.1673  0.0473  0.0283
  324PAPS   C2B 3644   1.901   3.625  10.369 -0.2470 -0.0806  0.1206
  324PAPS   C3B 3645   2.262   3.427  10.664 -0.1828  0.0488  0.1101
  324PAPS   C4B 3646   2.346   3.174  10.898  0.0370 -0.3066 -0.0599
  325PAPS   CNO 3647   2.282   5.806   9.709 -0.0285 -0.0597  0.0130
  325PAPS   PO4 3648   2.677   5.974   9.632  0.0086  0.1486  0.0879
  325PAPS   GL1 3649   2.795   5.635  10.009  0.0391  0.1758  0.1413
  325PAPS   GL2 3650   3.042   5.536  10.151 -0.0747 -0.0109 -0.0733
  325PAPS   D1A 3651   2.626   5.427  10.457 -0.1810 -0.0082 -0.3812
  325PAPS   D2A 3652   2.944   5.224  10.567  0.2670 -0.2066 -0.5392
  325PAPS   D3A 3653   2.843   4.999  10.225 -0.1664 -0.2293  0.1248
  325PAPS   D4A 3654   2.545   4.885  10.393  0.0442  0.1794  0.0623
  325PAPS   C5A 3655   2.497   4.835  10.824 -0.2190 -0.0978  0.1150
  325PAPS   C1B 3656   3.030   5.765  10.557  0.5876 -0.0937  0.1176
  325PAPS   C2B 3657   3.156   5.755  11.068  0.0154  0.1245  0.2461
  325PAPS   C3B 3658   3.152   5.576  11.332  0.1800  0.0312  0.0176
  325PAPS   C4B 3659   2.837   5.516  11.616 -0.0752 -0.1058  0.0224
  326PAPS   CNO 3660   0.684   0.362  10.243  0.1777  0.0507 -0.1787
  326PAPS   PO4 3661   0.752  -0.055  10.162  0.3321 -0.3012  0.3234
  326PAPS   GL1 3662   0.702  -0.101  10.503 -0.0009  0.2540 -0.1405
  326PAPS   GL2 3663   0.794  -0.290  10.737  0.0909 -0.1689 -0.0848
  326PAPS   D1A 3664   0.855   0.221  10.799  0.0781  0.1207  0.3624
  326PAPS   D2A 3665   1.230   0.315  10.938  0.2055  0.3343  0.1562
  326PAPS   D3A 3666   1.001   0.323  11.287 -0.2083 -0.1163 -0.0823
  326PAPS   D4A 3667   0.987   0.774  11.408  0.0442 -0.2453  0.0039
  326PAPS   C5A 3668   0.893   0.973  11.739 -0.2129 -0.3242  0.0290
  326PAPS   C1B 3669   1.214  -0.192  10.861 -0.2612 -0.0002 -0.2804
  326PAPS   C2B 3670   1.202  -0.130  11.223  0.1092 -0.0470  0.1393
  326PAPS   C3B 3671   1.381   0.158  11.646  0.0945 -0.0762 -0.1717
  326PAPS   C4B 3672   1.306   0.572  11.747  0.2912 -0.1471 -0.1859
  327PAPS   CNO 3673   2.324   7.651   9.738  0.0237  0.2458  0.2637
  327PAPS   PO4 3674   2.357   7.280   9.897  0.1462 -0.1915 -0.4703
  327PAPS   GL1 3675   2.382   7.556  10.274 -0.1135  0.3080  0.1535
  327PAPS   GL2 3676   2.319   7.900  10.223 -0.2673  0.0081 -0.3061
  327PAPS   D1A 3677   2.813   7.774  10.369 -0.0314  0.1986  0.4080
  327PAPS   D2A 3678   2.932   7.408  10.483  0.3477  0.1910 -0.1360
  327PAPS   D3A 3679   3.313   7.434  10.316  0.1659 -0.1936  0.1240
  327PAPS   D4A 3680   3.302   7.698  10.661  0.2209  0.0416 -0.3370
  327PAPS   C5A 3681   3.515   7.660  11.055 -0.1621 -0.2568 -0.0449
  327PAPS   C1B 3682   2.401   7.991  10.605  0.2238 -0.1284 -0.0520
  327PAPS   C2B 3683   2.503   7.618  10.780  0.1073  0.1522  0.1431
  327PAPS   C3B 3684   2.916   7.460  10.961 -0.2876 -0.1187  0.3081
  327PAPS   C4B 3685   3.200   7.186  11.161  0.0049  0.1118  0.1473
  328PAPS   CNO 3686   7.375   5.261  10.526 -0.2561  0.0746  0.1228
  328PAPS   PO4 3687   7.338   5.680  10.433  0.2505  0.0279  0.1031
  328PAPS   GL1 3688   7.103   5.843  10.778  0.0371 -0.1226 -0.0587
  328PAPS   GL2 3689   6.823   5.903  10.673  0.1269 -0.1515 -0.0506
  328PAPS   D1A 3690   7.100   5.932  11.200 -0.2085 -0.0685  0.1230
  328PAPS   D2A 3691   7.140   6.284  10.948 -0.0440 -0.0980 -0.1154
  328PAPS   D3A 3692   7.196   6.510  11.256  0.4670 -0.3613  0.1960
  328PAPS   D4A 3693   7.097   6.308  11.622  0.1951 -0.0187  0.3886
  328PAPS   C5A 3694   6.687   6.435  11.813 -0.0873  0.0477  0.1459
  328PAPS   C1B 3695   6.625   5.859  10.967  0.0752 -0.0220 -0.0058
  328PAPS   C2B 3696   6.515   5.899  11.447 -0.1300 -0.0022 -0.1819
  328PAPS   C3B 3697   6.621   5.906  11.918  0.1729  0.3057 -0.1128
  328PAPS   C4B 3698   6.574   6.153  12.206 -0.0691 -0.3607  0.2711
  329PAPS   CNO 3699   5.761   4.636   9.360 -0.0232  0.2519  0.2790
  329PAPS   PO4 3700   5.640   4.547   9.851 -0.1939 -0.1287 -0.1952
  329PAPS   GL1 3701   5.494   4.574  10.315  0.0288  0.0857 -0.0239
  329PAPS   GL2 3702   5.495   4.309  10.481  0.1867  0.2343 -0.1315
  329PAPS   D1A 3703   5.159   4.689  10.459 -0.0591 -0.0811  0.1041
  329PAPS   D2A 3704   4.970   4.330  10.507  0.3098 -0.0889  0.1698
  329PAPS   D3A 3705   4.906   4.574  10.851  0.1846  0.2447 -0.0878
  329PAPS   D4A 3706   5.164   4.333  10.964  0.0062  0.0393 -0.1348
  329PAPS   C5A 3707   5.217   4.389  11.429  0.0708 -0.2294 -0.2393
  329PAPS   C1B 3708   5.649   4.456  10.869 -0.4896 -0.2177  0.1464
  329PAPS   C2B 3709   5.679   4.596  11.282 -0.0053  0.1946 -0.1482
  329PAPS   C3B 3710   5.470   4.804  11.549  0.0501 -0.0761  0.0234
  329PAPS   C4B 3711   5.735   4.987  11.917  0.2973  0.0969  0.0061
  330PAPS   CNO 3712   6.318   6.412   9.600  0.0038  0.0439  0.1500
  330PAPS   PO4 3713   5.860   6.219   9.654  0.5938 -0.1660  0.2750
  330PAPS   GL1 3714   5.706   6.244  10.136 -0.0097 -0.0431 -0.0316
  330PAPS   GL2 3715   5.852   6.186  10.393  0.1664 -0.1116  0.0834
  330PAPS   D1A 3716   5.534   6.572  10.476 -0.1563  0.0029  0.4116
  330PAPS   D2A 3717   5.452   6.456  10.845  0.1243  0.1812 -0.0408
  330PAPS   D3A 3718   5.278   6.749  11.078  0.2529  0.2341 -0.0085
  330PAPS   D4A 3719   5.633   6.927  11.283 -0.1481  0.0223  0.0627
  330PAPS   C5A 3720   5.549   7.044  11.753 -0.1931  0.0642  0.2050
  330PAPS   C1B 3721   5.642   6.011  10.809  0.0230  0.1517 -0.4873
  330PAPS   C2B 3722   5.475   6.076  11.241 -0.0166  0.1259 -0.1639
  330PAPS   C3B 3723   5.518   5.767  11.541  0.0583  0.2586  0.0330
  330PAPS   C4B 3724   5.451   5.732  11.926  0.2895  0.0401 -0.3882
  331PAPS   CNO 3725   6.418   5.756  10.138  0.0586  0.0846  0.2304
  331PAPS   PO4 3726   6.582   5.271  10.141 -0.0338  0.0182 -0.4658
  331PAPS   GL1 3727   6.629   5.003  10.446 -0.0932 -0.1103 -0.1941
  331PAPS   GL2 3728   6.466   4.750  10.511 -0.3349 -0.1960  0.1336
  331PAPS   D1A 3729   6.937   4.848  10.748 -0.1398  0.2337  0.1482
  331PAPS   D2A 3730   6.743   4.685  11.171  0.3268 -0.2666 -0.0960
  331PAPS   D3A 3731   7.029   4.618  11.514  0.1192 -0.0294  0.1109
  331PAPS   D4A 3732   7.312   4.820  11.566  0.1210 -0.1889 -0.0285
  331PAPS   C5A 3733   7.591   4.786  12.072  0.0550 -0.0626 -0.0027
  331PAPS   C1B 3734   6.452   4.987  10.884  0.0978  0.0794  0.0412
  331PAPS   C2B 3735   6.472   5.039  11.366 -0.0793 -0.1729  0.1515
  331PAPS   C3B 3736   6.626   4.918  11.688 -0.1406  0.0869  0.1303
  331PAPS   C4B 3737   6.975   4.960  11.907 -0.1436 -0.3133 -0.3522
  332PAPS   CNO 3738   0.698   5.520  10.185  0.4612 -0.3915  0.2358
  332PAPS   PO4 3739   1.178   5.459  10.156 -0.2868 -0.0796 -0.0020
  332PAPS   GL1 3740   1.172   5.527  10.609 -0.0421  0.2153  0.3529
  332PAPS   GL2 3741   1.244   5.824  10.788  0.1329 -0.0534 -0.0064
  332PAPS   D1A 3742   1.253   5.175  10.921  0.2565  0.1164 -0.0105
  332PAPS   D2A 3743   1.517   5.001  11.402  0.0647 -0.1458  0.5543
  332PAPS   D3A 3744   1.318   4.710  11.059  0.1540  0.0878 -0.2265
  332PAPS   D4A 3745   1.205   4.451  11.218 -0.1629 -0.0316  0.0480
  332PAPS   C5A 3746   1.324   4.260  11.574  0.0316  0.2699 -0.1588
  332PAPS   C1B 3747   1.277   5.708  11.156 -0.0656  0.2770 -0.0646
  332PAPS   C2B 3748   1.312   5.420  11.446 -0.0739 -0.2125  0.0836
  332PAPS   C3B 3749   1.156   5.344  11.867  0.1419  0.3527 -0.0332
  332PAPS   C4B 3750   0.825   5.103  11.997  0.0038 -0.1741  0.2533
  333PAPS   CNO 3751   3.743   4.038   9.740  0.0093 -0.2587 -0.1676
  333PAPS   PO4 3752   3.996   4.387   9.634 -0.3629  0.1245 -0.2013
  333PAPS   GL1 3753   3.779   4.496   9.939  0.1065 -0.0046 -0.0891
  333PAPS   GL2 3754   3.857   4.687  10.195  0.2761  0.1940  0.0198
  333PAPS   D1A 3755   3.507   4.184  10.218 -0.0247 -0.3812  0.1582
  333PAPS   D2A 3756   3.298   4.332  10.460  0.0740 -0.0584  0.3802
  333PAPS   D3A 3757   2.848   4.532  10.572  0.0096 -0.3185  0.1217
  333PAPS   D4A 3758   2.697   4.400  11.027 -0.1279 -0.1718 -0.1738
  333PAPS   C5A 3759   2.288   4.544  11.213 -0.1962 -0.3783  0.1591
  333PAPS   C1B 3760   3.830   4.824  10.653 -0.4397  0.3212  0.1184
  333PAPS   C2B 3761   3.873   5.023  11.044 -0.1088  0.0361 -0.1245
  333PAPS   C3B 3762   3.912   5.020  11.434  0.4473  0.1748  0.1232
  333PAPS   C4B 3763   4.020   4.656  11.664 -0.0685  0.0834  0.1969
  334PAPS   CNO 3764   3.691   4.504   9.241  0.3738  0.1511 -0.1417
  334PAPS   PO4 3765   3.425   4.392   9.530 -0.2790 -0.0463 -0.0525
  334PAPS   GL1 3766   3.241   4.663   9.902  0.0373  0.0401 -0.0298
  334PAPS   GL2 3767   3.383   4.850   9.869 -0.2913  0.1706 -0.0512
  334PAPS   D1A 3768   2.844   4.606   9.970  0.1015 -0.2386 -0.2368
  334PAPS   D2A 3769   2.778   4.127  10.202  0.1260  0.0765  0.2229
  334PAPS   D3A 3770   2.871   4.051  10.632  0.1151 -0.0426 -0.0390
  334PAPS   D4A 3771   2.570   3.933  11.024  0.4178  0.0714 -0.0174
  334PAPS   C5A 3772   2.258   3.615  11.202  0.1850  0.1423  0.0151
  334PAPS   C1B 3773   3.312   4.890  10.330 -0.1542 -0.0442  0.0318
  334PAPS   C2B 3774   3.421   4.742  10.811 -0.0976 -0.1417  0.2598
  334PAPS   C3B 3775   3.174   4.398  10.967 -0.1046 -0.1045 -0.2615
  334PAPS   C4B 3776   2.995   4.068  11.335  0.0093  0.1209 -0.0297
  335PAPS   CNO 3777   4.846   5.643   9.697  0.0849 -0.0724  0.0425
  335PAPS   PO4 3778   4.980   5.267   9.885 -0.3575  0.0243 -0.1562
  335PAPS   GL1 3779   5.144   5.386  10.308  0.3213 -0.0919 -0.2290
  335PAPS   GL2 3780   5.396   5.226  10.405  0.0853  0.2249  0.0258
  335PAPS   D1A 3781   5.196   5.612  10.698 -0.0031  0.2146  0.1286
  335PAPS   D2A 3782   5.030   5.747  11.075  0.0173  0.1022 -0.0094
  335PAPS   D3A 3783   5.061   5.901  11.460  0.3226 -0.0035  0.2569
  335PAPS   D4A 3784   4.952   5.765  11.898 -0.0473 -0.1266 -0.4032
  335PAPS   C5A 3785   5.067   5.596  12.239  0.1867  0.0556  0.1041
  335PAPS   C1B 3786   5.481   5.001  10.709 -0.2546  0.0092 -0.0609
  335PAPS   C2B 3787   5.319   4.825  11.077 -0.0224  0.1058 -0.0726
  335PAPS   C3B 3788   4.905   4.829  11.321  0.3323  0.0628 -0.0513
  335PAPS   C4B 3789   4.506   4.742  11.525  0.0803 -0.1022  0.0169
  336PAPS   CNO 3790   5.903   3.659  10.043 -0.1080 -0.0923 -0.0947
  336PAPS   PO4 3791   6.302   3.830  10.284  0.0995 -0.2004  0.2040
  336PAPS   GL1 3792   6.082   3.744  10.585  0.2194  0.1257 -0.1101
  336PAPS   GL2 3793   5.976   4.086  10.693  0.1126  0.1728 -0.0743
  336PAPS   D1A 3794   6.091   3.416  10.876  0.1213 -0.4226  0.0384
  336PAPS   D2A 3795   6.088   3.657  11.207 -0.0187  0.1204  0.0632
  336PAPS   D3A 3796   6.225   3.749  11.591  0.0960  0.0660  0.1486
  336PAPS   D4A 3797   6.308   3.405  11.866  0.0828  0.1826 -0.1286
  336PAPS   C5A 3798   6.065   3.099  11.827  0.0615  0.3230  0.1701
  336PAPS   C1B 3799   6.014   4.152  11.088  0.0448  0.2066  0.1456
  336PAPS   C2B 3800   5.928   4.210  11.522  0.2360  0.0479  0.2014
  336PAPS   C3B 3801   5.598   4.370  11.758  0.1201  0.0761  0.2184
  336PAPS   C4B 3802   5.586   4.195  12.010 -0.1651  0.0337  0.0282
  337PAPS   CNO 3803   3.542   6.707   9.514 -0.0012 -0.0606  0.1764
  337PAPS   PO4 3804   3.287   6.517   9.821  0.1497 -0.0281 -0.3569
  337PAPS   GL1 3805   3.602   6.766  10.103 -0.2860  0.0937 -0.0429
  337PAPS   GL2 3806   3.516   6.956  10.284  0.0499 -0.3027  0.2701
  337PAPS   D1A 3807   3.969   7.062  10.322  0.0809  0.1493  0.0350
  337PAPS   D2A 3808   3.780   7.416  10.467 -0.0014 -0.1030 -0.0965
  337PAPS   D3A 3809   4.003   7.540  10.865  0.0491  0.0885  0.3183
  337PAPS   D4A 3810   4.371   7.767  10.743 -0.0854 -0.1081  0.0907
  337PAPS   C5A 3811   4.466   8.148  10.893 -0.0230 -0.1486  0.3421
  337PAPS   C1B 3812   3.490   7.097  10.746 -0.2169 -0.1285 -0.2340
  337PAPS   C2B 3813   3.749   7.244  11.169 -0.1555 -0.1580  0.1206
  337PAPS   C3B 3814   4.027   6.932  11.409 -0.5165  0.1116 -0.1110
  337PAPS   C4B 3815   4.281   7.060  11.755 -0.1070 -0.1810  0.0094
  338PAPS   CNO 3816   6.424   4.419  10.026  0.0001 -0.1760  0.0369
  338PAPS   PO4 3817   6.787   4.198  10.091 -0.1516 -0.2053 -0.2901
  338PAPS   GL1 3818   6.737   4.327  10.452  0.2918 -0.1366 -0.3696
  338PAPS   GL2 3819   6.368   4.271  10.567 -0.1739  0.0152 -0.0491
  338PAPS   D1A 3820   6.841   4.289  10.848 -0.0746 -0.2148  0.1811
  338PAPS   D2A 3821   7.137   4.252  11.180  0.2842  0.2429  0.2287
  338PAPS   D3A 3822   7.240   4.211  11.599  0.3715 -0.1659 -0.0742
  338PAPS   D4A 3823   7.540   4.095  11.402  0.0762 -0.1125 -0.0209
  338PAPS   C5A 3824   7.600   4.301  11.176 -0.1390 -0.2722 -0.4304
  338PAPS   C1B 3825   6.282   4.527  10.940 -0.0792  0.0721 -0.0213
  338PAPS   C2B 3826   6.173   4.568  11.322 -0.0455 -0.2621 -0.1846
  338PAPS   C3B 3827   6.087   4.719  11.626  0.2787 -0.1194  0.0476
  338PAPS   C4B 3828   6.265   4.878  11.960 -0.2415 -0.1191 -0.0975
  339POPE   NH3 3829   7.643   5.624  14.022 -0.2485 -0.0440  0.0479
  339POPE   PO4 3830   7.558   6.110  14.121 -0.1254 -0.1855 -0.1413
  339POPE   GL1 3831   7.751   6.071  13.717 -0.1855 -0.1778  0.2804
  339POPE   GL2 3832   7.770   5.776  13.491 -0.1060 -0.1599 -0.2697
  339POPE   C1A 3833   7.656   6.215  13.256  0.0051 -0.1920 -0.2159
  339POPE   D2A 3834   7.687   6.070  12.928  0.0060 -0.4319  0.1495
  339POPE   C3A 3835   7.474   6.282  12.689 -0.0871 -0.3397  0.2559
  339POPE   C4A 3836   7.484   6.464  12.338 -0.0434  0.2956 -0.1112
  339POPE   C1B 3837   7.466   5.741  13.134 -0.2396 -0.1050 -0.0066
  339POPE   C2B 3838   7.399   5.638  12.720  0.0060 -0.0498 -0.3578
  339POPE   C3B 3839   7.409   5.910  12.310 -0.0789  0.0287  0.0006
  339POPE   C4B 3840   7.219   6.160  12.061  0.1159  0.1395  0.0284
  340POPE   NH3 3841   0.420   4.418  14.010  0.0684  0.0245 -0.0827
  340POPE   PO4 3842   0.747   4.355  13.759 -0.2258  0.1008  0.1338
  340POPE   GL1 3843   0.524   4.264  13.330 -0.0433 -0.0414  0.2139
  340POPE   GL2 3844   0.707   4.569  13.202  0.0378  0.2228 -0.0955
  340POPE   C1A 3845   0.416   4.458  12.841  0.1362  0.0135 -0.0519
  340POPE   D2A 3846   0.262   4.302  12.416 -0.1387  0.1693  0.1270
  340POPE   C3A 3847   0.358   4.635  12.188  0.0781  0.0847 -0.0760
  340POPE   C4A 3848   0.522   4.723  11.878  0.0170 -0.2308  0.0132
  340POPE   C1B 3849   1.108   4.727  13.047  0.3666  0.1129 -0.3854
  340POPE   C2B 3850   1.154   5.025  12.710 -0.1266 -0.0482  0.0639
  340POPE   C3B 3851   1.023   5.327  12.478 -0.3913 -0.3005 -0.1825
  340POPE   C4B 3852   0.954   5.696  12.190  0.0406  0.0114  0.2494
  341POPE   NH3 3853   1.840   2.951   9.790 -0.4932  0.1082  0.2217
  341POPE   PO4 3854   1.712   2.572   9.821  0.3225  0.1471  0.0916
  341POPE   GL1 3855   1.980   2.377  10.007  0.0938 -0.0713 -0.1420
  341POPE   GL2 3856   2.218   2.382   9.953  0.2991 -0.0088  0.0322
  341POPE   C1A 3857   2.102   2.182  10.398 -0.2611  0.3134 -0.1141
  341POPE   D2A 3858   2.089   2.193  10.759  0.0960 -0.0240  0.2772
  341POPE   C3A 3859   1.932   1.982  11.070 -0.0103  0.1064  0.1764
  341POPE   C4A 3860   2.051   1.676  11.370  0.0059 -0.2379  0.2107
  341POPE   C1B 3861   2.383   2.559  10.353  0.0740  0.0253 -0.0433
  341POPE   C2B 3862   2.456   2.614  10.768  0.1609  0.1630  0.2148
  341POPE   C3B 3863   2.446   2.312  11.019 -0.1827 -0.2539 -0.2026
  341POPE   C4B 3864   2.255   2.243  11.368 -0.2219  0.1490  0.0531
  342POPE   NH3 3865   7.277   2.023   9.950  0.1905  0.1611 -0.0792
  342POPE   PO4 3866   7.294   2.431  10.107 -0.1816  0.1921  0.2387
  342POPE   GL1 3867   7.488   2.643  10.361 -0.5736  0.0500  0.0610
  342POPE   GL2 3868   7.711   2.854  10.225  0.5023  0.1960  0.1846
  342POPE   C1A 3869   7.533   2.718  10.861  0.1146  0.0909 -0.1286
  342POPE   D2A 3870   7.509   2.684  11.434 -0.1625  0.0564  0.2692
  342POPE   C3A 3871   7.394   2.277  11.570  0.2969 -0.1983  0.1397
  342POPE   C4A 3872   7.215   1.826  11.472 -0.1434  0.4013  0.1581
  342POPE   C1B 3873   7.608   3.111  10.488  0.0457  0.2006 -0.1246
  342POPE   C2B 3874   7.451   3.222  10.870 -0.1313 -0.2824  0.4302
  342POPE   C3B 3875   7.524   3.184  11.290  0.1361 -0.0295 -0.0950
  342POPE   C4B 3876   7.753   3.292  11.578  0.2403 -0.4352  0.0566
  343PUPE   NH3 3877   2.033   4.136  13.630  0.0344 -0.0690 -0.1412
  343PUPE   PO4 3878   2.448   4.216  13.459  0.3369  0.3269 -0.2606
  343PUPE   GL1 3879   2.584   4.298  13.070  0.2550 -0.1467  0.1120
  343PUPE   GL2 3880   2.795   4.049  12.980  0.2171 -0.0892 -0.1070
  343PUPE   D1A 3881   2.333   4.297  12.740  0.1847 -0.0712  0.0060
  343PUPE   D2A 3882   2.080   4.665  12.651  0.2948 -0.0402 -0.3082
  343PUPE   D3A 3883   1.766   4.488  12.502  0.0504  0.0695 -0.0498
  343PUPE   D4A 3884   2.034   4.201  12.362  0.0715  0.1386  0.0369
  343PUPE   D5A 3885   2.006   4.613  12.062 -0.0669  0.1078 -0.2739
  343PUPE   C1B 3886   2.838   4.365  12.675  0.0217  0.2208  0.1052
  343PUPE   C2B 3887   2.883   4.387  12.254 -0.0091  0.2622 -0.0574
  343PUPE   C3B 3888   2.946   4.323  11.895  0.3668 -0.0133  0.2051
  343PUPE   C4B 3889   2.787   4.556  11.511 -0.0718  0.2087 -0.2316
  344PUPE   NH3 3890   5.088   4.606  13.980  0.1449  0.3058  0.3306
  344PUPE   PO4 3891   4.861   4.803  13.637  0.1564 -0.2438  0.1325
  344PUPE   GL1 3892   5.157   5.030  13.504  0.2346 -0.1309  0.0111
  344PUPE   GL2 3893   5.247   4.732  13.287 -0.1864 -0.0625  0.2408
  344PUPE   D1A 3894   5.328   5.428  13.458 -0.1319 -0.1088 -0.1711
  344PUPE   D2A 3895   5.120   5.626  13.171  0.2796 -0.1788  0.3640
  344PUPE   D3A 3896   5.080   6.125  13.088 -0.2903 -0.1393  0.4079
  344PUPE   D4A 3897   4.699   6.357  13.157 -0.1371  0.1426 -0.0001
  344PUPE   D5A 3898   4.624   6.696  13.369  0.0472 -0.1930  0.0011
  344PUPE   C1B 3899   5.234   4.609  12.859  0.2599 -0.1045  0.1670
  344PUPE   C2B 3900   4.888   4.667  12.569  0.0144  0.0562  0.2189
  344PUPE   C3B 3901   4.727   4.928  12.169  0.5285  0.0209  0.1727
  344PUPE   C4B 3902   4.701   5.120  11.738  0.2388  0.3030  0.0870
  345PUPE   NH3 3903   5.003   5.673  14.300 -0.1880 -0.0734  0.4364
  345PUPE   PO4 3904   5.521   5.786  14.355 -0.0210  0.1846 -0.2527
  345PUPE   GL1 3905   5.745   5.784  13.917 -0.0290 -0.1461  0.2922
  345PUPE   GL2 3906   5.698   6.100  13.855  0.0247  0.3314 -0.1501
  345PUPE   D1A 3907   6.040   5.781  13.524 -0.0146  0.0006 -0.0236
  345PUPE   D2A 3908   5.930   5.555  13.216  0.1417  0.0812  0.0987
  345PUPE   D3A 3909   5.910   5.748  12.788  0.0370 -0.0591  0.1293
  345PUPE   D4A 3910   5.911   5.397  12.558 -0.0039  0.1675 -0.0087
  345PUPE   D5A 3911   6.320   5.293  12.717  0.1150 -0.1821  0.0220
  345PUPE   C1B 3912   5.495   5.905  13.517  0.0475  0.1218 -0.0343
  345PUPE   C2B 3913   5.625   5.950  13.136  0.0319  0.1484 -0.0846
  345PUPE   C3B 3914   5.481   6.003  12.757  0.0881  0.0430  0.3241
  345PUPE   C4B 3915   5.561   5.761  12.407 -0.1314  0.2120  0.0127
  346PUPE   NH3 3916   5.750   1.332  13.423 -0.1091  0.2868 -0.1768
  346PUPE   PO4 3917   5.318   1.415  13.586 -0.1249  0.0873  0.0496
  346PUPE   GL1 3918   5.333   1.177  13.153 -0.2208 -0.2509 -0.0820
  346PUPE   GL2 3919   5.497   1.223  12.938 -0.1339 -0.1848  0.2951
  346PUPE   D1A 3920   5.319   0.780  13.048  0.1524 -0.2188  0.0617
  346PUPE   D2A 3921   5.576   0.529  13.315  0.1552 -0.1854 -0.0470
  346PUPE   D3A 3922   5.712   0.217  13.028  0.0047 -0.1027  0.1515
  346PUPE   D4A 3923   5.722  -0.031  13.266 -0.3202 -0.0796  0.2349
  346PUPE   D5A 3924   5.847  -0.261  12.993 -0.1692  0.2121 -0.2413
  346PUPE   C1B 3925   5.536   1.429  12.549  0.0453  0.1302  0.2765
  346PUPE   C2B 3926   5.595   1.646  12.199  0.0338  0.1096  0.2205
  346PUPE   C3B 3927   5.885   1.802  11.848 -0.1761  0.0665 -0.4200
  346PUPE   C4B 3928   5.957   2.087  11.591  0.0929  0.0171 -0.2010
  347PUPE   NH3 3929  -0.134   4.360  14.087 -0.3298 -0.0725 -0.2141
  347PUPE   PO4 3930   0.153   4.003  14.073  0.0224 -0.0621  0.3898
  347PUPE   GL1 3931   0.041   3.913  13.686  0.1409 -0.0221 -0.4439
  347PUPE   GL2 3932   0.307   3.875  13.470  0.2580  0.3103  0.0084
  347PUPE   D1A 3933  -0.011   3.524  13.395  0.0823  0.0504  0.1422
  347PUPE   D2A 3934  -0.324   3.799  13.275  0.1344  0.1398  0.1476
  347PUPE   D3A 3935  -0.330   3.518  12.834 -0.1007  0.0263  0.0321
  347PUPE   D4A 3936  -0.701   3.539  12.706  0.2363  0.2394  0.0052
  347PUPE   D5A 3937  -0.626   3.259  12.312  0.1287 -0.0644  0.1704
  347PUPE   C1B 3938   0.389   3.845  13.044  0.1812 -0.0835 -0.0490
  347PUPE   C2B 3939   0.525   3.889  12.676 -0.3547 -0.0824  0.4023
  347PUPE   C3B 3940   0.481   3.762  12.279  0.3115  0.2158 -0.0595
  347PUPE   C4B 3941   0.360   3.688  11.791  0.1781 -0.1080 -0.2097
  348PUPE   NH3 3942   5.942   4.774  13.865 -0.2315 -0.0616  0.3020
  348PUPE   PO4 3943   5.613   4.584  14.086  0.2205 -0.0814  0.1205
  348PUPE   GL1 3944   5.542   4.583  13.673  0.1900 -0.1810 -0.0291
  348PUPE   GL2 3945   5.620   4.385  13.441 -0.1751  0.0300 -0.0433
  348PUPE   D1A 3946   5.703   4.968  13.403 -0.3451 -0.1577 -0.0635
  348PUPE   D2A 3947   5.705   4.691  13.014  0.0079  0.1071  0.1926
  348PUPE   D3A 3948   5.824   5.052  12.930 -0.1265  0.2241 -0.1774
  348PUPE   D4A 3949   5.473   5.204  12.991  0.0638  0.0841  0.0044
  348PUPE   D5A 3950   5.384   5.490  12.756 -0.0023 -0.0257 -0.3172
  348PUPE   C1B 3951   5.968   4.154  13.229 -0.1744  0.2282  0.0913
  348PUPE   C2B 3952   6.180   4.242  12.820  0.0518  0.5366  0.1015
  348PUPE   C3B 3953   6.299   4.447  12.461 -0.1459  0.3693  0.4540
  348PUPE   C4B 3954   6.169   4.318  11.977 -0.3915 -0.0891 -0.0102
  349PUPE   NH3 3955   5.833   3.115  13.751  0.0489  0.1545 -0.1989
  349PUPE   PO4 3956   6.023   2.776  13.478 -0.0418  0.0188 -0.0897
  349PUPE   GL1 3957   5.642   2.979  13.261  0.0498  0.2043 -0.0650
  349PUPE   GL2 3958   5.748   3.027  13.026 -0.0572 -0.1105  0.2050
  349PUPE   D1A 3959   5.567   3.352  13.323 -0.1971 -0.1747 -0.0203
  349PUPE   D2A 3960   5.119   3.424  13.326 -0.1776 -0.0854 -0.2724
  349PUPE   D3A 3961   5.003   3.714  13.017 -0.0246 -0.3249 -0.0376
  349PUPE   D4A 3962   5.040   3.583  12.544  0.0616 -0.0438 -0.0145
  349PUPE   D5A 3963   4.970   3.463  12.107 -0.1076 -0.3621 -0.2778
  349PUPE   C1B 3964   5.843   3.178  12.573 -0.3749 -0.0812 -0.1744
  349PUPE   C2B 3965   5.798   3.256  12.179  0.3866 -0.0229  0.1924
  349PUPE   C3B 3966   5.490   3.438  11.975 -0.1514 -0.1261  0.0818
  349PUPE   C4B 3967   5.197   3.471  11.621  0.0262  0.3142  0.0950
  350PUPE   NH3 3968   1.287   4.481  13.674  0.1885  0.1897 -0.2440
  350PUPE   PO4 3969   1.639   4.266  13.858  0.1731 -0.1221  0.0684
  350PUPE   GL1 3970   1.608   4.255  13.358  0.5227 -0.0487 -0.6490
  350PUPE   GL2 3971   1.278   4.277  13.203 -0.1285  0.1369 -0.1814
  350PUPE   D1A 3972   1.826   4.337  12.980 -0.0120 -0.1237  0.2321
  350PUPE   D2A 3973   2.146   4.627  13.191  0.1853  0.0124 -0.0677
  350PUPE   D3A 3974   2.032   5.021  12.986 -0.1062  0.2323  0.1908
  350PUPE   D4A 3975   2.007   5.498  13.021  0.0659  0.1182  0.2362
  350PUPE   D5A 3976   2.108   5.950  12.745  0.0319 -0.2477 -0.3226
  350PUPE   C1B 3977   1.401   4.348  12.806  0.1479 -0.3671  0.1871
  350PUPE   C2B 3978   1.282   4.553  12.474  0.0702  0.1160  0.2835
  350PUPE   C3B 3979   1.296   4.998  12.191  0.1294  0.0513  0.1744
  350PUPE   C4B 3980   1.583   5.135  11.930 -0.0270 -0.1302 -0.0744
  351PUPE   NH3 3981   6.911   7.800  14.123 -0.1534  0.0504  0.0150
  351PUPE   PO4 3982   6.634   7.404  14.152  0.2338 -0.2239  0.0320
  351PUPE   GL1 3983   6.669   7.668  13.680 -0.2064 -0.0299 -0.0129
  351PUPE   GL2 3984   6.629   7.537  13.350  0.0750 -0.1048  0.3317
  351PUPE   D1A 3985   6.749   8.020  13.495  0.0412  0.3517 -0.2502
  351PUPE   D2A 3986   6.348   8.060  13.456  0.1662  0.0847  0.2472
  351PUPE   D3A 3987   6.226   7.884  13.015 -0.1797  0.1742  0.0990
  351PUPE   D4A 3988   6.028   8.383  13.176  0.3579  0.1284  0.1609
  351PUPE   D5A 3989   6.283   8.444  12.774 -0.2992 -0.0044 -0.1278
  351PUPE   C1B 3990   6.569   7.583  13.006  0.2149  0.2187 -0.3248
  351PUPE   C2B 3991   6.473   7.310  12.653  0.0510  0.0933 -0.2159
  351PUPE   C3B 3992   6.341   7.274  12.251 -0.3541  0.1224 -0.0799
  351PUPE   C4B 3993   6.345   7.490  11.929  0.2739  0.1980 -0.0558
  352PUPE   NH3 3994   6.436   4.759  14.584  0.0345 -0.0301  0.1823
  352PUPE   PO4 3995   6.467   4.602  14.171 -0.0695  0.1376  0.1069
  352PUPE   GL1 3996   6.473   4.475  13.726  0.1372  0.0485 -0.0810
  352PUPE   GL2 3997   6.228   4.529  13.557  0.1345  0.0526 -0.0714
  352PUPE   D1A 3998   6.633   4.635  13.394 -0.3573 -0.0255  0.3466
  352PUPE   D2A 3999   6.865   4.326  13.485 -0.0805  0.0412 -0.2733
  352PUPE   D3A 4000   7.226   4.624  13.600 -0.1792 -0.1743 -0.2319
  352PUPE   D4A 4001   7.422   4.199  13.690 -0.1799 -0.1840  0.0722
  352PUPE   D5A 4002   7.275   4.248  13.236 -0.2425 -0.3268  0.1202
  352PUPE   C1B 4003   6.155   4.605  13.194 -0.1467  0.1261 -0.2446
  352PUPE   C2B 4004   6.215   4.804  12.815 -0.3101 -0.2300  0.0403
  352PUPE   C3B 4005   6.074   4.937  12.420  0.3676  0.0583  0.1185
  352PUPE   C4B 4006   6.257   5.329  12.158  0.2137 -0.4179 -0.1775
  353PUPE   NH3 4007   6.113   1.400  13.833  0.2501 -0.2598 -0.0603
  353PUPE   PO4 4008   6.137   0.946  13.517 -0.0621 -0.1662 -0.0714
  353PUPE   GL1 4009   6.244   1.090  13.106 -0.0173  0.1147  0.4223
  353PUPE   GL2 4010   5.928   1.081  13.018 -0.2618  0.0562  0.2184
  353PUPE   D1A 4011   6.461   1.084  12.841  0.0918  0.2065  0.1541
  353PUPE   D2A 4012   6.841   1.354  12.759  0.0105  0.0400  0.0195
  353PUPE   D3A 4013   7.037   1.356  12.398 -0.2112 -0.0965  0.0604
  353PUPE   D4A 4014   6.829   1.373  12.038 -0.0088  0.0399  0.0489
  353PUPE   D5A 4015   6.434   1.368  12.405 -0.2943  0.0677 -0.1936
  353PUPE   C1B 4016   5.978   1.177  12.664 -0.0391  0.0948 -0.2608
  353PUPE   C2B 4017   6.131   0.946  12.284 -0.1083 -0.1173  0.1443
  353PUPE   C3B 4018   6.143   0.549  12.162 -0.3303 -0.0969 -0.1689
  353PUPE   C4B 4019   6.495   0.207  12.046 -0.0148 -0.0820  0.1277
  354PUPE   NH3 4020   6.543   3.962  13.928 -0.0269 -0.2529 -0.0387
  354PUPE   PO4 4021   6.384   3.457  13.949 -0.2482 -0.1072  0.1765
  354PUPE   GL1 4022   6.531   3.577  13.559 -0.4862  0.0288  0.3612
  354PUPE   GL2 4023   6.415   3.864  13.372  0.0893  0.0113  0.2392
  354PUPE   D1A 4024   6.618   3.417  13.119 -0.3798  0.1781  0.3585
  354PUPE   D2A 4025   6.469   3.734  12.778 -0.1640 -0.0858  0.2207
  354PUPE   D3A 4026   6.514   4.020  12.470 -0.1680  0.2444 -0.0572
  354PUPE   D4A 4027   6.414   3.851  12.080 -0.1920 -0.3239 -0.2182
  354PUPE   D5A 4028   6.213   3.532  12.400  0.1617  0.0913 -0.0737
  354PUPE   C1B 4029   6.454   4.197  13.235 -0.1722 -0.3605 -0.0486
  354PUPE   C2B 4030   6.693   4.473  12.909  0.2141 -0.0383 -0.1159
  354PUPE   C3B 4031   6.654   4.786  12.598  0.0196 -0.0408 -0.4256
  354PUPE   C4B 4032   6.652   5.120  12.366 -0.3039  0.1083  0.1389
  355PUPE   NH3 4033   1.112   4.562   9.847  0.0200 -0.5881 -0.4064
  355PUPE   PO4 4034   0.819   4.685  10.239  0.0882  0.1450 -0.2973
  355PUPE   GL1 4035   0.293   4.603  10.388 -0.1412  0.1730 -0.4570
  355PUPE   GL2 4036   0.020   4.318  10.475  0.0353 -0.1065  0.0166
  355PUPE   D1A 4037   0.003   4.897  10.586  0.0883 -0.4901  0.1968
  355PUPE   D2A 4038  -0.300   4.766  10.436 -0.2302 -0.0267 -0.0604
  355PUPE   D3A 4039  -0.333   4.511  10.742 -0.0778  0.0206 -0.1089
  355PUPE   D4A 4040  -0.504   4.737  11.110 -0.1927  0.1236  0.0380
  355PUPE   D5A 4041  -0.335   4.993  10.932  0.2034 -0.1244  0.4018
  355PUPE   C1B 4042   0.141   4.502  10.819  0.2590 -0.0739 -0.1693
  355PUPE   C2B 4043   0.408   4.526  11.038 -0.0313  0.1424 -0.2320
  355PUPE   C3B 4044   0.565   4.556  11.429  0.3498  0.1584 -0.0319
  355PUPE   C4B 4045   0.847   4.426  11.608  0.1815 -0.1950 -0.1862
  356PUPE   NH3 4046   6.051   3.259  10.405 -0.0653 -0.1650 -0.1793
  356PUPE   PO4 4047   5.702   3.066  10.381 -0.0766 -0.0495  0.0700
  356PUPE   GL1 4048   5.680   3.145  10.782 -0.2400  0.0125 -0.0797
  356PUPE   GL2 4049   5.451   3.204  10.852 -0.1959  0.0170 -0.3218
  356PUPE   D1A 4050   5.997   2.871  11.072  0.2041 -0.1279 -0.0006
  356PUPE   D2A 4051   6.284   3.136  11.287  0.0695 -0.2426 -0.1753
  356PUPE   D3A 4052   6.558   3.038  11.628  0.0026 -0.0515  0.1674
  356PUPE   D4A 4053   6.540   2.677  11.362 -0.0140  0.0481 -0.2208
  356PUPE   D5A 4054   6.576   2.801  10.981  0.3533 -0.1302 -0.2476
  356PUPE   C1B 4055   5.601   3.259  11.274 -0.2165 -0.0242  0.0136
  356PUPE   C2B 4056   5.769   3.474  11.609 -0.1032 -0.0375  0.0075
  356PUPE   C3B 4057   5.868   3.762  12.038 -0.0715 -0.1131  0.1045
  356PUPE   C4B 4058   6.016   4.072  12.347  0.0571  0.2006  0.0337
  357PUPE   NH3 4059   6.795   6.990   9.735  0.3860 -0.0745 -0.1613
  357PUPE   PO4 4060   6.328   7.349   9.774  0.0766 -0.1749 -0.2296
  357PUPE   GL1 4061   6.287   7.617  10.199 -0.2593 -0.0563  0.0780
  357PUPE   GL2 4062   6.429   7.580  10.498  0.0173 -0.2215  0.1258
  357PUPE   D1A 4063   5.822   7.520  10.293 -0.0618  0.0440 -0.1054
  357PUPE   D2A 4064   5.942   7.610  10.630  0.2173 -0.2674  0.1314
  357PUPE   D3A 4065   5.801   7.355  11.018  0.2285 -0.3102  0.0500
  357PUPE   D4A 4066   5.900   7.427  11.423  0.0168 -0.1358 -0.1995
  357PUPE   D5A 4067   5.731   7.856  11.571 -0.0211 -0.0148  0.0642
  357PUPE   C1B 4068   6.277   7.440  10.947  0.1897 -0.0378  0.0552
  357PUPE   C2B 4069   6.417   7.439  11.334  0.1272  0.2448  0.1004
  357PUPE   C3B 4070   6.601   7.211  11.574  0.1544 -0.3302  0.1969
  357PUPE   C4B 4071   6.605   6.929  11.925 -0.0129 -0.2274 -0.1708
  358PUPE   NH3 4072   4.493  -0.094   9.330  0.1239 -0.0657  0.0875
  358PUPE   PO4 4073   4.892   0.050   9.427  0.1803 -0.1945 -0.2630
  358PUPE   GL1 4074   4.680   0.119   9.773 -0.0138 -0.1598 -0.1384
  358PUPE   GL2 4075   4.804   0.411  10.004 -0.0752 -0.1726  0.2785
  358PUPE   D1A 4076   4.568  -0.024  10.185 -0.2129  0.2359  0.2348
  358PUPE   D2A 4077   4.769  -0.328   9.989 -0.2469  0.0712 -0.0856
  358PUPE   D3A 4078   4.355  -0.629  10.074  0.2020 -0.3531 -0.0052
  358PUPE   D4A 4079   4.643  -0.864  10.186 -0.0299 -0.0703  0.1191
  358PUPE   D5A 4080   4.512  -0.819  10.579 -0.0168  0.2521 -0.0099
  358PUPE   C1B 4081   4.685   0.568  10.460  0.1024  0.0768 -0.0546
  358PUPE   C2B 4082   4.560   0.856  10.789 -0.2508 -0.0406 -0.3501
  358PUPE   C3B 4083   4.262   1.183  11.080  0.1852 -0.1832  0.1942
  358PUPE   C4B 4084   3.977   0.932  11.316  0.1920  0.0711 -0.0823
  359PUPE   NH3 4085   4.557   1.860   9.654 -0.3250  0.2770  0.0250
  359PUPE   PO4 4086   4.762   2.296   9.603 -0.1480 -0.2921 -0.0952
  359PUPE   GL1 4087   4.796   2.209  10.002  0.0400  0.1269 -0.0441
  359PUPE   GL2 4088   4.764   2.501  10.225 -0.0694  0.1518  0.1503
  359PUPE   D1A 4089   5.061   2.080  10.321  0.1908  0.1444 -0.0627
  359PUPE   D2A 4090   5.245   1.734  10.353  0.2225  0.0088 -0.0083
  359PUPE   D3A 4091   5.107   1.912  10.779 -0.0253 -0.3705  0.4307
  359PUPE   D4A 4092   5.321   1.493  10.848 -0.2143  0.2739 -0.3197
  359PUPE   D5A 4093   5.444   1.407  11.298 -0.0580 -0.0125  0.1343
  359PUPE   C1B 4094   4.545   2.531  10.547  0.4347  0.1673  0.4070
  359PUPE   C2B 4095   4.626   2.683  10.933  0.0508 -0.1087  0.1420
  359PUPE   C3B 4096   4.743   2.652  11.360  0.0679 -0.0272 -0.0145
  359PUPE   C4B 4097   4.469   2.690  11.676 -0.1853 -0.2394  0.0770
  360PUPE   NH3 4098   3.230   2.049   9.435 -0.3610  0.0584  0.0365
  360PUPE   PO4 4099   3.077   1.607   9.306  0.4156  0.1779 -0.0510
  360PUPE   GL1 4100   3.152   1.567   9.723  0.1664  0.2151 -0.2728
  360PUPE   GL2 4101   3.371   1.736   9.819  0.1343  0.2587  0.0809
  360PUPE   D1A 4102   3.244   1.204   9.965 -0.0657 -0.0293 -0.0488
  360PUPE   D2A 4103   3.226   1.529  10.407 -0.1322  0.1182  0.1933
  360PUPE   D3A 4104   3.299   1.246  10.770 -0.0568  0.0484  0.0552
  360PUPE   D4A 4105   3.547   1.105  10.402  0.0255  0.0233 -0.1382
  360PUPE   D5A 4106   3.913   1.248  10.226 -0.4759 -0.2029  0.1463
  360PUPE   C1B 4107   3.388   2.124  10.117  0.1464 -0.2980  0.0482
  360PUPE   C2B 4108   3.170   2.082  10.471 -0.1487 -0.0788  0.2637
  360PUPE   C3B 4109   3.063   1.818  10.762  0.1376  0.1565  0.1663
  360PUPE   C4B 4110   2.958   1.724  11.266 -0.1441  0.0457  0.0664
  361PUPE   NH3 4111   6.401   7.049  10.167  0.1944 -0.3117  0.2803
  361PUPE   PO4 4112   6.502   6.641  10.057  0.1567 -0.0603  0.0231
  361PUPE   GL1 4113   6.140   6.703  10.401  0.1858  0.3429 -0.0043
  361PUPE   GL2 4114   6.162   6.535  10.500 -0.2102  0.1668 -0.1798
  361PUPE   D1A 4115   5.921   6.905  10.830  0.2192  0.0563 -0.0526
  361PUPE   D2A 4116   6.170   7.168  10.581 -0.2503  0.1592  0.1005
  361PUPE   D3A 4117   5.766   7.066  10.367 -0.1846 -0.0198 -0.1622
  361PUPE   D4A 4118   5.472   7.095  10.747  0.0316  0.2333  0.0856
  361PUPE   D5A 4119   5.269   7.411  10.736  0.4079 -0.0095 -0.1588
  361PUPE   C1B 4120   5.985   6.418  10.927 -0.1181 -0.0255 -0.0837
  361PUPE   C2B 4121   5.812   6.414  11.359 -0.1811 -0.0367 -0.0470
  361PUPE   C3B 4122   5.612   6.537  11.703 -0.0603 -0.0329 -0.0251
  361PUPE   C4B 4123   5.302   6.662  11.988 -0.0052 -0.0838  0.2968
  362PUPE   NH3 4124   2.582   1.380   9.202 -0.0420 -0.4385 -0.1506
  362PUPE   PO4 4125   2.217   1.463   9.526  0.1394  0.0485 -0.0201
  362PUPE   GL1 4126   2.271   1.125   9.862  0.3054  0.0604  0.3112
  362PUPE   GL2 4127   2.416   1.323  10.109 -0.0987 -0.0138  0.0227
  362PUPE   D1A 4128   2.253   0.777  10.158  0.1782 -0.1215  0.1407
  362PUPE   D2A 4129   1.964   0.742   9.880 -0.2802 -0.2398 -0.0087
  362PUPE   D3A 4130   1.723   0.960  10.158 -0.3807  0.1107 -0.0312
  362PUPE   D4A 4131   1.933   1.273  10.250 -0.2991  0.0876  0.4268
  362PUPE   D5A 4132   1.503   1.390  10.368  0.0862 -0.3128 -0.1017
  362PUPE   C1B 4133   2.361   1.134  10.504  0.1971 -0.2221  0.1077
  362PUPE   C2B 4134   2.389   1.144  10.929  0.1203 -0.1717  0.3542
  362PUPE   C3B 4135   2.342   1.294  11.366 -0.0350 -0.0731  0.2033
  362PUPE   C4B 4136   2.071   1.433  11.828 -0.3896 -0.0862  0.2280
  363PUPE   NH3 4137  -0.327   0.816   9.955  0.1206  0.0601 -0.1694
  363PUPE   PO4 4138   0.063   0.548   9.910  0.1469  0.1707  0.1438
  363PUPE   GL1 4139   0.048   0.726  10.249  0.0966 -0.1502  0.1737
  363PUPE   GL2 4140  -0.051   0.583  10.522 -0.0056 -0.0115  0.0616
  363PUPE   D1A 4141   0.373   0.853  10.499 -0.1083 -0.0445 -0.1135
  363PUPE   D2A 4142   0.404   0.446  10.716 -0.0024 -0.0464  0.3437
  363PUPE   D3A 4143   0.666   0.592  11.057 -0.0427  0.1044  0.0188
  363PUPE   D4A 4144   0.492   0.254  11.191  0.0151  0.0137 -0.0509
  363PUPE   D5A 4145   0.707  -0.044  11.156 -0.2042 -0.1608  0.0142
  363PUPE   C1B 4146  -0.166   0.265  10.768  0.2207 -0.1953 -0.0798
  363PUPE   C2B 4147  -0.131   0.165  11.226  0.2523 -0.0830  0.1786
  363PUPE   C3B 4148   0.125   0.264  11.522 -0.0555  0.1928 -0.4891
  363PUPE   C4B 4149   0.025   0.164  11.901 -0.0997 -0.0639 -0.2434
  364PUPE   NH3 4150   1.895   4.854   9.578  0.4543 -0.2300  0.2325
  364PUPE   PO4 4151   1.667   4.472   9.551 -0.1559 -0.1963  0.1178
  364PUPE   GL1 4152   1.769   4.462   9.996  0.0303 -0.0547  0.1014
  364PUPE   GL2 4153   1.800   4.670  10.212 -0.2211 -0.0648 -0.1181
  364PUPE   D1A 4154   1.889   4.107  10.201  0.1282 -0.0318 -0.1585
  364PUPE   D2A 4155   1.821   4.189  10.693 -0.0371 -0.1118  0.0546
  364PUPE   D3A 4156   1.997   3.799  10.888 -0.1123  0.0115  0.2392
  364PUPE   D4A 4157   2.044   4.090  11.138 -0.2306  0.0107  0.0835
  364PUPE   D5A 4158   1.624   4.208  11.107  0.1082  0.0436 -0.3692
  364PUPE   C1B 4159   1.683   4.726  10.682 -0.0310 -0.1959 -0.0013
  364PUPE   C2B 4160   1.836   4.887  11.046  0.1769 -0.2923 -0.2736
  364PUPE   C3B 4161   2.051   4.990  11.409 -0.2114 -0.2703  0.1176
  364PUPE   C4B 4162   2.124   5.126  11.844  0.2817 -0.1925 -0.0915
  365PUPE   NH3 4163   1.978   6.632  10.374 -0.4353 -0.2372 -0.2030
  365PUPE   PO4 4164   2.333   6.420  10.352  0.0085  0.1866  0.1597
  365PUPE   GL1 4165   2.711   6.509  10.455 -0.1154  0.2156 -0.1148
  365PUPE   GL2 4166   2.882   6.298  10.524  0.0485 -0.0105  0.3985
  365PUPE   D1A 4167   2.942   6.798  10.827  0.0397 -0.0564  0.0382
  365PUPE   D2A 4168   3.054   6.931  10.518 -0.1164 -0.1610  0.3416
  365PUPE   D3A 4169   3.277   6.513  10.392  0.0093 -0.1018 -0.1096
  365PUPE   D4A 4170   3.552   6.281  10.201  0.2019  0.4546 -0.0970
  365PUPE   D5A 4171   3.471   5.867  10.256 -0.1779  0.0117  0.1162
  365PUPE   C1B 4172   2.729   6.022  10.832  0.4311  0.0177 -0.2789
  365PUPE   C2B 4173   2.690   5.613  10.932  0.1696  0.0070 -0.3681
  365PUPE   C3B 4174   2.787   5.305  11.045 -0.1095  0.3271  0.2068
  365PUPE   C4B 4175   2.949   4.866  11.113  0.0457 -0.0022 -0.0802
  366PUPE   NH3 4176   2.805   0.405   9.449  0.0464  0.1230 -0.1066
  366PUPE   PO4 4177   3.253   0.313   9.598  0.0350  0.4684 -0.3859
  366PUPE   GL1 4178   3.556   0.365   9.928  0.3744  0.0266  0.1205
  366PUPE   GL2 4179   3.740   0.105  10.097 -0.1605  0.3677  0.2141
  366PUPE   D1A 4180   3.665   0.526  10.312  0.2156  0.1503  0.0697
  366PUPE   D2A 4181   3.739   0.832  10.000  0.3317  0.2840  0.0517
  366PUPE   D3A 4182   4.106   0.775  10.141 -0.0920  0.0591  0.2053
  366PUPE   D4A 4183   4.257   0.421  10.309  0.0307  0.1570  0.2892
  366PUPE   D5A 4184   4.088   0.615  10.720 -0.1523  0.0152 -0.1581
  366PUPE   C1B 4185   4.114  -0.071  10.230 -0.0923 -0.1961  0.0158
  366PUPE   C2B 4186   4.300  -0.417  10.519  0.3381 -0.5441  0.0183
  366PUPE   C3B 4187   4.374  -0.458  11.040 -0.0187 -0.2934  0.3339
  366PUPE   C4B 4188   4.587  -0.569  11.353 -0.1671 -0.2335 -0.1663
  367OAPE   NH3 4189   3.546   6.830  13.476  0.0311 -0.0217 -0.0243
  367OAPE   PO4 4190   3.394   6.455  13.502 -0.0300 -0.0778  0.1643
  367OAPE   GL1 4191   3.752   6.425  13.325 -0.1418  0.0997 -0.0261
  367OAPE   GL2 4192   3.685   6.577  12.991 -0.0679 -0.0154  0.1389
  367OAPE   D1A 4193   4.089   6.254  12.919 -0.2603 -0.2067  0.2285
  367OAPE   D2A 4194   4.451   6.284  12.586  0.2836  0.2349  0.0293
  367OAPE   D3A 4195   4.186   5.971  12.505 -0.4152  0.0958 -0.3256
  367OAPE   D4A 4196   4.363   5.595  12.568 -0.0310  0.0574 -0.0625
  367OAPE   C5A 4197   4.621   5.386  12.216  0.2672 -0.1159  0.1268
  367OAPE   C1B 4198   3.563   6.590  12.492 -0.0791 -0.0686 -0.1708
  367OAPE   D2B 4199   3.574   6.548  12.106  0.0937 -0.1213  0.2110
  367OAPE   C3B 4200   3.286   6.751  11.838 -0.0115 -0.0587  0.3403
  367OAPE   C4B 4201   3.026   7.088  11.675 -0.1510 -0.4074  0.2265
  368OAPE   NH3 4202   4.901   1.788  13.625  0.0148  0.5365  0.2107
  368OAPE   PO4 4203   4.565   1.675  13.394 -0.0678 -0.2524  0.0233
  368OAPE   GL1 4204   4.818   1.730  13.057 -0.2608 -0.1526 -0.1516
  368OAPE   GL2 4205   5.081   1.595  13.147  0.1975 -0.2226  0.1074
  368OAPE   D1A 4206   4.935   2.066  12.772 -0.2165  0.0009  0.0056
  368OAPE   D2A 4207   4.828   2.095  12.306 -0.0153  0.0787 -0.0499
  368OAPE   D3A 4208   4.758   1.934  11.962  0.1739 -0.2994  0.1304
  368OAPE   D4A 4209   4.665   2.226  11.558 -0.3265 -0.2272  0.1092
  368OAPE   C5A 4210   4.423   2.254  11.237  0.0060 -0.0260  0.1106
  368OAPE   C1B 4211   5.255   1.654  12.868 -0.2509  0.0392 -0.2034
  368OAPE   D2B 4212   5.172   1.761  12.398  0.0813  0.1683  0.1718
  368OAPE   C3B 4213   5.114   1.591  11.966 -0.0367  0.1899  0.0081
  368OAPE   C4B 4214   5.448   1.465  11.791  0.0669 -0.2752 -0.1144
  369OAPE   NH3 4215   0.731   5.456  14.194 -0.0121  0.0968 -0.1676
  369OAPE   PO4 4216   0.807   5.854  14.140 -0.0097  0.1878  0.0554
  369OAPE   GL1 4217   0.987   6.005  13.817 -0.3090 -0.1871  0.1119
  369OAPE   GL2 4218   1.157   5.657  13.836  0.1773  0.3854  0.0452
  369OAPE   D1A 4219   0.901   6.170  13.423  0.0648  0.0676 -0.1599
  369OAPE   D2A 4220   1.044   6.516  13.642  0.0670  0.0838 -0.1982
  369OAPE   D3A 4221   1.120   6.975  13.508 -0.0401 -0.0805 -0.0348
  369OAPE   D4A 4222   1.589   7.305  13.504  0.0887  0.0957  0.0257
  369OAPE   C5A 4223   1.550   7.746  13.333 -0.1938  0.3106  0.0369
  369OAPE   C1B 4224   1.023   5.580  13.357  0.1818 -0.0447  0.0953
  369OAPE   D2B 4225   1.187   5.878  13.000  0.1252 -0.0506 -0.2010
  369OAPE   C3B 4226   0.982   5.795  12.663  0.0408 -0.0790 -0.1599
  369OAPE   C4B 4227   0.601   5.810  12.551  0.0193 -0.0113 -0.1113
  370OAPE   NH3 4228   3.895   3.213  13.943  0.1496 -0.1420  0.1258
  370OAPE   PO4 4229   4.319   3.183  13.956 -0.1804 -0.1595  0.0346
  370OAPE   GL1 4230   4.324   2.915  13.474 -0.0469 -0.1650  0.1088
  370OAPE   GL2 4231   4.387   2.620  13.393 -0.1818  0.2114  0.0501
  370OAPE   D1A 4232   4.061   2.892  13.086  0.1742  0.2686 -0.0566
  370OAPE   D2A 4233   4.390   2.874  12.831  0.2276 -0.1759 -0.1294
  370OAPE   D3A 4234   4.771   3.256  12.961  0.1201 -0.0223  0.2021
  370OAPE   D4A 4235   4.589   3.563  13.302 -0.0870  0.1897 -0.2252
  370OAPE   C5A 4236   4.862   3.848  13.509 -0.0850 -0.3167 -0.2432
  370OAPE   C1B 4237   4.545   2.378  13.012  0.2111 -0.2448 -0.0426
  370OAPE   D2B 4238   4.749   2.504  12.658  0.2002  0.2457  0.1123
  370OAPE   C3B 4239   4.566   2.561  12.257  0.2336 -0.5923  0.2623
  370OAPE   C4B 4240   4.291   2.344  11.962 -0.1801 -0.0344 -0.1759
  371OAPE   NH3 4241   7.565   1.255   9.921  0.2929  0.2057  0.1840
  371OAPE   PO4 4242   7.285   1.451   9.950 -0.0018 -0.1043  0.1327
  371OAPE   GL1 4243   7.520   1.690  10.236 -0.2200 -0.0989 -0.1500
  371OAPE   GL2 4244   7.927   1.726  10.300 -0.0510  0.0507 -0.0323
  371OAPE   D1A 4245   7.387   1.680  10.661 -0.4896 -0.0967  0.1344
  371OAPE   D2A 4246   7.532   1.748  11.030 -0.4172 -0.0788  0.0437
  371OAPE   D3A 4247   7.726   1.797  11.390 -0.1196 -0.1009  0.0153
  371OAPE   D4A 4248   7.617   1.467  11.625  0.0325 -0.0326  0.0369
  371OAPE   C5A 4249   7.193   1.365  11.706  0.2689  0.1445 -0.1316
  371OAPE   C1B 4250   7.972   1.823  10.760 -0.0560  0.0976 -0.1433
  371OAPE   D2B 4251   8.140   1.904  11.236  0.0756 -0.1492 -0.0946
  371OAPE   C3B 4252   8.098   1.767  11.662  0.2102  0.2298 -0.1709
  371OAPE   C4B 4253   7.726   1.944  11.863 -0.0223 -0.1713 -0.0312
  372OAPE   NH3 4254   5.231   7.672   9.757  0.3595 -0.0509 -0.1176
  372OAPE   PO4 4255   5.533   7.426   9.727  0.0478  0.1033  0.2732
  372OAPE   GL1 4256   5.317   7.269  10.132  0.0560 -0.1542  0.2635
  372OAPE   GL2 4257   5.180   7.615  10.273 -0.0387  0.0728 -0.1298
  372OAPE   D1A 4258   5.144   7.091  10.395  0.1860  0.0639  0.2825
  372OAPE   D2A 4259   4.800   7.344  10.503  0.0312  0.3207 -0.0488
  372OAPE   D3A 4260   4.900   7.164  10.895  0.0683  0.0940 -0.3071
  372OAPE   D4A 4261   4.859   7.568  10.959 -0.0537  0.0281 -0.2377
  372OAPE   C5A 4262   4.866   7.784  10.666 -0.5927 -0.4185  0.2912
  372OAPE   C1B 4263   5.392   7.831  10.565 -0.2073  0.3348  0.0581
  372OAPE   D2B 4264   5.559   7.933  10.985 -0.0001  0.3304 -0.0782
  372OAPE   C3B 4265   5.428   7.702  11.224  0.2991  0.2633  0.0770
  372OAPE   C4B 4266   5.069   7.730  11.396  0.1066  0.4099 -0.5177
  373OAPE   NH3 4267   0.439   2.088   9.924  0.1331  0.2226 -0.1205
  373OAPE   PO4 4268   0.745   2.091   9.650 -0.3618  0.0269  0.0083
  373OAPE   GL1 4269   0.849   2.420   9.854 -0.1037  0.2532  0.0709
  373OAPE   GL2 4270   0.742   2.318  10.208 -0.1627 -0.2255 -0.4038
  373OAPE   D1A 4271   0.859   2.805  10.104  0.0675  0.2234  0.1036
  373OAPE   D2A 4272   0.885   2.830  10.543  0.0671  0.1711  0.1072
  373OAPE   D3A 4273   0.733   3.081  10.477 -0.1239 -0.1679 -0.0011
  373OAPE   D4A 4274   0.582   3.231  10.858  0.0129  0.0945 -0.0830
  373OAPE   C5A 4275   0.549   3.151  11.310 -0.0543 -0.4235 -0.2009
  373OAPE   C1B 4276   1.076   2.334  10.483 -0.0444 -0.0743  0.1046
  373OAPE   D2B 4277   1.167   2.528  10.842 -0.4958 -0.1224  0.1500
  373OAPE   C3B 4278   0.928   2.879  11.013  0.1566  0.1907 -0.0453
  373OAPE   C4B 4279   1.047   3.024  11.442  0.2048  0.0453 -0.1216
  374OAPE   NH3 4280   0.413   0.896   9.341 -0.3320  0.3694 -0.0757
  374OAPE   PO4 4281   0.183   1.009   9.573  0.0312  0.4088 -0.2957
  374OAPE   GL1 4282   0.337   0.992  10.015 -0.0213 -0.0669 -0.0242
  374OAPE   GL2 4283   0.246   1.252  10.162  0.1368  0.6836 -0.1503
  374OAPE   D1A 4284   0.757   0.976  10.189  0.0083  0.0902  0.1249
  374OAPE   D2A 4285   1.181   0.787  10.165 -0.1178 -0.3211 -0.1054
  374OAPE   D3A 4286   1.039   0.646  10.568  0.0389 -0.2410 -0.0410
  374OAPE   D4A 4287   1.288   0.821  11.004 -0.0644 -0.1219 -0.0103
  374OAPE   C5A 4288   1.456   0.555  11.292  0.2302 -0.2787 -0.1593
  374OAPE   C1B 4289   0.445   1.366  10.515  0.0203  0.0454 -0.3372
  374OAPE   D2B 4290   0.661   1.598  10.895 -0.3096  0.2255 -0.0650
  374OAPE   C3B 4291   0.806   1.453  11.264  0.1099  0.1529  0.0969
  374OAPE   C4B 4292   0.955   1.565  11.553 -0.1889  0.0588 -0.0786
  375CHOL   ROH 4293   4.010   6.427  12.372  0.2302 -0.4088  0.0162
  375CHOL    R1 4294   3.994   6.276  12.134  0.1335 -0.2817 -0.0596
  375CHOL    R2 4295   3.848   6.041  12.116  0.0685 -0.2384 -0.1471
  375CHOL    R3 4296   3.730   6.168  11.906  0.0497 -0.0967 -0.0511
  375CHOL    R4 4297   3.612   5.899  11.908  0.1612 -0.1479 -0.3151
  375CHOL    R5 4298   3.709   5.998  11.739  0.1468  0.0466 -0.2103
  375CHOL    C1 4299   3.363   5.935  11.590  0.1976  0.0377 -0.3229
  375CHOL    C2 4300   3.102   6.144  11.368 -0.0212  0.2716 -0.1013
  376CHOL   ROH 4301   3.842   0.165  10.678  0.0018  0.0581 -0.0281
  376CHOL    R1 4302   3.829   0.242  10.950  0.1121  0.0510 -0.0207
  376CHOL    R2 4303   3.998   0.137  11.142  0.2806  0.1477 -0.1165
  376CHOL    R3 4304   4.052   0.399  11.191  0.1595  0.1789 -0.1453
  376CHOL    R4 4305   4.054   0.273  11.455  0.1546  0.2134 -0.1218
  376CHOL    R5 4306   3.937   0.447  11.395  0.0917  0.1582 -0.1750
  376CHOL    C1 4307   4.137   0.599  11.683 -0.0325  0.2809 -0.1519
  376CHOL    C2 4308   4.115   0.418  12.029  0.0268 -0.0170  0.0014
  377CHOL   ROH 4309   5.564   2.047  13.009  0.0019 -0.0888  0.0185
  377CHOL    R1 4310   5.644   2.130  12.751 -0.0545 -0.0561  0.0115
  377CHOL    R2 4311   5.611   1.973  12.527  0.0345 -0.0895  0.0219
  377CHOL    R3 4312   5.481   2.192  12.430 -0.0996 -0.1722  0.0116
  377CHOL    R4 4313   5.683   2.128  12.226  0.2088  0.1738  0.1957
  377CHOL    R5 4314   5.654   2.321  12.325 -0.1165  0.0852  0.2855
  377CHOL    C1 4315   5.603   2.424  11.961  0.1844  0.2494  0.2872
  377CHOL    C2 4316   5.362   2.471  11.676  0.0926  0.1855  0.1073
  378CHOL   ROH 4317   2.758   0.136  13.017 -0.3617  0.1289  0.1471
  378CHOL    R1 4318   2.788   0.041  12.752 -0.1606  0.1158  0.1741
  378CHOL    R2 4319   2.606  -0.130  12.633 -0.0069  0.0180  0.0862
  378CHOL    R3 4320   2.601   0.062  12.441  0.0121 -0.0079  0.0582
  378CHOL    R4 4321   2.486  -0.174  12.311 -0.4556  0.1036  0.2328
  378CHOL    R5 4322   2.653  -0.054  12.238 -0.3790 -0.1209  0.0109
  378CHOL    C1 4323   2.413  -0.019  11.944 -0.6990  0.1292  0.2919
  378CHOL    C2 4324   2.273   0.082  11.649  0.1905 -0.0254 -0.0549
  379CHOL   ROH 4325   4.400   4.656  10.413  0.0930 -0.2653  0.1247
  379CHOL    R1 4326   4.446   4.544  10.668  0.0436 -0.3699  0.0881
  379CHOL    R2 4327   4.352   4.660  10.901  0.1907 -0.3440  0.1330
  379CHOL    R3 4328   4.242   4.414  10.941 -0.0188 -0.2592  0.0959
  379CHOL    R4 4329   4.188   4.561  11.189  0.2063 -0.2761  0.1656
  379CHOL    R5 4330   4.285   4.367  11.172  0.0265 -0.3649  0.0692
  379CHOL    C1 4331   3.989   4.272  11.393  0.0188 -0.1569  0.1498
  379CHOL    C2 4332   3.825   4.051  11.618  0.0844  0.1927 -0.1032
  380CHOL   ROH 4333   0.631   6.371  13.877  0.2671 -0.2298  0.0106
  380CHOL    R1 4334   0.485   6.447  13.647  0.1960 -0.1510  0.0809
  380CHOL    R2 4335   0.559   6.659  13.487  0.1420 -0.0900  0.1342
  380CHOL    R3 4336   0.548   6.472  13.289  0.0898 -0.0204  0.0709
  380CHOL    R4 4337   0.515   6.729  13.151  0.1336  0.0314  0.1601
  380CHOL    R5 4338   0.383   6.556  13.137  0.0977  0.0644  0.1099
  380CHOL    C1 4339   0.480   6.594  12.770  0.0797  0.1674  0.1158
  380CHOL    C2 4340   0.658   6.816  12.413 -0.2954 -0.1803 -0.2642
  381CHOL   ROH 4341   5.241   0.604  10.296 -0.3234  0.1090 -0.0816
  381CHOL    R1 4342   5.211   0.446  10.529 -0.1316  0.0909 -0.0653
  381CHOL    R2 4343   5.320   0.516  10.773 -0.0879  0.1708 -0.1004
  381CHOL    R3 4344   5.064   0.487  10.859 -0.0398  0.0022 -0.0150
  381CHOL    R4 4345   5.223   0.510  11.104 -0.0001  0.2515 -0.0736
  381CHOL    R5 4346   5.082   0.351  11.055  0.1199  0.1156  0.0450
  381CHOL    C1 4347   4.926   0.479  11.379  0.0962  0.1402  0.0222
  381CHOL    C2 4348   5.248   0.406  11.580  0.0107  0.0398  0.2063
  382CHOL   ROH 4349   0.977   0.995  13.658 -0.0475  0.1894 -0.1033
  382CHOL    R1 4350   0.922   0.820  13.442 -0.1889  0.2645 -0.1295
  382CHOL    R2 4351   0.844   0.912  13.193  0.1760  0.3881 -0.2051
  382CHOL    R3 4352   1.055   0.764  13.108 -0.0148 -0.0064 -0.0178
  382CHOL    R4 4353   0.881   0.786  12.873  0.1337  0.1482 -0.1170
  382CHOL    R5 4354   0.959   0.602  12.960 -0.2055  0.0638  0.0261
  382CHOL    C1 4355   1.102   0.573  12.608 -0.0699 -0.3619  0.1102
  382CHOL    C2 4356   0.955   0.176  12.383 -0.1028 -0.1376 -0.2464
  383CHOL   ROH 4357   7.802   1.320  13.575 -0.0393  0.0757 -0.1271
  383CHOL    R1 4358   7.847   1.392  13.305 -0.0532  0.0428 -0.1393
  383CHOL    R2 4359   7.830   1.211  13.097 -0.0772  0.0190 -0.1206
  383CHOL    R3 4360   7.655   1.393  12.996 -0.0746  0.0169 -0.1256
  383CHOL    R4 4361   7.753   1.246  12.762 -0.0195  0.0596 -0.1287
  383CHOL    R5 4362   7.755   1.462  12.789 -0.0441  0.0547 -0.0974
  383CHOL    C1 4363   7.545   1.437  12.472  0.0166  0.0813 -0.1380
  383CHOL    C2 4364   7.444   1.479  12.109 -0.0743  0.1346  0.0090
  384CHOL   ROH 4365   3.093   3.626  13.198 -0.1560 -0.0791 -0.1070
  384CHOL    R1 4366   3.110   3.607  12.916 -0.1902 -0.2036 -0.1006
  384CHOL    R2 4367   3.342   3.662  12.777 -0.2523 -0.1134 -0.1618
  384CHOL    R3 4368   3.301   3.413  12.675 -0.0994 -0.1913 -0.0409
  384CHOL    R4 4369   3.509   3.531  12.504 -0.1883 -0.1253 -0.1178
  384CHOL    R5 4370   3.321   3.443  12.438 -0.1421 -0.2834 -0.0599
  384CHOL    C1 4371   3.568   3.221  12.249 -0.0074 -0.2053  0.0213
  384CHOL    C2 4372   3.581   3.270  11.764  0.0189 -0.1134  0.3214
  385CHOL   ROH 4373   0.530   4.879  10.756 -0.0353 -0.0857  0.0986
  385CHOL    R1 4374   0.733   4.967  10.934 -0.1160  0.0061  0.1449
  385CHOL    R2 4375   0.686   5.010  11.203 -0.1443 -0.2388  0.1780
  385CHOL    R3 4376   0.895   4.839  11.233  0.0478 -0.0353  0.0406
  385CHOL    R4 4377   0.876   4.979  11.490 -0.1989 -0.3462  0.2040
  385CHOL    R5 4378   1.053   4.962  11.365 -0.1338  0.0044  0.2311
  385CHOL    C1 4379   1.182   4.801  11.686 -0.0504 -0.2177  0.0902
  385CHOL    C2 4380   1.046   4.560  11.986 -0.4236 -0.2001  0.2220
  386CHOL   ROH 4381   4.262   3.880  13.248 -0.0272  0.0619 -0.0667
  386CHOL    R1 4382   4.311   3.936  12.975  0.0476  0.0961 -0.0460
  386CHOL    R2 4383   4.530   3.835  12.840 -0.0401 -0.0754 -0.0574
  386CHOL    R3 4384   4.340   3.745  12.667 -0.1149  0.1592 -0.1025
  386CHOL    R4 4385   4.584   3.765  12.506 -0.0177 -0.2313 -0.0219
  386CHOL    R5 4386   4.391   3.855  12.460  0.1224  0.0432 -0.1117
  386CHOL    C1 4387   4.437   3.639  12.149 -0.0748 -0.1017 -0.0437
  386CHOL    C2 4388   4.467   3.409  11.858 -0.1700  0.3710  0.0295
  387CHOL   ROH 4389   1.334   1.975  13.030  0.0847 -0.2690  0.0485
  387CHOL    R1 4390   1.264   2.064  12.770 -0.0192 -0.0779  0.1415
  387CHOL    R2 4391   1.435   2.046  12.555 -0.0882  0.1304  0.0735
  387CHOL    R3 4392   1.226   1.915  12.440 -0.0958  0.1784  0.0299
  387CHOL    R4 4393   1.377   2.028  12.215  0.0900 -0.0008  0.0475
  387CHOL    R5 4394   1.164   2.055  12.255  0.0743  0.1280 -0.0741
  387CHOL    C1 4395   1.146   1.896  11.909  0.1866 -0.0320 -0.0085
  387CHOL    C2 4396   1.377   2.060  11.529 -0.0694 -0.1852  0.0920
  388CHOL   ROH 4397   7.619   6.122  10.657  0.3592  0.2126 -0.0529
  388CHOL    R1 4398   7.574   6.044  10.925  0.1697  0.0907 -0.1180
  388CHOL    R2 4399   7.772   6.051  11.118  0.0727 -0.1288 -0.0043
  388CHOL    R3 4400   7.590   6.202  11.253  0.0863 -0.0970 -0.0221
  388CHOL    R4 4401   7.774   6.104  11.460  0.0724 -0.0878 -0.0108
  388CHOL    R5 4402   7.557   6.085  11.459  0.0730 -0.0676 -0.0095
  388CHOL    C1 4403   7.605   6.277  11.785  0.0851 -0.0340 -0.0314
  388CHOL    C2 4404   7.795   6.142  12.042  0.3125  0.0680  0.1641
  389CHOL   ROH 4405   3.635   5.227  10.199  0.0812 -0.0076 -0.0418
  389CHOL    R1 4406   3.623   5.352  10.453 -0.0698  0.1017 -0.1009
  389CHOL    R2 4407   3.394   5.352  10.608 -0.0748 -0.0994 -0.1025
  389CHOL    R3 4408   3.561   5.248  10.796  0.0539  0.1884 -0.0521
  389CHOL    R4 4409   3.296   5.244  10.921  0.0855  0.0609  0.0046
  389CHOL    R5 4410   3.477   5.333  11.003  0.0271  0.2797 -0.1015
  389CHOL    C1 4411   3.395   5.084  11.280  0.2996  0.4244  0.1143
  389CHOL    C2 4412   3.150   5.042  11.521 -0.0248 -0.0962 -0.1230
  390CHOL   ROH 4413   0.464   0.755  11.705 -0.2962 -0.1438 -0.1209
  390CHOL    R1 4414   0.579   0.505  11.641  0.1193  0.0298 -0.0860
  390CHOL    R2 4415   0.824   0.425  11.738 -0.0620  0.1581  0.5240
  390CHOL    R3 4416   0.684   0.208  11.823 -0.1222 -0.0706 -0.1067
  390CHOL    R4 4417   0.959   0.160  11.915 -0.3451  0.1685  0.7625
  390CHOL    R5 4418   0.837   0.025  11.795  0.1815  0.1198  0.2358
  390CHOL    C1 4419   0.906  -0.197  12.098 -0.5664 -0.0402  0.3094
  390CHOL    C2 4420   1.001  -0.552  12.327 -0.4346  0.0456 -0.1109
  391CHOL   ROH 4421   2.843   2.401  12.979 -0.1421  0.1461  0.0196
  391CHOL    R1 4422   2.871   2.334  12.705  0.0297  0.0861  0.0513
  391CHOL    R2 4423   2.707   2.439  12.508  0.0516 -0.0810 -0.0535
  391CHOL    R3 4424   2.944   2.512  12.396  0.0540  0.0445  0.0316
  391CHOL    R4 4425   2.747   2.547  12.182  0.1281 -0.2448 -0.1000
  391CHOL    R5 4426   2.931   2.432  12.171  0.2347 -0.1055  0.0689
  391CHOL    C1 4427   2.991   2.679  11.887  0.1749 -0.2222 -0.0469
  391CHOL    C2 4428   2.847   3.009  11.620 -0.2647 -0.2097 -0.1259
  392CHOL   ROH 4429   1.759   4.523  11.557 -0.2522  0.0982  0.1457
  392CHOL    R1 4430   1.948   4.318  11.605 -0.1830  0.1220 -0.0133
  392CHOL    R2 4431   1.993   4.213  11.857  0.0972  0.1781 -0.0354
  392CHOL    R3 4432   1.941   3.977  11.733 -0.0218  0.1487  0.0692
  392CHOL    R4 4433   2.205   3.940  11.857  0.0279  0.1249 -0.0381
  392CHOL    R5 4434   2.154   3.907  11.647 -0.0777  0.0653 -0.0046
  392CHOL    C1 4435   2.280   3.560  11.740 -0.1241  0.0663  0.0586
  392CHOL    C2 4436   2.608   3.430  11.530 -0.0268 -0.1915 -0.2436
  393CHOL   ROH 4437   1.810   2.716  10.317  0.1119 -0.2121 -0.1027
  393CHOL    R1 4438   1.941   2.640  10.557 -0.0624 -0.2122 -0.0070
  393CHOL    R2 4439   2.039   2.825  10.737  0.0409 -0.2106 -0.0666
  393CHOL    R3 4440   1.885   2.687  10.913 -0.1696  0.0320 -0.0535
  393CHOL    R4 4441   2.084   2.824  11.080  0.0147 -0.2196 -0.0626
  393CHOL    R5 4442   2.039   2.611  11.080 -0.2867 -0.1608 -0.0307
  393CHOL    C1 4443   1.966   2.693  11.445 -0.1982  0.0029 -0.0479
  393CHOL    C2 4444   1.867   2.708  11.841  0.0505 -0.2751 -0.0772
  394CHOL   ROH 4445  -0.231   1.159  10.506 -0.1520 -0.2006  0.1458
  394CHOL    R1 4446  -0.000   1.230  10.653 -0.0777 -0.2281  0.0437
  394CHOL    R2 4447  -0.005   1.269  10.927  0.0139 -0.0710  0.0235
  394CHOL    R3 4448   0.195   1.085  10.924 -0.0752 -0.1700  0.0733
  394CHOL    R4 4449   0.224   1.223  11.181  0.0888 -0.0046 -0.0315
  394CHOL    R5 4450   0.379   1.196  11.030  0.0194 -0.1837 -0.0732
  394CHOL    C1 4451   0.546   1.024  11.327  0.0489 -0.0588 -0.0165
  394CHOL    C2 4452   0.427   1.240  11.654  0.0511 -0.2054 -0.0754
  395CHOL   ROH 4453   5.477   4.867  12.536 -0.2409 -0.0061  0.0781
  395CHOL    R1 4454   5.419   4.793  12.269 -0.0115 -0.1345  0.0613
  395CHOL    R2 4455   5.339   4.539  12.198  0.0180 -0.1609  0.1186
  395CHOL    R3 4456   5.130   4.671  12.084  0.1356 -0.1890 -0.1354
  395CHOL    R4 4457   5.103   4.393  11.992  0.0527 -0.2799  0.1618
  395CHOL    R5 4458   5.110   4.572  11.866  0.1985 -0.4226 -0.0369
  395CHOL    C1 4459   4.770   4.433  11.764  0.1834 -0.3756 -0.0514
  395CHOL    C2 4460   4.403   4.230  11.633  0.1382 -0.0452 -0.3241
  396CHOL   ROH 4461   0.635   3.699  10.185  0.1886 -0.0058  0.0430
  396CHOL    R1 4462   0.538   3.855  10.400  0.2612  0.0139  0.0625
  396CHOL    R2 4463   0.271   3.856  10.475  0.2536  0.1490  0.0468
  396CHOL    R3 4464   0.373   3.793  10.719  0.2069  0.0506  0.0407
  396CHOL    R4 4465   0.207   4.029  10.767  0.4026  0.1800  0.0617
  396CHOL    R5 4466   0.416   4.005  10.822  0.3816  0.0066  0.0558
  396CHOL    C1 4467   0.265   4.071  11.166  0.4456  0.1057  0.0646
  396CHOL    C2 4468   0.245   4.163  11.440 -0.1975 -0.1654 -0.0619
  397CHOL   ROH 4469   2.668   2.279   9.772 -0.0890  0.1215 -0.0800
  397CHOL    R1 4470   2.663   2.455   9.994  0.0474  0.0119  0.0117
  397CHOL    R2 4471   2.884   2.502  10.152  0.1805  0.0310 -0.1792
  397CHOL    R3 4472   2.831   2.762  10.092  0.0082  0.0387 -0.0029
  397CHOL    R4 4473   2.908   2.764  10.375  0.2186 -0.0785 -0.0536
  397CHOL    R5 4474   2.726   2.847  10.289  0.1111 -0.1194  0.1249
  397CHOL    C1 4475   2.872   3.161  10.450  0.0792 -0.1351  0.1849
  397CHOL    C2 4476   2.735   3.532  10.688 -0.1658  0.3634 -0.1692
  398CHOL   ROH 4477   0.186   2.731  13.198 -0.1662 -0.0628  0.0138
  398CHOL    R1 4478   0.168   2.806  12.925 -0.0986  0.1114  0.0563
  398CHOL    R2 4479   0.367   2.949  12.797  0.0976 -0.1138  0.1049
  398CHOL    R3 4480   0.357   2.742  12.621 -0.2392 -0.0086 -0.0071
  398CHOL    R4 4481   0.456   2.969  12.464  0.2473 -0.1038  0.1443
  398CHOL    R5 4482   0.285   2.843  12.415  0.0153  0.2414  0.0199
  398CHOL    C1 4483   0.498   2.787  12.104  0.0181  0.0006  0.0625
  398CHOL    C2 4484   0.873   2.897  11.951  0.0186 -0.0012  0.2614
  399CHOL   ROH 4485   1.411   0.954  13.428  0.0947  0.0077 -0.0825
  399CHOL    R1 4486   1.444   1.038  13.159 -0.0024  0.1471 -0.0514
  399CHOL    R2 4487   1.564   0.879  12.968  0.1450  0.3409 -0.1197
  399CHOL    R3 4488   1.333   0.925  12.832  0.0911  0.1664 -0.0905
  399CHOL    R4 4489   1.523   0.834  12.627  0.0583  0.0526 -0.0741
  399CHOL    R5 4490   1.405   1.017  12.622  0.0054  0.0181 -0.1883
  399CHOL    C1 4491   1.282   0.851  12.302 -0.0428 -0.2790 -0.0202
  399CHOL    C2 4492   1.341   1.010  11.934  0.1677 -0.3103  0.0102
  400CHOL   ROH 4493   2.785   0.465  10.355  0.0872  0.0173  0.0490
  400CHOL    R1 4494   2.899   0.411  10.608  0.0364  0.0525  0.0794
  400CHOL    R2 4495   2.754   0.430  10.843 -0.0265  0.0269  0.0419
  400CHOL    R3 4496   2.840   0.175  10.879  0.0243  0.0482  0.0736
  400CHOL    R4 4497   2.915   0.313  11.126 -0.3033  0.0168  0.1986
  400CHOL    R5 4498   3.047   0.197  10.997 -0.1139  0.0950  0.3153
  400CHOL    C1 4499   3.089   0.005  11.324 -0.4168  0.0309  0.3197
  400CHOL    C2 4500   3.207  -0.230  11.496 -0.1304  0.1190 -0.1694
  401CHOL   ROH 4501   4.074   2.293  13.091 -0.2626 -0.1581 -0.0331
  401CHOL    R1 4502   4.062   2.327  12.810 -0.1154 -0.0803 -0.0309
  401CHOL    R2 4503   3.858   2.465  12.685 -0.1154 -0.1502 -0.1081
  401CHOL    R3 4504   4.064   2.606  12.576 -0.1247 -0.0088  0.0537
  401CHOL    R4 4505   3.845   2.629  12.381 -0.0252 -0.0696 -0.0688
  401CHOL    R5 4506   4.049   2.561  12.341  0.0368  0.0498  0.0301
  401CHOL    C1 4507   4.031   2.857  12.102  0.0185  0.1100  0.1059
  401CHOL    C2 4508   3.989   3.094  11.914  0.1203 -0.0953 -0.1240
  402CHOL   ROH 4509   2.985   5.594  13.288  0.0817 -0.0964  0.0149
  402CHOL    R1 4510   3.060   5.485  13.037  0.2283  0.2455 -0.0945
  402CHOL    R2 4511   2.899   5.310  12.896  0.5762 -0.0585 -0.1218
  402CHOL    R3 4512   2.932   5.492  12.697  0.0416  0.1608 -0.0284
  402CHOL    R4 4513   2.801   5.264  12.568  0.4133 -0.0408 -0.0773
  402CHOL    R5 4514   2.985   5.360  12.504  0.1738  0.3970 -0.1617
  402CHOL    C1 4515   2.774   5.408  12.190 -0.1835  0.1753  0.0364
  402CHOL    C2 4516   2.497   5.439  12.029  0.1827 -0.1857 -0.1897
  403CHOL   ROH 4517   6.138   2.219  10.282  0.2817 -0.0251  0.0223
  403CHOL    R1 4518   6.018   2.120  10.519  0.1560 -0.1355 -0.0853
  403CHOL    R2 4519   6.098   1.884  10.639  0.2734 -0.0625 -0.0042
  403CHOL    R3 4520   6.125   2.043  10.858 -0.0787 -0.0232  0.0141
  403CHOL    R4 4521   6.239   1.785  10.939  0.3679  0.1848  0.0344
  403CHOL    R5 4522   6.083   1.897  11.043  0.1348 -0.1049 -0.0067
  403CHOL    C1 4523   6.345   1.877  11.319  0.0924  0.3658  0.0740
  403CHOL    C2 4524   6.696   1.806  11.396 -0.0507  0.3656  0.1326
  404CHOL   ROH 4525   1.219   3.865  12.864 -0.5107 -0.1302  0.2506
  404CHOL    R1 4526   1.057   3.852  12.632 -0.2858 -0.1569  0.0915
  404CHOL    R2 4527   1.074   4.037  12.428 -0.1774 -0.1053  0.1471
  404CHOL    R3 4528   1.110   3.816  12.274  0.0718 -0.0554  0.1301
  404CHOL    R4 4529   1.095   4.038  12.083 -0.1660 -0.0509  0.1479
  404CHOL    R5 4530   0.975   3.856  12.080  0.0324 -0.1857  0.1286
  404CHOL    C1 4531   1.142   3.831  11.738  0.0745  0.0276  0.1326
  404CHOL    C2 4532   1.312   3.449  11.535  0.0373  0.2044 -0.2547
  405CHOL   ROH 4533   6.447   2.531  13.183  0.0871  0.1700  0.1899
  405CHOL    R1 4534   6.417   2.474  12.907  0.0737  0.2042  0.1848
  405CHOL    R2 4535   6.485   2.655  12.710  0.1540  0.1926  0.2025
  405CHOL    R3 4536   6.635   2.448  12.617  0.0738  0.1384  0.1908
  405CHOL    R4 4537   6.602   2.625  12.386  0.0811  0.1228  0.1815
  405CHOL    R5 4538   6.556   2.412  12.394  0.0192  0.1385  0.2107
  405CHOL    C1 4539   6.811   2.413  12.111 -0.0366  0.0312  0.1583
  405CHOL    C2 4540   6.972   2.245  11.891  0.1710 -0.0934 -0.0077
  406CHOL   ROH 4541   3.411   7.059  13.070 -0.0951 -0.1954 -0.1289
  406CHOL    R1 4542   3.454   7.038  12.791 -0.1591 -0.1887 -0.1386
  406CHOL    R2 4543   3.247   7.018  12.609 -0.2071  0.0837 -0.1097
  406CHOL    R3 4544   3.370   7.232  12.495  0.0195 -0.0319 -0.0906
  406CHOL    R4 4545   3.326   7.045  12.274 -0.3084  0.0787 -0.1351
  406CHOL    R5 4546   3.515   7.136  12.330 -0.1628 -0.1740 -0.1785
  406CHOL    C1 4547   3.487   7.261  11.971 -0.1547 -0.0329 -0.1318
  406CHOL    C2 4548   3.743   7.247  11.707  0.2180 -0.2191  0.0134
  407CHOL   ROH 4549   4.649   3.137  11.390 -0.0351  0.2133  0.1094
  407CHOL    R1 4550   4.840   3.143  11.599 -0.0980  0.1095  0.1707
  407CHOL    R2 4551   4.802   3.010  11.839 -0.1167 -0.1119  0.0482
  407CHOL    R3 4552   5.043   2.900  11.778 -0.0555  0.0339  0.0213
  407CHOL    R4 4553   5.060   2.963  12.064 -0.1191 -0.0969  0.0542
  407CHOL    R5 4554   5.200   3.024  11.909 -0.1305  0.0468  0.0999
  407CHOL    C1 4555   5.436   2.832  12.138 -0.0629  0.0488  0.0325
  407CHOL    C2 4556   5.509   2.760  12.469  0.2852 -0.1018 -0.1000
  408CHOL   ROH 4557   6.611   0.762  13.414 -0.2079 -0.0406 -0.0298
  408CHOL    R1 4558   6.565   0.647  13.159  0.0013 -0.0621 -0.0595
  408CHOL    R2 4559   6.769   0.594  12.981  0.1528 -0.1191  0.1309
  408CHOL    R3 4560   6.663   0.344  12.983  0.1058 -0.1006  0.0619
  408CHOL    R4 4561   6.839   0.348  12.749 -0.0546  0.0024 -0.0653
  408CHOL    R5 4562   6.628   0.292  12.752 -0.0672  0.0416  0.0513
  408CHOL    C1 4563   6.781  -0.030  12.616 -0.2195  0.0905 -0.2444
  408CHOL    C2 4564   6.864  -0.112  12.265  0.1536 -0.0697 -0.0773
  409CHOL   ROH 4565   5.921   4.730  10.444 -0.0111  0.0240 -0.0217
  409CHOL    R1 4566   6.020   4.855  10.678 -0.0513  0.1022 -0.0460
  409CHOL    R2 4567   5.912   5.088  10.780 -0.1943  0.0308 -0.0334
  409CHOL    R3 4568   5.890   4.941  11.007 -0.0460  0.0239 -0.0230
  409CHOL    R4 4569   5.904   5.219  11.099 -0.2168  0.0418 -0.0386
  409CHOL    R5 4570   6.031   5.054  11.164 -0.0886  0.1290 -0.0579
  409CHOL    C1 4571   5.879   5.157  11.499 -0.0907  0.0417 -0.0318
  409CHOL    C2 4572   5.816   5.398  11.744 -0.3153 -0.0354  0.0528
  410CHOL   ROH 4573   3.574   4.549  13.357  0.1327 -0.0077  0.0077
  410CHOL    R1 4574   3.594   4.533  13.075  0.1865 -0.0022  0.0105
  410CHOL    R2 4575   3.547   4.749  12.910 -0.0093 -0.0538 -0.0080
  410CHOL    R3 4576   3.795   4.690  12.815  0.0662  0.1883  0.0312
  410CHOL    R4 4577   3.642   4.780  12.579 -0.0837 -0.2558 -0.0490
  410CHOL    R5 4578   3.752   4.592  12.599  0.1778 -0.0885  0.1317
  410CHOL    C1 4579   3.930   4.742  12.297 -0.0561 -0.1462 -0.0362
  410CHOL    C2 4580   3.845   4.869  12.091 -0.3302  0.0095 -0.1083
  411CHOL   ROH 4581   0.906   7.027  10.749 -0.0767  0.0344 -0.1237
  411CHOL    R1 4582   1.129   7.023  10.924 -0.0633  0.0978 -0.1399
  411CHOL    R2 4583   1.110   7.098  11.190 -0.0726  0.0649 -0.1319
  411CHOL    R3 4584   1.219   6.853  11.233  0.0202  0.0995 -0.1633
  411CHOL    R4 4585   1.243   6.991  11.490 -0.0752  0.0558 -0.1333
  411CHOL    R5 4586   1.404   6.894  11.380 -0.0192  0.1433 -0.1267
  411CHOL    C1 4587   1.422   6.698  11.706  0.0106  0.0831 -0.1636
  411CHOL    C2 4588   1.326   6.805  12.069  0.1471 -0.0914 -0.0663
  412CHOL   ROH 4589   0.328   2.567  10.205  0.2954  0.0519  0.0528
  412CHOL    R1 4590   0.409   2.674  10.453  0.1752 -0.1146  0.1660
  412CHOL    R2 4591   0.248   2.842  10.603  0.1918 -0.0288  0.0870
  412CHOL    R3 4592   0.294   2.659  10.798 -0.1408 -0.1457  0.0627
  412CHOL    R4 4593   0.228   2.906  10.942  0.3060 -0.0345  0.0953
  412CHOL    R5 4594   0.406   2.782  10.971  0.0880 -0.3664  0.0803
  412CHOL    C1 4595   0.260   2.771  11.323  0.0602 -0.1477  0.0772
  412CHOL    C2 4596   0.140   2.758  11.696  0.3011  0.3603  0.2467
  413CHOL   ROH 4597   7.227   6.129  13.553  0.0977 -0.2062  0.0060
  413CHOL    R1 4598   7.058   6.155  13.328  0.0779 -0.0599  0.0369
  413CHOL    R2 4599   7.145   6.104  13.070  0.0251  0.0010  0.0058
  413CHOL    R3 4600   6.930   5.937  13.066 -0.0385  0.0831 -0.0266
  413CHOL    R4 4601   7.019   5.950  12.787  0.1961 -0.1923  0.0320
  413CHOL    R5 4602   6.818   5.990  12.861  0.1496 -0.0473 -0.1657
  413CHOL    C1 4603   6.744   5.705  12.619  0.2360 -0.2278  0.0169
  413CHOL    C2 4604   6.483   5.693  12.353 -0.1181  0.1241  0.1777
  414CHOL   ROH 4605   4.189   7.468  12.992  0.0906  0.2443 -0.0725
  414CHOL    R1 4606   4.374   7.339  12.822  0.0092  0.1395 -0.0857
  414CHOL    R2 4607   4.306   7.244  12.573 -0.0781  0.1104 -0.0594
  414CHOL    R3 4608   4.515   7.398  12.491 -0.0415  0.0228 -0.1260
  414CHOL    R4 4609   4.462   7.216  12.266  0.0543 -0.1890  0.0330
  414CHOL    R5 4610   4.654   7.247  12.367  0.0072 -0.0967  0.0793
  414CHOL    C1 4611   4.750   7.344  12.011  0.1658 -0.4455  0.0241
  414CHOL    C2 4612   4.712   7.487  11.717  0.0398 -0.2272 -0.3891
  415CHOL   ROH 4613   0.275   5.354  13.553  0.1131  0.0698 -0.0116
  415CHOL    R1 4614   0.323   5.367  13.275  0.1338  0.1684 -0.0045
  415CHOL    R2 4615   0.123   5.336  13.087  0.1882 -0.0366 -0.0374
  415CHOL    R3 4616   0.214   5.576  12.997 -0.0760  0.0874  0.0171
  415CHOL    R4 4617   0.063   5.464  12.772  0.0648 -0.0292 -0.0110
  415CHOL    R5 4618   0.269   5.535  12.767 -0.0177  0.2029  0.0138
  415CHOL    C1 4619   0.115   5.763  12.503 -0.2551  0.0917  0.0555
  415CHOL    C2 4620  -0.003   5.508  12.246 -0.1622  0.1177 -0.0950
  416CHOL   ROH 4621   7.077   3.029  10.501  0.1203 -0.1437 -0.0062
  416CHOL    R1 4622   6.962   3.011  10.759  0.0560 -0.0376 -0.0273
  416CHOL    R2 4623   7.083   2.877  10.968 -0.0757 -0.0962  0.0125
  416CHOL    R3 4624   7.051   3.114  11.096  0.0571 -0.0597 -0.0208
  416CHOL    R4 4625   7.083   2.918  11.311 -0.1907 -0.0696  0.0095
  416CHOL    R5 4626   6.920   3.061  11.289 -0.0693  0.0587 -0.0724
  416CHOL    C1 4627   7.053   3.166  11.631 -0.1330 -0.0199 -0.0235
  416CHOL    C2 4628   7.325   3.171  11.776 -0.3482  0.1990  0.1529
  417CHOL   ROH 4629   6.054   3.509  13.545 -0.1501 -0.3755 -0.1223
  417CHOL    R1 4630   5.942   3.638  13.319  0.0084 -0.2004 -0.1021
  417CHOL    R2 4631   6.082   3.676  13.084  0.0844 -0.2558 -0.0628
  417CHOL    R3 4632   5.867   3.551  12.974 -0.0136 -0.0221 -0.1443
  417CHOL    R4 4633   5.961   3.735  12.766  0.4201 -0.2874 -0.2001
  417CHOL    R5 4634   5.759   3.722  12.845  0.3306  0.0569 -0.3452
  417CHOL    C1 4635   5.690   3.652  12.477  0.5237 -0.0863 -0.3565
  417CHOL    C2 4636   5.440   3.852  12.324  0.4381 -0.0331 -0.0589
  418CHOL   ROH 4637   1.589  -0.041  10.622  0.1096 -0.0500 -0.0627
  418CHOL    R1 4638   1.734  -0.023  10.864  0.0723  0.0367 -0.0471
  418CHOL    R2 4639   1.850   0.212  10.951 -0.0771  0.1046 -0.0361
  418CHOL    R3 4640   1.706   0.162  11.176 -0.0710  0.0213 -0.0494
  418CHOL    R4 4641   1.914   0.350  11.261 -0.0494 -0.0286  0.0187
  418CHOL    R5 4642   1.869   0.156  11.351 -0.0606 -0.0650 -0.0591
  418CHOL    C1 4643   1.816   0.383  11.653 -0.0276 -0.1844  0.0383
  418CHOL    C2 4644   2.043   0.513  11.748 -0.0907 -0.0921 -0.1718
  419CHOL   ROH 4645   5.706   6.768  13.224  0.0452 -0.1957  0.0062
  419CHOL    R1 4646   5.622   6.588  13.022 -0.1418  0.0022 -0.0974
  419CHOL    R2 4647   5.494   6.672  12.792  0.0960  0.2878 -0.1365
  419CHOL    R3 4648   5.694   6.534  12.670 -0.0516  0.0162 -0.0801
  419CHOL    R4 4649   5.501   6.590  12.457  0.0839  0.2669 -0.1313
  419CHOL    R5 4650   5.582   6.395  12.511 -0.1908  0.1605 -0.1056
  419CHOL    C1 4651   5.692   6.413  12.146 -0.0617 -0.0002 -0.0753
  419CHOL    C2 4652   5.729   6.135  11.941 -0.1393 -0.1043 -0.1670
  420CHOL   ROH 4653   0.064   2.241  10.346  0.1732  0.2177 -0.0122
  420CHOL    R1 4654   0.036   2.354  10.603  0.0616  0.0531  0.0503
  420CHOL    R2 4655  -0.076   2.217  10.815  0.0451 -0.1141 -0.0619
  420CHOL    R3 4656   0.157   2.282  10.939 -0.0102 -0.1113  0.0410
  420CHOL    R4 4657  -0.038   2.255  11.157 -0.1436  0.0700 -0.0599
  420CHOL    R5 4658   0.090   2.427  11.118 -0.0729  0.0090 -0.0809
  420CHOL    C1 4659   0.203   2.339  11.472 -0.3056  0.1798  0.0379
  420CHOL    C2 4660   0.342   2.350  11.843 -0.2173  0.0185 -0.1913
  421CHOL   ROH 4661   6.994   3.475  10.618  0.0691 -0.1039 -0.0733
  421CHOL    R1 4662   7.124   3.589  10.842  0.1720 -0.1744 -0.0968
  421CHOL    R2 4663   6.987   3.724  11.041  0.3054  0.1080 -0.1922
  421CHOL    R3 4664   7.113   3.547  11.203  0.0260  0.0082 -0.0780
  421CHOL    R4 4665   7.075   3.785  11.369  0.2179  0.1031 -0.1676
  421CHOL    R5 4666   7.263   3.681  11.333  0.1190 -0.1239 -0.0465
  421CHOL    C1 4667   7.244   3.654  11.713 -0.0955  0.0066 -0.0460
  421CHOL    C2 4668   7.629   3.692  11.891  0.2240  0.0195  0.3562
  422CHOL   ROH 4669   6.341   5.942  10.573 -0.0365 -0.1776 -0.1020
  422CHOL    R1 4670   6.157   5.995  10.781 -0.0461 -0.0952 -0.1329
  422CHOL    R2 4671   6.043   5.795  10.934  0.0516 -0.0234  0.0246
  422CHOL    R3 4672   6.142   5.941  11.141 -0.0050  0.1784 -0.0861
  422CHOL    R4 4673   5.968   5.740  11.267  0.2282  0.0617  0.0808
  422CHOL    R5 4674   5.958   5.956  11.295  0.0309  0.0759 -0.0244
  422CHOL    C1 4675   6.018   5.844  11.655  0.2779  0.3008  0.0095
  422CHOL    C2 4676   6.044   5.775  12.083 -0.1030 -0.4187  0.0090
  423CHOL   ROH 4677   1.593   5.278  10.479  0.1284  0.0956 -0.1524
  423CHOL    R1 4678   1.744   5.325  10.714  0.0280  0.1407 -0.0979
  423CHOL    R2 4679   1.712   5.553  10.868 -0.1941  0.0659 -0.0332
  423CHOL    R3 4680   1.673   5.373  11.068 -0.1036 -0.0286 -0.1006
  423CHOL    R4 4681   1.787   5.607  11.201 -0.2042 -0.0467 -0.0103
  423CHOL    R5 4682   1.860   5.403  11.214 -0.1162 -0.0117 -0.0956
  423CHOL    C1 4683   1.793   5.470  11.583 -0.1250 -0.2010 -0.0603
  423CHOL    C2 4684   1.915   5.559  12.001  0.1482 -0.0502 -0.0964
  424CHOL   ROH 4685   3.783   2.952  10.176  0.0494 -0.0885  0.1200
  424CHOL    R1 4686   3.790   2.802  10.416  0.0444 -0.0234  0.1608
  424CHOL    R2 4687   4.018   2.675  10.506  0.0292 -0.0393  0.1750
  424CHOL    R3 4688   3.969   2.817  10.732  0.0757  0.0313  0.1408
  424CHOL    R4 4689   4.137   2.593  10.820 -0.1524 -0.1121  0.2267
  424CHOL    R5 4690   3.944   2.651  10.903 -0.1331  0.0707  0.1521
  424CHOL    C1 4691   4.162   2.680  11.215 -0.2145 -0.0882  0.2248
  424CHOL    C2 4692   4.008   2.477  11.459  0.2440 -0.0086  0.0458
  425CHOL   ROH 4693   5.709   0.688  12.756  0.2874  0.0233 -0.0290
  425CHOL    R1 4694   5.556   0.750  12.526  0.1365  0.0484  0.0771
  425CHOL    R2 4695   5.586   0.986  12.386  0.0755  0.0457  0.0567
  425CHOL    R3 4696   5.621   0.818  12.175 -0.0963  0.0405  0.0313
  425CHOL    R4 4697   5.521   1.068  12.057  0.1006  0.1393  0.0751
  425CHOL    R5 4698   5.437   0.868  12.029 -0.0737  0.2140  0.0618
  425CHOL    C1 4699   5.516   0.958  11.667 -0.0460  0.1890  0.0618
  425CHOL    C2 4700   5.377   0.850  11.385  0.4984 -0.0661  0.2053
  426CHOL   ROH 4701   6.604   3.876  10.730  0.0852 -0.1962 -0.0739
  426CHOL    R1 4702   6.481   3.955  10.972 -0.0068 -0.0411 -0.1698
  426CHOL    R2 4703   6.595   3.909  11.220 -0.1352  0.0474 -0.0916
  426CHOL    R3 4704   6.559   4.177  11.249 -0.0728  0.0732 -0.2429
  426CHOL    R4 4705   6.616   4.080  11.520 -0.2118  0.1991 -0.1709
  426CHOL    R5 4706   6.445   4.199  11.458 -0.1519  0.2153 -0.3016
  426CHOL    C1 4707   6.595   4.430  11.722 -0.1978  0.3117 -0.3592
  426CHOL    C2 4708   6.613   4.614  12.107  0.0782  0.0178 -0.2429
  427CHOL   ROH 4709   0.567  -0.052  13.748 -0.1629 -0.1802  0.1242
  427CHOL    R1 4710   0.542  -0.109  13.472 -0.0840 -0.1208  0.1040
  427CHOL    R2 4711   0.298  -0.161  13.352 -0.0569 -0.0508  0.0125
  427CHOL    R3 4712   0.375   0.039  13.185  0.0374 -0.0310  0.0795
  427CHOL    R4 4713   0.156  -0.095  13.044  0.0628  0.0413 -0.0234
  427CHOL    R5 4714   0.355  -0.055  12.966  0.0953  0.0202  0.0538
  427CHOL    C1 4715   0.145   0.131  12.708  0.2210  0.1136  0.0186
  427CHOL    C2 4716  -0.054   0.098  12.423  0.1184 -0.3433  0.1371
  428CHOL   ROH 4717   7.243   6.582  13.357 -0.2427  0.0996 -0.0217
  428CHOL    R1 4718   7.157   6.628  13.091 -0.1883  0.0679 -0.0446
  428CHOL    R2 4719   7.167   6.877  12.972 -0.1139  0.0415 -0.0897
  428CHOL    R3 4720   7.307   6.745  12.781 -0.1121 -0.0240 -0.0435
  428CHOL    R4 4721   7.216   6.990  12.649 -0.0577 -0.0319 -0.1071
  428CHOL    R5 4722   7.186   6.786  12.579 -0.0836 -0.0451 -0.0675
  428CHOL    C1 4723   7.376   6.930  12.282 -0.0232 -0.1362 -0.0738
  428CHOL    C2 4724   7.373   7.257  12.027 -0.1796  0.0300 -0.0298
  429CHOL   ROH 4725   0.144   4.485  13.577  0.4103  0.0834 -0.1290
  429CHOL    R1 4726  -0.031   4.361  13.392  0.2284 -0.0667  0.1380
  429CHOL    R2 4727  -0.005   4.392  13.118 -0.2539  0.0099  0.0947
  429CHOL    R3 4728  -0.002   4.120  13.121  0.0323  0.0085  0.0464
  429CHOL    R4 4729   0.001   4.192  12.837 -0.2569  0.0744  0.0482
  429CHOL    R5 4730  -0.140   4.057  12.935 -0.0480 -0.0954  0.1347
  429CHOL    C1 4731   0.008   3.820  12.675  0.0100  0.1106 -0.0242
  429CHOL    C2 4732  -0.035   3.933  12.322 -0.2322  0.0555  0.0191
  430CHOL   ROH 4733   5.946   6.123  12.436 -0.2928 -0.0481  0.0455
  430CHOL    R1 4734   6.119   6.321  12.333 -0.2386 -0.0746  0.0865
  430CHOL    R2 4735   6.132   6.577  12.437 -0.1794 -0.0960  0.1293
  430CHOL    R3 4736   6.397   6.521  12.459 -0.1936 -0.1645  0.1317
  430CHOL    R4 4737   6.379   6.812  12.492 -0.1145 -0.1521  0.0809
  430CHOL    R5 4738   6.505   6.705  12.350 -0.1469 -0.2121  0.0954
  430CHOL    C1 4739   6.772   6.896  12.545 -0.0901 -0.2491  0.0549
  430CHOL    C2 4740   6.874   7.126  12.302  0.3244  0.1112  0.0714
  431CHOL   ROH 4741   4.194   6.649  10.186 -0.0479 -0.1128  0.1273
  431CHOL    R1 4742   3.983   6.530  10.332 -0.0640 -0.0291  0.1736
  431CHOL    R2 4743   3.997   6.489  10.605 -0.0647  0.0622  0.1889
  431CHOL    R3 4744   3.762   6.627  10.605 -0.0418  0.1007  0.1454
  431CHOL    R4 4745   3.800   6.544  10.884 -0.1243  0.0705  0.1452
  431CHOL    R5 4746   3.624   6.508  10.760 -0.0995  0.1112  0.1007
  431CHOL    C1 4747   3.465   6.705  11.046 -0.1375  0.1116  0.0789
  431CHOL    C2 4748   3.502   6.883  11.455  0.0959  0.1352 -0.2337
  432CHOL   ROH 4749   3.933   1.921   9.793  0.0482 -0.0976 -0.1220
  432CHOL    R1 4750   3.807   1.923  10.047  0.0412 -0.0817 -0.1263
  432CHOL    R2 4751   3.726   1.691  10.174  0.1714 -0.0826 -0.0496
  432CHOL    R3 4752   3.877   1.789  10.378  0.1089  0.0738 -0.0760
  432CHOL    R4 4753   3.677   1.620  10.509  0.2009 -0.0054 -0.0278
  432CHOL    R5 4754   3.720   1.828  10.554  0.0770  0.0388 -0.0937
  432CHOL    C1 4755   3.790   1.670  10.895  0.1595  0.1864 -0.0401
  432CHOL    C2 4756   3.447   1.647  11.050  0.2463  0.1272  0.0912
  433CHOL   ROH 4757   5.339   3.878  13.384 -0.0285 -0.0638 -0.0786
  433CHOL    R1 4758   5.518   3.934  13.173  0.1316  0.0896  0.0924
  433CHOL    R2 4759   5.433   3.993  12.916  0.3258 -0.0779 -0.0193
  433CHOL    R3 4760   5.588   4.214  12.951  0.0316  0.1143  0.0938
  433CHOL    R4 4761   5.567   4.183  12.661  0.5556 -0.1126  0.0744
  433CHOL    R5 4762   5.751   4.201  12.777  0.3455  0.1664  0.3760
  433CHOL    C1 4763   5.790   4.501  12.544  0.4133  0.0476  0.2351
  433CHOL    C2 4764   5.861   4.584  12.211  0.0020  0.0109  0.2634
  434CHOL   ROH 4765   6.538   2.072  13.198 -0.0700  0.1905 -0.0389
  434CHOL    R1 4766   6.665   2.095  12.946  0.0061  0.1249 -0.0079
  434CHOL    R2 4767   6.747   1.876  12.799  0.0982  0.0858  0.0953
  434CHOL    R3 4768   6.596   1.989  12.604  0.1345 -0.0132  0.0093
  434CHOL    R4 4769   6.738   1.771  12.470  0.1371 -0.0897  0.1496
  434CHOL    R5 4770   6.734   1.980  12.409  0.1582 -0.1269  0.0347
  434CHOL    C1 4771   6.590   1.816  12.096  0.1939 -0.2849  0.1005
  434CHOL    C2 4772   6.389   1.585  11.918 -0.0458  0.0340  0.0910
  435CHOL   ROH 4773   6.518   6.829  10.759  0.0404 -0.1574 -0.0015
  435CHOL    R1 4774   6.346   6.775  10.978 -0.0940  0.0246 -0.0592
  435CHOL    R2 4775   6.440   6.735  11.234 -0.2131 -0.1808 -0.0459
  435CHOL    R3 4776   6.264   6.933  11.295  0.0502  0.0554 -0.0365
  435CHOL    R4 4777   6.307   6.790  11.548 -0.3223 -0.1746 -0.0928
  435CHOL    R5 4778   6.115   6.833  11.454 -0.2049  0.1806 -0.1897
  435CHOL    C1 4779   6.065   7.009  11.789 -0.1387  0.0509 -0.1114
  435CHOL    C2 4780   6.022   6.726  11.973 -0.0082  0.6493  0.0929
  436CHOL   ROH 4781   2.803   1.919  12.835  0.0165 -0.2147 -0.1256
  436CHOL    R1 4782   2.731   1.873  12.565  0.0125 -0.0496 -0.1538
  436CHOL    R2 4783   2.568   2.045  12.423 -0.0489  0.0007 -0.0247
  436CHOL    R3 4784   2.775   2.045  12.247 -0.0601  0.1844 -0.0396
  436CHOL    R4 4785   2.551   2.158  12.097 -0.2086 -0.1272 -0.0621
  436CHOL    R5 4786   2.675   1.990  12.037 -0.0142 -0.0045 -0.0140
  436CHOL    C1 4787   2.736   2.224  11.742 -0.3121 -0.0292 -0.0979
  436CHOL    C2 4788   2.787   2.361  11.393  0.0126 -0.1906  0.1853
  437CHOL   ROH 4789   4.061   1.137  12.901  0.3305  0.2789 -0.0987
  437CHOL    R1 4790   4.173   0.993  12.685  0.3750  0.2257 -0.0401
  437CHOL    R2 4791   4.038   0.952  12.447  0.2232 -0.2493  0.1152
  437CHOL    R3 4792   4.263   1.061  12.339 -0.0410  0.0053 -0.1989
  437CHOL    R4 4793   4.142   0.906  12.121  0.0720 -0.5335  0.1034
  437CHOL    R5 4794   4.347   0.890  12.193  0.1607 -0.0603 -0.0101
  437CHOL    C1 4795   4.414   0.982  11.829 -0.2641 -0.4599 -0.1984
  437CHOL    C2 4796   4.579   1.135  11.431  0.0089  0.4929 -0.1826
  438CHOL   ROH 4797   1.143   1.878  10.287  0.0788  0.1911  0.1126
  438CHOL    R1 4798   1.176   1.792  10.555  0.1819  0.1954  0.1016
  438CHOL    R2 4799   1.260   1.962  10.757 -0.0390  0.2773  0.1275
  438CHOL    R3 4800   1.033   1.875  10.878  0.0645 -0.0306  0.1097
  438CHOL    R4 4801   1.154   2.059  11.071 -0.2206  0.1730  0.0995
  438CHOL    R5 4802   1.093   1.854  11.109  0.0660  0.0877  0.1204
  438CHOL    C1 4803   0.879   2.035  11.368 -0.2291 -0.1767  0.0666
  438CHOL    C2 4804   0.658   2.123  11.595  0.2868  0.0493  0.3075
  439CHOL   ROH 4805   2.075   1.692  10.355 -0.0383 -0.0027 -0.0988
  439CHOL    R1 4806   2.258   1.619  10.558 -0.2233 -0.2276 -0.0100
  439CHOL    R2 4807   2.421   1.803  10.684  0.1307 -0.4634 -0.1204
  439CHOL    R3 4808   2.309   1.700  10.910 -0.1255 -0.0677 -0.0597
  439CHOL    R4 4809   2.544   1.849  11.004  0.2291 -0.5396 -0.1455
  439CHOL    R5 4810   2.496   1.641  11.047 -0.2586 -0.4162 -0.0162
  439CHOL    C1 4811   2.509   1.780  11.402  0.0459 -0.2125 -0.1031
  439CHOL    C2 4812   2.343   1.846  11.743  0.2149 -0.0153  0.1254
  440CHOL   ROH 4813   4.810   1.542  10.083 -0.2184 -0.0596  0.0321
  440CHOL    R1 4814   4.722   1.570  10.350 -0.1055  0.0957  0.0558
  440CHOL    R2 4815   4.679   1.353  10.517 -0.3082  0.1708  0.1146
  440CHOL    R3 4816   4.850   1.486  10.680 -0.0967  0.0089  0.0287
  440CHOL    R4 4817   4.712   1.298  10.857 -0.1348  0.1066  0.0875
  440CHOL    R5 4818   4.729   1.513  10.885  0.0586  0.0840  0.1069
  440CHOL    C1 4819   4.892   1.393  11.208  0.1647 -0.0826 -0.0090
  440CHOL    C2 4820   5.018   1.300  11.587 -0.1532 -0.0094 -0.1111
  441CHOL   ROH 4821   5.590   3.677  10.533  0.0719 -0.1110 -0.1261
  441CHOL    R1 4822   5.663   3.747  10.798  0.0804 -0.3969 -0.0504
  441CHOL    R2 4823   5.552   3.962  10.931  0.6462 -0.0506 -0.1114
  441CHOL    R3 4824   5.496   3.774  11.120 -0.1202  0.0712 -0.1838
  441CHOL    R4 4825   5.544   4.022  11.271  0.9158 -0.1335 -0.0878
  441CHOL    R5 4826   5.642   3.829  11.302  0.1456 -0.5858 -0.1674
  441CHOL    C1 4827   5.487   3.881  11.647  0.3534 -0.0673 -0.1421
  441CHOL    C2 4828   5.253   3.913  11.841  0.0185  0.2358 -0.0289
  442CHOL   ROH 4829   0.222   5.230  10.874  0.2613  0.0817  0.1103
  442CHOL    R1 4830   0.233   5.006  11.047  0.1646  0.1688  0.2288
  442CHOL    R2 4831   0.219   5.030  11.322 -0.2964  0.2856  0.1992
  442CHOL    R3 4832   0.014   4.853  11.294 -0.1150  0.1059 -0.0491
  442CHOL    R4 4833   0.135   4.786  11.552 -0.3300  0.1790  0.0771
  442CHOL    R5 4834   0.098   4.649  11.387 -0.0311  0.1651  0.0129
  442CHOL    C1 4835  -0.107   4.478  11.660 -0.1792 -0.0519 -0.2271
  442CHOL    C2 4836   0.009   4.293  11.940 -0.1614  0.0837 -0.0529
  443CHOL   ROH 4837   7.967   0.216  13.937 -0.1848 -0.1789 -0.1260
  443CHOL    R1 4838   7.779   0.272  13.733 -0.2051 -0.1173 -0.0908
  443CHOL    R2 4839   7.853   0.335  13.474 -0.2300 -0.0101 -0.0728
  443CHOL    R3 4840   7.688   0.129  13.411 -0.2153 -0.0012 -0.1398
  443CHOL    R4 4841   7.725   0.276  13.159 -0.0917 -0.0136 -0.1290
  443CHOL    R5 4842   7.535   0.223  13.252 -0.1373  0.0029 -0.2128
  443CHOL    C1 4843   7.495   0.048  12.916  0.0027 -0.0074 -0.2244
  443CHOL    C2 4844   7.297   0.165  12.685 -0.1762 -0.2586  0.0273
  444CHOL   ROH 4845   1.404   2.762  10.478  0.0082 -0.0212  0.0062
  444CHOL    R1 4846   1.540   2.844  10.712 -0.0041 -0.1357  0.0543
  444CHOL    R2 4847   1.432   3.023  10.893  0.0788 -0.0471  0.0184
  444CHOL    R3 4848   1.485   2.825  11.071 -0.1454 -0.0953  0.0348
  444CHOL    R4 4849   1.449   3.065  11.235  0.0492 -0.0599  0.0217
  444CHOL    R5 4850   1.620   2.930  11.239 -0.0794 -0.2221  0.0602
  444CHOL    C1 4851   1.508   2.903  11.602 -0.1785 -0.1125  0.0390
  444CHOL    C2 4852   1.381   2.885  11.973 -0.1151  0.3388 -0.3119
  445CHOL   ROH 4853   2.354   0.149  13.177 -0.1014 -0.5961  0.1398
  445CHOL    R1 4854   2.281   0.052  12.921 -0.0005 -0.3113 -0.0024
  445CHOL    R2 4855   2.020   0.050  12.831  0.0076 -0.3578 -0.0471
  445CHOL    R3 4856   2.126   0.187  12.621 -0.0373 -0.0124  0.1504
  445CHOL    R4 4857   1.928   0.007  12.501  0.1770 -0.0417 -0.1384
  445CHOL    R5 4858   2.138   0.026  12.445  0.1755  0.2141 -0.0418
  445CHOL    C1 4859   1.974   0.111  12.111  0.2334  0.4667 -0.0063
  445CHOL    C2 4860   1.704  -0.167  11.881  0.1295  0.2978 -0.0859
  446CHOL   ROH 4861   2.556   4.794  12.863 -0.0461 -0.0502 -0.1988
  446CHOL    R1 4862   2.638   4.810  12.593  0.0153  0.0885 -0.1728
  446CHOL    R2 4863   2.497   4.690  12.387  0.2647 -0.1294 -0.2205
  446CHOL    R3 4864   2.501   4.941  12.282 -0.0976 -0.1141 -0.2106
  446CHOL    R4 4865   2.602   4.769  12.068  0.0633  0.0240 -0.2516
  446CHOL    R5 4866   2.699   4.946  12.148 -0.1416  0.1519 -0.2739
  446CHOL    C1 4867   2.667   5.049  11.783 -0.3941  0.1277 -0.2606
  446CHOL    C2 4868   2.508   4.947  11.381  0.0743  0.1110 -0.1041
  447CHOL   ROH 4869   3.142   6.620  13.069  0.2390 -0.1091  0.0647
  447CHOL    R1 4870   3.164   6.604  12.787  0.1303 -0.0820  0.0548
  447CHOL    R2 4871   3.007   6.436  12.635  0.0097 -0.0003  0.0917
  447CHOL    R3 4872   2.948   6.665  12.501  0.0503  0.0394  0.1402
  447CHOL    R4 4873   2.923   6.453  12.300  0.1176  0.0982  0.0685
  447CHOL    R5 4874   3.044   6.634  12.284  0.1215  0.1050  0.1612
  447CHOL    C1 4875   2.819   6.679  11.979  0.2186  0.1928  0.1005
  447CHOL    C2 4876   2.796   6.388  11.715  0.4137 -0.0624  0.3395
  448CHOL   ROH 4877   4.549   1.338  12.989  0.1191 -0.1976 -0.1225
  448CHOL    R1 4878   4.498   1.457  12.737 -0.0620 -0.1732 -0.0771
  448CHOL    R2 4879   4.700   1.530  12.563 -0.1604  0.2003 -0.0597
  448CHOL    R3 4880   4.561   1.375  12.388  0.0629  0.0479 -0.1040
  448CHOL    R4 4881   4.732   1.542  12.219 -0.0706  0.1971 -0.0511
  448CHOL    R5 4882   4.516   1.519  12.203 -0.0285 -0.0269 -0.1264
  448CHOL    C1 4883   4.619   1.403  11.855  0.1914  0.0522 -0.0877
  448CHOL    C2 4884   4.622   1.593  11.594  0.0730  0.1739  0.1140
  449CHOL   ROH 4885   2.503   7.055  10.452 -0.2815 -0.0111 -0.1705
  449CHOL    R1 4886   2.601   7.102  10.714 -0.2266  0.0471 -0.2016
  449CHOL    R2 4887   2.435   7.153  10.928 -0.1962 -0.1497 -0.1302
  449CHOL    R3 4888   2.569   6.945  11.040  0.0546 -0.0355 -0.2107
  449CHOL    R4 4889   2.483   7.109  11.268 -0.2295 -0.2705 -0.1408
  449CHOL    R5 4890   2.686   7.042  11.225 -0.1240  0.0236 -0.1256
  449CHOL    C1 4891   2.636   6.887  11.571 -0.0135 -0.2337 -0.2225
  449CHOL    C2 4892   2.492   7.075  11.900  0.3449 -0.1799  0.0564
  450CHOL   ROH 4893   0.628   5.423  10.662  0.0531  0.1782  0.1550
  450CHOL    R1 4894   0.633   5.373  10.941 -0.0369  0.1817  0.1573
  450CHOL    R2 4895   0.853   5.430  11.098 -0.0335  0.0455  0.2010
  450CHOL    R3 4896   0.672   5.571  11.244  0.0254  0.1646  0.1606
  450CHOL    R4 4897   0.846   5.446  11.443 -0.0252  0.1505  0.1968
  450CHOL    R5 4898   0.629   5.433  11.435 -0.0313  0.2383  0.2019
  450CHOL    C1 4899   0.672   5.588  11.781  0.0349  0.3234  0.1565
  450CHOL    C2 4900   0.514   5.927  12.083 -0.2591  0.0330 -0.1090
  451CHOL   ROH 4901   1.914   2.682  12.958 -0.1905  0.0441 -0.0575
  451CHOL    R1 4902   1.905   2.882  12.757 -0.1863  0.0625 -0.0413
  451CHOL    R2 4903   2.057   2.868  12.527  0.0450  0.2276  0.0894
  451CHOL    R3 4904   1.816   2.900  12.405  0.1232  0.0185 -0.1237
  451CHOL    R4 4905   2.006   3.050  12.238  0.1423  0.1401  0.0179
  451CHOL    R5 4906   1.820   3.126  12.324  0.0090  0.0062 -0.1549
  451CHOL    C1 4907   1.751   3.186  11.954  0.2724 -0.1072 -0.2234
  451CHOL    C2 4908   1.809   3.492  11.698 -0.1688  0.0347 -0.0076
  452CHOL   ROH 4909   1.637   6.680  13.678  0.3447 -0.1333 -0.0517
  452CHOL    R1 4910   1.705   6.811  13.436  0.2375 -0.2473 -0.1447
  452CHOL    R2 4911   1.663   6.696  13.188 -0.3031 -0.1809 -0.0974
  452CHOL    R3 4912   1.529   6.927  13.140  0.0183  0.0563  0.0973
  452CHOL    R4 4913   1.622   6.839  12.876 -0.4294 -0.0689 -0.0303
  452CHOL    R5 4914   1.655   7.034  12.967  0.0019 -0.1287 -0.0334
  452CHOL    C1 4915   1.471   7.139  12.649 -0.2012  0.2191  0.1917
  452CHOL    C2 4916   1.670   7.369  12.362  0.0635  0.0762 -0.1701
  453CHOL   ROH 4917   3.483   1.520  12.225  0.0960 -0.0709 -0.0647
  453CHOL    R1 4918   3.430   1.519  11.947  0.0925 -0.0681 -0.0642
  453CHOL    R2 4919   3.588   1.385  11.767  0.0100 -0.1824 -0.0521
  453CHOL    R3 4920   3.353   1.270  11.693 -0.0598 -0.0491 -0.0382
  453CHOL    R4 4921   3.526   1.246  11.456 -0.0906 -0.1267 -0.0567
  453CHOL    R5 4922   3.326   1.334  11.463 -0.0440 -0.0171 -0.0323
  453CHOL    C1 4923   3.268   1.058  11.206 -0.2148  0.0309 -0.0463
  453CHOL    C2 4924   3.197   0.759  11.007  0.0136 -0.0213  0.3912
  454CHOL   ROH 4925   6.698   7.160  10.557 -0.2772 -0.0979  0.0017
  454CHOL    R1 4926   6.712   7.275  10.815 -0.3093 -0.5092  0.1945
  454CHOL    R2 4927   6.809   7.137  11.035  0.3868 -0.6343 -0.1623
  454CHOL    R3 4928   6.974   7.352  11.056 -0.2211 -0.1545 -0.0077
  454CHOL    R4 4929   7.013   7.204  11.306  0.6337 -0.5868 -0.3555
  454CHOL    R5 4930   6.961   7.415  11.287 -0.0509 -0.6745  0.1565
  454CHOL    C1 4931   7.286   7.444  11.484  0.2068 -0.1086 -0.3229
  454CHOL    C2 4932   7.605   7.547  11.610  0.0759  0.2063 -0.4345
  455CHOL   ROH 4933   5.304   2.781  10.505 -0.0833 -0.1598 -0.0763
  455CHOL    R1 4934   5.201   2.682  10.749  0.0352 -0.0950  0.0000
  455CHOL    R2 4935   5.040   2.458  10.763 -0.1186  0.0241  0.1142
  455CHOL    R3 4936   5.227   2.374  10.942 -0.0407 -0.1236 -0.0334
  455CHOL    R4 4937   4.971   2.292  11.059 -0.0113 -0.0433  0.1026
  455CHOL    R5 4938   5.126   2.411  11.156  0.1096 -0.1460  0.0455
  455CHOL    C1 4939   5.107   2.118  11.398  0.1244 -0.2213 -0.0428
  455CHOL    C2 4940   5.088   1.844  11.547  0.0565  0.1747 -0.3903
  456CHOL   ROH 4941   4.664   5.519  10.243  0.1725 -0.1797  0.0160
  456CHOL    R1 4942   4.526   5.576  10.484  0.0996 -0.1407 -0.0341
  456CHOL    R2 4943   4.593   5.459  10.725 -0.1186 -0.2774 -0.0342
  456CHOL    R3 4944   4.609   5.717  10.809  0.0599 -0.3156  0.0524
  456CHOL    R4 4945   4.557   5.562  11.053 -0.2590 -0.3397 -0.0300
  456CHOL    R5 4946   4.443   5.733  10.981 -0.0490 -0.2126 -0.0628
  456CHOL    C1 4947   4.550   5.864  11.323 -0.1732 -0.4117  0.0538
  456CHOL    C2 4948   4.551   5.749  11.633 -0.0873 -0.1102 -0.2407
  457CHOL   ROH 4949   3.477   3.647  10.196 -0.0712 -0.2034  0.0884
  457CHOL    R1 4950   3.318   3.720  10.419  0.0124  0.0755  0.0600
  457CHOL    R2 4951   3.367   3.626  10.674 -0.0916  0.1282  0.0979
  457CHOL    R3 4952   3.370   3.890  10.736  0.2105  0.1567 -0.0134
  457CHOL    R4 4953   3.445   3.755  10.985 -0.1693  0.1494  0.1091
  457CHOL    R5 4954   3.284   3.900  10.959  0.0379  0.3595 -0.0824
  457CHOL    C1 4955   3.493   4.079  11.224  0.0689  0.1885  0.0110
  457CHOL    C2 4956   3.326   4.324  11.581  0.0417 -0.2275 -0.2782
  458CHOL   ROH 4957   0.193   7.925  10.279 -0.1846 -0.3358 -0.1329
  458CHOL    R1 4958   0.146   7.817  10.536 -0.1442 -0.3603 -0.1360
  458CHOL    R2 4959   0.266   7.584  10.624  0.1545 -0.1741 -0.0432
  458CHOL    R3 4960   0.343   7.742  10.832 -0.1640 -0.0230 -0.0323
  458CHOL    R4 4961   0.244   7.496  10.958  0.1576 -0.1660 -0.0406
  458CHOL    R5 4962   0.180   7.700  11.002 -0.1725 -0.2502 -0.0912
  458CHOL    C1 4963   0.303   7.592  11.347 -0.1395 -0.0195 -0.0287
  458CHOL    C2 4964   0.327   7.608  11.719 -0.0535  0.3351  0.2755
  459CHOL   ROH 4965   3.772   2.012  12.838  0.2106  0.2560  0.1875
  459CHOL    R1 4966   3.684   1.996  12.569 -0.0751  0.0003  0.2890
  459CHOL    R2 4967   3.810   2.131  12.363 -0.4975  0.0911  0.0726
  459CHOL    R3 4968   3.822   1.883  12.252 -0.2650  0.0484  0.1894
  459CHOL    R4 4969   3.777   2.064  12.026 -0.2892 -0.0955  0.0878
  459CHOL    R5 4970   3.658   1.888  12.077 -0.1835 -0.1549  0.1094
  459CHOL    C1 4971   3.769   1.792  11.725  0.0504 -0.2443  0.2064
  459CHOL    C2 4972   3.480   1.832  11.536 -0.2356 -0.2990  0.1864
  460CHOL   ROH 4973   1.911   1.220  13.022 -0.2333  0.2832 -0.1026
  460CHOL    R1 4974   1.791   1.174  12.769 -0.1474  0.2718 -0.1423
  460CHOL    R2 4975   1.867   1.311  12.541  0.1441  0.0474 -0.1891
  460CHOL    R3 4976   1.900   1.060  12.442 -0.0933 -0.0580 -0.0128
  460CHOL    R4 4977   1.846   1.227  12.207  0.1540 -0.1579 -0.1390
  460CHOL    R5 4978   1.740   1.045  12.264 -0.0566 -0.0077 -0.0474
  460CHOL    C1 4979   1.865   0.943  11.918 -0.0631 -0.3763  0.0557
  460CHOL    C2 4980   1.704   0.839  11.610  0.0812  0.5264 -0.0123
  461CHOL   ROH 4981   1.058   3.378  13.192 -0.4171  0.0542  0.0667
  461CHOL    R1 4982   1.033   3.490  12.933 -0.2938  0.0763  0.0640
  461CHOL    R2 4983   1.079   3.344  12.703 -0.1214  0.1138  0.0745
  461CHOL    R3 4984   0.829   3.430  12.637 -0.1054  0.0572 -0.0637
  461CHOL    R4 4985   0.917   3.274  12.406  0.0390  0.0282  0.0064
  461CHOL    R5 4986   0.843   3.479  12.403  0.0026  0.0160 -0.0678
  461CHOL    C1 4987   0.589   3.313  12.171  0.1473 -0.0746 -0.1630
  461CHOL    C2 4988   0.479   3.148  11.787  0.3938 -0.1402  0.1561
  462CHOL   ROH 4989   6.870   5.381  10.662 -0.0840 -0.2182  0.0381
  462CHOL    R1 4990   6.814   5.388  10.939 -0.0055 -0.2182  0.0526
  462CHOL    R2 4991   6.905   5.196  11.115  0.1313 -0.1558  0.0382
  462CHOL    R3 4992   7.007   5.410  11.248  0.0721 -0.1018  0.0002
  462CHOL    R4 4993   7.012   5.190  11.443 -0.0486 -0.0389  0.1012
  462CHOL    R5 4994   6.921   5.387  11.470 -0.0578 -0.0117 -0.0310
  462CHOL    C1 4995   7.170   5.388  11.759 -0.2088  0.0798  0.1022
  462CHOL    C2 4996   7.330   5.215  12.099 -0.0656 -0.2842  0.2534
  463CHOL   ROH 4997   2.121   5.606  10.272 -0.2878 -0.2052  0.0589
  463CHOL    R1 4998   2.116   5.610  10.555 -0.2260 -0.0656  0.0583
  463CHOL    R2 4999   2.287   5.766  10.705 -0.1648 -0.0275 -0.0574
  463CHOL    R3 5000   2.056   5.857  10.815 -0.1212  0.0729 -0.0462
  463CHOL    R4 5001   2.268   5.952  10.995 -0.0637 -0.0332 -0.0460
  463CHOL    R5 5002   2.091   5.837  11.052 -0.1189  0.0420 -0.0459
  463CHOL    C1 5003   2.040   6.146  11.268  0.0362  0.0577 -0.0289
  463CHOL    C2 5004   2.296   6.268  11.526  0.0955  0.0665 -0.2200
  464CHOL   ROH 5005   1.025   2.105  13.284  0.1744 -0.0134 -0.1115
  464CHOL    R1 5006   0.923   1.906  13.110  0.2749 -0.0663 -0.1112
  464CHOL    R2 5007   0.723   1.957  12.926  0.0474 -0.2320  0.0802
  464CHOL    R3 5008   0.903   1.854  12.751  0.0345  0.0727 -0.1195
  464CHOL    R4 5009   0.665   1.906  12.589 -0.1450 -0.0954  0.0914
  464CHOL    R5 5010   0.773   1.718  12.604  0.0779  0.0146 -0.1015
  464CHOL    C1 5011   0.801   1.780  12.228 -0.2691  0.2703 -0.0896
  464CHOL    C2 5012   0.713   1.550  11.976  0.2629  0.1757 -0.2281
  465CHOL   ROH 5013   3.882   4.936  13.406 -0.0505  0.0671 -0.0906
  465CHOL    R1 5014   3.848   4.961  13.126  0.0066  0.1097 -0.0934
  465CHOL    R2 5015   3.887   5.199  12.992  0.0628  0.1216 -0.0519
  465CHOL    R3 5016   4.056   5.049  12.841  0.0722  0.1216 -0.0425
  465CHOL    R4 5017   3.991   5.280  12.672  0.1349  0.1584 -0.0200
  465CHOL    R5 5018   3.972   5.070  12.618  0.1167  0.1679 -0.0566
  465CHOL    C1 5019   4.211   5.187  12.345  0.1857  0.1799  0.0075
  465CHOL    C2 5020   4.208   5.130  11.914 -0.0912 -0.0495 -0.3326
  466CHOL   ROH 5021   7.479   3.103  13.318  0.0231 -0.0103  0.0334
  466CHOL    R1 5022   7.574   2.973  13.085 -0.0461 -0.0478  0.0260
  466CHOL    R2 5023   7.410   2.822  12.921 -0.1212  0.0289  0.0308
  466CHOL    R3 5024   7.506   2.987  12.728 -0.0568 -0.0100  0.0295
  466CHOL    R4 5025   7.489   2.724  12.600 -0.1965  0.0020  0.0202
  466CHOL    R5 5026   7.665   2.853  12.609 -0.1320 -0.0836  0.0107
  466CHOL    C1 5027   7.626   2.821  12.231 -0.1799 -0.0502  0.0127
  466CHOL    C2 5028   7.490   2.657  11.940  0.1037  0.0025 -0.1233
  467CHOL   ROH 5029   5.287   7.247  11.216 -0.0812  0.1132  0.0448
  467CHOL    R1 5030   5.070   7.188  11.388 -0.0011  0.1320  0.1529
  467CHOL    R2 5031   4.997   6.929  11.451 -0.0091  0.1383  0.1671
  467CHOL    R3 5032   5.024   7.017  11.706  0.1381  0.1101  0.1620
  467CHOL    R4 5033   4.869   6.770  11.730  0.2331  0.0562  0.2340
  467CHOL    R5 5034   4.815   6.965  11.810  0.2249  0.0278  0.2992
  467CHOL    C1 5035   4.820   6.760  12.132  0.5123 -0.0179  0.2683
  467CHOL    C2 5036   4.744   6.355  12.170 -0.2320 -0.0343 -0.2298
  468CHOL   ROH 5037   0.031   1.040  12.350  0.1070  0.0015 -0.0385
  468CHOL    R1 5038  -0.069   0.906  12.122  0.0192 -0.0650  0.0393
  468CHOL    R2 5039  -0.073   1.021  11.871 -0.1244 -0.1197  0.0185
  468CHOL    R3 5040   0.062   0.795  11.801 -0.1196 -0.1109 -0.0036
  468CHOL    R4 5041   0.040   0.949  11.552  0.0980  0.0358  0.0595
  468CHOL    R5 5042  -0.021   0.742  11.582  0.0290  0.0279 -0.0987
  468CHOL    C1 5043   0.233   0.696  11.301  0.2320  0.1346  0.0626
  468CHOL    C2 5044   0.088   0.565  11.044  0.0833  0.0513 -0.3671
  469CHOL   ROH 5045   1.290   4.501  10.325  0.3668 -0.1448  0.0648
  469CHOL    R1 5046   1.433   4.294  10.455  0.2496 -0.2629  0.0086
  469CHOL    R2 5047   1.358   4.191  10.700  0.2456 -0.2208  0.0250
  469CHOL    R3 5048   1.364   3.954  10.567  0.0253 -0.2192  0.0081
  469CHOL    R4 5049   1.399   3.882  10.849  0.2462 -0.2432 -0.0221
  469CHOL    R5 5050   1.529   3.825  10.683  0.0758 -0.2935 -0.1422
  469CHOL    C1 5051   1.428   3.479  10.810  0.0397 -0.2549 -0.0653
  469CHOL    C2 5052   1.114   3.362  11.072 -0.0610  0.2595 -0.0984
  470CHOL   ROH 5053   6.731   0.835  10.399  0.0355  0.0121  0.0356
  470CHOL    R1 5054   6.597   0.867  10.647  0.3152  0.0246  0.1877
  470CHOL    R2 5055   6.378   0.714  10.718  0.0074  0.4521  0.1627
  470CHOL    R3 5056   6.528   0.661  10.939  0.0686 -0.1875 -0.0116
  470CHOL    R4 5057   6.250   0.642  11.031  0.0549  0.4751  0.1887
  470CHOL    R5 5058   6.408   0.764  11.119  0.4835 -0.0281  0.1966
  470CHOL    C1 5059   6.317   0.549  11.420  0.1400 -0.1119  0.0402
  470CHOL    C2 5060   6.445   0.619  11.762  0.1361 -0.3958 -0.1115
  471CHOL   ROH 5061   1.307   5.140  13.485  0.2646  0.1949  0.0032
  471CHOL    R1 5062   1.357   5.142  13.207  0.2527  0.0086 -0.0039
  471CHOL    R2 5063   1.324   5.368  13.051  0.0428 -0.1404 -0.1991
  471CHOL    R3 5064   1.581   5.318  12.980  0.0875  0.0272 -0.1506
  471CHOL    R4 5065   1.496   5.534  12.801 -0.0653 -0.1573 -0.2829
  471CHOL    R5 5066   1.583   5.344  12.742  0.0909 -0.1154 -0.1599
  471CHOL    C1 5067   1.837   5.584  12.589 -0.0863 -0.0098 -0.2861
  471CHOL    C2 5068   1.777   5.928  12.347  0.0470  0.0238 -0.0225
  472CHOL   ROH 5069   2.975   3.798  12.546  0.1298 -0.0371 -0.0756
  472CHOL    R1 5070   3.084   3.902  12.306  0.2308 -0.0018 -0.0154
  472CHOL    R2 5071   3.344   3.850  12.226  0.1561 -0.2854 -0.0895
  472CHOL    R3 5072   3.222   3.766  11.999  0.0072  0.0394 -0.1358
  472CHOL    R4 5073   3.494   3.836  11.915  0.0852 -0.2413 -0.1256
  472CHOL    R5 5074   3.309   3.909  11.828  0.1602  0.0613 -0.0414
  472CHOL    C1 5075   3.467   3.748  11.520 -0.0960  0.0893 -0.1900
  472CHOL    C2 5076   3.735   3.555  11.313  0.3146  0.1024 -0.0527
  473WN      WN 5077   6.973   4.833   9.395 -0.1108  0.2310 -0.1413
  474WN      WN 5078   6.268   5.883   9.600  0.2068 -0.2141 -0.0446
  475WN      WN 5079   2.832   6.313   8.859  0.2748  0.4394  0.1887
  476WN      WN 5080   7.698   5.914  10.158 -0.0117 -0.1315 -0.1607
  477WN      WN 5081   7.630   0.091   9.007  0.0958  0.2522 -0.0958
  478WN      WN 5082   3.178   7.173   9.361  0.2328  0.5094 -0.0005
  479WN      WN 5083   2.815   5.087   9.254 -0.1662  0.0285 -0.0510
  480WN      WN 5084   3.468   6.734   8.995 -0.2776 -0.2910 -0.0593
  481WN      WN 5085   5.635   2.183  10.009  0.0345  0.1849 -0.1145
  482WN      WN 5086   6.606   3.575   9.067 -0.1288  0.0520 -0.0496
  483WN      WN 5087   2.888   1.324   7.695 -0.1591 -0.0038 -0.3165
  484WN      WN 5088   4.493   4.532   8.730 -0.0229 -0.1674  0.1012
  485WN      WN 5089   1.703   3.824   8.304  0.2144  0.1236  0.2856
  486WN      WN 5090   5.573   3.356   7.864  0.1410 -0.1552 -0.0591
  487WN      WN 5091   1.807   5.108   8.798  0.1597 -0.2181  0.1470
  488WN      WN 5092   1.931   4.090   8.711 -0.3154 -0.0260  0.5420
  489WN      WN 5093   2.853   3.145   9.156 -0.0413 -0.0605 -0.1319
  490WN      WN 5094   1.928   6.996   9.740 -0.0191  0.1447 -0.2376
  491WN      WN 5095   5.183   4.976   8.201 -0.2560 -0.1159 -0.2626
  492WN      WN 5096   7.264   4.418   9.483  0.3091 -0.0281  0.0363
  493WN      WN 5097   4.262   5.583   9.412 -0.1178 -0.1277 -0.0124
  494WN      WN 5098   0.238   7.198   9.110  0.6135  0.0956  0.1627
  495WN      WN 5099   0.496   3.703   7.900 -0.0591  0.1859 -0.1652
  496WN      WN 5100   5.471   5.820   8.627 -0.1509  0.2898  0.1581
  497WN      WN 5101   3.131   5.645   7.658  0.0905  0.0227 -0.1830
  498WN      WN 5102   4.015   0.344   9.763 -0.3875 -0.0689 -0.2916
  499WN      WN 5103   4.188   5.979   7.664 -0.0731 -0.0349 -0.0889
  500WN      WN 5104   1.268   2.145   9.860 -0.0868 -0.2907 -0.2491
  501WN      WN 5105   1.547   2.777   9.350  0.1978  0.2088  0.1298
  502WN      WN 5106   0.197   7.015   7.648  0.3430 -0.0909 -0.2285
  503WN      WN 5107   3.694   2.611   9.145 -0.0828 -0.0053  0.0834
  504WN      WN 5108   7.288   0.741   7.834 -0.0045 -0.1578  0.1565
  505WN      WN 5109   5.957   3.447   8.576  0.1031 -0.1960 -0.2283
  506WN      WN 5110   0.340   7.105   8.574  0.0969 -0.0401  0.0903
  507WN      WN 5111   3.640   0.928   8.168 -0.2697 -0.0456 -0.1358
  508WN      WN 5112   3.528   3.235   7.422  0.0813  0.2441  0.1463
  509WN      WN 5113   2.317   0.235   7.644  0.1635  0.3476  0.3747
  510WN      WN 5114   1.364   4.172   8.064  0.1294  0.2651  0.1109
  511WN      WN 5115   5.140   2.138   8.393  0.0121 -0.1443  0.1571
  512WN      WN 5116   7.352   4.728   9.869  0.0240  0.1024 -0.0836
  513WN      WN 5117   3.891   2.947   8.114  0.1196 -0.1202 -0.3680
  514WN      WN 5118   1.414   7.196   7.891 -0.1075  0.1937 -0.1413
  515WN      WN 5119   0.019   5.010   7.931  0.1243 -0.3097  0.1174
  516WN      WN 5120   7.562   6.471   9.186  0.0938  0.1214 -0.2409
  517WN      WN 5121   6.446   3.788   7.844  0.0378 -0.0385 -0.4113
  518WN      WN 5122   1.065   2.326   8.672 -0.2662 -0.0471 -0.4414
  519WN      WN 5123   3.308   7.211   7.442 -0.0450 -0.0604  0.3081
  520WN      WN 5124   6.406   4.441   8.925 -0.0829  0.3020  0.0392
  521WN      WN 5125   7.431   0.228  10.077  0.2932  0.1215 -0.0632
  522WN      WN 5126   6.784   4.501   8.579 -0.2829 -0.0199 -0.3463
  523WN      WN 5127   0.270   7.699   9.237 -0.4473 -0.0650 -0.1746
  524WN      WN 5128   5.011   2.833   8.724  0.0710 -0.0385  0.0873
  525WN      WN 5129   1.780   1.542   7.846 -0.2773 -0.1986 -0.0727
  526WN      WN 5130   6.147   1.457   8.387  0.2307 -0.1659 -0.1798
  527WN      WN 5131   7.395   6.157   8.812 -0.2217  0.0266 -0.0604
  528WN      WN 5132   1.558   4.679   8.201 -0.0615 -0.1056  0.3278
  529WN      WN 5133   4.827   3.168   9.068 -0.0844  0.3323  0.2486
  530WN      WN 5134   3.767   1.027   8.631  0.0661 -0.1702  0.2551
  531WN      WN 5135   5.220   4.137   8.324  0.0928 -0.0252 -0.1912
  532WN      WN 5136   6.350   6.114   7.592  0.1256  0.2901  0.0065
  533WN      WN 5137   5.212   7.768   9.060  0.2678 -0.1782 -0.0595
  534WN      WN 5138   5.249   6.875   9.270 -0.1135  0.0162  0.4737
  535WN      WN 5139   5.143   2.445   9.293  0.0510 -0.1595 -0.0777
  536WN      WN 5140   6.371   0.965   8.922 -0.0687 -0.4479  0.2418
  537WN      WN 5141   1.114   0.297   8.406  0.0868 -0.0008 -0.0067
  538WN      WN 5142   6.111   4.611   9.715 -0.0642 -0.1406  0.1518
  539WN      WN 5143   1.773   4.623   8.621  0.1024 -0.1811 -0.0727
  540WN      WN 5144   2.792   1.183   8.544  0.0123  0.0375 -0.2087
  541WN      WN 5145   2.491   0.160   8.168  0.0764 -0.1231 -0.0087
  542WN      WN 5146   6.425   3.183   9.445 -0.0978  0.0132 -0.2283
  543WN      WN 5147   4.037   2.302   9.479 -0.1629  0.0815  0.0076
  544WN      WN 5148   2.693   3.753   8.318  0.1360  0.3495 -0.3952
  545WN      WN 5149   2.325   6.405   9.836 -0.1594  0.0976  0.0124
  546WN      WN 5150   0.480   2.313   8.588 -0.1811 -0.3859  0.2105
  547WN      WN 5151   0.406   4.589   9.274  0.5327  0.2233 -0.2834
  548WN      WN 5152   4.905   7.755   7.971  0.1334 -0.0685 -0.1686
  549WN      WN 5153   7.410   2.414   8.914  0.2151 -0.3006  0.0423
  550WN      WN 5154   4.473   0.695   9.820 -0.0903 -0.2773  0.1436
  551WN      WN 5155   1.425   0.132   7.561  0.1530 -0.3146 -0.5864
  552WN      WN 5156   0.689   0.144   8.721  0.0783  0.0213  0.3173
  553WN      WN 5157   0.245   5.006   9.030 -0.1007  0.0214  0.0495
  554WN      WN 5158   4.987   1.016   9.351  0.2960  0.2679 -0.0754
  555WN      WN 5159   6.623   6.844   8.763  0.3330 -0.3840 -0.0539
  556WN      WN 5160   0.099   0.565   7.904  0.1001 -0.1060 -0.0476
  557WN      WN 5161   4.155   1.579   7.537  0.0758 -0.2372  0.3033
  558WN      WN 5162   1.274   2.156   7.355 -0.0223  0.0725 -0.0447
  559WN      WN 5163   0.311   6.956   9.948 -0.1883 -0.1629 -0.1212
  560WN      WN 5164   6.460   0.339   8.874 -0.2018 -0.3193 -0.2829
  561WN      WN 5165   3.867   3.996   9.250 -0.0311 -0.0559 -0.1538
  562WN      WN 5166   2.872   5.594   8.968  0.1872 -0.1540  0.2332
  563WN      WN 5167   0.778   6.735   9.824 -0.3419 -0.0041 -0.0717
  564WN      WN 5168   6.862   2.566   8.856  0.3461 -0.1369 -0.0579
  565WN      WN 5169   1.125   5.303   9.429  0.0757 -0.2103 -0.0584
  566WN      WN 5170   0.812   5.662   9.231 -0.0547  0.1304 -0.0059
  567WN      WN 5171   2.753   2.845   8.104 -0.2644  0.0294 -0.1891
  568WN      WN 5172   6.759   5.828   9.765 -0.0578  0.2197 -0.0129
  569WN      WN 5173   5.872   5.804   7.728  0.0495 -0.0921 -0.1251
  570WN      WN 5174   6.968   5.830   7.645  0.1423 -0.3833  0.2035
  571WN      WN 5175   4.893   1.290   8.543 -0.0595  0.2698  0.2799
  572WN      WN 5176   6.941   4.342   7.926  0.0858  0.1722 -0.2694
  573WN      WN 5177   7.101   0.342   7.147 -0.0757 -0.1699 -0.2762
  574WN      WN 5178   4.540   6.668   8.773  0.1755 -0.0312  0.0222
  575WN      WN 5179   5.770   6.168   8.783  0.2483  0.2452  0.0376
  576WN      WN 5180   7.361   0.971   8.902 -0.1156 -0.0214 -0.0768
  577WN      WN 5181   6.387   1.879   8.185  0.2328  0.1862 -0.0049
  578WN      WN 5182   4.252   5.046   9.427 -0.2325  0.3000  0.5153
  579WN      WN 5183   5.143   7.040   7.697 -0.1472  0.0058 -0.0627
  580WN      WN 5184   2.350   1.103   7.306 -0.0694  0.1625 -0.2071
  581WN      WN 5185   7.651   5.064  10.047  0.3048 -0.0785 -0.1825
  582WN      WN 5186   3.744   6.205   7.053  0.2096  0.1427 -0.1015
  583WN      WN 5187   6.049   6.728   8.673  0.1596  0.0439  0.0787
  584WN      WN 5188   1.954   7.087   8.610 -0.1802 -0.1792  0.0630
  585WN      WN 5189   1.601   6.793   9.445 -0.0790  0.1136  0.3490
  586WN      WN 5190   6.019   4.084   9.786  0.1495 -0.2218 -0.3443
  587WN      WN 5191   5.787   0.632   9.514 -0.0927 -0.1286  0.0528
  588WN      WN 5192   4.666   5.642   8.334  0.1827  0.0447 -0.0309
  589WN      WN 5193   1.407   3.744   8.816 -0.2972 -0.0910 -0.0474
  590WN      WN 5194   5.679   0.825   7.670  0.0696  0.1796  0.1731
  591WN      WN 5195   4.722   4.481  10.078 -0.1156  0.4433  0.1817
  592WN      WN 5196   7.163   1.077   7.456 -0.2605  0.0881 -0.1824
  593WN      WN 5197   6.626   0.208   9.403  0.2750 -0.1619 -0.0009
  594WN      WN 5198   7.633   2.640   8.526  0.3458  0.0754  0.1346
  595WN      WN 5199   2.008   1.877   8.578  0.2253  0.2801 -0.0182
  596WN      WN 5200   4.581   2.076   8.240 -0.2020 -0.2536 -0.1882
  597WN      WN 5201   7.407   3.674   8.497 -0.1208 -0.2264 -0.1839
  598WN      WN 5202   2.029   0.427   8.470 -0.0628  0.2172 -0.1897
  599WN      WN 5203   4.077   2.289   8.926 -0.1676 -0.0285 -0.0607
  600WN      WN 5204   5.788   2.872   8.311  0.1467 -0.0652 -0.1459
  601WN      WN 5205   5.803   5.501   9.588  0.0403  0.0668 -0.1182
  602WN      WN 5206   4.055   1.665   8.595 -0.0246 -0.0814 -0.1606
  603WN      WN 5207   2.341   6.819  10.039  0.1481 -0.1349  0.3002
  604WN      WN 5208   1.593   5.197   9.822 -0.2373  0.1294  0.0536
  605WN      WN 5209   4.387   5.767   9.907  0.2442  0.1047  0.0836
  606WN      WN 5210   1.238   3.199   7.708  0.0328 -0.3888 -0.0625
  607WN      WN 5211   7.352   1.709   9.563 -0.0307 -0.2956  0.2958
  608WN      WN 5212   0.201   5.853   8.120  0.1114  0.1224 -0.2057
  609WN      WN 5213   1.776   6.894   8.087 -0.1520  0.3754  0.1770
  610WN      WN 5214   1.259   5.068   8.048 -0.1839 -0.1538 -0.0704
  611WN      WN 5215   2.227   1.596   8.147 -0.1100  0.0119 -0.0081
  612WN      WN 5216   2.349   6.862   9.509 -0.0770  0.0448  0.0051
  613WN      WN 5217   4.125   1.382   9.421 -0.0146 -0.2103  0.1508
  614WN      WN 5218   5.098   5.868   9.287 -0.0117  0.0425  0.1012
  615WN      WN 5219   3.454   7.051   8.181 -0.0087 -0.0470  0.1170
  616WN      WN 5220   0.508   6.964   9.478  0.1389  0.2314 -0.0477
  617WN      WN 5221   7.352   6.725  10.492 -0.0927  0.1031  0.3387
  618WN      WN 5222   3.043   6.084   9.300 -0.2943  0.2178 -0.1060
  619WN      WN 5223   5.000   3.969   7.284 -0.3269  0.1783  0.2322
  620WN      WN 5224   6.233   2.902   8.499  0.0044  0.0864 -0.0956
  621WN      WN 5225   6.735   3.503   9.651  0.1386 -0.0090 -0.0236
  622WN      WN 5226   1.642   1.103   8.670 -0.1744  0.2904  0.0500
  623WN      WN 5227   7.406   2.818   9.742  0.1861 -0.1645 -0.0146
  624WN      WN 5228   5.719   0.194   8.341 -0.0420  0.2369  0.0759
  625WN      WN 5229   2.154   0.959   9.372 -0.2314 -0.3096  0.1840
  626WN      WN 5230   0.537   0.491   9.783 -0.1869 -0.0834  0.2506
  627WN      WN 5231   5.927   6.626   9.971  0.1533  0.1211  0.0510
  628WN      WN 5232   5.096   1.732   7.722 -0.0407 -0.3685  0.1632
  629WN      WN 5233   5.656   2.188   8.392 -0.1780  0.0877  0.3474
  630WN      WN 5234   0.686   6.886   9.004  0.0341  0.0849 -0.0352
  631WN      WN 5235   6.544   1.026   9.539 -0.4826 -0.1987 -0.1541
  632WN      WN 5236   3.426   5.358   9.767 -0.2025  0.0061  0.1327
  633WN      WN 5237   3.127   3.491   8.142  0.1511 -0.3861 -0.0028
  634WN      WN 5238   7.091   7.057   8.732 -0.0607  0.1269  0.0444
  635WN      WN 5239   0.001   6.944   8.253 -0.0599  0.0429  0.0651
  636WN      WN 5240   7.228   7.550   8.867 -0.3870  0.0648  0.2285
  637WN      WN 5241   4.224   3.779   8.582  0.0014  0.2691  0.0850
  638WN      WN 5242   1.811   1.432   8.338  0.1355  0.0095  0.2568
  639WN      WN 5243   2.817   0.513   8.399 -0.1300 -0.0022  0.0863
  640WN      WN 5244   0.214   7.589   8.769  0.0239 -0.2110  0.1843
  641WN      WN 5245   0.510   6.473  10.181 -0.1373  0.1677  0.0236
  642WN      WN 5246   3.882   6.369   7.565 -0.2230  0.1623  0.2101
  643WN      WN 5247   1.916   3.072   8.626  0.1937 -0.0029  0.1080
  644WN      WN 5248   1.156   5.331   6.993 -0.1903 -0.1592  0.1615
  645WN      WN 5249   0.829   7.197   8.499  0.0848  0.1422  0.0700
  646WN      WN 5250   2.343   2.156   8.814 -0.1181  0.0289  0.1213
  647WN      WN 5251   3.013   0.460   7.682  0.1246  0.1514  0.0597
  648WN      WN 5252   2.322   6.376   8.738 -0.1131 -0.1516 -0.3226
  649WN      WN 5253   7.518   0.241   9.602  0.3396 -0.0005  0.0388
  650WN      WN 5254   2.359   4.415   8.553  0.0506 -0.1002 -0.0853
  651WN      WN 5255   7.631   3.270   9.417 -0.1767  0.4131  0.1315
  652WN      WN 5256   3.912   0.622   7.846  0.1760  0.3209  0.0346
  653WN      WN 5257   6.930   1.455   9.568  0.3596  0.1603 -0.4317
  654WN      WN 5258   7.283   4.519   8.734 -0.2257 -0.1052 -0.0132
  655WN      WN 5259   2.359   5.749   8.021  0.1254 -0.1683  0.1694
  656WN      WN 5260   0.325   6.480   9.655 -0.1386  0.2794 -0.0076
  657WN      WN 5261   5.531   5.803  10.378  0.3747  0.2091  0.1911
  658WN      WN 5262   3.283   1.291   8.726 -0.1205 -0.0148 -0.1755
  659WN      WN 5263   5.280   5.428   9.473  0.0562 -0.0505 -0.0455
  660WN      WN 5264   5.153   0.912   7.890  0.0167  0.1480 -0.1930
  661WN      WN 5265   4.575   5.970   9.481  0.0670 -0.0309 -0.3484
  662WN      WN 5266   2.437   0.307   8.699 -0.1553  0.0179 -0.2675
  663WN      WN 5267   6.818   5.427   8.806 -0.1122  0.0899  0.2861
  664WN      WN 5268   1.080   1.040   9.363  0.0249  0.0046 -0.1115
  665WN      WN 5269   5.062   6.823   8.695 -0.0921  0.0846 -0.1797
  666WN      WN 5270   2.688   2.644   9.429 -0.1784  0.0268 -0.1123
  667WN      WN 5271   0.434   4.256   9.956 -0.0821 -0.1284 -0.2482
  668WN      WN 5272   0.880   2.377   7.567  0.2890  0.1612  0.0672
  669WN      WN 5273   0.008   1.077   9.099 -0.2309  0.2111 -0.1096
  670WN      WN 5274   5.764   3.205   9.899  0.2356  0.0659  0.0369
  671WN      WN 5275   3.730   0.437   8.373  0.0511  0.0494  0.0816
  672WN      WN 5276   5.652   4.492   7.100  0.0542  0.2362 -0.4318
  673WN      WN 5277   3.716   1.037   9.242 -0.0895 -0.1220 -0.0160
  674WN      WN 5278   6.931   3.014   9.594  0.0423 -0.3570  0.1107
  675WN      WN 5279   5.213   0.880   8.825 -0.0602 -0.0066 -0.1911
  676WN      WN 5280   3.342   3.200   9.301  0.2445  0.0374 -0.0783
  677WN      WN 5281   7.043   3.177   9.124 -0.0291 -0.2626 -0.1979
  678WN      WN 5282   1.153   3.814   8.402 -0.1482  0.2538 -0.5050
  679WN      WN 5283   2.812   4.362   7.541 -0.1119  0.3635  0.1719
  680WN      WN 5284   5.719   0.586   7.240 -0.0871  0.1666  0.2373
  681WN      WN 5285   2.459   3.850   7.390  0.2022  0.0567 -0.0926
  682WN      WN 5286   6.033   5.691   8.735 -0.0575 -0.0238  0.0294
  683WN      WN 5287   1.380   4.870   9.488 -0.2788 -0.0323  0.1743
  684WN      WN 5288   0.193   5.733   8.581 -0.1396 -0.0783 -0.2616
  685WN      WN 5289   7.569   7.731   8.524  0.2535  0.0675 -0.1296
  686WN      WN 5290   0.277   2.294   7.570  0.2663 -0.3220 -0.0197
  687WN      WN 5291   1.509   0.752   9.169 -0.1049 -0.0323  0.1585
  688WN      WN 5292   1.773   4.463   7.785  0.0560 -0.1029 -0.1237
  689WN      WN 5293   4.974   0.986   9.925  0.0871 -0.0756 -0.1570
  690WN      WN 5294   1.175   5.865   8.875  0.0719 -0.1162 -0.0274
  691WN      WN 5295   2.430   5.233   7.868  0.0648  0.0915 -0.1492
  692WN      WN 5296   5.228   5.487   9.006 -0.0888 -0.1930  0.0507
  693WN      WN 5297   4.656   5.809   7.751  0.1310  0.3889 -0.0727
  694WN      WN 5298   7.096   7.771   9.365 -0.4453  0.3213 -0.1276
  695WN      WN 5299   6.784   6.773   7.461  0.0583  0.0919 -0.0160
  696WN      WN 5300   3.219   1.707   7.879  0.0602 -0.1491 -0.1315
  697WN      WN 5301   5.223   7.423   6.937 -0.1543 -0.3620  0.0603
  698WN      WN 5302   4.200   2.016   7.790 -0.0789  0.0501 -0.4238
  699WN      WN 5303   5.239   7.346   8.713  0.0475  0.0903 -0.1139
  700WN      WN 5304   6.096   0.135   7.969 -0.2578 -0.0473  0.0397
  701WN      WN 5305   6.478   5.864   8.967  0.0196  0.0712 -0.0257
  702WN      WN 5306   3.966   6.430   9.307  0.1608  0.1409 -0.2597
  703WN      WN 5307   1.151   0.219   8.928 -0.1759  0.2180  0.4785
  704WN      WN 5308   2.708   5.083   8.787 -0.0005  0.1815  0.1369
  705WN      WN 5309   5.580   1.839   9.205  0.1527  0.1591  0.1521
  706WN      WN 5310   5.859   1.317   9.810 -0.1656 -0.1241 -0.0443
  707WN      WN 5311   3.452   5.780   9.371  0.1020  0.1474  0.0369
  708WN      WN 5312   0.872   4.215   8.478 -0.0259  0.2798 -0.1496
  709WN      WN 5313   4.910   2.775   9.723 -0.0437 -0.2543  0.0644
  710WN      WN 5314   1.180   6.470   7.740  0.1836  0.1099 -0.1581
  711WN      WN 5315   1.927   3.593   7.425  0.0540  0.5142  0.0274
  712WN      WN 5316   7.310   3.223   8.210  0.0489  0.0304 -0.0149
  713WN      WN 5317   6.960   5.984   8.926 -0.1844  0.1182 -0.1743
  714WN      WN 5318   0.058   5.485   8.990 -0.2411 -0.0801  0.1413
  715WN      WN 5319   1.447   3.903   7.558 -0.1631  0.5181  0.4460
  716WN      WN 5320   6.186   3.302   9.030  0.0743 -0.1043 -0.1034
  717WN      WN 5321   6.904   6.564   8.376 -0.1368  0.0006  0.0937
  718WN      WN 5322   3.973   2.525   7.868  0.1831  0.0469 -0.0931
  719WN      WN 5323   7.283   6.102   9.314 -0.1691  0.1146  0.0126
  720WN      WN 5324   7.262   4.862   8.423 -0.2676  0.1891  0.1174
  721WN      WN 5325   0.244   5.015   7.049 -0.1310 -0.3990 -0.1106
  722WN      WN 5326   5.395   4.024   7.823 -0.1020 -0.0474  0.0734
  723WN      WN 5327   6.894   4.389   9.082  0.2606 -0.2244 -0.2090
  724WN      WN 5328   2.811   7.475   9.977 -0.0042 -0.0247 -0.2353
  725WN      WN 5329   5.667   7.657   8.809 -0.1423 -0.0474  0.0685
  726WN      WN 5330   7.514   4.776   9.110  0.0887  0.1027 -0.1830
  727WN      WN 5331   1.140   6.687   9.175  0.0790 -0.0251 -0.3343
  728WN      WN 5332   2.808   3.227   8.454 -0.1475 -0.2389 -0.1201
  729WN      WN 5333   5.966   0.302   9.092  0.0480  0.1244  0.0174
  730WN      WN 5334   3.515   3.783   8.257  0.4607  0.2305  0.1997
  731WN      WN 5335   1.572   3.245   8.343  0.0577 -0.1150  0.1960
  732WN      WN 5336   0.381   3.646   7.433 -0.0795 -0.0914  0.0076
  733WN      WN 5337   3.662   3.357   7.953 -0.0485 -0.0802  0.1306
  734WN      WN 5338   1.618   4.316   9.090  0.0448  0.0440  0.3960
  735WN      WN 5339   6.681   6.034   7.986  0.2882 -0.1359 -0.1859
  736WN      WN 5340   4.895   0.531   9.533  0.2029  0.1455  0.2993
  737WN      WN 5341   3.131   4.077   9.347 -0.1389 -0.0935  0.2579
  738WN      WN 5342   2.852   2.082   8.554  0.1186  0.0899  0.0445
  739WN      WN 5343   0.843   6.409   8.130  0.4503  0.1378  0.1997
  740WN      WN 5344   3.301   1.222   7.314  0.0225 -0.0160  0.0067
  741WN      WN 5345   0.852   4.450   8.031  0.4383  0.0992 -0.0758
  742WN      WN 5346   3.309   7.456   7.013  0.2830  0.0882 -0.3294
  743WN      WN 5347   2.041   6.118   8.294 -0.1999  0.1336  0.3867
  744WN      WN 5348   0.350   0.982   7.731  0.2856 -0.0824 -0.1932
  745WN      WN 5349   5.563   6.195   8.300  0.1598 -0.0641  0.1613
  746WN      WN 5350   5.625   0.751   8.458  0.2771 -0.1161 -0.1659
  747WN      WN 5351   1.277   5.767   9.804  0.0742 -0.0113 -0.0166
  748WN      WN 5352   4.880   6.661   9.729  0.1525  0.3250  0.1325
  749WN      WN 5353   6.160   4.318   8.485  0.0538  0.1031 -0.1374
  750WN      WN 5354   7.176   6.630   9.449 -0.0720  0.0869  0.1648
  751WN      WN 5355   0.604   2.340   8.016 -0.0551  0.1787 -0.1634
  752WN      WN 5356   2.358   3.443   8.501 -0.1343  0.0700 -0.0995
  753WN      WN 5357   7.601   7.384   8.128  0.2707  0.1218 -0.0954
  754WN      WN 5358   5.130   4.302   9.909  0.0038 -0.0156 -0.1560
  755WN      WN 5359   4.707   1.637   7.320 -0.0326 -0.1093  0.0325
  756WN      WN 5360   7.576   6.496   9.710 -0.0343 -0.3688 -0.3822
  757WN      WN 5361   1.664   1.580   8.814 -0.0012 -0.1126 -0.2188
  758WN      WN 5362   0.179   2.024   9.431 -0.0617  0.2348  0.1783
  759WN      WN 5363   6.579   4.155   8.236  0.2493 -0.1086 -0.0592
  760WN      WN 5364   1.071   6.748   8.659 -0.0577  0.3665  0.1952
  761WN      WN 5365   3.306   2.987   8.247  0.2189 -0.0720  0.1567
  762WN      WN 5366   2.131   4.044   9.189 -0.1046  0.0290 -0.0147
  763WN      WN 5367   6.058   5.129   9.380 -0.3223  0.0827  0.3662
  764WN      WN 5368   7.260   1.900   8.678 -0.2399 -0.1630 -0.4349
  765WN      WN 5369   7.480   6.925   7.822 -0.2285 -0.0044 -0.2185
  766WN      WN 5370   5.131   5.031   9.152  0.2000  0.1514 -0.2424
  767WN      WN 5371   6.765   7.480   9.597  0.0264 -0.2490  0.1062
  768WN      WN 5372   7.199   1.363   8.100 -0.0745 -0.0403  0.0864
  769WN      WN 5373   6.195   7.231   9.012  0.2268 -0.2362  0.1284
  770WN      WN 5374   6.515   1.549   8.727  0.2689  0.3548 -0.1205
  771WN      WN 5375   3.988   2.307   8.324  0.2633  0.0994 -0.1572
  772WN      WN 5376   5.326   1.103   8.292 -0.1960 -0.1428  0.1187
  773WN      WN 5377   1.019   5.334   8.906 -0.0103  0.0944 -0.1656
  774WN      WN 5378   4.636   3.646   8.802  0.2554 -0.1630  0.1281
  775WN      WN 5379   5.250   5.079   7.716  0.2658 -0.2382  0.0189
  776WN      WN 5380   3.151   5.968   9.844 -0.2242 -0.1496  0.0324
  777WN      WN 5381   3.049   2.560   8.387  0.1351  0.0933  0.0501
  778WN      WN 5382   5.676   4.273   8.248  0.1112  0.1328 -0.0499
  779WN      WN 5383   1.483   4.222   6.745  0.0832 -0.0774  0.0336
  780WN      WN 5384   7.248   5.361   8.439 -0.0036 -0.0359 -0.1544
  781WN      WN 5385   1.094   3.014   9.405 -0.1810  0.0829 -0.2607
  782WN      WN 5386   5.386   0.718   9.257  0.0171  0.0028 -0.1286
  783WN      WN 5387   1.401   4.238   8.638 -0.1179  0.0921  0.1914
  784WN      WN 5388   7.050   7.234   7.850  0.0562 -0.3616  0.2808
  785WN      WN 5389   6.005   2.123   9.351 -0.2955  0.1414 -0.1228
  786WN      WN 5390   1.034   6.112   9.318 -0.0652 -0.1371 -0.0009
  787WN      WN 5391   3.769   6.292   8.832 -0.1923 -0.1843 -0.0170
  788WN      WN 5392   5.617   3.662   9.631 -0.0260 -0.0462 -0.1451
  789WN      WN 5393   4.802   2.548   8.307  0.1140 -0.1972  0.0639
  790WN      WN 5394   1.608   6.942   8.931 -0.1161  0.2280 -0.0281
  791WN      WN 5395   2.502   5.934  10.284 -0.2059  0.1154 -0.0537
  792WN      WN 5396   5.474   5.413   9.944 -0.1367 -0.0045 -0.0427
  793WN      WN 5397   0.390   1.828   8.966  0.0039 -0.0240  0.1459
  794WN      WN 5398   4.970   6.459   8.336  0.1512  0.2231 -0.0240
  795WN      WN 5399   0.719   6.512   9.353 -0.1941  0.2977 -0.4357
  796WN      WN 5400   3.918   5.925   9.160 -0.1288  0.0751 -0.1806
  797WN      WN 5401   0.473   5.668   7.731 -0.2645  0.0376 -0.1323
  798WN      WN 5402   7.706   4.356   9.948 -0.0534 -0.1172  0.2828
  799WN      WN 5403   7.310   2.254   9.501 -0.0382 -0.0301 -0.0733
  800WN      WN 5404   2.245   4.736   8.131  0.3899  0.0060  0.0101
  801WN      WN 5405   1.435   7.143   8.459 -0.2540 -0.0461 -0.1933
  802WN      WN 5406   7.352   5.105   9.581 -0.1378 -0.2990  0.2656
  803WN      WN 5407   3.514   0.723   9.615 -0.0004 -0.0626 -0.0592
  804WN      WN 5408   4.869   4.638   9.216 -0.2875  0.0667  0.3086
  805WN      WN 5409   1.605   7.430   8.966 -0.3431 -0.3441 -0.1820
  806WN      WN 5410   5.372   7.689   7.850  0.1579  0.0808 -0.0721
  807WN      WN 5411   2.585   4.147   7.990  0.0126 -0.1700 -0.0386
  808WN      WN 5412   2.359   5.390   8.908  0.0792 -0.0491  0.3863
  809WN      WN 5413   0.140   0.279   8.533  0.0179  0.1904  0.3295
  810WN      WN 5414   3.440   5.978   8.907  0.0642  0.0485 -0.0948
  811WN      WN 5415   2.059   4.601   9.028 -0.3783 -0.1032  0.0689
  812WN      WN 5416   4.890   2.340   8.818 -0.0194  0.1113  0.1182
  813WN      WN 5417   6.055   0.467   8.598 -0.0643  0.0626  0.0573
  814WN      WN 5418   4.243   3.942   9.613 -0.1940 -0.1359  0.0279
  815WN      WN 5419   0.416   0.415   8.984  0.0457 -0.1023  0.0123
  816WN      WN 5420   6.246   0.451   7.095 -0.0298 -0.0230  0.0937
  817WN      WN 5421   7.258   6.954   8.235 -0.1549 -0.0582  0.1008
  818WN      WN 5422   3.500   6.517   7.905  0.1142  0.0963 -0.0226
  819WN      WN 5423   4.380   4.584   7.275 -0.0868 -0.0072  0.0295
  820WN      WN 5424   7.301   7.116   9.633  0.2246  0.2053 -0.1767
  821WN      WN 5425   0.878   6.225   9.860  0.1800 -0.0577 -0.4203
  822WN      WN 5426   0.364   2.859   9.236 -0.2019  0.0462 -0.0068
  823WN      WN 5427   6.849   1.945   9.629 -0.1756 -0.0983 -0.0550
  824WN      WN 5428   0.493   5.422   8.744  0.1149  0.1417  0.1546
  825WN      WN 5429   5.444   0.489   8.009 -0.1719 -0.1013 -0.2780
  826WN      WN 5430   4.173   5.024   8.079 -0.2918 -0.1619  0.4535
  827WN      WN 5431   6.077   2.728   9.264  0.0038  0.0343 -0.2289
  828WN      WN 5432   2.482   1.675   8.569  0.0426  0.1639  0.3396
  829WN      WN 5433   6.232   7.138   8.502 -0.0444 -0.0970 -0.1461
  830WN      WN 5434   6.118   0.807   9.852  0.0276  0.2812 -0.1892
  831WN      WN 5435   2.722   1.280   9.654 -0.3192 -0.0947 -0.1801
  832WN      WN 5436   2.239   3.669   7.802  0.2477  0.1006 -0.1247
  833WN      WN 5437   2.345   3.560   9.702 -0.3862  0.2109 -0.0136
  834WN      WN 5438   4.441   0.293   8.965 -0.0476 -0.1627 -0.2043
  835WN      WN 5439   3.559   3.246   9.808 -0.1740 -0.0314 -0.2131
  836WN      WN 5440   0.435   4.655   7.624  0.0964 -0.0966  0.1674
  837WN      WN 5441   2.344   0.412   9.692  0.0500 -0.0212 -0.2146
  838WN      WN 5442   5.118   3.602   9.203 -0.1872 -0.0513 -0.1323
  839WN      WN 5443   1.116   7.595   9.232  0.0265 -0.1475  0.0679
  840WN      WN 5444   7.691   5.403   8.275  0.0036  0.2646  0.2912
  841WN      WN 5445   3.527   6.214   9.495 -0.0554  0.0602 -0.1100
  842WN      WN 5446   5.725   7.050   8.315  0.1434 -0.3463 -0.3056
  843WN      WN 5447   1.568   6.150   7.495  0.1585  0.1171  0.2254
  844WN      WN 5448   7.182   2.681   7.551  0.0535 -0.1850 -0.0977
  845WN      WN 5449   3.748   5.507   8.849 -0.5106  0.0598 -0.2977
  846WN      WN 5450   2.744   5.623   7.085 -0.0912  0.3212  0.1258
  847WN      WN 5451   1.588   0.074   9.470 -0.2445  0.3003 -0.1939
  848WN      WN 5452   6.426   4.608   8.140 -0.1578 -0.1415  0.0279
  849WN      WN 5453   1.204   0.798   8.292 -0.1085 -0.1704  0.2351
  850WN      WN 5454   1.360   6.579   8.269  0.3048  0.0487 -0.1630
  851WN      WN 5455   6.872   1.019   7.947 -0.3333 -0.0496  0.3696
  852WN      WN 5456   0.116   3.603   8.298 -0.2146 -0.0691  0.1335
  853WN      WN 5457   5.879   7.147   9.914  0.0051  0.1117  0.0656
  854WN      WN 5458   1.354   2.542   7.679  0.0483  0.2415 -0.2004
  855WN      WN 5459   3.492   0.581   8.815 -0.2616 -0.0250  0.1063
  856WN      WN 5460   1.748   6.432   7.925 -0.0550  0.0077  0.1792
  857WN      WN 5461   6.350   5.321   8.870 -0.0453  0.0869  0.2186
  858WN      WN 5462   3.989   6.822   8.999  0.2053 -0.0909  0.1104
  859WN      WN 5463   1.410   4.119   9.880 -0.3933 -0.1699 -0.2162
  860WN      WN 5464   6.865   2.480   9.716 -0.0502  0.3336  0.5343
  861WN      WN 5465   0.172   3.707   9.297 -0.0685  0.0941  0.0223
  862WN      WN 5466   1.354   2.375   9.069  0.0776  0.0190  0.0939
  863WN      WN 5467   7.281   5.227   9.107 -0.1703 -0.1404 -0.1595
  864WN      WN 5468   1.030   6.951   8.073 -0.1426 -0.2016 -0.0700
  865WN      WN 5469   1.455   5.497   8.739 -0.2910  0.1597 -0.0270
  866WN      WN 5470   7.375   4.188   7.723  0.1473 -0.1025  0.1937
  867WN      WN 5471   7.107   1.438   8.609 -0.0765 -0.0894  0.1301
  868WN      WN 5472   0.900   2.823   7.951 -0.0434  0.1214 -0.2162
  869WN      WN 5473   0.991   2.510   9.400 -0.2570  0.3410  0.0035
  870WN      WN 5474   7.774   1.081   8.601  0.1358  0.1140 -0.2200
  871WN      WN 5475   2.774   2.418   8.980 -0.0169  0.1399 -0.1201
  872WN      WN 5476   7.150   7.189  10.089  0.0893  0.2116  0.1798
  873WN      WN 5477   7.428   3.501   9.017  0.0394  0.0024 -0.0368
  874WN      WN 5478   1.128   4.019   7.084  0.1220 -0.1904 -0.0952
  875WN      WN 5479   0.603   3.246   8.542  0.0568 -0.0352 -0.1197
  876WN      WN 5480   5.870   2.947   8.880 -0.3420 -0.2170 -0.2631
  877WN      WN 5481   1.220   7.073   9.791 -0.0119  0.4046  0.0608
  878WN      WN 5482   6.365   7.486   8.067  0.0123  0.0224 -0.0496
  879WN      WN 5483   0.864   4.764   9.418  0.3087  0.0706  0.0233
  880WN      WN 5484   4.974   0.477   7.988  0.1441 -0.1547 -0.2119
  881WN      WN 5485   6.957   0.991   9.867  0.0325 -0.1551 -0.1228
  882WN      WN 5486   2.907   7.542   9.519 -0.1659 -0.3012  0.0104
  883WN      WN 5487   6.733   7.457  10.072  0.0137  0.3504  0.1208
  884WN      WN 5488   5.497   0.342   8.870 -0.3613 -0.0677  0.0342
  885WN      WN 5489   5.804   1.790   8.679  0.0304 -0.0960 -0.0505
  886WN      WN 5490   4.509   2.217   9.192  0.2265  0.1720  0.0918
  887WN      WN 5491   7.032   3.790   9.230 -0.0365 -0.1016  0.2119
  888WN      WN 5492   6.143   0.240   9.625 -0.0895 -0.1629 -0.1508
  889WN      WN 5493   2.568   3.317   8.033 -0.0134 -0.5576  0.2061
  890WN      WN 5494   7.728   4.039   8.522  0.0105  0.0981  0.1096
  891WN      WN 5495   0.239   3.298   9.008 -0.2784 -0.0711 -0.0318
  892WN      WN 5496   4.912   1.390   9.016 -0.0303  0.1003 -0.4050
  893WN      WN 5497   5.153   3.738   8.682 -0.3817 -0.1439  0.1511
  894WN      WN 5498   2.783   5.349   7.485  0.0659 -0.1524  0.0094
  895WN      WN 5499   6.266   1.932   8.838 -0.2460 -0.1394  0.1087
  896WN      WN 5500   7.016   2.337   7.991 -0.1185  0.2462 -0.1942
  897WN      WN 5501   2.943   5.091   9.729  0.0744  0.1163  0.3315
  898WN      WN 5502   5.524   6.197   9.270 -0.0598  0.2927  0.2803
  899WN      WN 5503   6.920   4.104   9.629  0.0196  0.0888  0.0787
  900WN      WN 5504   4.224   0.517   8.445  0.1765  0.0022  0.0431
  901WN      WN 5505   6.933   5.370   7.606  0.0036  0.0603  0.3773
  902WN      WN 5506   3.997   3.732   8.059 -0.3517  0.2267  0.3073
  903WN      WN 5507   1.747   3.785   9.177 -0.1586  0.1142 -0.2273
  904WN      WN 5508   7.697   3.379   7.249 -0.0044  0.0592 -0.0770
  905WN      WN 5509   1.134   7.498   7.580 -0.2807  0.1683  0.1552
  906WN      WN 5510   7.774   2.729   7.509 -0.3303 -0.1277 -0.1969
  907WN      WN 5511   1.188   6.486  10.256 -0.2728  0.0292  0.1217
  908WN      WN 5512   0.962   4.899   7.648  0.0196 -0.4981 -0.1100
  909WN      WN 5513   1.476   1.154   7.543 -0.3353 -0.3345  0.0054
  910WN      WN 5514   6.023   1.611   9.340  0.4534 -0.4575 -0.3621
  911WN      WN 5515   0.810   1.673   9.310  0.1431  0.3676  0.1904
  912WN      WN 5516   0.150   2.873   9.744  0.0776 -0.1185  0.3199
  913WN      WN 5517   5.238   4.482   7.445 -0.2510 -0.1905 -0.1905
  914WN      WN 5518   3.742   4.990   9.028  0.2870 -0.0116 -0.1351
  915WN      WN 5519   0.024   2.163   8.681  0.0834 -0.1664 -0.0320
  916WN      WN 5520   0.551   4.046   9.182  0.2426  0.0184 -0.2683
  917WN      WN 5521   5.392   3.533  10.047 -0.0174  0.3302 -0.2621
  918WN      WN 5522   7.228   0.379   9.100  0.1647 -0.0192 -0.1247
  919WN      WN 5523   0.051   3.972   7.905 -0.1790 -0.1693 -0.0213
  920WN      WN 5524   0.887   4.402   8.952 -0.0967 -0.1429 -0.2262
  921WN      WN 5525   1.242   5.334   7.557 -0.0401 -0.0650  0.0575
  922WN      WN 5526   6.966   4.341   7.408  0.0159 -0.1498 -0.2335
  923WN      WN 5527   6.861   5.453   8.101 -0.0521  0.2781  0.0953
  924WN      WN 5528   5.154   1.894   9.863  0.0900  0.0540 -0.1502
  925WN      WN 5529   2.749   7.083   9.636 -0.0878  0.0529  0.0691
  926WN      WN 5530   7.492   2.077   8.280  0.0924  0.1843 -0.2078
  927WN      WN 5531   7.739   4.652   9.541 -0.2593  0.0177  0.1319
  928WN      WN 5532   0.029   5.179   9.481 -0.1322  0.2778  0.2466
  929WN      WN 5533   0.558   4.632   8.483 -0.2053  0.1365  0.0764
  930WN      WN 5534   2.665   6.399   8.409 -0.3007 -0.0072 -0.2127
  931WN      WN 5535   0.536   6.620   8.603 -0.2747 -0.0469  0.2714
  932WN      WN 5536   4.502   0.810   7.825 -0.0138  0.3918 -0.0257
  933WN      WN 5537   1.589   5.958   8.533 -0.1120  0.1818  0.0566
  934WN      WN 5538   6.821   3.050   8.318  0.7529  0.1749  0.3667
  935WN      WN 5539   2.729   1.898   9.117 -0.3566 -0.1559 -0.2619
  936WN      WN 5540   6.153   7.021   8.045  0.2227  0.0489 -0.3692
  937WN      WN 5541   0.267   2.813   8.730  0.0166  0.0084  0.2170
  938WN      WN 5542   5.076   5.999   8.270 -0.2163 -0.1907 -0.0448
  939WN      WN 5543   7.547   1.954   9.150  0.2825 -0.1251  0.0604
  940WN      WN 5544   3.070   5.056   7.825  0.0408  0.0906 -0.1116
  941WN      WN 5545   6.419   6.628   8.348 -0.1527  0.2683  0.0178
  942WN      WN 5546   6.846   3.537   8.268  0.0218  0.1414  0.0418
  943WN      WN 5547   3.047   5.881   8.551 -0.0288 -0.0317 -0.1014
  944WN      WN 5548   5.357   2.761   7.692  0.0404 -0.0946 -0.0143
  945WN      WN 5549   0.197   0.409   9.401  0.1316  0.3601  0.1048
  946WN      WN 5550   2.856   7.491   9.033 -0.1808  0.0125 -0.1805
  947WN      WN 5551   2.811   6.815   9.003 -0.1545 -0.0098  0.2362
  948WN      WN 5552   1.964   4.298   8.247  0.2096  0.1658 -0.0241
  949WN      WN 5553   3.719   7.208   8.588 -0.0356  0.0390 -0.3795
  950WN      WN 5554   4.138   3.212   8.851 -0.1001 -0.0159  0.1403
  951WN      WN 5555   7.316   0.411   8.601  0.0703 -0.1509 -0.1968
  952WN      WN 5556   3.265   4.847   9.400 -0.1385 -0.0190  0.0868
  953WN      WN 5557   1.573   2.772   8.511 -0.1363  0.1397  0.2881
  954WN      WN 5558   7.691   0.616   8.945  0.1056  0.3400  0.0969
  955WN      WN 5559   7.164   2.909   8.678  0.3975  0.0676  0.1307
  956WN      WN 5560   1.927   7.202   9.264 -0.2288 -0.5556  0.2026
  957WN      WN 5561   1.733   0.304   9.014 -0.0348 -0.4032 -0.2448
  958WN      WN 5562   0.377   1.357   8.749 -0.0196  0.0571 -0.0135
  959WN      WN 5563   4.593   1.704   9.183 -0.0564 -0.1304 -0.2147
  960WN      WN 5564   6.202   2.255   8.454  0.0842 -0.0664 -0.0072
  961WN      WN 5565   2.422   7.361   9.356  0.1413 -0.0151 -0.0699
  962WN      WN 5566   1.929   2.860   8.129 -0.1079  0.1263  0.0323
  963WN      WN 5567   1.112   4.683   8.403  0.0607 -0.0173  0.0166
  964WN      WN 5568   5.811   0.793   8.948  0.0594  0.0266  0.2260
  965WN      WN 5569   3.157   5.034   8.301 -0.5647 -0.0797  0.0781
  966WN      WN 5570   3.201   2.589   9.298 -0.0769 -0.2271  0.0248
  967WN      WN 5571   6.681   3.972   8.731 -0.0548 -0.3636  0.1658
  968WN      WN 5572   5.407   1.385   7.772  0.1341  0.1283  0.1495
  969WN      WN 5573   4.039   0.119   9.278 -0.0546  0.3605 -0.0177
  970WN      WN 5574   6.075   1.260   7.652 -0.0350  0.1830 -0.0316
  971WN      WN 5575   4.694   7.149   8.843  0.0360 -0.2285 -0.2337
  972WN      WN 5576   2.362   2.070   9.453 -0.0454  0.0576 -0.1346
  973WN      WN 5577   6.973   5.663   9.317 -0.2414 -0.0967  0.1448
  974WN      WN 5578   6.326   1.513   9.702 -0.0446 -0.1220  0.0181
  975WN      WN 5579   3.184   2.127   8.123 -0.2394  0.2728 -0.0947
  976WN      WN 5580   5.311   2.274   7.562 -0.3623  0.0651 -0.0440
  977WN      WN 5581   1.826   1.738   9.326 -0.5273 -0.2176 -0.1955
  978WN      WN 5582   5.552   1.623   8.284 -0.1478  0.1127  0.0723
  979WN      WN 5583   6.223   6.136   8.566  0.1457  0.1536 -0.0691
  980WN      WN 5584   6.479   2.000   9.301  0.0273 -0.0130  0.3973
  981WN      WN 5585   4.660   0.310   8.402 -0.2921  0.3819  0.0164
  982WN      WN 5586   3.199   6.827   8.562  0.2704 -0.0700  0.1254
  983WN      WN 5587   2.146   4.989   7.568 -0.1385 -0.0139 -0.3032
  984WN      WN 5588   5.509   1.255   9.080 -0.2951 -0.0428  0.0279
  985WN      WN 5589   5.893   6.533   8.226  0.0738 -0.1164 -0.1435
  986WN      WN 5590   7.141   7.461   8.341  0.3666  0.0376 -0.2356
  987WN      WN 5591   7.169   2.403   8.467 -0.0093  0.1731 -0.0849
  988WN      WN 5592   4.206   7.207   8.593  0.0188 -0.0010 -0.4396
  989WN      WN 5593   6.874   4.900   8.873  0.0527  0.1129  0.0965
  990WN      WN 5594   3.793   2.499   7.363 -0.0672 -0.0364 -0.2317
  991WN      WN 5595   0.299   6.005   7.341 -0.1623 -0.0615  0.3586
  992WN      WN 5596   0.943   7.171   9.387  0.1147  0.4573  0.4079
  993WN      WN 5597   4.903   0.492   8.974  0.1843 -0.0370  0.3302
  994WN      WN 5598   0.428   0.875   8.796  0.4256  0.1952 -0.1044
  995WN      WN 5599   1.176   0.134  10.395  0.1178 -0.2206  0.0463
  996WN      WN 5600   2.041   0.584   7.951 -0.1841  0.2313  0.3830
  997WN      WN 5601   0.285   0.816   8.323  0.0660  0.1935 -0.1436
  998WN      WN 5602   5.584   4.139   9.532 -0.0512 -0.1036  0.2691
  999WN      WN 5603   7.655   1.025   8.062 -0.1590  0.0070 -0.0575
 1000WN      WN 5604   2.841   7.274   8.635  0.0407  0.1459  0.3279
 1001WN      WN 5605   6.712   1.105   8.499 -0.2104  0.0003 -0.1580
 1002WN      WN 5606   7.708   1.901   7.746  0.1907 -0.1544 -0.0731
 1003WN      WN 5607   4.448   5.740   8.959 -0.0173 -0.2558 -0.1451
 1004WN      WN 5608   5.536   6.642   8.523  0.1293 -0.0037  0.2842
 1005WN      WN 5609   7.089   4.036   8.310 -0.0618 -0.1760  0.0992
 1006WN      WN 5610   4.495   4.120   9.047  0.1272 -0.3286  0.2640
 1007WN      WN 5611   0.031   2.919   8.100 -0.0461  0.0650 -0.0940
 1008WN      WN 5612   7.727   3.234   8.563 -0.0897  0.1808  0.0421
 1009WN      WN 5613   3.072   0.184   9.071  0.0415  0.2455 -0.0008
 1010WN      WN 5614   6.574   5.405   9.325 -0.1762 -0.1148 -0.2143
 1011WN      WN 5615   2.525   5.466   9.388 -0.2062 -0.0052 -0.2616
 1012WN      WN 5616   6.958   3.389   8.693 -0.1120 -0.3878 -0.2385
 1013WN      WN 5617   6.366   4.792   8.595  0.1207 -0.0476  0.1129
 1014WN      WN 5618   1.840   3.931   7.824 -0.1166 -0.3068  0.1850
 1015WN      WN 5619   1.640   0.934   7.988  0.1213  0.1882 -0.1201
 1016WN      WN 5620   3.107   3.991   7.965  0.3492 -0.1262 -0.1281
 1017WN      WN 5621   3.770   4.131   8.471  0.1690 -0.0490  0.2574
 1018WN      WN 5622   5.893   2.460   9.718 -0.0287  0.0062 -0.1389
 1019WN      WN 5623   4.933   6.352   9.256  0.1499 -0.0837 -0.1762
 1020WN      WN 5624   6.876   4.655   9.935  0.1776 -0.1184  0.1976
 1021WN      WN 5625   2.428   0.915   8.825  0.1671  0.2115 -0.3105
 1022WN      WN 5626   4.324   6.969   8.012  0.3649  0.0521  0.1097
 1023WN      WN 5627   2.554   4.023   9.505  0.0735 -0.3927  0.4125
 1024WN      WN 5628   3.753   1.413   8.894  0.1042 -0.0419  0.0396
 1025WN      WN 5629   0.671   0.246   9.400 -0.0712 -0.0948  0.2631
 1026WN      WN 5630   0.855   0.619   9.117  0.3407  0.1115 -0.1443
 1027WN      WN 5631   4.446   1.965   8.780 -0.2260 -0.0848 -0.0638
 1028WN      WN 5632   4.515   1.565   8.400 -0.0301 -0.1833  0.1633
 1029WN      WN 5633   3.355   0.575   8.047 -0.0866 -0.1477  0.2305
 1030WN      WN 5634   6.488   3.330   8.007  0.0928 -0.0415  0.1600
 1031WN      WN 5635   0.457   3.761   9.687 -0.2126 -0.1662 -0.1449
 1032WN      WN 5636   7.436   6.502   8.466 -0.2227 -0.2830 -0.0073
 1033WN      WN 5637   0.464   3.214   8.084  0.0010  0.1037  0.1834
 1034WN      WN 5638   4.863   0.278   7.447  0.2258 -0.1618 -0.0301
 1035WN      WN 5639   2.071   5.751   9.247 -0.1203 -0.1728 -0.1216
 1036WN      WN 5640   6.753   2.340   7.486  0.0720  0.0913  0.0676
 1037WN      WN 5641   6.963   3.245   7.869 -0.4833 -0.0295  0.1221
 1038WN      WN 5642   5.918   5.812   8.252 -0.0094 -0.0902 -0.0214
 1039WN      WN 5643   5.800   3.634   9.159  0.1051  0.1693  0.1170
 1040WN      WN 5644   0.002   6.331   8.143 -0.2896 -0.0243  0.3903
 1041WN      WN 5645   7.757   6.897   9.493  0.0701 -0.1128  0.3658
 1042WN      WN 5646   1.926   2.199   9.023 -0.0853 -0.2523  0.0332
 1043WN      WN 5647   6.224   6.726   7.457 -0.0032  0.1247  0.0021
 1044WN      WN 5648   6.692   7.590   9.090 -0.2130  0.2746 -0.0611
 1045WN      WN 5649   6.645   7.445   8.606  0.1507 -0.0728 -0.0252
 1046WN      WN 5650   5.800   2.693   7.860  0.1072  0.0604 -0.0491
 1047WN      WN 5651   2.780   1.832   8.111 -0.1376  0.1476 -0.0339
 1048WN      WN 5652   2.813   0.598   8.958 -0.0770 -0.1038 -0.0634
 1049WN      WN 5653   3.693   1.974   8.629  0.1357 -0.1050 -0.0743
 1050WN      WN 5654   1.287   4.575   7.800  0.1097 -0.1490 -0.0300
 1051WN      WN 5655   5.657   5.732   9.174  0.0329 -0.0061 -0.0491
 1052WN      WN 5656   4.139   4.011   7.605 -0.0179 -0.4108 -0.2214
 1053WN      WN 5657   1.275   1.317   8.055  0.3178  0.0073  0.0287
 1054WN      WN 5658   3.375   5.428   8.055 -0.0309  0.3307 -0.0772
 1055WN      WN 5659   0.930   3.211   7.243 -0.0020 -0.1542 -0.0286
 1056WN      WN 5660   7.461   4.370   8.221 -0.0137 -0.1484 -0.0270
 1057WN      WN 5661   0.480   7.043   8.080  0.1110  0.3229 -0.0560
 1058WN      WN 5662   7.760   4.656   8.522  0.0871  0.2487 -0.2974
 1059WN      WN 5663   3.695   5.223   8.428 -0.0562 -0.0405  0.0087
 1060WN      WN 5664   1.197   1.434   8.566 -0.0381  0.1464  0.3138
 1061WN      WN 5665   2.671   5.000   8.281  0.2782  0.2873  0.1274
 1062WN      WN 5666   5.336   2.918   9.134 -0.0381  0.5610  0.0134
 1063WN      WN 5667   5.190   4.511   7.963 -0.0002  0.4192 -0.1106
 1064WN      WN 5668   3.911   7.300   8.109 -0.0877 -0.2346 -0.0642
 1065WN      WN 5669   3.072   3.152   7.782  0.0162  0.1085 -0.0468
 1066WN      WN 5670   0.820   0.635   8.632  0.0929  0.1528  0.1656
 1067WN      WN 5671   5.587   5.407   7.481  0.0610  0.0745  0.2764
 1068WN      WN 5672   3.516   0.387   7.608 -0.1053  0.0650  0.0288
 1069WN      WN 5673   6.559   4.001   9.257 -0.1418  0.1342  0.2293
 1070WN      WN 5674   0.363   6.505   7.355  0.0273 -0.3188 -0.0592
 1071WN      WN 5675   6.106   4.758   7.785  0.0224  0.0599  0.2569
 1072WN      WN 5676   1.295   5.915  10.313  0.0131  0.1066 -0.0935
 1073WN      WN 5677   7.009   6.702   7.905  0.2099 -0.1562 -0.1503
 1074WN      WN 5678   5.485   2.015   7.968 -0.0939 -0.3581  0.1202
 1075WN      WN 5679   2.830   0.006   8.582 -0.1122 -0.0191 -0.5697
 1076WN      WN 5680   3.995   0.073   7.985  0.0622 -0.1804 -0.4247
 1077WN      WN 5681   1.637   2.403   8.103  0.1024 -0.2426 -0.0718
 1078WN      WN 5682   0.763   0.889   8.067 -0.1881  0.1394 -0.1439
 1079WN      WN 5683   2.023   6.093  10.136  0.1082  0.2693  0.0198
 1080WN      WN 5684   5.068   4.280   8.844 -0.1173  0.3819  0.0983
 1081WN      WN 5685   1.183   3.470   9.144  0.1760 -0.0931 -0.1802
 1082WN      WN 5686   7.572   2.975   9.004 -0.2251  0.0845  0.3592
 1083WN      WN 5687   1.382   2.859   8.038  0.0089  0.1956  0.0586
 1084WN      WN 5688   4.953   5.823   8.745  0.2835  0.1338  0.4971
 1085WN      WN 5689   5.822   3.894   8.599 -0.1351 -0.1350  0.0595
 1086WN      WN 5690   7.658   0.966   7.498  0.2579  0.3417 -0.1334
 1087WN      WN 5691   6.636   2.716   9.312 -0.0067 -0.0668  0.1368
 1088WN      WN 5692   2.020   3.440   9.339 -0.1096 -0.2007  0.1680
 1089WN      WN 5693   4.421   6.288   9.076 -0.1680  0.0665 -0.2237
 1090WN      WN 5694   3.267   1.145   9.469  0.0064  0.3232  0.0566
 1091WN      WN 5695   2.413   0.796   8.291 -0.0745  0.0264 -0.3698
 1092WN      WN 5696   0.605   4.923   8.072 -0.1178  0.2710 -0.2673
 1093WN      WN 5697   7.394   1.218   9.469 -0.0174  0.0115 -0.2100
 1094WN      WN 5698   2.132   6.605   7.654 -0.0067  0.0451  0.1664
 1095WN      WN 5699   7.079   5.840   8.476 -0.1188 -0.0318  0.2705
 1096WN      WN 5700   2.734   2.563   7.281  0.0363  0.0969  0.2215
 1097WN      WN 5701   7.290   6.546   7.463  0.0908  0.1028 -0.0960
 1098WN      WN 5702   1.376   5.700   9.317 -0.4698  0.0511  0.2147
 1099WN      WN 5703   4.975   5.478   7.966  0.3304  0.1567 -0.0170
 1100WN      WN 5704   4.413   4.096   8.096 -0.0816 -0.2361  0.1482
 1101WN      WN 5705   1.442   2.967   7.326  0.1328 -0.1573  0.0985
 1102WN      WN 5706   6.897   0.692   8.728 -0.1110  0.2440 -0.1108
 1103WN      WN 5707   7.261   0.950   8.387  0.0726 -0.1158  0.2242
 1104WN      WN 5708   4.652   3.476  10.399 -0.2692 -0.4303  0.1957
 1105WN      WN 5709   0.103   6.308   8.626  0.2907  0.2124 -0.4304
 1106WN      WN 5710   1.600   4.993   7.667 -0.1426  0.3375  0.0338
 1107WN      WN 5711   6.910   1.761   9.110 -0.4404 -0.1748  0.1169
 1108WN      WN 5712   2.346   7.367   8.856 -0.0900  0.1644  0.0346
 1109WN      WN 5713   6.915   0.112   8.716 -0.2326  0.0529 -0.1636
 1110WN      WN 5714   3.608   5.823   9.824 -0.1976 -0.4917  0.0839
 1111WN      WN 5715   2.531   5.951   9.121  0.2500  0.0107 -0.3550
 1112WN      WN 5716   1.199   0.417   9.405  0.2267  0.1362 -0.0733
 1113WN      WN 5717   0.944   5.645   8.522  0.0699 -0.0155 -0.0428
 1114WN      WN 5718   0.220   0.598   7.390  0.1050  0.0411 -0.0953
 1115WN      WN 5719   0.577   4.537   6.797 -0.5277 -0.4106  0.0980
 1116WN      WN 5720   7.648   1.535   8.154 -0.1779  0.1263 -0.0778
 1117WN      WN 5721   5.454   3.349   8.966 -0.1192 -0.0787 -0.2790
 1118WN      WN 5722   3.219   4.402   7.205  0.0922  0.1373  0.1463
 1119WN      WN 5723   1.907   6.517   7.209 -0.0542 -0.1536 -0.1718
 1120WN      WN 5724   3.058   6.429   7.643  0.2563  0.0649  0.2129
 1121WN      WN 5725   6.912   6.303   7.592  0.0763  0.0567  0.0996
 1122WN      WN 5726   5.418   0.268   9.426  0.1673  0.2241  0.2404
 1123WN      WN 5727   2.055   0.002   8.759  0.0854  0.5036 -0.0163
 1124WN      WN 5728   5.435   5.752   8.026  0.0532 -0.1152 -0.1513
 1125WN      WN 5729   1.146   6.146   8.447 -0.2576 -0.0429 -0.1867
 1126WN      WN 5730   4.332   2.365   9.911  0.1206  0.3171  0.1309
 1127WN      WN 5731   3.591   4.971   8.021  0.3912  0.0979  0.1289
 1128WN      WN 5732   5.302   1.537   8.734  0.2385 -0.0902 -0.0017
 1129WN      WN 5733   2.470   0.777   7.741 -0.0876  0.3673 -0.1401
 1130WN      WN 5734   2.968   4.586   8.048 -0.1306 -0.0071  0.1836
 1131WN      WN 5735   3.146   7.408   7.854  0.2880 -0.3420 -0.1562
 1132WN      WN 5736   1.604   3.238   8.958 -0.0461 -0.4630  0.0717
 1133WN      WN 5737   5.869   5.825  10.008  0.0708  0.2417 -0.0779
 1134WN      WN 5738   1.987   5.441   7.710 -0.0711  0.2400  0.2085
 1135WN      WN 5739   0.124   2.320   8.196  0.1289  0.2155  0.0603
 1136WN      WN 5740   2.402   7.566   7.324  0.0893  0.1036  0.0821
 1137WN      WN 5741   2.817   3.630   8.815  0.2990 -0.2014  0.1927
 1138WN      WN 5742   0.524   5.202   9.781  0.0030 -0.0890  0.0268
 1139WN      WN 5743   6.702   6.128   8.517  0.2906  0.4609 -0.0903
 1140WN      WN 5744   3.778   6.216   8.293 -0.3758 -0.2946  0.1569
 1141WN      WN 5745   6.683   5.144   8.421 -0.3158 -0.2007  0.0779
 1142WN      WN 5746   1.858   0.564   9.453  0.1163 -0.1921  0.0542
 1143WN      WN 5747   3.531   2.269   7.738 -0.0681  0.0042 -0.0335
 1144WN      WN 5748   4.035   4.396   8.811  0.2209 -0.0918 -0.1963
 1145WN      WN 5749   2.429   6.264   7.901  0.0015 -0.2763  0.1512
 1146WN      WN 5750   0.560   0.352   8.277  0.1457  0.1770 -0.1479
 1147WN      WN 5751   1.153   7.573   8.570  0.0736  0.1736 -0.1227
 1148WN      WN 5752   1.890   1.970   8.081  0.0470  0.1566  0.1588
 1149WN      WN 5753   1.506   7.242   7.312  0.0485 -0.2411  0.0854
 1150WN      WN 5754   6.255   3.508   7.466 -0.0241 -0.1130  0.0348
 1151WN      WN 5755   6.215   5.134   8.187 -0.1446  0.0073 -0.1265
 1152WN      WN 5756   2.047   7.762   9.292  0.0402  0.1197  0.1133
 1153WN      WN 5757   2.317   2.971   8.367  0.0652 -0.1734  0.1605
 1154WN      WN 5758   4.560   5.000   8.982 -0.0245  0.2948  0.1416
 1155WN      WN 5759   4.958   3.354  10.002  0.1774 -0.0723  0.3092
 1156WN      WN 5760   4.707   4.076   8.491 -0.2522  0.2872 -0.0218
 1157WN      WN 5761   3.179   1.274   8.135  0.0246  0.4126 -0.0222
 1158WN      WN 5762   2.245   4.440   7.649  0.0586 -0.0710  0.1404
 1159WN      WN 5763   4.127   5.902   8.628  0.0903 -0.1615  0.0699
 1160WN      WN 5764   5.830   2.266   7.497  0.4923  0.0134  0.1862
 1161WN      WN 5765   0.177   4.179   9.530  0.0690 -0.1296  0.0446
 1162WN      WN 5766   2.093   6.192   9.444 -0.3045  0.2478  0.1815
 1163WN      WN 5767   1.435   0.550   8.681  0.5546 -0.1808  0.1313
 1164WN      WN 5768   0.640   7.584   9.621 -0.2041 -0.1839 -0.2842
 1165WN      WN 5769   6.523   7.130   7.724 -0.0444  0.0602  0.0936
 1166WN      WN 5770   1.023   3.297   8.166  0.1160  0.3187  0.1732
 1167WN      WN 5771   5.353   2.196   8.895  0.0863  0.0658 -0.0667
 1168WN      WN 5772   5.399   6.831   9.965 -0.4238  0.0811  0.0962
 1169WN      WN 5773   1.600   0.013   8.556 -0.1783 -0.1232  0.0655
 1170WN      WN 5774   7.211   4.050   8.852  0.1711  0.0050 -0.0150
 1171WN      WN 5775   1.109   4.929   6.623  0.2380 -0.1921 -0.3241
 1172WN      WN 5776   0.532   5.950   8.896  0.1459  0.0782 -0.0400
 1173WN      WN 5777   4.548   3.654   8.252 -0.0079  0.1372 -0.0104
 1174WN      WN 5778   0.777   1.145   8.501  0.0017  0.2638  0.2974
 1175WN      WN 5779   4.398   2.411   8.591  0.2328  0.0403  0.4984
 1176WN      WN 5780   3.667   1.299   9.766 -0.2182 -0.1627  0.1710
 1177WN      WN 5781   6.651   1.468   8.167  0.1402 -0.0371 -0.0153
 1178WN      WN 5782   3.289   4.944   8.814 -0.0815 -0.3495 -0.1485
 1179WN      WN 5783   7.325   5.728   8.033  0.0628  0.1370  0.1159
 1180WN      WN 5784   4.648   6.152   8.686 -0.0596  0.2291  0.2177
 1181WN      WN 5785   6.437   4.898   9.131 -0.1028  0.2445 -0.3675
 1182WN      WN 5786   0.314   0.112   7.564  0.1206  0.3474 -0.0710
 1183WN      WN 5787   6.504   1.435   9.227 -0.0254  0.2482  0.2060
 1184WN      WN 5788   6.604   4.463   9.490  0.3275 -0.1469  0.2507
 1185WN      WN 5789   0.531   6.063   9.479 -0.0065 -0.0975 -0.0961
 1186WN      WN 5790   1.204   4.360   9.415 -0.0744 -0.0174  0.0140
 1187WN      WN 5791   1.839   3.964   9.689 -0.0435  0.3073  0.2884
 1188WN      WN 5792   3.242   1.930   8.952 -0.2756 -0.1168  0.2202
 1189WN      WN 5793   7.551   7.438   9.323 -0.1837 -0.3752  0.2646
 1190WN      WN 5794   4.910   4.094   7.918 -0.0132 -0.0952 -0.1830
 1191WN      WN 5795   7.664   6.295   7.233 -0.1582 -0.2479 -0.2059
[truncated: 280,793 more chars]
