# Supplementary material for: Free energies of membrane stalk formation from a lipidomics perspective
Source: Nat Commun. 2021 Nov 15;12:6594. doi: 10.1038/s41467-021-26924-2 (PMC8593120; doi:10.1038/s41467-021-26924-2)
Supplement: Supplementary file 4 — Source Data [file 41467_2021_26924_MOESM4_ESM.zip › SI_data/Fig_S5/inner-flat/24water-per-nm2.gro]

Membrane with PIPC DPPC POPC DPSM PAPI PAPS POPE PUPE OAPE CHOL (24 4 8 4 4 58 4 24 8 98)
10114
    1PIPC   NC3    1   6.152   7.132   7.582  0.1218  0.2514 -0.0051
    1PIPC   PO4    2   6.033   7.454   7.298 -0.1929  0.0995  0.0036
    1PIPC   GL1    3   6.269   7.516   6.962  0.0209  0.1568 -0.1027
    1PIPC   GL2    4   6.048   7.554   6.814 -0.1262 -0.0293  0.0183
    1PIPC   C1A    5   6.512   7.457   6.672  0.4228  0.0321  0.0054
    1PIPC   D2A    6   6.751   7.695   6.333 -0.0884 -0.1133 -0.2547
    1PIPC   D3A    7   6.555   7.423   6.066  0.1085  0.0213  0.4902
    1PIPC   C4A    8   6.205   7.213   6.296  0.2160  0.0699 -0.0024
    1PIPC   C1B    9   5.783   7.365   6.564 -0.1887 -0.0525 -0.0605
    1PIPC   C2B   10   5.701   7.312   6.191  0.2440 -0.0188 -0.0188
    1PIPC   C3B   11   5.301   7.431   5.921 -0.0757 -0.1859  0.2457
    1PIPC   C4B   12   4.759   7.334   5.952 -0.0972  0.0001 -0.2510
    2PIPC   NC3   13   2.007   6.924   7.551 -0.2631  0.2985 -0.0295
    2PIPC   PO4   14   1.606   7.111   7.488 -0.2264  0.0549  0.1211
    2PIPC   GL1   15   1.725   7.310   7.101 -0.1014  0.0900  0.2622
    2PIPC   GL2   16   1.525   7.408   6.837  0.0192 -0.0928 -0.2240
    2PIPC   C1A   17   1.915   7.210   6.624  0.0374 -0.2655 -0.0365
    2PIPC   D2A   18   2.135   6.948   6.334  0.1923  0.0244 -0.0259
    2PIPC   D3A   19   2.489   7.029   6.643  0.1579 -0.1124  0.0272
    2PIPC   C4A   20   2.393   7.331   6.787  0.2714 -0.1179 -0.2180
    2PIPC   C1B   21   1.301   7.360   6.516 -0.2128 -0.0680  0.2783
    2PIPC   C2B   22   1.056   7.610   6.175  0.1030 -0.0210 -0.2008
    2PIPC   C3B   23   1.167   7.892   5.820  0.2680  0.0531 -0.0393
    2PIPC   C4B   24   0.969   8.120   5.600 -0.3934 -0.0788  0.3503
    3PIPC   NC3   25   7.100   2.490   7.549  0.1924  0.0647 -0.1862
    3PIPC   PO4   26   7.321   1.985   7.616 -0.1244 -0.2281  0.0010
    3PIPC   GL1   27   7.450   1.724   7.305  0.1816 -0.1260  0.2025
    3PIPC   GL2   28   7.682   1.565   7.124  0.1396  0.4790  0.0393
    3PIPC   C1A   29   7.581   1.906   6.827  0.0579 -0.3949  0.0736
    3PIPC   D2A   30   7.526   2.130   6.444  0.2189 -0.0186 -0.1137
    3PIPC   D3A   31   7.833   1.786   6.175  0.0522 -0.0414  0.2168
    3PIPC   C4A   32   8.040   1.903   5.865 -0.0221  0.2221  0.0036
    3PIPC   C1B   33   7.455   1.412   6.791  0.0116 -0.0186 -0.2519
    3PIPC   C2B   34   7.555   1.373   6.357 -0.2269 -0.1971  0.1153
    3PIPC   C3B   35   7.674   1.242   6.000 -0.0204  0.1963 -0.4170
    3PIPC   C4B   36   7.802   1.418   5.699 -0.0208 -0.0566 -0.0358
    4PIPC   NC3   37   0.652   5.320   7.512 -0.3064  0.0346 -0.0028
    4PIPC   PO4   38   0.530   5.706   7.415  0.0154 -0.0002 -0.1660
    4PIPC   GL1   39   0.480   5.955   7.057  0.0446 -0.0268  0.3321
    4PIPC   GL2   40   0.506   6.299   7.058 -0.4724  0.0262  0.0890
    4PIPC   C1A   41   0.486   5.881   6.613  0.2623  0.1502 -0.0374
    4PIPC   D2A   42   0.233   5.763   6.299 -0.0103  0.0458 -0.1124
    4PIPC   D3A   43   0.560   5.978   6.049 -0.0606 -0.0732  0.0487
    4PIPC   C4A   44   0.707   5.741   5.747 -0.2688  0.1757  0.0252
    4PIPC   C1B   45   0.686   6.314   6.756 -0.0173  0.1751  0.0820
    4PIPC   C2B   46   0.500   6.338   6.382 -0.1413 -0.0940  0.1433
    4PIPC   C3B   47   0.364   6.413   5.978 -0.1730 -0.1501  0.1098
    4PIPC   C4B   48   0.343   6.490   5.577  0.0843 -0.2183 -0.2052
    5PIPC   NC3   49   3.684   3.372   7.519 -0.2068 -0.1517  0.0557
    5PIPC   PO4   50   4.039   3.239   7.445  0.2278  0.1071 -0.2149
    5PIPC   GL1   51   3.693   3.013   7.143 -0.2219  0.0844  0.0395
    5PIPC   GL2   52   3.967   2.904   7.012 -0.3574 -0.1926 -0.3352
    5PIPC   C1A   53   3.507   2.911   6.746  0.2416  0.0456  0.3083
    5PIPC   D2A   54   3.358   2.903   6.317 -0.0551 -0.1313  0.4497
    5PIPC   D3A   55   2.986   2.658   6.128  0.0439 -0.1971 -0.3474
    5PIPC   C4A   56   2.562   2.641   5.951  0.0101 -0.2390 -0.1480
    5PIPC   C1B   57   4.017   2.755   6.647 -0.1762  0.0898 -0.2915
    5PIPC   C2B   58   3.843   2.650   6.203  0.1046  0.0459  0.3712
    5PIPC   C3B   59   3.555   2.344   6.124  0.1913  0.0614 -0.0312
    5PIPC   C4B   60   3.308   2.392   5.747 -0.0116 -0.2067  0.0411
    6PIPC   NC3   61   5.968   5.346   7.067 -0.3405 -0.0307 -0.1478
    6PIPC   PO4   62   5.572   5.250   6.732 -0.2179 -0.3129 -0.0592
    6PIPC   GL1   63   5.405   5.514   6.389 -0.0820 -0.1971 -0.0828
    6PIPC   GL2   64   5.196   5.810   6.503  0.4501  0.1363 -0.0134
    6PIPC   C1A   65   5.439   5.794   6.077  0.1643  0.1727 -0.1882
    6PIPC   D2A   66   5.267   6.160   5.729 -0.3836 -0.0404 -0.2827
    6PIPC   D3A   67   5.440   6.026   5.318 -0.1187  0.1327 -0.4202
    6PIPC   C4A   68   5.958   6.095   5.294 -0.1848  0.1284  0.2860
    6PIPC   C1B   69   4.930   5.920   6.073 -0.0461  0.2837 -0.1697
    6PIPC   C2B   70   4.813   6.180   5.629  0.0644  0.2177 -0.2256
    6PIPC   C3B   71   4.806   6.557   5.465 -0.1983  0.0705  0.0405
    6PIPC   C4B   72   4.633   6.971   5.340 -0.0475  0.1251  0.2016
    7PIPC   NC3   73   6.732   5.988   7.400  0.4786  0.2107 -0.2787
    7PIPC   PO4   74   6.373   6.174   7.190  0.2651  0.1222 -0.1877
    7PIPC   GL1   75   6.310   6.449   6.804  0.1831 -0.2373  0.0713
    7PIPC   GL2   76   6.089   6.329   6.597 -0.0512 -0.2788  0.0999
    7PIPC   C1A   77   6.278   6.856   6.613 -0.1500 -0.1546  0.0682
    7PIPC   D2A   78   6.586   6.993   6.353 -0.1957 -0.1230  0.0395
    7PIPC   D3A   79   7.100   6.948   6.315  0.1054 -0.4435 -0.2608
    7PIPC   C4A   80   7.109   7.262   6.239 -0.1219  0.2317 -0.1532
    7PIPC   C1B   81   5.862   6.015   6.307  0.0477  0.2201  0.1564
    7PIPC   C2B   82   5.763   6.026   5.812  0.0114 -0.1321  0.1105
    7PIPC   C3B   83   5.701   6.420   5.607 -0.4676 -0.0303  0.0162
    7PIPC   C4B   84   5.342   6.687   5.469 -0.5731  0.2104  0.1135
    8PIPC   NC3   85   1.840   3.343   7.725  0.3850  0.4397  0.2257
    8PIPC   PO4   86   1.969   3.281   7.398  0.0631  0.0181  0.2441
    8PIPC   GL1   87   1.808   3.029   7.082  0.2495  0.2807 -0.0871
    8PIPC   GL2   88   1.424   3.095   6.933 -0.3130  0.1041 -0.0832
    8PIPC   C1A   89   1.645   2.715   6.701  0.0732  0.3555 -0.1105
    8PIPC   D2A   90   1.645   2.362   6.437  0.0473 -0.2146 -0.2168
    8PIPC   D3A   91   1.677   2.636   6.138  0.2808 -0.0020  0.0238
    8PIPC   C4A   92   1.739   2.328   5.816  0.1661 -0.1145 -0.0405
    8PIPC   C1B   93   1.254   3.280   6.585 -0.0910  0.0601 -0.1071
    8PIPC   C2B   94   1.348   3.361   6.138  0.2008 -0.0048 -0.2196
    8PIPC   C3B   95   1.408   3.335   5.744 -0.2394  0.1560  0.1263
    8PIPC   C4B   96   1.247   2.953   5.429 -0.0040 -0.1969  0.0206
    9PIPC   NC3   97   0.255   4.820   8.154 -0.0089  0.1145  0.0021
    9PIPC   PO4   98   0.707   4.847   7.913  0.1966 -0.0892 -0.1480
    9PIPC   GL1   99   0.663   4.774   7.448 -0.2762 -0.2213 -0.2078
    9PIPC   GL2  100   0.398   4.912   7.253  0.4029  0.0816 -0.1369
    9PIPC   C1A  101   0.762   4.513   7.042 -0.1117  0.0514  0.2213
    9PIPC   D2A  102   0.838   4.571   6.613 -0.2003  0.1365 -0.3007
    9PIPC   D3A  103   0.912   4.777   6.279  0.1272 -0.1419 -0.4355
    9PIPC   C4A  104   0.873   4.554   5.950  0.2130  0.0027 -0.1725
    9PIPC   C1B  105   0.609   5.068   6.841 -0.4301  0.2902  0.0911
    9PIPC   C2B  106   1.039   5.232   6.597 -0.1545 -0.0763  0.1925
    9PIPC   C3B  107   1.109   5.366   6.264 -0.0698 -0.2615 -0.1927
    9PIPC   C4B  108   1.058   5.433   5.882 -0.1882  0.0469  0.1053
   10PIPC   NC3  109   7.338   3.830   7.290 -0.1612  0.2204  0.0160
   10PIPC   PO4  110   7.084   3.469   7.094 -0.0085 -0.1283 -0.1823
   10PIPC   GL1  111   7.223   3.785   6.826 -0.1309 -0.0247  0.1247
   10PIPC   GL2  112   7.520   3.662   6.822 -0.0397 -0.0424  0.1727
   10PIPC   C1A  113   7.255   3.762   6.317  0.2339  0.1071 -0.1745
   10PIPC   D2A  114   7.381   3.915   5.877 -0.1212  0.0236  0.1699
   10PIPC   D3A  115   7.095   3.800   5.579 -0.2986  0.1381 -0.0119
   10PIPC   C4A  116   6.697   4.102   5.579  0.1119  0.1124  0.0905
   10PIPC   C1B  117   7.705   3.513   6.432  0.2240  0.1441 -0.3097
   10PIPC   C2B  118   7.786   3.392   6.024 -0.1303  0.2393  0.0258
   10PIPC   C3B  119   7.854   3.148   5.584 -0.2218  0.0862 -0.1854
   10PIPC   C4B  120   7.487   3.028   5.318 -0.2614 -0.1454 -0.2460
   11PIPC   NC3  121   1.148  -0.406   7.366  0.2479  0.0082 -0.2647
   11PIPC   PO4  122   1.387  -0.103   7.203 -0.2586  0.1522 -0.5352
   11PIPC   GL1  123   1.125  -0.068   6.882 -0.0208  0.1925 -0.2405
   11PIPC   GL2  124   1.201   0.013   6.625 -0.0376 -0.1680 -0.2032
   11PIPC   C1A  125   0.690  -0.015   6.506  0.1656  0.4343  0.2561
   11PIPC   D2A  126   0.417   0.223   6.467  0.3723 -0.1484  0.0043
   11PIPC   D3A  127   0.392   0.425   6.132  0.0655 -0.0710  0.1860
   11PIPC   C4A  128   0.107   0.806   6.088 -0.1940  0.0688  0.0463
   11PIPC   C1B  129   1.319   0.183   6.287 -0.0316  0.6920  0.2691
   11PIPC   C2B  130   1.279   0.556   6.168  0.1490 -0.0058  0.0827
   11PIPC   C3B  131   1.220   0.872   5.862 -0.2372  0.2463  0.0652
   11PIPC   C4B  132   0.993   1.225   5.671 -0.1396  0.0068  0.0718
   12PIPC   NC3  133   2.829   0.903   7.589 -0.0943 -0.2444  0.0102
   12PIPC   PO4  134   3.130   0.560   7.531  0.5705 -0.0629  0.1830
   12PIPC   GL1  135   2.986   0.346   7.202  0.2057  0.2388  0.1035
   12PIPC   GL2  136   3.243   0.164   7.071  0.3077 -0.2483  0.3867
   12PIPC   C1A  137   2.901   0.365   6.735  0.1535  0.0190  0.2141
   12PIPC   D2A  138   2.923   0.530   6.428 -0.1515  0.1892 -0.0447
   12PIPC   D3A  139   2.670   0.451   6.153 -0.2287  0.0074 -0.1883
   12PIPC   C4A  140   2.987   0.494   5.913 -0.2528 -0.0555  0.0660
   12PIPC   C1B  141   3.312   0.080   6.700  0.0715 -0.0197 -0.0742
   12PIPC   C2B  142   3.245   0.156   6.366 -0.0802 -0.1965  0.0985
   12PIPC   C3B  143   3.409   0.261   5.919 -0.2228 -0.2756 -0.2891
   12PIPC   C4B  144   3.731   0.186   5.575  0.0959  0.3048 -0.2689
   13PIPC   NC3  145   7.227   5.764   3.235  0.3673 -0.0230  0.1305
   13PIPC   PO4  146   7.069   5.321   3.365  0.2540  0.1753 -0.0429
   13PIPC   GL1  147   7.132   5.491   3.709 -0.1540 -0.0599 -0.0761
   13PIPC   GL2  148   7.338   5.725   3.745  0.1176  0.1423 -0.1832
   13PIPC   C1A  149   6.885   5.571   4.065  0.1635 -0.2989 -0.0986
   13PIPC   D2A  150   6.749   5.608   4.436 -0.1544  0.0511  0.2498
   13PIPC   D3A  151   6.595   5.837   4.844 -0.0351 -0.0064  0.2011
   13PIPC   C4A  152   6.351   5.679   5.243 -0.1798 -0.2252  0.2632
   13PIPC   C1B  153   7.397   5.532   4.127 -0.1773  0.4332  0.0622
   13PIPC   C2B  154   7.251   5.386   4.443 -0.2801 -0.2048  0.1245
   13PIPC   C3B  155   7.070   5.412   4.930  0.1906 -0.2872  0.2977
   13PIPC   C4B  156   6.715   5.364   5.134  0.0335  0.0805 -0.1336
   14PIPC   NC3  157   0.575   4.684   3.576 -0.0348 -0.2084 -0.0719
   14PIPC   PO4  158   0.556   5.119   3.304  0.2412  0.4593 -0.1422
   14PIPC   GL1  159   0.423   5.265   3.719 -0.1993 -0.0613  0.0617
   14PIPC   GL2  160   0.363   5.074   3.918 -0.2797  0.1008 -0.2134
   14PIPC   C1A  161   0.212   5.544   4.019 -0.2704  0.2412 -0.0733
   14PIPC   D2A  162  -0.027   5.765   4.362  0.2490 -0.0032 -0.3847
   14PIPC   D3A  163  -0.126   5.984   4.022 -0.1372 -0.0505 -0.3150
   14PIPC   C4A  164  -0.208   6.331   4.101  0.0855 -0.2218  0.1085
   14PIPC   C1B  165   0.391   5.074   4.373 -0.2227 -0.0387  0.0552
   14PIPC   C2B  166   0.350   5.006   4.791  0.0445  0.2310  0.1007
   14PIPC   C3B  167   0.486   5.030   5.225 -0.0654  0.0590 -0.0552
   14PIPC   C4B  168   0.649   5.297   5.461  0.1629  0.0205  0.0201
   15PIPC   NC3  169   6.213   6.825   3.009 -0.2713 -0.0420  0.0063
   15PIPC   PO4  170   6.038   6.451   2.963 -0.1460  0.0288 -0.2205
   15PIPC   GL1  171   6.050   6.438   3.377 -0.0145 -0.0977 -0.1730
   15PIPC   GL2  172   5.895   6.158   3.451 -0.1352 -0.1200 -0.1651
   15PIPC   C1A  173   6.119   6.386   3.807 -0.0121  0.0064 -0.1806
   15PIPC   D2A  174   6.254   6.173   4.130  0.0797  0.3014 -0.1660
   15PIPC   D3A  175   6.306   5.865   4.356 -0.0161 -0.1844  0.1692
   15PIPC   C4A  176   6.094   5.971   4.852 -0.1191  0.0839 -0.0668
   15PIPC   C1B  177   6.022   5.901   3.729  0.1406 -0.0590  0.1407
   15PIPC   C2B  178   5.939   5.651   4.161  0.0813 -0.0983  0.0750
   15PIPC   C3B  179   5.900   5.577   4.586  0.0420 -0.1987 -0.4006
   15PIPC   C4B  180   5.575   5.587   4.970  0.0914 -0.0175  0.1982
   16PIPC   NC3  181   3.691   2.296   3.252 -0.0535 -0.0889 -0.0854
   16PIPC   PO4  182   3.312   2.161   3.542  0.1075 -0.0652 -0.3120
   16PIPC   GL1  183   3.642   2.226   3.811 -0.2439  0.0673 -0.1461
   16PIPC   GL2  184   3.974   2.086   3.608  0.0588 -0.1428  0.1360
   16PIPC   C1A  185   3.732   2.112   4.305 -0.0400 -0.1646  0.0376
   16PIPC   D2A  186   3.980   1.846   4.580 -0.2110  0.1803  0.2586
   16PIPC   D3A  187   4.103   1.809   4.155 -0.0685 -0.1846  0.0548
   16PIPC   C4A  188   3.877   1.675   3.973 -0.0263 -0.0885 -0.0835
   16PIPC   C1B  189   4.097   2.298   3.905  0.1106  0.0087 -0.1000
   16PIPC   C2B  190   4.344   2.238   4.216  0.0769  0.1177 -0.1321
   16PIPC   C3B  191   4.608   2.455   4.504 -0.0542  0.2661  0.4373
   16PIPC   C4B  192   4.546   2.324   4.981 -0.0078 -0.0132 -0.3617
   17PIPC   NC3  193   5.960   0.892   3.424 -0.2748  0.2908 -0.0056
   17PIPC   PO4  194   6.022   1.339   3.303  0.1824  0.0278  0.2336
   17PIPC   GL1  195   6.180   1.335   3.769  0.1648  0.0343 -0.0660
   17PIPC   GL2  196   6.520   1.424   3.956  0.0259  0.2803 -0.1101
   17PIPC   C1A  197   6.049   1.022   4.117 -0.0646  0.0901  0.4115
   17PIPC   D2A  198   5.632   1.178   4.383  0.3560  0.1601 -0.2353
   17PIPC   D3A  199   5.571   1.599   4.410  0.0582  0.0966  0.0274
   17PIPC   C4A  200   5.149   1.692   4.471 -0.0196  0.4149  0.0516
   17PIPC   C1B  201   6.245   1.451   4.341  0.1370 -0.3588 -0.2402
   17PIPC   C2B  202   5.978   1.414   4.726 -0.2469  0.1874  0.0583
   17PIPC   C3B  203   5.948   1.300   5.175 -0.1191 -0.1382 -0.0736
   17PIPC   C4B  204   5.568   1.405   5.380 -0.0103  0.1017 -0.1313
   18PIPC   NC3  205   0.268   5.582   3.364  0.1456  0.2112 -0.0004
   18PIPC   PO4  206   0.113   5.928   3.592 -0.2122 -0.3171  0.2324
   18PIPC   GL1  207   0.309   6.201   3.832  0.1909 -0.1892 -0.2267
   18PIPC   GL2  208   0.569   6.191   3.995 -0.1941  0.4357  0.0551
   18PIPC   C1A  209   0.231   6.245   4.326  0.0498  0.2994 -0.1576
   18PIPC   D2A  210  -0.140   6.324   4.596 -0.2900 -0.3415 -0.3361
   18PIPC   D3A  211  -0.407   6.300   5.069  0.0161  0.0940  0.0942
   18PIPC   C4A  212  -0.179   6.080   5.369 -0.2259 -0.0493 -0.1096
   18PIPC   C1B  213   0.492   5.829   4.348  0.3164 -0.3398  0.1128
   18PIPC   C2B  214   0.341   5.982   4.704  0.2569  0.4063  0.0690
   18PIPC   C3B  215  -0.006   5.875   4.884 -0.1521  0.1363 -0.0077
   18PIPC   C4B  216  -0.237   5.587   5.082  0.0507  0.1397  0.1356
   19PIPC   NC3  217   3.695   0.453   3.728  0.2579  0.1866 -0.0726
   19PIPC   PO4  218   3.920   0.848   3.687  0.3264 -0.4984  0.1812
   19PIPC   GL1  219   4.096   0.725   3.967  0.1338  0.0427 -0.2337
   19PIPC   GL2  220   4.063   0.387   4.144 -0.3999 -0.1269  0.0253
   19PIPC   C1A  221   3.875   0.810   4.317  0.0293 -0.2651 -0.1407
   19PIPC   D2A  222   3.682   1.290   4.370 -0.4483 -0.2836  0.0896
   19PIPC   D3A  223   3.664   1.472   4.763  0.2388  0.2137 -0.0902
   19PIPC   C4A  224   3.962   1.669   5.047  0.0920  0.1824  0.2488
   19PIPC   C1B  225   3.785   0.389   4.559  0.3669 -0.1884 -0.0677
   19PIPC   C2B  226   3.916   0.038   4.797  0.0001  0.3483 -0.0592
   19PIPC   C3B  227   3.863  -0.176   5.144 -0.1042 -0.0348  0.1826
   19PIPC   C4B  228   3.482  -0.320   5.331  0.0868 -0.0949 -0.3104
   20PIPC   NC3  229   1.879   4.865   3.206 -0.0773  0.0630  0.0512
   20PIPC   PO4  230   1.886   4.533   3.506  0.3266 -0.2895  0.1474
   20PIPC   GL1  231   2.093   4.465   3.879 -0.1854 -0.1733 -0.0110
   20PIPC   GL2  232   2.234   4.129   3.908 -0.1972  0.1774 -0.1646
   20PIPC   C1A  233   2.253   4.540   4.265 -0.2284 -0.0985 -0.0754
   20PIPC   D2A  234   2.335   4.660   4.695  0.1575 -0.5785 -0.0225
   20PIPC   D3A  235   2.464   4.966   4.987 -0.3296 -0.3336  0.2253
   20PIPC   C4A  236   2.751   5.193   4.946  0.1260  0.1263  0.0957
   20PIPC   C1B  237   2.030   4.059   4.270 -0.2333  0.0003 -0.0974
   20PIPC   C2B  238   2.312   4.095   4.594  0.1851  0.3035 -0.0573
   20PIPC   C3B  239   2.308   3.928   5.044  0.0252 -0.1720 -0.0397
   20PIPC   C4B  240   2.076   3.640   5.429  0.2396 -0.0633 -0.2253
   21PIPC   NC3  241   7.739   3.755   2.951  0.1604 -0.3498 -0.3570
   21PIPC   PO4  242   7.385   3.836   3.291  0.3392  0.0298  0.1283
   21PIPC   GL1  243   7.177   3.819   3.612  0.1256  0.2725  0.5368
   21PIPC   GL2  244   7.330   3.898   3.884  0.3176 -0.0003 -0.2159
   21PIPC   C1A  245   6.858   3.618   3.816  0.0489  0.0514 -0.1013
   21PIPC   D2A  246   6.495   3.399   3.720 -0.1623  0.2033  0.2131
   21PIPC   D3A  247   6.461   3.892   3.597  0.3265 -0.2092  0.0339
   21PIPC   C4A  248   6.362   4.138   4.006  0.0402  0.2663  0.1483
   21PIPC   C1B  249   7.543   4.172   4.067 -0.1181 -0.0530 -0.0938
   21PIPC   C2B  250   7.463   4.340   4.506 -0.1945 -0.0650 -0.0628
   21PIPC   C3B  251   7.526   4.301   4.962  0.0408  0.1476  0.0249
   21PIPC   C4B  252   7.537   4.015   5.322 -0.0419  0.2664  0.0862
   22PIPC   NC3  253   7.606   2.196   3.164 -0.2306  0.1899  0.2294
   22PIPC   PO4  254   7.324   2.423   3.381 -0.0645  0.0943  0.0254
   22PIPC   GL1  255   7.201   2.460   3.776  0.0115  0.2462 -0.2869
   22PIPC   GL2  256   6.838   2.490   3.899 -0.1085  0.0711  0.2011
   22PIPC   C1A  257   7.245   2.751   4.163 -0.2814 -0.2727  0.1145
   22PIPC   D2A  258   7.404   3.103   4.370  0.1151 -0.0673 -0.1119
   22PIPC   D3A  259   7.388   2.920   4.644  0.0646 -0.2031 -0.0903
   22PIPC   C4A  260   7.176   2.760   5.030 -0.1773  0.1473 -0.1755
   22PIPC   C1B  261   6.655   2.403   4.314 -0.3432  0.1003  0.0075
   22PIPC   C2B  262   6.527   2.426   4.637 -0.0388 -0.0530  0.2365
   22PIPC   C3B  263   6.425   2.241   5.065 -0.0283 -0.0298 -0.1102
   22PIPC   C4B  264   6.493   2.065   5.450 -0.0975  0.0281  0.0520
   23PIPC   NC3  265   5.212   6.762   2.995  0.0918 -0.1230  0.0657
   23PIPC   PO4  266   5.564   6.454   3.186 -0.0105 -0.1266  0.0619
   23PIPC   GL1  267   5.470   6.501   3.596  0.0372  0.2703  0.0176
   23PIPC   GL2  268   5.702   6.581   3.797 -0.1794 -0.3598  0.1461
   23PIPC   C1A  269   5.247   6.441   4.038  0.1048  0.2316 -0.0922
   23PIPC   D2A  270   4.860   6.340   4.243 -0.1136  0.1473  0.2441
   23PIPC   D3A  271   4.699   6.122   4.663 -0.2626  0.2393 -0.1516
   23PIPC   C4A  272   5.014   6.267   5.043  0.1181  0.2690 -0.3465
   23PIPC   C1B  273   5.837   6.577   4.230 -0.2885  0.0514  0.3232
   23PIPC   C2B  274   5.692   6.568   4.635  0.1346  0.1126  0.2164
   23PIPC   C3B  275   5.286   6.426   4.672  0.2599 -0.1801 -0.1484
   23PIPC   C4B  276   4.798   6.612   4.751 -0.2158 -0.0614 -0.1686
   24PIPC   NC3  277   5.932   4.410   2.823  0.1655 -0.6118 -0.1194
   24PIPC   PO4  278   5.739   4.201   3.193 -0.2494  0.0179 -0.0353
   24PIPC   GL1  279   5.602   4.001   3.644 -0.0953  0.0849 -0.1619
   24PIPC   GL2  280   5.438   3.651   3.575 -0.0792  0.1147 -0.0763
   24PIPC   C1A  281   5.492   3.837   4.019  0.2088 -0.1716 -0.2143
   24PIPC   D2A  282   5.606   3.836   4.440  0.0529  0.1617 -0.3998
   24PIPC   D3A  283   6.009   4.007   4.328  0.2379  0.1775  0.0724
   24PIPC   C4A  284   6.142   4.355   4.492  0.1050  0.0245 -0.3163
   24PIPC   C1B  285   5.086   3.885   3.666 -0.0147 -0.0119  0.2520
   24PIPC   C2B  286   4.836   4.015   4.052  0.2709  0.1809  0.1916
   24PIPC   C3B  287   4.794   4.275   4.505 -0.2501  0.1235  0.0180
   24PIPC   C4B  288   4.741   4.580   4.778 -0.0172 -0.3643  0.0137
   25DPPC   NC3  289   1.185   2.016   7.896 -0.1236  0.2723 -0.2197
   25DPPC   PO4  290   0.808   2.032   7.823 -0.1201 -0.0382  0.1716
   25DPPC   GL1  291   0.563   2.108   7.445  0.1425 -0.4378 -0.1515
   25DPPC   GL2  292   0.668   2.231   7.263  0.1542 -0.4135  0.1577
   25DPPC   C1A  293   0.284   1.863   7.116  0.0383  0.2151 -0.1383
   25DPPC   C2A  294   0.238   1.770   6.667  0.1133  0.0342 -0.3172
   25DPPC   C3A  295   0.245   1.367   6.364  0.0246 -0.2045 -0.0113
   25DPPC   C4A  296   0.573   1.458   5.973  0.1975  0.0174 -0.0576
   25DPPC   C1B  297   0.633   2.145   6.809 -0.1834  0.4123  0.1083
   25DPPC   C2B  298   0.623   1.908   6.412 -0.1224 -0.0486 -0.3348
   25DPPC   C3B  299   0.778   1.930   5.959  0.1300 -0.3254 -0.2864
   25DPPC   C4B  300   0.885   1.800   5.676  0.0680  0.2543 -0.1886
   26DPPC   NC3  301   7.150   4.452   7.841  0.1577  0.0644 -0.2451
   26DPPC   PO4  302   7.353   4.428   7.579  0.2088 -0.3697 -0.2417
   26DPPC   GL1  303   7.825   4.443   7.415 -0.1307  0.0633  0.1920
   26DPPC   GL2  304   7.675   4.681   7.240  0.0428  0.1850  0.1425
   26DPPC   C1A  305   8.063   4.545   6.987 -0.1327  0.1041  0.0888
   26DPPC   C2A  306   8.156   4.614   6.567  0.1088  0.2723  0.1665
   26DPPC   C3A  307   8.127   4.658   6.147 -0.0150 -0.1557 -0.1616
   26DPPC   C4A  308   8.086   4.399   5.870 -0.0334 -0.1955  0.4341
   26DPPC   C1B  309   7.571   4.623   6.874 -0.3990 -0.5104  0.1220
   26DPPC   C2B  310   7.638   4.630   6.428 -0.1609  0.1749  0.1186
   26DPPC   C3B  311   7.645   4.691   6.081  0.1461  0.2343 -0.1867
   26DPPC   C4B  312   7.618   4.403   5.748 -0.1407 -0.1555 -0.0792
   27DPPC   NC3  313   6.452   1.703   3.535  0.2046 -0.0956 -0.0688
   27DPPC   PO4  314   6.704   1.728   3.327 -0.0573 -0.0250  0.0310
   27DPPC   GL1  315   6.936   1.736   3.621  0.2316  0.0311 -0.1130
   27DPPC   GL2  316   6.979   1.349   3.594 -0.0020 -0.3328 -0.3095
   27DPPC   C1A  317   7.100   2.028   3.978  0.1032 -0.3690 -0.2526
   27DPPC   C2A  318   7.126   2.253   4.327  0.1238 -0.0368  0.0604
   27DPPC   C3A  319   7.049   2.505   4.577 -0.0340  0.1835 -0.0746
   27DPPC   C4A  320   6.940   2.346   5.026 -0.1008  0.3129  0.0271
   27DPPC   C1B  321   7.103   1.493   4.012 -0.2240 -0.0597 -0.1733
   27DPPC   C2B  322   7.165   1.622   4.415  0.0064 -0.0579 -0.1389
   27DPPC   C3B  323   7.206   1.971   4.787  0.2503  0.1509  0.0653
   27DPPC   C4B  324   7.368   2.214   5.257  0.0819  0.0332 -0.1214
   28DPPC   NC3  325   2.107   7.158   3.425 -0.0047 -0.2770 -0.2220
   28DPPC   PO4  326   2.460   7.406   3.600 -0.0757 -0.0675 -0.1419
   28DPPC   GL1  327   2.388   7.662   3.975 -0.3520  0.2636  0.1508
   28DPPC   GL2  328   2.132   7.481   4.040  0.1811  0.2834 -0.0153
   28DPPC   C1A  329   2.546   7.799   4.506  0.3185  0.1027  0.1351
   28DPPC   C2A  330   2.744   7.784   4.866 -0.1001 -0.3692 -0.3262
   28DPPC   C3A  331   2.981   8.071   5.098  0.0568 -0.0829 -0.0257
   28DPPC   C4A  332   3.264   8.232   5.352  0.1302  0.2110  0.0915
   28DPPC   C1B  333   2.109   7.512   4.514  0.0464  0.0673 -0.0601
   28DPPC   C2B  334   2.244   7.723   4.892 -0.1433 -0.2393  0.1687
   28DPPC   C3B  335   2.134   7.680   5.304 -0.1570 -0.0890 -0.0470
   28DPPC   C4B  336   2.271   7.856   5.593 -0.3066  0.1818  0.1938
   29POPC   NC3  337   4.010  -0.321   8.054 -0.0267  0.0828 -0.0627
   29POPC   PO4  338   3.755   0.017   7.950 -0.0352 -0.1932 -0.0547
   29POPC   GL1  339   3.838   0.170   7.496  0.0885  0.2315  0.6051
   29POPC   GL2  340   3.638   0.438   7.431  0.2068 -0.3882  0.2037
   29POPC   C1A  341   4.069   0.146   7.192 -0.1364  0.1757 -0.2700
   29POPC   D2A  342   4.265   0.291   6.800 -0.2471 -0.2433 -0.0544
   29POPC   C3A  343   4.279   0.228   6.308  0.1645  0.1946 -0.1252
   29POPC   C4A  344   4.073   0.090   5.921  0.3441  0.0272 -0.1028
   29POPC   C1B  345   3.733   0.416   7.007  0.0969  0.2803  0.3587
   29POPC   C2B  346   3.873   0.444   6.563  0.2435  0.0041 -0.0224
   29POPC   C3B  347   3.889   0.561   6.146 -0.0258  0.2861 -0.1694
   29POPC   C4B  348   4.061   0.816   5.986  0.0029  0.4308  0.4449
   30POPC   NC3  349   6.252   1.906   7.249  0.3430 -0.1394  0.1360
   30POPC   PO4  350   6.380   2.302   7.428  0.0870 -0.1480 -0.0345
   30POPC   GL1  351   6.391   2.500   7.063  0.1091  0.2955 -0.3170
   30POPC   GL2  352   6.694   2.704   7.153 -0.0868 -0.1722 -0.1336
   30POPC   C1A  353   6.409   2.474   6.588 -0.1186  0.2109 -0.0696
   30POPC   D2A  354   6.389   2.344   6.075 -0.1992  0.2225  0.2925
   30POPC   C3A  355   6.587   2.516   5.704 -0.2232 -0.0948  0.0769
   30POPC   C4A  356   6.933   2.683   5.432 -0.0824  0.2723 -0.0128
   30POPC   C1B  357   6.848   2.710   6.723  0.1311  0.0859 -0.2324
   30POPC   C2B  358   7.032   2.817   6.319  0.2148  0.1031  0.2511
   30POPC   C3B  359   6.880   2.888   5.861 -0.3480  0.3287 -0.2365
   30POPC   C4B  360   6.613   3.079   5.591 -0.0968  0.1283 -0.2406
   31POPC   NC3  361   4.911   3.567   6.879  0.1337  0.0836  0.0658
   31POPC   PO4  362   4.698   3.838   6.897 -0.0336  0.0191  0.0613
   31POPC   GL1  363   4.520   3.724   6.566  0.1123 -0.0116 -0.1672
   31POPC   GL2  364   4.203   3.614   6.653 -0.1878 -0.2104  0.2169
   31POPC   C1A  365   4.512   3.609   6.137 -0.1713  0.0296 -0.1201
   31POPC   D2A  366   4.676   3.476   5.822 -0.0928  0.0640  0.1739
   31POPC   C3A  367   5.014   3.592   5.753 -0.1174 -0.2117 -0.1012
   31POPC   C4A  368   5.349   3.655   5.539  0.3251 -0.1634  0.0073
   31POPC   C1B  369   4.041   3.604   6.198 -0.1350 -0.2490 -0.0883
   31POPC   C2B  370   4.138   3.519   5.825  0.2720  0.1127 -0.2037
   31POPC   C3B  371   4.047   3.546   5.423 -0.0083 -0.0653 -0.2249
   31POPC   C4B  372   3.798   3.504   5.066 -0.1225  0.0014 -0.0182
   32POPC   NC3  373  -0.135   2.574   7.380 -0.1046 -0.0103  0.0487
   32POPC   PO4  374   0.107   2.941   7.374 -0.0191 -0.2120 -0.2416
   32POPC   GL1  375   0.453   2.866   7.005 -0.4538  0.0227 -0.0092
   32POPC   GL2  376   0.275   2.945   6.690  0.0481  0.2410  0.0288
   32POPC   C1A  377   0.600   2.622   6.596 -0.1459 -0.2022 -0.1804
   32POPC   D2A  378   0.739   2.733   6.109  0.0019  0.2700  0.0177
   32POPC   C3A  379   0.862   2.412   5.785 -0.2727  0.0152 -0.3372
   32POPC   C4A  380   0.548   2.279   5.458  0.0969  0.0455 -0.1780
   32POPC   C1B  381   0.355   3.040   6.293  0.3134  0.2959  0.3152
   32POPC   C2B  382   0.465   3.211   5.915 -0.0989 -0.0503 -0.4004
   32POPC   C3B  383   0.518   3.415   5.495  0.2062  0.0926 -0.1174
   32POPC   C4B  384   0.702   3.538   5.061 -0.0252 -0.1058  0.1598
   33POPC   NC3  385  -0.147   4.204   3.466  0.0751 -0.2259 -0.1360
   33POPC   PO4  386   0.259   4.325   3.490  0.1152 -0.0483  0.1729
   33POPC   GL1  387   0.154   4.397   3.823 -0.3065 -0.0734  0.1493
   33POPC   GL2  388   0.123   4.662   4.006 -0.1707 -0.1659 -0.1625
   33POPC   C1A  389   0.323   4.264   4.265 -0.0260 -0.2774  0.1064
   33POPC   D2A  390   0.211   4.182   4.686 -0.2583  0.2873 -0.2332
   33POPC   C3A  391   0.455   3.989   5.073 -0.0797  0.0704  0.1154
   33POPC   C4A  392   0.787   4.070   5.262  0.0109  0.3250 -0.1017
   33POPC   C1B  393   0.015   4.695   4.422 -0.3981  0.2138 -0.1669
   33POPC   C2B  394  -0.012   4.712   4.948  0.0246 -0.2757  0.1031
   33POPC   C3B  395  -0.195   4.717   5.299 -0.1312 -0.1791  0.2347
   33POPC   C4B  396  -0.485   4.818   5.683 -0.2764 -0.2727 -0.5147
   34POPC   NC3  397   6.568   3.113   3.293  0.2567  0.3606 -0.2234
   34POPC   PO4  398   6.346   3.515   3.137  0.1825  0.2072 -0.3065
   34POPC   GL1  399   6.061   3.254   3.488  0.0321  0.0255 -0.1915
   34POPC   GL2  400   5.954   2.979   3.526  0.2744  0.1651 -0.2223
   34POPC   C1A  401   5.969   3.492   3.820 -0.1601 -0.2487 -0.0805
   34POPC   D2A  402   5.822   3.418   4.267 -0.2579  0.2007  0.0088
   34POPC   C3A  403   6.085   3.624   4.625  0.1547  0.2877 -0.1007
   34POPC   C4A  404   6.449   3.525   4.834 -0.0149  0.3676  0.1566
   34POPC   C1B  405   5.936   2.889   3.999  0.0138  0.0258  0.3399
   34POPC   C2B  406   5.759   2.914   4.442  0.0948  0.1738  0.1179
   34POPC   C3B  407   5.557   3.246   4.774  0.2075  0.0448 -0.1467
   34POPC   C4B  408   5.268   3.315   5.179  0.0099  0.0107 -0.0392
   35POPC   NC3  409   6.716   0.998   2.793  0.2474 -0.0821  0.0630
   35POPC   PO4  410   6.916   0.995   3.232  0.0220 -0.3191  0.1485
   35POPC   GL1  411   6.971   0.870   3.782 -0.3756  0.1001  0.2600
   35POPC   GL2  412   7.242   1.003   3.954 -0.2473 -0.2963 -0.1555
   35POPC   C1A  413   6.791   1.100   4.166 -0.0241  0.0579  0.1535
   35POPC   D2A  414   6.765   1.322   4.468  0.2787 -0.2447  0.1137
   35POPC   C3A  415   6.640   1.193   4.958 -0.1819 -0.3294 -0.0376
   35POPC   C4A  416   6.495   0.638   5.111  0.2540 -0.1276 -0.0017
   35POPC   C1B  417   7.531   1.188   4.155  0.0803 -0.1511  0.0664
   35POPC   C2B  418   7.620   1.421   4.437 -0.0145 -0.1473 -0.3097
   35POPC   C3B  419   7.605   1.693   4.734  0.0868  0.1186  0.0912
   35POPC   C4B  420   7.748   1.988   4.986  0.1840 -0.0927 -0.1663
   36POPC   NC3  421   3.838   3.679   3.111  0.4067 -0.2622  0.0437
   36POPC   PO4  422   3.535   3.553   3.452  0.0531 -0.1517 -0.1829
   36POPC   GL1  423   3.835   3.794   3.667  0.0344 -0.0732  0.1108
   36POPC   GL2  424   3.851   3.554   3.816 -0.4808 -0.1823  0.2997
   36POPC   C1A  425   3.746   4.115   3.953 -0.2146 -0.0060 -0.0513
   36POPC   D2A  426   3.690   4.145   4.391 -0.1013  0.0854  0.3050
   36POPC   C3A  427   3.715   3.901   4.768 -0.2717  0.0699 -0.2792
   36POPC   C4A  428   3.790   4.083   5.202  0.0863  0.1365 -0.0728
   36POPC   C1B  429   4.198   3.510   4.091 -0.0038  0.0739 -0.2171
   36POPC   C2B  430   4.612   3.673   4.397  0.2259 -0.0277 -0.1952
   36POPC   C3B  431   4.581   3.800   4.771 -0.0478  0.0051 -0.1119
   36POPC   C4B  432   4.187   3.821   5.007  0.1946 -0.2113 -0.1555
   37DPSM   NC3  433   0.205   3.383   7.586  0.0038 -0.3030 -0.1127
   37DPSM   PO4  434  -0.074   3.776   7.520 -0.2087 -0.0895  0.1797
   37DPSM   AM1  435   0.294   3.865   7.249  0.1944 -0.0274 -0.2826
   37DPSM   AM2  436   0.566   3.715   7.338  0.2736 -0.2064 -0.3272
   37DPSM   T1A  437   0.459   4.071   6.968 -0.4156  0.1004  0.1854
   37DPSM   C2A  438   0.559   4.142   6.638  0.1122 -0.1919  0.1868
   37DPSM   C3A  439   0.719   4.144   6.274  0.0970 -0.0493  0.1676
   37DPSM   C1B  440   0.738   3.667   6.948  0.0150  0.1740  0.3297
   37DPSM   C2B  441   0.913   3.636   6.546 -0.1304  0.0770  0.0444
   37DPSM   C3B  442   1.033   3.696   6.215 -0.0968 -0.1017 -0.0883
   37DPSM   C4B  443   1.205   4.003   5.928 -0.1550 -0.1821  0.1896
   38DPSM   NC3  444   2.905   7.009   7.914 -0.1867 -0.1055 -0.0935
   38DPSM   PO4  445   3.333   6.985   7.730  0.0828 -0.2313  0.2470
   38DPSM   AM1  446   3.165   7.180   7.369 -0.1519 -0.0094 -0.1990
   38DPSM   AM2  447   3.236   7.502   7.284 -0.0040 -0.1677 -0.3277
   38DPSM   T1A  448   2.946   7.104   6.918  0.0306 -0.1759  0.2425
   38DPSM   C2A  449   2.870   7.093   6.411 -0.3557  0.3944 -0.2239
   38DPSM   C3A  450   2.893   7.165   5.971  0.0596  0.2476 -0.1873
   38DPSM   C1B  451   3.306   7.422   6.852  0.1562 -0.2519  0.1882
   38DPSM   C2B  452   3.207   7.408   6.373  0.1608 -0.2115  0.0975
   38DPSM   C3B  453   3.122   7.611   6.028  0.2177  0.1200 -0.0939
   38DPSM   C4B  454   3.100   7.780   5.552  0.2364  0.0958 -0.2328
   39DPSM   NC3  455   6.850   3.985   3.279  0.0077 -0.2698 -0.1786
   39DPSM   PO4  456   7.134   4.337   3.389  0.2144  0.0307  0.3588
   39DPSM   AM1  457   7.218   4.521   3.781  0.2759 -0.0448  0.0157
   39DPSM   AM2  458   7.500   4.589   3.726  0.2915  0.2685  0.0025
   39DPSM   T1A  459   7.186   4.576   4.200  0.2447  0.0741  0.2538
   39DPSM   C2A  460   7.397   4.878   4.490  0.3069  0.0152 -0.1229
   39DPSM   C3A  461   7.572   5.131   4.825  0.1353  0.0320  0.1024
   39DPSM   C1B  462   7.593   5.007   4.031  0.2005  0.1023  0.1285
   39DPSM   C2B  463   7.744   5.197   4.307 -0.1162 -0.0293  0.0511
   39DPSM   C3B  464   7.948   5.440   4.677  0.2368 -0.0552  0.1185
   39DPSM   C4B  465   7.883   5.233   5.161 -0.0787  0.0746  0.0868
   40DPSM   NC3  466   2.538   0.592   3.033 -0.3104 -0.1144  0.1219
   40DPSM   PO4  467   2.599   0.493   3.394  0.2413  0.1932 -0.3790
   40DPSM   AM1  468   2.627   0.351   3.781 -0.1900 -0.2014  0.0948
   40DPSM   AM2  469   2.490   0.426   4.092 -0.0104  0.1782 -0.0712
   40DPSM   T1A  470   2.929   0.198   4.147  0.0375  0.0383 -0.0606
   40DPSM   C2A  471   3.154   0.150   4.617  0.2919 -0.2436  0.2957
   40DPSM   C3A  472   3.440  -0.042   4.932 -0.0575  0.0023  0.0121
   40DPSM   C1B  473   2.746   0.538   4.487  0.0920 -0.2270  0.1990
   40DPSM   C2B  474   2.737   0.690   4.864  0.0451  0.2042  0.2112
   40DPSM   C3B  475   2.879   0.770   5.212 -0.0363  0.0650 -0.1622
   40DPSM   C4B  476   3.001   0.845   5.601  0.0325  0.2915  0.0147
   41PAPI    C1  477   5.868   1.456   7.387  0.0552  0.1028 -0.1640
   41PAPI    C2  478   6.200   1.363   7.185  0.0886 -0.2925  0.0633
   41PAPI    C3  479   6.226   1.502   7.559  0.0036 -0.1523  0.0177
   41PAPI   PO4  480   5.704   1.252   7.297  0.3030  0.3387  0.0483
   41PAPI   GL1  481   5.527   0.933   7.076 -0.0619 -0.2018 -0.0544
   41PAPI   GL2  482   5.376   1.136   6.779  0.2732  0.0555  0.1460
   41PAPI   D1A  483   5.799   0.701   6.782 -0.1562  0.3082 -0.0118
   41PAPI   D2A  484   5.428   0.691   6.574  0.0422  0.4533  0.2183
   41PAPI   D3A  485   5.658   0.186   6.419  0.0230  0.0774  0.0727
   41PAPI   D4A  486   5.599   0.027   6.021 -0.0532 -0.0903 -0.2023
   41PAPI   C5A  487   5.832   0.188   5.670 -0.0353  0.0576 -0.0445
   41PAPI   C1B  488   5.553   1.115   6.362 -0.2981 -0.0387 -0.1759
   41PAPI   C2B  489   5.422   0.959   6.017 -0.0626  0.0605  0.0836
   41PAPI   C3B  490   5.634   0.782   5.580 -0.1444 -0.1102 -0.2592
   41PAPI   C4B  491   5.978   0.562   5.253 -0.0408  0.3529  0.1626
   42PAPI    C1  492   3.059   2.285   7.614  0.2663 -0.0612 -0.2167
   42PAPI    C2  493   3.336   2.281   7.902  0.1693 -0.0010 -0.1215
   42PAPI    C3  494   3.331   2.577   7.633 -0.0789  0.2487  0.1511
   42PAPI   PO4  495   2.826   2.327   7.717 -0.1628  0.0404 -0.0091
   42PAPI   GL1  496   2.675   1.988   7.463 -0.1602  0.0657  0.0367
   42PAPI   GL2  497   2.502   2.083   7.173  0.3923 -0.1211  0.1558
   42PAPI   D1A  498   2.509   2.505   7.408  0.1355  0.0127 -0.2074
   42PAPI   D2A  499   2.912   2.616   7.319 -0.1970  0.0369 -0.2303
   42PAPI   D3A  500   2.956   2.228   7.082 -0.3674  0.0681  0.0336
   42PAPI   D4A  501   3.303   2.151   6.799 -0.0520  0.0478  0.0086
   42PAPI   C5A  502   3.524   1.820   6.813 -0.1717  0.0805 -0.0476
   42PAPI   C1B  503   2.340   2.222   6.811 -0.1420  0.4022 -0.0559
   42PAPI   C2B  504   2.409   1.859   6.360 -0.0682  0.0961 -0.2146
   42PAPI   C3B  505   2.146   1.517   6.099 -0.4950  0.4488 -0.1982
   42PAPI   C4B  506   1.776   1.366   5.920  0.1071 -0.0620 -0.1266
   43PAPI    C1  507   0.706   2.579   3.304  0.0459  0.1146 -0.0227
   43PAPI    C2  508   0.962   2.489   3.598 -0.0041 -0.2740 -0.0934
   43PAPI    C3  509   0.885   2.221   3.310 -0.2729 -0.0538 -0.2313
   43PAPI   PO4  510   0.468   2.777   3.516 -0.0208 -0.1716  0.1016
   43PAPI   GL1  511   0.417   2.967   3.891  0.2677 -0.2937 -0.1926
   43PAPI   GL2  512   0.750   2.802   3.953 -0.3334 -0.1575 -0.1166
   43PAPI   D1A  513   0.279   2.974   4.329  0.2172  0.0307  0.1063
   43PAPI   D2A  514   0.017   3.307   4.480 -0.2604 -0.1543  0.0620
   43PAPI   D3A  515  -0.155   3.321   4.826 -0.0520 -0.1049  0.1627
   43PAPI   D4A  516   0.054   2.917   4.889  0.0001  0.2089 -0.0558
   43PAPI   C5A  517   0.007   2.563   5.165  0.2313 -0.0897  0.2943
   43PAPI   C1B  518   0.689   2.678   4.389 -0.0617 -0.1141 -0.0193
   43PAPI   C2B  519   0.475   2.757   4.785  0.0648 -0.0499  0.0089
   43PAPI   C3B  520   0.478   2.667   5.173 -0.0304  0.0083 -0.5129
   43PAPI   C4B  521   0.809   2.816   5.579  0.0147 -0.0108 -0.2650
   44PAPI    C1  522   2.275   3.092   2.995 -0.1313 -0.0128  0.0129
   44PAPI    C2  523   2.058   2.779   2.873 -0.1687 -0.0299  0.1219
   44PAPI    C3  524   2.455   2.778   2.826 -0.2043  0.0618 -0.2064
   44PAPI   PO4  525   2.240   3.200   3.185 -0.4164 -0.0083 -0.0463
   44PAPI   GL1  526   2.129   3.310   3.610 -0.4032  0.0229  0.0845
   44PAPI   GL2  527   1.930   3.248   3.787  0.1337  0.0443  0.1865
   44PAPI   D1A  528   2.454   3.212   3.746 -0.2067 -0.1780  0.0677
   44PAPI   D2A  529   2.362   3.562   4.076 -0.0838 -0.0979  0.1599
   44PAPI   D3A  530   2.605   3.956   4.189  0.0900  0.1782 -0.1891
   44PAPI   D4A  531   2.691   3.699   4.488 -0.3131 -0.4218  0.0477
   44PAPI   C5A  532   2.609   3.672   4.753  0.0419 -0.1176  0.4066
   44PAPI   C1B  533   2.074   3.106   4.184  0.2548 -0.1528 -0.0474
   44PAPI   C2B  534   2.050   3.097   4.566  0.0955  0.2758  0.0714
   44PAPI   C3B  535   1.990   2.955   5.006 -0.0382  0.0485  0.0692
   44PAPI   C4B  536   1.819   2.818   5.416  0.2053 -0.4179  0.1586
   45PAPS   CNO  537   2.609   6.330   7.367 -0.2731 -0.2323 -0.2708
   45PAPS   PO4  538   2.397   6.041   7.340  0.4055 -0.0799 -0.0602
   45PAPS   GL1  539   2.375   6.156   6.936 -0.1981  0.3076  0.0607
   45PAPS   GL2  540   2.297   6.451   6.807  0.0569  0.2253 -0.1800
   45PAPS   D1A  541   2.689   6.013   6.729  0.1908 -0.1949 -0.0691
   45PAPS   D2A  542   2.476   6.081   6.433 -0.4598 -0.4927 -0.2771
   45PAPS   D3A  543   2.543   5.735   6.228 -0.0987 -0.0104  0.1155
   45PAPS   D4A  544   2.773   5.784   5.953 -0.0953  0.0029  0.3646
   45PAPS   C5A  545   2.673   5.765   5.586 -0.1620 -0.4193  0.0487
   45PAPS   C1B  546   2.105   6.427   6.376  0.2324  0.0633  0.2685
   45PAPS   C2B  547   2.268   6.211   6.017 -0.0540  0.1690  0.0662
   45PAPS   C3B  548   2.601   6.264   5.712 -0.1827  0.3516 -0.0496
   45PAPS   C4B  549   3.042   6.227   5.892 -0.3586 -0.1698  0.0288
   46PAPS   CNO  550   3.334   5.524   7.189 -0.1207  0.0254 -0.0413
   46PAPS   PO4  551   2.963   5.607   6.979 -0.2733  0.0069  0.1275
   46PAPS   GL1  552   2.868   5.413   6.639 -0.1477 -0.1677  0.3067
   46PAPS   GL2  553   2.537   5.444   6.695  0.1897 -0.0604 -0.2033
   46PAPS   D1A  554   2.719   5.316   6.205 -0.0937 -0.0399 -0.0161
   46PAPS   D2A  555   2.689   5.323   5.823 -0.0583 -0.3456 -0.2419
   46PAPS   D3A  556   2.778   4.894   5.828 -0.1332  0.2025 -0.1350
   46PAPS   D4A  557   2.777   4.901   5.398 -0.3194 -0.1164 -0.0209
   46PAPS   C5A  558   2.437   5.285   5.363 -0.0047 -0.1460  0.0567
   46PAPS   C1B  559   2.241   5.181   6.496  0.0679  0.5305  0.1630
   46PAPS   C2B  560   2.160   5.078   6.133 -0.2336  0.0640 -0.2470
   46PAPS   C3B  561   1.918   5.105   5.816  0.2762  0.2421 -0.1165
   46PAPS   C4B  562   1.617   5.084   5.457  0.2431  0.0526 -0.0417
   47PAPS   CNO  563   3.443   4.510   6.826  0.1605 -0.1800  0.0956
   47PAPS   PO4  564   3.022   4.310   6.935 -0.0390  0.0423 -0.2334
   47PAPS   GL1  565   3.041   4.562   6.552  0.0101 -0.0564 -0.0314
   47PAPS   GL2  566   3.040   4.557   6.187  0.1295  0.1099 -0.2194
   47PAPS   D1A  567   3.157   5.022   6.534  0.1934 -0.0230  0.0982
   47PAPS   D2A  568   3.185   5.006   6.166  0.1920  0.0876 -0.0429
   47PAPS   D3A  569   3.124   5.384   5.983  0.0396  0.1898  0.2500
   47PAPS   D4A  570   3.199   5.706   6.377 -0.1198  0.0431  0.1948
   47PAPS   C5A  571   3.008   6.065   6.347  0.0308  0.0499  0.0366
   47PAPS   C1B  572   3.164   4.135   6.158 -0.1883  0.0137  0.2433
   47PAPS   C2B  573   3.045   3.813   6.052  0.1692  0.0608  0.1963
   47PAPS   C3B  574   2.693   3.678   5.813  0.2209  0.0079  0.2910
   47PAPS   C4B  575   2.480   3.961   5.469 -0.2574 -0.1552 -0.3034
   48PAPS   CNO  576   1.219   6.786   7.566 -0.4854  0.0529 -0.2191
   48PAPS   PO4  577   0.900   6.579   7.732 -0.0967  0.1971 -0.3116
   48PAPS   GL1  578   0.966   6.561   7.225 -0.3023  0.2622  0.1058
   48PAPS   GL2  579   1.235   6.454   7.122  0.1543 -0.0093  0.0470
   48PAPS   D1A  580   1.009   6.742   6.763 -0.0047 -0.0146  0.0413
   48PAPS   D2A  581   1.051   6.491   6.444  0.0466  0.1193  0.0666
   48PAPS   D3A  582   0.872   6.513   6.017  0.3697 -0.2712 -0.1405
   48PAPS   D4A  583   1.260   6.444   6.013 -0.0070 -0.0199 -0.0404
   48PAPS   C5A  584   1.581   6.629   6.201 -0.1836  0.3092 -0.1486
   48PAPS   C1B  585   1.276   6.319   6.801 -0.0374 -0.0173 -0.1281
   48PAPS   C2B  586   1.535   6.207   6.407 -0.0017  0.4096 -0.0825
   48PAPS   C3B  587   1.621   6.176   5.996 -0.1830 -0.1563 -0.0959
   48PAPS   C4B  588   1.723   5.947   5.648 -0.1312  0.2491  0.3056
   49PAPS   CNO  589   2.263   2.235   7.793  0.0995 -0.0313  0.0323
   49PAPS   PO4  590   2.436   1.774   7.892  0.0792 -0.2612 -0.1754
   49PAPS   GL1  591   2.499   1.566   7.474  0.0224  0.1624  0.1094
   49PAPS   GL2  592   2.848   1.390   7.430 -0.0048 -0.2705 -0.1822
   49PAPS   D1A  593   2.297   1.632   7.063  0.1741  0.1453 -0.0351
   49PAPS   D2A  594   1.873   1.930   7.025  0.0898 -0.2493  0.2864
   49PAPS   D3A  595   1.966   1.793   6.619 -0.1992  0.0615  0.1719
   49PAPS   D4A  596   1.839   1.422   6.862 -0.1819 -0.2150 -0.0781
   49PAPS   C5A  597   1.781   1.523   7.299  0.2759  0.2559 -0.1426
   49PAPS   C1B  598   2.604   1.217   7.079 -0.2073 -0.0400  0.1521
   49PAPS   C2B  599   2.732   1.330   6.688 -0.0888 -0.1157 -0.0941
   49PAPS   C3B  600   2.815   1.583   6.287 -0.0332  0.0153 -0.1116
   49PAPS   C4B  601   2.761   1.738   5.876  0.2618 -0.0269  0.0631
   50PAPS   CNO  602   5.672   7.142   7.366  0.1396 -0.0845  0.2634
   50PAPS   PO4  603   5.551   6.777   7.098 -0.0552  0.2822 -0.0168
   50PAPS   GL1  604   5.293   6.585   6.823 -0.0876  0.4238  0.2118
   50PAPS   GL2  605   5.262   6.270   6.842  0.1810  0.0771 -0.1203
   50PAPS   D1A  606   5.256   6.739   6.407 -0.1078 -0.0832 -0.0684
   50PAPS   D2A  607   5.274   7.128   6.268  0.2474 -0.0314 -0.1637
   50PAPS   D3A  608   5.341   7.587   6.397  0.1576  0.0370  0.3782
   50PAPS   D4A  609   5.149   7.592   6.803 -0.0264 -0.0469  0.0484
   50PAPS   C5A  610   5.363   7.991   6.900  0.1946 -0.2584  0.0955
   50PAPS   C1B  611   5.501   6.333   6.419 -0.0055  0.4563 -0.4193
   50PAPS   C2B  612   5.472   6.417   6.096 -0.3019 -0.2087  0.4543
   50PAPS   C3B  613   5.449   6.761   5.954 -0.1015 -0.0874  0.2350
   50PAPS   C4B  614   5.079   7.001   5.737  0.1304 -0.1007  0.1208
   51PAPS   CNO  615   6.056   2.655   7.538 -0.0023 -0.3039  0.1708
   51PAPS   PO4  616   5.657   2.848   7.592 -0.1322 -0.4067  0.1476
   51PAPS   GL1  617   5.686   2.706   7.154  0.1523 -0.0523 -0.1518
   51PAPS   GL2  618   5.785   2.824   6.988  0.0527  0.1407 -0.1008
   51PAPS   D1A  619   5.387   2.613   6.803 -0.0219 -0.1332  0.0952
   51PAPS   D2A  620   5.591   2.577   6.535 -0.1815  0.1078 -0.1698
   51PAPS   D3A  621   5.427   2.524   6.078 -0.3234 -0.2745  0.1804
   51PAPS   D4A  622   5.282   2.908   6.169 -0.1215 -0.0525 -0.0411
   51PAPS   C5A  623   4.965   3.073   6.072  0.1652 -0.1272  0.2897
   51PAPS   C1B  624   6.065   2.797   6.638 -0.2194 -0.2443 -0.2013
   51PAPS   C2B  625   6.049   2.620   6.254 -0.2161 -0.1286 -0.1937
   51PAPS   C3B  626   5.926   2.420   5.896 -0.2401  0.0812 -0.0861
   51PAPS   C4B  627   6.041   2.264   5.484  0.2653  0.3417 -0.0429
   52PAPS   CNO  628   5.621   1.740   7.775 -0.1615  0.1526 -0.1740
   52PAPS   PO4  629   5.216   1.751   7.750  0.2233  0.0278 -0.0323
   52PAPS   GL1  630   4.955   1.866   7.411 -0.0768 -0.2254  0.0469
   52PAPS   GL2  631   4.947   2.104   7.247  0.2335  0.2573 -0.0158
   52PAPS   D1A  632   4.690   1.713   7.052 -0.6340 -0.2752 -0.0027
   52PAPS   D2A  633   4.716   1.715   6.595 -0.1614  0.1786 -0.0040
   52PAPS   D3A  634   5.021   1.519   6.734  0.0703  0.0157 -0.0600
   52PAPS   D4A  635   4.978   1.416   6.312 -0.0193 -0.0381 -0.2635
   52PAPS   C5A  636   4.661   1.669   6.026  0.0755 -0.3076 -0.4767
   52PAPS   C1B  637   4.778   2.191   6.862  0.3513 -0.1005  0.0923
   52PAPS   C2B  638   5.006   2.449   6.503  0.1117  0.2020 -0.0152
   52PAPS   C3B  639   4.866   2.557   6.083 -0.0695 -0.2409 -0.0608
   52PAPS   C4B  640   4.649   2.733   5.794  0.2839  0.2474  0.2711
   53PAPS   CNO  641   7.866   0.606   7.524  0.2028  0.0997 -0.1871
   53PAPS   PO4  642   7.972   0.780   7.277  0.0891  0.1053 -0.1493
   53PAPS   GL1  643   7.841   0.457   6.971  0.0393  0.2183  0.0765
   53PAPS   GL2  644   7.801   0.525   6.589  0.0006  0.2864 -0.1220
   53PAPS   D1A  645   7.351   0.321   6.769  0.2857 -0.0066 -0.0753
   53PAPS   D2A  646   7.802   0.023   6.659  0.1345  0.1304  0.2917
   53PAPS   D3A  647   7.883  -0.026   6.207 -0.2485 -0.3624  0.2805
   53PAPS   D4A  648   7.484  -0.083   5.918 -0.0383  0.1337 -0.1900
   53PAPS   C5A  649   7.238  -0.503   5.716  0.0630 -0.0050 -0.2082
   53PAPS   C1B  650   7.575   0.385   6.251  0.1507  0.0544 -0.0629
   53PAPS   C2B  651   7.227   0.308   5.983  0.0355  0.0004 -0.0518
   53PAPS   C3B  652   7.170   0.269   5.574  0.1056 -0.1711 -0.0560
   53PAPS   C4B  653   7.346   0.221   5.141  0.2784 -0.1252 -0.0038
   54PAPS   CNO  654   7.232   3.382   7.616  0.0322 -0.1473 -0.1511
   54PAPS   PO4  655   7.375   2.910   7.604 -0.2084  0.0437  0.0260
   54PAPS   GL1  656   7.291   2.957   7.180  0.2958  0.2401 -0.1205
   54PAPS   GL2  657   7.183   2.706   7.097  0.1191  0.0929 -0.3723
   54PAPS   D1A  658   7.665   2.747   6.932 -0.1294  0.0876 -0.0317
   54PAPS   D2A  659   7.604   3.158   6.816  0.0372 -0.0003  0.0855
   54PAPS   D3A  660   7.643   2.950   6.419 -0.2448  0.2396  0.1482
   54PAPS   D4A  661   7.701   2.886   5.984  0.0517 -0.0401  0.1237
   54PAPS   C5A  662   7.322   2.855   5.725 -0.0919  0.0388  0.2038
   54PAPS   C1B  663   7.362   2.490   6.674 -0.2930  0.0748  0.0121
   54PAPS   C2B  664   7.455   2.549   6.233  0.3179  0.1528  0.1042
   54PAPS   C3B  665   7.667   2.370   5.880  0.1422  0.2416 -0.0178
   54PAPS   C4B  666   7.793   2.099   5.453  0.1660 -0.0103  0.2525
   55PAPS   CNO  667   4.527   3.493   7.614  0.1252 -0.0716  0.0039
   55PAPS   PO4  668   4.809   3.317   7.334  0.1973  0.5087  0.1285
   55PAPS   GL1  669   4.933   3.076   6.983  0.0694 -0.1933 -0.3799
   55PAPS   GL2  670   4.947   2.631   6.960  0.1268 -0.1290  0.1530
   55PAPS   D1A  671   5.096   2.982   6.656  0.1909  0.0089  0.2717
   55PAPS   D2A  672   5.138   3.324   6.483 -0.2424 -0.0808  0.0949
   55PAPS   D3A  673   5.363   3.417   6.112  0.0733  0.0801 -0.1640
   55PAPS   D4A  674   5.376   3.169   5.748  0.1046  0.0395  0.1826
   55PAPS   C5A  675   4.930   3.093   5.474 -0.0826  0.0060  0.0182
   55PAPS   C1B  676   4.636   2.710   6.584  0.1868  0.1083 -0.0319
   55PAPS   C2B  677   4.324   2.544   6.170  0.1397 -0.1210 -0.1504
   55PAPS   C3B  678   4.261   2.328   5.885 -0.2448 -0.1143 -0.1543
   55PAPS   C4B  679   3.834   2.134   5.775  0.1519  0.1939  0.0936
   56PAPS   CNO  680   3.578   1.347   8.346 -0.3410 -0.2754  0.3340
   56PAPS   PO4  681   3.536   1.389   7.964  0.0952 -0.5035 -0.1082
   56PAPS   GL1  682   3.330   1.641   7.704 -0.1073  0.0321 -0.0003
   56PAPS   GL2  683   3.502   1.919   7.659 -0.2610 -0.1779  0.3093
   56PAPS   D1A  684   3.185   1.747   7.259  0.1170  0.0298 -0.1739
   56PAPS   D2A  685   2.852   1.701   7.068  0.0310  0.1269 -0.1295
   56PAPS   D3A  686   2.913   1.780   6.729 -0.1824  0.2602 -0.1096
   56PAPS   D4A  687   3.287   1.895   6.381  0.4770 -0.2276  0.0143
   56PAPS   C5A  688   3.365   1.950   5.900  0.1827 -0.0357  0.3391
   56PAPS   C1B  689   3.414   2.155   7.305  0.0909  0.0099 -0.0995
   56PAPS   C2B  690   3.354   2.476   7.119 -0.0291 -0.1758 -0.1507
   56PAPS   C3B  691   3.076   2.633   6.755  0.0706 -0.0405 -0.1326
   56PAPS   C4B  692   2.925   3.020   6.472 -0.2647  0.2122 -0.3024
   57PAPS   CNO  693   2.284   2.740   8.097 -0.0095 -0.1507  0.1558
   57PAPS   PO4  694   2.133   2.807   7.731 -0.3056 -0.0000 -0.0368
   57PAPS   GL1  695   1.954   2.627   7.332  0.0587  0.1028 -0.0778
   57PAPS   GL2  696   2.060   2.314   7.180 -0.0436  0.0671 -0.2830
   57PAPS   D1A  697   1.534   2.577   7.178 -0.1033 -0.2149 -0.0311
   57PAPS   D2A  698   1.526   2.308   6.955 -0.2458  0.0536  0.1271
   57PAPS   D3A  699   1.116   2.133   6.966  0.1699 -0.2555  0.0839
   57PAPS   D4A  700   1.121   2.048   6.518 -0.0176 -0.2881  0.2353
   57PAPS   C5A  701   0.846   2.301   6.262 -0.1869 -0.2042  0.1284
   57PAPS   C1B  702   2.127   2.706   6.863  0.1543  0.2464 -0.1200
   57PAPS   C2B  703   2.079   2.799   6.432  0.2124  0.0147 -0.0484
   57PAPS   C3B  704   2.108   2.788   5.940 -0.3704  0.0414  0.0889
   57PAPS   C4B  705   2.192   2.571   5.591  0.0781  0.1151 -0.1134
   58PAPS   CNO  706   6.856   6.456   7.527 -0.3394 -0.1967  0.3959
   58PAPS   PO4  707   7.155   6.257   7.494 -0.2913  0.0992  0.0687
   58PAPS   GL1  708   7.069   6.258   7.019 -0.1363  0.4676 -0.0555
   58PAPS   GL2  709   6.792   6.299   6.909  0.0801  0.0444  0.0587
   58PAPS   D1A  710   7.443   6.297   6.761  0.1183 -0.2088  0.1767
   58PAPS   D2A  711   7.855   6.080   6.792 -0.0862 -0.0877  0.1830
   58PAPS   D3A  712   7.963   6.517   6.795 -0.0983 -0.0590 -0.3109
   58PAPS   D4A  713   7.840   6.424   6.375  0.0571 -0.0742 -0.3376
   58PAPS   C5A  714   7.522   6.109   6.289  0.0561 -0.0999  0.1679
   58PAPS   C1B  715   6.706   6.194   6.583  0.0102  0.3306  0.0038
   58PAPS   C2B  716   6.528   6.514   6.221 -0.2550  0.1427 -0.0780
   58PAPS   C3B  717   6.495   6.693   5.857  0.2935  0.0540  0.0629
   58PAPS   C4B  718   6.282   7.069   5.856 -0.2679 -0.1194 -0.2299
   59PAPS   CNO  719   2.153   3.680   7.817 -0.0525 -0.0949 -0.2123
   59PAPS   PO4  720   2.317   4.028   7.669  0.1990  0.0657 -0.1690
   59PAPS   GL1  721   2.337   4.114   7.259 -0.0469  0.0279  0.1900
   59PAPS   GL2  722   2.564   3.923   7.170  0.1284  0.1802 -0.1154
   59PAPS   D1A  723   2.546   4.403   7.088  0.1109  0.1098  0.2365
   59PAPS   D2A  724   2.248   4.628   7.231  0.0174 -0.1818  0.0460
   59PAPS   D3A  725   1.923   4.336   6.842 -0.2237 -0.0846  0.0056
   59PAPS   D4A  726   2.283   4.296   6.562  0.1183  0.3414 -0.0278
   59PAPS   C5A  727   2.103   4.184   6.193  0.0333  0.0098  0.1662
   59PAPS   C1B  728   2.370   3.797   6.784  0.1206 -0.1804  0.0700
   59PAPS   C2B  729   1.966   3.839   6.605  0.0761  0.2421  0.1250
   59PAPS   C3B  730   1.606   3.828   6.146 -0.1405 -0.1629 -0.2201
   59PAPS   C4B  731   1.646   3.749   5.719  0.0659  0.2321  0.2256
   60PAPS   CNO  732   6.604   1.074   7.369  0.0175 -0.2085  0.1795
   60PAPS   PO4  733   6.599   0.832   7.038 -0.2524  0.2143 -0.0271
   60PAPS   GL1  734   6.844   0.686   6.612  0.1846  0.1420  0.1727
   60PAPS   GL2  735   6.699   0.958   6.343  0.1103  0.2000  0.1523
   60PAPS   D1A  736   7.002   0.299   6.428 -0.0139 -0.0984 -0.1097
   60PAPS   D2A  737   6.657   0.451   6.215  0.3271  0.0903 -0.4137
   60PAPS   D3A  738   6.428   0.274   5.888  0.1446  0.2000  0.1316
   60PAPS   D4A  739   6.239   0.606   5.686 -0.4938 -0.0511  0.2790
   60PAPS   C5A  740   6.384   0.852   5.558 -0.1025 -0.2006  0.2300
   60PAPS   C1B  741   6.648   0.972   5.942 -0.0120  0.1038 -0.2297
   60PAPS   C2B  742   6.808   1.069   5.523 -0.3491  0.0005  0.2594
   60PAPS   C3B  743   7.063   0.809   5.236  0.1362  0.1006  0.1402
   60PAPS   C4B  744   7.111   0.625   4.859  0.3362 -0.1826 -0.0004
   61PAPS   CNO  745   2.868   0.268   7.899 -0.1802  0.0556  0.0474
   61PAPS   PO4  746   2.660   0.412   7.648 -0.1293 -0.0936  0.0027
   61PAPS   GL1  747   2.476   0.572   7.255  0.1280 -0.0055 -0.0658
   61PAPS   GL2  748   2.686   0.768   7.088  0.2083 -0.0892  0.0308
   61PAPS   D1A  749   2.050   0.535   7.082 -0.0472  0.1086  0.1744
   61PAPS   D2A  750   1.968   0.698   6.681  0.1484  0.3253 -0.1325
   61PAPS   D3A  751   1.730   0.439   6.385 -0.0796  0.0977 -0.1356
   61PAPS   D4A  752   1.698   0.730   6.061 -0.0774 -0.0236  0.3423
   61PAPS   C5A  753   1.531   0.506   5.744  0.2171  0.3428  0.1233
   61PAPS   C1B  754   2.884   0.889   6.745 -0.4595 -0.0012  0.1132
   61PAPS   C2B  755   2.951   0.970   6.256 -0.2631  0.1367  0.1359
   61PAPS   C3B  756   2.767   1.249   5.858  0.1930 -0.1928  0.1619
   61PAPS   C4B  757   2.381   1.426   5.727 -0.1101  0.0571 -0.0300
   62PAPS   CNO  758   4.794   6.724   8.199  0.2003  0.1973  0.3458
   62PAPS   PO4  759   4.759   6.896   7.761  0.0160  0.0103  0.1134
   62PAPS   GL1  760   4.716   6.832   7.315  0.3957 -0.2986  0.0709
   62PAPS   GL2  761   4.459   6.882   7.136  0.0014  0.1964  0.2513
   62PAPS   D1A  762   4.865   6.749   6.828  0.1902  0.0097  0.0433
   62PAPS   D2A  763   5.256   7.100   6.835 -0.1532 -0.0982 -0.1817
   62PAPS   D3A  764   4.857   7.255   7.016  0.2206 -0.0273  0.2281
   62PAPS   D4A  765   4.569   7.599   6.965 -0.4953  0.2923 -0.0254
   62PAPS   C5A  766   4.331   7.638   6.613 -0.1086 -0.1803 -0.4616
   62PAPS   C1B  767   4.459   6.924   6.709 -0.3089 -0.0819  0.1970
   62PAPS   C2B  768   4.808   7.248   6.502 -0.0744  0.3733 -0.0103
   62PAPS   C3B  769   4.807   7.679   6.424 -0.3687 -0.0725 -0.0643
   62PAPS   C4B  770   4.607   7.832   6.078 -0.2905 -0.4618 -0.1606
   63PAPS   CNO  771   1.751   5.827   7.889 -0.0258  0.2228  0.0453
   63PAPS   PO4  772   1.719   5.991   7.577 -0.3142 -0.0373 -0.0824
   63PAPS   GL1  773   1.534   5.787   7.301  0.0892 -0.1393 -0.0533
   63PAPS   GL2  774   1.541   5.550   7.174  0.0935 -0.2830 -0.2251
   63PAPS   D1A  775   1.597   6.000   6.960 -0.2725 -0.1524 -0.4804
   63PAPS   D2A  776   1.877   6.233   6.883  0.3206  0.1254  0.1212
   63PAPS   D3A  777   1.783   6.637   6.731  0.1664  0.2086 -0.0150
   63PAPS   D4A  778   1.524   6.957   6.623 -0.0092 -0.5131 -0.1508
   63PAPS   C5A  779   1.159   6.943   6.285 -0.2002 -0.1069 -0.2736
   63PAPS   C1B  780   1.424   5.537   6.851 -0.0416 -0.0191  0.1364
   63PAPS   C2B  781   1.487   5.694   6.463 -0.0519 -0.1055 -0.1181
   63PAPS   C3B  782   1.525   5.727   6.071 -0.1753  0.1587  0.1995
   63PAPS   C4B  783   1.508   5.530   5.774 -0.2824  0.0737 -0.2995
   64PAPS   CNO  784   6.052   3.665   7.415  0.0537  0.0379  0.0351
   64PAPS   PO4  785   6.457   3.531   7.252 -0.1404 -0.0134  0.0266
   64PAPS   GL1  786   6.134   3.483   6.965  0.0867 -0.0841  0.2414
   64PAPS   GL2  787   6.076   3.233   6.817 -0.4275  0.1713  0.2838
   64PAPS   D1A  788   5.986   3.767   6.653 -0.1360  0.0654 -0.1755
   64PAPS   D2A  789   6.410   3.810   6.729 -0.0155 -0.0620 -0.1041
   64PAPS   D3A  790   6.834   3.567   6.680 -0.1492  0.0264  0.0113
   64PAPS   D4A  791   6.797   4.001   6.490 -0.2272 -0.0608 -0.0926
   64PAPS   C5A  792   6.883   3.999   6.013  0.0170 -0.2122  0.0417
   64PAPS   C1B  793   6.291   3.476   6.396 -0.0203 -0.2356  0.1631
   64PAPS   C2B  794   6.683   3.610   6.215  0.0735  0.1660  0.0248
   64PAPS   C3B  795   6.726   3.524   5.717 -0.1917 -0.0898 -0.1522
   64PAPS   C4B  796   6.724   3.700   5.274  0.1258  0.1894  0.1220
   65PAPS   CNO  797   3.119   6.525   7.924  0.1568  0.0737  0.4165
   65PAPS   PO4  798   3.276   6.326   7.587 -0.3015 -0.2788 -0.0364
   65PAPS   GL1  799   3.367   6.512   7.113 -0.0621  0.0080 -0.0612
   65PAPS   GL2  800   3.237   6.425   6.796 -0.1503 -0.0955  0.0515
   65PAPS   D1A  801   3.452   6.905   6.879  0.0536  0.1469  0.0355
   65PAPS   D2A  802   3.306   6.895   6.460 -0.0303 -0.0085  0.0750
   65PAPS   D3A  803   3.184   6.658   6.250  0.1803  0.0384  0.2246
   65PAPS   D4A  804   3.162   6.679   5.772 -0.0772 -0.1676  0.0852
   65PAPS   C5A  805   3.373   6.408   5.515  0.1545  0.2302  0.2880
   65PAPS   C1B  806   3.679   6.568   6.606  0.1357  0.1357  0.0441
   65PAPS   C2B  807   3.694   6.614   6.187  0.0160 -0.1450  0.1379
   65PAPS   C3B  808   3.755   6.748   5.747  0.0457 -0.0616  0.2509
   65PAPS   C4B  809   3.551   6.941   5.519 -0.0138 -0.3130  0.2645
   66PAPS   CNO  810   6.666   1.384   7.775 -0.0583 -0.0221 -0.2496
   66PAPS   PO4  811   6.621   1.601   7.325  0.1129 -0.4164  0.2350
   66PAPS   GL1  812   6.656   1.438   6.980 -0.1888 -0.1237  0.0731
   66PAPS   GL2  813   6.912   1.307   6.845  0.0803 -0.0279  0.1313
   66PAPS   D1A  814   6.532   1.392   6.500 -0.2034 -0.0878 -0.2318
   66PAPS   D2A  815   6.236   1.160   6.740 -0.1412  0.0100  0.1714
   66PAPS   D3A  816   5.994   1.338   6.489  0.1654 -0.2063  0.0081
   66PAPS   D4A  817   6.124   1.588   6.183 -0.2282 -0.3325  0.0360
   66PAPS   C5A  818   6.419   1.440   6.023 -0.1342 -0.1708  0.2581
   66PAPS   C1B  819   7.041   1.266   6.415 -0.3001 -0.1272 -0.1119
   66PAPS   C2B  820   7.002   1.340   5.917  0.0398  0.0062  0.3950
   66PAPS   C3B  821   6.835   1.634   5.587  0.0105  0.1218  0.0031
   66PAPS   C4B  822   6.995   1.799   5.244  0.2236 -0.1903  0.3921
   67PAPS   CNO  823   4.259   4.163   6.781  0.1385  0.2678  0.0194
   67PAPS   PO4  824   4.370   4.597   6.974 -0.1568  0.2915  0.0211
   67PAPS   GL1  825   4.396   4.627   6.522  0.0075 -0.0262 -0.2578
   67PAPS   GL2  826   4.529   4.541   6.284 -0.2645 -0.0753  0.2577
   67PAPS   D1A  827   4.042   4.700   6.095 -0.1858  0.1580  0.0405
   67PAPS   D2A  828   4.021   4.432   5.755 -0.0521  0.3624 -0.0005
   67PAPS   D3A  829   3.616   4.326   5.582 -0.1081 -0.3214 -0.0405
   67PAPS   D4A  830   3.169   4.594   5.478  0.0358  0.1706  0.1350
   67PAPS   C5A  831   2.801   4.376   5.489 -0.4201 -0.1547 -0.1061
   67PAPS   C1B  832   4.483   4.590   5.824 -0.1630 -0.0089  0.3555
   67PAPS   C2B  833   4.642   4.544   5.472 -0.2472  0.0211 -0.3569
   67PAPS   C3B  834   4.699   4.836   5.137 -0.2088 -0.0973 -0.1684
   67PAPS   C4B  835   4.632   5.099   4.791 -0.0560  0.0802  0.0026
   68PAPS   CNO  836   0.609   2.818   7.473  0.4060 -0.1371 -0.2452
   68PAPS   PO4  837   0.616   3.146   7.375 -0.1010 -0.1261 -0.1845
   68PAPS   GL1  838   0.872   3.149   7.074  0.0099  0.0203 -0.0602
   68PAPS   GL2  839   0.776   3.162   6.721 -0.2924 -0.3116  0.0455
   68PAPS   D1A  840   1.188   3.559   6.985  0.2055 -0.2303 -0.0649
   68PAPS   D2A  841   1.087   3.625   7.366  0.0032  0.0559  0.0422
   68PAPS   D3A  842   1.445   3.845   7.322 -0.1771 -0.3939  0.1183
   68PAPS   D4A  843   1.558   4.002   6.911 -0.2395  0.3176 -0.0966
   68PAPS   C5A  844   1.426   3.742   6.552  0.1327  0.1291 -0.3000
   68PAPS   C1B  845   0.845   3.200   6.308 -0.0740  0.1097  0.2420
   68PAPS   C2B  846   0.915   3.279   5.829 -0.0258 -0.0923 -0.3164
   68PAPS   C3B  847   0.998   3.656   5.592 -0.0893  0.1373 -0.1017
   68PAPS   C4B  848   1.278   3.690   5.252  0.0321  0.0241 -0.3237
   69PAPS   CNO  849   4.227   5.993   6.732  0.1467  0.1022 -0.3183
   69PAPS   PO4  850   3.971   5.594   6.908 -0.0723  0.0349  0.0776
   69PAPS   GL1  851   3.804   5.659   6.506  0.0923  0.1803 -0.0581
   69PAPS   GL2  852   4.019   5.787   6.329  0.0551 -0.0871  0.2161
   69PAPS   D1A  853   3.526   5.356   6.278  0.3792  0.1454 -0.0650
   69PAPS   D2A  854   3.566   5.244   5.956  0.3010  0.1303  0.2877
   69PAPS   D3A  855   3.821   5.039   5.790 -0.1465  0.3061 -0.1827
   69PAPS   D4A  856   3.623   5.316   5.440  0.4709 -0.0534  0.0624
   69PAPS   C5A  857   3.765   5.189   5.080  0.0644 -0.3820  0.1663
   69PAPS   C1B  858   4.024   6.230   6.254  0.1220 -0.2139 -0.0563
   69PAPS   C2B  859   4.188   6.694   6.272 -0.1072  0.0913 -0.0203
   69PAPS   C3B  860   4.368   7.056   6.264  0.0369  0.1928  0.1980
   69PAPS   C4B  861   4.279   7.455   6.164 -0.1215 -0.0499 -0.3245
   70PAPS   CNO  862   1.800   1.006   7.997 -0.1774 -0.2373 -0.0842
   70PAPS   PO4  863   1.589   1.011   7.635 -0.0721 -0.0901  0.0337
   70PAPS   GL1  864   1.758   1.026   7.202 -0.0397  0.0609  0.0044
   70PAPS   GL2  865   1.585   0.932   6.916  0.1936  0.1825 -0.0403
   70PAPS   D1A  866   2.157   1.071   6.992  0.1776  0.2039 -0.0098
   70PAPS   D2A  867   2.256   1.376   6.617 -0.1581  0.0368 -0.1539
   70PAPS   D3A  868   2.389   1.025   6.525  0.1998  0.1548 -0.0529
   70PAPS   D4A  869   2.405   1.017   6.204  0.0403 -0.3656 -0.2309
   70PAPS   C5A  870   2.069   1.002   5.849  0.0065 -0.1809 -0.1810
   70PAPS   C1B  871   1.292   0.637   6.720 -0.2379 -0.2024  0.1019
   70PAPS   C2B  872   0.916   0.464   6.512 -0.6344 -0.0051  0.0071
   70PAPS   C3B  873   0.842   0.279   6.127 -0.0350 -0.0928 -0.1216
   70PAPS   C4B  874   0.631  -0.021   5.877 -0.0103 -0.3733 -0.1217
   71PAPS   CNO  875   4.463   0.026   7.448  0.0853  0.0538  0.1508
   71PAPS   PO4  876   4.629   0.444   7.676  0.1957  0.0753 -0.1088
   71PAPS   GL1  877   4.505   0.688   7.377 -0.1772 -0.1079 -0.0569
   71PAPS   GL2  878   4.127   0.618   7.278 -0.3466  0.0417 -0.1672
   71PAPS   D1A  879   4.682   0.717   6.904 -0.0088 -0.3584  0.2399
   71PAPS   D2A  880   5.051   0.805   6.873 -0.1719  0.1470 -0.2163
   71PAPS   D3A  881   4.980   0.928   6.412  0.2953 -0.0146 -0.0511
   71PAPS   D4A  882   4.892   1.050   5.974  0.0213  0.2802 -0.0007
   71PAPS   C5A  883   4.533   0.940   5.822 -0.0881  0.2116  0.0293
   71PAPS   C1B  884   4.124   0.792   6.937 -0.2273  0.1030  0.0449
   71PAPS   C2B  885   4.247   0.755   6.520  0.0539 -0.1077  0.3783
   71PAPS   C3B  886   4.521   0.679   6.208  0.2213  0.0639 -0.2269
   71PAPS   C4B  887   4.737   0.485   5.822 -0.3237 -0.0083  0.0557
   72PAPS   CNO  888   3.435   4.871   7.449 -0.0895  0.0966 -0.0967
   72PAPS   PO4  889   3.621   4.949   7.035  0.1581  0.3003 -0.0127
   72PAPS   GL1  890   3.768   5.100   6.647 -0.4754 -0.0553 -0.0038
   72PAPS   GL2  891   4.090   5.130   6.469  0.1740  0.1719 -0.1879
   72PAPS   D1A  892   3.646   4.873   6.291  0.0815  0.0771 -0.1308
   72PAPS   D2A  893   3.448   4.658   5.914  0.0646  0.2062 -0.0163
   72PAPS   D3A  894   3.246   5.023   5.660 -0.2768 -0.0019  0.0874
   72PAPS   D4A  895   3.199   5.094   5.143  0.0141  0.0624  0.1030
   72PAPS   C5A  896   3.419   4.847   4.935  0.0135 -0.0141  0.1272
   72PAPS   C1B  897   4.014   5.310   6.185 -0.3526 -0.1042 -0.2587
   72PAPS   C2B  898   3.953   5.524   5.818  0.1012  0.2117 -0.3139
   72PAPS   C3B  899   3.982   5.845   5.703 -0.0531  0.2125 -0.0220
   72PAPS   C4B  900   3.818   6.226   5.757  0.1153  0.1862  0.1575
   73PAPS   CNO  901   7.043   5.298   7.472 -0.0889  0.1447 -0.1342
   73PAPS   PO4  902   6.713   5.249   7.236 -0.0247 -0.0569  0.2158
   73PAPS   GL1  903   6.410   5.310   6.891  0.1949 -0.3163 -0.0124
   73PAPS   GL2  904   6.492   4.964   6.831  0.0431  0.1953  0.2872
   73PAPS   D1A  905   6.167   5.316   6.483 -0.1613 -0.0717  0.0110
   73PAPS   D2A  906   5.780   5.162   6.303  0.4212  0.2937  0.0973
   73PAPS   D3A  907   6.064   5.078   5.924 -0.3773 -0.1838  0.0909
   73PAPS   D4A  908   5.723   5.239   5.705  0.2235 -0.0300  0.0758
   73PAPS   C5A  909   5.733   5.620   5.492  0.0208 -0.1237  0.3393
   73PAPS   C1B  910   6.909   4.795   6.798 -0.1867  0.1174 -0.0629
   73PAPS   C2B  911   7.193   4.812   6.479 -0.0377 -0.0546  0.0578
   73PAPS   C3B  912   6.926   4.833   6.086  0.0099  0.0823 -0.1757
   73PAPS   C4B  913   6.819   4.701   5.659  0.4811 -0.1951  0.1941
   74PAPS   CNO  914   7.403   6.688   3.507 -0.2668  0.2900  0.0594
   74PAPS   PO4  915   7.032   6.470   3.428 -0.1942 -0.0004  0.0166
   74PAPS   GL1  916   7.100   6.603   3.888 -0.3058 -0.0352  0.1676
   74PAPS   GL2  917   7.116   6.902   3.963 -0.2060  0.0311  0.2113
   74PAPS   D1A  918   7.165   6.494   4.326  0.1318  0.1430 -0.0293
   74PAPS   D2A  919   7.092   6.498   4.745  0.3888 -0.0879  0.2162
   74PAPS   D3A  920   6.765   6.299   4.869 -0.1708  0.2676 -0.2771
   74PAPS   D4A  921   6.678   6.199   4.415 -0.1741  0.0245 -0.2289
   74PAPS   C5A  922   6.714   6.439   4.126 -0.3115 -0.1466 -0.3957
   74PAPS   C1B  923   6.915   6.894   4.359  0.0557 -0.1641  0.1308
   74PAPS   C2B  924   6.706   6.870   4.719  0.0682  0.1890 -0.0645
   74PAPS   C3B  925   6.394   7.031   4.924  0.0945  0.0157 -0.0503
   74PAPS   C4B  926   5.974   6.909   4.859 -0.1563  0.1164 -0.0467
   75PAPS   CNO  927   0.313   2.251   3.327 -0.2385  0.2426  0.0927
   75PAPS   PO4  928   0.141   2.043   3.498  0.0219  0.0089 -0.0838
   75PAPS   GL1  929   0.077   1.970   3.898 -0.0981 -0.3137 -0.2283
   75PAPS   GL2  930   0.412   1.807   3.921 -0.2225  0.1081  0.2009
   75PAPS   D1A  931  -0.198   1.737   4.027 -0.0881 -0.0177 -0.0806
   75PAPS   D2A  932  -0.195   2.030   4.372  0.3140  0.1285  0.0390
   75PAPS   D3A  933  -0.230   2.346   4.087  0.0446  0.0078 -0.0977
   75PAPS   D4A  934  -0.087   2.579   4.417  0.1528  0.1631 -0.1012
   75PAPS   C5A  935  -0.274   2.378   4.772 -0.0838  0.3414  0.1685
   75PAPS   C1B  936   0.238   1.706   4.354 -0.0181  0.4082  0.1793
   75PAPS   C2B  937   0.273   1.540   4.705  0.2059 -0.4362  0.3165
   75PAPS   C3B  938   0.517   1.300   4.979  0.0097  0.2638 -0.0721
   75PAPS   C4B  939   0.568   1.389   5.451 -0.0054  0.0365 -0.1173
   76PAPS   CNO  940   0.443   0.961   3.711  0.0409 -0.2088  0.2033
   76PAPS   PO4  941   0.666   1.395   3.752  0.0701 -0.1859  0.1483
   76PAPS   GL1  942   0.730   1.493   4.165  0.0370 -0.3272  0.2273
   76PAPS   GL2  943   0.604   1.343   4.309  0.1507  0.0352  0.0759
   76PAPS   D1A  944   0.700   1.864   4.449  0.1136 -0.2019  0.3517
   76PAPS   D2A  945   0.752   1.836   4.782  0.0588  0.1530 -0.0431
   76PAPS   D3A  946   0.894   1.495   4.711 -0.1696  0.0103  0.1064
   76PAPS   D4A  947   0.957   1.509   5.143  0.0064 -0.5023 -0.0047
   76PAPS   C5A  948   1.281   1.638   5.333 -0.2542  0.0221 -0.2061
   76PAPS   C1B  949   0.776   0.987   4.560 -0.1239  0.1027  0.1984
   76PAPS   C2B  950   1.166   1.005   4.882  0.2745 -0.1481  0.4348
   76PAPS   C3B  951   1.261   1.057   5.289 -0.1228  0.0310 -0.0360
   76PAPS   C4B  952   1.590   1.069   5.526  0.0684  0.4334 -0.0095
   77PAPS   CNO  953   4.156   3.442   3.447  0.4092  0.0518  0.1755
   77PAPS   PO4  954   4.258   3.763   3.355 -0.2732 -0.0184 -0.0740
   77PAPS   GL1  955   4.267   4.233   3.438  0.0467 -0.0021 -0.1911
   77PAPS   GL2  956   4.104   4.381   3.658 -0.2001 -0.1541 -0.0704
   77PAPS   D1A  957   4.589   4.584   3.523  0.1562 -0.2568  0.0690
   77PAPS   D2A  958   4.965   4.347   3.677  0.0554 -0.0404 -0.0021
   77PAPS   D3A  959   5.046   4.563   4.042 -0.1788 -0.3093 -0.1909
   77PAPS   D4A  960   5.280   4.215   4.218 -0.0607  0.3209  0.4072
   77PAPS   C5A  961   5.140   3.917   4.438  0.1488 -0.0543  0.0246
   77PAPS   C1B  962   4.033   4.476   4.128  0.0639  0.1532 -0.0799
   77PAPS   C2B  963   3.823   4.618   4.573  0.2871 -0.1950 -0.0999
   77PAPS   C3B  964   3.864   4.518   5.002 -0.1219  0.2022 -0.0479
   77PAPS   C4B  965   3.733   4.770   5.374 -0.0601 -0.2092  0.0606
   78PAPS   CNO  966   3.395   8.151   3.305 -0.0097  0.3220 -0.0895
   78PAPS   PO4  967   3.331   7.861   3.608 -0.0749 -0.0343 -0.0027
   78PAPS   GL1  968   3.669   7.723   3.775  0.3008 -0.0615 -0.0032
   78PAPS   GL2  969   3.777   7.823   4.060  0.0267 -0.0932 -0.0339
   78PAPS   D1A  970   3.646   7.312   4.027 -0.1217 -0.4637 -0.0111
   78PAPS   D2A  971   3.397   7.084   3.852 -0.0225  0.1147 -0.0376
   78PAPS   D3A  972   3.482   6.907   4.324  0.1427  0.3172 -0.3326
   78PAPS   D4A  973   3.488   6.571   4.462  0.2735  0.1025 -0.0251
   78PAPS   C5A  974   3.754   6.334   4.614  0.3486 -0.2638 -0.1762
   78PAPS   C1B  975   3.570   7.729   4.409  0.0528  0.1495 -0.0439
   78PAPS   C2B  976   3.717   7.369   4.601  0.0026 -0.2204 -0.2568
   78PAPS   C3B  977   3.620   7.051   4.824 -0.0635  0.1983 -0.1428
   78PAPS   C4B  978   3.648   6.639   5.039  0.0266  0.2725  0.2988
   79PAPS   CNO  979   2.089   0.306   3.249 -0.2672  0.1595  0.0244
   79PAPS   PO4  980   2.153   0.403   3.629 -0.2546  0.0526  0.0414
   79PAPS   GL1  981   1.898   0.334   3.926 -0.0229  0.0453 -0.0335
   79PAPS   GL2  982   2.029   0.185   4.195  0.0463  0.1002  0.1166
   79PAPS   D1A  983   1.639   0.586   4.278  0.0260  0.1135 -0.0861
   79PAPS   D2A  984   1.922   0.772   4.409  0.0776 -0.0511  0.0857
   79PAPS   D3A  985   1.706   1.034   4.582  0.0888  0.2527 -0.1393
   79PAPS   D4A  986   1.648   0.833   5.013 -0.0418  0.1188  0.0908
   79PAPS   C5A  987   2.003   0.407   5.163 -0.0517  0.1147  0.0961
   79PAPS   C1B  988   2.185   0.373   4.523 -0.1917 -0.0492 -0.0749
   79PAPS   C2B  989   2.449   0.349   4.983 -0.2391 -0.1761 -0.0695
   79PAPS   C3B  990   2.524   0.491   5.345  0.2224 -0.0179  0.1703
   79PAPS   C4B  991   2.495   0.763   5.769 -0.2037  0.0724  0.0721
   80PAPS   CNO  992   5.456   4.803   2.576  0.0634  0.0208  0.1321
   80PAPS   PO4  993   5.441   4.509   2.932  0.1246 -0.0886 -0.0450
   80PAPS   GL1  994   5.416   4.657   3.377  0.5705 -0.0922 -0.0668
   80PAPS   GL2  995   5.204   4.784   3.488 -0.0858  0.1542  0.1580
   80PAPS   D1A  996   5.507   4.480   3.810 -0.0993 -0.1439  0.0994
   80PAPS   D2A  997   5.742   4.266   4.048  0.2320  0.1083  0.1639
   80PAPS   D3A  998   5.693   4.504   4.371 -0.0503  0.0732  0.3437
   80PAPS   D4A  999   5.453   4.798   4.299  0.1933 -0.1663  0.0599
   80PAPS   C5A 1000   5.593   5.067   4.109  0.0594 -0.0748 -0.0538
   80PAPS   C1B 1001   5.173   5.079   3.853  0.1475 -0.3600  0.0634
   80PAPS   C2B 1002   5.021   5.109   4.284  0.2460  0.0679  0.0052
   80PAPS   C3B 1003   5.110   4.961   4.685  0.2183  0.0595 -0.0919
   80PAPS   C4B 1004   5.280   4.884   5.115 -0.2150 -0.2052  0.1335
   81PAPS   CNO 1005   2.336   4.707   3.418 -0.1172  0.0394  0.1485
   81PAPS   PO4 1006   2.656   4.871   3.345  0.2024  0.3433  0.1008
   81PAPS   GL1 1007   2.718   4.888   3.770  0.1678  0.0307  0.0365
   81PAPS   GL2 1008   2.439   4.854   3.887 -0.0609  0.1031 -0.0472
   81PAPS   D1A 1009   3.016   4.894   4.133  0.0235  0.0090 -0.0886
   81PAPS   D2A 1010   2.720   4.863   4.402 -0.0871 -0.0857  0.1639
   81PAPS   D3A 1011   3.028   4.765   4.621 -0.1274  0.0513 -0.1977
   81PAPS   D4A 1012   2.923   4.650   5.040 -0.1433 -0.0000 -0.2626
   81PAPS   C5A 1013   2.480   4.493   5.168  0.2727  0.2624  0.1821
   81PAPS   C1B 1014   2.317   5.038   4.295  0.2014  0.0703 -0.0407
   81PAPS   C2B 1015   2.372   5.347   4.644  0.1021  0.3238  0.2913
   81PAPS   C3B 1016   2.393   5.788   4.883 -0.0295  0.0257 -0.1157
   81PAPS   C4B 1017   2.447   6.038   5.247 -0.1996 -0.2065 -0.1104
   82PAPS   CNO 1018   5.671   2.112   3.035  0.1777  0.1326  0.2407
   82PAPS   PO4 1019   5.950   2.289   3.301  0.1007 -0.0547 -0.0805
   82PAPS   GL1 1020   6.031   2.457   3.763 -0.3703 -0.1779  0.0581
   82PAPS   GL2 1021   5.826   2.318   4.092  0.1955 -0.1887  0.0229
   82PAPS   D1A 1022   6.394   2.576   3.964  0.0824  0.2241  0.2416
   82PAPS   D2A 1023   6.394   2.951   3.779 -0.0144  0.0518 -0.1811
   82PAPS   D3A 1024   6.236   3.214   4.105  0.0631  0.0498  0.2540
   82PAPS   D4A 1025   6.422   3.612   4.247  0.3494 -0.2024  0.1043
   82PAPS   C5A 1026   6.469   3.963   4.492 -0.2188 -0.1188 -0.0504
   82PAPS   C1B 1027   6.014   2.490   4.497  0.1890 -0.0110  0.2971
   82PAPS   C2B 1028   5.993   2.480   4.973  0.2823  0.0238 -0.2034
   82PAPS   C3B 1029   5.794   2.612   5.277  0.1555 -0.0637 -0.0046
   82PAPS   C4B 1030   5.657   2.793   5.669  0.0679  0.1350  0.2436
   83PAPS   CNO 1031   4.847   7.456   2.722 -0.3497 -0.1598 -0.1734
   83PAPS   PO4 1032   5.005   7.193   3.020 -0.0587  0.2222 -0.0243
   83PAPS   GL1 1033   5.368   7.435   3.261  0.0403  0.0435 -0.0707
   83PAPS   GL2 1034   5.229   7.502   3.565 -0.1194  0.0866  0.2630
   83PAPS   D1A 1035   5.647   7.282   3.730  0.3529  0.0540  0.1787
   83PAPS   D2A 1036   5.376   7.028   3.968  0.1489  0.4922 -0.0190
   83PAPS   D3A 1037   5.079   6.812   4.304 -0.2029 -0.0220 -0.0397
   83PAPS   D4A 1038   5.383   6.938   4.618 -0.2315  0.0037  0.2452
   83PAPS   C5A 1039   5.730   7.021   4.399  0.1276  0.2734  0.0352
   83PAPS   C1B 1040   5.302   7.495   4.078  0.2647 -0.0683  0.0446
   83PAPS   C2B 1041   5.441   7.482   4.514  0.0250 -0.0250  0.2330
   83PAPS   C3B 1042   5.453   7.581   4.967  0.3326 -0.0627 -0.2437
   83PAPS   C4B 1043   5.574   7.578   5.459  0.0045 -0.1410 -0.0398
   84PAPS   CNO 1044   4.140   2.511   3.450 -0.2511  0.0660  0.1326
   84PAPS   PO4 1045   4.049   2.906   3.507 -0.1176 -0.2300 -0.1698
   84PAPS   GL1 1046   4.098   3.077   3.846  0.1730  0.0179 -0.0710
   84PAPS   GL2 1047   4.267   2.889   4.048 -0.0552 -0.2988 -0.0260
   84PAPS   D1A 1048   3.824   3.113   4.082  0.4820 -0.1613  0.1450
   84PAPS   D2A 1049   3.978   3.119   4.431 -0.1338  0.1146 -0.0000
   84PAPS   D3A 1050   3.895   3.039   4.888  0.1102 -0.1832 -0.0122
   84PAPS   D4A 1051   3.794   2.611   5.108  0.1697  0.2619  0.1236
   84PAPS   C5A 1052   3.435   2.809   5.294 -0.2195  0.2091 -0.1503
   84PAPS   C1B 1053   4.149   2.661   4.449  0.3269 -0.0703  0.1139
   84PAPS   C2B 1054   4.126   2.332   4.706 -0.0310  0.0201  0.1626
   84PAPS   C3B 1055   4.047   2.143   5.115 -0.0699  0.0851  0.3922
   84PAPS   C4B 1056   4.287   2.500   5.422  0.2711  0.0776 -0.0237
   85PAPS   CNO 1057   1.385   4.825   3.417  0.0313  0.2580  0.2213
   85PAPS   PO4 1058   1.076   4.530   3.681 -0.1533 -0.1178  0.0548
   85PAPS   GL1 1059   1.192   4.335   4.077 -0.0542 -0.2764  0.3372
   85PAPS   GL2 1060   1.186   4.067   4.022  0.1609 -0.1998 -0.0297
   85PAPS   D1A 1061   1.158   4.340   4.447  0.0019 -0.1761  0.4078
   85PAPS   D2A 1062   0.815   4.095   4.442  0.0062 -0.1290  0.1806
   85PAPS   D3A 1063   1.015   3.689   4.381 -0.1842 -0.1547 -0.2112
   85PAPS   D4A 1064   1.131   3.778   4.764  0.2687  0.0538  0.1993
   85PAPS   C5A 1065   1.303   4.131   4.966  0.1209 -0.0451  0.0985
   85PAPS   C1B 1066   1.510   3.985   4.394  0.1884  0.1449 -0.3094
   85PAPS   C2B 1067   1.696   3.844   4.679  0.2428  0.0424 -0.2942
   85PAPS   C3B 1068   1.747   3.892   5.140 -0.0983 -0.0612 -0.1077
   85PAPS   C4B 1069   1.491   4.125   5.423  0.0559  0.0661  0.2273
   86PAPS   CNO 1070   6.125   5.634   3.229 -0.0265  0.3519 -0.1654
   86PAPS   PO4 1071   6.085   5.212   3.443 -0.0315  0.0219 -0.1659
   86PAPS   GL1 1072   6.558   5.485   3.377 -0.0883  0.0068  0.1073
   86PAPS   GL2 1073   6.648   5.502   3.636  0.3105 -0.0728  0.0106
   86PAPS   D1A 1074   6.845   5.940   3.558 -0.4039 -0.0273  0.3789
   86PAPS   D2A 1075   6.629   6.004   3.867  0.2296 -0.0987 -0.3287
   86PAPS   D3A 1076   6.600   6.385   3.664  0.1229 -0.1565  0.2734
   86PAPS   D4A 1077   6.380   6.754   3.498 -0.2345 -0.0967  0.0305
   86PAPS   C5A 1078   6.119   6.919   3.775  0.1673 -0.0066  0.0424
   86PAPS   C1B 1079   6.383   5.578   3.957  0.0498 -0.2496  0.2140
   86PAPS   C2B 1080   6.315   5.299   4.339  0.3069 -0.2199  0.3424
   86PAPS   C3B 1081   6.405   5.366   4.737 -0.2446  0.2103  0.0249
   86PAPS   C4B 1082   6.117   5.163   4.972  0.0767 -0.0191 -0.1690
   87PAPS   CNO 1083   5.067   1.840   3.033  0.0805 -0.2519  0.0695
   87PAPS   PO4 1084   5.217   1.862   3.398 -0.2368 -0.0989  0.0151
   87PAPS   GL1 1085   5.232   1.668   3.674  0.1053  0.0474  0.2844
   87PAPS   GL2 1086   5.207   1.844   3.942  0.0876 -0.0365 -0.3260
   87PAPS   D1A 1087   5.048   1.322   3.668  0.0502  0.3019  0.0651
   87PAPS   D2A 1088   5.182   1.285   4.011  0.0155  0.2727 -0.0589
   87PAPS   D3A 1089   5.627   1.002   3.822  0.1548 -0.0143  0.1091
   87PAPS   D4A 1090   5.759   0.644   4.089 -0.0876 -0.2274 -0.2555
   87PAPS   C5A 1091   5.872   0.766   4.477  0.0560  0.0693  0.1943
   87PAPS   C1B 1092   5.373   2.104   4.235 -0.1133 -0.3313  0.0998
   87PAPS   C2B 1093   5.635   2.209   4.587  0.1435  0.3499 -0.2683
   87PAPS   C3B 1094   5.544   2.649   4.834 -0.2848 -0.1237 -0.2762
   87PAPS   C4B 1095   5.310   2.850   5.234  0.0527  0.2540 -0.0209
   88PAPS   CNO 1096   2.684   2.335   3.356 -0.0848 -0.1666 -0.2108
   88PAPS   PO4 1097   3.012   2.606   3.527 -0.2201  0.0382 -0.1721
   88PAPS   GL1 1098   3.170   2.625   3.921 -0.1176  0.1090  0.2039
   88PAPS   GL2 1099   3.236   2.317   4.073  0.1221 -0.1044 -0.0982
   88PAPS   D1A 1100   3.198   2.947   4.136 -0.2564 -0.0258  0.1014
   88PAPS   D2A 1101   3.109   2.789   4.623  0.1909  0.1779  0.0858
   88PAPS   D3A 1102   2.826   2.716   4.816 -0.0994 -0.2334 -0.1756
   88PAPS   D4A 1103   2.965   2.930   5.177  0.3452  0.3638 -0.0197
   88PAPS   C5A 1104   3.012   2.750   5.649  0.0270 -0.0733  0.4028
   88PAPS   C1B 1105   3.094   2.213   4.548 -0.0383 -0.0117  0.2476
   88PAPS   C2B 1106   2.909   2.218   4.949  0.1342 -0.1926  0.0553
   88PAPS   C3B 1107   3.000   2.400   5.329 -0.0722 -0.1021  0.5556
   88PAPS   C4B 1108   2.836   2.269   5.689  0.0103  0.0842 -0.1150
   89PAPS   CNO 1109   1.615   8.352   3.572 -0.1579 -0.0297 -0.0670
   89PAPS   PO4 1110   1.398   8.138   3.880 -0.0081  0.0799  0.0394
   89PAPS   GL1 1111   1.222   8.020   4.334  0.0778 -0.0531 -0.4413
   89PAPS   GL2 1112   1.298   7.658   4.266 -0.0272  0.2427  0.0928
   89PAPS   D1A 1113   1.231   7.721   4.781  0.0702  0.1789  0.1339
   89PAPS   D2A 1114   1.005   7.349   4.657  0.0903  0.2294  0.0929
   89PAPS   D3A 1115   0.639   7.150   4.952 -0.2125  0.0112 -0.1455
   89PAPS   D4A 1116   0.537   6.798   5.155 -0.1415  0.0300 -0.1744
   89PAPS   C5A 1117   0.621   6.882   5.612  0.1869 -0.3277 -0.1803
   89PAPS   C1B 1118   1.687   7.844   4.511  0.1762  0.3488  0.2168
   89PAPS   C2B 1119   1.693   8.173   4.716  0.1171  0.6175 -0.1823
   89PAPS   C3B 1120   1.323   8.349   4.773 -0.1808  0.2736  0.0962
   89PAPS   C4B 1121   1.319   8.215   5.227 -0.4271  0.0073  0.0532
   90PAPS   CNO 1122   4.381   2.039   3.257 -0.1139 -0.1229 -0.0034
   90PAPS   PO4 1123   4.733   2.249   3.284 -0.2192 -0.3511 -0.3803
   90PAPS   GL1 1124   4.614   2.372   3.689 -0.1419  0.0828 -0.0005
   90PAPS   GL2 1125   4.605   2.112   3.782 -0.1195  0.1423 -0.2673
   90PAPS   D1A 1126   4.703   2.685   3.999  0.0916 -0.0754 -0.0368
   90PAPS   D2A 1127   5.139   2.884   3.875 -0.4228 -0.2294  0.2965
   90PAPS   D3A 1128   5.433   2.673   3.991  0.0507  0.0641  0.0977
   90PAPS   D4A 1129   5.223   2.800   4.414  0.0302 -0.0921 -0.0726
   90PAPS   C5A 1130   5.111   2.950   4.812  0.0356 -0.0770 -0.0766
   90PAPS   C1B 1131   4.880   2.234   4.146  0.0455 -0.0145 -0.0566
   90PAPS   C2B 1132   5.026   2.195   4.573  0.0832 -0.1910  0.0631
   90PAPS   C3B 1133   5.006   2.492   4.915  0.0876  0.1996  0.1220
   90PAPS   C4B 1134   4.775   2.704   5.177  0.0603 -0.1545  0.0286
   91PAPS   CNO 1135   2.240   5.213   3.452 -0.0355  0.0237  0.1227
   91PAPS   PO4 1136   1.945   5.052   3.698  0.0432  0.0470 -0.0536
   91PAPS   GL1 1137   1.917   5.101   4.070 -0.1849  0.1205 -0.1175
   91PAPS   GL2 1138   1.834   4.913   4.280  0.3558  0.0124 -0.0931
   91PAPS   D1A 1139   1.974   5.408   4.369 -0.1033  0.0856 -0.0343
   91PAPS   D2A 1140   2.288   5.775   4.282  0.3881 -0.1921  0.1265
   91PAPS   D3A 1141   1.927   5.898   4.620 -0.1126  0.2038  0.0616
   91PAPS   D4A 1142   1.835   6.373   4.700 -0.0721  0.0358  0.0928
   91PAPS   C5A 1143   1.994   6.515   5.117  0.0977 -0.0007 -0.1630
   91PAPS   C1B 1144   1.914   4.947   4.735  0.3163  0.0005 -0.1677
   91PAPS   C2B 1145   2.026   4.914   5.201 -0.0126  0.0264  0.0522
   91PAPS   C3B 1146   2.285   4.870   5.484  0.0681 -0.1418  0.0835
   91PAPS   C4B 1147   2.347   4.517   5.688  0.0505 -0.0916  0.0489
   92PAPS   CNO 1148   3.480   6.418   3.482  0.2187  0.3401  0.0706
   92PAPS   PO4 1149   3.282   5.990   3.259  0.0227 -0.0219 -0.3918
   92PAPS   GL1 1150   3.404   6.004   3.744  0.0474  0.3677 -0.0409
   92PAPS   GL2 1151   3.106   5.988   3.881  0.0193  0.1889 -0.5409
   92PAPS   D1A 1152   3.517   6.203   4.112  0.1562 -0.1233 -0.0966
   92PAPS   D2A 1153   3.274   6.487   3.931  0.2124 -0.2052 -0.2798
   92PAPS   D3A 1154   3.667   6.682   3.878 -0.0544  0.1221  0.0826
   92PAPS   D4A 1155   3.936   6.460   4.181  0.1755  0.2035 -0.2954
   92PAPS   C5A 1156   4.021   6.064   4.226  0.1681 -0.2862  0.0503
   92PAPS   C1B 1157   3.072   5.700   4.169 -0.0647  0.3558  0.2271
   92PAPS   C2B 1158   2.915   5.850   4.463  0.0272 -0.1842 -0.1161
   92PAPS   C3B 1159   2.946   5.895   4.951  0.0556 -0.1014  0.2320
   92PAPS   C4B 1160   3.036   6.004   5.355  0.2375  0.0016  0.0628
   93PAPS   CNO 1161   7.572   2.925   2.996 -0.0404 -0.0732  0.2657
   93PAPS   PO4 1162   7.503   3.290   3.162 -0.0802  0.2728  0.0799
   93PAPS   GL1 1163   7.495   3.372   3.639 -0.1677  0.2910  0.0345
   93PAPS   GL2 1164   7.382   3.392   3.883 -0.1657  0.1073  0.0480
   93PAPS   D1A 1165   7.843   3.339   3.979  0.2239  0.0324  0.2232
   93PAPS   D2A 1166   7.929   3.806   4.150 -0.0064  0.2644  0.1215
   93PAPS   D3A 1167   7.579   3.790   4.464  0.0607  0.2185  0.0246
   93PAPS   D4A 1168   7.777   3.844   4.938 -0.1349  0.0447  0.1537
   93PAPS   C5A 1169   7.873   3.500   5.180  0.0362 -0.3148  0.1118
   93PAPS   C1B 1170   7.122   3.505   4.221  0.1203  0.0127 -0.1189
   93PAPS   C2B 1171   7.069   3.425   4.706  0.0002 -0.2109 -0.1258
   93PAPS   C3B 1172   7.295   3.492   5.130 -0.1020 -0.0048 -0.1347
   93PAPS   C4B 1173   7.569   3.534   5.526 -0.3528 -0.3617 -0.2989
   94PAPS   CNO 1174   4.525   6.027   2.758 -0.0246  0.0361  0.0378
   94PAPS   PO4 1175   4.267   6.042   3.149  0.0037  0.2427 -0.2449
   94PAPS   GL1 1176   4.457   6.038   3.550  0.1584 -0.0363  0.0888
   94PAPS   GL2 1177   4.392   6.318   3.579 -0.3565 -0.1218 -0.2113
   94PAPS   D1A 1178   4.503   5.998   4.128  0.1556  0.1827 -0.3045
   94PAPS   D2A 1179   4.325   5.831   4.471 -0.2268 -0.0765 -0.1042
   94PAPS   D3A 1180   4.352   5.448   4.708 -0.0371  0.0749 -0.3294
   94PAPS   D4A 1181   4.675   5.738   5.000  0.0310 -0.0803 -0.3327
   94PAPS   C5A 1182   5.002   5.787   5.231 -0.1380  0.0393  0.0005
   94PAPS   C1B 1183   4.369   6.509   3.964  0.1024 -0.1773 -0.0576
   94PAPS   C2B 1184   4.387   6.432   4.445 -0.1215  0.1264 -0.1141
   94PAPS   C3B 1185   4.247   6.241   4.802 -0.1989  0.0453  0.0364
   94PAPS   C4B 1186   3.968   6.252   5.200  0.1746 -0.3688 -0.1739
   95PAPS   CNO 1187   2.216   1.302   3.779 -0.2442 -0.3775 -0.1243
   95PAPS   PO4 1188   2.655   1.386   3.661  0.4030 -0.2052 -0.0773
   95PAPS   GL1 1189   2.973   1.367   3.966  0.4668 -0.3136 -0.1327
   95PAPS   GL2 1190   2.943   0.971   4.061  0.0677  0.0065 -0.0877
   95PAPS   D1A 1191   3.305   1.381   4.046 -0.2148  0.1229 -0.3959
   95PAPS   D2A 1192   3.364   1.726   4.373 -0.2014 -0.0042 -0.0441
   95PAPS   D3A 1193   3.470   1.977   4.772  0.1473 -0.0372 -0.0467
   95PAPS   D4A 1194   3.525   1.754   5.247  0.2426  0.1427  0.0438
   95PAPS   C5A 1195   3.122   1.869   5.493 -0.0086 -0.0608 -0.0945
   95PAPS   C1B 1196   3.211   0.680   4.357 -0.0681 -0.1063 -0.3401
   95PAPS   C2B 1197   3.241   0.609   4.840 -0.4207  0.0643 -0.1391
   95PAPS   C3B 1198   3.411   0.898   5.171 -0.0277  0.1014  0.4308
   95PAPS   C4B 1199   3.676   1.172   5.179 -0.1543  0.1383  0.0680
   96PAPS   CNO 1200   1.110   5.579   3.660 -0.0165  0.0147  0.0261
   96PAPS   PO4 1201   1.449   5.437   3.598  0.0923 -0.3795  0.0702
   96PAPS   GL1 1202   1.331   5.144   3.932  0.1159 -0.4709 -0.1025
   96PAPS   GL2 1203   1.226   5.350   4.077  0.0300 -0.1375  0.2626
   96PAPS   D1A 1204   1.176   4.820   4.173 -0.1267 -0.0926  0.0335
   96PAPS   D2A 1205   1.356   4.792   4.563 -0.1376 -0.1156  0.3852
   96PAPS   D3A 1206   1.175   4.587   4.878 -0.2180  0.0745  0.2559
   96PAPS   D4A 1207   1.451   4.720   5.193 -0.3331  0.3437  0.1903
   96PAPS   C5A 1208   1.484   5.159   4.978  0.1430  0.1225 -0.0563
   96PAPS   C1B 1209   1.417   5.291   4.456  0.4579 -0.1086  0.2496
   96PAPS   C2B 1210   1.640   5.510   4.695  0.0466 -0.0076  0.1241
   96PAPS   C3B 1211   2.012   5.352   4.983 -0.0299 -0.2552  0.2549
   96PAPS   C4B 1212   1.913   5.495   5.434  0.3735 -0.0085 -0.1742
   97PAPS   CNO 1213   2.064   6.715   3.231  0.2152 -0.0095 -0.0101
   97PAPS   PO4 1214   2.042   6.583   3.678  0.1710  0.1620  0.1482
   97PAPS   GL1 1215   2.014   6.601   4.095  0.0819 -0.0844 -0.0417
   97PAPS   GL2 1216   1.796   6.732   4.256  0.1582 -0.0369  0.0848
   97PAPS   D1A 1217   2.379   6.553   4.416  0.0069  0.3032  0.2005
   97PAPS   D2A 1218   2.419   6.166   4.548 -0.0319  0.0131  0.0419
   97PAPS   D3A 1219   2.455   6.493   4.925 -0.2487 -0.1851  0.2825
   97PAPS   D4A 1220   2.658   6.848   5.095 -0.2407  0.1686 -0.2235
   97PAPS   C5A 1221   2.823   6.864   5.498 -0.0698  0.0961 -0.0169
   97PAPS   C1B 1222   1.653   6.880   4.702  0.1137 -0.0129  0.2254
   97PAPS   C2B 1223   1.581   6.803   5.086  0.2809 -0.3201 -0.2430
   97PAPS   C3B 1224   1.721   6.840   5.446  0.1331  0.3369 -0.1470
   97PAPS   C4B 1225   1.844   6.656   5.796  0.0278  0.0555 -0.1547
   98PAPS   CNO 1226   1.471   2.633   3.588  0.0926  0.2266  0.1785
   98PAPS   PO4 1227   1.371   2.271   3.779 -0.3611 -0.2628 -0.2684
   98PAPS   GL1 1228   1.171   2.494   4.097  0.2959 -0.0179  0.1482
   98PAPS   GL2 1229   1.054   2.293   4.290 -0.0968 -0.0142  0.1986
   98PAPS   D1A 1230   1.142   2.837   4.425  0.1840  0.1293  0.1761
   98PAPS   D2A 1231   1.031   2.784   4.802  0.1188 -0.0458 -0.2520
   98PAPS   D3A 1232   1.441   2.895   4.930 -0.2690  0.0741  0.1380
   98PAPS   D4A 1233   1.211   3.214   5.018  0.0892  0.0070  0.0947
   98PAPS   C5A 1234   0.736   3.071   5.155  0.1314  0.1146 -0.1096
   98PAPS   C1B 1235   0.852   2.306   4.729  0.1146  0.1807  0.0325
   98PAPS   C2B 1236   0.988   2.070   5.133  0.3067  0.1957 -0.0668
   98PAPS   C3B 1237   1.295   2.072   5.479  0.0780  0.2149  0.0976
   98PAPS   C4B 1238   1.278   2.115   5.940  0.1082 -0.1003  0.0845
   99PAPS   CNO 1239   3.242   4.232   2.995 -0.0211 -0.1876  0.2612
   99PAPS   PO4 1240   3.690   4.158   3.201  0.0074  0.0569  0.2349
   99PAPS   GL1 1241   3.636   4.501   3.570  0.0116  0.1640  0.2202
   99PAPS   GL2 1242   3.320   4.435   3.854 -0.1040  0.1305  0.1201
   99PAPS   D1A 1243   3.566   4.884   3.891  0.1683 -0.0184 -0.0311
   99PAPS   D2A 1244   3.863   4.991   4.236  0.2203  0.0224 -0.1903
   99PAPS   D3A 1245   3.509   5.018   4.450  0.0340 -0.1672 -0.0079
   99PAPS   D4A 1246   3.792   5.404   4.611 -0.1683  0.2003  0.2008
   99PAPS   C5A 1247   4.118   5.428   4.257  0.0012 -0.1172  0.1194
   99PAPS   C1B 1248   3.394   4.533   4.344 -0.0061  0.0490 -0.0306
   99PAPS   C2B 1249   3.420   4.401   4.755  0.2379 -0.0098 -0.4547
   99PAPS   C3B 1250   3.346   4.287   5.141 -0.0385  0.0189  0.0351
   99PAPS   C4B 1251   3.184   4.054   5.531 -0.0989  0.1161 -0.4035
  100PAPS   CNO 1252   1.558   1.052   3.420  0.1709  0.0720 -0.2251
  100PAPS   PO4 1253   1.572   1.202   3.722 -0.2269  0.1984 -0.1980
  100PAPS   GL1 1254   1.638   1.292   4.120 -0.1387 -0.0762 -0.0468
  100PAPS   GL2 1255   2.039   1.251   4.251  0.0152  0.0561  0.3833
  100PAPS   D1A 1256   1.317   1.302   4.476 -0.1929 -0.2262  0.1086
  100PAPS   D2A 1257   1.423   1.377   4.924  0.0276  0.0711 -0.1025
  100PAPS   D3A 1258   1.865   1.445   4.887  0.0264 -0.0668  0.2642
  100PAPS   D4A 1259   1.847   1.449   5.421  0.0890 -0.0428 -0.1870
  100PAPS   C5A 1260   1.667   1.780   5.636 -0.0432 -0.3183 -0.1372
  100PAPS   C1B 1261   2.308   1.562   4.525 -0.1792 -0.3859  0.1322
  100PAPS   C2B 1262   2.517   1.442   4.816  0.1481 -0.1275 -0.2013
  100PAPS   C3B 1263   2.717   1.215   5.035  0.1593  0.5225  0.2019
  100PAPS   C4B 1264   2.571   1.073   5.425  0.1609 -0.0768  0.3370
  101PAPS   CNO 1265   6.229   0.565   2.683  0.1242  0.0033  0.0169
  101PAPS   PO4 1266   6.535   0.530   3.103  0.0210  0.2628  0.0983
  101PAPS   GL1 1267   6.483   0.674   3.506  0.0243  0.0976  0.0164
  101PAPS   GL2 1268   6.736   0.352   3.765 -0.3902  0.1354 -0.0071
  101PAPS   D1A 1269   6.432   0.905   3.883  0.1837 -0.0692  0.1168
  101PAPS   D2A 1270   6.315   0.586   4.132  0.2029  0.1710 -0.0376
  101PAPS   D3A 1271   6.151   0.371   3.777 -0.2458 -0.1846 -0.4700
  101PAPS   D4A 1272   5.964   0.028   3.794  0.2825  0.1596 -0.0173
  101PAPS   C5A 1273   5.831  -0.116   4.135  0.1269 -0.1893 -0.1879
  101PAPS   C1B 1274   6.829   0.630   4.173  0.3074  0.0069  0.2117
  101PAPS   C2B 1275   6.753   0.779   4.563  0.0179  0.2327  0.0999
  101PAPS   C3B 1276   6.385   0.933   4.543 -0.1858 -0.2194 -0.4821
  101PAPS   C4B 1277   6.108   0.861   4.908 -0.0361  0.0044  0.1406
  102PAPS   CNO 1278   7.048   7.815   3.372 -0.1595 -0.2709 -0.2539
  102PAPS   PO4 1279   6.819   7.524   3.476  0.3190  0.1607 -0.1862
  102PAPS   GL1 1280   6.521   7.603   3.852 -0.1239  0.0665  0.1346
  102PAPS   GL2 1281   6.211   7.447   3.970 -0.4253 -0.1073  0.1733
  102PAPS   D1A 1282   6.570   7.948   4.200 -0.0305 -0.2738 -0.2756
  102PAPS   D2A 1283   6.148   7.949   4.295  0.1155 -0.1428  0.0385
  102PAPS   D3A 1284   6.323   8.292   4.639  0.5404  0.1108  0.0110
  102PAPS   D4A 1285   5.956   8.099   4.800  0.1342 -0.1316  0.4865
  102PAPS   C5A 1286   5.784   7.824   4.633 -0.2153  0.1657 -0.2152
  102PAPS   C1B 1287   6.063   7.425   4.432 -0.0459 -0.0988  0.1576
  102PAPS   C2B 1288   5.982   7.396   4.826  0.0697  0.1023 -0.2997
  102PAPS   C3B 1289   5.921   7.761   5.104 -0.0962 -0.0359 -0.1942
  102PAPS   C4B 1290   5.579   8.114   5.207  0.0118 -0.0010  0.2640
  103POPE   NH3 1291   0.035   5.724   7.294  0.1060 -0.2639  0.3189
  103POPE   PO4 1292   0.217   5.323   7.376  0.1781 -0.1835  0.1495
  103POPE   GL1 1293   0.351   5.472   6.934 -0.0214 -0.1399 -0.1299
  103POPE   GL2 1294   0.052   5.566   6.741 -0.2250  0.3374  0.0953
  103POPE   C1A 1295   0.562   5.421   6.530 -0.0731 -0.1362 -0.1970
  103POPE   D2A 1296   0.621   5.487   6.192  0.1600  0.1836 -0.2179
  103POPE   C3A 1297   0.625   5.092   6.076 -0.0843  0.3648 -0.0965
  103POPE   C4A 1298   0.947   4.977   5.709 -0.0174  0.1107  0.0743
  103POPE   C1B 1299  -0.205   5.613   6.459  0.0009  0.0661 -0.0023
  103POPE   C2B 1300  -0.364   5.637   6.028 -0.3713  0.3517 -0.2218
  103POPE   C3B 1301  -0.510   6.033   5.778 -0.0398 -0.1830 -0.1048
  103POPE   C4B 1302  -1.045   6.183   5.877 -0.2318 -0.0685  0.3873
  104POPE   NH3 1303   5.264   2.441   7.377  0.2495  0.2399 -0.1170
  104POPE   PO4 1304   4.818   2.639   7.489 -0.0062 -0.1031  0.1850
  104POPE   GL1 1305   4.505   2.445   7.216 -0.1225  0.3124  0.1123
  104POPE   GL2 1306   4.360   2.575   6.957  0.2127  0.1261  0.2244
  104POPE   C1A 1307   4.336   2.044   7.031  0.0795 -0.2591 -0.1279
  104POPE   D2A 1308   4.233   1.701   6.735 -0.1678 -0.2344 -0.0642
  104POPE   C3A 1309   3.986   1.674   6.414 -0.2251  0.1052 -0.3016
  104POPE   C4A 1310   3.747   1.732   6.152 -0.1710  0.3436  0.2445
  104POPE   C1B 1311   4.403   2.259   6.548 -0.1442 -0.0773 -0.0876
  104POPE   C2B 1312   4.647   2.135   6.244 -0.1020  0.1043  0.1365
  104POPE   C3B 1313   4.734   2.164   5.818  0.1062  0.3854  0.6086
  104POPE   C4B 1314   4.808   2.305   5.442 -0.1830  0.0959 -0.0984
  105POPE   NH3 1315   5.078   0.262   3.651 -0.0283  0.0222  0.2607
  105POPE   PO4 1316   5.584   0.565   3.615  0.0114 -0.1757  0.2894
  105POPE   GL1 1317   5.247   0.651   3.917 -0.3550 -0.0940 -0.0528
  105POPE   GL2 1318   4.972   0.450   4.126 -0.1369  0.0563 -0.0377
  105POPE   C1A 1319   5.321   0.787   4.266 -0.2224 -0.2543 -0.2486
  105POPE   D2A 1320   5.173   1.099   4.556 -0.0168  0.1191  0.3123
  105POPE   C3A 1321   5.176   0.943   4.907  0.2685 -0.0385 -0.1947
  105POPE   C4A 1322   5.512   0.844   5.079  0.0484 -0.1462  0.2582
  105POPE   C1B 1323   4.828   0.693   4.539 -0.3194 -0.2024 -0.2353
  105POPE   C2B 1324   4.602   0.707   4.953  0.0615  0.1312 -0.0049
  105POPE   C3B 1325   4.514   0.626   5.325  0.0162  0.3172 -0.1308
  105POPE   C4B 1326   4.099   0.573   5.473 -0.0876 -0.0822  0.2461
  106POPE   NH3 1327   4.742   1.698   3.482  0.2848 -0.3807 -0.1492
  106POPE   PO4 1328   4.689   1.241   3.401 -0.0730  0.1123 -0.0320
  106POPE   GL1 1329   4.574   1.302   3.828 -0.3254 -0.4508  0.6617
  106POPE   GL2 1330   4.521   1.016   3.843 -0.0272  0.0717  0.1538
  106POPE   C1A 1331   4.737   1.222   4.264  0.0356 -0.0781  0.1072
  106POPE   D2A 1332   4.754   1.252   4.737 -0.0774  0.1467  0.1234
  106POPE   C3A 1333   5.005   1.547   4.986  0.0332  0.0023  0.3361
  106POPE   C4A 1334   4.948   1.987   5.071  0.1652  0.1582  0.1564
  106POPE   C1B 1335   4.475   0.794   4.268  0.2043  0.0211  0.0436
  106POPE   C2B 1336   4.332   0.626   4.530 -0.1200 -0.2639  0.0047
  106POPE   C3B 1337   4.136   0.503   4.869 -0.1876  0.1649 -0.0128
  106POPE   C4B 1338   3.825   0.392   5.117 -0.2878 -0.2416 -0.0983
  107PUPE   NH3 1339   6.149   4.096   7.021  0.2936 -0.0674 -0.3406
  107PUPE   PO4 1340   6.044   4.502   7.293  0.0916  0.1149  0.0784
  107PUPE   GL1 1341   6.061   4.636   6.909 -0.0897 -0.1405  0.0898
  107PUPE   GL2 1342   6.068   4.346   6.585  0.1658 -0.1351 -0.3508
  107PUPE   D1A 1343   6.171   4.824   6.492  0.0140  0.0062  0.0920
  107PUPE   D2A 1344   6.550   5.001   6.343 -0.1092  0.0585 -0.0765
  107PUPE   D3A 1345   6.590   5.367   6.153 -0.1733 -0.1120 -0.0394
  107PUPE   D4A 1346   6.570   5.117   5.796 -0.0191 -0.3205  0.3323
  107PUPE   D5A 1347   6.199   5.352   5.564 -0.1780  0.0273 -0.1331
  107PUPE   C1B 1348   6.224   4.070   6.302 -0.0115 -0.2083  0.4923
  107PUPE   C2B 1349   6.312   3.984   5.939 -0.3596 -0.0420 -0.0626
  107PUPE   C3B 1350   6.299   3.827   5.540 -0.1488  0.1352  0.0682
  107PUPE   C4B 1351   6.337   3.431   5.291  0.0238  0.0017  0.1089
  108PUPE   NH3 1352   7.467   5.111   7.347 -0.0354  0.3853 -0.0752
  108PUPE   PO4 1353   7.491   5.376   7.114  0.0210 -0.0385 -0.0325
  108PUPE   GL1 1354   7.175   5.349   6.969  0.0528  0.3739 -0.0406
  108PUPE   GL2 1355   7.318   5.242   6.700  0.3710 -0.0774  0.3349
  108PUPE   D1A 1356   6.808   5.349   6.572 -0.1965 -0.1854  0.0656
  108PUPE   D2A 1357   6.510   5.688   6.558  0.3359 -0.0097  0.0695
  108PUPE   D3A 1358   6.353   6.051   6.270  0.0079 -0.1044 -0.5735
  108PUPE   D4A 1359   6.394   5.772   5.980 -0.1627  0.2438  0.3054
  108PUPE   D5A 1360   5.943   5.594   5.977  0.1038  0.0422 -0.0203
  108PUPE   C1B 1361   7.286   5.225   6.261  0.1404  0.2640 -0.1705
  108PUPE   C2B 1362   7.129   5.261   5.891 -0.1424 -0.0425 -0.0539
  108PUPE   C3B 1363   7.011   5.218   5.502 -0.0306 -0.0803 -0.2492
  108PUPE   C4B 1364   7.099   4.938   5.177 -0.1520 -0.0287  0.0319
  109PUPE   NH3 1365   0.348   8.067   7.265  0.0830 -0.0959 -0.4129
  109PUPE   PO4 1366   0.626   7.637   7.271  0.0394 -0.2768  0.2008
  109PUPE   GL1 1367   0.545   7.432   6.927  0.2109  0.1551  0.1887
  109PUPE   GL2 1368   0.822   7.340   6.804 -0.1101  0.0115 -0.3463
  109PUPE   D1A 1369   0.261   7.360   6.508  0.0719 -0.3138  0.2143
  109PUPE   D2A 1370  -0.150   7.365   6.428 -0.0075 -0.0328 -0.0335
  109PUPE   D3A 1371  -0.055   7.316   5.996  0.3075 -0.0481 -0.1422
  109PUPE   D4A 1372   0.283   7.386   5.946  0.1024  0.1304 -0.4702
  109PUPE   D5A 1373   0.482   7.379   5.443 -0.0387 -0.0639  0.2050
  109PUPE   C1B 1374   0.794   7.292   6.397 -0.2181 -0.1702  0.0124
  109PUPE   C2B 1375   0.821   7.210   5.971 -0.0460  0.0407 -0.0226
  109PUPE   C3B 1376   1.035   7.413   5.544  0.2340  0.1138  0.1196
  109PUPE   C4B 1377   1.183   7.688   5.375  0.0004 -0.0494 -0.1124
  110PUPE   NH3 1378   7.409   7.516   7.522 -0.3678 -0.2300 -0.1223
  110PUPE   PO4 1379   7.751   7.402   7.606 -0.0011  0.0948  0.1673
  110PUPE   GL1 1380   7.595   7.225   7.179 -0.1887 -0.0024  0.1072
  110PUPE   GL2 1381   7.892   7.173   6.923  0.3148 -0.0935  0.0631
  110PUPE   D1A 1382   7.378   7.250   6.800  0.4171 -0.2148  0.3658
  110PUPE   D2A 1383   6.944   7.265   6.702  0.0571  0.1434  0.0061
  110PUPE   D3A 1384   6.865   6.976   7.024  0.1174 -0.1123  0.0924
  110PUPE   D4A 1385   6.892   6.735   6.717  0.2741  0.0292  0.2023
  110PUPE   D5A 1386   7.285   6.751   6.748  0.0359  0.2552  0.2514
  110PUPE   C1B 1387   7.717   6.894   6.596 -0.0665 -0.3210  0.1655
  110PUPE   C2B 1388   7.495   6.721   6.191  0.0247 -0.2702  0.1447
  110PUPE   C3B 1389   7.649   6.355   5.919  0.1176 -0.1843 -0.1267
  110PUPE   C4B 1390   7.835   5.965   5.892  0.0166  0.0814  0.0016
  111PUPE   NH3 1391   6.622   0.529   7.409  0.0531 -0.0107 -0.2916
  111PUPE   PO4 1392   7.078   0.494   7.564  0.0120  0.2322  0.1879
  111PUPE   GL1 1393   7.086   0.139   7.238  0.0325  0.1498 -0.0463
  111PUPE   GL2 1394   6.920   0.338   7.098  0.2436 -0.1026  0.2508
  111PUPE   D1A 1395   7.484  -0.057   7.064 -0.0478  0.1590 -0.0545
  111PUPE   D2A 1396   7.084  -0.368   7.137  0.0914 -0.4486 -0.1841
  111PUPE   D3A 1397   6.761  -0.164   7.081 -0.1375  0.1001 -0.4751
  111PUPE   D4A 1398   7.007  -0.063   6.742  0.0309 -0.0675 -0.0631
  111PUPE   D5A 1399   7.354  -0.039   6.407  0.2469 -0.1447  0.3069
  111PUPE   C1B 1400   6.615   0.211   6.767 -0.2048 -0.0248 -0.0770
  111PUPE   C2B 1401   6.261   0.113   6.445  0.2223 -0.2798 -0.1277
  111PUPE   C3B 1402   6.063  -0.128   6.213 -0.3704 -0.1878 -0.0292
  111PUPE   C4B 1403   6.020  -0.301   5.829  0.2070 -0.0056 -0.0603
  112PUPE   NH3 1404   4.755   4.250   6.634  0.0735  0.2809 -0.0842
  112PUPE   PO4 1405   5.001   3.878   6.460  0.1239 -0.1624 -0.0861
  112PUPE   GL1 1406   5.062   4.113   6.211 -0.3970 -0.2775 -0.0732
  112PUPE   GL2 1407   4.847   4.049   6.016 -0.1776  0.0510  0.0602
  112PUPE   D1A 1408   5.418   3.927   5.949  0.1110 -0.1631  0.0240
  112PUPE   D2A 1409   5.466   4.349   5.703 -0.1488  0.0742 -0.1342
  112PUPE   D3A 1410   5.810   4.527   5.296  0.1144 -0.1538 -0.1241
  112PUPE   D4A 1411   6.002   4.937   5.439  0.0263  0.0198  0.0413
  112PUPE   D5A 1412   6.454   4.954   5.315  0.2457 -0.0611 -0.0193
  112PUPE   C1B 1413   5.019   4.041   5.584 -0.1028  0.3878 -0.1182
  112PUPE   C2B 1414   4.868   3.643   5.296  0.1724 -0.0490 -0.0091
  112PUPE   C3B 1415   4.470   3.242   5.448 -0.0164  0.3093 -0.2804
  112PUPE   C4B 1416   4.237   3.059   5.279 -0.1623 -0.2600 -0.1302
  113PUPE   NH3 1417   2.669   2.823   7.741 -0.0470  0.1168  0.2177
  113PUPE   PO4 1418   2.823   3.257   7.783  0.3715 -0.2725  0.1321
  113PUPE   GL1 1419   3.013   3.156   7.378  0.1871  0.0454  0.0001
  113PUPE   GL2 1420   2.848   3.418   7.272 -0.2069  0.1620 -0.0087
  113PUPE   D1A 1421   3.006   3.043   6.982  0.1478 -0.0004 -0.2361
  113PUPE   D2A 1422   2.629   2.952   6.939 -0.0776  0.2050  0.0007
  113PUPE   D3A 1423   2.648   2.565   6.906  0.1450 -0.1288  0.1704
  113PUPE   D4A 1424   2.551   2.611   6.516  0.0238  0.1468  0.1113
  113PUPE   D5A 1425   2.801   2.219   6.493  0.2326  0.0836 -0.1543
  113PUPE   C1B 1426   2.763   3.420   6.775 -0.0081 -0.0243 -0.1850
  113PUPE   C2B 1427   2.673   3.649   6.440  0.2329  0.1024 -0.0910
  113PUPE   C3B 1428   2.369   3.798   6.212 -0.3120  0.1393 -0.0117
  113PUPE   C4B 1429   2.101   3.677   5.954 -0.1369 -0.1304  0.0476
  114PUPE   NH3 1430   3.889   1.442   7.602 -0.0482  0.1984  0.0171
  114PUPE   PO4 1431   4.183   1.076   7.552 -0.2463  0.2837 -0.2600
  114PUPE   GL1 1432   3.992   1.173   7.155 -0.2448  0.1596 -0.0207
  114PUPE   GL2 1433   3.723   1.016   7.079  0.0166 -0.1214  0.0881
  114PUPE   D1A 1434   3.789   1.425   6.833 -0.1633  0.0509 -0.0657
  114PUPE   D2A 1435   3.625   1.541   7.201  0.1782  0.2985 -0.4148
  114PUPE   D3A 1436   3.801   1.855   7.225  0.4330  0.0775  0.1494
  114PUPE   D4A 1437   4.099   2.009   7.542 -0.2435  0.2782  0.0393
  114PUPE   D5A 1438   4.502   2.015   7.541  0.1584  0.1412  0.1364
  114PUPE   C1B 1439   3.824   0.974   6.657  0.0641  0.0573 -0.3595
  114PUPE   C2B 1440   3.885   1.146   6.299  0.1005 -0.0807  0.1289
  114PUPE   C3B 1441   3.790   1.351   5.784  0.2765 -0.0781  0.1794
  114PUPE   C4B 1442   3.935   1.725   5.576  0.1597 -0.0125  0.1638
  115PUPE   NH3 1443   4.474   5.474   7.013 -0.1302 -0.0782 -0.0362
  115PUPE   PO4 1444   4.781   5.708   7.006  0.0114  0.0330  0.3423
  115PUPE   GL1 1445   4.616   5.685   6.573 -0.1180 -0.1259 -0.0748
  115PUPE   GL2 1446   4.365   5.514   6.490 -0.2635  0.0531 -0.0744
  115PUPE   D1A 1447   4.790   5.437   6.197  0.0577 -0.1532  0.0671
  115PUPE   D2A 1448   4.777   5.408   5.751 -0.2028 -0.1070 -0.1262
  115PUPE   D3A 1449   5.269   5.641   5.642  0.0914  0.1084 -0.1633
  115PUPE   D4A 1450   5.296   5.305   5.309 -0.0585  0.3411 -0.2076
  115PUPE   D5A 1451   5.624   5.184   5.167 -0.0537  0.5410  0.1068
  115PUPE   C1B 1452   4.428   5.690   5.981  0.3714 -0.1522 -0.0030
  115PUPE   C2B 1453   4.503   5.775   5.519 -0.4001 -0.0498 -0.1998
  115PUPE   C3B 1454   4.208   5.622   5.185 -0.2785 -0.2614 -0.1154
  115PUPE   C4B 1455   3.900   5.834   4.837 -0.2582  0.2558  0.1609
  116PUPE   NH3 1456   2.002   5.618   7.435  0.1775  0.2327 -0.0821
  116PUPE   PO4 1457   2.194   5.105   7.500 -0.3819  0.3806  0.2087
  116PUPE   GL1 1458   1.909   5.142   7.235  0.2235  0.1040 -0.0298
  116PUPE   GL2 1459   2.103   5.256   7.000  0.3261  0.0709 -0.1375
  116PUPE   D1A 1460   1.547   5.063   7.026 -0.3083 -0.2760  0.0716
  116PUPE   D2A 1461   1.595   4.682   6.764  0.1446  0.1972 -0.1130
  116PUPE   D3A 1462   1.244   4.793   6.653 -0.0517  0.0574 -0.0147
  116PUPE   D4A 1463   1.051   4.947   6.990 -0.0023 -0.1469 -0.2200
  116PUPE   D5A 1464   1.258   4.617   7.178  0.4572  0.2763  0.0719
  116PUPE   C1B 1465   2.050   4.858   6.770 -0.1621 -0.0931 -0.0245
  116PUPE   C2B 1466   1.922   4.615   6.423 -0.1076 -0.0349 -0.1160
  116PUPE   C3B 1467   1.970   4.614   5.970  0.0723  0.1615  0.1123
  116PUPE   C4B 1468   1.776   4.549   5.554  0.1373 -0.1943  0.0351
  117PUPE   NH3 1469   0.632   0.752   7.462  0.2210  0.2025 -0.2241
  117PUPE   PO4 1470   0.275   1.088   7.668  0.1868 -0.1888 -0.2016
  117PUPE   GL1 1471   0.320   1.290   7.292  0.2645 -0.4384 -0.0265
  117PUPE   GL2 1472   0.459   1.564   7.452 -0.1134  0.2451  0.0448
  117PUPE   D1A 1473   0.190   1.339   6.862  0.1029  0.0221 -0.2392
  117PUPE   D2A 1474   0.203   0.974   6.595  0.1955 -0.0615 -0.1672
  117PUPE   D3A 1475   0.512   0.668   6.750 -0.2295 -0.3361 -0.1177
  117PUPE   D4A 1476   0.704   1.083   6.981  0.2766 -0.0167  0.1576
  117PUPE   D5A 1477   0.944   0.815   6.999  0.1026  0.0620 -0.0149
  117PUPE   C1B 1478   0.711   1.574   7.077 -0.0145 -0.1404  0.3790
  117PUPE   C2B 1479   0.789   1.543   6.691  0.1220  0.1967  0.1688
  117PUPE   C3B 1480   1.014   1.607   6.251  0.2071  0.1440 -0.1443
  117PUPE   C4B 1481   1.284   1.569   5.934 -0.0848  0.0398  0.1221
  118PUPE   NH3 1482   4.372   3.572   7.174  0.1172 -0.1814 -0.0404
  118PUPE   PO4 1483   4.113   3.830   7.540  0.0382  0.0514 -0.0124
  118PUPE   GL1 1484   3.913   3.864   7.057  0.3006 -0.1723 -0.2978
  118PUPE   GL2 1485   3.808   3.583   7.092  0.0228 -0.1682  0.1446
  118PUPE   D1A 1486   3.757   3.977   6.607 -0.1767 -0.1533  0.1419
  118PUPE   D2A 1487   3.431   4.004   6.954 -0.1268 -0.2527 -0.2793
  118PUPE   D3A 1488   3.279   4.026   6.569 -0.0214 -0.0424 -0.2836
  118PUPE   D4A 1489   2.997   3.896   6.729 -0.1195 -0.0228  0.1747
  118PUPE   D5A 1490   2.720   4.131   6.519 -0.2195 -0.0026 -0.0907
  118PUPE   C1B 1491   3.826   3.300   6.731 -0.2384  0.2040 -0.0204
  118PUPE   C2B 1492   3.794   3.213   6.390 -0.1629 -0.0422 -0.1582
  118PUPE   C3B 1493   3.726   3.196   5.990 -0.4345  0.2400 -0.2481
  118PUPE   C4B 1494   3.770   3.140   5.488  0.0764 -0.2535 -0.0899
  119PUPE   NH3 1495   3.019   3.601   3.467 -0.5137  0.1872 -0.2970
  119PUPE   PO4 1496   3.226   3.203   3.320  0.0633  0.1353 -0.0277
  119PUPE   GL1 1497   3.003   3.140   3.722 -0.1269  0.2086 -0.0133
  119PUPE   GL2 1498   3.258   3.467   3.860  0.1607  0.3160 -0.1016
  119PUPE   D1A 1499   2.830   3.483   4.038 -0.0343  0.1728 -0.0938
  119PUPE   D2A 1500   2.992   3.372   4.354 -0.0173  0.3413  0.1790
  119PUPE   D3A 1501   3.419   3.349   4.503  0.2504  0.0525  0.0530
  119PUPE   D4A 1502   3.425   3.147   4.860  0.0065  0.1827 -0.0553
  119PUPE   D5A 1503   3.017   3.391   4.903  0.7336  0.1021  0.1352
  119PUPE   C1B 1504   3.521   3.734   4.080  0.2913  0.3166 -0.0390
  119PUPE   C2B 1505   3.785   3.623   4.267  0.4836 -0.3214  0.0220
  119PUPE   C3B 1506   4.104   3.613   4.577 -0.4093 -0.0490 -0.0166
  119PUPE   C4B 1507   4.368   3.347   4.791  0.0884 -0.0110  0.0599
  120PUPE   NH3 1508   5.161   4.968   3.026 -0.0394 -0.2717 -0.0866
  120PUPE   PO4 1509   5.344   5.473   2.979 -0.2080 -0.0414  0.0411
  120PUPE   GL1 1510   4.962   5.450   3.258 -0.0644  0.2596 -0.1895
  120PUPE   GL2 1511   4.985   5.632   3.571 -0.1554  0.1846  0.0421
  120PUPE   D1A 1512   4.831   5.076   3.363  0.0117  0.1704  0.0921
  120PUPE   D2A 1513   4.694   4.912   3.880 -0.1706  0.1689 -0.0626
  120PUPE   D3A 1514   4.572   4.481   4.029  0.0449 -0.2641  0.1684
  120PUPE   D4A 1515   4.593   4.645   4.296 -0.1340 -0.0469  0.0424
  120PUPE   D5A 1516   4.349   4.911   4.294  0.1001  0.3023  0.2315
  120PUPE   C1B 1517   5.313   5.564   3.960  0.0427  0.0773  0.1391
  120PUPE   C2B 1518   5.430   5.515   4.350  0.3434 -0.3121 -0.0202
  120PUPE   C3B 1519   5.515   5.176   4.663  0.1399 -0.1057 -0.0070
  120PUPE   C4B 1520   5.770   4.838   4.718  0.0964 -0.0762 -0.0796
  121PUPE   NH3 1521   0.942   6.647   3.331  0.0289  0.0260  0.1410
  121PUPE   PO4 1522   1.068   6.340   3.720 -0.1935 -0.0071  0.3206
  121PUPE   GL1 1523   1.245   6.251   4.043 -0.0437 -0.2517 -0.0384
  121PUPE   GL2 1524   1.286   6.449   4.312  0.0497  0.1670  0.1074
  121PUPE   D1A 1525   1.692   6.118   4.276 -0.2483  0.0128 -0.0350
  121PUPE   D2A 1526   1.486   5.784   4.204 -0.0522  0.1134  0.0462
  121PUPE   D3A 1527   1.015   5.862   4.215  0.0352 -0.0579  0.0932
  121PUPE   D4A 1528   0.952   5.777   4.621 -0.0149  0.1972 -0.0171
  121PUPE   D5A 1529   1.393   5.966   4.678 -0.0364 -0.0506  0.2461
  121PUPE   C1B 1530   1.338   6.459   4.677 -0.1646 -0.1701  0.0557
  121PUPE   C2B 1531   1.260   6.324   5.056  0.0324  0.3866  0.3448
  121PUPE   C3B 1532   1.563   6.395   5.452 -0.0357 -0.0863  0.2830
  121PUPE   C4B 1533   2.044   6.251   5.525 -0.0861  0.1903 -0.2093
  122PUPE   NH3 1534   5.956   4.758   3.199 -0.0187 -0.1853  0.0086
  122PUPE   PO4 1535   6.384   4.752   2.959 -0.2151 -0.1623 -0.0796
  122PUPE   GL1 1536   6.539   4.838   3.388 -0.0562  0.2777 -0.2325
  122PUPE   GL2 1537   6.640   4.526   3.575  0.0566  0.3085  0.1868
  122PUPE   D1A 1538   6.460   5.036   3.782 -0.1583  0.3743 -0.2646
  122PUPE   D2A 1539   6.060   5.200   3.919  0.1879 -0.1634 -0.1960
  122PUPE   D3A 1540   5.757   5.489   3.740 -0.0637  0.1843  0.0473
  122PUPE   D4A 1541   5.447   5.349   3.422  0.1141 -0.1796 -0.0640
  122PUPE   D5A 1542   5.718   4.953   3.627  0.1477 -0.3079 -0.1254
  122PUPE   C1B 1543   6.730   4.663   4.011  0.1611 -0.0763 -0.2661
  122PUPE   C2B 1544   6.621   4.475   4.375 -0.3382 -0.5105  0.1202
  122PUPE   C3B 1545   6.666   4.385   4.713 -0.0550 -0.1393  0.1126
  122PUPE   C4B 1546   7.056   4.505   4.809 -0.0698  0.0391 -0.2529
  123PUPE   NH3 1547   2.941   1.813   3.648  0.2304  0.1889 -0.1741
  123PUPE   PO4 1548   2.487   1.844   3.763 -0.0515  0.0481  0.2536
  123PUPE   GL1 1549   2.209   1.759   4.096 -0.0358 -0.0269 -0.2311
  123PUPE   GL2 1550   2.257   1.990   4.262  0.2827 -0.0188  0.0883
  123PUPE   D1A 1551   1.772   1.765   4.285 -0.3492 -0.0002 -0.0073
  123PUPE   D2A 1552   1.652   2.167   4.290  0.1206  0.3335 -0.1179
  123PUPE   D3A 1553   1.735   2.543   4.193  0.3601 -0.3312  0.2181
  123PUPE   D4A 1554   1.666   2.704   4.522 -0.0283  0.0189  0.0330
  123PUPE   D5A 1555   1.321   2.390   4.654  0.2535  0.0007  0.0688
  123PUPE   C1B 1556   2.026   2.184   4.596  0.0399  0.0246  0.1650
  123PUPE   C2B 1557   1.790   2.475   4.932 -0.1172  0.0381  0.2826
  123PUPE   C3B 1558   1.400   2.410   5.112 -0.0477  0.0052 -0.0453
  123PUPE   C4B 1559   1.130   2.515   5.264 -0.1084  0.0950  0.1969
  124PUPE   NH3 1560   0.230   7.259   3.517  0.2165  0.0892  0.0044
  124PUPE   PO4 1561   0.642   7.139   3.626 -0.1528  0.0373  0.1103
  124PUPE   GL1 1562   0.534   7.109   4.057 -0.5116 -0.3610 -0.1245
  124PUPE   GL2 1563   0.325   7.130   4.057 -0.2057  0.0302 -0.2907
  124PUPE   D1A 1564   0.662   7.026   4.446 -0.0227  0.0976 -0.0999
  124PUPE   D2A 1565   0.294   7.118   4.627  0.1774 -0.0549  0.2945
  124PUPE   D3A 1566   0.138   7.267   5.107 -0.0705 -0.3151  0.2553
  124PUPE   D4A 1567   0.125   7.065   5.483  0.1495 -0.2733  0.2457
  124PUPE   D5A 1568  -0.119   7.487   5.471 -0.0285  0.2894 -0.1133
  124PUPE   C1B 1569   0.319   6.703   4.228  0.1616 -0.0238 -0.1495
  124PUPE   C2B 1570   0.263   6.608   4.638 -0.1874 -0.0465  0.1221
  124PUPE   C3B 1571   0.178   6.361   5.075  0.2881  0.0993  0.3322
  124PUPE   C4B 1572   0.330   5.995   5.403 -0.2535 -0.2071 -0.1801
  125PUPE   NH3 1573   0.829   3.119   3.617  0.2664 -0.1912  0.0677
  125PUPE   PO4 1574   0.917   3.444   3.368 -0.1960 -0.0328 -0.1978
  125PUPE   GL1 1575   0.936   3.584   3.765 -0.1339 -0.3476  0.0011
  125PUPE   GL2 1576   1.057   3.369   3.970 -0.1571 -0.0877  0.1148
  125PUPE   D1A 1577   0.659   3.764   4.061 -0.2292  0.2290 -0.1036
  125PUPE   D2A 1578   0.650   3.304   4.199  0.0257 -0.2113  0.0998
  125PUPE   D3A 1579   0.897   3.279   4.607  0.2095  0.1155 -0.0327
  125PUPE   D4A 1580   0.487   3.257   4.725  0.0014  0.0720  0.3173
  125PUPE   D5A 1581   0.477   3.733   4.641  0.0757 -0.1191 -0.0929
  125PUPE   C1B 1582   1.413   3.631   3.913  0.0160 -0.0762 -0.0098
  125PUPE   C2B 1583   1.785   3.608   4.205 -0.0193  0.1777 -0.0149
  125PUPE   C3B 1584   2.061   3.629   4.501 -0.3136  0.1085  0.2231
  125PUPE   C4B 1585   2.153   3.502   4.917 -0.2606  0.2023  0.1700
  126PUPE   NH3 1586   7.393   0.873   3.427 -0.0788 -0.1288  0.1266
  126PUPE   PO4 1587   7.330   0.556   3.747  0.0328  0.2549 -0.3167
  126PUPE   GL1 1588   7.221   0.344   4.083 -0.2131  0.0733 -0.1521
  126PUPE   GL2 1589   7.493   0.177   4.223 -0.2544  0.1000 -0.3951
  126PUPE   D1A 1590   6.991   0.155   4.444  0.1129 -0.1397 -0.1748
  126PUPE   D2A 1591   6.755   0.297   4.730 -0.1680  0.0305  0.1030
  126PUPE   D3A 1592   6.842   0.320   5.217 -0.0575 -0.0788  0.4467
  126PUPE   D4A 1593   6.868  -0.073   5.030  0.1257 -0.3852 -0.0865
  126PUPE   D5A 1594   7.182  -0.222   5.312 -0.0056  0.3518  0.0649
  126PUPE   C1B 1595   7.601   0.249   4.685 -0.5091  0.0619 -0.0504
  126PUPE   C2B 1596   7.606   0.643   4.972  0.3045 -0.0278 -0.2634
  126PUPE   C3B 1597   7.881   0.776   5.151 -0.2652 -0.1783  0.4098
  126PUPE   C4B 1598   8.034   0.883   5.591  0.0613 -0.0549  0.0241
  127PUPE   NH3 1599   2.723   5.304   3.538  0.1466 -0.1667  0.1212
  127PUPE   PO4 1600   2.809   5.762   3.391 -0.0896  0.0508  0.1443
  127PUPE   GL1 1601   3.141   5.606   3.644 -0.0517 -0.1430  0.0339
  127PUPE   GL2 1602   3.090   5.304   3.847  0.0764 -0.0922 -0.0229
  127PUPE   D1A 1603   3.570   5.459   3.561 -0.0045  0.1357  0.1314
  127PUPE   D2A 1604   3.729   5.694   3.951  0.0452  0.2787 -0.0751
  127PUPE   D3A 1605   4.110   5.744   3.820 -0.2319  0.2183 -0.1456
  127PUPE   D4A 1606   3.976   5.272   3.801 -0.0594 -0.0410  0.1005
  127PUPE   D5A 1607   4.204   4.864   3.769  0.0731 -0.2804  0.1328
  127PUPE   C1B 1608   3.399   5.345   4.102 -0.1501  0.0403  0.2079
  127PUPE   C2B 1609   3.486   5.726   4.378  0.0039 -0.0445  0.1328
  127PUPE   C3B 1610   3.419   5.951   4.671  0.0219 -0.2679  0.1424
  127PUPE   C4B 1611   3.470   6.149   5.052 -0.0389  0.1365  0.1366
  128PUPE   NH3 1612   3.676   6.878   3.359  0.4009  0.0711  0.1831
  128PUPE   PO4 1613   3.266   6.944   3.398  0.0226  0.0615 -0.1554
  128PUPE   GL1 1614   2.941   6.862   3.749  0.0130  0.0170  0.1215
  128PUPE   GL2 1615   2.893   7.200   3.870 -0.0695  0.2706 -0.2432
  128PUPE   D1A 1616   2.647   6.833   4.059 -0.0293 -0.3356  0.1141
  128PUPE   D2A 1617   2.991   6.849   4.240 -0.1843  0.2632  0.0268
  128PUPE   D3A 1618   2.730   6.930   4.561 -0.0459 -0.0913  0.2748
  128PUPE   D4A 1619   3.154   6.824   4.709 -0.0129  0.2666 -0.2236
  128PUPE   D5A 1620   3.189   6.833   5.137  0.3199  0.0264 -0.0562
  128PUPE   C1B 1621   2.689   7.356   4.283  0.0338  0.1036 -0.0745
  128PUPE   C2B 1622   2.522   7.334   4.702 -0.0661 -0.1487 -0.1570
  128PUPE   C3B 1623   2.568   7.328   5.135 -0.2202  0.2737 -0.3052
  128PUPE   C4B 1624   2.648   7.687   5.344  0.0723 -0.1238 -0.1885
  129PUPE   NH3 1625   1.507   6.704   3.865 -0.0874  0.2628 -0.1267
  129PUPE   PO4 1626   1.432   7.181   3.832 -0.1214 -0.1883 -0.0472
  129PUPE   GL1 1627   1.423   7.119   4.179  0.2318 -0.1349  0.2768
  129PUPE   GL2 1628   1.724   7.245   4.296  0.1566  0.2079 -0.1183
  129PUPE   D1A 1629   1.179   6.936   4.474 -0.0614 -0.4330 -0.3495
  129PUPE   D2A 1630   1.074   6.821   4.907  0.1546  0.0913 -0.2300
  129PUPE   D3A 1631   1.081   7.044   5.242  0.1696 -0.1110  0.1771
  129PUPE   D4A 1632   1.322   7.260   5.024  0.0189  0.2201  0.0200
  129PUPE   D5A 1633   1.549   7.308   5.363  0.1957 -0.1869  0.3407
  129PUPE   C1B 1634   1.697   7.383   4.707 -0.1351  0.2619  0.1907
  129PUPE   C2B 1635   1.795   7.654   4.983 -0.2467 -0.0777  0.1315
  129PUPE   C3B 1636   1.670   7.852   5.315  0.0824 -0.0425 -0.0355
  129PUPE   C4B 1637   1.561   7.661   5.751  0.3817  0.1738  0.1974
  130PUPE   NH3 1638   4.726   7.383   3.375 -0.3264 -0.1212 -0.0232
  130PUPE   PO4 1639   4.649   7.832   3.593 -0.2747 -0.1325 -0.0631
  130PUPE   GL1 1640   4.688   7.559   3.807  0.2440 -0.1158 -0.3364
  130PUPE   GL2 1641   4.903   7.742   4.059  0.2013 -0.0106 -0.1280
  130PUPE   D1A 1642   4.932   7.247   3.953  0.2726  0.4078  0.2234
  130PUPE   D2A 1643   4.973   7.277   4.507  0.1727  0.0870  0.4982
  130PUPE   D3A 1644   4.773   7.156   4.898 -0.1695  0.2001  0.1016
  130PUPE   D4A 1645   4.490   7.384   4.688 -0.4522  0.1110  0.2189
  130PUPE   D5A 1646   4.173   7.365   4.897 -0.2577 -0.1063 -0.0143
  130PUPE   C1B 1647   4.981   7.724   4.430  0.0639  0.0267 -0.1968
  130PUPE   C2B 1648   4.883   7.664   4.839  0.0985  0.2295 -0.2969
  130PUPE   C3B 1649   4.584   7.556   5.208  0.2435  0.0329 -0.1766
  130PUPE   C4B 1650   4.371   7.459   5.574  0.0269  0.0246  0.1467
  131OAPE   NH3 1651   5.427   4.483   7.125 -0.2004  0.0944  0.1716
  131OAPE   PO4 1652   5.658   4.242   6.960  0.2744 -0.0003 -0.3099
  131OAPE   GL1 1653   5.585   4.041   6.517 -0.0131  0.1242 -0.1960
  131OAPE   GL2 1654   5.522   3.753   6.542 -0.0047  0.4147 -0.0411
  131OAPE   D1A 1655   5.453   4.427   6.173  0.2999  0.1890  0.2424
  131OAPE   D2A 1656   5.710   4.541   6.287  0.0209  0.1339 -0.1110
  131OAPE   D3A 1657   5.913   4.258   5.996 -0.3391  0.0263  0.3081
  131OAPE   D4A 1658   5.854   4.646   5.856  0.0666 -0.2088  0.0632
  131OAPE   C5A 1659   5.498   4.839   5.555  0.0866  0.3948  0.1988
  131OAPE   C1B 1660   5.852   3.693   6.205 -0.3020  0.1293  0.0200
  131OAPE   D2B 1661   5.923   3.655   5.853 -0.0712 -0.0931 -0.0271
  131OAPE   C3B 1662   5.805   3.979   5.470 -0.1220 -0.0026  0.0246
  131OAPE   C4B 1663   5.713   3.632   5.119  0.0244 -0.0639  0.0156
  132OAPE   NH3 1664   5.336   1.599   7.224  0.3925 -0.0889  0.1578
  132OAPE   PO4 1665   5.473   1.973   7.354  0.1495  0.1536  0.0574
  132OAPE   GL1 1666   5.803   1.763   7.018 -0.0065  0.1947  0.4231
  132OAPE   GL2 1667   5.671   1.623   6.870  0.1576  0.0429  0.1325
  132OAPE   D1A 1668   6.145   1.679   6.737 -0.2346  0.0034 -0.0172
  132OAPE   D2A 1669   6.519   1.944   6.820  0.1152 -0.1176  0.0624
  132OAPE   D3A 1670   6.476   1.893   6.361  0.2053 -0.1332  0.1866
  132OAPE   D4A 1671   6.561   1.898   5.979 -0.0545 -0.0697  0.2179
  132OAPE   C5A 1672   6.207   1.903   5.825  0.1146  0.0107 -0.2359
  132OAPE   C1B 1673   5.618   1.640   6.452  0.0946  0.1779 -0.1321
  132OAPE   D2B 1674   5.400   1.481   6.080  0.1007  0.1256  0.0402
  132OAPE   C3B 1675   5.184   1.503   5.796  0.1171  0.0494  0.1567
  132OAPE   C4B 1676   4.785   1.609   5.499 -0.1855  0.0345  0.1921
  133OAPE   NH3 1677   4.951   5.323   6.644 -0.0442 -0.0144 -0.1789
  133OAPE   PO4 1678   5.155   5.108   6.943  0.1351 -0.0246  0.0426
  133OAPE   GL1 1679   5.191   4.958   6.462  0.0982  0.0701  0.0032
  133OAPE   GL2 1680   5.014   4.638   6.274  0.0889  0.0512 -0.2503
  133OAPE   D1A 1681   5.414   4.907   6.084 -0.2332 -0.1078  0.0604
  133OAPE   D2A 1682   5.230   5.282   6.012 -0.2074 -0.1159  0.1429
  133OAPE   D3A 1683   4.932   5.024   5.999 -0.1061  0.0065  0.0981
  133OAPE   D4A 1684   5.027   4.979   5.555 -0.1422 -0.3582  0.1383
  133OAPE   C5A 1685   4.804   5.307   5.276  0.1189 -0.0819 -0.2187
  133OAPE   C1B 1686   4.988   4.505   5.827  0.0427  0.0777 -0.1683
  133OAPE   D2B 1687   5.087   4.443   5.336 -0.5090 -0.1295 -0.3305
  133OAPE   C3B 1688   5.338   4.113   5.219 -0.0151  0.1181  0.0167
  133OAPE   C4B 1689   5.300   3.756   4.869  0.3153 -0.0137  0.0251
  134OAPE   NH3 1690   2.204   0.240   7.708  0.0494  0.0769  0.1043
  134OAPE   PO4 1691   2.356  -0.059   7.594 -0.0136  0.2143 -0.0699
  134OAPE   GL1 1692   2.199   0.052   7.204 -0.2266 -0.1137  0.2421
  134OAPE   GL2 1693   2.451   0.123   6.977 -0.0583 -0.1796 -0.0316
  134OAPE   D1A 1694   1.955   0.033   6.825 -0.3096 -0.0099 -0.1149
  134OAPE   D2A 1695   2.156   0.173   6.475 -0.1706  0.0274 -0.0856
  134OAPE   D3A 1696   2.171  -0.275   6.395 -0.0384  0.1528  0.1361
  134OAPE   D4A 1697   2.430  -0.553   6.113  0.0781  0.0916  0.0092
  134OAPE   C5A 1698   2.443  -0.459   5.663 -0.0397 -0.0718 -0.0198
  134OAPE   C1B 1699   2.461   0.550   6.678 -0.2915  0.0983 -0.0164
  134OAPE   D2B 1700   2.171   0.597   6.211  0.3827 -0.2588  0.0026
  134OAPE   C3B 1701   1.890   0.169   6.030  0.0086 -0.1998  0.1100
  134OAPE   C4B 1702   2.032  -0.236   5.852  0.1433  0.2451 -0.1309
  135OAPE   NH3 1703   7.059   7.736   3.865 -0.1935 -0.2941 -0.5374
  135OAPE   PO4 1704   7.304   7.421   3.825  0.1209  0.2491  0.1906
  135OAPE   GL1 1705   7.361   7.324   4.198  0.2856 -0.3063  0.0060
  135OAPE   GL2 1706   7.202   7.547   4.369 -0.1923  0.1633 -0.0622
  135OAPE   D1A 1707   7.718   7.516   4.435 -0.0418  0.1179  0.0774
  135OAPE   D2A 1708   7.520   7.453   4.784 -0.2236 -0.0325  0.1943
  135OAPE   D3A 1709   7.737   7.678   5.021 -0.1832  0.2015  0.0626
  135OAPE   D4A 1710   7.970   8.084   5.176 -0.0521 -0.1759 -0.0627
  135OAPE   C5A 1711   8.149   8.155   4.886 -0.0375 -0.1808 -0.0834
  135OAPE   C1B 1712   7.088   7.286   4.668  0.0296 -0.0169  0.0067
  135OAPE   D2B 1713   6.836   7.232   5.079  0.1184 -0.0361  0.2830
  135OAPE   C3B 1714   6.797   7.086   5.460  0.4124 -0.2487  0.1097
  135OAPE   C4B 1715   6.796   7.051   5.888 -0.0590 -0.0111  0.0902
  136OAPE   NH3 1716   0.012   0.410   3.871 -0.1294  0.1947  0.0283
  136OAPE   PO4 1717   0.435   0.367   3.825  0.1055  0.0687 -0.0721
  136OAPE   GL1 1718   0.457   0.169   4.159  0.0502 -0.1828 -0.2425
  136OAPE   GL2 1719   0.278   0.172   4.374  0.3357 -0.1489 -0.1046
  136OAPE   D1A 1720   0.514  -0.247   4.391  0.0092  0.3046 -0.2714
  136OAPE   D2A 1721   0.420  -0.179   4.826  0.4281  0.2027  0.4151
  136OAPE   D3A 1722   0.808  -0.162   5.027  0.0297  0.2905 -0.0333
  136OAPE   D4A 1723   0.629   0.087   5.338 -0.0360 -0.1305 -0.2041
  136OAPE   C5A 1724   0.406   0.427   5.614 -0.0831 -0.5515 -0.0863
  136OAPE   C1B 1725   0.104   0.596   4.530  0.0099  0.0271  0.2091
  136OAPE   D2B 1726   0.177   0.948   4.721 -0.0403 -0.1311 -0.0684
  136OAPE   C3B 1727   0.024   1.325   5.076 -0.1570 -0.0490  0.0028
  136OAPE   C4B 1728  -0.258   1.646   5.300 -0.1167 -0.0825 -0.0515
  137OAPE   NH3 1729   2.724   2.219   3.836 -0.1522  0.0692 -0.1700
  137OAPE   PO4 1730   2.379   2.353   3.849 -0.1146 -0.1346  0.2161
  137OAPE   GL1 1731   2.429   2.442   4.187 -0.0926  0.4117 -0.0093
  137OAPE   GL2 1732   2.749   2.492   4.309 -0.0661 -0.0667  0.0702
  137OAPE   D1A 1733   2.187   2.624   4.463  0.1816  0.0068  0.0508
  137OAPE   D2A 1734   2.362   2.645   4.831 -0.0170 -0.2448 -0.4914
  137OAPE   D3A 1735   2.233   2.330   5.147 -0.1343  0.1260  0.2138
  137OAPE   D4A 1736   2.572   2.572   5.248 -0.0726  0.0324  0.0899
  137OAPE   C5A 1737   2.458   2.902   5.368  0.0854 -0.1761 -0.0025
  137OAPE   C1B 1738   2.540   2.251   4.615 -0.1168 -0.0572 -0.0329
  137OAPE   D2B 1739   2.414   1.950   4.882  0.0716  0.3811  0.0616
  137OAPE   C3B 1740   2.655   1.962   5.289 -0.1215 -0.0250 -0.0189
  137OAPE   C4B 1741   2.762   1.527   5.445 -0.5487 -0.0863 -0.0259
  138OAPE   NH3 1742   4.496   6.474   3.130 -0.1341 -0.3303  0.1442
  138OAPE   PO4 1743   4.722   6.745   2.964  0.2303  0.0190 -0.1411
  138OAPE   GL1 1744   4.898   6.745   3.405 -0.0329 -0.0547 -0.0882
  138OAPE   GL2 1745   5.010   6.460   3.391 -0.1064 -0.0420 -0.0827
  138OAPE   D1A 1746   4.840   6.751   3.851 -0.1767  0.3990 -0.3727
  138OAPE   D2A 1747   4.468   7.023   3.834  0.0648  0.3167  0.1788
  138OAPE   D3A 1748   4.610   6.910   4.270 -0.4129 -0.1681 -0.0980
  138OAPE   D4A 1749   4.485   7.365   4.209  0.1818 -0.2461  0.1983
  138OAPE   C5A 1750   4.111   7.514   4.305  0.2215  0.0154 -0.0487
  138OAPE   C1B 1751   4.884   6.172   3.725 -0.1756  0.0648 -0.1008
  138OAPE   D2B 1752   4.994   5.902   3.968 -0.1957 -0.0397  0.1578
  138OAPE   C3B 1753   5.078   5.890   4.318  0.1579  0.1239 -0.3993
  138OAPE   C4B 1754   5.235   5.934   4.785  0.3367  0.1391 -0.0200
  139CHOL   ROH 1755   4.503   0.225   4.037 -0.0383 -0.0597 -0.0443
  139CHOL    R1 1756   4.511   0.103   4.292 -0.0632  0.0576  0.0126
  139CHOL    R2 1757   4.591   0.238   4.519 -0.1822  0.1892 -0.0274
  139CHOL    R3 1758   4.351   0.154   4.615 -0.1752  0.1372 -0.0530
  139CHOL    R4 1759   4.514   0.206   4.854 -0.0817 -0.1713 -0.0344
  139CHOL    R5 1760   4.408   0.021   4.806 -0.1432 -0.0981 -0.2165
  139CHOL    C1 1761   4.244   0.108   5.140 -0.0167 -0.4300 -0.0625
  139CHOL    C2 1762   4.426   0.159   5.490 -0.1363 -0.0434 -0.2198
  140CHOL   ROH 1763   6.111   1.969   3.833  0.0417  0.2161  0.0207
  140CHOL    R1 1764   6.121   1.874   4.099  0.0215  0.1605  0.0024
  140CHOL    R2 1765   6.247   2.013   4.303 -0.0192  0.1349  0.0500
  140CHOL    R3 1766   6.006   1.988   4.425 -0.0326  0.0788  0.0111
  140CHOL    R4 1767   6.196   2.022   4.644 -0.0851  0.1369  0.0396
  140CHOL    R5 1768   6.051   1.862   4.622 -0.0378  0.1017  0.0235
  140CHOL    C1 1769   5.939   2.005   4.958 -0.1361  0.0855 -0.0028
  140CHOL    C2 1770   6.054   1.836   5.206  0.1775  0.1121  0.0121
  141CHOL   ROH 1771   7.938   0.051   5.676  0.0165 -0.1706 -0.2409
  141CHOL    R1 1772   7.710   0.212   5.630 -0.0192 -0.2280 -0.2734
  141CHOL    R2 1773   7.686   0.469   5.729 -0.2486 -0.3511  0.0222
  141CHOL    R3 1774   7.640   0.531   5.469 -0.0084 -0.0634  0.0446
  141CHOL    R4 1775   7.587   0.780   5.615 -0.0715 -0.2077  0.2506
  141CHOL    R5 1776   7.453   0.680   5.475  0.0268 -0.0261  0.0306
  141CHOL    C1 1777   7.485   1.019   5.304  0.2571  0.1458  0.4046
  141CHOL    C2 1778   7.351   1.257   5.585 -0.2201  0.0155 -0.1068
  142CHOL   ROH 1779   6.897   3.064   3.683  0.1222 -0.1472  0.0440
  142CHOL    R1 1780   6.936   3.098   3.961  0.0709 -0.0965  0.0453
  142CHOL    R2 1781   6.744   3.209   4.126  0.0916  0.0583 -0.0321
  142CHOL    R3 1782   6.779   2.980   4.267 -0.0766  0.0743  0.0372
  142CHOL    R4 1783   6.716   3.182   4.469 -0.1391  0.1350 -0.0434
  142CHOL    R5 1784   6.889   3.049   4.468 -0.1826  0.0764  0.0946
  142CHOL    C1 1785   6.732   2.951   4.802 -0.4313  0.1948  0.0151
  142CHOL    C2 1786   6.542   2.843   5.136 -0.0141 -0.2381 -0.1107
  143CHOL   ROH 1787   4.115   4.256   6.309 -0.1478 -0.0588 -0.0834
  143CHOL    R1 1788   4.276   4.099   6.137  0.0546  0.0671 -0.0097
  143CHOL    R2 1789   4.184   3.998   5.898  0.1212 -0.3154  0.1277
  143CHOL    R3 1790   4.402   4.124   5.797 -0.1395 -0.0207 -0.0920
  143CHOL    R4 1791   4.301   3.961   5.575  0.2177 -0.7142  0.2010
  143CHOL    R5 1792   4.504   3.961   5.653  0.2321 -0.1074  0.2410
  143CHOL    C1 1793   4.574   4.059   5.291  0.0290 -0.6697  0.0375
  143CHOL    C2 1794   4.877   4.123   5.013  0.3041  0.1373  0.2485
  144CHOL   ROH 1795   3.718   7.565   7.145 -0.0682  0.1809  0.1678
  144CHOL    R1 1796   3.689   7.714   6.906  0.2198  0.1432  0.1060
  144CHOL    R2 1797   3.880   7.713   6.706  0.2330 -0.2919  0.1135
  144CHOL    R3 1798   3.669   7.642   6.550  0.1018  0.0358  0.1334
  144CHOL    R4 1799   3.885   7.699   6.360  0.2155 -0.3997  0.1170
  144CHOL    R5 1800   3.685   7.786   6.359  0.3609 -0.0414  0.0916
  144CHOL    C1 1801   3.689   7.625   6.013  0.0822 -0.1548  0.1378
  144CHOL    C2 1802   3.844   7.389   5.676  0.1067  0.0452  0.5348
  145CHOL   ROH 1803   6.696   3.179   6.918  0.0545 -0.0319 -0.0129
  145CHOL    R1 1804   6.550   3.180   6.675  0.0439  0.0019 -0.0067
  145CHOL    R2 1805   6.673   3.183   6.428  0.0337 -0.0280 -0.0125
  145CHOL    R3 1806   6.520   2.963   6.385 -0.0202  0.0083 -0.0049
  145CHOL    R4 1807   6.532   3.097   6.125  0.0284 -0.0119 -0.0143
  145CHOL    R5 1808   6.352   3.037   6.231  0.0070  0.0414 -0.0193
  145CHOL    C1 1809   6.306   2.840   5.907 -0.0252  0.0315 -0.0083
  145CHOL    C2 1810   6.139   2.808   5.575 -0.1804 -0.0245 -0.0887
  146CHOL   ROH 1811   5.878   2.269   7.121  0.0200  0.0098  0.0974
  146CHOL    R1 1812   5.863   2.317   6.842 -0.2182  0.0048  0.1083
  146CHOL    R2 1813   6.031   2.193   6.661 -0.1350  0.2712  0.0077
  146CHOL    R3 1814   5.797   2.120   6.544 -0.0967 -0.0804  0.1345
  146CHOL    R4 1815   6.002   2.068   6.340 -0.1122  0.2444  0.0149
  146CHOL    R5 1816   5.821   2.188   6.315 -0.3196 -0.0223  0.1204
  146CHOL    C1 1817   5.765   1.927   6.043 -0.0631 -0.1013  0.1382
  146CHOL    C2 1818   5.597   1.826   5.715 -0.4032  0.2377  0.0365
  147CHOL   ROH 1819   7.116   4.278   6.943 -0.0579 -0.1115 -0.1676
  147CHOL    R1 1820   7.185   4.393   6.694 -0.1079  0.0203 -0.1222
  147CHOL    R2 1821   7.322   4.254   6.499  0.2126  0.2469 -0.0703
  147CHOL    R3 1822   7.112   4.328   6.344  0.1694 -0.0659 -0.1660
  147CHOL    R4 1823   7.329   4.276   6.154  0.3169  0.2019 -0.0710
  147CHOL    R5 1824   7.209   4.458   6.168  0.0602  0.0419 -0.1460
  147CHOL    C1 1825   7.134   4.358   5.808  0.3371 -0.1179 -0.1613
  147CHOL    C2 1826   7.155   4.403   5.394 -0.5173  0.0837 -0.1926
  148CHOL   ROH 1827   4.453   5.085   6.124  0.0525 -0.2340  0.0491
  148CHOL    R1 1828   4.293   5.067   5.891  0.0381 -0.2232  0.0586
  148CHOL    R2 1829   4.356   5.200   5.657  0.0063 -0.1883  0.0722
  148CHOL    R3 1830   4.338   4.951   5.549  0.0253 -0.1767  0.0406
  148CHOL    R4 1831   4.276   5.132   5.327  0.2501 -0.1419  0.0013
  148CHOL    R5 1832   4.154   4.965   5.396  0.1487 -0.1153 -0.1060
  148CHOL    C1 1833   4.213   4.859   5.034  0.4098 -0.1039 -0.0695
  148CHOL    C2 1834   4.141   5.008   4.743 -0.4111  0.0847 -0.3939
  149CHOL   ROH 1835   7.166   6.112   4.029 -0.2522  0.0361  0.2430
  149CHOL    R1 1836   7.114   5.965   4.266 -0.3184  0.0132  0.2142
  149CHOL    R2 1837   7.310   5.906   4.452 -0.3012 -0.2799  0.1086
  149CHOL    R3 1838   7.137   6.024   4.624 -0.0913 -0.1361  0.2264
  149CHOL    R4 1839   7.286   5.834   4.789 -0.0761 -0.1924  0.1458
  149CHOL    R5 1840   7.069   5.848   4.771 -0.0827 -0.0632  0.3177
  149CHOL    C1 1841   7.108   5.903   5.147  0.2521 -0.0064  0.2781
  149CHOL    C2 1842   6.940   6.171   5.330 -0.0247 -0.1345 -0.2260
  150CHOL   ROH 1843   0.851   6.594   4.108  0.2271 -0.0719  0.0332
  150CHOL    R1 1844   0.722   6.504   4.343  0.0010  0.0492 -0.0414
  150CHOL    R2 1845   0.809   6.283   4.485 -0.4067 -0.1549 -0.0956
  150CHOL    R3 1846   0.812   6.458   4.693 -0.1804 -0.2346 -0.0287
  150CHOL    R4 1847   0.785   6.195   4.818 -0.0458 -0.2836 -0.0992
  150CHOL    R5 1848   0.655   6.367   4.850 -0.0128 -0.2936  0.1079
  150CHOL    C1 1849   0.773   6.308   5.207  0.3768 -0.4334 -0.0386
  150CHOL    C2 1850   0.731   6.191   5.619 -0.1512  0.2148 -0.1737
  151CHOL   ROH 1851   7.643   6.963   3.835  0.1072 -0.1196 -0.0452
  151CHOL    R1 1852   7.627   6.848   4.094 -0.0746 -0.1978 -0.0901
  151CHOL    R2 1853   7.679   6.992   4.324  0.0163 -0.3332 -0.0276
  151CHOL    R3 1854   7.433   6.903   4.396 -0.0948 -0.1081 -0.1184
  151CHOL    R4 1855   7.555   6.994   4.646 -0.0979 -0.2258 -0.0709
  151CHOL    R5 1856   7.467   6.798   4.609 -0.2667 -0.1466 -0.1066
  151CHOL    C1 1857   7.252   6.913   4.902 -0.2687  0.0480 -0.1815
  151CHOL    C2 1858   7.317   7.187   5.092  0.2768  0.2411 -0.2047
  152CHOL   ROH 1859   3.547   6.138   6.441  0.0699  0.2052 -0.0098
  152CHOL    R1 1860   3.529   6.087   6.164 -0.0732  0.2353 -0.0062
  152CHOL    R2 1861   3.590   5.841   6.054  0.1304  0.3247 -0.0903
  152CHOL    R3 1862   3.340   5.863   5.948  0.0243  0.0560  0.0904
  152CHOL    R4 1863   3.480   5.673   5.773  0.1433  0.2724 -0.0650
  152CHOL    R5 1864   3.376   5.855   5.711 -0.1245  0.1721  0.0596
  152CHOL    C1 1865   3.181   5.596   5.509  0.0511 -0.0103  0.1194
  152CHOL    C2 1866   2.938   5.436   5.382 -0.2255 -0.3307  0.0971
  153CHOL   ROH 1867   1.700   4.430   4.287  0.0014 -0.0113 -0.0198
  153CHOL    R1 1868   1.801   4.471   4.549 -0.1164 -0.0040  0.0248
  153CHOL    R2 1869   1.654   4.413   4.775 -0.1554 -0.1580 -0.0394
  153CHOL    R3 1870   1.873   4.265   4.840 -0.0756 -0.0241  0.0006
  153CHOL    R4 1871   1.774   4.369   5.096 -0.1415 -0.0216 -0.0252
  153CHOL    R5 1872   1.977   4.388   5.017 -0.1486  0.0726 -0.0223
  153CHOL    C1 1873   2.050   4.204   5.344 -0.0584  0.1834  0.0207
  153CHOL    C2 1874   2.057   4.125   5.649  0.0347  0.1720 -0.1436
  154CHOL   ROH 1875   0.335   3.382   7.062  0.1506 -0.0410  0.0563
  154CHOL    R1 1876   0.272   3.423   6.789  0.0715  0.0903  0.0925
  154CHOL    R2 1877   0.309   3.666   6.663  0.1610  0.1183  0.1626
  154CHOL    R3 1878   0.453   3.516   6.488  0.0140  0.0955  0.0609
  154CHOL    R4 1879   0.398   3.766   6.344  0.2207  0.2269  0.2133
  154CHOL    R5 1880   0.355   3.564   6.274  0.0378  0.3063  0.0974
  154CHOL    C1 1881   0.585   3.683   5.994  0.1174  0.2687  0.1474
  154CHOL    C2 1882   0.662   4.015   5.758  0.0909 -0.1530  0.0051
  155CHOL   ROH 1883   4.530   5.545   3.526  0.0781 -0.2837 -0.1022
  155CHOL    R1 1884   4.534   5.583   3.807  0.0294 -0.1230 -0.1219
  155CHOL    R2 1885   4.530   5.372   3.985  0.0602 -0.0248 -0.0002
  155CHOL    R3 1886   4.753   5.493   4.083  0.0156  0.0903 -0.0406
  155CHOL    R4 1887   4.619   5.382   4.319  0.0682  0.1086 -0.0062
  155CHOL    R5 1888   4.683   5.589   4.291 -0.0135  0.1234 -0.0674
  155CHOL    C1 1889   4.881   5.501   4.605  0.0309  0.2944 -0.0476
  155CHOL    C2 1890   5.111   5.430   4.862  0.2527 -0.2812  0.0208
  156CHOL   ROH 1891   6.906   7.702   5.825  0.0034 -0.1231  0.0838
  156CHOL    R1 1892   6.667   7.708   5.674 -0.0118 -0.1422  0.1074
  156CHOL    R2 1893   6.638   7.573   5.435  0.0340 -0.0071  0.0251
  156CHOL    R3 1894   6.420   7.466   5.559  0.0927 -0.1879 -0.0235
  156CHOL    R4 1895   6.377   7.415   5.273 -0.0152  0.1784 -0.0798
  156CHOL    R5 1896   6.239   7.514   5.410  0.0289 -0.0088  0.1070
  156CHOL    C1 1897   6.020   7.223   5.295  0.0113  0.1165 -0.1865
  156CHOL    C2 1898   5.683   7.198   5.165 -0.0967 -0.0855  0.0940
  157CHOL   ROH 1899   3.247   0.723   7.073 -0.1687 -0.0615 -0.1908
  157CHOL    R1 1900   3.396   0.749   6.834 -0.1112  0.0933 -0.1392
  157CHOL    R2 1901   3.374   0.570   6.624  0.1098  0.0974 -0.1678
  157CHOL    R3 1902   3.323   0.795   6.481 -0.0347  0.0718 -0.1584
  157CHOL    R4 1903   3.411   0.600   6.282  0.1522  0.1527 -0.1586
  157CHOL    R5 1904   3.493   0.799   6.313 -0.0041  0.2141 -0.1264
  157CHOL    C1 1905   3.385   0.829   5.948  0.0413  0.1608 -0.1444
  157CHOL    C2 1906   3.562   0.910   5.619 -0.2505 -0.1097 -0.1647
  158CHOL   ROH 1907   2.712   5.334   4.223  0.1116 -0.3819 -0.0157
  158CHOL    R1 1908   2.812   5.343   4.488 -0.0057 -0.0423  0.0215
  158CHOL    R2 1909   3.062   5.245   4.557 -0.1184 -0.1471  0.2908
  158CHOL    R3 1910   3.095   5.495   4.658  0.0427 -0.0043 -0.0913
  158CHOL    R4 1911   3.306   5.336   4.784 -0.1408  0.0137  0.2529
  158CHOL    R5 1912   3.158   5.459   4.886 -0.0862  0.3031 -0.0011
  158CHOL    C1 1913   3.478   5.623   5.012 -0.0027  0.2414 -0.1280
  158CHOL    C2 1914   3.721   5.795   5.288  0.2378  0.1950  0.2893
  159CHOL   ROH 1915   2.562   4.999   7.180  0.0950 -0.2757 -0.0885
  159CHOL    R1 1916   2.498   4.935   6.912  0.1615 -0.2527 -0.1117
  159CHOL    R2 1917   2.680   4.957   6.706  0.2290 -0.2752 -0.0634
  159CHOL    R3 1918   2.612   4.697   6.662  0.1961 -0.2612 -0.0851
  159CHOL    R4 1919   2.618   4.819   6.395 -0.0297 -0.1916 -0.0495
  159CHOL    R5 1920   2.453   4.708   6.483  0.0495 -0.2166  0.0525
  159CHOL    C1 1921   2.518   4.496   6.172 -0.2111 -0.1297 -0.0619
  159CHOL    C2 1922   2.700   4.227   5.954  0.1055 -0.1752  0.0874
  160CHOL   ROH 1923   5.376   3.372   6.939 -0.1729 -0.0376 -0.0221
  160CHOL    R1 1924   5.597   3.268   6.796 -0.1570 -0.1279  0.0655
  160CHOL    R2 1925   5.569   3.085   6.591 -0.1438 -0.1724  0.0949
  160CHOL    R3 1926   5.713   3.268   6.452 -0.0610 -0.2360  0.0990
  160CHOL    R4 1927   5.719   3.027   6.285 -0.2698 -0.1871  0.0360
  160CHOL    R5 1928   5.891   3.141   6.354 -0.1764 -0.3241  0.0126
  160CHOL    C1 1929   5.942   3.164   5.976 -0.2655 -0.2554  0.0057
  160CHOL    C2 1930   6.201   3.295   5.781  0.0120  0.1006 -0.0268
  161CHOL   ROH 1931   1.660   7.675   6.468 -0.2042  0.0729  0.0057
  161CHOL    R1 1932   1.630   7.559   6.212 -0.5545  0.2751 -0.0508
  161CHOL    R2 1933   1.712   7.301   6.155  0.0175  0.5425 -0.5294
  161CHOL    R3 1934   1.456   7.273   6.071 -0.1604 -0.0589  0.1139
  161CHOL    R4 1935   1.592   7.034   5.972  0.2685  0.3970 -0.4879
  161CHOL    R5 1936   1.474   7.174   5.854 -0.4397  0.2252 -0.0518
  161CHOL    C1 1937   1.281   6.852   5.786  0.2475 -0.2524  0.1402
  161CHOL    C2 1938   1.084   6.562   5.521 -0.7030  0.1941 -0.3768
  162CHOL   ROH 1939   6.610   1.924   4.025  0.1967  0.2066 -0.1088
  162CHOL    R1 1940   6.685   1.806   4.272  0.2439  0.2671 -0.0942
  162CHOL    R2 1941   6.726   1.955   4.501  0.0613  0.2993 -0.0819
  162CHOL    R3 1942   6.545   1.781   4.606  0.1880  0.1373 -0.1265
  162CHOL    R4 1943   6.703   1.872   4.836  0.1292  0.1873 -0.1042
  162CHOL    R5 1944   6.666   1.666   4.778  0.2771  0.1754 -0.1624
  162CHOL    C1 1945   6.520   1.661   5.130  0.2876 -0.0300 -0.1591
  162CHOL    C2 1946   6.365   1.494   5.406 -0.0231  0.0538 -0.2703
  163CHOL   ROH 1947   5.413   0.181   4.036 -0.3278  0.1286 -0.2106
  163CHOL    R1 1948   5.359   0.166   4.314 -0.3204  0.0668 -0.2107
  163CHOL    R2 1949   5.463   0.347   4.495 -0.0538 -0.1509 -0.1255
  163CHOL    R3 1950   5.202   0.378   4.564 -0.0114  0.1662 -0.0990
  163CHOL    R4 1951   5.349   0.410   4.815  0.0136 -0.5727 -0.0140
  163CHOL    R5 1952   5.184   0.273   4.779 -0.2184 -0.2201 -0.3022
  163CHOL    C1 1953   5.038   0.476   5.067  0.0927 -0.5206  0.0759
  163CHOL    C2 1954   4.826   0.267   5.228  0.2605  0.3651 -0.0231
  164CHOL   ROH 1955   6.983   4.988   3.748  0.1963  0.0002 -0.0128
  164CHOL    R1 1956   7.013   5.065   4.018  0.0280  0.0086  0.0051
  164CHOL    R2 1957   6.797   5.128   4.179 -0.0739  0.0442 -0.1358
  164CHOL    R3 1958   6.905   4.939   4.342 -0.2034  0.0350 -0.0611
  164CHOL    R4 1959   6.706   5.076   4.509 -0.1478  0.1904 -0.1333
  164CHOL    R5 1960   6.917   5.045   4.557 -0.1760  0.0893 -0.0931
  164CHOL    C1 1961   6.754   4.869   4.854 -0.3123  0.2668 -0.0617
  164CHOL    C2 1962   6.698   4.542   5.199 -0.0375  0.0389  0.2785
  165CHOL   ROH 1963   0.786   4.603   5.349  0.1183 -0.0634  0.2140
  165CHOL    R1 1964   0.562   4.602   5.521 -0.0495 -0.1376 -0.0009
  165CHOL    R2 1965   0.490   4.821   5.674 -0.1110 -0.2502  0.1265
  165CHOL    R3 1966   0.250   4.788   5.551 -0.0127 -0.0505 -0.1330
  165CHOL    R4 1967   0.237   5.056   5.669 -0.1306 -0.2622  0.3846
  165CHOL    R5 1968   0.093   4.895   5.697 -0.1398 -0.3481 -0.0377
  165CHOL    C1 1969  -0.136   5.162   5.551 -0.0496 -0.0817  0.2913
  165CHOL    C2 1970  -0.383   5.488   5.557  0.0727 -0.0113  0.1403
  166CHOL   ROH 1971   4.435   3.161   6.844 -0.3553 -0.0611  0.0870
  166CHOL    R1 1972   4.333   3.190   6.582 -0.3450 -0.2002  0.0676
  166CHOL    R2 1973   4.494   3.177   6.357 -0.2539  0.1724  0.1075
  166CHOL    R3 1974   4.317   2.986   6.281  0.1399 -0.1682  0.0115
  166CHOL    R4 1975   4.415   3.100   6.029 -0.1196  0.1969  0.0683
  166CHOL    R5 1976   4.207   3.079   6.090 -0.0793 -0.2834  0.0778
  166CHOL    C1 1977   4.203   2.875   5.767  0.3282 -0.1086 -0.0446
  166CHOL    C2 1978   3.838   2.707   5.726 -0.0470 -0.0417 -0.1446
  167CHOL   ROH 1979   0.224   2.361   7.086 -0.1283 -0.1197  0.1074
  167CHOL    R1 1980   0.138   2.261   6.836 -0.1361 -0.0391  0.0771
  167CHOL    R2 1981   0.073   2.425   6.624 -0.0549  0.0273  0.1017
  167CHOL    R3 1982   0.255   2.273   6.491 -0.0930 -0.0102  0.0928
  167CHOL    R4 1983   0.152   2.459   6.289 -0.1070 -0.0294  0.0838
  167CHOL    R5 1984   0.159   2.242   6.274 -0.1319 -0.0316  0.1137
  167CHOL    C1 1985   0.368   2.337   5.969 -0.1731 -0.0976  0.0650
  167CHOL    C2 1986   0.279   2.637   5.684 -0.0219 -0.1665  0.3063
  168CHOL   ROH 1987   4.357   3.857   3.808  0.0573 -0.0193 -0.1156
  168CHOL    R1 1988   4.289   4.043   4.011  0.0040 -0.0132 -0.1382
  168CHOL    R2 1989   4.154   3.971   4.240 -0.0809 -0.0018 -0.1820
  168CHOL    R3 1990   4.365   4.089   4.364 -0.1114 -0.0204 -0.1125
  168CHOL    R4 1991   4.144   4.114   4.555 -0.1518 -0.0630 -0.1565
  168CHOL    R5 1992   4.269   4.275   4.480 -0.1402 -0.0462 -0.0970
  168CHOL    C1 1993   4.337   4.308   4.854 -0.2218 -0.1161 -0.0765
  168CHOL    C2 1994   4.229   4.426   5.306 -0.0908 -0.2878  0.1144
  169CHOL   ROH 1995   1.928   1.080   6.368  0.0923  0.0137 -0.0413
  169CHOL    R1 1996   1.672   1.186   6.428  0.1135 -0.0153  0.1020
  169CHOL    R2 1997   1.458   1.165   6.254  0.0537  0.0729  0.1674
  169CHOL    R3 1998   1.335   1.055   6.469  0.1268 -0.0342  0.1556
  169CHOL    R4 1999   1.117   1.123   6.286  0.0657  0.0312  0.2481
  169CHOL    R5 2000   1.134   1.182   6.495  0.1228 -0.0603  0.2717
  169CHOL    C1 2001   0.802   0.994   6.507  0.1414 -0.0936  0.2840
  169CHOL    C2 2002   0.577   0.868   6.288 -0.2516 -0.0860  0.1934
  170CHOL   ROH 2003   7.029   1.866   7.019  0.0135  0.2774  0.0062
  170CHOL    R1 2004   7.103   1.743   6.776  0.0205  0.2407  0.0270
  170CHOL    R2 2005   6.933   1.728   6.559  0.0181  0.1854  0.0334
  170CHOL    R3 2006   7.141   1.845   6.428  0.0041  0.1814  0.0077
  170CHOL    R4 2007   6.956   1.762   6.216 -0.1267  0.3753  0.0412
  170CHOL    R5 2008   7.168   1.713   6.230 -0.1373  0.2844 -0.0829
  170CHOL    C1 2009   7.165   1.892   5.893 -0.2241  0.4821  0.0218
  170CHOL    C2 2010   7.388   1.974   5.691  0.2809  0.0306 -0.1541
  171CHOL   ROH 2011   0.745   0.116   4.581  0.0675 -0.0510  0.1744
  171CHOL    R1 2012   0.877   0.301   4.750 -0.0383  0.0380  0.1612
  171CHOL    R2 2013   0.789   0.561   4.783 -0.2268 -0.0274  0.1937
  171CHOL    R3 2014   0.793   0.494   5.047 -0.1283 -0.0423  0.1884
  171CHOL    R4 2015   0.770   0.786   5.044 -0.1410 -0.0441  0.2146
  171CHOL    R5 2016   0.920   0.669   5.150 -0.0980 -0.0438  0.1530
  171CHOL    C1 2017   0.763   0.855   5.444  0.0016 -0.0678  0.2216
  171CHOL    C2 2018   0.760   0.800   5.854  0.0157  0.0931  0.2443
  172CHOL   ROH 2019   4.674   3.458   3.825 -0.0527 -0.1722 -0.0463
  172CHOL    R1 2020   4.613   3.244   4.000 -0.0951 -0.0955  0.0336
  172CHOL    R2 2021   4.798   3.138   4.176 -0.0517 -0.2018 -0.0736
  172CHOL    R3 2022   4.604   3.190   4.359  0.1102 -0.0225  0.0510
  172CHOL    R4 2023   4.760   2.971   4.476  0.1366  0.0079  0.0705
  172CHOL    R5 2024   4.544   2.975   4.445  0.1118  0.0517  0.2421
  172CHOL    C1 2025   4.555   2.923   4.823  0.3983  0.2983  0.2714
  172CHOL    C2 2026   4.287   2.722   4.934  0.4872  0.0830 -0.1207
  173CHOL   ROH 2027   6.854   7.317   4.096 -0.3205 -0.0780 -0.0725
  173CHOL    R1 2028   6.668   7.432   4.276 -0.2789 -0.1829  0.0389
  173CHOL    R2 2029   6.631   7.335   4.531 -0.0110 -0.1522  0.0937
  173CHOL    R3 2030   6.680   7.594   4.601 -0.1626 -0.0942 -0.0091
  173CHOL    R4 2031   6.471   7.504   4.787  0.0641 -0.2222  0.1874
  173CHOL    R5 2032   6.465   7.681   4.660 -0.1872 -0.2561  0.1496
  173CHOL    C1 2033   6.424   7.845   5.002 -0.0345 -0.2085  0.1454
  173CHOL    C2 2034   6.301   8.012   5.363 -0.1226 -0.2016 -0.1872
  174CHOL   ROH 2035   6.284   0.651   6.656 -0.1867  0.1466  0.1215
  174CHOL    R1 2036   6.148   0.656   6.408  0.0239 -0.0735 -0.0009
  174CHOL    R2 2037   5.979   0.861   6.334 -0.3105 -0.3805 -0.1122
  174CHOL    R3 2038   6.140   0.872   6.115 -0.1273 -0.0348  0.0300
  174CHOL    R4 2039   5.924   1.060   6.056 -0.3486 -0.2981 -0.0462
  174CHOL    R5 2040   5.989   0.894   5.931 -0.0058 -0.1437 -0.0885
  174CHOL    C1 2041   6.042   1.185   5.689 -0.1988  0.0745  0.1258
  174CHOL    C2 2042   5.911   1.442   5.736 -0.1208  0.3455  0.0968
  175CHOL   ROH 2043   2.707   6.351   3.893  0.0411 -0.2981 -0.0269
  175CHOL    R1 2044   2.759   6.273   4.160 -0.0116 -0.1690  0.0215
  175CHOL    R2 2045   3.004   6.316   4.283 -0.0737 -0.0057  0.0870
  175CHOL    R3 2046   2.850   6.439   4.471 -0.1947 -0.0042 -0.0106
  175CHOL    R4 2047   3.058   6.299   4.624 -0.1924  0.1344  0.1144
  175CHOL    R5 2048   2.842   6.283   4.652 -0.1967  0.0545  0.0404
  175CHOL    C1 2049   2.945   6.404   4.998 -0.3752  0.2174  0.0387
  175CHOL    C2 2050   2.777   6.397   5.286 -0.0706  0.2122 -0.1651
  176CHOL   ROH 2051   6.598   7.081   3.784  0.1266 -0.2153  0.1175
  176CHOL    R1 2052   6.581   6.948   4.033  0.0497 -0.1417  0.1523
  176CHOL    R2 2053   6.386   7.006   4.221 -0.0882 -0.1763  0.0214
  176CHOL    R3 2054   6.338   6.739   4.205  0.0538 -0.2061  0.0802
  176CHOL    R4 2055   6.269   6.810   4.481 -0.2002 -0.1364  0.0016
  176CHOL    R5 2056   6.406   6.653   4.418 -0.0727 -0.0942  0.1675
  176CHOL    C1 2057   6.156   6.446   4.618 -0.1321 -0.1411  0.0452
  176CHOL    C2 2058   6.165   6.454   4.949  0.1877  0.3804 -0.3556
  177CHOL   ROH 2059   6.954   6.700   5.175  0.0549  0.0207  0.0215
  177CHOL    R1 2060   6.672   6.717   5.160  0.0505 -0.0853 -0.0403
  177CHOL    R2 2061   6.505   6.560   5.314  0.0731 -0.1387 -0.0634
  177CHOL    R3 2062   6.400   6.800   5.386 -0.0269 -0.1709 -0.1031
  177CHOL    R4 2063   6.183   6.608   5.429 -0.0388 -0.2052 -0.3408
  177CHOL    R5 2064   6.172   6.791   5.311  0.0420 -0.1833 -0.3075
  177CHOL    C1 2065   5.896   6.861   5.565 -0.1979 -0.2742 -0.5396
  177CHOL    C2 2066   5.607   7.124   5.682 -0.1250 -0.1243 -0.1990
  178CHOL   ROH 2067   0.418   2.345   3.843 -0.0120 -0.2738  0.0239
  178CHOL    R1 2068   0.324   2.378   4.108 -0.1324 -0.1813 -0.0296
  178CHOL    R2 2069   0.252   2.165   4.268 -0.0841 -0.1353  0.0557
  178CHOL    R3 2070   0.430   2.277   4.441 -0.2073  0.0497  0.0660
  178CHOL    R4 2071   0.250   2.118   4.611 -0.1385 -0.0099  0.0736
  178CHOL    R5 2072   0.299   2.330   4.635 -0.2919  0.0304  0.0120
  178CHOL    C1 2073   0.416   2.196   4.972 -0.2858  0.2368  0.0937
  178CHOL    C2 2074   0.417   1.826   5.208 -0.5039 -0.2177 -0.2280
  179CHOL   ROH 2075   5.494   1.355   4.880  0.2103  0.1025 -0.2887
  179CHOL    R1 2076   5.580   1.614   4.956  0.1905  0.0850 -0.2068
  179CHOL    R2 2077   5.453   1.844   4.870  0.2271  0.1044 -0.2048
  179CHOL    R3 2078   5.438   1.898   5.136  0.1357  0.0533 -0.1990
  179CHOL    R4 2079   5.386   2.155   5.005  0.2770  0.0999 -0.1693
  179CHOL    R5 2080   5.536   2.115   5.159  0.2016  0.0163 -0.1144
  179CHOL    C1 2081   5.333   2.386   5.334  0.2202  0.0494 -0.1431
  179CHOL    C2 2082   5.176   2.666   5.651  0.2124 -0.0388 -0.0794
  180CHOL   ROH 2083   0.558   6.781   6.955  0.0759  0.0705 -0.1637
  180CHOL    R1 2084   0.499   6.926   6.718  0.1582  0.0194 -0.2157
  180CHOL    R2 2085   0.598   6.852   6.470  0.0964 -0.1403 -0.1920
  180CHOL    R3 2086   0.335   6.857   6.401  0.0954  0.0069 -0.1818
  180CHOL    R4 2087   0.478   6.851   6.146  0.0929  0.0795 -0.1931
  180CHOL    R5 2088   0.327   6.995   6.206  0.1524  0.1154 -0.1120
  180CHOL    C1 2089   0.161   6.854   5.892  0.0898  0.3456 -0.1840
  180CHOL    C2 2090  -0.218   6.918   5.764  0.0068  0.0070  0.1780
  181CHOL   ROH 2091   3.264   7.671   4.062 -0.0024  0.1071  0.1450
  181CHOL    R1 2092   3.135   7.492   4.239  0.0664 -0.0519  0.0380
  181CHOL    R2 2093   3.269   7.363   4.444  0.0736  0.0511  0.1034
  181CHOL    R3 2094   3.075   7.473   4.598 -0.1363 -0.1647 -0.0016
  181CHOL    R4 2095   3.237   7.315   4.784  0.1363  0.2758  0.1419
  181CHOL    R5 2096   3.021   7.303   4.757  0.1571 -0.1318  0.1359
  181CHOL    C1 2097   3.035   7.391   5.128 -0.0242  0.2040  0.0658
  181CHOL    C2 2098   3.111   7.202   5.552 -0.0230 -0.0906  0.2109
  182CHOL   ROH 2099   0.948   5.475   7.064  0.2454 -0.0327  0.0352
  182CHOL    R1 2100   0.873   5.629   6.839  0.1162 -0.0814  0.0438
  182CHOL    R2 2101   1.009   5.859   6.763 -0.1175  0.0800  0.0988
  182CHOL    R3 2102   1.027   5.729   6.525  0.0646  0.1293  0.0843
  182CHOL    R4 2103   1.045   6.012   6.456 -0.2858  0.1633  0.1199
  182CHOL    R5 2104   0.906   5.868   6.372 -0.0986 -0.0027  0.0916
  182CHOL    C1 2105   1.082   5.981   6.053 -0.2128  0.2581  0.1186
  182CHOL    C2 2106   1.220   6.086   5.698  0.1141  0.1962 -0.0217
  183CHOL   ROH 2107   7.122   3.148   6.697 -0.0599 -0.2999  0.0517
  183CHOL    R1 2108   7.157   3.304   6.463  0.0443 -0.2109  0.1242
  183CHOL    R2 2109   7.332   3.234   6.262  0.0913 -0.1675  0.1431
  183CHOL    R3 2110   7.111   3.258   6.105  0.1401 -0.0573  0.0925
  183CHOL    R4 2111   7.336   3.271   5.918  0.1855 -0.1051  0.1518
  183CHOL    R5 2112   7.174   3.416   5.937  0.2366 -0.0516  0.1376
  183CHOL    C1 2113   7.131   3.316   5.571  0.2861  0.0347  0.1093
  183CHOL    C2 2114   6.862   3.245   5.195  0.0622  0.0877 -0.2708
  184CHOL   ROH 2115   2.889   4.417   4.032 -0.3184 -0.3829 -0.1990
  184CHOL    R1 2116   2.900   4.403   4.315 -0.1013 -0.2224 -0.1981
  184CHOL    R2 2117   2.673   4.387   4.472  0.0212 -0.1455 -0.0166
  184CHOL    R3 2118   2.798   4.167   4.572  0.1074 -0.0824  0.0184
  184CHOL    R4 2119   2.682   4.299   4.806  0.0507 -0.0865 -0.0010
  184CHOL    R5 2120   2.890   4.241   4.781  0.0777 -0.0099  0.0093
  184CHOL    C1 2121   2.804   4.042   5.095  0.1487  0.0070  0.0410
  184CHOL    C2 2122   2.946   3.665   5.362 -0.0579 -0.0994 -0.0380
  185CHOL   ROH 2123   3.295   1.146   7.314  0.2115 -0.0272  0.1237
  185CHOL    R1 2124   3.183   1.203   7.060  0.1302  0.1715  0.2013
  185CHOL    R2 2125   3.275   1.407   6.898  0.3403  0.0528  0.1635
  185CHOL    R3 2126   3.298   1.207   6.715 -0.0813  0.0296  0.1274
  185CHOL    R4 2127   3.327   1.454   6.560  0.2041  0.0005  0.1353
  185CHOL    R5 2128   3.187   1.292   6.521 -0.0731  0.2182  0.2046
  185CHOL    C1 2129   3.379   1.294   6.191 -0.2710 -0.0518  0.0850
  185CHOL    C2 2130   3.224   1.496   5.988  0.1681  0.1460  0.1074
  186CHOL   ROH 2131   1.135   1.778   4.202 -0.0580  0.1232  0.1060
  186CHOL    R1 2132   1.293   1.892   4.407 -0.1533  0.0774  0.2050
  186CHOL    R2 2133   1.225   1.874   4.675 -0.0902 -0.2949  0.1970
  186CHOL    R3 2134   1.476   1.772   4.698  0.0334 -0.0371  0.0439
  186CHOL    R4 2135   1.448   1.951   4.928 -0.1641 -0.3474  0.2789
  186CHOL    R5 2136   1.607   1.954   4.780 -0.1731  0.0232  0.2615
  186CHOL    C1 2137   1.813   1.900   5.097 -0.0911 -0.1358  0.1828
  186CHOL    C2 2138   1.783   2.166   5.336  0.0252  0.1594  0.0841
  187CHOL   ROH 2139   6.352   2.828   4.359  0.0187 -0.0996  0.0131
  187CHOL    R1 2140   6.319   2.895   4.632  0.1325  0.3105 -0.0662
  187CHOL    R2 2141   6.187   3.122   4.715 -0.2977  0.1804 -0.3517
  187CHOL    R3 2142   6.041   2.946   4.861  0.2235  0.0920  0.0949
  187CHOL    R4 2143   5.983   3.208   4.980 -0.3357  0.1995 -0.3872
  187CHOL    R5 2144   6.053   3.030   5.085  0.1729  0.5652 -0.0730
  187CHOL    C1 2145   5.727   3.093   5.272  0.1314  0.1276  0.0114
  187CHOL    C2 2146   5.764   3.379   5.519 -0.0466 -0.1551 -0.2385
  188CHOL   ROH 2147   2.749   6.499   6.902 -0.3167 -0.0653  0.0657
  188CHOL    R1 2148   2.755   6.623   6.648 -0.2262 -0.1285  0.0346
  188CHOL    R2 2149   2.790   6.480   6.414 -0.2067 -0.2048  0.0758
  188CHOL    R3 2150   2.560   6.607   6.341 -0.1670 -0.1613 -0.0030
  188CHOL    R4 2151   2.707   6.567   6.090  0.0762  0.1252  0.0865
  188CHOL    R5 2152   2.628   6.755   6.166 -0.0253  0.0393  0.2145
  188CHOL    C1 2153   2.444   6.736   5.832  0.2781  0.3581  0.0188
  188CHOL    C2 2154   2.314   6.639   5.478 -0.1367  0.2245  0.0484
  189CHOL   ROH 2155   2.813   7.550   7.088  0.2592 -0.2600 -0.0951
  189CHOL    R1 2156   2.844   7.669   6.833  0.0552 -0.1194 -0.0572
  189CHOL    R2 2157   2.817   7.527   6.598  0.0681 -0.0369 -0.1101
  189CHOL    R3 2158   2.637   7.722   6.538 -0.1150 -0.1518  0.0553
  189CHOL    R4 2159   2.693   7.591   6.282  0.1440  0.2261 -0.0886
  189CHOL    R5 2160   2.708   7.805   6.325 -0.1038  0.1932  0.1868
  189CHOL    C1 2161   2.452   7.812   6.042  0.0164  0.2714  0.0794
  189CHOL    C2 2162   2.734   7.956   5.810  0.2362 -0.0091 -0.1585
  190CHOL   ROH 2163   1.244   1.149   7.302  0.0933 -0.0830 -0.1069
  190CHOL    R1 2164   1.197   1.312   7.075 -0.0277 -0.3119 -0.2497
  190CHOL    R2 2165   1.353   1.533   7.015 -0.5196  0.0857 -0.1284
  190CHOL    R3 2166   1.382   1.407   6.776  0.1506  0.0292 -0.0365
  190CHOL    R4 2167   1.462   1.685   6.725 -0.4436  0.2111 -0.0353
  190CHOL    R5 2168   1.313   1.571   6.615 -0.0088 -0.2120 -0.2177
  190CHOL    C1 2169   1.553   1.656   6.331  0.2295  0.2311  0.1052
  190CHOL    C2 2170   1.834   1.897   6.120  0.1560  0.0775 -0.4960
  191CHOL   ROH 2171   7.086   6.431   6.400 -0.0583 -0.1161  0.0265
  191CHOL    R1 2172   7.094   6.398   6.119  0.2351 -0.2562  0.0493
  191CHOL    R2 2173   6.984   6.582   5.944 -0.0046 -0.5748 -0.1308
  191CHOL    R3 2174   7.233   6.579   5.836  0.0977 -0.1241  0.0612
  191CHOL    R4 2175   7.068   6.716   5.637 -0.0510 -0.5166 -0.1202
  191CHOL    R5 2176   7.196   6.544   5.602  0.3294 -0.2923  0.0382
  191CHOL    C1 2177   7.351   6.791   5.356  0.0181 -0.0598  0.0663
  191CHOL    C2 2178   7.708   6.756   5.131  0.0085  0.0111  0.1003
  192CHOL   ROH 2179   4.777   1.706   4.041  0.1145 -0.1318 -0.0061
  192CHOL    R1 2180   4.632   1.808   4.261  0.3012  0.0703  0.0267
  192CHOL    R2 2181   4.486   1.646   4.431 -0.0513  0.2845 -0.0642
  192CHOL    R3 2182   4.636   1.768   4.623  0.1879 -0.1079  0.0102
  192CHOL    R4 2183   4.399   1.667   4.765  0.0177  0.1960 -0.0400
  192CHOL    R5 2184   4.474   1.872   4.766  0.3774  0.0741  0.0998
  192CHOL    C1 2185   4.489   1.794   5.139  0.2823 -0.2238  0.0440
  192CHOL    C2 2186   4.451   1.963   5.416 -0.0234  0.0564 -0.0888
  193CHOL   ROH 2187   2.051   5.784   7.001 -0.2156 -0.0671 -0.1474
  193CHOL    R1 2188   1.957   5.684   6.754 -0.1980  0.0332 -0.1958
  193CHOL    R2 2189   1.954   5.837   6.523  0.0013  0.0667 -0.1813
  193CHOL    R3 2190   2.095   5.628   6.422 -0.1135 -0.0264 -0.1498
  193CHOL    R4 2191   1.981   5.761   6.187 -0.0763 -0.0322 -0.1655
  193CHOL    R5 2192   1.963   5.550   6.238 -0.1719 -0.0086 -0.1128
  193CHOL    C1 2193   2.130   5.521   5.896 -0.2292 -0.1773 -0.1268
  193CHOL    C2 2194   2.209   5.800   5.658  0.2831  0.1715 -0.0247
  194CHOL   ROH 2195   1.678   3.489   6.889 -0.2132 -0.0421  0.2380
  194CHOL    R1 2196   1.817   3.379   6.668 -0.2936 -0.1699  0.2491
  194CHOL    R2 2197   1.698   3.205   6.489 -0.5232  0.1451  0.0810
  194CHOL    R3 2198   1.785   3.386   6.305 -0.0931  0.1034  0.2339
  194CHOL    R4 2199   1.781   3.130   6.162 -0.3286  0.1670  0.1253
  194CHOL    R5 2200   1.950   3.267   6.179 -0.1436 -0.0790  0.3376
  194CHOL    C1 2201   1.912   3.256   5.799  0.1886  0.1406  0.2947
  194CHOL    C2 2202   2.235   3.220   5.680 -0.1121  0.1226 -0.0549
  195CHOL   ROH 2203   3.362   3.394   7.162  0.4465 -0.1749 -0.1706
  195CHOL    R1 2204   3.266   3.494   6.915  0.3551 -0.0854 -0.1007
  195CHOL    R2 2205   3.434   3.571   6.710  0.2807 -0.0884 -0.1710
  195CHOL    R3 2206   3.283   3.397   6.565  0.1534 -0.0104 -0.1316
  195CHOL    R4 2207   3.422   3.562   6.365  0.1569 -0.0693 -0.1665
  195CHOL    R5 2208   3.207   3.527   6.378  0.1500  0.0291 -0.0978
  195CHOL    C1 2209   3.273   3.393   6.027 -0.0347  0.0151 -0.1269
  195CHOL    C2 2210   3.270   3.130   5.836 -0.0996 -0.0099  0.2613
  196CHOL   ROH 2211   2.637   2.757   3.903  0.0033 -0.1720 -0.0061
  196CHOL    R1 2212   2.706   2.909   4.132 -0.1199 -0.1098 -0.0113
  196CHOL    R2 2213   2.541   3.103   4.237 -0.2546 -0.2160 -0.0471
  196CHOL    R3 2214   2.572   2.960   4.466 -0.1840 -0.1695 -0.0249
  196CHOL    R4 2215   2.504   3.231   4.556 -0.3097 -0.1703 -0.0701
  196CHOL    R5 2216   2.677   3.113   4.618 -0.2466 -0.0872 -0.0531
  196CHOL    C1 2217   2.512   3.171   4.957 -0.2754 -0.1000 -0.0626
  196CHOL    C2 2218   2.550   3.477   5.174 -0.3010  0.2325  0.1741
  197CHOL   ROH 2219   3.641   4.384   6.362 -0.0235  0.0654  0.3653
  197CHOL    R1 2220   3.715   4.239   6.130  0.0027  0.1938  0.2920
  197CHOL    R2 2221   3.729   3.964   6.125  0.1959  0.2022  0.1957
  197CHOL    R3 2222   3.560   3.991   5.913  0.1053  0.1565  0.2618
  197CHOL    R4 2223   3.650   3.711   5.903  0.3824  0.2505  0.0728
  197CHOL    R5 2224   3.661   3.857   5.741  0.1881  0.3556  0.1539
  197CHOL    C1 2225   3.446   3.589   5.575  0.4060  0.2357  0.0632
  197CHOL    C2 2226   3.272   3.283   5.328 -0.3747  0.3670 -0.0568
  198CHOL   ROH 2227   6.911   2.253   6.956  0.3113 -0.0731  0.0514
  198CHOL    R1 2228   6.997   2.173   6.699  0.1055  0.0354 -0.0548
  198CHOL    R2 2229   6.832   2.179   6.477 -0.0252  0.2901  0.0428
  198CHOL    R3 2230   7.033   2.328   6.372  0.0122  0.2264  0.0248
  198CHOL    R4 2231   6.878   2.240   6.140 -0.0194  0.2601  0.0384
  198CHOL    R5 2232   7.092   2.215   6.169 -0.0277  0.2011  0.0296
  198CHOL    C1 2233   7.094   2.414   5.845  0.0191  0.1829  0.0191
  198CHOL    C2 2234   6.927   2.194   5.620 -0.1625 -0.5266  0.0979
  199CHOL   ROH 2235   0.911   4.121   7.253 -0.0596 -0.1281  0.0140
  199CHOL    R1 2236   1.097   4.095   7.041 -0.0572 -0.1412  0.0168
  199CHOL    R2 2237   1.021   4.093   6.776 -0.0411 -0.0097  0.0069
  199CHOL    R3 2238   1.203   4.294   6.756  0.0551 -0.0874  0.0960
  199CHOL    R4 2239   1.148   4.216   6.478 -0.0470  0.1226  0.0594
  199CHOL    R5 2240   1.344   4.229   6.573 -0.0200 -0.0374  0.0225
  199CHOL    C1 2241   1.392   4.477   6.287  0.0400  0.1266  0.1736
  199CHOL    C2 2242   1.590   4.336   6.118 -0.2079 -0.0265  0.0436
  200CHOL   ROH 2243   5.751   6.896   6.636  0.1994  0.2713  0.1010
  200CHOL    R1 2244   5.778   6.716   6.419  0.0415  0.2178  0.1258
  200CHOL    R2 2245   5.872   6.795   6.171  0.0786  0.1077  0.1104
  200CHOL    R3 2246   6.049   6.593   6.210 -0.0722 -0.0264  0.1162
  200CHOL    R4 2247   6.006   6.598   5.921  0.0024  0.0742  0.0947
  200CHOL    R5 2248   5.985   6.425   6.051 -0.1549  0.0535  0.0561
  200CHOL    C1 2249   6.251   6.293   5.812 -0.1836 -0.0711  0.0909
  200CHOL    C2 2250   6.476   6.110   5.517  0.1761 -0.1079  0.0145
  201CHOL   ROH 2251   2.140   2.339   6.376  0.0040 -0.0283  0.0611
  201CHOL    R1 2252   2.143   2.279   6.099 -0.2873 -0.0728  0.0648
  201CHOL    R2 2253   2.374   2.215   5.963 -0.3845  0.1692 -0.2266
  201CHOL    R3 2254   2.233   1.994   5.891 -0.2292 -0.0077  0.0006
  201CHOL    R4 2255   2.351   2.090   5.641 -0.4223 -0.0905 -0.1247
  201CHOL    R5 2256   2.140   2.049   5.678 -0.3726 -0.2452 -0.0013
  201CHOL    C1 2257   2.205   1.810   5.387 -0.2985 -0.4078  0.1480
  201CHOL    C2 2258   2.300   1.490   5.232 -0.2288  0.0536 -0.1154
  202CHOL   ROH 2259   5.277   2.062   6.907  0.1788 -0.0639  0.0264
  202CHOL    R1 2260   5.347   1.970   6.649  0.0221 -0.0327 -0.0290
  202CHOL    R2 2261   5.159   1.908   6.456 -0.0938  0.1042  0.0359
  202CHOL    R3 2262   5.302   2.084   6.307 -0.0764  0.0760  0.0199
  202CHOL    R4 2263   5.102   1.976   6.122 -0.0386  0.0297  0.0113
  202CHOL    R5 2264   5.317   1.980   6.091 -0.0358  0.0312  0.0460
  202CHOL    C1 2265   5.203   2.180   5.787  0.0099 -0.0401 -0.0180
  202CHOL    C2 2266   5.119   1.925   5.511 -0.0177  0.1396 -0.1566
  203CHOL   ROH 2267   6.878   4.164   3.781  0.1841 -0.0514  0.0639
  203CHOL    R1 2268   6.892   4.156   4.064  0.2068  0.0088  0.0636
  203CHOL    R2 2269   6.867   3.922   4.208  0.2676  0.0365  0.1097
  203CHOL    R3 2270   7.105   3.999   4.314  0.2580  0.1059  0.0837
  203CHOL    R4 2271   6.962   3.872   4.536  0.3747 -0.0913  0.0611
  203CHOL    R5 2272   7.050   4.072   4.536  0.2728 -0.0381  0.1403
  203CHOL    C1 2273   7.240   3.916   4.827  0.4281 -0.1007  0.0084
  203CHOL    C2 2274   6.989   4.079   5.025  0.0006  0.3161 -0.3186
  204CHOL   ROH 2275   7.549   0.867   6.848 -0.0392 -0.0789 -0.0020
  204CHOL    R1 2276   7.423   0.955   6.610  0.0073  0.0375  0.0159
  204CHOL    R2 2277   7.520   0.894   6.359  0.0420  0.1402  0.0043
  204CHOL    R3 2278   7.268   0.800   6.320  0.0402  0.1800 -0.0790
  204CHOL    R4 2279   7.379   0.830   6.050  0.1688  0.0638 -0.0390
  204CHOL    R5 2280   7.191   0.914   6.123  0.1530  0.1283 -0.1534
  204CHOL    C1 2281   7.060   0.704   5.833  0.2411  0.0567 -0.1423
  204CHOL    C2 2282   6.798   0.546   5.685  0.3114  0.0102  0.3235
  205CHOL   ROH 2283   7.563   0.675   4.184 -0.0525 -0.2120  0.2081
  205CHOL    R1 2284   7.378   0.763   4.379 -0.2266 -0.0554 -0.0230
  205CHOL    R2 2285   7.455   0.889   4.611 -0.3879 -0.3282  0.1879
  205CHOL    R3 2286   7.282   1.081   4.528  0.0351  0.0005  0.0290
  205CHOL    R4 2287   7.321   1.136   4.814 -0.3978 -0.3042  0.1517
  205CHOL    R5 2288   7.130   1.108   4.712 -0.2629  0.0607 -0.2198
  205CHOL    C1 2289   7.081   1.459   4.853 -0.0065  0.0184 -0.0184
  205CHOL    C2 2290   7.105   1.347   5.184 -0.1622 -0.1944  0.1944
  206CHOL   ROH 2291   4.224   7.292   7.150 -0.0602 -0.0701 -0.0551
  206CHOL    R1 2292   4.094   7.158   6.938  0.0864 -0.0555 -0.1550
  206CHOL    R2 2293   3.860   7.251   6.824  0.0372 -0.1738 -0.1481
  206CHOL    R3 2294   4.003   7.232   6.593  0.0974  0.0633 -0.1329
  206CHOL    R4 2295   3.724   7.200   6.511  0.1354 -0.1016 -0.2039
  206CHOL    R5 2296   3.889   7.065   6.466  0.2474  0.0464 -0.2495
  206CHOL    C1 2297   3.778   7.153   6.112  0.2491  0.1632 -0.2221
  206CHOL    C2 2298   3.392   7.102   6.018 -0.1095 -0.1812  0.1947
  207CHOL   ROH 2299   0.716   4.724   4.066  0.0073 -0.1330 -0.1194
  207CHOL    R1 2300   0.722   4.577   4.308 -0.1243 -0.1431 -0.1222
  207CHOL    R2 2301   0.777   4.694   4.552  0.1171 -0.2187 -0.1407
  207CHOL    R3 2302   0.541   4.580   4.624 -0.0247  0.1110 -0.0644
  207CHOL    R4 2303   0.673   4.646   4.878  0.2858 -0.3154 -0.0996
  207CHOL    R5 2304   0.594   4.451   4.819 -0.0853 -0.1446 -0.2106
  207CHOL    C1 2305   0.390   4.511   5.135  0.2508 -0.0622 -0.0040
  207CHOL    C2 2306   0.136   4.300   5.373 -0.0351 -0.1710 -0.0445
  208CHOL   ROH 2307   0.389   5.618   5.096  0.1626  0.0785 -0.1690
  208CHOL    R1 2308   0.646   5.726   5.047  0.1861  0.0224 -0.1707
  208CHOL    R2 2309   0.812   5.811   5.250  0.1725  0.0623 -0.1765
  208CHOL    R3 2310   0.989   5.641   5.133  0.1618 -0.0036 -0.0981
  208CHOL    R4 2311   1.156   5.831   5.281  0.1716  0.0222 -0.1406
  208CHOL    R5 2312   1.173   5.781   5.069  0.1903 -0.0513 -0.1225
  208CHOL    C1 2313   1.522   5.683   5.188  0.1612 -0.0630 -0.0461
  208CHOL    C2 2314   1.938   5.928   5.116  0.1108 -0.3094  0.0678
  209CHOL   ROH 2315   3.704   2.690   3.903  0.2214  0.0109 -0.0311
  209CHOL    R1 2316   3.716   2.600   4.171  0.1801 -0.0842 -0.0612
  209CHOL    R2 2317   3.664   2.764   4.386  0.3668 -0.1007 -0.0021
  209CHOL    R3 2318   3.486   2.570   4.450  0.1949  0.0427 -0.0349
  209CHOL    R4 2319   3.560   2.690   4.707  0.2825 -0.0505 -0.0170
  209CHOL    R5 2320   3.569   2.479   4.656  0.1047 -0.0533 -0.0402
  209CHOL    C1 2321   3.333   2.465   4.955  0.0721  0.1133 -0.0565
  209CHOL    C2 2322   3.492   2.241   5.284 -0.1931 -0.0528 -0.0123
  210CHOL   ROH 2323   5.214   4.514   4.588 -0.0964  0.1104  0.1267
  210CHOL    R1 2324   5.399   4.427   4.784  0.1077  0.2360 -0.0066
  210CHOL    R2 2325   5.508   4.174   4.782 -0.0225  0.1787  0.1322
  210CHOL    R3 2326   5.743   4.310   4.788  0.0603  0.0719 -0.3135
  210CHOL    R4 2327   5.816   4.032   4.850 -0.0358  0.1200  0.0700
  210CHOL    R5 2328   5.866   4.209   4.968  0.1730  0.2954 -0.2578
  210CHOL    C1 2329   6.216   4.077   4.895  0.0341 -0.0144 -0.3846
  210CHOL    C2 2330   6.470   4.057   5.130 -0.1197  0.1605 -0.5230
  211CHOL   ROH 2331   4.758   0.285   7.122 -0.1607  0.1472  0.0455
  211CHOL    R1 2332   4.858   0.204   6.870  0.2689  0.1323  0.2147
  211CHOL    R2 2333   4.779   0.322   6.633  0.1134 -0.3512  0.0188
  211CHOL    R3 2334   5.047   0.357   6.599  0.0641  0.3583  0.1944
  211CHOL    R4 2335   4.929   0.429   6.341  0.0377 -0.4677 -0.0642
  211CHOL    R5 2336   5.088   0.284   6.375  0.4514  0.0349  0.3536
  211CHOL    C1 2337   5.267   0.524   6.139 -0.0525  0.1307  0.0524
  211CHOL    C2 2338   5.655   0.523   6.099  0.0020  0.1739 -0.1592
  212CHOL   ROH 2339  -0.130   4.129   7.079 -0.3167 -0.2573 -0.0629
  212CHOL    R1 2340  -0.161   4.137   6.798 -0.1466 -0.2110 -0.0816
  212CHOL    R2 2341   0.035   4.235   6.630 -0.0283 -0.2186  0.0491
  212CHOL    R3 2342   0.007   3.993   6.509  0.0039 -0.1962 -0.0028
  212CHOL    R4 2343   0.128   4.166   6.305 -0.1430 -0.0984 -0.0101
  212CHOL    R5 2344  -0.054   4.047   6.283 -0.1115 -0.1560  0.0368
  212CHOL    C1 2345   0.156   3.898   6.001 -0.1795 -0.0073 -0.0933
  212CHOL    C2 2346   0.237   3.860   5.660  0.2973 -0.0856 -0.2109
  213CHOL   ROH 2347   2.231   7.029   4.312  0.0820  0.2918 -0.0478
  213CHOL    R1 2348   2.112   6.994   4.566  0.1077  0.1535 -0.0538
  213CHOL    R2 2349   2.258   6.932   4.792  0.1580  0.2414 -0.0620
  213CHOL    R3 2350   2.135   7.152   4.893 -0.0278  0.1247 -0.0294
  213CHOL    R4 2351   2.197   6.987   5.127  0.1841  0.1753 -0.0464
  213CHOL    R5 2352   2.002   7.068   5.073  0.0927 -0.0071  0.0004
  213CHOL    C1 2353   2.046   7.226   5.418  0.0249  0.0271 -0.0067
  213CHOL    C2 2354   2.071   7.055   5.850 -0.1080 -0.2408 -0.0659
  214CHOL   ROH 2355   1.798   5.251   6.643  0.0655 -0.3116 -0.0144
  214CHOL    R1 2356   1.598   5.160   6.465 -0.0362 -0.1387  0.0067
  214CHOL    R2 2357   1.608   5.209   6.193 -0.1107 -0.0056  0.0185
  214CHOL    R3 2358   1.581   4.939   6.176 -0.2228  0.0136 -0.0988
  214CHOL    R4 2359   1.463   5.041   5.928 -0.0858  0.1492 -0.0926
  214CHOL    R5 2360   1.368   4.907   6.071 -0.1920  0.1383 -0.1860
  214CHOL    C1 2361   1.354   4.691   5.757 -0.1765  0.2573 -0.2674
  214CHOL    C2 2362   1.228   4.482   5.542  0.1091  0.1287  0.1911
  215CHOL   ROH 2363   5.546   3.150   3.721 -0.1870  0.3376 -0.1860
  215CHOL    R1 2364   5.478   3.283   3.962 -0.0521  0.2121 -0.0744
  215CHOL    R2 2365   5.234   3.406   4.000  0.0260  0.3469  0.0643
  215CHOL    R3 2366   5.226   3.248   4.221 -0.0226  0.1851 -0.0525
  215CHOL    R4 2367   5.073   3.488   4.295  0.0665  0.1690  0.1355
  215CHOL    R5 2368   5.241   3.402   4.404  0.0331  0.0327  0.0644
  215CHOL    C1 2369   4.972   3.388   4.674  0.0445 -0.0865  0.0674
  215CHOL    C2 2370   4.859   3.400   4.891  0.1022 -0.1646  0.2880
  216CHOL   ROH 2371   1.388   2.986   3.939  0.0183 -0.0728  0.2542
  216CHOL    R1 2372   1.485   3.149   4.149 -0.1147  0.1077  0.1760
  216CHOL    R2 2373   1.317   3.280   4.326 -0.2191 -0.1046  0.2273
  216CHOL    R3 2374   1.466   3.151   4.513  0.0614  0.1492  0.1874
  216CHOL    R4 2375   1.430   3.422   4.619 -0.4889  0.0743  0.2496
  216CHOL    R5 2376   1.620   3.318   4.591 -0.2649  0.4580  0.2105
  216CHOL    C1 2377   1.637   3.384   4.966 -0.3827  0.4167  0.2253
  216CHOL    C2 2378   1.640   3.307   5.334  0.3130  0.0544 -0.0654
  217CHOL   ROH 2379   5.452   5.998   3.765  0.0795 -0.1618  0.0087
  217CHOL    R1 2380   5.546   5.945   4.027 -0.0753 -0.0869  0.0808
  217CHOL    R2 2381   5.741   6.097   4.149  0.1608 -0.3040 -0.0147
  217CHOL    R3 2382   5.555   6.120   4.345  0.1429  0.1944 -0.0765
  217CHOL    R4 2383   5.812   6.135   4.485  0.1329 -0.1855 -0.0210
  217CHOL    R5 2384   5.648   5.999   4.530 -0.1377  0.1542  0.0402
  217CHOL    C1 2385   5.679   6.178   4.865  0.0998  0.3513 -0.0828
  217CHOL    C2 2386   5.674   6.513   5.113  0.0040  0.1767  0.1655
  218CHOL   ROH 2387   4.527   6.136   6.251 -0.0051  0.1299  0.1186
  218CHOL    R1 2388   4.527   6.271   6.002  0.0429 -0.0157  0.0364
  218CHOL    R2 2389   4.354   6.204   5.797 -0.0045 -0.0596  0.0773
  218CHOL    R3 2390   4.291   6.468   5.809  0.1191 -0.0245 -0.0612
  218CHOL    R4 2391   4.232   6.391   5.533  0.0880 -0.1256 -0.0111
  218CHOL    R5 2392   4.359   6.556   5.597  0.1582 -0.1586 -0.0970
  218CHOL    C1 2393   4.102   6.748   5.391  0.2579 -0.1312 -0.1926
  218CHOL    C2 2394   4.005   7.139   5.339  0.1572 -0.1162  0.0459
  219CHOL   ROH 2395   4.462   1.363   5.198 -0.1039 -0.1707 -0.0349
  219CHOL    R1 2396   4.640   1.143   5.208 -0.1017 -0.1659  0.0776
  219CHOL    R2 2397   4.903   1.168   5.288 -0.0678 -0.1033 -0.0313
  219CHOL    R3 2398   4.834   0.972   5.463 -0.0163  0.0383  0.1493
  219CHOL    R4 2399   5.127   0.974   5.466 -0.0255  0.0710  0.1070
  219CHOL    R5 2400   4.999   0.802   5.430 -0.0072  0.0278  0.2763
  219CHOL    C1 2401   5.192   0.677   5.734  0.0474  0.3052  0.3570
  219CHOL    C2 2402   5.342   0.338   5.621 -0.1879  0.0012 -0.1769
  220CHOL   ROH 2403   2.232   3.355   6.968  0.0933  0.1058 -0.0805
  220CHOL    R1 2404   2.238   3.218   6.721  0.2339 -0.2553  0.1173
  220CHOL    R2 2405   2.249   3.349   6.478 -0.2792 -0.5770 -0.0885
  220CHOL    R3 2406   2.466   3.189   6.439  0.0916 -0.1132 -0.0167
  220CHOL    R4 2407   2.394   3.284   6.171 -0.3799 -0.6664 -0.1191
  220CHOL    R5 2408   2.420   3.077   6.233  0.1807 -0.5350  0.1763
  220CHOL    C1 2409   2.681   3.097   5.955 -0.0905 -0.2830 -0.0694
  220CHOL    C2 2410   2.808   3.210   5.608  0.2010  0.2657  0.1442
  221CHOL   ROH 2411   5.974   4.375   3.647  0.0397 -0.0310 -0.0777
  221CHOL    R1 2412   6.098   4.580   3.798  0.1886 -0.1607 -0.0214
  221CHOL    R2 2413   5.972   4.706   4.010  0.1395  0.1140 -0.2125
  221CHOL    R3 2414   6.195   4.631   4.145 -0.1196 -0.1787  0.0721
  221CHOL    R4 2415   6.078   4.845   4.308  0.1759  0.3074 -0.3140
  221CHOL    R5 2416   6.283   4.836   4.233  0.2345 -0.2255 -0.1422
  221CHOL    C1 2417   6.349   4.856   4.608 -0.0460  0.1452 -0.1060
  221CHOL    C2 2418   6.224   4.679   4.966 -0.0831 -0.2270 -0.1386
  222CHOL   ROH 2419   0.071   5.088   6.947  0.2264 -0.0603 -0.0204
  222CHOL    R1 2420   0.111   5.036   6.671  0.0621 -0.1070 -0.0364
  222CHOL    R2 2421  -0.064   5.124   6.477  0.0695  0.0672  0.0316
  222CHOL    R3 2422   0.161   5.233   6.370  0.1393 -0.1619 -0.0588
  222CHOL    R4 2423  -0.043   5.264   6.161  0.0276  0.2468  0.1071
  222CHOL    R5 2424   0.152   5.171   6.139 -0.1107 -0.0008 -0.0953
  222CHOL    C1 2425   0.180   5.447   5.877  0.0686  0.1362  0.0661
  222CHOL    C2 2426   0.127   5.577   5.540 -0.2802  0.4009 -0.2241
  223CHOL   ROH 2427   4.103   1.255   4.026 -0.0283  0.2635 -0.0018
  223CHOL    R1 2428   4.232   1.216   4.275  0.0181 -0.0711 -0.0761
  223CHOL    R2 2429   4.147   1.338   4.507  0.3908  0.0563 -0.0107
  223CHOL    R3 2430   4.142   1.083   4.601 -0.0988  0.0351 -0.0617
  223CHOL    R4 2431   4.150   1.251   4.842  0.5897 -0.0021 -0.0248
  223CHOL    R5 2432   4.286   1.087   4.793  0.1593 -0.3303 -0.2282
  223CHOL    C1 2433   4.148   0.960   5.125  0.2458 -0.0559 -0.0809
  223CHOL    C2 2434   4.121   1.055   5.533 -0.2276 -0.0876 -0.0359
  224CHOL   ROH 2435   6.523   4.315   6.777  0.2520 -0.0282  0.0001
  224CHOL    R1 2436   6.562   4.475   6.547 -0.0073 -0.0088 -0.0328
  224CHOL    R2 2437   6.636   4.370   6.303  0.1022  0.0543 -0.0225
  224CHOL    R3 2438   6.415   4.502   6.215 -0.0966 -0.2649 -0.0180
  224CHOL    R4 2439   6.559   4.428   5.971  0.2680  0.3194 -0.0174
  224CHOL    R5 2440   6.492   4.627   6.026 -0.1745  0.1340  0.1967
  224CHOL    C1 2441   6.307   4.585   5.696  0.1779  0.1741 -0.0102
  224CHOL    C2 2442   6.262   4.386   5.507  0.0703 -0.0104  0.1203
  225CHOL   ROH 2443   4.020   6.990   4.212  0.1961  0.1814  0.0296
  225CHOL    R1 2444   4.105   7.024   4.480  0.0954  0.0884  0.0743
  225CHOL    R2 2445   4.009   6.869   4.687  0.0726 -0.0348 -0.0255
  225CHOL    R3 2446   4.273   6.822   4.732  0.0724  0.0270  0.0402
  225CHOL    R4 2447   4.134   6.687   4.953  0.0445 -0.0918 -0.0513
  225CHOL    R5 2448   4.295   6.833   4.971 -0.0044 -0.0512  0.0507
  225CHOL    C1 2449   4.455   6.537   5.150  0.0280 -0.0670 -0.0048
  225CHOL    C2 2450   4.557   6.164   5.213  0.0022 -0.1305  0.3879
  226CHOL   ROH 2451   2.408   0.862   4.292  0.0283 -0.2491 -0.0173
  226CHOL    R1 2452   2.399   0.901   4.572  0.0762 -0.2121 -0.0204
  226CHOL    R2 2453   2.210   1.062   4.693  0.2673  0.0299 -0.0329
  226CHOL    R3 2454   2.160   0.839   4.840 -0.0025  0.0987 -0.0154
  226CHOL    R4 2455   2.178   1.056   5.037  0.4463  0.0662 -0.0148
  226CHOL    R5 2456   2.291   0.869   5.039  0.1562 -0.1128 -0.0857
  226CHOL    C1 2457   2.113   0.842   5.375  0.2972  0.1518  0.0122
  226CHOL    C2 2458   1.991   0.561   5.596  0.1103 -0.0084 -0.1914
  227CHOL   ROH 2459   2.701   1.810   4.169  0.0350  0.0567  0.0488
  227CHOL    R1 2460   2.875   1.824   4.392 -0.2676  0.2205  0.2824
  227CHOL    R2 2461   2.785   1.798   4.652 -0.5367 -0.3645  0.1514
  227CHOL    R3 2462   2.974   1.603   4.663 -0.0274  0.1024  0.0997
  227CHOL    R4 2463   2.904   1.652   4.942 -0.3092 -0.2912  0.0966
  227CHOL    R5 2464   3.104   1.655   4.857 -0.2610  0.2897  0.2048
  227CHOL    C1 2465   3.151   1.385   5.121  0.3015  0.1899  0.0162
  227CHOL    C2 2466   3.264   1.281   5.468  0.3709  0.1515 -0.2216
  228CHOL   ROH 2467   2.532   1.328   4.195 -0.0127 -0.0084 -0.0799
  228CHOL    R1 2468   2.727   1.352   4.399 -0.1380 -0.0458  0.0469
  228CHOL    R2 2469   2.804   1.138   4.556 -0.1331 -0.1125 -0.0355
  228CHOL    R3 2470   3.053   1.207   4.471 -0.1169  0.0512  0.1399
  228CHOL    R4 2471   3.099   1.010   4.684 -0.1414 -0.1221 -0.0275
  228CHOL    R5 2472   3.186   1.210   4.671 -0.2047 -0.0849  0.1957
  228CHOL    C1 2473   3.504   1.000   4.678 -0.1310  0.0259  0.1418
  228CHOL    C2 2474   3.764   0.875   4.777  0.0248  0.1819 -0.1806
  229CHOL   ROH 2475   3.925   2.546   7.374  0.0393 -0.0543  0.1000
  229CHOL    R1 2476   3.880   2.350   7.174  0.1430  0.0023  0.0207
  229CHOL    R2 2477   3.750   2.408   6.937  0.1243  0.0318  0.0431
  229CHOL    R3 2478   3.974   2.301   6.826  0.1782  0.1842  0.0017
  229CHOL    R4 2479   3.785   2.326   6.603  0.0940  0.0289  0.0405
  229CHOL    R5 2480   3.891   2.145   6.664  0.2439  0.1062  0.0355
  229CHOL    C1 2481   4.015   2.178   6.305  0.1270  0.1702  0.0001
  229CHOL    C2 2482   4.229   1.900   6.106 -0.0448 -0.3530  0.2524
  230CHOL   ROH 2483   7.446   5.841   6.869  0.3313 -0.1437 -0.2146
  230CHOL    R1 2484   7.191   5.825   6.746  0.2595  0.0887 -0.1026
  230CHOL    R2 2485   7.120   5.982   6.530  0.3572  0.0582 -0.1623
  230CHOL    R3 2486   7.060   5.743   6.416  0.0316  0.0597 -0.0060
  230CHOL    R4 2487   7.032   5.938   6.199  0.2661 -0.0422 -0.1245
  230CHOL    R5 2488   6.883   5.792   6.263  0.0813  0.1928 -0.0175
  230CHOL    C1 2489   6.925   5.687   5.899 -0.0925 -0.0992  0.0442
  230CHOL    C2 2490   6.801   5.705   5.577 -0.1671 -0.1142  0.0999
  231CHOL   ROH 2491   4.810   6.159   6.653  0.2474  0.1076  0.0414
  231CHOL    R1 2492   4.862   6.394   6.503  0.1316  0.0654 -0.0663
  231CHOL    R2 2493   4.905   6.390   6.230 -0.1669 -0.0016 -0.1137
  231CHOL    R3 2494   4.703   6.572   6.229 -0.1331  0.0390  0.0651
  231CHOL    R4 2495   4.829   6.599   5.966 -0.3027  0.0687 -0.0203
  231CHOL    R5 2496   4.793   6.759   6.109 -0.1738  0.0472  0.0427
  231CHOL    C1 2497   4.596   6.893   5.811 -0.3501  0.1477  0.2019
  231CHOL    C2 2498   4.191   7.076   5.809  0.4111 -0.1070 -0.0719
  232CHOL   ROH 2499   2.896   4.053   3.777 -0.0904  0.2360  0.0256
  232CHOL    R1 2500   3.083   3.941   3.957 -0.0003  0.2521 -0.0582
  232CHOL    R2 2501   3.185   4.082   4.171 -0.0571  0.1984 -0.0008
  232CHOL    R3 2502   3.097   3.868   4.313  0.0932  0.0703 -0.0965
  232CHOL    R4 2503   3.239   4.033   4.509 -0.1446  0.1722  0.0097
  232CHOL    R5 2504   3.274   3.822   4.468  0.0828  0.2089 -0.0352
  232CHOL    C1 2505   3.188   3.803   4.839 -0.0545  0.0366 -0.0740
  232CHOL    C2 2506   3.389   3.771   5.153 -0.1868 -0.1870 -0.1276
  233CHOL   ROH 2507   4.511   1.159   7.087 -0.0198  0.2295 -0.0646
  233CHOL    R1 2508   4.534   1.278   6.831 -0.0994  0.2957 -0.0421
  233CHOL    R2 2509   4.584   1.131   6.602  0.2808  0.3955 -0.0352
  233CHOL    R3 2510   4.360   1.256   6.512  0.0952  0.0091 -0.1311
  233CHOL    R4 2511   4.518   1.206   6.271  0.2333  0.1980 -0.0716
  233CHOL    R5 2512   4.437   1.397   6.335 -0.0945  0.0863 -0.1495
  233CHOL    C1 2513   4.270   1.367   5.994  0.0314 -0.2796 -0.1828
  233CHOL    C2 2514   4.336   1.462   5.690  0.2210 -0.4761 -0.4754
  234CHOL   ROH 2515   0.954   2.631   7.090 -0.0894 -0.0340 -0.0111
  234CHOL    R1 2516   1.126   2.696   6.875 -0.0541 -0.0458  0.0134
  234CHOL    R2 2517   1.147   2.539   6.649 -0.0116 -0.0619  0.0291
  234CHOL    R3 2518   1.088   2.771   6.521  0.0048 -0.0728  0.0013
  234CHOL    R4 2519   1.216   2.604   6.316 -0.0404 -0.1200  0.0115
  234CHOL    R5 2520   1.273   2.807   6.373 -0.0070 -0.1191 -0.0249
  234CHOL    C1 2521   1.200   2.860   6.002 -0.0417 -0.1640 -0.0249
  234CHOL    C2 2522   1.373   2.605   5.699 -0.4107  0.0752 -0.2188
  235CHOL   ROH 2523   0.719   5.363   4.151  0.0476 -0.1558 -0.0504
  235CHOL    R1 2524   0.841   5.329   4.404  0.1311 -0.3094 -0.1103
  235CHOL    R2 2525   0.704   5.363   4.642  0.3283  0.0328 -0.0404
  235CHOL    R3 2526   0.794   5.112   4.693 -0.1219 -0.1340 -0.0158
  235CHOL    R4 2527   0.824   5.256   4.947  0.3279 -0.0905 -0.0829
  235CHOL    R5 2528   0.979   5.145   4.842  0.0496 -0.4361 -0.1519
  235CHOL    C1 2529   0.979   4.957   5.174 -0.0950 -0.3189 -0.0845
  235CHOL    C2 2530   1.164   5.245   5.408 -0.0466  0.2961  0.1918
  236CHOL   ROH 2531   5.104   6.840   5.083  0.0136 -0.1163  0.0746
  236CHOL    R1 2532   5.168   7.067   5.240  0.0334 -0.0596 -0.0150
  236CHOL    R2 2533   5.124   7.326   5.154  0.0347 -0.0905 -0.1085
  236CHOL    R3 2534   4.987   7.346   5.388  0.0538  0.0010 -0.1044
  236CHOL    R4 2535   5.049   7.623   5.314  0.1061 -0.0331 -0.1799
  236CHOL    R5 2536   5.094   7.526   5.504  0.0978  0.0085 -0.1580
  236CHOL    C1 2537   4.877   7.815   5.626  0.1656  0.0861 -0.2176
  236CHOL    C2 2538   5.063   7.861   5.930  0.0887  0.0036  0.1920
  237PIPC   NC3 2539   2.509   8.177  14.608 -0.2176 -0.1061  0.1411
  237PIPC   PO4 2540   1.981   8.079  14.493 -0.0232  0.1494  0.1951
  237PIPC   GL1 2541   1.856   7.909  14.043 -0.0012  0.1359  0.3706
  237PIPC   GL2 2542   1.607   7.602  14.036 -0.0710 -0.0979 -0.2019
  237PIPC   C1A 2543   1.739   7.878  13.626  0.0763 -0.2283 -0.1343
  237PIPC   D2A 2544   1.717   7.915  13.184 -0.2691  0.0391 -0.1206
  237PIPC   D3A 2545   1.808   7.442  13.164  0.0798  0.2029 -0.1832
  237PIPC   C4A 2546   1.655   7.186  12.928  0.0041  0.0309 -0.1887
  237PIPC   C1B 2547   1.902   7.459  13.788  0.2006 -0.1352 -0.0551
  237PIPC   C2B 2548   2.223   7.389  13.503 -0.1735  0.1580 -0.2927
  237PIPC   C3B 2549   2.247   7.379  13.020  0.1306 -0.2985 -0.0092
  237PIPC   C4B 2550   2.115   7.328  12.708  0.4771 -0.2539 -0.0823
  238PIPC   NC3 2551   3.242   4.622  14.252  0.2174  0.1586  0.0076
  238PIPC   PO4 2552   3.117   4.217  14.051 -0.2898  0.0040  0.1862
  238PIPC   GL1 2553   3.069   4.060  13.713  0.0401 -0.0671  0.0527
  238PIPC   GL2 2554   3.264   3.931  13.642 -0.1685  0.0999 -0.1550
  238PIPC   C1A 2555   2.958   4.131  13.260 -0.1586  0.1986 -0.3395
  238PIPC   D2A 2556   3.061   4.131  12.851 -0.3401 -0.1078 -0.0379
  238PIPC   D3A 2557   2.623   4.192  12.736  0.1424  0.1176 -0.1340
  238PIPC   C4A 2558   2.522   4.329  12.230  0.1394  0.2908  0.1653
  238PIPC   C1B 2559   3.541   4.219  13.352 -0.2507 -0.1834 -0.0800
  238PIPC   C2B 2560   3.599   4.196  12.897 -0.0544 -0.1948 -0.1826
  238PIPC   C3B 2561   3.604   4.133  12.515  0.0525  0.1272 -0.0720
  238PIPC   C4B 2562   3.893   4.032  12.157  0.0395  0.1133  0.1080
  239PIPC   NC3 2563   4.516   4.215  14.222  0.3252  0.0323  0.4843
  239PIPC   PO4 2564   4.120   4.180  14.283 -0.2122 -0.3164  0.2708
  239PIPC   GL1 2565   3.921   4.278  13.925 -0.0478 -0.2938  0.0399
  239PIPC   GL2 2566   3.650   4.410  13.916 -0.0626 -0.0938  0.0801
  239PIPC   C1A 2567   3.998   4.317  13.421 -0.0735  0.2629  0.0813
  239PIPC   D2A 2568   4.176   4.375  12.983 -0.1115 -0.0974  0.1024
  239PIPC   D3A 2569   4.076   4.125  12.724 -0.0988 -0.3952 -0.0513
  239PIPC   C4A 2570   4.359   3.967  12.359  0.0181 -0.2559  0.1124
  239PIPC   C1B 2571   3.717   4.780  13.745 -0.2223 -0.0220 -0.1172
  239PIPC   C2B 2572   3.898   5.113  13.450 -0.1200  0.3709 -0.2492
  239PIPC   C3B 2573   3.915   5.226  13.096  0.1322 -0.0891  0.0273
  239PIPC   C4B 2574   3.795   5.276  12.783 -0.1482 -0.1237  0.0377
  240PIPC   NC3 2575   2.642   0.217  14.063 -0.3026  0.1097 -0.1655
  240PIPC   PO4 2576   2.335  -0.018  14.225 -0.1834 -0.0860 -0.1629
  240PIPC   GL1 2577   2.300  -0.007  13.821 -0.1263  0.1165  0.0261
  240PIPC   GL2 2578   2.248   0.318  13.745 -0.1616  0.1323  0.2508
  240PIPC   C1A 2579   2.259   0.052  13.299 -0.0216 -0.2382  0.0777
  240PIPC   D2A 2580   2.061  -0.005  12.854 -0.0246  0.0004  0.1616
  240PIPC   D3A 2581   1.698  -0.166  12.724 -0.2819 -0.3280  0.1011
  240PIPC   C4A 2582   1.604  -0.428  12.330  0.3150  0.2100 -0.1032
  240PIPC   C1B 2583   2.438   0.499  13.416  0.0468  0.0319  0.1101
  240PIPC   C2B 2584   2.567   0.775  13.014  0.1992 -0.0401  0.0620
  240PIPC   C3B 2585   2.946   0.662  12.756  0.4255  0.1395 -0.1267
  240PIPC   C4B 2586   3.406   0.714  12.834 -0.2455  0.0272  0.0086
  241PIPC   NC3 2587   6.129   2.939  13.803 -0.4305  0.1285 -0.4714
  241PIPC   PO4 2588   5.815   3.167  13.947 -0.3718 -0.2485 -0.1208
  241PIPC   GL1 2589   5.703   2.977  13.566  0.1039 -0.0513  0.0928
  241PIPC   GL2 2590   5.492   2.734  13.466  0.1929  0.1978 -0.3091
  241PIPC   C1A 2591   5.571   3.070  13.109  0.0093  0.0617 -0.0350
  241PIPC   D2A 2592   5.579   3.289  12.701  0.3046  0.1374 -0.1350
  241PIPC   D3A 2593   5.885   3.306  12.434 -0.2910 -0.0642 -0.2851
  241PIPC   C4A 2594   6.011   2.989  12.134  0.1783  0.1301 -0.0860
  241PIPC   C1B 2595   5.343   2.628  13.084 -0.1475  0.0050  0.0277
  241PIPC   C2B 2596   5.397   2.388  12.666  0.2084  0.0433  0.0481
  241PIPC   C3B 2597   5.348   2.386  12.233  0.0182  0.1792  0.1364
  241PIPC   C4B 2598   5.399   2.426  11.726 -0.3412 -0.2829  0.0843
  242PIPC   NC3 2599   2.922   5.245  13.859 -0.3672 -0.3141  0.1005
  242PIPC   PO4 2600   2.615   5.371  14.167  0.0829  0.1986  0.1254
  242PIPC   GL1 2601   2.472   5.638  13.754  0.0258  0.2661  0.0276
  242PIPC   GL2 2602   2.135   5.448  13.701  0.1481 -0.0421  0.0739
  242PIPC   C1A 2603   2.593   5.700  13.331  0.0707 -0.0796  0.0511
  242PIPC   D2A 2604   2.464   5.570  12.945  0.0548  0.1058  0.1643
  242PIPC   D3A 2605   2.593   5.893  12.678  0.0776 -0.1501 -0.2420
  242PIPC   C4A 2606   2.959   6.188  12.788 -0.0858  0.0072  0.2226
  242PIPC   C1B 2607   2.076   5.790  13.358  0.1038  0.2499  0.2854
  242PIPC   C2B 2608   2.023   5.770  12.898  0.1298 -0.1406 -0.1410
  242PIPC   C3B 2609   1.703   5.681  12.741 -0.1471  0.0146 -0.1616
  242PIPC   C4B 2610   1.486   5.330  12.699 -0.3772  0.1516  0.0263
  243PIPC   NC3 2611   2.303   4.591  13.831 -0.0206  0.1313  0.2570
  243PIPC   PO4 2612   2.079   4.209  13.868 -0.1748  0.1182 -0.0459
  243PIPC   GL1 2613   2.070   3.832  13.686 -0.0792  0.0422  0.2204
  243PIPC   GL2 2614   2.280   3.637  13.531 -0.1008 -0.2524  0.0293
  243PIPC   C1A 2615   1.814   3.718  13.335  0.0268 -0.0494  0.0572
  243PIPC   D2A 2616   1.638   3.561  12.996  0.0501 -0.1500  0.0983
  243PIPC   D3A 2617   1.863   3.469  12.662  0.3818 -0.0067  0.0485
  243PIPC   C4A 2618   1.869   3.092  12.406  0.0975  0.0811  0.0889
  243PIPC   C1B 2619   2.234   3.544  13.124 -0.1137  0.0090 -0.0360
  243PIPC   C2B 2620   2.258   3.163  12.826  0.1044  0.0290  0.0696
  243PIPC   C3B 2621   2.446   2.821  12.678  0.0152  0.0669 -0.0571
  243PIPC   C4B 2622   2.659   2.731  12.310  0.0366 -0.2336 -0.0256
  244PIPC   NC3 2623   2.638   2.804  14.603 -0.1888 -0.0852  0.1169
  244PIPC   PO4 2624   2.811   2.363  14.519 -0.2739 -0.1318  0.0120
  244PIPC   GL1 2625   2.857   2.236  14.090 -0.3340 -0.0708 -0.2220
  244PIPC   GL2 2626   2.899   2.223  13.730 -0.2518 -0.3258  0.2825
  244PIPC   C1A 2627   2.465   2.193  13.871  0.0933  0.0073  0.0359
  244PIPC   D2A 2628   2.251   2.177  13.424  0.2956 -0.1563 -0.0840
  244PIPC   D3A 2629   2.272   1.827  13.202 -0.0319  0.1252  0.3382
  244PIPC   C4A 2630   2.141   1.796  12.759  0.0830  0.4158 -0.0054
  244PIPC   C1B 2631   2.713   2.046  13.361 -0.0482 -0.2375 -0.2629
  244PIPC   C2B 2632   2.703   2.060  12.985  0.0822  0.1433 -0.0567
  244PIPC   C3B 2633   2.916   1.969  12.608  0.1614  0.1700  0.1153
  244PIPC   C4B 2634   2.994   2.252  12.272  0.1543 -0.1336 -0.1179
  245PIPC   NC3 2635   6.547   2.608  14.458 -0.0048 -0.2713  0.0418
  245PIPC   PO4 2636   6.305   2.487  14.041 -0.0234  0.0207 -0.0358
  245PIPC   GL1 2637   6.472   2.616  13.648  0.2783 -0.0806  0.0884
  245PIPC   GL2 2638   6.681   2.295  13.512  0.0887 -0.2301  0.2188
  245PIPC   C1A 2639   6.503   2.736  13.178  0.0674  0.1635  0.0228
  245PIPC   D2A 2640   6.832   2.753  12.828 -0.0796  0.1089 -0.1554
  245PIPC   D3A 2641   6.533   2.543  12.692  0.1537  0.1355  0.0433
  245PIPC   C4A 2642   6.274   2.387  12.334 -0.1196 -0.2332  0.1235
  245PIPC   C1B 2643   6.825   2.328  13.079 -0.1671 -0.0952 -0.0319
  245PIPC   C2B 2644   7.065   2.140  12.743  0.0274  0.0098 -0.2112
  245PIPC   C3B 2645   7.211   1.993  12.342  0.1575 -0.1056 -0.0528
  245PIPC   C4B 2646   7.525   2.071  12.168 -0.0272  0.1589  0.1443
  246PIPC   NC3 2647   1.442   0.254  14.285  0.0856  0.2728 -0.2864
  246PIPC   PO4 2648   1.147   0.585  14.431  0.0912  0.0006  0.0315
  246PIPC   GL1 2649   1.252   0.715  14.118 -0.0023 -0.0014 -0.2658
  246PIPC   GL2 2650   1.086   0.834  13.843 -0.3108  0.1602  0.0031
  246PIPC   C1A 2651   1.772   0.660  13.961 -0.1902  0.0772  0.0062
  246PIPC   D2A 2652   2.161   0.859  13.774 -0.0057  0.0093  0.1565
  246PIPC   D3A 2653   2.179   1.281  13.502 -0.1676 -0.0424  0.0770
  246PIPC   C4A 2654   2.213   1.200  13.157  0.0315  0.0778 -0.1076
  246PIPC   C1B 2655   1.093   0.791  13.396 -0.5319  0.2988  0.0556
  246PIPC   C2B 2656   1.278   0.544  13.063 -0.1683 -0.1062  0.1168
  246PIPC   C3B 2657   1.266   0.391  12.551  0.1171  0.1654 -0.2533
  246PIPC   C4B 2658   1.117   0.583  12.073  0.2272 -0.0272 -0.0983
  247PIPC   NC3 2659   3.034   1.664  14.216  0.1105  0.2381 -0.2221
  247PIPC   PO4 2660   3.107   1.339  14.563  0.1058 -0.2343 -0.0290
  247PIPC   GL1 2661   3.194   1.231  14.001  0.2704  0.0001 -0.1619
  247PIPC   GL2 2662   3.484   1.291  13.906  0.2678 -0.0302 -0.3580
  247PIPC   C1A 2663   2.986   1.112  13.607 -0.1557 -0.2505 -0.1617
  247PIPC   D2A 2664   2.603   0.981  13.440 -0.0118 -0.2092 -0.4503
  247PIPC   D3A 2665   2.764   1.200  13.048  0.3805  0.3272  0.3142
  247PIPC   C4A 2666   2.567   1.540  12.949 -0.2738  0.1091  0.0861
  247PIPC   C1B 2667   3.461   1.239  13.442  0.0251  0.1423  0.1989
  247PIPC   C2B 2668   3.211   1.032  13.125  0.1248  0.0984 -0.3706
  247PIPC   C3B 2669   3.123   1.120  12.643 -0.0029  0.0659  0.0126
  247PIPC   C4B 2670   3.005   0.990  12.293  0.2644  0.0220  0.0648
  248PIPC   NC3 2671   5.058   5.025  14.498 -0.0577  0.0544  0.1981
  248PIPC   PO4 2672   4.667   5.150  14.376  0.0418  0.0878 -0.0068
  248PIPC   GL1 2673   4.496   5.204  13.917  0.0051  0.1584  0.1320
  248PIPC   GL2 2674   4.207   5.155  13.926  0.0520 -0.0599  0.1259
  248PIPC   C1A 2675   4.407   5.223  13.461  0.0074 -0.2396  0.0066
  248PIPC   D2A 2676   4.431   5.297  13.104  0.0816  0.2473 -0.2531
  248PIPC   D3A 2677   4.581   5.687  12.997  0.2385  0.0559 -0.0056
  248PIPC   C4A 2678   4.992   5.879  13.168  0.2269 -0.1822  0.0378
  248PIPC   C1B 2679   4.145   5.643  13.611  0.0844  0.0029 -0.1000
  248PIPC   C2B 2680   4.087   5.682  13.255  0.1737 -0.1796  0.0240
  248PIPC   C3B 2681   4.165   5.814  12.855 -0.1963 -0.0546  0.1712
  248PIPC   C4B 2682   4.386   5.840  12.468  0.0130 -0.2370  0.1053
  249PIPC   NC3 2683   6.670   1.203  10.073  0.1621  0.2455 -0.4474
  249PIPC   PO4 2684   6.432   1.002  10.381 -0.0983  0.5764  0.0520
  249PIPC   GL1 2685   6.545   1.110  10.817  0.3083  0.4770 -0.0805
  249PIPC   GL2 2686   6.863   1.028  11.045 -0.0075  0.1709 -0.0704
  249PIPC   C1A 2687   6.458   1.136  11.193  0.2957  0.1682  0.4117
  249PIPC   D2A 2688   6.289   1.033  11.609 -0.0373  0.0173 -0.0316
  249PIPC   D3A 2689   5.865   0.702  11.509  0.0346 -0.0242  0.0660
  249PIPC   C4A 2690   5.660   0.421  11.936  0.3101 -0.5065 -0.0329
  249PIPC   C1B 2691   6.800   1.317  11.474 -0.2002  0.0890  0.1852
  249PIPC   C2B 2692   6.791   1.622  11.727 -0.1220  0.5483 -0.0306
  249PIPC   C3B 2693   6.453   1.786  12.035 -0.1049 -0.0699  0.0218
  249PIPC   C4B 2694   6.100   1.855  12.276 -0.1320  0.2986  0.1712
  250PIPC   NC3 2695   2.808   6.411  10.476  0.1471 -0.1819  0.3075
  250PIPC   PO4 2696   2.440   6.354  10.566 -0.0284 -0.0447 -0.0247
  250PIPC   GL1 2697   2.725   6.425  10.975 -0.3042 -0.1405  0.0357
  250PIPC   GL2 2698   2.815   6.747  10.915  0.1406 -0.0591 -0.1129
  250PIPC   C1A 2699   2.803   6.193  11.388 -0.0556 -0.1562  0.0073
  250PIPC   D2A 2700   2.885   6.104  11.723 -0.1414 -0.4175 -0.3279
  250PIPC   D3A 2701   2.752   6.398  12.078 -0.4214  0.3397 -0.2499
  250PIPC   C4A 2702   2.943   6.475  12.402  0.2542 -0.0693 -0.0279
  250PIPC   C1B 2703   2.849   6.783  11.395 -0.2594  0.0706  0.0532
  250PIPC   C2B 2704   3.248   6.959  11.502 -0.2731 -0.1657 -0.0212
  250PIPC   C3B 2705   3.487   6.885  11.928  0.2130  0.0993 -0.1218
  250PIPC   C4B 2706   3.538   6.669  12.313  0.2743  0.0668 -0.0199
  251PIPC   NC3 2707   2.876   3.670  10.287 -0.4861  0.0743 -0.0741
  251PIPC   PO4 2708   2.603   3.303  10.251  0.1032 -0.1667 -0.1120
  251PIPC   GL1 2709   2.401   3.025  10.605  0.0223  0.2172 -0.1947
  251PIPC   GL2 2710   2.257   3.190  10.916 -0.3911 -0.2313  0.0624
  251PIPC   C1A 2711   2.067   2.712  10.689 -0.1627 -0.4225  0.0653
  251PIPC   D2A 2712   1.666   2.492  10.767 -0.0902  0.0211 -0.0172
  251PIPC   D3A 2713   1.393   2.226  11.007 -0.2034 -0.1530  0.3524
  251PIPC   C4A 2714   1.587   2.008  11.540  0.0626 -0.1503 -0.0023
  251PIPC   C1B 2715   2.186   3.297  11.342 -0.1891 -0.2463 -0.1266
  251PIPC   C2B 2716   2.255   3.118  11.674 -0.0054  0.1967 -0.0672
  251PIPC   C3B 2717   2.398   2.942  11.941  0.0965 -0.0281  0.0564
  251PIPC   C4B 2718   2.324   3.161  12.348  0.0535  0.2806 -0.2106
  252PIPC   NC3 2719   2.931   1.745  10.415  0.1479 -0.1167  0.1033
  252PIPC   PO4 2720   3.290   1.717  10.550  0.1298  0.1211 -0.0714
  252PIPC   GL1 2721   3.291   2.003  10.828  0.1247  0.0826 -0.2359
  252PIPC   GL2 2722   3.540   2.337  10.788 -0.3495  0.0982 -0.1017
  252PIPC   C1A 2723   3.289   2.337  11.214  0.0231  0.1147 -0.1043
  252PIPC   D2A 2724   3.418   2.199  11.591  0.1122  0.1357  0.6259
  252PIPC   D3A 2725   3.847   2.136  11.785  0.5380 -0.0144  0.0134
  252PIPC   C4A 2726   3.930   2.432  12.186 -0.0025 -0.0552  0.3043
  252PIPC   C1B 2727   3.808   2.209  11.213  0.0106 -0.3549 -0.2024
  252PIPC   C2B 2728   4.237   2.016  11.435  0.0385  0.2872 -0.1472
  252PIPC   C3B 2729   4.614   1.787  11.423  0.0092  0.2915 -0.2636
  252PIPC   C4B 2730   4.867   1.816  11.713 -0.0956 -0.4307 -0.2011
  253PIPC   NC3 2731   1.756   4.611  10.033 -0.0892 -0.3934  0.1264
  253PIPC   PO4 2732   1.591   4.236  10.156 -0.1181 -0.0834 -0.1007
  253PIPC   GL1 2733   1.688   4.428  10.549  0.2369  0.2517  0.0543
  253PIPC   GL2 2734   1.962   4.644  10.548  0.5072  0.2704  0.3715
  253PIPC   C1A 2735   1.581   4.478  10.904 -0.2115  0.1117 -0.2141
  253PIPC   D2A 2736   1.552   4.380  11.289  0.1614  0.0861  0.1235
  253PIPC   D3A 2737   1.924   4.356  11.414 -0.1547  0.0731 -0.2597
  253PIPC   C4A 2738   1.970   4.049  11.798 -0.1632  0.1272  0.0047
  253PIPC   C1B 2739   2.043   4.639  10.994  0.0402 -0.0530 -0.0146
  253PIPC   C2B 2740   2.271   4.719  11.413 -0.0804  0.1172 -0.1993
  253PIPC   C3B 2741   2.304   4.605  11.821 -0.2403  0.1663 -0.1972
  253PIPC   C4B 2742   2.431   4.813  12.161 -0.2596 -0.1919 -0.0355
  254PIPC   NC3 2743   4.377   6.683  10.302 -0.0056  0.0872  0.3109
  254PIPC   PO4 2744   4.069   6.989  10.362  0.1918 -0.0072  0.1106
  254PIPC   GL1 2745   4.289   6.940  10.805  0.2115  0.0368  0.0157
  254PIPC   GL2 2746   4.539   6.823  10.766 -0.0067 -0.3234  0.0618
  254PIPC   C1A 2747   4.088   6.692  11.109  0.0932 -0.1603  0.0809
  254PIPC   D2A 2748   4.229   6.637  11.422  0.1395  0.2818 -0.1495
  254PIPC   D3A 2749   4.044   6.889  11.795 -0.4432 -0.0059  0.1680
  254PIPC   C4A 2750   4.178   6.749  12.226 -0.0765 -0.1741  0.0999
  254PIPC   C1B 2751   4.591   6.883  11.212 -0.0952 -0.4491 -0.0427
  254PIPC   C2B 2752   4.672   6.853  11.693 -0.0693 -0.0882 -0.1986
  254PIPC   C3B 2753   4.726   7.005  12.034 -0.1356  0.0024 -0.0532
  254PIPC   C4B 2754   4.707   7.277  12.350  0.0883 -0.1005  0.1085
  255PIPC   NC3 2755   5.277   3.392   9.893 -0.0806 -0.1249  0.1251
  255PIPC   PO4 2756   5.119   3.688  10.237 -0.2108  0.0590 -0.0167
  255PIPC   GL1 2757   5.368   3.772  10.518 -0.2097  0.0956 -0.2975
  255PIPC   GL2 2758   5.336   3.663  10.757  0.1396 -0.2138 -0.0750
  255PIPC   C1A 2759   5.762   3.890  10.600 -0.1337  0.1489  0.1587
  255PIPC   D2A 2760   6.078   4.188  10.589  0.1142  0.0802  0.0717
  255PIPC   D3A 2761   6.376   4.218  10.906  0.0257  0.2131 -0.0090
  255PIPC   C4A 2762   6.323   4.169  11.350  0.0942  0.4012 -0.3595
  255PIPC   C1B 2763   5.187   3.641  11.123  0.0611  0.3007 -0.0410
  255PIPC   C2B 2764   5.002   3.885  11.399  0.0365 -0.2512  0.1471
  255PIPC   C3B 2765   4.876   4.101  11.728 -0.0281  0.1728 -0.1223
  255PIPC   C4B 2766   4.717   4.345  12.004 -0.3174  0.1966  0.0922
  256PIPC   NC3 2767   4.470   3.293  10.055  0.4355 -0.1324 -0.0825
  256PIPC   PO4 2768   4.663   2.931  10.246  0.0792  0.1353  0.2740
  256PIPC   GL1 2769   4.504   2.947  10.596  0.1546  0.0148  0.0126
  256PIPC   GL2 2770   4.215   2.786  10.622  0.2420  0.1649 -0.0038
  256PIPC   C1A 2771   4.569   2.785  11.007  0.0372 -0.0908  0.1292
  256PIPC   D2A 2772   4.936   2.750  11.012 -0.2028 -0.2178  0.1252
  256PIPC   D3A 2773   5.325   2.700  11.221  0.0256 -0.0973  0.1277
  256PIPC   C4A 2774   5.671   2.944  11.130  0.1064  0.0562  0.1336
  256PIPC   C1B 2775   4.134   3.095  10.926 -0.0707  0.1526 -0.0383
  256PIPC   C2B 2776   4.269   3.090  11.322  0.2244 -0.0552 -0.4379
  256PIPC   C3B 2777   4.207   2.968  11.772 -0.1415 -0.1740  0.2442
  256PIPC   C4B 2778   4.369   2.710  12.136  0.2992 -0.2702 -0.1180
  257PIPC   NC3 2779   0.568   3.783  10.177  0.0357 -0.0941 -0.0463
  257PIPC   PO4 2780   0.930   3.605  10.395  0.3491  0.0537 -0.0604
  257PIPC   GL1 2781   0.777   3.261  10.639 -0.0183  0.0034 -0.0555
  257PIPC   GL2 2782   0.490   3.359  10.567 -0.0396  0.1151 -0.4548
  257PIPC   C1A 2783   0.874   3.050  10.995 -0.2946  0.0251 -0.3970
  257PIPC   D2A 2784   0.886   2.784  11.399 -0.1616  0.1225 -0.0004
  257PIPC   D3A 2785   1.174   2.790  11.815  0.1733 -0.2546  0.1696
  257PIPC   C4A 2786   1.122   3.053  12.159  0.0624 -0.0248  0.0296
  257PIPC   C1B 2787   0.413   3.112  10.997 -0.0594  0.0889  0.0196
  257PIPC   C2B 2788   0.393   2.951  11.466 -0.0831 -0.3409  0.0335
  257PIPC   C3B 2789   0.107   2.845  11.807 -0.0832 -0.2636 -0.0221
  257PIPC   C4B 2790  -0.097   3.041  12.108 -0.1846 -0.1144  0.0801
  258PIPC   NC3 2791   7.383   7.924  10.721  0.0367 -0.0967 -0.0223
  258PIPC   PO4 2792   7.426   7.482  10.530 -0.1721 -0.2603  0.0065
  258PIPC   GL1 2793   7.040   7.506  10.802 -0.2775 -0.1662 -0.0381
  258PIPC   GL2 2794   6.829   7.831  10.912  0.2123 -0.3112 -0.3268
  258PIPC   C1A 2795   6.864   7.406  11.189 -0.1290 -0.1990 -0.2518
  258PIPC   D2A 2796   6.702   7.048  11.424  0.0291  0.0470  0.3022
  258PIPC   D3A 2797   6.849   7.006  11.837  0.0311  0.1313  0.1966
  258PIPC   C4A 2798   6.911   7.361  12.207 -0.2252  0.0035  0.2104
  258PIPC   C1B 2799   6.868   7.854  11.394  0.0055  0.2665  0.1205
  258PIPC   C2B 2800   7.126   8.067  11.778 -0.0370 -0.0882  0.1444
  258PIPC   C3B 2801   7.231   8.330  12.108 -0.1763 -0.0979  0.0791
  258PIPC   C4B 2802   7.217   8.690  12.407 -0.2599 -0.3287 -0.2118
  259PIPC   NC3 2803   5.511   2.426  10.135  0.3086 -0.1663 -0.0410
  259PIPC   PO4 2804   5.868   2.712  10.162 -0.1223 -0.0061 -0.1364
  259PIPC   GL1 2805   5.948   2.822  10.627 -0.2174 -0.2604 -0.2503
  259PIPC   GL2 2806   6.176   3.103  10.586  0.1486  0.1950 -0.2730
  259PIPC   C1A 2807   6.090   2.587  10.925 -0.2156  0.0754  0.1406
  259PIPC   D2A 2808   6.326   2.239  11.224  0.1215  0.0937 -0.2091
  259PIPC   D3A 2809   6.547   2.245  11.599 -0.0398  0.1443  0.2011
  259PIPC   C4A 2810   6.914   2.489  11.551  0.0648  0.0089  0.1857
  259PIPC   C1B 2811   6.274   3.087  11.037 -0.4038 -0.3052 -0.2442
  259PIPC   C2B 2812   6.107   3.181  11.414 -0.1291 -0.0988  0.1623
  259PIPC   C3B 2813   5.851   3.072  11.691 -0.1839  0.2163 -0.1320
  259PIPC   C4B 2814   5.488   2.963  11.622  0.0819  0.0476  0.0121
  260PIPC   NC3 2815   1.835   6.975  11.026  0.1205  0.0874  0.0205
  260PIPC   PO4 2816   1.739   7.278  10.660 -0.3249  0.1269  0.1084
  260PIPC   GL1 2817   1.728   7.506  11.007  0.0141 -0.0300 -0.1080
  260PIPC   GL2 2818   1.865   7.398  11.375 -0.1966 -0.1035 -0.0870
  260PIPC   C1A 2819   1.555   7.762  11.347  0.0500  0.1920  0.0464
  260PIPC   D2A 2820   1.202   7.687  11.502 -0.0799 -0.2360  0.1174
  260PIPC   D3A 2821   1.363   7.531  11.827 -0.2406 -0.3306 -0.1638
  260PIPC   C4A 2822   1.126   7.344  12.189  0.1837 -0.2968  0.2294
  260PIPC   C1B 2823   1.786   7.750  11.813 -0.0324 -0.0706 -0.0993
  260PIPC   C2B 2824   1.567   7.919  12.196 -0.0936  0.4017 -0.2365
  260PIPC   C3B 2825   1.266   7.695  12.480  0.0793  0.2001 -0.1316
  260PIPC   C4B 2826   1.081   7.755  12.765 -0.1599 -0.1251 -0.0181
  261DPPC   NC3 2827   3.319   2.581  14.381 -0.0625  0.3687 -0.2421
  261DPPC   PO4 2828   3.761   2.631  14.285 -0.0305 -0.2832  0.2498
  261DPPC   GL1 2829   3.539   2.559  13.832 -0.2687 -0.0271  0.0175
  261DPPC   GL2 2830   3.282   2.481  13.694 -0.0868  0.1244  0.0719
  261DPPC   C1A 2831   3.748   2.335  13.486  0.0136  0.3083 -0.2541
  261DPPC   C2A 2832   3.892   2.394  13.156  0.0958 -0.0939  0.2009
  261DPPC   C3A 2833   4.063   2.404  12.699 -0.0099 -0.3325  0.0297
  261DPPC   C4A 2834   4.112   2.730  12.572  0.1382 -0.0253 -0.0086
  261DPPC   C1B 2835   3.022   2.500  13.265 -0.0663 -0.1346  0.2743
  261DPPC   C2B 2836   2.949   2.493  12.745 -0.2686 -0.3413 -0.1308
  261DPPC   C3B 2837   3.095   2.826  12.555 -0.1089  0.5418  0.3412
  261DPPC   C4B 2838   3.274   3.270  12.644 -0.2924  0.1051  0.0123
  262DPPC   NC3 2839   4.160   0.161  14.379  0.0535 -0.0370 -0.2240
  262DPPC   PO4 2840   3.869   0.452  14.512  0.0276 -0.0748 -0.2144
  262DPPC   GL1 2841   3.806   0.369  14.026 -0.0153 -0.0842 -0.3240
  262DPPC   GL2 2842   3.988   0.650  13.921  0.0193 -0.0528 -0.0428
  262DPPC   C1A 2843   3.673   0.381  13.577 -0.0711 -0.0581 -0.2974
  262DPPC   C2A 2844   3.678   0.363  13.084 -0.1942 -0.0096 -0.0332
  262DPPC   C3A 2845   3.501   0.152  12.704 -0.1545  0.2195 -0.3350
  262DPPC   C4A 2846   3.163  -0.028  12.353 -0.1653 -0.2361 -0.0553
  262DPPC   C1B 2847   3.781   0.879  13.597 -0.0361  0.1722 -0.1755
  262DPPC   C2B 2848   3.755   0.860  13.198  0.0587  0.0453  0.0294
  262DPPC   C3B 2849   3.881   0.783  12.817  0.0307 -0.5114  0.0626
  262DPPC   C4B 2850   3.818   0.503  12.543 -0.2543 -0.0877 -0.3445
  263DPPC   NC3 2851   5.749   4.870   9.641  0.2690  0.3140 -0.1769
  263DPPC   PO4 2852   5.548   4.583   9.863 -0.1080 -0.2014 -0.3695
  263DPPC   GL1 2853   5.698   4.468  10.253 -0.0560 -0.0033  0.1917
  263DPPC   GL2 2854   5.892   4.640  10.383 -0.2532 -0.2537  0.1115
  263DPPC   C1A 2855   5.697   4.361  10.753  0.0486 -0.1606 -0.0256
  263DPPC   C2A 2856   5.905   4.098  11.042 -0.0846  0.0906 -0.3556
  263DPPC   C3A 2857   5.806   4.143  11.450 -0.0449  0.0782 -0.2559
  263DPPC   C4A 2858   5.700   4.051  11.973 -0.1116  0.1584 -0.1617
  263DPPC   C1B 2859   6.095   4.648  10.760  0.2174 -0.0218  0.0145
  263DPPC   C2B 2860   6.090   4.552  11.166  0.1994 -0.2009 -0.2079
  263DPPC   C3B 2861   6.126   4.555  11.568 -0.4099 -0.1334  0.0734
  263DPPC   C4B 2862   6.100   4.258  11.824 -0.0469 -0.0959 -0.1562
  264DPPC   NC3 2863   1.402   5.374  10.598 -0.3058 -0.1646  0.0442
  264DPPC   PO4 2864   1.083   5.054  10.560  0.1249  0.0384 -0.1448
  264DPPC   GL1 2865   0.921   5.177  10.985  0.0403  0.3183 -0.0985
  264DPPC   GL2 2866   1.138   5.332  11.139 -0.0325 -0.0776  0.4957
  264DPPC   C1A 2867   0.665   4.982  11.321 -0.0248 -0.1359  0.1507
  264DPPC   C2A 2868   0.598   4.888  11.675  0.0641 -0.0432 -0.0519
  264DPPC   C3A 2869   0.570   4.950  12.073  0.1822 -0.2269  0.0634
  264DPPC   C4A 2870   0.567   4.980  12.586 -0.2133  0.0685 -0.1118
  264DPPC   C1B 2871   1.110   5.127  11.570 -0.0075  0.2309  0.2678
  264DPPC   C2B 2872   1.022   5.190  12.038  0.2109  0.0891 -0.1852
  264DPPC   C3B 2873   0.970   5.329  12.488  0.3120 -0.1527  0.1424
  264DPPC   C4B 2874   0.868   5.370  12.872 -0.1406  0.3812  0.0650
  265POPC   NC3 2875   7.005   3.222  14.146 -0.3012 -0.3812 -0.0324
  265POPC   PO4 2876   6.620   3.166  13.941 -0.1054 -0.1764  0.1102
  265POPC   GL1 2877   6.653   3.231  13.417  0.0797  0.0118 -0.0876
  265POPC   GL2 2878   6.817   3.518  13.252  0.3365 -0.1219  0.1921
  265POPC   C1A 2879   6.596   3.165  12.921  0.0817 -0.1367 -0.1929
  265POPC   D2A 2880   6.765   3.277  12.505  0.1433  0.0202 -0.0718
  265POPC   C3A 2881   6.854   2.861  12.267  0.0814 -0.1715 -0.0121
  265POPC   C4A 2882   7.094   2.531  12.374 -0.1349 -0.0937  0.0128
  265POPC   C1B 2883   6.950   3.611  12.821  0.1498  0.0112  0.2775
  265POPC   C2B 2884   7.013   3.752  12.480 -0.1088 -0.0269 -0.2760
  265POPC   C3B 2885   7.009   3.750  12.024  0.3742  0.1266  0.3435
  265POPC   C4B 2886   6.853   3.390  11.949 -0.1198 -0.1144  0.1279
  266POPC   NC3 2887   4.928   2.672  14.148 -0.3938 -0.1119 -0.0336
  266POPC   PO4 2888   5.380   2.386  13.925  0.0248  0.4175 -0.3053
  266POPC   GL1 2889   5.217   2.321  13.560 -0.0909  0.0496  0.0389
  266POPC   GL2 2890   4.950   2.591  13.646 -0.0293 -0.1568  0.0339
  266POPC   C1A 2891   4.911   2.409  13.186  0.1939  0.0317 -0.3127
  266POPC   D2A 2892   4.815   2.308  12.745 -0.0901  0.0661 -0.1573
  266POPC   C3A 2893   4.986   2.099  12.433  0.0145 -0.1924  0.3052
  266POPC   C4A 2894   5.229   1.973  12.029  0.2424  0.4157  0.1800
  266POPC   C1B 2895   4.685   2.763  13.457  0.2010  0.2811  0.6424
  266POPC   C2B 2896   4.600   3.105  13.413  0.0264 -0.1797  0.0634
  266POPC   C3B 2897   4.639   3.407  13.060  0.0201 -0.1807  0.0035
  266POPC   C4B 2898   4.920   3.622  13.022  0.3548 -0.4918  0.1444
  267POPC   NC3 2899   6.485   3.872  14.065 -0.0246  0.1929  0.3335
  267POPC   PO4 2900   6.283   3.524  13.871 -0.1461  0.0343 -0.0049
  267POPC   GL1 2901   6.108   3.389  13.441  0.1513 -0.1813 -0.2626
  267POPC   GL2 2902   6.147   3.126  13.364 -0.0907 -0.1025 -0.0626
  267POPC   C1A 2903   5.753   3.505  13.157  0.1179 -0.1118 -0.0179
  267POPC   D2A 2904   5.357   3.571  12.982  0.0347 -0.4680  0.1719
  267POPC   C3A 2905   5.131   3.460  12.578  0.1386 -0.0533  0.1008
  267POPC   C4A 2906   4.678   3.345  12.494  0.1639 -0.1901  0.2326
  267POPC   C1B 2907   6.049   3.178  12.959 -0.0502  0.0209 -0.2260
  267POPC   C2B 2908   6.288   3.036  12.534 -0.0745  0.0865  0.0965
  267POPC   C3B 2909   6.463   3.181  12.175  0.1915  0.0150  0.0114
  267POPC   C4B 2910   6.337   3.296  11.907 -0.2228  0.2983  0.1085
  268POPC   NC3 2911   0.941   3.759  14.153 -0.0308  0.2023 -0.2473
  268POPC   PO4 2912   0.486   3.829  14.016 -0.1768 -0.1880  0.0771
  268POPC   GL1 2913   0.853   3.875  13.663  0.2896 -0.1396  0.1070
  268POPC   GL2 2914   0.710   4.080  13.500  0.2239  0.0397  0.0059
  268POPC   C1A 2915   1.147   3.864  13.349 -0.2655  0.3090  0.0062
  268POPC   D2A 2916   1.222   3.817  12.919  0.2063 -0.1917 -0.1390
  268POPC   C3A 2917   1.518   3.841  12.634  0.0055  0.0254  0.2061
  268POPC   C4A 2918   1.622   3.940  12.199 -0.2167 -0.0094 -0.3801
  268POPC   C1B 2919   0.680   3.879  13.129  0.2071  0.2278  0.2374
  268POPC   C2B 2920   0.775   3.980  12.756  0.0248  0.2724  0.0856
  268POPC   C3B 2921   0.695   4.032  12.321 -0.0387  0.0959  0.1591
  268POPC   C4B 2922   0.556   4.438  12.074  0.0567  0.2646  0.2217
  269POPC   NC3 2923   0.665   6.272  10.155  0.2110  0.3792 -0.0270
  269POPC   PO4 2924   0.173   6.258  10.228  0.0671 -0.3060  0.2977
  269POPC   GL1 2925   0.088   6.134  10.700  0.0107 -0.1889 -0.0221
  269POPC   GL2 2926   0.154   5.908  10.779  0.4893  0.0551  0.3395
  269POPC   C1A 2927   0.062   6.340  11.129 -0.0366 -0.0962 -0.1290
  269POPC   D2A 2928   0.124   6.253  11.595 -0.2758 -0.1450 -0.2244
  269POPC   C3A 2929  -0.084   5.979  11.872  0.0620  0.0276  0.2522
  269POPC   C4A 2930  -0.159   5.573  11.993 -0.0322 -0.2688 -0.0031
  269POPC   C1B 2931   0.252   5.882  11.144  0.3995 -0.0364 -0.0926
  269POPC   C2B 2932   0.293   5.750  11.520 -0.2539  0.1543  0.2091
  269POPC   C3B 2933   0.367   5.688  11.976  0.1235  0.2063  0.0158
  269POPC   C4B 2934   0.446   5.410  12.314 -0.0050 -0.0182 -0.1426
  270POPC   NC3 2935   1.154   6.358  10.323 -0.3364 -0.0609 -0.0609
  270POPC   PO4 2936   0.973   6.052  10.480 -0.0555 -0.0499 -0.0027
  270POPC   GL1 2937   0.759   6.007  10.836  0.1285 -0.1144 -0.0760
  270POPC   GL2 2938   0.676   5.690  10.892 -0.2161 -0.1183 -0.2862
  270POPC   C1A 2939   0.645   6.063  11.264 -0.1661 -0.0374 -0.0934
  270POPC   D2A 2940   0.646   5.957  11.706  0.0578  0.2428  0.1979
  270POPC   C3A 2941   0.454   6.329  11.919 -0.0504 -0.2217  0.0683
  270POPC   C4A 2942   0.450   6.755  11.960 -0.2219  0.0637 -0.1029
  270POPC   C1B 2943   0.774   5.546  11.362  0.3534  0.0966  0.0266
  270POPC   C2B 2944   0.748   5.488  11.765 -0.2526  0.0867  0.0935
  270POPC   C3B 2945   0.872   5.764  12.145 -0.0560 -0.1250 -0.0373
  270POPC   C4B 2946   0.814   5.823  12.489 -0.1775 -0.0578 -0.2993
  271POPC   NC3 2947   0.115   3.104  10.107 -0.1852 -0.0404  0.1839
  271POPC   PO4 2948   0.146   3.556  10.058  0.1923 -0.4125  0.1137
  271POPC   GL1 2949   0.070   3.629  10.525  0.3083 -0.2710  0.0339
  271POPC   GL2 2950   0.031   4.006  10.604  0.3790 -0.0213  0.0926
  271POPC   C1A 2951   0.181   3.586  10.966  0.1229 -0.0332  0.0380
  271POPC   D2A 2952   0.115   3.429  11.417 -0.2498  0.2522  0.3327
  271POPC   C3A 2953   0.256   3.340  11.710  0.1246 -0.3020 -0.1118
  271POPC   C4A 2954   0.337   3.270  12.096  0.1125  0.0639 -0.1902
  271POPC   C1B 2955   0.057   4.188  11.089  0.2692  0.0281 -0.2911
  271POPC   C2B 2956   0.229   4.422  11.414 -0.1321  0.1663  0.2837
  271POPC   C3B 2957   0.608   4.335  11.551 -0.2253 -0.0599 -0.0761
  271POPC   C4B 2958   0.756   4.015  11.818 -0.2670 -0.1073  0.0513
  272POPC   NC3 2959   4.233   4.591   9.576 -0.2207 -0.0970 -0.0201
  272POPC   PO4 2960   4.263   4.638  10.038  0.1450  0.0711  0.2228
  272POPC   GL1 2961   4.207   4.718  10.423  0.0794 -0.0471  0.2258
  272POPC   GL2 2962   4.332   5.018  10.449 -0.0555  0.2264 -0.0359
  272POPC   C1A 2963   4.067   4.751  10.910  0.0851  0.2410  0.1778
  272POPC   D2A 2964   4.313   4.656  11.193 -0.0735 -0.0039  0.1520
  272POPC   C3A 2965   4.108   4.746  11.654  0.0408  0.1488  0.0420
  272POPC   C4A 2966   3.992   5.079  11.901  0.0277 -0.3331  0.1478
  272POPC   C1B 2967   4.619   4.769  10.793 -0.0562 -0.2365 -0.1653
  272POPC   C2B 2968   4.872   4.615  11.103 -0.0228 -0.4204  0.1433
  272POPC   C3B 2969   5.060   4.364  11.324 -0.1039 -0.0383 -0.3355
  272POPC   C4B 2970   5.377   4.144  11.619  0.1005 -0.1734 -0.0351
  273DPSM   NC3 2971   2.667   6.418  14.299 -0.4211 -0.4544 -0.1382
  273DPSM   PO4 2972   3.117   6.379  14.468  0.2007 -0.4765  0.1505
  273DPSM   AM1 2973   3.148   6.323  14.000 -0.0116  0.1736 -0.0948
  273DPSM   AM2 2974   2.840   6.169  13.883  0.2237  0.3318 -0.2554
  273DPSM   T1A 2975   3.120   6.535  13.642 -0.2874 -0.1038  0.1087
  273DPSM   C2A 2976   2.972   6.887  13.435  0.0486 -0.1728 -0.0572
  273DPSM   C3A 2977   3.168   7.202  13.114 -0.0496  0.0140  0.0491
  273DPSM   C1B 2978   2.881   6.147  13.482 -0.2981  0.0363 -0.0694
  273DPSM   C2B 2979   2.902   6.481  13.162 -0.2137  0.3616 -0.0425
  273DPSM   C3B 2980   3.104   6.700  12.865  0.0274 -0.3146 -0.1518
  273DPSM   C4B 2981   3.166   7.186  12.617  0.1370 -0.0880  0.0402
  274DPSM   NC3 2982   1.382   5.394  15.066  0.1896  0.1232 -0.0608
  274DPSM   PO4 2983   1.617   5.720  14.666  0.1460  0.2741 -0.3029
  274DPSM   AM1 2984   1.834   5.506  14.329 -0.2802  0.0208  0.1180
  274DPSM   AM2 2985   2.113   5.638  14.131  0.1833 -0.1012  0.0035
  274DPSM   T1A 2986   1.656   5.533  13.870 -0.3179 -0.2579  0.5609
  274DPSM   C2A 2987   1.651   5.477  13.525  0.0715  0.0843  0.3121
  274DPSM   C3A 2988   1.652   5.537  13.191 -0.1489 -0.1449  0.3536
  274DPSM   C1B 2989   1.859   5.979  13.860  0.0339 -0.1066  0.1501
  274DPSM   C2B 2990   1.608   5.992  13.500 -0.0931  0.1370 -0.0212
  274DPSM   C3B 2991   1.719   6.108  13.017  0.1406  0.0664  0.4153
  274DPSM   C4B 2992   2.049   6.375  12.908  0.0251 -0.2404  0.0941
  275DPSM   NC3 2993   6.537   5.992   9.752 -0.2680 -0.1585 -0.1371
  275DPSM   PO4 2994   6.643   6.227  10.153  0.1171  0.0264 -0.3082
  275DPSM   AM1 2995   6.248   6.228  10.564 -0.1545 -0.2416  0.0251
  275DPSM   AM2 2996   6.244   6.587  10.687 -0.1993 -0.3006  0.1996
  275DPSM   T1A 2997   5.948   6.316  11.011  0.1233  0.1323 -0.0229
  275DPSM   C2A 2998   6.034   6.314  11.392  0.1080  0.3355 -0.0916
  275DPSM   C3A 2999   6.182   6.296  11.924 -0.0338  0.0102  0.0441
  275DPSM   C1B 3000   6.440   6.575  11.015 -0.0405  0.0553  0.0223
  275DPSM   C2B 3001   6.503   6.464  11.364  0.1836 -0.0088  0.2262
  275DPSM   C3B 3002   6.457   6.751  11.771 -0.1175 -0.1368 -0.0369
  275DPSM   C4B 3003   6.526   6.859  12.196  0.0820 -0.0292 -0.1727
  276DPSM   NC3 3004   5.592   1.112  10.240 -0.0722  0.0432  0.1463
  276DPSM   PO4 3005   5.228   1.003  10.496  0.1402  0.2746 -0.0615
  276DPSM   AM1 3006   5.605   1.076  10.758  0.0550  0.1548  0.1293
  276DPSM   AM2 3007   6.001   1.100  10.660  0.0088 -0.2782  0.0683
  276DPSM   T1A 3008   5.710   1.127  11.230  0.1937 -0.1875  0.1676
  276DPSM   C2A 3009   5.750   1.098  11.712 -0.1192  0.1073 -0.2044
  276DPSM   C3A 3010   5.695   1.123  12.221 -0.1034 -0.3593  0.0309
  276DPSM   C1B 3011   5.966   1.503  10.939  0.0177  0.1998  0.0007
  276DPSM   C2B 3012   5.723   1.642  11.366 -0.0703  0.0648  0.2522
  276DPSM   C3B 3013   5.451   1.954  11.531  0.0813 -0.0286  0.1362
  276DPSM   C4B 3014   5.683   2.072  11.972 -0.1055  0.1160  0.0492
  277PAPI    C1 3015   2.835  -0.189  14.246  0.3094  0.0659  0.3042
  277PAPI    C2 3016   2.757  -0.082  14.624 -0.3255  0.0362  0.1929
  277PAPI    C3 3017   2.569  -0.396  14.462 -0.0712  0.0577 -0.1547
  277PAPI   PO4 3018   3.025   0.039  14.219 -0.0366  0.2077 -0.0537
  277PAPI   GL1 3019   3.138   0.232  13.889  0.0350 -0.2176 -0.3624
  277PAPI   GL2 3020   3.317   0.153  13.803 -0.0306 -0.1454 -0.0060
  277PAPI   D1A 3021   2.711   0.183  13.595  0.0576  0.1494 -0.0787
  277PAPI   D2A 3022   2.655   0.644  13.808 -0.0255  0.0267  0.0325
  277PAPI   D3A 3023   2.743   0.984  14.058 -0.5100 -0.2184 -0.4601
  277PAPI   D4A 3024   2.543   1.307  13.971  0.2275  0.1848  0.0086
  277PAPI   C5A 3025   2.596   1.565  13.620 -0.1091 -0.0760  0.1688
  277PAPI   C1B 3026   3.284   0.079  13.396 -0.3511  0.1277 -0.1947
  277PAPI   C2B 3027   3.499  -0.181  13.118 -0.1628 -0.0197 -0.1825
  277PAPI   C3B 3028   3.917  -0.027  12.857 -0.0129  0.0473  0.0707
  277PAPI   C4B 3029   3.992  -0.032  12.448  0.0493  0.2595 -0.0333
  278PAPI    C1 3030   6.199   0.253  14.379  0.1675 -0.0827  0.0231
  278PAPI    C2 3031   6.383   0.472  14.658 -0.0672  0.1455  0.0022
  278PAPI    C3 3032   5.989   0.411  14.679 -0.0641  0.0435 -0.2015
  278PAPI   PO4 3033   6.381   0.374  14.144 -0.2911  0.1124 -0.0842
  278PAPI   GL1 3034   6.570   0.720  14.068 -0.0149 -0.1778 -0.0864
  278PAPI   GL2 3035   6.373   0.782  13.796  0.1917 -0.0638  0.1037
  278PAPI   D1A 3036   6.814   0.444  13.834  0.2717  0.2766 -0.0695
  278PAPI   D2A 3037   6.637   0.257  13.490 -0.3241 -0.2693 -0.1720
  278PAPI   D3A 3038   6.745   0.539  13.121 -0.3511 -0.1150  0.1649
  278PAPI   D4A 3039   6.484   0.228  12.951  0.0572  0.1654  0.1481
  278PAPI   C5A 3040   6.545  -0.207  12.979  0.3197  0.2619  0.2050
  278PAPI   C1B 3041   6.541   0.938  13.401 -0.0055 -0.1694  0.2281
  278PAPI   C2B 3042   6.350   0.831  12.926 -0.2415 -0.1460 -0.2759
  278PAPI   C3B 3043   6.242   0.861  12.507  0.2770 -0.1315  0.0387
  278PAPI   C4B 3044   6.040   0.781  12.011  0.1721  0.0477 -0.1596
  279PAPI    C1 3045   6.858   2.558   9.672  0.1690 -0.0010  0.1261
  279PAPI    C2 3046   6.570   2.835   9.660  0.2874  0.1340  0.3328
  279PAPI    C3 3047   6.541   2.506   9.435  0.1377  0.3061  0.0964
  279PAPI   PO4 3048   6.926   2.553   9.897 -0.1562 -0.0941  0.1683
  279PAPI   GL1 3049   6.739   2.274  10.361 -0.1643  0.0067  0.1137
  279PAPI   GL2 3050   6.537   2.028  10.372  0.3775 -0.1165  0.1573
  279PAPI   D1A 3051   6.674   2.285  10.789 -0.0018  0.0621  0.2011
  279PAPI   D2A 3052   6.918   2.588  10.982 -0.0838 -0.2147 -0.0439
  279PAPI   D3A 3053   6.520   2.666  11.235  0.0610 -0.0875  0.1934
  279PAPI   D4A 3054   6.683   2.969  11.457 -0.0083  0.2873 -0.0708
  279PAPI   C5A 3055   6.633   3.325  11.468 -0.2469  0.3330 -0.0229
  279PAPI   C1B 3056   6.145   2.105  10.752 -0.2517  0.1299  0.1417
  279PAPI   C2B 3057   5.878   1.993  11.096 -0.3543 -0.1375  0.0812
  279PAPI   C3B 3058   6.005   1.988  11.570  0.0052 -0.0479  0.0031
  279PAPI   C4B 3059   6.171   2.180  11.897  0.1949 -0.1462 -0.0701
  280PAPI    C1 3060   7.330   0.625  10.201  0.0931 -0.1370  0.2418
  280PAPI    C2 3061   6.992   0.770  10.043  0.1859 -0.1187  0.0578
  280PAPI    C3 3062   7.055   0.375  10.052  0.0542 -0.1361  0.3115
  280PAPI   PO4 3063   7.497   0.776  10.194  0.0549 -0.0597 -0.0996
  280PAPI   GL1 3064   7.679   1.049  10.470  0.0264  0.0148 -0.0560
  280PAPI   GL2 3065   8.018   0.916  10.690  0.1657 -0.2551 -0.0917
  280PAPI   D1A 3066   7.330   0.992  10.658 -0.0863 -0.2667 -0.3044
  280PAPI   D2A 3067   7.105   1.354  10.737  0.2344  0.1761 -0.1934
  280PAPI   D3A 3068   7.650   1.499  10.757  0.2848 -0.1137 -0.2356
  280PAPI   D4A 3069   7.564   1.683  11.110  0.2135 -0.1541 -0.1095
  280PAPI   C5A 3070   7.128   1.649  11.208  0.3176 -0.1561 -0.1197
  280PAPI   C1B 3071   7.667   0.997  11.001  0.0257 -0.2180  0.0540
  280PAPI   C2B 3072   7.262   1.162  11.264  0.0950  0.1520  0.1918
  280PAPI   C3B 3073   7.267   1.399  11.672 -0.0631  0.2318  0.0055
  280PAPI   C4B 3074   7.263   1.650  11.881  0.0896 -0.3825  0.0960
  281PAPS   CNO 3075   1.814   3.220  14.445 -0.2149  0.0507  0.2964
  281PAPS   PO4 3076   1.631   2.840  14.616 -0.0223 -0.1443 -0.0571
  281PAPS   GL1 3077   1.442   2.694  14.160  0.0541 -0.1765 -0.2659
  281PAPS   GL2 3078   1.447   2.383  14.074  0.3376  0.0397  0.1471
  281PAPS   D1A 3079   1.042   2.714  13.986  0.2580  0.1726  0.0694
  281PAPS   D2A 3080   0.929   2.222  14.060  0.1384 -0.3781  0.4082
  281PAPS   D3A 3081   0.544   2.146  13.841 -0.0857 -0.2319  0.0929
  281PAPS   D4A 3082   0.343   2.078  13.480 -0.0127 -0.3430  0.1442
  281PAPS   C5A 3083   0.231   1.743  13.209 -0.1554  0.0484 -0.2361
  281PAPS   C1B 3084   1.363   2.568  13.664 -0.0493 -0.0353 -0.1240
  281PAPS   C2B 3085   1.208   2.438  13.193  0.2686  0.3597  0.0986
  281PAPS   C3B 3086   1.212   2.251  12.778  0.1680 -0.1520  0.1566
  281PAPS   C4B 3087   1.412   2.212  12.427  0.1697 -0.1194  0.0392
  282PAPS   CNO 3088   3.971   6.930  14.774  0.2151  0.2674  0.3159
  282PAPS   PO4 3089   4.335   6.943  14.422  0.3994 -0.1817 -0.0252
  282PAPS   GL1 3090   4.615   7.009  13.976 -0.2711 -0.0496  0.1881
  282PAPS   GL2 3091   4.815   7.240  13.966  0.0422  0.0361  0.0308
  282PAPS   D1A 3092   4.946   6.822  13.695 -0.1028 -0.1430 -0.3819
  282PAPS   D2A 3093   4.957   6.934  13.256 -0.0096  0.1847 -0.0422
  282PAPS   D3A 3094   5.018   6.968  12.798 -0.1014 -0.0129 -0.1513
  282PAPS   D4A 3095   5.360   7.060  12.697 -0.1035 -0.1094  0.0025
  282PAPS   C5A 3096   5.599   6.774  12.343  0.1180  0.2385  0.3886
  282PAPS   C1B 3097   4.803   7.270  13.562 -0.0344  0.2681  0.1597
  282PAPS   C2B 3098   4.761   7.429  13.149  0.0587  0.2024  0.2377
  282PAPS   C3B 3099   4.886   7.523  12.765 -0.1359  0.1272 -0.1845
  282PAPS   C4B 3100   5.182   7.888  12.535  0.2251 -0.1611  0.2498
  283PAPS   CNO 3101   2.078   7.343  14.265 -0.0768 -0.1663  0.0438
  283PAPS   PO4 3102   2.185   6.963  14.380  0.0576 -0.3501 -0.1695
  283PAPS   GL1 3103   2.417   6.990  14.074 -0.2538  0.0909 -0.3142
  283PAPS   GL2 3104   2.536   7.278  13.929 -0.2668 -0.2797 -0.1220
  283PAPS   D1A 3105   2.834   6.783  13.926  0.3629 -0.2920 -0.2478
  283PAPS   D2A 3106   3.112   7.041  13.882  0.1064 -0.0286  0.1918
  283PAPS   D3A 3107   3.482   6.911  13.683 -0.1848 -0.0586 -0.0594
  283PAPS   D4A 3108   3.491   6.830  13.294  0.1369  0.1943  0.0262
  283PAPS   C5A 3109   3.642   7.072  12.947 -0.2837  0.3295 -0.0567
  283PAPS   C1B 3110   2.499   6.991  13.568  0.2665 -0.3223 -0.0202
  283PAPS   C2B 3111   2.604   7.028  13.078 -0.0548 -0.1245  0.1087
  283PAPS   C3B 3112   2.690   7.082  12.722  0.1279 -0.0155  0.5159
  283PAPS   C4B 3113   2.630   6.845  12.447 -0.0910  0.1579  0.2511
  284PAPS   CNO 3114   1.881   4.603  14.144  0.3506 -0.1426  0.1104
  284PAPS   PO4 3115   1.539   4.584  13.957  0.1168  0.2486 -0.1272
  284PAPS   GL1 3116   1.757   4.478  13.548  0.1507  0.1057  0.2728
  284PAPS   GL2 3117   1.648   4.172  13.589  0.3458 -0.1250 -0.0628
  284PAPS   D1A 3118   2.183   4.625  13.348 -0.1566  0.2292  0.0589
  284PAPS   D2A 3119   1.892   4.474  13.081 -0.1151 -0.2119 -0.0915
  284PAPS   D3A 3120   2.142   4.654  12.829 -0.1944  0.2340 -0.2131
  284PAPS   D4A 3121   2.204   4.425  12.551 -0.0442  0.0680  0.0827
  284PAPS   C5A 3122   2.027   4.368  12.170  0.1865  0.0955 -0.0891
  284PAPS   C1B 3123   1.573   4.092  13.114  0.0755  0.2384  0.1005
  284PAPS   C2B 3124   1.740   4.324  12.652  0.3824 -0.1376  0.1504
  284PAPS   C3B 3125   1.560   4.514  12.280  0.2570 -0.1554  0.0245
  284PAPS   C4B 3126   1.740   4.606  11.843 -0.1514 -0.3099  0.1642
  285PAPS   CNO 3127   3.491   3.038  14.137  0.1203  0.1714  0.2305
  285PAPS   PO4 3128   3.788   3.054  13.801  0.0151 -0.1116 -0.4561
  285PAPS   GL1 3129   3.647   3.234  13.531 -0.2571 -0.1490 -0.0456
  285PAPS   GL2 3130   3.466   3.458  13.742  0.0131 -0.4642  0.1397
  285PAPS   D1A 3131   3.546   3.251  13.114 -0.0648  0.0174 -0.0717
  285PAPS   D2A 3132   3.342   2.783  12.964 -0.0775 -0.1349  0.1194
  285PAPS   D3A 3133   3.480   2.675  13.311  0.0179 -0.0079  0.1069
  285PAPS   D4A 3134   3.831   2.858  13.000 -0.3204 -0.0924 -0.2116
  285PAPS   C5A 3135   3.743   3.153  12.618 -0.0481  0.0488 -0.3019
  285PAPS   C1B 3136   3.205   3.484  13.386 -0.2019 -0.2115  0.2837
  285PAPS   C2B 3137   3.161   3.664  12.960  0.0742  0.1291  0.2080
  285PAPS   C3B 3138   3.270   3.769  12.564 -0.2012 -0.1471 -0.0439
  285PAPS   C4B 3139   3.326   3.853  12.208 -0.0077 -0.0063 -0.3233
  286PAPS   CNO 3140   3.116   3.290  14.325  0.5136 -0.3308 -0.1691
  286PAPS   PO4 3141   2.672   3.293  14.361  0.2492 -0.0717  0.1098
  286PAPS   GL1 3142   2.701   3.288  13.967 -0.1404 -0.0664 -0.0434
  286PAPS   GL2 3143   2.933   3.548  13.920 -0.3730 -0.1476  0.1221
  286PAPS   D1A 3144   2.587   2.954  13.840 -0.0189 -0.1545  0.0859
  286PAPS   D2A 3145   2.267   3.115  13.641  0.1087 -0.0390  0.1461
  286PAPS   D3A 3146   2.330   2.943  13.287  0.0448 -0.1870  0.0446
  286PAPS   D4A 3147   2.113   2.599  13.205 -0.2335 -0.5779  0.0720
  286PAPS   C5A 3148   2.215   2.313  12.940  0.2027 -0.0678  0.2413
  286PAPS   C1B 3149   2.781   3.677  13.596 -0.0178  0.1873  0.1628
  286PAPS   C2B 3150   2.742   3.712  13.197 -0.4534 -0.4011 -0.2874
  286PAPS   C3B 3151   2.645   3.673  12.831  0.3292  0.1019  0.0047
  286PAPS   C4B 3152   2.343   3.604  12.557 -0.3514  0.1066  0.3411
  287PAPS   CNO 3153   5.908   4.510  14.467  0.4613 -0.3860  0.0662
  287PAPS   PO4 3154   5.850   4.966  14.184 -0.1828  0.0392  0.0185
  287PAPS   GL1 3155   5.803   5.140  13.796  0.0038  0.1983 -0.0133
  287PAPS   GL2 3156   5.452   5.179  13.619 -0.0544  0.0594 -0.2967
  287PAPS   D1A 3157   6.043   5.343  13.553 -0.1279 -0.0189 -0.2156
  287PAPS   D2A 3158   5.987   5.027  13.237 -0.0273  0.0257  0.0687
  287PAPS   D3A 3159   6.189   5.364  12.890 -0.2449 -0.3023  0.3389
  287PAPS   D4A 3160   6.049   5.321  12.458 -0.0812  0.0492 -0.1324
  287PAPS   C5A 3161   5.809   5.002  12.513  0.0029 -0.2145  0.0768
  287PAPS   C1B 3162   5.564   5.269  13.325  0.2678 -0.0946  0.2799
  287PAPS   C2B 3163   5.625   5.372  12.857 -0.3956  0.0663  0.0986
  287PAPS   C3B 3164   5.462   5.378  12.553  0.2838  0.0264 -0.2353
  287PAPS   C4B 3165   5.304   5.108  12.399 -0.1968 -0.0283  0.0820
  288PAPS   CNO 3166   0.596   0.713  14.153  0.0761  0.0152 -0.0315
  288PAPS   PO4 3167   0.491   1.224  14.287 -0.0746  0.2662  0.1678
  288PAPS   GL1 3168   0.599   1.365  13.847 -0.2199 -0.2239 -0.1080
  288PAPS   GL2 3169   0.570   1.059  13.752 -0.1257 -0.3713  0.0237
  288PAPS   D1A 3170   0.641   1.531  13.430  0.0582 -0.1885 -0.0732
  288PAPS   D2A 3171   0.905   1.971  13.553  0.2939 -0.0227 -0.1249
  288PAPS   D3A 3172   1.303   2.030  13.693 -0.0164 -0.1076  0.2876
  288PAPS   D4A 3173   1.460   1.943  13.291 -0.1621 -0.0935 -0.1032
  288PAPS   C5A 3174   1.734   2.042  12.893 -0.0580 -0.1391 -0.1103
  288PAPS   C1B 3175   0.654   1.002  13.328 -0.1683 -0.0993  0.0512
  288PAPS   C2B 3176   0.818   0.998  13.012 -0.0575  0.2339 -0.1645
  288PAPS   C3B 3177   0.901   1.341  12.797  0.0427 -0.0074 -0.2389
  288PAPS   C4B 3178   1.014   1.709  12.468 -0.1509 -0.0530  0.1032
  289PAPS   CNO 3179   7.295   6.342  14.564  0.0951 -0.4035  0.2905
  289PAPS   PO4 3180   6.944   6.166  14.705 -0.0317 -0.1147  0.0658
  289PAPS   GL1 3181   6.965   6.035  14.348 -0.1134 -0.1483  0.0173
  289PAPS   GL2 3182   6.640   6.141  14.153  0.1152  0.2276 -0.0239
  289PAPS   D1A 3183   6.903   5.865  13.858  0.0562  0.0595 -0.2029
  289PAPS   D2A 3184   6.739   6.060  13.487  0.0484 -0.1060 -0.0826
  289PAPS   D3A 3185   7.078   6.061  13.421  0.0195 -0.1864  0.0609
  289PAPS   D4A 3186   6.893   6.084  13.016  0.3115 -0.1832  0.0526
  289PAPS   C5A 3187   6.901   6.091  12.509  0.0073 -0.2353 -0.1857
  289PAPS   C1B 3188   6.345   6.258  13.697  0.0425  0.1938  0.1888
  289PAPS   C2B 3189   6.340   6.247  13.172  0.2073 -0.0073 -0.3081
  289PAPS   C3B 3190   6.334   6.232  12.730 -0.1258 -0.2934  0.1578
  289PAPS   C4B 3191   6.411   6.309  12.343  0.0858  0.0692  0.0766
  290PAPS   CNO 3192   7.281   0.050  14.580 -0.0659 -0.2336  0.2925
  290PAPS   PO4 3193   7.236   0.269  14.196  0.1305  0.0034  0.0487
  290PAPS   GL1 3194   7.206   0.130  13.807 -0.0516  0.1816 -0.0692
  290PAPS   GL2 3195   7.317  -0.133  13.645  0.1826  0.1818  0.1051
  290PAPS   D1A 3196   7.114   0.243  13.405 -0.0975  0.2779  0.2549
  290PAPS   D2A 3197   7.628   0.204  13.477  0.0401  0.1904  0.3238
  290PAPS   D3A 3198   7.616   0.221  12.952  0.0106  0.0266  0.0512
  290PAPS   D4A 3199   7.886   0.520  13.069  0.1183 -0.1495 -0.2776
  290PAPS   C5A 3200   7.829   0.831  12.962 -0.0768  0.1757 -0.0240
  290PAPS   C1B 3201   7.361  -0.149  13.181 -0.3065  0.0214 -0.0725
  290PAPS   C2B 3202   7.287  -0.220  12.827 -0.1595  0.0933  0.0397
  290PAPS   C3B 3203   6.898  -0.397  12.703  0.2354  0.0355 -0.0743
  290PAPS   C4B 3204   6.579  -0.059  12.529 -0.1577  0.0972 -0.1675
  291PAPS   CNO 3205   7.535   7.002  15.028 -0.1162 -0.0721 -0.1584
  291PAPS   PO4 3206   7.218   6.816  14.666  0.2058 -0.0806  0.1327
  291PAPS   GL1 3207   7.335   6.679  14.197  0.1777  0.1095  0.0112
  291PAPS   GL2 3208   7.257   6.398  14.074  0.2813  0.1547 -0.2057
  291PAPS   D1A 3209   7.580   6.716  13.892 -0.0165  0.0271  0.0263
  291PAPS   D2A 3210   7.323   6.538  13.575  0.1744 -0.2506  0.1770
  291PAPS   D3A 3211   7.777   6.410  13.551  0.1634  0.0196  0.2374
  291PAPS   D4A 3212   7.586   6.231  13.301 -0.1171 -0.1798  0.0191
  291PAPS   C5A 3213   7.306   6.445  13.036 -0.3574  0.0746  0.1287
  291PAPS   C1B 3214   6.893   6.362  13.819  0.1643 -0.1978  0.1732
  291PAPS   C2B 3215   6.706   6.531  13.432 -0.1387  0.0507  0.0355
  291PAPS   C3B 3216   6.811   6.595  13.142 -0.0022  0.1664  0.4709
  291PAPS   C4B 3217   6.807   6.577  12.730  0.0735  0.1107  0.2589
  292PAPS   CNO 3218   2.388   6.059  14.113  0.0356  0.3255 -0.1584
  292PAPS   PO4 3219   2.190   6.455  14.268  0.0633 -0.0593 -0.0136
  292PAPS   GL1 3220   1.993   6.480  13.935  0.0491  0.1263  0.1868
  292PAPS   GL2 3221   1.689   6.599  14.045 -0.0522  0.3088  0.1037
  292PAPS   D1A 3222   1.941   6.369  13.516 -0.0984  0.3642  0.0396
  292PAPS   D2A 3223   2.297   6.099  13.659  0.0550 -0.3763  0.0333
  292PAPS   D3A 3224   2.412   6.586  13.794  0.1902  0.0044 -0.0852
  292PAPS   D4A 3225   2.391   6.503  13.327 -0.0302  0.1251 -0.0999
  292PAPS   C5A 3226   2.489   6.102  13.117  0.2967 -0.1639 -0.0843
  292PAPS   C1B 3227   1.507   6.447  13.732 -0.0675 -0.3405  0.0932
  292PAPS   C2B 3228   1.506   6.444  13.340 -0.2198 -0.1593 -0.0060
  292PAPS   C3B 3229   1.490   6.541  12.860 -0.2015  0.0128  0.0672
  292PAPS   C4B 3230   1.314   6.896  12.648  0.2462 -0.0559 -0.0681
  293PAPS   CNO 3231   6.188   5.900  14.217 -0.3139 -0.3225 -0.0632
  293PAPS   PO4 3232   5.985   6.380  14.305 -0.0041  0.2239 -0.0730
  293PAPS   GL1 3233   5.708   6.132  14.051  0.0124 -0.0098 -0.2326
  293PAPS   GL2 3234   5.864   6.179  13.825 -0.2083 -0.0983  0.1039
  293PAPS   D1A 3235   5.304   5.908  14.028 -0.1953 -0.1037 -0.0315
  293PAPS   D2A 3236   5.059   5.850  13.728 -0.0726  0.1881  0.1372
  293PAPS   D3A 3237   5.154   5.519  13.491 -0.0546  0.1374  0.1696
  293PAPS   D4A 3238   4.682   5.615  13.517 -0.0216  0.0080 -0.1166
  293PAPS   C5A 3239   4.506   5.941  13.411  0.1465 -0.1737  0.0339
  293PAPS   C1B 3240   5.774   6.338  13.449 -0.0941 -0.3159 -0.0958
  293PAPS   C2B 3241   5.859   6.197  13.143 -0.0460  0.0492  0.2582
  293PAPS   C3B 3242   6.013   5.844  12.834  0.1326 -0.2435  0.1577
  293PAPS   C4B 3243   6.444   5.753  12.630 -0.1600  0.0886 -0.0870
  294PAPS   CNO 3244   0.804   7.525  14.072 -0.2133  0.1272 -0.0157
  294PAPS   PO4 3245   1.141   7.563  14.278 -0.0595  0.4663 -0.2775
  294PAPS   GL1 3246   1.133   7.743  13.776 -0.1292 -0.1486  0.0193
  294PAPS   GL2 3247   1.161   7.991  13.849  0.1918 -0.0625  0.1867
  294PAPS   D1A 3248   1.230   7.751  13.372 -0.0353 -0.1650 -0.1824
  294PAPS   D2A 3249   1.479   7.372  13.556  0.1482  0.0987 -0.1837
  294PAPS   D3A 3250   1.369   6.989  13.249  0.0487  0.0030  0.1613
  294PAPS   D4A 3251   1.053   6.959  13.112  0.0851  0.0986  0.0028
  294PAPS   C5A 3252   0.899   7.272  12.886  0.1457 -0.0362 -0.1603
  294PAPS   C1B 3253   1.422   8.235  13.519 -0.0097 -0.2981 -0.0945
  294PAPS   C2B 3254   1.904   8.295  13.413 -0.1674 -0.3022  0.1044
  294PAPS   C3B 3255   2.101   8.221  13.009  0.0598 -0.2096 -0.1970
  294PAPS   C4B 3256   2.481   8.090  12.785  0.1825 -0.0767  0.0382
  295PAPS   CNO 3257   0.527   3.506  15.039 -0.3872  0.4775  0.2598
  295PAPS   PO4 3258   0.572   3.193  14.697  0.0677  0.1641  0.0239
  295PAPS   GL1 3259   0.674   3.277  14.142 -0.0468 -0.0279 -0.0168
  295PAPS   GL2 3260   0.944   3.218  13.979  0.0107 -0.0675  0.0812
  295PAPS   D1A 3261   0.374   2.974  13.869 -0.0381  0.0039 -0.1398
  295PAPS   D2A 3262   0.508   2.661  13.707  0.2221 -0.0334  0.3502
  295PAPS   D3A 3263   0.813   2.484  13.562  0.3150 -0.1398 -0.1465
  295PAPS   D4A 3264   0.725   2.331  13.211  0.2494 -0.0471  0.0322
  295PAPS   C5A 3265   0.754   1.905  13.045 -0.0902  0.3915  0.1566
  295PAPS   C1B 3266   0.863   2.979  13.594 -0.0854  0.0359 -0.0063
  295PAPS   C2B 3267   1.014   2.855  13.267 -0.1972 -0.0368  0.1332
  295PAPS   C3B 3268   1.239   2.960  12.986 -0.0171 -0.3390 -0.0840
  295PAPS   C4B 3269   1.358   3.284  12.657  0.0261  0.0080  0.2081
  296PAPS   CNO 3270   1.365   6.742  14.479 -0.1483 -0.5776  0.1532
  296PAPS   PO4 3271   1.115   7.092  14.366  0.3144 -0.0680 -0.1277
  296PAPS   GL1 3272   1.199   7.132  13.882  0.0255  0.1104 -0.0986
  296PAPS   GL2 3273   1.460   6.932  13.763  0.1943 -0.1132  0.0636
  296PAPS   D1A 3274   0.992   7.339  13.452 -0.1007  0.3888 -0.0733
  296PAPS   D2A 3275   0.755   7.098  13.459 -0.1746 -0.0839 -0.1856
  296PAPS   D3A 3276   0.438   7.285  13.520 -0.1448  0.1234  0.1075
  296PAPS   D4A 3277   0.486   7.415  13.144  0.0696  0.0430 -0.0081
  296PAPS   C5A 3278   0.752   7.681  13.139 -0.0374 -0.2610 -0.1696
  296PAPS   C1B 3279   1.123   6.689  13.520  0.3407  0.1094 -0.2405
  296PAPS   C2B 3280   1.033   6.398  13.211 -0.0652  0.0292  0.2476
  296PAPS   C3B 3281   0.901   6.544  12.786 -0.1080  0.0222  0.3519
  296PAPS   C4B 3282   0.642   6.506  12.463  0.0186 -0.0154  0.0270
  297PAPS   CNO 3283   0.605   4.645  14.275  0.1245  0.1595  0.1118
  297PAPS   PO4 3284   0.323   4.664  13.936 -0.1152 -0.0258  0.2661
  297PAPS   GL1 3285   0.298   4.304  13.657 -0.3134  0.2730  0.0788
  297PAPS   GL2 3286   0.440   4.501  13.398  0.0215 -0.1670 -0.4778
  297PAPS   D1A 3287   0.225   3.904  13.451  0.1358 -0.1781 -0.2498
  297PAPS   D2A 3288  -0.108   3.829  13.264 -0.4382 -0.0869 -0.1316
  297PAPS   D3A 3289  -0.101   4.229  13.278  0.0294 -0.1169 -0.3410
  297PAPS   D4A 3290   0.056   4.107  12.947  0.0282  0.1272  0.1751
  297PAPS   C5A 3291   0.346   4.290  12.958 -0.0302 -0.0941  0.0430
  297PAPS   C1B 3292   0.652   4.629  12.987  0.3256  0.0165 -0.1440
  297PAPS   C2B 3293   0.625   4.484  12.527  0.2034  0.0911  0.1067
  297PAPS   C3B 3294   0.257   4.249  12.393  0.0304 -0.0621  0.1423
  297PAPS   C4B 3295  -0.121   4.388  12.267  0.3305 -0.1817  0.2330
  298PAPS   CNO 3296   1.654   1.635  14.619 -0.0411  0.1225  0.1904
  298PAPS   PO4 3297   1.764   1.278  14.455 -0.1959 -0.0236 -0.3686
  298PAPS   GL1 3298   1.911   1.467  14.035 -0.0569  0.0915 -0.3719
  298PAPS   GL2 3299   1.609   1.610  13.934  0.0134  0.2115 -0.2627
  298PAPS   D1A 3300   2.202   1.749  13.793  0.0595  0.0937  0.2167
  298PAPS   D2A 3301   1.886   2.081  13.844 -0.1455 -0.0356 -0.1086
  298PAPS   D3A 3302   2.170   2.615  13.735 -0.2610  0.0744 -0.0768
  298PAPS   D4A 3303   2.591   2.553  13.493 -0.1046  0.1985  0.0493
  298PAPS   C5A 3304   2.597   2.540  13.078  0.1925  0.3726 -0.0988
  298PAPS   C1B 3305   1.842   1.619  13.447 -0.3642  0.5589  0.0829
  298PAPS   C2B 3306   1.797   1.509  13.063  0.0547  0.1598  0.0946
  298PAPS   C3B 3307   1.825   1.219  12.861  0.2231  0.4233  0.1160
  298PAPS   C4B 3308   2.069   0.876  12.675  0.2338 -0.0273  0.3040
  299PAPS   CNO 3309   3.989   4.576  14.621  0.5059  0.2299  0.2747
  299PAPS   PO4 3310   4.226   4.662  14.134  0.1542  0.2541  0.0412
  299PAPS   GL1 3311   4.488   4.484  13.764  0.0369  0.1588 -0.2898
  299PAPS   GL2 3312   4.371   4.750  13.601  0.2171  0.2088 -0.0434
  299PAPS   D1A 3313   4.734   4.252  13.737  0.2170 -0.0394 -0.0436
  299PAPS   D2A 3314   4.550   4.355  13.292  0.0048  0.0049  0.0616
  299PAPS   D3A 3315   4.829   4.249  12.952 -0.2424  0.2681  0.1789
  299PAPS   D4A 3316   4.821   4.396  12.541 -0.0542 -0.0205 -0.0772
  299PAPS   C5A 3317   4.397   4.529  12.481  0.4203 -0.0810 -0.2159
  299PAPS   C1B 3318   4.192   4.772  13.249  0.1655  0.0059 -0.1907
  299PAPS   C2B 3319   4.171   4.935  12.810  0.0733 -0.0153  0.0972
  299PAPS   C3B 3320   4.308   5.338  12.629  0.1165 -0.1507 -0.1650
  299PAPS   C4B 3321   4.327   5.342  12.236  0.3267 -0.3591  0.0589
  300PAPS   CNO 3322   4.581   0.167  14.830 -0.3682  0.0121  0.0794
  300PAPS   PO4 3323   4.778   0.086  14.489 -0.1484  0.0043 -0.0457
  300PAPS   GL1 3324   4.743  -0.015  14.067 -0.0642  0.0656 -0.0429
  300PAPS   GL2 3325   4.767   0.331  13.974 -0.0967 -0.1010 -0.0235
  300PAPS   D1A 3326   4.846  -0.042  13.624 -0.1708  0.3544 -0.0079
  300PAPS   D2A 3327   4.747   0.327  13.399  0.0895  0.3073  0.0606
  300PAPS   D3A 3328   5.057   0.564  13.281  0.3792  0.2122 -0.0291
  300PAPS   D4A 3329   5.089   0.716  12.945  0.0441  0.0062 -0.1572
  300PAPS   C5A 3330   5.222   1.036  12.936 -0.2571  0.0435 -0.2307
  300PAPS   C1B 3331   4.583   0.701  13.708  0.1912  0.2474  0.1040
  300PAPS   C2B 3332   4.611   0.804  13.207  0.1803  0.0890 -0.1745
  300PAPS   C3B 3333   4.738   1.115  12.860 -0.1249  0.0688  0.2322
  300PAPS   C4B 3334   4.521   1.295  12.436  0.0630 -0.2098  0.0487
  301PAPS   CNO 3335   2.189   5.078  14.053  0.1367 -0.1856  0.1508
  301PAPS   PO4 3336   2.502   5.041  13.756 -0.0420 -0.2286  0.0419
  301PAPS   GL1 3337   2.712   4.767  13.432 -0.0165  0.0656  0.1342
  301PAPS   GL2 3338   2.867   5.031  13.356 -0.0742 -0.2531 -0.3076
  301PAPS   D1A 3339   2.651   4.533  13.109 -0.0776  0.2333  0.4085
  301PAPS   D2A 3340   3.027   4.623  13.024  0.1034 -0.2021  0.0335
  301PAPS   D3A 3341   3.316   4.519  12.640 -0.1019 -0.1823 -0.0320
  301PAPS   D4A 3342   3.041   4.270  12.374 -0.3190  0.1957 -0.0280
  301PAPS   C5A 3343   2.840   3.821  12.360  0.1319  0.0438  0.0189
  301PAPS   C1B 3344   2.878   5.359  13.084  0.1603 -0.2127  0.3200
  301PAPS   C2B 3345   2.938   5.542  12.677  0.1234  0.1136  0.0827
  301PAPS   C3B 3346   2.968   5.363  12.206  0.1199  0.0303 -0.0184
  301PAPS   C4B 3347   2.818   5.064  11.808 -0.0027  0.1101  0.4473
  302PAPS   CNO 3348   2.951   5.454  14.581  0.1781 -0.1159  0.1361
  302PAPS   PO4 3349   3.340   5.373  14.357 -0.2297  0.0028  0.2093
  302PAPS   GL1 3350   3.471   5.564  13.983  0.0553  0.1949  0.3805
  302PAPS   GL2 3351   3.535   5.941  13.996 -0.0177 -0.1128 -0.0656
  302PAPS   D1A 3352   3.641   5.591  13.570 -0.1410  0.0751 -0.1905
  302PAPS   D2A 3353   3.338   5.245  13.571  0.0653 -0.1087 -0.3269
  302PAPS   D3A 3354   3.356   5.198  13.103  0.1399 -0.1189  0.3873
  302PAPS   D4A 3355   3.289   5.136  12.734  0.1314 -0.0012 -0.0048
  302PAPS   C5A 3356   3.379   5.549  12.448  0.1898 -0.2697 -0.0283
  302PAPS   C1B 3357   3.425   6.113  13.594  0.0461 -0.0046 -0.1377
  302PAPS   C2B 3358   3.409   6.322  13.227  0.0141 -0.1933 -0.0353
  302PAPS   C3B 3359   3.529   6.459  12.827 -0.0570  0.0415 -0.1055
  302PAPS   C4B 3360   3.832   6.340  12.506  0.1735  0.0505 -0.4008
  303PAPS   CNO 3361   3.843   5.743  14.640 -0.1776 -0.1201 -0.0963
  303PAPS   PO4 3362   4.212   5.987  14.525  0.0844 -0.5368 -0.1712
  303PAPS   GL1 3363   4.104   6.035  14.079 -0.0672 -0.3837 -0.0780
  303PAPS   GL2 3364   4.502   5.956  13.911 -0.1059  0.3115 -0.2327
  303PAPS   D1A 3365   4.209   6.238  13.650 -0.0066  0.2051 -0.1073
  303PAPS   D2A 3366   3.857   6.030  13.492 -0.1437  0.0232 -0.1359
  303PAPS   D3A 3367   3.849   6.115  13.079  0.0387  0.0775  0.1696
  303PAPS   D4A 3368   4.294   6.235  13.087  0.2866 -0.1619 -0.0143
  303PAPS   C5A 3369   4.324   6.290  12.690 -0.1438  0.1838 -0.0757
  303PAPS   C1B 3370   4.708   6.277  13.705  0.2565  0.0219 -0.5362
  303PAPS   C2B 3371   4.536   6.627  13.355 -0.0852 -0.2372  0.0178
  303PAPS   C3B 3372   4.669   6.540  12.942 -0.0823 -0.0757  0.1022
  303PAPS   C4B 3373   4.594   6.766  12.477 -0.1338  0.0139 -0.0295
  304PAPS   CNO 3374   4.804   4.699  14.156 -0.0382 -0.1813  0.2731
  304PAPS   PO4 3375   5.279   4.703  14.229 -0.0110  0.2014 -0.1405
  304PAPS   GL1 3376   5.406   4.720  13.870  0.0053  0.0137 -0.1051
  304PAPS   GL2 3377   5.203   4.479  13.742  0.1754 -0.2023  0.0369
  304PAPS   D1A 3378   5.519   4.742  13.302  0.0841 -0.1489  0.0385
  304PAPS   D2A 3379   5.720   4.770  12.958 -0.0910 -0.2215  0.4062
  304PAPS   D3A 3380   5.811   4.484  12.884  0.0517  0.0303  0.1525
  304PAPS   D4A 3381   5.783   4.352  12.472  0.0361  0.0263  0.0323
  304PAPS   C5A 3382   6.062   4.056  12.293 -0.2321  0.2491  0.4299
  304PAPS   C1B 3383   5.064   4.538  13.308 -0.2362 -0.0425 -0.2336
  304PAPS   C2B 3384   5.190   4.647  12.910  0.0359 -0.3414  0.0184
  304PAPS   C3B 3385   5.389   4.651  12.561 -0.1920 -0.1892 -0.2152
  304PAPS   C4B 3386   5.201   4.490  12.172  0.0876 -0.2976 -0.1014
  305PAPS   CNO 3387   5.036   0.698  14.252 -0.0004  0.0209 -0.1834
  305PAPS   PO4 3388   4.973   1.209  14.249 -0.1658  0.0915 -0.0125
  305PAPS   GL1 3389   5.085   1.039  13.850  0.0060 -0.2954  0.1135
  305PAPS   GL2 3390   5.310   1.321  13.802  0.1734 -0.1181 -0.3569
  305PAPS   D1A 3391   5.058   1.024  13.404 -0.0871 -0.1242  0.1629
  305PAPS   D2A 3392   4.682   1.227  13.480 -0.0052 -0.1105 -0.1180
  305PAPS   D3A 3393   4.231   1.109  13.542 -0.0140  0.1102  0.1754
  305PAPS   D4A 3394   4.196   1.059  13.092  0.0746  0.1512  0.0652
  305PAPS   C5A 3395   4.098   1.215  12.707 -0.1646  0.0166  0.1505
  305PAPS   C1B 3396   5.433   1.298  13.420 -0.0045 -0.0656 -0.0833
  305PAPS   C2B 3397   5.448   1.442  13.061 -0.4550 -0.0834 -0.2502
  305PAPS   C3B 3398   5.417   1.348  12.602  0.0145 -0.1737  0.1701
  305PAPS   C4B 3399   5.147   1.110  12.450 -0.0853  0.1813 -0.0005
  306PAPS   CNO 3400   3.654   2.183  14.218 -0.1053  0.0073  0.2753
  306PAPS   PO4 3401   3.320   2.048  14.015  0.0484 -0.4722 -0.1469
  306PAPS   GL1 3402   3.546   1.998  13.793  0.0259 -0.0502 -0.1557
  306PAPS   GL2 3403   3.889   1.975  13.842 -0.0519 -0.1845  0.0052
  306PAPS   D1A 3404   3.669   1.879  13.328 -0.0826 -0.0010  0.0249
  306PAPS   D2A 3405   3.931   1.967  12.975  0.1801  0.2525 -0.0820
  306PAPS   D3A 3406   3.808   1.702  12.789 -0.1264  0.0949  0.0214
  306PAPS   D4A 3407   3.745   1.512  12.412 -0.0753 -0.0534 -0.0955
  306PAPS   C5A 3408   3.593   1.684  11.963 -0.1720 -0.0503 -0.1816
  306PAPS   C1B 3409   3.878   1.595  13.652  0.0238  0.0815  0.2857
  306PAPS   C2B 3410   3.863   1.431  13.182  0.2434  0.0357  0.0273
  306PAPS   C3B 3411   3.617   1.221  12.832  0.1828 -0.1513  0.1696
  306PAPS   C4B 3412   3.681   1.032  12.436 -0.2273  0.1354 -0.1259
  307PAPS   CNO 3413   4.302   3.729  14.445 -0.0570  0.2127  0.1454
  307PAPS   PO4 3414   4.390   3.366  14.205  0.2338 -0.0353  0.0381
  307PAPS   GL1 3415   4.421   3.440  13.810  0.0733  0.1415 -0.0488
  307PAPS   GL2 3416   4.116   3.415  13.614  0.2273  0.0101 -0.3233
  307PAPS   D1A 3417   4.706   3.570  13.570  0.1646  0.2411  0.1313
  307PAPS   D2A 3418   5.083   3.593  13.796  0.0875  0.2668  0.3507
  307PAPS   D3A 3419   5.479   3.450  13.569  0.1356 -0.6224  0.4746
  307PAPS   D4A 3420   5.364   3.822  13.459  0.3808  0.2715  0.0334
  307PAPS   C5A 3421   4.954   4.006  13.354  0.3696 -0.0979  0.1797
  307PAPS   C1B 3422   4.130   3.286  13.129 -0.1873 -0.0248 -0.2478
  307PAPS   C2B 3423   4.265   3.223  12.775 -0.0258  0.1007  0.1213
  307PAPS   C3B 3424   4.168   3.219  12.327  0.2079  0.0655  0.2037
  307PAPS   C4B 3425   3.843   2.985  12.081 -0.1600  0.1520  0.1476
  308PAPS   CNO 3426   3.587   7.194  14.586 -0.3410 -0.1393  0.3372
  308PAPS   PO4 3427   3.778   7.656  14.594  0.4188  0.2154  0.0773
  308PAPS   GL1 3428   3.962   7.535  14.150 -0.1593 -0.0921 -0.3377
  308PAPS   GL2 3429   4.264   7.459  14.161 -0.2042  0.0797  0.1524
  308PAPS   D1A 3430   3.900   7.274  13.843  0.1942 -0.1891 -0.2643
  308PAPS   D2A 3431   3.775   7.706  13.712 -0.2068 -0.2050  0.0253
  308PAPS   D3A 3432   3.958   7.757  13.322  0.0493  0.0837  0.0069
  308PAPS   D4A 3433   3.842   7.317  13.325  0.0857  0.2331 -0.1952
  308PAPS   C5A 3434   3.414   7.379  13.527 -0.3576  0.0647 -0.2440
  308PAPS   C1B 3435   4.423   7.553  13.743 -0.0812 -0.2872 -0.1980
  308PAPS   C2B 3436   4.417   7.664  13.384  0.0313 -0.2051  0.1698
  308PAPS   C3B 3437   4.420   7.778  12.991  0.0626 -0.0718  0.0979
  308PAPS   C4B 3438   4.446   7.775  12.623 -0.0502  0.0586 -0.1275
  309PAPS   CNO 3439   5.589   1.484  14.598  0.3465 -0.2869 -0.2075
  309PAPS   PO4 3440   5.731   0.964  14.635 -0.0611  0.1368 -0.2165
  309PAPS   GL1 3441   5.707   0.592  14.322  0.0062 -0.0245 -0.0915
  309PAPS   GL2 3442   5.917   0.518  14.002 -0.0619 -0.1368 -0.0799
  309PAPS   D1A 3443   5.437   0.455  13.990 -0.1373 -0.1774 -0.1337
  309PAPS   D2A 3444   5.606   0.186  13.664  0.0123  0.1703 -0.1690
  309PAPS   D3A 3445   5.228   0.209  13.563 -0.4083 -0.0282  0.1725
  309PAPS   D4A 3446   5.058   0.081  13.138  0.0344 -0.2055 -0.0106
  309PAPS   C5A 3447   4.823   0.261  12.909  0.2213  0.0432 -0.3590
  309PAPS   C1B 3448   5.953   0.582  13.604  0.3353  0.2950 -0.2738
  309PAPS   C2B 3449   6.151   0.588  13.281  0.1201  0.1030  0.1189
  309PAPS   C3B 3450   6.024   0.444  12.900  0.3672 -0.0976 -0.0038
  309PAPS   C4B 3451   5.866   0.468  12.546  0.3120  0.4114  0.0276
  310PAPS   CNO 3452   5.183   6.328  10.453 -0.3443  0.1822  0.3340
  310PAPS   PO4 3453   4.878   6.657  10.418  0.1827  0.2060 -0.0581
  310PAPS   GL1 3454   4.785   6.382  10.750  0.3452  0.1146 -0.0139
  310PAPS   GL2 3455   4.668   6.447  11.019 -0.0786 -0.0020 -0.1298
  310PAPS   D1A 3456   5.053   6.125  11.062  0.0097  0.1456 -0.0933
  310PAPS   D2A 3457   5.028   6.075  11.471  0.2624 -0.0958  0.0471
  310PAPS   D3A 3458   4.934   5.911  11.832 -0.1092  0.3529 -0.0316
  310PAPS   D4A 3459   4.492   5.906  11.988 -0.0191 -0.0336  0.1547
  310PAPS   C5A 3460   4.177   6.138  12.165 -0.2630  0.2577  0.2151
  310PAPS   C1B 3461   4.655   6.358  11.463 -0.1917  0.2061 -0.0964
  310PAPS   C2B 3462   4.473   6.430  11.867 -0.2764  0.0166  0.0172
  310PAPS   C3B 3463   4.690   6.296  12.228  0.1319 -0.1677 -0.1466
  310PAPS   C4B 3464   4.789   6.163  12.638  0.1219 -0.0799  0.3129
  311PAPS   CNO 3465   2.431   2.339   9.941 -0.0228  0.1093 -0.1579
  311PAPS   PO4 3466   2.158   2.027  10.081  0.2388  0.1123 -0.1361
  311PAPS   GL1 3467   2.094   2.178  10.624 -0.0313 -0.1497  0.1024
  311PAPS   GL2 3468   2.378   2.126  10.911 -0.4000  0.0879 -0.0714
  311PAPS   D1A 3469   1.849   1.924  11.001 -0.1184 -0.2360 -0.1177
  311PAPS   D2A 3470   2.043   2.262  11.284  0.0038  0.0969  0.1664
  311PAPS   D3A 3471   1.771   2.454  11.499 -0.1839 -0.1155  0.3869
  311PAPS   D4A 3472   1.982   2.300  11.905 -0.0075  0.0931 -0.2473
  311PAPS   C5A 3473   2.183   2.626  12.230  0.1461 -0.3657  0.1309
  311PAPS   C1B 3474   2.322   1.910  11.270  0.0176 -0.1076 -0.1222
  311PAPS   C2B 3475   2.333   2.052  11.722 -0.0012  0.1906 -0.2615
  311PAPS   C3B 3476   2.384   2.151  12.154  0.0282  0.1892 -0.0454
  311PAPS   C4B 3477   2.489   2.291  12.514 -0.0529  0.2613  0.0746
  312PAPS   CNO 3478   5.728   0.612   9.997  0.0382  0.0371 -0.0062
  312PAPS   PO4 3479   6.057   0.489  10.158 -0.1603 -0.0685 -0.2658
  312PAPS   GL1 3480   6.110   0.590  10.587 -0.2317 -0.0574 -0.2912
  312PAPS   GL2 3481   5.870   0.379  10.736 -0.3610  0.0256 -0.1381
  312PAPS   D1A 3482   6.081   0.846  11.064  0.2193 -0.0878 -0.0692
  312PAPS   D2A 3483   5.601   0.588  11.099  0.0337 -0.2768 -0.1271
  312PAPS   D3A 3484   5.206   0.832  11.060  0.0994 -0.0145  0.1239
  312PAPS   D4A 3485   5.199   1.128  11.383  0.0809 -0.1922  0.2255
  312PAPS   C5A 3486   5.172   1.597  11.366  0.1835  0.1338  0.1855
  312PAPS   C1B 3487   5.928   0.292  11.233  0.0806 -0.3038 -0.0419
  312PAPS   C2B 3488   5.893   0.184  11.613 -0.1487  0.0441  0.0200
  312PAPS   C3B 3489   6.152   0.266  11.901  0.1554 -0.1215 -0.0741
  312PAPS   C4B 3490   6.309   0.417  12.356 -0.3718  0.0108  0.1119
  313PAPS   CNO 3491   6.395   5.386   9.923  0.2715 -0.2061 -0.1762
  313PAPS   PO4 3492   5.911   5.393   9.991  0.1723 -0.2598  0.0403
  313PAPS   GL1 3493   5.880   5.356  10.400  0.3349 -0.0988 -0.0142
  313PAPS   GL2 3494   6.070   5.167  10.528 -0.1775 -0.3155 -0.0016
  313PAPS   D1A 3495   5.587   5.418  10.656 -0.2452 -0.3367  0.2917
  313PAPS   D2A 3496   5.553   5.324  11.121  0.1344 -0.1261  0.2855
  313PAPS   D3A 3497   5.498   5.191  11.481  0.2104 -0.0539 -0.3491
  313PAPS   D4A 3498   5.483   5.590  11.761 -0.0377  0.0064 -0.2827
  313PAPS   C5A 3499   5.280   5.551  12.067 -0.1484 -0.1756  0.1312
  313PAPS   C1B 3500   5.971   5.147  10.874 -0.0059 -0.2369 -0.0073
  313PAPS   C2B 3501   5.953   5.038  11.232 -0.1031 -0.0032  0.0805
  313PAPS   C3B 3502   5.911   5.026  11.687 -0.0474 -0.1478 -0.1583
  313PAPS   C4B 3503   5.726   5.275  12.096  0.0727 -0.2165  0.1773
  314PAPS   CNO 3504   2.102   7.666  10.648 -0.1486 -0.1190  0.1655
  314PAPS   PO4 3505   2.192   7.310  10.972  0.0644  0.1406 -0.1359
  314PAPS   GL1 3506   2.381   7.108  11.274  0.2239  0.0460  0.0425
  314PAPS   GL2 3507   2.378   6.796  11.330 -0.3190  0.0771 -0.1836
  314PAPS   D1A 3508   2.623   7.151  11.706  0.2258  0.2223  0.0077
  314PAPS   D2A 3509   2.907   6.838  11.878  0.2339  0.1449  0.1951
  314PAPS   D3A 3510   3.098   6.939  12.182 -0.0946 -0.1072 -0.0708
  314PAPS   D4A 3511   2.799   7.252  12.257  0.2523  0.0889  0.0621
  314PAPS   C5A 3512   2.339   7.214  12.265  0.1488 -0.1651 -0.1229
  314PAPS   C1B 3513   2.462   6.640  11.675 -0.1168  0.0543  0.0296
  314PAPS   C2B 3514   2.249   6.754  12.025 -0.2383 -0.0285 -0.0792
  314PAPS   C3B 3515   2.233   6.550  12.512 -0.1504  0.1941  0.0489
  314PAPS   C4B 3516   2.527   6.560  12.845  0.1582  0.3191 -0.0358
  315PAPS   CNO 3517   1.758   5.405   9.909 -0.2358 -0.0189  0.0292
  315PAPS   PO4 3518   1.769   5.689  10.241  0.1052  0.2827 -0.0605
  315PAPS   GL1 3519   1.849   5.618  10.619  0.0654  0.1485  0.0098
  315PAPS   GL2 3520   2.207   5.656  10.677  0.4136  0.1145 -0.0411
  315PAPS   D1A 3521   1.670   5.455  11.018 -0.1749 -0.2110 -0.0754
  315PAPS   D2A 3522   2.002   5.180  11.156  0.3015 -0.2011  0.3000
  315PAPS   D3A 3523   1.688   5.347  11.480 -0.1731 -0.1558  0.3562
  315PAPS   D4A 3524   1.947   5.091  11.663 -0.0855 -0.3407  0.0706
  315PAPS   C5A 3525   2.277   5.218  11.935 -0.1115 -0.1149 -0.2207
  315PAPS   C1B 3526   2.217   5.636  11.126 -0.2030 -0.1910 -0.3372
  315PAPS   C2B 3527   2.158   5.599  11.536 -0.1761  0.0902  0.1786
  315PAPS   C3B 3528   1.868   5.601  11.895  0.0118  0.1642  0.0733
  315PAPS   C4B 3529   1.748   5.442  12.273  0.1355  0.4014  0.3319
  316PAPS   CNO 3530   6.151   7.465  10.312  0.2556 -0.3462  0.0704
  316PAPS   PO4 3531   6.531   7.532  10.584 -0.2904  0.1552  0.1409
  316PAPS   GL1 3532   6.313   7.582  10.910 -0.3700  0.0805  0.0569
  316PAPS   GL2 3533   6.285   7.926  10.947  0.2977  0.0101 -0.0076
  316PAPS   D1A 3534   5.993   7.334  11.129  0.0340 -0.1432 -0.1920
  316PAPS   D2A 3535   5.918   6.897  11.008  0.1134  0.1445 -0.0376
  316PAPS   D3A 3536   6.136   6.833  11.311  0.0121  0.4294 -0.2161
  316PAPS   D4A 3537   5.886   7.131  11.574  0.0798  0.0409  0.0506
  316PAPS   C5A 3538   6.025   7.080  11.991 -0.1368 -0.1375 -0.1938
  316PAPS   C1B 3539   6.275   7.773  11.403 -0.0274  0.1577 -0.0993
  316PAPS   C2B 3540   5.994   7.566  11.834  0.0198  0.2691 -0.0270
  316PAPS   C3B 3541   6.000   7.752  12.197 -0.1941  0.0405 -0.0762
  316PAPS   C4B 3542   5.613   7.822  12.378 -0.4877 -0.1266 -0.1791
  317PAPS   CNO 3543   1.357   2.324  10.102  0.0161  0.0073 -0.1187
  317PAPS   PO4 3544   1.468   2.825  10.083 -0.1407 -0.1622  0.0419
  317PAPS   GL1 3545   1.299   2.708  10.464 -0.0093 -0.1208 -0.1112
  317PAPS   GL2 3546   1.037   2.827  10.473  0.4909  0.2341 -0.2344
  317PAPS   D1A 3547   1.206   2.718  10.948  0.3892  0.0593 -0.0270
  317PAPS   D2A 3548   1.405   2.763  11.313 -0.0406 -0.3365  0.1632
  317PAPS   D3A 3549   1.201   2.397  11.441 -0.1156 -0.1729  0.1508
  317PAPS   D4A 3550   1.386   2.314  11.886 -0.0817 -0.1608  0.0836
  317PAPS   C5A 3551   1.573   1.990  12.020  0.0142 -0.0114  0.1410
  317PAPS   C1B 3552   0.623   2.671  10.759 -0.1130 -0.0249 -0.3447
  317PAPS   C2B 3553   0.434   2.553  11.126  0.3020 -0.1274 -0.0859
  317PAPS   C3B 3554   0.281   2.414  11.555  0.0669  0.0890 -0.0353
  317PAPS   C4B 3555   0.401   2.101  11.811  0.0827 -0.0346  0.0865
  318PAPS   CNO 3556   0.900   0.021  11.002 -0.1211 -0.2850 -0.1218
  318PAPS   PO4 3557   0.821   0.478  11.031 -0.3740  0.3702 -0.2731
  318PAPS   GL1 3558   1.005   0.361  11.408  0.1237 -0.3563  0.0686
  318PAPS   GL2 3559   0.810   0.593  11.584  0.0374  0.0859  0.0282
  318PAPS   D1A 3560   1.378   0.286  11.752 -0.1813 -0.2258 -0.0726
  318PAPS   D2A 3561   1.591   0.492  11.448 -0.0180  0.2307 -0.0300
  318PAPS   D3A 3562   1.804   0.474  11.826 -0.1845 -0.1343  0.0109
  318PAPS   D4A 3563   2.086   0.582  12.039  0.0343  0.0093  0.0418
  318PAPS   C5A 3564   2.218   0.344  12.400  0.0524  0.0616 -0.2149
  318PAPS   C1B 3565   0.583   0.605  11.946  0.2958  0.1798  0.0615
  318PAPS   C2B 3566   0.366   0.676  12.336  0.1568  0.0697 -0.0601
  318PAPS   C3B 3567   0.013   0.833  12.439 -0.1079  0.1038  0.0174
  318PAPS   C4B 3568  -0.087   1.145  12.584  0.1689  0.1377  0.0107
  319PAPS   CNO 3569   3.380   5.214   9.936 -0.1007  0.0327 -0.0488
  319PAPS   PO4 3570   3.385   4.775   9.857 -0.0747  0.1206  0.2720
  319PAPS   GL1 3571   3.367   4.748  10.233  0.1280 -0.2578 -0.1578
  319PAPS   GL2 3572   3.324   5.052  10.440 -0.0854  0.0945 -0.0539
  319PAPS   D1A 3573   3.737   4.731  10.563  0.0271 -0.4376  0.0546
  319PAPS   D2A 3574   3.982   4.294  10.568 -0.2562 -0.0289 -0.1466
  319PAPS   D3A 3575   4.060   4.205  10.976  0.3800  0.1529  0.1045
  319PAPS   D4A 3576   3.806   3.901  11.131 -0.1058 -0.0113 -0.2488
  319PAPS   C5A 3577   3.734   3.923  11.598  0.1351 -0.1214  0.1690
  319PAPS   C1B 3578   3.368   4.925  10.865  0.0423  0.4007  0.0699
  319PAPS   C2B 3579   3.300   4.894  11.357 -0.3184 -0.2308  0.2095
  319PAPS   C3B 3580   3.446   4.828  11.825  0.2070 -0.0194 -0.2578
  319PAPS   C4B 3581   3.543   4.981  12.266 -0.2416  0.4175  0.1705
  320PAPS   CNO 3582   3.475   3.425  10.086  0.1743  0.1775  0.1002
  320PAPS   PO4 3583   3.126   3.253  10.348 -0.1048  0.1572 -0.2015
  320PAPS   GL1 3584   3.232   3.033  10.693  0.1141  0.0051 -0.0912
  320PAPS   GL2 3585   2.848   3.074  10.841 -0.0572  0.0423  0.0980
  320PAPS   D1A 3586   3.162   2.633  10.852  0.0207 -0.1315  0.0823
  320PAPS   D2A 3587   2.836   2.333  10.976 -0.2270 -0.1292 -0.0439
  320PAPS   D3A 3588   2.596   2.318  11.408  0.1094 -0.3167  0.1286
  320PAPS   D4A 3589   2.958   2.425  11.565 -0.0252 -0.1900  0.2494
  320PAPS   C5A 3590   3.021   2.621  11.943  0.0568 -0.0569  0.1600
  320PAPS   C1B 3591   3.200   3.000  11.207  0.1308 -0.0826 -0.2192
  320PAPS   C2B 3592   3.331   2.949  11.660 -0.1608  0.0498 -0.0695
  320PAPS   C3B 3593   3.323   3.001  12.135 -0.2483 -0.2869  0.1730
  320PAPS   C4B 3594   3.612   2.711  12.468 -0.1992 -0.2896 -0.2718
  321PAPS   CNO 3595   6.666   3.291   9.500 -0.1153 -0.0827  0.1075
  321PAPS   PO4 3596   6.638   3.629   9.691 -0.2014 -0.2028  0.3001
  321PAPS   GL1 3597   6.441   3.715  10.113  0.0807  0.5416  0.0867
  321PAPS   GL2 3598   6.124   3.578  10.313 -0.1091 -0.0608 -0.0075
  321PAPS   D1A 3599   6.516   3.996  10.478  0.0423  0.0524  0.0737
  321PAPS   D2A 3600   6.955   4.095  10.543 -0.3342  0.0035  0.1441
  321PAPS   D3A 3601   6.889   4.335  10.832  0.0471 -0.0974 -0.1175
  321PAPS   D4A 3602   7.212   4.317  11.035  0.0954 -0.1803 -0.2600
  321PAPS   C5A 3603   7.496   4.401  11.334  0.3191  0.0055  0.0299
  321PAPS   C1B 3604   6.197   3.695  10.703 -0.2964  0.0177 -0.2915
  321PAPS   C2B 3605   6.239   3.675  11.209  0.0771  0.1992  0.0733
  321PAPS   C3B 3606   6.062   3.774  11.601 -0.0391  0.1047  0.0449
  321PAPS   C4B 3607   5.844   3.566  12.057 -0.0644 -0.2662 -0.2766
  322PAPS   CNO 3608   8.213   5.433  10.094 -0.1531  0.0624 -0.1470
  322PAPS   PO4 3609   7.754   5.709  10.238 -0.0323 -0.1919  0.3815
  322PAPS   GL1 3610   7.486   5.597  10.606 -0.3195  0.0616  0.0064
  322PAPS   GL2 3611   7.412   5.913  10.691 -0.1173 -0.2001  0.3694
  322PAPS   D1A 3612   7.659   5.461  11.044 -0.1007  0.4290  0.3060
  322PAPS   D2A 3613   7.398   5.158  10.878  0.0969 -0.2013 -0.0592
  322PAPS   D3A 3614   7.107   5.395  11.124  0.0517  0.2427  0.3426
  322PAPS   D4A 3615   6.867   5.162  11.377  0.1937 -0.1446 -0.0379
  322PAPS   C5A 3616   6.411   5.075  11.489  0.2361  0.0830 -0.4337
  322PAPS   C1B 3617   7.544   5.908  11.095  0.0091  0.2710  0.3198
  322PAPS   C2B 3618   7.585   5.668  11.472  0.4663 -0.0011  0.0255
  322PAPS   C3B 3619   7.379   5.184  11.604 -0.1827 -0.1986  0.5663
  322PAPS   C4B 3620   7.272   4.853  11.222  0.0912 -0.1212 -0.0833
  323PAPS   CNO 3621   2.166   0.252  10.329  0.1070 -0.1177  0.1302
  323PAPS   PO4 3622   1.820   0.362  10.483  0.2343 -0.1651 -0.0581
  323PAPS   GL1 3623   1.826   0.493  10.961  0.1446 -0.3773 -0.1070
  323PAPS   GL2 3624   2.111   0.311  10.909 -0.1813  0.0001 -0.1920
  323PAPS   D1A 3625   2.131   0.558  11.356 -0.1041 -0.0385  0.1102
  323PAPS   D2A 3626   2.509   0.228  11.281  0.0574 -0.0331 -0.1231
  323PAPS   D3A 3627   2.786   0.319  11.620  0.1357 -0.2357  0.0701
  323PAPS   D4A 3628   3.189   0.231  11.876 -0.3921 -0.1893  0.0325
  323PAPS   C5A 3629   3.296   0.513  12.318  0.0532  0.1425 -0.4781
  323PAPS   C1B 3630   2.020   0.068  11.327 -0.1250 -0.0687 -0.3188
  323PAPS   C2B 3631   2.212   0.207  11.712  0.3004 -0.0086 -0.2359
  323PAPS   C3B 3632   2.557   0.319  12.054 -0.0680  0.0183  0.4096
  323PAPS   C4B 3633   2.821   0.272  12.410 -0.0199  0.4095  0.0419
  324PAPS   CNO 3634   3.940   6.166   9.820 -0.0851  0.3165  0.2718
  324PAPS   PO4 3635   3.893   5.864  10.136 -0.4691  0.0264 -0.2993
  324PAPS   GL1 3636   3.809   6.051  10.484  0.1427 -0.2299 -0.0571
  324PAPS   GL2 3637   3.479   5.961  10.662  0.2409 -0.1494  0.0484
  324PAPS   D1A 3638   3.785   6.240  10.913  0.0663 -0.1717  0.1219
  324PAPS   D2A 3639   3.770   6.736  10.726  0.1765 -0.0575 -0.1697
  324PAPS   D3A 3640   3.528   6.810  11.109 -0.2401 -0.0457  0.0487
  324PAPS   D4A 3641   3.694   6.759  11.502  0.1336 -0.1153 -0.2147
  324PAPS   C5A 3642   3.801   6.390  11.421  0.0341  0.0011  0.3664
  324PAPS   C1B 3643   3.195   5.824  11.030  0.0579  0.0492 -0.0846
  324PAPS   C2B 3644   3.135   5.770  11.495  0.0905 -0.0635 -0.0731
  324PAPS   C3B 3645   3.222   5.789  11.890 -0.1138  0.1224  0.1981
  324PAPS   C4B 3646   2.949   5.897  12.244  0.2225 -0.3613  0.1479
  325PAPS   CNO 3647   5.574   6.296  10.084 -0.1571 -0.2468  0.1025
  325PAPS   PO4 3648   5.856   6.523  10.376  0.0253 -0.0286 -0.0848
  325PAPS   GL1 3649   5.688   6.622  10.648  0.3726  0.1644 -0.1455
  325PAPS   GL2 3650   5.458   6.377  10.888  0.0509  0.0200 -0.2163
  325PAPS   D1A 3651   5.459   6.917  10.837  0.1077  0.1845  0.3123
  325PAPS   D2A 3652   5.036   6.836  10.914  0.1437 -0.0034  0.3033
  325PAPS   D3A 3653   5.039   6.687  11.268 -0.3080 -0.0494 -0.1116
  325PAPS   D4A 3654   5.243   6.483  11.598 -0.0424  0.0694 -0.1387
  325PAPS   C5A 3655   5.043   6.449  11.891 -0.1301 -0.1411  0.1355
  325PAPS   C1B 3656   5.610   6.588  11.286  0.3025  0.3276 -0.0749
  325PAPS   C2B 3657   5.746   6.582  11.731  0.0736  0.1701  0.2534
  325PAPS   C3B 3658   5.546   6.383  12.127 -0.0367  0.0420  0.0234
  325PAPS   C4B 3659   5.236   6.036  12.191 -0.1620 -0.0978 -0.1171
  326PAPS   CNO 3660   0.527   6.410  10.601  0.0093  0.0608 -0.2470
  326PAPS   PO4 3661   0.777   6.634  10.419 -0.3667 -0.2417  0.4042
  326PAPS   GL1 3662   1.011   6.531  10.783 -0.3189 -0.2505  0.0237
  326PAPS   GL2 3663   1.208   6.251  10.861  0.2928 -0.3654 -0.0716
  326PAPS   D1A 3664   1.468   6.571  11.157 -0.2819  0.0226 -0.0985
  326PAPS   D2A 3665   1.587   6.565  11.567 -0.1598 -0.1063 -0.0799
  326PAPS   D3A 3666   1.993   6.522  11.519 -0.2244 -0.1216  0.2761
  326PAPS   D4A 3667   1.953   6.955  11.514 -0.2515  0.1891  0.0342
  326PAPS   C5A 3668   2.092   7.333  11.797  0.1575 -0.1451 -0.0172
  326PAPS   C1B 3669   1.032   6.323  11.316 -0.0185 -0.2241  0.3024
  326PAPS   C2B 3670   1.206   6.262  11.671  0.0537  0.1719 -0.1253
  326PAPS   C3B 3671   1.025   6.256  12.042 -0.0483 -0.2776 -0.4113
  326PAPS   C4B 3672   1.210   6.412  12.393 -0.0557 -0.2202 -0.3711
  327PAPS   CNO 3673   4.277   5.370  10.066 -0.0770 -0.2648  0.2311
  327PAPS   PO4 3674   4.483   5.639  10.199  0.1681 -0.0433  0.1292
  327PAPS   GL1 3675   4.565   5.663  10.595 -0.0829  0.0055 -0.2303
  327PAPS   GL2 3676   4.321   5.616  10.783  0.0354  0.3395 -0.1104
  327PAPS   D1A 3677   4.659   5.752  11.091  0.2669 -0.0145 -0.2190
  327PAPS   D2A 3678   4.524   5.814  11.444  0.1205 -0.0703 -0.0709
  327PAPS   D3A 3679   4.217   6.056  11.191 -0.0854  0.0586  0.2395
  327PAPS   D4A 3680   4.098   6.109  11.656 -0.2335 -0.1118  0.0755
  327PAPS   C5A 3681   3.849   6.472  11.948  0.2184  0.1901  0.1472
  327PAPS   C1B 3682   4.217   5.570  11.112 -0.1296  0.1294 -0.3486
  327PAPS   C2B 3683   4.091   5.467  11.578  0.0607 -0.0253  0.0422
  327PAPS   C3B 3684   4.046   5.651  11.946 -0.2218 -0.0296  0.1305
  327PAPS   C4B 3685   3.674   5.462  12.107  0.1791  0.2031  0.0791
  328PAPS   CNO 3686   1.977   3.766  10.146 -0.0066 -0.2696 -0.1652
  328PAPS   PO4 3687   1.645   3.384  10.180  0.0145 -0.0950 -0.1039
  328PAPS   GL1 3688   1.326   3.330  10.563 -0.4443 -0.2807 -0.1440
  328PAPS   GL2 3689   1.444   3.092  10.780 -0.0369  0.2088 -0.1887
  328PAPS   D1A 3690   1.286   3.536  10.903  0.1698  0.3170 -0.0676
  328PAPS   D2A 3691   1.577   3.411  11.105 -0.0449  0.0558 -0.0475
  328PAPS   D3A 3692   1.190   3.209  11.357 -0.0245  0.1428  0.1573
  328PAPS   D4A 3693   1.275   3.305  11.767  0.2994 -0.1999  0.0259
  328PAPS   C5A 3694   1.247   3.707  11.886 -0.0062 -0.0414  0.2172
  328PAPS   C1B 3695   1.762   2.949  11.058 -0.0716 -0.2650  0.1241
  328PAPS   C2B 3696   2.093   2.773  11.255 -0.0375 -0.0782  0.4742
  328PAPS   C3B 3697   2.256   2.612  11.613  0.1517  0.2916 -0.3935
  328PAPS   C4B 3698   2.578   2.503  11.878 -0.1874 -0.0411  0.0340
  329PAPS   CNO 3699   1.483   1.784  10.679 -0.0764 -0.3971  0.0005
  329PAPS   PO4 3700   1.523   1.417  10.507 -0.0907 -0.0176 -0.3704
  329PAPS   GL1 3701   1.449   1.331  10.972  0.0629  0.1041  0.3675
  329PAPS   GL2 3702   1.436   1.495  11.228  0.0477 -0.0957  0.3228
  329PAPS   D1A 3703   1.017   1.453  11.118  0.0605  0.1118  0.0628
  329PAPS   D2A 3704   0.581   1.358  10.977 -0.4387  0.1194 -0.3553
  329PAPS   D3A 3705   0.616   1.798  11.161 -0.1140 -0.0580  0.0354
  329PAPS   D4A 3706   0.380   1.975  11.254  0.0034  0.1028  0.1684
  329PAPS   C5A 3707   0.136   2.182  11.020  0.0364 -0.1377 -0.5190
  329PAPS   C1B 3708   1.393   1.517  11.658 -0.0766  0.1168 -0.0002
  329PAPS   C2B 3709   1.437   1.517  12.097  0.3442 -0.1224 -0.0557
  329PAPS   C3B 3710   1.665   1.158  12.345 -0.3428 -0.0709 -0.1165
  329PAPS   C4B 3711   1.651   0.707  12.253  0.0620 -0.1419 -0.1038
  330PAPS   CNO 3712   4.720   0.778  10.410  0.1089  0.0606 -0.0056
  330PAPS   PO4 3713   4.320   0.539  10.451  0.0199  0.0643  0.1959
  330PAPS   GL1 3714   4.409   0.637  10.889  0.1078 -0.3391  0.0172
  330PAPS   GL2 3715   4.718   0.646  10.881  0.2152  0.1494 -0.1681
  330PAPS   D1A 3716   4.238   0.949  11.171 -0.2201 -0.1592  0.3256
  330PAPS   D2A 3717   3.807   1.044  11.020 -0.0025 -0.0599 -0.1979
  330PAPS   D3A 3718   3.664   0.582  10.858 -0.0271 -0.0067 -0.0396
  330PAPS   D4A 3719   4.006   0.444  11.073  0.1449  0.0597  0.0146
  330PAPS   C5A 3720   3.969   0.630  11.504  0.1643 -0.0117  0.1499
  330PAPS   C1B 3721   4.659   0.619  11.311 -0.0193  0.2706  0.2020
  330PAPS   C2B 3722   4.911   0.685  11.651 -0.1221 -0.0491  0.0259
  330PAPS   C3B 3723   5.060   0.489  12.047  0.1536  0.0164 -0.7145
  330PAPS   C4B 3724   5.363   0.553  12.353 -0.3067  0.0487 -0.1578
  331PAPS   CNO 3725   4.025   3.099  10.340 -0.1032 -0.0474 -0.0690
  331PAPS   PO4 3726   4.001   3.472  10.163 -0.2691  0.0184  0.1057
  331PAPS   GL1 3727   4.032   3.787  10.438  0.0032 -0.3348 -0.1358
  331PAPS   GL2 3728   3.755   3.882  10.609  0.1501  0.0681  0.2445
  331PAPS   D1A 3729   4.366   3.914  10.611  0.2268 -0.5124 -0.1548
  331PAPS   D2A 3730   4.462   4.307  10.579  0.1990  0.1357  0.1906
  331PAPS   D3A 3731   4.853   4.400  10.606  0.2499 -0.2012  0.2022
  331PAPS   D4A 3732   5.191   4.276  10.832  0.1149  0.0407  0.0635
  331PAPS   C5A 3733   5.424   4.083  11.118 -0.2427 -0.1220  0.0139
  331PAPS   C1B 3734   4.139   3.684  10.943 -0.0355  0.0215  0.0930
  331PAPS   C2B 3735   4.193   3.649  11.432  0.2503  0.4027  0.1163
  331PAPS   C3B 3736   4.441   3.801  11.727  0.0352  0.0613 -0.3774
  331PAPS   C4B 3737   4.658   3.679  12.106  0.3869  0.1782 -0.3010
  332PAPS   CNO 3738   1.340   0.298  11.045 -0.0005  0.0029  0.4028
  332PAPS   PO4 3739   1.395   0.833  11.137  0.0205  0.1919  0.1411
  332PAPS   GL1 3740   1.281   1.083  11.514 -0.0731 -0.2878 -0.5268
  332PAPS   GL2 3741   1.347   0.834  11.687  0.0244 -0.0162  0.0528
  332PAPS   D1A 3742   0.940   1.378  11.816  0.1932  0.2668  0.1934
  332PAPS   D2A 3743   0.780   1.098  11.757  0.2771 -0.1717 -0.1410
  332PAPS   D3A 3744   0.633   1.264  11.430 -0.1675  0.0266  0.2332
  332PAPS   D4A 3745   0.211   1.446  11.264  0.0128  0.1360 -0.3883
  332PAPS   C5A 3746  -0.084   1.287  11.484 -0.0444 -0.0362  0.0193
  332PAPS   C1B 3747   1.318   1.046  12.001 -0.0695  0.1232 -0.2649
  332PAPS   C2B 3748   1.151   1.216  12.318  0.1123 -0.2058  0.0206
  332PAPS   C3B 3749   1.348   1.398  12.650 -0.1894  0.0216  0.0924
  332PAPS   C4B 3750   1.252   1.755  12.919  0.1758  0.0941 -0.1076
  333PAPS   CNO 3751   2.495   4.830   9.772  0.0350 -0.0511 -0.0747
  333PAPS   PO4 3752   2.245   4.921  10.152  0.1446 -0.2255 -0.1136
  333PAPS   GL1 3753   2.563   5.120  10.454 -0.1658  0.1637  0.1015
  333PAPS   GL2 3754   2.793   5.007  10.627 -0.0338 -0.1178 -0.0975
  333PAPS   D1A 3755   2.527   5.247  10.972  0.0483 -0.0324  0.1685
  333PAPS   D2A 3756   2.394   4.962  11.031 -0.1137  0.2140 -0.0190
  333PAPS   D3A 3757   2.061   5.110  10.687 -0.0938  0.0983 -0.2806
  333PAPS   D4A 3758   1.543   4.926  10.781 -0.0804  0.0011  0.0400
  333PAPS   C5A 3759   1.588   4.880  11.291 -0.2318 -0.1016  0.0841
  333PAPS   C1B 3760   2.914   4.918  11.045 -0.1441  0.3297 -0.2233
  333PAPS   C2B 3761   2.731   4.771  11.378 -0.1992 -0.0825 -0.1192
  333PAPS   C3B 3762   2.785   4.444  11.748  0.3266 -0.0952  0.1325
  333PAPS   C4B 3763   2.683   3.957  11.906 -0.0146 -0.2092  0.2472
  334PAPS   CNO 3764   2.212   5.887   9.737  0.0799  0.0850  0.0926
  334PAPS   PO4 3765   2.623   5.810   9.973 -0.0034 -0.1387 -0.1945
  334PAPS   GL1 3766   2.670   5.684  10.500  0.1265  0.0604 -0.1403
  334PAPS   GL2 3767   2.731   5.959  10.758 -0.0279  0.1373  0.3574
  334PAPS   D1A 3768   2.948   5.474  10.807 -0.2937 -0.3203 -0.1307
  334PAPS   D2A 3769   3.431   5.428  10.791 -0.1329  0.0089  0.2201
  334PAPS   D3A 3770   3.314   5.399  11.188 -0.2968  0.3766 -0.0909
  334PAPS   D4A 3771   2.920   5.315  11.347 -0.1954 -0.0499  0.2884
  334PAPS   C5A 3772   2.445   5.199  11.470  0.3039 -0.0650 -0.1881
  334PAPS   C1B 3773   2.660   5.779  11.155 -0.1181 -0.1287 -0.0915
  334PAPS   C2B 3774   2.644   5.665  11.610  0.0897  0.0736 -0.2008
  334PAPS   C3B 3775   2.648   5.627  11.906  0.0586 -0.0155 -0.0276
  334PAPS   C4B 3776   2.417   5.525  12.359 -0.0047 -0.0157 -0.2754
  335PAPS   CNO 3777   0.263   4.447  10.651  0.2351 -0.1085 -0.0473
  335PAPS   PO4 3778   0.594   4.341  10.319 -0.6192  0.4808 -0.0231
  335PAPS   GL1 3779   0.823   4.183  10.658  0.2219 -0.1118 -0.0058
  335PAPS   GL2 3780   0.543   4.013  10.727 -0.1745 -0.1728  0.1457
  335PAPS   D1A 3781   1.220   3.936  10.663  0.0871  0.0028 -0.1372
  335PAPS   D2A 3782   1.046   4.136  11.121  0.1060 -0.0877  0.0255
  335PAPS   D3A 3783   1.097   3.761  11.316  0.1715 -0.1983 -0.2914
  335PAPS   D4A 3784   1.161   4.138  11.557 -0.1812  0.0278 -0.1278
  335PAPS   C5A 3785   1.425   4.196  11.814 -0.0138  0.0961  0.0699
  335PAPS   C1B 3786   0.507   3.932  11.143  0.0032  0.1974  0.0086
  335PAPS   C2B 3787   0.338   3.866  11.574 -0.0275  0.0416 -0.0199
  335PAPS   C3B 3788   0.230   3.785  12.001 -0.1853  0.0096  0.1978
  335PAPS   C4B 3789   0.039   3.591  12.356 -0.1548 -0.2466  0.3080
  336PAPS   CNO 3790  -0.031   7.275  10.869  0.1301 -0.1726 -0.0594
  336PAPS   PO4 3791   0.206   7.566  10.614  0.2106  0.0620 -0.0857
  336PAPS   GL1 3792  -0.036   7.782  10.937  0.0881 -0.2167  0.1103
  336PAPS   GL2 3793   0.185   7.649  11.150 -0.1606 -0.1007  0.0191
  336PAPS   D1A 3794  -0.351   7.943  11.308 -0.0206  0.3835  0.2843
  336PAPS   D2A 3795  -0.387   7.517  11.235 -0.0620 -0.1554 -0.2044
  336PAPS   D3A 3796  -0.048   7.253  11.469  0.0496  0.0286  0.1055
  336PAPS   D4A 3797  -0.216   7.283  11.902 -0.0524 -0.1638 -0.0350
  336PAPS   C5A 3798  -0.146   6.963  12.185 -0.1370  0.0723  0.1171
  336PAPS   C1B 3799   0.122   7.657  11.574 -0.0221 -0.1652  0.0355
  336PAPS   C2B 3800   0.053   7.686  11.997 -0.0526  0.4300  0.1067
  336PAPS   C3B 3801   0.505   7.691  12.181  0.0879 -0.2318 -0.0782
  336PAPS   C4B 3802   0.573   7.688  12.648 -0.2486  0.0477  0.0106
  337PAPS   CNO 3803   4.965   5.173   9.434 -0.0256 -0.0582 -0.1555
  337PAPS   PO4 3804   4.895   5.377   9.801  0.2038 -0.0647  0.1379
  337PAPS   GL1 3805   4.948   5.542  10.240  0.0741 -0.2801  0.0711
  337PAPS   GL2 3806   5.142   5.267  10.385 -0.2899 -0.2089 -0.2149
  337PAPS   D1A 3807   5.079   5.820  10.649 -0.1444  0.1184 -0.2139
  337PAPS   D2A 3808   5.069   5.505  10.976 -0.0368 -0.0595 -0.4534
  337PAPS   D3A 3809   5.263   5.654  11.345  0.0970 -0.1124 -0.1778
  337PAPS   D4A 3810   4.935   5.527  11.515  0.0316  0.1109  0.0727
  337PAPS   C5A 3811   4.774   5.412  11.928  0.0378 -0.0446  0.1894
  337PAPS   C1B 3812   5.180   5.075  10.814 -0.1052 -0.0498 -0.1684
  337PAPS   C2B 3813   5.066   5.032  11.292 -0.5763  0.2485  0.0294
  337PAPS   C3B 3814   4.900   4.816  11.606  0.0556  0.0479  0.2400
  337PAPS   C4B 3815   4.651   4.565  11.584  0.5064  0.1509  0.0402
  338PAPS   CNO 3816   5.603  -0.457  10.607  0.1446  0.1833  0.0991
  338PAPS   PO4 3817   5.869  -0.133  10.685 -0.0781 -0.1533  0.2030
  338PAPS   GL1 3818   5.451  -0.006  10.825 -0.2572  0.1629 -0.0033
  338PAPS   GL2 3819   5.447   0.044  11.218 -0.2264  0.1463 -0.3262
  338PAPS   D1A 3820   5.012   0.116  11.039  0.0948 -0.0513 -0.1494
  338PAPS   D2A 3821   5.082   0.401  11.212  0.4035 -0.0033 -0.0586
  338PAPS   D3A 3822   5.221   0.267  11.605 -0.0164  0.2630 -0.0741
  338PAPS   D4A 3823   5.396   0.661  11.548 -0.1442  0.2094 -0.1563
  338PAPS   C5A 3824   5.273   0.967  11.881  0.3389  0.0795  0.2969
  338PAPS   C1B 3825   5.599  -0.213  11.576 -0.1642  0.2308  0.1369
  338PAPS   C2B 3826   5.560  -0.401  12.019  0.1584 -0.0826  0.2356
  338PAPS   C3B 3827   5.700  -0.520  12.369 -0.0708 -0.0899  0.0989
  338PAPS   C4B 3828   5.849  -0.710  12.635  0.2690 -0.0338 -0.1147
  339POPE   NH3 3829   5.819   2.562  13.861 -0.2095 -0.0821  0.1192
  339POPE   PO4 3830   5.920   2.143  14.048 -0.1230  0.2613 -0.1069
  339POPE   GL1 3831   5.675   2.126  13.566  0.0750 -0.0954  0.3100
  339POPE   GL2 3832   5.629   1.742  13.518 -0.0602 -0.1022  0.2407
  339POPE   C1A 3833   5.665   2.219  13.157  0.1980 -0.0836  0.0049
  339POPE   D2A 3834   5.918   2.098  12.786  0.1835 -0.1806 -0.0380
  339POPE   C3A 3835   5.808   2.291  12.418  0.0843 -0.1445 -0.2372
  339POPE   C4A 3836   5.797   2.509  12.038  0.0899 -0.1118  0.3225
  339POPE   C1B 3837   5.885   1.713  13.126  0.2268 -0.1078  0.1588
  339POPE   C2B 3838   6.017   1.537  12.759 -0.0274  0.1791 -0.0408
  339POPE   C3B 3839   6.065   1.408  12.411 -0.0491  0.0818  0.1280
  339POPE   C4B 3840   6.308   1.272  12.078  0.1080  0.1721 -0.2812
  340POPE   NH3 3841   6.767   4.271  13.819  0.0382  0.2891  0.2158
  340POPE   PO4 3842   7.166   4.419  13.996 -0.0039  0.2775  0.2163
  340POPE   GL1 3843   7.190   4.593  13.547 -0.2311 -0.0940 -0.0868
  340POPE   GL2 3844   6.948   4.504  13.392 -0.2176  0.2919  0.0619
  340POPE   C1A 3845   7.346   4.577  13.174  0.3821  0.4585  0.1749
  340POPE   D2A 3846   7.445   4.464  12.776 -0.0413 -0.1012 -0.1075
  340POPE   C3A 3847   7.145   4.450  12.516 -0.1958 -0.2285 -0.2349
  340POPE   C4A 3848   6.831   4.634  12.168 -0.1007  0.3084 -0.2134
  340POPE   C1B 3849   6.826   4.598  12.932 -0.1199 -0.1714  0.1403
  340POPE   C2B 3850   6.753   4.760  12.603 -0.1248  0.0765 -0.0377
  340POPE   C3B 3851   6.658   5.164  12.445  0.1395  0.1391 -0.3623
  340POPE   C4B 3852   6.755   5.532  12.204  0.0916 -0.1122  0.1627
  341POPE   NH3 3853   6.916   7.815  10.404 -0.0002  0.0513  0.1100
  341POPE   PO4 3854   6.924   7.338  10.311  0.1422 -0.1142 -0.3469
  341POPE   GL1 3855   6.992   7.014  10.590  0.1933 -0.1693  0.3670
  341POPE   GL2 3856   7.252   7.041  10.700 -0.0356 -0.0577 -0.0105
  341POPE   C1A 3857   6.796   6.946  10.956 -0.1654  0.3899  0.1619
  341POPE   D2A 3858   6.953   6.634  11.196 -0.4081  0.3577  0.1033
  341POPE   C3A 3859   6.939   6.546  11.638  0.2453 -0.0450  0.0191
  341POPE   C4A 3860   6.811   6.486  12.054 -0.1136  0.3101 -0.3284
  341POPE   C1B 3861   7.356   7.069  11.108  0.4423  0.1284  0.2513
  341POPE   C2B 3862   7.271   6.869  11.480 -0.1355 -0.2788  0.0296
  341POPE   C3B 3863   7.239   6.725  11.968  0.0406  0.1011  0.1232
  341POPE   C4B 3864   7.235   6.450  12.309  0.1959  0.2390 -0.0142
  342POPE   NH3 3865   6.881   0.865  10.530 -0.1704  0.1440  0.1656
  342POPE   PO4 3866   6.990   0.463  10.650 -0.1862  0.0011 -0.1859
  342POPE   GL1 3867   7.088   0.431  11.127  0.0760 -0.1060  0.0814
  342POPE   GL2 3868   7.340   0.676  11.055 -0.1189  0.2297  0.1639
  342POPE   C1A 3869   7.055   0.693  11.455  0.0081  0.0428 -0.1900
  342POPE   D2A 3870   6.934   0.933  11.842  0.0479  0.1331  0.2435
  342POPE   C3A 3871   6.911   1.257  12.115 -0.0033  0.1080  0.0403
  342POPE   C4A 3872   6.924   1.620  12.251  0.2054 -0.1296  0.1514
  342POPE   C1B 3873   7.531   0.648  11.590 -0.0099 -0.0574  0.0894
  342POPE   C2B 3874   7.449   0.963  11.842 -0.1248  0.2213  0.0351
  342POPE   C3B 3875   7.519   1.259  12.127  0.1046  0.0122 -0.0705
  342POPE   C4B 3876   7.451   1.532  12.411  0.1973 -0.1754  0.0891
  343PUPE   NH3 3877   0.832   0.269  14.190 -0.1270 -0.1408 -0.2630
  343PUPE   PO4 3878   0.333   0.260  14.282 -0.0051 -0.0434 -0.0915
  343PUPE   GL1 3879   0.415   0.038  13.895  0.0670 -0.1600  0.0130
  343PUPE   GL2 3880   0.355   0.399  13.832  0.3158 -0.0790  0.0458
  343PUPE   D1A 3881   0.648  -0.105  13.624  0.3486  0.2925 -0.1452
  343PUPE   D2A 3882   0.349   0.095  13.445  0.0691 -0.1869 -0.3669
  343PUPE   D3A 3883   0.336   0.070  13.036 -0.0251 -0.1334  0.0423
  343PUPE   D4A 3884   0.250   0.271  12.712  0.0974  0.3156  0.3372
  343PUPE   D5A 3885   0.093  -0.120  12.492 -0.0564  0.0755  0.5058
  343PUPE   C1B 3886   0.289   0.642  13.551  0.0493  0.0080  0.0974
  343PUPE   C2B 3887   0.219   1.135  13.457  0.0692 -0.1523  0.3611
  343PUPE   C3B 3888   0.338   1.243  13.075 -0.1908 -0.0413  0.1309
  343PUPE   C4B 3889   0.380   1.003  12.710 -0.2734 -0.2328  0.3169
  344PUPE   NH3 3890   1.365   5.765  14.250  0.2799 -0.1511 -0.1939
  344PUPE   PO4 3891   1.122   6.162  14.219  0.0714  0.0044 -0.0320
  344PUPE   GL1 3892   0.878   5.967  13.897 -0.0490 -0.0045 -0.3400
  344PUPE   GL2 3893   1.046   6.180  13.649 -0.2100 -0.1328 -0.0203
  344PUPE   D1A 3894   0.571   5.611  13.850  0.0864 -0.1135  0.2423
  344PUPE   D2A 3895   0.720   5.375  13.415  0.0605  0.2185 -0.2627
  344PUPE   D3A 3896   0.437   5.609  13.111  0.2615  0.2025 -0.0219
  344PUPE   D4A 3897   0.047   5.766  13.035  0.0846 -0.0030 -0.1361
  344PUPE   D5A 3898   0.093   5.375  13.310 -0.0503 -0.1225 -0.1087
  344PUPE   C1B 3899   0.706   5.991  13.360  0.1597  0.0237  0.2673
  344PUPE   C2B 3900   0.314   6.180  13.114  0.3873  0.1375 -0.0661
  344PUPE   C3B 3901   0.206   6.402  12.749  0.0168  0.0080  0.0156
  344PUPE   C4B 3902   0.233   6.751  12.368  0.0364 -0.0056 -0.1609
  345PUPE   NH3 3903   6.646   7.369  14.226  0.1469  0.0078  0.0779
  345PUPE   PO4 3904   6.751   7.821  14.237  0.3763 -0.3561 -0.1636
  345PUPE   GL1 3905   6.716   7.715  13.846 -0.2878 -0.1277 -0.1460
  345PUPE   GL2 3906   6.860   7.465  13.808  0.2014 -0.2136 -0.1283
  345PUPE   D1A 3907   6.898   7.604  13.314  0.1616 -0.1226  0.0787
  345PUPE   D2A 3908   6.941   7.918  12.933 -0.1142 -0.0031 -0.1920
  345PUPE   D3A 3909   7.100   7.851  12.509  0.0288  0.1133  0.2290
  345PUPE   D4A 3910   7.307   7.689  12.081 -0.2798 -0.0254 -0.1554
  345PUPE   D5A 3911   7.193   7.506  11.685  0.1945  0.0141 -0.3467
  345PUPE   C1B 3912   6.489   7.364  13.546 -0.0652 -0.1246 -0.1881
  345PUPE   C2B 3913   6.151   7.304  13.213  0.0458 -0.2855 -0.2226
  345PUPE   C3B 3914   5.806   7.318  13.035 -0.1324 -0.0047 -0.0958
  345PUPE   C4B 3915   5.383   7.163  13.228  0.2923 -0.4398  0.0550
  346PUPE   NH3 3916   6.935   2.890  13.590 -0.2063 -0.0309 -0.1643
  346PUPE   PO4 3917   7.311   2.857  13.849 -0.2483  0.2018  0.0727
  346PUPE   GL1 3918   7.618   2.739  13.707 -0.0192 -0.1882 -0.2409
  346PUPE   GL2 3919   7.776   2.807  13.532  0.5012 -0.0518  0.1340
  346PUPE   D1A 3920   7.910   2.402  13.858  0.1011  0.1869  0.1248
  346PUPE   D2A 3921   7.615   2.145  13.740  0.1608 -0.1573 -0.1948
  346PUPE   D3A 3922   7.509   1.838  14.041  0.0890  0.0769  0.0446
  346PUPE   D4A 3923   8.007   1.914  14.044  0.2188  0.1261 -0.2640
  346PUPE   D5A 3924   7.916   1.619  13.674  0.0410 -0.2809 -0.3385
  346PUPE   C1B 3925   7.989   2.509  13.309 -0.0980 -0.1088 -0.2382
  346PUPE   C2B 3926   8.041   2.336  12.931 -0.1160  0.1558  0.0731
  346PUPE   C3B 3927   8.151   1.986  12.718  0.3019  0.0372  0.1125
  346PUPE   C4B 3928   8.323   1.636  12.649  0.2867  0.1855  0.2295
  347PUPE   NH3 3929   1.643   5.050  14.060  0.2621 -0.1538 -0.2039
  347PUPE   PO4 3930   1.277   5.249  14.047 -0.1817 -0.0526  0.0687
  347PUPE   GL1 3931   1.270   5.153  13.617 -0.2303  0.2281 -0.1601
  347PUPE   GL2 3932   1.447   4.934  13.554 -0.2013 -0.2698  0.2743
  347PUPE   D1A 3933   1.327   5.243  13.134  0.1591  0.0513 -0.0370
  347PUPE   D2A 3934   1.072   4.943  12.973 -0.3652 -0.1134 -0.0085
  347PUPE   D3A 3935   0.941   4.838  13.420 -0.1206  0.1222  0.0987
  347PUPE   D4A 3936   0.493   4.959  13.521 -0.0211  0.0198 -0.0715
  347PUPE   D5A 3937   0.505   5.063  13.084 -0.0308  0.1144  0.1411
  347PUPE   C1B 3938   1.555   4.802  13.044  0.2082 -0.2897 -0.0104
  347PUPE   C2B 3939   1.595   4.836  12.651 -0.2853 -0.0637  0.3039
  347PUPE   C3B 3940   1.448   5.062  12.258 -0.1374  0.3062 -0.1599
  347PUPE   C4B 3941   1.503   5.173  11.883  0.1249  0.0825  0.0471
  348PUPE   NH3 3942   6.469   4.563  14.116  0.0271  0.1066 -0.1056
  348PUPE   PO4 3943   6.328   4.425  13.717  0.0321  0.3664 -0.1794
  348PUPE   GL1 3944   6.331   3.997  13.628 -0.1245 -0.4250 -0.1175
  348PUPE   GL2 3945   6.551   3.860  13.491 -0.0127  0.3413 -0.1533
  348PUPE   D1A 3946   5.945   3.893  13.450  0.1596  0.0109 -0.0608
  348PUPE   D2A 3947   6.046   4.284  13.245 -0.1018 -0.1059 -0.1296
  348PUPE   D3A 3948   6.095   4.090  12.828 -0.1066 -0.4529 -0.2100
  348PUPE   D4A 3949   5.892   3.703  12.734  0.1530  0.2853  0.3567
  348PUPE   D5A 3950   5.499   3.709  12.401  0.2898  0.2493 -0.0655
  348PUPE   C1B 3951   6.573   4.095  13.174 -0.2475  0.2709  0.2249
  348PUPE   C2B 3952   6.588   4.126  12.738  0.1541  0.3604 -0.3400
  348PUPE   C3B 3953   6.717   4.165  12.289  0.2231 -0.2127 -0.2170
  348PUPE   C4B 3954   7.056   4.276  11.994 -0.0299 -0.1184  0.0318
  349PUPE   NH3 3955   2.208   4.149  14.334  0.2643 -0.1325 -0.0036
  349PUPE   PO4 3956   1.884   3.784  14.219 -0.4469 -0.1925  0.3051
  349PUPE   GL1 3957   1.704   3.572  13.886  0.1291 -0.4574  0.0728
  349PUPE   GL2 3958   1.813   3.424  13.699  0.1412  0.0696 -0.0643
  349PUPE   D1A 3959   1.197   3.522  13.686 -0.3793  0.0441 -0.2089
  349PUPE   D2A 3960   1.434   3.276  13.312  0.2656  0.2970 -0.1763
  349PUPE   D3A 3961   1.403   3.070  13.732 -0.0958 -0.2206 -0.1341
  349PUPE   D4A 3962   1.723   2.816  13.532  0.1736  0.0160  0.2283
  349PUPE   D5A 3963   1.784   2.342  13.479 -0.0458  0.0391  0.2494
  349PUPE   C1B 3964   1.918   3.235  13.320 -0.0315  0.3257  0.2266
  349PUPE   C2B 3965   1.733   3.052  12.899  0.2379 -0.0769 -0.0388
  349PUPE   C3B 3966   1.951   2.657  12.636 -0.0565 -0.1692 -0.1684
  349PUPE   C4B 3967   1.958   2.222  12.413  0.1135  0.3272  0.2140
  350PUPE   NH3 3968  -0.030   6.718  14.679 -0.2211  0.1445 -0.1325
  350PUPE   PO4 3969   0.505   6.626  14.802  0.1356 -0.2917  0.0161
  350PUPE   GL1 3970   0.335   6.600  14.334 -0.0077 -0.0551  0.2600
  350PUPE   GL2 3971   0.164   6.873  14.177  0.0062 -0.0652 -0.2893
  350PUPE   D1A 3972   0.098   6.342  14.047  0.2914 -0.0786  0.4351
  350PUPE   D2A 3973   0.368   6.063  13.761  0.0246  0.2068  0.4318
  350PUPE   D3A 3974   0.174   5.859  13.508 -0.0704 -0.3398 -0.0460
  350PUPE   D4A 3975  -0.014   5.713  13.838 -0.1805  0.0922 -0.0586
  350PUPE   D5A 3976  -0.285   6.040  13.737  0.2499 -0.0739  0.1344
  350PUPE   C1B 3977   0.278   6.823  13.765  0.0737  0.0951  0.1093
  350PUPE   C2B 3978   0.000   6.862  13.443 -0.1798  0.0745  0.1400
  350PUPE   C3B 3979  -0.098   6.741  13.042 -0.1258 -0.3045  0.0623
  350PUPE   C4B 3980  -0.212   6.685  12.610  0.0366  0.0059 -0.2980
  351PUPE   NH3 3981   6.260   5.321  14.063  0.2071 -0.0543  0.2452
  351PUPE   PO4 3982   6.565   5.075  14.219 -0.0561 -0.0285  0.1071
  351PUPE   GL1 3983   6.916   5.113  13.884  0.2882 -0.1741  0.1090
  351PUPE   GL2 3984   6.802   4.831  13.762 -0.0697 -0.1664 -0.0455
  351PUPE   D1A 3985   6.673   5.398  13.578  0.1598 -0.1922  0.1372
  351PUPE   D2A 3986   6.458   5.218  13.294 -0.3958  0.1871  0.2140
  351PUPE   D3A 3987   6.455   5.693  13.132  0.2775 -0.0562  0.0335
  351PUPE   D4A 3988   6.156   5.864  13.367 -0.0120 -0.0005 -0.3571
  351PUPE   D5A 3989   6.318   5.716  13.739  0.0032 -0.1611 -0.2200
  351PUPE   C1B 3990   6.898   5.031  13.351 -0.0228 -0.2141 -0.3188
  351PUPE   C2B 3991   7.162   4.947  12.979 -0.0107 -0.2684  0.1443
  351PUPE   C3B 3992   7.237   5.060  12.575 -0.1244  0.1148  0.1485
  351PUPE   C4B 3993   7.306   4.765  12.170  0.1409  0.0202  0.0189
  352PUPE   NH3 3994   6.462   2.008  14.001 -0.3302  0.0074  0.0451
  352PUPE   PO4 3995   6.770   2.196  14.259 -0.1113 -0.0084  0.0408
  352PUPE   GL1 3996   7.028   1.998  13.878 -0.0214  0.1137 -0.0887
  352PUPE   GL2 3997   7.139   2.303  13.754 -0.0580  0.0434  0.0065
  352PUPE   D1A 3998   7.176   1.637  13.688 -0.0250 -0.4033  0.0444
  352PUPE   D2A 3999   7.550   1.754  13.384  0.1695  0.1616  0.1904
  352PUPE   D3A 4000   7.579   1.282  13.323  0.2392  0.2218  0.2226
  352PUPE   D4A 4001   7.262   1.055  12.945  0.0860  0.3288 -0.1298
  352PUPE   D5A 4002   7.286   0.527  13.008 -0.3175 -0.2774 -0.2438
  352PUPE   C1B 4003   7.249   2.136  13.368  0.4637  0.0600  0.2665
  352PUPE   C2B 4004   7.645   2.078  13.067  0.0111  0.0553  0.3067
  352PUPE   C3B 4005   7.613   2.064  12.628 -0.1538 -0.0488 -0.2580
  352PUPE   C4B 4006   7.991   1.819  12.304 -0.0723 -0.1676  0.1789
  353PUPE   NH3 4007   7.203   7.514  14.162  0.1038  0.1358  0.1139
  353PUPE   PO4 4008   7.096   7.147  14.304  0.2297  0.0112  0.0808
  353PUPE   GL1 4009   6.839   6.931  13.985  0.1670 -0.0863  0.4389
  353PUPE   GL2 4010   7.002   6.843  13.748 -0.3389  0.0254  0.0626
  353PUPE   D1A 4011   6.508   6.819  13.767 -0.0050 -0.1521 -0.0001
  353PUPE   D2A 4012   6.340   6.577  14.024 -0.0998  0.2434 -0.2350
  353PUPE   D3A 4013   6.392   6.995  14.226 -0.0028 -0.3158  0.1059
  353PUPE   D4A 4014   6.154   7.213  13.833 -0.0006 -0.1610  0.0655
  353PUPE   D5A 4015   5.896   6.937  14.161 -0.1664 -0.0269 -0.2920
  353PUPE   C1B 4016   6.839   7.016  13.410  0.2904 -0.3405 -0.0790
  353PUPE   C2B 4017   6.618   7.056  13.117  0.0024 -0.2311 -0.1877
  353PUPE   C3B 4018   6.603   7.035  12.696  0.4021  0.1738 -0.1289
  353PUPE   C4B 4019   6.422   7.311  12.260  0.1521  0.0334  0.0565
  354PUPE   NH3 4020   7.077   5.663  14.633 -0.0295  0.1554 -0.1852
  354PUPE   PO4 4021   7.428   5.579  14.565 -0.0400 -0.1521  0.1349
  354PUPE   GL1 4022   7.315   5.586  14.115 -0.1003  0.1114 -0.0286
  354PUPE   GL2 4023   7.348   5.274  14.064 -0.1488 -0.2181 -0.0937
  354PUPE   D1A 4024   7.140   5.485  13.673  0.0694  0.2384 -0.3213
  354PUPE   D2A 4025   7.447   5.651  13.434 -0.3235 -0.0714 -0.1775
  354PUPE   D3A 4026   7.321   5.765  12.976 -0.2162  0.0935 -0.1114
  354PUPE   D4A 4027   6.959   5.564  13.208 -0.0202 -0.5087 -0.0679
  354PUPE   D5A 4028   6.850   5.368  12.961  0.2013  0.0782  0.1395
  354PUPE   C1B 4029   7.436   5.073  13.685 -0.1811  0.0173 -0.2181
  354PUPE   C2B 4030   7.449   5.111  13.354 -0.1198  0.2108 -0.0300
  354PUPE   C3B 4031   7.518   5.312  12.921 -0.2211 -0.2292  0.1609
  354PUPE   C4B 4032   8.009   5.318  12.760 -0.0119 -0.0433 -0.2222
  355PUPE   NH3 4033   4.129   7.502  10.542 -0.0562 -0.0585  0.1693
  355PUPE   PO4 4034   4.429   7.829  10.397 -0.0056  0.3536  0.0028
  355PUPE   GL1 4035   4.659   7.522  10.766  0.3118 -0.1517 -0.0659
  355PUPE   GL2 4036   4.474   7.411  11.063  0.0122  0.1971  0.1082
  355PUPE   D1A 4037   4.947   7.440  11.038  0.2191  0.0283 -0.0028
  355PUPE   D2A 4038   4.814   7.227  11.418 -0.1609 -0.1952  0.1702
  355PUPE   D3A 4039   5.110   7.597  11.468  0.1431  0.0819  0.2050
  355PUPE   D4A 4040   4.952   7.527  11.849 -0.0603 -0.0341 -0.1515
  355PUPE   D5A 4041   5.262   7.828  12.008 -0.2160  0.1833  0.1415
  355PUPE   C1B 4042   4.627   7.696  11.359 -0.1020  0.3932 -0.0591
  355PUPE   C2B 4043   4.718   7.971  11.730 -0.2388 -0.1356  0.1582
  355PUPE   C3B 4044   4.550   8.336  11.942 -0.0362 -0.0092 -0.1844
  355PUPE   C4B 4045   4.371   8.545  11.786 -0.1376 -0.1913  0.3041
  356PUPE   NH3 4046   3.271   7.343  10.454 -0.0238 -0.0873  0.2547
  356PUPE   PO4 4047   3.223   6.884  10.638  0.0083  0.3065  0.1947
  356PUPE   GL1 4048   3.122   7.096  11.078  0.0075 -0.2903 -0.0352
  356PUPE   GL2 4049   3.325   7.417  10.989 -0.0991  0.0390 -0.5174
  356PUPE   D1A 4050   2.818   7.279  11.200 -0.0737 -0.0109 -0.1120
  356PUPE   D2A 4051   2.479   7.561  11.478 -0.3313  0.0379 -0.1325
  356PUPE   D3A 4052   2.733   7.678  11.834 -0.2627 -0.4923  0.0864
  356PUPE   D4A 4053   2.337   7.671  12.058  0.0128 -0.1178 -0.1568
  356PUPE   D5A 4054   2.060   7.695  12.373  0.3881 -0.1741 -0.0836
  356PUPE   C1B 4055   3.535   7.311  11.311  0.0600 -0.0187 -0.0195
  356PUPE   C2B 4056   3.714   7.334  11.745 -0.4087  0.1143  0.3694
  356PUPE   C3B 4057   3.813   7.669  11.950  0.1659 -0.2832 -0.5070
  356PUPE   C4B 4058   3.602   7.934  12.218 -0.0929  0.2215  0.0181
  357PUPE   NH3 4059   5.924   3.191  10.102  0.2189  0.2126 -0.0863
  357PUPE   PO4 4060   5.598   3.028   9.830 -0.0051 -0.1938 -0.0179
  357PUPE   GL1 4061   5.460   2.998  10.286 -0.0498 -0.1050  0.2267
  357PUPE   GL2 4062   5.267   3.266  10.391 -0.2614  0.2272 -0.2048
  357PUPE   D1A 4063   5.127   2.791  10.538  0.3031 -0.1412  0.1444
  357PUPE   D2A 4064   5.138   2.372  10.773 -0.1691  0.0730  0.3622
  357PUPE   D3A 4065   5.272   2.080  10.565 -0.1253  0.1026 -0.0091
  357PUPE   D4A 4066   5.731   2.328  10.590  0.1499 -0.0096 -0.0354
  357PUPE   D5A 4067   5.524   2.646  10.758 -0.1159 -0.0106  0.3480
  357PUPE   C1B 4068   5.310   3.170  10.821 -0.1513  0.0857  0.0356
  357PUPE   C2B 4069   5.234   3.174  11.211  0.0386  0.2494  0.2487
  357PUPE   C3B 4070   4.923   2.927  11.515 -0.1570  0.0413  0.0693
  357PUPE   C4B 4071   4.573   2.742  11.513 -0.1757 -0.3869 -0.6665
  358PUPE   NH3 4072   7.058   2.066  10.018 -0.2025  0.3238 -0.1053
  358PUPE   PO4 4073   6.913   1.683  10.153 -0.0351  0.0943  0.0248
  358PUPE   GL1 4074   7.076   1.931  10.504 -0.4571  0.1651 -0.0483
  358PUPE   GL2 4075   7.048   1.995  10.829 -0.0372 -0.0642  0.2077
  358PUPE   D1A 4076   7.361   2.255  10.562  0.1042  0.0917  0.0825
  358PUPE   D2A 4077   7.094   2.637  10.553 -0.0753  0.1598 -0.1592
  358PUPE   D3A 4078   6.882   2.942  10.414  0.0076  0.0256  0.3357
  358PUPE   D4A 4079   6.488   2.696  10.672 -0.3159  0.1012  0.0446
  358PUPE   D5A 4080   6.721   3.061  10.925  0.1170 -0.1486  0.2242
  358PUPE   C1B 4081   6.827   2.112  11.239 -0.2892 -0.1365 -0.0668
  358PUPE   C2B 4082   6.977   2.000  11.585 -0.1696  0.2630  0.3977
  358PUPE   C3B 4083   6.876   2.153  12.002  0.2696  0.1681  0.1715
  358PUPE   C4B 4084   6.684   2.136  12.425 -0.4685 -0.1349  0.0095
  359PUPE   NH3 4085   2.938   4.499   9.802  0.2257  0.2061 -0.2077
  359PUPE   PO4 4086   2.832   4.091   9.895 -0.0320  0.5198 -0.0401
  359PUPE   GL1 4087   2.931   4.182  10.389 -0.1921  0.2638  0.0282
  359PUPE   GL2 4088   2.978   4.537  10.489 -0.1571 -0.3307 -0.0095
  359PUPE   D1A 4089   2.897   3.973  10.774  0.3558  0.0906 -0.0267
  359PUPE   D2A 4090   3.267   3.977  10.985 -0.3492 -0.2518 -0.0161
  359PUPE   D3A 4091   3.354   3.653  11.255  0.2828 -0.2852 -0.1162
  359PUPE   D4A 4092   3.137   3.507  10.875 -0.3695 -0.2212 -0.0773
  359PUPE   D5A 4093   3.331   3.764  10.473  0.2022  0.3617  0.0428
  359PUPE   C1B 4094   3.054   4.450  10.977  0.2097  0.0235 -0.1384
  359PUPE   C2B 4095   3.097   4.204  11.425 -0.2437 -0.0203 -0.0959
  359PUPE   C3B 4096   3.265   4.235  11.843  0.0026 -0.0643  0.2825
  359PUPE   C4B 4097   3.506   4.404  12.159 -0.0420 -0.0643  0.0025
  360PUPE   NH3 4098   3.725   2.642   9.960 -0.0045  0.0875 -0.2111
  360PUPE   PO4 4099   3.849   2.494  10.392 -0.0425 -0.2042 -0.1989
  360PUPE   GL1 4100   4.006   2.242  10.695 -0.1557 -0.1310  0.0029
  360PUPE   GL2 4101   4.235   2.424  10.910 -0.0412  0.2473 -0.0368
  360PUPE   D1A 4102   4.143   1.844  10.910  0.0855 -0.2147 -0.4223
  360PUPE   D2A 4103   3.834   1.686  10.941 -0.0399 -0.1285  0.1011
  360PUPE   D3A 4104   3.758   1.695  11.395  0.1620 -0.1876  0.1132
  360PUPE   D4A 4105   3.401   1.754  11.373 -0.1601 -0.1356  0.3610
  360PUPE   D5A 4106   3.311   1.540  11.016  0.1879 -0.0205  0.1554
  360PUPE   C1B 4107   4.187   2.532  11.311  0.0160 -0.0694  0.1060
  360PUPE   C2B 4108   4.214   2.477  11.744 -0.0788  0.2166 -0.3452
  360PUPE   C3B 4109   4.414   2.215  11.924  0.1341 -0.0077  0.1600
  360PUPE   C4B 4110   4.571   1.831  12.181  0.0762  0.4116  0.3329
  361PUPE   NH3 4111   2.331   1.461  10.005  0.3537 -0.0941 -0.0827
  361PUPE   PO4 4112   2.616   1.343  10.339 -0.3233 -0.0718 -0.0603
  361PUPE   GL1 4113   2.403   1.344  10.750  0.2911  0.3928 -0.2316
  361PUPE   GL2 4114   2.384   1.641  10.884  0.3091  0.0234  0.3218
  361PUPE   D1A 4115   2.436   1.111  11.002  0.0868  0.0684 -0.1277
  361PUPE   D2A 4116   2.783   1.141  11.174 -0.1351  0.0121 -0.0821
  361PUPE   D3A 4117   2.853   1.224  11.570 -0.0920  0.1845 -0.0558
  361PUPE   D4A 4118   3.177   1.286  11.433 -0.1456 -0.1921 -0.2338
  361PUPE   D5A 4119   3.181   1.360  11.920  0.3792 -0.1946  0.2389
  361PUPE   C1B 4120   2.386   1.413  11.367  0.0617 -0.0671 -0.1147
  361PUPE   C2B 4121   2.455   1.453  11.818 -0.3440  0.2352 -0.0106
  361PUPE   C3B 4122   2.573   1.330  12.140 -0.0819 -0.2605 -0.0450
  361PUPE   C4B 4123   2.831   1.457  12.496  0.0155 -0.1672 -0.0190
  362PUPE   NH3 4124   1.796   3.064   9.841 -0.0417  0.1265 -0.0767
  362PUPE   PO4 4125   2.129   3.310   9.997 -0.2937 -0.0508  0.0222
  362PUPE   GL1 4126   2.103   3.455  10.481 -0.1146  0.1052  0.0910
  362PUPE   GL2 4127   1.852   3.405  10.669  0.2148  0.0465 -0.0555
  362PUPE   D1A 4128   2.278   3.875  10.671 -0.3045  0.1449 -0.3009
  362PUPE   D2A 4129   2.474   4.004  10.317  0.0293  0.0595  0.0835
  362PUPE   D3A 4130   2.016   4.180  10.315  0.1021 -0.1236 -0.0522
  362PUPE   D4A 4131   1.757   3.876  10.615  0.1109  0.0438  0.0676
  362PUPE   D5A 4132   1.957   4.149  10.935  0.1833  0.0784  0.0458
  362PUPE   C1B 4133   2.050   3.625  10.979  0.2984 -0.2217 -0.2407
  362PUPE   C2B 4134   2.280   3.836  11.228 -0.2063 -0.1941  0.1453
  362PUPE   C3B 4135   2.338   3.634  11.685  0.1092  0.1455 -0.3390
  362PUPE   C4B 4136   2.540   3.503  12.024  0.0855 -0.0503 -0.1458
  363PUPE   NH3 4137   7.967   5.421  10.606 -0.0457 -0.0740  0.1825
  363PUPE   PO4 4138   8.350   5.218  10.700 -0.1027 -0.4311 -0.0249
  363PUPE   GL1 4139   7.978   4.922  10.895  0.2863  0.0951 -0.0786
  363PUPE   GL2 4140   8.085   4.769  11.087 -0.3613 -0.0245  0.1436
  363PUPE   D1A 4141   7.678   4.596  10.860  0.0746  0.1675 -0.0935
  363PUPE   D2A 4142   7.479   4.409  10.577  0.2442 -0.1326  0.0489
  363PUPE   D3A 4143   7.633   4.819  10.452  0.1100 -0.0659  0.2098
  363PUPE   D4A 4144   7.204   4.767  10.652 -0.0701  0.1862 -0.0665
  363PUPE   D5A 4145   6.814   4.557  10.346  0.1386 -0.0601  0.0120
  363PUPE   C1B 4146   7.725   4.842  11.333 -0.1080 -0.2708 -0.1413
  363PUPE   C2B 4147   7.512   4.718  11.712 -0.0486 -0.0916  0.2276
  363PUPE   C3B 4148   7.089   4.746  11.708 -0.0816 -0.0798 -0.1766
  363PUPE   C4B 4149   6.828   5.111  11.892  0.3528  0.1693  0.0910
  364PUPE   NH3 4150   0.339   6.826  10.237  0.0404  0.2442 -0.1634
  364PUPE   PO4 4151   0.406   6.992  10.696 -0.1753 -0.0235  0.2438
  364PUPE   GL1 4152   0.350   6.887  10.935  0.0822  0.1124 -0.0732
  364PUPE   GL2 4153   0.027   6.846  11.088  0.2449  0.0089  0.0155
  364PUPE   D1A 4154   0.567   6.505  11.078  0.0124  0.1055 -0.1735
  364PUPE   D2A 4155   0.542   6.560  11.475 -0.2076  0.2646  0.2579
  364PUPE   D3A 4156   0.435   7.095  11.361 -0.3462  0.0923 -0.0488
  364PUPE   D4A 4157   0.376   7.243  11.735  0.0463  0.0685  0.2771
  364PUPE   D5A 4158   0.827   7.317  11.833 -0.0380 -0.1448  0.0550
  364PUPE   C1B 4159  -0.031   6.801  11.595  0.1092 -0.0670  0.0256
  364PUPE   C2B 4160  -0.118   6.498  12.013 -0.0971 -0.2092  0.0212
  364PUPE   C3B 4161   0.060   6.305  12.242 -0.1392  0.0441 -0.2108
  364PUPE   C4B 4162   0.443   6.060  12.282 -0.0713 -0.0122  0.0653
  365PUPE   NH3 4163   6.986   3.010   9.832  0.0300  0.2893 -0.0292
  365PUPE   PO4 4164   7.501   3.110   9.815  0.2010  0.3287  0.0054
  365PUPE   GL1 4165   7.329   3.057  10.254  0.2096  0.0301 -0.1576
  365PUPE   GL2 4166   7.548   3.247  10.313  0.1157 -0.0029 -0.0268
  365PUPE   D1A 4167   7.118   3.254  10.723  0.1430  0.1210  0.0268
  365PUPE   D2A 4168   7.228   2.926  10.918 -0.4533  0.1521 -0.0031
  365PUPE   D3A 4169   7.206   2.869  11.324  0.2710  0.0304 -0.0390
  365PUPE   D4A 4170   7.069   3.377  11.192  0.0704  0.1603 -0.0805
  365PUPE   D5A 4171   7.158   3.553  11.561 -0.2644 -0.3419  0.0616
  365PUPE   C1B 4172   7.721   3.219  10.770 -0.0971 -0.0929  0.3264
  365PUPE   C2B 4173   7.606   3.207  11.101  0.0103 -0.0052 -0.1338
  365PUPE   C3B 4174   7.550   3.168  11.523 -0.1333  0.1058  0.0091
  365PUPE   C4B 4175   7.215   3.017  11.795 -0.1406  0.2719  0.0626
  366PUPE   NH3 4176   0.362   2.110  10.155 -0.3277 -0.0443 -0.1697
  366PUPE   PO4 4177   0.819   1.880  10.245  0.1611  0.0563  0.0924
  366PUPE   GL1 4178   0.534   1.812  10.556  0.3413  0.0908 -0.2591
  366PUPE   GL2 4179   0.667   2.034  10.693 -0.1505  0.2508 -0.0515
  366PUPE   D1A 4180   0.223   1.774  10.826  0.0885 -0.1824 -0.2346
  366PUPE   D2A 4181   0.061   2.031  10.544  0.1256  0.1727 -0.0041
  366PUPE   D3A 4182   0.316   2.408  10.538  0.0286  0.0247 -0.0653
  366PUPE   D4A 4183   0.250   2.942  10.507  0.1225  0.0063  0.1034
  366PUPE   D5A 4184   0.563   2.804  10.205 -0.1067 -0.2330  0.0751
  366PUPE   C1B 4185   0.868   2.309  10.964  0.2573  0.2571 -0.0095
  366PUPE   C2B 4186   0.773   2.217  11.423 -0.1400 -0.3176  0.2098
  366PUPE   C3B 4187   0.764   2.442  11.800  0.2075 -0.0118 -0.4063
  366PUPE   C4B 4188   0.683   2.867  11.945 -0.1229 -0.2911  0.1382
  367OAPE   NH3 4189   4.708   6.670  14.440  0.2412  0.1190  0.0912
  367OAPE   PO4 4190   4.997   6.939  14.276 -0.1011  0.2967  0.1343
  367OAPE   GL1 4191   5.330   7.106  14.086  0.3758 -0.0556  0.0826
  367OAPE   GL2 4192   5.425   6.978  13.863  0.0285 -0.0050  0.0805
  367OAPE   D1A 4193   5.668   7.474  13.936 -0.0165 -0.0299  0.0492
  367OAPE   D2A 4194   5.753   7.239  13.523 -0.3965 -0.3645  0.2373
  367OAPE   D3A 4195   5.520   7.589  13.376  0.0374 -0.2134  0.1464
  367OAPE   D4A 4196   5.253   7.487  13.635 -0.0092 -0.3052  0.1024
  367OAPE   C5A 4197   5.200   7.717  13.966  0.0244 -0.5008 -0.2820
  367OAPE   C1B 4198   5.531   6.755  13.453  0.1069 -0.0394  0.0243
  367OAPE   D2B 4199   5.585   6.774  13.029 -0.0547 -0.1174 -0.2439
  367OAPE   C3B 4200   5.791   6.514  12.759 -0.0596  0.2315  0.1547
  367OAPE   C4B 4201   5.864   6.252  12.478 -0.0292 -0.3112 -0.2013
  368OAPE   NH3 4202   6.166   0.815  14.353 -0.1233 -0.1998  0.0592
  368OAPE   PO4 4203   5.989   1.239  14.333  0.0342 -0.1013 -0.0107
  368OAPE   GL1 4204   6.206   1.460  13.981 -0.2707 -0.0300  0.1445
  368OAPE   GL2 4205   6.067   1.731  13.804  0.3413  0.1338 -0.0929
  368OAPE   D1A 4206   6.557   1.333  13.638  0.2773  0.1627  0.1342
  368OAPE   D2A 4207   6.826   1.012  13.798 -0.0182  0.0845  0.0852
  368OAPE   D3A 4208   7.033   1.200  13.450 -0.1722 -0.0325  0.1010
  368OAPE   D4A 4209   7.111   0.756  13.485  0.0716  0.1354  0.0379
  368OAPE   C5A 4210   7.505   0.803  13.400 -0.2840  0.0783 -0.1989
  368OAPE   C1B 4211   6.162   1.610  13.467  0.0194 -0.0093  0.1230
  368OAPE   D2B 4212   6.438   1.435  13.094  0.0311 -0.1376  0.1319
  368OAPE   C3B 4213   6.799   1.280  13.016  0.2059  0.1029  0.0943
  368OAPE   C4B 4214   7.015   1.286  12.593 -0.1388 -0.0665 -0.3260
  369OAPE   NH3 4215   7.558   3.230  14.014  0.1559  0.2384  0.2056
  369OAPE   PO4 4216   7.350   3.543  13.956  0.0022  0.2442 -0.0713
  369OAPE   GL1 4217   7.223   3.394  13.587  0.0296  0.0473  0.5564
  369OAPE   GL2 4218   7.365   3.124  13.465 -0.1789 -0.2341 -0.0260
  369OAPE   D1A 4219   7.352   3.496  13.131  0.2194 -0.0583  0.0558
  369OAPE   D2A 4220   7.671   3.593  12.842 -0.1494  0.0092  0.1050
  369OAPE   D3A 4221   8.060   3.580  13.056  0.1870  0.0342  0.0147
  369OAPE   D4A 4222   8.133   3.776  12.690 -0.3212  0.2369  0.2015
  369OAPE   C5A 4223   8.327   3.559  12.487 -0.0006  0.1407 -0.0805
  369OAPE   C1B 4224   7.704   3.058  13.071 -0.1864  0.1773 -0.0316
  369OAPE   D2B 4225   7.937   3.216  12.634 -0.0556  0.1092  0.2257
  369OAPE   C3B 4226   8.014   2.871  12.471  0.2851  0.1548  0.3371
  369OAPE   C4B 4227   8.278   2.518  12.265 -0.5322 -0.1465 -0.0969
  370OAPE   NH3 4228   4.420   1.428  14.364 -0.0230  0.1619 -0.2827
  370OAPE   PO4 4229   4.561   1.790  14.197  0.1276 -0.3289  0.2464
  370OAPE   GL1 4230   4.403   1.885  13.787  0.0266  0.1500 -0.1408
  370OAPE   GL2 4231   4.398   1.579  13.721 -0.1180  0.0897 -0.0116
  370OAPE   D1A 4232   4.260   2.135  13.490 -0.1254 -0.0835  0.2688
  370OAPE   D2A 4233   4.435   2.417  13.713 -0.2626  0.3758 -0.3069
  370OAPE   D3A 4234   4.784   2.144  13.804  0.0917  0.0450 -0.0800
  370OAPE   D4A 4235   4.711   1.969  13.383 -0.1662  0.1963  0.0116
  370OAPE   C5A 4236   4.478   2.104  13.062 -0.3437  0.1172 -0.1465
  370OAPE   C1B 4237   4.373   1.644  13.285  0.1719  0.2389  0.1131
  370OAPE   D2B 4238   4.384   1.545  12.886 -0.1861 -0.3539  0.1258
  370OAPE   C3B 4239   4.328   1.868  12.600 -0.0822 -0.1778  0.2522
  370OAPE   C4B 4240   4.452   2.283  12.399 -0.0013  0.0274 -0.1819
  371OAPE   NH3 4241   3.972   0.241  10.625  0.3264  0.2008  0.3666
  371OAPE   PO4 4242   3.608  -0.114  10.619 -0.3644 -0.1761 -0.0100
  371OAPE   GL1 4243   3.474   0.137  11.015  0.3611  0.1139  0.0581
  371OAPE   GL2 4244   3.571   0.031  11.314 -0.0767 -0.0449 -0.2196
  371OAPE   D1A 4245   3.457   0.556  11.326  0.2579  0.0866 -0.0316
  371OAPE   D2A 4246   3.084   0.789  11.413  0.2727 -0.1313 -0.2600
  371OAPE   D3A 4247   3.172   0.876  11.774 -0.3456 -0.0642 -0.4275
  371OAPE   D4A 4248   3.620   0.976  11.487  0.0180 -0.0142 -0.2634
  371OAPE   C5A 4249   4.063   1.188  11.578  0.2104 -0.0181  0.1241
  371OAPE   C1B 4250   3.673   0.290  11.761 -0.2288 -0.2678 -0.1406
  371OAPE   D2B 4251   3.600   0.678  11.978 -0.2666  0.1537  0.2940
  371OAPE   C3B 4252   4.017   0.818  12.087 -0.1123 -0.1384 -0.2260
  371OAPE   C4B 4253   4.232   0.877  12.343  0.0163 -0.0932 -0.1758
  372OAPE   NH3 4254   4.697   1.566   9.841  0.0562  0.3419  0.2460
  372OAPE   PO4 4255   4.498   1.597  10.117 -0.0968  0.1508 -0.0811
  372OAPE   GL1 4256   4.441   1.639  10.584 -0.0080 -0.1694  0.2010
  372OAPE   GL2 4257   4.205   1.379  10.795  0.0761 -0.3187  0.4888
  372OAPE   D1A 4258   4.593   1.622  10.989  0.1051  0.0029 -0.0301
  372OAPE   D2A 4259   4.957   1.722  10.801  0.1360  0.1127 -0.2255
  372OAPE   D3A 4260   5.199   1.322  10.911 -0.0015 -0.0231  0.1713
  372OAPE   D4A 4261   5.417   1.723  10.945  0.0169  0.0062 -0.0871
  372OAPE   C5A 4262   5.750   1.772  10.556  0.3816  0.1378  0.0929
  372OAPE   C1B 4263   4.232   1.485  11.254 -0.1812 -0.1728  0.1732
  372OAPE   D2B 4264   4.241   1.630  11.724 -0.1701 -0.2669 -0.0060
  372OAPE   C3B 4265   4.012   1.382  12.056 -0.2850  0.1803 -0.1392
  372OAPE   C4B 4266   3.625   1.204  11.946  0.1405  0.1153 -0.0560
  373OAPE   NH3 4267   1.530   7.800  10.667  0.4997 -0.1389  0.1371
  373OAPE   PO4 4268   1.198   7.688  10.663 -0.2891 -0.3651  0.2086
  373OAPE   GL1 4269   1.178   7.368  10.983 -0.1607  0.0137 -0.1730
  373OAPE   GL2 4270   1.354   7.064  11.076 -0.0735  0.1924 -0.2060
  373OAPE   D1A 4271   0.908   7.353  11.341  0.0078  0.1959 -0.2390
  373OAPE   D2A 4272   0.599   7.553  11.453 -0.1363 -0.1014 -0.0036
  373OAPE   D3A 4273   0.702   7.885  11.714  0.1374  0.0965 -0.0227
  373OAPE   D4A 4274   0.994   7.845  12.088  0.4805 -0.0790  0.4491
  373OAPE   C5A 4275   0.782   8.067  12.372  0.0375  0.2332  0.3119
  373OAPE   C1B 4276   1.489   7.162  11.498  0.0875  0.0728 -0.0956
  373OAPE   D2B 4277   1.527   7.093  11.918 -0.2998  0.3255 -0.1352
  373OAPE   C3B 4278   1.524   6.648  12.022  0.0807 -0.0237  0.3445
  373OAPE   C4B 4279   1.891   6.383  12.108 -0.1484 -0.0246  0.0295
  374OAPE   NH3 4280   7.276   5.695  10.116 -0.1384  0.0197 -0.0055
  374OAPE   PO4 4281   6.855   5.727  10.158 -0.0286  0.0450  0.0056
  374OAPE   GL1 4282   6.962   5.577  10.599  0.2692 -0.4001  0.0626
  374OAPE   GL2 4283   6.916   5.700  10.835  0.2020  0.0726 -0.1279
  374OAPE   D1A 4284   6.923   5.208  10.663  0.1142 -0.1397 -0.1005
  374OAPE   D2A 4285   6.510   5.269  10.914 -0.5082 -0.2912  0.0518
  374OAPE   D3A 4286   6.581   5.566  11.264  0.1022  0.0824  0.0576
  374OAPE   D4A 4287   6.508   5.523  11.781  0.0684 -0.2251 -0.1332
  374OAPE   C5A 4288   6.314   5.211  12.054 -0.1564 -0.0063 -0.3052
  374OAPE   C1B 4289   6.542   5.807  10.836 -0.3425  0.2226 -0.0184
  374OAPE   D2B 4290   6.362   6.021  11.117 -0.3798 -0.4249  0.1664
  374OAPE   C3B 4291   6.400   5.989  11.554  0.1108 -0.0210  0.1513
  374OAPE   C4B 4292   6.635   6.008  11.996  0.0737  0.1295  0.1051
  375CHOL   ROH 4293   7.519   7.214  13.841  0.0776  0.1634 -0.0165
  375CHOL    R1 4294   7.364   7.099  13.635  0.1466  0.0253  0.0076
  375CHOL    R2 4295   7.254   7.248  13.430 -0.0293 -0.0682  0.0299
  375CHOL    R3 4296   7.386   7.070  13.272  0.1106  0.0571  0.0034
  375CHOL    R4 4297   7.177   7.183  13.099  0.0467 -0.0593  0.0103
  375CHOL    R5 4298   7.213   6.972  13.138  0.1942 -0.0398 -0.0307
  375CHOL    C1 4299   7.256   6.979  12.759  0.2223  0.0635 -0.0258
  375CHOL    C2 4300   7.014   6.907  12.418  0.0773  0.0967 -0.0081
  376CHOL   ROH 4301   2.329   6.087  11.012  0.0769 -0.0160 -0.1069
  376CHOL    R1 4302   2.310   6.187  11.276  0.0925  0.0080 -0.1150
  376CHOL    R2 4303   2.148   6.073  11.468  0.0401  0.0758 -0.1187
  376CHOL    R3 4304   2.378   6.063  11.611  0.0273  0.0071 -0.1019
  376CHOL    R4 4305   2.166   6.024  11.810  0.0103 -0.0974 -0.1407
  376CHOL    R5 4306   2.325   6.173  11.817  0.0070 -0.0981 -0.0505
  376CHOL    C1 4307   2.394   5.987  12.143 -0.0191 -0.2626 -0.1376
  376CHOL    C2 4308   2.137   5.979  12.405  0.1000 -0.1233  0.3029
  377CHOL   ROH 4309   6.294   3.659  13.067 -0.0300  0.0724  0.0590
  377CHOL    R1 4310   6.433   3.624  12.823 -0.0473  0.0649  0.0493
  377CHOL    R2 4311   6.311   3.526  12.595 -0.0430 -0.0272  0.0816
  377CHOL    R3 4312   6.408   3.754  12.484 -0.1337 -0.0173  0.0248
  377CHOL    R4 4313   6.281   3.612  12.262 -0.0525 -0.1303  0.0563
  377CHOL    R5 4314   6.485   3.687  12.268 -0.0886 -0.0412  0.0512
  377CHOL    C1 4315   6.355   3.877  11.964 -0.1433 -0.1810 -0.0118
  377CHOL    C2 4316   6.573   3.767  11.629  0.1857 -0.3998 -0.0708
  378CHOL   ROH 4317   5.852   5.644  13.918 -0.3398  0.0755  0.1003
  378CHOL    R1 4318   5.686   5.629  13.689 -0.2003  0.0512 -0.0007
  378CHOL    R2 4319   5.573   5.853  13.573 -0.2370  0.0276 -0.0144
  378CHOL    R3 4320   5.694   5.757  13.348 -0.0592  0.1346  0.0337
  378CHOL    R4 4321   5.483   5.935  13.249 -0.1080  0.0223 -0.0524
  378CHOL    R5 4322   5.514   5.727  13.193  0.0454  0.0519 -0.0696
  378CHOL    C1 4323   5.543   5.893  12.851  0.1342  0.1196 -0.0295
  378CHOL    C2 4324   5.217   5.834  12.626  0.0019 -0.1285 -0.1011
  379CHOL   ROH 4325   6.471   4.661  13.296 -0.2213 -0.1567 -0.0230
  379CHOL    R1 4326   6.291   4.662  13.077 -0.1314 -0.1310 -0.0975
  379CHOL    R2 4327   6.327   4.824  12.856 -0.0485 -0.0935 -0.0563
  379CHOL    R3 4328   6.307   4.588  12.721  0.0190 -0.0723 -0.1041
  379CHOL    R4 4329   6.274   4.795  12.515 -0.2476 -0.0358 -0.0317
  379CHOL    R5 4330   6.139   4.629  12.555 -0.1154 -0.1361  0.0134
  379CHOL    C1 4331   6.225   4.557  12.191 -0.3002  0.0176 -0.0623
  379CHOL    C2 4332   6.318   4.740  11.954  0.0226  0.0661  0.1085
  380CHOL   ROH 4333   2.583   0.631  11.104  0.0335 -0.0512  0.0508
  380CHOL    R1 4334   2.643   0.724  11.364 -0.0890 -0.0146  0.0662
  380CHOL    R2 4335   2.479   0.899  11.501 -0.0880  0.1070 -0.0877
  380CHOL    R3 4336   2.488   0.706  11.693 -0.3143  0.1527 -0.0280
  380CHOL    R4 4337   2.504   0.959  11.841 -0.0744  0.1846 -0.1021
  380CHOL    R5 4338   2.643   0.791  11.855 -0.2478  0.0435 -0.0320
  380CHOL    C1 4339   2.528   0.814  12.219 -0.2790  0.2726 -0.0543
  380CHOL    C2 4340   2.603   0.998  12.588  0.0880  0.0297  0.2254
  381CHOL   ROH 4341   4.656   4.811  13.128 -0.1121 -0.1092 -0.0540
  381CHOL    R1 4342   4.641   4.826  12.846  0.0087  0.0084 -0.0546
  381CHOL    R2 4343   4.696   5.058  12.706  0.1188  0.0502  0.0632
  381CHOL    R3 4344   4.870   4.898  12.572  0.1380  0.0677  0.0661
  381CHOL    R4 4345   4.779   5.093  12.373 -0.1737 -0.1626 -0.0367
  381CHOL    R5 4346   4.774   4.875  12.354 -0.0235 -0.1906  0.1549
  381CHOL    C1 4347   4.991   4.963  12.052 -0.3261 -0.2702 -0.0921
  381CHOL    C2 4348   5.347   5.004  11.888 -0.4125  0.0017 -0.2499
  382CHOL   ROH 4349   7.228   6.493  10.742 -0.1129 -0.0642  0.0394
  382CHOL    R1 4350   7.362   6.365  10.956 -0.0041  0.1048  0.0766
  382CHOL    R2 4351   7.406   6.488  11.199 -0.2111  0.1732  0.0901
  382CHOL    R3 4352   7.282   6.267  11.297  0.0278  0.0219  0.0584
  382CHOL    R4 4353   7.378   6.410  11.535 -0.3082  0.1871  0.0844
  382CHOL    R5 4354   7.416   6.202  11.485  0.0013  0.2328  0.1462
  382CHOL    C1 4355   7.244   6.158  11.822 -0.1406  0.0533  0.0512
  382CHOL    C2 4356   7.217   5.921  12.103 -0.2636  0.1890 -0.0033
  383CHOL   ROH 4357   7.075   5.540  12.552 -0.0931 -0.0332  0.1958
  383CHOL    R1 4358   7.330   5.595  12.442 -0.1719  0.0860  0.0752
  383CHOL    R2 4359   7.465   5.831  12.491 -0.1749  0.0597  0.1767
  383CHOL    R3 4360   7.664   5.663  12.568 -0.0947  0.0244 -0.0881
  383CHOL    R4 4361   7.782   5.932  12.582 -0.2420  0.0807  0.3983
  383CHOL    R5 4362   7.863   5.760  12.474 -0.1311  0.3041  0.1009
  383CHOL    C1 4363   8.155   5.834  12.709 -0.2059  0.0597  0.2788
  383CHOL    C2 4364   8.532   6.110  12.846  0.2746  0.1684  0.1416
  384CHOL   ROH 4365   1.463   1.145  14.051 -0.0044  0.1664 -0.2308
  384CHOL    R1 4366   1.509   1.156  13.772  0.0237  0.0138 -0.2332
  384CHOL    R2 4367   1.751   1.088  13.658  0.0260 -0.0745 -0.1745
  384CHOL    R3 4368   1.598   0.920  13.509  0.0218 -0.1355 -0.1020
  384CHOL    R4 4369   1.829   0.977  13.340 -0.0675 -0.0546 -0.2044
  384CHOL    R5 4370   1.620   1.001  13.285 -0.1024 -0.1321 -0.1153
  384CHOL    C1 4371   1.730   0.756  13.015 -0.1258 -0.1002 -0.1536
  384CHOL    C2 4372   1.728   0.380  12.640 -0.3195 -0.1798 -0.1866
  385CHOL   ROH 4373   1.959   1.451  11.068 -0.2363 -0.0466  0.0455
  385CHOL    R1 4374   1.876   1.559  11.317 -0.2201 -0.1165  0.0823
  385CHOL    R2 4375   1.867   1.410  11.548  0.1393 -0.0944  0.1188
  385CHOL    R3 4376   2.024   1.610  11.645 -0.0642  0.1395 -0.0244
  385CHOL    R4 4377   1.894   1.495  11.882  0.3905 -0.1227  0.1072
  385CHOL    R5 4378   1.895   1.705  11.823 -0.0149 -0.1045  0.1452
  385CHOL    C1 4379   2.057   1.732  12.168  0.3456  0.0803 -0.0340
  385CHOL    C2 4380   1.728   1.649  12.492 -0.0947 -0.2182 -0.2341
  386CHOL   ROH 4381   1.767   3.077  11.557  0.1055  0.3283  0.0098
  386CHOL    R1 4382   1.626   2.907  11.733  0.2300  0.1403 -0.0673
  386CHOL    R2 4383   1.752   2.747  11.920  0.3457  0.2221 -0.0706
  386CHOL    R3 4384   1.586   2.874  12.094  0.1698  0.0164 -0.0856
  386CHOL    R4 4385   1.679   2.637  12.239  0.2976  0.0348 -0.1454
  386CHOL    R5 4386   1.472   2.696  12.207  0.2643 -0.1202 -0.2052
  386CHOL    C1 4387   1.480   2.692  12.588  0.1045 -0.2674 -0.2031
  386CHOL    C2 4388   1.618   2.581  13.045 -0.0094  0.3094 -0.0193
  387CHOL   ROH 4389   4.695   2.145  10.735 -0.0099 -0.0136 -0.1250
  387CHOL    R1 4390   4.699   2.124  11.017  0.0355 -0.0712 -0.1288
  387CHOL    R2 4391   4.929   2.157  11.166  0.0501 -0.0380 -0.1519
  387CHOL    R3 4392   4.778   2.342  11.298  0.0155 -0.1059 -0.0975
  387CHOL    R4 4393   4.986   2.263  11.490  0.1337  0.0121 -0.1836
  387CHOL    R5 4394   4.771   2.261  11.524  0.1520 -0.0936 -0.0904
  387CHOL    C1 4395   4.879   2.498  11.802  0.1499 -0.0225 -0.1510
  387CHOL    C2 4396   5.142   2.842  11.964  0.0485 -0.1878  0.0972
  388CHOL   ROH 4397   1.957   4.930  13.659  0.2489 -0.0677 -0.1122
  388CHOL    R1 4398   1.880   5.003  13.397  0.2098 -0.0062 -0.0840
  388CHOL    R2 4399   1.998   5.213  13.260  0.1927  0.0249 -0.0552
  388CHOL    R3 4400   2.040   5.023  13.071  0.1612  0.0659 -0.1029
  388CHOL    R4 4401   2.021   5.273  12.920  0.1826  0.0984 -0.0429
  388CHOL    R5 4402   1.905   5.092  12.885  0.1618  0.1222 -0.0799
  388CHOL    C1 4403   2.073   5.129  12.545  0.1471  0.1796 -0.0806
  388CHOL    C2 4404   1.979   4.847  12.280  0.2873 -0.1126  0.4339
  389CHOL   ROH 4405   4.812   4.935  13.651 -0.0836 -0.0430 -0.0249
  389CHOL    R1 4406   4.908   5.131  13.470  0.1480 -0.1054  0.0284
  389CHOL    R2 4407   5.077   5.069  13.261 -0.0261 -0.2744 -0.0616
  389CHOL    R3 4408   4.887   5.193  13.112  0.1039  0.0916  0.0630
  389CHOL    R4 4409   5.129   5.204  12.946  0.0063 -0.4963 -0.1539
  389CHOL    R5 4410   5.003   5.372  13.004  0.4133 -0.1902 -0.0980
  389CHOL    C1 4411   4.979   5.398  12.624  0.1472 -0.2818 -0.0908
  389CHOL    C2 4412   4.827   5.671  12.350  0.2412 -0.0243 -0.1870
  390CHOL   ROH 4413   4.803   3.328  10.510  0.0480 -0.2355 -0.0362
  390CHOL    R1 4414   4.839   3.389  10.784 -0.0012 -0.0179 -0.0762
  390CHOL    R2 4415   4.649   3.526  10.931 -0.1456 -0.1238 -0.1542
  390CHOL    R3 4416   4.669   3.311  11.097  0.0993 -0.0017 -0.0188
  390CHOL    R4 4417   4.595   3.534  11.273 -0.4457 -0.0359 -0.2007
  390CHOL    R5 4418   4.765   3.399  11.298 -0.2245  0.2780  0.0177
  390CHOL    C1 4419   4.582   3.337  11.626 -0.3906  0.1299 -0.1007
  390CHOL    C2 4420   4.702   3.175  11.984 -0.0492 -0.0741 -0.0839
  391CHOL   ROH 4421   3.079   1.765  13.724  0.1151  0.2775 -0.0382
  391CHOL    R1 4422   3.149   1.606  13.501  0.2462  0.2024  0.0560
  391CHOL    R2 4423   2.993   1.591  13.273  0.1403 -0.2318  0.1489
  391CHOL    R3 4424   3.225   1.662  13.150 -0.0328  0.0364 -0.0338
  391CHOL    R4 4425   3.053   1.565  12.934 -0.0615 -0.2440  0.1127
  391CHOL    R5 4426   3.254   1.497  12.979  0.0619  0.0275 -0.0092
  391CHOL    C1 4427   3.304   1.616  12.620 -0.3415  0.0006 -0.0796
  391CHOL    C2 4428   3.218   1.792  12.243  0.1595  0.0463 -0.3342
  392CHOL   ROH 4429   3.773   3.878  13.650  0.1398 -0.0445  0.1689
  392CHOL    R1 4430   3.799   3.714  13.421 -0.2227 -0.0649  0.1359
  392CHOL    R2 4431   3.639   3.743  13.198 -0.1862  0.3145  0.1479
  392CHOL    R3 4432   3.877   3.761  13.068 -0.1464 -0.1613  0.1407
  392CHOL    R4 4433   3.686   3.681  12.861 -0.2906  0.1234  0.1677
  392CHOL    R5 4434   3.873   3.581  12.910 -0.4720 -0.2046  0.1967
  392CHOL    C1 4435   3.937   3.662  12.543 -0.3140 -0.4344  0.1724
  392CHOL    C2 4436   3.676   3.457  12.243  0.3787  0.0189 -0.1078
  393CHOL   ROH 4437   3.045   5.724  13.622 -0.1301 -0.1387 -0.1331
  393CHOL    R1 4438   3.128   5.667  13.358 -0.1349  0.0050 -0.1669
  393CHOL    R2 4439   3.127   5.857  13.157  0.0306  0.1638 -0.0241
  393CHOL    R3 4440   3.387   5.783  13.131 -0.0182 -0.0053 -0.0389
  393CHOL    R4 4441   3.320   5.910  12.875  0.0945  0.1672  0.0206
  393CHOL    R5 4442   3.406   5.712  12.903 -0.0469  0.0945 -0.0710
  393CHOL    C1 4443   3.677   5.871  12.687  0.0858  0.0105  0.0328
  393CHOL    C2 4444   3.936   5.631  12.446  0.1173 -0.1352 -0.0581
  394CHOL   ROH 4445   3.716   3.400  10.592 -0.0553  0.1958 -0.1485
  394CHOL    R1 4446   3.697   3.463  10.867 -0.0724  0.1323 -0.1354
  394CHOL    R2 4447   3.611   3.280  11.056  0.0512  0.0456 -0.1646
  394CHOL    R3 4448   3.846   3.343  11.177  0.0225  0.1633 -0.1680
  394CHOL    R4 4449   3.666   3.272  11.397  0.1515 -0.2630 -0.1854
  394CHOL    R5 4450   3.782   3.456  11.378 -0.0438 -0.1160 -0.0252
  394CHOL    C1 4451   3.920   3.326  11.709  0.1829 -0.3323 -0.2007
  394CHOL    C2 4452   4.078   3.524  11.953 -0.1483 -0.0433  0.2134
  395CHOL   ROH 4453   5.331   6.380  13.749  0.2924 -0.0125  0.0073
  395CHOL    R1 4454   5.317   6.265  13.490  0.0235  0.0396 -0.0048
  395CHOL    R2 4455   5.125   6.338  13.305  0.0399  0.3331  0.0835
  395CHOL    R3 4456   5.342   6.384  13.147  0.0421  0.0569  0.0035
  395CHOL    R4 4457   5.118   6.352  12.960  0.0083 -0.0266  0.0662
  395CHOL    R5 4458   5.306   6.243  12.956 -0.0505 -0.1252  0.1553
  395CHOL    C1 4459   5.317   6.403  12.610 -0.0081 -0.4953 -0.0188
  395CHOL    C2 4460   5.069   6.651  12.357  0.0681 -0.2134 -0.1795
  396CHOL   ROH 4461   5.516   0.839  13.691  0.0135 -0.0014 -0.1864
  396CHOL    R1 4462   5.461   0.644  13.494 -0.0090  0.0165 -0.1997
  396CHOL    R2 4463   5.512   0.684  13.226 -0.0192  0.0344 -0.2060
  396CHOL    R3 4464   5.651   0.451  13.251 -0.0303  0.0276 -0.2221
  396CHOL    R4 4465   5.515   0.429  12.992 -0.2945 -0.1031 -0.0630
  396CHOL    R5 4466   5.507   0.285  13.156 -0.1478 -0.0062  0.0213
  396CHOL    C1 4467   5.647   0.062  12.880 -0.4651 -0.1895  0.0052
  396CHOL    C2 4468   5.421  -0.224  12.813  0.0642 -0.1033  0.3250
  397CHOL   ROH 4469   0.327   3.076  13.327  0.2272  0.0480  0.1677
  397CHOL    R1 4470   0.499   2.884  13.209 -0.1305 -0.1591 -0.0342
  397CHOL    R2 4471   0.453   2.779  12.957 -0.2146  0.3647 -0.2553
  397CHOL    R3 4472   0.707   2.863  12.912  0.0249 -0.1288  0.0728
  397CHOL    R4 4473   0.648   2.684  12.688 -0.2794  0.4535 -0.3336
  397CHOL    R5 4474   0.819   2.672  12.822 -0.3724 -0.2217 -0.2469
  397CHOL    C1 4475   1.000   2.708  12.488 -0.0924  0.0421 -0.0712
  397CHOL    C2 4476   1.016   2.546  12.216  0.1811 -0.0526  0.3302
  398CHOL   ROH 4477   3.450   0.722  13.967  0.2268 -0.1137 -0.0530
  398CHOL    R1 4478   3.253   0.753  13.765  0.1553  0.0044  0.0318
  398CHOL    R2 4479   3.300   0.690  13.500  0.1092  0.2920 -0.0538
  398CHOL    R3 4480   3.079   0.536  13.531  0.1893  0.1605 -0.1377
  398CHOL    R4 4481   3.117   0.554  13.241  0.2792  0.1793 -0.1159
  398CHOL    R5 4482   2.935   0.602  13.351  0.2143  0.0698 -0.1858
  398CHOL    C1 4483   2.802   0.330  13.119  0.4534 -0.0097 -0.2309
  398CHOL    C2 4484   3.059   0.200  12.947 -0.1015 -0.1523  0.1480
  399CHOL   ROH 4485   6.009   2.567  13.370 -0.1036  0.0944 -0.0597
  399CHOL    R1 4486   5.940   2.710  13.135 -0.1464  0.1408 -0.0198
  399CHOL    R2 4487   6.044   2.646  12.887 -0.1000  0.2636 -0.0347
  399CHOL    R3 4488   5.782   2.634  12.817 -0.0898  0.1737 -0.0553
  399CHOL    R4 4489   5.913   2.763  12.589 -0.1183  0.2143 -0.0453
  399CHOL    R5 4490   5.741   2.838  12.699 -0.1514  0.1568 -0.0608
  399CHOL    C1 4491   5.590   2.818  12.350 -0.1194  0.1011 -0.0708
  399CHOL    C2 4492   5.407   3.199  12.139  0.1939  0.0208  0.1337
  400CHOL   ROH 4493   2.435   5.221  13.242  0.2733 -0.3030  0.1442
  400CHOL    R1 4494   2.494   5.040  13.033  0.2022 -0.1678  0.0042
  400CHOL    R2 4495   2.521   5.120  12.769  0.2257  0.0225  0.0621
  400CHOL    R3 4496   2.761   4.995  12.790  0.1804 -0.0816 -0.0359
  400CHOL    R4 4497   2.732   5.052  12.504  0.1306  0.0158 -0.0119
  400CHOL    R5 4498   2.775   4.858  12.593  0.0748 -0.0287 -0.0804
  400CHOL    C1 4499   3.080   4.896  12.368  0.0327 -0.0858 -0.1469
  400CHOL    C2 4500   3.012   4.680  12.095 -0.0443  0.0206  0.1512
  401CHOL   ROH 4501   4.304   0.241  13.886  0.4427 -0.0680 -0.0986
  401CHOL    R1 4502   4.197   0.250  13.625  0.2478  0.0165 -0.0160
  401CHOL    R2 4503   4.171   0.486  13.483  0.3486  0.0311 -0.0011
  401CHOL    R3 4504   4.313   0.350  13.295  0.0811 -0.1018 -0.1135
  401CHOL    R4 4505   4.179   0.565  13.146  0.3308  0.1694  0.0292
  401CHOL    R5 4506   4.171   0.352  13.101  0.0003  0.1899 -0.0617
  401CHOL    C1 4507   4.316   0.483  12.774  0.0694  0.1253 -0.0586
  401CHOL    C2 4508   4.619   0.570  12.497  0.0002  0.1269  0.0324
  402CHOL   ROH 4509   2.520   4.260  13.491  0.2313  0.0384  0.0540
  402CHOL    R1 4510   2.405   4.091  13.295  0.1505  0.0977  0.0506
  402CHOL    R2 4511   2.137   4.101  13.227  0.1383  0.1609  0.1225
  402CHOL    R3 4512   2.236   4.133  12.976  0.0767  0.1885  0.1000
  402CHOL    R4 4513   1.990   3.978  12.939  0.0721  0.1757  0.1487
  402CHOL    R5 4514   2.188   3.926  12.866  0.0605  0.1920  0.0952
  402CHOL    C1 4515   1.997   3.937  12.536 -0.0243  0.2103  0.1431
  402CHOL    C2 4516   2.012   3.681  12.207  0.2693  0.0686  0.0165
  403CHOL   ROH 4517   7.592   2.696  10.497 -0.1041  0.1281 -0.0353
  403CHOL    R1 4518   7.680   2.585  10.742 -0.1890 -0.0922 -0.1025
  403CHOL    R2 4519   7.763   2.741  10.955  0.0604 -0.2891 -0.0549
  403CHOL    R3 4520   7.576   2.599  11.090 -0.0927 -0.1096 -0.0716
  403CHOL    R4 4521   7.731   2.735  11.299  0.1728 -0.4245 -0.0457
  403CHOL    R5 4522   7.691   2.521  11.286 -0.1244 -0.3713 -0.1494
  403CHOL    C1 4523   7.537   2.597  11.626  0.0946 -0.3348 -0.0562
  403CHOL    C2 4524   7.294   2.405  11.866 -0.1883 -0.1129  0.1711
  404CHOL   ROH 4525   3.934   5.414  10.438 -0.0575 -0.0720  0.0697
  404CHOL    R1 4526   3.884   5.226  10.644  0.1515 -0.0033  0.1863
  404CHOL    R2 4527   4.033   5.219  10.878  0.1490  0.3216  0.2071
  404CHOL    R3 4528   3.788   5.239  10.995  0.1130  0.1092  0.1706
  404CHOL    R4 4529   3.966   5.151  11.210  0.1205  0.1301  0.1624
  404CHOL    R5 4530   3.780   5.056  11.148  0.1977  0.0383  0.0856
  404CHOL    C1 4531   3.697   5.129  11.513  0.0702 -0.1808  0.1019
  404CHOL    C2 4532   3.400   5.330  11.700 -0.3347  0.1138  0.1772
  405CHOL   ROH 4533   3.154   6.257  10.897  0.0663  0.2417 -0.0206
  405CHOL    R1 4534   3.320   6.331  11.114  0.0400  0.2802 -0.0134
  405CHOL    R2 4535   3.233   6.495  11.319 -0.0434  0.1675  0.0422
  405CHOL    R3 4536   3.317   6.289  11.476  0.0966  0.1722 -0.0250
  405CHOL    R4 4537   3.196   6.480  11.662 -0.0970  0.0005  0.0301
  405CHOL    R5 4538   3.396   6.395  11.676 -0.0278  0.1590  0.0324
  405CHOL    C1 4539   3.252   6.279  12.009  0.0031 -0.0924 -0.0399
  405CHOL    C2 4540   3.308   6.189  12.468 -0.2752 -0.3725  0.1454
  406CHOL   ROH 4541   1.135   4.685  11.107  0.2293 -0.0563 -0.0135
  406CHOL    R1 4542   1.121   4.570  11.365  0.2582  0.0020  0.0135
  406CHOL    R2 4543   1.262   4.670  11.581  0.0748  0.2101  0.0334
  406CHOL    R3 4544   1.017   4.676  11.697  0.0272 -0.0156 -0.0500
  406CHOL    R4 4545   1.206   4.671  11.922 -0.0373 -0.1149  0.0197
  406CHOL    R5 4546   1.039   4.534  11.890  0.0367 -0.1776 -0.1615
  406CHOL    C1 4547   0.943   4.677  12.230 -0.1473 -0.5160 -0.0666
  406CHOL    C2 4548   1.083   4.802  12.533  0.1610  0.0098 -0.2607
  407CHOL   ROH 4549   6.576   2.627  11.984  0.0394  0.0316  0.0006
  407CHOL    R1 4550   6.313   2.659  11.884  0.0401  0.0511  0.0041
  407CHOL    R2 4551   6.261   2.746  11.626  0.0426  0.0564  0.0029
  407CHOL    R3 4552   6.115   2.517  11.613  0.0283  0.0657  0.0063
  407CHOL    R4 4553   6.015   2.681  11.392  0.0350  0.0631  0.0091
  407CHOL    R5 4554   5.896   2.589  11.550  0.0330  0.0735  0.0085
  407CHOL    C1 4555   5.734   2.428  11.244  0.0172  0.0756  0.0159
  407CHOL    C2 4556   5.392   2.188  11.125  0.2458 -0.3056  0.0697
  408CHOL   ROH 4557   6.585   0.613  10.862 -0.0663 -0.2294  0.1107
  408CHOL    R1 4558   6.472   0.543  11.111  0.1369 -0.1585  0.2260
  408CHOL    R2 4559   6.625   0.464  11.327  0.3342  0.1320  0.2031
  408CHOL    R3 4560   6.491   0.664  11.454  0.2227  0.1042  0.1292
  408CHOL    R4 4561   6.639   0.527  11.667  0.2133  0.2090  0.1937
  408CHOL    R5 4562   6.425   0.568  11.663  0.2024  0.1245  0.1283
  408CHOL    C1 4563   6.522   0.752  11.983  0.0381  0.2276  0.1191
  408CHOL    C2 4564   6.719   0.856  12.293  0.2295 -0.2074 -0.1549
  409CHOL   ROH 4565   1.961   6.136  10.631 -0.1546 -0.2643 -0.0710
  409CHOL    R1 4566   1.771   6.107  10.839 -0.1012 -0.1962 -0.0112
  409CHOL    R2 4567   1.791   5.911  11.033 -0.0622 -0.1480  0.0395
  409CHOL    R3 4568   1.773   6.123  11.203  0.0005 -0.0986 -0.0164
  409CHOL    R4 4569   1.762   5.887  11.377 -0.0877 -0.0433  0.0442
  409CHOL    R5 4570   1.618   6.051  11.371 -0.0297  0.0010 -0.0051
  409CHOL    C1 4571   1.728   6.072  11.736 -0.0438  0.0640 -0.0055
  409CHOL    C2 4572   1.488   6.069  12.085 -0.1359 -0.0735 -0.4275
  410CHOL   ROH 4573   0.464   0.293  11.334  0.0576  0.0492  0.1459
  410CHOL    R1 4574   0.311   0.428  11.530 -0.1493  0.0193  0.0081
  410CHOL    R2 4575   0.067   0.334  11.618 -0.0644 -0.2049  0.0185
  410CHOL    R3 4576   0.183   0.354  11.863 -0.1399  0.1168  0.0328
  410CHOL    R4 4577  -0.101   0.303  11.919 -0.0742 -0.2790  0.0054
  410CHOL    R5 4578   0.020   0.467  11.997 -0.3373 -0.0486 -0.0663
  410CHOL    C1 4579  -0.089   0.303  12.324 -0.1509 -0.0202  0.0112
  410CHOL    C2 4580  -0.295   0.512  12.557  0.0351  0.1096  0.1747
  411CHOL   ROH 4581   7.291   2.609  13.364  0.1815  0.1387  0.0149
  411CHOL    R1 4582   7.413   2.686  13.121  0.2729 -0.0375  0.0039
  411CHOL    R2 4583   7.608   2.534  12.997  0.0451 -0.3203 -0.0099
  411CHOL    R3 4584   7.440   2.550  12.784  0.0502 -0.0809  0.0003
  411CHOL    R4 4585   7.709   2.564  12.668  0.0654  0.0345  0.0239
  411CHOL    R5 4586   7.546   2.705  12.636  0.0677  0.0817  0.1727
  411CHOL    C1 4587   7.610   2.596  12.276  0.0820  0.4659  0.0533
  411CHOL    C2 4588   7.887   2.412  12.003 -0.1187  0.0087  0.0373
  412CHOL   ROH 4589   7.848   7.533  13.722 -0.3033 -0.5097  0.2104
  412CHOL    R1 4590   7.720   7.479  13.475 -0.2288 -0.1246  0.0796
  412CHOL    R2 4591   7.817   7.573  13.234  0.0894 -0.0965  0.2050
  412CHOL    R3 4592   7.806   7.311  13.164 -0.2843 -0.0369  0.0188
  412CHOL    R4 4593   7.816   7.455  12.909  0.1859  0.1156  0.1269
  412CHOL    R5 4594   7.668   7.307  12.968 -0.1143  0.3192 -0.1105
  412CHOL    C1 4595   7.806   7.140  12.654 -0.1087  0.2950 -0.0935
  412CHOL    C2 4596   7.513   7.331  12.475 -0.0573  0.1413  0.2051
  413CHOL   ROH 4597   5.503   7.319  11.096 -0.1062 -0.0233  0.1165
  413CHOL    R1 4598   5.342   7.181  11.284 -0.0533 -0.0237  0.1616
  413CHOL    R2 4599   5.449   7.022  11.484  0.0067  0.0507  0.1891
  413CHOL    R3 4600   5.300   7.182  11.646 -0.0225  0.0476  0.1654
  413CHOL    R4 4601   5.390   6.964  11.819  0.1013  0.1432  0.2224
  413CHOL    R5 4602   5.185   7.029  11.790  0.0686  0.0511  0.2429
  413CHOL    C1 4603   5.216   7.079  12.167  0.1290  0.1942  0.2197
  413CHOL    C2 4604   5.161   7.420  12.322 -0.2339 -0.1623 -0.0875
  414CHOL   ROH 4605   2.827   1.814  10.930  0.2182 -0.1779 -0.0719
  414CHOL    R1 4606   2.899   1.743  11.194  0.2077  0.0341 -0.0101
  414CHOL    R2 4607   2.950   1.930  11.390 -0.1154  0.1914 -0.0718
  414CHOL    R3 4608   2.762   1.790  11.528  0.0103  0.0057 -0.0853
  414CHOL    R4 4609   2.920   1.928  11.734 -0.1164  0.1354 -0.0720
  414CHOL    R5 4610   2.878   1.714  11.724  0.0804  0.0949 -0.0904
  414CHOL    C1 4611   2.726   1.794  12.064  0.0011 -0.0716 -0.0845
  414CHOL    C2 4612   2.509   1.774  12.386  0.1965  0.4002 -0.0607
  415CHOL   ROH 4613   1.144   5.575  13.690  0.1330 -0.1401  0.0995
  415CHOL    R1 4614   1.212   5.627  13.420  0.1532 -0.0823  0.1148
  415CHOL    R2 4615   1.022   5.671  13.224  0.1590 -0.2379  0.0691
  415CHOL    R3 4616   1.164   5.898  13.182 -0.0184 -0.1186  0.1074
  415CHOL    R4 4617   1.137   5.777  12.916  0.1480 -0.1344  0.1011
  415CHOL    R5 4618   1.323   5.839  13.013  0.0728  0.0177  0.1462
  415CHOL    C1 4619   1.339   6.053  12.698 -0.0248  0.0381  0.1558
  415CHOL    C2 4620   1.702   6.240  12.553 -0.1906  0.1569 -0.2842
  416CHOL   ROH 4621   1.234   5.733  10.913  0.0095  0.3151 -0.0056
  416CHOL    R1 4622   1.324   5.811  11.170  0.0386  0.1926  0.0219
  416CHOL    R2 4623   1.153   5.841  11.385  0.0730  0.0213  0.0739
  416CHOL    R3 4624   1.325   5.668  11.505  0.1454 -0.0002 -0.0590
  416CHOL    R4 4625   1.171   5.785  11.725  0.2788 -0.0328  0.0558
  416CHOL    R5 4626   1.388   5.778  11.708  0.2701 -0.0323 -0.0784
  416CHOL    C1 4627   1.342   5.589  12.036  0.4666 -0.0844 -0.0794
  416CHOL    C2 4628   1.316   5.666  12.373  0.1198 -0.0209 -0.0274
  417CHOL   ROH 4629   3.991  -0.170  11.035  0.2485 -0.0023  0.0949
  417CHOL    R1 4630   4.143  -0.137  11.272  0.2523  0.0497  0.0859
  417CHOL    R2 4631   4.213   0.112  11.370  0.1914  0.0763  0.0723
  417CHOL    R3 4632   4.095   0.020  11.597  0.2249  0.0525  0.0794
  417CHOL    R4 4633   4.224   0.272  11.676  0.1459  0.0897  0.0666
  417CHOL    R5 4634   4.250   0.077  11.771  0.2066  0.1060  0.0741
  417CHOL    C1 4635   4.120   0.278  12.068  0.1508  0.0752  0.0698
  417CHOL    C2 4636   4.219   0.391  12.276 -0.0734  0.2228 -0.0778
  418CHOL   ROH 4637   0.468   3.462  13.700 -0.2398  0.1593  0.0240
  418CHOL    R1 4638   0.569   3.501  13.439 -0.1456  0.0401  0.0422
  418CHOL    R2 4639   0.815   3.402  13.358 -0.1404 -0.0405  0.1599
  418CHOL    R3 4640   0.668   3.289  13.159 -0.0963 -0.0848  0.1521
  418CHOL    R4 4641   0.932   3.335  13.040 -0.1095  0.0311  0.1560
  418CHOL    R5 4642   0.740   3.402  12.961 -0.1389 -0.0387  0.1604
  418CHOL    C1 4643   0.862   3.190  12.668 -0.0501  0.0311  0.1462
  418CHOL    C2 4644   0.673   3.123  12.458  0.2734  0.1827  0.1534
  419CHOL   ROH 4645   7.371   3.735  10.403  0.0081  0.0794  0.0038
  419CHOL    R1 4646   7.310   3.763  10.678 -0.0979  0.0845 -0.0199
  419CHOL    R2 4647   7.438   3.617  10.874 -0.1352  0.1290  0.0350
  419CHOL    R3 4648   7.489   3.862  10.979 -0.2306  0.1475  0.0400
  419CHOL    R4 4649   7.491   3.681  11.210 -0.1689  0.1391  0.0385
  419CHOL    R5 4650   7.373   3.863  11.188 -0.2387  0.0973  0.0380
  419CHOL    C1 4651   7.570   3.949  11.503 -0.2782  0.1623  0.0455
  419CHOL    C2 4652   7.700   4.111  11.824 -0.1565 -0.0808 -0.0994
  420CHOL   ROH 4653   3.203   2.078  13.394 -0.2135 -0.0715 -0.1180
  420CHOL    R1 4654   3.208   2.108  13.113 -0.0540 -0.0166 -0.1105
  420CHOL    R2 4655   3.402   2.255  12.983  0.0523 -0.0352  0.0226
  420CHOL    R3 4656   3.436   2.025  12.842  0.0742 -0.0159 -0.0032
  420CHOL    R4 4657   3.596   2.225  12.698  0.0023  0.0298 -0.0187
  420CHOL    R5 4658   3.442   2.095  12.613  0.0136  0.0039  0.0015
  420CHOL    C1 4659   3.742   1.991  12.401 -0.0062  0.0858 -0.0669
  420CHOL    C2 4660   4.045   1.884  12.135 -0.1882  0.0570  0.3764
  421CHOL   ROH 4661   1.992   0.961  11.053  0.0285 -0.0469  0.1165
  421CHOL    R1 4662   1.981   1.049  11.321  0.0493  0.0100  0.0992
  421CHOL    R2 4663   1.826   0.925  11.513  0.0413  0.0676  0.1323
  421CHOL    R3 4664   2.061   0.911  11.648  0.0454  0.0674  0.1243
  421CHOL    R4 4665   1.869   1.016  11.843  0.0713  0.1517  0.1050
  421CHOL    R5 4666   2.060   1.105  11.789  0.0828  0.1061  0.0710
  421CHOL    C1 4667   2.115   1.056  12.163  0.0925  0.2005  0.0815
  421CHOL    C2 4668   2.180   1.325  12.530 -0.0490 -0.1921 -0.4207
  422CHOL   ROH 4669   7.056   3.980  13.571  0.3672  0.1049  0.0652
  422CHOL    R1 4670   7.118   3.917  13.303  0.2345  0.1007  0.0357
  422CHOL    R2 4671   7.077   4.095  13.094  0.1933  0.1188  0.0661
  422CHOL    R3 4672   7.340   4.047  13.045  0.1600  0.0503 -0.0572
  422CHOL    R4 4673   7.219   4.076  12.780  0.0307  0.0811 -0.0071
  422CHOL    R5 4674   7.340   3.909  12.850  0.0246  0.0453 -0.0606
  422CHOL    C1 4675   7.549   4.021  12.551 -0.0954 -0.0051 -0.1655
  422CHOL    C2 4676   7.442   3.961  12.232 -0.2449 -0.0027  0.0991
  423CHOL   ROH 4677   6.525   4.947  10.515 -0.0200  0.1342  0.0277
  423CHOL    R1 4678   6.586   4.783  10.738  0.2295  0.1395 -0.0308
  423CHOL    R2 4679   6.762   4.861  10.936 -0.1424  0.5101  0.1817
  423CHOL    R3 4680   6.552   4.803  11.100 -0.1729 -0.1778 -0.0392
  423CHOL    R4 4681   6.788   4.700  11.241 -0.0130  0.2404  0.0312
  423CHOL    R5 4682   6.607   4.589  11.192  0.2717 -0.1671 -0.2364
  423CHOL    C1 4683   6.607   4.552  11.572  0.0337 -0.5624 -0.2636
  423CHOL    C2 4684   6.603   4.318  11.763 -0.3327  0.0266  0.1812
  424CHOL   ROH 4685   3.398   4.353  10.629  0.0781  0.1639 -0.0324
  424CHOL    R1 4686   3.587   4.330  10.839  0.1977  0.2741 -0.1261
  424CHOL    R2 4687   3.634   4.534  11.018 -0.0115  0.2184 -0.0009
  424CHOL    R3 4688   3.581   4.342  11.203  0.3263  0.0072 -0.1140
  424CHOL    R4 4689   3.724   4.551  11.352  0.0142  0.1415 -0.0037
  424CHOL    R5 4690   3.776   4.339  11.343  0.3550  0.2264 -0.1496
  424CHOL    C1 4691   3.726   4.380  11.719  0.3463 -0.1015 -0.1116
  424CHOL    C2 4692   3.988   4.526  12.102 -0.0793 -0.0812  0.0272
  425CHOL   ROH 4693   5.600   4.817  10.696 -0.0332 -0.0041  0.1907
  425CHOL    R1 4694   5.586   4.808  10.978 -0.0027 -0.1150  0.1884
  425CHOL    R2 4695   5.383   4.679  11.113  0.0284 -0.1885  0.1574
  425CHOL    R3 4696   5.589   4.551  11.236  0.0536 -0.2135  0.0915
  425CHOL    R4 4697   5.429   4.661  11.456  0.0019 -0.3897  0.1523
  425CHOL    R5 4698   5.643   4.690  11.423  0.0012 -0.3128  0.1853
  425CHOL    C1 4699   5.649   4.530  11.769  0.0100 -0.5303  0.0874
  425CHOL    C2 4700   5.718   4.718  12.149 -0.0628 -0.2680 -0.1335
  426CHOL   ROH 4701   3.803   6.384  13.899  0.2310  0.0650  0.0598
  426CHOL    R1 4702   3.771   6.490  13.639  0.1420 -0.0758  0.0129
  426CHOL    R2 4703   3.921   6.703  13.545 -0.0518  0.0231 -0.0699
  426CHOL    R3 4704   3.978   6.530  13.342  0.1163 -0.0097  0.0026
  426CHOL    R4 4705   3.999   6.796  13.222  0.1830 -0.0229 -0.0289
  426CHOL    R5 4706   3.878   6.630  13.149  0.2493 -0.0493 -0.0916
  426CHOL    C1 4707   4.097   6.689  12.843  0.4774 -0.0804  0.0630
  426CHOL    C2 4708   3.897   6.860  12.626  0.2031 -0.4023  0.1490
  427CHOL   ROH 4709   2.634   3.501  10.701  0.2814 -0.0312 -0.0856
  427CHOL    R1 4710   2.589   3.624  10.951  0.0758 -0.0238 -0.1235
  427CHOL    R2 4711   2.637   3.495  11.191 -0.1507 -0.0291 -0.0764
  427CHOL    R3 4712   2.790   3.714  11.241 -0.1655 -0.0483  0.0535
  427CHOL    R4 4713   2.826   3.542  11.476 -0.0980 -0.2120 -0.0805
  427CHOL    R5 4714   2.765   3.752  11.476 -0.1206 -0.2208  0.0848
  427CHOL    C1 4715   3.081   3.775  11.689 -0.0812 -0.3367  0.0391
  427CHOL    C2 4716   3.465   3.558  11.772 -0.1118 -0.0608 -0.1011
  428CHOL   ROH 4717   1.117   1.910  11.217 -0.0937  0.2431  0.0563
  428CHOL    R1 4718   1.055   1.798  11.470 -0.0624  0.1122  0.0067
  428CHOL    R2 4719   1.142   1.910  11.707  0.0348 -0.0559  0.0511
  428CHOL    R3 4720   0.878   1.904  11.769  0.0490 -0.0094  0.1171
  428CHOL    R4 4721   1.009   2.002  12.013  0.1026  0.2165  0.0013
  428CHOL    R5 4722   0.872   1.833  11.998  0.1043  0.1964  0.1850
  428CHOL    C1 4723   0.683   2.050  12.249  0.1554  0.4187  0.0343
  428CHOL    C2 4724   0.784   2.181  12.567  0.0291 -0.0393  0.2888
  429CHOL   ROH 4725   7.067   3.049  13.135 -0.0829  0.0136 -0.0594
  429CHOL    R1 4726   7.253   3.082  12.924  0.0060  0.1710  0.0422
  429CHOL    R2 4727   7.192   3.024  12.662  0.2783 -0.1370  0.0396
  429CHOL    R3 4728   7.274   3.280  12.619 -0.1305 -0.0188 -0.0920
  429CHOL    R4 4729   7.304   3.146  12.358  0.5046 -0.2407  0.0788
  429CHOL    R5 4730   7.458   3.257  12.466  0.1461  0.1599  0.2040
  429CHOL    C1 4731   7.446   3.458  12.142  0.2527 -0.1900 -0.0220
  429CHOL    C2 4732   7.638   3.519  11.885 -0.2681  0.2487  0.2447
  430CHOL   ROH 4733   3.010   7.489  13.764  0.0227  0.0983  0.0473
  430CHOL    R1 4734   2.938   7.431  13.496  0.0822  0.0226  0.0472
  430CHOL    R2 4735   2.723   7.551  13.370  0.0608 -0.0709 -0.0101
  430CHOL    R3 4736   2.911   7.616  13.184  0.0699 -0.0460  0.0080
  430CHOL    R4 4737   2.661   7.594  13.033  0.1016 -0.1262 -0.0248
  430CHOL    R5 4738   2.848   7.491  12.990  0.1313 -0.0830  0.0141
  430CHOL    C1 4739   2.800   7.680  12.662  0.1339 -0.1351 -0.0163
  430CHOL    C2 4740   2.496   7.614  12.562  0.0293 -0.2127 -0.2122
  431CHOL   ROH 4741   2.534   4.439  10.189  0.2337 -0.2341  0.2748
  431CHOL    R1 4742   2.511   4.525  10.458 -0.0527 -0.2007  0.2441
  431CHOL    R2 4743   2.365   4.387  10.647 -0.1011 -0.2826  0.1531
  431CHOL    R3 4744   2.598   4.393  10.786 -0.2147 -0.0744  0.3378
  431CHOL    R4 4745   2.400   4.291  10.977 -0.2359 -0.4378  0.1231
  431CHOL    R5 4746   2.533   4.461  11.007 -0.4693 -0.2882  0.3312
  431CHOL    C1 4747   2.640   4.242  11.300 -0.4210 -0.3327  0.2790
  431CHOL    C2 4748   2.441   4.199  11.507  0.2325  0.3897 -0.1544
  432CHOL   ROH 4749   0.315   5.396  11.108 -0.0995  0.0929  0.0543
  432CHOL    R1 4750   0.248   5.217  11.316 -0.0700  0.0226  0.0023
  432CHOL    R2 4751   0.321   5.261  11.579 -0.0996 -0.0294  0.0133
  432CHOL    R3 4752   0.054   5.229  11.624 -0.0943 -0.1092 -0.0051
  432CHOL    R4 4753   0.181   5.169  11.881 -0.0871  0.0331  0.0389
  432CHOL    R5 4754   0.041   5.042  11.772 -0.0339 -0.0635  0.0671
  432CHOL    C1 4755  -0.151   5.085  12.099 -0.0749 -0.0054  0.0364
  432CHOL    C2 4756  -0.134   5.217  12.354 -0.0322 -0.1967  0.0382
  433CHOL   ROH 4757   5.256   3.093  13.804  0.1313 -0.0489  0.1561
  433CHOL    R1 4758   5.075   3.062  13.588  0.1221 -0.0528  0.1628
  433CHOL    R2 4759   5.080   3.226  13.366  0.0666 -0.0089  0.1867
  433CHOL    R3 4760   5.100   2.991  13.232  0.1173  0.0176  0.1501
  433CHOL    R4 4761   5.093   3.194  13.022  0.1907  0.0445  0.1870
  433CHOL    R5 4762   4.963   3.020  13.038  0.1911  0.0448  0.1077
  433CHOL    C1 4763   5.120   2.954  12.696  0.3106  0.1004  0.1527
  433CHOL    C2 4764   5.027   2.989  12.441  0.2055 -0.1432 -0.0208
  434CHOL   ROH 4765   4.876   3.855  10.621 -0.0961 -0.0866 -0.0458
  434CHOL    R1 4766   4.836   3.900  10.898 -0.0017 -0.1182 -0.0257
  434CHOL    R2 4767   4.747   4.142  10.997  0.1834 -0.0729  0.0500
  434CHOL    R3 4768   4.557   3.987  11.114  0.1045  0.0269  0.0527
  434CHOL    R4 4769   4.508   4.255  11.220  0.0956  0.0859 -0.1230
  434CHOL    R5 4770   4.536   4.073  11.336  0.0113  0.1521 -0.0080
  434CHOL    C1 4771   4.190   4.174  11.459 -0.0296  0.2721 -0.2212
  434CHOL    C2 4772   4.277   4.278  11.751 -0.3609 -0.2380 -0.2943
  435CHOL   ROH 4773   0.399   0.780  11.171 -0.0465  0.0258 -0.0214
  435CHOL    R1 4774   0.252   0.918  11.370  0.0597  0.1076  0.0010
  435CHOL    R2 4775   0.203   0.811  11.621  0.0282  0.1305  0.0024
  435CHOL    R3 4776   0.315   1.043  11.706  0.1747  0.0630 -0.0027
  435CHOL    R4 4777   0.186   0.931  11.944 -0.0736  0.2409 -0.0430
  435CHOL    R5 4778   0.157   1.131  11.863  0.1467  0.2450 -0.1263
  435CHOL    C1 4779   0.282   1.219  12.213  0.0047  0.2417 -0.0742
  435CHOL    C2 4780   0.665   1.433  12.241  0.1132 -0.0749 -0.0569
  436CHOL   ROH 4781   4.730   5.214  10.672 -0.1277  0.1724  0.0958
  436CHOL    R1 4782   4.644   5.265  10.937 -0.0831  0.0459  0.1350
  436CHOL    R2 4783   4.431   5.131  11.052  0.0483 -0.1365  0.1692
  436CHOL    R3 4784   4.613   5.075  11.246  0.1494 -0.0522  0.1000
  436CHOL    R4 4785   4.363   5.120  11.391  0.1855 -0.1539  0.1969
  436CHOL    R5 4786   4.554   5.219  11.427  0.1590 -0.0706  0.1183
  436CHOL    C1 4787   4.495   5.061  11.770  0.3603 -0.0848  0.1480
  436CHOL    C2 4788   4.437   4.768  12.011 -0.1721  0.1406 -0.2653
  437CHOL   ROH 4789   1.161   4.345  13.658 -0.1202 -0.1054 -0.0003
  437CHOL    R1 4790   1.055   4.408  13.403  0.0508  0.0514 -0.0365
  437CHOL    R2 4791   1.209   4.513  13.199  0.2571 -0.0952  0.0336
  437CHOL    R3 4792   1.111   4.301  13.060  0.0684  0.0297 -0.0253
  437CHOL    R4 4793   1.228   4.476  12.856  0.0875  0.0433  0.0088
  437CHOL    R5 4794   1.025   4.397  12.858  0.0434  0.1698  0.0554
  437CHOL    C1 4795   1.147   4.256  12.526 -0.1884  0.2411 -0.0609
  437CHOL    C2 4796   1.176   4.154  12.229  0.1964  0.1367 -0.0158
  438CHOL   ROH 4797   5.518   5.878  10.957  0.1702  0.2954 -0.1487
  438CHOL    R1 4798   5.642   6.005  11.178  0.1011  0.0965  0.0080
  438CHOL    R2 4799   5.500   6.100  11.395  0.0187  0.0045 -0.0023
  438CHOL    R3 4800   5.673   5.943  11.535 -0.1192 -0.1621 -0.0153
  438CHOL    R4 4801   5.529   6.096  11.740  0.2410  0.1878 -0.0169
  438CHOL    R5 4802   5.745   6.082  11.717  0.2080 -0.1481 -0.1521
  438CHOL    C1 4803   5.708   5.947  12.072  0.2410  0.1381 -0.0377
  438CHOL    C2 4804   5.738   5.722  12.359  0.1623 -0.2004 -0.1145
  439CHOL   ROH 4805   1.072   1.583  13.936  0.1202  0.0498 -0.0532
  439CHOL    R1 4806   1.092   1.532  13.658  0.1460  0.0503 -0.0505
  439CHOL    R2 4807   1.334   1.492  13.532  0.1443 -0.1025 -0.0017
  439CHOL    R3 4808   1.215   1.262  13.447  0.0135 -0.0188 -0.0397
  439CHOL    R4 4809   1.386   1.345  13.223  0.2020 -0.1769  0.0427
  439CHOL    R5 4810   1.173   1.300  13.214  0.1717 -0.0119 -0.0684
  439CHOL    C1 4811   1.305   1.044  12.964  0.1130 -0.1417  0.0331
  439CHOL    C2 4812   1.294   0.867  12.668 -0.1105  0.1060  0.0077
  440CHOL   ROH 4813   6.080   5.753  10.702  0.0821  0.3780  0.0538
  440CHOL    R1 4814   5.965   5.652  10.940 -0.0591  0.4001 -0.0051
  440CHOL    R2 4815   6.115   5.532  11.138 -0.2134  0.1698 -0.0299
  440CHOL    R3 4816   5.996   5.717  11.296 -0.0510  0.2274  0.0280
  440CHOL    R4 4817   6.099   5.516  11.483 -0.2875  0.0291 -0.0387
  440CHOL    R5 4818   5.894   5.589  11.472 -0.2158  0.2485 -0.0457
  440CHOL    C1 4819   5.978   5.681  11.832 -0.1782  0.0014  0.0107
  440CHOL    C2 4820   6.205   5.682  12.179 -0.2436  0.0843  0.1364
  441CHOL   ROH 4821   5.640   4.227  13.562 -0.0408  0.0086  0.0496
  441CHOL    R1 4822   5.591   4.268  13.286 -0.0720  0.1557  0.0751
  441CHOL    R2 4823   5.633   4.072  13.096  0.2182  0.3496 -0.0814
  441CHOL    R3 4824   5.374   4.125  13.032  0.1458  0.0472 -0.0484
  441CHOL    R4 4825   5.488   4.008  12.789  0.2475  0.2192 -0.0673
  441CHOL    R5 4826   5.383   4.197  12.804  0.0239  0.0853 -0.0340
  441CHOL    C1 4827   5.160   4.020  12.550  0.1965 -0.1406 -0.0281
  441CHOL    C2 4828   5.021   4.001  12.205 -0.1014 -0.0013 -0.6362
  442CHOL   ROH 4829   6.631   3.401  10.505 -0.0538 -0.0964 -0.0308
  442CHOL    R1 4830   6.683   3.505  10.762 -0.1257 -0.0767 -0.0241
  442CHOL    R2 4831   6.903   3.663  10.817 -0.1462 -0.0646  0.0233
  442CHOL    R3 4832   6.715   3.836  10.912 -0.1779 -0.0653 -0.0378
  442CHOL    R4 4833   6.953   3.886  11.076 -0.1675  0.0788 -0.0947
  442CHOL    R5 4834   6.752   3.839  11.148 -0.1459  0.0627 -0.0438
  442CHOL    C1 4835   6.806   4.178  11.316 -0.2096  0.1618 -0.2205
  442CHOL    C2 4836   7.083   4.226  11.502 -0.1103  0.2562 -0.2929
  443CHOL   ROH 4837   6.009   6.681  13.716  0.1968 -0.3705  0.0772
  443CHOL    R1 4838   6.092   6.811  13.479  0.0152 -0.1874  0.1110
  443CHOL    R2 4839   6.290   6.708  13.315  0.0025  0.0221 -0.0322
  443CHOL    R3 4840   6.099   6.733  13.123 -0.0938  0.0177  0.0612
  443CHOL    R4 4841   6.349   6.698  12.974 -0.1264  0.2295 -0.0628
  443CHOL    R5 4842   6.205   6.860  12.950 -0.2294  0.1685  0.0811
  443CHOL    C1 4843   6.204   6.716  12.596 -0.2918  0.3460  0.0070
  443CHOL    C2 4844   6.096   6.674  12.329  0.2373 -0.4894 -0.0235
  444CHOL   ROH 4845   5.162   1.940  13.194 -0.1510  0.1618  0.0196
  444CHOL    R1 4846   5.251   2.003  12.933 -0.1865  0.1529  0.0054
  444CHOL    R2 4847   5.496   1.920  12.836 -0.1624  0.2264  0.0073
  444CHOL    R3 4848   5.345   1.818  12.634 -0.1339  0.1402  0.0288
  444CHOL    R4 4849   5.623   1.791  12.541 -0.1216  0.2179  0.0285
  444CHOL    R5 4850   5.459   1.888  12.434 -0.1590  0.1454  0.0142
  444CHOL    C1 4851   5.555   1.621  12.180 -0.0711  0.1320  0.0612
  444CHOL    C2 4852   5.515   1.536  11.858  0.0181 -0.1794  0.4164
  445CHOL   ROH 4853   0.805   0.485  13.646 -0.0681  0.0421  0.0645
  445CHOL    R1 4854   0.781   0.373  13.388 -0.0556  0.1280  0.0248
  445CHOL    R2 4855   0.596   0.463  13.203  0.0275  0.2667  0.0018
  445CHOL    R3 4856   0.816   0.489  13.045  0.0814  0.2156  0.0689
  445CHOL    R4 4857   0.598   0.610  12.890  0.1513  0.2011 -0.0284
  445CHOL    R5 4858   0.734   0.454  12.822  0.1577  0.1789  0.0500
  445CHOL    C1 4859   0.805   0.721  12.560  0.2740  0.1149  0.0170
  445CHOL    C2 4860   0.746   0.929  12.244  0.0971 -0.0949 -0.2014
  446CHOL   ROH 4861   7.271   2.337  11.210 -0.0645  0.0721  0.2152
  446CHOL    R1 4862   7.454   2.135  11.284  0.0225  0.1184  0.1310
  446CHOL    R2 4863   7.634   2.166  11.492 -0.0192  0.0923  0.1716
  446CHOL    R3 4864   7.521   1.935  11.581  0.0786 -0.0093  0.0337
  446CHOL    R4 4865   7.792   1.932  11.690 -0.0108  0.1931  0.2836
  446CHOL    R5 4866   7.698   1.775  11.572  0.2184  0.1326  0.1715
  446CHOL    C1 4867   7.779   1.579  11.889  0.0860  0.1564  0.2191
  446CHOL    C2 4868   8.137   1.569  11.781  0.1541 -0.2793 -0.0038
  447CHOL   ROH 4869   4.002   7.201  11.121 -0.1667  0.3521 -0.0393
  447CHOL    R1 4870   4.083   7.165  11.390  0.0612  0.1122 -0.1357
  447CHOL    R2 4871   4.337   7.227  11.478  0.0458  0.3176 -0.2378
  447CHOL    R3 4872   4.202   7.377  11.661 -0.0206 -0.0753  0.0509
  447CHOL    R4 4873   4.481   7.383  11.751  0.0913  0.3469 -0.2779
  447CHOL    R5 4874   4.307   7.326  11.870  0.3244 -0.0704 -0.1127
  447CHOL    C1 4875   4.438   7.615  12.081  0.0554 -0.0050 -0.0301
  447CHOL    C2 4876   4.805   7.765  12.257 -0.0762 -0.1520 -0.0928
  448CHOL   ROH 4877   6.710   1.814  13.501  0.1302 -0.0072  0.3148
  448CHOL    R1 4878   6.815   1.690  13.269 -0.0821 -0.0032  0.2150
  448CHOL    R2 4879   6.992   1.818  13.099 -0.1386 -0.0466  0.1264
  448CHOL    R3 4880   7.144   1.598  13.145 -0.2061 -0.1277 -0.0295
  448CHOL    R4 4881   7.289   1.746  12.938 -0.1231  0.0176  0.1256
  448CHOL    R5 4882   7.228   1.537  12.929 -0.1770  0.0374 -0.0676
  448CHOL    C1 4883   7.605   1.498  12.887 -0.1775 -0.0212 -0.0214
  448CHOL    C2 4884   7.835   1.601  12.720  0.2487  0.2381  0.1831
  449CHOL   ROH 4885   4.628   1.146  10.887 -0.1437 -0.0537  0.0593
  449CHOL    R1 4886   4.729   1.119  11.149 -0.0723  0.2036  0.0607
  449CHOL    R2 4887   4.698   1.315  11.342 -0.5756  0.1353  0.0612
  449CHOL    R3 4888   4.592   1.110  11.486 -0.0627 -0.1469  0.0589
  449CHOL    R4 4889   4.618   1.330  11.678 -0.7263 -0.0277  0.0343
  449CHOL    R5 4890   4.697   1.128  11.701 -0.1708  0.1779  0.0887
  449CHOL    C1 4891   4.472   1.147  12.009 -0.3325 -0.3876  0.0165
  449CHOL    C2 4892   4.754   0.913  12.189 -0.3507 -0.0544  0.4830
  450CHOL   ROH 4893   0.572   6.506  13.563  0.0378 -0.0189  0.0275
  450CHOL    R1 4894   0.598   6.604  13.299  0.0742 -0.0013  0.0377
  450CHOL    R2 4895   0.379   6.654  13.137  0.1022 -0.1001 -0.0282
  450CHOL    R3 4896   0.493   6.901  13.115 -0.0071 -0.0459  0.0094
  450CHOL    R4 4897   0.357   6.858  12.859  0.4154 -0.2853 -0.1938
  450CHOL    R5 4898   0.567   6.912  12.888  0.3475 -0.1451  0.1095
  450CHOL    C1 4899   0.451   7.207  12.676  0.4951 -0.3421 -0.2550
  450CHOL    C2 4900   0.301   7.237  12.292  0.1692 -0.1015 -0.0324
  451CHOL   ROH 4901   3.729   2.789  10.789 -0.2705 -0.3673 -0.2413
  451CHOL    R1 4902   3.780   2.694  11.050 -0.2453 -0.1810 -0.1770
  451CHOL    R2 4903   3.805   2.863  11.268 -0.2493 -0.0275 -0.2955
  451CHOL    R3 4904   3.611   2.704  11.372 -0.2265  0.0247 -0.1715
  451CHOL    R4 4905   3.777   2.778  11.602  0.0168 -0.1189 -0.2945
  451CHOL    R5 4906   3.723   2.576  11.541 -0.1269 -0.0778 -0.3115
  451CHOL    C1 4907   3.580   2.579  11.895  0.1932 -0.1230 -0.1776
  451CHOL    C2 4908   3.442   2.216  12.119 -0.1752 -0.0514 -0.0272
  452CHOL   ROH 4909   6.179   2.174  13.606  0.0431 -0.2451 -0.1711
  452CHOL    R1 4910   6.162   2.092  13.336  0.1477 -0.1351 -0.2115
  452CHOL    R2 4911   6.356   2.155  13.149  0.3735 -0.3146 -0.0398
  452CHOL    R3 4912   6.359   1.886  13.110  0.0660 -0.3105 -0.1263
  452CHOL    R4 4913   6.541   1.993  12.906  0.1721 -0.4419 -0.1113
  452CHOL    R5 4914   6.371   1.861  12.872  0.0140 -0.2438 -0.1388
  452CHOL    C1 4915   6.652   1.647  12.727 -0.2338 -0.5123 -0.2340
  452CHOL    C2 4916   6.485   1.320  12.593  0.0354 -0.0220  0.2405
  453CHOL   ROH 4917   3.226   3.003  13.680  0.0776 -0.1443 -0.0987
  453CHOL    R1 4918   3.079   2.939  13.446 -0.0335 -0.0504 -0.0549
  453CHOL    R2 4919   2.859   3.086  13.365  0.0075  0.0634  0.0358
  453CHOL    R3 4920   2.998   3.104  13.132 -0.0635  0.0205 -0.0104
  453CHOL    R4 4921   2.720   3.160  13.057 -0.0516  0.2354  0.1025
  453CHOL    R5 4922   2.851   3.010  12.968 -0.1893  0.1634  0.0190
  453CHOL    C1 4923   2.770   3.219  12.659 -0.1527  0.2952  0.0979
  453CHOL    C2 4924   2.841   3.279  12.399  0.1358  0.0392  0.0497
  454CHOL   ROH 4925   6.788   6.236  10.859  0.0103 -0.1424  0.1051
  454CHOL    R1 4926   6.946   6.143  11.075 -0.0497 -0.1538  0.1427
  454CHOL    R2 4927   6.846   6.117  11.331 -0.1421 -0.2446  0.0928
  454CHOL    R3 4928   6.938   5.862  11.307 -0.0614 -0.2149  0.0708
  454CHOL    R4 4929   6.933   5.913  11.596 -0.2422 -0.2927  0.0904
  454CHOL    R5 4930   7.103   5.842  11.479 -0.1522 -0.2160  0.1642
  454CHOL    C1 4931   7.070   5.555  11.728 -0.2247 -0.2929  0.0682
  454CHOL    C2 4932   7.180   5.274  12.137  0.0956  0.1530  0.4073
  455CHOL   ROH 4933   3.051   7.762  11.195  0.0244 -0.2425 -0.0003
  455CHOL    R1 4934   3.046   7.682  11.466 -0.1255 -0.2388 -0.0005
  455CHOL    R2 4935   3.106   7.425  11.547 -0.0803 -0.2168  0.0447
  455CHOL    R3 4936   3.285   7.551  11.708 -0.2338 -0.1431  0.1595
  455CHOL    R4 4937   3.212   7.307  11.854 -0.1327 -0.2302  0.0575
  455CHOL    R5 4938   3.204   7.511  11.930 -0.3017 -0.2593  0.1126
  455CHOL    C1 4939   3.442   7.357  12.184 -0.3072 -0.1687  0.1728
  455CHOL    C2 4940   3.596   7.472  12.438  0.0479 -0.0884  0.1658
  456CHOL   ROH 4941   4.164   3.816  13.964  0.2837 -0.0985  0.0081
  456CHOL    R1 4942   4.181   3.923  13.703  0.1689  0.0068  0.0431
  456CHOL    R2 4943   4.412   3.913  13.552  0.0873  0.0166 -0.0842
  456CHOL    R3 4944   4.250   3.796  13.369 -0.0368  0.1301 -0.0485
  456CHOL    R4 4945   4.485   3.880  13.216  0.0148 -0.0811 -0.0906
  456CHOL    R5 4946   4.277   3.928  13.171  0.0465  0.0866 -0.0669
  456CHOL    C1 4947   4.374   3.751  12.848 -0.1439 -0.0315 -0.0608
  456CHOL    C2 4948   4.676   3.827  12.650  0.1083  0.0162 -0.1944
  457CHOL   ROH 4949   3.847   5.673  10.810  0.1472 -0.0781 -0.0171
  457CHOL    R1 4950   3.727   5.753  11.054  0.1495  0.0202 -0.0478
  457CHOL    R2 4951   3.738   5.600  11.283 -0.0250  0.0092 -0.0448
  457CHOL    R3 4952   3.838   5.828  11.392  0.1303 -0.0622 -0.0212
  457CHOL    R4 4953   3.644   5.731  11.589  0.0468  0.0520 -0.0406
  457CHOL    R5 4954   3.651   5.930  11.500  0.1897  0.0611 -0.0269
  457CHOL    C1 4955   3.684   6.022  11.869  0.2344  0.0099 -0.0158
  457CHOL    C2 4956   3.605   5.943  12.178  0.4638  0.3266 -0.0516
  458CHOL   ROH 4957   5.751   3.351  10.542  0.0097 -0.1126 -0.0549
  458CHOL    R1 4958   5.803   3.345  10.821  0.1195  0.0417 -0.0699
  458CHOL    R2 4959   5.809   3.573  10.976 -0.0481  0.1096 -0.1570
  458CHOL    R3 4960   5.625   3.438  11.124  0.1371 -0.0189 -0.0415
  458CHOL    R4 4961   5.693   3.673  11.286 -0.0780  0.1365 -0.1772
  458CHOL    R5 4962   5.700   3.465  11.350  0.1666  0.1752 -0.0741
  458CHOL    C1 4963   5.453   3.605  11.605  0.0785  0.0314 -0.0806
  458CHOL    C2 4964   5.124   3.412  11.736 -0.0373  0.0256  0.1883
  459CHOL   ROH 4965   6.173   7.666  14.091 -0.0780  0.1395  0.0471
  459CHOL    R1 4966   6.036   7.754  13.859 -0.0564  0.1246  0.0272
  459CHOL    R2 4967   6.161   7.895  13.658 -0.0622  0.2200  0.0814
  459CHOL    R3 4968   6.059   7.698  13.501  0.0656  0.2006  0.0245
  459CHOL    R4 4969   6.156   7.902  13.312 -0.0346  0.2872  0.0830
  459CHOL    R5 4970   5.956   7.815  13.318  0.0197  0.1758  0.0415
  459CHOL    C1 4971   6.059   7.720  12.963  0.1015  0.3081  0.0304
  459CHOL    C2 4972   6.147   7.463  12.664  0.2088  0.0320  0.0991
  460CHOL   ROH 4973   1.948   7.027  13.895  0.0293  0.0310  0.0520
  460CHOL    R1 4974   2.011   6.923  13.639  0.0247 -0.0382  0.0770
  460CHOL    R2 4975   1.821   6.805  13.477  0.0499 -0.2402  0.1763
  460CHOL    R3 4976   1.910   6.987  13.295 -0.1244 -0.2502  0.0818
  460CHOL    R4 4977   1.884   6.738  13.143  0.0982 -0.3355  0.2055
  460CHOL    R5 4978   2.061   6.864  13.156 -0.0219 -0.1723  0.1346
  460CHOL    C1 4979   2.003   6.871  12.779 -0.0372 -0.4005  0.1339
  460CHOL    C2 4980   1.727   6.839  12.391  0.0288 -0.0962 -0.0301
  461CHOL   ROH 4981   5.933   1.004  13.954 -0.1749  0.0073  0.0699
  461CHOL    R1 4982   5.924   1.137  13.705 -0.1772  0.0143  0.0744
  461CHOL    R2 4983   6.094   1.075  13.496 -0.0185  0.1823  0.1543
  461CHOL    R3 4984   5.862   1.046  13.358  0.0730 -0.0221  0.0373
  461CHOL    R4 4985   6.060   1.121  13.155  0.0645  0.3951  0.1723
  461CHOL    R5 4986   5.869   1.219  13.193 -0.0851  0.1169  0.1709
  461CHOL    C1 4987   5.821   1.120  12.827  0.1987  0.3271  0.0728
  461CHOL    C2 4988   5.604   0.910  12.658 -0.0810  0.0499  0.0779
  462CHOL   ROH 4989   2.448   2.627  10.983 -0.1648  0.1979 -0.0003
  462CHOL    R1 4990   2.644   2.743  11.152 -0.0624 -0.0041  0.0219
  462CHOL    R2 4991   2.608   2.987  11.276  0.1866  0.0491 -0.0058
  462CHOL    R3 4992   2.666   2.845  11.500 -0.0076  0.0014  0.0168
  462CHOL    R4 4993   2.719   3.124  11.574  0.1290 -0.0340  0.0547
  462CHOL    R5 4994   2.857   2.956  11.593  0.0174 -0.1201  0.1136
  462CHOL    C1 4995   2.839   3.070  11.957 -0.0869 -0.1271  0.1113
  462CHOL    C2 4996   3.023   3.324  11.905  0.1947 -0.1839 -0.0072
  463CHOL   ROH 4997   6.681   1.478  10.558  0.1404  0.0338  0.3848
  463CHOL    R1 4998   6.707   1.630  10.795 -0.0252  0.1872  0.3070
  463CHOL    R2 4999   6.490   1.743  10.924 -0.1383  0.1061  0.1906
  463CHOL    R3 5000   6.587   1.607  11.138 -0.0920  0.2949  0.2913
  463CHOL    R4 5001   6.324   1.705  11.225 -0.3366 -0.1237  0.0560
  463CHOL    R5 5002   6.515   1.735  11.327 -0.4668  0.2067  0.2151
  463CHOL    C1 5003   6.319   1.556  11.601 -0.4085 -0.0804  0.0723
  463CHOL    C2 5004   5.994   1.510  11.867 -0.0244  0.1297 -0.3025
  464CHOL   ROH 5005   0.045   4.855  13.452 -0.1197 -0.2071  0.0104
  464CHOL    R1 5006   0.029   4.741  13.193 -0.1204  0.0473 -0.1034
  464CHOL    R2 5007  -0.080   4.876  12.978  0.1056  0.3553 -0.0277
  464CHOL    R3 5008   0.159   4.818  12.861  0.1001  0.2272  0.0204
  464CHOL    R4 5009  -0.031   4.839  12.638  0.1110  0.1469 -0.0064
  464CHOL    R5 5010   0.103   4.671  12.680  0.0691  0.1337  0.1004
  464CHOL    C1 5011   0.223   4.764  12.330  0.1089 -0.0946  0.0513
  464CHOL    C2 5012   0.150   4.569  11.882  0.2886 -0.0117  0.0259
  465CHOL   ROH 5013   3.203   4.669  13.540 -0.0272 -0.1279 -0.0954
  465CHOL    R1 5014   3.369   4.801  13.352  0.0671 -0.1822 -0.0515
  465CHOL    R2 5015   3.622   4.710  13.286 -0.0067 -0.3561 -0.1028
  465CHOL    R3 5016   3.523   4.721  13.033 -0.0156 -0.1766 -0.0927
  465CHOL    R4 5017   3.805   4.647  12.999 -0.0753 -0.3832 -0.1408
  465CHOL    R5 5018   3.702   4.813  12.903  0.0477 -0.2635 -0.0668
  465CHOL    C1 5019   3.819   4.621  12.595 -0.1237 -0.2306 -0.1534
  465CHOL    C2 5020   4.017   4.943  12.383 -0.3168  0.1124 -0.3856
  466CHOL   ROH 5021   3.916   2.785  13.463  0.1359 -0.0666  0.2587
  466CHOL    R1 5022   4.184   2.798  13.371  0.0963  0.0677  0.1597
  466CHOL    R2 5023   4.293   2.607  13.203  0.1303  0.1224  0.1164
  466CHOL    R3 5024   4.352   2.823  13.049 -0.0366  0.1553  0.0975
  466CHOL    R4 5025   4.462   2.595  12.902  0.0038  0.2209  0.0402
  466CHOL    R5 5026   4.569   2.776  12.960 -0.0559  0.2644 -0.0015
  466CHOL    C1 5027   4.615   2.791  12.581 -0.2266  0.3090 -0.0217
  466CHOL    C2 5028   4.826   2.564  12.307  0.1986 -0.0231 -0.1516
  467CHOL   ROH 5029   1.573   3.927  11.114 -0.3678 -0.1822 -0.1418
  467CHOL    R1 5030   1.737   3.832  11.324 -0.1744 -0.1567 -0.2802
  467CHOL    R2 5031   1.642   3.790  11.580  0.1033  0.0488 -0.1444
  467CHOL    R3 5032   1.745   3.541  11.542 -0.0861 -0.0362 -0.1177
  467CHOL    R4 5033   1.718   3.567  11.833  0.1308  0.1098 -0.0977
  467CHOL    R5 5034   1.898   3.512  11.724  0.0251 -0.0551 -0.2069
  467CHOL    C1 5035   1.859   3.204  11.945 -0.0309  0.0656 -0.0453
  467CHOL    C2 5036   1.476   3.405  12.196 -0.0361  0.1215 -0.1106
  468CHOL   ROH 5037   6.341   7.319  11.497  0.2074 -0.1889 -0.0737
  468CHOL    R1 5038   6.442   7.443  11.730  0.1804 -0.1384 -0.0877
  468CHOL    R2 5039   6.702   7.535  11.749  0.1810 -0.1294 -0.0775
  468CHOL    R3 5040   6.580   7.768  11.818  0.1659 -0.1185 -0.1438
  468CHOL    R4 5041   6.830   7.766  11.972  0.0540 -0.1584  0.0259
  468CHOL    R5 5042   6.629   7.794  12.051  0.0070 -0.1374 -0.1112
  468CHOL    C1 5043   6.790   8.120  12.166 -0.0341 -0.1650  0.0238
  468CHOL    C2 5044   6.924   8.305  12.619  0.1509 -0.0900 -0.1968
  469CHOL   ROH 5045   5.064   1.612  13.433 -0.0029  0.1104 -0.0599
  469CHOL    R1 5046   4.977   1.503  13.187 -0.0372 -0.0173  0.0088
  469CHOL    R2 5047   4.840   1.651  12.998 -0.0452 -0.1106 -0.0562
  469CHOL    R3 5048   5.039   1.564  12.834 -0.0705 -0.2153 -0.0333
  469CHOL    R4 5049   4.844   1.688  12.654  0.0130 -0.1101 -0.0563
  469CHOL    R5 5050   4.925   1.487  12.638 -0.0906 -0.1552 -0.0472
  469CHOL    C1 5051   5.032   1.628  12.300  0.0230 -0.2081 -0.0348
  469CHOL    C2 5052   5.056   1.395  11.934  0.0321  0.0323  0.1173
  470CHOL   ROH 5053   0.837   6.960  11.006 -0.0610  0.2796  0.1111
  470CHOL    R1 5054   0.865   6.824  11.253 -0.0784  0.1676  0.0528
  470CHOL    R2 5055   1.055   6.895  11.440  0.0164 -0.0193  0.0326
  470CHOL    R3 5056   0.840   6.910  11.606  0.0668  0.0506  0.0914
  470CHOL    R4 5057   1.073   6.902  11.786  0.1085  0.0053  0.0273
  470CHOL    R5 5058   0.899   6.770  11.792  0.0783  0.0530  0.0867
  470CHOL    C1 5059   0.882   6.921  12.142  0.2095  0.0852  0.0796
  470CHOL    C2 5060   0.843   7.010  12.418  0.4056  0.0580  0.0043
  471CHOL   ROH 5061   0.724   3.489  11.072  0.4477 -0.0543  0.0659
  471CHOL    R1 5062   0.649   3.510  11.343  0.2000  0.1613 -0.0158
  471CHOL    R2 5063   0.717   3.320  11.533 -0.3240  0.0931  0.1217
  471CHOL    R3 5064   0.819   3.535  11.664 -0.0817 -0.0386  0.1541
  471CHOL    R4 5065   0.783   3.332  11.872 -0.3835 -0.0069  0.1369
  471CHOL    R5 5066   0.706   3.536  11.875 -0.1297  0.0926  0.1289
  471CHOL    C1 5067   0.917   3.541  12.192 -0.1908 -0.1887  0.1762
  471CHOL    C2 5068   1.006   3.630  12.481 -0.0789 -0.1767  0.0624
  472CHOL   ROH 5069   4.266   7.046  13.592  0.0268 -0.0600  0.1773
  472CHOL    R1 5070   4.324   7.165  13.342  0.1434 -0.0637  0.2018
  472CHOL    R2 5071   4.375   7.017  13.115  0.0202 -0.0688  0.1750
  472CHOL    R3 5072   4.175   7.168  13.010  0.1571  0.1308  0.1969
  472CHOL    R4 5073   4.351   7.106  12.782 -0.0921 -0.3058  0.1171
  472CHOL    R5 5074   4.285   7.305  12.846  0.2355 -0.1565  0.0047
  472CHOL    C1 5075   4.149   7.301  12.490 -0.0288 -0.2565  0.1039
  472CHOL    C2 5076   3.971   7.187  12.206 -0.0911 -0.3818  0.1753
  473WN      WN 5077   0.279   5.281   7.860  0.1436 -0.2800 -0.2156
  474WN      WN 5078   2.422   0.337   8.165 -0.1976  0.1086  0.0946
  475WN      WN 5079   0.839   2.418  10.270  0.2486  0.1530 -0.0366
  476WN      WN 5080   0.018   6.920   7.725  0.0622  0.1832  0.2036
  477WN      WN 5081   0.827   7.017   7.233  0.2066 -0.1080  0.0542
  478WN      WN 5082   5.651   2.103   9.071 -0.2191  0.3329 -0.0868
  479WN      WN 5083   2.620   7.622  10.334 -0.2295  0.1419 -0.2661
  480WN      WN 5084   0.450   3.568   9.578 -0.3210 -0.2969  0.1160
  481WN      WN 5085   1.392   3.602   8.934  0.0783  0.2328  0.0637
  482WN      WN 5086   1.239   2.028   9.333  0.1119  0.0776  0.3528
  483WN      WN 5087   7.622   2.506   9.207 -0.1585 -0.1774  0.0248
  484WN      WN 5088   3.561   5.846   9.673  0.0604  0.0566  0.0101
  485WN      WN 5089   5.611   6.801   8.807  0.0631 -0.2537  0.1031
  486WN      WN 5090   1.273   6.226   7.567 -0.1933  0.0616  0.4661
  487WN      WN 5091   5.066   7.482   8.524 -0.0481  0.2208 -0.1350
  488WN      WN 5092   3.572   6.945  10.296 -0.0008  0.3582  0.0072
  489WN      WN 5093   1.797   2.863   9.338 -0.1351  0.2408 -0.2653
  490WN      WN 5094   0.476   0.486  10.151 -0.3059  0.0718  0.1912
  491WN      WN 5095   5.168   3.653   7.302  0.1716  0.0163 -0.0459
  492WN      WN 5096   3.509   5.070   9.424  0.2321 -0.2972  0.1227
  493WN      WN 5097   7.034   0.591   8.405  0.0099 -0.0844  0.3156
  494WN      WN 5098   5.569   3.665   7.553 -0.0724 -0.0081  0.2243
  495WN      WN 5099   1.335   0.253   9.643  0.3569  0.5211  0.0753
  496WN      WN 5100   7.247   4.942   7.752  0.0879  0.2030  0.3586
  497WN      WN 5101   1.118   2.193   8.763 -0.0233  0.4316  0.3803
  498WN      WN 5102   5.277   3.120   9.416 -0.0847 -0.0367 -0.2131
  499WN      WN 5103   4.215   6.956   9.192  0.2150  0.0506  0.0676
  500WN      WN 5104   1.735   1.818   9.158 -0.0973 -0.2569  0.1894
  501WN      WN 5105   7.354   4.487   8.427 -0.3511 -0.0972 -0.1223
  502WN      WN 5106   7.741   6.858   9.570 -0.3533  0.0985 -0.2217
  503WN      WN 5107   5.648   1.442   8.838 -0.1827  0.1541  0.0421
  504WN      WN 5108   4.791   5.922   8.322  0.2522 -0.0346  0.0643
  505WN      WN 5109   3.595   0.053  10.162  0.1427 -0.0636 -0.1475
  506WN      WN 5110   1.619   3.331   9.260  0.2168  0.0695 -0.0933
  507WN      WN 5111   3.065   1.478   8.143  0.0481  0.0252  0.3667
  508WN      WN 5112   0.590   4.530   9.409  0.2293  0.0970 -0.0560
  509WN      WN 5113   5.160   7.035   8.934 -0.0502  0.0292  0.0363
  510WN      WN 5114   4.676   4.063   8.757 -0.0780  0.2068 -0.1075
  511WN      WN 5115   2.917   2.224  10.524 -0.1312  0.1013 -0.0435
  512WN      WN 5116   5.450   3.090   8.151 -0.2323 -0.0558 -0.3358
  513WN      WN 5117   2.006   7.304   7.870  0.0571 -0.0895  0.0501
  514WN      WN 5118   3.200   0.765   9.538  0.0578 -0.0714  0.0586
  515WN      WN 5119   1.026   1.269   8.387 -0.1554  0.1607  0.0106
  516WN      WN 5120   0.971   3.490   8.661  0.0486  0.1251  0.2765
  517WN      WN 5121   6.732   0.534   8.764 -0.1631 -0.0782 -0.3584
  518WN      WN 5122   1.392   7.085   9.818 -0.1343  0.0914  0.2738
  519WN      WN 5123   0.277   4.848  10.291 -0.0429 -0.0755  0.2255
  520WN      WN 5124   0.097   3.312   8.381  0.0035 -0.2631  0.0230
  521WN      WN 5125   5.086   2.825   9.964  0.0306 -0.0461  0.1383
  522WN      WN 5126   7.743   2.003   8.846  0.1363 -0.0985  0.0084
  523WN      WN 5127   3.976   1.735   9.891 -0.2424  0.1264 -0.0002
  524WN      WN 5128   0.503   4.294   7.499  0.1980  0.0794 -0.1070
  525WN      WN 5129   3.731   4.219   7.669 -0.2459 -0.2467 -0.0683
  526WN      WN 5130   6.631   7.164   8.408  0.0614  0.3102  0.2709
  527WN      WN 5131   0.652   0.240   6.894 -0.1454 -0.0318 -0.2407
  528WN      WN 5132   0.817   5.896   9.464 -0.1889  0.1590 -0.0080
  529WN      WN 5133   1.498   2.726   8.454 -0.1262 -0.6031  0.1274
  530WN      WN 5134   5.779   5.875   7.889  0.1958  0.2955 -0.0874
  531WN      WN 5135   0.887   1.199   9.604 -0.2468  0.1202 -0.1068
  532WN      WN 5136   4.878   3.233   9.698  0.0473  0.1296  0.0079
  533WN      WN 5137   0.556   5.069   9.371  0.0280  0.1325  0.0525
  534WN      WN 5138   5.189   2.230   9.825 -0.4392 -0.2347 -0.0121
  535WN      WN 5139   1.768   7.746   9.399 -0.3437  0.0416  0.3492
  536WN      WN 5140   0.358   5.965   9.782 -0.0709 -0.1459  0.1133
  537WN      WN 5141   1.819   1.888   7.932 -0.0080  0.0813  0.0191
  538WN      WN 5142   3.785   5.432   9.921  0.0409 -0.0676 -0.1222
  539WN      WN 5143   2.467   5.004   7.941  0.0804  0.2153 -0.1848
  540WN      WN 5144   0.326   2.650   9.280 -0.0944 -0.0860  0.0268
  541WN      WN 5145   2.886   1.370  10.781  0.4272 -0.2739 -0.3118
  542WN      WN 5146   0.657   4.043   9.305  0.3774  0.1368  0.0309
  543WN      WN 5147   0.046   4.303   8.429  0.1225 -0.1123 -0.1155
  544WN      WN 5148   0.439   0.172   7.740  0.0936  0.3916 -0.2466
  545WN      WN 5149   5.966   7.081  10.044 -0.1331 -0.0873 -0.0180
  546WN      WN 5150   2.542   6.795  10.295 -0.0336 -0.1150 -0.1846
  547WN      WN 5151   3.037   0.147  10.233  0.0569 -0.0791 -0.0518
  548WN      WN 5152   7.781   2.315   8.268 -0.2095  0.0662 -0.0506
  549WN      WN 5153   4.261   1.524   9.299 -0.2010 -0.3036 -0.2202
  550WN      WN 5154   2.690   4.106   8.063  0.3109 -0.2861  0.0256
  551WN      WN 5155   2.804   5.780   7.455 -0.1623 -0.0648  0.1069
  552WN      WN 5156   0.013   6.731   7.241  0.2145 -0.1955  0.3492
  553WN      WN 5157   1.622   5.291   7.662  0.0942  0.1022 -0.2774
  554WN      WN 5158   6.194   2.070   9.452 -0.0351 -0.1384  0.1853
  555WN      WN 5159   7.289   5.891   9.021  0.1308  0.1101 -0.0671
  556WN      WN 5160   0.101   4.279   9.255 -0.3339 -0.2722 -0.2485
  557WN      WN 5161   1.735   4.385   9.506  0.0588  0.0537 -0.0011
  558WN      WN 5162   5.494   6.915  10.247 -0.1671  0.1615  0.0317
  559WN      WN 5163   6.957   7.559   9.377 -0.0679  0.3531 -0.1774
  560WN      WN 5164   4.864   6.418   7.617  0.0454  0.0400 -0.1250
  561WN      WN 5165   4.301   1.644   7.809 -0.0141  0.1151  0.3833
  562WN      WN 5166   1.464   1.514   7.760 -0.1694 -0.2093 -0.3434
  563WN      WN 5167   0.597   2.190   8.661 -0.1087  0.0641 -0.1609
  564WN      WN 5168   2.103   6.457   7.321 -0.1249  0.0913  0.0163
  565WN      WN 5169   0.299   0.811   9.015  0.1332 -0.1661 -0.4077
  566WN      WN 5170   5.533   4.048   9.682  0.1973  0.0328 -0.2076
  567WN      WN 5171   5.526   4.515   8.638  0.0053  0.1094 -0.2465
  568WN      WN 5172   3.222   3.545   7.645 -0.0490  0.1251 -0.2950
  569WN      WN 5173   2.176   4.689   8.165  0.3061 -0.0704 -0.2780
  570WN      WN 5174   4.183   0.832   8.409  0.2956  0.2981  0.0128
  571WN      WN 5175   0.386   4.119   8.871  0.0002 -0.0362 -0.2359
  572WN      WN 5176   3.824   0.565  10.275 -0.1303 -0.0585 -0.0612
  573WN      WN 5177   4.159   1.363   8.447  0.1279 -0.0557  0.0364
  574WN      WN 5178   1.944   7.339   9.218  0.0409  0.0132  0.1603
  575WN      WN 5179   2.522   6.883   7.203 -0.0201  0.1169 -0.3406
  576WN      WN 5180   4.903   5.203   8.908  0.1452 -0.1161  0.1295
  577WN      WN 5181   3.120   3.563   9.060  0.1011  0.0996 -0.0142
  578WN      WN 5182   3.893   6.164   8.596 -0.0427  0.3356  0.1095
  579WN      WN 5183   3.191   4.561   7.887  0.1093 -0.1151 -0.0062
  580WN      WN 5184   5.576   6.478   8.063 -0.1591 -0.1430 -0.1723
  581WN      WN 5185   7.065   1.458   8.318 -0.0517 -0.0699  0.1302
  582WN      WN 5186   4.505   2.996   8.940 -0.1133 -0.1527 -0.0266
  583WN      WN 5187   1.258   0.506   9.145 -0.0266 -0.0839  0.1356
  584WN      WN 5188   7.418   7.478   8.435  0.0485  0.1732 -0.0762
  585WN      WN 5189   4.116   0.208  10.021 -0.0375 -0.0452 -0.1349
  586WN      WN 5190   5.597   4.993  10.184  0.0499 -0.2813  0.1534
  587WN      WN 5191   7.736   3.444   8.903 -0.1684  0.0986 -0.2833
  588WN      WN 5192   5.795   5.984   9.349 -0.2665  0.1999  0.0425
  589WN      WN 5193   5.779   3.220   7.296  0.2208  0.0974  0.1425
  590WN      WN 5194   4.643   6.077   9.749  0.0014  0.0408  0.1345
  591WN      WN 5195   6.159   0.019   9.954  0.2211 -0.0847 -0.0327
  592WN      WN 5196   7.405   2.627   9.988 -0.1548 -0.2332 -0.1226
  593WN      WN 5197   6.467   1.681   9.309  0.1158 -0.0841  0.0022
  594WN      WN 5198   1.323   3.121   7.910 -0.1209 -0.1101  0.2982
  595WN      WN 5199   5.904   5.994   8.424 -0.1634 -0.1070  0.1588
  596WN      WN 5200   3.194   6.436   8.424 -0.1415  0.2768  0.0383
  597WN      WN 5201   0.116   0.924   8.225  0.2426 -0.0271 -0.1440
  598WN      WN 5202   5.356   7.397  10.162  0.1759 -0.3886  0.2204
  599WN      WN 5203   3.309   1.045   9.998 -0.3104 -0.0016  0.0883
  600WN      WN 5204   5.229   5.022   9.843 -0.0594 -0.0476 -0.1570
  601WN      WN 5205   0.447   5.135   8.765  0.2356  0.2563  0.1792
  602WN      WN 5206   0.829   1.215   7.536  0.1222  0.1666 -0.0950
  603WN      WN 5207   4.658   1.079   9.952 -0.1221 -0.0580 -0.1705
  604WN      WN 5208   0.303   4.366   8.005 -0.4368 -0.0150  0.0933
  605WN      WN 5209   3.698   2.613   9.120 -0.3601 -0.3766  0.0219
  606WN      WN 5210   0.247   5.827   7.769 -0.2266 -0.0220  0.0096
  607WN      WN 5211   4.796   5.972   7.853 -0.2964 -0.0493  0.1632
  608WN      WN 5212   3.920   4.592   6.681 -0.1475 -0.0642  0.0057
  609WN      WN 5213   2.403   6.908   9.129 -0.1243 -0.2011 -0.1191
  610WN      WN 5214   5.226   6.782   7.942 -0.1201  0.0420 -0.1310
  611WN      WN 5215   2.250   3.038   8.985 -0.3916 -0.2391 -0.2428
  612WN      WN 5216   4.805   1.974   8.907  0.6158 -0.1536  0.1290
  613WN      WN 5217   6.030   2.505   9.266  0.0350 -0.3157 -0.2419
  614WN      WN 5218   3.171   4.060   7.778  0.0782 -0.1603  0.1501
  615WN      WN 5219   5.502   5.840   9.764  0.1351 -0.0277  0.0177
  616WN      WN 5220   1.976   6.611  10.282 -0.0953  0.0652  0.0575
  617WN      WN 5221   2.676   7.751   9.829  0.3152 -0.0886 -0.0995
  618WN      WN 5222   5.803   0.777   9.131 -0.4396 -0.0878 -0.0469
  619WN      WN 5223   5.413   4.957   9.291 -0.0330  0.2547 -0.1354
  620WN      WN 5224   4.197   2.358   9.868 -0.3892 -0.0135 -0.1734
  621WN      WN 5225   5.270   6.660   9.823  0.0414 -0.2347 -0.0018
  622WN      WN 5226   6.080   2.936   7.959 -0.1708 -0.0671 -0.0852
  623WN      WN 5227   3.017   1.586   9.357 -0.0334 -0.0215 -0.0368
  624WN      WN 5228   5.981   7.192   8.753  0.0283  0.0107  0.2737
  625WN      WN 5229   0.822   7.343  10.581 -0.1229 -0.0290 -0.3922
  626WN      WN 5230   6.946   7.020   8.033 -0.2794 -0.1275 -0.0514
  627WN      WN 5231   0.526   5.889   9.052 -0.1304 -0.1230 -0.0577
  628WN      WN 5232   3.318   5.837   7.559  0.0047  0.0465  0.4972
  629WN      WN 5233   7.062   1.193   9.265  0.0850  0.1470  0.0267
  630WN      WN 5234   1.010   6.064   8.799 -0.2875  0.2807  0.0935
  631WN      WN 5235   6.372   4.151   8.650 -0.2345 -0.1106 -0.2557
  632WN      WN 5236   1.068   7.068   8.538  0.1192  0.1212 -0.0760
  633WN      WN 5237   0.786   0.228   8.416  0.0674  0.0562  0.2028
  634WN      WN 5238   7.454   6.209   8.125  0.1475  0.0252  0.3516
  635WN      WN 5239   0.577   4.297   8.484  0.1545 -0.2425  0.2262
  636WN      WN 5240   0.178   4.451   9.727  0.0375  0.1280 -0.1100
  637WN      WN 5241   7.581   5.427   7.671 -0.0929 -0.3684  0.2728
  638WN      WN 5242   6.126   7.015   7.081  0.2250  0.2760 -0.2543
  639WN      WN 5243   6.873   2.893   9.259 -0.2815  0.2511  0.0859
  640WN      WN 5244   6.200   2.371   7.919  0.0098  0.0209 -0.0087
  641WN      WN 5245   7.606   0.580  10.623  0.1748 -0.0962  0.1135
  642WN      WN 5246   7.723   3.956   8.764 -0.1264  0.1883  0.0741
  643WN      WN 5247   7.045   7.208   9.042  0.1333  0.0749  0.0722
  644WN      WN 5248   7.465   3.028   8.544  0.1357  0.0690  0.0328
  645WN      WN 5249   0.547   7.663   9.648  0.2404 -0.1160 -0.2985
  646WN      WN 5250   0.906   3.084   8.292 -0.0170  0.1019  0.1738
  647WN      WN 5251   7.454   7.538   9.377  0.0964  0.0863 -0.0904
  648WN      WN 5252   5.640   6.366   9.054  0.0749 -0.0208 -0.2320
  649WN      WN 5253   6.929   1.519   8.925  0.2319  0.1052  0.1196
  650WN      WN 5254   3.116   0.441   8.354  0.0308 -0.0161 -0.0053
  651WN      WN 5255   7.210   3.919   7.765  0.2511  0.0096 -0.2552
  652WN      WN 5256   1.327   5.613   9.150 -0.0932 -0.2809 -0.2172
  653WN      WN 5257   7.127   1.034   7.727  0.1309  0.2962 -0.2100
  654WN      WN 5258   5.272   5.644   6.937  0.2796  0.1977 -0.0936
  655WN      WN 5259   4.658   1.107   9.450  0.0372  0.1655  0.0830
  656WN      WN 5260   2.224   6.938   9.960  0.2133 -0.1915 -0.0142
  657WN      WN 5261   2.158   0.281   9.235  0.2479  0.0830 -0.1687
  658WN      WN 5262   2.865   3.659   9.461 -0.3833 -0.1764  0.0170
  659WN      WN 5263   6.492   5.598   8.701  0.1284 -0.1751  0.2338
  660WN      WN 5264   4.212   1.242   9.701  0.1281  0.3682 -0.1328
  661WN      WN 5265   5.105   6.154   9.968 -0.0201  0.1724  0.2303
  662WN      WN 5266   4.206   3.329   9.610 -0.2186  0.1131  0.0585
  663WN      WN 5267   5.282   6.890   8.431  0.1900 -0.0487 -0.0416
  664WN      WN 5268   4.340   1.878   8.537 -0.0504 -0.0723  0.1310
  665WN      WN 5269   2.161   3.860   8.579  0.3724  0.1628  0.0546
  666WN      WN 5270   6.741   5.586   7.695  0.0536 -0.0447 -0.0894
  667WN      WN 5271   7.187   7.013   8.518 -0.1811 -0.3452  0.0138
  668WN      WN 5272   7.201   2.634   8.267  0.2945  0.1988 -0.0850
  669WN      WN 5273   5.174   6.548   9.066  0.1422  0.1697  0.1311
  670WN      WN 5274   1.247   3.842   8.460  0.1850  0.1382 -0.3788
  671WN      WN 5275   7.317   5.712   9.615 -0.0114 -0.0583  0.2613
  672WN      WN 5276   5.263   1.284   7.609  0.0513 -0.1800  0.3900
  673WN      WN 5277   0.686   5.561   8.631  0.0099  0.2665  0.2341
  674WN      WN 5278   4.990   4.682   9.579  0.0238 -0.0199  0.3393
  675WN      WN 5279   3.329   2.467  10.348  0.1446 -0.2748  0.2182
  676WN      WN 5280   0.192   0.856  10.190  0.3897  0.3764 -0.0324
  677WN      WN 5281   1.386   6.294   9.066  0.2086  0.4015 -0.0142
  678WN      WN 5282   4.233   3.772   9.820 -0.0563 -0.0285 -0.0318
  679WN      WN 5283   0.092   7.381   8.137 -0.1248  0.0346  0.1057
  680WN      WN 5284   2.744   4.237   7.519 -0.1967 -0.0731  0.1745
  681WN      WN 5285   2.055   4.804   8.862  0.2448 -0.1253  0.0452
  682WN      WN 5286   5.874   3.762   8.808  0.2694 -0.0472 -0.0317
  683WN      WN 5287   4.740   3.737   9.774  0.0173  0.2606  0.0810
  684WN      WN 5288   3.225   2.020  10.121  0.4597 -0.0096 -0.5337
  685WN      WN 5289   0.132   2.274   9.687  0.1757  0.0275 -0.0868
  686WN      WN 5290   0.143   2.543  10.122  0.5997 -0.0866  0.2592
  687WN      WN 5291   3.072   0.475  10.925  0.0547 -0.3477  0.0330
  688WN      WN 5292   7.139   7.599   9.830  0.1602 -0.0172 -0.0330
  689WN      WN 5293   5.438   7.329   9.266  0.0087  0.0327 -0.1926
  690WN      WN 5294   5.941   4.948   7.638  0.1546 -0.0824 -0.2210
  691WN      WN 5295   6.532   0.847   7.780  0.2402 -0.0197 -0.1955
  692WN      WN 5296   1.963   5.804   8.344  0.0069  0.2242 -0.1880
  693WN      WN 5297   7.165   0.073   7.758 -0.2473  0.0037  0.0072
  694WN      WN 5298   1.515   7.317   8.868  0.2292 -0.0090 -0.0237
  695WN      WN 5299   3.521   6.284   9.476 -0.1747  0.3801 -0.1299
  696WN      WN 5300   3.944   0.119   8.861 -0.2623  0.2471  0.3446
  697WN      WN 5301   3.952   7.149   8.428 -0.1836 -0.0987  0.1775
  698WN      WN 5302   5.115   2.639   8.931  0.1527  0.3666  0.4301
  699WN      WN 5303   6.015   1.391   8.490 -0.2265  0.0742  0.4172
  700WN      WN 5304   0.860   0.604   8.777  0.1324  0.1029  0.0022
  701WN      WN 5305   2.752   1.267   9.778 -0.1179 -0.2722 -0.0905
  702WN      WN 5306   4.742   0.351  10.101  0.2324  0.0482 -0.1281
  703WN      WN 5307   7.738   3.098   7.886  0.1761 -0.1477 -0.0526
  704WN      WN 5308   3.463   1.607   8.966 -0.0824 -0.0676 -0.0440
  705WN      WN 5309   6.701   2.649   8.296  0.2398 -0.2580 -0.3083
  706WN      WN 5310   5.655   0.534   7.296 -0.4286 -0.0131  0.0780
  707WN      WN 5311   2.979   5.260   7.385 -0.0887 -0.0634 -0.0691
  708WN      WN 5312   0.498   2.242   8.160 -0.0750 -0.1374 -0.0160
  709WN      WN 5313   2.511   4.587   8.533 -0.1968 -0.4155 -0.2555
  710WN      WN 5314   2.475   0.787   7.873 -0.0803 -0.1854 -0.0432
  711WN      WN 5315   5.254   6.054   9.163  0.2281  0.0497 -0.4152
  712WN      WN 5316   1.841   5.263   8.429 -0.1922  0.0354  0.2414
  713WN      WN 5317   0.141   7.230   9.256  0.1340  0.2497  0.0590
  714WN      WN 5318   2.016   2.494  10.239 -0.2220 -0.2695 -0.2942
  715WN      WN 5319   0.951   2.761   9.859  0.0479  0.1099  0.0398
  716WN      WN 5320   0.025   4.382  10.234  0.2087  0.0601  0.0210
  717WN      WN 5321   1.450   0.580   7.966  0.0418  0.0529  0.1946
  718WN      WN 5322   6.598   0.515  10.199  0.0080  0.3227  0.2665
  719WN      WN 5323   2.775   4.747   7.558 -0.0142  0.4431 -0.3002
  720WN      WN 5324   2.152   2.440   8.510  0.1258  0.4197  0.2652
  721WN      WN 5325   2.640   6.536   8.181  0.2085 -0.1924  0.0758
  722WN      WN 5326   5.706   2.598   8.046  0.1574 -0.2420 -0.1498
  723WN      WN 5327   4.170   4.699   9.009  0.3687 -0.0968  0.1393
  724WN      WN 5328   3.992   4.009   8.055 -0.3141 -0.0232 -0.1164
  725WN      WN 5329   7.174   1.880   8.707  0.0379 -0.0921  0.0951
  726WN      WN 5330   4.019   1.522  10.323  0.3272 -0.0645 -0.0368
  727WN      WN 5331   3.657   3.597   8.378 -0.2408  0.0919 -0.3100
  728WN      WN 5332   5.586   6.803   9.327 -0.2021 -0.0538  0.0747
  729WN      WN 5333   1.089   3.574   8.106  0.0259  0.1337 -0.1121
  730WN      WN 5334   0.179   1.605  10.289  0.0722  0.0215 -0.0098
  731WN      WN 5335   6.922   4.248   7.400  0.0165 -0.0841  0.0723
  732WN      WN 5336   2.576   0.169   9.414 -0.2119 -0.1093 -0.2635
  733WN      WN 5337   1.680   1.369   9.021  0.3870  0.1164  0.2169
  734WN      WN 5338   1.736   6.378   9.509 -0.1274 -0.2396 -0.0512
  735WN      WN 5339   3.561   3.864   7.409 -0.0827  0.2194 -0.1493
  736WN      WN 5340   4.880   7.363   7.502  0.1805  0.0380  0.0428
  737WN      WN 5341   5.024   4.747   7.382 -0.3213  0.2711 -0.3566
  738WN      WN 5342   6.436   6.663   7.229  0.1474 -0.2105  0.0755
  739WN      WN 5343   0.852   3.257   9.564  0.0705 -0.0531  0.1572
  740WN      WN 5344   5.495   7.362   8.750 -0.0259 -0.2945  0.0036
  741WN      WN 5345   3.252   2.904   8.338 -0.0507  0.2608  0.0559
  742WN      WN 5346   5.175   3.762   7.836  0.1088 -0.2519 -0.5621
  743WN      WN 5347   5.259   1.701   9.186 -0.1292  0.2901 -0.1966
  744WN      WN 5348   0.501   2.592   9.773 -0.2095 -0.0822 -0.1466
  745WN      WN 5349   5.526   3.063   8.921  0.0662  0.1409 -0.2401
  746WN      WN 5350   0.500   3.460   8.151  0.0036 -0.1489 -0.0823
  747WN      WN 5351   4.298   4.210   7.278  0.1826 -0.1496 -0.2205
  748WN      WN 5352   5.361   0.852   9.625 -0.2268  0.2061  0.0261
  749WN      WN 5353   3.570   2.984  10.322 -0.1772  0.4115 -0.1721
  750WN      WN 5354   2.572   3.555   8.168 -0.0762 -0.0379  0.0156
  751WN      WN 5355   3.814   4.525   8.180 -0.0534 -0.1173  0.0722
  752WN      WN 5356   4.933   1.811  10.265 -0.1374  0.0792 -0.2908
  753WN      WN 5357   2.735   1.144   8.371 -0.2061  0.0778  0.1536
  754WN      WN 5358   0.480   5.842  10.400 -0.2728 -0.1074  0.0334
  755WN      WN 5359   7.323   5.277   9.826  0.1232 -0.0063  0.2118
  756WN      WN 5360   0.109   7.743   9.528 -0.2937  0.1286 -0.1716
  757WN      WN 5361   6.692   3.318   8.924 -0.0453  0.1274  0.0733
  758WN      WN 5362   1.785   2.977   8.067  0.0294  0.0672  0.0323
  759WN      WN 5363   7.450   0.539   7.256 -0.0857 -0.1396 -0.0882
  760WN      WN 5364   4.163   2.705   8.193  0.3684  0.0027 -0.1485
  761WN      WN 5365   5.431   5.907   8.266  0.1870  0.2038 -0.0960
  762WN      WN 5366   2.172   0.285   9.781 -0.5119 -0.1652 -0.1769
  763WN      WN 5367   0.544   1.198  10.379  0.1931 -0.2020  0.1031
  764WN      WN 5368   6.397   7.587   8.360  0.0763 -0.0102  0.1638
  765WN      WN 5369   4.761   2.238   9.469 -0.3212 -0.1154 -0.0880
  766WN      WN 5370   6.370   6.139   9.351 -0.0967 -0.0883  0.1970
  767WN      WN 5371   5.097   5.452   7.368  0.2062 -0.2576  0.2965
  768WN      WN 5372   7.266   1.142   9.691 -0.0138  0.1976  0.0102
  769WN      WN 5373   3.770   4.607   9.556  0.1865 -0.0412  0.1800
  770WN      WN 5374   4.229   5.497   7.851  0.3022 -0.1337  0.0307
  771WN      WN 5375   5.536   2.520   9.615 -0.0827 -0.4508 -0.1658
  772WN      WN 5376   2.991   7.006  10.162  0.0846 -0.0781  0.1440
  773WN      WN 5377   3.852   1.246   9.319  0.0841  0.2376 -0.0106
  774WN      WN 5378   1.718   2.288   7.655  0.1883  0.0698  0.0709
  775WN      WN 5379   3.575   5.846   9.007  0.1398  0.5330  0.1482
  776WN      WN 5380   4.317   1.926   9.585  0.0816 -0.0683  0.3503
  777WN      WN 5381   5.624   5.364   7.938  0.0417 -0.0030 -0.0541
  778WN      WN 5382   2.508   4.158   9.480  0.1756 -0.3187  0.0244
  779WN      WN 5383   6.843   1.045   8.150 -0.4426 -0.1123 -0.0807
  780WN      WN 5384   7.784   2.752   9.672  0.3002 -0.2592  0.1447
  781WN      WN 5385   1.803   2.655   8.889  0.0935 -0.1503 -0.0690
  782WN      WN 5386   6.218   5.150   8.524 -0.0412  0.2188  0.0344
  783WN      WN 5387   0.928   6.680   9.917  0.0137 -0.1175  0.1557
  784WN      WN 5388   4.582   6.849   9.494 -0.2705  0.2516 -0.2474
  785WN      WN 5389   0.481   6.238   7.961 -0.3864 -0.0743 -0.0935
  786WN      WN 5390   2.468   1.856  10.456  0.0064  0.0888  0.0413
  787WN      WN 5391   4.341   2.955   7.795  0.0221 -0.0037  0.1772
  788WN      WN 5392   1.374   4.080   9.153 -0.2841  0.0536  0.0335
  789WN      WN 5393   1.351   0.593  10.615 -0.3860  0.0245  0.1980
  790WN      WN 5394   1.659   4.826   9.285 -0.3693  0.0062 -0.1439
  791WN      WN 5395   1.478   7.318   9.406 -0.1146 -0.2680 -0.0781
  792WN      WN 5396   2.484   2.449  10.450  0.1684  0.0041 -0.0214
  793WN      WN 5397   2.228   4.663   9.366  0.0159  0.0304  0.1647
  794WN      WN 5398   1.363   3.430   9.656  0.0118  0.1790 -0.0576
  795WN      WN 5399   2.634   1.625   8.363  0.1831 -0.2281 -0.2870
  796WN      WN 5400   3.863   2.281   7.833 -0.0053 -0.1167  0.1912
  797WN      WN 5401   7.192   5.671   7.852 -0.1765  0.2720 -0.2281
  798WN      WN 5402   1.361   7.410  10.313 -0.0087 -0.0046  0.1447
  799WN      WN 5403   4.763   4.266  10.074  0.1802  0.0898 -0.1024
  800WN      WN 5404   3.299   2.422   9.839  0.6134  0.3708 -0.0290
  801WN      WN 5405   2.306   1.597   8.679  0.2128  0.0005  0.0927
  802WN      WN 5406   2.513   1.113   8.845 -0.0806  0.1324  0.0864
  803WN      WN 5407   4.173   0.776   9.514 -0.1470 -0.2045 -0.0500
  804WN      WN 5408   0.824   3.375   7.720  0.3503  0.1003  0.2998
  805WN      WN 5409   5.865   4.371   9.378  0.1066  0.2069 -0.0790
  806WN      WN 5410   5.403   0.005   7.496 -0.0919 -0.2616 -0.1374
  807WN      WN 5411   6.175   4.768   9.473 -0.0334  0.2677  0.2057
  808WN      WN 5412   7.794   5.295   8.518  0.4253  0.0916 -0.0939
  809WN      WN 5413   5.791   6.873   8.298 -0.1633 -0.0455 -0.2289
  810WN      WN 5414   1.414   3.280   8.421 -0.0404  0.0785  0.0853
  811WN      WN 5415   2.003   1.086   8.751  0.2554  0.1255  0.1100
  812WN      WN 5416   2.756   1.838   9.944 -0.1061 -0.1660  0.0218
  813WN      WN 5417   0.025   6.623  10.657 -0.1146  0.0827  0.4174
  814WN      WN 5418   2.295   3.199   7.913  0.2152  0.1867  0.1544
  815WN      WN 5419   1.165   4.546  10.638 -0.1915  0.0616 -0.2017
  816WN      WN 5420   5.586   2.599   9.081 -0.1243  0.3838 -0.0020
  817WN      WN 5421   4.023   6.269   7.246  0.0891 -0.2170 -0.0634
  818WN      WN 5422   1.645   0.870   9.061  0.0106  0.0192 -0.1215
  819WN      WN 5423   5.936   7.172   9.373  0.1505 -0.0794  0.0442
  820WN      WN 5424   3.418   4.263   9.661  0.1329 -0.0927  0.0163
  821WN      WN 5425   5.839   0.635   7.882  0.0448  0.1277 -0.0091
  822WN      WN 5426   7.363   4.137  10.116  0.0057 -0.0528 -0.0247
  823WN      WN 5427   1.256   4.767   8.760  0.0347  0.1367  0.0940
  824WN      WN 5428   4.631   0.732   8.740  0.0468  0.0065  0.0639
  825WN      WN 5429   3.629   2.719   8.105 -0.2609 -0.0585  0.0605
  826WN      WN 5430   4.413   6.437   6.943  0.0642  0.1895  0.1646
  827WN      WN 5431   0.429   1.406   8.541  0.0003 -0.0386  0.1854
  828WN      WN 5432   1.143   2.170  10.584 -0.0204  0.0915  0.0229
  829WN      WN 5433   5.471   6.073   7.301  0.1031 -0.0585 -0.0791
  830WN      WN 5434   5.252   0.119  10.358  0.0398  0.1315 -0.0326
  831WN      WN 5435   5.044   1.394   8.108  0.1196 -0.0532  0.0190
  832WN      WN 5436   4.794   1.666   8.440  0.1887  0.1284 -0.0378
  833WN      WN 5437   6.111   5.774   9.666 -0.3004  0.0545 -0.2196
  834WN      WN 5438   4.939   0.903   8.181  0.1452 -0.1953  0.1099
  835WN      WN 5439   2.134   4.140   9.127  0.2880  0.1103 -0.2565
  836WN      WN 5440   5.445   0.476   9.285  0.2483 -0.2299 -0.1549
  837WN      WN 5441   4.060   3.484   8.752 -0.1097 -0.1115  0.5761
  838WN      WN 5442   6.016   7.286   8.146  0.1901 -0.1361  0.1722
  839WN      WN 5443   0.881   0.262  10.007 -0.0455  0.2456  0.0514
  840WN      WN 5444   0.458   5.545   9.546 -0.1904  0.1576  0.0165
  841WN      WN 5445   2.334   3.649   9.527  0.2603 -0.1408  0.0745
  842WN      WN 5446   3.375   6.039   7.979 -0.3498 -0.0165 -0.0353
  843WN      WN 5447   2.650   1.714   8.989 -0.0591  0.0358 -0.1504
  844WN      WN 5448   2.628   5.367   7.704  0.2492 -0.2947  0.2598
  845WN      WN 5449   3.685   2.870   7.594 -0.4031  0.2243 -0.1471
  846WN      WN 5450   6.591   2.115   9.058  0.3007 -0.2871 -0.2199
  847WN      WN 5451   2.251   6.637   9.579 -0.1643  0.3219  0.2496
  848WN      WN 5452   6.474   6.957   8.829 -0.1212 -0.1380  0.1620
  849WN      WN 5453   5.236   7.784   8.113  0.5503  0.0157 -0.1348
  850WN      WN 5454   0.950   2.314   8.331 -0.1877  0.0088 -0.2196
  851WN      WN 5455   1.188   0.026   8.144  0.0958 -0.1057 -0.0982
  852WN      WN 5456   0.782   2.262   9.169 -0.1953 -0.0955 -0.2178
  853WN      WN 5457   3.418   0.338  10.567  0.0007  0.2975  0.4918
  854WN      WN 5458   5.758   0.135  10.289 -0.0452 -0.0486  0.2786
  855WN      WN 5459   0.553   3.150   8.713  0.0539  0.1688 -0.2738
  856WN      WN 5460   4.842   1.327  10.419 -0.1020  0.1651 -0.3286
  857WN      WN 5461   6.004   5.479   8.197 -0.3156  0.0848 -0.0749
  858WN      WN 5462   1.961   2.988   8.589 -0.2969  0.2790  0.0269
  859WN      WN 5463   2.850   3.146   8.873  0.1092  0.0519 -0.0667
  860WN      WN 5464   1.055   5.869   7.300  0.2061  0.0680 -0.0421
  861WN      WN 5465   3.574   1.588  10.169  0.2015  0.2122  0.0015
  862WN      WN 5466   1.012   7.323   9.082 -0.4078 -0.2231 -0.2779
  863WN      WN 5467   1.471   1.362   9.824 -0.2487  0.3855  0.1488
  864WN      WN 5468   4.264   6.216  10.651  0.0667  0.1802 -0.0697
  865WN      WN 5469   3.947   4.155   9.699  0.0994 -0.2361  0.0242
  866WN      WN 5470   4.583   3.736  10.200  0.0400 -0.2343 -0.2815
  867WN      WN 5471   2.959   6.139   9.853  0.2615  0.1040 -0.1146
  868WN      WN 5472   0.979   6.868   9.314  0.1469  0.1401 -0.1880
  869WN      WN 5473   5.712   1.890   8.636 -0.1146  0.0856  0.3985
  870WN      WN 5474   2.129   7.696   8.233 -0.2341 -0.1495 -0.2638
  871WN      WN 5475   7.354   7.152  10.116  0.2353 -0.2409  0.1454
  872WN      WN 5476   4.924   3.924   8.310  0.3056 -0.1115  0.1746
  873WN      WN 5477   6.412   4.576   9.013 -0.1137 -0.0048  0.1213
  874WN      WN 5478   0.815   5.471   9.215  0.0837  0.1945  0.0738
  875WN      WN 5479   1.160   0.987   9.227  0.0232 -0.1688 -0.0195
  876WN      WN 5480   1.933   7.599   8.772 -0.1499 -0.1508  0.1732
  877WN      WN 5481   1.940   6.924   8.798  0.3380  0.2521 -0.2391
  878WN      WN 5482   7.651   5.674   8.069 -0.0245  0.1403 -0.1587
  879WN      WN 5483   1.408   6.753  10.168  0.0844  0.1233  0.2192
  880WN      WN 5484   7.768   1.554   7.625  0.0929  0.1128 -0.2150
  881WN      WN 5485   4.413   5.079   8.735  0.0231  0.1225  0.0755
  882WN      WN 5486   1.730   4.082   8.308 -0.1692 -0.4654  0.2302
  883WN      WN 5487   1.875   6.858   9.356  0.1107 -0.3690  0.0783
  884WN      WN 5488   3.324   2.148   8.939  0.0949 -0.1353 -0.1553
  885WN      WN 5489   3.617   0.087   8.454 -0.0693 -0.0742  0.1345
  886WN      WN 5490   6.145   0.604   7.150  0.2423  0.2580  0.2629
  887WN      WN 5491   3.827   7.293   9.335  0.1748 -0.1169  0.0996
  888WN      WN 5492   2.422   5.068   8.549 -0.2415  0.2385 -0.1605
  889WN      WN 5493   5.317   1.539  10.419  0.1475  0.0643  0.0938
  890WN      WN 5494   7.433   2.405   8.686 -0.0700 -0.0948  0.0553
  891WN      WN 5495   3.688   1.992  10.429 -0.2188  0.1949  0.1737
  892WN      WN 5496   4.986   0.237   9.343  0.0975  0.1061  0.1961
  893WN      WN 5497   0.179   7.433   8.681 -0.4054  0.5022 -0.1558
  894WN      WN 5498   6.926   4.329   8.349 -0.2184  0.3579 -0.1531
  895WN      WN 5499   4.821   5.101   8.337  0.0993 -0.1643  0.0611
  896WN      WN 5500   7.750   0.515   9.395 -0.1788 -0.1437 -0.0050
  897WN      WN 5501   3.665   1.784   8.570  0.1576 -0.1085  0.0491
  898WN      WN 5502   3.621   3.556   8.959  0.0917  0.1801 -0.1098
  899WN      WN 5503   1.747   3.948   7.783 -0.2700  0.2152 -0.2942
  900WN      WN 5504   3.305   7.362   9.194  0.1460  0.2200  0.3791
  901WN      WN 5505   3.997   3.144   8.370 -0.0117 -0.2212  0.2091
  902WN      WN 5506   0.938   7.057  10.203  0.0670 -0.1620 -0.1084
  903WN      WN 5507   3.850   5.015  10.144 -0.2222 -0.0837 -0.3379
  904WN      WN 5508   6.991   6.067  10.465  0.1123  0.2643  0.1829
  905WN      WN 5509   7.499   3.760   9.284 -0.0580 -0.0331 -0.1988
  906WN      WN 5510   3.792   1.104  10.177 -0.1789 -0.0475  0.3610
  907WN      WN 5511   6.954   3.436  10.068 -0.0302 -0.1591  0.2313
  908WN      WN 5512   6.497   5.115   9.523  0.1023 -0.0404  0.1150
  909WN      WN 5513   3.543   5.779   8.376  0.1877  0.1441  0.0814
  910WN      WN 5514   5.133   3.652   9.469 -0.1724  0.0734 -0.1542
  911WN      WN 5515   6.406   1.571   8.786 -0.2862  0.1540  0.1725
  912WN      WN 5516   4.481   1.560   8.857  0.1946 -0.2395 -0.0029
  913WN      WN 5517   3.934   6.055   8.072 -0.0362  0.0762 -0.2013
  914WN      WN 5518   5.089   1.318   9.486  0.0344  0.0753  0.0313
  915WN      WN 5519   5.174   1.154   9.979  0.0677 -0.0504 -0.1213
  916WN      WN 5520   2.707   4.594   8.026 -0.0706  0.2388 -0.1280
  917WN      WN 5521   6.013   6.412   9.490  0.0930  0.0789 -0.2562
  918WN      WN 5522   1.388   3.240   7.407  0.1700 -0.0702  0.1535
  919WN      WN 5523   5.504   6.323   9.554  0.0253  0.2891 -0.0110
  920WN      WN 5524   2.589   6.107   9.085  0.1034  0.4516 -0.0047
  921WN      WN 5525   1.770   2.466   9.768  0.0526  0.3427  0.0590
  922WN      WN 5526   0.872   7.668   7.708 -0.0849 -0.2169 -0.3446
  923WN      WN 5527   4.211   6.581   9.856 -0.0652 -0.0170  0.2072
  924WN      WN 5528   7.682   6.692  10.045 -0.3459 -0.1460  0.1251
  925WN      WN 5529   6.163   6.326   8.149 -0.0196  0.0249  0.1270
  926WN      WN 5530   7.412   0.498   7.943  0.0254  0.1637 -0.4274
  927WN      WN 5531   4.740   1.812   7.982 -0.3513  0.0112 -0.1096
  928WN      WN 5532   5.408   2.743   8.563  0.0275  0.1477 -0.1280
  929WN      WN 5533   2.049   7.218   8.392 -0.2097 -0.2088  0.0359
  930WN      WN 5534   0.241   7.789  10.007 -0.1330  0.1245 -0.0352
  931WN      WN 5535   1.889   6.541   8.519 -0.0598  0.3782  0.1413
  932WN      WN 5536   5.792   4.241   8.238 -0.3915  0.3151 -0.2098
  933WN      WN 5537   2.225   2.540   9.190  0.3264  0.1648  0.1130
  934WN      WN 5538   7.303   7.043   7.645 -0.1741  0.3142 -0.1367
  935WN      WN 5539   6.994   4.443   9.803  0.2370  0.0559 -0.1559
  936WN      WN 5540   4.837   3.079   7.771  0.2217 -0.0304 -0.0149
  937WN      WN 5541   5.175   4.312   8.139 -0.2336  0.2356 -0.0549
  938WN      WN 5542   6.446   5.190   7.726 -0.2179  0.1148  0.1360
  939WN      WN 5543   5.304   1.911   8.255 -0.0568  0.0888 -0.4324
  940WN      WN 5544   3.193   2.972   7.817 -0.0295  0.1950  0.0181
  941WN      WN 5545   0.544   4.091   9.794 -0.1842 -0.0004  0.0379
  942WN      WN 5546   5.775   1.261   7.862  0.2358  0.1936  0.3870
  943WN      WN 5547   3.006   5.593   7.962 -0.3579 -0.0818 -0.1022
  944WN      WN 5548   0.624   2.688   8.880  0.3018  0.3071  0.3035
  945WN      WN 5549   3.704   7.128   7.294 -0.1454 -0.0766  0.3770
  946WN      WN 5550   0.020   6.555   8.077  0.1737  0.0540  0.1484
  947WN      WN 5551   7.140   1.244  10.254  0.2429  0.0796  0.0054
  948WN      WN 5552   6.811   6.871   9.503 -0.1176  0.0643  0.2028
  949WN      WN 5553   0.390   0.387   9.673  0.2110  0.0403  0.3139
  950WN      WN 5554   7.544   0.528   8.442 -0.0024  0.2927  0.0282
  951WN      WN 5555   7.605   6.165   7.223  0.0788  0.1018  0.2485
  952WN      WN 5556   7.257   4.646  10.139  0.0029  0.2231 -0.0047
  953WN      WN 5557   0.659   3.557   9.110 -0.0531 -0.2036 -0.0196
  954WN      WN 5558   2.203   6.163   8.820 -0.1046 -0.0865 -0.0301
  955WN      WN 5559   5.113   3.441   8.331  0.0614  0.0506 -0.0151
  956WN      WN 5560   0.222   4.600   8.848 -0.2998 -0.0873 -0.2279
  957WN      WN 5561   6.368   5.633   7.283  0.0221  0.2275 -0.0843
  958WN      WN 5562   3.405   0.036   9.713  0.1511 -0.1069  0.0131
  959WN      WN 5563   3.408   3.412   9.498 -0.1540  0.0538 -0.1948
  960WN      WN 5564   2.241   5.380   9.646  0.0378  0.2689  0.1897
  961WN      WN 5565   2.164   0.242   8.605  0.1311 -0.0889 -0.4436
  962WN      WN 5566   6.150   6.758   7.926  0.3201 -0.1334  0.0247
  963WN      WN 5567   1.376   1.778   8.831  0.1180  0.3292 -0.1631
  964WN      WN 5568   0.030   1.829   9.870 -0.2148 -0.0575  0.1378
  965WN      WN 5569   6.290   7.531   8.920  0.0125  0.0102  0.0377
  966WN      WN 5570   2.813   2.197   8.992 -0.1346  0.2507  0.1628
  967WN      WN 5571   2.801   0.910  10.638  0.1213 -0.0053 -0.1363
  968WN      WN 5572   7.340   0.256   9.246 -0.0774  0.1773 -0.0551
  969WN      WN 5573   6.214   7.595   7.759  0.0780  0.2640  0.0145
  970WN      WN 5574   1.309   6.432   8.527 -0.1826 -0.1799  0.2144
  971WN      WN 5575   4.554   5.485   9.472 -0.0687 -0.3796  0.0818
  972WN      WN 5576   0.095   6.876   8.907 -0.1058  0.1992 -0.1965
  973WN      WN 5577   2.221   7.485  10.012  0.0939 -0.1332  0.1528
  974WN      WN 5578   7.242   0.112   8.266 -0.0056  0.2003  0.2226
  975WN      WN 5579   2.072   4.340   8.671 -0.1523  0.0925 -0.1428
  976WN      WN 5580   2.631   0.700   9.646 -0.0191 -0.2449  0.1053
  977WN      WN 5581   3.595   6.520   8.015  0.2657  0.0398  0.0703
  978WN      WN 5582   4.323   0.105   7.942 -0.0549  0.0704 -0.1675
  979WN      WN 5583   7.601   3.599   7.988  0.2632 -0.0982 -0.1158
  980WN      WN 5584   1.931   5.633   8.831  0.0122 -0.2288  0.1578
  981WN      WN 5585   6.396   2.769  10.115 -0.0707 -0.2509 -0.1380
  982WN      WN 5586   3.780   3.129   9.826 -0.1288  0.1128  0.1154
  983WN      WN 5587   2.462   0.916  10.117 -0.0018  0.1145  0.1798
  984WN      WN 5588   5.119   0.473   7.390  0.0212  0.2098 -0.0884
  985WN      WN 5589   7.522   4.501   8.902 -0.2360  0.1530  0.0114
  986WN      WN 5590   6.246   2.456   8.475 -0.1903  0.1549  0.0155
  987WN      WN 5591   5.517   7.287   8.197  0.1004  0.0017  0.1621
  988WN      WN 5592   5.652   0.984   8.660 -0.1259 -0.0882 -0.1532
  989WN      WN 5593   7.147   6.208   8.558 -0.0071 -0.3463 -0.3132
  990WN      WN 5594   2.070   6.319   9.916 -0.0513  0.0413  0.1173
  991WN      WN 5595   5.107   7.203  10.520  0.1114  0.3481 -0.0615
  992WN      WN 5596   2.725   2.153   9.530  0.0394  0.1220 -0.1241
  993WN      WN 5597   4.403   0.146  10.930 -0.0181 -0.0950 -0.4152
  994WN      WN 5598   3.229   0.973   8.404  0.0625  0.0696 -0.0018
  995WN      WN 5599   1.457   1.942   7.420 -0.2037  0.1995  0.2053
  996WN      WN 5600   0.484   6.622   9.181  0.1763  0.0522 -0.2754
  997WN      WN 5601   2.911   4.130   8.926 -0.3746 -0.0485 -0.3759
  998WN      WN 5602   7.410   3.607   9.892 -0.3978  0.0593  0.0348
  999WN      WN 5603   6.972   3.553   8.032 -0.0373 -0.1992  0.1149
 1000WN      WN 5604   2.312   1.115   9.571  0.3214  0.1719 -0.1069
 1001WN      WN 5605   6.553   3.140   8.010 -0.1210  0.1108 -0.2249
 1002WN      WN 5606   3.021   4.151   9.412 -0.0632 -0.1933 -0.0565
 1003WN      WN 5607   7.189   5.360   9.229 -0.0147 -0.0292  0.1577
 1004WN      WN 5608   2.838   5.633   9.022 -0.1980 -0.0421  0.0449
 1005WN      WN 5609   6.899   6.392   9.474  0.0028 -0.1178 -0.1622
 1006WN      WN 5610   0.923   0.280   7.323  0.1686 -0.1230  0.0267
 1007WN      WN 5611   0.252   1.920   8.437 -0.2009 -0.1872  0.2631
 1008WN      WN 5612   2.722   7.280   7.527  0.2583 -0.0658 -0.0881
 1009WN      WN 5613   6.514   5.512   8.145  0.1026  0.3749 -0.0944
 1010WN      WN 5614   4.727   2.677   8.555  0.0590 -0.0418  0.0742
 1011WN      WN 5615   2.080   3.460   8.263  0.2549  0.0645 -0.2815
 1012WN      WN 5616   2.850   3.239   8.380  0.0354  0.2271 -0.1731
 1013WN      WN 5617   1.925   1.440   8.178 -0.0923 -0.1358 -0.0987
 1014WN      WN 5618   6.864   1.600   9.625 -0.0390 -0.1824 -0.2370
 1015WN      WN 5619   3.715   2.180   9.972 -0.0105  0.0654 -0.2964
 1016WN      WN 5620   6.745   4.951   9.115  0.0533 -0.3362  0.2875
 1017WN      WN 5621   5.842   6.351   7.694  0.1000  0.2960 -0.1943
 1018WN      WN 5622   7.794   0.408   9.966  0.1169 -0.0922 -0.0200
 1019WN      WN 5623   5.313   5.087   8.216  0.0282 -0.1927  0.0995
 1020WN      WN 5624   4.197   0.124   9.369 -0.0028  0.4381  0.0268
 1021WN      WN 5625   1.293   1.702   8.307 -0.1076  0.0492 -0.2513
 1022WN      WN 5626   3.892   1.841   9.355  0.1352  0.0289 -0.0732
 1023WN      WN 5627   5.974   6.505   8.596  0.1637  0.0508 -0.0851
 1024WN      WN 5628   0.154   5.792   8.676  0.1677  0.0724 -0.0550
 1025WN      WN 5629   0.053   6.270   8.964  0.2484 -0.2476 -0.0820
 1026WN      WN 5630   1.783   7.193  10.197  0.0244  0.2816 -0.1061
 1027WN      WN 5631   0.808   7.149   7.736 -0.6410  0.5502  0.1639
 1028WN      WN 5632   7.197   0.629   9.589  0.1015 -0.1964  0.0247
 1029WN      WN 5633   0.942   6.327   9.253 -0.4680 -0.2034 -0.0504
 1030WN      WN 5634   1.099   2.258   7.456 -0.1823 -0.0710 -0.3242
 1031WN      WN 5635   6.298   0.803   9.327  0.1043  0.0526 -0.3115
 1032WN      WN 5636   1.721   0.684   8.473 -0.0275 -0.1497  0.1838
 1033WN      WN 5637   7.366   2.241   7.184 -0.0656 -0.0525 -0.1571
 1034WN      WN 5638   3.804   7.044   7.905 -0.0709 -0.0918  0.0553
 1035WN      WN 5639   6.692   0.512   9.245  0.0945 -0.2072 -0.0099
 1036WN      WN 5640   7.637   5.108   8.027 -0.0881  0.5033 -0.1458
 1037WN      WN 5641   2.270   0.720  10.629  0.3595  0.2167  0.1102
 1038WN      WN 5642   1.062   3.179   9.052  0.1774 -0.0650  0.1133
 1039WN      WN 5643   5.477   0.961   8.151 -0.3957  0.3113  0.0200
 1040WN      WN 5644   0.810   2.741   9.356  0.3192 -0.1148  0.1559
 1041WN      WN 5645   1.186   4.298   8.529  0.0821 -0.1696  0.3677
 1042WN      WN 5646   5.277   7.581   9.708 -0.0863 -0.1502 -0.6840
 1043WN      WN 5647   2.402   7.612   9.020  0.1361  0.0830 -0.0481
 1044WN      WN 5648   7.453   3.542   8.513  0.0608 -0.0230 -0.4132
 1045WN      WN 5649   1.057   2.799   8.718 -0.4429 -0.2709  0.2840
 1046WN      WN 5650   5.681   3.520   9.583  0.2890  0.1856  0.0608
 1047WN      WN 5651   3.624   1.416   9.703 -0.2468 -0.3708  0.0282
 1048WN      WN 5652   0.934   0.127   8.943 -0.1655  0.3900 -0.0822
 1049WN      WN 5653   3.066   7.049   9.582 -0.0620 -0.0473 -0.3346
 1050WN      WN 5654   6.185   1.926   8.494 -0.0835 -0.3233  0.1586
 1051WN      WN 5655   2.650   0.218   8.802 -0.0714  0.0658 -0.1392
 1052WN      WN 5656   6.044   5.470   7.624  0.0961  0.3552 -0.3731
 1053WN      WN 5657   2.197   1.450   9.140 -0.0873  0.1626  0.2286
 1054WN      WN 5658   3.911   6.579   9.454  0.0117  0.1425  0.1451
 1055WN      WN 5659   1.753   0.243   8.950  0.1767 -0.1913 -0.1052
 1056WN      WN 5660   1.436   5.514   8.138 -0.1030 -0.0656 -0.1629
 1057WN      WN 5661   5.042   4.742   9.028 -0.2905 -0.0448  0.5664
 1058WN      WN 5662   5.097   0.435   8.387  0.0410 -0.1278 -0.2239
 1059WN      WN 5663   4.555   4.791   7.955 -0.2057 -0.0962 -0.0953
 1060WN      WN 5664   0.507   1.334   8.049  0.4660 -0.1387  0.1965
 1061WN      WN 5665   0.815   2.195   9.750  0.0180  0.2046 -0.0036
 1062WN      WN 5666   1.287   6.994   7.075 -0.1813 -0.2111 -0.0128
 1063WN      WN 5667   6.679   4.646   8.006  0.0627  0.0508 -0.2833
 1064WN      WN 5668   5.132   6.942   9.461  0.2965  0.0792 -0.0684
 1065WN      WN 5669   0.930   7.527  10.014  0.0400  0.1924 -0.1646
 1066WN      WN 5670   5.942   6.704   7.381  0.1870 -0.0509 -0.0662
 1067WN      WN 5671   6.540   0.598   8.303  0.0411 -0.0389  0.2208
 1068WN      WN 5672   7.673   3.069   9.284  0.2465 -0.2788  0.0718
 1069WN      WN 5673   1.808   7.590   7.476 -0.1070 -0.0982  0.0149
 1070WN      WN 5674   1.286   2.427   9.615 -0.2431  0.1977 -0.1122
 1071WN      WN 5675   5.408   4.431   9.267  0.2626  0.0839  0.2616
 1072WN      WN 5676   2.127   3.192   9.438  0.1743 -0.0685  0.0815
 1073WN      WN 5677   7.328   6.412   8.943 -0.3400 -0.2318 -0.2258
 1074WN      WN 5678   2.346   6.693   8.546 -0.1737  0.1604 -0.0131
 1075WN      WN 5679   3.394   5.010   8.558 -0.1487  0.2013 -0.2815
 1076WN      WN 5680   6.529   2.259   9.936  0.2219  0.0890 -0.0525
 1077WN      WN 5681   1.256   4.743  10.211 -0.0260 -0.2956  0.0225
 1078WN      WN 5682   1.214   1.312   8.872  0.1436 -0.3572  0.1219
 1079WN      WN 5683   1.639   0.155   8.443  0.2617  0.1376  0.1266
 1080WN      WN 5684   4.477   3.916   7.937 -0.2745 -0.0958 -0.0506
 1081WN      WN 5685   4.908   7.406   9.464  0.1416 -0.3128  0.2288
 1082WN      WN 5686   3.718   0.884   9.688  0.0023  0.0074 -0.1581
 1083WN      WN 5687   5.588   7.507   6.985 -0.1635 -0.0530 -0.1142
 1084WN      WN 5688   0.148   4.785   9.328  0.0239 -0.0151  0.0318
 1085WN      WN 5689   6.232   0.789   8.778  0.1630  0.3581 -0.1815
 1086WN      WN 5690   3.303   0.347   8.841  0.0459 -0.0650 -0.3655
 1087WN      WN 5691   1.062   5.270   7.898 -0.1297  0.4488 -0.1053
 1088WN      WN 5692   7.200   2.141   8.182  0.1194 -0.1260 -0.1346
 1089WN      WN 5693   6.171   0.292   9.185  0.0398 -0.0163 -0.0571
 1090WN      WN 5694   4.265   3.967   8.999  0.1638  0.0973 -0.0778
 1091WN      WN 5695   3.362   0.556  10.021 -0.1880  0.1012 -0.0279
 1092WN      WN 5696   3.354   5.283   7.707 -0.0797  0.0564  0.2209
 1093WN      WN 5697   6.244   4.094   9.201 -0.0923  0.1382 -0.1922
 1094WN      WN 5698   0.424   3.009   7.911  0.2983  0.3502 -0.2025
 1095WN      WN 5699   6.762   3.904   7.058 -0.2168 -0.2044 -0.0931
 1096WN      WN 5700   0.886   5.345   9.774 -0.1619  0.0301 -0.0195
 1097WN      WN 5701   5.867   7.641   8.471  0.1770  0.2729  0.2880
 1098WN      WN 5702   0.763   4.590   9.915 -0.1663  0.0728  0.1443
 1099WN      WN 5703   6.336   3.690   8.779  0.3400 -0.0913  0.1524
 1100WN      WN 5704   1.704   4.969   8.048  0.0684  0.1211 -0.4075
 1101WN      WN 5705   7.290   7.649   8.922 -0.1697 -0.2082  0.0714
 1102WN      WN 5706   4.303   2.416   9.373  0.2128  0.1994 -0.4156
 1103WN      WN 5707   7.397   1.309   8.814 -0.3304  0.0267 -0.3185
 1104WN      WN 5708   1.414   3.617   7.734  0.0319  0.4367 -0.0179
 1105WN      WN 5709   3.017   3.382   9.884 -0.2981  0.1593  0.0211
 1106WN      WN 5710   3.034   3.063   9.410  0.0002  0.1967  0.1561
 1107WN      WN 5711   1.239   0.358   8.609  0.0039 -0.2554  0.0716
 1108WN      WN 5712   0.869   4.359   7.963  0.0200 -0.0650 -0.3524
 1109WN      WN 5713   5.176   4.126   7.424 -0.1944 -0.0860  0.3297
 1110WN      WN 5714   4.781   6.054  10.344  0.0797  0.1465 -0.1054
 1111WN      WN 5715   6.079   1.329  10.088  0.2891 -0.2313  0.1697
 1112WN      WN 5716   1.637   4.427   8.887  0.0281 -0.0299 -0.2987
 1113WN      WN 5717   5.502   4.119   7.796  0.0431 -0.0226  0.0156
 1114WN      WN 5718   4.534   7.175  10.403 -0.0097  0.1188 -0.0055
 1115WN      WN 5719   5.044   5.519   8.521  0.0399 -0.1901 -0.0543
 1116WN      WN 5720   7.630   4.922   9.762 -0.0497 -0.0312  0.2491
 1117WN      WN 5721   4.997   7.249   8.104 -0.3476  0.0179  0.1647
 1118WN      WN 5722   3.063   7.537  10.004  0.2591  0.0143 -0.0181
 1119WN      WN 5723   6.025   5.575   8.727  0.0847  0.1315 -0.3855
 1120WN      WN 5724   5.069   2.672   9.447 -0.3168 -0.2450 -0.1568
 1121WN      WN 5725   3.812   3.172   9.319  0.0609  0.2032  0.0172
 1122WN      WN 5726   1.835   1.612  10.150  0.1547 -0.0319  0.0979
 1123WN      WN 5727   6.743   4.125   9.037 -0.1025  0.1153  0.0176
 1124WN      WN 5728   1.827   7.706  10.190  0.0136  0.0844  0.2356
 1125WN      WN 5729   1.223   5.231   7.415 -0.2670  0.2173  0.0794
 1126WN      WN 5730   2.412   3.520   7.446  0.1642 -0.1501  0.1491
 1127WN      WN 5731   0.789   5.795  10.020 -0.0101  0.0313 -0.1571
 1128WN      WN 5732   4.692   5.526   8.056 -0.0713 -0.1983  0.1919
 1129WN      WN 5733   0.799   1.535   9.248  0.1636  0.2647  0.0818
 1130WN      WN 5734   1.124   3.661   9.340 -0.3969  0.1032 -0.1858
 1131WN      WN 5735   0.325   0.302   9.164 -0.0961 -0.3554  0.0900
 1132WN      WN 5736   5.331   0.614   8.798  0.1657  0.0747  0.1369
 1133WN      WN 5737   3.435   1.892   9.682  0.0379  0.0613  0.1114
 1134WN      WN 5738   7.547   7.213   8.813 -0.0014 -0.0201 -0.0947
 1135WN      WN 5739   3.784   5.659   7.713 -0.2075  0.2904 -0.2305
 1136WN      WN 5740   6.125   3.830   9.697  0.2640 -0.2508 -0.0057
 1137WN      WN 5741   0.965   1.533   7.923  0.1440  0.1148 -0.2871
 1138WN      WN 5742   7.350   4.829   9.263 -0.2860 -0.0481  0.0163
 1139WN      WN 5743   4.341   6.924   8.660 -0.1329  0.3134 -0.1308
 1140WN      WN 5744   6.437   7.078  10.285  0.0669  0.1567  0.1811
 1141WN      WN 5745   6.256   1.611  10.457 -0.1965 -0.0871 -0.1331
 1142WN      WN 5746   1.744   0.301   9.969  0.3184  0.0132 -0.0771
 1143WN      WN 5747   5.843   1.102   9.679  0.0914  0.2814 -0.1211
 1144WN      WN 5748   1.118   1.081  10.678 -0.1944 -0.3306 -0.1376
 1145WN      WN 5749   1.714   3.955   8.771 -0.2142  0.2598  0.0458
 1146WN      WN 5750   6.092   4.608   8.592 -0.2302  0.0066 -0.0866
 1147WN      WN 5751   7.344   0.941   8.259  0.0088  0.1154 -0.3162
 1148WN      WN 5752   5.934   2.035   7.581  0.1006 -0.1273 -0.3687
 1149WN      WN 5753   3.669   2.728   8.634  0.0031 -0.1452 -0.3863
 1150WN      WN 5754   4.758   6.239   9.047  0.1488  0.0875  0.0116
 1151WN      WN 5755   1.350   7.728   9.089  0.1334  0.2957 -0.2849
 1152WN      WN 5756   3.713   0.953   7.553  0.0572  0.4284  0.3168
 1153WN      WN 5757   7.140   4.871   8.294 -0.1714 -0.0012  0.1888
 1154WN      WN 5758   5.699   4.896   7.168  0.0723  0.3321 -0.1892
 1155WN      WN 5759   5.163   2.453   8.224  0.2684  0.2029  0.0322
 1156WN      WN 5760   2.878   0.767   8.109 -0.0297  0.0980 -0.1595
 1157WN      WN 5761   4.846   7.614  10.221 -0.2015  0.1141  0.0757
 1158WN      WN 5762   5.341   5.863  10.286 -0.1303 -0.2518 -0.0893
 1159WN      WN 5763   6.764   5.209   8.523  0.2509  0.0724  0.1566
 1160WN      WN 5764   1.155   7.593   8.618 -0.1485 -0.3266 -0.0214
 1161WN      WN 5765   6.302   3.202   7.581  0.2448  0.2658  0.0576
 1162WN      WN 5766   4.351   5.186   8.218 -0.1832 -0.0645  0.0658
 1163WN      WN 5767   5.159   0.497   7.923  0.0891 -0.1194 -0.0014
 1164WN      WN 5768   6.606   4.709   8.489 -0.1581  0.2180 -0.1967
 1165WN      WN 5769   7.004   5.607   8.761 -0.0344  0.0675 -0.0545
 1166WN      WN 5770   6.122   5.855   6.908  0.0493 -0.0547  0.1256
 1167WN      WN 5771   5.127   0.644  10.165 -0.1352 -0.0922  0.1153
 1168WN      WN 5772   3.802   2.359   9.509  0.1803  0.1476 -0.0761
 1169WN      WN 5773   2.645   7.249   9.896  0.2432 -0.2039 -0.1084
 1170WN      WN 5774   6.683   4.578   9.436  0.2565  0.1315  0.1166
 1171WN      WN 5775   3.491   4.153   8.170 -0.0760 -0.1717  0.1054
 1172WN      WN 5776   6.517   7.234   7.965  0.1292  0.3077  0.0642
 1173WN      WN 5777   7.367   3.941   8.270 -0.0530  0.0096 -0.1912
 1174WN      WN 5778   5.222   3.969   6.891  0.0459 -0.1700 -0.3063
 1175WN      WN 5779   6.315   2.933   8.447  0.0063  0.1309 -0.0213
 1176WN      WN 5780   4.133   5.665   7.365 -0.1155 -0.2131 -0.3238
 1177WN      WN 5781   6.745   0.885   9.581  0.0744 -0.3193 -0.1977
 1178WN      WN 5782   1.029   6.124   7.981  0.3238  0.2506  0.3705
 1179WN      WN 5783   0.533   7.574   9.107  0.0509  0.0543  0.1677
 1180WN      WN 5784   6.615   6.615   8.089 -0.1757  0.1321  0.0672
 1181WN      WN 5785   3.285   5.542   8.730 -0.0808  0.2200  0.0158
 1182WN      WN 5786   5.974   1.616   9.655 -0.2706 -0.0395  0.2877
 1183WN      WN 5787   1.608   0.753   9.814 -0.2931 -0.1054 -0.1912
 1184WN      WN 5788   2.621   0.352  10.688  0.3127  0.0682 -0.0448
 1185WN      WN 5789   7.714   0.475   8.922  0.0431 -0.2538  0.0983
 1186WN      WN 5790   7.688   4.978   8.936 -0.0756  0.0045  0.2766
 1187WN      WN 5791   5.096   3.073   8.714 -0.2374  0.1028  0.3061
 1188WN      WN 5792   4.613   7.208   9.073  0.1876 -0.1287  0.1753
 1189WN      WN 5793   4.704   3.908   7.488 -0.0153 -0.0417 -0.0384
 1190WN      WN 5794   5.810   0.458   8.748 -0.2289 -0.2172  0.2354
 1191WN      WN 5795   2.111   1.983   8.323  0.4226 -0.0270 -0.1190
[truncated: 298,043 more chars]
