# Supplementary material for: Free energies of membrane stalk formation from a lipidomics perspective
Source: Nat Commun. 2021 Nov 15;12:6594. doi: 10.1038/s41467-021-26924-2 (PMC8593120; doi:10.1038/s41467-021-26924-2)
Supplement: Supplementary file 4 — Source Data [file 41467_2021_26924_MOESM4_ESM.zip › SI_data/Fig_S5/inner-flat/16water-per-nm2.gro]

Membrane with PIPC DPPC POPC DPSM PAPI PAPS POPE PUPE OAPE CHOL (24 4 8 4 4 58 4 24 8 98)
 9612
    1PIPC   NC3    1   6.509   5.774   7.267  0.0760  0.2409 -0.0354
    1PIPC   PO4    2   6.739   5.417   7.097 -0.2418 -0.0614  0.0330
    1PIPC   GL1    3   6.948   5.393   6.781  0.0231 -0.3460  0.1988
    1PIPC   GL2    4   7.230   5.127   6.697  0.0857  0.2477 -0.2278
    1PIPC   C1A    5   6.792   5.411   6.357 -0.0352 -0.0087  0.1038
    1PIPC   D2A    6   6.901   5.653   6.029  0.3549 -0.1332  0.3318
    1PIPC   D3A    7   7.262   5.931   5.901  0.1604 -0.3237  0.3848
    1PIPC   C4A    8   7.269   6.407   6.061  0.0455  0.0673  0.1794
    1PIPC   C1B    9   7.092   5.011   6.195  0.2762 -0.2911  0.1900
    1PIPC   C2B   10   6.861   5.158   5.878 -0.1264  0.1168 -0.0970
    1PIPC   C3B   11   6.496   5.386   5.891  0.2115  0.1149  0.0891
    1PIPC   C4B   12   6.120   5.457   5.667  0.0408  0.1864 -0.2033
    2PIPC   NC3   13   1.013  -0.007   7.612  0.0280 -0.1869 -0.0527
    2PIPC   PO4   14   0.698   0.162   7.383 -0.2532  0.2133 -0.1021
    2PIPC   GL1   15   0.910  -0.031   7.056 -0.2254  0.1299 -0.0025
    2PIPC   GL2   16   1.087   0.154   6.989 -0.0649  0.0266  0.0195
    2PIPC   C1A   17   0.771  -0.132   6.612 -0.2244  0.0484 -0.1309
    2PIPC   D2A   18   0.845  -0.232   6.253  0.0738  0.1525  0.1602
    2PIPC   D3A   19   0.752   0.155   6.205  0.3109 -0.1463  0.2289
    2PIPC   C4A   20   0.847   0.433   5.857  0.2302 -0.0183  0.1707
    2PIPC   C1B   21   1.117   0.321   6.497 -0.1438 -0.0755  0.0343
    2PIPC   C2B   22   1.253   0.288   6.133  0.0934 -0.1116 -0.0820
    2PIPC   C3B   23   1.542   0.076   5.779 -0.0677  0.4177  0.0961
    2PIPC   C4B   24   1.760   0.229   5.394 -0.0408  0.6694  0.0805
    3PIPC   NC3   25   3.466   3.487   7.425  0.2612 -0.0750  0.1568
    3PIPC   PO4   26   3.553   3.927   7.204  0.1589  0.3493  0.1468
    3PIPC   GL1   27   3.812   3.909   6.926 -0.1454  0.2284 -0.0531
    3PIPC   GL2   28   3.807   4.207   6.761 -0.2440  0.2599  0.0854
    3PIPC   C1A   29   3.823   3.796   6.464 -0.1126  0.0064 -0.4315
    3PIPC   D2A   30   3.815   3.833   5.969  0.0366  0.1520 -0.4429
    3PIPC   D3A   31   3.676   4.321   5.910 -0.2163 -0.1640 -0.0285
    3PIPC   C4A   32   3.445   4.415   5.557 -0.2114 -0.0034 -0.2993
    3PIPC   C1B   33   3.917   4.302   6.344 -0.2266  0.0603 -0.2158
    3PIPC   C2B   34   4.087   4.646   6.130  0.0515 -0.1630  0.0500
    3PIPC   C3B   35   4.027   5.099   5.998 -0.0534  0.3036 -0.4065
    3PIPC   C4B   36   4.353   5.316   5.740  0.1654  0.4972  0.0951
    4PIPC   NC3   37   6.622   7.010   7.605  0.3455 -0.0913  0.1746
    4PIPC   PO4   38   7.058   7.086   7.274  0.3313  0.2227  0.3339
    4PIPC   GL1   39   6.895   6.990   6.898  0.0804  0.0235  0.3188
    4PIPC   GL2   40   6.865   6.648   6.965  0.1199  0.2869  0.1262
    4PIPC   C1A   41   6.876   7.096   6.410 -0.0550  0.1393  0.2972
    4PIPC   D2A   42   7.089   7.063   5.973  0.0883  0.1112  0.2096
    4PIPC   D3A   43   6.867   7.293   5.588 -0.0865  0.3253  0.0726
    4PIPC   C4A   44   6.558   7.641   5.453  0.0796 -0.2502 -0.1253
    4PIPC   C1B   45   6.825   6.557   6.488  0.2739  0.2169 -0.0419
    4PIPC   C2B   46   6.742   6.656   6.075 -0.0021 -0.0281 -0.3331
    4PIPC   C3B   47   6.889   6.525   5.654  0.1462 -0.0944  0.2181
    4PIPC   C4B   48   7.182   6.232   5.527 -0.1077 -0.0658  0.1232
    5PIPC   NC3   49   3.834   0.749   7.179  0.1787 -0.0869 -0.0826
    5PIPC   PO4   50   3.812   1.157   7.423  0.2363 -0.0957  0.1680
    5PIPC   GL1   51   4.039   1.124   6.949  0.2986  0.0493 -0.1787
    5PIPC   GL2   52   4.052   1.346   6.753  0.1498 -0.0053 -0.1750
    5PIPC   C1A   53   4.047   0.852   6.605 -0.2379 -0.1434 -0.2221
    5PIPC   D2A   54   3.997   0.330   6.366 -0.0342  0.2798  0.2462
    5PIPC   D3A   55   3.778   0.513   6.008  0.2956  0.3544  0.0566
    5PIPC   C4A   56   3.539   0.428   5.723  0.2554  0.1172 -0.1684
    5PIPC   C1B   57   3.967   1.331   6.206 -0.4083  0.0028 -0.2528
    5PIPC   C2B   58   3.955   1.204   5.958  0.3313  0.0439  0.3513
    5PIPC   C3B   59   4.175   1.034   5.733  0.0465  0.1597 -0.1470
    5PIPC   C4B   60   4.224   0.837   5.372  0.1646  0.1983 -0.2437
    6PIPC   NC3   61   7.108   3.758   7.388 -0.2094  0.2418 -0.0261
    6PIPC   PO4   62   7.509   3.869   7.530 -0.0687 -0.1684  0.1683
    6PIPC   GL1   63   7.445   3.873   7.068  0.1843 -0.0016  0.1800
    6PIPC   GL2   64   7.241   4.100   7.005  0.0096  0.2842  0.2536
    6PIPC   C1A   65   7.507   3.676   6.731 -0.1108 -0.0559  0.2757
    6PIPC   D2A   66   7.626   3.446   6.334  0.0701 -0.0287  0.0247
    6PIPC   D3A   67   7.608   3.251   5.979  0.5430  0.2505 -0.2210
    6PIPC   C4A   68   7.499   3.332   5.524  0.1083 -0.0107  0.0115
    6PIPC   C1B   69   7.237   4.041   6.568  0.0614  0.1401 -0.2625
    6PIPC   C2B   70   7.351   4.000   6.109 -0.1044  0.1537  0.3970
    6PIPC   C3B   71   7.651   3.764   5.931  0.0362 -0.2217  0.1649
    6PIPC   C4B   72   7.927   3.667   5.626 -0.1109 -0.1251 -0.1084
    7PIPC   NC3   73   4.035   1.561   7.301 -0.1826 -0.0191 -0.0993
    7PIPC   PO4   74   4.433   1.617   7.337 -0.0038  0.2526 -0.3632
    7PIPC   GL1   75   4.861   1.701   7.123  0.1134 -0.3313  0.1184
    7PIPC   GL2   76   4.737   1.944   7.087 -0.0702 -0.0334 -0.0482
    7PIPC   C1A   77   5.074   1.676   6.620 -0.1462  0.0772 -0.0694
    7PIPC   D2A   78   5.216   1.705   6.207 -0.0714  0.1863 -0.4332
    7PIPC   D3A   79   5.371   2.037   6.003  0.2825  0.1223  0.3902
    7PIPC   C4A   80   5.153   2.348   5.751  0.0412  0.2513  0.1139
    7PIPC   C1B   81   4.816   2.063   6.698 -0.1801  0.3238 -0.0008
    7PIPC   C2B   82   4.906   2.089   6.283  0.2025  0.0409 -0.0738
    7PIPC   C3B   83   4.823   1.959   5.866 -0.0870  0.3246 -0.0363
    7PIPC   C4B   84   4.766   1.947   5.422 -0.0590  0.0180 -0.0387
    8PIPC   NC3   85   6.814   1.940   7.483  0.1599 -0.0925 -0.2640
    8PIPC   PO4   86   7.062   1.578   7.449  0.0116  0.2105  0.1539
    8PIPC   GL1   87   7.237   1.464   7.178  0.1995  0.0869  0.0479
    8PIPC   GL2   88   7.509   1.608   7.193  0.0312 -0.2292 -0.0144
    8PIPC   C1A   89   7.314   1.351   6.690  0.2575  0.1208 -0.0226
    8PIPC   D2A   90   7.261   1.201   6.285  0.2442 -0.0890  0.0254
    8PIPC   D3A   91   7.304   0.713   6.337  0.1729  0.1988 -0.1415
    8PIPC   C4A   92   7.713   0.451   6.220 -0.0090 -0.0177  0.2756
    8PIPC   C1B   93   7.636   1.701   6.738  0.3172 -0.1409  0.0076
    8PIPC   C2B   94   7.640   1.538   6.309 -0.0758  0.1083 -0.0812
    8PIPC   C3B   95   7.685   1.476   5.946 -0.1229  0.3699 -0.0788
    8PIPC   C4B   96   7.799   1.481   5.528  0.0939  0.2411 -0.0469
    9PIPC   NC3   97   6.755   3.193   7.915 -0.2210  0.1830 -0.3668
    9PIPC   PO4   98   6.435   3.521   7.737  0.0846 -0.0125  0.0184
    9PIPC   GL1   99   6.508   3.683   7.181  0.0765  0.3166  0.0345
    9PIPC   GL2  100   6.274   3.978   7.081 -0.0731  0.0986  0.1860
    9PIPC   C1A  101   6.485   3.582   6.772  0.0141 -0.0463  0.0762
    9PIPC   D2A  102   6.453   3.349   6.505  0.3415  0.1892 -0.0223
    9PIPC   D3A  103   6.484   3.308   6.026 -0.3496 -0.0944 -0.0425
    9PIPC   C4A  104   6.318   3.255   5.569 -0.0496 -0.2793  0.0206
    9PIPC   C1B  105   6.147   3.902   6.739  0.0029  0.1966  0.2624
    9PIPC   C2B  106   6.276   3.825   6.319 -0.1537 -0.0128 -0.0405
    9PIPC   C3B  107   6.301   3.890   5.837  0.2240 -0.0233 -0.4069
    9PIPC   C4B  108   6.019   3.999   5.608 -0.2642  0.1239 -0.2157
   10PIPC   NC3  109   2.534   3.298   7.067 -0.0128  0.0186 -0.3006
   10PIPC   PO4  110   2.157   3.063   7.199  0.0887  0.1462 -0.1178
   10PIPC   GL1  111   2.065   2.671   6.966 -0.1323  0.0021 -0.1976
   10PIPC   GL2  112   2.313   2.712   6.902 -0.1350 -0.1182 -0.3492
   10PIPC   C1A  113   1.769   2.644   6.664  0.1025  0.1910  0.3624
   10PIPC   D2A  114   1.762   2.819   6.215  0.4089  0.0432 -0.2090
   10PIPC   D3A  115   2.104   2.860   5.969  0.1368 -0.0655 -0.0143
   10PIPC   C4A  116   2.130   2.697   5.656  0.1642  0.0076  0.0548
   10PIPC   C1B  117   2.236   2.691   6.410  0.3274  0.0391 -0.0962
   10PIPC   C2B  118   2.561   2.841   6.132  0.2140 -0.0677  0.2471
   10PIPC   C3B  119   2.642   2.965   5.752 -0.1824  0.3452 -0.0633
   10PIPC   C4B  120   2.477   2.998   5.340  0.1532 -0.0787  0.2339
   11PIPC   NC3  121   4.583   4.687   7.844  0.1615  0.0799  0.4014
   11PIPC   PO4  122   4.367   4.341   7.578  0.0713 -0.3086  0.3790
   11PIPC   GL1  123   4.544   4.281   7.140  0.2320  0.1154 -0.1055
   11PIPC   GL2  124   4.375   4.457   6.935  0.0608 -0.2720 -0.2856
   11PIPC   C1A  125   4.732   4.104   6.760  0.0865  0.2069 -0.2124
   11PIPC   D2A  126   4.774   4.015   6.297 -0.1767 -0.0235 -0.1091
   11PIPC   D3A  127   4.634   3.732   5.962 -0.1380 -0.0070 -0.1113
   11PIPC   C4A  128   4.379   3.663   5.574  0.0264 -0.4310 -0.0602
   11PIPC   C1B  129   4.408   4.473   6.548 -0.2318  0.2188 -0.1885
   11PIPC   C2B  130   4.372   4.162   6.148  0.1396 -0.3011  0.4203
   11PIPC   C3B  131   4.113   4.205   5.735  0.0528 -0.0994  0.2787
   11PIPC   C4B  132   3.881   4.206   5.387  0.0088 -0.2797 -0.2875
   12PIPC   NC3  133   5.042   0.337   7.312 -0.1948 -0.0358  0.4026
   12PIPC   PO4  134   4.720   0.603   7.425  0.1299  0.0100  0.3611
   12PIPC   GL1  135   4.393   0.780   7.110 -0.0779  0.1260 -0.0535
   12PIPC   GL2  136   4.239   0.609   6.956 -0.1786 -0.1587  0.2292
   12PIPC   C1A  137   4.532   0.917   6.622 -0.1175 -0.1592  0.1142
   12PIPC   D2A  138   4.329   0.966   6.197 -0.2470  0.1841 -0.3208
   12PIPC   D3A  139   4.697   0.988   5.815 -0.0592  0.0048 -0.4998
   12PIPC   C4A  140   4.650   0.634   5.533  0.0160 -0.0849 -0.0916
   12PIPC   C1B  141   4.488   0.423   6.673 -0.3639  0.1476 -0.4159
   12PIPC   C2B  142   4.564   0.517   6.191  0.2729 -0.0609 -0.2183
   12PIPC   C3B  143   4.297   0.543   5.860 -0.1024  0.1920 -0.1067
   12PIPC   C4B  144   4.036   0.310   5.567 -0.3761  0.2594  0.1221
   13PIPC   NC3  145   6.054   3.608   3.435  0.1652  0.1645  0.0802
   13PIPC   PO4  146   6.269   3.856   3.641  0.3168  0.0377  0.1376
   13PIPC   GL1  147   6.183   4.112   4.052 -0.1164 -0.3588 -0.2238
   13PIPC   GL2  148   6.499   4.245   4.029  0.2735 -0.2129 -0.1441
   13PIPC   C1A  149   6.068   4.063   4.419 -0.3284 -0.4136 -0.0234
   13PIPC   D2A  150   5.977   3.824   4.868  0.4395  0.1419 -0.3763
   13PIPC   D3A  151   5.736   4.109   5.223  0.0373  0.0991 -0.1195
   13PIPC   C4A  152   5.518   4.576   5.319  0.0914  0.0635 -0.1750
   13PIPC   C1B  153   6.523   4.319   4.463  0.0492 -0.2603  0.0557
   13PIPC   C2B  154   6.661   4.412   4.915 -0.0313 -0.1026  0.1091
   13PIPC   C3B  155   6.860   4.768   5.189  0.1649 -0.0838  0.0349
   13PIPC   C4B  156   7.006   5.163   5.296 -0.0492 -0.0617 -0.1851
   14PIPC   NC3  157   3.056   6.083   2.820 -0.0435 -0.0985 -0.1898
   14PIPC   PO4  158   3.347   5.900   3.008 -0.2032  0.1721 -0.2555
   14PIPC   GL1  159   3.359   5.738   3.473 -0.0931  0.1037 -0.2495
   14PIPC   GL2  160   3.146   5.894   3.695 -0.0935  0.1994 -0.1837
   14PIPC   C1A  161   3.606   5.597   3.877 -0.2598  0.0864 -0.2458
   14PIPC   D2A  162   3.546   5.790   4.265  0.0967 -0.0513  0.5209
   14PIPC   D3A  163   3.218   5.770   4.631  0.0504 -0.1026 -0.1277
   14PIPC   C4A  164   3.396   5.782   5.005 -0.2902  0.3075  0.3202
   14PIPC   C1B  165   3.073   5.877   4.031 -0.2497  0.0079 -0.0697
   14PIPC   C2B  166   2.836   6.037   4.272  0.0046 -0.0005  0.1169
   14PIPC   C3B  167   2.776   6.063   4.682 -0.0815  0.1000 -0.1361
   14PIPC   C4B  168   2.500   6.369   4.809 -0.0026  0.1557  0.0977
   15PIPC   NC3  169   4.424   2.717   3.802  0.0044 -0.1824 -0.0870
   15PIPC   PO4  170   4.818   2.510   3.673 -0.4269  0.0329  0.0067
   15PIPC   GL1  171   4.853   2.621   4.073  0.1534 -0.0487  0.0138
   15PIPC   GL2  172   4.584   2.270   4.105  0.0716  0.1554  0.3478
   15PIPC   C1A  173   4.958   2.924   4.406  0.0734  0.0483 -0.0438
   15PIPC   D2A  174   5.173   2.930   4.757 -0.1529  0.1405  0.1890
   15PIPC   D3A  175   5.290   3.329   4.594 -0.0444  0.0564  0.1267
   15PIPC   C4A  176   5.653   3.466   4.861 -0.3606 -0.2382 -0.0026
   15PIPC   C1B  177   4.400   2.426   4.374  0.1283 -0.2142  0.1679
   15PIPC   C2B  178   4.490   2.571   4.761  0.1502 -0.2188 -0.1088
   15PIPC   C3B  179   4.754   2.780   4.911 -0.0323 -0.0976  0.2627
   15PIPC   C4B  180   5.107   2.967   5.236  0.1175 -0.0903  0.1510
   16PIPC   NC3  181   4.541   2.844   3.128 -0.0044 -0.0468  0.0043
   16PIPC   PO4  182   4.557   3.105   3.478 -0.3036  0.2167  0.0473
   16PIPC   GL1  183   4.324   3.202   3.814 -0.1544  0.1108  0.0833
   16PIPC   GL2  184   3.985   3.115   3.961 -0.1907 -0.1021  0.1311
   16PIPC   C1A  185   4.411   3.431   4.184 -0.0693 -0.0410  0.1244
   16PIPC   D2A  186   4.420   3.787   4.310  0.2464  0.0003  0.0723
   16PIPC   D3A  187   4.510   3.739   4.764  0.0296  0.0591  0.3987
   16PIPC   C4A  188   4.228   3.889   5.126  0.2895 -0.1581  0.1839
   16PIPC   C1B  189   3.920   2.990   4.374 -0.1589 -0.0332 -0.0208
   16PIPC   C2B  190   3.812   3.149   4.773 -0.0091  0.0892  0.0325
   16PIPC   C3B  191   3.818   3.312   5.105 -0.2433 -0.2103 -0.2004
   16PIPC   C4B  192   3.812   3.616   5.378 -0.1222 -0.1510  0.3012
   17PIPC   NC3  193   6.072   5.340   3.846  0.1282 -0.1402  0.1210
   17PIPC   PO4  194   5.679   5.638   3.539  0.2947  0.0419 -0.1583
   17PIPC   GL1  195   5.610   5.605   3.993  0.1742 -0.1488  0.3283
   17PIPC   GL2  196   5.834   5.871   3.948  0.1207 -0.0920  0.1838
   17PIPC   C1A  197   5.520   5.755   4.392 -0.1375 -0.1907  0.3754
   17PIPC   D2A  198   5.787   5.815   4.765  0.3629 -0.1050 -0.2087
   17PIPC   D3A  199   5.455   5.570   4.892 -0.0664  0.1580 -0.1181
   17PIPC   C4A  200   5.161   5.791   5.278  0.2036  0.2117  0.1806
   17PIPC   C1B  201   6.005   5.884   4.233  0.2846 -0.0874 -0.2953
   17PIPC   C2B  202   6.194   6.001   4.523 -0.1704 -0.0617 -0.1451
   17PIPC   C3B  203   6.227   5.844   4.953  0.2506  0.2417  0.0458
   17PIPC   C4B  204   6.311   5.838   5.389  0.0643  0.1162 -0.2658
   18PIPC   NC3  205   4.982   6.378   3.265 -0.2398  0.1381  0.1070
   18PIPC   PO4  206   4.552   6.249   3.406 -0.1557  0.1757  0.4283
   18PIPC   GL1  207   4.932   6.175   3.724 -0.1799 -0.0896  0.0934
   18PIPC   GL2  208   4.863   6.372   3.943  0.0232  0.0200  0.1544
   18PIPC   C1A  209   5.153   5.849   4.037 -0.0230  0.0783  0.2122
   18PIPC   D2A  210   5.258   5.372   4.169  0.1032  0.0427  0.1622
   18PIPC   D3A  211   5.179   5.480   4.514 -0.1709  0.2545 -0.3865
   18PIPC   C4A  212   4.952   5.439   4.850  0.0093 -0.1138  0.2965
   18PIPC   C1B  213   5.124   6.540   4.333  0.0219 -0.1516  0.0246
   18PIPC   C2B  214   5.262   6.483   4.728 -0.3287  0.1023 -0.2204
   18PIPC   C3B  215   5.054   6.416   5.102  0.1344  0.1885  0.1251
   18PIPC   C4B  216   4.956   6.194   5.524 -0.1296 -0.1109  0.0221
   19PIPC   NC3  217   2.492   7.200   3.175 -0.2536 -0.1323  0.1448
   19PIPC   PO4  218   2.555   7.567   3.383  0.0011  0.1154 -0.0068
   19PIPC   GL1  219   2.796   7.626   3.814 -0.4613 -0.0031 -0.0253
   19PIPC   GL2  220   2.825   7.853   3.935 -0.2131 -0.3383 -0.1107
   19PIPC   C1A  221   3.006   7.510   4.186 -0.1459  0.1600  0.1942
   19PIPC   D2A  222   3.334   7.342   4.395 -0.2408 -0.0202 -0.1769
   19PIPC   D3A  223   3.457   7.224   4.848  0.1034  0.0058  0.2373
   19PIPC   C4A  224   3.105   7.114   5.078  0.0172 -0.2304  0.1150
   19PIPC   C1B  225   2.884   7.994   4.314 -0.0664 -0.2644  0.0639
   19PIPC   C2B  226   3.033   7.989   4.733 -0.4420 -0.1717  0.3969
   19PIPC   C3B  227   2.899   8.095   5.145  0.2668 -0.1841 -0.3809
   19PIPC   C4B  228   2.773   7.915   5.540 -0.2657 -0.0112  0.0508
   20PIPC   NC3  229   4.339   0.012   3.401 -0.2076 -0.0079 -0.0475
   20PIPC   PO4  230   4.036   0.239   3.578 -0.1084 -0.3324  0.2361
   20PIPC   GL1  231   4.044   0.546   3.886 -0.0229 -0.2563 -0.0578
   20PIPC   GL2  232   3.926   0.305   4.163  0.5443 -0.1128  0.0143
   20PIPC   C1A  233   3.927   0.801   4.276  0.2101  0.2744 -0.1103
   20PIPC   D2A  234   3.728   1.058   4.520 -0.1296  0.1494  0.2652
   20PIPC   D3A  235   3.613   1.361   4.775 -0.1147 -0.2114 -0.0601
   20PIPC   C4A  236   3.162   1.453   4.936 -0.0124 -0.0247  0.0849
   20PIPC   C1B  237   4.082  -0.071   4.387 -0.1374  0.2683  0.3505
   20PIPC   C2B  238   4.282  -0.197   4.819  0.0907  0.0042 -0.4640
   20PIPC   C3B  239   4.512  -0.434   5.177  0.1843  0.1680 -0.0099
   20PIPC   C4B  240   4.915  -0.711   5.220  0.1366 -0.1072  0.2807
   21PIPC   NC3  241   1.793   6.656   3.274  0.1598 -0.2195  0.1798
   21PIPC   PO4  242   1.946   7.001   3.361  0.2048  0.0567  0.1262
   21PIPC   GL1  243   1.855   6.970   3.750 -0.1872  0.1237 -0.0373
   21PIPC   GL2  244   1.581   6.989   3.903 -0.1182  0.0331 -0.2795
   21PIPC   C1A  245   2.012   7.085   4.183  0.2082  0.1606 -0.0059
   21PIPC   D2A  246   2.277   7.148   4.480 -0.0970  0.5352 -0.4932
   21PIPC   D3A  247   2.144   6.824   4.769 -0.2369 -0.2944  0.2057
   21PIPC   C4A  248   2.210   6.652   5.207  0.4904 -0.2963  0.1135
   21PIPC   C1B  249   1.871   6.625   4.095  0.3212  0.1913  0.0103
   21PIPC   C2B  250   2.034   6.318   4.336  0.0123  0.0473 -0.1230
   21PIPC   C3B  251   2.254   5.964   4.602 -0.3201 -0.0802 -0.0237
   21PIPC   C4B  252   2.342   5.941   5.036 -0.2445 -0.0550  0.1642
   22PIPC   NC3  253   0.914   3.115   3.142  0.2424 -0.1531 -0.3204
   22PIPC   PO4  254   1.376   2.980   3.280 -0.0387  0.0133 -0.4158
   22PIPC   GL1  255   1.342   2.839   3.729  0.0132  0.1685 -0.1204
   22PIPC   GL2  256   1.063   2.828   3.967 -0.0965 -0.1323  0.0864
   22PIPC   C1A  257   1.580   2.797   4.154  0.0624 -0.1444  0.2414
   22PIPC   D2A  258   1.841   2.744   4.502  0.1384 -0.0191  0.1353
   22PIPC   D3A  259   1.865   2.518   4.824  0.1038 -0.1566  0.1365
   22PIPC   C4A  260   1.918   2.805   5.159 -0.5230  0.0777  0.0213
   22PIPC   C1B  261   0.960   2.828   4.419  0.1578 -0.0359  0.0332
   22PIPC   C2B  262   1.033   2.922   4.899  0.1276  0.0191 -0.0040
   22PIPC   C3B  263   0.656   2.903   5.258 -0.2605 -0.0351 -0.0987
   22PIPC   C4B  264   0.452   2.702   5.556 -0.0115 -0.0931 -0.0255
   23PIPC   NC3  265   0.914   6.834   3.456 -0.1605 -0.1846  0.1339
   23PIPC   PO4  266   0.978   6.663   3.107 -0.0790 -0.0285  0.1652
   23PIPC   GL1  267   1.208   6.431   3.542 -0.4225 -0.6426  0.1660
   23PIPC   GL2  268   1.104   6.161   3.699  0.0949 -0.0457 -0.1768
   23PIPC   C1A  269   1.451   6.414   3.937 -0.2712 -0.0528 -0.1525
   23PIPC   D2A  270   1.528   6.326   4.259  0.2017 -0.0860  0.1929
   23PIPC   D3A  271   1.694   5.923   4.642  0.3836  0.1155  0.0287
   23PIPC   C4A  272   1.661   6.010   5.128  0.2519  0.0414 -0.0614
   23PIPC   C1B  273   0.922   6.121   4.134  0.1768  0.1975  0.0690
   23PIPC   C2B  274   0.742   6.138   4.533 -0.0323  0.1998 -0.0051
   23PIPC   C3B  275   0.744   5.868   4.870  0.0329  0.1712 -0.1346
   23PIPC   C4B  276   0.804   5.539   5.103 -0.2737  0.1118  0.0098
   24PIPC   NC3  277   8.406   1.862   3.655 -0.0278  0.3817 -0.2810
   24PIPC   PO4  278   8.105   2.131   3.746  0.0377 -0.1201  0.2043
   24PIPC   GL1  279   7.745   2.307   3.999 -0.0381 -0.3018  0.0035
   24PIPC   GL2  280   7.824   2.421   4.334 -0.1486 -0.1074 -0.0882
   24PIPC   C1A  281   7.494   2.072   4.091  0.2826  0.1383 -0.2537
   24PIPC   D2A  282   7.213   2.108   4.472  0.0249 -0.1330 -0.1672
   24PIPC   D3A  283   7.232   2.032   4.843  0.4133  0.1970  0.0123
   24PIPC   C4A  284   7.495   1.836   5.093 -0.0218  0.0941  0.5375
   24PIPC   C1B  285   7.677   2.408   4.653  0.3116 -0.0342  0.2676
   24PIPC   C2B  286   7.588   2.317   5.109 -0.2605  0.1924  0.1468
   24PIPC   C3B  287   7.768   2.412   5.541  0.3035  0.1418 -0.2453
   24PIPC   C4B  288   7.977   2.416   5.846  0.1339 -0.1441  0.1555
   25DPPC   NC3  289  -0.356   5.282   7.168 -0.2152 -0.2869  0.2001
   25DPPC   PO4  290  -0.100   5.704   7.299 -0.2805  0.0509  0.1396
   25DPPC   GL1  291   0.187   5.654   6.919 -0.1894 -0.0804  0.0891
   25DPPC   GL2  292   0.413   5.402   6.961  0.2622  0.3056 -0.0369
   25DPPC   C1A  293   0.164   5.803   6.547  0.1326  0.0388 -0.1097
   25DPPC   C2A  294   0.394   6.123   6.500  0.1915 -0.1657 -0.0896
   25DPPC   C3A  295   0.365   6.508   6.432  0.0651 -0.0159 -0.1624
   25DPPC   C4A  296   0.247   6.818   6.307  0.0128 -0.1253 -0.0589
   25DPPC   C1B  297   0.548   5.482   6.519  0.1894 -0.0273 -0.1958
   25DPPC   C2B  298   0.461   5.745   6.099  0.0551  0.1501  0.2116
   25DPPC   C3B  299   0.343   5.995   5.837  0.2133  0.2224  0.3315
   25DPPC   C4B  300   0.038   6.131   5.622  0.3021  0.0123 -0.0977
   26DPPC   NC3  301   0.967   4.540   7.494 -0.4193  0.3081 -0.0579
   26DPPC   PO4  302   1.130   4.908   7.311 -0.0801  0.0284 -0.2039
   26DPPC   GL1  303   1.005   4.926   6.890  0.0078 -0.1024  0.0288
   26DPPC   GL2  304   0.706   4.991   6.798  0.1380  0.2556  0.2534
   26DPPC   C1A  305   0.984   4.693   6.496 -0.2749 -0.0784  0.0916
   26DPPC   C2A  306   1.177   4.938   6.043  0.0051  0.1532 -0.0974
   26DPPC   C3A  307   1.188   4.869   5.505 -0.2678 -0.0287 -0.1392
   26DPPC   C4A  308   1.102   4.824   5.090  0.2744 -0.0558  0.0989
   26DPPC   C1B  309   0.631   5.032   6.355 -0.0113 -0.1559 -0.1764
   26DPPC   C2B  310   0.495   5.265   5.966 -0.0032 -0.0175 -0.0071
   26DPPC   C3B  311   0.559   5.462   5.630 -0.1230 -0.0410 -0.0132
   26DPPC   C4B  312   0.313   5.742   5.370 -0.0412 -0.2366  0.1267
   27DPPC   NC3  313   3.717   1.685   3.605 -0.1180  0.1202  0.0988
   27DPPC   PO4  314   4.167   1.840   3.383  0.0865 -0.1091  0.0136
   27DPPC   GL1  315   4.205   1.607   3.879  0.2667  0.2869 -0.0912
   27DPPC   GL2  316   4.448   1.727   4.093  0.2021 -0.0701  0.0498
   27DPPC   C1A  317   4.542   1.251   4.029  0.1078 -0.1456  0.0175
   27DPPC   C2A  318   4.414   0.763   4.088 -0.1349 -0.0861  0.3005
   27DPPC   C3A  319   4.314   0.498   4.438  0.3177 -0.0909  0.0253
   27DPPC   C4A  320   4.092   0.314   4.681 -0.1343  0.0542  0.0860
   27DPPC   C1B  321   4.600   1.993   4.487 -0.2632 -0.3074  0.1165
   27DPPC   C2B  322   4.687   2.112   4.931 -0.0324 -0.1219  0.1051
   27DPPC   C3B  323   4.839   2.386   5.254 -0.2736  0.1737  0.2444
   27DPPC   C4B  324   4.696   2.445   5.634  0.0634 -0.0177  0.1533
   28DPPC   NC3  325   2.058   0.890   3.269 -0.3223  0.0061  0.3247
   28DPPC   PO4  326   1.698   0.658   3.594  0.2415  0.1032 -0.2200
   28DPPC   GL1  327   1.801   0.540   3.942 -0.2512  0.1365 -0.0940
   28DPPC   GL2  328   1.705   0.231   4.078 -0.2902  0.1704 -0.2547
   28DPPC   C1A  329   1.762   0.732   4.271  0.0991 -0.2372  0.1094
   28DPPC   C2A  330   2.128   0.852   4.659  0.2002  0.2335  0.3028
   28DPPC   C3A  331   2.130   1.239   4.873 -0.3037 -0.0100 -0.2957
   28DPPC   C4A  332   2.416   1.456   5.100 -0.1241  0.0229 -0.1144
   28DPPC   C1B  333   1.806   0.294   4.446  0.0562  0.0183  0.2719
   28DPPC   C2B  334   1.904   0.399   4.845 -0.0549  0.0639  0.2972
   28DPPC   C3B  335   2.138   0.676   5.185  0.1402 -0.3691  0.1100
   28DPPC   C4B  336   2.227   1.022   5.421 -0.0090 -0.0871  0.1612
   29POPC   NC3  337   4.864   7.497   7.771  0.1452 -0.0138 -0.1519
   29POPC   PO4  338   4.590   7.099   7.575  0.1262 -0.0980  0.3714
   29POPC   GL1  339   4.532   6.943   7.062 -0.1844 -0.1476 -0.0749
   29POPC   GL2  340   4.218   7.004   6.894 -0.1334  0.0763 -0.0973
   29POPC   C1A  341   4.660   6.783   6.739 -0.0895  0.3972 -0.0246
   29POPC   D2A  342   4.630   6.836   6.369  0.3366  0.1642 -0.0746
   29POPC   C3A  343   4.933   6.735   6.083 -0.0211 -0.1103  0.1426
   29POPC   C4A  344   5.000   6.646   5.555  0.2527 -0.0694 -0.0331
   29POPC   C1B  345   4.276   7.182   6.526  0.1184  0.2171 -0.4181
   29POPC   C2B  346   4.115   7.202   6.094  0.0219 -0.1705 -0.0062
   29POPC   C3B  347   3.837   7.252   5.763 -0.2429  0.0347  0.2069
   29POPC   C4B  348   3.609   7.657   5.593 -0.2768 -0.0938 -0.3335
   30POPC   NC3  349   7.771   4.547   7.634  0.0137 -0.3689 -0.0004
   30POPC   PO4  350   7.836   4.810   7.249  0.1987  0.0093 -0.0163
   30POPC   GL1  351   7.745   4.979   6.874  0.1892  0.1303 -0.1677
   30POPC   GL2  352   8.000   4.993   6.844 -0.3739  0.1066 -0.0666
   30POPC   C1A  353   7.509   4.923   6.393 -0.0716  0.0750 -0.0870
   30POPC   D2A  354   7.474   4.906   5.880  0.2521  0.0997 -0.0008
   30POPC   C3A  355   7.145   4.671   5.721 -0.0573 -0.1187 -0.0773
   30POPC   C4A  356   7.207   4.270   5.714 -0.0234 -0.0736 -0.0741
   30POPC   C1B  357   7.960   4.876   6.439 -0.0632  0.1534  0.0135
   30POPC   C2B  358   8.005   4.831   6.046  0.0497 -0.1773  0.2517
   30POPC   C3B  359   8.042   4.931   5.690  0.2042 -0.2707  0.2935
   30POPC   C4B  360   7.851   4.798   5.351 -0.0628  0.1399 -0.1203
   31POPC   NC3  361   3.575   6.663   7.476 -0.0249 -0.3084 -0.0746
   31POPC   PO4  362   3.748   6.707   7.069  0.0584  0.0310 -0.0726
   31POPC   GL1  363   3.863   6.621   6.704  0.0641 -0.1633  0.2224
   31POPC   GL2  364   3.838   6.303   6.771  0.1186  0.0423  0.1717
   31POPC   C1A  365   3.767   6.806   6.274 -0.0027  0.4333  0.2435
   31POPC   D2A  366   3.844   6.765   5.922  0.2518 -0.1084  0.2884
   31POPC   C3A  367   3.470   6.883   5.729 -0.0570  0.1644 -0.3039
   31POPC   C4A  368   3.331   6.725   5.339  0.3268  0.1708 -0.0343
   31POPC   C1B  369   3.874   6.330   6.250  0.1539 -0.0141 -0.0779
   31POPC   C2B  370   4.048   6.308   5.846  0.0396  0.2005  0.0831
   31POPC   C3B  371   3.878   6.422   5.409 -0.0534 -0.1511 -0.0379
   31POPC   C4B  372   3.767   6.740   5.143  0.3445 -0.0414 -0.2497
   32POPC   NC3  373   5.812   6.561   7.488  0.3311  0.0848  0.2631
   32POPC   PO4  374   6.166   6.671   7.608  0.2059  0.3282 -0.1822
   32POPC   GL1  375   6.128   6.664   7.138  0.2425 -0.0929  0.4100
   32POPC   GL2  376   6.370   6.929   7.002  0.1389 -0.1171 -0.1331
   32POPC   C1A  377   6.462   6.508   6.795  0.1638 -0.1716 -0.1116
   32POPC   D2A  378   6.388   6.246   6.370  0.3319 -0.0246  0.3074
   32POPC   C3A  379   6.324   6.321   5.923 -0.1998  0.1181  0.0904
   32POPC   C4A  380   6.075   6.354   5.608  0.0715  0.0166 -0.2112
   32POPC   C1B  381   6.487   7.206   6.682 -0.2275  0.1973 -0.1133
   32POPC   C2B  382   6.188   7.371   6.431  0.0002  0.0090 -0.0734
   32POPC   C3B  383   6.229   7.738   6.120 -0.2499 -0.0452 -0.0996
   32POPC   C4B  384   6.246   8.135   6.032 -0.1099  0.0332  0.0895
   33POPC   NC3  385   3.394   2.430   3.689 -0.3230 -0.1024  0.2124
   33POPC   PO4  386   3.673   2.141   3.776 -0.1173 -0.0663 -0.0807
   33POPC   GL1  387   3.844   1.820   4.089 -0.2090  0.0376  0.0769
   33POPC   GL2  388   4.046   2.037   4.255  0.0729 -0.1172 -0.2466
   33POPC   C1A  389   3.851   1.736   4.567  0.4028 -0.2954  0.0326
   33POPC   D2A  390   3.944   1.710   4.995 -0.0785  0.1923  0.0481
   33POPC   C3A  391   3.538   1.589   5.226 -0.0552 -0.1064 -0.0395
   33POPC   C4A  392   3.424   1.428   5.603 -0.2876 -0.2250 -0.0873
   33POPC   C1B  393   4.233   2.088   4.758 -0.2648 -0.2733  0.1384
   33POPC   C2B  394   4.251   2.369   5.117  0.0945 -0.0455 -0.3159
   33POPC   C3B  395   4.409   2.706   5.258 -0.2966  0.1089 -0.1473
   33POPC   C4B  396   4.614   2.933   5.420 -0.3207 -0.4563 -0.2429
   34POPC   NC3  397   6.698   6.356   2.810  0.1516  0.1100  0.0749
   34POPC   PO4  398   6.317   6.184   3.113  0.1520 -0.0038  0.1123
   34POPC   GL1  399   6.394   6.087   3.610  0.0767 -0.0105  0.0034
   34POPC   GL2  400   6.254   6.242   3.919 -0.1898 -0.3125  0.3954
   34POPC   C1A  401   6.745   6.102   3.975  0.2829  0.3170 -0.3083
   34POPC   D2A  402   6.783   6.411   4.354 -0.1692  0.0918  0.0850
   34POPC   C3A  403   6.533   6.775   4.387 -0.0250  0.3300  0.0591
   34POPC   C4A  404   6.450   7.230   4.484 -0.0337  0.0436  0.3531
   34POPC   C1B  405   6.198   6.414   4.304 -0.1559  0.0463 -0.1454
   34POPC   C2B  406   6.430   6.416   4.666  0.2646  0.2017 -0.3850
   34POPC   C3B  407   6.835   6.553   4.826  0.0676  0.2459 -0.0942
   34POPC   C4B  408   7.189   6.705   4.751  0.3405 -0.0342  0.2023
   35POPC   NC3  409   8.288   5.641   2.906  0.3655  0.0761  0.0449
   35POPC   PO4  410   8.176   5.680   3.328  0.1955 -0.1046  0.3103
   35POPC   GL1  411   7.902   5.467   3.590 -0.0429 -0.0519  0.1015
   35POPC   GL2  412   7.810   5.092   3.522  0.1448  0.0959  0.0196
   35POPC   C1A  413   7.579   5.408   3.936  0.2698 -0.0299 -0.2448
   35POPC   D2A  414   7.327   5.230   4.327 -0.2565  0.0513 -0.2344
   35POPC   C3A  415   7.033   5.359   4.664  0.2754 -0.3124  0.1000
   35POPC   C4A  416   7.046   5.604   5.094 -0.0600  0.1066  0.0334
   35POPC   C1B  417   8.015   5.087   3.934  0.2100  0.0294 -0.1228
   35POPC   C2B  418   7.911   5.345   4.280 -0.1065  0.1343  0.1891
   35POPC   C3B  419   7.770   5.606   4.518 -0.1308 -0.1378  0.1305
   35POPC   C4B  420   7.410   5.763   4.666 -0.0390  0.0084 -0.0516
   36POPC   NC3  421   0.061   2.876   3.572  0.2130  0.0622  0.2536
   36POPC   PO4  422   0.207   3.091   3.952  0.0391  0.0847 -0.2993
   36POPC   GL1  423   0.117   3.330   4.321  0.0414  0.1779 -0.0291
   36POPC   GL2  424   0.156   3.688   4.379  0.2196 -0.0780 -0.3919
   36POPC   C1A  425  -0.003   3.215   4.749  0.1028 -0.2040  0.0386
   36POPC   D2A  426   0.034   3.421   5.149 -0.0384 -0.1834 -0.0140
   36POPC   C3A  427   0.277   3.183   5.535  0.0462  0.2012 -0.1074
   36POPC   C4A  428   0.090   2.887   5.823  0.0285 -0.2813 -0.1978
   36POPC   C1B  429   0.244   3.724   4.891 -0.3679  0.0944 -0.1651
   36POPC   C2B  430   0.529   3.713   5.275  0.1262 -0.0045  0.0795
   36POPC   C3B  431   0.592   3.555   5.575 -0.5301  0.0521  0.2168
   36POPC   C4B  432   0.774   3.069   5.708  0.0489 -0.0438 -0.1235
   37DPSM   NC3  433   7.361   2.540   7.513  0.0980  0.0027  0.0826
   37DPSM   PO4  434   7.120   2.947   7.432  0.0265  0.0805  0.0052
   37DPSM   AM1  435   7.331   2.726   6.952 -0.1964 -0.2274 -0.2277
   37DPSM   AM2  436   7.522   2.502   7.035  0.0876  0.0600  0.1104
   37DPSM   T1A  437   7.748   2.670   6.596  0.0948  0.2443 -0.2123
   37DPSM   C2A  438   8.030   2.592   6.312 -0.2133 -0.2260  0.0625
   37DPSM   C3A  439   8.414   2.586   6.088 -0.0314 -0.0067 -0.1945
   37DPSM   C1B  440   7.315   2.421   6.559  0.0494  0.1106 -0.0034
   37DPSM   C2B  441   7.126   2.215   6.206  0.1829  0.0146  0.0828
   37DPSM   C3B  442   7.031   2.098   5.755  0.3628  0.1853  0.4251
   37DPSM   C4B  443   7.219   2.331   5.403  0.4190 -0.0681 -0.1695
   38DPSM   NC3  444   6.559   4.938   7.933 -0.0075 -0.2122 -0.4126
   38DPSM   PO4  445   6.761   4.832   7.537 -0.0967  0.3227 -0.0535
   38DPSM   AM1  446   6.651   4.751   7.135  0.1765 -0.1898  0.1233
   38DPSM   AM2  447   6.279   4.948   7.175  0.1808  0.3911 -0.0563
   38DPSM   T1A  448   6.843   4.715   6.828  0.0151  0.4688  0.1138
   38DPSM   C2A  449   7.151   4.532   6.586  0.0209  0.0349  0.0707
   38DPSM   C3A  450   7.055   4.435   6.159 -0.3206 -0.0905 -0.2177
   38DPSM   C1B  451   6.367   5.037   6.763 -0.2506  0.1454 -0.0524
   38DPSM   C2B  452   6.641   4.946   6.390  0.0595 -0.1294  0.1566
   38DPSM   C3B  453   6.640   4.650   6.025 -0.1489  0.0449 -0.3330
   38DPSM   C4B  454   6.656   4.704   5.646 -0.1960 -0.4635 -0.0561
   39DPSM   NC3  455   0.965   3.666   3.283  0.3065 -0.0431 -0.2110
   39DPSM   PO4  456   0.590   3.491   3.431 -0.0161  0.1132  0.2537
   39DPSM   AM1  457   0.760   3.413   3.740 -0.2735  0.0649 -0.0842
   39DPSM   AM2  458   1.145   3.291   3.661  0.2789  0.0486 -0.1107
   39DPSM   T1A  459   0.654   3.324   4.190  0.0444 -0.0224 -0.0369
   39DPSM   C2A  460   0.492   3.291   4.617  0.0746 -0.0561 -0.0806
   39DPSM   C3A  461   0.499   3.290   4.956  0.4445 -0.1628  0.0733
   39DPSM   C1B  462   1.212   3.245   4.189 -0.2111 -0.1041  0.1614
   39DPSM   C2B  463   1.377   3.024   4.565 -0.1151  0.3197 -0.0350
   39DPSM   C3B  464   1.575   3.129   4.978 -0.0224 -0.2181  0.2484
   39DPSM   C4B  465   1.884   3.397   5.231  0.3397 -0.1761 -0.0584
   40DPSM   NC3  466   0.754   0.943   3.428  0.0087 -0.3763 -0.2154
   40DPSM   PO4  467   0.704   1.316   3.599  0.3597  0.3175  0.0457
   40DPSM   AM1  468   0.769   1.523   3.992 -0.0429  0.0413 -0.1763
   40DPSM   AM2  469   1.015   1.816   3.879  0.0459 -0.0198  0.1850
   40DPSM   T1A  470   0.545   1.620   4.268 -0.2312 -0.2383 -0.1267
   40DPSM   C2A  471   0.518   1.838   4.649 -0.0412 -0.1450 -0.4117
   40DPSM   C3A  472   0.659   1.836   5.066 -0.0665  0.0210 -0.2919
   40DPSM   C1B  473   0.930   1.961   4.308 -0.0535  0.1787 -0.0905
   40DPSM   C2B  474   1.022   1.973   4.761 -0.1059 -0.0212 -0.0523
   40DPSM   C3B  475   1.247   1.967   5.056  0.2425  0.1635 -0.0733
   40DPSM   C4B  476   1.565   2.007   5.382 -0.4111 -0.2944  0.1544
   41PAPI    C1  477   3.816   6.255   7.264 -0.0548  0.0919 -0.3293
   41PAPI    C2  478   3.595   6.039   7.519  0.1938  0.2561  0.0339
   41PAPI    C3  479   3.426   6.198   7.194 -0.0987 -0.0702  0.0199
   41PAPI   PO4  480   4.021   6.308   7.440 -0.2213  0.0202  0.2607
   41PAPI   GL1  481   4.431   6.120   7.283  0.0554 -0.0157 -0.2514
   41PAPI   GL2  482   4.179   6.048   7.021  0.1045 -0.1223 -0.1119
   41PAPI   D1A  483   4.686   5.668   6.992  0.3737  0.0758 -0.0250
   41PAPI   D2A  484   4.568   5.747   6.592  0.1824  0.2281 -0.1276
   41PAPI   D3A  485   4.961   5.819   6.534  0.1739  0.3226  0.0441
   41PAPI   D4A  486   5.041   5.957   6.110 -0.1086 -0.0628  0.2950
   41PAPI   C5A  487   5.218   6.300   6.099 -0.1167 -0.0650 -0.0564
   41PAPI   C1B  488   4.210   6.070   6.540  0.1382 -0.2127  0.1992
   41PAPI   C2B  489   4.274   6.532   6.459  0.2259 -0.1672 -0.1260
   41PAPI   C3B  490   4.345   6.787   5.953  0.0442  0.1537  0.0853
   41PAPI   C4B  491   4.615   6.926   5.545 -0.3089 -0.0205  0.1360
   42PAPI    C1  492   2.486   4.665   7.224 -0.3613  0.0216  0.0101
   42PAPI    C2  493   2.564   5.053   7.163 -0.2197 -0.0455 -0.2504
   42PAPI    C3  494   2.636   4.889   7.520 -0.0553  0.1135 -0.2089
   42PAPI   PO4  495   2.580   4.565   6.991  0.4172 -0.0197  0.1074
   42PAPI   GL1  496   2.889   4.713   6.638 -0.1558 -0.0732  0.1013
   42PAPI   GL2  497   2.604   4.890   6.577  0.0402  0.0784  0.0220
   42PAPI   D1A  498   2.954   4.417   6.476  0.2623  0.2317  0.1240
   42PAPI   D2A  499   2.617   4.371   6.451  0.1659 -0.3368  0.0206
   42PAPI   D3A  500   2.643   4.317   6.087  0.0724 -0.1524  0.1036
   42PAPI   D4A  501   2.731   3.848   6.058 -0.0859  0.2771  0.1233
   42PAPI   C5A  502   2.663   3.554   5.695 -0.0671 -0.1054 -0.1545
   42PAPI   C1B  503   2.865   4.825   6.169 -0.4071  0.1841  0.2828
   42PAPI   C2B  504   2.975   4.573   5.768  0.3971 -0.2187 -0.1885
   42PAPI   C3B  505   2.909   4.247   5.577  0.1330  0.1895  0.0232
   42PAPI   C4B  506   3.026   3.951   5.338 -0.0668  0.1284 -0.0764
   43PAPI    C1  507   3.039   7.924   3.446  0.0428  0.1475 -0.0068
   43PAPI    C2  508   2.666   8.052   3.512  0.0124  0.1136 -0.1119
   43PAPI    C3  509   2.782   7.953   3.142  0.0184 -0.2140 -0.0260
   43PAPI   PO4  510   3.203   7.669   3.613  0.3476 -0.0272 -0.1116
   43PAPI   GL1  511   3.456   7.479   3.921  0.1299  0.3520  0.1072
   43PAPI   GL2  512   3.740   7.645   3.910  0.0110 -0.0367  0.1025
   43PAPI   D1A  513   3.234   7.123   3.930 -0.1289 -0.0033 -0.0073
   43PAPI   D2A  514   3.617   6.888   3.973 -0.0111 -0.5530  0.0093
   43PAPI   D3A  515   3.409   6.463   3.821  0.1411 -0.4164 -0.0434
   43PAPI   D4A  516   3.581   6.095   3.775 -0.1355  0.0754 -0.0975
   43PAPI   C5A  517   3.989   5.992   4.063 -0.0384 -0.1510  0.3430
   43PAPI   C1B  518   3.779   7.297   4.225  0.1670 -0.1657  0.3255
   43PAPI   C2B  519   3.896   7.258   4.624  0.1694 -0.1409  0.0385
   43PAPI   C3B  520   4.009   7.165   5.066  0.0522 -0.1558  0.0780
   43PAPI   C4B  521   4.067   6.921   5.460 -0.2836  0.0552 -0.1851
   44PAPI    C1  522   4.286   5.295   2.996  0.2224  0.0134 -0.1889
   44PAPI    C2  523   4.180   5.619   2.789 -0.4116 -0.1269 -0.1049
   44PAPI    C3  524   4.150   5.257   2.622  0.3849 -0.1502 -0.2327
   44PAPI   PO4  525   4.107   5.281   3.226 -0.1846 -0.1668 -0.0017
   44PAPI   GL1  526   3.773   5.448   3.422  0.1088 -0.0731 -0.2363
   44PAPI   GL2  527   4.132   5.580   3.728 -0.1292  0.0259  0.2156
   44PAPI   D1A  528   3.507   5.152   3.773  0.2603  0.3528  0.2212
   44PAPI   D2A  529   3.520   4.855   4.108  0.1144  0.1409 -0.2422
   44PAPI   D3A  530   3.390   4.517   4.058 -0.1599 -0.1332 -0.1653
   44PAPI   D4A  531   3.416   4.507   4.520 -0.2497 -0.0381  0.1291
   44PAPI   C5A  532   3.748   4.332   4.793 -0.0250 -0.1306 -0.1800
   44PAPI   C1B  533   4.262   5.646   4.127  0.2403  0.3577  0.1668
   44PAPI   C2B  534   3.976   5.549   4.490 -0.0850 -0.1017  0.0599
   44PAPI   C3B  535   3.588   5.428   4.572  0.1747 -0.0134  0.0686
   44PAPI   C4B  536   3.528   5.215   4.979  0.1486  0.0009  0.1718
   45PAPS   CNO  537   4.773   5.377   7.908 -0.0604 -0.0887  0.0842
   45PAPS   PO4  538   4.808   5.185   7.532  0.2850 -0.0472  0.1793
   45PAPS   GL1  539   4.599   5.194   7.057  0.0285 -0.0312 -0.3020
   45PAPS   GL2  540   4.363   5.021   7.004 -0.1119 -0.0812  0.1899
   45PAPS   D1A  541   4.756   5.287   6.599 -0.1148 -0.1340  0.1384
   45PAPS   D2A  542   5.163   5.401   6.576  0.0278 -0.2969  0.1597
   45PAPS   D3A  543   5.205   5.379   6.177  0.4510  0.0702  0.2228
   45PAPS   D4A  544   5.127   5.603   5.755  0.0394 -0.0158 -0.1110
   45PAPS   C5A  545   4.665   5.681   5.631  0.0744 -0.1601  0.1309
   45PAPS   C1B  546   4.195   5.342   6.807  0.0195 -0.2420  0.0083
   45PAPS   C2B  547   4.081   5.600   6.374 -0.0678 -0.0322 -0.1311
   45PAPS   C3B  548   4.293   5.733   6.028  0.2743  0.1432  0.0540
   45PAPS   C4B  549   4.233   5.928   5.541  0.0611  0.1564 -0.0530
   46PAPS   CNO  550   0.108   7.781   8.021  0.0473 -0.1164 -0.0845
   46PAPS   PO4  551   0.050   7.430   7.706 -0.0571 -0.2278  0.1502
   46PAPS   GL1  552   0.217   7.644   7.340  0.3707  0.1791  0.1478
   46PAPS   GL2  553  -0.058   7.532   7.118 -0.0167 -0.1206 -0.0662
   46PAPS   D1A  554   0.427   7.478   6.999  0.2902 -0.0351 -0.1272
   46PAPS   D2A  555   0.446   7.022   6.913  0.0547  0.0651 -0.2597
   46PAPS   D3A  556   0.508   7.245   6.550  0.1744  0.2014 -0.1209
   46PAPS   D4A  557   0.693   6.895   6.488 -0.0018 -0.0676 -0.0635
   46PAPS   C5A  558   0.790   6.843   6.090  0.1043  0.2014 -0.1513
   46PAPS   C1B  559  -0.050   7.489   6.748  0.1580  0.1799 -0.3462
   46PAPS   C2B  560  -0.006   7.267   6.359 -0.1345 -0.3881  0.0515
   46PAPS   C3B  561  -0.017   7.373   5.854 -0.2238 -0.2007 -0.4807
   46PAPS   C4B  562   0.140   7.581   5.488 -0.0068  0.1065 -0.0492
   47PAPS   CNO  563   2.246   1.149   7.319  0.0696 -0.1367  0.4291
   47PAPS   PO4  564   2.434   0.707   7.391 -0.1943 -0.1595 -0.1758
   47PAPS   GL1  565   2.701   0.597   7.066  0.0654 -0.0788 -0.1123
   47PAPS   GL2  566   2.965   0.869   6.916  0.3878  0.1411 -0.2979
   47PAPS   D1A  567   2.484   0.535   6.660  0.0061 -0.3298  0.3442
   47PAPS   D2A  568   2.301   0.366   6.195 -0.1372  0.0883  0.1512
   47PAPS   D3A  569   2.748   0.325   6.264  0.1511  0.3235 -0.0459
   47PAPS   D4A  570   2.978   0.008   6.210  0.3047 -0.0313  0.6287
   47PAPS   C5A  571   3.203  -0.002   5.781  0.1181  0.3125  0.2338
   47PAPS   C1B  572   2.971   0.992   6.499 -0.3896  0.1500 -0.1417
   47PAPS   C2B  573   2.866   1.241   6.193  0.0901  0.1459  0.1544
   47PAPS   C3B  574   2.938   1.453   5.751  0.1033 -0.0293  0.0902
   47PAPS   C4B  575   2.966   1.255   5.315  0.0110 -0.1764  0.0472
   48PAPS   CNO  576   1.967   3.243   7.694 -0.2443  0.1501 -0.1330
   48PAPS   PO4  577   1.620   3.281   7.334  0.0429  0.0289  0.2847
   48PAPS   GL1  578   1.635   3.023   6.937  0.0651 -0.5301 -0.2129
   48PAPS   GL2  579   2.041   3.095   6.727 -0.2587 -0.0832 -0.0853
   48PAPS   D1A  580   1.371   2.940   6.533  0.0452  0.1492  0.0548
   48PAPS   D2A  581   1.272   3.311   6.557 -0.0761 -0.2039  0.3281
   48PAPS   D3A  582   1.072   3.039   6.170 -0.1518  0.1687 -0.1798
   48PAPS   D4A  583   1.356   2.845   5.836  0.2812 -0.0114 -0.3253
   48PAPS   C5A  584   1.725   3.122   5.581  0.1558 -0.2436  0.0113
   48PAPS   C1B  585   1.725   3.247   6.448 -0.0393 -0.1758  0.0917
   48PAPS   C2B  586   1.705   3.262   6.071 -0.1588  0.4252 -0.0662
   48PAPS   C3B  587   1.753   3.620   5.819 -0.0946  0.2509 -0.1669
   48PAPS   C4B  588   1.902   3.808   5.493 -0.1132  0.0178 -0.3503
   49PAPS   CNO  589   6.842   6.013   7.989  0.1329 -0.0615  0.0537
   49PAPS   PO4  590   6.696   6.127   7.520 -0.4327 -0.1917  0.0056
   49PAPS   GL1  591   6.860   6.138   7.126 -0.0914 -0.0088  0.0762
   49PAPS   GL2  592   6.765   6.078   6.828 -0.1139 -0.2297 -0.0977
   49PAPS   D1A  593   7.223   6.298   6.800  0.4861  0.0212 -0.2319
   49PAPS   D2A  594   7.432   6.052   6.426  0.0092  0.1641 -0.2495
   49PAPS   D3A  595   7.744   6.020   6.081  0.2369 -0.2497 -0.3337
   49PAPS   D4A  596   7.845   6.380   6.088  0.3778  0.0513 -0.0141
   49PAPS   C5A  597   8.112   6.720   5.787  0.0360 -0.1726 -0.0215
   49PAPS   C1B  598   6.848   5.960   6.451 -0.2428 -0.1709  0.1691
   49PAPS   C2B  599   6.779   6.133   6.030  0.3128 -0.1915  0.0150
   49PAPS   C3B  600   6.780   5.937   5.588 -0.1124  0.1281 -0.2168
   49PAPS   C4B  601   6.684   5.508   5.427 -0.1784 -0.2889 -0.2343
   50PAPS   CNO  602   3.539   1.538   7.229 -0.1206  0.0381 -0.2234
   50PAPS   PO4  603   3.658   1.897   7.376  0.1486 -0.3136  0.1648
   50PAPS   GL1  604   3.946   2.131   7.126  0.0307  0.1171  0.0186
   50PAPS   GL2  605   4.235   2.002   7.084  0.1442  0.0499 -0.0432
   50PAPS   D1A  606   4.004   2.474   6.824  0.4897 -0.0321  0.2146
   50PAPS   D2A  607   3.896   2.303   6.398 -0.2288  0.0553  0.3025
   50PAPS   D3A  608   3.708   2.182   5.887  0.0209 -0.0272  0.0783
   50PAPS   D4A  609   3.498   2.500   5.834 -0.1144  0.0372  0.2469
   50PAPS   C5A  610   3.418   2.551   5.343  0.4427  0.1152  0.0373
   50PAPS   C1B  611   4.314   2.050   6.606  0.0568 -0.1506 -0.2070
   50PAPS   C2B  612   4.391   2.099   6.214  0.1743 -0.1910 -0.0466
   50PAPS   C3B  613   4.312   2.097   5.763 -0.1524 -0.4549  0.2326
   50PAPS   C4B  614   4.257   1.967   5.307  0.0278  0.1855  0.2633
   51PAPS   CNO  615   0.857   6.782   7.787 -0.2054 -0.0366 -0.0610
   51PAPS   PO4  616   0.787   6.840   7.415  0.0494 -0.2166 -0.2169
   51PAPS   GL1  617   0.980   6.988   7.040 -0.3604  0.1101 -0.0432
   51PAPS   GL2  618   0.883   7.260   6.895 -0.1191 -0.3722  0.0584
   51PAPS   D1A  619   1.288   6.733   6.789  0.2660 -0.0935 -0.0651
   51PAPS   D2A  620   1.352   6.367   6.459 -0.1375  0.0086 -0.2489
   51PAPS   D3A  621   1.376   6.198   6.827 -0.1172  0.2461  0.1669
   51PAPS   D4A  622   1.049   5.958   6.893  0.1583 -0.2128 -0.1983
   51PAPS   C5A  623   0.946   5.526   6.774 -0.0598  0.1147 -0.0326
   51PAPS   C1B  624   1.095   7.167   6.442  0.0669 -0.1502  0.1194
   51PAPS   C2B  625   1.334   6.831   6.235  0.1806  0.0069 -0.3501
   51PAPS   C3B  626   1.301   6.744   5.781  0.1459 -0.0168  0.0926
   51PAPS   C4B  627   1.167   6.542   5.503  0.0942  0.0742 -0.0897
   52PAPS   CNO  628   5.122   3.975   7.704  0.3142 -0.0831  0.2045
   52PAPS   PO4  629   5.284   3.590   7.759  0.1294 -0.1213 -0.0831
   52PAPS   GL1  630   4.928   3.569   7.454  0.1905  0.1437  0.0264
   52PAPS   GL2  631   4.930   3.329   7.315  0.3369 -0.0097 -0.0928
   52PAPS   D1A  632   4.536   3.680   7.189  0.0931  0.0404  0.2524
   52PAPS   D2A  633   4.305   3.880   6.789  0.0217  0.3723 -0.1647
   52PAPS   D3A  634   4.591   3.637   6.588  0.1041  0.1180 -0.1852
   52PAPS   D4A  635   4.227   3.641   6.239  0.1176 -0.0853 -0.0195
   52PAPS   C5A  636   3.877   3.359   6.106 -0.2259  0.0342  0.1167
   52PAPS   C1B  637   5.233   3.072   7.008 -0.3655  0.1669  0.2732
   52PAPS   C2B  638   5.508   3.067   6.700  0.0253  0.1707 -0.2035
   52PAPS   C3B  639   5.532   2.849   6.326  0.0209 -0.0114  0.2551
   52PAPS   C4B  640   5.558   2.683   5.985  0.0461  0.1547  0.6439
   53PAPS   CNO  641   4.969   2.302   7.369  0.0030 -0.2619  0.5171
   53PAPS   PO4  642   5.304   2.288   7.670  0.0396  0.0702  0.0219
   53PAPS   GL1  643   5.492   2.201   7.333  0.0461 -0.2775 -0.0753
   53PAPS   GL2  644   5.739   1.964   7.289 -0.2104  0.0089 -0.1091
   53PAPS   D1A  645   5.210   2.024   7.013 -0.0230 -0.0582 -0.0291
   53PAPS   D2A  646   5.396   2.162   6.589  0.1866  0.3771 -0.0700
   53PAPS   D3A  647   5.654   2.443   6.497  0.2321 -0.1331  0.2603
   53PAPS   D4A  648   5.787   2.299   6.144  0.0052 -0.1069  0.0792
   53PAPS   C5A  649   6.034   2.406   5.781  0.0623 -0.2113 -0.0968
   53PAPS   C1B  650   5.871   2.209   6.857 -0.0500  0.0907 -0.0716
   53PAPS   C2B  651   6.207   2.325   6.619 -0.1960  0.2442  0.2101
   53PAPS   C3B  652   6.241   2.231   6.265  0.0100  0.0750  0.0339
   53PAPS   C4B  653   6.513   2.204   5.868  0.1444  0.2261  0.0371
   54PAPS   CNO  654   2.974   5.257   7.742  0.2632  0.1337  0.1143
   54PAPS   PO4  655   3.048   5.177   7.378 -0.3358  0.1241 -0.1098
   54PAPS   GL1  656   3.014   5.463   7.019  0.2854  0.1685 -0.0009
   54PAPS   GL2  657   2.988   5.246   6.775 -0.2435  0.1407  0.0879
   54PAPS   D1A  658   3.188   5.744   6.721 -0.0700 -0.1220 -0.2461
   54PAPS   D2A  659   3.113   5.765   6.327  0.2640  0.2108  0.0627
   54PAPS   D3A  660   3.272   5.726   5.912  0.0120  0.0152  0.1855
   54PAPS   D4A  661   2.980   5.916   5.573 -0.2114 -0.0222  0.0460
   54PAPS   C5A  662   2.934   5.991   5.149 -0.1052 -0.1508  0.0473
   54PAPS   C1B  663   3.032   5.312   6.454  0.0968  0.1617 -0.3107
   54PAPS   C2B  664   2.923   5.324   6.060  0.2331  0.1541 -0.0062
   54PAPS   C3B  665   3.026   5.366   5.666 -0.3229  0.3316  0.2998
   54PAPS   C4B  666   3.132   5.037   5.315  0.4686  0.0782  0.0351
   55PAPS   CNO  667   0.256   1.583   7.596 -0.2079  0.1817 -0.2928
   55PAPS   PO4  668   0.314   1.226   7.304  0.0094  0.1674  0.0209
   55PAPS   GL1  669   0.516   1.349   6.923  0.1683  0.1543 -0.0695
   55PAPS   GL2  670   0.288   1.653   6.850  0.0232 -0.1648  0.2130
   55PAPS   D1A  671   0.654   1.076   6.669  0.2394  0.1147  0.0345
   55PAPS   D2A  672   0.515   1.330   6.344 -0.0540  0.0909 -0.0933
   55PAPS   D3A  673   0.618   0.946   6.064 -0.2621  0.0738  0.4539
   55PAPS   D4A  674   0.476   1.263   5.823 -0.1371 -0.1095  0.1223
   55PAPS   C5A  675   0.646   1.600   5.584 -0.1574 -0.0801 -0.0607
   55PAPS   C1B  676   0.272   1.728   6.412  0.1175 -0.0357  0.0081
   55PAPS   C2B  677   0.331   1.649   6.040 -0.0794 -0.3639 -0.1369
   55PAPS   C3B  678   0.175   1.890   5.699 -0.1999  0.0946  0.0651
   55PAPS   C4B  679   0.211   1.845   5.278  0.4496 -0.0965  0.0530
   56PAPS   CNO  680   5.702   2.883   8.355 -0.0320 -0.2348  0.1963
   56PAPS   PO4  681   5.441   3.061   7.964 -0.0205 -0.1587  0.0312
   56PAPS   GL1  682   5.441   3.097   7.467 -0.0622 -0.0889 -0.0011
   56PAPS   GL2  683   5.700   2.994   7.356 -0.1212  0.1430  0.2741
   56PAPS   D1A  684   5.531   3.427   7.167 -0.0632 -0.2173  0.0592
   56PAPS   D2A  685   5.997   3.521   7.256 -0.0572 -0.0749  0.1753
   56PAPS   D3A  686   6.111   3.194   7.501 -0.0525 -0.0328  0.5081
   56PAPS   D4A  687   6.405   3.116   7.266  0.1334  0.0582  0.1078
   56PAPS   C5A  688   6.336   3.147   6.905  0.0623  0.0200 -0.0081
   56PAPS   C1B  689   5.932   2.912   7.054  0.1880 -0.2647  0.0200
   56PAPS   C2B  690   5.958   2.794   6.599  0.1569 -0.0824  0.1241
   56PAPS   C3B  691   5.978   2.725   6.255  0.2385 -0.0221 -0.3349
   56PAPS   C4B  692   6.082   2.888   5.851 -0.0523 -0.0990  0.1630
   57PAPS   CNO  693   5.880   7.637   7.399 -0.1034  0.1309 -0.1744
   57PAPS   PO4  694   5.603   7.342   7.449 -0.3308  0.1970 -0.0378
   57PAPS   GL1  695   5.735   7.077   7.221 -0.0728 -0.0398  0.2311
   57PAPS   GL2  696   5.492   6.911   7.136 -0.3082  0.0759  0.1496
   57PAPS   D1A  697   5.923   7.073   6.804  0.1856 -0.0248  0.0759
   57PAPS   D2A  698   5.744   7.489   6.923 -0.2647  0.0179  0.0084
   57PAPS   D3A  699   6.157   7.489   7.002  0.2954  0.1079  0.2738
   57PAPS   D4A  700   6.481   7.663   6.704 -0.1250  0.0225 -0.1294
   57PAPS   C5A  701   6.500   8.047   6.621  0.0879  0.2768  0.0360
   57PAPS   C1B  702   5.512   6.800   6.765 -0.1652  0.2410 -0.0534
   57PAPS   C2B  703   5.449   6.749   6.265 -0.0947  0.1583  0.0317
   57PAPS   C3B  704   5.404   6.680   5.847 -0.1361 -0.2666 -0.0970
   57PAPS   C4B  705   5.454   6.374   5.495 -0.0579  0.0015  0.1608
   58PAPS   CNO  706   2.890   7.247   7.656 -0.1569 -0.2127  0.1673
   58PAPS   PO4  707   3.212   7.195   7.360 -0.4109  0.1216  0.1601
   58PAPS   GL1  708   3.209   7.101   6.929 -0.0133  0.2438  0.2564
   58PAPS   GL2  709   3.125   7.284   6.736  0.1354  0.4646  0.1383
   58PAPS   D1A  710   3.338   6.791   6.707  0.0301 -0.1779  0.1193
   58PAPS   D2A  711   3.217   6.560   6.984 -0.0716 -0.0838 -0.0916
   58PAPS   D3A  712   2.839   6.808   6.811  0.0617 -0.0367  0.2693
   58PAPS   D4A  713   2.913   6.597   6.424  0.1898  0.0957  0.0746
   58PAPS   C5A  714   3.093   6.821   6.176 -0.0209 -0.1134 -0.0662
   58PAPS   C1B  715   2.811   7.145   6.447 -0.1205 -0.0577  0.0958
   58PAPS   C2B  716   2.576   7.022   6.107  0.2511 -0.0120 -0.1164
   58PAPS   C3B  717   2.185   7.204   5.897  0.3044 -0.1327 -0.1215
   58PAPS   C4B  718   1.991   7.398   5.652  0.1580  0.1327 -0.0656
   59PAPS   CNO  719   3.051   3.840   7.592  0.1292 -0.2885 -0.2379
   59PAPS   PO4  720   2.706   3.662   7.417  0.2839 -0.0822 -0.0428
   59PAPS   GL1  721   2.575   3.817   6.998 -0.0483 -0.3004  0.1667
   59PAPS   GL2  722   2.331   4.095   6.933  0.0324  0.1175  0.2201
   59PAPS   D1A  723   2.836   3.538   6.723  0.1161  0.0354 -0.1835
   59PAPS   D2A  724   3.022   3.958   6.454  0.0087  0.1675  0.0824
   59PAPS   D3A  725   3.373   3.998   6.706  0.0743  0.0073  0.0070
   59PAPS   D4A  726   3.477   4.185   6.342  0.3355  0.1046  0.1100
   59PAPS   C5A  727   3.184   4.224   6.044 -0.3739 -0.1449 -0.1618
   59PAPS   C1B  728   2.340   4.007   6.396 -0.2295  0.2226 -0.1421
   59PAPS   C2B  729   2.266   3.979   5.924  0.1401  0.1418 -0.0976
   59PAPS   C3B  730   2.363   3.972   5.540 -0.1967 -0.1461 -0.0864
   59PAPS   C4B  731   2.515   4.118   5.170 -0.0102 -0.2488 -0.1145
   60PAPS   CNO  732   1.390   6.138   7.337  0.0705  0.1510 -0.0006
   60PAPS   PO4  733   1.697   5.812   7.211  0.1818  0.0898 -0.0566
   60PAPS   GL1  734   1.487   5.761   6.849  0.0300 -0.0075  0.0581
   60PAPS   GL2  735   1.415   5.474   6.787 -0.1710  0.2362 -0.1957
   60PAPS   D1A  736   1.441   5.843   6.419 -0.0674 -0.2204  0.1504
   60PAPS   D2A  737   1.420   5.813   6.008 -0.2080 -0.1154 -0.1909
   60PAPS   D3A  738   1.259   6.234   5.946  0.1466  0.1100  0.1208
   60PAPS   D4A  739   1.422   6.104   5.606 -0.0727  0.0324 -0.2421
   60PAPS   C5A  740   1.532   5.637   5.500  0.1294  0.1689 -0.2681
   60PAPS   C1B  741   1.300   5.256   6.536 -0.0332  0.3248 -0.0616
   60PAPS   C2B  742   1.448   5.333   6.195 -0.0005 -0.2252  0.0544
   60PAPS   C3B  743   1.540   5.203   5.774 -0.4534 -0.0945  0.2911
   60PAPS   C4B  744   1.686   4.804   5.645 -0.0302  0.0307 -0.0350
   61PAPS   CNO  745   1.871   4.878   7.534 -0.0960 -0.0358  0.2298
   61PAPS   PO4  746   1.799   5.310   7.350 -0.3372 -0.0441  0.0768
   61PAPS   GL1  747   1.852   5.363   6.966  0.3284  0.1278 -0.3424
   61PAPS   GL2  748   1.961   5.619   6.850  0.1259 -0.2093 -0.4470
   61PAPS   D1A  749   1.818   5.104   6.679 -0.2480  0.2226 -0.5069
   61PAPS   D2A  750   1.438   4.782   6.715  0.0667 -0.2364  0.2612
   61PAPS   D3A  751   1.618   4.863   6.283 -0.0883 -0.1858 -0.1202
   61PAPS   D4A  752   1.895   5.071   6.164  0.1849 -0.0760 -0.0295
   61PAPS   C5A  753   2.079   5.081   5.779 -0.1028  0.0133 -0.0529
   61PAPS   C1B  754   1.830   5.569   6.455 -0.0283  0.0704  0.3740
   61PAPS   C2B  755   1.871   5.568   5.980 -0.0298 -0.0976  0.0162
   61PAPS   C3B  756   1.927   5.875   5.778  0.0589  0.2419 -0.2227
   61PAPS   C4B  757   2.101   6.216   5.392 -0.0437 -0.2741 -0.0963
   62PAPS   CNO  758   3.460   5.281   7.641 -0.0385 -0.1617  0.1491
   62PAPS   PO4  759   3.877   5.273   7.755 -0.2878  0.3761 -0.1217
   62PAPS   GL1  760   3.842   5.236   7.289  0.0162  0.0339  0.1479
   62PAPS   GL2  761   3.878   5.536   7.095  0.2998 -0.0087 -0.0177
   62PAPS   D1A  762   3.856   4.970   6.948 -0.1553 -0.4094 -0.0478
   62PAPS   D2A  763   3.909   4.979   6.533 -0.0475  0.0140  0.0442
   62PAPS   D3A  764   4.389   4.996   6.527  0.2732  0.0654  0.0808
   62PAPS   D4A  765   4.449   5.237   6.232  0.0174  0.1139  0.0570
   62PAPS   C5A  766   4.737   5.498   6.130 -0.0781  0.2530 -0.1043
   62PAPS   C1B  767   3.778   5.803   6.787 -0.1440  0.3004 -0.0659
   62PAPS   C2B  768   3.557   5.889   6.420 -0.2971 -0.0430  0.0798
   62PAPS   C3B  769   3.760   5.856   6.028 -0.1400  0.3314  0.2871
   62PAPS   C4B  770   3.913   5.595   5.697 -0.0761 -0.3028  0.0513
   63PAPS   CNO  771   5.544   5.727   7.359 -0.0715  0.6307 -0.0782
   63PAPS   PO4  772   5.737   6.058   7.221  0.0605  0.1298 -0.1477
   63PAPS   GL1  773   5.941   5.775   7.024 -0.2159 -0.1112 -0.0257
   63PAPS   GL2  774   6.208   6.010   6.872 -0.0529  0.0683 -0.0904
   63PAPS   D1A  775   6.038   5.436   6.647  0.2053 -0.2805 -0.3536
   63PAPS   D2A  776   6.218   5.201   6.261 -0.1716 -0.1320 -0.3773
   63PAPS   D3A  777   6.020   4.856   6.343  0.1613  0.3207  0.3635
   63PAPS   D4A  778   5.911   4.819   6.789 -0.0620 -0.1363 -0.0644
   63PAPS   C5A  779   5.559   5.151   6.940  0.0019  0.3205  0.0052
   63PAPS   C1B  780   5.914   5.978   6.562  0.0708  0.1396 -0.3018
   63PAPS   C2B  781   5.561   6.193   6.356 -0.0275  0.0902  0.4258
   63PAPS   C3B  782   5.738   6.432   5.984 -0.3609 -0.1294 -0.1536
   63PAPS   C4B  783   5.911   6.760   5.803  0.0737  0.3410  0.0148
   64PAPS   CNO  784   6.475   2.333   7.716  0.2565  0.2035  0.0371
   64PAPS   PO4  785   6.891   2.347   7.744 -0.1225  0.1789 -0.2045
   64PAPS   GL1  786   6.858   2.500   7.295  0.3607 -0.1760 -0.3140
   64PAPS   GL2  787   7.059   2.288   7.037 -0.1560 -0.2711 -0.0844
   64PAPS   D1A  788   6.857   2.769   6.890 -0.2311 -0.3094  0.0151
   64PAPS   D2A  789   6.904   3.159   6.992  0.0865 -0.1409 -0.2955
   64PAPS   D3A  790   6.888   3.107   6.578  0.0855 -0.1163 -0.4874
   64PAPS   D4A  791   6.891   3.055   6.161  0.1496  0.0372  0.0791
   64PAPS   C5A  792   7.191   3.057   5.846 -0.1825  0.0785  0.0019
   64PAPS   C1B  793   7.253   1.938   6.856  0.2010  0.1184 -0.0051
   64PAPS   C2B  794   7.227   1.763   6.378  0.4707  0.0691 -0.0340
   64PAPS   C3B  795   7.155   1.597   5.907  0.1606  0.3395 -0.0975
   64PAPS   C4B  796   7.326   1.166   5.760  0.4907 -0.2997  0.2218
   65PAPS   CNO  797   3.083   2.586   7.185 -0.0462  0.0741 -0.0724
   65PAPS   PO4  798   2.707   2.756   7.261 -0.0423 -0.2233 -0.0787
   65PAPS   GL1  799   2.819   2.839   6.828  0.1458  0.0954 -0.2514
   65PAPS   GL2  800   2.657   3.043   6.655 -0.0546 -0.3570  0.2079
   65PAPS   D1A  801   3.163   3.064   6.602 -0.2492 -0.0038  0.0540
   65PAPS   D2A  802   3.058   2.766   6.378  0.2245 -0.3583  0.0900
   65PAPS   D3A  803   3.062   2.787   5.991 -0.2313  0.1148  0.0393
   65PAPS   D4A  804   3.431   3.023   6.070  0.0158 -0.0394 -0.0832
   65PAPS   C5A  805   3.816   2.854   6.006 -0.1319 -0.0733 -0.1267
   65PAPS   C1B  806   2.906   3.271   6.308  0.1015 -0.0236 -0.0100
   65PAPS   C2B  807   3.038   3.275   5.837  0.2514 -0.2194  0.1348
   65PAPS   C3B  808   3.119   3.006   5.499 -0.1822  0.0843 -0.2351
   65PAPS   C4B  809   2.968   2.800   5.161  0.2245  0.4178  0.2727
   66PAPS   CNO  810   1.578   4.164   7.587  0.1122 -0.0022 -0.1903
   66PAPS   PO4  811   1.249   4.127   7.683  0.2368 -0.0616 -0.2518
   66PAPS   GL1  812   1.193   4.027   7.222 -0.3169  0.1833  0.0363
   66PAPS   GL2  813   1.262   3.747   6.954  0.1508  0.0223 -0.1078
   66PAPS   D1A  814   0.835   3.924   6.973 -0.1415 -0.0677 -0.0284
   66PAPS   D2A  815   0.441   3.912   7.066 -0.1411 -0.0064 -0.1035
   66PAPS   D3A  816   0.130   4.094   6.781 -0.1551 -0.0522  0.2920
   66PAPS   D4A  817   0.005   3.895   6.388  0.0674  0.0149 -0.1320
   66PAPS   C5A  818   0.315   3.947   6.022 -0.1512  0.0651 -0.0113
   66PAPS   C1B  819   1.431   3.816   6.477 -0.0449  0.0173  0.1227
   66PAPS   C2B  820   1.316   3.542   6.134 -0.0254 -0.0205 -0.0308
   66PAPS   C3B  821   0.827   3.420   6.007  0.2365  0.0645  0.3415
   66PAPS   C4B  822   0.379   3.432   6.016 -0.1466 -0.1727  0.1154
   67PAPS   CNO  823   0.114   3.276   7.668  0.1953 -0.1869 -0.0898
   67PAPS   PO4  824   0.558   3.148   7.843 -0.2544  0.2123  0.2766
   67PAPS   GL1  825   0.522   3.264   7.329 -0.1171  0.0997  0.2167
   67PAPS   GL2  826   0.491   2.960   7.103 -0.3520  0.0166  0.0402
   67PAPS   D1A  827   0.644   3.396   6.939 -0.1117  0.1057 -0.0681
   67PAPS   D2A  828   0.806   3.583   6.464 -0.4669  0.4157  0.0642
   67PAPS   D3A  829   0.551   3.916   6.532 -0.2508  0.2373  0.0868
   67PAPS   D4A  830   0.313   3.555   6.596  0.2994 -0.2188 -0.1447
   67PAPS   C5A  831   0.103   3.555   7.012 -0.2866 -0.2855  0.0382
   67PAPS   C1B  832   0.113   2.992   6.951  0.2659 -0.0446  0.0369
   67PAPS   C2B  833  -0.249   3.163   6.781  0.0954 -0.2103 -0.0281
   67PAPS   C3B  834  -0.471   2.967   6.386 -0.0772  0.0167 -0.1791
   67PAPS   C4B  835  -0.324   2.703   6.173  0.1410  0.1586  0.1410
   68PAPS   CNO  836   6.573   0.725   7.474 -0.2190 -0.1595  0.0595
   68PAPS   PO4  837   6.654   1.062   7.627  0.1767 -0.1763 -0.2366
   68PAPS   GL1  838   6.704   1.113   7.155 -0.0882  0.0971 -0.1430
   68PAPS   GL2  839   6.472   1.062   6.953  0.0146 -0.1515 -0.0822
   68PAPS   D1A  840   6.919   1.097   6.750 -0.2231 -0.1070  0.0064
   68PAPS   D2A  841   6.780   0.902   6.477  0.1396 -0.2317 -0.0319
   68PAPS   D3A  842   6.928   0.967   6.073 -0.1570 -0.2636  0.1225
   68PAPS   D4A  843   7.089   0.672   5.817 -0.1733 -0.0248  0.0495
   68PAPS   C5A  844   7.495   0.523   5.783  0.1004 -0.1147  0.1184
   68PAPS   C1B  845   6.437   1.276   6.647  0.0591  0.0821 -0.0484
   68PAPS   C2B  846   6.177   1.391   6.445 -0.1826 -0.0425  0.0840
   68PAPS   C3B  847   5.820   1.255   6.263 -0.0503 -0.1658 -0.1411
   68PAPS   C4B  848   5.371   1.257   6.413  0.1580 -0.0705 -0.0216
   69PAPS   CNO  849   6.110   0.153   7.793 -0.1046  0.0923  0.1562
   69PAPS   PO4  850   6.389  -0.032   7.504 -0.0042 -0.0924 -0.1560
   69PAPS   GL1  851   6.687   0.254   7.295  0.0933 -0.0266 -0.0604
   69PAPS   GL2  852   6.798   0.068   7.009  0.2112  0.1229  0.3177
   69PAPS   D1A  853   6.665   0.577   6.938  0.1166  0.1400  0.3731
   69PAPS   D2A  854   7.081   0.475   7.003 -0.1194 -0.0361  0.3628
   69PAPS   D3A  855   7.074   0.325   6.590  0.4154  0.2436  0.3100
   69PAPS   D4A  856   6.757   0.481   6.284  0.1110 -0.0726 -0.4525
   69PAPS   C5A  857   6.686   0.070   6.205  0.3711  0.0292 -0.0551
   69PAPS   C1B  858   6.986  -0.272   6.763  0.0756 -0.0586 -0.1325
   69PAPS   C2B  859   7.063  -0.215   6.387  0.0013  0.0654 -0.0677
   69PAPS   C3B  860   7.381  -0.334   6.072  0.2774  0.0317  0.2311
   69PAPS   C4B  861   7.375  -0.486   5.680  0.0527  0.1857  0.1731
   70PAPS   CNO  862   7.954   0.847   7.635 -0.0739  0.0353  0.0656
   70PAPS   PO4  863   7.635   0.593   7.416  0.5001 -0.2124 -0.1904
   70PAPS   GL1  864   7.738   0.728   7.030 -0.0289 -0.1779  0.1701
   70PAPS   GL2  865   8.080   0.813   6.995  0.1240 -0.3505  0.0010
   70PAPS   D1A  866   7.363   0.938   6.919  0.0890  0.2541  0.0460
   70PAPS   D2A  867   7.556   0.469   6.705 -0.1607 -0.0744  0.3231
   70PAPS   D3A  868   7.382   0.024   6.829  0.0452 -0.0933 -0.0430
   70PAPS   D4A  869   7.484   0.071   6.413  0.1070  0.1857  0.2624
   70PAPS   C5A  870   7.193   0.271   6.127  0.1756  0.3350  0.2535
   70PAPS   C1B  871   8.142   0.591   6.534 -0.0037 -0.0745  0.0554
   70PAPS   C2B  872   8.201   0.494   6.118  0.0956  0.3282 -0.1453
   70PAPS   C3B  873   8.019   0.317   5.813 -0.3680 -0.0182 -0.1275
   70PAPS   C4B  874   7.665   0.056   5.892 -0.2162 -0.1722 -0.1491
   71PAPS   CNO  875   5.667   4.481   8.146 -0.0287 -0.2551 -0.2282
   71PAPS   PO4  876   5.982   4.403   7.787  0.0246 -0.1514  0.2633
   71PAPS   GL1  877   5.910   4.225   7.305  0.5207  0.0185  0.1554
   71PAPS   GL2  878   5.626   3.924   7.354  0.1047 -0.1798  0.0100
   71PAPS   D1A  879   5.770   4.314   6.871  0.0194  0.1506 -0.1299
   71PAPS   D2A  880   5.453   4.673   6.648 -0.0241 -0.0152 -0.1205
   71PAPS   D3A  881   5.671   4.456   6.305 -0.0094  0.1024  0.2622
   71PAPS   D4A  882   5.801   4.735   5.899 -0.0528  0.1481  0.0242
   71PAPS   C5A  883   6.195   4.921   5.799  0.1595 -0.0297 -0.1343
   71PAPS   C1B  884   5.733   3.802   6.940  0.1341  0.1761  0.3284
   71PAPS   C2B  885   5.699   3.817   6.484 -0.0569  0.0251 -0.1445
   71PAPS   C3B  886   5.775   3.902   6.059  0.2434  0.2883  0.1224
   71PAPS   C4B  887   5.583   4.235   5.823 -0.0659 -0.2432  0.1814
   72PAPS   CNO  888   2.203   6.989   6.999  0.1586  0.0704  0.1846
   72PAPS   PO4  889   2.268   6.572   7.215 -0.0109  0.1943  0.4117
   72PAPS   GL1  890   2.273   6.461   6.736  0.1725 -0.0201  0.2405
   72PAPS   GL2  891   2.420   6.772   6.602  0.0042  0.1799 -0.0977
   72PAPS   D1A  892   2.386   6.308   6.286 -0.2045 -0.1738 -0.1087
   72PAPS   D2A  893   2.268   6.183   5.903  0.0309 -0.2644  0.1337
   72PAPS   D3A  894   2.291   6.624   5.834 -0.2384 -0.0364 -0.2301
   72PAPS   D4A  895   2.444   6.912   5.572 -0.1120  0.1353  0.2341
   72PAPS   C5A  896   2.945   6.872   5.660 -0.4023 -0.3917 -0.1665
   72PAPS   C1B  897   2.078   6.909   6.223 -0.1848 -0.0726 -0.2266
   72PAPS   C2B  898   1.738   7.016   6.059 -0.2843 -0.0836 -0.0088
   72PAPS   C3B  899   1.552   7.188   5.682  0.1864  0.3237 -0.0811
   72PAPS   C4B  900   1.347   7.458   5.483 -0.2165  0.2909  0.0860
   73PAPS   CNO  901   3.652   0.357   7.535  0.1138  0.0984  0.0077
   73PAPS   PO4  902   3.303   0.528   7.280  0.0728  0.1984  0.3190
   73PAPS   GL1  903   3.339   0.219   6.919  0.3043  0.0262  0.0372
   73PAPS   GL2  904   3.421  -0.172   6.996 -0.4038  0.1456 -0.2281
   73PAPS   D1A  905   3.489   0.330   6.441 -0.1935 -0.0997 -0.0530
   73PAPS   D2A  906   3.155   0.469   6.548 -0.1835  0.1794 -0.0198
   73PAPS   D3A  907   3.197   0.446   6.046  0.0164 -0.2337 -0.3489
   73PAPS   D4A  908   2.853   0.763   6.014  0.1374 -0.0180 -0.4190
   73PAPS   C5A  909   2.711   1.024   5.713 -0.4900  0.1049 -0.2856
   73PAPS   C1B  910   3.290  -0.112   6.565 -0.3565 -0.1020 -0.1863
   73PAPS   C2B  911   3.603   0.008   6.126 -0.3683  0.0442 -0.0094
   73PAPS   C3B  912   3.929  -0.003   5.930  0.0769 -0.0421  0.0356
   73PAPS   C4B  913   4.161  -0.046   5.865 -0.0656 -0.0542 -0.1594
   74PAPS   CNO  914   6.524   0.669   3.011  0.1704 -0.2312  0.0733
   74PAPS   PO4  915   6.683   0.561   3.428  0.0409  0.0778  0.0375
   74PAPS   GL1  916   6.420   0.637   3.829 -0.1145  0.1794  0.2201
   74PAPS   GL2  917   6.525   0.700   4.126 -0.2258 -0.0214 -0.0206
   74PAPS   D1A  918   6.045   0.692   3.932 -0.1922 -0.0852 -0.0520
   74PAPS   D2A  919   5.722   0.336   4.085  0.2412  0.0774  0.2309
   74PAPS   D3A  920   5.733   0.083   4.443 -0.1078 -0.2903 -0.1193
   74PAPS   D4A  921   6.002   0.252   4.801 -0.2465 -0.2116  0.0994
   74PAPS   C5A  922   6.029   0.072   5.254  0.1070 -0.1072 -0.0135
   74PAPS   C1B  923   6.439   0.931   4.468 -0.1399 -0.1836 -0.2487
   74PAPS   C2B  924   6.425   0.821   4.834  0.1714 -0.0173  0.0379
   74PAPS   C3B  925   6.206   0.526   5.128 -0.0296  0.0993  0.2344
   74PAPS   C4B  926   6.190   0.632   5.599 -0.0982  0.2868  0.0775
   75PAPS   CNO  927   7.476   6.221   2.777  0.1660 -0.2841 -0.0059
   75PAPS   PO4  928   7.120   6.191   2.854  0.1996 -0.0787  0.1321
   75PAPS   GL1  929   7.091   6.237   3.305  0.1608 -0.1782  0.0592
   75PAPS   GL2  930   7.009   6.353   3.637  0.1521 -0.2061  0.1245
   75PAPS   D1A  931   6.862   5.845   3.529 -0.2525  0.0027 -0.1631
   75PAPS   D2A  932   7.249   5.611   3.692  0.3113  0.0130  0.0816
   75PAPS   D3A  933   7.545   5.917   3.497  0.3535 -0.0922 -0.4576
   75PAPS   D4A  934   7.401   6.045   3.894 -0.1312  0.1765  0.1136
   75PAPS   C5A  935   7.199   5.719   4.185 -0.0497 -0.1575 -0.2023
   75PAPS   C1B  936   7.147   6.457   4.016 -0.1070 -0.2079 -0.0755
   75PAPS   C2B  937   7.527   6.554   4.341  0.0589  0.3348 -0.0764
   75PAPS   C3B  938   7.749   6.799   4.587 -0.1387 -0.2268 -0.1912
   75PAPS   C4B  939   7.873   6.824   4.947 -0.3327  0.2535  0.2661
   76PAPS   CNO  940   2.789   1.743   3.349  0.0445 -0.1740 -0.1468
   76PAPS   PO4  941   3.195   1.981   3.530 -0.0684  0.0300  0.0210
   76PAPS   GL1  942   3.208   1.960   3.914 -0.0551 -0.0508 -0.1673
   76PAPS   GL2  943   2.986   1.942   4.149  0.2910 -0.0243  0.1138
   76PAPS   D1A  944   3.381   2.233   4.227 -0.2137 -0.0451  0.3102
   76PAPS   D2A  945   3.257   2.606   4.163 -0.3180  0.1380 -0.0885
   76PAPS   D3A  946   3.474   2.829   4.499  0.0271  0.0409  0.0091
   76PAPS   D4A  947   3.277   2.423   4.779  0.2718  0.1867 -0.1595
   76PAPS   C5A  948   2.927   2.282   4.977 -0.2099 -0.0089  0.2339
   76PAPS   C1B  949   3.128   1.872   4.545 -0.0770  0.2133 -0.1779
   76PAPS   C2B  950   3.465   1.986   4.929 -0.0323 -0.1278  0.2190
   76PAPS   C3B  951   3.799   2.145   5.113  0.0506 -0.0269 -0.2023
   76PAPS   C4B  952   3.981   2.377   5.536 -0.0173 -0.1318  0.0738
   77PAPS   CNO  953   2.174   5.586   2.984  0.2592  0.2410  0.1342
   77PAPS   PO4  954   2.392   5.754   3.353  0.3482  0.1014  0.3937
   77PAPS   GL1  955   2.240   5.727   3.800 -0.1319 -0.0315  0.1738
   77PAPS   GL2  956   2.259   5.382   3.880 -0.0626 -0.1463 -0.0606
   77PAPS   D1A  957   2.336   6.015   4.071 -0.0688  0.2228  0.2223
   77PAPS   D2A  958   1.949   5.875   4.159  0.3089  0.1087 -0.0618
   77PAPS   D3A  959   2.006   6.207   3.724  0.0059  0.1979 -0.2297
   77PAPS   D4A  960   2.441   6.155   3.581 -0.1295 -0.0675  0.0348
   77PAPS   C5A  961   2.724   6.168   3.832 -0.2069 -0.0864  0.1545
   77PAPS   C1B  962   2.295   5.528   4.316  0.0614  0.1173  0.2486
   77PAPS   C2B  963   2.078   5.516   4.745 -0.2393 -0.1490  0.1355
   77PAPS   C3B  964   1.795   5.476   5.019 -0.0127 -0.2991 -0.3097
   77PAPS   C4B  965   1.931   5.291   5.383  0.1571 -0.1518 -0.0100
   78PAPS   CNO  966   7.350   2.662   3.593 -0.0384 -0.3742 -0.1165
   78PAPS   PO4  967   7.418   3.095   3.559  0.2251  0.3137  0.0026
   78PAPS   GL1  968   7.458   2.937   4.008 -0.4307  0.0428  0.3550
   78PAPS   GL2  969   7.190   3.041   4.090 -0.0055 -0.0666 -0.0207
   78PAPS   D1A  970   7.675   2.898   4.393 -0.2461  0.0900  0.1463
   78PAPS   D2A  971   7.427   2.845   4.836  0.3994  0.0915  0.5510
   78PAPS   D3A  972   7.216   2.607   4.979 -0.0845  0.0976 -0.0053
   78PAPS   D4A  973   6.841   2.928   4.918 -0.0134  0.1466 -0.1558
   78PAPS   C5A  974   6.450   2.847   5.170  0.0327 -0.1385  0.1725
   78PAPS   C1B  975   7.323   3.254   4.580  0.1464  0.0707  0.0110
   78PAPS   C2B  976   7.313   3.341   5.012  0.0234  0.3075 -0.1835
   78PAPS   C3B  977   7.168   3.081   5.269  0.2437  0.2687 -0.0880
   78PAPS   C4B  978   6.954   2.748   5.358  0.0523  0.1469 -0.1070
   79PAPS   CNO  979   1.191   2.131   3.550 -0.2659  0.0427 -0.2760
   79PAPS   PO4  980   1.038   2.436   3.573  0.0915 -0.3850 -0.0922
   79PAPS   GL1  981   0.780   2.229   3.937 -0.1223 -0.1548  0.2355
   79PAPS   GL2  982   0.796   2.427   4.142  0.4343 -0.2342  0.1105
   79PAPS   D1A  983   0.437   2.144   4.265  0.2022 -0.0469 -0.0222
   79PAPS   D2A  984   0.044   1.893   4.377  0.0616 -0.1381  0.0446
   79PAPS   D3A  985   0.014   1.865   4.733  0.0542  0.0933  0.0358
   79PAPS   D4A  986   0.312   2.203   4.908 -0.1458 -0.1269 -0.0646
   79PAPS   C5A  987   0.381   2.369   5.258 -0.3137  0.2066 -0.0435
   79PAPS   C1B  988   0.765   2.388   4.548  0.1848 -0.0429  0.2331
   79PAPS   C2B  989   0.702   2.418   4.887  0.0283 -0.0543  0.0068
   79PAPS   C3B  990   1.005   2.446   5.227 -0.1552  0.0484  0.1385
   79PAPS   C4B  991   0.943   2.597   5.642 -0.0137  0.0929 -0.1528
   80PAPS   CNO  992   7.853   6.839   3.022 -0.6115  0.1478  0.3654
   80PAPS   PO4  993   8.275   6.803   3.187 -0.1021  0.0750  0.3544
   80PAPS   GL1  994   8.030   6.528   3.457 -0.1573 -0.2371 -0.0464
   80PAPS   GL2  995   8.065   6.152   3.566 -0.2604  0.2478  0.0576
   80PAPS   D1A  996   7.777   6.411   3.890  0.1744 -0.1794 -0.0360
   80PAPS   D2A  997   7.931   6.797   3.954  0.2701  0.0381  0.0779
   80PAPS   D3A  998   7.544   6.846   3.991 -0.1410  0.0862 -0.1346
   80PAPS   D4A  999   7.109   6.852   3.746  0.4320 -0.0272  0.0478
   80PAPS   C5A 1000   6.718   6.691   3.875 -0.2030  0.1586 -0.1465
   80PAPS   C1B 1001   7.887   5.944   3.933 -0.1616 -0.0992  0.0006
   80PAPS   C2B 1002   7.640   6.055   4.342  0.2397  0.2858 -0.0284
   80PAPS   C3B 1003   7.268   6.191   4.526  0.0730  0.1574  0.0764
   80PAPS   C4B 1004   7.141   6.230   5.009  0.3381 -0.0437  0.3778
   81PAPS   CNO 1005   3.136   0.995   3.853 -0.0253 -0.2535 -0.0884
   81PAPS   PO4 1006   3.146   0.488   3.724 -0.5008 -0.0672 -0.1716
   81PAPS   GL1 1007   3.235   0.552   4.234  0.0158  0.1291  0.1130
   81PAPS   GL2 1008   3.434   0.619   4.316 -0.3288 -0.0950 -0.0223
   81PAPS   D1A 1009   2.926   0.634   4.645  0.1025  0.0028  0.0679
   81PAPS   D2A 1010   3.226   0.973   4.739 -0.0510 -0.1329 -0.0509
   81PAPS   D3A 1011   3.353   0.985   5.149  0.0881  0.1476 -0.1582
   81PAPS   D4A 1012   3.247   0.564   5.078 -0.3859  0.0740  0.1341
   81PAPS   C5A 1013   3.377   0.159   5.260 -0.2073  0.1495 -0.0064
   81PAPS   C1B 1014   3.640   0.641   4.730 -0.0322 -0.2283 -0.2233
   81PAPS   C2B 1015   3.755   0.522   5.167 -0.0350  0.0708  0.1987
   81PAPS   C3B 1016   4.088   0.127   5.139  0.1540  0.2826 -0.1209
   81PAPS   C4B 1017   4.460   0.005   5.353  0.0577 -0.0773 -0.2956
   82PAPS   CNO 1018   2.600   6.363   2.978 -0.0887 -0.0124 -0.0403
   82PAPS   PO4 1019   2.793   6.766   3.280 -0.0082  0.1134 -0.0763
   82PAPS   GL1 1020   2.835   6.687   3.608 -0.2064 -0.1593 -0.1998
   82PAPS   GL2 1021   2.811   6.941   3.833 -0.0005  0.1388 -0.1530
   82PAPS   D1A 1022   2.933   6.538   4.044 -0.1163 -0.1334  0.1037
   82PAPS   D2A 1023   3.203   6.827   4.296 -0.0625 -0.4940 -0.0026
   82PAPS   D3A 1024   3.561   6.890   4.537  0.3054 -0.2229 -0.0324
   82PAPS   D4A 1025   3.384   6.698   4.824  0.4087  0.1815 -0.2011
   82PAPS   C5A 1026   3.546   6.292   5.074 -0.0695 -0.1982 -0.1920
   82PAPS   C1B 1027   2.763   7.097   4.208 -0.0402  0.0189  0.0086
   82PAPS   C2B 1028   2.884   7.200   4.607 -0.1952 -0.2946  0.4041
   82PAPS   C3B 1029   3.062   7.542   4.774  0.2273  0.1571  0.0584
   82PAPS   C4B 1030   3.102   7.607   5.182 -0.0556 -0.0857  0.0545
   83PAPS   CNO 1031   5.415   1.171   3.702 -0.4710  0.2305  0.0819
   83PAPS   PO4 1032   5.429   1.350   3.447 -0.2735 -0.0177  0.1083
   83PAPS   GL1 1033   5.520   1.624   3.818 -0.2699 -0.0726  0.0590
   83PAPS   GL2 1034   5.576   1.397   4.084  0.0912 -0.2950 -0.1284
   83PAPS   D1A 1035   5.678   1.906   4.102 -0.0222 -0.3327  0.1242
   83PAPS   D2A 1036   5.734   1.996   4.559 -0.0791 -0.0243  0.0985
   83PAPS   D3A 1037   5.842   2.271   4.825  0.1917 -0.1127 -0.0592
   83PAPS   D4A 1038   5.734   2.008   5.163  0.0318  0.4056  0.2749
   83PAPS   C5A 1039   5.641   2.118   5.538 -0.4039  0.2881  0.0651
   83PAPS   C1B 1040   5.481   1.351   4.513 -0.0429 -0.0813 -0.0317
   83PAPS   C2B 1041   5.365   1.280   4.908 -0.1243 -0.2912 -0.1775
   83PAPS   C3B 1042   5.337   1.527   5.230  0.0756 -0.2936 -0.0777
   83PAPS   C4B 1043   5.301   1.707   5.662 -0.3227 -0.1549  0.5249
   84PAPS   CNO 1044   5.902   7.099   3.033 -0.0730  0.0338 -0.0003
   84PAPS   PO4 1045   5.624   7.029   3.213  0.0751 -0.3467 -0.2259
   84PAPS   GL1 1046   5.471   6.986   3.556  0.1208  0.0244 -0.0157
   84PAPS   GL2 1047   5.368   6.697   3.702  0.4718 -0.1357 -0.1855
   84PAPS   D1A 1048   5.342   7.258   3.913 -0.0146 -0.0572  0.0909
   84PAPS   D2A 1049   4.945   7.292   4.012  0.0771 -0.0246 -0.2410
   84PAPS   D3A 1050   4.940   6.915   4.001 -0.1270 -0.1630 -0.4170
   84PAPS   D4A 1051   5.084   7.043   4.397  0.1497 -0.3681 -0.3379
   84PAPS   C5A 1052   4.902   6.852   4.719  0.0554  0.0778 -0.2295
   84PAPS   C1B 1053   5.488   6.802   4.098 -0.0504 -0.1439  0.2098
   84PAPS   C2B 1054   5.514   6.881   4.511 -0.0020  0.3139 -0.1034
   84PAPS   C3B 1055   5.720   6.816   4.888  0.1027 -0.1004 -0.1552
   84PAPS   C4B 1056   5.822   6.624   5.217 -0.0256 -0.3092 -0.0326
   85PAPS   CNO 1057   6.825   7.618   3.634 -0.0039  0.0053 -0.2542
   85PAPS   PO4 1058   6.751   7.563   3.342  0.2128  0.3905 -0.0640
   85PAPS   GL1 1059   6.372   7.325   3.585 -0.1131 -0.1095  0.1591
   85PAPS   GL2 1060   5.957   7.313   3.531 -0.2042 -0.2496 -0.1516
   85PAPS   D1A 1061   6.454   7.092   4.023 -0.0258 -0.2220 -0.0376
   85PAPS   D2A 1062   6.792   7.291   4.042 -0.3813 -0.0741  0.0097
   85PAPS   D3A 1063   6.948   6.934   4.224  0.2508  0.2700 -0.0983
   85PAPS   D4A 1064   7.311   7.083   4.419 -0.1345  0.3993 -0.0739
   85PAPS   C5A 1065   7.296   7.183   4.854 -0.2861 -0.0209 -0.1997
   85PAPS   C1B 1066   5.823   7.166   3.838  0.0396 -0.1601  0.1203
   85PAPS   C2B 1067   5.988   6.845   4.139 -0.0937  0.3014 -0.0624
   85PAPS   C3B 1068   6.076   6.803   4.554 -0.2158 -0.1962 -0.0019
   85PAPS   C4B 1069   6.366   6.807   4.905  0.1089  0.2399  0.0583
   86PAPS   CNO 1070   7.627   1.279   3.267 -0.0657 -0.2818 -0.1441
   86PAPS   PO4 1071   7.647   1.236   3.688 -0.1277  0.2538 -0.0301
   86PAPS   GL1 1072   7.598   1.041   4.096 -0.0885 -0.0638  0.2690
   86PAPS   GL2 1073   7.496   0.653   4.166  0.0963 -0.1193 -0.0061
   86PAPS   D1A 1074   7.921   0.845   4.436  0.1743 -0.0647  0.0300
   86PAPS   D2A 1075   8.056   0.778   4.069  0.1327  0.0541 -0.0364
   86PAPS   D3A 1076   8.173   1.205   4.020 -0.1578  0.0650  0.1842
   86PAPS   D4A 1077   7.993   1.327   4.362 -0.1729  0.0193 -0.2007
   86PAPS   C5A 1078   7.700   1.285   4.596  0.3981  0.5104  0.1675
   86PAPS   C1B 1079   7.456   0.708   4.613  0.2386 -0.1768 -0.0177
   86PAPS   C2B 1080   7.372   1.023   4.914 -0.0467 -0.0290 -0.1928
   86PAPS   C3B 1081   7.694   1.270   5.066 -0.0556  0.4373 -0.1190
   86PAPS   C4B 1082   8.098   1.404   4.814 -0.1833  0.1434  0.2606
   87PAPS   CNO 1083   2.592   0.986   3.092  0.2876 -0.0100 -0.2509
   87PAPS   PO4 1084   2.383   1.271   3.440  0.1302  0.2490 -0.1520
   87PAPS   GL1 1085   2.303   1.507   3.690 -0.1753  0.0543  0.1623
   87PAPS   GL2 1086   1.940   1.454   3.888 -0.0630  0.0744  0.0600
   87PAPS   D1A 1087   2.511   1.610   4.142  0.1897  0.0440  0.0540
   87PAPS   D2A 1088   2.475   2.015   4.212 -0.0490  0.1631 -0.1951
   87PAPS   D3A 1089   2.643   1.999   4.603  0.4311 -0.1333  0.0622
   87PAPS   D4A 1090   2.744   1.607   4.800  0.2004  0.1505  0.1789
   87PAPS   C5A 1091   2.891   1.734   5.281 -0.1201  0.0561 -0.0710
   87PAPS   C1B 1092   1.828   1.312   4.229 -0.1522  0.0374 -0.2129
   87PAPS   C2B 1093   1.678   1.326   4.563  0.0552 -0.0477 -0.0138
   87PAPS   C3B 1094   1.675   1.004   4.894 -0.3364  0.1101  0.0232
   87PAPS   C4B 1095   1.526   0.715   5.172 -0.0534 -0.0399  0.0449
   88PAPS   CNO 1096   5.964   5.161   3.388  0.0283  0.0628  0.0637
   88PAPS   PO4 1097   6.186   4.879   3.741 -0.1290 -0.1115  0.0244
   88PAPS   GL1 1098   6.222   4.674   4.095  0.1185  0.0375  0.1583
   88PAPS   GL2 1099   5.980   4.545   4.327  0.0340  0.2718 -0.2474
   88PAPS   D1A 1100   6.410   4.760   4.437 -0.0675 -0.1293 -0.1937
   88PAPS   D2A 1101   6.698   4.948   4.726  0.3147  0.2966 -0.1888
   88PAPS   D3A 1102   6.614   5.323   4.965  0.3085  0.2317  0.2267
   88PAPS   D4A 1103   6.461   5.124   5.268  0.1215 -0.1044 -0.1944
   88PAPS   C5A 1104   6.243   4.803   5.121  0.0741  0.1012  0.0652
   88PAPS   C1B 1105   6.163   4.361   4.806 -0.0046  0.3837  0.0616
   88PAPS   C2B 1106   6.274   4.140   5.169 -0.0366  0.2617  0.2350
   88PAPS   C3B 1107   6.276   3.676   5.221  0.0851 -0.2971  0.1628
   88PAPS   C4B 1108   6.111   3.281   5.055  0.1665  0.1729  0.1932
   89PAPS   CNO 1109   7.129   1.482   3.076  0.2227  0.0367 -0.1027
   89PAPS   PO4 1110   7.040   1.749   3.433  0.0367  0.1379  0.0179
   89PAPS   GL1 1111   6.909   2.034   3.779  0.3328 -0.1239 -0.0868
   89PAPS   GL2 1112   6.989   1.909   4.015 -0.2306  0.0108 -0.1554
   89PAPS   D1A 1113   6.642   2.305   3.991 -0.1085 -0.2714 -0.1433
   89PAPS   D2A 1114   6.901   2.657   3.915  0.1373 -0.0562 -0.0949
   89PAPS   D3A 1115   7.247   2.502   4.137 -0.3765 -0.0265 -0.0522
   89PAPS   D4A 1116   7.106   2.644   4.466 -0.1488 -0.0828 -0.0008
   89PAPS   C5A 1117   6.852   3.003   4.428  0.1703  0.1095 -0.2614
   89PAPS   C1B 1118   6.680   2.009   4.391 -0.0746  0.1214  0.0733
   89PAPS   C2B 1119   6.731   1.991   4.729 -0.1493 -0.4024  0.0039
   89PAPS   C3B 1120   6.680   1.710   5.192  0.0460 -0.0281  0.0395
   89PAPS   C4B 1121   6.676   1.753   5.679  0.1077  0.2054 -0.0171
   90PAPS   CNO 1122   4.927   4.418   3.494  0.1383 -0.2450  0.2055
   90PAPS   PO4 1123   4.349   4.530   3.503 -0.3479  0.0435 -0.0341
   90PAPS   GL1 1124   4.699   4.753   3.804 -0.0968  0.0732 -0.2271
   90PAPS   GL2 1125   4.712   4.577   4.043 -0.0305 -0.4235 -0.2872
   90PAPS   D1A 1126   4.519   5.019   3.942  0.0368  0.0082  0.2297
   90PAPS   D2A 1127   4.391   5.195   4.393  0.0285 -0.2436  0.3215
   90PAPS   D3A 1128   4.737   5.180   4.480 -0.2517  0.1286 -0.1065
   90PAPS   D4A 1129   4.728   4.754   4.475 -0.3462 -0.4103 -0.0276
   90PAPS   C5A 1130   4.285   4.636   4.410  0.0805 -0.1568 -0.1822
   90PAPS   C1B 1131   4.597   4.244   4.374  0.0446  0.1632  0.2220
   90PAPS   C2B 1132   4.805   4.224   4.822 -0.0275  0.0485 -0.1243
   90PAPS   C3B 1133   4.753   4.086   5.187 -0.0716  0.2319 -0.1773
   90PAPS   C4B 1134   4.901   3.741   5.560  0.2300  0.0521  0.0276
   91PAPS   CNO 1135   4.421   0.978   3.492 -0.2085  0.1737 -0.2191
   91PAPS   PO4 1136   4.788   0.733   3.266  0.0450 -0.0085 -0.2969
   91PAPS   GL1 1137   4.894   0.784   3.771 -0.4736 -0.2834  0.2398
   91PAPS   GL2 1138   5.022   1.028   4.019 -0.0703  0.0398  0.1274
   91PAPS   D1A 1139   5.053   0.484   4.097 -0.1676 -0.0399 -0.4965
   91PAPS   D2A 1140   5.338   0.395   4.417 -0.1444 -0.0083 -0.3285
   91PAPS   D3A 1141   5.042   0.130   4.684 -0.4373  0.0240  0.0145
   91PAPS   D4A 1142   4.591   0.160   4.841  0.3860 -0.1276 -0.0084
   91PAPS   C5A 1143   4.382   0.517   5.009  0.1270 -0.1926 -0.0440
   91PAPS   C1B 1144   5.180   0.885   4.368 -0.1726 -0.1204  0.0847
   91PAPS   C2B 1145   5.307   0.846   4.767 -0.1536  0.1067  0.0856
   91PAPS   C3B 1146   5.330   0.862   5.190 -0.1191 -0.1068  0.0185
   91PAPS   C4B 1147   5.452   1.126   5.480 -0.4014 -0.3610  0.1372
   92PAPS   CNO 1148   3.836   7.217   3.042 -0.0026 -0.2182 -0.2091
   92PAPS   PO4 1149   3.605   6.836   3.000 -0.1097 -0.0594 -0.0429
   92PAPS   GL1 1150   3.795   6.764   3.487 -0.0142 -0.0376 -0.2204
   92PAPS   GL2 1151   3.969   7.128   3.734  0.2556  0.0293 -0.1617
   92PAPS   D1A 1152   3.944   6.428   3.862 -0.1459 -0.0028  0.0791
   92PAPS   D2A 1153   3.759   6.541   4.268 -0.2317  0.0802  0.0674
   92PAPS   D3A 1154   3.410   6.366   4.380  0.0569  0.1078  0.1126
   92PAPS   D4A 1155   3.300   6.262   4.688 -0.1694  0.2070  0.5127
   92PAPS   C5A 1156   2.995   6.463   4.987  0.1067  0.0455  0.2139
   92PAPS   C1B 1157   4.061   6.892   4.146 -0.0005  0.0040  0.0803
   92PAPS   C2B 1158   4.022   6.771   4.626 -0.3255  0.1459  0.0564
   92PAPS   C3B 1159   3.973   6.394   4.793 -0.2845 -0.0577 -0.0790
   92PAPS   C4B 1160   4.216   6.209   5.111  0.0640  0.1848 -0.0759
   93PAPS   CNO 1161   1.430   6.943   3.385  0.2752 -0.0276 -0.1712
   93PAPS   PO4 1162   1.173   7.180   3.672  0.3332 -0.1771  0.1116
   93PAPS   GL1 1163   1.067   6.974   4.035 -0.0749 -0.0859 -0.2054
   93PAPS   GL2 1164   1.060   6.612   4.000  0.1037 -0.1177 -0.1427
   93PAPS   D1A 1165   0.812   7.126   4.372 -0.0153  0.1788  0.1545
   93PAPS   D2A 1166   0.700   6.809   4.669 -0.4153 -0.2092  0.0534
   93PAPS   D3A 1167   0.663   7.124   4.875  0.0628  0.0005 -0.0929
   93PAPS   D4A 1168   0.974   6.995   5.071 -0.0529 -0.1287  0.0543
   93PAPS   C5A 1169   1.242   7.014   5.355  0.1636  0.3334 -0.1898
   93PAPS   C1B 1170   1.039   6.547   4.409  0.2122 -0.0786 -0.0843
   93PAPS   C2B 1171   1.249   6.212   4.646 -0.0914 -0.0740  0.2632
   93PAPS   C3B 1172   1.167   6.344   4.956  0.4866 -0.0193  0.1589
   93PAPS   C4B 1173   0.855   6.466   5.128  0.0063  0.1186 -0.2769
   94PAPS   CNO 1174   6.020   0.138   2.964  0.0470 -0.2133  0.2150
   94PAPS   PO4 1175   5.928  -0.013   3.361 -0.1333 -0.1323 -0.2780
   94PAPS   GL1 1176   6.069   0.225   3.709  0.0433 -0.0657 -0.0106
   94PAPS   GL2 1177   6.404   0.149   3.620  0.0328  0.0530  0.0077
   94PAPS   D1A 1178   6.214   0.309   4.183  0.5059  0.1971 -0.2124
   94PAPS   D2A 1179   6.060   0.673   4.500 -0.2252  0.1856  0.3354
   94PAPS   D3A 1180   5.698   0.712   4.504  0.1864  0.2054 -0.2140
   94PAPS   D4A 1181   5.537   0.450   4.856 -0.1731 -0.1245 -0.0704
   94PAPS   C5A 1182   5.493   0.033   4.948  0.2527 -0.4703  0.0081
   94PAPS   C1B 1183   6.407  -0.132   3.956 -0.2175 -0.2571 -0.3399
   94PAPS   C2B 1184   6.242  -0.129   4.459  0.0742  0.0470 -0.1033
   94PAPS   C3B 1185   6.488  -0.225   4.864 -0.0078  0.0137 -0.2756
   94PAPS   C4B 1186   6.415  -0.575   5.125 -0.0394 -0.0577 -0.1342
   95PAPS   CNO 1187   2.834   4.999   3.038  0.1633 -0.1362  0.0965
   95PAPS   PO4 1188   2.560   5.321   3.085  0.0853  0.1476 -0.0353
   95PAPS   GL1 1189   2.657   5.219   3.518 -0.2446 -0.1133  0.1212
   95PAPS   GL2 1190   3.055   5.284   3.483 -0.0156 -0.1444  0.0447
   95PAPS   D1A 1191   2.546   4.999   3.831 -0.2994 -0.0301  0.0050
   95PAPS   D2A 1192   2.448   4.656   3.766 -0.1586 -0.1850 -0.4427
   95PAPS   D3A 1193   2.531   4.371   4.044 -0.3642  0.0732  0.2743
   95PAPS   D4A 1194   2.273   4.198   3.718 -0.0516  0.0105  0.2340
   95PAPS   C5A 1195   2.120   3.876   3.885  0.0453 -0.3662 -0.0917
   95PAPS   C1B 1196   3.089   5.397   3.831 -0.0202 -0.1677  0.1022
   95PAPS   C2B 1197   3.301   5.305   4.209 -0.0869 -0.1984  0.2266
   95PAPS   C3B 1198   3.329   5.018   4.545  0.1709  0.0557  0.2761
   95PAPS   C4B 1199   3.360   4.760   4.921 -0.0555  0.1770 -0.5342
   96PAPS   CNO 1200   2.742   4.033   3.082 -0.1854 -0.0308  0.0317
   96PAPS   PO4 1201   3.159   3.967   3.183  0.0889  0.0912 -0.1812
   96PAPS   GL1 1202   2.911   3.811   3.500  0.1363 -0.3203  0.1833
   96PAPS   GL2 1203   3.057   3.540   3.739  0.1161 -0.0412 -0.0526
   96PAPS   D1A 1204   2.640   3.820   3.936  0.1628  0.1415 -0.2637
   96PAPS   D2A 1205   2.485   3.906   4.291  0.3059  0.1745  0.0822
   96PAPS   D3A 1206   2.613   4.108   4.613  0.1678 -0.0144 -0.1189
   96PAPS   D4A 1207   2.220   4.080   4.779 -0.0230  0.1551 -0.0489
   96PAPS   C5A 1208   1.789   4.218   4.820 -0.0297  0.1248 -0.1231
   96PAPS   C1B 1209   3.054   3.596   4.156  0.2003 -0.1489  0.1288
   96PAPS   C2B 1210   2.989   3.754   4.529 -0.1990  0.3631  0.1734
   96PAPS   C3B 1211   2.992   3.681   4.866  0.2665 -0.0853 -0.0311
   96PAPS   C4B 1212   2.615   3.694   4.899 -0.0015 -0.0992 -0.0333
   97PAPS   CNO 1213   2.030   3.797   3.101 -0.0762 -0.1977 -0.2917
   97PAPS   PO4 1214   1.623   3.925   3.123  0.0322 -0.0344  0.4398
   97PAPS   GL1 1215   1.372   4.019   3.518 -0.1047  0.0455 -0.2204
   97PAPS   GL2 1216   1.567   3.832   3.817 -0.0476 -0.1105  0.1675
   97PAPS   D1A 1217   1.135   4.320   3.803 -0.1784  0.0932 -0.0724
   97PAPS   D2A 1218   1.249   4.105   4.237  0.1242 -0.1496 -0.2092
   97PAPS   D3A 1219   1.566   4.465   4.408  0.1618  0.4452 -0.1510
   97PAPS   D4A 1220   1.803   4.086   4.198  0.3184  0.2274 -0.0288
   97PAPS   C5A 1221   2.023   3.776   4.429  0.1796 -0.0473  0.1327
   97PAPS   C1B 1222   1.176   3.759   3.892 -0.0282  0.2438 -0.2079
   97PAPS   C2B 1223   1.087   3.649   4.306  0.1140 -0.1846 -0.0071
   97PAPS   C3B 1224   0.930   3.555   4.804 -0.1935  0.5263 -0.0699
   97PAPS   C4B 1225   0.903   3.320   5.259 -0.2182 -0.1107 -0.0585
   98PAPS   CNO 1226   0.096   3.411   3.528  0.1831 -0.1467 -0.0811
   98PAPS   PO4 1227   0.175   3.962   3.577 -0.0654  0.0657  0.2163
   98PAPS   GL1 1228   0.212   4.118   3.979  0.1030  0.1807  0.4128
   98PAPS   GL2 1229  -0.050   4.114   4.125 -0.0339  0.2870  0.0108
   98PAPS   D1A 1230   0.518   4.417   4.283  0.2768  0.1278  0.2504
   98PAPS   D2A 1231   0.967   4.541   4.342 -0.0774 -0.0105 -0.0525
   98PAPS   D3A 1232   0.747   4.699   4.697  0.4048 -0.1002  0.0514
   98PAPS   D4A 1233   1.212   4.482   4.775  0.0819 -0.0263 -0.0447
   98PAPS   C5A 1234   1.276   4.075   4.867 -0.1236  0.0273 -0.1105
   98PAPS   C1B 1235   0.176   4.168   4.571  0.0235  0.4993 -0.0867
   98PAPS   C2B 1236   0.301   4.543   4.811  0.1890  0.0289  0.5055
   98PAPS   C3B 1237   0.410   4.863   5.036 -0.0665 -0.0834  0.0866
   98PAPS   C4B 1238   0.641   5.098   5.261 -0.0365  0.0810 -0.0395
   99PAPS   CNO 1239   5.047   5.024   3.641 -0.4860  0.1635  0.0509
   99PAPS   PO4 1240   5.345   4.699   3.604  0.4334  0.1096 -0.1447
   99PAPS   GL1 1241   5.293   4.633   3.966  0.3800 -0.1891 -0.1888
   99PAPS   GL2 1242   5.165   4.885   4.099  0.1351  0.0041  0.3413
   99PAPS   D1A 1243   5.107   4.429   4.365 -0.1660 -0.1233 -0.0278
   99PAPS   D2A 1244   5.144   4.603   4.774  0.0034 -0.0902 -0.1799
   99PAPS   D3A 1245   5.217   4.236   5.083  0.2186 -0.0330  0.1809
   99PAPS   D4A 1246   5.292   4.090   5.437  0.1360  0.2011  0.0453
   99PAPS   C5A 1247   5.396   3.697   5.555 -0.3558  0.1585 -0.1851
   99PAPS   C1B 1248   5.157   4.961   4.417  0.0546  0.0688 -0.0757
   99PAPS   C2B 1249   5.354   5.028   4.742 -0.0774 -0.1711  0.0951
   99PAPS   C3B 1250   5.405   5.082   5.230 -0.0270  0.0551 -0.0812
   99PAPS   C4B 1251   5.847   5.107   5.446  0.2074 -0.1665  0.1412
  100PAPS   CNO 1252   4.744   5.368   3.161  0.2530 -0.4203 -0.2085
  100PAPS   PO4 1253   4.626   5.379   3.515  0.0917 -0.1237  0.2765
  100PAPS   GL1 1254   4.633   5.769   3.749  0.0910  0.0365 -0.1623
  100PAPS   GL2 1255   4.737   5.585   4.161 -0.2625 -0.2508  0.1146
  100PAPS   D1A 1256   4.344   6.157   3.790 -0.1758  0.1215 -0.1197
  100PAPS   D2A 1257   4.533   6.085   4.147  0.2217  0.1807  0.1017
  100PAPS   D3A 1258   4.202   6.352   4.303  0.0942 -0.0449  0.0151
  100PAPS   D4A 1259   4.205   5.992   4.620 -0.4288 -0.2653  0.0530
  100PAPS   C5A 1260   4.518   5.611   4.644 -0.1512 -0.0790  0.2926
  100PAPS   C1B 1261   4.935   5.888   4.462  0.2976  0.0334  0.0926
  100PAPS   C2B 1262   5.203   6.016   4.680  0.0669  0.5576  0.1217
  100PAPS   C3B 1263   5.470   6.148   5.046 -0.0740  0.2263  0.2033
  100PAPS   C4B 1264   5.803   6.014   5.338  0.3342 -0.1546 -0.1823
  101PAPS   CNO 1265   3.695   3.332   3.559 -0.2030  0.0593  0.1482
  101PAPS   PO4 1266   3.735   3.689   3.182 -0.1817  0.4094  0.1413
  101PAPS   GL1 1267   3.973   3.879   3.535 -0.2461  0.1720 -0.1245
  101PAPS   GL2 1268   4.124   3.766   3.924 -0.1432 -0.1810  0.4233
  101PAPS   D1A 1269   3.852   4.263   3.822 -0.2055 -0.2231 -0.1022
  101PAPS   D2A 1270   4.197   4.279   4.095 -0.0961  0.3722  0.0468
  101PAPS   D3A 1271   4.107   4.104   4.515  0.0459  0.1102 -0.1365
  101PAPS   D4A 1272   4.352   4.405   4.820 -0.2432  0.1254 -0.2855
  101PAPS   C5A 1273   4.338   4.348   5.287  0.0045 -0.3314 -0.3531
  101PAPS   C1B 1274   3.929   3.506   4.267 -0.4068 -0.0121 -0.3566
  101PAPS   C2B 1275   4.002   3.646   4.688  0.1117  0.1044 -0.1013
  101PAPS   C3B 1276   3.777   3.814   4.907 -0.2826 -0.1877 -0.4713
  101PAPS   C4B 1277   3.362   3.634   5.190  0.0018 -0.2275 -0.0364
  102PAPS   CNO 1278   0.983   0.225   3.788 -0.1053  0.0003  0.0389
  102PAPS   PO4 1279   0.585   0.520   3.614 -0.2703 -0.0869 -0.0617
  102PAPS   GL1 1280   0.677   0.503   4.045 -0.3091 -0.1609  0.1649
  102PAPS   GL2 1281   0.657   0.133   4.134  0.3160 -0.3182 -0.2742
  102PAPS   D1A 1282   0.985   0.519   4.353 -0.1519 -0.1256  0.0461
  102PAPS   D2A 1283   1.231   0.159   4.247  0.2005  0.0102 -0.2234
  102PAPS   D3A 1284   0.942  -0.200   4.394  0.0601 -0.1175 -0.1503
  102PAPS   D4A 1285   1.102  -0.389   4.710 -0.3536 -0.1667  0.0028
  102PAPS   C5A 1286   1.402  -0.571   4.935 -0.2175  0.3208 -0.1078
  102PAPS   C1B 1287   0.512   0.281   4.519  0.0757  0.2646  0.0607
  102PAPS   C2B 1288   0.393   0.441   4.834 -0.0298  0.0331  0.2423
  102PAPS   C3B 1289   0.550   0.448   5.287  0.1245  0.1234  0.2424
  102PAPS   C4B 1290   0.380   0.677   5.569  0.0165  0.0070  0.2663
  103POPE   NH3 1291   5.127   7.245   7.390 -0.0469 -0.2463 -0.0050
  103POPE   PO4 1292   5.229   7.719   7.408  0.4448  0.1547 -0.1297
  103POPE   GL1 1293   5.198   7.607   6.991 -0.0074  0.2996  0.5116
  103POPE   GL2 1294   5.259   7.267   6.894  0.2509  0.0459  0.2090
  103POPE   C1A 1295   5.233   7.681   6.575 -0.1264  0.1583  0.5447
  103POPE   D2A 1296   5.247   7.576   6.253 -0.1901 -0.1172  0.0374
  103POPE   C3A 1297   5.070   7.613   5.949 -0.0740 -0.0400 -0.0140
  103POPE   C4A 1298   4.700   7.874   5.802  0.0261 -0.1434 -0.2028
  103POPE   C1B 1299   5.492   7.222   6.488 -0.2296 -0.1127 -0.4120
  103POPE   C2B 1300   5.749   7.142   6.078  0.2340  0.1578 -0.1433
  103POPE   C3B 1301   6.081   7.183   5.926  0.1184 -0.1030 -0.3868
  103POPE   C4B 1302   6.416   7.148   5.653  0.0344  0.1509 -0.1362
  104POPE   NH3 1303   2.117   4.071   7.499  0.0167  0.1436 -0.0643
  104POPE   PO4 1304   1.992   4.408   7.248  0.0756  0.2208 -0.1463
  104POPE   GL1 1305   1.760   4.294   6.786  0.1531 -0.0077 -0.5789
  104POPE   GL2 1306   1.930   3.982   6.658  0.1394  0.0351 -0.1175
  104POPE   C1A 1307   1.551   4.344   6.411 -0.2980  0.1255  0.1901
  104POPE   D2A 1308   1.384   4.520   5.999 -0.3761 -0.0241  0.3187
  104POPE   C3A 1309   1.000   4.550   5.857 -0.3332  0.5501 -0.1033
  104POPE   C4A 1310   0.725   4.858   5.846 -0.0206  0.1490 -0.5178
  104POPE   C1B 1311   1.887   3.911   6.274 -0.0291 -0.1661 -0.6551
  104POPE   C2B 1312   1.578   4.047   6.016  0.1496 -0.2701  0.1308
  104POPE   C3B 1313   1.486   4.117   5.618 -0.2192  0.0513  0.0397
  104POPE   C4B 1314   1.497   4.036   5.332 -0.0757 -0.2441 -0.0981
  105POPE   NH3 1315   6.986   0.234   3.357  0.0306 -0.1957 -0.2773
  105POPE   PO4 1316   7.404   0.314   3.422 -0.0836 -0.2525  0.0828
  105POPE   GL1 1317   7.350   0.251   3.824 -0.0095 -0.0250 -0.2083
  105POPE   GL2 1318   7.273  -0.005   3.807 -0.2104 -0.0161  0.3505
  105POPE   C1A 1319   7.365   0.216   4.316  0.0638 -0.1409  0.2493
  105POPE   D2A 1320   7.185   0.253   4.648  0.0311  0.1845 -0.1634
  105POPE   C3A 1321   7.110   0.599   4.952 -0.1114 -0.1339  0.0652
  105POPE   C4A 1322   7.238   0.832   5.312  0.2092  0.0698 -0.0075
  105POPE   C1B 1323   7.257  -0.315   4.116 -0.0034  0.3984  0.1123
  105POPE   C2B 1324   7.373  -0.180   4.563  0.1114  0.3955  0.1762
  105POPE   C3B 1325   7.160  -0.153   4.916 -0.0074  0.0252 -0.5126
  105POPE   C4B 1326   6.901  -0.392   5.118 -0.4333 -0.0741 -0.1035
  106POPE   NH3 1327   1.949   1.569   3.379  0.2521 -0.2171  0.1184
  106POPE   PO4 1328   1.750   1.213   3.497 -0.0007  0.0359  0.3735
  106POPE   GL1 1329   1.553   1.029   3.882 -0.1323 -0.0284  0.0448
  106POPE   GL2 1330   1.361   1.296   4.026 -0.0708  0.0837  0.1077
  106POPE   C1A 1331   1.288   0.929   4.369 -0.0723  0.0666 -0.1043
  106POPE   D2A 1332   1.385   0.566   4.617  0.2181  0.0832  0.0771
  106POPE   C3A 1333   1.006   0.578   5.078 -0.1290 -0.2264 -0.0293
  106POPE   C4A 1334   1.040   0.743   5.388 -0.6063  0.1496  0.1866
  106POPE   C1B 1335   1.119   1.468   4.334 -0.1058  0.0993  0.1493
  106POPE   C2B 1336   0.911   1.467   4.697  0.0411 -0.4012  0.1903
  106POPE   C3B 1337   0.855   1.410   5.122 -0.1279 -0.1106  0.0496
  106POPE   C4B 1338   0.842   1.155   5.459 -0.0080 -0.1809  0.0221
  107PUPE   NH3 1339   5.673   2.015   7.832  0.0575  0.1660 -0.0112
  107PUPE   PO4 1340   5.978   2.169   7.637 -0.0964 -0.0731 -0.2879
  107PUPE   GL1 1341   5.886   2.514   7.330  0.2082 -0.1928 -0.0105
  107PUPE   GL2 1342   6.126   2.683   7.478  0.1144 -0.0624 -0.1778
  107PUPE   D1A 1343   5.604   2.592   6.987  0.1912 -0.3941 -0.1658
  107PUPE   D2A 1344   5.308   2.628   7.298 -0.3689  0.3235 -0.0205
  107PUPE   D3A 1345   5.080   2.461   6.913  0.0879  0.0525 -0.1516
  107PUPE   D4A 1346   5.176   2.712   6.613  0.2498 -0.3370  0.0061
  107PUPE   D5A 1347   5.225   2.464   6.234  0.0724 -0.1686  0.0094
  107PUPE   C1B 1348   6.401   2.618   7.060  0.0434  0.1874 -0.0562
  107PUPE   C2B 1349   6.469   2.738   6.492 -0.2492 -0.2535  0.0147
  107PUPE   C3B 1350   6.450   2.664   6.046 -0.1687 -0.1265  0.0976
  107PUPE   C4B 1351   6.462   2.624   5.607  0.3325 -0.1585 -0.1618
  108PUPE   NH3 1352   0.768   0.986   7.134 -0.3894  0.0305  0.1795
  108PUPE   PO4 1353   1.175   1.204   7.344 -0.0342  0.1066  0.0513
  108PUPE   GL1 1354   1.313   0.880   6.954 -0.2846  0.0902 -0.1562
  108PUPE   GL2 1355   1.075   0.752   6.770 -0.3369  0.1454  0.3464
  108PUPE   D1A 1356   1.673   0.473   7.030 -0.1818 -0.0545  0.2564
  108PUPE   D2A 1357   2.011   0.717   6.859 -0.2167  0.1048 -0.1224
  108PUPE   D3A 1358   1.969   1.106   6.800  0.2837 -0.0540  0.1266
  108PUPE   D4A 1359   1.702   1.038   6.549 -0.0565  0.2112  0.0575
  108PUPE   D5A 1360   1.492   0.802   6.471 -0.1969  0.0475 -0.3576
  108PUPE   C1B 1361   1.015   0.792   6.418 -0.0313  0.3410  0.0254
  108PUPE   C2B 1362   1.137   0.766   6.018  0.0779  0.0921  0.1458
  108PUPE   C3B 1363   1.432   0.557   5.682  0.0401  0.1237 -0.2143
  108PUPE   C4B 1364   1.889   0.672   5.604  0.2846  0.1791  0.1490
  109PUPE   NH3 1365   7.725   6.944   7.751  0.0317 -0.0721 -0.0630
  109PUPE   PO4 1366   7.711   6.485   7.757  0.3782  0.2107  0.3103
  109PUPE   GL1 1367   7.545   6.682   7.347 -0.0571  0.0859 -0.2647
  109PUPE   GL2 1368   7.348   6.680   7.092 -0.2444 -0.2375 -0.2708
  109PUPE   D1A 1369   7.782   6.999   7.065 -0.0863  0.0499 -0.2259
  109PUPE   D2A 1370   7.728   6.865   6.682 -0.2072  0.0336  0.1586
  109PUPE   D3A 1371   7.652   6.477   6.515  0.1344  0.3596 -0.2693
  109PUPE   D4A 1372   7.749   6.151   6.796 -0.0597  0.0701 -0.3424
  109PUPE   D5A 1373   8.025   6.507   6.923 -0.5284 -0.2392  0.3960
  109PUPE   C1B 1374   7.253   6.778   6.735 -0.2279 -0.0175 -0.0557
  109PUPE   C2B 1375   7.392   6.968   6.324  0.3282  0.1133  0.1906
  109PUPE   C3B 1376   7.643   6.849   5.924  0.0886 -0.0414 -0.2910
  109PUPE   C4B 1377   7.559   6.538   5.687 -0.0407 -0.0824 -0.0033
  110PUPE   NH3 1378   0.777   7.395   7.398  0.2837 -0.0363 -0.2543
  110PUPE   PO4 1379   1.215   7.475   7.257 -0.0247 -0.0490  0.0040
  110PUPE   GL1 1380   1.305   7.507   6.851  0.1496  0.2491  0.1477
  110PUPE   GL2 1381   1.278   7.701   6.526 -0.1094  0.0552 -0.1309
  110PUPE   D1A 1382   1.642   7.810   6.904  0.1286  0.0763 -0.3270
  110PUPE   D2A 1383   2.100   7.649   6.941  0.1031  0.4015  0.1238
  110PUPE   D3A 1384   2.384   7.727   6.624  0.0679  0.1313  0.1750
  110PUPE   D4A 1385   2.806   7.621   6.672 -0.1224  0.1656  0.0217
  110PUPE   D5A 1386   2.840   7.984   6.771 -0.2020 -0.2618 -0.0919
  110PUPE   C1B 1387   1.412   7.488   6.160 -0.3704  0.2170  0.1991
  110PUPE   C2B 1388   1.051   7.301   5.864  0.2153 -0.2829 -0.2715
  110PUPE   C3B 1389   0.811   6.860   5.576 -0.1513  0.0688  0.0797
  110PUPE   C4B 1390   0.493   6.868   5.285  0.1602 -0.0241 -0.0391
  111PUPE   NH3 1391   3.076   2.134   7.501  0.3460  0.2276  0.1108
  111PUPE   PO4 1392   2.764   1.965   7.244 -0.1733 -0.2163 -0.2681
  111PUPE   GL1 1393   3.068   2.052   6.978 -0.0408 -0.3887 -0.2323
  111PUPE   GL2 1394   3.356   1.973   7.015  0.4065 -0.0571  0.2024
  111PUPE   D1A 1395   3.151   2.386   6.704  0.1447 -0.1297 -0.2447
  111PUPE   D2A 1396   3.467   2.545   6.379 -0.0310  0.2418 -0.1088
  111PUPE   D3A 1397   3.516   2.025   6.345 -0.2220 -0.1751  0.1972
  111PUPE   D4A 1398   3.146   2.211   6.081  0.2179  0.0113  0.0569
  111PUPE   D5A 1399   2.934   1.998   5.695  0.1877  0.0333  0.0100
  111PUPE   C1B 1400   3.694   1.757   6.761 -0.1375  0.1104 -0.0405
  111PUPE   C2B 1401   3.977   1.781   6.368  0.2254 -0.1669 -0.0942
  111PUPE   C3B 1402   3.957   1.727   5.947  0.1637  0.0447 -0.1055
  111PUPE   C4B 1403   3.977   1.606   5.590  0.0036 -0.2260 -0.0177
  112PUPE   NH3 1404   2.935   0.007   7.907  0.0204 -0.3831  0.0636
  112PUPE   PO4 1405   2.611  -0.127   7.600  0.2117  0.1265 -0.2986
  112PUPE   GL1 1406   2.650  -0.121   7.184 -0.1070  0.0160  0.2434
  112PUPE   GL2 1407   2.942  -0.278   7.191 -0.1091 -0.2946  0.1839
  112PUPE   D1A 1408   2.258   0.296   7.028 -0.3441 -0.1144  0.1833
  112PUPE   D2A 1409   2.013   0.225   6.593  0.0161  0.0985 -0.3012
  112PUPE   D3A 1410   1.583   0.342   6.522 -0.2171 -0.0718 -0.0227
  112PUPE   D4A 1411   1.714   0.474   6.141 -0.1754  0.1751  0.1033
  112PUPE   D5A 1412   2.020   0.745   6.343 -0.1167  0.0463 -0.2123
  112PUPE   C1B 1413   2.637  -0.546   6.954 -0.1150  0.0192  0.1179
  112PUPE   C2B 1414   2.282  -0.558   6.583  0.0450  0.0419  0.2051
  112PUPE   C3B 1415   2.438  -0.303   6.240  0.2295  0.0242 -0.1648
  112PUPE   C4B 1416   2.518  -0.097   6.041 -0.0416 -0.1150  0.1801
  113PUPE   NH3 1417   0.997   2.340   6.955 -0.2971  0.1176 -0.0024
  113PUPE   PO4 1418   1.203   2.110   7.108  0.1665 -0.1899 -0.1029
  113PUPE   GL1 1419   1.329   1.812   6.825  0.0943  0.2806  0.1514
  113PUPE   GL2 1420   1.464   1.469   6.957  0.2169  0.2385 -0.6066
  113PUPE   D1A 1421   1.463   1.885   6.327 -0.6028 -0.2862 -0.3309
  113PUPE   D2A 1422   1.435   2.259   6.632 -0.3162  0.2620 -0.2038
  113PUPE   D3A 1423   1.062   2.132   6.476 -0.0951  0.1184  0.0418
  113PUPE   D4A 1424   0.948   2.257   6.102 -0.0280  0.0113 -0.1334
  113PUPE   D5A 1425   1.314   2.472   6.161  0.2313  0.0305  0.2062
  113PUPE   C1B 1426   1.798   1.622   6.672  0.3044  0.0057  0.0435
  113PUPE   C2B 1427   1.846   1.548   6.245  0.0027  0.0458  0.1774
  113PUPE   C3B 1428   1.600   1.683   5.888  0.1325 -0.0100  0.1321
  113PUPE   C4B 1429   1.354   2.029   5.889 -0.2464  0.1466  0.2387
  114PUPE   NH3 1430   3.738  -0.183   7.422 -0.1581  0.0831  0.0618
  114PUPE   PO4 1431   4.075   0.005   7.419 -0.2924 -0.1698 -0.0391
  114PUPE   GL1 1432   4.314   0.075   7.120  0.0812 -0.0476 -0.1950
  114PUPE   GL2 1433   4.616   0.190   7.065 -0.0156 -0.2511 -0.2020
  114PUPE   D1A 1434   4.394  -0.151   6.784  0.1400 -0.1108 -0.0355
  114PUPE   D2A 1435   3.991  -0.262   6.859 -0.1344  0.0926  0.3274
  114PUPE   D3A 1436   3.777  -0.034   6.592 -0.0600 -0.0803  0.2534
  114PUPE   D4A 1437   4.062  -0.184   6.389 -0.0577 -0.1558  0.1909
  114PUPE   D5A 1438   4.409   0.085   6.286 -0.3446 -0.0434  0.0139
  114PUPE   C1B 1439   4.830   0.059   6.747  0.1011 -0.1295  0.0317
  114PUPE   C2B 1440   4.907   0.158   6.250  0.0300 -0.0618 -0.2479
  114PUPE   C3B 1441   4.984   0.477   5.857 -0.0111  0.0832  0.1042
  114PUPE   C4B 1442   5.086   0.803   5.622 -0.0790 -0.0228 -0.0567
  115PUPE   NH3 1443   2.656   6.439   7.529 -0.1393  0.4659  0.0385
  115PUPE   PO4 1444   2.482   6.094   7.352  0.1806  0.1634  0.1988
  115PUPE   GL1 1445   2.562   5.792   6.988 -0.1600  0.0899 -0.0387
  115PUPE   GL2 1446   2.433   5.425   6.886  0.1144 -0.1495  0.1464
  115PUPE   D1A 1447   2.690   5.645   6.560 -0.3665  0.2705 -0.1182
  115PUPE   D2A 1448   2.791   6.096   6.563 -0.0970 -0.2280 -0.0230
  115PUPE   D3A 1449   2.796   6.122   5.998  0.4219  0.0740 -0.0097
  115PUPE   D4A 1450   2.762   6.338   5.644  0.0627 -0.5705 -0.4470
  115PUPE   D5A 1451   2.570   6.321   5.254 -0.1347 -0.0065  0.0158
  115PUPE   C1B 1452   2.266   5.356   6.481 -0.2100 -0.2138 -0.1718
  115PUPE   C2B 1453   2.428   5.081   6.164  0.0795 -0.1319 -0.0623
  115PUPE   C3B 1454   2.471   4.764   5.882  0.0890 -0.2673 -0.1938
  115PUPE   C4B 1455   2.467   4.456   5.603 -0.0809  0.0030  0.0570
  116PUPE   NH3 1456   4.727   4.751   7.320  0.4065 -0.1184 -0.1707
  116PUPE   PO4 1457   4.902   4.368   7.545  0.0419  0.0519  0.0210
  116PUPE   GL1 1458   4.975   4.469   7.012  0.0265 -0.3985 -0.0844
  116PUPE   GL2 1459   5.275   4.431   7.067  0.0846 -0.0081 -0.1060
  116PUPE   D1A 1460   4.767   4.768   6.807  0.1419 -0.1405  0.0497
  116PUPE   D2A 1461   5.090   4.978   6.793  0.0975 -0.0063 -0.0903
  116PUPE   D3A 1462   4.945   4.968   6.289  0.3667 -0.0708  0.0625
  116PUPE   D4A 1463   5.374   4.941   6.282 -0.1132 -0.4583  0.1152
  116PUPE   D5A 1464   5.627   5.262   6.406 -0.1542  0.1019 -0.0663
  116PUPE   C1B 1465   5.301   4.213   6.691 -0.1138 -0.0116  0.0366
  116PUPE   C2B 1466   5.322   4.143   6.244  0.3174 -0.0055 -0.0607
  116PUPE   C3B 1467   5.042   4.080   5.871  0.1799 -0.1993 -0.1774
  116PUPE   C4B 1468   4.603   4.143   5.667  0.2388  0.2084 -0.0449
  117PUPE   NH3 1469   0.300   2.782   7.532  0.4170 -0.0169 -0.1051
  117PUPE   PO4 1470   0.072   2.462   7.413  0.1246  0.0438 -0.1186
  117PUPE   GL1 1471   0.363   2.526   7.114  0.2293  0.2799 -0.0198
  117PUPE   GL2 1472   0.544   2.328   7.056  0.1296  0.1210 -0.0369
  117PUPE   D1A 1473   0.539   2.727   6.698  0.0322 -0.0754 -0.2253
  117PUPE   D2A 1474   0.901   2.646   6.444  0.0685  0.2176  0.1167
  117PUPE   D3A 1475   0.876   3.030   6.607  0.0373  0.0196  0.1109
  117PUPE   D4A 1476   0.518   3.060   6.307 -0.2614  0.1661  0.0269
  117PUPE   D5A 1477   0.137   3.099   6.477  0.2645 -0.5478  0.0529
  117PUPE   C1B 1478   0.575   2.235   6.544 -0.0653 -0.0301  0.0946
  117PUPE   C2B 1479   0.397   2.144   6.206  0.4154  0.0708 -0.1052
  117PUPE   C3B 1480   0.593   2.164   5.756 -0.1121  0.1873 -0.3124
  117PUPE   C4B 1481   0.929   2.034   5.507 -0.0333 -0.0709  0.0119
  118PUPE   NH3 1482   2.357   2.345   7.376 -0.0622 -0.2704  0.3024
  118PUPE   PO4 1483   2.145   1.988   7.497 -0.4414 -0.2108  0.0997
  118PUPE   GL1 1484   2.327   1.873   7.094 -0.2117 -0.1504 -0.1151
  118PUPE   GL2 1485   2.322   1.590   6.964  0.0801 -0.4183  0.1697
  118PUPE   D1A 1486   2.606   1.910   6.733 -0.1204  0.0176 -0.3485
  118PUPE   D2A 1487   2.796   1.463   6.618  0.1350  0.1357  0.0844
  118PUPE   D3A 1488   3.198   1.585   6.768 -0.0122 -0.2529 -0.1937
  118PUPE   D4A 1489   3.018   1.877   6.477  0.1014 -0.0321  0.0810
  118PUPE   D5A 1490   2.713   1.767   6.206  0.1751 -0.1770 -0.0633
  118PUPE   C1B 1491   2.266   1.641   6.542 -0.1640  0.3520  0.0547
  118PUPE   C2B 1492   2.241   1.777   6.091 -0.4537 -0.1254  0.0409
  118PUPE   C3B 1493   1.953   1.886   5.658 -0.2005  0.0497  0.0753
  118PUPE   C4B 1494   1.982   2.273   5.246 -0.0816 -0.0037 -0.2323
  119PUPE   NH3 1495   4.960   1.678   3.332  0.0704  0.1658  0.1731
  119PUPE   PO4 1496   4.948   2.087   3.384 -0.3687 -0.4054  0.0123
  119PUPE   GL1 1497   5.301   2.409   3.545 -0.0102  0.0021 -0.1651
  119PUPE   GL2 1498   5.593   2.336   3.643  0.2185 -0.0700  0.3088
  119PUPE   D1A 1499   5.251   2.802   3.776  0.0759 -0.2431 -0.2615
  119PUPE   D2A 1500   5.448   2.974   4.211  0.2748  0.3003  0.1222
  119PUPE   D3A 1501   5.755   3.309   4.215 -0.0083 -0.0237 -0.0639
  119PUPE   D4A 1502   6.103   3.141   3.960  0.1733  0.2747 -0.0770
  119PUPE   D5A 1503   6.092   3.646   4.045 -0.1483 -0.0810  0.0659
  119PUPE   C1B 1504   5.415   2.375   4.010  0.1452 -0.1222 -0.0824
  119PUPE   C2B 1505   5.388   2.536   4.414 -0.0657  0.0501 -0.2330
  119PUPE   C3B 1506   5.580   2.749   4.675 -0.0782  0.2239  0.2888
  119PUPE   C4B 1507   5.553   2.996   4.995 -0.0536  0.2719  0.1368
  120PUPE   NH3 1508   7.176   1.251   3.527  0.3306  0.1002 -0.0004
  120PUPE   PO4 1509   6.717   1.495   3.681  0.1018  0.3553  0.3471
  120PUPE   GL1 1510   6.476   1.791   3.933  0.2368 -0.0890  0.0428
  120PUPE   GL2 1511   6.090   1.622   3.890  0.2246  0.3301  0.2019
  120PUPE   D1A 1512   6.120   2.142   4.017  0.0210 -0.0504 -0.3116
  120PUPE   D2A 1513   5.866   2.360   4.292  0.1911 -0.1570  0.0147
  120PUPE   D3A 1514   5.895   2.781   4.242  0.2002  0.1380  0.0570
  120PUPE   D4A 1515   5.758   2.765   3.802  0.0287  0.2160 -0.0605
  120PUPE   D5A 1516   5.538   3.202   3.684  0.0722  0.0202 -0.1036
  120PUPE   C1B 1517   6.232   1.817   4.341  0.2095 -0.0322  0.1803
  120PUPE   C2B 1518   6.189   2.017   4.698  0.2537  0.0452  0.3655
  120PUPE   C3B 1519   6.277   2.082   5.060  0.1547 -0.0978  0.0531
  120PUPE   C4B 1520   6.145   2.407   5.298 -0.0215  0.0144 -0.0824
  121PUPE   NH3 1521   2.103   8.750   3.746 -0.0721 -0.1550  0.0293
  121PUPE   PO4 1522   2.246   8.266   3.715  0.0324 -0.0222  0.2956
  121PUPE   GL1 1523   2.222   8.026   4.157  0.1257  0.0761  0.0653
  121PUPE   GL2 1524   2.307   8.262   4.326  0.5839  0.0206 -0.0079
  121PUPE   D1A 1525   2.061   7.656   4.513 -0.3965  0.1543 -0.1297
  121PUPE   D2A 1526   1.860   7.274   4.714  0.2086  0.0674 -0.0267
  121PUPE   D3A 1527   2.136   7.210   5.121  0.3076  0.3375  0.1653
  121PUPE   D4A 1528   1.768   6.995   5.121 -0.2648  0.1547  0.0621
  121PUPE   D5A 1529   1.579   6.609   5.222 -0.0363  0.1965  0.1646
  121PUPE   C1B 1530   2.548   8.152   4.725  0.1636 -0.2475 -0.3219
  121PUPE   C2B 1531   2.416   8.052   5.073 -0.1239 -0.0962 -0.2716
  121PUPE   C3B 1532   2.085   7.744   5.124 -0.3793  0.1676 -0.0766
  121PUPE   C4B 1533   1.753   7.515   5.227  0.2864  0.2089 -0.2022
  122PUPE   NH3 1534   8.072   4.428   3.404 -0.1742 -0.0514 -0.0501
  122PUPE   PO4 1535   7.803   4.777   3.172  0.1897  0.2299  0.0933
  122PUPE   GL1 1536   7.569   4.694   3.546  0.3730  0.1620  0.0872
  122PUPE   GL2 1537   7.505   4.412   3.684  0.0004 -0.1024 -0.2142
  122PUPE   D1A 1538   7.471   4.904   3.939 -0.1056  0.2455 -0.3758
  122PUPE   D2A 1539   7.233   5.108   3.727 -0.2313  0.1102  0.2496
  122PUPE   D3A 1540   6.944   5.314   3.978 -0.3197  0.0162  0.1663
  122PUPE   D4A 1541   6.531   5.102   4.096  0.3159  0.0004 -0.0547
  122PUPE   D5A 1542   6.225   5.464   4.456 -0.3129  0.0679 -0.1545
  122PUPE   C1B 1543   7.404   4.436   4.125  0.1565 -0.2262  0.0697
  122PUPE   C2B 1544   7.529   4.405   4.549  0.0660  0.3866  0.0224
  122PUPE   C3B 1545   7.601   4.473   4.902  0.1086  0.1837 -0.1236
  122PUPE   C4B 1546   7.503   4.446   5.348  0.0355  0.1047 -0.5113
  123PUPE   NH3 1547   7.160   3.507   3.706 -0.1515  0.3943  0.1226
  123PUPE   PO4 1548   6.873   3.647   3.411 -0.0427  0.2449 -0.0173
  123PUPE   GL1 1549   6.659   3.603   3.782  0.1266 -0.1586 -0.0100
  123PUPE   GL2 1550   6.706   3.815   3.892  0.1004  0.0640  0.0946
  123PUPE   D1A 1551   6.544   3.293   4.133 -0.0392  0.0668  0.0056
  123PUPE   D2A 1552   6.190   3.472   4.521 -0.4444 -0.1811  0.1072
  123PUPE   D3A 1553   5.957   3.119   4.613 -0.1260 -0.1772 -0.1163
  123PUPE   D4A 1554   6.360   2.973   4.662  0.1077 -0.3731  0.1321
  123PUPE   D5A 1555   6.018   2.719   4.882 -0.0328 -0.0462 -0.2796
  123PUPE   C1B 1556   6.531   3.821   4.320  0.5007  0.3873 -0.0611
  123PUPE   C2B 1557   6.487   3.885   4.788  0.0423 -0.1417  0.2116
  123PUPE   C3B 1558   6.755   3.954   5.181 -0.0707 -0.1227  0.0151
  123PUPE   C4B 1559   6.583   4.199   5.500  0.1420 -0.0891 -0.0887
  124PUPE   NH3 1560   3.579   4.148   3.058  0.1959  0.1213 -0.1722
  124PUPE   PO4 1561   3.515   4.484   2.943  0.1884 -0.0497  0.3250
  124PUPE   GL1 1562   3.324   4.447   3.378 -0.2700  0.1209  0.3234
  124PUPE   GL2 1563   3.156   4.281   3.593 -0.2760  0.0040 -0.1035
  124PUPE   D1A 1564   3.565   4.621   3.651 -0.1837  0.2602 -0.1336
  124PUPE   D2A 1565   3.795   4.968   3.365 -0.0360  0.0586  0.1726
  124PUPE   D3A 1566   4.033   5.086   3.679 -0.2283 -0.1268  0.0701
  124PUPE   D4A 1567   3.996   4.760   3.932  0.2186  0.0417  0.0636
  124PUPE   D5A 1568   3.844   4.464   4.298  0.0425  0.1136  0.2427
  124PUPE   C1B 1569   3.155   4.037   3.922  0.0422 -0.3080  0.0745
  124PUPE   C2B 1570   3.027   4.279   4.376  0.4374  0.0291  0.2361
  124PUPE   C3B 1571   3.011   4.310   4.925 -0.0767  0.1766  0.3188
  124PUPE   C4B 1572   2.858   4.553   5.226 -0.0770 -0.0853  0.1207
  125PUPE   NH3 1573   2.686   2.017   3.737 -0.1084 -0.0479  0.0101
  125PUPE   PO4 1574   2.265   1.989   3.515  0.2349 -0.1086 -0.0705
  125PUPE   GL1 1575   2.042   1.966   3.944  0.2323  0.0095  0.0299
  125PUPE   GL2 1576   1.701   2.010   3.852 -0.1081  0.1093 -0.3085
  125PUPE   D1A 1577   1.809   2.311   4.277  0.2183 -0.0800 -0.0047
  125PUPE   D2A 1578   2.117   2.181   4.468 -0.5710 -0.0204 -0.1194
  125PUPE   D3A 1579   1.995   1.777   4.411  0.2787 -0.0178  0.3577
  125PUPE   D4A 1580   2.254   1.686   4.701  0.1259  0.2459  0.1520
  125PUPE   D5A 1581   2.378   1.977   5.039 -0.0507  0.0831  0.0205
  125PUPE   C1B 1582   1.466   1.872   4.186 -0.3883 -0.0386  0.1282
  125PUPE   C2B 1583   1.460   1.816   4.640 -0.1718 -0.1861  0.1528
  125PUPE   C3B 1584   1.355   1.427   4.944  0.0707 -0.1286 -0.1686
  125PUPE   C4B 1585   1.125   1.075   4.898  0.0725 -0.1666  0.0621
  126PUPE   NH3 1586   3.242   3.509   3.242 -0.0167  0.1853  0.2911
  126PUPE   PO4 1587   3.066   3.121   3.413  0.0567  0.0270 -0.5852
  126PUPE   GL1 1588   3.087   2.988   3.883 -0.0428  0.1397  0.2238
  126PUPE   GL2 1589   3.441   2.950   3.911 -0.1486 -0.2233 -0.1185
  126PUPE   D1A 1590   2.999   3.127   4.365  0.0576 -0.1120  0.1813
  126PUPE   D2A 1591   3.015   2.802   4.637  0.4072 -0.0386  0.0338
  126PUPE   D3A 1592   2.839   2.416   4.464 -0.2931  0.0263  0.2159
  126PUPE   D4A 1593   2.754   2.398   4.052  0.2573 -0.1427 -0.0985
  126PUPE   D5A 1594   2.332   2.421   4.089 -0.0275  0.2924  0.0300
  126PUPE   C1B 1595   3.498   3.246   4.051 -0.1960  0.0779 -0.2304
  126PUPE   C2B 1596   3.515   3.349   4.413  0.1490 -0.3244 -0.1055
  126PUPE   C3B 1597   3.248   3.274   4.784 -0.1426  0.0064 -0.1835
  126PUPE   C4B 1598   3.391   3.014   5.006  0.0598 -0.1115  0.1742
  127PUPE   NH3 1599   2.148   5.274   3.396  0.0007 -0.0841  0.0568
  127PUPE   PO4 1600   1.736   5.146   3.491  0.0618  0.0623  0.0245
  127PUPE   GL1 1601   1.622   5.480   3.753 -0.1715  0.3065  0.0857
  127PUPE   GL2 1602   1.685   5.487   4.077 -0.4361  0.1093 -0.1446
  127PUPE   D1A 1603   1.566   5.944   3.847 -0.2143  0.1529  0.0934
  127PUPE   D2A 1604   1.312   5.847   4.264 -0.1216 -0.2558  0.5273
  127PUPE   D3A 1605   0.883   5.654   4.375  0.0441  0.0723  0.1109
  127PUPE   D4A 1606   1.041   5.386   4.132 -0.4419 -0.1225 -0.4870
  127PUPE   D5A 1607   1.099   5.699   3.808  0.1095  0.3952  0.1901
  127PUPE   C1B 1608   1.569   5.443   4.580 -0.0419  0.1925 -0.1887
  127PUPE   C2B 1609   1.276   5.694   4.772  0.3708 -0.0349 -0.1415
  127PUPE   C3B 1610   1.183   5.941   5.174  0.0789  0.0733  0.0726
  127PUPE   C4B 1611   0.791   5.918   5.444  0.0641  0.0427  0.0163
  128PUPE   NH3 1612   3.480   0.748   3.346 -0.1189 -0.0331  0.0307
  128PUPE   PO4 1613   3.544   1.123   3.582  0.0864  0.0290  0.1874
  128PUPE   GL1 1614   3.692   1.361   4.011  0.2706 -0.2768 -0.1264
  128PUPE   GL2 1615   3.950   1.144   3.948  0.3645 -0.2063  0.1724
  128PUPE   D1A 1616   3.387   1.586   4.242  0.0327  0.5467  0.0868
  128PUPE   D2A 1617   3.304   1.128   4.287  0.2334 -0.1871  0.0511
  128PUPE   D3A 1618   2.948   1.364   4.274 -0.2029  0.0836  0.0442
  128PUPE   D4A 1619   2.737   0.995   4.198 -0.1037  0.1623 -0.0888
  128PUPE   D5A 1620   2.247   1.077   4.190  0.0665 -0.2504  0.1159
  128PUPE   C1B 1621   4.070   1.312   4.316  0.1017 -0.0512  0.0083
  128PUPE   C2B 1622   4.300   1.564   4.541  0.2082  0.0223  0.2510
  128PUPE   C3B 1623   4.430   1.616   4.943  0.0189  0.0357 -0.0881
  128PUPE   C4B 1624   4.882   1.596   5.107 -0.2860 -0.3145  0.0124
  129PUPE   NH3 1625   0.296   5.161   3.094  0.1671  0.2648  0.1497
  129PUPE   PO4 1626   0.693   5.203   3.080 -0.1466 -0.0063  0.0951
  129PUPE   GL1 1627   0.827   5.354   3.494  0.0195  0.0579 -0.0808
  129PUPE   GL2 1628   0.689   5.276   3.832 -0.1362 -0.0004  0.1611
  129PUPE   D1A 1629   1.198   5.201   3.638  0.0768 -0.1775  0.1315
  129PUPE   D2A 1630   1.044   4.945   3.901 -0.2536  0.1250  0.0885
  129PUPE   D3A 1631   1.505   4.984   4.024 -0.0051  0.2512 -0.0514
  129PUPE   D4A 1632   1.366   4.912   4.481  0.0881  0.1311  0.1120
  129PUPE   D5A 1633   1.019   5.204   4.671  0.0023  0.1768 -0.2428
  129PUPE   C1B 1634   0.386   5.611   3.972  0.0445 -0.1004 -0.0254
  129PUPE   C2B 1635   0.403   5.843   4.263  0.2323  0.1535 -0.2232
  129PUPE   C3B 1636   0.271   5.945   4.749  0.0476  0.2100  0.2441
  129PUPE   C4B 1637  -0.033   5.937   5.012 -0.0460 -0.0128 -0.1216
  130PUPE   NH3 1638   0.266   7.584   3.276 -0.1806 -0.1365  0.0971
  130PUPE   PO4 1639   0.630   7.812   3.514  0.2304  0.0921  0.1272
  130PUPE   GL1 1640   0.328   7.702   3.784  0.1045  0.0713 -0.2119
  130PUPE   GL2 1641   0.333   7.487   3.842 -0.2418 -0.1667  0.1822
  130PUPE   D1A 1642  -0.095   7.645   4.061 -0.2645  0.2230  0.4071
  130PUPE   D2A 1643   0.052   7.217   4.114 -0.0614 -0.0577  0.0404
  130PUPE   D3A 1644   0.330   7.031   4.415 -0.1969  0.1033  0.2105
  130PUPE   D4A 1645   0.018   7.321   4.745 -0.1161 -0.0074  0.2854
  130PUPE   D5A 1646   0.182   7.267   5.055  0.1870 -0.0802  0.1903
  130PUPE   C1B 1647   0.337   7.598   4.301  0.0063 -0.0451 -0.1006
  130PUPE   C2B 1648   0.521   7.603   4.698 -0.1879  0.1686 -0.1486
  130PUPE   C3B 1649   0.406   7.798   5.092 -0.3802  0.0934  0.1767
  130PUPE   C4B 1650   0.100   8.076   5.277  0.3814  0.2175  0.0830
  131OAPE   NH3 1651   4.220   2.520   7.323 -0.1042  0.0298 -0.0340
  131OAPE   PO4 1652   3.949   2.730   7.248  0.0028  0.1894 -0.0529
  131OAPE   GL1 1653   4.013   2.989   6.861 -0.0054  0.1136  0.0900
  131OAPE   GL2 1654   4.304   3.300   7.011  0.1308 -0.1648 -0.0720
  131OAPE   D1A 1655   3.931   3.382   6.652 -0.1994 -0.1413 -0.0406
  131OAPE   D2A 1656   3.717   2.955   6.492  0.1880  0.1046 -0.1238
  131OAPE   D3A 1657   4.138   2.769   6.427  0.0877  0.0692  0.2817
  131OAPE   D4A 1658   4.200   2.512   6.024  0.1972  0.3685  0.0041
  131OAPE   C5A 1659   4.246   2.779   5.706 -0.2415 -0.0985  0.0954
  131OAPE   C1B 1660   4.382   3.165   6.548  0.1351  0.3062  0.1416
  131OAPE   D2B 1661   4.336   3.103   6.122  0.1662 -0.2293 -0.1379
  131OAPE   C3B 1662   4.591   3.243   5.775 -0.0679 -0.2692 -0.2957
  131OAPE   C4B 1663   4.987   3.267   5.637  0.2296 -0.0117  0.4600
  132OAPE   NH3 1664   5.944   0.434   7.438 -0.2441 -0.0244  0.1320
  132OAPE   PO4 1665   5.769   0.821   7.394 -0.3501 -0.0561  0.2507
  132OAPE   GL1 1666   5.627   0.658   7.039  0.0687  0.1848  0.0295
  132OAPE   GL2 1667   5.439   0.842   6.833  0.0041  0.1363  0.1646
  132OAPE   D1A 1668   5.450   0.333   6.734  0.1247  0.2237  0.1103
  132OAPE   D2A 1669   5.359   0.317   6.427 -0.3874 -0.1294 -0.0285
  132OAPE   D3A 1670   5.431   0.206   6.106 -0.1415 -0.2133  0.1667
  132OAPE   D4A 1671   5.843   0.147   5.798  0.2329  0.0263 -0.0331
  132OAPE   C5A 1672   6.015  -0.261   5.631 -0.0539 -0.1547 -0.0502
  132OAPE   C1B 1673   5.723   0.669   6.442 -0.2403 -0.0535  0.1113
  132OAPE   D2B 1674   5.821   0.594   6.091  0.0152 -0.1097 -0.2102
  132OAPE   C3B 1675   5.527   0.578   5.709 -0.1605 -0.2671 -0.1775
  132OAPE   C4B 1676   5.711   0.579   5.367  0.2028  0.5572  0.2055
  133OAPE   NH3 1677   5.355   1.709   7.423  0.1325  0.0037 -0.3473
  133OAPE   PO4 1678   5.585   1.571   7.576 -0.1306  0.2069 -0.0433
  133OAPE   GL1 1679   5.615   1.315   7.198  0.0364 -0.0161 -0.3933
  133OAPE   GL2 1680   5.332   1.365   7.047 -0.0728 -0.2073  0.1220
  133OAPE   D1A 1681   5.765   1.206   6.734 -0.3007 -0.1153  0.0473
  133OAPE   D2A 1682   6.079   1.338   6.998  0.0174  0.0651 -0.2758
  133OAPE   D3A 1683   6.224   1.736   6.791 -0.0210  0.0102  0.2246
  133OAPE   D4A 1684   6.401   1.814   6.357  0.0091  0.0571  0.0990
  133OAPE   C5A 1685   6.797   1.884   6.147 -0.0518 -0.0471 -0.1746
  133OAPE   C1B 1686   4.981   1.213   6.790 -0.0728 -0.1249 -0.1585
  133OAPE   D2B 1687   4.865   1.264   6.311  0.1167  0.0286 -0.2127
  133OAPE   C3B 1688   5.039   1.313   5.916  0.0928 -0.1215 -0.0326
  133OAPE   C4B 1689   4.909   1.361   5.571  0.1172 -0.0964  0.2534
  134OAPE   NH3 1690   4.853   6.340   7.125  0.0277 -0.0670 -0.1858
  134OAPE   PO4 1691   4.903   6.032   7.370  0.0567 -0.1149 -0.3520
  134OAPE   GL1 1692   5.218   5.980   7.107  0.1339  0.2203  0.0355
  134OAPE   GL2 1693   5.281   6.127   6.823 -0.0159  0.1627  0.0946
  134OAPE   D1A 1694   5.551   5.712   6.758 -0.4136  0.0372  0.3907
  134OAPE   D2A 1695   5.507   5.725   6.181 -0.2436  0.0627 -0.0519
  134OAPE   D3A 1696   5.620   5.393   5.880  0.1088  0.0334  0.1252
  134OAPE   D4A 1697   5.289   5.105   5.730 -0.3138  0.2470 -0.0766
  134OAPE   C5A 1698   4.872   5.123   5.832 -0.0037 -0.4665 -0.0331
  134OAPE   C1B 1699   5.102   6.559   6.586  0.1575 -0.3118  0.1587
  134OAPE   D2B 1700   5.064   6.968   6.475 -0.0188 -0.0560 -0.0270
  134OAPE   C3B 1701   5.228   7.142   5.988  0.1336 -0.1901  0.0235
  134OAPE   C4B 1702   5.218   7.119   5.623 -0.0202 -0.3821 -0.1542
  135OAPE   NH3 1703   2.117   3.274   3.272  0.1197 -0.1208 -0.1017
  135OAPE   PO4 1704   2.354   3.044   3.057 -0.0641 -0.0913 -0.0727
  135OAPE   GL1 1705   2.315   2.877   3.496  0.0682 -0.1206  0.1082
  135OAPE   GL2 1706   2.516   2.955   3.732  0.0975 -0.0021  0.1988
  135OAPE   D1A 1707   2.100   2.859   3.963  0.0129 -0.3561 -0.1751
  135OAPE   D2A 1708   2.116   3.193   4.330 -0.1133 -0.0093  0.0589
  135OAPE   D3A 1709   2.165   3.079   4.794  0.1664 -0.0658  0.0090
  135OAPE   D4A 1710   2.122   3.499   4.795 -0.0370 -0.0169 -0.1702
  135OAPE   C5A 1711   1.978   3.807   5.043 -0.1055  0.4121 -0.1338
  135OAPE   C1B 1712   2.578   3.330   4.063 -0.0179  0.1250 -0.0101
  135OAPE   D2B 1713   2.632   3.401   4.487  0.1735 -0.1974 -0.3692
  135OAPE   C3B 1714   2.750   3.175   4.863  0.2296  0.0928  0.0525
  135OAPE   C4B 1715   2.876   3.346   5.273  0.2487 -0.3048  0.0494
  136OAPE   NH3 1716   4.744   8.034   3.192 -0.2226 -0.1087  0.0754
  136OAPE   PO4 1717   4.786   7.685   3.458  0.0166  0.0745 -0.0781
  136OAPE   GL1 1718   4.768   7.892   3.871 -0.2150  0.1115 -0.1478
  136OAPE   GL2 1719   5.088   7.754   3.957  0.0530  0.2603 -0.2154
  136OAPE   D1A 1720   4.554   7.927   4.242 -0.1403  0.2289 -0.0471
  136OAPE   D2A 1721   4.777   7.642   4.369  0.3265  0.2323 -0.0316
  136OAPE   D3A 1722   4.759   7.490   4.692 -0.0236  0.2080 -0.4205
  136OAPE   D4A 1723   4.990   7.640   5.084 -0.0575 -0.0700 -0.1558
  136OAPE   C5A 1724   4.901   7.523   5.460  0.0073  0.2251 -0.1157
  136OAPE   C1B 1725   5.335   7.661   4.301 -0.3811 -0.0588  0.2089
  136OAPE   D2B 1726   5.330   7.480   4.677  0.1290  0.0698 -0.1552
  136OAPE   C3B 1727   5.306   7.092   4.911  0.1489 -0.0299  0.2009
  136OAPE   C4B 1728   5.380   6.845   5.222  0.0312 -0.1651 -0.2240
  137OAPE   NH3 1729   6.146   4.355   3.519 -0.2779  0.1403 -0.1677
  137OAPE   PO4 1730   5.914   4.108   3.333 -0.1640  0.2740 -0.0322
  137OAPE   GL1 1731   5.749   3.895   3.756  0.1878  0.1225  0.2035
  137OAPE   GL2 1732   5.541   3.688   3.905  0.0277 -0.3151  0.1554
  137OAPE   D1A 1733   5.625   4.122   4.158  0.0435 -0.0232 -0.3937
  137OAPE   D2A 1734   5.590   3.756   4.460 -0.0617 -0.0591 -0.0827
  137OAPE   D3A 1735   5.490   3.944   4.829  0.1977 -0.1562  0.3656
  137OAPE   D4A 1736   5.531   4.407   4.583 -0.3980  0.4619  0.1384
  137OAPE   C5A 1737   5.781   4.659   4.876 -0.2971  0.0697 -0.0512
  137OAPE   C1B 1738   5.168   3.459   4.143  0.2596  0.1063 -0.4504
  137OAPE   D2B 1739   4.852   3.365   4.343  0.0511 -0.1461  0.3036
  137OAPE   C3B 1740   4.806   3.296   4.728 -0.2271 -0.0662  0.4216
  137OAPE   C4B 1741   4.709   3.451   5.140  0.0550  0.2218 -0.0678
  138OAPE   NH3 1742   6.837   0.973   3.672 -0.1770  0.4746  0.0109
  138OAPE   PO4 1743   7.203   0.817   3.827 -0.3182 -0.0637  0.3083
  138OAPE   GL1 1744   6.992   0.852   4.235  0.3130  0.0050  0.2251
  138OAPE   GL2 1745   7.203   1.020   4.367  0.0541  0.0250 -0.2456
  138OAPE   D1A 1746   6.830   0.585   4.564  0.0849  0.2572 -0.4372
  138OAPE   D2A 1747   6.475   0.326   4.671  0.2857 -0.1621  0.0099
  138OAPE   D3A 1748   6.767   0.149   4.980 -0.0400  0.1019 -0.0339
  138OAPE   D4A 1749   6.670   0.416   5.289  0.1301 -0.1431  0.1209
  138OAPE   C5A 1750   6.657   0.387   5.758  0.0403  0.0883  0.1283
  138OAPE   C1B 1751   6.876   1.061   4.743 -0.0699  0.1045 -0.2972
  138OAPE   D2B 1752   6.797   0.917   5.189 -0.2893 -0.2047  0.0011
  138OAPE   C3B 1753   6.402   1.085   5.277  0.2580  0.1118  0.1141
  138OAPE   C4B 1754   6.273   1.495   5.321 -0.0893 -0.2787 -0.0267
  139CHOL   ROH 1755   7.153   5.739   7.043 -0.0123  0.1507 -0.0212
  139CHOL    R1 1756   7.251   5.768   6.779 -0.0514  0.0795 -0.0425
  139CHOL    R2 1757   7.432   5.591   6.666  0.0149  0.1148  0.0214
  139CHOL    R3 1758   7.243   5.573   6.471  0.0083 -0.0573  0.0398
  139CHOL    R4 1759   7.487   5.469   6.348  0.0169 -0.1635  0.1245
  139CHOL    R5 1760   7.360   5.627   6.270  0.0090 -0.2273 -0.0124
  139CHOL    C1 1761   7.342   5.381   5.979  0.0118 -0.4871  0.2018
  139CHOL    C2 1762   7.246   5.465   5.638 -0.1018 -0.1111  0.2655
  140CHOL   ROH 1763   6.215   0.680   7.123  0.1771  0.0583  0.1050
  140CHOL    R1 1764   6.175   0.645   6.845  0.1722 -0.0877  0.1231
  140CHOL    R2 1765   6.136   0.857   6.672 -0.0698 -0.1893  0.0464
  140CHOL    R3 1766   6.345   0.745   6.539  0.0281 -0.0280  0.0618
  140CHOL    R4 1767   6.194   0.888   6.333 -0.1122 -0.2058  0.0381
  140CHOL    R5 1768   6.252   0.678   6.329  0.0786 -0.1554  0.0791
  140CHOL    C1 1769   6.423   0.800   6.011 -0.0450 -0.0639  0.0478
  140CHOL    C2 1770   6.622   0.929   5.685 -0.1001 -0.0682 -0.1680
  141CHOL   ROH 1771   7.836   6.936   5.460  0.0548 -0.0526  0.0363
  141CHOL    R1 1772   7.580   6.958   5.341  0.1052  0.0726 -0.0512
  141CHOL    R2 1773   7.425   6.738   5.281  0.0413  0.1442 -0.1583
  141CHOL    R3 1774   7.238   6.869   5.430  0.0394  0.1817 -0.1939
  141CHOL    R4 1775   7.083   6.720   5.230  0.0129 -0.2078  0.1112
  141CHOL    R5 1776   7.071   6.934   5.270 -0.1338 -0.1626 -0.1593
  141CHOL    C1 1777   6.710   6.833   5.339 -0.0054 -0.3776  0.2346
  141CHOL    C2 1778   6.332   6.705   5.388 -0.1730  0.4924 -0.1224
  142CHOL   ROH 1779   5.270   4.158   3.783 -0.0818  0.0843  0.0319
  142CHOL    R1 1780   5.157   4.140   4.042 -0.1655 -0.1139 -0.0161
  142CHOL    R2 1781   4.989   3.933   4.118  0.1044 -0.3768 -0.1112
  142CHOL    R3 1782   5.169   3.905   4.320  0.0678 -0.1347 -0.0425
  142CHOL    R4 1783   4.912   3.832   4.439  0.0757 -0.1518 -0.0459
  142CHOL    R5 1784   5.052   3.980   4.514 -0.0098 -0.0295 -0.1307
  142CHOL    C1 1785   5.035   3.747   4.816  0.0248  0.2064  0.0567
  142CHOL    C2 1786   5.201   3.535   5.078 -0.0026  0.0745  0.2631
  143CHOL   ROH 1787   3.391   4.827   6.744  0.1700 -0.0147 -0.0627
  143CHOL    R1 1788   3.489   4.763   6.487  0.0223 -0.0725 -0.1056
  143CHOL    R2 1789   3.322   4.718   6.271 -0.0974  0.0231 -0.0344
  143CHOL    R3 1790   3.474   4.911   6.154 -0.0357 -0.0649 -0.0998
  143CHOL    R4 1791   3.368   4.754   5.930 -0.2572  0.0177 -0.0571
  143CHOL    R5 1792   3.577   4.801   5.969 -0.2052 -0.1188 -0.1646
  143CHOL    C1 1793   3.538   4.956   5.622 -0.2924 -0.0680 -0.1317
  143CHOL    C2 1794   3.854   5.156   5.451 -0.0587 -0.1177 -0.0432
  144CHOL   ROH 1795   2.710   5.647   3.751 -0.0061 -0.3562 -0.0692
  144CHOL    R1 1796   2.661   5.597   4.026  0.0436 -0.0081  0.0070
  144CHOL    R2 1797   2.738   5.363   4.151 -0.3773 -0.0690  0.1664
  144CHOL    R3 1798   2.862   5.533   4.323  0.0877 -0.1657 -0.0553
  144CHOL    R4 1799   2.785   5.303   4.488 -0.4062  0.1723  0.2155
  144CHOL    R5 1800   2.737   5.512   4.526  0.0968  0.3404  0.0161
  144CHOL    C1 1801   2.929   5.428   4.845  0.0133  0.2220  0.0361
  144CHOL    C2 1802   3.055   5.503   5.190  0.0191  0.1853 -0.1639
  145CHOL   ROH 1803   4.254   7.652   3.887  0.0149  0.1453  0.0540
  145CHOL    R1 1804   4.254   7.417   4.045  0.0051  0.0808 -0.0416
  145CHOL    R2 1805   4.484   7.310   4.154  0.0006  0.0273 -0.0839
  145CHOL    R3 1806   4.343   7.327   4.386 -0.0000 -0.0614 -0.0772
  145CHOL    R4 1807   4.553   7.130   4.441  0.1808  0.1357 -0.0569
  145CHOL    R5 1808   4.338   7.102   4.469  0.2063 -0.0526 -0.0386
  145CHOL    C1 1809   4.461   7.040   4.825  0.2851  0.1156 -0.0348
  145CHOL    C2 1810   4.307   6.712   5.015 -0.1806  0.0686 -0.0571
  146CHOL   ROH 1811   0.579   4.870   4.091 -0.3028 -0.0168  0.1114
  146CHOL    R1 1812   0.657   5.000   4.330 -0.2004  0.0404  0.0489
  146CHOL    R2 1813   0.569   5.253   4.398 -0.1745  0.0588  0.0292
  146CHOL    R3 1814   0.490   5.129   4.626 -0.0760  0.1074  0.0890
  146CHOL    R4 1815   0.388   5.403   4.651 -0.0876  0.0981  0.0677
  146CHOL    R5 1816   0.512   5.298   4.796 -0.0255  0.1441  0.0419
  146CHOL    C1 1817   0.208   5.374   5.013  0.0554  0.1666  0.1463
  146CHOL    C2 1818   0.117   5.284   5.294  0.1601 -0.0729 -0.0239
  147CHOL   ROH 1819   0.848   5.890   6.470  0.0442  0.2560 -0.1016
  147CHOL    R1 1820   0.987   5.730   6.282  0.0728  0.2169 -0.0483
  147CHOL    R2 1821   0.872   5.510   6.161  0.1654  0.0553  0.1461
  147CHOL    R3 1822   0.945   5.638   5.932 -0.0109 -0.0486  0.0301
  147CHOL    R4 1823   0.961   5.352   5.867  0.1003 -0.0795  0.1988
  147CHOL    R5 1824   1.119   5.500   5.841  0.0126 -0.0159  0.0295
  147CHOL    C1 1825   1.082   5.379   5.481 -0.1031 -0.2553  0.1205
  147CHOL    C2 1826   1.379   5.266   5.189 -0.0657  0.1703 -0.1210
  148CHOL   ROH 1827   7.908   2.142   6.656  0.2003  0.0468  0.1037
  148CHOL    R1 1828   7.723   2.086   6.450  0.2172 -0.2306  0.1580
  148CHOL    R2 1829   7.696   2.247   6.227 -0.2748 -0.1112  0.2860
  148CHOL    R3 1830   7.739   2.015   6.093  0.2121  0.0773  0.0952
  148CHOL    R4 1831   7.531   2.153   5.939 -0.3150 -0.3654  0.3904
  148CHOL    R5 1832   7.521   1.950   6.017  0.3000 -0.4531  0.2711
  148CHOL    C1 1833   7.475   1.880   5.644  0.1185 -0.3364  0.2721
  148CHOL    C2 1834   7.105   1.809   5.398  0.0227  0.2770  0.3329
  149CHOL   ROH 1835   2.250   3.556   6.762  0.4620  0.1273 -0.0538
  149CHOL    R1 1836   2.318   3.545   6.488  0.4430 -0.1081 -0.0506
  149CHOL    R2 1837   2.386   3.309   6.361  0.1891 -0.2582  0.0870
  149CHOL    R3 1838   2.188   3.382   6.189  0.2600 -0.1491  0.0494
  149CHOL    R4 1839   2.398   3.272   6.017  0.0903 -0.6027  0.1173
  149CHOL    R5 1840   2.303   3.467   5.997  0.3520 -0.4862 -0.0523
  149CHOL    C1 1841   2.219   3.318   5.657  0.0994 -0.7008  0.0997
  149CHOL    C2 1842   2.369   3.510   5.262  0.3432 -0.3316  0.1821
  150CHOL   ROH 1843   4.763   3.196   6.858  0.0470 -0.0420  0.0335
  150CHOL    R1 1844   4.854   3.070   6.621  0.0646  0.0490 -0.0092
  150CHOL    R2 1845   4.835   3.189   6.372  0.1067  0.1573  0.0358
  150CHOL    R3 1846   5.102   3.138   6.364  0.1031  0.1364  0.0520
  150CHOL    R4 1847   5.033   3.218   6.090  0.0876 -0.0902 -0.0056
  150CHOL    R5 1848   5.137   3.036   6.150  0.0818 -0.0436  0.1359
  150CHOL    C1 1849   5.399   3.187   5.919  0.0729 -0.2537 -0.0145
  150CHOL    C2 1850   5.533   3.051   5.662  0.3540  0.1129 -0.3483
  151CHOL   ROH 1851   0.241   0.257   7.025 -0.0915 -0.1676  0.2291
  151CHOL    R1 1852   0.229   0.076   6.807  0.2781 -0.1791  0.2146
  151CHOL    R2 1853   0.104   0.138   6.569 -0.1073 -0.5090  0.3255
  151CHOL    R3 1854   0.345   0.071   6.462  0.0320  0.2243  0.1184
  151CHOL    R4 1855   0.153   0.022   6.247 -0.0179 -0.3048  0.2624
  151CHOL    R5 1856   0.299  -0.119   6.325  0.4816  0.0970  0.1229
  151CHOL    C1 1857   0.407  -0.109   5.960  0.1649  0.5027  0.0313
  151CHOL    C2 1858   0.574   0.089   5.608 -0.2016  0.1318 -0.3473
  152CHOL   ROH 1859   2.627   2.842   4.217 -0.0745  0.3200  0.1833
  152CHOL    R1 1860   2.487   2.833   4.463 -0.0139  0.0682  0.2102
  152CHOL    R2 1861   2.408   2.595   4.580  0.1405 -0.0586  0.0579
  152CHOL    R3 1862   2.544   2.693   4.794  0.1354 -0.1407  0.0995
  152CHOL    R4 1863   2.379   2.476   4.903 -0.0263 -0.0498  0.0474
  152CHOL    R5 1864   2.386   2.682   4.974  0.0727 -0.0526  0.0529
  152CHOL    C1 1865   2.490   2.498   5.292 -0.1283 -0.1217  0.0804
  152CHOL    C2 1866   2.738   2.501   5.537  0.1134 -0.2196  0.2249
  153CHOL   ROH 1867   7.266   1.495   4.005  0.1962  0.0854  0.0703
  153CHOL    R1 1868   7.304   1.551   4.280  0.0606  0.0872  0.0884
  153CHOL    R2 1869   7.097   1.634   4.445 -0.0319  0.0267 -0.0014
  153CHOL    R3 1870   7.177   1.422   4.596 -0.0427  0.0453  0.0315
  153CHOL    R4 1871   7.041   1.601   4.784 -0.0172  0.0983  0.0086
  153CHOL    R5 1872   7.242   1.519   4.805 -0.0204  0.0813  0.0109
  153CHOL    C1 1873   7.084   1.383   5.124 -0.0188  0.1574  0.0453
  153CHOL    C2 1874   6.866   1.314   5.473 -0.0367 -0.1455  0.0869
  154CHOL   ROH 1875   5.766   6.408   6.845 -0.0882 -0.0443  0.0325
  154CHOL    R1 1876   5.980   6.467   6.670 -0.1702 -0.1308 -0.0992
  154CHOL    R2 1877   5.941   6.566   6.415 -0.2805  0.1644  0.0242
  154CHOL    R3 1878   6.110   6.761   6.500  0.0262 -0.1157  0.0755
  154CHOL    R4 1879   6.162   6.739   6.212 -0.2397  0.0996  0.0138
  154CHOL    R5 1880   6.310   6.727   6.372 -0.1185 -0.2299 -0.1196
  154CHOL    C1 1881   6.449   7.023   6.175  0.0719 -0.2011  0.0559
  154CHOL    C2 1882   6.667   7.394   6.092  0.0110  0.1951 -0.1908
  155CHOL   ROH 1883   6.226   7.994   7.067 -0.0793 -0.0995 -0.0212
  155CHOL    R1 1884   5.998   7.929   6.912 -0.1454  0.1742 -0.0448
  155CHOL    R2 1885   5.952   8.039   6.662  0.0458  0.1838 -0.0819
  155CHOL    R3 1886   5.934   7.778   6.587 -0.2922  0.1854 -0.0203
  155CHOL    R4 1887   5.837   7.930   6.355  0.0690  0.2623 -0.1182
  155CHOL    R5 1888   5.733   7.768   6.457 -0.2309  0.4424 -0.1364
  155CHOL    C1 1889   5.753   7.622   6.105 -0.2348  0.3095 -0.0814
  155CHOL    C2 1890   5.555   7.505   5.767  0.3581  0.1486 -0.1041
  156CHOL   ROH 1891   6.757   4.209   6.856  0.1704 -0.1214  0.0271
  156CHOL    R1 1892   6.682   4.085   6.613  0.1524 -0.2300  0.0867
  156CHOL    R2 1893   6.656   4.225   6.376 -0.1996 -0.2685  0.0927
  156CHOL    R3 1894   6.830   4.036   6.284 -0.0191 -0.0521 -0.0176
  156CHOL    R4 1895   6.675   4.117   6.048 -0.4037 -0.3794  0.1163
  156CHOL    R5 1896   6.703   3.914   6.121 -0.0201 -0.3095  0.1745
  156CHOL    C1 1897   6.848   3.878   5.770 -0.3531 -0.2407  0.0267
  156CHOL    C2 1898   6.709   3.631   5.638 -0.0634 -0.1711  0.2341
  157CHOL   ROH 1899   3.564   1.222   6.829 -0.0875 -0.2270 -0.0711
  157CHOL    R1 1900   3.578   1.263   6.550 -0.0892 -0.1654 -0.0626
  157CHOL    R2 1901   3.353   1.304   6.394 -0.0850 -0.0445 -0.0406
  157CHOL    R3 1902   3.488   1.528   6.316 -0.0059 -0.0756  0.0069
  157CHOL    R4 1903   3.278   1.494   6.115  0.1308 -0.0889 -0.1311
  157CHOL    R5 1904   3.491   1.515   6.077  0.1583 -0.1213  0.0119
  157CHOL    C1 1905   3.360   1.814   5.880  0.3307 -0.1439 -0.1390
  157CHOL    C2 1906   3.389   2.076   5.537 -0.0850  0.1443  0.0545
  158CHOL   ROH 1907   0.612   3.949   4.193  0.1538 -0.1627 -0.1549
  158CHOL    R1 1908   0.685   3.923   4.465  0.3502  0.0173 -0.1864
  158CHOL    R2 1909   0.822   4.120   4.603  0.0208  0.3268 -0.2782
  158CHOL    R3 1910   0.614   4.098   4.776  0.1418 -0.0862 -0.1759
  158CHOL    R4 1911   0.793   4.292   4.901 -0.1203  0.1627 -0.1959
  158CHOL    R5 1912   0.714   4.111   4.993  0.2268 -0.0045 -0.2242
  158CHOL    C1 1913   0.581   4.372   5.237 -0.0889 -0.3205 -0.0520
  158CHOL    C2 1914   0.595   4.644   5.385  0.0218  0.0277 -0.0649
  159CHOL   ROH 1915   0.434   2.754   4.382  0.0424  0.0788  0.0285
  159CHOL    R1 1916   0.350   2.657   4.634  0.0463  0.1140  0.0443
  159CHOL    R2 1917   0.376   2.804   4.867  0.0129  0.1643  0.0202
  159CHOL    R3 1918   0.109   2.756   4.889  0.0199  0.1273  0.0131
  159CHOL    R4 1919   0.179   2.902   5.134 -0.0075  0.1216  0.0199
  159CHOL    R5 1920   0.076   2.710   5.122  0.0198  0.1107  0.0077
  159CHOL    C1 1921  -0.185   2.914   5.310 -0.0128  0.0619  0.0130
  159CHOL    C2 1922  -0.344   2.772   5.555  0.3585  0.1374 -0.0380
  160CHOL   ROH 1923   6.972   3.694   6.882  0.1390  0.0245 -0.0047
  160CHOL    R1 1924   7.045   3.555   6.646  0.1363 -0.0072  0.0127
  160CHOL    R2 1925   6.886   3.551   6.420  0.0709 -0.1456  0.0577
  160CHOL    R3 1926   7.113   3.640   6.299 -0.0055 -0.0707 -0.0306
  160CHOL    R4 1927   6.946   3.539   6.080 -0.0636 -0.1026  0.0323
  160CHOL    R5 1928   7.152   3.483   6.123 -0.0306 -0.0446 -0.0576
  160CHOL    C1 1929   7.193   3.617   5.768 -0.2136 -0.0073 -0.0653
  160CHOL    C2 1930   7.114   3.596   5.361 -0.3058  0.0121  0.0448
  161CHOL   ROH 1931   4.430   1.633   6.810 -0.1743 -0.0313  0.0224
  161CHOL    R1 1932   4.551   1.589   6.558 -0.0237  0.2342  0.0452
  161CHOL    R2 1933   4.441   1.422   6.367  0.3171  0.0826 -0.0218
  161CHOL    R3 1934   4.462   1.642   6.209 -0.0192  0.1593  0.0314
  161CHOL    R4 1935   4.456   1.416   6.022  0.5596  0.1584 -0.0148
  161CHOL    R5 1936   4.607   1.574   6.031  0.2469  0.4703  0.1139
  161CHOL    C1 1937   4.484   1.620   5.672  0.3852  0.2745  0.0393
  161CHOL    C2 1938   4.387   1.325   5.396  0.0390 -0.2276 -0.0505
  162CHOL   ROH 1939   2.300   6.616   3.496 -0.1164  0.0061  0.0630
  162CHOL    R1 1940   2.238   6.654   3.770  0.0061  0.0499  0.0855
  162CHOL    R2 1941   2.325   6.482   3.968 -0.0328 -0.0044  0.0564
  162CHOL    R3 1942   2.423   6.711   4.078  0.1542 -0.0652  0.0185
  162CHOL    R4 1943   2.507   6.497   4.261  0.0414 -0.1107  0.0163
  162CHOL    R5 1944   2.397   6.678   4.314  0.1817 -0.0281  0.0263
  162CHOL    C1 1945   2.705   6.720   4.536  0.2602 -0.2297 -0.0427
  162CHOL    C2 1946   2.551   6.967   4.970  0.0634  0.1466 -0.1606
  163CHOL   ROH 1947   4.494   2.532   6.945  0.2108  0.1044  0.1475
  163CHOL    R1 1948   4.660   2.565   6.718  0.0717 -0.0917  0.0139
  163CHOL    R2 1949   4.598   2.456   6.472 -0.2101 -0.0959  0.0806
  163CHOL    R3 1950   4.628   2.712   6.387 -0.0502 -0.1383  0.0053
  163CHOL    R4 1951   4.719   2.548   6.162 -0.2016 -0.2562  0.0355
  163CHOL    R5 1952   4.830   2.709   6.258 -0.0762 -0.3066 -0.0294
  163CHOL    C1 1953   4.817   2.842   5.901 -0.0465 -0.3893 -0.0615
  163CHOL    C2 1954   5.070   2.776   5.720  0.1973 -0.3002 -0.1549
  164CHOL   ROH 1955   4.481   6.719   4.054 -0.3091  0.1313 -0.0197
  164CHOL    R1 1956   4.636   6.655   4.282 -0.2074  0.1207 -0.0912
  164CHOL    R2 1957   4.522   6.600   4.528 -0.0980  0.1153 -0.0418
  164CHOL    R3 1958   4.669   6.372   4.508 -0.1117  0.1127 -0.1151
  164CHOL    R4 1959   4.560   6.365   4.779  0.0366  0.1215 -0.0551
  164CHOL    R5 1960   4.769   6.346   4.723  0.0062  0.1173 -0.1688
  164CHOL    C1 1961   4.719   6.014   4.906  0.1021  0.1226 -0.1316
  164CHOL    C2 1962   4.639   5.900   5.178  0.0195 -0.0343 -0.0151
  165CHOL   ROH 1963   3.497   3.778   3.650  0.0883 -0.0971  0.0520
  165CHOL    R1 1964   3.534   3.722   3.925  0.1924 -0.0708  0.0431
  165CHOL    R2 1965   3.659   3.899   4.098  0.0440  0.0501  0.0262
  165CHOL    R3 1966   3.430   3.871   4.241  0.0961 -0.1874  0.0673
  165CHOL    R4 1967   3.613   4.011   4.421 -0.1229  0.3180 -0.0862
  165CHOL    R5 1968   3.504   3.828   4.464  0.1878  0.1720  0.1127
  165CHOL    C1 1969   3.371   4.050   4.744 -0.1712  0.2511 -0.1131
  165CHOL    C2 1970   3.446   4.181   5.128  0.0156  0.1573  0.1378
  166CHOL   ROH 1971   4.438   2.920   4.231 -0.1219  0.1359 -0.0207
  166CHOL    R1 1972   4.474   3.027   4.491 -0.1315  0.1863 -0.0393
  166CHOL    R2 1973   4.301   3.213   4.601 -0.3001 -0.0039  0.0300
  166CHOL    R3 1974   4.287   3.032   4.803 -0.0057 -0.0186  0.0401
  166CHOL    R4 1975   4.252   3.292   4.934 -0.1702 -0.0532  0.0606
  166CHOL    R5 1976   4.398   3.139   4.986  0.0063  0.0837 -0.0285
  166CHOL    C1 1977   4.212   3.169   5.318  0.1818 -0.0957  0.0878
  166CHOL    C2 1978   4.053   3.229   5.619 -0.1479 -0.0529 -0.0596
  167CHOL   ROH 1979   4.999   4.025   7.219 -0.0530  0.1632 -0.0525
  167CHOL    R1 1980   5.123   3.809   7.084  0.1322  0.2116  0.0353
  167CHOL    R2 1981   4.997   3.669   6.882  0.1480 -0.1435  0.2579
  167CHOL    R3 1982   5.222   3.733   6.742 -0.0529  0.0540  0.0169
  167CHOL    R4 1983   5.135   3.477   6.630  0.0632 -0.0178  0.1146
  167CHOL    R5 1984   5.333   3.524   6.708  0.1030  0.1582 -0.0974
  167CHOL    C1 1985   5.426   3.426   6.352 -0.1747  0.2407 -0.1950
  167CHOL    C2 1986   5.301   3.661   6.001  0.0843 -0.1534  0.0831
  168CHOL   ROH 1987   0.827   1.810   6.828 -0.1753 -0.0479 -0.0573
  168CHOL    R1 1988   0.784   1.677   6.582 -0.0550 -0.1907  0.0001
  168CHOL    R2 1989   0.752   1.811   6.343 -0.2553 -0.3175 -0.0347
  168CHOL    R3 1990   0.955   1.649   6.262 -0.0753 -0.1077 -0.0217
  168CHOL    R4 1991   0.856   1.774   6.016 -0.3014 -0.2997 -0.0532
  168CHOL    R5 1992   0.880   1.560   6.053 -0.0347 -0.2729  0.0224
  168CHOL    C1 1993   1.107   1.601   5.749 -0.1592 -0.0922 -0.0518
  168CHOL    C2 1994   1.285   1.621   5.439 -0.0421 -0.0259  0.1799
  169CHOL   ROH 1995   1.035   1.290   6.858  0.0609 -0.0911  0.2104
  169CHOL    R1 1996   1.056   1.330   6.578 -0.0618 -0.0207  0.2091
  169CHOL    R2 1997   1.289   1.414   6.457 -0.1520  0.1532  0.1396
  169CHOL    R3 1998   1.254   1.191   6.306 -0.0674  0.1574  0.1154
  169CHOL    R4 1999   1.314   1.402   6.112  0.1441  0.1265  0.1605
  169CHOL    R5 2000   1.142   1.269   6.109  0.1228  0.1665  0.0146
  169CHOL    C1 2001   1.295   1.185   5.770  0.3959  0.1149  0.1498
  169CHOL    C2 2002   1.335   1.118   5.356  0.0775  0.4432  0.1706
  170CHOL   ROH 2003   5.716   7.142   5.517 -0.0466 -0.0831 -0.1528
  170CHOL    R1 2004   5.809   7.296   5.298 -0.0492 -0.0743 -0.1476
  170CHOL    R2 2005   5.940   7.184   5.083 -0.0471 -0.0649 -0.1511
  170CHOL    R3 2006   5.747   7.312   4.940 -0.0492 -0.0636 -0.1472
  170CHOL    R4 2007   5.947   7.231   4.741  0.0430  0.1091 -0.1265
  170CHOL    R5 2008   5.868   7.432   4.772 -0.0400  0.0653 -0.0498
  170CHOL    C1 2009   5.769   7.379   4.407  0.0935  0.2117 -0.1086
  170CHOL    C2 2010   5.913   7.574   4.051 -0.0965 -0.1976  0.0064
  171CHOL   ROH 2011   3.426   3.381   6.901  0.1601 -0.0503  0.0684
  171CHOL    R1 2012   3.445   3.528   6.659 -0.1128  0.0228  0.0892
  171CHOL    R2 2013   3.471   3.406   6.414  0.2426  0.1011  0.0879
  171CHOL    R3 2014   3.253   3.557   6.351 -0.1010 -0.3935  0.0358
  171CHOL    R4 2015   3.408   3.540   6.101  0.3886  0.5090  0.2261
  171CHOL    R5 2016   3.338   3.723   6.200 -0.2997  0.1506  0.4793
  171CHOL    C1 2017   3.167   3.759   5.861  0.1510  0.2823  0.2576
  171CHOL    C2 2018   3.479   3.912   5.601 -0.2461 -0.4000  0.1066
  172CHOL   ROH 2019   0.604   6.469   3.814  0.0396  0.1037  0.0288
  172CHOL    R1 2020   0.498   6.388   4.064  0.0586  0.1576  0.0545
  172CHOL    R2 2021   0.536   6.534   4.296 -0.0462  0.2849 -0.0062
  172CHOL    R3 2022   0.264   6.523   4.308 -0.0423  0.1393 -0.0319
  172CHOL    R4 2023   0.354   6.420   4.567 -0.0150  0.2099 -0.0164
  172CHOL    R5 2024   0.218   6.322   4.429  0.0525  0.1253 -0.0206
  172CHOL    C1 2025  -0.006   6.344   4.736  0.0068  0.0296 -0.0466
  172CHOL    C2 2026  -0.240   6.432   4.897  0.0349 -0.1796  0.1392
  173CHOL   ROH 2027   1.871   6.090   6.646 -0.0241  0.0932  0.2184
  173CHOL    R1 2028   1.922   6.209   6.394  0.1312  0.0878  0.2454
  173CHOL    R2 2029   1.780   6.143   6.167  0.3749 -0.0359  0.1183
  173CHOL    R3 2030   1.737   6.411   6.155  0.2183 -0.0642  0.0501
  173CHOL    R4 2031   1.810   6.335   5.881  0.0723 -0.1108  0.0341
  173CHOL    R5 2032   1.903   6.491   6.002  0.0653 -0.0202 -0.0876
  173CHOL    C1 2033   1.786   6.699   5.704 -0.2508 -0.1810 -0.0790
  173CHOL    C2 2034   1.899   6.881   5.545  0.1476  0.0392  0.0234
  174CHOL   ROH 2035   4.690   1.005   4.448 -0.1090  0.2314 -0.1243
  174CHOL    R1 2036   4.452   1.101   4.566 -0.0537  0.1956  0.0167
  174CHOL    R2 2037   4.270   0.936   4.691 -0.0800  0.1336 -0.1060
  174CHOL    R3 2038   4.305   1.107   4.900  0.0154 -0.0755  0.0540
  174CHOL    R4 2039   4.027   1.017   4.924  0.0002 -0.0355  0.0403
  174CHOL    R5 2040   4.097   1.224   4.917  0.0457 -0.0421  0.2231
  174CHOL    C1 2041   3.919   1.225   5.254  0.1365 -0.3302  0.2759
  174CHOL    C2 2042   3.718   1.052   5.526 -0.0903 -0.1313  0.2354
  175CHOL   ROH 2043   7.202   3.841   4.075  0.0281  0.1034  0.2091
  175CHOL    R1 2044   7.358   3.740   4.289 -0.1266 -0.1450  0.2080
  175CHOL    R2 2045   7.505   3.904   4.455  0.2445 -0.3827  0.1189
  175CHOL    R3 2046   7.366   3.777   4.651  0.0244 -0.0382  0.1959
  175CHOL    R4 2047   7.588   3.912   4.791  0.2925 -0.3620  0.1075
  175CHOL    R5 2048   7.536   3.699   4.803 -0.0938 -0.2728  0.2171
  175CHOL    C1 2049   7.505   3.797   5.170  0.1139 -0.0266  0.1732
  175CHOL    C2 2050   7.522   3.952   5.511  0.1206  0.0594 -0.0861
  176CHOL   ROH 2051   6.382   2.733   4.028 -0.0754 -0.0631 -0.1793
  176CHOL    R1 2052   6.430   2.702   4.305 -0.0913 -0.0189 -0.1716
  176CHOL    R2 2053   6.341   2.482   4.448 -0.0050 -0.0494 -0.1645
  176CHOL    R3 2054   6.603   2.463   4.519 -0.0029  0.0780 -0.1340
  176CHOL    R4 2055   6.455   2.413   4.767 -0.0140 -0.2281 -0.1988
  176CHOL    R5 2056   6.613   2.561   4.737 -0.1114 -0.0909 -0.0515
  176CHOL    C1 2057   6.768   2.355   5.019 -0.0171 -0.2124 -0.1902
  176CHOL    C2 2058   6.743   2.261   5.309  0.2871  0.0322 -0.0042
  177CHOL   ROH 2059   5.646   1.763   6.807 -0.0352  0.1593 -0.0947
  177CHOL    R1 2060   5.735   1.685   6.551 -0.2022  0.2156 -0.1712
  177CHOL    R2 2061   5.664   1.820   6.320 -0.0235  0.5187 -0.0549
  177CHOL    R3 2062   5.933   1.832   6.283 -0.0019  0.1130 -0.0821
  177CHOL    R4 2063   5.821   1.818   6.012 -0.0549  0.3372 -0.0714
  177CHOL    R5 2064   5.974   1.688   6.096 -0.2427  0.0835 -0.1144
  177CHOL    C1 2065   6.165   1.829   5.798 -0.0530 -0.1492 -0.1066
  177CHOL    C2 2066   6.146   1.963   5.517  0.1106  0.0125 -0.1787
  178CHOL   ROH 2067   3.790   2.414   4.391  0.0358 -0.0029 -0.0116
  178CHOL    R1 2068   3.835   2.435   4.670  0.0669 -0.0690 -0.0118
  178CHOL    R2 2069   3.972   2.648   4.782 -0.0210 -0.0397  0.0333
  178CHOL    R3 2070   3.748   2.669   4.934 -0.0069 -0.1959  0.0781
  178CHOL    R4 2071   3.956   2.807   5.088 -0.1096  0.1399 -0.0621
  178CHOL    R5 2072   3.827   2.646   5.159  0.0861  0.0333  0.0746
  178CHOL    C1 2073   3.737   2.919   5.411 -0.1481  0.0980 -0.0756
  178CHOL    C2 2074   3.550   3.257   5.631  0.0831 -0.1546 -0.1043
  179CHOL   ROH 2075   3.300   7.910   4.096  0.1350  0.0437 -0.0618
  179CHOL    R1 2076   3.520   7.877   4.271  0.0647  0.0705  0.0324
  179CHOL    R2 2077   3.528   7.988   4.524 -0.0362  0.1127  0.0159
  179CHOL    R3 2078   3.578   7.731   4.599 -0.0677  0.1250  0.0809
  179CHOL    R4 2079   3.602   7.887   4.846 -0.1341  0.1740  0.0586
  179CHOL    R5 2080   3.750   7.750   4.764 -0.1143  0.1516  0.1282
  179CHOL    C1 2081   3.693   7.588   5.104 -0.2206  0.2213  0.1444
  179CHOL    C2 2082   3.605   7.221   5.326 -0.2998 -0.0479  0.0192
  180CHOL   ROH 2083   5.166   4.579   5.986  0.1170 -0.1852  0.0075
  180CHOL    R1 2084   5.158   4.611   5.705  0.1224  0.0595  0.0340
  180CHOL    R2 2085   4.955   4.508   5.548  0.2690 -0.0436 -0.0871
  180CHOL    R3 2086   4.934   4.765   5.462 -0.0245  0.0140  0.1388
  180CHOL    R4 2087   4.815   4.604   5.247  0.3377  0.0404 -0.0930
  180CHOL    R5 2088   4.974   4.752   5.227  0.1549  0.2844  0.1490
  180CHOL    C1 2089   4.714   4.901   4.991  0.1022  0.1434  0.1156
  180CHOL    C2 2090   4.397   5.019   4.847  0.0467 -0.0220 -0.0003
  181CHOL   ROH 2091   4.829   0.601   4.728  0.1473  0.0581  0.2689
  181CHOL    R1 2092   4.939   0.569   4.987  0.2149  0.0471  0.2392
  181CHOL    R2 2093   4.855   0.373   5.162  0.1885  0.1041  0.2911
  181CHOL    R3 2094   5.119   0.310   5.168  0.1653 -0.0030  0.2170
  181CHOL    R4 2095   5.017   0.232   5.433  0.2398  0.1864  0.3033
  181CHOL    R5 2096   5.187   0.363   5.392  0.2789  0.0934  0.1605
  181CHOL    C1 2097   5.360   0.091   5.596  0.2478  0.1338  0.2408
  181CHOL    C2 2098   5.394  -0.274   5.352 -0.1847  0.0974  0.3223
  182CHOL   ROH 2099   2.529   1.311   4.527 -0.2992  0.0739  0.1307
  182CHOL    R1 2100   2.582   1.077   4.678 -0.1463  0.1411  0.1822
  182CHOL    R2 2101   2.748   1.078   4.899 -0.0907  0.2838  0.1394
  182CHOL    R3 2102   2.532   0.968   5.022 -0.0054  0.2094  0.2258
  182CHOL    R4 2103   2.763   0.841   5.150  0.0885 -0.1351 -0.2508
  182CHOL    R5 2104   2.594   0.739   5.058 -0.0833  0.1083 -0.2171
  182CHOL    C1 2105   2.568   0.600   5.412  0.2730 -0.4488 -0.3968
  182CHOL    C2 2106   2.543   0.471   5.779 -0.1315  0.0129 -0.1961
  183CHOL   ROH 2107   4.808   7.363   6.698  0.0687 -0.1354 -0.0074
  183CHOL    R1 2108   4.778   7.440   6.427  0.0561 -0.2265 -0.0323
  183CHOL    R2 2109   4.796   7.259   6.219 -0.0863 -0.3204  0.0350
  183CHOL    R3 2110   4.552   7.361   6.154 -0.0442 -0.2110  0.0457
  183CHOL    R4 2111   4.645   7.229   5.909 -0.1477 -0.3219  0.0650
  183CHOL    R5 2112   4.577   7.435   5.928 -0.0389 -0.2813  0.0230
  183CHOL    C1 2113   4.329   7.307   5.668 -0.1440 -0.2202  0.0925
  183CHOL    C2 2114   4.044   7.545   5.438  0.2021 -0.1856  0.2110
  184CHOL   ROH 2115   2.294   5.915   6.592 -0.0904  0.1658 -0.0146
  184CHOL    R1 2116   2.267   5.848   6.319  0.0757  0.1797 -0.0363
  184CHOL    R2 2117   2.484   5.812   6.152  0.1861  0.0230  0.1300
  184CHOL    R3 2118   2.366   5.573   6.103  0.0531  0.1046  0.0507
  184CHOL    R4 2119   2.580   5.593   5.903  0.0957  0.0201  0.0983
  184CHOL    R5 2120   2.369   5.553   5.864  0.0833  0.1551  0.0503
  184CHOL    C1 2121   2.525   5.240   5.711 -0.0817  0.0950  0.0054
  184CHOL    C2 2122   2.673   4.984   5.454  0.1466  0.3304 -0.2109
  185CHOL   ROH 2123   0.947   0.951   3.990 -0.0710 -0.0718  0.1801
  185CHOL    R1 2124   0.806   1.029   4.223 -0.1237 -0.1173  0.1648
  185CHOL    R2 2125   0.625   0.863   4.350  0.0011 -0.2251  0.2163
  185CHOL    R3 2126   0.780   0.914   4.567 -0.0235 -0.0511  0.1930
  185CHOL    R4 2127   0.516   0.847   4.677  0.1202 -0.5199  0.2435
  185CHOL    R5 2128   0.633   1.026   4.719 -0.1627 -0.3460  0.2753
  185CHOL    C1 2129   0.598   0.885   5.072  0.1666 -0.5282  0.2376
  185CHOL    C2 2130   0.355   1.141   5.311  0.0025  0.0239  0.1566
  186CHOL   ROH 2131   3.740   5.946   4.691 -0.0653 -0.2344 -0.0552
  186CHOL    R1 2132   3.877   5.848   4.919  0.0614  0.0247 -0.0161
  186CHOL    R2 2133   3.896   5.579   4.977 -0.0618  0.0928  0.3773
  186CHOL    R3 2134   4.162   5.631   4.982 -0.0215 -0.0585  0.0714
  186CHOL    R4 2135   4.130   5.397   5.155 -0.0016  0.1411  0.3471
  186CHOL    R5 2136   4.228   5.584   5.207  0.1619  0.1392  0.0609
  186CHOL    C1 2137   4.517   5.341   5.263  0.0712  0.0271  0.0424
  186CHOL    C2 2138   4.939   5.303   5.364 -0.2010 -0.2930 -0.1722
  187CHOL   ROH 2139   3.748   7.162   6.791 -0.0937  0.1409  0.0785
  187CHOL    R1 2140   3.595   7.305   6.600 -0.0698  0.0894  0.0206
  187CHOL    R2 2141   3.643   7.290   6.329 -0.1362 -0.1081  0.0192
  187CHOL    R3 2142   3.380   7.223   6.318 -0.1708  0.0063  0.1203
  187CHOL    R4 2143   3.436   7.342   6.057 -0.1183 -0.3656 -0.0460
  187CHOL    R5 2144   3.278   7.400   6.194 -0.0867 -0.1032 -0.1133
  187CHOL    C1 2145   3.069   7.308   5.889 -0.1404 -0.4081  0.0110
  187CHOL    C2 2146   3.198   7.347   5.633 -0.1481  0.1467  0.0024
  188CHOL   ROH 2147   4.873   0.609   6.857  0.2042 -0.1180 -0.0334
  188CHOL    R1 2148   5.006   0.580   6.608 -0.0412  0.0069 -0.1828
  188CHOL    R2 2149   4.949   0.739   6.389  0.0069  0.3798  0.0710
  188CHOL    R3 2150   5.216   0.788   6.395  0.0905 -0.0210 -0.0839
  188CHOL    R4 2151   5.129   0.886   6.133  0.0057  0.4057  0.0848
  188CHOL    R5 2152   5.290   0.744   6.172 -0.1612  0.1161 -0.2021
  188CHOL    C1 2153   5.484   1.017   5.990  0.0834  0.0446 -0.0526
  188CHOL    C2 2154   5.537   1.378   5.916 -0.1012  0.2171  0.1778
  189CHOL   ROH 2155   3.825   5.183   4.193 -0.0394 -0.0421 -0.0669
  189CHOL    R1 2156   3.942   5.030   4.400 -0.0225  0.0426 -0.0124
  189CHOL    R2 2157   3.947   5.115   4.663 -0.1289  0.0852 -0.0220
  189CHOL    R3 2158   3.830   4.874   4.709 -0.0316  0.0393 -0.0175
  189CHOL    R4 2159   3.928   4.962   4.972 -0.0106  0.0566 -0.0291
  189CHOL    R5 2160   3.970   4.771   4.875  0.0398  0.0790 -0.0525
  189CHOL    C1 2161   3.807   4.646   5.196  0.1498 -0.0031 -0.0290
  189CHOL    C2 2162   3.958   4.718   5.633  0.2476  0.0802 -0.1141
  190CHOL   ROH 2163   5.852   3.394   6.786 -0.0858 -0.0865 -0.0051
  190CHOL    R1 2164   5.974   3.340   6.537 -0.0403 -0.0974  0.0176
  190CHOL    R2 2165   5.833   3.243   6.320  0.0263 -0.2765  0.0402
  190CHOL    R3 2166   5.941   3.458   6.194 -0.1160 -0.2431 -0.0234
  190CHOL    R4 2167   5.826   3.297   5.978 -0.0222 -0.3523  0.0303
  190CHOL    R5 2168   6.031   3.369   5.990 -0.0758 -0.2262 -0.0038
  190CHOL    C1 2169   5.923   3.530   5.662 -0.1840 -0.3652 -0.0352
  190CHOL    C2 2170   5.751   3.377   5.419  0.4211  0.1470  0.1150
  191CHOL   ROH 2171   1.572  -0.176   4.505  0.0115 -0.1568 -0.2093
  191CHOL    R1 2172   1.540  -0.096   4.775  0.1046 -0.2408 -0.1715
  191CHOL    R2 2173   1.461   0.159   4.846  0.3908 -0.1760 -0.0539
  191CHOL    R3 2174   1.268   0.027   4.983  0.2410 -0.0271 -0.1191
  191CHOL    R4 2175   1.348   0.246   5.161  0.4743 -0.2024 -0.0169
  191CHOL    R5 2176   1.341   0.034   5.211  0.2399 -0.2155 -0.1155
  191CHOL    C1 2177   1.100   0.172   5.473  0.3823 -0.0780 -0.0566
  191CHOL    C2 2178   1.067  -0.042   5.825  0.0303  0.0298 -0.2821
  192CHOL   ROH 2179   7.709   4.466   6.614 -0.0301 -0.0173  0.1100
  192CHOL    R1 2180   7.631   4.339   6.373  0.0012 -0.1045  0.1453
  192CHOL    R2 2181   7.590   4.479   6.138 -0.2964 -0.1428  0.1707
  192CHOL    R3 2182   7.769   4.301   6.038 -0.1222  0.0835  0.0714
  192CHOL    R4 2183   7.734   4.498   5.824 -0.2342  0.2206  0.2169
  192CHOL    R5 2184   7.712   4.282   5.806 -0.0493  0.2147  0.0424
  192CHOL    C1 2185   7.986   4.342   5.548 -0.0344  0.6447  0.1506
  192CHOL    C2 2186   7.961   4.134   5.159 -0.1277 -0.1629  0.0586
  193CHOL   ROH 2187   4.634   6.245   6.700 -0.1664  0.0603  0.0306
  193CHOL    R1 2188   4.701   6.262   6.426 -0.0936  0.0992  0.0500
  193CHOL    R2 2189   4.570   6.117   6.231  0.1033 -0.0450  0.0175
  193CHOL    R3 2190   4.534   6.362   6.118 -0.0920 -0.0855 -0.0111
  193CHOL    R4 2191   4.530   6.174   5.893 -0.0145 -0.1180  0.0187
  193CHOL    R5 2192   4.657   6.350   5.913 -0.1326 -0.0283 -0.0367
  193CHOL    C1 2193   4.474   6.437   5.590 -0.2665 -0.1984 -0.0074
  193CHOL    C2 2194   4.594   6.448   5.339 -0.2751  0.2095 -0.0931
  194CHOL   ROH 2195   0.334   4.533   6.934 -0.0579 -0.2599 -0.0442
  194CHOL    R1 2196   0.455   4.581   6.682 -0.1164 -0.1605 -0.0545
  194CHOL    R2 2197   0.593   4.386   6.544  0.0084 -0.0587 -0.0817
  194CHOL    R3 2198   0.421   4.452   6.344 -0.0620 -0.1665 -0.0567
  194CHOL    R4 2199   0.651   4.333   6.207  0.0571  0.1205 -0.1022
  194CHOL    R5 2200   0.562   4.527   6.166 -0.1440  0.0422 -0.0328
  194CHOL    C1 2201   0.524   4.364   5.824  0.0195  0.1238 -0.0906
  194CHOL    C2 2202   0.623   4.065   5.628  0.1843  0.2496 -0.1913
  195CHOL   ROH 2203   1.870   5.075   4.374  0.0624  0.1461 -0.0440
  195CHOL    R1 2204   1.896   4.933   4.617  0.0005  0.1338 -0.0439
  195CHOL    R2 2205   1.777   5.016   4.852 -0.0328  0.1409 -0.0603
  195CHOL    R3 2206   1.673   4.765   4.851 -0.0641  0.1543 -0.0919
  195CHOL    R4 2207   1.632   4.860   5.125 -0.0706  0.1255 -0.0894
  195CHOL    R5 2208   1.730   4.675   5.065 -0.0917  0.1224 -0.1008
  195CHOL    C1 2209   1.450   4.533   5.281 -0.1219  0.1290 -0.1360
  195CHOL    C2 2210   1.065   4.388   5.370 -0.0862 -0.0833 -0.1612
  196CHOL   ROH 2211   5.832   5.007   4.193  0.2884 -0.1526  0.1308
  196CHOL    R1 2212   5.774   5.017   4.469  0.0721 -0.0263  0.0828
  196CHOL    R2 2213   5.970   5.047   4.661 -0.0499 -0.1943  0.2358
  196CHOL    R3 2214   5.817   5.257   4.740  0.1101 -0.0077  0.0609
  196CHOL    R4 2215   6.020   5.231   4.950 -0.0789 -0.1779  0.2305
  196CHOL    R5 2216   5.804   5.236   4.978 -0.1018  0.0616  0.0588
  196CHOL    C1 2217   5.905   5.536   5.191  0.0545  0.0068  0.0631
  196CHOL    C2 2218   5.608   5.565   5.398 -0.0101 -0.3205  0.1846
  197CHOL   ROH 2219   2.493   5.890   5.518  0.6002 -0.1280  0.1505
  197CHOL    R1 2220   2.566   5.645   5.396  0.2589 -0.1887  0.0581
  197CHOL    R2 2221   2.382   5.447   5.339 -0.0251  0.0942 -0.0387
  197CHOL    R3 2222   2.485   5.468   5.088  0.0274  0.0483 -0.0209
  197CHOL    R4 2223   2.327   5.221   5.083  0.0408  0.0403 -0.0054
  197CHOL    R5 2224   2.536   5.243   5.026  0.0514  0.0385  0.0352
  197CHOL    C1 2225   2.393   5.110   4.699  0.1285 -0.0342  0.0308
  197CHOL    C2 2226   2.328   5.060   4.352  0.0500  0.1438  0.2200
  198CHOL   ROH 2227   6.866   1.425   4.145  0.1135 -0.0168  0.2077
  198CHOL    R1 2228   6.711   1.334   4.363 -0.0514  0.0329  0.1129
  198CHOL    R2 2229   6.673   1.485   4.591 -0.1342  0.0394  0.0938
  198CHOL    R3 2230   6.410   1.443   4.537 -0.1184  0.1360 -0.0638
  198CHOL    R4 2231   6.413   1.562   4.806 -0.2139 -0.1010  0.0486
  198CHOL    R5 2232   6.317   1.375   4.747 -0.2247 -0.0341 -0.1623
  198CHOL    C1 2233   6.015   1.567   4.880 -0.2454 -0.0921 -0.1257
  198CHOL    C2 2234   5.711   1.622   4.864 -0.0155  0.0135  0.0015
  199CHOL   ROH 2235   3.541   0.660   6.778 -0.0401  0.1519  0.2179
  199CHOL    R1 2236   3.469   0.838   6.570 -0.1592  0.0735  0.1898
  199CHOL    R2 2237   3.628   0.876   6.345 -0.1013  0.2642  0.2551
  199CHOL    R3 2238   3.399   0.812   6.214  0.0274 -0.0088  0.1589
  199CHOL    R4 2239   3.557   0.961   6.018 -0.1770  0.4027  0.3073
  199CHOL    R5 2240   3.352   1.003   6.078 -0.2597  0.0213  0.2993
  199CHOL    C1 2241   3.301   0.950   5.704 -0.1003  0.2271  0.2475
  199CHOL    C2 2242   3.063   0.639   5.571 -0.1918 -0.0734 -0.1069
  200CHOL   ROH 2243   1.331   2.322   4.016 -0.0647  0.0476 -0.0991
  200CHOL    R1 2244   1.235   2.367   4.279 -0.0386  0.0226 -0.0851
  200CHOL    R2 2245   1.354   2.255   4.502 -0.0896 -0.0972 -0.1168
  200CHOL    R3 2246   1.365   2.513   4.586  0.0386 -0.1248 -0.0473
  200CHOL    R4 2247   1.383   2.354   4.831 -0.3197 -0.1970 -0.0644
  200CHOL    R5 2248   1.241   2.515   4.791 -0.1543 -0.0737 -0.1626
  200CHOL    C1 2249   1.411   2.654   5.102 -0.3334 -0.2810  0.0313
  200CHOL    C2 2250   1.194   2.939   5.388  0.1810  0.0435 -0.1363
  201CHOL   ROH 2251   5.443   6.142   3.723 -0.1379 -0.0389  0.0319
  201CHOL    R1 2252   5.489   6.297   3.955 -0.1318 -0.0226  0.0199
  201CHOL    R2 2253   5.458   6.195   4.210 -0.1233 -0.0054  0.0282
  201CHOL    R3 2254   5.714   6.283   4.242 -0.1228 -0.0016  0.0136
  201CHOL    R4 2255   5.612   6.246   4.515 -0.1021 -0.0111  0.0185
  201CHOL    R5 2256   5.703   6.427   4.433 -0.1114 -0.0077  0.0180
  201CHOL    C1 2257   5.942   6.358   4.722 -0.0894 -0.0108 -0.0009
  201CHOL    C2 2258   6.174   6.282   5.099  0.0983 -0.3613 -0.4082
  202CHOL   ROH 2259   7.016   4.253   3.849  0.0840 -0.0912  0.2039
  202CHOL    R1 2260   6.960   4.277   4.125  0.0921 -0.0981  0.2068
  202CHOL    R2 2261   6.910   4.059   4.287  0.0570 -0.1005  0.1963
  202CHOL    R3 2262   7.111   4.164   4.437  0.0778 -0.1431  0.1972
  202CHOL    R4 2263   6.964   3.990   4.621 -0.0258 -0.0281  0.2243
  202CHOL    R5 2264   7.012   4.200   4.652  0.0589 -0.0397  0.1710
  202CHOL    C1 2265   7.185   4.049   4.956 -0.0544 -0.0259  0.2415
  202CHOL    C2 2266   7.088   4.342   5.135  0.0045 -0.3403 -0.1077
  203CHOL   ROH 2267   2.185   4.552   6.706  0.0986  0.0683  0.1556
  203CHOL    R1 2268   2.030   4.532   6.469 -0.0059 -0.0110  0.2290
  203CHOL    R2 2269   2.105   4.652   6.232 -0.2161  0.0886  0.2079
  203CHOL    R3 2270   2.076   4.400   6.133 -0.0701  0.0808  0.1846
  203CHOL    R4 2271   2.008   4.576   5.909 -0.1560  0.0576  0.1973
  203CHOL    R5 2272   1.886   4.414   5.989 -0.0688 -0.0162  0.1758
  203CHOL    C1 2273   1.924   4.296   5.629  0.0161  0.0322  0.1693
  203CHOL    C2 2274   2.007   4.296   5.304 -0.1674 -0.1280  0.0293
  204CHOL   ROH 2275   6.845   1.471   6.405 -0.0861 -0.0543 -0.1431
  204CHOL    R1 2276   6.738   1.404   6.152 -0.1343 -0.1454 -0.0990
  204CHOL    R2 2277   6.515   1.243   6.122 -0.2909  0.0460  0.0133
  204CHOL    R3 2278   6.422   1.453   5.978 -0.0780  0.0283 -0.1551
  204CHOL    R4 2279   6.217   1.246   5.948 -0.2655  0.1873 -0.0295
  204CHOL    R5 2280   6.318   1.353   5.787 -0.1419 -0.0206 -0.0966
  204CHOL    C1 2281   5.956   1.444   5.710 -0.0508  0.2529 -0.2125
  204CHOL    C2 2282   5.802   1.555   5.420  0.0787 -0.0886 -0.1607
  205CHOL   ROH 2283   6.881   8.273   3.866  0.1283 -0.0397 -0.0970
  205CHOL    R1 2284   6.902   8.130   4.110  0.0789 -0.0184 -0.0786
  205CHOL    R2 2285   6.699   7.967   4.205 -0.0144  0.1184 -0.0175
  205CHOL    R3 2286   6.897   7.781   4.213 -0.1270 -0.0015 -0.0333
  205CHOL    R4 2287   6.720   7.710   4.434 -0.1408  0.1022 -0.0255
  205CHOL    R5 2288   6.934   7.744   4.446 -0.1259 -0.0291 -0.0437
  205CHOL    C1 2289   6.918   7.385   4.576 -0.3201 -0.0199 -0.0451
  205CHOL    C2 2290   6.743   7.037   4.796  0.1471  0.0399  0.1729
  206CHOL   ROH 2291   1.751   7.236   6.772 -0.0331 -0.1783 -0.1999
  206CHOL    R1 2292   1.755   7.353   6.514 -0.0017 -0.0576 -0.1455
  206CHOL    R2 2293   1.734   7.626   6.475  0.0476 -0.0327 -0.0191
  206CHOL    R3 2294   1.965   7.591   6.336  0.0478 -0.0096 -0.0235
  206CHOL    R4 2295   1.815   7.792   6.183 -0.0270 -0.1183 -0.0890
  206CHOL    R5 2296   1.898   7.606   6.106  0.0275 -0.1190 -0.0237
  206CHOL    C1 2297   2.080   7.857   5.883 -0.0701 -0.1465 -0.1340
  206CHOL    C2 2298   2.229   7.947   5.586  0.0961  0.1761  0.1258
  207CHOL   ROH 2299   5.034   2.127   3.869  0.1234  0.1834 -0.0477
  207CHOL    R1 2300   5.022   2.016   4.130 -0.0305  0.1857 -0.0532
  207CHOL    R2 2301   5.239   1.894   4.250 -0.2334 -0.2597 -0.1185
  207CHOL    R3 2302   5.187   2.072   4.449  0.1705 -0.1638 -0.0907
  207CHOL    R4 2303   5.240   1.818   4.587 -0.2869 -0.2853 -0.1239
  207CHOL    R5 2304   5.064   1.945   4.611 -0.0372  0.0636 -0.0649
  207CHOL    C1 2305   5.192   1.941   4.970  0.0612 -0.2102 -0.1010
  207CHOL    C2 2306   5.212   2.011   5.291 -0.0652  0.0095 -0.0937
  208CHOL   ROH 2307   6.484   5.600   4.032 -0.0697  0.0287  0.0406
  208CHOL    R1 2308   6.660   5.636   4.250 -0.0321 -0.0731  0.0262
  208CHOL    R2 2309   6.686   5.878   4.381  0.1354 -0.0825  0.0048
  208CHOL    R3 2310   6.632   5.728   4.601  0.0511 -0.0295  0.0222
  208CHOL    R4 2311   6.711   5.990   4.707  0.1040 -0.0346 -0.0077
  208CHOL    R5 2312   6.796   5.796   4.762  0.0399 -0.0489  0.0427
  208CHOL    C1 2313   6.674   5.915   5.103  0.0065  0.0430  0.0015
  208CHOL    C2 2314   6.666   6.293   5.272  0.1853  0.2630 -0.1666
  209CHOL   ROH 2315   3.278   6.213   6.654 -0.1672  0.1314  0.0590
  209CHOL    R1 2316   3.209   6.250   6.381  0.0179  0.3504  0.0382
  209CHOL    R2 2317   3.366   6.395   6.206  0.4594 -0.0103  0.1144
  209CHOL    R3 2318   3.355   6.167   6.058 -0.0659  0.0251  0.0805
  209CHOL    R4 2319   3.420   6.378   5.865  0.4565 -0.0928  0.1177
  209CHOL    R5 2320   3.256   6.235   5.851  0.1121  0.2917  0.0794
  209CHOL    C1 2321   3.441   6.154   5.528 -0.0384 -0.1076  0.0879
  209CHOL    C2 2322   3.710   5.924   5.407  0.0255 -0.0912  0.0410
  210CHOL   ROH 2323   0.416   7.267   6.084 -0.1040  0.0311 -0.0464
  210CHOL    R1 2324   0.583   7.233   5.858 -0.0599 -0.0183 -0.0065
  210CHOL    R2 2325   0.488   7.253   5.599  0.0246  0.0886 -0.0272
  210CHOL    R3 2326   0.689   7.435   5.575  0.1373 -0.0216  0.0625
  210CHOL    R4 2327   0.607   7.378   5.300  0.1419  0.1092  0.0274
  210CHOL    R5 2328   0.809   7.365   5.380  0.1257 -0.0360  0.0576
  210CHOL    C1 2329   0.865   7.621   5.102  0.3160  0.0178  0.1433
  210CHOL    C2 2330   0.844   7.938   4.849 -0.0456 -0.1961 -0.1789
  211CHOL   ROH 2331   4.965   4.489   6.399  0.1315 -0.2063 -0.0262
  211CHOL    R1 2332   4.789   4.470   6.178  0.1626 -0.1101 -0.0590
  211CHOL    R2 2333   4.601   4.664   6.121  0.1076 -0.1338  0.0576
  211CHOL    R3 2334   4.721   4.663   5.877  0.1306  0.0777  0.0652
  211CHOL    R4 2335   4.478   4.824   5.840 -0.0963 -0.2340  0.0870
  211CHOL    R5 2336   4.539   4.651   5.721  0.1476 -0.1358  0.0523
  211CHOL    C1 2337   4.520   4.916   5.447 -0.1936 -0.0939  0.1112
  211CHOL    C2 2338   4.290   4.873   5.291  0.1831  0.0832  0.1973
  212CHOL   ROH 2339   2.026   4.541   4.076  0.0288 -0.3397 -0.0183
  212CHOL    R1 2340   2.076   4.494   4.350  0.0857 -0.1742  0.0005
  212CHOL    R2 2341   2.331   4.492   4.457  0.0954  0.1175 -0.0068
  212CHOL    R3 2342   2.228   4.678   4.626 -0.0775  0.0920 -0.0826
  212CHOL    R4 2343   2.420   4.527   4.789 -0.2369  0.0688  0.0905
  212CHOL    R5 2344   2.210   4.564   4.836 -0.2875  0.0601 -0.1149
  212CHOL    C1 2345   2.374   4.723   5.141 -0.5927  0.0166  0.0759
  212CHOL    C2 2346   2.178   4.818   5.355  0.2781 -0.2095  0.0523
  213CHOL   ROH 2347   7.998   4.631   3.900  0.1395  0.3712 -0.1746
  213CHOL    R1 2348   7.900   4.646   4.165 -0.0694  0.1375 -0.2342
  213CHOL    R2 2349   8.000   4.825   4.351  0.0081 -0.2326  0.0984
  213CHOL    R3 2350   7.738   4.896   4.374  0.0749  0.0708 -0.0401
  213CHOL    R4 2351   7.866   5.001   4.616  0.0117 -0.3634  0.1871
  213CHOL    R5 2352   7.690   4.872   4.607 -0.1479 -0.1354 -0.1052
  213CHOL    C1 2353   7.542   5.170   4.793  0.0765 -0.1546  0.1086
  213CHOL    C2 2354   7.483   5.435   5.039  0.2360  0.2840  0.5841
  214CHOL   ROH 2355   3.448   5.221   7.007  0.0965  0.1487 -0.1354
  214CHOL    R1 2356   3.438   5.346   6.754  0.3777  0.2048 -0.1234
  214CHOL    R2 2357   3.660   5.369   6.589  0.4266 -0.3552 -0.1641
  214CHOL    R3 2358   3.496   5.249   6.408  0.0690  0.0707 -0.1388
  214CHOL    R4 2359   3.692   5.396   6.246  0.3544 -0.3511 -0.1699
  214CHOL    R5 2360   3.475   5.410   6.232  0.3779  0.1653 -0.0888
  214CHOL    C1 2361   3.557   5.299   5.876 -0.0234  0.0511 -0.1495
  214CHOL    C2 2362   3.471   5.469   5.501 -0.0266  0.0340 -0.1544
  215CHOL   ROH 2363   4.996   1.499   3.824 -0.3077 -0.1476 -0.0206
  215CHOL    R1 2364   5.067   1.519   4.098 -0.1037 -0.1387 -0.0724
  215CHOL    R2 2365   4.885   1.584   4.294  0.0800  0.0482  0.0411
  215CHOL    R3 2366   4.973   1.353   4.408 -0.0197  0.0047  0.0307
  215CHOL    R4 2367   4.772   1.455   4.595 -0.0290  0.0422 -0.0022
  215CHOL    R5 2368   4.977   1.400   4.642 -0.0584 -0.0295  0.0375
  215CHOL    C1 2369   4.789   1.164   4.876 -0.1862 -0.0022 -0.0372
  215CHOL    C2 2370   4.730   0.993   5.200  0.1713  0.0827 -0.2044
  216CHOL   ROH 2371   2.927   4.766   3.469 -0.1432  0.0344 -0.0367
  216CHOL    R1 2372   3.033   4.710   3.726 -0.0323  0.1047 -0.0669
  216CHOL    R2 2373   3.055   4.903   3.922 -0.1950  0.0977 -0.0439
  216CHOL    R3 2374   2.913   4.723   4.069  0.0233 -0.0750 -0.0392
  216CHOL    R4 2375   2.955   4.950   4.250 -0.2250 -0.0228 -0.0350
  216CHOL    R5 2376   3.005   4.741   4.290  0.0226  0.0275 -0.0444
  216CHOL    C1 2377   2.765   4.808   4.579 -0.0376 -0.2551 -0.0253
  216CHOL    C2 2378   2.907   4.916   4.806  0.3503  0.0286  0.1549
  217CHOL   ROH 2379   1.215   4.236   6.743 -0.0768  0.1676 -0.1308
  217CHOL    R1 2380   1.031   4.152   6.545 -0.0265 -0.0095 -0.1018
  217CHOL    R2 2381   1.049   4.230   6.282 -0.0989 -0.0526 -0.1118
  217CHOL    R3 2382   1.044   3.962   6.235  0.0888 -0.0684 -0.0644
  217CHOL    R4 2383   1.047   4.085   5.968 -0.1858 -0.0917 -0.0951
  217CHOL    R5 2384   0.903   3.939   6.042 -0.0254 -0.2050  0.0258
  217CHOL    C1 2385   1.041   3.750   5.741 -0.0603 -0.1293 -0.0408
  217CHOL    C2 2386   1.039   3.847   5.268 -0.0981  0.2123 -0.3077
  218CHOL   ROH 2387   6.503   5.590   6.670  0.1140  0.2092 -0.1713
  218CHOL    R1 2388   6.384   5.763   6.481  0.2325  0.0447 -0.4018
  218CHOL    R2 2389   6.396   5.717   6.208 -0.0410 -0.4824 -0.3385
  218CHOL    R3 2390   6.126   5.739   6.226 -0.0029 -0.0461 -0.1587
  218CHOL    R4 2391   6.189   5.826   5.954 -0.0552 -0.3501 -0.2711
  218CHOL    R5 2392   6.073   5.936   6.102  0.2183 -0.0536 -0.2677
  218CHOL    C1 2393   5.815   5.910   5.822 -0.0277  0.1366 -0.0631
  218CHOL    C2 2394   5.443   5.930   5.722 -0.0831 -0.0230 -0.0990
  219CHOL   ROH 2395   1.992   2.182   6.868  0.1359  0.1619 -0.0680
  219CHOL    R1 2396   2.063   2.232   6.598  0.0876  0.0416 -0.1035
  219CHOL    R2 2397   1.972   2.076   6.389  0.0060 -0.0194 -0.0234
  219CHOL    R3 2398   1.889   2.314   6.290  0.0376 -0.0388 -0.0969
  219CHOL    R4 2399   1.880   2.131   6.061  0.0133 -0.1073 -0.0405
  219CHOL    R5 2400   1.983   2.323   6.069  0.0386 -0.1186 -0.0996
  219CHOL    C1 2401   1.747   2.387   5.776  0.0474 -0.1767 -0.1195
  219CHOL    C2 2402   1.676   2.538   5.489 -0.0648  0.0361  0.0978
  220CHOL   ROH 2403   6.273   4.479   6.900  0.0503  0.0468 -0.0401
  220CHOL    R1 2404   6.319   4.369   6.644  0.1191  0.0618 -0.0344
  220CHOL    R2 2405   6.115   4.308   6.468  0.1418 -0.2437  0.0388
  220CHOL    R3 2406   6.257   4.466   6.298 -0.1188 -0.0812 -0.0339
  220CHOL    R4 2407   6.092   4.298   6.123 -0.0653 -0.2289  0.0514
  220CHOL    R5 2408   6.308   4.323   6.113 -0.0921 -0.0121 -0.0810
  220CHOL    C1 2409   6.212   4.441   5.763 -0.4306 -0.0677 -0.0094
  220CHOL    C2 2410   6.119   4.492   5.518 -0.0204  0.1664  0.2544
  221CHOL   ROH 2411   1.821   2.043   4.855  0.0515  0.0864  0.1458
  221CHOL    R1 2412   1.850   1.775   4.942  0.0579  0.0798  0.1209
  221CHOL    R2 2413   1.982   1.709   5.175 -0.0394  0.0709  0.1685
  221CHOL    R3 2414   1.750   1.578   5.231 -0.0405  0.0173  0.0464
  221CHOL    R4 2415   1.949   1.458   5.411 -0.1295  0.1729  0.2668
  221CHOL    R5 2416   1.818   1.352   5.272  0.0141  0.0576  0.2085
  221CHOL    C1 2417   1.712   1.189   5.601 -0.1829  0.1821  0.2094
  221CHOL    C2 2418   1.663   1.054   6.003  0.1759 -0.1981  0.0349
  222CHOL   ROH 2419   0.830   6.395   6.628  0.0516 -0.0776  0.0099
  222CHOL    R1 2420   0.858   6.428   6.348 -0.0139 -0.0638  0.0053
  222CHOL    R2 2421   0.836   6.217   6.171 -0.2327 -0.0244 -0.0131
  222CHOL    R3 2422   0.649   6.377   6.054 -0.1487  0.1326  0.0643
  222CHOL    R4 2423   0.759   6.219   5.834 -0.2427  0.1613 -0.0109
  222CHOL    R5 2424   0.745   6.437   5.843 -0.1201  0.1698  0.0848
  222CHOL    C1 2425   0.540   6.371   5.528 -0.1697  0.4167  0.0629
  222CHOL    C2 2426   0.346   6.288   5.181  0.0331  0.2483 -0.0935
  223CHOL   ROH 2427   6.952   4.764   4.003  0.0051 -0.2687 -0.0576
  223CHOL    R1 2428   6.980   4.809   4.281  0.0678 -0.2019 -0.0748
  223CHOL    R2 2429   7.024   4.604   4.461  0.1671 -0.1511 -0.0436
  223CHOL    R3 2430   7.238   4.756   4.533  0.1480 -0.0819 -0.1302
  223CHOL    R4 2431   7.124   4.664   4.787  0.2105 -0.0272 -0.0787
  223CHOL    R5 2432   7.166   4.870   4.731  0.1567 -0.0339 -0.1528
  223CHOL    C1 2433   7.383   4.842   5.043  0.2178  0.1101 -0.1805
  223CHOL    C2 2434   7.448   5.064   5.383 -0.0186  0.1415  0.0369
  224CHOL   ROH 2435   7.839   5.317   6.522  0.0162 -0.3779 -0.0737
  224CHOL    R1 2436   7.931   5.387   6.263  0.1223 -0.2304  0.0028
  224CHOL    R2 2437   7.823   5.281   6.032  0.2332 -0.1172 -0.1016
  224CHOL    R3 2438   7.791   5.542   5.965  0.2380 -0.0842  0.0224
  224CHOL    R4 2439   7.724   5.394   5.721  0.4685  0.0366 -0.1225
  224CHOL    R5 2440   7.869   5.556   5.740  0.4247  0.0582  0.0913
  224CHOL    C1 2441   7.637   5.706   5.477  0.6100  0.1572 -0.0183
  224CHOL    C2 2442   7.393   5.839   5.359  0.0836  0.3315  0.0960
  225CHOL   ROH 2443  -0.017   1.211   6.858  0.0025 -0.2739  0.1176
  225CHOL    R1 2444   0.084   1.061   6.639  0.0456 -0.1013  0.0172
  225CHOL    R2 2445  -0.080   0.943   6.452  0.0772 -0.0708 -0.0318
  225CHOL    R3 2446   0.072   1.083   6.276 -0.0103  0.1042  0.0304
  225CHOL    R4 2447  -0.109   0.925   6.108  0.2884 -0.1641 -0.0460
  225CHOL    R5 2448   0.109   0.931   6.094  0.2908  0.1215  0.0726
  225CHOL    C1 2449   0.018   1.047   5.743  0.3293 -0.0541  0.0042
  225CHOL    C2 2450  -0.074   0.869   5.421  0.0049  0.2162 -0.1369
  226CHOL   ROH 2451   6.915  -0.050   5.809  0.0245 -0.1240 -0.0620
  226CHOL    R1 2452   7.136   0.023   5.647  0.0419 -0.0538 -0.0069
  226CHOL    R2 2453   7.117   0.046   5.372  0.1585 -0.2925 -0.0370
  226CHOL    R3 2454   7.218   0.294   5.419 -0.0908 -0.1591 -0.1828
  226CHOL    R4 2455   7.341   0.209   5.167  0.2785 -0.3435  0.0519
  226CHOL    R5 2456   7.445   0.280   5.345  0.0128 -0.0664  0.1046
  226CHOL    C1 2457   7.567   0.537   5.090  0.1143 -0.2479 -0.0331
  226CHOL    C2 2458   7.900   0.840   4.956  0.4021  0.1293  0.0121
  227CHOL   ROH 2459   4.920   2.451   4.549  0.0328  0.0509  0.2466
  227CHOL    R1 2460   5.029   2.399   4.805  0.1247  0.1151  0.2199
  227CHOL    R2 2461   5.299   2.356   4.846  0.1214  0.0199  0.1154
  227CHOL    R3 2462   5.270   2.558   5.026  0.2911  0.1080  0.0486
  227CHOL    R4 2463   5.509   2.414   5.114  0.0634 -0.1961  0.2108
  227CHOL    R5 2464   5.335   2.460   5.235  0.0540  0.0674  0.1098
  227CHOL    C1 2465   5.605   2.636   5.439  0.1889 -0.2390  0.2035
  227CHOL    C2 2466   5.986   2.870   5.350 -0.3247 -0.4425  0.2404
  228CHOL   ROH 2467   6.826   1.618   6.986 -0.0477  0.0835  0.1436
  228CHOL    R1 2468   6.715   1.772   6.776 -0.0469 -0.0209  0.0678
  228CHOL    R2 2469   6.644   2.036   6.808 -0.0701 -0.0199 -0.0555
  228CHOL    R3 2470   6.805   2.072   6.592 -0.0649 -0.0943 -0.0666
  228CHOL    R4 2471   6.701   2.340   6.654 -0.0583 -0.0610 -0.1356
  228CHOL    R5 2472   6.692   2.238   6.461 -0.0639 -0.1213 -0.1137
  228CHOL    C1 2473   6.886   2.551   6.361 -0.0465 -0.1548 -0.1926
  228CHOL    C2 2474   6.906   2.617   5.877  0.1473  0.1019  0.0248
  229CHOL   ROH 2475   2.676   2.363   6.890  0.0171 -0.2687  0.1456
  229CHOL    R1 2476   2.614   2.424   6.620 -0.0737 -0.0797  0.2071
  229CHOL    R2 2477   2.738   2.299   6.408 -0.0746  0.1371  0.0750
  229CHOL    R3 2478   2.483   2.244   6.332 -0.0716  0.0938  0.0971
  229CHOL    R4 2479   2.637   2.241   6.082 -0.0986  0.1383  0.0825
  229CHOL    R5 2480   2.457   2.358   6.123 -0.1155  0.1010  0.1076
  229CHOL    C1 2481   2.338   2.156   5.822 -0.1099  0.0983  0.1077
  229CHOL    C2 2482   2.463   2.042   5.506  0.0107 -0.0302 -0.2883
  230CHOL   ROH 2483   7.045   3.475   4.216  0.0670  0.0882  0.2083
  230CHOL    R1 2484   6.957   3.562   4.471  0.0285  0.0563  0.2063
  230CHOL    R2 2485   6.719   3.479   4.583  0.0352  0.0018  0.1825
  230CHOL    R3 2486   6.878   3.407   4.791  0.0334  0.0218  0.1906
  230CHOL    R4 2487   6.605   3.380   4.894  0.0353  0.0738  0.2055
  230CHOL    R5 2488   6.767   3.495   4.984  0.0514  0.0710  0.1780
  230CHOL    C1 2489   6.688   3.255   5.270  0.0337  0.1346  0.2266
  230CHOL    C2 2490   6.777   3.144   5.618  0.0605  0.2761  0.0190
  231CHOL   ROH 2491   2.439   1.010   6.843  0.1243  0.0122  0.0357
  231CHOL    R1 2492   2.481   1.131   6.590  0.0958 -0.0630 -0.0052
  231CHOL    R2 2493   2.451   0.993   6.352  0.0133 -0.1185  0.0376
  231CHOL    R3 2494   2.283   1.198   6.293  0.0457 -0.0965  0.0204
  231CHOL    R4 2495   2.340   1.071   6.035 -0.1445 -0.2625  0.0556
  231CHOL    R5 2496   2.363   1.282   6.084 -0.0461 -0.2406 -0.0759
  231CHOL    C1 2497   2.117   1.309   5.794 -0.2060 -0.3257  0.0500
  231CHOL    C2 2498   2.434   1.491   5.572  0.3819  0.0106  0.0283
  232CHOL   ROH 2499   1.414   7.332   4.223  0.0189 -0.0075 -0.0495
  232CHOL    R1 2500   1.484   7.140   4.419 -0.0617  0.0488  0.0353
  232CHOL    R2 2501   1.299   6.974   4.538 -0.0936 -0.0025 -0.0850
  232CHOL    R3 2502   1.467   6.778   4.453  0.0478  0.0469  0.0756
  232CHOL    R4 2503   1.454   6.744   4.744 -0.3147 -0.0286  0.0557
  232CHOL    R5 2504   1.634   6.766   4.624 -0.1631  0.0320  0.2871
  232CHOL    C1 2505   1.702   6.426   4.784 -0.3107  0.0025  0.2885
  232CHOL    C2 2506   2.010   6.276   4.874 -0.0228  0.1690  0.0166
  233CHOL   ROH 2507   7.824   0.290   3.934 -0.1476  0.1516 -0.0095
  233CHOL    R1 2508   7.920   0.227   4.193  0.0139  0.0844 -0.0844
  233CHOL    R2 2509   7.817   0.343   4.422  0.2027  0.0750  0.0039
  233CHOL    R3 2510   7.782   0.085   4.499  0.1865  0.0726 -0.0101
  233CHOL    R4 2511   7.738   0.242   4.743  0.0851  0.0763 -0.0241
  233CHOL    R5 2512   7.876   0.075   4.719  0.1050  0.0809  0.0281
  233CHOL    C1 2513   7.659  -0.060   5.001  0.0013  0.0749 -0.0536
  233CHOL    C2 2514   7.538  -0.338   5.213 -0.2441  0.5450  0.2471
  234CHOL   ROH 2515   1.601   3.317   3.925 -0.1414  0.0592 -0.0659
  234CHOL    R1 2516   1.690   3.409   4.177 -0.0197 -0.1103 -0.0454
  234CHOL    R2 2517   1.580   3.629   4.303  0.1801 -0.0682  0.0619
  234CHOL    R3 2518   1.546   3.454   4.508  0.0773 -0.1222 -0.0012
  234CHOL    R4 2519   1.524   3.719   4.632  0.1922 -0.1529  0.0869
  234CHOL    R5 2520   1.657   3.557   4.694  0.1093 -0.2378  0.0447
  234CHOL    C1 2521   1.459   3.607   5.016  0.1026 -0.2530  0.0424
  234CHOL    C2 2522   1.422   3.538   5.413  0.2888 -0.0538 -0.1794
  235CHOL   ROH 2523   2.480   7.620   4.201 -0.2669  0.1856  0.0205
  235CHOL    R1 2524   2.568   7.522   4.452 -0.1761  0.0452 -0.0648
  235CHOL    R2 2525   2.660   7.687   4.653  0.0517 -0.0809 -0.0635
  235CHOL    R3 2526   2.469   7.561   4.800  0.0609 -0.0092  0.0105
  235CHOL    R4 2527   2.657   7.670   4.998  0.1072  0.0409 -0.0562
  235CHOL    R5 2528   2.590   7.463   4.982  0.0812  0.0407  0.0259
  235CHOL    C1 2529   2.476   7.541   5.337  0.1480  0.1792  0.0175
  235CHOL    C2 2530   2.713   7.283   5.431 -0.1842 -0.0712 -0.1969
  236CHOL   ROH 2531   6.024   1.147   4.319  0.2265  0.0271 -0.1668
  236CHOL    R1 2532   5.969   1.238   4.581  0.3469  0.0950 -0.1649
  236CHOL    R2 2533   5.796   1.106   4.751  0.1125  0.3603 -0.1975
  236CHOL    R3 2534   6.009   1.110   4.919  0.1034 -0.0024 -0.1690
  236CHOL    R4 2535   5.779   1.053   5.092  0.0109  0.0877 -0.2422
  236CHOL    R5 2536   5.925   1.213   5.119  0.1800 -0.0787 -0.0906
  236CHOL    C1 2537   5.969   1.026   5.449 -0.0569 -0.4115 -0.2415
  236CHOL    C2 2538   5.880   0.952   5.778 -0.1673 -0.0611 -0.2415
  237PIPC   NC3 2539   4.020   5.947  13.141 -0.2234  0.1401 -0.1423
  237PIPC   PO4 2540   3.603   6.142  13.084 -0.3070  0.1512 -0.3938
  237PIPC   GL1 2541   3.719   6.207  12.649  0.1862 -0.1034 -0.2808
  237PIPC   GL2 2542   4.021   6.119  12.583  0.0418  0.1620  0.0571
  237PIPC   C1A 2543   3.588   6.146  12.249 -0.3888 -0.0757  0.2040
  237PIPC   D2A 2544   3.622   6.228  11.902 -0.1479 -0.0931  0.2172
  237PIPC   D3A 2545   3.265   6.189  11.677  0.0692  0.1242  0.0202
  237PIPC   C4A 2546   3.271   5.851  11.368 -0.1529 -0.0138  0.5622
  237PIPC   C1B 2547   4.065   6.133  12.050 -0.0048  0.2684  0.0502
  237PIPC   C2B 2548   4.388   6.110  11.771  0.0256 -0.1951 -0.1208
  237PIPC   C3B 2549   4.400   6.350  11.465  0.0663 -0.1584  0.0299
  237PIPC   C4B 2550   4.402   6.330  11.017 -0.1348 -0.0586  0.0412
  238PIPC   NC3 2551   1.485   2.683  12.997  0.0164 -0.2293  0.0888
  238PIPC   PO4 2552   1.776   3.022  13.035  0.0643  0.0934  0.1062
  238PIPC   GL1 2553   1.744   3.375  12.836 -0.0055  0.1065 -0.0714
  238PIPC   GL2 2554   1.480   3.416  12.588  0.0028 -0.0945 -0.3889
  238PIPC   C1A 2555   1.940   3.530  12.511  0.2656 -0.2169 -0.1712
  238PIPC   D2A 2556   2.171   3.661  12.124  0.2579  0.2322 -0.1727
  238PIPC   D3A 2557   2.125   3.296  11.889 -0.2118 -0.2706 -0.0433
  238PIPC   C4A 2558   2.279   3.176  11.550  0.3334 -0.1036  0.2396
  238PIPC   C1B 2559   1.625   3.738  12.136  0.0332 -0.2605 -0.1576
  238PIPC   C2B 2560   1.786   3.821  11.764  0.0031  0.0355  0.2982
  238PIPC   C3B 2561   2.179   3.828  11.663  0.1791 -0.1163 -0.0429
  238PIPC   C4B 2562   2.434   3.677  11.442 -0.2722 -0.0500  0.0669
  239PIPC   NC3 2563   5.740   5.664  13.040 -0.0295 -0.0212  0.1443
  239PIPC   PO4 2564   6.255   5.603  13.115  0.1111 -0.2653  0.1184
  239PIPC   GL1 2565   6.243   5.645  12.678 -0.1580  0.2479  0.2612
  239PIPC   GL2 2566   5.989   5.821  12.622 -0.1487  0.0191  0.1840
  239PIPC   C1A 2567   6.639   5.704  12.455  0.0143  0.0999 -0.1193
  239PIPC   D2A 2568   6.504   5.789  12.111 -0.3524 -0.2604  0.3446
  239PIPC   D3A 2569   6.830   5.997  11.949  0.1227  0.1371  0.0449
  239PIPC   C4A 2570   6.938   6.340  12.012 -0.0191 -0.0046 -0.0490
  239PIPC   C1B 2571   6.037   5.734  12.216 -0.2985  0.1513 -0.0302
  239PIPC   C2B 2572   6.165   5.908  11.755  0.1168  0.1282 -0.1916
  239PIPC   C3B 2573   6.531   6.054  11.586  0.0916  0.1589  0.3539
  239PIPC   C4B 2574   6.950   6.330  11.528 -0.0700 -0.2975 -0.0012
  240PIPC   NC3 2575   3.820   6.965  13.318 -0.1476  0.1679 -0.0684
  240PIPC   PO4 2576   4.145   7.020  13.125  0.0821  0.1247 -0.2320
  240PIPC   GL1 2577   4.260   6.893  12.731 -0.2960 -0.0919  0.2759
  240PIPC   GL2 2578   4.155   6.622  12.638 -0.1770  0.3629  0.1110
  240PIPC   C1A 2579   4.207   6.976  12.312 -0.1668 -0.2783 -0.2475
  240PIPC   D2A 2580   4.135   7.031  11.943 -0.0390 -0.0665  0.0017
  240PIPC   D3A 2581   4.375   7.313  11.829  0.1196 -0.1829  0.1172
  240PIPC   C4A 2582   4.447   7.345  11.435 -0.1624 -0.0778 -0.1175
  240PIPC   C1B 2583   4.349   6.545  12.273 -0.0864 -0.4133 -0.0646
  240PIPC   C2B 2584   4.461   6.591  11.879  0.0881 -0.1525  0.1085
  240PIPC   C3B 2585   4.389   6.842  11.571  0.0330 -0.3546  0.0124
  240PIPC   C4B 2586   4.571   6.882  11.137  0.0722  0.3814  0.0197
  241PIPC   NC3 2587   4.043   2.888  13.090  0.2185 -0.0201 -0.0712
  241PIPC   PO4 2588   4.362   2.930  12.743  0.2719  0.1669 -0.4791
  241PIPC   GL1 2589   3.943   3.249  12.648  0.3720  0.0662 -0.2788
  241PIPC   GL2 2590   3.887   3.618  12.567 -0.1280 -0.0528 -0.0439
  241PIPC   C1A 2591   3.947   3.384  12.146  0.2315  0.0779 -0.1631
  241PIPC   D2A 2592   3.730   3.110  11.901 -0.0534 -0.0592 -0.1008
  241PIPC   D3A 2593   3.755   2.718  11.634 -0.3181 -0.1508  0.2103
  241PIPC   C4A 2594   3.613   2.752  11.307 -0.0381 -0.1766  0.1170
  241PIPC   C1B 2595   3.840   3.930  12.253  0.2954  0.1127  0.4183
  241PIPC   C2B 2596   3.830   3.898  11.806 -0.1651  0.0908 -0.0903
  241PIPC   C3B 2597   3.913   3.572  11.618  0.0195 -0.0684 -0.1361
  241PIPC   C4B 2598   3.931   3.639  11.309  0.2228 -0.1271  0.0661
  242PIPC   NC3 2599   4.955   0.408  13.848 -0.1478  0.0938 -0.0086
  242PIPC   PO4 2600   4.751   0.664  13.558 -0.1858  0.0010  0.0772
  242PIPC   GL1 2601   4.812   0.815  13.134 -0.1209 -0.0750 -0.0266
  242PIPC   GL2 2602   4.536   0.826  12.936  0.1241 -0.1672 -0.1687
  242PIPC   C1A 2603   5.025   1.099  12.791 -0.0165  0.1905 -0.1457
  242PIPC   D2A 2604   5.056   1.342  12.411  0.0528  0.0389 -0.1936
  242PIPC   D3A 2605   5.100   1.035  12.078 -0.1497 -0.0391 -0.0948
  242PIPC   C4A 2606   5.010   0.570  12.093 -0.0464  0.0108 -0.2045
  242PIPC   C1B 2607   4.558   1.166  12.650 -0.0370 -0.1685 -0.2035
  242PIPC   C2B 2608   4.561   1.135  12.214  0.2682 -0.2630 -0.0332
  242PIPC   C3B 2609   4.572   1.209  11.764  0.1642  0.0637  0.0484
  242PIPC   C4B 2610   4.835   1.303  11.401 -0.0001  0.2233 -0.1799
  243PIPC   NC3 2611   1.571   5.415  13.143 -0.1229  0.3301 -0.2860
  243PIPC   PO4 2612   1.394   5.865  13.367  0.1412 -0.2349  0.5014
  243PIPC   GL1 2613   1.354   5.795  12.912 -0.2799 -0.1387 -0.0312
  243PIPC   GL2 2614   1.546   5.972  12.696  0.1409  0.0667  0.2146
  243PIPC   C1A 2615   1.172   5.625  12.538  0.2124 -0.0033 -0.0724
  243PIPC   D2A 2616   0.727   5.732  12.334  0.1370  0.1205 -0.2079
  243PIPC   D3A 2617   0.612   6.082  12.074  0.1152 -0.0882 -0.0683
  243PIPC   C4A 2618   0.313   5.849  11.764 -0.0917 -0.1594 -0.1875
  243PIPC   C1B 2619   1.485   5.974  12.294  0.1254  0.0214  0.3133
  243PIPC   C2B 2620   1.190   5.812  12.061 -0.1473 -0.3324  0.0217
  243PIPC   C3B 2621   0.995   5.383  12.139  0.0165  0.1813 -0.2048
  243PIPC   C4B 2622   0.819   5.173  12.372 -0.1676  0.0344 -0.2882
  244PIPC   NC3 2623   3.378   4.730  13.407  0.0366  0.2964  0.1518
  244PIPC   PO4 2624   3.596   4.979  13.207 -0.2374 -0.0057  0.0752
  244PIPC   GL1 2625   3.389   5.247  12.834 -0.3665 -0.4499 -0.0767
  244PIPC   GL2 2626   3.511   5.652  12.920 -0.0305  0.0349  0.1510
  244PIPC   C1A 2627   3.131   5.379  12.510  0.1111 -0.3321 -0.0464
  244PIPC   D2A 2628   2.646   5.414  12.451  0.0485  0.0099 -0.0410
  244PIPC   D3A 2629   2.774   5.624  12.934 -0.0651 -0.0900  0.0544
  244PIPC   C4A 2630   2.477   5.802  13.115 -0.1613 -0.2944 -0.1867
  244PIPC   C1B 2631   3.588   5.733  12.518 -0.1671  0.2066  0.1845
  244PIPC   C2B 2632   3.760   5.695  12.119  0.0060  0.0975 -0.1436
  244PIPC   C3B 2633   3.573   5.733  11.843  0.0759  0.0747  0.0643
  244PIPC   C4B 2634   3.549   5.437  11.454  0.0949 -0.1667 -0.0481
  245PIPC   NC3 2635   2.761   7.151  13.690 -0.1599 -0.0162 -0.1194
  245PIPC   PO4 2636   3.005   7.384  13.465  0.3743  0.3855 -0.0698
  245PIPC   GL1 2637   3.009   7.516  13.019 -0.0120 -0.1873  0.1151
  245PIPC   GL2 2638   3.095   7.873  12.826  0.2622  0.2294  0.2309
  245PIPC   C1A 2639   2.949   7.257  12.691 -0.0507 -0.1521  0.1230
  245PIPC   D2A 2640   2.723   6.872  12.461  0.0991  0.3771 -0.1180
  245PIPC   D3A 2641   2.743   7.161  12.200 -0.0646 -0.0282 -0.3525
  245PIPC   C4A 2642   3.041   7.450  12.229 -0.0470  0.2969 -0.2979
  245PIPC   C1B 2643   2.858   8.038  12.450  0.2383 -0.1285  0.1028
  245PIPC   C2B 2644   3.007   7.927  12.048  0.2060 -0.3420  0.2297
  245PIPC   C3B 2645   3.071   7.769  11.640 -0.1468  0.1095  0.0524
  245PIPC   C4B 2646   3.117   7.528  11.317 -0.1019 -0.1988 -0.3008
  246PIPC   NC3 2647   0.048   5.435  13.515 -0.0601 -0.0097 -0.2178
  246PIPC   PO4 2648   0.049   4.956  13.695 -0.0562 -0.5158 -0.1756
  246PIPC   GL1 2649  -0.109   4.886  13.226 -0.0529 -0.3894  0.1558
  246PIPC   GL2 2650  -0.015   4.596  13.164  0.0526  0.0594 -0.3536
  246PIPC   C1A 2651   0.090   5.121  12.928 -0.1065  0.2720  0.1797
  246PIPC   D2A 2652   0.192   4.937  12.586 -0.0201  0.1904 -0.0167
  246PIPC   D3A 2653   0.335   5.363  12.487 -0.3390 -0.0453  0.0254
  246PIPC   C4A 2654   0.249   5.617  12.164  0.0673  0.1958  0.0007
  246PIPC   C1B 2655   0.434   4.532  12.905 -0.1125 -0.0603 -0.3774
  246PIPC   C2B 2656   0.582   4.719  12.491 -0.3410 -0.3163  0.0454
  246PIPC   C3B 2657   0.436   4.836  12.166  0.0155 -0.0289  0.0725
  246PIPC   C4B 2658   0.487   5.247  12.022  0.0066  0.4590  0.1840
  247PIPC   NC3 2659   2.594   3.908  13.261 -0.1287  0.0011 -0.1899
  247PIPC   PO4 2660   2.671   3.506  13.326 -0.4681  0.1247 -0.0557
  247PIPC   GL1 2661   2.670   3.454  12.883 -0.0996 -0.0264 -0.2193
  247PIPC   GL2 2662   2.948   3.472  12.693  0.1864 -0.0045  0.1500
  247PIPC   C1A 2663   2.420   3.556  12.526 -0.0585 -0.1251 -0.1180
  247PIPC   D2A 2664   2.210   4.023  12.493  0.0671  0.1401  0.1462
  247PIPC   D3A 2665   2.136   4.183  12.064 -0.2884 -0.0971 -0.1881
  247PIPC   C4A 2666   2.051   4.637  11.818 -0.4926 -0.0745  0.0924
  247PIPC   C1B 2667   2.847   3.508  12.203  0.2718  0.0008 -0.1676
  247PIPC   C2B 2668   2.857   3.645  11.821 -0.0706 -0.0002  0.0672
  247PIPC   C3B 2669   2.870   3.328  11.390 -0.1256  0.2754  0.0038
  247PIPC   C4B 2670   3.111   3.361  11.059  0.0891  0.3376  0.0318
  248PIPC   NC3 2671   4.131   4.521  12.741 -0.0263  0.1234 -0.2570
  248PIPC   PO4 2672   4.528   4.751  12.908 -0.1984 -0.2008  0.3751
  248PIPC   GL1 2673   4.825   4.910  12.572  0.1550 -0.0260 -0.2818
  248PIPC   GL2 2674   5.098   4.760  12.653 -0.1290 -0.1711 -0.1807
  248PIPC   C1A 2675   4.755   4.971  12.121  0.0627 -0.0541 -0.0689
  248PIPC   D2A 2676   4.453   4.964  11.910  0.1136 -0.1392 -0.0369
  248PIPC   D3A 2677   4.697   5.026  11.636 -0.0427  0.0213 -0.0588
  248PIPC   C4A 2678   5.124   4.839  11.669 -0.1453 -0.0410 -0.3044
  248PIPC   C1B 2679   5.099   4.613  12.248  0.2905  0.0934 -0.3108
  248PIPC   C2B 2680   5.178   4.308  11.917  0.2185  0.1504  0.3463
  248PIPC   C3B 2681   5.284   4.338  11.510  0.1447 -0.1824  0.1224
  248PIPC   C4B 2682   5.202   4.281  11.133  0.1941 -0.0425  0.2346
  249PIPC   NC3 2683   5.744   5.046   9.334 -0.0229  0.0521  0.1398
  249PIPC   PO4 2684   6.055   5.164   9.542  0.1719 -0.0826  0.0603
  249PIPC   GL1 2685   6.183   5.455   9.906 -0.1249 -0.2195  0.1788
  249PIPC   GL2 2686   6.537   5.473   9.964  0.2406  0.1978  0.2729
  249PIPC   C1A 2687   6.080   5.420  10.314  0.1491 -0.2078  0.0553
  249PIPC   D2A 2688   5.956   5.420  10.759 -0.1389  0.1472  0.1627
  249PIPC   D3A 2689   6.189   5.797  10.711 -0.0806 -0.0431  0.0534
  249PIPC   C4A 2690   6.114   6.039  10.354  0.0231  0.1438  0.2831
  249PIPC   C1B 2691   6.530   5.642  10.387 -0.3024 -0.0995 -0.4906
  249PIPC   C2B 2692   6.546   5.279  10.686 -0.1011 -0.0275  0.1274
  249PIPC   C3B 2693   6.496   4.920  10.733  0.0868  0.3959 -0.0428
  249PIPC   C4B 2694   6.238   4.599  10.800  0.1208  0.2492 -0.0459
  250PIPC   NC3 2695   4.363   7.476   9.073 -0.0360  0.1179 -0.1376
  250PIPC   PO4 2696   3.980   7.174   9.144  0.0253  0.1156  0.0202
  250PIPC   GL1 2697   4.145   6.945   9.520  0.1240 -0.2561  0.3622
  250PIPC   GL2 2698   4.024   6.968   9.815 -0.2121 -0.1816 -0.2701
  250PIPC   C1A 2699   4.315   6.515   9.725 -0.1883 -0.2424  0.1032
  250PIPC   D2A 2700   4.684   6.258   9.547  0.0161  0.0722 -0.0736
  250PIPC   D3A 2701   4.990   6.055   9.773 -0.0918  0.3031  0.2548
  250PIPC   C4A 2702   4.994   6.050  10.171 -0.2811 -0.0177 -0.4599
  250PIPC   C1B 2703   3.865   7.146  10.087 -0.1109  0.0679 -0.1609
  250PIPC   C2B 2704   3.987   7.074  10.450 -0.1668  0.0924  0.1303
  250PIPC   C3B 2705   3.851   7.178  10.871 -0.1882 -0.2448 -0.0522
  250PIPC   C4B 2706   3.951   7.016  11.325 -0.0674  0.2578  0.0721
  251PIPC   NC3 2707   5.736   1.274   9.483 -0.0793 -0.0264 -0.0621
  251PIPC   PO4 2708   5.796   1.673   9.541  0.0235 -0.0138  0.1517
  251PIPC   GL1 2709   5.708   1.678   9.917 -0.1759 -0.2421  0.0763
  251PIPC   GL2 2710   5.471   1.409   9.901 -0.0743  0.1441  0.1571
  251PIPC   C1A 2711   5.661   1.592  10.364  0.0507  0.0312  0.1185
  251PIPC   D2A 2712   5.449   1.609  10.680 -0.2730 -0.2816  0.2827
  251PIPC   D3A 2713   5.476   1.716  10.979 -0.2387 -0.0827  0.0271
  251PIPC   C4A 2714   5.164   1.652  11.316 -0.0132  0.0936 -0.2449
  251PIPC   C1B 2715   5.316   1.261  10.292  0.1669  0.1920 -0.0973
  251PIPC   C2B 2716   5.007   1.403  10.497 -0.2061  0.0632  0.1889
  251PIPC   C3B 2717   4.725   1.495  10.857  0.0756 -0.1118 -0.1611
  251PIPC   C4B 2718   4.690   1.751  11.196 -0.2385  0.1092 -0.0051
  252PIPC   NC3 2719   3.970  -0.053   9.342 -0.2252  0.1093  0.2592
  252PIPC   PO4 2720   4.103   0.475   9.308  0.0797  0.1546  0.0800
  252PIPC   GL1 2721   4.093   0.283   9.655  0.2415  0.1921 -0.0642
  252PIPC   GL2 2722   4.289   0.239   9.804 -0.2339  0.0176 -0.0807
  252PIPC   C1A 2723   3.845   0.373  10.061 -0.0774  0.3254 -0.1065
  252PIPC   D2A 2724   3.604   0.402  10.496 -0.0171  0.0241  0.0158
  252PIPC   D3A 2725   4.045   0.366  10.730 -0.1134  0.1266  0.0514
  252PIPC   C4A 2726   4.136   0.210  11.073  0.2368 -0.0071  0.0186
  252PIPC   C1B 2727   4.320   0.429  10.233  0.1906  0.1452  0.1231
  252PIPC   C2B 2728   4.537   0.670  10.651 -0.1856 -0.0257 -0.2216
  252PIPC   C3B 2729   4.896   0.876  10.740 -0.2608 -0.1504 -0.4760
  252PIPC   C4B 2730   5.195   1.231  11.012 -0.0170 -0.0657 -0.0177
  253PIPC   NC3 2731   7.037   6.961   9.451  0.1255  0.1272 -0.1362
  253PIPC   PO4 2732   7.184   6.606   9.251 -0.0820  0.1850  0.0162
  253PIPC   GL1 2733   7.364   6.604   9.639  0.1777 -0.1011  0.1446
  253PIPC   GL2 2734   7.706   6.681   9.617 -0.1474  0.0807  0.0329
  253PIPC   C1A 2735   7.374   6.679  10.142  0.0042 -0.2393 -0.0663
  253PIPC   D2A 2736   7.444   6.753  10.549  0.0813 -0.0705  0.1082
  253PIPC   D3A 2737   7.242   7.085  10.602 -0.3027  0.1386  0.0642
  253PIPC   C4A 2738   7.536   7.337  10.654  0.2021  0.0313  0.0789
  253PIPC   C1B 2739   7.868   6.857   9.998  0.1957  0.0289 -0.0920
  253PIPC   C2B 2740   7.829   6.995  10.439  0.0484 -0.0266 -0.0007
  253PIPC   C3B 2741   7.781   6.945  10.882 -0.2753 -0.0702 -0.1087
  253PIPC   C4B 2742   7.805   7.188  11.257  0.1668 -0.3350 -0.1514
  254PIPC   NC3 2743   5.774   6.823   9.041 -0.1549 -0.1040 -0.1715
  254PIPC   PO4 2744   6.230   6.852   9.042 -0.2055 -0.0214  0.2015
  254PIPC   GL1 2745   6.125   6.951   9.470 -0.0034 -0.1036 -0.1152
  254PIPC   GL2 2746   6.389   6.926   9.628 -0.0801 -0.0216  0.2853
  254PIPC   C1A 2747   5.874   6.899   9.921  0.0348 -0.1176  0.2751
  254PIPC   D2A 2748   5.641   6.788  10.222  0.0292  0.2308 -0.0759
  254PIPC   D3A 2749   5.848   7.038  10.468 -0.2040 -0.1287 -0.0425
  254PIPC   C4A 2750   5.931   6.846  10.829 -0.2450 -0.0329  0.0019
  254PIPC   C1B 2751   6.374   7.022  10.055 -0.0653 -0.0491 -0.1291
  254PIPC   C2B 2752   6.355   7.070  10.487  0.1258 -0.3037 -0.0284
  254PIPC   C3B 2753   6.525   7.286  10.747  0.0051 -0.1496 -0.0792
  254PIPC   C4B 2754   6.755   7.202  10.971 -0.2053 -0.1717 -0.3642
  255PIPC   NC3 2755   1.250   3.932   9.050 -0.3250  0.2302  0.0043
  255PIPC   PO4 2756   1.627   4.059   9.230  0.3874 -0.2267 -0.0018
  255PIPC   GL1 2757   1.549   3.946   9.630 -0.0120  0.2706 -0.0113
  255PIPC   GL2 2758   1.685   3.737   9.816 -0.0253  0.0978 -0.1224
  255PIPC   C1A 2759   1.152   3.847   9.939 -0.1489 -0.2511  0.0767
  255PIPC   D2A 2760   0.902   3.657  10.277 -0.2681  0.0416  0.1612
  255PIPC   D3A 2761   1.228   3.520  10.389  0.3596 -0.0928 -0.0603
  255PIPC   C4A 2762   1.347   3.426  10.849  0.1433 -0.2013  0.0080
  255PIPC   C1B 2763   1.711   3.539  10.203  0.2705  0.1620  0.0510
  255PIPC   C2B 2764   1.664   3.711  10.616  0.1712  0.0492  0.0023
  255PIPC   C3B 2765   1.742   3.890  11.032  0.2693 -0.0843 -0.1262
  255PIPC   C4B 2766   1.703   4.208  11.377  0.1896  0.0163 -0.0910
  256PIPC   NC3 2767   7.114   6.162   9.476 -0.2327  0.0934 -0.1583
  256PIPC   PO4 2768   7.329   5.815   9.622 -0.0586  0.0226 -0.1402
  256PIPC   GL1 2769   7.580   5.806   9.990 -0.1278  0.0057 -0.1018
  256PIPC   GL2 2770   7.428   5.545  10.062  0.0757 -0.0029  0.0864
  256PIPC   C1A 2771   7.702   5.868  10.524  0.1094 -0.5705  0.3394
  256PIPC   D2A 2772   7.574   5.851  10.937  0.1576  0.0859  0.2422
  256PIPC   D3A 2773   7.346   5.958  11.228 -0.0650 -0.2081  0.2609
  256PIPC   C4A 2774   7.273   5.980  11.664 -0.2549  0.0361  0.1107
  256PIPC   C1B 2775   7.513   5.447  10.438  0.1418  0.1326 -0.0272
  256PIPC   C2B 2776   7.445   5.389  10.840  0.1949 -0.0015 -0.0017
  256PIPC   C3B 2777   7.492   5.432  11.158 -0.1553 -0.2849  0.2041
  256PIPC   C4B 2778   7.808   5.835  11.378  0.0834  0.0571 -0.1122
  257PIPC   NC3 2779   5.154   4.468   9.141 -0.1816 -0.1387  0.3381
  257PIPC   PO4 2780   5.596   4.570   9.321 -0.0762 -0.2280 -0.0377
  257PIPC   GL1 2781   5.451   4.351   9.636 -0.1979  0.0572  0.1612
  257PIPC   GL2 2782   5.092   4.231   9.589 -0.3434 -0.0646  0.1233
  257PIPC   C1A 2783   5.258   4.484  10.090  0.0304 -0.1944  0.1547
  257PIPC   D2A 2784   4.863   4.614  10.245 -0.0956  0.2742 -0.0981
  257PIPC   D3A 2785   5.006   4.844  10.590  0.2721 -0.1515  0.0669
  257PIPC   C4A 2786   4.856   5.198  10.738 -0.0310  0.2360  0.1228
  257PIPC   C1B 2787   4.853   4.211   9.969 -0.0201 -0.0134 -0.1505
  257PIPC   C2B 2788   4.897   4.114  10.367  0.0351  0.1897 -0.1900
  257PIPC   C3B 2789   4.963   3.762  10.722  0.2179 -0.1552  0.2403
  257PIPC   C4B 2790   5.406   3.797  10.899  0.1446  0.0632 -0.0546
  258PIPC   NC3 2791   1.962   2.321   8.897 -0.1397 -0.0598  0.2313
  258PIPC   PO4 2792   1.768   1.965   8.980 -0.0823 -0.1211 -0.0003
  258PIPC   GL1 2793   1.892   2.112   9.370  0.0391 -0.1074  0.1567
  258PIPC   GL2 2794   1.715   2.034   9.652  0.0936  0.0237  0.1566
  258PIPC   C1A 2795   2.277   2.131   9.651 -0.0575  0.0795 -0.0385
  258PIPC   D2A 2796   2.232   1.913   9.930  0.0272 -0.1075 -0.2240
  258PIPC   D3A 2797   2.710   1.820   9.947 -0.0217  0.1457 -0.0240
  258PIPC   C4A 2798   2.739   1.750  10.361  0.2014 -0.0921  0.2216
  258PIPC   C1B 2799   1.813   2.113  10.139 -0.0809 -0.3033 -0.0676
  258PIPC   C2B 2800   1.864   2.387  10.508 -0.1211 -0.1300  0.1966
  258PIPC   C3B 2801   1.808   2.680  10.824  0.3279  0.1813 -0.0633
  258PIPC   C4B 2802   1.514   2.952  11.058 -0.0181 -0.0530  0.1936
  259PIPC   NC3 2803   0.813   7.243   9.251 -0.3402  0.1521 -0.0574
  259PIPC   PO4 2804   0.944   7.112   9.591  0.1181  0.1049 -0.0632
  259PIPC   GL1 2805   1.218   6.983   9.881 -0.4053  0.0768  0.1904
  259PIPC   GL2 2806   1.392   6.680   9.857  0.0007  0.1288 -0.1370
  259PIPC   C1A 2807   1.332   7.216  10.246 -0.0305 -0.0163 -0.1244
  259PIPC   D2A 2808   1.311   7.599  10.333  0.1026 -0.1143 -0.2499
  259PIPC   D3A 2809   1.652   7.630  10.635  0.0489  0.0036 -0.1302
  259PIPC   C4A 2810   1.437   7.245  10.839 -0.1543 -0.3459 -0.1644
  259PIPC   C1B 2811   1.561   6.783  10.289 -0.2095  0.0144 -0.0781
  259PIPC   C2B 2812   1.524   6.663  10.693 -0.0489  0.2265 -0.1104
  259PIPC   C3B 2813   1.331   6.815  11.130 -0.0816  0.1948  0.0542
  259PIPC   C4B 2814   1.049   6.875  11.509  0.2385 -0.0975  0.1168
  260PIPC   NC3 2815   2.520   3.252   8.961 -0.1710 -0.1779  0.1620
  260PIPC   PO4 2816   2.936   3.160   9.288 -0.0645  0.2306 -0.0611
  260PIPC   GL1 2817   2.928   3.071   9.622 -0.0039  0.1111 -0.1494
  260PIPC   GL2 2818   2.844   3.376   9.754  0.0820  0.1755 -0.0603
  260PIPC   C1A 2819   3.205   3.031   9.970 -0.0150 -0.0181  0.1297
  260PIPC   D2A 2820   3.270   3.238  10.368 -0.1219 -0.1299  0.1862
  260PIPC   D3A 2821   3.400   3.482  10.688 -0.3338 -0.2670  0.2997
  260PIPC   C4A 2822   3.655   3.775  10.503 -0.0817 -0.0573  0.2587
  260PIPC   C1B 2823   2.858   3.332  10.114  0.2617 -0.2067 -0.0072
  260PIPC   C2B 2824   2.785   3.492  10.552 -0.0483  0.3106 -0.1055
  260PIPC   C3B 2825   3.032   3.773  10.797  0.0448 -0.0280  0.0107
  260PIPC   C4B 2826   3.336   3.992  10.865 -0.1526  0.1468  0.3293
  261DPPC   NC3 2827   6.347   5.137  13.340  0.1171 -0.1032  0.1499
  261DPPC   PO4 2828   6.206   4.667  13.262 -0.3646 -0.0238  0.0158
  261DPPC   GL1 2829   6.239   4.878  12.894  0.1519 -0.0561 -0.3724
  261DPPC   GL2 2830   6.306   5.214  12.827  0.2735 -0.2515  0.1389
  261DPPC   C1A 2831   6.467   4.764  12.501 -0.1445 -0.1295  0.0610
  261DPPC   C2A 2832   6.587   4.690  12.008 -0.2803 -0.1512 -0.1808
  261DPPC   C3A 2833   6.836   4.883  11.744  0.0985  0.0743  0.2389
  261DPPC   C4A 2834   7.195   5.122  11.458 -0.2920  0.0335 -0.1397
  261DPPC   C1B 2835   6.629   5.221  12.667 -0.0442  0.0139 -0.0141
  261DPPC   C2B 2836   6.854   5.299  12.403 -0.0928 -0.0301  0.0261
  261DPPC   C3B 2837   6.970   4.941  12.321  0.0939 -0.0516 -0.0699
  261DPPC   C4B 2838   7.144   4.604  12.629  0.3055  0.0418 -0.0002
  262DPPC   NC3 2839   4.980   4.462  13.035 -0.1619  0.2470  0.3945
  262DPPC   PO4 2840   5.405   4.260  12.976 -0.1212  0.0834 -0.2642
  262DPPC   GL1 2841   5.082   4.119  12.678 -0.1181  0.3086  0.2967
  262DPPC   GL2 2842   4.839   3.929  12.717  0.0170  0.1148 -0.4279
  262DPPC   C1A 2843   5.258   3.928  12.362  0.1371 -0.5898 -0.0952
  262DPPC   C2A 2844   5.427   3.756  12.012 -0.0546 -0.1086  0.0932
  262DPPC   C3A 2845   5.400   3.819  11.620 -0.1088 -0.1744  0.2138
  262DPPC   C4A 2846   5.714   3.953  11.311 -0.0961  0.0247  0.2278
  262DPPC   C1B 2847   4.776   3.857  12.274 -0.0644 -0.0071  0.1855
  262DPPC   C2B 2848   4.813   3.986  11.870 -0.2745  0.0493 -0.2878
  262DPPC   C3B 2849   4.838   4.061  11.427  0.0623  0.0383  0.2139
  262DPPC   C4B 2850   5.056   3.707  11.241 -0.2395  0.1498 -0.1106
  263DPPC   NC3 2851   2.475   6.844   9.289 -0.3992 -0.1629 -0.0535
  263DPPC   PO4 2852   2.108   6.921   9.295 -0.0855  0.1313  0.0275
  263DPPC   GL1 2853   2.249   6.902   9.764 -0.0468 -0.0221 -0.0421
  263DPPC   GL2 2854   2.446   6.652   9.878 -0.2217  0.1704  0.1605
  263DPPC   C1A 2855   2.256   7.203  10.180 -0.2147  0.1023 -0.2806
  263DPPC   C2A 2856   2.355   7.331  10.585  0.1625 -0.1397 -0.1081
  263DPPC   C3A 2857   2.330   7.552  10.883  0.0278 -0.1781 -0.1026
  263DPPC   C4A 2858   2.358   7.932  11.017 -0.0208  0.2342 -0.2993
  263DPPC   C1B 2859   2.546   6.783  10.267  0.0589  0.1029 -0.0266
  263DPPC   C2B 2860   2.599   6.855  10.713  0.0671  0.0532  0.5150
  263DPPC   C3B 2861   2.743   7.082  11.056 -0.0484 -0.0164  0.0733
  263DPPC   C4B 2862   3.127   6.949  11.254  0.2447 -0.0298  0.2186
  264DPPC   NC3 2863   7.076   3.991   8.822 -0.0889 -0.1757  0.0328
  264DPPC   PO4 2864   7.017   3.741   9.188 -0.4473 -0.0033 -0.0373
  264DPPC   GL1 2865   7.073   3.461   9.511 -0.0437 -0.3467 -0.0815
  264DPPC   GL2 2866   7.429   3.377   9.628 -0.1644  0.1466 -0.3586
  264DPPC   C1A 2867   6.868   3.685   9.897 -0.1508  0.0271  0.2184
  264DPPC   C2A 2868   6.691   3.844  10.241  0.0051  0.0194 -0.1536
  264DPPC   C3A 2869   6.629   3.821  10.689 -0.0290  0.0098 -0.0469
  264DPPC   C4A 2870   6.607   4.016  11.016 -0.0226 -0.0120 -0.0722
  264DPPC   C1B 2871   7.178   3.278  10.066 -0.1345 -0.0909  0.2295
  264DPPC   C2B 2872   6.931   3.365  10.391  0.1378  0.0003 -0.2101
  264DPPC   C3B 2873   6.888   3.205  10.734 -0.1502 -0.1200  0.2537
  264DPPC   C4B 2874   7.247   3.136  10.915 -0.0064  0.1213  0.1696
  265POPC   NC3 2875   4.354   0.842  13.358 -0.1215 -0.1620  0.1505
  265POPC   PO4 2876   4.040   1.170  13.105  0.1772 -0.0397 -0.2007
  265POPC   GL1 2877   4.079   0.935  12.672  0.0915 -0.1485  0.0332
  265POPC   GL2 2878   3.805   1.198  12.603 -0.0829  0.1782 -0.2818
  265POPC   C1A 2879   4.288   0.757  12.353 -0.0654  0.1925 -0.2778
  265POPC   D2A 2880   4.428   0.706  11.981  0.2736  0.1903 -0.0549
  265POPC   C3A 2881   4.775   0.753  11.716  0.0703  0.2689  0.0848
  265POPC   C4A 2882   4.894   0.763  11.253 -0.0709  0.0967  0.2377
  265POPC   C1B 2883   3.988   1.059  12.117  0.2255 -0.1808  0.1541
  265POPC   C2B 2884   3.950   0.930  11.650  0.1448 -0.3410 -0.0093
  265POPC   C3B 2885   3.797   0.440  11.529  0.2632 -0.1955 -0.3658
  265POPC   C4B 2886   3.618   0.328  11.073  0.1512  0.4487 -0.0040
  266POPC   NC3 2887   5.935  -0.423  13.193  0.1038 -0.1166 -0.0256
  266POPC   PO4 2888   5.887  -0.030  13.011  0.0319 -0.0508  0.2036
  266POPC   GL1 2889   5.730   0.230  12.692  0.2736 -0.0967 -0.1034
  266POPC   GL2 2890   6.057   0.200  12.537 -0.0890  0.1346  0.0581
  266POPC   C1A 2891   5.518   0.110  12.309 -0.0309  0.1196 -0.2144
  266POPC   D2A 2892   5.409   0.232  11.795 -0.1825 -0.2919  0.0314
  266POPC   C3A 2893   5.426   0.619  11.638  0.0778 -0.0075  0.2524
  266POPC   C4A 2894   5.305   1.062  11.469  0.1037 -0.1854 -0.2355
  266POPC   C1B 2895   5.848   0.442  12.207 -0.0142 -0.1097  0.0304
  266POPC   C2B 2896   5.843   0.633  11.869 -0.2211  0.0080 -0.2510
  266POPC   C3B 2897   5.886   0.904  11.576 -0.1473  0.3095 -0.2204
  266POPC   C4B 2898   6.036   1.253  11.367 -0.2679  0.1592 -0.0747
  267POPC   NC3 2899   5.937   1.303  13.548  0.1519 -0.0646 -0.1308
  267POPC   PO4 2900   6.138   0.914  13.327  0.1726  0.1475  0.1716
  267POPC   GL1 2901   6.447   0.938  12.952  0.1144 -0.0248  0.1105
  267POPC   GL2 2902   6.861   0.752  12.874  0.2143 -0.0745 -0.1024
  267POPC   C1A 2903   6.488   1.085  12.535 -0.0433  0.3179 -0.1220
  267POPC   D2A 2904   6.560   1.014  12.142  0.2537  0.0299  0.0476
  267POPC   C3A 2905   6.291   0.808  11.827 -0.1798  0.1127  0.1559
  267POPC   C4A 2906   6.528   0.613  11.417 -0.0673  0.0582 -0.0463
  267POPC   C1B 2907   6.791   0.687  12.445  0.0772 -0.2668  0.1494
  267POPC   C2B 2908   6.729   0.606  11.931 -0.3708 -0.2928 -0.3235
  267POPC   C3B 2909   7.080   0.545  11.534 -0.2714  0.2111 -0.0904
  267POPC   C4B 2910   7.575   0.547  11.473 -0.0564 -0.0845  0.0682
  268POPC   NC3 2911   7.410   2.600  13.254  0.0408 -0.1815 -0.2821
  268POPC   PO4 2912   7.058   2.536  13.403  0.3527  0.1305  0.0543
  268POPC   GL1 2913   7.170   2.557  12.868 -0.0058  0.0706  0.1752
  268POPC   GL2 2914   7.509   2.520  12.778 -0.0893 -0.1538 -0.1739
  268POPC   C1A 2915   6.971   2.598  12.434 -0.2145  0.2161  0.1635
  268POPC   D2A 2916   6.574   2.769  12.248 -0.2113  0.0365 -0.1181
  268POPC   C3A 2917   6.269   2.659  11.936  0.3336 -0.0863  0.0066
  268POPC   C4A 2918   6.003   2.299  11.765  0.0762  0.0246 -0.0705
  268POPC   C1B 2919   7.530   2.606  12.252  0.0014  0.1303  0.3047
  268POPC   C2B 2920   7.239   2.700  12.004 -0.1683  0.1435  0.0846
  268POPC   C3B 2921   7.050   2.847  11.699 -0.0520 -0.4357 -0.2274
  268POPC   C4B 2922   7.011   2.852  11.257  0.0385 -0.1734 -0.1231
  269POPC   NC3 2923   0.293   4.306   9.645 -0.0834 -0.1103 -0.0348
  269POPC   PO4 2924   0.398   4.626   9.418  0.1075  0.0306 -0.1595
  269POPC   GL1 2925   0.386   4.843   9.704 -0.2619 -0.2836 -0.1525
  269POPC   GL2 2926   0.034   4.732   9.771  0.1742  0.1842  0.0360
  269POPC   C1A 2927   0.189   5.170   9.836 -0.0516 -0.1667 -0.0103
  269POPC   D2A 2928   0.190   5.499  10.162  0.0078 -0.1359 -0.1461
  269POPC   C3A 2929   0.340   5.424  10.607 -0.0560  0.1555  0.0919
  269POPC   C4A 2930   0.184   5.566  10.941 -0.1060  0.0341  0.0762
  269POPC   C1B 2931   0.213   4.738  10.139 -0.4219 -0.1227  0.2515
  269POPC   C2B 2932   0.160   4.532  10.522  0.0711 -0.0222  0.0567
  269POPC   C3B 2933   0.275   4.448  10.871 -0.0147  0.1126 -0.0804
  269POPC   C4B 2934   0.176   4.367  11.284  0.0479  0.0198  0.0958
  270POPC   NC3 2935   1.263   1.768   9.004 -0.3350  0.0700  0.0042
  270POPC   PO4 2936   0.995   1.839   9.419  0.0474  0.0692 -0.0697
  270POPC   GL1 2937   1.220   1.984   9.815 -0.2667 -0.1682 -0.0680
  270POPC   GL2 2938   1.008   2.150   9.989 -0.2373 -0.2634  0.1820
  270POPC   C1A 2939   1.412   1.841  10.154  0.0072  0.0460 -0.0844
  270POPC   D2A 2940   1.709   1.738  10.545  0.1609  0.1268  0.3075
  270POPC   C3A 2941   1.624   1.373  10.862 -0.1093  0.1055  0.5124
  270POPC   C4A 2942   1.612   0.972  10.733  0.0621 -0.0994  0.1243
  270POPC   C1B 2943   1.118   2.184  10.334  0.0899  0.0133 -0.0207
  270POPC   C2B 2944   1.354   2.008  10.706 -0.0178 -0.0195  0.0503
  270POPC   C3B 2945   1.860   1.935  10.971 -0.1594  0.0244 -0.2005
  270POPC   C4B 2946   2.179   1.827  11.249  0.2682  0.2693 -0.0118
  271POPC   NC3 2947   3.708   4.655   9.227 -0.0932 -0.0090 -0.4129
  271POPC   PO4 2948   3.500   5.011   9.132  0.0420  0.0228 -0.3354
  271POPC   GL1 2949   3.515   5.128   9.533 -0.2336  0.4581  0.1905
  271POPC   GL2 2950   3.333   4.812   9.661  0.2448 -0.2246  0.0203
  271POPC   C1A 2951   3.868   4.942   9.808  0.0589  0.0468 -0.3364
  271POPC   D2A 2952   4.164   5.056  10.099  0.3632  0.1395  0.2533
  271POPC   C3A 2953   4.065   5.131  10.476 -0.1521  0.1424 -0.0202
  271POPC   C4A 2954   3.808   5.305  10.790 -0.2914 -0.2698 -0.1303
  271POPC   C1B 2955   3.272   4.699  10.175  0.0952 -0.3216 -0.1057
  271POPC   C2B 2956   3.316   4.744  10.643 -0.2064 -0.1894 -0.1253
  271POPC   C3B 2957   3.452   4.581  10.927 -0.2376 -0.1023 -0.3864
  271POPC   C4B 2958   3.872   4.525  11.186  0.0733  0.1374 -0.1776
  272POPC   NC3 2959   1.305   4.470   9.316  0.3016 -0.0231 -0.3035
  272POPC   PO4 2960   0.876   4.507   9.272 -0.3805 -0.0296  0.0165
  272POPC   GL1 2961   0.745   4.429   9.705 -0.4716  0.2426 -0.1181
  272POPC   GL2 2962   0.639   4.538   9.949 -0.1101  0.1849  0.0129
  272POPC   C1A 2963   0.629   4.043  10.017 -0.0017  0.2548 -0.1096
  272POPC   D2A 2964   0.384   3.621  10.236  0.0399 -0.0243  0.0417
  272POPC   C3A 2965   0.285   3.601  10.710  0.0799 -0.0601  0.0705
  272POPC   C4A 2966   0.357   3.280  10.973 -0.0088  0.1140  0.3926
  272POPC   C1B 2967   0.665   4.587  10.381 -0.0462 -0.0075 -0.0940
  272POPC   C2B 2968   0.821   4.413  10.813  0.0174 -0.1393  0.1581
  272POPC   C3B 2969   0.625   4.203  11.116  0.0150 -0.1141 -0.3720
  272POPC   C4B 2970   0.314   4.010  11.019  0.0513  0.1300 -0.2084
  273DPSM   NC3 2971   2.742   2.123  13.222  0.0330  0.0204 -0.0729
  273DPSM   PO4 2972   2.794   2.571  13.117 -0.1628  0.2799  0.0408
  273DPSM   AM1 2973   2.554   2.759  12.779  0.1770 -0.1763 -0.0809
  273DPSM   AM2 2974   2.609   3.045  12.620  0.0721 -0.1191 -0.0145
  273DPSM   T1A 2975   2.107   2.928  12.592  0.1406  0.3072 -0.2948
  273DPSM   C2A 2976   1.913   3.090  12.312  0.1192  0.1863 -0.1710
  273DPSM   C3A 2977   1.634   3.244  12.033  0.0348 -0.2177  0.0524
  273DPSM   C1B 2978   2.504   3.133  12.226 -0.0650  0.0310 -0.2084
  273DPSM   C2B 2979   2.690   3.134  11.891  0.0519  0.2793  0.1209
  273DPSM   C3B 2980   2.765   2.886  11.542 -0.1534 -0.1205 -0.0676
  273DPSM   C4B 2981   3.112   2.855  11.244 -0.0482 -0.0567  0.0106
  274DPSM   NC3 2982   1.099   4.128  13.595 -0.0126 -0.1290 -0.0285
  274DPSM   PO4 2983   0.688   3.968  13.592  0.0080 -0.1774 -0.1340
  274DPSM   AM1 2984   0.695   3.935  13.218 -0.0154  0.1070 -0.0662
  274DPSM   AM2 2985   0.710   4.147  12.966  0.1538  0.0128 -0.2998
  274DPSM   T1A 2986   0.550   3.602  12.962 -0.2193  0.2863  0.0751
  274DPSM   C2A 2987   0.417   3.607  12.525 -0.0090 -0.0569 -0.0392
  274DPSM   C3A 2988   0.390   3.840  12.259 -0.0848  0.0645  0.0741
  274DPSM   C1B 2989   0.626   4.170  12.519 -0.0154  0.1532  0.3225
  274DPSM   C2B 2990   0.544   4.349  12.131 -0.0640 -0.0710  0.3665
  274DPSM   C3B 2991   0.717   4.442  11.709 -0.0602 -0.3605 -0.1767
  274DPSM   C4B 2992   0.761   4.645  11.246 -0.1006  0.2342 -0.0908
  275DPSM   NC3 2993   1.766   5.518   9.191  0.2755 -0.2947  0.3725
  275DPSM   PO4 2994   1.972   5.418   9.452 -0.1479  0.1384  0.1919
  275DPSM   AM1 2995   1.913   5.735   9.755 -0.2238  0.0227 -0.0581
  275DPSM   AM2 2996   1.743   6.149   9.836 -0.0512  0.0084  0.3514
  275DPSM   T1A 2997   1.970   5.730  10.131 -0.0618 -0.0983  0.2567
  275DPSM   C2A 2998   1.950   5.838  10.548  0.0050  0.1330  0.1185
  275DPSM   C3A 2999   1.940   6.150  10.892 -0.3658  0.4730  0.4534
  275DPSM   C1B 3000   1.570   6.256  10.250 -0.1333  0.2380  0.1376
  275DPSM   C2B 3001   1.463   6.090  10.682 -0.1206  0.1852  0.1479
  275DPSM   C3B 3002   1.534   6.292  11.050 -0.1249  0.1084  0.3361
  275DPSM   C4B 3003   1.683   6.387  11.398  0.1428  0.1133  0.2028
  276DPSM   NC3 3004   0.115   3.391   9.291  0.1321 -0.3070 -0.3886
  276DPSM   PO4 3005   0.058   3.037   9.538 -0.0501  0.1248  0.2836
  276DPSM   AM1 3006  -0.034   2.849   9.878 -0.0893 -0.1516 -0.0494
  276DPSM   AM2 3007  -0.104   2.533   9.841  0.1936 -0.1542 -0.3088
  276DPSM   T1A 3008   0.067   2.906  10.382 -0.1685  0.1789  0.1046
  276DPSM   C2A 3009  -0.068   3.064  10.755  0.2624  0.0149 -0.2301
  276DPSM   C3A 3010  -0.095   3.088  11.139  0.0607 -0.1294 -0.1314
  276DPSM   C1B 3011  -0.167   2.460  10.223  0.0170  0.1398 -0.0841
  276DPSM   C2B 3012   0.003   2.355  10.614 -0.4197  0.1312 -0.0126
  276DPSM   C3B 3013   0.162   2.249  10.811  0.0963  0.0556 -0.0162
  276DPSM   C4B 3014   0.468   1.913  10.898 -0.0400 -0.1933  0.4219
  277PAPI    C1 3015   6.274   3.604  13.206  0.2886 -0.0270  0.1459
  277PAPI    C2 3016   6.366   3.600  12.817 -0.1246 -0.1478  0.0445
  277PAPI    C3 3017   6.522   3.325  13.062  0.0036 -0.1752 -0.0665
  277PAPI   PO4 3018   6.021   3.708  13.241 -0.1801 -0.0268 -0.5914
  277PAPI   GL1 3019   5.966   3.958  12.901 -0.1411  0.1734  0.3865
  277PAPI   GL2 3020   6.013   4.310  12.860 -0.1814 -0.0082  0.1620
  277PAPI   D1A 3021   5.790   3.957  12.513  0.0162  0.3651 -0.0286
  277PAPI   D2A 3022   5.918   3.726  12.212  0.0806  0.0722 -0.2051
  277PAPI   D3A 3023   6.269   3.557  12.365  0.1439 -0.1512  0.4114
  277PAPI   D4A 3024   6.290   3.630  11.908 -0.0770  0.2719  0.2030
  277PAPI   C5A 3025   5.922   3.723  11.705  0.0477  0.1362  0.2435
  277PAPI   C1B 3026   6.024   4.534  12.446 -0.2774 -0.1234  0.2462
  277PAPI   C2B 3027   6.121   4.769  12.120 -0.1963  0.2597 -0.0942
  277PAPI   C3B 3028   6.154   4.856  11.867  0.0800 -0.1176  0.0472
  277PAPI   C4B 3029   6.374   4.939  11.599  0.1801  0.1941 -0.1711
  278PAPI    C1 3030   6.230   6.883  13.570 -0.3321  0.2095  0.1496
  278PAPI    C2 3031   6.113   6.731  13.921 -0.0139  0.1472  0.2322
  278PAPI    C3 3032   6.319   7.073  13.910  0.1185  0.0652  0.1193
  278PAPI   PO4 3033   6.052   6.808  13.428  0.2091  0.1776  0.1337
  278PAPI   GL1 3034   6.261   6.706  13.015 -0.1744 -0.3527 -0.0430
  278PAPI   GL2 3035   5.994   6.970  12.933 -0.0654 -0.0732 -0.2354
  278PAPI   D1A 3036   6.486   6.753  12.646  0.1014 -0.1926 -0.1328
  278PAPI   D2A 3037   6.629   7.074  12.474  0.1093  0.0171  0.3409
  278PAPI   D3A 3038   6.958   6.772  12.480  0.2950 -0.0038  0.2637
  278PAPI   D4A 3039   6.973   6.861  12.077  0.0256  0.2439 -0.0029
  278PAPI   C5A 3040   6.744   6.767  11.765  0.0755  0.2894  0.4115
  278PAPI   C1B 3041   6.134   7.103  12.433  0.1359  0.4439  0.2113
  278PAPI   C2B 3042   6.353   6.843  12.087  0.1371 -0.1351  0.0623
  278PAPI   C3B 3043   6.294   6.957  11.696  0.0637 -0.0520  0.0438
  278PAPI   C4B 3044   6.318   7.027  11.257 -0.0767 -0.4016  0.4231
  279PAPI    C1 3045   0.367   2.251   9.316  0.1842  0.0487 -0.1213
  279PAPI    C2 3046   0.514   1.896   9.427  0.1826  0.1156  0.0986
  279PAPI    C3 3047   0.393   1.953   9.050  0.0763 -0.1521  0.0902
  279PAPI   PO4 3048   0.207   2.323   9.500 -0.0009  0.3452 -0.0148
  279PAPI   GL1 3049   0.508   2.265   9.866  0.2034 -0.1159  0.2092
  279PAPI   GL2 3050   0.565   1.995   9.912  0.0103 -0.2182 -0.0008
  279PAPI   D1A 3051   0.305   2.533  10.080 -0.2493  0.2417 -0.0965
  279PAPI   D2A 3052   0.437   3.049  10.069 -0.0200  0.0082  0.0390
  279PAPI   D3A 3053   0.478   3.222  10.469 -0.2233 -0.0018 -0.1584
  279PAPI   D4A 3054   0.898   3.307  10.674 -0.1439  0.0232  0.3417
  279PAPI   C5A 3055   0.941   3.172  11.109  0.3650 -0.2683 -0.2787
  279PAPI   C1B 3056   0.486   2.072  10.383  0.0753 -0.0611  0.2197
  279PAPI   C2B 3057   0.805   2.227  10.696 -0.2136 -0.0170 -0.0247
  279PAPI   C3B 3058   1.055   2.155  11.092  0.2299 -0.0647 -0.1597
  279PAPI   C4B 3059   1.418   1.864  11.183 -0.3031  0.0443 -0.2231
  280PAPI    C1 3060   3.788   2.482   8.611  0.1265  0.1647  0.2666
  280PAPI    C2 3061   3.550   2.427   8.294  0.1364  0.0357  0.2810
  280PAPI    C3 3062   3.945   2.373   8.260  0.1588  0.2002  0.2700
  280PAPI   PO4 3063   3.632   2.283   8.844  0.1810 -0.1102 -0.0375
  280PAPI   GL1 3064   3.342   2.340   9.287 -0.3322 -0.2833 -0.0472
  280PAPI   GL2 3065   3.221   2.681   9.322  0.0732  0.0129 -0.2052
  280PAPI   D1A 3066   3.331   1.852   9.284 -0.0484  0.1753  0.0354
  280PAPI   D2A 3067   3.036   1.654   9.639 -0.1970  0.5584 -0.1631
  280PAPI   D3A 3068   3.042   2.095   9.622 -0.4718 -0.1540 -0.0864
  280PAPI   D4A 3069   3.492   2.124   9.737  0.1398  0.0393 -0.1239
  280PAPI   C5A 3070   3.680   1.844   9.956  0.2468  0.1050  0.1294
  280PAPI   C1B 3071   3.133   2.614   9.655 -0.3211 -0.1685 -0.0344
  280PAPI   C2B 3072   3.302   2.510  10.075 -0.0433 -0.2526  0.0321
  280PAPI   C3B 3073   3.302   2.620  10.479  0.0248 -0.1439 -0.1585
  280PAPI   C4B 3074   3.184   2.493  10.880 -0.0141 -0.2752  0.0720
  281PAPS   CNO 3075   2.757   4.415  13.159 -0.0025 -0.0988 -0.0049
  281PAPS   PO4 3076   2.365   4.347  13.014  0.1372  0.2988  0.0634
  281PAPS   GL1 3077   2.426   4.454  12.575 -0.3577 -0.0601  0.0338
  281PAPS   GL2 3078   2.752   4.664  12.649  0.2621  0.0915 -0.0183
  281PAPS   D1A 3079   2.430   4.647  12.208  0.0489  0.0835  0.2095
  281PAPS   D2A 3080   2.483   4.924  11.817  0.2681 -0.1668  0.0688
  281PAPS   D3A 3081   2.652   5.375  11.926  0.0219 -0.0429 -0.0950
  281PAPS   D4A 3082   2.395   5.392  11.518 -0.0916 -0.0133  0.1288
  281PAPS   C5A 3083   2.614   5.118  11.292 -0.1003  0.3099 -0.0969
  281PAPS   C1B 3084   2.797   4.939  12.193 -0.1767 -0.1023 -0.1283
  281PAPS   C2B 3085   3.183   5.114  12.085  0.1934 -0.1567  0.0207
  281PAPS   C3B 3086   3.499   5.216  11.865 -0.1312 -0.0051  0.0364
  281PAPS   C4B 3087   3.690   4.935  11.693  0.2759 -0.1449 -0.0620
  282PAPS   CNO 3088   0.959   7.752  13.308  0.2024  0.0356  0.0444
  282PAPS   PO4 3089   0.736   7.813  12.936  0.1436  0.4107  0.0705
  282PAPS   GL1 3090   0.487   7.885  12.594 -0.2695  0.0631  0.0646
  282PAPS   GL2 3091   0.099   7.878  12.535  0.0272 -0.1008  0.2529
  282PAPS   D1A 3092   0.403   7.821  12.148  0.0649 -0.1211 -0.0286
  282PAPS   D2A 3093   0.065   7.566  12.048  0.2623  0.0187 -0.0612
  282PAPS   D3A 3094   0.299   7.216  11.654 -0.0983  0.2260  0.0492
  282PAPS   D4A 3095   0.556   7.331  11.307  0.1130  0.1289  0.0936
  282PAPS   C5A 3096   0.351   7.618  11.234 -0.0738  0.1369 -0.1771
  282PAPS   C1B 3097  -0.225   7.996  12.147  0.0105 -0.0247 -0.0290
  282PAPS   C2B 3098  -0.476   7.989  11.750 -0.0107  0.3247 -0.0952
  282PAPS   C3B 3099  -0.902   7.842  11.648 -0.2756 -0.1336  0.1744
  282PAPS   C4B 3100  -1.137   7.399  11.437 -0.2767  0.0659  0.0955
  283PAPS   CNO 3101   4.745   2.972  13.681  0.0542  0.4335 -0.0295
  283PAPS   PO4 3102   4.837   2.630  13.413  0.1144  0.2245  0.0814
  283PAPS   GL1 3103   5.109   2.726  13.030  0.1777 -0.1186 -0.0642
  283PAPS   GL2 3104   4.842   2.556  12.801  0.1362  0.0695  0.0447
  283PAPS   D1A 3105   5.236   2.802  12.568 -0.1458  0.4158 -0.0760
  283PAPS   D2A 3106   5.253   2.383  12.569  0.1832 -0.0282 -0.0174
  283PAPS   D3A 3107   5.635   2.366  12.336  0.2039 -0.2276 -0.0028
  283PAPS   D4A 3108   5.272   2.571  12.108  0.1627 -0.0537 -0.2395
  283PAPS   C5A 3109   5.288   3.015  11.867 -0.0736  0.4046  0.1366
  283PAPS   C1B 3110   4.761   2.408  12.335  0.0172 -0.1837  0.0891
  283PAPS   C2B 3111   4.897   2.410  11.904  0.2576  0.0199 -0.1508
  283PAPS   C3B 3112   5.185   2.623  11.559 -0.0778 -0.0541 -0.3669
  283PAPS   C4B 3113   5.510   2.855  11.273  0.2140 -0.4490 -0.0324
  284PAPS   CNO 3114   1.939   1.418  13.323  0.2636  0.1121  0.0967
  284PAPS   PO4 3115   1.606   1.410  13.237  0.3371 -0.0938  0.1317
  284PAPS   GL1 3116   1.647   1.704  12.987  0.2094  0.1156  0.1519
  284PAPS   GL2 3117   1.961   1.837  12.879 -0.1231 -0.2194 -0.2259
  284PAPS   D1A 3118   1.280   1.501  12.667 -0.0250 -0.3745  0.0057
  284PAPS   D2A 3119   1.004   1.757  12.580 -0.1146  0.2959 -0.0395
  284PAPS   D3A 3120   0.888   1.502  12.292 -0.0490 -0.0892  0.0083
  284PAPS   D4A 3121   0.635   1.566  11.832  0.1830  0.2451  0.1470
  284PAPS   C5A 3122   0.322   1.327  11.626 -0.0659  0.3039 -0.0564
  284PAPS   C1B 3123   1.976   1.967  12.536 -0.0088  0.2358 -0.0128
  284PAPS   C2B 3124   2.022   1.801  12.051  0.1887 -0.0636  0.0676
  284PAPS   C3B 3125   2.193   1.539  11.618  0.2534  0.0013 -0.2202
  284PAPS   C4B 3126   2.358   1.371  11.207 -0.2814  0.0402 -0.2209
  285PAPS   CNO 3127   2.885   0.694  13.197 -0.2029 -0.0711  0.1091
  285PAPS   PO4 3128   2.972   0.915  13.033  0.1094 -0.0161  0.1014
  285PAPS   GL1 3129   3.145   1.043  12.657 -0.4367  0.1987 -0.0129
  285PAPS   GL2 3130   2.881   1.019  12.364 -0.1159 -0.3982  0.0343
  285PAPS   D1A 3131   3.291   1.363  12.501 -0.2108 -0.3090 -0.3858
  285PAPS   D2A 3132   3.242   1.194  12.101  0.0590 -0.3306  0.0177
  285PAPS   D3A 3133   3.534   0.830  12.006 -0.3049  0.1536 -0.0397
  285PAPS   D4A 3134   3.346   0.428  11.844 -0.1288 -0.0276  0.0438
  285PAPS   C5A 3135   3.230   0.350  11.381  0.0837  0.1393  0.0989
  285PAPS   C1B 3136   2.453   0.964  12.121 -0.1550  0.1915 -0.0472
  285PAPS   C2B 3137   2.088   0.687  12.008 -0.2105  0.0076  0.1305
  285PAPS   C3B 3138   1.993   0.500  11.644 -0.1483 -0.0161 -0.0747
  285PAPS   C4B 3139   2.066   0.535  11.149  0.0950 -0.2377  0.1860
  286PAPS   CNO 3140   0.671   3.004  13.673  0.3634  0.0801  0.3642
  286PAPS   PO4 3141   0.487   2.798  13.311 -0.2235  0.1138 -0.1692
  286PAPS   GL1 3142   0.439   2.893  12.855  0.1104 -0.4337  0.1978
  286PAPS   GL2 3143   0.533   3.179  12.726 -0.1519 -0.2133 -0.3102
  286PAPS   D1A 3144   0.108   2.645  12.563 -0.1832  0.0103 -0.0494
  286PAPS   D2A 3145   0.359   2.418  12.363  0.0999 -0.0047  0.1419
  286PAPS   D3A 3146   0.311   2.747  12.153  0.1065 -0.1558  0.3258
  286PAPS   D4A 3147   0.789   2.786  11.996  0.3138 -0.2223  0.0107
  286PAPS   C5A 3148   0.694   2.953  11.667 -0.1435  0.0981  0.0960
  286PAPS   C1B 3149   0.642   3.163  12.319 -0.2566 -0.1706  0.0502
  286PAPS   C2B 3150   0.777   3.345  11.895 -0.0672  0.2723 -0.1660
  286PAPS   C3B 3151   0.902   3.414  11.563  0.0979  0.0009 -0.2304
  286PAPS   C4B 3152   1.088   3.637  11.256 -0.1035 -0.1694  0.0345
  287PAPS   CNO 3153   2.382   1.656  13.471  0.3399  0.1912  0.1985
  287PAPS   PO4 3154   2.533   1.692  13.057 -0.1269 -0.1554  0.2252
  287PAPS   GL1 3155   2.485   1.991  12.696 -0.1365 -0.0292  0.0488
  287PAPS   GL2 3156   2.678   2.287  12.713  0.0849 -0.2732  0.3281
  287PAPS   D1A 3157   2.531   2.034  12.292  0.1359 -0.0321  0.0075
  287PAPS   D2A 3158   2.263   1.578  12.418 -0.0099  0.2381 -0.2803
  287PAPS   D3A 3159   2.118   1.323  12.111  0.0933 -0.0328  0.2220
  287PAPS   D4A 3160   1.876   1.104  12.245  0.1740  0.0880  0.1155
  287PAPS   C5A 3161   1.558   0.826  11.995 -0.3122 -0.0399 -0.0735
  287PAPS   C1B 3162   2.762   2.493  12.338 -0.1043 -0.1130 -0.2493
  287PAPS   C2B 3163   2.626   2.668  11.958  0.3026  0.2781 -0.1221
  287PAPS   C3B 3164   2.437   2.434  11.654  0.1504  0.3138  0.0462
  287PAPS   C4B 3165   2.421   1.984  11.705  0.0924  0.0195 -0.2879
  288PAPS   CNO 3166   5.604   6.083  13.544  0.0412 -0.1501 -0.0744
  288PAPS   PO4 3167   5.287   6.266  13.334  0.3455 -0.1546 -0.1600
  288PAPS   GL1 3168   5.256   6.556  12.930  0.1252 -0.0255  0.0174
  288PAPS   GL2 3169   5.432   6.830  12.910  0.3140  0.3076  0.1387
  288PAPS   D1A 3170   5.429   6.533  12.422  0.0620 -0.2837  0.0458
  288PAPS   D2A 3171   5.241   6.911  12.237  0.0525 -0.1405  0.0959
  288PAPS   D3A 3172   5.119   6.991  12.608  0.1233  0.0405  0.2779
  288PAPS   D4A 3173   4.758   6.663  12.583  0.0196 -0.1004  0.0489
  288PAPS   C5A 3174   4.810   6.312  12.673  0.2965 -0.0079  0.1177
  288PAPS   C1B 3175   5.631   7.016  12.620 -0.2684  0.1010  0.1398
  288PAPS   C2B 3176   5.672   7.128  12.224  0.0767 -0.4074  0.0103
  288PAPS   C3B 3177   5.876   7.243  11.943 -0.0124  0.1038  0.1705
  288PAPS   C4B 3178   5.830   7.137  11.394 -0.2789 -0.4104  0.1690
  289PAPS   CNO 3179   2.945   1.856  12.834  0.2982 -0.1188 -0.1184
  289PAPS   PO4 3180   3.323   1.894  12.798 -0.1769  0.1820  0.1317
  289PAPS   GL1 3181   3.248   1.876  12.379  0.0217  0.1057  0.0863
  289PAPS   GL2 3182   3.017   2.079  12.378 -0.4907 -0.0555  0.1520
  289PAPS   D1A 3183   3.222   1.731  12.003 -0.3209 -0.1914 -0.1969
  289PAPS   D2A 3184   3.155   1.534  11.618  0.1741 -0.1600 -0.1530
  289PAPS   D3A 3185   3.541   1.650  11.267  0.0600  0.0189  0.1323
  289PAPS   D4A 3186   3.732   1.875  10.935 -0.3968  0.1461  0.0588
  289PAPS   C5A 3187   3.583   1.852  10.468 -0.0220 -0.2106  0.0279
  289PAPS   C1B 3188   2.813   2.131  11.938  0.0243  0.2246  0.1738
  289PAPS   C2B 3189   2.907   1.976  11.599 -0.3437  0.0175  0.0131
  289PAPS   C3B 3190   3.030   1.799  11.172 -0.1111 -0.0403  0.1549
  289PAPS   C4B 3191   3.258   1.827  10.817 -0.1690 -0.2691 -0.1043
  290PAPS   CNO 3192   4.935   5.968  13.081  0.0150 -0.0825 -0.0942
  290PAPS   PO4 3193   4.530   5.749  13.243 -0.1529 -0.0911 -0.0646
  290PAPS   GL1 3194   4.518   5.848  12.784  0.1502  0.2721  0.2170
  290PAPS   GL2 3195   4.321   5.580  12.783 -0.0365 -0.4109 -0.1106
  290PAPS   D1A 3196   4.492   6.039  12.350 -0.1644 -0.1155 -0.1228
  290PAPS   D2A 3197   4.722   6.216  12.142 -0.0954  0.0886  0.0657
  290PAPS   D3A 3198   4.996   6.485  12.157  0.0511 -0.0444 -0.0273
  290PAPS   D4A 3199   5.305   6.507  11.847  0.0080 -0.2443 -0.1887
  290PAPS   C5A 3200   5.342   6.355  11.451  0.3359  0.4034  0.0185
  290PAPS   C1B 3201   4.187   5.638  12.353 -0.1164 -0.0182  0.0121
  290PAPS   C2B 3202   4.094   5.662  11.752 -0.1527  0.2964  0.1647
  290PAPS   C3B 3203   3.952   5.980  11.534 -0.2202 -0.4779 -0.0560
  290PAPS   C4B 3204   3.644   6.149  11.275 -0.3128 -0.1555  0.0051
  291PAPS   CNO 3205   8.011   0.896  13.099 -0.0758  0.3431  0.0503
  291PAPS   PO4 3206   7.771   0.585  13.366  0.2756 -0.0368 -0.1504
  291PAPS   GL1 3207   7.706   0.520  12.849 -0.2434  0.3148  0.0764
  291PAPS   GL2 3208   8.046   0.578  12.627  0.0315  0.3198 -0.2038
  291PAPS   D1A 3209   7.505   0.567  12.421  0.0371  0.2503  0.0566
  291PAPS   D2A 3210   7.306   0.726  12.689 -0.0739 -0.3068 -0.0359
  291PAPS   D3A 3211   7.075   0.304  12.721 -0.0030  0.0679 -0.1893
  291PAPS   D4A 3212   7.390   0.013  12.612 -0.0476  0.0594 -0.0065
  291PAPS   C5A 3213   7.583  -0.329  12.501  0.0674 -0.1568 -0.2390
  291PAPS   C1B 3214   8.029   0.442  12.213  0.0757  0.1498  0.0058
  291PAPS   C2B 3215   8.021   0.311  11.763  0.0332 -0.0835  0.0101
  291PAPS   C3B 3216   8.338   0.255  11.351  0.1857 -0.2106  0.1899
  291PAPS   C4B 3217   8.655  -0.085  11.181  0.1078  0.0670 -0.3647
  292PAPS   CNO 3218   7.197   7.732  13.553 -0.0577 -0.5309  0.3462
  292PAPS   PO4 3219   6.757   7.644  13.442  0.3364 -0.0339 -0.0263
  292PAPS   GL1 3220   6.651   7.486  13.040 -0.1301  0.1387  0.0847
  292PAPS   GL2 3221   6.796   7.614  12.785  0.1004 -0.1743  0.0234
  292PAPS   D1A 3222   6.282   7.444  12.795  0.2427  0.0711  0.0532
  292PAPS   D2A 3223   6.509   7.663  12.429  0.3976  0.0463  0.1670
  292PAPS   D3A 3224   6.337   7.446  12.053 -0.0940 -0.1322 -0.0317
  292PAPS   D4A 3225   6.659   7.236  11.926 -0.2245  0.0034 -0.1551
  292PAPS   C5A 3226   7.051   7.303  11.771 -0.0937  0.2105  0.0474
  292PAPS   C1B 3227   6.907   7.862  12.311 -0.2409 -0.1953  0.3394
  292PAPS   C2B 3228   7.093   8.125  12.180 -0.0911 -0.2263  0.2966
  292PAPS   C3B 3229   7.426   8.440  11.959 -0.3022 -0.0356 -0.2104
  292PAPS   C4B 3230   7.831   8.685  11.833 -0.1202 -0.1808 -0.1975
  293PAPS   CNO 3231   3.700   4.464  13.139  0.3392  0.2128  0.1366
  293PAPS   PO4 3232   3.243   4.313  13.213  0.3706  0.1542  0.0446
  293PAPS   GL1 3233   3.355   4.254  12.758 -0.0725  0.0882 -0.0780
  293PAPS   GL2 3234   3.084   4.328  12.614 -0.1525  0.2599  0.0999
  293PAPS   D1A 3235   3.736   4.295  12.619  0.0212  0.0079 -0.0690
  293PAPS   D2A 3236   3.719   4.792  12.735 -0.2241  0.1109  0.0798
  293PAPS   D3A 3237   3.872   4.842  12.196 -0.0241 -0.0817  0.4259
  293PAPS   D4A 3238   4.027   5.192  12.020 -0.2946 -0.1945 -0.3110
  293PAPS   C5A 3239   4.175   5.172  11.546 -0.0453 -0.1069 -0.0105
  293PAPS   C1B 3240   3.006   4.494  12.196  0.0369 -0.0246 -0.1597
  293PAPS   C2B 3241   3.020   4.682  11.805  0.2374  0.1475  0.1019
  293PAPS   C3B 3242   3.272   4.724  11.445 -0.0550  0.1493 -0.1646
  293PAPS   C4B 3243   3.485   4.937  11.204 -0.3464  0.0794 -0.2391
  294PAPS   CNO 3244   7.474   1.789  13.638  0.0126 -0.0394  0.0022
  294PAPS   PO4 3245   7.800   2.046  13.425  0.0857  0.1563 -0.0648
  294PAPS   GL1 3246   7.713   1.946  12.977  0.3292  0.1880  0.4781
  294PAPS   GL2 3247   7.399   1.848  12.826 -0.0896  0.0223  0.0010
  294PAPS   D1A 3248   7.881   1.969  12.536 -0.2521 -0.2065  0.1297
  294PAPS   D2A 3249   8.221   1.702  12.501 -0.1613 -0.0069  0.1808
  294PAPS   D3A 3250   8.078   1.513  12.156  0.2260  0.0755 -0.0745
  294PAPS   D4A 3251   7.990   1.789  11.839  0.1419 -0.0650  0.2594
  294PAPS   C5A 3252   8.233   1.876  11.463  0.0355  0.0356 -0.1390
  294PAPS   C1B 3253   7.236   2.155  12.361  0.0714  0.3941 -0.1543
  294PAPS   C2B 3254   7.093   2.250  11.930 -0.2851 -0.2632  0.0940
  294PAPS   C3B 3255   6.737   2.428  11.605 -0.5265  0.1469  0.1651
  294PAPS   C4B 3256   6.561   2.908  11.544  0.3499 -0.1463  0.0267
  295PAPS   CNO 3257   7.480   5.379  13.840 -0.4674  0.0741  0.0565
  295PAPS   PO4 3258   7.425   5.830  13.761 -0.2095 -0.1206 -0.0375
  295PAPS   GL1 3259   7.426   5.851  13.332 -0.3924  0.1805 -0.1465
  295PAPS   GL2 3260   7.511   6.111  13.038  0.2592 -0.0338  0.2184
  295PAPS   D1A 3261   7.759   5.660  13.092  0.0029  0.2243 -0.1758
  295PAPS   D2A 3262   7.936   5.674  12.755 -0.1218  0.2940  0.0103
  295PAPS   D3A 3263   8.284   5.856  12.848 -0.2657  0.1572  0.1381
  295PAPS   D4A 3264   8.133   6.168  12.554  0.4247 -0.2732 -0.0547
  295PAPS   C5A 3265   7.975   6.287  12.220 -0.0118 -0.0504 -0.0303
  295PAPS   C1B 3266   7.455   6.043  12.633  0.2036  0.0025  0.1621
  295PAPS   C2B 3267   7.605   5.881  12.328  0.0781 -0.1073  0.0689
  295PAPS   C3B 3268   7.645   5.789  11.955 -0.2112 -0.0143  0.0429
  295PAPS   C4B 3269   7.502   5.554  11.642  0.0613  0.2674  0.3304
  296PAPS   CNO 3270   3.687   1.888  13.336  0.1473 -0.2530  0.0207
  296PAPS   PO4 3271   4.038   1.679  13.154  0.0135 -0.0584 -0.1200
  296PAPS   GL1 3272   4.022   1.920  12.766  0.0739  0.1404 -0.1568
  296PAPS   GL2 3273   3.769   1.714  12.638  0.1995  0.0033 -0.2340
  296PAPS   D1A 3274   3.956   2.129  12.359  0.3253 -0.1577 -0.4196
  296PAPS   D2A 3275   3.703   2.048  12.137  0.1457  0.1762  0.2639
  296PAPS   D3A 3276   3.867   2.310  11.837  0.1752  0.3007  0.0036
  296PAPS   D4A 3277   3.856   2.302  11.306  0.1034  0.1819 -0.1932
  296PAPS   C5A 3278   4.188   2.175  11.063  0.3321 -0.1832 -0.1956
  296PAPS   C1B 3279   3.656   1.515  12.259 -0.1899  0.0194  0.0329
  296PAPS   C2B 3280   3.670   1.424  11.845  0.3330  0.0600  0.1580
  296PAPS   C3B 3281   3.509   1.171  11.542 -0.0541 -0.1876  0.0396
  296PAPS   C4B 3282   3.486   0.768  11.374 -0.1376 -0.1197 -0.0387
  297PAPS   CNO 3283   1.994   4.787  12.895 -0.0874 -0.0073  0.0436
  297PAPS   PO4 3284   2.044   5.159  13.218 -0.3157 -0.0432  0.2147
  297PAPS   GL1 3285   2.103   5.496  12.883 -0.3042  0.0027  0.0294
  297PAPS   GL2 3286   1.807   5.567  12.660  0.1758 -0.3028 -0.2324
  297PAPS   D1A 3287   2.372   5.841  12.638 -0.2247  0.2485 -0.1494
  297PAPS   D2A 3288   2.386   5.752  12.118 -0.2086 -0.4135  0.2217
  297PAPS   D3A 3289   2.209   6.199  12.019  0.0989  0.0834 -0.1946
  297PAPS   D4A 3290   2.254   5.985  11.649  0.3416  0.1980  0.3247
  297PAPS   C5A 3291   2.174   6.322  11.394 -0.0824 -0.1880 -0.2532
  297PAPS   C1B 3292   1.928   5.656  12.249  0.2107  0.1805 -0.2578
  297PAPS   C2B 3293   1.912   5.736  11.803  0.1378  0.0095 -0.3617
  297PAPS   C3B 3294   1.892   5.847  11.324  0.0606 -0.0518  0.3640
  297PAPS   C4B 3295   1.681   5.724  10.931  0.0740  0.2581 -0.0330
  298PAPS   CNO 3296   0.981   0.700  13.766  0.1124  0.1265 -0.2016
  298PAPS   PO4 3297   1.260   0.584  13.337  0.2271 -0.0332  0.0805
  298PAPS   GL1 3298   1.160   0.553  12.892 -0.1071 -0.2148 -0.1199
  298PAPS   GL2 3299   0.762   0.452  12.778 -0.0269 -0.0664 -0.0618
  298PAPS   D1A 3300   0.999   0.849  12.581  0.0412 -0.0374  0.2311
  298PAPS   D2A 3301   1.104   0.752  12.123  0.0706 -0.0202  0.2804
  298PAPS   D3A 3302   1.154   0.840  11.726 -0.0062  0.0144 -0.0672
  298PAPS   D4A 3303   1.434   1.146  11.600 -0.3044 -0.1573 -0.0261
  298PAPS   C5A 3304   1.606   1.016  11.194  0.1515 -0.0609 -0.0472
  298PAPS   C1B 3305   0.709   0.489  12.380  0.0139  0.2641 -0.0380
  298PAPS   C2B 3306   0.668   0.386  12.032  0.3190  0.0160 -0.2803
  298PAPS   C3B 3307   0.936   0.359  11.661  0.2209  0.2341 -0.2498
  298PAPS   C4B 3308   1.112   0.415  11.410  0.1889  0.0244 -0.0472
  299PAPS   CNO 3309   4.984   5.018  13.067  0.0744  0.0283 -0.0548
  299PAPS   PO4 3310   5.385   5.264  13.067 -0.1419  0.1973  0.2051
  299PAPS   GL1 3311   5.340   5.235  12.714  0.4251  0.1523  0.2951
  299PAPS   GL2 3312   5.423   5.581  12.570  0.3279 -0.0117 -0.1179
  299PAPS   D1A 3313   5.204   5.196  12.260  0.3094 -0.1313  0.1871
  299PAPS   D2A 3314   5.061   5.301  11.845  0.1591  0.1363  0.0478
  299PAPS   D3A 3315   5.447   5.274  11.553  0.4342 -0.0551 -0.5097
  299PAPS   D4A 3316   5.103   5.180  11.208  0.3342  0.1272 -0.1214
  299PAPS   C5A 3317   4.688   5.377  11.225 -0.2405  0.1097  0.1084
  299PAPS   C1B 3318   5.608   5.485  12.092  0.0340  0.1184  0.1355
  299PAPS   C2B 3319   5.890   5.452  11.789  0.0204 -0.0557  0.3367
  299PAPS   C3B 3320   5.960   5.223  11.482 -0.0736  0.0638 -0.3138
  299PAPS   C4B 3321   6.230   5.208  11.078  0.1717  0.3038 -0.1378
  300PAPS   CNO 3322   6.629   3.997  13.644  0.0770  0.1129 -0.0534
  300PAPS   PO4 3323   6.755   3.661  13.360  0.3370  0.1581 -0.2318
  300PAPS   GL1 3324   6.937   3.664  12.929 -0.0452 -0.0496  0.2048
  300PAPS   GL2 3325   7.183   3.571  12.831 -0.1166  0.2254  0.5066
  300PAPS   D1A 3326   6.774   3.758  12.556 -0.0101 -0.4141 -0.2426
  300PAPS   D2A 3327   6.346   4.109  12.551 -0.1231 -0.1016  0.1945
  300PAPS   D3A 3328   6.486   4.458  12.862  0.3135 -0.3517  0.0583
  300PAPS   D4A 3329   6.756   4.813  13.006 -0.2527 -0.1897  0.4711
  300PAPS   C5A 3330   7.116   5.056  12.777 -0.3065 -0.0165 -0.0008
  300PAPS   C1B 3331   7.184   3.562  12.412 -0.1296  0.0682  0.2996
  300PAPS   C2B 3332   7.204   3.705  12.080  0.1592 -0.3136 -0.2133
  300PAPS   C3B 3333   7.115   3.882  11.637 -0.4752 -0.2937  0.1211
  300PAPS   C4B 3334   6.966   4.196  11.379  0.1685  0.1612 -0.4015
  301PAPS   CNO 3335   5.199   7.233  13.593  0.3933 -0.0185 -0.0946
  301PAPS   PO4 3336   5.480   7.496  13.411 -0.2085 -0.0416  0.0441
  301PAPS   GL1 3337   5.438   7.386  12.957 -0.0153  0.1138  0.2584
  301PAPS   GL2 3338   5.686   7.482  12.713 -0.1237 -0.0986 -0.2020
  301PAPS   D1A 3339   5.137   7.469  12.687 -0.0194 -0.2192  0.4903
  301PAPS   D2A 3340   5.271   7.466  12.388 -0.1706 -0.1991  0.2205
  301PAPS   D3A 3341   5.306   7.345  11.960 -0.0497 -0.0430  0.2107
  301PAPS   D4A 3342   5.483   7.533  11.665  0.4787  0.3966  0.1682
  301PAPS   C5A 3343   5.336   7.582  11.329 -0.0521  0.0819 -0.3276
  301PAPS   C1B 3344   5.921   7.542  12.395 -0.0908  0.1526  0.0747
  301PAPS   C2B 3345   5.892   7.732  11.999  0.2795  0.0858 -0.0786
  301PAPS   C3B 3346   5.895   7.976  11.773 -0.0346  0.1983 -0.0727
  301PAPS   C4B 3347   5.832   7.805  11.336  0.1909  0.1059  0.1368
  302PAPS   CNO 3348   4.649   3.631  13.051  0.0077  0.1553 -0.0341
  302PAPS   PO4 3349   4.315   3.756  12.779  0.0520 -0.0039  0.0152
  302PAPS   GL1 3350   4.346   4.070  12.469  0.0864 -0.1630 -0.1366
  302PAPS   GL2 3351   4.285   3.782  12.232  0.0473  0.0062 -0.0107
  302PAPS   D1A 3352   4.076   4.378  12.237 -0.0249  0.0867  0.0379
  302PAPS   D2A 3353   4.333   4.764  12.345  0.2572  0.0393 -0.4678
  302PAPS   D3A 3354   4.347   5.136  12.489  0.2719  0.2552 -0.0132
  302PAPS   D4A 3355   3.869   5.274  12.601  0.0485 -0.1564 -0.0285
  302PAPS   C5A 3356   3.590   5.248  12.326  0.0785 -0.3826  0.1585
  302PAPS   C1B 3357   4.287   4.041  11.948  0.0034  0.0622 -0.1580
  302PAPS   C2B 3358   4.208   4.131  11.551  0.2539  0.2740 -0.0686
  302PAPS   C3B 3359   4.253   4.177  11.184  0.1511  0.1499 -0.0987
  302PAPS   C4B 3360   4.712   4.214  10.865  0.1648  0.1536  0.1086
  303PAPS   CNO 3361   7.424   6.693  13.833 -0.1256 -0.1450 -0.0883
  303PAPS   PO4 3362   7.091   6.652  13.771  0.0280  0.0044  0.0123
  303PAPS   GL1 3363   7.016   6.632  13.386  0.2475  0.1334 -0.0266
  303PAPS   GL2 3364   7.017   6.200  13.167 -0.2097  0.0418  0.2142
  303PAPS   D1A 3365   6.874   6.606  12.985  0.0925 -0.1207 -0.1817
  303PAPS   D2A 3366   7.267   6.890  12.927 -0.0502  0.2130  0.2051
  303PAPS   D3A 3367   7.147   7.308  12.787  0.1503 -0.0722  0.1660
  303PAPS   D4A 3368   7.009   7.365  12.361  0.0563  0.0364 -0.0199
  303PAPS   C5A 3369   7.265   7.608  12.081 -0.3370  0.0436  0.0223
  303PAPS   C1B 3370   6.995   6.302  12.655  0.2832 -0.0764  0.2718
  303PAPS   C2B 3371   7.068   5.934  12.383  0.1470  0.0629  0.0748
  303PAPS   C3B 3372   7.184   5.656  12.160  0.2715  0.3360  0.3402
  303PAPS   C4B 3373   7.290   5.229  12.020  0.1051  0.4333 -0.3769
  304PAPS   CNO 3374   7.134   4.859  13.546 -0.1921  0.1449 -0.1921
  304PAPS   PO4 3375   6.700   4.827  13.480  0.1056  0.1397 -0.0860
  304PAPS   GL1 3376   6.679   4.401  13.324 -0.2729 -0.1360 -0.0208
  304PAPS   GL2 3377   7.012   4.424  13.262  0.1151  0.2025 -0.0553
  304PAPS   D1A 3378   6.560   4.027  13.056 -0.1072  0.1757  0.1018
  304PAPS   D2A 3379   6.869   4.127  12.809 -0.0577 -0.2456  0.0705
  304PAPS   D3A 3380   6.754   4.309  12.321 -0.1522  0.0785  0.0448
  304PAPS   D4A 3381   6.678   3.938  12.068  0.1605  0.0825  0.2780
  304PAPS   C5A 3382   6.598   3.833  11.528  0.2069 -0.1668 -0.0493
  304PAPS   C1B 3383   7.261   4.723  13.085  0.1617  0.2294 -0.2283
  304PAPS   C2B 3384   7.540   4.793  12.775  0.1184 -0.1338  0.1079
  304PAPS   C3B 3385   7.478   4.824  12.331 -0.0337  0.0387 -0.1268
  304PAPS   C4B 3386   7.394   4.705  11.994  0.2620 -0.0827  0.1210
  305PAPS   CNO 3387   5.286   1.846  13.485  0.1847  0.1006  0.2074
  305PAPS   PO4 3388   5.036   1.522  13.418  0.2210 -0.0317 -0.0224
  305PAPS   GL1 3389   5.069   1.629  13.035  0.1872  0.2918 -0.1608
  305PAPS   GL2 3390   4.732   1.544  12.905 -0.2305  0.1310 -0.1150
  305PAPS   D1A 3391   5.338   1.528  12.772  0.3387 -0.2586  0.1700
  305PAPS   D2A 3392   5.381   2.019  12.955 -0.1625  0.1924 -0.0431
  305PAPS   D3A 3393   5.556   1.962  12.579 -0.1097 -0.4340  0.1228
  305PAPS   D4A 3394   5.723   1.589  12.453 -0.0270 -0.0566 -0.1218
  305PAPS   C5A 3395   5.463   1.490  12.167 -0.0425 -0.1565 -0.0443
  305PAPS   C1B 3396   4.659   1.634  12.425  0.0362  0.1310 -0.2541
  305PAPS   C2B 3397   4.852   1.531  11.966  0.1332 -0.2002 -0.1119
  305PAPS   C3B 3398   5.158   1.444  11.829  0.2592  0.4128  0.0159
  305PAPS   C4B 3399   5.572   1.169  11.844  0.2066 -0.4070  0.0671
  306PAPS   CNO 3400   2.872   6.639  13.667 -0.2252 -0.1450  0.0316
  306PAPS   PO4 3401   2.478   6.795  13.420 -0.2342 -0.3266  0.0060
  306PAPS   GL1 3402   2.555   6.541  13.113  0.0374 -0.1578  0.0242
  306PAPS   GL2 3403   2.443   6.680  12.852  0.0398 -0.0533 -0.1174
  306PAPS   D1A 3404   2.907   6.581  12.803 -0.2968  0.2220  0.0557
  306PAPS   D2A 3405   2.838   6.406  12.477  0.1573 -0.0386  0.1265
  306PAPS   D3A 3406   2.720   6.214  12.145  0.1296  0.1116 -0.1656
  306PAPS   D4A 3407   2.706   5.896  11.749 -0.2369 -0.1742 -0.2583
  306PAPS   C5A 3408   2.690   6.167  11.336  0.0076  0.1215  0.0871
  306PAPS   C1B 3409   2.273   7.035  12.485 -0.1114  0.4277  0.0454
  306PAPS   C2B 3410   2.206   7.059  12.120 -0.0871 -0.2065  0.0169
  306PAPS   C3B 3411   2.066   7.287  11.820  0.0304  0.1140 -0.0663
  306PAPS   C4B 3412   2.175   7.401  11.409 -0.0943 -0.0120 -0.0802
  307PAPS   CNO 3413   1.146   3.305  13.560  0.1170  0.1023  0.2201
  307PAPS   PO4 3414   1.152   3.631  13.384 -0.1920 -0.2578  0.0311
  307PAPS   GL1 3415   1.452   3.849  13.157  0.0702 -0.1079  0.0041
  307PAPS   GL2 3416   1.251   4.089  13.075  0.1537  0.2706 -0.0395
  307PAPS   D1A 3417   1.619   3.900  12.769  0.1937  0.1510 -0.1499
  307PAPS   D2A 3418   1.886   4.264  12.776  0.0469  0.1545 -0.1660
  307PAPS   D3A 3419   1.531   4.587  12.635  0.2752 -0.1196 -0.0345
  307PAPS   D4A 3420   1.601   4.286  12.281 -0.0446  0.1645  0.1068
  307PAPS   C5A 3421   1.602   4.334  11.882  0.0052 -0.0077  0.0221
  307PAPS   C1B 3422   1.115   4.267  12.704  0.0494 -0.0401  0.1214
  307PAPS   C2B 3423   1.021   4.395  12.306 -0.0560  0.0362  0.1199
  307PAPS   C3B 3424   1.116   4.366  11.981  0.0519 -0.0946 -0.0531
  307PAPS   C4B 3425   1.224   4.550  11.557 -0.2704  0.0597  0.1463
  308PAPS   CNO 3426   2.096   0.624  13.358 -0.1564  0.4352 -0.0684
  308PAPS   PO4 3427   1.952   0.920  13.070 -0.0418 -0.1662  0.1033
  308PAPS   GL1 3428   1.790   0.996  12.747  0.0544 -0.4776  0.1805
  308PAPS   GL2 3429   1.745   1.358  12.666  0.0436 -0.0964 -0.1019
  308PAPS   D1A 3430   1.470   0.709  12.501 -0.3029 -0.0333 -0.3071
  308PAPS   D2A 3431   1.346   1.104  12.339  0.2751  0.2754  0.2026
  308PAPS   D3A 3432   1.174   1.283  11.973 -0.2586 -0.0622 -0.0554
  308PAPS   D4A 3433   1.068   1.479  11.631 -0.3098 -0.0239  0.2308
  308PAPS   C5A 3434   0.939   1.852  11.451  0.3715  0.0578  0.0510
  308PAPS   C1B 3435   1.634   1.534  12.315  0.3085 -0.0133  0.1658
  308PAPS   C2B 3436   1.696   1.410  11.878  0.2689 -0.2378 -0.0084
  308PAPS   C3B 3437   1.892   1.055  11.718 -0.1728 -0.5029 -0.1847
  308PAPS   C4B 3438   2.307   0.921  11.610  0.3637  0.0308 -0.1338
  309PAPS   CNO 3439   2.139   7.400  12.782  0.1932 -0.1501  0.3442
  309PAPS   PO4 3440   2.075   7.750  12.912  0.0080 -0.1189  0.1479
  309PAPS   GL1 3441   1.808   7.846  12.638  0.2425  0.2012  0.1864
  309PAPS   GL2 3442   1.616   8.065  12.607 -0.2479  0.0360  0.1499
  309PAPS   D1A 3443   1.468   7.617  12.277 -0.0434 -0.1142 -0.0002
  309PAPS   D2A 3444   1.876   7.445  12.277 -0.0432  0.1178  0.1067
  309PAPS   D3A 3445   1.691   7.046  12.151  0.0300 -0.1062 -0.0957
  309PAPS   D4A 3446   1.435   6.656  12.276 -0.1133  0.0473 -0.0062
  309PAPS   C5A 3447   1.217   6.686  12.505  0.3788  0.0934 -0.0545
  309PAPS   C1B 3448   1.809   8.030  12.171  0.0450 -0.5431 -0.3457
  309PAPS   C2B 3449   1.999   7.792  11.874 -0.5195 -0.1450 -0.1447
  309PAPS   C3B 3450   2.095   7.899  11.426 -0.4193  0.0849  0.0889
  309PAPS   C4B 3451   1.825   7.872  11.054  0.0328  0.2341  0.0862
  310PAPS   CNO 3452   4.705   1.150   8.713 -0.0778  0.2666 -0.0022
  310PAPS   PO4 3453   4.915   1.349   9.087  0.1536 -0.1274 -0.3224
  310PAPS   GL1 3454   4.805   1.401   9.592 -0.0509 -0.3161  0.0760
  310PAPS   GL2 3455   4.566   1.660   9.634 -0.0791  0.1079  0.1363
  310PAPS   D1A 3456   4.983   1.341   9.933  0.0530  0.0339  0.2221
  310PAPS   D2A 3457   4.971   0.978   9.777 -0.1209  0.1620  0.0705
  310PAPS   D3A 3458   4.977   0.879  10.204  0.1753 -0.0615  0.2369
  310PAPS   D4A 3459   4.723   0.664  10.211 -0.1144 -0.2856  0.0643
  310PAPS   C5A 3460   4.640   0.592   9.853  0.0546 -0.0089  0.1894
  310PAPS   C1B 3461   4.602   1.675  10.042  0.3927 -0.0202 -0.0708
  310PAPS   C2B 3462   4.598   1.717  10.427  0.0983  0.0979  0.0550
  310PAPS   C3B 3463   4.308   1.805  10.707 -0.0961 -0.0209 -0.0997
  310PAPS   C4B 3464   4.200   1.653  11.069 -0.0133  0.0091  0.2160
  311PAPS   CNO 3465   8.173   7.387   9.454  0.1401 -0.2679 -0.1669
  311PAPS   PO4 3466   8.004   7.778   9.337  0.2904  0.1126  0.2464
  311PAPS   GL1 3467   7.901   7.566   9.794 -0.0302 -0.4376 -0.0821
  311PAPS   GL2 3468   7.870   7.794   9.942  0.3788  0.2394 -0.0154
  311PAPS   D1A 3469   7.628   7.356  10.127 -0.0250  0.1232 -0.1377
  311PAPS   D2A 3470   7.308   7.192   9.840  0.0500 -0.0534  0.3094
  311PAPS   D3A 3471   6.888   7.105   9.971  0.0005 -0.1443  0.0801
  311PAPS   D4A 3472   6.816   7.221  10.407  0.0437 -0.3179  0.3168
  311PAPS   C5A 3473   7.035   7.535  10.687 -0.0210 -0.2346  0.1498
  311PAPS   C1B 3474   7.917   7.665  10.396 -0.2076  0.7266  0.0741
  311PAPS   C2B 3475   7.945   7.568  10.800  0.2161  0.3849  0.2182
  311PAPS   C3B 3476   7.674   7.658  11.058 -0.3688  0.0085 -0.2140
  311PAPS   C4B 3477   7.758   7.767  11.503  0.0925 -0.4881 -0.0681
  312PAPS   CNO 3478   1.625   1.067   8.712 -0.2951  0.1255  0.1729
  312PAPS   PO4 3479   1.748   1.376   8.814 -0.0164  0.0149  0.2260
  312PAPS   GL1 3480   1.806   1.535   9.341  0.1776  0.2162 -0.0567
  312PAPS   GL2 3481   1.469   1.622   9.453 -0.2325 -0.0522 -0.0363
  312PAPS   D1A 3482   1.881   1.602   9.807  0.2753 -0.0207 -0.2315
  312PAPS   D2A 3483   1.828   1.263   9.934  0.0215 -0.1323 -0.2908
  312PAPS   D3A 3484   1.904   1.254  10.411 -0.2139  0.2725  0.1928
  312PAPS   D4A 3485   2.138   1.370  10.703  0.2030  0.1490 -0.3500
  312PAPS   C5A 3486   2.076   1.007  11.011 -0.2197 -0.1314 -0.0756
  312PAPS   C1B 3487   1.305   1.375   9.809 -0.0560  0.0211  0.3126
  312PAPS   C2B 3488   1.384   1.355  10.242 -0.2670 -0.0888 -0.0247
  312PAPS   C3B 3489   1.193   1.174  10.655  0.2109 -0.0590 -0.2586
  312PAPS   C4B 3490   1.182   0.796  11.102 -0.0782  0.2979 -0.1302
  313PAPS   CNO 3491   3.599   3.893   9.057  0.0112  0.0414 -0.0039
  313PAPS   PO4 3492   3.915   4.170   8.988  0.1672 -0.1533  0.0584
  313PAPS   GL1 3493   3.924   4.147   9.339 -0.0060 -0.0166 -0.2058
  313PAPS   GL2 3494   3.935   3.848   9.491 -0.2309 -0.1664 -0.1669
  313PAPS   D1A 3495   4.170   4.240   9.713 -0.3274 -0.1547 -0.1814
  313PAPS   D2A 3496   4.514   4.370   9.441 -0.0803  0.1772 -0.0457
  313PAPS   D3A 3497   4.589   4.634   9.824 -0.2554  0.0646  0.0949
  313PAPS   D4A 3498   4.429   4.405  10.226  0.1345 -0.2608  0.0751
  313PAPS   C5A 3499   4.385   4.017  10.073  0.3101 -0.0414  0.2411
  313PAPS   C1B 3500   3.802   3.986   9.898 -0.0848  0.1340 -0.0109
  313PAPS   C2B 3501   3.959   4.138  10.279 -0.0199 -0.3662 -0.1325
  313PAPS   C3B 3502   4.291   4.231  10.638  0.1649 -0.2500 -0.1842
  313PAPS   C4B 3503   4.481   3.897  10.555  0.1571 -0.0106 -0.2188
  314PAPS   CNO 3504   2.164   2.804   8.771 -0.0363 -0.0365 -0.0003
  314PAPS   PO4 3505   2.184   2.903   9.170  0.0519  0.3268 -0.1738
  314PAPS   GL1 3506   1.986   2.835   9.549  0.1389 -0.1503 -0.0245
  314PAPS   GL2 3507   1.964   2.558   9.673  0.1366  0.1591  0.1537
  314PAPS   D1A 3508   2.080   2.963  10.035  0.0467 -0.0645 -0.1113
  314PAPS   D2A 3509   1.885   2.821  10.322  0.0084 -0.1010  0.1671
  314PAPS   D3A 3510   1.822   3.237  10.689  0.0305 -0.2376  0.1366
  314PAPS   D4A 3511   2.059   3.010  11.086 -0.1743  0.0037 -0.0228
  314PAPS   C5A 3512   2.129   2.730  11.298  0.0855  0.2197  0.0824
  314PAPS   C1B 3513   2.187   2.464  10.060 -0.2118  0.3158 -0.1675
  314PAPS   C2B 3514   2.432   2.142  10.331 -0.0592 -0.2172  0.3036
  314PAPS   C3B 3515   2.349   1.893  10.697 -0.3779  0.2529  0.3758
  314PAPS   C4B 3516   2.602   1.609  10.883  0.0005  0.1129  0.0331
  315PAPS   CNO 3517   3.839   3.249   8.715  0.4112 -0.1012  0.2619
  315PAPS   PO4 3518   3.929   3.244   9.193 -0.1929 -0.0638 -0.0548
  315PAPS   GL1 3519   4.286   3.362   9.459  0.0997 -0.2581 -0.3883
  315PAPS   GL2 3520   4.322   3.648   9.566 -0.0340 -0.1247  0.0586
  315PAPS   D1A 3521   4.638   3.195   9.842 -0.0129  0.1607  0.1328
  315PAPS   D2A 3522   4.993   3.301   9.736  0.0957  0.1858  0.0230
  315PAPS   D3A 3523   5.053   3.022  10.161  0.0696  0.1448 -0.0630
  315PAPS   D4A 3524   5.226   2.612  10.160 -0.2250 -0.1330 -0.2803
  315PAPS   C5A 3525   5.221   2.375  10.576 -0.1127 -0.0219  0.0792
  315PAPS   C1B 3526   4.284   3.517   9.958 -0.2592  0.1538  0.0016
  315PAPS   C2B 3527   4.161   3.514  10.253 -0.0864 -0.0847  0.0832
  315PAPS   C3B 3528   4.139   3.470  10.741 -0.0809  0.1076 -0.0501
  315PAPS   C4B 3529   4.233   3.272  11.117 -0.0026  0.1595 -0.3060
  316PAPS   CNO 3530   2.242   2.360   8.482 -0.0639 -0.1397  0.0449
  316PAPS   PO4 3531   2.718   2.553   8.608  0.1241 -0.0738  0.0424
  316PAPS   GL1 3532   2.417   2.452   8.980  0.0926  0.5424  0.1808
  316PAPS   GL2 3533   2.339   2.480   9.273 -0.2788 -0.0511  0.1986
  316PAPS   D1A 3534   2.323   1.989   9.127 -0.0899 -0.1645 -0.1716
  316PAPS   D2A 3535   2.655   1.899   9.481 -0.1673  0.3241  0.0589
  316PAPS   D3A 3536   2.292   1.678   9.514  0.1430  0.0856 -0.0020
  316PAPS   D4A 3537   2.382   1.415   9.889 -0.1359 -0.1071 -0.1513
  316PAPS   C5A 3538   2.296   1.468  10.237 -0.0208 -0.2315 -0.1150
  316PAPS   C1B 3539   2.683   2.467   9.476  0.1182  0.2597  0.0203
  316PAPS   C2B 3540   2.717   2.368   9.938 -0.1305  0.2476  0.0555
  316PAPS   C3B 3541   2.879   2.326  10.385 -0.0328  0.0512 -0.2051
  316PAPS   C4B 3542   2.814   2.184  10.746  0.1455  0.1540  0.1626
  317PAPS   CNO 3543   5.584   0.578   9.083 -0.3196 -0.1348  0.1063
  317PAPS   PO4 3544   5.526   0.797   9.454 -0.1188 -0.0979 -0.4252
  317PAPS   GL1 3545   5.664   0.716   9.842 -0.1460 -0.1094  0.0942
  317PAPS   GL2 3546   5.424   0.857   9.979 -0.2262 -0.2060  0.1573
  317PAPS   D1A 3547   6.117   0.604   9.972 -0.1033  0.0195  0.1682
  317PAPS   D2A 3548   6.122   0.226   9.954  0.0624 -0.0360  0.3210
  317PAPS   D3A 3549   5.686   0.178  10.105 -0.2688  0.1139  0.3324
  317PAPS   D4A 3550   5.726   0.501  10.314 -0.2032  0.1829  0.1734
  317PAPS   C5A 3551   5.753   0.429  10.738  0.2719  0.0959 -0.2381
  317PAPS   C1B 3552   5.362   0.812  10.435 -0.2273 -0.1975  0.0386
  317PAPS   C2B 3553   5.346   0.673  10.916  0.0801 -0.1868 -0.0676
  317PAPS   C3B 3554   5.627   0.677  11.187  0.0174 -0.3578 -0.1229
  317PAPS   C4B 3555   6.017   0.484  11.412  0.0364  0.3342 -0.3290
  318PAPS   CNO 3556   5.373   6.480   9.130 -0.1044 -0.0669  0.0563
  318PAPS   PO4 3557   5.181   6.418   9.456 -0.1325 -0.1603 -0.2339
  318PAPS   GL1 3558   5.466   6.267   9.783 -0.4139  0.2235  0.1059
  318PAPS   GL2 3559   5.392   6.310  10.114 -0.2980  0.0625 -0.3751
  318PAPS   D1A 3560   5.889   6.344   9.998  0.2790 -0.4560  0.1106
  318PAPS   D2A 3561   6.278   6.513   9.858  0.0690  0.1396  0.0270
  318PAPS   D3A 3562   6.186   6.566  10.384  0.2706  0.0961  0.1186
  318PAPS   D4A 3563   5.801   6.412  10.539 -0.0216 -0.0494 -0.0515
  318PAPS   C5A 3564   5.625   6.350  10.944  0.0704  0.1251 -0.3846
  318PAPS   C1B 3565   5.273   6.247  10.534  0.1202  0.2075  0.0556
  318PAPS   C2B 3566   5.136   6.114  10.970 -0.0516 -0.1762  0.3204
  318PAPS   C3B 3567   4.840   6.270  11.215  0.1496 -0.1688  0.0939
  318PAPS   C4B 3568   4.870   6.304  11.676 -0.0204 -0.4098  0.2358
  319PAPS   CNO 3569   6.065   4.645   9.590 -0.0169 -0.2494 -0.0619
  319PAPS   PO4 3570   6.377   4.408   9.519  0.1254 -0.2217  0.4367
  319PAPS   GL1 3571   6.199   4.220   9.871 -0.3277 -0.1109 -0.0597
  319PAPS   GL2 3572   6.375   4.242  10.085  0.0049  0.0069 -0.0293
  319PAPS   D1A 3573   5.815   4.295  10.010  0.1601 -0.1301  0.2570
  319PAPS   D2A 3574   5.923   4.578  10.220  0.0680  0.2250 -0.2527
  319PAPS   D3A 3575   5.617   4.828  10.289 -0.2284 -0.0786  0.0960
  319PAPS   D4A 3576   5.487   4.598  10.514  0.1455  0.2364 -0.0860
  319PAPS   C5A 3577   5.171   4.392  10.645 -0.0119  0.3490 -0.0067
  319PAPS   C1B 3578   6.498   4.568  10.385 -0.0712 -0.0303  0.2649
  319PAPS   C2B 3579   6.756   4.454  10.710 -0.3971 -0.0641  0.0749
  319PAPS   C3B 3580   7.058   4.201  10.894 -0.3552 -0.0003 -0.1256
  319PAPS   C4B 3581   7.499   4.145  11.159  0.0510  0.1637  0.1760
  320PAPS   CNO 3582   2.588   3.986   9.104 -0.0385 -0.1973  0.0122
  320PAPS   PO4 3583   2.490   4.421   9.266  0.4360 -0.0134 -0.1745
  320PAPS   GL1 3584   2.325   4.493   9.629 -0.0462  0.1097  0.2420
  320PAPS   GL2 3585   2.365   4.780   9.876  0.2060  0.1854  0.0309
  320PAPS   D1A 3586   2.158   4.274   9.945  0.2746 -0.0537 -0.1756
  320PAPS   D2A 3587   2.394   4.254  10.325  0.0877 -0.4333  0.2833
  320PAPS   D3A 3588   2.305   4.398  10.683  0.2202  0.1519 -0.0676
  320PAPS   D4A 3589   2.079   4.100  10.618  0.1006 -0.3637 -0.1355
  320PAPS   C5A 3590   1.709   4.186  10.275 -0.2329 -0.3130  0.1190
  320PAPS   C1B 3591   2.011   4.643  10.261 -0.1095 -0.2497 -0.0740
  320PAPS   C2B 3592   1.880   4.585  10.698 -0.2744  0.4951  0.2417
  320PAPS   C3B 3593   1.939   4.532  11.090 -0.0925  0.2013 -0.0913
  320PAPS   C4B 3594   2.253   4.752  11.370  0.0037  0.1170  0.2186
  321PAPS   CNO 3595   0.510   6.292   9.061 -0.1658 -0.0240 -0.0197
  321PAPS   PO4 3596   0.453   5.969   9.404 -0.3345  0.2987 -0.2225
  321PAPS   GL1 3597   0.636   6.086   9.827 -0.1312  0.1955  0.0777
  321PAPS   GL2 3598   0.339   6.006   9.872 -0.0437  0.2070 -0.2279
  321PAPS   D1A 3599   0.644   6.356  10.140  0.0697  0.0768 -0.1734
  321PAPS   D2A 3600   0.559   6.821  10.166 -0.2555 -0.1876 -0.1134
  321PAPS   D3A 3601   0.965   6.761  10.308  0.2489  0.1605  0.0830
  321PAPS   D4A 3602   1.029   6.891  10.729 -0.0062 -0.0453  0.0666
  321PAPS   C5A 3603   0.766   6.816  11.014 -0.1279  0.2085 -0.3837
  321PAPS   C1B 3604   0.321   5.986  10.344 -0.2178 -0.2417 -0.1138
  321PAPS   C2B 3605   0.435   5.962  10.798  0.0354 -0.0715  0.0766
  321PAPS   C3B 3606   0.557   5.879  11.181  0.1438  0.1257 -0.2645
  321PAPS   C4B 3607   0.672   6.062  11.508 -0.1747  0.0164 -0.0032
  322PAPS   CNO 3608   5.605   7.647   9.510  0.0426  0.1788 -0.0083
  322PAPS   PO4 3609   5.653   7.196   9.436  0.0769  0.0615  0.4815
  322PAPS   GL1 3610   5.436   7.269   9.903  0.0202 -0.3242  0.2842
  322PAPS   GL2 3611   5.340   7.673   9.995  0.0558 -0.0402 -0.4422
  322PAPS   D1A 3612   5.415   7.227  10.327  0.0484  0.0708 -0.2405
  322PAPS   D2A 3613   5.011   7.339  10.349  0.0179 -0.1107  0.2217
  322PAPS   D3A 3614   4.852   7.454  10.674  0.2103 -0.0639 -0.0465
  322PAPS   D4A 3615   5.045   7.679  10.931  0.1246  0.4505 -0.1641
  322PAPS   C5A 3616   4.826   7.736  11.313  0.2400 -0.0305 -0.0595
  322PAPS   C1B 3617   5.390   7.696  10.529 -0.0671  0.0245  0.0347
  322PAPS   C2B 3618   5.524   7.854  10.951 -0.2641 -0.0613 -0.0194
  322PAPS   C3B 3619   5.292   8.081  11.268  0.2414 -0.0350  0.1240
  322PAPS   C4B 3620   4.971   8.168  11.552  0.3046 -0.2277  0.1095
  323PAPS   CNO 3621   6.663   1.398   9.355  0.1728 -0.1148  0.1876
  323PAPS   PO4 3622   6.694   1.538   9.734 -0.0027  0.0361  0.0868
  323PAPS   GL1 3623   6.705   1.118   9.769 -0.1548 -0.0928 -0.1613
  323PAPS   GL2 3624   6.470   0.989   9.855 -0.0745  0.1674 -0.2438
  323PAPS   D1A 3625   6.929   0.829  10.028 -0.0804 -0.0481 -0.1449
  323PAPS   D2A 3626   6.886   0.790  10.379 -0.1580  0.0072  0.2264
  323PAPS   D3A 3627   6.992   0.380  10.242 -0.0073 -0.0244 -0.0585
  323PAPS   D4A 3628   7.119   0.217  10.692 -0.1089  0.1102  0.1795
  323PAPS   C5A 3629   7.486   0.104  10.659  0.0267 -0.1590  0.0468
  323PAPS   C1B 3630   6.448   0.899  10.295  0.0472  0.1894 -0.3521
  323PAPS   C2B 3631   6.525   1.012  10.713  0.1141 -0.1347 -0.2690
  323PAPS   C3B 3632   6.885   1.001  10.963  0.0796 -0.1589 -0.0498
  323PAPS   C4B 3633   7.199   0.892  11.214 -0.4562  0.0285  0.0428
  324PAPS   CNO 3634   1.751   4.898   8.832  0.0103 -0.0359 -0.1500
  324PAPS   PO4 3635   1.498   4.941   9.125  0.1895  0.3013  0.0455
  324PAPS   GL1 3636   1.614   4.864   9.553  0.2917  0.0522 -0.1361
  324PAPS   GL2 3637   1.310   4.856   9.675  0.1223  0.0961 -0.0265
  324PAPS   D1A 3638   1.829   4.697   9.770  0.0146  0.2056  0.0739
  324PAPS   D2A 3639   1.744   4.364   9.637  0.0746 -0.1813  0.3540
  324PAPS   D3A 3640   1.237   4.350   9.788 -0.4331 -0.0463 -0.3203
  324PAPS   D4A 3641   1.041   4.288  10.103  0.2362 -0.0197  0.1372
  324PAPS   C5A 3642   1.099   4.106  10.484 -0.0231 -0.0681  0.0409
  324PAPS   C1B 3643   1.395   4.820  10.111 -0.0100  0.0100  0.1145
  324PAPS   C2B 3644   1.438   4.607  10.515  0.1906  0.0790  0.2495
  324PAPS   C3B 3645   1.606   4.935  10.927  0.0498 -0.2275  0.5531
  324PAPS   C4B 3646   1.802   5.265  11.182 -0.0272  0.3179  0.0471
  325PAPS   CNO 3647   2.784  -0.467   8.929 -0.2612  0.0230  0.1282
  325PAPS   PO4 3648   2.608  -0.318   9.341  0.0774  0.0655  0.0277
  325PAPS   GL1 3649   2.612   0.051   9.596 -0.3138 -0.1368 -0.1913
  325PAPS   GL2 3650   2.323   0.096   9.734 -0.0332 -0.1666 -0.1850
  325PAPS   D1A 3651   3.025   0.273   9.604 -0.2441  0.0965 -0.3718
  325PAPS   D2A 3652   3.018   0.000  10.051  0.0264  0.2109 -0.2255
  325PAPS   D3A 3653   2.845   0.462  10.086  0.1855  0.0945 -0.2603
  325PAPS   D4A 3654   3.109   0.324  10.433  0.0243 -0.0151  0.3257
  325PAPS   C5A 3655   3.150   0.499  10.872  0.3118 -0.0749 -0.2023
  325PAPS   C1B 3656   2.290   0.368  10.078  0.0443 -0.3902 -0.3459
  325PAPS   C2B 3657   2.458   0.697  10.314  0.2368 -0.0377 -0.1508
  325PAPS   C3B 3658   2.483   1.041  10.464 -0.1043 -0.1125  0.0893
  325PAPS   C4B 3659   2.578   1.085  10.834  0.2640 -0.2279 -0.1947
  326PAPS   CNO 3660   7.270   2.892   9.684  0.0067  0.2236 -0.0006
  326PAPS   PO4 3661   7.145   2.546   9.613  0.1010 -0.2438  0.2172
  326PAPS   GL1 3662   7.121   2.300   9.946  0.1348  0.1238 -0.0050
  326PAPS   GL2 3663   7.342   2.060  10.051 -0.1474 -0.0651 -0.2855
  326PAPS   D1A 3664   6.878   2.257  10.308  0.1629 -0.1945 -0.0466
  326PAPS   D2A 3665   6.591   2.325  10.664 -0.0831  0.1012 -0.0915
  326PAPS   D3A 3666   6.886   2.313  10.922  0.1701  0.0467 -0.1302
  326PAPS   D4A 3667   6.927   1.957  10.798 -0.1376  0.1130  0.1182
  326PAPS   C5A 3668   7.196   1.783  11.203  0.0764 -0.1128  0.0294
  326PAPS   C1B 3669   7.357   2.209  10.531 -0.0698 -0.1448  0.3058
  326PAPS   C2B 3670   7.418   2.064  10.832  0.0656  0.0077  0.4612
  326PAPS   C3B 3671   7.637   1.918  11.120 -0.1759  0.4482  0.1998
  326PAPS   C4B 3672   7.751   1.604  11.392  0.0484 -0.0173  0.0596
  327PAPS   CNO 3673   2.749   4.159   9.587  0.0366  0.1698  0.0034
  327PAPS   PO4 3674   2.702   3.662   9.427  0.2522  0.1628 -0.0046
  327PAPS   GL1 3675   2.370   3.641   9.723 -0.0578  0.3292  0.3310
  327PAPS   GL2 3676   2.416   3.402   9.977  0.0820 -0.1679  0.7590
  327PAPS   D1A 3677   2.139   3.811  10.096  0.0474  0.2978  0.1597
  327PAPS   D2A 3678   2.232   3.623  10.468  0.2437 -0.3593  0.1570
  327PAPS   D3A 3679   2.523   3.910  10.636 -0.0492 -0.1007  0.0141
  327PAPS   D4A 3680   2.551   4.032  11.037  0.0932  0.0473  0.0345
  327PAPS   C5A 3681   2.258   4.133  11.304  0.0262 -0.2074  0.3104
  327PAPS   C1B 3682   2.408   3.212  10.334  0.0911 -0.3016  0.0308
  327PAPS   C2B 3683   2.270   2.959  10.648 -0.1339  0.1107 -0.1192
  327PAPS   C3B 3684   2.348   2.516  10.634  0.0214 -0.0381  0.0745
  327PAPS   C4B 3685   2.175   2.289  11.009 -0.1076 -0.2252 -0.0296
  328PAPS   CNO 3686   3.117   4.037   9.207  0.0186 -0.0912  0.1021
  328PAPS   PO4 3687   3.356   4.297   9.392  0.1265 -0.4202 -0.1896
  328PAPS   GL1 3688   3.420   3.953   9.616 -0.2268  0.1148 -0.0415
  328PAPS   GL2 3689   3.080   3.884   9.769  0.1209  0.0993  0.0403
  328PAPS   D1A 3690   3.709   3.479   9.671  0.0898  0.0801  0.1894
  328PAPS   D2A 3691   3.710   3.434  10.085 -0.2636 -0.3799  0.2439
  328PAPS   D3A 3692   3.313   3.548   9.936 -0.1843 -0.0923  0.1219
  328PAPS   D4A 3693   3.131   3.758  10.240 -0.0502  0.1304  0.1578
  328PAPS   C5A 3694   2.702   3.782  10.147  0.3382  0.1375 -0.0943
  328PAPS   C1B 3695   3.364   4.183  10.056 -0.0835 -0.2462  0.0176
  328PAPS   C2B 3696   3.488   4.262  10.393  0.1485 -0.1108  0.0165
  328PAPS   C3B 3697   3.755   4.220  10.748 -0.0230 -0.0433  0.2734
  328PAPS   C4B 3698   3.941   3.874  10.875 -0.1787  0.2120  0.1349
  329PAPS   CNO 3699   5.332   5.442   9.110  0.2470 -0.1577 -0.0741
  329PAPS   PO4 3700   4.992   5.345   9.386  0.0922 -0.1989 -0.0978
  329PAPS   GL1 3701   5.340   5.212   9.582  0.1035  0.0036 -0.0168
  329PAPS   GL2 3702   5.554   5.436   9.591 -0.1034 -0.1336 -0.1193
  329PAPS   D1A 3703   5.557   4.898   9.775  0.1940 -0.0735 -0.1728
  329PAPS   D2A 3704   5.977   5.000  10.002 -0.4040 -0.2258 -0.1479
  329PAPS   D3A 3705   5.703   5.317  10.039  0.0179  0.0450  0.1021
  329PAPS   D4A 3706   5.607   5.279  10.440 -0.0556 -0.0221  0.0075
  329PAPS   C5A 3707   5.325   5.288  10.757  0.2378  0.0296  0.0387
  329PAPS   C1B 3708   5.262   5.679   9.901 -0.5279 -0.0382  0.0189
  329PAPS   C2B 3709   4.772   5.630   9.975 -0.1374  0.1179 -0.4588
  329PAPS   C3B 3710   4.571   5.242   9.899  0.1323  0.0702  0.3501
  329PAPS   C4B 3711   4.342   5.121   9.617  0.1137  0.1261  0.1255
  330PAPS   CNO 3712   5.285   3.241   9.173 -0.4930  0.3419 -0.0996
  330PAPS   PO4 3713   5.324   2.849   8.946 -0.0023  0.2388 -0.1946
  330PAPS   GL1 3714   5.403   2.690   9.431  0.1654 -0.2148 -0.2650
  330PAPS   GL2 3715   5.288   2.925   9.575  0.0990 -0.0402 -0.0606
  330PAPS   D1A 3716   5.452   2.411   9.770 -0.3768 -0.0214 -0.0987
  330PAPS   D2A 3717   5.659   2.838   9.899 -0.1093  0.1522  0.0556
  330PAPS   D3A 3718   5.579   2.936  10.360  0.0020  0.0946 -0.0910
  330PAPS   D4A 3719   5.784   3.149  10.689 -0.1160  0.1276  0.0749
  330PAPS   C5A 3720   5.941   2.808  10.974  0.2962  0.3687 -0.1449
  330PAPS   C1B 3721   5.499   3.363   9.696 -0.0116  0.0719  0.1505
  330PAPS   C2B 3722   5.436   3.462  10.110 -0.1524  0.2350 -0.0010
  330PAPS   C3B 3723   5.354   3.407  10.591 -0.1732  0.1628  0.2392
  330PAPS   C4B 3724   5.267   3.264  10.975 -0.0939  0.2327  0.0727
  331PAPS   CNO 3725   5.922   3.289   8.964  0.2589 -0.2035  0.2181
  331PAPS   PO4 3726   6.126   3.407   9.236  0.0621 -0.2104  0.1236
  331PAPS   GL1 3727   5.953   3.477   9.687  0.0170  0.0903 -0.0891
  331PAPS   GL2 3728   5.930   3.782   9.693 -0.1489 -0.0335 -0.3962
  331PAPS   D1A 3729   5.928   3.273  10.170  0.1834  0.1047  0.2671
  331PAPS   D2A 3730   6.173   3.052   9.802  0.1955 -0.0726  0.1396
  331PAPS   D3A 3731   6.364   2.923  10.032  0.0706 -0.1080 -0.1700
  331PAPS   D4A 3732   6.075   2.856  10.332  0.3013  0.2940  0.3818
  331PAPS   C5A 3733   6.252   2.792  10.655 -0.1379  0.0389  0.0465
  331PAPS   C1B 3734   6.010   3.838  10.121 -0.2327 -0.2700 -0.1161
  331PAPS   C2B 3735   6.251   4.048  10.492 -0.0293  0.1688 -0.3181
  331PAPS   C3B 3736   6.116   4.041  10.960 -0.1971 -0.2480 -0.0623
  331PAPS   C4B 3737   6.180   3.826  11.268  0.2917  0.1428 -0.2674
  332PAPS   CNO 3738   4.245   6.504   9.262  0.4324  0.0399  0.1653
  332PAPS   PO4 3739   3.949   6.127   9.097  0.1798  0.0279  0.1265
  332PAPS   GL1 3740   4.095   6.046   9.452  0.0169  0.3013  0.4151
  332PAPS   GL2 3741   3.895   6.258   9.595 -0.1138  0.2391 -0.1134
  332PAPS   D1A 3742   4.342   6.054   9.871  0.3581  0.0065 -0.2979
  332PAPS   D2A 3743   4.113   5.592   9.727 -0.2190 -0.0493 -0.2201
  332PAPS   D3A 3744   4.154   5.597  10.210  0.0685 -0.1726  0.2572
  332PAPS   D4A 3745   4.483   5.503  10.518  0.2579  0.0110 -0.2243
  332PAPS   C5A 3746   4.359   5.397  10.905  0.2225 -0.0254 -0.1079
  332PAPS   C1B 3747   3.804   5.947   9.937 -0.0971  0.1397 -0.2385
  332PAPS   C2B 3748   3.914   6.044  10.349 -0.0794  0.0859 -0.1977
  332PAPS   C3B 3749   3.785   5.791  10.660  0.0934  0.1492  0.0123
  332PAPS   C4B 3750   3.630   5.694  11.067 -0.0057 -0.0542  0.0241
  333PAPS   CNO 3751   2.641   5.816   9.155  0.0005 -0.0687  0.0696
  333PAPS   PO4 3752   2.311   5.929   9.476  0.3891 -0.0632 -0.0005
  333PAPS   GL1 3753   2.672   6.201   9.595  0.1437  0.4539  0.1275
  333PAPS   GL2 3754   2.869   6.480   9.648 -0.0265 -0.0510  0.1109
  333PAPS   D1A 3755   3.018   6.015   9.938  0.0332  0.4269  0.3598
  333PAPS   D2A 3756   2.649   6.249  10.139 -0.0248  0.0471  0.1811
  333PAPS   D3A 3757   2.738   6.382  10.579  0.2210 -0.1868  0.1487
  333PAPS   D4A 3758   2.481   6.379  10.923  0.1428  0.0071 -0.0952
  333PAPS   C5A 3759   2.550   6.646  11.224 -0.0109  0.0535 -0.0331
  333PAPS   C1B 3760   3.007   6.627   9.953  0.1364  0.1334 -0.1550
  333PAPS   C2B 3761   2.994   6.782  10.392  0.1044  0.1213 -0.0627
  333PAPS   C3B 3762   3.135   6.749  10.784  0.0695 -0.2947 -0.2194
  333PAPS   C4B 3763   2.984   6.490  11.090  0.0423  0.4588  0.2136
  334PAPS   CNO 3764   0.732   6.730   9.301 -0.0110 -0.0753  0.1404
  334PAPS   PO4 3765   1.139   6.791   9.263 -0.3288 -0.2418  0.0246
  334PAPS   GL1 3766   1.423   7.194   9.497  0.1859  0.2197  0.0226
  334PAPS   GL2 3767   1.694   7.025   9.637  0.2726  0.0776 -0.4142
  334PAPS   D1A 3768   1.440   7.463   9.861  0.0705 -0.2627  0.1477
  334PAPS   D2A 3769   0.957   7.499  10.000  0.1524 -0.1855  0.1575
  334PAPS   D3A 3770   1.006   7.883  10.060 -0.0200  0.0523  0.1363
  334PAPS   D4A 3771   0.927   8.071  10.386  0.2478  0.2934 -0.1778
  334PAPS   C5A 3772   0.640   8.358  10.294  0.0318 -0.1223 -0.1475
  334PAPS   C1B 3773   1.813   7.079   9.975 -0.2407  0.0365 -0.1754
  334PAPS   C2B 3774   1.865   7.249  10.463 -0.1654 -0.4022 -0.0411
  334PAPS   C3B 3775   1.940   7.207  10.875  0.1610 -0.3588 -0.1361
  334PAPS   C4B 3776   2.238   7.057  11.029 -0.2216 -0.0736 -0.0955
  335PAPS   CNO 3777   4.642   8.229   9.415  0.0323  0.1686 -0.0794
  335PAPS   PO4 3778   4.439   7.863   9.339 -0.3132  0.1205  0.1672
  335PAPS   GL1 3779   4.689   7.623   9.586 -0.1938  0.1494 -0.1991
  335PAPS   GL2 3780   4.717   7.894   9.868  0.1554 -0.2786  0.1301
  335PAPS   D1A 3781   4.701   7.390   9.911 -0.3761  0.1075  0.1545
  335PAPS   D2A 3782   4.527   6.954   9.819 -0.0123 -0.0477  0.1529
  335PAPS   D3A 3783   4.549   6.965  10.176  0.1421  0.1032  0.1901
  335PAPS   D4A 3784   4.488   7.274  10.359 -0.2714  0.1953 -0.0689
  335PAPS   C5A 3785   4.467   7.130  10.775 -0.0535  0.1231  0.1060
  335PAPS   C1B 3786   4.713   7.845  10.235  0.0529  0.2150  0.0254
  335PAPS   C2B 3787   4.525   7.879  10.679 -0.3139 -0.2417  0.1173
  335PAPS   C3B 3788   4.323   7.622  10.940 -0.2664  0.2379  0.2924
  335PAPS   C4B 3789   4.018   7.618  11.309 -0.2570 -0.2138 -0.2853
  336PAPS   CNO 3790   0.931   6.248   9.412 -0.1399 -0.1283  0.2939
  336PAPS   PO4 3791   1.262   6.214   9.653 -0.0147 -0.2163  0.1536
  336PAPS   GL1 3792   1.190   6.027  10.036 -0.0188  0.1054 -0.1933
  336PAPS   GL2 3793   1.308   5.745  10.038 -0.2206  0.2294  0.1279
  336PAPS   D1A 3794   1.123   6.294  10.360 -0.0316 -0.0985  0.1692
  336PAPS   D2A 3795   1.094   6.412  10.815  0.0467  0.0622  0.0092
  336PAPS   D3A 3796   0.680   6.419  10.593 -0.2614  0.0510 -0.0358
  336PAPS   D4A 3797   0.417   6.782  10.635 -0.1307 -0.0539 -0.2770
  336PAPS   C5A 3798   0.485   7.169  10.838 -0.0953 -0.1316  0.0156
  336PAPS   C1B 3799   1.243   5.676  10.406 -0.2430  0.0204 -0.0782
  336PAPS   C2B 3800   1.352   5.384  10.712  0.0940 -0.0970  0.2154
  336PAPS   C3B 3801   1.301   5.301  11.155  0.0766 -0.2585 -0.3005
  336PAPS   C4B 3802   1.203   5.301  11.603 -0.3265  0.2326  0.1122
  337PAPS   CNO 3803   0.777   2.759   9.206  0.0491 -0.2026  0.1407
  337PAPS   PO4 3804   0.949   2.882   9.526  0.0845 -0.0963  0.0775
  337PAPS   GL1 3805   1.328   2.772   9.666  0.0370 -0.1353  0.0531
  337PAPS   GL2 3806   1.428   2.507   9.732 -0.0106  0.0546 -0.1807
  337PAPS   D1A 3807   1.576   2.997   9.952 -0.0808 -0.4904  0.0522
  337PAPS   D2A 3808   1.390   3.384   9.872 -0.3858  0.3409 -0.1326
  337PAPS   D3A 3809   0.857   3.385   9.904  0.0189 -0.1090 -0.0227
  337PAPS   D4A 3810   1.032   3.048  10.122  0.2422 -0.1587 -0.1150
  337PAPS   C5A 3811   1.411   3.056  10.444  0.1121 -0.1818  0.0096
  337PAPS   C1B 3812   1.339   2.588  10.263  0.2695  0.0432 -0.0894
  337PAPS   C2B 3813   1.273   2.632  10.702 -0.0614 -0.0819  0.2717
  337PAPS   C3B 3814   0.956   2.660  10.966  0.0253  0.0615 -0.0076
  337PAPS   C4B 3815   1.082   2.661  11.343 -0.3309  0.0234 -0.1069
  338PAPS   CNO 3816   0.150   0.545   9.230  0.2207 -0.1503 -0.4235
  338PAPS   PO4 3817   0.218   1.033   9.172  0.3885 -0.0545 -0.2202
  338PAPS   GL1 3818   0.399   0.890   9.558 -0.0712  0.0767  0.3237
  338PAPS   GL2 3819   0.332   1.092   9.838  0.1220 -0.2075  0.1259
  338PAPS   D1A 3820   0.661   0.715   9.871 -0.2081 -0.0138  0.0206
  338PAPS   D2A 3821   0.320   0.438   9.829 -0.2003 -0.1428 -0.1079
  338PAPS   D3A 3822   0.579  -0.035   9.745 -0.1457  0.0004 -0.0242
  338PAPS   D4A 3823   0.526   0.073  10.164  0.1848  0.0800  0.0355
  338PAPS   C5A 3824   0.502   0.037  10.642  0.0074 -0.1983 -0.3740
  338PAPS   C1B 3825   0.288   0.988  10.175  0.2532 -0.2407 -0.4571
  338PAPS   C2B 3826  -0.005   1.044  10.503  0.0186  0.1133 -0.0006
  338PAPS   C3B 3827  -0.285   1.139  10.722 -0.0221  0.0776  0.0199
  338PAPS   C4B 3828  -0.399   1.325  11.023  0.1431 -0.0774  0.0874
  339POPE   NH3 3829   0.300   7.581  12.983 -0.1179  0.2499 -0.0622
  339POPE   PO4 3830   0.226   7.361  13.361 -0.1720  0.0300 -0.1822
  339POPE   GL1 3831   0.021   7.135  13.107  0.6007 -0.0402  0.3461
  339POPE   GL2 3832   0.375   7.055  12.883 -0.0785 -0.1488 -0.0868
  339POPE   C1A 3833  -0.115   7.052  12.664 -0.0961  0.2868  0.2954
  339POPE   D2A 3834  -0.414   7.057  12.349 -0.0593 -0.1077 -0.2367
  339POPE   C3A 3835  -0.346   7.048  12.023 -0.2982 -0.7512  0.1239
  339POPE   C4A 3836  -0.242   7.302  11.691 -0.0895 -0.1987 -0.3226
  339POPE   C1B 3837   0.338   6.834  12.546  0.1638  0.0203  0.0809
  339POPE   C2B 3838   0.172   6.813  12.165  0.1241  0.2180 -0.1584
  339POPE   C3B 3839   0.143   6.739  11.816  0.0094  0.0477 -0.1554
  339POPE   C4B 3840  -0.098   6.772  11.514  0.2147 -0.0499  0.0929
  340POPE   NH3 3841   7.141   3.466  13.511 -0.0338 -0.0338  0.3118
  340POPE   PO4 3842   7.528   3.186  13.279  0.0718 -0.0164 -0.2108
  340POPE   GL1 3843   7.645   3.265  12.812 -0.0227 -0.0777 -0.1339
  340POPE   GL2 3844   7.831   3.489  12.870  0.3409 -0.6363 -0.1026
  340POPE   C1A 3845   7.898   3.145  12.426  0.0858 -0.0543 -0.0429
  340POPE   D2A 3846   8.144   3.216  12.020  0.1834 -0.0716  0.2759
  340POPE   C3A 3847   8.099   3.654  11.785  0.0739 -0.3782 -0.1990
  340POPE   C4A 3848   8.114   4.108  11.749 -0.3782  0.0028 -0.0137
  340POPE   C1B 3849   7.710   3.598  12.460 -0.3227  0.0912  0.1049
  340POPE   C2B 3850   7.706   3.816  12.117  0.2506 -0.0712 -0.2269
  340POPE   C3B 3851   7.611   4.050  11.850  0.1127  0.0960 -0.1133
  340POPE   C4B 3852   7.461   4.384  11.630  0.0635 -0.1805 -0.0769
  341POPE   NH3 3853   0.944   5.756   9.608  0.0815  0.0617  0.0625
  341POPE   PO4 3854   1.068   5.401   9.700 -0.1977  0.2792  0.3893
  341POPE   GL1 3855   0.960   5.290  10.073 -0.1900  0.1391  0.2964
  341POPE   GL2 3856   0.846   5.008  10.000 -0.1248  0.0485  0.0829
  341POPE   C1A 3857   1.108   5.009  10.494 -0.2073 -0.2982  0.0051
  341POPE   D2A 3858   1.107   4.865  10.912  0.1246  0.2519 -0.0267
  341POPE   C3A 3859   1.320   4.389  10.972 -0.0090 -0.0315  0.0613
  341POPE   C4A 3860   1.252   3.936  10.938 -0.1642  0.1733 -0.3777
  341POPE   C1B 3861   0.574   5.061  10.270  0.2414 -0.2004 -0.2723
  341POPE   C2B 3862   0.579   4.978  10.781 -0.0974 -0.1615 -0.1148
  341POPE   C3B 3863   0.460   5.109  11.127 -0.1609  0.0310  0.2153
  341POPE   C4B 3864   0.359   5.438  11.473 -0.1986  0.1396 -0.2569
  342POPE   NH3 3865   4.440   1.408   9.166  0.1879 -0.0693  0.0839
  342POPE   PO4 3866   4.619   1.732   8.976 -0.2574 -0.0393 -0.2148
  342POPE   GL1 3867   4.242   1.854   9.276 -0.1577  0.3234  0.3486
  342POPE   GL2 3868   3.987   1.726   9.447  0.2346  0.0498  0.1528
  342POPE   C1A 3869   4.348   2.236   9.412  0.0433  0.0941 -0.0089
  342POPE   D2A 3870   4.315   2.545   9.811  0.0206 -0.0166  0.0932
  342POPE   C3A 3871   4.149   2.469  10.166  0.1091  0.4863 -0.1548
  342POPE   C4A 3872   3.732   2.332  10.263  0.0066  0.1325  0.0656
  342POPE   C1B 3873   4.165   1.977   9.834 -0.0287 -0.0672  0.0615
  342POPE   C2B 3874   4.089   2.003  10.174 -0.1360  0.3398  0.1566
  342POPE   C3B 3875   4.023   2.202  10.616 -0.0979 -0.2246  0.0461
  342POPE   C4B 3876   3.700   2.383  10.787  0.2643 -0.2328 -0.2663
  343PUPE   NH3 3877   7.006   1.297  13.201 -0.0550 -0.4740 -0.0456
  343PUPE   PO4 3878   7.314   0.980  13.112  0.0372 -0.2891  0.1598
  343PUPE   GL1 3879   7.548   1.173  12.768  0.2553 -0.0532  0.0482
  343PUPE   GL2 3880   7.744   1.035  12.633  0.0626 -0.1114  0.0972
  343PUPE   D1A 3881   7.757   1.515  12.585 -0.0795  0.0134 -0.2417
  343PUPE   D2A 3882   7.441   1.512  12.268 -0.0784 -0.0858 -0.2586
  343PUPE   D3A 3883   7.625   1.833  12.147 -0.0236 -0.1225 -0.0060
  343PUPE   D4A 3884   7.662   2.189  12.053 -0.0330 -0.2641 -0.0574
  343PUPE   D5A 3885   8.058   2.318  11.826 -0.0134 -0.1021 -0.0225
  343PUPE   C1B 3886   7.660   1.016  12.272  0.0620 -0.4499 -0.0207
  343PUPE   C2B 3887   7.714   1.368  11.858 -0.1679  0.2633  0.0557
  343PUPE   C3B 3888   7.384   1.585  11.716  0.4975 -0.2279  0.4356
  343PUPE   C4B 3889   7.580   2.004  11.612  0.1326  0.0895 -0.1579
  344PUPE   NH3 3890   5.760   6.509  13.186 -0.1055 -0.2710 -0.2497
  344PUPE   PO4 3891   6.004   6.091  13.161 -0.1418  0.3082  0.0737
  344PUPE   GL1 3892   6.008   6.351  12.723 -0.0643  0.0883 -0.2942
  344PUPE   GL2 3893   5.734   6.334  12.741 -0.0047 -0.2870  0.0917
  344PUPE   D1A 3894   5.984   6.617  12.359 -0.1952 -0.0157 -0.3074
  344PUPE   D2A 3895   5.856   6.462  12.032  0.1129  0.2019 -0.1562
  344PUPE   D3A 3896   5.683   6.797  11.792  0.0877  0.0767  0.2768
  344PUPE   D4A 3897   5.349   7.073  11.512  0.3674 -0.4817 -0.2767
  344PUPE   D5A 3898   5.448   6.789  11.230 -0.0373  0.1864 -0.1786
  344PUPE   C1B 3899   5.702   6.092  12.370 -0.0650  0.0387  0.0806
  344PUPE   C2B 3900   5.705   5.979  11.960  0.1438 -0.0425 -0.0973
  344PUPE   C3B 3901   5.794   6.229  11.597  0.1219 -0.1900  0.1036
  344PUPE   C4B 3902   5.934   6.520  11.355  0.0271  0.0342  0.2356
  345PUPE   NH3 3903   4.057   2.211  13.288  0.0717 -0.1553 -0.2200
  345PUPE   PO4 3904   4.425   2.050  13.030 -0.2023  0.2814 -0.0365
  345PUPE   GL1 3905   4.394   2.276  12.657 -0.3736 -0.2238  0.2379
  345PUPE   GL2 3906   4.397   2.037  12.430  0.0551 -0.1711 -0.0331
  345PUPE   D1A 3907   4.319   2.559  12.272 -0.3083 -0.0411 -0.0981
  345PUPE   D2A 3908   4.394   2.426  11.898  0.2502  0.0674 -0.1000
  345PUPE   D3A 3909   4.293   2.157  11.562 -0.1818 -0.4333  0.1171
  345PUPE   D4A 3910   3.919   1.830  11.525 -0.1906 -0.0841 -0.0565
  345PUPE   D5A 3911   3.582   1.953  11.689  0.3122  0.2175 -0.2589
  345PUPE   C1B 3912   4.599   1.980  12.087 -0.2004 -0.0902  0.0784
  345PUPE   C2B 3913   4.844   1.988  11.692 -0.1901  0.2897 -0.0750
  345PUPE   C3B 3914   4.993   2.112  11.314 -0.1429 -0.0327  0.0003
  345PUPE   C4B 3915   5.183   2.406  11.097 -0.2564 -0.0007 -0.2828
  346PUPE   NH3 3916   4.623   3.007  13.140 -0.1063  0.1041 -0.0614
  346PUPE   PO4 3917   4.989   3.260  12.995 -0.2354  0.0718  0.1424
  346PUPE   GL1 3918   5.278   3.378  12.772 -0.4682  0.1337 -0.0806
  346PUPE   GL2 3919   5.119   3.442  12.556 -0.4452 -0.1574  0.2138
  346PUPE   D1A 3920   5.656   3.468  12.496  0.2317  0.2114  0.0529
  346PUPE   D2A 3921   5.584   3.030  12.275 -0.0615  0.0467 -0.0817
  346PUPE   D3A 3922   5.836   2.755  12.107 -0.0931 -0.4599 -0.0048
  346PUPE   D4A 3923   5.654   2.635  11.731 -0.2762  0.1640  0.2368
  346PUPE   D5A 3924   5.987   2.879  11.472  0.3089 -0.1008 -0.0331
  346PUPE   C1B 3925   5.157   3.352  12.230 -0.1449  0.0608  0.2528
  346PUPE   C2B 3926   5.095   3.445  11.835 -0.0740 -0.1919  0.0316
  346PUPE   C3B 3927   5.110   3.213  11.432 -0.0684  0.2354  0.3632
  346PUPE   C4B 3928   4.957   2.887  11.156 -0.3420  0.0724  0.0295
  347PUPE   NH3 3929   5.340   0.058  13.049  0.1207 -0.0048 -0.0686
  347PUPE   PO4 3930   4.915  -0.193  13.207  0.0525 -0.0229  0.1549
  347PUPE   GL1 3931   4.502  -0.025  12.997  0.1007 -0.4137  0.3367
  347PUPE   GL2 3932   4.567  -0.116  12.702 -0.1780  0.3627 -0.0454
  347PUPE   D1A 3933   4.409   0.381  13.155 -0.1972  0.0181  0.1663
  347PUPE   D2A 3934   4.282   0.417  12.761 -0.1315 -0.0250  0.0332
  347PUPE   D3A 3935   4.584   0.356  12.521 -0.2411  0.0760  0.1141
  347PUPE   D4A 3936   4.874   0.664  12.619 -0.5332 -0.1744 -0.1625
  347PUPE   D5A 3937   4.853   0.310  12.989 -0.0304  0.1432 -0.0140
  347PUPE   C1B 3938   4.470  -0.090  12.219 -0.3815  0.2069  0.0739
  347PUPE   C2B 3939   4.583   0.245  11.925 -0.2257  0.4247  0.0830
  347PUPE   C3B 3940   4.365   0.471  11.570  0.2606  0.3562 -0.0250
  347PUPE   C4B 3941   4.292   0.692  11.343  0.0530  0.1063 -0.1171
  348PUPE   NH3 3942   5.912   3.414  12.882  0.0418  0.0828  0.1015
  348PUPE   PO4 3943   5.999   3.154  13.266  0.0895 -0.0996 -0.0335
  348PUPE   GL1 3944   6.170   2.992  12.918 -0.1800  0.2597 -0.4131
  348PUPE   GL2 3945   6.332   3.156  12.653  0.1110 -0.1072 -0.0626
  348PUPE   D1A 3946   6.316   2.540  12.842  0.2096 -0.4131  0.0627
  348PUPE   D2A 3947   6.162   2.525  12.419 -0.1465 -0.0755  0.0567
  348PUPE   D3A 3948   5.794   2.707  12.629 -0.1181 -0.1245  0.2062
  348PUPE   D4A 3949   5.540   2.526  12.955 -0.1059  0.3036 -0.1249
  348PUPE   D5A 3950   5.488   3.014  12.999  0.0047 -0.0155  0.1616
  348PUPE   C1B 3951   6.168   3.099  12.306 -0.1084 -0.0904  0.3855
  348PUPE   C2B 3952   6.272   3.136  11.899  0.1081 -0.0675  0.0056
  348PUPE   C3B 3953   6.391   3.366  11.455 -0.3004 -0.0705  0.1771
  348PUPE   C4B 3954   6.609   3.508  11.075  0.0220 -0.0543 -0.2580
  349PUPE   NH3 3955   1.440   7.918  13.340  0.1017  0.1907  0.2061
  349PUPE   PO4 3956   1.672   7.601  13.232 -0.0887 -0.0791 -0.3191
  349PUPE   GL1 3957   1.680   7.306  12.808 -0.1037 -0.0936 -0.0243
  349PUPE   GL2 3958   1.399   7.296  12.630 -0.1917 -0.1311  0.0551
  349PUPE   D1A 3959   1.832   6.883  12.619  0.0130 -0.2546 -0.2080
  349PUPE   D2A 3960   1.957   6.588  12.280  0.0665  0.0061  0.1612
  349PUPE   D3A 3961   1.632   6.417  12.649  0.1628 -0.1623  0.1288
  349PUPE   D4A 3962   1.969   6.079  12.456 -0.2031 -0.3566 -0.2133
  349PUPE   D5A 3963   2.310   6.334  12.472 -0.2711 -0.0829 -0.1551
  349PUPE   C1B 3964   1.260   7.202  12.251 -0.0922  0.2606  0.0864
  349PUPE   C2B 3965   1.321   7.330  11.858  0.1169 -0.0172 -0.1065
  349PUPE   C3B 3966   1.219   7.460  11.414  0.2740 -0.2270  0.2314
  349PUPE   C4B 3967   1.015   7.229  11.165  0.0371  0.1890  0.0078
  350PUPE   NH3 3968   7.050   2.001  13.596 -0.1544  0.2000 -0.0868
  350PUPE   PO4 3969   6.982   1.607  13.641 -0.1600 -0.0634  0.2750
  350PUPE   GL1 3970   6.763   1.827  13.242  0.3831  0.1104 -0.1369
  350PUPE   GL2 3971   6.918   1.810  13.008  0.1165 -0.2775  0.2663
  350PUPE   D1A 3972   6.380   1.871  12.940 -0.0071 -0.1836 -0.0973
  350PUPE   D2A 3973   5.957   1.841  13.001 -0.0120 -0.0390 -0.3090
  350PUPE   D3A 3974   5.911   2.217  12.816 -0.0631  0.1457  0.5173
  350PUPE   D4A 3975   6.110   1.967  12.529  0.1869  0.0863  0.1134
  350PUPE   D5A 3976   5.839   2.019  12.150 -0.1689  0.3341 -0.3114
  350PUPE   C1B 3977   7.055   1.741  12.527 -0.0101 -0.2339 -0.2795
  350PUPE   C2B 3978   6.920   1.744  12.006 -0.0871  0.2817 -0.3050
  350PUPE   C3B 3979   6.821   1.856  11.621 -0.3557 -0.3471 -0.0889
  350PUPE   C4B 3980   6.713   2.031  11.253  0.0455  0.0086 -0.0216
  351PUPE   NH3 3981   1.635   4.526  13.126 -0.1774  0.0954  0.0980
  351PUPE   PO4 3982   1.228   4.566  13.255 -0.0936  0.3111  0.1820
  351PUPE   GL1 3983   0.893   4.845  13.100  0.1970  0.0249 -0.0279
  351PUPE   GL2 3984   0.965   4.753  12.766  0.1519 -0.2707 -0.2383
  351PUPE   D1A 3985   0.622   5.117  12.823 -0.2445  0.0890 -0.2505
  351PUPE   D2A 3986   0.799   5.486  12.745  0.1090  0.0934  0.0954
  351PUPE   D3A 3987   1.074   5.258  13.018 -0.0197  0.1013 -0.1842
  351PUPE   D4A 3988   0.772   5.258  13.305  0.0150 -0.0345  0.0014
  351PUPE   D5A 3989   0.422   5.426  13.158  0.4754 -0.0100  0.0771
  351PUPE   C1B 3990   1.202   5.041  12.602  0.0762  0.1477  0.0145
  351PUPE   C2B 3991   1.461   5.247  12.407  0.1516 -0.1628 -0.0379
  351PUPE   C3B 3992   1.491   5.396  12.009  0.1573  0.2108  0.0680
  351PUPE   C4B 3993   1.603   5.547  11.521  0.2924  0.3016  0.0314
  352PUPE   NH3 3994   3.744   6.971  12.825 -0.0412 -0.1448  0.0076
  352PUPE   PO4 3995   3.404   6.683  12.886 -0.3547 -0.2354  0.1795
  352PUPE   GL1 3996   3.326   6.557  12.498 -0.1789  0.0046 -0.0578
  352PUPE   GL2 3997   3.685   6.694  12.381 -0.5278  0.1061  0.1669
  352PUPE   D1A 3998   3.187   6.412  12.137 -0.1563  0.1102 -0.2683
  352PUPE   D2A 3999   2.988   6.733  11.977  0.2590  0.2302  0.3511
  352PUPE   D3A 4000   2.936   6.519  11.569 -0.0480  0.0627  0.0043
  352PUPE   D4A 4001   2.554   6.459  11.729  0.0109 -0.0968  0.1259
  352PUPE   D5A 4002   2.454   6.650  12.075  0.0726  0.4898 -0.2915
  352PUPE   C1B 4003   3.894   6.567  12.088  0.1139 -0.2282  0.0316
  352PUPE   C2B 4004   3.962   6.511  11.741  0.0377  0.0599  0.1876
  352PUPE   C3B 4005   3.981   6.579  11.257  0.0551 -0.0978 -0.0722
  352PUPE   C4B 4006   4.138   6.738  10.895  0.3808  0.2145  0.0658
  353PUPE   NH3 4007   0.764   3.210  13.173  0.0784  0.0694 -0.1471
  353PUPE   PO4 4008   0.992   2.867  13.276  0.0206 -0.0956  0.1504
  353PUPE   GL1 4009   1.041   2.948  12.845 -0.4166  0.0866  0.1038
  353PUPE   GL2 4010   1.036   3.122  12.642  0.0136 -0.1623  0.0400
  353PUPE   D1A 4011   1.428   2.908  12.539  0.1979 -0.1513  0.2628
  353PUPE   D2A 4012   1.564   2.783  12.095  0.2353 -0.0992  0.2983
  353PUPE   D3A 4013   1.309   2.463  12.052  0.0181 -0.1392 -0.0560
  353PUPE   D4A 4014   1.053   2.646  12.362 -0.2363  0.0528  0.1004
  353PUPE   D5A 4015   0.727   2.668  12.553 -0.1877  0.0273 -0.2254
  353PUPE   C1B 4016   1.185   3.274  12.201  0.3162 -0.1716 -0.0181
  353PUPE   C2B 4017   1.296   3.564  11.864  0.0860  0.1502  0.3299
  353PUPE   C3B 4018   1.289   3.971  11.651  0.0114  0.1982  0.1307
  353PUPE   C4B 4019   1.046   4.144  11.365  0.0843  0.3348 -0.2399
  354PUPE   NH3 4020   3.045   3.028  12.965 -0.1668  0.1173  0.3820
  354PUPE   PO4 4021   3.523   3.003  13.044  0.0667  0.0071  0.1555
  354PUPE   GL1 4022   3.531   2.800  12.603 -0.0823  0.0643 -0.1664
  354PUPE   GL2 4023   3.154   2.773  12.554  0.0778 -0.0645 -0.1891
  354PUPE   D1A 4024   3.802   2.818  12.270 -0.0799  0.0083  0.0294
  354PUPE   D2A 4025   4.169   2.966  11.968 -0.2707 -0.1222 -0.1026
  354PUPE   D3A 4026   4.139   3.036  11.550  0.2483 -0.2293  0.2270
  354PUPE   D4A 4027   4.258   2.708  11.394 -0.1366 -0.1550 -0.1639
  354PUPE   D5A 4028   4.657   2.478  11.458 -0.1138  0.0063  0.1944
  354PUPE   C1B 4029   3.080   2.825  12.042 -0.2448 -0.1088 -0.1720
  354PUPE   C2B 4030   3.205   3.002  11.708  0.0226 -0.0987 -0.2518
  354PUPE   C3B 4031   3.547   3.232  11.363  0.0826  0.1919  0.0599
  354PUPE   C4B 4032   3.715   3.328  11.034 -0.0371  0.1077  0.3686
  355PUPE   NH3 4033   6.236   1.364   9.647 -0.3142  0.0604  0.1352
  355PUPE   PO4 4034   6.303   1.748   9.284 -0.1122 -0.1516 -0.0362
  355PUPE   GL1 4035   6.335   1.831   9.901 -0.2726  0.3196  0.1567
  355PUPE   GL2 4036   6.565   2.014  10.004  0.0047 -0.2084 -0.2491
  355PUPE   D1A 4037   6.041   1.935  10.264 -0.0954 -0.0923 -0.0588
  355PUPE   D2A 4038   5.676   2.172  10.234 -0.1524  0.0688 -0.1803
  355PUPE   D3A 4039   5.601   2.067  10.559 -0.0873  0.1396  0.2776
  355PUPE   D4A 4040   5.610   2.221  10.968 -0.0830 -0.2448 -0.1109
  355PUPE   D5A 4041   5.752   2.448  11.266  0.4377 -0.0182  0.3792
  355PUPE   C1B 4042   6.540   1.826  10.334 -0.1849  0.3675 -0.3397
  355PUPE   C2B 4043   6.679   1.525  10.647 -0.2345  0.2638 -0.2891
  355PUPE   C3B 4044   6.904   1.498  11.000 -0.1811 -0.2293 -0.1245
  355PUPE   C4B 4045   6.996   1.387  11.457  0.0643  0.1086 -0.1457
  356PUPE   NH3 4046   7.423   5.021   9.331  0.2112 -0.1169 -0.1085
  356PUPE   PO4 4047   7.459   4.710   9.405  0.1249 -0.4620 -0.1180
  356PUPE   GL1 4048   7.579   4.292   9.675  0.2464  0.1387  0.1073
  356PUPE   GL2 4049   7.417   4.498   9.957  0.1530  0.2811  0.0593
  356PUPE   D1A 4050   7.901   3.857   9.836 -0.2738 -0.1153  0.2661
  356PUPE   D2A 4051   8.044   3.404   9.791 -0.2508  0.0031  0.0240
  356PUPE   D3A 4052   7.804   3.335  10.050 -0.0839 -0.0180  0.0376
  356PUPE   D4A 4053   7.698   3.645  10.389 -0.1271 -0.0844 -0.0035
  356PUPE   D5A 4054   7.436   3.320  10.475 -0.1564  0.0630  0.0464
  356PUPE   C1B 4055   7.631   4.235  10.238  0.1522  0.0161 -0.0209
  356PUPE   C2B 4056   8.024   4.058  10.309 -0.0202  0.3557  0.0076
  356PUPE   C3B 4057   8.431   4.013  10.543  0.0178  0.0799 -0.0449
  356PUPE   C4B 4058   8.552   3.705  10.892 -0.1380 -0.2483  0.1623
  357PUPE   NH3 4059   4.693   6.685   9.233 -0.0417 -0.4637 -0.3263
  357PUPE   PO4 4060   4.694   7.136   9.356 -0.0415  0.0797  0.0187
  357PUPE   GL1 4061   4.974   6.903   9.649  0.1714 -0.1325  0.1130
  357PUPE   GL2 4062   4.891   6.643   9.773 -0.1522 -0.0008 -0.0662
  357PUPE   D1A 4063   5.149   6.943  10.064  0.1193 -0.1197 -0.1342
  357PUPE   D2A 4064   5.034   6.656  10.393  0.2405 -0.7045 -0.2657
  357PUPE   D3A 4065   4.887   6.964  10.710  0.2868 -0.1339  0.3297
  357PUPE   D4A 4066   4.967   6.636  10.928 -0.1389  0.2849  0.2632
  357PUPE   D5A 4067   5.426   6.729  10.710 -0.0990  0.1484 -0.0032
  357PUPE   C1B 4068   4.660   6.415  10.029  0.0677  0.0005  0.1004
  357PUPE   C2B 4069   4.512   6.032  10.304  0.2551  0.3535 -0.1350
  357PUPE   C3B 4070   4.266   5.983  10.740  0.0847 -0.1004  0.0507
  357PUPE   C4B 4071   4.157   5.759  11.135 -0.0304  0.2371 -0.0061
  358PUPE   NH3 4072   4.921   2.872   9.218  0.2496  0.3946  0.1320
  358PUPE   PO4 4073   4.789   3.256   9.271 -0.1946 -0.1916 -0.2695
  358PUPE   GL1 4074   4.484   2.910   9.464 -0.0748 -0.0830  0.3101
  358PUPE   GL2 4075   4.103   2.805   9.386  0.0671  0.0873 -0.1028
  358PUPE   D1A 4076   4.796   2.673   9.770 -0.2157 -0.4128  0.1071
  358PUPE   D2A 4077   4.644   2.746  10.180 -0.0318  0.0269  0.1833
  358PUPE   D3A 4078   4.866   2.699  10.594 -0.0025  0.2751 -0.2055
  358PUPE   D4A 4079   5.071   3.028  10.621  0.1924 -0.0289 -0.3872
  358PUPE   D5A 4080   5.417   2.804  10.812  0.3366  0.0084 -0.0270
  358PUPE   C1B 4081   4.175   3.065   9.816  0.0184  0.1080  0.0063
  358PUPE   C2B 4082   4.267   3.059  10.295 -0.1610  0.0002  0.0521
  358PUPE   C3B 4083   4.172   2.715  10.583 -0.2713 -0.0124 -0.3471
  358PUPE   C4B 4084   4.002   2.845  10.926 -0.1235 -0.0308  0.1378
  359PUPE   NH3 4085   3.743   0.770   9.079  0.1332 -0.1701 -0.1410
  359PUPE   PO4 4086   3.351   0.419   9.024 -0.0761 -0.2739 -0.0014
  359PUPE   GL1 4087   3.340   0.583   9.393  0.0674 -0.1737 -0.0750
  359PUPE   GL2 4088   3.642   0.481   9.519 -0.0093  0.0743 -0.0078
  359PUPE   D1A 4089   3.129   0.696   9.743  0.1160  0.1032 -0.0291
  359PUPE   D2A 4090   3.375   0.361  10.035  0.1104  0.2114 -0.1731
  359PUPE   D3A 4091   3.388   0.779  10.224  0.2036  0.2725 -0.1281
  359PUPE   D4A 4092   2.987   0.832  10.492  0.0767 -0.0626 -0.2187
  359PUPE   D5A 4093   3.316   0.937  10.699 -0.2712 -0.0175 -0.2912
  359PUPE   C1B 4094   3.646   0.819   9.788  0.1824 -0.0939 -0.2908
  359PUPE   C2B 4095   3.554   1.244  10.084 -0.1890  0.0592 -0.1928
  359PUPE   C3B 4096   3.476   1.388  10.475  0.0457 -0.2247  0.1124
  359PUPE   C4B 4097   3.061   1.401  10.728 -0.1685  0.1163 -0.0896
  360PUPE   NH3 4098   6.497  -0.536   9.289 -0.0519  0.0833 -0.0517
  360PUPE   PO4 4099   6.863  -0.353   9.404  0.1688  0.3497 -0.3024
  360PUPE   GL1 4100   6.758   0.067   9.454  0.1880 -0.2133  0.0815
  360PUPE   GL2 4101   6.621   0.137   9.823 -0.1660  0.2447 -0.0933
  360PUPE   D1A 4102   6.886   0.542   9.628  0.2112 -0.4422  0.0215
  360PUPE   D2A 4103   7.148   0.179   9.744 -0.2926 -0.2060  0.1113
  360PUPE   D3A 4104   7.375   0.079  10.157 -0.0866  0.4491  0.0017
  360PUPE   D4A 4105   7.157  -0.299  10.230  0.2815 -0.1297 -0.2747
  360PUPE   D5A 4106   6.924  -0.229   9.882  0.0177  0.2476 -0.0122
  360PUPE   C1B 4107   6.539   0.427  10.088 -0.1602 -0.0264  0.0728
  360PUPE   C2B 4108   6.208   0.489  10.400 -0.0309  0.1235 -0.0757
  360PUPE   C3B 4109   6.168   0.673  10.736  0.1938  0.0905  0.3156
  360PUPE   C4B 4110   6.242   0.898  11.114  0.0678  0.1007  0.0335
  361PUPE   NH3 4111   3.470   6.303   9.277 -0.0422 -0.1759  0.0414
  361PUPE   PO4 4112   3.235   6.554   9.302  0.1975 -0.0301 -0.0028
  361PUPE   GL1 4113   3.463   6.981   9.426  0.1546  0.1234 -0.0442
  361PUPE   GL2 4114   3.250   7.020   9.718 -0.2893  0.2781  0.0993
  361PUPE   D1A 4115   3.696   7.316   9.643  0.2210 -0.0737 -0.3426
  361PUPE   D2A 4116   3.399   7.470   9.974 -0.2295  0.0296  0.0646
  361PUPE   D3A 4117   3.494   7.756  10.333  0.1823 -0.0015 -0.2241
  361PUPE   D4A 4118   3.521   7.334  10.477  0.0401 -0.2933  0.0807
  361PUPE   D5A 4119   3.363   7.242  10.810  0.0226  0.1466  0.1464
  361PUPE   C1B 4120   3.407   6.929  10.171  0.1120 -0.0648 -0.0332
  361PUPE   C2B 4121   3.596   6.785  10.536 -0.0758  0.1073 -0.2591
  361PUPE   C3B 4122   3.696   6.536  10.588 -0.1436  0.6380  0.1022
  361PUPE   C4B 4123   3.902   6.288  10.836  0.0689  0.1604  0.1987
  362PUPE   NH3 4124   1.136   0.221   9.122  0.0424  0.2572 -0.0780
  362PUPE   PO4 4125   1.473  -0.051   9.043  0.0128 -0.1135  0.0872
  362PUPE   GL1 4126   1.611   0.111   9.449  0.1939 -0.2058 -0.0345
  362PUPE   GL2 4127   1.854   0.004   9.711 -0.1107 -0.2805 -0.3437
  362PUPE   D1A 4128   1.734   0.506   9.730 -0.3343  0.3019 -0.3318
  362PUPE   D2A 4129   1.836   0.680  10.119 -0.2359 -0.0825  0.0009
  362PUPE   D3A 4130   2.140   0.903   9.865 -0.1982 -0.0044 -0.1371
  362PUPE   D4A 4131   2.281   1.192   9.508  0.0990  0.0128  0.0238
  362PUPE   D5A 4132   2.431   0.963   9.296  0.0836  0.2784 -0.0435
  362PUPE   C1B 4133   2.003  -0.173  10.020  0.0289  0.1958  0.0324
  362PUPE   C2B 4134   2.098  -0.101  10.388  0.3128  0.1333  0.1283
  362PUPE   C3B 4135   2.020   0.226  10.604  0.2651  0.1586  0.3649
  362PUPE   C4B 4136   2.009   0.705  10.564  0.1042  0.0138  0.1010
  363PUPE   NH3 4137   3.705   1.721   8.981 -0.1964  0.0374  0.0928
  363PUPE   PO4 4138   3.976   1.325   9.083  0.2155 -0.0705 -0.1093
  363PUPE   GL1 4139   3.745   1.282   9.362  0.0785 -0.0989  0.1366
  363PUPE   GL2 4140   3.934   1.251   9.683  0.2500  0.0613  0.3611
  363PUPE   D1A 4141   3.499   1.554   9.607 -0.1061  0.1802 -0.0201
  363PUPE   D2A 4142   3.293   1.180   9.702  0.0597 -0.3798  0.4036
  363PUPE   D3A 4143   2.988   1.065   9.369  0.2327  0.1573 -0.3111
  363PUPE   D4A 4144   2.759   1.369   9.241  0.1744 -0.1396 -0.1545
  363PUPE   D5A 4145   2.766   1.634   8.914  0.2259 -0.4365  0.1404
  363PUPE   C1B 4146   4.002   1.476   9.940 -0.1073  0.0483  0.3374
  363PUPE   C2B 4147   3.948   1.553  10.370  0.0231 -0.0708 -0.2849
  363PUPE   C3B 4148   3.880   1.368  10.814  0.2523  0.1679 -0.3538
  363PUPE   C4B 4149   3.528   1.253  11.047  0.0404 -0.0360 -0.2154
  364PUPE   NH3 4150   6.626   3.404   9.319 -0.0326 -0.0503  0.1451
  364PUPE   PO4 4151   6.886   3.004   9.415 -0.1112 -0.1951  0.0102
  364PUPE   GL1 4152   6.686   2.879   9.642 -0.2637 -0.0990 -0.1319
  364PUPE   GL2 4153   6.854   2.950   9.952  0.0588 -0.0550 -0.0269
  364PUPE   D1A 4154   6.384   2.582   9.650 -0.1010  0.0309 -0.1212
  364PUPE   D2A 4155   6.655   2.517   9.977 -0.0117  0.0499 -0.2747
  364PUPE   D3A 4156   6.334   2.434  10.265 -0.2378  0.2648  0.1951
  364PUPE   D4A 4157   6.133   2.430  10.002  0.0571  0.2341 -0.2988
  364PUPE   D5A 4158   5.956   2.099   9.784  0.2311 -0.1306 -0.1426
  364PUPE   C1B 4159   6.777   2.870  10.350  0.1855 -0.2627 -0.0057
  364PUPE   C2B 4160   6.712   2.773  10.793  0.0556 -0.1213  0.0224
  364PUPE   C3B 4161   6.553   2.503  11.153  0.1089 -0.1909  0.0332
  364PUPE   C4B 4162   6.228   2.408  11.368 -0.5299  0.3595  0.0339
  365PUPE   NH3 4163   2.906   4.664   9.351  0.1013  0.0511  0.0479
  365PUPE   PO4 4164   3.010   5.158   9.272  0.2117 -0.1907  0.1063
  365PUPE   GL1 4165   3.033   5.221   9.662  0.0836 -0.0199  0.1306
  365PUPE   GL2 4166   3.266   5.191   9.967 -0.0983 -0.1234  0.2845
  365PUPE   D1A 4167   2.879   5.508  10.004 -0.2496 -0.0730  0.0131
  365PUPE   D2A 4168   2.960   5.808  10.414  0.1475  0.0329  0.1828
  365PUPE   D3A 4169   3.370   5.651  10.508  0.2378  0.0307  0.0635
  365PUPE   D4A 4170   3.401   5.678  10.111 -0.6106 -0.1897 -0.2147
  365PUPE   D5A 4171   3.719   5.401   9.989  0.0641  0.1348  0.0749
  365PUPE   C1B 4172   3.454   5.126  10.429 -0.1801  0.2535  0.1494
  365PUPE   C2B 4173   3.292   5.255  10.820 -0.3814  0.0764 -0.1746
  365PUPE   C3B 4174   3.139   5.447  11.097 -0.2591 -0.1727 -0.0575
  365PUPE   C4B 4175   2.841   5.600  11.350 -0.0012  0.0389  0.0507
  366PUPE   NH3 4176   2.478   5.349   9.410 -0.2977 -0.0755  0.1813
  366PUPE   PO4 4177   2.593   5.053   9.541 -0.1433 -0.0733  0.0136
  366PUPE   GL1 4178   2.297   5.398   9.873 -0.0516  0.1404 -0.1057
  366PUPE   GL2 4179   2.097   5.226   9.869 -0.3090  0.2024  0.2867
  366PUPE   D1A 4180   2.485   5.851   9.924 -0.3339 -0.1562 -0.1291
  366PUPE   D2A 4181   2.258   6.119   9.913 -0.0762  0.0654 -0.0448
  366PUPE   D3A 4182   2.271   6.191  10.429  0.0110 -0.5172  0.0590
  366PUPE   D4A 4183   2.470   5.925  10.619  0.2872  0.0583  0.1607
  366PUPE   D5A 4184   2.414   5.571  10.399 -0.0881 -0.3101 -0.0635
  366PUPE   C1B 4185   2.306   5.098  10.241 -0.1933  0.0009  0.0873
  366PUPE   C2B 4186   2.438   4.739  10.431  0.2163  0.1592  0.2306
  366PUPE   C3B 4187   2.628   4.757  10.882  0.2793 -0.0448  0.1310
  366PUPE   C4B 4188   2.962   4.828  10.983 -0.1351  0.1281  0.0631
  367OAPE   NH3 4189   0.691   2.486  13.044  0.1645 -0.1731 -0.0884
  367OAPE   PO4 4190   1.035   2.432  12.980  0.0716 -0.2974 -0.2971
  367OAPE   GL1 4191   1.374   2.386  12.621  0.2237  0.0741 -0.0496
  367OAPE   GL2 4192   1.491   2.041  12.635 -0.1384 -0.1279  0.2121
  367OAPE   D1A 4193   1.790   2.491  12.377  0.0161 -0.0744 -0.1706
  367OAPE   D2A 4194   1.738   2.190  11.950 -0.3800  0.0865 -0.0397
  367OAPE   D3A 4195   1.892   2.254  11.468  0.1714 -0.2348  0.0843
  367OAPE   D4A 4196   1.740   1.850  11.581  0.3154  0.2190 -0.2049
  367OAPE   C5A 4197   1.760   1.493  11.359  0.3518  0.1382 -0.2622
  367OAPE   C1B 4198   1.273   2.010  12.205  0.0361  0.1391 -0.1270
  367OAPE   D2B 4199   1.204   1.915  11.839 -0.0091 -0.2112 -0.0300
  367OAPE   C3B 4200   1.344   2.279  11.534  0.1409 -0.5073 -0.0011
  367OAPE   C4B 4201   1.492   2.386  11.122 -0.1631 -0.2244  0.1225
  368OAPE   NH3 4202   3.828   0.016  13.829  0.2825  0.2146  0.1592
  368OAPE   PO4 4203   4.101  -0.073  13.451 -0.0762  0.2297  0.1128
  368OAPE   GL1 4204   3.982   0.115  13.032 -0.0309 -0.2987 -0.0693
  368OAPE   GL2 4205   3.699   0.249  12.733  0.0005 -0.2916 -0.1502
  368OAPE   D1A 4206   4.083  -0.060  12.596  0.0148  0.1059 -0.2915
  368OAPE   D2A 4207   4.196  -0.427  12.717 -0.2173 -0.0486  0.0820
  368OAPE   D3A 4208   3.853  -0.526  12.431  0.1339  0.0855 -0.3107
  368OAPE   D4A 4209   4.026  -0.345  12.128  0.0674 -0.0565  0.1333
  368OAPE   C5A 4210   3.857  -0.444  11.727 -0.1081  0.2510 -0.0132
  368OAPE   C1B 4211   3.363   0.340  12.419 -0.1971 -0.2662 -0.1089
  368OAPE   D2B 4212   3.092   0.628  12.243 -0.3558  0.3191  0.2112
  368OAPE   C3B 4213   2.946   0.859  11.870  0.1985  0.0344  0.2606
  368OAPE   C4B 4214   2.923   0.699  11.386  0.2675 -0.1118 -0.1053
  369OAPE   NH3 4215   6.538   1.760  13.715  0.1517  0.1427  0.0818
  369OAPE   PO4 4216   6.264   1.689  13.456 -0.0689 -0.0172  0.2144
  369OAPE   GL1 4217   6.230   1.368  13.136  0.1368  0.0330  0.1689
  369OAPE   GL2 4218   6.578   1.417  12.966  0.1482 -0.1717  0.0184
  369OAPE   D1A 4219   6.159   1.479  12.669 -0.1097  0.1110 -0.1272
  369OAPE   D2A 4220   5.773   1.149  12.959  0.1995  0.0568  0.0137
  369OAPE   D3A 4221   5.518   1.118  12.511  0.2011  0.2424  0.0103
  369OAPE   D4A 4222   5.536   0.854  12.228  0.0796  0.1335 -0.0129
  369OAPE   C5A 4223   5.409   0.546  12.428  0.3697  0.0284 -0.1244
  369OAPE   C1B 4224   6.581   1.600  12.525  0.1135 -0.2145 -0.0382
  369OAPE   D2B 4225   6.386   1.673  12.100  0.0810  0.2495 -0.1417
  369OAPE   C3B 4226   6.617   1.387  11.776 -0.0816 -0.2921 -0.2080
  369OAPE   C4B 4227   6.666   1.042  11.515  0.0908  0.0912  0.4634
  370OAPE   NH3 4228   1.453   6.343  13.592 -0.1502 -0.0744 -0.0951
  370OAPE   PO4 4229   1.157   6.614  13.335  0.1398  0.0761 -0.1165
  370OAPE   GL1 4230   0.768   6.715  13.098  0.0226  0.2195  0.1197
  370OAPE   GL2 4231   0.773   6.477  12.761  0.1406  0.1044 -0.0578
  370OAPE   D1A 4232   0.893   7.021  12.688  0.2639  0.1389  0.0356
  370OAPE   D2A 4233   0.740   7.430  12.592  0.0727 -0.0516  0.0222
  370OAPE   D3A 4234   0.893   7.741  12.330 -0.0843 -0.0605  0.2201
  370OAPE   D4A 4235   0.848   7.685  11.828 -0.1631  0.1619 -0.1712
  370OAPE   C5A 4236   0.448   7.725  11.688 -0.0450 -0.0030  0.2612
  370OAPE   C1B 4237   0.594   6.537  12.298  0.0178  0.2802  0.0896
  370OAPE   D2B 4238   0.577   6.492  11.833  0.1100 -0.2312  0.0062
  370OAPE   C3B 4239   0.548   6.793  11.508  0.1083  0.0688 -0.2765
  370OAPE   C4B 4240   0.305   6.815  11.184 -0.2286 -0.1998 -0.1498
  371OAPE   NH3 4241   7.278   5.295   9.695  0.0602 -0.0292  0.5743
  371OAPE   PO4 4242   7.137   4.900   9.734  0.1678 -0.2118 -0.2935
  371OAPE   GL1 4243   6.798   4.762   9.863  0.1983  0.1435 -0.3002
  371OAPE   GL2 4244   6.873   4.568  10.090  0.2011 -0.0456 -0.0869
  371OAPE   D1A 4245   6.462   4.899   9.859  0.1899 -0.1078 -0.0029
  371OAPE   D2A 4246   6.430   5.047  10.242  0.1234 -0.0092 -0.0267
  371OAPE   D3A 4247   6.062   5.021  10.513  0.3454  0.1649 -0.3411
  371OAPE   D4A 4248   5.821   4.955  10.821 -0.1103  0.0274 -0.1453
  371OAPE   C5A 4249   5.659   5.309  11.082 -0.0510 -0.1244  0.0880
  371OAPE   C1B 4250   7.198   4.484  10.465  0.0753  0.1993  0.3596
  371OAPE   D2B 4251   7.459   4.369  10.728  0.0926 -0.0962  0.0181
  371OAPE   C3B 4252   7.721   4.024  10.699  0.1669 -0.4260  0.1725
  371OAPE   C4B 4253   7.587   3.605  10.900  0.0097  0.2338  0.1630
  372OAPE   NH3 4254   6.754   5.206   9.594  0.0832 -0.2220 -0.3349
  372OAPE   PO4 4255   6.891   5.557   9.566 -0.0114 -0.2641 -0.5158
  372OAPE   GL1 4256   6.828   5.912   9.790  0.0738  0.0053 -0.0277
  372OAPE   GL2 4257   6.991   5.786  10.069 -0.1636  0.3093 -0.2038
  372OAPE   D1A 4258   6.528   6.034  10.038 -0.0104 -0.0595  0.0493
  372OAPE   D2A 4259   6.627   6.136  10.419  0.1799 -0.0021 -0.0576
  372OAPE   D3A 4260   6.711   6.326  10.740  0.2995 -0.1682 -0.1446
  372OAPE   D4A 4261   6.798   6.091  11.112 -0.0240 -0.0682 -0.1957
  372OAPE   C5A 4262   6.609   5.758  10.892  0.0323  0.1076  0.1173
  372OAPE   C1B 4263   7.042   5.617  10.484  0.1829 -0.0216  0.0872
  372OAPE   D2B 4264   7.074   5.742  10.856  0.0397  0.1705 -0.0819
  372OAPE   C3B 4265   6.919   5.464  11.132 -0.4870 -0.1056 -0.0485
  372OAPE   C4B 4266   6.685   5.139  11.246 -0.0644 -0.0890  0.2725
  373OAPE   NH3 4267   7.521   2.102   9.566 -0.2060  0.1107 -0.0720
  373OAPE   PO4 4268   7.783   1.810   9.470  0.0840 -0.0133 -0.0406
  373OAPE   GL1 4269   7.586   1.624   9.877 -0.0168 -0.2095  0.2661
  373OAPE   GL2 4270   7.671   1.208   9.936 -0.2088 -0.2024  0.1492
  373OAPE   D1A 4271   7.315   1.543  10.108 -0.2945  0.3541 -0.1233
  373OAPE   D2A 4272   7.015   1.774  10.244 -0.1351 -0.0604  0.0879
  373OAPE   D3A 4273   6.842   1.344  10.168 -0.0894  0.1012  0.0377
  373OAPE   D4A 4274   7.082   1.235  10.555 -0.1263 -0.0799 -0.0782
  373OAPE   C5A 4275   7.258   1.552  10.623  0.1849  0.0638  0.0387
  373OAPE   C1B 4276   7.373   0.970  10.246  0.2038 -0.2386  0.2467
  373OAPE   D2B 4277   7.433   0.665  10.723  0.0073  0.4062 -0.1837
  373OAPE   C3B 4278   7.695   0.763  11.001 -0.1549 -0.0509  0.1836
  373OAPE   C4B 4279   8.077   0.686  11.311 -0.0880  0.0788  0.1937
  374OAPE   NH3 4280   1.061   0.887   8.955  0.2514 -0.2920  0.3094
  374OAPE   PO4 4281   1.078   0.700   9.323  0.4044 -0.2041  0.0812
  374OAPE   GL1 4282   1.214   0.971   9.524  0.2249  0.2070  0.0822
  374OAPE   GL2 4283   0.962   1.025   9.709 -0.1424  0.1051 -0.0447
  374OAPE   D1A 4284   1.438   0.908   9.934 -0.1581 -0.0665  0.3420
  374OAPE   D2A 4285   1.298   0.562  10.037 -0.0040 -0.0241  0.1692
  374OAPE   D3A 4286   1.124   0.786  10.322  0.0725 -0.1593  0.1205
  374OAPE   D4A 4287   0.930   0.712  10.679  0.1842 -0.0934 -0.2636
  374OAPE   C5A 4288   0.983   0.323  10.932  0.1647  0.0520 -0.0447
  374OAPE   C1B 4289   0.802   1.146  10.086  0.1580 -0.3299  0.4060
  374OAPE   D2B 4290   0.749   1.073  10.449  0.0252  0.0935 -0.0087
  374OAPE   C3B 4291   0.409   0.777  10.679 -0.1036 -0.1537 -0.1070
  374OAPE   C4B 4292   0.496   0.505  10.907 -0.1028 -0.2280  0.2688
  375CHOL   ROH 4293   6.446  -0.336   9.785 -0.0957 -0.0057  0.0133
  375CHOL    R1 4294   6.405  -0.285  10.061  0.0538 -0.0240  0.0401
  375CHOL    R2 4295   6.612  -0.223  10.232  0.1402  0.0476 -0.0818
  375CHOL    R3 4296   6.457  -0.007  10.289  0.0959 -0.0079  0.0088
  375CHOL    R4 4297   6.704   0.036  10.443  0.1696  0.0931 -0.1504
  375CHOL    R5 4298   6.500   0.038  10.521  0.2220  0.0199 -0.0229
  375CHOL    C1 4299   6.612   0.389  10.619  0.1451  0.0674 -0.1053
  375CHOL    C2 4300   6.765   0.510  10.987  0.1514 -0.1703 -0.3800
  376CHOL   ROH 4301   4.979   1.843   9.362  0.0451  0.0070 -0.1763
  376CHOL    R1 4302   5.124   1.764   9.593  0.0632  0.0650 -0.1671
  376CHOL    R2 4303   5.237   1.946   9.768 -0.1223  0.1138 -0.0947
  376CHOL    R3 4304   5.093   1.810   9.953 -0.0489 -0.0543 -0.1604
  376CHOL    R4 4305   5.258   1.994  10.109 -0.3314  0.1529 -0.0866
  376CHOL    R5 4306   5.244   1.778  10.135 -0.0892  0.1311 -0.0900
  376CHOL    C1 4307   5.135   1.893  10.482 -0.3843  0.0179 -0.1435
  376CHOL    C2 4308   4.887   1.956  10.756 -0.1518  0.1916 -0.2699
  377CHOL   ROH 4309   5.744   5.823   9.968  0.0393  0.2233  0.0770
  377CHOL    R1 4310   5.659   5.916  10.222  0.0892  0.1891  0.1066
  377CHOL    R2 4311   5.489   5.771  10.384 -0.0281  0.2503  0.0400
  377CHOL    R3 4312   5.687   5.804  10.567 -0.0152  0.0369  0.0665
  377CHOL    R4 4313   5.442   5.786  10.726 -0.0586  0.2978  0.0336
  377CHOL    R5 4314   5.591   5.945  10.735  0.1119  0.1401  0.0541
  377CHOL    C1 4315   5.601   5.826  11.097 -0.0641  0.1251  0.0547
  377CHOL    C2 4316   5.666   5.772  11.447 -0.0746 -0.0321  0.0582
  378CHOL   ROH 4317   7.347   6.787  11.086 -0.0256  0.0158 -0.1391
  378CHOL    R1 4318   7.190   7.013  11.152 -0.0918  0.0254 -0.3279
  378CHOL    R2 4319   7.282   7.213  11.320 -0.3331 -0.0589 -0.1025
  378CHOL    R3 4320   7.216   7.374  11.111  0.0565  0.0379 -0.1594
  378CHOL    R4 4321   7.262   7.558  11.336 -0.5834 -0.0787  0.1049
  378CHOL    R5 4322   7.084   7.548  11.209 -0.2965 -0.1130 -0.3338
  378CHOL    C1 4323   7.189   7.910  11.148 -0.3635  0.0007  0.1724
  378CHOL    C2 4324   7.356   8.093  11.094  0.3945 -0.0346 -0.0942
  379CHOL   ROH 4325   1.951   4.742  12.341  0.1458 -0.0339  0.1663
  379CHOL    R1 4326   1.714   4.881  12.275  0.1714 -0.0140  0.1189
  379CHOL    R2 4327   1.608   4.882  12.020  0.2512  0.0355  0.0885
  379CHOL    R3 4328   1.384   4.795  12.148  0.2059  0.0218  0.0027
  379CHOL    R4 4329   1.286   4.907  11.895  0.2639  0.3115  0.1037
  379CHOL    R5 4330   1.218   4.959  12.096  0.2861  0.1557  0.1546
  379CHOL    C1 4331   0.889   4.840  11.943  0.2288  0.4593  0.0320
  379CHOL    C2 4332   0.782   5.053  11.548  0.1130 -0.1431 -0.3102
  380CHOL   ROH 4333   3.620   6.664   9.831 -0.0168  0.0692  0.1564
  380CHOL    R1 4334   3.756   6.614  10.075 -0.0416 -0.0316  0.1494
  380CHOL    R2 4335   3.965   6.434  10.094 -0.0066  0.0017  0.0835
  380CHOL    R3 4336   4.096   6.647  10.200 -0.0667 -0.0258  0.2162
  380CHOL    R4 4337   4.247   6.413  10.293  0.1573 -0.0319 -0.1475
  380CHOL    R5 4338   4.165   6.573  10.417  0.1437 -0.2175  0.0878
  380CHOL    C1 4339   4.534   6.601  10.508  0.1962 -0.0773 -0.1574
  380CHOL    C2 4340   4.767   6.270  10.654 -0.0799 -0.4727 -0.0927
  381CHOL   ROH 4341   4.711   4.429  12.493  0.0256  0.1024 -0.0171
  381CHOL    R1 4342   4.706   4.361  12.218  0.2517  0.0484 -0.0117
  381CHOL    R2 4343   4.522   4.470  12.041  0.0885 -0.3338 -0.0932
  381CHOL    R3 4344   4.745   4.538  11.902  0.0131  0.0885 -0.0196
  381CHOL    R4 4345   4.535   4.513  11.699  0.1245 -0.3108 -0.0879
  381CHOL    R5 4346   4.728   4.413  11.698  0.3188  0.0530 -0.0239
  381CHOL    C1 4347   4.752   4.602  11.368  0.0746  0.0990 -0.0157
  381CHOL    C2 4348   4.931   4.750  11.045  0.0363 -0.0086 -0.2475
  382CHOL   ROH 4349   2.827   4.583   9.807 -0.1960 -0.2173 -0.0216
  382CHOL    R1 4350   2.754   4.472  10.056 -0.0700 -0.3799 -0.0548
  382CHOL    R2 4351   2.913   4.290  10.190  0.1783 -0.1875 -0.0728
  382CHOL    R3 4352   2.889   4.468  10.394 -0.1044 -0.2596 -0.0407
  382CHOL    R4 4353   2.942   4.212  10.526  0.3650 -0.1882 -0.0885
  382CHOL    R5 4354   2.775   4.347  10.566  0.1333 -0.4851 -0.0421
  382CHOL    C1 4355   2.935   4.333  10.913  0.2084 -0.2564 -0.0676
  382CHOL    C2 4356   3.181   4.316  11.236  0.0897  0.1185 -0.1659
  383CHOL   ROH 4357   5.850   5.322  12.616 -0.2094  0.0016 -0.1735
  383CHOL    R1 4358   6.030   5.182  12.449 -0.2036  0.0391 -0.2002
  383CHOL    R2 4359   6.077   5.256  12.187 -0.1449  0.1397 -0.1679
  383CHOL    R3 4360   6.336   5.259  12.267 -0.1613  0.0656 -0.1145
  383CHOL    R4 4361   6.347   5.312  11.979 -0.0936  0.2805 -0.0635
  383CHOL    R5 4362   6.456   5.157  12.087 -0.1268  0.1979 -0.1612
  383CHOL    C1 4363   6.749   5.348  11.934 -0.0792  0.2929  0.0476
  383CHOL    C2 4364   6.906   5.574  11.617  0.0358 -0.4589 -0.3580
  384CHOL   ROH 4365   0.196   6.491  10.312 -0.2694  0.2178  0.0362
  384CHOL    R1 4366   0.049   6.502  10.554 -0.1758 -0.0962  0.1114
  384CHOL    R2 4367   0.045   6.293  10.735  0.2672 -0.1571  0.0622
  384CHOL    R3 4368   0.124   6.485  10.910  0.0257 -0.0635  0.0720
  384CHOL    R4 4369   0.092   6.243  11.074  0.5222 -0.1700  0.0275
  384CHOL    R5 4370  -0.001   6.438  11.109  0.2021 -0.3327  0.1234
  384CHOL    C1 4371   0.193   6.395  11.435  0.4439 -0.0896  0.0163
  384CHOL    C2 4372   0.073   6.277  11.740 -0.0968 -0.1632 -0.1423
  385CHOL   ROH 4373   7.337   5.024  10.227  0.0105  0.3071  0.0670
  385CHOL    R1 4374   7.535   4.886  10.376  0.0079  0.2381  0.0071
  385CHOL    R2 4375   7.748   5.016  10.495 -0.0260  0.1901  0.1183
  385CHOL    R3 4376   7.658   4.889  10.718 -0.0388  0.0358  0.0269
  385CHOL    R4 4377   7.829   5.104  10.820 -0.3043  0.1763  0.1948
  385CHOL    R5 4378   7.844   4.892  10.868 -0.1284  0.1735  0.1396
  385CHOL    C1 4379   7.792   5.036  11.217 -0.4785  0.0234  0.1536
  385CHOL    C2 4380   7.621   4.904  11.575 -0.0411 -0.0521 -0.1182
  386CHOL   ROH 4381   6.109   4.196  12.126 -0.1852 -0.1695 -0.1127
  386CHOL    R1 4382   6.291   4.233  11.913 -0.1507 -0.1556 -0.0808
  386CHOL    R2 4383   6.222   4.190  11.649 -0.1744  0.0721 -0.1137
  386CHOL    R3 4384   6.312   4.444  11.617  0.0107  0.0318  0.0614
  386CHOL    R4 4385   6.377   4.309  11.364 -0.4580  0.2584 -0.1939
  386CHOL    R5 4386   6.515   4.420  11.492 -0.1784 -0.0136 -0.2486
  386CHOL    C1 4387   6.551   4.618  11.168 -0.4494  0.3290 -0.0764
  386CHOL    C2 4388   6.962   4.708  11.239  0.0305 -0.1224 -0.1408
  387CHOL   ROH 4389   5.991   7.428   9.817 -0.1506  0.0094 -0.0295
  387CHOL    R1 4390   5.968   7.609  10.033  0.0407  0.1262 -0.1031
  387CHOL    R2 4391   5.811   7.558  10.255 -0.2014  0.4783 -0.1764
  387CHOL    R3 4392   6.042   7.607  10.390 -0.1852  0.0995 -0.0562
  387CHOL    R4 4393   5.836   7.744  10.545 -0.0224  0.5418 -0.2326
  387CHOL    R5 4394   6.020   7.832  10.467  0.1894  0.1733 -0.1541
  387CHOL    C1 4395   6.068   7.899  10.840  0.0971  0.2232 -0.1524
  387CHOL    C2 4396   6.305   8.069  11.074 -0.0308 -0.0721 -0.0851
  388CHOL   ROH 4397   0.371   1.195  12.649 -0.3334 -0.2618 -0.0156
  388CHOL    R1 4398   0.500   1.071  12.429 -0.1276 -0.1886  0.0594
  388CHOL    R2 4399   0.360   0.934  12.233  0.0747 -0.3527  0.0201
  388CHOL    R3 4400   0.492   1.103  12.066 -0.0059 -0.2591  0.0515
  388CHOL    R4 4401   0.478   0.849  11.920  0.0295 -0.2017 -0.0376
  388CHOL    R5 4402   0.658   0.965  11.961  0.0052 -0.1733 -0.0371
  388CHOL    C1 4403   0.670   0.959  11.580 -0.0726 -0.0260 -0.0419
  388CHOL    C2 4404   0.726   0.712  11.342 -0.2642  0.0022 -0.0616
  389CHOL   ROH 4405   3.379   7.111  12.481  0.0710 -0.1149 -0.0447
  389CHOL    R1 4406   3.382   7.093  12.198  0.0428 -0.0878 -0.0470
  389CHOL    R2 4407   3.611   7.030  12.055  0.0575  0.0453 -0.0840
  389CHOL    R3 4408   3.453   6.836  11.950  0.1457 -0.0290 -0.0793
  389CHOL    R4 4409   3.654   6.887  11.744 -0.0073  0.2170 -0.1732
  389CHOL    R5 4410   3.438   6.890  11.718 -0.0266  0.0647 -0.0484
  389CHOL    C1 4411   3.531   6.620  11.464  0.0377  0.2473 -0.2209
  389CHOL    C2 4412   3.530   6.655  11.072  0.0874 -0.0965  0.1496
  390CHOL   ROH 4413   4.912   2.331   9.431  0.0538  0.0895  0.2346
  390CHOL    R1 4414   4.853   2.180   9.663 -0.1386  0.0921  0.1891
  390CHOL    R2 4415   4.950   2.247   9.913 -0.0933 -0.0780  0.2206
  390CHOL    R3 4416   4.687   2.240   9.982 -0.1124  0.1920  0.1839
  390CHOL    R4 4417   4.829   2.273  10.236 -0.0936 -0.2104  0.2311
  390CHOL    R5 4418   4.683   2.119  10.188 -0.2852  0.0131  0.0784
  390CHOL    C1 4419   4.513   2.282  10.488 -0.1117 -0.0339  0.2027
  390CHOL    C2 4420   4.650   2.399  10.934  0.2140 -0.0434  0.0126
  391CHOL   ROH 4421   3.613   0.773  12.510  0.1352 -0.1864  0.1358
  391CHOL    R1 4422   3.813   0.666  12.341  0.2023 -0.2591  0.2593
  391CHOL    R2 4423   3.910   0.408  12.369 -0.1609 -0.4190  0.1060
  391CHOL    R3 4424   3.841   0.388  12.108  0.1203 -0.0494 -0.0065
  391CHOL    R4 4425   4.074   0.212  12.137 -0.1116 -0.3604  0.0915
  391CHOL    R5 4426   4.050   0.373  11.992  0.2497 -0.1655  0.2290
  391CHOL    C1 4427   4.103   0.078  11.755  0.1810  0.0208 -0.0228
  391CHOL    C2 4428   4.366  -0.015  11.607 -0.0266 -0.1043  0.1338
  392CHOL   ROH 4429   5.031   5.900  12.533 -0.1287  0.1760  0.0324
  392CHOL    R1 4430   5.165   6.005  12.308 -0.0764  0.1378  0.0459
  392CHOL    R2 4431   5.287   5.845  12.119 -0.0918  0.1042  0.0667
  392CHOL    R3 4432   5.131   5.984  11.946 -0.0365  0.1363  0.0417
  392CHOL    R4 4433   5.272   5.788  11.779 -0.0793  0.0774  0.0703
  392CHOL    R5 4434   5.265   6.004  11.748 -0.0124  0.0785  0.0507
  392CHOL    C1 4435   5.116   5.885  11.417 -0.0202  0.0919  0.0490
  392CHOL    C2 4436   5.125   5.628  11.063  0.0476 -0.0442 -0.2262
  393CHOL   ROH 4437   2.612   3.936  12.737  0.1756  0.2814  0.1107
  393CHOL    R1 4438   2.729   3.996  12.486  0.0516 -0.0501 -0.0318
  393CHOL    R2 4439   2.617   3.915  12.246 -0.3847  0.1189  0.1039
  393CHOL    R3 4440   2.634   4.180  12.187  0.1379  0.0777  0.0194
  393CHOL    R4 4441   2.551   4.052  11.936 -0.5140  0.1938  0.1634
  393CHOL    R5 4442   2.722   4.185  11.964 -0.1601 -0.1821 -0.1097
  393CHOL    C1 4443   2.529   4.381  11.699 -0.0987  0.1987  0.1186
  393CHOL    C2 4444   2.698   4.529  11.427 -0.0047 -0.2118 -0.2001
  394CHOL   ROH 4445   4.831   2.996  12.522  0.0226 -0.3521 -0.1997
  394CHOL    R1 4446   4.873   2.933  12.249 -0.1551 -0.4310 -0.2106
  394CHOL    R2 4447   4.671   2.834  12.087 -0.3873 -0.0618 -0.1688
  394CHOL    R3 4448   4.739   3.044  11.930 -0.0274 -0.1772 -0.1762
  394CHOL    R4 4449   4.582   2.869  11.755 -0.1784  0.0124 -0.2179
  394CHOL    R5 4450   4.782   2.947  11.715 -0.0555 -0.2642 -0.1377
  394CHOL    C1 4451   4.594   3.087  11.414  0.2812 -0.0526 -0.2535
  394CHOL    C2 4452   4.718   3.358  11.157 -0.0805  0.1537  0.0354
  395CHOL   ROH 4453   3.733   4.486   9.708 -0.2319 -0.0163  0.0781
  395CHOL    R1 4454   3.772   4.470   9.988 -0.2757  0.0371  0.0868
  395CHOL    R2 4455   3.990   4.584  10.114 -0.1490 -0.1772  0.0622
  395CHOL    R3 4456   3.798   4.705  10.265 -0.0194  0.1085  0.0062
  395CHOL    R4 4457   4.023   4.664  10.449 -0.0885 -0.1333  0.0463
  395CHOL    R5 4458   3.817   4.600  10.479 -0.1801  0.1359  0.0367
  395CHOL    C1 4459   3.863   4.824  10.785  0.0683  0.1604 -0.0156
  395CHOL    C2 4460   3.976   4.993  11.121 -0.2658 -0.1453  0.1067
  396CHOL   ROH 4461   1.901   6.595   9.898 -0.2857 -0.1236 -0.2037
  396CHOL    R1 4462   2.035   6.556  10.145 -0.2497 -0.1856 -0.2336
  396CHOL    R2 4463   2.066   6.757  10.331 -0.0455 -0.1790 -0.2762
  396CHOL    R3 4464   1.950   6.577  10.498 -0.1384 -0.0629 -0.2132
  396CHOL    R4 4465   2.054   6.786  10.675  0.1733 -0.1658 -0.2678
  396CHOL    R5 4466   2.093   6.572  10.689 -0.0353 -0.2087 -0.2913
  396CHOL    C1 4467   1.938   6.634  11.032  0.2134 -0.0490 -0.2037
  396CHOL    C2 4468   1.819   6.850  11.356 -0.0091  0.3061 -0.0581
  397CHOL   ROH 4469   5.302   3.803   9.696  0.1643  0.1356 -0.0609
  397CHOL    R1 4470   5.361   3.971   9.916  0.1664  0.1007 -0.0335
  397CHOL    R2 4471   5.270   3.918  10.172  0.0683  0.1221 -0.0582
  397CHOL    R3 4472   5.534   3.938  10.235  0.0588  0.0108  0.0146
  397CHOL    R4 4473   5.395   4.032  10.474  0.0421  0.2308 -0.0888
  397CHOL    R5 4474   5.550   4.138  10.365  0.1338  0.0762 -0.1005
  397CHOL    C1 4475   5.715   4.117  10.708  0.0179  0.1896 -0.0383
  397CHOL    C2 4476   5.697   4.346  10.938 -0.0813  0.0986 -0.1541
  398CHOL   ROH 4477   0.484   7.308   9.998 -0.1502 -0.1553  0.2166
  398CHOL    R1 4478   0.539   7.366  10.269 -0.1420  0.3087  0.1206
  398CHOL    R2 4479   0.763   7.272  10.399 -0.4082  0.0849  0.4012
  398CHOL    R3 4480   0.801   7.535  10.456  0.1556  0.1427 -0.1282
  398CHOL    R4 4481   0.982   7.391  10.639 -0.5371  0.0122  0.5592
  398CHOL    R5 4482   0.832   7.540  10.694 -0.2961  0.5623 -0.0484
  398CHOL    C1 4483   1.146   7.708  10.831 -0.0830  0.0242  0.1543
  398CHOL    C2 4484   1.376   7.835  11.082 -0.2483 -0.1826  0.1079
  399CHOL   ROH 4485   3.455   3.773  12.814  0.0146  0.0041 -0.0254
  399CHOL    R1 4486   3.395   3.785  12.538 -0.1602 -0.0370  0.0102
  399CHOL    R2 4487   3.152   3.875  12.443 -0.1009  0.2699  0.1428
  399CHOL    R3 4488   3.307   4.044  12.297  0.0454 -0.0167 -0.0464
  399CHOL    R4 4489   3.075   3.989  12.125 -0.1442  0.1945  0.1254
  399CHOL    R5 4490   3.286   3.966  12.072 -0.2003 -0.1200  0.0067
  399CHOL    C1 4491   3.177   4.215  11.804 -0.0320 -0.1184 -0.0623
  399CHOL    C2 4492   2.825   4.040  11.485 -0.1145  0.1308  0.0159
  400CHOL   ROH 4493   2.301   0.173  12.458  0.2059  0.1624  0.2574
  400CHOL    R1 4494   2.315   0.326  12.220  0.0341  0.0798  0.1932
  400CHOL    R2 4495   2.555   0.386  12.096 -0.0405  0.2388  0.1355
  400CHOL    R3 4496   2.433   0.275  11.880  0.0244  0.0483  0.1929
  400CHOL    R4 4497   2.683   0.389  11.775 -0.1536  0.3779  0.0898
  400CHOL    R5 4498   2.481   0.427  11.701 -0.2411  0.1011  0.1570
  400CHOL    C1 4499   2.643   0.287  11.385 -0.1586  0.2800  0.1172
  400CHOL    C2 4500   2.856   0.167  11.094  0.1839  0.3405 -0.0401
  401CHOL   ROH 4501   7.325   0.677   9.805  0.1997  0.0360  0.1170
  401CHOL    R1 4502   7.529   0.520   9.922  0.0489 -0.1853  0.0900
  401CHOL    R2 4503   7.724   0.627  10.086  0.2611 -0.3719 -0.0325
  401CHOL    R3 4504   7.638   0.437  10.260  0.0835 -0.1956  0.0761
  401CHOL    R4 4505   7.894   0.529  10.370  0.2380 -0.4634 -0.0504
  401CHOL    R5 4506   7.838   0.323  10.326 -0.0325 -0.4158  0.0542
  401CHOL    C1 4507   7.912   0.293  10.699  0.0578 -0.3513  0.0411
  401CHOL    C2 4508   7.853   0.280  11.090  0.0512  0.2717 -0.1206
  402CHOL   ROH 4509   3.416   2.327  12.409  0.1003  0.0934 -0.0843
  402CHOL    R1 4510   3.293   2.417  12.171  0.0870  0.1304 -0.0647
  402CHOL    R2 4511   3.435   2.462  11.939  0.0557  0.0415 -0.1062
  402CHOL    R3 4512   3.251   2.293  11.832 -0.0503  0.1169 -0.0418
  402CHOL    R4 4513   3.301   2.493  11.622  0.0070  0.0514 -0.0837
  402CHOL    R5 4514   3.106   2.436  11.704 -0.0028  0.1642 -0.0376
  402CHOL    C1 4515   3.049   2.352  11.337 -0.1209  0.1278 -0.0103
  402CHOL    C2 4516   3.385   2.149  11.140 -0.0286 -0.0650 -0.1103
  403CHOL   ROH 4517   5.772   4.818  12.739  0.1911 -0.2421  0.0773
  403CHOL    R1 4518   5.604   4.838  12.513  0.1964 -0.0647  0.0888
  403CHOL    R2 4519   5.655   5.013  12.305  0.4091 -0.1719  0.0529
  403CHOL    R3 4520   5.636   4.787  12.154  0.0972 -0.1787  0.0943
  403CHOL    R4 4521   5.664   5.005  11.959  0.3385 -0.2362  0.0517
  403CHOL    R5 4522   5.507   4.854  11.963  0.1429 -0.0425  0.1060
  403CHOL    C1 4523   5.652   4.789  11.616  0.0047 -0.2802  0.0899
  403CHOL    C2 4524   5.415   4.752  11.265  0.0823 -0.4149 -0.0074
  404CHOL   ROH 4525   6.693   2.301  13.075  0.1201  0.2201  0.0465
  404CHOL    R1 4526   6.763   2.292  12.801  0.0084  0.2837  0.0163
  404CHOL    R2 4527   6.727   2.065  12.646  0.1522  0.2490  0.0370
  404CHOL    R3 4528   6.589   2.237  12.486 -0.0796  0.1189  0.0919
  404CHOL    R4 4529   6.659   2.013  12.311  0.2011  0.2543  0.0253
  404CHOL    R5 4530   6.700   2.224  12.275 -0.0716  0.3209  0.0811
  404CHOL    C1 4531   6.490   2.143  11.966  0.0120  0.1353  0.0700
  404CHOL    C2 4532   6.328   1.989  11.676  0.1475  0.4362 -0.1264
  405CHOL   ROH 4533   5.996   1.122  10.017 -0.0210 -0.0888 -0.1317
  405CHOL    R1 4534   5.801   1.106  10.222 -0.0101  0.0364 -0.1112
  405CHOL    R2 4535   5.836   0.952  10.449 -0.0861  0.0122 -0.1163
  405CHOL    R3 4536   5.784   1.186  10.577  0.0792  0.0457 -0.1083
  405CHOL    R4 4537   5.755   0.981  10.783 -0.2059  0.0408 -0.1473
  405CHOL    R5 4538   5.608   1.133  10.730 -0.0409  0.1890 -0.1922
  405CHOL    C1 4539   5.659   1.217  11.098 -0.1204  0.0889 -0.1579
  405CHOL    C2 4540   5.585   1.466  11.428 -0.2267  0.1028  0.2847
  406CHOL   ROH 4541   4.611   4.996  10.310 -0.0937 -0.0618  0.0106
  406CHOL    R1 4542   4.465   4.859  10.510 -0.0636 -0.0065  0.0724
  406CHOL    R2 4543   4.584   4.681  10.686 -0.0728 -0.1387 -0.0442
  406CHOL    R3 4544   4.468   4.840  10.873  0.1632 -0.0936  0.0659
  406CHOL    R4 4545   4.472   4.574  10.994 -0.0084 -0.1221 -0.0156
  406CHOL    R5 4546   4.298   4.703  10.971  0.0957  0.0331  0.1158
  406CHOL    C1 4547   4.298   4.661  11.350  0.2507 -0.0701  0.1043
  406CHOL    C2 4548   4.075   4.651  11.666  0.2027  0.0587 -0.0835
  407CHOL   ROH 4549   7.071   1.327  12.741 -0.0959 -0.0764 -0.0644
  407CHOL    R1 4550   6.996   1.160  12.525 -0.0726 -0.1805  0.0077
  407CHOL    R2 4551   6.938   1.259  12.274 -0.1871 -0.2877 -0.0060
  407CHOL    R3 4552   7.127   1.080  12.195 -0.1226 -0.2218 -0.0032
  407CHOL    R4 4553   7.063   1.234  11.953 -0.2149 -0.2739 -0.0185
  407CHOL    R5 4554   7.060   1.017  11.974 -0.1246 -0.2763  0.0104
  407CHOL    C1 4555   7.314   1.052  11.692 -0.1705 -0.2040 -0.0231
  407CHOL    C2 4556   7.594   1.118  11.439 -0.1028  0.1355  0.0336
  408CHOL   ROH 4557   4.895   1.992  12.712  0.1617  0.1152  0.0432
  408CHOL    R1 4558   5.103   1.962  12.522  0.1988  0.3380  0.0453
  408CHOL    R2 4559   5.063   1.843  12.275  0.4048 -0.0487  0.1858
  408CHOL    R3 4560   5.169   2.076  12.183 -0.1139  0.0866 -0.1042
  408CHOL    R4 4561   5.198   1.889  11.960  0.3051 -0.1332  0.1310
  408CHOL    R5 4562   5.355   2.008  12.050  0.0430  0.3393 -0.0138
  408CHOL    C1 4563   5.375   2.134  11.690 -0.2397 -0.0552 -0.1734
  408CHOL    C2 4564   5.528   2.004  11.373 -0.0354 -0.2097 -0.1775
  409CHOL   ROH 4565   7.824   6.631  12.953  0.0060  0.0474 -0.1750
  409CHOL    R1 4566   7.716   6.487  12.735 -0.1436 -0.0161 -0.0602
  409CHOL    R2 4567   7.470   6.546  12.625 -0.1144  0.1072 -0.0638
  409CHOL    R3 4568   7.613   6.560  12.394 -0.1346 -0.1655 -0.0950
  409CHOL    R4 4569   7.333   6.546  12.307 -0.1715  0.1989 -0.0396
  409CHOL    R5 4570   7.496   6.416  12.243 -0.3638 -0.0504 -0.0294
  409CHOL    C1 4571   7.388   6.558  11.906 -0.2236 -0.0038 -0.0549
  409CHOL    C2 4572   7.207   6.762  11.573  0.0119 -0.0889  0.2047
  410CHOL   ROH 4573   6.451   3.447   9.796 -0.1890 -0.1446 -0.1073
  410CHOL    R1 4574   6.502   3.431  10.074 -0.2023 -0.1047 -0.1029
  410CHOL    R2 4575   6.340   3.552  10.262 -0.1988 -0.0621 -0.1307
  410CHOL    R3 4576   6.331   3.301  10.368 -0.2245 -0.0434 -0.0877
  410CHOL    R4 4577   6.274   3.481  10.594  0.1216  0.0262 -0.0438
  410CHOL    R5 4578   6.427   3.326  10.586  0.0302 -0.0638 -0.1927
  410CHOL    C1 4579   6.226   3.205  10.886  0.2841  0.0952  0.0472
  410CHOL    C2 4580   6.388   2.955  11.084 -0.1868 -0.0283 -0.2489
  411CHOL   ROH 4581   4.225   7.447   9.697 -0.3093 -0.1462 -0.0535
  411CHOL    R1 4582   4.215   7.469   9.979 -0.0250  0.1272 -0.0581
  411CHOL    R2 4583   4.214   7.713  10.109 -0.2275  0.2688 -0.3082
  411CHOL    R3 4584   3.988   7.614  10.225  0.0359  0.0544  0.0403
  411CHOL    R4 4585   4.100   7.797  10.425 -0.0001  0.4102 -0.2622
  411CHOL    R5 4586   4.046   7.588  10.455  0.3296  0.3603  0.0059
  411CHOL    C1 4587   3.822   7.753  10.717  0.3796  0.2913  0.0918
  411CHOL    C2 4588   3.583   7.644  10.954 -0.1468 -0.2163  0.1822
  412CHOL   ROH 4589   6.473   6.246  12.939 -0.2835  0.0986  0.1295
  412CHOL    R1 4590   6.529   6.207  12.664  0.0032  0.0951  0.1857
  412CHOL    R2 4591   6.334   6.131  12.482  0.2411 -0.1351  0.0275
  412CHOL    R3 4592   6.418   6.352  12.349  0.1420 -0.0797  0.0536
  412CHOL    R4 4593   6.263   6.201  12.151 -0.1336  0.0700  0.1448
  412CHOL    R5 4594   6.467   6.273  12.128 -0.1372  0.0295 -0.0541
  412CHOL    C1 4595   6.300   6.449  11.833 -0.4449  0.2414  0.2374
  412CHOL    C2 4596   6.445   6.505  11.489 -0.4987  0.1206 -0.1317
  413CHOL   ROH 4597   3.199   6.154  12.790 -0.0485  0.0547  0.1976
  413CHOL    R1 4598   3.191   5.938  12.607  0.1126  0.1055  0.1286
  413CHOL    R2 4599   2.968   5.879  12.455  0.1402 -0.0386  0.1420
  413CHOL    R3 4600   3.145   5.896  12.249  0.0974  0.1810  0.1215
  413CHOL    R4 4601   2.933   5.722  12.149  0.3566 -0.1899  0.1925
  413CHOL    R5 4602   3.145   5.678  12.151  0.4329  0.1468  0.1875
  413CHOL    C1 4603   3.079   5.647  11.777  0.4423 -0.0718  0.2028
  413CHOL    C2 4604   3.070   5.249  11.567  0.2744  0.1526 -0.2670
  414CHOL   ROH 4605   0.074   2.015   9.924  0.1736  0.0693 -0.1403
  414CHOL    R1 4606   0.009   2.015  10.199 -0.0514 -0.0396 -0.1935
  414CHOL    R2 4607  -0.132   1.809  10.319  0.1040 -0.2216 -0.3378
  414CHOL    R3 4608   0.081   1.805  10.488 -0.0299  0.0185 -0.1538
  414CHOL    R4 4609  -0.095   1.593  10.586  0.1813 -0.2951 -0.4048
  414CHOL    R5 4610  -0.014   1.758  10.702 -0.1584 -0.2175 -0.2532
  414CHOL    C1 4611   0.126   1.463  10.900  0.1006 -0.1125 -0.2711
  414CHOL    C2 4612   0.188   1.190  11.152  0.1849  0.1681 -0.0218
  415CHOL   ROH 4613   4.667   7.230  12.798 -0.0289 -0.0118  0.1328
  415CHOL    R1 4614   4.606   7.185  12.525  0.1282  0.1606  0.0666
  415CHOL    R2 4615   4.771   7.268  12.320  0.3505  0.1145  0.2178
  415CHOL    R3 4616   4.757   7.007  12.246  0.1816  0.1560  0.1002
  415CHOL    R4 4617   4.830   7.149  12.001  0.0515  0.2318  0.1161
  415CHOL    R5 4618   4.662   7.012  12.026  0.0157  0.2957  0.1769
  415CHOL    C1 4619   4.850   6.835  11.745 -0.2811  0.3389 -0.0536
  415CHOL    C2 4620   4.974   6.740  11.429  0.3150 -0.2231 -0.1833
  416CHOL   ROH 4621   6.276   0.618  12.567  0.1443 -0.2143  0.2281
  416CHOL    R1 4622   6.355   0.540  12.307  0.1589 -0.0752  0.1898
  416CHOL    R2 4623   6.478   0.299  12.254 -0.0195 -0.1377  0.0390
  416CHOL    R3 4624   6.275   0.271  12.075  0.0079  0.1661 -0.0444
  416CHOL    R4 4625   6.501   0.129  11.954 -0.1402 -0.1411  0.0315
  416CHOL    R5 4626   6.382   0.286  11.862  0.1153  0.0391 -0.0001
  416CHOL    C1 4627   6.325   0.004  11.612 -0.1847  0.1420 -0.0512
  416CHOL    C2 4628   6.131  -0.333  11.561  0.3757 -0.1068 -0.0989
  417CHOL   ROH 4629   7.267   2.747  10.199  0.2046 -0.0264 -0.1014
  417CHOL    R1 4630   7.306   2.822  10.469  0.0031 -0.1060 -0.0475
  417CHOL    R2 4631   7.201   2.677  10.680  0.0004 -0.2767 -0.1579
  417CHOL    R3 4632   7.460   2.675  10.764 -0.0398 -0.1104 -0.0288
  417CHOL    R4 4633   7.318   2.506  10.957 -0.0253 -0.1657 -0.0784
  417CHOL    R5 4634   7.445   2.677  11.003 -0.1533 -0.0869 -0.0392
  417CHOL    C1 4635   7.629   2.404  11.196 -0.0781  0.0550  0.0890
  417CHOL    C2 4636   7.889   2.302  11.337 -0.2198 -0.3953  0.0205
  418CHOL   ROH 4637   0.831   2.601   9.991  0.1316 -0.0636  0.1702
  418CHOL    R1 4638   0.773   2.561  10.265  0.0812  0.0941  0.1832
  418CHOL    R2 4639   0.737   2.771  10.441 -0.0261  0.1952  0.0399
  418CHOL    R3 4640   0.502   2.644  10.493  0.0020  0.1540  0.0695
  418CHOL    R4 4641   0.550   2.812  10.729  0.1535 -0.0550  0.1972
  418CHOL    R5 4642   0.510   2.598  10.728  0.1482 -0.0577  0.0275
  418CHOL    C1 4643   0.220   2.718  10.945  0.2845 -0.2393  0.3166
  418CHOL    C2 4644   0.393   2.688  11.378 -0.1707 -0.0148  0.0124
  419CHOL   ROH 4645   7.195   3.057  12.750 -0.1940  0.1978  0.0941
  419CHOL    R1 4646   7.307   3.016  12.493  0.0310  0.0165  0.2165
  419CHOL    R2 4647   7.192   3.119  12.264  0.0601 -0.3945  0.0080
  419CHOL    R3 4648   7.440   3.225  12.227 -0.0376 -0.1424  0.0560
  419CHOL    R4 4649   7.316   3.233  11.962  0.0636 -0.4282 -0.0033
  419CHOL    R5 4650   7.508   3.144  12.012  0.1428 -0.1902  0.1296
  419CHOL    C1 4651   7.620   3.399  11.751 -0.0260 -0.2111  0.0351
  419CHOL    C2 4652   7.720   3.543  11.443  0.2312 -0.1178 -0.1001
  420CHOL   ROH 4653   3.395   3.250  12.652  0.3870 -0.3160 -0.1701
  420CHOL    R1 4654   3.491   3.331  12.399  0.1703 -0.3167 -0.2553
  420CHOL    R2 4655   3.345   3.300  12.167 -0.1525 -0.0539 -0.0951
  420CHOL    R3 4656   3.391   3.567  12.140  0.1144 -0.0906 -0.0309
  420CHOL    R4 4657   3.323   3.476  11.870  0.0549  0.0365 -0.0588
  420CHOL    R5 4658   3.500   3.588  11.929  0.1601 -0.1511 -0.0134
  420CHOL    C1 4659   3.353   3.829  11.673  0.4263  0.0548  0.0225
  420CHOL    C2 4660   3.288   3.735  11.313 -0.2202 -0.4003 -0.1714
  421CHOL   ROH 4661   5.456   4.376  12.474 -0.0128 -0.0474  0.0686
  421CHOL    R1 4662   5.651   4.361  12.269  0.0093  0.1202  0.0766
  421CHOL    R2 4663   5.623   4.196  12.049  0.2534 -0.0645  0.1809
  421CHOL    R3 4664   5.664   4.428  11.912 -0.0992 -0.0820  0.0328
  421CHOL    R4 4665   5.745   4.215  11.726  0.3464 -0.0848  0.2142
  421CHOL    R5 4666   5.865   4.387  11.787  0.0263  0.1755  0.1414
  421CHOL    C1 4667   5.855   4.443  11.410  0.0697 -0.1132  0.0945
  421CHOL    C2 4668   6.075   4.675  11.262  0.1663  0.1469  0.3094
  422CHOL   ROH 4669   3.555   7.559  12.684 -0.1888 -0.0042 -0.0660
  422CHOL    R1 4670   3.488   7.694  12.445 -0.0585  0.0504 -0.0725
  422CHOL    R2 4671   3.679   7.785  12.267  0.0316 -0.1756 -0.0964
  422CHOL    R3 4672   3.536   7.639  12.088 -0.1460 -0.0349 -0.0714
  422CHOL    R4 4673   3.694   7.822  11.924 -0.0943 -0.1020 -0.0944
  422CHOL    R5 4674   3.478   7.795  11.916 -0.1166  0.0462 -0.0076
  422CHOL    C1 4675   3.568   7.707  11.556 -0.3344  0.0730 -0.0697
  422CHOL    C2 4676   3.565   7.314  11.342 -0.0534 -0.2345  0.1387
  423CHOL   ROH 4677   5.691   3.349  11.984  0.2918 -0.4241 -0.0195
  423CHOL    R1 4678   5.731   3.239  11.726 -0.1274 -0.1391 -0.2183
  423CHOL    R2 4679   5.585   3.318  11.506 -0.1003  0.5342 -0.0175
  423CHOL    R3 4680   5.831   3.362  11.399 -0.0571  0.1332 -0.0967
  423CHOL    R4 4681   5.643   3.459  11.196  0.0304  0.6471  0.0570
  423CHOL    R5 4682   5.803   3.314  11.166 -0.2593  0.3510 -0.1199
  423CHOL    C1 4683   5.908   3.581  10.914  0.1471  0.3365  0.0260
  423CHOL    C2 4684   5.833   3.653  10.572  0.1634  0.2638 -0.0528
  424CHOL   ROH 4685   2.633  -0.329   9.908 -0.1545 -0.0779 -0.0197
  424CHOL    R1 4686   2.515  -0.185  10.121 -0.0345 -0.2880  0.1955
  424CHOL    R2 4687   2.637  -0.156  10.367  0.3339 -0.1325  0.0050
  424CHOL    R3 4688   2.598   0.109  10.319 -0.1582 -0.1810  0.0896
  424CHOL    R4 4689   2.676   0.095  10.602  0.3896 -0.0912 -0.0490
  424CHOL    R5 4690   2.498   0.192  10.521  0.0848 -0.3505  0.2840
  424CHOL    C1 4691   2.662   0.490  10.693 -0.0400 -0.1125 -0.0010
  424CHOL    C2 4692   2.523   0.621  11.073 -0.0792  0.1183  0.3230
  425CHOL   ROH 4693   6.748   6.400   9.758  0.0825 -0.1528  0.1504
  425CHOL    R1 4694   6.841   6.579   9.957  0.2428 -0.1703  0.0957
  425CHOL    R2 4695   6.684   6.658  10.171  0.2446  0.1753 -0.0156
  425CHOL    R3 4696   6.895   6.569  10.317  0.0516 -0.0549  0.1281
  425CHOL    R4 4697   6.758   6.758  10.493  0.1865  0.1556  0.0024
  425CHOL    R5 4698   6.969   6.761  10.439  0.2221 -0.1199  0.1244
  425CHOL    C1 4699   6.999   6.733  10.818 -0.0285 -0.0719  0.1476
  425CHOL    C2 4700   6.815   6.682  11.163  0.1080 -0.0385 -0.3160
  426CHOL   ROH 4701   2.799   1.590  12.461 -0.0888 -0.3214 -0.1270
  426CHOL    R1 4702   2.668   1.460  12.247 -0.0736 -0.3909 -0.0959
  426CHOL    R2 4703   2.639   1.577  11.998 -0.3535 -0.3285 -0.0438
  426CHOL    R3 4704   2.757   1.347  11.912 -0.1412 -0.1676 -0.1893
  426CHOL    R4 4705   2.692   1.492  11.667 -0.1671 -0.0336 -0.0917
  426CHOL    R5 4706   2.636   1.288  11.715 -0.0190 -0.1127 -0.2757
  426CHOL    C1 4707   2.834   1.228  11.394  0.1409  0.2892 -0.2561
  426CHOL    C2 4708   3.096   1.102  11.174  0.1791 -0.0107 -0.1002
  427CHOL   ROH 4709   4.768   5.520  12.481  0.1220 -0.1833 -0.1328
  427CHOL    R1 4710   4.791   5.547  12.200  0.0319 -0.0968 -0.1321
  427CHOL    R2 4711   4.586   5.481  12.027 -0.0328 -0.0177 -0.0847
  427CHOL    R3 4712   4.622   5.735  11.938 -0.0333  0.0065 -0.0175
  427CHOL    R4 4713   4.581   5.576  11.695 -0.2481  0.1049 -0.0492
  427CHOL    R5 4714   4.749   5.709  11.736 -0.1837  0.0476 -0.1194
  427CHOL    C1 4715   4.613   5.869  11.417 -0.3739  0.1991  0.0346
  427CHOL    C2 4716   4.691   5.783  11.009 -0.0223  0.0641  0.0200
  428CHOL   ROH 4717   3.803   2.145   9.285 -0.1446 -0.0017 -0.0063
  428CHOL    R1 4718   3.863   2.377   9.437  0.0770 -0.0849  0.0357
  428CHOL    R2 4719   3.667   2.548   9.530  0.2510  0.2297 -0.1668
  428CHOL    R3 4720   3.787   2.502   9.770 -0.0494  0.0526 -0.0428
  428CHOL    R4 4721   3.657   2.763   9.800  0.4697  0.3506 -0.2506
  428CHOL    R5 4722   3.866   2.717   9.838  0.3508 -0.0831 -0.0521
  428CHOL    C1 4723   3.763   2.846  10.182  0.3149  0.2549 -0.1831
  428CHOL    C2 4724   3.767   3.075  10.501  0.0152 -0.3169 -0.4385
  429CHOL   ROH 4725   0.785   5.717  10.154 -0.2580 -0.1284 -0.1775
  429CHOL    R1 4726   0.688   5.589  10.387 -0.2321 -0.1124 -0.1580
  429CHOL    R2 4727   0.847   5.424  10.544 -0.2049 -0.0708 -0.1439
  429CHOL    R3 4728   0.768   5.592  10.742 -0.2202 -0.0584 -0.1605
  429CHOL    R4 4729   0.888   5.365  10.882 -0.2445 -0.0635 -0.1378
  429CHOL    R5 4730   0.690   5.448  10.916 -0.2471 -0.0515 -0.1642
  429CHOL    C1 4731   0.838   5.489  11.265 -0.2819 -0.0477 -0.1500
  429CHOL    C2 4732   0.856   5.616  11.694 -0.1344 -0.0270 -0.2465
  430CHOL   ROH 4733   6.323   1.417  10.112 -0.1170 -0.0283  0.0118
  430CHOL    R1 4734   6.133   1.436  10.321 -0.1092  0.0335  0.0134
  430CHOL    R2 4735   6.176   1.328  10.572 -0.1678 -0.0356 -0.0046
  430CHOL    R3 4736   6.121   1.581  10.655 -0.0349 -0.0202  0.0390
  430CHOL    R4 4737   6.063   1.411  10.888 -0.1051 -0.0222  0.0146
  430CHOL    R5 4738   5.928   1.556  10.796 -0.0370  0.0587  0.0473
  430CHOL    C1 4739   5.945   1.697  11.150  0.0561 -0.0001  0.0667
  430CHOL    C2 4740   5.986   1.952  11.361  0.3828  0.0460  0.0479
  431CHOL   ROH 4741   7.548   4.182  13.214  0.1478  0.1881 -0.1202
  431CHOL    R1 4742   7.561   4.183  12.931  0.0962  0.0313 -0.1243
  431CHOL    R2 4743   7.448   3.984  12.776 -0.1121  0.0505 -0.0013
  431CHOL    R3 4744   7.324   4.194  12.656  0.0521  0.1022 -0.0839
  431CHOL    R4 4745   7.352   3.993  12.445 -0.1281 -0.0164  0.0014
  431CHOL    R5 4746   7.417   4.201  12.436  0.0433 -0.0725 -0.0947
  431CHOL    C1 4747   7.179   4.195  12.138  0.0166 -0.0069 -0.0744
  431CHOL    C2 4748   6.907   4.322  11.868  0.0801 -0.2621 -0.0068
  432CHOL   ROH 4749   5.759   2.520  10.592  0.1281  0.0344 -0.0047
  432CHOL    R1 4750   5.988   2.356  10.624  0.2406  0.2166  0.1485
  432CHOL    R2 4751   6.119   2.329  10.865 -0.0934  0.0720  0.3229
  432CHOL    R3 4752   6.078   2.064  10.821  0.2173  0.0778 -0.0448
  432CHOL    R4 4753   6.323   2.076  10.982 -0.1561  0.1192  0.5376
  432CHOL    R5 4754   6.299   1.974  10.791  0.3668  0.2880  0.3681
  432CHOL    C1 4755   6.404   1.680  11.009  0.0991  0.1521  0.3172
  432CHOL    C2 4756   6.534   1.591  11.328 -0.0702 -0.1320  0.0980
  433CHOL   ROH 4757   0.282   1.564   9.787 -0.0217  0.2012 -0.2059
  433CHOL    R1 4758   0.301   1.625  10.063 -0.0941  0.1295 -0.1851
  433CHOL    R2 4759   0.219   1.448  10.261 -0.0139  0.0192 -0.2504
  433CHOL    R3 4760   0.472   1.484  10.352 -0.0466  0.1446 -0.2056
  433CHOL    R4 4761   0.335   1.348  10.571 -0.0329  0.1301 -0.2065
  433CHOL    R5 4762   0.446   1.534  10.584 -0.1141  0.1804 -0.2204
  433CHOL    C1 4763   0.640   1.324  10.837 -0.0747  0.3124 -0.1389
  433CHOL    C2 4764   0.619   1.464  11.207  0.0997  0.4048  0.4128
  434CHOL   ROH 4765   1.203   0.347  12.354 -0.1300  0.0966 -0.3254
  434CHOL    R1 4766   1.181   0.273  12.082 -0.0002 -0.1405 -0.2736
  434CHOL    R2 4767   1.381   0.322  11.898  0.0244 -0.1675 -0.2493
  434CHOL    R3 4768   1.360   0.055  11.851  0.2058 -0.2209 -0.0432
  434CHOL    R4 4769   1.559   0.150  11.657 -0.0755 -0.1692 -0.3232
  434CHOL    R5 4770   1.379   0.035  11.613 -0.0292 -0.3611 -0.0555
  434CHOL    C1 4771   1.644  -0.201  11.473  0.0366 -0.2203 -0.1726
  434CHOL    C2 4772   1.664  -0.471  11.245 -0.0225  0.1965 -0.1977
  435CHOL   ROH 4773   2.562   7.614  12.766 -0.0597 -0.0851 -0.1000
  435CHOL    R1 4774   2.595   7.546  12.493 -0.2413 -0.1836 -0.1011
  435CHOL    R2 4775   2.383   7.537  12.315 -0.3071  0.2165 -0.0710
  435CHOL    R3 4776   2.538   7.708  12.172  0.0174 -0.0962 -0.1007
  435CHOL    R4 4777   2.401   7.546  11.970 -0.2787  0.1443 -0.0697
  435CHOL    R5 4778   2.616   7.578  11.987 -0.2255 -0.2592 -0.0797
  435CHOL    C1 4779   2.558   7.712  11.635  0.0423 -0.1914 -0.0968
  435CHOL    C2 4780   2.638   7.524  11.319 -0.3672 -0.1355 -0.1596
  436CHOL   ROH 4781   1.089   3.634  12.850 -0.0344 -0.2674 -0.0274
  436CHOL    R1 4782   1.001   3.788  12.629 -0.2733 -0.2889  0.0499
  436CHOL    R2 4783   1.151   3.817  12.399 -0.1548  0.3233  0.1875
  436CHOL    R3 4784   0.925   3.727  12.279  0.1615 -0.1796 -0.0709
  436CHOL    R4 4785   1.055   3.893  12.076 -0.0925  0.3481  0.1744
  436CHOL    R5 4786   0.850   3.913  12.146 -0.2179 -0.2488  0.0317
  436CHOL    C1 4787   0.787   3.854  11.775  0.2406 -0.1095 -0.0756
  436CHOL    C2 4788   0.657   3.826  11.425  0.1836  0.1390  0.1194
  437CHOL   ROH 4789   6.421   6.770  10.871 -0.0764  0.0595  0.1321
  437CHOL    R1 4790   6.297   6.558  11.013 -0.1611  0.0146 -0.0077
  437CHOL    R2 4791   6.128   6.376  10.892  0.0571 -0.0557 -0.2045
  437CHOL    R3 4792   6.299   6.195  11.001  0.0009  0.0128  0.0065
  437CHOL    R4 4793   6.031   6.089  11.058 -0.0407 -0.1129 -0.3577
  437CHOL    R5 4794   6.190   6.124  11.202 -0.2419 -0.0510 -0.1376
  437CHOL    C1 4795   6.135   5.751  11.256 -0.1504 -0.0820 -0.2487
  437CHOL    C2 4796   6.428   5.483  11.478  0.2801  0.1562 -0.1314
  438CHOL   ROH 4797   6.700   5.821  12.972  0.0488  0.1239  0.0246
  438CHOL    R1 4798   6.960   5.796  12.861  0.0821  0.0241  0.1244
  438CHOL    R2 4799   7.147   5.619  12.961 -0.1442 -0.3057 -0.0248
  438CHOL    R3 4800   7.155   5.534  12.703 -0.0966  0.0492 -0.1470
  438CHOL    R4 4801   7.415   5.457  12.814 -0.2094 -0.3340 -0.1136
  438CHOL    R5 4802   7.380   5.574  12.633 -0.0217 -0.0438  0.0249
  438CHOL    C1 4803   7.578   5.283  12.486 -0.2027 -0.0172 -0.2802
  438CHOL    C2 4804   7.794   5.195  12.077 -0.0807  0.2138  0.3449
  439CHOL   ROH 4805   0.887   5.961  10.610 -0.3056 -0.0485  0.1446
  439CHOL    R1 4806   0.921   5.945  10.891 -0.2332  0.0375  0.1412
  439CHOL    R2 4807   1.091   5.762  11.010 -0.2259  0.0538  0.1585
  439CHOL    R3 4808   1.195   5.985  11.127 -0.1673  0.0761  0.0554
  439CHOL    R4 4809   1.236   5.772  11.324 -0.0249  0.1252  0.0655
  439CHOL    R5 4810   1.138   5.963  11.358 -0.0129  0.1167  0.0939
  439CHOL    C1 4811   1.418   5.987  11.616  0.1473  0.1876 -0.0855
  439CHOL    C2 4812   1.697   6.214  11.898  0.1198  0.0683 -0.1676
  440CHOL   ROH 4813   4.746   3.879   9.613 -0.1172 -0.1584 -0.0604
  440CHOL    R1 4814   4.754   3.681   9.816  0.0594 -0.1242 -0.0327
  440CHOL    R2 4815   4.928   3.694  10.030 -0.0902  0.1692  0.0748
  440CHOL    R3 4816   4.700   3.668  10.175 -0.1462 -0.1614 -0.0634
  440CHOL    R4 4817   4.893   3.492  10.308  0.1150  0.2991  0.1977
  440CHOL    R5 4818   4.695   3.436  10.237  0.2598 -0.1365  0.0984
  440CHOL    C1 4819   4.659   3.349  10.606  0.1819  0.0644  0.1397
  440CHOL    C2 4820   4.528   2.961  10.835 -0.1606 -0.0202 -0.0687
  441CHOL   ROH 4821   1.547   5.344   9.866  0.0080  0.1263  0.0068
  441CHOL    R1 4822   1.593   5.318  10.144 -0.0888  0.4431  0.0563
  441CHOL    R2 4823   1.758   5.124  10.251 -0.6015  0.1547  0.3756
  441CHOL    R3 4824   1.879   5.337  10.368 -0.0449  0.0405  0.0401
  441CHOL    R4 4825   1.942   5.111  10.543 -0.5215  0.1202  0.3232
  441CHOL    R5 4826   1.852   5.300  10.603 -0.0525  0.4279  0.1044
  441CHOL    C1 4827   2.163   5.304  10.823  0.0476 -0.0071 -0.0223
  441CHOL    C2 4828   2.220   5.020  10.989 -0.0237 -0.1645  0.0032
  442CHOL   ROH 4829   4.514   1.076   9.760  0.1501  0.2926  0.0723
  442CHOL    R1 4830   4.557   1.146  10.031  0.0416  0.1078  0.1390
  442CHOL    R2 4831   4.359   1.250  10.191  0.0245  0.1767  0.0765
  442CHOL    R3 4832   4.426   1.043  10.355 -0.2376  0.0297  0.0033
  442CHOL    R4 4833   4.307   1.244  10.533 -0.0147  0.1016  0.0691
  442CHOL    R5 4834   4.502   1.149  10.556 -0.1295 -0.1414  0.0525
  442CHOL    C1 4835   4.339   1.046  10.885 -0.2838 -0.0800 -0.0038
  442CHOL    C2 4836   4.393   1.172  11.174 -0.0546  0.0847 -0.0586
  443CHOL   ROH 4837   5.074   7.936  12.559 -0.1771  0.0190  0.1077
  443CHOL    R1 4838   4.936   7.876  12.319 -0.0313 -0.0108  0.0290
  443CHOL    R2 4839   5.056   7.896  12.070  0.0944  0.0555  0.0846
  443CHOL    R3 4840   4.973   7.638  12.046  0.2038  0.0263  0.0299
  443CHOL    R4 4841   5.027   7.723  11.772  0.2094  0.0740  0.0634
  443CHOL    R5 4842   4.843   7.635  11.846  0.2414 -0.0086  0.0149
  443CHOL    C1 4843   4.933   7.381  11.576  0.3789  0.0574 -0.0003
  443CHOL    C2 4844   4.910   7.252  11.287  0.1577 -0.2315  0.0132
  444CHOL   ROH 4845   4.154   0.769   9.809 -0.0579  0.0305  0.0299
  444CHOL    R1 4846   4.153   0.845  10.082 -0.0280 -0.0079  0.0406
  444CHOL    R2 4847   3.928   0.946  10.207  0.0034  0.0307  0.0629
  444CHOL    R3 4848   3.976   0.745  10.384 -0.0413 -0.0053  0.0343
  444CHOL    R4 4849   3.809   0.937  10.531  0.1654  0.1131  0.1260
  444CHOL    R5 4850   4.002   0.857  10.594  0.1470 -0.0221  0.0233
  444CHOL    C1 4851   3.784   0.743  10.886  0.2178  0.1272  0.1360
  444CHOL    C2 4852   3.913   0.946  11.120  0.0980  0.1716 -0.2825
  445CHOL   ROH 4853   2.693   7.083   9.682 -0.1960 -0.0540  0.0400
  445CHOL    R1 4854   2.788   7.062   9.948 -0.0412  0.0503 -0.0051
  445CHOL    R2 4855   2.957   7.248  10.061 -0.0279  0.1307 -0.1539
  445CHOL    R3 4856   2.765   7.259  10.253  0.0759  0.1345 -0.0501
  445CHOL    R4 4857   2.998   7.391  10.373  0.2517 -0.1625 -0.0520
  445CHOL    R5 4858   2.885   7.225  10.458  0.1525 -0.1389 -0.1353
  445CHOL    C1 4859   2.842   7.483  10.735  0.5119 -0.3297  0.1048
  445CHOL    C2 4860   3.121   7.720  10.760  0.1062 -0.0598  0.0695
  446CHOL   ROH 4861   5.154   0.474   9.839  0.0899 -0.0092 -0.0285
  446CHOL    R1 4862   5.103   0.330  10.078  0.1655  0.0054 -0.0041
  446CHOL    R2 4863   5.260   0.357  10.304  0.1322  0.1493 -0.0014
  446CHOL    R3 4864   5.021   0.411  10.423  0.0904  0.0194 -0.0243
  446CHOL    R4 4865   5.192   0.317  10.641  0.2326  0.4303  0.0554
  446CHOL    R5 4866   4.996   0.239  10.587  0.3027  0.1603  0.1638
  446CHOL    C1 4867   4.928   0.344  10.948  0.2518  0.4720  0.0670
  446CHOL    C2 4868   4.586   0.389  11.071  0.1779  0.1411 -0.0812
  447CHOL   ROH 4869   2.530   2.822   9.757  0.1924  0.3306 -0.1907
  447CHOL    R1 4870   2.601   2.916  10.015  0.1850  0.2596 -0.1631
  447CHOL    R2 4871   2.598   2.753  10.239 -0.0330  0.2519 -0.1704
  447CHOL    R3 4872   2.855   2.838  10.264  0.0344  0.0295 -0.0776
  447CHOL    R4 4873   2.753   2.825  10.539 -0.0793  0.1231 -0.1143
  447CHOL    R5 4874   2.847   2.997  10.443  0.1064  0.0410 -0.0843
  447CHOL    C1 4875   3.085   2.947  10.737 -0.0429 -0.1607  0.0054
  447CHOL    C2 4876   3.401   3.014  10.870  0.2718  0.3072  0.0629
  448CHOL   ROH 4877   0.263   7.400  12.495 -0.3184 -0.0695 -0.1088
  448CHOL    R1 4878   0.375   7.230  12.299 -0.1836  0.1719 -0.2470
  448CHOL    R2 4879   0.585   7.307  12.137  0.1170  0.2864  0.1741
  448CHOL    R3 4880   0.700   7.081  12.232 -0.2077  0.0238 -0.0356
  448CHOL    R4 4881   0.840   7.135  11.981  0.1365  0.2839  0.2098
  448CHOL    R5 4882   0.742   6.948  12.037 -0.1074  0.2835 -0.1911
  448CHOL    C1 4883   1.097   6.821  11.979 -0.1570  0.0359  0.0337
  448CHOL    C2 4884   1.487   6.827  11.735  0.0304 -0.0788  0.3610
  449CHOL   ROH 4885   2.602   3.567  10.979  0.1273  0.0393 -0.0268
  449CHOL    R1 4886   2.519   3.299  10.943  0.2024  0.0213 -0.0709
  449CHOL    R2 4887   2.695   3.096  10.880  0.2801  0.0569  0.0217
  449CHOL    R3 4888   2.587   2.978  11.100  0.1881  0.0373 -0.0338
  449CHOL    R4 4889   2.720   2.760  10.957  0.3151  0.0657  0.0490
  449CHOL    R5 4890   2.512   2.764  11.022  0.2805  0.0182 -0.0650
  449CHOL    C1 4891   2.633   2.454  11.208  0.2491  0.0523  0.0127
  449CHOL    C2 4892   2.613   2.086  11.233  0.1788  0.3326  0.0737
  450CHOL   ROH 4893   0.682   2.144  12.656 -0.3217  0.1079  0.0447
  450CHOL    R1 4894   0.817   2.186  12.410 -0.1078  0.2743  0.1866
  450CHOL    R2 4895   0.763   2.037  12.184  0.3779  0.1425  0.1472
  450CHOL    R3 4896   0.726   2.282  12.071  0.1169  0.0683  0.0642
  450CHOL    R4 4897   0.754   2.098  11.844  0.4540  0.0348  0.1248
  450CHOL    R5 4898   0.868   2.280  11.879  0.2092  0.1944  0.1291
  450CHOL    C1 4899   0.714   2.364  11.540  0.2534 -0.0976  0.0339
  450CHOL    C2 4900   0.575   2.323  11.138 -0.0920  0.2007 -0.1093
  451CHOL   ROH 4901   4.225   1.490  12.692  0.1517 -0.1075  0.0272
  451CHOL    R1 4902   4.133   1.461  12.426  0.0879  0.0291  0.0329
  451CHOL    R2 4903   4.120   1.673  12.249  0.1777  0.0948  0.1004
  451CHOL    R3 4904   4.270   1.509  12.093  0.0584  0.0571  0.0253
  451CHOL    R4 4905   4.189   1.728  11.915 -0.0503  0.0257  0.0410
  451CHOL    R5 4906   4.161   1.515  11.879 -0.0884  0.0228  0.1000
  451CHOL    C1 4907   4.370   1.606  11.573 -0.2951 -0.0499 -0.0643
  451CHOL    C2 4908   4.015   1.380  11.428  0.1761  0.1780  0.2276
  452CHOL   ROH 4909   3.241   4.846  12.483  0.1751 -0.0851  0.1413
  452CHOL    R1 4910   3.439   4.750  12.305  0.0259  0.0789 -0.1184
  452CHOL    R2 4911   3.475   4.481  12.252  0.2051  0.1074 -0.1251
  452CHOL    R3 4912   3.447   4.562  11.994 -0.2207  0.0445 -0.1073
  452CHOL    R4 4913   3.562   4.294  11.975  0.1855  0.2101 -0.2025
  452CHOL    R5 4914   3.640   4.475  11.883 -0.2000  0.3330 -0.3173
  452CHOL    C1 4915   3.587   4.260  11.572 -0.2256  0.2109 -0.2309
  452CHOL    C2 4916   3.682   4.078  11.279  0.1609  0.0167 -0.1708
  453CHOL   ROH 4917   5.081   4.759   9.663 -0.2180  0.2303 -0.0837
  453CHOL    R1 4918   5.010   4.899   9.898 -0.1170  0.1701 -0.0165
  453CHOL    R2 4919   5.197   4.981  10.085 -0.0407  0.0753 -0.0481
  453CHOL    R3 4920   5.084   5.225  10.044 -0.0075  0.1101  0.0617
  453CHOL    R4 4921   5.175   5.232  10.322  0.0567  0.0043  0.0374
  453CHOL    R5 4922   4.974   5.275  10.251  0.0502  0.0638  0.1010
  453CHOL    C1 4923   5.055   5.606  10.422  0.1446 -0.0044  0.1901
  453CHOL    C2 4924   4.937   5.780  10.615 -0.0289  0.0103  0.0610
  454CHOL   ROH 4925   6.925   5.219  10.060  0.0578 -0.1266 -0.0444
  454CHOL    R1 4926   6.888   5.203  10.340  0.1152  0.1183 -0.0204
  454CHOL    R2 4927   6.936   4.971  10.483 -0.0577  0.1824  0.1393
  454CHOL    R3 4928   7.096   5.134  10.631  0.1287  0.1498 -0.0211
  454CHOL    R4 4929   7.121   4.869  10.756 -0.1091  0.2131  0.1863
  454CHOL    R5 4930   7.068   5.056  10.856  0.0885  0.3528  0.0496
  454CHOL    C1 4931   7.380   4.963  11.054  0.0360  0.2003  0.0630
  454CHOL    C2 4932   7.424   4.656  11.183  0.0797 -0.1448  0.0835
  455CHOL   ROH 4933   5.275   7.217  10.925  0.1165 -0.2734  0.0034
  455CHOL    R1 4934   5.557   7.215  10.944  0.1276 -0.1181 -0.1341
  455CHOL    R2 4935   5.719   7.367  10.779 -0.0443  0.0782 -0.1181
  455CHOL    R3 4936   5.819   7.458  11.015  0.0209 -0.0066 -0.1112
  455CHOL    R4 4937   6.046   7.468  10.829 -0.0163  0.0163 -0.1692
  455CHOL    R5 4938   6.041   7.369  11.023  0.0136 -0.0446 -0.1928
  455CHOL    C1 4939   6.330   7.612  11.080  0.0611 -0.0993 -0.1926
  455CHOL    C2 4940   6.653   7.712  11.031 -0.2864  0.0776  0.3872
  456CHOL   ROH 4941   4.639   3.394  12.600  0.0540  0.0717  0.0471
  456CHOL    R1 4942   4.673   3.338  12.324  0.1644  0.1204  0.0505
  456CHOL    R2 4943   4.461   3.321  12.149  0.2113 -0.1142  0.0142
  456CHOL    R3 4944   4.602   3.507  12.010  0.0257  0.0541  0.0454
  456CHOL    R4 4945   4.381   3.433  11.831  0.0942 -0.1347  0.0357
  456CHOL    R5 4946   4.594   3.430  11.783  0.0985  0.0858  0.0314
  456CHOL    C1 4947   4.468   3.672  11.516 -0.1483  0.0113  0.0774
  456CHOL    C2 4948   4.408   3.760  11.087  0.4938  0.1128 -0.0558
  457CHOL   ROH 4949   1.613   0.112  10.101  0.1164 -0.0970  0.1140
  457CHOL    R1 4950   1.625   0.300  10.313 -0.0473 -0.0212  0.0589
  457CHOL    R2 4951   1.405   0.363  10.469 -0.0843 -0.2374  0.1042
  457CHOL    R3 4952   1.572   0.296  10.673  0.0562  0.0124  0.0737
  457CHOL    R4 4953   1.398   0.502  10.786 -0.1833 -0.2001  0.0853
  457CHOL    R5 4954   1.616   0.502  10.785 -0.1844  0.0851  0.0323
  457CHOL    C1 4955   1.551   0.519  11.161 -0.1090  0.0559  0.0455
  457CHOL    C2 4956   1.557   0.662  11.527 -0.1518  0.1208  0.1882
  458CHOL   ROH 4957   7.274   3.888   9.708 -0.0608  0.2957 -0.1193
  458CHOL    R1 4958   7.333   3.899   9.984 -0.0605  0.3803 -0.1218
  458CHOL    R2 4959   7.162   4.015  10.168 -0.2101  0.1613 -0.1125
  458CHOL    R3 4960   7.183   3.774  10.292  0.1172  0.1866 -0.1142
  458CHOL    R4 4961   7.085   3.954  10.500 -0.1550  0.0378 -0.1224
  458CHOL    R5 4962   7.260   3.826  10.512  0.0227  0.2849 -0.1083
  458CHOL    C1 4963   7.061   3.693  10.809  0.1843 -0.0104 -0.1298
  458CHOL    C2 4964   7.142   3.595  11.137 -0.1012  0.1376  0.1887
  459CHOL   ROH 4965   7.245   6.197   9.978  0.0220  0.0230 -0.0841
  459CHOL    R1 4966   7.276   6.128  10.251 -0.0723 -0.0036 -0.0794
  459CHOL    R2 4967   7.435   6.274  10.424 -0.0239 -0.0980 -0.0413
  459CHOL    R3 4968   7.207   6.285  10.572 -0.0496  0.0261 -0.0896
  459CHOL    R4 4969   7.423   6.327  10.765 -0.0777  0.0007 -0.0582
  459CHOL    R5 4970   7.264   6.178  10.778 -0.1330  0.0633 -0.0487
  459CHOL    C1 4971   7.202   6.368  11.103 -0.1332  0.1746 -0.1135
  459CHOL    C2 4972   7.433   6.413  11.403  0.0882  0.4675 -0.0413
  460CHOL   ROH 4973   2.552   0.697   9.710 -0.0956  0.1443  0.0451
  460CHOL    R1 4974   2.603   0.926   9.868 -0.0190  0.0477  0.1634
  460CHOL    R2 4975   2.817   0.942  10.041  0.1563 -0.0041 -0.0394
  460CHOL    R3 4976   2.872   1.169   9.902 -0.0703  0.1182  0.0657
  460CHOL    R4 4977   2.995   1.211  10.165  0.1282 -0.0002 -0.0091
  460CHOL    R5 4978   2.854   1.344  10.065 -0.0204  0.0003  0.1979
  460CHOL    C1 4979   3.151   1.580  10.106 -0.1007  0.1168  0.1075
  460CHOL    C2 4980   3.204   2.029  10.161 -0.0365  0.0363  0.1586
  461CHOL   ROH 4981   2.381   5.008  12.663  0.1892  0.0644 -0.0673
  461CHOL    R1 4982   2.187   5.091  12.475  0.0791  0.0133  0.0207
  461CHOL    R2 4983   2.247   5.260  12.264 -0.0827  0.1087  0.0427
  461CHOL    R3 4984   2.137   5.060  12.116 -0.0215  0.0863  0.0293
  461CHOL    R4 4985   2.103   5.301  11.952 -0.2342  0.1071  0.1128
  461CHOL    R5 4986   1.947   5.161  12.012 -0.1234 -0.0024  0.1342
  461CHOL    C1 4987   1.916   5.138  11.632 -0.2650  0.0851  0.1410
  461CHOL    C2 4988   1.685   4.828  11.526 -0.2086 -0.0061  0.2073
  462CHOL   ROH 4989   3.301   7.282  11.772 -0.0150 -0.0349  0.3911
  462CHOL    R1 4990   3.045   7.169  11.816 -0.0395  0.0003  0.3443
  462CHOL    R2 4991   2.811   7.300  11.750 -0.0084 -0.0414  0.1329
  462CHOL    R3 4992   2.760   7.071  11.612  0.0624 -0.1398  0.2691
  462CHOL    R4 4993   2.498   7.157  11.712  0.0099 -0.0607  0.0565
  462CHOL    R5 4994   2.590   6.961  11.740 -0.0125 -0.0425  0.2499
  462CHOL    C1 4995   2.268   6.859  11.561  0.0871 -0.1642  0.1399
  462CHOL    C2 4996   1.998   6.596  11.781  0.1523  0.0204 -0.1967
  463CHOL   ROH 4997   5.835   0.715  12.693  0.3254  0.0030 -0.0613
  463CHOL    R1 4998   5.979   0.929  12.575  0.1594  0.1470 -0.0089
  463CHOL    R2 4999   6.043   0.934  12.306  0.2567  0.2062  0.0144
  463CHOL    R3 5000   5.920   1.176  12.315  0.0101  0.0852 -0.0341
  463CHOL    R4 5001   6.052   1.170  12.053  0.0771  0.1971 -0.0015
  463CHOL    R5 5002   6.072   1.325  12.205 -0.1138  0.2310 -0.0100
  463CHOL    C1 5003   5.941   1.534  11.915 -0.2588  0.0782 -0.0563
  463CHOL    C2 5004   5.699   1.754  11.782  0.1218 -0.1694 -0.0807
  464CHOL   ROH 5005   6.793   3.288  12.632  0.0233  0.1000  0.0889
  464CHOL    R1 5006   6.705   3.250  12.366  0.1436  0.0571  0.0535
  464CHOL    R2 5007   6.705   3.453  12.179  0.1799  0.0424  0.0327
  464CHOL    R3 5008   6.849   3.275  12.033  0.2812  0.0587  0.1136
  464CHOL    R4 5009   6.776   3.485  11.842 -0.1347 -0.2407 -0.0646
  464CHOL    R5 5010   6.741   3.271  11.820  0.1096 -0.3120  0.2023
  464CHOL    C1 5011   6.953   3.335  11.509 -0.2227 -0.3904 -0.0453
  464CHOL    C2 5012   7.286   3.239  11.427 -0.2109  0.1987 -0.1402
  465CHOL   ROH 5013   7.239   2.281  11.457  0.2148 -0.1040  0.1658
  465CHOL    R1 5014   7.335   2.531  11.551  0.1958 -0.0996  0.1623
  465CHOL    R2 5015   7.564   2.554  11.704  0.3258 -0.0594 -0.0667
  465CHOL    R3 5016   7.636   2.731  11.510  0.0667  0.0638 -0.0604
  465CHOL    R4 5017   7.782   2.819  11.748  0.2762 -0.0045 -0.1254
  465CHOL    R5 5018   7.651   2.941  11.623  0.0925  0.0192  0.0505
  465CHOL    C1 5019   7.976   3.139  11.592  0.0040  0.1432 -0.1537
  465CHOL    C2 5020   8.234   3.354  11.461  0.0407  0.1868  0.0633
  466CHOL   ROH 5021   0.976   6.206  12.408  0.0053  0.0690  0.1324
  466CHOL    R1 5022   1.008   6.331  12.156 -0.1680  0.0139  0.0801
  466CHOL    R2 5023   1.236   6.301  12.003 -0.0855  0.3215  0.1243
  466CHOL    R3 5024   1.058   6.225  11.812  0.0575 -0.0649  0.1376
  466CHOL    R4 5025   1.242   6.409  11.674 -0.3597  0.3388  0.1237
  466CHOL    R5 5026   1.024   6.422  11.681 -0.3921 -0.1369  0.1420
  466CHOL    C1 5027   1.078   6.400  11.304 -0.3852 -0.0139  0.1359
  466CHOL    C2 5028   0.737   6.336  11.109  0.4766  0.1197  0.1516
  467CHOL   ROH 5029   3.364   6.277   9.755  0.2297  0.1699 -0.0660
  467CHOL    R1 5030   3.442   6.255  10.026 -0.1064  0.4221  0.0583
  467CHOL    R2 5031   3.302   6.376  10.231 -0.7926  0.0366 -0.1466
  467CHOL    R3 5032   3.296   6.124  10.333 -0.1992  0.0065 -0.1571
  467CHOL    R4 5033   3.269   6.298  10.566 -0.6482 -0.0673 -0.1558
  467CHOL    R5 5034   3.416   6.140  10.539 -0.2595  0.2823 -0.1437
  467CHOL    C1 5035   3.244   6.016  10.857 -0.0071 -0.1560 -0.1711
  467CHOL    C2 5036   2.942   5.897  10.959 -0.0087 -0.2400 -0.3604
  468CHOL   ROH 5037   0.183   3.968  12.844 -0.1039  0.0243 -0.0078
  468CHOL    R1 5038   0.041   4.112  12.646  0.0082  0.0580 -0.0646
  468CHOL    R2 5039   0.101   4.374  12.581  0.1564  0.0165 -0.1072
  468CHOL    R3 5040   0.121   4.273  12.329  0.1540 -0.0468 -0.0818
  468CHOL    R4 5041   0.090   4.562  12.291  0.3541 -0.0358 -0.1496
  468CHOL    R5 5042  -0.031   4.405  12.200  0.2749  0.0266 -0.1478
  468CHOL    C1 5043   0.102   4.576  11.886  0.4671 -0.1256 -0.1504
  468CHOL    C2 5044   0.345   4.873  11.623 -0.0441  0.1740  0.0332
  469CHOL   ROH 5045   2.184   3.689  10.955  0.1732 -0.3099 -0.0506
  469CHOL    R1 5046   2.075   3.504  11.139  0.0359 -0.0672  0.1173
  469CHOL    R2 5047   1.908   3.581  11.346 -0.1493  0.2061 -0.1272
  469CHOL    R3 5048   1.742   3.394  11.238 -0.0386  0.0375 -0.0113
  469CHOL    R4 5049   1.647   3.428  11.513 -0.1542  0.2724 -0.0736
  469CHOL    R5 5050   1.701   3.241  11.417 -0.0462  0.1950  0.1272
  469CHOL    C1 5051   1.339   3.164  11.509 -0.0532  0.1527  0.0662
  469CHOL    C2 5052   1.194   2.948  11.785  0.0778  0.2847 -0.4401
  470CHOL   ROH 5053   2.807   4.969  10.090  0.1177 -0.0134  0.0711
  470CHOL    R1 5054   2.816   5.014  10.369  0.0829  0.0338  0.0642
  470CHOL    R2 5055   2.882   5.259  10.478 -0.0232  0.0761  0.0292
  470CHOL    R3 5056   2.646   5.229  10.608 -0.0182  0.0016  0.0225
  470CHOL    R4 5057   2.769   5.465  10.732 -0.1896  0.1761 -0.1239
  470CHOL    R5 5058   2.695   5.288  10.835 -0.0800  0.1922 -0.0100
  470CHOL    C1 5059   2.481   5.557  11.001 -0.2817  0.1645 -0.2193
  470CHOL    C2 5060   2.370   5.842  11.115  0.1037 -0.2155  0.1051
  471CHOL   ROH 5061   0.742   1.518   9.816  0.2874 -0.3364 -0.0548
  471CHOL    R1 5062   0.896   1.594  10.041  0.2727 -0.2758 -0.0625
  471CHOL    R2 5063   0.788   1.728  10.257  0.3154  0.0633 -0.2306
  471CHOL    R3 5064   0.897   1.523  10.398  0.0316  0.0745  0.0106
  471CHOL    R4 5065   0.914   1.755  10.577  0.1349  0.1873 -0.1698
  471CHOL    R5 5066   1.078   1.624  10.518  0.0455 -0.0118  0.0474
  471CHOL    C1 5067   1.091   1.579  10.897 -0.2367  0.2700  0.0920
  471CHOL    C2 5068   1.144   1.360  11.130  0.1843  0.3508  0.1838
  472CHOL   ROH 5069   2.216   2.441  12.620 -0.1551 -0.2219  0.0029
  472CHOL    R1 5070   2.286   2.565  12.375 -0.0183 -0.1741  0.0653
  472CHOL    R2 5071   2.191   2.478  12.131  0.1207 -0.1298 -0.0065
  472CHOL    R3 5072   2.112   2.737  12.106  0.1307 -0.1261 -0.0014
  472CHOL    R4 5073   2.006   2.603  11.867  0.0018 -0.1456  0.0687
  472CHOL    R5 5074   2.130   2.781  11.871  0.0190 -0.1567 -0.0158
  472CHOL    C1 5075   1.824   2.918  11.690 -0.0582 -0.1513  0.1172
  472CHOL    C2 5076   1.641   2.717  11.465  0.0112 -0.1402  0.1653
  473WN      WN 5077   3.542   6.953   8.420  0.1022 -0.1116 -0.0224
  474WN      WN 5078   2.602   7.133   8.448  0.1558 -0.0983  0.1345
  475WN      WN 5079   6.436   3.291   8.794  0.1468  0.1614 -0.3479
  476WN      WN 5080   0.867   1.651   7.657  0.1401  0.2355  0.1136
  477WN      WN 5081   6.667   2.037   9.084  0.4010 -0.1775 -0.1335
  478WN      WN 5082   0.116   1.560   8.876 -0.0784  0.0037 -0.0314
  479WN      WN 5083   3.674   3.382   8.238 -0.0908  0.4074  0.4878
  480WN      WN 5084   0.602   6.255   7.539 -0.3034 -0.0120  0.0397
  481WN      WN 5085   6.641   3.917   7.573  0.1559 -0.0912 -0.0759
  482WN      WN 5086   1.068   0.431   8.259  0.3114 -0.0074  0.1481
  483WN      WN 5087   6.567   0.348   7.784 -0.3187  0.2990  0.0923
  484WN      WN 5088   1.610   6.036   8.749 -0.0658  0.0960 -0.1206
  485WN      WN 5089   3.795   3.753   8.621 -0.0792 -0.0381 -0.4689
  486WN      WN 5090   2.732   6.422   9.117  0.0370 -0.2221  0.2353
  487WN      WN 5091   3.260   7.680   7.500  0.2301 -0.0470 -0.2310
  488WN      WN 5092   1.419   5.724   7.712 -0.0892 -0.1709  0.2044
  489WN      WN 5093   5.578   5.805   7.861 -0.1017 -0.1822 -0.5710
  490WN      WN 5094   4.953   6.689   8.831  0.0760 -0.1288  0.2119
  491WN      WN 5095   4.243   4.023   8.488  0.1241 -0.0014 -0.1512
  492WN      WN 5096   1.597   4.272   8.144 -0.0496  0.2790 -0.1609
  493WN      WN 5097   7.001   5.208   9.156 -0.0121 -0.0111  0.0577
  494WN      WN 5098   7.542   3.772   9.261 -0.4501 -0.0246  0.0692
  495WN      WN 5099   7.128   4.958   7.122 -0.2132 -0.0170 -0.0145
  496WN      WN 5100   5.983   3.129   8.026 -0.0544 -0.0749 -0.0376
  497WN      WN 5101   2.447   0.771   8.448 -0.1339  0.1199 -0.1247
  498WN      WN 5102   7.433   3.116   7.836 -0.3235 -0.1700 -0.0223
  499WN      WN 5103   7.243   7.274   9.102  0.0587 -0.0815 -0.3184
  500WN      WN 5104   1.856   6.013   9.276  0.1589 -0.1978 -0.0003
  501WN      WN 5105   7.367   7.229   6.923 -0.2654 -0.0738 -0.0065
  502WN      WN 5106   6.020   2.418   8.524  0.3176  0.1181  0.0192
  503WN      WN 5107   2.339   1.511   8.529 -0.1441 -0.0825  0.0908
  504WN      WN 5108   1.791   6.605   6.912  0.3106 -0.0630  0.3197
  505WN      WN 5109   2.308   0.280   7.608  0.2272  0.0130  0.0591
  506WN      WN 5110   2.869   4.419   8.927 -0.3527  0.0739 -0.1684
  507WN      WN 5111   3.533   4.712   7.316 -0.2516  0.3033 -0.0745
  508WN      WN 5112   4.456   1.754   7.885  0.0626  0.1065 -0.0140
  509WN      WN 5113   1.044   4.020   9.475  0.3466  0.1931 -0.1503
  510WN      WN 5114   3.864   0.470   8.115  0.0404 -0.0161 -0.1967
  511WN      WN 5115   5.503   3.311   8.661 -0.0649 -0.0811  0.0883
  512WN      WN 5116   3.944   6.974   8.679  0.0154 -0.1515  0.0810
  513WN      WN 5117   7.039   2.325   8.213 -0.0794 -0.1025 -0.0914
  514WN      WN 5118   5.271   2.522   8.117 -0.0984 -0.7386  0.1173
  515WN      WN 5119   2.827   5.651   8.175  0.2356 -0.0221  0.1441
  516WN      WN 5120   5.329   1.134   7.693  0.0789  0.2851  0.2647
  517WN      WN 5121   7.507   4.719   8.059 -0.3065 -0.1665 -0.1332
  518WN      WN 5122   6.482   0.954   9.225 -0.5282 -0.0637 -0.1321
  519WN      WN 5123   5.185   2.904   8.447 -0.2127 -0.1216 -0.1895
  520WN      WN 5124   3.797   1.508   8.326 -0.1361 -0.0990  0.2974
  521WN      WN 5125   1.368   6.336   9.056 -0.0838  0.0912  0.1458
  522WN      WN 5126   0.131   1.196   7.917 -0.2539 -0.3503 -0.1353
  523WN      WN 5127   2.375   0.287   8.504  0.1718 -0.1642  0.1623
  524WN      WN 5128   0.413   5.698   7.415  0.2201  0.1090  0.0634
  525WN      WN 5129   0.736   2.418   8.250 -0.1452 -0.0383 -0.0395
  526WN      WN 5130   1.762   2.437   8.392 -0.3214  0.1280  0.0340
  527WN      WN 5131   6.196   5.425   7.160 -0.5400 -0.1031  0.1754
  528WN      WN 5132   1.236   3.053   8.589  0.1224  0.1504 -0.1734
  529WN      WN 5133   4.947   1.298   7.365 -0.3417  0.3230 -0.0561
  530WN      WN 5134   3.872   0.995   8.245 -0.2504 -0.3285 -0.0163
  531WN      WN 5135   1.358   0.095   8.503 -0.1377  0.2483  0.0068
  532WN      WN 5136   2.224   3.603   9.220 -0.1990 -0.1111  0.2059
  533WN      WN 5137   1.362   2.201   9.309  0.1633  0.1036 -0.3035
  534WN      WN 5138   2.329   3.116   8.043  0.0992 -0.3537 -0.1462
  535WN      WN 5139   6.961   0.090   7.917 -0.0397  0.1399 -0.2159
  536WN      WN 5140   2.853   0.419   8.805  0.1730 -0.4485  0.2996
  537WN      WN 5141   1.410   3.367   8.988  0.1660  0.0459  0.0379
  538WN      WN 5142   0.892   7.346   7.865  0.0374 -0.1042 -0.0646
  539WN      WN 5143   7.326   4.753   8.949  0.0563 -0.0257  0.0152
  540WN      WN 5144   5.013   1.291   8.150  0.2291  0.0190  0.1138
  541WN      WN 5145   1.477   3.841   8.526  0.2214 -0.3251 -0.0429
  542WN      WN 5146   4.710   4.215   7.978 -0.0389  0.0030 -0.0617
  543WN      WN 5147   1.365   5.838   9.350  0.1163  0.3477 -0.2642
  544WN      WN 5148   4.392   5.756   8.687 -0.1245 -0.1320  0.1402
  545WN      WN 5149   0.047   6.057   8.693 -0.2368  0.0089 -0.0154
  546WN      WN 5150   0.808   4.499   6.995 -0.0363  0.1597 -0.2387
  547WN      WN 5151   4.137   6.864   7.383  0.1962 -0.2537 -0.3054
  548WN      WN 5152   3.889   5.608   9.150 -0.1353 -0.2073 -0.0631
  549WN      WN 5153   3.461   3.878   7.926  0.2034  0.0894  0.1501
  550WN      WN 5154   2.281   3.593   7.810  0.1627  0.3182 -0.1270
  551WN      WN 5155   7.726   6.267   9.956 -0.2261  0.2282 -0.2041
  552WN      WN 5156   0.457   0.827   8.093 -0.0729 -0.1915  0.1831
  553WN      WN 5157   3.434   4.661   8.495  0.3437  0.1245 -0.1620
  554WN      WN 5158   7.060   4.796   8.432  0.1856 -0.3005 -0.0974
  555WN      WN 5159   7.448   2.735   8.253 -0.1591 -0.1732 -0.0585
  556WN      WN 5160   1.204   4.993   8.168  0.2386  0.2504  0.0098
  557WN      WN 5161   3.392   3.156   9.003 -0.0323 -0.1415 -0.3308
  558WN      WN 5162   2.602   4.958   9.000  0.0226  0.0158  0.0167
  559WN      WN 5163   0.491   4.871   8.160  0.2376  0.0657 -0.3308
  560WN      WN 5164   7.792   1.578   8.225 -0.0537  0.1217  0.3279
  561WN      WN 5165   3.548   2.671   6.861 -0.1035  0.2917 -0.3452
  562WN      WN 5166   6.242   5.359   8.086  0.0120  0.2079 -0.3623
  563WN      WN 5167   3.375   4.295   7.530  0.0822 -0.1541  0.1188
  564WN      WN 5168   0.070   5.514   8.689 -0.0877 -0.0241 -0.1172
  565WN      WN 5169   6.139   4.776   8.078 -0.2088 -0.1125 -0.0909
  566WN      WN 5170   6.782   7.523   7.686  0.4274 -0.0070 -0.2215
  567WN      WN 5171   0.504   3.647   7.880  0.1326  0.0256 -0.1835
  568WN      WN 5172   7.694   1.113   8.770  0.2427 -0.1153  0.0032
  569WN      WN 5173   0.917   0.836   7.928  0.1944  0.0301 -0.3528
  570WN      WN 5174   6.550   6.591   7.352  0.2305  0.4913  0.1269
  571WN      WN 5175   0.934   1.990   8.019  0.0257  0.1671 -0.1188
  572WN      WN 5176   3.028   6.088   9.327  0.3510 -0.1034 -0.0484
  573WN      WN 5177   1.602   1.423   7.577 -0.2183 -0.3197  0.4234
  574WN      WN 5178   7.599   3.400   8.235  0.0268  0.1929 -0.1034
  575WN      WN 5179   5.677   6.007   8.310  0.1050 -0.3634  0.0484
  576WN      WN 5180   0.220   4.144   7.727 -0.0804  0.0667 -0.1520
  577WN      WN 5181   4.460   0.638   8.753 -0.0075  0.1169  0.0239
  578WN      WN 5182   0.042   5.242   7.472 -0.4231  0.2642  0.2302
  579WN      WN 5183   1.448   3.803   7.996 -0.0658 -0.3161  0.0419
  580WN      WN 5184   4.918   6.251   9.040  0.3048 -0.0288 -0.0419
  581WN      WN 5185   5.898   1.628   7.957 -0.0584  0.0837 -0.0884
  582WN      WN 5186   6.795   5.468   7.952 -0.0774  0.4110 -0.2147
  583WN      WN 5187   4.910   6.490   8.166  0.0270 -0.1988 -0.0115
  584WN      WN 5188   3.420   0.021   9.307  0.4567 -0.0200  0.1998
  585WN      WN 5189   7.582   4.345   8.857  0.1539  0.2011  0.2671
  586WN      WN 5190   5.817   5.628   9.169  0.2052 -0.1462 -0.2824
  587WN      WN 5191   6.718   1.359   8.384  0.0861 -0.1548 -0.1850
  588WN      WN 5192   0.506   4.171   9.170  0.0859  0.2460 -0.0543
  589WN      WN 5193   5.408   1.668   8.128  0.0878  0.1103 -0.3076
  590WN      WN 5194   6.968   0.888   9.289 -0.1221  0.3251  0.1020
  591WN      WN 5195   1.007   6.049   8.955  0.1187 -0.1080 -0.0332
  592WN      WN 5196   1.829   6.531   8.826 -0.2880 -0.1538 -0.0695
  593WN      WN 5197   0.265   2.674   9.164  0.0827 -0.0345  0.2432
  594WN      WN 5198   2.607   0.427   9.271  0.0550 -0.3170 -0.1569
  595WN      WN 5199   1.436   2.219   8.051 -0.0686  0.0048  0.0658
  596WN      WN 5200   4.464   4.987   8.800  0.2604  0.0687  0.0420
  597WN      WN 5201   6.901   0.778   8.594  0.2182 -0.2573 -0.2374
  598WN      WN 5202   1.042   0.555   7.303 -0.2521  0.1246  0.2887
  599WN      WN 5203   7.717   0.418   8.571  0.1385 -0.0056 -0.0258
  600WN      WN 5204   7.114   5.784   7.548 -0.1117 -0.1862 -0.0307
  601WN      WN 5205   7.578   4.180   7.974 -0.5154  0.2624  0.2666
  602WN      WN 5206   4.232   4.529   8.660 -0.0865  0.0198 -0.4317
  603WN      WN 5207   2.870   0.337   8.281  0.0466  0.0139  0.3068
  604WN      WN 5208   2.948   6.978   9.240  0.1946  0.1552  0.0064
  605WN      WN 5209   6.632   6.089   9.371 -0.0621 -0.2250 -0.6494
  606WN      WN 5210   2.641   6.340   8.594  0.0424 -0.1053 -0.0711
  607WN      WN 5211   5.334   6.130   7.582 -0.3458  0.1169 -0.1631
  608WN      WN 5212   6.704   1.181   8.882  0.1279 -0.0062  0.1394
  609WN      WN 5213   0.524   7.694   7.767  0.1411  0.1990  0.4644
  610WN      WN 5214   5.328   6.463   7.189 -0.1300 -0.0181  0.2654
  611WN      WN 5215   2.158   6.622   7.803  0.1616  0.1917 -0.0584
  612WN      WN 5216   0.570   1.746   7.254  0.1992 -0.2957 -0.2064
  613WN      WN 5217   7.666   2.249   7.802 -0.0816 -0.2096  0.0330
  614WN      WN 5218   7.803   6.363   9.145  0.2262 -0.4169 -0.1780
  615WN      WN 5219   0.840   6.585   8.772  0.1105 -0.2061  0.1447
  616WN      WN 5220   3.438   0.720   8.160 -0.2715  0.5905 -0.2282
  617WN      WN 5221   4.375   7.564   7.710  0.2077 -0.2264  0.3494
  618WN      WN 5222   2.832   4.001   8.260  0.2089  0.1132 -0.2429
  619WN      WN 5223   0.602   5.755   8.761 -0.1673 -0.0018 -0.0338
  620WN      WN 5224   4.959   0.311   8.515  0.1066 -0.3153 -0.0190
  621WN      WN 5225   3.836   4.782   8.772 -0.1067  0.1313  0.4968
  622WN      WN 5226   4.569   1.974   8.516 -0.1403  0.0961  0.0237
  623WN      WN 5227   2.214   6.164   7.781  0.0052  0.0883  0.1467
  624WN      WN 5228   0.847   0.331   8.750  0.0503  0.1209  0.3421
  625WN      WN 5229   3.083   6.105   8.451 -0.0927 -0.2644  0.3347
  626WN      WN 5230   4.747   6.881   8.441 -0.0246 -0.1856  0.0040
  627WN      WN 5231   0.706   4.323   8.316  0.0282  0.0843  0.2630
  628WN      WN 5232   2.484   1.547   7.461  0.1004 -0.1100 -0.1294
  629WN      WN 5233   2.677   1.060   8.824  0.1255 -0.0036  0.2720
  630WN      WN 5234   5.434   1.566   9.155 -0.2352  0.1836 -0.1163
  631WN      WN 5235   6.333   1.358   7.888 -0.3813 -0.1301 -0.0693
  632WN      WN 5236   0.340   5.351   8.316  0.3771 -0.2792 -0.0629
  633WN      WN 5237   6.336   3.824   9.457 -0.2746 -0.1245  0.0550
  634WN      WN 5238   2.511   4.703   8.554  0.3026 -0.2292 -0.2694
  635WN      WN 5239   1.081   7.701   8.103 -0.1369 -0.0018 -0.0906
  636WN      WN 5240   1.076   7.626   9.460  0.2707  0.2860  0.3140
  637WN      WN 5241   2.194   3.624   7.282  0.2600 -0.3156 -0.2023
  638WN      WN 5242   3.400   0.274   8.435  0.0829 -0.0626  0.2549
  639WN      WN 5243   6.208   1.127   7.397  0.2134  0.3343 -0.3378
  640WN      WN 5244   2.549   3.165   7.545 -0.1621 -0.2733  0.0333
  641WN      WN 5245   7.230   3.860   8.285  0.0554  0.1578 -0.1060
  642WN      WN 5246   7.761   2.141   9.033  0.0035 -0.1099 -0.2491
  643WN      WN 5247   6.090   0.707   7.778 -0.0687 -0.2208 -0.2805
  644WN      WN 5248   4.917   4.899   8.144 -0.1826 -0.0372  0.0987
  645WN      WN 5249   1.252   0.906   8.447  0.0970  0.2259  0.1221
  646WN      WN 5250   5.038   7.287   8.312 -0.4774 -0.3172 -0.0417
  647WN      WN 5251   3.953   1.715   7.782  0.0687  0.3297 -0.1821
  648WN      WN 5252   4.293   0.739   8.285  0.1890 -0.1031  0.1630
  649WN      WN 5253   3.054   7.515   9.587 -0.1026  0.2200  0.1787
  650WN      WN 5254   6.398   7.163   8.750 -0.2402  0.2567 -0.1030
  651WN      WN 5255   3.118   0.490   7.838  0.0984 -0.0171 -0.0153
  652WN      WN 5256   6.076   5.863   8.106 -0.2850  0.0258 -0.2565
  653WN      WN 5257   4.262   0.220   7.904 -0.1277  0.0843  0.3445
  654WN      WN 5258   0.832   2.141   7.483  0.0584 -0.1238 -0.2309
  655WN      WN 5259   5.016   6.976   7.898  0.2364  0.0454 -0.3829
  656WN      WN 5260   6.801   3.694   8.023  0.1445 -0.0646  0.0892
  657WN      WN 5261   2.061   1.899   8.391  0.0564 -0.0628  0.1485
  658WN      WN 5262   5.070   2.440   8.944  0.0007 -0.2297  0.0361
  659WN      WN 5263   2.945   3.931   8.741  0.2099  0.0803  0.2392
  660WN      WN 5264   1.485   7.715   7.844  0.2900  0.2622 -0.1432
  661WN      WN 5265   5.486   1.594   8.656 -0.0891 -0.0139  0.3291
  662WN      WN 5266   5.585   3.542   8.195 -0.0880 -0.0378  0.0645
  663WN      WN 5267   5.702   6.106   8.976 -0.2617 -0.2432 -0.4378
  664WN      WN 5268   4.149   1.889   8.262 -0.1141 -0.0111  0.2642
  665WN      WN 5269   2.270   6.273   9.063 -0.2162  0.2293  0.0544
  666WN      WN 5270   0.828   1.178   8.289 -0.0003  0.0409 -0.2263
  667WN      WN 5271   2.118   1.101   8.638 -0.0862 -0.1401 -0.1888
  668WN      WN 5272   6.525   4.138   8.553  0.1470 -0.0687 -0.0051
  669WN      WN 5273   6.932   7.711   8.371  0.0829  0.0390  0.0923
  670WN      WN 5274   4.704   7.492   7.197 -0.1967  0.1607 -0.0932
  671WN      WN 5275   1.041   5.949   7.971 -0.0971 -0.0021  0.0907
  672WN      WN 5276   2.804   1.124   8.195 -0.2820  0.2094 -0.0427
  673WN      WN 5277   5.189   4.383   8.025  0.1595  0.4390 -0.1687
  674WN      WN 5278   2.525   5.072   7.960  0.0088 -0.2020  0.1360
  675WN      WN 5279   4.661   7.640   8.649  0.0924 -0.1305  0.0584
  676WN      WN 5280   7.432   4.597   7.030 -0.0663 -0.0180 -0.0137
  677WN      WN 5281   3.189   5.692   7.698 -0.3204 -0.0655  0.1502
  678WN      WN 5282   3.046   7.177   8.105  0.1997 -0.0853 -0.0342
  679WN      WN 5283   3.787   4.324   8.516  0.1084 -0.1402  0.2366
  680WN      WN 5284   2.991   3.066   8.705  0.1027  0.2218  0.3243
  681WN      WN 5285   6.201   4.932   8.554 -0.1500  0.2697  0.0305
  682WN      WN 5286   0.727   4.105   7.790 -0.1261 -0.2041 -0.0842
  683WN      WN 5287   6.165   1.311   9.173 -0.3120  0.0629  0.1840
  684WN      WN 5288   0.507   3.537   8.706  0.3874  0.0495  0.4719
  685WN      WN 5289   3.239   6.012   8.915 -0.1982 -0.0179  0.0836
  686WN      WN 5290   5.986   7.270   9.008  0.1136  0.0799  0.1934
  687WN      WN 5291   1.827   1.813   7.840  0.2665 -0.0459  0.0817
  688WN      WN 5292   0.385   2.000   8.146  0.0374 -0.2936  0.1112
  689WN      WN 5293   7.346   2.052   7.418 -0.5196 -0.0666 -0.0841
  690WN      WN 5294   6.911   2.063   9.537  0.1662  0.0016 -0.0530
  691WN      WN 5295   2.941   2.288   9.039 -0.1917 -0.1418  0.1569
  692WN      WN 5296   6.123   5.441   8.553 -0.3293 -0.0407  0.0933
  693WN      WN 5297   4.663   1.337   7.784  0.0931  0.2535  0.2198
  694WN      WN 5298   6.111   7.578   9.340 -0.2357 -0.1750 -0.2844
  695WN      WN 5299   6.240   7.638   8.776 -0.0082  0.2150 -0.1497
  696WN      WN 5300   4.561   7.231   8.084 -0.3245  0.4235  0.0508
  697WN      WN 5301   1.705   7.351   7.562 -0.3213  0.0040  0.1587
  698WN      WN 5302   5.734   5.976   9.480 -0.2040  0.0767 -0.1018
  699WN      WN 5303   0.350   2.094   7.620 -0.2007 -0.0478 -0.0713
  700WN      WN 5304   1.153   3.234   7.033  0.1407 -0.2987  0.4153
  701WN      WN 5305   7.031   6.549   7.498 -0.0596 -0.0848  0.2057
  702WN      WN 5306   0.018   3.726   7.957 -0.2683 -0.5797 -0.0487
  703WN      WN 5307   4.571   6.744   7.911 -0.0316 -0.1529 -0.1894
  704WN      WN 5308   1.424   0.194   7.358 -0.0563 -0.0722  0.0410
  705WN      WN 5309   4.032   7.560   8.716 -0.2014  0.0844 -0.1148
  706WN      WN 5310   2.521   2.020   8.682 -0.1433  0.0698  0.0414
  707WN      WN 5311   7.686   5.826   8.202  0.0567  0.0805 -0.1361
  708WN      WN 5312   5.806   5.178   7.376  0.3459 -0.2166  0.0886
  709WN      WN 5313   1.107   1.327   7.898  0.0009  0.2496  0.0436
  710WN      WN 5314   6.837   3.354   7.480 -0.1860  0.2004 -0.2360
  711WN      WN 5315   6.533   5.949   8.800 -0.0573  0.0787 -0.4200
  712WN      WN 5316   3.333   4.394   6.986 -0.0245 -0.3775 -0.0833
  713WN      WN 5317   7.709   2.960   9.005 -0.0762  0.1809 -0.0280
  714WN      WN 5318   6.456   5.799   7.791  0.2812  0.1583 -0.2776
  715WN      WN 5319   7.616   2.597   9.380  0.0458 -0.3115  0.0299
  716WN      WN 5320   6.685   7.665   8.995 -0.1405 -0.0744 -0.0920
  717WN      WN 5321   1.090   6.354   7.693 -0.1264 -0.0966  0.0770
  718WN      WN 5322   7.147   5.110   7.951 -0.1013 -0.1377  0.0432
  719WN      WN 5323   1.514   5.178   7.804  0.2006 -0.0194  0.0878
  720WN      WN 5324   4.552   4.736   8.390 -0.0195 -0.0024  0.3092
  721WN      WN 5325   3.525   0.756   8.636  0.0179 -0.0167 -0.0973
  722WN      WN 5326   2.401   5.621   7.861  0.0836 -0.2048 -0.0129
  723WN      WN 5327   4.218   6.932   8.256 -0.1481 -0.0934  0.1678
  724WN      WN 5328   4.600   3.623   9.007 -0.0833  0.1622  0.1298
  725WN      WN 5329   5.157   7.644   8.664  0.1268 -0.1199 -0.0797
  726WN      WN 5330   7.192   1.190   9.787 -0.0411  0.4040  0.1148
  727WN      WN 5331   5.745   0.304   9.615  0.1881 -0.2554  0.1548
  728WN      WN 5332   2.285   2.723   7.722  0.1132 -0.4347  0.1457
  729WN      WN 5333   1.734   7.025   8.700  0.4521  0.1915  0.2046
  730WN      WN 5334   3.088   3.788   7.114  0.3436  0.1021 -0.0704
  731WN      WN 5335   4.189   1.067   8.657 -0.4152  0.1348  0.2320
  732WN      WN 5336   3.402   1.692   7.770 -0.0162  0.2943  0.0876
  733WN      WN 5337   0.262   6.069   7.905 -0.1510 -0.1865 -0.0007
  734WN      WN 5338   2.832   5.442   8.888  0.0401 -0.3311 -0.1601
  735WN      WN 5339   4.477   2.131   7.476  0.0853  0.2461 -0.1282
  736WN      WN 5340   3.035   4.225   7.910 -0.1195 -0.1777  0.1407
  737WN      WN 5341   0.465   4.592   7.752  0.2383 -0.2871  0.1854
  738WN      WN 5342   4.389   6.970   8.985  0.0633  0.0609 -0.2638
  739WN      WN 5343   5.027   5.772   8.751 -0.0005 -0.2199  0.0756
  740WN      WN 5344   3.938   0.785   7.736 -0.0528 -0.0346 -0.3447
  741WN      WN 5345   0.670   7.752   9.237 -0.1498  0.2693  0.1527
  742WN      WN 5346   4.890   7.206   8.834  0.1730 -0.0289 -0.0581
  743WN      WN 5347   6.103   2.558   8.052  0.4021 -0.2389  0.1840
  744WN      WN 5348   4.731   6.207   8.516  0.1774  0.0780  0.3555
  745WN      WN 5349   1.269   6.791   8.760  0.2870 -0.1168 -0.1611
  746WN      WN 5350   0.602   1.215   7.674 -0.2724  0.0307  0.0017
  747WN      WN 5351   7.469   0.879   7.804  0.0456 -0.0429  0.2047
  748WN      WN 5352   5.102   0.185   7.840 -0.1594 -0.0719  0.2570
  749WN      WN 5353   2.971   4.499   7.409 -0.1667 -0.0332  0.2565
  750WN      WN 5354   2.035   5.196   7.941  0.1112 -0.2791  0.2143
  751WN      WN 5355   4.879   1.867   7.597 -0.1800 -0.0315  0.0255
  752WN      WN 5356   2.973   4.989   8.226 -0.1976  0.0997  0.0691
  753WN      WN 5357   7.254   1.303   9.127 -0.1447 -0.0757 -0.0513
  754WN      WN 5358   1.848   3.771   8.850  0.0835  0.0586 -0.2006
  755WN      WN 5359   4.982   6.026   7.896  0.1129 -0.2081  0.1321
  756WN      WN 5360   6.706   2.028   8.091  0.0582 -0.0794  0.0254
  757WN      WN 5361   3.372   6.894   8.919  0.3326  0.2475 -0.1371
  758WN      WN 5362   5.997   3.323   8.480  0.0389  0.0058 -0.1506
  759WN      WN 5363   3.446   5.684   7.235 -0.1426 -0.0891 -0.0576
  760WN      WN 5364   5.828   1.138   8.860 -0.0898  0.2417  0.0454
  761WN      WN 5365   6.061   6.461   8.785  0.4917 -0.0337 -0.2407
  762WN      WN 5366   2.152   0.872   7.811 -0.2332 -0.2915  0.0020
  763WN      WN 5367   2.179   7.366   9.549 -0.1694 -0.0168 -0.2754
  764WN      WN 5368   1.544   0.510   8.214  0.3589 -0.0102 -0.0341
  765WN      WN 5369   4.306   3.484   8.595 -0.0672 -0.1815  0.0719
  766WN      WN 5370   2.360   1.656   8.071  0.4146 -0.0816  0.0052
  767WN      WN 5371   6.626   2.842   8.871 -0.4780  0.2282  0.1167
  768WN      WN 5372   7.261   7.440   7.838 -0.2532  0.0004 -0.1575
  769WN      WN 5373   2.368   3.680   8.758  0.1813  0.1448  0.0613
  770WN      WN 5374   5.211   6.922   9.226  0.1955 -0.4521 -0.3733
  771WN      WN 5375   5.145   5.389   7.163  0.0930  0.0908 -0.1928
  772WN      WN 5376   1.382   2.878   7.610 -0.1139 -0.0931 -0.1375
  773WN      WN 5377   4.009   5.703   8.295  0.0733 -0.0836  0.3638
  774WN      WN 5378   5.216   4.943   9.163  0.2471 -0.1130  0.3362
  775WN      WN 5379   6.960   6.229   8.912 -0.2287 -0.4635  0.1789
  776WN      WN 5380   5.437   6.741   9.690 -0.1805 -0.2816  0.1088
  777WN      WN 5381   5.863   7.083   7.780 -0.1181  0.1630 -0.0699
  778WN      WN 5382   6.516   5.717   8.329  0.1116  0.2574  0.2557
  779WN      WN 5383   2.561   1.973   7.742  0.1248 -0.1753  0.1928
  780WN      WN 5384   7.793   4.328   9.268 -0.0293 -0.3171 -0.0590
  781WN      WN 5385   5.713   4.994   8.398 -0.0497 -0.0329  0.3572
  782WN      WN 5386   2.773   1.715   8.396 -0.1735  0.2339 -0.1518
  783WN      WN 5387   5.678   3.883   8.632  0.0675  0.0864 -0.0858
  784WN      WN 5388   2.500   2.687   8.168 -0.2062  0.0502  0.0002
  785WN      WN 5389   7.303   7.582   8.708 -0.0764 -0.3355 -0.1047
  786WN      WN 5390   3.027   3.328   7.638 -0.3227 -0.0059 -0.5264
  787WN      WN 5391   1.983   0.955   9.087 -0.1728 -0.0076  0.0405
  788WN      WN 5392   0.023   6.337   8.236 -0.3356  0.2607  0.0587
  789WN      WN 5393   4.874   1.854   8.113 -0.2740  0.1216 -0.2670
  790WN      WN 5394   1.178   7.102   7.604 -0.1955  0.1502 -0.1425
  791WN      WN 5395   5.447   0.607   8.583  0.2042 -0.1014  0.0256
  792WN      WN 5396   7.128   0.285   7.466  0.1648 -0.0866 -0.2492
  793WN      WN 5397   2.560   4.032   7.807  0.2118 -0.0363 -0.2050
  794WN      WN 5398   1.007   2.553   8.685 -0.0049 -0.3169 -0.1557
  795WN      WN 5399   3.828   0.208   7.046 -0.1406 -0.4291 -0.2503
  796WN      WN 5400   6.769   4.100   9.326 -0.1631  0.2607  0.0381
  797WN      WN 5401   6.733   6.694   8.040  0.2069  0.1252 -0.2651
  798WN      WN 5402   3.064   1.381   8.672  0.0744 -0.1800  0.0052
  799WN      WN 5403   3.429   4.348   8.879  0.2001  0.2087 -0.0574
  800WN      WN 5404   7.428   7.624   9.586  0.3951 -0.0035 -0.0373
  801WN      WN 5405   2.059   2.290   7.992  0.1655 -0.1066 -0.3046
  802WN      WN 5406   2.614   4.184   7.364  0.0176 -0.0619 -0.2339
  803WN      WN 5407   2.801   2.477   7.717  0.1758  0.4277  0.0400
  804WN      WN 5408   4.391   4.085   9.034 -0.0286 -0.1316  0.2033
  805WN      WN 5409   0.233   0.781   8.733 -0.2147 -0.0955  0.1388
  806WN      WN 5410   1.843   5.551   8.660 -0.1011 -0.1341  0.0304
  807WN      WN 5411   1.568   0.566   9.247  0.1080  0.0930 -0.0504
  808WN      WN 5412   5.144   3.693   8.796  0.0854 -0.0399  0.1867
  809WN      WN 5413   6.252   6.890   8.104  0.3211  0.0601 -0.2126
  810WN      WN 5414   5.452   2.510   8.575  0.2866  0.0098  0.0245
  811WN      WN 5415   7.262   3.563   7.850 -0.0577  0.2226  0.1803
  812WN      WN 5416   6.403   5.628   9.442 -0.1194  0.1014 -0.0843
  813WN      WN 5417   2.203   6.426   9.528  0.0125 -0.1693 -0.3944
  814WN      WN 5418   1.457   3.302   7.800 -0.1303 -0.0341 -0.1306
  815WN      WN 5419   0.388   6.955   9.638  0.1292  0.0454 -0.0670
  816WN      WN 5420   6.080   0.702   9.086 -0.4165 -0.2208  0.0351
  817WN      WN 5421   0.778   7.093   8.771 -0.1403 -0.1272  0.1607
  818WN      WN 5422   0.893   2.207   9.080 -0.0540  0.0525  0.3876
  819WN      WN 5423   3.628   6.490   8.808  0.2293 -0.0257 -0.0021
  820WN      WN 5424   6.931   3.260   8.880  0.3789  0.2186 -0.1318
  821WN      WN 5425   2.459   0.077   8.040 -0.1063  0.1980  0.0427
  822WN      WN 5426   7.124   0.850   7.357 -0.0814  0.0906  0.2523
  823WN      WN 5427   2.400   6.917   7.500 -0.0964  0.0309  0.2217
  824WN      WN 5428   4.706   0.420   7.995  0.0384  0.0768  0.2255
  825WN      WN 5429   7.076   0.334   8.764 -0.2196 -0.0013 -0.0366
  826WN      WN 5430   7.181   1.918   7.862  0.4281  0.4093 -0.0396
  827WN      WN 5431   5.308   2.048   8.410 -0.2899 -0.1304  0.0725
  828WN      WN 5432   4.429   6.105   9.074 -0.1293  0.4228  0.5310
  829WN      WN 5433   6.538   6.469   8.888 -0.1581 -0.0234  0.1102
  830WN      WN 5434   2.199   4.722   8.121  0.2088  0.2614  0.0976
  831WN      WN 5435   2.932   6.740   8.357  0.3050 -0.1159  0.3724
  832WN      WN 5436   4.002   5.119   9.198 -0.2180 -0.1084 -0.3053
  833WN      WN 5437   4.612   2.231   8.973 -0.0655  0.0428 -0.1277
  834WN      WN 5438   6.599   0.236   8.585 -0.0522  0.2735 -0.0244
  835WN      WN 5439   0.688   0.507   6.930  0.1363 -0.0754 -0.1546
  836WN      WN 5440   0.059   6.812   8.292 -0.1944  0.0907 -0.1625
  837WN      WN 5441   1.497   7.019   7.156 -0.0594  0.0055  0.0267
  838WN      WN 5442   4.697   4.969   9.377 -0.0802 -0.1579 -0.0846
  839WN      WN 5443   6.109   4.447   8.523 -0.2103  0.0217 -0.1927
  840WN      WN 5444   4.124   3.799   7.340  0.2456 -0.1448  0.0633
  841WN      WN 5445   4.582   2.629   7.646  0.0680  0.0950  0.0113
  842WN      WN 5446   5.160   0.545   8.144 -0.1657 -0.0769 -0.2751
  843WN      WN 5447   7.304   0.640   8.240 -0.1423  0.1542  0.2118
  844WN      WN 5448   2.916   3.558   8.977 -0.1583 -0.0102 -0.1406
  845WN      WN 5449   4.653   4.579   8.964 -0.0358  0.0322 -0.1146
  846WN      WN 5450   6.474   4.887   9.344 -0.0825  0.4590 -0.0155
  847WN      WN 5451   1.496   0.721   7.391  0.0199  0.0644 -0.1219
  848WN      WN 5452   0.548   6.009   6.973 -0.1159  0.0655  0.1438
  849WN      WN 5453   1.642   2.465   7.120  0.0469 -0.3068 -0.1045
  850WN      WN 5454   6.294   0.452   8.192  0.2068 -0.0816 -0.2455
  851WN      WN 5455   5.565   5.686   8.715 -0.1528  0.1523 -0.1034
  852WN      WN 5456   7.135   7.250   8.300  0.0103  0.2068 -0.0459
  853WN      WN 5457   3.190   4.799   7.747 -0.0954 -0.2156  0.2043
  854WN      WN 5458   2.873   7.584   8.375 -0.1672 -0.0395  0.2379
  855WN      WN 5459   3.183   6.790   7.860  0.1328  0.2144  0.0467
  856WN      WN 5460   7.675   1.300   9.438  0.0784  0.0993  0.1271
  857WN      WN 5461   0.791   2.655   7.421 -0.0339 -0.0451 -0.3863
  858WN      WN 5462   1.099   2.112   8.518  0.1136  0.0001  0.0970
  859WN      WN 5463   7.115   6.768   8.810 -0.2225  0.2891  0.0650
  860WN      WN 5464   6.226   5.300   9.065 -0.0253 -0.0890  0.3132
  861WN      WN 5465   1.813   7.297   9.137  0.1315 -0.2042 -0.0297
  862WN      WN 5466   4.442   1.433   8.274 -0.2641 -0.2153  0.1418
  863WN      WN 5467   4.940   3.248   7.817  0.0220 -0.0483 -0.1619
  864WN      WN 5468   0.251   4.277   8.693  0.2063  0.2038  0.2049
  865WN      WN 5469   6.992   5.753   9.151 -0.2311 -0.2530 -0.1393
  866WN      WN 5470   6.872   4.306   7.360 -0.0397 -0.1361  0.1808
  867WN      WN 5471   6.288   2.466   9.044  0.0113 -0.0003  0.0940
  868WN      WN 5472   4.237   0.155   8.887  0.0122  0.0092 -0.1397
  869WN      WN 5473   5.562   0.141   8.656 -0.0707  0.1435  0.1707
  870WN      WN 5474   7.470   5.435   7.652  0.0917  0.2403  0.0986
  871WN      WN 5475   1.630   3.352   8.537 -0.2186  0.0258  0.0044
  872WN      WN 5476   0.268   5.010   8.650  0.0882 -0.0884 -0.1924
  873WN      WN 5477   1.637   1.950   7.245 -0.0915 -0.0778 -0.0203
  874WN      WN 5478   6.144   4.944   7.641 -0.0973  0.1413  0.2993
  875WN      WN 5479   4.878   7.621   9.128 -0.2525  0.0948  0.0180
  876WN      WN 5480   2.235   1.155   8.185 -0.0883  0.2838 -0.1157
  877WN      WN 5481   2.875   3.108   8.157  0.0946  0.2467  0.3643
  878WN      WN 5482   7.512   2.070   8.242 -0.2582  0.0754 -0.0126
  879WN      WN 5483   0.161   7.145   8.694 -0.0105  0.1117  0.0264
  880WN      WN 5484   1.382   6.383   8.501  0.0187 -0.1763  0.1371
  881WN      WN 5485   4.763   7.795   8.177  0.1933  0.4311 -0.1649
  882WN      WN 5486   1.355   0.489   8.771 -0.2693 -0.1151 -0.0676
  883WN      WN 5487   5.149   5.649   7.664  0.1601  0.0027 -0.1789
  884WN      WN 5488   3.294   1.685   8.267  0.4418  0.1721  0.2954
  885WN      WN 5489   6.729   4.110   9.801  0.1767  0.0142 -0.1370
  886WN      WN 5490   2.053   7.643   7.860  0.0766  0.0835  0.1660
  887WN      WN 5491   7.264   2.297   9.148  0.4654 -0.0617  0.0794
  888WN      WN 5492   0.604   7.615   8.233  0.1116  0.1579 -0.1394
  889WN      WN 5493   2.246   7.418   7.390 -0.1375 -0.4056  0.0836
  890WN      WN 5494   1.824   4.573   9.213  0.1349  0.1215 -0.1761
  891WN      WN 5495   2.736   5.551   7.461  0.0573  0.0256  0.0143
  892WN      WN 5496   5.245   5.796   8.301  0.2731 -0.0718  0.3014
  893WN      WN 5497   3.721   5.660   8.698  0.4340  0.0014  0.1782
  894WN      WN 5498   6.752   4.915   8.854 -0.0902 -0.0110 -0.0906
  895WN      WN 5499   6.461   7.783   8.116 -0.3093 -0.2498  0.0286
  896WN      WN 5500   1.739   3.566   9.362 -0.0631  0.2487  0.0996
  897WN      WN 5501   1.364   5.612   8.893  0.4402  0.1534  0.0454
  898WN      WN 5502   3.905   4.315   7.279  0.0822 -0.0992  0.0381
  899WN      WN 5503   4.161   3.292   8.114  0.0453  0.1369 -0.1044
  900WN      WN 5504   5.427   4.337   7.540 -0.0523 -0.0614 -0.0108
  901WN      WN 5505   5.015   6.826   7.188  0.1705  0.1542 -0.2732
  902WN      WN 5506   4.228   1.624   8.693  0.1159  0.1617 -0.1103
  903WN      WN 5507   7.221   0.469   9.251 -0.1483  0.1581 -0.1536
  904WN      WN 5508   3.520   3.102   7.792 -0.2685 -0.0070  0.1538
  905WN      WN 5509   4.073   6.156   8.607 -0.1981  0.0070 -0.3390
  906WN      WN 5510   0.945   7.573   8.756  0.0312 -0.0857  0.1188
  907WN      WN 5511   3.405   3.001   7.281  0.0111 -0.1958 -0.1825
  908WN      WN 5512   6.351   1.701   8.383 -0.2741 -0.1542 -0.2962
  909WN      WN 5513   5.555   4.734   8.831 -0.1069 -0.1344  0.0707
  910WN      WN 5514   4.399   5.241   8.363 -0.2008  0.2133 -0.0247
  911WN      WN 5515   1.308   2.606   8.302  0.0579  0.2076 -0.0882
  912WN      WN 5516   2.563   5.203   8.498 -0.1272 -0.0234 -0.2883
  913WN      WN 5517   1.444   4.675   7.646  0.1866  0.0428 -0.3034
  914WN      WN 5518   5.805   5.279   7.870  0.0344 -0.2142 -0.0059
  915WN      WN 5519   5.255   5.889   9.376 -0.0504 -0.0381 -0.1963
  916WN      WN 5520   1.398   1.754   8.107  0.1952 -0.0547  0.0072
  917WN      WN 5521   7.480   7.237   7.408 -0.0863  0.3219  0.0181
  918WN      WN 5522   7.697   3.857   8.476 -0.0870  0.6378  0.2878
  919WN      WN 5523   0.030   5.185   9.100  0.2236 -0.0540  0.0997
  920WN      WN 5524   0.971   5.857   7.415 -0.1486  0.0815  0.3643
  921WN      WN 5525   4.882   2.358   8.400  0.2736 -0.0824 -0.1276
  922WN      WN 5526   2.494   6.083   8.215 -0.3529 -0.0145 -0.0459
  923WN      WN 5527   3.396   5.161   8.568  0.2986  0.1000  0.0205
  924WN      WN 5528   4.235   7.315   7.275  0.0759  0.1768 -0.0091
  925WN      WN 5529   3.075   2.852   7.599 -0.1469  0.0105 -0.0497
  926WN      WN 5530   3.651   2.071   7.965 -0.1052  0.1287 -0.0839
  927WN      WN 5531   5.554   0.077   7.755 -0.1150 -0.1644 -0.1571
  928WN      WN 5532   1.856   6.486   8.277  0.2918 -0.1805 -0.1063
  929WN      WN 5533   7.455   7.110   8.658 -0.0794  0.1297  0.1996
  930WN      WN 5534   5.423   4.069   9.224 -0.1898 -0.1491  0.0392
  931WN      WN 5535   5.492   7.527   9.047  0.0207  0.1222  0.0593
  932WN      WN 5536   2.346   6.599   8.268 -0.1123  0.1080 -0.2162
  933WN      WN 5537   4.074   4.765   7.336 -0.0309  0.1206 -0.0358
  934WN      WN 5538   1.430   1.241   9.149  0.1809 -0.1251 -0.0758
  935WN      WN 5539   4.447   3.007   7.370 -0.0481 -0.1387 -0.0779
  936WN      WN 5540   1.751   2.715   7.920  0.0119  0.0396 -0.1767
  937WN      WN 5541   6.903   2.809   8.342  0.0911  0.0216  0.3306
  938WN      WN 5542   4.529   5.829   8.173  0.3877 -0.2222 -0.2635
  939WN      WN 5543   6.684   7.229   8.135  0.0159 -0.2392  0.0560
  940WN      WN 5544   7.360   4.361   7.454 -0.1894 -0.2546  0.0461
  941WN      WN 5545   1.231   3.456   8.276 -0.0442  0.3814 -0.0645
  942WN      WN 5546   3.226   0.933   8.998 -0.0944  0.2579 -0.0895
  943WN      WN 5547   6.903   4.404   8.743 -0.1742  0.2424 -0.2841
  944WN      WN 5548   7.268   4.244   9.244 -0.0666  0.2429 -0.0498
  945WN      WN 5549   6.751   2.531   9.291  0.0133  0.0657  0.2632
  946WN      WN 5550   5.896   0.471   8.563 -0.1714  0.1238 -0.1722
  947WN      WN 5551   4.947   4.855   8.738  0.0979 -0.3480  0.3015
  948WN      WN 5552   3.692   0.030   9.747 -0.1799  0.2108 -0.1429
  949WN      WN 5553   5.652   3.997   7.887 -0.0710 -0.0456 -0.2284
  950WN      WN 5554   0.722   3.496   8.266  0.0228  0.1172  0.0627
  951WN      WN 5555   1.590   4.296   8.823  0.1558 -0.0489  0.1443
  952WN      WN 5556   2.782   3.507   8.494 -0.3276  0.1191  0.0036
  953WN      WN 5557   7.351   0.761   8.814 -0.2012 -0.0198 -0.0086
  954WN      WN 5558   2.708   1.183   7.200 -0.2092 -0.0663 -0.2242
  955WN      WN 5559   6.448   3.409   8.279 -0.0853 -0.0215  0.1051
  956WN      WN 5560   5.056   6.511   7.638  0.0973  0.2743 -0.0587
  957WN      WN 5561   2.059   5.088   8.543  0.2101 -0.1665 -0.3280
  958WN      WN 5562   6.285   0.231   9.065 -0.0108 -0.1696 -0.0311
  959WN      WN 5563   1.670   2.916   8.725 -0.0289  0.1338 -0.1557
  960WN      WN 5564   2.904   5.693   9.588 -0.1948 -0.1385 -0.1713
  961WN      WN 5565   5.352   1.041   9.027  0.0982  0.0897 -0.1331
  962WN      WN 5566   7.408   6.823   8.140  0.0459 -0.1803  0.0500
  963WN      WN 5567   1.226   2.763   7.163  0.1854  0.1962 -0.1573
  964WN      WN 5568   7.601   5.210   8.362 -0.2063 -0.1472 -0.1072
  965WN      WN 5569   0.213   0.313   7.575 -0.1841 -0.1844 -0.1362
  966WN      WN 5570   6.920   4.683   9.249 -0.4525  0.1396 -0.0018
  967WN      WN 5571   4.112   2.083   8.822 -0.0574 -0.0053  0.1241
  968WN      WN 5572   4.202   4.371   8.111  0.1032  0.3471  0.2175
  969WN      WN 5573   4.294   7.594   8.261  0.0311  0.1684  0.0535
  970WN      WN 5574   7.531   1.606   7.725 -0.2419 -0.2039  0.0869
  971WN      WN 5575   6.226   3.749   8.558  0.2359  0.1614  0.2959
  972WN      WN 5576   0.995   7.125   8.291  0.1742 -0.2114  0.2207
  973WN      WN 5577   5.932   1.660   8.957 -0.0644  0.0445  0.2461
  974WN      WN 5578   5.643   0.415   8.144 -0.0685 -0.0791 -0.0330
  975WN      WN 5579   0.123   1.977   8.542  0.0706 -0.1366 -0.0225
  976WN      WN 5580   1.071   4.396   8.833  0.2182 -0.1061  0.1827
  977WN      WN 5581   2.996   3.284   7.105 -0.1514 -0.1422 -0.2066
  978WN      WN 5582   6.397   2.136   9.535 -0.1431 -0.2306  0.1726
  979WN      WN 5583   4.409   3.070   8.973  0.0695 -0.0064 -0.0353
  980WN      WN 5584   0.199   4.371   8.186  0.0554 -0.1893 -0.2065
  981WN      WN 5585   3.779   6.677   9.220  0.0376 -0.4609  0.0206
  982WN      WN 5586   0.975   1.641   8.386  0.0636  0.0490  0.0524
  983WN      WN 5587   2.215   4.612   8.896 -0.1306 -0.1029 -0.0413
  984WN      WN 5588   2.774   3.560   7.929  0.1981 -0.4136 -0.1789
  985WN      WN 5589   7.018   5.260   7.468  0.0291 -0.1232 -0.2778
  986WN      WN 5590   0.749   0.753   8.541 -0.1410 -0.2344 -0.0590
  987WN      WN 5591   4.771   5.371   8.845 -0.0453 -0.1754 -0.2708
  988WN      WN 5592   7.144   1.234   7.768 -0.1617  0.4194 -0.2347
  989WN      WN 5593   2.363   4.279   8.243  0.1720  0.0826  0.3477
  990WN      WN 5594   6.789   1.577   7.918  0.4960  0.2525  0.1628
  991WN      WN 5595   7.448   1.240   8.178  0.5096  0.2584 -0.3634
  992WN      WN 5596   2.117   4.154   8.963  0.3055  0.2025 -0.1782
  993WN      WN 5597   6.003   0.846   8.251 -0.1409  0.1133  0.0397
  994WN      WN 5598   0.292   1.199   8.467 -0.2970  0.0625 -0.2380
  995WN      WN 5599   1.438   6.813   8.304 -0.0653  0.0444  0.1402
  996WN      WN 5600   1.413   0.953   7.814  0.1797 -0.0570  0.0009
  997WN      WN 5601   5.245   1.241   9.476 -0.0059  0.0371 -0.0478
  998WN      WN 5602   0.603   2.122   8.625  0.0262 -0.2876 -0.0057
  999WN      WN 5603   4.385   7.237   8.597  0.3028 -0.0783 -0.1883
 1000WN      WN 5604   7.609   0.153   9.060 -0.0205 -0.1012 -0.0639
 1001WN      WN 5605   1.417   7.292   8.048  0.0336 -0.1231  0.1646
 1002WN      WN 5606   0.577   1.258   8.861 -0.2419  0.0671  0.0384
 1003WN      WN 5607   1.556   4.969   7.126 -0.0343  0.4595 -0.0980
 1004WN      WN 5608   3.558   1.271   8.792 -0.1981  0.0024 -0.0768
 1005WN      WN 5609   1.376   1.324   8.291 -0.0504  0.0237 -0.0950
 1006WN      WN 5610   0.319   0.191   8.888  0.1525 -0.0991 -0.1346
 1007WN      WN 5611   3.679   1.946   8.491  0.0283 -0.2875  0.0097
 1008WN      WN 5612   4.218   0.961   9.310 -0.0509 -0.1040  0.2255
 1009WN      WN 5613   5.395   7.088   8.754 -0.0610 -0.1905  0.0455
 1010WN      WN 5614   0.424   3.778   9.462  0.1049  0.0896  0.2145
 1011WN      WN 5615   3.403   6.514   8.271  0.1856 -0.0495 -0.1359
 1012WN      WN 5616   4.119   7.155   7.779 -0.1434  0.1221 -0.2487
 1013WN      WN 5617   3.868   3.360   7.187 -0.0257  0.0709  0.2278
 1014WN      WN 5618   4.196   1.227   7.888  0.2055 -0.0400 -0.3571
 1015WN      WN 5619   1.206   0.342   9.633  0.0239 -0.1420 -0.1112
 1016WN      WN 5620   6.653   7.381   7.204 -0.0550 -0.0762 -0.1260
 1017WN      WN 5621   0.401   7.168   7.932 -0.0236  0.1031 -0.1283
 1018WN      WN 5622   3.002   2.593   8.170 -0.4219 -0.0910  0.1506
 1019WN      WN 5623   5.575   0.166   7.166 -0.2101 -0.3771  0.2555
 1020WN      WN 5624   6.786   2.079   8.580 -0.0936  0.0539 -0.0197
 1021WN      WN 5625   3.140   4.828   8.867  0.1557 -0.1331  0.0073
 1022WN      WN 5626   2.626   0.597   7.931 -0.2543  0.1449  0.2040
 1023WN      WN 5627   5.507   0.892   8.128  0.2039 -0.0509 -0.2273
 1024WN      WN 5628   1.038   5.402   7.726 -0.2901  0.1446  0.1457
 1025WN      WN 5629   3.590   7.331   8.756  0.5806 -0.0871 -0.3437
 1026WN      WN 5630   7.494   1.634   8.612 -0.0564 -0.0506 -0.2635
 1027WN      WN 5631   7.032   6.500   8.409 -0.2955 -0.0051  0.1003
 1028WN      WN 5632   7.142   7.609   7.290 -0.1609  0.0209  0.0299
 1029WN      WN 5633   7.670   4.741   8.553  0.2847  0.1788  0.0459
 1030WN      WN 5634   6.169   7.172   7.375  0.0572  0.1273 -0.0890
 1031WN      WN 5635   3.697   0.095   8.850 -0.2169 -0.1984 -0.1115
 1032WN      WN 5636   5.297   5.233   8.590  0.0511 -0.2819 -0.5760
 1033WN      WN 5637   7.301   3.627   8.708  0.1539  0.0237  0.1578
 1034WN      WN 5638   3.351   2.447   7.792 -0.0869 -0.0218 -0.1927
 1035WN      WN 5639   5.414   6.885   7.624 -0.2223 -0.0664  0.0861
 1036WN      WN 5640   0.946   3.218   9.060  0.1692 -0.0060  0.1578
 1037WN      WN 5641   5.873   2.525   9.538 -0.0465  0.0509  0.0985
 1038WN      WN 5642   1.259   3.609   7.430 -0.1683  0.0245  0.0156
 1039WN      WN 5643   0.943   1.364   9.292  0.0426  0.0068 -0.4124
 1040WN      WN 5644   4.434   5.394   9.216 -0.0455 -0.1604 -0.1451
 1041WN      WN 5645   6.490   0.910   8.035 -0.2229  0.3261  0.0057
 1042WN      WN 5646   7.423   5.735   8.705 -0.4475  0.1553 -0.4953
 1043WN      WN 5647   1.985   4.042   7.953  0.0454  0.3399 -0.0663
 1044WN      WN 5648   2.716   6.791   8.836 -0.2874 -0.3017  0.2476
 1045WN      WN 5649   7.150   5.479   8.358  0.0603  0.2982  0.0415
 1046WN      WN 5650   5.646   3.600   9.285  0.0763  0.2898  0.4043
 1047WN      WN 5651   7.570   2.568   8.738 -0.0848 -0.0739 -0.1141
 1048WN      WN 5652   2.812   0.321   7.492 -0.1977 -0.3148 -0.2711
 1049WN      WN 5653   7.071   2.775   7.888  0.2231  0.0380 -0.4774
 1050WN      WN 5654   2.544   5.836   8.618  0.0569  0.2453  0.0333
 1051WN      WN 5655   3.349   3.512   8.653 -0.0548 -0.0797 -0.1368
 1052WN      WN 5656   4.656   3.248   8.268  0.0945 -0.0531  0.0388
 1053WN      WN 5657   1.439   4.482   7.167 -0.3225  0.0524 -0.2893
 1054WN      WN 5658   5.220   0.810   7.230 -0.0775  0.0570  0.0879
 1055WN      WN 5659   2.491   4.203   8.672  0.0611 -0.1140  0.0608
 1056WN      WN 5660   5.672   2.646   7.755  0.1219  0.2629  0.1324
 1057WN      WN 5661   3.486   7.279   7.862 -0.3692 -0.3440 -0.1248
 1058WN      WN 5662   6.342   0.441   9.550  0.3076  0.2252 -0.2162
 1059WN      WN 5663   7.780   2.745   7.856 -0.3220  0.1106 -0.0955
 1060WN      WN 5664   1.709   1.085   7.203 -0.4226 -0.0048 -0.0948
 1061WN      WN 5665   0.477   5.512   9.232  0.0667  0.3096  0.3203
 1062WN      WN 5666   0.012   5.581   9.551 -0.0038 -0.2402 -0.0172
 1063WN      WN 5667   0.608   0.716   7.506  0.1777 -0.3108 -0.0809
 1064WN      WN 5668   3.362   5.558   9.167  0.2972  0.1508 -0.2350
 1065WN      WN 5669   7.315   5.231   8.770 -0.0155 -0.2784  0.2603
 1066WN      WN 5670   0.374   3.881   8.324  0.0106  0.1141  0.0539
 1067WN      WN 5671   2.536   7.375   8.030  0.0532 -0.0120  0.0485
 1068WN      WN 5672   6.108   0.879   9.551  0.5400 -0.0853 -0.1144
 1069WN      WN 5673   5.164   1.120   8.574 -0.1798 -0.0936 -0.1984
 1070WN      WN 5674   7.673   7.152   9.500 -0.1070 -0.1911 -0.0994
 1071WN      WN 5675   5.766   4.321   8.928 -0.1472 -0.0801 -0.2416
 1072WN      WN 5676   2.095   7.159   7.828 -0.0194 -0.1222  0.0524
 1073WN      WN 5677   5.115   0.613   9.299  0.0288  0.0903 -0.1804
 1074WN      WN 5678   4.861   3.234   8.768  0.1587 -0.0062 -0.0523
 1075WN      WN 5679   7.024   1.648   8.823 -0.2981  0.0916  0.0882
 1076WN      WN 5680   6.775   5.467   8.783 -0.1480  0.3636  0.1941
 1077WN      WN 5681   0.029   3.376   8.729 -0.1204  0.0915 -0.1363
 1078WN      WN 5682   7.751   7.328   8.209 -0.0263 -0.1022  0.2670
 1079WN      WN 5683   0.556   6.808   8.365 -0.2592 -0.0345 -0.0554
 1080WN      WN 5684   4.261   3.005   8.537  0.0995  0.0376 -0.0560
 1081WN      WN 5685   2.202   5.665   8.997  0.0040  0.1406 -0.3167
 1082WN      WN 5686   4.362   2.287   7.973 -0.1869 -0.0323  0.1084
 1083WN      WN 5687   3.927   4.730   8.297  0.3295  0.2209 -0.1476
 1084WN      WN 5688   0.478   2.833   8.221  0.4484 -0.2104 -0.2132
 1085WN      WN 5689   6.583   6.261   8.370 -0.1384  0.2365 -0.0119
 1086WN      WN 5690   3.622   1.216   7.893  0.0539  0.1325 -0.0650
 1087WN      WN 5691   2.627   6.885   7.971  0.1581 -0.0242 -0.0290
 1088WN      WN 5692   0.599   3.242   9.405 -0.0325 -0.2505  0.1265
 1089WN      WN 5693   5.704   5.531   8.251  0.2802  0.0744 -0.1831
 1090WN      WN 5694   5.394   0.569   7.632 -0.1549  0.1070  0.0401
 1091WN      WN 5695   1.285   2.880   9.059  0.2718 -0.0853 -0.3581
 1092WN      WN 5696   3.064   0.800   8.527  0.2819  0.1034  0.3234
 1093WN      WN 5697   0.992   3.644   7.865 -0.1362 -0.1143  0.1093
 1094WN      WN 5698   5.595   7.124   8.260 -0.1887 -0.1482  0.0306
 1095WN      WN 5699   7.461   3.356   7.356  0.1448 -0.2425 -0.0877
 1096WN      WN 5700   7.089   2.559   8.701 -0.0893  0.2303  0.1397
 1097WN      WN 5701   3.183   3.512   8.181 -0.0411  0.1486 -0.1769
 1098WN      WN 5702   5.070   4.777   7.724 -0.3926  0.0105  0.0322
 1099WN      WN 5703   0.079   2.911   8.465  0.0611  0.3108  0.0481
 1100WN      WN 5704   3.884   5.200   8.367 -0.0230 -0.0799  0.0149
 1101WN      WN 5705   0.804   3.687   9.173  0.1817 -0.1443 -0.0200
 1102WN      WN 5706   4.733   3.724   8.495  0.2475  0.1535 -0.0323
 1103WN      WN 5707   4.232   4.660   9.174  0.1691  0.0612 -0.0224
 1104WN      WN 5708   1.987   3.311   9.713  0.0890 -0.1132 -0.1300
 1105WN      WN 5709   1.861   1.455   8.288  0.1734 -0.1126  0.2556
 1106WN      WN 5710   3.227   1.822   8.827 -0.2100  0.0229 -0.0338
 1107WN      WN 5711   3.369   2.994   8.292 -0.2562 -0.1667 -0.0241
 1108WN      WN 5712   7.369   3.060   8.633  0.2608 -0.0059  0.2743
 1109WN      WN 5713   6.529   1.641   8.829 -0.0844  0.2613  0.0593
 1110WN      WN 5714   1.871   3.502   8.134  0.1086  0.2397 -0.2405
 1111WN      WN 5715   3.565   6.075   8.429  0.1074  0.1192  0.1268
 1112WN      WN 5716   2.155   5.156   9.022 -0.1451  0.0090 -0.0267
 1113WN      WN 5717   2.363   3.778   8.258  0.0694  0.2501 -0.2102
 1114WN      WN 5718   0.095   5.074   7.929  0.0801 -0.3083 -0.0540
 1115WN      WN 5719   0.114   7.723   8.553  0.1282 -0.3197 -0.0912
 1116WN      WN 5720   7.098   1.713   8.344 -0.0301 -0.3387  0.1504
 1117WN      WN 5721   5.232   4.185   8.743 -0.3233 -0.1574 -0.0813
 1118WN      WN 5722   7.350   4.384   8.398 -0.1149 -0.0482 -0.2107
 1119WN      WN 5723   5.187   4.916   7.263 -0.1390  0.0635  0.1142
 1120WN      WN 5724   4.725   2.782   8.619  0.1234  0.1223  0.0761
 1121WN      WN 5725   7.797   4.189   7.270 -0.1945  0.2636 -0.1052
 1122WN      WN 5726   3.184   6.320   7.619  0.0625 -0.0080  0.2539
 1123WN      WN 5727   1.892   5.961   8.151 -0.0710  0.2729  0.1218
 1124WN      WN 5728   5.678   1.286   8.346  0.0034  0.0276  0.1466
 1125WN      WN 5729   6.892   4.255   8.230 -0.4743 -0.0637  0.0289
 1126WN      WN 5730   0.608   0.338   7.896  0.2287 -0.2390  0.0605
 1127WN      WN 5731   6.378   0.810   8.648 -0.2299 -0.3011 -0.1365
 1128WN      WN 5732   3.543   4.390   8.070  0.2441  0.4653  0.1034
 1129WN      WN 5733   1.306   2.369   7.511  0.0409  0.0074 -0.0794
 1130WN      WN 5734   3.649   6.403   7.895 -0.1060 -0.3804 -0.1023
 1131WN      WN 5735   0.905   4.931   7.778 -0.3751 -0.0909 -0.4206
 1132WN      WN 5736   5.317   6.191   8.679 -0.0773 -0.1682 -0.3345
 1133WN      WN 5737   3.452   0.081   7.940  0.2275  0.2277  0.1305
 1134WN      WN 5738   1.864   6.319   7.490 -0.2298 -0.1842  0.0674
 1135WN      WN 5739   1.032   6.573   8.214 -0.0606  0.0124  0.2578
 1136WN      WN 5740   6.778   3.632   8.581 -0.2456  0.1356 -0.0907
 1137WN      WN 5741   0.536   4.306   7.354 -0.0826 -0.1160 -0.2820
 1138WN      WN 5742   6.336   4.242   9.030  0.1697  0.0985  0.1299
 1139WN      WN 5743   4.704   4.191   8.581  0.4758  0.3474  0.0214
 1140WN      WN 5744   7.147   7.805   9.187 -0.3214 -0.1083  0.1643
 1141WN      WN 5745   1.712   2.605   9.170 -0.0324 -0.1443 -0.1491
 1142WN      WN 5746   2.726   4.597   8.007 -0.0656 -0.2228  0.1180
 1143WN      WN 5747   4.947   0.718   8.874 -0.0072 -0.0707  0.1053
 1144WN      WN 5748   0.964   6.100   8.459 -0.2114  0.0587 -0.1219
 1145WN      WN 5749   1.898   4.552   8.488  0.1136 -0.0898  0.0069
 1146WN      WN 5750   4.851   2.284   7.875  0.2298 -0.0500  0.0332
 1147WN      WN 5751   1.057   5.620   8.506 -0.0147 -0.1197 -0.0341
 1148WN      WN 5752   0.570   4.856   7.305 -0.0028 -0.0537  0.2692
 1149WN      WN 5753   0.817   5.319   8.208  0.0164  0.4112  0.3291
 1150WN      WN 5754   4.483   6.160   7.757 -0.1494  0.1494 -0.0039
 1151WN      WN 5755   2.902   1.598   7.932  0.0198 -0.0431 -0.1412
 1152WN      WN 5756   1.432   5.956   8.283 -0.0056 -0.1533  0.1011
 1153WN      WN 5757   1.000   2.385   9.543  0.0403 -0.1014 -0.2225
 1154WN      WN 5758   2.133   7.044   8.320  0.0226 -0.2146 -0.0426
 1155WN      WN 5759   4.301   3.835   7.952  0.2047 -0.0268  0.3002
 1156WN      WN 5760   0.523   5.232   7.679 -0.2017  0.0480 -0.1006
 1157WN      WN 5761   7.006   1.000   8.175  0.2490 -0.2061 -0.0002
 1158WN      WN 5762   0.614   0.680   9.032 -0.0271 -0.0266 -0.0495
 1159WN      WN 5763   4.371   0.285   8.375 -0.0088 -0.0001 -0.1932
 1160WN      WN 5764   6.363   2.933   8.278  0.1063  0.1846  0.0832
 1161WN      WN 5765   0.505   1.640   8.542  0.1532  0.1255 -0.2109
 1162WN      WN 5766   5.350   7.328   7.862  0.2487  0.0431 -0.0937
 1163WN      WN 5767   7.557   5.945   7.770 -0.1611 -0.2418 -0.0907
 1164WN      WN 5768   0.442   3.095   8.953  0.0805  0.2473 -0.0674
 1165WN      WN 5769   1.075   4.483   7.983 -0.0236 -0.0623 -0.2177
 1166WN      WN 5770   1.948   0.058   7.376 -0.1426 -0.0244 -0.2505
 1167WN      WN 5771   1.709   4.880   8.148  0.2225 -0.0509  0.1648
 1168WN      WN 5772   2.920   6.807   7.273 -0.0742 -0.0132 -0.0454
 1169WN      WN 5773   4.665   0.105   7.566 -0.1295  0.1870 -0.1146
 1170WN      WN 5774   4.815   2.744   8.119 -0.0496 -0.0161  0.1289
 1171WN      WN 5775   3.218   7.781   8.755 -0.1290 -0.3875  0.1787
 1172WN      WN 5776   5.739   3.064   9.368 -0.3100  0.0899  0.2642
 1173WN      WN 5777   6.193   5.993   9.154 -0.0807  0.0779  0.0228
 1174WN      WN 5778   7.353   3.249   9.167  0.3474 -0.1702  0.1056
 1175WN      WN 5779   3.959   0.490   8.644  0.0827  0.0306  0.0705
 1176WN      WN 5780   0.784   3.748   7.430 -0.0003  0.1401  0.3773
 1177WN      WN 5781   1.276   5.165   8.655 -0.1828 -0.3089 -0.1558
 1178WN      WN 5782   3.868   4.609   7.796  0.0137 -0.3302  0.1745
 1179WN      WN 5783   2.765   2.766   9.064  0.2627 -0.0323  0.1400
 1180WN      WN 5784   0.066   5.760   9.099  0.3028  0.0659 -0.2167
 1181WN      WN 5785   4.882   4.061   9.111 -0.1141  0.1128  0.2063
 1182WN      WN 5786   7.532   0.834   9.269 -0.0766  0.1087 -0.1938
 1183WN      WN 5787   5.895   6.219   7.855 -0.1829 -0.1672 -0.1849
 1184WN      WN 5788   1.079   2.564   7.889  0.1737 -0.1646 -0.5661
 1185WN      WN 5789   5.643   2.059   8.851 -0.0435  0.0775 -0.3325
 1186WN      WN 5790   7.676   6.848   9.069  0.0235  0.1010  0.0110
 1187WN      WN 5791   0.974   3.105   7.492 -0.3823  0.0889 -0.3911
 1188WN      WN 5792   1.501   3.051   8.180 -0.1820 -0.0897 -0.0329
 1189WN      WN 5793   3.821   4.121   7.712 -0.2350  0.0976  0.0211
 1190WN      WN 5794   6.037   3.633   8.033 -0.0416 -0.4457  0.1586
 1191WN      WN 5795   5.057   3.659   9.289 -0.1529  0.0393  0.0923
[truncated: 263,405 more chars]
