# Supplementary material for: Free energies of membrane stalk formation from a lipidomics perspective
Source: Nat Commun. 2021 Nov 15;12:6594. doi: 10.1038/s41467-021-26924-2 (PMC8593120; doi:10.1038/s41467-021-26924-2)
Supplement: Supplementary file 4 — Source Data [file 41467_2021_26924_MOESM4_ESM.zip › SI_data/Fig_S5/inner-flat/12water-per-nm2.gro]

Membrane with PIPC DPPC POPC DPSM PAPI PAPS POPE PUPE OAPE CHOL (24 4 8 4 4 58 4 24 8 98)
 9365
    1PIPC   NC3    1   0.932   1.215   7.334  0.0809 -0.1629 -0.1671
    1PIPC   PO4    2   1.327   1.494   7.350  0.1272  0.0224 -0.0049
    1PIPC   GL1    3   1.299   1.766   6.973  0.0167  0.2969 -0.1032
    1PIPC   GL2    4   1.104   2.098   7.049  0.0288  0.0343  0.0493
    1PIPC   C1A    5   1.168   1.747   6.529 -0.2126 -0.0578 -0.3116
    1PIPC   D2A    6   1.025   1.645   6.217 -0.3917 -0.2382 -0.2028
    1PIPC   D3A    7   1.212   1.336   6.020 -0.0174 -0.3072 -0.0182
    1PIPC   C4A    8   0.908   1.068   5.747 -0.1348 -0.1337  0.2955
    1PIPC   C1B    9   0.990   2.265   6.694 -0.0844 -0.0936  0.0819
    1PIPC   C2B   10   0.998   2.381   6.212 -0.3243  0.3371  0.1063
    1PIPC   C3B   11   1.033   2.129   5.885  0.1167 -0.0595  0.1260
    1PIPC   C4B   12   0.906   1.779   5.661 -0.0493 -0.4244  0.3011
    2PIPC   NC3   13   1.674   4.757   7.185  0.1810 -0.0690 -0.0296
    2PIPC   PO4   14   1.323   4.449   7.046 -0.2510 -0.1221  0.2243
    2PIPC   GL1   15   1.295   4.762   6.702  0.1279 -0.1310 -0.1853
    2PIPC   GL2   16   1.468   4.610   6.405 -0.1179 -0.0238 -0.0463
    2PIPC   C1A   17   1.022   4.943   6.375 -0.0491  0.0901  0.1799
    2PIPC   D2A   18   0.859   4.964   5.894 -0.1405  0.2901  0.1839
    2PIPC   D3A   19   1.027   5.282   5.537  0.0856  0.1482 -0.0471
    2PIPC   C4A   20   0.877   5.171   5.009  0.0019 -0.0887  0.2309
    2PIPC   C1B   21   1.648   4.455   6.153  0.0532  0.1327  0.0903
    2PIPC   C2B   22   1.748   4.371   5.637  0.0828  0.0233 -0.0235
    2PIPC   C3B   23   2.093   4.439   5.388  0.4992 -0.1813  0.3335
    2PIPC   C4B   24   2.215   4.093   5.247  0.2554  0.2999 -0.2705
    3PIPC   NC3   25   4.829   2.363   7.373 -0.2120  0.0058 -0.1656
    3PIPC   PO4   26   5.104   2.582   7.429  0.1109 -0.0598 -0.0622
    3PIPC   GL1   27   5.106   2.364   6.964  0.0476 -0.2883 -0.0638
    3PIPC   GL2   28   5.371   2.516   6.736 -0.1406 -0.1603  0.1886
    3PIPC   C1A   29   5.376   1.943   6.873  0.0278  0.0255  0.1736
    3PIPC   D2A   30   5.183   1.601   6.771  0.0225  0.0887 -0.1574
    3PIPC   D3A   31   5.485   1.385   6.629 -0.0649 -0.0217 -0.0174
    3PIPC   C4A   32   5.435   1.148   6.333 -0.1340 -0.3313 -0.0659
    3PIPC   C1B   33   5.210   2.229   6.398  0.1901 -0.0648 -0.1105
    3PIPC   C2B   34   5.251   1.999   5.986 -0.0971 -0.2626 -0.2228
    3PIPC   C3B   35   5.007   1.830   5.717  0.0421 -0.2442 -0.2233
    3PIPC   C4B   36   5.216   1.465   5.448  0.3256 -0.0817  0.2522
    4PIPC   NC3   37   1.319   3.951   7.186 -0.1440  0.2873 -0.6057
    4PIPC   PO4   38   1.776   3.794   7.135  0.1077  0.1562  0.0437
    4PIPC   GL1   39   1.514   3.721   6.776  0.1014 -0.1411 -0.2382
    4PIPC   GL2   40   1.510   4.177   6.644 -0.1132  0.1978 -0.1216
    4PIPC   C1A   41   1.634   3.781   6.413  0.2766  0.3827  0.0780
    4PIPC   D2A   42   1.814   3.934   6.097 -0.0502 -0.1439  0.2678
    4PIPC   D3A   43   1.680   3.558   5.874  0.1874  0.1047 -0.1376
    4PIPC   C4A   44   1.555   3.250   5.900 -0.0676 -0.1360  0.0577
    4PIPC   C1B   45   1.309   4.074   6.174 -0.1831 -0.1597  0.0116
    4PIPC   C2B   46   1.442   3.999   5.717 -0.1078 -0.1983  0.1303
    4PIPC   C3B   47   1.371   3.553   5.460  0.1756 -0.0756 -0.0311
    4PIPC   C4B   48   1.022   3.391   5.141 -0.0012  0.1890 -0.2157
    5PIPC   NC3   49   2.635   1.446   7.449  0.0122 -0.1352 -0.2011
    5PIPC   PO4   50   2.574   1.014   7.341  0.1597 -0.2334  0.4119
    5PIPC   GL1   51   2.824   0.693   7.214  0.4750  0.1049  0.2354
    5PIPC   GL2   52   3.132   0.781   7.073  0.0115 -0.1540  0.0042
    5PIPC   C1A   53   2.693   0.451   6.743 -0.0636  0.0849 -0.0867
    5PIPC   D2A   54   2.957   0.363   6.331  0.0426  0.1774 -0.2740
    5PIPC   D3A   55   2.765   0.240   5.867  0.0154 -0.1713 -0.1282
    5PIPC   C4A   56   2.616  -0.000   5.692 -0.1423 -0.0799  0.1784
    5PIPC   C1B   57   3.055   0.830   6.607  0.0548 -0.0416  0.1167
    5PIPC   C2B   58   3.036   0.855   6.155  0.4488  0.0270 -0.1822
    5PIPC   C3B   59   3.227   0.991   5.797  0.0772  0.1818 -0.0678
    5PIPC   C4B   60   3.196   1.088   5.377  0.1689 -0.0341  0.1396
    6PIPC   NC3   61   0.243   4.563   7.428  0.1810  0.0694  0.1130
    6PIPC   PO4   62   0.447   4.247   7.621 -0.1569  0.0233 -0.1372
    6PIPC   GL1   63   0.454   4.110   7.218 -0.1456 -0.0238  0.0837
    6PIPC   GL2   64   0.592   3.726   7.251  0.1576 -0.0018 -0.1854
    6PIPC   C1A   65   0.685   4.031   6.860 -0.0958  0.0151  0.0276
    6PIPC   D2A   66   0.675   4.134   6.543 -0.0457 -0.2279 -0.1654
    6PIPC   D3A   67   1.022   4.404   6.437  0.2411 -0.0036 -0.1153
    6PIPC   C4A   68   1.109   4.491   6.036  0.1609 -0.0410 -0.2964
    6PIPC   C1B   69   0.563   3.454   6.817 -0.0238 -0.0446 -0.2587
    6PIPC   C2B   70   0.654   3.566   6.437  0.1040 -0.1285  0.3242
    6PIPC   C3B   71   0.751   3.818   6.172  0.0110  0.0390  0.0475
    6PIPC   C4B   72   0.966   4.014   5.830  0.1005  0.0180  0.1840
    7PIPC   NC3   73   1.547  -0.003   7.294  0.0750  0.0071 -0.1690
    7PIPC   PO4   74   1.216   0.049   7.050  0.1870 -0.0063  0.1324
    7PIPC   GL1   75   1.536   0.028   6.705 -0.1235 -0.3179 -0.5291
    7PIPC   GL2   76   1.896   0.103   6.852 -0.3199  0.1675  0.0378
    7PIPC   C1A   77   1.494  -0.074   6.224  0.2099  0.2877  0.2587
    7PIPC   D2A   78   1.540  -0.173   5.735 -0.0190 -0.0080 -0.0629
    7PIPC   D3A   79   1.595  -0.361   5.357 -0.0539 -0.2395  0.3771
    7PIPC   C4A   80   1.865  -0.323   5.090 -0.3367 -0.0764  0.0601
    7PIPC   C1B   81   1.971   0.071   6.470 -0.2444  0.1747 -0.0679
    7PIPC   C2B   82   1.797   0.273   6.143  0.1201  0.2085 -0.0926
    7PIPC   C3B   83   1.435   0.470   5.992  0.2155 -0.1481  0.1081
    7PIPC   C4B   84   0.975   0.634   5.985 -0.1013 -0.0754  0.0234
    8PIPC   NC3   85   6.662   7.755   7.404 -0.1464  0.0196  0.5829
    8PIPC   PO4   86   6.220   7.530   7.329  0.0120 -0.2196  0.1987
    8PIPC   GL1   87   6.305   7.207   6.951  0.0702 -0.1607  0.0081
    8PIPC   GL2   88   6.370   6.805   7.001  0.1858 -0.1037  0.2220
    8PIPC   C1A   89   6.461   7.176   6.575 -0.0198  0.2306 -0.0288
    8PIPC   D2A   90   6.390   7.181   6.161  0.3330 -0.0731  0.3715
    8PIPC   D3A   91   6.746   7.269   6.020 -0.3537  0.0843  0.0330
    8PIPC   C4A   92   6.983   6.982   5.783  0.0755  0.1490  0.1104
    8PIPC   C1B   93   6.539   6.699   6.669 -0.0364  0.1278 -0.3138
    8PIPC   C2B   94   6.402   6.451   6.368 -0.1519  0.0307 -0.1438
    8PIPC   C3B   95   6.235   6.214   6.056  0.2565 -0.1564  0.0375
    8PIPC   C4B   96   6.082   5.964   5.869 -0.2055  0.0186  0.5043
    9PIPC   NC3   97   3.393   6.200   7.298  0.0266 -0.0893 -0.0143
    9PIPC   PO4   98   3.191   6.405   6.950  0.4008  0.1757 -0.2906
    9PIPC   GL1   99   2.808   6.363   6.790  0.1530  0.1762  0.0390
    9PIPC   GL2  100   2.801   6.085   6.637 -0.1618  0.1646 -0.0929
    9PIPC   C1A  101   2.697   6.580   6.351 -0.0798  0.0578  0.0824
    9PIPC   D2A  102   2.798   6.540   5.927 -0.0002 -0.0137 -0.0519
    9PIPC   D3A  103   3.063   6.964   5.986 -0.1702 -0.0145  0.1502
    9PIPC   C4A  104   3.463   6.977   5.905  0.0396 -0.0117 -0.0862
    9PIPC   C1B  105   3.014   6.147   6.317  0.3528 -0.3821 -0.1105
    9PIPC   C2B  106   3.272   6.507   6.122  0.5393  0.0521 -0.0133
    9PIPC   C3B  107   3.214   6.603   5.652  0.2667 -0.0682  0.0237
    9PIPC   C4B  108   3.418   6.557   5.266 -0.1396  0.4444 -0.3705
   10PIPC   NC3  109   4.124   4.398   7.328  0.1753  0.3335  0.2815
   10PIPC   PO4  110   4.397   4.089   7.081  0.1535  0.0524  0.1973
   10PIPC   GL1  111   4.152   4.111   6.815  0.0769 -0.0444 -0.2425
   10PIPC   GL2  112   4.088   3.850   6.646  0.0200  0.2583  0.1054
   10PIPC   C1A  113   3.974   4.256   6.357  0.0974 -0.0004  0.1054
   10PIPC   D2A  114   3.993   4.586   6.065 -0.3147  0.0492  0.0397
   10PIPC   D3A  115   3.881   4.818   6.424 -0.4046 -0.0246 -0.0644
   10PIPC   C4A  116   3.630   5.216   6.437 -0.3059  0.1067  0.1319
   10PIPC   C1B  117   4.125   3.812   6.202 -0.1824  0.0318 -0.2577
   10PIPC   C2B  118   4.238   3.832   5.810 -0.1420  0.2042  0.2937
   10PIPC   C3B  119   4.332   3.791   5.439  0.0086 -0.1318  0.0867
   10PIPC   C4B  120   4.618   3.955   5.139 -0.1346  0.0040 -0.2570
   11PIPC   NC3  121   6.834   6.183   7.292  0.1813 -0.2286 -0.0382
   11PIPC   PO4  122   6.379   6.229   7.300  0.0719 -0.0584 -0.1014
   11PIPC   GL1  123   6.488   6.264   6.860 -0.0168  0.0730  0.1305
   11PIPC   GL2  124   6.571   5.905   6.882 -0.1398  0.0831 -0.0222
   11PIPC   C1A  125   6.212   6.025   6.546  0.3470 -0.0370  0.2079
   11PIPC   D2A  126   5.898   5.821   6.326  0.3382 -0.1747 -0.0468
   11PIPC   D3A  127   5.385   5.897   6.387  0.0883  0.1158  0.1756
   11PIPC   C4A  128   5.161   6.257   6.369 -0.3123 -0.1257  0.2912
   11PIPC   C1B  129   6.721   6.091   6.375 -0.1818 -0.0288  0.1260
   11PIPC   C2B  130   6.733   6.253   6.011 -0.1383  0.0977  0.2225
   11PIPC   C3B  131   6.890   6.492   5.655  0.4930 -0.2067 -0.0302
   11PIPC   C4B  132   7.033   6.818   5.334  0.0797 -0.3479 -0.1005
   12PIPC   NC3  133   2.914   7.932   7.702 -0.2805 -0.1255  0.1218
   12PIPC   PO4  134   3.174   7.638   7.580  0.0799  0.0707 -0.0780
   12PIPC   GL1  135   3.157   7.500   7.101  0.0151 -0.0188  0.1337
   12PIPC   GL2  136   3.378   7.282   7.040  0.1844  0.1801 -0.0640
   12PIPC   C1A  137   2.875   7.520   6.727 -0.1005  0.1325  0.3603
   12PIPC   D2A  138   2.799   7.619   6.370  0.2135 -0.3472  0.0268
   12PIPC   D3A  139   2.733   7.313   6.122  0.2205  0.3241 -0.1024
   12PIPC   C4A  140   2.905   7.311   5.711  0.0781  0.1460 -0.0346
   12PIPC   C1B  141   3.556   7.393   6.723  0.3084  0.1281 -0.0136
   12PIPC   C2B  142   3.709   7.217   6.298  0.1703 -0.2237  0.1389
   12PIPC   C3B  143   3.989   7.089   5.930 -0.0994  0.2614 -0.1534
   12PIPC   C4B  144   4.255   6.883   5.529  0.0032 -0.2115 -0.4670
   13PIPC   NC3  145   0.690   4.630   3.029  0.0792  0.1051 -0.0940
   13PIPC   PO4  146   0.747   4.682   3.543 -0.3474  0.2590 -0.0267
   13PIPC   GL1  147   0.517   4.517   3.960 -0.0100  0.1599  0.1361
   13PIPC   GL2  148   0.402   4.173   3.874  0.1187  0.3500  0.0310
   13PIPC   C1A  149   0.219   4.631   4.421 -0.2908 -0.1626  0.0889
   13PIPC   D2A  150   0.205   4.601   4.833  0.0162 -0.1038 -0.0482
   13PIPC   D3A  151  -0.131   4.678   5.162 -0.0788  0.1979 -0.4400
   13PIPC   C4A  152  -0.038   4.325   5.527  0.3215  0.2847  0.1870
   13PIPC   C1B  153   0.456   4.096   4.311  0.2853  0.3582  0.4228
   13PIPC   C2B  154   0.517   4.215   4.721 -0.0806  0.0660 -0.0678
   13PIPC   C3B  155   0.617   4.428   5.127  0.2134 -0.0008 -0.1901
   13PIPC   C4B  156   0.349   4.655   5.357 -0.0870  0.2104 -0.2614
   14PIPC   NC3  157   2.494   0.206   3.550  0.1834 -0.1306 -0.1894
   14PIPC   PO4  158   2.788   0.558   3.314  0.2510  0.0477  0.0598
   14PIPC   GL1  159   2.603   0.660   3.675 -0.1837  0.0365 -0.0878
   14PIPC   GL2  160   2.393   0.861   3.698 -0.3283 -0.0969  0.0131
   14PIPC   C1A  161   2.729   0.763   4.106 -0.3670  0.3042 -0.0538
   14PIPC   D2A  162   2.896   0.692   4.493 -0.1523 -0.3439  0.1604
   14PIPC   D3A  163   2.630   0.638   4.815 -0.0441 -0.5531 -0.0570
   14PIPC   C4A  164   2.213   0.320   4.840  0.1618 -0.2395 -0.1812
   14PIPC   C1B  165   2.231   1.134   4.042 -0.1406 -0.0112  0.0685
   14PIPC   C2B  166   1.915   1.362   4.249 -0.2911 -0.0940 -0.2637
   14PIPC   C3B  167   1.894   1.442   4.648 -0.2194  0.1654 -0.1599
   14PIPC   C4B  168   1.863   1.609   5.086 -0.0201 -0.3124  0.4831
   15PIPC   NC3  169   2.454   3.005   3.013 -0.0069  0.0642  0.0912
   15PIPC   PO4  170   2.683   3.136   3.446 -0.0167  0.1164  0.1493
   15PIPC   GL1  171   2.533   3.219   3.914 -0.3958  0.1243 -0.0433
   15PIPC   GL2  172   2.257   3.259   3.926 -0.3339  0.2242 -0.0683
   15PIPC   C1A  173   2.580   3.563   4.193  0.1918 -0.0259  0.1498
   15PIPC   D2A  174   2.643   3.842   4.497 -0.1354 -0.0904  0.1107
   15PIPC   D3A  175   2.409   4.174   4.639  0.0679 -0.2567 -0.0065
   15PIPC   C4A  176   2.073   4.336   4.874  0.1267  0.3089  0.1914
   15PIPC   C1B  177   2.278   3.318   4.442 -0.0376 -0.4048  0.0023
   15PIPC   C2B  178   2.413   3.451   4.771 -0.2009 -0.1158  0.0474
   15PIPC   C3B  179   2.296   3.595   5.187  0.1005  0.1377  0.0126
   15PIPC   C4B  180   2.425   3.723   5.617 -0.0290  0.0413 -0.1459
   16PIPC   NC3  181   5.760   4.948   2.996  0.1542 -0.0269 -0.0825
   16PIPC   PO4  182   5.939   5.046   3.319 -0.0219 -0.3378 -0.0478
   16PIPC   GL1  183   5.834   5.199   3.725  0.0215  0.1944 -0.0124
   16PIPC   GL2  184   6.017   5.350   3.901 -0.0188 -0.3163  0.0619
   16PIPC   C1A  185   5.537   5.190   3.966 -0.1751 -0.0129  0.4613
   16PIPC   D2A  186   5.255   5.300   4.294 -0.3425  0.2112  0.5457
   16PIPC   D3A  187   5.347   5.247   4.696  0.0625 -0.3529 -0.1271
   16PIPC   C4A  188   5.191   5.645   4.836 -0.3311  0.0700  0.1913
   16PIPC   C1B  189   6.041   5.227   4.348  0.2676 -0.2305  0.1849
   16PIPC   C2B  190   5.829   5.100   4.730 -0.1735 -0.1852  0.2903
   16PIPC   C3B  191   5.853   5.247   5.175  0.0420  0.0607 -0.0874
   16PIPC   C4B  192   5.734   5.548   5.452  0.2156 -0.0291  0.1797
   17PIPC   NC3  193   4.364   2.096   3.366  0.3042 -0.2180 -0.3123
   17PIPC   PO4  194   4.262   2.518   3.321  0.2520 -0.4993  0.1009
   17PIPC   GL1  195   4.415   2.489   3.754 -0.1331 -0.0936  0.1984
   17PIPC   GL2  196   4.589   2.199   3.837 -0.1293 -0.3050 -0.0108
   17PIPC   C1A  197   4.209   2.717   4.100  0.2186  0.2330 -0.1407
   17PIPC   D2A  198   4.170   3.025   4.447  0.1685 -0.0900  0.2110
   17PIPC   D3A  199   4.105   2.608   4.607 -0.1239 -0.1272 -0.0117
   17PIPC   C4A  200   4.255   2.238   4.329 -0.4403  0.0563 -0.0517
   17PIPC   C1B  201   4.789   2.134   4.186  0.1886 -0.0078 -0.2513
   17PIPC   C2B  202   5.041   2.159   4.587  0.0347  0.1873  0.0236
   17PIPC   C3B  203   5.036   2.130   5.075 -0.0457 -0.0309  0.1330
   17PIPC   C4B  204   4.901   2.247   5.471  0.1524 -0.1442 -0.0128
   18PIPC   NC3  205   7.848   1.997   3.449 -0.1084 -0.3064  0.0006
   18PIPC   PO4  206   7.626   2.360   3.476 -0.0242  0.4314 -0.0756
   18PIPC   GL1  207   7.404   1.944   3.675  0.1135  0.0708  0.1778
   18PIPC   GL2  208   7.253   2.064   3.903 -0.0915  0.2562 -0.1017
   18PIPC   C1A  209   7.290   1.554   3.802  0.0423  0.0971 -0.0075
   18PIPC   D2A  210   7.171   1.012   3.734 -0.3018  0.0967  0.3033
   18PIPC   D3A  211   7.545   1.139   4.027  0.0992  0.0401 -0.2215
   18PIPC   C4A  212   7.643   1.416   4.334  0.0357  0.3037  0.0487
   18PIPC   C1B  213   7.029   1.728   4.161  0.0224  0.2250 -0.0739
   18PIPC   C2B  214   6.813   1.576   4.575  0.1191  0.2161  0.0092
   18PIPC   C3B  215   6.687   1.629   4.991  0.1923 -0.0156 -0.2076
   18PIPC   C4B  216   6.892   1.929   5.215  0.2916 -0.2277 -0.1452
   19PIPC   NC3  217   7.008   4.059   3.178  0.2089 -0.0364 -0.1680
   19PIPC   PO4  218   7.244   4.083   3.475  0.1505  0.1731 -0.0628
   19PIPC   GL1  219   7.418   3.990   3.840  0.0402 -0.1201 -0.0612
   19PIPC   GL2  220   7.756   4.073   4.003  0.2494  0.1273 -0.1049
   19PIPC   C1A  221   7.413   3.951   4.341  0.1966  0.1798 -0.1189
   19PIPC   D2A  222   7.545   3.725   4.741  0.0629  0.0805 -0.0197
   19PIPC   D3A  223   7.496   4.077   5.072  0.2486 -0.1327  0.1716
   19PIPC   C4A  224   7.263   4.003   5.438  0.1957  0.0163 -0.1008
   19PIPC   C1B  225   7.783   4.182   4.513 -0.0487 -0.0429  0.0474
   19PIPC   C2B  226   7.504   4.513   4.731  0.1592  0.1249  0.2763
   19PIPC   C3B  227   7.252   4.815   4.864  0.0754 -0.2486  0.2094
   19PIPC   C4B  228   7.030   5.043   5.105  0.0298  0.1608 -0.1329
   20PIPC   NC3  229   0.732   5.778   3.223  0.0750 -0.1105  0.2924
   20PIPC   PO4  230   0.932   5.650   2.856 -0.0066  0.2272  0.5594
   20PIPC   GL1  231   1.283   5.825   3.127  0.1285 -0.0117 -0.2819
   20PIPC   GL2  232   1.135   6.069   3.291  0.3140 -0.0480 -0.0785
   20PIPC   C1A  233   1.705   5.849   3.339  0.0799  0.0812  0.2074
   20PIPC   D2A  234   1.924   5.638   3.656 -0.0695  0.0928 -0.2632
   20PIPC   D3A  235   1.596   5.506   3.944 -0.1546 -0.0856  0.0207
   20PIPC   C4A  236   1.621   5.225   4.216 -0.1185 -0.3201  0.0887
   20PIPC   C1B  237   1.371   6.117   3.583  0.2333 -0.1874 -0.5077
   20PIPC   C2B  238   1.670   6.015   4.029 -0.1284  0.0436 -0.1202
   20PIPC   C3B  239   1.861   5.792   4.315  0.0118  0.0231 -0.2131
   20PIPC   C4B  240   1.714   5.767   4.808 -0.1756 -0.0516  0.3201
   21PIPC   NC3  241   7.324   8.249   3.111 -0.2367 -0.0356 -0.2947
   21PIPC   PO4  242   7.136   8.094   3.510 -0.0296 -0.0682  0.1151
   21PIPC   GL1  243   6.943   7.889   3.847 -0.1176 -0.1776  0.4072
   21PIPC   GL2  244   7.053   7.622   3.859  0.3567 -0.1188 -0.1199
   21PIPC   C1A  245   6.453   7.762   4.027 -0.0888 -0.1151  0.1095
   21PIPC   D2A  246   6.240   7.894   4.254  0.0113  0.0683 -0.0163
   21PIPC   D3A  247   6.465   7.730   4.565  0.3267 -0.0306 -0.0961
   21PIPC   C4A  248   6.575   7.763   4.979 -0.2383  0.0071 -0.1358
   21PIPC   C1B  249   6.871   7.647   4.293  0.3400 -0.0590 -0.2283
   21PIPC   C2B  250   6.920   7.539   4.691 -0.0708 -0.2355  0.0733
   21PIPC   C3B  251   6.921   7.398   5.109  0.0016 -0.0346  0.2406
   21PIPC   C4B  252   6.844   7.487   5.523  0.2086  0.0152  0.0420
   22PIPC   NC3  253   1.010   2.395   3.452 -0.1143  0.0421  0.1215
   22PIPC   PO4  254   1.339   2.702   3.664  0.2194  0.1993 -0.3114
   22PIPC   GL1  255   1.237   2.590   4.057  0.1562 -0.2203 -0.1196
   22PIPC   GL2  256   1.074   2.717   4.275  0.1148 -0.0769 -0.0479
   22PIPC   C1A  257   1.552   2.194   4.242 -0.1165  0.0982  0.1385
   22PIPC   D2A  258   1.776   1.944   4.452 -0.0531  0.1929  0.0929
   22PIPC   D3A  259   1.636   2.088   4.778  0.0932  0.2303  0.0481
   22PIPC   C4A  260   1.848   2.065   5.190  0.0539  0.2064 -0.1659
   22PIPC   C1B  261   1.212   2.584   4.617 -0.0754 -0.1452 -0.5710
   22PIPC   C2B  262   1.333   2.471   4.979 -0.1538  0.1180 -0.3161
   22PIPC   C3B  263   1.474   2.516   5.393  0.0312  0.2406  0.1966
   22PIPC   C4B  264   1.205   2.605   5.675 -0.6245 -0.0940  0.1295
   23PIPC   NC3  265   3.171   5.377   3.622  0.0080 -0.0112  0.1605
   23PIPC   PO4  266   3.187   5.838   3.740  0.0306 -0.0156 -0.2879
   23PIPC   GL1  267   2.880   5.694   3.979 -0.1140 -0.1509  0.3075
   23PIPC   GL2  268   2.783   6.061   4.028 -0.2638 -0.2084  0.0965
   23PIPC   C1A  269   2.794   5.489   4.338  0.4182  0.3129  0.1756
   23PIPC   D2A  270   2.712   5.432   4.825  0.0247 -0.1001 -0.0547
   23PIPC   D3A  271   2.251   5.660   4.925 -0.0317  0.1899 -0.1788
   23PIPC   C4A  272   2.026   5.353   4.570 -0.2759 -0.0988 -0.1684
   23PIPC   C1B  273   2.780   5.904   4.550  0.0747 -0.2063 -0.1882
   23PIPC   C2B  274   2.854   6.000   5.075  0.0748 -0.0398  0.2981
   23PIPC   C3B  275   3.178   6.023   5.360  0.2145 -0.0613 -0.0053
   23PIPC   C4B  276   3.108   6.144   5.800  0.3239 -0.0733 -0.0903
   24PIPC   NC3  277   5.883   2.522   3.704  0.1441 -0.2552  0.1123
   24PIPC   PO4  278   5.421   2.752   3.566 -0.2244 -0.0290  0.0686
   24PIPC   GL1  279   5.500   2.785   3.979 -0.1466 -0.1290  0.1236
   24PIPC   GL2  280   5.328   3.040   4.021 -0.2041  0.0642  0.1449
   24PIPC   C1A  281   5.645   2.864   4.391  0.0333 -0.2074  0.1214
   24PIPC   D2A  282   5.698   2.771   4.842  0.1286  0.0808  0.1841
   24PIPC   D3A  283   5.322   2.541   4.710  0.0008  0.3329 -0.0991
   24PIPC   C4A  284   5.006   2.649   4.961 -0.0668  0.1614 -0.1427
   24PIPC   C1B  285   5.153   2.867   4.425 -0.0806  0.2728  0.2238
   24PIPC   C2B  286   4.883   3.061   4.761 -0.0908  0.0879 -0.3004
   24PIPC   C3B  287   4.573   2.910   5.005  0.0919 -0.0491 -0.1381
   24PIPC   C4B  288   4.104   2.960   4.986  0.1135 -0.1682  0.1309
   25DPPC   NC3  289   3.912   2.647   7.197 -0.1267 -0.0932  0.1027
   25DPPC   PO4  290   3.521   2.914   7.231  0.0497  0.1923  0.1690
   25DPPC   GL1  291   3.242   2.849   6.885  0.0166 -0.1048 -0.0318
   25DPPC   GL2  292   3.355   2.988   6.622  0.2639 -0.1630  0.1024
   25DPPC   C1A  293   3.010   2.488   6.721 -0.1192 -0.2287 -0.3345
   25DPPC   C2A  294   3.125   2.271   6.399  0.2173  0.1956  0.1236
   25DPPC   C3A  295   3.226   1.898   6.095  0.4728 -0.0773  0.0130
   25DPPC   C4A  296   3.460   1.596   5.987 -0.1162  0.3489 -0.0379
   25DPPC   C1B  297   3.500   2.838   6.235 -0.1234 -0.4558 -0.0236
   25DPPC   C2B  298   3.643   2.876   5.919 -0.1727 -0.2220  0.0163
   25DPPC   C3B  299   3.909   2.743   5.596  0.3702 -0.0592 -0.2036
   25DPPC   C4B  300   4.274   2.662   5.461  0.3253  0.0913 -0.2927
   26DPPC   NC3  301   6.239   3.578   7.699  0.0801  0.0242  0.2780
   26DPPC   PO4  302   6.137   3.415   7.298 -0.0300  0.4186  0.0855
   26DPPC   GL1  303   6.382   3.263   6.951 -0.3386  0.2039 -0.0873
   26DPPC   GL2  304   6.706   3.037   7.058  0.3485 -0.5084  0.2971
   26DPPC   C1A  305   6.445   3.186   6.569 -0.0907  0.4531  0.1237
   26DPPC   C2A  306   6.360   3.217   6.117  0.2628 -0.2490 -0.0140
   26DPPC   C3A  307   6.433   3.592   5.977  0.0575 -0.1952  0.0901
   26DPPC   C4A  308   6.734   3.693   5.674  0.0423 -0.2593  0.1629
   26DPPC   C1B  309   6.879   2.789   6.760 -0.2170  0.0527 -0.1978
   26DPPC   C2B  310   7.158   2.909   6.334  0.2563 -0.0169  0.2127
   26DPPC   C3B  311   7.368   2.874   5.921 -0.1242  0.0750  0.2053
   26DPPC   C4B  312   7.406   2.562   5.665  0.0790 -0.2023 -0.0380
   27DPPC   NC3  313   4.754   6.447   3.498  0.0211  0.1267 -0.0100
   27DPPC   PO4  314   4.741   6.115   3.704 -0.1800 -0.1870 -0.1673
   27DPPC   GL1  315   4.829   6.136   4.148  0.0947  0.1143 -0.4062
   27DPPC   GL2  316   5.062   5.784   4.129 -0.0159 -0.1085  0.0785
   27DPPC   C1A  317   4.862   5.888   4.545  0.4767 -0.2924  0.1185
   27DPPC   C2A  318   4.692   5.760   5.081  0.1092  0.3555  0.2038
   27DPPC   C3A  319   4.618   5.400   5.338  0.1448 -0.3078  0.0951
   27DPPC   C4A  320   4.134   5.219   5.478  0.1626 -0.0624 -0.0217
   27DPPC   C1B  321   4.839   5.483   4.243  0.1349  0.0668  0.3960
   27DPPC   C2B  322   4.790   5.203   4.657 -0.3266 -0.4926  0.3426
   27DPPC   C3B  323   4.948   4.907   5.010  0.2496  0.0390 -0.2428
   27DPPC   C4B  324   4.932   4.756   5.476  0.0148  0.0192 -0.0784
   28DPPC   NC3  325   8.001   3.866   3.108  0.2753 -0.0146 -0.2018
   28DPPC   PO4  326   7.842   3.477   3.121 -0.0516  0.0814  0.3875
   28DPPC   GL1  327   7.843   3.274   3.567  0.1247  0.1601 -0.1565
   28DPPC   GL2  328   7.530   3.249   3.722  0.0930  0.0986 -0.0818
   28DPPC   C1A  329   7.888   3.546   3.961 -0.0096 -0.1937 -0.1050
   28DPPC   C2A  330   7.886   3.691   4.388 -0.1333 -0.0759 -0.1059
   28DPPC   C3A  331   8.045   3.786   4.817 -0.2890 -0.2210  0.3939
   28DPPC   C4A  332   7.970   4.162   5.104 -0.2952 -0.0847  0.2740
   28DPPC   C1B  333   7.408   3.510   4.073  0.1808  0.2726  0.2927
   28DPPC   C2B  334   7.183   3.433   4.539 -0.3663  0.1151 -0.1710
   28DPPC   C3B  335   7.159   3.355   4.987 -0.0835 -0.0549 -0.1677
   28DPPC   C4B  336   7.288   3.549   5.287  0.0898  0.0717 -0.2311
   29POPC   NC3  337   6.749   5.061   7.416  0.0075 -0.0988  0.2820
   29POPC   PO4  338   6.673   4.622   7.507  0.1826 -0.0671  0.0951
   29POPC   GL1  339   6.649   4.359   7.198  0.1633 -0.0164  0.0698
   29POPC   GL2  340   6.426   4.404   6.949 -0.0878 -0.1851  0.2351
   29POPC   C1A  341   6.796   4.126   6.761 -0.2817 -0.2244  0.0058
   29POPC   D2A  342   7.217   4.074   6.537  0.0342 -0.1790  0.2950
   29POPC   C3A  343   7.468   4.288   6.426 -0.0973  0.0388 -0.0369
   29POPC   C4A  344   7.729   4.547   6.521  0.0394 -0.0030  0.0185
   29POPC   C1B  345   6.420   4.390   6.475  0.0723  0.0247 -0.3652
   29POPC   C2B  346   6.466   4.834   6.256 -0.0867 -0.0603 -0.1990
   29POPC   C3B  347   6.396   4.954   5.870  0.2503  0.0297 -0.0951
   29POPC   C4B  348   6.304   4.669   5.560  0.0730  0.2963 -0.1226
   30POPC   NC3  349   3.486   3.228   7.608  0.2252  0.1394  0.0160
   30POPC   PO4  350   3.815   3.390   7.489 -0.6355 -0.1765  0.6120
   30POPC   GL1  351   3.729   3.305   6.994  0.3377 -0.2783  0.0742
   30POPC   GL2  352   3.886   3.063   6.899  0.1697 -0.4278 -0.0378
   30POPC   C1A  353   3.767   3.470   6.540  0.0537 -0.1592 -0.1225
   30POPC   D2A  354   3.823   3.296   6.107 -0.0821 -0.5487 -0.1134
   30POPC   C3A  355   3.835   3.538   5.672  0.0262  0.2144  0.1095
   30POPC   C4A  356   3.839   3.801   5.426 -0.4627 -0.3214 -0.1453
   30POPC   C1B  357   3.889   2.914   6.493  0.3082 -0.2943  0.1013
   30POPC   C2B  358   3.994   2.674   6.177  0.0601 -0.1095 -0.2961
   30POPC   C3B  359   4.122   2.418   5.884 -0.0574 -0.1775  0.0825
   30POPC   C4B  360   4.585   2.159   5.826 -0.0478 -0.1646  0.3552
   31POPC   NC3  361   0.638   8.138   7.446  0.1866  0.3910 -0.4225
   31POPC   PO4  362   0.207   8.046   7.152  0.0576  0.1348  0.1578
   31POPC   GL1  363  -0.019   7.745   6.777  0.4212  0.3311  0.3834
   31POPC   GL2  364   0.054   7.473   6.707  0.3390  0.3452 -0.0545
   31POPC   C1A  365   0.047   7.803   6.358 -0.0792  0.1990 -0.0373
   31POPC   D2A  366   0.020   7.836   5.958  0.0193 -0.5394  0.0694
   31POPC   C3A  367  -0.027   8.124   5.719  0.0666  0.0003 -0.1762
   31POPC   C4A  368   0.081   8.617   5.911  0.2653 -0.2219  0.0873
   31POPC   C1B  369   0.031   7.329   6.271  0.0134  0.1703 -0.1661
   31POPC   C2B  370   0.087   7.299   5.845 -0.0613 -0.1608  0.0914
   31POPC   C3B  371  -0.140   7.373   5.450  0.0061  0.1456 -0.2411
   31POPC   C4B  372  -0.525   7.260   5.487 -0.0119 -0.0165  0.1749
   32POPC   NC3  373   6.904   2.623   7.520  0.3356  0.2128  0.0796
   32POPC   PO4  374   6.912   3.032   7.601 -0.0555  0.2290 -0.1987
   32POPC   GL1  375   7.213   3.052   7.157  0.0237 -0.3758  0.0383
   32POPC   GL2  376   7.566   3.176   7.278 -0.1775 -0.2588 -0.3386
   32POPC   C1A  377   7.254   3.200   6.763 -0.1618  0.0845 -0.0250
   32POPC   D2A  378   7.409   3.312   6.282  0.1547 -0.2547  0.0687
   32POPC   C3A  379   7.578   3.290   5.856  0.2197 -0.0862  0.3499
   32POPC   C4A  380   7.473   3.045   5.452  0.0276  0.0935  0.1027
   32POPC   C1B  381   7.745   3.255   6.781 -0.0664  0.1026 -0.0969
   32POPC   C2B  382   7.966   3.345   6.398  0.0547  0.2380  0.1294
   32POPC   C3B  383   8.027   3.572   6.084 -0.0017 -0.2484  0.1004
   32POPC   C4B  384   8.244   3.762   5.780  0.4547 -0.0447  0.0636
   33POPC   NC3  385   5.438   0.201   3.714  0.0053 -0.3658  0.0571
   33POPC   PO4  386   5.120   0.572   3.705  0.1808  0.2291  0.0065
   33POPC   GL1  387   4.974   0.423   4.080  0.1762 -0.2310 -0.2012
   33POPC   GL2  388   5.261   0.361   4.182  0.0535  0.2840 -0.1008
   33POPC   C1A  389   4.987   0.451   4.563  0.0370 -0.0254  0.1192
   33POPC   D2A  390   4.957   0.616   5.026  0.3632 -0.1046 -0.2325
   33POPC   C3A  391   5.282   0.783   5.210  0.0905  0.0542 -0.0118
   33POPC   C4A  392   5.513   1.126   5.207  0.0304  0.2541 -0.0360
   33POPC   C1B  393   5.399   0.178   4.591 -0.2708 -0.1889  0.1920
   33POPC   C2B  394   5.349   0.234   5.011 -0.3840 -0.2351  0.0591
   33POPC   C3B  395   5.439   0.106   5.450 -0.1231  0.2173  0.4410
   33POPC   C4B  396   5.163  -0.179   5.698  0.3724  0.3720  0.0102
   34POPC   NC3  397   3.481   0.154   3.455 -0.2751 -0.2509  0.2368
   34POPC   PO4  398   3.636   0.438   3.809  0.2080  0.0478 -0.0279
   34POPC   GL1  399   3.416   0.795   4.077  0.1280 -0.1654  0.0855
   34POPC   GL2  400   3.298   1.116   4.144 -0.0828  0.0604  0.1562
   34POPC   C1A  401   3.380   0.716   4.466 -0.1061 -0.0354 -0.4221
   34POPC   D2A  402   3.401   0.652   4.873  0.1006 -0.2471 -0.0490
   34POPC   C3A  403   3.079   0.683   5.110 -0.1151  0.1262 -0.0924
   34POPC   C4A  404   2.789   0.930   5.147 -0.3371 -0.3540 -0.1982
   34POPC   C1B  405   3.107   1.149   4.493  0.1870  0.1536 -0.2499
   34POPC   C2B  406   3.231   1.104   4.881  0.0360  0.2203  0.2622
   34POPC   C3B  407   3.502   1.360   5.028 -0.0127 -0.2567 -0.0344
   34POPC   C4B  408   3.639   1.519   5.492  0.0352  0.1895  0.2261
   35POPC   NC3  409   0.690   0.529   3.084  0.0221 -0.3432  0.0118
   35POPC   PO4  410   0.430   0.583   3.443  0.0547  0.1136  0.0817
   35POPC   GL1  411   0.213   0.665   3.913 -0.3156 -0.2317 -0.2635
   35POPC   GL2  412   0.253   0.961   3.994  0.0721 -0.0674 -0.1134
   35POPC   C1A  413   0.239   0.599   4.355 -0.2323 -0.1522 -0.0721
   35POPC   D2A  414   0.557   0.608   4.666 -0.0215  0.1882 -0.0989
   35POPC   C3A  415   0.618   1.049   4.944  0.0784 -0.2474  0.0367
   35POPC   C4A  416   0.907   1.386   4.756  0.0695 -0.3058 -0.0842
   35POPC   C1B  417   0.027   0.993   4.463  0.0369  0.1370 -0.1547
   35POPC   C2B  418   0.126   0.890   4.884 -0.0686  0.1442 -0.4355
   35POPC   C3B  419  -0.103   0.753   5.312  0.0780  0.2689  0.0779
   35POPC   C4B  420  -0.456   0.461   5.477  0.2876 -0.2463  0.2024
   36POPC   NC3  421   2.817   6.219   3.524 -0.1456 -0.2091 -0.0496
   36POPC   PO4  422   3.024   6.606   3.832  0.3066 -0.0829 -0.3747
   36POPC   GL1  423   2.641   6.545   3.942 -0.0880  0.2962  0.0160
   36POPC   GL2  424   2.516   6.553   3.693  0.1163  0.1588 -0.1222
   36POPC   C1A  425   2.588   6.418   4.389  0.0083 -0.3081 -0.1121
   36POPC   D2A  426   2.839   6.420   4.789 -0.0311 -0.3347 -0.0597
   36POPC   C3A  427   3.261   6.320   4.860  0.0786 -0.1098 -0.1442
   36POPC   C4A  428   3.539   6.101   4.678 -0.3868  0.0629 -0.1532
   36POPC   C1B  429   2.183   6.754   3.954  0.0099  0.3099 -0.3403
   36POPC   C2B  430   2.123   6.763   4.458 -0.0705 -0.1620  0.3207
   36POPC   C3B  431   2.337   6.656   4.722 -0.1417 -0.1794  0.0431
   36POPC   C4B  432   2.504   6.686   5.045 -0.2806  0.1332  0.3684
   37DPSM   NC3  433   3.496   3.639   7.287  0.1497 -0.3094 -0.2925
   37DPSM   PO4  434   3.190   3.272   7.119 -0.0420  0.0851 -0.0570
   37DPSM   AM1  435   2.857   3.225   6.682 -0.1739 -0.1160 -0.0743
   37DPSM   AM2  436   2.870   3.041   6.574 -0.0890  0.1388 -0.0139
   37DPSM   T1A  437   2.754   3.432   6.256  0.2927 -0.1070 -0.2287
   37DPSM   C2A  438   2.743   3.635   6.007 -0.1091  0.0448  0.1225
   37DPSM   C3A  439   2.786   4.068   5.980 -0.3803 -0.2755  0.0533
   37DPSM   C1B  440   3.020   2.753   6.300 -0.0747  0.1912  0.1057
   37DPSM   C2B  441   3.198   2.487   6.007 -0.4226  0.3407 -0.2737
   37DPSM   C3B  442   3.392   2.491   5.663  0.0292 -0.3248 -0.1927
   37DPSM   C4B  443   3.319   2.404   5.226 -0.0312 -0.0439  0.2778
   38DPSM   NC3  444   4.813   5.716   7.504  0.4375  0.1657 -0.3354
   38DPSM   PO4  445   4.784   6.105   7.460 -0.1319 -0.0964  0.0995
   38DPSM   AM1  446   4.553   6.218   7.019 -0.0569  0.1190 -0.2108
   38DPSM   AM2  447   4.278   6.450   7.124  0.0098  0.0627 -0.0649
   38DPSM   T1A  448   4.670   6.330   6.570  0.0318 -0.1164 -0.1614
   38DPSM   C2A  449   4.871   6.716   6.381  0.1684  0.1301 -0.1101
   38DPSM   C3A  450   5.203   6.725   6.366  0.0206 -0.2544  0.1130
   38DPSM   C1B  451   4.152   6.504   6.645  0.3104  0.2310 -0.0346
   38DPSM   C2B  452   4.351   6.631   6.268 -0.2424 -0.1689 -0.2668
   38DPSM   C3B  453   4.536   6.845   6.027  0.1307 -0.1373 -0.1054
   38DPSM   C4B  454   4.864   7.023   5.898 -0.1681 -0.2457 -0.2109
   39DPSM   NC3  455   4.200   7.316   3.486 -0.2205  0.0138  0.3363
   39DPSM   PO4  456   3.950   6.936   3.568  0.0540 -0.3064  0.1557
   39DPSM   AM1  457   3.933   6.819   3.961  0.3240 -0.0970 -0.1949
   39DPSM   AM2  458   4.012   7.003   4.197 -0.0656 -0.0329 -0.1095
   39DPSM   T1A  459   4.155   6.447   4.262 -0.0183 -0.1912  0.0411
   39DPSM   C2A  460   4.486   6.303   4.506  0.0399 -0.1444 -0.1078
   39DPSM   C3A  461   4.498   6.127   4.797 -0.1384 -0.2603 -0.1239
   39DPSM   C1B  462   4.115   7.326   4.438 -0.2540 -0.1173  0.0599
   39DPSM   C2B  463   4.387   7.516   4.696 -0.3476 -0.0263  0.0401
   39DPSM   C3B  464   4.339   7.789   4.908  0.0677  0.0801 -0.1437
   39DPSM   C4B  465   4.592   8.050   5.170 -0.1615 -0.0164 -0.2771
   40DPSM   NC3  466   7.588   5.466   3.258  0.0638 -0.4154  0.1683
   40DPSM   PO4  467   7.722   5.122   3.472  0.0477 -0.2191  0.1304
   40DPSM   AM1  468   7.477   5.372   3.807 -0.1875  0.0154 -0.1676
   40DPSM   AM2  469   7.441   5.646   3.844  0.0522  0.1636  0.0963
   40DPSM   T1A  470   7.317   5.359   4.222  0.3046 -0.3086  0.1205
   40DPSM   C2A  471   7.261   5.316   4.630  0.1011 -0.2269  0.0626
   40DPSM   C3A  472   6.794   5.366   4.804 -0.0437 -0.1291 -0.4254
   40DPSM   C1B  473   7.485   5.831   4.185  0.3300  0.1138  0.3529
   40DPSM   C2B  474   7.565   5.648   4.579 -0.2004 -0.1762 -0.2983
   40DPSM   C3B  475   7.696   5.573   4.951 -0.2318  0.1636  0.3176
   40DPSM   C4B  476   7.904   5.457   5.231 -0.0127 -0.2708 -0.3158
   41PAPI    C1  477   1.444   3.179   7.508 -0.2201  0.0372  0.1399
   41PAPI    C2  478   1.690   3.333   7.784  0.1339 -0.0125 -0.1399
   41PAPI    C3  479   1.541   3.567   7.496 -0.2187  0.0350  0.0753
   41PAPI   PO4  480   1.582   2.894   7.462  0.4897  0.0947 -0.1440
   41PAPI   GL1  481   1.742   2.701   7.093 -0.0590 -0.0022 -0.1910
   41PAPI   GL2  482   2.046   2.597   6.917  0.0895  0.0853 -0.0736
   41PAPI   D1A  483   1.594   2.807   6.571 -0.3019  0.2972 -0.1221
   41PAPI   D2A  484   1.403   2.788   6.138  0.0665 -0.1422  0.1513
   41PAPI   D3A  485   0.989   2.873   6.213 -0.4022 -0.1689 -0.0082
   41PAPI   D4A  486   0.997   2.751   6.622  0.1412  0.4613  0.0431
   41PAPI   C5A  487   1.317   2.568   6.893 -0.1565  0.1486  0.2847
   41PAPI   C1B  488   1.998   2.576   6.464  0.1426 -0.0316  0.0915
   41PAPI   C2B  489   2.102   2.416   6.148  0.2449  0.0392 -0.1567
   41PAPI   C3B  490   2.350   2.565   5.873 -0.1151 -0.0150 -0.0248
   41PAPI   C4B  491   2.775   2.507   5.757  0.0512  0.0150 -0.2355
   42PAPI    C1  492   0.520   1.434   7.630 -0.4134  0.2077 -0.0707
   42PAPI    C2  493   0.279   1.142   7.759 -0.2097  0.0552 -0.0307
   42PAPI    C3  494   0.317   1.479   7.971 -0.0515 -0.1009  0.1943
   42PAPI   PO4  495   0.450   1.571   7.432  0.1327 -0.0966  0.2865
   42PAPI   GL1  496   0.458   1.192   7.157  0.0194 -0.4333  0.1541
   42PAPI   GL2  497   0.104   1.091   7.153  0.2621 -0.1141  0.0223
   42PAPI   D1A  498   0.361   1.250   6.699 -0.2915  0.0331 -0.0538
   42PAPI   D2A  499   0.245   1.492   6.311  0.0588  0.3191  0.0674
   42PAPI   D3A  500   0.627   1.494   6.006 -0.0566 -0.0507  0.2688
   42PAPI   D4A  501   0.402   1.212   5.819  0.2407  0.3471 -0.1095
   42PAPI   C5A  502   0.373   0.944   5.384  0.2529  0.0594  0.2115
   42PAPI   C1B  503   0.018   0.785   6.819 -0.2255  0.1276 -0.2395
   42PAPI   C2B  504   0.049   0.493   6.563 -0.1548 -0.1665 -0.1459
   42PAPI   C3B  505  -0.158   0.531   6.198 -0.1272  0.0263 -0.2148
   42PAPI   C4B  506  -0.475   0.334   6.001  0.0942 -0.0026  0.1579
   43PAPI    C1  507   7.900   0.132   3.347 -0.1095  0.0262  0.0623
   43PAPI    C2  508   8.090   0.041   3.007  0.2471  0.3165  0.1770
   43PAPI    C3  509   8.061  -0.231   3.300  0.0618  0.1126 -0.0264
   43PAPI   PO4  510   7.666   0.189   3.315 -0.1534  0.0439 -0.2472
   43PAPI   GL1  511   7.555   0.107   3.688 -0.1482  0.2883  0.1511
   43PAPI   GL2  512   7.652  -0.163   3.786 -0.3177 -0.1153  0.3181
   43PAPI   D1A  513   7.883   0.179   4.023  0.0670 -0.1018  0.2275
   43PAPI   D2A  514   7.780   0.182   4.480  0.1440 -0.0254 -0.2968
   43PAPI   D3A  515   7.903   0.416   4.862 -0.0525 -0.2130  0.4117
   43PAPI   D4A  516   8.188   0.320   5.248  0.1528 -0.1189 -0.1751
   43PAPI   C5A  517   8.482   0.042   5.309  0.0204  0.0269 -0.0432
   43PAPI   C1B  518   7.413   0.003   4.143 -0.0899  0.1573  0.0221
   43PAPI   C2B  519   7.250   0.144   4.416 -0.0127  0.0942 -0.0725
   43PAPI   C3B  520   7.318  -0.028   4.802  0.0245 -0.0357 -0.1124
   43PAPI   C4B  521   7.379  -0.352   5.004 -0.0353 -0.2141  0.1253
   44PAPI    C1  522   6.625   5.730   3.570 -0.2270  0.1086  0.1970
   44PAPI    C2  523   6.650   6.130   3.569 -0.1462  0.1038  0.1041
   44PAPI    C3  524   6.429   5.943   3.293  0.0648  0.0698 -0.0448
   44PAPI   PO4  525   6.535   5.643   3.790 -0.0604 -0.2813 -0.2561
   44PAPI   GL1  526   6.347   5.704   4.130  0.2272  0.2614 -0.3098
   44PAPI   GL2  527   6.138   5.697   4.319  0.1026  0.2203  0.0382
   44PAPI   D1A  528   6.561   6.033   4.220 -0.1095 -0.0951 -0.1650
   44PAPI   D2A  529   6.636   6.323   4.108 -0.3240 -0.2315 -0.0918
   44PAPI   D3A  530   6.874   6.686   4.380 -0.0492 -0.3469 -0.3048
   44PAPI   D4A  531   6.740   6.365   4.631  0.3032 -0.0164 -0.2971
   44PAPI   C5A  532   6.850   6.385   5.120  0.3407 -0.1417 -0.0779
   44PAPI   C1B  533   6.395   5.639   4.605  0.2808 -0.0356 -0.1650
   44PAPI   C2B  534   6.418   5.692   4.931  0.0945  0.1193 -0.1127
   44PAPI   C3B  535   6.645   5.893   5.176  0.2709 -0.1203 -0.0973
   44PAPI   C4B  536   7.035   6.017   5.494 -0.0139  0.0021  0.0045
   45PAPS   CNO  537   0.585   3.374   7.689 -0.1280  0.0688  0.0286
   45PAPS   PO4  538   0.576   3.078   7.722 -0.0761 -0.3044  0.3970
   45PAPS   GL1  539   0.617   2.738   7.389 -0.1983 -0.0985 -0.1470
   45PAPS   GL2  540   0.399   2.705   7.165  0.1003  0.1670 -0.0125
   45PAPS   D1A  541   0.890   2.529   7.111 -0.1397 -0.0754  0.0090
   45PAPS   D2A  542   1.069   2.933   7.080  0.0195 -0.2611 -0.0650
   45PAPS   D3A  543   0.796   3.234   7.144 -0.2028 -0.1273 -0.3490
   45PAPS   D4A  544   1.041   3.628   6.987  0.4378 -0.2132 -0.0848
   45PAPS   C5A  545   1.055   3.828   6.606 -0.4603 -0.1860  0.2112
   45PAPS   C1B  546   0.580   2.899   6.865 -0.1374  0.0519  0.2957
   45PAPS   C2B  547   0.653   3.095   6.452  0.2269 -0.1567  0.0998
   45PAPS   C3B  548   0.666   3.275   6.050  0.0558  0.2120 -0.1329
   45PAPS   C4B  549   0.662   3.167   5.534  0.1289 -0.2577 -0.0248
   46PAPS   CNO  550   4.964   4.760   7.355  0.0816 -0.1395 -0.2424
   46PAPS   PO4  551   5.364   4.760   7.155  0.1245 -0.0372  0.1640
   46PAPS   GL1  552   5.211   4.655   6.751 -0.0335  0.2805  0.0932
   46PAPS   GL2  553   5.258   4.835   6.607 -0.1329 -0.0255  0.3962
   46PAPS   D1A  554   4.910   4.486   6.469  0.0517 -0.2283 -0.0428
   46PAPS   D2A  555   4.975   4.083   6.306 -0.0248  0.2112  0.0524
   46PAPS   D3A  556   5.183   3.936   6.644 -0.0570  0.4040 -0.0885
   46PAPS   D4A  557   5.649   3.844   6.428  0.0884 -0.1896  0.3449
   46PAPS   C5A  558   5.988   4.154   6.551 -0.0332  0.2893  0.0841
   46PAPS   C1B  559   5.448   4.967   6.311 -0.2086  0.0889  0.1604
   46PAPS   C2B  560   5.310   4.946   5.861 -0.2111 -0.1330 -0.2313
   46PAPS   C3B  561   5.325   5.126   5.431  0.1128  0.0380 -0.0805
   46PAPS   C4B  562   5.092   5.330   5.187 -0.0025 -0.1009  0.2498
   47PAPS   CNO  563   2.718   3.346   7.491 -0.2004 -0.0783  0.1407
   47PAPS   PO4  564   2.411   3.133   7.489  0.0361 -0.0891 -0.1573
   47PAPS   GL1  565   2.306   3.054   7.069 -0.0941 -0.0858  0.1874
   47PAPS   GL2  566   2.422   3.188   6.797  0.2138 -0.0329 -0.1017
   47PAPS   D1A  567   1.926   3.083   6.795  0.1134  0.1513 -0.3207
   47PAPS   D2A  568   1.859   3.433   6.697 -0.0273  0.0094 -0.3188
   47PAPS   D3A  569   1.789   3.231   6.341 -0.2003 -0.3474 -0.4210
   47PAPS   D4A  570   1.874   2.902   6.154 -0.2564 -0.1920  0.0782
   47PAPS   C5A  571   1.736   2.754   5.779  0.2275  0.0094 -0.0461
   47PAPS   C1B  572   2.292   2.982   6.424  0.2221  0.0403  0.1233
   47PAPS   C2B  573   2.589   2.958   6.105 -0.1889  0.0090 -0.0884
   47PAPS   C3B  574   2.677   3.242   5.705  0.0304  0.0928  0.1262
   47PAPS   C4B  575   3.043   3.341   5.503 -0.2542 -0.0477 -0.3401
   48PAPS   CNO  576   4.132   2.460   7.760  0.2512 -0.1532  0.3079
   48PAPS   PO4  577   4.400   2.563   7.512  0.0805  0.0651  0.0919
   48PAPS   GL1  578   4.520   2.748   7.153  0.0691  0.1083 -0.0940
   48PAPS   GL2  579   4.633   3.037   7.039 -0.0585  0.0481 -0.3844
   48PAPS   D1A  580   4.722   2.556   6.778 -0.1586  0.0488 -0.0764
   48PAPS   D2A  581   4.697   2.371   6.277 -0.2093  0.2317 -0.1022
   48PAPS   D3A  582   4.816   1.971   6.247  0.0276 -0.0163 -0.0763
   48PAPS   D4A  583   4.556   1.636   6.022  0.1214 -0.0657  0.1457
   48PAPS   C5A  584   4.720   1.370   5.648 -0.1369 -0.5487  0.0953
   48PAPS   C1B  585   4.401   2.959   6.662  0.1541 -0.1486 -0.1995
   48PAPS   C2B  586   4.494   2.791   6.266 -0.0028  0.2376 -0.3179
   48PAPS   C3B  587   4.538   2.687   5.884  0.0909 -0.2176 -0.0293
   48PAPS   C4B  588   4.785   2.693   5.498  0.2990  0.1381 -0.0521
   49PAPS   CNO  589   5.330   3.117   7.402 -0.1809 -0.0031 -0.3350
   49PAPS   PO4  590   5.812   3.050   7.372 -0.0298  0.5013 -0.1283
   49PAPS   GL1  591   5.909   2.942   6.889  0.1029  0.0087  0.1145
   49PAPS   GL2  592   5.651   2.944   6.761 -0.0369 -0.3415  0.0589
   49PAPS   D1A  593   6.041   2.994   6.426 -0.3868 -0.0343  0.2730
   49PAPS   D2A  594   6.127   2.511   6.322 -0.0268  0.2000  0.1287
   49PAPS   D3A  595   6.277   2.643   5.975 -0.2491  0.0106 -0.0010
   49PAPS   D4A  596   6.421   2.741   5.555  0.2509 -0.0147  0.1265
   49PAPS   C5A  597   6.619   2.376   5.330  0.0323 -0.1766  0.1044
   49PAPS   C1B  598   5.649   2.645   6.381 -0.3820 -0.0151 -0.1421
   49PAPS   C2B  599   5.732   2.349   6.046 -0.0826 -0.1490  0.0583
   49PAPS   C3B  600   5.720   2.102   5.719  0.0824  0.1653 -0.2428
   49PAPS   C4B  601   5.415   1.942   5.478 -0.0332  0.0935 -0.0292
   50PAPS   CNO  602   5.297  -0.486   8.210 -0.1029  0.4081  0.1516
   50PAPS   PO4  603   5.063  -0.390   7.889 -0.1037  0.0685 -0.0596
   50PAPS   GL1  604   5.147  -0.231   7.489 -0.0848  0.1717  0.1195
   50PAPS   GL2  605   5.186  -0.391   7.168  0.2918  0.0598  0.1830
   50PAPS   D1A  606   5.344   0.124   7.318  0.0113 -0.4269  0.2814
   50PAPS   D2A  607   5.683   0.184   7.588  0.4313 -0.3850  0.0004
   50PAPS   D3A  608   5.834   0.607   7.490 -0.3439 -0.2360 -0.1355
   50PAPS   D4A  609   5.941   0.690   7.082 -0.0608 -0.2782  0.0752
   50PAPS   C5A  610   6.376   0.630   7.091  0.0933  0.1171 -0.3133
   50PAPS   C1B  611   5.276  -0.132   6.849 -0.0409 -0.0919 -0.1124
   50PAPS   C2B  612   5.298   0.171   6.538  0.0360  0.1703  0.0787
   50PAPS   C3B  613   5.312   0.390   6.049 -0.0048 -0.0501 -0.0954
   50PAPS   C4B  614   5.084   0.401   5.501 -0.0100  0.3787 -0.1970
   51PAPS   CNO  615   1.036   6.556   7.114 -0.2387  0.0497  0.0052
   51PAPS   PO4  616   1.357   6.909   7.041  0.0016  0.1798 -0.2135
   51PAPS   GL1  617   1.260   6.967   6.631  0.1182  0.0795 -0.1847
   51PAPS   GL2  618   1.421   7.211   6.386 -0.2795 -0.1243  0.0955
   51PAPS   D1A  619   0.921   6.809   6.282 -0.1480  0.0718  0.0530
   51PAPS   D2A  620   1.078   6.633   5.794  0.2589  0.1239  0.0926
   51PAPS   D3A  621   1.368   6.390   5.650 -0.1407  0.3265  0.0889
   51PAPS   D4A  622   1.583   6.359   5.266  0.1617  0.1246 -0.2247
   51PAPS   C5A  623   1.927   6.042   5.236 -0.2853  0.0662  0.0763
   51PAPS   C1B  624   1.520   7.187   5.945 -0.2359  0.3574 -0.0979
   51PAPS   C2B  625   1.312   6.971   5.608 -0.2608 -0.1558  0.2048
   51PAPS   C3B  626   1.075   6.767   5.269  0.1604  0.2431 -0.1579
   51PAPS   C4B  627   0.805   6.568   4.918 -0.0079 -0.2264 -0.2770
   52PAPS   CNO  628   7.778   4.832   7.764 -0.0394  0.1223  0.0821
   52PAPS   PO4  629   7.531   5.078   7.454  0.2394 -0.0562  0.1165
   52PAPS   GL1  630   7.206   5.182   7.116 -0.0921  0.1623 -0.1787
   52PAPS   GL2  631   7.393   5.167   6.898  0.1099 -0.1740  0.0722
   52PAPS   D1A  632   6.895   5.244   6.806  0.3085  0.2126  0.2275
   52PAPS   D2A  633   6.524   5.215   6.581 -0.3021 -0.3170 -0.0014
   52PAPS   D3A  634   6.115   4.894   6.619  0.3151  0.1209  0.1580
   52PAPS   D4A  635   6.029   4.623   6.336  0.1665 -0.1433 -0.1628
   52PAPS   C5A  636   6.206   4.472   6.021 -0.1190 -0.0989  0.0707
   52PAPS   C1B  637   7.300   4.999   6.525 -0.0677  0.2543  0.0586
   52PAPS   C2B  638   7.462   4.931   6.236  0.2387  0.1262  0.1378
   52PAPS   C3B  639   7.413   4.827   5.797 -0.0457  0.0187  0.0740
   52PAPS   C4B  640   7.199   5.080   5.597 -0.3484 -0.0390  0.2937
   53PAPS   CNO  641   5.865   1.791   7.516  0.0908  0.0252 -0.1790
   53PAPS   PO4  642   6.022   2.125   7.551  0.0658  0.0021 -0.0820
   53PAPS   GL1  643   6.159   2.095   7.158  0.0326  0.0548 -0.0957
   53PAPS   GL2  644   6.418   2.026   7.178  0.0804 -0.2511  0.0094
   53PAPS   D1A  645   6.313   2.320   6.779 -0.1864 -0.2748 -0.0013
   53PAPS   D2A  646   6.286   2.723   6.755  0.0119 -0.2304  0.4857
   53PAPS   D3A  647   6.583   2.712   6.337 -0.1432  0.0916 -0.0553
   53PAPS   D4A  648   6.541   2.308   6.330 -0.1374 -0.0273 -0.0374
   53PAPS   C5A  649   6.188   2.134   6.050  0.2325 -0.0402  0.3631
   53PAPS   C1B  650   6.347   1.840   6.792  0.1202 -0.0649 -0.0331
   53PAPS   C2B  651   6.445   1.794   6.353 -0.3783 -0.0513 -0.2629
   53PAPS   C3B  652   6.361   1.693   5.953  0.0291  0.0211  0.2444
   53PAPS   C4B  653   5.982   1.658   5.669  0.2927  0.2714  0.1094
   54PAPS   CNO  654   8.039   2.347   7.908  0.0756 -0.0719  0.1113
   54PAPS   PO4  655   8.024   2.387   7.485 -0.0449  0.2683  0.0395
   54PAPS   GL1  656   7.702   2.308   7.180  0.0356  0.2278 -0.0243
   54PAPS   GL2  657   7.725   2.134   6.979 -0.3240 -0.2732 -0.0332
   54PAPS   D1A  658   7.326   2.531   6.928 -0.0528 -0.0230 -0.2423
   54PAPS   D2A  659   7.059   2.344   6.528 -0.1739  0.1047  0.0020
   54PAPS   D3A  660   6.810   2.259   6.773  0.2593  0.1471  0.0116
   54PAPS   D4A  661   7.020   1.826   6.932 -0.1672 -0.2103  0.1566
   54PAPS   C5A  662   6.776   1.461   6.924 -0.3194  0.2210  0.1284
   54PAPS   C1B  663   7.595   2.280   6.593 -0.0937 -0.0590  0.1103
   54PAPS   C2B  664   7.521   2.454   6.166  0.0974 -0.1424 -0.0224
   54PAPS   C3B  665   7.067   2.421   6.048 -0.0551 -0.1819  0.1251
   54PAPS   C4B  666   6.669   2.362   5.862  0.0620 -0.2076  0.0819
   55PAPS   CNO  667   2.776   3.581   7.050  0.0192  0.1472 -0.0021
   55PAPS   PO4  668   3.047   3.726   7.349 -0.2123 -0.2585  0.2285
   55PAPS   GL1  669   3.076   3.970   6.909 -0.3714  0.1919 -0.0244
   55PAPS   GL2  670   2.858   4.207   6.897 -0.1505 -0.1675 -0.1773
   55PAPS   D1A  671   2.849   3.766   6.601  0.0982 -0.2233  0.1378
   55PAPS   D2A  672   2.585   4.097   6.476 -0.3111  0.0599  0.2549
   55PAPS   D3A  673   2.328   3.960   6.089 -0.2751 -0.0032 -0.0778
   55PAPS   D4A  674   2.183   4.214   5.842  0.1881  0.1117  0.1211
   55PAPS   C5A  675   2.504   4.233   5.619 -0.4405  0.4795 -0.0389
   55PAPS   C1B  676   3.098   4.348   6.529  0.3698 -0.2585 -0.0076
   55PAPS   C2B  677   3.478   4.463   6.371 -0.0184  0.1640  0.1593
   55PAPS   C3B  678   3.620   4.320   6.003  0.1607  0.2648  0.0877
   55PAPS   C4B  679   3.835   4.127   5.841 -0.0714  0.0987 -0.0409
   56PAPS   CNO  680   6.447   0.824   8.010 -0.4657 -0.0453 -0.0838
   56PAPS   PO4  681   6.909   0.956   7.779 -0.1515  0.1392 -0.2264
   56PAPS   GL1  682   7.049   1.045   7.344  0.2711  0.1458 -0.2269
   56PAPS   GL2  683   6.843   0.879   7.094  0.1809 -0.1694  0.2304
   56PAPS   D1A  684   7.269   1.316   7.117 -0.0420 -0.0621 -0.3286
   56PAPS   D2A  685   7.164   1.438   6.670  0.1823  0.0581 -0.1489
   56PAPS   D3A  686   6.909   1.742   6.393 -0.2534  0.1660  0.1709
   56PAPS   D4A  687   6.865   1.488   6.111 -0.1066 -0.0077  0.1241
   56PAPS   C5A  688   7.136   1.526   5.707  0.1064 -0.1808 -0.1409
   56PAPS   C1B  689   6.832   1.022   6.759  0.3585 -0.1880 -0.1539
   56PAPS   C2B  690   6.702   0.944   6.431  0.1154 -0.1858  0.0974
   56PAPS   C3B  691   6.591   1.013   5.988 -0.2109  0.2584  0.2112
   56PAPS   C4B  692   6.874   1.108   5.789  0.0403  0.0604  0.1605
   57PAPS   CNO  693   6.413   1.363   8.040 -0.1341  0.1910 -0.0309
   57PAPS   PO4  694   6.070   1.353   7.818  0.0502  0.3057  0.1582
   57PAPS   GL1  695   6.034   0.996   7.733  0.3290 -0.0819 -0.1332
   57PAPS   GL2  696   6.103   1.074   7.371  0.1964  0.0366 -0.0631
   57PAPS   D1A  697   6.385   0.727   7.565  0.1482 -0.1291 -0.0607
   57PAPS   D2A  698   6.190   0.266   7.402 -0.5406  0.1119  0.0302
   57PAPS   D3A  699   5.812   0.203   7.088 -0.0807  0.2398  0.2529
   57PAPS   D4A  700   6.231   0.082   6.943 -0.0629 -0.0682  0.1021
   57PAPS   C5A  701   6.308   0.434   6.536  0.1318  0.0390 -0.0920
   57PAPS   C1B  702   6.199   1.170   6.948  0.0221  0.1432 -0.1426
   57PAPS   C2B  703   6.289   0.940   6.662 -0.0997 -0.1110 -0.0852
   57PAPS   C3B  704   6.185   0.742   6.218  0.4682 -0.2679  0.0109
   57PAPS   C4B  705   6.087   0.805   5.762 -0.1659  0.0935 -0.0095
   58PAPS   CNO  706   2.990   4.249   7.432  0.2156 -0.2941  0.1292
   58PAPS   PO4  707   2.694   4.550   7.215  0.0869  0.1901 -0.1151
   58PAPS   GL1  708   2.360   4.404   6.880 -0.3052  0.1586  0.0954
   58PAPS   GL2  709   2.483   4.537   6.664 -0.1492 -0.3224  0.4159
   58PAPS   D1A  710   2.077   4.068   6.673  0.3812  0.0671  0.0937
   58PAPS   D2A  711   2.088   4.323   6.334  0.0587 -0.1055 -0.1855
   58PAPS   D3A  712   1.855   4.530   6.692 -0.0265 -0.1973  0.2060
   58PAPS   D4A  713   2.162   4.829   6.377 -0.0335 -0.3379  0.0951
   58PAPS   C5A  714   2.058   4.667   5.965 -0.0775  0.2501 -0.1646
   58PAPS   C1B  715   2.691   4.961   6.367 -0.2910 -0.0925  0.2211
   58PAPS   C2B  716   2.908   5.109   5.996  0.0317 -0.0655  0.0665
   58PAPS   C3B  717   3.197   5.106   5.624 -0.0126 -0.0118 -0.0884
   58PAPS   C4B  718   3.392   5.060   5.272 -0.0669 -0.0108  0.3106
   59PAPS   CNO  719   3.564   5.914   7.721  0.0606  0.2752 -0.0764
   59PAPS   PO4  720   3.900   6.214   7.548  0.0938  0.1692  0.0845
   59PAPS   GL1  721   3.960   6.013   7.230  0.0091  0.1612  0.1982
   59PAPS   GL2  722   4.102   6.001   6.886  0.0154  0.0715  0.0279
   59PAPS   D1A  723   3.672   5.888   6.930 -0.1651 -0.3285 -0.1405
   59PAPS   D2A  724   3.640   5.565   6.830 -0.1685 -0.1438 -0.1260
   59PAPS   D3A  725   3.984   5.581   6.584  0.2236 -0.0400  0.1028
   59PAPS   D4A  726   3.954   5.476   6.269 -0.3054 -0.3153  0.1549
   59PAPS   C5A  727   3.945   5.150   6.006 -0.1505 -0.1702  0.1672
   59PAPS   C1B  728   4.397   5.841   6.625 -0.0914  0.0625  0.0282
   59PAPS   C2B  729   4.442   5.549   6.367 -0.0673 -0.3082  0.1917
   59PAPS   C3B  730   4.439   5.420   5.956 -0.0773 -0.0611 -0.1941
   59PAPS   C4B  731   4.654   5.123   5.734 -0.1455  0.0734 -0.2473
   60PAPS   CNO  732   1.684   5.801   7.284  0.1426  0.3963  0.1622
   60PAPS   PO4  733   1.649   6.128   7.472  0.0201  0.1711  0.3128
   60PAPS   GL1  734   1.455   6.203   7.113  0.0622  0.1958 -0.3060
   60PAPS   GL2  735   1.590   6.466   6.978  0.2195  0.1073  0.1301
   60PAPS   D1A  736   1.358   5.928   6.723 -0.1795 -0.0384  0.0291
   60PAPS   D2A  737   1.119   5.937   6.408  0.0832  0.1247 -0.1013
   60PAPS   D3A  738   1.276   6.419   6.603  0.2444 -0.1219 -0.0169
   60PAPS   D4A  739   1.251   6.396   6.165 -0.2271 -0.1133  0.0677
   60PAPS   C5A  740   1.457   5.990   5.962 -0.1845 -0.0513  0.0430
   60PAPS   C1B  741   1.747   6.214   6.673  0.2774  0.0615 -0.2506
   60PAPS   C2B  742   1.846   6.108   6.244  0.0311 -0.1074 -0.0247
   60PAPS   C3B  743   1.940   6.013   5.783 -0.0935  0.0100 -0.0339
   60PAPS   C4B  744   2.277   5.884   5.561 -0.0724  0.1030 -0.1510
   61PAPS   CNO  745   6.552   4.965   7.874  0.0159 -0.2326  0.1371
   61PAPS   PO4  746   6.233   5.153   7.485 -0.1210  0.2219 -0.2051
   61PAPS   GL1  747   6.037   5.372   7.103 -0.0856  0.0479 -0.2798
   61PAPS   GL2  748   6.121   5.397   6.785 -0.1601 -0.2696 -0.0288
   61PAPS   D1A  749   5.687   5.628   7.176  0.0461  0.0405 -0.2147
   61PAPS   D2A  750   5.617   5.727   6.794 -0.1867 -0.0703  0.2416
   61PAPS   D3A  751   5.682   5.414   6.486 -0.1190  0.3142  0.0633
   61PAPS   D4A  752   5.609   5.453   6.028  0.1149  0.0453  0.0225
   61PAPS   C5A  753   5.529   5.851   5.810  0.0925  0.0586 -0.0392
   61PAPS   C1B  754   6.081   5.221   6.303  0.1154  0.4236 -0.1909
   61PAPS   C2B  755   5.870   4.966   6.031  0.1972  0.1104 -0.1917
   61PAPS   C3B  756   5.904   4.924   5.621  0.2245 -0.1608  0.0223
   61PAPS   C4B  757   5.933   4.738   5.202 -0.0901 -0.0982  0.0385
   62PAPS   CNO  758   2.711   5.105   7.081  0.1281 -0.0694  0.1529
   62PAPS   PO4  759   2.741   5.617   7.021  0.2750 -0.1985 -0.1913
   62PAPS   GL1  760   2.660   5.589   6.637  0.0135 -0.2298 -0.0078
   62PAPS   GL2  761   2.414   5.276   6.639 -0.0055  0.2939  0.4613
   62PAPS   D1A  762   2.860   5.576   6.256 -0.1975  0.0541 -0.2398
   62PAPS   D2A  763   2.532   5.484   5.966  0.3540 -0.0353 -0.1560
   62PAPS   D3A  764   2.831   5.563   5.700 -0.0027 -0.0591 -0.2658
   62PAPS   D4A  765   3.168   5.664   5.825 -0.0430 -0.0128 -0.0580
   62PAPS   C5A  766   3.322   5.359   6.069  0.0668  0.0330  0.2795
   62PAPS   C1B  767   2.139   5.351   6.268 -0.2560 -0.0560 -0.3681
   62PAPS   C2B  768   1.998   5.139   5.813  0.0283 -0.4883 -0.0091
   62PAPS   C3B  769   1.857   4.893   5.475  0.3155 -0.0107  0.0922
   62PAPS   C4B  770   1.696   4.579   5.153  0.0215  0.0374 -0.0792
   63PAPS   CNO  771   3.990   1.149   8.071 -0.0010 -0.3291  0.1683
   63PAPS   PO4  772   3.498   1.175   8.096 -0.3461 -0.1018  0.3284
   63PAPS   GL1  773   3.613   1.220   7.704  0.0145 -0.0164 -0.1316
   63PAPS   GL2  774   3.692   0.950   7.484 -0.0335 -0.1696 -0.0162
   63PAPS   D1A  775   3.917   1.334   7.211 -0.0619 -0.1942 -0.1843
   63PAPS   D2A  776   4.183   1.671   7.177  0.4019  0.0754  0.2444
   63PAPS   D3A  777   4.033   1.364   6.761  0.0458  0.0726 -0.4464
   63PAPS   D4A  778   4.254   1.433   6.411 -0.0623  0.2394 -0.0948
   63PAPS   C5A  779   3.955   1.492   6.010 -0.1745 -0.1534 -0.2455
   63PAPS   C1B  780   3.567   1.042   7.150 -0.0556 -0.0475  0.0521
   63PAPS   C2B  781   3.557   0.783   6.823 -0.1059 -0.0438 -0.1143
   63PAPS   C3B  782   3.531   0.662   6.405 -0.3405  0.1227 -0.0395
   63PAPS   C4B  783   3.296   0.505   6.015 -0.3815 -0.0335  0.1933
   64PAPS   CNO  784   1.211   1.254   7.860  0.1406  0.1284 -0.2353
   64PAPS   PO4  785   1.178   0.920   7.623  0.1351  0.3318  0.1603
   64PAPS   GL1  786   1.469   1.077   7.219 -0.1169 -0.1682  0.6011
   64PAPS   GL2  787   1.724   0.982   7.137  0.0773 -0.0968 -0.1267
   64PAPS   D1A  788   1.263   1.289   6.781 -0.0864 -0.0045 -0.1124
   64PAPS   D2A  789   0.855   1.347   6.585  0.0698 -0.0055  0.0852
   64PAPS   D3A  790   0.709   0.934   6.692 -0.2867 -0.0663 -0.1033
   64PAPS   D4A  791   0.997   0.813   6.495 -0.2504 -0.0204  0.2258
   64PAPS   C5A  792   1.160   0.443   6.426 -0.0395 -0.1943 -0.2442
   64PAPS   C1B  793   1.919   1.041   6.770 -0.4437 -0.0684  0.0496
   64PAPS   C2B  794   1.987   1.264   6.510  0.1212  0.0632  0.3198
   64PAPS   C3B  795   2.114   1.387   6.105  0.2179  0.0086  0.1219
   64PAPS   C4B  796   2.247   1.265   5.637 -0.4402  0.1207 -0.0365
   65PAPS   CNO  797   6.503   6.742   7.487  0.2058  0.4188  0.0682
   65PAPS   PO4  798   6.862   6.721   7.320 -0.2430 -0.0137  0.3120
   65PAPS   GL1  799   6.885   6.914   6.891  0.1660  0.1265 -0.1997
   65PAPS   GL2  800   7.031   7.148   6.871  0.0991 -0.1424  0.1260
   65PAPS   D1A  801   6.913   7.027   6.415 -0.1816  0.2633  0.1666
   65PAPS   D2A  802   6.771   6.770   6.153 -0.1428 -0.0817  0.0187
   65PAPS   D3A  803   6.526   6.790   5.880 -0.1782 -0.4317 -0.3384
   65PAPS   D4A  804   6.288   6.488   5.648  0.0221  0.0636 -0.1798
   65PAPS   C5A  805   6.481   6.199   5.624 -0.3329 -0.0211  0.0971
   65PAPS   C1B  806   6.747   7.563   6.782  0.1297 -0.0002  0.0620
   65PAPS   C2B  807   6.356   7.682   6.426 -0.2108  0.1904 -0.0496
   65PAPS   C3B  808   6.072   7.970   6.147  0.2311  0.1665 -0.0459
   65PAPS   C4B  809   5.746   8.292   6.000 -0.1031  0.0864 -0.1608
   66PAPS   CNO  810   0.643   7.787   7.130 -0.0662 -0.0602 -0.0605
   66PAPS   PO4  811   0.703   7.383   7.296  0.0276  0.2338 -0.2916
   66PAPS   GL1  812   0.562   7.431   6.794 -0.0425  0.1892 -0.0573
   66PAPS   GL2  813   0.470   7.754   6.661  0.0766  0.2486  0.2306
   66PAPS   D1A  814   0.439   7.150   6.518 -0.0196 -0.0905  0.0291
   66PAPS   D2A  815   0.438   7.102   6.106  0.2780  0.0194  0.1486
   66PAPS   D3A  816   0.256   6.857   5.731  0.1195  0.0400 -0.2062
   66PAPS   D4A  817   0.285   7.136   5.452  0.0463  0.1012  0.0596
   66PAPS   C5A  818   0.239   6.933   5.012  0.1969  0.0787 -0.1338
   66PAPS   C1B  819   0.489   7.587   6.280 -0.0424 -0.0211 -0.0837
   66PAPS   C2B  820   0.452   7.658   5.863 -0.0573 -0.3062 -0.1198
   66PAPS   C3B  821   0.182   7.696   5.459  0.1869  0.2214 -0.1926
   66PAPS   C4B  822  -0.125   7.865   5.170 -0.0035 -0.3744 -0.0887
   67PAPS   CNO  823   2.906   0.623   7.770 -0.1552  0.0978 -0.1007
   67PAPS   PO4  824   3.219   0.534   7.516 -0.1139 -0.0252  0.0322
   67PAPS   GL1  825   3.467   0.178   7.320 -0.0593 -0.1510 -0.0576
   67PAPS   GL2  826   3.667   0.409   7.170  0.2845  0.2140  0.0900
   67PAPS   D1A  827   3.679  -0.121   7.061 -0.0300  0.0489 -0.0961
   67PAPS   D2A  828   4.018  -0.389   7.026  0.4427  0.2720 -0.1192
   67PAPS   D3A  829   4.041  -0.219   6.598  0.1054 -0.0271  0.0113
   67PAPS   D4A  830   4.343   0.031   6.415  0.1281  0.1890  0.1266
   67PAPS   C5A  831   4.401   0.075   6.080  0.0307 -0.2661  0.1590
   67PAPS   C1B  832   3.840   0.345   6.771  0.1574  0.1020  0.0650
   67PAPS   C2B  833   3.909   0.298   6.339  0.3368  0.2188 -0.1552
   67PAPS   C3B  834   4.035   0.397   5.937  0.1510 -0.0389 -0.0500
   67PAPS   C4B  835   3.877   0.594   5.590 -0.2228 -0.1820  0.0102
   68PAPS   CNO  836   1.884   1.987   7.852 -0.3780 -0.0483 -0.2338
   68PAPS   PO4  837   1.929   1.666   7.565 -0.0447  0.2097  0.0966
   68PAPS   GL1  838   1.887   1.794   7.146  0.2465 -0.1111 -0.1338
   68PAPS   GL2  839   1.715   1.479   6.989 -0.0766  0.1350  0.0360
   68PAPS   D1A  840   2.208   1.612   6.959 -0.0107  0.0953  0.1563
   68PAPS   D2A  841   2.643   1.530   6.914 -0.3881  0.1798  0.4231
   68PAPS   D3A  842   2.533   1.596   6.526 -0.0841 -0.0483 -0.0035
   68PAPS   D4A  843   2.859   1.309   6.529 -0.1906  0.0444  0.0237
   68PAPS   C5A  844   2.991   1.354   6.107 -0.2036 -0.1965 -0.1610
   68PAPS   C1B  845   1.798   1.688   6.652  0.1664 -0.1042  0.0899
   68PAPS   C2B  846   1.622   1.662   6.264  0.2322 -0.0487  0.4218
   68PAPS   C3B  847   1.496   1.770   5.805 -0.1323  0.0803 -0.2952
   68PAPS   C4B  848   1.307   1.466   5.504  0.2697  0.2386 -0.0371
   69PAPS   CNO  849   5.790   3.914   7.413 -0.0738  0.0096 -0.0414
   69PAPS   PO4  850   5.342   3.801   7.410  0.2085 -0.0689  0.0814
   69PAPS   GL1  851   5.183   3.605   7.127  0.0511  0.2794 -0.1606
   69PAPS   GL2  852   4.988   3.369   7.144  0.4913 -0.3370  0.1713
   69PAPS   D1A  853   5.329   3.351   6.726  0.4346 -0.0356 -0.1255
   69PAPS   D2A  854   5.163   3.519   6.288 -0.0434  0.3235  0.0616
   69PAPS   D3A  855   5.339   3.409   5.911 -0.3147  0.1455 -0.0666
   69PAPS   D4A  856   5.772   3.579   6.018 -0.1715  0.0099  0.0423
   69PAPS   C5A  857   5.878   3.917   5.715  0.1127  0.0065 -0.0792
   69PAPS   C1B  858   4.835   3.359   6.702  0.3060 -0.1414  0.1732
   69PAPS   C2B  859   4.800   3.181   6.327  0.2213  0.1286  0.1327
   69PAPS   C3B  860   4.889   3.116   5.888  0.1955  0.0508 -0.1263
   69PAPS   C4B  861   5.182   3.016   5.694 -0.0351 -0.0510 -0.3863
   70PAPS   CNO  862   6.061   4.161   7.777  0.0408 -0.1113 -0.1022
   70PAPS   PO4  863   6.475   4.073   7.641  0.3297  0.2975  0.0655
   70PAPS   GL1  864   6.293   3.864   7.264 -0.2335 -0.6186 -0.2179
   70PAPS   GL2  865   6.536   3.844   7.087 -0.1551 -0.2728  0.1048
   70PAPS   D1A  866   6.093   3.690   6.872 -0.0820 -0.0432  0.0658
   70PAPS   D2A  867   5.841   3.368   6.712  0.5177 -0.1173  0.1674
   70PAPS   D3A  868   6.105   3.541   6.351  0.1536 -0.1668 -0.0348
   70PAPS   D4A  869   6.170   3.946   6.085 -0.0215  0.3094 -0.4394
   70PAPS   C5A  870   6.440   4.042   5.772 -0.2215 -0.2736  0.3664
   70PAPS   C1B  871   6.508   3.794   6.590  0.1552  0.2019 -0.1338
   70PAPS   C2B  872   6.663   4.005   6.284  0.1009 -0.0968  0.0553
   70PAPS   C3B  873   6.945   4.038   6.004  0.5085 -0.1923 -0.3627
   70PAPS   C4B  874   7.220   3.748   5.878  0.0678 -0.2147  0.2802
   71PAPS   CNO  875   4.898   1.678   7.813  0.1574 -0.1065  0.1334
   71PAPS   PO4  876   4.612   1.455   7.808  0.1969 -0.1871 -0.0350
   71PAPS   GL1  877   4.665   1.314   7.400 -0.2911 -0.2032 -0.4373
   71PAPS   GL2  878   4.373   1.199   7.269 -0.0490 -0.1066  0.1872
   71PAPS   D1A  879   4.831   1.173   6.981 -0.0569  0.3912  0.1197
   71PAPS   D2A  880   4.531   0.880   6.848  0.4639  0.4567  0.1506
   71PAPS   D3A  881   4.448   0.457   6.728 -0.0692  0.0189 -0.4889
   71PAPS   D4A  882   4.438   0.586   6.453 -0.0083 -0.0119  0.3238
   71PAPS   C5A  883   4.510   0.623   6.017  0.0963 -0.0845 -0.0172
   71PAPS   C1B  884   4.043   0.904   7.022  0.0692 -0.0333  0.2318
   71PAPS   C2B  885   4.092   0.943   6.527  0.0931  0.3115  0.1110
   71PAPS   C3B  886   4.180   0.965   6.148 -0.2236  0.2299  0.3023
   71PAPS   C4B  887   4.411   1.069   5.890  0.2414 -0.0064 -0.2029
   72PAPS   CNO  888   5.555   1.609   8.390 -0.1175 -0.1087  0.0591
   72PAPS   PO4  889   5.561   1.331   8.024 -0.0358  0.2990 -0.1526
   72PAPS   GL1  890   5.514   1.379   7.633  0.2153 -0.3603 -0.0041
   72PAPS   GL2  891   5.604   1.144   7.506  0.0380 -0.0298 -0.0297
   72PAPS   D1A  892   5.186   1.179   7.322  0.1069 -0.1433 -0.1422
   72PAPS   D2A  893   5.369   0.727   7.254 -0.3144 -0.0052  0.0889
   72PAPS   D3A  894   5.489   0.544   6.892 -0.0499 -0.1758  0.2030
   72PAPS   D4A  895   5.365   0.688   6.413 -0.0992 -0.0439 -0.1532
   72PAPS   C5A  896   4.926   0.642   6.279  0.0891  0.0805 -0.2114
   72PAPS   C1B  897   5.722   1.134   6.993  0.3084  0.0234 -0.0968
   72PAPS   C2B  898   5.813   1.017   6.597  0.1048  0.0952 -0.0533
   72PAPS   C3B  899   5.846   0.572   6.543 -0.2218  0.3839  0.0845
   72PAPS   C4B  900   5.761   0.157   6.586  0.1225  0.1253  0.0230
   73PAPS   CNO  901   2.040   6.393   7.123 -0.2307 -0.1803 -0.1258
   73PAPS   PO4  902   2.512   6.478   7.221 -0.1580 -0.1342 -0.1960
   73PAPS   GL1  903   2.339   6.936   6.954 -0.0320 -0.0299 -0.3239
   73PAPS   GL2  904   2.319   6.745   6.798 -0.3688 -0.0409 -0.0486
   73PAPS   D1A  905   2.558   7.083   6.579 -0.0114  0.1413  0.0887
   73PAPS   D2A  906   2.375   6.898   6.136  0.0744 -0.0256  0.1308
   73PAPS   D3A  907   2.361   7.378   5.850  0.2224 -0.0350  0.0827
   73PAPS   D4A  908   2.469   7.331   5.396  0.0203  0.2071 -0.0965
   73PAPS   C5A  909   2.373   7.622   5.158  0.0571  0.2562 -0.2019
   73PAPS   C1B  910   2.147   6.491   6.509  0.2091 -0.1518  0.0511
   73PAPS   C2B  911   2.272   6.408   5.952  0.0668 -0.3644 -0.2785
   73PAPS   C3B  912   2.413   6.672   5.629  0.1033  0.2788  0.0291
   73PAPS   C4B  913   2.755   6.845   5.527  0.2411  0.0175 -0.1696
   74PAPS   CNO  914   6.780   1.233   3.433 -0.0240 -0.1230  0.1182
   74PAPS   PO4  915   6.907   0.756   3.417  0.0048 -0.0767  0.1112
   74PAPS   GL1  916   6.682   0.858   3.764 -0.0107 -0.0895  0.1571
   74PAPS   GL2  917   6.886   0.604   3.924  0.2717 -0.2006  0.0600
   74PAPS   D1A  918   6.372   1.170   3.974  0.4014  0.1785  0.3586
   74PAPS   D2A  919   6.325   0.579   4.029 -0.2556  0.0063 -0.0119
   74PAPS   D3A  920   6.545   0.817   4.270  0.0246 -0.1587  0.0806
   74PAPS   D4A  921   6.493   1.168   4.438  0.3364 -0.0466 -0.1038
   74PAPS   C5A  922   6.641   1.087   4.835  0.0448  0.1558 -0.2106
   74PAPS   C1B  923   6.793   0.345   4.258  0.1152 -0.1387  0.1716
   74PAPS   C2B  924   6.910   0.282   4.751 -0.2276 -0.0945 -0.1599
   74PAPS   C3B  925   6.931   0.419   5.167  0.4046  0.5244  0.0564
   74PAPS   C4B  926   6.839   0.606   5.581 -0.2153 -0.0572  0.3904
   75PAPS   CNO  927   1.826   2.043   3.353  0.1122  0.0385  0.1024
   75PAPS   PO4  928   2.218   1.822   3.472 -0.0307  0.3754 -0.2945
   75PAPS   GL1  929   2.326   1.863   3.948  0.3746  0.1882  0.1609
   75PAPS   GL2  930   2.268   1.697   4.067  0.0718  0.0060  0.0101
   75PAPS   D1A  931   2.722   2.028   4.056  0.3054 -0.1705 -0.0355
   75PAPS   D2A  932   3.092   1.875   3.879 -0.1012  0.0135 -0.0322
   75PAPS   D3A  933   3.417   2.084   4.193 -0.1622  0.0899  0.0779
   75PAPS   D4A  934   3.109   2.121   4.490  0.1013  0.2376 -0.0755
   75PAPS   C5A  935   2.671   2.016   4.558 -0.0909  0.6526  0.2233
   75PAPS   C1B  936   2.231   1.725   4.459 -0.2098  0.0905 -0.1596
   75PAPS   C2B  937   2.276   1.713   4.868 -0.2108  0.1191  0.2608
   75PAPS   C3B  938   2.711   1.810   5.059  0.0299 -0.1695  0.2438
   75PAPS   C4B  939   3.109   1.988   5.002  0.0709 -0.0636  0.3689
   76PAPS   CNO  940   2.341   0.679   3.183  0.0245 -0.2487  0.2207
   76PAPS   PO4  941   2.064   0.993   3.267 -0.3803  0.1463  0.1095
   76PAPS   GL1  942   1.926   0.677   3.564  0.1186  0.3404  0.2910
   76PAPS   GL2  943   1.879   0.735   3.938  0.2259  0.0253  0.6421
   76PAPS   D1A  944   1.982   0.248   3.743 -0.2069  0.0970  0.2512
   76PAPS   D2A  945   2.244  -0.012   4.096  0.1256  0.0654 -0.3127
   76PAPS   D3A  946   2.097   0.028   4.483  0.0059  0.0769 -0.0103
   76PAPS   D4A  947   2.161  -0.482   4.346  0.0298  0.1647 -0.0082
   76PAPS   C5A  948   1.821  -0.730   4.582  0.2942 -0.1439  0.0233
   76PAPS   C1B  949   1.799   0.459   4.304  0.0649  0.2464 -0.2047
   76PAPS   C2B  950   1.655   0.252   4.696 -0.1271 -0.1178  0.0717
   76PAPS   C3B  951   1.721   0.167   5.133 -0.3785  0.0437  0.0464
   76PAPS   C4B  952   1.781   0.253   5.563  0.2274 -0.2395 -0.1087
   77PAPS   CNO  953   2.860   6.863   2.919  0.0131 -0.3554  0.0610
   77PAPS   PO4  954   2.602   6.863   3.288 -0.2359  0.0439  0.2704
   77PAPS   GL1  955   2.763   7.089   3.617 -0.0876  0.1291  0.4406
   77PAPS   GL2  956   2.545   7.031   3.831 -0.0062 -0.3365  0.0782
   77PAPS   D1A  957   3.029   7.169   4.065 -0.0005 -0.1296  0.1928
   77PAPS   D2A  958   3.055   7.281   4.442 -0.0090 -0.1213  0.3447
   77PAPS   D3A  959   2.663   7.528   4.247 -0.0494 -0.0338  0.0121
   77PAPS   D4A  960   2.500   7.518   4.700  0.1344  0.3194 -0.1618
   77PAPS   C5A  961   2.272   7.138   4.905 -0.1018 -0.0135  0.1957
   77PAPS   C1B  962   2.613   7.015   4.247  0.0815  0.3230 -0.0274
   77PAPS   C2B  963   2.727   6.996   4.727  0.1713  0.0955 -0.0631
   77PAPS   C3B  964   3.004   6.850   5.038 -0.1663  0.4156  0.1042
   77PAPS   C4B  965   2.910   6.446   5.239 -0.3279  0.1582 -0.1425
   78PAPS   CNO  966   0.587   2.589   3.453  0.0850 -0.2582 -0.0950
   78PAPS   PO4  967   0.549   2.113   3.537  0.0096 -0.1587 -0.2550
   78PAPS   GL1  968   0.378   1.929   3.918 -0.0869 -0.0242 -0.0742
   78PAPS   GL2  969   0.576   1.860   4.045  0.0924 -0.0491  0.2446
   78PAPS   D1A  970  -0.037   1.850   4.072 -0.2827 -0.0129 -0.0513
   78PAPS   D2A  971   0.079   1.498   3.843  0.0063 -0.1240 -0.3490
   78PAPS   D3A  972   0.529   1.340   3.951  0.1580 -0.0739  0.0618
   78PAPS   D4A  973   0.568   1.229   4.362 -0.3615  0.1419 -0.0509
   78PAPS   C5A  974   0.284   1.310   4.653  0.1321  0.0710  0.1335
   78PAPS   C1B  975   0.469   1.776   4.387 -0.0972  0.0059  0.2593
   78PAPS   C2B  976   0.461   1.745   4.754 -0.2350 -0.0812 -0.0923
   78PAPS   C3B  977   0.477   1.508   5.060  0.1252  0.0892  0.3766
   78PAPS   C4B  978   0.672   1.346   5.459 -0.3576  0.0296  0.1983
   79PAPS   CNO  979   0.666   6.363   3.036  0.0014 -0.2110 -0.1151
   79PAPS   PO4  980   0.256   6.622   2.981  0.1452 -0.1955 -0.1563
   79PAPS   GL1  981   0.203   6.843   3.389 -0.0100 -0.3260  0.3317
   79PAPS   GL2  982   0.594   6.736   3.461  0.1859  0.1597  0.2221
   79PAPS   D1A  983   0.241   6.669   3.788 -0.0512  0.5121  0.4735
   79PAPS   D2A  984   0.439   6.315   3.996 -0.0422  0.1045 -0.0779
   79PAPS   D3A  985   0.299   6.234   4.384  0.0412  0.1580  0.1818
   79PAPS   D4A  986   0.215   6.486   4.706  0.3482 -0.0457 -0.1658
   79PAPS   C5A  987  -0.119   6.529   4.883  0.0437 -0.1404 -0.0798
   79PAPS   C1B  988   0.523   7.220   3.500 -0.1852  0.1166  0.2961
   79PAPS   C2B  989   0.393   7.612   3.797 -0.2805 -0.1888  0.4512
   79PAPS   C3B  990   0.094   7.555   4.189 -0.2570 -0.2321 -0.1085
   79PAPS   C4B  991   0.317   7.298   4.460  0.0813 -0.1524 -0.0669
   80PAPS   CNO  992   5.324   7.007   3.818  0.2325 -0.1848 -0.0206
   80PAPS   PO4  993   4.916   6.861   3.663  0.1276  0.1920 -0.2720
   80PAPS   GL1  994   4.861   6.626   4.078  0.0142  0.0779 -0.1678
   80PAPS   GL2  995   4.535   6.769   4.284 -0.0777  0.1385 -0.1579
   80PAPS   D1A  996   4.988   6.606   4.468 -0.1149 -0.3110 -0.0790
   80PAPS   D2A  997   5.519   6.562   4.454 -0.0905 -0.3330  0.1235
   80PAPS   D3A  998   5.704   6.891   4.607 -0.1806 -0.1272 -0.1928
   80PAPS   D4A  999   6.043   6.803   4.771  0.2067  0.0041  0.4100
   80PAPS   C5A 1000   6.351   6.720   4.682  0.5029  0.1544  0.0753
   80PAPS   C1B 1001   4.664   7.090   4.548  0.1347 -0.0692  0.0091
   80PAPS   C2B 1002   4.841   7.092   4.969  0.0357  0.0816 -0.2286
   80PAPS   C3B 1003   4.980   7.233   5.355 -0.1659 -0.1542  0.1306
   80PAPS   C4B 1004   5.287   7.150   5.685 -0.1093  0.3159 -0.1319
   81PAPS   CNO 1005   5.574   7.300   3.221 -0.0263 -0.2422 -0.1178
   81PAPS   PO4 1006   5.654   7.552   3.457  0.0683 -0.0705 -0.0780
   81PAPS   GL1 1007   5.485   7.486   3.842  0.1360  0.1352 -0.0817
   81PAPS   GL2 1008   5.521   7.710   4.124  0.0364 -0.0863  0.0076
   81PAPS   D1A 1009   5.687   7.196   4.120  0.0660  0.3654 -0.0941
   81PAPS   D2A 1010   5.341   7.363   4.377 -0.0350  0.1082 -0.2856
   81PAPS   D3A 1011   5.168   7.066   4.586 -0.0760  0.5736  0.1573
   81PAPS   D4A 1012   5.310   7.150   4.931 -0.0892  0.0377  0.0874
   81PAPS   C5A 1013   5.357   7.539   5.058 -0.1883 -0.0537  0.1448
   81PAPS   C1B 1014   5.793   7.630   4.343  0.0659 -0.2548  0.2002
   81PAPS   C2B 1015   5.713   7.385   4.732 -0.2957 -0.0739 -0.1055
   81PAPS   C3B 1016   5.721   7.033   5.102 -0.0462  0.1260 -0.0112
   81PAPS   C4B 1017   5.700   6.867   5.569  0.0433  0.0456  0.1498
   82PAPS   CNO 1018   3.707  -0.365   3.533  0.1727  0.1841 -0.0236
   82PAPS   PO4 1019   3.263  -0.205   3.716  0.1504  0.2584 -0.1119
   82PAPS   GL1 1020   3.123  -0.104   4.155 -0.3132  0.0019 -0.0553
   82PAPS   GL2 1021   3.454  -0.155   4.383  0.1359 -0.0461  0.0273
   82PAPS   D1A 1022   3.082   0.178   4.460  0.2581  0.0905  0.2101
   82PAPS   D2A 1023   2.631   0.231   4.505 -0.0543 -0.2438  0.1878
   82PAPS   D3A 1024   2.783   0.124   4.854  0.1624 -0.1071  0.3595
   82PAPS   D4A 1025   2.630   0.362   5.260  0.0961  0.2130  0.1503
   82PAPS   C5A 1026   2.244   0.237   5.337  0.0074  0.0321  0.0187
   82PAPS   C1B 1027   3.523   0.249   4.608 -0.1731 -0.2104 -0.2287
   82PAPS   C2B 1028   3.540   0.162   5.048 -0.3485  0.0613 -0.1598
   82PAPS   C3B 1029   3.613   0.094   5.401  0.1162  0.2866  0.1725
   82PAPS   C4B 1030   3.644   0.159   5.899 -0.3256 -0.0203  0.1727
   83PAPS   CNO 1031   4.250   4.428   3.320 -0.3079 -0.2659  0.0026
   83PAPS   PO4 1032   4.394   4.766   3.471 -0.0473  0.1642  0.2225
   83PAPS   GL1 1033   4.640   4.668   3.752 -0.4497  0.0869 -0.1092
   83PAPS   GL2 1034   4.744   4.872   3.940 -0.0016 -0.0152 -0.1484
   83PAPS   D1A 1035   4.870   4.407   4.105 -0.0562  0.0851 -0.2271
   83PAPS   D2A 1036   4.826   4.721   4.445 -0.0700 -0.0661  0.0377
   83PAPS   D3A 1037   5.215   4.794   4.595 -0.1842  0.2960  0.0876
   83PAPS   D4A 1038   5.427   4.821   4.967 -0.0371 -0.1173  0.1008
   83PAPS   C5A 1039   5.384   4.626   5.420  0.1949  0.0972  0.2066
   83PAPS   C1B 1040   4.399   5.165   4.134 -0.0090 -0.2963  0.4144
   83PAPS   C2B 1041   4.200   5.247   4.528  0.2710  0.1687 -0.1170
   83PAPS   C3B 1042   4.135   5.048   4.896 -0.0729 -0.1394  0.0511
   83PAPS   C4B 1043   4.448   4.935   5.160 -0.0254  0.2285  0.0017
   84PAPS   CNO 1044   3.808   4.313   2.983 -0.4764  0.1191  0.1872
   84PAPS   PO4 1045   3.782   4.278   3.344  0.2885  0.2213  0.3181
   84PAPS   GL1 1046   4.041   4.190   3.705  0.1443  0.1516  0.0885
   84PAPS   GL2 1047   3.862   4.312   3.923 -0.1600  0.2729 -0.0369
   84PAPS   D1A 1048   4.410   4.219   3.731 -0.0441  0.1686 -0.1052
   84PAPS   D2A 1049   4.423   4.225   4.144  0.1723 -0.2924 -0.0946
   84PAPS   D3A 1050   4.424   3.815   4.125 -0.2135 -0.1440 -0.0542
   84PAPS   D4A 1051   4.855   3.828   4.155 -0.2403 -0.3156 -0.1585
   84PAPS   C5A 1052   5.136   3.749   4.461 -0.2465  0.0762  0.1329
   84PAPS   C1B 1053   3.837   4.353   4.360  0.5193 -0.4537 -0.0651
   84PAPS   C2B 1054   3.718   4.241   4.764 -0.3313 -0.0771 -0.2157
   84PAPS   C3B 1055   3.766   3.996   4.963 -0.0716 -0.1807  0.1422
   84PAPS   C4B 1056   4.077   3.724   5.010 -0.2597 -0.0069 -0.0853
   85PAPS   CNO 1057   6.743   3.362   2.744 -0.0392 -0.2516 -0.2677
   85PAPS   PO4 1058   7.012   3.584   3.100 -0.1207  0.0177  0.1005
   85PAPS   GL1 1059   7.143   3.492   3.546  0.1103  0.0474 -0.0121
   85PAPS   GL2 1060   7.033   3.685   3.870 -0.1584  0.3267 -0.0023
   85PAPS   D1A 1061   7.016   3.124   3.705 -0.0844  0.1428 -0.0272
   85PAPS   D2A 1062   6.962   3.230   4.141  0.3370 -0.1446  0.1255
   85PAPS   D3A 1063   7.344   3.023   4.218 -0.4668 -0.1056 -0.0637
   85PAPS   D4A 1064   7.502   2.738   4.549 -0.0964 -0.1021  0.1805
   85PAPS   C5A 1065   7.428   2.869   4.958  0.0421  0.2213 -0.2689
   85PAPS   C1B 1066   6.957   3.779   4.241 -0.0690 -0.2956  0.0273
   85PAPS   C2B 1067   6.933   3.798   4.697  0.0622 -0.2267  0.1198
   85PAPS   C3B 1068   6.951   3.852   5.108 -0.2356  0.1202 -0.2822
   85PAPS   C4B 1069   6.784   4.177   5.441  0.4050  0.1329  0.2615
   86PAPS   CNO 1070   4.369  -0.032   3.534  0.0041 -0.0686 -0.0305
   86PAPS   PO4 1071   3.971   0.076   3.571 -0.2233 -0.2976 -0.1730
   86PAPS   GL1 1072   4.201   0.184   3.976  0.0812 -0.0050 -0.0581
   86PAPS   GL2 1073   4.509   0.060   4.032 -0.1901  0.0211 -0.1758
   86PAPS   D1A 1074   4.063   0.052   4.340  0.1088 -0.1911  0.5145
   86PAPS   D2A 1075   3.821  -0.117   4.702 -0.2357  0.1899  0.2595
   86PAPS   D3A 1076   3.915  -0.134   5.126  0.1878  0.0992 -0.1050
   86PAPS   D4A 1077   3.417  -0.339   5.235 -0.1585  0.0844  0.0524
   86PAPS   C5A 1078   3.304  -0.744   5.406  0.0455  0.0384  0.1982
   86PAPS   C1B 1079   4.494   0.225   4.487 -0.0422  0.2859  0.2167
   86PAPS   C2B 1080   4.525   0.525   4.727  0.0864  0.0654 -0.1894
   86PAPS   C3B 1081   4.437   0.817   5.079  0.1382 -0.0941  0.2782
   86PAPS   C4B 1082   4.255   0.872   5.438 -0.3588  0.0702 -0.0094
   87PAPS   CNO 1083   0.618   5.126   3.253  0.2169 -0.0901  0.4788
   87PAPS   PO4 1084   1.033   5.089   3.235  0.0765 -0.0075 -0.4431
   87PAPS   GL1 1085   1.033   5.141   3.603 -0.0888  0.0385  0.2760
   87PAPS   GL2 1086   0.727   5.261   3.698  0.1470  0.0498 -0.1160
   87PAPS   D1A 1087   1.206   5.236   3.958  0.1628  0.3765  0.0411
   87PAPS   D2A 1088   0.814   4.980   4.092 -0.1819  0.0306 -0.0605
   87PAPS   D3A 1089   0.741   4.697   4.518 -0.1198 -0.1132  0.1624
   87PAPS   D4A 1090   0.508   4.997   4.673  0.1436  0.0507 -0.0999
   87PAPS   C5A 1091   0.329   5.032   5.045  0.0369 -0.2095  0.0586
   87PAPS   C1B 1092   0.738   5.523   4.007  0.0006  0.4224  0.1165
   87PAPS   C2B 1093   0.660   5.880   4.250  0.1302  0.0414 -0.0323
   87PAPS   C3B 1094   0.677   6.145   4.723 -0.1072 -0.1146 -0.1800
   87PAPS   C4B 1095   0.475   6.178   5.085  0.1751  0.1501 -0.2884
   88PAPS   CNO 1096   0.574   4.250   3.359  0.1938 -0.2097 -0.0949
   88PAPS   PO4 1097   0.877   3.951   3.679 -0.0012 -0.0859 -0.1170
   88PAPS   GL1 1098   0.906   4.217   3.940 -0.2833  0.1585  0.1809
   88PAPS   GL2 1099   0.944   4.112   4.235 -0.0604  0.2014 -0.0970
   88PAPS   D1A 1100   1.105   4.636   3.942  0.2179  0.3810  0.2768
   88PAPS   D2A 1101   1.391   4.424   4.215  0.0811  0.1085 -0.0605
   88PAPS   D3A 1102   1.393   4.823   4.469 -0.1789 -0.1447  0.0551
   88PAPS   D4A 1103   1.214   5.219   4.496 -0.0321 -0.0090  0.0128
   88PAPS   C5A 1104   0.847   5.330   4.499 -0.1367  0.1413  0.0740
   88PAPS   C1B 1105   1.017   4.327   4.579 -0.0184 -0.0079 -0.2315
   88PAPS   C2B 1106   1.081   4.603   4.957  0.0120  0.2780 -0.2302
   88PAPS   C3B 1107   1.418   4.963   5.136 -0.0954  0.1599  0.0023
   88PAPS   C4B 1108   1.456   5.288   5.481 -0.3260  0.2040  0.2662
   89PAPS   CNO 1109   1.343   2.122   3.167  0.2897  0.0661 -0.1621
   89PAPS   PO4 1110   1.348   1.875   3.469 -0.2091 -0.2473  0.1120
   89PAPS   GL1 1111   1.294   1.690   3.868 -0.0739  0.0592 -0.0874
   89PAPS   GL2 1112   1.491   1.686   4.142  0.3168 -0.6189 -0.2444
   89PAPS   D1A 1113   1.001   1.413   4.127 -0.1131  0.1247 -0.1857
   89PAPS   D2A 1114   1.449   1.160   4.040 -0.1520  0.0978  0.0389
   89PAPS   D3A 1115   1.339   0.985   4.303  0.0026 -0.1819 -0.1649
   89PAPS   D4A 1116   1.706   0.942   4.485  0.3550  0.0271  0.0016
   89PAPS   C5A 1117   1.618   0.722   4.824 -0.1040 -0.0393  0.2623
   89PAPS   C1B 1118   1.419   1.489   4.574 -0.1070  0.0606 -0.0399
   89PAPS   C2B 1119   1.464   1.334   4.988  0.1715 -0.3218  0.1756
   89PAPS   C3B 1120   1.516   1.062   5.290 -0.0382 -0.1137  0.1590
   89PAPS   C4B 1121   1.363   0.884   5.699 -0.1029  0.0822  0.2029
   90PAPS   CNO 1122   0.620   0.113   3.397 -0.0192  0.0468  0.0381
   90PAPS   PO4 1123   1.067   0.054   3.205 -0.4448 -0.4824  0.0281
   90PAPS   GL1 1124   1.069   0.399   3.467  0.2102  0.2573  0.0944
   90PAPS   GL2 1125   1.038   0.176   3.757  0.0856  0.0923  0.2293
   90PAPS   D1A 1126   0.934   0.694   3.721 -0.1189  0.1092 -0.0562
   90PAPS   D2A 1127   0.725   0.801   4.169  0.1764  0.0108  0.0383
   90PAPS   D3A 1128   0.922   0.938   4.502 -0.1021  0.4033 -0.0137
   90PAPS   D4A 1129   1.202   0.956   4.871  0.2466  0.1010 -0.2080
   90PAPS   C5A 1130   1.027   0.888   5.284 -0.2854 -0.0430 -0.1038
   90PAPS   C1B 1131   1.233  -0.022   4.127 -0.0207  0.2101  0.2063
   90PAPS   C2B 1132   1.063  -0.044   4.506 -0.3287  0.0040 -0.0240
   90PAPS   C3B 1133   0.847  -0.401   4.683  0.0242 -0.2555  0.2240
   90PAPS   C4B 1134   0.674  -0.760   4.828 -0.0360  0.0808  0.1791
   91PAPS   CNO 1135   7.828   4.203   3.480  0.1794 -0.6072 -0.0222
   91PAPS   PO4 1136   7.988   4.462   3.131  0.0440 -0.0533  0.2150
   91PAPS   GL1 1137   7.940   4.721   3.544  0.2887 -0.0264  0.0668
   91PAPS   GL2 1138   8.107   4.989   3.721  0.0434  0.0310 -0.1257
   91PAPS   D1A 1139   7.683   4.837   4.009  0.1092 -0.1357  0.0899
   91PAPS   D2A 1140   7.509   4.480   4.168 -0.1156 -0.0800 -0.2463
   91PAPS   D3A 1141   7.246   4.808   4.365 -0.4006  0.1980 -0.2515
   91PAPS   D4A 1142   6.905   5.021   4.324 -0.0546 -0.3330 -0.1816
   91PAPS   C5A 1143   6.698   4.743   4.438 -0.0282 -0.2258 -0.1482
   91PAPS   C1B 1144   8.087   5.033   4.201 -0.0006 -0.2888 -0.1027
   91PAPS   C2B 1145   7.735   5.139   4.452  0.2103 -0.0322  0.0781
   91PAPS   C3B 1146   7.665   5.038   4.776  0.0502  0.0747  0.1628
   91PAPS   C4B 1147   7.496   5.181   5.119 -0.1123 -0.3512 -0.0432
   92PAPS   CNO 1148   4.161   1.166   3.165 -0.2781 -0.1705 -0.0351
   92PAPS   PO4 1149   4.611   1.332   3.327  0.1168 -0.2026  0.1015
   92PAPS   GL1 1150   4.425   1.207   3.724 -0.1341 -0.2291 -0.1094
   92PAPS   GL2 1151   4.676   1.495   3.829 -0.0374  0.0703 -0.2765
   92PAPS   D1A 1152   4.293   1.002   4.041 -0.5921  0.0694 -0.1005
   92PAPS   D2A 1153   4.437   0.648   4.204 -0.0282  0.1136 -0.0779
   92PAPS   D3A 1154   4.432   0.987   4.549 -0.0309  0.3194 -0.0107
   92PAPS   D4A 1155   4.464   1.348   4.794  0.0897  0.1350 -0.1865
   92PAPS   C5A 1156   4.339   1.301   5.170 -0.0983  0.0097 -0.0306
   92PAPS   C1B 1157   4.553   1.438   4.253 -0.2752  0.1783  0.0642
   92PAPS   C2B 1158   4.117   1.443   4.445  0.0925 -0.2933 -0.1287
   92PAPS   C3B 1159   3.982   1.539   4.908  0.0917  0.1906  0.4182
   92PAPS   C4B 1160   3.908   1.808   5.202  0.2009 -0.0417  0.1909
   93PAPS   CNO 1161   3.812   6.353   3.794 -0.2878 -0.0558  0.5669
   93PAPS   PO4 1162   3.550   6.657   3.762 -0.0767  0.1936  0.0337
   93PAPS   GL1 1163   3.504   6.651   4.177  0.1896 -0.0138 -0.1255
   93PAPS   GL2 1164   3.700   6.534   4.413  0.0075  0.3818 -0.1870
   93PAPS   D1A 1165   3.187   6.330   4.377 -0.0215 -0.1483 -0.0640
   93PAPS   D2A 1166   2.971   6.729   4.308 -0.0434 -0.1542 -0.1266
   93PAPS   D3A 1167   3.260   6.819   4.599  0.3003  0.1724 -0.0277
   93PAPS   D4A 1168   3.251   7.215   4.837  0.2381  0.2706  0.0566
   93PAPS   C5A 1169   3.208   7.629   4.865  0.0394 -0.2299  0.1426
   93PAPS   C1B 1170   3.664   6.577   4.768 -0.0571 -0.1429  0.0726
   93PAPS   C2B 1171   3.977   6.461   5.044 -0.1339 -0.1401 -0.0237
   93PAPS   C3B 1172   4.322   6.609   5.108  0.1550  0.0262 -0.1742
   93PAPS   C4B 1173   4.640   6.604   4.873  0.0557  0.3993  0.0197
   94PAPS   CNO 1174   5.959   6.157   3.379 -0.1833  0.0714  0.0749
   94PAPS   PO4 1175   5.530   6.034   3.326 -0.2148 -0.0049 -0.1586
   94PAPS   GL1 1176   5.663   6.166   3.771  0.1155 -0.3373 -0.3043
   94PAPS   GL2 1177   5.428   6.100   3.864 -0.0336  0.3957 -0.0435
   94PAPS   D1A 1178   5.831   6.221   4.231  0.0984 -0.0626  0.0583
   94PAPS   D2A 1179   6.167   6.376   4.309  0.1919 -0.2967  0.1934
   94PAPS   D3A 1180   6.285   6.111   4.699 -0.2805  0.0176 -0.0096
   94PAPS   D4A 1181   6.240   6.398   5.102 -0.0335  0.0848  0.1415
   94PAPS   C5A 1182   6.162   6.821   5.281  0.1285 -0.1801  0.2382
   94PAPS   C1B 1183   5.327   6.125   4.289 -0.3311  0.0024 -0.1853
   94PAPS   C2B 1184   5.359   6.108   4.736 -0.1458 -0.0929 -0.1071
   94PAPS   C3B 1185   4.984   6.212   5.019  0.0695  0.0957 -0.0645
   94PAPS   C4B 1186   4.779   6.191   5.377 -0.0007 -0.0350 -0.0947
   95PAPS   CNO 1187   5.958   1.579   3.850  0.0073  0.2018 -0.1301
   95PAPS   PO4 1188   5.535   1.552   3.650 -0.2745 -0.1304  0.4268
   95PAPS   GL1 1189   5.494   1.324   4.079  0.1521  0.1391  0.0108
   95PAPS   GL2 1190   5.207   1.366   4.000  0.4567 -0.2120 -0.3330
   95PAPS   D1A 1191   5.393   1.367   4.461  0.0205 -0.1394 -0.1464
   95PAPS   D2A 1192   5.441   1.790   4.363  0.3072 -0.0764  0.1314
   95PAPS   D3A 1193   5.912   1.874   4.245 -0.5590  0.1655 -0.4470
   95PAPS   D4A 1194   5.812   2.297   4.144  0.0361  0.2232 -0.0424
   95PAPS   C5A 1195   5.297   2.309   4.165 -0.0366  0.2274 -0.0235
   95PAPS   C1B 1196   5.013   1.596   4.311 -0.0132  0.1167 -0.3646
   95PAPS   C2B 1197   4.643   1.829   4.563  0.5315 -0.2819  0.1212
   95PAPS   C3B 1198   4.285   1.911   4.740 -0.1061  0.4401  0.1192
   95PAPS   C4B 1199   4.127   2.180   4.811  0.0138  0.1345 -0.2155
   96PAPS   CNO 1200   3.351   2.684   2.775 -0.0551 -0.0081 -0.0398
   96PAPS   PO4 1201   3.414   2.858   3.149 -0.0288 -0.1311 -0.2935
   96PAPS   GL1 1202   3.288   2.808   3.571 -0.2878  0.1092  0.2581
   96PAPS   GL2 1203   3.419   2.794   3.884 -0.1783 -0.3753 -0.4315
   96PAPS   D1A 1204   3.053   3.252   3.766  0.4389  0.3419 -0.0126
   96PAPS   D2A 1205   3.383   3.554   3.877  0.1304 -0.3859 -0.2887
   96PAPS   D3A 1206   3.015   3.727   3.961 -0.3689  0.2303  0.0226
   96PAPS   D4A 1207   3.089   3.461   4.280  0.2275  0.0928  0.1685
   96PAPS   C5A 1208   2.942   3.501   4.718 -0.3894 -0.0990  0.2865
   96PAPS   C1B 1209   3.344   3.088   4.299 -0.0723 -0.1360  0.1684
   96PAPS   C2B 1210   3.429   3.423   4.630  0.3192 -0.0272 -0.2834
   96PAPS   C3B 1211   3.729   3.428   4.911 -0.2023  0.2855  0.4461
   96PAPS   C4B 1212   3.964   3.257   5.297  0.1006 -0.3442 -0.0148
   97PAPS   CNO 1213   2.826   4.171   3.056 -0.0734  0.1475  0.0218
   97PAPS   PO4 1214   2.472   4.112   3.240  0.1826  0.1494 -0.1954
   97PAPS   GL1 1215   2.192   4.375   3.473 -0.0396  0.1675  0.1260
   97PAPS   GL2 1216   2.196   4.128   3.730  0.0123  0.2269 -0.2216
   97PAPS   D1A 1217   2.132   4.645   3.707 -0.0680 -0.0682  0.3653
   97PAPS   D2A 1218   1.747   4.502   3.709 -0.5029  0.0272 -0.0477
   97PAPS   D3A 1219   1.845   4.249   4.096  0.0949  0.0676 -0.2404
   97PAPS   D4A 1220   1.588   3.970   4.013  0.1605  0.1978  0.2119
   97PAPS   C5A 1221   1.600   3.595   4.219  0.0510 -0.1822 -0.1368
   97PAPS   C1B 1222   2.366   4.156   4.068 -0.0836  0.2134  0.3151
   97PAPS   C2B 1223   2.324   4.522   4.357 -0.1960 -0.0129 -0.1562
   97PAPS   C3B 1224   2.192   4.856   4.569 -0.0141 -0.0902 -0.1525
   97PAPS   C4B 1225   1.784   4.947   4.746 -0.0645 -0.0905  0.1383
   98PAPS   CNO 1226   6.883   1.780   3.699 -0.1843  0.1798 -0.0024
   98PAPS   PO4 1227   6.452   1.578   3.645  0.2856  0.0119  0.3581
   98PAPS   GL1 1228   6.421   1.657   4.094  0.1952  0.0779 -0.1194
   98PAPS   GL2 1229   6.468   1.909   4.055  0.0904 -0.4170  0.0031
   98PAPS   D1A 1230   6.302   1.598   4.564 -0.0840  0.0393 -0.0146
   98PAPS   D2A 1231   6.030   1.406   4.257  0.2776  0.0777  0.0237
   98PAPS   D3A 1232   5.828   1.329   4.644  0.1738 -0.1870  0.0651
   98PAPS   D4A 1233   6.140   1.146   4.902  0.0279  0.0770 -0.0695
   98PAPS   C5A 1234   5.954   1.112   5.356 -0.0122  0.3480 -0.0246
   98PAPS   C1B 1235   6.657   2.051   4.433  0.2828  0.1563 -0.0646
   98PAPS   C2B 1236   6.926   2.053   4.716  0.3137 -0.2719  0.0752
   98PAPS   C3B 1237   7.387   2.093   4.914 -0.1840  0.0462 -0.1902
   98PAPS   C4B 1238   7.706   2.426   5.216 -0.2588 -0.2445  0.3254
   99PAPS   CNO 1239   4.419   6.849   3.408 -0.2669  0.1569 -0.1883
   99PAPS   PO4 1240   4.142   6.441   3.450  0.2408 -0.1511  0.2105
   99PAPS   GL1 1241   4.224   6.006   3.780 -0.0121 -0.2984 -0.1821
   99PAPS   GL2 1242   4.347   6.027   4.061 -0.2498  0.0580 -0.0259
   99PAPS   D1A 1243   4.543   5.669   3.776  0.0203  0.3776  0.3478
   99PAPS   D2A 1244   4.154   5.477   3.861 -0.1610 -0.2740 -0.1845
   99PAPS   D3A 1245   3.864   5.749   4.012  0.1324 -0.0589  0.0375
   99PAPS   D4A 1246   3.861   6.074   4.186 -0.1676  0.2564  0.0085
   99PAPS   C5A 1247   4.001   6.142   4.622  0.2497 -0.0310  0.0837
   99PAPS   C1B 1248   4.340   5.788   4.362  0.1757  0.0640 -0.0968
   99PAPS   C2B 1249   4.473   5.617   4.706 -0.0671 -0.0379  0.0694
   99PAPS   C3B 1250   4.234   5.531   5.082  0.1871  0.1001 -0.2987
   99PAPS   C4B 1251   3.782   5.387   5.126  0.0937  0.1094 -0.1292
  100PAPS   CNO 1252   6.399   3.036   3.499 -0.0486  0.1248  0.0059
  100PAPS   PO4 1253   5.958   3.026   3.400 -0.0856  0.0139 -0.2097
  100PAPS   GL1 1254   5.937   2.999   3.825  0.2931 -0.2316  0.0513
  100PAPS   GL2 1255   5.834   3.229   3.858  0.2140  0.0098 -0.2136
  100PAPS   D1A 1256   6.038   2.752   4.146  0.0147  0.0229 -0.0887
  100PAPS   D2A 1257   6.159   2.842   4.638  0.0826 -0.0937  0.1325
  100PAPS   D3A 1258   6.402   2.815   5.079 -0.0956 -0.1744 -0.0754
  100PAPS   D4A 1259   6.178   2.463   5.060  0.1593  0.2760  0.2643
  100PAPS   C5A 1260   6.159   2.274   5.546 -0.0763  0.2636 -0.0631
  100PAPS   C1B 1261   5.978   3.291   4.324 -0.1803  0.2811  0.0448
  100PAPS   C2B 1262   5.978   3.256   4.840 -0.2738 -0.2906  0.0845
  100PAPS   C3B 1263   6.136   3.212   5.236  0.1422  0.0427  0.1273
  100PAPS   C4B 1264   6.052   3.169   5.701  0.2435  0.0220  0.2175
  101PAPS   CNO 1265   7.199   4.928   3.901 -0.0008  0.2590  0.2769
  101PAPS   PO4 1266   6.917   4.842   3.720  0.1158  0.1223  0.2133
  101PAPS   GL1 1267   6.557   4.789   3.895  0.0553  0.3388  0.0372
  101PAPS   GL2 1268   6.479   5.141   4.080 -0.1993 -0.1875  0.0828
  101PAPS   D1A 1269   6.479   4.464   4.181  0.0458 -0.0555 -0.4547
  101PAPS   D2A 1270   6.168   4.766   4.415  0.0933  0.3538  0.0858
  101PAPS   D3A 1271   6.027   4.811   4.002 -0.1974 -0.0591  0.1170
  101PAPS   D4A 1272   5.654   4.884   4.266  0.1156 -0.1658 -0.1073
  101PAPS   C5A 1273   5.255   4.834   4.065  0.0425  0.2198  0.0501
  101PAPS   C1B 1274   6.441   5.105   4.585 -0.2913 -0.2899 -0.0665
  101PAPS   C2B 1275   6.294   5.244   5.010  0.2789  0.2008 -0.0518
  101PAPS   C3B 1276   6.260   5.247   5.507 -0.2779 -0.0249 -0.2127
  101PAPS   C4B 1277   6.144   5.386   5.782 -0.1348 -0.0169 -0.0636
  102PAPS   CNO 1278   6.223   3.526   3.474  0.0838  0.0409  0.2470
  102PAPS   PO4 1279   6.230   3.910   3.385 -0.0585  0.1764 -0.0072
  102PAPS   GL1 1280   6.391   4.041   3.840 -0.0199  0.2488  0.1643
  102PAPS   GL2 1281   6.619   3.894   3.923 -0.1026 -0.1293 -0.0171
  102PAPS   D1A 1282   6.133   4.028   4.176 -0.1738  0.1237  0.2644
  102PAPS   D2A 1283   6.040   3.760   4.642  0.0789  0.1574  0.1333
  102PAPS   D3A 1284   5.997   3.818   5.036 -0.0749 -0.2039  0.0085
  102PAPS   D4A 1285   5.664   3.663   5.241 -0.0528  0.1456  0.1890
  102PAPS   C5A 1286   5.661   3.263   5.344  0.1448  0.3026  0.0933
  102PAPS   C1B 1287   6.503   3.844   4.386  0.0291  0.2012 -0.0592
  102PAPS   C2B 1288   6.472   3.897   4.880  0.0583  0.1398  0.2152
  102PAPS   C3B 1289   6.473   3.817   5.220  0.0266  0.0467 -0.0414
  102PAPS   C4B 1290   6.233   3.602   5.524 -0.0481  0.0042 -0.5168
  103POPE   NH3 1291   0.078   1.896   7.453  0.1235  0.1878 -0.0291
  103POPE   PO4 1292  -0.343   1.800   7.315 -0.0369  0.1960  0.0648
  103POPE   GL1 1293  -0.143   1.649   7.049 -0.4053  0.1556  0.2591
  103POPE   GL2 1294   0.223   1.652   6.979 -0.0553 -0.0590 -0.1011
  103POPE   C1A 1295  -0.118   1.285   6.718  0.2296 -0.1936  0.0450
  103POPE   D2A 1296  -0.083   1.052   6.389 -0.2079 -0.3253  0.1949
  103POPE   C3A 1297   0.284   0.965   6.316 -0.1707 -0.2573  0.0856
  103POPE   C4A 1298   0.754   1.086   6.189 -0.2135  0.3637  0.1166
  103POPE   C1B 1299   0.116   1.812   6.610 -0.3578 -0.3146  0.2603
  103POPE   C2B 1300   0.025   1.953   6.160  0.0984 -0.0551  0.0272
  103POPE   C3B 1301   0.134   1.925   5.894 -0.2701  0.1392  0.2585
  103POPE   C4B 1302   0.248   1.628   5.594 -0.3112 -0.0751 -0.1342
  104POPE   NH3 1303   2.800   2.987   7.104 -0.0735  0.0425 -0.0475
  104POPE   PO4 1304   2.597   2.633   7.390  0.0690 -0.1197 -0.0616
  104POPE   GL1 1305   2.477   2.321   7.169  0.1659  0.1061 -0.1238
  104POPE   GL2 1306   2.229   2.156   7.010 -0.0143  0.4235  0.1365
  104POPE   C1A 1307   2.678   2.115   6.926  0.0804  0.1434  0.1668
  104POPE   D2A 1308   2.948   1.846   6.626 -0.2071  0.1048  0.4862
  104POPE   C3A 1309   3.402   1.851   6.544 -0.2951 -0.0792  0.3680
  104POPE   C4A 1310   3.832   1.710   6.504 -0.0813 -0.1133 -0.0956
  104POPE   C1B 1311   2.119   2.042   6.578  0.1691 -0.3067 -0.0976
  104POPE   C2B 1312   2.042   1.891   6.119  0.0675 -0.3383  0.3631
  104POPE   C3B 1313   1.976   1.743   5.685 -0.0433 -0.2401 -0.1272
  104POPE   C4B 1314   2.291   1.705   5.356  0.1717  0.0791 -0.5162
  105POPE   NH3 1315   7.807   2.802   3.640 -0.2119  0.0208  0.0577
  105POPE   PO4 1316   7.427   2.674   3.813  0.2278  0.4881  0.2145
  105POPE   GL1 1317   7.365   2.471   4.177  0.1027 -0.0860  0.0231
  105POPE   GL2 1318   7.089   2.458   4.385  0.1847 -0.3460 -0.4033
  105POPE   C1A 1319   7.330   2.047   4.444  0.2164  0.1709  0.0939
  105POPE   D2A 1320   7.297   1.726   4.588  0.0051 -0.0873  0.3011
  105POPE   C3A 1321   7.215   1.638   4.997  0.0983  0.1278 -0.0681
  105POPE   C4A 1322   7.027   1.390   5.277 -0.1077  0.2374 -0.4122
  105POPE   C1B 1323   7.136   2.495   4.820  0.3154 -0.0739 -0.3680
  105POPE   C2B 1324   7.112   2.381   5.243  0.0656 -0.0187  0.1971
  105POPE   C3B 1325   6.975   2.179   5.594  0.4646  0.2532  0.0923
  105POPE   C4B 1326   6.805   1.909   5.863 -0.0774  0.0375 -0.0139
  106POPE   NH3 1327   2.063   2.265   3.697  0.2266  0.2997  0.0599
  106POPE   PO4 1328   2.159   2.804   3.640  0.1521 -0.0440  0.1785
  106POPE   GL1 1329   2.299   2.705   3.985  0.1080  0.1136  0.1376
  106POPE   GL2 1330   2.444   2.472   4.029  0.0856 -0.4281  0.2942
  106POPE   C1A 1331   2.300   2.838   4.479 -0.0147 -0.1312 -0.2761
  106POPE   D2A 1332   2.289   2.963   4.901 -0.1984 -0.1564  0.1263
  106POPE   C3A 1333   1.958   3.174   5.141 -0.2294  0.0052  0.2012
  106POPE   C4A 1334   1.818   3.293   5.432  0.3652  0.0427 -0.0796
  106POPE   C1B 1335   2.679   2.468   4.296 -0.0169 -0.2064 -0.3566
  106POPE   C2B 1336   2.828   2.439   4.723  0.1193 -0.1676 -0.6011
  106POPE   C3B 1337   2.815   2.308   5.276 -0.2161 -0.1262 -0.1442
  106POPE   C4B 1338   2.919   2.074   5.690 -0.0206 -0.1457  0.1332
  107PUPE   NH3 1339   6.018   6.640   7.288 -0.2848  0.2474 -0.1266
  107PUPE   PO4 1340   6.043   7.043   7.344  0.0990  0.0312  0.0080
  107PUPE   GL1 1341   5.662   6.969   7.091  0.0921 -0.0574  0.0279
  107PUPE   GL2 1342   5.545   6.720   7.011  0.0873  0.0606  0.3836
  107PUPE   D1A 1343   5.488   7.173   6.823  0.3903 -0.0605 -0.4848
  107PUPE   D2A 1344   5.627   6.929   6.468 -0.1644  0.1632  0.1752
  107PUPE   D3A 1345   5.523   6.892   6.028  0.0846  0.1555 -0.0840
  107PUPE   D4A 1346   5.163   6.622   5.913 -0.0420  0.2206  0.0028
  107PUPE   D5A 1347   4.805   6.433   5.919 -0.4153  0.1432  0.2008
  107PUPE   C1B 1348   5.988   6.825   6.716  0.2259 -0.1782  0.0129
  107PUPE   C2B 1349   6.035   6.763   6.376  0.0133  0.1508 -0.1911
  107PUPE   C3B 1350   6.030   6.819   5.945 -0.2534  0.1728 -0.2240
  107PUPE   C4B 1351   6.158   7.084   5.673 -0.1109  0.0731 -0.0404
  108PUPE   NH3 1352   2.314   5.304   7.239  0.3445  0.2266 -0.2094
  108PUPE   PO4 1353   1.888   5.246   7.126  0.3123  0.0729 -0.1483
  108PUPE   GL1 1354   1.476   5.227   7.056  0.1484 -0.1329 -0.1983
  108PUPE   GL2 1355   1.532   5.473   6.866 -0.1620 -0.0814  0.0228
  108PUPE   D1A 1356   0.992   5.111   6.966 -0.0183  0.1751  0.0067
  108PUPE   D2A 1357   0.636   5.328   6.651  0.1119  0.1358 -0.0636
  108PUPE   D3A 1358   0.971   5.554   6.671  0.4243 -0.0521  0.0465
  108PUPE   D4A 1359   1.251   5.429   6.423 -0.2382 -0.3349 -0.2667
  108PUPE   D5A 1360   1.213   5.579   5.983 -0.2026 -0.0422  0.0857
  108PUPE   C1B 1361   1.675   5.639   6.377  0.0973  0.0664 -0.3433
  108PUPE   C2B 1362   1.769   5.547   5.932 -0.3115  0.0095  0.0065
  108PUPE   C3B 1363   1.916   5.554   5.527  0.1558  0.2681 -0.0400
  108PUPE   C4B 1364   1.804   5.356   5.083 -0.1874 -0.2614  0.1479
  109PUPE   NH3 1365   0.229   7.535   7.178  0.1893 -0.0525 -0.0366
  109PUPE   PO4 1366   0.200   7.052   7.011 -0.0026  0.1381 -0.1645
  109PUPE   GL1 1367  -0.106   6.990   6.685  0.2837  0.0925  0.1367
  109PUPE   GL2 1368  -0.353   7.010   6.604 -0.1091  0.0516 -0.2758
  109PUPE   D1A 1369   0.056   6.790   6.310 -0.0278  0.1974  0.0592
  109PUPE   D2A 1370   0.415   6.639   6.215  0.3271  0.1069 -0.1622
  109PUPE   D3A 1371   0.519   6.446   5.806 -0.1913 -0.0294 -0.0216
  109PUPE   D4A 1372   0.476   6.630   5.299 -0.3649 -0.2307 -0.2417
  109PUPE   D5A 1373   0.728   7.011   5.601 -0.0664  0.0461  0.0156
  109PUPE   C1B 1374  -0.431   7.051   6.188 -0.1038  0.0604  0.0774
  109PUPE   C2B 1375  -0.236   6.932   5.787  0.1156  0.1487 -0.0833
  109PUPE   C3B 1376  -0.178   6.852   5.274 -0.2988 -0.1344  0.0964
  109PUPE   C4B 1377  -0.334   6.990   4.843  0.0871 -0.0987 -0.3041
  110PUPE   NH3 1378   5.569   5.175   6.937  0.1202 -0.0676  0.1583
  110PUPE   PO4 1379   5.300   5.312   7.385  0.2537 -0.3184  0.1774
  110PUPE   GL1 1380   5.127   5.706   7.105 -0.1811 -0.0693  0.1000
  110PUPE   GL2 1381   4.845   5.646   6.926 -0.0644  0.3239 -0.2832
  110PUPE   D1A 1382   5.306   6.144   6.841  0.2708  0.1650 -0.1432
  110PUPE   D2A 1383   5.051   6.406   6.903  0.1414 -0.2397  0.2160
  110PUPE   D3A 1384   4.647   6.758   6.822  0.2287 -0.1460  0.3077
  110PUPE   D4A 1385   4.719   7.231   7.102 -0.0187  0.2381  0.2574
  110PUPE   D5A 1386   4.534   7.573   6.800  0.0322  0.2731  0.0865
  110PUPE   C1B 1387   4.898   5.859   6.612  0.2207 -0.0931 -0.1112
  110PUPE   C2B 1388   4.806   5.943   6.154  0.0850  0.0461 -0.1116
  110PUPE   C3B 1389   5.077   6.068   5.855 -0.0350 -0.2038  0.0527
  110PUPE   C4B 1390   5.245   6.299   5.566 -0.2616 -0.2576  0.3560
  111PUPE   NH3 1391   5.403   1.782   7.898 -0.2046 -0.2257 -0.1368
  111PUPE   PO4 1392   5.137   2.098   7.657  0.1785  0.0962  0.2056
  111PUPE   GL1 1393   5.100   1.958   7.261 -0.1500  0.0631  0.0062
  111PUPE   GL2 1394   5.081   1.665   7.345 -0.1337 -0.0398  0.1158
  111PUPE   D1A 1395   4.794   1.916   6.886  0.0382  0.1141 -0.0085
  111PUPE   D2A 1396   4.762   1.505   6.501  0.0086  0.0477 -0.1094
  111PUPE   D3A 1397   5.180   1.612   6.259  0.2159 -0.2956  0.2626
  111PUPE   D4A 1398   4.974   1.238   6.107  0.1685  0.2565 -0.0490
  111PUPE   D5A 1399   4.601   1.047   6.402 -0.1282  0.4088 -0.0283
  111PUPE   C1B 1400   5.525   1.564   7.193  0.3045 -0.3230 -0.1592
  111PUPE   C2B 1401   5.847   1.628   6.932  0.2912 -0.0716 -0.0750
  111PUPE   C3B 1402   6.024   1.484   6.511 -0.1008  0.0716 -0.2514
  111PUPE   C4B 1403   6.380   1.328   6.411  0.1411  0.2212 -0.2823
  112PUPE   NH3 1404  -0.277   5.546   7.212 -0.1788 -0.1121  0.0160
  112PUPE   PO4 1405  -0.079   5.997   7.292  0.0072 -0.3193 -0.2759
  112PUPE   GL1 1406   0.153   5.632   6.927 -0.2451  0.1347  0.0399
  112PUPE   GL2 1407   0.101   5.287   6.977 -0.0620 -0.1663  0.0728
  112PUPE   D1A 1408   0.114   5.686   6.499  0.2053  0.2059  0.0750
  112PUPE   D2A 1409   0.350   5.403   6.205 -0.2583  0.1802  0.1355
  112PUPE   D3A 1410   0.752   5.339   6.179 -0.1677 -0.1649 -0.2623
  112PUPE   D4A 1411   0.680   5.722   6.087  0.3362 -0.1536  0.3719
  112PUPE   D5A 1412   0.581   5.548   5.723  0.1402 -0.0011  0.1104
  112PUPE   C1B 1413  -0.001   5.094   6.639 -0.2800  0.5475  0.3301
  112PUPE   C2B 1414   0.150   4.950   6.202  0.2823  0.0174 -0.0654
  112PUPE   C3B 1415   0.398   4.869   5.850 -0.1002  0.1282  0.1696
  112PUPE   C4B 1416   0.536   5.096   5.479 -0.1184 -0.1220  0.0073
  113PUPE   NH3 1417   4.497  -0.374   7.873  0.0852  0.1777 -0.1669
  113PUPE   PO4 1418   4.140  -0.433   7.590  0.3528  0.0217 -0.2032
  113PUPE   GL1 1419   4.421  -0.237   7.348  0.1834 -0.1433 -0.3158
  113PUPE   GL2 1420   4.691  -0.040   7.548  0.1438  0.1820  0.1356
  113PUPE   D1A 1421   4.383   0.133   7.093  0.1993 -0.0622 -0.0903
  113PUPE   D2A 1422   4.399   0.593   7.244 -0.0510 -0.1643  0.3871
  113PUPE   D3A 1423   4.863   0.799   7.349 -0.1175  0.3354  0.0447
  113PUPE   D4A 1424   4.988   0.619   6.957 -0.2671 -0.0037  0.1175
  113PUPE   D5A 1425   5.290   0.989   6.831 -0.1286 -0.1092  0.0485
  113PUPE   C1B 1426   4.855   0.053   7.169 -0.0343 -0.2926 -0.1499
  113PUPE   C2B 1427   4.879   0.131   6.743  0.0995 -0.0459 -0.0409
  113PUPE   C3B 1428   4.776   0.210   6.368 -0.2810  0.1434 -0.2036
  113PUPE   C4B 1429   4.875   0.195   5.950 -0.0502 -0.0043  0.1301
  114PUPE   NH3 1430   5.090   5.124   6.953  0.3293  0.1108 -0.1587
  114PUPE   PO4 1431   4.794   5.256   7.307 -0.4941 -0.3601 -0.5762
  114PUPE   GL1 1432   4.575   5.160   6.912  0.1424 -0.0648  0.0083
  114PUPE   GL2 1433   4.727   5.097   6.575 -0.1906  0.1950 -0.5012
  114PUPE   D1A 1434   4.235   5.122   6.612 -0.2314  0.0225 -0.0589
  114PUPE   D2A 1435   3.895   5.153   6.889  0.1338  0.0045 -0.3401
  114PUPE   D3A 1436   4.107   5.134   7.180 -0.1491 -0.1901  0.2729
  114PUPE   D4A 1437   4.256   5.520   6.984  0.0490  0.0233  0.0793
  114PUPE   D5A 1438   4.430   5.763   7.174  0.0656  0.2198  0.0993
  114PUPE   C1B 1439   4.901   4.927   6.176  0.0975  0.0727 -0.0228
  114PUPE   C2B 1440   5.072   4.515   5.981  0.2516 -0.0939  0.0688
  114PUPE   C3B 1441   5.123   4.208   5.813 -0.0086  0.2154 -0.0042
  114PUPE   C4B 1442   5.315   3.881   5.977  0.3127 -0.0849 -0.1736
  115PUPE   NH3 1443   8.084   3.738   7.660 -0.2172  0.1299 -0.0674
  115PUPE   PO4 1444   7.701   3.643   7.474  0.1376  0.1089 -0.1867
  115PUPE   GL1 1445   7.399   3.852   7.257  0.1664 -0.3350  0.2221
  115PUPE   GL2 1446   7.431   3.717   7.000 -0.1944 -0.0629  0.0751
  115PUPE   D1A 1447   7.145   4.212   7.129  0.0893 -0.0233  0.0525
  115PUPE   D2A 1448   7.356   4.504   6.895  0.2163  0.0906  0.0088
  115PUPE   D3A 1449   7.684   4.215   6.984 -0.0141  0.1495 -0.1640
  115PUPE   D4A 1450   8.086   4.437   6.885 -0.0393 -0.1287  0.4773
  115PUPE   D5A 1451   8.620   4.586   6.876  0.1118 -0.3382 -0.1176
  115PUPE   C1B 1452   7.574   3.692   6.540  0.1329 -0.2773  0.2911
  115PUPE   C2B 1453   7.564   3.848   6.178  0.0096 -0.2568  0.1423
  115PUPE   C3B 1454   7.698   3.854   5.746 -0.0486  0.0805  0.0732
  115PUPE   C4B 1455   7.830   3.739   5.298  0.1486  0.2229  0.0637
  116PUPE   NH3 1456   3.446   6.788   7.671 -0.0836  0.1097 -0.0339
  116PUPE   PO4 1457   3.421   6.749   7.289  0.0474 -0.3504 -0.0290
  116PUPE   GL1 1458   3.406   6.865   6.832  0.0745  0.4340  0.2878
  116PUPE   GL2 1459   3.623   6.827   6.604 -0.2700  0.0808  0.1551
  116PUPE   D1A 1460   3.113   6.887   6.524 -0.3590  0.0523 -0.1793
  116PUPE   D2A 1461   3.242   7.319   6.253 -0.0596 -0.1677 -0.1196
  116PUPE   D3A 1462   3.248   7.674   6.010 -0.0597 -0.2273 -0.0660
  116PUPE   D4A 1463   3.405   7.408   5.743  0.4742  0.3128  0.0647
  116PUPE   D5A 1464   3.787   7.444   5.611  0.1398 -0.2056  0.0894
  116PUPE   C1B 1465   3.883   6.714   6.235  0.1509  0.0089  0.1735
  116PUPE   C2B 1466   4.164   6.546   5.867 -0.0319  0.1493  0.1318
  116PUPE   C3B 1467   4.150   6.335   5.493  0.1328 -0.0681  0.0848
  116PUPE   C4B 1468   4.254   6.102   5.194 -0.1179 -0.1108 -0.2459
  117PUPE   NH3 1469   4.165   1.528   7.598  0.1162  0.2668  0.0592
  117PUPE   PO4 1470   4.140   1.910   7.707  0.0281 -0.1412  0.0143
  117PUPE   GL1 1471   4.094   2.160   7.304  0.0535 -0.1510  0.1067
  117PUPE   GL2 1472   4.343   2.169   7.102  0.2997 -0.0678  0.0035
  117PUPE   D1A 1473   3.925   2.013   6.864  0.1631 -0.2109 -0.2700
  117PUPE   D2A 1474   3.707   1.717   7.023 -0.1160  0.3895  0.1788
  117PUPE   D3A 1475   3.436   1.664   7.343 -0.2607  0.2979 -0.3061
  117PUPE   D4A 1476   2.943   1.832   7.257 -0.1629  0.2992 -0.3838
  117PUPE   D5A 1477   3.269   2.014   6.991 -0.1022  0.1900  0.0009
  117PUPE   C1B 1478   4.293   2.174   6.612 -0.2226  0.0206  0.1127
  117PUPE   C2B 1479   4.270   2.060   6.181  0.2306 -0.0244  0.2111
  117PUPE   C3B 1480   4.125   1.931   5.793  0.0751 -0.3804  0.0925
  117PUPE   C4B 1481   4.235   1.527   5.627  0.1992  0.0886 -0.0691
  118PUPE   NH3 1482   2.254   7.265   7.292 -0.0758  0.0484  0.2483
  118PUPE   PO4 1483   2.027   7.587   7.198 -0.4360  0.2090 -0.1136
  118PUPE   GL1 1484   2.160   7.431   6.804 -0.0370  0.0830  0.1179
  118PUPE   GL2 1485   2.462   7.612   6.935  0.1790  0.1222  0.0193
  118PUPE   D1A 1486   2.261   7.425   6.349 -0.5574  0.1144 -0.2559
  118PUPE   D2A 1487   1.894   7.279   6.352 -0.1601  0.0116 -0.2688
  118PUPE   D3A 1488   1.899   7.548   5.993 -0.5151 -0.3728  0.0788
  118PUPE   D4A 1489   2.180   7.901   5.883 -0.0009  0.1013 -0.3190
  118PUPE   D5A 1490   2.037   7.647   5.548  0.0122 -0.0442 -0.3125
  118PUPE   C1B 1491   2.444   7.846   6.605  0.2860 -0.0759  0.1569
  118PUPE   C2B 1492   2.470   8.184   6.242 -0.1126 -0.1548  0.2468
  118PUPE   C3B 1493   2.369   8.366   5.709 -0.0272  0.2684  0.0215
  118PUPE   C4B 1494   2.351   8.585   5.316 -0.2818  0.0980 -0.1092
  119PUPE   NH3 1495   6.492   2.123   3.578  0.2719 -0.1273 -0.1159
  119PUPE   PO4 1496   6.430   2.539   3.730  0.2265 -0.1686  0.3165
  119PUPE   GL1 1497   6.346   2.389   4.127  0.0461 -0.2352  0.3192
  119PUPE   GL2 1498   6.513   2.636   4.322 -0.0920  0.2801 -0.2239
  119PUPE   D1A 1499   6.219   2.221   4.538  0.2617 -0.1419 -0.2737
  119PUPE   D2A 1500   5.831   2.331   4.677  0.3335 -0.2279  0.0482
  119PUPE   D3A 1501   5.478   1.983   4.804  0.1485 -0.0275  0.1927
  119PUPE   D4A 1502   5.913   1.841   4.760  0.1293  0.3344  0.3202
  119PUPE   D5A 1503   5.896   2.071   5.190  0.3340  0.0554  0.1348
  119PUPE   C1B 1504   6.649   2.492   4.697  0.2526 -0.1176 -0.0738
  119PUPE   C2B 1505   6.420   2.054   4.972 -0.0207  0.1854  0.0827
  119PUPE   C3B 1506   6.163   1.651   5.166 -0.2256 -0.0389 -0.1090
  119PUPE   C4B 1507   5.732   1.549   5.230  0.0888  0.0651 -0.2198
  120PUPE   NH3 1508   0.875   3.450   3.638  0.0967 -0.2486 -0.3226
  120PUPE   PO4 1509   1.243   3.194   3.655  0.0913 -0.1022 -0.2002
  120PUPE   GL1 1510   1.458   3.092   3.951 -0.2143 -0.0142 -0.2455
  120PUPE   GL2 1511   1.349   3.153   4.276  0.1403 -0.0463  0.0149
  120PUPE   D1A 1512   1.865   3.220   4.217 -0.3314 -0.2794  0.0616
  120PUPE   D2A 1513   1.838   3.226   4.631 -0.0977  0.0367 -0.0697
  120PUPE   D3A 1514   1.537   3.463   4.762 -0.0754  0.3190 -0.2650
  120PUPE   D4A 1515   1.275   3.787   4.947 -0.2420 -0.1175 -0.4397
  120PUPE   D5A 1516   1.497   4.030   5.214  0.1285 -0.0688  0.0714
  120PUPE   C1B 1517   1.254   3.071   4.669 -0.1879 -0.2082  0.1187
  120PUPE   C2B 1518   1.454   3.055   5.043 -0.4837  0.0791  0.2904
  120PUPE   C3B 1519   1.283   3.063   5.408  0.0053 -0.1279 -0.2289
  120PUPE   C4B 1520   1.081   3.090   5.785 -0.2685 -0.2880  0.1628
  121PUPE   NH3 1521   1.555   7.964   3.392  0.2916 -0.1198  0.0601
  121PUPE   PO4 1522   2.051   7.843   3.302 -0.3537 -0.2069  0.2169
  121PUPE   GL1 1523   1.864   7.601   3.598 -0.1564 -0.0035 -0.0691
  121PUPE   GL2 1524   2.045   7.353   3.777 -0.1257  0.2190  0.0940
  121PUPE   D1A 1525   1.386   7.655   3.723 -0.3657 -0.1615 -0.2031
  121PUPE   D2A 1526   1.573   7.208   3.601  0.0799  0.0695  0.1468
  121PUPE   D3A 1527   1.269   7.212   3.401  0.1787  0.1795 -0.0235
  121PUPE   D4A 1528   0.953   7.474   3.543  0.0114  0.0205 -0.2012
  121PUPE   D5A 1529   1.049   7.094   3.773 -0.1637 -0.0078 -0.2210
  121PUPE   C1B 1530   1.772   7.600   4.152  0.2268 -0.1532 -0.0903
  121PUPE   C2B 1531   1.564   7.532   4.563 -0.0853 -0.0699  0.0447
  121PUPE   C3B 1532   1.421   7.248   4.773 -0.0729 -0.0240  0.2384
  121PUPE   C4B 1533   1.121   7.196   5.152 -0.0241  0.1038 -0.0798
  122PUPE   NH3 1534   0.911   2.904   3.792  0.0888 -0.0580  0.0831
  122PUPE   PO4 1535   0.513   3.065   3.608  0.1872  0.0667  0.2829
  122PUPE   GL1 1536   0.562   3.281   4.044 -0.2283  0.2031 -0.0168
  122PUPE   GL2 1537   0.891   3.224   4.141 -0.0710  0.0363 -0.2299
  122PUPE   D1A 1538   0.704   3.675   4.130  0.0802 -0.1775 -0.0071
  122PUPE   D2A 1539   1.149   3.688   4.127  0.1625  0.1715 -0.0185
  122PUPE   D3A 1540   1.124   3.559   4.510  0.0510  0.1298 -0.0177
  122PUPE   D4A 1541   0.895   3.752   4.637 -0.0079 -0.0160 -0.2588
  122PUPE   D5A 1542   0.535   3.470   4.599 -0.0902 -0.1345  0.0655
  122PUPE   C1B 1543   0.760   3.002   4.441 -0.1296  0.0407 -0.3563
  122PUPE   C2B 1544   0.890   2.849   4.845  0.3777  0.2478 -0.1470
  122PUPE   C3B 1545   0.918   2.696   5.158 -0.1253  0.1444  0.0655
  122PUPE   C4B 1546   0.729   2.421   5.508 -0.0921  0.2825  0.0442
  123PUPE   NH3 1547   2.560   2.580   3.462  0.1480 -0.1405 -0.2391
  123PUPE   PO4 1548   2.584   2.130   3.589  0.0333 -0.4999 -0.1268
  123PUPE   GL1 1549   2.962   2.387   3.657  0.0656 -0.0751 -0.2690
  123PUPE   GL2 1550   3.081   2.391   4.003  0.2542  0.0097 -0.0285
  123PUPE   D1A 1551   3.485   2.359   3.711 -0.3090 -0.0832 -0.0730
  123PUPE   D2A 1552   3.839   2.376   3.973 -0.1224  0.4664  0.0901
  123PUPE   D3A 1553   3.735   2.390   4.348  0.1120  0.1230  0.1598
  123PUPE   D4A 1554   3.766   2.839   4.303  0.0337 -0.0624  0.1195
  123PUPE   D5A 1555   3.653   2.951   4.700  0.0092 -0.1791  0.1796
  123PUPE   C1B 1556   3.246   2.565   4.349  0.2318  0.1318  0.2716
  123PUPE   C2B 1557   3.215   2.712   4.860 -0.2167  0.0416 -0.0917
  123PUPE   C3B 1558   3.220   3.117   5.045  0.0325  0.2459  0.2315
  123PUPE   C4B 1559   3.498   3.271   5.355 -0.0340  0.0253  0.0099
  124PUPE   NH3 1560   7.281   6.454   3.003 -0.2064  0.0948 -0.2599
  124PUPE   PO4 1561   7.157   6.112   3.258  0.0305  0.3881 -0.0321
  124PUPE   GL1 1562   7.242   6.288   3.632  0.0240 -0.0093  0.2999
  124PUPE   GL2 1563   7.284   6.623   3.492  0.0885  0.0870  0.0715
  124PUPE   D1A 1564   7.169   6.535   3.981 -0.0480  0.0167  0.0905
  124PUPE   D2A 1565   7.091   6.196   4.296  0.1033  0.2119  0.0644
  124PUPE   D3A 1566   7.416   6.349   4.424  0.3370 -0.0748  0.0671
  124PUPE   D4A 1567   7.332   6.689   4.497  0.0509  0.0952 -0.1970
  124PUPE   D5A 1568   7.186   6.594   4.833 -0.0281  0.2676 -0.0760
  124PUPE   C1B 1569   7.568   6.826   3.816  0.2104  0.1915 -0.4576
  124PUPE   C2B 1570   7.777   7.092   4.021 -0.2000  0.0828  0.0103
  124PUPE   C3B 1571   8.272   7.133   4.016  0.1710 -0.2242  0.0337
  124PUPE   C4B 1572   8.499   7.442   4.199 -0.0838 -0.0908  0.0607
  125PUPE   NH3 1573   3.892   4.699   3.571  0.3914  0.1254  0.2891
  125PUPE   PO4 1574   3.535   5.053   3.563 -0.0012 -0.0003  0.1210
  125PUPE   GL1 1575   3.670   5.097   3.837 -0.1953  0.1542 -0.2315
  125PUPE   GL2 1576   3.681   4.761   4.020  0.2042  0.1910 -0.0911
  125PUPE   D1A 1577   3.776   5.283   4.201  0.2199  0.1378 -0.3440
  125PUPE   D2A 1578   3.596   5.337   4.561 -0.0055  0.1619  0.1836
  125PUPE   D3A 1579   3.866   5.660   4.582 -0.0954  0.1696 -0.3252
  125PUPE   D4A 1580   3.822   5.868   4.996  0.0618 -0.4015 -0.2750
  125PUPE   D5A 1581   4.026   5.730   5.445 -0.3631 -0.0154 -0.0931
  125PUPE   C1B 1582   3.738   4.874   4.482 -0.1649 -0.0426  0.0905
  125PUPE   C2B 1583   3.687   4.792   4.876 -0.2659 -0.0022  0.1926
  125PUPE   C3B 1584   3.973   4.709   5.200  0.1118  0.3066  0.0397
  125PUPE   C4B 1585   4.262   4.722   5.569 -0.2581  0.1322  0.1285
  126PUPE   NH3 1586   2.684   1.628   3.503  0.0793  0.1464  0.0016
  126PUPE   PO4 1587   3.103   1.478   3.408 -0.0298 -0.2272  0.3438
  126PUPE   GL1 1588   3.352   1.414   3.744 -0.0096 -0.1308  0.2157
  126PUPE   GL2 1589   3.472   1.528   4.044  0.2295  0.1281  0.0216
  126PUPE   D1A 1590   3.742   1.396   3.594 -0.0382  0.1907 -0.1749
  126PUPE   D2A 1591   4.089   1.450   3.955 -0.2704 -0.0032  0.1220
  126PUPE   D3A 1592   4.364   1.851   4.078 -0.2560  0.2153 -0.0308
  126PUPE   D4A 1593   3.915   1.865   4.257 -0.0912 -0.2401  0.1545
  126PUPE   D5A 1594   3.797   1.831   3.865 -0.0629 -0.1815 -0.0286
  126PUPE   C1B 1595   3.079   1.616   4.336  0.1146 -0.1891  0.3929
  126PUPE   C2B 1596   3.055   1.574   4.755  0.0050 -0.4215 -0.0987
  126PUPE   C3B 1597   3.124   1.559   5.240  0.2562  0.1951 -0.3056
  126PUPE   C4B 1598   3.026   1.462   5.636  0.1013 -0.3985 -0.0768
  127PUPE   NH3 1599   1.399   7.091   2.807  0.1079  0.0989  0.1535
  127PUPE   PO4 1600   1.690   6.683   2.757  0.1807 -0.0896 -0.1532
  127PUPE   GL1 1601   1.850   6.760   3.114  0.0959 -0.0531 -0.4643
  127PUPE   GL2 1602   1.611   6.842   3.283  0.2232 -0.0435 -0.3322
  127PUPE   D1A 1603   2.144   6.667   3.414  0.2052 -0.1303 -0.2118
  127PUPE   D2A 1604   1.886   6.334   3.553 -0.1279  0.0225 -0.2140
  127PUPE   D3A 1605   1.583   6.329   3.187 -0.1052  0.0044  0.3016
  127PUPE   D4A 1606   1.305   6.521   3.013  0.0301  0.3448 -0.1853
  127PUPE   D5A 1607   1.099   6.700   3.393  0.3040 -0.3732 -0.2911
  127PUPE   C1B 1608   1.407   6.705   3.785  0.0218 -0.3016 -0.1683
  127PUPE   C2B 1609   1.278   6.352   4.050 -0.1111  0.0310 -0.0188
  127PUPE   C3B 1610   1.579   6.164   4.477 -0.0193 -0.1136 -0.4211
  127PUPE   C4B 1611   1.912   6.373   4.828 -0.3450  0.1962  0.4152
  128PUPE   NH3 1612   5.725   3.672   3.655 -0.4219 -0.0979 -0.2630
  128PUPE   PO4 1613   5.381   3.747   3.603 -0.3067  0.0749  0.2420
  128PUPE   GL1 1614   5.556   4.028   3.966 -0.1645 -0.0397 -0.3654
  128PUPE   GL2 1615   5.406   4.316   4.010 -0.1470  0.2083 -0.0648
  128PUPE   D1A 1616   5.651   3.947   4.448 -0.1021 -0.4445 -0.1703
  128PUPE   D2A 1617   5.784   4.398   4.330  0.1201 -0.0996 -0.1165
  128PUPE   D3A 1618   5.813   4.577   4.746  0.1596  0.0461 -0.1569
  128PUPE   D4A 1619   5.693   4.224   5.066  0.2298  0.3951 -0.0317
  128PUPE   D5A 1620   5.311   3.911   4.908 -0.3302  0.2895  0.1037
  128PUPE   C1B 1621   5.254   4.212   4.392 -0.2511 -0.3600 -0.0213
  128PUPE   C2B 1622   5.227   4.362   4.825 -0.0496  0.0103  0.4862
  128PUPE   C3B 1623   5.138   4.277   5.266  0.1330  0.2020  0.0913
  128PUPE   C4B 1624   5.337   3.910   5.484  0.2494  0.1386 -0.2063
  129PUPE   NH3 1625   2.095   4.587   3.049 -0.1375  0.1411  0.2255
  129PUPE   PO4 1626   2.140   4.899   3.335 -0.1665  0.3985 -0.0843
  129PUPE   GL1 1627   1.807   5.059   3.670 -0.0640  0.3507  0.4760
  129PUPE   GL2 1628   1.962   5.141   3.822  0.3251 -0.0281 -0.4011
  129PUPE   D1A 1629   1.545   4.861   3.926 -0.2725 -0.0688 -0.2523
  129PUPE   D2A 1630   1.914   4.784   4.151  0.0438  0.1720 -0.1219
  129PUPE   D3A 1631   1.785   4.449   4.520 -0.4060 -0.1950 -0.1241
  129PUPE   D4A 1632   1.469   4.330   4.758 -0.1755 -0.0338  0.2451
  129PUPE   D5A 1633   1.429   3.974   4.498  0.4081  0.3597  0.0554
  129PUPE   C1B 1634   2.074   5.369   4.065  0.0457  0.1278 -0.1802
  129PUPE   C2B 1635   2.338   5.629   4.331  0.1270  0.0380  0.0470
  129PUPE   C3B 1636   2.210   6.013   4.610 -0.1919 -0.0200  0.0873
  129PUPE   C4B 1637   2.385   6.178   5.085 -0.1722 -0.0703 -0.1701
  130PUPE   NH3 1638   2.828   4.040   3.536 -0.0554  0.0800 -0.1644
  130PUPE   PO4 1639   2.939   4.440   3.443 -0.1151  0.0313  0.0147
  130PUPE   GL1 1640   3.030   4.320   3.909  0.0076 -0.2851  0.2586
  130PUPE   GL2 1641   3.296   4.419   4.058  0.2885 -0.3119  0.3296
  130PUPE   D1A 1642   2.867   4.234   4.279  0.0190  0.0871 -0.1235
  130PUPE   D2A 1643   2.774   4.497   4.470 -0.2942  0.2440 -0.2711
  130PUPE   D3A 1644   2.859   4.766   4.183  0.3354 -0.0290 -0.0471
  130PUPE   D4A 1645   2.518   5.073   4.397 -0.0682  0.2167  0.1189
  130PUPE   D5A 1646   2.365   4.914   4.065 -0.0532 -0.3121  0.1772
  130PUPE   C1B 1647   3.359   4.525   4.444 -0.0486  0.0827  0.0379
  130PUPE   C2B 1648   3.238   4.517   4.842  0.1650 -0.0132  0.0791
  130PUPE   C3B 1649   3.091   4.647   5.193  0.3668  0.0580 -0.1521
  130PUPE   C4B 1650   2.901   4.680   5.482 -0.0814  0.3452 -0.0990
  131OAPE   NH3 1651   7.342   6.736   6.999 -0.0116  0.1271  0.0650
  131OAPE   PO4 1652   7.606   6.546   6.856 -0.1884 -0.4528 -0.0722
  131OAPE   GL1 1653   7.671   6.304   6.515  0.3000 -0.0061 -0.0380
  131OAPE   GL2 1654   7.652   6.035   6.769 -0.0862  0.1325 -0.1215
  131OAPE   D1A 1655   7.563   6.060   6.185  0.1106  0.1006 -0.0542
  131OAPE   D2A 1656   7.840   6.383   5.942  0.5161 -0.2049  0.0115
  131OAPE   D3A 1657   7.876   6.391   5.494  0.0781 -0.0756 -0.2489
  131OAPE   D4A 1658   7.823   5.969   5.219  0.2394 -0.2833  0.1222
  131OAPE   C5A 1659   7.799   6.058   4.800 -0.0417  0.0616  0.1919
  131OAPE   C1B 1660   7.201   6.006   6.548  0.0053  0.2513 -0.2716
  131OAPE   D2B 1661   7.084   5.954   6.124 -0.0004  0.0006 -0.1815
  131OAPE   C3B 1662   7.173   5.633   5.852  0.0415 -0.0671  0.1433
  131OAPE   C4B 1663   7.438   5.526   5.526 -0.2879 -0.1954 -0.3015
  132OAPE   NH3 1664   1.197   5.955   7.597  0.1103  0.0513  0.3432
  132OAPE   PO4 1665   0.843   6.102   7.361 -0.0583  0.1950 -0.0426
  132OAPE   GL1 1666   0.908   6.159   6.851  0.0632  0.1699 -0.2081
  132OAPE   GL2 1667   0.767   6.402   6.666  0.1990 -0.2875  0.0783
  132OAPE   D1A 1668   0.618   5.898   6.561  0.0910 -0.0681 -0.0423
  132OAPE   D2A 1669   0.332   6.132   6.323  0.0750  0.1521  0.0760
  132OAPE   D3A 1670   0.284   5.907   5.922 -0.2616 -0.0871 -0.1359
  132OAPE   D4A 1671   0.431   6.010   5.524 -0.0498  0.0937 -0.0809
  132OAPE   C5A 1672   0.863   6.312   5.432 -0.0370 -0.1232 -0.0962
  132OAPE   C1B 1673   0.776   6.266   6.204 -0.1271  0.0705  0.0053
  132OAPE   D2B 1674   0.899   6.092   5.956 -0.0130 -0.0736  0.3400
  132OAPE   C3B 1675   1.108   5.900   5.580 -0.1429  0.2338  0.1617
  132OAPE   C4B 1676   1.491   5.825   5.410 -0.0591  0.0591  0.0578
  133OAPE   NH3 1677   7.219  -0.725   7.385  0.1734 -0.0421 -0.0698
  133OAPE   PO4 1678   7.066  -0.298   7.309  0.0727 -0.1977  0.0546
  133OAPE   GL1 1679   7.091   0.115   7.147  0.1254 -0.0822 -0.1699
  133OAPE   GL2 1680   6.869   0.239   6.954 -0.6437  0.0521 -0.5072
  133OAPE   D1A 1681   7.403   0.270   6.924 -0.2754 -0.3386  0.2310
  133OAPE   D2A 1682   7.387   0.212   6.510  0.1579 -0.2731 -0.0076
  133OAPE   D3A 1683   7.012   0.111   6.415 -0.0570 -0.4996  0.1994
  133OAPE   D4A 1684   6.673   0.042   6.083  0.2926  0.0695  0.2153
  133OAPE   C5A 1685   6.903   0.124   5.749  0.1342  0.2160  0.1331
  133OAPE   C1B 1686   6.856   0.499   6.668 -0.1691 -0.0950 -0.2032
  133OAPE   D2B 1687   6.800   0.518   6.176 -0.0364 -0.1774 -0.0689
  133OAPE   C3B 1688   6.426   0.420   5.886  0.1727  0.1845  0.4788
  133OAPE   C4B 1689   6.435   0.278   5.415  0.0574 -0.1361 -0.1915
  134OAPE   NH3 1690   3.121   4.894   7.362 -0.1968  0.0708 -0.2533
  134OAPE   PO4 1691   3.472   5.144   7.565  0.0108  0.1902 -0.2014
  134OAPE   GL1 1692   3.455   5.200   7.104  0.3872  0.2216 -0.0866
  134OAPE   GL2 1693   3.173   5.299   6.930  0.1206  0.0676 -0.2448
  134OAPE   D1A 1694   3.492   4.822   6.801  0.1642 -0.2698 -0.4976
  134OAPE   D2A 1695   3.757   4.552   6.795 -0.1534  0.3749 -0.1433
  134OAPE   D3A 1696   4.143   4.705   6.893  0.1039  0.2920 -0.1228
  134OAPE   D4A 1697   4.336   4.639   6.579  0.3527  0.0263 -0.1077
  134OAPE   C5A 1698   4.372   4.885   6.119  0.0858 -0.2332 -0.0781
  134OAPE   C1B 1699   3.151   5.249   6.491  0.1804  0.1333  0.2130
  134OAPE   D2B 1700   3.267   4.870   6.266 -0.0862 -0.1651  0.1485
  134OAPE   C3B 1701   3.164   4.678   5.941  0.1210  0.2883 -0.0122
  134OAPE   C4B 1702   3.150   4.306   5.685  0.0329  0.3981  0.2243
  135OAPE   NH3 1703   5.315   3.559   3.147 -0.2830 -0.0094  0.1482
  135OAPE   PO4 1704   4.997   3.550   3.326  0.1131 -0.1257  0.0722
  135OAPE   GL1 1705   4.736   3.525   3.708  0.0427 -0.1394  0.1677
  135OAPE   GL2 1706   5.044   3.414   3.810 -0.1256  0.3928  0.2001
  135OAPE   D1A 1707   4.507   3.317   4.111 -0.1864  0.2802 -0.1967
  135OAPE   D2A 1708   4.226   3.384   3.925 -0.0072 -0.0865  0.1539
  135OAPE   D3A 1709   3.800   3.368   4.338 -0.1260 -0.1114  0.0084
  135OAPE   D4A 1710   4.106   3.621   4.462 -0.1378 -0.0470 -0.1959
  135OAPE   C5A 1711   4.135   3.975   4.602  0.0989 -0.6073  0.0601
  135OAPE   C1B 1712   5.009   3.301   4.272  0.1355  0.0775 -0.1946
  135OAPE   D2B 1713   4.782   3.409   4.477 -0.0612 -0.1067  0.0093
  135OAPE   C3B 1714   4.635   3.847   4.658  0.2966 -0.1769  0.1214
  135OAPE   C4B 1715   4.812   4.263   4.568 -0.0515  0.1032  0.1768
  136OAPE   NH3 1716   5.398   0.724   3.234  0.0019  0.0157  0.0981
  136OAPE   PO4 1717   5.610   0.596   3.471 -0.0423 -0.2840 -0.3300
  136OAPE   GL1 1718   5.732   0.557   3.925 -0.0602  0.0390  0.1638
  136OAPE   GL2 1719   5.868   0.216   3.937  0.5261  0.0785 -0.1440
  136OAPE   D1A 1720   5.981   0.903   4.127  0.0575  0.0103  0.2101
  136OAPE   D2A 1721   6.107   0.746   4.554 -0.1195  0.1881 -0.0633
  136OAPE   D3A 1722   6.515   0.483   4.652  0.2587 -0.2736  0.0430
  136OAPE   D4A 1723   6.884   0.730   4.604 -0.0699  0.1938 -0.0929
  136OAPE   C5A 1724   7.018   0.877   5.022 -0.1979 -0.1625  0.1246
  136OAPE   C1B 1725   5.830   0.370   4.395  0.1342 -0.0688 -0.0591
  136OAPE   D2B 1726   6.072   0.218   4.804 -0.1112 -0.1741  0.2088
  136OAPE   C3B 1727   5.826   0.007   5.193  0.0397 -0.2953  0.1834
  136OAPE   C4B 1728   5.985   0.203   5.646 -0.1869  0.0419 -0.1784
  137OAPE   NH3 1729   6.843   7.755   3.376  0.2330  0.0098  0.0015
  137OAPE   PO4 1730   6.811   7.358   3.320 -0.3305 -0.0088  0.0519
  137OAPE   GL1 1731   6.584   7.132   3.664 -0.1164  0.3612 -0.3190
  137OAPE   GL2 1732   6.646   7.311   3.963  0.0073 -0.2408  0.2354
  137OAPE   D1A 1733   6.677   6.860   3.935 -0.0380  0.2421  0.1202
  137OAPE   D2A 1734   6.392   6.857   4.203  0.1242  0.2317  0.1903
  137OAPE   D3A 1735   6.175   6.871   3.841 -0.2170  0.1511  0.2753
  137OAPE   D4A 1736   5.834   6.722   4.040 -0.0365  0.1870  0.0332
  137OAPE   C5A 1737   5.381   6.530   3.963  0.1163  0.0734  0.0524
  137OAPE   C1B 1738   6.731   7.155   4.358 -0.3283 -0.1560 -0.0386
  137OAPE   D2B 1739   6.999   7.063   4.677 -0.2760 -0.2171  0.5194
  137OAPE   C3B 1740   6.764   6.917   4.973  0.0386  0.0404  0.1206
  137OAPE   C4B 1741   6.602   7.068   5.456  0.0876  0.0145 -0.2079
  138OAPE   NH3 1742  -0.015   6.422   3.355  0.1081 -0.0366  0.0274
  138OAPE   PO4 1743   0.261   5.969   3.209 -0.0779 -0.0291 -0.2341
  138OAPE   GL1 1744   0.486   6.235   3.504 -0.0759 -0.1049 -0.0356
  138OAPE   GL2 1745   0.464   5.911   3.759 -0.0586  0.0189  0.0153
  138OAPE   D1A 1746   0.922   6.282   3.675  0.1657  0.0330  0.0987
  138OAPE   D2A 1747   0.859   6.633   3.979 -0.0369 -0.0382  0.1385
  138OAPE   D3A 1748   0.886   6.323   4.299 -0.3378  0.0708  0.2882
  138OAPE   D4A 1749   1.209   6.434   4.532 -0.2308  0.1407  0.0202
  138OAPE   C5A 1750   1.192   6.220   4.913  0.2644  0.0347  0.1205
  138OAPE   C1B 1751   0.097   5.938   3.961  0.2232  0.1127  0.1056
  138OAPE   D2B 1752  -0.127   6.318   3.962 -0.2216  0.0322 -0.2676
  138OAPE   C3B 1753  -0.045   6.697   4.267 -0.1620  0.0886 -0.0387
  138OAPE   C4B 1754   0.054   6.922   4.573 -0.0111 -0.1032 -0.4161
  139CHOL   ROH 1755   1.687   2.235   7.067  0.1509  0.2007 -0.0174
  139CHOL    R1 1756   1.706   2.155   6.796 -0.0843  0.0480  0.0082
  139CHOL    R2 1757   1.484   2.113   6.638 -0.2220  0.3407  0.1171
  139CHOL    R3 1758   1.607   2.291   6.474  0.0100  0.0723 -0.0108
  139CHOL    R4 1759   1.422   2.146   6.299 -0.0532  0.0771  0.0562
  139CHOL    R5 1760   1.636   2.173   6.267 -0.0144 -0.1523  0.1122
  139CHOL    C1 1761   1.501   2.333   5.948  0.2629 -0.3284 -0.0993
  139CHOL    C2 1762   1.877   2.262   5.687  0.1166 -0.0242  0.4190
  140CHOL   ROH 1763   6.463   3.136   4.158 -0.2486 -0.1051  0.1484
  140CHOL    R1 1764   6.550   3.319   4.356 -0.1201 -0.0178  0.0153
  140CHOL    R2 1765   6.400   3.378   4.581 -0.0368  0.1788  0.0298
  140CHOL    R3 1766   6.628   3.307   4.711 -0.0267  0.1620  0.0001
  140CHOL    R4 1767   6.449   3.404   4.922  0.0548  0.2584  0.0099
  140CHOL    R5 1768   6.652   3.472   4.883  0.0559  0.1967 -0.0520
  140CHOL    C1 1769   6.691   3.353   5.243  0.1176  0.2890 -0.0296
  140CHOL    C2 1770   6.582   3.194   5.608 -0.0592 -0.2258 -0.0414
  141CHOL   ROH 1771   3.635   7.193   4.506 -0.2317  0.0731 -0.0073
  141CHOL    R1 1772   3.763   7.093   4.738 -0.2579  0.0049 -0.0230
  141CHOL    R2 1773   3.726   7.205   4.988 -0.1627  0.0284 -0.0229
  141CHOL    R3 1774   3.658   6.951   5.057 -0.2950  0.0666 -0.0068
  141CHOL    R4 1775   3.791   7.059   5.295 -0.2740  0.0286  0.0022
  141CHOL    R5 1776   3.841   6.874   5.191 -0.3478 -0.0079  0.0265
  141CHOL    C1 1777   3.765   6.736   5.538 -0.4630  0.0646  0.0319
  141CHOL    C2 1778   3.684   6.443   5.833 -0.0813  0.1730 -0.1361
  142CHOL   ROH 1779   6.374   5.643   6.422 -0.0105  0.2552 -0.0040
  142CHOL    R1 1780   6.410   5.602   6.145 -0.0163  0.2561 -0.0047
  142CHOL    R2 1781   6.544   5.783   5.984  0.2194  0.1291  0.0435
  142CHOL    R3 1782   6.692   5.565   5.918 -0.0218 -0.0361  0.0327
  142CHOL    R4 1783   6.665   5.715   5.667  0.3745  0.1512  0.0972
  142CHOL    R5 1784   6.616   5.505   5.699  0.0647  0.1954 -0.0633
  142CHOL    C1 1785   6.875   5.471   5.421  0.2384  0.0090  0.1183
  142CHOL    C2 1786   7.116   5.539   5.128  0.2160  0.1204  0.3172
  143CHOL   ROH 1787   2.517   2.714   6.777 -0.3983 -0.0542  0.0510
  143CHOL    R1 1788   2.449   2.510   6.594 -0.2348  0.1246 -0.2162
  143CHOL    R2 1789   2.583   2.473   6.355  0.3112  0.0581  0.0851
  143CHOL    R3 1790   2.612   2.219   6.448 -0.2657 -0.0326  0.0566
  143CHOL    R4 1791   2.661   2.199   6.160  0.4872  0.0548  0.1582
  143CHOL    R5 1792   2.519   2.082   6.276  0.0102  0.1735 -0.2707
  143CHOL    C1 1793   2.734   1.801   6.133  0.0482 -0.0324  0.1740
  143CHOL    C2 1794   2.519   1.624   5.834 -0.0920 -0.0233  0.0827
  144CHOL   ROH 1795   2.169   0.508   6.583 -0.2974  0.0718  0.0663
  144CHOL    R1 1796   2.018   0.631   6.377 -0.0998  0.1816 -0.0164
  144CHOL    R2 1797   2.120   0.831   6.216  0.1730  0.0233 -0.0452
  144CHOL    R3 1798   2.042   0.665   6.016  0.0496  0.0503 -0.0202
  144CHOL    R4 1799   2.038   0.933   5.896  0.2562  0.0419 -0.0606
  144CHOL    R5 1800   1.875   0.789   5.898  0.1439  0.1641 -0.0405
  144CHOL    C1 1801   1.917   0.836   5.522  0.1887  0.0783 -0.0460
  144CHOL    C2 1802   1.946   0.579   5.184 -0.0728 -0.1241 -0.2662
  145CHOL   ROH 1803   6.791   5.519   4.288 -0.2014 -0.0464  0.1092
  145CHOL    R1 1804   6.931   5.739   4.398  0.1295 -0.1157 -0.1580
  145CHOL    R2 1805   6.862   5.855   4.639  0.2444  0.3378 -0.3310
  145CHOL    R3 1806   7.122   5.806   4.701  0.1533 -0.0094 -0.1968
  145CHOL    R4 1807   7.033   6.000   4.902  0.3228  0.1563 -0.2809
  145CHOL    R5 1808   7.207   6.018   4.772  0.4137 -0.1094 -0.2021
  145CHOL    C1 1809   7.377   6.038   5.113  0.2829 -0.2753 -0.1259
  145CHOL    C2 1810   7.428   6.375   5.285 -0.0735 -0.0166 -0.1286
  146CHOL   ROH 1811   6.217   4.217   4.605  0.0537  0.0776 -0.0607
  146CHOL    R1 1812   6.420   4.370   4.729  0.0181 -0.0212  0.1221
  146CHOL    R2 1813   6.366   4.601   4.871 -0.0005 -0.0080  0.0905
  146CHOL    R3 1814   6.504   4.473   5.068 -0.2225 -0.0813  0.2023
  146CHOL    R4 1815   6.552   4.758   5.117  0.1511 -0.1094  0.0432
  146CHOL    R5 1816   6.703   4.603   5.095 -0.0494 -0.3320  0.1735
  146CHOL    C1 1817   6.789   4.730   5.444  0.0311 -0.2374  0.1205
  146CHOL    C2 1818   6.695   5.019   5.498 -0.2685  0.0665  0.2290
  147CHOL   ROH 1819   7.125   7.059   3.653  0.0166 -0.1173 -0.0875
  147CHOL    R1 1820   7.090   7.144   3.921  0.0192 -0.0527 -0.1087
  147CHOL    R2 1821   7.234   7.038   4.131 -0.0730 -0.0933 -0.0722
  147CHOL    R3 1822   7.295   7.299   4.179  0.0591 -0.1167 -0.1001
  147CHOL    R4 1823   7.447   7.149   4.379 -0.0252 -0.1791 -0.0727
  147CHOL    R5 1824   7.309   7.314   4.417  0.0543 -0.1001 -0.0974
  147CHOL    C1 1825   7.628   7.459   4.569  0.1266 -0.2509 -0.0991
  147CHOL    C2 1826   7.859   7.428   4.972  0.1373  0.0398  0.1890
  148CHOL   ROH 1827   7.465   0.706   7.167 -0.0309 -0.1216 -0.0329
  148CHOL    R1 1828   7.304   0.721   6.934 -0.0810 -0.0034  0.0087
  148CHOL    R2 1829   7.290   0.949   6.779  0.0217  0.0187  0.0308
  148CHOL    R3 1830   7.359   0.779   6.579 -0.1354 -0.0094 -0.0008
  148CHOL    R4 1831   7.234   1.007   6.443  0.0206  0.1068  0.0459
  148CHOL    R5 1832   7.180   0.797   6.421 -0.1442  0.1497  0.0252
  148CHOL    C1 1833   7.267   0.881   6.059 -0.1275  0.1315  0.0251
  148CHOL    C2 1834   7.334   0.981   5.546 -0.2034  0.0748  0.1036
  149CHOL   ROH 1835   5.821   6.310   4.828 -0.0619 -0.0142  0.1802
  149CHOL    R1 1836   5.683   6.519   4.960 -0.0447 -0.0097  0.1910
  149CHOL    R2 1837   5.421   6.585   4.903 -0.0417  0.0094  0.2001
  149CHOL    R3 1838   5.387   6.549   5.170 -0.0373  0.0027  0.1998
  149CHOL    R4 1839   5.142   6.684   5.081 -0.1369 -0.1953  0.1679
  149CHOL    R5 1840   5.274   6.748   5.242 -0.2002 -0.0791  0.1752
  149CHOL    C1 1841   4.948   6.708   5.436 -0.1882 -0.3209  0.1489
  149CHOL    C2 1842   4.724   6.796   5.459  0.1409  0.3814  0.1010
  150CHOL   ROH 1843   3.116   1.313   7.104 -0.1521  0.1163  0.0079
  150CHOL    R1 1844   3.224   1.414   6.862 -0.0215  0.1101  0.0622
  150CHOL    R2 1845   3.480   1.354   6.776 -0.0425 -0.0527  0.1037
  150CHOL    R3 1846   3.350   1.275   6.551 -0.0516  0.1078  0.0518
  150CHOL    R4 1847   3.635   1.256   6.484 -0.0581  0.0444  0.0627
  150CHOL    R5 1848   3.483   1.365   6.372 -0.0105  0.1531  0.1075
  150CHOL    C1 1849   3.605   1.126   6.101 -0.0757  0.2516 -0.0099
  150CHOL    C2 1850   3.679   0.812   5.928 -0.2674 -0.1133  0.0220
  151CHOL   ROH 1851   3.576   4.914   5.907  0.1649 -0.0217 -0.1057
  151CHOL    R1 1852   3.644   4.814   5.651  0.1244 -0.1197 -0.0796
  151CHOL    R2 1853   3.709   4.550   5.606  0.0533 -0.1535 -0.0019
  151CHOL    R3 1854   3.512   4.566   5.419  0.0453 -0.1578  0.0072
  151CHOL    R4 1855   3.599   4.287   5.410  0.0484 -0.1520 -0.0002
  151CHOL    R5 1856   3.586   4.424   5.242  0.0377 -0.1533  0.0033
  151CHOL    C1 1857   3.350   4.149   5.121  0.0381 -0.1552  0.0092
  151CHOL    C2 1858   3.259   3.729   5.158  0.0837  0.0102  0.3412
  152CHOL   ROH 1859   1.666   0.516   7.033  0.1085  0.3467 -0.1005
  152CHOL    R1 1860   1.542   0.557   6.783  0.1436  0.2558 -0.1336
  152CHOL    R2 1861   1.440   0.802   6.705  0.0331  0.1969 -0.1828
  152CHOL    R3 1862   1.600   0.764   6.489  0.1039  0.2561 -0.1408
  152CHOL    R4 1863   1.482   1.029   6.448 -0.1418  0.1271 -0.2739
  152CHOL    R5 1864   1.479   0.863   6.307  0.0383  0.0635 -0.2029
  152CHOL    C1 1865   1.656   1.126   6.095 -0.1773  0.1420 -0.2877
  152CHOL    C2 1866   1.704   1.270   5.722 -0.0793  0.1026  0.3034
  153CHOL   ROH 1867   5.871   6.352   6.929  0.1650 -0.0354  0.0366
  153CHOL    R1 1868   5.757   6.253   6.689  0.0557  0.0543  0.0502
  153CHOL    R2 1869   5.635   6.417   6.503  0.0600  0.1377  0.1183
  153CHOL    R3 1870   5.811   6.299   6.332 -0.0335  0.1059  0.0437
  153CHOL    R4 1871   5.627   6.448   6.159 -0.0451  0.1808  0.1245
  153CHOL    R5 1872   5.677   6.236   6.144 -0.1143  0.1691  0.0810
  153CHOL    C1 1873   5.786   6.355   5.798 -0.1941  0.1760  0.0582
  153CHOL    C2 1874   5.830   6.368   5.450 -0.1924 -0.1334  0.1030
  154CHOL   ROH 1875   2.052   5.641   6.885  0.1224  0.0807  0.1670
  154CHOL    R1 1876   2.062   5.754   6.626  0.0748 -0.2524  0.0160
  154CHOL    R2 1877   2.204   5.984   6.569 -0.3616 -0.0240 -0.1855
  154CHOL    R3 1878   2.320   5.827   6.379  0.1121 -0.0547  0.1103
  154CHOL    R4 1879   2.408   6.099   6.315 -0.5412  0.0916 -0.2800
  154CHOL    R5 1880   2.310   5.959   6.180 -0.1451 -0.3837 -0.1086
  154CHOL    C1 1881   2.635   6.019   5.989 -0.2011  0.1302 -0.0572
  154CHOL    C2 1882   2.671   6.183   5.578 -0.2623 -0.2910  0.1482
  155CHOL   ROH 1883   3.830   3.869   4.068  0.1116 -0.1958  0.1181
  155CHOL    R1 1884   3.597   3.816   4.220  0.1435 -0.1840  0.1713
  155CHOL    R2 1885   3.584   3.860   4.492  0.0896  0.1706  0.1155
  155CHOL    R3 1886   3.366   4.008   4.425 -0.0289 -0.0937 -0.1020
  155CHOL    R4 1887   3.312   3.915   4.698  0.0194  0.2061  0.0145
  155CHOL    R5 1888   3.182   3.891   4.525  0.0575 -0.1242  0.0248
  155CHOL    C1 1889   2.949   4.086   4.756 -0.1327 -0.0214 -0.2485
  155CHOL    C2 1890   2.630   3.892   4.968  0.0007 -0.0755  0.1247
  156CHOL   ROH 1891   4.865   0.955   3.857  0.0747 -0.1026  0.0507
  156CHOL    R1 1892   4.812   1.035   4.123 -0.0166 -0.1830  0.0573
  156CHOL    R2 1893   4.866   0.873   4.340  0.1705 -0.1408  0.0444
  156CHOL    R3 1894   5.007   1.089   4.426 -0.0755  0.0161  0.0608
  156CHOL    R4 1895   4.928   0.950   4.671  0.1715 -0.1523  0.0468
  156CHOL    R5 1896   4.893   1.159   4.624 -0.1076 -0.1812  0.1139
  156CHOL    C1 1897   5.096   1.198   4.945 -0.0588 -0.0117  0.0636
  156CHOL    C2 1898   4.834   1.125   5.205  0.0560  0.2247  0.3645
  157CHOL   ROH 1899   2.071   3.730   4.026 -0.1015  0.2737  0.0331
  157CHOL    R1 1900   2.115   3.782   4.301 -0.1254  0.1859  0.0533
  157CHOL    R2 1901   1.927   3.904   4.461 -0.2178 -0.0490  0.1229
  157CHOL    R3 1902   1.962   3.684   4.616 -0.0183 -0.0894  0.0239
  157CHOL    R4 1903   1.825   3.876   4.790 -0.0877 -0.2382  0.1487
  157CHOL    R5 1904   2.012   3.771   4.833  0.0012 -0.1364  0.0423
  157CHOL    C1 1905   1.800   3.653   5.127  0.1754 -0.3862  0.0709
  157CHOL    C2 1906   1.888   3.857   5.511 -0.0368  0.1243 -0.0363
  158CHOL   ROH 1907   4.643   0.635   5.533 -0.1114 -0.0577 -0.2132
  158CHOL    R1 1908   4.797   0.844   5.646 -0.1528 -0.0482 -0.1716
  158CHOL    R2 1909   4.979   0.801   5.850 -0.2772 -0.0203 -0.0465
  158CHOL    R3 1910   5.150   0.924   5.678 -0.1611 -0.0880  0.0214
  158CHOL    R4 1911   5.306   0.886   5.923 -0.2625 -0.1750  0.0661
  158CHOL    R5 1912   5.277   1.073   5.816 -0.1383 -0.1571  0.0701
  158CHOL    C1 1913   5.657   1.050   5.805 -0.1451 -0.3286  0.1954
  158CHOL    C2 1914   6.030   1.253   5.962  0.0454 -0.0592 -0.3582
  159CHOL   ROH 1915   1.792   2.642   3.942  0.0065 -0.2980 -0.1061
  159CHOL    R1 1916   1.849   2.708   4.211  0.0591 -0.1650 -0.1500
  159CHOL    R2 1917   1.652   2.738   4.402  0.0828  0.1144 -0.1684
  159CHOL    R3 1918   1.800   2.555   4.537 -0.0590  0.0869 -0.0455
  159CHOL    R4 1919   1.685   2.725   4.746 -0.1838  0.1264 -0.1397
  159CHOL    R5 1920   1.896   2.678   4.719 -0.1695  0.0778  0.0225
  159CHOL    C1 1921   1.844   2.546   5.073 -0.4722  0.1076 -0.0076
  159CHOL    C2 1922   2.030   2.632   5.394  0.1435 -0.1045  0.3257
  160CHOL   ROH 1923   7.658   0.632   3.490 -0.1939  0.0798 -0.2155
  160CHOL    R1 1924   7.563   0.712   3.744 -0.0277  0.0037 -0.1288
  160CHOL    R2 1925   7.368   0.572   3.881 -0.0423  0.0454 -0.1100
  160CHOL    R3 1926   7.554   0.570   4.079  0.0506 -0.1630 -0.1959
  160CHOL    R4 1927   7.296   0.579   4.219  0.1198  0.0026 -0.0734
  160CHOL    R5 1928   7.464   0.715   4.246  0.2441 -0.1387 -0.1092
  160CHOL    C1 1929   7.429   0.581   4.602  0.3012 -0.2180 -0.1326
  160CHOL    C2 1930   7.404   0.474   4.955 -0.2180 -0.3164  0.0781
  161CHOL   ROH 1931   6.941   4.781   7.084  0.0013 -0.0125  0.1328
  161CHOL    R1 1932   6.837   4.652   6.855 -0.0859  0.1740  0.0652
  161CHOL    R2 1933   6.832   4.772   6.606  0.1994  0.2237  0.0795
  161CHOL    R3 1934   6.963   4.545   6.531 -0.0923  0.0415  0.1062
  161CHOL    R4 1935   6.968   4.715   6.293  0.2848  0.0846  0.1410
  161CHOL    R5 1936   6.897   4.510   6.304 -0.0254  0.1842  0.0642
  161CHOL    C1 1937   7.170   4.469   6.041  0.0606 -0.1675  0.2018
  161CHOL    C2 1938   7.354   4.263   5.823 -0.4466  0.3466 -0.2433
  162CHOL   ROH 1939   0.080   2.308   3.960  0.0875  0.0828  0.0010
  162CHOL    R1 1940   0.161   2.320   4.231  0.0892  0.0478  0.0020
  162CHOL    R2 1941  -0.019   2.323   4.439  0.0884  0.1063 -0.0008
  162CHOL    R3 1942   0.128   2.111   4.527  0.0130  0.0525 -0.0023
  162CHOL    R4 1943   0.051   2.255   4.771  0.2254  0.1934 -0.0109
  162CHOL    R5 1944   0.253   2.199   4.712  0.1640  0.0528 -0.1008
  162CHOL    C1 1945   0.229   2.018   5.047  0.2343  0.1937 -0.0182
  162CHOL    C2 1946   0.345   2.133   5.421 -0.1171  0.0102  0.0653
  163CHOL   ROH 1947   4.097   6.773   4.672 -0.0350  0.0727  0.0277
  163CHOL    R1 1948   4.245   6.992   4.773 -0.0948  0.0932  0.0716
  163CHOL    R2 1949   4.144   7.164   4.965 -0.1286  0.0061  0.1326
  163CHOL    R3 1950   4.371   7.098   5.098 -0.0905  0.0433  0.0864
  163CHOL    R4 1951   4.245   7.303   5.265 -0.0328  0.1059  0.0548
  163CHOL    R5 1952   4.449   7.305   5.189 -0.0551  0.0726 -0.0083
  163CHOL    C1 1953   4.517   7.322   5.564  0.0588  0.1991 -0.0339
  163CHOL    C2 1954   4.327   7.372   5.789  0.1254  0.0595  0.1946
  164CHOL   ROH 1955   3.400   5.788   4.244 -0.0188  0.1504  0.0097
  164CHOL    R1 1956   3.231   5.786   4.471  0.0351 -0.0588  0.0509
  164CHOL    R2 1957   3.194   5.562   4.628  0.2807 -0.1319  0.0109
  164CHOL    R3 1958   3.268   5.729   4.829  0.1750 -0.1066  0.0286
  164CHOL    R4 1959   3.259   5.464   4.953  0.2102 -0.1022  0.0337
  164CHOL    R5 1960   3.156   5.643   5.022  0.1417 -0.1295 -0.0026
  164CHOL    C1 1961   3.366   5.564   5.331  0.0700 -0.0611  0.0636
  164CHOL    C2 1962   3.668   5.402   5.663 -0.0430  0.1881  0.1279
  165CHOL   ROH 1963   2.322   3.647   6.510  0.0993 -0.0883  0.1926
  165CHOL    R1 1964   2.222   3.457   6.325  0.0576 -0.0489  0.1740
  165CHOL    R2 1965   2.130   3.528   6.074  0.0416  0.0001  0.1917
  165CHOL    R3 1966   2.310   3.342   5.992  0.0119 -0.0096  0.1488
  165CHOL    R4 1967   2.102   3.339   5.787  0.0152  0.0691  0.1487
  165CHOL    R5 1968   2.177   3.167   5.897 -0.0129  0.0330  0.1081
  165CHOL    C1 1969   2.255   3.054   5.542 -0.0282  0.1002  0.0834
  165CHOL    C2 1970   2.502   2.745   5.386 -0.2265  0.1496  0.0138
  166CHOL   ROH 1971   7.059   4.386   3.918  0.1598  0.0219 -0.0277
  166CHOL    R1 1972   6.992   4.441   4.187  0.2158  0.1329 -0.0345
  166CHOL    R2 1973   6.872   4.255   4.352 -0.2334  0.3561 -0.0798
  166CHOL    R3 1974   7.083   4.310   4.514 -0.1338 -0.1178 -0.0352
  166CHOL    R4 1975   6.857   4.271   4.697 -0.2421  0.3444 -0.0808
  166CHOL    R5 1976   6.989   4.444   4.690  0.1314  0.0611 -0.0335
  166CHOL    C1 1977   7.046   4.332   5.050 -0.1535 -0.1072 -0.0395
  166CHOL    C2 1978   7.266   4.520   5.377 -0.2757  0.0914  0.0883
  167CHOL   ROH 1979   6.904   5.642   6.593  0.1545 -0.0212  0.1043
  167CHOL    R1 1980   6.886   5.517   6.339  0.0299  0.0534  0.0746
  167CHOL    R2 1981   7.068   5.329   6.252 -0.0079  0.0758 -0.0744
  167CHOL    R3 1982   6.846   5.178   6.214 -0.0292  0.0904 -0.0024
  167CHOL    R4 1983   7.051   5.052   6.047 -0.0639 -0.0115  0.0485
  167CHOL    R5 1984   6.854   5.118   5.982 -0.0509 -0.0139  0.0281
  167CHOL    C1 1985   6.832   4.749   5.891 -0.1164 -0.0488  0.1878
  167CHOL    C2 1986   6.675   4.424   5.882 -0.2015 -0.0629 -0.0672
  168CHOL   ROH 1987   1.731   5.056   6.688 -0.1022 -0.1310  0.1701
  168CHOL    R1 1988   1.679   5.133   6.421 -0.3408  0.0531  0.2663
  168CHOL    R2 1989   1.761   4.983   6.204 -0.0279  0.4797  0.0767
  168CHOL    R3 1990   1.498   4.996   6.137 -0.0872 -0.0595  0.1555
  168CHOL    R4 1991   1.625   4.856   5.913  0.2147  0.5189 -0.0576
  168CHOL    R5 1992   1.499   5.033   5.900 -0.2179  0.2485  0.1980
  168CHOL    C1 1993   1.298   4.794   5.680  0.3003  0.0355 -0.0619
  168CHOL    C2 1994   0.930   4.792   5.405  0.0045 -0.1441 -0.0323
  169CHOL   ROH 1995   6.498   1.840   5.515 -0.1310  0.1035 -0.2012
  169CHOL    R1 1996   6.600   1.577   5.497 -0.0169  0.1472 -0.2037
  169CHOL    R2 1997   6.454   1.355   5.576  0.1649  0.1010  0.0130
  169CHOL    R3 1998   6.510   1.269   5.324 -0.0306  0.0415 -0.0112
  169CHOL    R4 1999   6.471   1.024   5.479  0.2228  0.0755  0.1086
  169CHOL    R5 2000   6.643   1.073   5.356  0.0872  0.1121 -0.0691
  169CHOL    C1 2001   6.532   0.750   5.187  0.0729  0.0048  0.1415
  169CHOL    C2 2002   6.188   0.646   5.074 -0.2174  0.0489 -0.0199
  170CHOL   ROH 2003   4.220   4.638   3.961  0.0007 -0.0385  0.0137
  170CHOL    R1 2004   4.329   4.669   4.221 -0.2276  0.1512  0.0917
  170CHOL    R2 2005   4.172   4.695   4.446 -0.4370 -0.1591 -0.0048
  170CHOL    R3 2006   4.321   4.486   4.535 -0.0969  0.1064  0.0677
  170CHOL    R4 2007   4.119   4.528   4.744 -0.2866 -0.2741 -0.0423
  170CHOL    R5 2008   4.336   4.520   4.772 -0.2850  0.1223  0.0740
  170CHOL    C1 2009   4.229   4.235   5.001  0.1202 -0.0918  0.0039
  170CHOL    C2 2010   4.074   4.246   5.408 -0.0072  0.0366 -0.1674
  171CHOL   ROH 2011   0.124   3.712   7.003  0.0501  0.2944  0.1442
  171CHOL    R1 2012   0.207   3.914   6.822  0.1439  0.1479  0.0211
  171CHOL    R2 2013   0.309   3.857   6.572 -0.0528 -0.0466 -0.0180
  171CHOL    R3 2014   0.113   4.025   6.489  0.0608  0.1132  0.0327
  171CHOL    R4 2015   0.301   4.013   6.264 -0.0832 -0.1639 -0.0775
  171CHOL    R5 2016   0.229   4.193   6.363  0.1524 -0.0499 -0.1053
  171CHOL    C1 2017   0.112   4.263   6.007  0.0057 -0.0822 -0.0645
  171CHOL    C2 2018   0.045   4.507   5.949 -0.0775 -0.0183 -0.1825
  172CHOL   ROH 2019   2.063   2.272   4.277 -0.0967 -0.0957  0.0783
  172CHOL    R1 2020   2.242   2.236   4.493 -0.1059 -0.2516  0.0606
  172CHOL    R2 2021   2.286   2.431   4.684  0.2143 -0.2191 -0.0409
  172CHOL    R3 2022   2.220   2.232   4.856 -0.0457 -0.0437  0.0678
  172CHOL    R4 2023   2.360   2.430   5.022  0.2115 -0.1346 -0.0396
  172CHOL    R5 2024   2.407   2.217   5.006 -0.0630 -0.2072  0.0745
  172CHOL    C1 2025   2.340   2.242   5.380 -0.0342  0.0793  0.0633
  172CHOL    C2 2026   2.436   2.100   5.680  0.4044  0.3060  0.0332
  173CHOL   ROH 2027   3.284   5.315   4.120  0.2887  0.0462  0.1596
  173CHOL    R1 2028   3.164   5.105   4.267  0.0709  0.0538 -0.0047
  173CHOL    R2 2029   3.251   5.030   4.519 -0.0278 -0.2095 -0.0504
  173CHOL    R3 2030   2.991   5.071   4.585  0.0007 -0.0118 -0.0484
  173CHOL    R4 2031   3.126   5.020   4.841  0.0105  0.1236 -0.0201
  173CHOL    R5 2032   2.950   4.916   4.764 -0.0592  0.1528  0.0871
  173CHOL    C1 2033   2.808   5.052   5.090  0.0596  0.5032 -0.0006
  173CHOL    C2 2034   2.921   5.273   5.277 -0.0429  0.0968 -0.1453
  174CHOL   ROH 2035   0.562   0.301   3.854  0.2292 -0.1896 -0.0876
  174CHOL    R1 2036   0.603   0.141   4.084  0.0593 -0.0850  0.0158
  174CHOL    R2 2037   0.689   0.246   4.325 -0.0823  0.0169  0.0167
  174CHOL    R3 2038   0.467   0.123   4.421 -0.1589  0.0921 -0.0589
  174CHOL    R4 2039   0.650   0.133   4.649 -0.2132  0.0076 -0.0007
  174CHOL    R5 2040   0.551  -0.044   4.571 -0.2591  0.0465 -0.0462
  174CHOL    C1 2041   0.419  -0.048   4.928 -0.3613  0.0728 -0.0817
  174CHOL    C2 2042   0.584  -0.404   5.158  0.1893 -0.1164 -0.0561
  175CHOL   ROH 2043   5.178   5.366   6.488 -0.0150  0.1212  0.0244
  175CHOL    R1 2044   5.163   5.344   6.206 -0.1252  0.0666  0.0360
  175CHOL    R2 2045   4.956   5.452   6.059 -0.0753  0.2062  0.0841
  175CHOL    R3 2046   5.159   5.572   5.923 -0.0203  0.0011 -0.0224
  175CHOL    R4 2047   4.932   5.577   5.738 -0.2824  0.6568  0.2650
  175CHOL    R5 2048   5.130   5.498   5.697 -0.4645  0.3253 -0.0937
  175CHOL    C1 2049   5.108   5.762   5.423 -0.3515  0.7268  0.2702
  175CHOL    C2 2050   5.423   5.982   5.256  0.2638 -0.4111  0.1885
  176CHOL   ROH 2051   2.389   5.430   3.636 -0.0612 -0.1608  0.0890
  176CHOL    R1 2052   2.413   5.639   3.825  0.0747  0.0351 -0.1388
  176CHOL    R2 2053   2.394   5.906   3.756 -0.2780 -0.0444 -0.3585
  176CHOL    R3 2054   2.202   5.909   3.948  0.0379 -0.0397 -0.0327
  176CHOL    R4 2055   2.263   6.191   3.901 -0.2625 -0.0190 -0.3931
  176CHOL    R5 2056   2.265   6.089   4.093  0.1448  0.1443 -0.2940
  176CHOL    C1 2057   2.007   6.360   4.167  0.0432  0.0001 -0.1073
  176CHOL    C2 2058   1.660   6.619   4.297 -0.0592 -0.2686  0.1636
  177CHOL   ROH 2059   5.850   7.496   6.943 -0.0995 -0.2582 -0.0487
  177CHOL    R1 2060   5.963   7.503   6.684  0.0080 -0.0970  0.0020
  177CHOL    R2 2061   5.925   7.301   6.499  0.2661 -0.0871 -0.0617
  177CHOL    R3 2062   5.840   7.506   6.341  0.1553 -0.1245 -0.0526
  177CHOL    R4 2063   5.898   7.286   6.155  0.0698 -0.1593 -0.0449
  177CHOL    R5 2064   5.977   7.489   6.145  0.0465 -0.1511 -0.1295
  177CHOL    C1 2065   5.803   7.469   5.806 -0.1485 -0.2363 -0.0265
  177CHOL    C2 2066   5.666   7.490   5.498 -0.0180 -0.1409 -0.1418
  178CHOL   ROH 2067   5.185   1.657   5.009  0.0241  0.0917  0.0132
  178CHOL    R1 2068   4.903   1.636   5.001  0.0224  0.1532 -0.0915
  178CHOL    R2 2069   4.748   1.638   5.229 -0.0487  0.0293 -0.1402
  178CHOL    R3 2070   4.620   1.841   5.102  0.0306  0.1420 -0.0431
  178CHOL    R4 2071   4.512   1.845   5.375 -0.0203  0.0044 -0.0573
  178CHOL    R5 2072   4.397   1.836   5.190  0.0111  0.1471 -0.0877
  178CHOL    C1 2073   4.256   2.157   5.340  0.0707  0.0958  0.0820
  178CHOL    C2 2074   3.831   2.304   5.410 -0.1821  0.1612 -0.0865
  179CHOL   ROH 2075   0.393   2.727   3.962 -0.2434 -0.0333 -0.0809
  179CHOL    R1 2076   0.401   2.788   4.238 -0.2648  0.0454 -0.0982
  179CHOL    R2 2077   0.189   2.735   4.408 -0.1861 -0.1244 -0.0595
  179CHOL    R3 2078   0.379   2.601   4.550 -0.0322  0.1028 -0.0438
  179CHOL    R4 2079   0.186   2.689   4.751 -0.2525 -0.2591 -0.0767
  179CHOL    R5 2080   0.400   2.725   4.753 -0.2968  0.0651  0.0148
  179CHOL    C1 2081   0.361   2.537   5.083 -0.1467 -0.1242 -0.0719
  179CHOL    C2 2082   0.399   2.821   5.276 -0.0152 -0.2592 -0.2374
  180CHOL   ROH 2083   5.514   4.270   6.574  0.5932 -0.2020  0.0014
  180CHOL    R1 2084   5.464   4.283   6.296  0.2731  0.0516  0.0611
  180CHOL    R2 2085   5.548   4.495   6.140  0.2857  0.1034  0.1125
  180CHOL    R3 2086   5.664   4.299   5.992 -0.0628  0.0950 -0.1584
  180CHOL    R4 2087   5.722   4.546   5.845  0.5476  0.2123  0.2845
  180CHOL    R5 2088   5.628   4.366   5.765  0.1995  0.5476 -0.0659
  180CHOL    C1 2089   5.932   4.392   5.535  0.3730  0.2678  0.1304
  180CHOL    C2 2090   6.124   4.224   5.306  0.1521  0.2121  0.0736
  181CHOL   ROH 2091   1.284   4.392   5.473  0.0855 -0.1322  0.2165
  181CHOL    R1 2092   1.048   4.258   5.392  0.0741 -0.0980  0.1925
  181CHOL    R2 2093   1.024   4.137   5.145 -0.0227  0.1567  0.0733
  181CHOL    R3 2094   0.957   3.919   5.293  0.1013 -0.0169 -0.1205
  181CHOL    R4 2095   0.760   3.925   5.076  0.0172  0.1426 -0.0385
  181CHOL    R5 2096   0.718   3.916   5.290  0.1016 -0.0879 -0.0298
  181CHOL    C1 2097   0.544   3.596   5.175  0.1570 -0.0286 -0.2855
  181CHOL    C2 2098   0.586   3.248   4.998 -0.0504  0.0119  0.1048
  182CHOL   ROH 2099   0.923   7.294   6.399 -0.2550 -0.1676 -0.2005
  182CHOL    R1 2100   0.980   7.259   6.124 -0.0105 -0.1060 -0.1588
  182CHOL    R2 2101   0.826   7.372   5.923  0.0519 -0.2219 -0.2728
  182CHOL    R3 2102   1.065   7.474   5.842  0.0344 -0.0211 -0.0811
  182CHOL    R4 2103   0.886   7.514   5.614  0.1631 -0.1032 -0.1980
  182CHOL    R5 2104   1.080   7.415   5.611  0.2424  0.0439 -0.0864
  182CHOL    C1 2105   1.145   7.693   5.358  0.2115  0.1545  0.0255
  182CHOL    C2 2106   1.147   7.661   5.029  0.0539 -0.1660 -0.2049
  183CHOL   ROH 2107   7.442   1.788   6.557  0.0576 -0.1420  0.0358
  183CHOL    R1 2108   7.526   1.590   6.373 -0.0970 -0.1016 -0.0783
  183CHOL    R2 2109   7.351   1.464   6.200 -0.1777  0.2145 -0.2269
  183CHOL    R3 2110   7.527   1.549   6.011 -0.0209  0.1567 -0.1105
  183CHOL    R4 2111   7.484   1.266   5.950 -0.0888  0.1660 -0.1425
  183CHOL    R5 2112   7.676   1.364   5.981 -0.0677  0.0978 -0.0132
  183CHOL    C1 2113   7.727   1.230   5.628  0.1103  0.0835  0.0159
  183CHOL    C2 2114   7.840   1.327   5.302  0.1855 -0.1786 -0.0425
  184CHOL   ROH 2115   2.286   0.516   4.088 -0.0650  0.0924  0.1549
  184CHOL    R1 2116   2.327   0.571   4.362 -0.1214  0.0231  0.1772
  184CHOL    R2 2117   2.365   0.827   4.459 -0.0112 -0.0149  0.2307
  184CHOL    R3 2118   2.158   0.761   4.622 -0.0992  0.0721  0.1571
  184CHOL    R4 2119   2.220   1.039   4.690 -0.0213  0.0598  0.1569
  184CHOL    R5 2120   2.208   0.872   4.829 -0.1352  0.0727  0.1681
  184CHOL    C1 2121   1.942   1.101   4.978 -0.1097  0.1850  0.0449
  184CHOL    C2 2122   2.069   1.231   5.203  0.0727 -0.1530 -0.2566
  185CHOL   ROH 2123   0.742   2.422   3.950 -0.3513  0.1577  0.0579
  185CHOL    R1 2124   0.665   2.449   4.221 -0.2621  0.0295  0.0974
  185CHOL    R2 2125   0.620   2.231   4.386 -0.0616 -0.0489  0.0532
  185CHOL    R3 2126   0.801   2.356   4.545 -0.0751  0.0178  0.0164
  185CHOL    R4 2127   0.687   2.146   4.714 -0.0037  0.0139  0.0577
  185CHOL    R5 2128   0.699   2.358   4.762 -0.0510  0.0226  0.0268
  185CHOL    C1 2129   0.896   2.214   5.055  0.0173  0.1132  0.0257
  185CHOL    C2 2130   0.833   2.004   5.232  0.2147 -0.0608  0.0344
  186CHOL   ROH 2131   5.616   7.796   6.006  0.5380 -0.2929  0.0563
  186CHOL    R1 2132   5.404   7.656   6.131  0.3692 -0.1044 -0.0129
  186CHOL    R2 2133   5.379   7.381   6.118  0.1772 -0.0931  0.0556
  186CHOL    R3 2134   5.370   7.402   6.389  0.0496 -0.0073  0.0454
  186CHOL    R4 2135   5.151   7.219   6.321  0.1120 -0.0649  0.0049
  186CHOL    R5 2136   5.136   7.400   6.441  0.0265 -0.0292 -0.0605
  186CHOL    C1 2137   5.010   7.143   6.693 -0.0458  0.0321 -0.0341
  186CHOL    C2 2138   5.123   6.896   7.041  0.0105  0.2443  0.0046
  187CHOL   ROH 2139   0.463   6.668   4.332  0.0764 -0.2208  0.3395
  187CHOL    R1 2140   0.642   6.875   4.403  0.1905 -0.2862  0.2470
  187CHOL    R2 2141   0.914   6.834   4.430  0.2106 -0.3601 -0.0126
  187CHOL    R3 2142   0.930   7.039   4.252  0.0928 -0.3065  0.0379
  187CHOL    R4 2143   1.209   6.972   4.314  0.1279 -0.1712 -0.0005
  187CHOL    R5 2144   1.116   7.169   4.327  0.0268 -0.2262  0.0543
  187CHOL    C1 2145   1.396   7.245   4.079 -0.0309 -0.0110  0.0539
  187CHOL    C2 2146   1.712   7.086   4.080 -0.2392 -0.2486  0.1783
  188CHOL   ROH 2147   1.441   0.475   3.796 -0.1078  0.1260 -0.1012
  188CHOL    R1 2148   1.372   0.549   4.060 -0.0648  0.1045 -0.0837
  188CHOL    R2 2149   1.131   0.478   4.176 -0.0282  0.0577 -0.0347
  188CHOL    R3 2150   1.292   0.376   4.371  0.0318  0.0792 -0.0728
  188CHOL    R4 2151   1.037   0.429   4.505  0.0675  0.0724 -0.0047
  188CHOL    R5 2152   1.233   0.500   4.567  0.0801  0.0874 -0.0640
  188CHOL    C1 2153   1.132   0.305   4.879  0.1795  0.1012 -0.0230
  188CHOL    C2 2154   0.943   0.435   5.049 -0.0568 -0.1588  0.1593
  189CHOL   ROH 2155   6.913   2.928   4.505 -0.2493 -0.2883 -0.0978
  189CHOL    R1 2156   7.001   2.929   4.774  0.0290 -0.4408 -0.1844
  189CHOL    R2 2157   6.845   3.026   4.982  0.4583 -0.0204 -0.0420
  189CHOL    R3 2158   6.892   2.780   5.088 -0.0183 -0.1245 -0.0459
  189CHOL    R4 2159   6.861   2.955   5.319  0.2934 -0.0639 -0.0414
  189CHOL    R5 2160   7.029   2.823   5.279  0.0520 -0.3879 -0.0316
  189CHOL    C1 2161   6.916   2.683   5.615 -0.2501 -0.1869 -0.0447
  189CHOL    C2 2162   6.797   2.856   5.922  0.1066 -0.1740 -0.0523
  190CHOL   ROH 2163   0.942  -0.010   6.555  0.0531  0.1463  0.0133
  190CHOL    R1 2164   1.021  -0.052   6.286 -0.1781  0.0827 -0.0484
  190CHOL    R2 2165   0.868   0.030   6.071 -0.1421  0.4778  0.0615
  190CHOL    R3 2166   1.097   0.156   5.997  0.0831  0.0468 -0.0063
  190CHOL    R4 2167   0.929   0.164   5.758 -0.0067  0.4456  0.0741
  190CHOL    R5 2168   1.132   0.089   5.770 -0.1472  0.0373 -0.0371
  190CHOL    C1 2169   1.179   0.361   5.507  0.2834  0.0222  0.0178
  190CHOL    C2 2170   1.412   0.591   5.255  0.0750 -0.2732  0.0992
  191CHOL   ROH 2171   3.642   2.528   6.792 -0.1829  0.2977 -0.1956
  191CHOL    R1 2172   3.701   2.465   6.522 -0.1980  0.1291 -0.1605
  191CHOL    R2 2173   3.780   2.213   6.442 -0.0823  0.1099  0.0125
  191CHOL    R3 2174   3.572   2.237   6.270 -0.1255 -0.1255  0.0275
  191CHOL    R4 2175   3.777   2.093   6.118  0.0026  0.0399  0.0370
  191CHOL    R5 2176   3.675   2.275   6.057 -0.1810 -0.0682  0.0097
  191CHOL    C1 2177   3.579   2.046   5.768  0.0115 -0.2219  0.0654
  191CHOL    C2 2178   3.410   1.960   5.429  0.0673  0.0902 -0.2076
  192CHOL   ROH 2179   2.563   4.462   6.132  0.1238 -0.3828 -0.2889
  192CHOL    R1 2180   2.607   4.640   5.917  0.1497 -0.1582 -0.1019
  192CHOL    R2 2181   2.423   4.677   5.714  0.2319 -0.0479 -0.1550
  192CHOL    R3 2182   2.446   4.938   5.783  0.0842 -0.0994  0.1010
  192CHOL    R4 2183   2.384   4.942   5.496  0.1132  0.1341  0.0849
  192CHOL    R5 2184   2.553   5.040   5.594  0.0545  0.1344  0.2017
  192CHOL    C1 2185   2.383   5.343   5.435 -0.0946  0.1919  0.4649
  192CHOL    C2 2186   2.641   5.644   5.273  0.0698 -0.6520  0.2473
  193CHOL   ROH 2187   3.889   6.945   7.072  0.3229 -0.2747  0.1570
  193CHOL    R1 2188   4.084   6.903   6.872  0.1962 -0.1461  0.0041
  193CHOL    R2 2189   4.065   7.015   6.620  0.0793  0.0920  0.1144
  193CHOL    R3 2190   4.313   7.110   6.678  0.1403 -0.0299  0.0619
  193CHOL    R4 2191   4.262   7.197   6.402  0.1421 -0.0327  0.0648
  193CHOL    R5 2192   4.435   7.086   6.474  0.0952 -0.1145  0.0461
  193CHOL    C1 2193   4.610   7.393   6.331  0.2360 -0.2197 -0.0133
  193CHOL    C2 2194   4.808   7.499   6.002 -0.2264  0.1826 -0.1698
  194CHOL   ROH 2195   6.186   7.320   4.207 -0.0679 -0.2055 -0.1720
  194CHOL    R1 2196   6.120   7.253   4.474 -0.1189 -0.1493 -0.1710
  194CHOL    R2 2197   6.311   7.206   4.668 -0.1564 -0.2256 -0.1562
  194CHOL    R3 2198   6.174   7.397   4.804 -0.0721 -0.1474 -0.1786
  194CHOL    R4 2199   6.373   7.297   4.996 -0.0277 -0.1263 -0.2063
  194CHOL    R5 2200   6.157   7.310   5.027 -0.0181 -0.0692 -0.1410
  194CHOL    C1 2201   6.280   7.529   5.315  0.1265  0.0050 -0.2565
  194CHOL    C2 2202   6.368   7.502   5.789 -0.1351 -0.0379 -0.1288
  195CHOL   ROH 2203   5.314   0.855   4.156  0.3404 -0.0523 -0.0313
  195CHOL    R1 2204   5.479   0.736   4.353  0.3420  0.0752  0.0484
  195CHOL    R2 2205   5.611   0.883   4.546  0.0549  0.1763  0.1893
  195CHOL    R3 2206   5.483   0.714   4.716  0.1122 -0.0126  0.0443
  195CHOL    R4 2207   5.750   0.747   4.832  0.0075  0.1421  0.1943
  195CHOL    R5 2208   5.651   0.559   4.784  0.1921  0.0934  0.0571
  195CHOL    C1 2209   5.710   0.509   5.158  0.0338 -0.0551  0.0611
  195CHOL    C2 2210   5.652   0.653   5.494 -0.1119  0.1671 -0.1348
  196CHOL   ROH 2211   6.923   6.428   6.778 -0.3250  0.0593  0.0144
  196CHOL    R1 2212   6.980   6.541   6.524 -0.1899 -0.0318  0.0057
  196CHOL    R2 2213   7.237   6.568   6.428 -0.1569 -0.1813  0.0869
  196CHOL    R3 2214   7.138   6.431   6.215 -0.1440 -0.1776  0.0750
  196CHOL    R4 2215   7.390   6.545   6.119 -0.1858 -0.0327  0.0586
  196CHOL    R5 2216   7.194   6.566   6.026 -0.2281 -0.0919  0.0954
  196CHOL    C1 2217   7.386   6.402   5.740 -0.1905  0.0573  0.0309
  196CHOL    C2 2218   7.484   6.025   5.635  0.3281 -0.0355 -0.4612
  197CHOL   ROH 2219   5.636   5.684   4.110 -0.0389  0.2503  0.1113
  197CHOL    R1 2220   5.595   5.698   4.390 -0.0201  0.0887  0.1236
  197CHOL    R2 2221   5.756   5.566   4.571 -0.0024 -0.0125  0.0389
  197CHOL    R3 2222   5.782   5.814   4.680 -0.0023 -0.0719  0.1764
  197CHOL    R4 2223   5.863   5.631   4.894  0.2945 -0.1740 -0.0231
  197CHOL    R5 2224   5.712   5.788   4.907  0.2391 -0.2486  0.2323
  197CHOL    C1 2225   5.949   5.902   5.183  0.4675 -0.3239  0.0700
  197CHOL    C2 2226   6.218   5.777   5.435  0.0943  0.1706 -0.1096
  198CHOL   ROH 2227   3.831   0.489   4.287 -0.0441  0.0612 -0.0287
  198CHOL    R1 2228   3.970   0.531   4.529  0.0551 -0.0459 -0.0681
  198CHOL    R2 2229   3.840   0.562   4.772  0.1422  0.1494 -0.0546
  198CHOL    R3 2230   4.004   0.358   4.848 -0.0680 -0.0181 -0.0366
  198CHOL    R4 2231   3.937   0.498   5.097  0.3808  0.3345 -0.0854
  198CHOL    R5 2232   4.137   0.452   5.023  0.2524 -0.0257 -0.2589
  198CHOL    C1 2233   4.147   0.270   5.358  0.3224  0.2849 -0.0865
  198CHOL    C2 2234   4.142   0.005   5.655 -0.1722  0.0495  0.0831
  199CHOL   ROH 2235   7.414   5.626   6.736  0.0173  0.0145 -0.1761
  199CHOL    R1 2236   7.382   5.507   6.481 -0.0137 -0.1382 -0.1023
  199CHOL    R2 2237   7.475   5.625   6.249 -0.2295 -0.1729 -0.2096
  199CHOL    R3 2238   7.601   5.387   6.217 -0.0460 -0.0849 -0.1530
  199CHOL    R4 2239   7.673   5.542   5.979 -0.2309 -0.1138 -0.2286
  199CHOL    R5 2240   7.585   5.343   5.982 -0.0706 -0.1842 -0.1326
  199CHOL    C1 2241   7.907   5.269   5.791 -0.0593  0.0032 -0.1866
  199CHOL    C2 2242   7.822   5.065   5.532  0.1747 -0.0594 -0.1141
  200CHOL   ROH 2243   4.571   4.111   6.580 -0.1417 -0.1460  0.1170
  200CHOL    R1 2244   4.475   4.165   6.318 -0.0981  0.0306  0.1363
  200CHOL    R2 2245   4.535   4.399   6.184  0.1228  0.0202  0.2105
  200CHOL    R3 2246   4.622   4.228   5.992 -0.0455 -0.0029  0.1536
  200CHOL    R4 2247   4.539   4.467   5.845  0.0761  0.0814  0.2222
  200CHOL    R5 2248   4.473   4.263   5.808 -0.0722  0.1329  0.2007
  200CHOL    C1 2249   4.623   4.345   5.467 -0.1091  0.0953  0.1756
  200CHOL    C2 2250   4.707   4.481   5.121 -0.1902 -0.0260 -0.2113
  201CHOL   ROH 2251   1.031   5.686   3.622 -0.0451 -0.3358 -0.1492
  201CHOL    R1 2252   1.197   5.734   3.846 -0.0897 -0.1621 -0.1516
  201CHOL    R2 2253   1.115   5.885   4.062 -0.2240 -0.1984 -0.1751
  201CHOL    R3 2254   1.186   5.664   4.203 -0.0395 -0.1202 -0.1419
  201CHOL    R4 2255   1.140   5.870   4.407 -0.2115 -0.1280 -0.1729
  201CHOL    R5 2256   1.320   5.748   4.383 -0.1093  0.0173 -0.1539
  201CHOL    C1 2257   1.221   5.654   4.740 -0.0310 -0.0136 -0.1404
  201CHOL    C2 2258   1.225   5.489   5.102 -0.0149 -0.1521 -0.2826
  202CHOL   ROH 2259   3.463   6.337   6.563 -0.0551  0.0200 -0.0185
  202CHOL    R1 2260   3.739   6.305   6.511 -0.0285  0.0690  0.0925
  202CHOL    R2 2261   3.849   6.063   6.436  0.0520  0.0780  0.1867
  202CHOL    R3 2262   3.946   6.209   6.227  0.1011  0.0526  0.1908
  202CHOL    R4 2263   4.094   5.956   6.216  0.0383  0.0120  0.2029
  202CHOL    R5 2264   4.179   6.156   6.221  0.0895 -0.0078  0.2064
  202CHOL    C1 2265   4.327   6.030   5.893  0.0764 -0.0504  0.2163
  202CHOL    C2 2266   4.558   5.811   5.588 -0.0273  0.1495 -0.0553
  203CHOL   ROH 2267   3.357   3.494   6.701 -0.0878  0.3132 -0.1995
  203CHOL    R1 2268   3.216   3.469   6.456 -0.0940  0.1428 -0.1804
  203CHOL    R2 2269   3.343   3.416   6.216 -0.0909  0.0526 -0.1618
  203CHOL    R3 2270   3.167   3.210   6.205 -0.0307 -0.0053 -0.0410
  203CHOL    R4 2271   3.298   3.208   5.944 -0.0190 -0.1341 -0.0325
  203CHOL    R5 2272   3.083   3.214   5.981 -0.0210 -0.1722 -0.0475
  203CHOL    C1 2273   3.105   2.894   5.775  0.0795 -0.2972  0.1561
  203CHOL    C2 2274   2.992   2.807   5.414 -0.2400 -0.0104  0.2109
  204CHOL   ROH 2275   4.984   7.661   4.121  0.0182 -0.2364  0.0149
  204CHOL    R1 2276   4.883   7.720   4.378 -0.0273 -0.2223 -0.0050
  204CHOL    R2 2277   4.860   7.530   4.577  0.0744 -0.1866  0.0468
  204CHOL    R3 2278   5.007   7.709   4.720 -0.0282 -0.0584  0.0025
  204CHOL    R4 2279   4.841   7.572   4.920 -0.0462 -0.0132  0.0200
  204CHOL    R5 2280   4.857   7.787   4.889 -0.1099 -0.0194 -0.0861
  204CHOL    C1 2281   4.968   7.764   5.253 -0.2128  0.2082 -0.0371
  204CHOL    C2 2282   4.663   7.806   5.564  0.0610  0.1293  0.0746
  205CHOL   ROH 2283   4.220   3.388   6.394  0.0051  0.1094 -0.0027
  205CHOL    R1 2284   4.366   3.286   6.174  0.0264  0.1833 -0.0240
  205CHOL    R2 2285   4.245   3.158   5.961  0.0603  0.1144 -0.0085
  205CHOL    R3 2286   4.377   3.345   5.815 -0.0612  0.1871 -0.0246
  205CHOL    R4 2287   4.279   3.154   5.617  0.1389  0.0704  0.0002
  205CHOL    R5 2288   4.485   3.221   5.641  0.0753  0.2404  0.0261
  205CHOL    C1 2289   4.423   3.327   5.280  0.0706  0.1131 -0.0097
  205CHOL    C2 2290   4.398   3.338   4.787  0.0790 -0.3748 -0.0213
  206CHOL   ROH 2291   1.975   7.006   5.871  0.0671  0.1642 -0.0733
  206CHOL    R1 2292   1.848   7.077   5.628 -0.0012  0.0720 -0.0659
  206CHOL    R2 2293   1.962   7.027   5.381  0.0059  0.1252 -0.0770
  206CHOL    R3 2294   1.725   6.902   5.334  0.0769 -0.0240 -0.0410
  206CHOL    R4 2295   1.848   6.931   5.069  0.0031  0.0731 -0.0595
  206CHOL    R5 2296   1.649   6.996   5.127 -0.0257 -0.0608 -0.0174
  206CHOL    C1 2297   1.560   6.758   4.843  0.0681 -0.0973 -0.0155
  206CHOL    C2 2298   1.263   6.805   4.791 -0.1574  0.1677  0.3634
  207CHOL   ROH 2299   2.932   0.212   7.227  0.1293  0.0081  0.1517
  207CHOL    R1 2300   3.004   0.162   6.958  0.0435  0.0591  0.1193
  207CHOL    R2 2301   3.214   0.291   6.834  0.0331  0.0482  0.0923
  207CHOL    R3 2302   3.297   0.038   6.781 -0.0305  0.0443  0.0062
  207CHOL    R4 2303   3.418   0.201   6.570  0.0217  0.0865  0.0696
  207CHOL    R5 2304   3.295   0.023   6.542 -0.0235  0.1283  0.0008
  207CHOL    C1 2305   3.614  -0.089   6.367 -0.0446  0.1052 -0.0243
  207CHOL    C2 2306   3.969  -0.172   6.088  0.2604 -0.0741 -0.1547
  208CHOL   ROH 2307   2.743   1.261   3.845 -0.0628 -0.0443 -0.1056
  208CHOL    R1 2308   2.751   1.274   4.128  0.0004 -0.1201 -0.1029
  208CHOL    R2 2309   2.642   1.484   4.270  0.2313 -0.0414 -0.0301
  208CHOL    R3 2310   2.509   1.285   4.399  0.0562  0.0559 -0.0608
  208CHOL    R4 2311   2.619   1.452   4.614  0.3094 -0.1506 -0.0350
  208CHOL    R5 2312   2.645   1.237   4.591  0.0647 -0.1681 -0.1249
  208CHOL    C1 2313   2.480   1.247   4.935  0.1905 -0.1228 -0.0667
  208CHOL    C2 2314   2.629   1.372   5.302  0.1368 -0.1600  0.1225
  209CHOL   ROH 2315   1.420   3.308   7.047  0.0151  0.1158 -0.1555
  209CHOL    R1 2316   1.390   3.234   6.775  0.1362  0.0475 -0.1505
  209CHOL    R2 2317   1.157   3.278   6.633  0.1549 -0.1091 -0.2271
  209CHOL    R3 2318   1.325   3.405   6.461  0.1340 -0.0498 -0.2046
  209CHOL    R4 2319   1.068   3.396   6.321  0.1517 -0.1622 -0.2464
  209CHOL    R5 2320   1.259   3.326   6.244  0.1970 -0.0908 -0.2124
  209CHOL    C1 2321   1.174   3.584   5.977  0.1301 -0.1375 -0.2365
  209CHOL    C2 2322   0.903   3.550   5.686 -0.2408  0.1912 -0.0601
  210CHOL   ROH 2323   4.656   3.681   6.386 -0.0435  0.0255 -0.1422
  210CHOL    R1 2324   4.629   3.649   6.106 -0.0905  0.3131 -0.1755
  210CHOL    R2 2325   4.740   3.824   5.925  0.3144  0.2338 -0.0264
  210CHOL    R3 2326   4.851   3.598   5.822 -0.1626  0.0626 -0.1863
  210CHOL    R4 2327   4.878   3.797   5.609  0.3693  0.1916  0.0024
  210CHOL    R5 2328   4.787   3.600   5.592 -0.0774  0.4099 -0.2064
  210CHOL    C1 2329   5.062   3.569   5.329 -0.0465  0.0061 -0.1309
  210CHOL    C2 2330   4.913   3.572   4.940  0.3905  0.1796 -0.2573
  211CHOL   ROH 2331   5.575   3.164   6.287  0.0687  0.0459  0.1004
  211CHOL    R1 2332   5.673   3.088   6.033  0.2011  0.0173  0.1586
  211CHOL    R2 2333   5.820   2.857   5.993 -0.0985 -0.1864  0.1986
  211CHOL    R3 2334   5.629   2.807   5.806 -0.0010  0.1813 -0.0083
  211CHOL    R4 2335   5.865   2.662   5.711 -0.0860 -0.0205  0.0854
  211CHOL    R5 2336   5.748   2.807   5.598  0.1779  0.2070  0.0928
  211CHOL    C1 2337   5.713   2.502   5.371  0.0129  0.4213 -0.1749
  211CHOL    C2 2338   5.386   2.446   5.205  0.2795  0.2895 -0.1734
  212CHOL   ROH 2339   0.042   3.047   4.068  0.1766  0.1839 -0.1871
  212CHOL    R1 2340   0.121   3.169   4.311  0.1869  0.0482 -0.1220
  212CHOL    R2 2341  -0.060   3.265   4.496  0.1980  0.0414 -0.1126
  212CHOL    R3 2342   0.077   3.104   4.666  0.1054 -0.0843 -0.1546
  212CHOL    R4 2343  -0.064   3.294   4.840  0.2620  0.0008 -0.1079
  212CHOL    R5 2344   0.149   3.251   4.841  0.2360 -0.1561 -0.1434
  212CHOL    C1 2345   0.062   3.159   5.201  0.2124 -0.1407 -0.1445
  212CHOL    C2 2346   0.180   3.303   5.528  0.1581 -0.1278  0.1092
  213CHOL   ROH 2347   3.599   3.957   6.954  0.0444  0.0155  0.0073
  213CHOL    R1 2348   3.507   4.039   6.699  0.3298  0.0019 -0.1038
  213CHOL    R2 2349   3.614   3.942   6.464  0.2553 -0.4025  0.0196
  213CHOL    R3 2350   3.354   3.881   6.408  0.1510  0.0698 -0.0469
  213CHOL    R4 2351   3.498   3.842   6.154  0.2168 -0.5383  0.0774
  213CHOL    R5 2352   3.321   3.966   6.186  0.4524 -0.1245 -0.1703
  213CHOL    C1 2353   3.187   3.727   5.921  0.0965 -0.1741  0.0485
  213CHOL    C2 2354   3.385   3.705   5.647 -0.0254  0.0964 -0.0005
  214CHOL   ROH 2355   5.474   3.550   4.096  0.1775 -0.0099  0.1146
  214CHOL    R1 2356   5.520   3.373   4.312  0.0233 -0.1450  0.0397
  214CHOL    R2 2357   5.541   3.460   4.574  0.1973 -0.2622  0.0683
  214CHOL    R3 2358   5.345   3.277   4.617 -0.0150 -0.0437  0.0495
  214CHOL    R4 2359   5.445   3.343   4.885  0.1960 -0.3287  0.0426
  214CHOL    R5 2360   5.427   3.143   4.798 -0.0959 -0.2570 -0.0686
  214CHOL    C1 2361   5.206   3.103   5.106 -0.0040 -0.1622  0.0100
  214CHOL    C2 2362   4.898   3.135   5.360 -0.1060  0.2385  0.2142
  215CHOL   ROH 2363   6.840   1.336   3.927  0.0829  0.2828  0.0745
  215CHOL    R1 2364   6.885   1.262   4.197  0.0409  0.2846  0.0813
  215CHOL    R2 2365   7.071   1.071   4.271 -0.0997  0.1560  0.0954
  215CHOL    R3 2366   7.163   1.270   4.431  0.0594  0.1057  0.0688
  215CHOL    R4 2367   7.290   1.027   4.534 -0.1580  0.0044  0.1198
  215CHOL    R5 2368   7.174   1.172   4.649 -0.0459  0.1281  0.0878
  215CHOL    C1 2369   7.504   1.188   4.838 -0.0425 -0.1310  0.1091
  215CHOL    C2 2370   7.443   1.188   5.122  0.3932 -0.2857 -0.0602
  216CHOL   ROH 2371   7.230   7.590   6.762 -0.2477 -0.1847 -0.1485
  216CHOL    R1 2372   7.336   7.490   6.519 -0.1235 -0.0723 -0.1424
  216CHOL    R2 2373   7.185   7.470   6.289 -0.0537 -0.1227 -0.1827
  216CHOL    R3 2374   7.389   7.615   6.181 -0.1173  0.0257 -0.1059
  216CHOL    R4 2375   7.201   7.575   5.960  0.0892 -0.3000 -0.2342
  216CHOL    R5 2376   7.414   7.527   5.960  0.1441 -0.0822 -0.0391
  216CHOL    C1 2377   7.401   7.772   5.667  0.1127 -0.2640 -0.1919
  216CHOL    C2 2378   7.200   7.793   5.348 -0.1191 -0.1403  0.2436
  217CHOL   ROH 2379   4.726   2.962   3.766  0.1595 -0.0319 -0.0059
  217CHOL    R1 2380   4.821   2.860   4.012  0.2520  0.0262 -0.0167
  217CHOL    R2 2381   4.672   2.866   4.243  0.3363  0.0799  0.0412
  217CHOL    R3 2382   4.724   2.599   4.246  0.3381  0.0810  0.0791
  217CHOL    R4 2383   4.588   2.653   4.502 -0.1597  0.0077 -0.1665
  217CHOL    R5 2384   4.782   2.554   4.475 -0.1016  0.0227  0.1833
  217CHOL    C1 2385   4.589   2.278   4.656 -0.4467 -0.0334 -0.2519
  217CHOL    C2 2386   4.564   2.303   4.986  0.0204 -0.4504 -0.3198
  218CHOL   ROH 2387   2.474   0.898   6.817 -0.1708 -0.0705 -0.0817
  218CHOL    R1 2388   2.395   0.884   6.546 -0.1081 -0.0158 -0.1031
  218CHOL    R2 2389   2.424   1.097   6.372  0.0218 -0.0123 -0.0791
  218CHOL    R3 2390   2.557   0.914   6.221 -0.0140 -0.0539 -0.0598
  218CHOL    R4 2391   2.557   1.159   6.059  0.1327 -0.0376 -0.0369
  218CHOL    R5 2392   2.489   0.961   5.996  0.0667 -0.0032 -0.0741
  218CHOL    C1 2393   2.760   1.023   5.736  0.1637 -0.0913  0.0058
  218CHOL    C2 2394   2.820   0.700   5.594 -0.2515  0.2343 -0.2057
  219CHOL   ROH 2395   1.758   6.902   6.689 -0.0050  0.2363 -0.0633
  219CHOL    R1 2396   1.709   6.719   6.479 -0.1357  0.1903  0.0069
  219CHOL    R2 2397   1.611   6.798   6.233  0.0112  0.1801 -0.0549
  219CHOL    R3 2398   1.830   6.666   6.140 -0.0962 -0.0886  0.0620
  219CHOL    R4 2399   1.656   6.695   5.906  0.0958  0.2042 -0.0513
  219CHOL    R5 2400   1.742   6.510   5.981 -0.1995  0.0660 -0.0364
  219CHOL    C1 2401   1.887   6.512   5.629  0.0442 -0.0341  0.0606
  219CHOL    C2 2402   2.098   6.570   5.279  0.0330  0.3261 -0.3629
  220CHOL   ROH 2403   2.875  -0.407   5.145 -0.1761  0.2188  0.0192
  220CHOL    R1 2404   2.880  -0.154   5.274 -0.0278  0.2445 -0.0357
  220CHOL    R2 2405   3.047  -0.099   5.487 -0.0608  0.1631  0.0096
  220CHOL    R3 2406   3.125   0.109   5.330  0.1552  0.0712 -0.0079
  220CHOL    R4 2407   3.214   0.182   5.600  0.0917  0.0708  0.0165
  220CHOL    R5 2408   3.091   0.302   5.467  0.2332  0.1288 -0.0668
  220CHOL    C1 2409   3.385   0.540   5.518  0.3831 -0.0692  0.0042
  220CHOL    C2 2410   3.581   0.810   5.286 -0.2263 -0.1353  0.1833
  221CHOL   ROH 2411  -0.058   2.817   7.018 -0.1054 -0.1264 -0.0814
  221CHOL    R1 2412  -0.030   2.708   6.758 -0.0095 -0.1472 -0.0627
  221CHOL    R2 2413  -0.147   2.823   6.536 -0.0380 -0.2396 -0.0943
  221CHOL    R3 2414   0.107   2.817   6.440 -0.0204 -0.1179 -0.0578
  221CHOL    R4 2415  -0.049   2.942   6.226 -0.0411 -0.1372 -0.0567
  221CHOL    R5 2416   0.082   2.769   6.206  0.0323 -0.0817 -0.0722
  221CHOL    C1 2417   0.246   3.005   5.955 -0.0263  0.0367 -0.0006
  221CHOL    C2 2418   0.133   2.884   5.665  0.2048 -0.2844 -0.1783
  222CHOL   ROH 2419   3.791   1.104   4.122 -0.1375  0.0983  0.0532
  222CHOL    R1 2420   3.785   0.985   4.379  0.2184 -0.0727 -0.0138
  222CHOL    R2 2421   3.993   1.007   4.558  0.1603  0.4545 -0.0166
  222CHOL    R3 2422   3.798   1.099   4.724 -0.1267 -0.2199  0.0567
  222CHOL    R4 2423   4.029   1.049   4.899  0.2086  0.6643 -0.0439
  222CHOL    R5 2424   3.827   0.971   4.925  0.4712 -0.1007  0.0792
  222CHOL    C1 2425   3.867   1.160   5.254 -0.0327  0.1535  0.0089
  222CHOL    C2 2426   3.901   1.141   5.593 -0.2062 -0.0388  0.1438
  223CHOL   ROH 2427   7.003   3.495   7.087  0.1440  0.1222 -0.1135
  223CHOL    R1 2428   6.871   3.515   6.837  0.1203  0.2382 -0.0937
  223CHOL    R2 2429   6.980   3.648   6.621  0.2542  0.0559 -0.1483
  223CHOL    R3 2430   6.935   3.411   6.495 -0.0716  0.0781 -0.0818
  223CHOL    R4 2431   6.965   3.607   6.278  0.2300 -0.0345 -0.1355
  223CHOL    R5 2432   6.799   3.469   6.307  0.0309  0.2126 -0.1112
  223CHOL    C1 2433   6.915   3.361   5.960 -0.0898 -0.0664 -0.0656
  223CHOL    C2 2434   7.071   3.208   5.679  0.1286 -0.0250  0.0232
  224CHOL   ROH 2435   0.488   2.112   7.169  0.0668  0.2047  0.1516
  224CHOL    R1 2436   0.511   2.171   6.893 -0.1394  0.0420  0.0993
  224CHOL    R2 2437   0.301   2.271   6.745 -0.1638  0.2334  0.2702
  224CHOL    R3 2438   0.480   2.465   6.682  0.0203 -0.0189 -0.0133
  224CHOL    R4 2439   0.323   2.426   6.437 -0.5094  0.2621  0.2546
  224CHOL    R5 2440   0.540   2.418   6.454 -0.4705 -0.0695 -0.1484
  224CHOL    C1 2441   0.505   2.699   6.198 -0.5378  0.0419 -0.0207
  224CHOL    C2 2442   0.680   2.804   5.850 -0.1407  0.3174  0.2516
  225CHOL   ROH 2443   3.170   5.771   6.731 -0.0789  0.0529 -0.0805
  225CHOL    R1 2444   3.345   5.875   6.534  0.0007  0.0473 -0.0131
  225CHOL    R2 2445   3.492   5.712   6.366  0.0759  0.0418  0.0555
  225CHOL    R3 2446   3.373   5.861   6.171  0.1515  0.0288 -0.0011
  225CHOL    R4 2447   3.627   5.773   6.053  0.0682 -0.2113  0.0013
  225CHOL    R5 2448   3.555   5.978   6.067  0.2175 -0.1527 -0.0911
  225CHOL    C1 2449   3.594   5.947   5.689  0.1346 -0.3708 -0.0833
  225CHOL    C2 2450   3.744   6.164   5.323  0.2777  0.0734 -0.1518
  226CHOL   ROH 2451   2.796   2.792   3.875  0.2378  0.1065 -0.0470
  226CHOL    R1 2452   2.894   2.912   4.111  0.0463  0.1049  0.0321
  226CHOL    R2 2453   2.728   3.040   4.293 -0.1531 -0.2596  0.1018
  226CHOL    R3 2454   2.845   2.870   4.469  0.0969 -0.1930  0.0085
  226CHOL    R4 2455   2.706   3.067   4.636 -0.1101 -0.4047  0.1186
  226CHOL    R5 2456   2.917   3.011   4.649 -0.0271 -0.1619  0.0439
  226CHOL    C1 2457   2.803   2.924   5.002  0.1495 -0.4267  0.0408
  226CHOL    C2 2458   2.674   3.187   5.199  0.0071  0.0728  0.1683
  227CHOL   ROH 2459   5.115   2.937   6.953 -0.1350  0.0838 -0.0048
  227CHOL    R1 2460   5.021   2.936   6.685 -0.1643 -0.0084  0.0062
  227CHOL    R2 2461   5.191   2.915   6.468 -0.1825 -0.0010 -0.0054
  227CHOL    R3 2462   5.030   2.706   6.403 -0.1204 -0.0698  0.0563
  227CHOL    R4 2463   5.203   2.742   6.169 -0.3781  0.1602 -0.1102
  227CHOL    R5 2464   4.985   2.736   6.170 -0.3796  0.0247  0.1124
  227CHOL    C1 2465   5.059   2.445   5.934 -0.4337  0.1895 -0.1134
  227CHOL    C2 2466   5.291   2.415   5.709  0.0437  0.0010 -0.0052
  228CHOL   ROH 2467   0.888   0.405   6.845  0.3015  0.0154 -0.0528
  228CHOL    R1 2468   0.680   0.355   6.659  0.2778 -0.0859 -0.0010
  228CHOL    R2 2469   0.584   0.549   6.487  0.0697 -0.1015  0.0893
  228CHOL    R3 2470   0.641   0.362   6.298  0.1558  0.0014  0.0139
  228CHOL    R4 2471   0.481   0.564   6.157 -0.0652 -0.0901  0.1326
  228CHOL    R5 2472   0.442   0.350   6.165  0.1170 -0.1252  0.0849
  228CHOL    C1 2473   0.474   0.397   5.788 -0.0630  0.0130  0.0870
  228CHOL    C2 2474   0.693   0.581   5.613 -0.1200 -0.1109  0.3292
  229CHOL   ROH 2475   0.709   1.686   7.012  0.2112  0.0571  0.1348
  229CHOL    R1 2476   0.756   1.776   6.748  0.0930 -0.2217  0.0141
  229CHOL    R2 2477   0.580   1.727   6.540 -0.2823  0.0220  0.2572
  229CHOL    R3 2478   0.591   1.997   6.511  0.2831 -0.0070  0.0801
  229CHOL    R4 2479   0.506   1.896   6.249 -0.3001  0.0121  0.2561
  229CHOL    R5 2480   0.674   2.029   6.289  0.0587 -0.3318 -0.0555
  229CHOL    C1 2481   0.473   2.249   6.051  0.2202 -0.0208  0.0892
  229CHOL    C2 2482   0.269   2.380   5.842 -0.0081 -0.0549  0.0723
  230CHOL   ROH 2483   0.148   5.409   3.986  0.3200  0.0846 -0.1062
  230CHOL    R1 2484   0.294   5.516   4.203  0.1705  0.0530  0.0129
  230CHOL    R2 2485   0.189   5.705   4.375  0.0313 -0.0122  0.0051
  230CHOL    R3 2486   0.261   5.526   4.566 -0.0506 -0.0535 -0.0035
  230CHOL    R4 2487   0.378   5.779   4.655 -0.0255 -0.0917  0.0640
  230CHOL    R5 2488   0.483   5.591   4.627 -0.0553 -0.1058  0.0630
  230CHOL    C1 2489   0.556   5.654   4.997 -0.1353 -0.1767  0.0901
  230CHOL    C2 2490   0.868   5.834   5.176 -0.5357  0.1806  0.1054
  231CHOL   ROH 2491   0.495   4.941   6.966  0.1328 -0.1263 -0.0058
  231CHOL    R1 2492   0.410   4.846   6.713 -0.0042 -0.2632  0.0915
  231CHOL    R2 2493   0.568   4.859   6.487 -0.2690 -0.0298 -0.0816
  231CHOL    R3 2494   0.518   4.593   6.475  0.1164 -0.1126 -0.0179
  231CHOL    R4 2495   0.622   4.661   6.210 -0.3276  0.0662 -0.1636
  231CHOL    R5 2496   0.435   4.558   6.253 -0.1266 -0.2233  0.0828
  231CHOL    C1 2497   0.607   4.294   6.037  0.0002  0.0443 -0.1514
  231CHOL    C2 2498   0.573   4.299   5.610 -0.1846  0.1086  0.0518
  232CHOL   ROH 2499   7.327   1.971   6.198  0.1829 -0.1173 -0.0392
  232CHOL    R1 2500   7.298   1.931   5.920  0.1191 -0.0201 -0.0463
  232CHOL    R2 2501   7.444   2.071   5.733  0.2644 -0.1416 -0.0190
  232CHOL    R3 2502   7.510   1.823   5.644 -0.0195 -0.1963 -0.0875
  232CHOL    R4 2503   7.547   1.999   5.411  0.3880 -0.1216  0.0149
  232CHOL    R5 2504   7.426   1.817   5.419  0.1220  0.0345 -0.1543
  232CHOL    C1 2505   7.668   1.723   5.140  0.1933 -0.1613 -0.0296
  232CHOL    C2 2506   7.751   1.667   4.753  0.2073  0.1165 -0.0038
  233CHOL   ROH 2507   5.846   2.333   6.875 -0.0173  0.1505 -0.0402
  233CHOL    R1 2508   5.783   2.232   6.618  0.0834  0.1207 -0.0532
  233CHOL    R2 2509   5.952   2.063   6.479  0.0267 -0.0981  0.1409
  233CHOL    R3 2510   5.731   1.905   6.468 -0.1249  0.1153  0.0261
  233CHOL    R4 2511   5.885   1.834   6.229 -0.0983  0.0122  0.0713
  233CHOL    R5 2512   5.676   1.895   6.235 -0.0448  0.2137  0.0015
  233CHOL    C1 2513   5.639   1.552   6.073 -0.3135  0.2768 -0.0769
  233CHOL    C2 2514   5.482   1.557   5.805 -0.2172  0.0999 -0.1842
  234CHOL   ROH 2515   2.305   5.129   5.024  0.1265  0.1136 -0.1036
  234CHOL    R1 2516   2.321   4.849   5.057 -0.0182  0.1065 -0.0787
  234CHOL    R2 2517   2.507   4.693   4.925 -0.0680 -0.0005 -0.0363
  234CHOL    R3 2518   2.568   4.610   5.176 -0.1549 -0.0038 -0.0177
  234CHOL    R4 2519   2.701   4.417   5.000 -0.2010 -0.0739  0.0344
  234CHOL    R5 2520   2.563   4.371   5.162 -0.2512 -0.0002  0.0071
  234CHOL    C1 2521   2.871   4.178   5.279 -0.3600 -0.1198  0.0929
  234CHOL    C2 2522   2.884   3.853   5.459  0.0599  0.3882  0.5091
  235CHOL   ROH 2523   3.592   1.453   4.474  0.1527 -0.0112 -0.0988
  235CHOL    R1 2524   3.503   1.702   4.573  0.1384 -0.1075  0.1297
  235CHOL    R2 2525   3.574   1.796   4.823  0.4139 -0.1850  0.0712
  235CHOL    R3 2526   3.657   2.014   4.682  0.0985 -0.0603  0.0642
  235CHOL    R4 2527   3.601   2.116   4.952  0.5342 -0.2704  0.2659
  235CHOL    R5 2528   3.521   2.193   4.764  0.1691 -0.1586  0.4439
  235CHOL    C1 2529   3.696   2.506   4.895  0.3082 -0.2030  0.3728
  235CHOL    C2 2530   3.640   2.832   5.134  0.2300  0.0736  0.2183
  236CHOL   ROH 2531   1.033   2.114   3.944 -0.2027  0.3558  0.1325
  236CHOL    R1 2532   1.029   2.123   4.227 -0.0040  0.3258  0.1381
  236CHOL    R2 2533   0.951   1.908   4.381 -0.3420  0.4525  0.1527
  236CHOL    R3 2534   1.193   1.947   4.499 -0.1781 -0.0492  0.0068
  236CHOL    R4 2535   1.021   1.841   4.713 -0.2954  0.3601  0.1245
  236CHOL    R5 2536   1.139   2.025   4.720  0.1142  0.1134  0.0253
  236CHOL    C1 2537   1.289   1.839   5.017 -0.1144 -0.1647 -0.0291
  236CHOL    C2 2538   1.345   2.066   5.353  0.1528 -0.0502  0.2134
  237PIPC   NC3 2539   6.075   5.669  13.005  0.1236  0.0073  0.0971
  237PIPC   PO4 2540   6.142   5.323  12.787 -0.2607  0.2308  0.2460
  237PIPC   GL1 2541   6.146   5.263  12.325  0.0336  0.5903 -0.1141
  237PIPC   GL2 2542   6.413   5.264  12.383 -0.1289  0.0651  0.1729
  237PIPC   C1A 2543   5.987   5.512  11.987  0.0128 -0.1244 -0.0332
  237PIPC   D2A 2544   5.887   5.869  11.772 -0.1392  0.0111  0.1674
  237PIPC   D3A 2545   5.513   5.938  11.523 -0.2841 -0.1767  0.1162
  237PIPC   C4A 2546   5.078   6.082  11.464 -0.3478 -0.2098  0.1150
  237PIPC   C1B 2547   6.528   5.607  12.070 -0.0163  0.0076  0.3193
  237PIPC   C2B 2548   6.369   5.821  11.701  0.2278  0.1063 -0.0137
  237PIPC   C3B 2549   6.259   5.815  11.421  0.0979  0.0662  0.3999
  237PIPC   C4B 2550   5.930   6.067  11.156  0.0906 -0.4008 -0.0271
  238PIPC   NC3 2551   7.292   6.217  12.900  0.1301  0.1650  0.4726
  238PIPC   PO4 2552   7.114   5.745  12.836 -0.0051  0.1316 -0.2981
  238PIPC   GL1 2553   6.881   6.009  12.577 -0.4002  0.0702  0.1475
  238PIPC   GL2 2554   7.004   6.318  12.529  0.3412  0.0160  0.1200
  238PIPC   C1A 2555   6.580   6.036  12.371 -0.1235  0.1601  0.0574
  238PIPC   D2A 2556   6.231   5.732  12.410 -0.1245 -0.2168 -0.0202
  238PIPC   D3A 2557   5.800   5.840  12.313  0.2802 -0.0320  0.0025
  238PIPC   C4A 2558   5.502   5.805  12.056  0.0817 -0.0537  0.0624
  238PIPC   C1B 2559   6.811   6.399  12.198  0.0748  0.2390 -0.0735
  238PIPC   C2B 2560   6.647   6.546  11.834 -0.2443  0.0569 -0.2235
  238PIPC   C3B 2561   6.598   6.703  11.498 -0.0381  0.0881 -0.1403
  238PIPC   C4B 2562   6.499   7.061  11.377 -0.2239  0.0869  0.0640
  239PIPC   NC3 2563   6.059   4.453  12.797 -0.1281 -0.1198  0.0322
  239PIPC   PO4 2564   6.227   4.860  12.638  0.0236  0.0665 -0.2384
  239PIPC   GL1 2565   6.298   4.752  12.282  0.5278  0.0488 -0.3209
  239PIPC   GL2 2566   6.187   4.495  12.171  0.2077 -0.0542  0.0646
  239PIPC   C1A 2567   6.223   5.069  11.867  0.2662  0.0240 -0.1684
  239PIPC   D2A 2568   5.947   5.221  11.579 -0.0161  0.0666 -0.0928
  239PIPC   D3A 2569   5.820   5.281  11.244  0.2108 -0.0654  0.0746
  239PIPC   C4A 2570   5.854   5.627  11.308  0.2949  0.1741  0.0646
  239PIPC   C1B 2571   6.337   4.603  11.771 -0.1275  0.1197 -0.2775
  239PIPC   C2B 2572   6.281   4.788  11.384  0.0067 -0.0226  0.0155
  239PIPC   C3B 2573   5.921   4.787  11.248 -0.0724  0.3630 -0.0737
  239PIPC   C4B 2574   5.479   4.817  11.121 -0.0649 -0.2496  0.1529
  240PIPC   NC3 2575   6.723   1.862  12.629  0.1912  0.1092  0.1180
  240PIPC   PO4 2576   6.379   2.097  12.742  0.1591  0.3639  0.0509
  240PIPC   GL1 2577   6.056   2.155  12.468 -0.0598 -0.0206  0.3755
  240PIPC   GL2 2578   6.284   2.058  12.240  0.1620 -0.0020  0.1517
  240PIPC   C1A 2579   5.852   2.393  12.011 -0.1322  0.2263 -0.0624
  240PIPC   D2A 2580   5.681   2.576  11.707  0.0302  0.0583 -0.4780
  240PIPC   D3A 2581   5.477   3.050  11.646  0.1420 -0.2185 -0.2234
  240PIPC   C4A 2582   5.556   3.293  11.233 -0.0741  0.2674  0.0086
  240PIPC   C1B 2583   6.319   2.222  11.907  0.2443  0.3124  0.0290
  240PIPC   C2B 2584   6.199   2.456  11.519 -0.0743  0.2435 -0.0961
  240PIPC   C3B 2585   6.261   2.519  11.091 -0.0178 -0.3693 -0.0382
  240PIPC   C4B 2586   6.545   2.781  10.962  0.1300  0.1278  0.0813
  241PIPC   NC3 2587   5.885   0.525  12.688  0.2335  0.3965  0.1769
  241PIPC   PO4 2588   5.569   0.934  12.922 -0.0571  0.0951 -0.3475
  241PIPC   GL1 2589   5.685   0.985  12.443  0.1463 -0.0224 -0.2239
  241PIPC   GL2 2590   5.339   0.904  12.444  0.1207 -0.1073  0.0284
  241PIPC   C1A 2591   5.977   1.123  12.112 -0.0756 -0.1720  0.0496
  241PIPC   D2A 2592   5.905   1.226  11.704 -0.1181 -0.0584  0.0713
  241PIPC   D3A 2593   5.899   1.413  11.354  0.2231  0.1266 -0.4009
  241PIPC   C4A 2594   5.717   1.358  10.917 -0.0571 -0.0108  0.0325
  241PIPC   C1B 2595   5.441   1.110  11.959 -0.0289 -0.0809 -0.0299
  241PIPC   C2B 2596   5.472   1.136  11.494  0.0982  0.0398  0.0682
  241PIPC   C3B 2597   5.481   0.889  11.058  0.1954  0.2206 -0.3671
  241PIPC   C4B 2598   5.288   0.777  10.658 -0.0044 -0.0513  0.0311
  242PIPC   NC3 2599   5.198   4.171  13.013  0.1150 -0.0101 -0.2120
  242PIPC   PO4 2600   5.473   3.916  12.930  0.3272 -0.0849  0.2270
  242PIPC   GL1 2601   5.524   3.863  12.536  0.0960 -0.1210  0.1836
  242PIPC   GL2 2602   5.817   4.066  12.517  0.1707 -0.1929 -0.2339
  242PIPC   C1A 2603   5.719   3.635  12.211 -0.0329 -0.2194 -0.0452
  242PIPC   D2A 2604   5.718   3.486  11.819  0.2950 -0.0967 -0.1203
  242PIPC   D3A 2605   5.661   3.740  11.557  0.3143 -0.1907 -0.0540
  242PIPC   C4A 2606   5.231   3.856  11.466 -0.2976 -0.2187 -0.0392
  242PIPC   C1B 2607   5.902   4.082  12.133  0.2113  0.1125 -0.2834
  242PIPC   C2B 2608   6.034   3.890  11.852 -0.2461  0.2448 -0.1230
  242PIPC   C3B 2609   6.175   3.621  11.576 -0.2391  0.5867  0.2239
  242PIPC   C4B 2610   6.495   3.285  11.401 -0.1164 -0.0357 -0.1019
  243PIPC   NC3 2611   0.562   3.216  12.788  0.1289  0.1368 -0.1569
  243PIPC   PO4 2612   0.081   3.368  12.633 -0.0361  0.6249 -0.0404
  243PIPC   GL1 2613   0.073   3.207  12.257  0.2001 -0.5038  0.1780
  243PIPC   GL2 2614   0.177   3.186  11.943  0.1985 -0.1231  0.0662
  243PIPC   C1A 2615  -0.308   3.446  11.988  0.0180 -0.2705  0.1943
  243PIPC   D2A 2616  -0.467   3.883  11.932  0.1749  0.2616  0.1030
  243PIPC   D3A 2617  -0.493   3.769  11.505  0.1012 -0.1069 -0.1674
  243PIPC   C4A 2618  -0.313   3.815  11.074 -0.2340 -0.0379  0.2106
  243PIPC   C1B 2619   0.311   2.921  11.530  0.2252 -0.0350 -0.5760
  243PIPC   C2B 2620   0.247   2.772  11.093 -0.0816 -0.0395 -0.1303
  243PIPC   C3B 2621   0.167   2.502  10.696 -0.3048 -0.0351 -0.1758
  243PIPC   C4B 2622   0.566   2.379  10.536  0.0283  0.0026  0.0829
  244PIPC   NC3 2623   2.424   4.284  12.653 -0.1653  0.0222  0.1163
  244PIPC   PO4 2624   2.084   4.133  12.451  0.3408 -0.2507  0.0985
  244PIPC   GL1 2625   2.051   4.237  11.952 -0.0629  0.3486  0.3917
  244PIPC   GL2 2626   1.757   4.261  11.907 -0.0700  0.3801 -0.0515
  244PIPC   C1A 2627   2.169   4.125  11.656  0.0185  0.0192  0.0747
  244PIPC   D2A 2628   2.590   4.192  11.604  0.0422 -0.0278  0.3007
  244PIPC   D3A 2629   2.441   4.087  11.246 -0.1959  0.1154 -0.1272
  244PIPC   C4A 2630   2.580   3.785  10.879 -0.1040  0.0381  0.1029
  244PIPC   C1B 2631   1.732   4.355  11.484  0.0827  0.0148 -0.1881
  244PIPC   C2B 2632   1.658   4.548  11.095 -0.0005  0.0293 -0.1908
  244PIPC   C3B 2633   1.801   4.636  10.705 -0.0463  0.2720 -0.0101
  244PIPC   C4B 2634   2.031   4.934  10.654 -0.0371  0.0061  0.1390
  245PIPC   NC3 2635   6.259   0.079  13.397  0.0070  0.2542  0.2552
  245PIPC   PO4 2636   5.835   0.091  13.078 -0.1645 -0.3928  0.2704
  245PIPC   GL1 2637   6.109   0.075  12.750 -0.2247 -0.1303  0.3542
  245PIPC   GL2 2638   5.967   0.110  12.504 -0.0919 -0.1701  0.1256
  245PIPC   C1A 2639   6.491   0.187  12.544  0.1005  0.0503  0.0125
  245PIPC   D2A 2640   6.620   0.393  12.220  0.2257  0.0170 -0.1093
  245PIPC   D3A 2641   6.488   0.793  12.195 -0.1136 -0.0554 -0.0222
  245PIPC   C4A 2642   6.326   0.827  11.781 -0.2025  0.1576 -0.1371
  245PIPC   C1B 2643   5.782   0.027  12.181 -0.0085 -0.0252 -0.0506
  245PIPC   C2B 2644   5.598   0.186  11.806  0.2762 -0.2485 -0.0197
  245PIPC   C3B 2645   5.489   0.287  11.371  0.2476 -0.0591  0.1161
  245PIPC   C4B 2646   5.664   0.416  10.971  0.0558  0.2287  0.1242
  246PIPC   NC3 2647   7.856   5.480  12.512  0.1371 -0.0743 -0.5414
  246PIPC   PO4 2648   7.857   5.765  12.306  0.1630  0.3807  0.1752
  246PIPC   GL1 2649   7.642   5.906  12.065  0.0188 -0.0025 -0.4225
  246PIPC   GL2 2650   7.787   6.179  12.010 -0.1716  0.0648 -0.0546
  246PIPC   C1A 2651   7.407   5.815  11.725  0.1688  0.1027 -0.0330
  246PIPC   D2A 2652   7.356   5.933  11.257  0.0107  0.0910 -0.0771
  246PIPC   D3A 2653   7.629   6.257  11.510  0.2331 -0.1072  0.0791
  246PIPC   C4A 2654   7.475   6.698  11.385  0.1940  0.2510 -0.1001
  246PIPC   C1B 2655   7.730   6.605  11.927 -0.0946 -0.1032  0.0624
  246PIPC   C2B 2656   7.778   6.989  11.700  0.0690  0.1908  0.1670
  246PIPC   C3B 2657   8.039   7.292  11.604 -0.1035 -0.1734 -0.2564
  246PIPC   C4B 2658   8.174   7.653  11.444 -0.0977  0.3247  0.0941
  247PIPC   NC3 2659   5.901   3.631  12.794 -0.1480 -0.0564 -0.0551
  247PIPC   PO4 2660   6.216   3.997  12.766  0.0649 -0.0337 -0.3158
  247PIPC   GL1 2661   6.230   3.807  12.375 -0.0898 -0.0127 -0.1815
  247PIPC   GL2 2662   6.363   4.003  12.276 -0.0699 -0.0363  0.3077
  247PIPC   C1A 2663   6.516   3.582  12.030 -0.2353  0.2183  0.3787
  247PIPC   D2A 2664   6.699   3.660  11.620  0.0252  0.0864 -0.3139
  247PIPC   D3A 2665   6.464   3.776  11.226 -0.0142  0.0184  0.1121
  247PIPC   C4A 2666   6.475   3.928  10.807 -0.2686 -0.0541 -0.2657
  247PIPC   C1B 2667   6.454   4.164  11.884 -0.2215  0.0491  0.1993
  247PIPC   C2B 2668   6.288   4.132  11.509  0.1124 -0.5001  0.2557
  247PIPC   C3B 2669   6.230   4.343  11.167 -0.2942  0.1844 -0.0025
  247PIPC   C4B 2670   6.168   4.715  10.805 -0.0824 -0.1261  0.0930
  248PIPC   NC3 2671  -0.102   2.341  12.920 -0.0547  0.2495 -0.2489
  248PIPC   PO4 2672   0.273   2.558  12.726  0.1545 -0.1800  0.2197
  248PIPC   GL1 2673   0.365   2.338  12.366  0.1336  0.2653 -0.0676
  248PIPC   GL2 2674   0.640   2.435  12.172 -0.3696 -0.3774 -0.0627
  248PIPC   C1A 2675   0.339   2.008  12.165  0.0301 -0.0333 -0.2078
  248PIPC   D2A 2676   0.353   1.573  11.883 -0.1694  0.0926  0.1320
  248PIPC   D3A 2677   0.033   1.455  11.587 -0.0075 -0.0779 -0.2282
  248PIPC   C4A 2678  -0.343   1.240  11.332 -0.0232 -0.0104  0.2135
  248PIPC   C1B 2679   0.602   2.543  11.791 -0.3485 -0.0969 -0.0091
  248PIPC   C2B 2680   0.663   2.585  11.356 -0.0174  0.0839  0.2738
  248PIPC   C3B 2681   0.732   2.636  10.976  0.1200  0.0476 -0.0237
  248PIPC   C4B 2682   1.137   2.536  10.809  0.1909  0.1188  0.0077
  249PIPC   NC3 2683   6.817   7.069   9.241  0.2553 -0.0165 -0.2069
  249PIPC   PO4 2684   6.613   7.412   9.287 -0.1020 -0.3464  0.3012
  249PIPC   GL1 2685   6.860   7.411   9.578 -0.0016  0.0822 -0.1278
  249PIPC   GL2 2686   6.649   7.214   9.827 -0.3313 -0.1712 -0.0502
  249PIPC   C1A 2687   7.076   7.290   9.959  0.1536  0.2165 -0.2718
  249PIPC   D2A 2688   7.023   7.162  10.392 -0.0105  0.1060 -0.1428
  249PIPC   D3A 2689   7.321   7.497  10.318  0.0604  0.1529  0.1036
  249PIPC   C4A 2690   7.265   7.903  10.568  0.3063 -0.1681  0.0543
  249PIPC   C1B 2691   6.498   7.193  10.249  0.3396 -0.1429 -0.0665
  249PIPC   C2B 2692   6.501   6.988  10.549  0.0340 -0.1047 -0.1185
  249PIPC   C3B 2693   6.767   6.896  10.926 -0.0497  0.0638  0.2366
  249PIPC   C4B 2694   7.014   6.974  11.353 -0.1226  0.1160  0.1326
  250PIPC   NC3 2695   0.157   6.130   8.777 -0.0492  0.0092 -0.3587
  250PIPC   PO4 2696   0.376   6.523   8.982 -0.1967  0.0873 -0.1789
  250PIPC   GL1 2697   0.602   6.343   9.246 -0.0677 -0.2613  0.0351
  250PIPC   GL2 2698   0.446   6.018   9.300  0.0610 -0.0805  0.0329
  250PIPC   C1A 2699   0.979   6.227   9.503 -0.1337  0.0415 -0.1656
  250PIPC   D2A 2700   1.332   6.106   9.361 -0.0008 -0.0869 -0.1366
  250PIPC   D3A 2701   1.714   5.934   9.318 -0.0445  0.0833 -0.0310
  250PIPC   C4A 2702   2.110   6.131   9.441 -0.0819 -0.1074 -0.0079
  250PIPC   C1B 2703   0.554   6.198   9.721  0.1259  0.0791 -0.2203
  250PIPC   C2B 2704   0.406   6.334  10.147  0.3718  0.0460  0.0109
  250PIPC   C3B 2705   0.607   6.568  10.464  0.0403 -0.0450  0.1752
  250PIPC   C4B 2706   0.835   6.713  10.874 -0.0434 -0.0743 -0.1032
  251PIPC   NC3 2707   5.593   2.140   8.910  0.2232 -0.0989  0.0714
  251PIPC   PO4 2708   5.253   1.912   8.684 -0.1307  0.2640 -0.0582
  251PIPC   GL1 2709   5.296   1.726   9.132  0.3754 -0.3368  0.0283
  251PIPC   GL2 2710   5.268   1.934   9.381 -0.0136  0.0763  0.0364
  251PIPC   C1A 2711   5.559   1.477   9.318 -0.2078  0.2192 -0.1957
  251PIPC   D2A 2712   6.065   1.406   9.465  0.1883  0.4053 -0.0271
  251PIPC   D3A 2713   5.828   1.202   9.772  0.0192  0.2374 -0.0828
  251PIPC   C4A 2714   6.021   1.041  10.186 -0.0376  0.1820 -0.3202
  251PIPC   C1B 2715   5.202   1.734   9.663  0.2854 -0.2243  0.2706
  251PIPC   C2B 2716   5.481   1.594   9.907 -0.0705  0.0148 -0.0390
  251PIPC   C3B 2717   5.635   1.396  10.335 -0.3789  0.5060  0.2797
  251PIPC   C4B 2718   5.688   1.052  10.537 -0.2029 -0.0626  0.0338
  252PIPC   NC3 2719   1.796   5.425   8.248 -0.1395  0.1244 -0.0414
  252PIPC   PO4 2720   1.733   5.436   8.721 -0.1925 -0.2039 -0.3143
  252PIPC   GL1 2721   1.948   5.539   9.174 -0.1135 -0.2649  0.1723
  252PIPC   GL2 2722   2.264   5.685   9.099  0.1185 -0.2783 -0.1106
  252PIPC   C1A 2723   2.026   5.602   9.583 -0.0727 -0.2306 -0.1126
  252PIPC   D2A 2724   1.912   5.675   9.939  0.0043  0.3219  0.1866
  252PIPC   D3A 2725   1.580   6.007   9.807  0.0796  0.2923 -0.1791
  252PIPC   C4A 2726   1.731   6.427   9.594  0.1866 -0.2022 -0.1610
  252PIPC   C1B 2727   2.516   5.496   9.512 -0.1029  0.3582 -0.0139
  252PIPC   C2B 2728   2.645   5.455  10.020 -0.1524 -0.1765 -0.1033
  252PIPC   C3B 2729   2.356   5.595  10.265  0.3214 -0.3598 -0.1805
  252PIPC   C4B 2730   1.970   5.859  10.461 -0.1959  0.0666  0.2132
  253PIPC   NC3 2731   6.348   1.327   8.962  0.1774 -0.0504  0.1337
  253PIPC   PO4 2732   6.403   1.799   8.853  0.2022 -0.1126  0.0435
  253PIPC   GL1 2733   6.252   1.784   9.209 -0.2635 -0.1035 -0.0475
  253PIPC   GL2 2734   5.905   1.909   9.266  0.1212 -0.0731 -0.1631
  253PIPC   C1A 2735   6.189   1.840   9.679  0.0094 -0.1257  0.3272
  253PIPC   D2A 2736   5.941   1.702  10.045  0.0873  0.2101  0.0265
  253PIPC   D3A 2737   6.185   1.877  10.381  0.2318  0.1591  0.1178
  253PIPC   C4A 2738   6.471   1.778  10.634 -0.1535 -0.0443  0.0428
  253PIPC   C1B 2739   5.727   2.017   9.677  0.0998  0.0416 -0.0961
  253PIPC   C2B 2740   5.738   2.154  10.125 -0.0802 -0.1836 -0.0380
  253PIPC   C3B 2741   5.685   2.455  10.336 -0.1769 -0.2656  0.2860
  253PIPC   C4B 2742   5.725   2.609  10.692  0.1233 -0.2434  0.1300
  254PIPC   NC3 2743   1.121   6.137   8.465  0.1711  0.2012  0.2362
  254PIPC   PO4 2744   1.289   6.501   8.744  0.2881  0.1282  0.0465
  254PIPC   GL1 2745   1.281   6.667   9.131  0.4397  0.1518 -0.1886
  254PIPC   GL2 2746   1.085   6.977   9.314 -0.0109  0.0430 -0.0809
  254PIPC   C1A 2747   1.236   6.660   9.622 -0.5961 -0.1244 -0.1899
  254PIPC   D2A 2748   1.315   6.380   9.992 -0.2109 -0.1195  0.1319
  254PIPC   D3A 2749   1.095   6.077   9.990 -0.0357 -0.0196  0.3324
  254PIPC   C4A 2750   0.891   6.209  10.317 -0.4122 -0.0032  0.1299
  254PIPC   C1B 2751   1.123   7.091   9.853 -0.0255 -0.1511 -0.2804
  254PIPC   C2B 2752   1.318   7.209  10.287  0.2099  0.1147 -0.1702
  254PIPC   C3B 2753   1.221   7.024  10.586 -0.2379  0.2044  0.1085
  254PIPC   C4B 2754   1.541   6.980  10.934 -0.0059 -0.1104 -0.0337
  255PIPC   NC3 2755   6.405   5.041   8.749 -0.1419  0.3074 -0.0439
  255PIPC   PO4 2756   6.825   5.007   8.902 -0.2077  0.1093 -0.1353
  255PIPC   GL1 2757   6.956   4.787   9.115 -0.0549  0.2204  0.1857
  255PIPC   GL2 2758   7.236   4.945   9.325  0.2753 -0.0183  0.0634
  255PIPC   C1A 2759   6.852   4.546   9.403  0.2018  0.3720 -0.4087
  255PIPC   D2A 2760   7.140   4.301   9.714  0.2953 -0.0909 -0.3185
  255PIPC   D3A 2761   7.193   4.127   9.384  0.0192 -0.1967  0.2232
  255PIPC   C4A 2762   7.472   3.788   9.341  0.1972  0.0089  0.1424
  255PIPC   C1B 2763   7.277   4.836   9.847 -0.0337  0.0311 -0.0824
  255PIPC   C2B 2764   7.515   4.643  10.239  0.0041 -0.0799  0.0877
  255PIPC   C3B 2765   7.634   4.567  10.688  0.0859 -0.0765  0.1795
  255PIPC   C4B 2766   7.413   4.225  10.872  0.1959 -0.0660  0.1837
  256PIPC   NC3 2767   2.915   7.875   8.595 -0.5318  0.0635  0.0882
  256PIPC   PO4 2768   2.751   7.651   8.918 -0.4990  0.0239 -0.1252
  256PIPC   GL1 2769   2.940   7.564   9.381  0.0161  0.1404  0.1216
  256PIPC   GL2 2770   3.031   7.308   9.489  0.0208 -0.0014  0.0133
  256PIPC   C1A 2771   2.622   7.602   9.754  0.1556  0.1384 -0.1469
  256PIPC   D2A 2772   2.445   7.625  10.051  0.0906  0.2159  0.0925
  256PIPC   D3A 2773   2.854   7.661  10.241  0.3126 -0.0394  0.1607
  256PIPC   C4A 2774   2.883   7.364  10.697 -0.1363  0.0235 -0.0232
  256PIPC   C1B 2775   2.962   7.230   9.975  0.0883  0.1929  0.4360
  256PIPC   C2B 2776   2.626   7.159  10.326  0.0745 -0.2926 -0.0593
  256PIPC   C3B 2777   2.583   6.861  10.595  0.1653 -0.1319  0.0431
  256PIPC   C4B 2778   2.686   6.905  11.062  0.0809  0.1291 -0.0341
  257PIPC   NC3 2779   7.365   2.267   9.067 -0.0374 -0.2502 -0.0748
  257PIPC   PO4 2780   7.371   2.656   9.234  0.1073 -0.3794 -0.2376
  257PIPC   GL1 2781   7.507   2.992   9.510  0.1295 -0.1069  0.2982
  257PIPC   GL2 2782   7.589   3.154   9.325  0.0007 -0.1440 -0.2519
  257PIPC   C1A 2783   7.346   3.095   9.981  0.1761  0.1992  0.2603
  257PIPC   D2A 2784   7.517   3.040  10.388 -0.1218 -0.3662 -0.0927
  257PIPC   D3A 2785   7.733   2.724  10.280  0.1793  0.0567  0.0952
  257PIPC   C4A 2786   7.834   2.583   9.906  0.1950 -0.0952  0.1106
  257PIPC   C1B 2787   7.821   3.428   9.361  0.2749  0.0490  0.2008
  257PIPC   C2B 2788   7.977   3.708   9.734  0.1999  0.0841 -0.2665
  257PIPC   C3B 2789   8.078   3.841  10.112 -0.1101  0.3282 -0.1363
  257PIPC   C4B 2790   8.275   4.108  10.464  0.0841 -0.2772 -0.0656
  258PIPC   NC3 2791  -0.081   0.460   9.261 -0.0690  0.0375 -0.2188
  258PIPC   PO4 2792   0.107   0.072   9.203  0.0064 -0.0068  0.1596
  258PIPC   GL1 2793   0.086   0.186   9.599 -0.3242 -0.1824  0.0440
  258PIPC   GL2 2794   0.043   0.045   9.841 -0.0621  0.1342  0.0778
  258PIPC   C1A 2795   0.294   0.454   9.901  0.0865  0.0968 -0.0295
  258PIPC   D2A 2796   0.289   0.398  10.280  0.1213 -0.1175  0.2877
  258PIPC   D3A 2797   0.639   0.548  10.488  0.0067 -0.3579  0.0241
  258PIPC   C4A 2798   1.063   0.688  10.524 -0.1657  0.2032  0.2309
  258PIPC   C1B 2799  -0.028  -0.013  10.281  0.1525 -0.1855 -0.3164
  258PIPC   C2B 2800   0.025  -0.126  10.721 -0.0048 -0.1463  0.1273
  258PIPC   C3B 2801  -0.273  -0.147  10.973 -0.0157 -0.1778  0.0083
  258PIPC   C4B 2802  -0.534   0.003  11.313  0.0214  0.2036  0.1490
  259PIPC   NC3 2803   6.415   7.053   8.941 -0.1165  0.1349 -0.5000
  259PIPC   PO4 2804   6.103   7.370   9.139  0.2057 -0.1607  0.0080
  259PIPC   GL1 2805   6.102   7.354   9.560  0.1331  0.1681  0.1904
  259PIPC   GL2 2806   6.096   7.619   9.768 -0.1115 -0.2531  0.0480
  259PIPC   C1A 2807   6.116   7.178   9.978 -0.2726 -0.2457  0.3994
  259PIPC   D2A 2808   6.046   7.191  10.413  0.4184 -0.1114  0.0446
  259PIPC   D3A 2809   6.240   7.418  10.631  0.1724  0.1388  0.3256
  259PIPC   C4A 2810   6.503   7.339  10.933  0.2181  0.0263  0.2486
  259PIPC   C1B 2811   6.163   7.647  10.224  0.1130  0.0132 -0.0871
  259PIPC   C2B 2812   6.239   7.962  10.597  0.2293  0.1262 -0.0105
  259PIPC   C3B 2813   6.176   8.173  10.995  0.2295  0.2650  0.1312
  259PIPC   C4B 2814   6.067   8.057  11.295 -0.0633  0.1675  0.2969
  260PIPC   NC3 2815   3.593   0.848   8.920 -0.1820 -0.2155 -0.0498
  260PIPC   PO4 2816   3.422   1.208   8.998  0.0089 -0.1449 -0.1185
  260PIPC   GL1 2817   3.303   1.611   9.234  0.2965  0.0903 -0.0766
  260PIPC   GL2 2818   2.954   1.740   9.331  0.0774  0.0594 -0.1934
  260PIPC   C1A 2819   3.302   1.590   9.698  0.0859  0.2424  0.2357
  260PIPC   D2A 2820   3.302   1.575  10.202  0.1180  0.0793  0.3199
  260PIPC   D3A 2821   3.315   1.210  10.413  0.2743  0.0118 -0.0408
  260PIPC   C4A 2822   3.104   0.925  10.354 -0.0135  0.1819  0.2114
  260PIPC   C1B 2823   2.979   1.935   9.744  0.1238 -0.4671 -0.2199
  260PIPC   C2B 2824   3.108   2.014  10.139 -0.1934  0.0989  0.1410
  260PIPC   C3B 2825   3.020   2.283  10.414 -0.1222  0.0304  0.0390
  260PIPC   C4B 2826   2.942   2.729  10.626 -0.0655 -0.1426  0.2789
  261DPPC   NC3 2827   2.033   5.142  12.396  0.2158 -0.2477  0.1226
  261DPPC   PO4 2828   2.520   5.208  12.367  0.0863 -0.0994 -0.1386
  261DPPC   GL1 2829   2.220   5.263  11.961  0.1132  0.3857  0.1772
  261DPPC   GL2 2830   2.240   5.512  11.832  0.0619 -0.1484 -0.0188
  261DPPC   C1A 2831   2.340   5.080  11.507 -0.3367  0.0028 -0.2076
  261DPPC   C2A 2832   2.375   4.919  11.057  0.1891 -0.3204 -0.2087
  261DPPC   C3A 2833   2.309   4.547  10.828  0.4707 -0.0622  0.1015
  261DPPC   C4A 2834   2.292   4.185  10.705  0.1564  0.1581 -0.2163
  261DPPC   C1B 2835   2.200   5.609  11.410  0.0473  0.1222  0.0923
  261DPPC   C2B 2836   2.211   5.444  10.959  0.0444  0.0914 -0.1708
  261DPPC   C3B 2837   2.490   5.255  10.637  0.0919 -0.0773 -0.0210
  261DPPC   C4B 2838   2.834   5.201  10.352 -0.0607 -0.1364 -0.0094
  262DPPC   NC3 2839   2.808   1.784  12.641 -0.1935  0.0002  0.3768
  262DPPC   PO4 2840   2.320   1.517  12.735  0.0061  0.1416  0.0440
  262DPPC   GL1 2841   2.152   1.472  12.398  0.2161  0.0272 -0.0242
  262DPPC   GL2 2842   2.364   1.726  12.236  0.2534  0.0169 -0.0529
  262DPPC   C1A 2843   2.239   1.156  12.110 -0.4570 -0.0110  0.3989
  262DPPC   C2A 2844   2.196   1.191  11.764 -0.1973 -0.0404 -0.0796
  262DPPC   C3A 2845   2.170   1.302  11.389 -0.1455 -0.3196 -0.0376
  262DPPC   C4A 2846   2.393   1.341  11.082 -0.1681 -0.0241 -0.0260
  262DPPC   C1B 2847   2.054   1.605  11.950  0.0810  0.1372  0.0236
  262DPPC   C2B 2848   1.920   1.757  11.537  0.1113  0.1810  0.1858
  262DPPC   C3B 2849   1.888   1.605  11.097 -0.0626 -0.1794 -0.3193
  262DPPC   C4B 2850   1.910   1.310  10.962 -0.1244  0.0911 -0.0788
  263DPPC   NC3 2851   0.623   4.172   8.129  0.0744  0.0204  0.0051
  263DPPC   PO4 2852   0.516   3.948   8.543 -0.1416  0.0875  0.0579
  263DPPC   GL1 2853   0.637   3.924   8.966 -0.0922  0.0564  0.0076
  263DPPC   GL2 2854   0.585   3.527   9.127 -0.1362 -0.0069  0.0645
  263DPPC   C1A 2855   0.575   3.962   9.484 -0.2839  0.3546 -0.2093
  263DPPC   C2A 2856   0.747   3.991   9.770  0.1000 -0.4158 -0.0373
  263DPPC   C3A 2857   0.899   3.930  10.217 -0.0569 -0.2020  0.1910
  263DPPC   C4A 2858   0.994   4.299  10.466  0.1006  0.1561  0.1438
  263DPPC   C1B 2859   0.533   3.433   9.546 -0.0403  0.0975 -0.2482
  263DPPC   C2B 2860   0.642   3.580   9.950 -0.1196 -0.2426  0.1240
  263DPPC   C3B 2861   0.585   3.564  10.383  0.1257 -0.1278  0.2549
  263DPPC   C4B 2862   0.616   3.719  10.760 -0.1459  0.0443 -0.0132
  264DPPC   NC3 2863   7.022   0.970   9.292  0.1590 -0.1249 -0.0189
  264DPPC   PO4 2864   7.442   0.857   9.095  0.1805  0.0512  0.3249
  264DPPC   GL1 2865   7.568   0.867   9.533 -0.1016 -0.4243 -0.2462
  264DPPC   GL2 2866   7.321   0.842   9.653 -0.2072 -0.1448  0.0096
  264DPPC   C1A 2867   7.858   0.924   9.806  0.0068  0.0686 -0.2902
  264DPPC   C2A 2868   8.207   0.889  10.134 -0.0824  0.1265 -0.2869
  264DPPC   C3A 2869   8.437   1.065  10.522 -0.0174  0.1262 -0.0671
  264DPPC   C4A 2870   8.276   1.194  10.906  0.1545 -0.0525 -0.0771
  264DPPC   C1B 2871   7.057   0.871  10.007 -0.3386  0.0780  0.0485
  264DPPC   C2B 2872   7.198   0.782  10.413  0.1063  0.0836  0.1850
  264DPPC   C3B 2873   7.559   0.565  10.726  0.1256  0.0861 -0.1803
  264DPPC   C4B 2874   7.676   0.351  11.161  0.1940 -0.0585 -0.0655
  265POPC   NC3 2875   7.010   7.402  13.314 -0.0321 -0.0363  0.0792
  265POPC   PO4 2876   6.559   7.535  13.081 -0.1499  0.1177 -0.2433
  265POPC   GL1 2877   6.415   7.377  12.628  0.5079  0.1765 -0.3558
  265POPC   GL2 2878   6.620   7.121  12.469  0.0470 -0.0815 -0.0156
  265POPC   C1A 2879   6.336   7.627  12.287 -0.1724 -0.2784  0.4954
  265POPC   D2A 2880   6.202   7.714  11.922 -0.1917  0.0784  0.3989
  265POPC   C3A 2881   6.397   7.955  11.622  0.2918 -0.0745 -0.4109
  265POPC   C4A 2882   6.529   8.292  11.472  0.0803 -0.1943  0.4478
  265POPC   C1B 2883   6.453   6.796  12.270 -0.2047 -0.1211 -0.0479
  265POPC   C2B 2884   6.211   6.811  11.947 -0.1790  0.0761 -0.0138
  265POPC   C3B 2885   6.022   6.918  11.609  0.0504 -0.1346  0.0121
  265POPC   C4B 2886   5.689   7.135  11.393 -0.1522 -0.2596 -0.0675
  266POPC   NC3 2887   2.295   6.215  12.730 -0.1743  0.1101  0.2151
  266POPC   PO4 2888   2.639   6.528  12.807  0.1007 -0.0300 -0.0802
  266POPC   GL1 2889   2.552   6.575  12.420 -0.2509  0.1490  0.2898
  266POPC   GL2 2890   2.582   6.752  12.335  0.1209 -0.1445  0.0469
  266POPC   C1A 2891   2.497   6.411  11.955 -0.0942 -0.1719 -0.0163
  266POPC   D2A 2892   2.647   6.553  11.579  0.0963  0.1124  0.0014
  266POPC   C3A 2893   2.320   6.543  11.218  0.0468 -0.0284 -0.5203
  266POPC   C4A 2894   1.860   6.492  11.227 -0.0385 -0.1847  0.1477
  266POPC   C1B 2895   2.832   6.919  11.966 -0.0430 -0.1477 -0.3561
  266POPC   C2B 2896   2.909   7.097  11.513 -0.2882 -0.4833  0.0463
  266POPC   C3B 2897   3.252   6.978  11.270  0.1984 -0.1617  0.0667
  266POPC   C4B 2898   3.640   6.957  11.364 -0.0646 -0.3194 -0.0062
  267POPC   NC3 2899   0.960   0.407  13.076 -0.2389  0.0124 -0.0213
  267POPC   PO4 2900   1.036   0.903  12.870  0.0391 -0.1866  0.0138
  267POPC   GL1 2901   1.043   0.718  12.535  0.0229  0.1636  0.0488
  267POPC   GL2 2902   0.942   0.306  12.504  0.1414  0.0352 -0.2113
  267POPC   C1A 2903   1.091   0.684  12.136 -0.1286 -0.0368  0.1531
  267POPC   D2A 2904   1.112   0.841  11.680 -0.3015  0.0135 -0.0796
  267POPC   C3A 2905   0.851   0.722  11.334  0.1688 -0.0546 -0.0507
  267POPC   C4A 2906   0.665   0.694  11.016  0.1353  0.1434  0.1725
  267POPC   C1B 2907   1.184   0.207  12.212 -0.0878  0.2270 -0.0113
  267POPC   C2B 2908   1.380  -0.014  11.848 -0.0127  0.0190  0.0025
  267POPC   C3B 2909   1.529  -0.050  11.469  0.2450 -0.3155  0.0509
  267POPC   C4B 2910   1.482   0.001  11.100  0.2314 -0.2211 -0.3371
  268POPC   NC3 2911   3.137   0.805  13.301 -0.0854  0.2986  0.0717
  268POPC   PO4 2912   2.889   0.864  12.962 -0.0264 -0.1573 -0.2168
  268POPC   GL1 2913   2.914   0.781  12.508  0.2022  0.0130 -0.1920
  268POPC   GL2 2914   3.177   0.801  12.229  0.2946 -0.0516  0.0538
  268POPC   C1A 2915   2.706   0.797  12.181  0.0938  0.5139 -0.1381
  268POPC   D2A 2916   2.551   0.904  11.777  0.1639 -0.0640 -0.0863
  268POPC   C3A 2917   2.635   0.890  11.347  0.0955  0.1404  0.2257
  268POPC   C4A 2918   2.656   0.959  10.901 -0.3596  0.1172  0.0341
  268POPC   C1B 2919   3.094   0.855  11.840  0.0964 -0.2128  0.0221
  268POPC   C2B 2920   3.182   0.940  11.397  0.2338 -0.1328  0.0416
  268POPC   C3B 2921   3.116   1.071  10.901 -0.1445 -0.1153  0.1941
  268POPC   C4B 2922   2.896   1.355  10.602  0.0126  0.4314 -0.1782
  269POPC   NC3 2923   2.393   1.499   8.921 -0.0227 -0.0670  0.0589
  269POPC   PO4 2924   2.542   1.823   9.030  0.0217 -0.0739 -0.0544
  269POPC   GL1 2925   2.325   1.841   9.474  0.1130 -0.1091 -0.0557
  269POPC   GL2 2926   2.158   1.542   9.349  0.0927 -0.1679 -0.2417
  269POPC   C1A 2927   2.329   1.889   9.889  0.0950 -0.2209  0.0195
  269POPC   D2A 2928   2.186   1.846  10.194  0.0649  0.4384  0.2078
  269POPC   C3A 2929   2.182   1.793  10.595 -0.2285  0.0666  0.1275
  269POPC   C4A 2930   2.410   1.841  11.012  0.2866 -0.3223  0.3457
  269POPC   C1B 2931   2.145   1.437   9.834  0.0176  0.0824 -0.2939
  269POPC   C2B 2932   2.319   1.165  10.007 -0.3314  0.1998 -0.0678
  269POPC   C3B 2933   2.188   0.793  10.236  0.5072 -0.0604  0.1501
  269POPC   C4B 2934   2.281   0.277  10.164 -0.0286 -0.2955 -0.0026
  270POPC   NC3 2935   5.532   6.073   8.402  0.2369  0.1138  0.0159
  270POPC   PO4 2936   5.354   6.143   8.768 -0.2361  0.1469 -0.1721
  270POPC   GL1 2937   5.240   5.870   9.026 -0.0949  0.0278 -0.1788
  270POPC   GL2 2938   5.467   5.641   9.140  0.1643  0.3515  0.1448
  270POPC   C1A 2939   5.051   5.910   9.364 -0.2528  0.0862  0.1655
  270POPC   D2A 2940   4.922   5.900   9.785 -0.2739  0.1667  0.0584
  270POPC   C3A 2941   4.825   5.567   9.994  0.2497  0.0542  0.2428
  270POPC   C4A 2942   4.958   5.160  10.160 -0.1356 -0.3292 -0.1525
  270POPC   C1B 2943   5.436   5.625   9.663 -0.0332  0.1447  0.1300
  270POPC   C2B 2944   5.409   5.458  10.061 -0.3261 -0.1657  0.1322
  270POPC   C3B 2945   5.317   5.326  10.476 -0.2499 -0.1015  0.1956
  270POPC   C4B 2946   5.049   5.655  10.703  0.0016 -0.2374  0.1180
  271POPC   NC3 2947   0.032   4.050   8.657 -0.0500 -0.0439 -0.1002
  271POPC   PO4 2948  -0.086   4.384   8.671 -0.1289 -0.1460  0.2102
  271POPC   GL1 2949  -0.091   4.508   9.084  0.3875 -0.3469 -0.0260
  271POPC   GL2 2950  -0.126   4.870   9.092 -0.0525 -0.1274 -0.0516
  271POPC   C1A 2951   0.285   4.493   9.509  0.2071  0.0754  0.1063
  271POPC   D2A 2952   0.373   4.270   9.851 -0.3541  0.1189  0.2506
  271POPC   C3A 2953   0.167   4.391  10.273  0.1588  0.1225 -0.1119
  271POPC   C4A 2954   0.336   4.552  10.552  0.2697  0.0658  0.1453
  271POPC   C1B 2955  -0.133   4.703   9.555 -0.0278 -0.1714 -0.0590
  271POPC   C2B 2956   0.035   4.804   9.942 -0.0377 -0.0672  0.1403
  271POPC   C3B 2957   0.113   4.955  10.356  0.2779 -0.2608 -0.1991
  271POPC   C4B 2958  -0.019   5.038  10.734 -0.0382  0.0458 -0.2068
  272POPC   NC3 2959   4.519   1.093   8.707 -0.0540 -0.0861  0.1412
  272POPC   PO4 2960   4.844   0.946   8.802 -0.1633 -0.2060  0.1457
  272POPC   GL1 2961   4.904   1.293   9.142  0.1414  0.0903 -0.2128
  272POPC   GL2 2962   5.097   1.318   9.361  0.3964 -0.3533  0.1132
  272POPC   C1A 2963   4.733   1.553   9.503 -0.0591  0.0809  0.1555
  272POPC   D2A 2964   4.804   1.617   9.965  0.0770 -0.2619 -0.1098
  272POPC   C3A 2965   4.856   1.337  10.267  0.2380  0.3610  0.0824
  272POPC   C4A 2966   4.743   1.285  10.705 -0.0427  0.0362 -0.5078
  272POPC   C1B 2967   5.153   1.283   9.802  0.0429 -0.0412  0.2904
  272POPC   C2B 2968   5.271   1.107  10.177 -0.0419 -0.2550 -0.3045
  272POPC   C3B 2969   5.256   1.331  10.604 -0.3032 -0.0041  0.2026
  272POPC   C4B 2970   5.162   1.275  10.954 -0.0639  0.3089  0.4774
  273DPSM   NC3 2971   1.864   0.394  13.172 -0.1879  0.1791 -0.0794
  273DPSM   PO4 2972   2.227   0.610  13.029 -0.2139  0.1467 -0.1334
  273DPSM   AM1 2973   2.181   0.368  12.686 -0.3433  0.0771  0.1074
  273DPSM   AM2 2974   1.982   0.587  12.620  0.0418  0.2158  0.0956
  273DPSM   T1A 2975   2.487   0.298  12.322 -0.0207 -0.2402 -0.0984
  273DPSM   C2A 2976   2.529   0.415  11.922 -0.3535 -0.0022 -0.1874
  273DPSM   C3A 2977   2.490   0.371  11.430  0.1774 -0.1999 -0.1920
  273DPSM   C1B 2978   2.199   0.695  12.225 -0.2202 -0.2339  0.1261
  273DPSM   C2B 2979   2.063   0.726  11.828  0.1063  0.0744 -0.2969
  273DPSM   C3B 2980   2.055   0.712  11.479 -0.0830 -0.3833  0.3205
  273DPSM   C4B 2981   2.176   0.836  11.137  0.1562  0.0181 -0.0537
  274DPSM   NC3 2982   7.674   2.904  12.693 -0.4038  0.1916 -0.0501
  274DPSM   PO4 2983   7.419   2.737  12.707 -0.1569  0.1042 -0.1171
  274DPSM   AM1 2984   7.394   2.536  12.398  0.1484  0.0164  0.0578
  274DPSM   AM2 2985   7.621   2.285  12.438 -0.0702  0.0420  0.2516
  274DPSM   T1A 2986   7.347   2.444  12.024  0.4740 -0.5314  0.0389
  274DPSM   C2A 2987   7.350   2.265  11.613 -0.2956 -0.0866 -0.1934
  274DPSM   C3A 2988   7.288   2.146  11.138 -0.2410 -0.0915 -0.1359
  274DPSM   C1B 2989   7.588   2.062  12.080  0.1910 -0.0348 -0.0424
  274DPSM   C2B 2990   7.687   1.855  11.753  0.1218 -0.1222 -0.1003
  274DPSM   C3B 2991   7.660   1.831  11.289  0.2944  0.0874 -0.0591
  274DPSM   C4B 2992   7.750   1.547  10.971 -0.0829  0.0337 -0.1983
  275DPSM   NC3 2993   0.696   0.965   9.137 -0.1148  0.1444 -0.1163
  275DPSM   PO4 2994   0.526   1.428   9.011 -0.3026  0.1418  0.1039
  275DPSM   AM1 2995   0.245   1.345   9.331  0.3081 -0.0538  0.0226
  275DPSM   AM2 2996   0.073   1.200   9.304 -0.1771  0.2244  0.1632
  275DPSM   T1A 2997   0.241   1.421   9.764 -0.1167 -0.1398  0.1656
  275DPSM   C2A 2998   0.106   1.350  10.118  0.4474  0.2117  0.0053
  275DPSM   C3A 2999   0.166   1.359  10.541  0.5591 -0.2198 -0.2400
  275DPSM   C1B 3000  -0.187   1.315   9.634  0.0930  0.1725 -0.1757
  275DPSM   C2B 3001  -0.336   1.122  10.036 -0.0837  0.1064 -0.0023
  275DPSM   C3B 3002  -0.295   1.260  10.526  0.1490  0.2071 -0.5770
  275DPSM   C4B 3003  -0.360   1.014  10.878 -0.2422  0.1414 -0.0367
  276DPSM   NC3 3004   4.468   4.174   8.638  0.0067 -0.3061 -0.1736
  276DPSM   PO4 3005   4.224   4.443   8.895 -0.3264 -0.1029  0.3759
  276DPSM   AM1 3006   4.390   4.159   9.157 -0.1610 -0.1342 -0.0907
  276DPSM   AM2 3007   4.570   4.316   9.308 -0.1822  0.1819  0.1503
  276DPSM   T1A 3008   4.137   3.965   9.513 -0.1534  0.1491  0.5561
  276DPSM   C2A 3009   3.917   4.072   9.920 -0.1589  0.1048 -0.3073
  276DPSM   C3A 3010   3.905   3.976  10.386  0.1306  0.1769 -0.2868
  276DPSM   C1B 3011   4.762   4.537   9.641 -0.0374  0.1811 -0.2521
  276DPSM   C2B 3012   4.740   4.729   9.951  0.0409 -0.0164  0.2306
  276DPSM   C3B 3013   4.929   4.708  10.354 -0.2668 -0.1251 -0.1513
  276DPSM   C4B 3014   5.075   4.573  10.703 -0.2197 -0.0579 -0.0489
  277PAPI    C1 3015   2.723   3.339  13.139  0.0377 -0.0187  0.0167
  277PAPI    C2 3016   2.514   3.008  13.060  0.1306 -0.0943  0.0850
  277PAPI    C3 3017   2.643   3.079  13.432 -0.1354  0.1617  0.1319
  277PAPI   PO4 3018   2.574   3.592  13.036  0.0638  0.3350 -0.1204
  277PAPI   GL1 3019   2.820   3.886  12.728 -0.2241  0.0233  0.0612
  277PAPI   GL2 3020   3.233   3.748  12.579  0.1861 -0.2277  0.2281
  277PAPI   D1A 3021   2.886   3.469  12.551 -0.1132  0.0670  0.3976
  277PAPI   D2A 3022   2.461   3.603  12.505 -0.0779  0.0214  0.0672
  277PAPI   D3A 3023   2.494   3.130  12.593 -0.1386  0.2969 -0.2318
  277PAPI   D4A 3024   2.446   3.224  12.145 -0.1692  0.3623 -0.0971
  277PAPI   C5A 3025   2.172   3.642  12.029  0.1351 -0.1158  0.2459
  277PAPI   C1B 3026   3.205   3.764  12.194 -0.2977  0.2481 -0.1847
  277PAPI   C2B 3027   3.433   3.647  11.952 -0.0575 -0.0231  0.0457
  277PAPI   C3B 3028   3.179   3.484  11.714 -0.0959  0.3285  0.0568
  277PAPI   C4B 3029   3.184   3.228  11.376  0.0277  0.2540  0.0435
  278PAPI    C1 3030   4.061   6.003  12.889 -0.0926 -0.1532 -0.0599
  278PAPI    C2 3031   4.144   6.075  13.273 -0.0261 -0.2215 -0.0612
  278PAPI    C3 3032   3.853   5.819  13.176 -0.1883 -0.0417 -0.0570
  278PAPI   PO4 3033   4.242   5.863  12.717  0.1377  0.0281 -0.1617
  278PAPI   GL1 3034   4.164   5.898  12.322  0.2766  0.0126 -0.1160
  278PAPI   GL2 3035   4.258   6.264  12.452 -0.2826  0.0809 -0.0034
  278PAPI   D1A 3036   3.996   6.216  12.010 -0.1320 -0.0819 -0.0480
  278PAPI   D2A 3037   4.306   6.134  11.795  0.2791 -0.0030 -0.0438
  278PAPI   D3A 3038   4.533   6.250  11.336 -0.0774 -0.2016 -0.0057
  278PAPI   D4A 3039   4.776   5.778  11.137 -0.2301  0.1946 -0.0724
  278PAPI   C5A 3040   4.836   5.360  11.270  0.0723  0.0413  0.2813
  278PAPI   C1B 3041   4.354   6.539  12.110 -0.0056 -0.2457  0.0158
  278PAPI   C2B 3042   4.337   6.645  11.641  0.0672 -0.0307 -0.0622
  278PAPI   C3B 3043   4.382   6.727  11.249 -0.1274 -0.1183  0.1513
  278PAPI   C4B 3044   4.626   6.511  10.888  0.2679 -0.0650 -0.0942
  279PAPI    C1 3045   5.765   5.994   9.029 -0.1400  0.2424 -0.2461
  279PAPI    C2 3046   6.058   6.108   8.782  0.1549  0.1706  0.0628
  279PAPI    C3 3047   5.850   5.775   8.706  0.0919  0.2682 -0.2044
  279PAPI   PO4 3048   5.896   6.257   9.231 -0.2499  0.1896  0.1279
  279PAPI   GL1 3049   6.076   6.609   9.506  0.2971 -0.0700  0.0157
  279PAPI   GL2 3050   6.253   6.860   9.413 -0.0465  0.1674  0.0687
  279PAPI   D1A 3051   5.618   6.499   9.621 -0.0690 -0.1606  0.1614
  279PAPI   D2A 3052   5.505   6.074   9.536 -0.2706 -0.1064 -0.0701
  279PAPI   D3A 3053   5.466   6.059   9.918 -0.3733  0.1728  0.1773
  279PAPI   D4A 3054   5.244   5.867  10.264  0.0217 -0.1987 -0.0017
  279PAPI   C5A 3055   5.326   6.044  10.581 -0.2059 -0.2019 -0.3637
  279PAPI   C1B 3056   6.440   6.793   9.796  0.0070  0.0652  0.0443
  279PAPI   C2B 3057   6.214   6.757  10.214 -0.3375 -0.0152  0.0931
  279PAPI   C3B 3058   6.012   6.734  10.598 -0.0533  0.1748  0.0350
  279PAPI   C4B 3059   5.808   6.754  11.038  0.1569  0.1206  0.0423
  280PAPI    C1 3060   6.621   4.675   8.455 -0.1573  0.0180  0.0353
  280PAPI    C2 3061   6.961   4.828   8.310 -0.0894 -0.1908 -0.0297
  280PAPI    C3 3062   6.649   5.067   8.382 -0.0016 -0.0300 -0.1745
  280PAPI   PO4 3063   6.575   4.581   8.647 -0.1250  0.0543  0.0377
  280PAPI   GL1 3064   6.496   4.544   8.996  0.2010  0.2243  0.2434
  280PAPI   GL2 3065   6.280   4.767   9.101 -0.0743 -0.0160 -0.1450
  280PAPI   D1A 3066   6.189   4.209   9.294 -0.1904  0.0932  0.0737
  280PAPI   D2A 3067   5.919   4.507   9.330  0.2527  0.3087 -0.0752
  280PAPI   D3A 3068   5.765   4.565   9.762 -0.0131 -0.2138 -0.0676
  280PAPI   D4A 3069   5.609   4.106   9.775 -0.4348  0.0259 -0.2472
  280PAPI   C5A 3070   5.332   3.929   9.833  0.0957 -0.0657 -0.2540
  280PAPI   C1B 3071   6.254   4.701   9.589 -0.0997 -0.2235 -0.1655
  280PAPI   C2B 3072   6.271   4.469  10.024 -0.1398  0.0327  0.2379
  280PAPI   C3B 3073   6.192   4.313  10.532 -0.0891  0.0355 -0.0340
  280PAPI   C4B 3074   5.853   4.353  10.807 -0.3812 -0.0560 -0.1112
  281PAPS   CNO 3075   5.094   6.123  12.931 -0.0289  0.0031  0.1569
  281PAPS   PO4 3076   5.352   5.714  13.116  0.3667 -0.0537 -0.0383
  281PAPS   GL1 3077   5.290   5.714  12.627 -0.2166  0.1408 -0.1636
  281PAPS   GL2 3078   5.243   5.983  12.459 -0.1005 -0.2614  0.1010
  281PAPS   D1A 3079   4.959   5.578  12.249  0.0277 -0.0873 -0.1712
  281PAPS   D2A 3080   5.014   5.888  11.888 -0.0411 -0.0650 -0.1476
  281PAPS   D3A 3081   4.701   5.851  11.631  0.1271 -0.1716  0.3325
  281PAPS   D4A 3082   4.434   5.635  11.476 -0.1641 -0.3245 -0.0159
  281PAPS   C5A 3083   4.367   5.463  11.052  0.0403 -0.3349 -0.0833
  281PAPS   C1B 3084   5.508   6.290  12.223 -0.1874  0.1169 -0.1419
  281PAPS   C2B 3085   5.490   6.386  11.781 -0.2949  0.0141 -0.1970
  281PAPS   C3B 3086   5.613   6.372  11.357 -0.4250 -0.1205 -0.2546
  281PAPS   C4B 3087   5.480   6.112  11.031  0.3973  0.1280  0.1889
  282PAPS   CNO 3088   7.609   5.886  12.721  0.1238  0.0679  0.0410
  282PAPS   PO4 3089   7.772   6.343  12.857  0.1296  0.2281  0.0258
  282PAPS   GL1 3090   7.668   6.780  12.580  0.0511 -0.0696  0.2675
  282PAPS   GL2 3091   7.336   6.790  12.454  0.2169 -0.1525  0.1055
  282PAPS   D1A 3092   7.612   7.202  12.691  0.2339  0.0580 -0.1665
  282PAPS   D2A 3093   7.407   7.592  12.343 -0.0956  0.1058  0.0713
  282PAPS   D3A 3094   7.394   7.665  12.015  0.0121  0.3615  0.0798
  282PAPS   D4A 3095   7.068   7.930  11.982  0.2117  0.3054  0.1163
  282PAPS   C5A 3096   6.904   8.004  11.588  0.0583  0.0825  0.0975
  282PAPS   C1B 3097   6.968   6.880  12.170 -0.0661 -0.0807  0.0594
  282PAPS   C2B 3098   6.715   7.046  11.857  0.0536  0.2155 -0.1004
  282PAPS   C3B 3099   6.369   7.277  11.793 -0.3403 -0.0679 -0.1097
  282PAPS   C4B 3100   6.216   7.480  11.416 -0.4126  0.2332  0.0253
  283PAPS   CNO 3101   3.819   8.255  12.861 -0.1300  0.0593  0.1264
  283PAPS   PO4 3102   3.745   7.913  12.855  0.1852  0.1529  0.0374
  283PAPS   GL1 3103   4.112   7.757  12.572 -0.0809  0.0948  0.0069
  283PAPS   GL2 3104   4.277   7.990  12.528  0.1535 -0.0399 -0.2492
  283PAPS   D1A 3105   4.275   7.664  12.085 -0.2019 -0.2845 -0.3057
  283PAPS   D2A 3106   4.422   7.241  12.228 -0.0683  0.0767 -0.2069
  283PAPS   D3A 3107   4.458   7.064  11.837 -0.1367 -0.0795 -0.0607
  283PAPS   D4A 3108   4.305   7.464  11.604  0.2586 -0.1330  0.0069
  283PAPS   C5A 3109   4.107   7.268  11.220 -0.0616  0.1934 -0.1289
  283PAPS   C1B 3110   3.941   7.997  12.171 -0.1790 -0.3034 -0.0526
  283PAPS   C2B 3111   3.675   7.766  11.923  0.1174  0.0727  0.0878
  283PAPS   C3B 3112   3.418   7.813  11.557 -0.1164  0.4509 -0.0114
  283PAPS   C4B 3113   3.274   7.815  11.089  0.0679  0.0639 -0.1265
  284PAPS   CNO 3114   0.728   2.308  12.833 -0.0273  0.0020 -0.2125
  284PAPS   PO4 3115   0.846   2.709  12.651 -0.0656  0.0374  0.0068
  284PAPS   GL1 3116   1.005   2.797  12.270  0.0323 -0.0411 -0.0643
  284PAPS   GL2 3117   1.303   2.790  12.413  0.1146  0.1981 -0.0987
  284PAPS   D1A 3118   1.068   3.132  12.145 -0.1113  0.4181 -0.0092
  284PAPS   D2A 3119   0.718   3.010  11.891 -0.1041 -0.2077  0.0161
  284PAPS   D3A 3120   0.586   3.406  11.708  0.0166 -0.3039 -0.1418
  284PAPS   D4A 3121   0.731   3.145  11.415  0.1845  0.1379 -0.3646
  284PAPS   C5A 3122   0.947   3.397  11.109  0.1672 -0.5614 -0.0249
  284PAPS   C1B 3123   1.516   2.899  12.018  0.0021 -0.2052  0.1947
  284PAPS   C2B 3124   1.656   2.865  11.681 -0.1660  0.1090  0.1234
  284PAPS   C3B 3125   1.771   2.842  11.243  0.2035  0.0145 -0.1132
  284PAPS   C4B 3126   1.802   2.939  10.950 -0.3649  0.0724 -0.0067
  285PAPS   CNO 3127   1.747   0.936  13.469 -0.0191  0.2883 -0.3143
  285PAPS   PO4 3128   1.761   0.841  13.011 -0.0137 -0.2236 -0.1278
  285PAPS   GL1 3129   1.488   0.854  12.672 -0.1179  0.0522  0.0937
  285PAPS   GL2 3130   1.513   0.648  12.408  0.2799  0.0828  0.1677
  285PAPS   D1A 3131   1.363   1.167  12.538  0.1074  0.0214 -0.1879
  285PAPS   D2A 3132   1.166   1.256  12.189  0.0479 -0.1496 -0.1092
  285PAPS   D3A 3133   1.198   1.321  11.812  0.0133 -0.1040 -0.5005
  285PAPS   D4A 3134   0.979   1.256  11.449 -0.2325  0.2087  0.0920
  285PAPS   C5A 3135   1.020   1.666  11.212 -0.2970  0.0953 -0.0079
  285PAPS   C1B 3136   1.550   0.542  11.932  0.1094 -0.1306 -0.1653
  285PAPS   C2B 3137   1.478   0.476  11.568 -0.0341 -0.0604 -0.1317
  285PAPS   C3B 3138   1.449   0.472  11.232 -0.3199 -0.1660 -0.1860
  285PAPS   C4B 3139   1.140   0.500  10.995  0.2241  0.1080  0.2140
  286PAPS   CNO 3140   6.220   1.209  12.577 -0.0872  0.3250  0.2147
  286PAPS   PO4 3141   6.316   1.605  12.535  0.0229 -0.0654 -0.0940
  286PAPS   GL1 3142   6.644   1.448  12.316  0.2850  0.0978 -0.2014
  286PAPS   GL2 3143   6.832   1.694  12.219 -0.0212  0.0441  0.3914
  286PAPS   D1A 3144   6.726   1.196  12.010  0.0463  0.1064  0.2424
  286PAPS   D2A 3145   6.582   1.410  11.634  0.0078  0.2340 -0.0403
  286PAPS   D3A 3146   6.413   1.163  11.482  0.0285  0.0132 -0.4521
  286PAPS   D4A 3147   6.335   1.422  11.158 -0.0880  0.0036 -0.0675
  286PAPS   C5A 3148   6.538   1.329  10.837  0.2936 -0.2421 -0.1328
  286PAPS   C1B 3149   6.628   1.826  11.879  0.2491  0.0796  0.1474
  286PAPS   C2B 3150   6.496   1.857  11.463 -0.1353  0.1470 -0.2693
  286PAPS   C3B 3151   6.327   1.998  11.105 -0.0876 -0.0949 -0.1293
  286PAPS   C4B 3152   6.026   1.793  10.912  0.0081 -0.0203  0.1385
  287PAPS   CNO 3153   3.518   2.802  12.869  0.1955  0.1732 -0.1516
  287PAPS   PO4 3154   3.086   2.585  13.153  0.0285 -0.2687 -0.1877
  287PAPS   GL1 3155   3.157   2.489  12.721 -0.0557  0.0807 -0.1719
  287PAPS   GL2 3156   3.171   2.705  12.473  0.1304  0.1096 -0.0746
  287PAPS   D1A 3157   2.744   2.370  12.512  0.0542  0.1573  0.0925
  287PAPS   D2A 3158   2.713   2.770  12.256 -0.3805  0.2486 -0.1116
  287PAPS   D3A 3159   2.520   2.530  12.125 -0.0487  0.1143  0.0099
  287PAPS   D4A 3160   2.586   2.693  11.732  0.0553 -0.1489 -0.1818
  287PAPS   C5A 3161   2.559   2.448  11.429 -0.1810 -0.1051 -0.0624
  287PAPS   C1B 3162   3.120   2.391  12.134  0.0248 -0.0236  0.1605
  287PAPS   C2B 3163   2.988   2.393  11.792 -0.1687  0.3218  0.1673
  287PAPS   C3B 3164   3.060   2.395  11.363 -0.4270  0.1824  0.3991
  287PAPS   C4B 3165   2.744   2.330  10.950  0.0898  0.0114  0.5902
  288PAPS   CNO 3166   4.267   0.220  13.006 -0.3217  0.0108  0.1077
  288PAPS   PO4 3167   4.789   0.259  12.988  0.0368 -0.1915 -0.0180
  288PAPS   GL1 3168   4.835   0.238  12.601  0.2158  0.1871  0.1338
  288PAPS   GL2 3169   4.908   0.521  12.399  0.1867 -0.2218 -0.1879
  288PAPS   D1A 3170   4.701  -0.083  12.363 -0.2117 -0.2465 -0.3218
  288PAPS   D2A 3171   4.668   0.200  12.053 -0.1179  0.1156 -0.0397
  288PAPS   D3A 3172   4.805  -0.134  11.920 -0.0290 -0.1741  0.0062
  288PAPS   D4A 3173   4.704  -0.019  11.560 -0.2819 -0.1887 -0.2618
  288PAPS   C5A 3174   5.016   0.131  11.298 -0.0806 -0.0801 -0.1609
  288PAPS   C1B 3175   5.045   0.746  11.962 -0.1744  0.1063  0.0111
  288PAPS   C2B 3176   5.137   0.746  11.536  0.1271 -0.0777 -0.1070
  288PAPS   C3B 3177   5.036   0.888  11.236 -0.0151  0.3083 -0.2224
  288PAPS   C4B 3178   4.818   0.768  10.843  0.2316 -0.0111 -0.3668
  289PAPS   CNO 3179   4.295   6.941  13.146  0.2015  0.0602  0.1281
  289PAPS   PO4 3180   4.578   6.682  13.083  0.1381  0.0954 -0.1821
  289PAPS   GL1 3181   4.751   6.525  12.608 -0.2333 -0.2910  0.2728
  289PAPS   GL2 3182   5.063   6.417  12.535 -0.2460 -0.0379 -0.1050
  289PAPS   D1A 3183   4.725   6.828  12.229  0.2131  0.0220 -0.1449
  289PAPS   D2A 3184   4.897   7.293  12.319  0.2865  0.0117  0.1800
  289PAPS   D3A 3185   5.175   7.660  12.509  0.0633  0.0395 -0.1266
  289PAPS   D4A 3186   5.188   8.002  12.178 -0.0378 -0.1496 -0.4993
  289PAPS   C5A 3187   5.136   8.085  11.780  0.0663  0.1858 -0.2650
  289PAPS   C1B 3188   5.231   6.722  12.211 -0.0851 -0.0046  0.0645
  289PAPS   C2B 3189   5.025   6.980  11.921  0.0867  0.0317  0.0758
  289PAPS   C3B 3190   4.887   7.016  11.494  0.2015  0.0789 -0.1897
  289PAPS   C4B 3191   4.802   7.385  11.252 -0.2661  0.0874 -0.2852
  290PAPS   CNO 3192   4.712   2.591  13.225  0.4037  0.2103 -0.1544
  290PAPS   PO4 3193   4.347   2.399  13.176 -0.1903  0.2367 -0.0206
  290PAPS   GL1 3194   4.472   2.521  12.775 -0.0175  0.0645  0.0452
  290PAPS   GL2 3195   4.396   2.858  12.713 -0.1645  0.0069  0.0781
  290PAPS   D1A 3196   4.861   2.708  12.628  0.4504 -0.0057  0.0855
  290PAPS   D2A 3197   4.838   2.737  12.147  0.0759  0.1372  0.0713
  290PAPS   D3A 3198   4.614   2.973  11.708 -0.1010  0.1522  0.1451
  290PAPS   D4A 3199   4.161   2.797  11.754  0.3257 -0.0348  0.1894
  290PAPS   C5A 3200   4.025   2.282  11.745 -0.0148 -0.1969  0.0783
  290PAPS   C1B 3201   3.874   3.009  12.497  0.1121  0.0659 -0.0078
  290PAPS   C2B 3202   3.827   3.091  11.987 -0.0104 -0.0283  0.1387
  290PAPS   C3B 3203   3.663   3.209  11.614  0.1452  0.0586  0.0534
  290PAPS   C4B 3204   3.614   3.211  11.075 -0.1915 -0.1199 -0.1984
  291PAPS   CNO 3205   6.770   2.154  13.017 -0.0151 -0.0911 -0.1052
  291PAPS   PO4 3206   7.170   2.255  12.760  0.0242 -0.2732 -0.0416
  291PAPS   GL1 3207   7.035   2.194  12.380 -0.4211 -0.0070 -0.0606
  291PAPS   GL2 3208   6.751   2.262  12.143  0.1224 -0.2673  0.0129
  291PAPS   D1A 3209   7.112   2.002  11.954 -0.1286 -0.1716 -0.1349
  291PAPS   D2A 3210   7.070   1.899  11.532  0.3700  0.2241 -0.1666
  291PAPS   D3A 3211   7.087   1.476  11.702  0.1092 -0.3131  0.0164
  291PAPS   D4A 3212   6.938   1.408  11.290  0.0481  0.0672 -0.2706
  291PAPS   C5A 3213   6.771   1.747  11.034 -0.0177 -0.3365  0.2291
  291PAPS   C1B 3214   6.728   2.257  11.694  0.3589 -0.0934  0.2766
  291PAPS   C2B 3215   6.662   2.292  11.239 -0.0046 -0.3967  0.3328
  291PAPS   C3B 3216   6.730   2.163  10.748  0.2062  0.0179 -0.0615
  291PAPS   C4B 3217   6.610   2.456  10.408 -0.1060 -0.0441  0.4262
  292PAPS   CNO 3218   3.668   6.281  13.070  0.2128  0.1962  0.1434
  292PAPS   PO4 3219   3.402   5.988  12.890 -0.2919  0.1640 -0.1475
  292PAPS   GL1 3220   3.366   6.162  12.469  0.1170  0.0646 -0.2717
  292PAPS   GL2 3221   3.708   6.224  12.427  0.0539 -0.0666  0.2878
  292PAPS   D1A 3222   3.462   6.123  11.965  0.1425 -0.1708 -0.0875
  292PAPS   D2A 3223   3.434   6.027  11.582 -0.1532 -0.3198  0.2528
  292PAPS   D3A 3224   3.912   5.944  11.569  0.0959 -0.0426 -0.2404
  292PAPS   D4A 3225   4.079   5.929  11.166  0.2019  0.0111  0.2465
  292PAPS   C5A 3226   4.367   5.989  10.850 -0.0435  0.0409 -0.0452
  292PAPS   C1B 3227   3.621   6.550  12.014 -0.0599 -0.2705  0.2543
  292PAPS   C2B 3228   3.782   6.615  11.699  0.0674  0.2180 -0.3882
  292PAPS   C3B 3229   3.950   6.451  11.337  0.1122  0.0033  0.4529
  292PAPS   C4B 3230   4.178   6.396  10.969 -0.1646  0.1697  0.1336
  293PAPS   CNO 3231   0.163   8.396  13.180  0.1540  0.0215 -0.0858
  293PAPS   PO4 3232   0.140   8.142  12.817 -0.2758 -0.0790 -0.2043
  293PAPS   GL1 3233  -0.066   7.935  12.530 -0.0781  0.0362  0.1400
  293PAPS   GL2 3234   0.048   7.925  12.161 -0.0714  0.5212  0.0193
  293PAPS   D1A 3235   0.267   7.578  12.398  0.3140 -0.1374 -0.0152
  293PAPS   D2A 3236   0.017   7.415  12.047  0.4207 -0.0133 -0.2855
  293PAPS   D3A 3237  -0.261   7.068  12.116 -0.0959  0.2615 -0.2581
  293PAPS   D4A 3238  -0.575   7.106  11.817  0.0503  0.1871  0.1030
  293PAPS   C5A 3239  -0.444   7.325  11.555  0.2444 -0.2688 -0.3921
  293PAPS   C1B 3240   0.458   7.848  11.914  0.0533  0.3035  0.4209
  293PAPS   C2B 3241   0.677   7.499  11.836  0.3932 -0.1196 -0.2317
  293PAPS   C3B 3242   0.896   7.480  11.501  0.0329 -0.0844  0.2031
  293PAPS   C4B 3243   1.304   7.333  11.252 -0.1832  0.2607  0.1412
  294PAPS   CNO 3244   4.548   4.675  12.879 -0.0432 -0.1858  0.3089
  294PAPS   PO4 3245   4.353   4.966  12.658  0.0769 -0.1366 -0.1351
  294PAPS   GL1 3246   3.994   4.834  12.481 -0.2234  0.0219 -0.0113
  294PAPS   GL2 3247   3.898   4.905  12.249 -0.0745 -0.1044  0.4931
  294PAPS   D1A 3248   3.883   4.336  12.369  0.0530  0.2329  0.1133
  294PAPS   D2A 3249   3.644   4.561  11.917 -0.0353  0.0314  0.1143
  294PAPS   D3A 3250   3.685   4.460  11.531 -0.0213  0.2454 -0.0155
  294PAPS   D4A 3251   3.721   4.202  11.172  0.2986 -0.0948 -0.0840
  294PAPS   C5A 3252   3.609   4.129  10.820 -0.0575 -0.4155  0.2842
  294PAPS   C1B 3253   4.000   4.891  11.818  0.3134 -0.1032  0.0168
  294PAPS   C2B 3254   3.930   4.922  11.410  0.1989  0.1894 -0.0039
  294PAPS   C3B 3255   3.702   4.758  11.111  0.0285  0.0504 -0.1138
  294PAPS   C4B 3256   3.277   4.567  11.054 -0.3322 -0.1719  0.4599
  295PAPS   CNO 3257   5.042   0.692  12.876 -0.3974 -0.1146 -0.2809
  295PAPS   PO4 3258   4.816   1.049  12.587 -0.2872  0.0100  0.1283
  295PAPS   GL1 3259   4.480   1.098  12.352 -0.3145  0.2376 -0.0897
  295PAPS   GL2 3260   4.633   1.092  12.036 -0.2762 -0.1692  0.0098
  295PAPS   D1A 3261   4.210   1.288  12.206  0.1251 -0.2683  0.1028
  295PAPS   D2A 3262   4.333   1.316  11.683  0.0504  0.2142  0.2385
  295PAPS   D3A 3263   4.242   1.526  11.396  0.1201  0.0354 -0.1429
  295PAPS   D4A 3264   3.946   1.773  11.461 -0.2572 -0.1183 -0.0662
  295PAPS   C5A 3265   3.678   1.860  11.219  0.2736  0.2234 -0.0098
  295PAPS   C1B 3266   4.680   1.063  11.512  0.2945  0.0514 -0.0022
  295PAPS   C2B 3267   4.506   1.136  11.216 -0.0242  0.1153 -0.3372
  295PAPS   C3B 3268   4.258   1.240  10.962 -0.0686 -0.2596  0.2591
  295PAPS   C4B 3269   4.232   1.251  10.537  0.2239  0.0550  0.0037
  296PAPS   CNO 3270   1.920   5.514  12.727  0.1170 -0.1014  0.0004
  296PAPS   PO4 3271   1.680   5.495  12.325  0.1895 -0.1954  0.1225
  296PAPS   GL1 3272   1.753   5.469  12.008  0.3073  0.0982  0.0474
  296PAPS   GL2 3273   1.552   5.279  11.895  0.2257  0.0338 -0.1978
  296PAPS   D1A 3274   1.729   5.522  11.534 -0.1587 -0.0228 -0.0340
  296PAPS   D2A 3275   1.799   5.832  11.289  0.2533 -0.0848  0.1085
  296PAPS   D3A 3276   1.596   6.102  11.527  0.2228 -0.2664  0.1550
  296PAPS   D4A 3277   1.422   6.357  11.301 -0.3141 -0.0203 -0.0510
  296PAPS   C5A 3278   1.117   6.336  10.956 -0.0194  0.0763 -0.1647
  296PAPS   C1B 3279   1.243   5.353  11.694  0.1117  0.4501 -0.0355
  296PAPS   C2B 3280   1.026   5.374  11.382 -0.0264  0.1933  0.2436
  296PAPS   C3B 3281   0.720   5.818  11.121  0.0909 -0.0714 -0.0583
  296PAPS   C4B 3282   0.784   6.030  10.775 -0.0911 -0.0568  0.1090
  297PAPS   CNO 3283   1.858   7.485  12.700 -0.2420 -0.0186 -0.0033
  297PAPS   PO4 3284   1.857   7.068  12.910  0.1644  0.0405 -0.1107
  297PAPS   GL1 3285   1.767   6.941  12.501 -0.0308  0.0699  0.2394
  297PAPS   GL2 3286   2.088   7.126  12.377 -0.0275 -0.1016  0.2673
  297PAPS   D1A 3287   1.385   7.186  12.428 -0.0874 -0.0556  0.2446
  297PAPS   D2A 3288   1.513   6.889  12.117  0.0379 -0.5617  0.0248
  297PAPS   D3A 3289   1.652   6.471  12.090 -0.3712  0.2720 -0.1581
  297PAPS   D4A 3290   1.683   6.626  11.665 -0.1084 -0.0334  0.3554
  297PAPS   C5A 3291   1.652   7.029  11.417 -0.0383 -0.1696 -0.0404
  297PAPS   C1B 3292   2.042   7.436  11.941  0.1727  0.1164 -0.0228
  297PAPS   C2B 3293   1.925   7.421  11.445  0.1148 -0.3386  0.1146
  297PAPS   C3B 3294   1.896   7.341  11.061  0.1965 -0.2867 -0.5074
  297PAPS   C4B 3295   2.035   6.934  10.904  0.3956 -0.0256  0.0292
  298PAPS   CNO 3296   2.959   4.754  13.088 -0.1432  0.0972  0.2026
  298PAPS   PO4 3297   2.883   4.372  12.956 -0.1489  0.0152  0.0733
  298PAPS   GL1 3298   3.089   4.506  12.630  0.1928 -0.2790  0.3122
  298PAPS   GL2 3299   3.315   4.252  12.462  0.0268 -0.2649  0.2859
  298PAPS   D1A 3300   3.334   4.674  12.299 -0.4600 -0.3115  0.0478
  298PAPS   D2A 3301   3.092   4.777  12.035 -0.1524  0.1140 -0.2413
  298PAPS   D3A 3302   3.214   4.557  11.657 -0.0223 -0.2145  0.1082
  298PAPS   D4A 3303   3.279   4.176  11.394  0.1991 -0.5198 -0.1444
  298PAPS   C5A 3304   2.915   4.181  11.210 -0.0279  0.0249  0.2625
  298PAPS   C1B 3305   3.292   4.211  12.029 -0.0496  0.0063 -0.0833
  298PAPS   C2B 3306   3.026   4.001  11.774  0.0410  0.1256  0.0928
  298PAPS   C3B 3307   2.760   3.767  11.462 -0.1038  0.0126 -0.2480
  298PAPS   C4B 3308   2.619   3.433  11.209 -0.2399  0.6055 -0.1297
  299PAPS   CNO 3309   4.019   4.023  13.400 -0.0999 -0.0454 -0.0650
  299PAPS   PO4 3310   3.771   3.699  13.071  0.2759 -0.0755 -0.0004
  299PAPS   GL1 3311   3.897   3.689  12.639  0.0659  0.1290 -0.0269
  299PAPS   GL2 3312   3.667   3.898  12.419 -0.0016  0.0714  0.2601
  299PAPS   D1A 3313   3.918   3.514  12.160  0.1675 -0.3189  0.0743
  299PAPS   D2A 3314   3.915   3.575  11.779  0.2207  0.1248  0.0909
  299PAPS   D3A 3315   4.262   3.343  11.798 -0.1090  0.2205 -0.1386
  299PAPS   D4A 3316   4.172   3.180  11.437 -0.0224  0.2555 -0.1598
  299PAPS   C5A 3317   3.978   2.905  11.231 -0.4259 -0.0222  0.0090
  299PAPS   C1B 3318   3.773   4.045  11.937  0.0771 -0.1215  0.0196
  299PAPS   C2B 3319   3.652   3.883  11.567  0.0314 -0.0321 -0.1764
  299PAPS   C3B 3320   3.367   3.709  11.242 -0.2352 -0.2186 -0.2921
  299PAPS   C4B 3321   3.496   3.602  10.765 -0.0910 -0.2742  0.1730
  300PAPS   CNO 3322   1.359   8.037  13.407  0.3751  0.0153 -0.0487
  300PAPS   PO4 3323   1.160   7.773  13.154  0.2846 -0.2366 -0.0081
  300PAPS   GL1 3324   1.066   7.651  12.725  0.0242 -0.1135  0.0456
  300PAPS   GL2 3325   1.313   7.655  12.582  0.2773 -0.0457  0.0036
  300PAPS   D1A 3326   0.786   7.629  12.331 -0.0417 -0.2294  0.2575
  300PAPS   D2A 3327   0.687   7.265  12.359 -0.0516  0.3426 -0.0349
  300PAPS   D3A 3328   0.893   6.945  12.462 -0.2206  0.1823 -0.0827
  300PAPS   D4A 3329   1.030   6.967  12.114  0.0595 -0.0983  0.0500
  300PAPS   C5A 3330   1.134   7.414  12.102 -0.0554  0.0946  0.0882
  300PAPS   C1B 3331   1.601   7.543  12.229 -0.5008 -0.0459 -0.3346
  300PAPS   C2B 3332   1.535   7.298  11.813 -0.0237 -0.1971  0.2786
  300PAPS   C3B 3333   1.203   7.031  11.652 -0.0151  0.4030 -0.2084
  300PAPS   C4B 3334   1.174   6.765  11.277 -0.0759 -0.2274  0.2185
  301PAPS   CNO 3335   1.462   6.248  13.041  0.3725  0.0256  0.2244
  301PAPS   PO4 3336   1.785   6.050  12.794 -0.0211 -0.1418 -0.0904
  301PAPS   GL1 3337   1.811   5.996  12.314  0.1012  0.1506  0.2533
  301PAPS   GL2 3338   1.471   5.972  12.164  0.1794  0.4275 -0.1516
  301PAPS   D1A 3339   1.944   5.933  11.844  0.0859 -0.2201 -0.0200
  301PAPS   D2A 3340   2.097   6.289  11.667  0.1174 -0.1982 -0.2955
  301PAPS   D3A 3341   2.401   6.004  11.627 -0.2622  0.0922 -0.0229
  301PAPS   D4A 3342   2.390   6.018  11.221 -0.0983  0.0802 -0.1835
  301PAPS   C5A 3343   2.034   6.120  10.939  0.1138 -0.1813 -0.1352
  301PAPS   C1B 3344   1.315   5.837  11.822  0.1904 -0.0303 -0.3522
  301PAPS   C2B 3345   1.233   5.811  11.397  0.0003  0.4221  0.4066
  301PAPS   C3B 3346   1.302   5.843  11.025  0.0425  0.2347 -0.0111
  301PAPS   C4B 3347   1.446   6.061  10.675  0.2522  0.4675  0.1862
  302PAPS   CNO 3348   3.524   1.506  12.704 -0.3311 -0.0647 -0.0030
  302PAPS   PO4 3349   3.718   1.920  12.599 -0.0974 -0.1463 -0.2799
  302PAPS   GL1 3350   3.317   1.866  12.431  0.3171 -0.1798 -0.3907
  302PAPS   GL2 3351   3.251   2.104  12.468  0.2085 -0.1477 -0.1009
  302PAPS   D1A 3352   2.970   1.801  12.185  0.0503 -0.1416 -0.0675
  302PAPS   D2A 3353   3.047   1.888  11.786 -0.0794 -0.1353 -0.1204
  302PAPS   D3A 3354   2.965   1.954  11.480  0.0434 -0.3646 -0.0258
  302PAPS   D4A 3355   3.190   1.945  11.099 -0.0990  0.1062  0.1296
  302PAPS   C5A 3356   3.197   2.263  10.873 -0.3260 -0.2001 -0.1129
  302PAPS   C1B 3357   3.470   2.032  12.016  0.1348  0.0769  0.1109
  302PAPS   C2B 3358   3.453   2.136  11.583  0.2842 -0.3587  0.0206
  302PAPS   C3B 3359   3.715   2.310  11.337 -0.0940  0.1144  0.0432
  302PAPS   C4B 3360   4.142   2.339  11.278  0.1072 -0.1552  0.0206
  303PAPS   CNO 3361   1.806   4.998  12.810 -0.1072 -0.2717 -0.1274
  303PAPS   PO4 3362   2.161   4.691  12.643 -0.0184  0.0520  0.0326
  303PAPS   GL1 3363   2.307   4.559  12.193 -0.1671 -0.3028 -0.3085
  303PAPS   GL2 3364   2.402   4.839  11.995 -0.1991 -0.1671  0.0230
  303PAPS   D1A 3365   2.715   4.420  12.018  0.0403 -0.0819 -0.2829
  303PAPS   D2A 3366   2.866   4.116  12.282 -0.0164 -0.3071 -0.0191
  303PAPS   D3A 3367   2.517   4.041  12.215  0.4455  0.1308 -0.1784
  303PAPS   D4A 3368   2.676   3.651  12.035  0.0201  0.1909 -0.2751
  303PAPS   C5A 3369   2.593   3.334  11.699 -0.2703 -0.2182 -0.1729
  303PAPS   C1B 3370   2.298   4.602  11.692  0.1489  0.4212 -0.2324
  303PAPS   C2B 3371   2.239   4.481  11.318 -0.1103  0.0267 -0.0796
  303PAPS   C3B 3372   2.018   4.205  11.079  0.2518  0.0702 -0.1746
  303PAPS   C4B 3373   2.066   3.806  10.948 -0.3709  0.0184 -0.0696
  304PAPS   CNO 3374   5.462   4.457  12.697 -0.0793 -0.1181  0.0695
  304PAPS   PO4 3375   5.291   4.765  12.449  0.0304 -0.0218  0.0356
  304PAPS   GL1 3376   5.323   4.662  12.010  0.1271 -0.2164 -0.2004
  304PAPS   GL2 3377   5.051   4.606  12.010  0.2263  0.1820 -0.0528
  304PAPS   D1A 3378   5.482   4.337  11.954 -0.1279 -0.3791 -0.0440
  304PAPS   D2A 3379   5.324   3.925  11.950 -0.2001  0.2075  0.1164
  304PAPS   D3A 3380   4.960   3.635  11.942 -0.1497 -0.1978  0.1981
  304PAPS   D4A 3381   4.663   3.716  11.636 -0.1633  0.1155  0.2179
  304PAPS   C5A 3382   4.695   3.974  11.320 -0.1815 -0.1665  0.1216
  304PAPS   C1B 3383   4.658   4.620  11.703 -0.0963 -0.0377  0.0589
  304PAPS   C2B 3384   4.615   4.448  11.328 -0.0142  0.1445 -0.2815
  304PAPS   C3B 3385   4.564   4.600  10.868  0.0596  0.0002 -0.2956
  304PAPS   C4B 3386   4.466   4.789  10.471 -0.0629 -0.0625 -0.1412
  305PAPS   CNO 3387   6.523   4.397  12.611 -0.0902 -0.3951  0.3451
  305PAPS   PO4 3388   6.931   4.433  12.698  0.0911 -0.1471 -0.0295
  305PAPS   GL1 3389   7.018   4.535  12.313 -0.3033  0.0452 -0.1511
  305PAPS   GL2 3390   6.750   4.525  12.092 -0.0137 -0.0864 -0.1038
  305PAPS   D1A 3391   7.181   4.376  11.908 -0.0702 -0.1133 -0.2815
  305PAPS   D2A 3392   7.315   4.367  11.474  0.0443  0.0309 -0.3462
  305PAPS   D3A 3393   7.693   4.163  11.383 -0.0279 -0.0104 -0.1296
  305PAPS   D4A 3394   7.985   4.232  11.048 -0.1587  0.0836 -0.0347
  305PAPS   C5A 3395   8.412   4.191  11.025 -0.1956  0.1712 -0.0282
  305PAPS   C1B 3396   6.828   4.581  11.680 -0.3242 -0.2103  0.0136
  305PAPS   C2B 3397   6.736   4.691  11.242 -0.1560 -0.0985 -0.3221
  305PAPS   C3B 3398   6.674   4.830  10.845  0.0240  0.0220  0.0256
  305PAPS   C4B 3399   6.565   4.653  10.456 -0.0820  0.0786  0.0840
  306PAPS   CNO 3400   1.489   2.944  12.847 -0.1131  0.0838  0.1823
  306PAPS   PO4 3401   1.690   3.246  12.811 -0.4556 -0.1061  0.1514
  306PAPS   GL1 3402   1.385   3.359  12.536 -0.3742  0.0212 -0.1658
  306PAPS   GL2 3403   1.526   3.330  12.257  0.3389 -0.1687  0.3783
  306PAPS   D1A 3404   1.045   3.523  12.474 -0.2247 -0.1298  0.1314
  306PAPS   D2A 3405   0.993   3.637  12.027  0.3398  0.1297 -0.0705
  306PAPS   D3A 3406   0.738   3.915  11.946  0.0969  0.5219 -0.0906
  306PAPS   D4A 3407   0.855   3.790  11.511  0.0510 -0.1293 -0.1422
  306PAPS   C5A 3408   0.977   3.907  11.208  0.1016  0.0508 -0.1679
  306PAPS   C1B 3409   1.457   3.447  11.921 -0.0153  0.0553 -0.1579
  306PAPS   C2B 3410   1.771   3.349  11.629 -0.1685 -0.1918 -0.0367
  306PAPS   C3B 3411   2.015   3.378  11.255  0.0382  0.1071 -0.2087
  306PAPS   C4B 3412   2.249   3.628  11.473 -0.2465 -0.1904 -0.0124
  307PAPS   CNO 3413   0.831   5.670  12.739  0.1164  0.0763  0.2588
  307PAPS   PO4 3414   0.473   5.304  12.692  0.1058  0.0528  0.0495
  307PAPS   GL1 3415   0.528   5.099  12.337  0.3151  0.0512  0.2426
  307PAPS   GL2 3416   0.322   5.341  12.091 -0.0642  0.3361  0.0108
  307PAPS   D1A 3417   0.874   4.848  12.206  0.0934  0.1374  0.1016
  307PAPS   D2A 3418   1.124   5.070  12.044 -0.2544 -0.0037 -0.3794
  307PAPS   D3A 3419   0.850   4.958  11.691  0.0841  0.0768  0.0967
  307PAPS   D4A 3420   0.734   4.986  11.226 -0.0107 -0.0758 -0.2347
  307PAPS   C5A 3421   0.887   5.373  10.919 -0.0457 -0.2721  0.3161
  307PAPS   C1B 3422   0.054   5.399  11.617  0.0247 -0.2245  0.2198
  307PAPS   C2B 3423  -0.223   5.314  11.404  0.1470 -0.0263  0.1188
  307PAPS   C3B 3424  -0.236   4.918  11.181  0.2102  0.0184 -0.0811
  307PAPS   C4B 3425  -0.542   4.634  11.043  0.1113  0.2767 -0.0449
  308PAPS   CNO 3426   5.274   1.519  13.434 -0.1304 -0.1406 -0.0050
  308PAPS   PO4 3427   5.319   1.709  12.997  0.1228 -0.0078  0.0448
  308PAPS   GL1 3428   5.188   1.783  12.571  0.2719  0.1935 -0.0977
  308PAPS   GL2 3429   5.426   1.582  12.429 -0.0739  0.1608  0.0124
  308PAPS   D1A 3430   4.961   1.947  12.174 -0.2431 -0.3339 -0.0393
  308PAPS   D2A 3431   4.668   2.316  12.320  0.1695 -0.0285  0.0264
  308PAPS   D3A 3432   4.469   2.464  11.890 -0.2493  0.2980  0.1188
  308PAPS   D4A 3433   4.586   2.580  11.436  0.0372  0.1678 -0.0869
  308PAPS   C5A 3434   4.480   2.823  11.272 -0.0625  0.1344 -0.0482
  308PAPS   C1B 3435   5.523   1.579  11.893 -0.0987 -0.2289  0.0572
  308PAPS   C2B 3436   5.445   1.630  11.457 -0.0503  0.0336 -0.2497
  308PAPS   C3B 3437   5.538   1.782  11.129  0.2320 -0.1615 -0.0583
  308PAPS   C4B 3438   5.448   2.145  10.841  0.0106 -0.1824  0.0132
  309PAPS   CNO 3439   2.982   5.693  12.766 -0.0830  0.1545 -0.2067
  309PAPS   PO4 3440   3.182   5.702  12.383 -0.1224 -0.3075 -0.0906
  309PAPS   GL1 3441   3.416   5.627  12.074  0.1333  0.0258 -0.1961
  309PAPS   GL2 3442   3.199   5.420  11.901  0.0296  0.0346  0.0755
  309PAPS   D1A 3443   3.832   5.696  12.010  0.2234  0.2044  0.2237
  309PAPS   D2A 3444   4.057   5.416  11.718 -0.0266  0.0116  0.3353
  309PAPS   D3A 3445   3.710   5.492  11.474  0.1170 -0.0460  0.0607
  309PAPS   D4A 3446   3.809   5.342  11.084  0.1702  0.1048 -0.0004
  309PAPS   C5A 3447   4.096   5.044  10.912  0.2490  0.2577 -0.0550
  309PAPS   C1B 3448   3.196   5.542  11.623  0.0803 -0.0307  0.2815
  309PAPS   C2B 3449   3.278   5.654  11.194 -0.0658 -0.0083  0.0587
  309PAPS   C3B 3450   2.981   5.807  10.827  0.1330  0.0533  0.0105
  309PAPS   C4B 3451   2.832   5.657  10.478 -0.0493  0.0274 -0.1556
  310PAPS   CNO 3452   6.077   0.714   8.705 -0.1560  0.0067  0.0907
  310PAPS   PO4 3453   6.334   0.811   8.975  0.0764  0.1687  0.2939
  310PAPS   GL1 3454   6.361   0.910   9.478  0.1873 -0.2074 -0.1121
  310PAPS   GL2 3455   6.548   1.016   9.877 -0.1088  0.1608  0.1879
  310PAPS   D1A 3456   6.029   0.713   9.787  0.0492 -0.1508 -0.1765
  310PAPS   D2A 3457   6.194   0.288   9.734 -0.1442 -0.2586 -0.0922
  310PAPS   D3A 3458   6.319   0.253  10.108 -0.0619  0.1631  0.3191
  310PAPS   D4A 3459   6.242   0.582  10.305 -0.1716  0.0673  0.0942
  310PAPS   C5A 3460   5.917   0.606  10.609  0.1294  0.0498 -0.0575
  310PAPS   C1B 3461   6.609   1.022  10.208 -0.0527 -0.0564 -0.2118
  310PAPS   C2B 3462   6.780   0.937  10.569  0.4199  0.2538 -0.2956
  310PAPS   C3B 3463   7.028   0.752  10.883 -0.0440 -0.1910  0.1372
  310PAPS   C4B 3464   7.020   0.410  11.092  0.0142 -0.0615 -0.0144
  311PAPS   CNO 3465   0.849   6.130   8.863  0.1879 -0.1971  0.1701
  311PAPS   PO4 3466   0.963   5.719   8.735  0.2927 -0.1867  0.0530
  311PAPS   GL1 3467   0.989   5.608   9.073  0.1914  0.0438  0.2869
  311PAPS   GL2 3468   1.002   5.815   9.228 -0.1560 -0.0268  0.0627
  311PAPS   D1A 3469   1.428   5.556   9.187 -0.1123  0.0001 -0.2799
  311PAPS   D2A 3470   1.556   5.146   9.131 -0.1481 -0.0018  0.0528
  311PAPS   D3A 3471   1.529   5.024   9.424  0.0562  0.0999  0.0438
  311PAPS   D4A 3472   1.541   5.292   9.668  0.0128 -0.4039  0.2488
  311PAPS   C5A 3473   1.632   5.288  10.019  0.1281  0.3415 -0.1435
  311PAPS   C1B 3474   1.174   5.672   9.617  0.1937 -0.1093 -0.2076
  311PAPS   C2B 3475   1.284   5.632  10.038 -0.3213  0.2376 -0.1964
  311PAPS   C3B 3476   1.570   5.587  10.363 -0.0319 -0.1131 -0.0438
  311PAPS   C4B 3477   1.915   5.333  10.433  0.0998 -0.0306 -0.0339
  312PAPS   CNO 3478   6.323   3.590   8.630  0.0555  0.0204 -0.2500
  312PAPS   PO4 3479   5.995   3.352   9.004 -0.1045 -0.1719  0.3926
  312PAPS   GL1 3480   6.047   3.262   9.491 -0.3441 -0.2666 -0.0437
  312PAPS   GL2 3481   6.287   3.020   9.686 -0.0376  0.1784  0.0005
  312PAPS   D1A 3482   6.153   3.428   9.926  0.2337  0.1106 -0.0288
  312PAPS   D2A 3483   6.090   3.189  10.307 -0.0858 -0.2371  0.0386
  312PAPS   D3A 3484   6.114   3.553  10.605  0.3515 -0.0020  0.1414
  312PAPS   D4A 3485   6.525   3.509  10.598  0.1042 -0.0495 -0.0884
  312PAPS   C5A 3486   6.597   3.069  10.537  0.1140 -0.1533 -0.2382
  312PAPS   C1B 3487   6.454   2.877  10.096 -0.0274  0.0065  0.0209
  312PAPS   C2B 3488   6.213   2.762  10.520 -0.0574 -0.2564  0.3654
  312PAPS   C3B 3489   6.059   2.956  10.908  0.2505 -0.1390 -0.1340
  312PAPS   C4B 3490   6.068   3.386  11.172 -0.1570  0.1682  0.0648
  313PAPS   CNO 3491   1.943   4.091   8.694  0.2039  0.0063  0.1144
  313PAPS   PO4 3492   1.658   3.771   8.876 -0.1259 -0.0574  0.1788
  313PAPS   GL1 3493   1.755   3.349   9.036  0.2095 -0.1763 -0.1035
  313PAPS   GL2 3494   2.045   3.347   8.970  0.0075  0.2860  0.2004
  313PAPS   D1A 3495   1.734   2.952   9.189  0.1527 -0.0799  0.0055
  313PAPS   D2A 3496   1.365   3.162   9.301  0.1941 -0.0654 -0.1613
  313PAPS   D3A 3497   1.569   3.576   9.385  0.1957 -0.0910 -0.1671
  313PAPS   D4A 3498   1.724   3.391   9.703 -0.0780 -0.2067 -0.3107
  313PAPS   C5A 3499   1.397   3.088   9.778 -0.1527 -0.1946 -0.0128
  313PAPS   C1B 3500   2.110   3.255   9.435  0.1139 -0.2321 -0.1549
  313PAPS   C2B 3501   2.132   3.252   9.919  0.0787 -0.0050  0.1528
  313PAPS   C3B 3502   2.080   3.294  10.360  0.1013 -0.4207 -0.0672
  313PAPS   C4B 3503   2.146   3.342  10.776 -0.1171  0.2709 -0.0108
  314PAPS   CNO 3504   2.747   7.123   8.794  0.1948  0.2464  0.1383
  314PAPS   PO4 3505   2.444   6.772   8.845 -0.2817 -0.0190 -0.0510
  314PAPS   GL1 3506   2.352   6.936   9.209  0.0063  0.2074  0.3231
  314PAPS   GL2 3507   2.617   7.114   9.246 -0.0248 -0.2768 -0.1443
  314PAPS   D1A 3508   2.165   6.712   9.547  0.0051  0.1026  0.3614
  314PAPS   D2A 3509   2.519   6.433   9.708 -0.0582 -0.2880  0.4987
  314PAPS   D3A 3510   2.217   6.592  10.035 -0.2688 -0.2519  0.0657
  314PAPS   D4A 3511   2.097   6.544  10.382 -0.1077  0.1502  0.3694
  314PAPS   C5A 3512   2.356   6.445  10.761  0.1299 -0.3080  0.1952
  314PAPS   C1B 3513   2.526   7.057   9.675 -0.0319  0.0716  0.2710
  314PAPS   C2B 3514   2.317   7.079   9.934  0.1639  0.0589 -0.3559
  314PAPS   C3B 3515   2.165   7.032  10.357  0.2507 -0.1963  0.3089
  314PAPS   C4B 3516   1.773   7.229  10.572 -0.0364 -0.1973  0.0230
  315PAPS   CNO 3517   1.060   0.807   8.741  0.1770  0.0827 -0.0430
  315PAPS   PO4 3518   1.291   0.850   9.060 -0.0092  0.0086 -0.3676
  315PAPS   GL1 3519   1.153   0.892   9.408  0.0312 -0.2598  0.1085
  315PAPS   GL2 3520   1.219   1.195   9.449  0.0111  0.0278 -0.1080
  315PAPS   D1A 3521   1.028   0.557   9.657 -0.1630  0.2272  0.0098
  315PAPS   D2A 3522   0.916   0.773   9.976  0.1808 -0.1384  0.0689
  315PAPS   D3A 3523   1.200   0.947  10.148  0.0969  0.0871 -0.0561
  315PAPS   D4A 3524   1.286   1.173  10.517  0.1792 -0.0498 -0.1679
  315PAPS   C5A 3525   0.981   1.500  10.629 -0.1743  0.0700 -0.0116
  315PAPS   C1B 3526   1.313   1.315   9.817  0.3345  0.2844 -0.3070
  315PAPS   C2B 3527   1.396   1.496  10.244  0.2949 -0.1108 -0.0218
  315PAPS   C3B 3528   1.586   1.617  10.695  0.0072 -0.1618 -0.0298
  315PAPS   C4B 3529   1.384   1.853  10.928 -0.0196  0.2818  0.1805
  316PAPS   CNO 3530   4.374   4.572   8.405  0.0355  0.2204  0.2697
  316PAPS   PO4 3531   3.983   4.288   8.446 -0.3069 -0.0475  0.0113
  316PAPS   GL1 3532   3.750   4.333   8.825 -0.2276 -0.2081 -0.2022
  316PAPS   GL2 3533   3.855   4.155   9.114 -0.0195 -0.2738 -0.1883
  316PAPS   D1A 3534   3.320   4.191   8.980 -0.2435 -0.1443  0.2483
  316PAPS   D2A 3535   3.047   4.317   8.664  0.0210 -0.1268 -0.2355
  316PAPS   D3A 3536   2.985   3.828   8.656  0.2210  0.1199  0.2711
  316PAPS   D4A 3537   3.303   3.597   8.749 -0.2819 -0.0634  0.1009
  316PAPS   C5A 3538   3.628   3.706   8.948 -0.0854  0.1249  0.1511
  316PAPS   C1B 3539   3.431   4.176   9.480  0.1490  0.1300  0.1536
  316PAPS   C2B 3540   3.422   4.102   9.961 -0.3038  0.1519  0.1662
  316PAPS   C3B 3541   3.363   3.928  10.404  0.2066 -0.3149 -0.2115
  316PAPS   C4B 3542   3.159   3.965  10.771  0.3505 -0.3295  0.0900
  317PAPS   CNO 3543   1.407   2.605   8.616 -0.0948 -0.0051 -0.0140
  317PAPS   PO4 3544   1.213   2.946   8.404  0.0606  0.2163  0.0844
  317PAPS   GL1 3545   1.140   2.987   8.825 -0.0562  0.1144 -0.0716
  317PAPS   GL2 3546   0.958   3.075   8.878 -0.1293 -0.2183 -0.0480
  317PAPS   D1A 3547   1.246   2.629   9.097 -0.1712 -0.1970 -0.1296
  317PAPS   D2A 3548   0.805   2.619   9.147 -0.0214 -0.0531  0.4162
  317PAPS   D3A 3549   0.486   2.314   9.402  0.0511  0.0623  0.1012
  317PAPS   D4A 3550   0.635   2.603   9.675  0.2991 -0.0837 -0.0316
  317PAPS   C5A 3551   0.548   2.756  10.103  0.0281  0.0375  0.0503
  317PAPS   C1B 3552   0.823   3.099   9.261 -0.0084 -0.1365 -0.0335
  317PAPS   C2B 3553   0.803   3.069   9.759  0.0222 -0.1718  0.2812
  317PAPS   C3B 3554   0.964   3.063  10.198 -0.1040  0.3125  0.2699
  317PAPS   C4B 3555   0.868   2.900  10.564 -0.1178 -0.0731 -0.2190
  318PAPS   CNO 3556   3.433   0.182   8.447  0.2959 -0.0538  0.1183
  318PAPS   PO4 3557   3.678   0.418   8.671 -0.2420  0.1278  0.0180
  318PAPS   GL1 3558   3.549   0.381   9.127  0.2926  0.0005 -0.0380
  318PAPS   GL2 3559   3.809   0.378   9.365  0.3484  0.2231  0.1646
  318PAPS   D1A 3560   3.281   0.712   9.472 -0.2277 -0.0454 -0.2272
  318PAPS   D2A 3561   3.158   1.151   9.474 -0.2369  0.0273  0.0436
  318PAPS   D3A 3562   3.216   1.115   9.924 -0.3041 -0.1862 -0.0493
  318PAPS   D4A 3563   3.252   0.631   9.986 -0.0045  0.2670 -0.0646
  318PAPS   C5A 3564   3.403   0.283   9.709  0.1919 -0.3571  0.1842
  318PAPS   C1B 3565   3.816   0.431   9.859 -0.0268 -0.2357  0.0639
  318PAPS   C2B 3566   3.781   0.364  10.298 -0.0652  0.0782 -0.1415
  318PAPS   C3B 3567   3.854   0.371  10.786  0.0663 -0.0027 -0.1622
  318PAPS   C4B 3568   3.666   0.407  11.262  0.0682 -0.2346 -0.0464
  319PAPS   CNO 3569   3.869   6.090   8.872  0.4313  0.1281 -0.0270
  319PAPS   PO4 3570   3.700   5.660   8.901  0.1124  0.3535  0.1751
  319PAPS   GL1 3571   3.952   5.776   9.296 -0.4279 -0.0530 -0.1236
  319PAPS   GL2 3572   4.017   6.093   9.389 -0.2393 -0.0944 -0.2262
  319PAPS   D1A 3573   3.966   5.835   9.834  0.1435 -0.0387 -0.0447
  319PAPS   D2A 3574   3.534   5.941   9.792 -0.0829  0.0668  0.1040
  319PAPS   D3A 3575   3.646   6.186  10.065 -0.3250 -0.1721  0.1878
  319PAPS   D4A 3576   4.044   6.190  10.223 -0.1461 -0.1244  0.3707
  319PAPS   C5A 3577   3.922   6.098  10.662  0.3519 -0.0938  0.1373
  319PAPS   C1B 3578   4.261   6.393   9.704 -0.0448 -0.0926 -0.2425
  319PAPS   C2B 3579   4.492   6.473  10.092  0.3316 -0.1170  0.0325
  319PAPS   C3B 3580   4.498   6.282  10.410 -0.4097  0.0876  0.0561
  319PAPS   C4B 3581   4.780   5.976  10.450 -0.1240  0.2844  0.0784
  320PAPS   CNO 3582   5.272   2.371   8.590  0.0050 -0.1265 -0.5220
  320PAPS   PO4 3583   5.169   2.828   8.876  0.1296 -0.1013  0.3870
  320PAPS   GL1 3584   5.370   2.663   9.310  0.2931 -0.3833  0.0163
  320PAPS   GL2 3585   5.470   2.406   9.346 -0.1940 -0.1595  0.2232
  320PAPS   D1A 3586   5.848   2.783   9.482  0.0778 -0.1059  0.0941
  320PAPS   D2A 3587   5.872   2.885   9.954 -0.1075 -0.1885 -0.0116
  320PAPS   D3A 3588   5.630   3.212  10.089  0.0298  0.0607  0.4886
  320PAPS   D4A 3589   5.625   3.030  10.405  0.1885  0.0983  0.0221
  320PAPS   C5A 3590   5.238   2.728  10.557 -0.0535  0.0597  0.2323
  320PAPS   C1B 3591   5.533   2.489   9.744  0.1839  0.2011  0.1374
  320PAPS   C2B 3592   5.323   2.787  10.036 -0.0612  0.1760 -0.1341
  320PAPS   C3B 3593   5.097   3.132  10.317  0.0172 -0.0859  0.0037
  320PAPS   C4B 3594   5.269   3.209  10.756 -0.3063 -0.1292  0.2505
  321PAPS   CNO 3595   4.879   4.494   8.504 -0.0804 -0.1550 -0.0298
  321PAPS   PO4 3596   5.112   4.865   8.743 -0.0035 -0.0578  0.1875
  321PAPS   GL1 3597   5.012   4.837   9.209 -0.0917  0.2568  0.0725
  321PAPS   GL2 3598   5.075   4.613   9.298 -0.2451  0.1099  0.0563
  321PAPS   D1A 3599   4.939   5.005   9.600 -0.3074 -0.1218 -0.0039
  321PAPS   D2A 3600   5.059   5.364   9.628 -0.2003  0.0573 -0.0963
  321PAPS   D3A 3601   4.758   5.388   9.345 -0.0646 -0.1595  0.0903
  321PAPS   D4A 3602   4.446   5.692   9.603 -0.0277  0.2454  0.0650
  321PAPS   C5A 3603   4.574   6.098   9.449 -0.0550 -0.3020  0.0612
  321PAPS   C1B 3604   5.022   4.153   9.404  0.1089 -0.1442 -0.4033
  321PAPS   C2B 3605   4.906   4.159   9.917 -0.2712  0.1087  0.1760
  321PAPS   C3B 3606   4.897   4.149  10.388 -0.2193 -0.1691 -0.2190
  321PAPS   C4B 3607   4.631   4.048  10.652  0.0463  0.0590 -0.2933
  322PAPS   CNO 3608   4.688   7.271   8.747  0.2664  0.0790  0.0616
  322PAPS   PO4 3609   5.083   7.390   8.796 -0.0300 -0.0211 -0.0236
  322PAPS   GL1 3610   4.880   7.420   9.193  0.1028  0.2695 -0.1245
  322PAPS   GL2 3611   4.829   7.781   9.294 -0.0299  0.0291 -0.1066
  322PAPS   D1A 3612   4.448   7.339   9.349  0.0403  0.1290 -0.1748
  322PAPS   D2A 3613   4.227   7.236   9.724  0.0892  0.2199 -0.0176
  322PAPS   D3A 3614   4.407   6.841   9.740 -0.3406 -0.3477 -0.0861
  322PAPS   D4A 3615   4.872   6.879   9.987  0.1559 -0.1919  0.1193
  322PAPS   C5A 3616   4.698   6.796  10.414  0.1743 -0.1427  0.2001
  322PAPS   C1B 3617   4.809   7.953   9.766  0.0701  0.0783  0.1803
  322PAPS   C2B 3618   4.812   7.889  10.124  0.0688 -0.0517  0.2415
  322PAPS   C3B 3619   4.597   7.589  10.446  0.2089 -0.7163  0.2831
  322PAPS   C4B 3620   4.706   7.774  10.941 -0.2124  0.0672 -0.2085
  323PAPS   CNO 3621   4.765   2.080   8.707  0.4205  0.0379 -0.1225
  323PAPS   PO4 3622   4.455   2.207   8.972 -0.4702 -0.1114  0.3019
  323PAPS   GL1 3623   4.220   2.166   9.253 -0.0346 -0.1805  0.0049
  323PAPS   GL2 3624   4.296   1.961   9.487 -0.0050 -0.0411 -0.2441
  323PAPS   D1A 3625   3.903   2.411   9.463  0.2540 -0.2138 -0.3464
  323PAPS   D2A 3626   4.206   2.452   9.668 -0.1580  0.1628 -0.1416
  323PAPS   D3A 3627   4.055   2.365  10.059  0.2112  0.1033 -0.0494
  323PAPS   D4A 3628   3.988   2.702  10.356 -0.0159 -0.1191 -0.0250
  323PAPS   C5A 3629   4.097   3.118  10.203 -0.3795 -0.4279  0.3278
  323PAPS   C1B 3630   4.513   1.982   9.825  0.1585 -0.0674  0.2722
  323PAPS   C2B 3631   4.525   2.129  10.203 -0.1500 -0.1780 -0.1755
  323PAPS   C3B 3632   4.767   1.816  10.424  0.0603  0.1724  0.0247
  323PAPS   C4B 3633   5.065   1.777  10.808 -0.0291 -0.0854 -0.1938
  324PAPS   CNO 3634   6.987   6.280   8.644  0.1452 -0.0575 -0.2185
  324PAPS   PO4 3635   7.114   6.320   9.122  0.0058 -0.1360 -0.1464
  324PAPS   GL1 3636   7.309   6.422   9.479  0.0286  0.2768  0.0992
  324PAPS   GL2 3637   7.200   6.302   9.721 -0.0769 -0.2238 -0.2125
  324PAPS   D1A 3638   7.418   6.714   9.825 -0.1106  0.1355 -0.0082
  324PAPS   D2A 3639   7.352   6.966   9.518  0.0637 -0.0339 -0.6615
  324PAPS   D3A 3640   7.699   6.712   9.325 -0.1702 -0.0167  0.1258
  324PAPS   D4A 3641   7.897   6.419   9.589 -0.0089  0.2780  0.0906
  324PAPS   C5A 3642   7.701   6.373   9.963 -0.0439 -0.0069  0.1003
  324PAPS   C1B 3643   7.218   6.300  10.130  0.2935 -0.0607 -0.1033
  324PAPS   C2B 3644   7.339   6.573  10.435  0.4205  0.2594 -0.0944
  324PAPS   C3B 3645   7.271   6.837  10.781  0.1141 -0.2109 -0.3174
  324PAPS   C4B 3646   7.425   7.114  11.104  0.1546 -0.1200 -0.2141
  325PAPS   CNO 3647   5.585   6.920   8.308 -0.1103  0.1400  0.0924
  325PAPS   PO4 3648   5.438   6.993   8.721  0.0478 -0.0800 -0.5916
  325PAPS   GL1 3649   5.179   7.009   9.163 -0.1997 -0.0455 -0.0397
  325PAPS   GL2 3650   5.262   6.899   9.548 -0.2295 -0.0737  0.2026
  325PAPS   D1A 3651   4.770   6.936   9.477  0.0280  0.0505  0.2022
  325PAPS   D2A 3652   4.988   7.273   9.709  0.0147  0.3420  0.3749
  325PAPS   D3A 3653   4.903   7.384  10.132 -0.1111  0.2920 -0.1905
  325PAPS   D4A 3654   5.076   7.212  10.512 -0.3346 -0.0731  0.1326
  325PAPS   C5A 3655   5.075   7.376  10.779 -0.1325  0.1396  0.3314
  325PAPS   C1B 3656   5.351   6.964   9.970  0.2051  0.1984  0.2020
  325PAPS   C2B 3657   5.562   7.066  10.388  0.2117 -0.1149 -0.5863
  325PAPS   C3B 3658   5.641   7.269  10.921  0.1065  0.1844  0.2285
  325PAPS   C4B 3659   6.047   7.155  11.022  0.0733 -0.1221  0.1286
  326PAPS   CNO 3660   4.308   2.753   8.151 -0.3710  0.0639 -0.2700
  326PAPS   PO4 3661   4.424   2.894   8.608  0.6262 -0.1562  0.2080
  326PAPS   GL1 3662   4.206   2.851   8.904 -0.0861  0.1717 -0.1763
  326PAPS   GL2 3663   4.337   2.686   9.193 -0.1502  0.0735 -0.0877
  326PAPS   D1A 3664   3.835   2.585   9.006  0.0506 -0.0612 -0.4220
  326PAPS   D2A 3665   3.474   2.700   8.775  0.3135 -0.2746 -0.2603
  326PAPS   D3A 3666   3.542   3.050   8.765 -0.2365  0.2055  0.1073
  326PAPS   D4A 3667   3.096   3.123   8.852 -0.0295  0.1016 -0.0653
  326PAPS   C5A 3668   3.046   2.950   9.261 -0.3581 -0.1763  0.2338
  326PAPS   C1B 3669   4.643   2.784   9.448  0.3047 -0.1745  0.2052
  326PAPS   C2B 3670   4.929   2.856   9.775 -0.2630  0.1693  0.1321
  326PAPS   C3B 3671   4.910   2.649  10.211 -0.1981 -0.1705 -0.0295
  326PAPS   C4B 3672   4.879   2.269  10.511 -0.1810  0.1573 -0.0931
  327PAPS   CNO 3673   6.083   5.347   8.449  0.0021  0.2855  0.1951
  327PAPS   PO4 3674   6.184   5.400   8.908 -0.3141 -0.1893  0.0545
  327PAPS   GL1 3675   6.211   5.261   9.203  0.1827  0.3892 -0.2797
  327PAPS   GL2 3676   6.488   5.213   9.308 -0.1628 -0.2932  0.2585
  327PAPS   D1A 3677   5.857   5.022   9.409 -0.2498  0.0468  0.0880
  327PAPS   D2A 3678   5.894   5.405   9.552 -0.0439  0.1394  0.0294
  327PAPS   D3A 3679   5.880   5.308   9.967 -0.0500 -0.1346 -0.2129
  327PAPS   D4A 3680   6.030   4.945   9.924 -0.0697 -0.1120 -0.2359
  327PAPS   C5A 3681   6.117   4.869  10.325  0.0545 -0.1869  0.0230
  327PAPS   C1B 3682   6.375   5.261   9.738 -0.0125  0.1814 -0.0962
  327PAPS   C2B 3683   6.591   5.089  10.108  0.1070 -0.0892  0.1367
  327PAPS   C3B 3684   6.896   4.996  10.299  0.0781  0.0555 -0.0421
  327PAPS   C4B 3685   7.178   4.927  10.641  0.2059 -0.2532  0.1747
  328PAPS   CNO 3686   5.808   0.316   8.518 -0.2835  0.1242 -0.2163
  328PAPS   PO4 3687   5.589   0.449   8.910 -0.3058 -0.0810 -0.2154
  328PAPS   GL1 3688   5.456   0.571   9.356 -0.2816 -0.3424 -0.2650
  328PAPS   GL2 3689   5.441   0.910   9.415  0.0318 -0.1595  0.0926
  328PAPS   D1A 3690   5.162   0.332   9.458 -0.0420 -0.2957 -0.0181
  328PAPS   D2A 3691   5.231  -0.086   9.551 -0.0441 -0.3014 -0.1814
  328PAPS   D3A 3692   5.262   0.123   9.943  0.0913  0.0526  0.0677
  328PAPS   D4A 3693   5.556   0.272   9.743 -0.1432  0.2687  0.0876
  328PAPS   C5A 3694   5.843   0.318  10.071  0.4416  0.0386 -0.1385
  328PAPS   C1B 3695   5.572   0.800   9.773  0.0632  0.2635  0.3715
  328PAPS   C2B 3696   5.534   0.694  10.218 -0.1205  0.0961 -0.0459
  328PAPS   C3B 3697   5.420   0.348  10.451 -0.0536  0.2915  0.2671
  328PAPS   C4B 3698   5.098  -0.008  10.526  0.4248 -0.0044 -0.0569
  329PAPS   CNO 3699   2.170   5.257   8.664 -0.1880 -0.0644 -0.3103
  329PAPS   PO4 3700   2.251   4.910   8.423  0.0417  0.0384 -0.4650
  329PAPS   GL1 3701   2.153   4.651   8.839  0.2250  0.1495 -0.1752
  329PAPS   GL2 3702   2.485   4.786   8.965  0.0123 -0.0639 -0.2006
  329PAPS   D1A 3703   2.163   4.307   9.067  0.1001  0.0452 -0.1106
  329PAPS   D2A 3704   1.844   4.062   9.300 -0.1653  0.2143 -0.0562
  329PAPS   D3A 3705   1.416   4.092   9.283  0.2007 -0.2163 -0.2816
  329PAPS   D4A 3706   1.647   3.953   9.733  0.2418 -0.0981  0.2400
  329PAPS   C5A 3707   2.078   3.763   9.676 -0.1975  0.0140 -0.0845
  329PAPS   C1B 3708   2.677   4.547   9.243  0.4717  0.0158 -0.0945
  329PAPS   C2B 3709   2.664   4.557   9.673  0.1124  0.3137 -0.1072
  329PAPS   C3B 3710   2.360   4.570   9.924  0.1298 -0.1128 -0.1356
  329PAPS   C4B 3711   2.222   4.524  10.310  0.1267 -0.0066  0.0943
  330PAPS   CNO 3712   0.475   4.573   8.368  0.1226 -0.2335  0.1911
  330PAPS   PO4 3713   0.777   4.775   8.804  0.1170  0.0236  0.0710
  330PAPS   GL1 3714   1.110   4.685   8.906 -0.0257  0.1695 -0.1732
  330PAPS   GL2 3715   1.013   4.362   9.089 -0.0168  0.0155  0.0547
  330PAPS   D1A 3716   1.566   4.539   9.093 -0.1783 -0.1430 -0.0747
  330PAPS   D2A 3717   1.271   4.637   9.449 -0.0329 -0.0084 -0.2060
  330PAPS   D3A 3718   1.467   4.470   9.700  0.1373 -0.0011 -0.0468
  330PAPS   D4A 3719   1.594   4.828   9.865  0.0852  0.1002  0.4697
  330PAPS   C5A 3720   1.823   4.798  10.208 -0.0952 -0.1963 -0.2244
  330PAPS   C1B 3721   1.021   4.243   9.465 -0.0261  0.3371  0.0475
  330PAPS   C2B 3722   1.191   4.109   9.837  0.1370 -0.0692 -0.0513
  330PAPS   C3B 3723   1.394   4.034  10.287  0.0246 -0.3121  0.1901
  330PAPS   C4B 3724   1.178   3.966  10.756  0.0265 -0.0075  0.0097
  331PAPS   CNO 3725   1.771   0.365   8.451  0.3365 -0.1233  0.3146
  331PAPS   PO4 3726   1.582   0.822   8.508 -0.1013 -0.2375 -0.1987
  331PAPS   GL1 3727   1.757   0.941   8.887 -0.1431 -0.2613  0.3678
  331PAPS   GL2 3728   1.650   1.174   9.153  0.3927 -0.3431  0.1412
  331PAPS   D1A 3729   2.145   1.081   9.105 -0.0036 -0.1859  0.3763
  331PAPS   D2A 3730   2.357   0.681   9.176 -0.2855 -0.3106  0.0636
  331PAPS   D3A 3731   2.747   0.862   9.473  0.3868 -0.0886  0.3357
  331PAPS   D4A 3732   2.764   0.911   9.984  0.3497 -0.2274 -0.1535
  331PAPS   C5A 3733   2.625   0.984  10.381  0.0985 -0.0122  0.3160
  331PAPS   C1B 3734   1.792   1.225   9.582 -0.1830 -0.0620 -0.0502
  331PAPS   C2B 3735   1.786   1.206  10.115  0.2020 -0.0367  0.1041
  331PAPS   C3B 3736   1.996   1.397  10.393  0.2003 -0.0526  0.0422
  331PAPS   C4B 3737   2.365   1.386  10.530 -0.2255 -0.0602 -0.0482
  332PAPS   CNO 3738   5.790   3.540   8.521 -0.1157 -0.0308 -0.2956
  332PAPS   PO4 3739   5.327   3.801   8.588 -0.2155 -0.3586  0.3174
  332PAPS   GL1 3740   5.500   3.732   8.964 -0.2159  0.1039 -0.3280
  332PAPS   GL2 3741   5.389   3.949   9.126 -0.0508 -0.3179  0.1582
  332PAPS   D1A 3742   5.891   3.720   9.321  0.0084 -0.2729 -0.0238
  332PAPS   D2A 3743   5.709   3.620   9.705  0.1582  0.1453 -0.0673
  332PAPS   D3A 3744   5.828   3.660  10.163 -0.2331  0.1083  0.1049
  332PAPS   D4A 3745   5.892   3.954  10.409 -0.0375 -0.0807 -0.0189
  332PAPS   C5A 3746   5.807   4.399  10.212 -0.1469  0.0326 -0.2569
  332PAPS   C1B 3747   5.481   4.292   9.345  0.3171  0.2606 -0.3454
  332PAPS   C2B 3748   5.304   4.463   9.720  0.1581 -0.1429 -0.2448
  332PAPS   C3B 3749   5.262   4.385  10.207 -0.1541 -0.0102 -0.2841
  332PAPS   C4B 3750   5.420   4.248  10.607  0.0328  0.4206 -0.1013
  333PAPS   CNO 3751   0.242   4.836   8.746  0.3191  0.3985  0.0308
  333PAPS   PO4 3752   0.198   5.261   8.970 -0.0124 -0.2134 -0.0380
  333PAPS   GL1 3753   0.384   4.940   9.232 -0.3170  0.0443 -0.0609
  333PAPS   GL2 3754   0.204   5.071   9.492 -0.2665  0.0188 -0.3111
  333PAPS   D1A 3755   0.735   4.661   9.410  0.0421 -0.1157  0.0614
  333PAPS   D2A 3756   0.793   4.512   9.797 -0.1102  0.2292 -0.0071
  333PAPS   D3A 3757   1.107   4.597  10.039 -0.0782  0.1600 -0.0686
  333PAPS   D4A 3758   1.468   4.492  10.324  0.1228 -0.1127 -0.1886
  333PAPS   C5A 3759   1.331   4.460  10.761  0.0444 -0.0475 -0.1741
  333PAPS   C1B 3760   0.484   5.060   9.838  0.2321 -0.1198  0.1420
  333PAPS   C2B 3761   0.634   4.823  10.138  0.1732  0.1580 -0.0811
  333PAPS   C3B 3762   0.875   4.817  10.494 -0.3067 -0.0618 -0.4876
  333PAPS   C4B 3763   0.874   4.638  10.825 -0.1262 -0.0681 -0.0764
  334PAPS   CNO 3764   2.875   3.607   8.249  0.0850 -0.2218  0.3368
  334PAPS   PO4 3765   2.737   3.140   8.400 -0.0842 -0.0156  0.4779
  334PAPS   GL1 3766   2.494   3.477   8.700 -0.0419 -0.3366  0.5381
  334PAPS   GL2 3767   2.345   3.775   8.857 -0.2241  0.3662  0.6372
  334PAPS   D1A 3768   2.767   3.589   9.038 -0.0970  0.2172  0.1816
  334PAPS   D2A 3769   3.163   3.551   9.294  0.1556  0.0927  0.0955
  334PAPS   D3A 3770   3.627   3.711   9.482 -0.3902 -0.0905 -0.1873
  334PAPS   D4A 3771   3.460   3.601   9.950  0.2982  0.1773  0.0499
  334PAPS   C5A 3772   3.728   3.506  10.317  0.0260  0.3156 -0.2251
  334PAPS   C1B 3773   2.358   3.741   9.289  0.2303 -0.0710 -0.0528
  334PAPS   C2B 3774   2.410   4.109   9.459 -0.1707  0.1750 -0.0653
  334PAPS   C3B 3775   2.451   4.105   9.859  0.1001  0.0212  0.1481
  334PAPS   C4B 3776   2.507   4.152  10.183  0.0802 -0.1668 -0.0458
  335PAPS   CNO 3777   4.179   1.440   8.571 -0.1141 -0.5501 -0.2824
  335PAPS   PO4 3778   4.114   1.138   8.954  0.3169 -0.3460  0.1095
  335PAPS   GL1 3779   3.852   1.069   9.323  0.0369  0.0052  0.3163
  335PAPS   GL2 3780   3.701   1.311   9.462  0.0136  0.1708  0.2958
  335PAPS   D1A 3781   3.720   0.875   9.693 -0.1826  0.0776  0.2612
  335PAPS   D2A 3782   4.170   0.853   9.740 -0.0963 -0.2533 -0.1680
  335PAPS   D3A 3783   4.561   1.100   9.657  0.0351 -0.0335 -0.1081
  335PAPS   D4A 3784   4.444   1.109  10.098 -0.1723  0.0505  0.4082
  335PAPS   C5A 3785   4.560   0.923  10.458  0.1391 -0.0138  0.2403
  335PAPS   C1B 3786   3.691   1.363   9.894  0.0299 -0.4004  0.0371
  335PAPS   C2B 3787   3.768   1.330  10.340 -0.1423 -0.1073  0.2776
  335PAPS   C3B 3788   3.858   1.546  10.727 -0.1400 -0.0403 -0.2993
  335PAPS   C4B 3789   4.051   1.779  10.948  0.0728 -0.1053 -0.0189
  336PAPS   CNO 3790   2.937   6.045   9.015 -0.3787  0.2571  0.2941
  336PAPS   PO4 3791   2.659   5.731   8.867 -0.0314 -0.1560 -0.0495
  336PAPS   GL1 3792   2.797   5.529   9.168  0.0135  0.0806 -0.1965
  336PAPS   GL2 3793   2.579   5.187   9.173 -0.1084 -0.0782  0.2567
  336PAPS   D1A 3794   3.024   5.414   9.369  0.1775 -0.0715  0.1117
  336PAPS   D2A 3795   3.119   5.842   9.524  0.0725 -0.0410 -0.0500
  336PAPS   D3A 3796   3.097   5.673   9.917  0.1831 -0.1118  0.2532
  336PAPS   D4A 3797   3.185   6.077  10.209 -0.4194  0.1276  0.0394
  336PAPS   C5A 3798   3.307   6.227  10.575  0.2131  0.3091  0.0917
  336PAPS   C1B 3799   2.757   5.049   9.512 -0.1675 -0.1961  0.1354
  336PAPS   C2B 3800   2.811   4.957   9.937 -0.2189 -0.2991 -0.1653
  336PAPS   C3B 3801   2.891   4.603  10.182  0.1807  0.4009  0.2094
  336PAPS   C4B 3802   3.081   4.313  10.233 -0.1482 -0.0821 -0.2045
  337PAPS   CNO 3803   3.291   1.758   8.780  0.2573 -0.2000 -0.3527
  337PAPS   PO4 3804   3.327   2.197   8.675 -0.2189  0.1920 -0.0183
  337PAPS   GL1 3805   3.349   2.362   9.102  0.1305 -0.0453 -0.1618
  337PAPS   GL2 3806   3.414   2.128   9.314  0.1038  0.2600  0.0232
  337PAPS   D1A 3807   3.429   2.674   9.426  0.3246  0.4521 -0.0573
  337PAPS   D2A 3808   3.798   2.706   9.818 -0.0657 -0.1437  0.0984
  337PAPS   D3A 3809   3.936   2.893   9.383  0.4864 -0.0027 -0.3079
  337PAPS   D4A 3810   3.811   3.296   9.789 -0.1283  0.2694  0.1726
  337PAPS   C5A 3811   4.011   3.617   9.840 -0.0125 -0.0083  0.0374
  337PAPS   C1B 3812   3.409   2.276   9.704 -0.0805  0.1077 -0.1363
  337PAPS   C2B 3813   3.414   2.507  10.131  0.1046  0.2496 -0.5112
  337PAPS   C3B 3814   3.528   2.513  10.522  0.3740 -0.0705 -0.1918
  337PAPS   C4B 3815   3.747   2.550  10.887  0.1532  0.0678  0.1742
  338PAPS   CNO 3816   6.751   3.552   8.357 -0.0895  0.0553 -0.0765
  338PAPS   PO4 3817   6.922   3.760   8.673 -0.0918  0.0564 -0.1862
  338PAPS   GL1 3818   6.915   3.784   9.081  0.0400 -0.2633 -0.0195
  338PAPS   GL2 3819   6.948   3.619   9.254 -0.0774  0.2591  0.0927
  338PAPS   D1A 3820   6.649   4.094   9.286 -0.0571 -0.0018 -0.2962
  338PAPS   D2A 3821   6.345   3.749   9.573  0.1825  0.0240  0.1748
  338PAPS   D3A 3822   6.127   3.925   9.906  0.1077 -0.0357 -0.2530
  338PAPS   D4A 3823   6.420   3.859  10.158  0.3395 -0.1410  0.1977
  338PAPS   C5A 3824   6.750   3.989  10.392 -0.2052 -0.1007 -0.0126
  338PAPS   C1B 3825   7.231   3.400   9.570 -0.3020  0.1901 -0.1113
  338PAPS   C2B 3826   7.514   3.506   9.817 -0.0999  0.2311 -0.1677
  338PAPS   C3B 3827   7.541   3.637  10.218  0.1452  0.0053 -0.2809
  338PAPS   C4B 3828   7.725   3.767  10.618 -0.0231  0.0443 -0.0134
  339POPE   NH3 3829   6.996   3.017  12.664  0.0565 -0.1350  0.2185
  339POPE   PO4 3830   6.646   3.055  12.604  0.1195 -0.1006  0.4065
  339POPE   GL1 3831   6.638   2.949  12.197 -0.0082  0.0804 -0.2245
  339POPE   GL2 3832   6.916   2.811  12.200  0.0868  0.0033  0.3420
  339POPE   C1A 3833   6.754   3.115  11.781  0.0527  0.0857  0.0845
  339POPE   D2A 3834   7.122   3.223  11.610  0.0344  0.1914  0.0702
  339POPE   C3A 3835   6.989   3.482  11.277  0.0765  0.1851  0.0350
  339POPE   C4A 3836   6.911   3.698  10.870  0.0027 -0.3146 -0.2492
  339POPE   C1B 3837   6.960   2.672  11.754  0.1159 -0.1018 -0.0056
  339POPE   C2B 3838   7.040   2.529  11.350  0.0746  0.2566 -0.0385
  339POPE   C3B 3839   7.023   2.519  10.893 -0.1339  0.3130  0.0689
  339POPE   C4B 3840   7.111   2.400  10.456 -0.0581 -0.1069 -0.4500
  340POPE   NH3 3841   2.597   2.571  13.334  0.0257 -0.1443  0.1422
  340POPE   PO4 3842   2.439   2.559  12.889 -0.0290  0.0271  0.1392
  340POPE   GL1 3843   2.236   2.637  12.493  0.3622  0.0096 -0.2041
  340POPE   GL2 3844   1.826   2.896  12.468 -0.3647  0.1574 -0.0732
  340POPE   C1A 3845   2.091   2.663  11.984 -0.1796 -0.0007  0.0630
  340POPE   D2A 3846   2.074   2.570  11.547 -0.1420  0.1237  0.2726
  340POPE   C3A 3847   2.124   2.201  11.375 -0.0387 -0.2370 -0.1340
  340POPE   C4A 3848   1.868   2.038  10.940  0.1596  0.0880  0.0674
  340POPE   C1B 3849   1.975   3.183  12.083  0.0866 -0.1029 -0.0146
  340POPE   C2B 3850   2.179   3.025  11.713  0.0563  0.1511 -0.5072
  340POPE   C3B 3851   2.250   2.976  11.228  0.0408 -0.3670  0.2384
  340POPE   C4B 3852   2.439   2.888  10.785  0.0780 -0.1254  0.2008
  341POPE   NH3 3853   1.904   2.271   8.687  0.0616  0.1051  0.2209
  341POPE   PO4 3854   1.630   1.872   8.600  0.0246 -0.1855 -0.4426
  341POPE   GL1 3855   1.478   2.167   8.934 -0.1089 -0.0164 -0.1216
  341POPE   GL2 3856   1.737   2.427   9.110  0.4393 -0.1010 -0.1017
  341POPE   C1A 3857   1.400   2.094   9.358  0.0629  0.2669  0.0237
  341POPE   D2A 3858   1.446   2.194   9.742 -0.0461  0.2304 -0.1215
  341POPE   C3A 3859   1.731   2.360   9.986 -0.0729 -0.0828 -0.0434
  341POPE   C4A 3860   1.970   2.271  10.391 -0.0977  0.1037  0.0397
  341POPE   C1B 3861   1.903   2.277   9.519 -0.1435 -0.2170  0.0550
  341POPE   C2B 3862   2.208   2.421   9.824 -0.1221  0.2070 -0.0937
  341POPE   C3B 3863   2.084   2.715  10.177 -0.2779 -0.1828  0.0126
  341POPE   C4B 3864   1.965   2.851  10.531 -0.2174  0.3988  0.3071
  342POPE   NH3 3865   6.108   5.771   9.357 -0.2903 -0.0050 -0.0132
  342POPE   PO4 3866   6.324   6.080   9.440 -0.0266  0.0018 -0.3395
  342POPE   GL1 3867   6.417   6.249   9.821  0.1808  0.0407 -0.0223
  342POPE   GL2 3868   6.703   6.219   9.851  0.1544  0.0452  0.2132
  342POPE   C1A 3869   6.330   6.290  10.232 -0.0673 -0.0421 -0.1422
  342POPE   D2A 3870   6.177   6.158  10.604  0.0933  0.1441  0.0759
  342POPE   C3A 3871   5.825   6.323  10.759 -0.1198  0.0757  0.1191
  342POPE   C4A 3872   5.490   6.631  10.634  0.0756 -0.1264  0.1357
  342POPE   C1B 3873   6.809   6.029  10.245  0.2988 -0.3075  0.3326
  342POPE   C2B 3874   7.067   6.040  10.525 -0.2860 -0.2537 -0.0066
  342POPE   C3B 3875   7.095   5.641  10.711  0.1368 -0.0229 -0.4819
  342POPE   C4B 3876   6.833   5.334  10.793 -0.0628 -0.0651 -0.0391
  343PUPE   NH3 3877   6.952   5.359  12.629 -0.0214  0.1159  0.2395
  343PUPE   PO4 3878   7.397   5.279  12.745  0.1340 -0.0255 -0.2500
  343PUPE   GL1 3879   7.370   5.489  12.383 -0.0838  0.0661 -0.3358
  343PUPE   GL2 3880   7.286   5.784  12.370 -0.1361  0.2419  0.3471
  343PUPE   D1A 3881   7.517   5.413  11.993 -0.1840  0.2345  0.0732
  343PUPE   D2A 3882   7.731   5.049  11.991 -0.1820  0.1065  0.2288
  343PUPE   D3A 3883   7.625   4.809  11.674 -0.0485 -0.0231 -0.0004
  343PUPE   D4A 3884   7.984   4.923  11.386 -0.0558 -0.2266  0.1644
  343PUPE   D5A 3885   8.254   4.601  11.346 -0.2019  0.0644  0.0315
  343PUPE   C1B 3886   7.010   5.958  12.107  0.0535  0.1642 -0.0099
  343PUPE   C2B 3887   6.774   6.040  11.819  0.0257  0.2522  0.1437
  343PUPE   C3B 3888   6.646   6.184  11.372 -0.0299 -0.0821 -0.5051
  343PUPE   C4B 3889   6.448   6.195  11.040  0.1025 -0.0528 -0.3722
  344PUPE   NH3 3890   4.801   4.585  12.418  0.0557 -0.0171 -0.0047
  344PUPE   PO4 3891   4.782   4.242  12.706 -0.3498 -0.1908 -0.1701
  344PUPE   GL1 3892   4.624   4.116  12.308  0.2619  0.1698 -0.1513
  344PUPE   GL2 3893   4.693   4.198  12.056 -0.1393 -0.0913  0.0514
  344PUPE   D1A 3894   4.221   4.012  12.275  0.1254 -0.1155 -0.1602
  344PUPE   D2A 3895   4.413   3.717  12.077  0.1572 -0.1472  0.0746
  344PUPE   D3A 3896   4.706   3.460  12.302  0.1037  0.0477 -0.0228
  344PUPE   D4A 3897   4.349   3.338  12.462 -0.0066 -0.0457 -0.0650
  344PUPE   D5A 3898   4.367   3.708  12.646 -0.0981 -0.2097  0.0750
  344PUPE   C1B 3899   4.957   4.213  11.718  0.0288 -0.2887  0.0294
  344PUPE   C2B 3900   5.155   4.439  11.428 -0.2641 -0.1529 -0.1692
  344PUPE   C3B 3901   5.008   4.868  11.131  0.2511  0.3161  0.2352
  344PUPE   C4B 3902   5.225   5.197  10.986  0.2393  0.2123  0.0744
  345PUPE   NH3 3903   1.569   2.481  13.263 -0.0358  0.1599 -0.1909
  345PUPE   PO4 3904   1.666   2.060  13.020  0.2461  0.0451 -0.3599
  345PUPE   GL1 3905   1.895   1.882  12.609  0.1766 -0.0534  0.2344
  345PUPE   GL2 3906   1.796   1.864  12.282 -0.0891 -0.0802  0.1476
  345PUPE   D1A 3907   2.258   2.025  12.585  0.3516 -0.0558 -0.1197
  345PUPE   D2A 3908   2.103   2.251  12.269  0.1358  0.2864  0.1855
  345PUPE   D3A 3909   2.192   2.103  11.868 -0.2455  0.0448  0.3802
  345PUPE   D4A 3910   2.589   2.114  11.893  0.0790  0.0807 -0.4620
  345PUPE   D5A 3911   2.476   1.903  11.501 -0.0667  0.0024  0.1587
  345PUPE   C1B 3912   1.555   1.671  11.893  0.0808  0.1893 -0.0048
  345PUPE   C2B 3913   1.461   1.609  11.468  0.1682  0.0238  0.1152
  345PUPE   C3B 3914   1.332   1.298  11.071  0.1750  0.0330 -0.0166
  345PUPE   C4B 3915   0.969   1.071  10.982 -0.1860  0.1861  0.0077
  346PUPE   NH3 3916   7.439   4.589  13.335  0.2525  0.0810  0.0568
  346PUPE   PO4 3917   7.526   4.758  12.943 -0.0718 -0.0491 -0.0829
  346PUPE   GL1 3918   7.391   4.741  12.622  0.2347 -0.0157 -0.1735
  346PUPE   GL2 3919   7.293   4.966  12.358 -0.1443  0.0254 -0.1602
  346PUPE   D1A 3920   7.654   4.637  12.280  0.0576 -0.0067  0.2126
  346PUPE   D2A 3921   7.778   4.236  12.259  0.2017  0.0223 -0.2260
  346PUPE   D3A 3922   7.653   4.210  11.864  0.0138  0.3060  0.2946
  346PUPE   D4A 3923   7.993   4.450  11.813 -0.0508 -0.2224  0.1963
  346PUPE   D5A 3924   8.172   4.853  11.845  0.1682  0.2924 -0.3850
  346PUPE   C1B 3925   7.132   4.944  11.919 -0.0313 -0.2066  0.1623
  346PUPE   C2B 3926   7.139   4.900  11.510  0.1440 -0.2039 -0.0699
  346PUPE   C3B 3927   7.044   5.066  11.139 -0.1231  0.1515 -0.0175
  346PUPE   C4B 3928   7.403   5.337  10.925  0.0684  0.1542  0.1477
  347PUPE   NH3 3929   4.498   5.438  12.524 -0.0844  0.0374 -0.2112
  347PUPE   PO4 3930   4.021   5.319  12.463  0.0662  0.0988 -0.1379
  347PUPE   GL1 3931   4.236   5.276  12.145  0.2217 -0.0093 -0.4194
  347PUPE   GL2 3932   4.501   5.083  12.183 -0.1932  0.2912  0.1422
  347PUPE   D1A 3933   4.472   5.527  11.944  0.0166  0.1788  0.0193
  347PUPE   D2A 3934   4.842   5.397  11.867  0.0249  0.5864  0.0579
  347PUPE   D3A 3935   4.991   5.096  12.107  0.0491  0.0043 -0.1362
  347PUPE   D4A 3936   5.088   4.994  11.641 -0.2606  0.1593  0.0122
  347PUPE   D5A 3937   5.471   4.920  11.604 -0.4247 -0.2517  0.2112
  347PUPE   C1B 3938   4.497   5.097  11.741  0.1625 -0.1295 -0.3234
  347PUPE   C2B 3939   4.402   4.989  11.312 -0.5219 -0.0718  0.2161
  347PUPE   C3B 3940   4.163   4.531  11.219 -0.3816  0.1344 -0.1641
  347PUPE   C4B 3941   4.163   4.144  11.018  0.0657 -0.1269  0.1304
  348PUPE   NH3 3942   6.252   6.990  13.259  0.2017 -0.0871 -0.2422
  348PUPE   PO4 3943   5.817   6.848  13.145  0.1838  0.0682  0.2371
  348PUPE   GL1 3944   5.448   6.982  12.868  0.0056 -0.0347 -0.4346
  348PUPE   GL2 3945   5.542   6.787  12.584  0.1035  0.0190 -0.3418
  348PUPE   D1A 3946   5.033   6.964  12.650  0.0603 -0.1101  0.0016
  348PUPE   D2A 3947   4.702   7.083  12.691 -0.0751  0.2547 -0.0245
  348PUPE   D3A 3948   4.365   6.856  12.586  0.1156  0.2549 -0.0305
  348PUPE   D4A 3949   4.171   7.248  12.715  0.0891  0.2092 -0.0339
  348PUPE   D5A 3950   3.696   7.285  12.504 -0.1945 -0.1479  0.1720
  348PUPE   C1B 3951   5.713   6.714  12.190  0.1593 -0.1224 -0.1045
  348PUPE   C2B 3952   5.538   6.883  11.846 -0.0804  0.2395 -0.0170
  348PUPE   C3B 3953   5.339   6.765  11.508  0.0625 -0.2709  0.0190
  348PUPE   C4B 3954   5.258   7.075  11.200  0.1014  0.1514 -0.1729
  349PUPE   NH3 3955   6.372   2.963  13.015 -0.0337  0.0059 -0.1481
  349PUPE   PO4 3956   6.500   2.572  13.029 -0.0725 -0.1120 -0.0973
  349PUPE   GL1 3957   6.223   2.594  12.639  0.0205 -0.2849 -0.0927
  349PUPE   GL2 3958   6.258   2.613  12.286  0.1492 -0.0220 -0.0421
  349PUPE   D1A 3959   5.800   2.657  12.520  0.0551 -0.0564 -0.2153
  349PUPE   D2A 3960   5.661   3.124  12.196 -0.0407  0.0528  0.0041
  349PUPE   D3A 3961   5.350   2.907  12.587  0.0459  0.0838 -0.2944
  349PUPE   D4A 3962   5.042   3.180  12.629 -0.2631 -0.2879  0.2029
  349PUPE   D5A 3963   5.272   3.500  12.322 -0.1851  0.0062 -0.1225
  349PUPE   C1B 3964   6.459   2.688  11.859  0.0176 -0.0009 -0.1024
  349PUPE   C2B 3965   6.599   2.779  11.455  0.0786  0.2311  0.2293
  349PUPE   C3B 3966   6.925   3.002  11.243 -0.1834  0.2476  0.0692
  349PUPE   C4B 3967   6.690   3.250  10.979  0.1520 -0.0421  0.1841
  350PUPE   NH3 3968   1.324   5.923  12.641  0.0951  0.1249 -0.0173
  350PUPE   PO4 3969   0.960   6.093  12.523 -0.2624 -0.0567 -0.0278
  350PUPE   GL1 3970   0.885   6.039  12.074  0.3089 -0.0067 -0.3205
  350PUPE   GL2 3971   0.557   6.221  11.951 -0.0074 -0.0223 -0.0550
  350PUPE   D1A 3972   0.824   5.815  11.686 -0.0952 -0.0413 -0.1136
  350PUPE   D2A 3973   0.815   5.449  11.965 -0.3009 -0.2270 -0.0169
  350PUPE   D3A 3974   0.581   5.351  11.660  0.1386  0.5244 -0.1868
  350PUPE   D4A 3975   0.443   5.439  11.263  0.0651 -0.1297  0.3487
  350PUPE   D5A 3976   0.216   5.291  11.058 -0.2909 -0.2185  0.4684
  350PUPE   C1B 3977   0.322   6.424  11.639 -0.2563  0.0830  0.1719
  350PUPE   C2B 3978   0.337   6.724  11.382 -0.0478 -0.0670 -0.1649
  350PUPE   C3B 3979   0.395   6.894  11.007  0.1894 -0.1406 -0.1047
  350PUPE   C4B 3980   0.543   7.091  10.652 -0.3320 -0.0455  0.1551
  351PUPE   NH3 3981   1.809   4.529  12.380 -0.0111  0.2403  0.0379
  351PUPE   PO4 3982   1.574   4.229  12.575 -0.0452 -0.0603  0.0815
  351PUPE   GL1 3983   1.426   3.879  12.180  0.2555  0.3973 -0.1666
  351PUPE   GL2 3984   1.748   3.770  12.156 -0.1386  0.1835 -0.3683
  351PUPE   D1A 3985   1.300   3.850  11.685 -0.1782  0.0807 -0.0311
  351PUPE   D2A 3986   1.251   4.210  11.649 -0.1051 -0.0314  0.1943
  351PUPE   D3A 3987   0.867   4.317  11.574 -0.1602  0.2931 -0.2111
  351PUPE   D4A 3988   0.672   4.397  11.973  0.0159 -0.0273 -0.0564
  351PUPE   D5A 3989   0.436   4.642  12.289 -0.0837  0.1526 -0.1744
  351PUPE   C1B 3990   1.792   3.816  11.764  0.3717 -0.0670  0.2438
  351PUPE   C2B 3991   1.774   3.870  11.408 -0.0190 -0.0009  0.1093
  351PUPE   C3B 3992   1.515   4.028  11.196  0.3073 -0.1791  0.0838
  351PUPE   C4B 3993   1.223   4.341  11.189  0.2153 -0.0143  0.0186
  352PUPE   NH3 3994   3.126   6.389  12.868  0.0570 -0.1605  0.0512
  352PUPE   PO4 3995   3.039   6.830  12.909  0.1985  0.0932 -0.0043
  352PUPE   GL1 3996   3.033   6.782  12.517 -0.1785  0.0707  0.0895
  352PUPE   GL2 3997   3.054   6.515  12.346  0.0608 -0.1779 -0.1188
  352PUPE   D1A 3998   3.438   6.906  12.251 -0.2856 -0.1195  0.0127
  352PUPE   D2A 3999   3.146   7.211  12.201 -0.0343  0.2351  0.0162
  352PUPE   D3A 4000   3.398   7.405  12.128 -0.1080  0.1466 -0.1898
  352PUPE   D4A 4001   3.288   7.331  11.762  0.0438 -0.0704 -0.0867
  352PUPE   D5A 4002   3.345   6.864  11.768 -0.1381 -0.1637 -0.1206
  352PUPE   C1B 4003   3.089   6.444  11.851  0.1720 -0.0028  0.1070
  352PUPE   C2B 4004   3.378   6.464  11.412  0.0013  0.0892  0.3577
  352PUPE   C3B 4005   3.423   6.090  11.067  0.3298 -0.0239 -0.0241
  352PUPE   C4B 4006   3.682   5.774  10.891  0.0393  0.0064 -0.1697
  353PUPE   NH3 4007   0.599   1.122  12.883 -0.5425 -0.1813  0.2073
  353PUPE   PO4 4008   0.396   1.392  12.605  0.2181 -0.1829  0.2032
  353PUPE   GL1 4009   0.187   0.870  12.606  0.3213  0.2154  0.2725
  353PUPE   GL2 4010   0.187   0.600  12.368  0.0864 -0.1852  0.2679
  353PUPE   D1A 4011  -0.190   0.651  12.639 -0.1338 -0.0349 -0.2009
  353PUPE   D2A 4012  -0.255   0.931  12.318  0.1775 -0.1267  0.0383
  353PUPE   D3A 4013   0.031   0.940  11.923 -0.0485  0.0665  0.0023
  353PUPE   D4A 4014   0.164   1.172  12.111  0.1179  0.2501 -0.2857
  353PUPE   D5A 4015  -0.202   1.404  12.204  0.0104 -0.1834  0.2386
  353PUPE   C1B 4016   0.184   0.508  11.901 -0.1859  0.2314  0.1247
  353PUPE   C2B 4017   0.285   0.355  11.520  0.1700 -0.2698 -0.1128
  353PUPE   C3B 4018   0.377   0.255  11.137 -0.0108 -0.1184 -0.0186
  353PUPE   C4B 4019   0.262   0.374  10.752 -0.2709  0.2186  0.1264
  354PUPE   NH3 4020   7.346   0.466  12.995  0.2679  0.0790  0.0855
  354PUPE   PO4 4021   6.953   0.576  12.936  0.2211  0.3526 -0.3451
  354PUPE   GL1 4022   7.035   0.471  12.515 -0.2583 -0.2544  0.2185
  354PUPE   GL2 4023   7.184   0.227  12.484  0.0273  0.1154  0.0014
  354PUPE   D1A 4024   7.041   0.778  12.134 -0.0703 -0.2033 -0.3669
  354PUPE   D2A 4025   6.878   0.704  11.769  0.0894  0.0780 -0.3260
  354PUPE   D3A 4026   7.143   0.796  11.429 -0.2231 -0.3067  0.1706
  354PUPE   D4A 4027   7.591   0.729  11.542 -0.2192 -0.0440 -0.0834
  354PUPE   D5A 4028   7.368   1.072  11.814 -0.3640 -0.0556 -0.1263
  354PUPE   C1B 4029   7.441   0.443  12.093 -0.0590  0.0305 -0.2092
  354PUPE   C2B 4030   7.634   0.212  11.704 -0.1246 -0.0017  0.2932
  354PUPE   C3B 4031   7.710  -0.084  11.502 -0.1373 -0.2571 -0.2761
  354PUPE   C4B 4032   7.888  -0.460  11.162  0.0119 -0.0973 -0.0594
  355PUPE   NH3 4033  -0.140   7.549   8.930 -0.0699 -0.2645  0.0225
  355PUPE   PO4 4034  -0.051   7.136   8.988  0.1720 -0.0352  0.1491
  355PUPE   GL1 4035  -0.009   7.295   9.405  0.0392 -0.2544  0.1154
  355PUPE   GL2 4036   0.378   7.493   9.456 -0.1946 -0.0378 -0.1928
  355PUPE   D1A 4037  -0.361   7.441   9.677 -0.3913  0.1207  0.1252
  355PUPE   D2A 4038  -0.120   7.403   9.967  0.2066 -0.0827 -0.0957
  355PUPE   D3A 4039  -0.296   7.060  10.145 -0.1303 -0.1118  0.1079
  355PUPE   D4A 4040  -0.111   7.176  10.550 -0.5570  0.4009 -0.4885
  355PUPE   D5A 4041   0.225   7.341  10.358 -0.0982 -0.0890  0.0630
  355PUPE   C1B 4042   0.427   7.296   9.907 -0.0807  0.1705  0.0266
  355PUPE   C2B 4043   0.756   7.224  10.126  0.0130  0.2993 -0.0647
  355PUPE   C3B 4044   0.916   7.453  10.519 -0.5087 -0.0715 -0.2770
  355PUPE   C4B 4045   1.291   7.529  10.751 -0.1619  0.1352 -0.0988
  356PUPE   NH3 4046   6.652   1.545   8.566  0.0379  0.0900 -0.0713
  356PUPE   PO4 4047   6.935   1.631   8.481  0.0465  0.0213 -0.0864
  356PUPE   GL1 4048   6.937   1.556   8.952 -0.0044 -0.0507 -0.1672
  356PUPE   GL2 4049   6.805   1.428   9.178 -0.3364  0.2004 -0.1184
  356PUPE   D1A 4050   7.152   1.731   9.400 -0.0996 -0.1419 -0.1137
  356PUPE   D2A 4051   6.984   1.846   9.843 -0.2816 -0.1801  0.0458
  356PUPE   D3A 4052   7.108   2.172  10.048  0.1000 -0.0627  0.2638
  356PUPE   D4A 4053   6.784   2.498   9.885 -0.1117  0.2504  0.3306
  356PUPE   D5A 4054   6.932   2.857  10.157  0.2036 -0.2279  0.0839
  356PUPE   C1B 4055   6.673   1.609   9.573 -0.2056 -0.3662  0.2333
  356PUPE   C2B 4056   6.408   1.466   9.894 -0.1254 -0.0521 -0.0695
  356PUPE   C3B 4057   6.324   1.379  10.349  0.0409  0.0794 -0.1431
  356PUPE   C4B 4058   6.096   1.398  10.638 -0.0622  0.0182  0.4747
  357PUPE   NH3 4059   3.757   7.471   8.585  0.1164  0.0830  0.1708
  357PUPE   PO4 4060   3.952   7.271   8.918  0.2443 -0.1199 -0.0522
  357PUPE   GL1 4061   3.811   7.205   9.323 -0.1040 -0.0843 -0.1084
  357PUPE   GL2 4062   3.516   7.085   9.314 -0.0324 -0.0667  0.1080
  357PUPE   D1A 4063   3.787   7.354   9.759 -0.2414 -0.0610  0.2589
  357PUPE   D2A 4064   3.800   7.740   9.627 -0.2173 -0.0366 -0.1008
  357PUPE   D3A 4065   3.494   7.652   9.421  0.0872  0.0355  0.0320
  357PUPE   D4A 4066   3.272   7.562   9.836 -0.1271  0.3368 -0.0297
  357PUPE   D5A 4067   3.578   7.702  10.131  0.2992 -0.0477  0.2061
  357PUPE   C1B 4068   3.375   7.032   9.705 -0.1017 -0.2934 -0.2818
  357PUPE   C2B 4069   3.598   7.134  10.187 -0.2265 -0.0496  0.1381
  357PUPE   C3B 4070   3.657   7.147  10.681  0.1552 -0.0027  0.2982
  357PUPE   C4B 4071   3.509   7.352  11.079  0.2831  0.0714 -0.1372
  358PUPE   NH3 4072   0.803   6.734   8.933  0.0005  0.0680 -0.0867
  358PUPE   PO4 4073   0.721   7.166   8.818 -0.3969 -0.5776 -0.0479
  358PUPE   GL1 4074   0.896   7.397   9.198  0.0793  0.4801 -0.0261
  358PUPE   GL2 4075   0.848   7.339   9.516  0.0918 -0.1885  0.0001
  358PUPE   D1A 4076   1.010   7.811   9.368  0.1470 -0.0576  0.1333
  358PUPE   D2A 4077   1.381   8.135   9.344 -0.1408  0.0565 -0.2211
  358PUPE   D3A 4078   1.328   7.921   9.776 -0.0489  0.3117  0.0653
  358PUPE   D4A 4079   1.250   8.189  10.110  0.0359 -0.0178 -0.1902
  358PUPE   D5A 4080   1.315   8.041  10.562  0.1452 -0.1098 -0.0623
  358PUPE   C1B 4081   1.020   7.568   9.834  0.0468 -0.1924  0.3044
  358PUPE   C2B 4082   1.170   7.668  10.146 -0.1976 -0.1670 -0.1535
  358PUPE   C3B 4083   1.561   7.622  10.308 -0.1498 -0.1007  0.1318
  358PUPE   C4B 4084   1.803   7.748  10.737  0.1880 -0.0474  0.1979
  359PUPE   NH3 4085   5.062   3.323   8.362  0.1454  0.4176  0.0271
  359PUPE   PO4 4086   4.719   3.424   8.425  0.1606 -0.0612  0.2115
  359PUPE   GL1 4087   4.776   3.169   8.794 -0.0876  0.1223  0.3251
  359PUPE   GL2 4088   4.575   3.164   9.130 -0.1897  0.0450  0.0108
  359PUPE   D1A 4089   5.080   3.203   9.202 -0.0587  0.0576 -0.0019
  359PUPE   D2A 4090   5.248   3.609   9.454 -0.1836  0.1920 -0.1153
  359PUPE   D3A 4091   5.210   3.388   9.892  0.1312  0.1659  0.1244
  359PUPE   D4A 4092   5.445   3.051   9.603  0.1278  0.0663 -0.4515
  359PUPE   D5A 4093   5.588   3.288   9.312 -0.0443 -0.1185 -0.2116
  359PUPE   C1B 4094   4.752   3.328   9.582  0.0423  0.0460  0.2020
  359PUPE   C2B 4095   4.685   3.236  10.049 -0.0503 -0.0607  0.0623
  359PUPE   C3B 4096   4.663   3.440  10.492 -0.4867  0.2874 -0.2050
  359PUPE   C4B 4097   4.811   3.565  10.768  0.0950  0.2883  0.1159
  360PUPE   NH3 4098   4.874   0.467   9.043  0.2227 -0.0330 -0.2591
  360PUPE   PO4 4099   4.532   0.530   8.820  0.1540  0.1099  0.1105
  360PUPE   GL1 4100   4.389   0.386   9.222  0.1101 -0.3160 -0.1371
  360PUPE   GL2 4101   4.561   0.509   9.503 -0.1253  0.1204 -0.3625
  360PUPE   D1A 4102   4.296  -0.021   9.545  0.1669  0.3178 -0.2774
  360PUPE   D2A 4103   4.466  -0.169   9.903  0.0227 -0.0474 -0.0303
  360PUPE   D3A 4104   4.091   0.026  10.139 -0.0699 -0.2173  0.0605
  360PUPE   D4A 4105   4.038  -0.394  10.212  0.2673 -0.0821 -0.0428
  360PUPE   D5A 4106   4.448  -0.637  10.246 -0.0924  0.1996  0.3369
  360PUPE   C1B 4107   4.353   0.404   9.868  0.1751  0.2233 -0.0495
  360PUPE   C2B 4108   4.296   0.527  10.160 -0.2779 -0.0166 -0.1998
  360PUPE   C3B 4109   4.066   0.842  10.342  0.0274  0.0271 -0.0315
  360PUPE   C4B 4110   3.620   0.830  10.246 -0.0650 -0.0643  0.0644
  361PUPE   NH3 4111   4.956   3.605   8.856 -0.2840  0.0382 -0.5743
  361PUPE   PO4 4112   4.567   3.728   8.898  0.0399 -0.0954 -0.0093
  361PUPE   GL1 4113   4.278   3.633   9.191  0.1454 -0.0415 -0.5185
  361PUPE   GL2 4114   4.302   3.462   9.487  0.1206 -0.1355  0.1159
  361PUPE   D1A 4115   3.939   3.332   9.121 -0.1201 -0.1593  0.1984
  361PUPE   D2A 4116   3.528   3.245   9.247  0.1581  0.1287  0.2242
  361PUPE   D3A 4117   3.364   3.143   9.622 -0.0791  0.1600  0.6338
  361PUPE   D4A 4118   3.079   3.315   9.798  0.0592 -0.2475 -0.0300
  361PUPE   D5A 4119   3.491   2.975  10.074 -0.0229 -0.1062 -0.2539
  361PUPE   C1B 4120   4.232   3.105   9.666  0.1808  0.0424  0.2137
  361PUPE   C2B 4121   4.431   2.775  10.012 -0.5434  0.3855  0.0766
  361PUPE   C3B 4122   4.427   2.622  10.452 -0.1809 -0.0080  0.0404
  361PUPE   C4B 4123   4.237   2.630  10.827  0.2007  0.1987 -0.0471
  362PUPE   NH3 4124   3.061   6.871   9.148  0.0466  0.0386 -0.1511
  362PUPE   PO4 4125   2.698   6.551   9.216  0.3526 -0.1561 -0.0459
  362PUPE   GL1 4126   3.006   6.381   9.371 -0.3946 -0.3154  0.0585
  362PUPE   GL2 4127   3.390   6.528   9.400  0.1746 -0.0947 -0.2247
  362PUPE   D1A 4128   3.067   6.255   9.799  0.3368  0.3508 -0.0612
  362PUPE   D2A 4129   2.707   5.988  10.009  0.2911  0.1147  0.1030
  362PUPE   D3A 4130   2.324   6.106  10.218 -0.0358 -0.0604 -0.0655
  362PUPE   D4A 4131   2.028   6.170   9.936 -0.1028 -0.0990 -0.2579
  362PUPE   D5A 4132   1.664   6.138  10.226  0.0358 -0.1685  0.0861
  362PUPE   C1B 4133   3.479   6.559   9.807  0.0277 -0.3369 -0.2657
  362PUPE   C2B 4134   3.445   6.667  10.196  0.0778 -0.0167  0.0345
  362PUPE   C3B 4135   3.520   6.664  10.506 -0.3729  0.1207  0.0746
  362PUPE   C4B 4136   3.559   6.615  10.914 -0.1967  0.1942 -0.0114
  363PUPE   NH3 4137   8.087   1.812   8.718 -0.4259  0.1282  0.2073
  363PUPE   PO4 4138   7.763   2.123   8.752  0.1738  0.1299  0.2388
  363PUPE   GL1 4139   7.846   1.973   9.164 -0.3096  0.0479  0.3569
  363PUPE   GL2 4140   7.613   1.792   9.326 -0.1155  0.1609  0.2822
  363PUPE   D1A 4141   8.291   1.849   9.202 -0.0547  0.0208  0.0836
  363PUPE   D2A 4142   8.295   1.814   9.602 -0.0102  0.2218 -0.1727
  363PUPE   D3A 4143   7.947   1.972   9.634  0.1851 -0.0640 -0.0063
  363PUPE   D4A 4144   7.726   2.368   9.451 -0.1274  0.1764  0.3657
  363PUPE   D5A 4145   7.405   2.210   9.619  0.1244 -0.0790 -0.1266
  363PUPE   C1B 4146   7.471   1.715   9.822 -0.0992  0.0029  0.0753
  363PUPE   C2B 4147   7.443   1.627  10.202 -0.0717 -0.0504 -0.0263
  363PUPE   C3B 4148   7.652   1.781  10.525  0.0679  0.1362 -0.0222
  363PUPE   C4B 4149   7.545   2.211  10.647 -0.0182  0.1498 -0.1838
  364PUPE   NH3 4150   2.331   2.978   8.651  0.0666  0.2021 -0.2047
  364PUPE   PO4 4151   2.112   2.727   8.918  0.1226  0.0665 -0.2418
  364PUPE   GL1 4152   2.123   2.730   9.387 -0.1359  0.0333  0.2888
  364PUPE   GL2 4153   2.421   2.756   9.538 -0.1543 -0.2149 -0.1586
  364PUPE   D1A 4154   1.865   2.805   9.711  0.3265  0.2160  0.1534
  364PUPE   D2A 4155   1.507   2.694   9.557 -0.1517  0.1291  0.1526
  364PUPE   D3A 4156   1.106   2.679   9.557  0.0691  0.0155  0.0365
  364PUPE   D4A 4157   0.949   2.232   9.581  0.2168 -0.2128  0.0109
  364PUPE   D5A 4158   0.905   2.132   9.123 -0.1156 -0.2560  0.1609
  364PUPE   C1B 4159   2.455   2.864   9.890  0.0396 -0.0654  0.0539
  364PUPE   C2B 4160   2.535   2.982  10.283  0.0290  0.1822 -0.1263
  364PUPE   C3B 4161   2.630   3.361  10.561 -0.1672  0.0146  0.0002
  364PUPE   C4B 4162   3.021   3.419  10.874 -0.1819  0.2452 -0.1401
  365PUPE   NH3 4163   1.237  -0.689   8.804 -0.0490 -0.0354  0.6629
  365PUPE   PO4 4164   1.649  -0.409   8.632  0.2253  0.0234  0.0282
  365PUPE   GL1 4165   1.877  -0.306   9.107  0.1927  0.1089  0.1005
  365PUPE   GL2 4166   1.911   0.008   9.170 -0.1422  0.0295  0.0368
  365PUPE   D1A 4167   2.048  -0.491   9.460  0.0605 -0.2922  0.2002
  365PUPE   D2A 4168   2.096  -0.161   9.677  0.0648 -0.2422 -0.1158
  365PUPE   D3A 4169   2.226   0.282   9.500 -0.1315  0.4442  0.2204
  365PUPE   D4A 4170   2.337   0.652   9.756 -0.0885  0.2279 -0.2577
  365PUPE   D5A 4171   2.258   0.974   9.584  0.4408 -0.2106 -0.2973
  365PUPE   C1B 4172   1.773   0.153   9.517  0.0426 -0.0134  0.3049
  365PUPE   C2B 4173   1.798   0.203   9.991  0.4437 -0.0139 -0.2638
  365PUPE   C3B 4174   1.908   0.404  10.471  0.0349  0.1966 -0.5762
  365PUPE   C4B 4175   1.870   0.457  10.958  0.2279  0.4579  0.3227
  366PUPE   NH3 4176   6.279   2.973   9.112  0.5154  0.3172 -0.1642
  366PUPE   PO4 4177   6.700   2.853   8.961  0.2273  0.2087 -0.2636
  366PUPE   GL1 4178   6.759   2.394   9.026 -0.2287 -0.0033  0.3315
  366PUPE   GL2 4179   6.475   2.266   9.105 -0.0020  0.0864  0.0186
  366PUPE   D1A 4180   6.928   2.078   9.227 -0.0088 -0.0203  0.0463
  366PUPE   D2A 4181   7.028   2.437   9.468  0.0810  0.0298  0.0823
  366PUPE   D3A 4182   6.610   2.731   9.432 -0.2869 -0.1906  0.0353
  366PUPE   D4A 4183   6.967   2.961   9.626  0.2729 -0.1765 -0.4089
  366PUPE   D5A 4184   7.304   2.648   9.892 -0.0997 -0.2023  0.0859
  366PUPE   C1B 4185   6.552   2.137   9.504 -0.0489  0.4484  0.2303
  366PUPE   C2B 4186   6.546   1.918   9.998 -0.0486 -0.0423 -0.0690
  366PUPE   C3B 4187   6.771   1.908  10.314 -0.2669  0.0618  0.0857
  366PUPE   C4B 4188   7.131   1.931  10.625  0.0621  0.5862 -0.0302
  367OAPE   NH3 4189   1.064   2.249  12.460 -0.0072  0.0667  0.1082
  367OAPE   PO4 4190   1.427   2.117  12.508 -0.1223  0.0337  0.2094
  367OAPE   GL1 4191   1.207   1.731  12.294  0.0099  0.1417  0.0770
  367OAPE   GL2 4192   1.088   1.914  12.072 -0.0587 -0.1307 -0.0899
  367OAPE   D1A 4193   0.754   1.542  12.205 -0.0926 -0.0030 -0.0197
  367OAPE   D2A 4194   0.813   1.628  11.754 -0.0165 -0.2676  0.0425
  367OAPE   D3A 4195   0.521   1.498  11.415  0.1278 -0.0043  0.0428
  367OAPE   D4A 4196   0.378   1.786  11.386  0.0297 -0.0376 -0.1272
  367OAPE   C5A 4197   0.598   2.041  11.672 -0.2091  0.2524  0.1680
  367OAPE   C1B 4198   1.171   2.019  11.599 -0.0240 -0.0298  0.2270
  367OAPE   D2B 4199   0.954   2.246  11.233  0.1217  0.0903  0.1509
  367OAPE   C3B 4200   0.643   2.136  11.082 -0.1707 -0.0384  0.0797
  367OAPE   C4B 4201   0.566   1.708  10.829  0.1874 -0.4490  0.2235
  368OAPE   NH3 4202   4.168   0.716  13.037 -0.3057 -0.1100 -0.0145
  368OAPE   PO4 4203   4.011   0.957  12.755  0.0563 -0.2014  0.2464
  368OAPE   GL1 4204   3.775   1.145  12.401  0.1801  0.3530 -0.2166
  368OAPE   GL2 4205   3.698   1.081  12.106  0.1050  0.2146 -0.1899
  368OAPE   D1A 4206   3.750   1.573  12.237  0.3572 -0.2811 -0.5267
  368OAPE   D2A 4207   3.916   1.799  11.942 -0.1747 -0.1740 -0.2465
  368OAPE   D3A 4208   4.097   2.163  12.293 -0.1437  0.1409  0.0498
  368OAPE   D4A 4209   4.141   2.620  12.292  0.0504  0.0916 -0.1009
  368OAPE   C5A 4210   4.405   2.928  12.155  0.3960  0.2411  0.1928
  368OAPE   C1B 4211   3.562   0.848  11.740  0.1531 -0.4768 -0.1374
  368OAPE   D2B 4212   3.652   0.457  11.771  0.1215  0.0327  0.1306
  368OAPE   C3B 4213   4.077   0.173  11.533  0.0944  0.2857 -0.0489
  368OAPE   C4B 4214   4.282   0.113  11.268  0.2368 -0.2045 -0.0985
  369OAPE   NH3 4215   5.069   2.240  12.934  0.6137 -0.1669  0.0885
  369OAPE   PO4 4216   5.564   2.330  12.911  0.1942  0.1187  0.0023
  369OAPE   GL1 4217   5.522   2.260  12.533  0.0507 -0.0742  0.4546
  369OAPE   GL2 4218   5.171   2.342  12.413  0.0192 -0.3067  0.0730
  369OAPE   D1A 4219   5.490   1.977  12.162  0.2948  0.0342  0.0215
  369OAPE   D2A 4220   5.295   2.300  11.910  0.0262  0.2797 -0.1848
  369OAPE   D3A 4221   4.940   2.419  11.806  0.0937 -0.0741 -0.0692
  369OAPE   D4A 4222   5.084   2.771  11.616  0.2151  0.0244  0.1837
  369OAPE   C5A 4223   4.971   3.009  11.131  0.2912 -0.1837 -0.0720
  369OAPE   C1B 4224   5.349   2.726  12.138 -0.2311  0.0830  0.2714
  369OAPE   D2B 4225   5.068   3.187  12.022  0.0548 -0.0549 -0.3752
  369OAPE   C3B 4226   5.101   3.353  11.612 -0.0964 -0.2376 -0.1231
  369OAPE   C4B 4227   5.116   3.476  11.179  0.4036  0.1133 -0.0722
  370OAPE   NH3 4228   2.715   8.176  12.738  0.2731 -0.2206 -0.0159
  370OAPE   PO4 4229   2.639   7.864  12.944 -0.0366 -0.1146 -0.3254
  370OAPE   GL1 4230   2.641   7.660  12.642 -0.1920  0.0463 -0.0921
  370OAPE   GL2 4231   2.893   7.576  12.482  0.0159  0.0220  0.1827
  370OAPE   D1A 4232   2.260   7.659  12.471 -0.1158  0.1320  0.2499
  370OAPE   D2A 4233   2.515   7.672  12.108  0.1924  0.0198  0.1734
  370OAPE   D3A 4234   2.527   7.300  12.241 -0.0089  0.0012 -0.0325
  370OAPE   D4A 4235   2.519   7.272  11.831  0.3723  0.1028  0.1659
  370OAPE   C5A 4236   2.506   7.716  11.619 -0.2486  0.0517 -0.2139
  370OAPE   C1B 4237   2.973   7.676  11.997  0.3775  0.3808 -0.2293
  370OAPE   D2B 4238   2.953   7.618  11.443 -0.1101  0.1115 -0.2692
  370OAPE   C3B 4239   2.757   7.673  11.095 -0.0313  0.0018 -0.0797
  370OAPE   C4B 4240   2.929   7.887  10.717  0.1207 -0.1731  0.0321
  371OAPE   NH3 4241   7.348   5.738   8.603 -0.0517 -0.1319 -0.0738
  371OAPE   PO4 4242   7.736   5.657   8.809  0.0145 -0.1613 -0.0518
  371OAPE   GL1 4243   7.815   5.774   9.140 -0.3161 -0.1088 -0.1223
  371OAPE   GL2 4244   7.679   5.513   9.333  0.0519  0.1019 -0.1949
  371OAPE   D1A 4245   7.607   6.030   9.520  0.1177 -0.0562  0.1900
  371OAPE   D2A 4246   7.279   5.846   9.767  0.0283  0.0343  0.1950
  371OAPE   D3A 4247   7.558   5.690   9.894  0.0765 -0.0982 -0.0139
  371OAPE   D4A 4248   7.477   5.772  10.317 -0.0624 -0.2364 -0.0377
  371OAPE   C5A 4249   7.606   6.144  10.489  0.1187 -0.0403  0.0122
  371OAPE   C1B 4250   7.975   5.656   9.585  0.1195  0.3261  0.1092
  371OAPE   D2B 4251   7.960   5.966   9.874 -0.0361 -0.0506 -0.0584
  371OAPE   C3B 4252   7.969   5.846  10.286 -0.0286 -0.1438 -0.0042
  371OAPE   C4B 4253   8.069   6.094  10.667  0.1790 -0.1229 -0.2023
  372OAPE   NH3 4254   4.712   5.140   8.882 -0.1200  0.2093  0.0355
  372OAPE   PO4 4255   4.341   5.017   8.759 -0.1525  0.0229 -0.1515
  372OAPE   GL1 4256   4.091   4.798   9.145 -0.2168  0.2019 -0.4115
  372OAPE   GL2 4257   4.153   4.582   9.396  0.0211 -0.2123 -0.2043
  372OAPE   D1A 4258   3.870   4.951   9.577  0.1943  0.2507  0.1818
  372OAPE   D2A 4259   4.087   5.371   9.619  0.1002 -0.0972 -0.1221
  372OAPE   D3A 4260   3.901   5.347   9.954  0.2424 -0.0583  0.0665
  372OAPE   D4A 4261   3.580   5.617  10.132  0.0522 -0.2323 -0.1889
  372OAPE   C5A 4262   3.595   5.844  10.415  0.1050 -0.0964 -0.1040
  372OAPE   C1B 4263   4.254   4.408   9.737 -0.1466  0.0858 -0.3223
  372OAPE   D2B 4264   4.346   4.344  10.086 -0.1821 -0.2166 -0.1839
  372OAPE   C3B 4265   4.172   4.403  10.446 -0.3320 -0.0106 -0.0752
  372OAPE   C4B 4266   4.005   4.619  10.727  0.4083 -0.0347 -0.0183
  373OAPE   NH3 4267   7.302   5.825   9.145  0.3695 -0.0896 -0.5829
  373OAPE   PO4 4268   6.973   5.849   8.934 -0.2527  0.1931  0.0065
  373OAPE   GL1 4269   6.974   5.450   9.241 -0.1580 -0.3638 -0.1228
  373OAPE   GL2 4270   7.172   5.416   9.512  0.1038  0.0920 -0.0604
  373OAPE   D1A 4271   6.858   5.080   9.591 -0.1406 -0.3255  0.1553
  373OAPE   D2A 4272   6.751   4.691   9.844 -0.3056  0.1202 -0.1597
  373OAPE   D3A 4273   6.665   4.280   9.837 -0.3724 -0.0495 -0.0236
  373OAPE   D4A 4274   6.848   3.888   9.743 -0.1773 -0.2367 -0.0447
  373OAPE   C5A 4275   7.169   3.862   9.971  0.1603 -0.2537 -0.0998
  373OAPE   C1B 4276   7.536   5.237   9.679  0.0762  0.0334  0.0111
  373OAPE   D2B 4277   7.885   5.349  10.010  0.1994 -0.1065  0.0004
  373OAPE   C3B 4278   8.250   5.284  10.316 -0.0326 -0.2158 -0.1837
  373OAPE   C4B 4279   8.321   5.046  10.736 -0.0382  0.1932  0.0979
  374OAPE   NH3 4280   3.220   5.572   8.925 -0.0526  0.3425  0.1190
  374OAPE   PO4 4281   3.092   5.232   8.882  0.3292 -0.0627  0.0000
  374OAPE   GL1 4282   3.407   5.011   8.837 -0.1139 -0.0171  0.1964
  374OAPE   GL2 4283   3.620   4.928   9.054 -0.0166  0.1422 -0.0544
  374OAPE   D1A 4284   3.394   4.623   8.770  0.3026  0.0306 -0.2102
  374OAPE   D2A 4285   2.986   4.758   8.902  0.3651  0.4828  0.2472
  374OAPE   D3A 4286   3.169   4.933   9.255  0.0263  0.0004 -0.0758
  374OAPE   D4A 4287   3.123   4.589   9.429 -0.0165 -0.0357 -0.1142
  374OAPE   C5A 4288   3.215   4.610   9.796  0.1039  0.2030  0.1684
  374OAPE   C1B 4289   3.633   4.559   9.318 -0.2062  0.1302  0.1986
  374OAPE   D2B 4290   3.726   4.481   9.776 -0.3924 -0.4917 -0.3065
  374OAPE   C3B 4291   3.941   4.797  10.034 -0.2095  0.1474 -0.0059
  374OAPE   C4B 4292   3.963   4.972  10.377 -0.3841  0.0130  0.0970
  375CHOL   ROH 4293   3.838   1.770   9.392 -0.0764 -0.2281  0.0471
  375CHOL    R1 4294   3.848   1.785   9.675 -0.0521 -0.1357  0.0406
  375CHOL    R2 4295   3.796   2.019   9.812  0.0910 -0.0602 -0.0400
  375CHOL    R3 4296   3.615   1.863   9.943  0.0081  0.0915  0.0302
  375CHOL    R4 4297   3.691   2.070  10.138 -0.0479  0.2772 -0.1333
  375CHOL    R5 4298   3.697   1.854  10.168 -0.0918  0.3002  0.0807
  375CHOL    C1 4299   3.459   1.955  10.450 -0.2066  0.6160 -0.1219
  375CHOL    C2 4300   3.602   1.992  10.745 -0.3207  0.1875  0.1017
  376CHOL   ROH 4301   5.017   1.361  12.187  0.2958  0.0538 -0.2357
  376CHOL    R1 4302   5.008   1.498  11.940  0.1862 -0.0593 -0.2952
  376CHOL    R2 4303   5.059   1.374  11.698 -0.0495 -0.2009 -0.2755
  376CHOL    R3 4304   4.816   1.474  11.631 -0.0494 -0.1120 -0.1467
  376CHOL    R4 4305   4.965   1.465  11.379 -0.2643 -0.3832 -0.2671
  376CHOL    R5 4306   4.864   1.639  11.464 -0.0941 -0.2621 -0.3090
  376CHOL    C1 4307   4.681   1.613  11.130 -0.3893 -0.4059 -0.1415
  376CHOL    C2 4308   4.504   1.649  10.831  0.0381  0.0413 -0.1010
  377CHOL   ROH 4309   1.634   7.054   9.305 -0.1621 -0.3071  0.0646
  377CHOL    R1 4310   1.701   6.885   9.522 -0.1292 -0.1693  0.1620
  377CHOL    R2 4311   1.827   6.978   9.750 -0.1290 -0.0191  0.0941
  377CHOL    R3 4312   1.615   6.861   9.875 -0.1027  0.0273  0.1849
  377CHOL    R4 4313   1.821   6.883  10.082 -0.0651  0.1737  0.1518
  377CHOL    R5 4314   1.715   6.702  10.024 -0.0559  0.1211  0.2643
  377CHOL    C1 4315   1.619   6.719  10.393 -0.0032  0.3295  0.2707
  377CHOL    C2 4316   1.683   6.549  10.712  0.1405  0.0120 -0.2383
  378CHOL   ROH 4317   6.246   6.931  12.723 -0.0637 -0.2359 -0.0807
  378CHOL    R1 4318   6.074   6.992  12.507 -0.0742 -0.1754 -0.0554
  378CHOL    R2 4319   5.954   7.239  12.477 -0.0608 -0.1604  0.0099
  378CHOL    R3 4320   6.069   7.229  12.231 -0.0768 -0.1115 -0.0002
  378CHOL    R4 4321   5.803   7.345  12.184 -0.1576 -0.2996  0.0078
  378CHOL    R5 4322   5.889   7.171  12.083 -0.0493 -0.2526  0.0219
  378CHOL    C1 4323   5.824   7.397  11.783 -0.2292 -0.3348 -0.0030
  378CHOL    C2 4324   5.776   7.661  11.456  0.0585  0.2169  0.1628
  379CHOL   ROH 4325   0.228   2.863   9.467  0.1279 -0.1796  0.2053
  379CHOL    R1 4326   0.249   3.068   9.661  0.0647 -0.0830  0.1092
  379CHOL    R2 4327   0.042   3.131   9.833  0.0799 -0.1270  0.1309
  379CHOL    R3 4328   0.231   3.091  10.024  0.1509  0.0718  0.1069
  379CHOL    R4 4329   0.038   3.277  10.146 -0.1269 -0.2324  0.1803
  379CHOL    R5 4330   0.254   3.305  10.130 -0.1546  0.0825  0.1775
  379CHOL    C1 4331   0.213   3.324  10.509 -0.1806 -0.1071  0.1865
  379CHOL    C2 4332  -0.014   3.087  10.803  0.0340 -0.1369 -0.0850
  380CHOL   ROH 4333   4.489   0.641  12.072 -0.1603  0.1075  0.1673
  380CHOL    R1 4334   4.561   0.710  11.807 -0.2249  0.0698  0.1407
  380CHOL    R2 4335   4.679   0.530  11.634 -0.1025  0.0989  0.1993
  380CHOL    R3 4336   4.472   0.598  11.472 -0.1604 -0.1095  0.1811
  380CHOL    R4 4337   4.659   0.455  11.297  0.1447  0.3194  0.1314
  380CHOL    R5 4338   4.575   0.654  11.264 -0.1665  0.2202  0.2573
  380CHOL    C1 4339   4.452   0.476  10.949  0.2343  0.2522  0.0748
  380CHOL    C2 4340   4.378   0.249  10.594 -0.3175  0.0232 -0.1631
  381CHOL   ROH 4341   5.569   0.668  11.967 -0.1557 -0.3168 -0.1791
  381CHOL    R1 4342   5.732   0.769  11.759 -0.1521 -0.1513 -0.0968
  381CHOL    R2 4343   5.915   0.613  11.623 -0.0379 -0.0057 -0.1131
  381CHOL    R3 4344   5.781   0.704  11.404 -0.0265  0.0147 -0.1117
  381CHOL    R4 4345   6.062   0.761  11.348 -0.0180 -0.0242 -0.1125
  381CHOL    R5 4346   5.897   0.903  11.342  0.0015 -0.0008 -0.1105
  381CHOL    C1 4347   6.023   0.933  10.983  0.0044 -0.0158 -0.1110
  381CHOL    C2 4348   6.261   0.943  10.717 -0.2009  0.2492  0.0634
  382CHOL   ROH 4349   2.936   6.834   9.651  0.0341  0.1060 -0.0294
  382CHOL    R1 4350   2.941   6.771   9.927  0.1389  0.1048 -0.0309
  382CHOL    R2 4351   2.713   6.702  10.068  0.1782  0.1823  0.0744
  382CHOL    R3 4352   2.860   6.483  10.133  0.1345  0.1325  0.0055
  382CHOL    R4 4353   2.640   6.484  10.326  0.0496  0.0249 -0.0923
  382CHOL    R5 4354   2.852   6.474  10.372  0.0272 -0.0162 -0.0027
  382CHOL    C1 4355   2.734   6.152  10.538 -0.0662 -0.1135 -0.2542
  382CHOL    C2 4356   2.468   5.848  10.738  0.0229  0.2167  0.2837
  383CHOL   ROH 4357   3.654   2.447  12.421  0.0731 -0.2106 -0.0917
  383CHOL    R1 4358   3.590   2.607  12.196 -0.0519 -0.1876 -0.0415
  383CHOL    R2 4359   3.752   2.621  11.973  0.0014  0.1035  0.0088
  383CHOL    R3 4360   3.524   2.551  11.842  0.1201 -0.1170 -0.0850
  383CHOL    R4 4361   3.665   2.729  11.656  0.0208  0.0241 -0.0232
  383CHOL    R5 4362   3.460   2.750  11.725 -0.0285 -0.1781 -0.1060
  383CHOL    C1 4363   3.401   2.726  11.349  0.1435 -0.2291 -0.1299
  383CHOL    C2 4364   3.211   2.906  11.004  0.2811 -0.3352  0.5516
  384CHOL   ROH 4365   4.289   4.619  12.128 -0.1202  0.1393 -0.0111
  384CHOL    R1 4366   4.199   4.394  11.981 -0.1612  0.1605 -0.0202
  384CHOL    R2 4367   4.130   4.410  11.714  0.0062  0.1469 -0.0693
  384CHOL    R3 4368   4.310   4.208  11.689 -0.0909  0.0407  0.0835
  384CHOL    R4 4369   4.074   4.114  11.544 -0.1237  0.0474  0.1440
  384CHOL    R5 4370   4.179   4.008  11.703 -0.1833  0.1130  0.2224
  384CHOL    C1 4371   4.211   3.752  11.422 -0.2905 -0.1102  0.4117
  384CHOL    C2 4372   3.907   3.576  11.229 -0.0556  0.0650  0.0070
  385CHOL   ROH 4373   1.900   0.484   9.090 -0.0358  0.2430 -0.0355
  385CHOL    R1 4374   1.908   0.630   9.332 -0.0024  0.1800  0.0020
  385CHOL    R2 4375   1.681   0.736   9.449  0.0170  0.1744  0.0459
  385CHOL    R3 4376   1.768   0.596   9.666  0.0181  0.1086  0.0033
  385CHOL    R4 4377   1.582   0.794   9.775  0.0103  0.0668  0.0635
  385CHOL    R5 4378   1.787   0.761   9.839  0.0097  0.0537  0.0562
  385CHOL    C1 4379   1.605   0.698  10.168  0.0074 -0.0577  0.0337
  385CHOL    C2 4380   1.714   0.858  10.453  0.1038  0.1190 -0.2369
  386CHOL   ROH 4381   1.478   1.646   9.119  0.1708 -0.2117  0.1129
  386CHOL    R1 4382   1.572   1.582   9.379 -0.0197 -0.2525  0.1741
  386CHOL    R2 4383   1.760   1.736   9.511  0.2044 -0.5040  0.1634
  386CHOL    R3 4384   1.572   1.741   9.706  0.1396 -0.0931  0.0973
  386CHOL    R4 4385   1.819   1.829   9.838  0.2431 -0.4611  0.1438
  386CHOL    R5 4386   1.687   1.667   9.902 -0.0602 -0.2083  0.1708
  386CHOL    C1 4387   1.676   1.888  10.213  0.2049 -0.0503  0.0704
  386CHOL    C2 4388   1.337   2.045  10.450  0.0382 -0.3683  0.1242
  387CHOL   ROH 4389   3.855   1.358  11.694 -0.1818  0.0825  0.0092
  387CHOL    R1 4390   3.724   1.266  11.461 -0.0526  0.0735 -0.0618
  387CHOL    R2 4391   3.824   1.312  11.207 -0.0053  0.2264 -0.0235
  387CHOL    R3 4392   3.802   1.042  11.185  0.1834  0.2184 -0.1130
  387CHOL    R4 4393   3.656   1.148  10.953 -0.2689  0.1990  0.1657
  387CHOL    R5 4394   3.580   1.007  11.102  0.0813  0.0692  0.2204
  387CHOL    C1 4395   3.538   0.799  10.785 -0.2453  0.1755  0.1918
  387CHOL    C2 4396   3.349   0.474  10.491 -0.0145 -0.2625 -0.3520
  388CHOL   ROH 4397   7.076   0.018   9.833 -0.0323  0.1615 -0.1428
  388CHOL    R1 4398   7.310   0.127   9.950 -0.0157  0.0374 -0.0589
  388CHOL    R2 4399   7.433   0.355   9.853  0.0464  0.0643  0.0845
  388CHOL    R3 4400   7.403   0.441  10.109  0.0480 -0.0765  0.1332
  388CHOL    R4 4401   7.630   0.594  10.006 -0.1531  0.2182  0.1064
  388CHOL    R5 4402   7.627   0.474  10.187  0.0464  0.1339  0.0596
  388CHOL    C1 4403   7.718   0.814  10.335 -0.2677  0.1755  0.1646
  388CHOL    C2 4404   7.952   0.871  10.566 -0.1265  0.1660  0.0644
  389CHOL   ROH 4405   2.091   6.533  12.364  0.2950  0.1947  0.0531
  389CHOL    R1 4406   2.110   6.602  12.090  0.2070  0.1033  0.0230
  389CHOL    R2 4407   2.015   6.841  11.990  0.2231  0.0945 -0.0176
  389CHOL    R3 4408   2.268   6.865  11.894  0.1930  0.0058 -0.1199
  389CHOL    R4 4409   2.096   6.951  11.673  0.1336  0.0093 -0.0701
  389CHOL    R5 4410   2.251   6.798  11.665  0.0876 -0.0341 -0.1000
  389CHOL    C1 4411   2.381   7.037  11.398  0.0532 -0.1235 -0.1968
  389CHOL    C2 4412   2.394   7.374  11.249  0.0929  0.3608 -0.1095
  390CHOL   ROH 4413   5.931   6.166   9.760 -0.1220 -0.0227  0.0911
  390CHOL    R1 4414   6.016   5.989   9.964 -0.0911 -0.0927  0.0180
  390CHOL    R2 4415   6.094   5.729   9.912  0.0277 -0.0358 -0.1000
  390CHOL    R3 4416   6.319   5.804  10.044 -0.0307 -0.0083 -0.0155
  390CHOL    R4 4417   6.230   5.562  10.182 -0.0659 -0.0025 -0.0318
  390CHOL    R5 4418   6.273   5.755  10.274 -0.1175  0.0070 -0.0301
  390CHOL    C1 4419   6.521   5.535  10.463 -0.1754  0.0426  0.0873
  390CHOL    C2 4420   6.366   5.187  10.615  0.1110 -0.3471 -0.2552
  391CHOL   ROH 4421   5.410   4.904   9.527  0.0007  0.2375  0.0137
  391CHOL    R1 4422   5.457   4.998   9.789  0.0000  0.1594  0.0412
  391CHOL    R2 4423   5.342   4.883  10.013  0.0451  0.0602  0.0072
  391CHOL    R3 4424   5.600   4.865  10.097  0.0544  0.0904 -0.0117
  391CHOL    R4 4425   5.442   4.873  10.343  0.0388 -0.2353  0.0032
  391CHOL    R5 4426   5.608   5.004  10.292 -0.0156 -0.1013  0.1354
  391CHOL    C1 4427   5.741   4.850  10.615  0.0439 -0.3790 -0.0167
  391CHOL    C2 4428   5.807   5.135  10.769  0.0670 -0.1818 -0.1652
  392CHOL   ROH 4429   2.284  -0.484  10.719 -0.0011 -0.0029 -0.1050
  392CHOL    R1 4430   2.379  -0.224  10.780 -0.0353 -0.0181  0.0175
  392CHOL    R2 4431   2.443  -0.040  10.584  0.1222  0.0178  0.0993
  392CHOL    R3 4432   2.269   0.118  10.722  0.0225 -0.0032 -0.0015
  392CHOL    R4 4433   2.453   0.306  10.590  0.1595  0.0149  0.2195
  392CHOL    R5 4434   2.405   0.298  10.803 -0.0267 -0.0461  0.1746
  392CHOL    C1 4435   2.297   0.655  10.723  0.0876 -0.0065  0.1950
  392CHOL    C2 4436   2.167   0.969  10.695  0.1594  0.1752 -0.2723
  393CHOL   ROH 4437   4.691   2.272   9.458 -0.3150 -0.0002  0.0727
  393CHOL    R1 4438   4.919   2.200   9.609 -0.2427 -0.1062 -0.0842
  393CHOL    R2 4439   5.002   2.342   9.830  0.0054 -0.1147 -0.1676
  393CHOL    R3 4440   4.989   2.099   9.952 -0.0465 -0.0868 -0.1173
  393CHOL    R4 4441   5.188   2.249  10.106  0.1109 -0.1556 -0.2521
  393CHOL    R5 4442   5.215   2.052  10.016 -0.0338 -0.1850 -0.2321
  393CHOL    C1 4443   5.284   1.967  10.381  0.1236 -0.1532 -0.2540
  393CHOL    C2 4444   5.673   1.813  10.498 -0.0214  0.1689 -0.0243
  394CHOL   ROH 4445   4.679   6.008  12.371  0.1501  0.1267  0.0283
  394CHOL    R1 4446   4.699   6.242  12.213  0.1822  0.0499 -0.0840
  394CHOL    R2 4447   4.928   6.309  12.074  0.1833 -0.0609 -0.1403
  394CHOL    R3 4448   4.758   6.321  11.862  0.1633 -0.1273 -0.1274
  394CHOL    R4 4449   4.998   6.463  11.773  0.0367  0.1161 -0.0850
  394CHOL    R5 4450   4.794   6.539  11.770 -0.0296 -0.0598 -0.0463
  394CHOL    C1 4451   4.880   6.564  11.399 -0.0673  0.1568 -0.0409
  394CHOL    C2 4452   5.187   6.604  11.033  0.1298 -0.0589  0.2155
  395CHOL   ROH 4453   7.884   6.957   9.752 -0.0147  0.0982  0.0852
  395CHOL    R1 4454   7.923   6.788   9.976 -0.0150  0.0192  0.0282
  395CHOL    R2 4455   8.027   6.879  10.216  0.1025 -0.0884  0.0292
  395CHOL    R3 4456   7.800   6.770  10.317  0.0834 -0.0164  0.0592
  395CHOL    R4 4457   7.978   6.796  10.548 -0.0004  0.1907  0.0841
  395CHOL    R5 4458   7.876   6.616  10.483  0.0357  0.1344  0.2141
  395CHOL    C1 4459   7.735   6.646  10.836 -0.0782  0.4210  0.1442
  395CHOL    C2 4460   7.470   6.388  10.925  0.2118 -0.2942 -0.2118
  396CHOL   ROH 4461   5.441   7.227  12.403 -0.3535 -0.0044 -0.1318
  396CHOL    R1 4462   5.307   7.269  12.157 -0.2211  0.0362 -0.1989
  396CHOL    R2 4463   5.290   7.517  12.038 -0.1885  0.0641 -0.1484
  396CHOL    R3 4464   5.394   7.385  11.824 -0.0479  0.1310 -0.1217
  396CHOL    R4 4465   5.230   7.598  11.707 -0.3951 -0.1507 -0.1659
  396CHOL    R5 4466   5.218   7.385  11.662 -0.0940 -0.1916 -0.0782
  396CHOL    C1 4467   5.293   7.522  11.314 -0.3834 -0.2130 -0.1510
  396CHOL    C2 4468   5.395   7.725  10.972 -0.1638  0.1739 -0.0942
  397CHOL   ROH 4469   0.641   1.001  12.314  0.0962 -0.0345 -0.0790
  397CHOL    R1 4470   0.691   1.015  12.036  0.0293 -0.2185 -0.1025
  397CHOL    R2 4471   0.569   0.848  11.853 -0.2416 -0.1463  0.0070
  397CHOL    R3 4472   0.498   1.082  11.735  0.0166 -0.1028 -0.0690
  397CHOL    R4 4473   0.370   0.874  11.572 -0.2739 -0.0135  0.0414
  397CHOL    R5 4474   0.501   1.033  11.500 -0.0942 -0.1993 -0.0504
  397CHOL    C1 4475   0.186   1.108  11.297 -0.0504  0.1045 -0.0099
  397CHOL    C2 4476   0.132   0.737  11.071  0.2909  0.2939  0.3942
  398CHOL   ROH 4477   6.922   0.436   9.740  0.0887 -0.1086 -0.0345
  398CHOL    R1 4478   6.828   0.335   9.987  0.3255 -0.0936  0.0655
  398CHOL    R2 4479   6.977   0.347  10.220  0.3550  0.3773  0.0336
  398CHOL    R3 4480   6.755   0.471  10.316  0.1334  0.0394 -0.0297
  398CHOL    R4 4481   6.880   0.352  10.552  0.1633  0.0962 -0.0157
  398CHOL    R5 4482   6.674   0.326  10.488  0.2305 -0.1492 -0.1408
  398CHOL    C1 4483   6.615   0.471  10.835 -0.1563 -0.3846 -0.1038
  398CHOL    C2 4484   6.496   0.805  11.101  0.0669 -0.2378 -0.1058
  399CHOL   ROH 4485   4.595   1.588  12.210 -0.0370 -0.0836 -0.1857
  399CHOL    R1 4486   4.471   1.753  12.017 -0.1883 -0.1413 -0.1398
  399CHOL    R2 4487   4.605   1.956  11.885 -0.4027  0.1072  0.0092
  399CHOL    R3 4488   4.516   1.827  11.663 -0.1621  0.1015 -0.0869
  399CHOL    R4 4489   4.608   2.088  11.566 -0.0477  0.0919  0.0027
  399CHOL    R5 4490   4.412   1.999  11.533 -0.0140  0.0970 -0.2107
  399CHOL    C1 4491   4.526   2.044  11.172  0.3849  0.0777 -0.0913
  399CHOL    C2 4492   4.400   2.171  10.791 -0.1913 -0.1708  0.0308
  400CHOL   ROH 4493   3.539   7.807  10.645 -0.0202  0.2992  0.1432
  400CHOL    R1 4494   3.778   7.673  10.575 -0.0087  0.3183  0.1421
  400CHOL    R2 4495   4.019   7.723  10.700 -0.0689  0.1213  0.3521
  400CHOL    R3 4496   4.017   7.454  10.740 -0.1673  0.0743  0.0527
  400CHOL    R4 4497   4.293   7.535  10.798 -0.1679 -0.0741  0.2563
  400CHOL    R5 4498   4.229   7.380  10.659 -0.1592  0.0993  0.0575
  400CHOL    C1 4499   4.449   7.173  10.893 -0.3179 -0.2319 -0.0807
  400CHOL    C2 4500   4.727   6.983  11.021  0.0732  0.2989  0.0240
  401CHOL   ROH 4501   6.888   6.832   9.613  0.0284 -0.0912 -0.2653
  401CHOL    R1 4502   6.936   6.670   9.841  0.0039  0.1184 -0.1070
  401CHOL    R2 4503   6.966   6.776  10.095 -0.1997  0.3440 -0.1662
  401CHOL    R3 4504   6.767   6.601  10.155 -0.1295  0.2717 -0.1458
  401CHOL    R4 4505   6.840   6.720  10.412 -0.2027  0.3340 -0.1693
  401CHOL    R5 4506   6.831   6.508  10.366 -0.1116  0.3304 -0.1322
  401CHOL    C1 4507   6.580   6.524  10.653 -0.1386  0.2603 -0.1523
  401CHOL    C2 4508   6.321   6.689  11.027  0.2702 -0.1852 -0.1619
  402CHOL   ROH 4509   3.203   1.325  12.323 -0.3777  0.2013  0.1377
  402CHOL    R1 4510   3.173   1.410  12.054 -0.2043  0.0615  0.0729
  402CHOL    R2 4511   3.367   1.552  11.920 -0.1542  0.0622  0.1538
  402CHOL    R3 4512   3.343   1.352  11.738  0.0545 -0.0314  0.2252
  402CHOL    R4 4513   3.410   1.590  11.579 -0.2391  0.0036  0.1359
  402CHOL    R5 4514   3.240   1.456  11.549 -0.0938 -0.2087  0.2015
  402CHOL    C1 4515   3.412   1.424  11.210 -0.0926 -0.1185  0.1925
  402CHOL    C2 4516   3.338   1.529  10.819 -0.3335  0.2845  0.3114
  403CHOL   ROH 4517   5.995   6.599  12.743  0.1052  0.1092  0.0888
  403CHOL    R1 4518   6.158   6.440  12.576 -0.0515 -0.0247  0.0611
  403CHOL    R2 4519   6.053   6.261  12.392 -0.2294  0.0989  0.0393
  403CHOL    R3 4520   6.209   6.399  12.218 -0.1025 -0.0240  0.0538
  403CHOL    R4 4521   6.064   6.206  12.052 -0.0534 -0.0758  0.0718
  403CHOL    R5 4522   6.280   6.234  12.059 -0.0506 -0.1204  0.1755
  403CHOL    C1 4523   6.217   6.303  11.689  0.1682 -0.2930  0.1042
  403CHOL    C2 4524   6.141   6.450  11.419  0.0828  0.0956  0.1490
  404CHOL   ROH 4525   7.002   1.258   9.674 -0.3778 -0.1293  0.1197
  404CHOL    R1 4526   7.042   1.385   9.923  0.0578 -0.1248  0.0577
  404CHOL    R2 4527   6.839   1.415  10.109  0.1438  0.6200  0.0729
  404CHOL    R3 4528   7.017   1.292  10.274 -0.2171  0.1082  0.1014
  404CHOL    R4 4529   6.848   1.452  10.453  0.2224  0.6180  0.0698
  404CHOL    R5 4530   7.065   1.456  10.442  0.2471 -0.0145  0.0929
  404CHOL    C1 4531   7.020   1.359  10.808 -0.0706  0.1363  0.0947
  404CHOL    C2 4532   7.279   1.617  10.977 -0.1180  0.0554 -0.0432
  405CHOL   ROH 4533   0.683   0.418  12.121  0.0138  0.0533 -0.1209
  405CHOL    R1 4534   0.750   0.419  11.846  0.2239 -0.0022 -0.0723
  405CHOL    R2 4535   0.978   0.299  11.747  0.0299 -0.5034  0.0597
  405CHOL    R3 4536   0.802   0.171  11.585 -0.1586 -0.0426 -0.1162
  405CHOL    R4 4537   1.047   0.192  11.426  0.0072 -0.5069  0.0560
  405CHOL    R5 4538   0.848   0.258  11.367  0.1791 -0.0348 -0.0488
  405CHOL    C1 4539   0.921   0.009  11.087 -0.1828 -0.0763 -0.1111
  405CHOL    C2 4540   0.913   0.133  10.742  0.1202  0.1107  0.0181
  406CHOL   ROH 4541   1.075   3.651   9.143 -0.0420 -0.7176 -0.1556
  406CHOL    R1 4542   1.054   3.686   9.423 -0.0319 -0.3513 -0.1963
  406CHOL    R2 4543   1.024   3.474   9.598 -0.1057 -0.1181  0.0755
  406CHOL    R3 4544   1.242   3.583   9.717 -0.0703 -0.0401 -0.0573
  406CHOL    R4 4545   1.104   3.442   9.933  0.1027 -0.0983  0.0299
  406CHOL    R5 4546   1.165   3.651   9.933  0.0298 -0.0706 -0.0065
  406CHOL    C1 4547   1.355   3.526  10.239  0.2574 -0.0136 -0.1213
  406CHOL    C2 4548   1.070   3.489  10.597 -0.0681 -0.0766 -0.2676
  407CHOL   ROH 4549   7.872   3.994   9.200 -0.0805  0.1023 -0.1146
  407CHOL    R1 4550   7.851   4.085   9.468  0.0073  0.0314 -0.0828
  407CHOL    R2 4551   7.643   4.244   9.555  0.1210  0.1451 -0.0118
  407CHOL    R3 4552   7.614   4.048   9.741  0.0083  0.1021 -0.0719
  407CHOL    R4 4553   7.563   4.298   9.887  0.3051  0.1039  0.0401
  407CHOL    R5 4554   7.707   4.143   9.941  0.1811 -0.0564 -0.0729
  407CHOL    C1 4555   7.490   4.146  10.255  0.3065  0.0396  0.0139
  407CHOL    C2 4556   7.230   3.911  10.515 -0.1345  0.2822 -0.0943
  408CHOL   ROH 4557   1.016   5.115   9.245 -0.4036  0.0112 -0.0345
  408CHOL    R1 4558   0.925   5.108   9.513 -0.1594 -0.1220  0.0488
  408CHOL    R2 4559   1.079   5.010   9.720  0.1365  0.0165 -0.0963
  408CHOL    R3 4560   1.028   5.253   9.831 -0.0295 -0.0491 -0.0266
  408CHOL    R4 4561   1.094   5.080  10.058  0.3424 -0.0075 -0.0995
  408CHOL    R5 4562   0.915   5.203  10.035  0.1925 -0.1931  0.0628
  408CHOL    C1 4563   1.055   5.349  10.359  0.3064 -0.0830 -0.0359
  408CHOL    C2 4564   1.105   5.704  10.518 -0.0593  0.0387  0.1064
  409CHOL   ROH 4565   1.713   0.153  12.513 -0.0007 -0.0582 -0.0185
  409CHOL    R1 4566   1.820   0.257  12.272  0.1841 -0.0630  0.0595
  409CHOL    R2 4567   2.023   0.129  12.133  0.0641 -0.2434  0.0384
  409CHOL    R3 4568   1.847   0.148  11.926  0.1267  0.0820  0.0100
  409CHOL    R4 4569   2.111   0.143  11.799  0.1419 -0.3001  0.0572
  409CHOL    R5 4570   1.955   0.292  11.769  0.3799 -0.0478  0.0635
  409CHOL    C1 4571   1.997   0.168  11.410  0.2460 -0.0275  0.0414
  409CHOL    C2 4572   2.247   0.032  11.210 -0.0100  0.2034 -0.1745
  410CHOL   ROH 4573   6.267   1.573  12.024 -0.2610 -0.0394 -0.0046
  410CHOL    R1 4574   6.069   1.672  11.848 -0.1947  0.1742  0.0397
  410CHOL    R2 4575   5.969   1.928  11.866  0.1469  0.3083  0.0110
  410CHOL    R3 4576   6.042   1.941  11.605  0.0689  0.1507 -0.0214
  410CHOL    R4 4577   5.795   2.097  11.619  0.0186  0.0967 -0.0469
  410CHOL    R5 4578   5.836   1.931  11.484  0.0268  0.0090  0.0487
  410CHOL    C1 4579   5.763   2.207  11.231 -0.1293 -0.1744 -0.1109
  410CHOL    C2 4580   5.465   2.413  11.312 -0.0040 -0.2186  0.1482
  411CHOL   ROH 4581   0.467   7.000   9.226 -0.0400 -0.0187 -0.1788
  411CHOL    R1 4582   0.439   6.908   9.492 -0.0227  0.0020 -0.1698
  411CHOL    R2 4583   0.581   6.692   9.591  0.0587  0.0716 -0.1329
  411CHOL    R3 4584   0.655   6.870   9.783 -0.0288  0.1258 -0.1486
  411CHOL    R4 4585   0.788   6.620   9.857 -0.1429  0.1204  0.0401
  411CHOL    R5 4586   0.659   6.741   9.985 -0.2005  0.2019 -0.0948
  411CHOL    C1 4587   0.979   6.744  10.193 -0.3423  0.1996  0.1260
  411CHOL    C2 4588   1.184   6.544  10.474  0.1955 -0.3190 -0.1022
  412CHOL   ROH 4589   2.473   3.136   9.148 -0.1501 -0.0485  0.0528
  412CHOL    R1 4590   2.611   3.178   9.391 -0.0718  0.0166 -0.0018
  412CHOL    R2 4591   2.669   3.430   9.489 -0.1230  0.0454 -0.0399
  412CHOL    R3 4592   2.542   3.338   9.711 -0.0083  0.0142  0.0128
  412CHOL    R4 4593   2.574   3.626   9.757  0.2485 -0.0367  0.1581
  412CHOL    R5 4594   2.637   3.465   9.890  0.2381 -0.1626  0.0115
  412CHOL    C1 4595   2.399   3.654  10.122  0.5724 -0.1138  0.3229
  412CHOL    C2 4596   2.223   3.783  10.413 -0.1255  0.2319  0.2140
  413CHOL   ROH 4597   4.708   3.782   9.407 -0.2859 -0.0419 -0.0725
  413CHOL    R1 4598   4.697   3.809   9.689 -0.3766  0.2762 -0.1025
  413CHOL    R2 4599   4.481   3.921   9.820 -0.5891  0.0822 -0.2759
  413CHOL    R3 4600   4.485   3.688   9.959 -0.2270  0.2429  0.0013
  413CHOL    R4 4601   4.316   3.866  10.118 -0.5379  0.1641 -0.2322
  413CHOL    R5 4602   4.490   3.755  10.188 -0.3624  0.5234 -0.0741
  413CHOL    C1 4603   4.224   3.614  10.422 -0.1681  0.3628  0.0535
  413CHOL    C2 4604   4.239   3.771  10.739  0.2742  0.1252 -0.0992
  414CHOL   ROH 4605   7.918   3.670  11.918  0.3064 -0.0733 -0.1273
  414CHOL    R1 4606   7.826   3.621  11.655  0.1513  0.0187 -0.0915
  414CHOL    R2 4607   7.883   3.387  11.519  0.0303  0.0469 -0.1878
  414CHOL    R3 4608   7.612   3.376  11.491  0.0116  0.1077 -0.0451
  414CHOL    R4 4609   7.717   3.211  11.272 -0.1445 -0.1080  0.0341
  414CHOL    R5 4610   7.578   3.378  11.254 -0.1020 -0.0762 -0.0338
  414CHOL    C1 4611   7.367   3.100  11.101 -0.2638 -0.1411  0.2974
  414CHOL    C2 4612   7.066   3.011  10.721  0.0269  0.0182  0.0460
  415CHOL   ROH 4613   3.549   3.376  12.496  0.1479 -0.1874  0.1731
  415CHOL    R1 4614   3.390   3.184  12.363  0.2927 -0.1959  0.0092
  415CHOL    R2 4615   3.164   3.251  12.220  0.1119 -0.2607  0.2612
  415CHOL    R3 4616   3.288   3.115  12.021  0.1461  0.1696 -0.0260
  415CHOL    R4 4617   3.001   3.082  11.967  0.1317 -0.3194  0.2865
  415CHOL    R5 4618   3.150   2.922  11.985  0.4658 -0.0661 -0.0455
  415CHOL    C1 4619   3.024   2.855  11.631  0.1754  0.0503  0.0316
  415CHOL    C2 4620   2.778   2.895  11.239 -0.1757  0.0974 -0.0114
  416CHOL   ROH 4621   0.640   2.177  10.001  0.0865 -0.2771  0.0030
  416CHOL    R1 4622   0.826   2.387  10.038  0.0552 -0.2171 -0.1745
  416CHOL    R2 4623   0.975   2.415  10.269 -0.0767  0.0977 -0.1252
  416CHOL    R3 4624   1.184   2.417  10.095  0.0232 -0.1252 -0.0127
  416CHOL    R4 4625   1.233   2.645  10.274  0.0107  0.0018 -0.1630
  416CHOL    R5 4626   1.226   2.650  10.056  0.1352 -0.1692 -0.1753
  416CHOL    C1 4627   1.580   2.780  10.115  0.1554 -0.2631 -0.0793
  416CHOL    C2 4628   1.631   3.123  10.294  0.4048  0.0285  0.2903
  417CHOL   ROH 4629   6.542   5.702   9.628  0.0295 -0.1727 -0.1574
  417CHOL    R1 4630   6.727   5.716   9.841 -0.0968 -0.1117 -0.0496
  417CHOL    R2 4631   6.696   5.571  10.075 -0.1149 -0.2280 -0.1204
  417CHOL    R3 4632   6.946   5.484  10.016 -0.0145 -0.0122 -0.0216
  417CHOL    R4 4633   6.928   5.466  10.308 -0.1855 -0.2217 -0.0472
  417CHOL    R5 4634   7.082   5.569  10.194 -0.1851 -0.0367  0.1207
  417CHOL    C1 4635   7.299   5.323  10.389 -0.1323 -0.0155  0.0882
  417CHOL    C2 4636   7.453   5.143  10.231 -0.2177 -0.3077  0.2746
  418CHOL   ROH 4637   2.861   0.347   9.196 -0.1237 -0.0047 -0.0657
  418CHOL    R1 4638   2.749   0.277   9.446 -0.0270  0.0137 -0.0177
  418CHOL    R2 4639   2.904   0.206   9.664  0.0548  0.0107 -0.0810
  418CHOL    R3 4640   2.765   0.404   9.787  0.1201  0.0242 -0.0266
  418CHOL    R4 4641   2.928   0.284   9.999 -0.0350 -0.2028 -0.0223
  418CHOL    R5 4642   2.713   0.314  10.003 -0.0242 -0.0755 -0.0982
  418CHOL    C1 4643   2.812   0.516  10.311 -0.0259 -0.3145  0.0629
  418CHOL    C2 4644   2.877   0.588  10.651  0.1385 -0.0689 -0.0851
  419CHOL   ROH 4645   6.911   7.609  12.320 -0.0013  0.1699  0.0175
  419CHOL    R1 4646   6.841   7.482  12.077  0.0244  0.0501  0.0715
  419CHOL    R2 4647   6.705   7.612  11.875 -0.0330 -0.0736  0.0258
  419CHOL    R3 4648   6.915   7.528  11.724 -0.0129 -0.0638  0.0492
  419CHOL    R4 4649   6.696   7.565  11.532 -0.0063 -0.1308  0.0335
  419CHOL    R5 4650   6.816   7.385  11.559  0.0204 -0.1053  0.0676
  419CHOL    C1 4651   6.888   7.458  11.192  0.0280 -0.1549  0.0599
  419CHOL    C2 4652   7.062   7.372  10.863  0.0966 -0.1395  0.0490
  420CHOL   ROH 4653   1.185   2.420  11.994  0.1831  0.0112 -0.0037
  420CHOL    R1 4654   1.081   2.540  11.760  0.1253 -0.1842 -0.0804
  420CHOL    R2 4655   1.144   2.799  11.685 -0.2310 -0.0943 -0.0812
  420CHOL    R3 4656   1.216   2.679  11.452  0.0862 -0.0215 -0.0262
  420CHOL    R4 4657   1.224   2.967  11.394 -0.2101 -0.0048 -0.0243
  420CHOL    R5 4658   1.115   2.815  11.282  0.0490 -0.1426 -0.1048
  420CHOL    C1 4659   1.338   2.952  11.005  0.0997  0.1158  0.0605
  420CHOL    C2 4660   1.370   3.105  10.732 -0.0670  0.3202  0.2227
  421CHOL   ROH 4661   2.927   2.487   9.363 -0.0634 -0.0885 -0.0986
  421CHOL    R1 4662   2.874   2.613   9.610  0.0462 -0.1897 -0.0225
  421CHOL    R2 4663   2.995   2.537   9.847  0.2677 -0.1843 -0.1374
  421CHOL    R3 4664   3.063   2.800   9.859  0.1213 -0.1457 -0.1103
  421CHOL    R4 4665   2.987   2.731  10.133 -0.0234 -0.1757 -0.1479
  421CHOL    R5 4666   2.908   2.895  10.014 -0.0363 -0.2212 -0.2130
  421CHOL    C1 4667   3.047   3.091  10.310 -0.3303 -0.1344 -0.1283
  421CHOL    C2 4668   3.134   3.495  10.329 -0.2531 -0.4044  0.0055
  422CHOL   ROH 4669   5.967   2.424   9.166 -0.0388 -0.3471  0.0609
  422CHOL    R1 4670   6.091   2.332   9.403  0.1363 -0.1672  0.0441
  422CHOL    R2 4671   6.236   2.499   9.570 -0.0653  0.0505  0.0244
  422CHOL    R3 4672   6.066   2.403   9.759  0.0918 -0.1898  0.0426
  422CHOL    R4 4673   6.318   2.444   9.901  0.1074 -0.0860 -0.0422
  422CHOL    R5 4674   6.202   2.260   9.895  0.2494 -0.1638 -0.0975
  422CHOL    C1 4675   6.207   2.321  10.271  0.3554 -0.3910 -0.0639
  422CHOL    C2 4676   6.200   2.283  10.691 -0.1039 -0.1141 -0.1532
  423CHOL   ROH 4677   1.822   4.797  11.965  0.0558 -0.2157 -0.0726
  423CHOL    R1 4678   1.922   4.928  11.734  0.0438 -0.1039 -0.0173
  423CHOL    R2 4679   1.906   4.816  11.481  0.1158 -0.0267 -0.0635
  423CHOL    R3 4680   1.784   5.051  11.421  0.0414 -0.0480  0.0076
  423CHOL    R4 4681   1.912   4.967  11.171  0.1569  0.1298  0.0141
  423CHOL    R5 4682   1.936   5.159  11.270  0.0433  0.0882  0.1122
  423CHOL    C1 4683   1.802   5.276  10.933  0.1110  0.2009  0.1260
  423CHOL    C2 4684   1.731   5.632  10.861  0.2303 -0.0263  0.1019
  424CHOL   ROH 4685   1.175   3.417  11.547 -0.1453  0.1406  0.0305
  424CHOL    R1 4686   1.376   3.516  11.374 -0.2888  0.3872 -0.0021
  424CHOL    R2 4687   1.512   3.354  11.196  0.2206  0.4389  0.3143
  424CHOL    R3 4688   1.429   3.538  11.015 -0.1560 -0.0303 -0.0132
  424CHOL    R4 4689   1.677   3.429  10.902  0.1832  0.4068  0.2858
  424CHOL    R5 4690   1.631   3.640  10.936 -0.3614  0.3606 -0.0555
  424CHOL    C1 4691   1.694   3.646  10.560 -0.1921 -0.0524 -0.0382
  424CHOL    C2 4692   1.828   3.691  10.142 -0.1153  0.1806  0.1323
  425CHOL   ROH 4693   1.413   4.758  11.764 -0.2755 -0.2487  0.0980
  425CHOL    R1 4694   1.448   4.791  11.485 -0.3169 -0.2243  0.0966
  425CHOL    R2 4695   1.236   4.823  11.311 -0.3277  0.1162  0.1738
  425CHOL    R3 4696   1.372   5.046  11.237 -0.0396 -0.0495  0.1848
  425CHOL    R4 4697   1.258   4.943  10.988 -0.3595  0.2123  0.2062
  425CHOL    R5 4698   1.468   4.991  11.024 -0.2551 -0.1119  0.0971
  425CHOL    C1 4699   1.399   5.223  10.730 -0.1075  0.1127  0.2353
  425CHOL    C2 4700   1.446   4.968  10.426  0.0948  0.0691 -0.0086
  426CHOL   ROH 4701   5.579   5.243  12.205 -0.1775  0.0057  0.2513
  426CHOL    R1 4702   5.468   5.235  11.945 -0.2555  0.0975  0.2806
  426CHOL    R2 4703   5.294   5.428  11.851  0.0071  0.3396  0.2690
  426CHOL    R3 4704   5.474   5.447  11.648 -0.0079  0.0095  0.2209
  426CHOL    R4 4705   5.220   5.538  11.532  0.0627  0.1657  0.1963
  426CHOL    R5 4706   5.351   5.381  11.454 -0.1026 -0.0209  0.2926
  426CHOL    C1 4707   5.347   5.618  11.155  0.0810 -0.2454  0.1087
  426CHOL    C2 4708   5.600   5.593  10.796 -0.3151  0.2549 -0.1016
  427CHOL   ROH 4709   2.772   5.714  11.796 -0.1507  0.0287  0.0946
  427CHOL    R1 4710   2.674   5.559  11.581 -0.1502 -0.0453  0.1481
  427CHOL    R2 4711   2.742   5.610  11.317 -0.2681 -0.0430  0.1211
  427CHOL    R3 4712   2.817   5.349  11.320 -0.1392 -0.0077  0.1224
  427CHOL    R4 4713   2.774   5.410  11.037 -0.2698 -0.0525  0.1268
  427CHOL    R5 4714   2.684   5.247  11.149 -0.1528 -0.0881  0.1769
  427CHOL    C1 4715   2.862   5.048  10.877 -0.1497 -0.0250  0.1316
  427CHOL    C2 4716   3.114   4.853  10.638 -0.2182 -0.1915 -0.0783
  428CHOL   ROH 4717   3.002   0.244  12.312  0.0667  0.1749  0.0701
  428CHOL    R1 4718   2.992   0.385  12.067  0.0616  0.0848  0.0180
  428CHOL    R2 4719   3.179   0.349  11.867  0.0398 -0.0110  0.0152
  428CHOL    R3 4720   2.960   0.301  11.714  0.0213 -0.0427  0.0515
  428CHOL    R4 4721   3.152   0.423  11.531 -0.0036 -0.0679  0.0060
  428CHOL    R5 4722   2.948   0.489  11.567 -0.0016 -0.0670  0.0213
  428CHOL    C1 4723   2.930   0.421  11.191 -0.0461 -0.1308  0.0346
  428CHOL    C2 4724   3.217   0.552  11.040  0.0924  0.1956  0.2345
  429CHOL   ROH 4725   0.231   6.674  12.311  0.0892  0.1717  0.1459
  429CHOL    R1 4726   0.411   6.834  12.165  0.0102  0.1814  0.0597
  429CHOL    R2 4727   0.603   6.728  11.996  0.0964  0.1813  0.1630
  429CHOL    R3 4728   0.488   6.894  11.814  0.0233 -0.0130  0.0273
  429CHOL    R4 4729   0.745   6.818  11.695  0.1065  0.0712  0.1337
  429CHOL    R5 4730   0.671   7.021  11.726 -0.0356  0.0497 -0.0155
  429CHOL    C1 4731   0.721   7.027  11.348  0.0438 -0.1752 -0.0107
  429CHOL    C2 4732   0.862   7.175  11.079 -0.2786  0.2113 -0.2970
  430CHOL   ROH 4733   0.555   0.240   9.456  0.1868 -0.1541 -0.1190
  430CHOL    R1 4734   0.639   0.076   9.671  0.0445 -0.1695 -0.0734
  430CHOL    R2 4735   0.740   0.180   9.907  0.1987 -0.1918 -0.1245
  430CHOL    R3 4736   0.545   0.029  10.020  0.0469  0.0620 -0.0410
  430CHOL    R4 4737   0.696   0.137  10.247  0.2572 -0.1089 -0.1063
  430CHOL    R5 4738   0.650  -0.073  10.209 -0.0186 -0.0541 -0.0706
  430CHOL    C1 4739   0.486  -0.031  10.551  0.1487  0.1778 -0.0174
  430CHOL    C2 4740   0.527  -0.240  10.935  0.0825  0.1823  0.0392
  431CHOL   ROH 4741   6.591   3.304   9.406 -0.0412 -0.0415  0.1170
  431CHOL    R1 4742   6.670   3.430   9.647 -0.1631 -0.1272  0.2040
  431CHOL    R2 4743   6.621   3.320   9.896 -0.0461 -0.3546  0.1325
  431CHOL    R3 4744   6.889   3.351   9.927 -0.0741 -0.1031  0.1406
  431CHOL    R4 4745   6.784   3.338  10.200 -0.0797 -0.0690  0.1356
  431CHOL    R5 4746   6.911   3.494  10.117 -0.2123  0.0043  0.0748
  431CHOL    C1 4747   7.131   3.378  10.405 -0.1256  0.3334  0.1449
  431CHOL    C2 4748   7.331   3.461  10.789 -0.2441 -0.1219  0.0503
  432CHOL   ROH 4749   6.592   7.802   9.747 -0.0950  0.1213 -0.0531
  432CHOL    R1 4750   6.595   7.652   9.988  0.1267  0.0500 -0.0972
  432CHOL    R2 4751   6.812   7.649  10.158  0.1655  0.2603 -0.1360
  432CHOL    R3 4752   6.627   7.724  10.343  0.1029 -0.0146 -0.0826
  432CHOL    R4 4753   6.873   7.684  10.497  0.2130  0.3770 -0.1565
  432CHOL    R5 4754   6.679   7.593  10.536  0.3649  0.0776 -0.0900
  432CHOL    C1 4755   6.735   7.775  10.867  0.1819  0.1870 -0.1184
  432CHOL    C2 4756   6.470   7.816  11.138  0.1897 -0.3712 -0.0051
  433CHOL   ROH 4757   6.687   5.011  12.041  0.1237  0.2934  0.1323
  433CHOL    R1 4758   6.724   5.177  11.815  0.0351  0.1132 -0.0179
  433CHOL    R2 4759   6.679   5.089  11.557 -0.2132 -0.0496  0.0746
  433CHOL    R3 4760   6.518   5.307  11.545 -0.1092  0.0262  0.0505
  433CHOL    R4 4761   6.527   5.206  11.270 -0.4000 -0.1822  0.1178
  433CHOL    R5 4762   6.572   5.410  11.335 -0.2369 -0.1573 -0.0721
  433CHOL    C1 4763   6.287   5.480  11.092 -0.4112 -0.1883  0.1203
  433CHOL    C2 4764   6.085   5.703  10.793 -0.1479  0.1823 -0.1470
  434CHOL   ROH 4765   7.529   6.289  12.399  0.2125  0.0266 -0.1220
  434CHOL    R1 4766   7.329   6.283  12.199  0.0868  0.0266 -0.0010
  434CHOL    R2 4767   7.268   6.503  12.042  0.1150 -0.0212 -0.0902
  434CHOL    R3 4768   7.316   6.330  11.838 -0.0991 -0.1639 -0.0197
  434CHOL    R4 4769   7.130   6.527  11.727  0.1374  0.0165 -0.0953
  434CHOL    R5 4770   7.105   6.311  11.726 -0.1250  0.0459 -0.0060
  434CHOL    C1 4771   7.093   6.378  11.351 -0.0505 -0.0956 -0.0320
  434CHOL    C2 4772   6.959   6.293  11.007  0.0802  0.2068 -0.1825
  435CHOL   ROH 4773   2.663   1.316   9.304 -0.0793 -0.0516  0.0638
  435CHOL    R1 4774   2.596   1.348   9.578  0.2144 -0.2905  0.1707
  435CHOL    R2 4775   2.786   1.347   9.778  0.5192  0.1399 -0.0891
  435CHOL    R3 4776   2.674   1.586   9.842 -0.0116 -0.1464  0.1078
  435CHOL    R4 4777   2.803   1.496  10.089  0.3511  0.0271 -0.0251
  435CHOL    R5 4778   2.595   1.557  10.066  0.1892 -0.4479  0.1394
  435CHOL    C1 4779   2.708   1.808  10.330 -0.2451 -0.3072  0.1970
  435CHOL    C2 4780   2.917   1.881  10.662  0.0390  0.0597  0.0131
  436CHOL   ROH 4781   2.697   1.351  12.322 -0.0598 -0.3416 -0.1261
  436CHOL    R1 4782   2.706   1.296  12.045 -0.0834 -0.1957 -0.1571
  436CHOL    R2 4783   2.600   1.467  11.856 -0.0695 -0.0770 -0.0639
  436CHOL    R3 4784   2.849   1.453  11.749 -0.0763 -0.0576 -0.0802
  436CHOL    R4 4785   2.669   1.446  11.518 -0.0858 -0.0968 -0.0652
  436CHOL    R5 4786   2.826   1.302  11.564 -0.0688 -0.0729 -0.0653
  436CHOL    C1 4787   2.943   1.420  11.221 -0.1017 -0.0901 -0.0813
  436CHOL    C2 4788   2.825   1.591  11.045 -0.4409  0.0995 -0.0909
  437CHOL   ROH 4789   7.341   3.001  12.207 -0.0352 -0.0342  0.0635
  437CHOL    R1 4790   7.341   2.981  11.925 -0.0181 -0.0851  0.0671
  437CHOL    R2 4791   7.574   2.960  11.777 -0.0080 -0.0650  0.0829
  437CHOL    R3 4792   7.452   2.739  11.676  0.0417 -0.1076  0.1150
  437CHOL    R4 4793   7.621   2.837  11.458  0.0842 -0.1466  0.1270
  437CHOL    R5 4794   7.407   2.795  11.448  0.0898 -0.1745  0.0876
  437CHOL    C1 4795   7.534   2.558  11.177  0.1846 -0.2341  0.1830
  437CHOL    C2 4796   7.494   2.672  10.836 -0.1007 -0.0141  0.2366
  438CHOL   ROH 4797   4.906   3.699  10.155 -0.1716  0.0369  0.2233
  438CHOL    R1 4798   5.091   3.643  10.361 -0.1894  0.1056  0.2593
  438CHOL    R2 4799   5.358   3.591  10.312 -0.2528 -0.2741  0.2635
  438CHOL    R3 4800   5.396   3.793  10.491  0.0173 -0.0645 -0.0216
  438CHOL    R4 4801   5.576   3.580  10.580 -0.1683 -0.1290  0.2008
  438CHOL    R5 4802   5.426   3.682  10.700 -0.0213  0.1901  0.1211
  438CHOL    C1 4803   5.739   3.762  10.903  0.1344  0.1523 -0.1034
  438CHOL    C2 4804   6.033   3.943  11.061  0.0252 -0.0607 -0.1497
  439CHOL   ROH 4805   1.612   2.422  12.193 -0.0925 -0.0614 -0.1032
  439CHOL    R1 4806   1.672   2.419  11.917  0.0016  0.1429 -0.0869
  439CHOL    R2 4807   1.652   2.191  11.762  0.3531  0.1813 -0.2002
  439CHOL    R3 4808   1.492   2.347  11.609  0.1919  0.0432 -0.1757
  439CHOL    R4 4809   1.657   2.201  11.417  0.1509  0.0477 -0.2089
  439CHOL    R5 4810   1.632   2.417  11.427  0.0548  0.0384 -0.2828
  439CHOL    C1 4811   1.509   2.355  11.071 -0.1182 -0.1597 -0.1910
  439CHOL    C2 4812   1.595   2.597  10.623  0.1382 -0.0853 -0.3974
  440CHOL   ROH 4813   4.474   5.965   9.990 -0.0173  0.3100  0.1420
  440CHOL    R1 4814   4.379   5.741  10.135 -0.0957  0.1656 -0.1263
  440CHOL    R2 4815   4.312   5.755  10.403  0.1158 -0.1814 -0.0522
  440CHOL    R3 4816   4.076   5.653  10.316 -0.0377  0.1464 -0.0365
  440CHOL    R4 4817   4.106   5.549  10.588  0.1321 -0.3660 -0.2351
  440CHOL    R5 4818   4.069   5.432  10.408 -0.1116 -0.0224 -0.4225
  440CHOL    C1 4819   3.764   5.333  10.614 -0.0026 -0.1658 -0.3268
  440CHOL    C2 4820   3.583   5.036  10.658  0.0461  0.1458  0.1169
  441CHOL   ROH 4821   2.669   5.236  11.866  0.1307  0.3329 -0.1026
  441CHOL    R1 4822   2.834   5.065  11.713  0.0989  0.2684 -0.0651
  441CHOL    R2 4823   2.756   4.810  11.638  0.0800  0.2400  0.0511
  441CHOL    R3 4824   2.817   4.901  11.389  0.0360  0.1383  0.0028
  441CHOL    R4 4825   2.731   4.624  11.348  0.1228  0.0872  0.1443
  441CHOL    R5 4826   2.917   4.713  11.280  0.0911  0.1155  0.0897
  441CHOL    C1 4827   2.772   4.601  10.945  0.1064 -0.0972  0.1532
  441CHOL    C2 4828   2.794   4.318  10.699  0.0743 -0.0580  0.2310
  442CHOL   ROH 4829   0.418   4.084  11.558  0.0559  0.1456 -0.2837
  442CHOL    R1 4830   0.363   3.813  11.497 -0.1147  0.1515 -0.1631
  442CHOL    R2 4831   0.245   3.736  11.259 -0.0162  0.1079 -0.1984
  442CHOL    R3 4832   0.463   3.575  11.241 -0.1279 -0.0764  0.0408
  442CHOL    R4 4833   0.279   3.477  11.034  0.0818  0.1955 -0.2851
  442CHOL    R5 4834   0.372   3.358  11.192 -0.2537  0.0277 -0.2042
  442CHOL    C1 4835   0.504   3.174  10.885  0.0339  0.0734 -0.1110
  442CHOL    C2 4836   0.384   2.914  10.543 -0.0974  0.2594  0.1200
  443CHOL   ROH 4837   0.967   1.677   9.285 -0.0814  0.0654 -0.0632
  443CHOL    R1 4838   0.994   1.624   9.562 -0.1131 -0.0186 -0.0763
  443CHOL    R2 4839   1.131   1.793   9.733 -0.0353 -0.1295 -0.0316
  443CHOL    R3 4840   0.898   1.787   9.873 -0.0406 -0.0518 -0.0355
  443CHOL    R4 4841   1.091   1.913  10.055 -0.0479  0.0698 -0.1054
  443CHOL    R5 4842   0.965   1.740  10.098 -0.0438  0.0893 -0.0023
  443CHOL    C1 4843   0.849   1.977  10.374 -0.0601  0.2587 -0.1521
  443CHOL    C2 4844   0.942   2.103  10.693 -0.1441  0.1704 -0.0572
  444CHOL   ROH 4845   5.556   7.294   9.532 -0.2437 -0.0252 -0.0186
  444CHOL    R1 4846   5.584   7.474   9.749 -0.1256  0.0031 -0.0570
  444CHOL    R2 4847   5.448   7.444   9.986 -0.0337  0.0615  0.0042
  444CHOL    R3 4848   5.697   7.457  10.095  0.0131  0.0372 -0.0996
  444CHOL    R4 4849   5.517   7.544  10.310  0.1112  0.0533 -0.0238
  444CHOL    R5 4850   5.691   7.652  10.234  0.0898  0.0370 -0.0959
  444CHOL    C1 4851   5.792   7.615  10.600  0.2395  0.0258 -0.1376
  444CHOL    C2 4852   5.984   7.701  10.990 -0.0601  0.1420  0.3252
  445CHOL   ROH 4853   4.184   1.412   9.437 -0.2269  0.0276  0.0687
  445CHOL    R1 4854   4.158   1.406   9.719  0.0148 -0.1134  0.0891
  445CHOL    R2 4855   4.337   1.532   9.887  0.0670 -0.0646 -0.0130
  445CHOL    R3 4856   4.112   1.650   9.985  0.0665 -0.2619  0.2381
  445CHOL    R4 4857   4.315   1.694  10.192  0.3398  0.1091 -0.0805
  445CHOL    R5 4858   4.119   1.604  10.220  0.4721 -0.1077  0.2700
  445CHOL    C1 4859   4.092   1.898  10.462  0.4982  0.0250  0.1158
  445CHOL    C2 4860   3.990   2.216  10.568 -0.0301 -0.3127  0.1687
  446CHOL   ROH 4861   6.242   3.249  12.315  0.0609 -0.1715  0.2711
  446CHOL    R1 4862   6.128   3.265  12.056 -0.0063 -0.0970  0.3051
  446CHOL    R2 4863   6.252   3.160  11.832  0.0018  0.0888  0.2218
  446CHOL    R3 4864   6.014   3.031  11.802  0.0652 -0.0263  0.2064
  446CHOL    R4 4865   6.128   3.040  11.532  0.0769  0.0377  0.2106
  446CHOL    R5 4866   5.930   3.109  11.592  0.0385 -0.0595  0.2033
  446CHOL    C1 4867   5.832   2.850  11.330  0.1801 -0.1001  0.1896
  446CHOL    C2 4868   5.469   2.866  11.059  0.0754  0.3322  0.3338
  447CHOL   ROH 4869   2.872   6.116  11.598  0.2302 -0.1284 -0.0510
  447CHOL    R1 4870   2.978   6.183  11.344  0.1443 -0.0166 -0.0574
  447CHOL    R2 4871   2.818   6.262  11.133  0.0661 -0.0038  0.0096
  447CHOL    R3 4872   2.985   6.477  11.131 -0.0035  0.0518  0.0284
  447CHOL    R4 4873   2.876   6.464  10.859  0.0613 -0.0146  0.0000
  447CHOL    R5 4874   3.087   6.471  10.914  0.0495  0.0605  0.0503
  447CHOL    C1 4875   3.066   6.784  10.697 -0.0069  0.0312  0.0122
  447CHOL    C2 4876   3.075   6.970  10.405 -0.0291 -0.1187 -0.2766
  448CHOL   ROH 4877   0.327   5.765  11.901 -0.1244 -0.1241  0.0426
  448CHOL    R1 4878   0.226   5.910  11.679 -0.0731 -0.0157  0.0890
  448CHOL    R2 4879   0.324   5.877  11.423 -0.0525  0.0673  0.0847
  448CHOL    R3 4880   0.063   5.830  11.364 -0.0556  0.1410  0.0401
  448CHOL    R4 4881   0.202   5.813  11.106 -0.0156  0.0697  0.0700
  448CHOL    R5 4882   0.029   5.938  11.153  0.0154  0.1266  0.0229
  448CHOL    C1 4883  -0.115   5.732  10.866  0.0030  0.1402  0.0194
  448CHOL    C2 4884  -0.014   5.479  10.636  0.0114 -0.0833 -0.0714
  449CHOL   ROH 4885   0.535   5.467   9.324  0.0536 -0.1164  0.0628
  449CHOL    R1 4886   0.679   5.500   9.565  0.0519 -0.0153  0.0512
  449CHOL    R2 4887   0.684   5.738   9.705 -0.0709  0.0028  0.0318
  449CHOL    R3 4888   0.601   5.582   9.911  0.0264 -0.0278  0.0475
  449CHOL    R4 4889   0.690   5.832  10.037 -0.0524  0.0033  0.0307
  449CHOL    R5 4890   0.755   5.630  10.088  0.0350  0.0325  0.0208
  449CHOL    C1 4891   0.615   5.740  10.425  0.0498 -0.0251  0.0451
  449CHOL    C2 4892   0.455   5.629  10.715  0.1045  0.0556 -0.1855
  450CHOL   ROH 4893   6.868   4.092  11.595 -0.2022 -0.0379 -0.1998
  450CHOL    R1 4894   6.853   4.045  11.317 -0.0330 -0.0651 -0.2059
  450CHOL    R2 4895   6.735   4.224  11.142 -0.0258 -0.1319 -0.2823
  450CHOL    R3 4896   6.975   4.208  11.015  0.0506 -0.0286 -0.1528
  450CHOL    R4 4897   6.798   4.340  10.822  0.0056 -0.4016 -0.3753
  450CHOL    R5 4898   6.919   4.162  10.787  0.1998 -0.3227 -0.1342
  450CHOL    C1 4899   7.060   4.392  10.517  0.0957 -0.4616 -0.3079
  450CHOL    C2 4900   7.037   4.450  10.199  0.3765 -0.1004  0.3718
  451CHOL   ROH 4901   3.548   5.051  11.901  0.3119  0.0620 -0.2142
  451CHOL    R1 4902   3.505   4.978  11.631  0.0997 -0.0722 -0.1462
  451CHOL    R2 4903   3.261   5.010  11.505  0.0573  0.0603 -0.0297
  451CHOL    R3 4904   3.409   5.147  11.324  0.0784 -0.1821 -0.2013
  451CHOL    R4 4905   3.149   5.111  11.195 -0.0034 -0.1125 -0.0655
  451CHOL    R5 4906   3.343   5.057  11.112 -0.0702 -0.3094 -0.1047
  451CHOL    C1 4907   3.223   5.300  10.843 -0.0189 -0.4407 -0.2476
  451CHOL    C2 4908   3.271   5.398  10.492 -0.0772  0.4088 -0.0872
  452CHOL   ROH 4909   3.918   6.785   9.568 -0.0984 -0.2343 -0.0679
  452CHOL    R1 4910   3.903   6.825   9.848 -0.0416 -0.1245 -0.0808
  452CHOL    R2 4911   3.941   6.621  10.029 -0.0098 -0.0523 -0.0107
  452CHOL    R3 4912   4.127   6.791  10.132  0.0137 -0.0165 -0.1095
  452CHOL    R4 4913   4.011   6.657  10.366  0.1291 -0.0135 -0.0422
  452CHOL    R5 4914   4.028   6.872  10.334  0.0868 -0.0106 -0.0722
  452CHOL    C1 4915   4.225   6.838  10.659  0.2322  0.0426 -0.1535
  452CHOL    C2 4916   3.986   6.875  10.964 -0.1140 -0.3407 -0.1252
  453CHOL   ROH 4917   2.743   4.116   9.036 -0.0165  0.0980 -0.0009
  453CHOL    R1 4918   2.895   4.011   9.251 -0.0535 -0.1335 -0.0849
  453CHOL    R2 4919   2.930   4.148   9.489  0.3540 -0.1433 -0.1339
  453CHOL    R3 4920   2.833   3.918   9.598  0.0120  0.0450 -0.0231
  453CHOL    R4 4921   2.943   4.067   9.825  0.5212 -0.1289 -0.1362
  453CHOL    R5 4922   2.992   3.862   9.769  0.0777 -0.2377 -0.1672
  453CHOL    C1 4923   2.861   3.805  10.122  0.2974  0.0563 -0.0336
  453CHOL    C2 4924   2.846   3.861  10.440 -0.0419 -0.3348  0.2336
  454CHOL   ROH 4925   1.741   1.061  12.217  0.1704  0.1689 -0.0610
  454CHOL    R1 4926   1.588   1.058  11.979  0.0511  0.0401  0.0159
  454CHOL    R2 4927   1.661   1.199  11.753 -0.1309  0.0246 -0.0541
  454CHOL    R3 4928   1.638   0.956  11.633 -0.0740 -0.0144  0.0133
  454CHOL    R4 4929   1.706   1.141  11.415  0.1510 -0.1045  0.0026
  454CHOL    R5 4930   1.536   1.004  11.422  0.1173 -0.0693 -0.0945
  454CHOL    C1 4931   1.709   0.878  11.106  0.3686 -0.2163  0.0988
  454CHOL    C2 4932   1.473   0.873  10.915 -0.3268 -0.3996  0.3179
  455CHOL   ROH 4933   3.897   6.726  12.434  0.0890 -0.0642 -0.1615
  455CHOL    R1 4934   3.992   6.931  12.264  0.0789  0.0436 -0.0416
  455CHOL    R2 4935   4.010   6.902  11.990  0.3002  0.1235 -0.0487
  455CHOL    R3 4936   3.860   7.129  11.989  0.1439  0.0187 -0.0862
  455CHOL    R4 4937   3.934   7.089  11.709  0.2231  0.0826 -0.0536
  455CHOL    R5 4938   3.965   7.269  11.826  0.0691  0.0949 -0.0553
  455CHOL    C1 4939   3.750   7.411  11.545  0.0315 -0.0395 -0.0918
  455CHOL    C2 4940   3.828   7.721  11.168  0.0165  0.0071  0.0715
  456CHOL   ROH 4941   4.097   0.664  12.306  0.0766  0.0377 -0.0825
  456CHOL    R1 4942   3.989   0.709  12.048 -0.0102 -0.0031 -0.0542
  456CHOL    R2 4943   4.103   0.885  11.868 -0.1973  0.1399 -0.0391
  456CHOL    R3 4944   4.100   0.668  11.704 -0.0317  0.1692 -0.0820
  456CHOL    R4 4945   4.111   0.898  11.523 -0.0246  0.2037 -0.0336
  456CHOL    R5 4946   3.965   0.736  11.518  0.0393  0.1508 -0.1389
  456CHOL    C1 4947   4.112   0.702  11.168  0.2313  0.2684 -0.0705
  456CHOL    C2 4948   4.037   0.858  10.822  0.0079 -0.0740 -0.2781
  457CHOL   ROH 4949   2.151   4.674   9.412  0.2738  0.0321  0.0614
  457CHOL    R1 4950   1.961   4.524   9.558  0.1577  0.1321  0.0172
  457CHOL    R2 4951   2.027   4.293   9.696 -0.0397 -0.0337 -0.1483
  457CHOL    R3 4952   1.913   4.423   9.905  0.1584 -0.0425 -0.0341
  457CHOL    R4 4953   2.006   4.170  10.018  0.0463 -0.1400 -0.1836
  457CHOL    R5 4954   1.804   4.251  10.030  0.1119 -0.0133 -0.0435
  457CHOL    C1 4955   1.886   4.220  10.402  0.2825 -0.2101 -0.0967
  457CHOL    C2 4956   1.784   4.099  10.651 -0.1504 -0.1252 -0.0991
  458CHOL   ROH 4957   3.522   5.397   9.327  0.0396 -0.0342  0.0673
  458CHOL    R1 4958   3.559   5.329   9.599  0.1607 -0.1107  0.0327
  458CHOL    R2 4959   3.348   5.286   9.772  0.2315  0.1293  0.1857
  458CHOL    R3 4960   3.475   5.049   9.816 -0.0229 -0.0350  0.0607
  458CHOL    R4 4961   3.311   5.091  10.055  0.1073  0.0738  0.1322
  458CHOL    R5 4962   3.525   5.051  10.050  0.0627 -0.1717  0.0446
  458CHOL    C1 4963   3.409   4.756  10.262 -0.2039 -0.1128 -0.0162
  458CHOL    C2 4964   3.567   4.536  10.416  0.1302  0.2634  0.0155
  459CHOL   ROH 4965   4.639   3.393  11.304 -0.1409 -0.0761 -0.0207
  459CHOL    R1 4966   4.470   3.407  11.077 -0.1364 -0.0564 -0.0229
  459CHOL    R2 4967   4.442   3.198  10.899 -0.1782 -0.0620 -0.0094
  459CHOL    R3 4968   4.177   3.230  10.954 -0.1720 -0.0045 -0.0137
  459CHOL    R4 4969   4.183   3.066  10.711 -0.2048  0.0766 -0.0708
  459CHOL    R5 4970   4.074   3.253  10.739 -0.1528  0.0991 -0.0128
  459CHOL    C1 4971   3.784   3.020  10.653 -0.2145  0.2113 -0.1106
  459CHOL    C2 4972   3.452   3.097  10.573  0.2649  0.2435 -0.2990
  460CHOL   ROH 4973   5.804   4.738  12.017 -0.2969  0.1402 -0.0020
  460CHOL    R1 4974   5.841   4.652  11.750 -0.0484 -0.0429  0.0880
  460CHOL    R2 4975   5.878   4.386  11.683 -0.1649 -0.1109  0.2898
  460CHOL    R3 4976   5.668   4.432  11.517  0.0585 -0.0506  0.0149
  460CHOL    R4 4977   5.766   4.166  11.442 -0.1810 -0.2728  0.4416
  460CHOL    R5 4978   5.735   4.336  11.308  0.1633 -0.3904  0.1959
  460CHOL    C1 4979   5.503   4.081  11.145  0.0194 -0.3103  0.2719
  460CHOL    C2 4980   5.195   3.942  10.987 -0.0631  0.0133 -0.2073
  461CHOL   ROH 4981   5.125   1.883  11.702 -0.5019 -0.0493  0.0649
  461CHOL    R1 4982   5.152   2.078  11.498 -0.4107 -0.0145  0.1102
  461CHOL    R2 4983   5.056   2.040  11.242 -0.3693  0.0631  0.0851
  461CHOL    R3 4984   4.928   2.274  11.289 -0.3173  0.0882  0.1046
  461CHOL    R4 4985   4.934   2.250  10.997  0.0811  0.3332  0.0810
  461CHOL    R5 4986   5.004   2.420  11.115  0.0061  0.2012  0.3278
  461CHOL    C1 4987   4.742   2.594  10.899  0.3923  0.5142  0.0967
  461CHOL    C2 4988   4.790   2.920  10.679 -0.0624 -0.1582 -0.2335
  462CHOL   ROH 4989   0.817   1.237  10.002  0.0738 -0.0895 -0.1894
  462CHOL    R1 4990   0.598   1.383  10.105  0.0475 -0.0805 -0.2562
  462CHOL    R2 4991   0.622   1.560  10.316 -0.0662 -0.3172 -0.0353
  462CHOL    R3 4992   0.506   1.733  10.141  0.2074 -0.0652  0.0252
  462CHOL    R4 4993   0.420   1.826  10.405  0.0847 -0.2275  0.0412
  462CHOL    R5 4994   0.292   1.779  10.236  0.1722  0.0275 -0.0998
  462CHOL    C1 4995   0.194   2.143  10.293  0.4295  0.0613  0.1426
  462CHOL    C2 4996  -0.199   2.204  10.149  0.0255  0.0212  0.0644
  463CHOL   ROH 4997   6.990   5.330  12.153 -0.1850  0.1237  0.1568
  463CHOL    R1 4998   7.024   5.505  11.934  0.0539 -0.1499 -0.0330
  463CHOL    R2 4999   7.091   5.416  11.681 -0.2980 -0.5409 -0.0036
  463CHOL    R3 5000   6.869   5.556  11.608 -0.0574 -0.1281  0.0243
  463CHOL    R4 5001   7.016   5.515  11.358 -0.2647 -0.5847 -0.0244
  463CHOL    R5 5002   6.946   5.705  11.438  0.1621 -0.3862 -0.1060
  463CHOL    C1 5003   6.764   5.703  11.102 -0.0195 -0.2226 -0.0103
  463CHOL    C2 5004   6.664   5.837  10.852  0.4105  0.1086 -0.0524
  464CHOL   ROH 5005   4.537   4.896   9.288  0.1100 -0.1347 -0.1090
  464CHOL    R1 5006   4.429   5.051   9.498 -0.0192 -0.0004 -0.2710
  464CHOL    R2 5007   4.371   4.945   9.746 -0.2535  0.1361 -0.2629
  464CHOL    R3 5008   4.530   5.147   9.834 -0.2655  0.1325 -0.2335
  464CHOL    R4 5009   4.368   5.074  10.067 -0.1383 -0.0230 -0.1970
  464CHOL    R5 5010   4.390   5.273   9.982 -0.2282  0.0239 -0.1064
  464CHOL    C1 5011   4.516   5.338  10.337 -0.0826 -0.1189 -0.1309
  464CHOL    C2 5012   4.728   5.303  10.642 -0.0074  0.4163 -0.0119
  465CHOL   ROH 5013   2.038   5.061   9.098  0.1082  0.2564 -0.0546
  465CHOL    R1 5014   2.109   5.158   9.355  0.1984  0.2930 -0.0919
  465CHOL    R2 5015   1.972   5.087   9.584  0.1380  0.4978 -0.0564
  465CHOL    R3 5016   2.219   5.014   9.670  0.0789  0.3127 -0.0423
  465CHOL    R4 5017   2.069   5.072   9.915  0.0516  0.2058 -0.0426
  465CHOL    R5 5018   2.261   5.157   9.858  0.1050  0.1514  0.0721
  465CHOL    C1 5019   2.357   4.995  10.190 -0.0542 -0.1381 -0.0213
  465CHOL    C2 5020   2.578   4.795  10.516  0.1286  0.1661 -0.1183
  466CHOL   ROH 5021   2.628   2.231   9.659 -0.0146  0.0318  0.0829
  466CHOL    R1 5022   2.664   2.196   9.937  0.0745  0.1209  0.0827
  466CHOL    R2 5023   2.646   2.405  10.117 -0.0822  0.1409  0.0410
  466CHOL    R3 5024   2.464   2.243  10.238  0.0907 -0.0040  0.1144
  466CHOL    R4 5025   2.539   2.437  10.445 -0.1550  0.2123  0.0113
  466CHOL    R5 5026   2.544   2.219  10.462  0.0971  0.2226  0.1400
  466CHOL    C1 5027   2.306   2.303  10.748 -0.0351  0.1178  0.0629
  466CHOL    C2 5028   2.090   2.555  11.003  0.1018 -0.1365  0.1525
  467CHOL   ROH 5029   5.771   6.963   9.725 -0.3309  0.0258  0.1785
  467CHOL    R1 5030   5.857   6.808   9.946 -0.0425 -0.0007  0.0524
  467CHOL    R2 5031   5.680   6.681  10.116  0.1740  0.0458  0.3150
  467CHOL    R3 5032   5.827   6.461  10.054  0.0237  0.0053  0.0929
  467CHOL    R4 5033   5.645   6.372  10.266  0.2414  0.0307  0.3000
  467CHOL    R5 5034   5.863   6.352  10.264  0.2378 -0.0463  0.0344
  467CHOL    C1 5035   5.763   5.985  10.295  0.1396 -0.0161  0.0827
  467CHOL    C2 5036   5.797   5.668  10.338 -0.2585 -0.3220 -0.0020
  468CHOL   ROH 5037   1.166   6.475  12.157 -0.0015 -0.1049 -0.1264
  468CHOL    R1 5038   1.099   6.516  11.886  0.0204 -0.2516 -0.1554
  468CHOL    R2 5039   1.104   6.313  11.698 -0.1419 -0.3961 -0.0104
  468CHOL    R3 5040   0.848   6.392  11.654 -0.0842 -0.2314 -0.0526
  468CHOL    R4 5041   0.921   6.240  11.414 -0.1914 -0.3944  0.0215
  468CHOL    R5 5042   0.841   6.443  11.420 -0.0446 -0.3350 -0.0746
  468CHOL    C1 5043   0.574   6.273  11.207 -0.1662 -0.2388  0.0004
  468CHOL    C2 5044   0.178   6.383  11.102 -0.1885 -0.1173  0.3512
  469CHOL   ROH 5045   4.958   0.814   9.415  0.1664 -0.0740 -0.0714
  469CHOL    R1 5046   5.017   0.747   9.684  0.1010 -0.0831 -0.0590
  469CHOL    R2 5047   4.899   0.876   9.898  0.0451 -0.0928 -0.0822
  469CHOL    R3 5048   4.832   0.623   9.972  0.0312 -0.0970 -0.1098
  469CHOL    R4 5049   4.937   0.747  10.217  0.1259 -0.1614 -0.1193
  469CHOL    R5 5050   5.004   0.559  10.127  0.0697 -0.1531 -0.1761
  469CHOL    C1 5051   4.896   0.434  10.472  0.1599 -0.2051 -0.1668
  469CHOL    C2 5052   5.094   0.382  10.838 -0.0215  0.3740 -0.0001
  470CHOL   ROH 5053   1.383   7.522   9.057  0.0282  0.1997  0.2188
  470CHOL    R1 5054   1.418   7.594   9.329  0.1058  0.1801  0.2145
  470CHOL    R2 5055   1.376   7.416   9.537 -0.0615  0.2281  0.2261
  470CHOL    R3 5056   1.629   7.488   9.605  0.0123 -0.0132  0.2126
  470CHOL    R4 5057   1.539   7.316   9.824 -0.1111  0.0159  0.1815
  470CHOL    R5 5058   1.621   7.517   9.843  0.0700 -0.0614  0.2192
  470CHOL    C1 5059   1.872   7.324  10.056 -0.0707 -0.3343  0.1429
  470CHOL    C2 5060   2.067   7.523  10.351 -0.3863 -0.2505 -0.3338
  471CHOL   ROH 5061   0.041   2.745  12.166 -0.0757  0.1707  0.0324
  471CHOL    R1 5062   0.153   2.635  11.931 -0.0887  0.1668  0.0280
  471CHOL    R2 5063   0.110   2.373  11.855  0.0650  0.1074  0.1378
  471CHOL    R3 5064   0.029   2.488  11.622 -0.1070 -0.0301  0.1276
  471CHOL    R4 5065   0.157   2.237  11.540  0.2360  0.1349  0.1502
  471CHOL    R5 5066   0.204   2.437  11.466 -0.0428  0.1930  0.1247
  471CHOL    C1 5067   0.108   2.267  11.139  0.1740  0.0219  0.1478
  471CHOL    C2 5068   0.195   1.993  10.875  0.1140  0.1120 -0.3368
  472CHOL   ROH 5069   4.992   6.493   9.327 -0.0110  0.1439 -0.0319
  472CHOL    R1 5070   5.027   6.352   9.570  0.2023  0.0833 -0.0954
  472CHOL    R2 5071   5.200   6.436   9.767  0.0197  0.3032 -0.0291
  472CHOL    R3 5072   4.979   6.421   9.924  0.0170 -0.1750 -0.0659
  472CHOL    R4 5073   5.205   6.420  10.113  0.0130  0.5034 -0.0185
  472CHOL    R5 5074   5.043   6.273  10.102  0.3733  0.0730  0.0274
  472CHOL    C1 5075   4.999   6.396  10.461  0.0066  0.1712 -0.0469
  472CHOL    C2 5076   4.948   6.182  10.869 -0.1293  0.0760  0.2604
  473WN      WN 5077   2.132   5.931   7.367  0.0677  0.0974  0.0163
  474WN      WN 5078   3.945   4.711   8.158 -0.2798  0.0363 -0.0867
  475WN      WN 5079   6.835   1.072   8.749 -0.1393  0.0130 -0.0738
  476WN      WN 5080   0.344   5.812   7.931  0.1207  0.3981  0.2344
  477WN      WN 5081   5.991   7.718   8.811 -0.1308 -0.2763  0.0756
  478WN      WN 5082   5.605   2.105   8.300  0.1750 -0.0707 -0.0080
  479WN      WN 5083   5.759   5.419   7.613  0.0679  0.0896 -0.0832
  480WN      WN 5084   2.120   2.193   8.243  0.1435 -0.4320 -0.0594
  481WN      WN 5085   7.496   0.485   8.282  0.0882 -0.1800  0.2102
  482WN      WN 5086   7.655   0.969   8.424 -0.0947 -0.0365  0.0980
  483WN      WN 5087   5.268   5.867   7.533 -0.0712  0.2608 -0.1123
  484WN      WN 5088   4.783   6.703   8.019 -0.0403  0.2357  0.2813
  485WN      WN 5089   7.560   7.381   8.165 -0.0883 -0.0588  0.0023
  486WN      WN 5090   3.165   1.497   7.719 -0.1436 -0.0110  0.1510
  487WN      WN 5091   5.309   5.377   7.878 -0.2014 -0.2655 -0.2038
  488WN      WN 5092   6.520   2.237   8.550  0.1995  0.1203  0.1452
  489WN      WN 5093   5.229   4.201   8.305  0.0784 -0.1641 -0.0150
  490WN      WN 5094   3.492   4.164   7.456 -0.1494 -0.0282 -0.0728
  491WN      WN 5095   6.139   6.295   7.824  0.1345  0.2114 -0.0092
  492WN      WN 5096   1.873   4.503   8.431 -0.0674  0.1912 -0.0740
  493WN      WN 5097   2.411   2.228   7.834 -0.3136 -0.0572  0.0906
  494WN      WN 5098   0.737   2.309   7.580 -0.2689  0.1101  0.0099
  495WN      WN 5099   2.911   1.357   8.889  0.0621 -0.0490  0.1097
  496WN      WN 5100   5.021   2.032   8.164 -0.1737  0.0631 -0.1562
  497WN      WN 5101   7.079   3.104   9.155 -0.0696  0.1450 -0.0381
  498WN      WN 5102   5.711   5.926   7.887 -0.2853  0.2254 -0.2653
  499WN      WN 5103   2.192   0.612   8.667 -0.1198  0.1593  0.0211
  500WN      WN 5104   7.281   6.870   9.043 -0.0660 -0.1202  0.0092
  501WN      WN 5105   5.753   2.923   8.941  0.2194  0.0284 -0.0873
  502WN      WN 5106   3.817   3.162   7.992  0.0305  0.4383 -0.1156
  503WN      WN 5107   5.776   4.418   8.872  0.1323 -0.0721 -0.2288
  504WN      WN 5108   0.480   5.055   8.358 -0.0008 -0.4138  0.0128
  505WN      WN 5109   5.240   0.065   9.063 -0.2739 -0.2860  0.2852
  506WN      WN 5110   2.174   7.160   7.952  0.2996 -0.0245  0.0310
  507WN      WN 5111   1.932   1.584   8.376  0.3139 -0.0056  0.0150
  508WN      WN 5112   0.243   7.697   8.155 -0.3350  0.1249 -0.0827
  509WN      WN 5113   7.682   6.881   8.306 -0.3229  0.0524  0.0464
  510WN      WN 5114   3.535   4.672   7.802  0.2059  0.1072  0.2115
  511WN      WN 5115   5.197   3.722   8.105 -0.0355 -0.2423 -0.0801
  512WN      WN 5116   4.332   1.671   9.011  0.4546 -0.1313  0.1840
  513WN      WN 5117   2.777   1.862   7.734  0.1159  0.3265 -0.0304
  514WN      WN 5118   4.083   5.183   8.290 -0.2141  0.2455 -0.4313
  515WN      WN 5119   4.719   6.797   8.966 -0.1274 -0.2298 -0.1917
  516WN      WN 5120   0.247   3.331   7.237  0.0225  0.0626 -0.0587
  517WN      WN 5121   7.755   0.672   7.883  0.5601 -0.0676  0.1414
  518WN      WN 5122   0.869   1.653   7.915  0.2722 -0.0249 -0.3629
  519WN      WN 5123   6.948   2.012   8.773  0.2309  0.1309  0.1319
  520WN      WN 5124   7.163   7.642   8.891 -0.1414  0.0667  0.1169
  521WN      WN 5125   6.976   2.215   7.266 -0.0923 -0.0598  0.1191
  522WN      WN 5126   1.256   4.071   7.699  0.2705  0.0450 -0.1797
  523WN      WN 5127   5.627   3.830   6.878 -0.0226  0.0300  0.0716
  524WN      WN 5128   3.465   5.534   8.427  0.1219  0.0374 -0.1726
  525WN      WN 5129   7.692   6.356   8.322 -0.2889 -0.0538  0.0434
  526WN      WN 5130   4.007   6.050   8.000  0.0852 -0.2344 -0.1015
  527WN      WN 5131   6.457   2.616   7.307 -0.0202 -0.2301  0.0040
  528WN      WN 5132   2.281   1.698   7.939  0.0144  0.0834 -0.0761
  529WN      WN 5133   2.610   1.334   8.450  0.0379  0.1761  0.1307
  530WN      WN 5134   2.945   2.490   8.586  0.3899 -0.0015  0.2748
  531WN      WN 5135   1.029   7.649   8.080 -0.3541 -0.1284  0.0857
  532WN      WN 5136   3.280   2.429   8.193  0.3366  0.1642 -0.0175
  533WN      WN 5137   1.114   5.741   7.149 -0.0935 -0.1026  0.2289
  534WN      WN 5138   5.511   4.091   7.813  0.3919  0.2036 -0.0173
  535WN      WN 5139   1.061   3.879   8.718 -0.1876 -0.0157 -0.1166
  536WN      WN 5140   1.830   7.193   7.584 -0.0087  0.0693  0.0421
  537WN      WN 5141   1.655   6.407   8.374  0.0253 -0.0929 -0.0444
  538WN      WN 5142   2.099   6.717   7.601 -0.0074  0.3074 -0.0677
  539WN      WN 5143   1.968   3.570   8.549 -0.0336  0.0544  0.2207
  540WN      WN 5144   7.109   0.231   8.538 -0.0406 -0.1999  0.2860
  541WN      WN 5145   5.073   2.289   9.049 -0.3095  0.1193  0.1440
  542WN      WN 5146   2.546   2.625   8.336 -0.5062  0.1202 -0.0674
  543WN      WN 5147   0.738   1.170   8.017  0.0010  0.0347 -0.0930
  544WN      WN 5148   4.274   6.275   8.671 -0.1281 -0.1003  0.0457
  545WN      WN 5149   7.364   1.774   8.884 -0.0286  0.0903  0.2663
  546WN      WN 5150   3.930   5.020   7.713  0.4202  0.0816  0.1027
  547WN      WN 5151   1.885   3.659   8.096 -0.0494 -0.0385  0.2660
  548WN      WN 5152   5.641   5.577   8.253 -0.3426 -0.1016 -0.3551
  549WN      WN 5153   2.166   3.567   7.640 -0.1279  0.0600 -0.3132
  550WN      WN 5154   5.156   4.274   7.548 -0.1941  0.2524 -0.3703
  551WN      WN 5155   7.564   0.029   7.356  0.1046 -0.0986 -0.0172
  552WN      WN 5156   0.904   0.472   9.109  0.1382 -0.0855 -0.4088
  553WN      WN 5157   7.445   0.300   8.872  0.0086  0.1645 -0.0020
  554WN      WN 5158   4.255   6.902   9.202 -0.1843  0.1021  0.1762
  555WN      WN 5159   6.510   6.633   8.531  0.3203  0.1340 -0.1084
  556WN      WN 5160   0.127   7.554   7.635  0.0668  0.0348  0.0217
  557WN      WN 5161   7.358   1.333   9.227  0.0539  0.2008 -0.0844
  558WN      WN 5162   1.912   6.266   7.829 -0.3870 -0.0619 -0.3035
  559WN      WN 5163   7.694   5.231   8.527 -0.0039  0.0221  0.0331
  560WN      WN 5164   5.327   4.542   7.963 -0.5028 -0.0067  0.1332
  561WN      WN 5165   4.594   1.756   8.298  0.1289 -0.2159  0.2204
  562WN      WN 5166   1.802   3.960   7.581 -0.2563  0.0550 -0.1118
  563WN      WN 5167   6.130   6.629   8.992  0.2502  0.0948 -0.0297
  564WN      WN 5168   3.854   6.614   8.623  0.3149 -0.0611  0.4399
  565WN      WN 5169   0.431   6.734   8.152  0.3160 -0.0459  0.2832
  566WN      WN 5170   4.318   6.792   8.677 -0.3496 -0.0510 -0.0028
  567WN      WN 5171   4.439   5.076   7.922  0.2825  0.1540  0.2314
  568WN      WN 5172   3.946   6.730   7.476 -0.0019 -0.2737 -0.1614
  569WN      WN 5173   2.669   4.930   7.607 -0.0334  0.0888 -0.2444
  570WN      WN 5174   4.677   3.731   6.912 -0.0173 -0.1606  0.1270
  571WN      WN 5175   6.627   3.467   7.403  0.0778  0.2707  0.0561
  572WN      WN 5176   1.109   7.584   8.596  0.4636  0.3154 -0.0800
  573WN      WN 5177   1.149   4.933   7.833  0.1286  0.2769  0.1545
  574WN      WN 5178   1.664   2.376   8.268 -0.1058 -0.1756  0.0935
  575WN      WN 5179   5.693   6.503   8.665  0.3449  0.1098  0.0149
  576WN      WN 5180   1.779   6.728   7.944  0.1342 -0.0584  0.2118
  577WN      WN 5181   0.872   6.793   7.986 -0.3618  0.0859  0.3343
  578WN      WN 5182   2.492   3.359   8.019 -0.2239  0.0361 -0.1171
  579WN      WN 5183   4.049   7.523   8.113 -0.0590 -0.0391  0.3512
  580WN      WN 5184   1.590   2.881   7.982 -0.2434 -0.2039  0.2448
  581WN      WN 5185   3.049   2.926   7.503  0.2314 -0.2082 -0.1454
  582WN      WN 5186   4.837   6.230   8.918  0.0851 -0.2100 -0.0110
  583WN      WN 5187   2.701   0.535   8.723  0.0585  0.1489  0.0161
  584WN      WN 5188   1.156   2.097   7.781 -0.3438 -0.0619 -0.1743
  585WN      WN 5189   2.343   3.818   8.318 -0.2463  0.1169  0.1274
  586WN      WN 5190   6.142   7.693   7.805  0.0485 -0.2082  0.0376
  587WN      WN 5191   2.576   1.021   8.853  0.0041 -0.3663 -0.0597
  588WN      WN 5192   6.876   4.366   8.003  0.0056  0.0961  0.1415
  589WN      WN 5193   1.207   5.219   8.798  0.3244 -0.2474 -0.1901
  590WN      WN 5194   1.373   3.403   8.729  0.1519  0.1893  0.1803
  591WN      WN 5195   2.187   6.467   9.076  0.1817 -0.1586 -0.0991
  592WN      WN 5196   4.829   1.859   9.137 -0.0057 -0.0530  0.0964
  593WN      WN 5197   0.176   0.121   8.726  0.0055  0.0646 -0.1021
  594WN      WN 5198   7.188   0.630   7.572 -0.1018  0.3330 -0.0737
  595WN      WN 5199   3.947   3.915   7.428 -0.0578  0.1700 -0.5685
  596WN      WN 5200   5.123   0.668   8.023  0.2712 -0.2261 -0.0343
  597WN      WN 5201   2.459   0.382   7.558  0.1117 -0.0991 -0.0333
  598WN      WN 5202   5.732   2.613   8.138  0.1629  0.1265 -0.0333
  599WN      WN 5203   4.971   6.034   8.406 -0.1228 -0.2213  0.1692
  600WN      WN 5204   2.359   0.228   8.965  0.0440 -0.1764  0.2713
  601WN      WN 5205   6.691   3.716   7.860 -0.1131  0.0653 -0.3071
  602WN      WN 5206   4.845   3.865   7.347  0.2414 -0.1981  0.1004
  603WN      WN 5207   5.355   7.032   7.471  0.2054 -0.4567  0.1557
  604WN      WN 5208   4.948   0.167   8.190 -0.0762  0.1398  0.1381
  605WN      WN 5209   4.835   3.945   8.395  0.1093  0.0040  0.1310
  606WN      WN 5210   0.642   7.211   8.314  0.2899 -0.0685 -0.1330
  607WN      WN 5211   2.201   4.032   7.825  0.1795 -0.3529 -0.2172
  608WN      WN 5212   6.039   6.742   8.358 -0.0726  0.0736  0.0831
  609WN      WN 5213   5.037   3.461   7.700  0.2611 -0.0723 -0.1469
  610WN      WN 5214   3.254   7.248   7.885  0.1001  0.1147  0.0039
  611WN      WN 5215   3.548   3.984   8.523  0.1091 -0.1489 -0.1051
  612WN      WN 5216   1.696   4.954   8.627  0.1269  0.2162 -0.0085
  613WN      WN 5217   2.753   1.799   8.584  0.2049  0.0840  0.0404
  614WN      WN 5218   6.463   5.929   8.573 -0.0772  0.1947 -0.0024
  615WN      WN 5219   4.643   2.320   8.278 -0.0328 -0.2711 -0.2828
  616WN      WN 5220   3.816   2.855   7.621  0.5579  0.0366 -0.1053
  617WN      WN 5221   5.216   0.504   8.484  0.0624 -0.1984  0.0057
  618WN      WN 5222   2.399   7.634   9.317  0.1450 -0.0364 -0.0433
  619WN      WN 5223   5.750   6.090   7.399 -0.0266  0.0382 -0.0956
  620WN      WN 5224   3.218   7.318   8.995 -0.2942 -0.0133 -0.2953
  621WN      WN 5225   0.737   1.258   9.517 -0.1955  0.0292  0.0592
  622WN      WN 5226   4.396   5.405   7.570 -0.3123  0.1807 -0.2183
  623WN      WN 5227   0.653   5.677   7.104  0.0322  0.1813 -0.1472
  624WN      WN 5228   3.161   0.475   8.769 -0.1622 -0.1932 -0.1620
  625WN      WN 5229   0.216   7.163   7.979  0.0252 -0.3249 -0.0644
  626WN      WN 5230   1.879   6.923   7.169 -0.0173  0.0756 -0.1942
  627WN      WN 5231   0.145   3.900   8.159 -0.0460  0.4360 -0.3139
  628WN      WN 5232   6.361   1.526   7.192 -0.0707 -0.0049 -0.0128
  629WN      WN 5233   3.899   3.883   8.194 -0.4627 -0.3422  0.0141
  630WN      WN 5234   2.058   3.183   8.290  0.1340  0.0190 -0.0130
  631WN      WN 5235   5.011   1.504   8.264 -0.1465 -0.1312  0.1084
  632WN      WN 5236   0.184   1.365   8.400  0.1319 -0.1529 -0.0245
  633WN      WN 5237   7.202   2.777   8.783 -0.0047  0.1325 -0.0388
  634WN      WN 5238   7.732   3.585   8.848 -0.0934  0.1023 -0.0457
  635WN      WN 5239   7.478   7.021   7.808 -0.0588  0.1709  0.0285
  636WN      WN 5240   7.557   2.252   7.646  0.2458  0.0181  0.1730
  637WN      WN 5241   0.894   6.740   8.439 -0.0398  0.0639 -0.2001
  638WN      WN 5242   5.375   7.769   8.539 -0.2941  0.2832  0.1713
  639WN      WN 5243   1.448   1.706   7.885  0.0498 -0.2177 -0.1648
  640WN      WN 5244   6.500   6.646   7.967  0.2407  0.1619 -0.2447
  641WN      WN 5245   4.012   5.721   8.405  0.2246  0.0439 -0.1577
  642WN      WN 5246   1.014   7.763   7.512 -0.0631  0.2617 -0.0953
  643WN      WN 5247   4.686   0.739   8.294 -0.1849  0.0545  0.1857
  644WN      WN 5248   4.280   6.424   9.162  0.0978  0.0079 -0.1166
  645WN      WN 5249   4.221   2.163   8.135 -0.2094  0.3607  0.1198
  646WN      WN 5250   3.801   7.088   7.916  0.0881 -0.1328  0.2887
  647WN      WN 5251   4.442   4.850   7.431 -0.1365 -0.0629  0.1155
  648WN      WN 5252   7.306   6.695   8.536 -0.0860 -0.1443 -0.3696
  649WN      WN 5253   0.917   4.213   7.332  0.0412  0.1022  0.0957
  650WN      WN 5254   0.316   6.556   6.721 -0.0307 -0.4202 -0.1104
  651WN      WN 5255   5.183   5.270   9.090 -0.1788 -0.0474 -0.0227
  652WN      WN 5256   3.745   1.189   8.547  0.1582 -0.2228  0.1990
  653WN      WN 5257   4.257   7.550   8.549  0.2217 -0.1808 -0.1681
  654WN      WN 5258   5.693   4.107   8.472  0.0715  0.6161 -0.1459
  655WN      WN 5259   1.893   5.930   8.808 -0.0380  0.1399  0.0842
  656WN      WN 5260   4.018   5.238   9.185  0.0534 -0.1953  0.0074
  657WN      WN 5261   3.873   0.198   8.021  0.3050 -0.0154  0.0749
  658WN      WN 5262   5.226   5.909   8.004 -0.0499 -0.1771  0.0915
  659WN      WN 5263   3.349   0.234   7.946 -0.1927  0.0862 -0.3879
  660WN      WN 5264   2.382   5.387   8.263  0.1004  0.2948 -0.0585
  661WN      WN 5265   2.988   5.994   7.663 -0.0359  0.1555  0.0351
  662WN      WN 5266   6.532   7.528   8.051  0.1741 -0.0241  0.2198
  663WN      WN 5267   5.727   3.503   7.646 -0.2568  0.0382  0.1043
  664WN      WN 5268   1.679   6.410   8.973  0.1834  0.1723 -0.0004
  665WN      WN 5269   1.367   5.702   8.453  0.4003  0.1947 -0.0488
  666WN      WN 5270   4.536   7.035   8.285 -0.1812  0.1737 -0.2386
  667WN      WN 5271   1.151   1.811   8.798  0.0525  0.0944 -0.0379
  668WN      WN 5272   3.297   4.447   7.093  0.0299 -0.0259  0.1248
  669WN      WN 5273   1.354   4.450   8.045  0.1174  0.1641  0.2618
  670WN      WN 5274   7.168   0.716   8.547  0.0362 -0.1514 -0.0676
  671WN      WN 5275   0.374   5.120   7.507 -0.0321 -0.0079 -0.2749
  672WN      WN 5276   3.761   2.103   8.988 -0.2880  0.1302 -0.0313
  673WN      WN 5277   4.176   0.844   8.453 -0.1814 -0.0117  0.2339
  674WN      WN 5278   1.759   3.028   8.663 -0.2633 -0.1715  0.1747
  675WN      WN 5279   4.714   6.145   7.984 -0.0911  0.0413  0.3394
  676WN      WN 5280   0.245   1.025   8.864 -0.5291  0.0163 -0.1419
  677WN      WN 5281   2.931   4.792   6.779 -0.0494 -0.5416 -0.0382
  678WN      WN 5282   7.167   3.515   7.576  0.0545  0.0018  0.1088
  679WN      WN 5283   4.336   3.749   8.337  0.1418 -0.1923  0.0304
  680WN      WN 5284   7.055   4.805   7.746 -0.0118 -0.0153  0.0055
  681WN      WN 5285   1.997   7.734   8.648 -0.1814 -0.0356 -0.2133
  682WN      WN 5286   1.381   5.400   7.506 -0.3247 -0.1629 -0.2171
  683WN      WN 5287   5.277   1.352   8.788  0.2500 -0.0642 -0.0355
  684WN      WN 5288   6.155   4.565   7.345  0.0937  0.0283  0.1262
  685WN      WN 5289   7.099   2.418   7.951 -0.1280 -0.2313  0.2203
  686WN      WN 5290   7.777   0.614   8.694 -0.2794  0.2660 -0.0042
  687WN      WN 5291   7.403   3.084   7.760  0.0261  0.4177 -0.1146
  688WN      WN 5292   5.979   2.581   7.297 -0.1715  0.1035  0.1124
  689WN      WN 5293   1.727   4.142   8.079 -0.2541  0.1755 -0.0000
  690WN      WN 5294   4.238   3.254   8.283 -0.3405 -0.0460 -0.1339
  691WN      WN 5295   0.825   0.645   8.206 -0.0487 -0.1491  0.1628
  692WN      WN 5296   3.806   6.548   9.124 -0.1980 -0.2061  0.2806
  693WN      WN 5297   2.167   4.878   6.921 -0.4921  0.0779  0.2522
  694WN      WN 5298   1.164   1.014   8.306  0.0426 -0.0526 -0.4508
  695WN      WN 5299   1.082   5.419   7.878 -0.0418  0.2160  0.0971
  696WN      WN 5300   7.093   3.231   8.553  0.1771 -0.0132 -0.0837
  697WN      WN 5301   0.225   3.394   8.334 -0.0166  0.0055 -0.0033
  698WN      WN 5302   0.319   6.242   8.067  0.2677 -0.0378 -0.0113
  699WN      WN 5303   3.200   1.362   8.409 -0.0605 -0.2219 -0.3124
  700WN      WN 5304   7.158   7.676   8.177 -0.0068  0.1278 -0.1349
  701WN      WN 5305   4.963   4.256   6.952 -0.0354 -0.0333 -0.2004
  702WN      WN 5306   0.334   0.907   8.228  0.0569 -0.0040  0.3479
  703WN      WN 5307   2.838   6.070   8.475  0.0033  0.0286 -0.1007
  704WN      WN 5308   6.456   3.129   8.531  0.1254 -0.0831 -0.2903
  705WN      WN 5309   6.435   4.082   8.832 -0.2129  0.0255 -0.0703
  706WN      WN 5310   7.657   5.681   7.723  0.0514 -0.2725  0.1913
  707WN      WN 5311   5.646   6.471   8.053  0.0611  0.1189 -0.0620
  708WN      WN 5312   1.364   4.521   7.542 -0.1066 -0.1751 -0.0762
  709WN      WN 5313   2.798   4.120   8.166 -0.0776  0.2389  0.2546
  710WN      WN 5314   4.711   4.697   6.935  0.1398  0.1028  0.1157
  711WN      WN 5315   6.113   5.718   7.474  0.1597  0.0623 -0.2439
  712WN      WN 5316   1.454   0.747   8.000 -0.3024 -0.5106 -0.3137
  713WN      WN 5317   2.720   7.227   7.118 -0.0007  0.0271 -0.0474
  714WN      WN 5318   4.320   6.541   8.184  0.0670 -0.0597 -0.2184
  715WN      WN 5319   0.620   5.276   7.918 -0.1205 -0.2164  0.1015
  716WN      WN 5320   4.741   7.159   7.575 -0.2736 -0.1034  0.1071
  717WN      WN 5321   0.694   4.736   7.378 -0.0743  0.1213  0.0430
  718WN      WN 5322   7.361   6.632   8.029 -0.0681  0.2536  0.2026
  719WN      WN 5323   4.776   6.658   7.464 -0.0829 -0.0480  0.3325
  720WN      WN 5324   6.149   4.901   8.251  0.1105  0.0143  0.0807
  721WN      WN 5325   0.917   0.271   8.619  0.3819  0.1193  0.0757
  722WN      WN 5326   0.429   2.276   8.912  0.3148  0.0782  0.0298
  723WN      WN 5327   3.651   6.149   8.299  0.0846 -0.1759 -0.1892
  724WN      WN 5328   2.778   6.328   8.026  0.1310 -0.0971 -0.2511
  725WN      WN 5329   3.719   1.668   8.411 -0.2184 -0.3426  0.4102
  726WN      WN 5330   3.276   5.541   7.820 -0.4363  0.0606  0.0626
  727WN      WN 5331   5.755   4.642   6.845 -0.1942  0.2333  0.0775
  728WN      WN 5332   6.828   1.674   7.926  0.2194 -0.0933  0.1536
  729WN      WN 5333   6.510   5.735   9.088  0.1796 -0.0731 -0.1058
  730WN      WN 5334   5.491   0.336   8.100 -0.0760  0.4488 -0.3408
  731WN      WN 5335   6.931   5.308   8.040 -0.0335  0.0802  0.0119
  732WN      WN 5336   6.635   2.163   7.619  0.1076 -0.3026  0.0936
  733WN      WN 5337   5.959   1.107   8.292  0.5199 -0.0129  0.1646
  734WN      WN 5338   6.549   5.482   7.661  0.0035  0.3914 -0.0363
  735WN      WN 5339   2.584   5.811   8.086 -0.1644  0.0756 -0.3126
  736WN      WN 5340   7.329   4.058   7.726 -0.1825 -0.1331 -0.0307
  737WN      WN 5341   1.886   5.944   8.252 -0.2896  0.1799  0.1048
  738WN      WN 5342   5.439   4.913   7.646 -0.1156  0.3652  0.1018
  739WN      WN 5343   4.208   1.926   8.561 -0.2355 -0.3459 -0.2534
  740WN      WN 5344   0.981   5.820   8.109 -0.0756  0.0403  0.2661
  741WN      WN 5345   2.552   7.510   8.438 -0.3038 -0.0443 -0.0068
  742WN      WN 5346   3.885   4.219   7.836 -0.0273  0.3831  0.2745
  743WN      WN 5347   2.672   2.709   9.014  0.3106 -0.2819  0.0310
  744WN      WN 5348   2.970   0.964   8.586  0.2118 -0.1420  0.2593
  745WN      WN 5349   5.895   1.825   8.005  0.0981 -0.2872  0.1796
  746WN      WN 5350   0.583   7.621   8.547  0.1999  0.1612  0.1941
  747WN      WN 5351   1.193   7.206   8.240 -0.0509  0.1980 -0.0181
  748WN      WN 5352   0.944   4.747   8.278 -0.1377 -0.3726  0.0042
  749WN      WN 5353   3.393   0.811   8.473 -0.1404 -0.1433  0.2405
  750WN      WN 5354   3.696   4.725   7.319 -0.0209  0.2901 -0.0825
  751WN      WN 5355   4.727   6.514   8.500  0.1642 -0.1472  0.3367
  752WN      WN 5356   6.847   7.490   8.473 -0.1155 -0.0130 -0.2296
  753WN      WN 5357   1.765   4.279   7.229  0.0504  0.1695  0.0628
  754WN      WN 5358   2.254   4.386   7.435  0.1450 -0.3107  0.0075
  755WN      WN 5359   2.638   4.410   7.801 -0.0627 -0.1594 -0.0352
  756WN      WN 5360   4.647   4.320   7.512 -0.0286  0.1367 -0.1874
  757WN      WN 5361   6.904   0.549   8.907  0.1786  0.1623  0.2601
  758WN      WN 5362   1.214   2.084   8.314  0.0600  0.2857 -0.1933
  759WN      WN 5363   0.057   6.450   7.299 -0.0625 -0.3626 -0.0659
  760WN      WN 5364   6.804   1.691   7.383  0.1159  0.3379  0.0775
  761WN      WN 5365   3.837   5.525   7.463  0.4000  0.0119  0.2439
  762WN      WN 5366   4.875   0.064   8.741  0.1241  0.1916 -0.2589
  763WN      WN 5367   2.761   2.204   8.208  0.3781  0.1280 -0.0617
  764WN      WN 5368   6.109   7.788   8.302 -0.0433 -0.0403 -0.0651
  765WN      WN 5369   3.133   5.028   7.902  0.0076  0.0676  0.0492
  766WN      WN 5370   2.922   2.485   7.823 -0.0854 -0.3619 -0.1534
  767WN      WN 5371   5.604   0.828   7.999  0.0379  0.3024  0.2065
  768WN      WN 5372   3.560   6.951   8.860  0.0451  0.1130  0.2038
  769WN      WN 5373   1.735   4.815   8.125 -0.2579  0.3417 -0.0649
  770WN      WN 5374   2.553   7.686   7.949  0.0300  0.1775  0.0397
  771WN      WN 5375   3.094   6.888   8.523 -0.3112  0.1357  0.2916
  772WN      WN 5376   3.011   6.470   7.570  0.3360  0.0413 -0.0560
  773WN      WN 5377   6.646   6.465   9.400  0.1285 -0.0751 -0.0412
  774WN      WN 5378   0.595   7.721   7.723  0.1710 -0.1853  0.1069
  775WN      WN 5379   5.283   4.377   8.853  0.4606 -0.0944  0.3288
  776WN      WN 5380   4.305   6.893   7.824  0.2468 -0.2862 -0.0362
  777WN      WN 5381   1.394   3.669   7.971 -0.2141 -0.1121  0.2679
  778WN      WN 5382   5.534   4.652   8.476 -0.1745  0.0125 -0.4419
  779WN      WN 5383   0.502   0.537   8.621  0.1201  0.0157 -0.1379
  780WN      WN 5384   2.476   4.247   8.655  0.5199  0.4535 -0.0485
  781WN      WN 5385   5.717   2.564   8.605 -0.4269  0.0790 -0.0118
  782WN      WN 5386   1.032   3.539   7.480 -0.1807 -0.2894  0.3701
  783WN      WN 5387   7.032   5.807   7.869 -0.0060 -0.0217  0.2960
  784WN      WN 5388   1.671   7.225   8.122 -0.1524 -0.1691  0.1795
  785WN      WN 5389   6.694   2.189   8.098 -0.3425  0.1578 -0.0710
  786WN      WN 5390   2.322   5.236   7.825  0.2997  0.4229 -0.0402
  787WN      WN 5391   2.238   1.879   8.630 -0.0334  0.0948  0.2023
  788WN      WN 5392   0.596   3.643   8.109  0.2613  0.1619 -0.0934
  789WN      WN 5393   5.481   3.303   8.041 -0.1397  0.1221  0.0315
  790WN      WN 5394   0.558   6.522   7.696 -0.2902  0.0711 -0.0789
  791WN      WN 5395   6.135   4.344   8.470  0.2529 -0.0313  0.0516
  792WN      WN 5396   3.117   3.728   7.818  0.1513  0.0148  0.1583
  793WN      WN 5397   6.088   5.902   7.028  0.0766 -0.1053 -0.2536
  794WN      WN 5398   1.558   2.464   7.772  0.4226 -0.1420  0.2022
  795WN      WN 5399   6.648   0.158   8.296  0.0045  0.1994  0.0759
  796WN      WN 5400   6.392   1.836   8.274  0.1158  0.1759 -0.0657
  797WN      WN 5401   4.194   3.066   7.271 -0.0319 -0.2672  0.4391
  798WN      WN 5402   6.696   7.062   8.147  0.0556 -0.3534 -0.1866
  799WN      WN 5403   4.580   3.525   7.925  0.0055 -0.2496 -0.4043
  800WN      WN 5404   1.497   7.728   8.300 -0.0880 -0.0009  0.2037
  801WN      WN 5405   2.316   1.898   7.467 -0.1531  0.1718 -0.1025
  802WN      WN 5406   0.135   5.281   8.080  0.1597 -0.0668  0.2028
  803WN      WN 5407   0.479   5.778   8.898  0.0592  0.1964  0.0545
  804WN      WN 5408   6.101   5.271   7.951 -0.1361 -0.0578 -0.2398
  805WN      WN 5409   2.807   5.385   7.916 -0.3143 -0.2532 -0.4076
  806WN      WN 5410   2.569   1.228   7.904  0.0340  0.3032  0.1751
  807WN      WN 5411   4.417   5.470   8.571 -0.0071  0.1753 -0.0191
  808WN      WN 5412   4.479   5.930   8.369  0.2839  0.3047 -0.1940
  809WN      WN 5413   5.242   6.490   8.342  0.1313  0.3750 -0.0133
  810WN      WN 5414   6.190   5.773   7.996  0.2096 -0.1740 -0.0526
  811WN      WN 5415   1.227   0.420   7.347 -0.0971 -0.2748  0.0938
  812WN      WN 5416   2.459   2.319   9.238 -0.1585  0.1549  0.2928
  813WN      WN 5417   2.626   7.036   8.173  0.1893  0.0696 -0.2114
  814WN      WN 5418   5.156   6.365   7.821 -0.0101  0.0854  0.0450
  815WN      WN 5419   7.619   2.659   7.943 -0.0534  0.0847 -0.1624
  816WN      WN 5420   5.937   3.042   8.540  0.1278  0.0193  0.2123
  817WN      WN 5421   7.157   5.312   8.487 -0.1186 -0.0277  0.1159
  818WN      WN 5422   0.344   2.372   8.437  0.2033 -0.2375 -0.1650
  819WN      WN 5423   1.277   2.432   7.378 -0.2253 -0.0461 -0.1565
  820WN      WN 5424   7.625   2.635   8.483  0.3915 -0.1348  0.0921
  821WN      WN 5425   7.562   0.042   8.425 -0.1471 -0.0428 -0.0369
  822WN      WN 5426   2.618   3.829   7.719  0.1897  0.2020  0.1671
  823WN      WN 5427   3.319   5.671   7.262 -0.2169 -0.2323 -0.1637
  824WN      WN 5428   0.011   5.861   8.327 -0.0583  0.1675  0.0065
  825WN      WN 5429   6.054   6.212   8.295 -0.0058 -0.0813 -0.1263
  826WN      WN 5430   7.388   0.037   9.379  0.0441  0.1826  0.1318
  827WN      WN 5431   1.059   1.302   8.999 -0.1256 -0.1074  0.0697
  828WN      WN 5432   3.874   6.537   7.942 -0.3325  0.0192 -0.0988
  829WN      WN 5433   1.321   5.177   8.262 -0.5817  0.0715  0.0080
  830WN      WN 5434   3.040   7.675   8.115  0.5768 -0.0898  0.2609
  831WN      WN 5435   0.270   5.631   7.412  0.1148 -0.2083 -0.3659
  832WN      WN 5436   6.392   4.883   7.090  0.1126 -0.1901  0.2923
  833WN      WN 5437   3.524   6.903   8.294  0.0462 -0.1378  0.2031
  834WN      WN 5438   3.806   2.647   8.078  0.0001  0.2254 -0.2400
  835WN      WN 5439   5.725   1.645   8.903 -0.1665 -0.2924  0.1980
  836WN      WN 5440   7.140   2.881   8.228 -0.1224  0.1733 -0.3298
  837WN      WN 5441   7.730   7.091   7.423  0.0239  0.2214 -0.3092
  838WN      WN 5442   1.067   0.777   7.055  0.0887  0.2895  0.0101
  839WN      WN 5443   4.291   0.619   8.046  0.1492  0.3671  0.0002
  840WN      WN 5444   1.083   6.498   7.620  0.1670  0.1757  0.0593
  841WN      WN 5445   6.292   7.192   7.732  0.1172 -0.2096  0.1015
  842WN      WN 5446   7.459   4.494   7.467 -0.0465 -0.0359 -0.0205
  843WN      WN 5447   3.554   7.562   8.137 -0.4801 -0.0498 -0.1489
  844WN      WN 5448   3.315   3.334   8.282  0.0447 -0.1207 -0.0782
  845WN      WN 5449   5.187   6.359   7.336 -0.1715 -0.1990  0.1097
  846WN      WN 5450   0.530   6.392   8.517 -0.1622 -0.0605  0.0362
  847WN      WN 5451   7.259   3.501   8.907 -0.1631 -0.4189 -0.0222
  848WN      WN 5452   2.447   2.329   8.735  0.2094  0.0285 -0.1630
  849WN      WN 5453   6.866   0.049   9.298 -0.2457  0.1593 -0.1453
  850WN      WN 5454   7.168   0.458   9.319 -0.0740  0.0770  0.1143
  851WN      WN 5455   0.248   3.123   9.016 -0.2574  0.1205 -0.0140
  852WN      WN 5456   4.800   4.545   8.010  0.1255  0.0360 -0.1533
  853WN      WN 5457   0.349   7.465   8.981 -0.0059 -0.1560  0.1128
  854WN      WN 5458   0.159   0.253   7.673 -0.0955  0.0717  0.2688
  855WN      WN 5459   4.502   0.886   9.175  0.1689  0.0497  0.1162
  856WN      WN 5460   7.535   6.196   7.847 -0.2529 -0.0825 -0.0011
  857WN      WN 5461   3.022   3.195   7.899  0.0256  0.0979 -0.3486
  858WN      WN 5462   6.090   1.545   8.480 -0.0796  0.4630 -0.2288
  859WN      WN 5463   4.139   2.482   8.561  0.3825 -0.1281  0.3929
  860WN      WN 5464   0.438   6.968   7.548 -0.0754  0.1979  0.1329
  861WN      WN 5465   7.579   3.154   8.210 -0.0391  0.1421 -0.0380
  862WN      WN 5466   7.718   1.407   7.506  0.1389 -0.0882  0.3362
  863WN      WN 5467   3.773   6.468   7.069  0.0582  0.2842  0.2663
  864WN      WN 5468   7.404   5.639   8.128 -0.2249  0.3040  0.0115
  865WN      WN 5469   6.671   7.731   8.857  0.0939 -0.1780 -0.1699
  866WN      WN 5470   0.145   4.382   8.058  0.0364  0.3925 -0.2548
  867WN      WN 5471   4.187   0.163   7.673 -0.0518  0.0899 -0.0150
  868WN      WN 5472   0.207   7.329   8.536  0.3463  0.3031 -0.1291
  869WN      WN 5473   4.372   5.864   9.072 -0.1728 -0.3958  0.2949
  870WN      WN 5474   3.884   0.044   8.920  0.0572 -0.0558 -0.4103
  871WN      WN 5475   5.244   2.498   8.070  0.1022  0.1482 -0.0725
  872WN      WN 5476   7.255   7.348   9.234  0.3770  0.2297 -0.1413
  873WN      WN 5477   7.356   5.271   8.939 -0.0749 -0.0010 -0.0167
  874WN      WN 5478   2.086   1.238   8.046  0.0701 -0.1627  0.1672
  875WN      WN 5479   3.404   6.320   7.890  0.3539 -0.0595  0.4066
  876WN      WN 5480   4.140   1.620   8.111  0.2322  0.1608 -0.0574
  877WN      WN 5481   2.607   5.650   7.577  0.0219  0.0174 -0.1769
  878WN      WN 5482   4.254   3.131   7.761  0.1929 -0.1103 -0.0249
  879WN      WN 5483   5.805   3.764   8.072  0.3254  0.2322  0.2744
  880WN      WN 5484   0.482   1.914   7.748 -0.0303  0.1536  0.0322
  881WN      WN 5485   2.507   0.870   8.333  0.2166 -0.5407  0.1031
  882WN      WN 5486   5.379   3.296   8.763 -0.1311 -0.1345 -0.0699
  883WN      WN 5487   7.708   6.643   8.767  0.0368  0.3470  0.1068
  884WN      WN 5488   1.937   6.911   8.912  0.0598  0.0315 -0.1357
  885WN      WN 5489   5.463   6.452   9.162  0.0981 -0.1003  0.0530
  886WN      WN 5490   4.655   0.952   7.841  0.1318  0.0222 -0.0652
  887WN      WN 5491   5.206   1.007   8.396 -0.1661 -0.1017  0.0450
  888WN      WN 5492   2.975   0.522   8.264 -0.0557  0.2637 -0.1405
  889WN      WN 5493   0.007   4.805   8.325  0.3137  0.0896 -0.0550
  890WN      WN 5494   1.833   0.713   7.638 -0.2299  0.0898  0.1712
  891WN      WN 5495   0.003   2.664   8.950 -0.2477 -0.1650  0.1610
  892WN      WN 5496   0.098   3.301   7.839 -0.1592  0.0649  0.2724
  893WN      WN 5497   2.358   0.278   7.055 -0.1944 -0.2569  0.1160
  894WN      WN 5498   7.123   4.377   8.485 -0.2205 -0.0837 -0.1405
  895WN      WN 5499   1.303   6.586   8.104 -0.0488 -0.0555 -0.1859
  896WN      WN 5500   2.507   6.184   7.634 -0.0501  0.1881 -0.0599
  897WN      WN 5501   3.137   5.078   8.385  0.0103  0.3391 -0.1259
  898WN      WN 5502   5.442   2.936   8.405  0.1945  0.1892 -0.0694
  899WN      WN 5503   5.164   2.964   7.972  0.1275 -0.0370 -0.0353
  900WN      WN 5504   7.412   3.636   8.456 -0.1308  0.1322 -0.2228
  901WN      WN 5505   2.062   7.660   8.195  0.0663  0.3358 -0.0179
  902WN      WN 5506   4.385   3.922   7.608 -0.3093 -0.1016  0.1978
  903WN      WN 5507   7.016   5.694   7.101 -0.1031  0.4555  0.2273
  904WN      WN 5508   1.444   4.342   8.602 -0.1745  0.5211 -0.2629
  905WN      WN 5509   3.733   3.468   8.498  0.1965  0.2863 -0.3382
  906WN      WN 5510   5.231   6.886   7.924 -0.2280 -0.0529 -0.1872
  907WN      WN 5511   1.023   3.331   7.939 -0.0209 -0.3147  0.2817
  908WN      WN 5512   6.550   6.152   8.159 -0.0771 -0.1697  0.1284
  909WN      WN 5513   5.825   1.177   8.797 -0.1221 -0.3639 -0.0487
  910WN      WN 5514   4.359   7.698   9.001 -0.0771 -0.0162  0.1633
  911WN      WN 5515   0.519   6.577   7.207  0.0344  0.1751 -0.2294
  912WN      WN 5516   0.690   1.065   8.568  0.1668  0.1343 -0.1468
  913WN      WN 5517   0.228   2.911   8.052  0.1126  0.1138  0.4837
  914WN      WN 5518   6.533   5.958   7.693  0.1302 -0.1342 -0.1679
  915WN      WN 5519   3.794   0.542   7.678  0.1736 -0.0071  0.0978
  916WN      WN 5520   5.078   0.214   7.718 -0.1488 -0.4445 -0.1691
  917WN      WN 5521   3.498   4.539   8.324 -0.2558 -0.1986  0.0778
  918WN      WN 5522   6.741   5.484   8.702 -0.1044 -0.2425 -0.1459
  919WN      WN 5523   3.358   4.191   7.968 -0.1526  0.0666  0.0432
  920WN      WN 5524   4.464   0.056   8.151 -0.1107 -0.0881 -0.1185
  921WN      WN 5525   4.130   2.593   6.733 -0.1055 -0.2299  0.2909
  922WN      WN 5526   1.984   0.734   8.129 -0.2979 -0.1453 -0.0978
  923WN      WN 5527   5.761   7.399   8.487 -0.0883 -0.1138 -0.2628
  924WN      WN 5528   7.159   7.042   8.202 -0.2927 -0.1019 -0.2658
  925WN      WN 5529   5.861   4.488   8.090 -0.0157  0.1308 -0.1974
  926WN      WN 5530   2.080   6.554   8.576 -0.2807 -0.0070  0.1561
  927WN      WN 5531   5.901   3.083   7.858  0.0099 -0.2798 -0.2476
  928WN      WN 5532   1.060   3.976   8.184 -0.0428 -0.2867 -0.2518
  929WN      WN 5533   6.155   3.361   8.168 -0.2402 -0.2377  0.1132
  930WN      WN 5534   7.145   1.969   7.672  0.2115  0.2696 -0.0675
  931WN      WN 5535   1.568   6.660   7.453 -0.0707 -0.0727 -0.0373
  932WN      WN 5536   3.403   2.857   7.967  0.1709 -0.2571 -0.2268
  933WN      WN 5537   7.082   0.125   7.660 -0.4200  0.3103 -0.1557
  934WN      WN 5538   0.632   3.482   8.627  0.0891 -0.1307 -0.1078
  935WN      WN 5539   0.443   0.559   7.908 -0.0087  0.1430 -0.2785
  936WN      WN 5540   3.692   2.219   7.768 -0.0310  0.1746  0.1037
  937WN      WN 5541   7.418   7.468   7.641 -0.0964 -0.2007 -0.3045
  938WN      WN 5542   3.064   6.725   8.025  0.2345  0.0178  0.1806
  939WN      WN 5543   4.889   4.007   7.834  0.0433  0.0982  0.3005
  940WN      WN 5544   7.377   4.058   8.946  0.1504 -0.0552 -0.0199
  941WN      WN 5545   7.389   4.627   8.031  0.0202  0.2520 -0.3201
  942WN      WN 5546   1.484   3.843   8.410 -0.0463 -0.0058  0.0690
  943WN      WN 5547   5.978   0.493   9.230  0.2806 -0.1092  0.0960
  944WN      WN 5548   6.059   2.613   7.748 -0.0239  0.0257  0.0447
  945WN      WN 5549   0.502   0.655   7.031  0.2252  0.3753 -0.3571
  946WN      WN 5550   0.359   0.538   9.088 -0.3308  0.0644  0.0669
  947WN      WN 5551   2.591   6.577   8.442 -0.0179 -0.0085  0.1992
  948WN      WN 5552   0.748   5.704   7.662 -0.0596 -0.1560  0.0200
  949WN      WN 5553   2.157   5.816   7.856 -0.0385  0.2019  0.1231
  950WN      WN 5554   7.073   3.345   8.035 -0.0474 -0.2463  0.2825
  951WN      WN 5555   6.657   0.621   8.500  0.0279  0.0536  0.0460
  952WN      WN 5556   3.063   7.101   7.473 -0.0445 -0.0104  0.1642
  953WN      WN 5557   3.630   3.779   7.774  0.0396 -0.2221 -0.3016
  954WN      WN 5558   7.282   6.226   7.063 -0.0458  0.1654  0.3416
  955WN      WN 5559   1.127   2.530   8.079 -0.0758 -0.3448  0.2496
  956WN      WN 5560   4.829   5.467   7.997 -0.1284 -0.0748  0.0270
  957WN      WN 5561   5.153   4.897   8.219 -0.1981  0.4629  0.3793
  958WN      WN 5562   2.141   4.895   7.481  0.5648 -0.1485  0.3306
  959WN      WN 5563   1.261   7.291   7.389 -0.0938 -0.0097 -0.3700
  960WN      WN 5564   6.288   3.861   8.118 -0.1838  0.0155 -0.0583
  961WN      WN 5565   1.492   0.259   7.813 -0.0769  0.1499 -0.0623
  962WN      WN 5566   7.139   1.953   8.166 -0.0594  0.1983 -0.0823
  963WN      WN 5567   0.682   1.553   8.390 -0.0896  0.0726 -0.1408
  964WN      WN 5568   5.137   6.637   8.837  0.0346 -0.0732  0.0550
  965WN      WN 5569   0.728   2.203   8.120  0.2127  0.0463  0.0234
  966WN      WN 5570   0.162   0.352   8.300  0.0880 -0.0886  0.0359
  967WN      WN 5571   2.311   5.802   8.533  0.0535 -0.4066  0.0839
  968WN      WN 5572   2.270   6.679   8.054 -0.1667  0.0356  0.2410
  969WN      WN 5573   2.744   4.693   8.520 -0.2692  0.0121  0.0656
  970WN      WN 5574   6.375   0.303   8.820 -0.1225 -0.1506 -0.1883
  971WN      WN 5575   4.786   1.558   8.727  0.1187  0.1852  0.0919
  972WN      WN 5576   4.633   1.791   7.380 -0.1081  0.0499  0.0933
  973WN      WN 5577   2.351   0.205   8.469  0.0328  0.2223  0.1369
  974WN      WN 5578   4.175   1.007   7.651 -0.2292 -0.1165  0.2199
  975WN      WN 5579   0.922   4.317   8.596  0.1929 -0.2194 -0.3486
  976WN      WN 5580   4.820   5.749   8.803 -0.0171  0.4106  0.0314
  977WN      WN 5581   3.429   6.458   8.879 -0.0235 -0.3846 -0.0130
  978WN      WN 5582   5.114   5.497   8.432  0.0280  0.0564 -0.3550
  979WN      WN 5583   0.397   2.852   8.579  0.0965 -0.0057  0.1039
  980WN      WN 5584   0.669   2.669   7.996 -0.2971 -0.2163 -0.0000
  981WN      WN 5585   7.692   6.301   9.150  0.0765  0.0326 -0.2675
  982WN      WN 5586   6.031   0.599   8.146  0.1248 -0.1852  0.0502
  983WN      WN 5587   7.596   1.784   8.421 -0.1243 -0.1241  0.1545
  984WN      WN 5588   6.968   6.849   7.787  0.2020  0.2439  0.4233
  985WN      WN 5589   7.171   2.383   8.519 -0.1290 -0.0518 -0.0847
  986WN      WN 5590   7.174   6.143   8.238  0.4113 -0.0994  0.3749
  987WN      WN 5591   3.221   2.904   8.422 -0.0145  0.2065  0.0311
  988WN      WN 5592   7.377   7.227   8.615 -0.1989  0.1978  0.1757
  989WN      WN 5593   1.529   1.967   7.460 -0.2920 -0.0095 -0.2337
  990WN      WN 5594   4.429   4.119   8.077 -0.1888  0.0334 -0.1124
  991WN      WN 5595   1.184   4.904   7.320 -0.1104 -0.1544 -0.2919
  992WN      WN 5596   6.306   2.679   8.669  0.1189  0.1469  0.1039
  993WN      WN 5597   6.775   2.672   8.488  0.1469 -0.4516  0.0283
  994WN      WN 5598   7.559   0.119   7.926  0.0017 -0.1023 -0.2038
  995WN      WN 5599   0.006   4.804   7.091  0.3716 -0.4493 -0.2171
  996WN      WN 5600   1.336   7.003   7.787  0.0902  0.1101 -0.2001
  997WN      WN 5601   2.695   4.965   8.148  0.2011  0.1149  0.0054
  998WN      WN 5602   2.056   2.682   8.369  0.1380  0.1615 -0.0830
  999WN      WN 5603   3.592   5.065   8.163 -0.0650  0.1126 -0.1059
 1000WN      WN 5604   1.430   7.528   7.827  0.0511 -0.3416  0.0491
 1001WN      WN 5605   4.847   3.015   7.533  0.0584  0.1751 -0.3116
 1002WN      WN 5606   2.297   6.234   8.251  0.3815  0.0942  0.0316
 1003WN      WN 5607   4.063   3.830   8.804 -0.1023 -0.0364  0.0137
 1004WN      WN 5608   7.112   3.854   8.160  0.1045  0.1446  0.2816
 1005WN      WN 5609   5.975   4.816   7.738 -0.0519 -0.1970  0.0500
 1006WN      WN 5610   7.022   5.444   7.546  0.2097  0.1379  0.1319
 1007WN      WN 5611   5.876   0.987   9.236 -0.1043  0.0122 -0.2069
 1008WN      WN 5612   0.850   2.620   8.591 -0.1485  0.0340  0.1090
 1009WN      WN 5613   0.876   4.462   7.802 -0.2800  0.0773  0.3404
 1010WN      WN 5614   2.081   3.078   7.829  0.0162  0.0661  0.1617
 1011WN      WN 5615   2.603   7.677   7.408 -0.0339  0.1906  0.0587
 1012WN      WN 5616   2.935   6.457   8.802 -0.1381 -0.0451 -0.1274
 1013WN      WN 5617   0.833   5.381   8.352  0.0120 -0.0758  0.2685
 1014WN      WN 5618   1.903   5.402   7.591 -0.2701  0.0449  0.1839
 1015WN      WN 5619   2.920   6.069   7.193 -0.2334 -0.1394  0.0709
 1016WN      WN 5620   3.995   7.043   8.419 -0.2075 -0.1618 -0.2276
 1017WN      WN 5621   6.619   0.502   9.333 -0.1587 -0.0406 -0.0445
 1018WN      WN 5622   5.624   6.546   7.548 -0.1063 -0.0258  0.1645
 1019WN      WN 5623   3.302   7.775   8.904 -0.0231 -0.1554  0.1206
 1020WN      WN 5624   4.884   4.110   8.953  0.1717  0.0711  0.0289
 1021WN      WN 5625   3.709   7.698   7.623  0.3279 -0.0990  0.4701
 1022WN      WN 5626   7.452   6.235   8.743 -0.1712 -0.5116 -0.1271
 1023WN      WN 5627   0.339   5.512   8.517  0.2326 -0.2497 -0.1629
 1024WN      WN 5628   6.021   6.782   7.785  0.2982  0.1704  0.3332
 1025WN      WN 5629   7.361   6.500   7.461  0.0047  0.0560  0.0296
 1026WN      WN 5630   2.266   4.753   7.940 -0.0900  0.4079  0.2882
 1027WN      WN 5631   6.951   0.558   8.085  0.3543 -0.1905  0.2182
 1028WN      WN 5632   0.621   0.101   8.980 -0.0435  0.2173 -0.0906
 1029WN      WN 5633   0.510   0.781   9.566 -0.1259  0.0246  0.1163
 1030WN      WN 5634   3.451   6.044   9.195 -0.1501  0.0357 -0.1481
 1031WN      WN 5635   1.929   1.479   8.843  0.2055 -0.1513  0.0116
 1032WN      WN 5636   2.331   0.823   7.781  0.0140  0.1971 -0.1906
 1033WN      WN 5637   3.053   1.067   7.572  0.2654 -0.0615 -0.1299
 1034WN      WN 5638   6.745   0.457   7.419 -0.1901 -0.1722  0.1268
 1035WN      WN 5639   3.013   4.563   8.127 -0.1517  0.3060  0.0032
 1036WN      WN 5640   3.270   6.402   8.414  0.3734 -0.3172  0.0380
 1037WN      WN 5641   1.514   6.886   8.450  0.1081  0.2748 -0.1047
 1038WN      WN 5642   7.512   3.625   7.986 -0.2485  0.1587  0.2578
 1039WN      WN 5643   2.953   5.553   8.450  0.0067 -0.1478  0.1615
 1040WN      WN 5644   1.617   5.715   7.816  0.1080  0.0104 -0.3479
 1041WN      WN 5645   5.643   0.770   8.490  0.0516  0.2061  0.0546
 1042WN      WN 5646   7.632   3.131   8.768  0.0615  0.0553 -0.1295
 1043WN      WN 5647   6.416   4.493   8.008  0.0044  0.1114 -0.0789
 1044WN      WN 5648   1.888   1.962   9.110  0.1418 -0.2112  0.0930
 1045WN      WN 5649   7.772   4.148   7.548 -0.1204  0.1293  0.1485
 1046WN      WN 5650   4.646   3.088   8.089 -0.0357  0.1743  0.0913
 1047WN      WN 5651   5.977   4.214   7.054 -0.1109  0.0730 -0.1554
 1048WN      WN 5652   6.344   1.744   7.672 -0.1249 -0.1167 -0.0806
 1049WN      WN 5653   6.974   6.322   7.774  0.2502 -0.0589  0.0232
 1050WN      WN 5654   6.542   0.235   7.822  0.3794 -0.1278  0.0514
 1051WN      WN 5655   3.258   2.062   7.734  0.0809 -0.1154  0.1771
 1052WN      WN 5656   6.142   2.268   8.176 -0.2586  0.1828  0.1453
 1053WN      WN 5657   6.904   7.067   8.759 -0.0317  0.1285 -0.3471
 1054WN      WN 5658   7.440   5.108   8.063 -0.0790 -0.0788  0.2085
 1055WN      WN 5659   3.046   0.837   9.052 -0.1388  0.1464  0.0871
 1056WN      WN 5660   3.365   2.529   7.574 -0.0205 -0.0315 -0.0824
 1057WN      WN 5661   4.687   5.031   8.348  0.0630 -0.1142  0.1070
 1058WN      WN 5662   3.618   2.209   7.232 -0.0892  0.0825  0.1554
 1059WN      WN 5663   0.824   6.325   8.047 -0.0092 -0.0774 -0.2462
 1060WN      WN 5664   7.184   1.450   7.625 -0.0753 -0.0088  0.1059
 1061WN      WN 5665   6.913   5.939   9.413  0.1476 -0.1346  0.0325
 1062WN      WN 5666   5.685   4.480   7.549 -0.0141 -0.0411 -0.1299
 1063WN      WN 5667   2.558   6.005   9.429  0.0334 -0.0912 -0.1770
 1064WN      WN 5668   2.575   6.910   7.494  0.1435  0.0426  0.2302
 1065WN      WN 5669   4.256   3.357   8.756 -0.2220  0.1722  0.1982
 1066WN      WN 5670   4.832   7.525   8.325  0.0142 -0.0781 -0.0961
 1067WN      WN 5671   6.881   4.256   8.895 -0.0047  0.2645  0.1202
 1068WN      WN 5672   6.964   7.375   7.791 -0.0428 -0.0323 -0.1231
 1069WN      WN 5673   4.139   3.613   7.109  0.2002  0.3840 -0.3271
 1070WN      WN 5674   3.327   5.970   8.694 -0.1704  0.0430  0.0381
 1071WN      WN 5675   6.913   6.572   8.237  0.1551 -0.2889  0.1197
 1072WN      WN 5676   6.276   2.830   8.160  0.0386 -0.2596 -0.2868
 1073WN      WN 5677   6.181   7.171   8.218  0.4405  0.0242  0.3137
 1074WN      WN 5678   7.244   5.977   7.458 -0.1939  0.1099 -0.1165
 1075WN      WN 5679   1.647   1.191   7.678  0.3173 -0.1235  0.2336
 1076WN      WN 5680   2.010   2.600   7.885 -0.2411  0.0179 -0.3909
 1077WN      WN 5681   3.263   1.950   8.281 -0.0779  0.1624 -0.1300
 1078WN      WN 5682   6.610   3.234   7.959 -0.0283  0.1637 -0.1032
 1079WN      WN 5683   2.076   7.045   8.459  0.1800 -0.2387  0.0857
 1080WN      WN 5684   5.585   2.162   7.266  0.3121 -0.0864  0.3428
 1081WN      WN 5685   0.607   5.889   8.377 -0.1329 -0.0267  0.2527
 1082WN      WN 5686   4.689   0.416   7.855  0.0277 -0.3530  0.1982
 1083WN      WN 5687   1.423   6.107   8.015 -0.1740 -0.3042  0.1670
 1084WN      WN 5688   7.572   1.771   7.886  0.0888 -0.1837  0.1301
 1085WN      WN 5689   5.490   7.630   7.875  0.5288 -0.0996  0.1296
 1086WN      WN 5690   6.406   1.057   8.488 -0.0122 -0.2045  0.3935
 1087WN      WN 5691   1.960   0.294   7.968  0.0718  0.1990  0.4014
 1088WN      WN 5692   6.768   6.643   8.916  0.0759  0.1759  0.0858
 1089WN      WN 5693   6.526   5.494   8.203 -0.1124  0.1077 -0.1646
 1090WN      WN 5694   5.928   4.910   8.676 -0.1211  0.1625 -0.1062
 1091WN      WN 5695   7.319   0.916   8.095  0.3041 -0.2420  0.0223
 1092WN      WN 5696   0.299   1.885   8.220  0.0057  0.1807  0.0424
 1093WN      WN 5697   6.391   7.408   8.616  0.1962  0.3351 -0.0860
 1094WN      WN 5698   3.777   0.673   8.181 -0.0651  0.3539 -0.0825
 1095WN      WN 5699   4.902   2.804   8.382  0.1730 -0.0528 -0.0904
 1096WN      WN 5700   7.337   1.327   8.577 -0.2150 -0.2952  0.1989
 1097WN      WN 5701   0.906   1.844   7.436  0.4540  0.1527  0.0332
 1098WN      WN 5702   0.654   0.840   7.536  0.1545 -0.2652  0.2267
 1099WN      WN 5703   1.637   4.969   7.656 -0.0676  0.2210 -0.1429
 1100WN      WN 5704   2.104   2.734   7.381 -0.0181 -0.0786 -0.2320
 1101WN      WN 5705   4.279   5.547   8.024 -0.0997 -0.0268  0.0793
 1102WN      WN 5706   0.755   2.018   8.610  0.0212 -0.2705  0.1516
 1103WN      WN 5707   2.790   7.364   7.760  0.1881 -0.1174 -0.2213
 1104WN      WN 5708   5.571   5.297   8.725  0.0699  0.0709 -0.2231
 1105WN      WN 5709   2.108   7.682   7.677 -0.0876  0.1188  0.3071
 1106WN      WN 5710   6.034   2.079   8.610 -0.2404 -0.3814  0.0001
 1107WN      WN 5711   0.853   5.265   7.464  0.0192 -0.1515  0.0889
 1108WN      WN 5712   3.630   1.756   7.903 -0.1041  0.5844  0.2876
 1109WN      WN 5713   0.067   6.682   7.794 -0.1870 -0.0381 -0.0186
 1110WN      WN 5714   5.692   7.480   7.421 -0.2952 -0.3825 -0.3136
 1111WN      WN 5715   6.831   1.109   8.242 -0.1613 -0.0470 -0.1498
 1112WN      WN 5716   0.810   7.282   7.846  0.1320 -0.0413 -0.0194
 1113WN      WN 5717   6.009   3.896   8.869  0.1586 -0.3317  0.0288
 1114WN      WN 5718   4.660   4.621   8.943  0.3174  0.2243  0.1866
 1115WN      WN 5719   2.150   0.698   7.224 -0.0531  0.1127  0.2510
 1116WN      WN 5720   7.511   4.177   8.218  0.0220 -0.0202  0.2090
 1117WN      WN 5721   1.951   0.250   7.398  0.2883 -0.0658  0.1184
 1118WN      WN 5722   7.424   2.698   7.475  0.0768 -0.0404  0.0619
 1119WN      WN 5723   0.687   0.181   8.193  0.0913  0.1242 -0.2162
 1120WN      WN 5724   4.352   6.939   7.295  0.0775  0.1022  0.1743
 1121WN      WN 5725   2.279   4.304   8.208  0.1925  0.0792 -0.2356
 1122WN      WN 5726   5.949   7.024   8.767  0.3220 -0.0700  0.1611
 1123WN      WN 5727   3.180   5.919   8.120  0.3283  0.1216  0.0808
 1124WN      WN 5728   6.716   2.706   7.992  0.0556  0.1132  0.2786
 1125WN      WN 5729   1.056   3.468   8.389  0.1608 -0.0575 -0.0223
 1126WN      WN 5730   4.289   4.539   7.853 -0.2987  0.0720  0.0996
 1127WN      WN 5731   7.548   7.321   7.072  0.0466  0.0571  0.1499
 1128WN      WN 5732   0.976   0.400   7.805  0.3102  0.4379  0.4110
 1129WN      WN 5733   6.306   3.005   7.553 -0.1929 -0.0223 -0.1061
 1130WN      WN 5734   2.969   2.306   7.350  0.1981  0.1831 -0.1478
 1131WN      WN 5735   5.821   4.979   7.301  0.1198  0.2593 -0.0013
 1132WN      WN 5736   7.594   2.217   8.156  0.0521  0.0498  0.1422
 1133WN      WN 5737   6.506   5.373   7.154  0.3019 -0.3218  0.0168
 1134WN      WN 5738   4.516   1.197   8.252  0.1380 -0.1301  0.0321
 1135WN      WN 5739   0.177   0.726   7.456 -0.3226 -0.1830 -0.0665
 1136WN      WN 5740   3.201   7.366   8.510  0.1800  0.0670  0.0305
 1137WN      WN 5741   1.210   1.580   8.305  0.1645  0.3053  0.0916
 1138WN      WN 5742   7.659   1.255   8.022 -0.0378 -0.3013 -0.0650
 1139WN      WN 5743   1.227   0.361   8.278  0.1701  0.3277 -0.1141
 1140WN      WN 5744   7.219   1.433   8.105 -0.2842  0.0041  0.1969
 1141WN      WN 5745   2.972   1.020   8.102  0.1463 -0.1603  0.1767
 1142WN      WN 5746   2.992   5.386   7.462 -0.3475  0.2962  0.1057
 1143WN      WN 5747   0.779   3.901   7.739 -0.3058  0.3402  0.0091
 1144WN      WN 5748   2.056   1.098   8.515 -0.1786 -0.1932 -0.3158
 1145WN      WN 5749   4.165   0.294   8.520  0.0183 -0.3876  0.1024
 1146WN      WN 5750   2.236   3.579   7.115  0.0759  0.1152 -0.0383
 1147WN      WN 5751   2.834   1.653   8.158 -0.0443  0.1578  0.0145
 1148WN      WN 5752   6.906   5.765   8.367  0.0951  0.2116  0.1923
 1149WN      WN 5753   4.093   3.591   7.864 -0.0758  0.0488  0.3969
 1150WN      WN 5754   4.753   2.575   7.858 -0.0915  0.2964  0.0139
 1151WN      WN 5755   1.880   4.465   7.725  0.2387  0.1790  0.3814
 1152WN      WN 5756   2.518   0.460   8.096 -0.1544 -0.0715  0.2167
 1153WN      WN 5757   1.064   7.340   6.924  0.2171  0.1933 -0.1882
 1154WN      WN 5758   4.339   5.931   7.624  0.1486 -0.1378 -0.2692
 1155WN      WN 5759   4.938   5.025   7.768  0.1979  0.0303 -0.1012
 1156WN      WN 5760   6.432   3.693   9.114 -0.1184  0.0885 -0.0943
 1157WN      WN 5761   3.800   5.499   7.977  0.0987  0.0222  0.2436
 1158WN      WN 5762   0.501   4.781   7.882  0.0251 -0.0735  0.0243
 1159WN      WN 5763   5.818   0.009   9.302 -0.0744  0.0938 -0.3639
 1160WN      WN 5764   0.974   6.055  14.507  0.2722 -0.2320  0.3345
 1161WN      WN 5765   6.302   3.240  16.179  0.0131  0.3578 -0.1184
 1162WN      WN 5766   6.241   0.889  13.635  0.0716 -0.3849 -0.0429
 1163WN      WN 5767   5.357   4.965  14.708 -0.1952 -0.0747 -0.1052
 1164WN      WN 5768   3.367   5.528  16.059 -0.1826 -0.3990 -0.1581
 1165WN      WN 5769   0.451   1.134   0.919  0.2588  0.0829 -0.3734
 1166WN      WN 5770   7.557   0.312   2.252  0.1356 -0.0259 -0.0997
 1167WN      WN 5771   0.925   1.562  15.751 -0.1497 -0.1283  0.0411
 1168WN      WN 5772   5.589   0.966   0.140 -0.0741  0.3077 -0.4222
 1169WN      WN 5773   5.540   4.281   0.120  0.1277 -0.0104  0.0563
 1170WN      WN 5774   2.309   1.148   2.424 -0.0078 -0.1933 -0.0311
 1171WN      WN 5775   4.827   6.977   0.742  0.1462 -0.2811  0.1564
 1172WN      WN 5776   6.166   1.979  13.971  0.2630  0.4920 -0.0100
 1173WN      WN 5777   3.455   0.014  14.849  0.1848  0.1512 -0.3319
 1174WN      WN 5778   1.303   4.342  13.677  0.1564 -0.0087 -0.2494
 1175WN      WN 5779   6.741   3.419   1.725  0.0530  0.0225 -0.1183
 1176WN      WN 5780   3.095   3.171   0.505  0.4154 -0.1059 -0.2538
 1177WN      WN 5781   0.943   5.185  12.567  0.0627 -0.1158  0.0792
 1178WN      WN 5782   2.107   0.264  15.187 -0.1294  0.0256  0.4199
 1179WN      WN 5783   4.384   5.414  13.940  0.0482  0.1456  0.1784
 1180WN      WN 5784   4.060   3.052   1.225  0.2535  0.0042  0.3325
 1181WN      WN 5785   0.131   4.256   1.254  0.1403 -0.0580 -0.0778
 1182WN      WN 5786   4.834   6.001   1.975  0.0233 -0.1881 -0.3765
 1183WN      WN 5787   6.940   7.562   0.407 -0.1667 -0.3255  0.0034
 1184WN      WN 5788   6.219   1.448   0.811  0.0099 -0.0130 -0.4345
 1185WN      WN 5789   6.994   3.802   2.619 -0.1361 -0.0246  0.1835
 1186WN      WN 5790   2.768   5.738   3.485 -0.0329 -0.2416 -0.2770
 1187WN      WN 5791   5.454   4.210   3.492  0.1998  0.1251 -0.0685
 1188WN      WN 5792   7.161   7.213   2.171  0.1294 -0.1666 -0.2813
 1189WN      WN 5793   7.597   1.700   2.657 -0.2400  0.0515  0.0267
 1190WN      WN 5794   5.683   4.641  13.617  0.2735  0.3303  0.1182
 1191WN      WN 5795   1.977   6.868  13.342  0.0319 -0.0954 -0.0437
[truncated: 246,362 more chars]
