# Supplementary material for: Free energies of membrane stalk formation from a lipidomics perspective
Source: Nat Commun. 2021 Nov 15;12:6594. doi: 10.1038/s41467-021-26924-2 (PMC8593120; doi:10.1038/s41467-021-26924-2)
Supplement: Supplementary file 4 — Source Data [file 41467_2021_26924_MOESM4_ESM.zip › SI_data/Fig_S5/inner-flat/22water-per-nm2.gro]

Membrane with PIPC DPPC POPC DPSM PAPI PAPS POPE PUPE OAPE CHOL (24 4 8 4 4 58 4 24 8 98)
 9986
    1PIPC   NC3    1  -0.187   2.113   7.479  0.0111 -0.0405 -0.0419
    1PIPC   PO4    2   0.224   2.246   7.460  0.3352 -0.0227 -0.0231
    1PIPC   GL1    3   0.464   2.197   7.078 -0.0028 -0.3582 -0.0616
    1PIPC   GL2    4   0.511   2.328   6.866 -0.2158 -0.1722 -0.2505
    1PIPC   C1A    5   0.902   1.941   7.019  0.0507  0.0458 -0.0521
    1PIPC   D2A    6   1.203   1.938   6.683 -0.1452  0.1149 -0.1246
    1PIPC   D3A    7   0.892   1.863   6.411 -0.4914 -0.0694  0.4557
    1PIPC   C4A    8   0.897   1.733   6.064 -0.1241 -0.0026  0.0513
    1PIPC   C1B    9   0.458   2.279   6.358  0.4269  0.0589 -0.0895
    1PIPC   C2B   10   0.541   2.085   6.116 -0.0744  0.1981  0.0929
    1PIPC   C3B   11   0.633   2.139   5.708 -0.0809 -0.0475  0.1249
    1PIPC   C4B   12   0.706   2.167   5.273 -0.0230  0.2725  0.1381
    2PIPC   NC3   13   2.725   5.092   7.502 -0.2684  0.0477 -0.0384
    2PIPC   PO4   14   2.307   4.981   7.459  0.0181 -0.0887  0.2353
    2PIPC   GL1   15   1.943   4.957   7.095  0.2190  0.2047  0.3458
    2PIPC   GL2   16   1.625   5.061   7.058 -0.3030  0.0862  0.2694
    2PIPC   C1A   17   1.701   4.703   6.694 -0.3767  0.2556  0.1816
    2PIPC   D2A   18   1.792   4.729   6.230  0.1994  0.1026 -0.1164
    2PIPC   D3A   19   1.812   4.427   5.879 -0.2114  0.1000  0.0926
    2PIPC   C4A   20   1.725   4.579   5.479 -0.0440  0.0221 -0.0622
    2PIPC   C1B   21   1.751   5.252   6.564  0.0782 -0.0382  0.2533
    2PIPC   C2B   22   1.628   5.322   6.136  0.1517  0.2961  0.2089
    2PIPC   C3B   23   1.642   5.034   5.854 -0.2489 -0.2463 -0.2782
    2PIPC   C4B   24   1.404   4.768   5.872 -0.2790  0.1197 -0.0823
    3PIPC   NC3   25   0.500   2.452   7.815 -0.0850 -0.1190  0.4779
    3PIPC   PO4   26   0.547   2.647   7.385  0.1366 -0.0149  0.2205
    3PIPC   GL1   27   0.622   2.819   6.918  0.0744 -0.3294 -0.1615
    3PIPC   GL2   28   0.580   3.258   6.855  0.3264 -0.1691  0.1738
    3PIPC   C1A   29   0.492   2.755   6.478 -0.0200  0.0656  0.0376
    3PIPC   D2A   30   0.515   2.751   6.078  0.4059  0.1456  0.0140
    3PIPC   D3A   31   0.200   2.548   5.918  0.0683 -0.5016  0.0607
    3PIPC   C4A   32   0.159   2.151   5.882  0.1923 -0.3811 -0.0386
    3PIPC   C1B   33   0.511   3.251   6.399  0.1865  0.2798  0.3474
    3PIPC   C2B   34   0.304   3.201   6.116 -0.1386 -0.1725  0.2184
    3PIPC   C3B   35  -0.097   3.142   6.000  0.0560  0.3199  0.0288
    3PIPC   C4B   36  -0.492   3.088   6.216  0.0832 -0.3354  0.2705
    4PIPC   NC3   37   3.873   7.471   7.278 -0.1805  0.0505  0.0970
    4PIPC   PO4   38   3.985   7.135   7.423 -0.1640 -0.2687  0.4955
    4PIPC   GL1   39   4.098   7.144   6.928  0.1742 -0.1587 -0.1675
    4PIPC   GL2   40   4.257   7.413   6.863  0.1009  0.0884 -0.0733
    4PIPC   C1A   41   4.114   6.983   6.489  0.1125 -0.4506  0.4504
    4PIPC   D2A   42   4.179   6.577   6.174 -0.0724 -0.1585  0.1430
    4PIPC   D3A   43   3.938   6.280   6.156  0.2983  0.1833  0.0464
    4PIPC   C4A   44   4.273   6.021   6.247  0.2646 -0.1425  0.1512
    4PIPC   C1B   45   4.059   7.481   6.525  0.1083  0.1627  0.1475
    4PIPC   C2B   46   4.095   7.586   6.117  0.0326  0.1136  0.1928
    4PIPC   C3B   47   4.314   7.443   5.817  0.2535 -0.1559 -0.1161
    4PIPC   C4B   48   4.574   7.421   5.489  0.2760  0.0888  0.2801
    5PIPC   NC3   49   2.320   3.116   7.416  0.0149  0.0902  0.0501
    5PIPC   PO4   50   1.843   3.167   7.489 -0.0998  0.0321  0.1738
    5PIPC   GL1   51   1.971   2.923   7.119 -0.0357 -0.0715  0.1200
    5PIPC   GL2   52   1.977   3.038   6.756  0.1693 -0.4796 -0.0580
    5PIPC   C1A   53   1.867   2.591   6.797  0.1609  0.1104 -0.2262
    5PIPC   D2A   54   1.719   2.240   6.813 -0.0812 -0.2941 -0.2157
    5PIPC   D3A   55   1.490   2.274   6.409 -0.1625  0.7051 -0.1598
    5PIPC   C4A   56   1.639   2.341   5.887  0.3184  0.1790 -0.2815
    5PIPC   C1B   57   2.330   2.989   6.398  0.1446  0.3140  0.4897
    5PIPC   C2B   58   2.414   3.153   5.974 -0.1143 -0.2220 -0.1599
    5PIPC   C3B   59   2.290   3.297   5.481 -0.5520 -0.3734  0.1222
    5PIPC   C4B   60   2.173   3.728   5.340  0.0958 -0.0365  0.1067
    6PIPC   NC3   61   5.788   5.531   7.366  0.3021 -0.0413 -0.2880
    6PIPC   PO4   62   5.959   5.133   7.156 -0.0244  0.0308 -0.2555
    6PIPC   GL1   63   6.110   4.798   6.889  0.0594  0.1117 -0.2169
    6PIPC   GL2   64   6.424   4.856   6.852 -0.1170  0.0818  0.0791
    6PIPC   C1A   65   6.067   4.504   6.588  0.0631 -0.0849  0.0667
    6PIPC   D2A   66   6.034   4.056   6.387  0.2685 -0.1208 -0.0837
    6PIPC   D3A   67   6.303   4.387   6.180  0.0079  0.0015  0.1749
    6PIPC   C4A   68   6.387   4.333   5.709 -0.0448 -0.1103  0.0311
    6PIPC   C1B   69   6.390   4.846   6.396  0.1305  0.1824  0.1814
    6PIPC   C2B   70   6.528   4.819   5.979  0.0459  0.2191  0.0212
    6PIPC   C3B   71   6.632   4.815   5.536  0.0024 -0.2319  0.3483
    6PIPC   C4B   72   6.751   4.487   5.183 -0.0585  0.1373 -0.0167
    7PIPC   NC3   73   7.378   5.443   7.001  0.0883 -0.0130 -0.0783
    7PIPC   PO4   74   7.609   5.085   6.960  0.4725  0.2573  0.0435
    7PIPC   GL1   75   7.463   5.094   6.555  0.0892  0.2174 -0.3471
    7PIPC   GL2   76   7.461   4.720   6.596 -0.0617  0.1981 -0.0566
    7PIPC   C1A   77   7.336   5.202   6.054  0.3143  0.0834  0.5591
    7PIPC   D2A   78   7.580   5.342   5.791 -0.0020 -0.0677  0.1481
    7PIPC   D3A   79   7.823   5.380   5.407  0.0757  0.0850 -0.0576
    7PIPC   C4A   80   7.637   5.017   5.318 -0.1879 -0.1540  0.0003
    7PIPC   C1B   81   7.609   4.794   6.078  0.0564  0.0181  0.2063
    7PIPC   C2B   82   7.447   4.766   5.741  0.2774 -0.0485 -0.0143
    7PIPC   C3B   83   7.112   4.847   5.394  0.0300  0.0393 -0.0418
    7PIPC   C4B   84   6.900   5.092   5.213  0.0882 -0.1871 -0.0227
    8PIPC   NC3   85   3.944   6.610   7.468 -0.1089  0.1245  0.4677
    8PIPC   PO4   86   3.690   6.752   7.103  0.0600  0.0871 -0.0826
    8PIPC   GL1   87   3.843   6.577   6.703  0.1621  0.3494 -0.1639
    8PIPC   GL2   88   3.744   6.739   6.423 -0.0586  0.1602 -0.0002
    8PIPC   C1A   89   3.970   6.110   6.635  0.0327 -0.0673 -0.2616
    8PIPC   D2A   90   3.797   5.842   6.423 -0.0852 -0.2029 -0.0397
    8PIPC   D3A   91   3.454   5.788   6.708 -0.0310 -0.2948 -0.2789
    8PIPC   C4A   92   3.095   5.599   6.638 -0.2732  0.0372 -0.0352
    8PIPC   C1B   93   3.592   6.614   6.003  0.1093 -0.3397 -0.2850
    8PIPC   C2B   94   3.820   6.649   5.625  0.1729  0.2252  0.0264
    8PIPC   C3B   95   4.186   6.472   5.439 -0.0615 -0.0743 -0.1044
    8PIPC   C4B   96   4.561   6.499   5.406 -0.1900 -0.1198 -0.0973
    9PIPC   NC3   97   3.624   4.867   7.479 -0.2213  0.0147  0.2582
    9PIPC   PO4   98   3.675   5.347   7.521 -0.0732 -0.1551 -0.2293
    9PIPC   GL1   99   3.785   5.278   7.150  0.3185  0.1644  0.1203
    9PIPC   GL2  100   3.893   5.034   7.049  0.0114 -0.0415  0.1069
    9PIPC   C1A  101   3.498   5.258   6.719  0.0158  0.2577  0.1307
    9PIPC   D2A  102   3.191   5.068   6.556 -0.1764  0.1468 -0.0816
    9PIPC   D3A  103   3.112   5.278   6.103  0.0301 -0.2909  0.0575
    9PIPC   C4A  104   2.974   5.031   5.829  0.1367 -0.1803  0.0294
    9PIPC   C1B  105   3.813   4.856   6.652 -0.2716 -0.1869  0.1507
    9PIPC   C2B  106   3.584   5.025   6.295 -0.0004  0.2757  0.2233
    9PIPC   C3B  107   3.512   5.531   6.216  0.0415 -0.1675  0.2261
    9PIPC   C4B  108   3.811   5.694   5.932  0.3131 -0.4390 -0.2044
   10PIPC   NC3  109   3.722   5.957   7.638 -0.1404  0.2857 -0.0368
   10PIPC   PO4  110   3.483   6.380   7.579 -0.0565  0.4971  0.3088
   10PIPC   GL1  111   3.323   6.092   7.366 -0.0684  0.3096  0.0731
   10PIPC   GL2  112   3.553   5.787   7.204  0.1488 -0.0015 -0.1981
   10PIPC   C1A  113   3.102   5.967   7.112  0.1426  0.1334  0.0423
   10PIPC   D2A  114   2.746   5.962   6.836  0.0005 -0.0372  0.1721
   10PIPC   D3A  115   2.866   6.045   6.409 -0.0162 -0.1344 -0.1366
   10PIPC   C4A  116   2.887   5.741   6.153  0.0099  0.4746 -0.0701
   10PIPC   C1B  117   3.852   5.698   6.942 -0.0618 -0.0567 -0.0280
   10PIPC   C2B  118   3.935   5.363   6.532  0.3556 -0.2297  0.0868
   10PIPC   C3B  119   4.035   5.258   6.176 -0.2284 -0.3090  0.2432
   10PIPC   C4B  120   4.140   4.930   5.800  0.0328 -0.3024  0.0186
   11PIPC   NC3  121   3.586   3.594   7.458  0.2177 -0.1633  0.3541
   11PIPC   PO4  122   3.597   3.947   7.279  0.0285  0.3031 -0.0148
   11PIPC   GL1  123   3.806   3.890   6.889 -0.1117  0.0946  0.2268
   11PIPC   GL2  124   3.842   4.169   6.751 -0.0926 -0.1064 -0.1313
   11PIPC   C1A  125   3.884   3.777   6.431  0.1127 -0.3762  0.3268
   11PIPC   D2A  126   4.178   3.843   6.176  0.3139 -0.0331 -0.1077
   11PIPC   D3A  127   4.625   4.072   6.174 -0.1019 -0.0167  0.1113
   11PIPC   C4A  128   4.738   4.324   5.827  0.0662  0.3107  0.1228
   11PIPC   C1B  129   3.908   4.340   6.406  0.2085  0.1293 -0.4590
   11PIPC   C2B  130   3.834   4.560   6.006  0.5385  0.1405 -0.4632
   11PIPC   C3B  131   3.620   4.946   5.757 -0.1982  0.0375  0.0816
   11PIPC   C4B  132   3.850   5.344   5.547 -0.1401  0.1112 -0.4599
   12PIPC   NC3  133   0.933   4.311   7.399 -0.0527  0.0091  0.1522
   12PIPC   PO4  134   1.134   3.926   7.309 -0.4024  0.0110 -0.2075
   12PIPC   GL1  135   0.908   4.055   6.988 -0.0361  0.1037  0.2049
   12PIPC   GL2  136   0.588   4.060   6.926  0.3944 -0.0513  0.4812
   12PIPC   C1A  137   1.030   4.171   6.544 -0.1446 -0.3208 -0.2142
   12PIPC   D2A  138   0.993   4.284   6.051 -0.0449  0.0106 -0.0307
   12PIPC   D3A  139   1.322   4.227   5.794  0.1281  0.2339  0.0877
   12PIPC   C4A  140   1.337   3.791   5.573 -0.1880 -0.2560  0.0592
   12PIPC   C1B  141   0.539   4.163   6.417 -0.0184  0.0323  0.0661
   12PIPC   C2B  142   0.526   4.053   5.967 -0.2722 -0.0272 -0.1709
   12PIPC   C3B  143   0.344   3.985   5.643  0.1773 -0.1461  0.0212
   12PIPC   C4B  144  -0.077   3.965   5.608  0.0744  0.0189 -0.0689
   13PIPC   NC3  145   6.013   5.315   3.069 -0.0635  0.0585 -0.2978
   13PIPC   PO4  146   6.247   5.612   3.152  0.2077 -0.0620 -0.0593
   13PIPC   GL1  147   6.311   5.524   3.564 -0.0634 -0.1755 -0.1294
   13PIPC   GL2  148   6.002   5.449   3.643 -0.2791  0.1906  0.2957
   13PIPC   C1A  149   6.395   5.292   3.945 -0.2377  0.3255  0.1760
   13PIPC   D2A  150   6.439   5.328   4.437 -0.2422  0.0166  0.1546
   13PIPC   D3A  151   6.203   5.012   4.644 -0.0075  0.1564  0.0589
   13PIPC   C4A  152   6.426   4.950   5.038 -0.2391  0.1883 -0.2526
   13PIPC   C1B  153   5.930   5.486   3.998 -0.0625  0.0166  0.1470
   13PIPC   C2B  154   5.824   5.342   4.354 -0.0962 -0.0795  0.2061
   13PIPC   C3B  155   5.846   5.324   4.803  0.1328  0.0849 -0.1909
   13PIPC   C4B  156   5.763   5.276   5.318  0.4127 -0.0418  0.1337
   14PIPC   NC3  157   6.405   0.878   3.562 -0.3166 -0.0070  0.2765
   14PIPC   PO4  158   6.102   0.520   3.496 -0.0658  0.1463 -0.0471
   14PIPC   GL1  159   6.187   0.512   3.891 -0.0456 -0.1947  0.0320
   14PIPC   GL2  160   5.958   0.160   3.898  0.1763 -0.0816 -0.2695
   14PIPC   C1A  161   6.023   0.743   4.218  0.0638  0.1317  0.1694
   14PIPC   D2A  162   5.748   1.093   4.339  0.1285 -0.1341 -0.2783
   14PIPC   D3A  163   5.752   0.752   4.642 -0.2351  0.0432  0.1620
   14PIPC   C4A  164   6.095   0.533   4.791 -0.3456  0.1798  0.2408
   14PIPC   C1B  165   5.824  -0.109   4.109  0.2436  0.1083  0.0524
   14PIPC   C2B  166   5.858  -0.373   4.444 -0.0349  0.0826 -0.1540
   14PIPC   C3B  167   5.549  -0.553   4.708  0.1357  0.2916 -0.0731
   14PIPC   C4B  168   5.326  -0.694   5.086 -0.0051  0.1263  0.0004
   15PIPC   NC3  169   6.448   1.725   3.689  0.1317  0.4441  0.0945
   15PIPC   PO4  170   6.613   1.338   3.602  0.0522 -0.0168 -0.2469
   15PIPC   GL1  171   6.412   1.204   3.927 -0.2568 -0.2163 -0.0545
   15PIPC   GL2  172   6.165   1.398   4.002  0.1805  0.0888  0.3417
   15PIPC   C1A  173   6.488   0.949   4.214 -0.0674  0.0004  0.6116
   15PIPC   D2A  174   6.370   0.882   4.583 -0.3035  0.0277 -0.1901
   15PIPC   D3A  175   6.565   0.498   4.634 -0.1058 -0.0043  0.0699
   15PIPC   C4A  176   6.474   0.176   4.829  0.1709  0.0018  0.1534
   15PIPC   C1B  177   6.174   1.353   4.431 -0.2155 -0.1271  0.1711
   15PIPC   C2B  178   6.414   1.415   4.794 -0.4403  0.0949 -0.0665
   15PIPC   C3B  179   6.691   1.589   4.968  0.0300 -0.1486 -0.1140
   15PIPC   C4B  180   7.112   1.475   4.904 -0.0921 -0.0045  0.0597
   16PIPC   NC3  181   1.119   2.863   3.287  0.1883  0.3638  0.1195
   16PIPC   PO4  182   0.843   3.190   3.392 -0.1972 -0.0359 -0.2394
   16PIPC   GL1  183   0.952   3.383   3.815 -0.1086 -0.0544  0.1403
   16PIPC   GL2  184   0.693   3.467   4.021  0.6231  0.0080  0.1296
   16PIPC   C1A  185   1.094   3.247   4.175  0.1213  0.3737  0.4936
   16PIPC   D2A  186   1.295   3.215   4.584 -0.1131  0.2329 -0.0427
   16PIPC   D3A  187   0.979   3.059   4.761  0.0209  0.0425 -0.1318
   16PIPC   C4A  188   0.928   3.169   5.122  0.0726  0.0153 -0.3286
   16PIPC   C1B  189   0.715   3.492   4.411  0.2543 -0.1791 -0.0815
   16PIPC   C2B  190   0.660   3.599   4.862 -0.0478  0.2473 -0.1193
   16PIPC   C3B  191   0.298   3.406   5.077 -0.1113  0.0482 -0.2245
   16PIPC   C4B  192  -0.005   3.618   5.301 -0.1650 -0.0788  0.3474
   17PIPC   NC3  193   6.717   7.913   3.028  0.2200 -0.1658 -0.0131
   17PIPC   PO4  194   7.048   8.095   3.292 -0.1820 -0.1008  0.3605
   17PIPC   GL1  195   7.013   7.910   3.726 -0.0508 -0.3384  0.2202
   17PIPC   GL2  196   7.384   7.994   3.747 -0.0778 -0.2220  0.0297
   17PIPC   C1A  197   7.137   7.821   4.136 -0.4169  0.3549  0.0056
   17PIPC   D2A  198   7.199   7.645   4.580 -0.0054 -0.1210 -0.0598
   17PIPC   D3A  199   6.780   7.501   4.869 -0.0217 -0.4649 -0.2440
   17PIPC   C4A  200   6.776   7.497   5.309 -0.0399 -0.2784 -0.0150
   17PIPC   C1B  201   7.596   7.710   4.048 -0.0025  0.3084 -0.0429
   17PIPC   C2B  202   7.607   7.365   4.541 -0.2055  0.0545 -0.1329
   17PIPC   C3B  203   7.381   7.356   4.938  0.1629 -0.1590  0.0758
   17PIPC   C4B  204   7.223   7.363   5.316 -0.1255 -0.1419  0.0274
   18PIPC   NC3  205   0.483   6.849   3.660 -0.0656 -0.0951 -0.4075
   18PIPC   PO4  206   0.728   6.422   3.470  0.3142  0.3277 -0.0743
   18PIPC   GL1  207   0.644   6.475   3.916 -0.0386 -0.0719  0.2881
   18PIPC   GL2  208   0.725   6.685   4.125 -0.0966 -0.0124 -0.3742
   18PIPC   C1A  209   0.425   6.314   4.265 -0.0422  0.1518 -0.0106
   18PIPC   D2A  210   0.140   6.362   4.515  0.0161 -0.1218  0.1128
   18PIPC   D3A  211   0.032   6.346   4.966 -0.1472 -0.1814 -0.0555
   18PIPC   C4A  212  -0.281   6.470   5.140 -0.0975  0.1698 -0.0595
   18PIPC   C1B  213   0.713   6.708   4.577 -0.1687  0.1425  0.1152
   18PIPC   C2B  214   0.470   6.840   4.927  0.1530  0.0302 -0.0940
   18PIPC   C3B  215   0.230   6.738   5.193  0.2306 -0.1437  0.0370
   18PIPC   C4B  216   0.064   6.776   5.634  0.4547  0.0842  0.0253
   19PIPC   NC3  217   4.323   5.289   3.377 -0.1781 -0.0005 -0.1370
   19PIPC   PO4  218   4.020   5.031   3.591 -0.1264  0.1098 -0.2548
   19PIPC   GL1  219   4.107   5.088   3.966  0.0871  0.2727  0.0044
   19PIPC   GL2  220   4.411   5.316   3.924  0.2898 -0.1399 -0.2569
   19PIPC   C1A  221   3.983   5.063   4.335  0.0284 -0.1350 -0.0812
   19PIPC   D2A  222   4.023   4.956   4.789  0.0867  0.1352 -0.1289
   19PIPC   D3A  223   3.616   4.988   4.847 -0.0269  0.0279 -0.2656
   19PIPC   C4A  224   3.526   5.079   5.271 -0.0833 -0.2081 -0.0018
   19PIPC   C1B  225   4.379   5.337   4.468  0.1350 -0.2797  0.0823
   19PIPC   C2B  226   4.423   5.293   4.947  0.1002  0.0406  0.0413
   19PIPC   C3B  227   4.215   5.001   5.227 -0.0265 -0.1713  0.1366
   19PIPC   C4B  228   3.905   4.822   5.395 -0.1276 -0.3197  0.0266
   20PIPC   NC3  229   3.656   3.746   3.702  0.0842 -0.0014 -0.0558
   20PIPC   PO4  230   3.335   3.847   3.822  0.1599 -0.0459  0.0867
   20PIPC   GL1  231   3.564   3.590   4.187  0.2775  0.0475  0.1304
   20PIPC   GL2  232   3.633   3.329   4.027  0.0703 -0.1676  0.0689
   20PIPC   C1A  233   3.580   3.519   4.712  0.0685  0.0651  0.3162
   20PIPC   D2A  234   3.471   3.798   5.103 -0.0560 -0.0022  0.0426
   20PIPC   D3A  235   3.770   3.696   5.259  0.1098 -0.1273 -0.4655
   20PIPC   C4A  236   3.953   3.683   5.747 -0.0207  0.0258 -0.2485
   20PIPC   C1B  237   3.699   3.053   4.472 -0.0408  0.0583  0.0998
   20PIPC   C2B  238   3.757   3.118   4.847 -0.3785  0.2458 -0.0068
   20PIPC   C3B  239   4.154   3.248   5.174  0.0509  0.1038  0.0578
   20PIPC   C4B  240   4.412   3.607   5.346 -0.2565 -0.0182 -0.1255
   21PIPC   NC3  241   4.655   1.210   3.264  0.0474 -0.0063  0.1601
   21PIPC   PO4  242   4.181   1.334   3.459 -0.0427  0.0047 -0.1143
   21PIPC   GL1  243   3.974   1.506   3.729 -0.0209  0.1482  0.0380
   21PIPC   GL2  244   4.027   1.773   3.935  0.1716 -0.1723 -0.3890
   21PIPC   C1A  245   3.561   1.684   3.898  0.1552  0.2771 -0.1144
   21PIPC   D2A  246   3.236   1.511   4.081  0.4476 -0.2044 -0.3012
   21PIPC   D3A  247   3.267   1.201   4.430 -0.2413  0.0500 -0.0077
   21PIPC   C4A  248   2.863   0.975   4.513  0.1728 -0.2691  0.1744
   21PIPC   C1B  249   3.942   1.871   4.437  0.0138  0.2209  0.0915
   21PIPC   C2B  250   3.912   2.000   4.886 -0.1372  0.1181 -0.0752
   21PIPC   C3B  251   4.069   1.823   5.187  0.1594 -0.1501 -0.0574
   21PIPC   C4B  252   4.392   1.975   5.330 -0.0152 -0.3466  0.0482
   22PIPC   NC3  253   0.833   4.727   3.128 -0.1043 -0.2753 -0.0933
   22PIPC   PO4  254   0.475   4.480   3.207 -0.0261 -0.0143 -0.0206
   22PIPC   GL1  255   0.675   4.704   3.637  0.0108 -0.0407  0.4126
   22PIPC   GL2  256   0.969   4.776   3.637  0.1711 -0.3147  0.0199
   22PIPC   C1A  257   0.567   5.114   3.609 -0.1207  0.2878 -0.1669
   22PIPC   D2A  258   0.717   5.507   3.520  0.2757  0.0909 -0.3578
   22PIPC   D3A  259   0.664   5.980   3.715  0.3251  0.2093 -0.1862
   22PIPC   C4A  260   0.727   5.868   4.092  0.1273  0.0119 -0.4883
   22PIPC   C1B  261   0.957   5.104   3.976 -0.1492  0.0872 -0.0394
   22PIPC   C2B  262   0.889   5.096   4.425 -0.1045  0.1259  0.1302
   22PIPC   C3B  263   0.843   5.016   4.926  0.3037 -0.2470  0.0237
   22PIPC   C4B  264   0.820   5.113   5.437  0.1259  0.0157 -0.1498
   23PIPC   NC3  265   5.514   3.829   3.460 -0.0942 -0.1679 -0.1400
   23PIPC   PO4  266   5.524   3.480   3.672 -0.1128 -0.0011  0.0334
   23PIPC   GL1  267   5.470   3.347   4.028  0.0054  0.0296  0.2252
   23PIPC   GL2  268   5.648   2.995   3.918 -0.1851  0.1381 -0.3392
   23PIPC   C1A  269   5.353   3.423   4.472 -0.0122  0.0052 -0.0343
   23PIPC   D2A  270   5.450   3.466   4.848 -0.1109 -0.2050  0.1020
   23PIPC   D3A  271   5.345   3.049   4.973  0.0841 -0.1242  0.0979
   23PIPC   C4A  272   5.234   2.866   5.390  0.0518 -0.2182  0.1431
   23PIPC   C1B  273   5.916   3.170   4.223  0.0387 -0.1206  0.0039
   23PIPC   C2B  274   6.002   3.450   4.674 -0.2655 -0.2025 -0.0576
   23PIPC   C3B  275   5.852   3.664   5.042 -0.2205 -0.0018 -0.3040
   23PIPC   C4B  276   5.949   3.736   5.469  0.0362  0.0096 -0.3780
   24PIPC   NC3  277   2.248   7.261   3.598  0.1119  0.4905 -0.0893
   24PIPC   PO4  278   2.517   7.508   3.458  0.1150 -0.3232  0.2861
   24PIPC   GL1  279   2.557   7.520   3.945  0.2016 -0.2183 -0.0271
   24PIPC   GL2  280   2.298   7.702   4.079 -0.0358  0.2571 -0.3535
   24PIPC   C1A  281   2.836   7.247   4.178  0.0173  0.0284  0.2925
   24PIPC   D2A  282   3.047   6.964   4.530 -0.0056  0.0501 -0.1397
   24PIPC   D3A  283   2.676   7.181   4.646 -0.0582  0.3242 -0.2848
   24PIPC   C4A  284   2.499   7.558   4.573 -0.2239 -0.1544 -0.0118
   24PIPC   C1B  285   2.281   7.124   4.257 -0.3032 -0.2584 -0.0242
   24PIPC   C2B  286   2.097   7.161   4.647 -0.1178  0.0729  0.0729
   24PIPC   C3B  287   2.243   6.996   4.997  0.1745 -0.3255 -0.2525
   24PIPC   C4B  288   2.234   6.966   5.380 -0.0004 -0.2077 -0.3123
   25DPPC   NC3  289   0.334   5.565   7.047 -0.0166 -0.3525 -0.3058
   25DPPC   PO4  290  -0.022   5.837   7.128  0.1603  0.0953  0.0442
   25DPPC   GL1  291   0.050   5.748   6.645 -0.1817  0.2546  0.0841
   25DPPC   GL2  292   0.363   5.848   6.564 -0.1144 -0.0644  0.1692
   25DPPC   C1A  293  -0.149   5.635   6.245 -0.0658 -0.0652  0.1678
   25DPPC   C2A  294  -0.126   5.828   5.842  0.4186 -0.0460  0.1543
   25DPPC   C3A  295  -0.186   5.886   5.397 -0.0690  0.1028  0.0645
   25DPPC   C4A  296   0.238   5.956   5.196  0.1909 -0.0588  0.0964
   25DPPC   C1B  297   0.300   5.798   6.134 -0.2499 -0.2218 -0.3277
   25DPPC   C2B  298   0.327   5.553   5.770  0.0522 -0.0383 -0.2207
   25DPPC   C3B  299   0.570   5.557   5.441  0.0161  0.0560 -0.0906
   25DPPC   C4B  300   1.049   5.504   5.251 -0.4153  0.0074 -0.1604
   26DPPC   NC3  301   2.101   2.529   7.405 -0.0388  0.2262 -0.0070
   26DPPC   PO4  302   2.433   2.693   7.163  0.0234  0.0394 -0.3299
   26DPPC   GL1  303   2.715   2.743   6.878 -0.0395  0.0559 -0.1006
   26DPPC   GL2  304   2.533   2.665   6.674 -0.1477 -0.3704  0.0867
   26DPPC   C1A  305   3.034   2.629   6.623 -0.1407 -0.0778  0.0686
   26DPPC   C2A  306   3.098   2.450   6.226 -0.0747  0.2697  0.1195
   26DPPC   C3A  307   2.921   2.144   5.954 -0.1388  0.2015  0.0069
   26DPPC   C4A  308   2.683   2.187   5.595 -0.2606 -0.0344 -0.1002
   26DPPC   C1B  309   2.664   2.654   6.294  0.2873  0.3596  0.0435
   26DPPC   C2B  310   2.650   2.512   5.952  0.1163 -0.3126 -0.2270
   26DPPC   C3B  311   2.914   2.619   5.563 -0.1540 -0.0778 -0.0444
   26DPPC   C4B  312   3.178   2.195   5.471  0.2144 -0.2320 -0.1288
   27DPPC   NC3  313   1.427   6.587   3.450 -0.0015 -0.1157  0.0188
   27DPPC   PO4  314   1.807   6.819   3.482 -0.0491 -0.0246 -0.0669
   27DPPC   GL1  315   1.730   6.978   3.832 -0.0515  0.0013 -0.1206
   27DPPC   GL2  316   1.379   6.938   4.048 -0.1779 -0.0628  0.1451
   27DPPC   C1A  317   1.796   6.886   4.276 -0.2063 -0.2098  0.0312
   27DPPC   C2A  318   2.133   6.636   4.551  0.2214  0.1251  0.2436
   27DPPC   C3A  319   2.232   6.462   4.951  0.0931  0.2487 -0.0144
   27DPPC   C4A  320   1.975   6.517   5.330 -0.0064  0.2597 -0.0963
   27DPPC   C1B  321   1.289   6.657   4.440  0.2360 -0.2180  0.4245
   27DPPC   C2B  322   1.149   6.572   4.857 -0.1499  0.2689 -0.1362
   27DPPC   C3B  323   0.806   6.599   5.169  0.2888 -0.0375 -0.1733
   27DPPC   C4B  324   0.517   6.351   5.348  0.1650  0.0738 -0.2550
   28DPPC   NC3  325   6.008   7.511   2.825  0.3179 -0.1978  0.1419
   28DPPC   PO4  326   5.888   7.384   3.255 -0.0184 -0.0342  0.0885
   28DPPC   GL1  327   5.992   7.343   3.727 -0.1516  0.0247 -0.5063
   28DPPC   GL2  328   5.763   7.084   3.841  0.1978 -0.1128 -0.0393
   28DPPC   C1A  329   6.235   7.317   4.043 -0.1880  0.1865  0.1326
   28DPPC   C2A  330   6.338   7.457   4.373 -0.0985  0.1405 -0.3571
   28DPPC   C3A  331   6.263   7.489   4.828 -0.0192  0.1148 -0.0023
   28DPPC   C4A  332   5.798   7.652   4.951 -0.1620 -0.1949  0.2514
   28DPPC   C1B  333   5.656   7.050   4.241  0.1927 -0.1358 -0.2469
   28DPPC   C2B  334   5.364   6.843   4.460  0.0413 -0.2613  0.2448
   28DPPC   C3B  335   4.943   6.640   4.564 -0.0889 -0.1293  0.0158
   28DPPC   C4B  336   4.552   6.635   4.890  0.0041 -0.0271 -0.0250
   29POPC   NC3  337   1.093   3.436   7.387  0.1426  0.0319 -0.2696
   29POPC   PO4  338   0.863   3.031   7.344 -0.2767  0.1802  0.0016
   29POPC   GL1  339   1.114   2.960   6.860 -0.4835  0.2684  0.3032
   29POPC   GL2  340   0.923   2.998   6.598 -0.2228  0.3022  0.0040
   29POPC   C1A  341   1.309   2.716   6.491  0.2204 -0.1362  0.2044
   29POPC   D2A  342   1.391   2.778   5.993 -0.0931 -0.1109  0.2342
   29POPC   C3A  343   1.663   3.013   5.798  0.2636 -0.2958  0.1636
   29POPC   C4A  344   1.812   3.081   5.374  0.0952  0.3704  0.1494
   29POPC   C1B  345   0.955   3.024   6.200 -0.1018  0.1049  0.0220
   29POPC   C2B  346   0.758   3.133   5.834 -0.2447 -0.0278  0.1062
   29POPC   C3B  347   0.820   2.899   5.544  0.0945 -0.0983 -0.1394
   29POPC   C4B  348   0.638   2.618   5.566 -0.2355 -0.0304 -0.0221
   30POPC   NC3  349   6.361   3.453   7.708  0.4272  0.1629  0.1250
   30POPC   PO4  350   6.653   3.479   7.471 -0.2002 -0.1096  0.0637
   30POPC   GL1  351   6.637   3.588   7.069  0.0516 -0.1339  0.1213
   30POPC   GL2  352   6.753   3.885   6.927 -0.3423 -0.0849  0.4179
   30POPC   C1A  353   6.786   3.392   6.721  0.1375 -0.0883  0.2005
   30POPC   D2A  354   6.806   3.273   6.296  0.3147  0.0030 -0.0080
   30POPC   C3A  355   7.031   3.484   6.063 -0.2608 -0.2963 -0.0486
   30POPC   C4A  356   7.379   3.631   5.750  0.2075  0.1608  0.1108
   30POPC   C1B  357   6.994   3.763   6.505 -0.1395  0.0148 -0.0316
   30POPC   C2B  358   7.017   3.961   6.163 -0.0410 -0.0544 -0.1410
   30POPC   C3B  359   6.959   3.929   5.687  0.1338  0.0525  0.0026
   30POPC   C4B  360   6.728   3.989   5.228  0.2534  0.1089  0.2116
   31POPC   NC3  361   3.331   7.986   7.731 -0.0631  0.0779 -0.1067
   31POPC   PO4  362   3.463   7.951   7.333 -0.0828 -0.1983  0.0452
   31POPC   GL1  363   3.544   7.922   6.804  0.1078 -0.3025 -0.0473
   31POPC   GL2  364   3.643   7.672   6.691 -0.1771  0.1418 -0.0226
   31POPC   C1A  365   3.286   7.961   6.550  0.0801 -0.2274  0.0236
   31POPC   D2A  366   3.325   8.044   6.132 -0.1173 -0.1811  0.1603
   31POPC   C3A  367   3.322   8.035   5.731 -0.2712  0.1956  0.1570
   31POPC   C4A  368   3.452   7.731   5.461 -0.0452 -0.0807  0.0986
   31POPC   C1B  369   3.663   7.714   6.279  0.0367  0.3719 -0.0121
   31POPC   C2B  370   3.603   7.673   5.938  0.3829 -0.2023  0.0609
   31POPC   C3B  371   3.651   7.329   5.624  0.1037 -0.1688 -0.1477
   31POPC   C4B  372   3.378   6.987   5.729  0.1392  0.0005 -0.0354
   32POPC   NC3  373   4.688   1.313   7.909 -0.2291  0.0320  0.1611
   32POPC   PO4  374   4.578   1.678   7.518  0.0068  0.0450 -0.0327
   32POPC   GL1  375   4.720   1.574   7.109 -0.0788 -0.0050  0.5207
   32POPC   GL2  376   4.631   1.268   6.989  0.1331  0.1687  0.0305
   32POPC   C1A  377   4.738   1.644   6.619  0.1078  0.0468 -0.0403
   32POPC   D2A  378   4.725   1.629   6.173 -0.1612  0.0215  0.0424
   32POPC   C3A  379   4.680   1.938   5.927  0.1614  0.1123 -0.0618
   32POPC   C4A  380   4.573   2.381   5.805 -0.1396 -0.1954 -0.3037
   32POPC   C1B  381   4.475   1.144   6.597 -0.1384 -0.1405  0.0232
   32POPC   C2B  382   4.131   1.363   6.275  0.2660  0.1999  0.2269
   32POPC   C3B  383   3.857   1.444   5.877  0.3203 -0.1991  0.0694
   32POPC   C4B  384   3.748   1.518   5.414 -0.1695 -0.0167 -0.1216
   33POPC   NC3  385   1.651   2.162   3.540  0.0989  0.0724  0.2242
   33POPC   PO4  386   1.913   1.922   3.748 -0.0900 -0.0470  0.1911
   33POPC   GL1  387   1.945   1.947   4.188 -0.0333  0.1757 -0.2510
   33POPC   GL2  388   1.599   1.796   4.139  0.3262  0.0123  0.1685
   33POPC   C1A  389   1.987   1.863   4.670 -0.0685  0.0729  0.2552
   33POPC   D2A  390   1.930   1.932   5.045 -0.4058 -0.2342 -0.3978
   33POPC   C3A  391   2.122   2.245   5.273  0.1884  0.4190  0.0399
   33POPC   C4A  392   2.229   2.273   5.717  0.0129  0.1762 -0.1168
   33POPC   C1B  393   1.623   1.589   4.547 -0.0293 -0.0720 -0.0140
   33POPC   C2B  394   1.492   1.638   5.011 -0.1983 -0.2768 -0.0370
   33POPC   C3B  395   1.257   1.661   5.373  0.5454  0.2485 -0.0981
   33POPC   C4B  396   0.891   1.722   5.489  0.1410 -0.0232  0.2237
   34POPC   NC3  397   7.704   0.620   3.916  0.0088  0.0189 -0.0257
   34POPC   PO4  398   7.539   1.022   4.065  0.0655  0.3044  0.1908
   34POPC   GL1  399   7.407   0.996   4.510  0.0173  0.0339  0.0432
   34POPC   GL2  400   7.343   1.150   4.640 -0.0710 -0.0463 -0.3803
   34POPC   C1A  401   7.160   0.671   4.786 -0.0873 -0.4401 -0.2405
   34POPC   D2A  402   7.020   0.242   4.806  0.1469 -0.2859 -0.0983
   34POPC   C3A  403   6.916   0.253   5.127 -0.0608  0.0871  0.0491
   34POPC   C4A  404   6.974   0.571   5.319 -0.0098  0.1823  0.1042
   34POPC   C1B  405   7.365   1.114   5.094  0.2684  0.1483 -0.0396
   34POPC   C2B  406   7.680   1.102   5.266 -0.0941 -0.1557 -0.1558
   34POPC   C3B  407   7.901   1.129   5.581  0.0333  0.1843 -0.1024
   34POPC   C4B  408   8.219   0.963   5.905  0.0814  0.0414  0.1593
   35POPC   NC3  409   2.931   2.072   2.873 -0.0445 -0.2679  0.0601
   35POPC   PO4  410   2.832   1.797   3.202  0.1474 -0.5584 -0.0253
   35POPC   GL1  411   2.834   1.987   3.624 -0.1762  0.1969 -0.0578
   35POPC   GL2  412   2.670   2.092   3.886  0.0208 -0.0018 -0.2075
   35POPC   C1A  413   3.215   2.074   3.885 -0.0824 -0.2563 -0.0034
   35POPC   D2A  414   3.437   2.076   4.270 -0.1001  0.1333 -0.0036
   35POPC   C3A  415   3.464   1.700   4.504  0.0786 -0.1023  0.0240
   35POPC   C4A  416   3.719   1.402   4.777 -0.1667 -0.3031  0.0793
   35POPC   C1B  417   2.943   2.104   4.289 -0.0399  0.0664 -0.0581
   35POPC   C2B  418   3.106   2.145   4.700 -0.3986 -0.2319  0.1825
   35POPC   C3B  419   3.498   2.257   5.014  0.1042  0.2172 -0.2678
   35POPC   C4B  420   3.672   2.102   5.461  0.0020 -0.2614  0.2462
   36POPC   NC3  421   7.070   5.806   2.593  0.1393 -0.1321  0.1736
   36POPC   PO4  422   7.256   5.672   3.060  0.3722  0.1482 -0.0026
   36POPC   GL1  423   7.356   5.455   3.438 -0.1407  0.3171  0.1451
   36POPC   GL2  424   7.601   5.751   3.533 -0.0374 -0.1488  0.2897
   36POPC   C1A  425   7.326   5.458   3.863  0.0988 -0.0949  0.0916
   36POPC   D2A  426   7.382   5.669   4.305  0.1744  0.1422  0.4225
   36POPC   C3A  427   7.171   5.740   4.677  0.1974 -0.1786 -0.0956
   36POPC   C4A  428   7.229   5.932   5.032  0.1180 -0.0282  0.4268
   36POPC   C1B  429   7.628   5.900   3.856  0.2710  0.2101 -0.2495
   36POPC   C2B  430   8.006   5.841   4.267  0.0102 -0.0228 -0.1038
   36POPC   C3B  431   8.110   5.905   4.667  0.0357 -0.0108  0.4117
   36POPC   C4B  432   8.295   6.339   4.854 -0.0778 -0.1602 -0.2192
   37DPSM   NC3  433   4.138  -0.468   7.849  0.1524 -0.2478 -0.5861
   37DPSM   PO4  434   4.410  -0.332   7.514  0.0108  0.4726  0.0889
   37DPSM   AM1  435   4.293  -0.036   7.260  0.0863  0.0730  0.2941
   37DPSM   AM2  436   4.445   0.258   7.352 -0.0898  0.1446 -0.0995
   37DPSM   T1A  437   4.073   0.109   6.918  0.1142 -0.0489 -0.0649
   37DPSM   C2A  438   4.015   0.281   6.470 -0.0235 -0.0293 -0.2777
   37DPSM   C3A  439   3.937   0.278   5.972  0.0431  0.1729  0.1696
   37DPSM   C1B  440   4.324   0.555   6.903 -0.2085  0.1880  0.1743
   37DPSM   C2B  441   4.217   0.727   6.623 -0.1423  0.0404  0.0216
   37DPSM   C3B  442   4.118   0.657   6.208  0.1264  0.2432 -0.1285
   37DPSM   C4B  443   4.011   0.948   5.928  0.0442 -0.2399  0.2944
   38DPSM   NC3  444   7.338   8.355   7.105 -0.1865 -0.1219 -0.2295
   38DPSM   PO4  445   7.224   8.143   7.441 -0.0205  0.0578  0.1133
   38DPSM   AM1  446   7.321   7.890   7.065  0.1195  0.2261 -0.0880
   38DPSM   AM2  447   7.035   7.660   7.081  0.0229  0.1439  0.2528
   38DPSM   T1A  448   7.542   7.864   6.744 -0.1213  0.0579 -0.2196
   38DPSM   C2A  449   7.761   7.787   6.330 -0.3554  0.2883 -0.1230
   38DPSM   C3A  450   7.773   7.544   5.931 -0.1285  0.0253 -0.1005
   38DPSM   C1B  451   6.966   7.656   6.738 -0.0385  0.2101  0.0343
   38DPSM   C2B  452   6.878   7.393   6.360 -0.1517  0.3815 -0.1749
   38DPSM   C3B  453   7.176   7.168   6.189  0.2999 -0.1776 -0.1893
   38DPSM   C4B  454   7.455   7.204   5.802 -0.2257 -0.1249 -0.0866
   39DPSM   NC3  455   0.143   3.957   3.326 -0.1780  0.2794 -0.0174
   39DPSM   PO4  456   0.202   3.543   3.207  0.0592 -0.0317  0.3593
   39DPSM   AM1  457   0.256   3.550   3.708  0.0291  0.0179  0.3593
   39DPSM   AM2  458   0.525   3.697   3.568 -0.0475 -0.0658  0.1157
   39DPSM   T1A  459   0.168   3.623   4.131  0.2807 -0.1840 -0.3463
   39DPSM   C2A  460   0.223   3.485   4.547  0.0077  0.0155  0.0567
   39DPSM   C3A  461   0.155   3.809   4.866 -0.3146 -0.0394  0.0640
   39DPSM   C1B  462   0.901   3.900   3.785 -0.1006  0.1974 -0.4135
   39DPSM   C2B  463   0.949   4.288   3.860  0.1010  0.0816 -0.2124
   39DPSM   C3B  464   0.828   4.639   4.112 -0.0463  0.0154 -0.2153
   39DPSM   C4B  465   0.524   4.967   4.132  0.0193 -0.2321  0.0379
   40DPSM   NC3  466   7.058   3.414   3.013  0.2130  0.0398  0.1585
   40DPSM   PO4  467   7.126   3.887   3.076 -0.1216 -0.1582 -0.2092
   40DPSM   AM1  468   7.510   3.713   3.399  0.1397 -0.4564 -0.2286
   40DPSM   AM2  469   7.596   3.380   3.496  0.1978 -0.1520 -0.3362
   40DPSM   T1A  470   7.715   4.022   3.782  0.2600 -0.0293 -0.0247
   40DPSM   C2A  471   7.810   4.156   4.178 -0.2268  0.2002 -0.0382
   40DPSM   C3A  472   7.826   4.312   4.641  0.1519 -0.0677  0.0813
   40DPSM   C1B  473   7.408   3.559   3.897  0.2980 -0.3710 -0.0362
   40DPSM   C2B  474   7.458   3.579   4.369  0.0389 -0.2577 -0.0580
   40DPSM   C3B  475   7.512   3.699   4.763  0.5439 -0.1816  0.0729
   40DPSM   C4B  476   7.512   4.077   5.008 -0.4738  0.3199  0.1764
   41PAPI    C1  477   6.511   1.550   7.625  0.1064 -0.2668 -0.3139
   41PAPI    C2  478   6.845   1.379   7.763  0.2055  0.2001  0.0522
   41PAPI    C3  479   6.545   1.462   8.014 -0.0179  0.1667 -0.1993
   41PAPI   PO4  480   6.417   1.413   7.463  0.2344 -0.3037 -0.0259
   41PAPI   GL1  481   6.208   1.243   7.114 -0.0290  0.0395 -0.1414
   41PAPI   GL2  482   6.523   1.303   6.933 -0.0341  0.2253 -0.1775
   41PAPI   D1A  483   5.811   1.143   7.028 -0.1123  0.0526  0.1081
   41PAPI   D2A  484   5.673   1.554   6.764  0.3849  0.3364  0.0357
   41PAPI   D3A  485   6.077   1.613   6.706 -0.0033  0.0275  0.2973
   41PAPI   D4A  486   6.239   1.891   6.543  0.1202 -0.0041  0.2884
   41PAPI   C5A  487   6.273   1.949   6.093  0.4179  0.0457  0.0438
   41PAPI   C1B  488   6.684   1.089   6.576  0.4445 -0.2043 -0.1298
   41PAPI   C2B  489   6.700   1.182   6.192 -0.0681  0.2356  0.3145
   41PAPI   C3B  490   6.817   1.322   5.777 -0.1177  0.0687 -0.0290
   41PAPI   C4B  491   6.859   1.231   5.381 -0.1623  0.3107  0.1578
   42PAPI    C1  492   3.367   2.129   7.813 -0.1271 -0.0945 -0.0747
   42PAPI    C2  493   3.457   2.257   8.181  0.1981 -0.0986 -0.1503
   42PAPI    C3  494   3.172   1.982   8.129 -0.1339  0.1976  0.0604
   42PAPI   PO4  495   3.612   2.076   7.677  0.0807 -0.0468 -0.1725
   42PAPI   GL1  496   3.923   2.187   7.463 -0.1959  0.1046  0.0899
   42PAPI   GL2  497   3.803   2.040   7.202  0.0851 -0.1468  0.1766
   42PAPI   D1A  498   4.219   2.339   7.191  0.1194  0.3524  0.0116
   42PAPI   D2A  499   4.316   1.872   7.113  0.3705  0.0847 -0.2137
   42PAPI   D3A  500   4.294   1.614   6.752  0.3090  0.0753  0.0447
   42PAPI   D4A  501   4.271   1.857   6.327 -0.2917 -0.3265  0.0703
   42PAPI   C5A  502   4.353   2.326   6.249 -0.1766  0.0460  0.1176
   42PAPI   C1B  503   3.494   2.260   6.821  0.1651  0.0581  0.4010
   42PAPI   C2B  504   3.522   2.118   6.323  0.0808  0.2566  0.2120
   42PAPI   C3B  505   3.415   2.147   5.928  0.1942  0.0030 -0.0416
   42PAPI   C4B  506   3.457   2.460   5.748 -0.1096 -0.1708 -0.2112
   43PAPI    C1  507   4.607   2.324   3.306  0.0751  0.0170 -0.0213
   43PAPI    C2  508   4.330   2.084   3.146  0.3041 -0.1482 -0.1756
   43PAPI    C3  509   4.287   2.481   3.124 -0.0720 -0.1707  0.0721
   43PAPI   PO4  510   4.726   2.187   3.465  0.0146 -0.0019 -0.0246
   43PAPI   GL1  511   4.785   2.263   3.897 -0.2259  0.0520  0.1865
   43PAPI   GL2  512   4.527   2.287   3.949 -0.1984  0.2168  0.2244
   43PAPI   D1A  513   4.774   1.857   3.906 -0.0389 -0.3000  0.1442
   43PAPI   D2A  514   4.937   1.522   4.237  0.1756 -0.1875 -0.0093
   43PAPI   D3A  515   4.795   1.182   4.574 -0.2440  0.1542  0.1492
   43PAPI   D4A  516   4.765   1.173   5.023  0.1632  0.0786 -0.1630
   43PAPI   C5A  517   5.072   1.204   5.174 -0.1682 -0.2442  0.4096
   43PAPI   C1B  518   4.388   1.967   4.218 -0.0283 -0.2805 -0.4026
   43PAPI   C2B  519   4.326   2.090   4.668 -0.0763  0.4571 -0.0372
   43PAPI   C3B  520   4.434   2.445   4.945 -0.0628 -0.0726 -0.1894
   43PAPI   C4B  521   4.375   2.752   5.093 -0.1437 -0.1314 -0.0826
   44PAPI    C1  522   2.412   1.647   3.493  0.1767 -0.0746 -0.1499
   44PAPI    C2  523   2.032   1.584   3.382  0.1360  0.0385 -0.0759
   44PAPI    C3  524   2.304   1.696   3.111  0.0812  0.1150 -0.0998
   44PAPI   PO4  525   2.313   1.713   3.839 -0.2660 -0.2318 -0.0284
   44PAPI   GL1  526   2.268   1.520   4.251 -0.0683  0.1543  0.1485
   44PAPI   GL2  527   2.066   1.405   4.396 -0.0522 -0.1082  0.0056
   44PAPI   D1A  528   2.706   1.497   4.139  0.1235  0.1029  0.1557
   44PAPI   D2A  529   2.879   1.614   4.599 -0.1701 -0.1049  0.3740
   44PAPI   D3A  530   2.948   1.377   4.872 -0.0239  0.0658 -0.2256
   44PAPI   D4A  531   3.259   1.622   4.920 -0.1622  0.1926 -0.2320
   44PAPI   C5A  532   3.365   1.809   5.177  0.2327  0.2505 -0.0310
   44PAPI   C1B  533   1.984   1.368   4.816 -0.2863  0.1998 -0.1001
   44PAPI   C2B  534   1.751   1.235   5.303 -0.2226  0.1103 -0.0978
   44PAPI   C3B  535   1.530   1.308   5.660 -0.1027 -0.1030 -0.2020
   44PAPI   C4B  536   1.280   1.385   5.908  0.1739  0.0433 -0.1334
   45PAPS   CNO  537   2.724   3.900   7.591  0.2539 -0.0528  0.0764
   45PAPS   PO4  538   2.619   3.465   7.529 -0.1900  0.1765  0.2629
   45PAPS   GL1  539   2.575   3.768   7.141  0.4698  0.0042 -0.2119
   45PAPS   GL2  540   2.826   3.796   6.958  0.0976 -0.2858  0.1903
   45PAPS   D1A  541   2.278   4.001   6.990 -0.0791 -0.1115 -0.3486
   45PAPS   D2A  542   2.563   4.140   6.755  0.1265 -0.0441  0.1995
   45PAPS   D3A  543   2.834   4.127   6.485  0.2944  0.2597 -0.0791
   45PAPS   D4A  544   2.722   4.276   6.147  0.1340  0.0603 -0.1701
   45PAPS   C5A  545   2.899   4.072   5.836 -0.0354 -0.0616  0.1274
   45PAPS   C1B  546   2.981   3.670   6.602 -0.0832 -0.4190  0.1040
   45PAPS   C2B  547   2.904   3.614   6.200 -0.2280 -0.0914  0.2706
   45PAPS   C3B  548   2.867   3.426   5.865 -0.0392 -0.1343  0.1576
   45PAPS   C4B  549   2.727   3.078   5.605  0.0950  0.2264 -0.4102
   46PAPS   CNO  550   0.724   1.690   8.194 -0.1232  0.1034 -0.3510
   46PAPS   PO4  551   0.820   1.425   7.844 -0.2251 -0.0251 -0.1937
   46PAPS   GL1  552   0.835   1.224   7.343  0.2943  0.0679 -0.1652
   46PAPS   GL2  553   0.659   1.418   7.138 -0.2630  0.0493 -0.0016
   46PAPS   D1A  554   1.220   1.294   7.033 -0.2672 -0.2226  0.0837
   46PAPS   D2A  555   1.490   0.966   7.007  0.0209 -0.0734  0.3966
   46PAPS   D3A  556   1.698   1.339   6.759 -0.0211 -0.0481 -0.0632
   46PAPS   D4A  557   1.651   1.350   6.265 -0.1790  0.3343  0.1656
   46PAPS   C5A  558   1.851   1.097   6.035  0.2114  0.1414 -0.0075
   46PAPS   C1B  559   0.834   1.391   6.738  0.0366 -0.0950 -0.1791
   46PAPS   C2B  560   1.186   1.464   6.450 -0.1507 -0.0294 -0.0614
   46PAPS   C3B  561   1.351   1.818   6.222 -0.0044  0.1371 -0.4397
   46PAPS   C4B  562   1.343   1.902   5.852 -0.0194 -0.4688 -0.0961
   47PAPS   CNO  563   7.429   0.744   7.753  0.0035  0.0122  0.0303
   47PAPS   PO4  564   7.645   0.893   7.385  0.0513  0.0962  0.1139
   47PAPS   GL1  565   7.796   0.758   7.036  0.2868  0.1864 -0.1730
   47PAPS   GL2  566   8.015   0.511   6.912  0.1099  0.0695  0.1737
   47PAPS   D1A  567   7.540   0.544   6.624 -0.2383  0.0889  0.0376
   47PAPS   D2A  568   7.449   0.979   6.671  0.2852  0.0242  0.1119
   47PAPS   D3A  569   7.155   0.909   6.449 -0.1053  0.1083 -0.0386
   47PAPS   D4A  570   6.796   0.710   6.368 -0.2064 -0.0134 -0.2429
   47PAPS   C5A  571   6.697   0.367   6.090  0.1032 -0.3533  0.0513
   47PAPS   C1B  572   8.396   0.526   6.606  0.4336 -0.1129  0.1239
   47PAPS   C2B  573   8.533   0.659   6.176  0.3830 -0.1495  0.1920
   47PAPS   C3B  574   8.651   0.762   5.793 -0.0127 -0.1027 -0.0111
   47PAPS   C4B  575   8.404   0.863   5.442 -0.4347  0.2750  0.1492
   48PAPS   CNO  576   2.037   4.466   8.028  0.0540  0.4198 -0.1134
   48PAPS   PO4  577   1.896   4.432   7.597  0.0565  0.1250  0.1518
   48PAPS   GL1  578   1.838   4.127   7.258 -0.1785 -0.0810  0.0895
   48PAPS   GL2  579   1.734   3.866   7.314  0.0366  0.1233  0.4399
   48PAPS   D1A  580   1.872   4.237   6.748  0.2174 -0.0759  0.1412
   48PAPS   D2A  581   2.073   3.984   6.568  0.1483  0.4189 -0.0809
   48PAPS   D3A  582   2.052   4.075   6.167 -0.4509 -0.4330 -0.4734
   48PAPS   D4A  583   1.809   3.785   6.127 -0.0086  0.0834 -0.1310
   48PAPS   C5A  584   1.764   3.481   5.836 -0.1493  0.0304 -0.0299
   48PAPS   C1B  585   1.857   3.746   6.904 -0.0043 -0.1661  0.0213
   48PAPS   C2B  586   1.920   3.528   6.542 -0.0609  0.4272 -0.1837
   48PAPS   C3B  587   1.938   3.307   6.302 -0.0846  0.1379 -0.0700
   48PAPS   C4B  588   1.807   2.813   6.314  0.1717 -0.1658  0.0395
   49PAPS   CNO  589   5.713   7.200   7.302 -0.2623  0.2180 -0.1881
   49PAPS   PO4  590   5.381   6.837   7.349  0.1143  0.0077  0.0498
   49PAPS   GL1  591   5.404   6.926   6.979  0.1238  0.0477  0.0508
   49PAPS   GL2  592   5.258   7.262   6.857  0.0944 -0.0200  0.2834
   49PAPS   D1A  593   5.261   6.666   6.617 -0.2296  0.0918 -0.2151
   49PAPS   D2A  594   4.977   6.635   6.349  0.1065 -0.0962  0.0302
   49PAPS   D3A  595   5.061   7.073   6.328  0.2272  0.0495 -0.0980
   49PAPS   D4A  596   4.729   7.156   6.569 -0.0454  0.1851  0.1902
   49PAPS   C5A  597   4.592   7.461   6.340  0.2995  0.0885 -0.3190
   49PAPS   C1B  598   5.461   7.278   6.480  0.0736  0.1118  0.0699
   49PAPS   C2B  599   5.587   7.203   5.993  0.1159  0.0862  0.2441
   49PAPS   C3B  600   5.497   7.163   5.631 -0.0179  0.0298 -0.1189
   49PAPS   C4B  601   5.641   6.756   5.405 -0.1016  0.0208 -0.3491
   50PAPS   CNO  602   6.700   6.541   7.679  0.0296  0.0290 -0.2077
   50PAPS   PO4  603   6.344   6.652   7.391 -0.1223 -0.1256 -0.1459
   50PAPS   GL1  604   5.928   6.741   7.178 -0.2379  0.1768  0.1454
   50PAPS   GL2  605   5.777   6.471   7.006  0.0133  0.0759 -0.1551
   50PAPS   D1A  606   5.875   7.062   6.868 -0.0966  0.1565  0.2563
   50PAPS   D2A  607   5.776   7.521   6.718 -0.1705 -0.1186  0.3172
   50PAPS   D3A  608   5.969   7.307   6.401  0.2579 -0.0302  0.1303
   50PAPS   D4A  609   6.137   6.942   6.178  0.0313 -0.1670 -0.0312
   50PAPS   C5A  610   5.849   6.825   5.921  0.3181  0.0853  0.0684
   50PAPS   C1B  611   5.579   6.351   6.694 -0.1097  0.0167 -0.0278
   50PAPS   C2B  612   5.463   6.375   6.241 -0.0422  0.0624 -0.2390
   50PAPS   C3B  613   5.306   6.731   5.941 -0.0239  0.0852  0.0553
   50PAPS   C4B  614   4.972   6.884   5.704 -0.1010 -0.1443  0.5303
   51PAPS   CNO  615   0.750   6.183   7.578 -0.1249  0.2219  0.0486
   51PAPS   PO4  616   0.892   5.793   7.292  0.2163  0.1008 -0.3956
   51PAPS   GL1  617   1.020   5.887   6.841  0.4239 -0.2562  0.0460
   51PAPS   GL2  618   0.875   5.855   6.514  0.0132  0.0797  0.1744
   51PAPS   D1A  619   1.388   5.853   6.621  0.3007 -0.0215  0.2306
   51PAPS   D2A  620   1.332   5.800   6.185 -0.2566 -0.1976  0.3253
   51PAPS   D3A  621   1.484   6.035   5.842  0.0971 -0.1761  0.1267
   51PAPS   D4A  622   1.610   6.390   5.652 -0.1801 -0.3025 -0.1616
   51PAPS   C5A  623   1.488   6.578   5.278 -0.4366  0.3760  0.0499
   51PAPS   C1B  624   0.822   5.777   6.079 -0.1622 -0.2141 -0.0208
   51PAPS   C2B  625   0.947   5.853   5.622  0.0858 -0.1050 -0.2699
   51PAPS   C3B  626   1.271   5.963   5.303  0.1507  0.2286  0.0161
   51PAPS   C4B  627   1.397   5.795   4.938 -0.1574  0.2466  0.0600
   52PAPS   CNO  628   2.326   0.272   7.837 -0.2278  0.0182 -0.2372
   52PAPS   PO4  629   2.508  -0.117   7.810 -0.0493  0.1619  0.2251
   52PAPS   GL1  630   2.429   0.061   7.359 -0.0611 -0.0550 -0.0283
   52PAPS   GL2  631   2.557   0.015   7.036 -0.1054  0.1367 -0.1244
   52PAPS   D1A  632   2.094   0.110   6.989  0.0709 -0.0278  0.0587
   52PAPS   D2A  633   2.280   0.008   6.650  0.1633 -0.0803  0.1976
   52PAPS   D3A  634   2.076   0.403   6.566 -0.2689 -0.1133 -0.1571
   52PAPS   D4A  635   1.745   0.672   6.474  0.0242 -0.3935  0.2919
   52PAPS   C5A  636   1.628   0.620   6.099  0.4016 -0.0675 -0.2088
   52PAPS   C1B  637   2.770   0.141   6.647  0.2403  0.1253  0.1978
   52PAPS   C2B  638   2.850   0.230   6.243 -0.2377  0.1787  0.1124
   52PAPS   C3B  639   2.805   0.399   5.779  0.0185  0.0381 -0.0538
   52PAPS   C4B  640   2.903   0.447   5.346  0.1359 -0.0370  0.3661
   53PAPS   CNO  641   7.205   2.240   7.786 -0.2680  0.0086 -0.0583
   53PAPS   PO4  642   7.135   2.711   7.842  0.1353  0.1580 -0.4539
   53PAPS   GL1  643   6.983   2.752   7.444 -0.2197  0.1906 -0.2668
   53PAPS   GL2  644   6.701   2.606   7.367  0.3688  0.2271 -0.0727
   53PAPS   D1A  645   7.129   2.866   7.149  0.1363 -0.1068  0.2850
   53PAPS   D2A  646   6.707   3.026   7.030 -0.1725 -0.0317  0.1939
   53PAPS   D3A  647   6.859   2.909   6.628  0.0113  0.2031 -0.3271
   53PAPS   D4A  648   7.207   2.751   6.521  0.0340 -0.2321  0.0338
   53PAPS   C5A  649   7.226   2.361   6.375 -0.0430  0.0075 -0.2805
   53PAPS   C1B  650   6.444   2.664   6.858  0.1609  0.0819  0.2649
   53PAPS   C2B  651   6.344   2.465   6.394 -0.0776 -0.0639 -0.0831
   53PAPS   C3B  652   6.372   2.471   5.975 -0.1910 -0.0329 -0.1378
   53PAPS   C4B  653   6.539   2.724   5.691 -0.0592 -0.0437 -0.0274
   54PAPS   CNO  654   6.251   2.503   8.133  0.3778  0.2892 -0.1266
   54PAPS   PO4  655   6.237   2.646   7.742 -0.0091  0.1538  0.0479
   54PAPS   GL1  656   6.167   2.528   7.288 -0.1016 -0.0502  0.0965
   54PAPS   GL2  657   5.939   2.635   7.045 -0.2679  0.3588  0.1047
   54PAPS   D1A  658   6.405   2.199   7.058  0.2070  0.1299  0.2397
   54PAPS   D2A  659   6.450   1.784   7.132  0.0121 -0.0804 -0.5642
   54PAPS   D3A  660   6.766   1.743   6.915 -0.2980  0.1300  0.2373
   54PAPS   D4A  661   6.670   1.594   6.527  0.0623  0.0881  0.4819
   54PAPS   C5A  662   6.704   1.716   6.069 -0.1349  0.2749  0.1535
   54PAPS   C1B  663   5.964   2.335   6.709  0.0765 -0.0396 -0.0760
   54PAPS   C2B  664   5.883   2.248   6.199  0.0510  0.0554 -0.1083
   54PAPS   C3B  665   5.765   2.132   5.950 -0.1785 -0.1702  0.0257
   54PAPS   C4B  666   5.752   1.775   5.776 -0.1004 -0.2054 -0.0654
   55PAPS   CNO  667   6.132   7.489   8.036  0.2262 -0.0923 -0.3144
   55PAPS   PO4  668   6.366   7.549   7.662 -0.0237  0.4908 -0.0221
   55PAPS   GL1  669   6.563   7.530   7.256  0.0739  0.0371  0.4133
   55PAPS   GL2  670   6.526   7.833   6.952 -0.1231  0.0499 -0.1894
   55PAPS   D1A  671   6.663   7.298   6.846  0.0694 -0.0832 -0.1602
   55PAPS   D2A  672   6.400   7.405   6.679 -0.0025  0.2212  0.1488
   55PAPS   D3A  673   6.328   6.997   6.630  0.2160 -0.0465  0.0398
   55PAPS   D4A  674   6.598   6.972   6.405 -0.1067 -0.1368 -0.2002
   55PAPS   C5A  675   6.573   7.195   6.019 -0.1498  0.0844  0.2576
   55PAPS   C1B  676   6.586   7.951   6.554 -0.2060  0.0429  0.3213
   55PAPS   C2B  677   6.504   7.643   6.244 -0.0908  0.0578  0.2243
   55PAPS   C3B  678   6.499   7.583   5.695 -0.0918 -0.1204  0.1259
   55PAPS   C4B  679   6.233   7.568   5.371  0.2227  0.0459 -0.1742
   56PAPS   CNO  680   3.103   1.030   8.246 -0.5291  0.0117  0.2885
   56PAPS   PO4  681   3.450   1.000   7.829 -0.3233  0.2687  0.3862
   56PAPS   GL1  682   3.477   0.905   7.388  0.2283  0.2728 -0.0460
   56PAPS   GL2  683   3.560   0.685   7.157  0.0736 -0.3928  0.1778
   56PAPS   D1A  684   3.470   1.255   7.082 -0.2796 -0.1090 -0.4229
   56PAPS   D2A  685   3.118   1.004   7.047 -0.3783  0.0768  0.0326
   56PAPS   D3A  686   3.219   1.220   6.615 -0.0298 -0.5997  0.1392
   56PAPS   D4A  687   3.505   1.516   6.506  0.2336 -0.0487 -0.1985
   56PAPS   C5A  688   3.693   1.679   6.272  0.0009 -0.1156  0.0150
   56PAPS   C1B  689   3.733   0.580   6.775 -0.0520 -0.2337  0.0345
   56PAPS   C2B  690   3.639   0.593   6.340 -0.0215  0.1572  0.2743
   56PAPS   C3B  691   3.609   0.619   5.882 -0.0310 -0.1942 -0.0143
   56PAPS   C4B  692   3.649   0.988   5.563  0.0044 -0.0433  0.4797
   57PAPS   CNO  693   4.938   5.410   7.741 -0.0143  0.2155 -0.1411
   57PAPS   PO4  694   5.226   5.592   7.585  0.0576  0.0111  0.3452
   57PAPS   GL1  695   5.308   5.617   7.118  0.0049 -0.1836  0.0701
   57PAPS   GL2  696   5.028   5.774   6.955 -0.0686 -0.0844  0.1352
   57PAPS   D1A  697   5.516   5.314   6.881 -0.1528  0.1160 -0.0225
   57PAPS   D2A  698   5.994   5.616   6.881 -0.0245  0.0243  0.0295
   57PAPS   D3A  699   6.211   5.276   6.637 -0.2056 -0.2853 -0.2039
   57PAPS   D4A  700   6.202   5.609   6.280  0.1211  0.1338 -0.5421
   57PAPS   C5A  701   5.770   5.990   6.164  0.0860 -0.0543 -0.2629
   57PAPS   C1B  702   4.680   5.904   6.656 -0.0718  0.0557 -0.1036
   57PAPS   C2B  703   4.749   5.810   6.200  0.1037 -0.0690 -0.3254
   57PAPS   C3B  704   4.983   5.729   5.779  0.1839 -0.1606 -0.1937
   57PAPS   C4B  705   5.447   5.652   5.559 -0.2515 -0.0827 -0.0991
   58PAPS   CNO  706   4.050   2.983   7.915 -0.1333  0.0776  0.2200
   58PAPS   PO4  707   3.974   3.391   7.662 -0.3227 -0.0342 -0.0639
   58PAPS   GL1  708   4.032   3.198   7.238  0.0768  0.1392 -0.1625
   58PAPS   GL2  709   4.009   3.501   7.154  0.0783 -0.2435  0.0849
   58PAPS   D1A  710   4.384   3.167   6.883 -0.0842 -0.0029  0.2167
   58PAPS   D2A  711   4.321   3.321   6.443  0.1643  0.0003 -0.0179
   58PAPS   D3A  712   4.612   3.198   6.184 -0.1017  0.1254 -0.2401
   58PAPS   D4A  713   4.983   3.156   6.132 -0.2441 -0.0701  0.3878
   58PAPS   C5A  714   5.184   3.315   5.785 -0.0772  0.0372 -0.1810
   58PAPS   C1B  715   3.878   3.280   6.742  0.0752  0.0250 -0.2481
   58PAPS   C2B  716   3.858   3.120   6.400  0.1079 -0.0106 -0.1773
   58PAPS   C3B  717   3.979   3.303   6.094 -0.0733  0.0726 -0.0826
   58PAPS   C4B  718   4.060   3.152   5.703  0.2268 -0.0852  0.3523
   59PAPS   CNO  719   0.231   4.185   8.072 -0.2097  0.1394  0.1655
   59PAPS   PO4  720   0.298   4.306   7.581 -0.0669  0.0848 -0.0311
   59PAPS   GL1  721   0.292   4.410   7.102 -0.1774  0.0739 -0.1430
   59PAPS   GL2  722   0.108   4.582   6.950  0.1339  0.0841  0.0306
   59PAPS   D1A  723   0.708   4.535   6.664 -0.0267  0.0518 -0.0013
   59PAPS   D2A  724   0.741   4.662   7.061  0.1834 -0.0986  0.4340
   59PAPS   D3A  725   1.231   4.547   7.064 -0.1504 -0.1378  0.0243
   59PAPS   D4A  726   1.428   4.083   6.969 -0.1047 -0.1262 -0.0265
   59PAPS   C5A  727   1.444   3.835   6.629  0.0194  0.2590 -0.0633
   59PAPS   C1B  728   0.215   4.679   6.531 -0.1518 -0.1221 -0.1372
   59PAPS   C2B  729   0.440   4.614   6.121 -0.4556  0.0648 -0.1388
   59PAPS   C3B  730   0.513   4.498   5.751  0.2017 -0.2931 -0.1116
   59PAPS   C4B  731   0.865   4.143   5.506  0.0416 -0.0345 -0.2373
   60PAPS   CNO  732   0.881   6.762   7.564 -0.0532  0.2032  0.2608
   60PAPS   PO4  733   1.332   6.719   7.740  0.5018 -0.0793 -0.1072
   60PAPS   GL1  734   1.292   6.713   7.237  0.0045  0.1642 -0.0858
   60PAPS   GL2  735   1.347   6.758   6.976 -0.0142 -0.1364 -0.2054
   60PAPS   D1A  736   0.853   6.794   7.025 -0.2923  0.0760  0.2096
   60PAPS   D2A  737   0.911   6.537   6.684  0.2924  0.3632  0.0751
   60PAPS   D3A  738   0.543   6.331   6.643 -0.1752 -0.0618 -0.2147
   60PAPS   D4A  739   0.609   6.194   6.251 -0.1906 -0.2416  0.0691
   60PAPS   C5A  740   0.469   6.117   5.792 -0.2870 -0.1007 -0.1296
   60PAPS   C1B  741   1.247   7.196   6.980 -0.0983  0.3289 -0.0419
   60PAPS   C2B  742   1.411   7.436   6.671  0.3085  0.0663 -0.0511
   60PAPS   C3B  743   1.525   7.417   6.242 -0.2823  0.2508 -0.1648
   60PAPS   C4B  744   1.446   7.292   5.836 -0.1899  0.0855  0.1174
   61PAPS   CNO  745   5.099   3.639   7.296  0.0464  0.2070  0.1122
   61PAPS   PO4  746   5.243   3.983   7.171  0.1840 -0.0474  0.2360
   61PAPS   GL1  747   5.159   4.096   6.803 -0.1970  0.1077 -0.0020
   61PAPS   GL2  748   4.923   4.302   6.797  0.0932 -0.1173 -0.0047
   61PAPS   D1A  749   5.161   4.169   6.254 -0.1003 -0.0669  0.4051
   61PAPS   D2A  750   5.343   4.255   5.863 -0.3448 -0.2621  0.1851
   61PAPS   D3A  751   5.303   4.684   5.792  0.0543 -0.0539 -0.1355
   61PAPS   D4A  752   5.088   4.863   5.585 -0.2160  0.0777  0.2858
   61PAPS   C5A  753   5.301   5.079   5.326  0.1536 -0.1221 -0.2387
   61PAPS   C1B  754   4.794   4.513   6.309 -0.0982 -0.0658  0.1623
   61PAPS   C2B  755   4.843   4.831   6.029 -0.0803 -0.0640  0.3211
   61PAPS   C3B  756   4.753   5.197   5.672  0.1166 -0.1820 -0.3722
   61PAPS   C4B  757   4.579   5.454   5.411 -0.0908  0.3435  0.1262
   62PAPS   CNO  758   4.849   6.617   7.917 -0.0660  0.0163 -0.0927
   62PAPS   PO4  759   4.975   6.519   7.465  0.2309 -0.0258  0.0109
   62PAPS   GL1  760   4.808   6.328   7.078  0.0210  0.1322 -0.0046
   62PAPS   GL2  761   5.176   6.270   6.945 -0.1604 -0.0552 -0.2731
   62PAPS   D1A  762   4.618   6.016   7.154 -0.0248 -0.0484  0.3248
   62PAPS   D2A  763   4.360   6.240   6.900 -0.1377 -0.1873 -0.0844
   62PAPS   D3A  764   4.307   6.594   7.115  0.1771 -0.2176  0.0786
   62PAPS   D4A  765   4.547   6.712   6.739  0.0482  0.0928  0.0300
   62PAPS   C5A  766   4.550   6.369   6.448  0.1396 -0.1077  0.2204
   62PAPS   C1B  767   5.074   6.167   6.545 -0.2311  0.1779  0.0236
   62PAPS   C2B  768   5.231   5.992   6.176 -0.0595  0.1271  0.2933
   62PAPS   C3B  769   5.278   6.151   5.828 -0.0400 -0.2812  0.0837
   62PAPS   C4B  770   5.128   6.444   5.540  0.1742 -0.2877  0.0169
   63PAPS   CNO  771   4.922   1.269   7.438  0.0817 -0.0760  0.0096
   63PAPS   PO4  772   5.117   1.569   7.736  0.0228  0.0617  0.1195
   63PAPS   GL1  773   5.046   1.809   7.377 -0.4094  0.0635 -0.1008
   63PAPS   GL2  774   5.277   1.668   7.138  0.3441 -0.0666 -0.2891
   63PAPS   D1A  775   5.243   2.167   7.135  0.1973 -0.2231 -0.4482
   63PAPS   D2A  776   5.685   2.195   7.253 -0.1970  0.4812 -0.2797
   63PAPS   D3A  777   5.783   1.947   6.958  0.0294 -0.0096 -0.2256
   63PAPS   D4A  778   5.654   2.016   6.560  0.0868 -0.1080 -0.0703
   63PAPS   C5A  779   5.749   1.739   6.287  0.0654 -0.1389 -0.0279
   63PAPS   C1B  780   5.236   1.852   6.764  0.0021  0.0614 -0.1652
   63PAPS   C2B  781   5.271   1.849   6.281  0.1750 -0.4075  0.0006
   63PAPS   C3B  782   5.273   1.948   5.773 -0.2657 -0.3187  0.0720
   63PAPS   C4B  783   4.954   2.081   5.381 -0.2887  0.2059  0.0747
   64PAPS   CNO  784   1.353   5.326   7.362  0.1350  0.0222 -0.4606
   64PAPS   PO4  785   1.088   4.998   7.359 -0.2055 -0.2438 -0.0780
   64PAPS   GL1  786   1.060   5.214   7.017 -0.0254  0.0206 -0.1125
   64PAPS   GL2  787   0.764   5.446   6.855 -0.1534  0.0724 -0.1926
   64PAPS   D1A  788   1.201   5.368   6.605 -0.2271 -0.0549  0.0974
   64PAPS   D2A  789   1.334   5.000   6.368 -0.2050 -0.1264 -0.2069
   64PAPS   D3A  790   1.357   4.513   6.326  0.1775  0.1934  0.1831
   64PAPS   D4A  791   1.578   4.197   6.301 -0.2148 -0.2410  0.0561
   64PAPS   C5A  792   1.285   3.884   6.130  0.1899  0.0936  0.4281
   64PAPS   C1B  793   0.697   5.019   6.610 -0.4425 -0.5565 -0.1300
   64PAPS   C2B  794   0.887   4.757   6.298 -0.0648 -0.2421  0.3461
   64PAPS   C3B  795   0.855   4.809   5.890 -0.1012 -0.1837 -0.0210
   64PAPS   C4B  796   1.064   4.670   5.542  0.0731 -0.1330  0.3101
   65PAPS   CNO  797   5.239   0.498   7.834  0.0290 -0.3215  0.2609
   65PAPS   PO4  798   4.985   0.753   7.492 -0.0039  0.2075 -0.0448
   65PAPS   GL1  799   4.836   0.622   7.110 -0.2122  0.3304  0.1744
   65PAPS   GL2  800   4.840   0.824   6.998  0.2519  0.1351 -0.0862
   65PAPS   D1A  801   5.031   0.364   6.795 -0.2933 -0.2637 -0.1875
   65PAPS   D2A  802   5.154  -0.065   6.943  0.0174  0.1050 -0.1147
   65PAPS   D3A  803   5.044  -0.144   6.531  0.3236  0.1438  0.2908
   65PAPS   D4A  804   5.097   0.267   6.232 -0.1596  0.1294  0.0993
   65PAPS   C5A  805   5.119   0.684   6.332 -0.6392  0.1058  0.1182
   65PAPS   C1B  806   4.703   0.746   6.594 -0.1077  0.2748 -0.1966
   65PAPS   C2B  807   4.581   0.910   6.194  0.1741 -0.0622 -0.1759
   65PAPS   C3B  808   4.421   0.707   5.759 -0.2077  0.1482 -0.2188
   65PAPS   C4B  809   4.612   0.686   5.407  0.1842  0.2037  0.1345
   66PAPS   CNO  810  -0.007   1.689   7.616  0.1158 -0.1245 -0.1996
   66PAPS   PO4  811   0.226   1.361   7.398 -0.2815  0.3479 -0.0176
   66PAPS   GL1  812   0.268   1.147   6.838  0.1335  0.0141 -0.2639
   66PAPS   GL2  813   0.369   0.918   6.704  0.1951 -0.3314 -0.2033
   66PAPS   D1A  814   0.080   1.023   6.343 -0.1044  0.0367 -0.1814
   66PAPS   D2A  815   0.161   0.627   6.282  0.3068 -0.0378 -0.0416
   66PAPS   D3A  816   0.029   0.678   5.874 -0.1433 -0.2382 -0.1141
   66PAPS   D4A  817  -0.349   0.645   6.103  0.0167 -0.0543 -0.2890
   66PAPS   C5A  818  -0.711   0.846   5.949 -0.0675 -0.0350 -0.1298
   66PAPS   C1B  819   0.648   1.052   6.458  0.0323  0.4612 -0.0183
   66PAPS   C2B  820   0.744   1.259   6.231  0.1063 -0.0167  0.1252
   66PAPS   C3B  821   0.691   1.414   5.801 -0.5071  0.1777  0.0747
   66PAPS   C4B  822   0.480   1.440   5.467  0.2834 -0.0509  0.7050
   67PAPS   CNO  823   5.087   2.969   8.059  0.0901 -0.0646 -0.2272
   67PAPS   PO4  824   4.992   2.722   7.760 -0.0933  0.1110  0.2264
   67PAPS   GL1  825   5.187   2.699   7.327 -0.1541  0.0197 -0.0142
   67PAPS   GL2  826   5.495   2.650   7.262  0.0991  0.2470  0.1260
   67PAPS   D1A  827   5.053   2.565   6.967 -0.1481  0.4401  0.2423
   67PAPS   D2A  828   5.185   2.948   6.845 -0.1935  0.2817  0.0698
   67PAPS   D3A  829   5.148   2.816   6.461  0.3118  0.0895 -0.0460
   67PAPS   D4A  830   4.776   2.676   6.185  0.0652 -0.2675 -0.0210
   67PAPS   C5A  831   4.880   2.804   5.713 -0.2082 -0.0879 -0.4103
   67PAPS   C1B  832   5.519   2.596   6.768  0.4516 -0.3114 -0.0666
   67PAPS   C2B  833   5.442   2.387   6.404 -0.0782  0.0705  0.0754
   67PAPS   C3B  834   5.440   2.516   6.063  0.0639 -0.2169  0.0259
   67PAPS   C4B  835   5.407   2.829   5.877  0.1547 -0.1267  0.1863
   68PAPS   CNO  836   2.635   4.315   7.211 -0.0447  0.2026  0.3100
   68PAPS   PO4  837   2.922   4.661   7.361 -0.2710  0.0630  0.0976
   68PAPS   GL1  838   2.856   4.897   6.984  0.0836 -0.3744 -0.1797
   68PAPS   GL2  839   2.563   4.899   7.048  0.1109 -0.1803 -0.1114
   68PAPS   D1A  840   2.872   4.623   6.626 -0.0486 -0.0760 -0.2456
   68PAPS   D2A  841   2.855   4.869   6.292  0.1124 -0.2015  0.2564
   68PAPS   D3A  842   2.650   5.226   6.406  0.2888  0.1049 -0.1120
   68PAPS   D4A  843   2.583   5.305   6.048  0.1300 -0.2675 -0.1353
   68PAPS   C5A  844   2.251   4.980   5.848 -0.4328 -0.1841 -0.0591
   68PAPS   C1B  845   2.218   5.125   6.700 -0.1382 -0.1408  0.1761
   68PAPS   C2B  846   2.137   5.341   6.256  0.0379 -0.0529  0.0359
   68PAPS   C3B  847   2.180   5.502   5.838 -0.0646 -0.2290  0.1242
   68PAPS   C4B  848   2.281   5.374   5.537 -0.1202  0.2446  0.0177
   69PAPS   CNO  849   2.957   0.885   7.778  0.1449  0.1142  0.1573
   69PAPS   PO4  850   2.664   1.153   7.530 -0.1123  0.1703 -0.4203
   69PAPS   GL1  851   2.573   0.912   7.139 -0.2816 -0.0320  0.0508
   69PAPS   GL2  852   2.610   1.054   6.859 -0.1097  0.2410 -0.1525
   69PAPS   D1A  853   2.391   0.542   6.885 -0.1986 -0.1003  0.0731
   69PAPS   D2A  854   2.602   0.583   6.494 -0.1081 -0.3007  0.2825
   69PAPS   D3A  855   2.416   0.434   6.131 -0.0034  0.0977 -0.0923
   69PAPS   D4A  856   2.099   0.587   5.957 -0.2764  0.1683  0.0268
   69PAPS   C5A  857   1.885   0.359   5.684  0.1225 -0.3250  0.1087
   69PAPS   C1B  858   2.680   1.130   6.463  0.1296  0.0229  0.1787
   69PAPS   C2B  859   2.927   1.295   6.143  0.1699  0.0158  0.2605
   69PAPS   C3B  860   3.007   1.297   5.693 -0.2257  0.0323 -0.2385
   69PAPS   C4B  861   3.244   1.292   5.330 -0.3129  0.1670  0.0566
   70PAPS   CNO  862   7.546   7.188   7.786  0.1398 -0.1637  0.0626
   70PAPS   PO4  863   7.907   7.177   7.565  0.3561  0.1619  0.1095
   70PAPS   GL1  864   7.712   7.104   7.177 -0.1441 -0.2670  0.3128
   70PAPS   GL2  865   7.411   7.210   7.249  0.4125 -0.1190  0.0817
   70PAPS   D1A  866   7.647   6.787   7.019  0.1122 -0.0400 -0.0446
   70PAPS   D2A  867   8.076   6.768   6.922  0.0438  0.1766  0.1659
   70PAPS   D3A  868   7.854   6.841   6.614 -0.0460 -0.0804  0.1709
   70PAPS   D4A  869   7.476   6.677   6.472 -0.1088 -0.0502 -0.1057
   70PAPS   C5A  870   7.359   6.708   6.005  0.0808  0.1645 -0.0820
   70PAPS   C1B  871   7.464   7.430   6.895 -0.1650 -0.0210 -0.1196
   70PAPS   C2B  872   7.575   7.305   6.507 -0.1934  0.0255 -0.1039
   70PAPS   C3B  873   7.700   7.029   6.228 -0.0268 -0.2335  0.0442
   70PAPS   C4B  874   8.014   7.064   5.926 -0.2098  0.0749  0.0748
   71PAPS   CNO  875   0.614   7.617   7.870  0.0327  0.0414 -0.1262
   71PAPS   PO4  876   0.515   7.512   7.536 -0.0651 -0.3774 -0.0847
   71PAPS   GL1  877   0.651   7.627   7.134  0.2413 -0.0773 -0.1422
   71PAPS   GL2  878   0.450   7.812   6.873  0.0446 -0.2480  0.3190
   71PAPS   D1A  879   0.865   7.443   6.825 -0.1232  0.2430  0.0264
   71PAPS   D2A  880   0.707   7.029   6.625  0.0080  0.1917 -0.0371
   71PAPS   D3A  881   1.152   7.004   6.503  0.1276  0.3188  0.0714
   71PAPS   D4A  882   0.838   6.775   6.199 -0.1589 -0.5994  0.1494
   71PAPS   C5A  883   0.477   6.802   6.263  0.3762 -0.0673 -0.2716
   71PAPS   C1B  884   0.760   7.815   6.545  0.0239  0.1397  0.3254
   71PAPS   C2B  885   1.064   7.492   6.373 -0.0814 -0.4365  0.1537
   71PAPS   C3B  886   1.010   7.227   6.051  0.1550 -0.2464 -0.2043
   71PAPS   C4B  887   1.271   6.784   5.864  0.0036 -0.0222  0.1520
   72PAPS   CNO  888   6.389   4.273   6.874 -0.0814  0.1415 -0.0061
   72PAPS   PO4  889   6.641   4.452   7.258  0.0451  0.2812  0.0531
   72PAPS   GL1  890   6.904   4.374   6.972 -0.3550 -0.0692 -0.0992
   72PAPS   GL2  891   6.941   4.628   6.762  0.1085 -0.2779  0.2131
   72PAPS   D1A  892   6.730   4.265   6.582 -0.1697 -0.1498  0.3686
   72PAPS   D2A  893   7.170   4.355   6.449  0.0176 -0.1508  0.0721
   72PAPS   D3A  894   6.852   4.462   6.134 -0.0644  0.0221  0.2700
   72PAPS   D4A  895   6.986   4.441   5.688  0.0452 -0.3358 -0.0041
   72PAPS   C5A  896   7.283   4.281   5.459 -0.2807  0.2022  0.1444
   72PAPS   C1B  897   7.063   4.862   6.301  0.0362  0.0043 -0.1281
   72PAPS   C2B  898   6.963   5.039   5.793  0.1295 -0.0064  0.0922
   72PAPS   C3B  899   7.093   5.342   5.578  0.0093 -0.1027 -0.0456
   72PAPS   C4B  900   7.257   5.414   5.218  0.1016  0.1266  0.0370
   73PAPS   CNO  901   7.183   5.831   7.297 -0.0338  0.2102 -0.0685
   73PAPS   PO4  902   6.928   5.457   7.186  0.0638 -0.0673 -0.2401
   73PAPS   GL1  903   6.966   5.748   6.826  0.1200 -0.2932  0.1545
   73PAPS   GL2  904   7.153   5.616   6.549  0.2202 -0.2183  0.1610
   73PAPS   D1A  905   6.802   5.951   6.419  0.0921  0.3154  0.2488
   73PAPS   D2A  906   6.481   6.039   6.372  0.1868  0.2591 -0.0133
   73PAPS   D3A  907   6.314   6.063   5.951  0.2211  0.0108 -0.2106
   73PAPS   D4A  908   5.848   6.290   5.823 -0.2011  0.2638 -0.0251
   73PAPS   C5A  909   5.667   6.204   5.427 -0.0375  0.2486 -0.1181
   73PAPS   C1B  910   7.132   5.679   6.128  0.3342  0.0048  0.0368
   73PAPS   C2B  911   7.203   5.855   5.681  0.0603 -0.0271 -0.2139
   73PAPS   C3B  912   6.991   6.096   5.394 -0.0509 -0.2183  0.1153
   73PAPS   C4B  913   6.967   6.567   5.671  0.2181 -0.2732  0.0632
   74PAPS   CNO  914   4.792   1.391   3.761  0.2690 -0.0900 -0.0634
   74PAPS   PO4  915   4.906   1.049   3.651  0.2036  0.2088 -0.0780
   74PAPS   GL1  916   4.958   0.958   4.065  0.1393 -0.1617  0.0040
   74PAPS   GL2  917   4.592   0.981   4.195 -0.0191  0.2673  0.2081
   74PAPS   D1A  918   5.243   1.163   4.349 -0.2221 -0.1503  0.1118
   74PAPS   D2A  919   5.199   1.481   4.766  0.2189 -0.0581  0.1152
   74PAPS   D3A  920   5.402   1.111   4.824  0.1582  0.2640  0.2223
   74PAPS   D4A  921   5.604   1.333   5.147 -0.3225  0.2410  0.0118
   74PAPS   C5A  922   5.273   1.630   5.380 -0.0622  0.1794 -0.0621
   74PAPS   C1B  923   4.730   0.712   4.434 -0.0822 -0.0421 -0.1588
   74PAPS   C2B  924   4.486   0.845   4.856  0.1785  0.0527 -0.1945
   74PAPS   C3B  925   4.279   0.853   5.108  0.1249  0.1014 -0.1473
   74PAPS   C4B  926   4.105   1.144   5.382 -0.3580 -0.0443 -0.4102
   75PAPS   CNO  927   7.760   2.864   3.673 -0.0459  0.0969  0.0734
   75PAPS   PO4  928   7.462   2.609   3.527 -0.1859 -0.1659 -0.3880
   75PAPS   GL1  929   7.329   2.781   3.924 -0.2546  0.1386 -0.2703
   75PAPS   GL2  930   7.183   3.052   3.964 -0.2263  0.2866  0.0141
   75PAPS   D1A  931   7.396   2.564   4.349 -0.0973 -0.1796 -0.0183
   75PAPS   D2A  932   7.068   2.235   4.434  0.0650  0.1529  0.0700
   75PAPS   D3A  933   6.997   2.657   4.832 -0.1457 -0.0858  0.0152
   75PAPS   D4A  934   6.758   2.697   4.498  0.2431  0.0148 -0.0468
   75PAPS   C5A  935   6.621   3.145   4.346  0.0489 -0.3598 -0.0179
   75PAPS   C1B  936   7.123   3.132   4.332 -0.0017 -0.1189  0.0646
   75PAPS   C2B  937   7.055   3.124   4.685  0.0228 -0.4181 -0.0886
   75PAPS   C3B  938   7.023   3.141   5.123  0.0162 -0.0055  0.0732
   75PAPS   C4B  939   6.638   3.093   5.312 -0.0090 -0.0626 -0.2617
   76PAPS   CNO  940   6.111   1.291   3.391 -0.2950 -0.1329 -0.2981
   76PAPS   PO4  941   5.999   1.711   3.481  0.2752  0.2874  0.1551
   76PAPS   GL1  942   5.784   1.767   3.992 -0.0610 -0.0461  0.0913
   76PAPS   GL2  943   5.681   1.604   4.246  0.0937 -0.1146 -0.2930
   76PAPS   D1A  944   5.914   2.042   4.356 -0.1587  0.1528  0.4650
   76PAPS   D2A  945   6.275   2.320   4.373  0.0105  0.0339 -0.2271
   76PAPS   D3A  946   6.291   2.739   4.177  0.2606  0.2858  0.0082
   76PAPS   D4A  947   6.193   2.958   4.559 -0.0937 -0.0363 -0.0148
   76PAPS   C5A  948   6.472   2.953   4.891 -0.0239 -0.0012  0.0606
   76PAPS   C1B  949   5.698   1.431   4.673  0.0482 -0.0826  0.0117
   76PAPS   C2B  950   5.996   1.150   4.915  0.0146  0.1831 -0.0123
   76PAPS   C3B  951   5.773   0.877   5.241  0.2957  0.1781  0.0430
   76PAPS   C4B  952   5.627   0.581   5.471 -0.0679 -0.3812  0.0303
   77PAPS   CNO  953   6.209   2.936   3.150 -0.0318 -0.2877  0.0336
   77PAPS   PO4  954   6.631   3.303   3.169 -0.3511  0.2164  0.2239
   77PAPS   GL1  955   6.749   3.564   3.529  0.1705 -0.1957 -0.1244
   77PAPS   GL2  956   7.048   3.552   3.544 -0.0314  0.0378 -0.1661
   77PAPS   D1A  957   6.613   3.939   3.772 -0.0371  0.1448  0.1193
   77PAPS   D2A  958   6.890   4.097   4.149  0.2413  0.1720 -0.1553
   77PAPS   D3A  959   7.363   3.985   4.127 -0.0186  0.0320  0.1564
   77PAPS   D4A  960   7.316   4.138   4.523  0.0593  0.4414  0.4155
   77PAPS   C5A  961   6.892   4.168   4.727  0.1121 -0.1313 -0.0508
   77PAPS   C1B  962   6.923   3.496   4.026 -0.1145  0.2038  0.0704
   77PAPS   C2B  963   6.971   3.587   4.498 -0.0842  0.2029  0.0174
   77PAPS   C3B  964   7.091   3.569   4.932  0.3773 -0.0035  0.1364
   77PAPS   C4B  965   7.168   3.701   5.280 -0.0691 -0.1009 -0.3164
   78PAPS   CNO  966   2.222   5.102   3.176 -0.3122 -0.0987 -0.2504
   78PAPS   PO4  967   2.059   5.164   3.546  0.0169  0.2542  0.1345
   78PAPS   GL1  968   2.465   5.254   3.704 -0.0589 -0.1980  0.0479
   78PAPS   GL2  969   2.526   4.993   3.978 -0.0948 -0.0734  0.0652
   78PAPS   D1A  970   2.546   5.761   3.712 -0.0319  0.1192 -0.1027
   78PAPS   D2A  971   2.031   5.694   3.544 -0.0318  0.0728 -0.5792
   78PAPS   D3A  972   1.963   5.698   3.952  0.0446  0.1430  0.0194
   78PAPS   D4A  973   2.349   5.674   4.162  0.2873  0.1364 -0.0558
   78PAPS   C5A  974   2.206   5.440   4.557  0.1499  0.0397  0.2588
   78PAPS   C1B  975   2.342   4.904   4.358 -0.2807  0.2282  0.2547
   78PAPS   C2B  976   2.336   4.903   4.748 -0.0036 -0.0529  0.0818
   78PAPS   C3B  977   2.295   4.782   5.123  0.0821  0.1975 -0.1716
   78PAPS   C4B  978   2.307   4.571   5.498 -0.1053 -0.0349  0.5194
   79PAPS   CNO  979   0.497   1.424   4.067  0.0384 -0.1114 -0.0098
   79PAPS   PO4  980   0.091   1.364   3.793  0.1975 -0.0191  0.0363
   79PAPS   GL1  981   0.054   1.322   4.285 -0.3015 -0.0825  0.3660
   79PAPS   GL2  982   0.190   1.039   4.391 -0.2294  0.0367  0.0043
   79PAPS   D1A  983   0.207   1.696   4.476 -0.1143 -0.1848 -0.0508
   79PAPS   D2A  984   0.624   1.656   4.542  0.2245  0.1923 -0.0707
   79PAPS   D3A  985   0.689   1.203   4.519 -0.0908  0.1014  0.0736
   79PAPS   D4A  986   0.991   0.920   4.642  0.1583 -0.0700  0.0251
   79PAPS   C5A  987   0.958   0.693   5.029 -0.0373  0.3017 -0.3701
   79PAPS   C1B  988   0.005   0.759   4.717  0.0669  0.0107 -0.3006
   79PAPS   C2B  989  -0.214   0.643   5.029  0.1851  0.1452 -0.2782
   79PAPS   C3B  990  -0.337   0.402   5.239  0.1380 -0.0563 -0.0438
   79PAPS   C4B  991  -0.487   0.054   5.469  0.0959 -0.2390 -0.0606
   80PAPS   CNO  992   6.807   4.260   3.234  0.1304 -0.0547  0.4314
   80PAPS   PO4  993   6.772   4.697   2.987  0.0949 -0.0125  0.0360
   80PAPS   GL1  994   6.549   4.682   3.389 -0.3073 -0.0615 -0.2461
   80PAPS   GL2  995   6.697   4.932   3.547 -0.0715 -0.3057 -0.1866
   80PAPS   D1A  996   6.332   4.643   3.855 -0.1232  0.2074  0.0869
   80PAPS   D2A  997   6.594   4.858   4.182 -0.0297  0.4642  0.1117
   80PAPS   D3A  998   6.581   4.454   4.428  0.1331 -0.1679 -0.0111
   80PAPS   D4A  999   6.302   4.441   4.742  0.2720 -0.1236 -0.2841
   80PAPS   C5A 1000   6.268   4.511   5.183 -0.0123 -0.0067  0.1143
   80PAPS   C1B 1001   7.032   5.030   3.742  0.1241  0.0391  0.2530
   80PAPS   C2B 1002   7.436   4.964   4.033  0.2871 -0.0705 -0.0762
   80PAPS   C3B 1003   7.540   4.935   4.468  0.0808 -0.1388 -0.1705
   80PAPS   C4B 1004   7.782   4.915   4.736  0.3215 -0.2520  0.0310
   81PAPS   CNO 1005   0.149   1.875   4.091  0.1573  0.1975  0.3477
   81PAPS   PO4 1006  -0.358   1.933   4.194  0.0858 -0.2080  0.1424
   81PAPS   GL1 1007  -0.014   2.160   4.461  0.0371  0.1489 -0.2492
   81PAPS   GL2 1008  -0.091   2.393   4.646  0.0414  0.2360  0.1686
   81PAPS   D1A 1009   0.153   2.019   4.855  0.1653 -0.0820  0.2918
   81PAPS   D2A 1010   0.573   1.722   5.059 -0.0558 -0.1822 -0.0800
   81PAPS   D3A 1011   0.995   1.683   4.927 -0.1447 -0.2205 -0.1099
   81PAPS   D4A 1012   1.109   1.408   4.742  0.1151  0.0943 -0.0940
   81PAPS   C5A 1013   1.322   1.179   5.024  0.1084 -0.2099  0.2977
   81PAPS   C1B 1014  -0.274   2.613   4.824 -0.1723 -0.0842 -0.1504
   81PAPS   C2B 1015  -0.309   2.732   5.255 -0.0424 -0.0425  0.0209
   81PAPS   C3B 1016  -0.652   2.913   5.545 -0.0238 -0.1202 -0.1375
   81PAPS   C4B 1017  -1.007   3.122   5.783  0.1863 -0.1523 -0.3459
   82PAPS   CNO 1018   1.486   3.158   3.614 -0.0711  0.2039 -0.0672
   82PAPS   PO4 1019   1.536   2.701   3.676 -0.0566 -0.1439 -0.0249
   82PAPS   GL1 1020   1.482   2.893   4.048  0.0626  0.0894  0.0835
   82PAPS   GL2 1021   1.560   3.207   4.140 -0.1240 -0.1835  0.3925
   82PAPS   D1A 1022   1.372   2.780   4.401 -0.3098  0.1347  0.0333
   82PAPS   D2A 1023   1.845   2.786   4.445  0.2444  0.1070 -0.0437
   82PAPS   D3A 1024   1.934   2.742   4.058 -0.0049 -0.3171 -0.0398
   82PAPS   D4A 1025   2.084   2.345   4.399 -0.2762 -0.2415 -0.3308
   82PAPS   C5A 1026   2.115   2.325   4.712 -0.0903  0.2897 -0.2588
   82PAPS   C1B 1027   1.755   3.260   4.549 -0.0919  0.2094  0.0635
   82PAPS   C2B 1028   1.764   3.443   4.894  0.0724  0.1857 -0.2152
   82PAPS   C3B 1029   1.689   3.562   5.331  0.2182  0.3874 -0.0381
   82PAPS   C4B 1030   1.875   3.933   5.641 -0.3548 -0.2611 -0.3073
   83PAPS   CNO 1031   4.661   7.660   3.365 -0.0329  0.0381  0.0444
   83PAPS   PO4 1032   4.496   7.931   3.562  0.1119  0.1988  0.4763
   83PAPS   GL1 1033   4.474   7.801   3.999 -0.0060 -0.1149  0.2655
   83PAPS   GL2 1034   4.291   8.088   4.148  0.0600 -0.0034  0.0750
   83PAPS   D1A 1035   4.192   7.663   4.288  0.1038 -0.0787  0.3815
   83PAPS   D2A 1036   4.102   7.814   4.646 -0.2554  0.3057 -0.0359
   83PAPS   D3A 1037   3.887   7.446   4.615  0.0406  0.0188  0.1337
   83PAPS   D4A 1038   4.218   7.346   4.848 -0.0992 -0.0320  0.0035
   83PAPS   C5A 1039   4.148   6.922   5.040  0.1174  0.0463  0.3846
   83PAPS   C1B 1040   4.464   8.136   4.597  0.1859 -0.0313 -0.1500
   83PAPS   C2B 1041   4.709   8.212   4.949  0.0189  0.4408  0.0997
   83PAPS   C3B 1042   4.904   8.023   5.214  0.0470 -0.3625  0.2185
   83PAPS   C4B 1043   5.054   7.762   5.558  0.0973  0.1388  0.1546
   84PAPS   CNO 1044   3.870   5.990   3.257 -0.2916  0.1045 -0.1972
   84PAPS   PO4 1045   4.222   6.084   2.985 -0.2437  0.1066 -0.0183
   84PAPS   GL1 1046   4.376   6.043   3.478  0.0209  0.1249 -0.1215
   84PAPS   GL2 1047   4.454   5.811   3.622  0.3914  0.1202 -0.3339
   84PAPS   D1A 1048   4.279   6.276   3.884  0.0681  0.0859  0.0748
   84PAPS   D2A 1049   4.474   6.576   4.224  0.1779  0.1163  0.0824
   84PAPS   D3A 1050   4.179   6.650   4.496 -0.1245 -0.5266 -0.0828
   84PAPS   D4A 1051   4.275   6.274   4.621  0.1720 -0.2283  0.3933
   84PAPS   C5A 1052   4.254   6.238   5.006 -0.0794 -0.1177 -0.1373
   84PAPS   C1B 1053   4.597   5.978   4.023 -0.2059 -0.0023 -0.1624
   84PAPS   C2B 1054   4.699   6.117   4.373  0.1235 -0.3816  0.1810
   84PAPS   C3B 1055   4.776   6.209   4.728 -0.1622  0.0111  0.2139
   84PAPS   C4B 1056   4.931   6.320   5.093 -0.0291 -0.1757  0.0017
   85PAPS   CNO 1057   4.649   5.077   2.849 -0.2393 -0.0718  0.0760
   85PAPS   PO4 1058   4.727   5.037   3.239  0.3851  0.2638 -0.3696
   85PAPS   GL1 1059   4.691   4.998   3.668  0.3089  0.0035 -0.2491
   85PAPS   GL2 1060   4.668   4.844   3.838  0.0236 -0.1312  0.2683
   85PAPS   D1A 1061   4.920   5.260   3.966  0.2983  0.1465  0.1799
   85PAPS   D2A 1062   5.291   5.301   4.232  0.2443  0.3002  0.3800
   85PAPS   D3A 1063   5.491   5.271   3.898  0.1514 -0.0591  0.0213
   85PAPS   D4A 1064   5.872   4.992   3.816  0.0441  0.0594  0.0663
   85PAPS   C5A 1065   6.138   4.926   4.161  0.3760 -0.0276  0.1054
   85PAPS   C1B 1066   4.936   4.835   4.245 -0.0400  0.1665  0.2860
   85PAPS   C2B 1067   4.930   5.121   4.549  0.0869 -0.0642 -0.0187
   85PAPS   C3B 1068   5.237   5.285   4.732 -0.0120  0.0529 -0.2697
   85PAPS   C4B 1069   5.452   5.494   5.034  0.1439 -0.1683 -0.2487
   86PAPS   CNO 1070   5.895   4.256   3.197 -0.1167  0.1472 -0.0914
   86PAPS   PO4 1071   6.163   4.175   3.503 -0.1790 -0.2161  0.3416
   86PAPS   GL1 1072   5.960   4.029   3.790 -0.0491 -0.0065  0.2371
   86PAPS   GL2 1073   5.659   3.848   4.049 -0.1110 -0.3628  0.2734
   86PAPS   D1A 1074   6.002   3.590   3.864  0.0004 -0.0632 -0.1842
   86PAPS   D2A 1075   6.213   3.557   4.224 -0.0178 -0.2985  0.0314
   86PAPS   D3A 1076   6.532   3.807   4.370 -0.0910 -0.1897  0.3525
   86PAPS   D4A 1077   6.524   3.527   4.756  0.1601 -0.1679 -0.1531
   86PAPS   C5A 1078   6.350   3.445   5.120  0.2880 -0.1199 -0.0582
   86PAPS   C1B 1079   5.746   3.776   4.443  0.2297 -0.1245  0.1198
   86PAPS   C2B 1080   5.756   4.134   4.724 -0.1467 -0.0164 -0.0181
   86PAPS   C3B 1081   5.791   4.296   5.150  0.0431  0.1709 -0.0764
   86PAPS   C4B 1082   5.652   4.581   5.378  0.0423 -0.0684  0.3192
   87PAPS   CNO 1083   4.094  -0.369   3.226 -0.0115  0.0003  0.3737
   87PAPS   PO4 1084   3.771  -0.250   3.403  0.2094 -0.1236 -0.1230
   87PAPS   GL1 1085   3.522  -0.191   3.801  0.2486  0.2255 -0.2452
   87PAPS   GL2 1086   3.596  -0.128   4.090  0.1792  0.2540 -0.2298
   87PAPS   D1A 1087   3.130  -0.130   3.979 -0.2719 -0.2096  0.0755
   87PAPS   D2A 1088   3.286   0.264   4.083  0.3916  0.0764 -0.0934
   87PAPS   D3A 1089   3.202   0.652   4.309  0.0460  0.1758 -0.0297
   87PAPS   D4A 1090   3.024   0.574   4.722 -0.1998 -0.0409 -0.0207
   87PAPS   C5A 1091   2.784   0.193   4.939 -0.0469 -0.0711  0.1417
   87PAPS   C1B 1092   3.464   0.060   4.556  0.3943  0.1754 -0.1878
   87PAPS   C2B 1093   3.399   0.254   4.971  0.1879 -0.2339 -0.1758
   87PAPS   C3B 1094   3.562   0.490   5.222 -0.0168  0.0519 -0.0738
   87PAPS   C4B 1095   3.969   0.546   5.491  0.1335 -0.0730  0.1198
   88PAPS   CNO 1096   7.003   2.522   3.404  0.1036 -0.1853  0.2258
   88PAPS   PO4 1097   6.768   2.159   3.650  0.1595  0.3957  0.1428
   88PAPS   GL1 1098   6.691   2.098   4.112 -0.0144 -0.2504  0.0945
   88PAPS   GL2 1099   6.471   1.841   4.133  0.2769  0.1367 -0.0255
   88PAPS   D1A 1100   6.931   1.806   4.408 -0.1098 -0.1165 -0.0210
   88PAPS   D2A 1101   6.689   1.427   4.314 -0.3280  0.0265  0.2601
   88PAPS   D3A 1102   6.947   1.111   4.318 -0.0364 -0.3642 -0.0519
   88PAPS   D4A 1103   6.903   0.673   4.372  0.1584 -0.0426 -0.1065
   88PAPS   C5A 1104   6.642   0.425   4.077  0.2959  0.1370 -0.0746
   88PAPS   C1B 1105   6.434   1.829   4.501  0.1021  0.0857 -0.1262
   88PAPS   C2B 1106   6.243   1.969   4.871  0.0313 -0.0733 -0.0593
   88PAPS   C3B 1107   6.434   1.967   5.217 -0.0046  0.1859 -0.0616
   88PAPS   C4B 1108   6.775   1.790   5.439  0.1235 -0.0993  0.2384
   89PAPS   CNO 1109   5.008   4.082   3.554 -0.3034  0.0552  0.0571
   89PAPS   PO4 1110   5.177   4.252   3.304  0.2102  0.2263  0.0152
   89PAPS   GL1 1111   5.462   4.352   3.608  0.1521 -0.1067  0.2810
   89PAPS   GL2 1112   5.364   4.288   3.912 -0.3203 -0.0267 -0.2788
   89PAPS   D1A 1113   5.856   4.500   3.917 -0.0620 -0.0380 -0.1720
   89PAPS   D2A 1114   5.705   4.372   4.277 -0.1649 -0.0065  0.0244
   89PAPS   D3A 1115   6.115   4.151   4.346 -0.0471  0.1318  0.0870
   89PAPS   D4A 1116   6.234   3.902   4.739  0.0187  0.2519  0.1079
   89PAPS   C5A 1117   6.269   4.044   5.143 -0.1597  0.3341  0.1355
   89PAPS   C1B 1118   5.212   4.375   4.338  0.0422  0.0215  0.1983
   89PAPS   C2B 1119   5.177   4.551   4.735 -0.0825  0.0324 -0.3927
   89PAPS   C3B 1120   5.164   4.618   5.124 -0.1686  0.2381  0.1308
   89PAPS   C4B 1121   5.067   4.409   5.400  0.3096  0.0253  0.3378
   90PAPS   CNO 1122   5.848   6.207   3.120  0.0163  0.2897 -0.1173
   90PAPS   PO4 1123   5.755   5.814   3.295  0.2055  0.1113 -0.1171
   90PAPS   GL1 1124   5.616   5.842   3.699  0.0861 -0.2347  0.0318
   90PAPS   GL2 1125   5.795   6.018   3.781  0.0914 -0.2488  0.2544
   90PAPS   D1A 1126   5.559   5.710   4.162  0.3373 -0.2402 -0.2395
   90PAPS   D2A 1127   5.631   5.702   4.592 -0.0936  0.3967 -0.0951
   90PAPS   D3A 1128   6.081   5.724   4.494  0.0953  0.0712  0.1948
   90PAPS   D4A 1129   6.361   5.505   4.873  0.0805 -0.0559 -0.0547
   90PAPS   C5A 1130   6.760   5.381   4.829  0.0690 -0.0126 -0.2031
   90PAPS   C1B 1131   5.876   6.020   4.183  0.1614 -0.2654 -0.1361
   90PAPS   C2B 1132   6.121   6.203   4.568 -0.3102  0.1118 -0.2279
   90PAPS   C3B 1133   6.294   5.997   4.949 -0.2496 -0.1459 -0.0916
   90PAPS   C4B 1134   6.611   5.776   5.118  0.0276 -0.3077  0.3030
   91PAPS   CNO 1135   6.867   6.985   2.780  0.0127 -0.2228 -0.1143
   91PAPS   PO4 1136   6.563   6.636   2.830 -0.1404 -0.0415 -0.1107
   91PAPS   GL1 1137   6.616   6.613   3.260 -0.1458 -0.0864 -0.2765
   91PAPS   GL2 1138   6.294   6.491   3.320  0.2377  0.1441 -0.3659
   91PAPS   D1A 1139   6.714   6.615   3.670 -0.1201 -0.2356  0.0988
   91PAPS   D2A 1140   7.129   6.820   3.662  0.1448 -0.1833 -0.2854
   91PAPS   D3A 1141   7.569   6.714   3.730 -0.0848 -0.3178  0.2959
   91PAPS   D4A 1142   7.454   6.327   3.610  0.3272 -0.0084 -0.1168
   91PAPS   C5A 1143   7.459   6.281   3.174  0.1518 -0.0368  0.0581
   91PAPS   C1B 1144   6.241   6.332   3.775 -0.1333 -0.0684  0.0718
   91PAPS   C2B 1145   6.393   6.286   4.152  0.1019  0.0481 -0.2098
   91PAPS   C3B 1146   6.599   6.464   4.525  0.2246 -0.0719 -0.0681
   91PAPS   C4B 1147   6.499   6.591   4.906  0.0697 -0.1077 -0.4824
   92PAPS   CNO 1148   0.359   2.623   3.160 -0.1488 -0.1656  0.1036
   92PAPS   PO4 1149   0.637   2.762   3.410  0.1500 -0.0651  0.1225
   92PAPS   GL1 1150   0.565   2.984   3.806 -0.3620 -0.0357 -0.2469
   92PAPS   GL2 1151   0.359   3.106   3.879 -0.0907  0.0839  0.2864
   92PAPS   D1A 1152   0.774   2.804   4.154  0.0752  0.0721 -0.1642
   92PAPS   D2A 1153   0.828   2.666   4.546 -0.1215 -0.0344 -0.1038
   92PAPS   D3A 1154   0.763   2.692   4.966  0.1737 -0.2456 -0.1795
   92PAPS   D4A 1155   1.175   2.704   5.068  0.0155 -0.0747 -0.2033
   92PAPS   C5A 1156   1.293   2.796   5.452  0.0511  0.0815 -0.0330
   92PAPS   C1B 1157   0.436   3.094   4.333 -0.2564 -0.2035  0.1511
   92PAPS   C2B 1158   0.482   3.144   4.740  0.1441  0.2248 -0.0260
   92PAPS   C3B 1159   0.460   2.987   5.229 -0.1978 -0.0426 -0.3133
   92PAPS   C4B 1160   0.169   2.870   5.537 -0.0046  0.0344  0.1797
   93PAPS   CNO 1161   0.736   7.271   3.308 -0.2130  0.2939  0.0949
   93PAPS   PO4 1162   0.486   7.442   3.519  0.1487  0.0603 -0.3579
   93PAPS   GL1 1163   0.590   7.362   3.884  0.0243  0.3837 -0.1707
   93PAPS   GL2 1164   0.888   7.249   3.992  0.2047 -0.1548 -0.0400
   93PAPS   D1A 1165   0.240   7.431   4.140 -0.1368  0.1265  0.0872
   93PAPS   D2A 1166   0.279   7.810   4.286 -0.0338 -0.0581  0.5411
   93PAPS   D3A 1167   0.253   8.362   4.293 -0.3165  0.2616  0.0970
   93PAPS   D4A 1168   0.259   8.125   4.645 -0.0241  0.1222  0.1887
   93PAPS   C5A 1169   0.399   7.770   4.840  0.1720 -0.1299 -0.3314
   93PAPS   C1B 1170   0.616   7.141   4.351 -0.2072 -0.0958  0.2728
   93PAPS   C2B 1171   0.381   7.323   4.661 -0.0309 -0.1060 -0.1287
   93PAPS   C3B 1172   0.159   7.341   4.957  0.0695  0.0704 -0.0638
   93PAPS   C4B 1173  -0.109   7.132   5.263 -0.0548 -0.1871 -0.1684
   94PAPS   CNO 1174   3.095   2.451   3.433 -0.1020  0.0219  0.1609
   94PAPS   PO4 1175   2.903   2.771   3.270  0.0509 -0.1126  0.2139
   94PAPS   GL1 1176   2.778   2.820   3.730 -0.2342  0.1306 -0.2644
   94PAPS   GL2 1177   2.595   2.518   3.664 -0.0548  0.0358 -0.1063
   94PAPS   D1A 1178   2.421   2.866   3.967 -0.0800  0.0777 -0.2087
   94PAPS   D2A 1179   2.281   3.130   4.330 -0.2968  0.2144 -0.0453
   94PAPS   D3A 1180   2.335   2.789   4.491 -0.0886 -0.2720  0.0084
   94PAPS   D4A 1181   2.115   3.005   4.775  0.0272 -0.1546 -0.2760
   94PAPS   C5A 1182   2.051   2.696   5.067  0.0823  0.1047 -0.1548
   94PAPS   C1B 1183   2.662   2.495   4.148 -0.0038 -0.0805 -0.0667
   94PAPS   C2B 1184   2.782   2.520   4.561  0.3405 -0.3140 -0.1134
   94PAPS   C3B 1185   2.534   2.496   4.869 -0.1222 -0.0243 -0.1786
   94PAPS   C4B 1186   2.540   2.517   5.277  0.0299 -0.3495 -0.3926
   95PAPS   CNO 1187   1.163   6.286   3.131 -0.0856  0.3026 -0.0079
   95PAPS   PO4 1188   1.565   6.004   3.051 -0.0333  0.1347  0.0192
   95PAPS   GL1 1189   1.445   6.005   3.497  0.1660  0.2342  0.3525
   95PAPS   GL2 1190   1.100   5.986   3.507 -0.0863 -0.1589 -0.2638
   95PAPS   D1A 1191   1.555   5.967   3.874  0.3071 -0.2069 -0.1128
   95PAPS   D2A 1192   1.532   5.697   4.194 -0.0247  0.1116 -0.2825
   95PAPS   D3A 1193   1.680   5.591   4.519  0.2339 -0.2044  0.0254
   95PAPS   D4A 1194   1.837   5.543   4.935 -0.1592 -0.0461 -0.1539
   95PAPS   C5A 1195   2.145   5.271   5.032  0.0572 -0.3368  0.0606
   95PAPS   C1B 1196   1.123   5.654   3.883  0.1585 -0.1174  0.0758
   95PAPS   C2B 1197   1.032   5.525   4.276  0.0637 -0.0531 -0.1778
   95PAPS   C3B 1198   0.864   5.600   4.731  0.1298  0.2485 -0.0426
   95PAPS   C4B 1199   0.529   5.546   4.922  0.0418 -0.1957  0.1979
   96PAPS   CNO 1200   2.638   3.861   3.210 -0.0960  0.2895  0.0038
   96PAPS   PO4 1201   2.564   4.283   3.396  0.0943 -0.0569  0.2625
   96PAPS   GL1 1202   2.301   4.193   3.796  0.4442  0.1664 -0.0468
   96PAPS   GL2 1203   2.370   4.510   4.065 -0.2049 -0.2160 -0.0011
   96PAPS   D1A 1204   2.257   4.035   4.210 -0.0237  0.2377 -0.3148
   96PAPS   D2A 1205   2.338   3.716   4.010 -0.0386 -0.2398 -0.2004
   96PAPS   D3A 1206   2.430   3.558   4.490 -0.1177 -0.1177  0.0528
   96PAPS   D4A 1207   2.326   3.479   4.894 -0.2909 -0.0214  0.0940
   96PAPS   C5A 1208   2.460   3.048   5.137 -0.3733 -0.0251  0.1496
   96PAPS   C1B 1209   2.353   4.458   4.549 -0.1882  0.0409 -0.3286
   96PAPS   C2B 1210   2.068   4.442   4.797 -0.0868  0.1621 -0.3366
   96PAPS   C3B 1211   1.658   4.407   4.938 -0.0162 -0.2671  0.0470
   96PAPS   C4B 1212   1.492   4.220   5.296  0.0410 -0.1695 -0.0848
   97PAPS   CNO 1213   2.555   1.246   3.186 -0.0021 -0.3024 -0.3627
   97PAPS   PO4 1214   2.421   0.838   3.427 -0.0240 -0.0074 -0.4185
   97PAPS   GL1 1215   2.502   0.602   3.867 -0.1702  0.2404 -0.1292
   97PAPS   GL2 1216   2.221   0.836   4.003 -0.0598  0.0665 -0.3318
   97PAPS   D1A 1217   2.710   0.576   4.236 -0.1533 -0.0203 -0.0520
   97PAPS   D2A 1218   2.738   0.231   4.062  0.0805  0.1192 -0.4178
   97PAPS   D3A 1219   2.950   0.209   4.422  0.1403 -0.0143  0.3778
   97PAPS   D4A 1220   3.081  -0.271   4.568 -0.4309  0.3138 -0.1042
   97PAPS   C5A 1221   3.426  -0.473   4.429  0.3494 -0.0295 -0.2154
   97PAPS   C1B 1222   2.414   1.049   4.295  0.1637 -0.4119  0.0962
   97PAPS   C2B 1223   2.455   1.271   4.646 -0.2132 -0.0197  0.1771
   97PAPS   C3B 1224   2.457   1.448   4.963  0.0025 -0.1038  0.0030
   97PAPS   C4B 1225   2.254   1.630   5.319  0.3279  0.0318  0.2702
   98PAPS   CNO 1226   1.046   7.619   3.607  0.0536  0.0474  0.1790
   98PAPS   PO4 1227   1.465   7.778   3.467 -0.1484 -0.0143 -0.0856
   98PAPS   GL1 1228   1.547   7.487   3.865 -0.0495  0.2713 -0.1820
   98PAPS   GL2 1229   1.277   7.544   4.089  0.0476  0.1250 -0.1349
   98PAPS   D1A 1230   1.893   7.380   4.042  0.0725  0.0731  0.1324
   98PAPS   D2A 1231   1.643   7.379   4.356  0.2179  0.2056 -0.2991
   98PAPS   D3A 1232   1.560   7.393   4.692  0.2329  0.0549 -0.0669
   98PAPS   D4A 1233   1.600   6.964   4.747  0.0265 -0.0513 -0.2327
   98PAPS   C5A 1234   1.818   6.801   4.930  0.4885  0.2033  0.1433
   98PAPS   C1B 1235   1.082   7.138   4.400 -0.1871  0.1500  0.1122
   98PAPS   C2B 1236   0.939   7.045   4.831 -0.0207  0.0914  0.1123
   98PAPS   C3B 1237   0.656   7.287   5.147 -0.0394 -0.0699  0.1491
   98PAPS   C4B 1238   0.337   7.188   5.466 -0.1079 -0.2926  0.3011
   99PAPS   CNO 1239   6.373   7.524   3.135  0.3064 -0.0235  0.3300
   99PAPS   PO4 1240   6.660   7.587   3.472  0.0200  0.3577  0.1680
   99PAPS   GL1 1241   6.755   7.441   3.856  0.3878  0.1555 -0.1029
   99PAPS   GL2 1242   6.859   7.124   3.918  0.1694 -0.1430 -0.2337
   99PAPS   D1A 1243   6.832   7.445   4.301 -0.3863 -0.2005 -0.2524
   99PAPS   D2A 1244   6.733   7.810   4.373  0.0542 -0.0104  0.0933
   99PAPS   D3A 1245   6.484   7.780   3.984 -0.0048 -0.1131  0.1559
   99PAPS   D4A 1246   6.201   8.052   4.307  0.1210  0.0217 -0.1763
   99PAPS   C5A 1247   6.066   7.870   4.580  0.0388  0.0819  0.0198
   99PAPS   C1B 1248   6.687   6.997   4.335  0.2477 -0.1747 -0.0565
   99PAPS   C2B 1249   6.509   7.081   4.756 -0.3087 -0.0570 -0.0252
   99PAPS   C3B 1250   6.207   7.068   5.111  0.0684  0.0197 -0.0701
   99PAPS   C4B 1251   5.804   7.175   5.192 -0.1676  0.0956  0.1135
  100PAPS   CNO 1252   0.186   7.123   3.225  0.0125 -0.3871  0.0697
  100PAPS   PO4 1253   0.089   6.793   3.350 -0.0758 -0.0668  0.2844
  100PAPS   GL1 1254   0.183   6.410   3.562 -0.0893  0.1279 -0.0496
  100PAPS   GL2 1255   0.196   6.157   3.615 -0.2440 -0.2851 -0.0543
  100PAPS   D1A 1256   0.036   6.335   4.008 -0.0794 -0.1363 -0.2067
  100PAPS   D2A 1257  -0.262   6.506   4.236  0.1368  0.0706 -0.1370
  100PAPS   D3A 1258  -0.596   6.302   4.558  0.0144 -0.0272  0.0549
  100PAPS   D4A 1259  -0.242   6.068   4.504 -0.1583 -0.0695  0.4128
  100PAPS   C5A 1260  -0.088   5.887   4.864 -0.0347  0.1882  0.0321
  100PAPS   C1B 1261   0.332   5.679   3.794  0.0259  0.1960  0.0910
  100PAPS   C2B 1262   0.590   5.436   3.998 -0.1693 -0.2373 -0.1611
  100PAPS   C3B 1263   0.551   5.506   4.358 -0.1526  0.1588 -0.0531
  100PAPS   C4B 1264   0.439   5.072   4.616 -0.2355 -0.2141  0.1680
  101PAPS   CNO 1265   2.206   6.598   3.543 -0.0017  0.2949 -0.1285
  101PAPS   PO4 1266   2.566   6.425   3.755  0.2128  0.3953  0.1211
  101PAPS   GL1 1267   2.684   6.113   4.038  0.0545 -0.1492 -0.1754
  101PAPS   GL2 1268   2.566   6.281   4.293 -0.1610  0.1244 -0.0235
  101PAPS   D1A 1269   2.899   5.848   4.210 -0.0211  0.2417 -0.4008
  101PAPS   D2A 1270   2.567   5.832   4.586  0.2717 -0.3344  0.1911
  101PAPS   D3A 1271   3.016   5.893   4.702 -0.0044 -0.1690  0.1296
  101PAPS   D4A 1272   3.446   5.805   4.862 -0.0457  0.0334 -0.1910
  101PAPS   C5A 1273   3.616   5.796   5.339 -0.1602 -0.4072  0.1148
  101PAPS   C1B 1274   2.638   6.222   4.804 -0.1632  0.2690  0.1977
  101PAPS   C2B 1275   2.738   5.864   5.092  0.3199  0.0876  0.0329
  101PAPS   C3B 1276   3.129   5.553   5.175  0.0663 -0.0570 -0.0576
  101PAPS   C4B 1277   3.356   5.391   5.615 -0.3267 -0.0541 -0.2869
  102PAPS   CNO 1278   2.839   4.600   3.861 -0.0287  0.2207  0.1931
  102PAPS   PO4 1279   2.977   4.952   3.707  0.2140  0.0449  0.1567
  102PAPS   GL1 1280   3.149   5.017   4.018 -0.0347  0.1727  0.1268
  102PAPS   GL2 1281   2.893   4.877   4.316  0.0210  0.0444 -0.0266
  102PAPS   D1A 1282   3.461   5.079   4.360  0.1594 -0.0189 -0.0067
  102PAPS   D2A 1283   3.379   4.639   4.341  0.0626  0.0629 -0.3374
  102PAPS   D3A 1284   3.831   4.510   4.376 -0.0032  0.0191  0.4585
  102PAPS   D4A 1285   3.847   4.468   4.830 -0.1582  0.0469  0.2214
  102PAPS   C5A 1286   4.189   4.467   4.976  0.2491 -0.2087  0.3465
  102PAPS   C1B 1287   2.836   4.722   4.719 -0.4108 -0.0032  0.1321
  102PAPS   C2B 1288   2.860   4.528   5.169 -0.1100  0.0458 -0.1527
  102PAPS   C3B 1289   2.509   4.323   5.152 -0.1060  0.1266 -0.1858
  102PAPS   C4B 1290   2.274   4.019   4.890 -0.1488  0.1420 -0.3124
  103POPE   NH3 1291   5.919   2.963   7.505 -0.3007 -0.0947  0.1053
  103POPE   PO4 1292   6.025   3.434   7.359  0.0163  0.0497  0.0350
  103POPE   GL1 1293   5.831   3.497   7.064 -0.0613  0.1579 -0.0270
  103POPE   GL2 1294   5.710   3.822   6.987  0.1390  0.0779 -0.0822
  103POPE   C1A 1295   5.904   3.543   6.590 -0.0009 -0.0147 -0.2557
  103POPE   D2A 1296   6.001   3.600   6.111 -0.0521 -0.1306  0.2768
  103POPE   C3A 1297   6.098   3.989   5.921  0.0916  0.1747  0.1020
  103POPE   C4A 1298   5.867   4.232   5.633  0.2286 -0.0670 -0.0251
  103POPE   C1B 1299   5.568   3.920   6.558  0.1117  0.0122  0.1618
  103POPE   C2B 1300   5.591   3.852   6.135  0.2497 -0.1363  0.1956
  103POPE   C3B 1301   5.556   3.674   5.751 -0.1979 -0.0893 -0.1940
  103POPE   C4B 1302   5.436   3.407   5.345  0.1327 -0.1027  0.1279
  104POPE   NH3 1303   6.440   0.467   7.537 -0.2149  0.1139 -0.1796
  104POPE   PO4 1304   6.056   0.754   7.417 -0.1168  0.0958 -0.2099
  104POPE   GL1 1305   5.703   0.542   7.044  0.5190  0.3113  0.1642
  104POPE   GL2 1306   5.387   0.489   7.108  0.1280 -0.2482 -0.0961
  104POPE   C1A 1307   5.498   0.196   6.699 -0.4288 -0.0485 -0.0609
  104POPE   D2A 1308   5.535  -0.010   6.354 -0.2502 -0.0615  0.3248
  104POPE   C3A 1309   5.251  -0.149   6.064 -0.2958  0.0533 -0.1091
  104POPE   C4A 1310   4.914  -0.439   5.862 -0.2283 -0.3161 -0.1123
  104POPE   C1B 1311   5.411   0.810   6.697  0.2147  0.2580 -0.2011
  104POPE   C2B 1312   5.563   1.053   6.388  0.0771 -0.1800  0.2246
  104POPE   C3B 1313   5.538   1.371   6.078  0.2869 -0.0618 -0.1357
  104POPE   C4B 1314   5.267   1.505   5.872 -0.2704 -0.3343  0.1156
  105POPE   NH3 1315   1.936   0.627   3.585  0.1785  0.3360 -0.0804
  105POPE   PO4 1316   1.513   0.700   3.623  0.1799  0.1249 -0.2569
  105POPE   GL1 1317   1.670   0.659   4.060 -0.3280 -0.2552  0.0914
  105POPE   GL2 1318   1.786   0.934   4.195 -0.2142 -0.0378  0.0861
  105POPE   C1A 1319   1.662   0.512   4.443  0.1812 -0.0551 -0.3243
  105POPE   D2A 1320   1.864   0.349   4.790  0.1800  0.1901 -0.2780
  105POPE   C3A 1321   1.725  -0.004   5.071  0.1108  0.1213 -0.5711
  105POPE   C4A 1322   1.409  -0.115   5.493 -0.1260  0.1568 -0.0217
  105POPE   C1B 1323   1.954   0.912   4.583  0.0027 -0.0429 -0.0853
  105POPE   C2B 1324   1.952   0.854   4.988 -0.0868 -0.1241 -0.2653
  105POPE   C3B 1325   2.272   1.095   5.265 -0.0121 -0.0404 -0.1175
  105POPE   C4B 1326   2.635   1.274   5.426 -0.0412 -0.0631  0.2327
  106POPE   NH3 1327   5.325   3.024   3.506 -0.2244 -0.2908 -0.0255
  106POPE   PO4 1328   4.826   3.081   3.431  0.1469 -0.2476  0.2273
  106POPE   GL1 1329   4.987   3.202   3.853  0.1932 -0.0847 -0.0892
  106POPE   GL2 1330   5.147   2.955   3.959  0.0180 -0.1538  0.1093
  106POPE   C1A 1331   4.845   3.336   4.282 -0.3816  0.0214  0.0415
  106POPE   D2A 1332   4.554   3.493   4.494 -0.1510  0.2104  0.0420
  106POPE   C3A 1333   4.632   3.825   4.655  0.0405 -0.2603 -0.1478
  106POPE   C4A 1334   4.219   4.190   4.571 -0.1790  0.0738 -0.0896
  106POPE   C1B 1335   5.435   2.928   4.380  0.2534  0.0153  0.2943
  106POPE   C2B 1336   5.713   2.940   4.673 -0.1352 -0.2927  0.0775
  106POPE   C3B 1337   5.901   3.136   5.051 -0.0522 -0.1282 -0.2007
  106POPE   C4B 1338   6.156   2.916   5.282 -0.5728 -0.2128  0.1210
  107PUPE   NH3 1339   2.035  -0.087   7.650  0.2043 -0.2244  0.1956
  107PUPE   PO4 1340   1.625  -0.086   7.668 -0.0514 -0.0452 -0.1726
  107PUPE   GL1 1341   1.683   0.154   7.303  0.0461 -0.0027 -0.1384
  107PUPE   GL2 1342   1.596   0.030   6.916 -0.1022 -0.1855 -0.0798
  107PUPE   D1A 1343   1.837   0.513   7.041  0.0637 -0.1135 -0.0896
  107PUPE   D2A 1344   2.156   0.450   7.356 -0.0448  0.2902 -0.2366
  107PUPE   D3A 1345   2.120   0.867   7.254  0.0318 -0.0515  0.1037
  107PUPE   D4A 1346   1.784   1.264   7.277 -0.3827 -0.1482  0.0991
  107PUPE   D5A 1347   1.899   1.487   7.591 -0.1038 -0.1265  0.2816
  107PUPE   C1B 1348   1.716   0.086   6.423  0.1973 -0.1390 -0.2512
  107PUPE   C2B 1349   1.567   0.127   5.995  0.1436 -0.0341 -0.3123
  107PUPE   C3B 1350   1.246   0.414   5.632 -0.0828  0.0490 -0.0074
  107PUPE   C4B 1351   1.213   0.342   5.187 -0.3178 -0.0920  0.1353
  108PUPE   NH3 1352   7.234   6.446   7.820  0.0569 -0.1478  0.3458
  108PUPE   PO4 1353   7.355   6.228   7.547 -0.0229 -0.0831 -0.1243
  108PUPE   GL1 1354   7.237   6.267   7.076 -0.0096  0.1913 -0.0463
  108PUPE   GL2 1355   7.350   6.020   6.861 -0.1230 -0.0915 -0.3141
  108PUPE   D1A 1356   6.968   6.251   6.718 -0.0885 -0.3206 -0.0198
  108PUPE   D2A 1357   6.610   6.347   6.731  0.0093 -0.2266 -0.1349
  108PUPE   D3A 1358   6.721   6.791   6.857  0.0740 -0.0622 -0.0573
  108PUPE   D4A 1359   7.167   6.707   6.878  0.2899  0.0014  0.0397
  108PUPE   D5A 1360   7.138   7.099   6.664 -0.0630  0.0210 -0.2264
  108PUPE   C1B 1361   7.365   6.117   6.408  0.0918  0.1077 -0.0658
  108PUPE   C2B 1362   7.196   6.271   6.026  0.2044 -0.2338  0.0726
  108PUPE   C3B 1363   6.825   6.066   5.913  0.2754 -0.0462  0.4200
  108PUPE   C4B 1364   6.604   5.868   5.578 -0.4089  0.0420  0.4295
  109PUPE   NH3 1365   1.691   5.271   8.085  0.0618 -0.0719 -0.5453
  109PUPE   PO4 1366   1.615   5.682   7.861  0.0776 -0.1182  0.0980
  109PUPE   GL1 1367   1.625   5.816   7.459  0.2270  0.2838 -0.0036
  109PUPE   GL2 1368   1.468   5.710   7.119 -0.4189 -0.5171  0.0514
  109PUPE   D1A 1369   1.926   6.083   7.237  0.0820 -0.0648  0.1823
  109PUPE   D2A 1370   2.182   6.074   6.933  0.0558 -0.0666  0.1350
  109PUPE   D3A 1371   1.978   6.180   6.710  0.1175 -0.3002  0.2382
  109PUPE   D4A 1372   1.949   6.528   6.458  0.3237 -0.4410 -0.0612
  109PUPE   D5A 1373   1.896   6.332   6.138 -0.0573  0.0860 -0.1539
  109PUPE   C1B 1374   1.799   5.704   6.814 -0.0830 -0.4578  0.1032
  109PUPE   C2B 1375   1.847   5.780   6.406  0.3354 -0.1134  0.1104
  109PUPE   C3B 1376   1.877   5.813   6.014  0.1446 -0.1953 -0.2609
  109PUPE   C4B 1377   2.046   6.116   5.644 -0.2009 -0.1077  0.4468
  110PUPE   NH3 1378   4.689   4.914   7.945  0.1944 -0.0340  0.2744
  110PUPE   PO4 1379   4.938   4.577   7.863  0.4237  0.1031  0.0813
  110PUPE   GL1 1380   4.608   4.613   7.522 -0.0696 -0.0330  0.0956
  110PUPE   GL2 1381   4.663   4.687   7.143  0.0962 -0.2290  0.0964
  110PUPE   D1A 1382   4.149   4.516   7.439  0.2319 -0.1411 -0.1800
  110PUPE   D2A 1383   4.178   4.619   6.973  0.2949 -0.1821 -0.3052
  110PUPE   D3A 1384   4.445   4.377   6.830  0.0808 -0.0801  0.1905
  110PUPE   D4A 1385   4.298   4.121   6.541 -0.0300 -0.1237  0.0621
  110PUPE   D5A 1386   4.278   3.832   6.804  0.1167  0.1670  0.2182
  110PUPE   C1B 1387   4.737   4.790   6.785 -0.0604 -0.1236 -0.4020
  110PUPE   C2B 1388   5.009   5.013   6.530  0.2134  0.1088 -0.0672
  110PUPE   C3B 1389   5.362   5.061   6.240  0.1860  0.0942 -0.0411
  110PUPE   C4B 1390   5.619   4.995   5.774  0.0554 -0.0428  0.0376
  111PUPE   NH3 1391   6.319   4.935   7.417  0.0713  0.2068  0.0391
  111PUPE   PO4 1392   5.974   4.655   7.419 -0.2142 -0.0746  0.0181
  111PUPE   GL1 1393   5.614   4.786   7.189  0.2226 -0.2862  0.0068
  111PUPE   GL2 1394   5.642   4.828   6.917 -0.0503  0.2154 -0.0565
  111PUPE   D1A 1395   5.155   4.860   7.012 -0.1013 -0.0007  0.0967
  111PUPE   D2A 1396   4.963   5.191   7.015  0.3411  0.1079  0.0427
  111PUPE   D3A 1397   4.752   5.422   6.675  0.0194 -0.0810  0.1833
  111PUPE   D4A 1398   4.365   5.606   6.496  0.3105 -0.0075  0.1260
  111PUPE   D5A 1399   4.326   5.653   6.936  0.0648 -0.4057  0.0076
  111PUPE   C1B 1400   5.823   4.992   6.554  0.0233 -0.1229 -0.2509
  111PUPE   C2B 1401   5.768   5.374   6.443 -0.1166  0.2202  0.1890
  111PUPE   C3B 1402   5.505   5.554   6.100 -0.0963 -0.1568  0.4349
  111PUPE   C4B 1403   5.263   5.300   5.792  0.2289  0.0206 -0.1674
  112PUPE   NH3 1404   3.103   3.430   7.464  0.2435 -0.1927 -0.2432
  112PUPE   PO4 1405   3.176   3.111   7.722  0.4416 -0.0213  0.1702
  112PUPE   GL1 1406   3.273   3.012   7.245  0.3278  0.1256 -0.0319
  112PUPE   GL2 1407   3.458   3.176   7.116  0.0563 -0.1627  0.0313
  112PUPE   D1A 1408   3.211   2.689   7.051  0.0422 -0.0307  0.0473
  112PUPE   D2A 1409   3.701   2.595   7.163  0.0480 -0.0859  0.2385
  112PUPE   D3A 1410   3.824   2.625   6.711  0.1795 -0.0251 -0.2324
  112PUPE   D4A 1411   4.060   2.800   6.915 -0.2000  0.1126 -0.0006
  112PUPE   D5A 1412   4.517   2.590   6.926  0.0561 -0.1207  0.0813
  112PUPE   C1B 1413   3.448   2.927   6.720 -0.0607  0.1431  0.1640
  112PUPE   C2B 1414   3.514   2.817   6.311 -0.1585 -0.0521  0.0653
  112PUPE   C3B 1415   3.622   2.992   5.916  0.1987 -0.0347  0.0714
  112PUPE   C4B 1416   3.811   2.740   5.539 -0.0437  0.1836 -0.0454
  113PUPE   NH3 1417   7.300   1.282   7.554  0.5319 -0.0628 -0.1027
  113PUPE   PO4 1418   7.215   1.713   7.589 -0.0818 -0.1799 -0.1996
  113PUPE   GL1 1419   7.454   1.627   7.214  0.3117  0.3738 -0.0920
  113PUPE   GL2 1420   7.219   1.826   7.078 -0.0669  0.0300  0.2711
  113PUPE   D1A 1421   7.611   1.297   7.057  0.1335  0.2966 -0.4149
  113PUPE   D2A 1422   7.724   1.528   6.687  0.1019 -0.0482 -0.0054
  113PUPE   D3A 1423   7.853   2.010   6.601 -0.2727  0.0651 -0.1203
  113PUPE   D4A 1424   7.648   2.229   7.006 -0.1871 -0.2852  0.2568
  113PUPE   D5A 1425   7.423   2.519   6.904 -0.2236 -0.0057  0.0233
  113PUPE   C1B 1426   7.327   1.921   6.687  0.1772 -0.0768  0.1311
  113PUPE   C2B 1427   7.131   1.910   6.294  0.1412  0.0978 -0.0168
  113PUPE   C3B 1428   7.099   1.820   5.871 -0.1229 -0.1504  0.3088
  113PUPE   C4B 1429   7.233   1.597   5.484 -0.1044 -0.0810 -0.0221
  114PUPE   NH3 1430   2.973   2.421   7.916 -0.1638 -0.0617 -0.1359
  114PUPE   PO4 1431   2.816   2.049   7.782 -0.0140  0.0891  0.2490
  114PUPE   GL1 1432   3.074   1.804   7.541 -0.0204  0.0647 -0.1687
  114PUPE   GL2 1433   2.895   1.946   7.222  0.3386  0.0396  0.1625
  114PUPE   D1A 1434   3.373   1.720   7.373  0.1003  0.2999  0.0847
  114PUPE   D2A 1435   3.368   1.711   7.012 -0.3786 -0.1255  0.0585
  114PUPE   D3A 1436   3.746   1.610   6.909 -0.0251 -0.0769 -0.1152
  114PUPE   D4A 1437   3.911   1.873   6.624 -0.1692  0.0904  0.2711
  114PUPE   D5A 1438   4.064   2.222   6.624  0.0525 -0.3433  0.0314
  114PUPE   C1B 1439   2.778   2.225   6.875  0.1631  0.2808  0.2409
  114PUPE   C2B 1440   2.705   2.224   6.472  0.0705  0.0225  0.0146
  114PUPE   C3B 1441   2.495   2.021   6.125 -0.0435  0.0832  0.1025
  114PUPE   C4B 1442   2.359   1.828   5.775 -0.0505 -0.0288  0.1334
  115PUPE   NH3 1443   5.438   6.328   7.363 -0.0031 -0.2259 -0.3757
  115PUPE   PO4 1444   5.552   5.963   7.565 -0.0853 -0.0051 -0.2088
  115PUPE   GL1 1445   5.851   6.020   7.202  0.0312  0.1631 -0.0179
  115PUPE   GL2 1446   5.685   5.987   7.035  0.0640 -0.1317  0.2144
  115PUPE   D1A 1447   6.321   6.192   7.046 -0.1511  0.0109  0.2095
  115PUPE   D2A 1448   6.080   6.121   6.624  0.1438 -0.0382 -0.0052
  115PUPE   D3A 1449   6.012   6.424   6.255  0.2767  0.2794  0.0583
  115PUPE   D4A 1450   5.982   6.652   6.620 -0.1351  0.0253 -0.0515
  115PUPE   D5A 1451   5.658   6.849   6.358 -0.0748  0.1857 -0.2305
  115PUPE   C1B 1452   5.531   5.843   6.662 -0.2668 -0.5436  0.2561
  115PUPE   C2B 1453   5.175   5.565   6.568  0.2052 -0.1880 -0.1216
  115PUPE   C3B 1454   4.972   5.394   6.189 -0.1811  0.2802 -0.1090
  115PUPE   C4B 1455   4.584   5.307   6.123  0.1973 -0.1325  0.0690
  116PUPE   NH3 1456   2.037   6.969   7.361 -0.0904  0.1665  0.0354
  116PUPE   PO4 1457   2.484   6.985   7.206  0.1658  0.1501  0.0970
  116PUPE   GL1 1458   2.791   6.843   6.858 -0.1649 -0.0764  0.0075
  116PUPE   GL2 1459   2.919   6.436   6.799 -0.2649  0.1411 -0.0422
  116PUPE   D1A 1460   2.700   6.881   6.458  0.2024 -0.3816 -0.0066
  116PUPE   D2A 1461   2.267   6.924   6.391 -0.1313  0.2068 -0.4346
  116PUPE   D3A 1462   2.347   6.874   6.027  0.1690  0.0825  0.0354
  116PUPE   D4A 1463   1.994   6.714   5.800  0.0602 -0.1109  0.1187
  116PUPE   D5A 1464   1.747   6.953   5.566  0.0983  0.2109 -0.4340
  116PUPE   C1B 1465   2.984   6.525   6.270  0.0956  0.1023 -0.1539
  116PUPE   C2B 1466   3.021   6.424   5.801 -0.1671 -0.0461  0.0318
  116PUPE   C3B 1467   3.371   6.422   5.574  0.0397 -0.4198 -0.2307
  116PUPE   C4B 1468   3.771   6.165   5.645 -0.0583 -0.0805 -0.1761
  117PUPE   NH3 1469   0.916   3.283   7.853 -0.0679  0.0636 -0.0556
  117PUPE   PO4 1470   0.615   3.427   7.583  0.2586  0.0425 -0.1172
  117PUPE   GL1 1471   0.270   3.587   7.356 -0.0865 -0.1346 -0.0441
  117PUPE   GL2 1472   0.393   3.668   7.062 -0.0755  0.1592  0.0340
  117PUPE   D1A 1473  -0.053   3.509   7.063  0.0847  0.0882 -0.1054
  117PUPE   D2A 1474  -0.206   3.008   6.983 -0.2982 -0.0618 -0.0279
  117PUPE   D3A 1475  -0.547   3.215   6.784 -0.2023  0.1572  0.0416
  117PUPE   D4A 1476  -0.531   3.649   6.971 -0.4809 -0.1738 -0.2490
  117PUPE   D5A 1477  -0.528   4.017   6.788  0.3161  0.2426 -0.0547
  117PUPE   C1B 1478   0.321   3.646   6.721  0.2183  0.0930 -0.1601
  117PUPE   C2B 1479   0.315   3.732   6.204  0.1092 -0.0019  0.0380
  117PUPE   C3B 1480   0.155   3.597   5.851  0.1601 -0.2935 -0.2588
  117PUPE   C4B 1481   0.389   3.320   5.531  0.2743 -0.0934 -0.1179
  118PUPE   NH3 1482   1.598   1.823   7.637 -0.1069 -0.2836  0.1759
  118PUPE   PO4 1483   1.832   2.083   7.313 -0.0794  0.0277  0.0773
  118PUPE   GL1 1484   2.243   1.764   7.199 -0.1383 -0.0050 -0.3297
  118PUPE   GL2 1485   2.461   1.835   7.010 -0.3922  0.0687 -0.0347
  118PUPE   D1A 1486   2.321   1.414   7.254  0.1627  0.0581 -0.1026
  118PUPE   D2A 1487   2.273   1.344   6.805  0.0666  0.0339 -0.1606
  118PUPE   D3A 1488   2.158   1.290   6.435  0.0768 -0.0062 -0.1262
  118PUPE   D4A 1489   2.295   0.912   6.318  0.2874 -0.0866  0.0313
  118PUPE   D5A 1490   1.983   0.941   6.768 -0.3012  0.0397  0.1519
  118PUPE   C1B 1491   2.420   1.839   6.585 -0.0934  0.2141  0.0122
  118PUPE   C2B 1492   2.491   1.574   6.299 -0.1763 -0.3319  0.1151
  118PUPE   C3B 1493   2.380   1.354   5.938  0.2254  0.1829 -0.1340
  118PUPE   C4B 1494   2.124   1.366   5.693  0.3017 -0.2062 -0.0244
  119PUPE   NH3 1495   3.392   6.078   3.395 -0.1266  0.3537 -0.1351
  119PUPE   PO4 1496   3.541   5.612   3.337 -0.0100  0.0063 -0.2358
  119PUPE   GL1 1497   3.431   5.765   3.818 -0.0849 -0.2757 -0.0046
  119PUPE   GL2 1498   3.241   5.597   4.013 -0.0177 -0.0317  0.3714
  119PUPE   D1A 1499   3.361   5.977   4.297 -0.1070 -0.0728  0.3405
  119PUPE   D2A 1500   3.752   6.048   4.542  0.0200 -0.3510 -0.0514
  119PUPE   D3A 1501   3.766   6.478   4.705  0.2774 -0.1877  0.1520
  119PUPE   D4A 1502   3.699   6.240   5.074  0.4447 -0.1166 -0.0914
  119PUPE   D5A 1503   3.377   6.199   5.110  0.0493 -0.0943 -0.0768
  119PUPE   C1B 1504   3.197   5.495   4.449 -0.0427  0.1883 -0.0745
  119PUPE   C2B 1505   3.177   5.171   4.787 -0.1601 -0.0983 -0.1913
  119PUPE   C3B 1506   3.033   5.032   5.239  0.1428 -0.1474 -0.1906
  119PUPE   C4B 1507   2.636   4.937   5.464 -0.0841  0.1338  0.0486
  120PUPE   NH3 1508   2.473   6.976   3.237 -0.1745  0.1752  0.0975
  120PUPE   PO4 1509   2.895   6.816   3.341  0.0690  0.0494 -0.2880
  120PUPE   GL1 1510   2.816   6.823   3.692 -0.1960  0.0550  0.0717
  120PUPE   GL2 1511   2.572   6.992   3.857  0.4507  0.0244 -0.1667
  120PUPE   D1A 1512   3.154   6.830   4.012 -0.1818 -0.1783  0.0409
  120PUPE   D2A 1513   3.373   7.119   3.930  0.2040  0.4003  0.0326
  120PUPE   D3A 1514   3.771   6.998   3.739 -0.1007 -0.1740  0.4072
  120PUPE   D4A 1515   4.006   6.689   3.972  0.1070 -0.0642 -0.1687
  120PUPE   D5A 1516   4.337   6.815   3.762 -0.0908 -0.0440  0.0867
  120PUPE   C1B 1517   2.663   6.814   4.299 -0.2398  0.0155 -0.1695
  120PUPE   C2B 1518   2.581   6.699   4.677 -0.1939 -0.2199  0.2311
  120PUPE   C3B 1519   2.641   6.679   5.091 -0.0277 -0.5124 -0.3373
  120PUPE   C4B 1520   2.934   6.388   5.314 -0.0807 -0.1365 -0.0807
  121PUPE   NH3 1521   4.380   4.684   3.463 -0.1108  0.1822 -0.0379
  121PUPE   PO4 1522   4.364   4.232   3.569  0.2826 -0.0076 -0.0017
  121PUPE   GL1 1523   4.670   4.126   3.939  0.1438 -0.0101  0.0684
  121PUPE   GL2 1524   4.810   4.406   4.032 -0.0352  0.0962 -0.2089
  121PUPE   D1A 1525   4.480   3.835   4.154 -0.1017 -0.4256 -0.1954
  121PUPE   D2A 1526   4.121   4.037   4.103  0.0679  0.0182  0.1524
  121PUPE   D3A 1527   3.692   4.054   4.237 -0.1130 -0.0009 -0.1181
  121PUPE   D4A 1528   3.371   3.887   4.490 -0.2292 -0.2790 -0.0592
  121PUPE   D5A 1529   3.369   4.285   4.689 -0.2393  0.0029  0.2263
  121PUPE   C1B 1530   4.749   4.242   4.422  0.2440  0.0254 -0.2379
  121PUPE   C2B 1531   4.733   4.249   4.921 -0.4337  0.1018  0.1014
  121PUPE   C3B 1532   4.529   4.338   5.301 -0.4693 -0.0334  0.1733
  121PUPE   C4B 1533   4.564   4.791   5.490 -0.1495 -0.1519  0.0660
  122PUPE   NH3 1534   0.831   1.115   3.904 -0.1166 -0.0253 -0.2881
  122PUPE   PO4 1535   1.050   1.490   3.776 -0.3596 -0.2966 -0.1011
  122PUPE   GL1 1536   1.193   1.556   4.256  0.0796 -0.0498  0.0795
  122PUPE   GL2 1537   1.410   1.330   4.169  0.0172 -0.0157  0.1629
  122PUPE   D1A 1538   1.164   1.908   4.528  0.0975 -0.1316  0.0558
  122PUPE   D2A 1539   1.002   2.233   4.317 -0.0287 -0.1403 -0.0461
  122PUPE   D3A 1540   0.555   2.290   4.291 -0.0252 -0.2999  0.3162
  122PUPE   D4A 1541   0.643   2.116   4.743  0.3090 -0.0857 -0.0857
  122PUPE   D5A 1542   0.958   2.270   4.840 -0.3123  0.2856  0.0007
  122PUPE   C1B 1543   1.502   1.100   4.538  0.2475 -0.1658 -0.1176
  122PUPE   C2B 1544   1.485   0.758   4.859 -0.0451  0.0828  0.0700
  122PUPE   C3B 1545   1.654   0.567   5.234  0.1278 -0.1104 -0.2948
  122PUPE   C4B 1546   1.774   0.834   5.546  0.1734  0.2260  0.1082
  123PUPE   NH3 1547   5.403   6.129   3.331 -0.1874 -0.2427 -0.0840
  123PUPE   PO4 1548   5.588   6.610   3.108 -0.0865  0.1767 -0.1620
  123PUPE   GL1 1549   5.469   6.563   3.496 -0.0378  0.1128 -0.1721
  123PUPE   GL2 1550   5.696   6.467   3.653 -0.0429  0.3077 -0.1767
  123PUPE   D1A 1551   5.105   6.739   3.703  0.3048  0.2567 -0.4223
  123PUPE   D2A 1552   4.723   6.413   3.626  0.1610  0.1241  0.0757
  123PUPE   D3A 1553   4.871   6.437   4.028 -0.0576  0.0416  0.1285
  123PUPE   D4A 1554   4.966   6.918   4.133  0.0376 -0.1958  0.0205
  123PUPE   D5A 1555   4.792   7.070   3.752  0.1741  0.0767  0.2387
  123PUPE   C1B 1556   5.768   6.592   4.017  0.0790  0.0413  0.0144
  123PUPE   C2B 1557   5.706   6.440   4.440 -0.0203 -0.2786 -0.2653
  123PUPE   C3B 1558   5.749   6.276   4.885  0.3468  0.2438 -0.3789
  123PUPE   C4B 1559   5.802   5.832   5.072  0.0172  0.1757 -0.1867
  124PUPE   NH3 1560   4.385   1.803   3.573  0.0149 -0.0655  0.2484
  124PUPE   PO4 1561   4.142   2.288   3.605 -0.0360  0.1787  0.2504
  124PUPE   GL1 1562   4.200   2.712   3.930  0.0432  0.1482 -0.1788
  124PUPE   GL2 1563   4.048   3.062   4.041 -0.2840  0.1586  0.2232
  124PUPE   D1A 1564   4.364   2.518   4.412 -0.5086  0.2116 -0.4144
  124PUPE   D2A 1565   4.849   2.234   4.440 -0.0879  0.0474 -0.0068
  124PUPE   D3A 1566   4.889   2.229   4.923  0.0570  0.1490 -0.2277
  124PUPE   D4A 1567   4.833   1.840   5.025 -0.1821  0.1214  0.1547
  124PUPE   D5A 1568   4.736   1.786   4.591  0.2890 -0.1420 -0.0637
  124PUPE   C1B 1569   4.256   2.987   4.390  0.0550  0.0371 -0.0159
  124PUPE   C2B 1570   4.247   3.077   4.715  0.0546 -0.1027 -0.1630
  124PUPE   C3B 1571   4.563   3.260   4.940 -0.2918  0.1245  0.0389
  124PUPE   C4B 1572   4.962   3.346   4.795  0.0202 -0.0383 -0.0991
  125PUPE   NH3 1573   8.222   4.611   2.749 -0.1058  0.3315 -0.2923
  125PUPE   PO4 1574   8.117   4.967   2.981  0.0182  0.0288  0.4674
  125PUPE   GL1 1575   7.968   4.871   3.373  0.1143  0.1656  0.1097
  125PUPE   GL2 1576   7.988   4.544   3.574  0.3614 -0.1529  0.3285
  125PUPE   D1A 1577   7.511   4.857   3.596 -0.3300  0.0506  0.1376
  125PUPE   D2A 1578   7.344   4.424   3.881  0.2499 -0.1347  0.1692
  125PUPE   D3A 1579   7.402   4.534   4.293 -0.2119 -0.2322  0.3914
  125PUPE   D4A 1580   7.071   4.687   4.209 -0.0834 -0.1893 -0.0299
  125PUPE   D5A 1581   6.791   4.529   3.827 -0.1741 -0.0862 -0.0669
  125PUPE   C1B 1582   7.864   4.622   4.016  0.4649 -0.1738  0.1717
  125PUPE   C2B 1583   8.057   4.650   4.373 -0.1836  0.0456 -0.2625
  125PUPE   C3B 1584   8.182   4.527   4.869  0.0677 -0.2149 -0.0309
  125PUPE   C4B 1585   8.468   4.565   5.136  0.1933  0.1890  0.0921
  126PUPE   NH3 1586   5.219   2.142   3.631  0.0065  0.0978 -0.0810
  126PUPE   PO4 1587   5.660   2.059   3.612  0.1125 -0.2407  0.1990
  126PUPE   GL1 1588   5.627   2.284   4.009 -0.1093 -0.0362  0.1354
  126PUPE   GL2 1589   5.412   2.525   3.869  0.1952  0.0017 -0.1209
  126PUPE   D1A 1590   5.813   2.524   4.315  0.0921  0.0928 -0.4299
  126PUPE   D2A 1591   5.749   2.339   4.751 -0.5418 -0.0698 -0.0219
  126PUPE   D3A 1592   6.020   2.589   4.831  0.0210  0.1176  0.1680
  126PUPE   D4A 1593   6.478   2.393   4.813  0.1009  0.0776  0.2959
  126PUPE   D5A 1594   6.612   2.585   5.184  0.1668 -0.0816  0.0916
  126PUPE   C1B 1595   5.238   2.431   4.265 -0.2039 -0.1584 -0.0399
  126PUPE   C2B 1596   5.310   2.459   4.534 -0.1597  0.1593  0.1194
  126PUPE   C3B 1597   5.329   2.507   4.972  0.2977 -0.0204  0.0503
  126PUPE   C4B 1598   5.711   2.716   5.229 -0.1409 -0.0058  0.3614
  127PUPE   NH3 1599   1.115   0.375   3.636 -0.3161 -0.1368 -0.1055
  127PUPE   PO4 1600   0.770   0.637   3.646  0.1866 -0.3155 -0.0267
  127PUPE   GL1 1601   0.845   0.563   4.048 -0.0012 -0.0929 -0.0579
  127PUPE   GL2 1602   0.761   0.644   4.308  0.0418  0.2500  0.0784
  127PUPE   D1A 1603   1.190   0.343   4.223 -0.2176  0.3774  0.3704
  127PUPE   D2A 1604   1.232   0.436   4.629 -0.0913 -0.2047  0.2161
  127PUPE   D3A 1605   1.515   0.066   4.614 -0.0017 -0.0664  0.1671
  127PUPE   D4A 1606   1.669   0.105   4.089  0.0812  0.0847  0.0934
  127PUPE   D5A 1607   1.998  -0.056   4.446  0.2008 -0.1263  0.2631
  127PUPE   C1B 1608   0.789   0.364   4.729  0.3269  0.2326  0.4607
  127PUPE   C2B 1609   0.742   0.256   5.041  0.3633 -0.0124 -0.5873
  127PUPE   C3B 1610   0.742   0.361   5.422  0.1413  0.1678  0.0062
  127PUPE   C4B 1611   0.479   0.458   5.813  0.1297 -0.1113  0.1154
  128PUPE   NH3 1612   3.001   0.540   3.735  0.0207  0.1973  0.0053
  128PUPE   PO4 1613   3.378   0.643   3.591 -0.3690 -0.0739  0.1324
  128PUPE   GL1 1614   3.575   0.720   4.002  0.0389  0.0384 -0.0297
  128PUPE   GL2 1615   3.947   0.841   4.027 -0.1038 -0.3697 -0.0240
  128PUPE   D1A 1616   3.792   0.345   4.217  0.1914  0.0519  0.0351
  128PUPE   D2A 1617   3.572   0.582   4.621  0.1771  0.1555 -0.1022
  128PUPE   D3A 1618   3.727   0.942   4.538  0.1139  0.1541  0.0684
  128PUPE   D4A 1619   3.818   0.878   4.905  0.1828  0.0031 -0.0959
  128PUPE   D5A 1620   3.382   1.012   4.866 -0.0664  0.1253  0.0900
  128PUPE   C1B 1621   4.202   0.774   4.436  0.0667  0.1595 -0.0622
  128PUPE   C2B 1622   4.037   0.446   4.832  0.0646  0.0779 -0.1299
  128PUPE   C3B 1623   3.932   0.164   5.073 -0.0532  0.0489  0.1714
  128PUPE   C4B 1624   4.027  -0.236   5.351 -0.0726  0.0057 -0.2668
  129PUPE   NH3 1625   3.181   6.536   3.582 -0.0815  0.1323 -0.1116
  129PUPE   PO4 1626   3.634   6.501   3.584 -0.0672 -0.2501  0.0349
  129PUPE   GL1 1627   3.759   6.251   3.804 -0.0020 -0.2093 -0.1956
  129PUPE   GL2 1628   3.846   5.979   3.937  0.1581  0.0615 -0.2300
  129PUPE   D1A 1629   3.648   6.430   4.233  0.0282  0.0941 -0.2604
  129PUPE   D2A 1630   3.633   6.872   4.287 -0.0171 -0.0165 -0.0437
  129PUPE   D3A 1631   3.685   6.963   4.705 -0.0380 -0.0877 -0.2164
  129PUPE   D4A 1632   3.315   7.216   4.905 -0.1008 -0.1395 -0.0132
  129PUPE   D5A 1633   3.571   7.447   4.997 -0.1681 -0.1679  0.0992
  129PUPE   C1B 1634   4.160   5.818   4.153 -0.2663  0.4571 -0.1434
  129PUPE   C2B 1635   4.350   5.825   4.475 -0.3098  0.1768 -0.1505
  129PUPE   C3B 1636   4.429   5.763   4.924  0.0416 -0.0750  0.1004
  129PUPE   C4B 1637   4.718   5.928   5.301  0.0584 -0.1327 -0.0354
  130PUPE   NH3 1638   1.669   5.124   3.270 -0.1288  0.2802  0.3102
  130PUPE   PO4 1639   1.380   4.741   3.166 -0.2515  0.0749 -0.0537
  130PUPE   GL1 1640   1.570   4.752   3.589 -0.0667  0.2169 -0.3127
  130PUPE   GL2 1641   1.603   5.098   3.780  0.1437  0.2568  0.0423
  130PUPE   D1A 1642   1.953   4.781   3.849 -0.0157  0.2552 -0.0493
  130PUPE   D2A 1643   1.876   4.458   4.156 -0.2234 -0.0281 -0.0526
  130PUPE   D3A 1644   1.756   4.225   4.487 -0.0273  0.0706 -0.3273
  130PUPE   D4A 1645   1.449   4.081   4.580 -0.1659  0.0239  0.4951
  130PUPE   D5A 1646   1.449   3.673   4.556  0.1676 -0.1535 -0.1007
  130PUPE   C1B 1647   1.405   5.234   4.220 -0.1183  0.1048  0.1133
  130PUPE   C2B 1648   1.326   5.281   4.692 -0.1827  0.0545  0.0965
  130PUPE   C3B 1649   1.465   5.224   5.148 -0.1501 -0.0445  0.0761
  130PUPE   C4B 1650   1.387   5.017   5.428 -0.2196  0.0288  0.0667
  131OAPE   NH3 1651   3.202   6.654   7.184  0.0663 -0.0691  0.0810
  131OAPE   PO4 1652   2.988   6.917   7.348 -0.2599  0.1160  0.1784
  131OAPE   GL1 1653   3.224   7.107   6.989 -0.2142  0.0563  0.3397
  131OAPE   GL2 1654   3.617   7.242   6.938 -0.3766 -0.0503  0.0371
  131OAPE   D1A 1655   3.322   6.801   6.649  0.1182  0.1850  0.3356
  131OAPE   D2A 1656   3.248   6.977   6.221 -0.0862  0.0619 -0.0512
  131OAPE   D3A 1657   2.886   6.901   5.978  0.2093 -0.2575 -0.1884
  131OAPE   D4A 1658   2.950   6.917   5.432 -0.1779 -0.0616  0.2369
  131OAPE   C5A 1659   2.884   7.143   5.113  0.2400  0.3125  0.0501
  131OAPE   C1B 1660   3.644   7.243   6.507 -0.0314  0.3048 -0.2786
  131OAPE   D2B 1661   3.710   7.224   6.063  0.1459  0.0485  0.0922
  131OAPE   C3B 1662   4.045   7.003   5.940 -0.0262  0.0766 -0.1885
  131OAPE   C4B 1663   4.346   6.927   5.574 -0.0733 -0.3064  0.0612
  132OAPE   NH3 1664   2.281   7.431   7.178  0.1229  0.2963  0.0399
  132OAPE   PO4 1665   1.928   7.472   7.233  0.1632 -0.1769  0.3632
  132OAPE   GL1 1666   1.802   7.171   6.959  0.2594 -0.1791  0.2827
  132OAPE   GL2 1667   2.169   7.053   6.825  0.0651 -0.2121  0.0419
  132OAPE   D1A 1668   1.685   7.028   6.626  0.0895  0.0482  0.0990
  132OAPE   D2A 1669   1.532   6.810   6.282  0.1169 -0.1645 -0.1943
  132OAPE   D3A 1670   1.883   7.046   6.154 -0.1676 -0.1465 -0.0309
  132OAPE   D4A 1671   2.059   7.367   5.870  0.0512 -0.0850 -0.0675
  132OAPE   C5A 1672   1.880   7.685   5.505 -0.1659 -0.1470  0.0019
  132OAPE   C1B 1673   2.075   7.381   6.480  0.1015  0.0619  0.0082
  132OAPE   D2B 1674   2.159   7.734   6.179 -0.1114  0.0878  0.1620
  132OAPE   C3B 1675   2.286   7.843   5.782 -0.0519  0.0936 -0.1128
  132OAPE   C4B 1676   2.569   7.891   5.453  0.0745 -0.0504 -0.2876
  133OAPE   NH3 1677   4.459   3.151   7.448  0.1040 -0.0424 -0.2346
  133OAPE   PO4 1678   4.502   3.531   7.325  0.3205 -0.0078 -0.1475
  133OAPE   GL1 1679   4.680   3.527   6.915  0.2421 -0.2353  0.2902
  133OAPE   GL2 1680   4.808   3.753   6.844 -0.2009 -0.1400 -0.3687
  133OAPE   D1A 1681   4.836   3.304   6.642 -0.1741 -0.2193 -0.1214
  133OAPE   D2A 1682   4.672   2.895   6.606 -0.2640 -0.0023  0.3007
  133OAPE   D3A 1683   4.298   2.820   6.473  0.0306  0.1396 -0.3117
  133OAPE   D4A 1684   4.367   2.789   6.015 -0.1168  0.1084 -0.0550
  133OAPE   C5A 1685   4.289   2.748   5.553 -0.2942 -0.1169 -0.2750
  133OAPE   C1B 1686   4.638   3.674   6.383  0.1167  0.1862  0.0596
  133OAPE   D2B 1687   4.407   3.536   5.921  0.1651  0.3301 -0.1892
  133OAPE   C3B 1688   4.545   3.193   5.672  0.2971  0.3181 -0.0694
  133OAPE   C4B 1689   4.836   3.230   5.406 -0.1638  0.1131  0.4049
  134OAPE   NH3 1690   6.790   0.098   7.452 -0.0270 -0.0955  0.1701
  134OAPE   PO4 1691   6.811   0.420   7.154  0.1229 -0.0969 -0.5471
  134OAPE   GL1 1692   6.521   0.583   6.828 -0.0918 -0.0237  0.2336
  134OAPE   GL2 1693   6.213   0.704   6.931 -0.1582 -0.2549  0.1475
  134OAPE   D1A 1694   6.319   0.637   6.484  0.0689  0.1605 -0.1412
  134OAPE   D2A 1695   6.388   0.793   6.027 -0.2503 -0.0334  0.0678
  134OAPE   D3A 1696   5.957   0.800   6.119 -0.4568 -0.1497 -0.0470
  134OAPE   D4A 1697   5.952   0.839   5.709  0.1874  0.0816 -0.0898
  134OAPE   C5A 1698   5.753   1.174   5.665  0.3551  0.1096  0.1708
  134OAPE   C1B 1699   5.879   0.681   6.616  0.1182  0.2275  0.4585
  134OAPE   D2B 1700   5.568   0.506   6.343 -0.3996 -0.1505  0.0960
  134OAPE   C3B 1701   5.495   0.755   5.943  0.0749 -0.1390 -0.0841
  134OAPE   C4B 1702   5.292   1.011   5.599 -0.1791  0.1297  0.0902
  135OAPE   NH3 1703   5.563   8.181   3.687  0.1193 -0.1510 -0.0249
  135OAPE   PO4 1704   5.186   8.255   3.848 -0.2660  0.3361 -0.2418
  135OAPE   GL1 1705   5.371   7.862   4.072  0.0709  0.1739 -0.1643
  135OAPE   GL2 1706   5.464   7.715   4.418  0.0095  0.0112 -0.0453
  135OAPE   D1A 1707   5.271   7.371   4.060  0.2436 -0.2307 -0.0754
  135OAPE   D2A 1708   5.152   7.309   4.450 -0.0504 -0.2796 -0.2997
  135OAPE   D3A 1709   4.791   7.466   4.237 -0.2036  0.1115 -0.0729
  135OAPE   D4A 1710   4.594   7.639   4.549 -0.0772 -0.3031  0.3011
  135OAPE   C5A 1711   4.617   7.552   4.944  0.1988 -0.2214 -0.2563
  135OAPE   C1B 1712   5.613   8.038   4.621 -0.1297  0.0133  0.1185
  135OAPE   D2B 1713   5.641   8.154   4.999  0.0257 -0.1601  0.2856
  135OAPE   C3B 1714   5.412   7.949   5.283  0.4186  0.0154 -0.0265
  135OAPE   C4B 1715   5.551   7.637   5.413 -0.2716  0.0854 -0.4144
  136OAPE   NH3 1716   6.321   6.146   2.939  0.2523  0.0849 -0.1202
  136OAPE   PO4 1717   6.470   5.872   2.607  0.2676  0.0383  0.0516
  136OAPE   GL1 1718   6.670   5.824   3.044  0.1769  0.6179  0.1112
  136OAPE   GL2 1719   6.742   5.574   3.304 -0.1639 -0.1799  0.1503
  136OAPE   D1A 1720   6.817   6.162   3.344 -0.2684 -0.2692  0.0450
  136OAPE   D2A 1721   6.756   6.142   3.759  0.2260 -0.0965 -0.1681
  136OAPE   D3A 1722   7.143   5.932   3.780 -0.1654 -0.0559 -0.1519
  136OAPE   D4A 1723   7.174   6.107   4.109  0.1576 -0.3760  0.0130
  136OAPE   C5A 1724   6.947   6.456   4.107 -0.0454 -0.0681  0.0116
  136OAPE   C1B 1725   6.800   5.490   3.797  0.1987  0.1999 -0.0700
  136OAPE   D2B 1726   6.914   5.444   4.264  0.2066 -0.1201  0.3239
  136OAPE   C3B 1727   7.172   5.220   4.434  0.0095 -0.3099 -0.0940
  136OAPE   C4B 1728   7.354   5.161   4.836  0.1341 -0.0988  0.2835
  137OAPE   NH3 1729   3.327   2.878   3.568 -0.1449 -0.0035 -0.1320
  137OAPE   PO4 1730   3.349   3.318   3.575  0.0467  0.0559 -0.2594
  137OAPE   GL1 1731   3.109   3.185   3.919 -0.0910 -0.0890  0.2002
  137OAPE   GL2 1732   3.236   3.029   4.052 -0.2385 -0.1353 -0.1352
  137OAPE   D1A 1733   2.705   3.328   4.086  0.4159 -0.0007  0.1470
  137OAPE   D2A 1734   2.809   2.977   4.268 -0.1191 -0.1573 -0.0952
  137OAPE   D3A 1735   2.657   3.082   4.668 -0.3611 -0.0738 -0.2363
  137OAPE   D4A 1736   2.897   2.834   4.970  0.1282 -0.3122 -0.1844
  137OAPE   C5A 1737   3.003   2.434   5.065 -0.0224  0.0186 -0.1732
  137OAPE   C1B 1738   3.263   3.270   4.362 -0.2710 -0.1330  0.0944
  137OAPE   D2B 1739   3.155   3.158   4.696  0.2123  0.2355 -0.0250
  137OAPE   C3B 1740   3.346   3.296   5.155 -0.2045 -0.1277 -0.1075
  137OAPE   C4B 1741   3.643   3.207   5.430 -0.0190  0.0735 -0.1643
  138OAPE   NH3 1742   1.508   4.250   3.284 -0.1633 -0.1030  0.1836
  138OAPE   PO4 1743   1.601   3.976   3.224 -0.0472 -0.2864  0.2835
  138OAPE   GL1 1744   1.839   3.953   3.569 -0.1540  0.0110  0.0073
  138OAPE   GL2 1745   1.656   3.639   3.632  0.0570  0.1563 -0.2042
  138OAPE   D1A 1746   1.790   3.934   4.055  0.2749  0.0481 -0.0149
  138OAPE   D2A 1747   1.916   3.594   4.180  0.2835  0.0767  0.1453
  138OAPE   D3A 1748   2.004   3.720   4.582 -0.1568 -0.1335 -0.3699
  138OAPE   D4A 1749   1.753   3.943   4.954 -0.0650  0.0585 -0.1426
  138OAPE   C5A 1750   2.006   4.234   5.271 -0.0653  0.0720  0.0231
  138OAPE   C1B 1751   1.364   3.670   4.023 -0.0028 -0.0946  0.0955
  138OAPE   D2B 1752   0.993   3.916   4.346  0.1847  0.3738 -0.2396
  138OAPE   C3B 1753   1.011   4.252   4.500 -0.1746 -0.1538  0.1892
  138OAPE   C4B 1754   0.824   4.541   4.605  0.0748  0.1356 -0.2095
  139CHOL   ROH 1755   6.944   5.146   6.768 -0.1925  0.1288  0.2331
  139CHOL    R1 1756   6.742   5.211   6.580 -0.1071  0.2346  0.1757
  139CHOL    R2 1757   6.768   5.418   6.399  0.1830  0.0333 -0.0258
  139CHOL    R3 1758   6.713   5.223   6.217 -0.0898 -0.0692  0.1614
  139CHOL    R4 1759   6.637   5.473   6.084  0.2010 -0.0944 -0.0558
  139CHOL    R5 1760   6.511   5.297   6.111 -0.0162  0.0839  0.1286
  139CHOL    C1 1761   6.509   5.323   5.730 -0.0447 -0.2652  0.1025
  139CHOL    C2 1762   6.471   5.399   5.378 -0.0844  0.5444 -0.0372
  140CHOL   ROH 1763   6.254   7.054   5.627  0.1459  0.1620 -0.1647
  140CHOL    R1 1764   6.030   7.199   5.722  0.1114  0.0493 -0.0713
  140CHOL    R2 1765   6.047   7.379   5.931  0.1076  0.0557 -0.0729
  140CHOL    R3 1766   5.935   7.549   5.751 -0.0483  0.0017 -0.0285
  140CHOL    R4 1767   5.907   7.686   6.008  0.2700  0.1300 -0.0679
  140CHOL    R5 1768   5.748   7.643   5.866  0.1033  0.1056  0.1299
  140CHOL    C1 1769   5.720   8.024   5.885  0.2183  0.1227 -0.0233
  140CHOL    C2 1770   5.397   8.079   5.792  0.0666  0.2646  0.3694
  141CHOL   ROH 1771   0.494   0.751   4.718  0.0035 -0.1584  0.0749
  141CHOL    R1 1772   0.465   0.626   4.970  0.1006 -0.2749  0.0279
  141CHOL    R2 1773   0.288   0.716   5.160  0.4792 -0.0954  0.3017
  141CHOL    R3 1774   0.199   0.460   5.153  0.0355  0.0499  0.2387
  141CHOL    R4 1775   0.123   0.559   5.420  0.3868  0.0634  0.3425
  141CHOL    R5 1776   0.238   0.378   5.376  0.0549 -0.1198  0.1769
  141CHOL    C1 1777  -0.057   0.226   5.565 -0.0836  0.2923  0.3072
  141CHOL    C2 1778  -0.215   0.193   5.903  0.3232  0.0513  0.1710
  142CHOL   ROH 1779   1.655   2.294   4.041 -0.1893  0.0332 -0.0348
  142CHOL    R1 1780   1.526   2.311   4.293 -0.0914  0.0077  0.0179
  142CHOL    R2 1781   1.588   2.143   4.503 -0.0895 -0.0908 -0.0575
  142CHOL    R3 1782   1.626   2.376   4.637  0.0636 -0.1500  0.0032
  142CHOL    R4 1783   1.566   2.181   4.846 -0.1128 -0.1502 -0.0526
  142CHOL    R5 1784   1.465   2.371   4.814  0.0344 -0.0694 -0.0235
  142CHOL    C1 1785   1.589   2.422   5.171  0.0174 -0.2403  0.0072
  142CHOL    C2 1786   1.690   2.578   5.500  0.1831  0.2332 -0.0376
  143CHOL   ROH 1787   6.270   5.852   3.938 -0.0205  0.0497  0.0584
  143CHOL    R1 1788   6.415   5.770   4.167 -0.0970 -0.0479  0.0722
  143CHOL    R2 1789   6.666   5.869   4.228 -0.0405 -0.2074  0.1022
  143CHOL    R3 1790   6.549   5.928   4.466 -0.0294 -0.1396  0.0910
  143CHOL    R4 1791   6.824   6.025   4.493 -0.0745  0.0201 -0.0087
  143CHOL    R5 1792   6.721   5.889   4.628  0.0203  0.0383  0.0831
  143CHOL    C1 1793   6.807   6.171   4.871 -0.0839  0.2163 -0.0837
  143CHOL    C2 1794   7.071   6.470   4.993  0.0564 -0.0097  0.0241
  144CHOL   ROH 1795   7.231   1.397   6.668 -0.0358 -0.0403 -0.0311
  144CHOL    R1 1796   7.293   1.449   6.397 -0.0399 -0.0208 -0.0273
  144CHOL    R2 1797   7.478   1.299   6.256 -0.0864 -0.0458 -0.0550
  144CHOL    R3 1798   7.272   1.269   6.081 -0.1022  0.0262 -0.0510
  144CHOL    R4 1799   7.502   1.145   5.947 -0.1886 -0.2346  0.0287
  144CHOL    R5 1800   7.371   1.300   5.866 -0.0602 -0.1700 -0.0639
  144CHOL    C1 1801   7.322   1.027   5.604 -0.2630 -0.2768  0.0810
  144CHOL    C2 1802   7.355   0.739   5.563 -0.4913 -0.0502  0.1430
  145CHOL   ROH 1803   6.855   2.072   4.837 -0.2417 -0.0281  0.0822
  145CHOL    R1 1804   6.979   2.093   5.091 -0.2290 -0.1026  0.0828
  145CHOL    R2 1805   7.076   2.332   5.189  0.1152 -0.1963 -0.0096
  145CHOL    R3 1806   6.916   2.272   5.401  0.0049  0.1226  0.0019
  145CHOL    R4 1807   7.140   2.421   5.517  0.2188 -0.1732 -0.0359
  145CHOL    R5 1808   7.069   2.225   5.579 -0.0829 -0.0431  0.0311
  145CHOL    C1 1809   7.028   2.416   5.907  0.1755  0.1395 -0.0403
  145CHOL    C2 1810   6.927   2.693   6.088 -0.1528  0.1616  0.0457
  146CHOL   ROH 1811   2.785   7.400   6.803 -0.0765  0.1552 -0.0335
  146CHOL    R1 1812   2.623   7.370   6.573 -0.0367  0.1479 -0.0607
  146CHOL    R2 1813   2.633   7.546   6.360  0.1191  0.0500 -0.1374
  146CHOL    R3 1814   2.678   7.319   6.216  0.0246 -0.0407 -0.0254
  146CHOL    R4 1815   2.590   7.516   6.018 -0.0058 -0.1389 -0.1070
  146CHOL    R5 1816   2.504   7.319   6.051 -0.0323 -0.1034  0.0353
  146CHOL    C1 1817   2.606   7.287   5.685 -0.1672 -0.3341  0.0160
  146CHOL    C2 1818   2.418   7.441   5.315 -0.2417 -0.2712  0.1431
  147CHOL   ROH 1819   3.221   7.469   6.657  0.2869 -0.1660  0.0257
  147CHOL    R1 1820   3.094   7.425   6.408  0.1856 -0.3141  0.1021
  147CHOL    R2 1821   3.084   7.618   6.210 -0.1907 -0.3085  0.1196
  147CHOL    R3 1822   3.193   7.421   6.058 -0.0257 -0.1579  0.0386
  147CHOL    R4 1823   3.048   7.591   5.868 -0.0948 -0.1573  0.0960
  147CHOL    R5 1824   3.026   7.375   5.892  0.0427 -0.1844 -0.0221
  147CHOL    C1 1825   3.129   7.391   5.525  0.1160  0.0721  0.0063
  147CHOL    C2 1826   2.905   7.604   5.353 -0.3755  0.0714 -0.3911
  148CHOL   ROH 1827   3.066   0.422   6.960 -0.2647 -0.0986  0.0076
  148CHOL    R1 1828   3.004   0.581   6.734 -0.0988  0.0235  0.0464
  148CHOL    R2 1829   3.193   0.732   6.601  0.0402 -0.0719  0.1408
  148CHOL    R3 1830   3.104   0.594   6.384 -0.0134  0.0692  0.0712
  148CHOL    R4 1831   3.203   0.847   6.275  0.3815 -0.0343  0.1600
  148CHOL    R5 1832   3.005   0.761   6.244  0.2815  0.2217  0.0339
  148CHOL    C1 1833   3.124   0.785   5.882  0.5298  0.1201  0.1059
  148CHOL    C2 1834   3.239   0.744   5.540  0.1062  0.0557 -0.0005
  149CHOL   ROH 1835   5.272   3.589   6.849  0.0961 -0.1599 -0.1092
  149CHOL    R1 1836   5.424   3.421   6.678 -0.1175 -0.1918 -0.2739
  149CHOL    R2 1837   5.316   3.301   6.454 -0.2727  0.1740 -0.4101
  149CHOL    R3 1838   5.525   3.422   6.329 -0.1064  0.0336 -0.2699
  149CHOL    R4 1839   5.468   3.187   6.165 -0.3043  0.2071 -0.4388
  149CHOL    R5 1840   5.661   3.241   6.250 -0.2736 -0.0538 -0.3479
  149CHOL    C1 1841   5.752   3.234   5.880 -0.1666  0.0946 -0.3240
  149CHOL    C2 1842   5.811   3.133   5.611 -0.1281  0.0869 -0.1970
  150CHOL   ROH 1843   3.981   7.330   4.006 -0.2188 -0.0214  0.0960
  150CHOL    R1 1844   4.102   7.181   4.214 -0.1924  0.0988  0.1660
  150CHOL    R2 1845   4.356   7.074   4.192 -0.2598 -0.0408  0.1332
  150CHOL    R3 1846   4.398   7.211   4.423 -0.0760  0.1330  0.0016
  150CHOL    R4 1847   4.615   7.015   4.414 -0.2649 -0.1018  0.1247
  150CHOL    R5 1848   4.475   7.046   4.578 -0.2059  0.1872  0.1344
  150CHOL    C1 1849   4.805   7.109   4.759 -0.0954  0.0258 -0.0038
  150CHOL    C2 1850   4.754   7.048   5.102  0.1642  0.0529  0.0387
  151CHOL   ROH 1851   1.076   4.309   5.010  0.1145  0.1149 -0.0926
  151CHOL    R1 1852   1.070   4.031   5.058  0.0290  0.1547  0.1561
  151CHOL    R2 1853   1.104   3.845   4.858 -0.3663 -0.0499  0.2502
  151CHOL    R3 1854   1.300   3.751   5.022 -0.1715  0.0054  0.0506
  151CHOL    R4 1855   1.176   3.510   4.907 -0.3771 -0.0305  0.3869
  151CHOL    R5 1856   1.205   3.553   5.120 -0.0816  0.0989  0.3114
  151CHOL    C1 1857   1.402   3.227   5.091 -0.2007  0.0327  0.2791
  151CHOL    C2 1858   1.611   2.870   4.876 -0.0125 -0.0267  0.1792
  152CHOL   ROH 1859   1.379   4.121   3.749  0.3345 -0.0646  0.0462
  152CHOL    R1 1860   1.488   4.314   3.927  0.0596  0.2350 -0.0979
  152CHOL    R2 1861   1.365   4.556   3.977 -0.4972 -0.0454  0.0001
  152CHOL    R3 1862   1.385   4.475   4.236 -0.0159  0.0186 -0.0100
  152CHOL    R4 1863   1.304   4.756   4.252 -0.1101 -0.0245  0.0749
  152CHOL    R5 1864   1.476   4.665   4.351  0.0989  0.0750 -0.2001
  152CHOL    C1 1865   1.289   4.797   4.655  0.5670  0.0477  0.1089
  152CHOL    C2 1866   1.294   4.789   4.993  0.0861 -0.0424  0.1120
  153CHOL   ROH 1867   6.919   6.600   6.322 -0.1236 -0.1151  0.1826
  153CHOL    R1 1868   6.746   6.500   6.121 -0.0157 -0.0960  0.0791
  153CHOL    R2 1869   6.473   6.543   6.124 -0.0272 -0.1484 -0.0315
  153CHOL    R3 1870   6.518   6.641   5.875  0.0678 -0.0747  0.0140
  153CHOL    R4 1871   6.236   6.563   5.873  0.0339  0.0570 -0.0753
  153CHOL    R5 1872   6.389   6.501   5.731  0.0326  0.0408 -0.0666
  153CHOL    C1 1873   6.141   6.666   5.493  0.1586  0.2457 -0.0581
  153CHOL    C2 1874   6.052   6.511   5.177 -0.2033  0.0428 -0.0069
  154CHOL   ROH 1875   0.568   5.384   6.331 -0.1046 -0.2289  0.1293
  154CHOL    R1 1876   0.778   5.268   6.181 -0.0456 -0.0968  0.1057
  154CHOL    R2 1877   0.821   5.328   5.914 -0.0828 -0.0241  0.1110
  154CHOL    R3 1878   1.072   5.387   6.002 -0.1077  0.0918  0.1243
  154CHOL    R4 1879   1.088   5.411   5.711 -0.0192 -0.2866  0.0857
  154CHOL    R5 1880   1.217   5.291   5.838 -0.0542 -0.1274  0.2913
  154CHOL    C1 1881   1.478   5.515   5.674 -0.0056 -0.3307  0.0833
  154CHOL    C2 1882   1.832   5.583   5.478 -0.0851  0.0046  0.1405
  155CHOL   ROH 1883   6.260   6.802   3.921 -0.2098 -0.0716  0.0560
  155CHOL    R1 1884   6.274   6.781   4.203 -0.0312 -0.0530  0.0490
  155CHOL    R2 1885   6.173   6.975   4.372 -0.0336 -0.1002  0.0996
  155CHOL    R3 1886   6.038   6.765   4.479  0.1400 -0.1679  0.1919
  155CHOL    R4 1887   5.980   6.989   4.658 -0.3524 -0.0334 -0.1139
  155CHOL    R5 1888   6.058   6.795   4.715 -0.1424  0.1309  0.1876
  155CHOL    C1 1889   5.740   6.800   4.924 -0.3751 -0.0580 -0.1516
  155CHOL    C2 1890   5.325   6.600   4.979 -0.2614 -0.3573 -0.1859
  156CHOL   ROH 1891   5.157   5.661   3.868  0.1906 -0.3056  0.0582
  156CHOL    R1 1892   5.080   5.764   4.120 -0.0955 -0.2680 -0.0408
  156CHOL    R2 1893   4.867   5.662   4.263  0.0538 -0.5906 -0.0385
  156CHOL    R3 1894   5.053   5.638   4.460  0.0508 -0.0772  0.0434
  156CHOL    R4 1895   4.795   5.626   4.600  0.0294 -0.4117 -0.0229
  156CHOL    R5 1896   4.961   5.760   4.645 -0.2199 -0.0683 -0.0939
  156CHOL    C1 1897   4.928   5.581   4.980  0.0124  0.1743  0.0631
  156CHOL    C2 1898   5.038   5.510   5.309  0.1342 -0.2949 -0.0025
  157CHOL   ROH 1899   2.837   5.387   4.154  0.1359 -0.0939  0.1188
  157CHOL    R1 1900   2.680   5.406   4.388 -0.0323 -0.1263  0.0109
  157CHOL    R2 1901   2.689   5.217   4.589 -0.0930 -0.0992  0.0422
  157CHOL    R3 1902   2.741   5.432   4.747 -0.2842 -0.0570  0.0498
  157CHOL    R4 1903   2.664   5.218   4.933  0.3418 -0.2703  0.0812
  157CHOL    R5 1904   2.576   5.418   4.921 -0.0439 -0.4202  0.2590
  157CHOL    C1 1905   2.697   5.420   5.282  0.4154 -0.3305  0.1110
  157CHOL    C2 1906   2.769   5.431   5.609 -0.1356 -0.1941  0.0911
  158CHOL   ROH 1907   2.441   1.958   4.413  0.0467  0.1397 -0.0565
  158CHOL    R1 1908   2.574   2.047   4.647  0.1256  0.1410 -0.0997
  158CHOL    R2 1909   2.483   1.988   4.902  0.1099  0.2896 -0.0603
  158CHOL    R3 1910   2.735   1.891   4.934  0.0504  0.1378 -0.0627
  158CHOL    R4 1911   2.615   1.874   5.200  0.0317  0.1215 -0.0904
  158CHOL    R5 1912   2.803   1.971   5.149  0.0827  0.0260 -0.0394
  158CHOL    C1 1913   2.928   1.717   5.404 -0.0696 -0.1188 -0.1100
  158CHOL    C2 1914   2.798   1.660   5.834  0.3079 -0.3325  0.1748
  159CHOL   ROH 1915   2.928   3.724   4.293 -0.0878 -0.0809  0.0546
  159CHOL    R1 1916   2.913   3.569   4.530 -0.2428 -0.1013  0.0343
  159CHOL    R2 1917   3.044   3.641   4.763 -0.0450 -0.3372  0.0085
  159CHOL    R3 1918   2.796   3.619   4.871 -0.0508  0.0306  0.0798
  159CHOL    R4 1919   2.980   3.594   5.099 -0.0333 -0.3367  0.0102
  159CHOL    R5 1920   2.822   3.455   5.044 -0.2734 -0.0607  0.0188
  159CHOL    C1 1921   2.710   3.546   5.397 -0.0320  0.0089  0.0782
  159CHOL    C2 1922   2.691   3.926   5.418 -0.1827  0.0768 -0.1267
  160CHOL   ROH 1923   6.089   5.141   6.082  0.1510  0.0366  0.0615
  160CHOL    R1 1924   6.033   5.286   5.846  0.1381 -0.0979 -0.0191
  160CHOL    R2 1925   5.914   5.535   5.850  0.0584 -0.1327 -0.1591
  160CHOL    R3 1926   6.131   5.606   5.703  0.0574 -0.1370 -0.1632
  160CHOL    R4 1927   5.947   5.833   5.678  0.1718 -0.0209  0.0513
  160CHOL    R5 1928   6.040   5.723   5.515  0.0707  0.0513 -0.0547
  160CHOL    C1 1929   6.171   6.073   5.440  0.2369  0.0402  0.1700
  160CHOL    C2 1930   6.520   6.263   5.306  0.0835  0.0958 -0.1910
  161CHOL   ROH 1931   1.960   1.732   6.741 -0.3261 -0.0300  0.0546
  161CHOL    R1 1932   1.845   1.769   6.485 -0.1064  0.1940 -0.0179
  161CHOL    R2 1933   1.961   1.928   6.291  0.3172 -0.0125  0.0455
  161CHOL    R3 1934   1.940   1.703   6.140 -0.0145  0.0182  0.0418
  161CHOL    R4 1935   1.896   1.925   5.952  0.4185  0.0865  0.0262
  161CHOL    R5 1936   1.764   1.753   5.984  0.1193  0.3083 -0.0141
  161CHOL    C1 1937   1.838   1.713   5.612  0.1660  0.1729  0.0114
  161CHOL    C2 1938   1.669   2.046   5.498 -0.0787 -0.3572 -0.2444
  162CHOL   ROH 1939   7.725   3.044   4.122 -0.0601  0.1355 -0.0271
  162CHOL    R1 1940   7.632   3.008   4.386 -0.0759  0.0676 -0.0413
  162CHOL    R2 1941   7.799   3.018   4.606 -0.0478 -0.2226 -0.0436
  162CHOL    R3 1942   7.621   3.205   4.692  0.1359 -0.1009  0.0769
  162CHOL    R4 1943   7.709   3.067   4.936 -0.1121 -0.4538 -0.0254
  162CHOL    R5 1944   7.503   3.096   4.870 -0.0565 -0.1480 -0.0766
  162CHOL    C1 1945   7.489   3.271   5.209  0.0227 -0.4741  0.0982
  162CHOL    C2 1946   7.517   3.156   5.465 -0.2165  0.0453 -0.2010
  163CHOL   ROH 1947   8.035   6.950   4.096 -0.0886  0.1028 -0.0230
  163CHOL    R1 1948   7.891   6.818   4.300 -0.0936  0.0026 -0.0906
  163CHOL    R2 1949   7.919   6.882   4.568 -0.0805 -0.1465 -0.0566
  163CHOL    R3 1950   7.649   6.911   4.556 -0.0785 -0.1178 -0.0309
  163CHOL    R4 1951   7.707   6.864   4.840 -0.0388 -0.0024 -0.0138
  163CHOL    R5 1952   7.566   6.753   4.716 -0.0723 -0.0406  0.0525
  163CHOL    C1 1953   7.330   6.880   4.987 -0.0126  0.1083  0.0352
  163CHOL    C2 1954   7.302   6.823   5.418 -0.4901 -0.2594  0.0369
  164CHOL   ROH 1955   0.557   4.212   3.663 -0.0606  0.1105 -0.0514
  164CHOL    R1 1956   0.463   4.218   3.930 -0.0199  0.1252 -0.0387
  164CHOL    R2 1957   0.485   4.001   4.100  0.0129  0.1422 -0.0324
  164CHOL    R3 1958   0.607   4.182   4.263  0.0282  0.1537 -0.0542
  164CHOL    R4 1959   0.530   3.961   4.441 -0.1959  0.2677  0.0133
  164CHOL    R5 1960   0.482   4.173   4.467 -0.0948  0.3159 -0.1137
  164CHOL    C1 1961   0.672   4.107   4.791 -0.3032  0.3516  0.0193
  164CHOL    C2 1962   0.571   4.038   5.072  0.1121  0.0563 -0.0273
  165CHOL   ROH 1963   5.223   0.598   4.366 -0.0767  0.2526 -0.0338
  165CHOL    R1 1964   5.272   0.692   4.628 -0.0456  0.0555  0.0330
  165CHOL    R2 1965   5.069   0.756   4.804 -0.0243 -0.0406  0.0925
  165CHOL    R3 1966   5.199   0.582   4.967 -0.0405 -0.1795 -0.0403
  165CHOL    R4 1967   5.024   0.735   5.146  0.1936 -0.0915  0.1197
  165CHOL    R5 1968   5.239   0.707   5.168  0.1902 -0.2579 -0.0342
  165CHOL    C1 1969   5.120   0.560   5.499  0.3052 -0.2515  0.0107
  165CHOL    C2 1970   4.922   0.627   5.869  0.1903 -0.0225 -0.0892
  166CHOL   ROH 1971   1.002   0.791   6.943  0.0965 -0.0781  0.0580
  166CHOL    R1 1972   1.029   0.911   6.688  0.1643 -0.0489  0.0784
  166CHOL    R2 1973   1.275   0.956   6.571  0.1938 -0.1208  0.1074
  166CHOL    R3 1974   1.167   0.816   6.365  0.1601 -0.0511  0.0778
  166CHOL    R4 1975   1.359   0.997   6.238  0.0738  0.0511  0.0973
  166CHOL    R5 1976   1.149   0.975   6.188  0.0636  0.0251  0.1567
  166CHOL    C1 1977   1.307   0.889   5.851 -0.0277  0.2166  0.0636
  166CHOL    C2 1978   1.258   0.839   5.409 -0.0572  0.0657 -0.0412
  167CHOL   ROH 1979   4.634   6.876   6.138  0.0715 -0.2451 -0.0464
  167CHOL    R1 1980   4.598   6.670   5.946  0.2202 -0.2645 -0.0564
  167CHOL    R2 1981   4.778   6.462   5.914  0.1472 -0.3849  0.2474
  167CHOL    R3 1982   4.557   6.309   5.952 -0.0063 -0.2391 -0.0292
  167CHOL    R4 1983   4.744   6.134   5.811  0.0644 -0.3717  0.2332
  167CHOL    R5 1984   4.540   6.178   5.752  0.1688 -0.2433 -0.0401
  167CHOL    C1 1985   4.518   5.799   5.786 -0.1280 -0.2270 -0.0347
  167CHOL    C2 1986   4.249   5.520   5.744  0.0343  0.1475 -0.0956
  168CHOL   ROH 1987   6.233   3.778   6.823 -0.0479 -0.2394  0.0225
  168CHOL    R1 1988   6.422   3.784   6.612 -0.0641 -0.1149  0.0106
  168CHOL    R2 1989   6.428   3.593   6.412 -0.0065 -0.0625 -0.0384
  168CHOL    R3 1990   6.413   3.811   6.249 -0.0996 -0.0256  0.0182
  168CHOL    R4 1991   6.464   3.586   6.068 -0.0579  0.0392 -0.0466
  168CHOL    R5 1992   6.580   3.771   6.082 -0.1140  0.0706 -0.0182
  168CHOL    C1 1993   6.473   3.787   5.716 -0.1751  0.1331  0.0017
  168CHOL    C2 1994   6.772   3.493   5.522  0.0060 -0.3038 -0.2106
  169CHOL   ROH 1995   3.325   4.107   6.716  0.0215 -0.1282  0.0731
  169CHOL    R1 1996   3.424   4.009   6.470  0.1726  0.0201  0.0735
  169CHOL    R2 1997   3.286   4.039   6.232  0.2067 -0.0441  0.0497
  169CHOL    R3 1998   3.520   4.150   6.149  0.1305  0.1845  0.1309
  169CHOL    R4 1999   3.409   4.022   5.909  0.4131 -0.0840  0.1283
  169CHOL    R5 2000   3.608   3.992   5.992  0.4070  0.1929  0.2675
  169CHOL    C1 2001   3.700   4.116   5.643  0.4618  0.1073  0.2503
  169CHOL    C2 2002   3.704   4.370   5.340  0.2758  0.1377 -0.0530
  170CHOL   ROH 2003   7.339   0.579   4.231  0.4009  0.1531  0.0520
  170CHOL    R1 2004   7.355   0.380   4.432  0.2156  0.1177  0.0342
  170CHOL    R2 2005   7.567   0.203   4.449  0.1235  0.0107  0.1043
  170CHOL    R3 2006   7.582   0.297   4.703  0.0576 -0.0286  0.1233
  170CHOL    R4 2007   7.671   0.018   4.721  0.0496 -0.0314  0.1039
  170CHOL    R5 2008   7.513   0.112   4.839  0.0199 -0.0481  0.0771
  170CHOL    C1 2009   7.745  -0.002   5.119 -0.0553 -0.0928  0.1216
  170CHOL    C2 2010   7.741  -0.221   5.456  0.1742 -0.1269  0.0165
  171CHOL   ROH 2011   2.115   5.223   4.063  0.0864  0.0395  0.0044
  171CHOL    R1 2012   1.895   5.197   4.239 -0.0327 -0.0892 -0.1607
  171CHOL    R2 2013   1.821   4.954   4.349  0.1009 -0.1136 -0.1280
  171CHOL    R3 2014   1.844   5.090   4.583 -0.2110  0.0008 -0.1577
  171CHOL    R4 2015   1.799   4.811   4.663  0.5703 -0.1319 -0.0961
  171CHOL    R5 2016   1.685   4.985   4.729  0.1001 -0.4195 -0.0999
  171CHOL    C1 2017   1.808   4.856   5.066  0.5508 -0.0351 -0.1056
  171CHOL    C2 2018   1.951   5.003   5.442 -0.0262  0.0640  0.4982
  172CHOL   ROH 2019   0.306   7.307   6.760 -0.1263  0.3020 -0.1912
  172CHOL    R1 2020   0.404   7.477   6.556 -0.2110  0.2615 -0.2658
  172CHOL    R2 2021   0.577   7.390   6.359  0.1070  0.3389 -0.0260
  172CHOL    R3 2022   0.388   7.490   6.192  0.0910 -0.1161 -0.2995
  172CHOL    R4 2023   0.644   7.567   6.071  0.0988  0.4162  0.0193
  172CHOL    R5 2024   0.478   7.700   6.121 -0.2706  0.0733 -0.2256
  172CHOL    C1 2025   0.505   7.766   5.746  0.0792  0.0341 -0.2113
  172CHOL    C2 2026   0.428   7.705   5.345  0.1465 -0.1098  0.0391
  173CHOL   ROH 2027   6.152   1.138   6.641  0.0208  0.3222 -0.0398
  173CHOL    R1 2028   6.214   1.162   6.366 -0.4049  0.1314 -0.1638
  173CHOL    R2 2029   6.046   1.287   6.186 -0.4190  0.5838  0.1304
  173CHOL    R3 2030   6.267   1.435   6.131 -0.0946 -0.0101 -0.2573
  173CHOL    R4 2031   6.103   1.453   5.889 -0.4451  0.4018  0.0232
  173CHOL    R5 2032   6.311   1.391   5.900 -0.5869 -0.1575 -0.3253
  173CHOL    C1 2033   6.344   1.689   5.664 -0.1558 -0.2617 -0.4032
  173CHOL    C2 2034   6.145   1.978   5.590  0.0139  0.0680 -0.0643
  174CHOL   ROH 2035   5.106   3.735   3.975 -0.0334 -0.2659  0.0606
  174CHOL    R1 2036   5.084   3.897   4.206  0.0255 -0.1302 -0.0269
  174CHOL    R2 2037   5.037   3.792   4.457 -0.1048  0.0301  0.0194
  174CHOL    R3 2038   5.261   3.933   4.522 -0.0211 -0.0909 -0.0055
  174CHOL    R4 2039   5.116   3.900   4.775 -0.1516  0.2285 -0.0355
  174CHOL    R5 2040   5.186   4.088   4.689  0.0307  0.1045 -0.1611
  174CHOL    C1 2041   5.371   4.095   5.022 -0.1003  0.2304 -0.0908
  174CHOL    C2 2042   5.514   3.968   5.400 -0.0436 -0.1830  0.1905
  175CHOL   ROH 2043   2.081   0.374   4.011 -0.0486 -0.1218  0.1393
  175CHOL    R1 2044   2.096   0.441   4.285  0.0818 -0.0044  0.1055
  175CHOL    R2 2045   2.287   0.336   4.454  0.0905 -0.0258  0.0881
  175CHOL    R3 2046   2.339   0.597   4.507  0.2405 -0.0263 -0.0530
  175CHOL    R4 2047   2.459   0.451   4.731 -0.2029  0.0521  0.2411
  175CHOL    R5 2048   2.317   0.616   4.745 -0.0830  0.1878 -0.0963
  175CHOL    C1 2049   2.608   0.764   4.942 -0.2329  0.0970  0.1979
  175CHOL    C2 2050   2.941   0.952   5.213 -0.1019  0.4235  0.2962
  176CHOL   ROH 2051   2.162   5.376   7.161 -0.0786 -0.0796 -0.1110
  176CHOL    R1 2052   2.237   5.595   6.999  0.1064 -0.1395 -0.1099
  176CHOL    R2 2053   2.450   5.585   6.823  0.0168 -0.3655 -0.2110
  176CHOL    R3 2054   2.263   5.663   6.642  0.0207 -0.1160 -0.1117
  176CHOL    R4 2055   2.518   5.686   6.500  0.0003 -0.1747 -0.1558
  176CHOL    R5 2056   2.367   5.842   6.522  0.1033 -0.0943 -0.0077
  176CHOL    C1 2057   2.383   5.818   6.141 -0.0057  0.1705 -0.0305
  176CHOL    C2 2058   2.526   5.814   5.844 -0.0651 -0.0989 -0.1838
  177CHOL   ROH 2059   4.265   1.339   4.157 -0.0568  0.1324  0.0013
  177CHOL    R1 2060   4.247   1.443   4.420 -0.1162  0.0722  0.0218
  177CHOL    R2 2061   4.184   1.285   4.638 -0.0765  0.0033 -0.0128
  177CHOL    R3 2062   4.415   1.388   4.738 -0.1212  0.0673  0.0228
  177CHOL    R4 2063   4.242   1.351   4.972 -0.0788 -0.1468  0.0173
  177CHOL    R5 2064   4.343   1.535   4.914 -0.1790 -0.0645  0.1084
  177CHOL    C1 2065   4.492   1.486   5.261 -0.1221 -0.1741  0.0681
  177CHOL    C2 2066   4.714   1.623   5.535 -0.0595 -0.3961 -0.3027
  178CHOL   ROH 2067   0.214   2.684   4.371 -0.1204  0.2651  0.0243
  178CHOL    R1 2068   0.354   2.664   4.616  0.0068 -0.0825 -0.0708
  178CHOL    R2 2069   0.237   2.720   4.860  0.2803  0.1223  0.0191
  178CHOL    R3 2070   0.325   2.471   4.923 -0.2030 -0.0892 -0.0936
  178CHOL    R4 2071   0.170   2.556   5.157  0.1416  0.2086  0.0366
  178CHOL    R5 2072   0.375   2.483   5.157 -0.0042 -0.2353 -0.1256
  178CHOL    C1 2073   0.214   2.227   5.389 -0.3928  0.0603 -0.0590
  178CHOL    C2 2074   0.256   1.928   5.444  0.0563 -0.2693  0.1459
  179CHOL   ROH 2075   4.178   1.389   7.220  0.0247 -0.0890  0.0179
  179CHOL    R1 2076   4.136   1.218   6.997  0.0860 -0.0152 -0.0510
  179CHOL    R2 2077   3.890   1.106   6.940  0.1361 -0.1195 -0.0685
  179CHOL    R3 2078   3.931   1.222   6.697  0.0466  0.0085 -0.0234
  179CHOL    R4 2079   3.705   1.039   6.656  0.0943 -0.0395 -0.0602
  179CHOL    R5 2080   3.889   1.046   6.540  0.0657  0.0717 -0.0984
  179CHOL    C1 2081   3.635   1.109   6.263 -0.0140  0.1272 -0.0131
  179CHOL    C2 2082   3.425   1.222   5.946  0.1871 -0.2288 -0.1698
  180CHOL   ROH 2083   6.702   4.965   4.621  0.2450 -0.0355 -0.2167
  180CHOL    R1 2084   6.839   4.777   4.783  0.2172 -0.1365 -0.3085
  180CHOL    R2 2085   7.053   4.630   4.690  0.4910  0.2089 -0.2518
  180CHOL    R3 2086   7.178   4.734   4.907  0.1028  0.0246  0.0718
  180CHOL    R4 2087   7.361   4.527   4.808  0.5429  0.4914 -0.1341
  180CHOL    R5 2088   7.283   4.545   5.011  0.2999 -0.0022 -0.1686
  180CHOL    C1 2089   7.658   4.564   5.082  0.2087  0.4828  0.2383
  180CHOL    C2 2090   7.946   4.247   5.244 -0.1272  0.0360 -0.0149
  181CHOL   ROH 2091   3.801   2.219   3.979 -0.1248  0.0140  0.1831
  181CHOL    R1 2092   3.943   2.302   4.209 -0.0165 -0.2200  0.2054
  181CHOL    R2 2093   3.886   2.538   4.343  0.4073 -0.0688  0.1491
  181CHOL    R3 2094   3.864   2.372   4.558  0.0212  0.0008  0.1693
  181CHOL    R4 2095   3.904   2.639   4.673  0.2480 -0.0306  0.1458
  181CHOL    R5 2096   4.020   2.460   4.716 -0.0086 -0.1627  0.2850
  181CHOL    C1 2097   3.894   2.542   5.067 -0.2073  0.0571  0.1630
  181CHOL    C2 2098   4.048   2.371   5.321  0.0114 -0.2479 -0.1828
  182CHOL   ROH 2099   7.165   2.286   7.272 -0.1061 -0.2830  0.0425
  182CHOL    R1 2100   6.956   2.244   7.086 -0.1028 -0.0119 -0.0243
  182CHOL    R2 2101   6.904   2.420   6.880  0.2804 -0.0125 -0.1222
  182CHOL    R3 2102   6.927   2.196   6.727 -0.0363 -0.1241 -0.0167
  182CHOL    R4 2103   6.804   2.397   6.550  0.2089 -0.0300 -0.1001
  182CHOL    R5 2104   6.728   2.196   6.593 -0.0601  0.0838  0.0078
  182CHOL    C1 2105   6.767   2.174   6.214 -0.1300 -0.1450  0.0119
  182CHOL    C2 2106   6.620   2.128   5.764 -0.1809 -0.1459  0.0802
  183CHOL   ROH 2107   0.745   7.772   4.007 -0.1473  0.4370  0.0197
  183CHOL    R1 2108   0.832   7.789   4.276 -0.0842  0.3437  0.0064
  183CHOL    R2 2109   0.701   7.661   4.483 -0.0750  0.3236  0.0043
  183CHOL    R3 2110   0.948   7.557   4.531 -0.0921  0.2445 -0.0805
  183CHOL    R4 2111   0.832   7.601   4.797  0.0684  0.4022 -0.0402
  183CHOL    R5 2112   1.025   7.674   4.726  0.0590  0.2931 -0.1709
  183CHOL    C1 2113   1.140   7.468   5.026  0.1357  0.3737 -0.1457
  183CHOL    C2 2114   0.921   7.689   5.407 -0.1797 -0.1894  0.1403
  184CHOL   ROH 2115   6.157   3.146   6.950  0.2054  0.0728  0.0918
  184CHOL    R1 2116   6.278   3.222   6.705  0.1717  0.0120  0.0558
  184CHOL    R2 2117   6.393   3.039   6.532  0.0449 -0.0447  0.0293
  184CHOL    R3 2118   6.225   3.154   6.352  0.0440  0.0225  0.0728
  184CHOL    R4 2119   6.396   2.978   6.192 -0.0435 -0.0142  0.0229
  184CHOL    R5 2120   6.361   3.190   6.158  0.0148 -0.0016  0.0489
  184CHOL    C1 2121   6.240   3.050   5.825 -0.0958  0.0667  0.0600
  184CHOL    C2 2122   6.291   3.288   5.629 -0.0211 -0.0886 -0.0394
  185CHOL   ROH 2123   5.249   1.979   4.125  0.0534 -0.1298 -0.0938
  185CHOL    R1 2124   5.231   1.896   4.395  0.0797 -0.1624 -0.1021
  185CHOL    R2 2125   5.454   1.861   4.555  0.0876 -0.0558 -0.0910
  185CHOL    R3 2126   5.323   2.033   4.720 -0.0158 -0.1408 -0.0835
  185CHOL    R4 2127   5.512   1.892   4.894 -0.1133 -0.2243 -0.0393
  185CHOL    R5 2128   5.297   1.911   4.924 -0.1342 -0.2454 -0.1581
  185CHOL    C1 2129   5.422   2.071   5.246 -0.3273 -0.4023 -0.0022
  185CHOL    C2 2130   5.527   2.411   5.553  0.0487 -0.1966 -0.1977
  186CHOL   ROH 2131   2.675   0.943   5.921  0.0350  0.0806  0.0116
  186CHOL    R1 2132   2.482   0.869   5.728  0.0141  0.1001  0.0247
  186CHOL    R2 2133   2.550   0.772   5.479 -0.0128  0.1048  0.0150
  186CHOL    R3 2134   2.389   0.566   5.550 -0.0199  0.1127  0.0212
  186CHOL    R4 2135   2.395   0.557   5.257  0.0376  0.0594  0.0238
  186CHOL    R5 2136   2.217   0.564   5.383  0.0129  0.0766 -0.0119
  186CHOL    C1 2137   2.153   0.238   5.195  0.0603  0.0405  0.0348
  186CHOL    C2 2138   2.207   0.026   4.922 -0.2410  0.0059  0.2261
  187CHOL   ROH 2139   3.351   3.673   6.960 -0.1163 -0.2880 -0.0056
  187CHOL    R1 2140   3.469   3.604   6.712 -0.0749 -0.1137 -0.0351
  187CHOL    R2 2141   3.380   3.391   6.559  0.0114 -0.0611 -0.1530
  187CHOL    R3 2142   3.361   3.581   6.365 -0.0404  0.0331 -0.0577
  187CHOL    R4 2143   3.431   3.335   6.222 -0.2265  0.0578 -0.2108
  187CHOL    R5 2144   3.535   3.526   6.211 -0.1565  0.0267 -0.1936
  187CHOL    C1 2145   3.441   3.481   5.844 -0.4137  0.2154 -0.1550
  187CHOL    C2 2146   3.302   3.692   5.519 -0.1251  0.1491 -0.1100
  188CHOL   ROH 2147   5.695   3.036   6.885  0.1218 -0.0899 -0.1056
  188CHOL    R1 2148   5.789   3.014   6.619  0.0074  0.0021 -0.1564
  188CHOL    R2 2149   5.969   2.819   6.540  0.1470  0.1561 -0.2457
  188CHOL    R3 2150   5.778   2.763   6.355  0.0882 -0.0093 -0.1523
  188CHOL    R4 2151   6.031   2.744   6.209  0.0511  0.0047 -0.2303
  188CHOL    R5 2152   5.858   2.865   6.154 -0.0188 -0.0789 -0.2360
  188CHOL    C1 2153   5.888   2.649   5.842 -0.0599 -0.2388 -0.1336
  188CHOL    C2 2154   6.032   2.460   5.587 -0.0120  0.3011 -0.1614
  189CHOL   ROH 2155   1.503   3.324   7.057 -0.0600 -0.1327 -0.0169
  189CHOL    R1 2156   1.533   3.364   6.779  0.0033 -0.0310  0.0035
  189CHOL    R2 2157   1.508   3.160   6.595  0.2758 -0.0150 -0.0630
  189CHOL    R3 2158   1.326   3.327   6.482  0.1467 -0.1654 -0.0799
  189CHOL    R4 2159   1.468   3.208   6.255  0.4261  0.1353 -0.0600
  189CHOL    R5 2160   1.440   3.421   6.293  0.1508  0.0793  0.0446
  189CHOL    C1 2161   1.274   3.393   5.951  0.3926  0.0817 -0.0742
  189CHOL    C2 2162   1.273   3.290   5.623  0.2329  0.0776 -0.0378
  190CHOL   ROH 2163   0.002   4.006   7.228  0.1123  0.0965 -0.1138
  190CHOL    R1 2164  -0.043   3.993   6.949  0.1681 -0.0425 -0.1181
  190CHOL    R2 2165  -0.118   4.213   6.800 -0.0207 -0.1605 -0.2076
  190CHOL    R3 2166   0.099   4.145   6.650  0.0708 -0.0060 -0.1454
  190CHOL    R4 2167  -0.103   4.232   6.455  0.0683 -0.1431 -0.2022
  190CHOL    R5 2168   0.005   4.043   6.454  0.2008 -0.0665 -0.1751
  190CHOL    C1 2169   0.109   4.180   6.114  0.2060  0.0121 -0.1406
  190CHOL    C2 2170   0.015   4.399   5.767  0.0951  0.2873 -0.1585
  191CHOL   ROH 2171   5.271   4.547   6.572 -0.0849  0.1664 -0.0977
  191CHOL    R1 2172   5.533   4.584   6.470 -0.0020  0.2867  0.1482
  191CHOL    R2 2173   5.635   4.431   6.264  0.3454  0.1825  0.3857
  191CHOL    R3 2174   5.681   4.673   6.150  0.2635  0.1227  0.2237
  191CHOL    R4 2175   5.876   4.494   6.024  0.0197  0.0152  0.0041
  191CHOL    R5 2176   5.919   4.683   6.124  0.2308  0.0369 -0.1304
  191CHOL    C1 2177   6.059   4.759   5.777 -0.2469 -0.1384 -0.3702
  191CHOL    C2 2178   6.030   4.917   5.475  0.0986  0.0695  0.1957
  192CHOL   ROH 2179  -0.231   1.637   4.635  0.1681  0.2481 -0.1548
  192CHOL    R1 2180  -0.109   1.498   4.849  0.0762  0.3757 -0.0197
  192CHOL    R2 2181   0.010   1.250   4.817 -0.1862  0.2167  0.2408
  192CHOL    R3 2182   0.224   1.375   4.929 -0.0262  0.1278  0.0454
  192CHOL    R4 2183   0.317   1.102   4.877 -0.2563  0.0218  0.1358
  192CHOL    R5 2184   0.326   1.208   5.067 -0.0669  0.1246  0.0790
  192CHOL    C1 2185   0.696   1.133   5.016 -0.1470 -0.1750 -0.1088
  192CHOL    C2 2186   0.963   1.247   5.423  0.0230 -0.0107 -0.1082
  193CHOL   ROH 2187   2.425   6.471   6.751 -0.0256  0.1452  0.0084
  193CHOL    R1 2188   2.523   6.354   6.512 -0.1101 -0.0722  0.0769
  193CHOL    R2 2189   2.358   6.284   6.302 -0.1495  0.0488  0.0639
  193CHOL    R3 2190   2.528   6.440   6.159  0.0822 -0.2144  0.0442
  193CHOL    R4 2191   2.342   6.332   5.960 -0.2684  0.2650  0.0982
  193CHOL    R5 2192   2.560   6.321   5.953 -0.2864 -0.1727 -0.0413
  193CHOL    C1 2193   2.492   6.506   5.627 -0.1202  0.1438  0.0996
  193CHOL    C2 2194   2.434   6.236   5.364 -0.1173 -0.1567  0.0133
  194CHOL   ROH 2195   6.109   0.175   6.649 -0.4039  0.2665 -0.1233
  194CHOL    R1 2196   6.070   0.110   6.376 -0.3503  0.2552 -0.1277
  194CHOL    R2 2197   6.008   0.301   6.185 -0.0262  0.2908 -0.1982
  194CHOL    R3 2198   6.226   0.198   6.059 -0.0881 -0.0025 -0.0753
  194CHOL    R4 2199   6.132   0.412   5.882  0.3219  0.1621 -0.1089
  194CHOL    R5 2200   6.168   0.205   5.827  0.0630  0.1123 -0.1128
  194CHOL    C1 2201   6.408   0.380   5.587  0.4665 -0.1882  0.0584
  194CHOL    C2 2202   6.774   0.194   5.621  0.0180 -0.5273 -0.0750
  195CHOL   ROH 2203   4.569   0.092   6.857 -0.0645 -0.0289  0.0256
  195CHOL    R1 2204   4.456   0.132   6.600 -0.1125 -0.1117  0.0338
  195CHOL    R2 2205   4.534   0.340   6.435 -0.1845 -0.1329 -0.0231
  195CHOL    R3 2206   4.577   0.138   6.257 -0.1675 -0.1616  0.0127
  195CHOL    R4 2207   4.570   0.381   6.093 -0.1576 -0.1833 -0.0269
  195CHOL    R5 2208   4.451   0.201   6.064 -0.1545 -0.1916 -0.0079
  195CHOL    C1 2209   4.631   0.216   5.728 -0.1260 -0.2397  0.0045
  195CHOL    C2 2210   4.344   0.162   5.448 -0.1502  0.1571  0.3314
  196CHOL   ROH 2211   6.840   1.131   4.763  0.0843  0.2736  0.2427
  196CHOL    R1 2212   6.777   0.934   4.957  0.2372 -0.0441 -0.0216
  196CHOL    R2 2213   6.574   0.968   5.142  0.5108 -0.2529  0.3154
  196CHOL    R3 2214   6.488   0.730   5.042  0.2328 -0.0320  0.0041
  196CHOL    R4 2215   6.307   0.787   5.266  0.3068 -0.1052  0.1040
  196CHOL    R5 2216   6.423   0.604   5.235  0.1048 -0.2103 -0.1420
  196CHOL    C1 2217   6.071   0.458   5.244 -0.0729  0.1882 -0.3115
  196CHOL    C2 2218   5.921   0.166   5.407 -0.1270  0.0515 -0.1360
  197CHOL   ROH 2219   5.849   2.008   5.192  0.1386  0.0324 -0.0026
  197CHOL    R1 2220   5.874   1.727   5.215 -0.0132  0.0312  0.1784
  197CHOL    R2 2221   6.104   1.592   5.145 -0.2391 -0.1864 -0.1889
  197CHOL    R3 2222   6.085   1.494   5.398  0.2068  0.0429 -0.0557
  197CHOL    R4 2223   6.301   1.339   5.274 -0.1044 -0.1651 -0.3492
  197CHOL    R5 2224   6.124   1.259   5.374  0.0454  0.0027  0.0703
  197CHOL    C1 2225   6.397   1.099   5.587  0.3925  0.0626 -0.3176
  197CHOL    C2 2226   6.681   0.860   5.637  0.0236  0.1955 -0.1154
  198CHOL   ROH 2227   0.117   5.371   3.446 -0.0878 -0.2515  0.0601
  198CHOL    R1 2228  -0.017   5.313   3.689 -0.1180 -0.0346  0.0954
  198CHOL    R2 2229   0.109   5.191   3.903 -0.2233 -0.1124  0.1076
  198CHOL    R3 2230   0.018   5.408   4.039  0.0343  0.0268  0.0655
  198CHOL    R4 2231   0.106   5.222   4.247  0.1430  0.1020  0.0979
  198CHOL    R5 2232  -0.089   5.317   4.232  0.1747  0.2028  0.2355
  198CHOL    C1 2233   0.019   5.444   4.575  0.5981  0.3574  0.0528
  198CHOL    C2 2234   0.036   5.402   4.930  0.0023  0.1333 -0.0327
  199CHOL   ROH 2235   5.331   4.809   3.817  0.1416 -0.0829 -0.1755
  199CHOL    R1 2236   5.425   4.720   4.069 -0.2122 -0.1254 -0.0517
  199CHOL    R2 2237   5.637   4.841   4.199  0.0447 -0.5515 -0.0477
  199CHOL    R3 2238   5.458   4.860   4.403 -0.0292  0.0773 -0.1526
  199CHOL    R4 2239   5.720   4.859   4.534 -0.0903 -0.5506 -0.0142
  199CHOL    R5 2240   5.552   4.727   4.578 -0.4859 -0.0712 -0.0077
  199CHOL    C1 2241   5.600   4.887   4.920 -0.2383  0.0402 -0.0932
  199CHOL    C2 2242   5.908   4.805   4.982 -0.0456  0.0653 -0.1474
  200CHOL   ROH 2243   3.120   6.345   4.085 -0.1244  0.0827  0.0748
  200CHOL    R1 2244   3.141   6.486   4.330 -0.2508  0.0551  0.1021
  200CHOL    R2 2245   3.011   6.404   4.560 -0.0987 -0.1663  0.1126
  200CHOL    R3 2246   3.261   6.414   4.666 -0.0842  0.1294  0.0597
  200CHOL    R4 2247   3.101   6.591   4.837 -0.2618 -0.0635  0.0976
  200CHOL    R5 2248   3.287   6.642   4.736 -0.3412  0.1623  0.0588
  200CHOL    C1 2249   3.388   6.708   5.098 -0.3431  0.2741  0.0392
  200CHOL    C2 2250   3.682   6.860   5.242  0.1656 -0.1443  0.2841
  201CHOL   ROH 2251   2.714   4.150   3.995  0.0533 -0.2754 -0.0297
  201CHOL    R1 2252   2.739   4.217   4.269  0.1724 -0.0955 -0.0815
  201CHOL    R2 2253   2.651   4.051   4.472 -0.0806  0.1904  0.0648
  201CHOL    R3 2254   2.907   4.079   4.561 -0.0231 -0.1346  0.0106
  201CHOL    R4 2255   2.745   4.061   4.804 -0.0118  0.3363  0.0406
  201CHOL    R5 2256   2.888   4.218   4.754  0.2285  0.0645 -0.1114
  201CHOL    C1 2257   3.040   4.093   5.081  0.0822  0.1162 -0.0244
  201CHOL    C2 2258   3.231   4.171   5.426 -0.3994 -0.2394  0.3181
  202CHOL   ROH 2259   2.159   4.466   7.129  0.0348  0.1159  0.1587
  202CHOL    R1 2260   2.166   4.600   6.880 -0.1353  0.0545  0.1186
  202CHOL    R2 2261   2.390   4.601   6.718 -0.1027  0.3614  0.1571
  202CHOL    R3 2262   2.216   4.507   6.531  0.0736  0.0236  0.1558
  202CHOL    R4 2263   2.450   4.595   6.378 -0.0382  0.3559  0.1690
  202CHOL    R5 2264   2.243   4.656   6.345 -0.1352  0.0146  0.1170
  202CHOL    C1 2265   2.321   4.504   6.004  0.1649  0.0356  0.1748
  202CHOL    C2 2266   2.685   4.585   5.789 -0.2160 -0.1729  0.0466
  203CHOL   ROH 2267   2.836   1.460   7.081  0.0197  0.0217 -0.1099
  203CHOL    R1 2268   2.797   1.586   6.830 -0.0070  0.0910 -0.0694
  203CHOL    R2 2269   2.968   1.780   6.732  0.1001 -0.0410 -0.1245
  203CHOL    R3 2270   2.980   1.614   6.517 -0.1481 -0.0131 -0.1655
  203CHOL    R4 2271   3.126   1.853   6.434  0.0307 -0.1109 -0.1806
  203CHOL    R5 2272   2.961   1.759   6.328 -0.1103  0.0524 -0.1271
  203CHOL    C1 2273   3.230   1.740   6.059 -0.2428 -0.1254 -0.2518
  203CHOL    C2 2274   3.369   1.668   5.665 -0.0642  0.2337 -0.1468
  204CHOL   ROH 2275   2.146   6.162   3.894 -0.1604 -0.2086 -0.0871
  204CHOL    R1 2276   2.054   6.202   4.159 -0.1283 -0.2003 -0.0788
  204CHOL    R2 2277   1.983   5.993   4.325  0.0910 -0.1935  0.0196
  204CHOL    R3 2278   2.163   6.108   4.493  0.0208  0.0094 -0.0713
  204CHOL    R4 2279   2.046   5.888   4.648  0.2851 -0.0459  0.0303
  204CHOL    R5 2280   2.058   6.097   4.708  0.1063 -0.0335 -0.0408
  204CHOL    C1 2281   2.252   5.934   4.994  0.3321  0.2305 -0.0488
  204CHOL    C2 2282   2.278   5.772   5.292  0.0598 -0.0702 -0.0149
  205CHOL   ROH 2283   4.360   5.129   6.989 -0.0275 -0.2427  0.1167
  205CHOL    R1 2284   4.260   5.049   6.737 -0.0326 -0.1515  0.0889
  205CHOL    R2 2285   4.413   5.056   6.507 -0.0686  0.0342  0.0653
  205CHOL    R3 2286   4.339   4.795   6.489  0.0385  0.0120 -0.0571
  205CHOL    R4 2287   4.408   4.872   6.215  0.1019  0.1354 -0.0025
  205CHOL    R5 2288   4.221   4.780   6.281  0.1165  0.0394 -0.1011
  205CHOL    C1 2289   4.336   4.519   6.028  0.3017  0.1736 -0.1569
  205CHOL    C2 2290   4.122   4.486   5.610  0.0097 -0.2793 -0.0484
  206CHOL   ROH 2291   0.123   5.201   6.415  0.0606 -0.0494 -0.1344
  206CHOL    R1 2292   0.182   5.212   6.138  0.2672 -0.0075 -0.0900
  206CHOL    R2 2293   0.399   5.083   6.027  0.1236 -0.3283 -0.0023
  206CHOL    R3 2294   0.211   4.973   5.864  0.0395  0.0771 -0.1914
  206CHOL    R4 2295   0.456   4.971   5.705  0.2228 -0.4784  0.0654
  206CHOL    R5 2296   0.264   5.056   5.646  0.4600 -0.0490 -0.1472
  206CHOL    C1 2297   0.312   4.803   5.365  0.2017 -0.1853 -0.0727
  206CHOL    C2 2298   0.341   5.038   5.106  0.0290 -0.2238  0.0433
  207CHOL   ROH 2299   7.901   2.633   7.108  0.0072  0.0977 -0.0987
  207CHOL    R1 2300   7.942   2.686   6.833 -0.0312  0.0208 -0.1195
  207CHOL    R2 2301   7.884   2.501   6.636 -0.0602 -0.0340 -0.0600
  207CHOL    R3 2302   7.737   2.705   6.533 -0.0733 -0.0615 -0.0964
  207CHOL    R4 2303   7.710   2.489   6.337 -0.1248 -0.1256 -0.0190
  207CHOL    R5 2304   7.774   2.693   6.297 -0.1245 -0.1415 -0.1008
  207CHOL    C1 2305   7.470   2.673   6.068 -0.1747 -0.2048 -0.0293
  207CHOL    C2 2306   7.521   2.701   5.754  0.0711 -0.1873  0.1895
  208CHOL   ROH 2307   4.853   0.334   4.223 -0.1141 -0.1490  0.0385
  208CHOL    R1 2308   4.996   0.165   4.399 -0.0781 -0.0819  0.0727
  208CHOL    R2 2309   5.113   0.257   4.633  0.0306  0.0204 -0.0263
  208CHOL    R3 2310   4.966   0.059   4.746  0.0402  0.1075  0.1442
  208CHOL    R4 2311   5.226   0.044   4.880  0.2550 -0.1396 -0.2614
  208CHOL    R5 2312   5.123  -0.119   4.780 -0.0400 -0.0317 -0.1552
  208CHOL    C1 2313   5.155  -0.267   5.130  0.3946 -0.1510 -0.2383
  208CHOL    C2 2314   5.080  -0.476   5.414 -0.1839  0.0164  0.0014
  209CHOL   ROH 2315   7.096   8.147   6.678 -0.2307  0.1697 -0.1085
  209CHOL    R1 2316   7.117   8.094   6.401 -0.1153  0.0707 -0.0825
  209CHOL    R2 2317   7.263   7.882   6.300 -0.1116  0.0044  0.0548
  209CHOL    R3 2318   7.028   7.822   6.176 -0.0688  0.0115 -0.0289
  209CHOL    R4 2319   7.229   7.656   6.041  0.0217  0.2240 -0.1576
  209CHOL    R5 2320   7.088   7.793   5.946 -0.0274  0.2480 -0.0489
  209CHOL    C1 2321   6.989   7.468   5.773  0.1395  0.3585 -0.3598
  209CHOL    C2 2322   6.972   7.141   5.701  0.3218  0.0374  0.4449
  210CHOL   ROH 2323   5.150   3.723   6.400 -0.3580 -0.1407 -0.0456
  210CHOL    R1 2324   5.139   3.683   6.120 -0.4180 -0.2181 -0.0314
  210CHOL    R2 2325   4.901   3.674   5.981 -0.4312  0.2686 -0.0449
  210CHOL    R3 2326   5.017   3.869   5.832  0.0257 -0.0405 -0.1161
  210CHOL    R4 2327   4.845   3.723   5.644 -0.7762  0.5833  0.0508
  210CHOL    R5 2328   5.058   3.764   5.620 -0.6316 -0.1205 -0.2332
  210CHOL    C1 2329   4.921   3.934   5.307 -0.5482  0.4763  0.0397
  210CHOL    C2 2330   4.821   3.725   5.131  0.1747  0.1712  0.3150
  211CHOL   ROH 2331   0.096   6.212   6.833  0.0192 -0.1044  0.0395
  211CHOL    R1 2332  -0.009   6.291   6.583 -0.0299 -0.0368  0.0819
  211CHOL    R2 2333   0.141   6.425   6.394 -0.0366 -0.0846  0.0463
  211CHOL    R3 2334   0.060   6.222   6.232 -0.1770 -0.0336  0.0510
  211CHOL    R4 2335   0.122   6.443   6.049  0.0104 -0.0847  0.0434
  211CHOL    R5 2336  -0.065   6.331   6.058 -0.0796  0.0561  0.0334
  211CHOL    C1 2337   0.035   6.263   5.697 -0.0940 -0.0369  0.0462
  211CHOL    C2 2338  -0.270   6.465   5.616  0.1403 -0.2491  0.0401
  212CHOL   ROH 2339   1.769   7.248   5.152  0.0547  0.0951  0.3040
  212CHOL    R1 2340   1.500   7.242   5.237 -0.0082  0.0239  0.1055
  212CHOL    R2 2341   1.325   7.039   5.167  0.1974 -0.2126  0.2669
  212CHOL    R3 2342   1.290   7.021   5.436  0.0064  0.1589  0.2745
  212CHOL    R4 2343   1.021   6.989   5.323  0.1206 -0.2761  0.1001
  212CHOL    R5 2344   1.082   7.131   5.476 -0.1407  0.0204 -0.0597
  212CHOL    C1 2345   0.811   6.942   5.667 -0.1034  0.0357  0.0101
  212CHOL    C2 2346   0.585   6.643   5.743 -0.0732 -0.1808 -0.1698
  213CHOL   ROH 2347   4.073   3.483   4.379  0.2112  0.0903 -0.1199
  213CHOL    R1 2348   4.117   3.691   4.565 -0.0274  0.0757 -0.0480
  213CHOL    R2 2349   3.911   3.814   4.702 -0.1543 -0.2978  0.0812
  213CHOL    R3 2350   4.057   3.745   4.920  0.0337 -0.1609  0.0051
  213CHOL    R4 2351   3.949   4.010   4.984  0.0331 -0.1086 -0.0710
  213CHOL    R5 2352   4.158   3.950   4.991  0.0662 -0.0854 -0.2059
  213CHOL    C1 2353   4.108   4.059   5.353  0.3188  0.1300 -0.2309
  213CHOL    C2 2354   4.290   4.051   5.725 -0.3731 -0.1141  0.1109
  214CHOL   ROH 2355   5.295   6.217   3.810 -0.1313 -0.1809 -0.0260
  214CHOL    R1 2356   5.384   6.192   4.077 -0.0809 -0.0548 -0.0299
  214CHOL    R2 2357   5.263   6.325   4.287 -0.1759 -0.1195 -0.0417
  214CHOL    R3 2358   5.244   6.076   4.392  0.0516 -0.1190  0.0060
  214CHOL    R4 2359   5.256   6.253   4.625 -0.2997 -0.0421 -0.0277
  214CHOL    R5 2360   5.384   6.081   4.586 -0.0722  0.0951  0.0928
  214CHOL    C1 2361   5.233   5.977   4.921 -0.1582  0.0034  0.0252
  214CHOL    C2 2362   5.195   5.992   5.318 -0.0050 -0.1727  0.2506
  215CHOL   ROH 2363   3.711   5.486   4.153  0.0355  0.0034 -0.1592
  215CHOL    R1 2364   3.726   5.580   4.420 -0.0492 -0.0721 -0.1282
  215CHOL    R2 2365   3.713   5.411   4.638  0.1813 -0.1657 -0.1901
  215CHOL    R3 2366   3.947   5.532   4.705  0.0434  0.0977 -0.1683
  215CHOL    R4 2367   3.823   5.462   4.962  0.2109 -0.2976 -0.1783
  215CHOL    R5 2368   3.894   5.659   4.901 -0.0746 -0.1393 -0.0377
  215CHOL    C1 2369   4.106   5.605   5.214  0.0988 -0.1271 -0.1510
  215CHOL    C2 2370   4.165   5.922   5.461 -0.3623  0.0065 -0.2437
  216CHOL   ROH 2371   7.541   7.073   4.080 -0.1571 -0.1960  0.0310
  216CHOL    R1 2372   7.315   7.115   4.244 -0.1673 -0.1006 -0.0092
  216CHOL    R2 2373   7.183   6.909   4.372 -0.1403 -0.0173  0.1409
  216CHOL    R3 2374   7.228   7.060   4.593 -0.1766  0.1563  0.0332
  216CHOL    R4 2375   7.003   6.887   4.666  0.0818 -0.1076  0.2742
  216CHOL    R5 2376   7.009   7.104   4.680 -0.1845 -0.0811  0.1559
  216CHOL    C1 2377   6.939   7.016   5.045  0.1769  0.0029  0.2507
  216CHOL    C2 2378   6.652   6.882   5.371 -0.3001  0.0266  0.1237
  217CHOL   ROH 2379   3.339   4.601   6.576 -0.3469  0.2219  0.0716
  217CHOL    R1 2380   3.388   4.519   6.310 -0.1317  0.1629  0.1284
  217CHOL    R2 2381   3.184   4.472   6.129  0.0143  0.0333  0.0049
  217CHOL    R3 2382   3.322   4.650   5.977  0.0490  0.0382  0.0398
  217CHOL    R4 2383   3.176   4.486   5.784 -0.0798  0.1630  0.0105
  217CHOL    R5 2384   3.390   4.524   5.785 -0.0550  0.0751 -0.0295
  217CHOL    C1 2385   3.302   4.661   5.440 -0.1020  0.2431  0.0466
  217CHOL    C2 2386   3.364   4.641   5.069 -0.1250  0.1756 -0.1867
  218CHOL   ROH 2387   4.135   4.491   3.962 -0.1021  0.0826  0.1151
  218CHOL    R1 2388   4.329   4.539   4.163 -0.0850  0.0811  0.0990
  218CHOL    R2 2389   4.383   4.791   4.261 -0.0784  0.0802  0.0981
  218CHOL    R3 2390   4.332   4.674   4.501 -0.0569  0.0763  0.1007
  218CHOL    R4 2391   4.536   4.876   4.559 -0.0679  0.0904  0.0898
  218CHOL    R5 2392   4.545   4.664   4.609 -0.0503  0.0910  0.0890
  218CHOL    C1 2393   4.577   4.815   4.958 -0.0416  0.0926  0.0874
  218CHOL    C2 2394   4.869   5.060   5.066 -0.0592 -0.0462 -0.1317
  219CHOL   ROH 2395   1.750   6.436   3.845 -0.0668  0.1156 -0.0044
  219CHOL    R1 2396   1.636   6.453   4.103 -0.2113  0.0044 -0.0590
  219CHOL    R2 2397   1.599   6.232   4.265  0.0724 -0.0178 -0.0178
  219CHOL    R3 2398   1.741   6.379   4.444 -0.2376  0.2638  0.0077
  219CHOL    R4 2399   1.610   6.170   4.604  0.2841 -0.1197 -0.0417
  219CHOL    R5 2400   1.601   6.386   4.638 -0.2258 -0.1422  0.0386
  219CHOL    C1 2401   1.750   6.272   4.970  0.1163  0.0854 -0.0317
  219CHOL    C2 2402   1.830   6.045   5.215 -0.2848 -0.0869 -0.1457
  220CHOL   ROH 2403   0.425   1.645   6.753  0.0780 -0.0553 -0.0760
  220CHOL    R1 2404   0.436   1.641   6.470  0.1201  0.0548 -0.0762
  220CHOL    R2 2405   0.296   1.458   6.318  0.2005  0.0662 -0.1657
  220CHOL    R3 2406   0.201   1.681   6.196  0.1464  0.0824 -0.0947
  220CHOL    R4 2407   0.111   1.460   6.026  0.0763  0.1057 -0.0875
  220CHOL    R5 2408   0.223   1.635   5.962  0.0474  0.1153 -0.1109
  220CHOL    C1 2409  -0.087   1.670   5.741 -0.0467  0.1439  0.0247
  220CHOL    C2 2410  -0.088   1.630   5.327 -0.0869 -0.3575 -0.0015
  221CHOL   ROH 2411   1.522   6.217   6.930  0.1586 -0.1998  0.0567
  221CHOL    R1 2412   1.392   6.339   6.710  0.0372 -0.1552  0.1519
  221CHOL    R2 2413   1.483   6.314   6.451  0.0355  0.0970  0.1240
  221CHOL    R3 2414   1.230   6.228   6.404  0.1005 -0.0811  0.0910
  221CHOL    R4 2415   1.316   6.347   6.150 -0.0441  0.2286  0.1819
  221CHOL    R5 2416   1.135   6.396   6.262 -0.0699 -0.0297  0.2606
  221CHOL    C1 2417   0.981   6.286   5.931 -0.0294  0.1380  0.1847
  221CHOL    C2 2418   1.114   6.439   5.530  0.1688 -0.1087 -0.1134
  222CHOL   ROH 2419   2.958   3.317   6.960  0.0634  0.2763 -0.0203
  222CHOL    R1 2420   2.981   3.149   6.734  0.1218  0.1653  0.0661
  222CHOL    R2 2421   2.809   3.167   6.517  0.1265  0.0069  0.0443
  222CHOL    R3 2422   3.040   3.193   6.377  0.1279  0.0012  0.0472
  222CHOL    R4 2423   2.863   3.046   6.198  0.1457 -0.0271  0.0610
  222CHOL    R5 2424   3.063   2.986   6.259  0.1440 -0.0087  0.0724
  222CHOL    C1 2425   3.111   3.000   5.881  0.1583 -0.0522  0.0734
  222CHOL    C2 2426   3.207   3.077   5.583 -0.5002  0.1816 -0.0915
  223CHOL   ROH 2427   1.097   3.532   6.907 -0.0914  0.1330 -0.0412
  223CHOL    R1 2428   0.938   3.484   6.677  0.0134 -0.1463 -0.0594
  223CHOL    R2 2429   0.848   3.688   6.514 -0.2384 -0.3101 -0.1267
  223CHOL    R3 2430   0.967   3.540   6.319  0.0009 -0.1983 -0.0694
  223CHOL    R4 2431   0.808   3.739   6.174 -0.1146 -0.3367 -0.1458
  223CHOL    R5 2432   0.801   3.523   6.147  0.0996 -0.3478 -0.1552
  223CHOL    C1 2433   0.897   3.630   5.794  0.1821 -0.2472 -0.1031
  223CHOL    C2 2434   0.737   3.611   5.397 -0.3098 -0.1491 -0.2820
  224CHOL   ROH 2435   1.000   2.383   6.767 -0.0284  0.4150  0.1352
  224CHOL    R1 2436   0.941   2.329   6.495 -0.0568  0.2212  0.1786
  224CHOL    R2 2437   0.893   2.529   6.310 -0.1068  0.0898  0.0465
  224CHOL    R3 2438   1.090   2.403   6.172 -0.1081  0.0200  0.1075
  224CHOL    R4 2439   0.907   2.503   5.966 -0.1853 -0.2109  0.0635
  224CHOL    R5 2440   0.977   2.298   5.989 -0.1251 -0.1725  0.2273
  224CHOL    C1 2441   1.100   2.369   5.635 -0.2323 -0.4516  0.1307
  224CHOL    C2 2442   1.221   2.168   5.324 -0.0937 -0.0064 -0.1740
  225CHOL   ROH 2443   5.294   1.094   7.133 -0.2402  0.0625  0.2088
  225CHOL    R1 2444   5.104   1.176   6.940 -0.1971  0.0808  0.1762
  225CHOL    R2 2445   5.174   1.316   6.712 -0.1364  0.0190  0.1660
  225CHOL    R3 2446   5.042   1.114   6.587 -0.1831  0.0391  0.1787
  225CHOL    R4 2447   5.148   1.280   6.369 -0.1031 -0.0068  0.1648
  225CHOL    R5 2448   4.941   1.219   6.397 -0.1323  0.0550  0.1522
  225CHOL    C1 2449   5.009   1.070   6.052 -0.1275 -0.0029  0.1760
  225CHOL    C2 2450   4.816   1.129   5.602  0.0332 -0.1527 -0.1823
  226CHOL   ROH 2451   2.262   2.253   6.934  0.0995 -0.1696  0.0541
  226CHOL    R1 2452   2.280   2.278   6.653  0.0386 -0.1836  0.0490
  226CHOL    R2 2453   2.056   2.286   6.489  0.0004 -0.1128  0.1038
  226CHOL    R3 2454   2.169   2.517   6.401  0.0572 -0.1530  0.0701
  226CHOL    R4 2455   2.029   2.410   6.168  0.0159 -0.1402  0.0917
  226CHOL    R5 2456   2.239   2.468   6.178  0.0312 -0.1956  0.0722
  226CHOL    C1 2457   2.120   2.698   5.898  0.0782 -0.1939  0.0531
  226CHOL    C2 2458   2.202   2.742   5.532  0.0620  0.0612  0.4707
  227CHOL   ROH 2459   3.458   6.339   6.865 -0.0751  0.0637  0.0078
  227CHOL    R1 2460   3.344   6.302   6.608  0.0104  0.0287 -0.0268
  227CHOL    R2 2461   3.498   6.275   6.380  0.0902 -0.0250  0.0252
  227CHOL    R3 2462   3.354   6.046   6.349  0.0821 -0.0179  0.0240
  227CHOL    R4 2463   3.428   6.125   6.077  0.1089 -0.0461  0.0326
  227CHOL    R5 2464   3.227   6.082   6.150  0.1048 -0.0300  0.0127
  227CHOL    C1 2465   3.252   5.822   5.871  0.1121 -0.0517  0.0357
  227CHOL    C2 2466   3.074   5.901   5.552  0.2722 -0.2078  0.0994
  228CHOL   ROH 2467   3.099   2.522   3.969  0.0145 -0.1137  0.0567
  228CHOL    R1 2468   3.169   2.523   4.244  0.0010 -0.0686  0.0602
  228CHOL    R2 2469   3.421   2.592   4.333 -0.0195 -0.0041  0.0651
  228CHOL    R3 2470   3.283   2.769   4.486 -0.0640 -0.0177  0.0405
  228CHOL    R4 2471   3.474   2.642   4.671 -0.2196 -0.1528  0.1199
  228CHOL    R5 2472   3.257   2.657   4.697 -0.2363 -0.0935 -0.0167
  228CHOL    C1 2473   3.375   2.837   5.012 -0.3779 -0.2522  0.1287
  228CHOL    C2 2474   3.381   2.740   5.246 -0.4724  0.0619 -0.1724
  229CHOL   ROH 2475   4.689   2.149   7.201 -0.0639 -0.0779 -0.0050
  229CHOL    R1 2476   4.772   2.117   6.932 -0.0439 -0.0544 -0.0018
  229CHOL    R2 2477   4.596   2.128   6.720 -0.0238 -0.0040 -0.0173
  229CHOL    R3 2478   4.768   2.318   6.629  0.0095 -0.0147  0.0238
  229CHOL    R4 2479   4.777   2.106   6.426  0.2115 -0.1115  0.1329
  229CHOL    R5 2480   4.947   2.193   6.530  0.1126 -0.0270  0.2241
  229CHOL    C1 2481   5.043   2.271   6.169  0.3798 -0.1843  0.2588
  229CHOL    C2 2482   5.060   2.415   5.835  0.3447 -0.1621 -0.0880
  230CHOL   ROH 2483   1.302   0.501   7.083 -0.0637 -0.0664  0.0635
  230CHOL    R1 2484   1.340   0.517   6.803  0.0193 -0.1354  0.0701
  230CHOL    R2 2485   1.352   0.293   6.641 -0.1895 -0.1666  0.0950
  230CHOL    R3 2486   1.154   0.421   6.505 -0.0193  0.0386  0.0367
  230CHOL    R4 2487   1.210   0.181   6.347 -0.1317  0.0421 -0.0138
  230CHOL    R5 2488   1.209   0.386   6.275  0.0704  0.0698  0.0520
  230CHOL    C1 2489   0.942   0.235   6.048  0.0618  0.3562 -0.1321
  230CHOL    C2 2490   1.074  -0.042   5.873 -0.2434  0.0177 -0.0865
  231CHOL   ROH 2491   1.234   6.393   3.856 -0.1381  0.2038 -0.0782
  231CHOL    R1 2492   1.078   6.242   4.037 -0.0284  0.2060  0.0202
  231CHOL    R2 2493   1.188   6.063   4.216  0.0796  0.1792 -0.0682
  231CHOL    R3 2494   1.049   6.209   4.398  0.2215  0.1826  0.0385
  231CHOL    R4 2495   1.152   5.980   4.550  0.1739  0.0889 -0.0800
  231CHOL    R5 2496   0.944   6.046   4.539  0.2021  0.1885  0.0267
  231CHOL    C1 2497   1.000   6.070   4.915  0.3620  0.0395  0.0134
  231CHOL    C2 2498   0.730   5.926   5.129  0.2047 -0.2024 -0.0217
  232CHOL   ROH 2499   7.357   1.956   4.747  0.3966  0.0460  0.0765
  232CHOL    R1 2500   7.472   1.963   5.005  0.4033  0.2942  0.0667
  232CHOL    R2 2501   7.526   2.199   5.138 -0.1923  0.4147  0.0990
  232CHOL    R3 2502   7.377   2.085   5.334  0.1109 -0.0067  0.1022
  232CHOL    R4 2503   7.552   2.274   5.475 -0.3234  0.4363  0.1071
  232CHOL    R5 2504   7.528   2.062   5.518  0.2172  0.3451  0.0770
  232CHOL    C1 2505   7.427   2.210   5.855 -0.1151  0.0532  0.1148
  232CHOL    C2 2506   7.613   2.020   6.195  0.2884 -0.2659 -0.1307
  233CHOL   ROH 2507   3.924   2.601   6.216  0.1129  0.0858 -0.0201
  233CHOL    R1 2508   3.838   2.380   6.061  0.0083  0.0994  0.0178
  233CHOL    R2 2509   3.973   2.295   5.835 -0.0793  0.0487 -0.0149
  233CHOL    R3 2510   3.975   2.056   5.965 -0.1079  0.0555 -0.0015
  233CHOL    R4 2511   4.177   2.028   5.754 -0.0146  0.0675  0.0837
  233CHOL    R5 2512   4.008   1.895   5.791 -0.0166  0.0504  0.0196
  233CHOL    C1 2513   4.297   1.649   5.829 -0.0038  0.0848  0.1537
  233CHOL    C2 2514   4.393   1.267   5.865 -0.0325  0.0710 -0.0646
  234CHOL   ROH 2515   4.678   2.881   3.975  0.1261  0.0635  0.0353
  234CHOL    R1 2516   4.731   2.742   4.216  0.2585  0.0704  0.0124
  234CHOL    R2 2517   4.939   2.809   4.384  0.1658  0.2801  0.0575
  234CHOL    R3 2518   4.742   2.823   4.571  0.1184  0.0126  0.0288
  234CHOL    R4 2519   4.992   2.828   4.725  0.0820  0.3979  0.0639
  234CHOL    R5 2520   4.825   2.691   4.753  0.2814  0.1567  0.0555
  234CHOL    C1 2521   4.838   2.851   5.099 -0.0114  0.2154  0.0408
  234CHOL    C2 2522   4.682   2.492   5.355  0.0245 -0.1833 -0.3267
  235CHOL   ROH 2523   2.501   3.271   6.960 -0.0592 -0.1335 -0.0640
  235CHOL    R1 2524   2.373   3.378   6.731 -0.1161 -0.3482 -0.1340
  235CHOL    R2 2525   2.436   3.626   6.627 -0.4406 -0.2595 -0.1257
  235CHOL    R3 2526   2.473   3.485   6.398 -0.1199 -0.2293 -0.0980
  235CHOL    R4 2527   2.431   3.761   6.309 -0.2854 -0.2604 -0.1295
  235CHOL    R5 2528   2.322   3.585   6.241 -0.0767 -0.3586 -0.2270
  235CHOL    C1 2529   2.463   3.707   5.908  0.1060 -0.2326 -0.1058
  235CHOL    C2 2530   2.408   4.104   5.725  0.2553  0.1723 -0.1725
  236CHOL   ROH 2531   7.965   3.071   6.683  0.0015  0.0881  0.2069
  236CHOL    R1 2532   7.762   3.175   6.516  0.0637  0.0045  0.0784
  236CHOL    R2 2533   7.616   3.400   6.582 -0.0651 -0.0541 -0.0159
  236CHOL    R3 2534   7.699   3.487   6.338  0.0493 -0.0235  0.0323
  236CHOL    R4 2535   7.501   3.686   6.425  0.0384 -0.0083 -0.0104
  236CHOL    R5 2536   7.501   3.576   6.237  0.1002  0.0228 -0.0328
  236CHOL    C1 2537   7.513   3.933   6.104  0.2060  0.0470  0.0382
  236CHOL    C2 2538   7.371   4.323   6.015  0.1732  0.0589  0.1233
  237PIPC   NC3 2539   4.857   5.648  14.228 -0.1797 -0.3223 -0.1649
  237PIPC   PO4 2540   5.018   5.292  13.963 -0.0216 -0.1400 -0.2423
  237PIPC   GL1 2541   5.057   4.996  13.712 -0.4788 -0.3611  0.0011
  237PIPC   GL2 2542   5.347   4.855  13.641 -0.2108  0.0191  0.1285
  237PIPC   C1A 2543   4.808   4.983  13.286  0.1864  0.0386 -0.1958
  237PIPC   D2A 2544   4.702   4.738  12.856  0.0091 -0.0185  0.2008
  237PIPC   D3A 2545   5.069   4.607  12.703 -0.0148  0.3120 -0.1722
  237PIPC   C4A 2546   5.362   4.618  12.362 -0.1013  0.0739 -0.4178
  237PIPC   C1B 2547   5.314   4.983  13.182 -0.2170  0.0602  0.0825
  237PIPC   C2B 2548   5.342   4.987  12.811 -0.2253  0.1876 -0.1471
  237PIPC   C3B 2549   5.519   5.146  12.522  0.0712  0.0641  0.2596
  237PIPC   C4B 2550   5.301   5.098  12.174 -0.0556  0.0814 -0.2545
  238PIPC   NC3 2551   1.918   3.822  13.888 -0.0485 -0.0073  0.0416
  238PIPC   PO4 2552   2.256   4.116  13.742 -0.2560  0.2462  0.1607
  238PIPC   GL1 2553   1.987   4.312  13.564 -0.0243  0.1268  0.1111
  238PIPC   GL2 2554   2.068   4.637  13.631 -0.0871  0.2302 -0.1476
  238PIPC   C1A 2555   1.902   4.328  13.041  0.0259  0.2664 -0.1081
  238PIPC   D2A 2556   1.997   4.389  12.621  0.1028  0.0261 -0.2381
  238PIPC   D3A 2557   2.334   4.477  12.732  0.0472  0.0144  0.0621
  238PIPC   C4A 2558   2.399   4.337  13.161  0.0468  0.2437  0.0825
  238PIPC   C1B 2559   2.064   4.825  13.230 -0.0561 -0.0016 -0.3843
  238PIPC   C2B 2560   2.076   4.864  12.821 -0.1304 -0.1143 -0.0528
  238PIPC   C3B 2561   2.126   4.857  12.422 -0.0669  0.0667  0.1938
  238PIPC   C4B 2562   2.207   4.555  12.213 -0.0437  0.0154  0.1603
  239PIPC   NC3 2563   7.187   0.328  14.102  0.4171  0.0145 -0.1003
  239PIPC   PO4 2564   6.791   0.381  14.219  0.1363 -0.2906  0.1684
  239PIPC   GL1 2565   6.753   0.369  13.868  0.1212 -0.3799  0.3131
  239PIPC   GL2 2566   6.948   0.617  13.654 -0.0027 -0.3965  0.0164
  239PIPC   C1A 2567   6.526   0.184  13.515  0.2311  0.1067  0.1347
  239PIPC   D2A 2568   6.354  -0.140  13.274  0.1612 -0.1056  0.1813
  239PIPC   D3A 2569   5.895  -0.245  13.233  0.1640 -0.0301  0.1950
  239PIPC   C4A 2570   5.853  -0.674  13.233  0.2081  0.1403  0.1967
  239PIPC   C1B 2571   6.833   0.621  13.090  0.1443  0.0677 -0.0047
  239PIPC   C2B 2572   6.882   0.449  12.757 -0.0123  0.1862  0.1976
  239PIPC   C3B 2573   6.673   0.159  12.497  0.1756  0.1590 -0.0416
  239PIPC   C4B 2574   6.569  -0.050  12.221 -0.0437  0.1001  0.0500
  240PIPC   NC3 2575   6.767   3.505  14.371  0.1154  0.0690 -0.0925
  240PIPC   PO4 2576   7.005   3.884  14.051 -0.1814  0.3097 -0.3856
  240PIPC   GL1 2577   6.800   3.804  13.604 -0.1213 -0.0285 -0.0137
  240PIPC   GL2 2578   6.761   4.090  13.574  0.3468 -0.0904  0.2427
  240PIPC   C1A 2579   6.785   3.620  13.310  0.2011 -0.1768 -0.2086
  240PIPC   D2A 2580   6.861   3.550  12.906  0.0175  0.3533 -0.0443
  240PIPC   D3A 2581   6.696   3.312  12.604 -0.0670  0.3024  0.1108
  240PIPC   C4A 2582   6.199   3.312  12.520 -0.1422  0.0349  0.2628
  240PIPC   C1B 2583   6.665   4.081  13.187 -0.0618 -0.1707 -0.0732
  240PIPC   C2B 2584   6.799   4.092  12.750  0.0288  0.2260  0.4573
  240PIPC   C3B 2585   7.015   3.749  12.501 -0.1746 -0.0142 -0.1927
  240PIPC   C4B 2586   7.042   3.718  12.056  0.1019  0.0773 -0.0174
  241PIPC   NC3 2587   5.514   2.716  14.108 -0.0703  0.3789  0.2422
  241PIPC   PO4 2588   5.165   2.524  14.291  0.0698  0.0635 -0.1131
  241PIPC   GL1 2589   5.055   2.556  13.812 -0.0425  0.1499  0.2031
  241PIPC   GL2 2590   5.156   2.781  13.540  0.1805  0.2587 -0.1488
  241PIPC   C1A 2591   5.009   2.320  13.432 -0.0153  0.0148  0.0955
  241PIPC   D2A 2592   5.040   1.921  13.297  0.0409  0.0582 -0.1973
  241PIPC   D3A 2593   4.867   1.868  12.983 -0.0637  0.2643  0.2043
  241PIPC   C4A 2594   5.066   1.749  12.639  0.1875  0.0490  0.0994
  241PIPC   C1B 2595   4.903   2.846  13.152 -0.0321  0.3717  0.1019
  241PIPC   C2B 2596   4.808   3.080  12.876 -0.2504 -0.0975  0.2976
  241PIPC   C3B 2597   4.742   3.039  12.383  0.0532  0.0421 -0.0942
  241PIPC   C4B 2598   4.688   3.068  11.945 -0.0702  0.1920  0.0225
  242PIPC   NC3 2599   2.168   2.738  14.123 -0.0942  0.0307  0.2806
  242PIPC   PO4 2600   2.134   2.411  13.942  0.2511 -0.1627 -0.3438
  242PIPC   GL1 2601   1.913   2.607  13.573 -0.0389  0.2675 -0.2228
  242PIPC   GL2 2602   1.536   2.564  13.570 -0.1491 -0.0846  0.0013
  242PIPC   C1A 2603   2.071   2.706  13.243 -0.2126 -0.1964 -0.0124
  242PIPC   D2A 2604   2.332   2.823  12.968  0.3101 -0.2535 -0.0928
  242PIPC   D3A 2605   2.149   2.809  12.728 -0.0816 -0.3076  0.0652
  242PIPC   C4A 2606   2.424   2.923  12.376  0.0468  0.3886  0.1147
  242PIPC   C1B 2607   1.582   2.756  13.083  0.0651  0.0680  0.1976
  242PIPC   C2B 2608   1.549   3.072  12.693 -0.2699  0.0310 -0.0101
  242PIPC   C3B 2609   1.685   2.718  12.476 -0.0880 -0.1983  0.1153
  242PIPC   C4B 2610   1.546   2.650  12.042 -0.0133 -0.1420  0.0933
  243PIPC   NC3 2611   3.056   4.514  13.873  0.0383 -0.0603  0.0216
  243PIPC   PO4 2612   2.888   5.026  13.839 -0.3342  0.1833  0.1112
  243PIPC   GL1 2613   3.065   4.850  13.445  0.0203 -0.2666 -0.0155
  243PIPC   GL2 2614   3.246   5.057  13.293  0.0610 -0.4297  0.2865
  243PIPC   C1A 2615   2.824   4.727  13.170  0.0223  0.5475  0.3084
  243PIPC   D2A 2616   2.576   4.881  12.898  0.1343  0.0298  0.1768
  243PIPC   D3A 2617   2.725   4.884  12.509  0.1841 -0.0163 -0.1856
  243PIPC   C4A 2618   2.546   4.917  12.126  0.0940 -0.0704  0.3601
  243PIPC   C1B 2619   3.186   4.931  12.903 -0.1873  0.1294 -0.2719
  243PIPC   C2B 2620   3.227   4.876  12.549 -0.0804  0.2492  0.4091
  243PIPC   C3B 2621   3.320   4.637  12.212 -0.0758 -0.1436  0.0010
  243PIPC   C4B 2622   3.572   4.289  12.052  0.0951 -0.1421  0.1860
  244PIPC   NC3 2623   2.019   1.532  14.107 -0.0168  0.2465  0.1045
  244PIPC   PO4 2624   1.684   1.765  13.897 -0.0242 -0.0770 -0.3665
  244PIPC   GL1 2625   1.784   2.092  13.657 -0.0614  0.1687  0.0750
  244PIPC   GL2 2626   1.441   2.028  13.538 -0.2036 -0.1237  0.1248
  244PIPC   C1A 2627   1.870   2.223  13.304 -0.3166 -0.2132 -0.0485
  244PIPC   D2A 2628   1.873   2.389  12.908 -0.2758  0.1354 -0.1008
  244PIPC   D3A 2629   1.902   2.219  12.495 -0.3103 -0.0255 -0.1418
  244PIPC   C4A 2630   2.135   2.466  12.388 -0.1153  0.0328  0.0365
  244PIPC   C1B 2631   1.360   2.338  13.124  0.1277 -0.1743  0.0804
  244PIPC   C2B 2632   1.345   2.355  12.704 -0.0408  0.3284 -0.1099
  244PIPC   C3B 2633   1.349   2.231  12.306 -0.0896  0.0392 -0.0971
  244PIPC   C4B 2634   1.594   2.101  12.046  0.0212 -0.3251 -0.1180
  245PIPC   NC3 2635   1.045   0.587  13.859  0.0503 -0.2712 -0.3223
  245PIPC   PO4 2636   1.490   0.670  13.717 -0.3699  0.1227 -0.0172
  245PIPC   GL1 2637   1.286   0.582  13.397  0.1205  0.1933  0.2480
  245PIPC   GL2 2638   1.059   0.285  13.444  0.0545  0.2052  0.1882
  245PIPC   C1A 2639   1.261   0.587  12.954  0.1230 -0.0744 -0.0308
  245PIPC   D2A 2640   1.457   0.872  12.639  0.0467  0.1654  0.0065
  245PIPC   D3A 2641   1.137   0.753  12.478 -0.3115 -0.1657 -0.2578
  245PIPC   C4A 2642   0.768   1.085  12.533 -0.0968 -0.2788  0.3048
  245PIPC   C1B 2643   1.301   0.132  13.157 -0.1953  0.0338  0.1554
  245PIPC   C2B 2644   1.262   0.062  12.761 -0.0541 -0.2444 -0.1634
  245PIPC   C3B 2645   1.619   0.019  12.411  0.1380  0.0461 -0.1096
  245PIPC   C4B 2646   1.781  -0.279  12.143 -0.0550 -0.4089 -0.1788
  246PIPC   NC3 2647   1.976   5.783  14.231 -0.2825 -0.1012  0.0440
  246PIPC   PO4 2648   1.602   5.781  14.313 -0.2726  0.0151  0.0595
  246PIPC   GL1 2649   1.462   5.511  13.955  0.0128 -0.3155 -0.1937
  246PIPC   GL2 2650   1.492   5.613  13.541  0.0360  0.1599 -0.1812
  246PIPC   C1A 2651   0.988   5.495  13.620  0.3662 -0.2222  0.1977
  246PIPC   D2A 2652   0.542   5.616  13.420  0.2015  0.2956  0.0147
  246PIPC   D3A 2653   0.804   5.737  13.178  0.0529  0.0560 -0.0130
  246PIPC   C4A 2654   0.704   5.797  12.683  0.1727  0.1453 -0.1117
  246PIPC   C1B 2655   1.517   5.678  13.050 -0.1662  0.1410  0.1857
  246PIPC   C2B 2656   1.618   5.686  12.614  0.1370  0.2218  0.1526
  246PIPC   C3B 2657   1.376   5.572  12.273 -0.0867 -0.0622  0.0571
  246PIPC   C4B 2658   0.906   5.471  12.206  0.2697  0.3612  0.5654
  247PIPC   NC3 2659   4.254   2.721  14.280 -0.1374  0.2317 -0.2830
  247PIPC   PO4 2660   4.252   2.316  14.026 -0.2241  0.2457 -0.1186
  247PIPC   GL1 2661   4.034   2.419  13.569 -0.3068  0.0743 -0.1277
  247PIPC   GL2 2662   3.996   2.139  13.421 -0.0880 -0.1957 -0.0155
  247PIPC   C1A 2663   3.984   2.608  13.223 -0.1365 -0.0723  0.0318
  247PIPC   D2A 2664   4.064   2.521  12.750 -0.2740 -0.1641  0.0014
  247PIPC   D3A 2665   4.274   2.374  12.434  0.1424 -0.0938  0.1122
  247PIPC   C4A 2666   4.091   2.358  12.037 -0.3541 -0.0918 -0.1459
  247PIPC   C1B 2667   4.196   1.973  13.059  0.1910  0.2441 -0.2789
  247PIPC   C2B 2668   4.410   2.003  12.688 -0.0796  0.1903  0.1073
  247PIPC   C3B 2669   4.535   1.607  12.552 -0.1734 -0.3353  0.0323
  247PIPC   C4B 2670   4.696   1.303  12.511 -0.1808  0.1222 -0.0070
  248PIPC   NC3 2671   1.053   4.130  14.195  0.2185  0.2582 -0.0266
  248PIPC   PO4 2672   1.380   3.893  13.968  0.0084 -0.2811 -0.0512
  248PIPC   GL1 2673   1.132   3.868  13.689 -0.1317 -0.2818  0.2708
  248PIPC   GL2 2674   0.929   4.152  13.650 -0.1971 -0.0269 -0.0871
  248PIPC   C1A 2675   1.150   3.761  13.322 -0.0501  0.0571  0.3408
  248PIPC   D2A 2676   0.964   3.569  12.885 -0.0008  0.1282 -0.1600
  248PIPC   D3A 2677   1.076   3.962  12.685  0.2498 -0.0417  0.1678
  248PIPC   C4A 2678   1.196   4.301  12.370 -0.0735 -0.2406 -0.1126
  248PIPC   C1B 2679   0.999   4.303  13.257  0.1562  0.0598 -0.1841
  248PIPC   C2B 2680   0.995   4.447  12.780  0.1281  0.0296  0.0221
  248PIPC   C3B 2681   0.853   4.821  12.649 -0.1715  0.0882  0.0902
  248PIPC   C4B 2682   1.099   5.132  12.520  0.2334  0.0750  0.0639
  249PIPC   NC3 2683   4.510   7.716  10.067  0.0556 -0.0203 -0.0164
  249PIPC   PO4 2684   4.646   7.358  10.325  0.2356  0.0262 -0.0182
  249PIPC   GL1 2685   4.550   7.285  10.662 -0.0120 -0.2021  0.1393
  249PIPC   GL2 2686   4.638   6.977  10.833 -0.1727  0.0833  0.1739
  249PIPC   C1A 2687   4.564   7.423  11.053  0.0667 -0.2475 -0.0434
  249PIPC   D2A 2688   4.576   7.487  11.491  0.0160  0.0360  0.1627
  249PIPC   D3A 2689   4.597   7.730  11.804 -0.0479 -0.0537 -0.1422
  249PIPC   C4A 2690   4.561   8.157  11.773  0.2991 -0.2219  0.2377
  249PIPC   C1B 2691   4.628   6.971  11.278 -0.3511 -0.3576 -0.3769
  249PIPC   C2B 2692   4.715   6.919  11.662  0.2248 -0.1798 -0.2543
  249PIPC   C3B 2693   4.830   6.846  12.004 -0.0384 -0.1162  0.2200
  249PIPC   C4B 2694   5.206   7.045  12.240 -0.2594  0.0989  0.0610
  250PIPC   NC3 2695   5.356   0.819  10.239  0.1729  0.0176 -0.3273
  250PIPC   PO4 2696   4.996   0.608  10.129 -0.3949 -0.0774 -0.0262
  250PIPC   GL1 2697   4.813   0.690  10.530  0.1095 -0.1156  0.0255
  250PIPC   GL2 2698   5.060   0.674  10.664 -0.5724 -0.1441 -0.0183
  250PIPC   C1A 2699   4.596   0.976  10.776  0.6485  0.0291 -0.3345
  250PIPC   D2A 2700   4.498   1.138  11.252 -0.2111  0.0838  0.2337
  250PIPC   D3A 2701   4.097   1.042  11.450 -0.1794 -0.1375  0.0279
  250PIPC   C4A 2702   3.765   0.977  11.761  0.0057 -0.0480  0.0820
  250PIPC   C1B 2703   4.868   0.650  11.166  0.0882  0.0676  0.0210
  250PIPC   C2B 2704   4.849   0.888  11.531  0.0275  0.1336 -0.2324
  250PIPC   C3B 2705   4.720   1.339  11.652 -0.3348 -0.0034  0.0822
  250PIPC   C4B 2706   4.501   1.682  11.790 -0.1338  0.1490 -0.0648
  251PIPC   NC3 2707   3.816   6.437  10.088 -0.0117  0.0949  0.0606
  251PIPC   PO4 2708   3.834   6.834  10.326  0.3532  0.1578 -0.2976
  251PIPC   GL1 2709   3.801   7.127  10.731  0.1254 -0.1833  0.1316
  251PIPC   GL2 2710   4.101   7.248  10.875  0.3609 -0.1440 -0.1320
  251PIPC   C1A 2711   3.736   7.490  11.070 -0.3327  0.2000 -0.1911
  251PIPC   D2A 2712   3.625   7.490  11.478 -0.0813 -0.1053 -0.0861
  251PIPC   D3A 2713   3.425   7.440  11.907  0.3988  0.2417  0.1348
  251PIPC   C4A 2714   3.407   7.139  12.206 -0.0979 -0.0541 -0.1054
  251PIPC   C1B 2715   4.131   7.221  11.261  0.0994 -0.0321  0.2714
  251PIPC   C2B 2716   4.289   7.190  11.733  0.2154 -0.1214  0.0833
  251PIPC   C3B 2717   4.537   7.298  12.084 -0.1992  0.1811 -0.2516
  251PIPC   C4B 2718   4.690   7.474  12.515 -0.2035  0.3866 -0.6090
  252PIPC   NC3 2719   0.534   5.692   9.320 -0.0197 -0.1819 -0.1665
  252PIPC   PO4 2720   0.967   5.515   9.620 -0.0428 -0.0316 -0.1238
  252PIPC   GL1 2721   1.082   5.647   9.967  0.5155 -0.3132  0.2966
  252PIPC   GL2 2722   1.060   5.410  10.155  0.1303  0.0890  0.0365
  252PIPC   C1A 2723   0.942   5.867  10.331  0.2434  0.2524  0.2462
  252PIPC   D2A 2724   0.850   6.305  10.372  0.1752  0.1727 -0.0324
  252PIPC   D3A 2725   0.996   6.436  10.794 -0.2486  0.2289  0.1722
  252PIPC   C4A 2726   1.397   6.473  11.120  0.0805 -0.3724 -0.1814
  252PIPC   C1B 2727   1.067   5.466  10.566  0.2699 -0.0705 -0.1652
  252PIPC   C2B 2728   1.176   5.432  10.996 -0.1282 -0.2888  0.0481
  252PIPC   C3B 2729   1.267   5.410  11.385 -0.1764 -0.2878 -0.2907
  252PIPC   C4B 2730   1.169   5.654  11.815  0.1463 -0.4229 -0.3429
  253PIPC   NC3 2731   6.213   5.152   9.955 -0.1422  0.0918  0.0345
  253PIPC   PO4 2732   6.203   4.800  10.231 -0.5154 -0.2961  0.0359
  253PIPC   GL1 2733   6.077   4.780  10.679  0.2163  0.2420 -0.1289
  253PIPC   GL2 2734   6.084   5.128  10.711 -0.0579  0.1963  0.0283
  253PIPC   C1A 2735   6.241   4.710  11.075 -0.0556  0.0987  0.1440
  253PIPC   D2A 2736   6.462   4.411  11.403 -0.0389  0.2959 -0.5472
  253PIPC   D3A 2737   6.396   4.527  11.831 -0.0846  0.0679  0.0513
  253PIPC   C4A 2738   6.479   4.218  12.033 -0.2369  0.0168  0.0222
  253PIPC   C1B 2739   5.906   5.335  11.101 -0.1165 -0.3534  0.2874
  253PIPC   C2B 2740   5.885   5.371  11.489  0.2099  0.2053  0.1512
  253PIPC   C3B 2741   5.686   5.243  11.894  0.1494 -0.1209 -0.2985
  253PIPC   C4B 2742   5.826   4.946  12.225 -0.3484 -0.1535 -0.1179
  254PIPC   NC3 2743   2.001   5.140  10.090 -0.1018  0.2801 -0.1005
  254PIPC   PO4 2744   1.930   4.695  10.067  0.1362 -0.2013 -0.1635
  254PIPC   GL1 2745   2.176   4.844  10.436 -0.1038 -0.1342  0.3151
  254PIPC   GL2 2746   2.463   5.065  10.337  0.0219 -0.1782 -0.3268
  254PIPC   C1A 2747   2.189   5.024  10.755 -0.1264 -0.0656 -0.0078
  254PIPC   D2A 2748   2.062   5.244  11.091  0.1391 -0.1113  0.1462
  254PIPC   D3A 2749   1.979   5.291  11.490 -0.1675  0.0177 -0.0936
  254PIPC   C4A 2750   2.335   5.469  11.701 -0.2283  0.3381  0.3076
  254PIPC   C1B 2751   2.709   4.800  10.475  0.0665 -0.1192 -0.1700
  254PIPC   C2B 2752   2.715   4.879  10.871 -0.1608  0.1321  0.1286
  254PIPC   C3B 2753   2.871   4.801  11.271  0.0137  0.1739 -0.4359
  254PIPC   C4B 2754   3.220   4.929  11.602 -0.0569 -0.1485  0.0953
  255PIPC   NC3 2755   2.615   1.915   9.706  0.3804 -0.0194  0.0549
  255PIPC   PO4 2756   2.363   2.073  10.066 -0.4675 -0.0458  0.0589
  255PIPC   GL1 2757   2.653   2.163  10.360 -0.2362 -0.3447 -0.0931
  255PIPC   GL2 2758   2.690   2.447  10.416  0.1407 -0.1191 -0.1946
  255PIPC   C1A 2759   2.972   2.081  10.579 -0.1880 -0.0689  0.1527
  255PIPC   D2A 2760   3.104   2.163  10.998  0.3012  0.2185 -0.5707
  255PIPC   D3A 2761   2.728   2.222  11.147  0.0100 -0.3374 -0.1166
  255PIPC   C4A 2762   2.680   2.386  11.547  0.2288  0.0889 -0.1017
  255PIPC   C1B 2763   2.863   2.558  10.759 -0.2609  0.1256  0.0694
  255PIPC   C2B 2764   2.852   2.701  11.161 -0.3816  0.2087  0.0729
  255PIPC   C3B 2765   2.819   2.941  11.441  0.3015  0.0852  0.2066
  255PIPC   C4B 2766   2.628   2.979  11.873  0.2362 -0.0152 -0.0773
  256PIPC   NC3 2767   6.209   3.798  10.089 -0.1831  0.1551  0.1947
  256PIPC   PO4 2768   5.798   3.612   9.928  0.1772 -0.0812 -0.1584
  256PIPC   GL1 2769   5.519   3.694  10.259  0.1190  0.0834  0.3238
  256PIPC   GL2 2770   5.272   3.933  10.188  0.1256  0.0046 -0.5643
  256PIPC   C1A 2771   5.384   3.556  10.629  0.0446 -0.0767 -0.0755
  256PIPC   D2A 2772   5.362   3.288  10.979 -0.1723 -0.0002  0.0873
  256PIPC   D3A 2773   4.901   3.365  11.014  0.0108 -0.1458  0.0766
  256PIPC   C4A 2774   4.573   3.107  11.158 -0.2706 -0.2380  0.2373
  256PIPC   C1B 2775   5.239   4.032  10.676 -0.1258  0.0426  0.4168
  256PIPC   C2B 2776   5.086   4.083  11.037  0.4678 -0.0608 -0.0592
  256PIPC   C3B 2777   4.756   3.756  11.354  0.0692 -0.1258 -0.2230
  256PIPC   C4B 2778   4.545   3.438  11.589 -0.0728  0.0361 -0.2292
  257PIPC   NC3 2779   7.978   1.672  10.613  0.1287  0.4089 -0.1861
  257PIPC   PO4 2780   8.193   1.228  10.423 -0.1267 -0.0491  0.3495
  257PIPC   GL1 2781   7.952   1.055  10.744 -0.2589  0.2647  0.1425
  257PIPC   GL2 2782   7.627   0.906  10.633  0.3335  0.3171  0.1352
  257PIPC   C1A 2783   7.908   1.082  11.147 -0.2025  0.0931 -0.5384
  257PIPC   D2A 2784   7.991   1.006  11.539 -0.0208  0.0660 -0.2555
  257PIPC   D3A 2785   7.692   1.285  11.728 -0.0724  0.0956  0.0364
  257PIPC   C4A 2786   7.248   1.377  11.761 -0.0514  0.1257  0.0965
  257PIPC   C1B 2787   7.492   0.980  10.945  0.0345  0.2623 -0.2031
  257PIPC   C2B 2788   7.277   0.910  11.473 -0.0297  0.2034  0.2366
  257PIPC   C3B 2789   7.112   0.904  11.940 -0.1391 -0.0596  0.0953
  257PIPC   C4B 2790   7.077   0.805  12.387  0.1851 -0.0458  0.3209
  258PIPC   NC3 2791   7.039   3.252   9.655 -0.2685 -0.1639 -0.0416
  258PIPC   PO4 2792   7.036   3.385  10.101 -0.3258  0.3279 -0.2774
  258PIPC   GL1 2793   6.840   3.301  10.415  0.1797 -0.0517 -0.2694
  258PIPC   GL2 2794   6.487   3.393  10.402 -0.2718  0.0358  0.5229
  258PIPC   C1A 2795   6.792   3.311  10.877  0.4427  0.0238  0.0882
  258PIPC   D2A 2796   6.950   3.418  11.233 -0.4382  0.1141  0.0371
  258PIPC   D3A 2797   6.912   3.413  11.686 -0.0261 -0.0563  0.1914
  258PIPC   C4A 2798   7.111   3.199  11.965 -0.1771  0.2741 -0.0161
  258PIPC   C1B 2799   6.276   3.487  10.683 -0.0286  0.0359 -0.0024
  258PIPC   C2B 2800   6.390   3.448  11.145  0.0818  0.3124  0.0696
  258PIPC   C3B 2801   6.573   3.188  11.422 -0.0715 -0.0142  0.0245
  258PIPC   C4B 2802   6.466   3.223  11.743 -0.0518 -0.0628 -0.2272
  259PIPC   NC3 2803   3.697   2.197   9.712 -0.0744 -0.1389  0.0751
  259PIPC   PO4 2804   3.639   2.708   9.688  0.0683  0.0935  0.1976
  259PIPC   GL1 2805   3.587   2.699  10.179  0.5974 -0.1432 -0.2322
  259PIPC   GL2 2806   3.615   2.893  10.354 -0.3967  0.1521 -0.1322
  259PIPC   C1A 2807   3.240   2.448  10.414 -0.1001 -0.1415 -0.0172
  259PIPC   D2A 2808   3.496   2.198  10.756  0.3050  0.0192 -0.2497
  259PIPC   D3A 2809   3.294   2.620  11.003 -0.1038  0.0836  0.0784
  259PIPC   C4A 2810   3.332   2.637  11.421 -0.2385  0.3281 -0.0668
  259PIPC   C1B 2811   3.705   2.737  10.731  0.3518 -0.0403  0.3134
  259PIPC   C2B 2812   3.786   2.685  11.166  0.1177 -0.1646 -0.2092
  259PIPC   C3B 2813   4.059   2.397  11.457  0.1768  0.0553 -0.0102
  259PIPC   C4B 2814   4.238   1.899  11.445 -0.0216  0.0747  0.3081
  260PIPC   NC3 2815   5.446   1.161   9.762 -0.1250 -0.1095  0.1371
  260PIPC   PO4 2816   5.348   1.340  10.176 -0.0264 -0.2444  0.0763
  260PIPC   GL1 2817   5.452   1.380  10.576  0.1177  0.0301  0.0908
  260PIPC   GL2 2818   5.093   1.171  10.572 -0.1313 -0.3695 -0.1066
  260PIPC   C1A 2819   5.369   1.472  10.940  0.0166  0.0316 -0.0372
  260PIPC   D2A 2820   5.568   1.409  11.346 -0.7602  0.1081  0.0069
  260PIPC   D3A 2821   5.149   1.383  11.404 -0.0135 -0.0608 -0.1445
  260PIPC   C4A 2822   4.927   1.118  11.097  0.0298 -0.1620 -0.3104
  260PIPC   C1B 2823   5.459   0.996  10.868  0.3824 -0.2307 -0.0526
  260PIPC   C2B 2824   5.341   0.932  11.351  0.3848 -0.2671 -0.0250
  260PIPC   C3B 2825   5.268   1.095  11.805 -0.0741 -0.0632  0.0380
  260PIPC   C4B 2826   5.533   1.019  12.188 -0.2248 -0.0068  0.3474
  261DPPC   NC3 2827   3.685   1.551  14.417 -0.2414  0.1390 -0.1902
  261DPPC   PO4 2828   3.744   1.488  13.987  0.1929 -0.0256  0.1102
  261DPPC   GL1 2829   3.739   1.555  13.578  0.0725 -0.3001  0.2693
  261DPPC   GL2 2830   3.541   1.355  13.403  0.2854 -0.3535  0.1387
  261DPPC   C1A 2831   3.865   1.620  13.103  0.1514  0.2593  0.0112
  261DPPC   C2A 2832   4.088   1.560  12.726 -0.0799  0.1201 -0.1071
  261DPPC   C3A 2833   3.992   1.382  12.302 -0.3653 -0.0897 -0.0417
  261DPPC   C4A 2834   4.089   1.446  11.859 -0.2698 -0.1941  0.2642
  261DPPC   C1B 2835   3.553   1.216  12.949 -0.4648 -0.1785  0.0019
  261DPPC   C2B 2836   3.586   1.153  12.593  0.0390  0.0866 -0.3084
  261DPPC   C3B 2837   3.584   1.086  12.206 -0.0214  0.0546  0.2404
  261DPPC   C4B 2838   3.293   0.940  11.837 -0.1049  0.1524 -0.0180
  262DPPC   NC3 2839   5.566   2.214  14.516 -0.1406  0.1266  0.0229
  262DPPC   PO4 2840   5.546   2.243  14.092 -0.1744  0.0405 -0.1424
  262DPPC   GL1 2841   5.525   2.336  13.671 -0.1134  0.5044  0.1698
  262DPPC   GL2 2842   5.619   2.663  13.594 -0.0281 -0.3740  0.0154
  262DPPC   C1A 2843   5.518   2.066  13.297  0.2839 -0.1075  0.1893
  262DPPC   C2A 2844   5.414   2.017  12.942 -0.2183  0.1158 -0.0217
  262DPPC   C3A 2845   5.393   2.167  12.580  0.2794 -0.2175 -0.0617
  262DPPC   C4A 2846   5.180   1.988  12.254 -0.0780 -0.0109  0.1446
  262DPPC   C1B 2847   5.406   2.550  13.219  0.0649 -0.1829 -0.2991
  262DPPC   C2B 2848   5.062   2.446  12.930 -0.1006  0.5982  0.0018
  262DPPC   C3B 2849   4.863   2.174  12.568  0.1619  0.3224  0.3647
  262DPPC   C4B 2850   4.550   2.048  12.172  0.4413  0.0758  0.1172
  263DPPC   NC3 2851   6.186   7.131   9.850 -0.2022  0.2221  0.0735
  263DPPC   PO4 2852   6.023   6.905  10.155  0.0698  0.1409  0.1735
  263DPPC   GL1 2853   5.914   7.042  10.645  0.2328 -0.0239  0.0506
  263DPPC   GL2 2854   5.950   7.400  10.692 -0.0843 -0.0803 -0.1365
  263DPPC   C1A 2855   5.560   7.001  10.942  0.1357 -0.0091  0.0536
  263DPPC   C2A 2856   5.616   7.079  11.369 -0.0820 -0.1165 -0.0281
  263DPPC   C3A 2857   5.760   7.280  11.699  0.1048  0.2920  0.3468
  263DPPC   C4A 2858   5.508   7.438  11.976 -0.2266  0.3267  0.0509
  263DPPC   C1B 2859   5.981   7.323  11.112 -0.0185 -0.0427  0.1245
  263DPPC   C2B 2860   6.136   7.552  11.483  0.0130  0.0619  0.1206
  263DPPC   C3B 2861   6.157   7.741  11.739  0.1523  0.1462 -0.2728
  263DPPC   C4B 2862   5.872   7.764  12.068 -0.3499 -0.0893  0.0391
  264DPPC   NC3 2863   2.656   6.279   9.813  0.0495 -0.0124 -0.1283
  264DPPC   PO4 2864   2.196   6.392   9.793  0.0406 -0.1305 -0.1881
  264DPPC   GL1 2865   2.029   6.349  10.244 -0.1240 -0.1472  0.1162
  264DPPC   GL2 2866   1.687   6.480  10.113 -0.1014 -0.0382  0.1298
  264DPPC   C1A 2867   1.878   6.045  10.501  0.2475 -0.0982  0.3552
  264DPPC   C2A 2868   1.815   6.115  10.933  0.0039  0.0408 -0.0924
  264DPPC   C3A 2869   1.796   6.224  11.270 -0.0199  0.0069 -0.1652
  264DPPC   C4A 2870   1.381   6.204  11.562 -0.1688 -0.0676 -0.2516
  264DPPC   C1B 2871   1.466   6.381  10.500 -0.0416 -0.1169 -0.1089
  264DPPC   C2B 2872   1.325   6.111  10.709  0.1777  0.3114 -0.0058
  264DPPC   C3B 2873   0.925   5.924  10.862  0.1839 -0.3838  0.2491
  264DPPC   C4B 2874   0.706   5.576  11.016  0.0828 -0.0415 -0.1019
  265POPC   NC3 2875   6.455   0.702  14.397 -0.0360  0.0510 -0.1808
  265POPC   PO4 2876   6.337   0.696  14.120 -0.3791  0.1091 -0.1525
  265POPC   GL1 2877   6.457   0.822  13.775  0.3482  0.0136  0.3614
  265POPC   GL2 2878   6.485   1.142  13.651 -0.0442  0.2163  0.0359
  265POPC   C1A 2879   6.456   0.741  13.337 -0.0697  0.1679 -0.2141
  265POPC   D2A 2880   6.469   0.905  12.895 -0.2253  0.0952 -0.1682
  265POPC   C3A 2881   6.268   0.688  12.683  0.1268 -0.0784  0.0489
  265POPC   C4A 2882   6.233   0.353  12.350 -0.1251  0.1167 -0.0066
  265POPC   C1B 2883   6.316   1.238  13.299 -0.0330 -0.0107 -0.0976
  265POPC   C2B 2884   6.352   1.461  12.897  0.1484  0.1555  0.0617
  265POPC   C3B 2885   6.574   1.374  12.458  0.0585 -0.0273 -0.1874
  265POPC   C4B 2886   6.532   0.956  12.333  0.3036  0.2223 -0.3585
  266POPC   NC3 2887   1.286   6.028  14.061 -0.1460  0.1370  0.0389
  266POPC   PO4 2888   0.808   6.201  14.117  0.0202 -0.1516 -0.1097
  266POPC   GL1 2889   0.742   6.363  13.823 -0.1562  0.0161  0.0066
  266POPC   GL2 2890   0.520   6.187  13.603  0.1249 -0.3154  0.0055
  266POPC   C1A 2891   0.914   6.550  13.471  0.4298  0.2320  0.1865
  266POPC   D2A 2892   1.031   6.680  13.021  0.0460  0.1936 -0.2587
  266POPC   C3A 2893   1.070   6.932  12.683 -0.1515  0.1663  0.1949
  266POPC   C4A 2894   1.314   6.914  12.336  0.2404  0.3788 -0.0394
  266POPC   C1B 2895   0.631   6.205  13.153  0.0205 -0.1727  0.3389
  266POPC   C2B 2896   0.640   6.305  12.740 -0.3605 -0.1478 -0.0250
  266POPC   C3B 2897   0.624   6.195  12.358  0.3278  0.1059  0.2360
  266POPC   C4B 2898   0.587   5.821  12.076 -0.0129 -0.1288 -0.3140
  267POPC   NC3 2899   2.287   6.947  13.824 -0.1934  0.1603  0.1334
  267POPC   PO4 2900   1.930   7.066  13.645 -0.0763  0.1163 -0.2750
  267POPC   GL1 2901   2.222   6.826  13.264 -0.0236  0.0546  0.1765
  267POPC   GL2 2902   2.522   6.753  13.417  0.1240  0.1681  0.1079
  267POPC   C1A 2903   2.149   6.763  12.828 -0.2723  0.1340 -0.0054
  267POPC   D2A 2904   2.155   6.544  12.400  0.0336  0.0686 -0.4959
  267POPC   C3A 2905   2.213   6.797  11.940  0.0025  0.0958 -0.1737
  267POPC   C4A 2906   2.359   6.782  11.522 -0.0921 -0.2109 -0.0196
  267POPC   C1B 2907   2.665   6.914  12.977 -0.1275 -0.2630 -0.1487
  267POPC   C2B 2908   2.696   6.746  12.523 -0.0025  0.1833 -0.1713
  267POPC   C3B 2909   2.640   6.585  12.177  0.1514 -0.2310 -0.0043
  267POPC   C4B 2910   2.527   6.310  11.801 -0.1132 -0.3926 -0.2585
  268POPC   NC3 2911   5.091   6.826  14.544 -0.1052 -0.0927 -0.1090
  268POPC   PO4 2912   4.717   6.906  14.228  0.0309 -0.1095  0.1126
  268POPC   GL1 2913   4.338   7.043  13.896  0.0914  0.0796 -0.0933
  268POPC   GL2 2914   4.434   7.420  13.974  0.2920  0.2300  0.3193
  268POPC   C1A 2915   4.162   7.211  13.414 -0.0545 -0.1046  0.3626
  268POPC   D2A 2916   4.270   7.269  12.885 -0.1287 -0.0664  0.1304
  268POPC   C3A 2917   3.982   6.986  12.448 -0.1051  0.2908  0.2418
  268POPC   C4A 2918   3.927   6.481  12.283 -0.1152  0.2882  0.0975
  268POPC   C1B 2919   4.608   7.537  13.591  0.1803 -0.1115 -0.1767
  268POPC   C2B 2920   4.631   7.298  13.209 -0.3020 -0.1018  0.0764
  268POPC   C3B 2921   4.793   7.210  12.924 -0.2403 -0.1747  0.3033
  268POPC   C4B 2922   5.208   7.083  12.728 -0.0290 -0.2730  0.0314
  269POPC   NC3 2923   6.812   7.017  10.264 -0.0713  0.2168  0.0564
  269POPC   PO4 2924   6.546   6.854   9.999 -0.1886 -0.0090  0.1488
  269POPC   GL1 2925   6.406   6.785  10.502  0.1165  0.0095  0.0445
  269POPC   GL2 2926   6.678   6.666  10.670 -0.2815 -0.0560  0.0459
  269POPC   C1A 2927   6.344   7.102  10.882 -0.0614  0.0069 -0.0021
  269POPC   D2A 2928   6.535   7.311  11.253  0.2614 -0.1399  0.0554
  269POPC   C3A 2929   6.941   7.468  11.417 -0.3074  0.0359  0.2188
  269POPC   C4A 2930   7.145   7.570  11.804 -0.0452 -0.1583  0.0275
  269POPC   C1B 2931   6.645   6.711  10.982 -0.4389  0.0298 -0.1721
  269POPC   C2B 2932   6.654   6.575  11.378 -0.1876 -0.2918  0.1776
  269POPC   C3B 2933   6.658   6.641  11.836  0.0500  0.3632  0.0624
  269POPC   C4B 2934   6.448   6.803  12.075  0.0195  0.0249  0.0179
  270POPC   NC3 2935   1.529   3.240  10.187  0.2182 -0.0013  0.2083
  270POPC   PO4 2936   1.682   3.584   9.923 -0.3309  0.0613 -0.0085
  270POPC   GL1 2937   1.802   3.879  10.309  0.3157 -0.2180  0.0371
  270POPC   GL2 2938   1.687   3.753  10.540  0.0930  0.0420 -0.2600
  270POPC   C1A 2939   1.972   4.088  10.856 -0.0993  0.1848 -0.0932
  270POPC   D2A 2940   2.080   4.218  11.235  0.0833 -0.0018  0.0221
  270POPC   C3A 2941   1.933   4.460  11.568  0.2054  0.2374  0.0560
  270POPC   C4A 2942   2.041   4.844  11.692  0.2223  0.4401  0.0738
  270POPC   C1B 2943   1.464   3.405  10.828 -0.0423 -0.0398 -0.0912
  270POPC   C2B 2944   1.356   3.348  11.139 -0.1124 -0.1706  0.0294
  270POPC   C3B 2945   1.124   3.472  11.388 -0.5852 -0.0989  0.2564
  270POPC   C4B 2946   1.330   3.522  11.796  0.0700  0.0411 -0.0335
  271POPC   NC3 2947   5.249   4.945  10.231 -0.4832  0.0984 -0.1204
  271POPC   PO4 2948   5.481   4.494  10.293 -0.1279  0.0383  0.0613
  271POPC   GL1 2949   5.559   4.584  10.675  0.0076 -0.0671  0.0682
  271POPC   GL2 2950   5.486   4.930  10.680  0.2842  0.0675  0.0735
  271POPC   C1A 2951   5.462   4.390  10.975  0.2789  0.1030 -0.1450
  271POPC   D2A 2952   5.564   4.259  11.293  0.3330 -0.1280 -0.0688
  271POPC   C3A 2953   5.954   4.227  11.451 -0.0867 -0.1815 -0.0126
  271POPC   C4A 2954   6.010   4.205  11.865  0.2327 -0.0805  0.0545
  271POPC   C1B 2955   5.673   4.885  11.037  0.1331 -0.2939  0.3220
  271POPC   C2B 2956   5.678   4.758  11.388 -0.2123 -0.0717 -0.1517
  271POPC   C3B 2957   6.030   4.808  11.577 -0.0820 -0.0507 -0.2814
  271POPC   C4B 2958   6.187   5.134  11.867  0.0247  0.0189 -0.5658
  272POPC   NC3 2959   4.558   5.672  10.263 -0.0529 -0.1819 -0.2727
  272POPC   PO4 2960   4.803   5.256  10.224 -0.3304  0.1058 -0.2180
  272POPC   GL1 2961   4.890   5.227  10.625 -0.0560 -0.0061  0.0880
  272POPC   GL2 2962   4.609   5.084  10.868 -0.3194  0.0768 -0.1795
  272POPC   C1A 2963   5.210   5.224  10.978 -0.1152 -0.0093 -0.1256
  272POPC   D2A 2964   5.416   5.237  11.334 -0.0353  0.0718 -0.0526
  272POPC   C3A 2965   5.249   5.284  11.682  0.0613 -0.0440 -0.1782
  272POPC   C4A 2966   4.981   5.438  11.985  0.3998 -0.3656 -0.1034
  272POPC   C1B 2967   4.832   5.120  11.287 -0.1583 -0.0660  0.2310
  272POPC   C2B 2968   4.784   5.094  11.715 -0.1141 -0.2570  0.0676
  272POPC   C3B 2969   4.945   4.781  11.926 -0.0831  0.0502  0.0114
  272POPC   C4B 2970   4.907   4.952  12.417 -0.0974  0.1804 -0.0393
  273DPSM   NC3 2971   2.730   1.083  13.782  0.1069 -0.1870  0.0078
  273DPSM   PO4 2972   2.545   1.470  14.038 -0.0664  0.1299  0.0601
  273DPSM   AM1 2973   2.632   1.614  13.572 -0.3059  0.1574 -0.3316
  273DPSM   AM2 2974   2.749   1.858  13.565  0.0544 -0.0607 -0.0963
  273DPSM   T1A 2975   2.532   1.490  13.135  0.0321  0.2986  0.1264
  273DPSM   C2A 2976   2.394   1.452  12.675 -0.0046 -0.0379  0.0370
  273DPSM   C3A 2977   2.262   1.364  12.316  0.0325 -0.1318 -0.2473
  273DPSM   C1B 2978   2.812   1.882  13.035 -0.0219  0.1587 -0.1498
  273DPSM   C2B 2979   2.747   1.831  12.588 -0.1601  0.1747  0.0326
  273DPSM   C3B 2980   2.874   1.780  12.163  0.2217 -0.0221  0.0731
  273DPSM   C4B 2981   3.263   1.851  11.921  0.1579 -0.3146  0.0082
  274DPSM   NC3 2982   4.411   0.302  14.309  0.0252  0.1317 -0.1127
  274DPSM   PO4 2983   3.983   0.501  14.375  0.0376  0.1845  0.3067
  274DPSM   AM1 2984   4.276   0.622  13.910  0.1796 -0.1565 -0.0817
  274DPSM   AM2 2985   4.405   0.903  13.886 -0.0508  0.3591 -0.5041
  274DPSM   T1A 2986   4.197   0.712  13.503  0.2104  0.3150 -0.0120
  274DPSM   C2A 2987   4.300   0.601  13.209  0.0192 -0.2547 -0.0504
  274DPSM   C3A 2988   4.209   0.480  12.825 -0.0160  0.1371 -0.4921
  274DPSM   C1B 2989   4.608   0.991  13.530  0.0587  0.1620  0.2072
  274DPSM   C2B 2990   4.685   0.855  13.134 -0.0762  0.0074  0.1155
  274DPSM   C3B 2991   4.698   0.788  12.667 -0.1204 -0.0714  0.2526
  274DPSM   C4B 2992   4.736   0.557  12.355  0.4705  0.3040  0.0468
  275DPSM   NC3 2993   6.683   0.499   9.923 -0.1528 -0.0858 -0.0859
  275DPSM   PO4 2994   6.935   0.942   9.934 -0.0217 -0.0376  0.1855
  275DPSM   AM1 2995   6.696   0.891  10.262  0.1208  0.0649 -0.1552
  275DPSM   AM2 2996   6.921   0.682  10.387  0.1860 -0.0532 -0.1688
  275DPSM   T1A 2997   6.669   1.116  10.692  0.2947  0.0936 -0.2980
  275DPSM   C2A 2998   6.503   1.134  11.117  0.0153 -0.4067  0.2316
  275DPSM   C3A 2999   6.222   1.009  11.425  0.3073 -0.1955 -0.0241
  275DPSM   C1B 3000   7.061   0.773  10.764 -0.0335  0.3087  0.1845
  275DPSM   C2B 3001   6.996   0.946  11.087 -0.2938 -0.3675  0.2177
  275DPSM   C3B 3002   6.830   1.081  11.560 -0.1915  0.1848  0.2996
  275DPSM   C4B 3003   6.644   1.133  11.897  0.1472 -0.0074  0.0336
  276DPSM   NC3 3004   0.591   4.136  10.430 -0.1165  0.1775 -0.4654
  276DPSM   PO4 3005   0.547   4.533  10.274 -0.3135 -0.2541 -0.0993
  276DPSM   AM1 3006   0.333   4.482  10.673  0.1591 -0.0777 -0.2607
  276DPSM   AM2 3007   0.084   4.341  10.643 -0.1760  0.2375  0.2466
  276DPSM   T1A 3008   0.630   4.571  10.976  0.1221 -0.1659  0.2943
  276DPSM   C2A 3009   0.660   4.458  11.422  0.0750  0.0041 -0.3440
  276DPSM   C3A 3010   0.791   4.513  11.781 -0.0125 -0.0440 -0.2358
  276DPSM   C1B 3011   0.154   4.365  11.164  0.0947  0.2200  0.0417
  276DPSM   C2B 3012  -0.112   4.315  11.576 -0.1904 -0.2440 -0.0684
  276DPSM   C3B 3013  -0.373   4.166  11.908  0.0046  0.2099 -0.0882
  276DPSM   C4B 3014  -0.256   3.926  12.283 -0.1966  0.0547  0.1485
  277PAPI    C1 3015   6.866   6.196  14.155  0.0646  0.0551  0.2111
  277PAPI    C2 3016   6.924   5.801  14.132 -0.1872  0.0231  0.0900
  277PAPI    C3 3017   7.237   6.050  14.128 -0.0330 -0.1692  0.0522
  277PAPI   PO4 3018   6.712   6.245  13.923  0.1184 -0.0099  0.2507
  277PAPI   GL1 3019   6.668   5.918  13.671  0.1955 -0.3677  0.0396
  277PAPI   GL2 3020   6.299   6.058  13.683  0.1825 -0.2885 -0.0566
  277PAPI   D1A 3021   6.580   5.535  13.533 -0.1667 -0.1117  0.0647
  277PAPI   D2A 3022   6.735   5.485  13.123 -0.5063  0.0991 -0.1580
  277PAPI   D3A 3023   7.048   5.892  13.099 -0.0181 -0.0871  0.4382
  277PAPI   D4A 3024   7.119   5.606  12.818  0.2357 -0.2105 -0.1346
  277PAPI   C5A 3025   6.958   5.766  12.411  0.2105 -0.2808  0.3908
  277PAPI   C1B 3026   6.467   5.908  13.229  0.1245 -0.2448  0.0413
  277PAPI   C2B 3027   6.577   5.841  12.816  0.2433 -0.4830  0.2268
  277PAPI   C3B 3028   6.472   5.853  12.471 -0.0875 -0.0252 -0.0720
  277PAPI   C4B 3029   6.613   6.201  12.188 -0.4083  0.3713 -0.0759
  278PAPI    C1 3030   7.356   7.649  14.187  0.0362  0.0411  0.0553
  278PAPI    C2 3031   7.136   7.317  14.141  0.0364  0.0633 -0.1129
  278PAPI    C3 3032   7.377   7.355  14.458 -0.0069 -0.0725 -0.0630
  278PAPI   PO4 3033   7.521   7.649  13.946  0.0717 -0.0686 -0.1142
  278PAPI   GL1 3034   7.769   7.601  13.544  0.2419 -0.2471 -0.0525
  278PAPI   GL2 3035   7.387   7.656  13.427 -0.0204  0.1518  0.2696
  278PAPI   D1A 3036   7.689   8.044  13.283  0.0576 -0.1673 -0.0512
  278PAPI   D2A 3037   7.764   8.298  13.007  0.2793 -0.1208  0.1668
  278PAPI   D3A 3038   7.587   7.891  12.812  0.1337  0.0759  0.0813
  278PAPI   D4A 3039   7.322   8.163  12.505 -0.0867  0.2988 -0.1341
  278PAPI   C5A 3040   7.484   8.403  12.022  0.2245  0.1546  0.1309
  278PAPI   C1B 3041   7.675   7.419  13.108 -0.3210  0.2075  0.2414
  278PAPI   C2B 3042   7.632   7.355  12.696  0.3604  0.0677 -0.0897
  278PAPI   C3B 3043   7.485   7.230  12.398 -0.1799  0.2696  0.0414
  278PAPI   C4B 3044   7.361   6.934  12.137 -0.0527  0.0504  0.4133
  279PAPI    C1 3045   0.765   1.792   9.984 -0.0956 -0.0167 -0.1385
  279PAPI    C2 3046   0.412   1.705  10.153  0.1360 -0.2473  0.2414
  279PAPI    C3 3047   0.625   1.417   9.974  0.0405 -0.0668 -0.1740
  279PAPI   PO4 3048   0.927   1.964  10.097  0.4061 -0.0749 -0.1947
  279PAPI   GL1 3049   0.971   1.830  10.546  0.1539  0.2265 -0.0135
  279PAPI   GL2 3050   0.709   1.629  10.502 -0.0340  0.1710  0.0427
  279PAPI   D1A 3051   0.779   1.993  10.935  0.1972 -0.0126 -0.0913
  279PAPI   D2A 3052   0.345   2.091  10.910  0.2855 -0.0690  0.2277
  279PAPI   D3A 3053   0.359   1.687  11.101 -0.2291  0.0675  0.1932
  279PAPI   D4A 3054   0.112   1.624  11.404 -0.1458 -0.3178 -0.0166
  279PAPI   C5A 3055   0.118   1.955  11.595 -0.0276  0.2161  0.1846
  279PAPI   C1B 3056   0.835   1.473  10.929 -0.0041 -0.2070  0.0948
  279PAPI   C2B 3057   0.626   1.331  11.282  0.0584 -0.0153  0.0956
  279PAPI   C3B 3058   0.551   1.363  11.728 -0.1293 -0.2247  0.0589
  279PAPI   C4B 3059   0.392   1.217  12.033  0.0965  0.3707 -0.2400
  280PAPI    C1 3060   6.505   7.859   9.894 -0.1038 -0.0560 -0.0788
  280PAPI    C2 3061   6.106   7.853   9.867 -0.1068 -0.2517 -0.0045
  280PAPI    C3 3062   6.327   7.623   9.625 -0.0375 -0.1328 -0.0555
  280PAPI   PO4 3063   6.504   7.798  10.157 -0.4764  0.0389  0.0086
  280PAPI   GL1 3064   6.662   7.672  10.593  0.2018 -0.0200  0.1473
  280PAPI   GL2 3065   6.455   7.574  10.722  0.1886 -0.1266  0.1851
  280PAPI   D1A 3066   6.803   7.234  10.787 -0.2996 -0.1652  0.2223
  280PAPI   D2A 3067   7.199   7.422  10.670 -0.0657 -0.3218 -0.1717
  280PAPI   D3A 3068   7.443   7.710  10.710 -0.1412  0.0924 -0.3360
  280PAPI   D4A 3069   7.463   7.658  11.152 -0.2323 -0.0172 -0.0307
  280PAPI   C5A 3070   7.535   7.943  11.559 -0.1861 -0.1261 -0.0403
  280PAPI   C1B 3071   6.518   7.777  11.079  0.0768 -0.4442 -0.0813
  280PAPI   C2B 3072   6.519   7.883  11.441 -0.1040 -0.2024 -0.2886
  280PAPI   C3B 3073   6.620   8.024  11.806  0.1927 -0.2142 -0.1240
  280PAPI   C4B 3074   6.747   8.271  12.128  0.0673  0.0172  0.0514
  281PAPS   CNO 3075   6.435   6.872  14.389  0.0949 -0.0130  0.2077
  281PAPS   PO4 3076   6.236   7.096  14.123  0.3576  0.2919  0.1816
  281PAPS   GL1 3077   6.365   6.887  13.710  0.1285  0.0959  0.0030
  281PAPS   GL2 3078   6.348   6.571  13.831 -0.1066  0.1634  0.1121
  281PAPS   D1A 3079   6.387   6.814  13.278  0.0712  0.0272  0.4226
  281PAPS   D2A 3080   6.422   7.114  13.174 -0.2064  0.2257  0.3540
  281PAPS   D3A 3081   6.130   7.370  12.816 -0.2091  0.1108 -0.3107
  281PAPS   D4A 3082   6.245   7.754  12.670 -0.1265  0.3562 -0.0864
  281PAPS   C5A 3083   6.411   8.026  12.916 -0.2620  0.1465 -0.0120
  281PAPS   C1B 3084   6.092   6.454  13.500 -0.1056  0.3091  0.1833
  281PAPS   C2B 3085   6.168   6.266  13.132 -0.2132  0.1286  0.0467
  281PAPS   C3B 3086   6.072   6.041  12.842  0.5107 -0.1637 -0.1177
  281PAPS   C4B 3087   5.974   5.946  12.431  0.0082 -0.1761  0.1726
  282PAPS   CNO 3088   3.765   2.969  13.735  0.0764 -0.2708  0.2816
  282PAPS   PO4 3089   3.445   3.291  13.922 -0.1078 -0.1706  0.1209
  282PAPS   GL1 3090   3.318   3.159  13.457 -0.0023 -0.2171 -0.0624
  282PAPS   GL2 3091   3.047   3.029  13.426 -0.0607 -0.0083 -0.0134
  282PAPS   D1A 3092   3.477   3.173  13.091 -0.1784 -0.4591 -0.0998
  282PAPS   D2A 3093   3.897   3.273  13.201  0.0409 -0.1049 -0.0735
  282PAPS   D3A 3094   3.973   3.768  13.132 -0.1904  0.0197  0.1294
  282PAPS   D4A 3095   4.361   4.009  13.284  0.0179  0.3264  0.0398
  282PAPS   C5A 3096   4.652   4.300  13.067  0.0117 -0.0884  0.2300
  282PAPS   C1B 3097   2.932   2.827  13.162  0.2796 -0.0824  0.0049
  282PAPS   C2B 3098   2.794   2.864  12.792  0.1225 -0.0732 -0.2644
  282PAPS   C3B 3099   3.007   2.968  12.474  0.0827 -0.1027  0.2926
  282PAPS   C4B 3100   3.003   2.800  12.127  0.3611  0.1332 -0.1325
  283PAPS   CNO 3101   6.700   1.121  14.118  0.2234  0.1020 -0.2649
  283PAPS   PO4 3102   6.304   1.188  14.346 -0.0008  0.0185 -0.1433
  283PAPS   GL1 3103   6.106   1.168  14.019 -0.0821  0.1344 -0.3170
  283PAPS   GL2 3104   5.933   0.974  13.948 -0.1219 -0.0964 -0.0338
  283PAPS   D1A 3105   5.945   1.486  13.729  0.0726 -0.2343 -0.3849
  283PAPS   D2A 3106   5.638   1.301  13.772  0.2293 -0.2770 -0.0405
  283PAPS   D3A 3107   5.577   1.814  13.768 -0.1894  0.2765  0.1867
  283PAPS   D4A 3108   5.892   1.999  13.573 -0.1308  0.3221 -0.2212
  283PAPS   C5A 3109   6.311   1.787  13.487 -0.0776  0.2361 -0.3667
  283PAPS   C1B 3110   6.017   0.921  13.493  0.0416 -0.1210  0.0702
  283PAPS   C2B 3111   5.959   1.000  13.033 -0.2604 -0.1567  0.2468
  283PAPS   C3B 3112   5.581   0.989  12.733  0.2357  0.1418  0.0799
  283PAPS   C4B 3113   5.178   1.224  12.598  0.0313  0.3950 -0.0342
  284PAPS   CNO 3114   6.523   3.367  13.651  0.1666  0.1701 -0.0148
  284PAPS   PO4 3115   6.413   2.839  13.750 -0.1477 -0.2482 -0.0685
  284PAPS   GL1 3116   6.159   2.616  13.532 -0.0944  0.0067  0.1145
  284PAPS   GL2 3117   6.225   2.279  13.332 -0.0519  0.2760 -0.0489
  284PAPS   D1A 3118   5.882   2.731  13.173 -0.3430 -0.0009  0.2030
  284PAPS   D2A 3119   6.026   2.968  12.828  0.1074  0.1970 -0.2513
  284PAPS   D3A 3120   5.912   2.737  12.499 -0.0136 -0.0578 -0.0638
  284PAPS   D4A 3121   5.807   2.439  12.654  0.0205  0.0852 -0.0806
  284PAPS   C5A 3122   5.895   2.120  12.975  0.0775  0.3247 -0.1152
  284PAPS   C1B 3123   6.271   2.498  12.890  0.0563  0.0465  0.2546
  284PAPS   C2B 3124   6.339   2.382  12.445 -0.0648  0.1693 -0.6631
  284PAPS   C3B 3125   6.636   1.946  12.412 -0.1043  0.4175  0.0399
  284PAPS   C4B 3126   6.611   1.617  12.073  0.0390 -0.0094 -0.0814
  285PAPS   CNO 3127   4.663  -0.442  14.566  0.1497  0.1411 -0.2571
  285PAPS   PO4 3128   4.783  -0.122  14.261 -0.2391  0.0688  0.0516
  285PAPS   GL1 3129   5.088  -0.107  13.966  0.1425 -0.3242 -0.0298
  285PAPS   GL2 3130   5.032  -0.328  13.798 -0.1379  0.1723 -0.1580
  285PAPS   D1A 3131   5.184   0.153  13.676  0.0992 -0.3643  0.2572
  285PAPS   D2A 3132   5.634   0.224  13.676  0.2105  0.0729  0.0585
  285PAPS   D3A 3133   5.612   0.662  13.612 -0.0509 -0.0306  0.0889
  285PAPS   D4A 3134   5.232   0.572  13.385 -0.2292  0.1698  0.0230
  285PAPS   C5A 3135   5.151   0.809  12.954  0.1879 -0.0252  0.1751
  285PAPS   C1B 3136   5.021  -0.185  13.392  0.2431  0.1036  0.1446
  285PAPS   C2B 3137   5.059  -0.151  13.037 -0.3197  0.0144 -0.1500
  285PAPS   C3B 3138   5.211  -0.161  12.640  0.0606 -0.2063 -0.1710
  285PAPS   C4B 3139   5.098   0.141  12.322  0.2543 -0.2340  0.3718
  286PAPS   CNO 3140   2.457   0.971  14.196  0.3098 -0.1716 -0.2662
  286PAPS   PO4 3141   2.160   0.958  13.875 -0.0706  0.0734  0.1617
  286PAPS   GL1 3142   2.283   1.231  13.557  0.0214  0.2027 -0.1163
  286PAPS   GL2 3143   2.477   0.971  13.399  0.2739 -0.4586 -0.1572
  286PAPS   D1A 3144   2.030   1.279  13.150 -0.0027  0.1401 -0.1792
  286PAPS   D2A 3145   2.123   0.840  12.984  0.1633 -0.0660  0.0775
  286PAPS   D3A 3146   2.293   0.577  13.216 -0.0858 -0.2325  0.1382
  286PAPS   D4A 3147   2.393   0.348  12.827  0.0240  0.1891  0.1770
  286PAPS   C5A 3148   2.789   0.472  12.589  0.1378  0.0398 -0.0787
  286PAPS   C1B 3149   2.638   0.930  12.934 -0.0241 -0.2308 -0.0435
  286PAPS   C2B 3150   2.527   0.923  12.500  0.3669  0.0996 -0.0010
  286PAPS   C3B 3151   2.608   0.559  12.135  0.1467  0.0391  0.0706
  286PAPS   C4B 3152   3.021   0.523  11.989 -0.0078 -0.0640 -0.0150
  287PAPS   CNO 3153   3.864   6.553  14.489 -0.3075  0.0080  0.1077
  287PAPS   PO4 3154   3.805   6.815  14.122 -0.3996 -0.0179  0.2326
  287PAPS   GL1 3155   3.688   6.811  13.686 -0.3700 -0.2330 -0.1944
  287PAPS   GL2 3156   3.677   7.051  13.575 -0.3529  0.1245 -0.1988
  287PAPS   D1A 3157   3.746   6.526  13.296 -0.1370  0.2277  0.0895
  287PAPS   D2A 3158   3.424   6.555  13.011 -0.1497 -0.1523  0.2224
  287PAPS   D3A 3159   3.304   6.753  13.392 -0.0798 -0.1583 -0.3020
  287PAPS   D4A 3160   2.957   6.491  13.326  0.1866  0.6517  0.1782
  287PAPS   C5A 3161   2.904   6.439  12.836 -0.0913 -0.0767  0.0598
  287PAPS   C1B 3162   3.842   7.025  13.035  0.0581 -0.0755 -0.1678
  287PAPS   C2B 3163   3.842   6.660  12.791  0.2662  0.0890  0.0907
  287PAPS   C3B 3164   3.722   6.181  12.672 -0.4618 -0.1369 -0.1035
  287PAPS   C4B 3165   3.735   5.936  12.308 -0.1907 -0.0767  0.1516
  288PAPS   CNO 3166   1.506   0.813  14.172  0.1337 -0.0883 -0.2918
  288PAPS   PO4 3167   1.522   1.321  14.073  0.5443  0.3715  0.0250
  288PAPS   GL1 3168   1.721   1.159  13.731  0.1605 -0.0925 -0.1549
  288PAPS   GL2 3169   1.566   1.299  13.509 -0.1033 -0.2065 -0.4021
  288PAPS   D1A 3170   1.898   0.866  13.410  0.1852 -0.0151 -0.0244
  288PAPS   D2A 3171   1.644   0.947  13.095  0.2672  0.1511 -0.1846
  288PAPS   D3A 3172   1.428   1.265  12.982 -0.1137  0.0010 -0.0344
  288PAPS   D4A 3173   1.790   1.371  12.693  0.1545 -0.2713  0.0105
  288PAPS   C5A 3174   1.942   1.020  12.382  0.1444  0.2521 -0.1992
  288PAPS   C1B 3175   1.619   1.630  13.228 -0.0431 -0.0373 -0.1454
  288PAPS   C2B 3176   1.638   1.913  12.920  0.2514 -0.1489  0.4565
  288PAPS   C3B 3177   1.557   1.844  12.609  0.1127  0.1575  0.0180
  288PAPS   C4B 3178   1.275   1.704  12.278  0.0973 -0.2112  0.3012
  289PAPS   CNO 3179   3.946   6.142  14.197 -0.0207  0.2409  0.2446
  289PAPS   PO4 3180   3.945   5.856  13.968 -0.2439 -0.0535 -0.1859
  289PAPS   GL1 3181   4.152   6.086  13.640 -0.0872  0.3708 -0.1779
  289PAPS   GL2 3182   3.890   6.017  13.406 -0.1398  0.2933 -0.1212
  289PAPS   D1A 3183   4.550   6.325  13.426 -0.0745  0.0188 -0.2185
  289PAPS   D2A 3184   4.693   6.630  13.799  0.0555  0.0709  0.1145
  289PAPS   D3A 3185   4.771   7.064  13.607 -0.3326  0.2574  0.0046
  289PAPS   D4A 3186   5.107   7.042  13.269 -0.0193 -0.2300 -0.0482
  289PAPS   C5A 3187   5.426   7.322  13.157 -0.1728  0.0422 -0.0946
  289PAPS   C1B 3188   4.063   6.186  13.087  0.0424 -0.0039 -0.0799
  289PAPS   C2B 3189   4.254   6.318  12.660  0.0874  0.2644 -0.1896
  289PAPS   C3B 3190   4.534   6.384  12.226 -0.2508  0.3831  0.4157
  289PAPS   C4B 3191   4.691   6.415  11.868 -0.2238 -0.1631  0.1336
  290PAPS   CNO 3192   4.221   4.313  14.457 -0.2667 -0.3920  0.2674
  290PAPS   PO4 3193   4.370   4.510  14.042 -0.0452  0.3099  0.2476
  290PAPS   GL1 3194   4.540   4.733  13.694  0.0265 -0.0270  0.1271
  290PAPS   GL2 3195   4.772   4.562  13.542  0.1069 -0.2962  0.3480
  290PAPS   D1A 3196   4.395   4.661  13.273 -0.2613  0.1781  0.0093
  290PAPS   D2A 3197   4.105   4.794  12.958  0.0313 -0.1233 -0.0199
  290PAPS   D3A 3198   4.203   4.493  12.779 -0.1851 -0.1817 -0.3958
  290PAPS   D4A 3199   4.431   4.829  12.475 -0.0652 -0.1588 -0.2130
  290PAPS   C5A 3200   4.152   5.065  12.318  0.0027  0.0708  0.1736
  290PAPS   C1B 3201   5.095   4.557  13.244 -0.0179 -0.1250  0.2078
  290PAPS   C2B 3202   5.154   4.217  12.969  0.1690 -0.1822  0.2764
  290PAPS   C3B 3203   5.186   4.165  12.581  0.1273 -0.2064 -0.1236
  290PAPS   C4B 3204   5.141   3.876  12.236  0.0205  0.1738  0.1127
  291PAPS   CNO 3205   6.993   2.281  14.284 -0.0485  0.0852  0.3154
  291PAPS   PO4 3206   7.076   2.707  14.159 -0.2511  0.0471 -0.0128
  291PAPS   GL1 3207   6.902   2.727  13.798 -0.0167  0.5124  0.2875
  291PAPS   GL2 3208   6.932   2.964  13.650  0.1208 -0.0986 -0.1935
  291PAPS   D1A 3209   6.727   2.473  13.534  0.3040 -0.1260  0.0774
  291PAPS   D2A 3210   6.559   2.792  13.269  0.1435  0.0504 -0.0001
  291PAPS   D3A 3211   7.038   2.657  13.183  0.2323  0.1554 -0.0718
  291PAPS   D4A 3212   6.896   2.926  12.794  0.1232  0.1437 -0.2107
  291PAPS   C5A 3213   7.092   2.992  12.400 -0.0782  0.1157  0.0564
  291PAPS   C1B 3214   6.988   3.195  13.214  0.0225  0.2463 -0.0167
  291PAPS   C2B 3215   7.275   3.297  12.850 -0.1478  0.0800 -0.1728
  291PAPS   C3B 3216   7.370   3.437  12.383 -0.0743  0.1951  0.1649
  291PAPS   C4B 3217   7.498   3.563  11.910 -0.1045  0.0849  0.5156
  292PAPS   CNO 3218   5.470   6.634  14.319 -0.1333  0.3173 -0.2563
  292PAPS   PO4 3219   5.617   6.276  14.302 -0.1426  0.2259 -0.2893
  292PAPS   GL1 3220   5.512   6.321  13.896 -0.0666 -0.0961 -0.0084
  292PAPS   GL2 3221   5.693   6.268  13.777  0.0531  0.1864  0.0128
  292PAPS   D1A 3222   5.092   6.337  13.677 -0.6353 -0.2294  0.0054
  292PAPS   D2A 3223   5.128   6.764  13.958 -0.0920 -0.1544  0.1012
  292PAPS   D3A 3224   5.321   7.088  13.722  0.0671  0.1630 -0.4168
  292PAPS   D4A 3225   5.490   6.808  13.489 -0.1968 -0.1319 -0.0665
  292PAPS   C5A 3226   5.430   6.791  13.043  0.0169 -0.1621 -0.0793
  292PAPS   C1B 3227   5.624   6.359  13.332  0.1025  0.1048 -0.0858
  292PAPS   C2B 3228   5.322   6.343  12.980  0.0174  0.0290 -0.0708
  292PAPS   C3B 3229   5.027   6.027  12.686 -0.1357 -0.2141  0.2249
  292PAPS   C4B 3230   4.674   5.926  12.486  0.0068 -0.3942 -0.4403
  293PAPS   CNO 3231   1.626   6.586  14.754 -0.1333 -0.0426 -0.2827
  293PAPS   PO4 3232   1.616   6.705  14.347  0.0391  0.0630 -0.1633
  293PAPS   GL1 3233   1.599   6.510  13.877 -0.0135  0.1891  0.2838
  293PAPS   GL2 3234   1.858   6.484  13.692 -0.0608 -0.1730 -0.0122
  293PAPS   D1A 3235   1.307   6.389  13.719  0.0862 -0.1527  0.0580
  293PAPS   D2A 3236   1.418   6.556  13.318 -0.0246  0.0094  0.1536
  293PAPS   D3A 3237   1.296   6.992  13.511 -0.3266  0.1486  0.2021
  293PAPS   D4A 3238   0.871   7.098  13.268 -0.1659 -0.0685 -0.0490
  293PAPS   C5A 3239   0.510   6.752  13.208 -0.0707  0.1228  0.2893
  293PAPS   C1B 3240   1.787   6.169  13.379 -0.2211 -0.1503 -0.1267
  293PAPS   C2B 3241   1.871   6.148  12.993  0.1047 -0.0249 -0.0036
  293PAPS   C3B 3242   1.940   6.126  12.554  0.0735 -0.3564  0.0022
  293PAPS   C4B 3243   2.002   5.756  12.301  0.2970  0.1482 -0.0446
  294PAPS   CNO 3244   1.232   2.506  14.531  0.0917 -0.1760 -0.1380
  294PAPS   PO4 3245   0.905   2.293  14.227  0.0891 -0.3518 -0.0672
  294PAPS   GL1 3246   0.761   2.438  13.805  0.0127 -0.1048  0.2659
  294PAPS   GL2 3247   0.947   2.755  13.689  0.0482  0.0455 -0.0998
  294PAPS   D1A 3248   0.968   2.307  13.463 -0.0419  0.3115 -0.1594
  294PAPS   D2A 3249   0.790   2.518  13.173 -0.2443 -0.0712  0.0623
  294PAPS   D3A 3250   0.895   2.362  12.855 -0.4330 -0.0437  0.0804
  294PAPS   D4A 3251   0.513   2.414  12.796 -0.2195  0.1088  0.1290
  294PAPS   C5A 3252   0.313   2.487  12.414  0.0714 -0.0814  0.0539
  294PAPS   C1B 3253   1.173   2.783  13.329 -0.4137 -0.1855 -0.2428
  294PAPS   C2B 3254   1.128   2.952  12.938 -0.0994 -0.1286 -0.0682
  294PAPS   C3B 3255   1.110   3.204  12.529  0.2217 -0.1865  0.0964
  294PAPS   C4B 3256   0.985   3.526  12.225  0.2111  0.1547  0.0732
  295PAPS   CNO 3257   3.024   0.327  14.063  0.2189 -0.2051  0.1604
  295PAPS   PO4 3258   3.000   0.827  14.151  0.0501  0.2253  0.1638
  295PAPS   GL1 3259   3.172   0.825  13.740  0.0063  0.3199  0.0360
  295PAPS   GL2 3260   3.433   0.893  13.679  0.0610  0.1795 -0.1314
  295PAPS   D1A 3261   3.030   0.913  13.336 -0.2757 -0.0929 -0.0658
  295PAPS   D2A 3262   3.133   0.855  12.910  0.1690  0.1837 -0.0565
  295PAPS   D3A 3263   3.256   0.451  13.109 -0.2482 -0.2414  0.0553
  295PAPS   D4A 3264   3.338   0.393  12.652 -0.2038 -0.0244  0.0415
  295PAPS   C5A 3265   3.191   0.809  12.413 -0.0771  0.3178 -0.0860
  295PAPS   C1B 3266   3.664   0.814  13.340  0.0590 -0.0104 -0.1724
  295PAPS   C2B 3267   3.668   0.707  12.868 -0.2555  0.2866 -0.0266
  295PAPS   C3B 3268   3.725   0.647  12.442  0.1076  0.0093 -0.3892
  295PAPS   C4B 3269   3.549   0.538  12.005 -0.0824 -0.0808  0.0783
  296PAPS   CNO 3270   3.831   3.978  13.891  0.1653  0.0412 -0.1400
  296PAPS   PO4 3271   3.464   4.268  13.755 -0.2366 -0.1177 -0.0832
  296PAPS   GL1 3272   3.544   4.142  13.391  0.0069  0.1861  0.1106
  296PAPS   GL2 3273   3.520   3.886  13.091  0.1536  0.0369 -0.1140
  296PAPS   D1A 3274   3.912   4.228  13.142 -0.4516 -0.0165  0.1857
  296PAPS   D2A 3275   3.888   4.078  12.740 -0.0903 -0.0429  0.0063
  296PAPS   D3A 3276   3.961   3.891  12.285  0.1035  0.3075  0.1960
  296PAPS   D4A 3277   4.093   4.106  11.902  0.1623  0.4383  0.0072
  296PAPS   C5A 3278   4.501   4.067  11.768 -0.0102  0.0423  0.1850
  296PAPS   C1B 3279   3.441   3.698  12.775 -0.1703 -0.0325 -0.1358
  296PAPS   C2B 3280   3.539   3.603  12.343 -0.2748  0.2071  0.1020
  296PAPS   C3B 3281   3.692   3.778  11.914 -0.1390 -0.0610 -0.1571
  296PAPS   C4B 3282   3.667   4.033  11.574 -0.2701 -0.0760 -0.2809
  297PAPS   CNO 3283   3.329   2.384  14.077  0.1804  0.4255  0.0430
  297PAPS   PO4 3284   2.917   2.213  13.917  0.1270  0.1747  0.0122
  297PAPS   GL1 3285   2.950   2.510  13.518  0.0387  0.0852  0.5025
  297PAPS   GL2 3286   3.052   2.236  13.435 -0.5241 -0.0082 -0.0058
  297PAPS   D1A 3287   3.401   2.711  13.183 -0.0881  0.1493  0.0234
  297PAPS   D2A 3288   3.438   2.664  12.745 -0.0957 -0.3027 -0.0123
  297PAPS   D3A 3289   3.766   2.947  12.778  0.0547  0.1421  0.0394
  297PAPS   D4A 3290   3.665   3.220  12.605  0.1621  0.1184  0.1763
  297PAPS   C5A 3291   3.528   3.087  12.311  0.0536 -0.2898  0.1143
  297PAPS   C1B 3292   3.043   2.363  13.021 -0.2063  0.2488  0.0894
  297PAPS   C2B 3293   3.080   2.337  12.594 -0.2245  0.0154  0.0536
  297PAPS   C3B 3294   3.323   2.427  12.292  0.1435 -0.0427  0.0762
  297PAPS   C4B 3295   3.620   2.263  11.909  0.2733 -0.1207  0.0403
  298PAPS   CNO 3296   8.010   7.057  13.993 -0.0944  0.0148 -0.0040
  298PAPS   PO4 3297   7.593   7.175  14.073 -0.0503  0.0204  0.3222
  298PAPS   GL1 3298   7.235   6.946  13.880 -0.0026 -0.0786  0.2024
  298PAPS   GL2 3299   7.263   7.264  13.670  0.0077  0.1440 -0.0147
  298PAPS   D1A 3300   6.861   6.963  13.491  0.3667 -0.2358  0.0309
  298PAPS   D2A 3301   6.891   6.851  13.127 -0.0537 -0.1402  0.1601
  298PAPS   D3A 3302   6.624   6.786  12.729 -0.1931  0.2378 -0.2085
  298PAPS   D4A 3303   6.153   6.904  12.714  0.1801  0.2676  0.0113
  298PAPS   C5A 3304   5.938   6.666  12.987 -0.3931  0.1113  0.1375
  298PAPS   C1B 3305   7.252   7.224  13.242  0.0018  0.0778  0.1378
  298PAPS   C2B 3306   7.280   7.060  12.906  0.1837 -0.1573 -0.0728
  298PAPS   C3B 3307   7.118   6.943  12.624 -0.2354  0.0733 -0.1278
  298PAPS   C4B 3308   6.863   6.646  12.313  0.1433  0.1413 -0.0729
  299PAPS   CNO 3309   2.009   5.630  13.727  0.0831  0.0721 -0.1422
  299PAPS   PO4 3310   2.340   5.496  13.931 -0.3868  0.1141  0.0508
  299PAPS   GL1 3311   2.259   5.257  13.513  0.0679 -0.1048  0.0562
  299PAPS   GL2 3312   2.467   5.099  13.485 -0.1276  0.1492  0.0600
  299PAPS   D1A 3313   2.266   5.278  13.052 -0.1023 -0.0808  0.0224
  299PAPS   D2A 3314   2.093   5.649  12.818  0.0117  0.1411 -0.1787
  299PAPS   D3A 3315   2.265   5.311  12.479  0.1199 -0.1910 -0.1790
  299PAPS   D4A 3316   2.488   5.598  12.334 -0.1680  0.0348  0.0580
  299PAPS   C5A 3317   2.869   5.720  12.457  0.0834 -0.1178 -0.3957
  299PAPS   C1B 3318   2.803   5.232  13.211 -0.0109 -0.6365  0.2754
  299PAPS   C2B 3319   2.856   5.266  12.763  0.0590 -0.1467  0.2721
  299PAPS   C3B 3320   2.933   5.278  12.267 -0.1604  0.2770 -0.2188
  299PAPS   C4B 3321   2.855   5.577  11.802  0.1436 -0.0645  0.1040
  300PAPS   CNO 3322   2.179   7.448  14.058 -0.3058  0.0679 -0.1387
  300PAPS   PO4 3323   2.575   7.309  14.095 -0.1838 -0.3114  0.0158
  300PAPS   GL1 3324   2.523   7.415  13.582  0.2573  0.0351  0.0735
  300PAPS   GL2 3325   2.314   7.327  13.453 -0.2311  0.1880 -0.2130
  300PAPS   D1A 3326   2.777   7.569  13.223 -0.1178 -0.0257 -0.1647
  300PAPS   D2A 3327   2.785   7.954  13.360  0.0345  0.1616 -0.2226
  300PAPS   D3A 3328   2.276   7.796  13.183 -0.6468 -0.3198  0.2813
  300PAPS   D4A 3329   2.531   7.670  12.775 -0.0920  0.0134 -0.0007
  300PAPS   C5A 3330   2.565   7.890  12.357 -0.1406 -0.0632 -0.0948
  300PAPS   C1B 3331   2.337   7.284  13.006 -0.3650  0.3418  0.0229
  300PAPS   C2B 3332   2.100   7.196  12.638 -0.0365  0.1975  0.1048
  300PAPS   C3B 3333   1.850   7.015  12.326  0.0308  0.3391 -0.1399
  300PAPS   C4B 3334   1.651   7.040  11.905  0.1989 -0.2381 -0.3066
  301PAPS   CNO 3335   3.148   5.219  14.201 -0.0898 -0.2755 -0.0738
  301PAPS   PO4 3336   3.330   5.286  13.721  0.3212 -0.0294  0.0475
  301PAPS   GL1 3337   3.737   5.220  13.435 -0.0946  0.0631 -0.1426
  301PAPS   GL2 3338   3.966   5.455  13.665  0.2596 -0.1877 -0.2861
  301PAPS   D1A 3339   3.719   5.105  13.032 -0.1478 -0.1896 -0.0494
  301PAPS   D2A 3340   3.741   5.042  12.658 -0.1229 -0.2768  0.1830
  301PAPS   D3A 3341   3.785   4.650  12.360 -0.0767  0.3423 -0.2037
  301PAPS   D4A 3342   4.157   4.483  12.249  0.2022  0.0851  0.1535
  301PAPS   C5A 3343   4.402   4.714  11.974  0.2760  0.0198 -0.1557
  301PAPS   C1B 3344   4.270   5.666  13.327  0.1212 -0.3921 -0.2004
  301PAPS   C2B 3345   4.480   5.905  13.029 -0.0095 -0.0822 -0.0095
  301PAPS   C3B 3346   4.705   6.309  12.951  0.2025  0.0304 -0.0233
  301PAPS   C4B 3347   4.980   6.536  13.280  0.1585  0.1357  0.3897
  302PAPS   CNO 3348   7.036   0.803  14.108 -0.0613 -0.0113  0.0044
  302PAPS   PO4 3349   7.415   0.773  14.160  0.1315 -0.0597 -0.2533
  302PAPS   GL1 3350   7.468   0.760  13.825  0.0524 -0.0064 -0.2311
  302PAPS   GL2 3351   7.460   0.465  13.745 -0.1715 -0.2996  0.1202
  302PAPS   D1A 3352   7.433   1.047  13.381  0.1324 -0.3031  0.1525
  302PAPS   D2A 3353   7.829   1.032  13.086  0.0775  0.1803  0.2087
  302PAPS   D3A 3354   7.578   1.295  12.915 -0.4543  0.0451 -0.2084
  302PAPS   D4A 3355   7.664   1.399  12.553  0.0362  0.1351  0.0552
  302PAPS   C5A 3356   7.460   1.506  12.187 -0.1189 -0.0006 -0.0719
  302PAPS   C1B 3357   7.282   0.479  13.280 -0.1883 -0.0826  0.2060
  302PAPS   C2B 3358   7.381   0.763  12.924  0.0930  0.1890 -0.0805
  302PAPS   C3B 3359   7.679   0.872  12.596  0.0973 -0.0656 -0.4045
  302PAPS   C4B 3360   7.677   1.032  12.216 -0.1472 -0.1216  0.2416
  303PAPS   CNO 3361   7.201   1.846  14.608  0.0715  0.1089  0.2856
  303PAPS   PO4 3362   7.505   1.682  14.321  0.2687 -0.1878 -0.1548
  303PAPS   GL1 3363   7.068   1.683  14.111  0.3712 -0.4097 -0.1626
  303PAPS   GL2 3364   6.880   1.517  13.896  0.3234  0.2243 -0.2287
  303PAPS   D1A 3365   6.804   2.013  13.824 -0.0216  0.0154 -0.0533
  303PAPS   D2A 3366   6.923   2.017  13.441 -0.0869 -0.3628 -0.1802
  303PAPS   D3A 3367   7.225   2.339  13.619  0.3924  0.1625 -0.0357
  303PAPS   D4A 3368   7.554   2.619  13.418 -0.5416  0.3547 -0.5711
  303PAPS   C5A 3369   7.392   2.928  13.224  0.0819 -0.1440  0.2981
  303PAPS   C1B 3370   6.774   1.543  13.501 -0.0339 -0.2135  0.1644
  303PAPS   C2B 3371   6.625   1.829  13.113  0.2964 -0.0094  0.2132
  303PAPS   C3B 3372   6.370   1.986  12.846  0.2314  0.1905  0.2126
  303PAPS   C4B 3373   6.152   1.851  12.584  0.1618  0.5728 -0.0501
  304PAPS   CNO 3374   7.997   5.253  13.876  0.1145 -0.0302 -0.0827
  304PAPS   PO4 3375   7.625   5.377  14.107  0.1382  0.0742  0.0058
  304PAPS   GL1 3376   7.416   5.687  13.847 -0.2144  0.1717 -0.0408
  304PAPS   GL2 3377   7.570   5.629  13.434 -0.4191  0.2240 -0.2215
  304PAPS   D1A 3378   7.118   5.678  13.563  0.1481 -0.0451  0.1193
  304PAPS   D2A 3379   7.167   5.349  13.271  0.0563 -0.0238  0.0393
  304PAPS   D3A 3380   7.450   5.313  12.809 -0.1372  0.2561 -0.2241
  304PAPS   D4A 3381   7.273   5.374  12.379 -0.2421  0.0802 -0.1719
  304PAPS   C5A 3382   7.469   5.379  11.945 -0.4251  0.1380  0.0715
  304PAPS   C1B 3383   7.854   5.462  13.171 -0.2652 -0.1496 -0.1441
  304PAPS   C2B 3384   7.985   5.334  12.776 -0.0570  0.2751 -0.2163
  304PAPS   C3B 3385   8.314   5.248  12.472 -0.1147 -0.2624  0.2356
  304PAPS   C4B 3386   8.274   5.349  11.995  0.0676 -0.1252  0.5162
  305PAPS   CNO 3387   7.105   6.261  13.628  0.0546 -0.2516  0.3601
  305PAPS   PO4 3388   7.208   6.490  14.020 -0.4588 -0.0793  0.0003
  305PAPS   GL1 3389   7.442   6.613  13.622 -0.4142 -0.0067 -0.3034
  305PAPS   GL2 3390   7.301   6.739  13.412  0.0885  0.2347 -0.2378
  305PAPS   D1A 3391   7.849   6.421  13.347 -0.1592 -0.1565  0.1433
  305PAPS   D2A 3392   7.969   6.035  13.276 -0.1055  0.0134  0.0246
  305PAPS   D3A 3393   8.093   5.811  12.943  0.1597  0.1164 -0.0258
  305PAPS   D4A 3394   7.969   6.073  12.738  0.2339 -0.0969 -0.0950
  305PAPS   C5A 3395   7.970   6.414  12.898 -0.0623 -0.0371 -0.2267
  305PAPS   C1B 3396   7.359   6.558  12.964 -0.1768 -0.2844  0.1552
  305PAPS   C2B 3397   7.528   6.477  12.659  0.0829 -0.1820 -0.0752
  305PAPS   C3B 3398   7.797   6.390  12.417  0.1357  0.2033  0.2223
  305PAPS   C4B 3399   7.941   6.187  12.075 -0.2088  0.2708  0.1578
  306PAPS   CNO 3400   6.686   4.871  14.208  0.1019  0.1997 -0.0110
  306PAPS   PO4 3401   6.380   4.618  14.289  0.0475  0.2495 -0.5125
  306PAPS   GL1 3402   6.401   4.622  13.814  0.0887 -0.1438 -0.2541
  306PAPS   GL2 3403   6.339   4.369  13.658  0.2299 -0.1007 -0.1093
  306PAPS   D1A 3404   6.728   4.604  13.436 -0.2187  0.0759  0.1413
  306PAPS   D2A 3405   6.882   4.569  13.802  0.1529 -0.1303 -0.2607
  306PAPS   D3A 3406   7.178   4.294  13.879 -0.3264  0.1904 -0.1056
  306PAPS   D4A 3407   7.224   4.209  13.435 -0.1443  0.0948 -0.3301
  306PAPS   C5A 3408   7.067   4.425  12.999  0.1996  0.2007  0.0905
  306PAPS   C1B 3409   6.123   4.579  13.382  0.1279  0.0151 -0.1347
  306PAPS   C2B 3410   6.173   4.770  13.008 -0.1046  0.3687  0.3253
  306PAPS   C3B 3411   6.136   4.817  12.635 -0.0351 -0.0216 -0.1451
  306PAPS   C4B 3412   6.442   4.940  12.314 -0.2276  0.0801  0.1270
  307PAPS   CNO 3413   0.518   4.800  14.623 -0.0138  0.1676 -0.1333
  307PAPS   PO4 3414   0.416   4.531  14.285  0.1385 -0.4050  0.2190
  307PAPS   GL1 3415   0.490   4.783  13.923  0.0190 -0.4327 -0.1156
  307PAPS   GL2 3416   0.161   4.742  13.790 -0.1199 -0.0830  0.2042
  307PAPS   D1A 3417   0.630   5.183  13.667 -0.2986 -0.3412 -0.0972
  307PAPS   D2A 3418   0.286   5.107  13.419 -0.1864 -0.0406 -0.0436
  307PAPS   D3A 3419   0.603   5.143  12.993  0.2204  0.1623  0.1041
  307PAPS   D4A 3420   0.362   4.759  12.899 -0.0146 -0.2873  0.0696
  307PAPS   C5A 3421   0.187   4.672  12.484 -0.3490  0.1268 -0.1686
  307PAPS   C1B 3422  -0.368   4.689  13.813 -0.1299 -0.0426  0.2093
  307PAPS   C2B 3423  -0.577   4.748  13.467 -0.0820  0.0114  0.2135
  307PAPS   C3B 3424  -0.721   4.937  13.003  0.0233  0.0954 -0.2578
  307PAPS   C4B 3425  -1.006   5.262  12.621 -0.0311 -0.1994  0.2524
  308PAPS   CNO 3426   5.625   4.097  14.129  0.0608  0.0368 -0.2490
  308PAPS   PO4 3427   5.276   3.950  14.031  0.1578  0.3267  0.0349
  308PAPS   GL1 3428   5.282   3.999  13.682 -0.0275  0.0332  0.2033
  308PAPS   GL2 3429   5.306   3.719  13.575 -0.1799 -0.3661 -0.0790
  308PAPS   D1A 3430   5.018   4.120  13.399 -0.1011 -0.5652  0.1254
  308PAPS   D2A 3431   4.905   3.803  13.177  0.0376  0.0383  0.2597
  308PAPS   D3A 3432   4.822   3.838  12.658 -0.0675  0.0302  0.3704
  308PAPS   D4A 3433   4.692   3.553  12.299  0.0006 -0.1482  0.0131
  308PAPS   C5A 3434   4.847   3.679  11.911 -0.0082 -0.1008 -0.2924
  308PAPS   C1B 3435   5.476   4.005  13.246 -0.0189  0.2985  0.1530
  308PAPS   C2B 3436   5.569   3.986  12.814 -0.0409  0.0069  0.0255
  308PAPS   C3B 3437   5.872   3.762  12.476 -0.3359 -0.2510 -0.2355
  308PAPS   C4B 3438   6.101   3.839  12.133  0.1843 -0.2329  0.0315
  309PAPS   CNO 3439   2.082   4.398  14.137 -0.0206  0.1490  0.0710
  309PAPS   PO4 3440   1.903   4.728  14.126 -0.0224 -0.1963  0.1406
  309PAPS   GL1 3441   1.608   4.544  13.851 -0.0973 -0.2136 -0.2309
  309PAPS   GL2 3442   1.613   4.333  13.861  0.1679  0.1019 -0.0402
  309PAPS   D1A 3443   1.200   4.622  13.615 -0.0492 -0.0280  0.1546
  309PAPS   D2A 3444   1.173   5.065  13.657 -0.1614 -0.1811  0.0271
  309PAPS   D3A 3445   1.255   5.203  13.319 -0.0571 -0.1037 -0.1210
  309PAPS   D4A 3446   1.043   5.374  13.011  0.0941 -0.0716  0.1982
  309PAPS   C5A 3447   1.175   5.594  12.731  0.1200 -0.1587 -0.3360
  309PAPS   C1B 3448   1.467   4.190  13.423  0.1190  0.1197 -0.3742
  309PAPS   C2B 3449   1.367   4.187  12.952 -0.1716 -0.1044 -0.2296
  309PAPS   C3B 3450   1.617   4.061  12.558 -0.1539  0.1318  0.1144
  309PAPS   C4B 3451   1.735   4.184  12.158 -0.0171  0.2009 -0.0327
  310PAPS   CNO 3452   6.191   5.944  10.295  0.0967 -0.1598  0.3043
  310PAPS   PO4 3453   5.900   6.241  10.458 -0.0423  0.4132 -0.0498
  310PAPS   GL1 3454   5.720   6.132  10.818  0.3526 -0.2361  0.0677
  310PAPS   GL2 3455   5.409   5.970  10.699  0.1813  0.4569  0.1640
  310PAPS   D1A 3456   5.825   6.173  11.396 -0.2462  0.0900 -0.2234
  310PAPS   D2A 3457   5.691   6.606  11.622  0.0406 -0.2293 -0.2921
  310PAPS   D3A 3458   6.028   6.519  11.886 -0.0540  0.0269  0.0941
  310PAPS   D4A 3459   6.038   6.642  12.328 -0.1938 -0.0624 -0.2072
  310PAPS   C5A 3460   6.273   6.333  12.461 -0.0007 -0.2841 -0.2359
  310PAPS   C1B 3461   5.601   5.709  11.082 -0.1655  0.1710  0.5678
  310PAPS   C2B 3462   5.458   5.747  11.458 -0.0449  0.2498  0.1415
  310PAPS   C3B 3463   5.475   5.712  11.893  0.1575 -0.3122  0.0020
  310PAPS   C4B 3464   5.535   5.621  12.294  0.0118  0.0943  0.0263
  311PAPS   CNO 3465   2.198   7.212   9.767  0.2559 -0.2117  0.1698
  311PAPS   PO4 3466   2.543   7.312   9.941  0.0284  0.1966 -0.0085
  311PAPS   GL1 3467   2.494   7.031  10.317 -0.2422 -0.0438  0.1147
  311PAPS   GL2 3468   2.833   6.933  10.223 -0.2483 -0.0896  0.1177
  311PAPS   D1A 3469   2.573   6.582  10.395  0.1249 -0.1436  0.1552
  311PAPS   D2A 3470   2.507   6.726  10.758  0.1087  0.2121 -0.0381
  311PAPS   D3A 3471   2.310   6.430  11.071 -0.2446  0.2235 -0.0451
  311PAPS   D4A 3472   2.467   6.106  11.152 -0.1096  0.4081 -0.3640
  311PAPS   C5A 3473   2.638   5.949  11.442  0.0455  0.0876  0.1545
  311PAPS   C1B 3474   2.771   7.110  10.702 -0.2599 -0.0183 -0.3636
  311PAPS   C2B 3475   2.725   7.020  11.181  0.1292 -0.4362 -0.2071
  311PAPS   C3B 3476   2.732   7.088  11.601 -0.3555  0.0821  0.3494
  311PAPS   C4B 3477   2.923   7.373  11.831 -0.3435 -0.0167  0.2903
  312PAPS   CNO 3478   1.077   7.658   9.615 -0.0138  0.2383  0.0770
  312PAPS   PO4 3479   1.433   7.756   9.991 -0.1139  0.2880 -0.0283
  312PAPS   GL1 3480   1.210   7.731  10.340 -0.0052 -0.0342 -0.1200
  312PAPS   GL2 3481   1.096   7.939  10.599 -0.1900  0.1539  0.0469
  312PAPS   D1A 3482   1.231   7.461  10.651 -0.2003 -0.0427  0.1146
  312PAPS   D2A 3483   1.067   7.034  10.464 -0.0057  0.2405  0.0106
  312PAPS   D3A 3484   1.403   6.863  10.706 -0.0172 -0.1119  0.1060
  312PAPS   D4A 3485   1.300   7.075  11.049  0.3001  0.4415  0.1225
  312PAPS   C5A 3486   1.530   7.109  11.421 -0.1337 -0.0364  0.1344
  312PAPS   C1B 3487   0.995   7.829  10.927 -0.0155  0.0566 -0.0060
  312PAPS   C2B 3488   0.926   7.891  11.394 -0.3075 -0.1436  0.0635
  312PAPS   C3B 3489   0.614   8.001  11.783 -0.1691  0.1397  0.4715
  312PAPS   C4B 3490   0.536   8.094  12.180 -0.0237 -0.2637 -0.1469
  313PAPS   CNO 3491   0.435   2.216  10.107 -0.1144  0.1072 -0.0399
  313PAPS   PO4 3492   0.644   2.245  10.476  0.0722  0.1795  0.0914
  313PAPS   GL1 3493   0.838   2.558  10.799  0.1938 -0.0834 -0.2071
  313PAPS   GL2 3494   1.052   2.408  11.044  0.1627 -0.4041 -0.2154
  313PAPS   D1A 3495   0.715   2.886  10.972  0.0832  0.2633  0.3339
  313PAPS   D2A 3496   0.733   3.159  11.266  0.0067 -0.0461  0.0603
  313PAPS   D3A 3497   0.842   2.727  11.460  0.0510  0.1766 -0.3304
  313PAPS   D4A 3498   0.644   2.809  11.841 -0.5005  0.1780 -0.2689
  313PAPS   C5A 3499   0.282   2.807  12.079 -0.0894 -0.0757  0.0543
  313PAPS   C1B 3500   0.585   2.333  11.263 -0.1409  0.3488 -0.1913
  313PAPS   C2B 3501   0.399   2.425  11.674 -0.0527  0.0612  0.0984
  313PAPS   C3B 3502   0.010   2.341  11.959  0.2712  0.0062 -0.0718
  313PAPS   C4B 3503  -0.170   2.565  12.361 -0.1257 -0.1270 -0.0121
  314PAPS   CNO 3504   3.938   0.788  10.082  0.2214 -0.0946 -0.3477
  314PAPS   PO4 3505   4.135   1.145  10.034 -0.0058  0.0317 -0.0049
  314PAPS   GL1 3506   4.150   1.143  10.520  0.0185 -0.3341 -0.1501
  314PAPS   GL2 3507   4.081   0.822  10.604 -0.2566 -0.0513  0.1500
  314PAPS   D1A 3508   4.032   1.222  10.948  0.1956  0.1239  0.2417
  314PAPS   D2A 3509   4.307   1.585  11.098  0.1148  0.3653  0.0730
  314PAPS   D3A 3510   4.508   1.469  10.750 -0.1455 -0.2006 -0.0026
  314PAPS   D4A 3511   4.878   1.531  10.820  0.0977  0.0462  0.0011
  314PAPS   C5A 3512   4.870   1.707  11.118 -0.1884  0.1049  0.1414
  314PAPS   C1B 3513   4.234   0.705  10.943  0.2062 -0.1706  0.1603
  314PAPS   C2B 3514   4.326   0.629  11.429  0.0166  0.2310  0.0636
  314PAPS   C3B 3515   4.387   0.822  11.794 -0.1031 -0.1887 -0.0557
  314PAPS   C4B 3516   4.408   1.123  12.101 -0.0167  0.1419  0.2724
  315PAPS   CNO 3517   7.320   2.477   9.887 -0.2217  0.0604 -0.1614
  315PAPS   PO4 3518   7.233   2.132  10.180  0.0950  0.2506 -0.0997
  315PAPS   GL1 3519   6.955   2.059  10.566  0.2663 -0.1077 -0.1971
  315PAPS   GL2 3520   7.103   2.222  10.887  0.1284 -0.0957 -0.1912
  315PAPS   D1A 3521   6.599   1.747  10.588  0.0351 -0.0660  0.0692
  315PAPS   D2A 3522   6.354   1.569  10.925 -0.1730  0.1247  0.0328
  315PAPS   D3A 3523   6.343   1.562  11.382 -0.0046 -0.0712  0.0132
  315PAPS   D4A 3524   6.210   1.482  11.798 -0.3277  0.0469  0.0926
  315PAPS   C5A 3525   5.790   1.369  11.874  0.2855  0.2440 -0.1511
  315PAPS   C1B 3526   7.019   2.118  11.286 -0.3628 -0.1521  0.1252
  315PAPS   C2B 3527   6.954   2.269  11.620 -0.0892 -0.1147  0.0944
  315PAPS   C3B 3528   6.754   2.283  11.972 -0.0016  0.2185 -0.0350
  315PAPS   C4B 3529   6.714   2.603  12.248 -0.6208  0.0956  0.0408
  316PAPS   CNO 3530  -0.063   0.857   9.711  0.3265 -0.2755  0.3874
  316PAPS   PO4 3531  -0.131   0.470   9.802 -0.0061  0.4416  0.0723
  316PAPS   GL1 3532   0.010   0.405  10.284  0.3808 -0.1090 -0.0277
  316PAPS   GL2 3533  -0.258   0.424  10.457  0.0903 -0.2459 -0.4314
  316PAPS   D1A 3534   0.172   0.537  10.702  0.1612 -0.1773 -0.2090
  316PAPS   D2A 3535   0.081   0.239  11.075  0.1283  0.0133 -0.0678
  316PAPS   D3A 3536   0.191   0.606  11.164 -0.0341  0.1438 -0.0802
  316PAPS   D4A 3537   0.469   0.334  11.271  0.1954  0.1753  0.1214
  316PAPS   C5A 3538   0.366  -0.060  11.423  0.2432  0.0744 -0.0431
  316PAPS   C1B 3539  -0.318   0.429  10.852  0.0318 -0.1392  0.1457
  316PAPS   C2B 3540  -0.289   0.547  11.265  0.0214  0.1800 -0.1472
  316PAPS   C3B 3541  -0.088   0.591  11.591 -0.0621 -0.0374  0.0816
  316PAPS   C4B 3542   0.235   0.592  11.912  0.2928 -0.0119 -0.2961
  317PAPS   CNO 3543   3.169   0.651   9.876 -0.2012 -0.3890  0.1303
  317PAPS   PO4 3544   3.460   0.688  10.123  0.0556  0.1813  0.1694
  317PAPS   GL1 3545   3.154   0.690  10.470  0.1381 -0.1537 -0.1496
  317PAPS   GL2 3546   2.892   0.663  10.585  0.0281  0.1916  0.0459
  317PAPS   D1A 3547   3.228   0.907  10.873  0.1197  0.0128  0.0553
  317PAPS   D2A 3548   2.793   1.076  10.937  0.2401  0.4968 -0.2414
  317PAPS   D3A 3549   2.934   1.332  11.305 -0.1186 -0.2141 -0.0568
  317PAPS   D4A 3550   2.542   1.376  11.512 -0.1104 -0.2315  0.0650
  317PAPS   C5A 3551   2.620   1.382  11.967 -0.0850 -0.1581 -0.1404
  317PAPS   C1B 3552   2.853   0.541  11.003  0.3046  0.1631  0.0585
  317PAPS   C2B 3553   2.880   0.811  11.346  0.0115 -0.2227  0.1131
  317PAPS   C3B 3554   2.786   0.926  11.726  0.0031 -0.3920 -0.0428
  317PAPS   C4B 3555   2.845   1.006  12.140 -0.1701 -0.0425  0.1501
  318PAPS   CNO 3556   0.522   3.695  10.007 -0.1951 -0.4013  0.3446
  318PAPS   PO4 3557   0.558   3.593  10.405  0.1414  0.0426  0.1439
  318PAPS   GL1 3558   0.366   3.818  10.780  0.3135 -0.0047 -0.0344
  318PAPS   GL2 3559   0.540   4.064  10.910 -0.0403 -0.0718  0.3556
  318PAPS   D1A 3560   0.211   3.602  11.191 -0.2803  0.1754 -0.0560
  318PAPS   D2A 3561   0.437   3.349  10.891  0.1523  0.3456 -0.2834
  318PAPS   D3A 3562   0.722   3.638  11.145  0.1866  0.1847 -0.1501
  318PAPS   D4A 3563   0.569   3.579  11.552 -0.0924 -0.2058  0.2841
  318PAPS   C5A 3564   0.828   3.301  11.797 -0.1907 -0.1658  0.1420
  318PAPS   C1B 3565   0.462   4.013  11.350 -0.0335  0.2123  0.0499
  318PAPS   C2B 3566   0.362   4.210  11.766 -0.0722  0.0856  0.1981
  318PAPS   C3B 3567   0.166   4.466  12.005  0.0871 -0.1211  0.1033
  318PAPS   C4B 3568  -0.202   4.529  12.205 -0.2985 -0.0638  0.2539
  319PAPS   CNO 3569   1.238   3.559  10.450 -0.1779 -0.0033 -0.0465
  319PAPS   PO4 3570   1.057   3.181  10.339  0.2822 -0.1989 -0.0380
  319PAPS   GL1 3571   1.278   2.949  10.535 -0.0482 -0.1197 -0.2688
  319PAPS   GL2 3572   1.255   2.890  10.811 -0.1320 -0.0864  0.0370
  319PAPS   D1A 3573   1.732   2.775  10.590  0.0334  0.1628 -0.0749
  319PAPS   D2A 3574   1.775   3.068  10.965 -0.1156 -0.2756  0.0309
  319PAPS   D3A 3575   2.044   3.256  10.680 -0.1099  0.1712  0.2608
  319PAPS   D4A 3576   2.019   3.503  11.090  0.0479 -0.1016 -0.1949
  319PAPS   C5A 3577   1.766   3.361  11.406 -0.0279  0.3852  0.1095
  319PAPS   C1B 3578   1.246   2.849  11.175  0.2879 -0.0468  0.1540
  319PAPS   C2B 3579   1.343   3.032  11.582 -0.0730 -0.2867 -0.0518
  319PAPS   C3B 3580   1.123   3.013  12.047 -0.0423  0.1852  0.0951
  319PAPS   C4B 3581   0.639   3.142  12.279  0.1792  0.1014 -0.1010
  320PAPS   CNO 3582   3.644   1.739   9.972  0.0214  0.0487 -0.1911
  320PAPS   PO4 3583   3.277   1.444   9.759 -0.1412 -0.2176 -0.0010
  320PAPS   GL1 3584   3.277   1.257   9.992 -0.0287 -0.1044  0.2477
  320PAPS   GL2 3585   3.644   1.203  10.180  0.3467  0.1697  0.0700
  320PAPS   D1A 3586   3.148   1.164  10.401  0.1089 -0.3207  0.2985
  320PAPS   D2A 3587   2.927   1.560  10.628 -0.2590 -0.1900  0.0654
  320PAPS   D3A 3588   3.129   1.398  10.874  0.0022  0.0681  0.1144
  320PAPS   D4A 3589   3.158   1.725  11.109 -0.0404  0.0030  0.2005
  320PAPS   C5A 3590   3.354   1.694  11.471  0.0307 -0.0410  0.0390
  320PAPS   C1B 3591   3.675   1.113  10.601 -0.0164 -0.0112 -0.5504
  320PAPS   C2B 3592   3.733   0.857  11.017  0.3407  0.0587 -0.1926
  320PAPS   C3B 3593   3.798   0.616  11.478 -0.0292 -0.0501  0.1980
  320PAPS   C4B 3594   4.046   0.424  11.860 -0.0162  0.4269  0.2416
  321PAPS   CNO 3595   0.731  -0.015  10.088 -0.0370  0.1504  0.3728
  321PAPS   PO4 3596   0.922   0.308   9.922  0.2277 -0.1486  0.1135
  321PAPS   GL1 3597   0.876   0.494  10.256 -0.0652  0.0645  0.4758
  321PAPS   GL2 3598   1.121   0.641  10.433 -0.2789  0.0455 -0.0011
  321PAPS   D1A 3599   0.544   0.744  10.410  0.0818  0.3997  0.1211
  321PAPS   D2A 3600   0.658   0.354  10.666  0.0216  0.0967 -0.0649
  321PAPS   D3A 3601   0.358   0.068  10.424  0.1151 -0.0045  0.0749
  321PAPS   D4A 3602   0.086  -0.123  10.465  0.2501  0.2248  0.0328
  321PAPS   C5A 3603   0.152  -0.278  10.914  0.3920 -0.1201 -0.1606
  321PAPS   C1B 3604   1.171   0.568  10.841  0.1487  0.4257 -0.0739
  321PAPS   C2B 3605   1.324   0.587  11.145  0.2072 -0.0232 -0.0930
  321PAPS   C3B 3606   1.581   0.690  11.553  0.1085  0.1313  0.0725
  321PAPS   C4B 3607   1.367   0.911  11.936  0.0395 -0.0294  0.0508
  322PAPS   CNO 3608   7.871   5.264  10.229 -0.0683  0.1046  0.1008
  322PAPS   PO4 3609   7.554   5.379  10.379 -0.2794  0.0995 -0.2116
  322PAPS   GL1 3610   7.407   5.404  10.794 -0.0530  0.2768  0.1288
  322PAPS   GL2 3611   7.412   5.690  11.001  0.1500  0.2860 -0.1082
  322PAPS   D1A 3612   6.911   5.335  11.042 -0.1602 -0.1449 -0.0987
  322PAPS   D2A 3613   6.854   5.535  11.378  0.0061  0.1022  0.1628
  322PAPS   D3A 3614   7.222   5.398  11.538  0.2268 -0.1778 -0.1509
  322PAPS   D4A 3615   7.047   5.681  11.856 -0.0289  0.0253 -0.2242
  322PAPS   C5A 3616   6.970   6.089  11.938  0.1139 -0.1432  0.1268
  322PAPS   C1B 3617   7.601   5.300  11.227 -0.0321  0.0782 -0.1574
  322PAPS   C2B 3618   7.890   5.295  11.650 -0.1531 -0.0006  0.0821
  322PAPS   C3B 3619   7.863   5.682  12.057 -0.0417  0.4989  0.1736
  322PAPS   C4B 3620   8.042   5.719  12.426 -0.3804 -0.0357 -0.0231
  323PAPS   CNO 3621   5.918   0.992   9.600 -0.1776  0.2075  0.1695
  323PAPS   PO4 3622   5.807   1.026  10.099 -0.0435 -0.0675 -0.0265
  323PAPS   GL1 3623   5.901   1.059  10.534  0.2715  0.1167  0.0856
  323PAPS   GL2 3624   6.135   0.862  10.665 -0.1954 -0.2975 -0.1475
  323PAPS   D1A 3625   5.930   1.251  10.927 -0.0852 -0.1026 -0.1626
  323PAPS   D2A 3626   5.819   1.671  10.817  0.2485 -0.2619 -0.1571
  323PAPS   D3A 3627   5.884   1.807  11.342  0.0196 -0.3248  0.0046
  323PAPS   D4A 3628   5.456   1.923  11.271 -0.1112 -0.0387 -0.0488
  323PAPS   C5A 3629   5.301   2.287  11.394  0.0464 -0.0240 -0.2004
  323PAPS   C1B 3630   5.971   0.737  10.941 -0.1842 -0.2632 -0.2123
  323PAPS   C2B 3631   5.822   0.805  11.232  0.1616  0.0769 -0.1840
  323PAPS   C3B 3632   5.815   0.874  11.713 -0.1809 -0.3405 -0.2627
  323PAPS   C4B 3633   6.087   0.949  12.080 -0.0909 -0.1206  0.0550
  324PAPS   CNO 3634   7.499   3.231  10.281 -0.0156 -0.1061  0.1086
  324PAPS   PO4 3635   7.701   2.912  10.327 -0.1232 -0.1799  0.1532
  324PAPS   GL1 3636   7.700   2.770  10.780 -0.2044  0.1692  0.0708
  324PAPS   GL2 3637   7.816   3.059  10.871  0.1654 -0.3598  0.2254
  324PAPS   D1A 3638   7.539   2.400  10.965  0.2529 -0.2533 -0.1473
  324PAPS   D2A 3639   7.838   2.272  11.296 -0.1653 -0.3054  0.1854
  324PAPS   D3A 3640   7.685   1.924  11.038  0.0276 -0.0963 -0.0876
  324PAPS   D4A 3641   7.595   1.456  11.044 -0.0142  0.0314  0.2441
  324PAPS   C5A 3642   7.484   1.319  11.290 -0.1508 -0.2293 -0.3085
  324PAPS   C1B 3643   7.618   2.861  11.263  0.0262  0.1230 -0.1901
  324PAPS   C2B 3644   7.709   2.672  11.612  0.1782  0.0339 -0.1051
  324PAPS   C3B 3645   7.458   2.286  11.621 -0.0715  0.1968  0.0886
  324PAPS   C4B 3646   7.431   1.856  11.418 -0.1076  0.2783  0.1041
  325PAPS   CNO 3647   1.823   2.440   9.909  0.3056 -0.2437 -0.0421
  325PAPS   PO4 3648   1.652   2.303  10.312 -0.0111  0.0382  0.1192
  325PAPS   GL1 3649   1.676   2.295  10.618  0.3730  0.1521  0.0765
  325PAPS   GL2 3650   1.488   2.389  10.856 -0.3041 -0.0682 -0.0689
  325PAPS   D1A 3651   2.020   2.318  10.907  0.1193 -0.0522  0.1588
  325PAPS   D2A 3652   2.214   2.214  11.248  0.0654 -0.0848  0.1939
  325PAPS   D3A 3653   2.194   2.363  11.664  0.0288  0.1889 -0.0873
  325PAPS   D4A 3654   1.726   2.368  11.650  0.1063 -0.1618  0.2787
  325PAPS   C5A 3655   1.295   2.201  11.382  0.2306  0.0577 -0.4058
  325PAPS   C1B 3656   1.705   2.593  11.110 -0.3081 -0.0557 -0.1648
  325PAPS   C2B 3657   1.714   2.853  11.392  0.0724 -0.2517  0.2150
  325PAPS   C3B 3658   1.754   3.027  11.859  0.0877 -0.3197 -0.1168
  325PAPS   C4B 3659   1.942   3.147  12.243  0.1027 -0.1327  0.0851
  326PAPS   CNO 3660   2.477   0.020  10.003  0.1655  0.1016  0.0732
  326PAPS   PO4 3661   2.772   0.417  10.121 -0.0485  0.2108 -0.3918
  326PAPS   GL1 3662   2.689   0.275  10.412 -0.4622  0.0308  0.0915
  326PAPS   GL2 3663   2.415   0.217  10.449 -0.0961 -0.2697  0.1315
  326PAPS   D1A 3664   3.045   0.170  10.719  0.1911  0.0983  0.5644
  326PAPS   D2A 3665   3.092  -0.266  10.584  0.0409  0.0863 -0.2718
  326PAPS   D3A 3666   3.264  -0.541  10.890 -0.1508  0.0052 -0.2411
  326PAPS   D4A 3667   3.122  -0.523  11.292  0.0706 -0.3062  0.2143
  326PAPS   C5A 3668   3.249  -0.679  11.604 -0.1719  0.3700 -0.3261
  326PAPS   C1B 3669   2.493   0.308  10.850  0.2770 -0.0681 -0.1140
  326PAPS   C2B 3670   2.455   0.305  11.255 -0.2609  0.0961  0.0165
  326PAPS   C3B 3671   2.740   0.343  11.579  0.2335 -0.2435  0.1668
  326PAPS   C4B 3672   2.689   0.020  11.890  0.0199  0.0356 -0.0210
  327PAPS   CNO 3673   1.399   1.887  10.262 -0.0513 -0.1858  0.2014
  327PAPS   PO4 3674   1.455   1.566  10.557  0.2957  0.2776  0.0420
  327PAPS   GL1 3675   1.565   1.823  10.769 -0.0106 -0.2988  0.2584
  327PAPS   GL2 3676   1.313   1.926  10.838 -0.1172 -0.1750 -0.0882
  327PAPS   D1A 3677   1.686   1.988  11.190  0.0896  0.1979 -0.0505
  327PAPS   D2A 3678   1.627   1.839  11.614 -0.0752 -0.1324  0.1026
  327PAPS   D3A 3679   2.146   1.634  11.365  0.3713  0.1995 -0.1117
  327PAPS   D4A 3680   2.432   1.874  11.567  0.1882  0.0729 -0.0949
  327PAPS   C5A 3681   2.905   1.885  11.624  0.1848  0.1431 -0.0239
  327PAPS   C1B 3682   1.284   1.702  11.206 -0.3897 -0.0849  0.0491
  327PAPS   C2B 3683   1.097   1.748  11.670 -0.1211  0.1945 -0.3955
  327PAPS   C3B 3684   0.816   1.739  11.994 -0.1138  0.0041  0.1166
  327PAPS   C4B 3685   0.644   1.543  12.424 -0.2037 -0.1940  0.2987
  328PAPS   CNO 3686   3.725  -0.518  10.032 -0.0058  0.4054  0.3930
  328PAPS   PO4 3687   3.519  -0.160  10.093  0.0555 -0.1701 -0.0942
  328PAPS   GL1 3688   3.704  -0.041  10.486  0.0612 -0.0009 -0.1335
  328PAPS   GL2 3689   3.559  -0.102  10.676 -0.0822 -0.1544 -0.0465
  328PAPS   D1A 3690   3.905   0.314  10.737  0.2313 -0.6832  0.0604
  328PAPS   D2A 3691   3.678   0.549  10.576  0.0652 -0.0320 -0.0993
  328PAPS   D3A 3692   3.411   0.428  10.896 -0.0353  0.0124  0.0001
  328PAPS   D4A 3693   3.732   0.174  11.192  0.0267  0.1341  0.3165
  328PAPS   C5A 3694   3.579   0.181  11.624  0.1927  0.0782  0.3123
  328PAPS   C1B 3695   3.323  -0.007  11.073 -0.0766  0.1185  0.1816
  328PAPS   C2B 3696   3.204   0.379  11.326 -0.2937 -0.0030  0.4841
  328PAPS   C3B 3697   3.323   0.651  11.336 -0.1592  0.0568  0.0168
  328PAPS   C4B 3698   3.391   1.083  11.357 -0.0835 -0.1482  0.1011
  329PAPS   CNO 3699   4.345   4.331   9.432  0.0509 -0.1648 -0.3110
  329PAPS   PO4 3700   3.971   4.342   9.691  0.0698 -0.3066 -0.2550
  329PAPS   GL1 3701   3.953   4.312  10.164  0.0700  0.1772  0.1994
  329PAPS   GL2 3702   4.253   4.466  10.389  0.3080 -0.0659  0.0262
  329PAPS   D1A 3703   3.653   4.080  10.467 -0.2930 -0.0679  0.1690
  329PAPS   D2A 3704   3.220   3.945  10.565 -0.3024  0.0946 -0.2283
  329PAPS   D3A 3705   3.462   3.623  10.296 -0.2379  0.0332 -0.4179
  329PAPS   D4A 3706   3.431   3.353  10.540 -0.3283 -0.0478 -0.1186
  329PAPS   C5A 3707   3.626   3.248  10.888 -0.0366  0.2153 -0.1560
  329PAPS   C1B 3708   4.493   4.621  10.802  0.1961 -0.0280 -0.1483
  329PAPS   C2B 3709   4.457   4.722  11.254 -0.1804 -0.1515 -0.0765
  329PAPS   C3B 3710   4.677   4.507  11.588 -0.2180  0.3539  0.0320
  329PAPS   C4B 3711   5.003   4.159  11.553 -0.0108  0.2413  0.0588
  330PAPS   CNO 3712   2.951   6.401  10.176  0.2421 -0.1395 -0.2753
  330PAPS   PO4 3713   2.968   5.940  10.053  0.1019  0.0722 -0.0851
  330PAPS   GL1 3714   3.087   5.724  10.366 -0.0651 -0.2574  0.0337
  330PAPS   GL2 3715   3.157   5.855  10.587 -0.0876  0.0650  0.3184
  330PAPS   D1A 3716   2.832   5.463  10.646 -0.0178 -0.2640 -0.3512
  330PAPS   D2A 3717   2.637   5.775  10.778 -0.1840 -0.0578 -0.2649
  330PAPS   D3A 3718   2.492   5.508  11.051  0.1536  0.0647 -0.2279
  330PAPS   D4A 3719   2.881   5.317  11.151  0.3123 -0.1483  0.0965
  330PAPS   C5A 3720   3.130   5.363  11.490 -0.1404 -0.1849 -0.1627
  330PAPS   C1B 3721   3.055   5.921  10.957  0.0033  0.0833 -0.0446
  330PAPS   C2B 3722   3.174   5.967  11.380  0.0655 -0.0714  0.2034
  330PAPS   C3B 3723   3.356   6.140  11.632  0.2170  0.1470  0.0612
  330PAPS   C4B 3724   3.471   6.259  12.057 -0.0248  0.2272  0.0820
  331PAPS   CNO 3725   7.893   3.857  10.315  0.0963 -0.1984  0.2263
  331PAPS   PO4 3726   7.609   4.174  10.232  0.0245 -0.2805  0.1290
  331PAPS   GL1 3727   7.378   4.115  10.531 -0.0736  0.2615 -0.0812
  331PAPS   GL2 3728   7.582   3.976  10.699 -0.0301 -0.0011 -0.1077
  331PAPS   D1A 3729   7.029   4.198  10.558 -0.0200 -0.1733  0.1087
  331PAPS   D2A 3730   7.225   4.525  10.781  0.2578  0.1936  0.0857
  331PAPS   D3A 3731   7.435   4.382  11.009  0.3350 -0.0384 -0.1332
  331PAPS   D4A 3732   7.255   4.157  11.380  0.1363  0.3131  0.1076
  331PAPS   C5A 3733   7.252   3.828  11.585  0.3174 -0.1717 -0.2361
  331PAPS   C1B 3734   7.666   3.974  11.188  0.1407  0.0158  0.1111
  331PAPS   C2B 3735   7.809   3.830  11.579  0.1885  0.4472 -0.2632
  331PAPS   C3B 3736   7.938   3.769  12.004 -0.1815 -0.1154  0.0935
  331PAPS   C4B 3737   8.325   3.608  12.099  0.1366  0.0066  0.1006
  332PAPS   CNO 3738   3.363   6.376   9.803 -0.1580 -0.1292  0.0744
  332PAPS   PO4 3739   3.472   6.760   9.790 -0.1127  0.0597  0.0793
  332PAPS   GL1 3740   3.305   6.774  10.229 -0.4039 -0.2401  0.0332
  332PAPS   GL2 3741   3.424   6.520  10.399  0.0158 -0.0888  0.3958
  332PAPS   D1A 3742   3.055   6.711  10.620  0.2873  0.1473 -0.1887
  332PAPS   D2A 3743   3.156   6.804  11.070 -0.0040 -0.2408  0.3088
  332PAPS   D3A 3744   3.547   6.738  10.890  0.0648 -0.0344  0.1352
  332PAPS   D4A 3745   3.598   7.048  11.207 -0.2277 -0.0536 -0.2134
  332PAPS   C5A 3746   3.822   7.052  11.568  0.1867  0.1224 -0.2049
  332PAPS   C1B 3747   3.338   6.302  10.737 -0.0478  0.4093 -0.1217
  332PAPS   C2B 3748   3.366   6.347  11.095  0.2845 -0.2611 -0.1819
  332PAPS   C3B 3749   3.520   6.616  11.392 -0.0486 -0.1285 -0.0298
  332PAPS   C4B 3750   3.507   6.706  11.773 -0.1147 -0.1317  0.1881
  333PAPS   CNO 3751   5.128   6.291   9.829  0.0760  0.0030  0.1645
  333PAPS   PO4 3752   5.208   6.673  10.065 -0.1364  0.0912 -0.1575
  333PAPS   GL1 3753   5.043   6.580  10.397 -0.0022  0.1000 -0.1545
  333PAPS   GL2 3754   5.087   6.853  10.525  0.1153 -0.0680  0.1028
  333PAPS   D1A 3755   5.229   6.430  10.748 -0.1410  0.2264 -0.0124
  333PAPS   D2A 3756   5.510   6.568  11.096 -0.2342 -0.0116  0.0563
  333PAPS   D3A 3757   5.354   6.205  11.328 -0.0177 -0.0614  0.0370
  333PAPS   D4A 3758   5.242   6.388  11.686 -0.2867  0.3039 -0.1969
  333PAPS   C5A 3759   5.122   6.088  11.810  0.0386 -0.1050  0.2499
  333PAPS   C1B 3760   5.040   6.832  10.990  0.0235 -0.3534  0.1791
  333PAPS   C2B 3761   5.122   6.784  11.340 -0.3730 -0.0267  0.3919
  333PAPS   C3B 3762   5.274   6.912  11.724 -0.0954 -0.2313 -0.0027
  333PAPS   C4B 3763   5.638   6.904  12.011 -0.2542 -0.0800  0.1163
  334PAPS   CNO 3764   2.980   3.910   9.751 -0.0617  0.5188  0.1103
  334PAPS   PO4 3765   2.516   4.059   9.591  0.0707 -0.4587 -0.3041
  334PAPS   GL1 3766   2.512   4.110  10.081 -0.1017  0.0422  0.2935
  334PAPS   GL2 3767   2.792   4.154  10.233 -0.2854  0.2950  0.2176
  334PAPS   D1A 3768   2.374   3.838  10.309  0.0039  0.3834 -0.1754
  334PAPS   D2A 3769   2.212   3.767  10.604 -0.2110 -0.1026 -0.3190
  334PAPS   D3A 3770   2.506   3.431  10.764 -0.2178  0.1137  0.1740
  334PAPS   D4A 3771   2.429   3.796  11.076 -0.0636  0.0830  0.2540
  334PAPS   C5A 3772   2.532   3.706  11.498  0.0152  0.1670  0.1386
  334PAPS   C1B 3773   2.753   3.935  10.614 -0.2669  0.1543 -0.1296
  334PAPS   C2B 3774   2.943   3.882  10.964  0.0706  0.4836  0.1843
  334PAPS   C3B 3775   2.987   3.864  11.350 -0.1975  0.0785 -0.0950
  334PAPS   C4B 3776   3.226   3.825  11.740 -0.0599 -0.1922 -0.1247
  335PAPS   CNO 3777   2.619   2.700   9.567  0.0891 -0.0124  0.2086
  335PAPS   PO4 3778   2.769   2.323   9.894  0.1569 -0.2009  0.0451
  335PAPS   GL1 3779   2.774   2.816  10.113  0.0112  0.1370  0.0925
  335PAPS   GL2 3780   3.069   2.885  10.200  0.1670 -0.0627 -0.0977
  335PAPS   D1A 3781   2.709   3.028  10.557  0.0821 -0.2008  0.0342
  335PAPS   D2A 3782   2.622   3.298  10.278  0.0358  0.0020  0.2351
  335PAPS   D3A 3783   2.919   3.570  10.289  0.2262 -0.3832  0.1899
  335PAPS   D4A 3784   2.992   3.462  10.663  0.1211  0.1408  0.2588
  335PAPS   C5A 3785   3.320   3.601  10.968  0.3614 -0.0065 -0.1806
  335PAPS   C1B 3786   3.211   2.917  10.576 -0.0388 -0.0238 -0.1672
  335PAPS   C2B 3787   3.142   3.109  11.004 -0.3039 -0.1385 -0.0092
  335PAPS   C3B 3788   2.810   3.359  11.162 -0.1345  0.0693  0.0771
  335PAPS   C4B 3789   2.432   3.223  11.291  0.0961  0.3288 -0.0694
  336PAPS   CNO 3790   0.846   6.022   9.652  0.0443  0.1546  0.2378
  336PAPS   PO4 3791   0.851   6.549   9.518  0.3058  0.0605  0.0199
  336PAPS   GL1 3792   0.611   6.414   9.935  0.1110  0.1087  0.0998
  336PAPS   GL2 3793   0.476   6.570  10.228 -0.0200 -0.2454 -0.1492
  336PAPS   D1A 3794   0.453   6.055  10.187 -0.0946  0.0266 -0.0418
  336PAPS   D2A 3795   0.412   6.162  10.657  0.0454  0.1289 -0.0988
  336PAPS   D3A 3796   0.382   6.529  10.776  0.0962 -0.1965  0.0472
  336PAPS   D4A 3797   0.670   6.296  11.159  0.0444 -0.1862  0.0744
  336PAPS   C5A 3798   0.976   6.432  11.485 -0.0103  0.1867 -0.6137
  336PAPS   C1B 3799   0.628   6.819  10.405  0.2799 -0.2641  0.2606
  336PAPS   C2B 3800   0.736   6.883  10.833 -0.2012  0.3177 -0.1339
  336PAPS   C3B 3801   0.786   6.797  11.206 -0.0011  0.2507 -0.1319
  336PAPS   C4B 3802   0.745   6.897  11.652 -0.0560  0.1606  0.0346
  337PAPS   CNO 3803   6.946   5.739  10.054  0.2185  0.1541  0.1804
  337PAPS   PO4 3804   6.700   6.008  10.275 -0.2892  0.3756  0.2131
  337PAPS   GL1 3805   6.588   5.939  10.652  0.2970 -0.4212  0.0903
  337PAPS   GL2 3806   6.461   6.217  10.723  0.0115 -0.1601  0.2067
  337PAPS   D1A 3807   6.729   5.814  10.951  0.1289  0.0338 -0.0859
  337PAPS   D2A 3808   6.972   6.108  11.126  0.1410  0.0878  0.0460
  337PAPS   D3A 3809   6.791   6.061  11.524 -0.1446  0.0783 -0.0187
  337PAPS   D4A 3810   7.160   6.383  11.472 -0.1262  0.0331  0.0097
  337PAPS   C5A 3811   7.151   6.570  11.731 -0.2955  0.3415  0.2008
  337PAPS   C1B 3812   6.322   6.286  11.121  0.1580  0.2060 -0.0558
  337PAPS   C2B 3813   6.297   6.273  11.608 -0.0972  0.1350  0.1934
  337PAPS   C3B 3814   6.207   6.054  11.967 -0.1231 -0.2112 -0.0428
  337PAPS   C4B 3815   6.027   5.700  11.948 -0.4964 -0.1538 -0.2973
  338PAPS   CNO 3816   4.421   3.317   9.269 -0.1590 -0.0897 -0.1249
  338PAPS   PO4 3817   4.596   3.005   9.534  0.1230 -0.1784 -0.0499
  338PAPS   GL1 3818   4.482   2.957  10.024 -0.1491 -0.1495  0.3087
  338PAPS   GL2 3819   4.421   3.188  10.254 -0.5960 -0.0424  0.0065
  338PAPS   D1A 3820   4.305   2.740  10.330 -0.2180  0.0346 -0.0502
  338PAPS   D2A 3821   4.528   2.967  10.699 -0.0096  0.0709  0.0509
  338PAPS   D3A 3822   5.037   2.864  10.860 -0.1511 -0.0249 -0.3839
  338PAPS   D4A 3823   4.914   2.604  11.180 -0.0753 -0.0665 -0.2711
  338PAPS   C5A 3824   4.845   2.677  11.611  0.1018 -0.0641 -0.1412
  338PAPS   C1B 3825   4.416   3.461  10.708 -0.2507 -0.0389  0.1850
  338PAPS   C2B 3826   4.336   3.529  11.115  0.0940 -0.2958  0.1008
  338PAPS   C3B 3827   4.203   3.825  11.405  0.0622 -0.2056 -0.1864
  338PAPS   C4B 3828   4.179   3.626  11.876 -0.2156 -0.0251  0.1955
  339POPE   NH3 3829   1.658   7.462  13.771  0.2246 -0.1549 -0.0759
  339POPE   PO4 3830   1.983   7.650  13.485  0.3752 -0.1146 -0.3398
  339POPE   GL1 3831   1.694   7.659  13.101 -0.1198 -0.0515 -0.0279
  339POPE   GL2 3832   1.419   7.510  13.329  0.2471  0.1751  0.1092
  339POPE   C1A 3833   1.909   7.623  12.754  0.0617  0.1955  0.1466
  339POPE   D2A 3834   2.139   7.676  12.447 -0.1363  0.1503 -0.2783
  339POPE   C3A 3835   2.127   7.956  12.125  0.1132 -0.4052  0.3995
  339POPE   C4A 3836   2.299   8.187  11.741  0.2770 -0.0060 -0.2046
  339POPE   C1B 3837   1.276   7.257  13.040 -0.0965 -0.4242 -0.2007
  339POPE   C2B 3838   1.456   7.342  12.621 -0.2854 -0.0348  0.1492
  339POPE   C3B 3839   1.351   7.367  12.252  0.3864 -0.0776 -0.3160
  339POPE   C4B 3840   1.115   7.131  11.884  0.1263  0.0137 -0.1491
  340POPE   NH3 3841   1.092   7.330  13.719  0.2334 -0.1022 -0.2259
  340POPE   PO4 3842   0.898   7.749  13.749 -0.2111  0.1281 -0.0647
  340POPE   GL1 3843   0.841   7.618  13.322  0.1926  0.1375 -0.2626
  340POPE   GL2 3844   0.555   7.706  13.412  0.0674  0.3170 -0.2779
  340POPE   C1A 3845   0.889   7.613  12.919 -0.2602  0.0935 -0.0231
  340POPE   D2A 3846   0.925   7.450  12.549  0.2142  0.1894 -0.0296
  340POPE   C3A 3847   0.838   7.154  12.338  0.0687 -0.0463 -0.2297
  340POPE   C4A 3848   0.570   7.090  12.094 -0.0635  0.2541 -0.1511
  340POPE   C1B 3849   0.395   7.426  13.201 -0.2007 -0.3017  0.2341
  340POPE   C2B 3850   0.579   7.202  12.802  0.3665  0.0703  0.1056
  340POPE   C3B 3851   0.591   6.793  12.615 -0.0870 -0.1537 -0.2696
  340POPE   C4B 3852   0.387   6.633  12.297 -0.1163 -0.0720 -0.0106
  341POPE   NH3 3853   4.754   0.255  10.347  0.0099  0.4963  0.1108
  341POPE   PO4 3854   5.070  -0.056  10.246  0.1399 -0.4944 -0.0743
  341POPE   GL1 3855   4.991   0.053  10.689 -0.0937  0.0381 -0.2805
  341POPE   GL2 3856   4.765  -0.029  10.769  0.2821  0.0925  0.1216
  341POPE   C1A 3857   5.177   0.302  10.930  0.2120  0.0258  0.2256
  341POPE   D2A 3858   5.480   0.491  11.002  0.0081 -0.3723 -0.0076
  341POPE   C3A 3859   5.461   0.553  11.581 -0.0299 -0.0222 -0.3406
  341POPE   C4A 3860   5.554   0.430  11.974  0.0965  0.0331  0.0471
  341POPE   C1B 3861   4.780   0.082  11.240 -0.4171  0.0033  0.1382
  341POPE   C2B 3862   5.012   0.346  11.533  0.1309  0.0579  0.2957
  341POPE   C3B 3863   5.042   0.607  11.924  0.0617 -0.0629 -0.0428
  341POPE   C4B 3864   4.955   0.963  12.153 -0.1841 -0.2494  0.1828
  342POPE   NH3 3865   1.696   4.291  10.037  0.2413 -0.1938 -0.1238
  342POPE   PO4 3866   1.345   4.532  10.280  0.0939 -0.2273 -0.1465
  342POPE   GL1 3867   1.700   4.441  10.522 -0.3001 -0.0054 -0.3107
  342POPE   GL2 3868   1.499   4.483  10.739 -0.1352  0.2042  0.0171
  342POPE   C1A 3869   2.025   4.569  10.813 -0.1735 -0.2299  0.1312
  342POPE   D2A 3870   2.173   4.750  11.190  0.0961  0.1520 -0.1199
  342POPE   C3A 3871   2.449   5.028  11.400 -0.2593  0.1098  0.0009
  342POPE   C4A 3872   2.707   5.060  11.680  0.0020 -0.0484 -0.1631
  342POPE   C1B 3873   1.585   4.431  11.213  0.0706 -0.0153 -0.1579
  342POPE   C2B 3874   1.412   4.273  11.592 -0.1189  0.2255 -0.1609
  342POPE   C3B 3875   1.346   4.314  11.917 -0.0930 -0.0529  0.0423
  342POPE   C4B 3876   1.296   3.893  12.142 -0.0491  0.1322 -0.1087
  343PUPE   NH3 3877   3.512   5.581  14.077 -0.0127 -0.1330  0.2466
  343PUPE   PO4 3878   3.441   6.004  14.025  0.1593 -0.1061  0.0670
  343PUPE   GL1 3879   3.136   6.009  13.666  0.2183 -0.1489 -0.0121
  343PUPE   GL2 3880   3.324   6.174  13.497 -0.0921 -0.1760 -0.2935
  343PUPE   D1A 3881   2.923   5.994  13.229  0.0966 -0.1483  0.1299
  343PUPE   D2A 3882   2.860   5.952  12.876 -0.2050 -0.0550 -0.0227
  343PUPE   D3A 3883   2.603   5.619  12.970  0.0960 -0.0174 -0.1523
  343PUPE   D4A 3884   2.593   5.640  13.406 -0.1860  0.0306  0.3840
  343PUPE   D5A 3885   2.086   5.799  13.304  0.2624  0.1562  0.4415
  343PUPE   C1B 3886   3.390   6.087  13.065 -0.2632  0.1085 -0.1088
  343PUPE   C2B 3887   3.242   6.068  12.626  0.0770  0.0209 -0.2382
  343PUPE   C3B 3888   2.975   6.258  12.374 -0.0288  0.1385 -0.1623
  343PUPE   C4B 3889   2.849   6.057  12.058  0.3967 -0.1399  0.1521
  344PUPE   NH3 3890   3.325   3.811  14.009  0.0015 -0.1787 -0.3772
  344PUPE   PO4 3891   2.879   3.837  14.074 -0.1926  0.1460 -0.1641
  344PUPE   GL1 3892   2.769   4.116  13.740  0.0758 -0.0001  0.0282
  344PUPE   GL2 3893   3.058   4.029  13.602 -0.0964 -0.2036  0.2574
  344PUPE   D1A 3894   2.648   3.928  13.322 -0.2591  0.0354 -0.1350
  344PUPE   D2A 3895   3.013   3.717  13.162 -0.2075 -0.3180 -0.1379
  344PUPE   D3A 3896   2.749   3.864  12.832 -0.1871  0.1820 -0.1096
  344PUPE   D4A 3897   2.740   3.837  12.401 -0.1588  0.1635  0.0952
  344PUPE   D5A 3898   3.080   3.590  12.457  0.0632 -0.0029 -0.3723
  344PUPE   C1B 3899   3.045   4.252  13.204  0.0612 -0.0012 -0.3621
  344PUPE   C2B 3900   2.801   4.407  12.784 -0.3383 -0.1986 -0.1645
  344PUPE   C3B 3901   2.652   4.390  12.331  0.1047 -0.0270  0.1447
  344PUPE   C4B 3902   2.671   4.237  11.948 -0.0490 -0.1176 -0.0190
  345PUPE   NH3 3903   3.798   0.945  14.105 -0.0624  0.1096 -0.1393
  345PUPE   PO4 3904   4.126   1.218  14.216  0.0024 -0.1121  0.0318
  345PUPE   GL1 3905   4.316   1.478  13.886 -0.4085 -0.6028  0.0708
  345PUPE   GL2 3906   4.127   1.763  13.796  0.1505  0.0975 -0.2496
  345PUPE   D1A 3907   4.706   1.494  13.624  0.2616 -0.1988 -0.2654
  345PUPE   D2A 3908   5.119   1.497  13.859 -0.1336  0.1473 -0.2655
  345PUPE   D3A 3909   5.308   1.506  13.507 -0.3011 -0.0283 -0.0276
  345PUPE   D4A 3910   5.236   1.060  13.665 -0.2000 -0.1703  0.0539
  345PUPE   D5A 3911   5.479   1.108  13.300  0.3753  0.0165  0.1793
  345PUPE   C1B 3912   4.237   1.688  13.442 -0.1810 -0.1237 -0.4419
  345PUPE   C2B 3913   4.488   1.482  13.115 -0.0208 -0.0251  0.2804
  345PUPE   C3B 3914   4.840   1.345  12.988 -0.1019 -0.3981 -0.1084
  345PUPE   C4B 3915   5.217   1.474  13.016  0.1700 -0.0144  0.1889
  346PUPE   NH3 3916   4.519   2.674  13.772  0.1304 -0.2775  0.0091
  346PUPE   PO4 3917   4.803   3.037  13.790 -0.0827 -0.1689  0.0551
  346PUPE   GL1 3918   4.674   3.147  13.406  0.1220  0.0123 -0.0589
  346PUPE   GL2 3919   4.309   3.010  13.418  0.1935 -0.0080  0.1115
  346PUPE   D1A 3920   4.420   3.461  13.236 -0.1232 -0.0288 -0.2377
  346PUPE   D2A 3921   4.523   3.497  12.828 -0.0901 -0.0687 -0.0380
  346PUPE   D3A 3922   4.098   3.564  12.657 -0.0493 -0.2002 -0.3385
  346PUPE   D4A 3923   4.283   3.305  12.256 -0.1119 -0.1365 -0.0507
  346PUPE   D5A 3924   3.964   3.329  12.252 -0.1400  0.0352  0.0709
  346PUPE   C1B 3925   4.243   3.000  12.977  0.4286 -0.2584 -0.2894
  346PUPE   C2B 3926   4.249   2.965  12.687  0.0013  0.0706 -0.0785
  346PUPE   C3B 3927   4.077   2.839  12.385  0.3283 -0.2486  0.2263
  346PUPE   C4B 3928   3.726   2.623  12.283  0.1748 -0.2517  0.3224
  347PUPE   NH3 3929  -0.677   3.405  13.876  0.1396  0.1594 -0.1730
  347PUPE   PO4 3930  -0.195   3.339  14.037 -0.1061 -0.1094 -0.0928
  347PUPE   GL1 3931   0.236   3.104  13.995  0.0206  0.1573 -0.0800
  347PUPE   GL2 3932   0.395   2.845  13.814 -0.1261  0.2048  0.1567
  347PUPE   D1A 3933   0.740   3.210  13.854 -0.0679 -0.0852 -0.0761
  347PUPE   D2A 3934   0.300   3.514  13.703  0.0704  0.0553 -0.2431
  347PUPE   D3A 3935   0.542   3.795  13.477 -0.0018 -0.1603  0.0243
  347PUPE   D4A 3936   0.576   3.916  13.049  0.0270 -0.0447 -0.0855
  347PUPE   D5A 3937   0.525   4.277  12.736 -0.0801 -0.1510  0.0058
  347PUPE   C1B 3938   0.526   2.866  13.472  0.1067 -0.0942  0.2228
  347PUPE   C2B 3939   0.532   2.931  13.051  0.0231  0.0358  0.0033
  347PUPE   C3B 3940   0.243   3.033  12.693  0.0592 -0.1455 -0.0070
  347PUPE   C4B 3941  -0.120   3.054  12.540  0.3208  0.2240  0.3426
  348PUPE   NH3 3942   5.600   3.603  13.916 -0.1846  0.2020  0.2927
  348PUPE   PO4 3943   5.982   3.722  14.028 -0.0421 -0.2080 -0.0904
  348PUPE   GL1 3944   5.912   3.488  13.588  0.1307 -0.0846  0.3573
  348PUPE   GL2 3945   5.730   3.580  13.371 -0.0468  0.2445  0.1354
  348PUPE   D1A 3946   6.128   3.205  13.296  0.0253  0.0857 -0.3203
  348PUPE   D2A 3947   6.511   3.244  13.065  0.0336 -0.3879  0.0255
  348PUPE   D3A 3948   6.432   2.919  12.614 -0.3912 -0.0703 -0.0195
  348PUPE   D4A 3949   6.636   3.070  12.189  0.0838  0.0799 -0.0961
  348PUPE   D5A 3950   6.532   3.511  12.136  0.3829  0.2966 -0.0849
  348PUPE   C1B 3951   5.779   3.453  12.979  0.0990 -0.0773  0.0321
  348PUPE   C2B 3952   5.703   3.273  12.535 -0.0633  0.0126  0.2903
  348PUPE   C3B 3953   5.628   3.057  12.246 -0.1532 -0.0397 -0.0319
  348PUPE   C4B 3954   5.346   2.858  11.944 -0.0081 -0.0629 -0.0810
  349PUPE   NH3 3955   7.163   1.245  14.390  0.0920  0.0702  0.0878
  349PUPE   PO4 3956   7.340   1.299  13.992  0.1976  0.1413  0.0377
  349PUPE   GL1 3957   7.360   1.450  13.674 -0.2152  0.1945 -0.1864
  349PUPE   GL2 3958   7.349   1.731  13.655  0.0723  0.2657  0.0790
  349PUPE   D1A 3959   7.690   1.514  13.335 -0.1835 -0.3124 -0.1460
  349PUPE   D2A 3960   7.848   1.834  13.043 -0.0731 -0.0769  0.3160
  349PUPE   D3A 3961   7.456   2.030  13.234  0.0549  0.0691  0.0952
  349PUPE   D4A 3962   7.227   2.231  13.024 -0.1351 -0.2184 -0.2404
  349PUPE   D5A 3963   7.414   2.709  12.770 -0.0823  0.0391  0.0496
  349PUPE   C1B 3964   7.172   1.627  13.182 -0.2122  0.0209  0.0071
  349PUPE   C2B 3965   7.057   1.699  12.711  0.1018 -0.4558  0.3240
  349PUPE   C3B 3966   7.043   1.721  12.325 -0.2724 -0.0051  0.0474
  349PUPE   C4B 3967   7.082   1.846  11.922 -0.2470 -0.2920 -0.0609
  350PUPE   NH3 3968   5.104   7.248  14.282 -0.0281 -0.0210  0.3040
  350PUPE   PO4 3969   5.412   7.192  14.574  0.2597 -0.0771  0.4331
  350PUPE   GL1 3970   5.572   7.099  14.118  0.0244 -0.0880  0.0274
  350PUPE   GL2 3971   5.550   7.398  14.077  0.2346 -0.0842 -0.1533
  350PUPE   D1A 3972   5.860   7.073  13.764  0.3451  0.0547  0.0768
  350PUPE   D2A 3973   6.182   7.310  13.607 -0.1393  0.0278 -0.1710
  350PUPE   D3A 3974   5.947   7.656  13.716 -0.2698 -0.0490 -0.0622
  350PUPE   D4A 3975   5.887   7.807  14.057 -0.1124 -0.2128 -0.3940
  350PUPE   D5A 3976   5.498   7.970  14.232  0.2438  0.1653 -0.1117
  350PUPE   C1B 3977   5.467   7.550  13.616 -0.0101  0.0715  0.3082
  350PUPE   C2B 3978   5.468   7.861  13.203  0.2572 -0.1078  0.0561
  350PUPE   C3B 3979   5.307   8.119  12.827  0.1981 -0.1652  0.0943
  350PUPE   C4B 3980   5.285   8.422  12.475  0.1199  0.2699  0.3846
  351PUPE   NH3 3981   0.087   2.021  14.298  0.1172  0.1401  0.2816
  351PUPE   PO4 3982   0.405   2.348  14.134 -0.1122 -0.3180 -0.0658
  351PUPE   GL1 3983   0.307   2.119  13.809 -0.0353 -0.1223  0.1931
  351PUPE   GL2 3984   0.549   2.051  13.562 -0.0088 -0.2581  0.1206
  351PUPE   D1A 3985  -0.018   2.125  13.582 -0.3284 -0.2714 -0.0193
  351PUPE   D2A 3986   0.228   2.431  13.288 -0.5759  0.0439 -0.0979
  351PUPE   D3A 3987   0.062   2.650  12.996 -0.0775  0.0461  0.1072
  351PUPE   D4A 3988   0.010   2.276  12.809 -0.0341 -0.3097  0.1746
  351PUPE   D5A 3989  -0.282   1.907  12.694 -0.1659  0.1700  0.3277
  351PUPE   C1B 3990   0.505   2.076  13.139 -0.3315  0.2111  0.2178
  351PUPE   C2B 3991   0.516   1.925  12.792 -0.1628  0.4019 -0.3552
  351PUPE   C3B 3992   0.189   1.775  12.436 -0.0724  0.1800 -0.0642
  351PUPE   C4B 3993   0.304   1.742  11.999 -0.3749 -0.1169  0.1631
  352PUPE   NH3 3994   7.102   5.339  14.189  0.2255 -0.0683  0.1643
  352PUPE   PO4 3995   6.622   5.339  14.311  0.1274  0.7153  0.1161
  352PUPE   GL1 3996   6.602   5.233  13.929 -0.0444 -0.0084  0.0478
  352PUPE   GL2 3997   6.299   5.126  13.899  0.3727  0.4220 -0.1679
  352PUPE   D1A 3998   6.846   5.131  13.541  0.0589 -0.1411 -0.0222
  352PUPE   D2A 3999   7.118   5.107  13.735 -0.1692  0.2310  0.1538
  352PUPE   D3A 4000   7.546   5.119  13.648 -0.0027 -0.1401  0.2072
  352PUPE   D4A 4001   7.604   4.979  13.189  0.1784  0.2991 -0.0779
  352PUPE   D5A 4002   7.729   4.689  13.357 -0.0620 -0.0570 -0.0003
  352PUPE   C1B 4003   6.368   5.033  13.520  0.3146  0.2833 -0.1298
  352PUPE   C2B 4004   6.594   4.972  13.097  0.0194  0.2325  0.2887
  352PUPE   C3B 4005   6.619   4.745  12.835  0.0032  0.0962  0.1602
  352PUPE   C4B 4006   6.619   4.460  12.528 -0.1809 -0.3473  0.0995
  353PUPE   NH3 4007   0.069   1.172  13.762 -0.0818 -0.1663 -0.2556
  353PUPE   PO4 4008   0.438   0.992  13.715  0.2951  0.2897 -0.2440
  353PUPE   GL1 4009   0.762   1.074  13.483 -0.0736 -0.0691  0.0201
  353PUPE   GL2 4010   0.583   1.029  13.269  0.0510  0.0509  0.0748
  353PUPE   D1A 4011   1.154   1.017  13.283  0.0136 -0.1948 -0.0800
  353PUPE   D2A 4012   0.979   1.099  12.976  0.0672  0.4376 -0.0088
  353PUPE   D3A 4013   1.171   1.303  12.561  0.2730  0.2332 -0.0427
  353PUPE   D4A 4014   1.499   1.253  12.231  0.0921  0.0077 -0.3569
  353PUPE   D5A 4015   1.400   1.418  11.841 -0.1551  0.1508 -0.2172
  353PUPE   C1B 4016   0.365   0.759  12.854 -0.0436  0.0345  0.3343
  353PUPE   C2B 4017   0.264   0.462  12.586  0.1498 -0.0919 -0.2514
  353PUPE   C3B 4018   0.040   0.282  12.265  0.0264 -0.0915 -0.1881
  353PUPE   C4B 4019   0.141   0.108  11.862 -0.0271  0.0624  0.0836
  354PUPE   NH3 4020  -0.155   3.848  14.637  0.2039 -0.1384 -0.1893
  354PUPE   PO4 4021  -0.569   3.665  14.500  0.1838  0.1319 -0.2165
  354PUPE   GL1 4022  -0.270   3.872  14.147  0.1194 -0.1911  0.1969
  354PUPE   GL2 4023  -0.319   3.837  13.823 -0.0251 -0.0058  0.0047
  354PUPE   D1A 4024   0.175   3.939  13.915  0.0872 -0.2197  0.0686
  354PUPE   D2A 4025   0.224   4.327  13.617 -0.3584  0.2437  0.0278
  354PUPE   D3A 4026   0.473   4.395  13.260 -0.0683 -0.2385 -0.4453
  354PUPE   D4A 4027   0.690   4.665  13.498  0.0305  0.0919  0.1594
  354PUPE   D5A 4028   0.934   4.897  13.288  0.2242 -0.1639 -0.1554
  354PUPE   C1B 4029  -0.097   3.914  13.479 -0.0778  0.0509  0.1217
  354PUPE   C2B 4030  -0.096   4.184  13.182 -0.0731  0.0711 -0.0776
  354PUPE   C3B 4031  -0.197   4.546  12.878  0.5097  0.2332  0.0745
  354PUPE   C4B 4032  -0.228   4.861  12.602 -0.3077 -0.0614 -0.1363
  355PUPE   NH3 4033   7.870   7.358  10.077 -0.0455 -0.2452 -0.1090
  355PUPE   PO4 4034   7.404   7.175  10.199  0.2721  0.1240  0.0742
  355PUPE   GL1 4035   7.679   6.781  10.337  0.1574  0.2601 -0.2677
  355PUPE   GL2 4036   7.921   6.953  10.403  0.0443  0.0901 -0.0034
  355PUPE   D1A 4037   7.631   6.593  10.793 -0.0298 -0.2859  0.2946
  355PUPE   D2A 4038   7.640   6.296  10.488  0.0624  0.0980 -0.1303
  355PUPE   D3A 4039   7.444   6.159  10.930  0.0197  0.0651  0.1752
  355PUPE   D4A 4040   7.558   6.156  11.359  0.0089 -0.3037 -0.1906
  355PUPE   D5A 4041   7.247   5.886  11.432  0.1328  0.0130 -0.1080
  355PUPE   C1B 4042   7.959   6.955  10.815  0.2430 -0.2464 -0.2255
  355PUPE   C2B 4043   8.099   6.834  11.230 -0.1490 -0.0406  0.0362
  355PUPE   C3B 4044   7.939   6.842  11.579  0.2267  0.1077 -0.3407
  355PUPE   C4B 4045   7.721   6.540  11.811 -0.1736 -0.2263  0.0139
  356PUPE   NH3 4046   7.156   2.891  10.090  0.1798  0.1275  0.0951
  356PUPE   PO4 4047   6.626   3.023  10.056 -0.0473 -0.2130 -0.0152
  356PUPE   GL1 4048   6.329   2.797  10.171 -0.1939  0.0977 -0.1666
  356PUPE   GL2 4049   6.281   2.932  10.394  0.3646 -0.1637 -0.1346
  356PUPE   D1A 4050   6.079   2.401  10.403 -0.0188 -0.2874 -0.3377
  356PUPE   D2A 4051   6.430   2.318  10.528 -0.0912  0.2430  0.1173
  356PUPE   D3A 4052   6.183   2.471  10.891 -0.0502 -0.0040 -0.3005
  356PUPE   D4A 4053   6.247   2.222  11.308  0.0981  0.3941  0.3162
  356PUPE   D5A 4054   6.509   2.129  11.016 -0.1956 -0.0460 -0.1736
  356PUPE   C1B 4055   6.172   2.977  10.689  0.2772 -0.0150  0.1224
  356PUPE   C2B 4056   6.220   2.975  11.117 -0.0400 -0.0123  0.1673
  356PUPE   C3B 4057   6.040   2.711  11.412 -0.0927 -0.1638  0.0988
  356PUPE   C4B 4058   5.776   2.784  11.695 -0.1084  0.0096  0.3832
  357PUPE   NH3 4059   5.554   3.505   9.408 -0.0783  0.2627  0.4057
  357PUPE   PO4 4060   5.684   3.190   9.693 -0.1488  0.1538  0.0270
  357PUPE   GL1 4061   5.579   3.230  10.142 -0.2114 -0.1841 -0.1895
  357PUPE   GL2 4062   5.777   3.241  10.325 -0.1181  0.0445  0.2401
  357PUPE   D1A 4063   5.345   3.088  10.505 -0.3758 -0.3752  0.2252
  357PUPE   D2A 4064   5.206   2.887  10.119  0.0708  0.0505  0.1315
  357PUPE   D3A 4065   4.862   2.785  10.361 -0.2800 -0.2016 -0.0200
  357PUPE   D4A 4066   4.869   3.305  10.523 -0.2081  0.0724  0.0157
  357PUPE   D5A 4067   4.914   3.663  10.354  0.1961 -0.1606  0.0301
  357PUPE   C1B 4068   5.805   3.302  10.758 -0.1562  0.0678  0.3200
  357PUPE   C2B 4069   5.887   3.332  11.134 -0.0527 -0.0559 -0.1390
  357PUPE   C3B 4070   6.006   3.263  11.497 -0.0491 -0.0003  0.1419
  357PUPE   C4B 4071   5.649   3.263  11.761  0.2215  0.1906  0.0092
  358PUPE   NH3 4072   2.828   0.899  10.103 -0.1287 -0.2270  0.1098
  358PUPE   PO4 4073   2.759   1.317  10.040  0.1943  0.0439 -0.1532
  358PUPE   GL1 4074   2.745   1.658  10.192  0.3670 -0.0834  0.0256
  358PUPE   GL2 4075   2.957   1.840  10.047  0.0854  0.3269  0.3782
  358PUPE   D1A 4076   2.467   1.646  10.527 -0.0909 -0.1984  0.1343
  358PUPE   D2A 4077   2.416   2.017  10.851 -0.1156 -0.0163 -0.0165
  358PUPE   D3A 4078   2.072   1.811  10.930  0.1625 -0.3544 -0.2578
  358PUPE   D4A 4079   2.371   1.443  10.958  0.0607  0.2298  0.2211
  358PUPE   D5A 4080   2.660   1.696  11.157 -0.1126  0.0604 -0.2393
  358PUPE   C1B 4081   3.322   1.931  10.304 -0.1019 -0.0004 -0.1491
  358PUPE   C2B 4082   3.499   1.649  10.654  0.2021  0.2495 -0.1226
  358PUPE   C3B 4083   3.592   1.441  11.068 -0.0823 -0.0411 -0.1621
  358PUPE   C4B 4084   3.847   1.554  11.400 -0.1649  0.1471  0.3315
  359PUPE   NH3 4085   1.490   5.493   9.715  0.1127 -0.0651 -0.0290
  359PUPE   PO4 4086   1.957   5.517   9.783 -0.0507  0.0958  0.2252
  359PUPE   GL1 4087   1.911   5.597  10.223  0.1930  0.2925  0.0766
  359PUPE   GL2 4088   1.563   5.467  10.231 -0.4578  0.1599  0.1653
  359PUPE   D1A 4089   1.929   5.383  10.576 -0.1189 -0.2042 -0.1114
  359PUPE   D2A 4090   2.133   5.694  10.767 -0.2566 -0.2865 -0.0824
  359PUPE   D3A 4091   2.414   5.600  10.422 -0.0602  0.2597 -0.1908
  359PUPE   D4A 4092   2.588   6.032  10.348  0.1070 -0.1821 -0.0351
  359PUPE   D5A 4093   2.310   6.138  10.662  0.0614  0.0198  0.1358
  359PUPE   C1B 4094   1.512   5.621  10.649 -0.2150 -0.4894  0.1808
  359PUPE   C2B 4095   1.644   5.574  11.069 -0.1792  0.1501  0.0790
  359PUPE   C3B 4096   1.618   5.737  11.504 -0.2279  0.1644 -0.1309
  359PUPE   C4B 4097   1.767   5.606  11.832  0.1819  0.1136 -0.0612
  360PUPE   NH3 4098   3.296   4.106  10.114  0.3145 -0.2353  0.3025
  360PUPE   PO4 4099   3.432   3.700   9.876  0.3784 -0.0393 -0.0578
  360PUPE   GL1 4100   3.941   3.676  10.086  0.1003  0.0915 -0.2211
  360PUPE   GL2 4101   3.935   3.446  10.264  0.2252  0.0669 -0.0139
  360PUPE   D1A 4102   4.144   3.887  10.432 -0.1881  0.0931  0.0323
  360PUPE   D2A 4103   4.548   4.013  10.466  0.1524 -0.1396 -0.3659
  360PUPE   D3A 4104   4.633   3.916  10.924  0.3992  0.0658 -0.0716
  360PUPE   D4A 4105   4.627   4.302  11.151  0.4775 -0.3475  0.1952
  360PUPE   D5A 4106   4.231   4.185  10.924  0.1194  0.2756  0.0044
  360PUPE   C1B 4107   4.047   3.097  10.566 -0.2978  0.0235  0.0460
  360PUPE   C2B 4108   4.075   3.156  10.997 -0.2252  0.2703  0.3351
  360PUPE   C3B 4109   4.073   3.018  11.454 -0.1998 -0.0211  0.1172
  360PUPE   C4B 4110   4.187   3.151  11.794  0.2751  0.2176 -0.0484
  361PUPE   NH3 4111   7.120   6.176   9.940  0.2390  0.2392 -0.1577
  361PUPE   PO4 4112   7.322   6.448  10.164  0.0182  0.1384  0.1372
  361PUPE   GL1 4113   7.181   6.705  10.467  0.1002  0.2702 -0.0726
  361PUPE   GL2 4114   7.218   6.956  10.624  0.5071 -0.0778 -0.0273
  361PUPE   D1A 4115   7.150   6.603  10.978 -0.2553  0.2964  0.2001
  361PUPE   D2A 4116   6.992   7.022  11.177  0.0467  0.0016  0.1885
  361PUPE   D3A 4117   6.955   7.026  11.595  0.1519 -0.1036 -0.1819
  361PUPE   D4A 4118   7.434   7.005  11.621  0.0950 -0.3656  0.0222
  361PUPE   D5A 4119   7.568   6.662  11.270 -0.0774  0.2546  0.1654
  361PUPE   C1B 4120   7.550   7.061  11.038 -0.1145  0.0518 -0.2287
  361PUPE   C2B 4121   7.796   7.331  11.328  0.2669 -0.0505 -0.5633
  361PUPE   C3B 4122   7.644   7.499  11.725  0.0162 -0.1475 -0.1380
  361PUPE   C4B 4123   7.488   7.685  12.136 -0.0554 -0.2182 -0.0803
  362PUPE   NH3 4124   3.182   5.222  10.402 -0.1217  0.3066 -0.0322
  362PUPE   PO4 4125   3.503   5.125  10.071 -0.0393  0.1258  0.2087
  362PUPE   GL1 4126   3.412   4.775  10.316 -0.0755  0.1386  0.0591
  362PUPE   GL2 4127   3.121   4.524  10.342 -0.1387  0.2215 -0.0166
  362PUPE   D1A 4128   3.498   4.517  10.630 -0.1515 -0.1170 -0.1037
  362PUPE   D2A 4129   3.899   4.476  10.737  0.1182  0.0345 -0.0340
  362PUPE   D3A 4130   3.975   4.701  11.089 -0.1178 -0.1227 -0.1977
  362PUPE   D4A 4131   3.627   4.385  11.281 -0.0324 -0.0687  0.2844
  362PUPE   D5A 4132   3.530   4.096  10.947  0.1750  0.4710 -0.1881
  362PUPE   C1B 4133   3.018   4.452  10.764 -0.1718 -0.0766 -0.1716
  362PUPE   C2B 4134   3.157   4.317  11.206  0.1820 -0.2330 -0.0334
  362PUPE   C3B 4135   3.274   4.404  11.665 -0.2466  0.2610 -0.1156
  362PUPE   C4B 4136   2.944   4.676  11.904  0.1967  0.1123  0.1514
  363PUPE   NH3 4137   3.530   5.613   9.948  0.3805  0.2586  0.4517
  363PUPE   PO4 4138   3.928   5.516  10.280 -0.0950  0.1316 -0.2595
  363PUPE   GL1 4139   3.617   5.594  10.525  0.2266 -0.0084 -0.1255
  363PUPE   GL2 4140   3.762   5.878  10.659 -0.3267 -0.0733  0.1345
  363PUPE   D1A 4141   3.375   5.453  10.860 -0.1717 -0.2360  0.3800
  363PUPE   D2A 4142   3.833   5.367  10.869  0.1327  0.1357  0.0539
  363PUPE   D3A 4143   3.692   5.062  10.671 -0.2207  0.0509 -0.2084
  363PUPE   D4A 4144   4.094   4.941  10.651  0.0052 -0.1404  0.0666
  363PUPE   D5A 4145   4.219   5.134  11.145  0.2423  0.0368 -0.2210
  363PUPE   C1B 4146   3.648   5.795  11.072 -0.2221 -0.1728 -0.1844
  363PUPE   C2B 4147   3.659   5.715  11.439 -0.2307 -0.0579 -0.0771
  363PUPE   C3B 4148   3.582   5.739  11.838  0.0225 -0.1326 -0.1467
  363PUPE   C4B 4149   3.243   5.733  12.037  0.1067 -0.3527  0.3297
  364PUPE   NH3 4150   1.945   7.663   9.822  0.0008 -0.1398 -0.0813
  364PUPE   PO4 4151   2.000   8.014  10.183 -0.1049 -0.0071 -0.1269
  364PUPE   GL1 4152   1.862   7.690  10.376 -0.1185  0.1718  0.0454
  364PUPE   GL2 4153   2.151   7.496  10.320 -0.0753  0.0817 -0.1068
  364PUPE   D1A 4154   1.668   7.366  10.446 -0.2763 -0.0490 -0.1414
  364PUPE   D2A 4155   1.771   7.317  10.869  0.1615 -0.0427 -0.0336
  364PUPE   D3A 4156   1.992   7.560  11.116  0.2919 -0.2208 -0.0506
  364PUPE   D4A 4157   2.105   7.769  10.829  0.1087  0.0278 -0.0892
  364PUPE   D5A 4158   2.013   8.206  10.780  0.2849  0.2503  0.0717
  364PUPE   C1B 4159   2.238   7.296  10.671  0.1030 -0.0672 -0.0198
  364PUPE   C2B 4160   2.240   7.170  11.141  0.0823  0.2000  0.0224
  364PUPE   C3B 4161   2.002   7.212  11.512  0.2007  0.0044  0.2827
  364PUPE   C4B 4162   1.759   7.442  11.650  0.0207 -0.0777 -0.0933
  365PUPE   NH3 4163   0.926   4.904  10.203 -0.1340 -0.1356  0.2633
  365PUPE   PO4 4164   0.522   5.004  10.060 -0.2489  0.0018 -0.0775
  365PUPE   GL1 4165   0.557   5.301  10.353  0.0859  0.2215  0.0925
  365PUPE   GL2 4166   0.719   5.133  10.619  0.3896  0.1171 -0.1346
  365PUPE   D1A 4167   0.487   5.676  10.514 -0.5202  0.0148  0.1103
  365PUPE   D2A 4168   0.172   5.356  10.836  0.2176  0.2640  0.1055
  365PUPE   D3A 4169   0.342   5.407  11.224 -0.0307  0.0439 -0.0013
  365PUPE   D4A 4170   0.119   5.863  11.083 -0.2433  0.1529  0.0591
  365PUPE   D5A 4171   0.016   5.790  10.656 -0.0155  0.1141  0.0389
  365PUPE   C1B 4172   0.693   5.088  11.049  0.2373 -0.1958 -0.1457
  365PUPE   C2B 4173   0.684   5.206  11.539  0.0701 -0.1933  0.1900
  365PUPE   C3B 4174   0.931   5.116  11.853 -0.0724 -0.1109 -0.0807
  365PUPE   C4B 4175   1.235   5.182  12.040  0.1082 -0.0052  0.1161
  366PUPE   NH3 4176   6.906   3.785  10.359 -0.1272  0.1741  0.0019
  366PUPE   PO4 4177   6.604   4.057  10.221  0.1055 -0.2113 -0.1823
  366PUPE   GL1 4178   6.443   4.423  10.553  0.1388  0.0759 -0.4840
  366PUPE   GL2 4179   6.632   4.602  10.654  0.0696 -0.0948 -0.0418
  366PUPE   D1A 4180   6.023   4.336  10.890 -0.2013  0.0115  0.0580
  366PUPE   D2A 4181   6.347   4.027  11.097 -0.0169 -0.2057  0.1350
  366PUPE   D3A 4182   6.553   3.865  10.740  0.3758 -0.0499 -0.1343
  366PUPE   D4A 4183   6.993   3.848  10.895 -0.0787 -0.0307 -0.2683
  366PUPE   D5A 4184   6.813   4.270  11.027  0.1615 -0.0407 -0.2520
  366PUPE   C1B 4185   6.781   4.792  11.036  0.2051  0.0352 -0.1725
  366PUPE   C2B 4186   6.981   4.574  11.414  0.2327  0.1153  0.1151
  366PUPE   C3B 4187   7.070   4.581  11.908  0.1290  0.1479  0.0123
  366PUPE   C4B 4188   6.963   4.265  12.151 -0.1343  0.1819 -0.0225
  367OAPE   NH3 4189   3.914   7.290  14.008 -0.1691  0.1441  0.0811
  367OAPE   PO4 4190   3.557   7.353  14.143  0.3037 -0.1357 -0.4434
  367OAPE   GL1 4191   3.426   7.717  13.806 -0.5246  0.0079 -0.0123
  367OAPE   GL2 4192   3.681   7.506  13.576  0.1819 -0.3065 -0.0022
  367OAPE   D1A 4193   3.226   8.115  13.610  0.2015  0.1406 -0.0256
  367OAPE   D2A 4194   3.297   7.707  13.329 -0.1666 -0.0242 -0.0381
  367OAPE   D3A 4195   3.258   7.659  12.871 -0.1241 -0.1429 -0.0010
  367OAPE   D4A 4196   3.038   7.804  12.634  0.0585  0.1578 -0.1650
  367OAPE   C5A 4197   3.043   7.658  12.200  0.2356 -0.1424 -0.0810
  367OAPE   C1B 4198   3.715   7.467  13.207 -0.2491 -0.2644  0.0048
  367OAPE   D2B 4199   3.808   7.416  12.793  0.1294  0.2978 -0.1630
  367OAPE   C3B 4200   3.612   7.538  12.464  0.2123 -0.2034  0.5668
  367OAPE   C4B 4201   3.475   7.906  12.136  0.4439 -0.0708 -0.1281
  368OAPE   NH3 4202   6.225   5.059  14.381 -0.4231 -0.0735 -0.4910
  368OAPE   PO4 4203   5.874   5.195  14.279  0.2345 -0.1136  0.0563
  368OAPE   GL1 4204   5.704   5.306  13.926  0.2690  0.4391  0.1046
  368OAPE   GL2 4205   5.855   5.224  13.674 -0.0812 -0.0058  0.0050
  368OAPE   D1A 4206   5.390   5.355  13.567 -0.2016 -0.1665  0.0101
  368OAPE   D2A 4207   5.556   5.449  13.200 -0.3242 -0.0902  0.1250
  368OAPE   D3A 4208   5.615   5.923  13.172  0.0446 -0.2890  0.1759
  368OAPE   D4A 4209   5.339   5.932  13.484  0.0073 -0.0976 -0.0428
  368OAPE   C5A 4210   4.977   6.051  13.255  0.0362  0.2395 -0.3372
  368OAPE   C1B 4211   5.838   5.087  13.363  0.3827  0.3256  0.0773
  368OAPE   D2B 4212   5.790   5.137  12.907 -0.4508 -0.2572 -0.0116
  368OAPE   C3B 4213   5.760   5.592  12.746 -0.0347  0.1233 -0.0278
  368OAPE   C4B 4214   5.487   5.901  12.663  0.3137  0.0969 -0.1034
  369OAPE   NH3 4215   1.368   2.886  14.131  0.1089  0.0106 -0.3847
  369OAPE   PO4 4216   1.716   2.917  13.932  0.1121  0.0411  0.2319
  369OAPE   GL1 4217   1.623   3.080  13.589 -0.0892 -0.0909 -0.0842
  369OAPE   GL2 4218   1.968   3.293  13.523  0.2865  0.2116 -0.0083
  369OAPE   D1A 4219   1.406   3.297  13.277 -0.0341  0.2412  0.0689
  369OAPE   D2A 4220   0.945   3.225  13.346 -0.0790  0.0562 -0.0239
  369OAPE   D3A 4221   0.544   3.367  13.154 -0.0791  0.0096 -0.1896
  369OAPE   D4A 4222   0.555   3.499  12.635  0.0672  0.2599 -0.1271
  369OAPE   C5A 4223   0.406   3.857  12.512  0.2455  0.0263 -0.1163
  369OAPE   C1B 4224   1.943   3.188  13.052 -0.0931 -0.1169  0.2356
  369OAPE   D2B 4225   2.039   3.382  12.691 -0.0621 -0.1337  0.1099
  369OAPE   C3B 4226   1.888   3.619  12.445 -0.0859  0.0354 -0.1028
  369OAPE   C4B 4227   1.882   3.661  12.027  0.1555  0.0078 -0.0126
  370OAPE   NH3 4228   2.996   3.541  13.687 -0.1137 -0.2622 -0.0100
  370OAPE   PO4 4229   2.762   3.194  13.807  0.1395  0.1721  0.0750
  370OAPE   GL1 4230   2.668   3.340  13.367  0.0737 -0.1573 -0.2177
  370OAPE   GL2 4231   2.493   3.186  13.227  0.0958  0.1509  0.2229
  370OAPE   D1A 4232   2.873   3.345  12.945 -0.2558 -0.0707 -0.0946
  370OAPE   D2A 4233   2.625   3.306  12.647  0.3329 -0.1604 -0.0487
  370OAPE   D3A 4234   2.348   3.597  12.337 -0.0795  0.2117  0.1764
  370OAPE   D4A 4235   2.439   3.336  12.089 -0.1063 -0.0981 -0.3288
  370OAPE   C5A 4236   2.179   3.381  11.743  0.1557  0.3711 -0.0205
  370OAPE   C1B 4237   2.400   3.606  13.030 -0.0482 -0.0522 -0.2471
  370OAPE   D2B 4238   2.220   3.882  12.799  0.0606 -0.2517 -0.0401
  370OAPE   C3B 4239   2.187   4.062  12.330  0.1204  0.1878 -0.1161
  370OAPE   C4B 4240   2.085   4.155  11.864  0.0858  0.0605 -0.0541
  371OAPE   NH3 4241   1.790   0.681  10.296  0.2152 -0.1106  0.2928
  371OAPE   PO4 4242   1.546   0.977  10.282 -0.1590  0.2367 -0.3674
  371OAPE   GL1 4243   1.652   0.977  10.732  0.0350  0.1603  0.3554
  371OAPE   GL2 4244   1.740   0.843  10.874 -0.1648  0.2352  0.0862
  371OAPE   D1A 4245   1.702   1.365  11.009  0.0784 -0.1040  0.3806
  371OAPE   D2A 4246   1.716   1.206  11.353  0.1077  0.2132 -0.1737
  371OAPE   D3A 4247   1.788   1.162  11.768 -0.0345 -0.2314  0.0915
  371OAPE   D4A 4248   1.923   1.535  11.825 -0.1003  0.2922  0.1240
  371OAPE   C5A 4249   1.857   1.607  12.207  0.2125 -0.2521 -0.0004
  371OAPE   C1B 4250   1.922   0.538  11.217  0.0033 -0.2137  0.0705
  371OAPE   D2B 4251   1.890   0.176  11.515  0.3322 -0.0105  0.1370
  371OAPE   C3B 4252   1.625   0.232  11.865 -0.0581  0.1044 -0.0811
  371OAPE   C4B 4253   1.169   0.461  11.738  0.3432  0.3895  0.1497
  372OAPE   NH3 4254   5.820   1.532  10.191  0.1221  0.0352  0.2113
  372OAPE   PO4 4255   5.590   1.603   9.777 -0.1195 -0.4622 -0.0218
  372OAPE   GL1 4256   5.424   1.988   9.946  0.0331  0.2390 -0.1507
  372OAPE   GL2 4257   5.476   1.890  10.260  0.0519 -0.1600 -0.0918
  372OAPE   D1A 4258   5.432   2.463  10.111 -0.1496  0.1216 -0.0027
  372OAPE   D2A 4259   5.280   2.597  10.516  0.3670  0.2324 -0.0632
  372OAPE   D3A 4260   5.307   2.324  10.863  0.0366 -0.1094  0.0510
  372OAPE   D4A 4261   4.964   2.151  10.972 -0.1807  0.1204  0.0253
  372OAPE   C5A 4262   4.521   2.135  11.089 -0.0682  0.1819 -0.0593
  372OAPE   C1B 4263   5.629   2.189  10.479 -0.0356  0.0802 -0.0478
  372OAPE   D2B 4264   5.773   2.152  10.768 -0.1967  0.1962 -0.1564
  372OAPE   C3B 4265   5.781   2.306  11.144 -0.1050  0.1638  0.0305
  372OAPE   C4B 4266   5.797   2.290  11.540  0.0569 -0.2280 -0.0123
  373OAPE   NH3 4267   4.699   2.110   9.278  0.1328  0.2077 -0.0415
  373OAPE   PO4 4268   4.583   1.840   9.609 -0.1225 -0.0275 -0.0884
  373OAPE   GL1 4269   4.872   2.132   9.861  0.0065  0.2749  0.3045
  373OAPE   GL2 4270   4.949   2.511   9.873  0.2624 -0.0153 -0.0218
  373OAPE   D1A 4271   5.073   2.168  10.306 -0.2144  0.0019 -0.1349
  373OAPE   D2A 4272   5.173   1.886  10.628  0.1279  0.1969  0.1795
  373OAPE   D3A 4273   4.932   1.670  10.335 -0.0992 -0.0023 -0.0179
  373OAPE   D4A 4274   4.623   1.952  10.656  0.0211 -0.3348 -0.2144
  373OAPE   C5A 4275   4.677   2.491  10.683  0.1457  0.0368 -0.3620
  373OAPE   C1B 4276   4.661   2.348  10.221  0.0326 -0.1713 -0.1029
  373OAPE   D2B 4277   4.232   2.207  10.430  0.0226 -0.2633  0.0628
  373OAPE   C3B 4278   4.166   2.474  10.817  0.1107 -0.0379  0.0860
  373OAPE   C4B 4279   4.421   2.630  11.133  0.2608 -0.0590  0.0590
  374OAPE   NH3 4280   4.557   6.799  10.318 -0.0095  0.0109  0.0682
  374OAPE   PO4 4281   4.261   6.563  10.271  0.0186  0.3696 -0.3928
  374OAPE   GL1 4282   4.465   6.365  10.596 -0.1737 -0.1676  0.0291
  374OAPE   GL2 4283   4.664   6.491  10.734 -0.1557  0.0298  0.4248
  374OAPE   D1A 4284   4.431   6.104  11.013  0.0754 -0.1443  0.2927
  374OAPE   D2A 4285   4.361   5.909  10.655  0.1528 -0.0836  0.0794
  374OAPE   D3A 4286   4.279   5.465  10.646  0.1946 -0.2553  0.2267
  374OAPE   D4A 4287   4.492   5.585  10.989  0.0269 -0.2801 -0.4681
  374OAPE   C5A 4288   4.112   5.669  11.165 -0.0040 -0.0038  0.0069
  374OAPE   C1B 4289   4.831   6.347  11.040 -0.0056 -0.2028 -0.0260
  374OAPE   D2B 4290   4.794   6.383  11.340 -0.2469 -0.0341  0.0852
  374OAPE   C3B 4291   4.491   6.074  11.575  0.4382  0.0134 -0.2883
  374OAPE   C4B 4292   4.072   5.816  11.728 -0.2165  0.0545 -0.1271
  375CHOL   ROH 4293   2.143   1.688  13.614 -0.0328 -0.1830  0.0468
  375CHOL    R1 4294   2.108   1.837  13.376  0.0546 -0.1262  0.0692
  375CHOL    R2 4295   2.315   1.891  13.202  0.1238 -0.0663  0.1689
  375CHOL    R3 4296   2.148   1.780  13.019  0.2077 -0.0341  0.0709
  375CHOL    R4 4297   2.342   1.931  12.860  0.2576  0.0206  0.1884
  375CHOL    R5 4298   2.125   1.947  12.849  0.2618  0.0049  0.1034
  375CHOL    C1 4299   2.201   1.849  12.488  0.4144  0.1014  0.1077
  375CHOL    C2 4300   2.158   2.063  12.096 -0.0291  0.3010  0.0049
  376CHOL   ROH 4301   6.688   6.446  13.428  0.0013 -0.1627  0.0312
  376CHOL    R1 4302   6.767   6.295  13.202  0.0441 -0.1272  0.0220
  376CHOL    R2 4303   6.673   6.347  12.947 -0.0739 -0.2215  0.0443
  376CHOL    R3 4304   6.937   6.360  12.887 -0.1001 -0.0306 -0.0365
  376CHOL    R4 4305   6.808   6.275  12.638 -0.1083 -0.1693  0.0169
  376CHOL    R5 4306   6.974   6.175  12.739 -0.0024 -0.0273 -0.0159
  376CHOL    C1 4307   7.136   6.244  12.401 -0.1529  0.0404 -0.0749
  376CHOL    C2 4308   7.347   6.421  12.207  0.1909 -0.1021  0.1689
  377CHOL   ROH 4309   5.818   2.780  10.463  0.0117 -0.1089 -0.1709
  377CHOL    R1 4310   5.734   2.692  10.719  0.1772  0.0343 -0.0653
  377CHOL    R2 4311   5.763   2.846  10.947  0.0014  0.3136 -0.2277
  377CHOL    R3 4312   5.496   2.802  10.971  0.0619 -0.0362 -0.1409
  377CHOL    R4 4313   5.575   2.925  11.225 -0.0317  0.1886 -0.2136
  377CHOL    R5 4314   5.467   2.738  11.200  0.2109  0.0264 -0.1011
  377CHOL    C1 4315   5.214   2.931  11.410  0.0058 -0.2125 -0.1239
  377CHOL    C2 4316   5.138   3.169  11.630  0.1777  0.3012 -0.3924
  378CHOL   ROH 4317   0.352   7.946  13.058  0.3526 -0.1603  0.0434
  378CHOL    R1 4318   0.433   7.767  12.855  0.3681 -0.0312 -0.0666
  378CHOL    R2 4319   0.255   7.607  12.718  0.4201 -0.2356  0.0951
  378CHOL    R3 4320   0.368   7.722  12.499  0.0530 -0.0566 -0.0074
  378CHOL    R4 4321   0.255   7.469  12.401  0.5321 -0.3331  0.1369
  378CHOL    R5 4322   0.461   7.537  12.377  0.3785  0.1002 -0.0024
  378CHOL    C1 4323   0.361   7.496  12.011  0.2527 -0.2219  0.0650
  378CHOL    C2 4324   0.342   7.240  11.719 -0.2398 -0.2250  0.2260
  379CHOL   ROH 4325   4.033   0.174  13.940  0.2686 -0.2081  0.2280
  379CHOL    R1 4326   4.204   0.091  13.730  0.2391 -0.0622  0.1458
  379CHOL    R2 4327   4.130  -0.102  13.546  0.2794 -0.0551  0.1283
  379CHOL    R3 4328   4.195   0.091  13.366  0.1101  0.0224  0.1470
  379CHOL    R4 4329   4.192  -0.157  13.211  0.3446  0.0229  0.1266
  379CHOL    R5 4330   4.355  -0.013  13.222  0.2160  0.1761  0.1460
  379CHOL    C1 4331   4.290  -0.007  12.846  0.2235  0.1409  0.1431
  379CHOL    C2 4332   4.153  -0.214  12.463 -0.0309 -0.2233 -0.0676
  380CHOL   ROH 4333   2.260   6.342  13.382 -0.1251  0.1037  0.0437
  380CHOL    R1 4334   2.414   6.320  13.145 -0.1208  0.3309  0.0245
  380CHOL    R2 4335   2.415   6.092  12.990  0.2772  0.2895  0.0884
  380CHOL    R3 4336   2.349   6.265  12.791 -0.0817  0.1177  0.0470
  380CHOL    R4 4337   2.429   6.020  12.652 -0.0078  0.0950  0.1137
  380CHOL    R5 4338   2.508   6.220  12.617 -0.2144  0.1515 -0.0906
  380CHOL    C1 4339   2.375   6.141  12.269 -0.5107 -0.1794  0.0896
  380CHOL    C2 4340   2.360   5.879  11.961  0.0108  0.1675 -0.2835
  381CHOL   ROH 4341   0.775   2.779  12.581 -0.1242  0.1145 -0.0661
  381CHOL    R1 4342   0.881   2.662  12.346 -0.1375  0.3376 -0.1887
  381CHOL    R2 4343   0.909   2.389  12.315  0.5369  0.3735 -0.1581
  381CHOL    R3 4344   0.764   2.432  12.089  0.0871 -0.0342  0.0368
  381CHOL    R4 4345   0.963   2.229  12.014  0.5032  0.4655 -0.2114
  381CHOL    R5 4346   0.926   2.419  11.912 -0.1357  0.3563 -0.1995
  381CHOL    C1 4347   0.858   2.176  11.626  0.0614  0.1363 -0.0592
  381CHOL    C2 4348   0.603   1.821  11.530  0.2161  0.0053 -0.0608
  382CHOL   ROH 4349   1.637   4.833  13.421  0.1100 -0.2362 -0.0094
  382CHOL    R1 4350   1.566   4.672  13.199 -0.1945 -0.1453  0.0184
  382CHOL    R2 4351   1.394   4.759  13.001 -0.0311  0.1487  0.0010
  382CHOL    R3 4352   1.600   4.690  12.837 -0.1526 -0.2735  0.0154
  382CHOL    R4 4353   1.373   4.734  12.657 -0.0177  0.3904 -0.0198
  382CHOL    R5 4354   1.498   4.555  12.668 -0.4533  0.0638 -0.0839
  382CHOL    C1 4355   1.553   4.653  12.303 -0.1240  0.1347 -0.0182
  382CHOL    C2 4356   1.627   4.728  11.988  0.1319  0.2766 -0.1220
  383CHOL   ROH 4357   0.494   1.518  13.651  0.1338 -0.0526  0.1400
  383CHOL    R1 4358   0.428   1.588  13.385  0.1660 -0.0120  0.1431
  383CHOL    R2 4359   0.586   1.521  13.169  0.0607 -0.2069  0.1268
  383CHOL    R3 4360   0.356   1.412  13.075 -0.0730  0.0272  0.1736
  383CHOL    R4 4361   0.550   1.368  12.862 -0.1549 -0.1784  0.1359
  383CHOL    R5 4362   0.356   1.463  12.842 -0.0642  0.0234  0.1713
  383CHOL    C1 4363   0.313   1.176  12.595 -0.4059  0.0579  0.1851
  383CHOL    C2 4364   0.355   0.838  12.321  0.1895  0.0870  0.2264
  384CHOL   ROH 4365   5.968   5.732  10.735  0.0736 -0.1905 -0.1445
  384CHOL    R1 4366   6.157   5.796  10.936  0.0274 -0.0687 -0.1396
  384CHOL    R2 4367   6.086   5.833  11.201 -0.0207  0.0052 -0.1635
  384CHOL    R3 4368   6.277   5.644  11.245  0.0249  0.0721 -0.0685
  384CHOL    R4 4369   6.234   5.769  11.506 -0.2376 -0.0241 -0.0625
  384CHOL    R5 4370   6.425   5.745  11.404 -0.1434  0.0876  0.0818
  384CHOL    C1 4371   6.499   5.555  11.726 -0.3210  0.0218  0.0856
  384CHOL    C2 4372   6.510   5.512  12.055 -0.5288 -0.0442  0.0975
  385CHOL   ROH 4373   3.994   1.117  13.692 -0.0649 -0.1412 -0.1032
  385CHOL    R1 4374   4.006   1.171  13.414  0.2752 -0.0351 -0.0724
  385CHOL    R2 4375   4.227   1.111  13.260  0.2458 -0.5385  0.0661
  385CHOL    R3 4376   4.046   0.977  13.108 -0.0050 -0.0055 -0.1317
  385CHOL    R4 4377   4.265   1.043  12.924  0.2873 -0.4172  0.0455
  385CHOL    R5 4378   4.053   1.089  12.896  0.3995  0.1236 -0.0615
  385CHOL    C1 4379   4.117   0.877  12.585  0.0760  0.1537 -0.1521
  385CHOL    C2 4380   4.206   0.677  12.217  0.0728  0.1871 -0.1677
  386CHOL   ROH 4381   4.646   2.042  13.656  0.1171  0.1549 -0.0171
  386CHOL    R1 4382   4.524   2.102  13.407  0.1246  0.1164 -0.0295
  386CHOL    R2 4383   4.452   2.359  13.336  0.0736  0.0945 -0.0455
  386CHOL    R3 4384   4.603   2.306  13.117  0.1020  0.1213 -0.0333
  386CHOL    R4 4385   4.477   2.564  13.059  0.2918  0.2479  0.0840
  386CHOL    R5 4386   4.473   2.386  12.933  0.2061  0.3224 -0.0253
  386CHOL    C1 4387   4.634   2.634  12.691  0.4456  0.3624  0.1707
  386CHOL    C2 4388   4.642   2.604  12.188 -0.1842 -0.0202  0.0055
  387CHOL   ROH 4389   5.739   6.080  11.821  0.3064  0.0889  0.1385
  387CHOL    R1 4390   5.661   6.182  12.074  0.2036  0.1258  0.0924
  387CHOL    R2 4391   5.538   6.427  12.104  0.0375  0.0575 -0.0107
  387CHOL    R3 4392   5.349   6.281  12.234  0.1143 -0.0222  0.0119
  387CHOL    R4 4393   5.271   6.559  12.280  0.0266 -0.0563  0.0593
  387CHOL    R5 4394   5.302   6.406  12.432  0.1104 -0.0620  0.0356
  387CHOL    C1 4395   4.939   6.498  12.504  0.0924 -0.1974  0.1213
  387CHOL    C2 4396   5.002   6.659  12.805 -0.0688 -0.0321  0.0130
  388CHOL   ROH 4397   6.858   4.102  11.660 -0.0861  0.2212  0.0664
  388CHOL    R1 4398   6.640   3.982  11.526  0.0633 -0.0813  0.0867
  388CHOL    R2 4399   6.513   3.756  11.621  0.1018 -0.0041  0.3331
  388CHOL    R3 4400   6.291   3.911  11.598  0.0446 -0.1340 -0.0541
  388CHOL    R4 4401   6.192   3.654  11.698  0.1117  0.0063  0.3863
  388CHOL    R5 4402   6.121   3.761  11.522  0.1403 -0.3503  0.1514
  388CHOL    C1 4403   5.796   3.740  11.721  0.0638 -0.1096  0.0540
  388CHOL    C2 4404   5.555   3.778  12.039  0.0820  0.2120  0.0113
  389CHOL   ROH 4405   6.736   2.808  10.512 -0.0390  0.0423 -0.1767
  389CHOL    R1 4406   6.617   2.706  10.748  0.0555 -0.0921 -0.1859
  389CHOL    R2 4407   6.755   2.549  10.929  0.2539  0.1508 -0.1218
  389CHOL    R3 4408   6.672   2.738  11.106 -0.0765  0.0659 -0.1780
  389CHOL    R4 4409   6.749   2.510  11.272  0.3795  0.2616 -0.1059
  389CHOL    R5 4410   6.559   2.614  11.277  0.1768 -0.0910 -0.1172
  389CHOL    C1 4411   6.669   2.664  11.638  0.1424  0.2464 -0.1494
  389CHOL    C2 4412   6.763   2.784  11.839 -0.1016 -0.1614 -0.1243
  390CHOL   ROH 4413   4.449   0.323  10.862 -0.1771  0.1292  0.1006
  390CHOL    R1 4414   4.267   0.270  11.072 -0.1506 -0.1027  0.0671
  390CHOL    R2 4415   4.208   0.014  11.158  0.2930 -0.1725  0.1717
  390CHOL    R3 4416   4.279   0.114  11.400  0.0338  0.0799  0.1500
  390CHOL    R4 4417   4.110  -0.117  11.462  0.4499 -0.2280  0.2004
  390CHOL    R5 4418   4.084   0.086  11.536  0.0373 -0.2336  0.1013
  390CHOL    C1 4419   4.119  -0.100  11.867  0.2979 -0.0234  0.1965
  390CHOL    C2 4420   3.872  -0.400  12.015 -0.0839  0.1847 -0.1013
  391CHOL   ROH 4421   5.838   5.814  13.604  0.0489 -0.0265  0.2418
  391CHOL    R1 4422   6.035   5.743  13.413 -0.0582 -0.1422  0.1710
  391CHOL    R2 4423   6.124   5.484  13.380 -0.0473 -0.1626  0.3024
  391CHOL    R3 4424   6.054   5.527  13.121 -0.2163 -0.3526  0.3158
  391CHOL    R4 4425   6.268   5.327  13.107  0.0870 -0.0216  0.2918
  391CHOL    R5 4426   6.261   5.517  13.000 -0.2501 -0.0674  0.2362
  391CHOL    C1 4427   6.285   5.276  12.706  0.0066 -0.1179  0.2984
  391CHOL    C2 4428   6.133   5.366  12.411 -0.4991 -0.0448 -0.1512
  392CHOL   ROH 4429   3.221   7.237  13.504  0.0969  0.0564 -0.1950
  392CHOL    R1 4430   3.159   7.234  13.228  0.1452  0.0814 -0.2057
  392CHOL    R2 4431   3.342   7.158  13.035  0.0893 -0.1795 -0.1569
  392CHOL    R3 4432   3.145   6.986  12.962 -0.1109  0.0472 -0.1632
  392CHOL    R4 4433   3.352   6.954  12.757 -0.0709 -0.2932 -0.0812
  392CHOL    R5 4434   3.141   6.999  12.723 -0.0070 -0.0304 -0.1712
  392CHOL    C1 4435   3.172   6.674  12.525 -0.3522 -0.1465 -0.0430
  392CHOL    C2 4436   3.479   6.623  12.417 -0.0949  0.1414 -0.0762
  393CHOL   ROH 4437   2.160   4.316  10.371  0.1308  0.1054 -0.0740
  393CHOL    R1 4438   2.382   4.270  10.539  0.0842  0.0646 -0.0236
  393CHOL    R2 4439   2.458   4.447  10.738  0.0520  0.0343  0.0150
  393CHOL    R3 4440   2.439   4.227  10.896 -0.0082  0.0185 -0.0137
  393CHOL    R4 4441   2.550   4.435  11.070  0.1503 -0.0612 -0.0150
  393CHOL    R5 4442   2.634   4.237  11.035  0.0414 -0.0989 -0.0725
  393CHOL    C1 4443   2.586   4.221  11.413  0.1510 -0.1316 -0.0596
  393CHOL    C2 4444   2.408   4.522  11.651 -0.2929 -0.0745  0.4347
  394CHOL   ROH 4445   7.205   3.013  10.568 -0.0208  0.2697  0.0845
  394CHOL    R1 4446   7.077   2.955  10.814  0.0235  0.2450  0.1009
  394CHOL    R2 4447   7.148   2.740  10.971  0.0065  0.1934  0.0311
  394CHOL    R3 4448   7.175   2.930  11.164  0.0982  0.1391  0.0741
  394CHOL    R4 4449   7.167   2.675  11.310 -0.2409  0.1142  0.0323
  394CHOL    R5 4450   7.040   2.849  11.345 -0.0857  0.2433 -0.0097
  394CHOL    C1 4451   7.203   2.816  11.689 -0.2988  0.0170  0.0736
  394CHOL    C2 4452   7.231   2.578  12.038 -0.0655  0.4896 -0.0359
  395CHOL   ROH 4453   4.354   5.192  13.480  0.0234 -0.1046 -0.0244
  395CHOL    R1 4454   4.385   5.175  13.199  0.1952 -0.0850 -0.0075
  395CHOL    R2 4455   4.219   5.308  13.022  0.0954 -0.3323 -0.1051
  395CHOL    R3 4456   4.454   5.406  12.926  0.0125 -0.0067  0.0115
  395CHOL    R4 4457   4.303   5.327  12.687  0.2332 -0.2059 -0.0649
  395CHOL    R5 4458   4.505   5.265  12.740  0.2966  0.0680  0.0288
  395CHOL    C1 4459   4.571   5.429  12.402  0.2356  0.1734  0.0680
  395CHOL    C2 4460   4.476   5.402  12.063  0.0645 -0.2613 -0.3712
  396CHOL   ROH 4461   4.357   3.972  12.711 -0.0891 -0.2436 -0.0647
  396CHOL    R1 4462   4.424   4.107  12.471 -0.0973 -0.2063 -0.0462
  396CHOL    R2 4463   4.596   4.323  12.466 -0.2759 -0.0585  0.0130
  396CHOL    R3 4464   4.727   4.173  12.281 -0.0664  0.0342  0.0838
  396CHOL    R4 4465   4.870   4.429  12.284 -0.2496  0.1330  0.1610
  396CHOL    R5 4466   4.787   4.329  12.109 -0.0821  0.0737  0.1163
  396CHOL    C1 4467   5.153   4.349  12.005 -0.0376  0.3315  0.3137
  396CHOL    C2 4468   5.437   4.199  11.750 -0.0067 -0.3673 -0.6521
  397CHOL   ROH 4469   7.243   3.520  10.639 -0.2597 -0.4522  0.0818
  397CHOL    R1 4470   7.442   3.482  10.837 -0.1589 -0.2942  0.0141
  397CHOL    R2 4471   7.412   3.573  11.096 -0.0612 -0.1547 -0.0190
  397CHOL    R3 4472   7.465   3.313  11.159  0.0255 -0.1089  0.0987
  397CHOL    R4 4473   7.440   3.449  11.418 -0.1828 -0.0384  0.0368
  397CHOL    R5 4474   7.608   3.326  11.351 -0.0899  0.0186  0.1739
  397CHOL    C1 4475   7.506   3.133  11.664 -0.1722  0.0724  0.1796
  397CHOL    C2 4476   7.532   2.957  12.071  0.0068  0.0115  0.1011
  398CHOL   ROH 4477   5.451   1.731  11.794 -0.0544 -0.2623 -0.0641
  398CHOL    R1 4478   5.250   1.910  11.708  0.0979 -0.0704 -0.0283
  398CHOL    R2 4479   5.008   1.824  11.607  0.0550  0.1572 -0.1219
  398CHOL    R3 4480   4.906   1.985  11.801  0.1313  0.1467 -0.0722
  398CHOL    R4 4481   4.733   2.030  11.567 -0.1395 -0.0566  0.0795
  398CHOL    R5 4482   4.837   2.182  11.684 -0.1311  0.0601 -0.0749
  398CHOL    C1 4483   4.477   2.301  11.726 -0.1811 -0.1910  0.2435
  398CHOL    C2 4484   4.333   2.689  11.744 -0.0525 -0.1912 -0.3765
  399CHOL   ROH 4485   0.697   0.959  10.771 -0.0026 -0.1230  0.1363
  399CHOL    R1 4486   0.606   0.824  11.002 -0.2335  0.0672  0.1590
  399CHOL    R2 4487   0.779   0.714  11.188 -0.4145 -0.3263  0.0938
  399CHOL    R3 4488   0.637   0.866  11.362 -0.0240 -0.0138  0.1540
  399CHOL    R4 4489   0.778   0.672  11.531 -0.4665 -0.4370  0.0816
  399CHOL    R5 4490   0.564   0.712  11.530 -0.3889  0.0991  0.1159
  399CHOL    C1 4491   0.645   0.792  11.895 -0.1301 -0.2082  0.1312
  399CHOL    C2 4492   0.888   0.698  12.115  0.1117  0.0037  0.0529
  400CHOL   ROH 4493   3.595   3.088  11.348  0.0374  0.0482  0.0604
  400CHOL    R1 4494   3.325   3.113  11.430 -0.0115  0.1294 -0.1222
  400CHOL    R2 4495   3.251   3.142  11.695 -0.1943 -0.0967 -0.1474
  400CHOL    R3 4496   3.122   3.362  11.601  0.0101  0.0808 -0.0244
  400CHOL    R4 4497   3.037   3.338  11.881 -0.1509 -0.1081 -0.0843
  400CHOL    R5 4498   2.907   3.353  11.707 -0.0528  0.1383 -0.1430
  400CHOL    C1 4499   2.791   3.659  11.902  0.0663  0.0520  0.0680
  400CHOL    C2 4500   2.409   3.827  11.930 -0.1062 -0.1432 -0.0874
  401CHOL   ROH 4501   0.982   3.899  10.767  0.0617 -0.1006  0.0491
  401CHOL    R1 4502   1.202   3.800  10.916  0.1451  0.0444  0.0258
  401CHOL    R2 4503   1.435   3.944  10.950  0.0247  0.2377  0.0737
  401CHOL    R3 4504   1.385   3.899  11.214  0.0520  0.1187  0.0583
  401CHOL    R4 4505   1.673   3.949  11.201  0.0338  0.2138  0.0644
  401CHOL    R5 4506   1.575   3.776  11.291  0.0931  0.1490  0.0014
  401CHOL    C1 4507   1.764   3.909  11.594  0.0647  0.0882  0.0446
  401CHOL    C2 4508   2.054   3.810  11.507  0.0457 -0.0157  0.2025
  402CHOL   ROH 4509   3.194   5.611  13.322  0.0668 -0.1415  0.1853
  402CHOL    R1 4510   3.205   5.482  13.070 -0.0471 -0.0045  0.1085
  402CHOL    R2 4511   3.199   5.621  12.831  0.0969  0.1447  0.1882
  402CHOL    R3 4512   3.427   5.482  12.782 -0.0327 -0.0481  0.1204
  402CHOL    R4 4513   3.352   5.596  12.522  0.1197  0.2177  0.1933
  402CHOL    R5 4514   3.393   5.386  12.565 -0.0957  0.1444  0.0449
  402CHOL    C1 4515   3.655   5.451  12.296  0.0114  0.0792  0.1327
  402CHOL    C2 4516   3.915   5.455  12.070 -0.2384 -0.2180 -0.2052
  403CHOL   ROH 4517  -0.197   4.866  10.800 -0.0330  0.0589  0.0734
  403CHOL    R1 4518  -0.042   4.771  11.018  0.0266  0.0859  0.0430
  403CHOL    R2 4519   0.206   4.875  11.081  0.0450  0.0932 -0.0386
  403CHOL    R3 4520   0.093   4.909  11.326  0.1117  0.1247 -0.0120
  403CHOL    R4 4521   0.376   4.855  11.381  0.0809 -0.0902 -0.0697
  403CHOL    R5 4522   0.204   4.750  11.466  0.0200  0.0161 -0.0627
  403CHOL    C1 4523   0.369   4.876  11.786  0.1645 -0.1675 -0.0628
  403CHOL    C2 4524   0.544   4.795  12.133 -0.1968  0.1093  0.4077
  404CHOL   ROH 4525   0.166   6.312  11.127  0.1441 -0.2709 -0.0212
  404CHOL    R1 4526   0.209   6.393  11.395  0.0698 -0.3868  0.0260
  404CHOL    R2 4527   0.362   6.246  11.572  0.3650 -0.2575 -0.1195
  404CHOL    R3 4528   0.496   6.481  11.602 -0.0238 -0.0431  0.0177
  404CHOL    R4 4529   0.575   6.320  11.834  0.4341 -0.1599 -0.2017
  404CHOL    R5 4530   0.493   6.521  11.838  0.0753 -0.2978  0.0688
  404CHOL    C1 4531   0.825   6.583  12.014  0.1094  0.0981 -0.1207
  404CHOL    C2 4532   1.013   6.526  12.414  0.1079 -0.2448  0.3580
  405CHOL   ROH 4533   5.493   7.602  10.476 -0.4456  0.0263  0.1572
  405CHOL    R1 4534   5.412   7.634  10.745 -0.1782 -0.2040  0.2718
  405CHOL    R2 4535   5.542   7.511  10.955  0.2815 -0.0780  0.0804
  405CHOL    R3 4536   5.559   7.765  11.051 -0.0131 -0.0786  0.1399
  405CHOL    R4 4537   5.611   7.594  11.284  0.1356 -0.0668  0.1080
  405CHOL    R5 4538   5.462   7.752  11.270 -0.0347 -0.2288  0.1191
  405CHOL    C1 4539   5.667   7.880  11.565 -0.2259 -0.0608  0.1800
  405CHOL    C2 4540   5.305   7.842  11.785 -0.1468 -0.0798 -0.0408
  406CHOL   ROH 4541   4.752   5.390  13.583  0.0068  0.1687  0.0440
  406CHOL    R1 4542   4.785   5.513  13.330 -0.1173  0.0382 -0.0376
  406CHOL    R2 4543   5.033   5.551  13.214 -0.1443  0.2740 -0.0298
  406CHOL    R3 4544   4.920   5.419  13.005  0.0467 -0.0192  0.0471
  406CHOL    R4 4545   5.117   5.597  12.882 -0.3734  0.3693 -0.0761
  406CHOL    R5 4546   4.905   5.583  12.831 -0.3691 -0.0883  0.0096
  406CHOL    C1 4547   5.059   5.500  12.493 -0.3274  0.1495 -0.0308
  406CHOL    C2 4548   5.107   5.824  12.256 -0.2367 -0.0004  0.0974
  407CHOL   ROH 4549  -0.040   7.080  13.533  0.0143 -0.1365 -0.0533
  407CHOL    R1 4550   0.067   6.950  13.305 -0.2034 -0.1607 -0.1441
  407CHOL    R2 4551  -0.087   6.887  13.083 -0.3110  0.2813 -0.2070
  407CHOL    R3 4552   0.104   7.026  12.951 -0.0460  0.0430 -0.0849
  407CHOL    R4 4553  -0.043   6.887  12.741 -0.2906  0.4700 -0.2053
  407CHOL    R5 4554   0.172   6.882  12.773 -0.2960  0.0564 -0.1927
  407CHOL    C1 4555   0.162   7.017  12.417 -0.0301  0.3564 -0.0897
  407CHOL    C2 4556   0.049   7.012  12.034  0.2897 -0.0704  0.3477
  408CHOL   ROH 4557   5.056   7.312  10.656  0.1936 -0.0054 -0.0489
  408CHOL    R1 4558   5.149   7.310  10.923  0.0943 -0.1585 -0.0140
  408CHOL    R2 4559   5.100   7.517  11.100  0.3802 -0.0649 -0.0387
  408CHOL    R3 4560   5.000   7.317  11.255 -0.0198  0.1025 -0.0687
  408CHOL    R4 4561   5.080   7.527  11.445  0.3045 -0.0384 -0.0437
  408CHOL    R5 4562   5.141   7.317  11.449 -0.0677 -0.1531 -0.0304
  408CHOL    C1 4563   4.975   7.346  11.792 -0.1152  0.1342 -0.0747
  408CHOL    C2 4564   5.032   7.494  12.055  0.1044 -0.0557  0.0965
  409CHOL   ROH 4565   2.069   5.747  11.264  0.2027  0.1296 -0.0367
  409CHOL    R1 4566   2.104   5.853  11.524  0.0127  0.0256  0.0335
  409CHOL    R2 4567   2.155   6.120  11.570  0.0251 -0.0017  0.1744
  409CHOL    R3 4568   1.939   6.100  11.734 -0.1116 -0.0234 -0.0049
  409CHOL    R4 4569   2.049   6.367  11.788 -0.0524 -0.0910  0.2386
  409CHOL    R5 4570   2.006   6.211  11.935 -0.2242 -0.1664  0.1160
  409CHOL    C1 4571   1.784   6.491  12.069 -0.2259 -0.1634  0.1078
  409CHOL    C2 4572   1.324   6.502  12.023 -0.1079 -0.0010 -0.0738
  410CHOL   ROH 4573   3.806   0.509  13.761  0.0995  0.0442  0.0605
  410CHOL    R1 4574   3.844   0.326  13.548  0.1026 -0.0290  0.1234
  410CHOL    R2 4575   3.653   0.284  13.354  0.0263 -0.2352  0.2384
  410CHOL    R3 4576   3.858   0.342  13.185 -0.0951 -0.1823  0.1074
  410CHOL    R4 4577   3.669   0.188  13.022 -0.1969 -0.1552  0.2030
  410CHOL    R5 4578   3.882   0.146  13.050 -0.1750 -0.1475  0.0442
  410CHOL    C1 4579   3.871   0.187  12.671 -0.4408 -0.0589  0.0596
  410CHOL    C2 4580   3.950   0.190  12.311 -0.0868 -0.1394 -0.2629
  411CHOL   ROH 4581   0.594   0.506  13.588 -0.1649 -0.0413 -0.0958
  411CHOL    R1 4582   0.586   0.481  13.307 -0.0975 -0.0158 -0.1003
  411CHOL    R2 4583   0.781   0.587  13.142 -0.0042 -0.0874 -0.0386
  411CHOL    R3 4584   0.795   0.332  13.049 -0.0896 -0.0871 -0.0528
  411CHOL    R4 4585   0.816   0.500  12.809  0.0470 -0.0796 -0.0351
  411CHOL    R5 4586   0.675   0.338  12.842 -0.0318 -0.0205 -0.0844
  411CHOL    C1 4587   0.850   0.211  12.528 -0.0032 -0.0748 -0.0464
  411CHOL    C2 4588   1.013   0.243  12.180  0.1827  0.1126 -0.0093
  412CHOL   ROH 4589   1.075   5.998  13.507 -0.2068 -0.1899  0.0435
  412CHOL    R1 4590   1.076   6.142  13.263 -0.2747 -0.2655 -0.0019
  412CHOL    R2 4591   1.278   6.117  13.077 -0.2149 -0.1595  0.0491
  412CHOL    R3 4592   1.072   6.061  12.909 -0.1352 -0.3817  0.0214
  412CHOL    R4 4593   1.307   6.081  12.734 -0.1733  0.1968  0.0122
  412CHOL    R5 4594   1.119   6.190  12.712 -0.3779 -0.1151  0.1290
  412CHOL    C1 4595   1.130   6.009  12.377 -0.0743  0.1956 -0.0355
  412CHOL    C2 4596   0.984   6.082  11.983 -0.0923 -0.2675 -0.2093
  413CHOL   ROH 4597   4.214   4.406  11.483  0.0532 -0.0291 -0.2122
  413CHOL    R1 4598   4.065   4.632  11.566  0.0800  0.0016 -0.2470
  413CHOL    R2 4599   3.796   4.619  11.628  0.1059  0.0181 -0.1294
  413CHOL    R3 4600   3.878   4.730  11.862  0.1991  0.1215 -0.2101
  413CHOL    R4 4601   3.600   4.816  11.832  0.0713 -0.1822  0.0347
  413CHOL    R5 4602   3.772   4.945  11.866 -0.0335  0.0095 -0.1313
  413CHOL    C1 4603   3.562   5.036  12.171  0.1387 -0.2019  0.0544
  413CHOL    C2 4604   3.402   5.250  11.888 -0.0746 -0.1173  0.0385
  414CHOL   ROH 4605   1.198   4.885  10.631 -0.3461 -0.1228  0.0243
  414CHOL    R1 4606   1.089   4.868  10.892 -0.2562 -0.0843  0.0651
  414CHOL    R2 4607   1.125   4.647  11.054 -0.1726 -0.0463  0.0984
  414CHOL    R3 4608   1.217   4.833  11.231 -0.1376  0.0016  0.0300
  414CHOL    R4 4609   1.134   4.606  11.397  0.0865 -0.0377  0.0950
  414CHOL    R5 4610   1.070   4.813  11.419  0.0012 -0.0666  0.1342
  414CHOL    C1 4611   1.224   4.756  11.763  0.2703  0.0124  0.0288
  414CHOL    C2 4612   1.111   4.727  12.098  0.0417  0.2114  0.1847
  415CHOL   ROH 4613   1.554   4.986  10.375 -0.0732 -0.0643  0.0764
  415CHOL    R1 4614   1.669   4.983  10.634 -0.0234 -0.1126  0.0543
  415CHOL    R2 4615   1.574   5.140  10.841  0.0790 -0.0761  0.0760
  415CHOL    R3 4616   1.559   4.902  10.971  0.0096 -0.0720  0.0747
  415CHOL    R4 4617   1.591   5.101  11.184  0.1577 -0.0897  0.0704
  415CHOL    R5 4618   1.713   4.924  11.153  0.0703 -0.1440  0.0320
  415CHOL    C1 4619   1.586   4.855  11.506  0.1383 -0.0938  0.0658
  415CHOL    C2 4620   1.574   5.188  11.695 -0.0121  0.3558 -0.0766
  416CHOL   ROH 4621   3.219   4.916  10.831 -0.2617 -0.0596  0.0847
  416CHOL    R1 4622   3.296   5.000  11.090 -0.1153 -0.1907  0.0850
  416CHOL    R2 4623   3.522   4.903  11.216  0.0713 -0.1066 -0.1734
  416CHOL    R3 4624   3.583   5.167  11.239 -0.1236 -0.0708 -0.0309
  416CHOL    R4 4625   3.776   5.030  11.413  0.1248 -0.0477 -0.2794
  416CHOL    R5 4626   3.643   5.194  11.469  0.0338 -0.1924 -0.0557
  416CHOL    C1 4627   3.982   5.351  11.549 -0.0270  0.0202 -0.2073
  416CHOL    C2 4628   4.218   5.080  11.702  0.2827 -0.2397  0.2910
  417CHOL   ROH 4629   0.982   1.512  13.545  0.2801  0.0914  0.1812
  417CHOL    R1 4630   1.078   1.665  13.327  0.2531 -0.1086  0.0271
  417CHOL    R2 4631   1.084   1.569  13.068 -0.1838 -0.1953  0.0454
  417CHOL    R3 4632   0.944   1.795  13.015  0.0777 -0.0033  0.1439
  417CHOL    R4 4633   1.060   1.716  12.757 -0.2171 -0.1730  0.0572
  417CHOL    R5 4634   1.078   1.911  12.853  0.1183 -0.1885  0.0402
  417CHOL    C1 4635   0.914   2.014  12.525  0.0091  0.0201  0.1566
  417CHOL    C2 4636   0.567   2.055  12.272 -0.2029 -0.1348 -0.2014
  418CHOL   ROH 4637   4.196   6.580  13.696  0.1931 -0.1887  0.1076
  418CHOL    R1 4638   4.215   6.702  13.441  0.1025 -0.2930  0.0512
  418CHOL    R2 4639   4.457   6.765  13.324  0.0512 -0.1725  0.0256
  418CHOL    R3 4640   4.359   6.619  13.118  0.1607 -0.3357  0.0855
  418CHOL    R4 4641   4.541   6.812  12.992 -0.1046 -0.1205 -0.0084
  418CHOL    R5 4642   4.332   6.778  12.940 -0.0908 -0.3889  0.0641
  418CHOL    C1 4643   4.497   6.702  12.605 -0.0925 -0.2434  0.0281
  418CHOL    C2 4644   4.740   6.959  12.460 -0.0415  0.2375  0.3880
  419CHOL   ROH 4645   1.100   1.154  10.604  0.0060 -0.3266  0.0577
  419CHOL    R1 4646   1.167   1.057  10.861  0.0621 -0.1125  0.1268
  419CHOL    R2 4647   1.223   1.224  11.074 -0.0719  0.0699  0.0259
  419CHOL    R3 4648   1.028   1.081  11.197  0.0222  0.0057  0.1010
  419CHOL    R4 4649   1.171   1.214  11.415 -0.0146  0.1364  0.0367
  419CHOL    R5 4650   1.130   1.001  11.398  0.0918  0.1145  0.1060
  419CHOL    C1 4651   0.957   1.074  11.730  0.1071  0.1149  0.1135
  419CHOL    C2 4652   0.956   1.220  12.037 -0.0555 -0.1853  0.0020
  420CHOL   ROH 4653   6.064   0.431  13.811  0.0139 -0.0411 -0.0316
  420CHOL    R1 4654   6.102   0.436  13.530 -0.0250  0.1177 -0.0357
  420CHOL    R2 4655   5.978   0.257  13.360  0.2721 -0.0559 -0.0781
  420CHOL    R3 4656   5.894   0.483  13.236 -0.1501 -0.1595  0.0055
  420CHOL    R4 4657   5.899   0.280  13.025  0.3946 -0.0449 -0.1064
  420CHOL    R5 4658   5.997   0.474  13.020 -0.0139  0.1766  0.0514
  420CHOL    C1 4659   5.773   0.506  12.713  0.0696 -0.1358 -0.0443
  420CHOL    C2 4660   5.812   0.651  12.343  0.0234 -0.1538  0.0442
  421CHOL   ROH 4661   7.457   6.123  13.311 -0.0011 -0.0812  0.0467
  421CHOL    R1 4662   7.552   6.081  13.048 -0.0083 -0.1016  0.0479
  421CHOL    R2 4663   7.526   5.840  12.917 -0.1556 -0.0637  0.0094
  421CHOL    R3 4664   7.408   5.993  12.726 -0.0416  0.0424  0.0220
  421CHOL    R4 4665   7.520   5.765  12.580 -0.1321  0.0152 -0.0091
  421CHOL    R5 4666   7.554   5.976  12.537 -0.0141  0.0090  0.0449
  421CHOL    C1 4667   7.405   5.865  12.204 -0.0114  0.1608 -0.0081
  421CHOL    C2 4668   7.481   6.050  11.888  0.2383  0.1142 -0.1045
  422CHOL   ROH 4669   3.440   1.853  13.233 -0.0765 -0.2258 -0.0052
  422CHOL    R1 4670   3.360   1.713  13.001 -0.0523 -0.0950 -0.0944
  422CHOL    R2 4671   3.301   1.840  12.763  0.0606  0.0330 -0.0572
  422CHOL    R3 4672   3.486   1.668  12.662  0.0362  0.0192 -0.0768
  422CHOL    R4 4673   3.397   1.825  12.431 -0.0508 -0.0448 -0.0860
  422CHOL    R5 4674   3.401   1.608  12.447 -0.0327 -0.0398 -0.0324
  422CHOL    C1 4675   3.627   1.655  12.144 -0.1386 -0.1032 -0.1211
  422CHOL    C2 4676   3.590   1.437  11.810  0.0073  0.2587  0.1298
  423CHOL   ROH 4677   5.720   7.927  12.494 -0.1442 -0.0530  0.1112
  423CHOL    R1 4678   5.767   7.649  12.520 -0.1760 -0.0700 -0.0065
  423CHOL    R2 4679   5.690   7.505  12.742  0.0879 -0.1013  0.0716
  423CHOL    R3 4680   5.565   7.349  12.558 -0.1961 -0.0269  0.2073
  423CHOL    R4 4681   5.691   7.159  12.742  0.0574 -0.1006 -0.0501
  423CHOL    R5 4682   5.713   7.164  12.526 -0.2647 -0.0295 -0.0763
  423CHOL    C1 4683   5.574   6.812  12.570 -0.2270 -0.0303  0.0065
  423CHOL    C2 4684   5.690   6.374  12.674  0.1590  0.2615  0.1575
  424CHOL   ROH 4685   0.684   7.540  10.568 -0.0602 -0.0558  0.1462
  424CHOL    R1 4686   0.652   7.397  10.810  0.0146 -0.0149  0.1824
  424CHOL    R2 4687   0.866   7.332  10.973  0.0750 -0.0134  0.1210
  424CHOL    R3 4688   0.718   7.458  11.163  0.1545  0.0404  0.1443
  424CHOL    R4 4689   0.907   7.292  11.314  0.0840 -0.0382  0.1156
  424CHOL    R5 4690   0.690   7.294  11.336  0.0977  0.0567  0.1400
  424CHOL    C1 4691   0.793   7.388  11.691  0.1639 -0.0020  0.1343
  424CHOL    C2 4692   0.830   7.620  12.046  0.2422 -0.0767  0.2729
  425CHOL   ROH 4693   2.873   7.310  12.758 -0.1108 -0.0730 -0.0469
  425CHOL    R1 4694   2.793   7.281  12.488 -0.1986 -0.1502 -0.0148
  425CHOL    R2 4695   2.543   7.190  12.416 -0.2740 -0.0478  0.0902
  425CHOL    R3 4696   2.536   7.420  12.273 -0.1809 -0.1041 -0.0035
  425CHOL    R4 4697   2.345   7.244  12.137 -0.2342 -0.0801  0.0571
  425CHOL    R5 4698   2.512   7.349  12.046 -0.1942 -0.1810  0.0261
  425CHOL    C1 4699   2.224   7.492  11.841 -0.1236 -0.1517 -0.0501
  425CHOL    C2 4700   2.322   7.641  11.529  0.0437  0.0104 -0.4279
  426CHOL   ROH 4701   5.570   2.464  12.197  0.1081 -0.0062  0.4821
  426CHOL    R1 4702   5.649   2.207  12.109 -0.0719 -0.0243  0.3644
  426CHOL    R2 4703   5.914   2.131  12.091 -0.1092 -0.1140  0.0695
  426CHOL    R3 4704   5.832   1.924  12.248 -0.0145 -0.0996  0.1370
  426CHOL    R4 4705   6.074   1.825  12.115  0.0167 -0.0410  0.1603
  426CHOL    R5 4706   5.878   1.729  12.118  0.0600 -0.1210  0.1995
  426CHOL    C1 4707   6.090   1.453  12.276  0.1790  0.0149  0.2763
  426CHOL    C2 4708   6.095   1.129  12.560 -0.0768  0.0133  0.3835
  427CHOL   ROH 4709   3.818   4.688  13.323  0.3551  0.1785 -0.3748
  427CHOL    R1 4710   3.601   4.634  13.149  0.2365  0.1892 -0.2333
  427CHOL    R2 4711   3.634   4.594  12.878  0.0650  0.1100 -0.2469
  427CHOL    R3 4712   3.500   4.363  12.928  0.0365  0.1575 -0.1046
  427CHOL    R4 4713   3.451   4.416  12.644 -0.1179  0.0880 -0.0884
  427CHOL    R5 4714   3.300   4.380  12.797 -0.0358  0.1681  0.0094
  427CHOL    C1 4715   3.219   4.096  12.556 -0.2510  0.1197  0.1374
  427CHOL    C2 4716   3.115   4.129  12.187 -0.0536  0.0199  0.1333
  428CHOL   ROH 4717   1.799   7.176  13.180 -0.0392 -0.0942  0.0244
  428CHOL    R1 4718   1.734   6.920  13.077 -0.2265 -0.0507  0.0266
  428CHOL    R2 4719   1.499   6.870  12.942 -0.1488  0.1843 -0.2178
  428CHOL    R3 4720   1.667   6.776  12.750 -0.0410 -0.0571 -0.0080
  428CHOL    R4 4721   1.423   6.617  12.719 -0.1647  0.1741 -0.1982
  428CHOL    R5 4722   1.625   6.540  12.745 -0.2667 -0.0165  0.0407
  428CHOL    C1 4723   1.536   6.381  12.410 -0.0727 -0.0583  0.0102
  428CHOL    C2 4724   1.589   6.022  12.139 -0.0517 -0.0760 -0.0483
  429CHOL   ROH 4725   6.921   7.890  13.297 -0.0398  0.0112 -0.1444
  429CHOL    R1 4726   7.057   7.884  13.048 -0.1166  0.1241 -0.1885
  429CHOL    R2 4727   7.168   7.653  12.945 -0.0265  0.2035 -0.2580
  429CHOL    R3 4728   7.016   7.715  12.728 -0.1263  0.1536 -0.2043
  429CHOL    R4 4729   7.145   7.462  12.658 -0.2841  0.0461 -0.1379
  429CHOL    R5 4730   7.147   7.646  12.541 -0.2647 -0.0167 -0.2453
  429CHOL    C1 4731   6.989   7.409  12.287 -0.5278 -0.0924 -0.0175
  429CHOL    C2 4732   6.831   7.144  12.113  0.0749  0.0571 -0.0041
  430CHOL   ROH 4733   7.009   1.116  13.656 -0.1945  0.1778 -0.1298
  430CHOL    R1 4734   6.962   1.013  13.396 -0.0704  0.1373 -0.1372
  430CHOL    R2 4735   6.831   1.157  13.201  0.0170  0.1055 -0.2222
  430CHOL    R3 4736   7.054   1.102  13.056  0.0881  0.0888 -0.1073
  430CHOL    R4 4737   6.884   1.257  12.874  0.1522  0.0093 -0.2305
  430CHOL    R5 4738   6.973   1.062  12.834  0.1940  0.0100 -0.1311
  430CHOL    C1 4739   7.124   1.264  12.548  0.2975 -0.0624 -0.1275
  430CHOL    C2 4740   7.001   1.275  12.201  0.0144  0.0370 -0.4246
  431CHOL   ROH 4741   5.152   3.287  13.342  0.1138  0.0594  0.0378
  431CHOL    R1 4742   5.105   3.374  13.077  0.0730  0.1345  0.0702
  431CHOL    R2 4743   5.282   3.539  12.941  0.1903 -0.0575 -0.0064
  431CHOL    R3 4744   5.271   3.341  12.754 -0.1353 -0.0306 -0.0233
  431CHOL    R4 4745   5.323   3.584  12.601  0.3052 -0.0941  0.0017
  431CHOL    R5 4746   5.163   3.442  12.566  0.0527  0.1808 -0.0264
  431CHOL    C1 4747   5.338   3.425  12.228  0.0664 -0.0902 -0.0094
  431CHOL    C2 4748   5.108   3.284  12.075  0.1692  0.1603 -0.2414
  432CHOL   ROH 4749   1.725   5.267  13.311  0.1601  0.0340 -0.0457
  432CHOL    R1 4750   1.711   5.129  13.064 -0.0563 -0.0225 -0.0031
  432CHOL    R2 4751   1.545   5.210  12.858 -0.0091  0.1112  0.0128
  432CHOL    R3 4752   1.776   5.205  12.715 -0.0441 -0.2006 -0.0411
  432CHOL    R4 4753   1.564   5.192  12.513 -0.1202  0.2001  0.0014
  432CHOL    R5 4754   1.732   5.055  12.534 -0.3248 -0.0735 -0.0845
  432CHOL    C1 4755   1.792   5.177  12.178 -0.2178 -0.0410 -0.0560
  432CHOL    C2 4756   2.081   5.179  12.018  0.2280 -0.2477 -0.1488
  433CHOL   ROH 4757   3.837   3.704  10.753  0.0339  0.1176  0.0912
  433CHOL    R1 4758   3.904   3.693  11.028  0.0121  0.0981  0.0956
  433CHOL    R2 4759   3.714   3.704  11.228 -0.0053  0.0559  0.0801
  433CHOL    R3 4760   3.833   3.473  11.309  0.0147  0.0619  0.0683
  433CHOL    R4 4761   3.632   3.530  11.515  0.1550  0.1506  0.1850
  433CHOL    R5 4762   3.845   3.493  11.548  0.1727  0.1297  0.0572
  433CHOL    C1 4763   3.696   3.212  11.758  0.2672  0.2114  0.2354
  433CHOL    C2 4764   3.683   2.848  11.775  0.0318  0.1695 -0.0472
  434CHOL   ROH 4765   2.738   6.262  10.801 -0.2147 -0.1839  0.1249
  434CHOL    R1 4766   2.873   6.398  11.009 -0.1956 -0.1138  0.0675
  434CHOL    R2 4767   2.740   6.529  11.213 -0.1770 -0.0137  0.0162
  434CHOL    R3 4768   2.895   6.372  11.371 -0.1936  0.0332  0.0786
  434CHOL    R4 4769   2.849   6.615  11.529 -0.0201  0.1795 -0.0876
  434CHOL    R5 4770   3.042   6.525  11.482 -0.0791  0.0505 -0.0929
  434CHOL    C1 4771   3.057   6.517  11.863  0.0557  0.3360 -0.0896
  434CHOL    C2 4772   3.103   6.806  12.037  0.3114 -0.2256 -0.0371
  435CHOL   ROH 4773   2.449   2.295  13.584  0.0819 -0.2057 -0.1108
  435CHOL    R1 4774   2.517   2.248  13.313 -0.0527 -0.2142 -0.1455
  435CHOL    R2 4775   2.344   2.302  13.105 -0.1048 -0.0753 -0.0787
  435CHOL    R3 4776   2.553   2.447  13.011 -0.0463 -0.1939 -0.1285
  435CHOL    R4 4777   2.420   2.344  12.770 -0.1074 -0.1689 -0.0899
  435CHOL    R5 4778   2.631   2.323  12.821 -0.1201 -0.2581 -0.1093
  435CHOL    C1 4779   2.661   2.505  12.487 -0.0540 -0.3347 -0.1433
  435CHOL    C2 4780   2.610   2.286  12.114  0.1948  0.0038 -0.0600
  436CHOL   ROH 4781   5.527   3.058  13.300 -0.1761 -0.1244  0.0951
  436CHOL    R1 4782   5.452   3.078  13.028 -0.1453 -0.0742  0.0905
  436CHOL    R2 4783   5.541   2.901  12.836 -0.1421 -0.0516  0.0732
  436CHOL    R3 4784   5.276   2.870  12.786 -0.1398 -0.0188  0.0380
  436CHOL    R4 4785   5.410   2.737  12.561 -0.1252  0.2064 -0.0932
  436CHOL    R5 4786   5.257   2.892  12.548 -0.1348  0.2132  0.0556
  436CHOL    C1 4787   5.084   2.613  12.355 -0.1132  0.3874 -0.2231
  436CHOL    C2 4788   5.107   2.442  11.998  0.3860 -0.3333  0.0255
  437CHOL   ROH 4789   7.499   3.408  13.567  0.1915  0.0358 -0.0206
  437CHOL    R1 4790   7.390   3.484  13.317  0.2659 -0.1105 -0.0988
  437CHOL    R2 4791   7.233   3.710  13.285 -0.0237 -0.3209 -0.2061
  437CHOL    R3 4792   7.416   3.769  13.093  0.0372 -0.0674 -0.0740
  437CHOL    R4 4793   7.183   3.932  13.025 -0.0190 -0.1320 -0.0476
  437CHOL    R5 4794   7.287   3.794  12.893  0.1156  0.0287 -0.1148
  437CHOL    C1 4795   7.325   4.117  12.694  0.0409  0.2160  0.1687
  437CHOL    C2 4796   7.221   4.424  12.505  0.1755 -0.0517 -0.0604
  438CHOL   ROH 4797   2.287   2.838  10.440  0.2856 -0.1003 -0.0634
  438CHOL    R1 4798   2.206   2.747  10.696  0.0726  0.0689 -0.0675
  438CHOL    R2 4799   2.386   2.666  10.889 -0.1020 -0.2679 -0.0352
  438CHOL    R3 4800   2.257   2.850  11.041  0.2253 -0.0003 -0.0689
  438CHOL    R4 4801   2.381   2.669  11.234 -0.0692 -0.1698 -0.0358
  438CHOL    R5 4802   2.171   2.725  11.226  0.0221  0.1927 -0.0302
  438CHOL    C1 4803   2.257   2.844  11.578  0.2572  0.1387 -0.0677
  438CHOL    C2 4804   2.139   2.758  11.978  0.0382  0.2023 -0.3329
  439CHOL   ROH 4805   5.712   4.470  13.653  0.1917 -0.2167 -0.0092
  439CHOL    R1 4806   5.577   4.477  13.405  0.0310  0.0207  0.0825
  439CHOL    R2 4807   5.640   4.658  13.205  0.1038  0.0001  0.0934
  439CHOL    R3 4808   5.666   4.434  13.054 -0.2675  0.0260  0.0076
  439CHOL    R4 4809   5.708   4.655  12.867  0.0280  0.0237  0.0783
  439CHOL    R5 4810   5.565   4.492  12.845 -0.2188  0.2533  0.0505
  439CHOL    C1 4811   5.771   4.443  12.527 -0.3646  0.0618 -0.0111
  439CHOL    C2 4812   5.668   4.184  12.307 -0.0336  0.4122  0.0378
  440CHOL   ROH 4813   4.692   0.263  13.853  0.0136  0.1078 -0.0942
  440CHOL    R1 4814   4.621   0.305  13.582  0.0440 -0.0030 -0.1196
  440CHOL    R2 4815   4.793   0.421  13.399  0.0287  0.0109 -0.1237
  440CHOL    R3 4816   4.742   0.195  13.257  0.1451 -0.0527 -0.0659
  440CHOL    R4 4817   4.829   0.391  13.057 -0.0457 -0.0262 -0.1286
  440CHOL    R5 4818   4.645   0.274  13.053  0.0320 -0.1562 -0.0546
  440CHOL    C1 4819   4.803   0.161  12.724  0.0202 -0.1074 -0.0771
  440CHOL    C2 4820   4.488   0.161  12.350 -0.1271  0.0501  0.0606
  441CHOL   ROH 4821   6.685   2.322  13.076  0.0289  0.0280 -0.0359
  441CHOL    R1 4822   6.732   2.309  12.797  0.0898  0.0953 -0.0298
  441CHOL    R2 4823   6.938   2.447  12.674  0.1727  0.0593  0.0582
  441CHOL    R3 4824   7.003   2.201  12.580  0.1024  0.0618  0.0047
  441CHOL    R4 4825   7.206   2.379  12.467  0.1768  0.0132  0.0796
  441CHOL    R5 4826   7.080   2.240  12.357  0.1480  0.0872  0.0284
  441CHOL    C1 4827   7.424   2.108  12.258  0.1131 -0.0113  0.0418
  441CHOL    C2 4828   7.550   1.871  11.909 -0.2393  0.2298  0.2215
  442CHOL   ROH 4829   6.502   0.423  10.448  0.1919  0.0754 -0.0837
  442CHOL    R1 4830   6.509   0.557  10.698  0.1384  0.0360 -0.0596
  442CHOL    R2 4831   6.380   0.460  10.922 -0.0101  0.0588 -0.1273
  442CHOL    R3 4832   6.626   0.483  11.034 -0.0477 -0.0706 -0.0187
  442CHOL    R4 4833   6.440   0.558  11.248 -0.0970 -0.1144 -0.0587
  442CHOL    R5 4834   6.609   0.675  11.176 -0.0362 -0.1364  0.0650
  442CHOL    C1 4835   6.707   0.636  11.543 -0.1828 -0.3368  0.0832
  442CHOL    C2 4836   6.428   0.724  11.760  0.1944 -0.3198 -0.0440
  443CHOL   ROH 4837   1.939   6.985  10.225  0.0384  0.2874  0.0709
  443CHOL    R1 4838   1.827   6.943  10.481 -0.0275  0.1479  0.0223
  443CHOL    R2 4839   1.844   6.701  10.613 -0.1136  0.0491 -0.1240
  443CHOL    R3 4840   1.950   6.853  10.812 -0.1135 -0.0957 -0.0139
  443CHOL    R4 4841   1.821   6.629  10.950 -0.4393  0.0288 -0.1484
  443CHOL    R5 4842   1.789   6.841  10.988 -0.2512  0.0446 -0.1396
  443CHOL    C1 4843   1.907   6.729  11.333 -0.6288 -0.1191 -0.0590
  443CHOL    C2 4844   1.662   6.656  11.562 -0.1272  0.2658  0.1715
  444CHOL   ROH 4845   7.241   4.976  11.066 -0.0009 -0.2141 -0.1731
  444CHOL    R1 4846   7.267   4.938  11.345 -0.0328 -0.0975 -0.1531
  444CHOL    R2 4847   7.460   4.773  11.455 -0.1117 -0.1351 -0.0674
  444CHOL    R3 4848   7.523   4.996  11.597 -0.0188 -0.0965 -0.1678
  444CHOL    R4 4849   7.627   4.773  11.758 -0.2928 -0.0839  0.0334
  444CHOL    R5 4850   7.492   4.931  11.826 -0.2089  0.0677 -0.1442
  444CHOL    C1 4851   7.783   4.983  12.068 -0.3111 -0.0180 -0.0021
  444CHOL    C2 4852   7.766   5.202  12.332 -0.0689  0.1747  0.1276
  445CHOL   ROH 4853   1.557   0.323  10.561  0.1513  0.0927  0.0449
  445CHOL    R1 4854   1.628   0.127  10.753  0.0161 -0.1223 -0.1193
  445CHOL    R2 4855   1.619   0.175  11.025  0.3430 -0.2390 -0.0840
  445CHOL    R3 4856   1.464  -0.048  11.026 -0.0192  0.0046 -0.0581
  445CHOL    R4 4857   1.484   0.030  11.308  0.5591 -0.2863 -0.0032
  445CHOL    R5 4858   1.530  -0.166  11.224  0.1140 -0.2912 -0.2703
  445CHOL    C1 4859   1.260  -0.263  11.475  0.3449 -0.0852  0.0681
  445CHOL    C2 4860   1.290  -0.117  11.818  0.1810  0.1764  0.1032
  446CHOL   ROH 4861   6.043   3.927  10.552  0.0434 -0.1046  0.0793
  446CHOL    R1 4862   5.877   3.795  10.739 -0.0222  0.0006  0.0964
  446CHOL    R2 4863   5.919   3.809  11.012  0.0082 -0.0179  0.0948
  446CHOL    R3 4864   5.661   3.892  11.016  0.0592  0.1404  0.1109
  446CHOL    R4 4865   5.705   3.773  11.281 -0.0976 -0.1917 -0.0113
  446CHOL    R5 4866   5.545   3.723  11.140 -0.0867  0.0693 -0.1188
  446CHOL    C1 4867   5.337   3.831  11.441 -0.1113 -0.1443 -0.0578
  446CHOL    C2 4868   5.235   3.700  11.649  0.0965 -0.2843  0.0477
  447CHOL   ROH 4869   6.382   5.152  11.115 -0.0752  0.0096 -0.0920
  447CHOL    R1 4870   6.422   5.128  11.394 -0.0999 -0.0518 -0.0933
  447CHOL    R2 4871   6.569   4.923  11.507  0.0432  0.0220 -0.1383
  447CHOL    R3 4872   6.706   5.128  11.622 -0.1327  0.0933 -0.0527
  447CHOL    R4 4873   6.757   4.898  11.796  0.2231  0.0216 -0.2541
  447CHOL    R5 4874   6.680   5.092  11.857  0.0305 -0.1139 -0.0662
  447CHOL    C1 4875   6.995   5.076  12.072  0.1627  0.0883 -0.2412
  447CHOL    C2 4876   7.008   4.881  12.441  0.2476 -0.1131  0.1975
  448CHOL   ROH 4877   1.142   4.214  11.053  0.1239 -0.0393 -0.1617
  448CHOL    R1 4878   0.952   4.129  11.246  0.1237 -0.0347 -0.1585
  448CHOL    R2 4879   1.001   3.923  11.423  0.1323 -0.0196 -0.1369
  448CHOL    R3 4880   0.934   4.110  11.608  0.1192 -0.0042 -0.1582
  448CHOL    R4 4881   0.938   3.858  11.757 -0.0035  0.0000 -0.1590
  448CHOL    R5 4882   0.774   4.001  11.749  0.0415  0.0429 -0.2145
  448CHOL    C1 4883   0.838   3.996  12.125 -0.0948  0.0259 -0.1920
  448CHOL    C2 4884   0.743   4.363  12.281 -0.1877 -0.1314  0.2420
  449CHOL   ROH 4885   2.620   7.499  10.454  0.1548 -0.0888 -0.1103
  449CHOL    R1 4886   2.632   7.628  10.705  0.0119 -0.0745 -0.1103
  449CHOL    R2 4887   2.613   7.490  10.945  0.0299 -0.0782 -0.1127
  449CHOL    R3 4888   2.847   7.617  10.998 -0.0589  0.0621 -0.0512
  449CHOL    R4 4889   2.732   7.562  11.261 -0.1059 -0.0013 -0.0788
  449CHOL    R5 4890   2.799   7.755  11.187 -0.1980  0.0395 -0.0667
  449CHOL    C1 4891   3.020   7.722  11.496 -0.2682  0.1751 -0.0012
  449CHOL    C2 4892   3.135   7.900  11.764  0.2032 -0.3135 -0.1199
  450CHOL   ROH 4893   3.618   2.263  13.142 -0.1814 -0.1161 -0.1490
  450CHOL    R1 4894   3.629   2.090  12.918  0.1157 -0.2710 -0.0192
  450CHOL    R2 4895   3.648   2.183  12.659 -0.0676 -0.4278 -0.0830
  450CHOL    R3 4896   3.864   2.017  12.650  0.2345 -0.0568  0.0222
  450CHOL    R4 4897   3.812   2.088  12.370 -0.1907 -0.6576 -0.0816
  450CHOL    R5 4898   3.830   1.886  12.452  0.2599 -0.4931  0.2867
  450CHOL    C1 4899   4.111   1.877  12.194  0.0212 -0.4432  0.0179
  450CHOL    C2 4900   3.952   1.902  11.847 -0.1892  0.1254 -0.2923
  451CHOL   ROH 4901   3.612   5.609  13.163 -0.0510  0.1529 -0.0405
  451CHOL    R1 4902   3.862   5.624  13.030 -0.0153  0.0463  0.0137
  451CHOL    R2 4903   3.902   5.523  12.776  0.0235 -0.0583  0.0601
  451CHOL    R3 4904   3.991   5.775  12.725  0.0925 -0.0972 -0.0124
  451CHOL    R4 4905   4.060   5.622  12.485 -0.0537 -0.1577 -0.0163
  451CHOL    R5 4906   4.196   5.742  12.606  0.0352 -0.1868 -0.0871
  451CHOL    C1 4907   4.236   5.916  12.268 -0.0339 -0.2522 -0.1290
  451CHOL    C2 4908   4.642   5.904  12.017  0.0052 -0.0481 -0.2270
  452CHOL   ROH 4909   1.699   0.275  13.398  0.3528  0.0044  0.0158
  452CHOL    R1 4910   1.791   0.434  13.182  0.0874  0.0950 -0.0338
  452CHOL    R2 4911   1.922   0.328  12.964  0.1137  0.2259 -0.0826
  452CHOL    R3 4912   1.728   0.457  12.824 -0.0902  0.0057 -0.0090
  452CHOL    R4 4913   1.934   0.396  12.625 -0.1099  0.2149 -0.0945
  452CHOL    R5 4914   1.847   0.592  12.667 -0.3050  0.1255 -0.0731
  452CHOL    C1 4915   1.759   0.557  12.297 -0.4315  0.0018 -0.0323
  452CHOL    C2 4916   1.879   0.683  11.942  0.0819  0.0533 -0.0162
  453CHOL   ROH 4917   2.375   0.698  10.478 -0.2053  0.2543 -0.0635
  453CHOL    R1 4918   2.415   0.854  10.710 -0.1344  0.1596 -0.0106
  453CHOL    R2 4919   2.206   0.956  10.860 -0.0911  0.1508  0.0627
  453CHOL    R3 4920   2.333   0.829  11.064 -0.0847  0.0437 -0.0080
  453CHOL    R4 4921   2.163   1.029  11.195  0.0637  0.0971  0.0949
  453CHOL    R5 4922   2.377   1.002  11.223  0.0575 -0.0164  0.0156
  453CHOL    C1 4923   2.256   0.952  11.582  0.1599 -0.0347  0.0472
  453CHOL    C2 4924   2.294   0.930  12.005  0.1249  0.2039  0.0731
  454CHOL   ROH 4925   0.009   3.013  13.535 -0.0567 -0.0847 -0.0314
  454CHOL    R1 4926   0.096   3.152  13.305 -0.1408 -0.0796 -0.0612
  454CHOL    R2 4927  -0.071   3.206  13.091 -0.2499  0.0287  0.0506
  454CHOL    R3 4928   0.010   3.462  13.134 -0.1173 -0.0128  0.0456
  454CHOL    R4 4929  -0.082   3.460  12.856 -0.0953  0.0150  0.0286
  454CHOL    R5 4930   0.112   3.528  12.928 -0.0612 -0.0835  0.0463
  454CHOL    C1 4931  -0.013   3.847  12.760  0.1192 -0.0320  0.0110
  454CHOL    C2 4932   0.069   4.158  12.678 -0.0836  0.2032  0.0675
  455CHOL   ROH 4933   7.086   0.175  10.519 -0.2914  0.1181 -0.0458
  455CHOL    R1 4934   6.979   0.235  10.774 -0.1527  0.1597  0.0034
  455CHOL    R2 4935   7.027   0.078  10.996 -0.1902  0.0859 -0.0398
  455CHOL    R3 4936   7.110   0.313  11.104  0.0300  0.0071 -0.0317
  455CHOL    R4 4937   7.043   0.146  11.335 -0.1088  0.0572 -0.0373
  455CHOL    R5 4938   6.967   0.346  11.293  0.0700  0.1286 -0.0225
  455CHOL    C1 4939   7.130   0.407  11.633  0.1453 -0.0335 -0.0283
  455CHOL    C2 4940   7.089   0.174  12.079  0.2655 -0.0098  0.1607
  456CHOL   ROH 4941   0.268   2.692  11.114  0.0973 -0.0023  0.0075
  456CHOL    R1 4942   0.375   2.875  11.302  0.1416 -0.1476  0.1254
  456CHOL    R2 4943   0.250   3.113  11.366  0.3904  0.0249 -0.0111
  456CHOL    R3 4944   0.270   3.018  11.620 -0.0149 -0.0112  0.0138
  456CHOL    R4 4945   0.147   3.281  11.650  0.2074  0.1106 -0.1261
  456CHOL    R5 4946   0.326   3.209  11.752  0.0151 -0.0730  0.0910
  456CHOL    C1 4947   0.107   3.290  12.054 -0.2795  0.1267 -0.1699
  456CHOL    C2 4948   0.118   3.457  12.399  0.0667  0.0331 -0.1045
  457CHOL   ROH 4949   6.291   3.872  13.626  0.2156  0.2387 -0.0672
  457CHOL    R1 4950   6.323   3.705  13.399  0.1152  0.0724  0.0385
  457CHOL    R2 4951   6.153   3.715  13.181  0.0544 -0.0472  0.0801
  457CHOL    R3 4952   6.384   3.752  13.044  0.0205 -0.1902 -0.0144
  457CHOL    R4 4953   6.179   3.722  12.836 -0.1088  0.0549  0.0691
  457CHOL    R5 4954   6.363   3.609  12.853 -0.1925 -0.1065 -0.0588
  457CHOL    C1 4955   6.412   3.760  12.507 -0.2356 -0.0200 -0.0260
  457CHOL    C2 4956   6.595   3.937  12.366 -0.1729  0.3268 -0.3272
  458CHOL   ROH 4957   5.857   4.022  13.570  0.2134  0.0795  0.0769
  458CHOL    R1 4958   5.929   4.168  13.338  0.2950  0.0320  0.0730
  458CHOL    R2 4959   6.176   4.142  13.217  0.2383 -0.1960  0.0085
  458CHOL    R3 4960   6.026   4.090  12.996  0.1318 -0.0289  0.0388
  458CHOL    R4 4961   6.270   4.215  12.893  0.3048 -0.3899 -0.0179
  458CHOL    R5 4962   6.065   4.278  12.853  0.3807 -0.1057 -0.0021
  458CHOL    C1 4963   6.184   4.209  12.497  0.2436 -0.3461 -0.0049
  458CHOL    C2 4964   6.169   4.503  12.269  0.0650 -0.0434 -0.1555
  459CHOL   ROH 4965  -0.064   5.739  11.522  0.0547 -0.0211  0.1849
  459CHOL    R1 4966   0.190   5.845  11.586  0.1038 -0.0922  0.1091
  459CHOL    R2 4967   0.414   5.686  11.618  0.0914 -0.1455 -0.0595
  459CHOL    R3 4968   0.520   5.853  11.431  0.0338 -0.0890 -0.0422
  459CHOL    R4 4969   0.752   5.729  11.562  0.0784  0.0103 -0.0228
  459CHOL    R5 4970   0.715   5.943  11.536 -0.0171 -0.0041 -0.0177
  459CHOL    C1 4971   1.048   5.911  11.353  0.0167  0.1539  0.0149
  459CHOL    C2 4972   1.341   5.905  11.157 -0.3585 -0.2126  0.1733
  460CHOL   ROH 4973   3.054   1.557  13.273  0.1639  0.0727 -0.1083
  460CHOL    R1 4974   3.083   1.380  13.054  0.2638  0.0919 -0.1109
  460CHOL    R2 4975   2.910   1.380  12.839  0.1929 -0.0814 -0.0553
  460CHOL    R3 4976   3.139   1.410  12.696  0.1208  0.1342 -0.1304
  460CHOL    R4 4977   2.932   1.361  12.494  0.1007 -0.0785 -0.0618
  460CHOL    R5 4978   3.119   1.252  12.517  0.2167  0.1032 -0.1148
  460CHOL    C1 4979   3.160   1.379  12.160 -0.0207  0.1255 -0.1360
  460CHOL    C2 4980   3.040   1.422  11.782  0.1274 -0.0896  0.2386
  461CHOL   ROH 4981   6.764   7.417  13.386 -0.0407 -0.2015  0.0088
  461CHOL    R1 4982   6.800   7.489  13.115 -0.0595 -0.0846  0.0360
  461CHOL    R2 4983   6.829   7.301  12.914  0.0829  0.0004 -0.0282
  461CHOL    R3 4984   6.623   7.437  12.802  0.0043 -0.0947  0.0022
  461CHOL    R4 4985   6.673   7.215  12.617  0.3502  0.1645 -0.2201
  461CHOL    R5 4986   6.665   7.427  12.566  0.1566  0.2142  0.0132
  461CHOL    C1 4987   6.389   7.293  12.340  0.4322  0.1708 -0.3032
  461CHOL    C2 4988   6.081   7.196  12.109 -0.1630  0.1448  0.1340
  462CHOL   ROH 4989   5.067   4.654  10.717  0.1121 -0.0586  0.0053
  462CHOL    R1 4990   5.027   4.745  10.982  0.1247 -0.0267 -0.0028
  462CHOL    R2 4991   5.046   4.578  11.201 -0.0805 -0.0504  0.0046
  462CHOL    R3 4992   5.225   4.764  11.287  0.0662 -0.2096  0.0464
  462CHOL    R4 4993   5.175   4.596  11.521 -0.2231 -0.0925  0.0643
  462CHOL    R5 4994   5.158   4.813  11.511  0.0034 -0.0794 -0.0034
  462CHOL    C1 4995   5.418   4.781  11.788 -0.1684 -0.2664  0.1381
  462CHOL    C2 4996   5.725   4.579  11.915 -0.1379  0.1623 -0.1192
  463CHOL   ROH 4997   4.182   6.771  10.728 -0.1136  0.1383 -0.0021
  463CHOL    R1 4998   4.113   6.650  10.975 -0.1297  0.1119 -0.0209
  463CHOL    R2 4999   4.299   6.599  11.173 -0.1238 -0.0218 -0.0678
  463CHOL    R3 5000   4.126   6.742  11.327 -0.0313  0.0190  0.0021
  463CHOL    R4 5001   4.303   6.609  11.519  0.2000  0.1929 -0.0714
  463CHOL    R5 5002   4.085   6.602  11.516  0.1917  0.1175  0.1330
  463CHOL    C1 5003   4.142   6.748  11.864  0.4753  0.3562 -0.0077
  463CHOL    C2 5004   4.321   6.795  12.134  0.1036 -0.0687 -0.1541
  464CHOL   ROH 5005   7.177   1.134  10.441  0.0492  0.3462 -0.2167
  464CHOL    R1 5006   7.209   1.337  10.635  0.0310  0.1290  0.0187
  464CHOL    R2 5007   7.000   1.493  10.723  0.0610  0.1652  0.0220
  464CHOL    R3 5008   7.081   1.407  10.968 -0.1723 -0.1360  0.0002
  464CHOL    R4 5009   6.900   1.632  11.024  0.3718  0.3122  0.0609
  464CHOL    R5 5010   7.105   1.609  11.096  0.3201 -0.2288  0.0768
  464CHOL    C1 5011   6.918   1.633  11.428  0.3339  0.1150  0.0631
  464CHOL    C2 5012   6.643   1.866  11.628  0.2080 -0.3004 -0.0587
  465CHOL   ROH 5013   6.194   1.990  11.710 -0.0504 -0.1562  0.0785
  465CHOL    R1 5014   6.271   2.219  11.858  0.0060 -0.0812 -0.0656
  465CHOL    R2 5015   6.301   2.468  11.742 -0.2079 -0.1051 -0.1722
  465CHOL    R3 5016   6.127   2.543  11.936 -0.0465 -0.1147 -0.0197
  465CHOL    R4 5017   6.277   2.787  11.872 -0.3021 -0.0346 -0.3574
  465CHOL    R5 5018   6.250   2.699  12.070 -0.0076  0.0717 -0.2626
  465CHOL    C1 5019   6.099   3.044  12.130 -0.2054 -0.0026 -0.3222
  465CHOL    C2 5020   6.048   3.337  12.053 -0.0366  0.0669 -0.0570
  466CHOL   ROH 5021   2.153   3.790  13.398 -0.1315 -0.3839  0.1263
  466CHOL    R1 5022   1.940   3.668  13.257 -0.2055 -0.1735  0.0515
  466CHOL    R2 5023   1.715   3.807  13.177 -0.0755  0.0343  0.0371
  466CHOL    R3 5024   1.781   3.709  12.932 -0.1052  0.0395  0.0274
  466CHOL    R4 5025   1.488   3.727  12.929 -0.1132 -0.0615  0.1023
  466CHOL    R5 5026   1.607   3.550  12.883 -0.0639 -0.0237  0.0842
  466CHOL    C1 5027   1.417   3.588  12.555 -0.1629 -0.1125  0.1313
  466CHOL    C2 5028   1.464   3.405  12.255  0.1416 -0.0169  0.1146
  467CHOL   ROH 5029   6.033   0.052  10.436 -0.1956  0.1951  0.0481
  467CHOL    R1 5030   5.896   0.096  10.680 -0.0967  0.3457  0.0782
  467CHOL    R2 5031   5.997   0.013  10.924 -0.1836  0.1312  0.0441
  467CHOL    R3 5032   5.960   0.274  10.991  0.2228  0.1778  0.1126
  467CHOL    R4 5033   6.072   0.150  11.232 -0.2812 -0.1449  0.1949
  467CHOL    R5 5034   5.888   0.267  11.219 -0.0573  0.2046  0.0288
  467CHOL    C1 5035   6.081   0.475  11.474  0.0435 -0.2619  0.3470
  467CHOL    C2 5036   6.071   0.436  11.853  0.2043 -0.1899 -0.0629
  468CHOL   ROH 5037   5.803   1.521  13.288 -0.1648  0.1205 -0.0313
  468CHOL    R1 5038   5.747   1.626  13.031 -0.0710  0.0514 -0.0812
  468CHOL    R2 5039   5.840   1.509  12.799 -0.0334 -0.0459 -0.0208
  468CHOL    R3 5040   5.577   1.511  12.731 -0.0153 -0.0079 -0.0892
  468CHOL    R4 5041   5.719   1.512  12.475  0.0447  0.1020 -0.0494
  468CHOL    R5 5042   5.566   1.653  12.538  0.0351  0.0762 -0.0277
  468CHOL    C1 5043   5.401   1.516  12.223  0.1072  0.2239 -0.1305
  468CHOL    C2 5044   4.988   1.567  12.066 -0.2333  0.1263 -0.0758
  469CHOL   ROH 5045   3.923   6.402  10.618 -0.0623  0.1939  0.0445
  469CHOL    R1 5046   3.821   6.298  10.861  0.2625 -0.0748  0.0784
  469CHOL    R2 5047   3.976   6.149  11.035  0.7169  0.3014  0.0583
  469CHOL    R3 5048   3.895   6.336  11.215  0.2814  0.1289  0.0467
  469CHOL    R4 5049   4.008   6.120  11.378  0.1640  0.1674  0.1046
  469CHOL    R5 5050   3.810   6.208  11.399  0.0807 -0.0102 -0.1628
  469CHOL    C1 5051   3.951   6.278  11.747 -0.5667 -0.0724  0.1207
  469CHOL    C2 5052   4.192   6.243  11.903 -0.0253  0.1444  0.3571
  470CHOL   ROH 5053   4.094   1.838  10.767 -0.1721 -0.0011  0.1038
  470CHOL    R1 5054   3.997   1.899  11.026 -0.0095  0.1580  0.1308
  470CHOL    R2 5055   3.880   2.141  11.087 -0.0666  0.1622  0.0314
  470CHOL    R3 5056   3.676   1.984  11.175  0.0623  0.1396  0.2954
  470CHOL    R4 5057   3.609   2.253  11.272  0.0993  0.1463  0.2866
  470CHOL    R5 5058   3.623   2.071  11.392  0.2695  0.1876  0.3257
  470CHOL    C1 5059   3.261   2.170  11.461  0.3169  0.1158  0.6830
  470CHOL    C2 5060   3.051   2.308  11.838 -0.4102  0.0259  0.0334
  471CHOL   ROH 5061   5.996   6.582  10.859  0.1816  0.3254 -0.1510
  471CHOL    R1 5062   5.988   6.761  11.078  0.0659  0.1179  0.0197
  471CHOL    R2 5063   6.057   6.686  11.335  0.2148 -0.0555 -0.0664
  471CHOL    R3 5064   6.227   6.898  11.317  0.0023  0.1322  0.0745
  471CHOL    R4 5065   6.200   6.848  11.604  0.3726 -0.3534  0.0331
  471CHOL    R5 5066   6.168   7.038  11.502  0.0822 -0.2128  0.3699
  471CHOL    C1 5067   6.444   7.141  11.744  0.2649 -0.3506  0.2233
  471CHOL    C2 5068   6.554   7.439  11.819 -0.1133  0.2218  0.0328
  472CHOL   ROH 5069   4.894   6.078  10.523 -0.1169  0.2068 -0.0402
  472CHOL    R1 5070   4.853   5.952  10.773 -0.0251  0.0590 -0.0983
  472CHOL    R2 5071   4.997   5.730  10.852  0.2151  0.1863 -0.1589
  472CHOL    R3 5072   5.053   5.884  11.070 -0.0042  0.1682 -0.0877
  472CHOL    R4 5073   4.925   5.643  11.179 -0.1260  0.1714 -0.2341
  472CHOL    R5 5074   4.866   5.850  11.216 -0.1556  0.1678 -0.2813
  472CHOL    C1 5075   4.936   5.737  11.573 -0.5304  0.1458 -0.2112
  472CHOL    C2 5076   4.541   5.563  11.546 -0.0062 -0.0769  0.0634
  473WN      WN 5077   7.505   5.733   9.132 -0.1779  0.1653 -0.1924
  474WN      WN 5078   4.932   6.786   9.325 -0.1378 -0.2640 -0.3193
  475WN      WN 5079   0.389   6.576   7.353 -0.1331  0.3191 -0.1071
  476WN      WN 5080   4.107   5.382   9.339  0.0483  0.0025  0.1982
  477WN      WN 5081   0.118   0.009   9.780  0.0468  0.1810 -0.2188
  478WN      WN 5082   7.469   3.166   9.346  0.0090  0.1608 -0.0696
  479WN      WN 5083   3.813   2.514   7.828  0.2869 -0.4089 -0.1274
  480WN      WN 5084   4.346   2.650   8.679 -0.4070  0.0948 -0.1548
  481WN      WN 5085   1.074   0.064   6.902  0.0754 -0.1081 -0.0450
  482WN      WN 5086   5.570   2.925   8.849 -0.1457 -0.1473  0.0514
  483WN      WN 5087   2.892   2.425   7.383  0.0458  0.2511 -0.2795
  484WN      WN 5088   7.455   3.585   7.980 -0.2026  0.0239  0.1999
  485WN      WN 5089   4.235   5.837   7.960 -0.2952  0.1599 -0.6298
  486WN      WN 5090   0.738   3.671   8.684  0.1049  0.0339  0.1106
  487WN      WN 5091   4.693   5.616   8.183 -0.1948  0.2905  0.1257
  488WN      WN 5092   7.371   2.364   8.740  0.1349 -0.1382 -0.2985
  489WN      WN 5093   7.327   0.500   8.259  0.1065  0.1453  0.3078
  490WN      WN 5094   1.257   6.382   9.866  0.1115 -0.2679  0.1105
  491WN      WN 5095   5.615   0.180   9.587  0.0611 -0.1443 -0.1025
  492WN      WN 5096   2.238   2.374   8.043  0.0274 -0.0400 -0.0051
  493WN      WN 5097   7.093   0.649   9.130 -0.0538 -0.1328  0.2375
  494WN      WN 5098   0.266   2.735   8.153 -0.2285  0.0777  0.2128
  495WN      WN 5099   0.810   7.250   8.839 -0.0564  0.2706 -0.1171
  496WN      WN 5100   0.769   0.344   7.115 -0.2187 -0.2118  0.2188
  497WN      WN 5101   0.740   5.799   7.943  0.0338  0.2938  0.1184
  498WN      WN 5102   4.326   0.541   8.856 -0.0618 -0.0186 -0.0799
  499WN      WN 5103   6.427   7.625   9.047  0.0100  0.0843  0.1801
  500WN      WN 5104   3.379   3.889   8.550 -0.0960  0.0096 -0.0079
  501WN      WN 5105   4.899   2.806   8.990  0.1117  0.1528 -0.0096
  502WN      WN 5106   4.307   5.154  10.225 -0.0990 -0.1133 -0.4413
  503WN      WN 5107   1.094   0.769   9.866 -0.0019  0.1065  0.0334
  504WN      WN 5108   6.953   6.214   8.227 -0.3471  0.0605 -0.1384
  505WN      WN 5109   5.319   4.382   9.831  0.1252  0.1110  0.1239
  506WN      WN 5110   5.620   0.132   9.071  0.0042  0.1377 -0.2540
  507WN      WN 5111   4.613   5.811   7.696 -0.0406  0.1774  0.0263
  508WN      WN 5112   0.846   2.203   7.549  0.1040  0.4636 -0.2224
  509WN      WN 5113   7.313   7.470   8.642 -0.0815  0.3131  0.0869
  510WN      WN 5114   3.978   0.902   8.004  0.1600 -0.0189  0.1641
  511WN      WN 5115   4.323   5.336   7.933  0.0171 -0.0776  0.0409
  512WN      WN 5116   6.783   6.433   7.225  0.0135 -0.0339 -0.0661
  513WN      WN 5117   6.450   7.090   8.210  0.0532  0.2598 -0.1985
  514WN      WN 5118   6.423   3.897   8.961 -0.2244  0.2929 -0.0002
  515WN      WN 5119   7.769   3.064   8.951 -0.0742 -0.3283 -0.1784
  516WN      WN 5120   7.466   0.104   9.527 -0.0438  0.0052  0.2622
  517WN      WN 5121   7.117   5.015   7.959  0.2508 -0.0262 -0.0457
  518WN      WN 5122   3.301   2.417   9.936  0.1598  0.1691 -0.1932
  519WN      WN 5123   1.709   5.223   8.600 -0.1236 -0.1579  0.0456
  520WN      WN 5124   0.486   0.470   8.052  0.3596  0.1218  0.2585
  521WN      WN 5125   4.615   2.964   7.986  0.2069 -0.0064 -0.2432
  522WN      WN 5126   0.950   6.767  10.008  0.2132 -0.1296  0.2189
  523WN      WN 5127   5.279   6.440   8.266 -0.0282 -0.0266  0.2915
  524WN      WN 5128   0.153   2.059   8.775 -0.0520 -0.0808 -0.2898
  525WN      WN 5129   2.944   5.952   7.807  0.0625 -0.1728  0.6474
  526WN      WN 5130   5.356   5.189   7.918 -0.3111 -0.3671  0.0068
  527WN      WN 5131   0.369   6.052   9.728  0.1482  0.0471  0.0495
  528WN      WN 5132   6.619   6.232   9.065  0.0448 -0.0425 -0.0622
  529WN      WN 5133   0.759   2.789   8.246 -0.0294  0.1112  0.2628
  530WN      WN 5134   5.336   7.441   9.382 -0.1870 -0.1223  0.2656
  531WN      WN 5135   5.514   5.380   8.402  0.1425 -0.0329 -0.0973
  532WN      WN 5136   1.819   6.773   9.737 -0.0446  0.0169 -0.3416
  533WN      WN 5137   4.764   3.410   9.811 -0.0267  0.0592 -0.0331
  534WN      WN 5138   3.877   6.202   7.101 -0.2720  0.0801  0.0840
  535WN      WN 5139   3.496   4.377   8.567  0.1828  0.1912  0.2798
  536WN      WN 5140   6.309   1.698  10.068 -0.0768 -0.3764  0.0641
  537WN      WN 5141   5.603   5.419  10.638  0.1598 -0.2715  0.1392
  538WN      WN 5142   2.002   4.057   8.321 -0.0357 -0.0429 -0.0590
  539WN      WN 5143   4.549   7.490   9.032  0.2293 -0.0689 -0.0240
  540WN      WN 5144   7.318   2.555  10.434 -0.1910  0.0497  0.3925
  541WN      WN 5145   0.607   7.104   7.795  0.0855  0.1226 -0.0236
  542WN      WN 5146   7.745   2.410   7.912 -0.1890  0.2313 -0.2180
  543WN      WN 5147   3.840   1.922   8.874 -0.2422  0.1265  0.0649
  544WN      WN 5148   3.659   0.561   7.688  0.1511  0.2434 -0.0541
  545WN      WN 5149   5.366   5.198   7.311  0.1341  0.3346 -0.3611
  546WN      WN 5150   0.680   4.453   7.915  0.1718 -0.1069 -0.0459
  547WN      WN 5151   4.943   6.815   7.060  0.0397 -0.1963 -0.0353
  548WN      WN 5152   1.630   3.922   8.834  0.0239  0.0559  0.1689
  549WN      WN 5153   6.380   1.029   9.837 -0.0143 -0.4916 -0.0817
  550WN      WN 5154   1.669   3.168   8.255 -0.1894 -0.0256 -0.0086
  551WN      WN 5155   4.576   7.447   8.113  0.2397 -0.0596  0.2759
  552WN      WN 5156   2.059   5.781   7.699 -0.4090 -0.1478  0.0630
  553WN      WN 5157   7.619   4.522   9.631 -0.3158  0.0096 -0.0663
  554WN      WN 5158   6.855   7.295   8.490  0.0338  0.0473  0.1016
  555WN      WN 5159   2.818   1.276   8.541  0.1560  0.0301 -0.1711
  556WN      WN 5160   1.329   2.311   7.637  0.1139 -0.0735  0.0290
  557WN      WN 5161   2.931   0.781   8.608 -0.0065 -0.1184  0.0378
  558WN      WN 5162   2.703   5.393   9.092 -0.0279 -0.2110 -0.1804
  559WN      WN 5163   0.812   3.330   9.479 -0.0442  0.0195 -0.1124
  560WN      WN 5164   2.841   7.385   7.362  0.0272 -0.1857  0.0525
  561WN      WN 5165   0.118   1.327   9.922  0.1029  0.3187  0.1069
  562WN      WN 5166   2.008   3.334   9.636  0.1045 -0.0794  0.1860
  563WN      WN 5167   7.320   1.874   8.948 -0.0668  0.2391 -0.3144
  564WN      WN 5168   1.416   6.067   8.137 -0.1250  0.1331  0.0867
  565WN      WN 5169   6.617   2.815   8.295  0.1247  0.2243  0.1634
  566WN      WN 5170   2.798   0.305   7.837  0.0471  0.0654  0.1633
  567WN      WN 5171   3.466   1.325   9.258 -0.0499  0.2258 -0.0778
  568WN      WN 5172   7.753   6.699   8.615  0.0676 -0.1188  0.1805
  569WN      WN 5173   5.987   1.198   7.563 -0.2341 -0.2005  0.1011
  570WN      WN 5174   4.135   0.192   9.808  0.0983 -0.1220  0.0521
  571WN      WN 5175   4.163   6.022  10.214  0.1754  0.0887  0.1680
  572WN      WN 5176   1.606   0.994   9.285  0.3632  0.0768 -0.1621
  573WN      WN 5177   5.689   4.483   9.459  0.2081  0.2079 -0.0366
  574WN      WN 5178   5.718   4.352   7.820  0.1754 -0.1453 -0.2879
  575WN      WN 5179   0.429   7.452   8.412 -0.0387 -0.1044  0.1070
  576WN      WN 5180   6.782   4.415   8.663  0.0222  0.2995  0.2201
  577WN      WN 5181   0.313   2.021   7.955 -0.1388 -0.0623  0.0777
  578WN      WN 5182   2.263   1.873   8.425  0.1290 -0.1433  0.0030
  579WN      WN 5183   6.976   6.582   9.289 -0.1318 -0.2790  0.3704
  580WN      WN 5184   7.001   5.841   9.015  0.1473  0.0628  0.1069
  581WN      WN 5185   2.493   4.573   7.638 -0.1035  0.1866 -0.0701
  582WN      WN 5186   5.212   2.685   8.599  0.1292  0.1488  0.0908
  583WN      WN 5187   6.121   0.175   8.303 -0.1171  0.1877  0.0510
  584WN      WN 5188   6.941   3.649   7.868  0.1051  0.1818 -0.2189
  585WN      WN 5189   6.507   6.529   8.176  0.2513  0.0139  0.0811
  586WN      WN 5190   7.339   1.289   9.899 -0.0070  0.3438  0.0317
  587WN      WN 5191   4.796   7.023   8.233 -0.0786 -0.0175  0.0473
  588WN      WN 5192   0.102   3.426  10.570  0.1855 -0.1268  0.1554
  589WN      WN 5193   1.190   0.775   8.374 -0.0106 -0.1471  0.3940
  590WN      WN 5194   5.858   5.080   9.590  0.2512  0.0626 -0.2333
  591WN      WN 5195   6.445   0.972   7.725  0.2393  0.1168 -0.2639
  592WN      WN 5196   5.436   5.855   9.846 -0.0359 -0.2598 -0.2994
  593WN      WN 5197   7.498   1.016   9.094  0.0178 -0.2736 -0.1506
  594WN      WN 5198   2.785   3.159   9.508 -0.3532  0.0758 -0.0187
  595WN      WN 5199   4.971   4.321  10.353  0.2334 -0.0693  0.1630
  596WN      WN 5200   2.966   3.330   8.967  0.2083  0.0044  0.0388
  597WN      WN 5201   5.021   4.391   8.585 -0.2081 -0.1270  0.0352
  598WN      WN 5202   4.693   3.220   8.777 -0.2576 -0.0936  0.2073
  599WN      WN 5203   7.324   2.832   8.985 -0.1682 -0.0065  0.1459
  600WN      WN 5204   0.562   5.208   9.572  0.0053  0.2588  0.0566
  601WN      WN 5205   5.081   0.189   7.371 -0.0087 -0.4163 -0.0102
  602WN      WN 5206   4.337   0.330   9.328 -0.4518  0.2250 -0.3066
  603WN      WN 5207   2.358   0.301   9.621  0.1455 -0.2789 -0.0997
  604WN      WN 5208   1.279   5.210   8.834 -0.0257 -0.1549 -0.1228
  605WN      WN 5209   6.448   5.753   6.762 -0.0614  0.0541 -0.3051
  606WN      WN 5210   0.576   6.913   9.205  0.0717  0.2139  0.0138
  607WN      WN 5211   3.811   5.386   8.038  0.0901 -0.2473  0.3766
  608WN      WN 5212   2.881   5.858   8.735  0.1150 -0.1545  0.1280
  609WN      WN 5213   0.517   3.752   7.908  0.1393 -0.1947  0.3508
  610WN      WN 5214   1.583   5.594   8.993 -0.1775  0.3230 -0.2354
  611WN      WN 5215   7.116   2.615   8.346  0.3669 -0.3756  0.1623
  612WN      WN 5216   3.607   0.799   8.342  0.1777  0.1472 -0.3558
  613WN      WN 5217   7.375   1.726   8.455 -0.1012  0.1664 -0.3157
  614WN      WN 5218   6.684   1.726   8.380 -0.0036  0.0637 -0.2840
  615WN      WN 5219   6.904   1.590   8.844  0.2388 -0.2694  0.2136
  616WN      WN 5220   7.581   7.184   8.934  0.0210  0.0158  0.0118
  617WN      WN 5221   7.380   7.668   7.505  0.0898  0.2777  0.0602
  618WN      WN 5222   0.704   0.691   8.481 -0.3452  0.2602 -0.1899
  619WN      WN 5223   3.209   5.155   7.573 -0.1637 -0.0757 -0.0183
  620WN      WN 5224   1.598   4.288   8.487  0.0402 -0.1316 -0.1283
  621WN      WN 5225   0.970   4.421  10.605 -0.3061 -0.1568  0.0271
  622WN      WN 5226   0.097   7.672   7.683 -0.4417 -0.1685 -0.3095
  623WN      WN 5227   2.645   1.838   9.196 -0.0327 -0.1734  0.3134
  624WN      WN 5228   0.849   4.482   9.914 -0.3681  0.2259 -0.1576
  625WN      WN 5229   0.145   4.832   7.335  0.1347 -0.0054 -0.0478
  626WN      WN 5230   7.433   7.716  10.078  0.1256  0.1036 -0.0162
  627WN      WN 5231   4.473   2.169   8.252  0.0745 -0.2833 -0.1356
  628WN      WN 5232   4.149   6.006   8.993  0.0203  0.1316 -0.0795
  629WN      WN 5233   6.397   1.920   8.014 -0.2617 -0.1829  0.2494
  630WN      WN 5234   5.616   6.269   9.072 -0.3394 -0.1362 -0.0393
  631WN      WN 5235   4.070   0.950   8.594 -0.2767 -0.2595  0.1887
  632WN      WN 5236   4.359   3.204   8.401  0.0999 -0.1357  0.1820
  633WN      WN 5237   6.802   6.502  10.244 -0.0471 -0.3204  0.0986
  634WN      WN 5238   0.484   6.221   9.271 -0.0587  0.2619 -0.2213
  635WN      WN 5239   4.011   7.618  10.141  0.0401 -0.2078  0.2461
  636WN      WN 5240   5.071   3.682   9.434  0.1213 -0.2659 -0.3270
  637WN      WN 5241   5.323   4.358   8.158  0.2898 -0.0125  0.0455
  638WN      WN 5242   5.051   7.198   9.007  0.0340  0.2099 -0.0270
  639WN      WN 5243   1.355   1.515   8.029  0.1993  0.4231  0.0659
  640WN      WN 5244   3.057   3.025   8.154 -0.2277  0.2248  0.1037
  641WN      WN 5245   7.173   4.368   9.055 -0.0661  0.1222  0.3694
  642WN      WN 5246   0.119   5.225   8.349  0.2051 -0.1127  0.1310
  643WN      WN 5247   5.213   0.455   9.182 -0.0196 -0.2327  0.1402
  644WN      WN 5248   3.657   7.393   7.751  0.0052 -0.0307  0.1459
  645WN      WN 5249   7.605   3.732   8.701 -0.2020  0.0938  0.2181
  646WN      WN 5250   3.967   0.397   7.276 -0.1789 -0.4446 -0.0781
  647WN      WN 5251   5.735   6.986   9.672 -0.2380  0.0855 -0.1164
  648WN      WN 5252   0.636   6.475   8.400 -0.0013  0.2639 -0.0542
  649WN      WN 5253   6.521   0.917   8.843 -0.0538 -0.2261  0.0312
  650WN      WN 5254   1.531   1.668   7.091  0.0879  0.2371 -0.3323
  651WN      WN 5255   1.346   7.542   7.253  0.3108 -0.1025 -0.0178
  652WN      WN 5256   3.339   7.605   8.830 -0.2540  0.0725 -0.3583
  653WN      WN 5257   5.860   2.883   7.990  0.1793  0.1913 -0.0023
  654WN      WN 5258   3.250   7.060   9.420  0.0714 -0.1539  0.2214
  655WN      WN 5259   5.315   5.312   8.850  0.0582 -0.1226  0.0833
  656WN      WN 5260   3.689   7.277   8.446  0.1930  0.1902 -0.1292
  657WN      WN 5261   0.270   6.291   8.628  0.1140 -0.0754 -0.0657
  658WN      WN 5262   2.572   6.406   8.050 -0.1960 -0.0961 -0.0865
  659WN      WN 5263   0.500   3.339   8.199 -0.0718  0.2560  0.2176
  660WN      WN 5264   6.626   5.028   8.140  0.1944 -0.2659 -0.1313
  661WN      WN 5265   2.242   7.673   8.786  0.1333  0.0607 -0.2350
  662WN      WN 5266   6.649   0.797   9.461  0.0253 -0.1241  0.1472
  663WN      WN 5267   6.916   2.295   9.611  0.0878 -0.1242  0.0787
  664WN      WN 5268   0.530   2.395   8.910  0.1289 -0.1329  0.3864
  665WN      WN 5269   6.636   3.544   9.924  0.2167 -0.0540 -0.1205
  666WN      WN 5270   1.868   2.968   9.230  0.0730 -0.1539  0.0476
  667WN      WN 5271   0.456   4.714   9.670 -0.1880 -0.0376 -0.0522
  668WN      WN 5272   4.743   6.351  10.095 -0.0275 -0.1589 -0.0523
  669WN      WN 5273   2.158   5.401   8.981 -0.0406 -0.0874 -0.0628
  670WN      WN 5274   1.415   2.115   8.731  0.1751 -0.3768  0.0876
  671WN      WN 5275   5.075   3.918   8.206  0.2964 -0.0793  0.0202
  672WN      WN 5276   5.903   1.741   8.744  0.0425  0.4643 -0.0429
  673WN      WN 5277   2.957   7.439   9.579 -0.4367 -0.2503 -0.2390
  674WN      WN 5278   0.471   0.944   9.788  0.1329 -0.0655  0.1683
  675WN      WN 5279   2.736   4.781   8.645  0.1078  0.0231  0.1265
  676WN      WN 5280   4.229   5.840   8.504  0.1959  0.0787 -0.1605
  677WN      WN 5281   3.839   4.093   7.758  0.4262  0.0789 -0.0162
  678WN      WN 5282   4.424   6.829   9.484  0.2082  0.1513  0.1197
  679WN      WN 5283   4.887   1.664   9.219  0.0178 -0.0200  0.0977
  680WN      WN 5284   1.202   6.390   8.407  0.2874 -0.2339 -0.0572
  681WN      WN 5285   5.128   6.373   9.325 -0.1605  0.1749  0.0074
  682WN      WN 5286   3.880   4.811  10.148  0.0804 -0.0408  0.3108
  683WN      WN 5287   5.385   0.991   8.691 -0.1409 -0.0698  0.0122
  684WN      WN 5288   7.740   1.539   8.775  0.0176 -0.1519 -0.0525
  685WN      WN 5289   6.094   0.182   7.805  0.1194 -0.2278 -0.0046
  686WN      WN 5290   5.298   1.967   8.042  0.1509 -0.0363  0.0774
  687WN      WN 5291   7.371   4.049   7.840 -0.0943  0.1511  0.1907
  688WN      WN 5292   6.670   4.963   9.858  0.0902 -0.1404 -0.0349
  689WN      WN 5293   6.370   6.159   7.581 -0.0204  0.1854 -0.0942
  690WN      WN 5294   7.199   5.057   9.666 -0.4959 -0.2269  0.1585
  691WN      WN 5295   5.239   5.919   9.035  0.3507  0.2806  0.1070
  692WN      WN 5296   6.887   2.103   8.815  0.1411  0.0545  0.1584
  693WN      WN 5297   0.443   1.624   9.006  0.1690  0.0577  0.1664
  694WN      WN 5298   2.435   4.933   9.199  0.1143 -0.3023 -0.1285
  695WN      WN 5299   5.556   1.883   7.582  0.0820 -0.0469  0.1133
  696WN      WN 5300   3.121   1.071   9.494 -0.0964  0.1023 -0.3709
  697WN      WN 5301   6.900   1.859   7.951  0.1443  0.0704  0.0778
  698WN      WN 5302   7.282   5.438   8.413  0.1472  0.0876  0.1946
  699WN      WN 5303   3.977   7.588   8.268  0.0722 -0.0851 -0.1791
  700WN      WN 5304   4.787   7.657   7.634 -0.1479 -0.1287  0.3254
  701WN      WN 5305   1.528   7.659   9.436  0.1482 -0.0398  0.0027
  702WN      WN 5306   0.749   4.529   8.498  0.1238 -0.0053 -0.1537
  703WN      WN 5307   2.479   7.586   9.511  0.0580  0.1460  0.0587
  704WN      WN 5308   2.482   0.309   8.727 -0.1149 -0.1015  0.0109
  705WN      WN 5309   1.276   3.037   8.791 -0.1019  0.1467  0.2863
  706WN      WN 5310   7.477   4.626  10.390  0.2291 -0.1227  0.2081
  707WN      WN 5311   3.488   6.906   7.550 -0.0633 -0.3645 -0.2388
  708WN      WN 5312   5.865   6.321   7.666  0.0332  0.3233  0.1528
  709WN      WN 5313   7.249   4.207   9.528  0.1078 -0.1379 -0.1467
  710WN      WN 5314   4.430   3.396   7.867  0.4574  0.1630  0.3132
  711WN      WN 5315   3.846   0.505   8.726  0.2298 -0.1961  0.2313
  712WN      WN 5316   4.065   1.541   9.734  0.1030  0.0961 -0.1711
  713WN      WN 5317   0.997   1.016   8.794 -0.0073  0.0797  0.2959
  714WN      WN 5318   6.661   5.908   7.233  0.2820 -0.0790 -0.1269
  715WN      WN 5319   0.936   2.745   7.749 -0.1943  0.0006 -0.2627
  716WN      WN 5320   6.123   6.265   8.103  0.0266  0.1236 -0.0466
  717WN      WN 5321   1.223   7.327   9.182  0.1497  0.3729  0.0104
  718WN      WN 5322   5.049   1.617   9.811  0.1272  0.1938 -0.2017
  719WN      WN 5323   2.832   5.474   7.814  0.3420  0.1603  0.0437
  720WN      WN 5324   1.336   2.245   8.166  0.0277 -0.1151 -0.3099
  721WN      WN 5325   1.283   0.154   8.428 -0.1101  0.0926  0.2613
  722WN      WN 5326   4.031   3.511   8.138  0.2442 -0.4764 -0.1580
  723WN      WN 5327   2.029   3.309   8.872  0.1709 -0.2695  0.0831
  724WN      WN 5328   0.276   4.489   8.967  0.1389  0.0894  0.2253
  725WN      WN 5329   6.421   5.486  10.689  0.0406 -0.0255  0.2810
  726WN      WN 5330   3.822   6.933   7.913 -0.0762 -0.0346  0.0050
  727WN      WN 5331   3.540   4.588   9.858  0.0139  0.1409  0.0861
  728WN      WN 5332   6.351   6.196   8.547 -0.2835 -0.2186 -0.3572
  729WN      WN 5333   1.163   4.104   8.688 -0.0986 -0.0934  0.0214
  730WN      WN 5334   0.740   2.799   9.609 -0.2143 -0.3533 -0.1212
  731WN      WN 5335   4.394   6.597   8.157 -0.1553 -0.1781 -0.2261
  732WN      WN 5336   1.744   0.500   9.225 -0.1185 -0.2178 -0.0391
  733WN      WN 5337   4.764   0.353   7.786  0.3175 -0.2320  0.0014
  734WN      WN 5338   4.118   2.741   7.466 -0.1559  0.0063  0.2629
  735WN      WN 5339   5.550   1.368   7.432  0.2725  0.0412 -0.0408
  736WN      WN 5340   7.319   4.517   8.595  0.0686 -0.1141 -0.0080
  737WN      WN 5341   2.712   3.641   9.381 -0.1361  0.0870  0.1075
  738WN      WN 5342   0.981   2.464   9.915  0.1040  0.0727 -0.1414
  739WN      WN 5343   4.044   2.550  10.002  0.1346 -0.2248  0.0579
  740WN      WN 5344   5.512   4.878   8.615 -0.0422  0.1428 -0.1009
  741WN      WN 5345   1.154   1.301   9.240 -0.1468 -0.0446 -0.0302
  742WN      WN 5346   3.125   2.534   8.402  0.2254  0.0093 -0.0419
  743WN      WN 5347   5.307   7.753   7.764  0.0013 -0.0353  0.1414
  744WN      WN 5348   4.065   4.978   7.664 -0.1115  0.2637  0.1777
  745WN      WN 5349   6.112   1.130   8.080 -0.0885  0.0968  0.0897
  746WN      WN 5350   6.965   7.556  10.222 -0.0685  0.1581  0.1072
  747WN      WN 5351   7.167   3.165   8.118 -0.1198 -0.1409 -0.0956
  748WN      WN 5352   5.348   0.630   8.312 -0.2799  0.2097  0.1568
  749WN      WN 5353   4.176   0.496   7.763  0.4543 -0.0828  0.0932
  750WN      WN 5354   0.254   6.150   7.617 -0.0553 -0.1860  0.3233
  751WN      WN 5355   4.785   6.863   9.828  0.1290 -0.2487 -0.2641
  752WN      WN 5356   4.947   2.423   8.142 -0.1923  0.0783  0.0900
  753WN      WN 5357   0.172   3.203   9.486 -0.2845  0.3542 -0.4274
  754WN      WN 5358   1.619   7.266   9.784 -0.1572  0.2935 -0.0615
  755WN      WN 5359   5.823   4.601   9.947  0.1166  0.0332  0.0403
  756WN      WN 5360   6.566   0.281   9.465 -0.1451  0.4576  0.0855
  757WN      WN 5361   3.734   6.036   9.789 -0.0879  0.2647 -0.2198
  758WN      WN 5362   2.379   5.206   7.926  0.0932 -0.0017 -0.2229
  759WN      WN 5363   3.698   0.582   9.688 -0.1615 -0.1018  0.3367
  760WN      WN 5364   0.942   6.333   7.135  0.2239 -0.0741  0.1551
  761WN      WN 5365   2.428   2.161   8.844  0.1546  0.3225  0.0264
  762WN      WN 5366   6.429   1.407   8.744 -0.0235  0.0238  0.1009
  763WN      WN 5367   0.260   4.161   8.558  0.0807 -0.1280 -0.1099
  764WN      WN 5368   0.223   0.653   7.658  0.0687 -0.1136  0.0374
  765WN      WN 5369   1.944   6.019   8.212 -0.0434  0.0152  0.1285
  766WN      WN 5370   2.481   0.026   8.328 -0.0187  0.3124  0.0597
  767WN      WN 5371   3.679   5.089   9.344 -0.0633 -0.0432 -0.1845
  768WN      WN 5372   0.495   6.080   7.107  0.2595  0.1184  0.0446
  769WN      WN 5373   5.975   2.563   9.923 -0.2641 -0.0458 -0.3113
  770WN      WN 5374   4.764   3.911   9.957  0.1025  0.0201 -0.1753
  771WN      WN 5375   5.631   6.047   8.067  0.1530  0.2058 -0.1398
  772WN      WN 5376   6.123   4.670   7.933  0.2008 -0.2278 -0.0293
  773WN      WN 5377   3.935   1.223   9.229  0.1548  0.5171 -0.1261
  774WN      WN 5378   6.458   2.856   9.187  0.0822  0.0617 -0.0332
  775WN      WN 5379   7.675   7.160   8.409 -0.1261  0.4560 -0.0453
  776WN      WN 5380   6.329   4.346   7.603  0.1223 -0.0565  0.1853
  777WN      WN 5381   4.438   6.916   7.785 -0.0648  0.0573 -0.0714
  778WN      WN 5382   7.645   2.213   8.385  0.0836 -0.1828  0.0946
  779WN      WN 5383   0.246   1.797   8.365 -0.2125 -0.4348  0.2636
  780WN      WN 5384   2.627   2.757   8.240  0.2339  0.0068 -0.0428
  781WN      WN 5385   1.760   6.609   7.494  0.1668  0.1640  0.2339
  782WN      WN 5386   5.985   2.264   8.950 -0.1214 -0.1582 -0.0765
  783WN      WN 5387   3.567   7.045   8.918 -0.0097  0.0862 -0.0850
  784WN      WN 5388   2.958   4.162   8.728 -0.2147  0.1210 -0.0192
  785WN      WN 5389   5.292   6.961   8.150 -0.1378 -0.0183 -0.2263
  786WN      WN 5390   5.217   7.392   8.435 -0.1146  0.2855  0.1601
  787WN      WN 5391   0.324   4.920   8.771 -0.2723  0.0916 -0.1031
  788WN      WN 5392   3.761   0.290  10.121  0.0128 -0.3680  0.1668
  789WN      WN 5393   1.848   7.209   7.775 -0.0874  0.0858 -0.1066
  790WN      WN 5394   4.045   2.070   7.968 -0.2015 -0.0525 -0.3271
  791WN      WN 5395   0.919   0.190   9.239  0.0211  0.4830 -0.3703
  792WN      WN 5396   6.255   5.674   7.376 -0.1719 -0.1498 -0.6161
  793WN      WN 5397   2.460   6.844   8.898  0.2785 -0.4315  0.0828
  794WN      WN 5398   7.760   2.162  10.634  0.0238 -0.1110 -0.0937
  795WN      WN 5399   6.907   7.449   7.649 -0.1805  0.0569 -0.0300
  796WN      WN 5400   1.420   2.493   9.079  0.1938  0.0804  0.4091
  797WN      WN 5401   4.991   5.899  10.090  0.1293  0.0825 -0.0778
  798WN      WN 5402   4.502   0.930   7.383 -0.1247 -0.2107 -0.0330
  799WN      WN 5403   0.410   0.436   9.951 -0.1237  0.1502 -0.2822
  800WN      WN 5404   7.070   2.102   8.340 -0.2009 -0.0531  0.1906
  801WN      WN 5405   3.215   7.336   8.424  0.3295  0.3498  0.1462
  802WN      WN 5406   3.414   7.226  10.405  0.1468  0.0063 -0.0131
  803WN      WN 5407   0.223   5.881   8.956 -0.1547 -0.0020 -0.1863
  804WN      WN 5408   0.604   5.238   7.314  0.0867 -0.1409 -0.0745
  805WN      WN 5409   3.506   7.679   8.137 -0.0490  0.0519  0.0670
  806WN      WN 5410   5.477   0.552   8.779 -0.0355  0.2486 -0.0288
  807WN      WN 5411   6.510   4.935   8.658  0.2027  0.1509 -0.0693
  808WN      WN 5412   3.693   1.038   8.858  0.1584  0.2488 -0.1671
  809WN      WN 5413   3.234   4.936   9.665 -0.1517  0.0067 -0.2531
  810WN      WN 5414   5.804   2.677   9.326 -0.1337  0.0700  0.1925
  811WN      WN 5415   2.462   3.107   9.900  0.1180 -0.0463  0.0694
  812WN      WN 5416   3.899   2.995   8.395  0.0891  0.1095 -0.0370
  813WN      WN 5417   3.500   6.022  10.240  0.1737 -0.2165 -0.0030
  814WN      WN 5418   1.609   6.113   9.136 -0.1950 -0.2823 -0.4439
  815WN      WN 5419   7.698   6.212   7.957 -0.3611  0.3329 -0.2295
  816WN      WN 5420   4.916   4.954   9.833  0.0057  0.0877 -0.2780
  817WN      WN 5421   5.177   3.163   8.745  0.2506  0.3331 -0.0614
  818WN      WN 5422   1.382   6.934   8.348 -0.2993  0.2124  0.1535
  819WN      WN 5423   1.029   3.448   9.956  0.0865  0.1862 -0.1664
  820WN      WN 5424   1.698   1.483  10.038  0.2545  0.4461 -0.5364
  821WN      WN 5425   6.711   6.679   8.674 -0.2830 -0.1016  0.1362
  822WN      WN 5426   2.148   2.340  10.454  0.2399  0.0554  0.2421
  823WN      WN 5427   2.346   3.102   9.192 -0.0248 -0.0150 -0.1077
  824WN      WN 5428   7.546   0.530   9.299  0.3613 -0.0505 -0.0977
  825WN      WN 5429   0.725   0.582   9.510 -0.1286 -0.1300 -0.0556
  826WN      WN 5430   3.865   6.484   9.459  0.0940 -0.1113 -0.0723
  827WN      WN 5431   5.764   6.563   8.119 -0.2630 -0.1930 -0.1064
  828WN      WN 5432   6.646   4.521  10.094 -0.2994 -0.1371  0.1959
  829WN      WN 5433   6.071   0.145   9.316  0.0287 -0.0881 -0.1719
  830WN      WN 5434   4.711   7.234   9.394 -0.2277  0.0209 -0.2166
  831WN      WN 5435   7.499   7.647   8.176 -0.0171  0.0050  0.1934
  832WN      WN 5436   2.685   6.297   9.026 -0.1259  0.1871 -0.0696
  833WN      WN 5437   5.453   3.157   7.271  0.2378  0.0106  0.1264
  834WN      WN 5438   2.495   4.650  10.073  0.1306 -0.0194 -0.0031
  835WN      WN 5439   4.330   6.598   8.637  0.1053 -0.3567 -0.0839
  836WN      WN 5440   7.228   1.531   9.373  0.3344 -0.0109  0.2828
  837WN      WN 5441   1.005   2.481   9.336 -0.0413 -0.1160 -0.0397
  838WN      WN 5442   5.493   5.454   9.458 -0.1311 -0.2427  0.1585
  839WN      WN 5443   7.589   2.902   7.916 -0.0951  0.0686 -0.1549
  840WN      WN 5444   6.330   4.357   8.737  0.2300 -0.1915  0.4538
  841WN      WN 5445   1.864   1.281   9.605 -0.0233 -0.2104  0.0185
  842WN      WN 5446   2.317   5.424   9.424 -0.3064 -0.0607 -0.1359
  843WN      WN 5447   3.363   7.445   7.353  0.0353 -0.2676  0.1542
  844WN      WN 5448   0.398   2.299   8.410  0.1900 -0.3010 -0.0169
  845WN      WN 5449   5.944   2.015   9.938  0.1322  0.2070 -0.2410
  846WN      WN 5450   2.955   4.316   9.302 -0.0633 -0.2920 -0.0958
  847WN      WN 5451   3.323   2.630   7.615  0.0710 -0.0634 -0.0143
  848WN      WN 5452   0.883   4.034   9.710  0.0276  0.0411  0.0659
  849WN      WN 5453   4.634   1.932   8.806  0.0222  0.1195  0.0707
  850WN      WN 5454   3.265   1.962   9.195 -0.3983 -0.1458  0.0343
  851WN      WN 5455   3.016   6.701   8.192 -0.1899 -0.2512  0.0361
  852WN      WN 5456   5.594   2.005   9.011  0.1059  0.0245  0.2046
  853WN      WN 5457   5.462   2.902   7.681  0.0273 -0.1920  0.0192
  854WN      WN 5458   4.255   3.456   9.762 -0.0722 -0.2342  0.0461
  855WN      WN 5459   5.389   6.544   7.799  0.1687  0.0916  0.0974
  856WN      WN 5460   6.068   4.760   8.412  0.0661 -0.2467  0.1092
  857WN      WN 5461   3.723   7.403   9.212 -0.0631 -0.2541  0.2863
  858WN      WN 5462   0.711   3.784   9.187  0.1693  0.1074 -0.1549
  859WN      WN 5463   2.178   3.608   7.453  0.1784  0.2826  0.0493
  860WN      WN 5464   3.812   2.117  10.225 -0.4537 -0.0726 -0.0612
  861WN      WN 5465   0.661   5.384   8.229 -0.0485 -0.1155  0.2268
  862WN      WN 5466   1.347   4.705   8.582  0.1340  0.2056 -0.3455
  863WN      WN 5467   6.554   3.996   7.922  0.3505 -0.0724  0.1637
  864WN      WN 5468   0.568   0.636   8.971  0.2271  0.0107  0.0828
  865WN      WN 5469   5.896   5.355   9.081  0.1679 -0.1681 -0.2100
  866WN      WN 5470   4.741   7.472   7.104  0.0873  0.0795 -0.2963
  867WN      WN 5471   0.231   3.358   8.646 -0.4587  0.1914 -0.1797
  868WN      WN 5472   0.671   4.213   8.838  0.0714 -0.2327  0.2503
  869WN      WN 5473   6.428   3.768   9.538  0.1249  0.0643 -0.1010
  870WN      WN 5474   4.280   7.068   8.290 -0.1205  0.0124  0.0180
  871WN      WN 5475   0.170   5.372   9.202 -0.0188  0.0691 -0.1698
  872WN      WN 5476   6.509   5.526  10.179  0.2630  0.0166 -0.2472
  873WN      WN 5477   4.016   1.429   8.775 -0.0617 -0.4152  0.4785
  874WN      WN 5478   0.056   5.660   9.622  0.0082 -0.2940  0.1585
  875WN      WN 5479   5.026   0.052   9.406  0.0048 -0.0539  0.2574
  876WN      WN 5480   6.680   1.388   9.993  0.2203  0.0049  0.1083
  877WN      WN 5481   1.022   3.379   9.034  0.1589 -0.3321 -0.1807
  878WN      WN 5482   0.394   2.706  10.015 -0.0333 -0.1908  0.0900
  879WN      WN 5483   3.988   6.326   7.922 -0.1372  0.2496  0.0199
  880WN      WN 5484   4.134   7.701   9.136  0.2751 -0.2904  0.0411
  881WN      WN 5485   6.097   1.047   8.564 -0.2752 -0.0594 -0.1692
  882WN      WN 5486   7.716   1.182   7.837  0.0152  0.1727 -0.3232
  883WN      WN 5487   6.354   5.105   9.338  0.2195  0.0754  0.3542
  884WN      WN 5488   1.733   4.870   9.638  0.6989 -0.1400  0.1723
  885WN      WN 5489   6.461   5.342   7.093  0.0839  0.4518 -0.2197
  886WN      WN 5490   0.090   6.644   8.077 -0.1116  0.0069  0.0639
  887WN      WN 5491   0.031   4.866   9.265  0.0315  0.0741 -0.2918
  888WN      WN 5492   7.131   3.235   7.579  0.1627 -0.1540 -0.0265
  889WN      WN 5493   4.877   3.767   7.732  0.1690 -0.1639  0.0520
  890WN      WN 5494   1.250   7.210   7.772 -0.1449  0.0007 -0.1420
  891WN      WN 5495   7.673   6.728   7.621  0.1683 -0.2086  0.0439
  892WN      WN 5496   4.517   1.215   8.820  0.1547  0.0186 -0.5579
  893WN      WN 5497   4.573   6.162   8.095  0.1782  0.0428 -0.0161
  894WN      WN 5498   7.444   4.962   8.371 -0.1316 -0.2378 -0.0852
  895WN      WN 5499   7.288   7.424   9.239  0.0414  0.1424 -0.2805
  896WN      WN 5500   6.385   1.954   8.793 -0.0211  0.2391  0.1761
  897WN      WN 5501   6.764   3.632   8.770 -0.1610  0.5062 -0.0281
  898WN      WN 5502   5.925   5.160   8.133  0.0143 -0.1580  0.0199
  899WN      WN 5503   6.136   2.934   9.643 -0.1805 -0.0991  0.1044
  900WN      WN 5504   6.609   7.364   9.894  0.0182  0.2195  0.1975
  901WN      WN 5505   5.188   1.060   7.828 -0.2132  0.2917  0.0340
  902WN      WN 5506   4.266   6.431   9.165  0.2327 -0.1045 -0.1173
  903WN      WN 5507   5.635   4.764   8.066 -0.1590 -0.1242 -0.1765
  904WN      WN 5508   4.237   4.530   8.982  0.1493 -0.0033 -0.2103
  905WN      WN 5509   0.839   1.133   9.594  0.1576 -0.1227  0.1260
  906WN      WN 5510   3.005   7.367   9.054 -0.0279  0.1899 -0.3370
  907WN      WN 5511   5.962   7.468   9.061 -0.1125  0.1078  0.0350
  908WN      WN 5512   2.040   1.038  10.025 -0.1447 -0.2679  0.2219
  909WN      WN 5513   3.868   4.268   9.163 -0.0372 -0.1876  0.2220
  910WN      WN 5514   0.665   4.789   7.544 -0.0327  0.1414  0.0376
  911WN      WN 5515   6.952   6.021   7.752 -0.0760  0.0125 -0.3088
  912WN      WN 5516   6.558   2.700   9.674 -0.1764 -0.1850  0.1199
  913WN      WN 5517   5.605   5.388   9.991  0.2741  0.0729  0.1083
  914WN      WN 5518   4.230   3.960   9.079  0.0227 -0.0625  0.1137
  915WN      WN 5519   0.322   5.041   6.873  0.3053  0.0091  0.0098
  916WN      WN 5520   3.073   3.846   9.119  0.1588  0.1973 -0.0364
  917WN      WN 5521   1.971   5.908   8.820  0.3054  0.1958  0.0551
  918WN      WN 5522   2.663   0.510   8.246  0.1073 -0.4854  0.0520
  919WN      WN 5523   1.697   6.213   7.752 -0.1300  0.1048  0.2144
  920WN      WN 5524   5.789   7.396   8.549  0.0316  0.1895  0.4358
  921WN      WN 5525   4.197   4.960   8.220  0.2676 -0.1381  0.1243
  922WN      WN 5526   7.381   3.883   9.096 -0.1230  0.0326 -0.0263
  923WN      WN 5527   4.531   1.136   9.335  0.0954 -0.3404  0.4691
  924WN      WN 5528   2.059   7.744   8.149 -0.0095  0.2506  0.0180
  925WN      WN 5529   2.259   1.898   7.849 -0.0043  0.1471 -0.0933
  926WN      WN 5530   0.938   5.988   8.358  0.1558  0.2348 -0.1484
  927WN      WN 5531   0.546   6.582   7.865 -0.0115  0.0042  0.1614
  928WN      WN 5532   1.779   2.001   9.088  0.0559  0.0878  0.3443
  929WN      WN 5533   0.312   3.733   9.493  0.1153  0.3776 -0.0770
  930WN      WN 5534   6.873   5.046   9.239 -0.2786 -0.1255  0.1454
  931WN      WN 5535   4.337   0.006   7.873  0.0614 -0.3205 -0.2094
  932WN      WN 5536   7.162   5.039  10.570  0.1541  0.2673  0.2679
  933WN      WN 5537   6.345   6.215   9.462  0.1092 -0.2205  0.1864
  934WN      WN 5538   4.181   7.290   8.781  0.1080 -0.1365  0.0899
  935WN      WN 5539   2.214   3.621   9.195 -0.2435  0.1909 -0.0300
  936WN      WN 5540   6.271   0.593   9.201 -0.1370  0.4228 -0.0500
  937WN      WN 5541   1.910   1.932   9.935  0.1923 -0.1954  0.0466
  938WN      WN 5542   4.450   6.292   7.566  0.0680  0.3312 -0.5373
  939WN      WN 5543   0.529   5.579   9.930 -0.0552  0.2984 -0.0234
  940WN      WN 5544   5.039   7.143  10.150 -0.1320  0.2633  0.2229
  941WN      WN 5545   2.872   6.769   9.182  0.0175 -0.0427  0.1170
  942WN      WN 5546   6.153   6.766   8.396  0.0058 -0.1676  0.1366
  943WN      WN 5547   3.111   6.547   8.715 -0.0180 -0.1511  0.0830
  944WN      WN 5548   4.199   1.230   7.689  0.0381 -0.0147  0.0582
  945WN      WN 5549   2.264   1.586   9.988 -0.0356 -0.0921  0.0112
  946WN      WN 5550   3.129   4.603   8.818  0.2189  0.3092 -0.4247
  947WN      WN 5551   4.910   5.557   8.723 -0.2607 -0.1844 -0.2041
  948WN      WN 5552   7.089   6.790   9.909  0.1415  0.1157 -0.1348
  949WN      WN 5553   6.497   3.111   8.690  0.0570  0.1951 -0.2362
  950WN      WN 5554   5.584   7.523   8.127 -0.1355  0.0861  0.2409
  951WN      WN 5555   4.245   3.819   7.821 -0.1605 -0.1820 -0.0881
  952WN      WN 5556   1.371   3.927   9.756 -0.1600  0.5714  0.0347
  953WN      WN 5557   1.856   6.632   6.954  0.2354 -0.1856 -0.0183
  954WN      WN 5558   0.437   0.202   7.458  0.0555  0.2138  0.1257
  955WN      WN 5559   4.495   5.198   8.561 -0.1687 -0.5195  0.0884
  956WN      WN 5560   0.158   6.529   9.044  0.1245 -0.1469 -0.1609
  957WN      WN 5561   4.617   1.176  10.309 -0.0544 -0.0828  0.0144
  958WN      WN 5562   7.461   1.741  10.621 -0.1250  0.0967 -0.0387
  959WN      WN 5563   2.970   2.025   8.812 -0.2151 -0.0293  0.2042
  960WN      WN 5564   5.089   4.097   9.024  0.0574  0.0767 -0.0019
  961WN      WN 5565   1.030   6.351   7.939 -0.2023  0.0961 -0.0855
  962WN      WN 5566   7.575   6.033   9.763  0.1641 -0.0788 -0.1324
  963WN      WN 5567   6.602   7.165   8.859 -0.1179  0.1232 -0.1172
  964WN      WN 5568   2.433   2.157   7.407  0.0282  0.0109 -0.1158
  965WN      WN 5569   6.970   0.004   9.691 -0.3879  0.0230  0.1947
  966WN      WN 5570   7.098   0.354   8.678  0.0291  0.1204 -0.1213
  967WN      WN 5571   3.127   1.301   7.489 -0.0832  0.1236  0.3433
  968WN      WN 5572   5.705   4.106  10.022  0.3133  0.1578  0.0873
  969WN      WN 5573   3.818   5.890   8.195  0.2947 -0.0116 -0.2046
  970WN      WN 5574   3.722   3.882   8.184  0.3708  0.1977 -0.0468
  971WN      WN 5575   0.205   7.306   8.016 -0.0805 -0.2195 -0.0502
  972WN      WN 5576   1.853   2.172   8.429  0.1961 -0.1895  0.2540
  973WN      WN 5577   1.393   2.969   7.368  0.0676  0.3658 -0.1645
  974WN      WN 5578   1.563   4.708   8.043 -0.2612  0.0808  0.2443
  975WN      WN 5579   6.221   0.614   8.090  0.0169 -0.0012 -0.2099
  976WN      WN 5580   5.451   2.248   8.520 -0.2808 -0.0234 -0.1054
  977WN      WN 5581   7.232   3.347   8.999  0.0330  0.0666  0.2291
  978WN      WN 5582   6.538   5.983   8.113 -0.2970 -0.3617 -0.0057
  979WN      WN 5583   2.995   3.987   8.176  0.2630 -0.1777 -0.1076
  980WN      WN 5584   7.093   6.308   8.770 -0.0769 -0.4758 -0.2134
  981WN      WN 5585   0.972   4.769   8.955 -0.0877 -0.1607  0.2452
  982WN      WN 5586   2.519   7.263   9.110  0.2377  0.0830 -0.0098
  983WN      WN 5587   4.015   3.858   9.560 -0.0037  0.2190  0.5823
  984WN      WN 5588   2.769   7.396   8.197 -0.4488 -0.0698 -0.0268
  985WN      WN 5589   7.052   0.135   9.227  0.5550 -0.0235 -0.0072
  986WN      WN 5590   3.942   7.514   9.670  0.3286 -0.2641  0.0980
  987WN      WN 5591   7.508   4.929   8.854  0.0983  0.2152 -0.1858
  988WN      WN 5592   3.084   7.564   7.793  0.3143  0.1916 -0.2191
  989WN      WN 5593   7.176   4.630   7.587 -0.4163 -0.2085  0.1599
  990WN      WN 5594   2.975   3.482   7.971 -0.3922  0.2619 -0.0481
  991WN      WN 5595   0.419   0.977   8.197 -0.3096  0.0798  0.1538
  992WN      WN 5596   0.944   2.046   9.038  0.0987  0.1952  0.1035
  993WN      WN 5597   0.425   5.442   8.808  0.1947  0.1072 -0.0034
  994WN      WN 5598   4.194   7.646  10.621 -0.3789  0.3627  0.2461
  995WN      WN 5599   6.229   4.733   9.632 -0.2798 -0.0957 -0.1513
  996WN      WN 5600   5.375   5.924   8.555  0.1511  0.1396  0.3916
  997WN      WN 5601   0.315   4.202   9.884 -0.3732  0.0348  0.2498
  998WN      WN 5602   0.144   3.439  10.019  0.2717 -0.0240 -0.1384
  999WN      WN 5603   6.578   0.182   7.976  0.0232 -0.0424  0.3027
 1000WN      WN 5604   7.497   2.571   9.427 -0.2085 -0.1752 -0.0467
 1001WN      WN 5605   0.928   2.489   8.624  0.0555 -0.0782  0.3113
 1002WN      WN 5606   2.363   2.489   8.538  0.1725  0.1466  0.0653
 1003WN      WN 5607   2.916   6.720   9.766 -0.3118 -0.1384  0.1748
 1004WN      WN 5608   6.280   5.670   8.803  0.2401 -0.0743  0.1068
 1005WN      WN 5609   5.839   7.458   9.570  0.2469  0.3571  0.3600
 1006WN      WN 5610   2.068   0.135   9.212  0.2101  0.0609  0.0299
 1007WN      WN 5611   6.283   5.691   9.373 -0.1264 -0.0067  0.1523
 1008WN      WN 5612   4.171   2.070   9.883  0.1308 -0.2540  0.2773
 1009WN      WN 5613   6.355   7.311  10.286 -0.2005 -0.1042 -0.1274
 1010WN      WN 5614   3.890   2.706   8.956  0.0875  0.2471 -0.3069
 1011WN      WN 5615   3.511   2.699   8.627 -0.2648  0.0416 -0.3487
 1012WN      WN 5616   6.481   1.929   9.572  0.0368  0.0831 -0.0062
 1013WN      WN 5617   5.432   2.588   8.096  0.1275 -0.1803  0.4852
 1014WN      WN 5618   2.968   4.935   9.188  0.0959 -0.0030  0.3072
 1015WN      WN 5619   5.952   4.255   9.059  0.3186  0.1130  0.2127
 1016WN      WN 5620   1.355   4.057  10.443  0.0749 -0.2220 -0.1459
 1017WN      WN 5621   3.779   6.488   8.836  0.1153 -0.2781  0.1369
 1018WN      WN 5622   0.235   0.855   9.285  0.0268 -0.1135  0.1838
 1019WN      WN 5623   1.916   1.283  10.431  0.2807 -0.1371 -0.2303
 1020WN      WN 5624   5.791   6.788   7.635  0.0632  0.0652  0.0339
 1021WN      WN 5625   4.717   0.174   8.999 -0.1090 -0.0114 -0.2261
 1022WN      WN 5626   4.661   2.643   7.353  0.0911 -0.3552 -0.0454
 1023WN      WN 5627   7.560   4.959   7.787 -0.2336 -0.0724  0.1784
 1024WN      WN 5628   4.241   7.214   9.290 -0.1104  0.1250  0.0722
 1025WN      WN 5629   3.456   4.883   7.957  0.1818  0.2284  0.0298
 1026WN      WN 5630   1.130   4.418   8.208 -0.1147 -0.1119  0.0815
 1027WN      WN 5631   5.948   3.940   9.580  0.0324 -0.0050 -0.1481
 1028WN      WN 5632   2.582   3.635   9.913  0.2942  0.0730  0.1027
 1029WN      WN 5633   7.085   7.033   8.988 -0.1588 -0.1987 -0.1040
 1030WN      WN 5634   1.012   7.296   8.268 -0.1871 -0.3948 -0.1524
 1031WN      WN 5635   5.711   1.811   8.256 -0.1477  0.2331 -0.0531
 1032WN      WN 5636   0.092   5.137   9.693 -0.0325  0.0362 -0.3390
 1033WN      WN 5637   2.625   1.710   8.683  0.1883  0.2585  0.0006
 1034WN      WN 5638   7.448   6.660   8.975 -0.0943 -0.1860 -0.2761
 1035WN      WN 5639   6.771   7.471   9.331  0.0199 -0.4541 -0.1512
 1036WN      WN 5640   7.766   1.797   9.253  0.2184  0.0811 -0.4551
 1037WN      WN 5641   6.309   2.568   8.672  0.1772  0.2803 -0.1471
 1038WN      WN 5642   4.534   2.526   7.823 -0.1133 -0.2091 -0.0178
 1039WN      WN 5643   0.864   1.034  10.171 -0.0883  0.0521  0.4301
 1040WN      WN 5644   2.392   5.724   8.069  0.0714  0.0849  0.0964
 1041WN      WN 5645   1.633   0.785   7.438 -0.1530 -0.1019  0.0801
 1042WN      WN 5646   2.480   4.338   8.515  0.1359 -0.0579 -0.3500
 1043WN      WN 5647   7.147   7.225   8.116  0.0624  0.2872 -0.0264
 1044WN      WN 5648   6.955   5.513  10.535  0.0128 -0.3335 -0.0764
 1045WN      WN 5649   0.600   0.088   9.576  0.1440  0.0962  0.0198
 1046WN      WN 5650   4.414   2.674   9.150 -0.3369 -0.0592  0.0297
 1047WN      WN 5651   5.190   3.630   8.945 -0.0481  0.1382  0.1605
 1048WN      WN 5652   2.725   2.295   9.241  0.0843 -0.1278  0.1084
 1049WN      WN 5653   4.157   3.113   8.836 -0.0214  0.1846  0.1595
 1050WN      WN 5654   6.792   5.329   8.604 -0.1905 -0.0624 -0.2038
 1051WN      WN 5655   6.097   1.069   9.101  0.2252  0.1218  0.2353
 1052WN      WN 5656   5.621   2.281   9.606  0.0593  0.1649 -0.2401
 1053WN      WN 5657   5.773   3.527   8.271  0.2369 -0.0656  0.2269
 1054WN      WN 5658   2.458   5.549   7.509  0.0138 -0.1080  0.0625
 1055WN      WN 5659   2.358   2.611   9.070 -0.0959  0.0141 -0.2243
 1056WN      WN 5660   5.835   2.645   8.497 -0.1196  0.2219 -0.0643
 1057WN      WN 5661   7.723   1.309   9.422  0.1105  0.0225 -0.3162
 1058WN      WN 5662   4.186   5.893   7.380 -0.1320 -0.1393  0.0555
 1059WN      WN 5663   0.991   3.701   8.147  0.2649  0.2656  0.2758
 1060WN      WN 5664   7.552   6.853   9.875  0.1594 -0.0794 -0.2487
 1061WN      WN 5665   1.357   1.274   7.491 -0.2253  0.0309 -0.0561
 1062WN      WN 5666   7.353   1.432   8.061  0.0478  0.3024 -0.2047
 1063WN      WN 5667   5.754   5.038  10.334  0.0559  0.0446  0.0702
 1064WN      WN 5668   7.569   0.232   7.842 -0.4782 -0.0309  0.0501
 1065WN      WN 5669   6.610   5.060  10.374 -0.1059 -0.1153  0.2731
 1066WN      WN 5670   2.209   6.359   8.834  0.0562  0.3742 -0.2193
 1067WN      WN 5671   1.333   0.337   7.567  0.0646  0.0444  0.3757
 1068WN      WN 5672   4.189   3.967   7.351  0.1414 -0.0669 -0.2015
 1069WN      WN 5673   0.173   3.715   8.250  0.1753 -0.0874 -0.0642
 1070WN      WN 5674   6.542   0.970   8.294 -0.0168  0.0490 -0.2365
 1071WN      WN 5675   1.112   2.990   9.822  0.4086  0.1371 -0.2157
 1072WN      WN 5676   1.346   0.099   9.016  0.1238  0.0005 -0.1338
 1073WN      WN 5677   0.733   4.101   8.268 -0.0006  0.2313 -0.1614
 1074WN      WN 5678   6.222   0.665  10.149  0.1575  0.0241 -0.0382
 1075WN      WN 5679   4.902   5.373   9.175 -0.0145  0.1367 -0.0379
 1076WN      WN 5680   7.306   4.188   7.271 -0.1485  0.0185 -0.1151
 1077WN      WN 5681   6.138   1.833  10.514  0.2121 -0.1203 -0.1864
 1078WN      WN 5682   7.487   2.618   7.421 -0.0678 -0.0533 -0.1619
 1079WN      WN 5683   5.936   3.112   9.192  0.0762 -0.2805 -0.1206
 1080WN      WN 5684   3.380   4.634   9.303  0.0372  0.0684  0.1433
 1081WN      WN 5685   4.755   7.373   8.596 -0.0952 -0.1840  0.2519
 1082WN      WN 5686   2.405   5.830   8.989 -0.3085 -0.1643  0.3123
 1083WN      WN 5687   1.295   5.146   9.364 -0.4834 -0.0088  0.1893
 1084WN      WN 5688   3.229   2.531   9.435  0.1561  0.0028  0.3938
 1085WN      WN 5689   3.417   4.183   8.994  0.3349 -0.1722 -0.1502
 1086WN      WN 5690   4.461   0.722  10.156  0.2187 -0.0029  0.0943
 1087WN      WN 5691   4.747   4.495   9.875 -0.1898 -0.0091  0.0858
 1088WN      WN 5692   4.106   1.950   9.407  0.2376  0.1954  0.3361
 1089WN      WN 5693   3.524   1.560   8.866  0.1072  0.1569  0.1287
 1090WN      WN 5694   2.919   4.788   7.842 -0.1445 -0.2105  0.1653
 1091WN      WN 5695   6.996   6.275  10.648  0.1228  0.0478  0.2800
 1092WN      WN 5696   7.354   2.107   9.406  0.2110  0.2455 -0.0751
 1093WN      WN 5697   4.674   4.790   9.397  0.3017 -0.1365 -0.2192
 1094WN      WN 5698   1.324   0.326   9.592  0.2518 -0.0797  0.0690
 1095WN      WN 5699   0.934   0.044   7.518  0.0966 -0.0920  0.2640
 1096WN      WN 5700   7.661   3.930   9.764  0.2620 -0.1139 -0.0636
 1097WN      WN 5701   3.145   1.648   8.467 -0.1334 -0.3055  0.0981
 1098WN      WN 5702   2.832   0.177   9.661  0.0451  0.1678 -0.0391
 1099WN      WN 5703   1.633   3.044   9.716  0.3275  0.0270 -0.0951
 1100WN      WN 5704   3.214   0.589   8.105  0.0532  0.0428  0.0023
 1101WN      WN 5705   1.803   1.442   9.140 -0.1844  0.0903 -0.1426
 1102WN      WN 5706   3.548   2.859   8.035  0.1191 -0.4024 -0.2094
 1103WN      WN 5707   4.903   3.267   9.244  0.2391 -0.1691 -0.0536
 1104WN      WN 5708   6.603   2.258   8.381  0.0692  0.1285 -0.0684
 1105WN      WN 5709   4.711   4.783  10.363 -0.2728  0.0824 -0.0785
 1106WN      WN 5710   2.200   6.419   8.352 -0.0333 -0.1113  0.0876
 1107WN      WN 5711   3.552   0.278   9.018 -0.1490 -0.1398 -0.1954
 1108WN      WN 5712   2.733   0.719   9.635  0.0188 -0.3124 -0.2224
 1109WN      WN 5713   3.922   0.668   9.182  0.0626 -0.2400 -0.3431
 1110WN      WN 5714   1.910   1.043   8.732  0.2931 -0.2268 -0.2224
 1111WN      WN 5715   2.579   6.679   7.610 -0.1461 -0.1243 -0.1964
 1112WN      WN 5716   5.718   0.099   8.573  0.1081  0.0547  0.0483
 1113WN      WN 5717   2.887   7.003   8.661  0.1721 -0.1115 -0.2081
 1114WN      WN 5718   7.013   3.082   8.582 -0.0822 -0.1911  0.0464
 1115WN      WN 5719   2.987   0.341   8.836  0.0785  0.1443 -0.2043
 1116WN      WN 5720   6.049   2.124   8.457  0.0868 -0.0102 -0.3391
 1117WN      WN 5721   6.872   3.542   9.277 -0.2915  0.3955 -0.0205
 1118WN      WN 5722   4.268   6.417   9.817  0.0631 -0.2160 -0.3431
 1119WN      WN 5723   2.403   1.162   9.667 -0.0703 -0.1697  0.3223
 1120WN      WN 5724   1.720   0.625   8.409  0.0710  0.2214 -0.3341
 1121WN      WN 5725   1.020   1.248   8.297 -0.0861  0.3313 -0.3436
 1122WN      WN 5726   7.333   4.808   9.299 -0.0806  0.2250 -0.0219
 1123WN      WN 5727   6.732   5.203   7.612  0.1105  0.1694 -0.3085
 1124WN      WN 5728   5.053   1.243   9.436  0.1618  0.0298  0.2631
 1125WN      WN 5729   1.802   5.275   7.541 -0.2520 -0.0979 -0.3039
 1126WN      WN 5730   6.311   3.200   8.152 -0.0377 -0.4514  0.0031
 1127WN      WN 5731   5.243   6.364   8.748 -0.2220 -0.2367 -0.5104
 1128WN      WN 5732   5.429   4.035   8.613 -0.2073  0.0044 -0.1836
 1129WN      WN 5733   0.407   1.438   9.488  0.1683  0.2672  0.1361
 1130WN      WN 5734   6.124   6.552   8.819 -0.0607 -0.0771  0.0189
 1131WN      WN 5735   7.188   1.610  10.226 -0.1015 -0.0753 -0.1431
 1132WN      WN 5736   6.096   6.075   9.044 -0.4083  0.2798  0.1189
 1133WN      WN 5737   1.785   2.434   9.405 -0.2137 -0.1427 -0.2349
 1134WN      WN 5738   6.191   0.545   9.661  0.0904 -0.1883  0.1172
 1135WN      WN 5739   7.191   5.486   7.721 -0.0500  0.1972 -0.0056
 1136WN      WN 5740   5.551   4.892   9.184  0.0434  0.2125 -0.0149
 1137WN      WN 5741   4.812   2.049   7.786 -0.0920 -0.1667  0.1037
 1138WN      WN 5742   3.145   0.449   9.388  0.0397 -0.3099 -0.0481
 1139WN      WN 5743   5.946   6.137   9.796 -0.1983  0.0890  0.0774
 1140WN      WN 5744   2.782   6.387   7.292  0.2303 -0.0862 -0.1763
 1141WN      WN 5745   0.299   2.575  10.598  0.0493  0.0316  0.1197
 1142WN      WN 5746   6.579   0.881   7.242 -0.0374  0.1826 -0.1035
 1143WN      WN 5747   2.958   4.473   8.285  0.3412 -0.2897  0.0269
 1144WN      WN 5748   5.060   2.096   8.907 -0.1608 -0.0857  0.3193
 1145WN      WN 5749   1.788   2.915   8.666 -0.4035  0.1479  0.1259
 1146WN      WN 5750   6.750   5.953   9.436 -0.0695 -0.0958 -0.0737
 1147WN      WN 5751   6.683   7.487   8.067 -0.0383  0.0441  0.0698
 1148WN      WN 5752   2.832   2.816   9.132 -0.1548  0.1634  0.0232
 1149WN      WN 5753   5.906   2.175   7.997  0.1115 -0.1873 -0.1273
 1150WN      WN 5754   1.228   3.846   9.179 -0.1021  0.0536  0.0677
 1151WN      WN 5755   4.717   0.647   9.219 -0.0270  0.0889 -0.0597
 1152WN      WN 5756   5.418   6.755   9.180 -0.1668  0.2112 -0.0143
 1153WN      WN 5757   6.745   1.992  10.130  0.2193  0.0113  0.0986
 1154WN      WN 5758   4.541   6.177   8.598 -0.1112  0.3352  0.1259
 1155WN      WN 5759   6.878   4.917   7.202  0.4746  0.3017 -0.1105
 1156WN      WN 5760   6.996   3.819   7.347 -0.1163 -0.1746  0.0160
 1157WN      WN 5761   2.488   2.934   8.744 -0.0002  0.0870  0.3416
 1158WN      WN 5762   2.453   7.290   8.561  0.2271  0.0087 -0.0780
 1159WN      WN 5763   1.302   6.899   9.649 -0.2338  0.0747  0.1859
 1160WN      WN 5764   4.235   2.194   9.006 -0.0713 -0.0428 -0.1187
 1161WN      WN 5765   0.645   1.183   9.105 -0.0020 -0.2864 -0.1539
 1162WN      WN 5766   0.806   0.108   8.299 -0.1552  0.1907 -0.2892
 1163WN      WN 5767   0.222   4.921  10.536  0.0899  0.1255  0.0541
 1164WN      WN 5768   7.752   1.341   8.343  0.0575 -0.0742 -0.0686
 1165WN      WN 5769   6.681   7.005   7.751  0.0749 -0.2694  0.2739
 1166WN      WN 5770   1.437   4.318   7.460  0.1394  0.2961 -0.1855
 1167WN      WN 5771   2.716   2.142   8.356 -0.3360 -0.1323 -0.0822
 1168WN      WN 5772   5.795   0.601   9.332 -0.1720 -0.0774  0.0517
 1169WN      WN 5773   3.447   2.020   8.639  0.1562  0.1481  0.0864
 1170WN      WN 5774   7.296   5.860   8.627 -0.0161 -0.1298  0.2371
 1171WN      WN 5775   2.764   5.095   9.625  0.2195 -0.0320  0.3380
 1172WN      WN 5776   7.765   0.682   8.127 -0.1562  0.2956  0.1559
 1173WN      WN 5777   2.555   5.202   8.391  0.0253  0.1390 -0.0797
 1174WN      WN 5778   5.550   7.768   7.172 -0.0935  0.1426 -0.3414
 1175WN      WN 5779   4.642   6.255   9.555  0.2080 -0.3164 -0.0326
 1176WN      WN 5780   6.504   3.984   8.458  0.0141  0.0335 -0.3519
 1177WN      WN 5781   4.652   5.546   7.289  0.0606 -0.1723 -0.0277
 1178WN      WN 5782   3.611   3.189   9.547  0.1868  0.0416 -0.0070
 1179WN      WN 5783   3.832   7.755   8.715 -0.0310 -0.5562 -0.0942
 1180WN      WN 5784   2.791   2.510   8.791 -0.1264  0.0677  0.5279
 1181WN      WN 5785   7.611   3.183   7.564 -0.4201  0.0677  0.1261
 1182WN      WN 5786   3.022   4.461   9.834  0.4712  0.2791 -0.2734
 1183WN      WN 5787   1.305   5.055   9.889 -0.0753 -0.3132  0.0031
 1184WN      WN 5788   2.995   5.437   7.143 -0.1354  0.0315 -0.2413
 1185WN      WN 5789   3.822   0.178   9.420  0.2001  0.1515 -0.0971
 1186WN      WN 5790   1.330   5.923   9.556  0.3002  0.1178  0.2781
 1187WN      WN 5791   7.256   6.686   7.347 -0.2038  0.0658 -0.1543
 1188WN      WN 5792   2.298   6.455   7.280  0.1347 -0.1435 -0.0158
 1189WN      WN 5793   1.757   0.072   8.598  0.1342 -0.1207 -0.2724
 1190WN      WN 5794   6.576   0.105   8.462 -0.0440  0.0820 -0.0771
 1191WN      WN 5795   0.446   0.241   8.587 -0.2159 -0.0793  0.0500
[truncated: 289,211 more chars]
