# Supplementary material for: Free energies of membrane stalk formation from a lipidomics perspective
Source: Nat Commun. 2021 Nov 15;12:6594. doi: 10.1038/s41467-021-26924-2 (PMC8593120; doi:10.1038/s41467-021-26924-2)
Supplement: Supplementary file 4 — Source Data [file 41467_2021_26924_MOESM4_ESM.zip › SI_data/Fig_S5/inner-flat/18water-per-nm2.gro]

Membrane with PIPC DPPC POPC DPSM PAPI PAPS POPE PUPE OAPE CHOL (24 4 8 4 4 58 4 24 8 98)
 9739
    1PIPC   NC3    1   3.735   0.215   7.167  0.0582  0.0365  0.0700
    1PIPC   PO4    2   3.722   0.727   7.379  0.2914  0.2816 -0.1624
    1PIPC   GL1    3   3.600   0.676   6.804  0.0893 -0.1019 -0.2308
    1PIPC   GL2    4   3.682   1.017   6.654 -0.1199  0.0874  0.1700
    1PIPC   C1A    5   3.704   0.479   6.380 -0.2457 -0.0518  0.2484
    1PIPC   D2A    6   3.590   0.417   5.994  0.0120  0.0353  0.0954
    1PIPC   D3A    7   3.166   0.645   5.805 -0.0917  0.0765  0.3780
    1PIPC   C4A    8   3.349   0.746   5.391 -0.0287 -0.1677 -0.1768
    1PIPC   C1B    9   4.038   0.830   6.489 -0.0606  0.2265 -0.0532
    1PIPC   C2B   10   4.351   0.680   6.334 -0.0189  0.0214  0.0881
    1PIPC   C3B   11   4.493   0.733   5.903 -0.1850 -0.1689  0.0789
    1PIPC   C4B   12   4.488   0.774   5.560 -0.2696 -0.3574  0.1112
    2PIPC   NC3   13   7.322   3.601   7.635 -0.2070 -0.0007 -0.2159
    2PIPC   PO4   14   6.871   3.720   7.658 -0.2586  0.2461 -0.2039
    2PIPC   GL1   15   6.956   3.665   7.268  0.0722 -0.1791 -0.1725
    2PIPC   GL2   16   7.085   3.401   7.147  0.0076 -0.0307  0.0933
    2PIPC   C1A   17   6.712   3.494   6.861  0.1054  0.0635 -0.1099
    2PIPC   D2A   18   6.258   3.616   6.801  0.0465  0.1169  0.0933
    2PIPC   D3A   19   6.291   3.691   6.470  0.1420  0.1045 -0.0187
    2PIPC   C4A   20   6.256   3.720   6.018  0.0828  0.2390  0.0096
    2PIPC   C1B   21   7.274   3.400   6.830 -0.0893  0.3347 -0.1696
    2PIPC   C2B   22   7.329   3.468   6.416 -0.1747 -0.0586  0.1094
    2PIPC   C3B   23   7.187   3.470   5.967 -0.0849  0.2099 -0.1554
    2PIPC   C4B   24   6.792   3.773   5.891 -0.0083 -0.1637  0.1503
    3PIPC   NC3   25   6.343   2.352   7.851 -0.1833 -0.2217  0.0078
    3PIPC   PO4   26   6.675   2.659   7.689 -0.2865  0.0144  0.1262
    3PIPC   GL1   27   6.445   2.557   7.303 -0.2077  0.3933 -0.0270
    3PIPC   GL2   28   6.302   2.215   7.294  0.0345 -0.1319 -0.2164
    3PIPC   C1A   29   6.545   2.412   6.930  0.0074 -0.3020 -0.1089
    3PIPC   D2A   30   6.924   2.323   6.840 -0.0684  0.3892 -0.1864
    3PIPC   D3A   31   6.745   2.001   6.715  0.1790  0.2648  0.1677
    3PIPC   C4A   32   6.741   1.988   6.347 -0.2750 -0.0690  0.0967
    3PIPC   C1B   33   6.037   2.322   6.923  0.0461 -0.2140 -0.2236
    3PIPC   C2B   34   5.874   2.407   6.592  0.2153 -0.2060 -0.0479
    3PIPC   C3B   35   6.088   2.396   6.130 -0.0800 -0.0564  0.1574
    3PIPC   C4B   36   6.058   2.476   5.716  0.0804 -0.2837 -0.0573
    4PIPC   NC3   37   3.837   7.114   7.440  0.2620 -0.2190 -0.0591
    4PIPC   PO4   38   3.471   7.281   7.167  0.2611 -0.3452 -0.1852
    4PIPC   GL1   39   3.429   7.099   6.774 -0.1158  0.0473  0.3259
    4PIPC   GL2   40   3.199   6.883   6.837  0.0005  0.3174  0.2184
    4PIPC   C1A   41   3.488   6.915   6.320  0.2857  0.1675  0.1157
    4PIPC   D2A   42   3.568   6.997   5.914  0.1196  0.0532  0.0280
    4PIPC   D3A   43   3.173   7.107   5.828  0.0161  0.1922 -0.1844
    4PIPC   C4A   44   2.831   6.831   5.916  0.0008 -0.3371  0.3921
    4PIPC   C1B   45   3.186   6.601   6.609  0.1827  0.0026  0.3462
    4PIPC   C2B   46   3.158   6.249   6.387 -0.1782 -0.3053  0.0374
    4PIPC   C3B   47   3.356   6.071   5.988 -0.1432  0.2041 -0.2700
    4PIPC   C4B   48   3.237   5.945   5.631  0.0131 -0.1166  0.1554
    5PIPC   NC3   49   3.429   1.019   7.104 -0.0832 -0.4560 -0.0170
    5PIPC   PO4   50   3.170   0.898   6.817  0.1106  0.0860 -0.0093
    5PIPC   GL1   51   3.224   0.994   6.437  0.0412  0.0980  0.2188
    5PIPC   GL2   52   3.404   0.832   6.287  0.1465  0.1179  0.0494
    5PIPC   C1A   53   2.934   0.896   6.124 -0.1503  0.0578 -0.1131
    5PIPC   D2A   54   2.699   0.784   5.828  0.0146  0.0882  0.0429
    5PIPC   D3A   55   2.723   0.441   5.821  0.2105 -0.2875 -0.0305
    5PIPC   C4A   56   3.002   0.392   5.382  0.0385 -0.1800  0.0202
    5PIPC   C1B   57   3.319   1.075   5.935 -0.0884  0.0164  0.2220
    5PIPC   C2B   58   3.596   1.141   5.552  0.1392  0.2313  0.0521
    5PIPC   C3B   59   3.785   1.244   5.190  0.2486  0.4279  0.0204
    5PIPC   C4B   60   3.920   1.081   4.775 -0.1442  0.1849  0.2717
    6PIPC   NC3   61   5.039   3.070   7.887  0.0304 -0.0376 -0.0218
    6PIPC   PO4   62   5.043   3.465   7.966 -0.0331 -0.2347 -0.0582
    6PIPC   GL1   63   5.076   3.498   7.573 -0.3113 -0.0600 -0.1884
    6PIPC   GL2   64   4.893   3.254   7.402  0.0368 -0.0143 -0.1461
    6PIPC   C1A   65   5.133   3.721   7.088 -0.0998  0.1238 -0.2058
    6PIPC   D2A   66   5.152   3.842   6.593 -0.0824  0.1108  0.1476
    6PIPC   D3A   67   5.385   3.636   6.160 -0.0924  0.0958  0.0256
    6PIPC   C4A   68   5.652   3.880   5.981  0.1105  0.0633  0.0736
    6PIPC   C1B   69   5.019   3.200   6.979 -0.1884 -0.1199 -0.1390
    6PIPC   C2B   70   4.946   3.381   6.570 -0.2272  0.4269  0.3103
    6PIPC   C3B   71   4.962   3.383   6.121 -0.1743  0.0969 -0.3443
    6PIPC   C4B   72   4.984   3.139   5.775  0.4357  0.3778  0.0462
    7PIPC   NC3   73   6.308   7.266   7.693  0.0329 -0.2549  0.0332
    7PIPC   PO4   74   6.496   6.858   7.570 -0.0572 -0.1447 -0.3373
    7PIPC   GL1   75   6.564   6.662   7.184 -0.0620 -0.0685 -0.3103
    7PIPC   GL2   76   6.860   6.428   7.193 -0.2377  0.1967 -0.1003
    7PIPC   C1A   77   6.427   6.711   6.818 -0.0061 -0.0588  0.2428
    7PIPC   D2A   78   6.339   6.888   6.436  0.3042 -0.2090 -0.1551
    7PIPC   D3A   79   6.189   7.286   6.164 -0.1144  0.0813  0.1162
    7PIPC   C4A   80   5.909   7.241   5.937 -0.1073  0.3382 -0.2900
    7PIPC   C1B   81   6.948   6.619   6.914  0.2467 -0.3160 -0.0686
    7PIPC   C2B   82   6.854   6.788   6.454 -0.0563 -0.1828  0.2990
    7PIPC   C3B   83   6.704   6.933   5.997  0.1346  0.0370  0.0463
    7PIPC   C4B   84   6.716   6.865   5.579  0.2239  0.4198 -0.0697
    8PIPC   NC3   85   0.279   4.054   7.861  0.1146 -0.0866  0.2563
    8PIPC   PO4   86   0.146   3.804   7.528  0.0824  0.0633 -0.2234
    8PIPC   GL1   87   0.355   3.855   7.083  0.0538  0.2866 -0.1224
    8PIPC   GL2   88   0.592   3.826   6.957  0.1957 -0.1449  0.2697
    8PIPC   C1A   89   0.296   4.148   6.693 -0.0578  0.1828 -0.0208
    8PIPC   D2A   90   0.080   4.282   6.254 -0.1747 -0.2881  0.1366
    8PIPC   D3A   91   0.467   4.562   6.090 -0.1135  0.2354  0.0595
    8PIPC   C4A   92   0.520   4.888   5.853 -0.1030  0.2561 -0.1195
    8PIPC   C1B   93   0.846   3.914   6.572  0.1354 -0.0857 -0.0021
    8PIPC   C2B   94   0.634   4.120   6.177  0.3701  0.0880 -0.2491
    8PIPC   C3B   95   0.705   4.027   5.806 -0.0391 -0.0418 -0.1307
    8PIPC   C4B   96   0.677   4.074   5.280 -0.0848  0.0292  0.2840
    9PIPC   NC3   97   2.615  -0.159   7.047  0.1108 -0.0717 -0.2581
    9PIPC   PO4   98   2.250  -0.149   7.155  0.3000 -0.0314  0.1277
    9PIPC   GL1   99   2.212   0.096   6.807 -0.0791  0.2424  0.1950
    9PIPC   GL2  100   2.464   0.004   6.578  0.1565  0.0677  0.5140
    9PIPC   C1A  101   1.992   0.249   6.496 -0.0890  0.2292  0.4661
    9PIPC   D2A  102   2.281   0.503   6.313 -0.1414  0.0652  0.4420
    9PIPC   D3A  103   2.027   0.252   5.990 -0.0567  0.1990 -0.3789
    9PIPC   C4A  104   2.141   0.269   5.633  0.1137 -0.0815  0.1045
    9PIPC   C1B  105   2.499  -0.005   6.131  0.0203 -0.0552  0.2804
    9PIPC   C2B  106   2.512  -0.036   5.661  0.1050  0.2412 -0.0383
    9PIPC   C3B  107   2.418   0.082   5.167  0.1359 -0.1921 -0.1779
    9PIPC   C4B  108   2.140   0.350   4.914 -0.0376  0.2387  0.0070
   10PIPC   NC3  109   0.951   6.176   7.480  0.1813  0.2478  0.0931
   10PIPC   PO4  110   0.686   5.804   7.719 -0.1271 -0.2201 -0.1782
   10PIPC   GL1  111   0.674   5.681   7.301  0.2002 -0.0812 -0.1615
   10PIPC   GL2  112   0.864   5.861   7.045  0.2570  0.0651  0.3419
   10PIPC   C1A  113   0.568   5.506   6.807 -0.0155 -0.2236  0.2771
   10PIPC   D2A  114   0.647   5.363   6.363  0.0699  0.2230 -0.4212
   10PIPC   D3A  115   0.362   5.255   6.101 -0.3629 -0.2288  0.0389
   10PIPC   C4A  116   0.316   5.711   5.915  0.1815 -0.0356 -0.1459
   10PIPC   C1B  117   0.970   5.917   6.657  0.0876 -0.0459 -0.2828
   10PIPC   C2B  118   0.857   5.839   6.317  0.3824 -0.0398 -0.2404
   10PIPC   C3B  119   0.775   5.784   5.979 -0.2298  0.2208  0.0176
   10PIPC   C4B  120   0.809   5.829   5.595 -0.0528 -0.0604  0.1234
   11PIPC   NC3  121   4.671   0.886   7.620  0.0076  0.1539  0.6212
   11PIPC   PO4  122   4.670   0.560   7.300  0.1682 -0.0736 -0.3030
   11PIPC   GL1  123   4.973   0.667   6.921 -0.1951  0.1545 -0.2865
   11PIPC   GL2  124   4.731   0.788   6.706  0.0480 -0.0011 -0.0762
   11PIPC   C1A  125   5.140   0.466   6.570  0.2089  0.0965 -0.0732
   11PIPC   D2A  126   5.035   0.516   6.231 -0.2515 -0.0401  0.0769
   11PIPC   D3A  127   4.938   0.850   6.199  0.1063 -0.2989  0.0906
   11PIPC   C4A  128   4.966   0.974   5.782 -0.1467 -0.0483  0.2152
   11PIPC   C1B  129   4.926   1.099   6.644  0.2832  0.0018  0.0633
   11PIPC   C2B  130   5.032   1.328   6.390 -0.1243 -0.1431 -0.2155
   11PIPC   C3B  131   5.020   1.490   5.989 -0.0919 -0.2818  0.4722
   11PIPC   C4B  132   4.957   1.759   5.637  0.3358 -0.2578 -0.1880
   12PIPC   NC3  133   4.105   2.205   7.891  0.1509  0.1665  0.0808
   12PIPC   PO4  134   3.668   2.430   7.708 -0.1657  0.4964 -0.1810
   12PIPC   GL1  135   3.480   2.676   7.318  0.2813 -0.0367 -0.1009
   12PIPC   GL2  136   3.724   2.726   7.138 -0.3122  0.2105 -0.1154
   12PIPC   C1A  137   3.294   2.775   6.859 -0.1737 -0.2512  0.2044
   12PIPC   D2A  138   3.293   2.964   6.465  0.2229 -0.0175 -0.0492
   12PIPC   D3A  139   3.582   2.912   6.114  0.0677 -0.3252  0.0055
   12PIPC   C4A  140   3.561   3.220   5.968 -0.3104 -0.1823  0.0200
   12PIPC   C1B  141   3.723   2.547   6.766 -0.0858 -0.1914  0.1165
   12PIPC   C2B  142   3.895   2.486   6.385 -0.0713 -0.0651  0.0342
   12PIPC   C3B  143   3.852   2.496   5.979 -0.1633  0.1027 -0.2757
   12PIPC   C4B  144   4.066   2.151   5.700 -0.0115  0.1433 -0.4668
   13PIPC   NC3  145   3.180   6.459   3.238 -0.0149  0.1608  0.0283
   13PIPC   PO4  146   3.535   6.803   3.062 -0.1102  0.1370  0.2019
   13PIPC   GL1  147   3.668   6.695   3.496 -0.0244  0.2031  0.0234
   13PIPC   GL2  148   3.543   6.424   3.589 -0.3000 -0.0215 -0.1606
   13PIPC   C1A  149   3.697   6.894   3.942  0.0549  0.1433  0.1443
   13PIPC   D2A  150   3.696   7.058   4.289 -0.0149 -0.3220  0.2090
   13PIPC   D3A  151   3.683   7.401   4.498 -0.1776  0.1542  0.0209
   13PIPC   C4A  152   3.430   7.546   4.756 -0.0158 -0.1849 -0.0983
   13PIPC   C1B  153   3.260   6.665   3.859  0.1387 -0.0753  0.0195
   13PIPC   C2B  154   3.200   6.891   4.249 -0.1862  0.0379 -0.4333
   13PIPC   C3B  155   3.129   7.250   4.488 -0.0473 -0.0078 -0.0432
   13PIPC   C4B  156   3.008   7.319   4.891 -0.0384 -0.2336 -0.0059
   14PIPC   NC3  157   5.680   7.081   3.673  0.1636  0.2010  0.2161
   14PIPC   PO4  158   5.659   6.676   3.897 -0.2152 -0.0421 -0.0873
   14PIPC   GL1  159   5.342   6.583   4.248  0.0107  0.2638  0.3737
   14PIPC   GL2  160   5.083   6.582   4.166 -0.0993  0.0912 -0.1140
   14PIPC   C1A  161   5.360   6.841   4.560  0.1727  0.1392  0.1791
   14PIPC   D2A  162   5.198   6.973   4.900 -0.0559 -0.2197  0.2387
   14PIPC   D3A  163   5.581   7.162   5.019  0.0582  0.1168  0.1530
   14PIPC   C4A  164   5.497   7.165   5.473  0.0086 -0.1852  0.1145
   14PIPC   C1B  165   4.945   6.557   4.578  0.1508  0.1177  0.0738
   14PIPC   C2B  166   4.769   6.576   5.034  0.1963  0.0828 -0.1898
   14PIPC   C3B  167   4.433   6.361   5.272 -0.1432 -0.0063 -0.0565
   14PIPC   C4B  168   4.382   6.065   5.602 -0.0597 -0.0012  0.0922
   15PIPC   NC3  169   4.818   7.089   3.711  0.2022  0.2246 -0.1926
   15PIPC   PO4  170   5.103   7.414   3.659  0.0046 -0.2224 -0.0800
   15PIPC   GL1  171   5.056   7.454   4.083  0.2047  0.1066 -0.1695
   15PIPC   GL2  172   4.890   7.620   4.411 -0.1294 -0.1024 -0.1793
   15PIPC   C1A  173   5.325   7.352   4.436 -0.1821  0.1055  0.2677
   15PIPC   D2A  174   5.757   7.554   4.600 -0.2245  0.1409  0.0660
   15PIPC   D3A  175   5.791   7.676   4.931 -0.1039 -0.2987  0.0302
   15PIPC   C4A  176   6.015   7.437   5.068  0.0320  0.1233 -0.1188
   15PIPC   C1B  177   5.048   7.447   4.838 -0.0997  0.1375 -0.0552
   15PIPC   C2B  178   5.192   7.433   5.104 -0.1665  0.2182  0.2930
   15PIPC   C3B  179   5.481   7.630   5.291  0.0119  0.0332 -0.1096
   15PIPC   C4B  180   5.904   7.671   5.475 -0.0073 -0.0879 -0.3733
   16PIPC   NC3  181   3.197   3.933   3.883  0.3248  0.0386 -0.1975
   16PIPC   PO4  182   3.575   3.813   3.825 -0.2611 -0.1704 -0.0017
   16PIPC   GL1  183   3.474   3.697   4.233  0.1165 -0.1883  0.1255
   16PIPC   GL2  184   3.759   3.499   4.198 -0.0224  0.1607 -0.0273
   16PIPC   C1A  185   3.255   3.693   4.617 -0.0146  0.0725 -0.0678
   16PIPC   D2A  186   3.108   3.639   4.955  0.1223 -0.1205  0.1613
   16PIPC   D3A  187   3.057   3.800   5.341 -0.0823  0.0531 -0.0549
   16PIPC   C4A  188   2.783   3.656   5.635 -0.0532  0.1580 -0.1226
   16PIPC   C1B  189   3.573   3.322   4.680  0.1580  0.1987 -0.3490
   16PIPC   C2B  190   3.807   3.445   5.023  0.1682  0.0608  0.0206
   16PIPC   C3B  191   4.103   3.746   5.134  0.1016  0.1208 -0.2593
   16PIPC   C4B  192   4.331   3.902   5.522 -0.1972 -0.2240  0.0878
   17PIPC   NC3  193   6.132   5.295   3.061 -0.1034  0.0647  0.1643
   17PIPC   PO4  194   6.125   5.229   3.469  0.0461  0.4104  0.0686
   17PIPC   GL1  195   6.222   5.184   3.939 -0.2476  0.2965  0.1188
   17PIPC   GL2  196   5.905   5.228   4.130 -0.0277 -0.0441 -0.0577
   17PIPC   C1A  197   6.473   5.211   4.249 -0.0446  0.0400 -0.0691
   17PIPC   D2A  198   6.672   5.085   4.623  0.1450 -0.1986  0.0038
   17PIPC   D3A  199   6.757   4.770   4.417 -0.0439  0.2055 -0.1535
   17PIPC   C4A  200   6.936   4.438   4.522  0.0237  0.0556  0.0406
   17PIPC   C1B  201   6.071   4.996   4.458 -0.3398  0.0842  0.3203
   17PIPC   C2B  202   6.278   4.959   4.890 -0.0977  0.1549 -0.1579
   17PIPC   C3B  203   6.130   4.665   5.089  0.0277 -0.1358  0.0074
   17PIPC   C4B  204   6.016   4.345   5.318  0.1704  0.0766  0.2047
   18PIPC   NC3  205   7.352   6.533   3.146 -0.1162 -0.4080 -0.0721
   18PIPC   PO4  206   7.300   6.749   3.578  0.1298  0.1709  0.1251
   18PIPC   GL1  207   7.410   6.439   3.843 -0.1352 -0.1923  0.0263
   18PIPC   GL2  208   7.268   6.097   3.885 -0.0005 -0.0011 -0.2127
   18PIPC   C1A  209   7.531   6.650   4.288 -0.2797  0.0548  0.4949
   18PIPC   D2A  210   7.809   6.885   4.471 -0.0208  0.2121  0.0949
   18PIPC   D3A  211   8.095   6.575   4.381  0.1465 -0.0913  0.1963
   18PIPC   C4A  212   7.975   6.413   3.994  0.0448 -0.3732 -0.0665
   18PIPC   C1B  213   7.241   6.241   4.382 -0.2538 -0.2391  0.1471
   18PIPC   C2B  214   7.244   6.326   4.853 -0.2767 -0.2039 -0.0326
   18PIPC   C3B  215   7.004   6.509   5.262  0.2089  0.0171 -0.0274
   18PIPC   C4B  216   7.220   6.618   5.509  0.0719 -0.1349  0.0206
   19PIPC   NC3  217   7.858   3.634   3.533  0.1433  0.2548 -0.0337
   19PIPC   PO4  218   7.470   3.848   3.596 -0.0758  0.0982 -0.0946
   19PIPC   GL1  219   7.465   3.891   3.989 -0.0868  0.1662 -0.4549
   19PIPC   GL2  220   7.172   3.625   4.011 -0.3232  0.0650  0.0380
   19PIPC   C1A  221   7.296   4.007   4.370 -0.0902 -0.2957 -0.4497
   19PIPC   D2A  222   7.146   3.901   4.807  0.0679  0.0659  0.2771
   19PIPC   D3A  223   7.379   3.574   4.875  0.0780 -0.1378  0.1732
   19PIPC   C4A  224   7.409   3.509   5.301 -0.1698 -0.1452  0.1450
   19PIPC   C1B  225   7.431   3.485   4.339 -0.3015 -0.0875 -0.1762
   19PIPC   C2B  226   7.743   3.241   4.578 -0.0011  0.4795 -0.0137
   19PIPC   C3B  227   7.795   3.207   5.007  0.1515 -0.0991 -0.1717
   19PIPC   C4B  228   7.746   3.068   5.370  0.2361  0.1845 -0.1633
   20PIPC   NC3  229  -0.202   0.707   3.616 -0.1385  0.1663 -0.2531
   20PIPC   PO4  230  -0.052   1.097   3.684 -0.2133 -0.0207 -0.1391
   20PIPC   GL1  231   0.163   1.255   3.983 -0.0666  0.1572  0.2175
   20PIPC   GL2  232   0.028   1.535   4.094 -0.2557 -0.0107 -0.1552
   20PIPC   C1A  233   0.551   1.408   4.105  0.0094 -0.0953 -0.0571
   20PIPC   D2A  234   0.430   1.427   4.553  0.2183 -0.1047  0.3653
   20PIPC   D3A  235   0.108   1.113   4.431  0.1863 -0.1567 -0.3760
   20PIPC   C4A  236   0.015   0.665   4.197  0.0215  0.1848  0.3259
   20PIPC   C1B  237  -0.014   1.593   4.524  0.0086  0.3305  0.1332
   20PIPC   C2B  238   0.102   1.570   4.925  0.1154 -0.0856 -0.1862
   20PIPC   C3B  239   0.113   1.617   5.288  0.2246  0.1511  0.0277
   20PIPC   C4B  240   0.262   1.582   5.653  0.0850  0.2635 -0.0240
   21PIPC   NC3  241  -0.090   4.331   3.721 -0.1149 -0.2191 -0.1131
   21PIPC   PO4  242   0.186   4.103   3.878  0.1616 -0.2397  0.0159
   21PIPC   GL1  243   0.165   4.352   4.229 -0.3116  0.2970 -0.0792
   21PIPC   GL2  244  -0.083   4.389   4.320  0.0425  0.0280  0.0393
   21PIPC   C1A  245   0.368   4.384   4.598 -0.0225 -0.0775 -0.0236
   21PIPC   D2A  246   0.368   4.381   5.081  0.0848  0.2267  0.2234
   21PIPC   D3A  247   0.708   4.609   5.139 -0.4364  0.0599  0.1395
   21PIPC   C4A  248   0.753   5.030   5.385  0.1035  0.3281 -0.0461
   21PIPC   C1B  249  -0.373   4.341   4.721 -0.2869 -0.0781 -0.2345
   21PIPC   C2B  250  -0.360   4.592   5.093 -0.0772 -0.2276  0.0416
   21PIPC   C3B  251  -0.350   4.479   5.520 -0.2312 -0.2053  0.1613
   21PIPC   C4B  252  -0.263   4.392   5.938 -0.1058  0.2389 -0.0256
   22PIPC   NC3  253   5.843   4.366   3.350 -0.1556 -0.2709  0.0293
   22PIPC   PO4  254   5.883   3.927   3.544  0.0387  0.3316 -0.1194
   22PIPC   GL1  255   5.877   4.103   3.976  0.1674  0.0330 -0.3536
   22PIPC   GL2  256   6.190   4.061   4.094 -0.1548 -0.1415  0.1028
   22PIPC   C1A  257   5.716   3.963   4.338  0.0950 -0.1614 -0.2121
   22PIPC   D2A  258   5.449   3.637   4.418 -0.0433 -0.0802  0.1200
   22PIPC   D3A  259   5.012   3.790   4.528 -0.1535  0.0831 -0.1528
   22PIPC   C4A  260   5.106   3.628   4.885 -0.0968  0.2332  0.1297
   22PIPC   C1B  261   6.197   3.914   4.537  0.0853 -0.2340  0.0632
   22PIPC   C2B  262   6.235   3.792   4.910 -0.0103  0.0641  0.1892
   22PIPC   C3B  263   6.011   3.777   5.321 -0.0438  0.1001 -0.0230
   22PIPC   C4B  264   6.036   3.542   5.641 -0.0458 -0.0130 -0.0052
   23PIPC   NC3  265   6.116   2.124   3.187  0.2889 -0.2205  0.2506
   23PIPC   PO4  266   5.880   1.867   3.400 -0.1265  0.1612  0.0415
   23PIPC   GL1  267   5.845   1.864   3.895  0.3853  0.2728 -0.1347
   23PIPC   GL2  268   5.837   2.122   4.047 -0.0983  0.3981  0.0598
   23PIPC   C1A  269   6.019   1.740   4.303  0.2266 -0.1058  0.0506
   23PIPC   D2A  270   5.918   1.769   4.737  0.1384 -0.0381  0.3102
   23PIPC   D3A  271   5.609   2.129   4.937 -0.1372  0.0845  0.5264
   23PIPC   C4A  272   5.341   2.110   5.268  0.1126 -0.0915  0.1501
   23PIPC   C1B  273   5.891   2.218   4.488 -0.2060 -0.1439 -0.1006
   23PIPC   C2B  274   5.934   2.493   4.870 -0.0693 -0.3077  0.1806
   23PIPC   C3B  275   6.064   2.691   5.286 -0.2669 -0.5052  0.2623
   23PIPC   C4B  276   6.309   3.040   5.567 -0.1123  0.1015  0.0396
   24PIPC   NC3  277   4.370   1.686   3.340  0.3077  0.1746  0.0851
   24PIPC   PO4  278   4.425   1.236   3.380 -0.1417  0.3612 -0.0620
   24PIPC   GL1  279   4.508   1.358   3.750 -0.0364  0.0644 -0.1034
   24PIPC   GL2  280   4.667   1.628   3.859  0.0995 -0.1241  0.1927
   24PIPC   C1A  281   4.435   1.103   3.987  0.1783 -0.1753 -0.0309
   24PIPC   D2A  282   4.295   1.062   4.397  0.3057  0.3056 -0.0840
   24PIPC   D3A  283   3.944   1.079   4.282  0.3175 -0.1540 -0.2260
   24PIPC   C4A  284   3.616   1.241   4.136 -0.2991  0.0622  0.2540
   24PIPC   C1B  285   4.619   1.531   4.317  0.1884  0.1035 -0.0738
   24PIPC   C2B  286   4.507   1.401   4.735  0.1258 -0.1011  0.0441
   24PIPC   C3B  287   4.301   1.343   5.119  0.0597  0.0844  0.0798
   24PIPC   C4B  288   4.119   1.154   5.539 -0.1557 -0.0239  0.0315
   25DPPC   NC3  289   7.943   5.847   7.828 -0.1693  0.1442  0.0676
   25DPPC   PO4  290   7.420   5.892   7.866 -0.0888  0.1076  0.2083
   25DPPC   GL1  291   7.553   5.776   7.431 -0.4666  0.2556  0.1298
   25DPPC   GL2  292   7.598   6.064   7.262  0.0237  0.1523 -0.2393
   25DPPC   C1A  293   7.806   5.723   6.975 -0.2170 -0.0717  0.1496
   25DPPC   C2A  294   7.975   5.660   6.497  0.0154 -0.1557  0.1477
   25DPPC   C3A  295   7.659   5.845   6.172 -0.1857  0.0018  0.1572
   25DPPC   C4A  296   7.639   6.077   5.739  0.1122  0.4059  0.2708
   25DPPC   C1B  297   7.294   6.082   7.028  0.0326  0.2439 -0.0374
   25DPPC   C2B  298   7.215   6.002   6.639  0.3105 -0.1484 -0.2988
   25DPPC   C3B  299   7.257   6.130   6.165 -0.4959  0.1872 -0.1336
   25DPPC   C4B  300   7.461   6.495   5.926  0.0018 -0.3740  0.0494
   26DPPC   NC3  301   4.913   2.759   7.531 -0.2417  0.2921  0.1370
   26DPPC   PO4  302   4.575   2.473   7.639 -0.3576 -0.2310  0.1516
   26DPPC   GL1  303   4.399   2.508   7.233  0.1747 -0.5150  0.0542
   26DPPC   GL2  304   4.146   2.288   7.184 -0.1762 -0.1901  0.0052
   26DPPC   C1A  305   4.195   2.693   6.834 -0.2570  0.0255 -0.3875
   26DPPC   C2A  306   4.358   2.722   6.358  0.1063 -0.1146 -0.0639
   26DPPC   C3A  307   4.515   2.636   5.993  0.1907  0.1359  0.1652
   26DPPC   C4A  308   4.805   2.675   5.769 -0.2103  0.1354 -0.0623
   26DPPC   C1B  309   4.198   2.229   6.665 -0.3107 -0.0774 -0.2431
   26DPPC   C2B  310   4.309   2.106   6.226 -0.0203 -0.4435  0.1111
   26DPPC   C3B  311   4.236   1.849   6.098  0.2214  0.2214 -0.0258
   26DPPC   C4B  312   4.232   1.561   5.865 -0.0628 -0.1341 -0.1806
   27DPPC   NC3  313   6.513   6.560   3.770  0.1077  0.0628 -0.2178
   27DPPC   PO4  314   6.228   6.828   3.978 -0.2463  0.0909 -0.1047
   27DPPC   GL1  315   5.960   6.518   4.232 -0.0509  0.1540  0.1236
   27DPPC   GL2  316   5.795   6.169   4.211  0.0857  0.0279 -0.1220
   27DPPC   C1A  317   5.720   6.561   4.555  0.0311 -0.0501  0.1403
   27DPPC   C2A  318   5.341   6.496   4.929  0.1043  0.1151  0.0183
   27DPPC   C3A  319   5.205   6.624   5.345 -0.0850 -0.5548  0.5686
   27DPPC   C4A  320   5.016   6.994   5.394 -0.0868 -0.0652  0.2564
   27DPPC   C1B  321   5.578   6.075   4.654  0.0721 -0.2705 -0.1761
   27DPPC   C2B  322   5.583   6.013   4.972 -0.1185  0.1678 -0.1739
   27DPPC   C3B  323   5.450   6.216   5.371  0.0000 -0.1309 -0.2170
   27DPPC   C4B  324   5.489   6.240   5.762  0.0229  0.2595 -0.0061
   28DPPC   NC3  325   7.429   2.290   3.417  0.2385  0.3181 -0.0461
   28DPPC   PO4  326   7.162   2.062   3.700 -0.1466  0.0670  0.0991
   28DPPC   GL1  327   7.128   2.029   4.141 -0.1054  0.1380  0.1187
   28DPPC   GL2  328   7.428   1.860   4.211 -0.2937  0.0218  0.0030
   28DPPC   C1A  329   6.916   2.078   4.431  0.2027  0.1779 -0.0325
   28DPPC   C2A  330   6.908   2.157   4.804  0.0301 -0.1660  0.2367
   28DPPC   C3A  331   6.634   2.125   5.226  0.0895  0.1862  0.2151
   28DPPC   C4A  332   6.472   2.413   5.445 -0.2429 -0.1771 -0.1149
   28DPPC   C1B  333   7.325   1.808   4.616  0.1690  0.1025  0.2521
   28DPPC   C2B  334   7.327   1.825   5.063  0.1608 -0.0654  0.0023
   28DPPC   C3B  335   7.442   1.921   5.467 -0.0554 -0.2074 -0.4529
   28DPPC   C4B  336   7.619   1.836   5.805 -0.2290  0.2540  0.0746
   29POPC   NC3  337   8.078   3.009   7.710  0.1146  0.1557  0.0547
   29POPC   PO4  338   7.674   3.306   7.687 -0.0590  0.1442 -0.2323
   29POPC   GL1  339   7.679   3.461   7.256 -0.0276  0.1170  0.1934
   29POPC   GL2  340   7.640   3.179   7.195 -0.2184 -0.2217 -0.1040
   29POPC   C1A  341   7.712   3.575   6.898  0.0176  0.3673  0.1969
   29POPC   D2A  342   7.709   3.804   6.462  0.2641 -0.0737 -0.0057
   29POPC   C3A  343   7.520   3.861   6.136  0.0616  0.2097  0.0780
   29POPC   C4A  344   7.320   3.861   5.750  0.0352 -0.0925  0.4543
   29POPC   C1B  345   7.580   3.003   6.843  0.0441 -0.1261  0.0763
   29POPC   C2B  346   7.736   3.159   6.522  0.2828  0.0578  0.0612
   29POPC   C3B  347   7.764   3.409   6.119 -0.0918 -0.1158 -0.1212
   29POPC   C4B  348   7.651   3.461   5.709 -0.2585  0.1235  0.0264
   30POPC   NC3  349   6.111   3.827   7.591 -0.0470 -0.2457  0.2779
   30POPC   PO4  350   6.406   3.526   7.767 -0.0005 -0.0325  0.2812
   30POPC   GL1  351   6.338   3.346   7.436  0.0025 -0.2377 -0.0535
   30POPC   GL2  352   6.564   3.097   7.286  0.0195 -0.0981  0.1844
   30POPC   C1A  353   6.071   3.261   7.128  0.2586 -0.1242 -0.1950
   30POPC   D2A  354   5.955   3.139   6.802  0.0406 -0.0819 -0.1497
   30POPC   C3A  355   6.460   3.170   6.560  0.0961 -0.2780  0.1719
   30POPC   C4A  356   6.681   3.428   6.328 -0.1495 -0.2581  0.2570
   30POPC   C1B  357   6.423   2.914   6.945  0.0306 -0.0706 -0.1615
   30POPC   C2B  358   6.230   2.743   6.637 -0.1726  0.0661 -0.1144
   30POPC   C3B  359   5.925   2.827   6.268 -0.1044  0.2429  0.0800
   30POPC   C4B  360   5.888   2.910   5.938  0.1895  0.1264  0.4883
   31POPC   NC3  361   3.687   4.333   8.360 -0.0450 -0.0313 -0.2254
   31POPC   PO4  362   3.622   4.445   7.937 -0.0931  0.0357 -0.1784
   31POPC   GL1  363   3.490   4.335   7.540 -0.3758 -0.1502 -0.0211
   31POPC   GL2  364   3.256   4.378   7.270 -0.3298 -0.2706  0.1891
   31POPC   C1A  365   3.686   4.238   7.120 -0.2166 -0.1292  0.2552
   31POPC   D2A  366   3.845   4.101   6.698 -0.2360 -0.0867  0.1357
   31POPC   C3A  367   4.241   4.189   6.647 -0.2765 -0.1885 -0.1972
   31POPC   C4A  368   4.499   4.424   6.529 -0.0355 -0.1989  0.1544
   31POPC   C1B  369   3.143   4.034   6.964  0.0861 -0.0812  0.0728
   31POPC   C2B  370   3.307   4.043   6.615  0.0835  0.0698  0.1959
   31POPC   C3B  371   3.445   4.210   6.211 -0.4627 -0.0589  0.0268
   31POPC   C4B  372   3.746   4.126   5.858 -0.1025 -0.2944 -0.3731
   32POPC   NC3  373   7.206   2.532   7.631  0.2433 -0.2775  0.1572
   32POPC   PO4  374   7.064   2.209   7.373  0.1478  0.0764 -0.0580
   32POPC   GL1  375   7.229   1.914   7.139  0.3157 -0.3012  0.1968
   32POPC   GL2  376   7.561   1.984   6.942 -0.0930  0.1165  0.2751
   32POPC   C1A  377   7.026   1.649   6.781  0.0299 -0.1549  0.2619
   32POPC   D2A  378   6.765   1.461   6.391 -0.1656 -0.1127  0.1509
   32POPC   C3A  379   6.364   1.692   6.244  0.3102  0.2126 -0.0701
   32POPC   C4A  380   6.120   1.941   5.932 -0.2996 -0.1544  0.0297
   32POPC   C1B  381   7.300   2.087   6.547  0.2204  0.0766  0.1425
   32POPC   C2B  382   7.058   2.427   6.348  0.3139  0.3101 -0.1891
   32POPC   C3B  383   6.716   2.469   6.466  0.3143 -0.2231 -0.1597
   32POPC   C4B  384   6.344   2.227   6.512  0.2561 -0.1205  0.1418
   33POPC   NC3  385   4.158   5.893   3.410 -0.3039  0.1871 -0.3520
   33POPC   PO4  386   3.949   5.646   3.748 -0.2031  0.2232 -0.3071
   33POPC   GL1  387   3.890   5.463   4.160 -0.3164  0.0065  0.1213
   33POPC   GL2  388   3.923   5.137   4.135  0.1848  0.5323 -0.0026
   33POPC   C1A  389   3.837   5.565   4.592  0.1925  0.1360  0.1327
   33POPC   D2A  390   3.908   5.645   4.986 -0.1348  0.2061 -0.0146
   33POPC   C3A  391   3.700   5.746   5.384 -0.1338  0.0369 -0.2286
   33POPC   C4A  392   3.909   5.840   5.720 -0.1225 -0.2897  0.0477
   33POPC   C1B  393   3.959   5.067   4.523 -0.0475 -0.0072  0.1594
   33POPC   C2B  394   3.969   5.139   4.976 -0.2150  0.0074  0.1336
   33POPC   C3B  395   3.857   5.227   5.418 -0.0903 -0.2965 -0.1999
   33POPC   C4B  396   3.882   5.169   5.790  0.1642 -0.0968  0.0506
   34POPC   NC3  397   6.765   1.717   3.755 -0.1204 -0.2025 -0.1455
   34POPC   PO4  398   6.477   1.957   3.439 -0.2269 -0.3279 -0.0688
   34POPC   GL1  399   6.324   2.092   3.864 -0.2009  0.2550 -0.1267
   34POPC   GL2  400   6.643   2.168   3.938 -0.0459  0.0118 -0.1446
   34POPC   C1A  401   6.377   2.064   4.333 -0.0729 -0.0750 -0.1657
   34POPC   D2A  402   6.415   1.864   4.601 -0.3127 -0.1285  0.0994
   34POPC   C3A  403   6.194   2.101   4.982 -0.1071 -0.0823 -0.0683
   34POPC   C4A  404   5.895   2.147   5.382  0.1477 -0.0555  0.1512
   34POPC   C1B  405   6.923   2.500   4.187 -0.3611  0.2264 -0.0962
   34POPC   C2B  406   6.918   2.802   4.581 -0.0893 -0.3292 -0.1981
   34POPC   C3B  407   6.808   3.050   4.948 -0.0729 -0.0309 -0.0630
   34POPC   C4B  408   6.974   3.373   4.948  0.2451  0.0666 -0.1517
   35POPC   NC3  409   6.950   7.528   3.426  0.2571 -0.0134 -0.0584
   35POPC   PO4  410   6.570   7.477   3.701 -0.0029  0.2869  0.0447
   35POPC   GL1  411   6.692   7.354   4.110 -0.0107  0.1245  0.1400
   35POPC   GL2  412   6.650   7.039   4.217 -0.0867 -0.1955  0.0840
   35POPC   C1A  413   6.862   7.538   4.440 -0.0101 -0.0108  0.0226
   35POPC   D2A  414   6.964   7.381   4.844 -0.2446 -0.2714 -0.0351
   35POPC   C3A  415   6.615   7.277   5.156 -0.0780  0.0155  0.0597
   35POPC   C4A  416   6.309   7.356   5.441  0.2462  0.2280 -0.1932
   35POPC   C1B  417   6.567   7.094   4.642 -0.2687 -0.1508 -0.1952
   35POPC   C2B  418   6.372   6.925   4.976 -0.0419  0.1453  0.0126
   35POPC   C3B  419   6.366   6.552   5.291 -0.0389  0.1193  0.1092
   35POPC   C4B  420   6.042   6.469   5.555  0.1896 -0.1758 -0.0533
   36POPC   NC3  421   3.853  -0.483   3.352 -0.2961  0.2248 -0.1352
   36POPC   PO4  422   3.920  -0.127   3.611 -0.4032 -0.0645  0.2125
   36POPC   GL1  423   4.074   0.175   3.894 -0.0616 -0.2968  0.3441
   36POPC   GL2  424   4.122   0.018   4.214 -0.1124  0.5429 -0.2020
   36POPC   C1A  425   3.975   0.562   4.151 -0.0680 -0.2778  0.0540
   36POPC   D2A  426   3.977   0.612   4.600  0.0068 -0.0049 -0.3897
   36POPC   C3A  427   3.591   0.717   4.913 -0.1386  0.5062 -0.1069
   36POPC   C4A  428   3.309   1.127   5.065  0.1112  0.3955 -0.0797
   36POPC   C1B  429   3.827   0.123   4.567  0.1048  0.3002 -0.0726
   36POPC   C2B  430   3.804   0.029   4.958 -0.3868 -0.1419 -0.0695
   36POPC   C3B  431   3.643  -0.007   5.227 -0.0019  0.1217 -0.1753
   36POPC   C4B  432   3.452   0.253   5.514 -0.3347  0.2484 -0.3446
   37DPSM   NC3  433   1.872   6.036   7.256  0.1053 -0.0768 -0.1273
   37DPSM   PO4  434   1.669   6.394   7.204  0.0989 -0.0699  0.2474
   37DPSM   AM1  435   1.772   6.536   6.791  0.1816  0.1986  0.0323
   37DPSM   AM2  436   1.769   6.740   6.835 -0.2790 -0.3984  0.4572
   37DPSM   T1A  437   1.750   6.576   6.293 -0.1518 -0.2463  0.2047
   37DPSM   C2A  438   1.605   6.376   6.032  0.1201 -0.0124  0.1887
   37DPSM   C3A  439   1.363   6.271   5.718 -0.2199 -0.1021  0.2524
   37DPSM   C1B  440   1.487   6.928   6.538  0.1538  0.0056  0.2489
   37DPSM   C2B  441   1.242   6.842   6.257  0.1354 -0.0954  0.2435
   37DPSM   C3B  442   1.107   6.826   5.860 -0.1892  0.0814  0.3311
   37DPSM   C4B  443   1.199   6.972   5.490 -0.1034  0.1401 -0.0027
   38DPSM   NC3  444   5.058   7.148   7.701  0.3128  0.2821 -0.3269
   38DPSM   PO4  445   4.654   7.106   7.543  0.0989  0.2467  0.3762
   38DPSM   AM1  446   4.434   7.111   7.127  0.2475  0.3835  0.2372
   38DPSM   AM2  447   4.585   7.429   7.019  0.1594  0.1259 -0.0461
   38DPSM   T1A  448   4.407   7.059   6.684 -0.2931  0.4277  0.1884
   38DPSM   C2A  449   4.337   7.054   6.321 -0.1399 -0.0548  0.1777
   38DPSM   C3A  450   4.249   6.764   5.992 -0.0036 -0.1449 -0.1502
   38DPSM   C1B  451   4.433   7.563   6.566 -0.1127  0.2648 -0.1454
   38DPSM   C2B  452   4.350   7.585   6.100 -0.1433  0.1392 -0.0406
   38DPSM   C3B  453   4.600   7.548   5.775 -0.0836  0.0191  0.1368
   38DPSM   C4B  454   4.723   7.513   5.285  0.1271 -0.2378 -0.3694
   39DPSM   NC3  455   4.695   3.215   3.127 -0.1253  0.0314 -0.1686
   39DPSM   PO4  456   4.801   2.724   3.316  0.3697 -0.1358 -0.2147
   39DPSM   AM1  457   4.851   2.588   3.698 -0.0352 -0.0677  0.0148
   39DPSM   AM2  458   5.119   2.781   3.809  0.1012 -0.1187  0.2814
   39DPSM   T1A  459   4.769   2.582   4.155 -0.0410 -0.0497  0.0794
   39DPSM   C2A  460   4.476   2.570   4.489  0.1279  0.0795  0.0674
   39DPSM   C3A  461   4.042   2.512   4.680  0.2698 -0.1600 -0.1059
   39DPSM   C1B  462   5.107   2.935   4.205 -0.0784  0.0943 -0.0088
   39DPSM   C2B  463   4.906   2.840   4.573 -0.0846 -0.0533  0.0153
   39DPSM   C3B  464   4.647   2.776   4.921 -0.1327 -0.1225  0.1475
   39DPSM   C4B  465   4.266   2.732   5.094  0.3667  0.1181  0.0587
   40DPSM   NC3  466   2.811   5.783   3.368 -0.0120  0.3668  0.0584
   40DPSM   PO4  467   2.623   5.612   3.577 -0.1192  0.1830 -0.2238
   40DPSM   AM1  468   2.517   5.835   3.760  0.3275 -0.1023  0.1113
   40DPSM   AM2  469   2.535   6.151   3.606  0.0741  0.4340  0.3179
   40DPSM   T1A  470   2.067   5.954   4.075  0.1089 -0.1649  0.0382
   40DPSM   C2A  471   2.062   6.076   4.420  0.1281 -0.2330 -0.0832
   40DPSM   C3A  472   1.796   5.937   4.721 -0.0969 -0.0107 -0.1244
   40DPSM   C1B  473   2.517   6.284   4.017 -0.2447 -0.2580 -0.1843
   40DPSM   C2B  474   2.484   6.296   4.392 -0.2515  0.3422  0.0515
   40DPSM   C3B  475   2.299   6.454   4.779  0.1343  0.2067 -0.1945
   40DPSM   C4B  476   2.172   6.199   4.923 -0.2704  0.0894  0.0015
   41PAPI    C1  477   3.280   6.044   7.499  0.1758 -0.0449  0.0600
   41PAPI    C2  478   3.165   5.878   7.845  0.0622 -0.0631  0.0140
   41PAPI    C3  479   3.494   5.745   7.659  0.2097  0.0486  0.1909
   41PAPI   PO4  480   3.075   6.008   7.328  0.1087  0.1608  0.2879
   41PAPI   GL1  481   2.879   5.931   7.036  0.3452  0.3756  0.0516
   41PAPI   GL2  482   2.968   6.001   6.812  0.1916 -0.3149 -0.1247
   41PAPI   D1A  483   2.827   5.494   6.915  0.1682 -0.1914 -0.0801
   41PAPI   D2A  484   2.298   5.382   6.936  0.3019  0.0243  0.1736
   41PAPI   D3A  485   2.326   5.333   6.532  0.0324  0.2115 -0.0413
   41PAPI   D4A  486   2.741   5.328   6.481  0.0385  0.2018 -0.0520
   41PAPI   C5A  487   2.992   5.065   6.324  0.1617 -0.3379 -0.1381
   41PAPI   C1B  488   2.767   5.992   6.437  0.0501  0.0402 -0.1716
   41PAPI   C2B  489   2.566   5.930   6.057 -0.0412  0.1566 -0.2479
   41PAPI   C3B  490   2.557   6.086   5.731  0.0504 -0.0063  0.0088
   41PAPI   C4B  491   2.326   6.133   5.357 -0.3489  0.0135  0.1452
   42PAPI    C1  492   7.731   7.502   7.428 -0.0640 -0.0859 -0.0598
   42PAPI    C2  493   7.396   7.634   7.253 -0.0885 -0.1116 -0.0325
   42PAPI    C3  494   7.645   7.893   7.429 -0.0686 -0.0869 -0.0967
   42PAPI   PO4  495   7.725   7.243   7.315  0.1575 -0.0754 -0.0368
   42PAPI   GL1  496   7.679   6.999   6.988  0.2084 -0.2475  0.1494
   42PAPI   GL2  497   7.295   7.052   7.160 -0.2057 -0.2635  0.0191
   42PAPI   D1A  498   7.643   7.400   6.841  0.0024  0.2085 -0.4439
   42PAPI   D2A  499   7.904   7.686   7.020  0.0184 -0.1228 -0.3532
   42PAPI   D3A  500   8.159   7.520   6.769  0.1808  0.0876  0.1041
   42PAPI   D4A  501   7.847   7.667   6.495  0.1071  0.0363 -0.2144
   42PAPI   C5A  502   7.646   8.191   6.513 -0.2584  0.0333  0.0493
   42PAPI   C1B  503   7.261   7.030   6.686 -0.1848  0.0352  0.0905
   42PAPI   C2B  504   7.398   7.237   6.402 -0.1165 -0.1020  0.2207
   42PAPI   C3B  505   7.463   7.439   6.104  0.1597  0.0492 -0.1819
   42PAPI   C4B  506   7.560   7.417   5.790 -0.2609 -0.0814 -0.2525
   43PAPI    C1  507   1.628   5.603   3.334 -0.2420  0.1276 -0.1118
   43PAPI    C2  508   1.512   5.646   2.953  0.1830 -0.0544 -0.2683
   43PAPI    C3  509   1.835   5.427   3.040  0.0623 -0.0558  0.2050
   43PAPI   PO4  510   1.574   5.887   3.419  0.0882 -0.0237 -0.0177
   43PAPI   GL1  511   1.644   6.134   3.725  0.1367  0.1519 -0.3416
   43PAPI   GL2  512   1.456   6.124   3.906 -0.0127 -0.2143 -0.2912
   43PAPI   D1A  513   1.987   6.401   3.852  0.1569 -0.1163  0.1577
   43PAPI   D2A  514   2.164   6.641   4.204 -0.2178 -0.0909 -0.0135
   43PAPI   D3A  515   1.655   6.651   4.088  0.0705  0.4211 -0.1545
   43PAPI   D4A  516   1.602   6.278   4.362 -0.3664  0.1983  0.3846
   43PAPI   C5A  517   1.576   6.478   4.768  0.1755  0.1104 -0.0139
   43PAPI   C1B  518   1.548   5.789   4.250  0.0193 -0.1468  0.1005
   43PAPI   C2B  519   1.430   5.624   4.654  0.0106 -0.0689  0.2396
   43PAPI   C3B  520   1.536   5.667   5.017  0.2320  0.0317  0.2187
   43PAPI   C4B  521   1.949   5.798   5.311  0.2562 -0.0438 -0.0753
   44PAPI    C1  522   2.238   7.277   2.756 -0.0342  0.1361  0.0103
   44PAPI    C2  523   2.521   7.004   2.687  0.0207  0.1674  0.1091
   44PAPI    C3  524   2.209   7.036   2.438  0.1047  0.1345 -0.0016
   44PAPI   PO4  525   2.119   7.260   3.004 -0.1926 -0.2410 -0.3511
   44PAPI   GL1  526   2.198   7.266   3.478 -0.0621  0.1923  0.3123
   44PAPI   GL2  527   2.450   7.380   3.491  0.2333  0.1265  0.0100
   44PAPI   D1A  528   2.025   7.493   3.768  0.3465  0.1526 -0.2076
   44PAPI   D2A  529   2.197   7.886   3.704  0.0737 -0.1934 -0.4071
   44PAPI   D3A  530   1.970   8.052   4.107  0.1329 -0.0538  0.1285
   44PAPI   D4A  531   2.181   8.235   4.367 -0.1220  0.1369 -0.1559
   44PAPI   C5A  532   2.422   7.912   4.517 -0.1628 -0.0119  0.5500
   44PAPI   C1B  533   2.435   7.312   3.905  0.3110 -0.0042 -0.1450
   44PAPI   C2B  534   2.324   7.148   4.310  0.0718  0.2649  0.2263
   44PAPI   C3B  535   2.167   7.065   4.751 -0.0611 -0.0081  0.0533
   44PAPI   C4B  536   1.865   6.841   4.716  0.3035  0.1250  0.0843
   45PAPS   CNO  537   3.340   1.128   7.573 -0.0666 -0.0482 -0.1443
   45PAPS   PO4  538   3.504   1.437   7.344 -0.0823 -0.0554 -0.1739
   45PAPS   GL1  539   3.526   1.486   6.969  0.0211  0.2443  0.0100
   45PAPS   GL2  540   3.344   1.364   6.752 -0.0626 -0.1307 -0.0501
   45PAPS   D1A  541   3.851   1.467   6.664  0.2792  0.1299 -0.0244
   45PAPS   D2A  542   4.168   1.724   6.598  0.3403  0.2406  0.2052
   45PAPS   D3A  543   4.477   1.807   6.653 -0.0957 -0.0986  0.1155
   45PAPS   D4A  544   4.357   1.854   7.045 -0.0585 -0.0510 -0.2604
   45PAPS   C5A  545   4.007   1.742   7.110 -0.1701  0.1964  0.2772
   45PAPS   C1B  546   3.391   1.428   6.336  0.0999  0.0337  0.0982
   45PAPS   C2B  547   3.413   1.540   5.927 -0.2073  0.1410  0.0793
   45PAPS   C3B  548   3.828   1.609   5.633 -0.1037  0.1160 -0.1940
   45PAPS   C4B  549   4.158   1.779   5.377  0.1366 -0.0722  0.1679
   46PAPS   CNO  550   6.116   1.573   7.891 -0.1059  0.0433  0.0860
   46PAPS   PO4  551   6.029   2.024   8.024  0.2861 -0.5899 -0.0355
   46PAPS   GL1  552   6.042   1.919   7.580  0.2286  0.1880 -0.1407
   46PAPS   GL2  553   5.809   2.090   7.350 -0.0640 -0.2229 -0.0019
   46PAPS   D1A  554   6.059   1.600   7.402  0.0098  0.1475  0.0657
   46PAPS   D2A  555   5.676   1.648   7.083 -0.0770  0.0880 -0.2277
   46PAPS   D3A  556   5.360   1.385   6.809 -0.2125 -0.0237 -0.0198
   46PAPS   D4A  557   5.762   1.307   6.674 -0.0577 -0.3157  0.1829
   46PAPS   C5A  558   5.841   1.040   6.891 -0.0406 -0.1929  0.1663
   46PAPS   C1B  559   5.602   2.156   6.952  0.1233  0.1767 -0.1030
   46PAPS   C2B  560   5.365   2.245   6.584 -0.0491 -0.1000 -0.2398
   46PAPS   C3B  561   5.425   2.557   6.217  0.2232  0.3481  0.1283
   46PAPS   C4B  562   5.583   2.313   5.768  0.1182  0.1560  0.3447
   47PAPS   CNO  563   7.500   2.777   7.985 -0.1715  0.2173  0.2692
   47PAPS   PO4  564   7.680   2.781   7.537 -0.1270 -0.1936  0.2272
   47PAPS   GL1  565   7.692   2.563   7.140  0.2844 -0.1131  0.0417
   47PAPS   GL2  566   7.362   2.586   7.085  0.1581 -0.3498 -0.5785
   47PAPS   D1A  567   8.004   2.143   7.081  0.1962 -0.2734 -0.0796
   47PAPS   D2A  568   7.878   2.296   6.660  0.3506 -0.0022  0.3411
   47PAPS   D3A  569   7.907   1.763   6.691  0.2142  0.3068  0.0261
   47PAPS   D4A  570   8.059   1.543   6.336 -0.0830 -0.0272  0.1666
   47PAPS   C5A  571   7.755   1.367   6.078 -0.2735 -0.1921 -0.2623
   47PAPS   C1B  572   7.435   2.506   6.732 -0.0535 -0.0266 -0.1045
   47PAPS   C2B  573   7.497   2.648   6.402 -0.2565 -0.4359 -0.2734
   47PAPS   C3B  574   7.457   2.983   6.119 -0.2202  0.1758 -0.4197
   47PAPS   C4B  575   7.359   3.090   5.699 -0.1169  0.1728  0.0106
   48PAPS   CNO  576   2.623   6.067   7.645 -0.3136 -0.0491  0.2344
   48PAPS   PO4  577   2.295   6.145   7.423 -0.0711  0.3882  0.1339
   48PAPS   GL1  578   2.388   6.096   6.992  0.2358 -0.1927  0.1053
   48PAPS   GL2  579   2.205   6.223   6.818 -0.0244  0.0877 -0.0775
   48PAPS   D1A  580   2.434   5.765   6.656  0.2704 -0.1494 -0.1836
   48PAPS   D2A  581   2.133   5.773   6.294  0.0837 -0.2331 -0.0260
   48PAPS   D3A  582   2.382   5.498   6.089 -0.0263  0.0928 -0.2286
   48PAPS   D4A  583   2.193   5.709   5.796  0.0711  0.3170 -0.1395
   48PAPS   C5A  584   1.809   5.519   5.659 -0.0231  0.3426 -0.2423
   48PAPS   C1B  585   2.135   6.217   6.431 -0.1605 -0.0848  0.0700
   48PAPS   C2B  586   2.108   6.181   6.025  0.2059  0.2613  0.1415
   48PAPS   C3B  587   1.852   6.136   5.658  0.1323 -0.1685  0.3698
   48PAPS   C4B  588   1.804   6.256   5.269  0.0650 -0.4017 -0.1062
   49PAPS   CNO  589   0.372   6.975   7.516  0.1964 -0.0112  0.1304
   49PAPS   PO4  590   0.687   6.589   7.523  0.0215 -0.1888  0.1289
   49PAPS   GL1  591   0.392   6.587   7.218 -0.2734 -0.1686  0.1378
   49PAPS   GL2  592   0.067   6.585   7.315  0.1821 -0.5549  0.0541
   49PAPS   D1A  593   0.252   6.179   6.977 -0.3243 -0.0494 -0.0828
   49PAPS   D2A  594  -0.015   6.107   6.607 -0.0348  0.2986 -0.0153
   49PAPS   D3A  595   0.050   6.512   6.372  0.2552  0.1379  0.2798
   49PAPS   D4A  596  -0.082   6.842   6.534 -0.0238 -0.1931 -0.1869
   49PAPS   C5A  597   0.172   7.163   6.511  0.2147  0.1750  0.0262
   49PAPS   C1B  598  -0.204   6.475   6.914  0.0680  0.5923 -0.1120
   49PAPS   C2B  599  -0.476   6.508   6.476 -0.2122 -0.2229  0.0483
   49PAPS   C3B  600  -0.555   6.894   6.161  0.4893 -0.0073  0.0755
   49PAPS   C4B  601  -0.597   7.062   5.736 -0.1916 -0.1442 -0.3858
   50PAPS   CNO  602   3.087   4.298   7.800  0.1458 -0.2126  0.1394
   50PAPS   PO4  603   2.774   4.468   7.634 -0.0698 -0.1512  0.1325
   50PAPS   GL1  604   2.456   4.280   7.429 -0.1669 -0.1396  0.1020
   50PAPS   GL2  605   2.542   4.166   7.141  0.0038 -0.2326 -0.0961
   50PAPS   D1A  606   2.053   4.366   7.195  0.1796  0.1408  0.2788
   50PAPS   D2A  607   1.673   4.086   7.102  0.0774  0.1708 -0.1315
   50PAPS   D3A  608   1.710   3.868   6.667  0.1748 -0.1196 -0.0972
   50PAPS   D4A  609   1.304   3.889   6.414  0.1158  0.2793 -0.2443
   50PAPS   C5A  610   1.027   3.776   6.039 -0.0941  0.0230 -0.2105
   50PAPS   C1B  611   2.314   4.448   6.701 -0.1904 -0.1017  0.0839
   50PAPS   C2B  612   2.498   4.435   6.292 -0.0180 -0.0426 -0.0636
   50PAPS   C3B  613   2.572   4.458   5.899 -0.2108  0.2404  0.0338
   50PAPS   C4B  614   2.441   4.762   5.685 -0.2078  0.2004  0.1824
   51PAPS   CNO  615   3.699   3.485   7.849  0.0208 -0.0071  0.4372
   51PAPS   PO4  616   4.103   3.133   7.784 -0.1221  0.1513  0.1230
   51PAPS   GL1  617   4.208   3.630   7.654  0.2699 -0.2367  0.2317
   51PAPS   GL2  618   4.454   3.664   7.414  0.1670  0.1137  0.2184
   51PAPS   D1A  619   3.996   4.015   7.599  0.0347  0.0087 -0.2055
   51PAPS   D2A  620   4.035   3.939   7.120 -0.3125 -0.2228 -0.1484
   51PAPS   D3A  621   4.194   3.597   6.879  0.0669 -0.1611  0.3618
   51PAPS   D4A  622   4.195   3.616   6.474 -0.0744 -0.2801  0.1078
   51PAPS   C5A  623   4.483   3.218   6.419 -0.0110 -0.0384 -0.1178
   51PAPS   C1B  624   4.625   3.484   7.092  0.0987  0.1397  0.0228
   51PAPS   C2B  625   4.519   3.131   6.881 -0.1059  0.0711 -0.0609
   51PAPS   C3B  626   4.777   2.865   6.722  0.2748 -0.1487 -0.0421
   51PAPS   C4B  627   4.851   2.862   6.283  0.4950 -0.1175  0.0897
   52PAPS   CNO  628   7.461   5.114   8.013  0.4000 -0.3002 -0.1989
   52PAPS   PO4  629   7.622   5.253   7.664  0.1150  0.0538  0.1319
   52PAPS   GL1  630   7.753   5.135   7.271 -0.0009  0.2508  0.1020
   52PAPS   GL2  631   8.110   5.110   7.190  0.1474  0.1027 -0.2924
   52PAPS   D1A  632   7.780   4.757   6.984 -0.1490  0.0961 -0.0110
   52PAPS   D2A  633   8.126   4.608   6.979  0.5603 -0.1592 -0.2483
   52PAPS   D3A  634   7.780   4.259   7.040 -0.3674  0.0147 -0.6050
   52PAPS   D4A  635   7.568   4.365   6.770 -0.0073  0.0971  0.0601
   52PAPS   C5A  636   7.384   4.472   6.401 -0.0909  0.0992 -0.1568
   52PAPS   C1B  637   7.884   5.273   6.802 -0.2770  0.3279  0.0496
   52PAPS   C2B  638   7.696   5.305   6.281 -0.0902  0.0558  0.2724
   52PAPS   C3B  639   7.534   5.408   5.925  0.1103 -0.1459  0.0030
   52PAPS   C4B  640   7.311   5.256   5.491  0.0396 -0.1429 -0.1276
   53PAPS   CNO  641   3.752   6.996   7.890  0.2633  0.5604 -0.1722
   53PAPS   PO4  642   3.920   6.714   7.715 -0.0806  0.1874  0.1409
   53PAPS   GL1  643   3.982   6.592   7.319  0.0705 -0.1766  0.2244
   53PAPS   GL2  644   3.778   6.397   7.096 -0.2072 -0.1834  0.2476
   53PAPS   D1A  645   4.095   6.735   6.916 -0.1968  0.1834  0.1559
   53PAPS   D2A  646   3.696   6.608   6.676 -0.2303 -0.1980 -0.0071
   53PAPS   D3A  647   3.959   6.739   6.383 -0.4206  0.0384  0.3032
   53PAPS   D4A  648   4.284   6.531   6.468 -0.0518  0.0033 -0.1060
   53PAPS   C5A  649   4.558   6.384   6.074  0.2068 -0.1526  0.1531
   53PAPS   C1B  650   3.957   6.182   6.769  0.4660  0.2037  0.3907
   53PAPS   C2B  651   4.227   5.739   6.610  0.3778  0.1237  0.3420
   53PAPS   C3B  652   4.093   5.320   6.712  0.0132 -0.1280  0.4660
   53PAPS   C4B  653   4.293   4.989   6.583  0.0810 -0.0720  0.3288
   54PAPS   CNO  654   6.435   5.866   7.580 -0.4672  0.1385 -0.0502
   54PAPS   PO4  655   6.601   5.452   7.607 -0.0778 -0.2947  0.3192
   54PAPS   GL1  656   6.526   5.564   7.214 -0.0097 -0.3534  0.1580
   54PAPS   GL2  657   6.301   5.666   7.044 -0.2745 -0.1545  0.0731
   54PAPS   D1A  658   6.852   5.775   6.966  0.4135  0.1743 -0.0423
   54PAPS   D2A  659   7.281   5.560   7.070  0.0046  0.0242  0.2512
   54PAPS   D3A  660   7.489   5.558   6.643 -0.1415 -0.0402 -0.1270
   54PAPS   D4A  661   7.245   5.586   6.257 -0.0311 -0.3144 -0.1761
   54PAPS   C5A  662   7.014   5.393   6.024  0.1302 -0.1173 -0.2017
   54PAPS   C1B  663   6.514   5.606   6.650  0.2351 -0.1500 -0.1977
   54PAPS   C2B  664   6.741   5.679   6.372  0.3592 -0.3002 -0.0541
   54PAPS   C3B  665   6.853   5.875   6.011 -0.0499  0.2055  0.2308
   54PAPS   C4B  666   7.160   5.737   5.699 -0.0675 -0.3548 -0.1038
   55PAPS   CNO  667   4.311   7.649   7.732  0.2148  0.0218  0.0980
   55PAPS   PO4  668   4.166   7.531   7.445  0.2627  0.1445  0.1981
   55PAPS   GL1  669   4.099   7.438   7.017  0.4224 -0.0285 -0.1358
   55PAPS   GL2  670   3.974   7.189   6.955  0.0486 -0.0062 -0.2214
   55PAPS   D1A  671   4.101   7.788   6.784 -0.0699  0.1259  0.1886
   55PAPS   D2A  672   3.983   7.802   6.375 -0.0391  0.2076 -0.1251
   55PAPS   D3A  673   4.079   8.087   6.073  0.2330  0.0571 -0.2488
   55PAPS   D4A  674   3.916   7.824   5.723  0.4002 -0.2397 -0.1450
   55PAPS   C5A  675   4.121   7.475   5.605 -0.2327 -0.0527  0.1998
   55PAPS   C1B  676   3.949   7.280   6.535  0.0325  0.2354  0.0270
   55PAPS   C2B  677   3.962   7.237   6.089  0.0070 -0.1019 -0.1399
   55PAPS   C3B  678   3.980   6.977   5.625  0.0974 -0.1921 -0.0030
   55PAPS   C4B  679   4.056   6.519   5.531 -0.1337  0.1105 -0.2516
   56PAPS   CNO  680   3.021   3.185   8.390 -0.1651 -0.0978 -0.1756
   56PAPS   PO4  681   3.240   3.463   8.013 -0.0217 -0.1835 -0.1914
   56PAPS   GL1  682   3.206   3.383   7.562  0.1929 -0.3349 -0.0857
   56PAPS   GL2  683   3.076   3.584   7.399 -0.1815  0.0184  0.1249
   56PAPS   D1A  684   3.421   3.154   7.223 -0.0100 -0.1599  0.1057
   56PAPS   D2A  685   3.071   3.311   6.967  0.2087 -0.2116  0.1682
   56PAPS   D3A  686   3.083   3.540   6.584 -0.2543  0.3331 -0.1332
   56PAPS   D4A  687   3.064   3.598   6.125 -0.0933 -0.2079 -0.0693
   56PAPS   C5A  688   3.307   3.784   5.830 -0.1115 -0.1369  0.0049
   56PAPS   C1B  689   2.807   3.698   7.028  0.5139 -0.1188  0.2192
   56PAPS   C2B  690   2.801   3.918   6.614  0.0953 -0.1695 -0.0337
   56PAPS   C3B  691   2.740   4.019   6.114 -0.3036  0.0244  0.1492
   56PAPS   C4B  692   2.962   4.190   5.822 -0.1168  0.1659  0.4083
   57PAPS   CNO  693   5.151   4.172   7.364 -0.1725 -0.0663 -0.1235
   57PAPS   PO4  694   4.955   4.464   7.494  0.1053  0.0247  0.1395
   57PAPS   GL1  695   4.675   4.482   7.212 -0.0352  0.0866  0.1968
   57PAPS   GL2  696   4.849   4.407   6.926  0.0361  0.3881 -0.2244
   57PAPS   D1A  697   4.480   4.823   7.119 -0.0822 -0.0907 -0.0209
   57PAPS   D2A  698   4.214   4.538   6.922 -0.2283  0.0701 -0.4930
   57PAPS   D3A  699   3.914   4.618   6.582 -0.0309 -0.3739 -0.2675
   57PAPS   D4A  700   3.953   4.331   6.202 -0.2365 -0.1151 -0.4001
   57PAPS   C5A  701   4.158   3.982   6.097 -0.1347 -0.0853 -0.0102
   57PAPS   C1B  702   4.997   4.321   6.514  0.1553  0.1144 -0.0586
   57PAPS   C2B  703   4.859   4.319   6.100  0.3379 -0.1105  0.2430
   57PAPS   C3B  704   4.431   4.459   6.072  0.3473  0.1687 -0.0885
   57PAPS   C4B  705   4.146   4.379   5.724  0.1994 -0.0848  0.0962
   58PAPS   CNO  706   4.948   6.680   7.413 -0.0059  0.4296  0.0588
   58PAPS   PO4  707   5.306   6.709   7.642 -0.0913 -0.1154 -0.0481
   58PAPS   GL1  708   5.407   7.012   7.365 -0.1712 -0.1761 -0.0737
   58PAPS   GL2  709   5.334   6.763   7.089 -0.0111  0.1849  0.2627
   58PAPS   D1A  710   5.459   7.499   7.217 -0.2621  0.2471  0.1745
   58PAPS   D2A  711   5.518   7.515   6.734 -0.0978 -0.0224 -0.2627
   58PAPS   D3A  712   5.814   7.356   6.506 -0.1115  0.1202 -0.0696
   58PAPS   D4A  713   5.798   7.757   6.263  0.0031  0.0746  0.2059
   58PAPS   C5A  714   6.212   7.744   5.981  0.1327  0.0558 -0.0104
   58PAPS   C1B  715   5.344   6.901   6.733  0.0586  0.1233  0.0522
   58PAPS   C2B  716   5.296   6.866   6.334 -0.1672 -0.2869  0.1901
   58PAPS   C3B  717   5.449   7.217   6.071  0.2811 -0.3141  0.0555
   58PAPS   C4B  718   5.526   7.609   5.829 -0.4119  0.2015 -0.1624
   59PAPS   CNO  719   4.258   1.489   7.406  0.0505 -0.3089 -0.2284
   59PAPS   PO4  720   4.593   1.487   7.522 -0.0805  0.0458  0.0406
   59PAPS   GL1  721   4.780   1.619   7.165 -0.0464  0.1845  0.0977
   59PAPS   GL2  722   4.871   1.533   6.871  0.0035  0.2045  0.3415
   59PAPS   D1A  723   5.180   1.923   7.028  0.0673  0.0500 -0.1154
   59PAPS   D2A  724   5.504   1.794   6.646 -0.1521 -0.0670 -0.3030
   59PAPS   D3A  725   5.508   1.548   6.305  0.1293 -0.3065 -0.1409
   59PAPS   D4A  726   5.907   1.361   6.205  0.1050  0.1227  0.1045
   59PAPS   C5A  727   6.195   1.434   5.851  0.0218 -0.0220  0.0671
   59PAPS   C1B  728   4.963   1.739   6.616  0.2316  0.0849 -0.0358
   59PAPS   C2B  729   5.169   1.923   6.195  0.0827  0.1081 -0.0319
   59PAPS   C3B  730   5.399   1.803   5.815  0.0595  0.0516  0.3123
   59PAPS   C4B  731   5.755   1.630   5.738  0.3081  0.0240 -0.0125
   60PAPS   CNO  732   2.194   1.064   7.651  0.0656  0.1653 -0.0250
   60PAPS   PO4  733   2.244   0.931   7.198 -0.0757 -0.3012  0.1435
   60PAPS   GL1  734   2.399   0.986   6.881 -0.1519  0.0853  0.0191
   60PAPS   GL2  735   2.270   1.270   6.736  0.1984 -0.1565 -0.1262
   60PAPS   D1A  736   2.652   0.798   6.475 -0.0471 -0.2730  0.1027
   60PAPS   D2A  737   2.795   0.391   6.332  0.2815 -0.0665  0.0760
   60PAPS   D3A  738   3.150   0.411   6.242  0.0475  0.0836  0.1030
   60PAPS   D4A  739   3.090   0.157   5.826  0.1127 -0.0171 -0.0791
   60PAPS   C5A  740   2.988  -0.251   5.641  0.0573 -0.0150  0.3829
   60PAPS   C1B  741   2.300   1.091   6.340 -0.2046  0.2713 -0.6206
   60PAPS   C2B  742   2.358   1.165   5.952 -0.0100 -0.0570 -0.0923
   60PAPS   C3B  743   2.114   1.093   5.581 -0.3591  0.3033  0.3789
   60PAPS   C4B  744   2.060   0.758   5.344  0.0306  0.0988 -0.3690
   61PAPS   CNO  745   5.880   6.304   7.781  0.0149 -0.2572  0.1808
   61PAPS   PO4  746   5.954   5.947   7.352  0.0787  0.3240  0.1762
   61PAPS   GL1  747   5.763   6.151   6.967  0.1687 -0.1215  0.2373
   61PAPS   GL2  748   5.999   6.210   6.737  0.2108 -0.1228  0.2305
   61PAPS   D1A  749   5.472   6.395   6.727  0.1615  0.2168  0.0093
   61PAPS   D2A  750   5.571   6.085   6.503 -0.5099  0.0618 -0.1781
   61PAPS   D3A  751   5.813   6.148   6.101 -0.0125  0.0181 -0.2049
   61PAPS   D4A  752   5.933   5.896   5.773 -0.2487 -0.1056  0.3722
   61PAPS   C5A  753   5.934   6.050   5.341  0.1606 -0.1120 -0.0660
   61PAPS   C1B  754   6.159   6.421   6.415 -0.0786  0.3466 -0.1781
   61PAPS   C2B  755   6.342   6.566   5.994 -0.1473 -0.1252  0.0442
   61PAPS   C3B  756   6.236   6.923   5.763  0.1225 -0.1123  0.0565
   61PAPS   C4B  757   5.980   6.972   5.397 -0.0052  0.2172  0.2548
   62PAPS   CNO  758   7.372   4.155   8.319 -0.3071  0.3706 -0.0427
   62PAPS   PO4  759   7.713   4.431   7.995  0.0699 -0.2006 -0.3317
   62PAPS   GL1  760   7.562   4.722   7.582  0.2467 -0.0693 -0.2798
   62PAPS   GL2  761   7.255   4.968   7.449 -0.1164  0.1975  0.0244
   62PAPS   D1A  762   7.418   4.526   7.203  0.1982 -0.0456 -0.2951
   62PAPS   D2A  763   7.067   4.398   7.435  0.0870  0.2001  0.1232
   62PAPS   D3A  764   6.942   4.659   7.130 -0.1373  0.1353 -0.2981
   62PAPS   D4A  765   7.135   4.626   6.777 -0.0123  0.1521  0.1438
   62PAPS   C5A  766   6.890   4.518   6.468 -0.0755  0.0239  0.0913
   62PAPS   C1B  767   7.282   5.028   7.077  0.0826 -0.1620 -0.1526
   62PAPS   C2B  768   7.441   5.014   6.663  0.1781  0.3293 -0.0848
   62PAPS   C3B  769   7.298   4.966   6.279 -0.1463  0.0864  0.0407
   62PAPS   C4B  770   7.218   4.897   5.880  0.1986  0.3334  0.0650
   63PAPS   CNO  771   6.697   4.685   7.566 -0.0756  0.3498 -0.0203
   63PAPS   PO4  772   6.402   5.004   7.760  0.0985  0.2552  0.0923
   63PAPS   GL1  773   6.269   4.981   7.254 -0.1296  0.0323 -0.2265
   63PAPS   GL2  774   6.113   5.184   7.104  0.0616  0.3411  0.1165
   63PAPS   D1A  775   6.522   4.808   6.895  0.0677 -0.1716 -0.0644
   63PAPS   D2A  776   6.462   4.478   7.198  0.0184 -0.0031  0.0887
   63PAPS   D3A  777   6.850   4.147   7.105 -0.0902  0.1782  0.2508
   63PAPS   D4A  778   6.589   4.265   6.756 -0.2551 -0.4748 -0.1398
   63PAPS   C5A  779   6.598   4.072   6.521  0.1075 -0.2398 -0.0497
   63PAPS   C1B  780   6.235   5.226   6.713  0.1618 -0.0156  0.1983
   63PAPS   C2B  781   6.345   5.236   6.374  0.1264 -0.2372  0.0287
   63PAPS   C3B  782   6.513   5.415   6.000 -0.0294 -0.2974 -0.0373
   63PAPS   C4B  783   6.655   5.610   5.577 -0.2129 -0.1329 -0.2622
   64PAPS   CNO  784   1.931   4.396   8.052  0.1419  0.0012  0.1881
   64PAPS   PO4  785   1.977   4.332   7.645 -0.1936  0.2424 -0.0984
   64PAPS   GL1  786   1.647   4.479   7.393  0.1510  0.1064 -0.1133
   64PAPS   GL2  787   1.323   4.619   7.400 -0.0923  0.1367 -0.3218
   64PAPS   D1A  788   1.636   4.615   6.913  0.3332 -0.0324  0.0832
   64PAPS   D2A  789   1.458   4.868   6.611 -0.0224  0.1798 -0.1619
   64PAPS   D3A  790   1.625   4.742   6.283  0.1220  0.2136 -0.2254
   64PAPS   D4A  791   1.552   5.121   6.124 -0.0255 -0.1338  0.0294
   64PAPS   C5A  792   1.931   5.385   6.135 -0.0382  0.1424  0.1882
   64PAPS   C1B  793   1.112   4.814   7.037 -0.2029 -0.2389 -0.1011
   64PAPS   C2B  794   0.710   5.046   6.824 -0.2191  0.0608 -0.0205
   64PAPS   C3B  795   0.428   4.960   6.528  0.1494  0.0192  0.3950
   64PAPS   C4B  796   0.003   4.804   6.416  0.1666 -0.2696  0.3907
   65PAPS   CNO  797   0.453   2.542   7.517  0.0587 -0.2946  0.0536
   65PAPS   PO4  798   0.715   2.904   7.375 -0.0963 -0.1998  0.1967
   65PAPS   GL1  799   0.787   2.674   7.041 -0.0135 -0.0274  0.2874
   65PAPS   GL2  800   0.493   2.633   6.987  0.1737  0.2773 -0.0975
   65PAPS   D1A  801   0.911   2.522   6.657 -0.0796 -0.1119  0.2083
   65PAPS   D2A  802   0.642   2.180   6.754  0.0925 -0.0410 -0.2642
   65PAPS   D3A  803   0.863   2.073   6.321 -0.1339  0.1032 -0.2387
   65PAPS   D4A  804   0.461   2.317   6.204 -0.4874 -0.3084 -0.1045
   65PAPS   C5A  805   0.092   2.108   6.195  0.0650  0.1609 -0.1436
   65PAPS   C1B  806   0.297   2.746   6.588 -0.2896  0.1744  0.3897
   65PAPS   C2B  807   0.233   2.944   6.154  0.0466 -0.2258 -0.1020
   65PAPS   C3B  808   0.325   3.113   5.693  0.1001  0.0551  0.0880
   65PAPS   C4B  809   0.469   2.917   5.183  0.0162  0.1162  0.2381
   66PAPS   CNO  810   1.171   0.213   7.662 -0.2240  0.0900  0.0175
   66PAPS   PO4  811   0.857   0.026   7.435 -0.1195  0.0045 -0.2218
   66PAPS   GL1  812   0.639   0.167   7.087 -0.0829 -0.1791 -0.0785
   66PAPS   GL2  813   0.859   0.073   6.943  0.2636 -0.1917 -0.1884
   66PAPS   D1A  814   0.360   0.343   6.695 -0.0666  0.3357  0.1325
   66PAPS   D2A  815   0.474   0.283   6.308  0.3384 -0.1240  0.1460
   66PAPS   D3A  816   0.585  -0.138   6.312  0.2661  0.1740  0.1820
   66PAPS   D4A  817   0.334  -0.420   6.007 -0.1165  0.0313  0.0589
   66PAPS   C5A  818   0.335  -0.318   5.595  0.0114  0.2061 -0.0595
   66PAPS   C1B  819   0.938   0.044   6.558 -0.1801  0.1227 -0.0154
   66PAPS   C2B  820   1.068  -0.045   6.153  0.1336  0.0055 -0.0854
   66PAPS   C3B  821   1.189   0.035   5.715 -0.0151  0.1760 -0.0589
   66PAPS   C4B  822   1.325   0.134   5.345 -0.2618  0.2006 -0.3115
   67PAPS   CNO  823   3.057   1.568   7.581 -0.1189 -0.1882  0.1977
   67PAPS   PO4  824   2.677   1.725   7.295 -0.0490  0.1194 -0.0760
   67PAPS   GL1  825   2.725   1.758   6.892 -0.0456 -0.0916  0.2526
   67PAPS   GL2  826   2.994   1.831   6.633 -0.3760 -0.3774 -0.0157
   67PAPS   D1A  827   2.451   1.746   6.530 -0.0729 -0.1783  0.0867
   67PAPS   D2A  828   2.233   1.576   6.181 -0.1035  0.2508  0.0750
   67PAPS   D3A  829   2.096   1.928   5.869 -0.0060 -0.2265 -0.2295
   67PAPS   D4A  830   2.422   2.117   5.653  0.0481 -0.2746  0.0169
   67PAPS   C5A  831   2.280   2.292   5.260 -0.2184 -0.0845  0.2454
   67PAPS   C1B  832   3.109   1.884   6.209  0.1071 -0.0340  0.0841
   67PAPS   C2B  833   3.115   2.010   5.722 -0.1894 -0.3650 -0.1513
   67PAPS   C3B  834   2.933   2.403   5.541 -0.3572 -0.0238 -0.0645
   67PAPS   C4B  835   2.970   2.780   5.594 -0.1997  0.1198  0.1136
   68PAPS   CNO  836   1.366   3.643   8.128  0.3654 -0.2752  0.2152
   68PAPS   PO4  837   1.154   3.769   7.746  0.0840  0.0143  0.1006
   68PAPS   GL1  838   0.975   3.643   7.302 -0.1451  0.1455  0.0510
   68PAPS   GL2  839   0.850   3.429   7.150 -0.1907 -0.0038 -0.0687
   68PAPS   D1A  840   1.193   3.822   6.907  0.2366  0.1258  0.3934
   68PAPS   D2A  841   1.184   4.236   6.799 -0.3532 -0.4215 -0.1512
   68PAPS   D3A  842   1.293   4.426   6.511  0.0076  0.0605 -0.1449
   68PAPS   D4A  843   1.108   4.264   6.183  0.0625  0.3258  0.1753
   68PAPS   C5A  844   1.296   4.426   5.818 -0.0361 -0.0357 -0.0947
   68PAPS   C1B  845   1.000   3.154   6.765 -0.3254  0.1394  0.2696
   68PAPS   C2B  846   0.756   2.973   6.492  0.0640 -0.2406  0.1251
   68PAPS   C3B  847   0.687   2.754   6.118  0.0048  0.2929 -0.1099
   68PAPS   C4B  848   0.831   2.505   5.859  0.0572 -0.0036  0.1205
   69PAPS   CNO  849   6.242   0.360   8.113  0.0438 -0.0909  0.0099
   69PAPS   PO4  850   6.043   0.246   7.680 -0.2465  0.1417 -0.1307
   69PAPS   GL1  851   6.170   0.478   7.213 -0.0508  0.2590  0.1558
   69PAPS   GL2  852   6.099   0.903   7.253  0.0486 -0.2365  0.1061
   69PAPS   D1A  853   5.995   0.584   6.841  0.1620 -0.0831 -0.0838
   69PAPS   D2A  854   5.532   0.614   7.040 -0.0099 -0.2007  0.0633
   69PAPS   D3A  855   5.618   0.361   6.665  0.1044 -0.2297 -0.1181
   69PAPS   D4A  856   5.615   0.449   6.227 -0.0990 -0.2527 -0.1418
   69PAPS   C5A  857   5.833   0.318   5.857  0.2262 -0.0330  0.1693
   69PAPS   C1B  858   6.186   1.338   6.971 -0.2934 -0.2391  0.2640
   69PAPS   C2B  859   6.329   1.317   6.560  0.2013 -0.0355  0.0037
   69PAPS   C3B  860   6.427   1.187   6.175  0.0469 -0.0186 -0.2118
   69PAPS   C4B  861   6.437   0.927   5.812  0.3730  0.0731  0.0618
   70PAPS   CNO  862   5.208   5.144   7.675 -0.0427 -0.1903 -0.1740
   70PAPS   PO4  863   5.293   5.171   7.339  0.1827 -0.0374  0.0760
   70PAPS   GL1  864   5.522   5.186   6.912  0.2535 -0.1535  0.1829
   70PAPS   GL2  865   5.344   5.054   6.824  0.1987  0.0069  0.0226
   70PAPS   D1A  866   5.773   4.943   6.614 -0.1132  0.1029 -0.0939
   70PAPS   D2A  867   5.990   4.883   6.180 -0.1846 -0.0966  0.0050
   70PAPS   D3A  868   5.706   4.875   5.816 -0.1913  0.1604  0.1247
   70PAPS   D4A  869   5.526   5.219   5.603 -0.3104  0.0405  0.0738
   70PAPS   C5A  870   5.397   5.099   5.222 -0.1238  0.0741 -0.0825
   70PAPS   C1B  871   5.290   5.129   6.365 -0.1366  0.2251  0.4128
   70PAPS   C2B  872   5.277   4.945   6.039  0.1866 -0.2514  0.1240
   70PAPS   C3B  873   5.236   4.566   5.902 -0.0693  0.0424  0.2245
   70PAPS   C4B  874   5.297   4.423   5.512  0.3765  0.1431 -0.0198
   71PAPS   CNO  875   1.546   3.080   8.018  0.0056  0.0223 -0.1966
   71PAPS   PO4  876   1.487   2.831   7.591 -0.3298  0.0340  0.2487
   71PAPS   GL1  877   1.186   3.059   7.222 -0.0039 -0.1110  0.1897
   71PAPS   GL2  878   1.270   2.848   7.055  0.0067  0.1615 -0.0752
   71PAPS   D1A  879   1.422   3.342   6.968 -0.0991  0.2647  0.2389
   71PAPS   D2A  880   1.448   3.428   6.576 -0.1283  0.4783 -0.0178
   71PAPS   D3A  881   1.058   3.375   6.350  0.2378  0.0360 -0.3398
   71PAPS   D4A  882   0.751   3.207   5.984 -0.0767  0.1722 -0.1296
   71PAPS   C5A  883   0.898   3.122   5.511 -0.1703  0.0272  0.0039
   71PAPS   C1B  884   1.384   2.813   6.626  0.2335  0.1083  0.2326
   71PAPS   C2B  885   1.197   2.912   6.275  0.0285 -0.0385  0.1116
   71PAPS   C3B  886   1.172   2.845   5.853  0.1755 -0.3236  0.4957
   71PAPS   C4B  887   1.457   2.930   5.522 -0.0365  0.0430 -0.1679
   72PAPS   CNO  888   2.490   2.862   7.727 -0.1290  0.2057 -0.0882
   72PAPS   PO4  889   2.256   2.888   7.318  0.1762  0.2440 -0.0752
   72PAPS   GL1  890   2.630   3.138   7.062  0.5022  0.3241 -0.2208
   72PAPS   GL2  891   2.396   3.370   6.986  0.0465 -0.5896 -0.1119
   72PAPS   D1A  892   2.755   3.176   6.630 -0.2843  0.0927 -0.0951
   72PAPS   D2A  893   2.717   3.292   6.247 -0.0245 -0.1658 -0.0043
   72PAPS   D3A  894   3.080   3.028   6.019 -0.1817  0.0109 -0.0002
   72PAPS   D4A  895   3.206   3.248   5.614 -0.2592 -0.0381  0.4691
   72PAPS   C5A  896   3.377   3.203   5.272 -0.0087 -0.1873  0.2324
   72PAPS   C1B  897   2.462   3.560   6.552  0.0079  0.2098 -0.0823
   72PAPS   C2B  898   2.367   3.608   6.078 -0.4120  0.0460 -0.0018
   72PAPS   C3B  899   2.383   3.855   5.758 -0.1823  0.0156  0.1789
   72PAPS   C4B  900   2.601   4.197   5.475 -0.2581 -0.1821  0.1582
   73PAPS   CNO  901   1.258   1.371   7.463  0.1411 -0.1719  0.2169
   73PAPS   PO4  902   0.937   1.104   7.625 -0.0701  0.0822 -0.0463
   73PAPS   GL1  903   0.924   0.968   7.172  0.2678  0.1146 -0.1880
   73PAPS   GL2  904   0.758   1.164   7.039 -0.0087  0.1004 -0.1298
   73PAPS   D1A  905   0.722   0.712   6.797 -0.0926 -0.0210 -0.1698
   73PAPS   D2A  906   1.045   0.491   6.592  0.0282  0.1241  0.3973
   73PAPS   D3A  907   0.798   0.668   6.280 -0.1656 -0.3810 -0.3490
   73PAPS   D4A  908   0.926   0.419   5.887 -0.2263  0.3442 -0.0260
   73PAPS   C5A  909   0.787   0.258   5.445 -0.0825 -0.3942  0.0876
   73PAPS   C1B  910   0.473   1.203   6.769 -0.0079 -0.0826  0.1803
   73PAPS   C2B  911   0.348   1.073   6.429 -0.0222 -0.2075 -0.3120
   73PAPS   C3B  912   0.287   0.766   6.263 -0.3987 -0.2525 -0.1491
   73PAPS   C4B  913   0.428   0.591   5.933  0.1940 -0.0742 -0.2984
   74PAPS   CNO  914   5.889   3.376   3.552 -0.0961 -0.0636 -0.3091
   74PAPS   PO4  915   5.977   2.998   3.606 -0.5168  0.0784  0.0135
   74PAPS   GL1  916   5.949   3.132   3.986  0.2908 -0.1922 -0.0672
   74PAPS   GL2  917   5.615   3.209   4.160  0.0552 -0.1911  0.1768
   74PAPS   D1A  918   6.008   2.952   4.360  0.4012  0.1372  0.1458
   74PAPS   D2A  919   5.800   2.965   4.827 -0.0493  0.1117 -0.1975
   74PAPS   D3A  920   5.998   3.202   5.153 -0.0497  0.1750 -0.1029
   74PAPS   D4A  921   5.714   3.054   5.435  0.1195  0.0728  0.1330
   74PAPS   C5A  922   5.584   2.591   5.197 -0.1998  0.0327 -0.0327
   74PAPS   C1B  923   5.497   3.093   4.472  0.2062  0.0377 -0.2480
   74PAPS   C2B  924   5.337   3.091   4.831  0.0579  0.1628 -0.0186
   74PAPS   C3B  925   5.252   2.960   5.224 -0.2342 -0.2866 -0.1615
   74PAPS   C4B  926   5.322   2.785   5.607 -0.1488  0.1143  0.0403
   75PAPS   CNO  927   0.328   5.111   3.775  0.2572  0.0774  0.2238
   75PAPS   PO4  928   0.149   4.748   3.925 -0.0290 -0.1611 -0.2028
   75PAPS   GL1  929   0.137   4.873   4.323 -0.1104 -0.2354 -0.1028
   75PAPS   GL2  930   0.273   5.150   4.306 -0.4243 -0.0703 -0.1976
   75PAPS   D1A  931  -0.028   4.750   4.701  0.2741  0.1008  0.0628
   75PAPS   D2A  932   0.389   4.879   4.828  0.0089  0.2132  0.1182
   75PAPS   D3A  933   0.068   4.869   5.166  0.2343 -0.0150  0.1487
   75PAPS   D4A  934   0.189   4.711   5.587  0.0048  0.0937 -0.0621
   75PAPS   C5A  935  -0.026   4.889   5.942  0.3571 -0.0208  0.2063
   75PAPS   C1B  936   0.414   5.326   4.701  0.3633  0.0847 -0.1814
   75PAPS   C2B  937   0.531   5.388   5.095 -0.1548 -0.2977 -0.0517
   75PAPS   C3B  938   0.492   5.481   5.467  0.1094  0.0416  0.2035
   75PAPS   C4B  939   0.161   5.248   5.607  0.2121  0.2697 -0.1999
   76PAPS   CNO  940   1.701   4.941   3.044  0.0168 -0.0448 -0.3100
   76PAPS   PO4  941   2.107   5.020   3.238 -0.0068 -0.1234 -0.1492
   76PAPS   GL1  942   2.160   4.841   3.609 -0.2888 -0.1590 -0.0292
   76PAPS   GL2  943   2.027   4.973   3.880 -0.3068 -0.2047  0.0075
   76PAPS   D1A  944   2.133   4.380   3.773 -0.4052  0.1587  0.1381
   76PAPS   D2A  945   2.060   4.559   4.183 -0.2363  0.1078 -0.1599
   76PAPS   D3A  946   2.034   4.329   4.547  0.0423  0.0170 -0.1003
   76PAPS   D4A  947   2.370   4.592   4.708  0.1419 -0.2076  0.0513
   76PAPS   C5A  948   2.659   4.507   5.035 -0.2843 -0.1038 -0.1930
   76PAPS   C1B  949   2.212   4.988   4.341  0.0059 -0.0326  0.1463
   76PAPS   C2B  950   2.456   5.212   4.678 -0.4539  0.2468  0.0325
   76PAPS   C3B  951   2.833   5.033   4.826 -0.1347  0.3036  0.0298
   76PAPS   C4B  952   3.140   4.724   5.070  0.3085 -0.3623 -0.1070
   77PAPS   CNO  953   6.975   2.978   3.540  0.1320  0.3623 -0.3623
   77PAPS   PO4  954   6.867   3.282   3.637 -0.1647 -0.3373  0.2052
   77PAPS   GL1  955   6.941   3.171   4.062 -0.0859  0.1287  0.3446
   77PAPS   GL2  956   7.233   3.003   4.216  0.3211 -0.3355  0.1425
   77PAPS   D1A  957   6.878   3.275   4.461 -0.0106 -0.1905 -0.0918
   77PAPS   D2A  958   6.522   3.062   4.420 -0.1130  0.0047  0.1536
   77PAPS   D3A  959   6.437   3.505   4.398 -0.0618 -0.2937 -0.2100
   77PAPS   D4A  960   6.425   3.320   4.827  0.0465 -0.0614 -0.0053
   77PAPS   C5A  961   6.287   2.918   4.917  0.0366  0.0562 -0.0763
   77PAPS   C1B  962   7.295   3.092   4.635  0.1901 -0.1236  0.6009
   77PAPS   C2B  963   7.364   2.988   5.043 -0.0544 -0.0184 -0.4147
   77PAPS   C3B  964   7.211   2.763   5.372  0.2587  0.2729 -0.1048
   77PAPS   C4B  965   6.807   2.785   5.645  0.1062 -0.0935 -0.1498
   78PAPS   CNO  966   0.606   0.123   3.557 -0.3113 -0.2919  0.2326
   78PAPS   PO4  967   0.812   0.477   3.339 -0.1531 -0.1922  0.4289
   78PAPS   GL1  968   1.022   0.403   3.890  0.5183  0.1787  0.0792
   78PAPS   GL2  969   0.977   0.091   4.008  0.1395 -0.4358 -0.0233
   78PAPS   D1A  970   1.104   0.521   4.283  0.0417  0.3369 -0.2987
   78PAPS   D2A  971   1.321   0.153   4.471  0.0386  0.0202 -0.1984
   78PAPS   D3A  972   1.352   0.484   4.813  0.3011  0.0756  0.0611
   78PAPS   D4A  973   1.616   0.541   4.500  0.1739  0.0957  0.2655
   78PAPS   C5A  974   1.859   0.181   4.562  0.1351 -0.0108  0.0227
   78PAPS   C1B  975   0.839   0.178   4.451 -0.2969  0.2734  0.0321
   78PAPS   C2B  976   0.513  -0.009   4.762 -0.2742 -0.3076 -0.1981
   78PAPS   C3B  977   0.605  -0.267   5.095  0.1155  0.1454 -0.1371
   78PAPS   C4B  978   0.930  -0.247   5.380 -0.2507  0.3345 -0.4762
   79PAPS   CNO  979   3.365   5.716   3.580 -0.1457 -0.0344  0.3351
   79PAPS   PO4  980   3.683   5.953   3.424  0.1804  0.4316  0.1953
   79PAPS   GL1  981   3.670   6.004   3.869  0.0648  0.0104 -0.0784
   79PAPS   GL2  982   3.563   5.812   4.031  0.3023  0.3545 -0.0166
   79PAPS   D1A  983   3.631   6.404   4.135  0.1875 -0.0189 -0.1609
   79PAPS   D2A  984   4.016   6.615   4.193 -0.0338 -0.2176  0.1461
   79PAPS   D3A  985   3.898   6.744   4.555 -0.0279 -0.1713  0.0382
   79PAPS   D4A  986   3.554   6.582   4.663 -0.0463  0.0725 -0.0504
   79PAPS   C5A  987   3.411   7.012   4.782  0.0150 -0.0453  0.0463
   79PAPS   C1B  988   3.528   5.953   4.474  0.0901 -0.1714  0.0574
   79PAPS   C2B  989   3.473   5.771   4.843 -0.1243  0.2096  0.2013
   79PAPS   C3B  990   3.239   5.841   5.136  0.0505  0.0326 -0.2093
   79PAPS   C4B  991   2.805   5.922   5.355  0.2442  0.1801  0.2117
   80PAPS   CNO  992   3.696   1.907   3.544 -0.0665 -0.1311 -0.0596
   80PAPS   PO4  993   4.181   2.055   3.678 -0.1303  0.1188 -0.0815
   80PAPS   GL1  994   4.308   2.309   4.030 -0.2864  0.2864  0.0797
   80PAPS   GL2  995   4.034   2.621   4.072 -0.1151 -0.1790  0.0081
   80PAPS   D1A  996   4.129   2.147   4.384 -0.0683 -0.0853 -0.0934
   80PAPS   D2A  997   4.549   1.967   4.630  0.2244 -0.0389  0.1796
   80PAPS   D3A  998   4.259   2.092   4.916 -0.4039  0.0044 -0.1901
   80PAPS   D4A  999   4.089   2.270   5.160  0.3462  0.0638  0.2283
   80PAPS   C5A 1000   4.284   2.584   5.574 -0.1528  0.3710  0.1971
   80PAPS   C1B 1001   3.723   2.484   4.278  0.1368 -0.2013 -0.0836
   80PAPS   C2B 1002   3.515   2.654   4.620 -0.4205  0.4479  0.2970
   80PAPS   C3B 1003   3.640   2.894   4.960 -0.1052  0.0691  0.2006
   80PAPS   C4B 1004   3.824   3.060   5.337 -0.0434  0.1727  0.1322
   81PAPS   CNO 1005   1.978   0.455   2.861  0.2378 -0.0560 -0.0052
   81PAPS   PO4 1006   1.827   0.356   3.290 -0.0400  0.0775 -0.1765
   81PAPS   GL1 1007   1.953   0.588   3.629  0.1699 -0.1403  0.4631
   81PAPS   GL2 1008   2.228   0.618   3.676  0.0403  0.0217  0.1139
   81PAPS   D1A 1009   1.940   0.814   4.080  0.0724 -0.1800 -0.3401
   81PAPS   D2A 1010   1.853   1.008   4.426  0.3171  0.5455  0.1343
   81PAPS   D3A 1011   1.829   0.844   4.808  0.0212  0.3812  0.1659
   81PAPS   D4A 1012   1.432   0.964   4.819  0.0569  0.0404 -0.0717
   81PAPS   C5A 1013   1.236   1.334   4.953 -0.1994  0.2615  0.0868
   81PAPS   C1B 1014   2.471   0.410   3.985 -0.4081  0.1780  0.2648
   81PAPS   C2B 1015   2.756   0.511   4.460  0.0990 -0.1084  0.1003
   81PAPS   C3B 1016   2.651   0.423   4.898 -0.3163  0.2464 -0.0565
   81PAPS   C4B 1017   2.519   0.499   5.406  0.0217 -0.1461  0.1833
   82PAPS   CNO 1018   0.564   1.390   3.292 -0.1104  0.2032 -0.1089
   82PAPS   PO4 1019   0.941   0.978   3.482  0.0862  0.0537  0.0050
   82PAPS   GL1 1020   1.017   0.940   3.863 -0.2123  0.0610  0.2484
   82PAPS   GL2 1021   0.764   0.873   4.006 -0.1531  0.0472 -0.0983
   82PAPS   D1A 1022   1.366   0.976   4.169 -0.0068  0.0895 -0.0766
   82PAPS   D2A 1023   1.516   1.395   3.999 -0.0647  0.0440  0.0016
   82PAPS   D3A 1024   1.512   1.394   4.414 -0.1164 -0.1505  0.1371
   82PAPS   D4A 1025   1.822   1.360   4.730 -0.0821 -0.2542  0.1048
   82PAPS   C5A 1026   1.927   1.248   5.137  0.3822  0.0098  0.2549
   82PAPS   C1B 1027   0.483   0.852   4.347  0.1741 -0.0196  0.1677
   82PAPS   C2B 1028   0.334   0.609   4.630 -0.0155 -0.0838 -0.0310
   82PAPS   C3B 1029   0.292   0.479   5.024 -0.0005 -0.4828 -0.0749
   82PAPS   C4B 1030   0.367   0.143   5.268 -0.2489  0.2408  0.2851
   83PAPS   CNO 1031   7.152  -0.096   3.870 -0.0251  0.1651 -0.0595
   83PAPS   PO4 1032   7.293   0.107   3.531 -0.0969 -0.1517  0.0812
   83PAPS   GL1 1033   7.194   0.518   3.973 -0.1112 -0.2062 -0.1520
   83PAPS   GL2 1034   6.933   0.568   4.135 -0.2228  0.0041  0.0316
   83PAPS   D1A 1035   7.326   0.761   4.388  0.2084 -0.2869  0.0523
   83PAPS   D2A 1036   7.228   0.616   4.750 -0.6810  0.1636  0.1058
   83PAPS   D3A 1037   7.195   0.717   5.065 -0.2981 -0.3708  0.0903
   83PAPS   D4A 1038   7.562   0.849   5.357  0.0410 -0.1069  0.1414
   83PAPS   C5A 1039   7.903   0.511   5.515  0.3078 -0.0172 -0.0569
   83PAPS   C1B 1040   7.112   0.237   4.414 -0.1354  0.1888  0.0408
   83PAPS   C2B 1041   7.095   0.140   4.829  0.0398  0.0941  0.0188
   83PAPS   C3B 1042   7.157   0.219   5.252 -0.0461 -0.0829 -0.0288
   83PAPS   C4B 1043   7.245   0.484   5.553  0.0258 -0.0529  0.0322
   84PAPS   CNO 1044   0.325   3.035   3.245 -0.1337 -0.0154  0.4882
   84PAPS   PO4 1045   0.015   3.211   3.275  0.1411  0.1886  0.1123
   84PAPS   GL1 1046   0.053   3.094   3.659 -0.0058  0.1681  0.2405
   84PAPS   GL2 1047  -0.056   2.960   3.911 -0.0869 -0.2714 -0.0873
   84PAPS   D1A 1048   0.422   3.086   3.997 -0.2235  0.2703  0.0154
   84PAPS   D2A 1049   0.425   3.016   4.424  0.2174 -0.4843 -0.1953
   84PAPS   D3A 1050   0.419   2.834   4.665 -0.1235 -0.0330  0.0124
   84PAPS   D4A 1051   0.766   2.954   4.802 -0.2036  0.2708  0.0354
   84PAPS   C5A 1052   1.110   2.968   5.092  0.1602 -0.1760 -0.1094
   84PAPS   C1B 1053  -0.065   2.870   4.323  0.0939 -0.2285  0.0272
   84PAPS   C2B 1054  -0.053   2.751   4.764 -0.3754  0.0525 -0.0270
   84PAPS   C3B 1055  -0.085   2.593   5.190 -0.0437 -0.0357 -0.2565
   84PAPS   C4B 1056  -0.247   2.406   5.550 -0.1242 -0.1022 -0.4497
   85PAPS   CNO 1057   0.604   5.856   3.564  0.1673  0.1355 -0.0838
   85PAPS   PO4 1058   0.672   5.451   3.428  0.1409  0.2393  0.0706
   85PAPS   GL1 1059   0.930   5.576   3.789 -0.1429  0.0983  0.0476
   85PAPS   GL2 1060   1.224   5.641   3.737 -0.2082  0.1709 -0.0651
   85PAPS   D1A 1061   1.066   5.937   4.166  0.0999  0.2776  0.0372
   85PAPS   D2A 1062   0.904   6.066   3.923 -0.0040  0.0339  0.2751
   85PAPS   D3A 1063   0.759   6.443   4.098 -0.0174  0.1409  0.1729
   85PAPS   D4A 1064   0.965   6.494   4.378 -0.1333  0.0848 -0.1605
   85PAPS   C5A 1065   1.202   6.146   4.615  0.0110 -0.1010  0.2391
   85PAPS   C1B 1066   1.347   5.329   4.011  0.1874  0.3150  0.0533
   85PAPS   C2B 1067   1.331   5.233   4.375  0.0140 -0.3159  0.3674
   85PAPS   C3B 1068   1.451   5.099   4.890 -0.1580  0.3138 -0.0347
   85PAPS   C4B 1069   1.227   4.861   5.283  0.0500 -0.1066 -0.0094
   86PAPS   CNO 1070   1.775   1.118   2.863  0.1503 -0.1456 -0.1188
   86PAPS   PO4 1071   2.131   1.350   3.087 -0.1672 -0.0173  0.1800
   86PAPS   GL1 1072   1.854   1.241   3.432  0.1653 -0.2380 -0.2272
   86PAPS   GL2 1073   1.927   1.074   3.691  0.2441 -0.1434  0.1935
   86PAPS   D1A 1074   1.450   1.006   3.666 -0.3064  0.1221  0.0995
   86PAPS   D2A 1075   1.457   0.648   3.861 -0.2424 -0.3188  0.2519
   86PAPS   D3A 1076   1.601   0.250   3.822  0.0906 -0.1203  0.0838
   86PAPS   D4A 1077   1.699  -0.124   4.107 -0.0547  0.1974  0.0513
   86PAPS   C5A 1078   2.063  -0.208   4.396 -0.1478 -0.0244 -0.0815
   86PAPS   C1B 1079   1.976   1.476   4.040 -0.1011 -0.1312  0.0206
   86PAPS   C2B 1080   2.183   1.514   4.420  0.5010  0.1388  0.0381
   86PAPS   C3B 1081   2.583   1.605   4.732  0.1829 -0.1019 -0.1998
   86PAPS   C4B 1082   2.907   1.451   5.152 -0.0393 -0.3766 -0.3734
   87PAPS   CNO 1083   0.873   4.863   3.042  0.2745  0.0427 -0.0911
   87PAPS   PO4 1084   1.210   4.778   3.313 -0.2527  0.0909  0.1304
   87PAPS   GL1 1085   1.252   4.873   3.757  0.1787  0.2812  0.0768
   87PAPS   GL2 1086   1.489   4.675   3.804 -0.0224 -0.1106  0.1932
   87PAPS   D1A 1087   1.143   4.804   4.200  0.0907 -0.1010 -0.0258
   87PAPS   D2A 1088   1.366   4.696   4.665  0.0717  0.0256  0.0536
   87PAPS   D3A 1089   1.581   4.331   4.820  0.3268  0.1839 -0.1961
   87PAPS   D4A 1090   1.697   4.695   5.068 -0.0274 -0.3139  0.3100
   87PAPS   C5A 1091   1.609   4.650   5.539  0.0619 -0.2977  0.1753
   87PAPS   C1B 1092   1.626   4.867   4.192 -0.1346  0.0591  0.0711
   87PAPS   C2B 1093   1.827   4.852   4.627 -0.0522  0.1496  0.0138
   87PAPS   C3B 1094   2.091   4.928   4.885  0.2657  0.2326 -0.2701
   87PAPS   C4B 1095   2.495   4.947   5.190  0.1464 -0.2836 -0.1763
   88PAPS   CNO 1096   2.627   6.567   2.942 -0.0610  0.2726 -0.1022
   88PAPS   PO4 1097   2.712   6.286   3.180 -0.0058  0.2196  0.0289
   88PAPS   GL1 1098   2.696   6.661   3.490  0.1896  0.4184 -0.1706
   88PAPS   GL2 1099   2.822   6.548   3.767 -0.2699 -0.0977  0.0122
   88PAPS   D1A 1100   2.371   6.802   3.794  0.2752  0.2236  0.3713
   88PAPS   D2A 1101   2.238   6.477   3.417  0.2771 -0.2722  0.1080
   88PAPS   D3A 1102   1.955   6.748   3.394 -0.1654 -0.0596  0.2441
   88PAPS   D4A 1103   1.921   6.952   3.785 -0.1077 -0.0993 -0.2353
   88PAPS   C5A 1104   1.869   7.064   4.222 -0.0817 -0.0774 -0.2937
   88PAPS   C1B 1105   2.653   6.717   4.206 -0.0116 -0.0510  0.0907
   88PAPS   C2B 1106   2.580   6.796   4.602  0.0841 -0.4407 -0.2284
   88PAPS   C3B 1107   2.617   6.975   4.982  0.1654  0.3598 -0.0752
   88PAPS   C4B 1108   2.912   7.088   5.378 -0.0300 -0.2206 -0.0309
   89PAPS   CNO 1109  -0.090   6.161   2.936  0.0570  0.1869 -0.0744
   89PAPS   PO4 1110   0.060   5.855   3.277  0.1584  0.0290 -0.1890
   89PAPS   GL1 1111   0.191   5.706   3.688 -0.0756 -0.0339  0.2505
   89PAPS   GL2 1112  -0.100   5.717   3.850  0.3708 -0.0697  0.1447
   89PAPS   D1A 1113   0.412   5.531   3.960 -0.0766  0.1628  0.2043
   89PAPS   D2A 1114   0.177   5.617   4.286 -0.0429  0.1604 -0.1412
   89PAPS   D3A 1115   0.160   5.766   4.717  0.1040 -0.2569 -0.1308
   89PAPS   D4A 1116   0.254   5.814   5.147 -0.0812 -0.0383  0.0817
   89PAPS   C5A 1117   0.385   6.009   5.480 -0.0617  0.1144 -0.3821
   89PAPS   C1B 1118  -0.073   6.014   4.151 -0.0323  0.2263  0.2843
   89PAPS   C2B 1119  -0.008   6.252   4.504 -0.0681  0.1386 -0.0916
   89PAPS   C3B 1120  -0.004   6.237   4.938 -0.0856  0.0986  0.1920
   89PAPS   C4B 1121   0.094   6.385   5.360 -0.0849  0.0424 -0.2145
   90PAPS   CNO 1122   5.453   6.270   3.811 -0.1618  0.0304 -0.4006
   90PAPS   PO4 1123   5.019   6.160   3.869  0.0142  0.0653  0.0943
   90PAPS   GL1 1124   4.679   6.349   4.071  0.0979 -0.2916  0.1214
   90PAPS   GL2 1125   4.603   6.125   4.254  0.2440  0.0858 -0.1573
   90PAPS   D1A 1126   4.445   6.537   4.374 -0.1329  0.0472 -0.0673
   90PAPS   D2A 1127   4.411   6.747   4.566 -0.4044 -0.1989  0.3185
   90PAPS   D3A 1128   4.287   6.631   4.867  0.1118 -0.1394  0.0159
   90PAPS   D4A 1129   4.041   6.824   5.140  0.3561  0.1943 -0.2136
   90PAPS   C5A 1130   3.664   6.755   5.144  0.1335  0.0515 -0.1048
   90PAPS   C1B 1131   4.480   6.146   4.746  0.0185 -0.1659  0.6426
   90PAPS   C2B 1132   4.383   5.914   5.031 -0.0371 -0.5711  0.3257
   90PAPS   C3B 1133   4.661   5.637   5.353 -0.0695  0.1940 -0.0665
   90PAPS   C4B 1134   4.741   5.387   5.673  0.2235 -0.1592 -0.4994
   91PAPS   CNO 1135   3.213   5.431   3.182 -0.0901  0.2155  0.2150
   91PAPS   PO4 1136   3.021   5.333   3.563  0.2754 -0.0565 -0.0559
   91PAPS   GL1 1137   2.970   5.336   3.955 -0.0827 -0.1882 -0.0647
   91PAPS   GL2 1138   3.074   5.640   4.081  0.0666 -0.0055 -0.1661
   91PAPS   D1A 1139   2.849   5.267   4.394  0.0501 -0.0884 -0.0786
   91PAPS   D2A 1140   2.865   5.558   4.755 -0.1405 -0.1416  0.1878
   91PAPS   D3A 1141   2.788   5.350   5.208 -0.0240  0.1693  0.0061
   91PAPS   D4A 1142   2.923   5.049   5.461  0.0685 -0.1198  0.0473
   91PAPS   C5A 1143   2.876   4.698   5.540  0.0288  0.1370  0.3124
   91PAPS   C1B 1144   3.064   5.832   4.432 -0.0841 -0.3161  0.0699
   91PAPS   C2B 1145   2.858   6.091   4.800 -0.3481  0.1996  0.0610
   91PAPS   C3B 1146   2.653   6.351   5.074  0.1153  0.2411 -0.2965
   91PAPS   C4B 1147   2.711   6.647   5.457  0.2351 -0.1081  0.0580
   92PAPS   CNO 1148   4.081   6.829   3.266  0.2264  0.2351 -0.1240
   92PAPS   PO4 1149   4.434   7.051   3.327 -0.0667  0.1463  0.0265
   92PAPS   GL1 1150   4.271   7.252   3.727  0.0089  0.0005 -0.0412
   92PAPS   GL2 1151   4.441   7.536   3.815  0.0587 -0.0790 -0.4620
   92PAPS   D1A 1152   3.928   7.384   4.013 -0.2308  0.2093 -0.0358
   92PAPS   D2A 1153   3.637   7.744   4.006  0.0823 -0.1349  0.1581
   92PAPS   D3A 1154   3.316   7.653   4.275  0.2748  0.1113 -0.0368
   92PAPS   D4A 1155   3.181   7.346   4.015  0.2905 -0.1125 -0.0384
   92PAPS   C5A 1156   2.875   7.055   3.906  0.0879  0.0249 -0.1920
   92PAPS   C1B 1157   4.450   7.405   4.244 -0.3907 -0.2426 -0.0587
   92PAPS   C2B 1158   4.217   7.196   4.403  0.1977 -0.0445  0.1057
   92PAPS   C3B 1159   3.964   7.216   4.837  0.0823  0.0919  0.0511
   92PAPS   C4B 1160   3.793   7.287   5.243  0.0604 -0.3648 -0.2498
   93PAPS   CNO 1161  -0.242   2.777   3.396  0.2614  0.2897 -0.0855
   93PAPS   PO4 1162   0.027   2.587   3.648 -0.1252  0.0569 -0.0403
   93PAPS   GL1 1163   0.303   2.579   4.063  0.1658 -0.0541 -0.0714
   93PAPS   GL2 1164   0.282   2.423   4.333 -0.4447  0.0165 -0.1524
   93PAPS   D1A 1165   0.734   2.709   4.181  0.3169 -0.1936 -0.0637
   93PAPS   D2A 1166   1.056   2.686   4.496  0.1164  0.0192 -0.1318
   93PAPS   D3A 1167   1.442   2.786   4.406 -0.1391 -0.3867  0.0169
   93PAPS   D4A 1168   1.674   3.191   4.477 -0.1652 -0.1035  0.1630
   93PAPS   C5A 1169   1.529   3.404   4.921  0.2401 -0.2096  0.2912
   93PAPS   C1B 1170   0.453   2.351   4.808 -0.2790  0.2660 -0.1290
   93PAPS   C2B 1171   0.485   2.402   5.163  0.1915  0.1898  0.0225
   93PAPS   C3B 1172   0.367   2.596   5.549 -0.0701  0.2781 -0.1426
   93PAPS   C4B 1173   0.084   2.535   5.981 -0.0467  0.2138  0.0457
   94PAPS   CNO 1174   0.903   2.955   3.141 -0.1735  0.2342  0.0197
   94PAPS   PO4 1175   1.202   2.805   3.355 -0.0095 -0.1608  0.0973
   94PAPS   GL1 1176   1.365   2.652   3.694  0.2931  0.4283  0.1904
   94PAPS   GL2 1177   1.160   2.509   3.908  0.0611  0.2131 -0.2481
   94PAPS   D1A 1178   1.552   2.853   3.939  0.1403  0.0834 -0.0412
   94PAPS   D2A 1179   2.002   2.838   3.862  0.1404  0.0339 -0.0050
   94PAPS   D3A 1180   2.078   2.899   4.382  0.1105  0.0315  0.0999
   94PAPS   D4A 1181   2.438   2.743   4.528 -0.1252  0.0081  0.3175
   94PAPS   C5A 1182   2.926   2.676   4.529  0.1441  0.0407  0.1433
   94PAPS   C1B 1183   1.285   2.296   4.187 -0.0429  0.0802 -0.1700
   94PAPS   C2B 1184   1.301   2.334   4.604  0.0427  0.1160  0.0300
   94PAPS   C3B 1185   1.437   2.230   5.025  0.0167  0.0604 -0.1555
   94PAPS   C4B 1186   1.695   2.104   5.328  0.0635  0.0799 -0.0905
   95PAPS   CNO 1187   4.658   5.088   3.261  0.2609  0.0875  0.0614
   95PAPS   PO4 1188   4.669   5.325   3.696 -0.0650 -0.2721  0.2125
   95PAPS   GL1 1189   4.417   5.368   4.033 -0.2728  0.1674 -0.3306
   95PAPS   GL2 1190   4.389   5.083   4.124 -0.3500 -0.0811 -0.1608
   95PAPS   D1A 1191   4.440   5.637   4.349  0.1276 -0.1726  0.1389
   95PAPS   D2A 1192   4.317   5.443   4.823 -0.2336  0.0170  0.0742
   95PAPS   D3A 1193   4.749   5.652   4.853  0.0747  0.0552  0.1434
   95PAPS   D4A 1194   4.872   5.208   5.147 -0.0999  0.0153 -0.0070
   95PAPS   C5A 1195   5.051   5.040   5.569 -0.1720 -0.2611  0.0129
   95PAPS   C1B 1196   4.548   4.684   4.476 -0.0465 -0.2569 -0.0935
   95PAPS   C2B 1197   4.525   4.500   4.868  0.0194 -0.2763  0.0870
   95PAPS   C3B 1198   4.529   4.241   5.220  0.1237 -0.0833  0.1592
   95PAPS   C4B 1199   4.755   4.240   5.574  0.3717  0.1078  0.0156
   96PAPS   CNO 1200   2.982   4.813   3.755  0.2146 -0.0076  0.3188
   96PAPS   PO4 1201   3.221   4.442   3.592 -0.0479  0.5497 -0.1974
   96PAPS   GL1 1202   2.928   4.328   3.920  0.0213  0.0795  0.0932
   96PAPS   GL2 1203   2.558   4.216   3.887  0.0700 -0.0932  0.1859
   96PAPS   D1A 1204   2.951   4.169   4.287  0.0263  0.1303 -0.1412
   96PAPS   D2A 1205   2.764   3.797   4.349  0.0537  0.0213  0.4066
   96PAPS   D3A 1206   2.348   3.810   4.495  0.1292  0.0671 -0.0892
   96PAPS   D4A 1207   2.596   3.649   4.813  0.0465 -0.1928  0.1465
   96PAPS   C5A 1208   2.464   3.764   5.253  0.1639  0.0340 -0.2260
   96PAPS   C1B 1209   2.457   4.273   4.315 -0.1691  0.1151 -0.0291
   96PAPS   C2B 1210   2.641   4.108   4.719 -0.3054  0.3777  0.0849
   96PAPS   C3B 1211   2.949   4.103   5.007 -0.2101 -0.1592 -0.1439
   96PAPS   C4B 1212   3.136   4.259   5.383  0.0713 -0.2825  0.0269
   97PAPS   CNO 1213   1.729   3.273   3.728  0.0413  0.4800  0.3166
   97PAPS   PO4 1214   2.181   3.468   3.507  0.1352 -0.0894  0.2158
   97PAPS   GL1 1215   2.334   3.247   3.890  0.0683 -0.1250 -0.4325
   97PAPS   GL2 1216   2.372   3.279   4.201 -0.2341  0.0763 -0.0147
   97PAPS   D1A 1217   2.696   2.850   4.053 -0.3356  0.0120  0.5600
   97PAPS   D2A 1218   2.844   3.092   3.754  0.0899 -0.1104 -0.1647
   97PAPS   D3A 1219   3.283   3.253   3.887 -0.0316 -0.0311 -0.0556
   97PAPS   D4A 1220   2.981   3.409   4.161 -0.0018 -0.2448 -0.0599
   97PAPS   C5A 1221   2.818   3.188   4.564  0.0380  0.1682  0.2206
   97PAPS   C1B 1222   2.314   3.235   4.657 -0.0998  0.5031  0.3347
   97PAPS   C2B 1223   2.219   3.377   5.069 -0.0690  0.0964 -0.2838
   97PAPS   C3B 1224   2.388   3.362   5.479 -0.4521 -0.0759  0.1471
   97PAPS   C4B 1225   2.697   3.182   5.743 -0.1371 -0.1452 -0.0867
   98PAPS   CNO 1226   0.916   6.636   3.378 -0.0734 -0.2104 -0.0247
   98PAPS   PO4 1227   1.169   7.013   3.447  0.3621  0.1863  0.2949
   98PAPS   GL1 1228   1.329   7.369   3.754  0.2430  0.0067 -0.0806
   98PAPS   GL2 1229   1.487   7.174   3.960  0.2668 -0.2062 -0.1834
   98PAPS   D1A 1230   1.191   7.475   4.247  0.1179  0.0815  0.1866
   98PAPS   D2A 1231   0.918   7.249   4.071 -0.0567  0.0913 -0.0575
   98PAPS   D3A 1232   0.667   7.445   4.301  0.0100 -0.0903 -0.0284
   98PAPS   D4A 1233   0.487   7.790   4.104  0.0784  0.0157 -0.1871
   98PAPS   C5A 1234   0.518   8.234   4.072 -0.0291  0.0021  0.0228
   98PAPS   C1B 1235   1.282   7.009   4.298 -0.0251 -0.0121 -0.2933
   98PAPS   C2B 1236   1.300   6.898   4.660 -0.4629  0.2423  0.0977
   98PAPS   C3B 1237   1.549   6.971   5.078  0.3385 -0.1908  0.0617
   98PAPS   C4B 1238   1.827   7.069   5.327 -0.3494  0.0020  0.1714
   99PAPS   CNO 1239   1.320   4.221   3.240  0.1019 -0.2728 -0.1715
   99PAPS   PO4 1240   1.117   3.874   3.198 -0.0617 -0.0697  0.0239
   99PAPS   GL1 1241   1.128   3.817   3.625  0.3012 -0.0126 -0.1393
   99PAPS   GL2 1242   1.245   3.581   3.888  0.2054  0.4324 -0.3459
   99PAPS   D1A 1243   0.809   4.045   3.849  0.0129 -0.0413  0.0105
   99PAPS   D2A 1244   0.477   3.708   3.822 -0.1917  0.0620  0.1394
   99PAPS   D3A 1245   0.794   3.454   4.036  0.2048  0.1357  0.3697
   99PAPS   D4A 1246   0.628   3.758   4.404  0.0106 -0.1938 -0.0383
   99PAPS   C5A 1247   0.659   3.886   4.818 -0.0754 -0.1772  0.1371
   99PAPS   C1B 1248   1.210   3.800   4.271  0.3732 -0.0478  0.0463
   99PAPS   C2B 1249   1.292   3.859   4.765 -0.3123  0.1465 -0.0977
   99PAPS   C3B 1250   1.457   3.913   5.161  0.3945  0.2432 -0.0272
   99PAPS   C4B 1251   1.596   4.244   5.284  0.3805 -0.0640 -0.0208
  100PAPS   CNO 1252   1.934   2.420   3.567 -0.2435  0.1035  0.2304
  100PAPS   PO4 1253   2.254   2.107   3.440 -0.0309 -0.0528  0.1263
  100PAPS   GL1 1254   2.478   2.101   3.831 -0.0221  0.2817 -0.1555
  100PAPS   GL2 1255   2.401   1.715   4.026 -0.0540 -0.2603 -0.1844
  100PAPS   D1A 1256   2.801   2.325   4.089  0.0088 -0.0684  0.4939
  100PAPS   D2A 1257   3.094   2.602   3.772 -0.0572  0.0945  0.2587
  100PAPS   D3A 1258   3.280   2.678   4.114 -0.5302  0.1717 -0.0321
  100PAPS   D4A 1259   3.239   3.031   4.350  0.1770  0.0596 -0.1345
  100PAPS   C5A 1260   3.175   3.004   4.870 -0.1391 -0.0796  0.0805
  100PAPS   C1B 1261   2.381   1.980   4.391 -0.3424  0.2544  0.0848
  100PAPS   C2B 1262   2.248   1.935   4.877  0.1358 -0.0992 -0.2077
  100PAPS   C3B 1263   2.104   1.716   5.224 -0.1586  0.3464 -0.1889
  100PAPS   C4B 1264   2.314   1.557   5.594  0.1137  0.1538 -0.2903
  101PAPS   CNO 1265   3.239   1.073   3.863 -0.2674  0.0367 -0.3123
  101PAPS   PO4 1266   2.917   0.992   3.656  0.1974  0.0212  0.1133
  101PAPS   GL1 1267   2.939   0.763   4.090  0.1691 -0.0198 -0.1535
  101PAPS   GL2 1268   2.962   0.965   4.320 -0.0387  0.1688 -0.2038
  101PAPS   D1A 1269   2.974   0.284   4.027  0.0608 -0.2778 -0.1692
  101PAPS   D2A 1270   3.057   0.100   3.760  0.3101  0.4648 -0.2220
  101PAPS   D3A 1271   2.674  -0.066   3.786  0.2165 -0.0219  0.0858
  101PAPS   D4A 1272   2.712  -0.240   4.269 -0.0761 -0.2327  0.1031
  101PAPS   C5A 1273   2.872  -0.019   4.628  0.2115  0.1837  0.1740
  101PAPS   C1B 1274   3.389   1.006   4.524 -0.1472  0.0539 -0.0373
  101PAPS   C2B 1275   3.543   1.408   4.672 -0.1848  0.0654  0.1539
  101PAPS   C3B 1276   3.313   1.670   4.904  0.0698 -0.2072 -0.2424
  101PAPS   C4B 1277   3.170   2.033   5.230  0.0885  0.1078 -0.3259
  102PAPS   CNO 1278   6.631   4.409   3.682  0.1473 -0.1580 -0.3579
  102PAPS   PO4 1279   7.068   4.390   3.459  0.1932  0.2564 -0.1613
  102PAPS   GL1 1280   7.128   4.340   3.950  0.1865 -0.1718 -0.1103
  102PAPS   GL2 1281   6.809   4.140   4.147  0.1734 -0.1273  0.1853
  102PAPS   D1A 1282   7.269   4.645   4.282  0.1493 -0.2810 -0.2901
  102PAPS   D2A 1283   7.198   4.849   4.707 -0.0467  0.0915 -0.2614
  102PAPS   D3A 1284   6.734   4.685   4.904 -0.2018 -0.5097 -0.2408
  102PAPS   D4A 1285   6.556   4.869   5.369  0.2471  0.0939  0.4406
  102PAPS   C5A 1286   6.212   4.805   5.619  0.3349 -0.0167 -0.0544
  102PAPS   C1B 1287   6.844   3.788   4.349 -0.1854 -0.1392  0.2327
  102PAPS   C2B 1288   6.684   3.744   4.760 -0.2694  0.2832 -0.1878
  102PAPS   C3B 1289   6.517   3.559   5.238 -0.3250 -0.0371  0.0917
  102PAPS   C4B 1290   6.511   3.463   5.649  0.2326 -0.0837 -0.1105
  103POPE   NH3 1291   1.412   7.236   7.213  0.0608 -0.0990 -0.0209
  103POPE   PO4 1292   1.730   7.430   7.074 -0.2801 -0.1719  0.0593
  103POPE   GL1 1293   1.825   7.283   6.706 -0.0284 -0.0314 -0.2565
  103POPE   GL2 1294   1.912   7.536   6.569 -0.2919 -0.0619 -0.2334
  103POPE   C1A 1295   1.880   7.033   6.292 -0.2114  0.0213 -0.0157
  103POPE   D2A 1296   1.830   7.037   5.833  0.1732  0.0201 -0.3172
  103POPE   C3A 1297   1.669   6.640   5.564 -0.3266 -0.3335 -0.1754
  103POPE   C4A 1298   1.328   6.526   5.267 -0.0773 -0.0194 -0.1123
  103POPE   C1B 1299   2.009   7.544   6.134  0.0983 -0.0644 -0.0841
  103POPE   C2B 1300   2.022   7.553   5.629 -0.3889  0.0695 -0.4909
  103POPE   C3B 1301   1.849   7.844   5.280  0.1047 -0.1401 -0.0438
  103POPE   C4B 1302   1.727   8.249   5.153  0.0140  0.2049 -0.1145
  104POPE   NH3 1303   1.229   6.587   7.457 -0.1325 -0.0154  0.0545
  104POPE   PO4 1304   1.016   6.991   7.457 -0.1100  0.1064 -0.1585
  104POPE   GL1 1305   1.160   6.825   7.001 -0.0181 -0.3827 -0.1996
  104POPE   GL2 1306   0.882   6.707   7.080  0.1462 -0.0330 -0.3632
  104POPE   C1A 1307   0.955   6.853   6.664 -0.0778  0.1951 -0.1783
  104POPE   D2A 1308   0.810   7.176   6.512 -0.0655  0.0210  0.1782
  104POPE   C3A 1309   0.856   7.242   6.109  0.0347  0.1925  0.0794
  104POPE   C4A 1310   0.756   7.262   5.762 -0.1495 -0.0432  0.2022
  104POPE   C1B 1311   0.737   6.389   6.841  0.0845  0.1563  0.2045
  104POPE   C2B 1312   0.503   6.179   6.576 -0.1485  0.0633  0.2336
  104POPE   C3B 1313   0.393   6.151   6.178 -0.0903 -0.2379  0.0143
  104POPE   C4B 1314   0.269   6.385   5.800  0.1914  0.1034 -0.3528
  105POPE   NH3 1315   6.423   0.589   3.592  0.2199  0.0447  0.0444
  105POPE   PO4 1316   6.621   0.913   3.701  0.0368  0.0139  0.0906
  105POPE   GL1 1317   6.596   1.278   3.914 -0.0515  0.0773  0.0958
  105POPE   GL2 1318   6.821   1.121   4.169  0.2254 -0.1040  0.0287
  105POPE   C1A 1319   6.443   1.425   4.292 -0.0950 -0.1348 -0.0388
  105POPE   D2A 1320   6.444   1.336   4.765 -0.0402 -0.1042  0.1838
  105POPE   C3A 1321   6.301   1.589   5.010 -0.0948  0.1015  0.1189
  105POPE   C4A 1322   6.284   1.801   5.444  0.2656  0.1065  0.1806
  105POPE   C1B 1323   6.781   0.982   4.608 -0.0969  0.1603  0.1714
  105POPE   C2B 1324   6.773   0.949   4.969  0.0027 -0.0619  0.1604
  105POPE   C3B 1325   6.603   1.147   5.317  0.0596 -0.0187 -0.1540
  105POPE   C4B 1326   6.221   1.263   5.341 -0.2213  0.0278 -0.0458
  106POPE   NH3 1327   6.919   4.890   3.441 -0.0126 -0.0597  0.0553
  106POPE   PO4 1328   6.864   5.344   3.376  0.1297  0.1653 -0.4415
  106POPE   GL1 1329   6.774   5.257   3.851  0.0091  0.1247  0.3383
  106POPE   GL2 1330   6.708   5.515   3.917  0.2909  0.3045 -0.0205
  106POPE   C1A 1331   6.984   5.226   4.300 -0.0794  0.0175  0.1212
  106POPE   D2A 1332   7.055   5.320   4.746 -0.0488 -0.0635  0.1173
  106POPE   C3A 1333   6.974   5.125   5.126  0.1578  0.1432  0.1439
  106POPE   C4A 1334   6.837   5.152   5.611 -0.0038  0.0442 -0.2456
  106POPE   C1B 1335   6.679   5.606   4.263 -0.3971  0.0508  0.0720
  106POPE   C2B 1336   6.700   5.702   4.799 -0.4151  0.0540  0.2395
  106POPE   C3B 1337   6.472   5.810   5.158 -0.2028  0.1703  0.0345
  106POPE   C4B 1338   6.226   5.704   5.364  0.0675 -0.1870  0.0293
  107PUPE   NH3 1339   0.717   2.193   7.257 -0.2167 -0.1951  0.1904
  107PUPE   PO4 1340   0.992   1.909   7.181 -0.2526  0.0748 -0.0616
  107PUPE   GL1 1341   1.130   1.644   6.953  0.1528  0.2431 -0.2701
  107PUPE   GL2 1342   1.273   1.735   6.662  0.1349 -0.0163  0.0117
  107PUPE   D1A 1343   1.363   1.283   6.902 -0.0151  0.1119  0.0196
  107PUPE   D2A 1344   1.142   1.007   6.707  0.0924  0.0805 -0.4285
  107PUPE   D3A 1345   0.858   1.156   6.453  0.0009 -0.0755 -0.0202
  107PUPE   D4A 1346   0.767   1.686   6.578  0.2666 -0.0589  0.0215
  107PUPE   D5A 1347   0.521   1.707   7.039  0.0884 -0.0749  0.4496
  107PUPE   C1B 1348   1.194   1.446   6.286  0.0281 -0.0815  0.4338
  107PUPE   C2B 1349   1.251   1.518   5.881 -0.0022 -0.0964 -0.0979
  107PUPE   C3B 1350   1.121   1.323   5.536 -0.1809 -0.1261 -0.1329
  107PUPE   C4B 1351   0.856   1.193   5.186  0.2113 -0.2152  0.1732
  108PUPE   NH3 1352   2.913   5.531   8.205  0.0873  0.0339  0.0834
  108PUPE   PO4 1353   3.100   5.371   7.865 -0.0214 -0.2286  0.1119
  108PUPE   GL1 1354   3.312   5.324   7.532  0.1434  0.0935 -0.2479
  108PUPE   GL2 1355   3.206   5.079   7.323  0.0062  0.0414  0.0347
  108PUPE   D1A 1356   3.725   5.367   7.378 -0.3058 -0.2884  0.0738
  108PUPE   D2A 1357   3.668   5.288   6.916 -0.0066  0.0748  0.1363
  108PUPE   D3A 1358   3.888   4.929   7.044 -0.0437 -0.1216  0.1856
  108PUPE   D4A 1359   3.584   4.743   7.222  0.0882  0.1986  0.0461
  108PUPE   D5A 1360   3.510   4.578   6.833  0.0233 -0.1160 -0.1152
  108PUPE   C1B 1361   3.155   5.086   6.909 -0.0501  0.0249  0.0814
  108PUPE   C2B 1362   3.443   5.034   6.491  0.0467 -0.0663  0.3414
  108PUPE   C3B 1363   3.565   4.874   6.111  0.0113 -0.0656  0.0138
  108PUPE   C4B 1364   3.797   4.668   5.875 -0.2362 -0.1797 -0.1879
  109PUPE   NH3 1365   4.942   5.780   7.370 -0.0834 -0.2566 -0.0533
  109PUPE   PO4 1366   4.491   5.763   7.447 -0.2205  0.0477 -0.1053
  109PUPE   GL1 1367   4.566   5.906   6.976 -0.1350 -0.1363 -0.0232
  109PUPE   GL2 1368   4.857   5.915   6.826  0.3329  0.2533  0.1693
  109PUPE   D1A 1369   4.557   6.151   6.558 -0.0111 -0.2386  0.1214
  109PUPE   D2A 1370   4.451   6.400   6.913  0.3532 -0.3668 -0.2845
  109PUPE   D3A 1371   4.212   6.134   7.266  0.0104 -0.1160  0.1541
  109PUPE   D4A 1372   3.724   5.923   7.147  0.0010  0.0226  0.0698
  109PUPE   D5A 1373   3.976   5.710   7.088 -0.1996  0.1270  0.0008
  109PUPE   C1B 1374   5.066   6.108   6.410  0.0039  0.0479 -0.1810
  109PUPE   C2B 1375   5.279   6.385   6.201 -0.0830  0.0587  0.0270
  109PUPE   C3B 1376   5.017   6.442   5.816 -0.1135  0.2491  0.3660
  109PUPE   C4B 1377   4.745   6.639   5.704 -0.1760 -0.0750  0.0982
  110PUPE   NH3 1378   3.176   1.841   7.174 -0.2102 -0.2677  0.1193
  110PUPE   PO4 1379   3.053   2.270   7.301 -0.0995  0.1916  0.1521
  110PUPE   GL1 1380   2.774   2.345   6.898 -0.2131 -0.1739 -0.3254
  110PUPE   GL2 1381   2.588   2.641   6.783 -0.1838 -0.0454  0.3041
  110PUPE   D1A 1382   2.635   2.205   6.550  0.1095  0.2862  0.0199
  110PUPE   D2A 1383   2.140   2.206   6.443 -0.2671  0.0757  0.3934
  110PUPE   D3A 1384   2.352   2.350   6.076  0.0130  0.2859  0.0323
  110PUPE   D4A 1385   2.738   2.285   6.018 -0.2677 -0.3193 -0.0962
  110PUPE   D5A 1386   2.613   1.922   6.107  0.0565  0.0083  0.1324
  110PUPE   C1B 1387   2.650   2.653   6.430  0.1434 -0.1560  0.1074
  110PUPE   C2B 1388   2.657   2.777   6.077  0.3320 -0.1707  0.0517
  110PUPE   C3B 1389   2.461   2.662   5.714  0.1211  0.0853 -0.0123
  110PUPE   C4B 1390   2.287   2.901   5.330 -0.3255 -0.0165 -0.0973
  111PUPE   NH3 1391   1.372   3.277   7.597  0.2379 -0.4158  0.0357
  111PUPE   PO4 1392   1.740   3.197   7.290 -0.1137  0.0791 -0.1127
  111PUPE   GL1 1393   1.879   3.509   7.018  0.0655 -0.0241 -0.1160
  111PUPE   GL2 1394   1.946   3.419   6.720 -0.2595 -0.0176 -0.0694
  111PUPE   D1A 1395   2.124   3.901   6.956  0.0231  0.1352 -0.0494
  111PUPE   D2A 1396   2.326   3.994   6.569  0.0110 -0.0021 -0.3577
  111PUPE   D3A 1397   2.217   4.063   6.193  0.0863  0.1218  0.0512
  111PUPE   D4A 1398   1.894   4.325   6.401 -0.0282  0.0649 -0.0590
  111PUPE   D5A 1399   1.638   4.193   6.142 -0.0198 -0.0518  0.2693
  111PUPE   C1B 1400   1.953   3.571   6.301 -0.4341  0.1104  0.1934
  111PUPE   C2B 1401   1.877   3.711   5.874 -0.0711  0.1232 -0.1346
  111PUPE   C3B 1402   1.582   3.866   5.695 -0.0086 -0.1277 -0.0131
  111PUPE   C4B 1403   1.109   3.962   5.583 -0.2530  0.3161 -0.0520
  112PUPE   NH3 1404   2.769   4.985   7.609  0.4720 -0.1196 -0.0903
  112PUPE   PO4 1405   2.639   5.102   7.279 -0.0155 -0.0493 -0.1149
  112PUPE   GL1 1406   2.402   4.877   7.022  0.0223  0.3983  0.2028
  112PUPE   GL2 1407   2.518   4.873   6.691  0.2491 -0.1830  0.0297
  112PUPE   D1A 1408   2.020   4.803   6.725  0.3185  0.1019  0.1018
  112PUPE   D2A 1409   1.823   5.187   6.833  0.1568 -0.2434  0.0057
  112PUPE   D3A 1410   1.772   5.337   6.558 -0.0797  0.0907 -0.0390
  112PUPE   D4A 1411   1.953   5.679   6.748 -0.0979  0.2310 -0.1315
  112PUPE   D5A 1412   1.542   5.576   6.932 -0.0922  0.0411  0.3570
  112PUPE   C1B 1413   2.500   4.938   6.192 -0.0019 -0.2372 -0.1266
  112PUPE   C2B 1414   2.744   5.126   5.908 -0.0129  0.0514  0.3085
  112PUPE   C3B 1415   3.143   5.126   5.860 -0.0914 -0.0756  0.0564
  112PUPE   C4B 1416   3.437   4.972   5.634 -0.1114  0.0252  0.3559
  113PUPE   NH3 1417   2.181   6.588   7.151 -0.1526  0.2827  0.0522
  113PUPE   PO4 1418   2.518   6.883   7.132  0.2990 -0.0412  0.0552
  113PUPE   GL1 1419   2.703   6.746   6.771  0.2490  0.0454  0.0048
  113PUPE   GL2 1420   2.679   6.455   6.650  0.0084 -0.0675  0.1861
  113PUPE   D1A 1421   2.823   6.836   6.384  0.2863  0.5319  0.0374
  113PUPE   D2A 1422   3.068   7.165   6.293  0.0391  0.1513  0.1130
  113PUPE   D3A 1423   2.924   7.534   6.161  0.1651 -0.0919 -0.0458
  113PUPE   D4A 1424   3.011   7.751   6.568 -0.0032 -0.0889  0.1285
  113PUPE   D5A 1425   3.240   8.069   6.710  0.1484  0.0134 -0.0399
  113PUPE   C1B 1426   2.790   6.393   6.119 -0.2169 -0.0850  0.2486
  113PUPE   C2B 1427   2.975   6.355   5.778  0.2106  0.1723  0.1238
  113PUPE   C3B 1428   3.116   6.298   5.296 -0.2772 -0.0304  0.3971
  113PUPE   C4B 1429   3.314   6.232   4.869 -0.0742  0.3198 -0.1771
  114PUPE   NH3 1430   5.798   3.141   8.346  0.2963  0.2598  0.0805
  114PUPE   PO4 1431   5.538   2.828   8.162 -0.2784  0.1118 -0.1177
  114PUPE   GL1 1432   5.627   2.854   7.690  0.0030  0.0857  0.1528
  114PUPE   GL2 1433   5.386   3.051   7.545 -0.1760 -0.0248 -0.1629
  114PUPE   D1A 1434   5.752   2.870   7.283 -0.0740 -0.0247  0.0714
  114PUPE   D2A 1435   5.635   2.697   6.903 -0.1015 -0.2708  0.0918
  114PUPE   D3A 1436   5.465   2.442   7.333  0.0960  0.1846 -0.1402
  114PUPE   D4A 1437   5.159   2.616   7.102  0.0891 -0.0286 -0.5442
  114PUPE   D5A 1438   5.237   2.723   6.688  0.0136 -0.2492 -0.0325
  114PUPE   C1B 1439   5.564   3.286   7.109  0.3367  0.0347 -0.1336
  114PUPE   C2B 1440   5.439   3.230   6.659  0.0199  0.1551 -0.1793
  114PUPE   C3B 1441   5.380   3.068   6.242  0.0720  0.0392 -0.2626
  114PUPE   C4B 1442   5.569   3.295   5.888  0.4771 -0.0156  0.1539
  115PUPE   NH3 1443   5.430   3.856   7.673  0.2016  0.0528 -0.0844
  115PUPE   PO4 1444   5.735   4.173   7.566  0.1432 -0.0546  0.0901
  115PUPE   GL1 1445   5.584   4.436   7.152  0.3331 -0.5038  0.0796
  115PUPE   GL2 1446   5.771   4.730   7.101 -0.1020 -0.0363 -0.0380
  115PUPE   D1A 1447   5.474   4.354   6.748  0.6253 -0.0587 -0.0423
  115PUPE   D2A 1448   5.327   4.681   6.559 -0.3484 -0.2389 -0.0409
  115PUPE   D3A 1449   5.658   4.481   6.285  0.1134 -0.1158  0.0161
  115PUPE   D4A 1450   5.368   4.140   6.284 -0.0748  0.0699  0.1849
  115PUPE   D5A 1451   5.197   4.077   5.887 -0.1525  0.0126 -0.0647
  115PUPE   C1B 1452   6.059   4.616   6.861  0.0919 -0.0574  0.1575
  115PUPE   C2B 1453   6.374   4.620   6.438  0.1695 -0.0695 -0.0139
  115PUPE   C3B 1454   6.610   4.389   6.099  0.1134 -0.1977  0.1721
  115PUPE   C4B 1455   6.532   4.441   5.714  0.0710  0.1244 -0.1781
  116PUPE   NH3 1456   5.664   5.523   7.329 -0.4510 -0.0440  0.1098
  116PUPE   PO4 1457   5.449   5.838   7.393 -0.0645  0.1021 -0.0439
  116PUPE   GL1 1458   5.227   5.601   7.005 -0.0183  0.0867 -0.1288
  116PUPE   GL2 1459   4.949   5.356   7.008  0.2080 -0.1800  0.3084
  116PUPE   D1A 1460   5.217   5.658   6.517 -0.1938 -0.0311 -0.0659
  116PUPE   D2A 1461   5.426   5.764   6.165  0.0695  0.1520 -0.0031
  116PUPE   D3A 1462   5.304   5.466   6.007 -0.0417  0.3036  0.0987
  116PUPE   D4A 1463   4.956   5.382   6.130 -0.1163 -0.1538 -0.0644
  116PUPE   D5A 1464   4.827   5.808   6.084  0.3796  0.0434 -0.0241
  116PUPE   C1B 1465   4.712   5.407   6.666 -0.1114 -0.0891 -0.2801
  116PUPE   C2B 1466   4.439   5.413   6.336 -0.1114 -0.1370 -0.0347
  116PUPE   C3B 1467   4.216   5.496   5.915 -0.3840  0.1475  0.0492
  116PUPE   C4B 1468   4.177   5.631   5.387 -0.0047  0.3240  0.3784
  117PUPE   NH3 1469   5.469  -0.068   7.825 -0.0317 -0.2386  0.3057
  117PUPE   PO4 1470   5.158  -0.124   7.605  0.1261  0.0906 -0.0350
  117PUPE   GL1 1471   5.386   0.206   7.406 -0.0842 -0.3008  0.3092
  117PUPE   GL2 1472   5.100   0.268   7.187 -0.1794  0.1680 -0.0959
  117PUPE   D1A 1473   5.725   0.199   7.188  0.0308 -0.1442  0.3638
  117PUPE   D2A 1474   5.921  -0.231   7.001  0.0218  0.0659  0.1583
  117PUPE   D3A 1475   5.976   0.061   6.703 -0.1022 -0.0062  0.0455
  117PUPE   D4A 1476   6.294  -0.117   6.464 -0.2032  0.1855 -0.0068
  117PUPE   D5A 1477   6.236  -0.461   6.724 -0.0050 -0.0429 -0.2541
  117PUPE   C1B 1478   5.165   0.068   6.836  0.1443 -0.0449 -0.0224
  117PUPE   C2B 1479   5.274   0.020   6.362 -0.2752  0.0046 -0.2538
  117PUPE   C3B 1480   5.163   0.149   5.927 -0.0654  0.2936 -0.1794
  117PUPE   C4B 1481   4.911   0.497   5.688 -0.2562 -0.0354 -0.0085
  118PUPE   NH3 1482   7.435  -0.022   7.886 -0.0585 -0.5348 -0.2882
  118PUPE   PO4 1483   7.075   0.038   7.631  0.2683  0.3211 -0.2388
  118PUPE   GL1 1484   6.854   0.014   7.222 -0.3007 -0.3152 -0.1691
  118PUPE   GL2 1485   6.954  -0.287   7.156 -0.0871 -0.0613  0.0273
  118PUPE   D1A 1486   6.468   0.001   6.924 -0.0415  0.2761  0.2565
  118PUPE   D2A 1487   6.815   0.005   6.643  0.0226 -0.0957  0.0524
  118PUPE   D3A 1488   6.649   0.234   6.345  0.0420  0.0020  0.2821
  118PUPE   D4A 1489   6.723   0.180   6.003 -0.0014 -0.0638  0.1475
  118PUPE   D5A 1490   6.820   0.542   5.957 -0.1995 -0.0411  0.0424
  118PUPE   C1B 1491   7.138  -0.264   6.870 -0.0262 -0.2017  0.0271
  118PUPE   C2B 1492   7.315   0.010   6.539  0.1673 -0.0267  0.0836
  118PUPE   C3B 1493   7.129   0.070   6.226 -0.0450  0.2987  0.1657
  118PUPE   C4B 1494   7.139   0.041   5.793  0.0782  0.1185  0.0616
  119PUPE   NH3 1495   4.774   0.917   3.501  0.0052 -0.0147 -0.1842
  119PUPE   PO4 1496   4.556   0.566   3.258 -0.2448  0.0792 -0.1860
  119PUPE   GL1 1497   4.596   0.423   3.690 -0.1535  0.2847 -0.0475
  119PUPE   GL2 1498   4.335   0.652   3.713 -0.0961 -0.2233  0.0669
  119PUPE   D1A 1499   4.820   0.144   4.008 -0.2941  0.2194 -0.2350
  119PUPE   D2A 1500   5.063   0.420   4.338 -0.0943 -0.1021  0.0352
  119PUPE   D3A 1501   4.871   0.293   4.751  0.2739 -0.1473  0.1984
  119PUPE   D4A 1502   4.810   0.564   5.129 -0.0942 -0.1389 -0.1480
  119PUPE   D5A 1503   4.371   0.344   4.936 -0.0169  0.0225 -0.1315
  119PUPE   C1B 1504   4.470   0.637   4.135  0.0438 -0.2012 -0.2144
  119PUPE   C2B 1505   4.438   0.306   4.433  0.0039 -0.1200  0.0186
  119PUPE   C3B 1506   4.373  -0.120   4.653 -0.0426  0.2192 -0.4242
  119PUPE   C4B 1507   4.251  -0.222   5.107 -0.0822  0.0645  0.1743
  120PUPE   NH3 1508   1.717   1.956   3.378 -0.0723 -0.0506 -0.1769
  120PUPE   PO4 1509   1.310   2.006   3.362  0.0922  0.0482  0.2972
  120PUPE   GL1 1510   1.517   2.189   3.787  0.3244 -0.0691 -0.0963
  120PUPE   GL2 1511   1.552   1.859   3.890 -0.1001 -0.3068  0.2830
  120PUPE   D1A 1512   1.761   2.443   4.057  0.1433  0.1633  0.2308
  120PUPE   D2A 1513   2.249   2.415   4.191 -0.0475  0.1019 -0.0711
  120PUPE   D3A 1514   2.196   2.347   4.654 -0.1816 -0.0551  0.1712
  120PUPE   D4A 1515   1.835   2.447   4.562  0.0832 -0.0282 -0.0474
  120PUPE   D5A 1516   1.576   2.832   4.867 -0.1813  0.0083 -0.0614
  120PUPE   C1B 1517   1.247   1.789   4.227  0.1928  0.1604 -0.0659
  120PUPE   C2B 1518   1.143   1.685   4.669 -0.1523  0.0419  0.3058
  120PUPE   C3B 1519   0.791   1.608   4.898 -0.0171 -0.0596 -0.0169
  120PUPE   C4B 1520   0.497   1.879   5.004  0.1500  0.3235 -0.4651
  121PUPE   NH3 1521  -0.029   1.958   3.785  0.1790 -0.0993  0.0526
  121PUPE   PO4 1522   0.193   1.545   3.578 -0.0330  0.0353  0.1675
  121PUPE   GL1 1523   0.456   1.851   3.906  0.0212  0.1986 -0.1439
  121PUPE   GL2 1524   0.271   1.948   4.215  0.4683 -0.1736 -0.1455
  121PUPE   D1A 1525   0.713   1.790   4.337 -0.4113  0.1339 -0.1879
  121PUPE   D2A 1526   0.798   2.257   4.421  0.0207 -0.1918 -0.3518
  121PUPE   D3A 1527   0.983   2.091   4.863  0.1710 -0.2216  0.1583
  121PUPE   D4A 1528   0.923   2.475   4.982  0.0761  0.1219 -0.0235
  121PUPE   D5A 1529   0.825   2.690   5.372  0.0941 -0.2317  0.1807
  121PUPE   C1B 1530   0.094   2.071   4.660  0.1160  0.1941  0.2149
  121PUPE   C2B 1531   0.059   2.117   5.073 -0.0926  0.2792  0.0579
  121PUPE   C3B 1532   0.151   2.109   5.495  0.0973 -0.0342  0.2442
  121PUPE   C4B 1533   0.571   2.031   5.704 -0.1453  0.1452  0.3032
  122PUPE   NH3 1534   4.567   2.976   3.795  0.1465 -0.0441 -0.2328
  122PUPE   PO4 1535   4.949   3.185   3.543  0.1156 -0.1599  0.1439
  122PUPE   GL1 1536   4.840   3.381   3.956  0.1688  0.1287  0.1684
  122PUPE   GL2 1537   5.149   3.378   4.055 -0.3764  0.0590  0.0124
  122PUPE   D1A 1538   4.691   3.780   4.107 -0.1168  0.1517 -0.1797
  122PUPE   D2A 1539   4.286   3.749   4.171  0.1086  0.0003 -0.0887
  122PUPE   D3A 1540   4.526   3.484   4.419 -0.2941 -0.1896  0.0519
  122PUPE   D4A 1541   4.255   3.241   4.096 -0.1455 -0.0448 -0.2833
  122PUPE   D5A 1542   4.548   2.997   4.305 -0.1897 -0.2303 -0.4443
  122PUPE   C1B 1543   4.960   3.304   4.412 -0.0844 -0.1415 -0.1234
  122PUPE   C2B 1544   4.829   3.269   4.819 -0.1240  0.0529  0.1905
  122PUPE   C3B 1545   4.832   3.238   5.187 -0.0804 -0.1190  0.0782
  122PUPE   C4B 1546   4.625   2.942   5.375  0.1064 -0.2188 -0.2895
  123PUPE   NH3 1547   5.157   4.636   3.589 -0.0607  0.0211  0.0806
  123PUPE   PO4 1548   5.134   5.085   3.597  0.1895  0.3856 -0.1340
  123PUPE   GL1 1549   5.193   5.243   3.970  0.2417  0.3131 -0.3156
  123PUPE   GL2 1550   4.916   5.162   4.088 -0.3582 -0.0313  0.2759
  123PUPE   D1A 1551   5.058   5.548   4.463  0.0701 -0.0233 -0.0788
  123PUPE   D2A 1552   5.116   5.344   4.723 -0.2567 -0.0723  0.0691
  123PUPE   D3A 1553   5.251   5.543   5.065 -0.4703 -0.0034  0.0661
  123PUPE   D4A 1554   5.197   5.544   5.474  0.1940  0.0343  0.1199
  123PUPE   D5A 1555   5.529   5.721   5.568 -0.4113 -0.0709 -0.0204
  123PUPE   C1B 1556   4.695   5.141   4.476  0.2789  0.0563 -0.0796
  123PUPE   C2B 1557   4.489   4.977   4.883 -0.1640  0.0579  0.3404
  123PUPE   C3B 1558   4.222   4.761   5.140  0.3102 -0.0571  0.2422
  123PUPE   C4B 1559   4.034   4.794   5.415  0.1514  0.1379 -0.2461
  124PUPE   NH3 1560   3.647   4.284   3.786 -0.4006  0.0102 -0.0552
  124PUPE   PO4 1561   3.687   4.640   3.455 -0.2915 -0.3086 -0.1981
  124PUPE   GL1 1562   3.581   4.750   3.859  0.1053  0.0649 -0.1802
  124PUPE   GL2 1563   3.493   4.936   4.087 -0.2640  0.4290 -0.2399
  124PUPE   D1A 1564   3.345   4.471   4.110 -0.1389  0.1862 -0.1110
  124PUPE   D2A 1565   3.534   4.168   4.268  0.0918  0.0914 -0.1472
  124PUPE   D3A 1566   3.885   4.037   4.204  0.0805 -0.0745 -0.0239
  124PUPE   D4A 1567   3.741   3.904   4.696  0.0304  0.2125 -0.2371
  124PUPE   D5A 1568   4.100   3.681   4.592  0.1372  0.2282 -0.0112
  124PUPE   C1B 1569   3.551   4.849   4.382  0.1202  0.1462  0.1282
  124PUPE   C2B 1570   3.558   4.791   4.714  0.2180 -0.0370 -0.0346
  124PUPE   C3B 1571   3.604   4.844   5.134  0.0620 -0.0533 -0.0569
  124PUPE   C4B 1572   3.668   4.489   5.435 -0.4421  0.0463  0.1272
  125PUPE   NH3 1573   4.674   4.846   3.741  0.2111  0.0353 -0.0958
  125PUPE   PO4 1574   4.582   4.456   3.590  0.2980 -0.0129 -0.0315
  125PUPE   GL1 1575   4.910   4.265   3.883  0.1220  0.0670  0.3114
  125PUPE   GL2 1576   4.897   4.567   4.144 -0.4297  0.0180 -0.0522
  125PUPE   D1A 1577   5.160   4.045   4.057 -0.0459 -0.2299  0.0770
  125PUPE   D2A 1578   5.396   4.385   4.302 -0.1709 -0.3428  0.2014
  125PUPE   D3A 1579   5.840   4.623   4.289 -0.0716 -0.1484 -0.0287
  125PUPE   D4A 1580   5.871   4.400   4.630 -0.2370  0.0022 -0.0259
  125PUPE   D5A 1581   5.871   4.098   4.963  0.0025 -0.0570  0.0337
  125PUPE   C1B 1582   4.940   4.289   4.446  0.0622  0.0269  0.2320
  125PUPE   C2B 1583   4.948   4.249   4.915 -0.2908 -0.1147 -0.5057
  125PUPE   C3B 1584   5.227   4.006   5.244 -0.0741 -0.4055 -0.0325
  125PUPE   C4B 1585   5.653   4.051   5.498  0.1942  0.0347  0.1094
  126PUPE   NH3 1586   0.366   7.078   2.646 -0.0947  0.0661  0.1633
  126PUPE   PO4 1587   0.018   7.031   2.954  0.0487  0.0588  0.0805
  126PUPE   GL1 1588  -0.039   7.142   3.481 -0.0208  0.0384 -0.2418
  126PUPE   GL2 1589  -0.261   7.297   3.614  0.1211 -0.1788  0.1465
  126PUPE   D1A 1590  -0.013   6.867   3.899 -0.0474 -0.3168  0.0879
  126PUPE   D2A 1591   0.407   6.996   4.103  0.0818  0.2202  0.0331
  126PUPE   D3A 1592   0.784   6.946   4.502 -0.2363 -0.1734  0.2010
  126PUPE   D4A 1593   0.842   6.678   4.845  0.0972  0.0534  0.2185
  126PUPE   D5A 1594   0.997   6.981   5.056  0.0301 -0.2222  0.2018
  126PUPE   C1B 1595  -0.047   7.418   3.926 -0.1149  0.1474 -0.2140
  126PUPE   C2B 1596   0.188   7.378   4.355  0.5259 -0.0002 -0.0933
  126PUPE   C3B 1597   0.397   7.120   4.785  0.0212  0.0610  0.0156
  126PUPE   C4B 1598   0.327   6.689   4.908  0.1888 -0.2605 -0.2100
  127PUPE   NH3 1599   1.794   4.574   3.367 -0.1317 -0.0659 -0.0478
  127PUPE   PO4 1600   1.678   4.209   3.607 -0.2147  0.1269 -0.0001
  127PUPE   GL1 1601   1.417   4.141   3.963 -0.4252  0.2764 -0.0861
  127PUPE   GL2 1602   1.135   4.413   3.867 -0.1970  0.4142 -0.0982
  127PUPE   D1A 1603   1.638   4.341   4.302  0.2134  0.1658 -0.0729
  127PUPE   D2A 1604   1.963   4.003   4.159 -0.0240 -0.0034 -0.0749
  127PUPE   D3A 1605   1.764   3.806   3.863 -0.5957 -0.3185 -0.0019
  127PUPE   D4A 1606   1.972   3.499   4.100  0.0889 -0.0309 -0.0742
  127PUPE   D5A 1607   1.679   3.725   4.488 -0.0147 -0.0741  0.2227
  127PUPE   C1B 1608   1.124   4.314   4.332 -0.0292  0.3513 -0.1799
  127PUPE   C2B 1609   1.028   4.326   4.868  0.2709  0.1519  0.2828
  127PUPE   C3B 1610   1.116   4.336   5.256 -0.0938  0.3261 -0.0437
  127PUPE   C4B 1611   0.768   4.484   5.666 -0.1663 -0.3252 -0.4486
  128PUPE   NH3 1612   5.975   0.488   3.379  0.6567 -0.1705  0.0144
  128PUPE   PO4 1613   5.631   0.435   3.668 -0.1361 -0.3309  0.1722
  128PUPE   GL1 1614   5.419   0.646   4.021  0.0041  0.0715  0.1223
  128PUPE   GL2 1615   5.453   1.006   4.064 -0.1785 -0.1873 -0.2244
  128PUPE   D1A 1616   4.963   0.769   4.042 -0.0759  0.1141 -0.1072
  128PUPE   D2A 1617   4.782   1.019   4.301 -0.0992 -0.0168  0.1490
  128PUPE   D3A 1618   4.687   0.744   4.652 -0.1746  0.2280  0.0501
  128PUPE   D4A 1619   4.400   0.934   4.875 -0.1664  0.1268  0.2232
  128PUPE   D5A 1620   4.033   0.769   5.150  0.1255 -0.0977 -0.0572
  128PUPE   C1B 1621   5.257   0.867   4.450  0.1709  0.1917  0.3078
  128PUPE   C2B 1622   5.194   0.743   4.905 -0.5426 -0.1960  0.2631
  128PUPE   C3B 1623   5.283   0.710   5.394 -0.1639  0.1600 -0.1656
  128PUPE   C4B 1624   5.372   0.525   5.789 -0.2484 -0.1826  0.4447
  129PUPE   NH3 1625   6.026   1.419   3.137  0.0354 -0.2738 -0.2073
  129PUPE   PO4 1626   6.132   0.937   3.381 -0.5051 -0.3317 -0.2917
  129PUPE   GL1 1627   6.036   0.911   3.801  0.1026 -0.0659 -0.0563
  129PUPE   GL2 1628   6.101   0.539   3.952  0.0660 -0.1988 -0.1646
  129PUPE   D1A 1629   6.028   1.193   4.070 -0.1476 -0.3288  0.1520
  129PUPE   D2A 1630   5.658   1.474   4.156 -0.0208  0.1268 -0.0228
  129PUPE   D3A 1631   5.555   1.268   4.526 -0.0659 -0.2995  0.0567
  129PUPE   D4A 1632   5.971   1.301   4.618  0.1411 -0.0089 -0.2316
  129PUPE   D5A 1633   5.896   1.285   4.895  0.1462 -0.0793 -0.0676
  129PUPE   C1B 1634   5.800   0.660   4.251 -0.0717 -0.1442 -0.3331
  129PUPE   C2B 1635   5.664   0.761   4.698 -0.3404  0.3556  0.2127
  129PUPE   C3B 1636   5.730   0.694   5.132 -0.0252 -0.0017  0.3564
  129PUPE   C4B 1637   5.702   0.307   5.326 -0.1073 -0.0673  0.0252
  130PUPE   NH3 1638   5.235   7.866   3.408  0.1782 -0.0620  0.0034
  130PUPE   PO4 1639   5.745   7.833   3.303 -0.1964  0.0902 -0.2124
  130PUPE   GL1 1640   5.690   7.628   3.707  0.0640  0.2655  0.0425
  130PUPE   GL2 1641   5.800   7.798   3.916  0.2363  0.1626  0.1939
  130PUPE   D1A 1642   5.624   7.362   4.055 -0.0004  0.2709  0.0258
  130PUPE   D2A 1643   5.754   7.036   4.256  0.2458  0.0236  0.1187
  130PUPE   D3A 1644   5.940   7.080   4.658 -0.0274 -0.1444  0.0728
  130PUPE   D4A 1645   6.246   6.666   4.582  0.0322 -0.0241  0.0393
  130PUPE   D5A 1646   6.484   6.549   4.266 -0.0417  0.0233 -0.4101
  130PUPE   C1B 1647   5.978   7.928   4.265 -0.1802  0.1174  0.0934
  130PUPE   C2B 1648   5.975   8.082   4.708 -0.1363 -0.2852 -0.1765
  130PUPE   C3B 1649   6.170   7.990   5.137  0.1772 -0.3042  0.1646
  130PUPE   C4B 1650   6.409   7.864   5.495 -0.5871  0.1132  0.1362
  131OAPE   NH3 1651   2.187   2.481   7.007 -0.3987  0.2426  0.1198
  131OAPE   PO4 1652   1.854   2.191   6.866  0.2581  0.2757 -0.0715
  131OAPE   GL1 1653   1.653   2.120   6.593  0.2482 -0.2355 -0.4277
  131OAPE   GL2 1654   1.345   2.295   6.502  0.0766 -0.0772  0.1299
  131OAPE   D1A 1655   1.777   1.852   6.228  0.3450 -0.1577 -0.4120
  131OAPE   D2A 1656   1.366   1.888   6.234  0.1472 -0.0918 -0.0275
  131OAPE   D3A 1657   1.482   2.005   5.789 -0.0197  0.0286  0.1909
  131OAPE   D4A 1658   1.071   1.965   5.850 -0.1934 -0.2231  0.0955
  131OAPE   C5A 1659   0.783   1.592   5.939  0.0930 -0.2187  0.0661
  131OAPE   C1B 1660   1.366   2.443   6.050 -0.3014  0.1641  0.1550
  131OAPE   D2B 1661   1.278   2.440   5.545  0.0954 -0.1509 -0.2219
  131OAPE   C3B 1662   0.933   2.147   5.374  0.0939 -0.0743  0.3033
  131OAPE   C4B 1663   0.730   1.676   5.430  0.1031 -0.1649  0.0358
  132OAPE   NH3 1664   7.030   1.784   7.560  0.2095  0.2801 -0.0869
  132OAPE   PO4 1665   7.319   1.387   7.682 -0.0511  0.2192 -0.0497
  132OAPE   GL1 1666   7.368   1.170   7.406  0.2146 -0.1015 -0.0522
  132OAPE   GL2 1667   7.380   1.474   7.159  0.1440 -0.4240  0.0182
  132OAPE   D1A 1668   7.468   0.899   7.133 -0.0918  0.0532  0.2543
  132OAPE   D2A 1669   7.830   0.969   7.231 -0.0531 -0.0480 -0.2547
  132OAPE   D3A 1670   7.944   0.787   6.802 -0.2411 -0.0578 -0.1168
  132OAPE   D4A 1671   7.795   0.476   7.054 -0.1901 -0.0115 -0.0009
  132OAPE   C5A 1672   7.409   0.263   6.917 -0.0529 -0.0662  0.1909
  132OAPE   C1B 1673   7.214   1.194   6.875  0.2553  0.0775 -0.1063
  132OAPE   D2B 1674   7.317   0.869   6.604 -0.2243  0.1556 -0.3517
  132OAPE   C3B 1675   7.547   0.939   6.204 -0.1874  0.1981  0.2483
  132OAPE   C4B 1676   7.718   0.805   5.852 -0.0959 -0.0520 -0.1238
  133OAPE   NH3 1677   7.011   0.869   7.608  0.1461  0.0880 -0.1948
  133OAPE   PO4 1678   6.730   0.858   7.535  0.1193 -0.2411 -0.0182
  133OAPE   GL1 1679   6.628   0.767   7.134 -0.0682 -0.0402 -0.1235
  133OAPE   GL2 1680   6.582   1.067   6.956 -0.0240 -0.0248 -0.0289
  133OAPE   D1A 1681   6.904   0.558   6.840  0.2000 -0.0650  0.0104
  133OAPE   D2A 1682   6.474   0.483   6.764 -0.4362 -0.1968  0.1538
  133OAPE   D3A 1683   6.364   0.796   6.543  0.3110  0.0505 -0.1427
  133OAPE   D4A 1684   6.141   0.439   6.320 -0.1058 -0.0412  0.0107
  133OAPE   C5A 1685   6.300   0.504   5.996  0.1587 -0.1568 -0.0415
  133OAPE   C1B 1686   6.861   1.012   6.588 -0.0184  0.0684  0.2308
  133OAPE   D2B 1687   7.026   1.002   6.174  0.0120 -0.1065  0.0148
  133OAPE   C3B 1688   7.184   0.984   5.780  0.1096 -0.1820 -0.1089
  133OAPE   C4B 1689   7.057   1.078   5.433 -0.0325 -0.0199  0.3499
  134OAPE   NH3 1690   1.862   0.157   7.169  0.0420  0.0555  0.3625
  134OAPE   PO4 1691   1.591   0.386   7.336 -0.3504  0.0799  0.0159
  134OAPE   GL1 1692   1.737   0.593   6.921  0.0045  0.0534  0.0721
  134OAPE   GL2 1693   1.498   0.673   6.714  0.4378  0.0857 -0.1513
  134OAPE   D1A 1694   2.111   0.670   6.697  0.0638  0.2012 -0.0776
  134OAPE   D2A 1695   1.837   0.699   6.297 -0.3603 -0.1141 -0.3107
  134OAPE   D3A 1696   1.954   0.716   5.882  0.1573 -0.1772  0.2108
  134OAPE   D4A 1697   1.574   0.960   5.745 -0.0222 -0.1964  0.2811
  134OAPE   C5A 1698   1.417   0.990   5.275  0.2106  0.0586 -0.1612
  134OAPE   C1B 1699   1.332   0.882   6.287 -0.1072  0.2089 -0.3951
  134OAPE   D2B 1700   1.141   1.010   5.962 -0.3488  0.2519  0.0286
  134OAPE   C3B 1701   0.916   0.871   5.577  0.0976  0.0200  0.0953
  134OAPE   C4B 1702   0.670   0.704   5.259 -0.0260  0.1389 -0.1545
  135OAPE   NH3 1703   5.008   1.397   3.414  0.3963 -0.1457 -0.2514
  135OAPE   PO4 1704   4.987   1.753   3.442 -0.0782 -0.1876  0.2376
  135OAPE   GL1 1705   4.919   2.078   3.797  0.0007 -0.1374 -0.2331
  135OAPE   GL2 1706   5.237   2.295   3.934  0.2947 -0.0407  0.0068
  135OAPE   D1A 1707   4.662   2.009   4.180 -0.1003 -0.0597 -0.2931
  135OAPE   D2A 1708   4.966   2.212   4.372  0.2856  0.0190 -0.0671
  135OAPE   D3A 1709   5.045   2.027   4.800  0.0556 -0.2180 -0.1845
  135OAPE   D4A 1710   4.920   1.866   5.150  0.1111 -0.0776  0.1300
  135OAPE   C5A 1711   4.569   1.756   5.098 -0.1584  0.2353  0.0117
  135OAPE   C1B 1712   5.404   2.104   4.218 -0.1533 -0.0465  0.0875
  135OAPE   D2B 1713   5.554   1.865   4.403 -0.2319 -0.0855  0.0405
  135OAPE   C3B 1714   5.464   1.629   4.856  0.0136  0.2661  0.0635
  135OAPE   C4B 1715   5.813   1.673   5.208  0.1587  0.1321  0.3506
  136OAPE   NH3 1716   6.856   5.876   3.542 -0.1413 -0.0419  0.1085
  136OAPE   PO4 1717   6.487   6.073   3.706 -0.0715  0.0882 -0.0297
  136OAPE   GL1 1718   6.810   6.147   4.039  0.2004  0.1001  0.2889
  136OAPE   GL2 1719   6.952   6.502   4.088 -0.2124  0.1135  0.2017
  136OAPE   D1A 1720   6.817   6.071   4.548  0.3274 -0.0885 -0.0255
  136OAPE   D2A 1721   6.798   6.433   4.648  0.1732 -0.1978  0.3304
  136OAPE   D3A 1722   6.627   6.228   5.045  0.2143 -0.3767  0.0571
  136OAPE   D4A 1723   6.909   5.987   5.313  0.2396 -0.2208  0.1685
  136OAPE   C5A 1724   7.062   5.591   5.185  0.1224  0.4662  0.0435
  136OAPE   C1B 1725   7.029   6.816   4.471  0.0396 -0.3494 -0.2807
  136OAPE   D2B 1726   6.934   6.831   4.905 -0.0367  0.2759  0.0773
  136OAPE   C3B 1727   7.050   6.986   5.230  0.1790 -0.3651 -0.0528
  136OAPE   C4B 1728   7.267   7.355   5.337 -0.0251  0.0318 -0.1312
  137OAPE   NH3 1729   2.964   1.894   3.849 -0.1285  0.3413  0.1541
  137OAPE   PO4 1730   3.007   1.531   3.667 -0.0130  0.1085 -0.0173
  137OAPE   GL1 1731   2.950   1.459   4.063  0.0355 -0.1591  0.1185
  137OAPE   GL2 1732   3.203   1.411   4.331 -0.0774 -0.0158  0.1275
  137OAPE   D1A 1733   2.668   1.351   4.347 -0.1165  0.1652 -0.1257
  137OAPE   D2A 1734   2.986   1.252   4.727  0.0785 -0.1818 -0.1548
  137OAPE   D3A 1735   3.018   0.809   4.798 -0.0630  0.1438 -0.2396
  137OAPE   D4A 1736   2.799   0.986   5.084 -0.4166  0.0558 -0.0320
  137OAPE   C5A 1737   3.059   1.128   5.468  0.2224  0.1270 -0.1052
  137OAPE   C1B 1738   2.997   1.744   4.525 -0.0558 -0.0316  0.3312
  137OAPE   D2B 1739   3.034   2.104   4.577  0.0013 -0.2482  0.1074
  137OAPE   C3B 1740   3.152   2.373   4.830 -0.0470  0.2813 -0.3003
  137OAPE   C4B 1741   3.294   2.634   5.241  0.0327 -0.1524  0.3402
  138OAPE   NH3 1742   5.387   5.795   4.033 -0.2024 -0.0192  0.0078
  138OAPE   PO4 1743   5.753   5.889   3.791 -0.1178  0.0166  0.1897
  138OAPE   GL1 1744   5.838   5.688   4.257  0.4031  0.0035 -0.2140
  138OAPE   GL2 1745   5.520   5.446   4.400  0.2190 -0.0580  0.1451
  138OAPE   D1A 1746   6.206   5.490   4.590  0.1338 -0.0359 -0.0586
  138OAPE   D2A 1747   5.858   5.609   4.734 -0.4591  0.0867  0.1061
  138OAPE   D3A 1748   5.744   5.484   5.171 -0.0835 -0.0529  0.0495
  138OAPE   D4A 1749   5.928   5.060   5.249 -0.1852 -0.0768 -0.2297
  138OAPE   C5A 1750   5.701   4.722   5.372  0.3782  0.1025 -0.0260
  138OAPE   C1B 1751   5.590   5.188   4.724 -0.1924  0.0742 -0.1307
  138OAPE   D2B 1752   5.728   4.852   4.791  0.0399 -0.2616 -0.1963
  138OAPE   C3B 1753   5.496   4.493   4.916 -0.2408 -0.1069 -0.0054
  138OAPE   C4B 1754   5.402   4.038   4.686 -0.1664 -0.0907  0.0260
  139CHOL   ROH 1755   3.712   2.995   4.051 -0.0088  0.0244 -0.0296
  139CHOL    R1 1756   3.786   2.981   4.324  0.0527 -0.0966 -0.0516
  139CHOL    R2 1757   4.046   2.935   4.406  0.1061  0.0522 -0.1305
  139CHOL    R3 1758   4.008   3.164   4.548 -0.0478 -0.0684  0.0248
  139CHOL    R4 1759   4.238   3.034   4.675  0.2859  0.1847 -0.3044
  139CHOL    R5 1760   4.056   3.101   4.774  0.3025 -0.1162 -0.0579
  139CHOL    C1 1761   4.314   3.306   4.966  0.2462  0.1486 -0.2597
  139CHOL    C2 1762   4.313   3.351   5.370  0.2095 -0.1056 -0.1992
  140CHOL   ROH 1763   3.368   3.865   7.681 -0.0563 -0.1123  0.0418
  140CHOL    R1 1764   3.493   3.879   7.427 -0.0391 -0.0750  0.0514
  140CHOL    R2 1765   3.631   3.666   7.317  0.0334 -0.0371  0.0597
  140CHOL    R3 1766   3.462   3.707   7.108  0.0355 -0.0836  0.0498
  140CHOL    R4 1767   3.699   3.583   6.988  0.0597 -0.0393  0.0663
  140CHOL    R5 1768   3.605   3.770   6.926  0.0261 -0.0652  0.0525
  140CHOL    C1 1769   3.580   3.572   6.601  0.0770 -0.0842  0.0609
  140CHOL    C2 1770   3.729   3.731   6.226 -0.1467 -0.0478 -0.2931
  141CHOL   ROH 1771   6.996   4.689   5.386 -0.3360 -0.0055 -0.0433
  141CHOL    R1 1772   6.881   4.436   5.334 -0.0837 -0.1127 -0.0879
  141CHOL    R2 1773   7.027   4.225   5.232  0.2142 -0.0584  0.2200
  141CHOL    R3 1774   6.931   4.095   5.451 -0.0064 -0.0252  0.1461
  141CHOL    R4 1775   7.027   3.881   5.273 -0.1871 -0.0787  0.0945
  141CHOL    R5 1776   6.828   3.897   5.362 -0.2057  0.1188  0.0375
  141CHOL    C1 1777   6.936   3.559   5.502 -0.6278 -0.0593 -0.0479
  141CHOL    C2 1778   6.922   3.177   5.395  0.0881  0.0622 -0.1176
  142CHOL   ROH 1779   4.277   5.911   6.163  0.0265  0.1149  0.1498
  142CHOL    R1 1780   4.094   6.119   6.221 -0.0840  0.0283  0.1121
  142CHOL    R2 1781   4.045   6.327   6.045 -0.0299  0.0829  0.1689
  142CHOL    R3 1782   3.786   6.249   6.075 -0.0293 -0.0114 -0.0451
  142CHOL    R4 1783   3.770   6.523   5.971 -0.0324  0.0624  0.1211
  142CHOL    R5 1784   3.673   6.446   6.151 -0.1281 -0.0857  0.0160
  142CHOL    C1 1785   3.367   6.563   5.956 -0.0333 -0.0382 -0.1076
  142CHOL    C2 1786   3.267   6.687   5.525 -0.2688  0.0228 -0.2321
  143CHOL   ROH 1787   6.082   2.655   3.953  0.2433  0.0737  0.0936
  143CHOL    R1 1788   6.164   2.511   4.183  0.0725  0.0586  0.1454
  143CHOL    R2 1789   6.425   2.508   4.271  0.0444 -0.1259  0.2110
  143CHOL    R3 1790   6.314   2.590   4.505  0.0517  0.0078  0.1695
  143CHOL    R4 1791   6.578   2.486   4.580 -0.0214 -0.1565  0.2421
  143CHOL    R5 1792   6.385   2.427   4.665 -0.0844 -0.0085  0.2220
  143CHOL    C1 1793   6.562   2.549   4.980 -0.0530 -0.0488  0.2213
  143CHOL    C2 1794   6.826   2.610   5.168 -0.1253 -0.3085 -0.2561
  144CHOL   ROH 1795   5.301   4.780   4.058 -0.0705 -0.2592  0.1287
  144CHOL    R1 1796   5.280   4.902   4.313 -0.0540 -0.0986  0.0529
  144CHOL    R2 1797   5.052   4.882   4.469 -0.0444  0.0113  0.0716
  144CHOL    R3 1798   5.228   4.792   4.656 -0.0456  0.1221  0.1288
  144CHOL    R4 1799   4.968   4.788   4.791 -0.1072 -0.0779  0.0303
  144CHOL    R5 1800   5.149   4.886   4.861 -0.1982  0.0521  0.1092
  144CHOL    C1 1801   5.083   4.649   5.153 -0.1450 -0.0257  0.0599
  144CHOL    C2 1802   4.764   4.713   5.288 -0.0260  0.3610  0.2399
  145CHOL   ROH 1803   2.322   5.210   5.585 -0.1532 -0.2687 -0.2283
  145CHOL    R1 1804   2.231   5.382   5.380 -0.1568 -0.2882 -0.2415
  145CHOL    R2 1805   2.372   5.605   5.299 -0.2701 -0.1718 -0.1055
  145CHOL    R3 1806   2.349   5.491   5.053 -0.0454 -0.1274 -0.1504
  145CHOL    R4 1807   2.447   5.763   5.001 -0.1867 -0.0415 -0.0176
  145CHOL    R5 1808   2.271   5.669   4.912 -0.0768 -0.1370 -0.1517
  145CHOL    C1 1809   2.470   5.748   4.596  0.0729  0.0760 -0.0086
  145CHOL    C2 1810   2.602   5.855   4.249 -0.2295 -0.0474 -0.0436
  146CHOL   ROH 1811   2.827   3.276   5.200  0.0012  0.0629  0.0325
  146CHOL    R1 1812   2.733   3.009   5.190  0.0306  0.0553 -0.0313
  146CHOL    R2 1813   2.633   2.896   4.958  0.0917  0.0841 -0.0698
  146CHOL    R3 1814   2.821   2.705   5.010  0.0989  0.0925 -0.0625
  146CHOL    R4 1815   2.578   2.555   4.941  0.0508  0.0799  0.1162
  146CHOL    R5 1816   2.699   2.531   5.121  0.1305  0.1553  0.0759
  146CHOL    C1 1817   2.722   2.178   4.979  0.0337  0.0853  0.2313
  146CHOL    C2 1818   2.581   1.848   5.250 -0.0733 -0.1242  0.2952
  147CHOL   ROH 1819   6.766   7.081   6.861 -0.0395 -0.0893 -0.1594
  147CHOL    R1 1820   6.767   7.285   6.665 -0.0891  0.0453 -0.0233
  147CHOL    R2 1821   6.938   7.281   6.447 -0.0235  0.2803  0.0161
  147CHOL    R3 1822   6.707   7.307   6.307 -0.0000  0.2518 -0.0262
  147CHOL    R4 1823   6.918   7.376   6.115  0.0170  0.3467  0.0332
  147CHOL    R5 1824   6.744   7.497   6.166 -0.0219  0.2896  0.0226
  147CHOL    C1 1825   6.689   7.456   5.790  0.0627  0.3587  0.0034
  147CHOL    C2 1826   6.848   7.379   5.559  0.3843 -0.0603  0.0869
  148CHOL   ROH 1827   6.147   7.343   3.938 -0.1554 -0.0663 -0.0597
  148CHOL    R1 1828   6.129   7.494   4.177 -0.1009 -0.0324 -0.0773
  148CHOL    R2 1829   6.191   7.389   4.424 -0.2373 -0.0577 -0.0548
  148CHOL    R3 1830   6.357   7.604   4.439 -0.0815 -0.1773 -0.0320
  148CHOL    R4 1831   6.336   7.506   4.715 -0.3648 -0.0379  0.0019
  148CHOL    R5 1832   6.298   7.710   4.646 -0.1575 -0.0374 -0.1224
  148CHOL    C1 1833   6.576   7.776   4.898 -0.2927 -0.1388  0.0563
  148CHOL    C2 1834   6.760   7.702   5.224 -0.0308 -0.1339  0.2180
  149CHOL   ROH 1835   7.612   5.254   4.038 -0.0923 -0.1135 -0.0302
  149CHOL    R1 1836   7.525   5.326   4.297 -0.1523 -0.2002 -0.0243
  149CHOL    R2 1837   7.524   5.148   4.508  0.1075 -0.1883 -0.0016
  149CHOL    R3 1838   7.671   5.341   4.630 -0.1212  0.0188 -0.0483
  149CHOL    R4 1839   7.579   5.170   4.849  0.3457 -0.2201 -0.0372
  149CHOL    R5 1840   7.554   5.386   4.834 -0.0335 -0.2551  0.0612
  149CHOL    C1 1841   7.749   5.364   5.162  0.2698 -0.0442 -0.1017
  149CHOL    C2 1842   7.697   5.653   5.501 -0.0839 -0.4694 -0.1787
  150CHOL   ROH 1843   5.124   6.100   4.345  0.0651  0.2826 -0.1132
  150CHOL    R1 1844   4.995   6.026   4.586  0.1100  0.1493 -0.1305
  150CHOL    R2 1845   5.135   5.966   4.817  0.1457  0.2351 -0.1302
  150CHOL    R3 1846   4.973   6.155   4.925 -0.0169  0.0929 -0.1168
  150CHOL    R4 1847   5.060   5.993   5.153  0.0983  0.1395 -0.1318
  150CHOL    R5 1848   4.854   6.041   5.098  0.0631 -0.0212 -0.1380
  150CHOL    C1 1849   4.864   6.187   5.450 -0.0820 -0.0496 -0.1202
  150CHOL    C2 1850   4.980   5.935   5.680 -0.1407 -0.3385 -0.0172
  151CHOL   ROH 1851   6.300   5.945   4.132  0.0094 -0.0626  0.1457
  151CHOL    R1 1852   6.234   5.931   4.407 -0.0706 -0.0137  0.1289
  151CHOL    R2 1853   6.325   6.115   4.591  0.0016 -0.0689  0.1461
  151CHOL    R3 1854   6.060   6.140   4.648  0.0024  0.1045  0.0803
  151CHOL    R4 1855   6.196   6.291   4.859  0.0658 -0.1799  0.2516
  151CHOL    R5 1856   6.049   6.133   4.887 -0.0779 -0.0846  0.0736
  151CHOL    C1 1857   5.873   6.418   5.068  0.1038 -0.0818  0.2512
  151CHOL    C2 1858   5.663   6.648   5.302 -0.3057  0.0773 -0.1092
  152CHOL   ROH 1859   7.589   0.187   3.959 -0.1968  0.0607  0.1588
  152CHOL    R1 1860   7.595   0.145   4.239 -0.0169  0.0892  0.1602
  152CHOL    R2 1861   7.822   0.187   4.391  0.0499  0.2136  0.0271
  152CHOL    R3 1862   7.656   0.347   4.535  0.0539  0.1463  0.1071
  152CHOL    R4 1863   7.780   0.170   4.733  0.1180  0.1042  0.0305
  152CHOL    R5 1864   7.566   0.202   4.704  0.1071  0.0822  0.0812
  152CHOL    C1 1865   7.599   0.309   5.068  0.1614 -0.0226  0.1076
  152CHOL    C2 1866   7.609   0.127   5.490 -0.1821  0.4242 -0.3387
  153CHOL   ROH 1867   2.348   7.161   6.679 -0.1390 -0.1108 -0.2182
  153CHOL    R1 1868   2.346   7.233   6.405 -0.0757 -0.0726 -0.2095
  153CHOL    R2 1869   2.576   7.246   6.253 -0.0293  0.0173 -0.1391
  153CHOL    R3 1870   2.438   7.077   6.090  0.0691 -0.0022 -0.2019
  153CHOL    R4 1871   2.564   7.270   5.908 -0.1369  0.2040 -0.1230
  153CHOL    R5 1872   2.352   7.219   5.917 -0.0911  0.0251 -0.0988
  153CHOL    C1 1873   2.427   7.126   5.555 -0.1072  0.2944 -0.1726
  153CHOL    C2 1874   2.392   7.316   5.378  0.0544 -0.3794  0.1723
  154CHOL   ROH 1875   1.796   1.074   6.908 -0.3165  0.0483  0.2610
  154CHOL    R1 1876   1.804   1.067   6.625 -0.2476  0.0079  0.2635
  154CHOL    R2 1877   1.621   1.203   6.468 -0.1900  0.0131  0.1992
  154CHOL    R3 1878   1.845   1.309   6.356 -0.1463 -0.0350  0.2401
  154CHOL    R4 1879   1.646   1.310   6.140 -0.1567  0.1683  0.2516
  154CHOL    R5 1880   1.846   1.224   6.132 -0.1987  0.0783  0.1966
  154CHOL    C1 1881   1.870   1.473   5.844 -0.0963  0.2135  0.3206
  154CHOL    C2 1882   1.735   1.527   5.498  0.2324 -0.0779  0.1258
  155CHOL   ROH 1883   1.027   3.042   3.778 -0.2019 -0.0213  0.0481
  155CHOL    R1 1884   1.112   3.012   4.046 -0.2159  0.0292  0.0579
  155CHOL    R2 1885   1.240   3.213   4.185 -0.0614 -0.0078 -0.0343
  155CHOL    R3 1886   1.041   3.171   4.365 -0.0861  0.2183 -0.0049
  155CHOL    R4 1887   1.212   3.374   4.490  0.1332  0.0758 -0.0582
  155CHOL    R5 1888   1.149   3.185   4.578 -0.0450  0.1480 -0.0186
  155CHOL    C1 1889   1.008   3.428   4.836  0.2233  0.3368 -0.0445
  155CHOL    C2 1890   0.989   3.639   5.203 -0.0041  0.3318 -0.2283
  156CHOL   ROH 1891   7.035   1.580   4.322  0.3052 -0.2046 -0.0041
  156CHOL    R1 1892   6.860   1.588   4.544  0.1540 -0.2927 -0.1185
  156CHOL    R2 1893   6.897   1.432   4.768  0.2331 -0.0881  0.0130
  156CHOL    R3 1894   6.883   1.672   4.897 -0.1786 -0.0118 -0.1569
  156CHOL    R4 1895   6.908   1.472   5.112  0.2381  0.1788 -0.0159
  156CHOL    R5 1896   6.754   1.625   5.093 -0.0539 -0.1129 -0.0967
  156CHOL    C1 1897   6.902   1.719   5.432 -0.1455  0.4059 -0.1922
  156CHOL    C2 1898   7.118   1.519   5.626  0.0885  0.0728  0.4181
  157CHOL   ROH 1899   2.456   4.814   3.999  0.1840  0.1063 -0.1682
  157CHOL    R1 1900   2.681   4.856   4.165 -0.1031  0.1260  0.2310
  157CHOL    R2 1901   2.697   4.758   4.423 -0.3469 -0.3066  0.0928
  157CHOL    R3 1902   2.929   4.648   4.333 -0.0659  0.1598  0.2169
  157CHOL    R4 1903   2.917   4.575   4.616 -0.4257 -0.4349  0.0620
  157CHOL    R5 1904   3.082   4.675   4.515 -0.3793 -0.0190  0.5170
  157CHOL    C1 1905   3.264   4.366   4.644 -0.2078 -0.0718  0.1607
  157CHOL    C2 1906   3.533   4.350   4.952  0.3876  0.0420 -0.0787
  158CHOL   ROH 1907   0.631   1.067   6.024 -0.0704 -0.2229  0.0499
  158CHOL    R1 1908   0.452   1.129   5.814 -0.1815 -0.3212  0.1152
  158CHOL    R2 1909   0.538   1.211   5.565 -0.3222  0.0387  0.1819
  158CHOL    R3 1910   0.385   1.004   5.479  0.0017 -0.1352  0.0061
  158CHOL    R4 1911   0.372   1.202   5.262 -0.4659  0.1301  0.2565
  158CHOL    R5 1912   0.202   1.109   5.364 -0.2532 -0.3073  0.2377
  158CHOL    C1 1913   0.131   1.001   5.005 -0.2455  0.0201  0.1349
  158CHOL    C2 1914  -0.080   0.848   4.871  0.0503 -0.1634  0.1395
  159CHOL   ROH 1915   6.660   1.816   7.230 -0.0722  0.0136  0.1596
  159CHOL    R1 1916   6.452   1.713   7.068 -0.2522  0.0984  0.3289
  159CHOL    R2 1917   6.217   1.850   7.024 -0.0967  0.3651  0.2361
  159CHOL    R3 1918   6.281   1.812   6.762 -0.1949 -0.0143  0.2627
  159CHOL    R4 1919   6.001   1.904   6.759 -0.0557  0.3820  0.2085
  159CHOL    R5 1920   6.081   1.723   6.665 -0.3337  0.1672  0.3922
  159CHOL    C1 1921   5.937   1.900   6.359 -0.1241  0.0358  0.2174
  159CHOL    C2 1922   5.641   2.037   6.217  0.0469  0.0956  0.0477
  160CHOL   ROH 1923   6.469   2.780   6.152 -0.0085 -0.1527 -0.0968
  160CHOL    R1 1924   6.486   2.569   5.964  0.1331 -0.1729 -0.0618
  160CHOL    R2 1925   6.712   2.412   5.936  0.1079 -0.2601  0.2163
  160CHOL    R3 1926   6.535   2.208   5.974 -0.0158 -0.1915  0.0249
  160CHOL    R4 1927   6.784   2.077   5.890 -0.0124 -0.2820  0.1767
  160CHOL    R5 1928   6.587   2.052   5.800  0.0435 -0.1657  0.0193
  160CHOL    C1 1929   6.661   1.691   5.899 -0.1986 -0.2303 -0.0261
  160CHOL    C2 1930   6.724   1.331   5.830  0.2170  0.0504 -0.0462
  161CHOL   ROH 1931   3.288   5.616   7.097  0.1917  0.2653 -0.0063
  161CHOL    R1 1932   3.324   5.679   6.823 -0.0077  0.2750 -0.0324
  161CHOL    R2 1933   3.311   5.488   6.624  0.2413  0.2082  0.0081
  161CHOL    R3 1934   3.126   5.656   6.518 -0.0844 -0.1164  0.0423
  161CHOL    R4 1935   3.235   5.511   6.288  0.2431  0.1863  0.0065
  161CHOL    R5 1936   3.223   5.727   6.311 -0.1936  0.1573  0.0846
  161CHOL    C1 1937   3.017   5.682   5.992 -0.0616 -0.1312  0.0375
  161CHOL    C2 1938   2.741   5.564   5.662  0.1868  0.2816 -0.0843
  162CHOL   ROH 1939   4.045   1.496   3.756  0.2215  0.2910 -0.2147
  162CHOL    R1 1940   4.098   1.459   4.031 -0.0193  0.0461 -0.1982
  162CHOL    R2 1941   4.185   1.665   4.195  0.0294 -0.1491  0.0098
  162CHOL    R3 1942   3.970   1.592   4.345 -0.1444 -0.0761 -0.1934
  162CHOL    R4 1943   4.159   1.708   4.537 -0.1554 -0.3671  0.0275
  162CHOL    R5 1944   4.065   1.512   4.550 -0.3411 -0.3092 -0.1787
  162CHOL    C1 1945   3.943   1.665   4.877 -0.4261 -0.4255 -0.1530
  162CHOL    C2 1946   3.757   1.894   5.200 -0.1601  0.0538 -0.4243
  163CHOL   ROH 1947   1.422   0.087   6.635  0.0888 -0.1610  0.1156
  163CHOL    R1 1948   1.495   0.273   6.435  0.0489 -0.0323  0.2185
  163CHOL    R2 1949   1.575   0.195   6.182  0.2271  0.1183  0.2251
  163CHOL    R3 1950   1.377   0.364   6.103  0.1393  0.0022  0.1960
  163CHOL    R4 1951   1.542   0.324   5.863  0.0026 -0.1643  0.1306
  163CHOL    R5 1952   1.485   0.515   5.951  0.0111 -0.1012 -0.0015
  163CHOL    C1 1953   1.336   0.557   5.603 -0.2107 -0.4378  0.0482
  163CHOL    C2 1954   1.166   0.581   5.221 -0.2442  0.0731  0.4795
  164CHOL   ROH 1955   5.648   5.409   6.461  0.0244 -0.3638 -0.1646
  164CHOL    R1 1956   5.738   5.300   6.215  0.0984 -0.1647 -0.2260
  164CHOL    R2 1957   5.781   5.455   5.991  0.1052  0.0061 -0.0998
  164CHOL    R3 1958   6.027   5.340   5.998  0.1325  0.0573 -0.1451
  164CHOL    R4 1959   5.991   5.421   5.719  0.2330  0.4403 -0.0649
  164CHOL    R5 1960   6.044   5.222   5.791  0.2511  0.3442 -0.3112
  164CHOL    C1 1961   6.345   5.293   5.567  0.3331  0.7413 -0.0871
  164CHOL    C2 1962   6.516   5.311   5.197 -0.0597 -0.0287  0.2801
  165CHOL   ROH 1963   1.654   6.084   6.797 -0.0362 -0.1199 -0.0639
  165CHOL    R1 1964   1.665   6.026   6.520  0.0061  0.0101 -0.0914
  165CHOL    R2 1965   1.616   5.774   6.419  0.1320  0.0272 -0.2115
  165CHOL    R3 1966   1.433   5.905   6.266  0.0760  0.0124 -0.1548
  165CHOL    R4 1967   1.512   5.672   6.106  0.0854  0.0550 -0.2036
  165CHOL    R5 1968   1.515   5.881   6.042  0.0312  0.0614 -0.1735
  165CHOL    C1 1969   1.279   5.736   5.780  0.0057  0.0572 -0.1456
  165CHOL    C2 1970   1.460   5.875   5.480  0.1033 -0.0424  0.1726
  166CHOL   ROH 1971   4.808   2.261   7.258 -0.3894  0.0179 -0.0292
  166CHOL    R1 1972   4.758   2.156   7.000 -0.3014 -0.0662 -0.0128
  166CHOL    R2 1973   4.651   2.309   6.796 -0.2620 -0.1401 -0.0912
  166CHOL    R3 1974   4.872   2.225   6.661 -0.2111 -0.1534  0.0001
  166CHOL    R4 1975   4.721   2.383   6.466 -0.1716 -0.2382 -0.0949
  166CHOL    R5 1976   4.792   2.179   6.440 -0.1369 -0.2350 -0.0086
  166CHOL    C1 1977   4.968   2.348   6.147 -0.0712 -0.3078 -0.0113
  166CHOL    C2 1978   5.106   2.213   5.752  0.0123 -0.0467 -0.2263
  167CHOL   ROH 1979   5.398   0.856   6.602 -0.0864  0.0679  0.0680
  167CHOL    R1 1980   5.504   1.006   6.386 -0.0631  0.0741  0.0842
  167CHOL    R2 1981   5.503   0.914   6.126 -0.0043  0.0673  0.0876
  167CHOL    R3 1982   5.376   1.149   6.077 -0.0211  0.0525  0.0566
  167CHOL    R4 1983   5.435   1.041   5.811 -0.1036 -0.0263  0.0699
  167CHOL    R5 1984   5.489   1.238   5.885 -0.0813 -0.0034 -0.0056
  167CHOL    C1 1985   5.278   1.336   5.583 -0.1772 -0.0947  0.0305
  167CHOL    C2 1986   5.226   1.551   5.293  0.1119  0.0255 -0.1316
  168CHOL   ROH 1987   5.343   0.097   3.965 -0.0531  0.0774 -0.0954
  168CHOL    R1 1988   5.425   0.023   4.226 -0.0518  0.0916 -0.0919
  168CHOL    R2 1989   5.500   0.210   4.417 -0.0484  0.1023 -0.1028
  168CHOL    R3 1990   5.310   0.084   4.566 -0.0489  0.1124 -0.0949
  168CHOL    R4 1991   5.421   0.289   4.744 -0.1048  0.1727 -0.1330
  168CHOL    R5 1992   5.403   0.076   4.786 -0.0782  0.1822 -0.0808
  168CHOL    C1 1993   5.197   0.217   5.074 -0.1381  0.2231 -0.1432
  168CHOL    C2 1994   5.107   0.148   5.410 -0.2992  0.0080  0.3008
  169CHOL   ROH 1995   7.224   6.962   4.038 -0.4040  0.1237 -0.0154
  169CHOL    R1 1996   7.378   7.122   4.214 -0.2458  0.0538 -0.0888
  169CHOL    R2 1997   7.303   7.377   4.287 -0.1222  0.0666 -0.0096
  169CHOL    R3 1998   7.330   7.279   4.539  0.0037  0.0280 -0.0370
  169CHOL    R4 1999   7.395   7.564   4.563  0.0233  0.0246 -0.0284
  169CHOL    R5 2000   7.518   7.396   4.629  0.0538  0.0105 -0.1157
  169CHOL    C1 2001   7.474   7.580   4.961  0.2263 -0.0362 -0.0651
  169CHOL    C2 2002   7.794   7.528   5.182  0.1787  0.4236  0.2585
  170CHOL   ROH 2003   0.483   3.132   6.912  0.0785 -0.1336 -0.0215
  170CHOL    R1 2004   0.420   3.364   6.763 -0.0560 -0.1467  0.0149
  170CHOL    R2 2005   0.600   3.484   6.591 -0.1299 -0.0222  0.0274
  170CHOL    R3 2006   0.399   3.455   6.411 -0.1196 -0.1050  0.0285
  170CHOL    R4 2007   0.619   3.573   6.258 -0.1917  0.0649  0.0464
  170CHOL    R5 2008   0.415   3.649   6.271 -0.2404 -0.0609  0.0713
  170CHOL    C1 2009   0.441   3.597   5.894 -0.2181  0.0379  0.0586
  170CHOL    C2 2010   0.757   3.557   5.622 -0.3541  0.0036  0.3398
  171CHOL   ROH 2011   3.524   0.533   4.103 -0.0373  0.3593  0.1550
  171CHOL    R1 2012   3.498   0.501   4.383  0.0362  0.1433  0.1357
  171CHOL    R2 2013   3.253   0.489   4.508  0.0791 -0.0221  0.1763
  171CHOL    R3 2014   3.351   0.256   4.608  0.1641 -0.0679 -0.0016
  171CHOL    R4 2015   3.127   0.324   4.785  0.4538  0.0150  0.3790
  171CHOL    R5 2016   3.332   0.281   4.846  0.5556 -0.0652  0.0461
  171CHOL    C1 2017   3.145   0.010   5.040  0.7518 -0.0063  0.3301
  171CHOL    C2 2018   2.808  -0.136   5.230 -0.4252 -0.1910 -0.0937
  172CHOL   ROH 2019   6.473   0.765   4.154 -0.1011  0.0569 -0.1739
  172CHOL    R1 2020   6.357   0.885   4.383 -0.0594 -0.0272 -0.1078
  172CHOL    R2 2021   6.189   0.747   4.555  0.0275 -0.1104 -0.0888
  172CHOL    R3 2022   6.367   0.832   4.743  0.0655 -0.1133 -0.1235
  172CHOL    R4 2023   6.157   0.700   4.896  0.0939 -0.1071 -0.0818
  172CHOL    R5 2024   6.231   0.901   4.927  0.1039 -0.1094 -0.0974
  172CHOL    C1 2025   6.305   0.752   5.270  0.1683 -0.1080 -0.1104
  172CHOL    C2 2026   6.221   0.628   5.496  0.2076  0.0849 -0.0196
  173CHOL   ROH 2027   5.200   6.284   7.131  0.0866  0.0162  0.1556
  173CHOL    R1 2028   5.009   6.349   6.932  0.0579 -0.0077  0.1759
  173CHOL    R2 2029   4.923   6.608   6.889  0.0895 -0.0088  0.1256
  173CHOL    R3 2030   5.000   6.556   6.633  0.0285 -0.0853  0.1216
  173CHOL    R4 2031   4.797   6.766   6.608 -0.1519 -0.2526  0.0918
  173CHOL    R5 2032   4.798   6.574   6.505 -0.0428 -0.3113  0.1928
  173CHOL    C1 2033   4.796   6.809   6.205 -0.3496 -0.4662  0.0684
  173CHOL    C2 2034   4.745   7.089   6.019 -0.2944 -0.0475  0.3035
  174CHOL   ROH 2035   5.014   7.329   7.229  0.4966  0.0189  0.0384
  174CHOL    R1 2036   5.100   7.259   6.968  0.3482  0.1397 -0.0444
  174CHOL    R2 2037   4.923   7.189   6.767  0.2463 -0.0488  0.1044
  174CHOL    R3 2038   5.050   7.386   6.631 -0.1009  0.1150  0.0072
  174CHOL    R4 2039   4.865   7.269   6.436  0.1259 -0.3211  0.0565
  174CHOL    R5 2040   5.079   7.297   6.410  0.0776  0.0543  0.0578
  174CHOL    C1 2041   4.950   7.501   6.115 -0.2701 -0.3258 -0.0625
  174CHOL    C2 2042   5.051   7.379   5.728  0.0792  0.0359 -0.0245
  175CHOL   ROH 2043   5.787   7.011   6.938 -0.0395 -0.3819  0.1471
  175CHOL    R1 2044   5.906   6.912   6.701  0.0069 -0.0679  0.0347
  175CHOL    R2 2045   5.790   6.714   6.548  0.2333 -0.1590 -0.0257
  175CHOL    R3 2046   5.819   6.896   6.348 -0.1295  0.0068  0.0646
  175CHOL    R4 2047   5.740   6.649   6.212  0.2490 -0.0553 -0.0483
  175CHOL    R5 2048   5.915   6.772   6.167  0.0330  0.2669 -0.0330
  175CHOL    C1 2049   5.738   6.782   5.829 -0.0825  0.1607  0.0233
  175CHOL    C2 2050   5.254   6.861   5.801  0.1386  0.1404 -0.0030
  176CHOL   ROH 2051   4.386   1.363   6.955 -0.2567  0.3707 -0.0161
  176CHOL    R1 2052   4.459   1.234   6.714 -0.0708  0.1696  0.1431
  176CHOL    R2 2053   4.299   1.238   6.488  0.0030 -0.1874  0.0712
  176CHOL    R3 2054   4.525   1.333   6.370 -0.0231 -0.1375  0.0627
  176CHOL    R4 2055   4.366   1.221   6.150 -0.0092 -0.1291  0.0659
  176CHOL    R5 2056   4.573   1.173   6.198 -0.0050 -0.0998  0.0406
  176CHOL    C1 2057   4.617   1.300   5.841 -0.0409 -0.0482  0.0550
  176CHOL    C2 2058   4.598   1.455   5.490  0.2300  0.0837 -0.0736
  177CHOL   ROH 2059   1.024   1.379   4.221 -0.1213 -0.0007 -0.0729
  177CHOL    R1 2060   1.056   1.233   4.462 -0.0547  0.0212 -0.0676
  177CHOL    R2 2061   0.843   1.164   4.624 -0.0071  0.0829  0.0282
  177CHOL    R3 2062   0.944   0.914   4.595 -0.0685  0.0603  0.0127
  177CHOL    R4 2063   0.735   0.886   4.798  0.1582  0.1596  0.2569
  177CHOL    R5 2064   0.943   0.823   4.816  0.1700  0.1448  0.0489
  177CHOL    C1 2065   0.768   0.488   4.872  0.1969  0.1831  0.3756
  177CHOL    C2 2066   0.916   0.125   5.004 -0.1245 -0.1438  0.2986
  178CHOL   ROH 2067   3.615   7.659   6.815 -0.0120 -0.0074  0.0769
  178CHOL    R1 2068   3.486   7.567   6.580  0.0265 -0.1978  0.1284
  178CHOL    R2 2069   3.458   7.724   6.354 -0.2439 -0.2551  0.1177
  178CHOL    R3 2070   3.577   7.512   6.232 -0.0142 -0.1220  0.1057
  178CHOL    R4 2071   3.446   7.659   6.015 -0.1653 -0.2454  0.1128
  178CHOL    R5 2072   3.422   7.447   6.061  0.0584 -0.2754  0.0969
  178CHOL    C1 2073   3.550   7.423   5.703  0.0961 -0.1147  0.0988
  178CHOL    C2 2074   3.344   7.386   5.368 -0.2958  0.0176 -0.0591
  179CHOL   ROH 2075   4.336   4.247   4.021 -0.0729  0.0470 -0.0987
  179CHOL    R1 2076   4.467   4.215   4.270  0.1529 -0.0068 -0.2211
  179CHOL    R2 2077   4.330   4.168   4.505  0.3475  0.1486 -0.0699
  179CHOL    R3 2078   4.497   3.954   4.521  0.1948  0.0182 -0.2007
  179CHOL    R4 2079   4.410   4.000   4.797  0.2784 -0.0517 -0.1648
  179CHOL    R5 2080   4.615   3.986   4.726  0.2547 -0.1683 -0.2061
  179CHOL    C1 2081   4.613   3.702   4.981  0.0948 -0.2908 -0.3427
  179CHOL    C2 2082   4.742   3.784   5.236 -0.2661 -0.2688 -0.0513
  180CHOL   ROH 2083   2.811   1.335   6.697  0.1520 -0.1614 -0.1857
  180CHOL    R1 2084   2.810   1.267   6.422 -0.0956  0.0087 -0.2301
  180CHOL    R2 2085   2.694   1.428   6.229  0.0423  0.3083 -0.0679
  180CHOL    R3 2086   2.939   1.412   6.114 -0.0373  0.0077 -0.2069
  180CHOL    R4 2087   2.765   1.521   5.904  0.0092  0.4321 -0.0406
  180CHOL    R5 2088   2.895   1.346   5.888 -0.2655  0.2353 -0.2348
  180CHOL    C1 2089   3.037   1.560   5.606 -0.0849  0.2219 -0.1552
  180CHOL    C2 2090   3.420   1.579   5.402 -0.1150  0.3202  0.0677
  181CHOL   ROH 2091   2.052   4.954   6.128  0.0269 -0.0674  0.0698
  181CHOL    R1 2092   2.076   4.682   6.050 -0.1538 -0.0914  0.0948
  181CHOL    R2 2093   1.870   4.544   5.930 -0.1002  0.1722 -0.3130
  181CHOL    R3 2094   2.058   4.494   5.740  0.2113 -0.0396  0.0366
  181CHOL    R4 2095   1.884   4.257   5.737 -0.0890  0.1652 -0.3018
  181CHOL    R5 2096   2.101   4.259   5.760 -0.1143 -0.1012  0.1139
  181CHOL    C1 2097   2.069   4.043   5.447  0.2100 -0.0377  0.0328
  181CHOL    C2 2098   1.877   3.642   5.316  0.0458  0.3257  0.2674
  182CHOL   ROH 2099   7.698   6.999   6.064 -0.2883  0.0273 -0.1761
  182CHOL    R1 2100   7.807   7.001   5.803 -0.0426  0.1182 -0.0758
  182CHOL    R2 2101   7.718   6.831   5.603  0.3220  0.0039 -0.1477
  182CHOL    R3 2102   7.685   7.063   5.465  0.2052 -0.0416 -0.1986
  182CHOL    R4 2103   7.676   6.853   5.261 -0.0489 -0.1191 -0.1148
  182CHOL    R5 2104   7.806   7.028   5.261 -0.0201 -0.1355 -0.3205
  182CHOL    C1 2105   7.621   7.084   4.932 -0.3746 -0.2335 -0.1434
  182CHOL    C2 2106   7.466   6.786   4.760  0.3073  0.0351  0.1567
  183CHOL   ROH 2107   3.521   3.915   5.158 -0.0063  0.1509  0.1254
  183CHOL    R1 2108   3.587   3.847   5.425  0.0975  0.0836  0.0830
  183CHOL    R2 2109   3.672   3.594   5.497  0.0416  0.0411  0.0010
  183CHOL    R3 2110   3.883   3.729   5.602  0.1414 -0.0519 -0.0777
  183CHOL    R4 2111   3.929   3.449   5.677 -0.0157 -0.0582  0.0035
  183CHOL    R5 2112   3.924   3.620   5.811  0.1101 -0.0111 -0.0498
  183CHOL    C1 2113   4.277   3.492   5.880  0.0447 -0.2034 -0.0689
  183CHOL    C2 2114   4.508   3.154   5.884 -0.1769 -0.0810 -0.3706
  184CHOL   ROH 2115   3.856   1.587   6.197  0.1053 -0.0352  0.0820
  184CHOL    R1 2116   3.947   1.319   6.191 -0.0864 -0.1030  0.0818
  184CHOL    R2 2117   3.785   1.108   6.116 -0.1496  0.0488 -0.2390
  184CHOL    R3 2118   3.986   1.059   5.940  0.0561 -0.0103  0.0077
  184CHOL    R4 2119   3.809   0.826   5.918 -0.0268  0.0811 -0.2695
  184CHOL    R5 2120   4.024   0.823   5.957 -0.0780 -0.0300  0.0061
  184CHOL    C1 2121   4.012   0.615   5.637  0.2378  0.0443 -0.0556
  184CHOL    C2 2122   4.088   0.306   5.338 -0.0404  0.0273  0.2230
  185CHOL   ROH 2123   7.586   2.403   4.078 -0.0793  0.0865 -0.1664
  185CHOL    R1 2124   7.552   2.449   4.355  0.0067  0.0074 -0.1416
  185CHOL    R2 2125   7.312   2.535   4.463  0.0253 -0.0637 -0.0356
  185CHOL    R3 2126   7.342   2.315   4.620  0.1208 -0.1013 -0.1060
  185CHOL    R4 2127   7.235   2.522   4.799 -0.0529 -0.2333 -0.0597
  185CHOL    R5 2128   7.415   2.403   4.831  0.0115 -0.1319 -0.0565
  185CHOL    C1 2129   7.217   2.308   5.143 -0.0087 -0.3674 -0.1397
  185CHOL    C2 2130   7.045   2.271   5.502  0.0899 -0.0600 -0.0337
  186CHOL   ROH 2131   6.004   4.194   7.133  0.0581 -0.2563 -0.0382
  186CHOL    R1 2132   6.084   4.112   6.874  0.1333 -0.1227 -0.0579
  186CHOL    R2 2133   5.903   4.064   6.671  0.1806 -0.1815 -0.0863
  186CHOL    R3 2134   6.056   4.243   6.536  0.0719 -0.0354 -0.0194
  186CHOL    R4 2135   5.910   4.098   6.327  0.1169 -0.0058 -0.0715
  186CHOL    R5 2136   6.126   4.125   6.339  0.1053  0.0974 -0.0885
  186CHOL    C1 2137   6.059   4.286   6.000 -0.0223  0.2336 -0.0001
  186CHOL    C2 2138   5.698   4.382   5.845 -0.3944 -0.3049  0.1209
  187CHOL   ROH 2139   7.406   1.173   4.159  0.1064  0.2059 -0.1016
  187CHOL    R1 2140   7.340   1.299   4.404  0.1488  0.1624 -0.0679
  187CHOL    R2 2141   7.237   1.159   4.621  0.0714  0.1431 -0.1170
  187CHOL    R3 2142   7.446   1.274   4.751  0.1164  0.0085 -0.0685
  187CHOL    R4 2143   7.271   1.176   4.964 -0.0144  0.1589 -0.1084
  187CHOL    R5 2144   7.347   1.378   4.942  0.1369  0.1016 -0.1094
  187CHOL    C1 2145   7.487   1.293   5.287 -0.0221  0.0417 -0.0578
  187CHOL    C2 2146   7.580   1.319   5.620  0.3235  0.0105 -0.2473
  188CHOL   ROH 2147   5.961   3.473   4.442 -0.1624 -0.2405 -0.1513
  188CHOL    R1 2148   5.888   3.433   4.713 -0.0080 -0.0166 -0.0714
  188CHOL    R2 2149   5.796   3.638   4.874 -0.0337  0.1025 -0.2152
  188CHOL    R3 2150   5.586   3.470   4.913  0.0720  0.0290  0.0355
  188CHOL    R4 2151   5.589   3.640   5.151  0.2823  0.0110  0.0254
  188CHOL    R5 2152   5.590   3.423   5.148  0.3565  0.0237  0.0240
  188CHOL    C1 2153   5.272   3.483   5.348  0.5656 -0.1113  0.4008
  188CHOL    C2 2154   5.247   3.676   5.625 -0.2467  0.0948 -0.2995
  189CHOL   ROH 2155   3.406   5.369   4.370 -0.0822 -0.0916 -0.0915
  189CHOL    R1 2156   3.334   5.257   4.620  0.1123 -0.0577 -0.0172
  189CHOL    R2 2157   3.501   5.264   4.840  0.1742  0.2265 -0.0621
  189CHOL    R3 2158   3.284   5.378   4.960  0.0810  0.0499 -0.0616
  189CHOL    R4 2159   3.463   5.307   5.181  0.1221  0.1923 -0.0641
  189CHOL    R5 2160   3.253   5.251   5.160  0.1736  0.0267 -0.0680
  189CHOL    C1 2161   3.238   5.439   5.492  0.0043  0.0066 -0.0649
  189CHOL    C2 2162   3.477   5.502   5.790  0.0290 -0.0187  0.0081
  190CHOL   ROH 2163   1.230   6.359   6.906 -0.1465 -0.2187  0.0219
  190CHOL    R1 2164   1.180   6.446   6.642  0.0175 -0.0913  0.0313
  190CHOL    R2 2165   1.245   6.294   6.420 -0.0487 -0.0839  0.0070
  190CHOL    R3 2166   0.983   6.331   6.358  0.0021  0.1737 -0.0687
  190CHOL    R4 2167   1.106   6.239   6.109 -0.0441 -0.1203  0.0114
  190CHOL    R5 2168   0.986   6.419   6.135  0.1502  0.0350 -0.1238
  190CHOL    C1 2169   0.780   6.241   5.869  0.0063  0.1003 -0.0570
  190CHOL    C2 2170   0.875   6.400   5.614 -0.0114  0.1255 -0.0182
  191CHOL   ROH 2171   2.251   3.002   6.701  0.0570 -0.1752  0.0085
  191CHOL    R1 2172   2.317   3.053   6.431  0.0403 -0.2303 -0.0065
  191CHOL    R2 2173   2.215   2.905   6.222 -0.1311 -0.1468  0.0146
  191CHOL    R3 2174   2.139   3.149   6.128  0.0503 -0.0814  0.0342
  191CHOL    R4 2175   2.098   2.966   5.902 -0.0588 -0.0255  0.0112
  191CHOL    R5 2176   2.214   3.151   5.901  0.0724 -0.1078  0.0423
  191CHOL    C1 2177   1.959   3.231   5.629  0.1536  0.1066  0.0275
  191CHOL    C2 2178   1.813   3.168   5.313  0.1084 -0.0303  0.1260
  192CHOL   ROH 2179   1.759   5.551   3.842 -0.0914  0.0320 -0.0357
  192CHOL    R1 2180   1.834   5.393   4.065 -0.3002 -0.0575 -0.0271
  192CHOL    R2 2181   2.027   5.473   4.246 -0.1377 -0.3361 -0.0767
  192CHOL    R3 2182   1.829   5.428   4.427 -0.1782  0.0022 -0.0294
  192CHOL    R4 2183   2.071   5.466   4.588 -0.0274 -0.5254 -0.0932
  192CHOL    R5 2184   1.934   5.297   4.598 -0.3720 -0.2664 -0.1036
  192CHOL    C1 2185   1.911   5.420   4.958 -0.0012 -0.3181 -0.0583
  192CHOL    C2 2186   1.759   5.230   5.248  0.0221 -0.2832 -0.1139
  193CHOL   ROH 2187   1.284   7.305   6.716 -0.1481 -0.1145 -0.1865
  193CHOL    R1 2188   1.281   7.371   6.441 -0.0685 -0.0289 -0.1684
  193CHOL    R2 2189   1.490   7.500   6.316 -0.0583  0.0712 -0.0554
  193CHOL    R3 2190   1.479   7.288   6.146  0.0611  0.1190 -0.1232
  193CHOL    R4 2191   1.518   7.522   5.972 -0.1979  0.2111 -0.0587
  193CHOL    R5 2192   1.360   7.372   5.955 -0.0769  0.0836 -0.0524
  193CHOL    C1 2193   1.524   7.335   5.613 -0.1671  0.3374 -0.1243
  193CHOL    C2 2194   1.427   7.382   5.293  0.1334  0.1128 -0.0069
  194CHOL   ROH 2195   0.755   4.373   6.666 -0.0554 -0.0474 -0.0733
  194CHOL    R1 2196   0.747   4.601   6.499 -0.0288 -0.0572 -0.0883
  194CHOL    R2 2197   0.968   4.760   6.454 -0.0345 -0.0258 -0.0173
  194CHOL    R3 2198   0.911   4.710   6.193  0.0659 -0.0502 -0.0348
  194CHOL    R4 2199   1.155   4.872   6.185 -0.0087  0.0601  0.0358
  194CHOL    R5 2200   0.969   4.912   6.079  0.0057 -0.0250 -0.0175
  194CHOL    C1 2201   1.209   4.889   5.783  0.1006  0.0873  0.0504
  194CHOL    C2 2202   1.369   5.229   5.709  0.2346  0.1265  0.0528
  195CHOL   ROH 2203   4.674   0.131   6.898 -0.1717 -0.1249 -0.1346
  195CHOL    R1 2204   4.712   0.247   6.642 -0.0370 -0.0744 -0.0932
  195CHOL    R2 2205   4.776   0.096   6.419 -0.0823 -0.0527 -0.1241
  195CHOL    R3 2206   4.558   0.219   6.314  0.0197  0.1203 -0.1369
  195CHOL    R4 2207   4.714   0.136   6.081 -0.1288 -0.1785 -0.1302
  195CHOL    R5 2208   4.641   0.336   6.123  0.0945 -0.0761 -0.2254
  195CHOL    C1 2209   4.473   0.274   5.786 -0.0603 -0.0893 -0.1459
  195CHOL    C2 2210   4.580   0.247   5.390 -0.2880 -0.2212  0.1116
  196CHOL   ROH 2211   1.770   2.548   6.396 -0.1005 -0.1354  0.0278
  196CHOL    R1 2212   1.898   2.588   6.146 -0.1098 -0.2619  0.0013
  196CHOL    R2 2213   1.871   2.411   5.936 -0.3146 -0.2498  0.0076
  196CHOL    R3 2214   1.793   2.633   5.800 -0.1384 -0.1785  0.0226
  196CHOL    R4 2215   1.864   2.440   5.591  0.0097 -0.0947  0.0109
  196CHOL    R5 2216   1.941   2.643   5.612  0.0337 -0.1263  0.1645
  196CHOL    C1 2217   1.787   2.666   5.264  0.3640  0.0626  0.0268
  196CHOL    C2 2218   2.085   2.802   4.902 -0.1886 -0.0117  0.1490
  197CHOL   ROH 2219   2.854   4.617   7.147 -0.3582  0.1056 -0.1735
  197CHOL    R1 2220   3.012   4.581   6.914 -0.2075  0.2141 -0.0904
  197CHOL    R2 2221   2.944   4.404   6.713  0.0605  0.1068 -0.0972
  197CHOL    R3 2222   2.968   4.624   6.556 -0.0762  0.1060 -0.1190
  197CHOL    R4 2223   2.995   4.398   6.372 -0.0202  0.1137 -0.1089
  197CHOL    R5 2224   3.134   4.564   6.394 -0.0915  0.1743 -0.1553
  197CHOL    C1 2225   3.048   4.602   6.025 -0.1955  0.1170 -0.1361
  197CHOL    C2 2226   3.345   4.513   5.802 -0.1151 -0.1589  0.2778
  198CHOL   ROH 2227   1.848   2.893   6.684  0.0688  0.0315 -0.0198
  198CHOL    R1 2228   1.849   3.048   6.447  0.0511 -0.0740 -0.0878
  198CHOL    R2 2229   1.720   2.967   6.215 -0.1484 -0.0770  0.0263
  198CHOL    R3 2230   1.601   3.210   6.236  0.0534  0.0298 -0.0123
  198CHOL    R4 2231   1.562   3.133   5.957 -0.5414 -0.2672  0.1359
  198CHOL    R5 2232   1.649   3.319   6.029 -0.2705 -0.2364 -0.2387
  198CHOL    C1 2233   1.357   3.457   5.827 -0.5807 -0.2778  0.1636
  198CHOL    C2 2234   1.357   3.387   5.467  0.1088 -0.1698  0.0548
  199CHOL   ROH 2235   3.974   3.298   7.225 -0.0159 -0.2174  0.0660
  199CHOL    R1 2236   3.958   3.119   7.006 -0.1122 -0.0813 -0.0396
  199CHOL    R2 2237   3.797   3.167   6.786  0.0103  0.1978 -0.0726
  199CHOL    R3 2238   4.029   3.131   6.649  0.0262  0.0495 -0.0083
  199CHOL    R4 2239   3.820   3.118   6.445  0.0825  0.3249 -0.0868
  199CHOL    R5 2240   3.975   2.969   6.482 -0.0619  0.1693 -0.0968
  199CHOL    C1 2241   4.052   3.055   6.118  0.1395  0.2596 -0.0347
  199CHOL    C2 2242   4.062   2.941   5.823 -0.1033 -0.1343 -0.2008
  200CHOL   ROH 2243   5.718   5.674   6.818 -0.0801  0.0287  0.0902
  200CHOL    R1 2244   5.969   5.726   6.697 -0.0650 -0.0827  0.0739
  200CHOL    R2 2245   6.039   5.626   6.449 -0.1670 -0.0306  0.0269
  200CHOL    R3 2246   6.087   5.887   6.393 -0.0070 -0.0383  0.1188
  200CHOL    R4 2247   6.228   5.740   6.183 -0.1233 -0.0553  0.0466
  200CHOL    R5 2248   6.313   5.891   6.315 -0.0106 -0.1554  0.0951
  200CHOL    C1 2249   6.384   6.052   5.976  0.0524 -0.0769  0.1442
  200CHOL    C2 2250   6.516   6.199   5.650 -0.0629  0.0127  0.0631
  201CHOL   ROH 2251   0.767   5.154   4.058  0.0641 -0.0649 -0.1779
  201CHOL    R1 2252   0.864   5.384   4.191 -0.1331 -0.0049 -0.1335
  201CHOL    R2 2253   0.700   5.553   4.335 -0.2612 -0.2441  0.0110
  201CHOL    R3 2254   0.878   5.504   4.534 -0.1119 -0.1249 -0.0919
  201CHOL    R4 2255   0.697   5.707   4.644 -0.2421 -0.3146  0.0459
  201CHOL    R5 2256   0.914   5.719   4.635 -0.2562 -0.1131 -0.0649
  201CHOL    C1 2257   0.862   5.750   5.011 -0.0909 -0.2437 -0.0305
  201CHOL    C2 2258   1.052   6.066   5.158 -0.6084  0.2090 -0.1674
  202CHOL   ROH 2259   5.556   3.960   7.014  0.0564  0.1111  0.1112
  202CHOL    R1 2260   5.565   3.747   6.828 -0.1266  0.1545  0.0465
  202CHOL    R2 2261   5.652   3.780   6.567 -0.0803  0.1535  0.0460
  202CHOL    R3 2262   5.820   3.576   6.633 -0.2647 -0.0084  0.0134
  202CHOL    R4 2263   5.837   3.596   6.341 -0.2228  0.0178  0.0411
  202CHOL    R5 2264   5.792   3.417   6.456 -0.3849  0.0473 -0.0033
  202CHOL    C1 2265   6.103   3.299   6.270 -0.4790 -0.2132  0.0077
  202CHOL    C2 2266   6.343   3.214   6.034  0.2343 -0.1937 -0.0311
  203CHOL   ROH 2267   2.230   6.711   6.672  0.3543  0.3197 -0.0228
  203CHOL    R1 2268   2.311   6.785   6.411  0.1001  0.1662 -0.1494
  203CHOL    R2 2269   2.414   6.604   6.230  0.1274  0.0981 -0.0673
  203CHOL    R3 2270   2.216   6.699   6.070 -0.0754 -0.2142 -0.0101
  203CHOL    R4 2271   2.388   6.542   5.891  0.3279  0.3315 -0.1283
  203CHOL    R5 2272   2.326   6.749   5.863 -0.1505  0.2256  0.0474
  203CHOL    C1 2273   2.186   6.595   5.543  0.2542  0.1742 -0.1101
  203CHOL    C2 2274   2.247   6.758   5.222  0.1753  0.3550  0.0658
  204CHOL   ROH 2275   3.448   1.781   4.052 -0.1287 -0.1186 -0.0581
  204CHOL    R1 2276   3.471   1.816   4.332 -0.0371 -0.1553 -0.0594
  204CHOL    R2 2277   3.700   1.914   4.452 -0.0617  0.0190 -0.1465
  204CHOL    R3 2278   3.526   2.093   4.561 -0.1772 -0.1435 -0.0338
  204CHOL    R4 2279   3.759   2.096   4.740 -0.1517 -0.1094 -0.0462
  204CHOL    R5 2280   3.551   2.063   4.797 -0.1421 -0.2724 -0.0464
  204CHOL    C1 2281   3.630   2.369   5.010 -0.3126 -0.3367  0.1180
  204CHOL    C2 2282   3.778   2.577   5.373  0.3827 -0.0704 -0.2054
  205CHOL   ROH 2283   6.414   4.669   4.091 -0.1606 -0.0476 -0.0148
  205CHOL    R1 2284   6.320   4.509   4.305 -0.0460 -0.1304 -0.0258
  205CHOL    R2 2285   6.482   4.331   4.440  0.1007  0.0262  0.0068
  205CHOL    R3 2286   6.396   4.468   4.658 -0.0662 -0.0468 -0.0114
  205CHOL    R4 2287   6.531   4.230   4.767  0.3387  0.1898  0.0243
  205CHOL    R5 2288   6.328   4.297   4.812  0.2388 -0.1177  0.0524
  205CHOL    C1 2289   6.479   4.301   5.163  0.3206  0.2165  0.0175
  205CHOL    C2 2290   6.368   4.009   5.524 -0.0520  0.0676  0.0367
  206CHOL   ROH 2291   7.844   3.492   4.026 -0.0117  0.1572 -0.0401
  206CHOL    R1 2292   7.938   3.622   4.258 -0.0411  0.1902 -0.0464
  206CHOL    R2 2293   7.820   3.851   4.358 -0.2013  0.0737  0.0404
  206CHOL    R3 2294   7.805   3.705   4.587  0.0000  0.0121  0.0154
  206CHOL    R4 2295   7.734   3.978   4.668 -0.3988 -0.1030  0.0602
  206CHOL    R5 2296   7.889   3.852   4.757 -0.2190  0.1047  0.0441
  206CHOL    C1 2297   7.671   3.914   5.064 -0.3248 -0.2639  0.0483
  206CHOL    C2 2298   7.529   4.102   5.249 -0.0447 -0.0970  0.1631
  207CHOL   ROH 2299   3.268   2.256   6.871 -0.1489 -0.0539  0.0441
  207CHOL    R1 2300   3.222   2.246   6.592  0.1780 -0.1984 -0.0086
  207CHOL    R2 2301   3.140   2.466   6.447 -0.1753 -0.3998 -0.1172
  207CHOL    R3 2302   3.358   2.408   6.296  0.1374  0.0821  0.1213
  207CHOL    R4 2303   3.174   2.546   6.113 -0.0972 -0.5234 -0.1400
  207CHOL    R5 2304   3.267   2.351   6.081  0.4702 -0.3130  0.0688
  207CHOL    C1 2305   3.399   2.538   5.776  0.2418 -0.1429  0.0706
  207CHOL    C2 2306   3.457   2.871   5.650 -0.2260 -0.0829  0.0756
  208CHOL   ROH 2307   5.134   1.702   4.020 -0.0858 -0.0021 -0.2409
  208CHOL    R1 2308   5.202   1.560   4.255 -0.0004  0.1063 -0.1996
  208CHOL    R2 2309   5.107   1.632   4.505 -0.0522  0.1156 -0.2247
  208CHOL    R3 2310   5.023   1.374   4.512  0.1131  0.0616 -0.1510
  208CHOL    R4 2311   5.008   1.465   4.791 -0.2484  0.2409 -0.2171
  208CHOL    R5 2312   5.112   1.288   4.717 -0.0460  0.2573  0.0075
  208CHOL    C1 2313   4.871   1.125   4.964 -0.2075  0.2633 -0.1435
  208CHOL    C2 2314   4.821   1.000   5.287  0.2153 -0.0890 -0.0038
  209CHOL   ROH 2315   4.690   2.344   4.971 -0.2609  0.3218 -0.1523
  209CHOL    R1 2316   4.610   2.367   5.242 -0.3323  0.0244 -0.1435
  209CHOL    R2 2317   4.487   2.161   5.379  0.0401 -0.2936 -0.2589
  209CHOL    R3 2318   4.689   2.202   5.556 -0.0427 -0.0029 -0.2299
  209CHOL    R4 2319   4.516   2.003   5.685  0.2894 -0.3333 -0.3021
  209CHOL    R5 2320   4.582   2.192   5.770 -0.0402 -0.2469 -0.2429
  209CHOL    C1 2321   4.722   1.950   6.030  0.3569 -0.0835 -0.3002
  209CHOL    C2 2322   4.676   1.779   6.215 -0.0074 -0.1691  0.0296
  210CHOL   ROH 2323   6.905   2.740   7.244 -0.0956 -0.0653 -0.0064
  210CHOL    R1 2324   6.908   2.925   7.031  0.0364 -0.1007 -0.0372
  210CHOL    R2 2325   7.097   2.918   6.829  0.1068 -0.1917  0.0283
  210CHOL    R3 2326   6.878   2.912   6.668  0.1600 -0.1528 -0.0453
  210CHOL    R4 2327   7.106   2.918   6.484  0.2130  0.0071  0.0303
  210CHOL    R5 2328   6.936   3.054   6.484  0.1822 -0.0355  0.0537
  210CHOL    C1 2329   6.907   2.912   6.131  0.3248  0.1593 -0.0376
  210CHOL    C2 2330   6.816   3.213   5.889 -0.0795 -0.0496  0.0365
  211CHOL   ROH 2331   6.383   6.200   7.041 -0.1747 -0.1231  0.1547
  211CHOL    R1 2332   6.599   6.173   6.860 -0.1084  0.1105  0.1948
  211CHOL    R2 2333   6.563   6.104   6.595  0.0199 -0.0056  0.2055
  211CHOL    R3 2334   6.706   6.331   6.550 -0.2667  0.1727  0.1713
  211CHOL    R4 2335   6.667   6.213   6.284  0.0319 -0.0146  0.2066
  211CHOL    R5 2336   6.857   6.272   6.374 -0.0916  0.2919  0.2792
  211CHOL    C1 2337   6.862   6.490   6.061 -0.2302  0.1476  0.1752
  211CHOL    C2 2338   6.974   6.293   5.748 -0.1817  0.4093 -0.2004
  212CHOL   ROH 2339   0.436   6.008   4.051  0.2620 -0.0119 -0.0438
  212CHOL    R1 2340   0.495   5.973   4.325  0.2810  0.0319 -0.0417
  212CHOL    R2 2341   0.693   6.116   4.454  0.1067  0.2571 -0.0112
  212CHOL    R3 2342   0.491   6.181   4.625  0.0118  0.0047 -0.0249
  212CHOL    R4 2343   0.736   6.221   4.781 -0.0515  0.3139 -0.0080
  212CHOL    R5 2344   0.565   6.099   4.838  0.0981  0.0983 -0.0205
  212CHOL    C1 2345   0.572   6.342   5.131 -0.2326  0.1100 -0.0189
  212CHOL    C2 2346   0.578   6.538   5.292 -0.0171  0.0471  0.1714
  213CHOL   ROH 2347   7.348   3.942   7.232  0.3319 -0.0676 -0.2556
  213CHOL    R1 2348   7.335   3.926   6.950  0.0135 -0.0904 -0.2437
  213CHOL    R2 2349   7.112   3.834   6.815 -0.2680  0.2201  0.0004
  213CHOL    R3 2350   7.132   4.072   6.685 -0.0511  0.1747 -0.0529
  213CHOL    R4 2351   7.060   3.880   6.477 -0.4035  0.2144  0.0195
  213CHOL    R5 2352   7.230   4.016   6.474 -0.2338  0.0123 -0.0995
  213CHOL    C1 2353   7.049   4.129   6.157 -0.2788  0.1685 -0.0193
  213CHOL    C2 2354   7.009   4.399   5.829  0.4248 -0.0279  0.1851
  214CHOL   ROH 2355   2.001   2.000   3.961 -0.1895 -0.0632 -0.0227
  214CHOL    R1 2356   1.944   2.066   4.231  0.0324 -0.0468  0.0218
  214CHOL    R2 2357   1.694   2.031   4.343  0.0580  0.1989  0.1568
  214CHOL    R3 2358   1.833   1.888   4.528  0.0131  0.0214  0.0566
  214CHOL    R4 2359   1.569   1.930   4.648  0.1333  0.3429  0.2367
  214CHOL    R5 2360   1.761   1.978   4.738  0.2605  0.1067  0.1107
  214CHOL    C1 2361   1.625   1.737   5.000  0.1351  0.2602  0.1891
  214CHOL    C2 2362   1.316   1.756   5.191 -0.0987 -0.0373  0.1437
  215CHOL   ROH 2363   0.224   4.217   5.816 -0.2424 -0.1926  0.0081
  215CHOL    R1 2364   0.203   3.954   5.713 -0.4272 -0.1370 -0.1019
  215CHOL    R2 2365   0.155   3.902   5.446 -0.0174  0.0118 -0.2126
  215CHOL    R3 2366   0.380   3.751   5.468 -0.2589 -0.3125  0.1600
  215CHOL    R4 2367   0.271   3.683   5.205  0.1381 -0.0495 -0.0838
  215CHOL    R5 2368   0.323   3.543   5.364 -0.3556 -0.1926 -0.0310
  215CHOL    C1 2369   0.549   3.414   5.085  0.0019 -0.3897  0.3410
  215CHOL    C2 2370   0.420   3.404   4.730 -0.0687  0.0982  0.0076
  216CHOL   ROH 2371   1.005   7.526   4.689  0.1659 -0.0168 -0.0804
  216CHOL    R1 2372   1.260   7.468   4.796  0.1497 -0.1631 -0.1168
  216CHOL    R2 2373   1.454   7.332   4.653  0.1495 -0.0394 -0.2457
  216CHOL    R3 2374   1.606   7.549   4.715  0.1654 -0.1190 -0.0015
  216CHOL    R4 2375   1.775   7.319   4.780  0.0344 -0.1980  0.0365
  216CHOL    R5 2376   1.724   7.484   4.912 -0.0299 -0.2516  0.0715
  216CHOL    C1 2377   2.105   7.516   4.912 -0.0177 -0.3651  0.4300
  216CHOL    C2 2378   2.509   7.419   4.825 -0.0378 -0.4059  0.0534
  217CHOL   ROH 2379   4.047   6.029   4.227 -0.0257  0.1810 -0.0370
  217CHOL    R1 2380   4.077   6.036   4.508 -0.0037 -0.0110 -0.0338
  217CHOL    R2 2381   4.021   6.261   4.658  0.1525 -0.0667  0.1053
  217CHOL    R3 2382   3.862   6.089   4.796  0.0490 -0.0467  0.0136
  217CHOL    R4 2383   3.877   6.329   4.965  0.0078 -0.0526  0.0355
  217CHOL    R5 2384   3.921   6.124   5.026 -0.0597 -0.0678  0.0485
  217CHOL    C1 2385   3.643   6.207   5.273 -0.1737 -0.0257 -0.0911
  217CHOL    C2 2386   3.567   6.296   5.597 -0.1080 -0.0493  0.0729
  218CHOL   ROH 2387   3.593   2.187   7.176 -0.0250 -0.1247  0.0265
  218CHOL    R1 2388   3.712   2.069   6.947  0.1615  0.1247 -0.0100
  218CHOL    R2 2389   3.564   1.936   6.756  0.3741 -0.1321  0.0023
  218CHOL    R3 2390   3.687   2.109   6.587  0.0215  0.1280 -0.0012
  218CHOL    R4 2391   3.589   1.894   6.413  0.3230 -0.0043 -0.0181
  218CHOL    R5 2392   3.793   1.968   6.424  0.2073  0.3448 -0.0746
  218CHOL    C1 2393   3.719   2.033   6.055 -0.0378  0.3142 -0.0333
  218CHOL    C2 2394   3.567   2.113   5.613 -0.1900  0.1548 -0.0682
  219CHOL   ROH 2395   0.618   4.732   4.190 -0.0705 -0.1292 -0.0627
  219CHOL    R1 2396   0.660   4.847   4.446 -0.1089 -0.0893 -0.0729
  219CHOL    R2 2397   0.845   4.745   4.626 -0.1110 -0.0444 -0.0373
  219CHOL    R3 2398   0.938   5.000   4.623 -0.1433 -0.0342 -0.0696
  219CHOL    R4 2399   0.891   4.943   4.906 -0.2031  0.0302 -0.0757
  219CHOL    R5 2400   0.813   5.112   4.793 -0.1943 -0.0091 -0.1295
  219CHOL    C1 2401   1.005   5.298   5.065 -0.2870  0.0831 -0.1284
  219CHOL    C2 2402   1.091   5.471   5.389  0.0461  0.0741  0.3975
  220CHOL   ROH 2403   0.948   5.269   7.258 -0.0013  0.0007  0.0926
  220CHOL    R1 2404   1.069   5.385   7.030 -0.0104  0.0608  0.1196
  220CHOL    R2 2405   1.186   5.233   6.831 -0.0109  0.1156  0.0841
  220CHOL    R3 2406   1.019   5.373   6.669 -0.0154  0.1501  0.1161
  220CHOL    R4 2407   1.243   5.296   6.496 -0.0689  0.0870  0.0674
  220CHOL    R5 2408   1.165   5.498   6.526 -0.0145  0.1101  0.0777
  220CHOL    C1 2409   1.119   5.465   6.149 -0.1070  0.1027  0.0877
  220CHOL    C2 2410   0.842   5.334   5.852 -0.0377  0.1245  0.1431
  221CHOL   ROH 2411   2.006   3.902   4.799  0.0830  0.1160 -0.1698
  221CHOL    R1 2412   2.006   4.078   5.021 -0.1686  0.0464 -0.1099
  221CHOL    R2 2413   2.232   4.217   5.101 -0.1866 -0.1526  0.3362
  221CHOL    R3 2414   2.068   4.432   5.077  0.0188 -0.0186  0.1011
  221CHOL    R4 2415   2.241   4.498   5.302 -0.0788 -0.0360  0.1690
  221CHOL    R5 2416   2.024   4.501   5.301 -0.0723  0.1575  0.0264
  221CHOL    C1 2417   2.092   4.864   5.395  0.1769  0.1577 -0.1490
  221CHOL    C2 2418   1.900   5.024   5.644 -0.1961 -0.2569  0.0696
  222CHOL   ROH 2419   6.837   5.218   7.257  0.3554 -0.0234  0.0765
  222CHOL    R1 2420   6.779   5.195   6.980  0.0991 -0.1914  0.1402
  222CHOL    R2 2421   6.933   5.317   6.786 -0.3121  0.0323 -0.0594
  222CHOL    R3 2422   6.948   5.064   6.686  0.0186  0.0251 -0.0038
  222CHOL    R4 2423   6.860   5.228   6.460 -0.4870 -0.1778  0.0346
  222CHOL    R5 2424   6.762   5.049   6.535 -0.1103 -0.3299  0.1810
  222CHOL    C1 2425   6.831   4.940   6.176 -0.2784 -0.3069  0.1414
  222CHOL    C2 2426   6.479   4.950   6.001  0.1111 -0.3035  0.2313
  223CHOL   ROH 2427   4.820   4.897   6.761 -0.1706  0.1553  0.0408
  223CHOL    R1 2428   4.811   4.975   6.489 -0.2632  0.1498  0.0416
  223CHOL    R2 2429   4.879   4.804   6.283  0.0294  0.2566  0.0427
  223CHOL    R3 2430   4.632   4.870   6.190 -0.0704 -0.1262  0.0206
  223CHOL    R4 2431   4.788   4.807   5.950  0.0976  0.2651  0.0243
  223CHOL    R5 2432   4.675   4.989   5.987 -0.2328  0.0533  0.0910
  223CHOL    C1 2433   4.504   4.870   5.668  0.0436 -0.0894 -0.0072
  223CHOL    C2 2434   4.406   5.146   5.356  0.1321  0.0874 -0.1930
  224CHOL   ROH 2435   2.457   0.877   4.141  0.3299 -0.1476  0.0260
  224CHOL    R1 2436   2.361   0.997   4.379  0.2376 -0.0039 -0.0798
  224CHOL    R2 2437   2.358   0.865   4.622 -0.0596  0.0603 -0.0339
  224CHOL    R3 2438   2.498   1.082   4.705  0.0562 -0.0288  0.0006
  224CHOL    R4 2439   2.300   1.036   4.916 -0.2407  0.3125 -0.2125
  224CHOL    R5 2440   2.334   1.222   4.809  0.0773  0.2064 -0.2868
  224CHOL    C1 2441   2.398   1.339   5.167 -0.2374  0.3757 -0.2840
  224CHOL    C2 2442   2.604   1.213   5.489  0.0715  0.1181  0.1864
  225CHOL   ROH 2443   5.604   2.737   3.915  0.0434  0.1211 -0.0286
  225CHOL    R1 2444   5.564   2.568   4.139  0.2380  0.1408  0.0230
  225CHOL    R2 2445   5.600   2.655   4.399  0.0002  0.3073  0.0075
  225CHOL    R3 2446   5.347   2.562   4.431  0.1340 -0.0984 -0.0588
  225CHOL    R4 2447   5.438   2.624   4.703 -0.1783  0.4434 -0.0721
  225CHOL    R5 2448   5.356   2.434   4.634  0.2087  0.1958  0.1244
  225CHOL    C1 2449   5.107   2.519   4.910 -0.1567  0.1417 -0.1809
  225CHOL    C2 2450   5.066   2.511   5.353  0.0361  0.4818  0.0139
  226CHOL   ROH 2451   3.449   6.170   6.736 -0.0878  0.0185  0.1008
  226CHOL    R1 2452   3.489   5.953   6.559 -0.2058 -0.0279  0.1268
  226CHOL    R2 2453   3.723   5.916   6.419 -0.3383  0.0180 -0.1397
  226CHOL    R3 2454   3.715   5.669   6.533 -0.1159  0.0615 -0.0287
  226CHOL    R4 2455   3.845   5.628   6.272 -0.6066 -0.0443 -0.2407
  226CHOL    R5 2456   3.670   5.521   6.350 -0.4519 -0.0174  0.1239
  226CHOL    C1 2457   3.907   5.228   6.293 -0.5540 -0.0398 -0.1953
  226CHOL    C2 2458   4.145   4.928   6.096  0.1837  0.2281  0.3360
  227CHOL   ROH 2459   4.803   7.045   4.213  0.2614  0.1179  0.0332
  227CHOL    R1 2460   4.850   7.118   4.483  0.1608  0.0837  0.0608
  227CHOL    R2 2461   4.650   7.215   4.647  0.1096  0.1167 -0.0163
  227CHOL    R3 2462   4.730   7.012   4.810 -0.0082  0.0823 -0.0015
  227CHOL    R4 2463   4.495   7.126   4.943 -0.1760 -0.0295 -0.2069
  227CHOL    R5 2464   4.691   7.095   5.031 -0.2616 -0.0074 -0.0114
  227CHOL    C1 2465   4.479   6.883   5.267 -0.4529 -0.1470 -0.3040
  227CHOL    C2 2466   4.440   7.023   5.574  0.1649 -0.1250 -0.2138
  228CHOL   ROH 2467   4.529   4.021   7.050  0.2585  0.0500 -0.0323
  228CHOL    R1 2468   4.686   3.964   6.822  0.1783  0.0049 -0.0762
  228CHOL    R2 2469   4.623   3.761   6.644  0.0319  0.0698 -0.0962
  228CHOL    R3 2470   4.638   3.961   6.461  0.0997  0.0920 -0.0674
  228CHOL    R4 2471   4.643   3.715   6.303  0.1157  0.1072 -0.0972
  228CHOL    R5 2472   4.788   3.877   6.294  0.1361  0.0956 -0.0392
  228CHOL    C1 2473   4.669   3.875   5.931  0.2281  0.1499 -0.0706
  228CHOL    C2 2474   4.748   3.565   5.668 -0.3770  0.1010 -0.1155
  229CHOL   ROH 2475   0.364   6.646   6.736  0.0393 -0.0841  0.1037
  229CHOL    R1 2476   0.454   6.759   6.493 -0.1193  0.0268  0.0935
  229CHOL    R2 2477   0.572   6.609   6.293  0.0380  0.1609  0.0733
  229CHOL    R3 2478   0.378   6.722   6.140 -0.1197 -0.0622  0.1049
  229CHOL    R4 2479   0.617   6.722   5.970 -0.0922  0.4393  0.1506
  229CHOL    R5 2480   0.491   6.894   6.018 -0.3844  0.2024  0.2301
  229CHOL    C1 2481   0.461   6.895   5.637 -0.3161  0.3920  0.2253
  229CHOL    C2 2482   0.544   7.061   5.293  0.1021 -0.2213 -0.1784
  230CHOL   ROH 2483   4.109   4.671   3.863 -0.1135 -0.1526  0.0380
  230CHOL    R1 2484   4.068   4.700   4.141 -0.2523 -0.1193  0.0147
  230CHOL    R2 2485   3.883   4.549   4.281 -0.1123 -0.3151 -0.0079
  230CHOL    R3 2486   4.098   4.490   4.437 -0.0883  0.0070  0.0892
  230CHOL    R4 2487   3.866   4.417   4.600 -0.0576 -0.3529 -0.0205
  230CHOL    R5 2488   4.029   4.549   4.658 -0.2818 -0.1026  0.0602
  230CHOL    C1 2489   4.058   4.284   4.932 -0.0033 -0.0726  0.0634
  230CHOL    C2 2490   3.983   4.163   5.310 -0.0413 -0.0195 -0.1019
  231CHOL   ROH 2491   7.210   5.499   3.983  0.0200  0.3070 -0.0627
  231CHOL    R1 2492   7.297   5.693   4.170 -0.0324  0.2870 -0.0183
  231CHOL    R2 2493   7.145   5.768   4.388 -0.0318  0.1603  0.0241
  231CHOL    R3 2494   7.370   5.703   4.526  0.0147  0.2118 -0.0255
  231CHOL    R4 2495   7.206   5.852   4.718 -0.0794 -0.0269  0.0826
  231CHOL    R5 2496   7.413   5.894   4.664 -0.1070  0.1464  0.1060
  231CHOL    C1 2497   7.452   5.840   5.039 -0.0634 -0.0876  0.0701
  231CHOL    C2 2498   7.404   6.132   5.272  0.2198  0.0278  0.1369
  232CHOL   ROH 2499   7.706   1.217   6.790 -0.0433 -0.0572  0.0483
  232CHOL    R1 2500   7.631   1.357   6.555  0.0484  0.0558  0.0844
  232CHOL    R2 2501   7.392   1.310   6.424  0.1866 -0.0268 -0.1473
  232CHOL    R3 2502   7.360   1.578   6.454 -0.0323 -0.0704  0.0220
  232CHOL    R4 2503   7.244   1.519   6.192  0.1565  0.0196 -0.0854
  232CHOL    R5 2504   7.397   1.668   6.235  0.0215  0.1077  0.1021
  232CHOL    C1 2505   7.127   1.892   6.085 -0.0667  0.0056  0.1097
  232CHOL    C2 2506   7.356   2.220   5.983  0.0162  0.0620  0.0981
  233CHOL   ROH 2507   5.916   0.840   6.424 -0.0867 -0.0570  0.0456
  233CHOL    R1 2508   6.021   0.875   6.164 -0.1065 -0.0392  0.0400
  233CHOL    R2 2509   5.904   0.763   5.939 -0.1078 -0.0465  0.0445
  233CHOL    R3 2510   5.906   1.020   5.850 -0.1415 -0.0442  0.0505
  233CHOL    R4 2511   5.775   0.868   5.636  0.0465 -0.0875 -0.0363
  233CHOL    R5 2512   5.947   1.000   5.615  0.0144 -0.0267  0.0748
  233CHOL    C1 2513   5.702   1.170   5.376  0.1048 -0.1092 -0.0778
  233CHOL    C2 2514   5.416   1.149   5.086 -0.0526 -0.0692 -0.2169
  234CHOL   ROH 2515   3.036   6.138   3.628 -0.0023 -0.2080  0.1209
  234CHOL    R1 2516   2.992   6.134   3.907  0.2513 -0.2194  0.1629
  234CHOL    R2 2517   3.189   6.196   4.090  0.2678  0.3514 -0.0305
  234CHOL    R3 2518   3.004   6.374   4.181 -0.1140 -0.0733  0.0581
  234CHOL    R4 2519   3.198   6.350   4.400  0.1629  0.5053 -0.1026
  234CHOL    R5 2520   2.982   6.322   4.414  0.2287 -0.0420  0.1035
  234CHOL    C1 2521   3.029   6.605   4.665 -0.2566  0.1963 -0.0615
  234CHOL    C2 2522   3.104   6.722   5.019 -0.2561 -0.0547  0.0882
  235CHOL   ROH 2523   6.443   0.058   4.032  0.2690 -0.0484 -0.0438
  235CHOL    R1 2524   6.524   0.276   4.193 -0.0052  0.0226  0.0041
  235CHOL    R2 2525   6.397   0.342   4.430 -0.1659 -0.1125 -0.0356
  235CHOL    R3 2526   6.648   0.324   4.532 -0.1855  0.1176  0.0562
  235CHOL    R4 2527   6.483   0.415   4.757 -0.3654 -0.1685  0.0302
  235CHOL    R5 2528   6.665   0.509   4.682 -0.4427  0.0635  0.1483
  235CHOL    C1 2529   6.769   0.440   5.043 -0.4999  0.0150  0.1546
  235CHOL    C2 2530   6.778   0.554   5.415  0.1166 -0.0672  0.0382
  236CHOL   ROH 2531   8.312   0.034   5.814 -0.0942  0.0758 -0.2919
  236CHOL    R1 2532   8.043   0.120   5.791 -0.0984  0.1250 -0.0986
  236CHOL    R2 2533   7.844   0.032   5.961 -0.0669 -0.1174 -0.1663
  236CHOL    R3 2534   7.804   0.298   6.000 -0.0298 -0.1655  0.2314
  236CHOL    R4 2535   7.543   0.175   6.055 -0.1716 -0.1562 -0.4369
  236CHOL    R5 2536   7.583   0.338   5.916  0.1343  0.0719 -0.0827
  236CHOL    C1 2537   7.331   0.508   6.146 -0.1977 -0.2239 -0.2210
  236CHOL    C2 2538   7.048   0.546   6.365  0.0704  0.2924 -0.1833
  237PIPC   NC3 2539   2.039   4.233  13.574 -0.0580  0.4531  0.1810
  237PIPC   PO4 2540   1.629   4.142  13.556  0.1135 -0.1744 -0.3126
  237PIPC   GL1 2541   1.589   4.465  13.204 -0.1955  0.3074 -0.2044
  237PIPC   GL2 2542   1.911   4.525  13.186 -0.0333  0.1716  0.2927
  237PIPC   C1A 2543   1.477   4.780  12.874  0.2038  0.3228  0.0253
  237PIPC   D2A 2544   1.524   4.971  12.515  0.1363  0.2245 -0.1176
  237PIPC   D3A 2545   1.883   4.906  12.228 -0.1513  0.1854 -0.0051
  237PIPC   C4A 2546   2.290   4.811  12.515 -0.0740 -0.2435 -0.2430
  237PIPC   C1B 2547   1.882   4.537  12.659  0.1221 -0.0481  0.0690
  237PIPC   C2B 2548   1.635   4.473  12.354 -0.2510  0.1051 -0.3606
  237PIPC   C3B 2549   1.417   4.384  12.048  0.0320  0.0693  0.0091
  237PIPC   C4B 2550   1.358   4.476  11.709 -0.0276 -0.2746  0.1091
  238PIPC   NC3 2551   2.453   1.101  13.424  0.0336 -0.1160 -0.4221
  238PIPC   PO4 2552   2.840   1.329  13.349 -0.4157  0.3451 -0.0548
  238PIPC   GL1 2553   3.055   1.296  13.029 -0.1246 -0.1033  0.0025
  238PIPC   GL2 2554   3.348   1.153  13.153 -0.1513  0.0015  0.2793
  238PIPC   C1A 2555   3.107   1.294  12.587 -0.0542 -0.0104 -0.3486
  238PIPC   D2A 2556   3.306   1.253  12.135 -0.3114 -0.0381  0.2318
  238PIPC   D3A 2557   3.509   0.852  12.001 -0.3067  0.0444 -0.0736
  238PIPC   C4A 2558   3.312   0.482  11.909 -0.1893 -0.4861 -0.0297
  238PIPC   C1B 2559   3.141   0.841  12.775 -0.0581 -0.0141 -0.1962
  238PIPC   C2B 2560   3.244   0.854  12.413  0.3229  0.0556  0.1440
  238PIPC   C3B 2561   3.010   0.763  12.114  0.1149  0.1017  0.0458
  238PIPC   C4B 2562   2.684   0.689  11.765  0.1486  0.1120  0.1743
  239PIPC   NC3 2563   7.985   4.658  13.611 -0.1064 -0.1900  0.2244
  239PIPC   PO4 2564   7.829   4.285  13.412  0.1072 -0.0012 -0.0285
  239PIPC   GL1 2565   7.498   4.333  13.274 -0.0641  0.2910 -0.0459
  239PIPC   GL2 2566   7.127   4.349  13.290 -0.2263 -0.0129 -0.0987
  239PIPC   C1A 2567   7.401   4.546  12.886  0.2790  0.2283 -0.0006
  239PIPC   D2A 2568   7.241   4.680  12.556  0.1857 -0.0191  0.0914
  239PIPC   D3A 2569   7.138   5.129  12.529  0.0281  0.0378  0.0320
  239PIPC   C4A 2570   7.436   5.414  12.314  0.1373 -0.0409 -0.1851
  239PIPC   C1B 2571   6.848   4.265  12.915  0.0793 -0.1755 -0.0439
  239PIPC   C2B 2572   6.927   4.323  12.468 -0.0821  0.2048 -0.0087
  239PIPC   C3B 2573   6.869   4.317  12.059 -0.2135 -0.0875  0.1917
  239PIPC   C4B 2574   6.757   4.755  11.817  0.3242 -0.0792 -0.0040
  240PIPC   NC3 2575   7.196   7.480  14.032  0.0602 -0.2101  0.1198
  240PIPC   PO4 2576   7.301   7.245  13.704  0.1053 -0.0085 -0.5335
  240PIPC   GL1 2577   7.295   7.304  13.288 -0.2685 -0.0564  0.1266
  240PIPC   GL2 2578   7.154   6.989  13.150  0.1070 -0.2019  0.0647
  240PIPC   C1A 2579   7.523   7.478  12.892  0.1941 -0.0753  0.3999
  240PIPC   D2A 2580   7.897   7.743  12.768 -0.2246  0.1710  0.0352
  240PIPC   D3A 2581   8.096   7.685  12.431  0.0738  0.2212 -0.2149
  240PIPC   C4A 2582   8.179   8.018  12.144  0.0295 -0.3470  0.0146
  240PIPC   C1B 2583   7.166   7.003  12.747  0.0987  0.1627 -0.0874
  240PIPC   C2B 2584   7.027   6.899  12.277  0.0546 -0.0210  0.1605
  240PIPC   C3B 2585   7.147   7.021  11.828 -0.1291  0.1259  0.4449
  240PIPC   C4B 2586   7.052   7.165  11.390 -0.0062 -0.0124 -0.2035
  241PIPC   NC3 2587   0.042   2.024  13.613 -0.1972  0.0939  0.1898
  241PIPC   PO4 2588   0.188   2.557  13.556 -0.1379  0.2387 -0.2247
  241PIPC   GL1 2589   0.227   2.698  13.168 -0.2660  0.1189  0.0928
  241PIPC   GL2 2590   0.336   3.007  13.120 -0.0353 -0.2420  0.0349
  241PIPC   C1A 2591  -0.123   2.596  12.878  0.3698  0.2691  0.2193
  241PIPC   D2A 2592  -0.351   2.836  12.653  0.2479 -0.0509 -0.1463
  241PIPC   D3A 2593  -0.275   2.892  12.324 -0.1089 -0.1378 -0.1376
  241PIPC   C4A 2594   0.067   3.031  11.985 -0.0702  0.0180  0.0342
  241PIPC   C1B 2595   0.234   2.929  12.677 -0.0309  0.0989  0.0037
  241PIPC   C2B 2596   0.129   2.673  12.332 -0.1579 -0.0137 -0.0312
  241PIPC   C3B 2597   0.092   2.486  11.959  0.0189 -0.0309  0.0517
  241PIPC   C4B 2598   0.113   2.403  11.535  0.1078 -0.0609 -0.0438
  242PIPC   NC3 2599   4.324   1.044  13.880 -0.0987  0.3400  0.2190
  242PIPC   PO4 2600   4.464   1.295  13.566  0.2188  0.2133  0.1702
  242PIPC   GL1 2601   4.759   1.094  13.262 -0.1410  0.0949 -0.3030
  242PIPC   GL2 2602   4.705   0.741  13.109  0.1189  0.0154 -0.1656
  242PIPC   C1A 2603   5.124   1.141  12.963  0.3520 -0.2000  0.0450
  242PIPC   D2A 2604   5.573   1.169  12.687 -0.0948 -0.0910  0.1851
  242PIPC   D3A 2605   5.618   0.717  12.614 -0.3871  0.2474 -0.2066
  242PIPC   C4A 2606   5.313   0.397  12.457 -0.1031 -0.2011 -0.2615
  242PIPC   C1B 2607   4.558   0.963  12.831  0.0517  0.0046  0.1471
  242PIPC   C2B 2608   4.276   1.077  12.611  0.1202  0.0572 -0.1207
  242PIPC   C3B 2609   4.201   1.338  12.291  0.0021 -0.1596  0.0740
  242PIPC   C4B 2610   4.373   1.735  12.161  0.1830 -0.0152  0.1122
  243PIPC   NC3 2611   3.435   0.104  13.993 -0.0118 -0.1083  0.0888
  243PIPC   PO4 2612   3.055  -0.116  13.724 -0.0871 -0.1683  0.0069
  243PIPC   GL1 2613   3.203   0.072  13.363  0.2008  0.1068 -0.2469
  243PIPC   GL2 2614   3.072  -0.190  13.099  0.1925  0.1340  0.2653
  243PIPC   C1A 2615   3.070   0.334  13.043  0.0288 -0.0133  0.1180
  243PIPC   D2A 2616   3.057   0.378  12.609  0.0553  0.0260 -0.0278
  243PIPC   D3A 2617   3.424   0.387  12.383 -0.2675 -0.2120 -0.0733
  243PIPC   C4A 2618   3.817   0.250  12.498 -0.0717  0.0083  0.4146
  243PIPC   C1B 2619   3.091  -0.142  12.655 -0.0632 -0.2058  0.0318
  243PIPC   C2B 2620   3.061   0.010  12.169  0.1926  0.3816 -0.0053
  243PIPC   C3B 2621   2.817   0.240  11.858 -0.0997  0.3945 -0.0086
  243PIPC   C4B 2622   2.601   0.070  11.536  0.0516  0.0652  0.2622
  244PIPC   NC3 2623   0.899   6.185  13.946 -0.0458  0.0995 -0.1084
  244PIPC   PO4 2624   0.979   6.104  13.569  0.1612 -0.1445 -0.0373
  244PIPC   GL1 2625   0.762   6.092  13.133  0.1600 -0.1788 -0.1986
  244PIPC   GL2 2626   1.053   6.010  12.887 -0.0419  0.2985  0.2621
  244PIPC   C1A 2627   0.533   6.004  12.773  0.5486 -0.1023 -0.0272
  244PIPC   D2A 2628   0.632   5.835  12.288 -0.0298 -0.0809 -0.0463
  244PIPC   D3A 2629   0.209   6.023  12.108 -0.2874  0.0675  0.0721
  244PIPC   C4A 2630   0.004   5.664  11.917  0.3870 -0.0667  0.1450
  244PIPC   C1B 2631   1.091   5.942  12.518  0.0796  0.3258 -0.0639
  244PIPC   C2B 2632   1.333   5.756  12.272 -0.0818  0.0200 -0.1986
  244PIPC   C3B 2633   1.459   5.752  11.864  0.1214 -0.3966 -0.2517
  244PIPC   C4B 2634   1.607   5.801  11.469  0.1350  0.2508  0.2722
  245PIPC   NC3 2635   6.270   6.320  14.104 -0.0672  0.0928  0.2179
  245PIPC   PO4 2636   6.338   6.751  13.932 -0.0639 -0.1457 -0.1363
  245PIPC   GL1 2637   5.975   6.765  13.536  0.2193 -0.2950 -0.2641
  245PIPC   GL2 2638   6.152   6.824  13.282  0.2235  0.2927 -0.0335
  245PIPC   C1A 2639   5.660   6.964  13.256 -0.0365 -0.2210  0.0322
  245PIPC   D2A 2640   5.424   7.407  13.234  0.0458  0.2487  0.2603
  245PIPC   D3A 2641   5.699   7.412  12.896 -0.0523  0.1065  0.0888
  245PIPC   C4A 2642   5.679   7.080  12.547  0.1420  0.0880  0.0552
  245PIPC   C1B 2643   6.040   6.991  12.924 -0.2278 -0.1514 -0.0936
  245PIPC   C2B 2644   6.140   6.908  12.492  0.2882  0.0497  0.2364
  245PIPC   C3B 2645   6.010   6.972  12.092 -0.0678 -0.0926  0.2810
  245PIPC   C4B 2646   6.103   6.720  11.832  0.2114 -0.0993  0.2212
  246PIPC   NC3 2647   5.333   2.132  13.684 -0.0429 -0.2109  0.0715
  246PIPC   PO4 2648   5.345   1.749  13.504 -0.0065  0.3314  0.0355
  246PIPC   GL1 2649   5.475   1.946  13.147  0.0068 -0.0110  0.0129
  246PIPC   GL2 2650   5.538   2.277  13.243 -0.3556  0.1114  0.3416
  246PIPC   C1A 2651   5.656   2.042  12.755  0.1172 -0.1594 -0.2038
  246PIPC   D2A 2652   5.761   2.075  12.304 -0.2136  0.1606 -0.1042
  246PIPC   D3A 2653   6.004   2.479  12.174 -0.0424 -0.0688 -0.1870
  246PIPC   C4A 2654   6.195   2.559  11.822 -0.1947  0.0607  0.3330
  246PIPC   C1B 2655   5.478   2.510  12.935 -0.0705 -0.3130 -0.1634
  246PIPC   C2B 2656   5.487   2.566  12.528  0.0795  0.2375 -0.2119
  246PIPC   C3B 2657   5.525   2.503  12.102  0.2281  0.1378 -0.2334
  246PIPC   C4B 2658   5.632   2.566  11.803  0.2481 -0.1222  0.0743
  247PIPC   NC3 2659   2.702   1.789  13.502 -0.0357 -0.0211  0.2415
  247PIPC   PO4 2660   2.960   2.193  13.310  0.1194  0.3208  0.0767
  247PIPC   GL1 2661   2.648   2.023  12.967  0.2051  0.1267 -0.2506
  247PIPC   GL2 2662   2.785   1.706  12.897 -0.1622 -0.4284  0.1218
  247PIPC   C1A 2663   2.568   2.106  12.499  0.2232  0.0924 -0.0372
  247PIPC   D2A 2664   2.294   2.442  12.210  0.0796 -0.2344 -0.2292
  247PIPC   D3A 2665   2.468   2.206  11.941  0.3486 -0.0358 -0.1230
  247PIPC   C4A 2666   2.512   2.224  11.526  0.2423  0.1829 -0.1298
  247PIPC   C1B 2667   2.866   1.683  12.482  0.3211 -0.3222 -0.2867
  247PIPC   C2B 2668   2.611   1.739  12.119 -0.0438  0.0862 -0.0941
  247PIPC   C3B 2669   2.298   1.736  11.732  0.0530 -0.1188 -0.4351
  247PIPC   C4B 2670   2.217   1.586  11.267 -0.1134  0.0254  0.2557
  248PIPC   NC3 2671   7.377   6.208  14.417 -0.0624  0.0294  0.2089
  248PIPC   PO4 2672   7.169   6.243  13.995  0.0432  0.3127 -0.1349
  248PIPC   GL1 2673   7.307   6.265  13.557  0.1327  0.0664  0.0088
  248PIPC   GL2 2674   7.008   6.357  13.425  0.4531  0.3190 -0.3038
  248PIPC   C1A 2675   7.422   5.992  13.209 -0.2933 -0.1851  0.2543
  248PIPC   D2A 2676   7.319   5.657  13.071  0.2337 -0.1064  0.0934
  248PIPC   D3A 2677   7.144   5.633  12.640  0.0135  0.0041 -0.3534
  248PIPC   C4A 2678   7.127   5.896  12.280  0.0040 -0.2402 -0.2842
  248PIPC   C1B 2679   6.933   6.574  12.980  0.0716  0.1182 -0.0443
  248PIPC   C2B 2680   6.684   6.653  12.632  0.2125 -0.2342 -0.2052
  248PIPC   C3B 2681   6.379   6.499  12.439  0.3457  0.1801 -0.2004
  248PIPC   C4B 2682   6.297   6.269  12.109 -0.0687 -0.2001 -0.2058
  249PIPC   NC3 2683   2.447   2.743   9.258  0.1000 -0.1035 -0.0472
  249PIPC   PO4 2684   2.082   2.580   9.061  0.2140  0.0796  0.0483
  249PIPC   GL1 2685   1.953   2.403   9.493 -0.0952  0.1626 -0.3269
  249PIPC   GL2 2686   1.723   2.325   9.699 -0.3834 -0.4140  0.1750
  249PIPC   C1A 2687   2.157   2.365   9.910 -0.2019 -0.0518  0.0741
  249PIPC   D2A 2688   2.231   2.244  10.379  0.2080  0.1745 -0.0982
  249PIPC   D3A 2689   2.337   1.887  10.692  0.2450 -0.3345  0.2548
  249PIPC   C4A 2690   2.602   1.821  11.009 -0.0352 -0.1150 -0.2344
  249PIPC   C1B 2691   1.722   2.110  10.114 -0.0809  0.1882 -0.0677
  249PIPC   C2B 2692   1.861   1.969  10.491  0.3247 -0.0680  0.0018
  249PIPC   C3B 2693   1.889   1.887  10.969  0.0019 -0.2316 -0.2225
  249PIPC   C4B 2694   2.081   2.194  11.233  0.1923 -0.3181  0.1468
  250PIPC   NC3 2695   3.873   5.444   8.998 -0.1356 -0.0340  0.1627
  250PIPC   PO4 2696   3.772   5.365   9.349  0.1344 -0.1086  0.1429
  250PIPC   GL1 2697   3.978   5.508   9.863 -0.1728 -0.1780  0.0815
  250PIPC   GL2 2698   4.322   5.418   9.913 -0.0516 -0.1410  0.1120
  250PIPC   C1A 2699   3.895   5.582  10.188 -0.3222 -0.0884  0.2689
  250PIPC   D2A 2700   3.875   5.674  10.582  0.1567 -0.1749 -0.0559
  250PIPC   D3A 2701   3.693   6.038  10.927 -0.0456 -0.2436 -0.0510
  250PIPC   C4A 2702   3.520   5.883  11.363 -0.0812 -0.0787 -0.1539
  250PIPC   C1B 2703   4.173   5.215  10.316  0.0774 -0.1084  0.2935
  250PIPC   C2B 2704   4.106   5.285  10.775 -0.0047  0.1573  0.0219
  250PIPC   C3B 2705   4.090   5.510  11.017 -0.1281  0.1624  0.0946
  250PIPC   C4B 2706   4.063   5.767  11.374 -0.0292 -0.1925  0.0204
  251PIPC   NC3 2707   5.949   1.822   9.835 -0.2507 -0.1595 -0.0291
  251PIPC   PO4 2708   5.753   1.919  10.225 -0.1288  0.0190  0.2152
  251PIPC   GL1 2709   5.806   1.530  10.464  0.1005 -0.0465 -0.2098
  251PIPC   GL2 2710   5.789   1.194  10.377 -0.1697 -0.0403 -0.5507
  251PIPC   C1A 2711   5.555   1.538  10.861 -0.2894 -0.1857 -0.2298
  251PIPC   D2A 2712   5.357   1.694  11.174 -0.0744 -0.0121 -0.0103
  251PIPC   D3A 2713   5.146   1.314  11.277  0.1751  0.0570  0.1294
  251PIPC   C4A 2714   4.889   1.430  11.203 -0.0161 -0.1072  0.1335
  251PIPC   C1B 2715   5.695   0.885  10.590  0.0049  0.0979 -0.4597
  251PIPC   C2B 2716   5.810   0.821  11.010 -0.0192  0.2563 -0.2002
  251PIPC   C3B 2717   5.885   0.846  11.417  0.1650  0.0498 -0.0472
  251PIPC   C4B 2718   6.156   1.191  11.597  0.1720 -0.0593 -0.0343
  252PIPC   NC3 2719   6.831   3.561   9.765  0.0200 -0.2263  0.1298
  252PIPC   PO4 2720   6.998   3.661  10.089  0.2945  0.1199 -0.2617
  252PIPC   GL1 2721   7.313   3.667  10.355 -0.1480  0.0700  0.0734
  252PIPC   GL2 2722   7.575   3.525  10.230  0.0498  0.0946 -0.4216
  252PIPC   C1A 2723   7.355   3.574  10.764 -0.2247  0.1006  0.2732
  252PIPC   D2A 2724   7.211   3.526  11.137  0.2993 -0.4053 -0.3611
  252PIPC   D3A 2725   7.542   3.593  11.459 -0.1403 -0.0178 -0.0248
  252PIPC   C4A 2726   7.565   4.032  11.675  0.1176 -0.0595 -0.0452
  252PIPC   C1B 2727   7.736   3.919  10.489 -0.1111  0.1473  0.0480
  252PIPC   C2B 2728   8.026   4.135  10.915  0.0927 -0.1150 -0.0645
  252PIPC   C3B 2729   7.969   4.401  11.252  0.0511 -0.0224  0.1551
  252PIPC   C4B 2730   8.092   4.328  11.707  0.0386  0.0907 -0.0129
  253PIPC   NC3 2731   1.477   7.005   9.540 -0.6037  0.2030  0.1891
  253PIPC   PO4 2732   1.880   7.116   9.691 -0.0171  0.1682 -0.0369
  253PIPC   GL1 2733   1.804   7.219  10.176  0.1851 -0.0231  0.1154
  253PIPC   GL2 2734   1.512   7.356  10.303  0.1462  0.0189 -0.0490
  253PIPC   C1A 2735   1.932   7.322  10.572 -0.0598  0.1918 -0.0923
  253PIPC   D2A 2736   1.819   7.518  10.952 -0.1916 -0.0647 -0.2697
  253PIPC   D3A 2737   1.663   7.869  10.597  0.0352  0.0463  0.0023
  253PIPC   C4A 2738   1.852   8.190  10.318 -0.2286 -0.0026  0.0485
  253PIPC   C1B 2739   1.423   7.198  10.694 -0.2823 -0.0173  0.4665
  253PIPC   C2B 2740   1.331   7.071  11.057 -0.0536  0.1502 -0.0925
  253PIPC   C3B 2741   1.451   7.298  11.326 -0.0435 -0.1202  0.1123
  253PIPC   C4B 2742   1.588   7.587  11.569  0.0795 -0.1528  0.1199
  254PIPC   NC3 2743   0.726   6.723   9.798 -0.0459  0.1102  0.1296
  254PIPC   PO4 2744   0.983   7.145   9.870 -0.1299 -0.0212 -0.2210
  254PIPC   GL1 2745   0.684   7.086  10.250 -0.0594 -0.0638 -0.0807
  254PIPC   GL2 2746   0.314   7.069  10.195 -0.0386  0.2526 -0.1851
  254PIPC   C1A 2747   0.898   7.220  10.732  0.0626  0.0810  0.0842
  254PIPC   D2A 2748   0.968   7.393  11.172 -0.3194 -0.3788 -0.1381
  254PIPC   D3A 2749   0.962   7.650  11.416 -0.0804  0.2362 -0.2111
  254PIPC   C4A 2750   1.107   7.521  11.726  0.1071 -0.1969  0.3071
  254PIPC   C1B 2751   0.321   7.077  10.663 -0.1045 -0.1820  0.2624
  254PIPC   C2B 2752   0.447   6.946  10.990  0.0649 -0.4204  0.0507
  254PIPC   C3B 2753   0.391   7.048  11.351  0.3423  0.1247 -0.1904
  254PIPC   C4B 2754   0.699   7.191  11.639 -0.2442  0.0220 -0.1170
  255PIPC   NC3 2755   3.578   5.169   9.849 -0.0114  0.2183  0.0357
  255PIPC   PO4 2756   3.465   4.751   9.810  0.1988  0.2524  0.1605
  255PIPC   GL1 2757   3.283   4.732  10.201  0.2186  0.0732 -0.2704
  255PIPC   GL2 2758   3.419   4.436  10.283  0.0542 -0.3193 -0.0797
  255PIPC   C1A 2759   3.165   4.940  10.547 -0.0359  0.0293 -0.4205
  255PIPC   D2A 2760   3.107   4.891  10.989 -0.2866  0.1268  0.0123
  255PIPC   D3A 2761   2.953   4.780  11.350  0.0738  0.2861 -0.0477
  255PIPC   C4A 2762   2.562   4.698  11.454  0.1523  0.1149 -0.1058
  255PIPC   C1B 2763   3.222   4.438  10.653  0.2185  0.0628 -0.3220
  255PIPC   C2B 2764   2.880   4.321  10.880 -0.0102 -0.4037 -0.0846
  255PIPC   C3B 2765   2.472   4.094  11.078  0.0832 -0.1826 -0.1583
  255PIPC   C4B 2766   2.352   3.645  11.085  0.2390 -0.1233 -0.1047
  256PIPC   NC3 2767   2.040   0.899   9.562 -0.0182  0.1897 -0.0040
  256PIPC   PO4 2768   2.230   0.442   9.733  0.1379 -0.2208  0.2394
  256PIPC   GL1 2769   2.319   0.650  10.036 -0.2078 -0.1078 -0.2353
  256PIPC   GL2 2770   2.335   0.972   9.976  0.1173  0.2183  0.0766
  256PIPC   C1A 2771   2.402   0.856  10.439 -0.1658  0.1183 -0.2628
  256PIPC   D2A 2772   2.012   0.987  10.640 -0.1408  0.1857 -0.0391
  256PIPC   D3A 2773   1.927   0.731  10.863  0.1525 -0.0757 -0.4410
  256PIPC   C4A 2774   1.680   0.455  10.954 -0.1494 -0.0398 -0.0940
  256PIPC   C1B 2775   1.979   1.227  10.199  0.1381 -0.1677  0.1830
  256PIPC   C2B 2776   1.964   1.491  10.577 -0.1110  0.0670  0.1196
  256PIPC   C3B 2777   1.958   1.334  10.962 -0.0718  0.2788 -0.1964
  256PIPC   C4B 2778   1.675   1.099  11.221  0.2795 -0.0332  0.1542
  257PIPC   NC3 2779   2.100   4.591   9.634 -0.1747 -0.0602  0.0660
  257PIPC   PO4 2780   1.776   4.295   9.584 -0.0302 -0.2787 -0.0067
  257PIPC   GL1 2781   2.032   4.204   9.925 -0.0150  0.3212 -0.0193
  257PIPC   GL2 2782   2.110   4.539  10.101 -0.3448  0.3018  0.1373
  257PIPC   C1A 2783   2.092   4.093  10.388 -0.0265 -0.0875  0.1218
  257PIPC   D2A 2784   1.979   3.855  10.820  0.4288  0.4154 -0.1834
  257PIPC   D3A 2785   1.895   4.112  11.184 -0.1499 -0.0951 -0.0914
  257PIPC   C4A 2786   2.107   3.865  11.461  0.0227 -0.3019  0.0642
  257PIPC   C1B 2787   1.885   4.563  10.415 -0.2379  0.0382 -0.4514
  257PIPC   C2B 2788   1.758   4.453  10.855 -0.1618  0.3372  0.1177
  257PIPC   C3B 2789   1.634   4.524  11.287 -0.1340 -0.2716  0.1656
  257PIPC   C4B 2790   1.542   4.934  11.549 -0.2699  0.0140 -0.1517
  258PIPC   NC3 2791   0.061   5.173  10.005 -0.2212  0.2761  0.2686
  258PIPC   PO4 2792   0.373   4.948   9.777  0.3918 -0.0995  0.4089
  258PIPC   GL1 2793   0.399   4.877  10.209 -0.0376  0.0362 -0.0090
  258PIPC   GL2 2794   0.727   5.074  10.395 -0.2712 -0.0753 -0.0192
  258PIPC   C1A 2795   0.267   4.848  10.511  0.1014 -0.0049 -0.1259
  258PIPC   D2A 2796   0.393   5.039  10.838 -0.0016  0.0630  0.2739
  258PIPC   D3A 2797   0.013   4.754  10.900  0.2169 -0.3441 -0.1661
  258PIPC   C4A 2798  -0.162   4.365  10.723 -0.0887  0.2264  0.2412
  258PIPC   C1B 2799   0.911   5.061  10.767  0.1700  0.1890  0.1759
  258PIPC   C2B 2800   1.012   4.934  11.131 -0.0512 -0.0444 -0.1646
  258PIPC   C3B 2801   1.046   4.926  11.634  0.0338  0.1006  0.0551
  258PIPC   C4B 2802   0.574   4.838  11.873  0.2844 -0.2061  0.0981
  259PIPC   NC3 2803   7.142   1.673   9.338  0.0503 -0.0544  0.0835
  259PIPC   PO4 2804   7.517   1.639   9.579  0.5100 -0.0283  0.2562
  259PIPC   GL1 2805   7.394   1.551  10.009  0.2139  0.4492  0.1032
  259PIPC   GL2 2806   7.563   1.367  10.226 -0.0774  0.0029  0.0565
  259PIPC   C1A 2807   7.079   1.457  10.256  0.1138 -0.5753 -0.0351
  259PIPC   D2A 2808   6.845   1.318  10.604 -0.3042 -0.1137  0.3342
  259PIPC   D3A 2809   7.013   1.392  11.009  0.1890  0.1349  0.3322
  259PIPC   C4A 2810   6.998   1.242  11.335  0.1585 -0.0412  0.2805
  259PIPC   C1B 2811   7.405   1.254  10.650 -0.0260  0.2260 -0.2569
  259PIPC   C2B 2812   7.552   1.155  11.051 -0.1898  0.0872 -0.0040
  259PIPC   C3B 2813   7.471   1.030  11.405  0.4010 -0.2028 -0.0798
  259PIPC   C4B 2814   7.524   0.726  11.677  0.0172 -0.0375 -0.1633
  260PIPC   NC3 2815  -0.617   2.917   9.412 -0.3451  0.1073 -0.0095
  260PIPC   PO4 2816  -0.207   3.061   9.344 -0.1838 -0.1886  0.0719
  260PIPC   GL1 2817  -0.086   3.071   9.794 -0.2442 -0.0716  0.1724
  260PIPC   GL2 2818   0.192   3.281   9.736  0.2268  0.2112 -0.0139
  260PIPC   C1A 2819   0.065   3.004  10.217  0.0871  0.1490 -0.0846
  260PIPC   D2A 2820   0.101   2.935  10.570 -0.0088 -0.1530 -0.1952
  260PIPC   D3A 2821   0.002   2.737  11.021  0.2045  0.2217  0.0976
  260PIPC   C4A 2822   0.337   2.738  11.132 -0.1316 -0.0415  0.1309
  260PIPC   C1B 2823   0.346   3.465  10.188  0.2281  0.0130 -0.0300
  260PIPC   C2B 2824   0.113   3.434  10.598 -0.1648 -0.0756  0.0665
  260PIPC   C3B 2825   0.164   3.187  11.004  0.1660 -0.0738 -0.0190
  260PIPC   C4B 2826   0.153   3.210  11.431 -0.1396  0.3033  0.1836
  261DPPC   NC3 2827   4.932   2.295  13.952  0.0403  0.0806 -0.0595
  261DPPC   PO4 2828   4.919   1.878  13.896  0.0596 -0.4462 -0.0383
  261DPPC   GL1 2829   4.877   2.055  13.468  0.0595 -0.0588 -0.0867
  261DPPC   GL2 2830   4.637   2.260  13.384  0.1677 -0.1966 -0.3700
  261DPPC   C1A 2831   5.062   2.295  13.124  0.1327 -0.2443  0.2561
  261DPPC   C2A 2832   5.133   2.164  12.718  0.0955  0.0747  0.3169
  261DPPC   C3A 2833   5.296   2.074  12.306  0.2405  0.0540  0.0398
  261DPPC   C4A 2834   5.407   2.017  11.933  0.2953 -0.1595 -0.1557
  261DPPC   C1B 2835   4.704   2.027  12.914  0.1025  0.1346 -0.0539
  261DPPC   C2B 2836   4.750   2.018  12.430  0.1031 -0.1667 -0.1550
  261DPPC   C3B 2837   4.864   1.864  11.985  0.0366 -0.0743  0.0458
  261DPPC   C4B 2838   4.761   1.485  11.796 -0.0370 -0.1235 -0.2151
  262DPPC   NC3 2839   6.493   7.131  13.601  0.2179  0.2224 -0.1190
  262DPPC   PO4 2840   6.763   7.388  13.439  0.1895 -0.3067 -0.0562
  262DPPC   GL1 2841   6.878   7.676  13.162  0.2907  0.4473 -0.1749
  262DPPC   GL2 2842   7.016   7.466  12.940  0.1256 -0.2701  0.1403
  262DPPC   C1A 2843   6.803   7.870  12.758 -0.1729 -0.1058 -0.0725
  262DPPC   C2A 2844   6.802   7.838  12.318 -0.3471 -0.4479  0.0789
  262DPPC   C3A 2845   6.938   7.922  11.985 -0.1966  0.0556 -0.3152
  262DPPC   C4A 2846   6.961   7.821  11.528  0.0609 -0.3345 -0.1412
  262DPPC   C1B 2847   7.079   7.503  12.564  0.1125  0.0084  0.2121
  262DPPC   C2B 2848   7.179   7.447  12.143  0.2543 -0.3271  0.0372
  262DPPC   C3B 2849   7.271   7.504  11.774 -0.0719 -0.0946 -0.2553
  262DPPC   C4B 2850   7.546   7.314  11.573 -0.1381  0.0561 -0.0753
  263DPPC   NC3 2851   7.860  -0.188   9.637  0.0719  0.1468 -0.1044
  263DPPC   PO4 2852   7.936   0.331   9.707  0.0097  0.2707  0.0594
  263DPPC   GL1 2853   7.873   0.135  10.068  0.2033  0.3302  0.0656
  263DPPC   GL2 2854   7.582   0.113  10.202  0.0883  0.1061  0.0511
  263DPPC   C1A 2855   7.966   0.219  10.450  0.0903 -0.1795  0.0748
  263DPPC   C2A 2856   8.007   0.270  10.969 -0.1578  0.1923  0.4430
  263DPPC   C3A 2857   7.955   0.347  11.324  0.3478  0.0316  0.0106
  263DPPC   C4A 2858   7.947   0.458  11.713  0.1723  0.0233  0.0159
  263DPPC   C1B 2859   7.232  -0.081  10.244  0.2718  0.2893 -0.0248
  263DPPC   C2B 2860   7.114  -0.278  10.676  0.1407  0.3903 -0.1333
  263DPPC   C3B 2861   7.341  -0.379  10.974 -0.0014  0.1255 -0.1734
  263DPPC   C4B 2862   7.760  -0.380  11.002  0.0232  0.1403  0.2176
  264DPPC   NC3 2863   4.369   4.689   9.583 -0.2482  0.1161  0.1823
  264DPPC   PO4 2864   4.623   5.107   9.640 -0.0530  0.0965  0.5551
  264DPPC   GL1 2865   4.700   5.146   9.989  0.1876  0.1876  0.1230
  264DPPC   GL2 2866   4.943   5.457  10.027 -0.1352  0.0409  0.1870
  264DPPC   C1A 2867   4.726   5.148  10.419 -0.1759  0.3839  0.1119
  264DPPC   C2A 2868   4.623   5.159  10.834 -0.1331 -0.0663  0.4278
  264DPPC   C3A 2869   4.485   5.182  11.240 -0.1919  0.0098  0.0496
  264DPPC   C4A 2870   4.288   5.355  11.530  0.3075  0.3496 -0.3584
  264DPPC   C1B 2871   4.899   5.666  10.326  0.2272  0.0460 -0.0689
  264DPPC   C2B 2872   4.981   5.643  10.779  0.0569 -0.2606  0.0801
  264DPPC   C3B 2873   5.111   5.724  11.172 -0.0919  0.0710 -0.3079
  264DPPC   C4B 2874   5.423   5.643  11.447 -0.0358 -0.0966  0.2400
  265POPC   NC3 2875   1.957   2.481  13.744 -0.3027  0.3424 -0.0974
  265POPC   PO4 2876   1.620   2.777  13.740 -0.1818  0.2185 -0.0041
  265POPC   GL1 2877   1.834   2.806  13.305 -0.1288 -0.0097 -0.0914
  265POPC   GL2 2878   1.736   3.072  13.117  0.1353 -0.3728  0.1174
  265POPC   C1A 2879   1.802   2.703  12.817 -0.3266  0.0877 -0.1422
  265POPC   D2A 2880   1.814   2.813  12.431  0.1759 -0.4595 -0.1084
  265POPC   C3A 2881   1.802   2.664  12.078  0.2282  0.0863 -0.4384
  265POPC   C4A 2882   1.603   2.682  11.761  0.1047 -0.0217 -0.1026
  265POPC   C1B 2883   1.574   3.251  12.781 -0.4179  0.0264 -0.0836
  265POPC   C2B 2884   1.654   3.416  12.366  0.1777 -0.0480  0.4326
  265POPC   C3B 2885   1.614   3.170  12.085 -0.1999 -0.1342  0.1857
  265POPC   C4B 2886   1.480   3.171  11.695 -0.0656  0.0811 -0.1403
  266POPC   NC3 2887   3.593   4.931  13.734  0.0577 -0.3689  0.0492
  266POPC   PO4 2888   3.681   4.471  13.570 -0.1610  0.2963 -0.0082
  266POPC   GL1 2889   3.937   4.689  13.165  0.2034  0.2053  0.2141
  266POPC   GL2 2890   3.898   5.014  13.017 -0.2589 -0.2117 -0.2559
  266POPC   C1A 2891   3.903   4.595  12.710  0.1462  0.1908  0.2302
  266POPC   D2A 2892   3.939   4.387  12.290  0.0509 -0.1579 -0.0679
  266POPC   C3A 2893   4.188   4.405  11.847  0.3141 -0.4509 -0.3252
  266POPC   C4A 2894   4.542   4.069  11.729  0.1902 -0.1876  0.1198
  266POPC   C1B 2895   3.519   5.046  12.781 -0.0130 -0.2373 -0.0015
  266POPC   C2B 2896   3.337   5.061  12.444 -0.2525 -0.0863 -0.0432
  266POPC   C3B 2897   3.125   4.654  12.186 -0.1860  0.0761 -0.3015
  266POPC   C4B 2898   3.156   4.624  11.757 -0.1311 -0.0252  0.0702
  267POPC   NC3 2899   4.189   4.533  13.577  0.2223 -0.2393  0.2849
  267POPC   PO4 2900   4.300   4.911  13.462  0.0818  0.4924  0.0716
  267POPC   GL1 2901   4.377   5.218  13.106  0.0783 -0.0020  0.2565
  267POPC   GL2 2902   4.713   5.217  13.012 -0.0708 -0.1238  0.1528
  267POPC   C1A 2903   4.108   5.300  12.703  0.0978  0.2300 -0.1221
  267POPC   D2A 2904   3.855   5.143  12.326 -0.1478 -0.2190 -0.2094
  267POPC   C3A 2905   3.660   4.801  12.199  0.1925 -0.1497 -0.0223
  267POPC   C4A 2906   3.726   4.570  11.826 -0.0182  0.0029  0.0678
  267POPC   C1B 2907   4.588   5.458  12.677 -0.0887 -0.1414 -0.0109
  267POPC   C2B 2908   4.727   5.335  12.348  0.0065  0.1954 -0.0707
  267POPC   C3B 2909   4.710   5.268  11.952  0.1166  0.3042  0.1257
  267POPC   C4B 2910   4.795   4.966  11.614 -0.1860  0.1617  0.1149
  268POPC   NC3 2911   4.804   5.097  13.532 -0.1086 -0.0347 -0.0532
  268POPC   PO4 2912   5.136   4.955  13.560  0.0338 -0.0280  0.2080
  268POPC   GL1 2913   5.487   5.046  13.258 -0.0374  0.4745 -0.2547
  268POPC   GL2 2914   5.634   4.784  13.326  0.4611  0.3755  0.0523
  268POPC   C1A 2915   5.763   5.140  12.950 -0.0655 -0.1424 -0.1580
  268POPC   D2A 2916   5.705   5.315  12.595 -0.3508  0.0306 -0.0862
  268POPC   C3A 2917   5.752   5.607  12.334  0.0328 -0.0971 -0.0027
  268POPC   C4A 2918   5.642   5.988  12.329 -0.0760 -0.0670 -0.1615
  268POPC   C1B 2919   5.780   4.611  12.860  0.0351  0.1650 -0.1615
  268POPC   C2B 2920   5.833   4.462  12.484 -0.0524 -0.3004  0.2065
  268POPC   C3B 2921   5.614   4.363  12.132  0.2473  0.1702  0.1206
  268POPC   C4B 2922   5.626   4.055  11.763 -0.2737 -0.1954 -0.2340
  269POPC   NC3 2923   7.443   1.157   9.706 -0.1660 -0.3973 -0.1380
  269POPC   PO4 2924   6.987   1.143   9.427  0.1954  0.0004  0.0518
  269POPC   GL1 2925   7.006   0.978   9.917  0.1322 -0.1535  0.0990
  269POPC   GL2 2926   6.816   0.739  10.039 -0.0959  0.0963  0.1123
  269POPC   C1A 2927   7.148   0.906  10.300 -0.0917  0.0642 -0.0115
  269POPC   D2A 2928   7.089   0.879  10.728 -0.0590  0.4232  0.2849
  269POPC   C3A 2929   7.092   0.771  11.114 -0.3597  0.1114 -0.1145
  269POPC   C4A 2930   6.789   0.446  11.223  0.1015  0.0419  0.0957
  269POPC   C1B 2931   6.689   0.792  10.452 -0.0623  0.0397  0.1276
  269POPC   C2B 2932   6.625   0.729  10.772 -0.0017  0.3434  0.0541
  269POPC   C3B 2933   6.689   0.952  11.061  0.0822  0.1974  0.2471
  269POPC   C4B 2934   6.445   0.866  11.396  0.0210 -0.0585 -0.1023
  270POPC   NC3 2935   1.449   0.123   9.516  0.1872  0.2009  0.1505
  270POPC   PO4 2936   0.997   0.431   9.598  0.0951  0.1680  0.0223
  270POPC   GL1 2937   1.187   0.303  10.003 -0.3067  0.1098 -0.1652
  270POPC   GL2 2938   1.374   0.480  10.228 -0.0433  0.2604  0.4303
  270POPC   C1A 2939   1.089  -0.011  10.395 -0.2969  0.0525 -0.1221
  270POPC   D2A 2940   1.150  -0.122  10.778 -0.0521 -0.3647 -0.1420
  270POPC   C3A 2941   1.378   0.089  11.160 -0.1959 -0.1344  0.1712
  270POPC   C4A 2942   1.236   0.323  11.558 -0.1441 -0.0941 -0.1179
  270POPC   C1B 2943   1.302   0.435  10.691 -0.1802 -0.4105  0.2321
  270POPC   C2B 2944   1.226   0.643  11.102  0.1122 -0.0765  0.0850
  270POPC   C3B 2945   1.167   0.967  11.398 -0.0423  0.2613  0.0052
  270POPC   C4B 2946   1.146   0.835  11.792  0.2249 -0.0718  0.1736
  271POPC   NC3 2947   0.208   3.341   9.283  0.0381 -0.1382  0.0787
  271POPC   PO4 2948   0.539   3.527   9.437  0.0775 -0.1459  0.2332
  271POPC   GL1 2949   0.648   3.602   9.871 -0.1680 -0.1833  0.0888
  271POPC   GL2 2950   0.665   3.894   9.995  0.3627  0.0410  0.2998
  271POPC   C1A 2951   0.853   3.481  10.253  0.1750  0.1991 -0.3481
  271POPC   D2A 2952   1.112   3.307  10.469 -0.0096 -0.3233 -0.2608
  271POPC   C3A 2953   1.093   3.475  10.891  0.1502 -0.0248 -0.0943
  271POPC   C4A 2954   1.166   3.781  11.215 -0.1925  0.0997 -0.2000
  271POPC   C1B 2955   0.499   3.871  10.441 -0.0086  0.1493 -0.2119
  271POPC   C2B 2956   0.627   3.637  10.757  0.1006 -0.0461  0.0093
  271POPC   C3B 2957   0.537   3.613  11.131 -0.4537 -0.0403  0.2246
  271POPC   C4B 2958   0.822   3.631  11.469  0.2218  0.1599  0.0530
  272POPC   NC3 2959   4.900   4.748   9.808 -0.2953  0.0165  0.0485
  272POPC   PO4 2960   4.719   4.296   9.875 -0.4700  0.3795  0.0525
  272POPC   GL1 2961   4.664   4.377  10.240 -0.1853 -0.6272  0.1077
  272POPC   GL2 2962   4.361   4.146  10.372  0.0749 -0.2175  0.2174
  272POPC   C1A 2963   4.827   4.445  10.724  0.3256  0.3049  0.3276
  272POPC   D2A 2964   4.799   4.742  11.119 -0.0587  0.0449 -0.0578
  272POPC   C3A 2965   5.160   4.671  11.456 -0.1715 -0.1165 -0.1848
  272POPC   C4A 2966   5.291   4.632  11.913 -0.1919 -0.0255  0.0292
  272POPC   C1B 2967   4.339   4.277  10.803  0.2167 -0.0402  0.2063
  272POPC   C2B 2968   4.429   4.303  11.225 -0.0357 -0.1068  0.0425
  272POPC   C3B 2969   4.705   4.483  11.622  0.0220  0.1490  0.1485
  272POPC   C4B 2970   4.710   4.345  12.092 -0.0010 -0.1853 -0.2900
  273DPSM   NC3 2971   1.823  -0.497  14.115  0.1978 -0.0310 -0.2016
  273DPSM   PO4 2972   1.926  -0.226  13.799  0.0082 -0.3161  0.0193
  273DPSM   AM1 2973   2.097  -0.029  13.400 -0.1250 -0.0059  0.0869
  273DPSM   AM2 2974   2.252   0.340  13.437  0.1628 -0.0712  0.0552
  273DPSM   T1A 2975   2.094  -0.094  12.929 -0.0936  0.1941 -0.0505
  273DPSM   C2A 2976   1.984  -0.068  12.512  0.0920 -0.2690 -0.0407
  273DPSM   C3A 2977   1.738  -0.100  12.106  0.1154  0.0411 -0.0153
  273DPSM   C1B 2978   2.242   0.371  12.947 -0.2014 -0.1395 -0.0870
  273DPSM   C2B 2979   2.121   0.415  12.516  0.3387  0.0799  0.1221
  273DPSM   C3B 2980   1.941   0.348  12.190  0.0004  0.1135  0.0696
  273DPSM   C4B 2981   1.779   0.344  11.785 -0.1200  0.0225 -0.0890
  274DPSM   NC3 2982   1.108   3.978  13.725  0.2269 -0.0722  0.1731
  274DPSM   PO4 2983   1.005   3.586  13.640 -0.2446 -0.1058  0.3206
  274DPSM   AM1 2984   0.878   3.694  13.226  0.1946  0.1188 -0.1000
  274DPSM   AM2 2985   0.665   3.472  13.073 -0.0594 -0.3094 -0.0391
  274DPSM   T1A 2986   0.717   3.827  12.785  0.0243  0.2083 -0.0403
  274DPSM   C2A 2987   0.640   3.807  12.353  0.3032  0.0681 -0.0749
  274DPSM   C3A 2988   0.598   3.870  11.816  0.1876 -0.1223 -0.2084
  274DPSM   C1B 2989   0.475   3.419  12.638 -0.1179 -0.0722 -0.1282
  274DPSM   C2B 2990   0.300   3.456  12.250 -0.0460 -0.0722  0.2277
  274DPSM   C3B 2991   0.095   3.625  11.867 -0.2875  0.0324 -0.1504
  274DPSM   C4B 2992   0.254   3.846  11.467 -0.2473 -0.3217  0.0085
  275DPSM   NC3 2993   3.247   0.261   9.069 -0.5660  0.2716  0.2721
  275DPSM   PO4 2994   3.242   0.400   9.516 -0.2011 -0.2980  0.0276
  275DPSM   AM1 2995   3.084   0.291   9.902  0.0554  0.2924 -0.1220
  275DPSM   AM2 2996   2.973   0.560  10.002  0.3886  0.2108  0.0485
  275DPSM   T1A 2997   3.121   0.154  10.315 -0.0057 -0.2590 -0.0324
  275DPSM   C2A 2998   2.915   0.084  10.652  0.2151 -0.0956 -0.3108
  275DPSM   C3A 2999   2.668   0.033  10.949  0.0116 -0.2482 -0.2052
  275DPSM   C1B 3000   2.669   0.448  10.338  0.1265  0.3316 -0.0218
  275DPSM   C2B 3001   2.609   0.528  10.799  0.1925  0.1378 -0.1829
  275DPSM   C3B 3002   2.380   0.909  10.968  0.2897  0.0706  0.3425
  275DPSM   C4B 3003   2.088   0.741  11.366  0.0812 -0.1082  0.1709
  276DPSM   NC3 3004  -0.220   2.079   9.458  0.1384  0.1223 -0.1073
  276DPSM   PO4 3005   0.190   2.231   9.328 -0.1499  0.2393  0.0615
  276DPSM   AM1 3006   0.285   2.285   9.701 -0.0062  0.3754  0.0373
  276DPSM   AM2 3007   0.281   2.575   9.805 -0.0287 -0.2402  0.3526
  276DPSM   T1A 3008   0.462   2.100  10.018 -0.1371  0.2512  0.1626
  276DPSM   C2A 3009   0.470   2.064  10.456  0.2697  0.0136  0.1387
  276DPSM   C3A 3010   0.553   2.013  10.866 -0.0935  0.0963  0.2077
  276DPSM   C1B 3011   0.184   2.430  10.239  0.3641 -0.1509  0.0956
  276DPSM   C2B 3012   0.231   2.431  10.712 -0.1322 -0.0818  0.1348
  276DPSM   C3B 3013   0.154   2.207  11.086 -0.0254 -0.0085 -0.0969
  276DPSM   C4B 3014   0.161   1.901  11.394  0.1241  0.0018  0.2672
  277PAPI    C1 3015   4.477   2.716  13.971  0.1786 -0.0640  0.0698
  277PAPI    C2 3016   4.463   2.519  14.319  0.1769 -0.0465  0.0796
  277PAPI    C3 3017   4.317   2.891  14.293 -0.3460 -0.2533 -0.0780
  277PAPI   PO4 3018   4.672   2.657  13.839 -0.2029  0.0886  0.0337
  277PAPI   GL1 3019   4.823   2.705  13.476  0.0175  0.0954  0.2538
  277PAPI   GL2 3020   5.124   2.630  13.494  0.1222 -0.3047 -0.3814
  277PAPI   D1A 3021   4.706   3.068  13.269  0.1785  0.2804 -0.0965
  277PAPI   D2A 3022   4.602   3.523  13.148  0.0407  0.0644 -0.4033
  277PAPI   D3A 3023   4.544   3.232  12.841  0.0698 -0.1091 -0.0242
  277PAPI   D4A 3024   4.753   3.420  12.541 -0.1231 -0.0395  0.2602
  277PAPI   C5A 3025   5.028   3.166  12.401  0.2262  0.0740 -0.0720
  277PAPI   C1B 3026   5.148   2.872  13.053  0.3022  0.0438 -0.1975
  277PAPI   C2B 3027   5.409   3.018  12.627 -0.0789  0.0517  0.0613
  277PAPI   C3B 3028   5.502   3.241  12.204 -0.1855  0.1668 -0.2639
  277PAPI   C4B 3029   5.454   3.422  11.808  0.3346 -0.1297 -0.1233
  278PAPI    C1 3030   4.701   3.265  13.713 -0.2423  0.1864  0.1059
  278PAPI    C2 3031   4.785   3.183  14.096 -0.0653  0.1804  0.0665
  278PAPI    C3 3032   5.010   3.027  13.804 -0.0649  0.3608 -0.0314
  278PAPI   PO4 3033   4.355   3.182  13.675  0.4529 -0.1518 -0.1087
  278PAPI   GL1 3034   4.046   3.429  13.289 -0.2617  0.0554 -0.1363
  278PAPI   GL2 3035   4.225   3.056  13.133  0.1119 -0.1470 -0.4865
  278PAPI   D1A 3036   3.679   3.709  13.133 -0.1207 -0.1148  0.0848
  278PAPI   D2A 3037   4.015   3.533  12.780 -0.1099 -0.0668  0.2987
  278PAPI   D3A 3038   4.241   3.471  12.313  0.2025  0.0231  0.0650
  278PAPI   D4A 3039   4.267   3.249  12.032  0.2498  0.3308 -0.1348
  278PAPI   C5A 3040   4.609   3.220  11.787 -0.0995  0.0590 -0.0858
  278PAPI   C1B 3041   4.118   2.869  12.853  0.0394  0.1967  0.1644
  278PAPI   C2B 3042   4.373   2.899  12.479 -0.4326  0.0942  0.0686
  278PAPI   C3B 3043   4.591   2.784  12.126  0.2885 -0.0196  0.0394
  278PAPI   C4B 3044   4.794   2.711  11.715 -0.0322 -0.2709 -0.1797
  279PAPI    C1 3045   2.540   0.911   9.312 -0.1555 -0.0504  0.1147
  279PAPI    C2 3046   2.216   0.892   9.078 -0.0827 -0.1731  0.0226
  279PAPI    C3 3047   2.371   0.557   9.231 -0.1411 -0.0920  0.2636
  279PAPI   PO4 3048   2.508   1.053   9.512  0.0829 -0.3291 -0.1492
  279PAPI   GL1 3049   2.319   1.453   9.686 -0.0983 -0.0780  0.0951
  279PAPI   GL2 3050   2.017   1.402   9.660  0.0617  0.1513 -0.3356
  279PAPI   D1A 3051   2.764   1.559   9.581 -0.0932  0.0618  0.0814
  279PAPI   D2A 3052   2.755   1.533  10.012 -0.2101 -0.2600  0.1694
  279PAPI   D3A 3053   2.417   1.439  10.343  0.0978  0.2349  0.0447
  279PAPI   D4A 3054   2.437   1.359  10.736 -0.1132 -0.2062  0.3191
  279PAPI   C5A 3055   2.876   1.378  11.011  0.0138 -0.0923 -0.0124
  279PAPI   C1B 3056   1.663   1.516   9.947 -0.0172  0.0262  0.1340
  279PAPI   C2B 3057   1.544   1.635  10.322 -0.0058  0.0061  0.1535
  279PAPI   C3B 3058   1.490   1.681  10.728  0.0145  0.0833  0.0055
  279PAPI   C4B 3059   1.481   1.730  11.178  0.1980  0.1594 -0.0618
  280PAPI    C1 3060   6.826   4.922   9.844 -0.1686  0.0172 -0.0519
  280PAPI    C2 3061   6.780   4.824   9.459  0.1806 -0.1205 -0.0626
  280PAPI    C3 3062   7.090   5.050   9.572  0.0826 -0.0844  0.1395
  280PAPI   PO4 3063   6.861   4.735  10.031  0.0582  0.2364 -0.3492
  280PAPI   GL1 3064   6.709   4.644  10.442 -0.1131  0.2862  0.0032
  280PAPI   GL2 3065   6.896   4.793  10.656 -0.0724 -0.0922  0.0643
  280PAPI   D1A 3066   6.480   4.203  10.432 -0.0481 -0.0247 -0.2663
  280PAPI   D2A 3067   6.471   4.205  10.903  0.3453  0.0067 -0.0520
  280PAPI   D3A 3068   6.231   3.860  10.783  0.4179 -0.3770  0.1780
  280PAPI   D4A 3069   5.960   3.887  11.120  0.0804  0.3551  0.0255
  280PAPI   C5A 3070   6.101   4.048  11.484  0.2078  0.0884  0.1920
  280PAPI   C1B 3071   7.236   4.759  11.025  0.4470  0.1554  0.3226
  280PAPI   C2B 3072   7.444   4.393  11.208  0.2576  0.2470  0.1615
  280PAPI   C3B 3073   7.563   3.962  11.127 -0.0694  0.0369 -0.0818
  280PAPI   C4B 3074   7.804   3.707  10.970 -0.0537  0.0579  0.0125
  281PAPS   CNO 3075   6.526   2.185  14.095  0.0810  0.1459  0.1279
  281PAPS   PO4 3076   6.284   1.970  13.876  0.0025 -0.0335 -0.0162
  281PAPS   GL1 3077   6.405   2.179  13.444 -0.2712 -0.3148  0.2548
  281PAPS   GL2 3078   6.217   2.400  13.411 -0.3515  0.0992  0.1204
  281PAPS   D1A 3079   6.602   2.269  12.980 -0.1829 -0.0859  0.1739
  281PAPS   D2A 3080   6.805   2.090  12.795  0.1139  0.0578 -0.1558
  281PAPS   D3A 3081   7.011   1.808  12.460  0.0195 -0.1243 -0.0241
  281PAPS   D4A 3082   6.655   1.427  12.400  0.1070 -0.1962 -0.0682
  281PAPS   C5A 3083   6.315   1.475  12.240 -0.0792  0.0160  0.2963
  281PAPS   C1B 3084   5.922   2.531  13.070  0.1067 -0.2258 -0.1124
  281PAPS   C2B 3085   6.055   2.614  12.656  0.0051  0.1420 -0.2391
  281PAPS   C3B 3086   6.612   2.489  12.544  0.0537  0.1212 -0.0653
  281PAPS   C4B 3087   6.749   2.183  12.284  0.1396 -0.2995 -0.1099
  282PAPS   CNO 3088   4.818   4.374  14.082 -0.1911  0.2845 -0.2240
  282PAPS   PO4 3089   4.522   4.222  13.827 -0.1225  0.1449 -0.0501
  282PAPS   GL1 3090   4.498   4.186  13.304  0.0458 -0.2995  0.0910
  282PAPS   GL2 3091   4.766   4.143  13.080  0.0512 -0.1290 -0.0109
  282PAPS   D1A 3092   4.194   4.280  12.993  0.0008 -0.2305 -0.2904
  282PAPS   D2A 3093   4.183   3.903  13.069  0.3427  0.0369  0.2058
  282PAPS   D3A 3094   4.486   3.747  12.738  0.1481 -0.2895 -0.1443
  282PAPS   D4A 3095   4.351   4.095  12.509 -0.1961 -0.1669 -0.0108
  282PAPS   C5A 3096   4.179   3.968  12.027  0.0385 -0.1755  0.0375
  282PAPS   C1B 3097   4.774   4.440  12.609  0.2099  0.0585  0.4201
  282PAPS   C2B 3098   4.798   4.802  12.186  0.0101  0.0322 -0.2870
  282PAPS   C3B 3099   5.182   5.090  11.910  0.3765 -0.0277  0.4624
  282PAPS   C4B 3100   5.522   5.417  11.893  0.4404  0.0461  0.0484
  283PAPS   CNO 3101   3.071   0.928  13.507 -0.1470  0.4049 -0.2337
  283PAPS   PO4 3102   2.689   0.689  13.478 -0.1516  0.3113 -0.3098
  283PAPS   GL1 3103   2.553   0.662  13.156  0.3114  0.0832  0.0844
  283PAPS   GL2 3104   2.778   0.716  13.009 -0.1032  0.0602 -0.1248
  283PAPS   D1A 3105   2.206   0.880  12.894 -0.0635  0.2754  0.1239
  283PAPS   D2A 3106   2.019   1.196  12.687  0.2703  0.3112  0.0998
  283PAPS   D3A 3107   2.140   0.897  12.383  0.1147 -0.3074 -0.0899
  283PAPS   D4A 3108   2.104   1.239  12.059 -0.1117  0.2581 -0.1098
  283PAPS   C5A 3109   2.021   1.187  11.616 -0.0785 -0.1717 -0.2027
  283PAPS   C1B 3110   2.587   0.582  12.667 -0.0100  0.2231  0.1346
  283PAPS   C2B 3111   2.456   0.601  12.218  0.5801  0.1484 -0.0633
  283PAPS   C3B 3112   2.203   0.730  11.879  0.0931  0.0331 -0.2493
  283PAPS   C4B 3113   2.255   0.414  11.667  0.2993  0.2041 -0.1979
  284PAPS   CNO 3114   5.272   3.119  14.222  0.0437 -0.1669  0.3036
  284PAPS   PO4 3115   5.159   3.503  13.934 -0.2408 -0.0100  0.2231
  284PAPS   GL1 3116   5.279   3.502  13.485  0.4049  0.2299  0.2460
  284PAPS   GL2 3117   5.127   3.347  13.352  0.1449  0.0791  0.2130
  284PAPS   D1A 3118   5.540   3.688  13.175 -0.0879  0.1469  0.2933
  284PAPS   D2A 3119   5.278   3.852  12.879 -0.0132 -0.0757  0.0482
  284PAPS   D3A 3120   4.909   4.004  12.591 -0.1971  0.3151 -0.0629
  284PAPS   D4A 3121   4.697   3.819  12.177 -0.0525 -0.1964 -0.2593
  284PAPS   C5A 3122   4.904   3.549  11.976  0.1986  0.0895 -0.3278
  284PAPS   C1B 3123   5.203   3.372  12.886 -0.0996 -0.0696  0.0087
  284PAPS   C2B 3124   5.203   3.608  12.421  0.0516  0.0522  0.1691
  284PAPS   C3B 3125   5.204   3.943  12.030 -0.2248  0.2160 -0.4852
  284PAPS   C4B 3126   5.084   4.148  11.708 -0.0377 -0.1025 -0.2424
  285PAPS   CNO 3127   5.167   0.784  13.505 -0.3525  0.1652  0.3651
  285PAPS   PO4 3128   5.499   0.761  13.512  0.0954 -0.0244  0.4105
  285PAPS   GL1 3129   5.494   0.497  13.177  0.0023 -0.0834  0.0056
  285PAPS   GL2 3130   5.296   0.642  12.988  0.4098  0.1525  0.5684
  285PAPS   D1A 3131   5.436   0.096  12.878  0.1967  0.0882 -0.0232
  285PAPS   D2A 3132   5.589  -0.074  12.484  0.0672 -0.0992  0.0827
  285PAPS   D3A 3133   5.587   0.073  12.080 -0.3880 -0.1522 -0.0109
  285PAPS   D4A 3134   5.396  -0.129  11.693  0.4929  0.1093 -0.1142
  285PAPS   C5A 3135   4.922  -0.270  11.565 -0.0135 -0.0426 -0.0899
  285PAPS   C1B 3136   5.129   0.917  12.571 -0.0103 -0.1020 -0.1397
  285PAPS   C2B 3137   4.808   0.788  12.457 -0.1110  0.2109  0.3324
  285PAPS   C3B 3138   4.914   0.600  11.998  0.0976  0.0953 -0.0874
  285PAPS   C4B 3139   5.189   0.261  11.929  0.1378 -0.1327 -0.0530
  286PAPS   CNO 3140   5.549   4.057  13.967 -0.2719  0.0157  0.1913
  286PAPS   PO4 3141   5.835   4.420  13.930  0.1564 -0.1324  0.3217
  286PAPS   GL1 3142   6.054   4.548  13.620  0.3008 -0.0599 -0.0936
  286PAPS   GL2 3143   6.140   4.892  13.541 -0.1960  0.0326 -0.1642
  286PAPS   D1A 3144   5.954   4.358  13.277 -0.1724  0.3037 -0.0908
  286PAPS   D2A 3145   5.627   4.200  13.457 -0.2070  0.1484  0.0216
  286PAPS   D3A 3146   5.234   4.345  13.210 -0.1194 -0.0250  0.2895
  286PAPS   D4A 3147   5.344   4.342  12.751 -0.1792 -0.0536  0.2129
  286PAPS   C5A 3148   5.159   4.350  12.310  0.0042 -0.0333  0.1989
  286PAPS   C1B 3149   6.221   4.889  13.001 -0.1208 -0.2887 -0.1735
  286PAPS   C2B 3150   6.225   4.938  12.520  0.0529 -0.3430  0.0475
  286PAPS   C3B 3151   6.065   4.680  12.108 -0.1173 -0.1425 -0.2022
  286PAPS   C4B 3152   6.047   4.434  11.813  0.1099  0.1051 -0.1392
  287PAPS   CNO 3153   7.213   3.986  13.621 -0.1619 -0.0545 -0.1577
  287PAPS   PO4 3154   7.042   4.021  14.018 -0.2155 -0.2068  0.2105
  287PAPS   GL1 3155   6.625   4.096  13.685 -0.1278 -0.1093  0.1106
  287PAPS   GL2 3156   6.585   4.380  13.643 -0.1680 -0.1512  0.0011
  287PAPS   D1A 3157   6.212   4.066  13.608  0.0434  0.0494  0.2020
  287PAPS   D2A 3158   6.381   3.966  13.134  0.1809 -0.2242 -0.0327
  287PAPS   D3A 3159   6.026   3.714  13.249  0.0201 -0.2721  0.5416
  287PAPS   D4A 3160   5.764   4.033  12.906 -0.0973  0.2215  0.1237
  287PAPS   C5A 3161   5.581   3.946  12.484 -0.0254 -0.0494 -0.1597
  287PAPS   C1B 3162   6.510   4.505  13.158  0.1751  0.1732  0.0177
  287PAPS   C2B 3163   6.343   4.438  12.888  0.4113  0.0731 -0.1971
  287PAPS   C3B 3164   6.214   4.159  12.668  0.4618  0.5205  0.1089
  287PAPS   C4B 3165   6.518   3.955  12.466  0.1993 -0.1091 -0.0006
  288PAPS   CNO 3166   0.471   1.299  13.779 -0.1067  0.1380  0.3533
  288PAPS   PO4 3167   0.730   1.160  13.367  0.1312  0.1280 -0.0608
  288PAPS   GL1 3168   0.861   1.473  13.053 -0.0822 -0.0954  0.0570
  288PAPS   GL2 3169   0.600   1.757  12.995  0.3279  0.5187 -0.1131
  288PAPS   D1A 3170   0.973   1.435  12.576  0.1191  0.0927  0.1597
  288PAPS   D2A 3171   0.717   1.509  12.137 -0.0033  0.0188  0.0911
  288PAPS   D3A 3172   0.567   1.926  12.028 -0.1446 -0.0557 -0.3297
  288PAPS   D4A 3173   0.514   1.647  11.673  0.0200  0.2435  0.0453
  288PAPS   C5A 3174   0.647   1.744  11.241 -0.0100 -0.0546 -0.1694
  288PAPS   C1B 3175   0.088   1.695  12.891  0.0465 -0.0235  0.0788
  288PAPS   C2B 3176  -0.121   1.489  12.558  0.3684  0.1484 -0.0799
  288PAPS   C3B 3177  -0.267   1.531  12.200 -0.1435 -0.1036 -0.0121
  288PAPS   C4B 3178  -0.575   1.447  11.807  0.0755 -0.0866  0.1328
  289PAPS   CNO 3179   6.284  -0.151  13.693 -0.2557  0.3308  0.0086
  289PAPS   PO4 3180   5.908   0.103  13.846 -0.1245  0.3372  0.0342
  289PAPS   GL1 3181   5.891   0.233  13.471  0.1504  0.0477 -0.0800
  289PAPS   GL2 3182   6.217   0.351  13.405 -0.0252  0.3511 -0.0941
  289PAPS   D1A 3183   5.825   0.085  13.176 -0.1761 -0.0220 -0.3951
  289PAPS   D2A 3184   5.957   0.414  12.975 -0.0353 -0.3982 -0.0285
  289PAPS   D3A 3185   5.906   0.299  12.542 -0.1512 -0.1979 -0.0485
  289PAPS   D4A 3186   6.049   0.338  12.136  0.1050 -0.1878  0.0118
  289PAPS   C5A 3187   6.352   0.146  11.925  0.1981  0.1026 -0.1036
  289PAPS   C1B 3188   6.413   0.369  13.008  0.0784 -0.0502 -0.0591
  289PAPS   C2B 3189   6.393   0.340  12.581 -0.0836 -0.0625 -0.1172
  289PAPS   C3B 3190   6.476   0.482  12.235  0.2083 -0.1579 -0.0015
  289PAPS   C4B 3191   6.607   0.539  11.734 -0.1451  0.2855 -0.1124
  290PAPS   CNO 3192   3.062   6.684  13.675 -0.1104  0.2532  0.0046
  290PAPS   PO4 3193   2.673   6.747  13.833 -0.3697 -0.0328 -0.0697
  290PAPS   GL1 3194   2.615   6.626  13.376 -0.1587  0.2512 -0.4084
  290PAPS   GL2 3195   2.747   6.577  13.138  0.1312  0.2868  0.2337
  290PAPS   D1A 3196   2.266   6.672  13.122  0.2282 -0.2008  0.0850
  290PAPS   D2A 3197   2.278   6.365  12.844  0.0513 -0.1152  0.0410
  290PAPS   D3A 3198   2.563   6.677  12.620 -0.1026  0.1727 -0.1675
  290PAPS   D4A 3199   2.413   6.501  12.164  0.1888  0.2196  0.2421
  290PAPS   C5A 3200   2.324   6.585  11.725 -0.1028  0.0440  0.1265
  290PAPS   C1B 3201   2.883   6.330  12.838 -0.0017 -0.0496 -0.0660
  290PAPS   C2B 3202   2.802   6.252  12.420  0.0504 -0.3037  0.4204
  290PAPS   C3B 3203   2.847   6.277  11.954 -0.1675  0.1118 -0.1608
  290PAPS   C4B 3204   2.928   6.460  11.575  0.1824  0.0267 -0.0053
  291PAPS   CNO 3205   2.059   2.946  13.896 -0.2574 -0.1652 -0.2826
  291PAPS   PO4 3206   2.288   2.680  13.494  0.0511 -0.4561 -0.0430
  291PAPS   GL1 3207   2.414   2.503  13.088 -0.0972  0.2983 -0.2407
  291PAPS   GL2 3208   2.360   2.531  12.745  0.1714  0.0305 -0.0555
  291PAPS   D1A 3209   2.855   2.514  12.902 -0.0103 -0.0944 -0.2147
  291PAPS   D2A 3210   2.723   2.977  12.933 -0.2310 -0.1376  0.0132
  291PAPS   D3A 3211   2.883   3.118  12.566 -0.0772 -0.5749 -0.4391
  291PAPS   D4A 3212   3.250   3.253  12.199  0.0727  0.1939 -0.1755
  291PAPS   C5A 3213   3.129   3.299  11.793  0.0792 -0.1232 -0.0416
  291PAPS   C1B 3214   2.720   2.586  12.444  0.2159  0.2102 -0.3987
  291PAPS   C2B 3215   2.706   2.757  12.092 -0.1784 -0.1442  0.1570
  291PAPS   C3B 3216   3.098   2.783  11.851  0.0333  0.4880  0.2645
  291PAPS   C4B 3217   3.512   2.462  11.797  0.0873  0.0636  0.1856
  292PAPS   CNO 3218   7.358   2.356  13.822  0.5738 -0.2208 -0.0529
  292PAPS   PO4 3219   7.295   1.895  13.583 -0.0274 -0.1548 -0.1389
  292PAPS   GL1 3220   7.531   1.693  13.298  0.1638  0.2836  0.0543
  292PAPS   GL2 3221   7.596   2.052  13.118  0.1196  0.0091 -0.4219
  292PAPS   D1A 3222   7.326   1.757  12.840 -0.0068  0.3373  0.0622
  292PAPS   D2A 3223   7.503   1.968  12.564 -0.2868 -0.6175 -0.3036
  292PAPS   D3A 3224   7.411   2.231  12.157  0.1485  0.0360  0.0504
  292PAPS   D4A 3225   7.217   1.884  11.994  0.0078  0.5082  0.0481
  292PAPS   C5A 3226   6.750   1.821  11.964  0.3807  0.1989  0.2677
  292PAPS   C1B 3227   7.217   2.285  12.976 -0.1446  0.0310  0.0468
  292PAPS   C2B 3228   7.137   2.372  12.565 -0.3897  0.0520 -0.3415
  292PAPS   C3B 3229   6.996   2.707  12.282  0.1327 -0.0708  0.0228
  292PAPS   C4B 3230   6.579   2.705  12.077 -0.3089  0.0482  0.1072
  293PAPS   CNO 3231   8.419   6.520  13.351  0.1153  0.1327  0.0278
  293PAPS   PO4 3232   8.204   6.203  13.614  0.1380  0.0751  0.1723
  293PAPS   GL1 3233   8.030   6.245  13.228 -0.1175  0.1865 -0.2163
  293PAPS   GL2 3234   7.710   6.430  13.162 -0.1473 -0.2036  0.2457
  293PAPS   D1A 3235   7.809   6.011  12.889  0.1922  0.5938  0.0976
  293PAPS   D2A 3236   7.453   6.002  12.660 -0.2658  0.1652  0.1954
  293PAPS   D3A 3237   7.612   5.820  12.466 -0.2426  0.0022  0.0375
  293PAPS   D4A 3238   7.698   5.394  12.738 -0.3072  0.1310  0.1824
  293PAPS   C5A 3239   7.649   4.954  12.571  0.2763 -0.1618  0.2250
  293PAPS   C1B 3240   7.428   6.531  12.874  0.3887  0.4138  0.0751
  293PAPS   C2B 3241   7.108   6.407  12.508 -0.1549  0.0006  0.0349
  293PAPS   C3B 3242   6.952   6.278  12.122  0.1550 -0.1345  0.3089
  293PAPS   C4B 3243   6.759   5.948  11.792  0.2456  0.3003 -0.2558
  294PAPS   CNO 3244   1.576   5.511  13.642 -0.3597  0.1144  0.1825
  294PAPS   PO4 3245   2.010   5.296  13.684 -0.0501 -0.2038 -0.2044
  294PAPS   GL1 3246   2.013   5.748  13.339  0.1063  0.0981 -0.0231
  294PAPS   GL2 3247   1.625   5.550  13.151 -0.4108 -0.0686 -0.0653
  294PAPS   D1A 3248   2.098   5.908  12.947 -0.1158 -0.0393 -0.0396
  294PAPS   D2A 3249   2.313   5.738  12.621  0.0985  0.1601  0.1882
  294PAPS   D3A 3250   2.342   6.080  12.383 -0.4860  0.2257  0.0468
  294PAPS   D4A 3251   1.967   6.276  12.440 -0.0253 -0.0607  0.0025
  294PAPS   C5A 3252   1.559   6.200  12.263 -0.2106 -0.2962  0.1422
  294PAPS   C1B 3253   1.850   5.284  12.868  0.0134 -0.0384  0.1128
  294PAPS   C2B 3254   2.123   5.264  12.490  0.0216 -0.2831  0.0036
  294PAPS   C3B 3255   2.272   5.075  11.994 -0.3826 -0.1742  0.1568
  294PAPS   C4B 3256   2.412   4.747  11.907  0.4394 -0.0342 -0.2146
  295PAPS   CNO 3257   0.786   3.794  14.098  0.2089  0.1713  0.0793
  295PAPS   PO4 3258   0.562   3.894  13.672  0.0567 -0.0029  0.2466
  295PAPS   GL1 3259   0.436   3.939  13.193 -0.0975  0.0844 -0.3759
  295PAPS   GL2 3260   0.245   3.741  13.028 -0.0234 -0.0338  0.0403
  295PAPS   D1A 3261   0.655   4.320  12.849 -0.2116 -0.1766 -0.0661
  295PAPS   D2A 3262   0.188   4.302  12.958  0.0765 -0.1540  0.0471
  295PAPS   D3A 3263   0.042   4.469  12.558 -0.0542  0.2240 -0.3850
  295PAPS   D4A 3264   0.477   4.309  12.378  0.2299 -0.1787  0.2241
  295PAPS   C5A 3265   0.756   4.337  12.135 -0.0217 -0.0868 -0.2246
  295PAPS   C1B 3266   0.144   3.895  12.579  0.1421  0.2643 -0.3477
  295PAPS   C2B 3267   0.205   3.918  12.215 -0.3460 -0.1594 -0.0876
  295PAPS   C3B 3268   0.050   4.313  12.113 -0.0482 -0.0054  0.1399
  295PAPS   C4B 3269   0.059   4.719  12.057 -0.1188  0.3541  0.1662
  296PAPS   CNO 3270  -0.514   0.479  13.452  0.0628  0.0356 -0.2034
  296PAPS   PO4 3271  -0.309   0.661  13.731 -0.0221 -0.0746  0.0699
  296PAPS   GL1 3272  -0.141   0.700  13.236 -0.0998  0.1292  0.3767
  296PAPS   GL2 3273  -0.355   0.743  12.959 -0.1812 -0.0534  0.0422
  296PAPS   D1A 3274   0.148   0.496  13.063 -0.1189  0.2607 -0.3156
  296PAPS   D2A 3275   0.385   0.152  13.134 -0.0156 -0.0313  0.1905
  296PAPS   D3A 3276   0.603  -0.110  13.075 -0.1989 -0.3488 -0.0401
  296PAPS   D4A 3277   0.766  -0.239  12.669 -0.2844 -0.1811 -0.1962
  296PAPS   C5A 3278   0.904   0.150  12.409  0.0612  0.1540 -0.1168
  296PAPS   C1B 3279  -0.205   0.746  12.611  0.4420  0.1075  0.0674
  296PAPS   C2B 3280   0.230   0.483  12.553  0.1393  0.2004 -0.0744
  296PAPS   C3B 3281   0.623   0.563  12.437 -0.1578 -0.0648  0.0221
  296PAPS   C4B 3282   0.977   0.625  12.206 -0.4178 -0.0864  0.1206
  297PAPS   CNO 3283   2.804   5.913  14.223 -0.0227 -0.0325 -0.0510
  297PAPS   PO4 3284   2.942   5.736  13.786 -0.0459 -0.1031 -0.0106
  297PAPS   GL1 3285   2.843   5.794  13.444 -0.2410 -0.1353  0.1198
  297PAPS   GL2 3286   2.950   5.494  13.310  0.0887 -0.1610 -0.0065
  297PAPS   D1A 3287   2.575   6.018  13.152  0.1116  0.4299  0.0435
  297PAPS   D2A 3288   2.688   5.646  12.944 -0.0320  0.4030 -0.0599
  297PAPS   D3A 3289   2.837   5.859  12.731  0.2359 -0.2864  0.1223
  297PAPS   D4A 3290   2.765   5.807  12.303 -0.0098  0.0460  0.0855
  297PAPS   C5A 3291   2.340   5.566  12.126 -0.2789 -0.2517 -0.0167
  297PAPS   C1B 3292   3.141   5.487  12.876 -0.2479 -0.0086  0.1771
  297PAPS   C2B 3293   3.108   5.538  12.519  0.2420  0.1366  0.3323
  297PAPS   C3B 3294   3.110   5.430  12.086  0.3214 -0.3157  0.0005
  297PAPS   C4B 3295   3.405   5.111  11.917 -0.0959 -0.0079  0.0938
  298PAPS   CNO 3296   0.657   5.184  13.928  0.2493  0.2290 -0.0005
  298PAPS   PO4 3297   0.724   4.765  13.670  0.0679  0.0876  0.2852
  298PAPS   GL1 3298   0.924   4.890  13.365  0.0411 -0.0021 -0.0806
  298PAPS   GL2 3299   1.042   4.620  13.138  0.0690 -0.0312  0.1464
  298PAPS   D1A 3300   1.196   5.164  13.258 -0.1480 -0.1344 -0.0401
  298PAPS   D2A 3301   1.026   5.131  12.890  0.1175 -0.0278 -0.4466
  298PAPS   D3A 3302   1.324   5.493  12.773 -0.0354  0.0267 -0.0720
  298PAPS   D4A 3303   1.692   5.830  12.678 -0.0408 -0.3515 -0.2755
  298PAPS   C5A 3304   1.899   5.772  12.161  0.3303 -0.1078 -0.0499
  298PAPS   C1B 3305   0.973   4.658  12.679 -0.2317  0.1558  0.1223
  298PAPS   C2B 3306   1.103   4.796  12.266 -0.2222  0.2615  0.2429
  298PAPS   C3B 3307   1.448   4.865  12.051  0.0464  0.0842  0.0041
  298PAPS   C4B 3308   1.869   4.622  11.783  0.0857  0.5512 -0.2666
  299PAPS   CNO 3309   5.567   6.962  14.331 -0.0483  0.1430  0.0528
  299PAPS   PO4 3310   5.612   6.742  13.955  0.3960  0.3605  0.0844
  299PAPS   GL1 3311   5.294   6.773  13.534  0.2773  0.0067  0.1220
  299PAPS   GL2 3312   5.092   6.640  13.334  0.1522  0.3139 -0.1091
  299PAPS   D1A 3313   4.959   7.072  13.129 -0.1367  0.1515 -0.0276
  299PAPS   D2A 3314   5.239   7.250  12.793  0.1430  0.3783 -0.1855
  299PAPS   D3A 3315   5.124   7.633  12.577  0.1157 -0.0821  0.2262
  299PAPS   D4A 3316   5.356   7.300  12.250  0.1260  0.1923  0.0846
  299PAPS   C5A 3317   5.649   7.328  12.045 -0.0277  0.0607  0.0246
  299PAPS   C1B 3318   5.256   6.705  13.004  0.1182 -0.0048  0.1525
  299PAPS   C2B 3319   5.273   6.702  12.631 -0.0082 -0.0317 -0.1203
  299PAPS   C3B 3320   5.374   6.757  12.208  0.1422  0.0530  0.1449
  299PAPS   C4B 3321   5.562   6.854  11.896  0.4043  0.3896  0.1047
  300PAPS   CNO 3322   6.720   6.220  13.779  0.0533 -0.1096  0.0337
  300PAPS   PO4 3323   6.464   6.549  13.517 -0.2859 -0.1231  0.1076
  300PAPS   GL1 3324   6.429   6.372  13.242 -0.2613 -0.0732  0.2775
  300PAPS   GL2 3325   6.388   6.466  12.984 -0.1868 -0.2846  0.1707
  300PAPS   D1A 3326   6.432   5.918  13.329 -0.1264  0.3059 -0.1907
  300PAPS   D2A 3327   6.636   5.667  12.982  0.1482 -0.2710  0.2914
  300PAPS   D3A 3328   6.720   5.276  12.832 -0.1009 -0.2129 -0.1078
  300PAPS   D4A 3329   6.528   5.169  13.263  0.1677  0.1581  0.2460
  300PAPS   C5A 3330   6.556   5.385  13.465 -0.1775  0.1583 -0.2864
  300PAPS   C1B 3331   6.580   6.134  12.783 -0.2365  0.4433  0.2475
  300PAPS   C2B 3332   6.605   5.973  12.397  0.1550  0.3151  0.1293
  300PAPS   C3B 3333   6.732   5.646  12.311  0.2716  0.0510  0.0734
  300PAPS   C4B 3334   6.696   5.136  12.338  0.2695  0.0491  0.0351
  301PAPS   CNO 3335   4.625   7.771  13.528 -0.4068  0.2311  0.1003
  301PAPS   PO4 3336   4.997   7.527  13.455 -0.0150 -0.0257 -0.2574
  301PAPS   GL1 3337   4.961   7.665  13.047 -0.1056  0.1947  0.1396
  301PAPS   GL2 3338   4.664   7.750  12.950 -0.0369 -0.0664 -0.2251
  301PAPS   D1A 3339   4.909   8.123  12.765  0.1702 -0.0869  0.1742
  301PAPS   D2A 3340   4.809   8.018  12.330 -0.0284  0.0252 -0.0566
  301PAPS   D3A 3341   4.941   7.633  12.105 -0.2693  0.3684 -0.1894
  301PAPS   D4A 3342   4.806   7.219  12.193  0.0797 -0.1419  0.0102
  301PAPS   C5A 3343   4.776   6.970  12.626  0.0924 -0.0222 -0.0252
  301PAPS   C1B 3344   4.582   7.629  12.562  0.3288 -0.1303 -0.0577
  301PAPS   C2B 3345   4.384   7.669  12.205 -0.2363 -0.2177 -0.0924
  301PAPS   C3B 3346   4.121   7.824  11.886 -0.1250 -0.0723  0.1035
  301PAPS   C4B 3347   3.859   8.158  12.013 -0.1760  0.2003  0.0856
  302PAPS   CNO 3348   7.599   3.090  14.322 -0.2333 -0.0171 -0.0849
  302PAPS   PO4 3349   7.437   3.095  13.906  0.4061 -0.2229  0.0629
  302PAPS   GL1 3350   7.168   2.998  13.677  0.0332 -0.0258 -0.0233
  302PAPS   GL2 3351   7.230   3.037  13.327  0.1114 -0.0071  0.2084
  302PAPS   D1A 3352   6.671   2.955  13.574 -0.1630  0.0808  0.2078
  302PAPS   D2A 3353   6.563   2.566  13.698 -0.0803 -0.1225 -0.1088
  302PAPS   D3A 3354   6.189   2.796  13.659  0.1747  0.1062  0.3108
  302PAPS   D4A 3355   6.187   3.201  13.403 -0.3043  0.0700  0.1407
  302PAPS   C5A 3356   6.274   2.945  12.986 -0.0742  0.1639  0.1455
  302PAPS   C1B 3357   7.201   3.276  12.864  0.1083 -0.0673  0.4425
  302PAPS   C2B 3358   7.080   3.246  12.448 -0.0633  0.1109  0.0456
  302PAPS   C3B 3359   7.039   3.151  12.060 -0.0135  0.1800 -0.0549
  302PAPS   C4B 3360   7.342   3.223  11.815  0.0671 -0.0741  0.2133
  303PAPS   CNO 3361   3.178   0.476  14.286 -0.1487  0.1406  0.3280
  303PAPS   PO4 3362   3.541   0.567  14.040 -0.3940  0.0790 -0.0405
  303PAPS   GL1 3363   3.512   0.774  13.637 -0.0424 -0.0212  0.0939
  303PAPS   GL2 3364   3.377   0.585  13.314  0.3376  0.3051 -0.2458
  303PAPS   D1A 3365   3.866   0.744  13.227 -0.2610  0.4333 -0.3428
  303PAPS   D2A 3366   4.279   0.921  13.293  0.0232 -0.1359 -0.2164
  303PAPS   D3A 3367   4.152   1.155  13.066 -0.0604 -0.0603 -0.1835
  303PAPS   D4A 3368   3.771   1.131  12.961 -0.3859 -0.1274  0.2752
  303PAPS   C5A 3369   3.600   1.253  12.499  0.2586  0.2376 -0.2246
  303PAPS   C1B 3370   3.564   0.577  12.850 -0.1846 -0.3554 -0.0868
  303PAPS   C2B 3371   3.759   0.744  12.472 -0.2512 -0.1455 -0.1567
  303PAPS   C3B 3372   3.970   0.964  12.132  0.2209  0.3257 -0.3014
  303PAPS   C4B 3373   4.449   0.954  12.053  0.4062 -0.2161 -0.1390
  304PAPS   CNO 3374   1.910   1.959  13.721 -0.1069 -0.2539 -0.1260
  304PAPS   PO4 3375   2.135   1.770  13.370 -0.1268  0.1562  0.0930
  304PAPS   GL1 3376   1.680   1.746  13.074  0.0664  0.2614 -0.3348
  304PAPS   GL2 3377   1.807   1.659  12.840  0.2918 -0.1370 -0.0560
  304PAPS   D1A 3378   1.266   1.719  12.833  0.2704 -0.1775 -0.0570
  304PAPS   D2A 3379   0.993   2.027  12.807 -0.0985 -0.0814  0.0850
  304PAPS   D3A 3380   0.644   1.987  12.549 -0.3656 -0.0939 -0.1000
  304PAPS   D4A 3381   1.000   1.865  12.259 -0.2694  0.0542 -0.0173
  304PAPS   C5A 3382   1.064   1.556  11.824  0.3880 -0.0094 -0.0258
  304PAPS   C1B 3383   1.650   1.885  12.606 -0.1097 -0.1337  0.0331
  304PAPS   C2B 3384   1.481   1.964  12.194  0.1120 -0.1067  0.4242
  304PAPS   C3B 3385   1.465   1.874  11.859  0.0798  0.0279  0.0323
  304PAPS   C4B 3386   1.841   1.844  11.509 -0.3652  0.1267  0.4751
  305PAPS   CNO 3387   5.482   5.667  14.004 -0.5362  0.0071 -0.2122
  305PAPS   PO4 3388   5.319   5.908  13.826  0.1458 -0.1425  0.0456
  305PAPS   GL1 3389   5.364   5.754  13.449 -0.1435  0.0456  0.1738
  305PAPS   GL2 3390   5.188   5.445  13.333 -0.1181 -0.0464  0.1812
  305PAPS   D1A 3391   5.508   5.585  13.037 -0.1872 -0.2323  0.1005
  305PAPS   D2A 3392   5.670   5.779  12.813  0.0888  0.1808 -0.0907
  305PAPS   D3A 3393   5.776   5.951  13.193  0.0104  0.1852  0.0891
  305PAPS   D4A 3394   6.097   6.033  12.925  0.1085  0.1077  0.0279
  305PAPS   C5A 3395   6.059   6.112  12.587  0.0479 -0.0663  0.0705
  305PAPS   C1B 3396   4.926   5.703  13.060  0.0207  0.1970 -0.2580
  305PAPS   C2B 3397   4.835   5.869  12.703 -0.1864 -0.1566  0.3582
  305PAPS   C3B 3398   4.631   5.831  12.369  0.1205 -0.1876  0.0755
  305PAPS   C4B 3399   4.623   5.752  11.930 -0.0775 -0.0765  0.2109
  306PAPS   CNO 3400   2.291   6.181  13.971 -0.1470  0.2635 -0.0195
  306PAPS   PO4 3401   2.286   6.239  13.513 -0.3164  0.1398  0.1449
  306PAPS   GL1 3402   1.949   6.219  13.303 -0.1851  0.1367 -0.0039
  306PAPS   GL2 3403   1.605   6.095  13.468 -0.3040  0.2831 -0.1246
  306PAPS   D1A 3404   1.825   6.565  12.935 -0.2397  0.0095 -0.1273
  306PAPS   D2A 3405   2.086   6.765  12.632 -0.1182  0.0052 -0.0206
  306PAPS   D3A 3406   1.745   6.732  12.428  0.1581 -0.0317  0.2348
  306PAPS   D4A 3407   1.866   6.614  12.049 -0.0458 -0.1344 -0.1736
  306PAPS   C5A 3408   1.842   6.180  11.870 -0.1819  0.1044 -0.1938
  306PAPS   C1B 3409   1.504   6.125  13.073 -0.1558 -0.1413  0.2401
  306PAPS   C2B 3410   1.359   6.337  12.692 -0.0249 -0.0639 -0.1007
  306PAPS   C3B 3411   1.004   6.471  12.417  0.0486 -0.0699 -0.1873
  306PAPS   C4B 3412   0.678   6.363  12.225  0.1433 -0.0067 -0.1661
  307PAPS   CNO 3413   0.791   7.045  14.110 -0.1722 -0.0385  0.0145
  307PAPS   PO4 3414   0.919   7.291  13.783  0.1405 -0.1652 -0.2906
  307PAPS   GL1 3415   0.896   7.327  13.374 -0.0563 -0.1200 -0.1696
  307PAPS   GL2 3416   0.852   6.978  13.287 -0.0300 -0.1573  0.3530
  307PAPS   D1A 3417   1.127   7.373  13.005  0.1192 -0.0459 -0.1564
  307PAPS   D2A 3418   1.464   7.012  13.023 -0.1291 -0.2766  0.2373
  307PAPS   D3A 3419   1.325   6.840  12.667 -0.3129 -0.0564 -0.2644
  307PAPS   D4A 3420   1.351   6.834  12.170  0.1509 -0.0980  0.0788
  307PAPS   C5A 3421   1.498   7.226  11.920 -0.4666  0.1485 -0.3244
  307PAPS   C1B 3422   0.692   7.076  12.908 -0.1708  0.3393 -0.3715
  307PAPS   C2B 3423   0.702   6.892  12.498  0.0873  0.0529 -0.1201
  307PAPS   C3B 3424   0.734   6.808  12.114 -0.0853 -0.1373  0.1881
  307PAPS   C4B 3425   0.640   6.669  11.719  0.1452  0.3648 -0.1938
  308PAPS   CNO 3426   0.982   2.201  13.246  0.2404 -0.0621 -0.3689
  308PAPS   PO4 3427   0.587   2.178  13.502  0.1628  0.0387 -0.2084
  308PAPS   GL1 3428   0.308   2.160  13.162  0.3056 -0.0244 -0.0855
  308PAPS   GL2 3429   0.527   2.335  12.981  0.2981  0.0834  0.0770
  308PAPS   D1A 3430   0.177   2.130  12.751  0.1506  0.6070 -0.0142
  308PAPS   D2A 3431   0.206   1.902  12.400 -0.0061 -0.2539  0.1171
  308PAPS   D3A 3432   0.058   1.863  11.938 -0.0443 -0.1453 -0.0302
  308PAPS   D4A 3433  -0.144   1.576  11.711 -0.0989 -0.1448  0.1232
  308PAPS   C5A 3434  -0.314   1.604  11.343  0.1944 -0.1563 -0.3071
  308PAPS   C1B 3435   0.494   2.460  12.607 -0.1542 -0.1184  0.0867
  308PAPS   C2B 3436   0.523   2.378  12.214 -0.3089 -0.1678  0.0513
  308PAPS   C3B 3437   0.655   2.314  11.763 -0.0747 -0.3035  0.0230
  308PAPS   C4B 3438   0.597   2.341  11.318  0.0704 -0.1896 -0.4771
  309PAPS   CNO 3439   2.514   3.416  13.873 -0.2425  0.0280 -0.0772
  309PAPS   PO4 3440   2.629   3.102  13.614 -0.2124 -0.1507  0.2694
  309PAPS   GL1 3441   2.734   3.370  13.367  0.2022  0.0136 -0.2120
  309PAPS   GL2 3442   2.404   3.517  13.136 -0.0355 -0.1644  0.0428
  309PAPS   D1A 3443   3.016   3.622  13.153  0.1975 -0.1379  0.0518
  309PAPS   D2A 3444   2.636   3.964  13.145  0.0835  0.3844  0.1591
  309PAPS   D3A 3445   2.806   4.084  12.748  0.3127 -0.1421 -0.2259
  309PAPS   D4A 3446   2.801   3.988  12.311 -0.2581  0.0141 -0.1749
  309PAPS   C5A 3447   2.973   4.201  11.904  0.1308 -0.0718 -0.2615
  309PAPS   C1B 3448   2.572   3.620  12.721 -0.0254 -0.2053  0.1356
  309PAPS   C2B 3449   2.671   3.497  12.335 -0.1194 -0.2707 -0.0659
  309PAPS   C3B 3450   2.763   3.604  11.863 -0.0718 -0.3253 -0.1549
  309PAPS   C4B 3451   2.666   3.828  11.616  0.1242 -0.1144  0.0321
  310PAPS   CNO 3452   3.672   0.206   9.420 -0.0245 -0.0416  0.0396
  310PAPS   PO4 3453   4.006   0.536   9.417 -0.1266  0.2568 -0.3301
  310PAPS   GL1 3454   4.095   0.568   9.846 -0.2062 -0.2155 -0.1752
  310PAPS   GL2 3455   4.304   0.492  10.086  0.0271 -0.1118 -0.0660
  310PAPS   D1A 3456   3.917   0.763  10.168 -0.0745  0.0385 -0.0078
  310PAPS   D2A 3457   3.708   0.843  10.656  0.0185 -0.3153 -0.2305
  310PAPS   D3A 3458   3.355   1.105  10.925 -0.0710  0.0318 -0.1456
  310PAPS   D4A 3459   3.179   1.265  11.383 -0.3439  0.2088  0.0753
  310PAPS   C5A 3460   3.018   1.067  11.622 -0.4502  0.2448 -0.0683
  310PAPS   C1B 3461   4.088   0.474  10.501 -0.0836 -0.0901  0.0073
  310PAPS   C2B 3462   4.021   0.471  10.861  0.0710  0.2959  0.3409
  310PAPS   C3B 3463   3.644   0.641  11.118  0.0320 -0.0316 -0.0380
  310PAPS   C4B 3464   3.332   0.801  11.357  0.3548  0.1455 -0.1413
  311PAPS   CNO 3465   1.417   5.457  10.117 -0.1264  0.0131 -0.2480
  311PAPS   PO4 3466   1.117   5.687   9.888 -0.2199 -0.1761  0.1388
  311PAPS   GL1 3467   1.016   5.792  10.335  0.1795  0.5268 -0.1292
  311PAPS   GL2 3468   1.060   5.463  10.433  0.2846  0.3483  0.0798
  311PAPS   D1A 3469   0.986   6.014  10.680 -0.3267 -0.1253 -0.2487
  311PAPS   D2A 3470   1.351   6.225  10.806  0.3860  0.0521  0.2330
  311PAPS   D3A 3471   1.500   5.829  10.982  0.0613 -0.0334 -0.4587
  311PAPS   D4A 3472   1.165   6.053  11.232 -0.0030  0.0545 -0.3670
  311PAPS   C5A 3473   0.922   6.314  11.553 -0.0059 -0.0996  0.0438
  311PAPS   C1B 3474   1.250   5.420  10.780  0.2095 -0.0711 -0.1897
  311PAPS   C2B 3475   1.213   5.399  11.156  0.1030 -0.0461  0.1671
  311PAPS   C3B 3476   1.337   5.360  11.589 -0.1903 -0.1659  0.0574
  311PAPS   C4B 3477   1.164   5.327  12.019  0.0965 -0.1424 -0.0926
  312PAPS   CNO 3478   7.114   2.787   9.914 -0.2322  0.0762  0.0455
  312PAPS   PO4 3479   6.770   3.045   9.872 -0.0173  0.2197 -0.1352
  312PAPS   GL1 3480   6.809   3.038  10.256 -0.2052  0.1096  0.0765
  312PAPS   GL2 3481   6.837   2.769  10.351 -0.0745  0.4338  0.2132
  312PAPS   D1A 3482   6.953   3.294  10.512  0.0187  0.2888 -0.3640
  312PAPS   D2A 3483   6.780   3.752  10.517  0.0324  0.3480 -0.0667
  312PAPS   D3A 3484   6.893   3.813  10.894 -0.0434 -0.0261  0.1433
  312PAPS   D4A 3485   6.551   3.877  11.259  0.2929 -0.4984  0.1880
  312PAPS   C5A 3486   6.355   3.544  11.492 -0.1189  0.1707 -0.1393
  312PAPS   C1B 3487   6.994   2.567  10.706  0.0357 -0.3085  0.0538
  312PAPS   C2B 3488   7.153   2.469  11.031  0.1752  0.0294 -0.1481
  312PAPS   C3B 3489   7.376   2.516  11.325  0.0993 -0.1854  0.3185
  312PAPS   C4B 3490   7.577   2.844  11.568 -0.0663  0.3070 -0.1430
  313PAPS   CNO 3491   7.440   7.862   9.731 -0.0176 -0.1246 -0.2347
  313PAPS   PO4 3492   7.336   7.579   9.463  0.4803 -0.1103  0.0632
  313PAPS   GL1 3493   7.396   7.343   9.895  0.0832  0.1519  0.0742
  313PAPS   GL2 3494   7.640   7.383  10.040 -0.2676  0.2078 -0.2091
  313PAPS   D1A 3495   7.118   7.203  10.236  0.0938  0.0780  0.0074
  313PAPS   D2A 3496   7.139   6.893   9.863  0.1059 -0.4958 -0.0058
  313PAPS   D3A 3497   7.045   7.158   9.470 -0.1870 -0.1222  0.1068
  313PAPS   D4A 3498   6.754   7.187   9.738 -0.1036  0.5121 -0.2354
  313PAPS   C5A 3499   6.668   6.955  10.087  0.1973  0.2544 -0.1595
  313PAPS   C1B 3500   7.750   7.441  10.436 -0.0884  0.1437 -0.2412
  313PAPS   C2B 3501   7.579   7.714  10.638 -0.0359  0.2472 -0.2663
  313PAPS   C3B 3502   7.524   7.832  11.013 -0.3478  0.5685 -0.1084
  313PAPS   C4B 3503   7.583   7.752  11.336  0.4211 -0.0281  0.0473
  314PAPS   CNO 3504   1.689   3.858   9.209  0.0691 -0.1293  0.1001
  314PAPS   PO4 3505   1.635   3.730   9.561  0.1060 -0.0796 -0.1138
  314PAPS   GL1 3506   1.741   3.795   9.889 -0.0599  0.3147  0.0490
  314PAPS   GL2 3507   1.588   4.062  10.066 -0.1326 -0.1573 -0.2226
  314PAPS   D1A 3508   1.988   3.703  10.164 -0.1418  0.3216  0.0369
  314PAPS   D2A 3509   1.951   3.355  10.468 -0.2147 -0.2083  0.1588
  314PAPS   D3A 3510   2.343   3.614  10.607 -0.3372  0.1904  0.2214
  314PAPS   D4A 3511   2.618   3.309  10.879  0.1693 -0.1004 -0.2818
  314PAPS   C5A 3512   2.757   3.436  11.326 -0.0882  0.0783 -0.0220
  314PAPS   C1B 3513   1.595   4.050  10.542  0.0052  0.0236 -0.0177
  314PAPS   C2B 3514   1.472   4.048  10.972 -0.3204 -0.6861 -0.1407
  314PAPS   C3B 3515   1.508   4.050  11.446 -0.0630  0.0925 -0.0680
  314PAPS   C4B 3516   1.912   4.091  11.830  0.1597 -0.1169  0.0864
  315PAPS   CNO 3517   3.171   3.507   9.269 -0.0721  0.1349 -0.0520
  315PAPS   PO4 3518   3.238   3.515   9.765 -0.0124 -0.0928  0.2105
  315PAPS   GL1 3519   3.434   3.652  10.188 -0.2134  0.2802 -0.0643
  315PAPS   GL2 3520   3.411   3.940  10.426  0.0227 -0.0706  0.2353
  315PAPS   D1A 3521   3.653   3.286  10.406 -0.0730  0.0088  0.0377
  315PAPS   D2A 3522   3.432   3.283  10.738  0.1598  0.1902  0.1692
  315PAPS   D3A 3523   3.717   3.508  10.932  0.1019 -0.0592  0.2839
  315PAPS   D4A 3524   3.917   3.336  11.361 -0.2315 -0.1747  0.0453
  315PAPS   C5A 3525   4.111   3.595  11.623  0.0272  0.1784 -0.0429
  315PAPS   C1B 3526   3.468   4.021  10.902 -0.2836 -0.1059 -0.0998
  315PAPS   C2B 3527   3.532   3.716  11.308 -0.2358 -0.0232  0.0601
  315PAPS   C3B 3528   3.207   3.772  11.644  0.3111 -0.0537  0.1564
  315PAPS   C4B 3529   3.279   3.808  12.149  0.1820  0.0100  0.0552
  316PAPS   CNO 3530   3.642   1.588   9.350  0.2655 -0.0520 -0.1264
  316PAPS   PO4 3531   3.448   1.264   9.104 -0.3662 -0.1826  0.0880
  316PAPS   GL1 3532   3.253   1.241   9.558 -0.3441  0.1325  0.2875
  316PAPS   GL2 3533   2.968   0.986   9.654 -0.1208  0.0546  0.0679
  316PAPS   D1A 3534   3.264   1.528   9.924  0.3424 -0.2136 -0.0488
  316PAPS   D2A 3535   3.327   1.095  10.019 -0.1009  0.2432  0.0551
  316PAPS   D3A 3536   3.300   1.183  10.441  0.0478 -0.0355  0.0340
  316PAPS   D4A 3537   3.081   1.531  10.430 -0.0773  0.0357  0.2080
  316PAPS   C5A 3538   3.090   1.835  10.790  0.2165 -0.0887 -0.2099
  316PAPS   C1B 3539   2.808   0.982  10.159 -0.0537  0.0149 -0.0649
  316PAPS   C2B 3540   2.844   1.004  10.615 -0.0449  0.0755 -0.2610
  316PAPS   C3B 3541   2.908   0.841  11.064 -0.0392 -0.0275 -0.1122
  316PAPS   C4B 3542   2.626   0.536  11.301 -0.3501 -0.1080  0.1480
  317PAPS   CNO 3543   4.345   6.646   9.538 -0.0802  0.0768 -0.2873
  317PAPS   PO4 3544   4.145   6.464   9.866 -0.0151 -0.1263  0.1405
  317PAPS   GL1 3545   4.275   6.553  10.250  0.0016 -0.1221  0.0801
  317PAPS   GL2 3546   4.568   6.801  10.127 -0.1855  0.2962  0.1321
  317PAPS   D1A 3547   4.193   6.566  10.690  0.2133 -0.2235  0.2159
  317PAPS   D2A 3548   4.113   6.137  10.543 -0.0769  0.1156  0.0080
  317PAPS   D3A 3549   3.752   6.423  10.487  0.3844  0.0659 -0.1535
  317PAPS   D4A 3550   3.626   6.089  10.417 -0.0477  0.1322  0.0613
  317PAPS   C5A 3551   3.422   5.816  10.154  0.2795  0.0762  0.2849
  317PAPS   C1B 3552   4.599   6.753  10.581 -0.0786  0.0092  0.0565
  317PAPS   C2B 3553   4.620   6.685  10.997 -0.1961  0.3575 -0.0316
  317PAPS   C3B 3554   4.369   6.549  11.364 -0.2574  0.0137 -0.5000
  317PAPS   C4B 3555   4.339   6.491  11.785 -0.1434 -0.0163 -0.0547
  318PAPS   CNO 3556   1.037   6.379   9.299  0.1879 -0.1525  0.0736
  318PAPS   PO4 3557   0.529   6.345   9.408 -0.1014 -0.2615  0.3861
  318PAPS   GL1 3558   0.511   6.255   9.896 -0.0525  0.0065 -0.3604
  318PAPS   GL2 3559   0.440   6.549  10.187  0.1127  0.2554 -0.1890
  318PAPS   D1A 3560   0.753   6.204  10.298 -0.1801 -0.2077 -0.2759
  318PAPS   D2A 3561   0.526   6.139  10.758 -0.2690  0.0775 -0.4579
  318PAPS   D3A 3562   0.684   6.070  11.160  0.2379 -0.0380 -0.0523
  318PAPS   D4A 3563   0.258   5.946  11.201  0.0888  0.0012 -0.2957
  318PAPS   C5A 3564   0.029   6.163  11.415  0.0671 -0.1723 -0.3465
  318PAPS   C1B 3565   0.413   6.625  10.593 -0.1557  0.0741 -0.0218
  318PAPS   C2B 3566   0.287   6.451  11.017  0.1732  0.0301 -0.1089
  318PAPS   C3B 3567   0.405   6.494  11.356 -0.0117 -0.1166  0.4053
  318PAPS   C4B 3568   0.417   6.220  11.711  0.0857 -0.1193 -0.1904
  319PAPS   CNO 3569   6.669   2.133   9.575 -0.0196  0.0170  0.1302
  319PAPS   PO4 3570   7.095   2.305   9.538  0.0122  0.0935 -0.0081
  319PAPS   GL1 3571   7.351   2.300   9.941  0.1175 -0.0793 -0.1614
  319PAPS   GL2 3572   7.555   2.518   9.958 -0.0097 -0.1098 -0.1572
  319PAPS   D1A 3573   7.258   2.054  10.269  0.0787 -0.2215  0.0850
  319PAPS   D2A 3574   6.899   2.132  10.545 -0.0751  0.1911 -0.0685
  319PAPS   D3A 3575   7.143   1.737  10.672 -0.0230  0.0790  0.0309
  319PAPS   D4A 3576   6.934   1.912  11.022 -0.3575 -0.1288 -0.0190
  319PAPS   C5A 3577   6.932   1.773  11.469  0.1436  0.2439  0.3639
  319PAPS   C1B 3578   7.469   2.464  10.433  0.1703 -0.2328  0.2143
  319PAPS   C2B 3579   7.534   2.193  10.762  0.0591 -0.1195 -0.1350
  319PAPS   C3B 3580   7.462   2.026  11.088 -0.0115  0.2995 -0.0564
  319PAPS   C4B 3581   7.440   2.102  11.582  0.1391  0.0474 -0.2532
  320PAPS   CNO 3582   1.438   3.263   9.591 -0.0360  0.2476 -0.2196
  320PAPS   PO4 3583   1.019   3.325   9.603 -0.5053 -0.1681  0.0151
  320PAPS   GL1 3584   1.210   3.161   9.973  0.2161  0.2148  0.0997
  320PAPS   GL2 3585   1.097   2.970  10.151  0.0059 -0.2284 -0.1007
  320PAPS   D1A 3586   1.579   3.377  10.142 -0.0624 -0.0285 -0.0351
  320PAPS   D2A 3587   1.683   2.890   9.900  0.0623  0.0505 -0.2347
  320PAPS   D3A 3588   2.124   2.903  10.131  0.1184 -0.2885 -0.1021
  320PAPS   D4A 3589   2.205   2.691  10.621 -0.0332  0.0893 -0.1201
  320PAPS   C5A 3590   1.949   2.429  10.766  0.3782  0.0710 -0.1716
  320PAPS   C1B 3591   1.058   2.803  10.492 -0.0311  0.1298  0.1466
  320PAPS   C2B 3592   1.081   2.817  10.877 -0.2503 -0.0581 -0.0553
  320PAPS   C3B 3593   1.468   2.683  11.231 -0.1469 -0.1155  0.3435
  320PAPS   C4B 3594   1.907   2.774  11.272 -0.2977  0.1298  0.0011
  321PAPS   CNO 3595   6.019   0.720   9.156 -0.1644 -0.0730  0.0231
  321PAPS   PO4 3596   6.074   0.915   9.548  0.0134 -0.1269 -0.0878
  321PAPS   GL1 3597   6.257   0.700   9.906 -0.2676 -0.2544  0.0654
  321PAPS   GL2 3598   6.183   0.801  10.172  0.0569 -0.2290 -0.0460
  321PAPS   D1A 3599   6.467   0.388  10.297  0.3192  0.0308  0.0071
  321PAPS   D2A 3600   6.791   0.102  10.196  0.2393 -0.2096  0.0140
  321PAPS   D3A 3601   6.663  -0.318  10.239  0.2680  0.0894  0.2858
  321PAPS   D4A 3602   6.673  -0.095  10.637  0.0418  0.1763  0.0201
  321PAPS   C5A 3603   6.464   0.228  10.774 -0.1683 -0.2823 -0.3200
  321PAPS   C1B 3604   6.167   0.699  10.628  0.1420 -0.0271  0.1754
  321PAPS   C2B 3605   6.227   0.615  11.092  0.1783 -0.4382  0.1654
  321PAPS   C3B 3606   6.150   0.472  11.553  0.1844  0.1836  0.1827
  321PAPS   C4B 3607   6.189   0.757  11.920  0.1313 -0.1452  0.1454
  322PAPS   CNO 3608   2.696   5.205   9.404 -0.1551 -0.0309 -0.1083
  322PAPS   PO4 3609   2.645   5.459   9.750 -0.2336  0.1200  0.0284
  322PAPS   GL1 3610   2.719   5.689  10.165  0.0349  0.1302 -0.0980
  322PAPS   GL2 3611   2.975   5.614  10.160 -0.4403 -0.2832  0.1710
  322PAPS   D1A 3612   2.572   5.725  10.555  0.3559 -0.0826 -0.0205
  322PAPS   D2A 3613   2.252   5.939  10.485 -0.1429  0.0411  0.0427
  322PAPS   D3A 3614   1.888   6.155  10.585 -0.2070  0.1058  0.2133
  322PAPS   D4A 3615   2.026   6.019  10.984 -0.1396 -0.7171 -0.1677
  322PAPS   C5A 3616   2.148   6.154  11.397 -0.0771 -0.2113  0.2284
  322PAPS   C1B 3617   2.911   5.364  10.550  0.1211 -0.1564 -0.0352
  322PAPS   C2B 3618   2.776   5.386  10.873  0.1588 -0.0133 -0.0357
  322PAPS   C3B 3619   2.971   5.277  11.291  0.2402 -0.2450 -0.0102
  322PAPS   C4B 3620   3.171   5.287  11.590  0.3152 -0.3162  0.1789
  323PAPS   CNO 3621   6.002   5.066  10.045  0.3255 -0.1058 -0.0411
  323PAPS   PO4 3622   6.407   5.261   9.969  0.4536  0.2399 -0.1819
  323PAPS   GL1 3623   6.635   5.138  10.290 -0.3413  0.0758 -0.0976
  323PAPS   GL2 3624   6.992   5.226  10.298 -0.2468 -0.0602  0.0720
  323PAPS   D1A 3625   6.573   5.289  10.746  0.1547 -0.0963 -0.1720
  323PAPS   D2A 3626   6.845   5.226  11.087  0.1310  0.1449 -0.3022
  323PAPS   D3A 3627   6.504   5.319  11.374 -0.0025  0.0535 -0.1016
  323PAPS   D4A 3628   6.778   5.472  11.537  0.0139 -0.0722  0.0326
  323PAPS   C5A 3629   6.835   5.246  11.864 -0.2293 -0.1627 -0.0710
  323PAPS   C1B 3630   7.156   5.240  10.716 -0.0886  0.0190 -0.0362
  323PAPS   C2B 3631   7.333   5.261  11.176 -0.1685 -0.0478  0.2285
  323PAPS   C3B 3632   7.450   5.369  11.576 -0.0573 -0.0545 -0.0808
  323PAPS   C4B 3633   7.214   5.542  11.877  0.0098  0.0469 -0.1491
  324PAPS   CNO 3634   1.147   1.632   9.393  0.0800  0.1503 -0.2866
  324PAPS   PO4 3635   1.146   1.993   9.105 -0.0177 -0.1911  0.0717
  324PAPS   GL1 3636   1.599   1.947   9.284 -0.0013  0.2340 -0.1673
  324PAPS   GL2 3637   1.665   1.679   9.392  0.1701 -0.0205 -0.0813
  324PAPS   D1A 3638   1.888   1.880   9.732 -0.1163  0.1167  0.4648
  324PAPS   D2A 3639   2.149   1.809  10.052  0.1409  0.2929 -0.1770
  324PAPS   D3A 3640   2.548   1.951  10.063  0.1174 -0.0638  0.2150
  324PAPS   D4A 3641   2.743   2.278  10.071 -0.2732 -0.1613 -0.0768
  324PAPS   C5A 3642   3.185   2.357  10.342  0.4721  0.2027 -0.0771
  324PAPS   C1B 3643   1.386   1.878   9.733 -0.3183  0.1355 -0.2409
  324PAPS   C2B 3644   1.179   1.974  10.079  0.1245  0.1405  0.0668
  324PAPS   C3B 3645   0.981   1.931  10.486  0.2574 -0.0766 -0.1799
  324PAPS   C4B 3646   1.042   1.822  10.942  0.2627  0.1134 -0.2032
  325PAPS   CNO 3647   4.061   5.034   9.756  0.1447  0.0144 -0.0284
  325PAPS   PO4 3648   3.936   4.572   9.708  0.4822 -0.0247  0.1456
  325PAPS   GL1 3649   3.843   4.613  10.058  0.1433 -0.3228 -0.4585
  325PAPS   GL2 3650   3.816   4.852  10.132 -0.0779 -0.3070  0.0371
  325PAPS   D1A 3651   3.878   4.282  10.270  0.2563  0.1833 -0.3224
  325PAPS   D2A 3652   3.806   4.371  10.611  0.2091 -0.0376 -0.0433
  325PAPS   D3A 3653   3.902   4.292  11.012  0.1573  0.2215  0.3486
  325PAPS   D4A 3654   3.895   4.514  11.378 -0.1468 -0.0781  0.1922
  325PAPS   C5A 3655   3.470   4.881  11.430  0.2563  0.1691 -0.3283
  325PAPS   C1B 3656   3.645   4.926  10.504  0.1948  0.1696 -0.1441
  325PAPS   C2B 3657   3.577   4.817  10.892  0.0336 -0.2494  0.0158
  325PAPS   C3B 3658   3.426   4.486  11.109  0.1591 -0.0166  0.2105
  325PAPS   C4B 3659   3.445   4.226  11.439 -0.0740 -0.2219  0.3444
  326PAPS   CNO 3660   5.335   3.029   9.827  0.3417  0.1323 -0.2023
  326PAPS   PO4 3661   5.625   2.688  10.022 -0.2095 -0.0126  0.1344
  326PAPS   GL1 3662   5.641   2.787  10.511 -0.1551 -0.0363 -0.3416
  326PAPS   GL2 3663   5.669   3.006  10.732 -0.0280  0.1744  0.2278
  326PAPS   D1A 3664   5.896   2.521  10.796 -0.2545  0.0916 -0.2461
  326PAPS   D2A 3665   6.214   2.721  11.104  0.0418 -0.0259 -0.0040
  326PAPS   D3A 3666   6.304   3.041  11.329  0.1163 -0.1923 -0.3092
  326PAPS   D4A 3667   6.715   3.178  11.692 -0.1642  0.0596  0.2603
  326PAPS   C5A 3668   6.940   3.455  11.664 -0.2377 -0.5123 -0.0016
  326PAPS   C1B 3669   5.670   2.818  11.132  0.3569  0.2867 -0.1817
  326PAPS   C2B 3670   5.823   3.033  11.580  0.1417 -0.2985  0.0180
  326PAPS   C3B 3671   5.887   2.958  11.958  0.1288  0.3251 -0.0522
  326PAPS   C4B 3672   5.823   2.971  12.384  0.3709 -0.2581 -0.1488
  327PAPS   CNO 3673   6.260   7.383   9.923  0.0393  0.1710  0.4054
  327PAPS   PO4 3674   6.159   7.183   9.544  0.0886  0.0734 -0.3021
  327PAPS   GL1 3675   6.148   6.874   9.838  0.1071 -0.0973 -0.0569
  327PAPS   GL2 3676   6.104   6.968  10.102 -0.2377  0.1569  0.3607
  327PAPS   D1A 3677   5.998   6.384   9.885  0.2399 -0.0354 -0.0115
  327PAPS   D2A 3678   6.183   6.401  10.278  0.5132  0.1465  0.0037
  327PAPS   D3A 3679   5.803   6.142  10.271  0.0984  0.2791 -0.2278
  327PAPS   D4A 3680   5.713   6.391  10.612 -0.2396 -0.1340  0.1967
  327PAPS   C5A 3681   5.834   6.466  10.927 -0.3394  0.0826  0.1284
  327PAPS   C1B 3682   6.305   7.107  10.408  0.2330 -0.2532  0.3463
  327PAPS   C2B 3683   6.410   6.741  10.625  0.1245 -0.5030  0.0237
  327PAPS   C3B 3684   6.375   6.591  10.988 -0.0123 -0.1354 -0.2089
  327PAPS   C4B 3685   6.087   6.558  11.342 -0.0506  0.1074 -0.0108
  328PAPS   CNO 3686   7.155   6.096   9.261 -0.0280 -0.0334 -0.1755
  328PAPS   PO4 3687   6.970   6.257   9.632 -0.0404  0.1034  0.1203
  328PAPS   GL1 3688   7.083   6.227  10.184  0.0540  0.2664  0.2560
  328PAPS   GL2 3689   7.173   6.534  10.287  0.1155 -0.0391 -0.0902
  328PAPS   D1A 3690   7.132   6.119  10.631  0.0960 -0.0558 -0.1525
  328PAPS   D2A 3691   7.052   5.690  10.529  0.0341 -0.2510 -0.0285
  328PAPS   D3A 3692   7.383   5.680  10.838  0.0358  0.4500 -0.0195
  328PAPS   D4A 3693   7.567   5.833  11.055 -0.0103  0.0569 -0.4680
  328PAPS   C5A 3694   7.409   6.259  11.095  0.2868 -0.0618 -0.1413
  328PAPS   C1B 3695   6.909   6.791  10.532 -0.3377 -0.2101  0.0237
  328PAPS   C2B 3696   6.941   6.843  10.985  0.1586  0.0684  0.0044
  328PAPS   C3B 3697   7.041   6.673  11.443  0.0517  0.2291  0.0050
  328PAPS   C4B 3698   7.167   6.350  11.672 -0.0201  0.1577  0.4787
  329PAPS   CNO 3699   1.674   4.865   9.302  0.0543  0.0670  0.4293
  329PAPS   PO4 3700   1.729   4.949   9.551  0.2871 -0.1641 -0.2085
  329PAPS   GL1 3701   1.758   4.825   9.941  0.0305 -0.2708 -0.0309
  329PAPS   GL2 3702   1.558   4.536  10.048  0.0531 -0.1841 -0.1362
  329PAPS   D1A 3703   1.772   5.114  10.224  0.2756 -0.1635  0.2934
  329PAPS   D2A 3704   2.151   5.031  10.388 -0.2433  0.1700 -0.2189
  329PAPS   D3A 3705   2.235   5.368  10.433  0.0893  0.0310 -0.2854
  329PAPS   D4A 3706   2.244   5.181  10.855 -0.2420  0.1673 -0.1820
  329PAPS   C5A 3707   2.464   5.095  11.203  0.1406 -0.1872 -0.1982
  329PAPS   C1B 3708   1.331   4.491  10.460  0.4354 -0.1628  0.2173
  329PAPS   C2B 3709   1.220   4.499  10.922 -0.1420 -0.1958  0.2849
  329PAPS   C3B 3710   1.148   4.302  11.258 -0.0226 -0.1108  0.1715
  329PAPS   C4B 3711   1.033   4.046  11.669 -0.1329 -0.1274  0.2930
  330PAPS   CNO 3712  -0.061   4.212   9.584 -0.4890 -0.0122  0.3530
  330PAPS   PO4 3713   0.310   3.912   9.658  0.2320 -0.1396 -0.0466
  330PAPS   GL1 3714   0.136   4.019  10.023 -0.0199  0.3382  0.2574
  330PAPS   GL2 3715  -0.231   4.050  10.065  0.2872  0.0299 -0.0460
  330PAPS   D1A 3716   0.295   4.352  10.364  0.1178  0.1282  0.0291
  330PAPS   D2A 3717   0.705   4.298  10.334  0.4643 -0.1418  0.1207
  330PAPS   D3A 3718   0.829   4.601  10.560 -0.0311  0.0875 -0.3127
  330PAPS   D4A 3719   0.617   4.522  10.909  0.3268  0.0536  0.0235
  330PAPS   C5A 3720   0.681   4.605  11.360  0.1655  0.2391 -0.2740
  330PAPS   C1B 3721  -0.526   4.065  10.543 -0.1335 -0.2131 -0.0484
  330PAPS   C2B 3722  -0.829   4.333  10.762 -0.2376  0.2118 -0.1124
  330PAPS   C3B 3723  -0.806   4.261  11.143  0.3327  0.1755 -0.2385
  330PAPS   C4B 3724  -0.675   3.940  11.400  0.3891  0.1114 -0.3846
  331PAPS   CNO 3725   5.496   3.790   9.379  0.2624  0.1667  0.3536
  331PAPS   PO4 3726   5.271   4.012   9.559 -0.1754 -0.0740 -0.1808
  331PAPS   GL1 3727   5.107   3.887   9.940  0.0617 -0.0608 -0.0979
  331PAPS   GL2 3728   5.016   3.580  10.148  0.0865 -0.1380 -0.0027
  331PAPS   D1A 3729   5.079   4.164  10.328  0.0366  0.3315 -0.2367
  331PAPS   D2A 3730   5.372   4.399  10.562 -0.2761  0.1002  0.3704
  331PAPS   D3A 3731   5.236   4.625  10.911  0.0078 -0.1251 -0.1150
  331PAPS   D4A 3732   5.584   4.442  11.112 -0.1822  0.0439  0.0795
  331PAPS   C5A 3733   5.649   4.541  11.506  0.4141  0.0436 -0.1520
  331PAPS   C1B 3734   4.858   3.352  10.547  0.2865 -0.0618  0.0904
  331PAPS   C2B 3735   4.760   3.041  10.906 -0.0946 -0.1525 -0.1442
  331PAPS   C3B 3736   4.657   2.798  11.273 -0.1385 -0.0868  0.0023
  331PAPS   C4B 3737   4.426   2.478  11.515  0.2979  0.0159 -0.2312
  332PAPS   CNO 3738   5.668   4.413   9.619  0.0944  0.1071 -0.0212
  332PAPS   PO4 3739   5.847   4.610   9.927 -0.3388 -0.4472  0.2101
  332PAPS   GL1 3740   5.890   4.334  10.288  0.1565 -0.1975 -0.0427
  332PAPS   GL2 3741   6.016   4.496  10.465  0.1760 -0.2815  0.0512
  332PAPS   D1A 3742   5.680   4.041  10.650 -0.1077 -0.0496 -0.1646
  332PAPS   D2A 3743   5.587   3.921  10.222  0.2000 -0.2752  0.4870
  332PAPS   D3A 3744   6.083   3.877  10.277  0.0094 -0.1439 -0.1963
  332PAPS   D4A 3745   5.964   3.579  10.366 -0.0499 -0.1642 -0.2947
  332PAPS   C5A 3746   5.658   3.585  10.825 -0.1733  0.1069  0.0728
  332PAPS   C1B 3747   6.015   4.346  10.829 -0.4185  0.1088 -0.2866
  332PAPS   C2B 3748   6.093   4.514  11.227  0.2087  0.1603 -0.1044
  332PAPS   C3B 3749   6.177   4.856  11.516  0.0176 -0.0264 -0.2539
  332PAPS   C4B 3750   6.368   5.080  11.849  0.2162 -0.1793 -0.0733
  333PAPS   CNO 3751   4.235   2.551   9.134 -0.2081  0.0433 -0.1304
  333PAPS   PO4 3752   4.189   2.776   9.527  0.0163 -0.0802 -0.0741
  333PAPS   GL1 3753   4.253   2.991   9.942  0.1560  0.1489  0.1571
  333PAPS   GL2 3754   4.043   3.007  10.291  0.1449  0.1342  0.0914
  333PAPS   D1A 3755   4.519   2.942  10.332 -0.0439  0.3886  0.1517
  333PAPS   D2A 3756   4.338   2.882  10.732 -0.0462 -0.0468  0.1908
  333PAPS   D3A 3757   4.215   2.540  10.944 -0.0798  0.1563 -0.1613
  333PAPS   D4A 3758   4.300   2.161  11.127  0.1992  0.1491  0.2060
  333PAPS   C5A 3759   3.874   1.903  11.167 -0.0559 -0.1770  0.1479
  333PAPS   C1B 3760   3.841   2.938  10.737  0.2585  0.0217  0.2853
  333PAPS   C2B 3761   3.865   2.846  11.152 -0.2378 -0.2489 -0.2948
  333PAPS   C3B 3762   3.880   2.475  11.351  0.0670 -0.2874  0.1275
  333PAPS   C4B 3763   3.424   2.286  11.275 -0.4097 -0.1576  0.1305
  334PAPS   CNO 3764   2.849   6.801   9.854  0.0448 -0.0689  0.0354
  334PAPS   PO4 3765   2.995   6.506   9.990  0.1420 -0.1788 -0.2093
  334PAPS   GL1 3766   2.688   6.484  10.256 -0.0769  0.3236 -0.0034
  334PAPS   GL2 3767   2.652   6.249  10.428  0.2339  0.3673  0.3098
  334PAPS   D1A 3768   2.278   6.586  10.414 -0.1779  0.1886 -0.1965
  334PAPS   D2A 3769   2.381   6.933  10.261  0.1496 -0.1894 -0.0506
  334PAPS   D3A 3770   2.293   6.979  10.694  0.0265 -0.1164  0.4692
  334PAPS   D4A 3771   2.130   6.536  10.893  0.1844 -0.2025 -0.0346
  334PAPS   C5A 3772   1.997   6.621  11.302  0.1007 -0.3506  0.3323
  334PAPS   C1B 3773   2.602   6.183  10.814  0.0009 -0.2059  0.0476
  334PAPS   C2B 3774   2.821   6.262  11.122  0.2435  0.1352 -0.0867
  334PAPS   C3B 3775   2.628   6.068  11.485 -0.3555 -0.1362  0.1889
  334PAPS   C4B 3776   2.350   6.035  11.860 -0.1877  0.0105 -0.0714
  335PAPS   CNO 3777   6.351   3.752   9.665 -0.4128  0.1307 -0.0701
  335PAPS   PO4 3778   6.142   3.571   9.896  0.0033 -0.1492 -0.1173
  335PAPS   GL1 3779   6.042   3.138  10.136  0.1812  0.1418  0.3688
  335PAPS   GL2 3780   5.733   3.093  10.183  0.0307 -0.1068  0.2914
  335PAPS   D1A 3781   6.217   2.851  10.520  0.0558  0.3389  0.1159
  335PAPS   D2A 3782   6.559   2.946  10.729  0.2413 -0.1124 -0.1910
  335PAPS   D3A 3783   6.724   3.160  11.097 -0.1329  0.1051  0.0316
  335PAPS   D4A 3784   6.771   2.797  11.168 -0.5867 -0.3010 -0.0696
  335PAPS   C5A 3785   6.609   2.707  11.556  0.1705 -0.0236 -0.0639
  335PAPS   C1B 3786   5.436   3.428  10.322  0.1596  0.1396  0.0482
  335PAPS   C2B 3787   5.170   3.689  10.675 -0.2131 -0.1573 -0.2921
  335PAPS   C3B 3788   5.114   4.089  10.907  0.4991 -0.2274  0.0372
  335PAPS   C4B 3789   4.947   4.267  11.192  0.1133  0.2029 -0.4788
  336PAPS   CNO 3790   2.715   7.480   9.165 -0.0827 -0.2024 -0.3835
  336PAPS   PO4 3791   2.607   7.439   9.613 -0.5675  0.2694  0.0253
  336PAPS   GL1 3792   2.694   7.291  10.021  0.0380  0.2415  0.1239
  336PAPS   GL2 3793   2.779   7.549  10.233  0.3022 -0.0881 -0.0802
  336PAPS   D1A 3794   2.841   6.949  10.376 -0.2319  0.0608  0.0586
  336PAPS   D2A 3795   2.795   6.667  10.746  0.0137  0.1892 -0.1419
  336PAPS   D3A 3796   2.684   7.108  10.921 -0.3165  0.1550 -0.1865
  336PAPS   D4A 3797   2.447   6.883  11.148  0.1584 -0.2055 -0.2296
  336PAPS   C5A 3798   2.477   6.503  11.285  0.0701 -0.0242 -0.2674
  336PAPS   C1B 3799   2.557   7.421  10.546 -0.1208  0.1390  0.0334
  336PAPS   C2B 3800   2.317   7.403  10.995  0.4801  0.1722  0.1473
  336PAPS   C3B 3801   2.453   7.345  11.406  0.1774  0.1325 -0.2531
  336PAPS   C4B 3802   2.601   7.437  11.844 -0.1299  0.1475 -0.0322
  337PAPS   CNO 3803   3.866   4.104   9.451 -0.2004  0.1487  0.3127
  337PAPS   PO4 3804   3.529   3.899   9.421 -0.0364 -0.2257 -0.3372
  337PAPS   GL1 3805   3.751   3.668   9.785 -0.0735 -0.0092  0.2635
  337PAPS   GL2 3806   3.924   3.824  10.039 -0.1117  0.0866 -0.2001
  337PAPS   D1A 3807   3.797   3.297   9.956 -0.0046  0.0495 -0.2576
  337PAPS   D2A 3808   3.422   3.102  10.015 -0.1493 -0.0553  0.2171
  337PAPS   D3A 3809   3.144   3.227  10.268  0.0523 -0.0073 -0.1952
  337PAPS   D4A 3810   3.299   2.824  10.505  0.2838  0.0194 -0.1212
  337PAPS   C5A 3811   3.405   2.705  10.903  0.0272 -0.2393 -0.1539
  337PAPS   C1B 3812   3.978   3.855  10.479 -0.3216  0.2432  0.1231
  337PAPS   C2B 3813   4.050   3.860  10.851 -0.2484  0.1090  0.0712
  337PAPS   C3B 3814   4.001   3.860  11.166  0.1236 -0.2583  0.1303
  337PAPS   C4B 3815   4.000   4.063  11.545  0.0257 -0.1919 -0.2091
  338PAPS   CNO 3816   0.430   0.983   9.335  0.1953 -0.1089  0.1715
  338PAPS   PO4 3817   0.094   0.797   9.577  0.3640  0.1081  0.4178
  338PAPS   GL1 3818   0.439   0.768   9.819 -0.1752  0.0060 -0.2785
  338PAPS   GL2 3819   0.390   0.603  10.124  0.0545 -0.0396 -0.2071
  338PAPS   D1A 3820   0.662   1.188   9.885  0.1588  0.3228  0.0528
  338PAPS   D2A 3821   1.030   1.379   9.776  0.0528  0.1411  0.1333
  338PAPS   D3A 3822   1.164   1.214  10.083 -0.3617  0.3497 -0.0274
  338PAPS   D4A 3823   1.083   1.461  10.477 -0.1443  0.1091  0.1310
  338PAPS   C5A 3824   0.654   1.549  10.676 -0.2171  0.0813  0.0613
  338PAPS   C1B 3825   0.418   0.801  10.433 -0.2709 -0.2687 -0.2825
  338PAPS   C2B 3826   0.376   0.892  10.826  0.1953  0.0112  0.0739
  338PAPS   C3B 3827   0.238   0.839  11.305  0.0266  0.0279  0.3885
  338PAPS   C4B 3828   0.148   1.040  11.728 -0.0103  0.0782 -0.1757
  339POPE   NH3 3829  -0.338   6.744  13.512  0.2973  0.2908  0.1957
  339POPE   PO4 3830   0.145   6.605  13.598 -0.1786  0.0138 -0.2046
  339POPE   GL1 3831   0.210   6.909  13.173 -0.1636  0.2765 -0.4286
  339POPE   GL2 3832   0.032   7.171  13.417  0.2563  0.1775 -0.1127
  339POPE   C1A 3833  -0.095   6.956  12.749 -0.0152 -0.3339 -0.1234
  339POPE   D2A 3834  -0.201   7.231  12.464 -0.2821 -0.0263  0.1293
  339POPE   C3A 3835  -0.200   7.058  12.098 -0.0125  0.2369  0.1397
  339POPE   C4A 3836   0.162   7.090  11.790  0.0225 -0.1206 -0.1819
  339POPE   C1B 3837   0.230   7.346  13.041  0.1892  0.0693  0.0220
  339POPE   C2B 3838   0.312   7.240  12.655  0.2600  0.0923  0.1837
  339POPE   C3B 3839   0.278   6.903  12.272 -0.1829 -0.1665  0.1039
  339POPE   C4B 3840   0.270   6.553  12.029  0.1907 -0.2320 -0.2537
  340POPE   NH3 3841   5.973   0.625  13.749  0.0439  0.0972  0.5934
  340POPE   PO4 3842   6.509   0.717  13.748  0.0315 -0.1935  0.0872
  340POPE   GL1 3843   6.736   0.730  13.424 -0.0202 -0.1225  0.2859
  340POPE   GL2 3844   6.972   0.857  13.284  0.1789  0.0726  0.2373
  340POPE   C1A 3845   6.725   1.065  12.910  0.3998  0.1912  0.1506
  340POPE   D2A 3846   6.695   0.766  12.524  0.2632  0.5863  0.2508
  340POPE   C3A 3847   6.600   1.010  12.135 -0.1363 -0.1667  0.2583
  340POPE   C4A 3848   6.639   1.222  11.686 -0.1064  0.1507 -0.4688
  340POPE   C1B 3849   6.904   0.595  12.944  0.0822  0.1564 -0.1442
  340POPE   C2B 3850   7.136   0.562  12.472 -0.0920 -0.2086 -0.0619
  340POPE   C3B 3851   7.295   0.543  12.146 -0.1436 -0.2670 -0.0883
  340POPE   C4B 3852   7.412   0.263  11.828  0.2257  0.1018 -0.3416
  341POPE   NH3 3853   5.726   0.816   9.938  0.3212 -0.1581 -0.0230
  341POPE   PO4 3854   5.838   0.466   9.780 -0.0653  0.0176 -0.5233
  341POPE   GL1 3855   6.083   0.246   9.961 -0.1424  0.4667  0.1689
  341POPE   GL2 3856   5.842  -0.025  10.051  0.2603 -0.0716 -0.2078
  341POPE   C1A 3857   6.201  -0.072  10.354  0.0600 -0.4109 -0.1545
  341POPE   D2A 3858   6.198  -0.223  10.718  0.1268  0.1311 -0.0599
  341POPE   C3A 3859   6.152  -0.171  11.111 -0.0094  0.0504 -0.0260
  341POPE   C4A 3860   6.439   0.057  11.393  0.1085  0.0584  0.1554
  341POPE   C1B 3861   5.843  -0.448  10.352 -0.0752  0.0870 -0.2417
  341POPE   C2B 3862   5.698  -0.316  10.825 -0.2256 -0.2591 -0.1373
  341POPE   C3B 3863   5.697  -0.259  11.276 -0.2054 -0.0740 -0.1415
  341POPE   C4B 3864   5.863  -0.026  11.674 -0.0467  0.0013  0.2479
  342POPE   NH3 3865   4.154   6.985   9.924  0.0999 -0.1437  0.0613
  342POPE   PO4 3866   3.772   7.267   9.751  0.0631 -0.0131 -0.1390
  342POPE   GL1 3867   3.805   7.448  10.199 -0.2160 -0.0255 -0.2857
  342POPE   GL2 3868   3.995   7.560  10.313  0.0560  0.1923 -0.2766
  342POPE   C1A 3869   3.698   7.367  10.675 -0.0966  0.1444  0.2966
  342POPE   D2A 3870   3.736   7.349  11.141  0.1069 -0.0901 -0.2433
  342POPE   C3A 3871   3.713   7.697  11.422  0.3197 -0.1397 -0.0335
  342POPE   C4A 3872   3.615   8.124  11.553 -0.0171  0.0375  0.1126
  342POPE   C1B 3873   4.073   7.614  10.758 -0.2435 -0.3279  0.1942
  342POPE   C2B 3874   4.085   7.707  11.112  0.1660  0.0630 -0.1641
  342POPE   C3B 3875   4.138   7.498  11.514 -0.0413 -0.0817  0.0320
  342POPE   C4B 3876   4.483   7.428  11.779  0.0666  0.4781 -0.1429
  343PUPE   NH3 3877   4.988   1.471  13.604  0.0980  0.0131  0.0752
  343PUPE   PO4 3878   5.358   1.216  13.679 -0.5744 -0.0327  0.1636
  343PUPE   GL1 3879   5.471   1.188  13.321 -0.3288 -0.0589  0.2579
  343PUPE   GL2 3880   5.480   1.444  13.083  0.2545  0.1310 -0.3430
  343PUPE   D1A 3881   5.745   0.973  13.164  0.2962 -0.4387  0.0566
  343PUPE   D2A 3882   6.076   1.327  13.107  0.0007 -0.0279  0.1108
  343PUPE   D3A 3883   6.368   1.388  12.771  0.0066 -0.2692 -0.0667
  343PUPE   D4A 3884   6.832   1.558  12.909 -0.0633 -0.0395 -0.3791
  343PUPE   D5A 3885   6.938   1.884  13.248 -0.0850 -0.0443 -0.1042
  343PUPE   C1B 3886   5.825   1.607  12.796  0.0238  0.0484  0.0652
  343PUPE   C2B 3887   5.879   1.566  12.427 -0.0557 -0.1524  0.0025
  343PUPE   C3B 3888   5.847   1.607  12.007 -0.3584 -0.1497 -0.1489
  343PUPE   C4B 3889   5.784   1.686  11.508 -0.0356 -0.0869  0.1041
  344PUPE   NH3 3890   3.197   1.698  13.230 -0.2553 -0.0706 -0.1010
  344PUPE   PO4 3891   3.585   1.653  13.380  0.0544 -0.0228  0.3625
  344PUPE   GL1 3892   3.616   1.587  12.966 -0.2424 -0.2271  0.0947
  344PUPE   GL2 3893   3.446   1.620  12.814  0.3379  0.0258 -0.0227
  344PUPE   D1A 3894   3.977   1.539  12.788  0.2060  0.1175 -0.0344
  344PUPE   D2A 3895   3.921   1.668  12.472 -0.0294 -0.0939 -0.0329
  344PUPE   D3A 3896   3.787   1.437  12.042 -0.1655  0.2430  0.1134
  344PUPE   D4A 3897   3.517   1.484  11.645 -0.1200 -0.0077  0.1364
  344PUPE   D5A 3898   3.766   1.338  11.269 -0.1275  0.2403 -0.1171
  344PUPE   C1B 3899   3.415   1.767  12.440  0.0496 -0.0145 -0.0407
  344PUPE   C2B 3900   3.237   1.737  12.082  0.2714  0.0182  0.2197
  344PUPE   C3B 3901   3.007   1.590  11.815  0.2765  0.4071  0.0876
  344PUPE   C4B 3902   2.769   1.658  11.444 -0.0822 -0.0438 -0.1761
  345PUPE   NH3 3903   3.850   3.022  13.582  0.1466 -0.1338 -0.0401
  345PUPE   PO4 3904   3.704   2.502  13.601 -0.1780 -0.2131 -0.1845
  345PUPE   GL1 3905   3.746   2.663  13.149 -0.0213 -0.0911  0.0443
  345PUPE   GL2 3906   3.892   2.474  12.994 -0.1980 -0.1879 -0.1082
  345PUPE   D1A 3907   3.592   2.855  12.777  0.0756  0.3221 -0.0189
  345PUPE   D2A 3908   3.639   3.185  13.115  0.0364 -0.2807 -0.2267
  345PUPE   D3A 3909   3.182   3.196  12.997  0.0669  0.2298 -0.1062
  345PUPE   D4A 3910   3.215   2.815  13.225 -0.1692 -0.1635 -0.1800
  345PUPE   D5A 3911   3.332   2.499  12.955  0.0268  0.1736  0.1979
  345PUPE   C1B 3912   4.220   2.434  12.674 -0.0552 -0.1547  0.1991
  345PUPE   C2B 3913   4.405   2.361  12.279 -0.0980  0.6027 -0.1547
  345PUPE   C3B 3914   4.566   2.265  11.943  0.4790  0.2049  0.0019
  345PUPE   C4B 3915   4.593   1.915  11.599 -0.0202  0.0483  0.1875
  346PUPE   NH3 3916   2.461   4.860  14.003 -0.1189 -0.1681  0.1265
  346PUPE   PO4 3917   2.741   4.771  13.882  0.3393  0.1110  0.0235
  346PUPE   GL1 3918   2.747   4.739  13.403  0.1168  0.2798 -0.1635
  346PUPE   GL2 3919   2.975   4.954  13.366 -0.1338 -0.2419 -0.3422
  346PUPE   D1A 3920   2.838   4.473  13.099 -0.2423  0.0216 -0.0405
  346PUPE   D2A 3921   3.150   4.194  13.204 -0.3326 -0.0558 -0.2104
  346PUPE   D3A 3922   3.276   3.939  12.826 -0.0310  0.0515 -0.2196
  346PUPE   D4A 3923   3.096   3.653  12.656  0.2557 -0.1387  0.0432
  346PUPE   D5A 3924   3.502   3.349  12.603 -0.1506  0.0165 -0.2747
  346PUPE   C1B 3925   3.027   4.914  12.905 -0.0123 -0.0921  0.3332
  346PUPE   C2B 3926   2.830   4.663  12.645 -0.0465  0.1237 -0.2320
  346PUPE   C3B 3927   2.548   4.464  12.332 -0.0284 -0.0881  0.0410
  346PUPE   C4B 3928   2.102   4.427  12.178 -0.2127 -0.5792  0.1484
  347PUPE   NH3 3929   4.479   7.300  13.444 -0.0912 -0.4081 -0.1258
  347PUPE   PO4 3930   4.212   7.520  13.810 -0.2372  0.2936  0.1957
  347PUPE   GL1 3931   4.044   7.715  13.370  0.0050  0.0915 -0.0141
  347PUPE   GL2 3932   4.236   7.615  13.109  0.1494 -0.1502  0.1257
  347PUPE   D1A 3933   3.819   8.005  13.055 -0.3415 -0.1112 -0.1995
  347PUPE   D2A 3934   3.504   7.807  12.926 -0.0588  0.2684  0.1180
  347PUPE   D3A 3935   3.765   7.440  12.997  0.1753 -0.2315 -0.0218
  347PUPE   D4A 3936   3.613   7.499  13.286  0.0495  0.2228 -0.0781
  347PUPE   D5A 3937   3.967   7.241  13.408  0.2121 -0.0247 -0.0410
  347PUPE   C1B 3938   4.112   7.672  12.731  0.2846  0.0290 -0.0736
  347PUPE   C2B 3939   3.946   7.496  12.406 -0.0848  0.1682 -0.3491
  347PUPE   C3B 3940   3.562   7.707  12.126  0.1102  0.2227  0.0959
  347PUPE   C4B 3941   3.290   7.771  11.743 -0.0901  0.3592 -0.0423
  348PUPE   NH3 3942   2.729   7.090  13.506  0.0487 -0.1969  0.3942
  348PUPE   PO4 3943   2.700   7.448  13.458  0.1461  0.2052 -0.2262
  348PUPE   GL1 3944   2.456   7.345  13.084  0.2712 -0.2198 -0.0750
  348PUPE   GL2 3945   2.508   7.092  12.976 -0.4635  0.4004 -0.0615
  348PUPE   D1A 3946   2.010   7.134  12.977  0.2072  0.1143  0.0079
  348PUPE   D2A 3947   2.215   7.276  12.621  0.0841 -0.0938 -0.0653
  348PUPE   D3A 3948   1.870   7.212  12.295  0.2871 -0.2494 -0.1919
  348PUPE   D4A 3949   2.114   7.154  11.831 -0.0706 -0.2394  0.0111
  348PUPE   D5A 3950   2.429   7.111  12.166  0.0703 -0.1819  0.3490
  348PUPE   C1B 3951   2.755   7.212  12.547 -0.0450 -0.0479 -0.4602
  348PUPE   C2B 3952   2.915   7.240  12.196  0.0102  0.2486 -0.2188
  348PUPE   C3B 3953   3.160   7.285  11.860 -0.1016  0.2380  0.1044
  348PUPE   C4B 3954   3.406   7.309  11.575 -0.1806 -0.2109 -0.1200
  349PUPE   NH3 3955   3.751   2.043  13.752 -0.0790 -0.1943  0.1336
  349PUPE   PO4 3956   4.099   2.118  13.507 -0.0592  0.1140  0.1777
  349PUPE   GL1 3957   3.918   2.020  13.163 -0.1206 -0.0643  0.2289
  349PUPE   GL2 3958   4.202   1.993  13.044  0.0935  0.1050 -0.2681
  349PUPE   D1A 3959   3.688   2.039  12.807 -0.1485  0.2196 -0.3983
  349PUPE   D2A 3960   3.633   2.397  12.592  0.0472  0.0567  0.1735
  349PUPE   D3A 3961   3.882   2.597  12.310 -0.0779  0.0223  0.0512
  349PUPE   D4A 3962   3.441   2.704  12.238  0.2746 -0.1432 -0.0348
  349PUPE   D5A 3963   3.214   2.754  12.489 -0.0117  0.0732 -0.1341
  349PUPE   C1B 3964   4.215   1.946  12.681 -0.0726  0.1011 -0.3367
  349PUPE   C2B 3965   3.962   2.127  12.320 -0.1203  0.0800 -0.1234
  349PUPE   C3B 3966   3.609   2.065  12.061 -0.0985 -0.1195  0.0438
  349PUPE   C4B 3967   3.405   1.955  11.661 -0.1276  0.0467 -0.1574
  350PUPE   NH3 3968   1.295   3.173  13.634  0.1703  0.0846 -0.1323
  350PUPE   PO4 3969   1.694   3.293  13.639  0.0079 -0.0476  0.0887
  350PUPE   GL1 3970   1.929   3.680  13.422  0.2068  0.0166  0.0238
  350PUPE   GL2 3971   1.904   3.532  13.140  0.1287  0.2751 -0.0733
  350PUPE   D1A 3972   2.119   3.966  13.071 -0.1606  0.1925  0.0346
  350PUPE   D2A 3973   2.385   4.365  13.287 -0.4680 -0.3349 -0.1832
  350PUPE   D3A 3974   2.416   4.568  12.885  0.0836  0.1833 -0.1771
  350PUPE   D4A 3975   2.133   4.901  12.988  0.1570  0.0827 -0.1820
  350PUPE   D5A 3976   2.213   5.203  13.287 -0.2429 -0.1860  0.2966
  350PUPE   C1B 3977   2.066   3.552  12.743 -0.0479  0.0635 -0.0058
  350PUPE   C2B 3978   2.197   3.594  12.347  0.2098  0.0615 -0.0296
  350PUPE   C3B 3979   2.285   3.838  11.997 -0.1378  0.0040 -0.4266
  350PUPE   C4B 3980   2.455   4.158  11.935  0.2396  0.2547 -0.0815
  351PUPE   NH3 3981   1.867   1.232  13.665 -0.0500  0.0682 -0.2457
  351PUPE   PO4 3982   1.564   0.997  13.444 -0.1765  0.0788  0.1953
  351PUPE   GL1 3983   1.391   0.561  13.356 -0.0414  0.1204 -0.3030
  351PUPE   GL2 3984   1.765   0.377  13.203 -0.0697 -0.0905 -0.0146
  351PUPE   D1A 3985   1.016   0.420  13.336  0.1838  0.2396  0.1155
  351PUPE   D2A 3986   1.108   0.072  13.172 -0.3217 -0.1084  0.0865
  351PUPE   D3A 3987   1.242   0.082  12.794 -0.2606 -0.1013 -0.0968
  351PUPE   D4A 3988   1.262   0.515  12.867  0.0761 -0.0010  0.1335
  351PUPE   D5A 3989   0.797   0.385  12.861  0.1381  0.0600 -0.0027
  351PUPE   C1B 3990   1.712   0.315  12.749  0.0310 -0.0594  0.1089
  351PUPE   C2B 3991   1.444   0.191  12.344  0.0832 -0.0367  0.2591
  351PUPE   C3B 3992   1.248   0.113  11.979  0.0958 -0.1447 -0.2787
  351PUPE   C4B 3993   0.789   0.237  11.813 -0.3205 -0.2272 -0.1450
  352PUPE   NH3 3994   8.015   5.605  13.839 -0.0545 -0.1614  0.0648
  352PUPE   PO4 3995   7.610   5.377  13.790  0.2213 -0.1104 -0.0270
  352PUPE   GL1 3996   7.581   5.360  13.345  0.2361  0.0966 -0.1620
  352PUPE   GL2 3997   7.828   5.611  13.332 -0.3481  0.3178  0.1234
  352PUPE   D1A 3998   7.340   5.168  12.996 -0.2258 -0.0276  0.0564
  352PUPE   D2A 3999   7.004   5.335  13.220 -0.1793 -0.0777 -0.0900
  352PUPE   D3A 4000   7.191   5.641  13.519  0.2097 -0.1846 -0.1626
  352PUPE   D4A 4001   6.932   5.874  13.355  0.0059  0.1620  0.1991
  352PUPE   D5A 4002   7.011   6.142  12.995 -0.1158  0.0704 -0.1089
  352PUPE   C1B 4003   8.094   5.613  12.936  0.2330 -0.1964  0.0991
  352PUPE   C2B 4004   8.182   5.520  12.593  0.1961 -0.1518 -0.2070
  352PUPE   C3B 4005   7.937   5.369  12.287  0.1605  0.2773  0.3580
  352PUPE   C4B 4006   7.951   5.209  11.905 -0.0643 -0.1843  0.0545
  353PUPE   NH3 4007   7.045   4.487  13.811  0.0462 -0.1548  0.3147
  353PUPE   PO4 4008   7.360   4.838  13.990 -0.0861 -0.0638  0.2947
  353PUPE   GL1 4009   7.518   4.813  13.574 -0.1118 -0.0201  0.0994
  353PUPE   GL2 4010   7.261   4.818  13.426 -0.1393  0.1638  0.2125
  353PUPE   D1A 4011   7.732   4.799  13.183  0.1757  0.1254  0.1747
  353PUPE   D2A 4012   7.967   5.144  13.087 -0.0460 -0.2583 -0.0043
  353PUPE   D3A 4013   8.412   5.274  13.195  0.4144 -0.4618 -0.0490
  353PUPE   D4A 4014   8.554   5.609  13.004 -0.0845  0.0121 -0.2822
  353PUPE   D5A 4015   8.660   5.476  12.561 -0.1928  0.0660 -0.1363
  353PUPE   C1B 4016   6.981   4.786  13.107  0.0494  0.0737 -0.0072
  353PUPE   C2B 4017   6.730   4.791  12.665  0.0960 -0.0718 -0.1146
  353PUPE   C3B 4018   6.467   4.474  12.346 -0.0777  0.2815  0.1385
  353PUPE   C4B 4019   6.063   4.100  12.202 -0.1477  0.0021 -0.3388
  354PUPE   NH3 4020   3.984   5.250  13.488  0.0276 -0.0321 -0.0652
  354PUPE   PO4 4021   4.259   5.415  13.657 -0.1347  0.0962 -0.1457
  354PUPE   GL1 4022   4.266   5.714  13.441 -0.0974 -0.0603 -0.0535
  354PUPE   GL2 4023   4.481   5.655  13.291  0.0259  0.0276  0.2411
  354PUPE   D1A 4024   4.197   6.114  13.250  0.1492  0.0921  0.3772
  354PUPE   D2A 4025   3.787   6.218  12.874 -0.0669 -0.1076  0.0364
  354PUPE   D3A 4026   3.609   6.148  13.198  0.0973 -0.1251 -0.1072
  354PUPE   D4A 4027   3.317   5.852  13.147 -0.0243 -0.0834  0.0042
  354PUPE   D5A 4028   3.306   6.129  12.728 -0.0150  0.0222 -0.4184
  354PUPE   C1B 4029   4.248   5.763  12.898  0.0011  0.1546 -0.2926
  354PUPE   C2B 4030   4.138   6.050  12.577  0.0707  0.2677 -0.0272
  354PUPE   C3B 4031   3.691   6.161  12.414 -0.3927 -0.5243  0.0037
  354PUPE   C4B 4032   3.437   6.206  12.228 -0.0590  0.1347 -0.0796
  355PUPE   NH3 4033  -0.061   4.532   9.997  0.1307 -0.0867 -0.0142
  355PUPE   PO4 4034  -0.415   4.950  10.026 -0.2449  0.4297 -0.0595
  355PUPE   GL1 4035  -0.291   5.391  10.239 -0.2324  0.0284  0.0169
  355PUPE   GL2 4036  -0.124   5.108  10.520 -0.1660 -0.2323 -0.0898
  355PUPE   D1A 4037  -0.225   5.898  10.317  0.0455  0.0947 -0.3948
  355PUPE   D2A 4038  -0.119   6.350  10.259  0.1307 -0.2996  0.2203
  355PUPE   D3A 4039  -0.063   6.278  10.647 -0.1084 -0.0945  0.0512
  355PUPE   D4A 4040   0.121   5.828  10.681  0.0082  0.0162  0.0049
  355PUPE   D5A 4041   0.316   5.957  10.308 -0.2681 -0.3093  0.0233
  355PUPE   C1B 4042   0.019   5.315  10.901  0.1798 -0.0295 -0.0784
  355PUPE   C2B 4043   0.134   5.483  11.205  0.0620 -0.3656  0.3073
  355PUPE   C3B 4044   0.365   5.612  11.578 -0.3333  0.0468 -0.1728
  355PUPE   C4B 4045   0.609   5.755  11.836 -0.0816 -0.0723 -0.0434
  356PUPE   NH3 4046   4.754   1.074   9.329 -0.0765  0.1899 -0.2713
  356PUPE   PO4 4047   4.704   1.606   9.140 -0.4335 -0.1053  0.1073
  356PUPE   GL1 4048   4.610   1.610   9.662 -0.2373 -0.0132  0.3755
  356PUPE   GL2 4049   4.336   1.459   9.796  0.0968  0.2787  0.0712
  356PUPE   D1A 4050   4.528   1.884  10.060 -0.1705 -0.1696  0.1426
  356PUPE   D2A 4051   4.097   1.816  10.169 -0.1231 -0.0160  0.2120
  356PUPE   D3A 4052   3.709   1.516  10.105  0.2111 -0.0853  0.0790
  356PUPE   D4A 4053   3.547   1.920  10.407  0.3401  0.1150  0.2361
  356PUPE   D5A 4054   3.326   2.030  10.037 -0.3232  0.0825  0.1831
  356PUPE   C1B 4055   4.146   1.337  10.314 -0.0248 -0.1148  0.4253
  356PUPE   C2B 4056   3.804   1.331  10.599  0.0450 -0.0719 -0.1513
  356PUPE   C3B 4057   3.565   1.605  10.836  0.0807 -0.0115  0.0613
  356PUPE   C4B 4058   3.402   1.697  11.203  0.1152 -0.3751  0.0010
  357PUPE   NH3 4059   4.832   6.714   9.662  0.1533  0.0991 -0.1201
  357PUPE   PO4 4060   5.225   6.481   9.675 -0.2318  0.0012  0.0292
  357PUPE   GL1 4061   5.427   6.393  10.059 -0.0981  0.0817 -0.0904
  357PUPE   GL2 4062   5.622   6.622  10.163 -0.0706  0.2043 -0.0167
  357PUPE   D1A 4063   5.356   6.052  10.447  0.1249 -0.2504 -0.2329
  357PUPE   D2A 4064   5.482   6.021  10.862  0.2533  0.3642  0.0051
  357PUPE   D3A 4065   5.417   6.106  11.320 -0.0157  0.1634  0.1331
  357PUPE   D4A 4066   5.787   6.107  11.255  0.1336 -0.0880 -0.1942
  357PUPE   D5A 4067   5.703   6.397  11.620  0.2685  0.0414  0.1751
  357PUPE   C1B 4068   5.924   6.796  10.475 -0.0200  0.0695 -0.1453
  357PUPE   C2B 4069   6.031   6.961  10.840  0.0079 -0.0840  0.0898
  357PUPE   C3B 4070   6.001   7.085  11.262  0.2319 -0.1424  0.0418
  357PUPE   C4B 4071   5.868   7.153  11.549  0.1272 -0.1483  0.1310
  358PUPE   NH3 4072   5.111   1.788   9.416 -0.1957 -0.3221  0.0776
  358PUPE   PO4 4073   4.904   2.171   9.718 -0.3125  0.0557  0.3252
  358PUPE   GL1 4074   4.919   2.276  10.112 -0.0230  0.2121  0.0182
  358PUPE   GL2 4075   5.000   2.649  10.125 -0.1898  0.2872 -0.1785
  358PUPE   D1A 4076   4.831   2.137  10.476 -0.0885  0.1145  0.0078
  358PUPE   D2A 4077   4.828   2.587  10.572 -0.0547  0.2606  0.3834
  358PUPE   D3A 4078   4.705   2.401  10.926  0.0774  0.1438 -0.0548
  358PUPE   D4A 4079   4.879   2.259  11.368 -0.1030 -0.0552 -0.0807
  358PUPE   D5A 4080   5.061   1.880  11.481  0.0930  0.0679 -0.0016
  358PUPE   C1B 4081   5.181   2.977  10.499 -0.1502  0.0565 -0.0972
  358PUPE   C2B 4082   5.247   3.219  10.893  0.0813 -0.1150 -0.3861
  358PUPE   C3B 4083   5.026   3.614  11.135 -0.2222 -0.1083 -0.0267
  358PUPE   C4B 4084   4.981   3.754  11.453 -0.1139 -0.0511 -0.2017
  359PUPE   NH3 4085   5.407   2.074   9.832  0.1476  0.0870  0.2502
  359PUPE   PO4 4086   5.565   1.653   9.636 -0.0182 -0.2302 -0.0297
  359PUPE   GL1 4087   5.514   1.542  10.035  0.1828 -0.3655  0.3790
  359PUPE   GL2 4088   5.409   1.267   9.999  0.4649  0.0091 -0.0127
  359PUPE   D1A 4089   5.318   1.756  10.383 -0.3357  0.0181  0.0467
  359PUPE   D2A 4090   4.982   1.645  10.644  0.0126  0.0664 -0.0806
  359PUPE   D3A 4091   5.039   1.984  10.960 -0.1981 -0.1149 -0.5529
  359PUPE   D4A 4092   4.685   1.900  11.116  0.0820  0.0641  0.2943
  359PUPE   D5A 4093   4.557   1.538  10.822  0.3461  0.4439 -0.2372
  359PUPE   C1B 4094   5.219   1.268  10.410  0.2514 -0.3057 -0.0576
  359PUPE   C2B 4095   4.884   1.122  10.736 -0.1864  0.0957 -0.2758
  359PUPE   C3B 4096   4.794   0.938  11.117  0.1556  0.2861  0.0591
  359PUPE   C4B 4097   4.759   1.036  11.602  0.2618  0.0215 -0.1365
  360PUPE   NH3 4098   5.524   1.177   9.522  0.0610  0.0130  0.3478
  360PUPE   PO4 4099   5.122   1.327   9.532 -0.2969  0.0873  0.1891
  360PUPE   GL1 4100   4.873   1.219   9.883 -0.3385 -0.0890  0.1622
  360PUPE   GL2 4101   4.899   0.977  10.135 -0.0427  0.2028  0.2188
  360PUPE   D1A 4102   4.663   1.461  10.268 -0.1185 -0.0890 -0.4869
  360PUPE   D2A 4103   4.422   1.897  10.549  0.1274 -0.0295  0.3377
  360PUPE   D3A 4104   3.953   1.803  10.704 -0.4305  0.2556 -0.5151
  360PUPE   D4A 4105   4.105   1.566  10.949  0.2052 -0.1090 -0.2261
  360PUPE   D5A 4106   4.289   1.393  11.250 -0.1097 -0.1937 -0.0791
  360PUPE   C1B 4107   5.222   0.809  10.358  0.0325  0.2365  0.0666
  360PUPE   C2B 4108   5.245   0.783  10.872  0.4409 -0.1176 -0.0627
  360PUPE   C3B 4109   5.331   0.761  11.307  0.0713 -0.0639 -0.0652
  360PUPE   C4B 4110   5.250   0.774  11.624  0.2044 -0.2605  0.1604
  361PUPE   NH3 4111   3.889  -0.000   9.793 -0.0687 -0.1041  0.0432
  361PUPE   PO4 4112   4.219  -0.248   9.864 -0.2622 -0.1876  0.1078
  361PUPE   GL1 4113   4.578   0.004  10.100 -0.0487  0.2331  0.2127
  361PUPE   GL2 4114   4.410   0.057  10.395  0.0157 -0.1628 -0.2098
  361PUPE   D1A 4115   4.897  -0.016  10.404  0.2997  0.0526  0.3370
  361PUPE   D2A 4116   5.210   0.303  10.647 -0.2078  0.1463  0.0781
  361PUPE   D3A 4117   4.946   0.335  10.968  0.2115 -0.3278 -0.0464
  361PUPE   D4A 4118   4.775   0.606  10.717  0.0557  0.1063  0.2563
  361PUPE   D5A 4119   4.785   0.481  10.296 -0.1571 -0.2296 -0.1254
  361PUPE   C1B 4120   4.455   0.222  10.739  0.2389  0.1139 -0.0099
  361PUPE   C2B 4121   4.438   0.444  11.153 -0.2230 -0.0265 -0.1079
  361PUPE   C3B 4122   4.075   0.465  11.365  0.2326 -0.0672 -0.1516
  361PUPE   C4B 4123   3.830   0.825  11.613  0.1423 -0.1523  0.1470
  362PUPE   NH3 4124   3.325   2.440   9.269 -0.2574  0.2206  0.1908
  362PUPE   PO4 4125   2.937   2.556   9.416  0.1842 -0.0165  0.0015
  362PUPE   GL1 4126   2.805   2.762   9.591  0.1175 -0.3878 -0.2622
  362PUPE   GL2 4127   2.543   2.830   9.914  0.3183 -0.0236 -0.1836
  362PUPE   D1A 4128   3.027   2.767   9.903  0.2052 -0.1584  0.0964
  362PUPE   D2A 4129   3.388   2.503   9.776 -0.1581 -0.0751  0.0640
  362PUPE   D3A 4130   3.614   2.674  10.151 -0.1122  0.0324  0.0025
  362PUPE   D4A 4131   3.937   2.625   9.952  0.2298  0.1392  0.1332
  362PUPE   D5A 4132   3.872   2.246   9.915  0.0063  0.3349  0.1944
  362PUPE   C1B 4133   2.647   2.711  10.309  0.0693 -0.0074  0.0878
  362PUPE   C2B 4134   2.830   2.878  10.684 -0.0038 -0.2490 -0.0297
  362PUPE   C3B 4135   2.997   3.079  11.057  0.0965  0.1559 -0.3615
  362PUPE   C4B 4136   3.383   3.264  11.205  0.1313 -0.1685 -0.0794
  363PUPE   NH3 4137   5.392   6.911   9.899 -0.0922  0.0879 -0.0274
  363PUPE   PO4 4138   5.029   7.157   9.788 -0.0734 -0.2243  0.1202
  363PUPE   GL1 4139   5.084   7.383  10.175  0.0314  0.2187  0.2762
  363PUPE   GL2 4140   4.968   7.193  10.423  0.1502 -0.0212 -0.0302
  363PUPE   D1A 4141   5.417   7.681  10.391  0.1054 -0.0186  0.3784
  363PUPE   D2A 4142   5.224   7.517  10.770 -0.1231  0.0731  0.2487
  363PUPE   D3A 4143   5.248   7.552  11.195  0.2114  0.1554 -0.1359
  363PUPE   D4A 4144   5.099   7.971  11.462 -0.3878  0.0603 -0.0296
  363PUPE   D5A 4145   4.792   8.293  11.473  0.4314 -0.0859 -0.0239
  363PUPE   C1B 4146   4.965   7.075  10.770  0.0852 -0.2963  0.1386
  363PUPE   C2B 4147   4.847   7.104  11.092 -0.0954  0.0732  0.2061
  363PUPE   C3B 4148   4.807   6.801  11.454 -0.0439  0.1699  0.2024
  363PUPE   C4B 4149   4.793   6.531  11.617 -0.0383  0.1770 -0.0553
  364PUPE   NH3 4150   6.023   2.461  10.235  0.0752 -0.0201 -0.0688
  364PUPE   PO4 4151   6.348   2.168   9.963 -0.0601 -0.0015  0.0225
  364PUPE   GL1 4152   6.303   1.993  10.208 -0.0645  0.1253 -0.0558
  364PUPE   GL2 4153   6.261   1.691  10.256  0.2349  0.0223 -0.0606
  364PUPE   D1A 4154   6.016   2.072  10.639  0.0779  0.0385 -0.3006
  364PUPE   D2A 4155   6.030   1.746  10.921  0.1181 -0.1572  0.4332
  364PUPE   D3A 4156   6.104   2.004  11.257 -0.1652 -0.0519  0.2276
  364PUPE   D4A 4157   5.952   2.424  11.446 -0.0279  0.0716  0.0260
  364PUPE   D5A 4158   5.880   2.111  11.742 -0.0529 -0.1228 -0.2201
  364PUPE   C1B 4159   6.510   1.771  10.586  0.1233  0.1179  0.1846
  364PUPE   C2B 4160   6.543   1.652  10.923  0.0724  0.1565 -0.4687
  364PUPE   C3B 4161   6.395   1.563  11.332  0.0363 -0.1728 -0.1171
  364PUPE   C4B 4162   6.326   1.668  11.719  0.0855 -0.1908 -0.0950
  365PUPE   NH3 4163   0.212   2.751   9.344  0.0682 -0.0660  0.2774
  365PUPE   PO4 4164   0.686   2.521   9.510  0.1694 -0.1678  0.2446
  365PUPE   GL1 4165   0.840   2.329   9.780 -0.0368  0.0920  0.0405
  365PUPE   GL2 4166   0.891   2.534   9.990  0.2197 -0.2119 -0.2668
  365PUPE   D1A 4167   0.781   1.844   9.764 -0.0420  0.2698  0.1766
  365PUPE   D2A 4168   0.762   1.623  10.143  0.0076  0.0986  0.0556
  365PUPE   D3A 4169   0.323   1.625  10.061 -0.1034 -0.0597 -0.0692
  365PUPE   D4A 4170   0.347   1.317  10.285  0.3231  0.0640 -0.2779
  365PUPE   D5A 4171   0.121   1.205  10.594 -0.1581 -0.2087 -0.0872
  365PUPE   C1B 4172   0.804   2.399  10.341  0.2787  0.0225  0.1747
  365PUPE   C2B 4173   0.760   2.441  10.765  0.0590  0.2151  0.1564
  365PUPE   C3B 4174   1.025   2.307  11.124 -0.0586 -0.1649 -0.2353
  365PUPE   C4B 4175   1.178   2.058  11.390 -0.0066  0.0366 -0.0969
  366PUPE   NH3 4176   1.936   3.306   9.713  0.0411 -0.0572  0.2574
  366PUPE   PO4 4177   2.345   3.269   9.610 -0.0718  0.0844 -0.0162
  366PUPE   GL1 4178   2.387   3.459  10.027 -0.1604 -0.1925  0.3137
  366PUPE   GL2 4179   2.638   3.247  10.207  0.0300  0.0805  0.2067
  366PUPE   D1A 4180   2.482   3.876  10.158  0.0648 -0.0981 -0.0080
  366PUPE   D2A 4181   2.555   4.100  10.565  0.1672  0.1101 -0.2316
  366PUPE   D3A 4182   2.512   4.389  10.256  0.0134 -0.2547 -0.1393
  366PUPE   D4A 4183   2.793   4.508  10.085  0.0137  0.0141  0.3440
  366PUPE   D5A 4184   2.997   4.188  10.358 -0.0485  0.0887  0.1242
  366PUPE   C1B 4185   2.388   3.150  10.462  0.0051  0.0351  0.4230
  366PUPE   C2B 4186   2.161   3.134  10.879 -0.1157 -0.0149  0.2087
  366PUPE   C3B 4187   2.306   3.135  11.304 -0.0090  0.2230 -0.0683
  366PUPE   C4B 4188   2.318   3.466  11.601 -0.2517  0.0352  0.1891
  367OAPE   NH3 4189   7.715   2.972  13.538  0.1800  0.1376  0.2387
  367OAPE   PO4 4190   7.586   3.328  13.486  0.1628  0.2255 -0.0540
  367OAPE   GL1 4191   7.325   3.502  13.265 -0.0008 -0.1723  0.0005
  367OAPE   GL2 4192   7.450   3.784  13.199  0.1942 -0.0835 -0.0307
  367OAPE   D1A 4193   6.925   3.782  13.291  0.0861 -0.0278  0.3079
  367OAPE   D2A 4194   6.679   3.305  13.232  0.0699 -0.2414 -0.0105
  367OAPE   D3A 4195   6.420   3.490  13.015  0.1118  0.1402 -0.3205
  367OAPE   D4A 4196   6.778   3.472  12.769  0.0979  0.1182  0.0022
  367OAPE   C5A 4197   7.028   3.776  12.494 -0.0106 -0.2079  0.1188
  367OAPE   C1B 4198   7.341   4.065  12.889  0.2952  0.3219  0.0024
  367OAPE   D2B 4199   7.434   4.124  12.426 -0.0467  0.2927  0.0128
  367OAPE   C3B 4200   7.301   4.544  12.101 -0.2045  0.1664 -0.2091
  367OAPE   C4B 4201   7.341   4.918  11.969  0.1125 -0.0645 -0.0110
  368OAPE   NH3 4202   4.813   6.136  13.866 -0.1202  0.0659 -0.2766
  368OAPE   PO4 4203   4.705   6.511  13.731  0.0816  0.1043 -0.0674
  368OAPE   GL1 4204   4.375   6.639  13.531 -0.0407 -0.0010  0.0905
  368OAPE   GL2 4205   4.517   6.789  13.244  0.0281 -0.0835 -0.1157
  368OAPE   D1A 4206   3.948   6.538  13.210 -0.1604 -0.0252 -0.0077
  368OAPE   D2A 4207   3.558   6.596  13.449  0.0758  0.0738 -0.0300
  368OAPE   D3A 4208   3.571   7.004  13.258  0.3073 -0.1414  0.2244
  368OAPE   D4A 4209   3.859   6.973  12.914 -0.0944 -0.3078 -0.0327
  368OAPE   C5A 4210   3.787   6.715  12.592  0.4018  0.0634 -0.1910
  368OAPE   C1B 4211   4.324   6.741  12.941 -0.0666  0.1500 -0.0923
  368OAPE   D2B 4212   4.186   6.501  12.748  0.0968 -0.3371 -0.0729
  368OAPE   C3B 4213   4.200   6.479  12.311 -0.0169 -0.3449 -0.3141
  368OAPE   C4B 4214   4.353   6.157  12.110  0.2505  0.1068  0.1542
  369OAPE   NH3 4215   0.746   2.629  13.331 -0.0735 -0.1287  0.0138
  369OAPE   PO4 4216   1.102   2.713  13.471 -0.0319  0.2286 -0.2064
  369OAPE   GL1 4217   1.332   2.664  13.159  0.1182 -0.1138 -0.2092
  369OAPE   GL2 4218   1.342   2.838  12.872  0.0251 -0.0409 -0.0126
  369OAPE   D1A 4219   1.524   2.298  12.915  0.1879  0.4098 -0.1179
  369OAPE   D2A 4220   1.909   2.231  13.226  0.0256 -0.3157 -0.0958
  369OAPE   D3A 4221   2.171   2.096  12.907  0.2320  0.0306  0.3576
  369OAPE   D4A 4222   1.955   2.321  12.573  0.1665 -0.1276  0.0090
  369OAPE   C5A 4223   1.601   2.370  12.413  0.0126 -0.3176  0.0316
  369OAPE   C1B 4224   1.280   2.956  12.480 -0.0794  0.0021 -0.0610
  369OAPE   D2B 4225   1.184   2.980  12.035  0.0562 -0.0653 -0.1509
  369OAPE   C3B 4226   0.919   3.198  11.772 -0.1356  0.2214 -0.0668
  369OAPE   C4B 4227   0.486   3.346  11.779  0.3314  0.0876  0.1400
  370OAPE   NH3 4228   0.217   1.019  13.414 -0.0941 -0.0016 -0.2571
  370OAPE   PO4 4229  -0.177   1.139  13.393  0.0354  0.3154 -0.0632
  370OAPE   GL1 4230   0.030   1.184  13.012  0.0063 -0.2107 -0.0348
  370OAPE   GL2 4231   0.321   1.257  12.951 -0.2234 -0.2721  0.0301
  370OAPE   D1A 4232   0.185   1.060  12.554  0.0330 -0.0520  0.0358
  370OAPE   D2A 4233   0.596   1.064  12.424 -0.1273 -0.1401 -0.1296
  370OAPE   D3A 4234   0.725   0.907  12.818 -0.1203 -0.1518  0.0796
  370OAPE   D4A 4235   1.120   0.921  12.534  0.3614  0.0518  0.0245
  370OAPE   C5A 4236   1.105   1.134  12.202 -0.0427  0.1552 -0.1705
  370OAPE   C1B 4237   0.416   1.483  12.581  0.0056  0.3340  0.2831
  370OAPE   D2B 4238   0.209   1.387  12.141 -0.0656  0.1399  0.1303
  370OAPE   C3B 4239  -0.127   1.016  12.182 -0.1000  0.1470 -0.2325
  370OAPE   C4B 4240   0.065   0.662  12.133  0.3267 -0.4345 -0.3047
  371OAPE   NH3 4241   1.380   6.944  10.042 -0.0109 -0.0512  0.1886
  371OAPE   PO4 4242   1.342   6.585   9.787  0.1843  0.1430 -0.2653
  371OAPE   GL1 4243   1.472   6.446  10.204 -0.0548  0.2164 -0.2663
  371OAPE   GL2 4244   1.331   6.238  10.252  0.2232  0.0039 -0.0750
  371OAPE   D1A 4245   1.450   6.742  10.502 -0.0162 -0.0445  0.1714
  371OAPE   D2A 4246   1.853   6.799  10.539 -0.0762  0.1871  0.1101
  371OAPE   D3A 4247   1.836   6.960  10.915  0.0783  0.0379  0.0557
  371OAPE   D4A 4248   1.580   6.649  10.953 -0.1860 -0.0704 -0.0355
  371OAPE   C5A 4249   1.669   6.310  11.104 -0.2504 -0.0752  0.2184
  371OAPE   C1B 4250   1.444   5.864  10.464  0.1561  0.1331 -0.2471
  371OAPE   D2B 4251   1.721   5.516  10.563  0.0733 -0.0568  0.0795
  371OAPE   C3B 4252   1.889   5.561  11.071 -0.3615  0.0282  0.2938
  371OAPE   C4B 4253   1.758   5.324  11.295  0.1049  0.0357  0.0093
  372OAPE   NH3 4254   3.702   6.690  10.011  0.0563 -0.0820  0.1447
  372OAPE   PO4 4255   3.369   6.810   9.910 -0.1447 -0.1789 -0.2816
  372OAPE   GL1 4256   3.318   7.037  10.219 -0.1402 -0.1618  0.3436
  372OAPE   GL2 4257   3.487   7.045  10.394  0.1762  0.1501  0.3460
  372OAPE   D1A 4258   3.282   7.465  10.410 -0.2401 -0.3512 -0.2265
  372OAPE   D2A 4259   3.127   7.253  10.713 -0.0823  0.0958  0.0709
  372OAPE   D3A 4260   3.153   6.898  10.951 -0.1111 -0.2785 -0.0309
  372OAPE   D4A 4261   3.106   6.985  11.403 -0.5022  0.0486 -0.1095
  372OAPE   C5A 4262   3.331   6.815  11.715 -0.0604 -0.0405  0.0149
  372OAPE   C1B 4263   3.584   6.890  10.678  0.0629  0.2914  0.1354
  372OAPE   D2B 4264   3.636   6.829  11.108  0.0779 -0.0889 -0.0148
  372OAPE   C3B 4265   3.870   6.405  11.123 -0.3944 -0.2267 -0.0834
  372OAPE   C4B 4266   4.254   6.211  11.094  0.2329 -0.0587 -0.1868
  373OAPE   NH3 4267   6.260   6.649   9.355  0.1741  0.1677 -0.1103
  373OAPE   PO4 4268   6.330   6.306   9.501  0.2723  0.2452  0.0049
  373OAPE   GL1 4269   6.548   6.179   9.875 -0.2219  0.0585 -0.1385
  373OAPE   GL2 4270   6.670   6.425  10.061  0.2603  0.0069 -0.2746
  373OAPE   D1A 4271   6.707   5.902  10.112  0.3168  0.1328 -0.0678
  373OAPE   D2A 4272   6.299   5.928  10.194 -0.2052 -0.3527  0.1258
  373OAPE   D3A 4273   6.307   5.577  10.386  0.0485 -0.0464 -0.1277
  373OAPE   D4A 4274   5.942   5.773  10.559  0.0189 -0.0449 -0.0325
  373OAPE   C5A 4275   6.122   6.131  10.750  0.1822  0.0032  0.0613
  373OAPE   C1B 4276   6.691   6.338  10.489  0.1787  0.1350 -0.1001
  373OAPE   D2B 4277   6.859   6.347  10.947 -0.3241  0.1167 -0.0116
  373OAPE   C3B 4278   6.696   6.347  11.298  0.0953  0.1966  0.1783
  373OAPE   C4B 4279   6.454   6.325  11.644  0.0444 -0.1370 -0.0879
  374OAPE   NH3 4280   6.020   5.353   9.665  0.0025 -0.0143 -0.2212
  374OAPE   PO4 4281   5.656   5.340   9.829 -0.0585 -0.0378 -0.0450
  374OAPE   GL1 4282   5.737   5.512  10.200 -0.3533 -0.1257 -0.2796
  374OAPE   GL2 4283   5.447   5.658  10.172  0.2719 -0.0593 -0.0383
  374OAPE   D1A 4284   5.710   5.350  10.578 -0.0705 -0.3819 -0.3669
  374OAPE   D2A 4285   5.453   5.543  10.855  0.0212 -0.0508 -0.1297
  374OAPE   D3A 4286   5.854   5.668  10.997  0.3470 -0.1069 -0.0779
  374OAPE   D4A 4287   6.310   5.628  11.028 -0.4395 -0.3464  0.0172
  374OAPE   C5A 4288   6.463   5.840  11.411 -0.0852  0.0537  0.0665
  374OAPE   C1B 4289   5.259   5.239  10.357 -0.1340  0.1017 -0.0126
  374OAPE   D2B 4290   5.127   5.058  10.734  0.0894  0.1257 -0.2279
  374OAPE   C3B 4291   5.048   5.159  11.114  0.1911  0.1781 -0.2576
  374OAPE   C4B 4292   5.023   5.348  11.488  0.1280  0.0585  0.4419
  375CHOL   ROH 4293   6.243   0.807  13.188 -0.0085 -0.1761 -0.0293
  375CHOL    R1 4294   6.305   0.885  12.923  0.1583 -0.2556 -0.0148
  375CHOL    R2 4295   6.213   0.746  12.702  0.0413 -0.1453 -0.0369
  375CHOL    R3 4296   6.120   0.991  12.628  0.3648 -0.0258 -0.0651
  375CHOL    R4 4297   6.051   0.813  12.405 -0.1179 -0.0281  0.0745
  375CHOL    R5 4298   6.162   1.001  12.392  0.1757 -0.2057 -0.1093
  375CHOL    C1 4299   5.869   1.082  12.161  0.0931  0.1523  0.1127
  375CHOL    C2 4300   5.665   1.051  11.807  0.1005  0.0260  0.2237
  376CHOL   ROH 4301   3.414   5.344  10.317 -0.0372 -0.0626  0.0842
  376CHOL    R1 4302   3.413   5.445  10.581  0.1243  0.1027  0.0239
  376CHOL    R2 4303   3.344   5.290  10.800 -0.1278  0.3401  0.1228
  376CHOL    R3 4304   3.586   5.371  10.893  0.0103  0.0103  0.0641
  376CHOL    R4 4305   3.442   5.279  11.131  0.0121  0.0723  0.0755
  376CHOL    R5 4306   3.538   5.473  11.104  0.2282 -0.0309  0.1312
  376CHOL    C1 4307   3.727   5.349  11.411  0.2232 -0.3932 -0.0072
  376CHOL    C2 4308   3.689   5.569  11.717 -0.1723 -0.1066 -0.0895
  377CHOL   ROH 4309   4.456   2.366  10.158  0.1064  0.0094 -0.1417
  377CHOL    R1 4310   4.303   2.359  10.396  0.0291  0.1818 -0.1851
  377CHOL    R2 4311   4.061   2.489  10.421  0.0234  0.2052 -0.3558
  377CHOL    R3 4312   3.972   2.243  10.495 -0.0052  0.2587 -0.2086
  377CHOL    R4 4313   3.784   2.430  10.620  0.0481  0.3568 -0.2752
  377CHOL    R5 4314   3.896   2.273  10.720  0.0391  0.3916 -0.2105
  377CHOL    C1 4315   3.540   2.165  10.805  0.0355  0.4954 -0.0902
  377CHOL    C2 4316   3.123   2.312  10.892  0.0619 -0.1327  0.1503
  378CHOL   ROH 4317   6.445   2.394  10.486 -0.0480  0.3017 -0.0447
  378CHOL    R1 4318   6.410   2.394  10.767  0.0738  0.2632 -0.0284
  378CHOL    R2 4319   6.458   2.170  10.923 -0.0415  0.1827 -0.1011
  378CHOL    R3 4320   6.621   2.340  11.059  0.1598  0.0189 -0.1338
  378CHOL    R4 4321   6.592   2.108  11.235 -0.2666  0.1643 -0.0073
  378CHOL    R5 4322   6.554   2.316  11.287  0.0253  0.2546 -0.1474
  378CHOL    C1 4323   6.822   2.231  11.545 -0.2086 -0.0002  0.0165
  378CHOL    C2 4324   6.957   2.284  11.834 -0.2362  0.1107 -0.2021
  379CHOL   ROH 4325   5.503   2.048  10.666  0.3514 -0.1377  0.0056
  379CHOL    R1 4326   5.559   2.070  10.943  0.3165  0.1777 -0.0084
  379CHOL    R2 4327   5.548   2.310  11.078 -0.1189  0.2715 -0.1939
  379CHOL    R3 4328   5.379   2.173  11.242  0.1249  0.0850 -0.0900
  379CHOL    R4 4329   5.411   2.435  11.370  0.0062  0.0804 -0.0502
  379CHOL    R5 4330   5.443   2.240  11.463  0.2461  0.0814 -0.1231
  379CHOL    C1 4331   5.172   2.380  11.693  0.3079 -0.2058  0.1311
  379CHOL    C2 4332   5.034   2.319  11.932 -0.2602 -0.3833  0.1416
  380CHOL   ROH 4333   2.749   2.120  10.550 -0.0916  0.3312  0.0046
  380CHOL    R1 4334   2.679   2.340  10.715 -0.1569  0.2701  0.0590
  380CHOL    R2 4335   2.459   2.336  10.882 -0.1302  0.1456  0.0944
  380CHOL    R3 4336   2.642   2.401  11.072 -0.1257  0.1833  0.0771
  380CHOL    R4 4337   2.406   2.563  11.137 -0.1216  0.1957  0.0517
  380CHOL    R5 4338   2.610   2.636  11.108 -0.1236  0.1896  0.0326
  380CHOL    C1 4339   2.548   2.756  11.464 -0.1124  0.2604  0.0106
  380CHOL    C2 4340   2.742   3.057  11.692 -0.0044  0.1738 -0.2191
  381CHOL   ROH 4341   4.453   7.222  12.902 -0.0286 -0.0337 -0.1322
  381CHOL    R1 4342   4.268   7.188  12.690  0.0649  0.0968 -0.2375
  381CHOL    R2 4343   4.343   7.192  12.424  0.2444 -0.1078 -0.1935
  381CHOL    R3 4344   4.217   6.951  12.418 -0.0412  0.0366 -0.1663
  381CHOL    R4 4345   4.193   7.054  12.145  0.4555 -0.1423 -0.2907
  381CHOL    R5 4346   4.030   6.985  12.272  0.1926  0.1543 -0.4490
  381CHOL    C1 4347   3.988   6.748  11.976  0.3104 -0.0268 -0.3217
  381CHOL    C2 4348   3.699   6.634  12.131  0.1066  0.1263  0.4645
  382CHOL   ROH 4349   0.893   6.599  12.869  0.0948 -0.0540 -0.1436
  382CHOL    R1 4350   0.660   6.453  12.802 -0.0099  0.0193  0.0438
  382CHOL    R2 4351   0.406   6.555  12.835  0.0510  0.2425 -0.0762
  382CHOL    R3 4352   0.380   6.492  12.572  0.0181 -0.0674 -0.0012
  382CHOL    R4 4353   0.108   6.557  12.660  0.0588  0.1611 -0.0883
  382CHOL    R5 4354   0.172   6.375  12.559 -0.0294  0.0139  0.1359
  382CHOL    C1 4355  -0.089   6.500  12.310  0.0324 -0.1773 -0.0249
  382CHOL    C2 4356  -0.374   6.562  12.113 -0.0430 -0.0403  0.3689
  383CHOL   ROH 4357   5.991   1.974  13.226 -0.0503 -0.1395  0.1627
  383CHOL    R1 4358   6.114   2.054  12.984 -0.1348  0.0225  0.1715
  383CHOL    R2 4359   6.271   1.883  12.833  0.0416  0.2027  0.1433
  383CHOL    R3 4360   6.099   1.953  12.635 -0.0376  0.0550  0.1586
  383CHOL    R4 4361   6.356   1.913  12.500 -0.0183  0.2772  0.1345
  383CHOL    R5 4362   6.230   2.090  12.488 -0.1714  0.1678  0.1454
  383CHOL    C1 4363   6.245   1.996  12.119 -0.1275  0.1820  0.1438
  383CHOL    C2 4364   6.388   2.124  11.767  0.0994 -0.0025 -0.0169
  384CHOL   ROH 4365   1.192   4.114  13.286  0.0871 -0.0914 -0.0799
  384CHOL    R1 4366   1.091   4.147  13.024  0.0362 -0.0085 -0.0505
  384CHOL    R2 4367   1.245   4.246  12.817  0.0324 -0.0572 -0.0768
  384CHOL    R3 4368   1.168   4.016  12.693 -0.1114 -0.0040 -0.0875
  384CHOL    R4 4369   1.201   4.211  12.476  0.1256 -0.0421 -0.0902
  384CHOL    R5 4370   1.024   4.090  12.516  0.0104  0.1038 -0.1441
  384CHOL    C1 4371   1.104   3.975  12.161  0.0448  0.0166 -0.1080
  384CHOL    C2 4372   1.552   3.875  12.128 -0.2089 -0.0020 -0.0291
  385CHOL   ROH 4373   2.542   1.197  12.949  0.0138 -0.2030 -0.0355
  385CHOL    R1 4374   2.662   1.234  12.696  0.0130 -0.2386 -0.0427
  385CHOL    R2 4375   2.635   1.052  12.490 -0.1334 -0.1887 -0.0787
  385CHOL    R3 4376   2.548   1.269  12.352 -0.0055 -0.1010 -0.0208
  385CHOL    R4 4377   2.657   1.090  12.147  0.0019 -0.0382 -0.0538
  385CHOL    R5 4378   2.711   1.299  12.179  0.0608 -0.0773  0.0534
  385CHOL    C1 4379   2.588   1.315  11.818  0.2007  0.1318  0.0151
  385CHOL    C2 4380   2.581   1.146  11.351 -0.0312 -0.0915 -0.1867
  386CHOL   ROH 4381   0.482   7.547  10.179  0.0689  0.2113  0.0087
  386CHOL    R1 4382   0.543   7.499  10.452  0.1139  0.1490 -0.0124
  386CHOL    R2 4383   0.638   7.696  10.620 -0.0912  0.1694  0.0776
  386CHOL    R3 4384   0.427   7.620  10.774 -0.0168 -0.1169  0.0444
  386CHOL    R4 4385   0.646   7.662  10.964 -0.1153  0.2705  0.0886
  386CHOL    R5 4386   0.524   7.483  10.945  0.1601  0.0713  0.1028
  386CHOL    C1 4387   0.453   7.571  11.309 -0.0596  0.0607  0.0640
  386CHOL    C2 4388   0.504   7.786  11.481 -0.1220  0.1969 -0.1334
  387CHOL   ROH 4389   5.659   2.554  13.714 -0.0402  0.0371 -0.0159
  387CHOL    R1 4390   5.682   2.664  13.455 -0.0991 -0.0988 -0.0786
  387CHOL    R2 4391   5.550   2.894  13.378  0.0462 -0.0281 -0.1023
  387CHOL    R3 4392   5.800   2.976  13.309  0.0744 -0.2577 -0.2906
  387CHOL    R4 4393   5.619   3.140  13.146  0.0656  0.1912  0.1298
  387CHOL    R5 4394   5.785   3.018  13.073 -0.1653  0.0626 -0.2297
  387CHOL    C1 4395   5.893   3.361  12.945  0.1034  0.1032  0.0883
  387CHOL    C2 4396   5.665   3.439  12.656 -0.0533  0.1581  0.2396
  388CHOL   ROH 4397   6.546   4.373  11.457 -0.0901  0.0491  0.1333
  388CHOL    R1 4398   6.614   4.214  11.680 -0.2722  0.1132  0.2370
  388CHOL    R2 4399   6.424   4.099  11.845 -0.4198 -0.1216 -0.0844
  388CHOL    R3 4400   6.558   3.870  11.787 -0.0503  0.0370  0.1134
  388CHOL    R4 4401   6.376   3.796  12.004 -0.4060 -0.2152 -0.2563
  388CHOL    R5 4402   6.592   3.765  12.000 -0.3527  0.0223  0.1576
  388CHOL    C1 4403   6.474   3.405  12.043 -0.0511 -0.1208 -0.1706
  388CHOL    C2 4404   6.336   3.118  12.015  0.1711  0.0790 -0.1113
  389CHOL   ROH 4405   2.336   1.585  12.887 -0.0866  0.0059  0.2757
  389CHOL    R1 4406   2.320   1.693  12.625 -0.0611 -0.1913  0.1927
  389CHOL    R2 4407   2.125   1.615  12.444 -0.1055 -0.2482  0.2743
  389CHOL    R3 4408   2.076   1.882  12.432  0.0071 -0.2332  0.0600
  389CHOL    R4 4409   2.036   1.788  12.158 -0.0124 -0.4459  0.1219
  389CHOL    R5 4410   2.166   1.950  12.222  0.0561 -0.4436  0.0042
  389CHOL    C1 4411   1.938   2.139  11.981  0.1474 -0.5470 -0.1679
  389CHOL    C2 4412   2.096   2.455  11.721  0.0535  0.0921 -0.1001
  390CHOL   ROH 4413   5.093   6.733  10.267 -0.2747 -0.2135  0.0200
  390CHOL    R1 4414   5.050   6.603  10.515 -0.1253 -0.1367  0.0874
  390CHOL    R2 4415   5.255   6.487  10.659 -0.0443 -0.1370 -0.0249
  390CHOL    R3 4416   5.161   6.647  10.859  0.1276 -0.0624 -0.0018
  390CHOL    R4 4417   5.327   6.447  10.995 -0.1299 -0.2928 -0.0245
  390CHOL    R5 4418   5.119   6.496  11.040 -0.0758 -0.0494 -0.0371
  390CHOL    C1 4419   5.280   6.572  11.377 -0.0185 -0.3135 -0.0025
  390CHOL    C2 4420   5.279   6.451  11.840  0.0117 -0.2077  0.0821
  391CHOL   ROH 4421   1.005   6.670  10.306 -0.0163  0.0430  0.1211
  391CHOL    R1 4422   0.919   6.712  10.573 -0.0368 -0.1003  0.1386
  391CHOL    R2 4423   0.890   6.506  10.754  0.0992 -0.1819  0.0732
  391CHOL    R3 4424   1.055   6.659  10.906  0.0072 -0.1257  0.1159
  391CHOL    R4 4425   0.821   6.612  11.076 -0.1379  0.0270 -0.0437
  391CHOL    R5 4426   0.908   6.805  11.025 -0.0584 -0.0230 -0.0897
  391CHOL    C1 4427   0.936   6.817  11.405 -0.3624  0.2014 -0.0716
  391CHOL    C2 4428   1.085   6.889  11.792  0.2286  0.0575 -0.2380
  392CHOL   ROH 4429   4.434   0.962  10.059 -0.0635 -0.3187 -0.0243
  392CHOL    R1 4430   4.461   0.881  10.329 -0.0869 -0.2205  0.0075
  392CHOL    R2 4431   4.459   1.060  10.539  0.0217 -0.1317 -0.0681
  392CHOL    R3 4432   4.261   0.899  10.632 -0.0562  0.0101  0.0165
  392CHOL    R4 4433   4.332   1.069  10.861  0.2666 -0.1328  0.0309
  392CHOL    R5 4434   4.324   0.851  10.858  0.0705 -0.1290 -0.0459
  392CHOL    C1 4435   4.072   0.922  11.135  0.3361 -0.0004  0.1681
  392CHOL    C2 4436   4.326   0.903  11.444  0.0470 -0.0813  0.0393
  393CHOL   ROH 4437   3.336   6.533  13.034 -0.0803  0.1018  0.2736
  393CHOL    R1 4438   3.311   6.682  12.795  0.0766 -0.0824  0.1383
  393CHOL    R2 4439   3.318   6.565  12.545 -0.0683 -0.3207  0.2370
  393CHOL    R3 4440   3.081   6.694  12.513  0.0720 -0.0795  0.1446
  393CHOL    R4 4441   3.153   6.604  12.244 -0.0105 -0.3006  0.2078
  393CHOL    R5 4442   3.102   6.808  12.303  0.2054 -0.2167  0.0883
  393CHOL    C1 4443   2.834   6.748  12.039  0.1548 -0.0626  0.1040
  393CHOL    C2 4444   2.645   6.984  11.670 -0.0373 -0.0100 -0.1283
  394CHOL   ROH 4445   1.807   2.533  10.228 -0.1699 -0.0169 -0.0655
  394CHOL    R1 4446   1.781   2.739  10.421 -0.2466  0.1113 -0.2095
  394CHOL    R2 4447   1.562   2.907  10.430 -0.4499 -0.1430 -0.1541
  394CHOL    R3 4448   1.550   2.824  10.689 -0.1133  0.0421 -0.0729
  394CHOL    R4 4449   1.475   3.107  10.698 -0.5194 -0.0592 -0.2390
  394CHOL    R5 4450   1.632   3.010  10.815 -0.2793  0.2628 -0.2867
  394CHOL    C1 4451   1.413   3.145  11.097 -0.2440  0.1632 -0.2123
  394CHOL    C2 4452   1.124   3.199  11.318  0.0268 -0.0241  0.2171
  395CHOL   ROH 4453   1.670   7.470  12.835  0.0179 -0.1332  0.0182
  395CHOL    R1 4454   1.550   7.472  12.579  0.0748  0.0261 -0.0088
  395CHOL    R2 4455   1.382   7.270  12.492  0.1967  0.0120 -0.2215
  395CHOL    R3 4456   1.211   7.476  12.447  0.1015 -0.0341 -0.0790
  395CHOL    R4 4457   1.099   7.252  12.294  0.1659  0.0021 -0.1765
  395CHOL    R5 4458   1.147   7.451  12.217  0.0683  0.0625 -0.0799
  395CHOL    C1 4459   0.774   7.436  12.136  0.0586 -0.0470 -0.0166
  395CHOL    C2 4460   0.504   7.338  12.094  0.0699 -0.0324  0.0591
  396CHOL   ROH 4461   1.547   3.586  10.640  0.2045  0.1041 -0.1729
  396CHOL    R1 4462   1.561   3.513  10.913  0.1466  0.0137 -0.1942
  396CHOL    R2 4463   1.796   3.432  11.033  0.1363  0.0447 -0.1534
  396CHOL    R3 4464   1.736   3.630  11.210  0.0229 -0.0345 -0.1016
  396CHOL    R4 4465   1.859   3.419  11.373  0.0996 -0.0249 -0.1489
  396CHOL    R5 4466   1.665   3.514  11.407  0.0518 -0.1246 -0.1442
  396CHOL    C1 4467   1.839   3.597  11.737 -0.0282 -0.1399 -0.0976
  396CHOL    C2 4468   1.951   3.446  11.946 -0.0828 -0.1245  0.0482
  397CHOL   ROH 4469   0.192   5.486  10.343  0.1869  0.1380 -0.3377
  397CHOL    R1 4470   0.394   5.413  10.528 -0.0092  0.0557 -0.1512
  397CHOL    R2 4471   0.585   5.592  10.618  0.0482 -0.0495 -0.0639
  397CHOL    R3 4472   0.495   5.514  10.862 -0.2018  0.0985 -0.1043
  397CHOL    R4 4473   0.754   5.642  10.915 -0.1096 -0.1380  0.0422
  397CHOL    R5 4474   0.693   5.442  10.978 -0.3489 -0.0655  0.0532
  397CHOL    C1 4475   0.768   5.598  11.318 -0.4363 -0.0506  0.0661
  397CHOL    C2 4476   1.035   5.726  11.544  0.0388  0.0381  0.0288
  398CHOL   ROH 4477   6.531   6.904  12.152  0.2566  0.0198 -0.0391
  398CHOL    R1 4478   6.591   7.004  11.894  0.2326  0.0494 -0.0333
  398CHOL    R2 4479   6.628   6.838  11.676  0.0851  0.0799 -0.0836
  398CHOL    R3 4480   6.436   6.994  11.564  0.1316  0.2048  0.0090
  398CHOL    R4 4481   6.619   6.933  11.343  0.0240  0.1456 -0.0633
  398CHOL    R5 4482   6.553   7.131  11.407  0.1526  0.1695 -0.0054
  398CHOL    C1 4483   6.432   7.135  11.046  0.0321  0.3011  0.0355
  398CHOL    C2 4484   6.662   7.209  10.756  0.2582 -0.0649 -0.0389
  399CHOL   ROH 4485   4.497   1.598  13.038  0.0618 -0.0942 -0.0572
  399CHOL    R1 4486   4.518   1.487  12.779  0.0563  0.1432 -0.1623
  399CHOL    R2 4487   4.690   1.588  12.588  0.2932  0.1222  0.0334
  399CHOL    R3 4488   4.779   1.331  12.578 -0.0343  0.0102 -0.1775
  399CHOL    R4 4489   4.822   1.436  12.307  0.4568  0.3151  0.0035
  399CHOL    R5 4490   4.713   1.254  12.361  0.1408  0.3790 -0.3709
  399CHOL    C1 4491   4.982   1.106  12.134  0.2446  0.3224 -0.2119
  399CHOL    C2 4492   5.365   0.788  12.165  0.0258 -0.1846  0.4177
  400CHOL   ROH 4493   6.157   5.049  10.487 -0.0610 -0.1613  0.0181
  400CHOL    R1 4494   6.181   4.947  10.750  0.0043 -0.0881  0.0421
  400CHOL    R2 4495   6.336   4.726  10.810  0.0217 -0.0762  0.0680
  400CHOL    R3 4496   6.451   4.895  10.989  0.0656 -0.0208 -0.0140
  400CHOL    R4 4497   6.582   4.637  11.036 -0.0946 -0.0566  0.2017
  400CHOL    R5 4498   6.483   4.762  11.185 -0.0654  0.0990  0.0860
  400CHOL    C1 4499   6.833   4.745  11.336 -0.1211  0.0068  0.2026
  400CHOL    C2 4500   7.136   4.970  11.501  0.1043 -0.0603  0.2642
  401CHOL   ROH 4501   2.937   3.688  10.122  0.3132  0.0033 -0.0599
  401CHOL    R1 4502   2.854   3.678  10.392  0.2526 -0.2406 -0.0849
  401CHOL    R2 4503   3.021   3.596  10.596  0.3225 -0.0884 -0.0776
  401CHOL    R3 4504   2.952   3.835  10.706 -0.0607 -0.2318  0.0121
  401CHOL    R4 4505   3.087   3.690  10.922  0.5406  0.0451 -0.1588
  401CHOL    R5 4506   2.889   3.782  10.931  0.3412 -0.3809  0.0964
  401CHOL    C1 4507   3.062   3.970  11.214  0.3079 -0.0118 -0.1221
  401CHOL    C2 4508   2.765   4.254  11.377  0.1110 -0.0868  0.1092
  402CHOL   ROH 4509   3.706   4.213  13.113 -0.3151 -0.0909 -0.1274
  402CHOL    R1 4510   3.680   4.173  12.834 -0.3171 -0.1564 -0.1177
  402CHOL    R2 4511   3.889   4.082  12.677 -0.2127  0.1410 -0.1530
  402CHOL    R3 4512   3.709   3.893  12.604  0.0529 -0.1414 -0.0979
  402CHOL    R4 4513   3.924   3.870  12.406  0.0741  0.1401 -0.1184
  402CHOL    R5 4514   3.712   3.897  12.364  0.0230 -0.1777 -0.1012
  402CHOL    C1 4515   3.775   3.569  12.180  0.4904 -0.1254 -0.0465
  402CHOL    C2 4516   3.658   3.537  11.774 -0.0568  0.0737 -0.0544
  403CHOL   ROH 4517   0.652   2.983   9.857 -0.3237  0.1055  0.0021
  403CHOL    R1 4518   0.542   3.041  10.111 -0.1405  0.0765  0.0888
  403CHOL    R2 4519   0.563   2.868  10.326 -0.0281  0.0313  0.0380
  403CHOL    R3 4520   0.668   3.087  10.450  0.0964 -0.0138  0.0155
  403CHOL    R4 4521   0.571   2.917  10.668 -0.0461  0.0798  0.0321
  403CHOL    R5 4522   0.521   3.126  10.635  0.0926  0.1101 -0.0104
  403CHOL    C1 4523   0.674   3.150  10.983  0.0603  0.0655  0.0077
  403CHOL    C2 4524   0.644   3.028  11.392  0.0495  0.1149 -0.1119
  404CHOL   ROH 4525   4.350   4.766  10.098  0.0068 -0.1039  0.0253
  404CHOL    R1 4526   4.235   4.678  10.341 -0.2560  0.0062 -0.0549
  404CHOL    R2 4527   4.357   4.715  10.585 -0.2386 -0.3858  0.0064
  404CHOL    R3 4528   4.120   4.832  10.650 -0.0185  0.0927 -0.0090
  404CHOL    R4 4529   4.255   4.786  10.907 -0.2222 -0.4018  0.0146
  404CHOL    R5 4530   4.054   4.721  10.852 -0.3506  0.0818 -0.1216
  404CHOL    C1 4531   3.973   4.937  11.156 -0.0060  0.0381  0.0048
  404CHOL    C2 4532   4.305   4.804  11.451  0.2715  0.1163 -0.2502
  405CHOL   ROH 4533   4.004   6.944  10.389 -0.0481 -0.1627 -0.0068
  405CHOL    R1 4534   4.078   7.083  10.625 -0.1008 -0.1130 -0.0200
  405CHOL    R2 4535   4.008   6.995  10.877 -0.0606 -0.1195 -0.0155
  405CHOL    R3 4536   4.275   7.012  10.923 -0.0667 -0.0052 -0.0149
  405CHOL    R4 4537   4.151   7.071  11.183 -0.1002 -0.2606  0.0392
  405CHOL    R5 4538   4.298   7.194  11.077 -0.1676 -0.0996  0.1191
  405CHOL    C1 4539   4.486   7.130  11.403 -0.1289 -0.2355  0.0716
  405CHOL    C2 4540   4.429   6.967  11.755 -0.3203 -0.0763  0.1726
  406CHOL   ROH 4541   5.576   6.343  13.589 -0.2539  0.0923  0.0822
  406CHOL    R1 4542   5.629   6.487  13.351 -0.2381  0.0612  0.0671
  406CHOL    R2 4543   5.851   6.439  13.194 -0.1270  0.1699  0.1911
  406CHOL    R3 4544   5.665   6.410  12.998 -0.0107 -0.0150  0.1044
  406CHOL    R4 4545   5.904   6.511  12.860 -0.0230  0.1701  0.2071
  406CHOL    R5 4546   5.704   6.597  12.852 -0.0959  0.0011  0.0991
  406CHOL    C1 4547   5.760   6.526  12.481  0.1468 -0.0032  0.1350
  406CHOL    C2 4548   5.821   6.413  12.145  0.0600 -0.1738  0.1636
  407CHOL   ROH 4549   4.569   5.853   9.954 -0.1279 -0.0307 -0.0297
  407CHOL    R1 4550   4.435   5.877  10.202 -0.1062 -0.0987 -0.0107
  407CHOL    R2 4551   4.411   5.666  10.379  0.1305 -0.0837  0.0456
  407CHOL    R3 4552   4.522   5.842  10.554 -0.0031  0.0702 -0.0177
  407CHOL    R4 4553   4.473   5.601  10.713  0.2814  0.0497  0.0447
  407CHOL    R5 4554   4.406   5.803  10.760  0.0859 -0.0049  0.0194
  407CHOL    C1 4555   4.613   5.728  11.072  0.2438  0.2719 -0.0151
  407CHOL    C2 4556   4.581   5.668  11.343 -0.0498  0.0028  0.1804
  408CHOL   ROH 4557   3.467   0.595   9.976 -0.0563 -0.2847 -0.1663
  408CHOL    R1 4558   3.440   0.662  10.250 -0.1084 -0.0801 -0.2191
  408CHOL    R2 4559   3.199   0.646  10.384 -0.0778 -0.2652 -0.1817
  408CHOL    R3 4560   3.341   0.490  10.555  0.1378  0.0562 -0.0588
  408CHOL    R4 4561   3.092   0.551  10.699 -0.0179 -0.2843 -0.1677
  408CHOL    R5 4562   3.296   0.583  10.771 -0.0856  0.0950 -0.1188
  408CHOL    C1 4563   3.164   0.350  11.043  0.2194  0.0063 -0.0441
  408CHOL    C2 4564   3.093   0.386  11.460  0.0169 -0.1063 -0.0264
  409CHOL   ROH 4565   1.381   2.469  10.003  0.0984  0.0449 -0.0089
  409CHOL    R1 4566   1.346   2.491  10.283  0.2938  0.2289  0.0037
  409CHOL    R2 4567   1.291   2.273  10.443 -0.0642  0.3970  0.1171
  409CHOL    R3 4568   1.509   2.359  10.581  0.1954  0.0128 -0.0358
  409CHOL    R4 4569   1.359   2.194  10.772 -0.0447  0.3837  0.1100
  409CHOL    R5 4570   1.426   2.400  10.802  0.3929  0.2692 -0.0039
  409CHOL    C1 4571   1.603   2.230  11.094  0.2104  0.0154 -0.0377
  409CHOL    C2 4572   1.620   2.292  11.490  0.1350  0.0501 -0.3838
  410CHOL   ROH 4573   6.681   5.882  10.710  0.0565 -0.2603  0.0404
  410CHOL    R1 4574   6.744   5.878  10.986  0.0638 -0.3200  0.0387
  410CHOL    R2 4575   6.925   5.699  11.094  0.2767 -0.1681 -0.0479
  410CHOL    R3 4576   7.042   5.925  11.189  0.0150 -0.0723  0.0547
  410CHOL    R4 4577   7.152   5.708  11.354  0.1471  0.0051  0.0602
  410CHOL    R5 4578   7.055   5.890  11.426 -0.0614 -0.1045  0.0512
  410CHOL    C1 4579   7.395   5.925  11.595 -0.1741  0.1959  0.2195
  410CHOL    C2 4580   7.496   6.117  11.926 -0.1824  0.3865 -0.1038
  411CHOL   ROH 4581   0.634   5.154  11.317  0.0226  0.1715 -0.0591
  411CHOL    R1 4582   0.373   5.140  11.426 -0.0407  0.0913 -0.2169
  411CHOL    R2 4583   0.165   5.011  11.298  0.1425 -0.2190 -0.2145
  411CHOL    R3 4584   0.145   4.877  11.534  0.0956  0.0310 -0.0739
  411CHOL    R4 4585  -0.099   4.807  11.388  0.2490 -0.3348 -0.1628
  411CHOL    R5 4586  -0.087   4.889  11.590  0.0473 -0.0949 -0.2448
  411CHOL    C1 4587  -0.271   4.563  11.662  0.2671 -0.1676 -0.0009
  411CHOL    C2 4588  -0.621   4.453  11.640 -0.0237  0.1525 -0.1477
  412CHOL   ROH 4589   4.512   4.667  13.032  0.0056  0.0972  0.0223
  412CHOL    R1 4590   4.363   4.750  12.805 -0.0811 -0.0897  0.0100
  412CHOL    R2 4591   4.449   4.952  12.637 -0.2829 -0.0363 -0.0242
  412CHOL    R3 4592   4.414   4.762  12.445 -0.1011 -0.1032  0.0056
  412CHOL    R4 4593   4.350   5.017  12.312 -0.6025 -0.1971  0.0352
  412CHOL    R5 4594   4.224   4.839  12.321 -0.3142 -0.4098  0.1256
  412CHOL    C1 4595   4.261   4.877  11.943 -0.6178 -0.3536  0.0980
  412CHOL    C2 4596   3.964   5.173  11.845 -0.2539  0.2145  0.0000
  413CHOL   ROH 4597   5.466   7.003  10.409  0.0861 -0.2003  0.0271
  413CHOL    R1 4598   5.392   6.939  10.675  0.1557 -0.1521  0.0605
  413CHOL    R2 4599   5.577   6.898  10.876  0.2097  0.0551  0.0681
  413CHOL    R3 4600   5.432   7.089  11.003  0.0846  0.0069 -0.0060
  413CHOL    R4 4601   5.488   6.890  11.210  0.0127  0.0361  0.0147
  413CHOL    R5 4602   5.292   6.967  11.155  0.0328 -0.0211 -0.0898
  413CHOL    C1 4603   5.299   7.064  11.524 -0.2195 -0.0202 -0.0859
  413CHOL    C2 4604   5.077   6.975  11.847  0.1769  0.2085 -0.0224
  414CHOL   ROH 4605   4.219   3.408  10.098  0.1646  0.0708 -0.0914
  414CHOL    R1 4606   4.233   3.503  10.364 -0.1437  0.0823 -0.0753
  414CHOL    R2 4607   4.086   3.392  10.570 -0.0240 -0.2309 -0.1515
  414CHOL    R3 4608   4.329   3.368  10.688 -0.0188  0.2415 -0.0454
  414CHOL    R4 4609   4.138   3.284  10.894  0.0595 -0.4234 -0.2273
  414CHOL    R5 4610   4.292   3.436  10.915 -0.3116 -0.0619  0.0044
  414CHOL    C1 4611   4.396   3.198  11.194  0.1129 -0.0921 -0.1716
  414CHOL    C2 4612   4.253   2.956  11.560  0.1273 -0.1799  0.0124
  415CHOL   ROH 4613   7.648   3.193  12.989  0.0820  0.0252 -0.0697
  415CHOL    R1 4614   7.682   3.395  12.794  0.0521  0.0588 -0.0400
  415CHOL    R2 4615   7.687   3.341  12.523  0.1676  0.0852 -0.0432
  415CHOL    R3 4616   7.490   3.528  12.515  0.0820 -0.0063 -0.0919
  415CHOL    R4 4617   7.532   3.450  12.234  0.1286 -0.0475 -0.0733
  415CHOL    R5 4618   7.536   3.653  12.315  0.0327 -0.0278 -0.1169
  415CHOL    C1 4619   7.256   3.689  12.058  0.0256 -0.2106 -0.1363
  415CHOL    C2 4620   7.042   3.897  11.903 -0.1560  0.1817 -0.0383
  416CHOL   ROH 4621   7.305   1.265  12.991 -0.0417  0.3565 -0.1168
  416CHOL    R1 4622   7.166   1.174  12.762 -0.1362  0.3396 -0.0524
  416CHOL    R2 4623   7.136   1.328  12.534 -0.0349  0.2379 -0.1325
  416CHOL    R3 4624   7.244   1.111  12.412 -0.2198  0.0822 -0.0278
  416CHOL    R4 4625   7.066   1.228  12.211  0.1250  0.3377 -0.1991
  416CHOL    R5 4626   7.066   1.022  12.280 -0.2285  0.3317 -0.1944
  416CHOL    C1 4627   7.128   0.967  11.907  0.0445  0.2496 -0.1397
  416CHOL    C2 4628   7.022   0.755  11.633  0.1672 -0.2313 -0.0917
  417CHOL   ROH 4629   0.487   4.714  13.207 -0.0391 -0.0835 -0.0380
  417CHOL    R1 4630   0.578   4.775  12.946 -0.0562 -0.0437 -0.0332
  417CHOL    R2 4631   0.407   4.821  12.736 -0.0687  0.1086  0.0174
  417CHOL    R3 4632   0.549   5.052  12.713  0.0415  0.0480  0.0602
  417CHOL    R4 4633   0.466   4.988  12.438 -0.1138  0.2074  0.0618
  417CHOL    R5 4634   0.669   5.028  12.507 -0.0587  0.0726 -0.0061
  417CHOL    C1 4635   0.633   5.302  12.244 -0.0366  0.2080  0.1278
  417CHOL    C2 4636   0.698   5.302  11.829  0.0209  0.0122 -0.3002
  418CHOL   ROH 4637   1.432   3.606  13.344  0.2443 -0.0313  0.1543
  418CHOL    R1 4638   1.399   3.739  13.096  0.1743 -0.0243  0.1665
  418CHOL    R2 4639   1.553   3.955  13.022  0.1166  0.0153  0.1517
  418CHOL    R3 4640   1.604   3.804  12.802  0.1125  0.0353  0.1375
  418CHOL    R4 4641   1.756   4.052  12.760  0.0241  0.0790  0.1037
  418CHOL    R5 4642   1.611   3.963  12.622  0.0216  0.0373  0.1378
  418CHOL    C1 4643   1.922   3.966  12.400 -0.0336  0.1350  0.0624
  418CHOL    C2 4644   2.320   3.999  12.585 -0.1486  0.0860  0.1968
  419CHOL   ROH 4645   4.959   4.793  13.119 -0.0199 -0.0723  0.0687
  419CHOL    R1 4646   5.060   4.728  12.863 -0.0894  0.0547  0.0079
  419CHOL    R2 4647   5.069   4.910  12.655 -0.0380  0.1934  0.1290
  419CHOL    R3 4648   5.332   4.842  12.649 -0.0700  0.0761  0.0446
  419CHOL    R4 4649   5.283   4.974  12.392 -0.0267  0.3431  0.1737
  419CHOL    R5 4650   5.371   4.777  12.422 -0.1166  0.2733 -0.0205
  419CHOL    C1 4651   5.655   4.947  12.233 -0.0502  0.3202  0.1205
  419CHOL    C2 4652   5.991   5.221  12.133 -0.1162  0.1295 -0.1293
  420CHOL   ROH 4653   4.445   7.246  10.465 -0.0363 -0.1279  0.1332
  420CHOL    R1 4654   4.539   7.300  10.727 -0.2093 -0.0613  0.1828
  420CHOL    R2 4655   4.704   7.514  10.785 -0.0275 -0.1996  0.1856
  420CHOL    R3 4656   4.511   7.572  10.967 -0.1316  0.1281 -0.0186
  420CHOL    R4 4657   4.755   7.683  11.082 -0.0639 -0.2452  0.2182
  420CHOL    R5 4658   4.618   7.545  11.179 -0.3879 -0.0211  0.0979
  420CHOL    C1 4659   4.604   7.835  11.426 -0.1828  0.0359  0.0455
  420CHOL    C2 4660   4.688   7.931  11.785  0.0619 -0.1423 -0.3437
  421CHOL   ROH 4661   1.243   4.939  10.241 -0.0305 -0.3314 -0.0937
  421CHOL    R1 4662   1.370   5.057  10.464  0.1217 -0.2397 -0.2279
  421CHOL    R2 4663   1.353   4.951  10.719  0.0164  0.0490 -0.1188
  421CHOL    R3 4664   1.624   4.959  10.706  0.0303 -0.2740 -0.1415
  421CHOL    R4 4665   1.564   4.919  10.991 -0.0274  0.1694 -0.0692
  421CHOL    R5 4666   1.689   5.076  10.905  0.1559 -0.0744 -0.2877
  421CHOL    C1 4667   1.941   4.909  11.137 -0.0398 -0.0637 -0.0617
  421CHOL    C2 4668   2.095   4.991  11.512  0.2472  0.3029  0.0993
  422CHOL   ROH 4669   3.304   6.509  10.333 -0.0917  0.0862  0.0473
  422CHOL    R1 4670   3.230   6.500  10.606 -0.0614  0.1431  0.0586
  422CHOL    R2 4671   3.263   6.274  10.762 -0.0236  0.1785  0.1112
  422CHOL    R3 4672   3.398   6.445  10.923 -0.0193  0.2317  0.0501
  422CHOL    R4 4673   3.291   6.242  11.104  0.0969  0.2338  0.1064
  422CHOL    R5 4674   3.265   6.457  11.122  0.0462  0.2229  0.0893
  422CHOL    C1 4675   3.434   6.384  11.456  0.1711  0.3158  0.0463
  422CHOL    C2 4676   3.359   6.225  11.722  0.1068 -0.2274 -0.4094
  423CHOL   ROH 4677   2.616   0.071  13.115  0.0722 -0.0851 -0.1547
  423CHOL    R1 4678   2.669   0.090  12.838  0.1232 -0.4932 -0.1783
  423CHOL    R2 4679   2.590  -0.103  12.657 -0.6527 -0.3461 -0.0228
  423CHOL    R3 4680   2.474   0.108  12.531  0.1322  0.0379 -0.1627
  423CHOL    R4 4681   2.506  -0.096  12.322 -0.8921 -0.3932  0.0333
  423CHOL    R5 4682   2.577   0.110  12.314  0.0001 -0.6590 -0.2595
  423CHOL    C1 4683   2.349   0.106  12.008 -0.2947 -0.0600 -0.0654
  423CHOL    C2 4684   2.091  -0.098  11.666 -0.2064  0.0184 -0.0513
  424CHOL   ROH 4685   4.720   6.314  10.095  0.1040  0.0873  0.0984
  424CHOL    R1 4686   4.691   6.198  10.351  0.0124  0.0685  0.0802
  424CHOL    R2 4687   4.904   6.163  10.524 -0.0582  0.1086  0.1776
  424CHOL    R3 4688   4.745   6.301  10.696 -0.1690  0.0649  0.1103
  424CHOL    R4 4689   4.921   6.143  10.869 -0.3573 -0.0682  0.1855
  424CHOL    R5 4690   4.703   6.147  10.875 -0.3633 -0.0142  0.0008
  424CHOL    C1 4691   4.782   6.261  11.231 -0.6355 -0.2121  0.1267
  424CHOL    C2 4692   4.423   6.089  11.558 -0.3561 -0.1096 -0.0964
  425CHOL   ROH 4693   3.194   2.080  12.825  0.2059  0.0028 -0.1439
  425CHOL    R1 4694   3.056   2.199  12.608  0.0708  0.0280 -0.0452
  425CHOL    R2 4695   3.186   2.301  12.386 -0.0597  0.1627 -0.0589
  425CHOL    R3 4696   3.018   2.135  12.252 -0.0467  0.1466 -0.0557
  425CHOL    R4 4697   3.130   2.310  12.045 -0.1321  0.2255 -0.0456
  425CHOL    R5 4698   2.919   2.274  12.084 -0.1184  0.1618 -0.0053
  425CHOL    C1 4699   2.939   2.160  11.721 -0.1620  0.2470 -0.0347
  425CHOL    C2 4700   2.965   2.066  11.320 -0.0252  0.0839 -0.0719
  426CHOL   ROH 4701   4.527   3.797  10.062  0.2770 -0.0500 -0.0953
  426CHOL    R1 4702   4.620   3.698  10.310  0.3043  0.0768 -0.0528
  426CHOL    R2 4703   4.719   3.863  10.509  0.0394  0.2143 -0.0228
  426CHOL    R3 4704   4.531   3.739  10.661  0.1232  0.0022 -0.0904
  426CHOL    R4 4705   4.678   3.909  10.849 -0.1382  0.1599 -0.0368
  426CHOL    R5 4706   4.642   3.695  10.868  0.0940  0.1220 -0.0535
  426CHOL    C1 4707   4.478   3.819  11.189 -0.1629 -0.0709 -0.1084
  426CHOL    C2 4708   4.490   3.645  11.350 -0.3023  0.0421 -0.2020
  427CHOL   ROH 4709   3.795   5.714  13.291  0.0182  0.0943 -0.2212
  427CHOL    R1 4710   3.807   5.660  13.013 -0.0098  0.0914 -0.2222
  427CHOL    R2 4711   3.633   5.488  12.887  0.1038 -0.0666 -0.1665
  427CHOL    R3 4712   3.588   5.701  12.725 -0.1247 -0.1113 -0.1659
  427CHOL    R4 4713   3.605   5.472  12.543  0.6121 -0.0449 -0.2161
  427CHOL    R5 4714   3.720   5.656  12.530  0.2489  0.2116 -0.0021
  427CHOL    C1 4715   3.547   5.663  12.191  0.6936 -0.0742 -0.2443
  427CHOL    C2 4716   3.326   5.782  11.872  0.1490  0.2749  0.1571
  428CHOL   ROH 4717   5.440   2.312  10.324  0.0208 -0.1586  0.0545
  428CHOL    R1 4718   5.285   2.471  10.499  0.1466  0.1924 -0.1434
  428CHOL    R2 4719   5.203   2.382  10.748 -0.5815  0.2604 -0.3351
  428CHOL    R3 4720   5.323   2.611  10.833 -0.0529 -0.1250  0.0155
  428CHOL    R4 4721   5.131   2.545  11.044 -0.5194  0.2174 -0.2956
  428CHOL    R5 4722   5.148   2.735  10.938  0.1426  0.2754 -0.1192
  428CHOL    C1 4723   5.203   2.855  11.296  0.0130 -0.1693  0.0567
  428CHOL    C2 4724   4.971   3.210  11.429 -0.0454 -0.0857 -0.0795
  429CHOL   ROH 4725   1.166   3.712   9.959  0.0183  0.0796  0.0177
  429CHOL    R1 4726   1.217   3.768  10.232  0.0220  0.1779 -0.0012
  429CHOL    R2 4727   1.162   4.013  10.347 -0.2117  0.1469 -0.0266
  429CHOL    R3 4728   1.020   3.863  10.523 -0.0176  0.0205  0.0228
  429CHOL    R4 4729   1.039   4.127  10.648 -0.1021 -0.0066  0.0762
  429CHOL    R5 4730   1.095   3.937  10.738  0.0628  0.0084 -0.0051
  429CHOL    C1 4731   0.834   4.053  10.990  0.1438 -0.2146  0.1823
  429CHOL    C2 4732   0.672   4.110  11.313 -0.1430 -0.1249  0.0232
  430CHOL   ROH 4733   2.667   5.097  10.275 -0.1511  0.1705  0.0188
  430CHOL    R1 4734   2.617   4.849  10.402  0.1831  0.1115  0.0451
  430CHOL    R2 4735   2.690   4.799  10.664  0.1334  0.2854  0.0959
  430CHOL    R3 4736   2.428   4.733  10.690  0.2183 -0.1316 -0.0277
  430CHOL    R4 4737   2.544   4.685  10.955  0.0960  0.4571  0.1448
  430CHOL    R5 4738   2.428   4.543  10.836  0.4342  0.0765  0.2512
  430CHOL    C1 4739   2.212   4.557  11.150  0.1539  0.1655  0.0572
  430CHOL    C2 4740   2.178   4.363  11.476 -0.0341  0.2397 -0.1914
  431CHOL   ROH 4741   6.508   3.455  10.216  0.0393  0.3871  0.2074
  431CHOL    R1 4742   6.423   3.321  10.451 -0.0083  0.1986  0.0841
  431CHOL    R2 4743   6.453   3.429  10.703 -0.0307 -0.0167  0.1788
  431CHOL    R3 4744   6.186   3.383  10.720 -0.0388 -0.0018  0.1056
  431CHOL    R4 4745   6.273   3.411  10.998 -0.1178  0.0283  0.1296
  431CHOL    R5 4746   6.161   3.244  10.914 -0.1017  0.0221  0.1165
  431CHOL    C1 4747   5.918   3.357  11.185 -0.1760  0.0686  0.0323
  431CHOL    C2 4748   5.516   3.288  11.321  0.0195  0.2559 -0.1250
  432CHOL   ROH 4749   0.860   0.738  10.074 -0.1783  0.1709 -0.1897
  432CHOL    R1 4750   0.972   0.805  10.325 -0.0209  0.1302 -0.2487
  432CHOL    R2 4751   0.891   1.027  10.470  0.0765  0.1098 -0.1684
  432CHOL    R3 4752   0.853   0.844  10.667  0.1928  0.0853 -0.1665
  432CHOL    R4 4753   0.816   1.104  10.798 -0.0551  0.0681 -0.1876
  432CHOL    R5 4754   0.951   0.944  10.861  0.0712  0.1831 -0.1517
  432CHOL    C1 4755   0.735   0.977  11.174 -0.0226  0.0207 -0.1971
  432CHOL    C2 4756   0.693   1.153  11.565 -0.0328 -0.1182  0.1833
  433CHOL   ROH 4757   6.335   7.424  13.153  0.0080  0.1834  0.0323
  433CHOL    R1 4758   6.155   7.477  12.941  0.0074  0.2680  0.0535
  433CHOL    R2 4759   6.218   7.644  12.731  0.1446  0.0749 -0.0625
  433CHOL    R3 4760   6.150   7.428  12.580 -0.1489  0.0613  0.0812
  433CHOL    R4 4761   6.209   7.641  12.385  0.0769 -0.1244 -0.0600
  433CHOL    R5 4762   6.026   7.521  12.397 -0.0711  0.1032  0.0489
  433CHOL    C1 4763   6.140   7.436  12.043 -0.2381 -0.2532  0.0765
  433CHOL    C2 4764   6.289   7.467  11.709 -0.0484  0.0037 -0.1965
  434CHOL   ROH 4765   7.334   0.232  13.075 -0.2682  0.0261 -0.1069
  434CHOL    R1 4766   7.309   0.214  12.793 -0.0561  0.0923 -0.1313
  434CHOL    R2 4767   7.515   0.282  12.621  0.1596 -0.0967  0.0457
  434CHOL    R3 4768   7.473   0.031  12.525 -0.0242 -0.0420 -0.0212
  434CHOL    R4 4769   7.664   0.152  12.338  0.1176 -0.1594  0.0516
  434CHOL    R5 4770   7.474   0.058  12.287  0.0529  0.0088 -0.0144
  434CHOL    C1 4771   7.711  -0.159  12.082 -0.0794 -0.1446 -0.0077
  434CHOL    C2 4772   7.982  -0.104  11.843 -0.0868  0.0618 -0.1269
  435CHOL   ROH 4773   5.650   4.897  10.392 -0.1204 -0.1691  0.1999
  435CHOL    R1 4774   5.568   4.882  10.663  0.0023  0.0512  0.2526
  435CHOL    R2 4775   5.747   4.884  10.873  0.0975  0.2510  0.1748
  435CHOL    R3 4776   5.594   5.091  10.959  0.1135  0.3081  0.0646
  435CHOL    R4 4777   5.660   4.940  11.202 -0.0962  0.2968  0.1157
  435CHOL    R5 4778   5.460   4.997  11.134 -0.0326  0.3632 -0.0166
  435CHOL    C1 4779   5.465   5.168  11.475 -0.1939  0.3772 -0.0221
  435CHOL    C2 4780   5.680   4.980  11.747  0.2306 -0.4317  0.1147
  436CHOL   ROH 4781   7.568   0.566   9.970 -0.0059 -0.2179 -0.0919
  436CHOL    R1 4782   7.666   0.567  10.235 -0.0170 -0.2091 -0.0892
  436CHOL    R2 4783   7.589   0.755  10.422  0.1642 -0.0555 -0.1739
  436CHOL    R3 4784   7.527   0.536  10.570 -0.0632  0.0681 -0.0784
  436CHOL    R4 4785   7.595   0.742  10.768  0.2126  0.0765 -0.1681
  436CHOL    R5 4786   7.681   0.542  10.753 -0.0166 -0.0353 -0.1084
  436CHOL    C1 4787   7.541   0.529  11.107  0.0272  0.2694 -0.0752
  436CHOL    C2 4788   7.287   0.390  11.322 -0.2259  0.1420  0.1840
  437CHOL   ROH 4789   1.721   5.275  12.056 -0.0914 -0.1895 -0.1493
  437CHOL    R1 4790   1.840   5.316  11.803  0.0076 -0.2869 -0.1177
  437CHOL    R2 4791   1.939   5.561  11.723 -0.1312 -0.2775 -0.2398
  437CHOL    R3 4792   2.166   5.420  11.677 -0.0008 -0.1446 -0.0292
  437CHOL    R4 4793   2.197   5.664  11.517 -0.1504 -0.2610 -0.2581
  437CHOL    R5 4794   2.215   5.458  11.446  0.0367 -0.3250 -0.0581
  437CHOL    C1 4795   2.561   5.591  11.355 -0.0392 -0.1266 -0.0709
  437CHOL    C2 4796   2.392   5.664  10.994 -0.1641  0.0981  0.0070
  438CHOL   ROH 4797   7.154   0.403   9.979 -0.1045 -0.2708 -0.1254
  438CHOL    R1 4798   7.216   0.450  10.251 -0.0661 -0.0675 -0.1678
  438CHOL    R2 4799   7.021   0.471  10.446 -0.0313 -0.0371 -0.1391
  438CHOL    R3 4800   7.168   0.276  10.567  0.0890  0.1100 -0.0429
  438CHOL    R4 4801   6.955   0.339  10.759 -0.0510 -0.0318 -0.1410
  438CHOL    R5 4802   7.170   0.337  10.798 -0.0609  0.1600 -0.0517
  438CHOL    C1 4803   7.054   0.079  11.054  0.0505  0.1093 -0.0518
  438CHOL    C2 4804   6.839  -0.235  11.109  0.0237 -0.1154 -0.1753
  439CHOL   ROH 4805   1.518   1.215  12.943  0.2278 -0.1124  0.1622
  439CHOL    R1 4806   1.517   1.211  12.660  0.1628 -0.1905  0.1631
  439CHOL    R2 4807   1.438   1.427  12.508 -0.1048 -0.3142  0.1218
  439CHOL    R3 4808   1.681   1.394  12.392 -0.0966 -0.0871  0.0708
  439CHOL    R4 4809   1.505   1.485  12.174 -0.1973 -0.1162  0.1369
  439CHOL    R5 4810   1.631   1.306  12.174 -0.0664 -0.0275  0.0390
  439CHOL    C1 4811   1.773   1.487  11.870 -0.2435  0.2123  0.0976
  439CHOL    C2 4812   1.523   1.442  11.665 -0.1827  0.0841 -0.0302
  440CHOL   ROH 4813   2.243   2.959  12.985 -0.2824  0.2120 -0.0677
  440CHOL    R1 4814   2.177   3.036  12.721 -0.0643  0.2998 -0.0990
  440CHOL    R2 4815   2.364   3.136  12.543  0.2068 -0.1697 -0.0959
  440CHOL    R3 4816   2.273   2.935  12.384 -0.2314 -0.0136 -0.0567
  440CHOL    R4 4817   2.372   3.138  12.198  0.2803 -0.2856 -0.0955
  440CHOL    R5 4818   2.174   3.047  12.197  0.0601  0.1683 -0.1069
  440CHOL    C1 4819   2.292   2.951  11.847 -0.0883 -0.2065 -0.0585
  440CHOL    C2 4820   2.008   3.001  11.708  0.1899 -0.1663 -0.4262
  441CHOL   ROH 4821   6.031   5.125  11.131  0.2244 -0.0282  0.1451
  441CHOL    R1 4822   5.919   5.318  11.304  0.0162 -0.0004 -0.0116
  441CHOL    R2 4823   6.008   5.355  11.564 -0.2646  0.0635  0.0930
  441CHOL    R3 4824   6.037   5.613  11.483 -0.1953  0.0408  0.0558
  441CHOL    R4 4825   5.930   5.632  11.756 -0.1596  0.1229  0.0456
  441CHOL    R5 4826   5.848   5.726  11.577 -0.1417  0.1171  0.0492
  441CHOL    C1 4827   5.913   6.035  11.792 -0.0335  0.1360 -0.0168
  441CHOL    C2 4828   5.532   6.033  11.850  0.0993 -0.1106 -0.1490
  442CHOL   ROH 4829  -0.042   1.936   9.998  0.0925  0.0580 -0.0704
  442CHOL    R1 4830   0.006   1.940  10.277  0.0315  0.0562 -0.0595
  442CHOL    R2 4831  -0.146   1.795  10.456 -0.0485  0.1051 -0.0865
  442CHOL    R3 4832   0.096   1.698  10.533 -0.0925  0.0417 -0.0288
  442CHOL    R4 4833  -0.073   1.679  10.773 -0.1353  0.1592 -0.0466
  442CHOL    R5 4834   0.121   1.777  10.758 -0.0989  0.0896 -0.0442
  442CHOL    C1 4835   0.197   1.520  11.030 -0.2272  0.1312  0.0307
  442CHOL    C2 4836   0.352   1.321  11.176  0.1656 -0.0418 -0.1216
  443CHOL   ROH 4837   6.099   3.683  12.622  0.0335  0.0855  0.0786
  443CHOL    R1 4838   6.100   3.661  12.340  0.0951  0.2286  0.0664
  443CHOL    R2 4839   5.993   3.443  12.208  0.3570  0.1695 -0.0572
  443CHOL    R3 4840   5.851   3.634  12.076  0.1556  0.0786  0.0242
  443CHOL    R4 4841   5.945   3.452  11.866  0.1409  0.1374 -0.0288
  443CHOL    R5 4842   5.972   3.668  11.873  0.0086  0.1540 -0.0508
  443CHOL    C1 4843   5.783   3.636  11.543 -0.1739  0.0335  0.0640
  443CHOL    C2 4844   5.483   3.780  11.361 -0.0842 -0.0991  0.0538
  444CHOL   ROH 4845   3.050   6.949  13.083 -0.2848  0.0944 -0.1157
  444CHOL    R1 4846   3.130   7.101  12.859 -0.1804 -0.0197 -0.1560
  444CHOL    R2 4847   3.394   7.171  12.813 -0.1713  0.0291 -0.0214
  444CHOL    R3 4848   3.350   7.054  12.572  0.0260 -0.1314  0.0171
  444CHOL    R4 4849   3.557   7.254  12.520 -0.1392  0.0396 -0.0014
  444CHOL    R5 4850   3.368   7.233  12.414 -0.0838 -0.1885 -0.0630
  444CHOL    C1 4851   3.611   7.192  12.123  0.0646 -0.1050  0.0465
  444CHOL    C2 4852   3.822   7.338  11.896 -0.0635  0.0798  0.2206
  445CHOL   ROH 4853   3.421   4.730  13.169  0.1016  0.1265 -0.1161
  445CHOL    R1 4854   3.466   4.552  12.954  0.2105  0.1206 -0.0886
  445CHOL    R2 4855   3.261   4.432  12.814  0.2829 -0.0248 -0.0719
  445CHOL    R3 4856   3.387   4.540  12.599  0.2197  0.0189 -0.0875
  445CHOL    R4 4857   3.279   4.285  12.502  0.1561  0.0584 -0.1193
  445CHOL    R5 4858   3.486   4.352  12.488  0.1590  0.0378 -0.1741
  445CHOL    C1 4859   3.408   4.301  12.118  0.0228  0.1479 -0.1617
  445CHOL    C2 4860   3.676   4.028  11.907  0.1048  0.3425  0.1995
  446CHOL   ROH 4861   6.677   6.899  13.197  0.0002 -0.2608 -0.0557
  446CHOL    R1 4862   6.557   6.996  12.961  0.0238 -0.0221  0.0269
  446CHOL    R2 4863   6.580   7.259  12.878  0.2224  0.0116  0.1734
  446CHOL    R3 4864   6.669   7.145  12.648  0.0767  0.0664  0.0890
  446CHOL    R4 4865   6.583   7.415  12.570 -0.0521  0.0462  0.1861
  446CHOL    R5 4866   6.519   7.226  12.480 -0.0698  0.0452  0.2122
  446CHOL    C1 4867   6.668   7.398  12.174 -0.3488  0.1179  0.1142
  446CHOL    C2 4868   6.758   7.479  11.744  0.1813 -0.1168 -0.0317
  447CHOL   ROH 4869   5.868   0.344  10.400 -0.0884 -0.1186 -0.0446
  447CHOL    R1 4870   5.773   0.231  10.641  0.0225 -0.0930  0.0118
  447CHOL    R2 4871   5.921   0.234  10.875  0.0908  0.0181 -0.0297
  447CHOL    R3 4872   5.697   0.350  10.977  0.0784 -0.0358  0.0037
  447CHOL    R4 4873   5.841   0.248  11.211  0.1058 -0.0482 -0.0236
  447CHOL    R5 4874   5.634   0.207  11.158  0.1117 -0.0733 -0.0165
  447CHOL    C1 4875   5.585   0.364  11.502  0.1030 -0.1374  0.0112
  447CHOL    C2 4876   5.695   0.564  11.828 -0.3026  0.3299 -0.1191
  448CHOL   ROH 4877   3.676   0.242  10.202  0.0175 -0.2967 -0.0168
  448CHOL    R1 4878   3.624   0.086  10.433  0.0269 -0.1091  0.1149
  448CHOL    R2 4879   3.680   0.175  10.689 -0.1242  0.1717  0.0553
  448CHOL    R3 4880   3.418   0.115  10.731 -0.1046  0.0524  0.0095
  448CHOL    R4 4881   3.549   0.060  10.987 -0.1199  0.0722  0.0191
  448CHOL    R5 4882   3.423  -0.077  10.874 -0.0439  0.0347 -0.0179
  448CHOL    C1 4883   3.227  -0.063  11.201 -0.0989 -0.0977 -0.0449
  448CHOL    C2 4884   2.955  -0.281  11.336 -0.1238  0.0083  0.0652
  449CHOL   ROH 4885   4.082   1.231  11.723  0.2041 -0.0640  0.0420
  449CHOL    R1 4886   4.189   1.493  11.716  0.1217 -0.0296  0.0401
  449CHOL    R2 4887   4.080   1.695  11.561  0.1462 -0.1036 -0.0785
  449CHOL    R3 4888   4.074   1.828  11.798 -0.0407 -0.0470 -0.1143
  449CHOL    R4 4889   4.019   2.033  11.596  0.1894 -0.0817 -0.2101
  449CHOL    R5 4890   4.173   2.040  11.750  0.0503 -0.0811 -0.0712
  449CHOL    C1 4891   3.977   2.355  11.839  0.0391 -0.0158 -0.3203
  449CHOL    C2 4892   4.101   2.605  11.842  0.0880  0.0499  0.0707
  450CHOL   ROH 4893   0.854   2.965  13.009  0.2113  0.0207  0.0283
  450CHOL    R1 4894   0.726   2.981  12.758  0.1409  0.2239  0.0755
  450CHOL    R2 4895   0.847   3.093  12.537  0.2955 -0.0852 -0.0019
  450CHOL    R3 4896   0.785   2.854  12.422 -0.2561  0.0028  0.0831
  450CHOL    R4 4897   0.765   3.051  12.203  0.3702 -0.0383 -0.0271
  450CHOL    R5 4898   0.611   2.907  12.265 -0.0415  0.3772 -0.0389
  450CHOL    C1 4899   0.659   2.802  11.901 -0.1041  0.0716  0.0381
  450CHOL    C2 4900   0.379   2.773  11.679  0.0981  0.0305 -0.0444
  451CHOL   ROH 4901   1.837   0.819  10.041  0.1441  0.1240  0.0397
  451CHOL    R1 4902   1.614   0.877  10.205  0.0760  0.0954 -0.0411
  451CHOL    R2 4903   1.599   0.800  10.470 -0.0529  0.0104 -0.0704
  451CHOL    R3 4904   1.552   1.065  10.510 -0.0401  0.0022 -0.0066
  451CHOL    R4 4905   1.414   0.930  10.732 -0.0574 -0.0480 -0.0454
  451CHOL    R5 4906   1.327   1.073  10.592 -0.0435 -0.0079 -0.0142
  451CHOL    C1 4907   1.263   1.254  10.922 -0.0480 -0.0897  0.0289
  451CHOL    C2 4908   1.022   1.417  11.173  0.0292  0.2467 -0.0715
  452CHOL   ROH 4909   0.804   0.407  10.427 -0.1180  0.0288  0.0928
  452CHOL    R1 4910   0.680   0.417  10.682 -0.0083 -0.0728  0.1517
  452CHOL    R2 4911   0.795   0.305  10.907  0.2050  0.0429  0.1083
  452CHOL    R3 4912   0.760   0.554  11.009  0.0222  0.0197  0.1049
  452CHOL    R4 4913   0.788   0.380  11.244  0.1340  0.0446  0.1059
  452CHOL    R5 4914   0.625   0.520  11.204  0.0377 -0.0723  0.0976
  452CHOL    C1 4915   0.751   0.659  11.536 -0.0789  0.0239  0.1013
  452CHOL    C2 4916   0.559   0.792  11.886  0.0164  0.1610 -0.0407
  453CHOL   ROH 4917   4.468   2.626  13.116 -0.0065  0.2451 -0.0159
  453CHOL    R1 4918   4.702   2.582  12.961  0.0458  0.2755  0.0520
  453CHOL    R2 4919   4.695   2.462  12.712  0.1847 -0.1496  0.2385
  453CHOL    R3 4920   4.827   2.687  12.636 -0.0976 -0.1009 -0.1288
  453CHOL    R4 4921   4.878   2.495  12.421  0.4608 -0.5280  0.3617
  453CHOL    R5 4922   5.027   2.607  12.533  0.1550 -0.0212  0.2854
  453CHOL    C1 4923   5.107   2.725  12.179  0.3565 -0.7027  0.0888
  453CHOL    C2 4924   5.106   3.034  11.899 -0.1185 -0.3024  0.0728
  454CHOL   ROH 4925   5.208   5.260  12.864  0.3084  0.1531  0.1006
  454CHOL    R1 4926   5.129   5.426  12.648  0.2226  0.1129  0.0993
  454CHOL    R2 4927   5.300   5.609  12.532  0.1867  0.0748 -0.0224
  454CHOL    R3 4928   5.234   5.478  12.304  0.0689  0.0270  0.0394
  454CHOL    R4 4929   5.237   5.762  12.229 -0.0900  0.0187  0.0052
  454CHOL    R5 4930   5.073   5.621  12.198 -0.0604 -0.0443  0.1392
  454CHOL    C1 4931   5.138   5.728  11.837 -0.3618 -0.0587  0.0793
  454CHOL    C2 4932   5.036   6.084  11.608  0.1660  0.0706  0.1313
  455CHOL   ROH 4933   4.674   6.208  13.341  0.2134  0.0988  0.0372
  455CHOL    R1 4934   4.761   6.207  13.071  0.2877  0.0813  0.0614
  455CHOL    R2 4935   4.593   6.270  12.861  0.2879 -0.1439 -0.0059
  455CHOL    R3 4936   4.788   6.450  12.801  0.1431  0.0114 -0.0177
  455CHOL    R4 4937   4.666   6.384  12.543  0.2715 -0.1988 -0.0297
  455CHOL    R5 4938   4.878   6.373  12.593  0.2706  0.0116  0.0350
  455CHOL    C1 4939   4.891   6.619  12.302  0.1260 -0.0849 -0.0546
  455CHOL    C2 4940   4.605   6.754  12.168 -0.1220  0.0912  0.0690
  456CHOL   ROH 4941   3.901   3.076  12.380 -0.0709 -0.2114  0.0417
  456CHOL    R1 4942   3.780   3.150  12.135  0.2637 -0.0541 -0.0798
  456CHOL    R2 4943   3.863   3.049  11.891  0.1477 -0.4493  0.0439
  456CHOL    R3 4944   3.601   2.981  11.866 -0.0387  0.2257 -0.0630
  456CHOL    R4 4945   3.715   2.943  11.598  0.1697 -0.6838  0.1136
  456CHOL    R5 4946   3.540   3.063  11.649  0.4253 -0.0592 -0.3232
  456CHOL    C1 4947   3.383   2.817  11.403  0.0074 -0.1866  0.0538
  456CHOL    C2 4948   3.109   2.624  11.323  0.1365 -0.2517 -0.1424
  457CHOL   ROH 4949   5.106   6.166  13.436 -0.3407 -0.0044 -0.1779
  457CHOL    R1 4950   5.270   6.202  13.207 -0.2419  0.1457 -0.0853
  457CHOL    R2 4951   5.274   6.022  12.997  0.1159  0.0945 -0.0406
  457CHOL    R3 4952   5.219   6.244  12.850 -0.0749 -0.0087 -0.1285
  457CHOL    R4 4953   5.274   6.035  12.652  0.2167 -0.0160 -0.0454
  457CHOL    R5 4954   5.370   6.230  12.664  0.0033  0.0931 -0.0741
  457CHOL    C1 4955   5.223   6.250  12.312  0.0962 -0.1771 -0.1308
  457CHOL    C2 4956   4.885   6.141  12.099 -0.0233  0.1665  0.2380
  458CHOL   ROH 4957   3.954   6.770  11.565  0.2846 -0.1258 -0.0629
  458CHOL    R1 4958   3.825   6.526  11.630  0.1527 -0.0452 -0.0182
  458CHOL    R2 4959   3.949   6.281  11.603  0.0077 -0.1200 -0.0079
  458CHOL    R3 4960   3.879   6.253  11.864  0.0271 -0.0513  0.0047
  458CHOL    R4 4961   3.993   5.993  11.790 -0.0227 -0.0882  0.0480
  458CHOL    R5 4962   3.798   6.029  11.881 -0.0095 -0.0351  0.0592
  458CHOL    C1 4963   3.952   5.800  12.144 -0.0221 -0.0051  0.0924
  458CHOL    C2 4964   4.239   5.523  12.271 -0.0155  0.2901  0.1148
  459CHOL   ROH 4965   7.610   6.822  10.181  0.2444  0.0377 -0.0719
  459CHOL    R1 4966   7.638   6.864  10.459  0.0249  0.0608 -0.0512
  459CHOL    R2 4967   7.426   6.933  10.622 -0.1629 -0.2066 -0.1749
  459CHOL    R3 4968   7.505   6.716  10.764  0.0202 -0.1188 -0.1393
  459CHOL    R4 4969   7.467   6.925  10.965 -0.3895 -0.1794 -0.1457
  459CHOL    R5 4970   7.646   6.805  10.936 -0.2105  0.0510 -0.0330
  459CHOL    C1 4971   7.565   6.716  11.298 -0.3495 -0.0810 -0.0952
  459CHOL    C2 4972   7.580   6.630  11.638 -0.1246 -0.1029 -0.1780
  460CHOL   ROH 4973   7.356   2.958  10.329 -0.1166 -0.3044  0.1681
  460CHOL    R1 4974   7.359   2.909  10.608 -0.0863 -0.1506  0.1950
  460CHOL    R2 4975   7.455   3.094  10.791 -0.1348 -0.0206  0.0875
  460CHOL    R3 4976   7.211   3.060  10.904 -0.1177 -0.0352  0.1220
  460CHOL    R4 4977   7.392   3.099  11.131 -0.1013  0.0769  0.0932
  460CHOL    R5 4978   7.254   2.934  11.103 -0.0705  0.0371  0.1599
  460CHOL    C1 4979   7.126   3.071  11.435 -0.0658  0.1200  0.1286
  460CHOL    C2 4980   7.093   2.743  11.723 -0.1180 -0.0666 -0.0120
  461CHOL   ROH 4981   2.182  -0.194   9.922 -0.1588 -0.0025 -0.0521
  461CHOL    R1 4982   2.283  -0.103  10.171 -0.0523 -0.0957 -0.0591
  461CHOL    R2 4983   2.241   0.154  10.263  0.1601 -0.0635 -0.0338
  461CHOL    R3 4984   2.143   0.025  10.482  0.0878 -0.0064 -0.0338
  461CHOL    R4 4985   2.224   0.289  10.581  0.0614  0.0063 -0.0690
  461CHOL    R5 4986   2.285   0.095  10.661  0.0282  0.0281 -0.0051
  461CHOL    C1 4987   2.122   0.246  10.971 -0.0639  0.1005 -0.0898
  461CHOL    C2 4988   1.895   0.193  11.318  0.2177  0.0026  0.2137
  462CHOL   ROH 4989   4.356   0.342  13.245 -0.0160 -0.0787 -0.0690
  462CHOL    R1 4990   4.290   0.321  12.971  0.1301 -0.1165 -0.1020
  462CHOL    R2 4991   4.226   0.540  12.815 -0.0867 -0.1673 -0.0886
  462CHOL    R3 4992   4.424   0.444  12.656  0.1110  0.1144 -0.0210
  462CHOL    R4 4993   4.213   0.526  12.470  0.0676 -0.1685 -0.0954
  462CHOL    R5 4994   4.309   0.331  12.479  0.3357 -0.0379 -0.0725
  462CHOL    C1 4995   4.391   0.428  12.120  0.3428  0.0953 -0.0361
  462CHOL    C2 4996   4.285   0.546  11.813 -0.1172  0.2549 -0.3792
  463CHOL   ROH 4997   0.950   2.516  12.829 -0.0445  0.0198 -0.0737
  463CHOL    R1 4998   1.116   2.481  12.603 -0.0340  0.2770 -0.1080
  463CHOL    R2 4999   1.049   2.314  12.394  0.1942  0.1452 -0.0761
  463CHOL    R3 5000   1.090   2.538  12.244 -0.2093  0.2058 -0.1079
  463CHOL    R4 5001   1.075   2.319  12.049  0.3363  0.1144 -0.0670
  463CHOL    R5 5002   1.235   2.466  12.068  0.0281  0.4650 -0.0268
  463CHOL    C1 5003   1.128   2.532  11.708  0.0403  0.1535 -0.0915
  463CHOL    C2 5004   1.027   2.705  11.460  0.0050 -0.0276  0.0802
  464CHOL   ROH 5005   7.030   2.404  13.396  0.0531  0.2171 -0.0551
  464CHOL    R1 5006   6.953   2.644  13.267 -0.0969  0.1545 -0.0849
  464CHOL    R2 5007   7.057   2.722  13.023  0.0499  0.3139  0.0254
  464CHOL    R3 5008   6.795   2.736  12.952  0.0956  0.0279 -0.2205
  464CHOL    R4 5009   6.936   2.891  12.747  0.1125  0.2707 -0.0288
  464CHOL    R5 5010   6.768   2.959  12.868 -0.0878  0.0283 -0.1622
  464CHOL    C1 5011   6.619   3.002  12.520  0.1918 -0.0229 -0.2910
  464CHOL    C2 5012   6.294   3.201  12.527  0.2909 -0.1028  0.0384
  465CHOL   ROH 5013   1.701   0.753  12.882  0.0309 -0.0620  0.0265
  465CHOL    R1 5014   1.728   0.744  12.600 -0.0225 -0.0927  0.0225
  465CHOL    R2 5015   1.523   0.664  12.434 -0.0970  0.0170  0.0625
  465CHOL    R3 5016   1.569   0.903  12.314  0.0207 -0.0163  0.0403
  465CHOL    R4 5017   1.559   0.710  12.093 -0.2165 -0.0149  0.0449
  465CHOL    R5 5018   1.720   0.851  12.135 -0.0948 -0.1277 -0.0276
  465CHOL    C1 5019   1.624   0.962  11.783 -0.1754 -0.0647  0.0138
  465CHOL    C2 5020   1.581   0.698  11.475 -0.1924 -0.1185 -0.0909
  466CHOL   ROH 5021   1.188   3.263  13.133 -0.0635 -0.1117 -0.0422
  466CHOL    R1 5022   1.061   3.368  12.903 -0.0139  0.1351  0.0401
  466CHOL    R2 5023   1.172   3.573  12.752  0.2278  0.0100  0.0390
  466CHOL    R3 5024   1.139   3.396  12.549 -0.1315  0.1015  0.0117
  466CHOL    R4 5025   1.222   3.644  12.418 -0.0435  0.0687  0.0091
  466CHOL    R5 5026   1.045   3.526  12.371 -0.1961  0.2387  0.1455
  466CHOL    C1 5027   1.220   3.521  12.032 -0.5387  0.1887 -0.0341
  466CHOL    C2 5028   1.209   3.610  11.787 -0.2959 -0.0337 -0.0195
  467CHOL   ROH 5029   1.934   7.095  11.390  0.1169  0.0007 -0.0017
  467CHOL    R1 5030   1.735   6.960  11.540  0.0860  0.0677  0.0177
  467CHOL    R2 5031   1.552   6.790  11.424  0.0893  0.0413  0.0506
  467CHOL    R3 5032   1.646   6.614  11.609  0.0511  0.0980  0.1251
  467CHOL    R4 5033   1.370   6.526  11.555  0.1395 -0.0545 -0.0695
  467CHOL    R5 5034   1.457   6.571  11.750 -0.0267 -0.0007 -0.0088
  467CHOL    C1 5035   1.353   6.208  11.804  0.1329 -0.0570 -0.0695
  467CHOL    C2 5036   0.981   6.025  12.004 -0.1515 -0.1109  0.2570
  468CHOL   ROH 5037   6.021   5.437  13.283  0.1377  0.0958  0.0343
  468CHOL    R1 5038   6.175   5.526  13.063  0.1296  0.0002 -0.0099
  468CHOL    R2 5039   6.224   5.367  12.842  0.1525 -0.1091  0.0750
  468CHOL    R3 5040   6.121   5.579  12.707  0.1290 -0.1919 -0.0402
  468CHOL    R4 5041   6.291   5.443  12.512  0.1958 -0.2447  0.0515
  468CHOL    R5 5042   6.300   5.653  12.567  0.1391 -0.2159 -0.0415
  468CHOL    C1 5043   6.234   5.687  12.193  0.1988 -0.4014 -0.0703
  468CHOL    C2 5044   6.397   5.596  11.847  0.4305  0.1966  0.0124
  469CHOL   ROH 5045   2.631   5.161  13.029 -0.0776 -0.1866 -0.0180
  469CHOL    R1 5046   2.607   5.109  12.752  0.0305 -0.2461 -0.0165
  469CHOL    R2 5047   2.641   5.305  12.560 -0.1382 -0.2325 -0.0308
  469CHOL    R3 5048   2.822   5.129  12.459  0.0677 -0.0558  0.0219
  469CHOL    R4 5049   2.667   5.217  12.227 -0.0214 -0.2798 -0.0100
  469CHOL    R5 5050   2.702   5.011  12.289  0.2060 -0.2307  0.0405
  469CHOL    C1 5051   2.852   5.000  11.938  0.2399 -0.1415  0.0514
  469CHOL    C2 5052   2.617   5.213  11.680  0.0419  0.3103  0.0907
  470CHOL   ROH 5053   6.568   1.327  10.198 -0.1646 -0.0132  0.0783
  470CHOL    R1 5054   6.370   1.216  10.367 -0.1667 -0.0387  0.0597
  470CHOL    R2 5055   6.416   1.162  10.634 -0.1609 -0.1046  0.0475
  470CHOL    R3 5056   6.195   1.316  10.670 -0.1477 -0.0957  0.0891
  470CHOL    R4 5057   6.241   1.188  10.930  0.1222  0.2088  0.1939
  470CHOL    R5 5058   6.055   1.185  10.815  0.0093  0.0490  0.3763
  470CHOL    C1 5059   5.931   1.347  11.137  0.2994  0.3996  0.3181
  470CHOL    C2 5060   5.638   1.212  11.257 -0.0178  0.0129 -0.0469
  471CHOL   ROH 5061   5.015   1.629  13.104 -0.0832 -0.4228  0.1201
  471CHOL    R1 5062   5.049   1.693  12.830 -0.2163 -0.2168  0.1477
  471CHOL    R2 5063   5.297   1.697  12.707 -0.2482  0.0495  0.0645
  471CHOL    R3 5064   5.177   1.525  12.534 -0.1807  0.0683  0.0022
  471CHOL    R4 5065   5.429   1.596  12.404 -0.1860  0.1302  0.0659
  471CHOL    R5 5066   5.231   1.611  12.317 -0.1604  0.1129  0.0342
  471CHOL    C1 5067   5.394   1.376  12.065 -0.0864  0.1947  0.0083
  471CHOL    C2 5068   5.345   1.496  11.713 -0.0597 -0.1265 -0.0558
  472CHOL   ROH 5069   3.131   6.133  10.366  0.1068 -0.1606 -0.0130
  472CHOL    R1 5070   3.034   5.938  10.547  0.2135 -0.2564 -0.0564
  472CHOL    R2 5071   3.199   5.808  10.727  0.2323  0.0514  0.1638
  472CHOL    R3 5072   3.017   5.899  10.908 -0.1075 -0.1628 -0.0592
  472CHOL    R4 5073   3.204   5.739  11.066  0.0030  0.2222  0.2031
  472CHOL    R5 5074   2.988   5.718  11.060  0.0406 -0.1404 -0.0070
  472CHOL    C1 5075   3.036   5.785  11.433 -0.4494  0.1205  0.0168
  472CHOL    C2 5076   2.833   5.688  11.773  0.0640  0.1052  0.0345
  473WN      WN 5077   0.964   2.552   9.022 -0.1242  0.1437 -0.2070
  474WN      WN 5078   7.681   2.180   8.699 -0.2457 -0.3784  0.0920
  475WN      WN 5079   1.591   1.883   8.643  0.1404 -0.0156  0.1198
  476WN      WN 5080   1.344   0.485   9.145  0.0111  0.2477  0.0315
  477WN      WN 5081   5.429   1.022   7.801 -0.1219  0.3417  0.0969
  478WN      WN 5082   1.468   6.160   7.662 -0.3340  0.1075  0.2971
  479WN      WN 5083   3.387   3.202   8.738 -0.0051 -0.3252 -0.2508
  480WN      WN 5084   4.066   0.618   6.919 -0.1610  0.0360  0.1418
  481WN      WN 5085   4.683   3.965   9.077 -0.1170 -0.1364 -0.1230
  482WN      WN 5086   2.106   6.882   8.754  0.1002 -0.0576 -0.3259
  483WN      WN 5087   0.684   3.078   9.333 -0.0184 -0.2486 -0.1579
  484WN      WN 5088   2.868   1.300   9.207  0.1093  0.0260  0.0292
  485WN      WN 5089   0.249   2.738   8.081 -0.1195  0.1741  0.0749
  486WN      WN 5090   7.183   3.534   9.428  0.0598 -0.1966  0.0689
  487WN      WN 5091   3.818   6.783   9.547  0.0088  0.3358  0.1170
  488WN      WN 5092   2.602   0.730   8.114  0.3576  0.0565 -0.1682
  489WN      WN 5093   1.068   4.192   9.915 -0.2158  0.0700  0.1611
  490WN      WN 5094   4.185   0.663   8.996  0.0507 -0.0634  0.1961
  491WN      WN 5095   2.591   0.308   8.594  0.0168 -0.2383  0.3181
  492WN      WN 5096   4.838   0.976   8.839  0.1005  0.1163 -0.1250
  493WN      WN 5097   0.333   6.675   8.380 -0.0480  0.3163  0.0841
  494WN      WN 5098   5.798   5.053   7.502  0.1311  0.1307  0.1112
  495WN      WN 5099   2.497   5.622   8.489  0.2549 -0.2668 -0.3309
  496WN      WN 5100   5.121   5.431   8.669  0.2350 -0.1851 -0.0259
  497WN      WN 5101   1.493   1.422   8.271 -0.3640  0.1215  0.2323
  498WN      WN 5102   6.384   6.150   8.000  0.2575 -0.0162  0.1854
  499WN      WN 5103   0.355   6.420   8.906 -0.0105 -0.1942  0.1642
  500WN      WN 5104   6.247   2.981   8.525 -0.1304 -0.0793 -0.1891
  501WN      WN 5105   4.656   2.752   9.770 -0.2392  0.2516 -0.1125
  502WN      WN 5106   6.810   3.907   8.413 -0.2850  0.0673  0.0762
  503WN      WN 5107   4.532   2.849   7.953  0.0880 -0.0098 -0.1762
  504WN      WN 5108   4.370   1.179   9.021  0.1209  0.3104  0.2280
  505WN      WN 5109   1.059   4.518   9.049  0.0372 -0.1577  0.1055
  506WN      WN 5110   4.863   6.646   7.889 -0.0769  0.3622  0.0887
  507WN      WN 5111   4.724   0.614   9.798  0.0789 -0.1267  0.2273
  508WN      WN 5112   4.355   0.930   7.205  0.0110 -0.0855 -0.2212
  509WN      WN 5113   1.932   3.519   8.271  0.0024 -0.0709 -0.1876
  510WN      WN 5114   3.831   1.570   8.368 -0.0696  0.0787 -0.0138
  511WN      WN 5115   3.469   6.914   8.269  0.1768 -0.0028 -0.1184
  512WN      WN 5116   4.220   6.264   7.845 -0.0019 -0.0538  0.0342
  513WN      WN 5117   0.049   3.848   9.200 -0.1763 -0.3341  0.0744
  514WN      WN 5118   1.761   6.206   9.245  0.1847  0.1741  0.0094
  515WN      WN 5119   6.062   7.608   8.042  0.2481  0.0649  0.1397
  516WN      WN 5120   4.513   5.491   8.752 -0.1441 -0.1515  0.0683
  517WN      WN 5121   2.858   4.680   8.649  0.0062 -0.1398 -0.1933
  518WN      WN 5122   6.958   0.186   9.331  0.0863  0.0730  0.2869
  519WN      WN 5123   0.775   7.223   9.079  0.4521  0.1713 -0.1139
  520WN      WN 5124   1.528   1.067   8.772  0.1558  0.1011 -0.0247
  521WN      WN 5125   4.159   5.866   9.571 -0.0660 -0.4028 -0.0243
  522WN      WN 5126   2.899   7.335   7.877 -0.3540 -0.0184 -0.1587
  523WN      WN 5127   7.229   3.193   8.058 -0.0597  0.0251 -0.0822
  524WN      WN 5128   2.248   4.216   8.364  0.3465 -0.4604 -0.0151
  525WN      WN 5129   4.609   0.603   9.245  0.1884  0.1977  0.0804
  526WN      WN 5130   4.018   7.578   9.322  0.1562 -0.2393 -0.1734
  527WN      WN 5131   4.561   0.540   8.688 -0.1709 -0.1471 -0.1421
  528WN      WN 5132   1.168   3.624   8.683 -0.0250  0.0007  0.0265
  529WN      WN 5133   5.154   1.366   8.942  0.0400  0.0070  0.0667
  530WN      WN 5134   7.649   6.715   8.181 -0.1174 -0.0931  0.3241
  531WN      WN 5135   4.676   6.988   9.262  0.1332  0.1772 -0.0772
  532WN      WN 5136   5.370   3.599   8.786  0.1166  0.1291  0.1720
  533WN      WN 5137   7.542   2.577   9.480  0.1568  0.2321  0.1069
  534WN      WN 5138   5.998   5.686   8.827 -0.2039  0.3012  0.1526
  535WN      WN 5139   1.141   7.419   9.429  0.1185  0.3513  0.0374
  536WN      WN 5140   7.196   3.360   8.519 -0.1023 -0.0871 -0.3118
  537WN      WN 5141   5.376   1.210   8.240  0.2369  0.1643  0.0432
  538WN      WN 5142   6.276   6.915   8.909 -0.3689 -0.5045 -0.1094
  539WN      WN 5143   5.882   2.457   7.659 -0.0317  0.0510 -0.0183
  540WN      WN 5144   4.481   4.621   8.368  0.2628  0.1258 -0.2798
  541WN      WN 5145   4.060   2.063   9.255 -0.0814  0.1668  0.2885
  542WN      WN 5146   2.787   0.278   7.838 -0.1116  0.3065  0.3201
  543WN      WN 5147   4.237   6.355   9.160  0.0629  0.3059  0.2293
  544WN      WN 5148   4.269   0.244   7.232  0.0519 -0.0823 -0.1620
  545WN      WN 5149   7.670   5.576   8.194 -0.2771 -0.0264  0.0111
  546WN      WN 5150   0.528   0.471   9.390 -0.0428 -0.0968 -0.1666
  547WN      WN 5151   2.552   6.833   8.427  0.2402  0.1746 -0.3095
  548WN      WN 5152   3.942   1.085   8.207  0.0451  0.1175 -0.1256
  549WN      WN 5153   5.964   3.708   7.135  0.0612 -0.2397  0.2179
  550WN      WN 5154   2.577   5.600   7.848  0.0916 -0.1362 -0.2182
  551WN      WN 5155   6.998   1.440   8.469 -0.3899  0.2764  0.2498
  552WN      WN 5156   0.208   6.725   9.772 -0.2373  0.0574  0.2994
  553WN      WN 5157   7.315   4.006   9.264  0.3258  0.2241  0.6757
  554WN      WN 5158   7.049   0.241   8.854 -0.1303 -0.3915 -0.0121
  555WN      WN 5159   1.851   5.778   9.499 -0.0744  0.1313  0.1102
  556WN      WN 5160   1.981   5.510   7.259  0.0353  0.1039 -0.1783
  557WN      WN 5161   4.302   1.699   8.836  0.0005 -0.0932  0.2139
  558WN      WN 5162   5.029   1.718   9.926  0.0556  0.0407  0.0060
  559WN      WN 5163   0.544   0.318   7.969 -0.1122  0.1516  0.2124
  560WN      WN 5164   7.474   7.750   8.808 -0.0309  0.3269 -0.0886
  561WN      WN 5165   5.303   4.669   9.399 -0.1289  0.2041 -0.2022
  562WN      WN 5166   2.319   0.360   7.209  0.1427  0.1210 -0.0748
  563WN      WN 5167   5.606   2.659   9.496  0.2496 -0.2029  0.1837
  564WN      WN 5168   7.563   3.641   9.707  0.1598 -0.0467 -0.1932
  565WN      WN 5169   7.310   5.429   9.810 -0.0963  0.4747 -0.1733
  566WN      WN 5170   3.083   6.453   7.644 -0.2666 -0.0704  0.0288
  567WN      WN 5171   6.530   7.353   8.185  0.3670  0.2671  0.0825
  568WN      WN 5172   6.353   3.693   9.093  0.2488 -0.2025  0.2183
  569WN      WN 5173   1.039   4.601   8.158  0.1828  0.3507  0.0300
  570WN      WN 5174   3.117   2.903   9.060  0.0085  0.2502  0.1186
  571WN      WN 5175   5.297   2.496   7.796 -0.0823 -0.1228  0.2153
  572WN      WN 5176   0.940   7.668   9.789  0.0513  0.1561 -0.0572
  573WN      WN 5177   3.803   2.443   9.460 -0.2007 -0.2902  0.1834
  574WN      WN 5178   0.653   5.814   9.999  0.0533  0.1138  0.0938
  575WN      WN 5179   3.086   4.028   9.624  0.2594 -0.0649  0.1080
  576WN      WN 5180   6.992   7.462   9.023  0.2288 -0.2156  0.1370
  577WN      WN 5181   2.407   1.604   7.713  0.1934  0.2271  0.1996
  578WN      WN 5182   6.562   0.016   8.984 -0.0316  0.1172 -0.1788
  579WN      WN 5183   4.996   7.282   9.039  0.0735 -0.1931  0.3035
  580WN      WN 5184   1.520   0.162   8.411 -0.0165 -0.0903  0.1075
  581WN      WN 5185   6.609   4.964   8.589  0.1616 -0.0438  0.0048
  582WN      WN 5186   0.677   5.265   7.618  0.2927  0.0382  0.0563
  583WN      WN 5187   2.849   0.296   7.335  0.1002  0.1846 -0.1347
  584WN      WN 5188   2.750   4.328   9.168 -0.2549 -0.0734  0.1922
  585WN      WN 5189   1.882   0.724   7.463 -0.1090 -0.0841  0.0770
  586WN      WN 5190   2.059   5.595   8.719  0.1979 -0.2572 -0.0913
  587WN      WN 5191   3.424   7.044   9.471 -0.0609  0.0575  0.0246
  588WN      WN 5192   5.238   5.371   8.180  0.0081  0.1426  0.0282
  589WN      WN 5193   6.480   7.638   9.506 -0.0789  0.2487 -0.3530
  590WN      WN 5194   7.183   0.446   7.401 -0.0107 -0.0750  0.1123
  591WN      WN 5195   3.338   6.926   8.961 -0.1984 -0.0479 -0.2238
  592WN      WN 5196   0.631   5.628   9.030 -0.0900 -0.3764 -0.0408
  593WN      WN 5197   5.820   6.791   7.811 -0.0971 -0.0327 -0.0200
  594WN      WN 5198   0.766   5.025   8.153  0.0656 -0.0348 -0.4678
  595WN      WN 5199   0.280   5.968   9.164  0.1497 -0.0729  0.3556
  596WN      WN 5200   0.297   3.519   7.946 -0.0719 -0.3765 -0.1344
  597WN      WN 5201   6.255   3.137   9.050  0.0115  0.1909  0.1676
  598WN      WN 5202   7.677   5.340   9.516 -0.3638  0.0937  0.0454
  599WN      WN 5203   2.470   6.566   7.571  0.3494 -0.1598  0.1792
  600WN      WN 5204   5.073   6.107   9.342  0.0550 -0.0628  0.0936
  601WN      WN 5205   7.745   2.317   7.637  0.2633 -0.1216 -0.0859
  602WN      WN 5206   7.055   4.261  10.147  0.2805  0.0981 -0.2330
  603WN      WN 5207   5.857   6.171   9.285  0.0191  0.2451  0.2557
  604WN      WN 5208   5.472   7.440   9.854 -0.0904 -0.1638 -0.2328
  605WN      WN 5209   6.896   7.699   9.799 -0.0025  0.2943 -0.0267
  606WN      WN 5210   3.061   2.966   7.936  0.0470 -0.0810 -0.2485
  607WN      WN 5211   4.774   0.102   9.133  0.1424 -0.1423 -0.1307
  608WN      WN 5212   5.189   4.968   8.504  0.1783  0.1041  0.0280
  609WN      WN 5213   2.972   3.769   8.369  0.0431  0.1366 -0.0093
  610WN      WN 5214   2.599   6.671   8.953  0.0690  0.0643  0.1946
  611WN      WN 5215   3.957   3.754   8.536  0.0251 -0.2312  0.0850
  612WN      WN 5216   3.681   4.874   9.338  0.0680  0.2926 -0.0566
  613WN      WN 5217   2.496   7.229   7.488 -0.0038 -0.1087  0.2090
  614WN      WN 5218   0.339   5.130   9.318 -0.1147 -0.1879  0.0392
  615WN      WN 5219   2.232   0.845   8.532 -0.0400  0.0430  0.0056
  616WN      WN 5220   7.332   0.691   9.502  0.1400 -0.1980 -0.2984
  617WN      WN 5221   7.056   0.713   9.059 -0.2334  0.0720  0.1771
  618WN      WN 5222   5.235   2.260   9.345 -0.1067 -0.0786 -0.1304
  619WN      WN 5223   3.129   1.627   8.940 -0.0999 -0.2672 -0.1888
  620WN      WN 5224   0.709   4.146   8.124 -0.3503  0.1133  0.3165
  621WN      WN 5225   7.395   5.446   9.116 -0.2543  0.0173 -0.0435
  622WN      WN 5226   7.267   0.077   8.353  0.1146  0.1672 -0.0688
  623WN      WN 5227   1.226   4.121   7.406 -0.2023  0.0889 -0.0440
  624WN      WN 5228   1.802   2.783   8.619  0.0048  0.0603  0.1495
  625WN      WN 5229   1.430   5.319   8.865 -0.1095 -0.1374  0.1020
  626WN      WN 5230   5.467   2.912   8.708  0.1247 -0.0587 -0.1999
  627WN      WN 5231   6.054   3.174   7.907  0.2219 -0.0986 -0.1226
  628WN      WN 5232   4.429   0.997   8.541  0.2230 -0.0492 -0.0536
  629WN      WN 5233   1.786   5.387   7.963 -0.0525  0.0609  0.1873
  630WN      WN 5234   3.947   4.832   8.363 -0.0763 -0.0125  0.2329
  631WN      WN 5235   6.278   0.657   7.647 -0.0607 -0.1272  0.0360
  632WN      WN 5236   3.497   6.730   7.427  0.1740  0.1107  0.1547
  633WN      WN 5237   1.761   2.144   7.940  0.0435 -0.0227 -0.2632
  634WN      WN 5238   1.208   6.994   7.909  0.3444 -0.1834 -0.1533
  635WN      WN 5239   3.012   6.847   8.024 -0.1276 -0.0776  0.0462
  636WN      WN 5240   0.015   3.173   8.184 -0.1451  0.0702 -0.1161
  637WN      WN 5241   1.946   6.459   7.592 -0.0474 -0.0832 -0.0759
  638WN      WN 5242   6.275   6.659   7.955  0.0166  0.0918 -0.0810
  639WN      WN 5243   0.687   4.749   7.371  0.0588  0.0223  0.1784
  640WN      WN 5244   0.302   1.938   7.534  0.1625  0.1926  0.0556
  641WN      WN 5245   2.217   6.191   8.038  0.2937 -0.3034  0.0590
  642WN      WN 5246   4.986   0.637   8.440 -0.1636  0.1599 -0.2271
  643WN      WN 5247   1.432   6.678   8.366  0.0774  0.3008 -0.3510
  644WN      WN 5248   5.410   4.340  10.022  0.0896  0.2257 -0.1029
  645WN      WN 5249   0.832   1.604   8.923 -0.2730  0.0665 -0.2264
  646WN      WN 5250   1.763   0.059  10.061 -0.0741  0.0845 -0.1305
  647WN      WN 5251   3.477   5.719   9.077  0.0599 -0.2429  0.0493
  648WN      WN 5252   3.041   5.962   8.454 -0.0112 -0.0646 -0.0192
  649WN      WN 5253   5.263   5.556   9.179 -0.2118  0.0527 -0.0516
  650WN      WN 5254   2.120   2.816   9.641 -0.2786 -0.1050  0.4773
  651WN      WN 5255   3.244   0.555   7.216 -0.1446  0.2671  0.3730
  652WN      WN 5256   6.750   2.966   8.527  0.3326 -0.0931  0.0479
  653WN      WN 5257   4.248   5.103   8.655  0.4749  0.0844 -0.0770
  654WN      WN 5258   6.431   4.875   9.084 -0.1589  0.3101  0.1985
  655WN      WN 5259   3.469   0.811   8.841 -0.1092 -0.2460  0.0079
  656WN      WN 5260   4.870   3.981   7.708 -0.0515  0.3023  0.0341
  657WN      WN 5261   6.604   5.314   8.124  0.3364  0.2700  0.0845
  658WN      WN 5262   2.097   3.089   9.204 -0.1198  0.1681  0.0452
  659WN      WN 5263   4.937   0.127   8.569 -0.1338  0.2500  0.1952
  660WN      WN 5264   7.711   2.632   8.499 -0.0377  0.2154  0.0277
  661WN      WN 5265   2.644   3.342   7.540 -0.0105  0.1934  0.0978
  662WN      WN 5266   0.077   1.712   8.008 -0.0601 -0.0483 -0.0070
  663WN      WN 5267   6.800   5.830   7.943 -0.0878 -0.0717  0.2827
  664WN      WN 5268   4.193   4.170   8.351 -0.2956 -0.1085 -0.2446
  665WN      WN 5269   0.896   4.406   7.715 -0.2592 -0.1239 -0.2068
  666WN      WN 5270   6.492   2.147   8.835 -0.1051 -0.0689 -0.0148
  667WN      WN 5271   6.724   3.850   9.377  0.1585  0.0504  0.0121
  668WN      WN 5272   1.248   7.199   8.364  0.2598 -0.2126  0.3144
  669WN      WN 5273   3.837   4.894   8.886 -0.0801 -0.1951  0.0776
  670WN      WN 5274   0.326   4.446   7.484  0.1882 -0.0644  0.1553
  671WN      WN 5275   6.925   2.525   8.684  0.0925  0.1596 -0.2607
  672WN      WN 5276   3.349   2.274   8.666 -0.2978  0.1571 -0.3001
  673WN      WN 5277   0.501   3.361   8.392  0.4498  0.0061  0.0495
  674WN      WN 5278   5.142   1.614   8.012 -0.3708 -0.2921 -0.0223
  675WN      WN 5279   3.209   7.355   9.130 -0.0110 -0.2862 -0.0813
  676WN      WN 5280   4.063   0.407   8.583  0.0271  0.1126 -0.1231
  677WN      WN 5281   6.234   0.795   8.266  0.1611 -0.0070  0.0184
  678WN      WN 5282   1.665   7.449   9.286 -0.2754 -0.0963 -0.1039
  679WN      WN 5283   1.882   1.625   6.837 -0.1067  0.0764  0.0444
  680WN      WN 5284   2.742   1.977   7.708 -0.1701 -0.1539  0.0582
  681WN      WN 5285   6.189   5.845   9.269 -0.0370 -0.0403  0.0056
  682WN      WN 5286   3.934   4.830   7.673 -0.3473  0.0987 -0.0836
  683WN      WN 5287   6.052   5.935   9.726 -0.0863  0.1437  0.2408
  684WN      WN 5288   4.743   6.038   7.781 -0.2947 -0.0260  0.1598
  685WN      WN 5289   1.184   1.092   8.104 -0.2847  0.0371 -0.1510
  686WN      WN 5290   1.986   1.280   8.727 -0.2668  0.0784  0.0490
  687WN      WN 5291   6.717   6.468   9.130  0.1085  0.5383 -0.2069
  688WN      WN 5292   7.609   2.690   8.983 -0.1166  0.1153  0.0448
  689WN      WN 5293   6.145   4.202   7.863  0.1104 -0.2199 -0.2114
  690WN      WN 5294   4.570   6.204   9.628 -0.0465  0.1241 -0.1434
  691WN      WN 5295   2.701   3.185   9.286 -0.1930 -0.1499  0.2680
  692WN      WN 5296   5.215   1.678   8.511 -0.0367 -0.1130 -0.1872
  693WN      WN 5297   7.453   0.517   8.786  0.1049  0.0215  0.0375
  694WN      WN 5298   1.983   5.359   9.791  0.1041 -0.0465 -0.2108
  695WN      WN 5299   4.179   3.971   9.014 -0.3020 -0.1234  0.3329
  696WN      WN 5300   3.812   6.263   9.496 -0.2891  0.3114  0.2340
  697WN      WN 5301   0.807   3.637   8.102  0.2154 -0.2963  0.2637
  698WN      WN 5302   6.200   3.465   8.330 -0.3090  0.1589  0.1164
  699WN      WN 5303   5.486   0.716   8.297 -0.2771  0.2545 -0.1534
  700WN      WN 5304   1.487   4.510   8.378  0.0015  0.3887 -0.0201
  701WN      WN 5305   1.997   1.164   8.156  0.1095  0.0900 -0.0770
  702WN      WN 5306   6.475   1.333   7.470 -0.0381  0.1012 -0.1419
  703WN      WN 5307   0.802   4.302   9.484 -0.0290 -0.4518  0.2773
  704WN      WN 5308   6.473   2.920   8.069  0.1497  0.1224  0.2232
  705WN      WN 5309   2.744   0.370   6.858  0.0861  0.3389  0.2170
  706WN      WN 5310   3.047   2.225   8.221 -0.1176  0.0871 -0.0772
  707WN      WN 5311   4.373   4.949   8.039 -0.1294  0.2055 -0.0111
  708WN      WN 5312   2.082   7.460   7.587  0.0705  0.0526  0.0678
  709WN      WN 5313   5.191   7.401   8.101  0.3014 -0.0760  0.1683
  710WN      WN 5314   7.615   1.828   9.035  0.0358 -0.0727 -0.0720
  711WN      WN 5315   2.326   5.509   9.404 -0.0435 -0.2918 -0.2792
  712WN      WN 5316   0.234   5.536   7.438 -0.0476 -0.0431 -0.2437
  713WN      WN 5317   3.220   6.488   9.520  0.0563 -0.0596 -0.0392
  714WN      WN 5318   1.671   6.191   9.795  0.4268 -0.1879  0.2298
  715WN      WN 5319   3.686   2.814   9.124  0.3433 -0.1300 -0.0536
  716WN      WN 5320   3.065   6.324   8.152  0.3413 -0.1060 -0.0455
  717WN      WN 5321   5.136   5.137   9.545 -0.0341 -0.2012 -0.1458
  718WN      WN 5322   0.794   2.149   8.722 -0.4635  0.1271  0.2082
  719WN      WN 5323   0.773   7.561   7.863 -0.0498  0.0154  0.1087
  720WN      WN 5324   6.959   4.327   9.298  0.2439  0.3216  0.3430
  721WN      WN 5325   6.439   2.697  10.054 -0.0143 -0.2825 -0.1076
  722WN      WN 5326   2.969   7.375   7.353  0.0457  0.1331  0.1502
  723WN      WN 5327   7.193   4.045   7.854 -0.1269  0.1017  0.0948
  724WN      WN 5328   3.744   7.172   9.056 -0.0699 -0.0526 -0.2798
  725WN      WN 5329   0.087   6.224   9.578  0.3199  0.0301 -0.0510
  726WN      WN 5330   1.860   0.475   9.214 -0.1506 -0.0239  0.2813
  727WN      WN 5331   4.630   7.281  10.034  0.2248  0.2309  0.4500
  728WN      WN 5332   0.148   1.488   7.239 -0.0254 -0.3476 -0.0889
  729WN      WN 5333   3.114   2.747   8.507  0.1832  0.0498 -0.2320
  730WN      WN 5334   3.230   0.049   7.186  0.2521 -0.1774  0.0998
  731WN      WN 5335   4.326   5.436   9.236 -0.1703 -0.0989 -0.1073
  732WN      WN 5336   7.703   4.763   9.541 -0.0801 -0.1480  0.3110
  733WN      WN 5337   2.639   6.511   8.014 -0.2642 -0.0608 -0.4578
  734WN      WN 5338   4.449   4.166   7.542  0.1222  0.2007 -0.5600
  735WN      WN 5339   3.923   6.040  10.015  0.2007  0.3381  0.0042
  736WN      WN 5340   1.108   1.818   8.568  0.0937 -0.4460  0.1347
  737WN      WN 5341   1.878   1.670   8.970 -0.0078 -0.1188  0.0482
  738WN      WN 5342   7.572   0.860   8.187 -0.2091 -0.4717  0.0577
  739WN      WN 5343   2.804   0.302   9.079  0.1611  0.0413 -0.0662
  740WN      WN 5344   1.367   1.549   8.987  0.0159  0.2053 -0.0542
  741WN      WN 5345   4.932   7.239   8.485  0.2444  0.1727 -0.2196
  742WN      WN 5346   0.411   4.417   9.857 -0.0679  0.1116 -0.3583
  743WN      WN 5347   6.060   7.115   8.093  0.2624 -0.3331  0.1499
  744WN      WN 5348   0.061   1.242   7.765  0.0612  0.2047 -0.0309
  745WN      WN 5349   6.821   0.916   8.622 -0.2769  0.1008  0.2927
  746WN      WN 5350   6.496   7.722   7.852  0.0946  0.1798  0.0891
  747WN      WN 5351   1.006   4.936   7.730 -0.0106  0.2150  0.1068
  748WN      WN 5352   5.659   5.080   8.407 -0.4492 -0.1976 -0.3062
  749WN      WN 5353   3.813   2.287   8.366  0.2040  0.4450 -0.2477
  750WN      WN 5354   5.943   5.200   7.977 -0.0136 -0.1895 -0.1272
  751WN      WN 5355   2.706   2.991   8.728 -0.0209 -0.1276  0.0318
  752WN      WN 5356   5.704   2.079   9.377 -0.0432  0.0218  0.2931
  753WN      WN 5357   1.335   2.323   8.554 -0.0029 -0.1438  0.1506
  754WN      WN 5358   4.889   1.189   8.314 -0.1899 -0.2053 -0.0273
  755WN      WN 5359   4.059   5.895   9.099  0.1370 -0.0672 -0.1509
  756WN      WN 5360   0.488   7.081   6.983  0.2796 -0.0064 -0.0399
  757WN      WN 5361   3.709   4.159   8.850  0.1409  0.1719  0.0947
  758WN      WN 5362   3.237   6.412   7.102  0.1343 -0.1980 -0.1609
  759WN      WN 5363   3.046   1.342   7.154 -0.0205 -0.0167  0.2298
  760WN      WN 5364   7.139   5.543   8.124 -0.2051 -0.0647  0.2946
  761WN      WN 5365   1.692   7.471   8.485  0.1679 -0.1372  0.0711
  762WN      WN 5366   3.403   7.642   9.965  0.1728  0.2488  0.3024
  763WN      WN 5367   5.503   0.154   9.590  0.3363  0.0985  0.1321
  764WN      WN 5368   3.886   0.624   8.010 -0.0768 -0.2213 -0.0286
  765WN      WN 5369   1.738   6.302   8.043  0.0286 -0.0860 -0.2424
  766WN      WN 5370   3.347   4.004   8.142  0.1885 -0.2075  0.0402
  767WN      WN 5371   4.664   1.516   8.021 -0.0184  0.0155 -0.0910
  768WN      WN 5372   2.099   6.959   7.637  0.0158  0.1363 -0.2644
  769WN      WN 5373   3.157   5.985   9.306 -0.1214  0.3521  0.0210
  770WN      WN 5374   2.766   3.423   8.087  0.1650  0.0564 -0.2314
  771WN      WN 5375   3.170   4.118   9.113 -0.1272  0.1385 -0.0691
  772WN      WN 5376   0.449   7.038   8.738 -0.0223 -0.2062  0.0012
  773WN      WN 5377   3.430   2.594   8.143 -0.0394  0.4574 -0.3460
  774WN      WN 5378   6.047   7.245   8.593  0.2063 -0.2550  0.0158
  775WN      WN 5379   4.930   4.527   8.349  0.0994  0.0168  0.0377
  776WN      WN 5380   2.144   0.444   8.823 -0.3115  0.0088  0.0327
  777WN      WN 5381   6.423   6.916   8.425  0.0951 -0.2762  0.0590
  778WN      WN 5382   6.346   0.003   7.351 -0.0701  0.1128  0.2844
  779WN      WN 5383   3.576   1.952   8.037 -0.0433  0.1031  0.1374
  780WN      WN 5384   2.218   5.202   7.664  0.0106 -0.0930  0.1084
  781WN      WN 5385   2.681   1.178   7.494 -0.3362 -0.4378  0.0464
  782WN      WN 5386   3.176   0.321   8.130 -0.0006 -0.2238 -0.0029
  783WN      WN 5387   6.117   2.739   9.715  0.0374  0.1906 -0.1480
  784WN      WN 5388   5.636   5.343   8.929 -0.1550  0.2389 -0.1196
  785WN      WN 5389   1.963   3.271   8.758  0.0560  0.1985 -0.0191
  786WN      WN 5390   2.207   2.572   8.135 -0.0279 -0.1626 -0.2124
  787WN      WN 5391   5.594   1.676   8.160 -0.2335  0.3078 -0.0844
  788WN      WN 5392   2.134   5.704   7.736  0.0517 -0.1053  0.1145
  789WN      WN 5393   0.191   0.544   9.069  0.2031 -0.2554  0.2665
  790WN      WN 5394   6.919   5.135   8.991  0.2168  0.0232  0.0310
  791WN      WN 5395   1.960   0.459   8.311  0.0959  0.0080  0.2867
  792WN      WN 5396   3.272   5.525   8.682  0.2447 -0.0274  0.2752
  793WN      WN 5397   7.318   2.080   7.865  0.3223 -0.0750  0.0508
  794WN      WN 5398   0.566   7.666   9.377  0.0577 -0.0946 -0.0274
  795WN      WN 5399   4.110   7.307   8.767 -0.1836  0.2800 -0.1960
  796WN      WN 5400   4.172   1.560   9.315  0.0540  0.2575  0.1666
  797WN      WN 5401   5.214   0.854   9.687  0.3032  0.1036 -0.0492
  798WN      WN 5402   1.600   0.903   8.271 -0.0726 -0.1651  0.0456
  799WN      WN 5403   2.095   7.134   7.124 -0.2728  0.2865 -0.1942
  800WN      WN 5404   2.716   2.426   7.906  0.0266  0.0723 -0.2700
  801WN      WN 5405   3.937   0.224   7.605 -0.1478 -0.1614  0.0979
  802WN      WN 5406   5.303   0.156   9.127 -0.0118  0.1360 -0.0778
  803WN      WN 5407   1.867   5.329   9.152  0.1227  0.1104 -0.1476
  804WN      WN 5408   2.813   1.951   8.625 -0.0159  0.3457 -0.3905
  805WN      WN 5409   0.780   6.088   8.979  0.2890  0.2227 -0.4464
  806WN      WN 5410   6.024   2.737   9.196 -0.1775 -0.1881  0.0809
  807WN      WN 5411   2.104   3.783   8.723 -0.1777  0.2038  0.0208
  808WN      WN 5412   2.618   5.130   8.038  0.0426 -0.0778  0.1927
  809WN      WN 5413   7.731   7.661   8.301 -0.1777  0.1680 -0.0163
  810WN      WN 5414   6.614   0.485   9.133  0.0690  0.2590  0.1029
  811WN      WN 5415   6.584   7.090   9.263 -0.0936 -0.0210 -0.2578
  812WN      WN 5416   0.938   2.066   7.672  0.0693 -0.2665  0.0153
  813WN      WN 5417   2.150   6.415   8.966  0.1568 -0.1907 -0.0734
  814WN      WN 5418   0.443   6.097   7.473  0.0797  0.0097 -0.0760
  815WN      WN 5419   6.830   7.621   8.491  0.4036  0.2616  0.2089
  816WN      WN 5420   5.044   3.158   8.826  0.1368 -0.2157  0.1900
  817WN      WN 5421   1.375   5.970   9.484 -0.2407 -0.0803  0.1779
  818WN      WN 5422   6.333   3.921   8.621  0.0865 -0.0658  0.1371
  819WN      WN 5423   1.749   4.888   7.795 -0.2423  0.2332  0.2733
  820WN      WN 5424   1.637   3.636   8.693  0.2286  0.0597 -0.0754
  821WN      WN 5425   1.321   7.554   8.769  0.0338 -0.0183  0.0414
  822WN      WN 5426   1.360   5.965   7.176  0.0472  0.1145  0.3512
  823WN      WN 5427   0.141   1.399   9.168  0.1217  0.0050 -0.0610
  824WN      WN 5428   3.212   5.522   9.760  0.1380  0.0253 -0.5063
  825WN      WN 5429   5.986   4.479   8.487  0.1117  0.1632  0.0918
  826WN      WN 5430   6.350   5.902   8.542  0.0385 -0.0445  0.0601
  827WN      WN 5431   6.776   7.393   7.602  0.0221  0.1290 -0.1826
  828WN      WN 5432   0.732   5.527   8.116  0.1002 -0.0604  0.0650
  829WN      WN 5433   2.229   5.048   9.409 -0.0199  0.2110  0.1356
  830WN      WN 5434   6.772   4.068   8.916 -0.1921 -0.1184 -0.2127
  831WN      WN 5435   2.894   7.109   8.846 -0.1140 -0.3667 -0.0198
  832WN      WN 5436   4.454   6.629   7.567  0.0317 -0.1992 -0.0458
  833WN      WN 5437   0.098   0.382   8.542  0.0779 -0.0122  0.3418
  834WN      WN 5438   0.755   4.289   7.148  0.2917  0.2443  0.0645
  835WN      WN 5439   0.765   6.725   8.979  0.0522  0.0472 -0.1106
  836WN      WN 5440   0.474   4.581   8.000 -0.1650 -0.0960  0.1661
  837WN      WN 5441   1.909   4.807   8.373  0.0509 -0.0010  0.1716
  838WN      WN 5442   2.023   5.690   8.243  0.0101  0.2086 -0.0700
  839WN      WN 5443   0.474   5.935   8.231 -0.2358 -0.3458  0.2298
  840WN      WN 5444   1.610   7.248   7.699 -0.0065 -0.2453  0.2580
  841WN      WN 5445   7.299   7.277   7.624 -0.2056 -0.7369  0.0792
  842WN      WN 5446   2.998   4.527   9.659  0.0005  0.1966 -0.3892
  843WN      WN 5447   1.591   1.149   7.807 -0.0819 -0.0041  0.0437
  844WN      WN 5448   2.834   2.558   8.900  0.2205  0.2824 -0.0601
  845WN      WN 5449   0.398   1.840   8.959 -0.0744 -0.3329  0.0696
  846WN      WN 5450   2.971   3.547   8.801 -0.0683  0.2471  0.3521
  847WN      WN 5451   1.317   4.151   9.443  0.1015 -0.0066 -0.0492
  848WN      WN 5452   5.016   0.754   7.931  0.0878 -0.0322 -0.0710
  849WN      WN 5453   1.933   1.613   7.830 -0.1889  0.2006 -0.3238
  850WN      WN 5454   1.143   5.655   7.612  0.0036 -0.4132  0.1150
  851WN      WN 5455   2.541   7.388   8.619  0.4071 -0.0494  0.1174
  852WN      WN 5456   7.434   6.504   9.749  0.2886  0.0969  0.1206
  853WN      WN 5457   6.412   4.442   9.330  0.0433  0.0374  0.2891
  854WN      WN 5458   2.211   5.250   8.212 -0.0260 -0.0900  0.0813
  855WN      WN 5459   2.963   5.137   8.863 -0.0070  0.3156 -0.2755
  856WN      WN 5460   4.912   6.346   8.684  0.1879 -0.4030 -0.1955
  857WN      WN 5461   4.119   5.761   8.610  0.0606 -0.2746 -0.1694
  858WN      WN 5462   4.756   5.601   9.460  0.1447 -0.4145 -0.0163
  859WN      WN 5463   1.814   6.022   8.570  0.3871  0.1213 -0.1302
  860WN      WN 5464   4.377   3.008   9.149  0.2165 -0.1794 -0.3615
  861WN      WN 5465   6.702   6.548   8.187  0.2345 -0.0315  0.2387
  862WN      WN 5466   2.994   7.647   8.688  0.0913 -0.0438  0.0612
  863WN      WN 5467   0.527   7.282   8.317 -0.2430 -0.1816  0.0783
  864WN      WN 5468   2.081   0.238   7.669  0.0353 -0.0880  0.1402
  865WN      WN 5469   5.254   1.670   7.420 -0.1572  0.3346  0.1806
  866WN      WN 5470   2.505   1.207   8.007  0.1833  0.0003 -0.2232
  867WN      WN 5471   6.598   3.380   9.361 -0.1642  0.2005  0.0989
  868WN      WN 5472   1.053   0.039   9.160  0.1430 -0.0620 -0.0086
  869WN      WN 5473   0.896   2.545   8.450 -0.1281  0.1371 -0.0699
  870WN      WN 5474   5.965   5.957   8.268 -0.2246 -0.0306 -0.1364
  871WN      WN 5475   6.764   4.247   8.090 -0.3114 -0.3208  0.3949
  872WN      WN 5476   0.292   0.664   7.679 -0.1058 -0.1443 -0.3117
  873WN      WN 5477   5.964   6.732   8.610 -0.1071  0.0838  0.1261
  874WN      WN 5478   5.237   2.838   9.185  0.1181 -0.1209 -0.3535
  875WN      WN 5479   5.667   1.469   8.637 -0.2352  0.3203  0.2335
  876WN      WN 5480   4.091   4.469   7.934  0.0861 -0.0217  0.1404
  877WN      WN 5481   4.742   6.219   8.248 -0.0057 -0.0222  0.1276
  878WN      WN 5482   6.995   1.717   8.069  0.0992 -0.0782  0.2147
  879WN      WN 5483   2.335   6.036   8.680  0.0538  0.3169 -0.1892
  880WN      WN 5484   7.015   5.167   8.409 -0.3747  0.0983 -0.0972
  881WN      WN 5485   0.460   1.255   8.788 -0.2263  0.1753  0.0138
  882WN      WN 5486   3.003   5.035   8.373 -0.0766 -0.3818 -0.2376
  883WN      WN 5487   1.236   5.490   8.185 -0.0099  0.0970  0.2788
  884WN      WN 5488   5.432   0.377  10.145 -0.2834  0.0103 -0.4386
  885WN      WN 5489   2.650   2.625   7.288 -0.2027  0.0993 -0.0555
  886WN      WN 5490   5.960   3.567   9.348 -0.0344 -0.0222 -0.1045
  887WN      WN 5491   1.448   4.988   8.198 -0.1127  0.3029  0.0069
  888WN      WN 5492   6.699   3.417   8.186 -0.0055 -0.0658  0.1501
  889WN      WN 5493   4.108   1.704   7.877 -0.0796 -0.1735 -0.1508
  890WN      WN 5494   5.394   5.985   8.893 -0.1541 -0.0457 -0.3908
  891WN      WN 5495   7.666   1.513   8.644  0.5605 -0.1441  0.0571
  892WN      WN 5496   4.681   3.833   9.597 -0.3083 -0.2401  0.0719
  893WN      WN 5497   6.341   3.175   9.688  0.0433  0.1991 -0.1518
  894WN      WN 5498   2.561   4.889   9.032  0.5167  0.0952 -0.0578
  895WN      WN 5499   2.442   4.883   8.508 -0.1193 -0.2245  0.1619
  896WN      WN 5500   0.673   4.673   8.526 -0.1178  0.2316 -0.0261
  897WN      WN 5501   6.453   5.519   8.906  0.0042  0.2121  0.3798
  898WN      WN 5502   2.424   7.109   9.051  0.0436  0.1808 -0.0381
  899WN      WN 5503   4.512   3.512   9.215  0.2665  0.0473 -0.1612
  900WN      WN 5504   7.261   7.352   8.532 -0.2885 -0.4237 -0.1848
  901WN      WN 5505   5.605   4.782   8.910  0.0311  0.1700  0.0095
  902WN      WN 5506   2.358   3.360   8.414 -0.4226  0.0063  0.2574
  903WN      WN 5507   0.869   1.114   9.022  0.0126  0.3325 -0.2500
  904WN      WN 5508   3.912   1.149   7.044  0.0185  0.1152 -0.1930
  905WN      WN 5509   3.866   3.964   8.027 -0.1253  0.3066 -0.1272
  906WN      WN 5510   2.102   0.005   8.490  0.0167 -0.4884  0.0218
  907WN      WN 5511   2.108   5.037   8.824  0.1886 -0.2360 -0.3297
  908WN      WN 5512   2.377   0.297   8.095 -0.2687 -0.5627  0.0844
  909WN      WN 5513   3.893   1.952   7.512 -0.0825 -0.1398  0.3110
  910WN      WN 5514   0.311   1.774   9.507  0.1675 -0.2250 -0.0051
  911WN      WN 5515   5.857   6.179   8.744  0.0803  0.0191  0.1746
  912WN      WN 5516   4.773   7.635   7.930  0.3119  0.6584  0.0124
  913WN      WN 5517   3.199   4.513   8.266 -0.0687 -0.2572 -0.3918
  914WN      WN 5518   3.651   3.311   9.354 -0.0553 -0.1218  0.1653
  915WN      WN 5519   3.620   5.817   9.656  0.1389  0.3817  0.1192
  916WN      WN 5520   7.033   7.495   8.067 -0.0534 -0.2099  0.1714
  917WN      WN 5521   3.877   3.217   8.636  0.4125  0.0074 -0.0319
  918WN      WN 5522   5.658   7.003   8.360  0.3115 -0.1775  0.0421
  919WN      WN 5523   5.032   1.253   7.658 -0.2438 -0.0601 -0.2332
  920WN      WN 5524   1.112   0.499   7.146 -0.0835 -0.0319  0.1449
  921WN      WN 5525   5.250   6.958   9.386 -0.1784 -0.3515  0.0764
  922WN      WN 5526   4.604   2.007   7.952  0.2952  0.1007  0.0382
  923WN      WN 5527   3.556   0.746   9.448 -0.0410 -0.0033 -0.1373
  924WN      WN 5528   2.291   2.096   7.865  0.1213 -0.0101  0.3777
  925WN      WN 5529   3.430   7.374   8.127 -0.0220  0.1256  0.1473
  926WN      WN 5530   0.345   0.751   8.182  0.0875  0.0571 -0.1678
  927WN      WN 5531   0.221   7.089   8.031  0.1793 -0.0190 -0.0799
  928WN      WN 5532   0.612   1.266   7.951 -0.2289 -0.0490  0.1145
  929WN      WN 5533   0.078   6.831   9.043 -0.0549  0.1732 -0.1235
  930WN      WN 5534   4.811   5.690   8.353  0.2094 -0.1035 -0.1921
  931WN      WN 5535   3.278   4.145   8.649  0.2435  0.4308  0.2342
  932WN      WN 5536   5.446   6.633   8.652 -0.1625  0.1625 -0.1720
  933WN      WN 5537   1.901   4.407   8.734 -0.0906  0.0896  0.0073
  934WN      WN 5538   3.689   7.669   8.954  0.0504  0.1878  0.1804
  935WN      WN 5539   2.670   5.990   8.156 -0.0130 -0.1069  0.0743
  936WN      WN 5540   1.858   6.636   9.554 -0.4023 -0.2438 -0.3074
  937WN      WN 5541   4.853   6.740   8.387 -0.1944  0.0096  0.1704
  938WN      WN 5542   5.633   5.099   9.427 -0.0720 -0.1811  0.0091
  939WN      WN 5543   2.293   4.712   7.491 -0.0161 -0.1206  0.0678
  940WN      WN 5544   3.997   4.487   9.209  0.2750 -0.2577  0.0720
  941WN      WN 5545   4.714   1.629   8.585  0.2476  0.1261  0.0775
  942WN      WN 5546   4.673   3.464   8.294 -0.2082 -0.0650  0.2931
  943WN      WN 5547   6.394   1.082   7.870 -0.1423  0.2341 -0.0065
  944WN      WN 5548   2.150   7.410   9.372 -0.3100  0.0116 -0.1261
  945WN      WN 5549   7.655   4.982   9.110  0.1099 -0.0345  0.0957
  946WN      WN 5550   6.225   4.889   8.245  0.1223  0.5126 -0.0254
  947WN      WN 5551   5.755   5.850   7.809 -0.2836  0.0795  0.1239
  948WN      WN 5552   4.110   2.658   7.599 -0.2698  0.3055 -0.1432
  949WN      WN 5553   6.242   4.291   9.898 -0.1700 -0.0065 -0.0713
  950WN      WN 5554   3.955   1.823   9.706  0.1945  0.1462  0.3708
  951WN      WN 5555   0.467   2.514   8.985 -0.1535  0.1995  0.0795
  952WN      WN 5556   7.183   6.484   8.382  0.2060  0.1092 -0.1580
  953WN      WN 5557   7.199   4.537   9.710 -0.2235 -0.1138  0.3321
  954WN      WN 5558   5.836   3.389   7.521  0.0826 -0.1551 -0.2266
  955WN      WN 5559   5.919   1.197   8.162 -0.0879 -0.3442 -0.2724
  956WN      WN 5560   3.413   0.458   7.681 -0.2937  0.3125 -0.0544
  957WN      WN 5561   2.714   3.657   9.677 -0.6671  0.1124 -0.1182
  958WN      WN 5562   2.302   1.743   8.701 -0.3339 -0.0420  0.1006
  959WN      WN 5563   7.108   4.674   7.900 -0.2114 -0.1928 -0.2995
  960WN      WN 5564   6.018   2.665   8.101  0.1777  0.1578 -0.5299
  961WN      WN 5565   5.882   3.859   8.961 -0.1352 -0.0533 -0.1202
  962WN      WN 5566   4.582   3.324   8.721 -0.0623 -0.1415 -0.3315
  963WN      WN 5567   5.266   4.059   8.608  0.1737  0.0149  0.0257
  964WN      WN 5568   4.031   4.425   7.385 -0.2262  0.0738  0.2722
  965WN      WN 5569   1.703   7.086   8.127  0.0883  0.0177 -0.1390
  966WN      WN 5570   5.138   6.263   7.628  0.1655  0.1055  0.0681
  967WN      WN 5571   4.613   0.747   8.192  0.0161  0.2938  0.3163
  968WN      WN 5572   2.937   1.455   8.393 -0.0939 -0.0842 -0.1157
  969WN      WN 5573   4.977   6.844   8.880  0.0447  0.2817 -0.3391
  970WN      WN 5574   5.030   1.965   8.905 -0.3294 -0.1668  0.0442
  971WN      WN 5575   3.991   5.776   7.602 -0.1526  0.0594 -0.0340
  972WN      WN 5576   0.270   3.868   8.295 -0.5936 -0.2001 -0.2026
  973WN      WN 5577   7.429   1.877   8.351 -0.1127  0.0319 -0.0879
  974WN      WN 5578   3.879   1.954   8.735 -0.2516  0.2336 -0.1179
  975WN      WN 5579   2.486   3.803   7.581 -0.0887  0.0460  0.1065
  976WN      WN 5580   6.947   3.470   8.971  0.0686 -0.0796 -0.1193
  977WN      WN 5581   1.864   4.926   7.254 -0.1587 -0.1137 -0.2210
  978WN      WN 5582   7.357   1.128   8.649  0.0795  0.1938 -0.0317
  979WN      WN 5583   1.014   3.980   9.051 -0.0320 -0.3700  0.1396
  980WN      WN 5584   5.632   7.496   9.193  0.1621  0.1443 -0.0281
  981WN      WN 5585   1.890   6.687  10.088  0.1722  0.2448  0.2672
  982WN      WN 5586   3.570   6.068   8.073  0.2645  0.0569  0.0296
  983WN      WN 5587   4.750   6.221   7.330  0.4128 -0.0123  0.1337
  984WN      WN 5588   3.021   1.267   7.974 -0.1650 -0.0147 -0.3067
  985WN      WN 5589   5.972   4.660   9.265 -0.3323  0.1958 -0.1154
  986WN      WN 5590   6.765   2.422   9.183 -0.5354 -0.4583  0.1357
  987WN      WN 5591   3.483   1.235   8.474 -0.0145 -0.1044 -0.1606
  988WN      WN 5592   4.896   3.152  10.000 -0.0225  0.1848 -0.2172
  989WN      WN 5593   6.846   1.336   7.753 -0.0494 -0.1193 -0.0190
  990WN      WN 5594   6.819   4.604   8.886 -0.1461 -0.0006 -0.2807
  991WN      WN 5595   2.027   2.224   8.402 -0.1177 -0.0005  0.3001
  992WN      WN 5596   5.591   5.593   8.455  0.0491 -0.0930 -0.1164
  993WN      WN 5597   1.212   2.364   6.980 -0.1032  0.1754  0.2015
  994WN      WN 5598   1.297   0.724   7.729 -0.0623 -0.2270  0.0675
  995WN      WN 5599   6.967   5.644   9.487  0.0581 -0.0883 -0.0595
  996WN      WN 5600   1.253   0.843   9.811 -0.2767 -0.0284 -0.0522
  997WN      WN 5601   3.293   3.070   9.500 -0.0870  0.1292 -0.1042
  998WN      WN 5602   1.016   6.900   9.421 -0.0968 -0.0355 -0.1374
  999WN      WN 5603   6.945   1.464   9.762 -0.2122  0.1002  0.0189
 1000WN      WN 5604   4.896   3.903   8.181 -0.0377  0.2945  0.1467
 1001WN      WN 5605   0.871   0.582   9.071 -0.4240 -0.0422  0.0624
 1002WN      WN 5606   7.451   5.946   8.880  0.0640  0.1498 -0.3377
 1003WN      WN 5607   7.158   6.443   8.862 -0.1627  0.0290 -0.2683
 1004WN      WN 5608   7.207   3.906   8.743  0.0918  0.0334 -0.1111
 1005WN      WN 5609   0.033   4.089   8.767 -0.1070  0.1773 -0.4107
 1006WN      WN 5610   7.326   5.556   8.582  0.2252 -0.0365  0.0841
 1007WN      WN 5611   1.740   1.166   9.199 -0.0791 -0.4617  0.2725
 1008WN      WN 5612   1.037   1.564   7.941  0.0951  0.1491  0.2424
 1009WN      WN 5613   7.651   6.905   7.666 -0.1517  0.0152  0.0484
 1010WN      WN 5614   4.423   3.090   7.356 -0.0057 -0.1368  0.0718
 1011WN      WN 5615   2.801   4.687   8.082 -0.2091 -0.0362  0.0266
 1012WN      WN 5616   1.660   2.778   9.432 -0.1128  0.2580  0.1456
 1013WN      WN 5617   1.974   1.951   7.385 -0.0571 -0.0817 -0.2084
 1014WN      WN 5618   5.092   4.763  10.320  0.0741  0.0698 -0.1834
 1015WN      WN 5619   2.156   3.396   7.438  0.2084  0.0714 -0.1350
 1016WN      WN 5620   3.910   7.439   7.976  0.0036 -0.0876  0.1446
 1017WN      WN 5621   0.477   1.129   7.465  0.1982 -0.2128 -0.0883
 1018WN      WN 5622   5.537   3.376   7.930 -0.2007 -0.1092 -0.2886
 1019WN      WN 5623   5.492   3.497   9.893 -0.0308  0.4641 -0.1287
 1020WN      WN 5624   3.571   3.181   8.248 -0.0021  0.2387 -0.1333
 1021WN      WN 5625   6.401   7.219   7.207  0.1849  0.1519 -0.1153
 1022WN      WN 5626   5.144   7.533   9.460  0.2262 -0.2763 -0.2829
 1023WN      WN 5627   6.862   0.638   9.522  0.2089 -0.1363 -0.2121
 1024WN      WN 5628   5.305   7.452   8.737 -0.2897 -0.2401 -0.2838
 1025WN      WN 5629   7.465   1.416   8.171 -0.0448  0.1866 -0.0870
 1026WN      WN 5630   6.630   4.158   7.614  0.0882 -0.0157 -0.0825
 1027WN      WN 5631   5.037   6.032   9.874  0.1210  0.3000 -0.1792
 1028WN      WN 5632   4.181   3.486   8.143  0.2246 -0.0249  0.0162
 1029WN      WN 5633   4.426   6.515   8.641  0.1359 -0.2377 -0.1609
 1030WN      WN 5634   3.762   6.615   9.095 -0.1015 -0.0348  0.1075
 1031WN      WN 5635   4.202   6.894   9.014  0.3237  0.1337  0.3391
 1032WN      WN 5636   4.756   2.531   9.294 -0.1300  0.0879 -0.0251
 1033WN      WN 5637   5.562   5.424   7.799 -0.2935  0.2594  0.1357
 1034WN      WN 5638   1.041   3.276   8.287  0.2357 -0.3443  0.4624
 1035WN      WN 5639   4.801   4.814   9.270 -0.1176 -0.1926  0.0277
 1036WN      WN 5640   1.935   0.098   9.494  0.0104  0.1306 -0.0216
 1037WN      WN 5641   6.074   1.619   8.379  0.1394  0.2436 -0.2931
 1038WN      WN 5642   5.646   1.521   7.663 -0.3374 -0.1418 -0.1310
 1039WN      WN 5643   0.298   5.340   7.922 -0.2379 -0.1037  0.1326
 1040WN      WN 5644   6.744   2.959   9.080 -0.1769 -0.0265 -0.0734
 1041WN      WN 5645   2.405   2.184   7.350  0.4177 -0.2635 -0.1000
 1042WN      WN 5646   3.568   2.736   8.652  0.1758 -0.0403 -0.3163
 1043WN      WN 5647   0.426   5.370   8.594  0.1754  0.0960 -0.0212
 1044WN      WN 5648   7.249   0.429   7.906  0.3575  0.1898  0.1422
 1045WN      WN 5649   0.668   0.460   8.472  0.0899 -0.2271 -0.1012
 1046WN      WN 5650   3.014   0.706   7.698 -0.2735  0.1015  0.0625
 1047WN      WN 5651   2.443   2.297   8.863 -0.1136  0.1067  0.1728
 1048WN      WN 5652   1.630   0.572   8.691  0.1779  0.0236  0.2433
 1049WN      WN 5653   6.544   3.420   8.679  0.4719  0.1714  0.2736
 1050WN      WN 5654   0.830   0.783   8.001  0.2415  0.0354 -0.4001
 1051WN      WN 5655   4.698   5.093   7.471 -0.1390 -0.0841 -0.2513
 1052WN      WN 5656   6.638   0.392   8.526  0.0315 -0.0591  0.0112
 1053WN      WN 5657   2.671   3.790   9.202 -0.4477  0.2796  0.0576
 1054WN      WN 5658   1.601   6.676   7.825 -0.1263  0.1187  0.0765
 1055WN      WN 5659   3.432   6.433   8.561 -0.0978  0.0651 -0.1260
 1056WN      WN 5660   2.386   7.512   7.969 -0.2152  0.2289 -0.3522
 1057WN      WN 5661   5.430   3.741   8.214  0.3978 -0.0177  0.0961
 1058WN      WN 5662   4.242   4.223   9.879 -0.1238  0.3515 -0.2415
 1059WN      WN 5663   1.264   2.821   8.327 -0.0026 -0.2024  0.2465
 1060WN      WN 5664   5.768   0.223   8.147  0.1405 -0.1420 -0.0825
 1061WN      WN 5665   7.617   4.559   8.526 -0.1116  0.0378 -0.2067
 1062WN      WN 5666   7.546   0.768   7.653 -0.1759 -0.0221  0.0657
 1063WN      WN 5667   6.718   6.061   8.816  0.5374 -0.0010  0.1427
 1064WN      WN 5668   3.000   2.134   9.106 -0.2962  0.0379 -0.2608
 1065WN      WN 5669   5.888   0.988   8.611 -0.2872 -0.3353 -0.1664
 1066WN      WN 5670   0.707   5.001   8.969 -0.1578  0.0210 -0.0276
 1067WN      WN 5671   0.345   4.312   8.439  0.0368  0.0975 -0.1651
 1068WN      WN 5672   4.390   3.947   7.978  0.1148  0.2664  0.0075
 1069WN      WN 5673   5.793   7.747   8.750 -0.1514 -0.0623  0.0540
 1070WN      WN 5674   6.273   6.315   8.935  0.2546  0.1445 -0.0033
 1071WN      WN 5675   3.826   1.133   7.638 -0.1834 -0.2878  0.1316
 1072WN      WN 5676   0.814   2.546   7.897  0.1825  0.2570  0.2167
 1073WN      WN 5677   3.531   3.657   8.927 -0.1791 -0.0113  0.0775
 1074WN      WN 5678   3.051   1.110   8.768 -0.2121  0.1158 -0.2355
 1075WN      WN 5679   1.139   0.310   8.690  0.2225  0.0627  0.0660
 1076WN      WN 5680   4.546   5.946   9.174 -0.2603  0.0294  0.0711
 1077WN      WN 5681   3.962   6.281   8.719 -0.3143 -0.1267 -0.0163
 1078WN      WN 5682   0.687   1.594   8.427 -0.1386 -0.1407 -0.0717
 1079WN      WN 5683   5.248   6.924   8.126  0.3280  0.2645  0.0489
 1080WN      WN 5684   4.284   5.396   8.196 -0.3560 -0.2491 -0.3324
 1081WN      WN 5685   1.361   1.885   8.118 -0.1096  0.2680 -0.1324
 1082WN      WN 5686   7.297   4.371   8.872 -0.3709 -0.0606 -0.3366
 1083WN      WN 5687   0.785   4.847   9.451  0.0018 -0.1620  0.3381
 1084WN      WN 5688   4.224   0.168   9.022  0.1425 -0.2932 -0.1406
 1085WN      WN 5689   7.179   2.333   8.291 -0.0923  0.0451 -0.1953
 1086WN      WN 5690   5.640   7.027   8.982 -0.3931 -0.0458  0.0528
 1087WN      WN 5691   1.160   0.386   8.170  0.0357 -0.0991  0.2075
 1088WN      WN 5692   4.442   3.784   8.551  0.2364 -0.2424 -0.1398
 1089WN      WN 5693   6.219   4.318   8.896 -0.0455  0.5193 -0.0397
 1090WN      WN 5694   5.900   2.658   8.718  0.4731 -0.1476 -0.1152
 1091WN      WN 5695   5.332   0.970   8.674  0.0844  0.2281 -0.2326
 1092WN      WN 5696   2.124   7.239   8.392 -0.3882  0.2142  0.0665
 1093WN      WN 5697   5.707   1.119   9.054  0.1398  0.0603 -0.1516
 1094WN      WN 5698   0.478   6.906   9.346  0.1572 -0.2381 -0.0471
 1095WN      WN 5699   3.350   1.753   8.491  0.0423 -0.1098  0.3267
 1096WN      WN 5700   1.311   7.718   7.154  0.1341 -0.1394  0.4117
 1097WN      WN 5701   0.393   3.052   8.945  0.1485 -0.1816 -0.0502
 1098WN      WN 5702   4.626   0.274   8.180 -0.0634  0.0771 -0.0582
 1099WN      WN 5703   5.728   0.655   7.459 -0.0967 -0.2432  0.1824
 1100WN      WN 5704   4.521   3.403   9.711 -0.4221  0.1823  0.2103
 1101WN      WN 5705   7.114   6.222   7.972 -0.0847  0.2226  0.4052
 1102WN      WN 5706   1.557   4.407   9.090 -0.1027  0.0487  0.1508
 1103WN      WN 5707   5.390   3.250   9.417  0.0627 -0.1978  0.1646
 1104WN      WN 5708   3.077   0.855   8.318 -0.0828  0.0403  0.2187
 1105WN      WN 5709   6.917   6.058   8.407 -0.1303  0.3269  0.0396
 1106WN      WN 5710   5.015   0.502   8.930  0.2602  0.2069 -0.0786
 1107WN      WN 5711   5.193   2.110   8.168 -0.2042 -0.0115  0.1670
 1108WN      WN 5712   2.305   3.350   7.924  0.4482 -0.2487 -0.1157
 1109WN      WN 5713   3.750   1.175   9.647 -0.4422  0.0475 -0.2811
 1110WN      WN 5714   6.699   6.674   9.589 -0.1545  0.2545 -0.2842
 1111WN      WN 5715   4.113   0.104   8.130  0.4528 -0.0329 -0.2656
 1112WN      WN 5716   6.560   1.447   9.317  0.1540  0.0542  0.0225
 1113WN      WN 5717   3.031   0.714   9.151 -0.1212 -0.0723 -0.0996
 1114WN      WN 5718   7.147   6.610   9.309 -0.1262 -0.4016 -0.0092
 1115WN      WN 5719   5.144   4.332   7.953  0.2192  0.0419  0.0070
 1116WN      WN 5720   2.968   7.734   9.518 -0.1566 -0.1988  0.1725
 1117WN      WN 5721   6.690   4.805   8.123 -0.0948  0.0854 -0.0824
 1118WN      WN 5722   1.922   7.674   8.022 -0.2206 -0.1553 -0.0168
 1119WN      WN 5723   3.466   5.018   8.107 -0.1866 -0.0978 -0.0859
 1120WN      WN 5724   2.443   2.297   9.576  0.2298  0.2950  0.0219
 1121WN      WN 5725   1.469   6.611   9.234  0.1663  0.0146 -0.0812
 1122WN      WN 5726   3.901   5.684   8.214 -0.3427 -0.0279 -0.0734
 1123WN      WN 5727   6.519   2.055   8.201  0.2168 -0.0391 -0.3187
 1124WN      WN 5728   6.694   0.718   8.054 -0.3319  0.1772 -0.1896
 1125WN      WN 5729   4.302   0.966   9.500 -0.3525  0.1206  0.2467
 1126WN      WN 5730   6.658   6.002   9.322  0.0714  0.1843 -0.0175
 1127WN      WN 5731   5.568   1.995   7.771  0.3175 -0.1610  0.0350
 1128WN      WN 5732   0.990   5.319   8.617 -0.1203  0.0052 -0.0982
 1129WN      WN 5733   1.731   0.061   8.871 -0.0596  0.3801 -0.1748
 1130WN      WN 5734   6.336   0.764   8.770  0.0669  0.0235 -0.0711
 1131WN      WN 5735   2.330   7.709   8.953 -0.2371 -0.3009  0.0058
 1132WN      WN 5736   4.438   4.679   7.590  0.0247  0.0714  0.1407
 1133WN      WN 5737   7.745   0.323   7.963  0.0142 -0.1561 -0.2361
 1134WN      WN 5738   4.362   5.785   7.955 -0.2800  0.4491 -0.0698
 1135WN      WN 5739   4.462   7.466   9.142 -0.1122  0.0683  0.0971
 1136WN      WN 5740   5.197   6.371   8.142 -0.0468  0.4269 -0.0202
 1137WN      WN 5741   1.970   3.868   7.396 -0.3708  0.3113 -0.1288
 1138WN      WN 5742   2.761   4.246   8.274  0.0559 -0.0045 -0.4292
 1139WN      WN 5743   1.510   2.290   7.489 -0.0136  0.0671  0.1509
 1140WN      WN 5744   2.663   5.889   9.474  0.2452 -0.2402  0.2011
 1141WN      WN 5745   4.734   5.439   7.877 -0.2951  0.1945  0.1144
 1142WN      WN 5746   6.543   5.221   9.440 -0.0202 -0.2284  0.1478
 1143WN      WN 5747   7.138   3.660   8.146 -0.0398 -0.1358  0.0610
 1144WN      WN 5748   6.484   2.544   8.372  0.1050 -0.0265 -0.1734
 1145WN      WN 5749   7.354   4.536  10.362  0.2945  0.0274  0.1389
 1146WN      WN 5750   5.423   4.641   7.600  0.1912 -0.0370 -0.3492
 1147WN      WN 5751   5.713   3.178   9.080 -0.0111  0.1921  0.0205
 1148WN      WN 5752   7.286   4.867   8.707 -0.2864 -0.0921  0.1442
 1149WN      WN 5753   6.551   1.809   7.741 -0.1258  0.2409  0.3691
 1150WN      WN 5754   5.222   0.193   8.171 -0.0944 -0.2339  0.1141
 1151WN      WN 5755   0.672   2.942   8.220  0.0895  0.3112 -0.0817
 1152WN      WN 5756   6.079   2.223   8.504 -0.1313 -0.1293  0.1807
 1153WN      WN 5757   6.769   1.873  10.152  0.0893  0.0700 -0.0954
 1154WN      WN 5758   5.453   0.473   7.837  0.0704  0.0270 -0.1206
 1155WN      WN 5759   0.134   5.524   8.963  0.0852  0.2159  0.1942
 1156WN      WN 5760   3.636   0.126   8.008 -0.0189  0.1032  0.4686
 1157WN      WN 5761   2.021   3.039   8.258  0.2343 -0.4581  0.1051
 1158WN      WN 5762   7.670   5.167   8.632 -0.0945  0.0877  0.3242
 1159WN      WN 5763   0.031   7.184   8.476  0.1521 -0.0539  0.0589
 1160WN      WN 5764   5.636   7.506   8.277  0.1775  0.2146  0.2014
 1161WN      WN 5765   5.793   0.235   9.186 -0.1613 -0.1380  0.0394
 1162WN      WN 5766   1.270   4.627   9.559  0.0753 -0.0055  0.1671
 1163WN      WN 5767   1.179   6.618   8.767  0.0660  0.0266 -0.2798
 1164WN      WN 5768   6.020   1.701   8.946 -0.0352  0.1405 -0.1897
 1165WN      WN 5769   3.809   6.249   7.592  0.2517 -0.0709  0.1646
 1166WN      WN 5770   6.946   6.950   8.940 -0.3841  0.0093 -0.2561
 1167WN      WN 5771   4.916   5.851   8.856 -0.1370 -0.2762 -0.0965
 1168WN      WN 5772   6.728   6.573   8.658  0.1584 -0.0495  0.0128
 1169WN      WN 5773   6.823   7.016   7.914 -0.2637 -0.1952 -0.1247
 1170WN      WN 5774   2.322   6.591   9.356  0.0312  0.1101 -0.1980
 1171WN      WN 5775   7.098   0.631   8.380 -0.0081 -0.0267  0.0855
 1172WN      WN 5776   5.535   1.738   9.035  0.1392 -0.1857 -0.3075
 1173WN      WN 5777   1.551   1.787   7.580 -0.0667  0.2497 -0.2085
 1174WN      WN 5778   5.352   4.887   9.932 -0.1330 -0.0137 -0.1258
 1175WN      WN 5779   6.041   1.423   9.459 -0.1331 -0.3999 -0.1252
 1176WN      WN 5780   2.610   2.942   8.210 -0.3988  0.0234  0.0994
 1177WN      WN 5781   0.281   1.918   8.430  0.2997 -0.1129  0.2191
 1178WN      WN 5782   2.483   3.406   8.887 -0.1142  0.1927  0.1143
 1179WN      WN 5783   1.781   1.304   7.348  0.0287  0.0880 -0.1581
 1180WN      WN 5784   0.694   6.343   8.579  0.1025 -0.2873 -0.1138
 1181WN      WN 5785   2.046   2.517   7.612 -0.0323 -0.0107  0.0759
 1182WN      WN 5786   5.872   0.472   8.517 -0.0847  0.1708 -0.0138
 1183WN      WN 5787   3.420   0.089   8.527 -0.0136  0.3499 -0.0176
 1184WN      WN 5788   6.070   4.101   9.440  0.0658 -0.0861 -0.2971
 1185WN      WN 5789   6.815   0.236   8.119  0.0218  0.1413  0.1200
 1186WN      WN 5790   7.209   3.259   9.942  0.1027  0.2270  0.0489
 1187WN      WN 5791   4.385   2.181   8.843 -0.2120 -0.0173 -0.0269
 1188WN      WN 5792   4.694   4.180   8.629  0.0376 -0.1654  0.1589
 1189WN      WN 5793   3.104   0.483   8.685  0.2457  0.0340  0.2019
 1190WN      WN 5794   6.550   1.520   8.151 -0.1265 -0.2054 -0.1376
 1191WN      WN 5795   7.149   3.976   9.713  0.0090  0.0031 -0.1567
[truncated: 272,168 more chars]
