# Supplementary material for: Free energies of membrane stalk formation from a lipidomics perspective
Source: Nat Commun. 2021 Nov 15;12:6594. doi: 10.1038/s41467-021-26924-2 (PMC8593120; doi:10.1038/s41467-021-26924-2)
Supplement: Supplementary file 4 — Source Data [file 41467_2021_26924_MOESM4_ESM.zip › SI_data/Fig_S5/outer-flat/14water-per-nm2.gro]

Membrane with PIPC PAPC POPC DPSM PNSM PLSM PAPI PAPS PAPE CHOL (36 14 12 26 18 16 4 8 4 98)
 9332
    1PIPC   NC3    1   0.433   6.232   8.181  0.1795  0.0282  0.0012
    1PIPC   PO4    2   0.862   6.111   7.997 -0.1302  0.2853  0.0047
    1PIPC   GL1    3   0.975   6.006   7.556 -0.1319 -0.2670 -0.3057
    1PIPC   GL2    4   1.201   5.941   7.335 -0.2207  0.2091  0.2582
    1PIPC   C1A    5   0.684   5.861   7.257  0.2398  0.2103 -0.4046
    1PIPC   D2A    6   0.491   6.283   7.235  0.0170 -0.0911 -0.0089
    1PIPC   D3A    7   0.850   6.376   7.229  0.0617 -0.1155  0.2467
    1PIPC   C4A    8   1.201   6.412   6.858 -0.0749 -0.0128 -0.0697
    1PIPC   C1B    9   1.157   5.933   6.953 -0.0946 -0.2728 -0.0740
    1PIPC   C2B   10   1.346   5.900   6.553  0.2130 -0.3066  0.3161
    1PIPC   C3B   11   1.469   5.643   6.221  0.1842 -0.0786 -0.1182
    1PIPC   C4B   12   1.623   5.515   5.889  0.0976  0.0941 -0.1634
    2PIPC   NC3   13   0.461   3.698   8.149  0.1714 -0.1941  0.1674
    2PIPC   PO4   14   0.275   3.932   7.837 -0.0014  0.0245  0.0167
    2PIPC   GL1   15   0.256   4.042   7.465 -0.1844 -0.0988  0.3171
    2PIPC   GL2   16   0.634   4.285   7.408 -0.0328  0.2147 -0.0258
    2PIPC   C1A   17   0.174   4.098   6.988  0.1595 -0.2772  0.0119
    2PIPC   D2A   18  -0.042   4.153   6.691  0.1383  0.2393  0.4836
    2PIPC   D3A   19   0.240   3.957   6.365  0.2547 -0.2191  0.1049
    2PIPC   C4A   20   0.475   4.178   6.086 -0.1213  0.1578  0.0850
    2PIPC   C1B   21   0.631   4.374   6.998 -0.1089 -0.1704 -0.0796
    2PIPC   C2B   22   0.612   4.473   6.578 -0.2702  0.0181  0.1365
    2PIPC   C3B   23   0.766   4.563   6.262 -0.0210  0.2213  0.1248
    2PIPC   C4B   24   0.893   4.419   5.742 -0.1376 -0.2738  0.2376
    3PIPC   NC3   25   1.893   1.908   7.687  0.0825 -0.2875  0.0683
    3PIPC   PO4   26   1.478   1.993   7.828 -0.1175 -0.1705  0.2022
    3PIPC   GL1   27   1.238   2.237   7.520 -0.1382  0.0015  0.0157
    3PIPC   GL2   28   1.019   1.956   7.407  0.5585 -0.2030  0.0401
    3PIPC   C1A   29   1.068   2.406   7.160  0.0215 -0.0262  0.0098
    3PIPC   D2A   30   1.334   2.500   6.871  0.0577 -0.1020  0.2576
    3PIPC   D3A   31   1.709   2.603   6.680 -0.0480 -0.0356 -0.1382
    3PIPC   C4A   32   2.065   2.233   6.578 -0.1295  0.2408  0.2113
    3PIPC   C1B   33   1.032   1.919   6.918 -0.2479  0.0521  0.1661
    3PIPC   C2B   34   0.939   1.802   6.491  0.0298  0.2993  0.0403
    3PIPC   C3B   35   0.830   1.540   6.069 -0.3056 -0.1736 -0.1290
    3PIPC   C4B   36   0.534   1.267   5.913  0.0933 -0.0974 -0.3803
    4PIPC   NC3   37   1.311   5.786   7.881  0.0884  0.0594  0.2414
    4PIPC   PO4   38   1.722   6.006   8.013 -0.2272 -0.1846 -0.0649
    4PIPC   GL1   39   1.679   5.989   7.601 -0.2242  0.1419  0.2457
    4PIPC   GL2   40   1.498   6.304   7.487 -0.1448  0.0871 -0.3560
    4PIPC   C1A   41   1.903   5.848   7.308 -0.2874 -0.0599 -0.1439
    4PIPC   D2A   42   2.365   5.748   7.178  0.0316  0.1531 -0.2660
    4PIPC   D3A   43   2.676   5.947   7.278 -0.0903 -0.0512 -0.2764
    4PIPC   C4A   44   3.013   5.914   7.266 -0.0593 -0.1853  0.1461
    4PIPC   C1B   45   1.628   6.175   7.041  0.1595  0.4827 -0.0149
    4PIPC   C2B   46   1.654   6.239   6.620  0.2350 -0.3383 -0.0788
    4PIPC   C3B   47   1.824   5.977   6.314  0.0798 -0.3390  0.2735
    4PIPC   C4B   48   1.736   5.993   5.888  0.0427 -0.1999  0.0330
    5PIPC   NC3   49   6.382   2.872   7.637  0.0793 -0.1397  0.2016
    5PIPC   PO4   50   6.236   3.303   7.874 -0.0777 -0.1717  0.2460
    5PIPC   GL1   51   6.254   3.473   7.422 -0.1972 -0.1787  0.0737
    5PIPC   GL2   52   6.169   3.793   7.281 -0.1677 -0.1621  0.0917
    5PIPC   C1A   53   6.505   3.356   7.112  0.0782  0.0039 -0.2569
    5PIPC   D2A   54   6.722   3.503   6.811 -0.2735 -0.2748 -0.1882
    5PIPC   D3A   55   6.861   2.987   6.835 -0.0897 -0.4697  0.0809
    5PIPC   C4A   56   6.501   2.911   6.891 -0.0588 -0.1195 -0.0519
    5PIPC   C1B   57   6.436   3.874   6.917  0.2497 -0.2629  0.0620
    5PIPC   C2B   58   6.527   3.824   6.500 -0.4231 -0.1612  0.0390
    5PIPC   C3B   59   6.363   3.706   6.177  0.1911 -0.1137 -0.4309
    5PIPC   C4B   60   6.236   3.609   5.750 -0.2681 -0.3119 -0.2431
    6PIPC   NC3   61   3.690   7.053   7.801 -0.1317 -0.0079 -0.0708
    6PIPC   PO4   62   3.374   7.361   7.824  0.2263  0.3440 -0.3244
    6PIPC   GL1   63   3.490   7.271   7.399 -0.1223  0.3081 -0.1709
    6PIPC   GL2   64   3.388   6.958   7.296  0.0207  0.2888  0.0018
    6PIPC   C1A   65   3.705   7.338   6.995 -0.1280 -0.1260 -0.0573
    6PIPC   D2A   66   3.575   7.601   6.645  0.1514 -0.5603 -0.3807
    6PIPC   D3A   67   3.417   7.662   6.258 -0.2099  0.2167  0.0894
    6PIPC   C4A   68   3.087   7.830   6.243  0.2304  0.0347 -0.3429
    6PIPC   C1B   69   3.465   6.918   6.881  0.1687  0.0151  0.2031
    6PIPC   C2B   70   3.520   7.112   6.568  0.0577  0.2877 -0.1283
    6PIPC   C3B   71   3.495   7.098   6.092 -0.1931  0.0365  0.0599
    6PIPC   C4B   72   3.587   7.361   5.888 -0.0506 -0.1551 -0.0221
    7PIPC   NC3   73   5.683   4.460   7.637 -0.2077 -0.1212 -0.2123
    7PIPC   PO4   74   5.336   4.494   7.686 -0.1514 -0.0520 -0.1913
    7PIPC   GL1   75   5.288   4.668   7.348  0.1999 -0.0190  0.2657
    7PIPC   GL2   76   4.992   4.720   7.220 -0.0880  0.0313  0.0471
    7PIPC   C1A   77   5.279   4.371   7.021 -0.3016 -0.0786 -0.2962
    7PIPC   D2A   78   5.415   4.150   6.712 -0.1190  0.0962 -0.2596
    7PIPC   D3A   79   5.006   4.150   6.534  0.0839  0.4215  0.0287
    7PIPC   C4A   80   4.857   4.393   6.215 -0.2889 -0.0850 -0.0012
    7PIPC   C1B   81   4.892   4.681   6.738 -0.0349  0.1097  0.1439
    7PIPC   C2B   82   4.655   4.803   6.434 -0.1414 -0.1470 -0.2200
    7PIPC   C3B   83   4.724   4.813   5.984  0.1166  0.1625 -0.1389
    7PIPC   C4B   84   4.673   5.078   5.725 -0.0415  0.0110  0.2344
    8PIPC   NC3   85   6.332   4.634   8.109  0.1391  0.2819  0.0611
    8PIPC   PO4   86   6.164   4.685   7.651  0.2756 -0.0787 -0.3422
    8PIPC   GL1   87   5.995   4.744   7.192  0.0683  0.2835  0.2209
    8PIPC   GL2   88   5.680   4.821   7.091  0.0553 -0.1630  0.4186
    8PIPC   C1A   89   6.093   4.639   6.830  0.0543  0.2074  0.1056
    8PIPC   D2A   90   6.078   4.587   6.410 -0.2453  0.4572  0.1289
    8PIPC   D3A   91   5.678   4.449   6.254  0.0820  0.1924  0.0629
    8PIPC   C4A   92   5.704   4.331   5.757 -0.0240  0.0506  0.0016
    8PIPC   C1B   93   5.716   4.852   6.616 -0.0496  0.0947  0.0115
    8PIPC   C2B   94   5.851   5.029   6.229 -0.2508  0.1751  0.0678
    8PIPC   C3B   95   5.755   4.837   5.875 -0.0491  0.0100  0.1693
    8PIPC   C4B   96   6.049   5.127   5.508 -0.0379  0.0075 -0.2460
    9PIPC   NC3   97   6.859   3.944   7.810 -0.1654 -0.2089  0.1506
    9PIPC   PO4   98   6.459   3.744   7.783 -0.0986 -0.2886  0.1066
    9PIPC   GL1   99   6.648   4.009   7.322  0.0413 -0.1344  0.1123
    9PIPC   GL2  100   6.845   3.716   7.372  0.0325 -0.1013  0.0456
    9PIPC   C1A  101   6.881   4.200   6.934 -0.2003  0.2486 -0.3739
    9PIPC   D2A  102   7.088   4.534   6.712 -0.0507 -0.1854  0.1688
    9PIPC   D3A  103   6.976   4.254   6.403 -0.5614  0.0963 -0.0650
    9PIPC   C4A  104   6.967   4.126   5.958  0.0671  0.1456 -0.0028
    9PIPC   C1B  105   7.069   3.359   7.114  0.2871 -0.0901 -0.0338
    9PIPC   C2B  106   7.192   3.245   6.693 -0.1577  0.2193 -0.2903
    9PIPC   C3B  107   7.074   3.090   6.349 -0.1315  0.0593  0.0004
    9PIPC   C4B  108   6.859   2.913   6.077 -0.2214 -0.2334 -0.0852
   10PIPC   NC3  109   4.269   6.716   8.457  0.3475  0.2929 -0.0678
   10PIPC   PO4  110   4.313   6.606   8.047 -0.2927 -0.1490  0.0745
   10PIPC   GL1  111   4.428   6.503   7.683 -0.1208 -0.0096 -0.1206
   10PIPC   GL2  112   4.270   6.704   7.420  0.0993  0.0453 -0.0550
   10PIPC   C1A  113   4.715   6.484   7.418 -0.0904  0.1083  0.5986
   10PIPC   D2A  114   5.121   6.345   7.444  0.4600  0.0345  0.1295
   10PIPC   D3A  115   5.231   6.467   6.974 -0.0468  0.2880 -0.0394
   10PIPC   C4A  116   4.876   6.358   6.871 -0.0190  0.1109  0.0575
   10PIPC   C1B  117   4.515   6.712   7.007  0.0636  0.2644 -0.0878
   10PIPC   C2B  118   4.481   6.687   6.620  0.1557 -0.5174  0.1260
   10PIPC   C3B  119   4.353   6.897   6.282  0.3249 -0.1029 -0.0257
   10PIPC   C4B  120   3.972   6.979   6.082  0.2137  0.0241  0.1961
   11PIPC   NC3  121   7.077   4.849   7.650 -0.0839  0.3251  0.4033
   11PIPC   PO4  122   7.025   5.257   7.557  0.1529 -0.3465 -0.1272
   11PIPC   GL1  123   6.675   5.033   7.255 -0.1334 -0.0249 -0.1509
   11PIPC   GL2  124   6.661   4.688   7.305 -0.0302  0.1268 -0.0835
   11PIPC   C1A  125   6.654   4.816   6.854  0.0456 -0.1054 -0.0675
   11PIPC   D2A  126   6.593   4.753   6.447  0.1186 -0.2610  0.0115
   11PIPC   D3A  127   6.742   4.739   6.074 -0.2085  0.0028  0.1971
   11PIPC   C4A  128   6.931   5.170   5.876  0.3822  0.0420 -0.2730
   11PIPC   C1B  129   6.421   4.435   7.128 -0.0302  0.0201  0.0084
   11PIPC   C2B  130   6.467   4.339   6.712  0.3335  0.0240 -0.0440
   11PIPC   C3B  131   6.463   4.283   6.261  0.1070  0.1191 -0.1530
   11PIPC   C4B  132   6.500   4.061   5.854 -0.2361  0.2288  0.2647
   12PIPC   NC3  133   7.266   2.724   8.026 -0.1192  0.0811 -0.1555
   12PIPC   PO4  134   6.875   2.592   7.830 -0.0121  0.0485 -0.1231
   12PIPC   GL1  135   6.566   2.359   7.490  0.1729  0.3098  0.2159
   12PIPC   GL2  136   6.532   1.994   7.469 -0.0940  0.0366  0.2185
   12PIPC   C1A  137   6.345   2.434   7.111  0.3563  0.2373  0.0578
   12PIPC   D2A  138   6.213   2.563   6.714  0.1158  0.3936  0.1451
   12PIPC   D3A  139   5.849   2.937   6.693 -0.0066 -0.1554  0.0565
   12PIPC   C4A  140   5.665   2.906   6.288 -0.0176 -0.3056  0.0814
   12PIPC   C1B  141   6.772   2.093   7.141  0.0002 -0.0180  0.4190
   12PIPC   C2B  142   6.852   2.480   6.860  0.0041 -0.0450 -0.3133
   12PIPC   C3B  143   6.831   2.619   6.445  0.0706 -0.0506 -0.3645
   12PIPC   C4B  144   6.468   2.791   6.327  0.0574 -0.0652 -0.1938
   13PIPC   NC3  145   2.727   2.217   8.510 -0.1045  0.0547 -0.0265
   13PIPC   PO4  146   2.685   2.065   8.115  0.1732 -0.2059  0.4412
   13PIPC   GL1  147   2.596   2.049   7.662 -0.1163 -0.5437 -0.1861
   13PIPC   GL2  148   2.726   1.876   7.454  0.1239 -0.0272  0.1921
   13PIPC   C1A  149   2.353   2.295   7.438 -0.1965 -0.1001  0.3806
   13PIPC   D2A  150   2.357   2.463   7.030  0.1750 -0.0371 -0.3272
   13PIPC   D3A  151   1.928   2.424   7.125  0.0760  0.0508  0.2733
   13PIPC   C4A  152   1.577   2.593   7.271  0.0485 -0.0955  0.2509
   13PIPC   C1B  153   2.658   1.823   7.103 -0.0781 -0.0703  0.0809
   13PIPC   C2B  154   2.747   1.789   6.637  0.2956 -0.3004 -0.1172
   13PIPC   C3B  155   2.760   1.816   6.177  0.1137  0.0809 -0.1218
   13PIPC   C4B  156   2.970   1.783   5.790  0.3056  0.4780  0.0834
   14PIPC   NC3  157   3.036   2.970   8.144 -0.1519 -0.2826 -0.1864
   14PIPC   PO4  158   2.801   2.605   8.175  0.2950  0.0457  0.2609
   14PIPC   GL1  159   2.781   2.515   7.763 -0.0146  0.0092 -0.2232
   14PIPC   GL2  160   2.641   2.753   7.528 -0.0245  0.0407  0.0296
   14PIPC   C1A  161   2.943   2.397   7.289 -0.3595 -0.1022 -0.1479
   14PIPC   D2A  162   2.852   2.257   6.849  0.0234 -0.0219 -0.1415
   14PIPC   D3A  163   2.995   2.243   6.479  0.1590 -0.2372 -0.3405
   14PIPC   C4A  164   2.921   2.257   6.039  0.1073  0.0565  0.3205
   14PIPC   C1B  165   2.506   2.899   7.193  0.4376  0.7389  0.1180
   14PIPC   C2B  166   2.564   2.849   6.872 -0.0706 -0.0515 -0.1024
   14PIPC   C3B  167   2.569   2.576   6.563 -0.1040 -0.2811  0.2787
   14PIPC   C4B  168   2.514   2.229   6.335  0.2325 -0.2573 -0.2710
   15PIPC   NC3  169   5.459   0.063   8.153  0.0698  0.0248  0.0656
   15PIPC   PO4  170   5.917   0.020   7.918 -0.0381  0.2136 -0.0362
   15PIPC   GL1  171   5.894   0.149   7.468  0.2030 -0.3003 -0.0773
   15PIPC   GL2  172   5.934   0.456   7.313  0.1178 -0.2368 -0.0873
   15PIPC   C1A  173   6.008  -0.094   7.038 -0.0640  0.2408 -0.1079
   15PIPC   D2A  174   5.988  -0.109   6.602 -0.0956 -0.0142 -0.2308
   15PIPC   D3A  175   5.978   0.274   6.567 -0.1693  0.0078 -0.1151
   15PIPC   C4A  176   6.292   0.416   6.287  0.2504  0.0926 -0.2902
   15PIPC   C1B  177   5.700   0.551   6.992 -0.2732  0.4003  0.4568
   15PIPC   C2B  178   5.637   0.697   6.613 -0.1358 -0.0503 -0.2731
   15PIPC   C3B  179   5.301   0.446   6.327  0.2052  0.3168 -0.2702
   15PIPC   C4B  180   5.001   0.524   6.307  0.0849  0.0423 -0.0691
   16PIPC   NC3  181  -0.251   0.938   7.935  0.1030  0.0453  0.0903
   16PIPC   PO4  182   0.098   1.091   7.783 -0.2808  0.1002  0.1626
   16PIPC   GL1  183   0.096   0.993   7.276  0.1795  0.0610 -0.1907
   16PIPC   GL2  184   0.091   1.305   7.301  0.0002  0.0224 -0.1714
   16PIPC   C1A  185   0.224   0.630   6.978  0.1469 -0.0798 -0.0390
   16PIPC   D2A  186   0.557   0.518   6.659  0.0682 -0.0412  0.1349
   16PIPC   D3A  187   0.723   0.392   6.285 -0.1721 -0.0505  0.1242
   16PIPC   C4A  188   0.657   0.194   5.802  0.4058 -0.2732  0.0149
   16PIPC   C1B  189  -0.248   1.392   7.063 -0.2953 -0.0616 -0.1148
   16PIPC   C2B  190  -0.362   1.439   6.637  0.0347 -0.0181  0.1506
   16PIPC   C3B  191  -0.226   1.686   6.271  0.1920 -0.1434  0.0458
   16PIPC   C4B  192  -0.155   2.032   5.958 -0.2010  0.0241 -0.3477
   17PIPC   NC3  193   6.369   1.187   7.796  0.3897  0.0086  0.0450
   17PIPC   PO4  194   6.755   1.088   7.712 -0.1726  0.0483  0.0447
   17PIPC   GL1  195   6.794   1.194   7.297 -0.1945 -0.0069  0.1569
   17PIPC   GL2  196   6.750   1.488   7.289 -0.2189  0.0765  0.0940
   17PIPC   C1A  197   6.916   1.077   6.860  0.0283 -0.2049  0.0241
   17PIPC   D2A  198   6.953   0.967   6.354 -0.1084 -0.2542  0.0797
   17PIPC   D3A  199   6.996   1.320   6.105 -0.2891 -0.2159 -0.1557
   17PIPC   C4A  200   6.869   1.359   5.723 -0.3805  0.4042 -0.2064
   17PIPC   C1B  201   6.735   1.639   6.838  0.0979  0.0047 -0.0018
   17PIPC   C2B  202   6.798   1.710   6.418 -0.0537  0.2358  0.1367
   17PIPC   C3B  203   6.864   1.871   5.990 -0.0408 -0.1191 -0.1191
   17PIPC   C4B  204   7.149   1.907   5.564 -0.1357 -0.0723 -0.0566
   18PIPC   NC3  205   0.981   4.408   8.008  0.1192 -0.1191  0.1654
   18PIPC   PO4  206   1.386   4.329   7.923  0.1305  0.0508  0.0156
   18PIPC   GL1  207   1.229   4.158   7.547  0.3323  0.2340 -0.2622
   18PIPC   GL2  208   1.419   3.950   7.388  0.3302  0.1020  0.0622
   18PIPC   C1A  209   1.053   4.066   7.071 -0.0819  0.1053 -0.3815
   18PIPC   D2A  210   1.046   3.883   6.718 -0.1822 -0.0043 -0.0514
   18PIPC   D3A  211   0.993   4.115   6.557  0.1570  0.1602  0.1755
   18PIPC   C4A  212   1.006   4.015   6.147  0.2350  0.1780 -0.1559
   18PIPC   C1B  213   1.426   3.722   7.017 -0.0673  0.1410 -0.2568
   18PIPC   C2B  214   1.598   3.545   6.638 -0.1495 -0.2348 -0.0979
   18PIPC   C3B  215   1.550   3.111   6.537 -0.1598 -0.1181 -0.0273
   18PIPC   C4B  216   1.322   2.827   6.291 -0.1596 -0.4410  0.3147
   19PIPC   NC3  217   3.153   1.850   3.686 -0.0590 -0.1844 -0.1174
   19PIPC   PO4  218   3.393   2.254   3.560  0.2444  0.1282 -0.0852
   19PIPC   GL1  219   3.659   2.505   3.995  0.1609  0.1637  0.0847
   19PIPC   GL2  220   3.323   2.447   4.235  0.2094 -0.0343 -0.0524
   19PIPC   C1A  221   3.857   2.744   4.311 -0.1361 -0.2521  0.0512
   19PIPC   D2A  222   3.742   2.925   4.655 -0.1973 -0.3060  0.2958
   19PIPC   D3A  223   3.870   3.259   4.707  0.1371  0.1830  0.3544
   19PIPC   C4A  224   3.885   3.341   4.378  0.0344 -0.2089 -0.1198
   19PIPC   C1B  225   3.489   2.464   4.663 -0.0611 -0.1445 -0.0703
   19PIPC   C2B  226   3.852   2.534   5.009  0.0344  0.0067  0.0297
   19PIPC   C3B  227   3.894   2.498   5.413  0.2127  0.0520  0.2021
   19PIPC   C4B  228   3.790   2.585   5.856 -0.1472 -0.0580 -0.0400
   20PIPC   NC3  229   2.520   2.249   3.797  0.3673  0.1767 -0.1116
   20PIPC   PO4  230   2.680   1.808   3.843  0.1606 -0.3228  0.2635
   20PIPC   GL1  231   2.372   1.536   3.951 -0.5443 -0.0851 -0.2145
   20PIPC   GL2  232   2.610   1.488   4.240  0.0039 -0.1487 -0.0247
   20PIPC   C1A  233   2.044   1.367   4.241  0.1479 -0.1791  0.2302
   20PIPC   D2A  234   1.718   1.190   4.060 -0.0476 -0.3440 -0.1512
   20PIPC   D3A  235   1.933   0.806   4.267  0.1551 -0.0269 -0.0456
   20PIPC   C4A  236   2.169   0.559   4.557  0.1010  0.1175  0.0350
   20PIPC   C1B  237   2.719   1.601   4.607 -0.1330  0.0928  0.0099
   20PIPC   C2B  238   2.721   1.574   5.076  0.0256  0.1852  0.3535
   20PIPC   C3B  239   2.564   1.662   5.544 -0.1389  0.0777 -0.4296
   20PIPC   C4B  240   2.445   2.001   5.818  0.1769  0.3821 -0.1212
   21PIPC   NC3  241   5.624   1.181   3.728  0.0234 -0.1753 -0.1782
   21PIPC   PO4  242   6.053   0.974   3.577 -0.1646 -0.2696  0.1695
   21PIPC   GL1  243   5.981   0.974   4.026 -0.0292 -0.2758 -0.0684
   21PIPC   GL2  244   6.212   1.053   4.147  0.0590 -0.1407  0.3372
   21PIPC   C1A  245   5.738   1.072   4.441  0.3982 -0.0130  0.1683
   21PIPC   D2A  246   6.011   1.227   4.771 -0.1764  0.5215  0.0785
   21PIPC   D3A  247   6.421   1.313   4.995 -0.2931  0.1453  0.0207
   21PIPC   C4A  248   6.530   1.047   5.412  0.0592 -0.0309  0.2085
   21PIPC   C1B  249   6.367   1.028   4.458  0.3016  0.2316 -0.2027
   21PIPC   C2B  250   6.624   0.900   4.781  0.0323  0.0930 -0.0103
   21PIPC   C3B  251   6.871   0.606   4.882  0.0568 -0.2590 -0.1547
   21PIPC   C4B  252   6.757   0.250   4.994  0.2609  0.1617 -0.0569
   22PIPC   NC3  253   5.411   5.729   3.801  0.0605  0.4164  0.0363
   22PIPC   PO4  254   4.990   5.822   3.947 -0.3295 -0.0315  0.1373
   22PIPC   GL1  255   5.278   5.914   4.276  0.4010 -0.3342  0.1211
   22PIPC   GL2  256   5.399   6.208   4.462  0.1801 -0.3146 -0.3573
   22PIPC   C1A  257   5.546   5.735   4.538  0.2299 -0.1927 -0.1366
   22PIPC   D2A  258   5.914   5.802   4.791  0.1171  0.1252 -0.1789
   22PIPC   D3A  259   5.677   5.733   5.094 -0.0896 -0.2567 -0.1667
   22PIPC   C4A  260   5.651   5.457   5.407  0.0868 -0.0128 -0.0301
   22PIPC   C1B  261   5.484   6.176   4.850  0.0256  0.2258 -0.1356
   22PIPC   C2B  262   5.480   6.167   5.296  0.1847  0.2656 -0.2869
   22PIPC   C3B  263   5.284   6.152   5.718  0.1817 -0.0202  0.2499
   22PIPC   C4B  264   4.940   6.257   5.938 -0.0007  0.1893  0.2087
   23PIPC   NC3  265   7.251   4.000   3.977 -0.1138  0.3033 -0.0802
   23PIPC   PO4  266   7.361   4.435   3.995 -0.2022 -0.0324 -0.0728
   23PIPC   GL1  267   7.321   4.327   4.385  0.3634 -0.0817 -0.4248
   23PIPC   GL2  268   7.401   4.072   4.458  0.0155 -0.1651  0.3107
   23PIPC   C1A  269   7.003   4.473   4.677 -0.1526 -0.1535  0.0890
   23PIPC   D2A  270   6.835   4.822   4.814  0.1393  0.0243 -0.0497
   23PIPC   D3A  271   6.876   4.911   5.239  0.1761  0.0095 -0.0561
   23PIPC   C4A  272   7.256   5.082   5.440  0.0082 -0.0189  0.3521
   23PIPC   C1B  273   7.358   3.990   4.904  0.1263  0.1173  0.0365
   23PIPC   C2B  274   7.350   3.815   5.296  0.1960 -0.2045  0.1775
   23PIPC   C3B  275   7.185   3.587   5.534 -0.0120 -0.1819  0.1364
   23PIPC   C4B  276   7.130   3.245   5.793  0.1595 -0.2725  0.0916
   24PIPC   NC3  277   1.527   7.037   3.568  0.2158 -0.1272  0.1902
   24PIPC   PO4  278   1.560   6.808   3.960 -0.1364 -0.2216  0.0250
   24PIPC   GL1  279   1.760   6.754   4.398  0.4941  0.0813 -0.2484
   24PIPC   GL2  280   1.690   7.071   4.389  0.0825 -0.1341  0.1035
   24PIPC   C1A  281   1.860   6.711   4.806  0.0031 -0.0699 -0.0143
   24PIPC   D2A  282   2.113   6.839   5.106 -0.0239 -0.0147  0.2255
   24PIPC   D3A  283   1.771   6.830   5.365  0.0468  0.0406 -0.1958
   24PIPC   C4A  284   1.781   7.192   5.710 -0.0293  0.0547 -0.2441
   24PIPC   C1B  285   1.455   7.019   4.744 -0.0650  0.3010 -0.1466
   24PIPC   C2B  286   1.229   6.857   5.121 -0.1086  0.1154  0.2072
   24PIPC   C3B  287   1.129   7.157   5.420  0.3088 -0.1877  0.2098
   24PIPC   C4B  288   1.038   7.577   5.563  0.0996 -0.0228  0.0230
   25PIPC   NC3  289   6.742   4.310   3.301  0.1054 -0.0862  0.2661
   25PIPC   PO4  290   6.820   3.995   3.695  0.2363  0.1052  0.1195
   25PIPC   GL1  291   6.620   4.113   4.083  0.1056 -0.3941 -0.2000
   25PIPC   GL2  292   6.883   4.353   4.117  0.2214  0.0934 -0.1376
   25PIPC   C1A  293   6.419   4.122   4.603 -0.2689  0.0405  0.1171
   25PIPC   D2A  294   6.390   3.941   4.995 -0.0722  0.2944 -0.0521
   25PIPC   D3A  295   6.503   3.819   5.362  0.1601 -0.0412  0.0129
   25PIPC   C4A  296   6.926   4.037   5.506 -0.1530  0.2155  0.2578
   25PIPC   C1B  297   6.890   4.013   4.549  0.0536  0.5648 -0.0053
   25PIPC   C2B  298   6.880   4.038   4.997  0.0895  0.2515  0.1628
   25PIPC   C3B  299   7.010   4.396   5.170 -0.1728 -0.0082 -0.1944
   25PIPC   C4B  300   7.013   4.648   5.626  0.1753 -0.0409 -0.1224
   26PIPC   NC3  301   6.293   6.065   3.901 -0.1555  0.2416 -0.0940
   26PIPC   PO4  302   5.871   6.468   3.902 -0.0397  0.3539  0.2276
   26PIPC   GL1  303   6.163   6.574   4.163  0.0639  0.0304  0.0820
   26PIPC   GL2  304   5.999   6.866   4.208  0.1966 -0.0051  0.1567
   26PIPC   C1A  305   6.357   6.498   4.493  0.4726  0.0639  0.4847
   26PIPC   D2A  306   6.694   6.176   4.727 -0.1480 -0.0265 -0.2405
   26PIPC   D3A  307   6.370   5.964   4.917  0.1704 -0.2543 -0.0379
   26PIPC   C4A  308   6.543   5.829   5.320 -0.0832  0.4411 -0.1559
   26PIPC   C1B  309   6.106   6.878   4.633  0.3035 -0.1662  0.4028
   26PIPC   C2B  310   6.182   6.884   5.065 -0.3420  0.0852  0.5644
   26PIPC   C3B  311   6.405   6.786   5.447 -0.0111 -0.0338  0.0280
   26PIPC   C4B  312   6.136   6.682   5.854 -0.2336  0.4099  0.1659
   27PIPC   NC3  313   4.504   5.922   3.850  0.0352  0.1341 -0.3816
   27PIPC   PO4  314   4.910   6.273   3.778  0.4595 -0.0870 -0.4270
   27PIPC   GL1  315   4.994   6.446   4.001 -0.2492  0.5249 -0.0016
   27PIPC   GL2  316   4.885   6.199   4.256 -0.0866  0.0387 -0.2712
   27PIPC   C1A  317   5.052   6.675   4.355  0.0594  0.0552  0.0767
   27PIPC   D2A  318   4.771   6.623   4.614 -0.0238  0.1234 -0.0197
   27PIPC   D3A  319   4.899   6.625   4.987  0.0984  0.1539 -0.0237
   27PIPC   C4A  320   4.628   6.696   5.449 -0.0223  0.1131  0.1019
   27PIPC   C1B  321   4.965   6.179   4.633 -0.3753 -0.0431  0.0356
   27PIPC   C2B  322   4.960   6.055   5.060  0.2655  0.2018  0.1164
   27PIPC   C3B  323   4.880   6.221   5.337  0.0825  0.3051  0.1191
   27PIPC   C4B  324   5.111   6.565   5.442 -0.3308  0.0038  0.1587
   28PIPC   NC3  325   4.970   0.965   3.093  0.0916 -0.2591 -0.0060
   28PIPC   PO4  326   4.762   0.662   3.331  0.1263  0.0973  0.1818
   28PIPC   GL1  327   4.642   0.605   3.848  0.0221 -0.1461  0.0960
   28PIPC   GL2  328   4.360   0.439   3.939  0.3970  0.2394 -0.0504
   28PIPC   C1A  329   4.877   0.799   4.259 -0.1801  0.0826 -0.0472
   28PIPC   D2A  330   4.865   0.787   4.681 -0.0353  0.1108  0.1962
   28PIPC   D3A  331   5.284   1.081   4.886 -0.0898  0.2456 -0.1465
   28PIPC   C4A  332   5.578   0.863   5.056  0.0093  0.0808  0.1210
   28PIPC   C1B  333   4.047   0.647   4.217 -0.3570  0.0191 -0.0399
   28PIPC   C2B  334   4.063   0.673   4.686 -0.3174 -0.0145  0.0098
   28PIPC   C3B  335   4.006   0.574   5.059 -0.2073  0.2852 -0.1593
   28PIPC   C4B  336   3.890   0.452   5.462 -0.2796 -0.0954 -0.4349
   29PIPC   NC3  337   2.931   6.261   3.933 -0.0339  0.1867 -0.0531
   29PIPC   PO4  338   2.623   5.924   3.733  0.2181 -0.4876  0.0144
   29PIPC   GL1  339   2.560   5.773   4.092  0.2058 -0.2283 -0.1727
   29PIPC   GL2  340   2.476   5.471   4.110  0.1159 -0.1697  0.0124
   29PIPC   C1A  341   2.599   5.965   4.485  0.1879 -0.0897  0.1223
   29PIPC   D2A  342   2.293   5.980   4.719 -0.1519 -0.0414 -0.2360
   29PIPC   D3A  343   2.409   5.974   5.171 -0.0801  0.0146 -0.1690
   29PIPC   C4A  344   2.104   5.816   5.560 -0.0010  0.2685 -0.1340
   29PIPC   C1B  345   2.626   5.449   4.541 -0.0237  0.1015 -0.0860
   29PIPC   C2B  346   2.480   5.515   4.893  0.0927 -0.0064  0.1293
   29PIPC   C3B  347   2.356   5.449   5.385 -0.0555  0.0020  0.0470
   29PIPC   C4B  348   2.156   5.335   5.811  0.0055  0.3976  0.0197
   30PIPC   NC3  349   7.754   0.355   3.825 -0.3471 -0.1531  0.1166
   30PIPC   PO4  350   7.509   0.049   3.688  0.0690 -0.0439  0.3912
   30PIPC   GL1  351   7.380   0.123   4.067  0.0833  0.0197 -0.0905
   30PIPC   GL2  352   7.214  -0.052   4.300  0.3635  0.1081  0.0771
   30PIPC   C1A  353   7.592   0.137   4.501 -0.0451 -0.1735  0.2330
   30PIPC   D2A  354   7.695   0.287   4.968  0.0986  0.2583 -0.0294
   30PIPC   D3A  355   7.736   0.687   4.950 -0.3404 -0.1010  0.1519
   30PIPC   C4A  356   8.043   0.975   5.266 -0.0740  0.0844  0.1040
   30PIPC   C1B  357   7.191   0.103   4.775 -0.3695  0.2810 -0.1687
   30PIPC   C2B  358   7.278   0.465   5.139 -0.3301  0.1445  0.0759
   30PIPC   C3B  359   7.189   0.575   5.536 -0.2268  0.1041  0.0033
   30PIPC   C4B  360   7.048   0.874   5.813 -0.2392  0.0436  0.1447
   31PIPC   NC3  361   2.274   0.466   3.316 -0.0729  0.0364  0.0031
   31PIPC   PO4  362   2.266   0.594   3.630 -0.0520 -0.2045  0.0532
   31PIPC   GL1  363   2.191   0.408   4.039 -0.0513 -0.2187  0.1013
   31PIPC   GL2  364   2.588   0.396   4.094 -0.1377  0.0982  0.0458
   31PIPC   C1A  365   1.936  -0.028   4.296 -0.1400  0.2272  0.2628
   31PIPC   D2A  366   1.736  -0.029   4.669 -0.2355 -0.0353  0.4961
   31PIPC   D3A  367   1.932  -0.254   4.890  0.1641  0.0231 -0.0224
   31PIPC   C4A  368   2.264  -0.198   5.251  0.2488 -0.1199  0.1979
   31PIPC   C1B  369   2.680   0.393   4.453 -0.2331 -0.1518 -0.2648
   31PIPC   C2B  370   2.643   0.398   4.863  0.3086  0.2755 -0.2343
   31PIPC   C3B  371   2.653   0.486   5.354  0.2604  0.0811 -0.1159
   31PIPC   C4B  372   2.954   0.353   5.775  0.1454 -0.0129  0.0473
   32PIPC   NC3  373   6.874   0.717   3.567 -0.2052 -0.1336  0.1016
   32PIPC   PO4  374   6.993   0.274   3.624  0.2413 -0.0033 -0.0828
   32PIPC   GL1  375   6.850   0.344   3.921 -0.0011  0.2540  0.0716
   32PIPC   GL2  376   6.721   0.029   4.258  0.3522  0.4664  0.2012
   32PIPC   C1A  377   7.036   0.389   4.370 -0.1491  0.0870 -0.0627
   32PIPC   D2A  378   7.348   0.584   4.692 -0.0871 -0.1035  0.2237
   32PIPC   D3A  379   7.323   0.970   4.859 -0.0676 -0.2305  0.0890
   32PIPC   C4A  380   7.707   1.199   5.041  0.1532  0.3707  0.2244
   32PIPC   C1B  381   6.698  -0.111   4.732 -0.2932  0.2299  0.0138
   32PIPC   C2B  382   6.544  -0.326   5.172 -0.2450 -0.2397 -0.1999
   32PIPC   C3B  383   6.532  -0.322   5.705 -0.2649 -0.0210  0.3273
   32PIPC   C4B  384   6.216  -0.233   6.100  0.2845  0.2638 -0.0229
   33PIPC   NC3  385   5.613   0.924   3.272 -0.0102  0.1092 -0.0295
   33PIPC   PO4  386   5.366   0.793   3.522  0.0823 -0.0392  0.1440
   33PIPC   GL1  387   5.323   0.926   4.001 -0.0586  0.0339 -0.1969
   33PIPC   GL2  388   5.508   0.685   4.203 -0.0379 -0.0358  0.0173
   33PIPC   C1A  389   5.228   1.100   4.436 -0.1073 -0.2115  0.3772
   33PIPC   D2A  390   4.911   1.256   4.493  0.0493 -0.2434  0.2101
   33PIPC   D3A  391   4.769   1.300   4.903  0.0780 -0.2918  0.2537
   33PIPC   C4A  392   5.062   1.259   5.251 -0.0692  0.2924 -0.0510
   33PIPC   C1B  393   5.364   0.656   4.634  0.2052  0.0006 -0.3922
   33PIPC   C2B  394   5.169   0.548   5.039 -0.1488 -0.1140  0.1840
   33PIPC   C3B  395   5.366   0.502   5.451 -0.0088 -0.1577  0.2853
   33PIPC   C4B  396   5.331   0.467   5.842  0.3068  0.1717 -0.1283
   34PIPC   NC3  397   1.748   0.638   3.794 -0.1825  0.1955  0.1103
   34PIPC   PO4  398   1.649   0.976   3.624  0.2147  0.3399  0.0671
   34PIPC   GL1  399   1.298   0.967   3.930 -0.1954  0.1728  0.2695
   34PIPC   GL2  400   1.439   0.800   4.238  0.1420 -0.1465  0.1599
   34PIPC   C1A  401   0.978   1.117   4.180 -0.0938 -0.3906 -0.0445
   34PIPC   D2A  402   0.910   1.075   4.667  0.0733 -0.1288 -0.1014
   34PIPC   D3A  403   0.707   0.848   4.799 -0.2073  0.1846 -0.4382
   34PIPC   C4A  404   0.620   0.386   4.656 -0.1519 -0.1454  0.0131
   34PIPC   C1B  405   1.464   1.087   4.472 -0.0485 -0.0187 -0.0598
   34PIPC   C2B  406   1.800   1.207   4.667  0.1400  0.0099  0.6300
   34PIPC   C3B  407   2.042   0.963   4.949 -0.0654  0.0608  0.3601
   34PIPC   C4B  408   2.274   0.810   5.251  0.2759 -0.1257  0.1012
   35PIPC   NC3  409   3.166   4.344   3.856  0.2809 -0.1831  0.0786
   35PIPC   PO4  410   2.711   4.387   3.876  0.0035  0.3157 -0.3154
   35PIPC   GL1  411   2.509   4.460   4.379  0.0414 -0.0126  0.1592
   35PIPC   GL2  412   2.392   4.132   4.377 -0.0654  0.0068  0.2419
   35PIPC   C1A  413   2.165   4.581   4.639  0.0915 -0.3147 -0.2045
   35PIPC   D2A  414   1.950   4.434   5.031 -0.1759  0.0709 -0.0046
   35PIPC   D3A  415   2.343   4.540   5.163  0.0364  0.0640  0.0676
   35PIPC   C4A  416   2.635   4.591   4.816  0.1010 -0.0881 -0.0793
   35PIPC   C1B  417   2.384   4.168   4.868 -0.0742  0.0063 -0.1758
   35PIPC   C2B  418   2.445   4.073   5.353 -0.3143  0.1428  0.2527
   35PIPC   C3B  419   2.565   4.234   5.752  0.0560 -0.0829 -0.2830
   35PIPC   C4B  420   2.408   4.374   6.121  0.2683  0.0212  0.0224
   36PIPC   NC3  421   5.982   0.105   3.612  0.2380 -0.0782 -0.2869
   36PIPC   PO4  422   6.024  -0.197   3.977  0.4565  0.0264  0.1043
   36PIPC   GL1  423   5.847   0.082   4.297  0.0602 -0.3262  0.2337
   36PIPC   GL2  424   5.432   0.227   4.348 -0.0994  0.0816 -0.0148
   36PIPC   C1A  425   5.797   0.245   4.704 -0.0155  0.1581 -0.1443
   36PIPC   D2A  426   5.727   0.309   5.185  0.2061  0.2110 -0.1596
   36PIPC   D3A  427   5.891   0.559   5.390 -0.1048  0.0743 -0.2869
   36PIPC   C4A  428   5.726   0.783   5.702 -0.1106  0.0482 -0.0784
   36PIPC   C1B  429   5.353   0.069   4.842  0.1680  0.0374  0.2704
   36PIPC   C2B  430   5.040   0.023   5.191 -0.0557 -0.3513  0.2462
   36PIPC   C3B  431   4.869   0.373   5.401  0.0649  0.1269 -0.0774
   36PIPC   C4B  432   4.816   0.572   5.800 -0.3219  0.0986 -0.0252
   37PAPC   NC3  433   3.223   0.516   8.281  0.0986  0.1054  0.1386
   37PAPC   PO4  434   2.893   0.775   8.142 -0.0843 -0.1126 -0.0540
   37PAPC   GL1  435   2.987   0.596   7.708 -0.0464 -0.1497 -0.1423
   37PAPC   GL2  436   2.690   0.351   7.422  0.4030 -0.1871  0.0371
   37PAPC   D1A  437   3.163   0.283   7.399 -0.3404 -0.0021  0.0033
   37PAPC   D2A  438   3.387   0.735   7.265 -0.1854  0.2667 -0.2376
   37PAPC   D3A  439   3.808   0.668   7.264 -0.0625  0.0476 -0.2109
   37PAPC   D4A  440   3.555   0.299   7.109  0.0850 -0.0318  0.0066
   37PAPC   C5A  441   3.200   0.448   6.785  0.0653  0.0765 -0.1551
   37PAPC   C1B  442   2.721   0.327   6.940  0.3061 -0.0137 -0.2497
   37PAPC   C2B  443   2.719   0.416   6.538  0.3011 -0.0676 -0.1616
   37PAPC   C3B  444   2.610   0.530   6.099 -0.0463 -0.1240  0.3123
   37PAPC   C4B  445   2.312   0.611   5.843  0.1802  0.1711  0.2640
   38PAPC   NC3  446   0.999   2.054   7.922  0.3460  0.5169  0.1549
   38PAPC   PO4  447   0.990   2.458   7.927 -0.1422 -0.3676  0.1668
   38PAPC   GL1  448   0.639   2.785   7.848  0.1354 -0.1112  0.0126
   38PAPC   GL2  449   0.758   3.074   7.691 -0.2078  0.1462  0.0282
   38PAPC   D1A  450   0.227   2.739   7.723 -0.0097  0.0673  0.2662
   38PAPC   D2A  451   0.242   2.652   7.245 -0.2894  0.1082  0.2389
   38PAPC   D3A  452   0.156   2.358   6.945  0.4475  0.2289 -0.1201
   38PAPC   D4A  453   0.358   2.509   6.591 -0.2271 -0.2090 -0.0332
   38PAPC   C5A  454   0.369   2.364   6.199  0.2593 -0.2004 -0.2447
   38PAPC   C1B  455   0.716   2.822   7.333 -0.0224  0.0427  0.2045
   38PAPC   C2B  456   0.703   2.627   6.952 -0.1136 -0.0055  0.1073
   38PAPC   C3B  457   0.917   2.325   6.659 -0.1182  0.2417 -0.2854
   38PAPC   C4B  458   1.096   2.408   6.255  0.0721  0.2380 -0.1644
   39PAPC   NC3  459   5.348   4.860   7.996 -0.1583 -0.2934 -0.1041
   39PAPC   PO4  460   4.974   4.882   7.686 -0.3403  0.0805  0.1996
   39PAPC   GL1  461   5.287   5.153   7.462 -0.2919  0.0893 -0.3398
   39PAPC   GL2  462   5.153   5.444   7.354  0.3442 -0.1205 -0.1904
   39PAPC   D1A  463   5.687   5.346   7.331 -0.2028 -0.3350 -0.0354
   39PAPC   D2A  464   5.965   5.257   7.075  0.1660 -0.0674  0.2231
   39PAPC   D3A  465   6.289   5.226   7.047 -0.1429 -0.2264  0.0172
   39PAPC   D4A  466   6.167   5.130   6.618  0.1400  0.2102 -0.1320
   39PAPC   C5A  467   5.786   5.382   6.627  0.0881 -0.0941  0.0682
   39PAPC   C1B  468   5.350   5.566   7.043  0.0301  0.0860 -0.2003
   39PAPC   C2B  469   5.322   5.543   6.626  0.0794 -0.2609  0.2571
   39PAPC   C3B  470   5.570   5.508   6.238 -0.1890 -0.1319  0.0354
   39PAPC   C4B  471   5.880   5.432   5.898 -0.0312  0.0524 -0.3059
   40PAPC   NC3  472   1.144  -0.131   8.094  0.1091 -0.0524  0.5245
   40PAPC   PO4  473   1.305   0.307   7.947  0.0400  0.4062 -0.0843
   40PAPC   GL1  474   1.090   0.123   7.560 -0.2347  0.1671  0.0039
   40PAPC   GL2  475   1.311   0.064   7.339 -0.1524 -0.0708 -0.1187
   40PAPC   D1A  476   0.707   0.284   7.270  0.3371 -0.2042  0.2500
   40PAPC   D2A  477   0.995   0.387   6.908 -0.0145  0.2366  0.3123
   40PAPC   D3A  478   1.052   0.661   7.277 -0.0207 -0.2831 -0.0404
   40PAPC   D4A  479   0.633   0.768   7.183 -0.2699  0.0038  0.0827
   40PAPC   C5A  480   0.484   1.083   6.949 -0.0113  0.0840  0.2270
   40PAPC   C1B  481   1.405   0.050   6.875 -0.1172 -0.2489 -0.2049
   40PAPC   C2B  482   1.293   0.021   6.514 -0.1083 -0.2027  0.1125
   40PAPC   C3B  483   1.113  -0.005   6.157 -0.1114  0.2627  0.0028
   40PAPC   C4B  484   1.027  -0.272   5.918  0.3880  0.1987  0.0166
   41PAPC   NC3  485   5.106   2.710   7.989  0.2295  0.1117 -0.0268
   41PAPC   PO4  486   5.072   3.068   7.778  0.0310 -0.0836 -0.1226
   41PAPC   GL1  487   5.289   3.226   7.461  0.1557 -0.1711  0.3991
   41PAPC   GL2  488   5.125   3.395   7.207  0.1509  0.1463  0.0598
   41PAPC   D1A  489   5.520   3.110   7.062 -0.1772  0.1207 -0.0651
   41PAPC   D2A  490   5.388   3.461   6.704 -0.2655 -0.1378  0.0721
   41PAPC   D3A  491   5.689   3.402   6.346 -0.0783 -0.0713  0.0402
   41PAPC   D4A  492   5.520   3.822   6.407  0.0685 -0.0754 -0.0777
   41PAPC   C5A  493   5.312   4.129   6.123 -0.1185  0.0413  0.0439
   41PAPC   C1B  494   4.899   3.289   6.746  0.1548 -0.2987 -0.3880
   41PAPC   C2B  495   4.626   3.132   6.256 -0.0388 -0.2186 -0.1323
   41PAPC   C3B  496   4.182   3.079   6.114  0.1629 -0.0266 -0.0474
   41PAPC   C4B  497   3.849   3.280   5.947  0.2784 -0.1976  0.0533
   42PAPC   NC3  498   3.612   2.100   8.137  0.1495  0.1505  0.2671
   42PAPC   PO4  499   3.753   1.712   8.100 -0.0363  0.2128  0.0392
   42PAPC   GL1  500   3.971   1.527   7.767  0.0400 -0.1930 -0.3393
   42PAPC   GL2  501   3.706   1.450   7.622 -0.3522  0.1375 -0.2264
   42PAPC   D1A  502   4.145   1.766   7.485 -0.0935  0.1742 -0.1343
   42PAPC   D2A  503   4.527   1.737   7.424 -0.0255 -0.1344 -0.2976
   42PAPC   D3A  504   4.661   2.252   7.332  0.2257 -0.0361  0.2827
   42PAPC   D4A  505   4.583   2.507   7.020 -0.2827  0.1395  0.1211
   42PAPC   C5A  506   4.533   2.353   6.608  0.1448  0.1051 -0.0302
   42PAPC   C1B  507   3.394   1.292   7.350 -0.0291  0.0697 -0.1281
   42PAPC   C2B  508   3.368   1.121   7.013 -0.0966 -0.2474  0.1068
   42PAPC   C3B  509   3.554   0.808   6.773  0.1121  0.0928 -0.1385
   42PAPC   C4B  510   3.702   0.557   6.502  0.1044  0.1180 -0.1188
   43PAPC   NC3  511   3.103   5.941   7.945 -0.1598 -0.2000  0.0936
   43PAPC   PO4  512   3.398   5.675   7.752  0.0054 -0.1049  0.1366
   43PAPC   GL1  513   3.559   5.427   7.517 -0.2167  0.0364 -0.2143
   43PAPC   GL2  514   3.843   5.675   7.417  0.0456  0.0818  0.1470
   43PAPC   D1A  515   3.814   5.190   7.537  0.0609  0.0477  0.0189
   43PAPC   D2A  516   4.129   5.305   7.289 -0.0042  0.2985  0.0906
   43PAPC   D3A  517   3.845   5.414   6.914 -0.1539 -0.0256 -0.2662
   43PAPC   D4A  518   4.045   5.346   6.505 -0.0801  0.0449  0.0074
   43PAPC   C5A  519   4.356   5.242   6.212 -0.0467 -0.0297  0.0002
   43PAPC   C1B  520   3.424   5.686   7.079  0.1217  0.0175 -0.2266
   43PAPC   C2B  521   3.218   5.984   6.818  0.0876 -0.1557 -0.4806
   43PAPC   C3B  522   3.005   6.307   6.614 -0.4037  0.0058 -0.1934
   43PAPC   C4B  523   2.848   6.334   6.119 -0.0194 -0.1064 -0.1819
   44PAPC   NC3  524   3.152   2.721   3.804  0.0619 -0.2338 -0.0127
   44PAPC   PO4  525   2.683   2.790   3.861 -0.4192 -0.1429  0.0421
   44PAPC   GL1  526   2.808   2.991   4.192 -0.0286 -0.0203  0.3050
   44PAPC   GL2  527   2.958   3.213   4.228 -0.1134 -0.3638  0.2989
   44PAPC   D1A  528   3.093   2.820   4.480  0.1377  0.0354 -0.0986
   44PAPC   D2A  529   2.951   2.362   4.527  0.0913 -0.3068 -0.0604
   44PAPC   D3A  530   2.673   2.042   4.327  0.1804  0.1471 -0.0373
   44PAPC   D4A  531   2.463   2.077   4.660  0.0580  0.1963 -0.0991
   44PAPC   C5A  532   2.629   2.155   5.020  0.1778 -0.0153 -0.1816
   44PAPC   C1B  533   2.839   3.192   4.722  0.0360 -0.0758 -0.4697
   44PAPC   C2B  534   2.888   3.125   5.131  0.0205  0.1091 -0.2509
   44PAPC   C3B  535   2.780   3.169   5.595  0.0354  0.1093 -0.0674
   44PAPC   C4B  536   2.882   3.217   6.038  0.0667  0.2292  0.2019
   45PAPC   NC3  537   0.299   7.106   3.645  0.0174  0.2594  0.1971
   45PAPC   PO4  538   0.684   7.044   3.803 -0.0110  0.0866 -0.0963
   45PAPC   GL1  539   0.784   7.097   4.202 -0.0105 -0.1395  0.1068
   45PAPC   GL2  540   1.106   6.833   4.262  0.0074  0.0904 -0.0427
   45PAPC   D1A  541   0.820   7.410   4.544  0.0151  0.0003 -0.0075
   45PAPC   D2A  542   0.460   7.367   4.623 -0.1106 -0.1687 -0.1146
   45PAPC   D3A  543   0.145   7.290   4.918  0.3566 -0.1888 -0.0420
   45PAPC   D4A  544  -0.073   7.016   5.134  0.2926  0.0575 -0.1539
   45PAPC   C5A  545   0.048   7.025   5.479 -0.0088  0.0444  0.1490
   45PAPC   C1B  546   0.958   6.977   4.733 -0.2573  0.0318  0.0242
   45PAPC   C2B  547   0.738   7.359   5.039  0.0866 -0.1023 -0.1233
   45PAPC   C3B  548   0.442   7.411   5.350  0.0720  0.2707 -0.1697
   45PAPC   C4B  549   0.369   7.280   5.759  0.0871  0.3383 -0.0746
   46PAPC   NC3  550   4.303  -0.293   3.300  0.0597 -0.2270  0.2406
   46PAPC   PO4  551   4.781  -0.239   3.566  0.0861 -0.2795  0.1372
   46PAPC   GL1  552   4.766   0.110   3.949  0.2675  0.0844  0.0536
   46PAPC   GL2  553   4.954   0.332   4.190 -0.2214  0.2952  0.0921
   46PAPC   D1A  554   4.580   0.023   4.390 -0.1869 -0.0799  0.1681
   46PAPC   D2A  555   4.871   0.058   4.639  0.0406 -0.1046  0.0033
   46PAPC   D3A  556   4.608   0.093   4.974 -0.2445  0.0557 -0.0258
   46PAPC   D4A  557   4.256   0.144   5.250 -0.2543 -0.0341 -0.0887
   46PAPC   C5A  558   4.392   0.251   5.681 -0.3034  0.0646  0.3016
   46PAPC   C1B  559   4.502   0.490   4.456  0.0419  0.0762  0.1162
   46PAPC   C2B  560   4.515   0.616   4.962 -0.0962  0.2230 -0.0880
   46PAPC   C3B  561   4.731   0.831   5.255  0.3331 -0.0067  0.1847
   46PAPC   C4B  562   4.676   1.172   5.539  0.0431  0.0899  0.0578
   47PAPC   NC3  563   7.277   3.863   3.487  0.0821  0.4722  0.0357
   47PAPC   PO4  564   7.515   3.590   3.848 -0.3151  0.1115  0.0042
   47PAPC   GL1  565   7.261   3.437   4.275 -0.2005  0.1258  0.1334
   47PAPC   GL2  566   7.505   3.522   4.407  0.0020  0.0400 -0.1265
   47PAPC   D1A  567   6.950   3.505   4.589  0.1158  0.2065 -0.0846
   47PAPC   D2A  568   6.612   3.621   4.672 -0.1246 -0.1476 -0.0977
   47PAPC   D3A  569   6.582   3.245   4.347 -0.1330  0.2593 -0.0929
   47PAPC   D4A  570   6.676   3.088   4.762  0.0123 -0.0408 -0.4648
   47PAPC   C5A  571   6.502   2.904   5.174  0.0689 -0.1604 -0.1512
   47PAPC   C1B  572   7.419   3.484   4.874  0.0854 -0.2090 -0.3136
   47PAPC   C2B  573   7.516   3.352   5.284 -0.1967 -0.2373 -0.1215
   47PAPC   C3B  574   7.766   3.083   5.565  0.1018  0.0336 -0.2849
   47PAPC   C4B  575   7.940   2.820   5.937  0.3252  0.0312  0.1029
   48PAPC   NC3  576   0.651   0.724   3.162 -0.0076 -0.0407 -0.1874
   48PAPC   PO4  577   0.663   0.470   3.554 -0.3816 -0.0917  0.1976
   48PAPC   GL1  578   0.551   0.747   3.922  0.1076 -0.2426 -0.0995
   48PAPC   GL2  579   0.346   1.021   3.965 -0.0812  0.0520 -0.1142
   48PAPC   D1A  580   0.656   0.756   4.306 -0.1667 -0.0882  0.1776
   48PAPC   D2A  581   0.244   0.644   4.323  0.3056  0.4342 -0.2013
   48PAPC   D3A  582   0.242   1.040   4.591  0.1988  0.0617  0.1157
   48PAPC   D4A  583  -0.090   0.995   4.338 -0.1140 -0.0949  0.1163
   48PAPC   C5A  584  -0.478   0.916   4.429 -0.2672  0.1053  0.0353
   48PAPC   C1B  585   0.401   1.398   4.295 -0.1050  0.2073 -0.1350
   48PAPC   C2B  586   0.524   1.448   4.782  0.0262 -0.2615 -0.2530
   48PAPC   C3B  587   0.756   1.422   5.136 -0.0784  0.0150  0.0716
   48PAPC   C4B  588   0.940   1.591   5.593  0.1124  0.0740  0.2800
   49PAPC   NC3  589   5.209   2.541   3.404  0.0852 -0.2462  0.0721
   49PAPC   PO4  590   5.244   2.143   3.511 -0.2967 -0.1332  0.0725
   49PAPC   GL1  591   5.164   2.194   4.011  0.3141  0.0794 -0.2688
   49PAPC   GL2  592   5.333   2.093   4.213 -0.0367 -0.3493  0.2240
   49PAPC   D1A  593   5.065   2.487   4.403  0.2433 -0.1049  0.0286
   49PAPC   D2A  594   5.223   2.345   4.777 -0.2324 -0.0886 -0.1711
   49PAPC   D3A  595   5.165   2.354   5.194  0.1920 -0.0139  0.1817
   49PAPC   D4A  596   4.991   2.585   5.453  0.0946  0.3450 -0.1474
   49PAPC   C5A  597   4.767   2.459   5.839 -0.1443 -0.0451  0.3545
   49PAPC   C1B  598   5.569   2.030   4.566 -0.3004 -0.2312  0.1848
   49PAPC   C2B  599   5.648   2.097   4.963 -0.0223  0.1575  0.0734
   49PAPC   C3B  600   5.732   1.815   5.341  0.3037 -0.1170 -0.4809
   49PAPC   C4B  601   5.893   1.814   5.730 -0.0090  0.1757  0.3168
   50PAPC   NC3  602   1.366   0.123   3.006  0.3660  0.0700 -0.0243
   50PAPC   PO4  603   1.553  -0.004   3.366  0.0973 -0.0054  0.0829
   50PAPC   GL1  604   1.430   0.028   3.781  0.1318 -0.2204 -0.2854
   50PAPC   GL2  605   1.342  -0.275   3.988 -0.1156 -0.0491  0.0859
   50PAPC   D1A  606   1.551   0.296   4.122 -0.0106  0.0772  0.0392
   50PAPC   D2A  607   1.086   0.371   4.330  0.0455  0.4561 -0.0640
   50PAPC   D3A  608   1.082   0.626   4.552 -0.0023 -0.1940 -0.0032
   50PAPC   D4A  609   1.542   0.511   4.666  0.0422  0.0439  0.0125
   50PAPC   C5A  610   1.687   0.387   4.929  0.1389 -0.3939 -0.0468
   50PAPC   C1B  611   1.338  -0.091   4.372  0.2653 -0.1330 -0.1215
   50PAPC   C2B  612   1.189   0.151   4.741  0.1260 -0.3307 -0.0896
   50PAPC   C3B  613   1.270   0.024   5.093  0.3271  0.0034 -0.3490
   50PAPC   C4B  614   1.771  -0.060   5.292  0.0455 -0.2954 -0.2223
   51POPC   NC3  615   5.771   1.449   7.655 -0.2309  0.1402  0.1862
   51POPC   PO4  616   6.162   1.594   7.662 -0.3182  0.1362 -0.0082
   51POPC   GL1  617   5.991   1.873   7.374  0.1617 -0.3137 -0.0624
   51POPC   GL2  618   5.940   2.166   7.174  0.1912 -0.0875  0.0448
   51POPC   C1A  619   5.829   1.648   6.931 -0.0873 -0.3599 -0.1728
   51POPC   D2A  620   6.046   1.705   6.596  0.2462 -0.1782  0.0227
   51POPC   C3A  621   5.949   2.015   6.297  0.3549  0.3005 -0.0336
   51POPC   C4A  622   5.602   2.075   6.044  0.0414 -0.2737 -0.3079
   51POPC   C1B  623   5.913   2.153   6.776  0.0035 -0.3489 -0.1586
   51POPC   C2B  624   5.758   2.465   6.428  0.1479 -0.1141  0.1493
   51POPC   C3B  625   5.539   2.549   5.949 -0.0070 -0.1797 -0.0410
   51POPC   C4B  626   5.258   2.410   5.824 -0.1688  0.0330 -0.0023
   52POPC   NC3  627   7.196   7.395   7.594  0.0528 -0.3134 -0.3048
   52POPC   PO4  628   6.738   7.231   7.600  0.3456 -0.0595  0.0945
   52POPC   GL1  629   6.570   7.272   7.188  0.3789  0.1428 -0.0579
   52POPC   GL2  630   6.843   6.985   7.162  0.0971  0.0513 -0.4362
   52POPC   C1A  631   6.340   7.139   6.884 -0.0009  0.3365  0.1780
   52POPC   D2A  632   6.345   7.010   6.477 -0.3151 -0.1411 -0.1936
   52POPC   C3A  633   6.096   6.628   6.338 -0.4284 -0.0126 -0.2304
   52POPC   C4A  634   5.704   6.501   6.041 -0.1621  0.0409  0.0934
   52POPC   C1B  635   6.806   7.111   6.792  0.2537  0.0442 -0.2228
   52POPC   C2B  636   6.875   6.940   6.386  0.0966  0.2222 -0.0793
   52POPC   C3B  637   6.612   6.815   5.999  0.3898 -0.0710  0.0250
   52POPC   C4B  638   6.816   6.508   5.709 -0.2982  0.1908  0.2114
   53POPC   NC3  639   4.520   4.794   7.756 -0.0414  0.0018 -0.1168
   53POPC   PO4  640   4.180   4.402   7.682 -0.2090  0.1930 -0.2210
   53POPC   GL1  641   4.215   4.653   7.311 -0.0594  0.0855  0.2106
   53POPC   GL2  642   4.493   4.765   7.079  0.0415 -0.1179  0.1103
   53POPC   C1A  643   4.060   4.524   6.888 -0.0517 -0.1275  0.3470
   53POPC   D2A  644   3.810   4.361   6.579 -0.3916  0.4726 -0.0817
   53POPC   C3A  645   3.754   4.545   6.194  0.0835  0.0310 -0.2958
   53POPC   C4A  646   3.267   4.674   6.183  0.1165  0.1201  0.0433
   53POPC   C1B  647   4.282   4.963   6.797 -0.2375  0.1996  0.6292
   53POPC   C2B  648   4.140   4.760   6.441 -0.0125  0.0562  0.1069
   53POPC   C3B  649   4.248   4.634   6.035  0.0260 -0.1521  0.3488
   53POPC   C4B  650   4.309   4.626   5.628 -0.2471 -0.1675  0.1389
   54POPC   NC3  651   0.968   6.528   7.643  0.4541 -0.4364 -0.1222
   54POPC   PO4  652   1.369   6.768   7.644 -0.0212 -0.3421 -0.2127
   54POPC   GL1  653   1.204   6.838   7.298  0.1081  0.0998  0.1102
   54POPC   GL2  654   1.400   7.091   7.217  0.2286  0.0823 -0.0509
   54POPC   C1A  655   0.912   6.797   6.908 -0.0208  0.1610 -0.0310
   54POPC   D2A  656   0.916   6.697   6.472  0.1249 -0.3677 -0.2617
   54POPC   C3A  657   1.239   6.488   6.372  0.1219  0.3308  0.2056
   54POPC   C4A  658   1.610   6.384   6.102  0.0576  0.0448  0.3621
   54POPC   C1B  659   1.361   7.024   6.814 -0.3541  0.1596  0.3222
   54POPC   C2B  660   1.237   7.059   6.380  0.1977  0.0751 -0.1385
   54POPC   C3B  661   1.400   6.862   6.056 -0.0135  0.2078  0.0906
   54POPC   C4B  662   1.339   6.792   5.629 -0.0055 -0.2286 -0.1388
   55POPC   NC3  663   5.260   0.904   7.896 -0.3291  0.2043 -0.2462
   55POPC   PO4  664   5.406   1.125   7.576  0.1014  0.1141  0.0429
   55POPC   GL1  665   5.631   1.279   7.222  0.0032 -0.0419 -0.5067
   55POPC   GL2  666   5.429   1.469   7.133  0.2066  0.2960 -0.1523
   55POPC   C1A  667   5.845   1.156   6.827  0.2091  0.1077  0.1764
   55POPC   D2A  668   5.807   1.228   6.433  0.1297 -0.2559  0.1080
   55POPC   C3A  669   5.916   1.515   6.130 -0.0170  0.0239 -0.1887
   55POPC   C4A  670   6.353   1.764   6.076 -0.2080 -0.0076  0.3465
   55POPC   C1B  671   5.162   1.591   6.902 -0.0360  0.1294 -0.1863
   55POPC   C2B  672   4.987   1.657   6.493  0.1255 -0.3280  0.2710
   55POPC   C3B  673   5.098   1.613   6.111  0.0300  0.4141 -0.0799
   55POPC   C4B  674   5.002   1.442   5.762 -0.0459 -0.0859  0.1785
   56POPC   NC3  675   2.621   4.008   7.891  0.2293  0.0472  0.0155
   56POPC   PO4  676   2.807   4.308   7.746  0.1319  0.0312 -0.1402
   56POPC   GL1  677   3.036   4.487   7.402 -0.0386 -0.0128  0.1025
   56POPC   GL2  678   3.311   4.556   7.391 -0.0360 -0.1957 -0.0136
   56POPC   C1A  679   3.010   4.538   7.026  0.1060 -0.1931 -0.0585
   56POPC   D2A  680   2.980   4.454   6.557  0.3710 -0.0334 -0.5333
   56POPC   C3A  681   3.304   4.235   6.340  0.1821  0.0266 -0.2367
   56POPC   C4A  682   3.254   3.863   6.117  0.1864  0.0428  0.1509
   56POPC   C1B  683   3.262   4.974   7.251  0.0164  0.2967  0.0648
   56POPC   C2B  684   3.182   5.271   7.039 -0.1539 -0.1439 -0.1259
   56POPC   C3B  685   3.125   5.400   6.648  0.0790  0.3519  0.1070
   56POPC   C4B  686   3.478   5.643   6.513 -0.0671  0.1631 -0.0020
   57POPC   NC3  687   3.030   7.427   3.522  0.1211  0.1461  0.0725
   57POPC   PO4  688   2.835   7.087   3.583 -0.0862  0.3504  0.0177
   57POPC   GL1  689   2.711   7.270   4.025 -0.2082 -0.1673 -0.0938
   57POPC   GL2  690   2.869   7.056   4.310  0.1622 -0.0000 -0.1412
   57POPC   C1A  691   2.535   7.425   4.317  0.1481  0.0017 -0.1460
   57POPC   D2A  692   2.336   7.538   4.631  0.0862  0.0578  0.1131
   57POPC   C3A  693   2.149   7.767   5.029  0.1528 -0.1556  0.0077
   57POPC   C4A  694   2.177   7.678   5.552 -0.1243  0.3216 -0.1548
   57POPC   C1B  695   2.917   6.807   4.695 -0.1371 -0.0131  0.2947
   57POPC   C2B  696   3.113   6.551   5.025 -0.2254 -0.0081 -0.0655
   57POPC   C3B  697   3.434   6.474   5.377 -0.1235  0.2406  0.3216
   57POPC   C4B  698   3.695   6.612   5.795  0.0785  0.1526 -0.1749
   58POPC   NC3  699   0.539   1.884   3.866  0.0285 -0.4384  0.2432
   58POPC   PO4  700   0.343   1.649   3.561 -0.0395  0.4906 -0.2607
   58POPC   GL1  701   0.081   1.817   3.939 -0.0772  0.0048 -0.1659
   58POPC   GL2  702  -0.117   2.062   4.003  0.0622  0.2063 -0.0713
   58POPC   C1A  703   0.155   1.882   4.429 -0.2194 -0.0714  0.2532
   58POPC   D2A  704   0.170   1.921   4.878 -0.0159  0.0678  0.4239
   58POPC   C3A  705   0.239   1.670   5.195  0.1167 -0.2636  0.0523
   58POPC   C4A  706   0.380   1.415   5.438  0.2377  0.2216 -0.0158
   58POPC   C1B  707  -0.174   2.365   4.457 -0.0104  0.1894 -0.1172
   58POPC   C2B  708  -0.113   2.264   4.903  0.3193  0.3343 -0.1943
   58POPC   C3B  709  -0.379   2.376   5.306 -0.0766  0.1698  0.6311
   58POPC   C4B  710  -0.622   2.654   5.521 -0.0862 -0.1601 -0.1391
   59POPC   NC3  711   3.898   6.412   4.160  0.1373  0.0589  0.0807
   59POPC   PO4  712   3.473   6.282   4.190 -0.0697  0.4475  0.3479
   59POPC   GL1  713   3.405   6.476   4.605  0.0752  0.0038 -0.1683
   59POPC   GL2  714   3.227   6.330   4.595 -0.0373 -0.0516  0.0834
   59POPC   C1A  715   3.578   6.736   4.970  0.0717 -0.0937  0.2252
   59POPC   D2A  716   3.603   6.921   5.395  0.1868  0.0703 -0.3001
   59POPC   C3A  717   3.262   6.887   5.619  0.0040 -0.0843  0.0090
   59POPC   C4A  718   2.809   6.956   5.568  0.2224  0.0360  0.0548
   59POPC   C1B  719   3.380   6.172   5.009  0.0513 -0.2768 -0.1581
   59POPC   C2B  720   3.364   5.995   5.468  0.2909  0.0940  0.2718
   59POPC   C3B  721   3.229   5.563   5.705 -0.0647 -0.2660 -0.1221
   59POPC   C4B  722   3.528   5.596   6.040  0.2138  0.1369  0.0503
   60POPC   NC3  723   6.183   4.843   3.630 -0.1457  0.0868 -0.1143
   60POPC   PO4  724   5.866   4.753   3.998  0.2517  0.1916  0.0343
   60POPC   GL1  725   5.674   4.403   4.229  0.0229  0.3118 -0.0080
   60POPC   GL2  726   5.453   4.333   4.297 -0.1681  0.2524  0.0866
   60POPC   C1A  727   5.891   4.054   4.455  0.3115  0.1407  0.1682
   60POPC   D2A  728   5.976   3.804   4.746 -0.1585  0.1250 -0.1411
   60POPC   C3A  729   5.914   3.942   5.081  0.2204 -0.0532 -0.1102
   60POPC   C4A  730   6.050   4.007   5.521  0.0301  0.1064  0.1698
   60POPC   C1B  731   5.525   4.321   4.703  0.1981  0.2618  0.0706
   60POPC   C2B  732   5.498   4.354   5.158 -0.0098  0.0674 -0.3233
   60POPC   C3B  733   5.544   4.690   5.463 -0.2025  0.1508  0.1927
   60POPC   C4B  734   5.274   5.082   5.680 -0.3685  0.1193 -0.0513
   61POPC   NC3  735   3.573   3.098   3.396 -0.0486  0.0074 -0.3022
   61POPC   PO4  736   3.870   2.969   3.760 -0.1259 -0.1021 -0.0867
   61POPC   GL1  737   4.240   3.008   4.050 -0.0828  0.0520  0.0173
   61POPC   GL2  738   4.451   2.712   4.219  0.0230 -0.0331  0.1923
   61POPC   C1A  739   4.251   2.977   4.569 -0.4508  0.2619  0.1280
   61POPC   D2A  740   4.283   2.864   4.844 -0.0054 -0.2148 -0.1922
   61POPC   C3A  741   4.010   3.025   5.137 -0.2990  0.2326  0.3356
   61POPC   C4A  742   4.026   3.093   5.465  0.1995  0.1743  0.1360
   61POPC   C1B  743   4.673   2.717   4.585  0.0546 -0.1300  0.0764
   61POPC   C2B  744   4.648   2.595   5.025  0.0275 -0.1087 -0.5666
   61POPC   C3B  745   4.458   2.794   5.421 -0.1058 -0.0571 -0.0164
   61POPC   C4B  746   4.285   2.660   5.752 -0.2393 -0.2368 -0.1942
   62POPC   NC3  747   2.987   1.057   3.447 -0.0979  0.1445  0.0570
   62POPC   PO4  748   3.096   0.716   3.604 -0.0458 -0.0204  0.0449
   62POPC   GL1  749   3.153   0.948   3.994 -0.0423  0.0368 -0.0236
   62POPC   GL2  750   3.091   0.762   4.121  0.0018  0.1328 -0.0087
   62POPC   C1A  751   3.089   1.216   4.410  0.1239 -0.2453 -0.0249
   62POPC   D2A  752   3.110   1.315   4.761  0.1155 -0.0801 -0.1851
   62POPC   C3A  753   3.224   1.099   5.167  0.0723  0.1278  0.1407
   62POPC   C4A  754   3.494   0.803   5.435  0.2851 -0.2543 -0.1828
   62POPC   C1B  755   3.146   0.630   4.430  0.1406  0.0931 -0.0535
   62POPC   C2B  756   2.963   0.755   4.730 -0.1120  0.1812 -0.3414
   62POPC   C3B  757   3.084   0.641   5.161 -0.4617  0.0621 -0.1470
   62POPC   C4B  758   3.012   0.835   5.604  0.0324 -0.0943 -0.0617
   63DPSM   NC3  759   1.639   5.552   8.128  0.0560  0.4128 -0.1785
   63DPSM   PO4  760   1.949   5.393   8.249  0.1383  0.0226 -0.2213
   63DPSM   AM1  761   1.897   5.165   7.823 -0.2898 -0.2163  0.1290
   63DPSM   AM2  762   1.933   4.852   7.733  0.3938  0.2942  0.2573
   63DPSM   T1A  763   1.992   5.301   7.366  0.2284  0.0769  0.1152
   63DPSM   C2A  764   2.106   5.376   6.968 -0.2020  0.0775  0.0826
   63DPSM   C3A  765   2.191   5.039   6.651 -0.3598 -0.1748 -0.0465
   63DPSM   C1B  766   1.573   4.915   7.481 -0.0323  0.2245  0.1807
   63DPSM   C2B  767   1.288   4.966   7.127  0.0905 -0.4621  0.1747
   63DPSM   C3B  768   1.264   5.063   6.716 -0.1739 -0.1995 -0.1176
   63DPSM   C4B  769   1.105   4.971   6.377 -0.3062  0.0349  0.2938
   64DPSM   NC3  770   7.471   4.184   8.121  0.2022 -0.4718  0.2720
   64DPSM   PO4  771   7.148   4.350   7.996  0.0880  0.0406 -0.0206
   64DPSM   AM1  772   7.153   4.352   7.625 -0.1036 -0.0140 -0.1273
   64DPSM   AM2  773   7.303   4.050   7.630 -0.0407 -0.2943  0.0989
   64DPSM   T1A  774   7.170   4.578   7.234 -0.0787  0.3531 -0.0159
   64DPSM   C2A  775   7.104   4.946   6.965  0.0231 -0.0557  0.0679
   64DPSM   C3A  776   7.009   4.971   6.484 -0.1271  0.1653  0.2495
   64DPSM   C1B  777   7.232   3.968   7.230 -0.1089  0.2779  0.0699
   64DPSM   C2B  778   7.098   3.828   6.763 -0.3176 -0.0728  0.2706
   64DPSM   C3B  779   6.992   3.628   6.333  0.2805  0.1021  0.0003
   64DPSM   C4B  780   6.785   3.584   5.920  0.1896 -0.0421 -0.2914
   65DPSM   NC3  781   2.586   5.758   7.714  0.2684  0.0475 -0.0939
   65DPSM   PO4  782   2.655   6.117   7.926  0.1352  0.1866  0.3648
   65DPSM   AM1  783   2.730   6.365   7.524  0.0572 -0.1171  0.0125
   65DPSM   AM2  784   3.097   6.452   7.438  0.0088 -0.0138 -0.0123
   65DPSM   T1A  785   2.599   6.460   7.013 -0.1167  0.0904 -0.1502
   65DPSM   C2A  786   2.517   6.371   6.588 -0.3952  0.1226  0.0683
   65DPSM   C3A  787   2.544   6.007   6.347  0.0676 -0.2122 -0.0713
   65DPSM   C1B  788   3.246   6.486   7.079  0.1607 -0.0123  0.3844
   65DPSM   C2B  789   3.458   6.436   6.679 -0.2477  0.3376 -0.1234
   65DPSM   C3B  790   3.397   6.694   6.292 -0.0716  0.1132 -0.1777
   65DPSM   C4B  791   3.051   6.760   6.003 -0.1970  0.1048 -0.1183
   66DPSM   NC3  792   0.296   4.981   8.418  0.2195 -0.3874 -0.0326
   66DPSM   PO4  793   0.400   4.890   7.957 -0.1897  0.1576 -0.0239
   66DPSM   AM1  794   0.081   4.785   7.775 -0.1425 -0.2473 -0.0906
   66DPSM   AM2  795   0.091   4.544   7.708 -0.0923 -0.0277  0.1659
   66DPSM   T1A  796   0.023   5.001   7.304 -0.0662 -0.0323 -0.1992
   66DPSM   C2A  797   0.079   5.040   6.921 -0.0695 -0.1527  0.0239
   66DPSM   C3A  798   0.052   4.931   6.417 -0.0445 -0.0117  0.0153
   66DPSM   C1B  799   0.184   4.526   7.254  0.0772 -0.0944  0.3559
   66DPSM   C2B  800   0.147   4.572   6.775  0.2189 -0.2883 -0.0518
   66DPSM   C3B  801   0.109   4.445   6.290 -0.2373  0.3312  0.0133
   66DPSM   C4B  802  -0.072   4.102   5.978  0.2239 -0.0361  0.0420
   67DPSM   NC3  803   4.034   4.507   8.126 -0.2640  0.3564  0.0744
   67DPSM   PO4  804   3.711   4.260   7.770  0.3685  0.4243 -0.0038
   67DPSM   AM1  805   3.797   4.251   7.383 -0.0887  0.1318 -0.0865
   67DPSM   AM2  806   4.097   4.078   7.269 -0.1387 -0.2249 -0.1001
   67DPSM   T1A  807   3.588   4.271   7.007  0.0517  0.1515  0.1519
   67DPSM   C2A  808   3.390   4.575   6.762 -0.1747  0.0560 -0.1111
   67DPSM   C3A  809   3.046   4.912   6.700  0.0418 -0.1767  0.3790
   67DPSM   C1B  810   4.092   4.006   6.856 -0.1031  0.0495 -0.1571
   67DPSM   C2B  811   3.976   3.820   6.490 -0.1884  0.0960 -0.3253
   67DPSM   C3B  812   3.758   3.926   6.084 -0.1648  0.0538  0.1052
   67DPSM   C4B  813   3.508   3.759   5.699 -0.1027  0.3698  0.0354
   68DPSM   NC3  814   2.685   6.896   7.602  0.0199  0.1001  0.4460
   68DPSM   PO4  815   2.503   7.368   7.762  0.2183  0.0066 -0.0642
   68DPSM   AM1  816   2.446   7.436   7.285 -0.0042 -0.0487  0.4278
   68DPSM   AM2  817   2.325   7.156   7.313 -0.0507 -0.0747  0.3481
   68DPSM   T1A  818   2.500   7.423   6.823 -0.1016 -0.1610  0.0207
   68DPSM   C2A  819   2.543   7.378   6.505  0.0740 -0.2551  0.2256
   68DPSM   C3A  820   2.667   7.539   6.167  0.0104  0.0265  0.3207
   68DPSM   C1B  821   2.324   6.974   6.997 -0.1443  0.0160 -0.0830
   68DPSM   C2B  822   2.180   6.839   6.591 -0.3049  0.0375  0.0001
   68DPSM   C3B  823   2.062   6.491   6.368  0.0136 -0.1300  0.0015
   68DPSM   C4B  824   2.219   6.226   6.074  0.3009 -0.0138  0.1072
   69DPSM   NC3  825   4.463   3.708   7.879 -0.4203 -0.2820 -0.3153
   69DPSM   PO4  826   4.505   3.959   7.536 -0.1121  0.3166 -0.1033
   69DPSM   AM1  827   4.935   3.848   7.287 -0.1042  0.2399 -0.1700
   69DPSM   AM2  828   5.209   4.060   7.385  0.3380 -0.0863  0.4253
   69DPSM   T1A  829   5.084   3.779   6.840 -0.1026  0.0849  0.0779
   69DPSM   C2A  830   5.005   3.668   6.359  0.1474  0.0166  0.3481
   69DPSM   C3A  831   4.857   3.414   5.877 -0.2698 -0.1071 -0.1131
   69DPSM   C1B  832   5.535   3.781   7.100  0.0871  0.2853 -0.1909
   69DPSM   C2B  833   5.903   3.483   6.905 -0.2561  0.1211  0.2142
   69DPSM   C3B  834   6.274   3.369   6.587 -0.1797  0.3665 -0.0596
   69DPSM   C4B  835   6.606   3.305   6.336 -0.0579 -0.0031 -0.0242
   70DPSM   NC3  836   6.411   0.290   8.022  0.0719 -0.1656  0.2526
   70DPSM   PO4  837   6.648   0.579   7.760  0.1185  0.2931  0.0255
   70DPSM   AM1  838   6.661   0.625   7.425 -0.2479 -0.0780 -0.2611
   70DPSM   AM2  839   6.380   0.811   7.394  0.0587 -0.1383 -0.1664
   70DPSM   T1A  840   6.665   0.645   7.031  0.0615 -0.1354  0.1116
   70DPSM   C2A  841   6.601   0.647   6.608 -0.0981 -0.0064  0.0517
   70DPSM   C3A  842   6.739   0.537   6.128  0.2728  0.0620 -0.1427
   70DPSM   C1B  843   6.193   0.702   6.928 -0.2050 -0.0428  0.0491
   70DPSM   C2B  844   6.127   0.822   6.546  0.0242  0.0614 -0.0788
   70DPSM   C3B  845   6.015   0.942   6.101 -0.1205 -0.0507  0.1272
   70DPSM   C4B  846   6.221   0.689   5.759  0.2324  0.0914 -0.0447
   71DPSM   NC3  847   4.418   1.615   7.947  0.0085  0.2008 -0.1546
   71DPSM   PO4  848   4.881   1.739   8.119  0.3159 -0.0915 -0.2917
   71DPSM   AM1  849   5.080   1.697   7.694  0.2556 -0.0704 -0.2488
   71DPSM   AM2  850   5.362   1.784   7.681 -0.1029 -0.1725  0.0215
   71DPSM   T1A  851   4.963   1.845   7.251  0.0649  0.1242 -0.0990
   71DPSM   C2A  852   4.654   1.983   6.912 -0.2209 -0.0861 -0.0723
   71DPSM   C3A  853   4.558   1.874   6.391  0.1460 -0.0347 -0.0259
   71DPSM   C1B  854   5.476   2.070   7.438  0.0854  0.0170 -0.1925
   71DPSM   C2B  855   5.465   1.990   6.986 -0.2259 -0.1080 -0.0186
   71DPSM   C3B  856   5.520   1.989   6.522  0.1035  0.1162 -0.2359
   71DPSM   C4B  857   5.487   1.551   6.441 -0.1779  0.1792 -0.2416
   72DPSM   NC3  858   3.297   6.561   8.262 -0.3210 -0.1256  0.3704
   72DPSM   PO4  859   3.308   6.368   7.857  0.0251 -0.1370  0.0363
   72DPSM   AM1  860   3.597   6.495   7.628  0.1103 -0.1083  0.3821
   72DPSM   AM2  861   3.858   6.527   7.768 -0.2196 -0.1477 -0.1747
   72DPSM   T1A  862   3.828   6.576   7.198 -0.3645 -0.0832  0.0002
   72DPSM   C2A  863   4.062   6.477   6.751  0.2470 -0.0540 -0.0529
   72DPSM   C3A  864   3.905   6.620   6.403  0.0092  0.0065 -0.3366
   72DPSM   C1B  865   4.051   6.215   7.494 -0.1261 -0.2180  0.1466
   72DPSM   C2B  866   4.308   6.295   7.120 -0.2261 -0.0644  0.3883
   72DPSM   C3B  867   4.481   6.182   6.707 -0.0641  0.2374  0.0343
   72DPSM   C4B  868   4.738   6.204   6.414 -0.1475 -0.4480  0.1338
   73DPSM   NC3  869   1.860   4.458   8.027  0.0245  0.1730 -0.1953
   73DPSM   PO4  870   2.156   4.327   7.727  0.0195  0.0041 -0.0054
   73DPSM   AM1  871   2.182   4.408   7.361 -0.2046 -0.4284  0.2519
   73DPSM   AM2  872   2.456   4.529   7.309 -0.0655 -0.1637 -0.1024
   73DPSM   T1A  873   2.175   4.381   6.905 -0.2485 -0.1273 -0.1124
   73DPSM   C2A  874   2.092   4.488   6.507  0.1727 -0.0562  0.0135
   73DPSM   C3A  875   1.752   4.432   6.137 -0.0357 -0.2319  0.3432
   73DPSM   C1B  876   2.635   4.209   6.943 -0.1751  0.1332  0.2197
   73DPSM   C2B  877   2.576   4.133   6.565 -0.1655 -0.0317 -0.3642
   73DPSM   C3B  878   2.803   4.121   6.174 -0.1932 -0.1332 -0.2840
   73DPSM   C4B  879   2.923   3.885   5.750 -0.0602  0.3581  0.1906
   74DPSM   NC3  880   6.846   5.876   8.002  0.5129  0.1343 -0.0193
   74DPSM   PO4  881   7.066   6.199   7.992  0.1492  0.1445  0.2245
   74DPSM   AM1  882   7.208   6.147   7.541 -0.1835  0.2162 -0.0060
   74DPSM   AM2  883   7.103   5.758   7.497 -0.2652 -0.1241  0.0029
   74DPSM   T1A  884   7.497   6.286   7.237  0.1660  0.0708 -0.3969
   74DPSM   C2A  885   7.691   6.469   6.824  0.2498 -0.1907  0.2028
   74DPSM   C3A  886   8.095   6.415   6.744  0.0572  0.1158 -0.0782
   74DPSM   C1B  887   7.051   5.862   7.114 -0.2227  0.1846  0.0761
   74DPSM   C2B  888   7.075   6.163   6.758  0.0139 -0.2452  0.2591
   74DPSM   C3B  889   7.112   6.124   6.327  0.0547  0.2348 -0.3225
   74DPSM   C4B  890   7.095   6.112   5.937 -0.0934  0.1036 -0.2410
   75DPSM   NC3  891   6.839   7.666   7.869 -0.1422  0.2841  0.0608
   75DPSM   PO4  892   7.004   7.245   8.027  0.2615  0.2725  0.0980
   75DPSM   AM1  893   7.210   6.926   7.764  0.0063  0.2388  0.1188
   75DPSM   AM2  894   6.966   6.702   7.619  0.0566  0.0213  0.0125
   75DPSM   T1A  895   7.408   6.879   7.319 -0.0009  0.3536 -0.3333
   75DPSM   C2A  896   7.426   7.037   6.903  0.1542  0.0642  0.1882
   75DPSM   C3A  897   7.288   7.152   6.452  0.0522  0.2647  0.0606
   75DPSM   C1B  898   6.970   6.488   7.253  0.0225  0.1585 -0.0685
   75DPSM   C2B  899   7.201   6.587   6.951 -0.0697  0.0071  0.1679
   75DPSM   C3B  900   7.274   6.586   6.468 -0.0245  0.0725  0.0652
   75DPSM   C4B  901   7.061   6.590   6.089  0.0690 -0.1480 -0.1227
   76DPSM   NC3  902   7.281   6.315   3.917  0.2724 -0.1730  0.0675
   76DPSM   PO4  903   7.053   6.747   3.927  0.0599 -0.1096 -0.0469
   76DPSM   AM1  904   7.143   6.872   4.322 -0.0357  0.3735 -0.3823
   76DPSM   AM2  905   6.762   7.051   4.382  0.1430 -0.2011 -0.1372
   76DPSM   T1A  906   7.160   7.090   4.743  0.1940 -0.0394  0.1501
   76DPSM   C2A  907   7.001   7.293   5.118 -0.0122 -0.3758 -0.0324
   76DPSM   C3A  908   6.869   7.492   5.469 -0.2498 -0.3473  0.4907
   76DPSM   C1B  909   6.648   6.907   4.761  0.0608  0.1527  0.2108
   76DPSM   C2B  910   6.527   6.575   4.948 -0.0708  0.1789 -0.1346
   76DPSM   C3B  911   6.618   6.381   5.242  0.0215  0.2513 -0.1920
   76DPSM   C4B  912   6.947   6.140   5.358  0.0723 -0.3366 -0.0630
   77DPSM   NC3  913   4.531   1.900   3.357  0.1516 -0.1198 -0.0894
   77DPSM   PO4  914   4.130   2.007   3.570  0.0884  0.1483  0.0458
   77DPSM   AM1  915   3.951   1.847   3.977  0.2184  0.1939 -0.0924
   77DPSM   AM2  916   3.586   1.987   3.948 -0.1808  0.2834 -0.0806
   77DPSM   T1A  917   3.996   1.657   4.326 -0.0645  0.1130  0.1867
   77DPSM   C2A  918   3.983   1.701   4.612 -0.0761  0.1960 -0.0614
   77DPSM   C3A  919   4.003   1.551   4.957 -0.4545  0.1189 -0.2989
   77DPSM   C1B  920   3.651   2.133   4.362 -0.1846  0.0754 -0.1599
   77DPSM   C2B  921   3.710   2.022   4.856  0.0268 -0.0419  0.2940
   77DPSM   C3B  922   3.577   1.888   5.292  0.1827 -0.1949 -0.0974
   77DPSM   C4B  923   3.529   1.693   5.735 -0.4506 -0.0203 -0.1946
   78DPSM   NC3  924   0.985   5.785   3.389  0.1625 -0.0922 -0.2948
   78DPSM   PO4  925   1.217   5.715   3.748 -0.2341 -0.3529 -0.3867
   78DPSM   AM1  926   1.246   5.795   4.306  0.2234 -0.0550  0.1191
   78DPSM   AM2  927   1.010   6.071   4.368 -0.0327  0.1520 -0.2741
   78DPSM   T1A  928   1.386   5.787   4.692  0.0122  0.1278  0.0611
   78DPSM   C2A  929   1.390   5.744   5.066  0.0400  0.1693 -0.1572
   78DPSM   C3A  930   1.559   5.842   5.502 -0.2816 -0.0873  0.1368
   78DPSM   C1B  931   0.935   6.004   4.730 -0.0679  0.3594  0.1393
   78DPSM   C2B  932   0.890   6.073   5.099 -0.1214  0.2929 -0.0285
   78DPSM   C3B  933   1.050   5.867   5.387  0.0663  0.3388  0.1395
   78DPSM   C4B  934   1.141   5.572   5.760  0.0483 -0.2008 -0.0164
   79DPSM   NC3  935   3.901   3.557   3.301  0.0213  0.5442 -0.1297
   79DPSM   PO4  936   3.570   3.787   3.570  0.0560  0.0141 -0.0370
   79DPSM   AM1  937   3.343   3.849   4.000  0.0049 -0.0152  0.0267
   79DPSM   AM2  938   3.054   3.713   4.070  0.1847  0.0909  0.2064
   79DPSM   T1A  939   3.589   3.748   4.440 -0.1447  0.2190  0.0865
   79DPSM   C2A  940   3.592   3.594   4.844 -0.0319 -0.3145 -0.1637
   79DPSM   C3A  941   3.787   3.479   5.333  0.1275  0.0090 -0.2790
   79DPSM   C1B  942   3.121   3.659   4.553 -0.3368  0.1236  0.0965
   79DPSM   C2B  943   3.109   3.628   4.948 -0.1148  0.2313 -0.0792
   79DPSM   C3B  944   3.261   3.628   5.287  0.1598  0.1153  0.0092
   79DPSM   C4B  945   3.267   3.379   5.676 -0.0009 -0.0695  0.2435
   80DPSM   NC3  946   1.631   3.571   3.896  0.1643  0.0689  0.1482
   80DPSM   PO4  947   1.786   3.944   3.846  0.0711  0.0940  0.2331
   80DPSM   AM1  948   1.533   3.948   4.211 -0.0760 -0.1932  0.0064
   80DPSM   AM2  949   1.197   3.970   4.243 -0.3268  0.1332 -0.1574
   80DPSM   T1A  950   1.533   3.842   4.741 -0.2368  0.3169 -0.0455
   80DPSM   C2A  951   1.534   3.795   5.270  0.3916 -0.0378 -0.1095
   80DPSM   C3A  952   1.834   3.589   5.630  0.1744 -0.0973 -0.0839
   80DPSM   C1B  953   1.106   4.072   4.723  0.2121 -0.0723 -0.1201
   80DPSM   C2B  954   1.106   3.807   5.016 -0.3249 -0.0893  0.0016
   80DPSM   C3B  955   0.899   3.720   5.335 -0.0547 -0.1740  0.1059
   80DPSM   C4B  956   0.766   3.934   5.691 -0.1736 -0.0987 -0.0265
   81DPSM   NC3  957   6.175   4.238   3.917 -0.1638 -0.2883 -0.0701
   81DPSM   PO4  958   6.473   4.419   3.657 -0.4239  0.1101 -0.2625
   81DPSM   AM1  959   6.510   4.690   4.090 -0.3338 -0.1337  0.1765
   81DPSM   AM2  960   6.885   4.862   4.134 -0.0952  0.1227  0.0466
   81DPSM   T1A  961   6.586   4.590   4.454 -0.2704 -0.1157  0.0358
   81DPSM   C2A  962   6.532   4.466   4.936  0.3122 -0.2425 -0.0591
   81DPSM   C3A  963   6.568   4.380   5.413 -0.1326  0.2649  0.3742
   81DPSM   C1B  964   7.073   5.084   4.478 -0.0575 -0.0885 -0.0227
   81DPSM   C2B  965   7.134   5.209   4.845 -0.2547 -0.0050 -0.1881
   81DPSM   C3B  966   6.906   5.390   5.211  0.1053 -0.0077 -0.1564
   81DPSM   C4B  967   6.512   5.310   5.496 -0.0822  0.1588 -0.2668
   82DPSM   NC3  968   2.282   1.857   3.526  0.0214  0.1884 -0.0623
   82DPSM   PO4  969   1.970   2.196   3.595  0.1168 -0.6456 -0.1749
   82DPSM   AM1  970   1.968   2.240   4.067 -0.0342  0.0087  0.1894
   82DPSM   AM2  971   2.210   2.030   4.113  0.2088 -0.1090  0.1441
   82DPSM   T1A  972   1.995   2.289   4.468 -0.2140  0.0303  0.2263
   82DPSM   C2A  973   2.080   2.279   4.859 -0.0652  0.0067 -0.0844
   82DPSM   C3A  974   2.113   2.300   5.330 -0.4239 -0.2490 -0.0312
   82DPSM   C1B  975   2.247   1.742   4.386 -0.3100  0.0889 -0.0378
   82DPSM   C2B  976   2.231   1.461   4.751 -0.1659 -0.3085 -0.1802
   82DPSM   C3B  977   2.261   1.327   5.208  0.0751 -0.1734 -0.0647
   82DPSM   C4B  978   2.428   1.062   5.599 -0.4205  0.0203  0.0361
   83DPSM   NC3  979   4.801   6.740   3.652 -0.0311 -0.0204 -0.1031
   83DPSM   PO4  980   4.415   6.896   3.660 -0.2562 -0.0305  0.1146
   83DPSM   AM1  981   4.505   6.574   4.077  0.0721  0.0700  0.1195
   83DPSM   AM2  982   4.351   6.319   4.143 -0.3433  0.1284 -0.0461
   83DPSM   T1A  983   4.217   6.704   4.445  0.0007  0.2359 -0.0109
   83DPSM   C2A  984   3.794   6.879   4.499  0.0377  0.1255 -0.0269
   83DPSM   C3A  985   3.310   6.978   4.557 -0.0939 -0.2384 -0.3402
   83DPSM   C1B  986   4.470   6.222   4.578 -0.0004 -0.0040  0.0728
   83DPSM   C2B  987   4.566   5.871   4.861 -0.2220  0.1427  0.0782
   83DPSM   C3B  988   4.679   5.675   5.233 -0.2500  0.1877 -0.2030
   83DPSM   C4B  989   4.886   5.693   5.642  0.0926  0.3220 -0.1552
   84DPSM   NC3  990   4.047   5.456   3.327  0.0324  0.1369  0.0148
   84DPSM   PO4  991   3.678   5.605   3.608 -0.3950  0.3956 -0.0307
   84DPSM   AM1  992   3.479   5.610   4.021 -0.0281  0.0241 -0.4789
   84DPSM   AM2  993   3.658   5.430   4.104  0.1687  0.0897  0.2010
   84DPSM   T1A  994   3.565   5.799   4.438 -0.1286 -0.1274  0.0533
   84DPSM   C2A  995   3.645   5.713   4.872  0.1980  0.0199 -0.0246
   84DPSM   C3A  996   3.583   5.633   5.225  0.1641 -0.0174  0.0547
   84DPSM   C1B  997   3.821   5.329   4.518 -0.1341 -0.2598  0.3454
   84DPSM   C2B  998   3.777   5.206   4.933 -0.0910  0.0056 -0.1836
   84DPSM   C3B  999   3.865   5.038   5.270 -0.1666 -0.1795 -0.0809
   84DPSM   C4B 1000   3.750   5.330   5.659  0.0340  0.1412  0.3045
   85DPSM   NC3 1001   5.047   7.805   3.530  0.1154 -0.0607  0.0743
   85DPSM   PO4 1002   5.269   7.910   3.837 -0.0743 -0.1758  0.0729
   85DPSM   AM1 1003   5.547   7.534   3.893  0.0408  0.3250  0.0746
   85DPSM   AM2 1004   5.261   7.368   3.748 -0.0996 -0.1695  0.0955
   85DPSM   T1A 1005   5.593   7.214   4.195 -0.2918 -0.4858 -0.2923
   85DPSM   C2A 1006   5.702   7.263   4.656  0.0737 -0.3247  0.2443
   85DPSM   C3A 1007   5.682   7.319   5.120 -0.0505  0.0409 -0.0418
   85DPSM   C1B 1008   5.121   7.306   4.216  0.3121 -0.1368  0.0910
   85DPSM   C2B 1009   5.222   7.145   4.566 -0.2586 -0.2073  0.2138
   85DPSM   C3B 1010   5.243   7.087   4.971  0.0363 -0.2711  0.4772
   85DPSM   C4B 1011   5.043   7.033   5.286  0.0487  0.0186 -0.0460
   86DPSM   NC3 1012   1.641   5.293   3.702  0.3241 -0.0186 -0.1504
   86DPSM   PO4 1013   1.836   4.941   3.911  0.0494  0.1325 -0.0490
   86DPSM   AM1 1014   1.803   5.225   4.266  0.0557 -0.2144 -0.0244
   86DPSM   AM2 1015   1.986   5.491   4.090 -0.1622  0.2385  0.1529
   86DPSM   T1A 1016   1.613   5.310   4.585 -0.3060  0.1172  0.0524
   86DPSM   C2A 1017   1.414   5.304   4.953 -0.4925  0.0429  0.0418
   86DPSM   C3A 1018   1.375   5.332   5.394 -0.1571 -0.2280 -0.2175
   86DPSM   C1B 1019   2.138   5.587   4.496  0.0944 -0.1107 -0.0139
   86DPSM   C2B 1020   1.972   5.614   5.041  0.0459  0.1069  0.3071
   86DPSM   C3B 1021   1.840   5.441   5.353 -0.2657 -0.0190 -0.3075
   86DPSM   C4B 1022   1.751   5.118   5.639 -0.1745  0.2397 -0.0152
   87DPSM   NC3 1023   4.375   2.579   3.770  0.2487 -0.4912  0.2016
   87DPSM   PO4 1024   4.841   2.658   3.963 -0.1870 -0.0750 -0.1293
   87DPSM   AM1 1025   4.837   3.047   4.251  0.2668 -0.0465  0.1925
   87DPSM   AM2 1026   5.114   3.066   4.212  0.0501  0.0519 -0.1772
   87DPSM   T1A 1027   4.882   3.265   4.679 -0.1243  0.3163  0.0660
   87DPSM   C2A 1028   5.032   3.467   5.117 -0.0430 -0.0986  0.1525
   87DPSM   C3A 1029   5.197   3.386   5.565 -0.2703 -0.0986  0.1332
   87DPSM   C1B 1030   5.160   2.882   4.648 -0.0725 -0.4809 -0.0851
   87DPSM   C2B 1031   5.058   2.956   5.089  0.1435  0.1737 -0.0628
   87DPSM   C3B 1032   4.910   3.061   5.352  0.2036 -0.2495  0.1098
   87DPSM   C4B 1033   4.940   2.947   5.777  0.0354  0.0101  0.0554
   88DPSM   NC3 1034   1.800   4.474   3.715  0.0183  0.0465 -0.0481
   88DPSM   PO4 1035   1.436   4.369   3.884 -0.1295 -0.5361  0.0527
   88DPSM   AM1 1036   1.028   4.480   4.154 -0.1240 -0.3739  0.0916
   88DPSM   AM2 1037   0.724   4.620   4.021 -0.0863 -0.0074 -0.3982
   88DPSM   T1A 1038   0.858   4.524   4.574 -0.4012  0.3665 -0.0342
   88DPSM   C2A 1039   0.843   4.476   4.935  0.2854 -0.0677 -0.0099
   88DPSM   C3A 1040   0.849   4.245   5.245 -0.0343 -0.1974  0.1240
   88DPSM   C1B 1041   0.686   4.907   4.311  0.1510 -0.0722  0.1708
   88DPSM   C2B 1042   0.541   4.878   4.645  0.1055  0.0273  0.1405
   88DPSM   C3B 1043   0.617   4.892   5.106  0.2092 -0.0582 -0.0403
   88DPSM   C4B 1044   0.650   4.740   5.426  0.3925  0.0826  0.2050
   89PNSM   NC3 1045  -0.780   3.341   7.762 -0.2694 -0.2293  0.0972
   89PNSM   PO4 1046  -0.277   3.225   7.921  0.0685  0.2068 -0.1864
   89PNSM   AM1 1047  -0.286   2.986   7.602 -0.0536  0.1262 -0.0993
   89PNSM   AM2 1048  -0.199   2.647   7.477 -0.0268 -0.1146 -0.3546
   89PNSM   T1A 1049  -0.088   2.986   7.127  0.0450  0.0255  0.2696
   89PNSM   C2A 1050   0.257   2.956   6.870 -0.1374  0.1474  0.1402
   89PNSM   C3A 1051   0.636   3.166   6.826  0.1674 -0.0572 -0.5357
   89PNSM   C1B 1052  -0.314   2.506   7.153  0.0859  0.2356 -0.1134
   89PNSM   C2B 1053  -0.214   2.726   6.712  0.0111 -0.1507  0.0978
   89PNSM   C3B 1054   0.099   3.003   6.421 -0.0352 -0.0074  0.0012
   89PNSM   D4B 1055   0.564   3.228   6.322 -0.1874  0.1527  0.1805
   89PNSM   C5B 1056   0.912   2.990   6.044  0.4439 -0.1817  0.2362
   89PNSM   C6B 1057   1.234   3.064   5.864 -0.1702 -0.2327 -0.0421
   90PNSM   NC3 1058   1.063   0.774   8.103  0.2928  0.1544 -0.1596
   90PNSM   PO4 1059   1.063   1.046   7.743 -0.2069  0.0800  0.2490
   90PNSM   AM1 1060   1.470   1.208   7.496  0.1820 -0.6249 -0.1017
   90PNSM   AM2 1061   1.359   1.553   7.575 -0.0532 -0.3584  0.2181
   90PNSM   T1A 1062   1.559   1.135   7.128  0.0136  0.0456 -0.1894
   90PNSM   C2A 1063   1.587   1.138   6.697  0.3657 -0.1441 -0.5776
   90PNSM   C3A 1064   1.556   1.015   6.296 -0.1412 -0.0601 -0.1786
   90PNSM   C1B 1065   1.306   1.579   7.160  0.2167  0.0052  0.0065
   90PNSM   C2B 1066   1.240   1.526   6.766  0.0981 -0.2187 -0.0037
   90PNSM   C3B 1067   1.242   1.456   6.325 -0.0069 -0.2198 -0.0228
   90PNSM   D4B 1068   1.342   1.533   5.884  0.0922  0.1015 -0.1644
   90PNSM   C5B 1069   1.756   1.590   5.667  0.0968  0.0531  0.2365
   90PNSM   C6B 1070   2.001   1.871   5.636  0.0050  0.1780  0.0419
   91PNSM   NC3 1071   4.807   0.096   8.150  0.2441  0.0932 -0.0763
   91PNSM   PO4 1072   5.116  -0.138   7.869  0.2614 -0.1764 -0.0513
   91PNSM   AM1 1073   4.895  -0.052   7.646 -0.2767  0.0378 -0.0521
   91PNSM   AM2 1074   4.736   0.278   7.540 -0.3256 -0.1598 -0.1562
   91PNSM   T1A 1075   4.876  -0.123   7.198 -0.0455 -0.1288 -0.0062
   91PNSM   C2A 1076   5.059  -0.151   6.775 -0.2061  0.1048 -0.2858
   91PNSM   C3A 1077   5.117   0.015   6.410 -0.0728  0.0125  0.1340
   91PNSM   C1B 1078   5.062   0.294   7.305  0.3339  0.0518  0.2445
   91PNSM   C2B 1079   5.363   0.183   7.104 -0.1915 -0.0350  0.2532
   91PNSM   C3B 1080   5.466   0.149   6.707 -0.1973 -0.4159 -0.2907
   91PNSM   D4B 1081   5.603   0.001   6.332  0.0007 -0.1574 -0.2682
   91PNSM   C5B 1082   5.382  -0.022   6.017 -0.0380 -0.1269  0.3514
   91PNSM   C6B 1083   5.419   0.018   5.550  0.0042 -0.1200 -0.3352
   92PNSM   NC3 1084   2.011   1.035   7.858  0.1403 -0.0486 -0.1450
   92PNSM   PO4 1085   1.863   1.421   7.732  0.2467  0.0050 -0.1638
   92PNSM   AM1 1086   1.835   1.520   7.375  0.0179 -0.2080 -0.0507
   92PNSM   AM2 1087   2.090   1.296   7.293 -0.1870  0.0160  0.3515
   92PNSM   T1A 1088   1.799   1.565   6.995  0.2036 -0.0627  0.3339
   92PNSM   C2A 1089   1.711   1.563   6.502  0.2064  0.2702 -0.3794
   92PNSM   C3A 1090   1.753   1.478   6.157 -0.0129  0.1828 -0.0709
   92PNSM   C1B 1091   2.123   1.184   6.875 -0.1481 -0.0212  0.0778
   92PNSM   C2B 1092   2.035   1.191   6.426 -0.0010  0.0624  0.0555
   92PNSM   C3B 1093   1.995   1.031   5.992 -0.0416 -0.1774 -0.4176
   92PNSM   D4B 1094   1.523   1.058   5.809 -0.1624 -0.2970 -0.1865
   92PNSM   C5B 1095   1.379   1.176   5.483 -0.0278  0.0236 -0.1243
   92PNSM   C6B 1096   1.140   1.089   5.190  0.0597 -0.1260 -0.2375
   93PNSM   NC3 1097   0.052   5.928   7.881  0.0377 -0.1178  0.2174
   93PNSM   PO4 1098  -0.223   5.628   7.987 -0.0247 -0.3670 -0.0735
   93PNSM   AM1 1099   0.030   5.420   7.603  0.1434  0.2667  0.2326
   93PNSM   AM2 1100   0.331   5.234   7.605  0.0646  0.0135 -0.5239
   93PNSM   T1A 1101  -0.169   5.428   7.184 -0.3023 -0.3166  0.1363
   93PNSM   C2A 1102  -0.084   5.480   6.734  0.1567  0.2760  0.1149
   93PNSM   C3A 1103   0.251   5.431   6.483  0.1908 -0.2280 -0.0781
   93PNSM   C1B 1104   0.417   5.380   7.199 -0.0622  0.1274  0.3806
   93PNSM   C2B 1105   0.597   5.682   6.814 -0.1301  0.1788 -0.2340
   93PNSM   C3B 1106   0.789   6.007   6.658  0.1836  0.2877  0.1719
   93PNSM   D4B 1107   0.759   6.251   6.330  0.2383 -0.0705  0.0590
   93PNSM   C5B 1108   0.449   6.486   5.955 -0.5239  0.0807 -0.0461
   93PNSM   C6B 1109   0.152   6.768   5.899 -0.0427 -0.0336 -0.1616
   94PNSM   NC3 1110   3.959   0.476   7.798 -0.0340  0.2011 -0.2964
   94PNSM   PO4 1111   3.867   0.016   7.641  0.2229 -0.0061 -0.0904
   94PNSM   AM1 1112   4.200   0.269   7.388 -0.0892 -0.1483  0.3428
   94PNSM   AM2 1113   4.040   0.216   7.123 -0.0740  0.1502 -0.5010
   94PNSM   T1A 1114   4.518   0.370   7.061 -0.1693 -0.2178 -0.0361
   94PNSM   C2A 1115   4.780   0.260   6.849 -0.0615 -0.3459 -0.0547
   94PNSM   C3A 1116   5.111   0.451   6.823 -0.0669  0.2253 -0.1396
   94PNSM   C1B 1117   4.079   0.282   6.715  0.2044  0.1379  0.2833
   94PNSM   C2B 1118   4.299   0.455   6.464  0.2590 -0.3579  0.4081
   94PNSM   C3B 1119   4.602   0.214   6.217  0.0903  0.0618  0.2502
   94PNSM   D4B 1120   4.928   0.052   5.863  0.1343 -0.2207  0.1265
   94PNSM   C5B 1121   5.144  -0.369   5.775 -0.0688 -0.2208  0.2264
   94PNSM   C6B 1122   5.229  -0.785   5.942 -0.3634 -0.3739  0.1842
   95PNSM   NC3 1123   0.973   2.961   8.126 -0.1393 -0.1673 -0.0752
   95PNSM   PO4 1124   0.875   3.445   7.980 -0.3424 -0.1768  0.0921
   95PNSM   AM1 1125   0.951   3.550   7.517 -0.2919  0.2966 -0.0603
   95PNSM   AM2 1126   0.593   3.613   7.616  0.1853  0.0738 -0.0557
   95PNSM   T1A 1127   0.934   3.511   7.095 -0.0344 -0.2081  0.0581
   95PNSM   C2A 1128   1.073   3.407   6.648  0.1864  0.0458 -0.2682
   95PNSM   C3A 1129   0.997   3.495   6.190 -0.0208 -0.0721 -0.0030
   95PNSM   C1B 1130   0.570   3.799   7.221 -0.0581  0.0235  0.4313
   95PNSM   C2B 1131   0.553   3.857   6.847  0.3133 -0.1701  0.1260
   95PNSM   C3B 1132   0.654   3.777   6.428 -0.0740  0.0801  0.3350
   95PNSM   D4B 1133   0.507   3.647   6.010 -0.4443  0.2475 -0.1401
   95PNSM   C5B 1134   0.703   3.363   5.654 -0.1351 -0.1942 -0.0289
   95PNSM   C6B 1135   0.907   3.030   5.450 -0.0239  0.4263  0.1646
   96PNSM   NC3 1136   1.871   0.256   8.006 -0.3560 -0.0516  0.0229
   96PNSM   PO4 1137   2.033   0.540   7.690  0.2015 -0.3412  0.1507
   96PNSM   AM1 1138   2.048   0.794   7.433 -0.0303 -0.0186 -0.2353
   96PNSM   AM2 1139   2.364   0.864   7.217 -0.0721 -0.4922 -0.0967
   96PNSM   T1A 1140   1.899   0.757   7.040 -0.1357  0.1030  0.1044
   96PNSM   C2A 1141   1.890   0.721   6.598 -0.0066  0.2297 -0.3429
   96PNSM   C3A 1142   1.848   0.586   6.177 -0.0759 -0.0808  0.1496
   96PNSM   C1B 1143   2.357   0.713   6.848 -0.0673  0.1764  0.0854
   96PNSM   C2B 1144   2.413   0.813   6.434  0.0403  0.2289 -0.1843
   96PNSM   C3B 1145   2.585   1.101   6.225 -0.1850 -0.1124  0.0834
   96PNSM   D4B 1146   2.740   1.384   5.931 -0.1740  0.2650  0.2812
   96PNSM   C5B 1147   3.002   1.310   5.649 -0.3331 -0.2739  0.0893
   96PNSM   C6B 1148   3.140   1.568   5.348  0.2829 -0.1591  0.2793
   97PNSM   NC3 1149   1.658   4.984   8.376  0.1371  0.2833 -0.1959
   97PNSM   PO4 1150   1.297   5.236   8.282 -0.0721 -0.0119  0.0236
   97PNSM   AM1 1151   1.186   5.190   7.830  0.1478 -0.1058  0.2317
   97PNSM   AM2 1152   0.840   5.154   7.824  0.4258 -0.0571 -0.3120
   97PNSM   T1A 1153   0.943   5.386   7.426 -0.1857 -0.0125  0.2044
   97PNSM   C2A 1154   1.060   5.421   6.987 -0.0335 -0.0000  0.0491
   97PNSM   C3A 1155   1.064   5.475   6.581 -0.3683  0.0610  0.2851
   97PNSM   C1B 1156   1.097   4.773   7.552 -0.1493  0.0747  0.2824
   97PNSM   C2B 1157   1.066   4.540   7.257  0.1855  0.2179  0.4061
   97PNSM   C3B 1158   1.054   4.586   6.785 -0.0646 -0.0621 -0.0561
   97PNSM   D4B 1159   1.250   4.461   6.312 -0.2059 -0.2613  0.1239
   97PNSM   C5B 1160   1.305   4.676   5.900 -0.2896 -0.0507  0.0474
   97PNSM   C6B 1161   1.588   4.565   5.662  0.0820 -0.1526 -0.2794
   98PNSM   NC3 1162   4.762   3.733   3.361  0.0235  0.1571 -0.2198
   98PNSM   PO4 1163   5.044   3.489   3.584 -0.0634  0.4952 -0.3278
   98PNSM   AM1 1164   5.117   3.587   4.079 -0.1152  0.0955  0.1633
   98PNSM   AM2 1165   5.376   3.824   4.155  0.0015  0.3445 -0.0494
   98PNSM   T1A 1166   4.944   3.631   4.379  0.0234  0.0911  0.0751
   98PNSM   C2A 1167   4.940   3.756   4.754 -0.0790 -0.2065 -0.5286
   98PNSM   C3A 1168   4.896   4.003   5.158  0.1602 -0.2495  0.0072
   98PNSM   C1B 1169   5.433   3.830   4.626 -0.0203  0.1747  0.0433
   98PNSM   C2B 1170   5.401   3.908   4.970 -0.1524  0.1434  0.0368
   98PNSM   C3B 1171   5.510   3.894   5.383 -0.1722  0.0420  0.1786
   98PNSM   D4B 1172   5.356   3.887   5.670 -0.0161 -0.1094 -0.2866
   98PNSM   C5B 1173   5.370   3.649   5.981  0.1259  0.0245  0.2986
   98PNSM   C6B 1174   5.128   3.205   6.305 -0.4246  0.3179 -0.0195
   99PNSM   NC3 1175   0.336   5.681   3.942 -0.2710 -0.1169  0.0379
   99PNSM   PO4 1176  -0.156   5.841   3.932 -0.3714  0.1312 -0.0395
   99PNSM   AM1 1177  -0.051   5.611   4.309 -0.0918  0.0054  0.0043
   99PNSM   AM2 1178   0.024   5.307   4.198 -0.1161  0.4143  0.3011
   99PNSM   T1A 1179  -0.082   5.585   4.707  0.1771 -0.0159  0.2346
   99PNSM   C2A 1180  -0.083   5.551   5.179  0.0638 -0.1394  0.1091
   99PNSM   C3A 1181  -0.042   5.567   5.607  0.0133  0.0775 -0.0244
   99PNSM   C1B 1182   0.315   5.287   4.566  0.2742 -0.0780  0.3981
   99PNSM   C2B 1183   0.261   5.284   4.919  0.2490 -0.0798 -0.1631
   99PNSM   C3B 1184   0.248   5.231   5.333  0.2196 -0.2813 -0.1675
   99PNSM   D4B 1185   0.305   4.989   5.698 -0.0796  0.2064 -0.0090
   99PNSM   C5B 1186  -0.003   4.775   5.907 -0.4221 -0.1962  0.0206
   99PNSM   C6B 1187  -0.323   4.586   6.100 -0.0665 -0.2832  0.1651
  100PNSM   NC3 1188   1.377   1.424   3.689  0.0223  0.0824  0.1238
  100PNSM   PO4 1189   1.101   1.797   3.748  0.2098  0.0451 -0.3176
  100PNSM   AM1 1190   1.136   1.912   4.145  0.5539 -0.0295 -0.0029
  100PNSM   AM2 1191   0.864   1.682   4.238 -0.0760 -0.3402  0.0304
  100PNSM   T1A 1192   1.186   2.030   4.579 -0.0602  0.2172  0.0217
  100PNSM   C2A 1193   1.192   1.891   5.018  0.0065  0.1579 -0.1943
  100PNSM   C3A 1194   1.353   1.724   5.319 -0.0760 -0.3152  0.1594
  100PNSM   C1B 1195   1.064   1.579   4.589  0.0954  0.0201  0.2175
  100PNSM   C2B 1196   1.222   1.429   4.899  0.0719 -0.1747 -0.2772
  100PNSM   C3B 1197   1.671   1.353   5.158 -0.0852 -0.1572  0.1442
  100PNSM   D4B 1198   1.902   1.084   5.446  0.4291  0.0679 -0.2599
  100PNSM   C5B 1199   1.793   0.668   5.579  0.1865  0.1110 -0.0054
  100PNSM   C6B 1200   1.491   0.337   5.506 -0.2113  0.2789 -0.1708
  101PNSM   NC3 1201   1.225   2.797   3.546 -0.0812  0.0450  0.0473
  101PNSM   PO4 1202   1.181   2.746   3.959  0.0114  0.1746  0.0459
  101PNSM   AM1 1203   1.462   2.573   4.237 -0.2110  0.0569  0.0467
  101PNSM   AM2 1204   1.527   2.239   4.264 -0.2989  0.0001  0.0656
  101PNSM   T1A 1205   1.459   2.810   4.538  0.0458 -0.1236 -0.1847
  101PNSM   C2A 1206   1.373   2.821   4.892 -0.1149  0.1856  0.0781
  101PNSM   C3A 1207   1.340   2.786   5.386  0.0526 -0.0346 -0.3431
  101PNSM   C1B 1208   1.530   2.313   4.683 -0.2858  0.1733 -0.0738
  101PNSM   C2B 1209   1.599   2.232   4.990 -0.1982 -0.3692 -0.0262
  101PNSM   C3B 1210   1.614   2.387   5.421 -0.3926  0.0773  0.2972
  101PNSM   D4B 1211   1.356   2.512   5.830  0.0186  0.4920  0.0209
  101PNSM   C5B 1212   1.657   2.476   6.160 -0.0758  0.0891  0.0649
  101PNSM   C6B 1213   1.960   2.089   6.087 -0.0005  0.3403 -0.2062
  102PNSM   NC3 1214   2.465   3.334   3.416 -0.2644  0.0567  0.0468
  102PNSM   PO4 1215   2.048   3.408   3.399 -0.1791  0.2277 -0.1253
  102PNSM   AM1 1216   2.039   3.171   3.788  0.1254  0.0761  0.0253
  102PNSM   AM2 1217   2.332   3.122   3.963  0.1069  0.0093  0.1955
  102PNSM   T1A 1218   1.986   3.246   4.244 -0.2748 -0.0793  0.0237
  102PNSM   C2A 1219   1.965   3.495   4.655  0.1859 -0.2055  0.1691
  102PNSM   C3A 1220   1.948   3.501   5.140  0.1978  0.1798  0.1675
  102PNSM   C1B 1221   2.426   3.110   4.458  0.0695  0.0931  0.1232
  102PNSM   C2B 1222   2.327   3.197   4.779  0.1271 -0.1382  0.6182
  102PNSM   C3B 1223   2.402   3.221   5.149  0.0535 -0.0701 -0.0637
  102PNSM   D4B 1224   2.168   3.257   5.470 -0.1241  0.2491 -0.0289
  102PNSM   C5B 1225   2.218   2.982   5.822 -0.1388 -0.1818 -0.1451
  102PNSM   C6B 1226   2.164   2.541   6.019  0.0130 -0.0545 -0.0268
  103PNSM   NC3 1227   0.591   2.589   3.510  0.1168 -0.0755  0.2193
  103PNSM   PO4 1228   0.290   2.369   3.769  0.1567  0.1139 -0.1949
  103PNSM   AM1 1229   0.349   2.238   4.165 -0.2478 -0.1177  0.0408
  103PNSM   AM2 1230   0.619   2.131   4.307 -0.2755  0.0332 -0.0701
  103PNSM   T1A 1231   0.300   2.390   4.621  0.1008 -0.2009  0.0128
  103PNSM   C2A 1232   0.356   2.373   5.041  0.0923  0.3352  0.0125
  103PNSM   C3A 1233   0.056   2.138   5.392 -0.2494  0.0967 -0.2731
  103PNSM   C1B 1234   0.689   1.962   4.672 -0.3636 -0.2761  0.0827
  103PNSM   C2B 1235   0.683   1.900   5.072  0.3360  0.1904  0.1533
  103PNSM   C3B 1236   0.528   1.952   5.439 -0.1342 -0.0075 -0.2273
  103PNSM   D4B 1237   0.420   2.288   5.689  0.0155 -0.1460  0.1772
  103PNSM   C5B 1238   0.008   2.534   5.735 -0.1423  0.0403 -0.1523
  103PNSM   C6B 1239  -0.121   2.901   5.972  0.0705 -0.2477 -0.1397
  104PNSM   NC3 1240   2.661   4.882   3.523 -0.2903  0.0810  0.0523
  104PNSM   PO4 1241   3.137   4.830   3.656 -0.2807  0.0242 -0.2973
  104PNSM   AM1 1242   2.994   4.935   3.969 -0.4275 -0.0287 -0.6013
  104PNSM   AM2 1243   2.654   4.901   3.999  0.2598  0.3383 -0.2059
  104PNSM   T1A 1244   3.070   4.640   4.305 -0.0284  0.2883  0.1060
  104PNSM   C2A 1245   3.126   4.645   4.693 -0.1401 -0.2374 -0.1114
  104PNSM   C3A 1246   3.046   4.740   5.106  0.2169 -0.2303 -0.3283
  104PNSM   C1B 1247   2.752   4.941   4.440  0.0100  0.0321 -0.0257
  104PNSM   C2B 1248   2.709   5.036   4.912  0.0395 -0.0782  0.1531
  104PNSM   C3B 1249   2.795   5.101   5.346  0.1709  0.0071  0.1237
  104PNSM   D4B 1250   2.713   5.346   5.780 -0.2296 -0.1249  0.2693
  104PNSM   C5B 1251   2.514   5.658   5.866 -0.0825 -0.1739  0.0624
  104PNSM   C6B 1252   2.214   5.765   6.075 -0.2126  0.3805 -0.0272
  105PNSM   NC3 1253   4.530   4.631   3.691  0.0253  0.0771 -0.0917
  105PNSM   PO4 1254   4.085   4.592   3.809 -0.0838  0.2571 -0.1033
  105PNSM   AM1 1255   3.856   4.615   4.177  0.1730 -0.0637 -0.3091
  105PNSM   AM2 1256   3.595   4.681   3.897 -0.1637  0.0845 -0.0577
  105PNSM   T1A 1257   3.854   4.488   4.554 -0.0789  0.2441  0.1207
  105PNSM   C2A 1258   3.925   4.479   4.989  0.0231  0.0073  0.0659
  105PNSM   C3A 1259   3.985   4.496   5.299  0.3747  0.3017 -0.2269
  105PNSM   C1B 1260   3.460   4.934   4.215 -0.2400 -0.0200 -0.0869
  105PNSM   C2B 1261   3.553   4.917   4.537 -0.0374  0.0051 -0.1825
  105PNSM   C3B 1262   3.487   4.769   4.982  0.0532 -0.3544 -0.0607
  105PNSM   D4B 1263   3.471   4.628   5.372 -0.3575 -0.1003  0.2182
  105PNSM   C5B 1264   3.765   4.788   5.687  0.1506 -0.2230 -0.3062
  105PNSM   C6B 1265   3.837   5.082   6.079  0.2938  0.2259  0.1284
  106PNSM   NC3 1266   3.915   1.432   3.695  0.0726 -0.2289  0.1930
  106PNSM   PO4 1267   4.396   1.498   3.745  0.1604 -0.0972 -0.0073
  106PNSM   AM1 1268   4.477   1.670   4.085  0.0522  0.2979 -0.0530
  106PNSM   AM2 1269   4.443   1.940   4.022  0.0796 -0.1249 -0.2248
  106PNSM   T1A 1270   4.518   1.740   4.500  0.1054  0.2081 -0.0807
  106PNSM   C2A 1271   4.505   1.686   4.946  0.3256  0.3455  0.0415
  106PNSM   C3A 1272   4.679   1.689   5.415 -0.2345 -0.0425 -0.0237
  106PNSM   C1B 1273   4.771   2.146   4.263 -0.1162 -0.0263  0.0295
  106PNSM   C2B 1274   4.751   2.239   4.669  0.2436 -0.0917 -0.0299
  106PNSM   C3B 1275   4.734   2.097   5.099 -0.0179  0.1138 -0.2928
  106PNSM   D4B 1276   4.515   2.273   5.437 -0.0198  0.1102 -0.0984
  106PNSM   C5B 1277   4.132   2.165   5.718 -0.0879  0.0304  0.2733
  106PNSM   C6B 1278   3.758   2.124   5.965  0.2336  0.1918  0.0559
  107PLSM   NC3 1279   0.005   1.728   7.730  0.1631  0.1096 -0.1502
  107PLSM   PO4 1280   0.476   1.932   7.849  0.2958  0.1319  0.0816
  107PLSM   AM1 1281   0.467   1.683   7.532  0.2655 -0.2685 -0.0583
  107PLSM   AM2 1282   0.301   1.811   7.247 -0.3071  0.0921  0.2949
  107PLSM   T1A 1283   0.734   1.613   7.192 -0.0321 -0.0786  0.1452
  107PLSM   C2A 1284   0.738   1.470   6.764  0.0285  0.4508  0.0609
  107PLSM   C3A 1285   0.579   1.248   6.415  0.1283  0.1373  0.0762
  107PLSM   C1B 1286   0.140   1.471   6.739  0.0623  0.1116  0.2441
  107PLSM   C2B 1287   0.075   1.304   6.253  0.0563  0.0518 -0.1711
  107PLSM   C3B 1288  -0.066   0.980   6.088  0.0588 -0.0334  0.1549
  107PLSM   C4B 1289   0.108   0.602   5.905 -0.1893  0.1445  0.3186
  107PLSM   C5B 1290  -0.022   0.129   5.722  0.2071  0.1515  0.0436
  107PLSM   C6B 1291  -0.116  -0.029   5.288 -0.0359 -0.1918 -0.1872
  108PLSM   NC3 1292   3.243   4.233   7.837 -0.0941 -0.2713  0.0712
  108PLSM   PO4 1293   3.028   3.875   8.112 -0.1094  0.0204 -0.2163
  108PLSM   AM1 1294   3.037   3.773   7.744  0.0437 -0.1082  0.0265
  108PLSM   AM2 1295   2.819   3.592   7.633 -0.0108 -0.0642  0.1561
  108PLSM   T1A 1296   3.254   3.473   7.367 -0.1744 -0.3764  0.2455
  108PLSM   C2A 1297   3.514   3.301   7.183 -0.0617  0.1203  0.1146
  108PLSM   C3A 1298   3.584   3.046   6.731  0.2361 -0.1146 -0.1192
  108PLSM   C1B 1299   2.794   3.285   7.325 -0.0467 -0.1242  0.0273
  108PLSM   C2B 1300   3.006   3.257   6.882 -0.3473  0.2860 -0.1005
  108PLSM   C3B 1301   3.065   3.066   6.550 -0.2263 -0.0274 -0.2252
  108PLSM   C4B 1302   3.002   2.713   6.222  0.0025  0.1373  0.0825
  108PLSM   C5B 1303   2.747   2.719   5.859 -0.1256 -0.0173  0.0592
  108PLSM   C6B 1304   2.890   2.713   5.402 -0.0882 -0.0090 -0.0346
  109PLSM   NC3 1305   5.736   3.298   7.887 -0.1665 -0.0466 -0.3494
  109PLSM   PO4 1306   5.645   2.922   7.627 -0.0578 -0.3294  0.0238
  109PLSM   AM1 1307   5.620   2.595   7.311  0.0066 -0.1042 -0.3702
  109PLSM   AM2 1308   5.311   2.690   7.302 -0.1233 -0.0493 -0.1644
  109PLSM   T1A 1309   5.536   2.519   6.857 -0.1185 -0.0749 -0.1523
  109PLSM   C2A 1310   5.317   2.788   6.622 -0.0628 -0.1491 -0.1824
  109PLSM   C3A 1311   5.020   2.735   6.274  0.3041  0.0112 -0.0514
  109PLSM   C1B 1312   5.024   2.789   7.033  0.1769  0.0843  0.2442
  109PLSM   C2B 1313   4.698   2.798   6.661  0.1452  0.1047  0.0678
  109PLSM   C3B 1314   4.476   2.651   6.240  0.1978  0.1293  0.0807
  109PLSM   C4B 1315   4.430   2.240   6.106  0.3797 -0.2840  0.0450
  109PLSM   C5B 1316   4.167   1.890   6.100 -0.2841  0.1997 -0.0753
  109PLSM   C6B 1317   4.023   1.457   5.892 -0.3647  0.3900 -0.3270
  110PLSM   NC3 1318   2.333   1.644   7.609  0.0289  0.2176 -0.2467
  110PLSM   PO4 1319   2.414   1.403   7.654 -0.0067  0.1543 -0.0689
  110PLSM   AM1 1320   2.574   1.382   7.201 -0.1295 -0.3262 -0.2147
  110PLSM   AM2 1321   2.891   1.394   7.209  0.0490  0.1027 -0.2648
  110PLSM   T1A 1322   2.626   1.285   6.833  0.2069  0.1203 -0.1801
  110PLSM   C2A 1323   2.931   1.341   6.440 -0.0248  0.0369 -0.1387
  110PLSM   C3A 1324   3.201   1.497   6.114  0.3396  0.1652 -0.0654
  110PLSM   C1B 1325   3.079   1.522   6.892  0.1873  0.3683 -0.0190
  110PLSM   C2B 1326   3.284   1.700   6.592 -0.2497 -0.0641 -0.2109
  110PLSM   C3B 1327   3.323   1.975   6.182  0.2349  0.0284  0.1688
  110PLSM   C4B 1328   3.320   2.279   5.775 -0.0810  0.1022  0.1298
  110PLSM   C5B 1329   3.430   2.366   5.302 -0.1338  0.2192  0.2363
  110PLSM   C6B 1330   3.059   2.468   4.999  0.1655 -0.0676  0.4885
  111PLSM   NC3 1331   5.216   6.612   8.296 -0.0519  0.1022 -0.1568
  111PLSM   PO4 1332   5.642   6.619   8.250  0.0235  0.0655  0.0595
  111PLSM   AM1 1333   5.490   6.601   7.778  0.1003 -0.2592 -0.3115
  111PLSM   AM2 1334   5.218   6.898   7.642 -0.1119  0.0175  0.1717
  111PLSM   T1A 1335   5.575   6.506   7.426 -0.2317 -0.0545  0.0823
  111PLSM   C2A 1336   5.693   6.466   7.061 -0.0221  0.0280  0.1051
  111PLSM   C3A 1337   5.637   6.556   6.572  0.2176 -0.3364 -0.0706
  111PLSM   C1B 1338   5.017   6.858   7.190 -0.1815 -0.0956  0.0979
  111PLSM   C2B 1339   4.950   6.873   6.749  0.1628 -0.1883 -0.1385
  111PLSM   C3B 1340   4.845   6.786   6.305 -0.1533  0.2134 -0.0295
  111PLSM   C4B 1341   4.626   6.629   5.954  0.0032  0.0925  0.1233
  111PLSM   C5B 1342   4.299   6.664   5.814  0.0436  0.1150  0.0184
  111PLSM   C6B 1343   4.142   6.646   5.436  0.0790  0.1459 -0.1586
  112PLSM   NC3 1344   5.928   6.180   8.247  0.0740 -0.2348  0.0068
  112PLSM   PO4 1345   5.632   5.922   7.926 -0.0041 -0.3785 -0.1873
  112PLSM   AM1 1346   5.869   6.237   7.704  0.2874  0.2328  0.2042
  112PLSM   AM2 1347   6.049   6.480   7.864 -0.1135  0.1242 -0.2002
  112PLSM   T1A 1348   6.102   6.334   7.356 -0.3028 -0.2517 -0.0804
  112PLSM   C2A 1349   6.146   6.195   6.954 -0.0348 -0.1208  0.3806
  112PLSM   C3A 1350   6.176   6.147   6.450  0.1817  0.1297  0.0687
  112PLSM   C1B 1351   5.937   6.793   7.568 -0.3424 -0.0302  0.2909
  112PLSM   C2B 1352   6.008   6.838   7.092 -0.2182 -0.0494  0.0535
  112PLSM   C3B 1353   5.942   6.946   6.699  0.2010 -0.0175  0.0450
  112PLSM   C4B 1354   5.797   7.024   6.311 -0.1783  0.0911  0.1062
  112PLSM   C5B 1355   5.607   7.025   5.869  0.0659 -0.4159 -0.0085
  112PLSM   C6B 1356   5.491   7.040   5.463  0.1835  0.1363  0.0889
  113PLSM   NC3 1357   2.021   7.494   7.631  0.1549  0.1934  0.1143
  113PLSM   PO4 1358   2.102   7.014   7.745 -0.0876  0.2195  0.3482
  113PLSM   AM1 1359   1.828   7.063   7.431  0.0458  0.3445  0.1050
  113PLSM   AM2 1360   1.695   6.733   7.327 -0.1219  0.0108  0.0239
  113PLSM   T1A 1361   1.861   7.235   6.995  0.1232  0.0077  0.2535
  113PLSM   C2A 1362   1.802   7.195   6.575  0.0046  0.1011 -0.1430
  113PLSM   C3A 1363   1.626   7.344   6.199 -0.0481 -0.2223 -0.0677
  113PLSM   C1B 1364   1.657   6.687   6.946 -0.1140 -0.0102  0.1718
  113PLSM   C2B 1365   1.633   6.748   6.492 -0.0385  0.1569 -0.1448
  113PLSM   C3B 1366   1.952   6.967   6.173  0.2116 -0.0954  0.5297
  113PLSM   C4B 1367   2.290   7.229   5.960 -0.1853 -0.0006 -0.0297
  113PLSM   C5B 1368   2.624   7.392   5.688 -0.0296 -0.1067  0.0992
  113PLSM   C6B 1369   2.711   7.488   5.285 -0.2619 -0.0905  0.4112
  114PLSM   NC3 1370   6.393   6.791   8.220  0.0438 -0.2238 -0.1942
  114PLSM   PO4 1371   6.510   6.345   8.096  0.0509  0.1226  0.0578
  114PLSM   AM1 1372   6.670   6.286   7.653 -0.0161  0.1835 -0.0134
  114PLSM   AM2 1373   6.657   6.003   7.544  0.0140  0.1174 -0.1110
  114PLSM   T1A 1374   6.657   6.186   7.098 -0.1536 -0.1501 -0.0784
  114PLSM   C2A 1375   6.613   5.989   6.621 -0.0533  0.0928 -0.4048
  114PLSM   C3A 1376   6.625   5.847   6.257  0.0657 -0.1441  0.2394
  114PLSM   C1B 1377   6.266   5.790   7.216 -0.1421 -0.0910 -0.1094
  114PLSM   C2B 1378   6.227   5.660   6.798 -0.4520 -0.1604 -0.2329
  114PLSM   C3B 1379   6.122   5.639   6.387 -0.0718  0.0574 -0.1826
  114PLSM   C4B 1380   6.345   5.622   5.890 -0.0800  0.3106 -0.0466
  114PLSM   C5B 1381   6.711   5.619   5.783 -0.0948  0.1006 -0.7431
  114PLSM   C6B 1382   7.041   5.646   6.095  0.1801  0.4388  0.0931
  115PLSM   NC3 1383   7.482   1.244   3.254  0.0853  0.0993 -0.1284
  115PLSM   PO4 1384   7.235   1.061   3.571 -0.0241 -0.2243  0.2269
  115PLSM   AM1 1385   6.987   1.206   3.901  0.4667  0.0112  0.1543
  115PLSM   AM2 1386   6.959   1.480   3.883 -0.1036 -0.0350 -0.0490
  115PLSM   T1A 1387   6.737   0.889   4.047 -0.1630  0.0455  0.0180
  115PLSM   C2A 1388   6.586   0.606   4.310 -0.2387 -0.1117  0.0432
  115PLSM   C3A 1389   6.520   0.400   4.586  0.0166  0.0665 -0.5355
  115PLSM   C1B 1390   7.236   1.545   4.191 -0.0460 -0.0949 -0.0370
  115PLSM   C2B 1391   7.368   1.504   4.618 -0.1280 -0.1470  0.1821
  115PLSM   C3B 1392   7.307   1.530   4.961  0.1277 -0.1340  0.1692
  115PLSM   C4B 1393   7.277   1.400   5.310  0.2954 -0.2484 -0.2353
  115PLSM   C5B 1394   7.471   1.206   5.641  0.0185 -0.1490 -0.2081
  115PLSM   C6B 1395   7.589   0.901   5.475  0.4531  0.2382  0.2763
  116PLSM   NC3 1396   2.642   6.538   3.495 -0.0256 -0.0630 -0.1314
  116PLSM   PO4 1397   2.283   6.439   3.781 -0.1406  0.0360  0.0110
  116PLSM   AM1 1398   2.443   6.296   4.090 -0.3962  0.0837 -0.2047
  116PLSM   AM2 1399   2.202   6.195   4.239 -0.0498 -0.2796  0.3148
  116PLSM   T1A 1400   2.720   6.408   4.454  0.1210 -0.0602  0.0165
  116PLSM   C2A 1401   2.806   6.227   4.874  0.0043 -0.0510  0.1652
  116PLSM   C3A 1402   2.870   6.143   5.240  0.1320  0.0731  0.2126
  116PLSM   C1B 1403   2.185   6.489   4.522 -0.2152  0.4037  0.4254
  116PLSM   C2B 1404   2.386   6.456   4.908  0.2462  0.0448 -0.0987
  116PLSM   C3B 1405   2.658   6.583   5.296 -0.3852 -0.1501  0.3174
  116PLSM   C4B 1406   2.983   6.451   5.591 -0.0280  0.0365 -0.0591
  116PLSM   C5B 1407   3.289   6.270   5.865 -0.0057 -0.2298 -0.0251
  116PLSM   C6B 1408   3.439   6.107   6.246 -0.1828  0.0363 -0.0696
  117PLSM   NC3 1409   4.123   3.383   3.720 -0.0121  0.0060 -0.1023
  117PLSM   PO4 1410   4.274   3.818   3.554  0.1267 -0.1743  0.0437
  117PLSM   AM1 1411   4.323   4.140   3.847 -0.1589 -0.3159  0.1070
  117PLSM   AM2 1412   4.632   4.167   3.862  0.0483 -0.0376  0.0042
  117PLSM   T1A 1413   4.101   4.113   4.236 -0.2019 -0.0385  0.0499
  117PLSM   C2A 1414   3.959   3.994   4.659 -0.3126  0.0002  0.0489
  117PLSM   C3A 1415   3.892   3.919   5.059  0.1151  0.0466 -0.0264
  117PLSM   C1B 1416   4.553   3.914   4.262 -0.0437 -0.2499 -0.1051
  117PLSM   C2B 1417   4.528   3.994   4.643 -0.0990  0.1414  0.3644
  117PLSM   C3B 1418   4.408   3.988   4.925  0.1865 -0.0956 -0.1978
  117PLSM   C4B 1419   4.495   3.880   5.393 -0.1020  0.1180 -0.2809
  117PLSM   C5B 1420   4.884   3.802   5.569  0.1404  0.1377  0.1283
  117PLSM   C6B 1421   4.903   3.926   5.972  0.2502 -0.2664 -0.2428
  118PLSM   NC3 1422   2.219   4.184   3.855 -0.1096 -0.0487 -0.2541
  118PLSM   PO4 1423   2.252   4.573   3.872 -0.3125 -0.2904 -0.0688
  118PLSM   AM1 1424   2.014   4.551   4.154 -0.1464 -0.0428  0.0917
  118PLSM   AM2 1425   1.881   4.278   4.282  0.0012  0.2516 -0.1344
  118PLSM   T1A 1426   1.782   4.795   4.413 -0.1711  0.0186 -0.0463
  118PLSM   C2A 1427   1.699   4.897   4.807  0.0189  0.2732 -0.0421
  118PLSM   C3A 1428   1.685   4.803   5.220 -0.2063  0.3712 -0.1942
  118PLSM   C1B 1429   1.900   4.093   4.614  0.0076  0.0267  0.0735
  118PLSM   C2B 1430   1.997   3.924   4.878 -0.3020 -0.0010 -0.0903
  118PLSM   C3B 1431   1.979   3.954   5.362 -0.2403  0.2727  0.0549
  118PLSM   C4B 1432   2.044   4.415   5.554  0.1875 -0.3414 -0.0106
  118PLSM   C5B 1433   2.045   4.673   5.811  0.0014 -0.1254 -0.2480
  118PLSM   C6B 1434   2.193   4.836   6.154  0.0269  0.1416  0.1479
  119PLSM   NC3 1435  -0.083   7.107   3.982  0.0758  0.0293 -0.1205
  119PLSM   PO4 1436   0.342   6.847   4.075  0.3920  0.1135  0.0156
  119PLSM   AM1 1437   0.203   6.548   4.232 -0.0576 -0.1643  0.1146
  119PLSM   AM2 1438   0.023   6.168   4.326  0.1329 -0.2937  0.3494
  119PLSM   T1A 1439   0.096   6.636   4.714 -0.3317  0.0805  0.0486
  119PLSM   C2A 1440  -0.037   6.545   5.231 -0.0880  0.0343 -0.2858
  119PLSM   C3A 1441  -0.169   6.589   5.621 -0.2068 -0.3736  0.1740
  119PLSM   C1B 1442  -0.083   6.106   4.804  0.0829 -0.2035  0.3015
  119PLSM   C2B 1443  -0.060   6.083   5.212 -0.1700  0.0260  0.1652
  119PLSM   C3B 1444   0.124   6.115   5.541  0.3808  0.1508 -0.0438
  119PLSM   C4B 1445   0.246   5.874   5.919  0.0820  0.0249  0.0854
  119PLSM   C5B 1446   0.051   5.726   6.120  0.3497  0.1934 -0.1358
  119PLSM   C6B 1447  -0.125   5.224   6.068 -0.1476 -0.2060  0.0407
  120PLSM   NC3 1448   6.639   3.185   3.345  0.0308 -0.0403 -0.0822
  120PLSM   PO4 1449   6.950   2.933   3.610  0.2194  0.0931  0.2966
  120PLSM   AM1 1450   7.033   2.901   4.077 -0.1625  0.2136 -0.1486
  120PLSM   AM2 1451   6.999   2.558   4.105  0.2931  0.2595  0.0532
  120PLSM   T1A 1452   7.085   2.996   4.422 -0.1334  0.0596  0.0880
  120PLSM   C2A 1453   7.126   3.125   4.911  0.0001 -0.1821 -0.1846
  120PLSM   C3A 1454   7.045   2.768   5.021 -0.0430  0.2750  0.0615
  120PLSM   C1B 1455   6.908   2.182   4.235 -0.1433 -0.0125  0.1530
  120PLSM   C2B 1456   7.086   1.966   4.630 -0.0505  0.0854  0.2895
  120PLSM   C3B 1457   6.966   1.951   5.033  0.1279  0.1547  0.0523
  120PLSM   C4B 1458   6.807   1.676   5.305 -0.0225 -0.1585  0.0417
  120PLSM   C5B 1459   6.405   1.603   5.634 -0.1618 -0.0123  0.4277
  120PLSM   C6B 1460   6.140   1.266   5.750  0.2391  0.2370  0.2575
  121PLSM   NC3 1461   6.310   1.466   3.318 -0.1248  0.0577  0.3464
  121PLSM   PO4 1462   6.411   1.727   3.650 -0.1038 -0.1159  0.0299
  121PLSM   AM1 1463   6.178   1.978   3.925 -0.5135  0.0503  0.0926
  121PLSM   AM2 1464   6.376   2.300   4.084 -0.4293  0.2201 -0.0493
  121PLSM   T1A 1465   5.931   2.208   4.247  0.3969 -0.0297 -0.0049
  121PLSM   C2A 1466   6.081   2.348   4.727  0.0580  0.2673 -0.1561
  121PLSM   C3A 1467   6.077   2.520   5.195 -0.1276  0.0895  0.3179
  121PLSM   C1B 1468   6.505   2.054   4.465  0.2062  0.1683  0.1218
  121PLSM   C2B 1469   6.453   1.878   4.941  0.0573 -0.0225 -0.0061
  121PLSM   C3B 1470   6.207   2.004   5.239 -0.0914  0.0706  0.2247
  121PLSM   C4B 1471   6.142   2.213   5.572  0.3512 -0.1890  0.2495
  121PLSM   C5B 1472   6.023   2.368   5.964 -0.1562 -0.0902  0.1943
  121PLSM   C6B 1473   6.069   2.687   6.089 -0.0890 -0.1779 -0.2241
  122PLSM   NC3 1474   0.701   6.554   4.030  0.3641  0.1798  0.0599
  122PLSM   PO4 1475   0.496   6.088   4.165 -0.0778 -0.0979  0.0294
  122PLSM   AM1 1476   0.430   6.272   4.613  0.0062  0.3225 -0.1140
  122PLSM   AM2 1477   0.718   6.444   4.544 -0.0145  0.0055 -0.1734
  122PLSM   T1A 1478   0.390   6.322   5.086 -0.1117 -0.3368 -0.3454
  122PLSM   C2A 1479   0.566   6.252   5.456 -0.0746  0.0373 -0.2589
  122PLSM   C3A 1480   0.746   6.052   5.840  0.1395  0.0418  0.3366
  122PLSM   C1B 1481   0.839   6.546   4.885 -0.0492  0.0455  0.2284
  122PLSM   C2B 1482   0.972   6.508   5.329 -0.0905 -0.3356 -0.2661
  122PLSM   C3B 1483   1.219   6.203   5.709 -0.2777 -0.1510 -0.0414
  122PLSM   C4B 1484   1.224   6.079   6.021  0.0413 -0.3277  0.0795
  122PLSM   C5B 1485   1.009   5.817   6.222 -0.1124 -0.1845 -0.0340
  122PLSM   C6B 1486   0.599   5.764   6.274  0.1607 -0.3863  0.0712
  123PAPI    C1 1487   5.237   0.342   7.780 -0.0621 -0.0831  0.0942
  123PAPI    C2 1488   5.450   0.592   7.551 -0.1095 -0.0164  0.1224
  123PAPI    C3 1489   5.601   0.458   7.896 -0.0007 -0.1893  0.0096
  123PAPI   PO4 1490   5.014   0.470   7.910 -0.0933 -0.1462 -0.1479
  123PAPI   GL1 1491   4.813   0.766   7.753  0.1943  0.1092 -0.0965
  123PAPI   GL2 1492   4.957   0.796   7.494 -0.1517  0.0360  0.2012
  123PAPI   D1A 1493   4.473   1.000   7.871  0.0545  0.0702  0.0069
  123PAPI   D2A 1494   4.384   1.245   7.498  0.1934 -0.0775  0.1546
  123PAPI   D3A 1495   3.982   1.026   7.617 -0.0387  0.0175  0.0649
  123PAPI   D4A 1496   3.911   1.164   7.194  0.1777 -0.0992 -0.0978
  123PAPI   C5A 1497   4.170   1.446   7.045 -0.0528 -0.3135 -0.1201
  123PAPI   C1B 1498   4.799   0.744   7.128 -0.1349  0.1773  0.1333
  123PAPI   C2B 1499   4.678   0.734   6.717 -0.0283 -0.0607 -0.2066
  123PAPI   C3B 1500   4.543   0.831   6.325  0.2175 -0.2555 -0.1555
  123PAPI   C4B 1501   4.389   1.022   5.951 -0.0652 -0.1380 -0.1707
  124PAPI    C1 1502   2.502   3.569   8.113 -0.0007 -0.0303  0.0855
  124PAPI    C2 1503   2.555   3.524   8.507 -0.0801 -0.0103  0.0986
  124PAPI    C3 1504   2.828   3.383   8.251  0.1129  0.2271  0.1702
  124PAPI   PO4 1505   2.295   3.421   8.051  0.0194  0.1171  0.1264
  124PAPI   GL1 1506   2.011   3.206   7.744  0.0583  0.0297  0.0631
  124PAPI   GL2 1507   2.307   3.327   7.597  0.0540  0.3375  0.4058
  124PAPI   D1A 1508   2.063   2.812   7.450  0.0950  0.0525  0.1529
  124PAPI   D2A 1509   1.865   2.894   7.060 -0.1089  0.0400 -0.2280
  124PAPI   D3A 1510   2.129   2.852   6.629  0.2079 -0.0886 -0.0985
  124PAPI   D4A 1511   1.853   2.907   6.208  0.0025  0.1356 -0.2048
  124PAPI   C5A 1512   1.771   3.238   5.973  0.1865  0.2342  0.0337
  124PAPI   C1B 1513   2.128   3.309   7.167  0.1890  0.0049 -0.2142
  124PAPI   C2B 1514   1.975   3.353   6.893  0.1424 -0.1534 -0.0971
  124PAPI   C3B 1515   2.008   3.328   6.432 -0.0855  0.1870  0.2616
  124PAPI   C4B 1516   2.205   3.407   6.125  0.0550  0.0722  0.1747
  125PAPI    C1 1517   4.058   4.994   3.374 -0.0371  0.3786 -0.2111
  125PAPI    C2 1518   3.712   5.090   3.549 -0.1069  0.2764 -0.2917
  125PAPI    C3 1519   3.734   4.767   3.314  0.1125  0.1198 -0.0614
  125PAPI   PO4 1520   4.267   5.042   3.595 -0.1661 -0.1052  0.4221
  125PAPI   GL1 1521   4.339   4.957   4.030 -0.2953 -0.1130 -0.0690
  125PAPI   GL2 1522   4.008   5.098   4.020 -0.2519  0.4777  0.1413
  125PAPI   D1A 1523   4.323   5.286   4.346  0.2003  0.0541 -0.0570
  125PAPI   D2A 1524   4.712   5.024   4.418  0.1829  0.1775  0.0191
  125PAPI   D3A 1525   4.656   5.246   4.899  0.1452 -0.0357  0.1030
  125PAPI   D4A 1526   4.902   5.041   4.878 -0.1605  0.1689 -0.1209
  125PAPI   C5A 1527   5.357   5.060   5.114  0.2186 -0.0935  0.1800
  125PAPI   C1B 1528   4.103   4.898   4.507  0.0535 -0.0123 -0.0176
  125PAPI   C2B 1529   4.271   4.929   4.918 -0.1446 -0.1645  0.0502
  125PAPI   C3B 1530   4.417   5.039   5.281  0.3221 -0.0006  0.1662
  125PAPI   C4B 1531   4.200   5.111   5.752  0.2015 -0.0576  0.3450
  126PAPI    C1 1532   5.864   5.315   3.709 -0.1139 -0.0540  0.3967
  126PAPI    C2 1533   5.527   5.351   3.497  0.2921 -0.0017 -0.2692
  126PAPI    C3 1534   5.634   4.995   3.644 -0.0714 -0.0081 -0.0069
  126PAPI   PO4 1535   5.901   5.566   3.821  0.1396  0.1893 -0.2588
  126PAPI   GL1 1536   6.208   5.597   4.155  0.0746  0.2182 -0.1860
  126PAPI   GL2 1537   5.973   5.531   4.383 -0.0614 -0.0525  0.0923
  126PAPI   D1A 1538   6.316   5.960   4.417 -0.1889  0.1290 -0.0009
  126PAPI   D2A 1539   6.649   5.869   4.121  0.4478  0.1856  0.1924
  126PAPI   D3A 1540   6.988   5.966   4.375 -0.1608  0.1505  0.2972
  126PAPI   D4A 1541   6.916   5.705   4.638  0.4336  0.0006  0.1714
  126PAPI   C5A 1542   7.016   5.804   4.986 -0.1670 -0.1003  0.0560
  126PAPI   C1B 1543   6.058   5.036   4.537  0.1267  0.1368 -0.2293
  126PAPI   C2B 1544   6.337   4.905   4.789 -0.2079 -0.2163  0.0506
  126PAPI   C3B 1545   6.375   4.915   5.159 -0.1109 -0.3869 -0.2740
  126PAPI   C4B 1546   6.533   4.823   5.641  0.1654  0.0084 -0.0759
  127PAPS   CNO 1547   4.158   5.144   7.853  0.1311 -0.3076 -0.2503
  127PAPS   PO4 1548   4.557   5.249   7.975  0.2137  0.1894  0.2377
  127PAPS   GL1 1549   4.624   5.665   7.611 -0.3570 -0.2026  0.1286
  127PAPS   GL2 1550   4.255   5.650   7.652 -0.2421 -0.1614  0.4485
  127PAPS   D1A 1551   4.767   6.016   7.500 -0.0979  0.5188  0.1592
  127PAPS   D2A 1552   5.081   5.955   7.166  0.1324 -0.2743  0.2168
  127PAPS   D3A 1553   4.760   5.893   6.946  0.1496 -0.2167  0.0470
  127PAPS   D4A 1554   5.110   5.974   6.621 -0.1212  0.2454 -0.0624
  127PAPS   C5A 1555   5.195   6.417   6.376  0.2238 -0.0761  0.0315
  127PAPS   C1B 1556   4.291   5.814   7.207  0.2248 -0.3663 -0.0219
  127PAPS   C2B 1557   4.293   5.639   6.858 -0.0860  0.2243  0.0703
  127PAPS   C3B 1558   4.437   5.694   6.456 -0.0298  0.1781 -0.0916
  127PAPS   C4B 1559   4.756   5.746   6.152  0.2444  0.1167 -0.0790
  128PAPS   CNO 1560   0.726   7.417   8.455 -0.1735 -0.3922  0.1775
  128PAPS   PO4 1561   0.571   7.141   8.167  0.0167  0.0991 -0.0536
  128PAPS   GL1 1562   0.407   6.901   7.856  0.2602 -0.3523 -0.0658
  128PAPS   GL2 1563   0.210   7.091   7.687  0.0109  0.1010  0.2000
  128PAPS   D1A 1564   0.328   6.548   7.574  0.1613 -0.0089  0.3168
  128PAPS   D2A 1565   0.658   6.857   7.418  0.1807 -0.1593 -0.2089
  128PAPS   D3A 1566   0.359   6.860   7.157  0.0510 -0.1154 -0.2805
  128PAPS   D4A 1567   0.483   6.948   6.657  0.0654  0.1797 -0.2001
  128PAPS   C5A 1568   0.267   6.777   6.386 -0.3850 -0.2415 -0.1144
  128PAPS   C1B 1569   0.362   7.266   7.466  0.1256  0.0357 -0.0371
  128PAPS   C2B 1570   0.298   7.485   7.072 -0.0160 -0.0967 -0.0708
  128PAPS   C3B 1571   0.197   7.407   6.609  0.0651 -0.0290 -0.1245
  128PAPS   C4B 1572   0.065   7.519   6.187  0.0200  0.1101  0.0063
  129PAPS   CNO 1573   4.167   2.530   8.143 -0.1892  0.0755  0.2609
  129PAPS   PO4 1574   3.891   2.494   7.903 -0.0473  0.0484 -0.0647
  129PAPS   GL1 1575   3.601   2.575   7.630  0.1309  0.0159  0.0133
  129PAPS   GL2 1576   3.721   2.826   7.508 -0.0311 -0.0507 -0.1983
  129PAPS   D1A 1577   3.435   2.351   7.350 -0.0213 -0.0758  0.3032
  129PAPS   D2A 1578   3.184   2.191   7.688 -0.0497 -0.1190 -0.0164
  129PAPS   D3A 1579   3.242   1.759   7.522  0.1480 -0.3371  0.0358
  129PAPS   D4A 1580   3.152   1.937   7.117 -0.3063  0.3430 -0.0060
  129PAPS   C5A 1581   3.352   2.170   6.895  0.2289  0.1828 -0.2535
  129PAPS   C1B 1582   3.781   2.641   7.125  0.2222 -0.1519 -0.1545
  129PAPS   C2B 1583   3.819   2.345   6.770  0.2755 -0.1328  0.1447
  129PAPS   C3B 1584   3.690   2.038   6.492  0.2454  0.3907 -0.2180
  129PAPS   C4B 1585   3.686   1.694   6.292  0.1535 -0.2749 -0.1440
  130PAPS   CNO 1586   2.324   5.365   7.943 -0.3299  0.3570 -0.1656
  130PAPS   PO4 1587   2.497   5.301   7.594  0.0842 -0.0761 -0.0432
  130PAPS   GL1 1588   2.428   5.053   7.201 -0.2990 -0.0800 -0.0030
  130PAPS   GL2 1589   2.087   4.870   7.201 -0.0559  0.0939  0.1336
  130PAPS   D1A 1590   2.690   5.135   6.912 -0.3841  0.0842 -0.0298
  130PAPS   D2A 1591   2.721   5.504   6.999 -0.5855  0.1772  0.0230
  130PAPS   D3A 1592   2.704   5.954   6.786 -0.2254 -0.0867 -0.1974
  130PAPS   D4A 1593   3.027   5.815   6.425 -0.1295 -0.1313 -0.3724
  130PAPS   C5A 1594   2.955   5.537   6.125 -0.1382  0.1320  0.3304
  130PAPS   C1B 1595   1.754   4.915   6.928  0.4125  0.2213 -0.0521
  130PAPS   C2B 1596   1.677   4.804   6.559  0.0659 -0.3269 -0.2537
  130PAPS   C3B 1597   1.692   4.947   6.172  0.0052  0.0455  0.3500
  130PAPS   C4B 1598   1.293   5.163   5.907 -0.0907  0.1196  0.2529
  131PAPS   CNO 1599   5.753   2.303   3.335 -0.0352  0.1226  0.0513
  131PAPS   PO4 1600   6.053   2.474   3.720  0.1377  0.0377 -0.0333
  131PAPS   GL1 1601   5.866   2.750   4.092 -0.1961 -0.0362 -0.0598
  131PAPS   GL2 1602   6.094   2.777   4.385 -0.0374 -0.0876  0.0649
  131PAPS   D1A 1603   5.713   3.124   4.413  0.1437 -0.0695 -0.0010
  131PAPS   D2A 1604   5.832   3.567   4.335  0.1301  0.0247  0.0767
  131PAPS   D3A 1605   6.257   3.702   4.319  0.0720 -0.3926  0.3114
  131PAPS   D4A 1606   6.108   3.297   4.611 -0.3416 -0.1738 -0.0829
  131PAPS   C5A 1607   6.310   3.369   5.073 -0.3083  0.0731 -0.1389
  131PAPS   C1B 1608   6.147   2.908   4.882  0.1144 -0.0636  0.1103
  131PAPS   C2B 1609   6.049   2.991   5.354 -0.2934 -0.1573  0.0844
  131PAPS   C3B 1610   5.894   2.716   5.599  0.1625  0.1935 -0.0368
  131PAPS   C4B 1611   5.662   2.320   5.476 -0.0737 -0.0833 -0.0443
  132PAPS   CNO 1612   3.813   7.082   3.542 -0.0842 -0.0067 -0.0740
  132PAPS   PO4 1613   3.574   7.476   3.716  0.0232 -0.0466 -0.0242
  132PAPS   GL1 1614   3.749   7.484   4.057 -0.0883 -0.2214  0.1979
  132PAPS   GL2 1615   3.659   7.247   4.171 -0.2370 -0.1239  0.4872
  132PAPS   D1A 1616   4.078   7.646   4.246 -0.1043  0.3095 -0.1489
  132PAPS   D2A 1617   4.122   7.265   4.487 -0.0163 -0.0775  0.2036
  132PAPS   D3A 1618   4.099   7.655   4.759  0.1309  0.1138 -0.2093
  132PAPS   D4A 1619   4.082   7.242   4.978  0.0294 -0.1733  0.2542
  132PAPS   C5A 1620   4.040   6.866   4.915 -0.0504 -0.4061  0.0089
  132PAPS   C1B 1621   3.678   7.362   4.647  0.3186  0.0129  0.1358
  132PAPS   C2B 1622   3.556   7.317   5.023 -0.2572 -0.1499  0.1290
  132PAPS   C3B 1623   3.779   7.413   5.402 -0.4882 -0.0331  0.2054
  132PAPS   C4B 1624   4.097   7.299   5.620  0.1753  0.0119  0.1064
  133PAPS   CNO 1625   5.593   1.830   3.203 -0.2163 -0.0307 -0.1395
  133PAPS   PO4 1626   5.547   1.727   3.663  0.1325 -0.2777  0.0117
  133PAPS   GL1 1627   5.766   1.716   4.085 -0.1017 -0.2949 -0.0228
  133PAPS   GL2 1628   5.520   1.557   4.242 -0.1991 -0.1070  0.0011
  133PAPS   D1A 1629   5.995   1.674   4.368 -0.0961 -0.0974 -0.1817
  133PAPS   D2A 1630   6.273   1.568   4.604 -0.2978  0.2763  0.3956
  133PAPS   D3A 1631   6.008   1.719   4.899  0.0165 -0.2962  0.0778
  133PAPS   D4A 1632   6.062   1.483   5.289 -0.1599 -0.1739 -0.0216
  133PAPS   C5A 1633   5.967   1.045   5.323 -0.2565 -0.0274  0.3327
  133PAPS   C1B 1634   5.599   1.529   4.655 -0.1212  0.2224 -0.2250
  133PAPS   C2B 1635   5.617   1.371   5.088  0.1016 -0.0376  0.4194
  133PAPS   C3B 1636   5.597   1.386   5.555 -0.1162  0.1233  0.2679
  133PAPS   C4B 1637   5.448   1.309   5.989  0.1128 -0.0505  0.0123
  134PAPS   CNO 1638   1.171   3.354   3.310 -0.2382  0.0658  0.2538
  134PAPS   PO4 1639   1.224   3.346   3.762  0.0736  0.1821  0.0710
  134PAPS   GL1 1640   1.114   3.203   4.189  0.1804 -0.0918 -0.0071
  134PAPS   GL2 1641   0.932   3.038   4.307  0.2237  0.2349  0.0851
  134PAPS   D1A 1642   0.986   3.528   4.526  0.0510 -0.1188  0.0236
  134PAPS   D2A 1643   0.571   3.518   4.563  0.0157  0.2763 -0.1585
  134PAPS   D3A 1644   0.404   3.371   4.874  0.1184  0.0765  0.1479
  134PAPS   D4A 1645   0.768   3.361   5.006  0.0829 -0.1916 -0.1030
  134PAPS   C5A 1646   1.003   3.110   4.789  0.2431 -0.1543 -0.0444
  134PAPS   C1B 1647   0.595   2.862   4.572  0.4244 -0.3584 -0.4066
  134PAPS   C2B 1648   0.651   2.857   5.021 -0.4575 -0.1767  0.0361
  134PAPS   C3B 1649   0.564   2.716   5.366  0.0042 -0.0838  0.1143
  134PAPS   C4B 1650   0.829   2.610   5.726 -0.0214 -0.1649 -0.0538
  135PAPE   NH3 1651   7.121   0.853   7.481 -0.3461  0.2153 -0.1545
  135PAPE   PO4 1652   7.242   0.456   7.669  0.0384 -0.3421  0.2705
  135PAPE   GL1 1653   7.405   0.393   7.286 -0.1736  0.0103 -0.0579
  135PAPE   GL2 1654   7.177   0.624   7.043  0.3520  0.1359  0.0401
  135PAPE   D1A 1655   7.467   0.272   6.850  0.1063 -0.1093  0.0285
  135PAPE   D2A 1656   7.167   0.043   6.810  0.0026  0.2938  0.0171
  135PAPE   D3A 1657   7.031   0.462   6.614  0.0078 -0.2337  0.2298
  135PAPE   D4A 1658   7.230   0.421   6.232 -0.3739  0.2114  0.0381
  135PAPE   C5A 1659   7.629   0.495   6.388 -0.4877  0.2838  0.1029
  135PAPE   C1B 1660   7.376   0.891   6.775  0.1541  0.1044  0.1598
  135PAPE   C2B 1661   7.755   0.925   6.541  0.5738  0.3550  0.2185
  135PAPE   C3B 1662   7.938   0.801   6.156  0.0657  0.2059  0.1863
  135PAPE   C4B 1663   8.168   0.769   5.759  0.0917  0.0586 -0.0213
  136PAPE   NH3 1664   4.074   2.961   7.840  0.1857  0.2106 -0.3796
  136PAPE   PO4 1665   4.135   3.361   8.004  0.4362 -0.3368  0.1003
  136PAPE   GL1 1666   4.260   3.362   7.521 -0.0080  0.0909  0.5274
  136PAPE   GL2 1667   4.268   3.584   7.266  0.1277  0.1643 -0.0065
  136PAPE   D1A 1668   4.048   3.075   7.277 -0.1408  0.1049 -0.0597
  136PAPE   D2A 1669   4.370   2.804   7.389  0.1602  0.2290  0.0758
  136PAPE   D3A 1670   4.637   3.130   7.231 -0.1377 -0.0061  0.1008
  136PAPE   D4A 1671   4.374   3.210   6.816  0.0919 -0.0268 -0.1456
  136PAPE   C5A 1672   4.199   2.740   6.825  0.0667 -0.2557 -0.1473
  136PAPE   C1B 1673   3.973   3.506   6.876  0.1367 -0.2661 -0.0416
  136PAPE   C2B 1674   3.948   3.302   6.531  0.0684  0.1024 -0.2521
  136PAPE   C3B 1675   3.864   2.838   6.436 -0.1691  0.2239 -0.1279
  136PAPE   C4B 1676   4.066   2.454   6.366  0.0477  0.2219 -0.1233
  137PAPE   NH3 1677   3.502   0.618   3.832  0.0531  0.0020  0.1860
  137PAPE   PO4 1678   3.471   1.092   3.654 -0.1913  0.0255 -0.0210
  137PAPE   GL1 1679   3.579   1.182   4.040 -0.0276 -0.0878 -0.0885
  137PAPE   GL2 1680   3.549   1.539   4.209  0.0459 -0.1521  0.0132
  137PAPE   D1A 1681   3.653   0.862   4.354 -0.1696  0.0018 -0.0520
  137PAPE   D2A 1682   3.435   0.929   4.749 -0.0430 -0.1783  0.1764
  137PAPE   D3A 1683   3.796   0.985   5.061  0.2265  0.0006 -0.1686
  137PAPE   D4A 1684   3.984   0.973   5.431 -0.0396 -0.4115  0.1406
  137PAPE   C5A 1685   4.307   0.695   5.448  0.0161  0.2590 -0.2931
  137PAPE   C1B 1686   3.642   1.392   4.540  0.2170  0.3299 -0.3127
  137PAPE   C2B 1687   3.522   1.523   4.918 -0.0255 -0.2163 -0.2424
  137PAPE   C3B 1688   3.707   1.392   5.366  0.0134  0.0259 -0.1027
  137PAPE   C4B 1689   3.435   1.168   5.714  0.0228 -0.0022 -0.2592
  138PAPE   NH3 1690   5.360   4.729   3.956  0.1105  0.2465  0.0123
  138PAPE   PO4 1691   4.989   4.507   3.662  0.2714 -0.1489  0.0655
  138PAPE   GL1 1692   5.031   4.455   4.123  0.0312 -0.1476  0.0820
  138PAPE   GL2 1693   4.982   4.136   4.218 -0.1673  0.1676  0.0179
  138PAPE   D1A 1694   5.044   4.699   4.542  0.0399  0.3197  0.0715
  138PAPE   D2A 1695   5.533   4.822   4.410  0.0743 -0.1632 -0.1192
  138PAPE   D3A 1696   5.244   5.182   4.610 -0.0549  0.2503 -0.0249
  138PAPE   D4A 1697   5.675   5.322   4.805  0.1854 -0.1307 -0.1184
  138PAPE   C5A 1698   5.862   5.025   5.029  0.0997 -0.0674 -0.1244
  138PAPE   C1B 1699   4.999   4.213   4.587  0.2917  0.0170 -0.3973
  138PAPE   C2B 1700   5.080   4.533   5.032  0.1672 -0.0472  0.0500
  138PAPE   C3B 1701   5.016   4.814   5.306  0.1244  0.1269  0.2111
  138PAPE   C4B 1702   4.922   5.278   5.359  0.0018 -0.0953 -0.5085
  139CHOL   ROH 1703   3.673   3.795   7.238 -0.1772  0.0510  0.1639
  139CHOL    R1 1704   3.497   3.760   7.020 -0.0207  0.2317  0.0040
  139CHOL    R2 1705   3.576   3.797   6.757  0.2980  0.0106  0.0578
  139CHOL    R3 1706   3.480   3.545   6.727 -0.0526  0.1381  0.0759
  139CHOL    R4 1707   3.544   3.633   6.455  0.3400 -0.0760  0.1005
  139CHOL    R5 1708   3.353   3.553   6.524  0.1535  0.2394 -0.0469
  139CHOL    C1 1709   3.434   3.301   6.250  0.0353 -0.0067  0.1425
  139CHOL    C2 1710   3.424   2.982   6.203  0.1081 -0.1054  0.0135
  140CHOL   ROH 1711   4.408   7.282   7.374  0.0782  0.1738  0.0772
  140CHOL    R1 1712   4.426   7.201   7.104 -0.0512  0.1662  0.0718
  140CHOL    R2 1713   4.346   7.363   6.894  0.0217  0.2300  0.1028
  140CHOL    R3 1714   4.599   7.316   6.805 -0.0365  0.0380  0.0279
  140CHOL    R4 1715   4.437   7.330   6.562 -0.0665  0.4650  0.0517
  140CHOL    R5 1716   4.571   7.168   6.619 -0.2321  0.2496 -0.1235
  140CHOL    C1 1717   4.727   7.267   6.285 -0.1724  0.4217 -0.0483
  140CHOL    C2 1718   4.602   7.265   6.039 -0.1460  0.5017 -0.2388
  141CHOL   ROH 1719   2.600   3.994   7.353 -0.0421 -0.0179  0.1906
  141CHOL    R1 1720   2.505   3.752   7.239 -0.1035  0.0643  0.0631
  141CHOL    R2 1721   2.400   3.739   6.984  0.0960  0.1844 -0.0305
  141CHOL    R3 1722   2.588   3.545   6.951  0.0034  0.0735  0.0875
  141CHOL    R4 1723   2.411   3.517   6.719  0.1620  0.2116 -0.0500
  141CHOL    R5 1724   2.468   3.360   6.859 -0.0400  0.1591 -0.0273
  141CHOL    C1 1725   2.595   3.206   6.534  0.1135  0.1233  0.0495
  141CHOL    C2 1726   2.513   2.939   6.253  0.4240  0.0732 -0.0945
  142CHOL   ROH 1727   1.918   2.728   4.241  0.0043  0.1317  0.1089
  142CHOL    R1 1728   2.021   2.779   4.500  0.1442 -0.1542  0.1141
  142CHOL    R2 1729   1.913   2.972   4.667  0.6131  0.0930  0.1455
  142CHOL    R3 1730   1.896   2.764   4.841  0.1113  0.0981  0.1155
  142CHOL    R4 1731   1.885   3.004   5.009  0.5997  0.1132  0.1427
  142CHOL    R5 1732   2.022   2.836   5.032  0.2304 -0.2013  0.1557
  142CHOL    C1 1733   1.851   2.827   5.373  0.1207  0.1296  0.1129
  142CHOL    C2 1734   1.750   2.764   5.721  0.0940  0.1623 -0.0128
  143CHOL   ROH 1735   5.858   6.365   4.485  0.1249 -0.0431 -0.0890
  143CHOL    R1 1736   5.980   6.262   4.719  0.2964  0.2471 -0.0452
  143CHOL    R2 1737   6.106   6.424   4.905 -0.1833  0.5688  0.0217
  143CHOL    R3 1738   5.937   6.301   5.078  0.0437  0.1209 -0.0605
  143CHOL    R4 1739   6.143   6.418   5.248 -0.1665  0.3771  0.0175
  143CHOL    R5 1740   6.079   6.211   5.247  0.2166  0.2537 -0.1343
  143CHOL    C1 1741   6.005   6.300   5.611  0.0565 -0.1549 -0.0621
  143CHOL    C2 1742   5.871   5.988   6.025  0.0365 -0.0613 -0.1556
  144CHOL   ROH 1743   5.265   5.110   6.954 -0.0807  0.2442 -0.1974
  144CHOL    R1 1744   5.168   5.045   6.696 -0.1783 -0.0206 -0.0976
  144CHOL    R2 1745   5.313   5.096   6.465 -0.4142  0.0709 -0.2287
  144CHOL    R3 1746   5.274   4.831   6.421 -0.0742 -0.0116 -0.0652
  144CHOL    R4 1747   5.310   4.946   6.154 -0.0169 -0.1640 -0.1256
  144CHOL    R5 1748   5.143   4.822   6.220  0.0762 -0.3097 -0.1567
  144CHOL    C1 1749   5.272   4.609   5.931  0.5336 -0.3783  0.0878
  144CHOL    C2 1750   5.082   4.284   5.675 -0.1931  0.0677  0.1314
  145CHOL   ROH 1751   1.595   1.965   7.319 -0.0209 -0.0284 -0.1807
  145CHOL    R1 1752   1.495   2.044   7.066 -0.0637  0.0633 -0.1357
  145CHOL    R2 1753   1.661   2.114   6.856 -0.0940 -0.0284 -0.1901
  145CHOL    R3 1754   1.520   1.923   6.723 -0.2738  0.0789 -0.1576
  145CHOL    R4 1755   1.609   2.109   6.514  0.0540 -0.1299 -0.2123
  145CHOL    R5 1756   1.404   2.044   6.551 -0.0484  0.1424 -0.2696
  145CHOL    C1 1757   1.446   1.927   6.190 -0.0286 -0.0883 -0.1946
  145CHOL    C2 1758   1.541   2.038   5.780  0.0390 -0.1414  0.1516
  146CHOL   ROH 1759   0.634   2.166   7.097  0.2757 -0.0901  0.0365
  146CHOL    R1 1760   0.572   1.970   6.902  0.2424 -0.0137 -0.0273
  146CHOL    R2 1761   0.330   1.965   6.767  0.2531  0.0788 -0.0301
  146CHOL    R3 1762   0.490   1.966   6.547  0.2514  0.1098 -0.0340
  146CHOL    R4 1763   0.225   1.893   6.446  0.2969 -0.1979  0.0129
  146CHOL    R5 1764   0.410   1.784   6.415  0.4100 -0.0477  0.0694
  146CHOL    C1 1765   0.313   1.853   6.053  0.3207 -0.3300  0.0344
  146CHOL    C2 1766   0.102   1.668   5.718  0.2512 -0.1641 -0.4101
  147CHOL   ROH 1767   4.231   6.143   6.306 -0.1793 -0.0412 -0.0225
  147CHOL    R1 1768   4.351   6.171   6.052 -0.1565 -0.0581 -0.0136
  147CHOL    R2 1769   4.376   5.961   5.874 -0.2072 -0.0531 -0.0271
  147CHOL    R3 1770   4.249   6.131   5.705 -0.1485 -0.0041 -0.0223
  147CHOL    R4 1771   4.452   5.999   5.539 -0.1872 -0.0625 -0.0236
  147CHOL    R5 1772   4.423   6.214   5.562 -0.1183 -0.0539 -0.0147
  147CHOL    C1 1773   4.377   6.181   5.185 -0.1204 -0.0221 -0.0171
  147CHOL    C2 1774   4.358   6.490   5.004  0.1247 -0.1412 -0.0543
  148CHOL   ROH 1775   3.492   0.359   4.225 -0.2495 -0.0033 -0.0310
  148CHOL    R1 1776   3.616   0.308   4.474 -0.1204 -0.0712 -0.1075
  148CHOL    R2 1777   3.629   0.497   4.676  0.0363 -0.1030 -0.0806
  148CHOL    R3 1778   3.514   0.299   4.823  0.0710 -0.1014 -0.0528
  148CHOL    R4 1779   3.543   0.523   5.010 -0.1485 -0.0149 -0.1341
  148CHOL    R5 1780   3.615   0.320   5.039 -0.0533  0.0418 -0.0115
  148CHOL    C1 1781   3.386   0.354   5.343 -0.2236  0.0380 -0.1391
  148CHOL    C2 1782   3.484   0.310   5.753 -0.1066 -0.0864  0.0189
  149CHOL   ROH 1783   6.630   5.337   4.221 -0.0466 -0.0804  0.0398
  149CHOL    R1 1784   6.472   5.291   4.450  0.1137 -0.1554  0.1381
  149CHOL    R2 1785   6.570   5.320   4.707  0.2070  0.0768  0.0831
  149CHOL    R3 1786   6.356   5.486   4.736  0.0301 -0.1499  0.0992
  149CHOL    R4 1787   6.410   5.386   5.006  0.2526  0.0313  0.1170
  149CHOL    R5 1788   6.219   5.378   4.900  0.2174 -0.2294  0.2012
  149CHOL    C1 1789   6.116   5.580   5.207  0.1130 -0.2081  0.1519
  149CHOL    C2 1790   5.991   5.772   5.589  0.1893  0.3996  0.0205
  150CHOL   ROH 1791   6.136   1.291   7.243  0.1183  0.0316 -0.0135
  150CHOL    R1 1792   6.286   1.362   7.014  0.0318  0.0955 -0.0508
  150CHOL    R2 1793   6.441   1.181   6.875  0.2564  0.2093  0.0463
  150CHOL    R3 1794   6.294   1.267   6.663  0.1481 -0.0818 -0.0008
  150CHOL    R4 1795   6.548   1.178   6.547  0.2035  0.0349  0.0299
  150CHOL    R5 1796   6.454   1.372   6.519  0.0368 -0.0633 -0.1117
  150CHOL    C1 1797   6.472   1.256   6.156  0.0710 -0.3400 -0.0239
  150CHOL    C2 1798   6.599   0.974   5.948 -0.0745 -0.2702 -0.0840
  151CHOL   ROH 1799   6.336   1.839   7.041 -0.0204  0.0666 -0.0676
  151CHOL    R1 1800   6.348   2.044   6.846  0.0082  0.0134 -0.1221
  151CHOL    R2 1801   6.573   2.089   6.692  0.0300 -0.0358 -0.1110
  151CHOL    R3 1802   6.397   2.063   6.486  0.0492 -0.0897 -0.1209
  151CHOL    R4 1803   6.622   2.214   6.373 -0.0489  0.0632 -0.0849
  151CHOL    R5 1804   6.411   2.272   6.369 -0.0765 -0.0598 -0.0751
  151CHOL    C1 1805   6.485   2.263   5.995 -0.0768  0.0703 -0.0789
  151CHOL    C2 1806   6.430   2.611   5.661 -0.1704 -0.3825 -0.0675
  152CHOL   ROH 1807   2.548   4.690   6.824 -0.1687 -0.0385  0.0236
  152CHOL    R1 1808   2.531   4.719   6.543 -0.1866  0.1066  0.0377
  152CHOL    R2 1809   2.610   4.949   6.411  0.0523  0.0833  0.1247
  152CHOL    R3 1810   2.763   4.775   6.268 -0.1664 -0.0324  0.0282
  152CHOL    R4 1811   2.724   5.004   6.090  0.1719  0.1317  0.1750
  152CHOL    R5 1812   2.682   4.795   6.044 -0.1073  0.2219  0.0322
  152CHOL    C1 1813   2.933   4.873   5.768  0.0363  0.0512  0.1139
  152CHOL    C2 1814   2.748   4.613   5.465 -0.0270 -0.1033  0.0148
  153CHOL   ROH 1815   6.329   0.284   7.089  0.0366 -0.2515 -0.0223
  153CHOL    R1 1816   6.454   0.264   6.836 -0.1889 -0.0921 -0.1501
  153CHOL    R2 1817   6.669   0.098   6.789  0.2481  0.4698 -0.2531
  153CHOL    R3 1818   6.511   0.003   6.589  0.2694 -0.1408 -0.0009
  153CHOL    R4 1819   6.784  -0.007   6.480  0.1911  0.6727 -0.3448
  153CHOL    R5 1820   6.611   0.090   6.389 -0.2548  0.0862 -0.1819
  153CHOL    C1 1821   6.704  -0.157   6.113  0.1778  0.2176 -0.1613
  153CHOL    C2 1822   6.964   0.059   6.008  0.3345  0.1561  0.0263
  154CHOL   ROH 1823   1.759   6.046   4.444 -0.3477  0.0663 -0.0346
  154CHOL    R1 1824   1.768   6.197   4.683 -0.0648  0.0775 -0.0495
  154CHOL    R2 1825   1.741   6.083   4.933 -0.0941  0.1291 -0.0312
  154CHOL    R3 1826   1.977   6.209   4.980  0.0804 -0.1444 -0.1390
  154CHOL    R4 1827   1.882   6.128   5.245 -0.0342  0.1962 -0.0670
  154CHOL    R5 1828   1.941   6.329   5.185  0.2368  0.0752 -0.2335
  154CHOL    C1 1829   2.185   6.273   5.472  0.1644 -0.0216 -0.1890
  154CHOL    C2 1830   2.496   6.135   5.643 -0.0189 -0.2076 -0.1826
  155CHOL   ROH 1831   5.889   4.249   7.228  0.0154  0.1783 -0.0630
  155CHOL    R1 1832   6.015   4.188   6.982  0.0298  0.2858 -0.0825
  155CHOL    R2 1833   5.938   3.975   6.824  0.2312  0.1772 -0.0366
  155CHOL    R3 1834   5.916   4.167   6.633 -0.0247  0.1296 -0.0584
  155CHOL    R4 1835   5.987   3.923   6.486  0.1523  0.1718 -0.0473
  155CHOL    R5 1836   6.090   4.115   6.476 -0.0328  0.2708 -0.1160
  155CHOL    C1 1837   5.994   4.073   6.109 -0.1340  0.1238 -0.0740
  155CHOL    C2 1838   5.843   3.765   6.022  0.0627 -0.0657  0.0645
  156CHOL   ROH 1839   2.964   4.147   4.317 -0.1103 -0.0009  0.0792
  156CHOL    R1 1840   2.854   4.210   4.571 -0.0076  0.0664  0.1077
  156CHOL    R2 1841   2.858   4.033   4.783 -0.1231  0.0361  0.0874
  156CHOL    R3 1842   2.978   4.241   4.912  0.0857 -0.0822  0.0877
  156CHOL    R4 1843   2.929   4.041   5.121 -0.2213  0.0127  0.1085
  156CHOL    R5 1844   2.868   4.250   5.124  0.0282  0.0890  0.0503
  156CHOL    C1 1845   3.083   4.241   5.439 -0.0826 -0.1120  0.1210
  156CHOL    C2 1846   3.075   4.394   5.787 -0.2127 -0.0929  0.2708
  157CHOL   ROH 1847   3.555   6.076   7.366  0.1083  0.2006 -0.1581
  157CHOL    R1 1848   3.636   6.122   7.099  0.1992  0.0753 -0.1527
  157CHOL    R2 1849   3.888   6.058   7.007  0.1894 -0.0818 -0.0688
  157CHOL    R3 1850   3.749   5.920   6.819  0.1681 -0.0709 -0.0616
  157CHOL    R4 1851   4.007   5.978   6.692  0.2393 -0.2550 -0.0076
  157CHOL    R5 1852   3.810   6.024   6.612  0.2862 -0.1740 -0.0808
  157CHOL    C1 1853   3.946   5.802   6.332  0.2483 -0.3456  0.0348
  157CHOL    C2 1854   4.034   5.606   6.041 -0.3372  0.1415 -0.2142
  158CHOL   ROH 1855   6.483   6.649   7.194 -0.1429  0.0734  0.0092
  158CHOL    R1 1856   6.523   6.692   6.917  0.0455 -0.0347  0.0188
  158CHOL    R2 1857   6.725   6.567   6.775 -0.0666 -0.3536  0.1343
  158CHOL    R3 1858   6.520   6.489   6.615 -0.1097 -0.0877  0.0548
  158CHOL    R4 1859   6.760   6.443   6.454 -0.1030 -0.3637  0.1341
  158CHOL    R5 1860   6.585   6.558   6.396  0.0540 -0.1419  0.0836
  158CHOL    C1 1861   6.587   6.297   6.117 -0.1646 -0.1199  0.0593
  158CHOL    C2 1862   6.466   6.148   5.748  0.0293  0.1846  0.4406
  159CHOL   ROH 1863   0.736   4.042   4.351  0.0484 -0.0619  0.0997
  159CHOL    R1 1864   0.632   4.073   4.613 -0.1748 -0.0759  0.0153
  159CHOL    R2 1865   0.403   3.944   4.698 -0.0765 -0.3299 -0.0906
  159CHOL    R3 1866   0.566   3.856   4.898 -0.0997 -0.0376  0.0615
  159CHOL    R4 1867   0.294   3.824   5.003 -0.1373 -0.3991 -0.1391
  159CHOL    R5 1868   0.459   3.931   5.099 -0.3624 -0.1321 -0.0411
  159CHOL    C1 1869   0.383   3.673   5.369 -0.1945 -0.1651 -0.0246
  159CHOL    C2 1870   0.230   3.852   5.683  0.0488  0.1630 -0.0924
  160CHOL   ROH 1871   0.611   4.759   7.522  0.2675 -0.0929 -0.0145
  160CHOL    R1 1872   0.598   4.921   7.290  0.4132 -0.0646 -0.0047
  160CHOL    R2 1873   0.776   4.896   7.081  0.2959 -0.3257 -0.0803
  160CHOL    R3 1874   0.549   4.869   6.933  0.1889  0.0119  0.0139
  160CHOL    R4 1875   0.754   4.954   6.741  0.2692 -0.4156 -0.0939
  160CHOL    R5 1876   0.560   5.048   6.774  0.4418 -0.0639 -0.0560
  160CHOL    C1 1877   0.529   4.962   6.404  0.1531 -0.1511 -0.0133
  160CHOL    C2 1878   0.757   5.284   6.242  0.1021  0.2695 -0.2365
  161CHOL   ROH 1879   3.436   4.248   4.273 -0.1862  0.4206  0.0371
  161CHOL    R1 1880   3.352   4.275   4.542 -0.0816  0.0343  0.1152
  161CHOL    R2 1881   3.340   4.061   4.716  0.3873 -0.1551 -0.0624
  161CHOL    R3 1882   3.497   4.219   4.871  0.2091 -0.0173 -0.0202
  161CHOL    R4 1883   3.386   4.023   5.057  0.0820  0.0878  0.0093
  161CHOL    R5 1884   3.378   4.240   5.077  0.0149  0.0980 -0.1430
  161CHOL    C1 1885   3.561   4.150   5.400 -0.2630  0.3586  0.0908
  161CHOL    C2 1886   3.574   4.364   5.794  0.2557  0.0624  0.2430
  162CHOL   ROH 1887   3.164   0.208   3.950 -0.0727  0.3388 -0.0757
  162CHOL    R1 1888   3.080   0.140   4.212 -0.0037  0.2162 -0.0846
  162CHOL    R2 1889   3.222  -0.032   4.374  0.0330  0.1300 -0.2073
  162CHOL    R3 1890   3.211   0.176   4.549  0.0912  0.0459 -0.1022
  162CHOL    R4 1891   3.181  -0.064   4.716 -0.0712 -0.0275 -0.2335
  162CHOL    R5 1892   3.047   0.108   4.711  0.0152  0.0425 -0.1797
  162CHOL    C1 1893   3.146   0.112   5.079 -0.0771 -0.1982 -0.1503
  162CHOL    C2 1894   3.278  -0.127   5.460  0.0211 -0.3032 -0.0867
  163CHOL   ROH 1895   4.529   4.473   4.248  0.0251  0.1036 -0.0878
  163CHOL    R1 1896   4.545   4.570   4.514  0.0268  0.0743 -0.0789
  163CHOL    R2 1897   4.381   4.478   4.716  0.1121 -0.0301 -0.0685
  163CHOL    R3 1898   4.618   4.431   4.842  0.1543  0.0682 -0.1062
  163CHOL    R4 1899   4.425   4.470   5.059  0.0843 -0.3359 -0.0682
  163CHOL    R5 1900   4.614   4.575   5.033 -0.0060 -0.1198  0.0458
  163CHOL    C1 1901   4.672   4.421   5.377  0.1077 -0.4217 -0.1034
  163CHOL    C2 1902   4.585   4.272   5.766 -0.2672  0.2596 -0.1183
  164CHOL   ROH 1903   1.017   2.512   4.382  0.3560  0.1282 -0.1127
  164CHOL    R1 1904   1.012   2.562   4.661  0.0990  0.0412 -0.0996
  164CHOL    R2 1905   0.833   2.438   4.831  0.0771 -0.1687 -0.2738
  164CHOL    R3 1906   1.059   2.368   4.965  0.0384 -0.0088 -0.1215
  164CHOL    R4 1907   0.844   2.344   5.163 -0.1004 -0.2780 -0.2977
  164CHOL    R5 1908   1.028   2.459   5.185 -0.2198 -0.1141 -0.1105
  164CHOL    C1 1909   1.061   2.223   5.483 -0.2399 -0.1916 -0.1686
  164CHOL    C2 1910   0.953   2.039   5.964 -0.2931  0.1772 -0.4671
  165CHOL   ROH 1911   1.422   0.649   6.972  0.2599 -0.0189 -0.3204
  165CHOL    R1 1912   1.392   0.683   6.692  0.1311 -0.0119 -0.3068
  165CHOL    R2 1913   1.481   0.496   6.510  0.0919  0.0150 -0.3552
  165CHOL    R3 1914   1.224   0.508   6.421  0.0502 -0.0352 -0.2418
  165CHOL    R4 1915   1.384   0.463   6.179 -0.0643 -0.1864 -0.2914
  165CHOL    R5 1916   1.239   0.623   6.212 -0.0459 -0.1640 -0.3205
  165CHOL    C1 1917   1.087   0.456   5.904 -0.1944 -0.3508 -0.1477
  165CHOL    C2 1918   1.160   0.747   5.606  0.1331  0.0716 -0.0966
  166CHOL   ROH 1919   1.712   3.533   7.455 -0.2468 -0.0810  0.2760
  166CHOL    R1 1920   1.603   3.301   7.334 -0.0531 -0.1228  0.1784
  166CHOL    R2 1921   1.331   3.265   7.300 -0.0147 -0.2816  0.0532
  166CHOL    R3 1922   1.401   3.226   7.040  0.1197 -0.1873  0.0736
  166CHOL    R4 1923   1.151   3.074   7.075 -0.0766  0.0516 -0.1882
  166CHOL    R5 1924   1.341   2.998   6.997 -0.0995 -0.1020 -0.1089
  166CHOL    C1 1925   1.112   2.926   6.700  0.0135  0.3341 -0.3095
  166CHOL    C2 1926   0.789   2.766   6.429 -0.2584  0.1001  0.3941
  167CHOL   ROH 1927   1.361   5.370   4.111  0.0003 -0.0742  0.0774
  167CHOL    R1 1928   1.193   5.200   4.263 -0.0221 -0.1360 -0.0116
  167CHOL    R2 1929   1.287   4.977   4.396 -0.0199 -0.1388  0.0039
  167CHOL    R3 1930   1.168   5.095   4.610 -0.1310 -0.1827 -0.0362
  167CHOL    R4 1931   1.242   4.828   4.705 -0.1737 -0.1783 -0.0390
  167CHOL    R5 1932   1.044   4.918   4.714 -0.1735 -0.1936 -0.1224
  167CHOL    C1 1933   1.104   4.851   5.085 -0.3676 -0.2427 -0.1016
  167CHOL    C2 1934   1.182   4.862   5.440  0.2008  0.0968 -0.1294
  168CHOL   ROH 1935   1.376   1.519   4.189  0.1460  0.1182 -0.2331
  168CHOL    R1 1936   1.557   1.557   4.404  0.0632  0.0674 -0.1551
  168CHOL    R2 1937   1.720   1.779   4.425  0.0076  0.0906 -0.0073
  168CHOL    R3 1938   1.604   1.801   4.670 -0.0778 -0.0330 -0.0344
  168CHOL    R4 1939   1.891   1.840   4.719 -0.1035  0.0919  0.0586
  168CHOL    R5 1940   1.760   1.697   4.818 -0.0674 -0.0020 -0.0185
  168CHOL    C1 1941   1.882   1.896   5.120 -0.2484 -0.0234  0.0715
  168CHOL    C2 1942   2.287   1.857   5.198  0.0062  0.1511 -0.1044
  169CHOL   ROH 1943   5.568   7.289   7.661 -0.0263 -0.0211  0.0346
  169CHOL    R1 1944   5.619   7.228   7.389  0.0006  0.0316  0.0279
  169CHOL    R2 1945   5.533   6.994   7.271  0.0603  0.0304 -0.0109
  169CHOL    R3 1946   5.421   7.164   7.091  0.0299  0.0312  0.0083
  169CHOL    R4 1947   5.510   6.935   6.931 -0.0492  0.0039  0.0006
  169CHOL    R5 1948   5.560   7.145   6.896 -0.0301 -0.0049 -0.0318
  169CHOL    C1 1949   5.391   7.061   6.564 -0.1415 -0.0107  0.0253
  169CHOL    C2 1950   5.241   7.054   6.311 -0.1566 -0.1746 -0.1700
  170CHOL   ROH 1951   2.108   1.935   7.211 -0.1258 -0.0565  0.0710
  170CHOL    R1 1952   2.211   1.923   6.948 -0.1980  0.0204  0.0383
  170CHOL    R2 1953   2.301   1.688   6.833  0.0563  0.1040  0.0537
  170CHOL    R3 1954   2.124   1.754   6.637 -0.0959 -0.1496  0.1012
  170CHOL    R4 1955   2.337   1.607   6.499  0.0804  0.1536  0.0449
  170CHOL    R5 1956   2.262   1.806   6.448 -0.2198  0.0480  0.0630
  170CHOL    C1 1957   2.193   1.623   6.121 -0.0485 -0.0555  0.0844
  170CHOL    C2 1958   2.265   1.408   5.882  0.1083 -0.0536  0.0867
  171CHOL   ROH 1959   5.602   5.835   7.431 -0.1399  0.0300  0.0064
  171CHOL    R1 1960   5.678   5.981   7.200 -0.0406 -0.0179  0.0080
  171CHOL    R2 1961   5.766   5.858   6.969 -0.0135 -0.0698  0.0447
  171CHOL    R3 1962   5.568   6.004   6.854  0.0552 -0.0301 -0.0235
  171CHOL    R4 1963   5.716   5.888   6.628  0.1351 -0.0255  0.0262
  171CHOL    R5 1964   5.670   6.099   6.659  0.1510 -0.0227  0.0299
  171CHOL    C1 1965   5.500   6.043   6.322  0.2861  0.0376 -0.0485
  171CHOL    C2 1966   5.219   5.875   6.145 -0.0261  0.4781 -0.3587
  172CHOL   ROH 1967   1.433   4.366   4.450  0.0545 -0.1095 -0.1084
  172CHOL    R1 1968   1.528   4.384   4.716 -0.1357  0.0388 -0.0475
  172CHOL    R2 1969   1.378   4.494   4.920 -0.3653 -0.0316 -0.1715
  172CHOL    R3 1970   1.429   4.256   5.042 -0.2465  0.0395 -0.0811
  172CHOL    R4 1971   1.305   4.421   5.250  0.0478  0.1915 -0.0242
  172CHOL    R5 1972   1.496   4.315   5.264  0.0502  0.1730 -0.2021
  172CHOL    C1 1973   1.310   4.155   5.556  0.3998  0.3880  0.1464
  172CHOL    C2 1974   1.460   4.119   5.954 -0.0598  0.1002 -0.1484
  173CHOL   ROH 1975   2.226   4.951   4.298 -0.1398  0.0413 -0.0071
  173CHOL    R1 1976   2.281   5.072   4.548 -0.0655  0.0382 -0.0212
  173CHOL    R2 1977   2.082   5.141   4.728 -0.0191  0.1068  0.0083
  173CHOL    R3 1978   2.228   4.988   4.898 -0.0370  0.0704 -0.0099
  173CHOL    R4 1979   2.041   5.131   5.071  0.1813  0.2927  0.0392
  173CHOL    R5 1980   2.257   5.125   5.092  0.1876  0.1338 -0.0881
  173CHOL    C1 1981   2.155   4.982   5.430  0.2813  0.3667  0.0401
  173CHOL    C2 1982   2.405   4.958   5.646 -0.0408 -0.2302 -0.1186
  174CHOL   ROH 1983   3.093   5.873   4.287 -0.1969 -0.2350  0.0543
  174CHOL    R1 1984   3.063   5.715   4.520 -0.3426 -0.2812  0.0058
  174CHOL    R2 1985   3.183   5.781   4.760 -0.0856 -0.5866 -0.0299
  174CHOL    R3 1986   2.929   5.762   4.855 -0.0747 -0.1756  0.1005
  174CHOL    R4 1987   3.099   5.712   5.088 -0.0409 -0.3065  0.0429
  174CHOL    R5 1988   2.939   5.584   5.015 -0.2601 -0.1126  0.1813
  174CHOL    C1 1989   2.812   5.654   5.368 -0.0046  0.2424  0.2077
  174CHOL    C2 1990   2.916   5.938   5.753  0.1601 -0.0515  0.3462
  175CHOL   ROH 1991   5.342   0.871   7.114  0.0555 -0.1390  0.1161
  175CHOL    R1 1992   5.180   0.942   6.894  0.0710 -0.0667  0.1270
  175CHOL    R2 1993   5.267   1.110   6.692  0.1386 -0.1182  0.1089
  175CHOL    R3 1994   5.193   0.903   6.532  0.0211 -0.0907  0.1286
  175CHOL    R4 1995   5.136   1.144   6.374  0.1074 -0.0779  0.1266
  175CHOL    R5 1996   4.997   0.983   6.420  0.0426 -0.0101  0.1529
  175CHOL    C1 1997   4.990   0.970   6.039 -0.0211 -0.0287  0.1553
  175CHOL    C2 1998   5.255   0.980   5.657 -0.1465 -0.0763 -0.0704
  176CHOL   ROH 1999   1.348   6.436   4.460 -0.1171 -0.4096  0.0532
  176CHOL    R1 2000   1.312   6.489   4.735 -0.1133 -0.1409  0.0048
  176CHOL    R2 2001   1.319   6.290   4.927 -0.1636  0.0375  0.1933
  176CHOL    R3 2002   1.508   6.449   5.040 -0.1316  0.1023  0.0509
  176CHOL    R4 2003   1.443   6.253   5.247  0.1760  0.0028  0.0622
  176CHOL    R5 2004   1.440   6.470   5.268  0.0834 -0.0024  0.1284
  176CHOL    C1 2005   1.693   6.381   5.540  0.4038  0.0435 -0.1479
  176CHOL    C2 2006   1.941   6.621   5.781 -0.0576 -0.1252 -0.1657
  177CHOL   ROH 2007   0.379   4.348   4.294  0.5028 -0.0391  0.1101
  177CHOL    R1 2008   0.344   4.460   4.552  0.2891 -0.0587  0.0932
  177CHOL    R2 2009   0.179   4.347   4.742  0.0106  0.0006 -0.0906
  177CHOL    R3 2010   0.403   4.357   4.896 -0.1384 -0.1541  0.1397
  177CHOL    R4 2011   0.183   4.327   5.087 -0.3292 -0.0251 -0.0862
  177CHOL    R5 2012   0.337   4.481   5.089 -0.2397 -0.1328  0.0801
  177CHOL    C1 2013   0.395   4.324   5.432 -0.6669 -0.1854  0.1326
  177CHOL    C2 2014   0.314   4.465   5.736 -0.3990 -0.2574  0.1598
  178CHOL   ROH 2015   3.774   2.066   7.595 -0.2796  0.0536  0.0644
  178CHOL    R1 2016   3.661   1.904   7.392 -0.2676  0.2071 -0.0624
  178CHOL    R2 2017   3.707   1.948   7.123  0.0415  0.1907  0.0015
  178CHOL    R3 2018   3.785   1.688   7.127 -0.2619  0.0925  0.0255
  178CHOL    R4 2019   3.691   1.734   6.853  0.1087  0.3139 -0.1045
  178CHOL    R5 2020   3.625   1.576   6.988 -0.2484  0.3315 -0.2159
  178CHOL    C1 2021   3.755   1.365   6.698 -0.1371  0.2934 -0.1437
  178CHOL    C2 2022   3.444   1.228   6.551 -0.2895 -0.1260 -0.2742
  179CHOL   ROH 2023   7.008   3.581   5.043 -0.0523 -0.0969  0.0869
  179CHOL    R1 2024   6.798   3.438   5.167  0.0067 -0.2382  0.0258
  179CHOL    R2 2025   6.843   3.226   5.339  0.1058 -0.1252  0.1384
  179CHOL    R3 2026   6.689   3.372   5.508 -0.1276 -0.1958 -0.0075
  179CHOL    R4 2027   6.639   3.094   5.585  0.2584 -0.2133  0.2193
  179CHOL    R5 2028   6.489   3.243   5.534  0.0481 -0.4644  0.0695
  179CHOL    C1 2029   6.376   3.155   5.888  0.1282 -0.3309  0.1295
  179CHOL    C2 2030   6.155   3.170   6.165 -0.1659 -0.0366 -0.0823
  180CHOL   ROH 2031   0.874   7.228   7.312  0.1629  0.1717  0.0726
  180CHOL    R1 2032   0.870   7.395   7.083  0.0476  0.1824  0.0826
  180CHOL    R2 2033   0.961   7.311   6.836  0.0470  0.2389  0.0668
  180CHOL    R3 2034   0.714   7.390   6.755 -0.0029  0.1288  0.1061
  180CHOL    R4 2035   0.826   7.247   6.525  0.0359  0.1860  0.0818
  180CHOL    R5 2036   0.743   7.449   6.524 -0.0590  0.1520  0.1017
  180CHOL    C1 2037   0.515   7.283   6.267 -0.0175  0.0519  0.1274
  180CHOL    C2 2038   0.680   6.955   6.135  0.0074  0.0459 -0.0595
  181CHOL   ROH 2039   2.155   0.333   7.211  0.0975  0.0259  0.0584
  181CHOL    R1 2040   2.121   0.196   6.966  0.1385 -0.0306  0.0825
  181CHOL    R2 2041   1.917   0.255   6.789  0.0138 -0.2385  0.1439
  181CHOL    R3 2042   2.121   0.283   6.612 -0.0694 -0.0588  0.0765
  181CHOL    R4 2043   1.907   0.155   6.458 -0.0493 -0.1028  0.1054
  181CHOL    R5 2044   2.112   0.085   6.479 -0.0103 -0.0018 -0.0035
  181CHOL    C1 2045   2.094   0.124   6.100 -0.1640  0.1449  0.0197
  181CHOL    C2 2046   1.825   0.191   5.899  0.4062  0.5710 -0.0030
  182CHOL   ROH 2047   6.306  -0.173   4.421 -0.1561 -0.0350  0.1494
  182CHOL    R1 2048   6.207  -0.019   4.637 -0.2473 -0.1483  0.1911
  182CHOL    R2 2049   6.117  -0.133   4.872 -0.0136 -0.2566  0.2380
  182CHOL    R3 2050   6.296   0.037   4.985 -0.1586 -0.0421  0.1501
  182CHOL    R4 2051   6.144  -0.072   5.211  0.0320 -0.1553  0.2154
  182CHOL    R5 2052   6.176   0.139   5.166 -0.2066 -0.1330  0.1646
  182CHOL    C1 2053   6.329   0.123   5.515 -0.0776  0.1052  0.1197
  182CHOL    C2 2054   6.459   0.210   5.868  0.1361 -0.2376 -0.0872
  183CHOL   ROH 2055   4.432   0.694   7.448  0.1226 -0.2363 -0.1792
  183CHOL    R1 2056   4.258   0.805   7.254 -0.0721 -0.4543 -0.1319
  183CHOL    R2 2057   4.348   0.965   7.048 -0.3523 -0.1730 -0.0358
  183CHOL    R3 2058   4.217   0.784   6.893 -0.0061 -0.3355 -0.1484
  183CHOL    R4 2059   4.207   1.035   6.740 -0.5463 -0.2163  0.0409
  183CHOL    R5 2060   4.037   0.909   6.795 -0.2889 -0.6193 -0.0202
  183CHOL    C1 2061   4.003   0.905   6.415 -0.3342 -0.3941 -0.0203
  183CHOL    C2 2062   3.730   1.096   6.155  0.1035 -0.2646 -0.0851
  184CHOL   ROH 2063   0.130   5.844   7.397  0.0064 -0.1536  0.0438
  184CHOL    R1 2064   0.166   5.807   7.119 -0.4200 -0.2143 -0.0109
  184CHOL    R2 2065  -0.003   5.917   6.931 -0.2942  0.3895  0.2066
  184CHOL    R3 2066   0.227   6.020   6.830 -0.0482 -0.3254 -0.0194
  184CHOL    R4 2067   0.037   6.026   6.606 -0.3794  0.5423  0.2461
  184CHOL    R5 2068   0.236   5.935   6.606 -0.6710 -0.1728 -0.1187
  184CHOL    C1 2069   0.277   6.186   6.321 -0.1981 -0.0398  0.0570
  184CHOL    C2 2070   0.013   6.320   6.018 -0.0184  0.0986  0.3138
  185CHOL   ROH 2071   5.322   3.390   4.574  0.3173  0.0699 -0.1126
  185CHOL    R1 2072   5.482   3.291   4.785  0.3118  0.1153 -0.0858
  185CHOL    R2 2073   5.683   3.440   4.902  0.1283  0.2481  0.0789
  185CHOL    R3 2074   5.548   3.382   5.131  0.0684  0.0185 -0.0123
  185CHOL    R4 2075   5.804   3.494   5.222  0.0015  0.0119  0.1682
  185CHOL    R5 2076   5.717   3.303   5.282  0.0351 -0.0601 -0.0211
  185CHOL    C1 2077   5.747   3.471   5.623 -0.1286 -0.3411  0.1344
  185CHOL    C2 2078   5.854   3.308   5.837  0.2860 -0.2657  0.0237
  186CHOL   ROH 2079   0.488   6.859   4.581  0.0201 -0.4024 -0.0131
  186CHOL    R1 2080   0.492   6.958   4.846 -0.0802 -0.2593 -0.0631
  186CHOL    R2 2081   0.389   6.817   5.059 -0.0648 -0.1930 -0.0072
  186CHOL    R3 2082   0.637   6.857   5.164 -0.1033 -0.0295  0.0217
  186CHOL    R4 2083   0.479   6.749   5.386 -0.0702 -0.0764  0.0181
  186CHOL    R5 2084   0.596   6.933   5.387 -0.1777 -0.0104 -0.0005
  186CHOL    C1 2085   0.763   6.747   5.675 -0.1095  0.1450  0.0599
  186CHOL    C2 2086   0.962   6.574   5.926 -0.2697 -0.2221 -0.1843
  187CHOL   ROH 2087   2.920   6.833   7.206 -0.1440 -0.1864  0.0627
  187CHOL    R1 2088   2.866   6.938   6.949 -0.0584 -0.1493  0.0589
  187CHOL    R2 2089   2.934   6.806   6.717 -0.0231 -0.1384  0.0611
  187CHOL    R3 2090   2.671   6.838   6.658 -0.0023 -0.0837 -0.0013
  187CHOL    R4 2091   2.791   6.743   6.409  0.0606  0.0256 -0.0118
  187CHOL    R5 2092   2.669   6.922   6.434  0.0719  0.0250  0.0389
  187CHOL    C1 2093   2.460   6.737   6.174  0.1288  0.1726 -0.1129
  187CHOL    C2 2094   2.564   6.569   5.835  0.1439  0.3156  0.1854
  188CHOL   ROH 2095   0.202   0.429   5.432  0.0318 -0.2008  0.0311
  188CHOL    R1 2096   0.475   0.357   5.408  0.0252 -0.1990 -0.0693
  188CHOL    R2 2097   0.604   0.340   5.164 -0.0638 -0.2088 -0.1217
  188CHOL    R3 2098   0.779   0.511   5.281 -0.0269 -0.1995 -0.1930
  188CHOL    R4 2099   0.923   0.407   5.048 -0.1476 -0.1161 -0.2991
  188CHOL    R5 2100   0.993   0.406   5.254 -0.0222 -0.1461 -0.3450
  188CHOL    C1 2101   1.272   0.607   5.091 -0.1618 -0.0534 -0.4693
  188CHOL    C2 2102   1.541   0.897   5.058  0.2886 -0.0245  0.0060
  189CHOL   ROH 2103   3.893   6.271   4.647 -0.1820 -0.4941 -0.0840
  189CHOL    R1 2104   3.986   6.199   4.905 -0.1008 -0.1987 -0.0267
  189CHOL    R2 2105   3.886   6.314   5.136 -0.2428 -0.1459 -0.1077
  189CHOL    R3 2106   3.843   6.055   5.206  0.0608 -0.1507  0.0728
  189CHOL    R4 2107   3.864   6.198   5.461 -0.1609  0.0583 -0.0290
  189CHOL    R5 2108   3.979   6.023   5.401  0.0640  0.1537  0.1218
  189CHOL    C1 2109   3.811   5.888   5.716  0.1718  0.1727  0.1862
  189CHOL    C2 2110   3.827   6.129   5.976 -0.1150 -0.2471 -0.2942
  190CHOL   ROH 2111   2.638   0.894   3.770  0.2003  0.0060 -0.0167
  190CHOL    R1 2112   2.584   1.035   4.009 -0.0301 -0.0301 -0.0458
  190CHOL    R2 2113   2.438   0.925   4.216  0.1106 -0.2115 -0.0425
  190CHOL    R3 2114   2.657   0.992   4.363  0.0016  0.1381 -0.0309
  190CHOL    R4 2115   2.442   0.956   4.560  0.0641 -0.3158 -0.0317
  190CHOL    R5 2116   2.570   1.132   4.538 -0.2490 -0.0702  0.0188
  190CHOL    C1 2117   2.650   1.038   4.899 -0.0654 -0.0483 -0.0146
  190CHOL    C2 2118   2.701   1.078   5.202 -0.3081  0.0362 -0.2009
  191CHOL   ROH 2119   6.663   5.547   7.297  0.0955  0.0614 -0.0913
  191CHOL    R1 2120   6.649   5.558   7.014  0.0398  0.0172 -0.0907
  191CHOL    R2 2121   6.848   5.457   6.851  0.0070 -0.0095 -0.1145
  191CHOL    R3 2122   6.641   5.319   6.740 -0.0156 -0.0256 -0.0522
  191CHOL    R4 2123   6.783   5.436   6.512  0.0088 -0.1575 -0.1064
  191CHOL    R5 2124   6.571   5.455   6.557  0.0115 -0.0991 -0.1178
  191CHOL    C1 2125   6.552   5.295   6.211 -0.0112 -0.2587 -0.0432
  191CHOL    C2 2126   6.282   5.181   6.039  0.2353  0.1210 -0.0384
  192CHOL   ROH 2127   2.135   6.786   4.092  0.0226 -0.1755  0.0812
  192CHOL    R1 2128   2.286   6.954   4.263 -0.0723 -0.0932  0.0858
  192CHOL    R2 2129   2.202   7.022   4.517 -0.0830 -0.1994  0.1130
  192CHOL    R3 2130   2.444   6.924   4.590  0.0021 -0.0353  0.0548
  192CHOL    R4 2131   2.369   7.103   4.808 -0.0632 -0.0869  0.0706
  192CHOL    R5 2132   2.555   7.109   4.694 -0.0952  0.0379  0.0265
  192CHOL    C1 2133   2.695   7.058   5.046  0.0282  0.1327 -0.0086
  192CHOL    C2 2134   3.105   7.085   5.131  0.5137  0.2308 -0.1109
  193CHOL   ROH 2135   3.722   4.832   7.276 -0.1418 -0.0145  0.0679
  193CHOL    R1 2136   3.738   4.993   7.044 -0.1623 -0.0573  0.0363
  193CHOL    R2 2137   3.747   4.887   6.789 -0.0823 -0.1088  0.0592
  193CHOL    R3 2138   3.535   5.052   6.748 -0.1361 -0.1941 -0.0093
  193CHOL    R4 2139   3.614   4.963   6.479  0.2012  0.1025 -0.0148
  193CHOL    R5 2140   3.590   5.169   6.546  0.0113  0.0281  0.1558
  193CHOL    C1 2141   3.338   5.163   6.260  0.3157  0.1455 -0.1222
  193CHOL    C2 2142   3.229   5.174   5.996  0.0438  0.2374 -0.0316
  194CHOL   ROH 2143   4.363   3.429   4.263 -0.1097  0.1124 -0.0776
  194CHOL    R1 2144   4.432   3.504   4.527 -0.1451  0.1451 -0.0779
  194CHOL    R2 2145   4.242   3.555   4.722 -0.1706 -0.1906 -0.0099
  194CHOL    R3 2146   4.382   3.369   4.862  0.1513 -0.0229 -0.0977
  194CHOL    R4 2147   4.272   3.548   5.066 -0.0399 -0.2185 -0.0211
  194CHOL    R5 2148   4.481   3.492   5.041  0.0392  0.0869 -0.1077
  194CHOL    C1 2149   4.421   3.369   5.398  0.3383 -0.0773 -0.1101
  194CHOL    C2 2150   4.477   3.185   5.742 -0.0427 -0.0636 -0.0575
  195CHOL   ROH 2151   2.553   3.524   4.239  0.4057  0.1498  0.0852
  195CHOL    R1 2152   2.603   3.663   4.480  0.3465  0.0270  0.1689
  195CHOL    R2 2153   2.418   3.677   4.685  0.1699  0.1897 -0.0017
  195CHOL    R3 2154   2.623   3.580   4.834 -0.0805 -0.0924  0.1720
  195CHOL    R4 2155   2.435   3.688   5.030 -0.0410  0.3104  0.0067
  195CHOL    R5 2156   2.646   3.737   5.013  0.0603 -0.0460  0.1186
  195CHOL    C1 2157   2.637   3.603   5.370 -0.3989  0.1159  0.1747
  195CHOL    C2 2158   2.469   3.714   5.693 -0.2999 -0.0602 -0.0231
  196CHOL   ROH 2159   3.207   2.918   7.679  0.2354 -0.0566 -0.0133
  196CHOL    R1 2160   3.189   2.779   7.433  0.2005 -0.0572 -0.0109
  196CHOL    R2 2161   3.071   2.889   7.209  0.1157 -0.0794  0.0199
  196CHOL    R3 2162   3.309   2.827   7.093  0.0996 -0.0246 -0.0418
  196CHOL    R4 2163   3.108   2.742   6.898  0.0744  0.0167 -0.0304
  196CHOL    R5 2164   3.269   2.620   6.980  0.0987  0.0068 -0.0967
  196CHOL    C1 2165   3.353   2.598   6.609  0.0353  0.1243 -0.1177
  196CHOL    C2 2166   3.479   2.488   6.284 -0.2286  0.4147  0.6773
  197CHOL   ROH 2167   4.709   4.283   7.113 -0.1556 -0.1355  0.1055
  197CHOL    R1 2168   4.513   4.300   6.909 -0.1311 -0.2212  0.0748
  197CHOL    R2 2169   4.569   4.393   6.655 -0.1919  0.0739  0.1688
  197CHOL    R3 2170   4.461   4.155   6.579  0.1381 -0.0086 -0.0661
  197CHOL    R4 2171   4.426   4.331   6.347 -0.2938  0.2581  0.1778
  197CHOL    R5 2172   4.270   4.216   6.448 -0.0520 -0.1300  0.1404
  197CHOL    C1 2173   4.241   4.072   6.096 -0.0433  0.2879 -0.0374
  197CHOL    C2 2174   4.130   4.194   5.636  0.2880 -0.0717  0.1439
  198CHOL   ROH 2175   4.100   2.292   4.100 -0.0100 -0.0520 -0.2103
  198CHOL    R1 2176   4.205   2.207   4.349 -0.0543 -0.1982 -0.2404
  198CHOL    R2 2177   4.235   2.378   4.564  0.2911 -0.2223 -0.2619
  198CHOL    R3 2178   4.088   2.190   4.693  0.0341  0.0155 -0.1986
  198CHOL    R4 2179   4.274   2.288   4.895  0.3057 -0.3094 -0.2869
  198CHOL    R5 2180   4.243   2.081   4.838 -0.0744 -0.2584 -0.2840
  198CHOL    C1 2181   4.158   2.059   5.209  0.0729 -0.1369 -0.2421
  198CHOL    C2 2182   4.031   1.816   5.374  0.1418 -0.1338  0.1761
  199CHOL   ROH 2183   3.065   1.766   4.164 -0.0030 -0.1682  0.1001
  199CHOL    R1 2184   3.124   1.745   4.440  0.0272 -0.0540  0.1029
  199CHOL    R2 2185   3.247   1.948   4.582  0.1292 -0.0309 -0.0153
  199CHOL    R3 2186   3.031   1.921   4.744  0.1400  0.1365  0.0286
  199CHOL    R4 2187   3.242   2.025   4.919  0.2516 -0.0233 -0.0145
  199CHOL    R5 2188   3.122   1.846   4.953  0.1225  0.0696  0.0111
  199CHOL    C1 2189   3.036   2.045   5.267  0.3330  0.1382  0.0271
  199CHOL    C2 2190   2.735   2.262   5.551  0.2371  0.1871  0.2926
  200CHOL   ROH 2191   4.119   1.171   4.058  0.0606  0.2090  0.1372
  200CHOL    R1 2192   4.110   1.111   4.335  0.1515  0.0722  0.1126
  200CHOL    R2 2193   4.335   1.047   4.481  0.2487  0.2979  0.0734
  200CHOL    R3 2194   4.250   1.250   4.641 -0.0107  0.1225  0.1642
  200CHOL    R4 2195   4.383   1.061   4.823  0.2779  0.2388  0.0713
  200CHOL    R5 2196   4.181   1.141   4.843  0.1698 -0.0493  0.1337
  200CHOL    C1 2197   4.332   1.261   5.172  0.0514  0.0397  0.1552
  200CHOL    C2 2198   4.259   1.393   5.388 -0.1130  0.3024  0.0711
  201CHOL   ROH 2199   6.390   1.553   4.115 -0.1926  0.0520  0.2464
  201CHOL    R1 2200   6.628   1.463   4.237 -0.1756 -0.0585  0.1340
  201CHOL    R2 2201   6.738   1.587   4.458  0.0589 -0.0273  0.0030
  201CHOL    R3 2202   6.726   1.337   4.564 -0.0520  0.0321  0.1328
  201CHOL    R4 2203   6.842   1.502   4.777  0.1064  0.0758  0.0153
  201CHOL    R5 2204   6.926   1.318   4.696 -0.0225 -0.0141  0.0820
  201CHOL    C1 2205   6.891   1.218   5.062  0.0300  0.1916  0.1443
  201CHOL    C2 2206   7.025   0.987   5.278  0.2400 -0.2620  0.0194
  202CHOL   ROH 2207   6.564   2.782   4.253 -0.0873  0.0892  0.0432
  202CHOL    R1 2208   6.554   2.577   4.447 -0.0060  0.0616  0.0181
  202CHOL    R2 2209   6.766   2.521   4.616 -0.0062  0.1660  0.0522
  202CHOL    R3 2210   6.578   2.554   4.809 -0.0634  0.0349  0.0208
  202CHOL    R4 2211   6.769   2.363   4.923  0.1079  0.2403  0.0901
  202CHOL    R5 2212   6.553   2.337   4.906  0.1318  0.0313  0.0691
  202CHOL    C1 2213   6.594   2.302   5.284  0.1207  0.1605  0.0827
  202CHOL    C2 2214   6.741   2.120   5.512 -0.0179 -0.2030 -0.0443
  203CHOL   ROH 2215   0.172   4.787   4.249 -0.1769 -0.1077  0.0287
  203CHOL    R1 2216   0.056   4.888   4.487  0.0073 -0.0160  0.0812
  203CHOL    R2 2217  -0.108   4.736   4.648 -0.0549  0.1176  0.1430
  203CHOL    R3 2218   0.069   4.809   4.841  0.0883 -0.0378  0.0739
  203CHOL    R4 2219  -0.130   4.646   4.981 -0.0384  0.1863  0.1632
  203CHOL    R5 2220  -0.066   4.847   5.035  0.1899  0.1311  0.1150
  203CHOL    C1 2221   0.023   4.662   5.357  0.1056  0.0803  0.1102
  203CHOL    C2 2222  -0.156   4.336   5.504  0.0478 -0.2202  0.2057
  204CHOL   ROH 2223   5.981   0.589   4.343  0.3614 -0.0937  0.0027
  204CHOL    R1 2224   6.125   0.638   4.582  0.2423 -0.0601  0.0680
  204CHOL    R2 2225   6.004   0.730   4.812  0.1164 -0.0612  0.0007
  204CHOL    R3 2226   6.121   0.511   4.923  0.0960 -0.0429  0.0759
  204CHOL    R4 2227   6.210   0.735   5.090  0.1213  0.0169 -0.0027
  204CHOL    R5 2228   6.337   0.587   4.992  0.1099 -0.0370  0.0430
  204CHOL    C1 2229   6.440   0.532   5.355  0.1050  0.0795  0.0659
  204CHOL    C2 2230   6.735   0.528   5.610 -0.0130 -0.0251  0.4011
  205CHOL   ROH 2231   4.589   7.122   4.103 -0.1379 -0.0437 -0.0853
  205CHOL    R1 2232   4.592   7.009   4.362  0.1161  0.0127 -0.0603
  205CHOL    R2 2233   4.751   7.108   4.566  0.0741  0.2664 -0.1445
  205CHOL    R3 2234   4.515   7.121   4.700  0.1065 -0.0140 -0.0539
  205CHOL    R4 2235   4.718   7.098   4.910  0.2130  0.1930 -0.1329
  205CHOL    R5 2236   4.543   6.971   4.885  0.3449 -0.0034 -0.0787
  205CHOL    C1 2237   4.477   7.105   5.236  0.3242 -0.1131 -0.0411
  205CHOL    C2 2238   4.600   7.234   5.498 -0.4752  0.3062  0.1475
  206CHOL   ROH 2239   4.211   2.354   7.499  0.1941 -0.0439  0.1778
  206CHOL    R1 2240   4.089   2.224   7.279  0.0285  0.0902  0.1873
  206CHOL    R2 2241   4.193   2.236   7.022  0.0102 -0.0129  0.1755
  206CHOL    R3 2242   4.182   1.965   7.040 -0.2750 -0.0036  0.1651
  206CHOL    R4 2243   4.185   2.020   6.753 -0.0232  0.0162  0.1554
  206CHOL    R5 2244   4.039   1.899   6.860 -0.2246  0.1545  0.0590
  206CHOL    C1 2245   4.170   1.640   6.613 -0.3102  0.0419  0.1337
  206CHOL    C2 2246   4.194   1.456   6.320 -0.0357 -0.1880 -0.1932
  207CHOL   ROH 2247   2.452   2.597   4.225  0.0661  0.1250 -0.0997
  207CHOL    R1 2248   2.479   2.546   4.502  0.1619  0.1189 -0.1099
  207CHOL    R2 2249   2.611   2.719   4.673  0.0513  0.2146 -0.1177
  207CHOL    R3 2250   2.377   2.709   4.812  0.0834  0.0039 -0.0758
  207CHOL    R4 2251   2.580   2.776   5.013  0.0483  0.2047 -0.1159
  207CHOL    R5 2252   2.437   2.611   5.022  0.2056  0.0732 -0.0808
  207CHOL    C1 2253   2.342   2.799   5.341  0.0765  0.0013 -0.0755
  207CHOL    C2 2254   2.390   2.586   5.615 -0.4762 -0.1258  0.2050
  208CHOL   ROH 2255   4.934   1.698   4.254 -0.2486  0.2008 -0.0207
  208CHOL    R1 2256   5.102   1.710   4.482 -0.1921  0.1384 -0.0600
  208CHOL    R2 2257   5.070   1.899   4.681 -0.1216  0.1013 -0.0205
  208CHOL    R3 2258   5.061   1.680   4.843 -0.1037  0.0750 -0.0532
  208CHOL    R4 2259   5.195   1.886   5.003 -0.1104  0.0704 -0.0252
  208CHOL    R5 2260   5.269   1.685   4.961 -0.0958  0.0764 -0.0585
  208CHOL    C1 2261   5.260   1.673   5.342 -0.0871  0.0278 -0.0587
  208CHOL    C2 2262   5.371   1.811   5.734  0.0356  0.0924 -0.1491
  209CHOL   ROH 2263   2.997   7.281   7.447  0.3234 -0.2707  0.1589
  209CHOL    R1 2264   2.935   7.291   7.171  0.1598 -0.2390  0.1957
  209CHOL    R2 2265   3.034   7.487   7.002  0.0581 -0.2189  0.1592
  209CHOL    R3 2266   3.119   7.273   6.858 -0.0251 -0.2007  0.0827
  209CHOL    R4 2267   3.019   7.462   6.658  0.1049 -0.0611  0.1451
  209CHOL    R5 2268   2.960   7.253   6.680 -0.0053 -0.0425  0.0453
  209CHOL    C1 2269   3.090   7.247   6.322  0.0540  0.0479  0.0650
  209CHOL    C2 2270   3.083   7.298   5.938 -0.0693 -0.2481 -0.3135
  210CHOL   ROH 2271   2.993   5.483   4.114 -0.0558  0.2766  0.0798
  210CHOL    R1 2272   3.099   5.303   4.306 -0.1601  0.1480  0.0197
  210CHOL    R2 2273   3.297   5.376   4.485  0.0199 -0.0810 -0.0742
  210CHOL    R3 2274   3.118   5.286   4.668  0.0039  0.1182  0.0085
  210CHOL    R4 2275   3.348   5.372   4.827  0.1373 -0.0841 -0.0918
  210CHOL    R5 2276   3.251   5.177   4.834 -0.0446  0.0146 -0.0268
  210CHOL    C1 2277   3.210   5.284   5.198  0.1906  0.1009 -0.0245
  210CHOL    C2 2278   3.319   5.087   5.494  0.4657  0.0573  0.0647
  211CHOL   ROH 2279   7.152   6.431   4.518  0.3415 -0.0343  0.2211
  211CHOL    R1 2280   7.002   6.542   4.730  0.1438 -0.1104  0.1249
  211CHOL    R2 2281   7.044   6.474   4.995  0.0335 -0.0601  0.1609
  211CHOL    R3 2282   7.071   6.742   5.026 -0.1547 -0.0394  0.1484
  211CHOL    R4 2283   7.003   6.643   5.293  0.0604 -0.0869  0.1793
  211CHOL    R5 2284   6.901   6.801   5.184 -0.1151 -0.1661  0.2348
  211CHOL    C1 2285   7.003   6.994   5.497 -0.1007 -0.0832  0.1783
  211CHOL    C2 2286   7.035   7.001   5.878  0.0886 -0.0086 -0.0366
  212CHOL   ROH 2287   1.534   5.469   7.575 -0.1905 -0.0656 -0.0102
  212CHOL    R1 2288   1.451   5.452   7.305 -0.1727 -0.0780 -0.0150
  212CHOL    R2 2289   1.531   5.633   7.113 -0.1616 -0.0848 -0.0183
  212CHOL    R3 2290   1.610   5.409   6.981 -0.1503 -0.0902 -0.0019
  212CHOL    R4 2291   1.694   5.631   6.808 -0.0698 -0.0983  0.0305
  212CHOL    R5 2292   1.572   5.460   6.750 -0.0734 -0.0796 -0.0114
  212CHOL    C1 2293   1.863   5.419   6.507 -0.0057 -0.1113  0.0743
  212CHOL    C2 2294   2.011   5.354   6.261  0.0458  0.1868  0.0485
  213CHOL   ROH 2295   7.527   2.930   4.128 -0.0116  0.0165 -0.0129
  213CHOL    R1 2296   7.627   2.877   4.388 -0.0506  0.0309  0.0053
  213CHOL    R2 2297   7.573   3.041   4.604 -0.1662 -0.0106  0.0102
  213CHOL    R3 2298   7.485   2.810   4.717 -0.1007 -0.0572 -0.0341
  213CHOL    R4 2299   7.587   2.969   4.942 -0.0739 -0.1042 -0.0135
  213CHOL    R5 2300   7.644   2.765   4.890 -0.0520 -0.0800 -0.0847
  213CHOL    C1 2301   7.512   2.709   5.244  0.0415 -0.2023 -0.0688
  213CHOL    C2 2302   7.279   2.943   5.444  0.0584  0.2052  0.1881
  214CHOL   ROH 2303   6.106   4.559   4.429  0.0243 -0.2483  0.0023
  214CHOL    R1 2304   5.974   4.537   4.679 -0.0479 -0.0763 -0.0184
  214CHOL    R2 2305   6.055   4.359   4.875 -0.2680 -0.1371  0.0251
  214CHOL    R3 2306   6.061   4.583   5.029 -0.0625 -0.1178 -0.0102
  214CHOL    R4 2307   6.080   4.363   5.219 -0.2595 -0.0997  0.0237
  214CHOL    R5 2308   5.936   4.525   5.224 -0.1104  0.0301  0.0008
  214CHOL    C1 2309   6.101   4.575   5.564 -0.0617 -0.0597 -0.0104
  214CHOL    C2 2310   6.213   4.580   5.944  0.0106 -0.2983 -0.1087
  215CHOL   ROH 2311   0.659   5.476   4.279  0.1969 -0.0969  0.0896
  215CHOL    R1 2312   0.810   5.365   4.491  0.2536  0.1046  0.1566
  215CHOL    R2 2313   0.888   5.512   4.711  0.0359  0.2344  0.1499
  215CHOL    R3 2314   0.765   5.313   4.849  0.2041  0.1321  0.1544
  215CHOL    R4 2315   0.923   5.457   5.050 -0.1286  0.4383  0.2024
  215CHOL    R5 2316   0.929   5.243   5.010  0.1875  0.4239  0.3040
  215CHOL    C1 2317   0.828   5.238   5.378 -0.0665  0.4611  0.2372
  215CHOL    C2 2318   0.819   5.075   5.765 -0.2415  0.2365  0.3344
  216CHOL   ROH 2319   5.555   2.546   4.415  0.2117  0.0276 -0.0073
  216CHOL    R1 2320   5.646   2.598   4.678  0.1771  0.0461  0.0012
  216CHOL    R2 2321   5.597   2.837   4.808  0.0117 -0.0094  0.0426
  216CHOL    R3 2322   5.495   2.674   5.000  0.1252 -0.1137  0.0154
  216CHOL    R4 2323   5.537   2.930   5.136 -0.2440 -0.0415  0.0069
  216CHOL    R5 2324   5.612   2.736   5.199 -0.0341  0.0533  0.0602
  216CHOL    C1 2325   5.407   2.831   5.506 -0.2865 -0.1581 -0.0394
  216CHOL    C2 2326   5.447   3.021   5.843  0.0162 -0.0444 -0.3106
  217CHOL   ROH 2327   2.193   6.635   7.332  0.1142  0.0519 -0.0757
  217CHOL    R1 2328   2.076   6.419   7.192  0.0933 -0.0320  0.0683
  217CHOL    R2 2329   2.097   6.391   6.917 -0.1084 -0.0896  0.0561
  217CHOL    R3 2330   2.193   6.145   6.983  0.0460 -0.0339  0.0444
  217CHOL    R4 2331   2.126   6.125   6.699 -0.0358 -0.0919  0.0683
  217CHOL    R5 2332   2.057   5.993   6.858  0.0872 -0.1172  0.1008
  217CHOL    C1 2333   2.232   5.739   6.633  0.1514 -0.0410  0.0643
  217CHOL    C2 2334   2.538   5.526   6.492 -0.1312 -0.0845 -0.1988
  218CHOL   ROH 2335   1.005   1.217   7.236  0.2727  0.0575 -0.0083
  218CHOL    R1 2336   1.098   1.108   6.993  0.1521  0.0308 -0.0424
  218CHOL    R2 2337   0.947   0.933   6.840  0.0916 -0.0134  0.0712
  218CHOL    R3 2338   0.995   1.114   6.643 -0.0420 -0.0405  0.0116
  218CHOL    R4 2339   0.927   0.867   6.502 -0.2133 -0.0422  0.0920
  218CHOL    R5 2340   1.106   0.988   6.472 -0.2124 -0.0790 -0.0735
  218CHOL    C1 2341   0.960   0.998   6.120 -0.5162 -0.0843  0.0479
  218CHOL    C2 2342   0.991   1.141   5.845  0.0362 -0.0112 -0.4382
  219CHOL   ROH 2343   1.709   4.459   7.490  0.1727  0.0460  0.0678
  219CHOL    R1 2344   1.537   4.433   7.267  0.1063 -0.0454  0.1298
  219CHOL    R2 2345   1.623   4.469   7.007  0.0174 -0.1028  0.0936
  219CHOL    R3 2346   1.517   4.222   6.971  0.0470 -0.1309  0.1939
  219CHOL    R4 2347   1.587   4.313   6.701 -0.0313 -0.1999  0.1481
  219CHOL    R5 2348   1.393   4.239   6.767 -0.0053 -0.2109  0.2172
  219CHOL    C1 2349   1.467   3.989   6.489 -0.0318 -0.2829  0.2739
  219CHOL    C2 2350   1.577   3.677   6.175  0.1435  0.2766 -0.1566
  220CHOL   ROH 2351   5.534   6.655   4.229  0.1858 -0.0649  0.0705
  220CHOL    R1 2352   5.573   6.763   4.488  0.0719 -0.0779  0.0933
  220CHOL    R2 2353   5.441   6.668   4.711  0.0069 -0.1167  0.0357
  220CHOL    R3 2354   5.693   6.643   4.810 -0.0260 -0.0802  0.1304
  220CHOL    R4 2355   5.522   6.672   5.047 -0.0994  0.1356  0.0603
  220CHOL    R5 2356   5.698   6.792   4.998 -0.0625  0.0707  0.0165
  220CHOL    C1 2357   5.805   6.652   5.336 -0.1922  0.3168  0.1634
  220CHOL    C2 2358   5.569   6.591   5.602  0.1039  0.1188 -0.3033
  221CHOL   ROH 2359   3.291   4.040   7.390  0.0471  0.0044 -0.0737
  221CHOL    R1 2360   3.097   4.002   7.187  0.0317 -0.0967 -0.0399
  221CHOL    R2 2361   3.155   4.032   6.918 -0.0438 -0.0089 -0.0448
  221CHOL    R3 2362   3.053   3.781   6.902  0.1280 -0.0792 -0.0695
  221CHOL    R4 2363   3.066   3.874   6.624  0.0299 -0.0256 -0.0589
  221CHOL    R5 2364   2.891   3.794   6.726  0.0957 -0.1636 -0.0483
  221CHOL    C1 2365   2.918   3.546   6.437  0.2341 -0.1014 -0.0903
  221CHOL    C2 2366   2.639   3.658   6.218 -0.0043  0.1854 -0.3226
  222CHOL   ROH 2367   6.003  -0.429   5.550 -0.0484  0.0073  0.0550
  222CHOL    R1 2368   6.045  -0.175   5.666 -0.0183  0.0066  0.0453
  222CHOL    R2 2369   5.881   0.041   5.614  0.0324  0.0337  0.0050
  222CHOL    R3 2370   5.860   0.050   5.885 -0.0101  0.0575  0.0013
  222CHOL    R4 2371   5.804   0.324   5.798  0.0582  0.0650 -0.0321
  222CHOL    R5 2372   5.952   0.262   5.946  0.0237  0.0457 -0.0019
  222CHOL    C1 2373   5.740   0.496   6.160  0.0332  0.1056 -0.0572
  222CHOL    C2 2374   5.519   0.892   6.163 -0.0091 -0.1251  0.0247
  223CHOL   ROH 2375   0.019   3.561   7.497  0.2241 -0.2495 -0.0336
  223CHOL    R1 2376   0.096   3.631   7.234  0.0642 -0.0567 -0.0313
  223CHOL    R2 2377   0.213   3.451   7.060  0.2689  0.1566 -0.1189
  223CHOL    R3 2378   0.009   3.527   6.897  0.1216 -0.0658 -0.0436
  223CHOL    R4 2379   0.223   3.441   6.715  0.0916  0.0175 -0.1217
  223CHOL    R5 2380   0.118   3.632   6.711 -0.0554 -0.0608 -0.1480
  223CHOL    C1 2381   0.038   3.506   6.360 -0.1499 -0.2722 -0.0526
  223CHOL    C2 2382  -0.034   3.548   6.032 -0.0087 -0.4114 -0.0071
  224CHOL   ROH 2383   4.155   5.923   4.442  0.0781  0.0322 -0.0737
  224CHOL    R1 2384   4.051   5.764   4.652  0.1008 -0.0489 -0.1235
  224CHOL    R2 2385   4.199   5.566   4.776  0.1568 -0.0083 -0.1297
  224CHOL    R3 2386   4.132   5.702   5.002  0.0533 -0.0790 -0.1169
  224CHOL    R4 2387   4.250   5.453   5.099  0.2430 -0.0078 -0.1427
  224CHOL    R5 2388   4.055   5.534   5.153  0.1781 -0.1566 -0.1347
  224CHOL    C1 2389   4.216   5.515   5.498  0.1960 -0.0739 -0.1382
  224CHOL    C2 2390   4.460   5.510   5.774 -0.2544 -0.1568 -0.0158
  225CHOL   ROH 2391   4.585   3.837   6.913 -0.0329 -0.0104 -0.1214
  225CHOL    R1 2392   4.610   3.705   6.664 -0.0237  0.1196 -0.1893
  225CHOL    R2 2393   4.393   3.600   6.528  0.0052  0.0292 -0.1622
  225CHOL    R3 2394   4.485   3.755   6.325 -0.1715  0.1855 -0.1268
  225CHOL    R4 2395   4.321   3.550   6.194  0.1672 -0.0621 -0.1847
  225CHOL    R5 2396   4.528   3.600   6.147  0.1111  0.2552 -0.1260
  225CHOL    C1 2397   4.366   3.667   5.809  0.0956  0.0314 -0.1645
  225CHOL    C2 2398   4.042   3.641   5.738  0.0823 -0.1061  0.4183
  226CHOL   ROH 2399   4.644   5.645   4.323  0.0593  0.1585  0.0309
  226CHOL    R1 2400   4.815   5.529   4.516 -0.0403  0.0376  0.0480
  226CHOL    R2 2401   5.057   5.642   4.589  0.0521 -0.1512  0.0443
  226CHOL    R3 2402   4.953   5.625   4.839  0.0281 -0.0410  0.0421
  226CHOL    R4 2403   5.238   5.673   4.881  0.0403 -0.1287  0.0489
  226CHOL    R5 2404   5.120   5.512   4.966 -0.0220 -0.0619  0.0880
  226CHOL    C1 2405   5.245   5.676   5.287  0.0109 -0.0122  0.0494
  226CHOL    C2 2406   5.350   5.645   5.702  0.1019 -0.1157 -0.1886
  227CHOL   ROH 2407   5.093   2.316   7.047 -0.1997 -0.1350 -0.0286
  227CHOL    R1 2408   5.003   2.355   6.781 -0.0585 -0.1395 -0.0785
  227CHOL    R2 2409   5.166   2.317   6.562  0.0519 -0.1700  0.0062
  227CHOL    R3 2410   4.965   2.151   6.482  0.0739 -0.1523 -0.0865
  227CHOL    R4 2411   5.111   2.214   6.236 -0.0536  0.1627 -0.0848
  227CHOL    R5 2412   4.897   2.238   6.270 -0.0470  0.0557  0.0340
  227CHOL    C1 2413   4.892   1.999   5.972 -0.0942  0.3730 -0.2249
  227CHOL    C2 2414   4.946   2.076   5.620  0.1130  0.1028  0.0164
  228CHOL   ROH 2415   2.846   0.882   7.247 -0.0340 -0.0497 -0.0750
  228CHOL    R1 2416   2.961   0.793   7.005  0.1861  0.0452 -0.0068
  228CHOL    R2 2417   2.827   0.806   6.763  0.2240 -0.2895 -0.0442
  228CHOL    R3 2418   3.049   0.941   6.684  0.0150  0.0650 -0.0474
  228CHOL    R4 2419   2.928   0.844   6.435  0.3705 -0.5036 -0.0270
  228CHOL    R5 2420   3.134   0.814   6.500  0.4023 -0.0103  0.1676
  228CHOL    C1 2421   3.196   0.994   6.170  0.2597 -0.2955 -0.0200
  228CHOL    C2 2422   3.337   0.693   5.981  0.2346 -0.1191  0.2674
  229CHOL   ROH 2423   0.433   5.775   4.582  0.0640 -0.1410  0.0528
  229CHOL    R1 2424   0.497   5.830   4.852  0.1164 -0.1769  0.0475
  229CHOL    R2 2425   0.329   5.764   5.062  0.0789 -0.0495  0.0564
  229CHOL    R3 2426   0.550   5.637   5.156 -0.0065 -0.2042  0.0525
  229CHOL    R4 2427   0.389   5.694   5.395 -0.0334 -0.2255  0.0414
  229CHOL    R5 2428   0.598   5.747   5.363  0.0029 -0.3176  0.1127
  229CHOL    C1 2429   0.631   5.534   5.677 -0.1789 -0.4733  0.0290
  229CHOL    C2 2430   0.403   5.401   5.929 -0.3853  0.2993 -0.0213
  230CHOL   ROH 2431   4.926   1.322   7.404  0.2122  0.3370  0.0529
  230CHOL    R1 2432   4.768   1.260   7.178  0.1168  0.1842  0.1628
  230CHOL    R2 2433   4.668   1.454   7.009  0.1218  0.0593  0.0346
  230CHOL    R3 2434   4.792   1.306   6.818  0.0004 -0.1448  0.1058
  230CHOL    R4 2435   4.591   1.462   6.672  0.3698  0.2698 -0.0223
  230CHOL    R5 2436   4.617   1.246   6.666 -0.0208  0.2025 -0.0327
  230CHOL    C1 2437   4.663   1.328   6.296  0.4003  0.2007  0.0114
  230CHOL    C2 2438   4.561   1.570   5.947  0.0350  0.0857  0.0753
  231CHOL   ROH 2439   3.964   0.670   5.982 -0.0271  0.0590  0.1723
  231CHOL    R1 2440   3.882   0.402   6.024  0.1607 -0.0324 -0.0215
  231CHOL    R2 2441   4.062   0.195   6.059  0.3094  0.1193  0.1393
  231CHOL    R3 2442   3.919   0.153   6.287  0.0530 -0.0823 -0.0535
  231CHOL    R4 2443   4.115  -0.065   6.280  0.1507  0.0035  0.0425
  231CHOL    R5 2444   3.899  -0.086   6.301  0.1321 -0.0999 -0.2268
  231CHOL    C1 2445   4.012  -0.257   6.622 -0.1825 -0.2532 -0.1949
  231CHOL    C2 2446   4.043  -0.556   6.829 -0.2643  0.0500 -0.0687
  232CHOL   ROH 2447   4.660   5.222   7.491 -0.3456 -0.2417  0.0599
  232CHOL    R1 2448   4.588   5.242   7.218 -0.1885 -0.1202  0.0249
  232CHOL    R2 2449   4.704   5.426   7.047 -0.0674 -0.0576  0.1616
  232CHOL    R3 2450   4.755   5.205   6.897 -0.0059 -0.0052  0.1069
  232CHOL    R4 2451   4.780   5.430   6.710  0.0611  0.0427  0.1915
  232CHOL    R5 2452   4.654   5.253   6.685  0.0787  0.0542  0.0859
  232CHOL    C1 2453   4.871   5.225   6.373  0.1936  0.1503  0.1575
  232CHOL    C2 2454   5.037   5.350   6.032  0.0773 -0.1090  0.0799
  233CHOL   ROH 2455   7.299   1.885   7.225  0.2251  0.1353  0.0805
  233CHOL    R1 2456   7.354   1.919   6.949  0.0930  0.0699  0.0456
  233CHOL    R2 2457   7.156   1.975   6.764  0.0306  0.2254  0.1583
  233CHOL    R3 2458   7.318   2.185   6.704  0.1758  0.0850  0.0497
  233CHOL    R4 2459   7.149   2.152   6.467  0.0544  0.1698  0.1239
  233CHOL    R5 2460   7.367   2.159   6.471  0.0626 -0.0030  0.0352
  233CHOL    C1 2461   7.297   2.453   6.238  0.2046  0.0058  0.0020
  233CHOL    C2 2462   6.954   2.406   5.987 -0.0103 -0.2168  0.1283
  234CHOL   ROH 2463   1.542   3.447   4.407 -0.0014 -0.0899 -0.0704
  234CHOL    R1 2464   1.436   3.315   4.634  0.1356 -0.1669 -0.0501
  234CHOL    R2 2465   1.581   3.277   4.866  0.1245  0.1716  0.0156
  234CHOL    R3 2466   1.368   3.400   4.981 -0.1204 -0.1225 -0.1083
  234CHOL    R4 2467   1.499   3.257   5.201  0.0951  0.2419  0.0129
  234CHOL    R5 2468   1.289   3.243   5.143  0.1225 -0.1631 -0.0232
  234CHOL    C1 2469   1.251   3.362   5.504 -0.1519  0.0068 -0.1050
  234CHOL    C2 2470   1.226   3.669   5.711 -0.0967  0.0541 -0.0983
  235CHOL   ROH 2471   3.398   3.215   4.524 -0.1334 -0.1199  0.0825
  235CHOL    R1 2472   3.342   3.195   4.801  0.0464 -0.0042  0.1286
  235CHOL    R2 2473   3.323   2.953   4.932 -0.1133  0.0397  0.1890
  235CHOL    R3 2474   3.510   3.064   5.096  0.1256 -0.1208  0.0327
  235CHOL    R4 2475   3.361   2.878   5.268 -0.0818  0.2120  0.2249
  235CHOL    R5 2476   3.397   3.090   5.306  0.2499  0.1913  0.0667
  235CHOL    C1 2477   3.558   2.939   5.617  0.1608  0.1616  0.0991
  235CHOL    C2 2478   3.192   2.891   5.773 -0.1574 -0.0364 -0.1247
  236CHOL   ROH 2479   1.924   3.886   7.241 -0.0682  0.0070  0.1233
  236CHOL    R1 2480   1.892   3.818   6.968 -0.1151  0.0994  0.1049
  236CHOL    R2 2481   1.861   4.008   6.770  0.2041  0.1846  0.1284
  236CHOL    R3 2482   2.072   3.879   6.658  0.0409 -0.1106  0.1524
  236CHOL    R4 2483   1.956   4.035   6.439  0.2670  0.0333  0.1337
  236CHOL    R5 2484   1.997   3.821   6.438 -0.0218 -0.0246  0.1519
  236CHOL    C1 2485   2.209   3.929   6.141  0.1504 -0.3320  0.1593
  236CHOL    C2 2486   1.916   3.943   5.900  0.2290 -0.2698 -0.2181
  237PIPC   NC3 2487   4.113  -0.051  13.954  0.4600 -0.1677 -0.1650
  237PIPC   PO4 2488   4.011   0.268  13.598  0.0431  0.2114 -0.3002
  237PIPC   GL1 2489   4.200   0.141  13.298  0.0384 -0.2488 -0.0724
  237PIPC   GL2 2490   3.891   0.019  13.182  0.2060 -0.1675  0.1708
  237PIPC   C1A 2491   4.455   0.190  12.889 -0.0028 -0.1774  0.1478
  237PIPC   D2A 2492   4.589   0.149  12.386 -0.2408 -0.4431  0.0033
  237PIPC   D3A 2493   4.755   0.627  12.295  0.0310 -0.2444 -0.2042
  237PIPC   C4A 2494   5.059   0.755  12.595 -0.3546 -0.0630  0.2405
  237PIPC   C1B 2495   4.025  -0.151  12.778 -0.2125 -0.1316 -0.1979
  237PIPC   C2B 2496   4.070   0.088  12.527 -0.1719  0.2727 -0.2429
  237PIPC   C3B 2497   4.229   0.219  12.054  0.0499 -0.0518  0.1139
  237PIPC   C4B 2498   4.347   0.377  11.573 -0.3798 -0.4315 -0.0855
  238PIPC   NC3 2499   4.355   6.644  13.527  0.0968  0.1102  0.1749
  238PIPC   PO4 2500   4.246   7.037  13.617  0.0011 -0.2274  0.3947
  238PIPC   GL1 2501   3.976   7.000  13.208  0.0546 -0.0149 -0.2410
  238PIPC   GL2 2502   3.554   7.112  13.195 -0.2227 -0.0760  0.0973
  238PIPC   C1A 2503   3.989   6.780  12.740  0.4043 -0.0751  0.1379
  238PIPC   D2A 2504   3.843   6.403  12.727 -0.3998 -0.2547 -0.0169
  238PIPC   D3A 2505   3.938   6.438  12.330 -0.0651  0.0353  0.0373
  238PIPC   C4A 2506   4.056   6.795  12.167  0.0427  0.3549 -0.1848
  238PIPC   C1B 2507   3.580   7.083  12.744 -0.1876 -0.1456  0.2372
  238PIPC   C2B 2508   3.686   7.208  12.370 -0.3128  0.0232 -0.1470
  238PIPC   C3B 2509   3.773   7.293  12.005 -0.0484  0.0136  0.2142
  238PIPC   C4B 2510   3.907   7.657  11.681  0.0905 -0.1588 -0.1953
  239PIPC   NC3 2511   5.657   1.292  13.975  0.2411  0.0527  0.1716
  239PIPC   PO4 2512   5.387   0.956  13.824  0.2291  0.1150  0.1372
  239PIPC   GL1 2513   5.299   0.978  13.348 -0.0629 -0.2137 -0.1171
  239PIPC   GL2 2514   5.272   0.678  13.142 -0.1254  0.3111  0.1910
  239PIPC   C1A 2515   4.918   0.967  13.131  0.0248  0.2032  0.1022
  239PIPC   D2A 2516   4.501   1.172  13.026  0.0927 -0.2481 -0.1214
  239PIPC   D3A 2517   4.214   0.966  13.161  0.0273 -0.0315  0.1538
  239PIPC   C4A 2518   3.772   0.962  12.942 -0.1535  0.3024  0.2824
  239PIPC   C1B 2519   5.480   0.968  12.878  0.0788 -0.1237  0.0410
  239PIPC   C2B 2520   5.602   1.236  12.601 -0.0136  0.2173  0.3434
  239PIPC   C3B 2521   5.561   1.473  12.209 -0.1324 -0.0159 -0.0626
  239PIPC   C4B 2522   5.240   1.409  11.932 -0.1014  0.1041 -0.0309
  240PIPC   NC3 2523   5.099   3.472  13.618  0.1252  0.2452 -0.1324
  240PIPC   PO4 2524   5.370   3.754  13.787  0.3820  0.3720 -0.0666
  240PIPC   GL1 2525   5.590   3.717  13.482  0.0653  0.3914  0.4200
  240PIPC   GL2 2526   5.538   3.530  13.315  0.1083  0.1398 -0.0805
  240PIPC   C1A 2527   5.964   3.862  13.308 -0.0275  0.0471 -0.2780
  240PIPC   D2A 2528   5.966   4.012  12.845  0.0221 -0.4027  0.0641
  240PIPC   D3A 2529   6.428   3.821  12.775 -0.4081 -0.2811 -0.0079
  240PIPC   C4A 2530   6.535   3.721  12.293 -0.2227 -0.3017  0.0305
  240PIPC   C1B 2531   5.556   3.681  12.964  0.1368  0.0864  0.2820
  240PIPC   C2B 2532   5.369   3.644  12.564 -0.1522  0.2799 -0.0983
  240PIPC   C3B 2533   5.231   3.839  12.217  0.0006 -0.0217 -0.2670
  240PIPC   C4B 2534   4.928   4.021  12.092 -0.0997 -0.0492 -0.0486
  241PIPC   NC3 2535   0.582   5.796  13.540 -0.1727 -0.3218 -0.0026
  241PIPC   PO4 2536   0.208   6.136  13.422 -0.2424  0.1150  0.0108
  241PIPC   GL1 2537   0.187   6.465  13.150 -0.3203 -0.0753  0.0093
  241PIPC   GL2 2538  -0.107   6.547  13.050 -0.1215 -0.0980 -0.0628
  241PIPC   C1A 2539   0.652   6.676  13.033 -0.1331 -0.2151 -0.2177
  241PIPC   D2A 2540   1.026   6.411  12.907  0.3043 -0.1492 -0.2416
  241PIPC   D3A 2541   0.900   6.631  12.539 -0.2219 -0.3660  0.0170
  241PIPC   C4A 2542   0.565   6.645  12.308  0.1498 -0.0750  0.0756
  241PIPC   C1B 2543  -0.143   6.586  12.514 -0.0092 -0.0530  0.1137
  241PIPC   C2B 2544  -0.020   6.491  12.178  0.0034  0.1666 -0.0528
  241PIPC   C3B 2545   0.167   6.797  11.884  0.2130  0.1366  0.1268
  241PIPC   C4B 2546   0.263   6.808  11.467  0.0517  0.2859  0.3336
  242PIPC   NC3 2547   6.422   1.964  14.219 -0.0747 -0.1853  0.0369
  242PIPC   PO4 2548   6.097   2.196  14.095  0.0612  0.2433 -0.1880
  242PIPC   GL1 2549   5.923   2.160  13.692 -0.1607 -0.0160  0.4185
  242PIPC   GL2 2550   5.728   2.451  13.584 -0.0702 -0.1946 -0.0059
  242PIPC   C1A 2551   6.072   1.948  13.331  0.0660 -0.0213  0.1975
  242PIPC   D2A 2552   6.551   1.720  13.303  0.0433  0.0182  0.0287
  242PIPC   D3A 2553   6.612   1.259  13.381  0.2043  0.1532  0.0368
  242PIPC   C4A 2554   6.433   1.240  12.936  0.1207  0.0555 -0.2967
  242PIPC   C1B 2555   5.920   2.483  13.199  0.0105  0.2644  0.0670
  242PIPC   C2B 2556   5.941   2.589  12.780 -0.0663 -0.1539 -0.0638
  242PIPC   C3B 2557   5.796   2.922  12.510 -0.2089 -0.1443  0.0542
  242PIPC   C4B 2558   5.798   3.135  12.093  0.2814 -0.2299 -0.0975
  243PIPC   NC3 2559   3.827   4.948  13.723 -0.0271 -0.0490 -0.2388
  243PIPC   PO4 2560   3.612   5.431  13.717  0.2481 -0.0475  0.1342
  243PIPC   GL1 2561   3.553   5.348  13.311  0.1342 -0.3208 -0.1973
  243PIPC   GL2 2562   3.802   5.243  13.067 -0.0515  0.0310 -0.0769
  243PIPC   C1A 2563   3.288   5.288  12.921 -0.1367 -0.1966  0.0414
  243PIPC   D2A 2564   2.934   5.204  12.653 -0.0150 -0.1420 -0.3192
  243PIPC   D3A 2565   3.247   5.464  12.400 -0.0534  0.1543 -0.0966
  243PIPC   C4A 2566   3.208   5.851  12.111  0.1396  0.2535  0.1706
  243PIPC   C1B 2567   3.678   5.338  12.600  0.0600  0.0775  0.1413
  243PIPC   C2B 2568   3.653   5.445  12.105 -0.1572  0.0445  0.3791
  243PIPC   C3B 2569   3.704   5.451  11.647  0.1449 -0.1252  0.1901
  243PIPC   C4B 2570   3.623   5.085  11.314 -0.3739  0.0603 -0.1145
  244PIPC   NC3 2571   1.574   3.704  13.615  0.2398  0.0527 -0.1224
  244PIPC   PO4 2572   1.572   3.355  13.916 -0.2193  0.5923 -0.2184
  244PIPC   GL1 2573   1.303   3.228  13.516  0.0969 -0.1524  0.0543
  244PIPC   GL2 2574   1.206   3.545  13.328  0.0004 -0.1873 -0.1247
  244PIPC   C1A 2575   1.299   3.105  13.083 -0.0936 -0.1192  0.1626
  244PIPC   D2A 2576   1.555   3.402  12.825 -0.0802 -0.0018  0.1798
  244PIPC   D3A 2577   1.554   3.196  12.423 -0.0682 -0.3862  0.0686
  244PIPC   C4A 2578   1.282   3.379  12.103  0.0828 -0.4387 -0.1785
  244PIPC   C1B 2579   1.112   3.889  13.061  0.2644 -0.2886 -0.2231
  244PIPC   C2B 2580   0.916   4.212  12.736  0.2954  0.0779  0.2637
  244PIPC   C3B 2581   0.947   4.159  12.218  0.0466 -0.2570 -0.4186
  244PIPC   C4B 2582   0.927   4.137  11.829 -0.1928  0.0302  0.4199
  245PIPC   NC3 2583   3.504   2.661  13.549  0.0751 -0.0159  0.0108
  245PIPC   PO4 2584   3.601   2.848  13.120 -0.0019 -0.1474 -0.1056
  245PIPC   GL1 2585   3.647   2.731  12.741  0.2094 -0.1788  0.3230
  245PIPC   GL2 2586   3.932   2.543  12.577 -0.2752 -0.0988  0.1387
  245PIPC   C1A 2587   3.613   2.802  12.245  0.5106  0.0789  0.0311
  245PIPC   D2A 2588   3.814   2.601  11.913  0.1976 -0.1316  0.0960
  245PIPC   D3A 2589   4.134   2.378  11.618 -0.0943  0.3108 -0.0315
  245PIPC   C4A 2590   4.447   2.653  11.385 -0.1525  0.0244  0.2361
  245PIPC   C1B 2591   4.135   2.359  12.312  0.1040 -0.1253 -0.0574
  245PIPC   C2B 2592   4.127   1.966  12.098 -0.0892  0.2434 -0.2397
  245PIPC   C3B 2593   4.442   1.859  11.854  0.0262  0.1931 -0.0437
  245PIPC   C4B 2594   4.480   1.698  11.403  0.0549 -0.2752 -0.2032
  246PIPC   NC3 2595   3.931   3.769  13.412  0.2391  0.1612  0.2257
  246PIPC   PO4 2596   4.132   3.406  13.506 -0.0434 -0.0224  0.0537
  246PIPC   GL1 2597   3.957   3.289  13.095  0.2225 -0.2320 -0.0808
  246PIPC   GL2 2598   3.956   3.622  12.933  0.1474 -0.1057  0.0889
  246PIPC   C1A 2599   4.150   2.984  12.691  0.1773  0.3182 -0.2131
  246PIPC   D2A 2600   4.046   2.912  12.194 -0.2987 -0.0992  0.2244
  246PIPC   D3A 2601   4.375   3.130  12.206 -0.1903  0.1376 -0.1262
  246PIPC   C4A 2602   4.521   3.457  11.881  0.1507 -0.3182  0.0058
  246PIPC   C1B 2603   4.071   3.446  12.488 -0.2057 -0.1963  0.0477
  246PIPC   C2B 2604   4.049   3.466  12.055  0.0898 -0.0273  0.2571
  246PIPC   C3B 2605   4.018   3.187  11.730  0.3680 -0.0023 -0.2333
  246PIPC   C4B 2606   3.965   2.817  11.395  0.0908 -0.1680 -0.3957
  247PIPC   NC3 2607   2.169   6.691  14.244  0.0154  0.2630  0.2198
  247PIPC   PO4 2608   2.251   7.015  13.864  0.1473  0.3041 -0.3367
  247PIPC   GL1 2609   2.387   6.982  13.380 -0.0543 -0.0727  0.1335
  247PIPC   GL2 2610   2.639   7.279  13.307  0.0247  0.4333  0.0389
  247PIPC   C1A 2611   2.290   6.782  12.980  0.2810  0.0275  0.0662
  247PIPC   D2A 2612   2.193   6.387  12.821 -0.0476  0.1069 -0.2656
  247PIPC   D3A 2613   2.288   6.648  12.490  0.0675  0.1608 -0.1553
  247PIPC   C4A 2614   2.211   6.430  12.100  0.0268 -0.1679  0.0299
  247PIPC   C1B 2615   2.641   7.031  12.875 -0.1991  0.0044  0.3375
  247PIPC   C2B 2616   2.715   6.864  12.511  0.4724 -0.2605  0.0941
  247PIPC   C3B 2617   2.592   6.909  12.168 -0.1349  0.1853 -0.2242
  247PIPC   C4B 2618   2.607   6.676  11.794  0.0679  0.1652 -0.0749
  248PIPC   NC3 2619   6.977   3.674  14.094 -0.3480  0.0561 -0.0463
  248PIPC   PO4 2620   7.431   3.789  14.068  0.3708 -0.2626  0.2872
  248PIPC   GL1 2621   7.435   3.512  13.644  0.1727 -0.0942  0.1345
  248PIPC   GL2 2622   7.694   3.748  13.561 -0.1770  0.0966  0.0547
  248PIPC   C1A 2623   7.373   3.267  13.241 -0.0547  0.0216  0.1142
  248PIPC   D2A 2624   6.992   3.223  12.950 -0.0543 -0.3433 -0.0022
  248PIPC   D3A 2625   6.935   3.563  12.954  0.0916 -0.1773  0.0391
  248PIPC   C4A 2626   7.221   3.813  13.219 -0.1595 -0.0938  0.1051
  248PIPC   C1B 2627   7.663   3.646  13.027  0.2418 -0.1806  0.2419
  248PIPC   C2B 2628   7.440   3.433  12.751  0.2313 -0.3160 -0.1748
  248PIPC   C3B 2629   7.103   3.326  12.497 -0.1308 -0.1742 -0.1309
  248PIPC   C4B 2630   6.814   3.349  12.120  0.0134 -0.0789 -0.1027
  249PIPC   NC3 2631   0.110   2.839  14.257 -0.0543  0.0547 -0.1225
  249PIPC   PO4 2632   0.414   2.849  13.841 -0.0124 -0.1787  0.1777
  249PIPC   GL1 2633   0.693   2.727  13.569 -0.2616  0.3182  0.4681
  249PIPC   GL2 2634   0.581   2.338  13.633  0.0313  0.0600  0.2630
  249PIPC   C1A 2635   0.754   3.098  13.320  0.1430  0.1873  0.2662
  249PIPC   D2A 2636   0.761   3.448  13.128  0.2078 -0.2368  0.0397
  249PIPC   D3A 2637   0.874   3.655  12.697  0.0872  0.0203 -0.0215
  249PIPC   C4A 2638   1.304   3.739  12.602  0.0239  0.1040  0.0250
  249PIPC   C1B 2639   0.630   2.506  13.158 -0.0775  0.2349 -0.0532
  249PIPC   C2B 2640   0.903   2.803  12.943 -0.1245 -0.0619  0.0701
  249PIPC   C3B 2641   0.804   2.842  12.410 -0.0856 -0.1505 -0.0117
  249PIPC   C4B 2642   0.904   2.576  12.034 -0.0676 -0.0485 -0.0618
  250PIPC   NC3 2643   2.592   2.575  13.801 -0.0800  0.4185  0.1836
  250PIPC   PO4 2644   3.089   2.477  13.773  0.2575 -0.1176 -0.1112
  250PIPC   GL1 2645   3.022   2.451  13.324 -0.4264  0.2751  0.0376
  250PIPC   GL2 2646   3.259   2.457  13.110  0.1452 -0.4159  0.1115
  250PIPC   C1A 2647   2.767   2.545  12.924 -0.0630  0.3316  0.0460
  250PIPC   D2A 2648   2.748   2.586  12.501  0.0706  0.1073 -0.2871
  250PIPC   D3A 2649   2.637   2.242  12.274 -0.0794  0.0636  0.1329
  250PIPC   C4A 2650   2.156   2.038  12.409 -0.1552  0.0349  0.3025
  250PIPC   C1B 2651   3.150   2.441  12.638  0.0263 -0.1646 -0.4896
  250PIPC   C2B 2652   3.036   2.451  12.215 -0.2044  0.0277  0.0626
  250PIPC   C3B 2653   3.221   2.610  11.857  0.1175 -0.1977 -0.3261
  250PIPC   C4B 2654   3.355   2.653  11.425 -0.0995  0.0150  0.0175
  251PIPC   NC3 2655   3.514   6.473  14.018 -0.1913 -0.0614 -0.1304
  251PIPC   PO4 2656   3.822   6.212  13.743  0.1279  0.2356 -0.0154
  251PIPC   GL1 2657   3.852   6.244  13.368 -0.2377  0.1788  0.1586
  251PIPC   GL2 2658   3.960   6.486  13.209  0.0660  0.0347  0.0406
  251PIPC   C1A 2659   4.139   6.097  13.037  0.0781  0.0221  0.3305
  251PIPC   D2A 2660   4.630   5.923  12.931  0.0406  0.1071  0.0170
  251PIPC   D3A 2661   4.412   5.975  12.590  0.1838 -0.0320 -0.0467
  251PIPC   C4A 2662   4.566   5.924  12.144  0.0401 -0.1624  0.0146
  251PIPC   C1B 2663   4.425   6.524  12.892  0.1362  0.0239 -0.0392
  251PIPC   C2B 2664   4.392   6.554  12.501  0.2104  0.1542  0.0269
  251PIPC   C3B 2665   4.445   6.567  12.052 -0.1202 -0.1673  0.2374
  251PIPC   C4B 2666   4.660   6.257  11.815 -0.0313 -0.2021 -0.1583
  252PIPC   NC3 2667   2.031   5.541  13.619 -0.2378 -0.0074 -0.0061
  252PIPC   PO4 2668   2.024   5.100  13.582 -0.0155  0.1263 -0.0159
  252PIPC   GL1 2669   1.920   5.229  13.114  0.1875 -0.0689  0.0125
  252PIPC   GL2 2670   1.794   5.567  13.182  0.2082  0.0048  0.1430
  252PIPC   C1A 2671   2.061   5.266  12.700  0.0430 -0.2868  0.2329
  252PIPC   D2A 2672   2.432   5.509  12.562 -0.2315 -0.0803 -0.2779
  252PIPC   D3A 2673   2.215   5.375  12.176 -0.0419 -0.1925  0.0276
  252PIPC   C4A 2674   2.365   5.517  11.806 -0.0089  0.3997  0.1830
  252PIPC   C1B 2675   1.511   5.779  13.039 -0.4157  0.3103 -0.2701
  252PIPC   C2B 2676   1.384   6.033  12.667 -0.2135  0.2929 -0.1978
  252PIPC   C3B 2677   1.305   6.432  12.400  0.0020 -0.0649  0.0556
  252PIPC   C4B 2678   0.982   6.744  12.078  0.2046 -0.2108 -0.0203
  253PIPC   NC3 2679   2.731   2.128  13.672 -0.0935 -0.1370  0.3077
  253PIPC   PO4 2680   2.808   1.654  13.646 -0.0204 -0.2728 -0.0302
  253PIPC   GL1 2681   2.897   1.915  13.233 -0.1574  0.1361 -0.1071
  253PIPC   GL2 2682   2.667   2.044  13.147 -0.0681  0.1744  0.1296
  253PIPC   C1A 2683   3.269   1.890  12.968  0.1467 -0.1823 -0.1569
  253PIPC   D2A 2684   3.460   1.649  12.678  0.2197 -0.1239 -0.0777
  253PIPC   D3A 2685   3.595   1.339  12.624  0.0731 -0.3779 -0.0679
  253PIPC   C4A 2686   3.436   1.201  12.205 -0.0085 -0.2739  0.2388
  253PIPC   C1B 2687   2.885   2.017  12.728  0.0110  0.0174  0.2507
  253PIPC   C2B 2688   3.094   1.973  12.279 -0.2744 -0.0055 -0.2467
  253PIPC   C3B 2689   3.179   1.663  11.886 -0.2444  0.2066  0.1927
  253PIPC   C4B 2690   3.360   1.595  11.530  0.0772  0.1409  0.0939
  254PIPC   NC3 2691   7.668   1.886  14.107 -0.1355  0.0562 -0.0802
  254PIPC   PO4 2692   7.676   1.468  13.927  0.0974  0.1139  0.0140
  254PIPC   GL1 2693   7.524   1.470  13.459 -0.2388  0.1285 -0.1722
  254PIPC   GL2 2694   7.708   1.470  13.203 -0.1917  0.3132  0.2499
  254PIPC   C1A 2695   7.443   1.853  13.225  0.1748 -0.1510 -0.1552
  254PIPC   D2A 2696   7.301   2.146  12.923 -0.3826  0.0595  0.0167
  254PIPC   D3A 2697   7.153   2.347  12.555 -0.0973  0.0333 -0.0702
  254PIPC   C4A 2698   6.845   2.431  12.096 -0.0656  0.1082  0.0306
  254PIPC   C1B 2699   7.424   1.147  12.989  0.0223  0.1528 -0.0655
  254PIPC   C2B 2700   7.247   0.970  12.561 -0.0773 -0.0631 -0.3263
  254PIPC   C3B 2701   7.326   0.869  12.187  0.0441 -0.0799  0.3379
  254PIPC   C4B 2702   7.376   1.206  11.852  0.2660  0.0114 -0.1249
  255PIPC   NC3 2703   4.675   6.951   9.251  0.1134 -0.0281  0.0082
  255PIPC   PO4 2704   4.659   7.270   9.583  0.1251 -0.0553  0.3445
  255PIPC   GL1 2705   4.844   7.187   9.907  0.2714 -0.0382  0.3352
  255PIPC   GL2 2706   4.698   6.924  10.008 -0.0533 -0.1741 -0.1508
  255PIPC   C1A 2707   4.781   7.401  10.258  0.0531 -0.5072 -0.0867
  255PIPC   D2A 2708   4.775   7.616  10.662  0.1813 -0.2463  0.2389
  255PIPC   D3A 2709   5.161   7.508  10.973  0.0281  0.2452 -0.2130
  255PIPC   C4A 2710   5.110   7.326  11.412 -0.2166 -0.0606  0.1437
  255PIPC   C1B 2711   4.433   7.092  10.357 -0.3938  0.2276 -0.0721
  255PIPC   C2B 2712   4.572   7.141  10.696 -0.0150  0.1198  0.0798
  255PIPC   C3B 2713   4.663   7.207  11.154  0.1362 -0.2007 -0.1206
  255PIPC   C4B 2714   4.667   7.384  11.624 -0.0574 -0.1768 -0.1188
  256PIPC   NC3 2715   2.327   1.925   9.343  0.1593 -0.3340 -0.0979
  256PIPC   PO4 2716   2.010   2.146   9.472  0.0492 -0.2822 -0.1499
  256PIPC   GL1 2717   2.349   2.382   9.766 -0.2314 -0.0692  0.0285
  256PIPC   GL2 2718   2.366   2.689   9.863  0.2475 -0.3080  0.5050
  256PIPC   C1A 2719   2.355   2.317  10.183  0.0355  0.1931 -0.3106
  256PIPC   D2A 2720   2.264   1.869  10.359 -0.3098  0.1700  0.1358
  256PIPC   D3A 2721   2.312   2.076  10.646 -0.1209 -0.4764  0.3203
  256PIPC   C4A 2722   2.095   2.003  10.992 -0.4694 -0.2672  0.1799
  256PIPC   C1B 2723   2.109   2.913  10.156  0.1809  0.1328 -0.0894
  256PIPC   C2B 2724   2.038   2.891  10.678  0.1225  0.1180 -0.0125
  256PIPC   C3B 2725   2.123   2.826  11.069 -0.0714 -0.2162 -0.0485
  256PIPC   C4B 2726   2.163   2.492  11.413  0.1342 -0.1586 -0.2421
  257PIPC   NC3 2727   0.973   5.942   9.698 -0.1448 -0.1888 -0.0737
  257PIPC   PO4 2728   1.225   5.600   9.498 -0.1704  0.0019 -0.2486
  257PIPC   GL1 2729   1.291   5.353   9.935 -0.0527  0.0139  0.1852
  257PIPC   GL2 2730   1.022   5.451  10.044 -0.1070  0.2359  0.2491
  257PIPC   C1A 2731   1.214   4.980  10.145  0.0798  0.0719 -0.1467
  257PIPC   D2A 2732   1.095   4.994  10.573 -0.0021  0.0060 -0.1385
  257PIPC   D3A 2733   0.782   4.696  10.356 -0.2424  0.1573 -0.2569
  257PIPC   C4A 2734   0.886   4.308  10.287 -0.0150  0.0681  0.0920
  257PIPC   C1B 2735   1.019   5.446  10.461  0.1559  0.2164 -0.1801
  257PIPC   C2B 2736   0.905   5.348  10.875 -0.4333 -0.0067 -0.0247
  257PIPC   C3B 2737   0.551   5.294  11.225  0.0008 -0.1148 -0.2182
  257PIPC   C4B 2738   0.604   4.997  11.511  0.1198  0.3438  0.1240
  258PIPC   NC3 2739   4.506   2.008   9.456  0.4328  0.0423  0.0964
  258PIPC   PO4 2740   4.872   1.860   9.593  0.1577  0.0601  0.1085
  258PIPC   GL1 2741   4.821   1.599   9.973  0.1623  0.2784 -0.1328
  258PIPC   GL2 2742   4.436   1.621   9.938 -0.1246 -0.0296 -0.0653
  258PIPC   C1A 2743   5.035   1.454  10.305 -0.2504  0.0435 -0.0046
  258PIPC   D2A 2744   5.412   1.557  10.383  0.2227 -0.2935 -0.3753
  258PIPC   D3A 2745   5.267   1.663  10.722 -0.1787  0.0473 -0.2099
  258PIPC   C4A 2746   5.636   1.572  11.127  0.0104  0.0484 -0.1911
  258PIPC   C1B 2747   4.106   1.874  10.085 -0.0830 -0.0412  0.0530
  258PIPC   C2B 2748   3.793   2.036  10.308  0.0130  0.0209 -0.0013
  258PIPC   C3B 2749   3.692   2.334  10.457  0.0651  0.1678 -0.0259
  258PIPC   C4B 2750   3.696   2.768  10.422 -0.0255 -0.1569 -0.0204
  259PIPC   NC3 2751   5.002   3.721   9.754  0.1182  0.3090 -0.1115
  259PIPC   PO4 2752   4.996   3.998   9.483  0.0025  0.1101 -0.0345
  259PIPC   GL1 2753   4.620   4.111   9.785 -0.1021 -0.0023  0.1346
  259PIPC   GL2 2754   4.344   4.070   9.736 -0.1232 -0.1201  0.2668
  259PIPC   C1A 2755   4.660   4.364  10.137  0.3408  0.0100  0.0200
  259PIPC   D2A 2756   4.915   4.523  10.335  0.1573 -0.0737  0.2810
  259PIPC   D3A 2757   4.876   4.593  10.656  0.0882  0.1575  0.2161
  259PIPC   C4A 2758   4.856   4.234  10.900  0.0655  0.2226  0.1910
  259PIPC   C1B 2759   4.379   3.899  10.194  0.2191  0.1088  0.1194
  259PIPC   C2B 2760   4.084   3.832  10.430 -0.0035  0.1461 -0.0943
  259PIPC   C3B 2761   3.913   3.509  10.774 -0.1274 -0.1782 -0.1549
  259PIPC   C4B 2762   3.838   3.242  11.079  0.0781 -0.4582 -0.1487
  260PIPC   NC3 2763  -0.533   4.101   9.451  0.2201  0.3101 -0.1175
  260PIPC   PO4 2764  -0.159   3.822   9.494 -0.2152 -0.1688  0.4060
  260PIPC   GL1 2765  -0.062   3.811   9.910 -0.2511 -0.0619  0.0125
  260PIPC   GL2 2766  -0.231   3.519  10.115  0.0548 -0.3670  0.0048
  260PIPC   C1A 2767   0.252   3.910  10.299  0.3291 -0.2874  0.2075
  260PIPC   D2A 2768   0.396   4.220  10.556 -0.2363  0.0750 -0.0786
  260PIPC   D3A 2769   0.351   4.170  11.077 -0.2368 -0.0451  0.4217
  260PIPC   C4A 2770   0.606   4.465  11.289 -0.1148 -0.0521  0.2019
  260PIPC   C1B 2771  -0.131   3.673  10.554  0.0040 -0.2003  0.1754
  260PIPC   C2B 2772  -0.007   3.784  10.989  0.0622 -0.0460 -0.0220
  260PIPC   C3B 2773   0.004   3.840  11.433  0.0022  0.2456  0.0347
  260PIPC   C4B 2774   0.149   3.533  11.764 -0.1502  0.0360 -0.2243
  261PIPC   NC3 2775   5.725   6.603   9.358  0.0661 -0.2214 -0.2949
  261PIPC   PO4 2776   5.532   6.706   9.696 -0.1175  0.0646 -0.0818
  261PIPC   GL1 2777   5.258   6.657  10.017  0.1970 -0.0269  0.0599
  261PIPC   GL2 2778   5.380   6.388  10.304 -0.2173 -0.1141  0.3410
  261PIPC   C1A 2779   5.231   7.022  10.295  0.1824  0.1146  0.2580
  261PIPC   D2A 2780   5.455   7.259  10.595 -0.5137  0.2988 -0.0733
  261PIPC   D3A 2781   5.301   7.560  10.307 -0.3999 -0.0174  0.2377
  261PIPC   C4A 2782   5.052   7.911  10.387  0.2430  0.4304  0.3086
  261PIPC   C1B 2783   5.506   6.713  10.596 -0.0511 -0.2570 -0.2622
  261PIPC   C2B 2784   5.633   6.705  10.975  0.1310 -0.3559  0.0484
  261PIPC   C3B 2785   5.347   6.790  11.356  0.1286  0.1012  0.3245
  261PIPC   C4B 2786   5.059   6.634  11.487 -0.1351 -0.1661 -0.1384
  262PIPC   NC3 2787   2.021   7.827  10.140 -0.1768  0.0830 -0.0965
  262PIPC   PO4 2788   1.673   7.782   9.756  0.1455 -0.4439 -0.0964
  262PIPC   GL1 2789   1.567   7.490  10.035 -0.0761  0.1179 -0.0113
  262PIPC   GL2 2790   1.235   7.397   9.978 -0.2202  0.0217 -0.0059
  262PIPC   C1A 2791   1.372   7.230  10.440  0.0884 -0.0922  0.0743
  262PIPC   D2A 2792   1.575   6.868  10.638 -0.1919 -0.1980 -0.0974
  262PIPC   D3A 2793   1.889   6.785  11.014  0.0586  0.5898 -0.2907
  262PIPC   C4A 2794   2.018   6.296  11.061 -0.4679  0.2401  0.2712
  262PIPC   C1B 2795   1.049   7.572  10.391 -0.2186 -0.3323  0.2048
  262PIPC   C2B 2796   1.056   7.503  10.806  0.0870  0.4454  0.0968
  262PIPC   C3B 2797   0.933   7.695  11.133 -0.0064 -0.2691 -0.3487
  262PIPC   C4B 2798   0.804   7.707  11.532 -0.1072 -0.0203 -0.0612
  263PIPC   NC3 2799   5.157   3.189   8.996 -0.2513 -0.0552 -0.0461
  263PIPC   PO4 2800   5.082   3.296   9.478 -0.0166 -0.1107  0.4400
  263PIPC   GL1 2801   4.881   3.211   9.832  0.0503  0.0144  0.0108
  263PIPC   GL2 2802   4.790   3.420  10.092  0.3052  0.3077  0.0371
  263PIPC   C1A 2803   5.019   3.003  10.229 -0.1629 -0.0430  0.0373
  263PIPC   D2A 2804   5.026   2.750  10.635 -0.0993 -0.2263 -0.1982
  263PIPC   D3A 2805   5.013   2.839  11.064 -0.1671 -0.0237  0.3443
  263PIPC   C4A 2806   5.313   2.655  11.326 -0.2384  0.0135  0.0613
  263PIPC   C1B 2807   4.612   3.507  10.479 -0.0718 -0.0035 -0.2919
  263PIPC   C2B 2808   4.375   3.660  10.810 -0.0552 -0.3199  0.0172
  263PIPC   C3B 2809   4.185   3.739  11.192  0.2168  0.1056  0.1436
  263PIPC   C4B 2810   4.600   3.767  11.424  0.1117 -0.0021  0.1311
  264PIPC   NC3 2811   0.710   1.047   9.420 -0.0946 -0.0081 -0.0327
  264PIPC   PO4 2812   0.393   0.871   9.530 -0.3380 -0.0283 -0.2734
  264PIPC   GL1 2813   0.404   0.909   9.991 -0.1351 -0.1558  0.1212
  264PIPC   GL2 2814   0.525   1.201   9.938 -0.0296 -0.0134  0.1080
  264PIPC   C1A 2815   0.430   0.811  10.328 -0.2919  0.0565 -0.1161
  264PIPC   D2A 2816   0.640   0.858  10.749  0.1470  0.0029  0.1384
  264PIPC   D3A 2817   0.217   1.157  10.764 -0.0561  0.0326 -0.3781
  264PIPC   C4A 2818   0.070   1.169  11.240 -0.1964 -0.0541 -0.2199
  264PIPC   C1B 2819   0.840   1.013  10.266 -0.4298  0.1676 -0.0918
  264PIPC   C2B 2820   1.081   1.118  10.649 -0.0642 -0.1768 -0.0664
  264PIPC   C3B 2821   1.272   1.131  11.066 -0.2413  0.1570 -0.0935
  264PIPC   C4B 2822   1.634   1.168  11.361  0.1627  0.3217 -0.1679
  265PIPC   NC3 2823   6.068   4.589   9.651 -0.1909  0.0329 -0.0602
  265PIPC   PO4 2824   5.846   4.339   9.913 -0.0883  0.2917 -0.1195
  265PIPC   GL1 2825   5.785   4.343  10.336 -0.2455 -0.0592  0.3324
  265PIPC   GL2 2826   5.953   4.049  10.323 -0.0053 -0.1312 -0.1557
  265PIPC   C1A 2827   5.450   4.683  10.323  0.0436  0.4620  0.2627
  265PIPC   D2A 2828   5.222   4.946  10.552 -0.2134  0.1838 -0.1630
  265PIPC   D3A 2829   5.304   4.840  10.905  0.1071 -0.0475  0.0483
  265PIPC   C4A 2830   5.122   4.549  11.130  0.1557 -0.0193 -0.1295
  265PIPC   C1B 2831   6.046   4.092  10.704 -0.0466  0.0934 -0.0128
  265PIPC   C2B 2832   6.019   4.056  11.141 -0.0121 -0.0898  0.1588
  265PIPC   C3B 2833   5.856   3.914  11.497  0.1788 -0.1794  0.1331
  265PIPC   C4B 2834   6.133   3.953  11.856 -0.1783 -0.0310 -0.3330
  266PIPC   NC3 2835   0.359   7.892   9.567 -0.0793  0.2225  0.0394
  266PIPC   PO4 2836   0.452   7.469   9.699 -0.0400 -0.0298 -0.1607
  266PIPC   GL1 2837   0.751   7.415   9.842 -0.0013 -0.3069 -0.2635
  266PIPC   GL2 2838   0.889   7.777   9.910 -0.0902  0.0703 -0.1720
  266PIPC   C1A 2839   0.953   7.059  10.136 -0.1832 -0.0537  0.2223
  266PIPC   D2A 2840   1.200   6.769  10.314  0.3153 -0.3487  0.3713
  266PIPC   D3A 2841   1.139   6.399  10.566  0.0035  0.0192  0.1240
  266PIPC   C4A 2842   1.086   6.310  10.902  0.1040  0.2714  0.1021
  266PIPC   C1B 2843   0.812   7.972  10.228  0.2734  0.3265  0.0429
  266PIPC   C2B 2844   0.766   7.859  10.702 -0.1256  0.1519  0.0382
  266PIPC   C3B 2845   0.416   7.841  11.066  0.1398  0.0134  0.0339
  266PIPC   C4B 2846  -0.039   7.690  11.340 -0.3064  0.1598  0.1655
  267PIPC   NC3 2847   5.980   1.649   9.671  0.1904 -0.0755  0.3751
  267PIPC   PO4 2848   5.706   1.340   9.837  0.1032 -0.1185 -0.0422
  267PIPC   GL1 2849   5.790   1.791  10.109  0.1107 -0.1543 -0.1691
  267PIPC   GL2 2850   6.065   1.976  10.071  0.1305  0.1063  0.2029
  267PIPC   C1A 2851   5.507   2.085  10.378 -0.1331  0.1674 -0.0534
  267PIPC   D2A 2852   5.414   2.441  10.427 -0.0175  0.0328  0.0107
  267PIPC   D3A 2853   5.398   2.433  10.824  0.1310  0.2329  0.0776
  267PIPC   C4A 2854   5.431   2.042  11.082 -0.1444 -0.0425  0.1278
  267PIPC   C1B 2855   6.515   2.044  10.438  0.0736  0.1726 -0.0513
  267PIPC   C2B 2856   6.747   2.345  10.689 -0.0603 -0.1388 -0.3145
  267PIPC   C3B 2857   6.917   2.396  11.163 -0.1804  0.0777 -0.0578
  267PIPC   C4B 2858   7.096   2.556  11.547 -0.1475  0.0007  0.1567
  268PIPC   NC3 2859   5.520   3.864   9.644  0.2502  0.0137 -0.1115
  268PIPC   PO4 2860   5.749   3.543   9.627  0.1393 -0.1696  0.1299
  268PIPC   GL1 2861   5.428   3.420   9.921  0.2453  0.0327  0.1613
  268PIPC   GL2 2862   5.713   3.453  10.173 -0.0040  0.0521 -0.2758
  268PIPC   C1A 2863   5.188   3.499  10.361  0.0326 -0.0972  0.0360
  268PIPC   D2A 2864   5.024   3.295  10.660  0.0921 -0.0063  0.0417
  268PIPC   D3A 2865   4.921   3.730  10.800 -0.1816 -0.2944 -0.0265
  268PIPC   C4A 2866   4.542   4.058  10.579  0.0306  0.0630 -0.1242
  268PIPC   C1B 2867   6.027   3.475  10.438  0.0693  0.1282  0.3054
  268PIPC   C2B 2868   6.011   3.501  10.854 -0.0201  0.2141 -0.1505
  268PIPC   C3B 2869   5.982   3.493  11.298  0.1053  0.2421 -0.0977
  268PIPC   C4B 2870   5.913   3.374  11.662 -0.5387  0.0725 -0.1212
  269PIPC   NC3 2871   4.089   5.453   9.774  0.1209 -0.0859  0.1351
  269PIPC   PO4 2872   3.828   5.876   9.920  0.1433  0.0030 -0.3158
  269PIPC   GL1 2873   3.683   5.796  10.258 -0.1704 -0.2542 -0.5517
  269PIPC   GL2 2874   3.594   5.499  10.217 -0.0205 -0.1496 -0.0749
  269PIPC   C1A 2875   3.727   5.591  10.674 -0.1591 -0.0741  0.0542
  269PIPC   D2A 2876   3.639   5.526  11.119 -0.2914 -0.1689 -0.1166
  269PIPC   D3A 2877   3.327   5.665  11.387 -0.0136  0.0855  0.2732
  269PIPC   C4A 2878   3.193   5.365  11.672  0.0617 -0.1785  0.0125
  269PIPC   C1B 2879   3.449   5.176  10.456  0.2455 -0.1026 -0.1248
  269PIPC   C2B 2880   3.369   5.230  10.824 -0.1791  0.1479  0.1942
  269PIPC   C3B 2881   3.092   5.140  11.254  0.1930  0.1465 -0.3091
  269PIPC   C4B 2882   2.727   5.316  11.544  0.0718 -0.0422  0.0730
  270PIPC   NC3 2883   1.705   4.040   9.633  0.1284  0.1554 -0.1089
  270PIPC   PO4 2884   1.745   4.417   9.763  0.3288  0.0937  0.1639
  270PIPC   GL1 2885   1.819   4.425  10.095  0.1272  0.1360  0.3605
  270PIPC   GL2 2886   1.468   4.534  10.202  0.0306 -0.2814  0.0763
  270PIPC   C1A 2887   1.780   4.469  10.601 -0.1795  0.1826 -0.0916
  270PIPC   D2A 2888   1.593   4.278  10.992  0.2154 -0.0411  0.0514
  270PIPC   D3A 2889   1.883   4.371  11.357 -0.0786 -0.0212  0.2550
  270PIPC   C4A 2890   1.862   4.537  11.716 -0.4068  0.2859  0.0400
  270PIPC   C1B 2891   1.304   4.578  10.591  0.1061 -0.2012  0.1031
  270PIPC   C2B 2892   1.165   4.726  11.038 -0.1278 -0.2010  0.0127
  270PIPC   C3B 2893   1.177   4.453  11.274  0.2090 -0.1983 -0.0686
  270PIPC   C4B 2894   1.403   4.414  11.645 -0.0777 -0.1151  0.1119
  271PIPC   NC3 2895   0.251   5.157   9.576 -0.0630  0.1183 -0.3166
  271PIPC   PO4 2896   0.389   4.738   9.598  0.2714  0.2555  0.0014
  271PIPC   GL1 2897   0.347   4.756   9.996 -0.0231  0.2234  0.0199
  271PIPC   GL2 2898   0.119   4.964  10.123  0.4108 -0.0363  0.2969
  271PIPC   C1A 2899   0.340   4.696  10.440  0.1172 -0.1049 -0.0994
  271PIPC   D2A 2900   0.158   4.679  10.821  0.0525 -0.1540 -0.0746
  271PIPC   D3A 2901   0.199   4.705  11.174 -0.0378 -0.0306  0.1781
  271PIPC   C4A 2902   0.012   4.363  11.457  0.1536  0.3837 -0.0505
  271PIPC   C1B 2903   0.078   5.163  10.467 -0.2564  0.2059 -0.2669
  271PIPC   C2B 2904   0.010   5.184  10.862 -0.4224  0.1767  0.2717
  271PIPC   C3B 2905   0.023   5.273  11.230 -0.0723  0.1133 -0.0125
  271PIPC   C4B 2906   0.165   5.365  11.679  0.0332 -0.1089  0.1732
  272PIPC   NC3 2907   7.155   0.831   8.944 -0.2153 -0.1063 -0.0598
  272PIPC   PO4 2908   6.966   0.919   9.448  0.1411 -0.2401 -0.2070
  272PIPC   GL1 2909   7.030   1.062   9.870  0.0045 -0.0285  0.1341
  272PIPC   GL2 2910   6.781   1.244   9.975  0.4459 -0.0373  0.3216
  272PIPC   C1A 2911   6.904   0.872  10.340 -0.1021 -0.0146 -0.3396
  272PIPC   D2A 2912   6.807   0.849  10.826 -0.0002  0.1481  0.1534
  272PIPC   D3A 2913   7.169   0.786  11.023  0.3399 -0.1475  0.1896
  272PIPC   C4A 2914   7.529   0.678  11.315 -0.1220  0.1097 -0.1694
  272PIPC   C1B 2915   6.625   1.364  10.475 -0.2023  0.1124 -0.1114
  272PIPC   C2B 2916   6.518   1.423  10.949 -0.0617  0.3221  0.3291
  272PIPC   C3B 2917   6.102   1.538  11.118  0.1327 -0.2494 -0.3677
  272PIPC   C4B 2918   6.053   1.647  11.502 -0.0301 -0.1234 -0.2605
  273PAPC   NC3 2919   6.919   0.401  14.171  0.0591  0.0584  0.0953
  273PAPC   PO4 2920   6.674   0.533  13.937  0.1234 -0.1307 -0.3520
  273PAPC   GL1 2921   6.317   0.642  13.663  0.0668  0.0565 -0.2196
  273PAPC   GL2 2922   6.092   0.391  13.591 -0.2185 -0.0982 -0.1547
  273PAPC   D1A 2923   6.127   0.854  13.420  0.2743  0.1356 -0.0006
  273PAPC   D2A 2924   5.795   0.645  13.190  0.0982 -0.0902 -0.0349
  273PAPC   D3A 2925   5.936   0.832  12.837  0.0221 -0.2941 -0.2419
  273PAPC   D4A 2926   6.213   1.044  12.507  0.0654 -0.1216  0.1560
  273PAPC   C5A 2927   6.035   1.195  12.056 -0.1197 -0.0756 -0.3051
  273PAPC   C1B 2928   6.210   0.353  13.229  0.0729  0.0658  0.1706
  273PAPC   C2B 2929   6.005   0.333  12.790  0.2895 -0.0396 -0.1849
  273PAPC   C3B 2930   6.064   0.636  12.366 -0.0712  0.3383 -0.0930
  273PAPC   C4B 2931   6.411   0.801  12.100 -0.3383  0.0820 -0.1392
  274PAPC   NC3 2932   1.738   2.710  14.128 -0.2592  0.2197  0.0634
  274PAPC   PO4 2933   2.083   2.570  13.750 -0.1116  0.1683  0.1838
  274PAPC   GL1 2934   2.228   2.234  13.365 -0.1103  0.1912  0.0124
  274PAPC   GL2 2935   2.409   2.473  13.321 -0.0026  0.1862 -0.1380
  274PAPC   D1A 2936   1.854   1.996  13.125 -0.3472  0.0128  0.0356
  274PAPC   D2A 2937   2.046   1.860  12.858 -0.1718  0.1894 -0.0380
  274PAPC   D3A 2938   2.316   2.205  12.864 -0.3757  0.0733 -0.0229
  274PAPC   D4A 2939   2.259   2.481  12.679  0.0760 -0.0102 -0.0413
  274PAPC   C5A 2940   2.315   2.614  12.279  0.0055 -0.0040 -0.1578
  274PAPC   C1B 2941   2.350   2.887  13.062  0.1421 -0.0125 -0.1106
  274PAPC   C2B 2942   2.424   3.027  12.577  0.0139 -0.2378 -0.0139
  274PAPC   C3B 2943   2.451   3.051  12.131 -0.1243 -0.0187  0.0131
  274PAPC   C4B 2944   2.755   2.722  11.968  0.3341  0.0115  0.3774
  275PAPC   NC3 2945   3.922   4.040  13.996  0.5484  0.2374 -0.1085
  275PAPC   PO4 2946   4.179   4.102  13.693 -0.1301  0.0723  0.0412
  275PAPC   GL1 2947   4.200   4.184  13.324 -0.1871  0.0611  0.1130
  275PAPC   GL2 2948   4.357   3.792  13.233 -0.3043 -0.2789  0.0012
  275PAPC   D1A 2949   4.078   4.146  12.913 -0.2792  0.0950  0.1185
  275PAPC   D2A 2950   4.107   3.974  12.490 -0.0474  0.2546  0.0731
  275PAPC   D3A 2951   4.108   4.325  12.367 -0.0016  0.1462 -0.2722
  275PAPC   D4A 2952   3.699   4.375  12.576  0.1578 -0.1395  0.0192
  275PAPC   C5A 2953   3.387   4.428  12.418 -0.0013  0.0145 -0.1472
  275PAPC   C1B 2954   4.455   3.690  12.862 -0.1011  0.1990  0.0222
  275PAPC   C2B 2955   4.524   3.778  12.349  0.0516 -0.0164 -0.1051
  275PAPC   C3B 2956   4.313   3.950  11.996  0.0919 -0.0715  0.1252
  275PAPC   C4B 2957   4.149   3.743  11.678 -0.1331 -0.2034  0.1268
  276PAPC   NC3 2958   1.972   4.584  13.624 -0.1968  0.1014  0.0915
  276PAPC   PO4 2959   1.553   4.412  13.725 -0.1832  0.1528 -0.1650
  276PAPC   GL1 2960   1.495   4.220  13.366 -0.2506  0.2961  0.6108
  276PAPC   GL2 2961   1.826   4.342  13.203 -0.2643  0.0062 -0.1475
  276PAPC   D1A 2962   1.586   3.870  13.106  0.0613 -0.0558  0.0136
  276PAPC   D2A 2963   1.740   3.972  12.751  0.0496  0.0454  0.0603
  276PAPC   D3A 2964   2.079   3.938  12.801 -0.1307  0.0451  0.2894
  276PAPC   D4A 2965   2.046   3.860  12.421  0.1482  0.0494 -0.1972
  276PAPC   C5A 2966   1.694   3.687  12.328 -0.1010  0.1136  0.1697
  276PAPC   C1B 2967   2.034   4.400  12.820  0.4169  0.3229 -0.0652
  276PAPC   C2B 2968   2.132   4.417  12.397  0.2576  0.1694 -0.0983
  276PAPC   C3B 2969   2.386   4.591  12.025 -0.0734 -0.2704  0.0073
  276PAPC   C4B 2970   2.367   4.579  11.620  0.0155  0.0004 -0.0681
  277PAPC   NC3 2971   4.882   5.430  13.549  0.2971  0.1533  0.2050
  277PAPC   PO4 2972   4.651   5.045  13.462  0.0465  0.1121 -0.3521
  277PAPC   GL1 2973   4.942   4.952  13.239  0.0748 -0.0623  0.0034
  277PAPC   GL2 2974   4.946   4.553  13.237 -0.2460  0.1404  0.2077
  277PAPC   D1A 2975   4.880   4.988  12.796 -0.0197 -0.3121 -0.1755
  277PAPC   D2A 2976   5.169   5.270  12.614  0.2367  0.2939  0.2101
  277PAPC   D3A 2977   5.008   5.088  12.232 -0.2816  0.1187  0.1185
  277PAPC   D4A 2978   5.322   5.078  11.825  0.0624 -0.0870  0.0043
  277PAPC   C5A 2979   5.242   5.041  11.360 -0.3487 -0.0068  0.4132
  277PAPC   C1B 2980   5.034   4.576  12.822  0.0349  0.2142 -0.3762
  277PAPC   C2B 2981   4.985   4.593  12.358 -0.4506 -0.1867  0.3044
  277PAPC   C3B 2982   5.191   4.577  11.929  0.0020 -0.1389  0.1196
  277PAPC   C4B 2983   5.381   4.554  11.512  0.0442  0.0474 -0.0374
  278PAPC   NC3 2984   3.107   5.770  13.841 -0.1275  0.4633 -0.0583
  278PAPC   PO4 2985   2.754   6.060  13.595  0.0642 -0.3329  0.0768
  278PAPC   GL1 2986   3.067   6.142  13.171  0.1098  0.1632  0.1862
  278PAPC   GL2 2987   3.437   6.268  13.074 -0.0780  0.0158  0.2868
  278PAPC   D1A 2988   3.242   5.764  12.931  0.0843 -0.0723 -0.2100
  278PAPC   D2A 2989   3.204   5.960  12.613 -0.0628 -0.0572 -0.1839
  278PAPC   D3A 2990   3.390   6.348  12.569  0.3678 -0.0149  0.0909
  278PAPC   D4A 2991   3.445   6.416  12.225 -0.3483 -0.0242  0.1180
  278PAPC   C5A 2992   3.569   6.818  12.113  0.0327 -0.0257 -0.1132
  278PAPC   C1B 2993   3.235   6.682  12.928 -0.2133 -0.1390  0.0590
  278PAPC   C2B 2994   3.187   6.831  12.505  0.1183  0.2126 -0.4095
  278PAPC   C3B 2995   3.067   6.875  11.962  0.0014  0.3185  0.1228
  278PAPC   C4B 2996   3.005   6.731  11.547 -0.2537  0.0068 -0.2624
  279PAPC   NC3 2997   0.849   1.094  14.018  0.4386 -0.0339  0.0405
  279PAPC   PO4 2998   0.730   1.523  13.949 -0.0571 -0.2937  0.1114
  279PAPC   GL1 2999   0.900   1.749  13.544  0.0585 -0.0724  0.1939
  279PAPC   GL2 3000   0.675   1.831  13.269 -0.1988  0.2817  0.0240
  279PAPC   D1A 3001   1.041   2.162  13.250 -0.0541 -0.0106 -0.0201
  279PAPC   D2A 3002   1.352   2.011  13.361  0.3195 -0.1074 -0.2452
  279PAPC   D3A 3003   1.343   2.031  12.887  0.0661 -0.0046  0.1889
  279PAPC   D4A 3004   0.879   2.280  12.820  0.1936  0.0797 -0.0280
  279PAPC   C5A 3005   0.721   2.214  12.371  0.0551  0.1380  0.1063
  279PAPC   C1B 3006   0.362   1.942  12.933 -0.1559  0.1042 -0.1263
  279PAPC   C2B 3007   0.312   2.013  12.561  0.2233 -0.2770 -0.0566
  279PAPC   C3B 3008   0.077   2.331  12.340 -0.1944 -0.2457 -0.0437
  279PAPC   C4B 3009  -0.134   2.611  12.125  0.0149 -0.2455 -0.1204
  280PAPC   NC3 3010   5.374   0.218   9.819 -0.0324  0.1306 -0.0045
  280PAPC   PO4 3011   5.220   0.503   9.527 -0.1676  0.0021 -0.0351
  280PAPC   GL1 3012   5.233   0.805   9.867 -0.2798  0.2507 -0.0625
  280PAPC   GL2 3013   5.090   1.189   9.820 -0.2686 -0.0417 -0.0846
  280PAPC   D1A 3014   5.402   1.049  10.257  0.0378 -0.0095  0.0724
  280PAPC   D2A 3015   5.564   1.048  10.630 -0.1933  0.1466  0.3713
  280PAPC   D3A 3016   5.336   0.905  10.978 -0.1611  0.4163 -0.1931
  280PAPC   D4A 3017   5.605   1.122  11.235 -0.1807  0.0146 -0.0475
  280PAPC   C5A 3018   5.621   1.406  11.642  0.0589 -0.0409 -0.3450
  280PAPC   C1B 3019   4.938   0.959  10.341  0.0963 -0.1022 -0.0102
  280PAPC   C2B 3020   4.824   1.090  10.795  0.1852  0.0803  0.1036
  280PAPC   C3B 3021   4.935   0.856  11.296  0.3022  0.1087  0.1633
  280PAPC   C4B 3022   5.290   1.005  11.577 -0.3422 -0.2271 -0.0527
  281PAPC   NC3 3023   6.457   0.883   9.667  0.0449  0.4209  0.1201
  281PAPC   PO4 3024   6.148   1.152   9.705 -0.1591  0.0720 -0.0692
  281PAPC   GL1 3025   6.193   1.294   9.976  0.5941  0.0239 -0.0629
  281PAPC   GL2 3026   6.303   1.584  10.003  0.0135  0.0914 -0.1109
  281PAPC   D1A 3027   5.938   1.224  10.277  0.0573 -0.1427 -0.2389
  281PAPC   D2A 3028   5.872   1.412  10.596 -0.4428 -0.2213  0.0769
  281PAPC   D3A 3029   5.846   1.833  10.713  0.3396  0.2059 -0.3316
  281PAPC   D4A 3030   6.022   2.106  11.133 -0.2913 -0.1901 -0.0276
  281PAPC   C5A 3031   5.731   2.196  11.503  0.1379  0.0125 -0.0613
  281PAPC   C1B 3032   6.242   1.636  10.400  0.0369 -0.1617 -0.0663
  281PAPC   C2B 3033   6.380   1.879  10.862 -0.1246 -0.0984  0.2044
  281PAPC   C3B 3034   6.469   2.196  11.243 -0.2130 -0.2061 -0.1324
  281PAPC   C4B 3035   6.584   2.456  11.652  0.0507  0.2940 -0.1087
  282PAPC   NC3 3036   4.438   4.546   9.429  0.0801 -0.1139  0.2164
  282PAPC   PO4 3037   4.404   4.925   9.678  0.4213 -0.3728  0.0445
  282PAPC   GL1 3038   4.313   4.554   9.917  0.1259 -0.1054 -0.1135
  282PAPC   GL2 3039   4.334   4.739  10.243 -0.6079  0.2500  0.0588
  282PAPC   D1A 3040   4.097   4.288  10.267  0.0991  0.3029  0.0521
  282PAPC   D2A 3041   4.086   4.217  10.845 -0.0881  0.0311  0.0815
  282PAPC   D3A 3042   4.456   4.193  11.150 -0.3991  0.0219 -0.0933
  282PAPC   D4A 3043   4.093   4.184  11.383 -0.0841 -0.3661  0.2600
  282PAPC   C5A 3044   3.761   3.982  11.104 -0.0101 -0.0810  0.1472
  282PAPC   C1B 3045   4.319   4.702  10.698 -0.0226 -0.1339 -0.0700
  282PAPC   C2B 3046   4.546   4.653  11.032 -0.3369 -0.0329  0.2124
  282PAPC   C3B 3047   4.746   4.870  11.323  0.3161 -0.1806 -0.2397
  282PAPC   C4B 3048   4.852   4.861  11.779  0.0623 -0.0635 -0.0067
  283PAPC   NC3 3049   5.075   2.339   9.649 -0.0511 -0.0650  0.0879
  283PAPC   PO4 3050   4.639   2.456   9.381 -0.1217 -0.2252  0.0713
  283PAPC   GL1 3051   4.747   2.693   9.726 -0.0423 -0.1584 -0.1886
  283PAPC   GL2 3052   4.614   2.842   9.992  0.1748 -0.3390  0.0701
  283PAPC   D1A 3053   5.039   2.536  10.093 -0.1046 -0.1044  0.0165
  283PAPC   D2A 3054   4.751   2.396  10.389 -0.1000 -0.0309 -0.1059
  283PAPC   D3A 3055   4.596   2.507  10.819  0.1051 -0.1080  0.0459
  283PAPC   D4A 3056   4.549   2.067  10.888  0.0330 -0.1322  0.1319
  283PAPC   C5A 3057   4.871   1.806  11.024 -0.2373 -0.0736  0.0398
  283PAPC   C1B 3058   4.571   2.959  10.447 -0.2491 -0.1651 -0.2438
  283PAPC   C2B 3059   4.514   3.102  10.784 -0.1304  0.1710 -0.1681
  283PAPC   C3B 3060   4.773   3.356  11.093  0.3518  0.4700 -0.1154
  283PAPC   C4B 3061   5.119   3.395  11.175  0.0328 -0.3502 -0.0978
  284PAPC   NC3 3062   3.679   1.692   9.345  0.2167  0.0522 -0.2588
  284PAPC   PO4 3063   3.488   2.125   9.271 -0.0391 -0.2578  0.0893
  284PAPC   GL1 3064   3.484   2.194   9.662  0.1340  0.0225 -0.1287
  284PAPC   GL2 3065   3.182   2.152   9.881 -0.3910  0.0870  0.2595
  284PAPC   D1A 3066   3.754   2.319   9.894 -0.2994 -0.0230 -0.1656
  284PAPC   D2A 3067   3.386   2.626   9.998  0.4119  0.0754 -0.1666
  284PAPC   D3A 3068   3.757   2.837   9.874  0.1351 -0.4165 -0.0551
  284PAPC   D4A 3069   3.652   3.324   9.888  0.3088  0.2141 -0.1371
  284PAPC   C5A 3070   3.857   3.748   9.989  0.0396 -0.1162  0.1213
  284PAPC   C1B 3071   3.223   2.249  10.278  0.0807  0.3103 -0.1534
  284PAPC   C2B 3072   3.171   2.449  10.578  0.2153  0.3390 -0.3439
  284PAPC   C3B 3073   3.423   2.567  10.890  0.0383 -0.0309 -0.0301
  284PAPC   C4B 3074   3.789   2.464  11.149  0.3032  0.3529 -0.0901
  285PAPC   NC3 3075   5.779   0.855   9.947  0.0213 -0.0207 -0.0815
  285PAPC   PO4 3076   5.755   0.574   9.646 -0.0095  0.3580 -0.0167
  285PAPC   GL1 3077   5.930   0.399   9.954 -0.0319 -0.1381  0.0214
  285PAPC   GL2 3078   6.225   0.517   9.848  0.1616  0.0014  0.0311
  285PAPC   D1A 3079   5.808   0.593  10.472 -0.1114  0.2030  0.0376
  285PAPC   D2A 3080   5.472   0.553  10.229  0.1424 -0.0393 -0.1075
  285PAPC   D3A 3081   5.372   0.440  10.737 -0.1081 -0.2182  0.1365
  285PAPC   D4A 3082   4.987   0.544  10.890  0.0558 -0.1043  0.0070
  285PAPC   C5A 3083   4.750   0.266  11.104  0.2146 -0.0296 -0.1421
  285PAPC   C1B 3084   6.256   0.385  10.332 -0.0471 -0.0586 -0.0608
  285PAPC   C2B 3085   6.214   0.357  10.802  0.0973  0.0761 -0.0841
  285PAPC   C3B 3086   6.116   0.343  11.189  0.3169  0.0320 -0.0022
  285PAPC   C4B 3087   6.077   0.508  11.614  0.0688 -0.4638  0.1814
  286PAPC   NC3 3088   1.473   6.442   9.809  0.0060 -0.0242  0.3246
  286PAPC   PO4 3089   1.733   6.304   9.522  0.0111  0.0136 -0.2200
  286PAPC   GL1 3090   1.882   6.209  10.021  0.1799  0.0255 -0.0528
  286PAPC   GL2 3091   1.884   6.500  10.202  0.2147  0.1582  0.0690
  286PAPC   D1A 3092   2.149   6.019  10.202  0.0934  0.1247  0.0816
  286PAPC   D2A 3093   2.291   6.181  10.555 -0.0881  0.2284 -0.2825
  286PAPC   D3A 3094   2.487   6.026  10.850 -0.1395  0.0976 -0.0415
  286PAPC   D4A 3095   2.476   6.305  11.177 -0.1130 -0.1389 -0.0523
  286PAPC   C5A 3096   2.189   6.532  11.456 -0.0742 -0.0739  0.1307
  286PAPC   C1B 3097   1.859   6.384  10.552  0.1963 -0.1442  0.1152
  286PAPC   C2B 3098   1.571   6.445  10.918  0.0460  0.1447  0.0160
  286PAPC   C3B 3099   1.211   6.561  11.275 -0.1066 -0.2556  0.0209
  286PAPC   C4B 3100   1.256   6.792  11.630  0.4426  0.0452  0.1259
  287POPC   NC3 3101   2.286  -0.072  13.606 -0.1597  0.1261  0.0903
  287POPC   PO4 3102   2.253   0.316  13.821 -0.1954  0.1416  0.1265
  287POPC   GL1 3103   2.203   0.390  13.415 -0.0305  0.1877  0.0886
  287POPC   GL2 3104   2.415   0.209  13.217  0.2141  0.1905 -0.0065
  287POPC   C1A 3105   1.992   0.271  12.912 -0.2618  0.3210 -0.0783
  287POPC   D2A 3106   1.933   0.259  12.575 -0.1329 -0.0820 -0.1432
  287POPC   C3A 3107   1.776   0.562  12.398  0.4759  0.0122  0.0743
  287POPC   C4A 3108   1.771   0.741  11.912 -0.2762 -0.0439 -0.1353
  287POPC   C1B 3109   2.589   0.089  12.773 -0.2927 -0.0392 -0.4036
  287POPC   C2B 3110   2.517  -0.063  12.377  0.1837  0.2964  0.0681
  287POPC   C3B 3111   2.363   0.085  11.980 -0.0388 -0.0773 -0.2705
  287POPC   C4B 3112   1.998   0.197  12.040 -0.0783 -0.1518  0.1728
  288POPC   NC3 3113   7.286   7.213  13.786 -0.2401  0.0167  0.3210
  288POPC   PO4 3114   6.837   7.372  13.945 -0.0708  0.1346 -0.1777
  288POPC   GL1 3115   6.958   7.312  13.422 -0.2097  0.0039  0.1092
  288POPC   GL2 3116   7.271   7.510  13.244 -0.1375 -0.0285  0.1737
  288POPC   C1A 3117   6.834   7.211  12.982  0.2214 -0.0286  0.1897
  288POPC   D2A 3118   6.562   7.134  12.756  0.0291  0.0262  0.1039
  288POPC   C3A 3119   6.311   7.313  12.525 -0.0605 -0.0767 -0.3497
  288POPC   C4A 3120   6.004   7.610  12.325  0.0361 -0.1641  0.0847
  288POPC   C1B 3121   7.198   7.525  12.824  0.2248  0.1849 -0.2838
  288POPC   C2B 3122   6.925   7.483  12.476 -0.0473  0.1519 -0.1399
  288POPC   C3B 3123   6.750   7.598  12.153 -0.0210  0.1271 -0.0330
  288POPC   C4B 3124   6.789   7.858  11.809  0.2822  0.0339  0.1230
  289POPC   NC3 3125   0.791   0.432  13.493  0.2898  0.2862  0.2321
  289POPC   PO4 3126   1.084   0.061  13.361  0.2143  0.3389  0.0018
  289POPC   GL1 3127   0.677   0.157  13.121 -0.0893  0.3107  0.0322
  289POPC   GL2 3128   0.367  -0.060  13.193 -0.3242  0.0826  0.0567
  289POPC   C1A 3129   0.580   0.235  12.785 -0.2679 -0.1578 -0.0221
  289POPC   D2A 3130   0.616   0.460  12.393  0.2225 -0.0667  0.3257
  289POPC   C3A 3131   0.550   0.274  11.974 -0.0130  0.3341 -0.0833
  289POPC   C4A 3132   0.365   0.464  11.614 -0.2577 -0.0023  0.1630
  289POPC   C1B 3133   0.180  -0.035  12.790 -0.1568 -0.0815 -0.0054
  289POPC   C2B 3134  -0.081  -0.053  12.401 -0.3126  0.0698  0.0494
  289POPC   C3B 3135  -0.276  -0.081  12.024 -0.0849  0.0181  0.1500
  289POPC   C4B 3136  -0.404  -0.068  11.621  0.0676 -0.2122 -0.0356
  290POPC   NC3 3137   6.071   0.917  14.222  0.0159  0.2042 -0.1700
  290POPC   PO4 3138   6.090   1.214  13.808  0.2406  0.0388 -0.3694
  290POPC   GL1 3139   6.058   1.320  13.386 -0.0966  0.1420 -0.1781
  290POPC   GL2 3140   5.742   1.246  13.330  0.2963  0.0244  0.4509
  290POPC   C1A 3141   6.004   1.483  12.945 -0.0481 -0.2886  0.0182
  290POPC   D2A 3142   6.002   1.532  12.476  0.2396  0.3485 -0.2741
  290POPC   C3A 3143   5.996   1.693  12.033  0.0595 -0.1694  0.1112
  290POPC   C4A 3144   6.033   2.174  11.873  0.0518  0.1688  0.0418
  290POPC   C1B 3145   5.517   1.485  13.134 -0.2554  0.1031 -0.1397
  290POPC   C2B 3146   5.537   1.732  12.809 -0.0857 -0.3183 -0.3755
  290POPC   C3B 3147   5.601   1.931  12.442  0.1976 -0.1742 -0.0527
  290POPC   C4B 3148   5.556   1.866  11.892 -0.2937 -0.0314 -0.2550
  291POPC   NC3 3149   6.534   6.059  13.664 -0.1629 -0.1624  0.0521
  291POPC   PO4 3150   6.131   6.201  13.705  0.1736 -0.0042 -0.0568
  291POPC   GL1 3151   6.133   6.373  13.261  0.0264  0.2647  0.0299
  291POPC   GL2 3152   6.425   6.238  13.079  0.1319 -0.2304 -0.2677
  291POPC   C1A 3153   5.945   6.269  12.919 -0.2072  0.0123  0.0981
  291POPC   D2A 3154   5.594   6.192  12.686 -0.0192  0.0863 -0.4145
  291POPC   C3A 3155   5.502   6.322  12.232  0.1209  0.1501 -0.0839
  291POPC   C4A 3156   5.452   6.509  11.758 -0.2693 -0.1579 -0.1170
  291POPC   C1B 3157   6.379   6.196  12.679  0.2696 -0.0500  0.2035
  291POPC   C2B 3158   6.068   6.106  12.396  0.1339  0.0139  0.3280
  291POPC   C3B 3159   5.736   5.889  12.344  0.5372 -0.0246 -0.3184
  291POPC   C4B 3160   5.434   5.766  12.313  0.1423  0.0467 -0.2616
  292POPC   NC3 3161   1.844   1.879  13.594  0.0137  0.1583 -0.0656
  292POPC   PO4 3162   1.596   1.477  13.569  0.3545 -0.0900  0.0961
  292POPC   GL1 3163   1.501   1.269  13.118  0.1141  0.0720  0.1501
  292POPC   GL2 3164   1.191   1.088  13.059 -0.1375 -0.0357 -0.1276
  292POPC   C1A 3165   1.408   1.404  12.714 -0.0654  0.1319  0.0381
  292POPC   D2A 3166   1.290   1.524  12.367  0.0780  0.3278  0.0172
  292POPC   C3A 3167   1.124   1.909  12.441 -0.2460  0.2112  0.1074
  292POPC   C4A 3168   1.275   2.354  12.459 -0.1564  0.1146 -0.0355
  292POPC   C1B 3169   1.027   1.062  12.738 -0.0730  0.3645  0.0410
  292POPC   C2B 3170   1.024   1.101  12.296 -0.0997  0.0573 -0.0046
  292POPC   C3B 3171   1.276   0.876  11.920 -0.1641 -0.1954 -0.0729
  292POPC   C4B 3172   1.450   0.669  11.576  0.0014 -0.0605  0.0264
  293POPC   NC3 3173   1.813   0.660   9.323 -0.2549 -0.1614  0.0240
  293POPC   PO4 3174   1.290   0.628   9.506 -0.0647 -0.0396 -0.0137
  293POPC   GL1 3175   1.292   0.529  10.054  0.2188  0.1029  0.1501
  293POPC   GL2 3176   1.276   0.901  10.056 -0.1276  0.1706 -0.5064
  293POPC   C1A 3177   1.152   0.662  10.524  0.1428 -0.0442  0.1042
  293POPC   D2A 3178   1.177   0.634  10.953  0.0948 -0.2387  0.0468
  293POPC   C3A 3179   0.963   0.767  11.204  0.2687 -0.2116  0.5340
  293POPC   C4A 3180   0.637   0.791  11.263 -0.2640  0.0029  0.3611
  293POPC   C1B 3181   1.622   0.809  10.378 -0.2008  0.0780  0.0452
  293POPC   C2B 3182   1.775   0.739  10.830  0.0896 -0.1073  0.2083
  293POPC   C3B 3183   1.814   0.556  11.250 -0.3467 -0.1229  0.1931
  293POPC   C4B 3184   2.065   0.408  11.573  0.1743 -0.3052 -0.2206
  294POPC   NC3 3185   3.052   6.024   9.681  0.1071 -0.0616 -0.0716
  294POPC   PO4 3186   3.202   6.399   9.610  0.1473 -0.0359 -0.1123
  294POPC   GL1 3187   3.417   6.309  10.020 -0.0656 -0.2669  0.1908
  294POPC   GL2 3188   3.775   6.400  10.016 -0.2375 -0.1015  0.0641
  294POPC   C1A 3189   3.485   6.206  10.456  0.1323  0.0753 -0.1016
  294POPC   D2A 3190   3.414   6.452  10.848 -0.0145  0.2195  0.2837
  294POPC   C3A 3191   3.376   6.400  11.281 -0.1238  0.0809 -0.1332
  294POPC   C4A 3192   3.532   6.604  11.709  0.3018 -0.0144 -0.0163
  294POPC   C1B 3193   3.873   6.549  10.534  0.0517 -0.0912  0.3467
  294POPC   C2B 3194   3.954   6.509  10.977  0.1176 -0.1034 -0.0864
  294POPC   C3B 3195   3.908   6.406  11.421  0.0480 -0.1683  0.0157
  294POPC   C4B 3196   3.987   6.388  11.843 -0.3106 -0.1314 -0.1999
  295POPC   NC3 3197   1.355   3.788   9.300 -0.1147 -0.2691  0.1555
  295POPC   PO4 3198   1.397   3.668   9.756  0.1332 -0.1248 -0.1112
  295POPC   GL1 3199   1.414   3.516  10.150 -0.2011 -0.1473  0.1406
  295POPC   GL2 3200   1.678   3.288  10.085 -0.1609 -0.0292  0.2074
  295POPC   C1A 3201   1.244   3.568  10.487  0.1565  0.1542  0.3749
  295POPC   D2A 3202   1.321   3.557  10.865 -0.1930  0.3257 -0.0488
  295POPC   C3A 3203   1.058   3.672  11.127  0.4962  0.1248 -0.0488
  295POPC   C4A 3204   0.867   4.042  11.354  0.1493 -0.0622 -0.0074
  295POPC   C1B 3205   1.650   3.153  10.512 -0.1766  0.1112 -0.0724
  295POPC   C2B 3206   1.698   3.178  10.932 -0.4718 -0.1094  0.1457
  295POPC   C3B 3207   1.672   3.521  11.213  0.2194 -0.0246  0.0292
  295POPC   C4B 3208   1.544   3.907  11.331  0.0911  0.2653  0.0219
  296POPC   NC3 3209   2.961   1.254   9.315 -0.3122  0.1906 -0.0971
  296POPC   PO4 3210   2.770   1.739   9.199  0.1145 -0.1132 -0.0456
  296POPC   GL1 3211   2.754   1.744   9.654  0.1553 -0.4984 -0.0668
  296POPC   GL2 3212   2.738   1.465   9.778 -0.0088 -0.0145 -0.2019
  296POPC   C1A 3213   2.697   2.068   9.978 -0.0392 -0.0829  0.0715
  296POPC   D2A 3214   2.733   2.035  10.410 -0.3376  0.1665 -0.0689
  296POPC   C3A 3215   2.863   2.134  10.764  0.2633  0.2746 -0.2534
  296POPC   C4A 3216   3.032   2.385  11.121  0.2115 -0.1416  0.3104
  296POPC   C1B 3217   2.653   1.546  10.251 -0.1592  0.2183  0.0736
  296POPC   C2B 3218   2.575   1.621  10.645  0.0473 -0.0848 -0.0869
  296POPC   C3B 3219   2.585   1.786  11.011 -0.3014  0.2333  0.0262
  296POPC   C4B 3220   2.514   2.038  11.324  0.2751  0.0688  0.0676
  297POPC   NC3 3221   6.733   2.273   9.541 -0.0515 -0.1058  0.0437
  297POPC   PO4 3222   6.703   1.874   9.843  0.0742 -0.1727 -0.0807
  297POPC   GL1 3223   7.029   1.676  10.188  0.1360  0.1299  0.2027
  297POPC   GL2 3224   7.318   1.764  10.187 -0.1610  0.2260 -0.1714
  297POPC   C1A 3225   7.009   1.825  10.556  0.0882 -0.3896  0.2695
  297POPC   D2A 3226   6.845   1.888  10.921 -0.0953 -0.1493  0.0423
  297POPC   C3A 3227   7.019   1.929  11.338 -0.2990 -0.1211 -0.0391
  297POPC   C4A 3228   6.876   2.013  11.710 -0.0612  0.1120 -0.2148
  297POPC   C1B 3229   7.520   1.626  10.533 -0.1136  0.0845 -0.0833
  297POPC   C2B 3230   7.606   1.649  10.922  0.1516  0.0390  0.0829
  297POPC   C3B 3231   7.386   1.609  11.303 -0.2138  0.1283  0.1542
  297POPC   C4B 3232   7.383   1.655  11.660  0.0349 -0.0406  0.0394
  298POPC   NC3 3233   2.787   5.211   9.331 -0.1447 -0.0114  0.2147
  298POPC   PO4 3234   2.326   4.996   9.401 -0.2395 -0.1033  0.0515
  298POPC   GL1 3235   2.446   4.922   9.714  0.1710  0.0850 -0.2409
  298POPC   GL2 3236   2.223   4.712   9.972  0.0080  0.0940  0.1633
  298POPC   C1A 3237   2.488   5.112  10.123  0.0343 -0.4018 -0.1136
  298POPC   D2A 3238   2.218   5.204  10.410 -0.0799  0.1531  0.1074
  298POPC   C3A 3239   1.884   5.536  10.377 -0.2309 -0.0735  0.0920
  298POPC   C4A 3240   1.442   5.663  10.274 -0.5065 -0.0055 -0.1915
  298POPC   C1B 3241   2.400   4.733  10.410  0.1257 -0.1518 -0.2157
  298POPC   C2B 3242   2.293   4.802  10.763 -0.2251 -0.2139 -0.2517
  298POPC   C3B 3243   2.056   4.748  11.108  0.0492  0.1154  0.0125
  298POPC   C4B 3244   1.974   5.005  11.482  0.0159 -0.0731 -0.0037
  299DPSM   NC3 3245   5.108   6.681  13.921 -0.0893 -0.2056  0.2005
  299DPSM   PO4 3246   4.833   6.852  13.629  0.1916 -0.1314  0.5363
  299DPSM   AM1 3247   4.845   6.780  13.149  0.0695  0.0674  0.2351
  299DPSM   AM2 3248   4.981   6.550  13.190  0.0431 -0.0548  0.2702
  299DPSM   T1A 3249   4.850   6.815  12.689 -0.0198  0.2031  0.0300
  299DPSM   C2A 3250   4.848   6.750  12.286 -0.2157 -0.1035  0.1759
  299DPSM   C3A 3251   5.003   6.562  12.025  0.0001 -0.0069  0.1978
  299DPSM   C1B 3252   4.916   6.328  12.816 -0.0763  0.0272  0.0405
  299DPSM   C2B 3253   4.915   6.243  12.367 -0.1527  0.0860  0.1184
  299DPSM   C3B 3254   5.099   6.085  11.991 -0.3165 -0.1243  0.0744
  299DPSM   C4B 3255   5.061   6.077  11.496 -0.2347 -0.0736  0.0008
  300DPSM   NC3 3256   4.532  -0.070  13.719  0.1177 -0.2463 -0.0340
  300DPSM   PO4 3257   4.627   0.328  13.790  0.1115  0.0802 -0.1019
  300DPSM   AM1 3258   4.689   0.333  13.381 -0.0734  0.4429  0.3205
  300DPSM   AM2 3259   4.938   0.171  13.404  0.2515  0.0090  0.0993
  300DPSM   T1A 3260   4.575   0.598  13.141 -0.1403 -0.0060 -0.0263
  300DPSM   C2A 3261   4.589   0.667  12.766 -0.0731  0.0577  0.0507
  300DPSM   C3A 3262   4.476   1.030  12.547  0.0308 -0.2920  0.0100
  300DPSM   C1B 3263   4.965   0.279  12.931  0.0981 -0.0404 -0.0484
  300DPSM   C2B 3264   5.062   0.255  12.488  0.0249 -0.1887 -0.2742
  300DPSM   C3B 3265   5.193   0.342  12.126  0.1642 -0.0980  0.1441
  300DPSM   C4B 3266   5.275   0.047  11.822  0.2960  0.1433 -0.1030
  301DPSM   NC3 3267   3.200   3.068  13.349 -0.2501 -0.3349  0.2777
  301DPSM   PO4 3268   2.950   3.369  13.360 -0.3646 -0.2845 -0.0826
  301DPSM   AM1 3269   3.124   3.464  12.980  0.1324 -0.1247 -0.0166
  301DPSM   AM2 3270   3.362   3.294  12.940  0.1223 -0.1462 -0.2472
  301DPSM   T1A 3271   3.201   3.572  12.483  0.0267  0.2138  0.0660
  301DPSM   C2A 3272   3.168   3.633  12.123  0.1679 -0.0469  0.1531
  301DPSM   C3A 3273   3.310   3.918  11.842 -0.0225  0.1842  0.5418
  301DPSM   C1B 3274   3.577   3.287  12.577  0.3411 -0.0567  0.0469
  301DPSM   C2B 3275   3.557   3.336  12.119 -0.0521  0.1097 -0.0354
  301DPSM   C3B 3276   3.621   3.557  11.778  0.2978 -0.1356 -0.0183
  301DPSM   C4B 3277   3.711   3.594  11.389 -0.0202 -0.0566 -0.0885
  302DPSM   NC3 3278   7.354   5.830  13.488 -0.1102 -0.0210 -0.1529
  302DPSM   PO4 3279   6.963   5.886  13.644  0.1753  0.1847 -0.0581
  302DPSM   AM1 3280   6.949   5.615  13.258  0.0551 -0.1802 -0.1328
  302DPSM   AM2 3281   6.615   5.748  13.046  0.3838 -0.0331 -0.1549
  302DPSM   T1A 3282   6.848   5.214  13.096  0.4312 -0.1979 -0.1201
  302DPSM   C2A 3283   6.975   5.127  12.642 -0.3539  0.1625 -0.2319
  302DPSM   C3A 3284   7.135   4.925  12.351 -0.1955 -0.1714  0.3205
  302DPSM   C1B 3285   6.697   5.859  12.652 -0.2167 -0.1704  0.1997
  302DPSM   C2B 3286   6.580   6.018  12.250 -0.1018  0.2067 -0.2454
  302DPSM   C3B 3287   6.255   5.864  11.922 -0.3597  0.3484  0.2128
  302DPSM   C4B 3288   6.189   5.818  11.521  0.1072 -0.2322  0.2704
  303DPSM   NC3 3289   0.888   2.042  13.952  0.0383 -0.4502 -0.1597
  303DPSM   PO4 3290   1.175   2.170  14.194  0.0083  0.0802 -0.1422
  303DPSM   AM1 3291   1.398   2.392  13.847  0.2172  0.0497  0.4500
  303DPSM   AM2 3292   1.139   2.366  13.691  0.0837  0.3152 -0.1769
  303DPSM   T1A 3293   1.660   2.450  13.462  0.1617 -0.0872  0.0932
  303DPSM   C2A 3294   1.923   2.473  13.048 -0.0670 -0.2092  0.0112
  303DPSM   C3A 3295   1.784   2.312  12.729  0.4438 -0.1757  0.0579
  303DPSM   C1B 3296   1.185   2.635  13.342 -0.1645  0.0910  0.1873
  303DPSM   C2B 3297   1.400   2.559  12.956  0.1510 -0.1603 -0.0340
  303DPSM   C3B 3298   1.283   2.842  12.621  0.0971  0.0983 -0.2403
  303DPSM   C4B 3299   1.108   3.234  12.621 -0.0093  0.0738 -0.0240
  304DPSM   NC3 3300   0.666   6.776  13.710  0.1041 -0.1672 -0.0731
  304DPSM   PO4 3301   1.056   6.462  13.675  0.0415  0.2157 -0.0813
  304DPSM   AM1 3302   1.255   6.591  13.335  0.0151  0.0949  0.2360
  304DPSM   AM2 3303   1.427   6.311  13.248 -0.1118  0.0379  0.3496
  304DPSM   T1A 3304   1.217   6.887  13.012 -0.0800  0.0488  0.2244
  304DPSM   C2A 3305   1.271   7.032  12.579 -0.1561 -0.1076  0.1636
  304DPSM   C3A 3306   1.412   7.010  12.232  0.2360  0.1986  0.0464
  304DPSM   C1B 3307   1.657   6.412  12.879  0.0472 -0.2452 -0.1312
  304DPSM   C2B 3308   1.785   6.269  12.408 -0.2820 -0.1772 -0.3008
  304DPSM   C3B 3309   1.539   5.998  12.199 -0.0082  0.0949 -0.2150
  304DPSM   C4B 3310   1.493   5.795  11.831  0.2695  0.0335  0.1569
  305DPSM   NC3 3311   1.910   7.095  13.514 -0.3547  0.0120  0.0364
  305DPSM   PO4 3312   1.852   7.604  13.560  0.0576  0.0262 -0.0485
  305DPSM   AM1 3313   1.584   7.640  13.172  0.2044  0.0108 -0.3191
  305DPSM   AM2 3314   1.556   7.304  13.244  0.0420 -0.2059  0.1062
  305DPSM   T1A 3315   1.617   7.482  12.774 -0.3043 -0.4331  0.2555
  305DPSM   C2A 3316   1.574   7.507  12.267 -0.1356 -0.2430 -0.2793
  305DPSM   C3A 3317   1.487   7.255  11.772 -0.0126  0.3271  0.1879
  305DPSM   C1B 3318   1.699   6.972  12.882 -0.0727 -0.2284  0.0772
  305DPSM   C2B 3319   1.766   6.765  12.464 -0.0029 -0.2994 -0.0136
  305DPSM   C3B 3320   1.798   6.746  11.969  0.1091  0.1172 -0.1952
  305DPSM   C4B 3321   1.680   6.607  11.518 -0.1443 -0.0682 -0.0852
  306DPSM   NC3 3322   0.356   4.112  13.947  0.2401 -0.0113 -0.1696
  306DPSM   PO4 3323   0.764   4.115  13.885 -0.1292 -0.0743  0.1715
  306DPSM   AM1 3324   0.729   4.234  13.377  0.2514  0.1107 -0.4515
  306DPSM   AM2 3325   1.012   4.408  13.282 -0.4263  0.1779 -0.0121
  306DPSM   T1A 3326   0.607   3.982  13.070 -0.0411  0.1481  0.0873
  306DPSM   C2A 3327   0.476   3.900  12.724  0.0715  0.0779  0.0072
  306DPSM   C3A 3328   0.259   3.777  12.405 -0.3269 -0.1151  0.2072
  306DPSM   C1B 3329   1.003   4.678  12.913 -0.1988  0.0172  0.0357
  306DPSM   C2B 3330   0.969   4.615  12.427 -0.0794 -0.0219 -0.0278
  306DPSM   C3B 3331   1.019   4.608  12.052 -0.0018 -0.1283  0.1753
  306DPSM   C4B 3332   0.933   4.630  11.684  0.0823 -0.4658  0.1912
  307DPSM   NC3 3333   1.064   4.495  13.765  0.3199  0.1117  0.1494
  307DPSM   PO4 3334   1.228   4.842  13.515  0.0946  0.1494  0.0419
  307DPSM   AM1 3335   1.393   4.763  13.206 -0.0527  0.2208  0.2141
  307DPSM   AM2 3336   1.655   4.799  13.306 -0.4343  0.3094  0.2009
  307DPSM   T1A 3337   1.479   4.844  12.736 -0.0810 -0.1065 -0.3721
  307DPSM   C2A 3338   1.391   4.813  12.237 -0.3425 -0.1237  0.1653
  307DPSM   C3A 3339   1.458   4.902  11.863 -0.0147  0.1398 -0.0524
  307DPSM   C1B 3340   1.902   4.811  13.002  0.2384 -0.1397 -0.0602
  307DPSM   C2B 3341   1.856   4.862  12.448 -0.1072 -0.1777  0.1262
  307DPSM   C3B 3342   2.040   4.856  12.106  0.0617 -0.1108 -0.0631
  307DPSM   C4B 3343   2.396   5.045  11.865  0.0121 -0.0081  0.1590
  308DPSM   NC3 3344   6.681   5.035  13.981 -0.2022 -0.2868  0.0704
  308DPSM   PO4 3345   6.913   5.202  13.678  0.0966  0.5120  0.0026
  308DPSM   AM1 3346   7.095   4.870  13.416 -0.2784 -0.2364 -0.0196
  308DPSM   AM2 3347   7.278   4.611  13.500 -0.4082 -0.1190 -0.1579
  308DPSM   T1A 3348   7.165   4.803  13.069  0.0073  0.1006 -0.0343
  308DPSM   C2A 3349   7.020   4.587  12.657 -0.1384 -0.0741 -0.0046
  308DPSM   C3A 3350   6.989   4.290  12.365 -0.1547 -0.1144  0.1749
  308DPSM   C1B 3351   6.956   4.377  13.149  0.0667  0.0979  0.2847
  308DPSM   C2B 3352   6.875   4.100  12.875 -0.3176  0.0562 -0.2363
  308DPSM   C3B 3353   7.094   3.812  12.529 -0.0560  0.1443  0.0784
  308DPSM   C4B 3354   7.376   3.558  12.199  0.1941  0.2553 -0.2828
  309DPSM   NC3 3355   3.028   4.350  14.334  0.0962  0.2098  0.1893
  309DPSM   PO4 3356   3.448   4.218  14.126 -0.0682 -0.1494  0.3518
  309DPSM   AM1 3357   3.249   4.414  13.709  0.2579 -0.3748 -0.2389
  309DPSM   AM2 3358   3.268   4.368  13.429 -0.0605 -0.0664 -0.3917
  309DPSM   T1A 3359   2.929   4.762  13.499 -0.1911  0.3692 -0.2198
  309DPSM   C2A 3360   2.845   5.119  13.219 -0.1618 -0.2108  0.0147
  309DPSM   C3A 3361   2.458   5.201  12.989  0.0752 -0.0518  0.1006
  309DPSM   C1B 3362   3.408   4.519  12.952 -0.0114 -0.2399  0.0817
  309DPSM   C2B 3363   3.428   4.910  12.706  0.1839  0.0060 -0.2449
  309DPSM   C3B 3364   3.332   4.968  12.298  0.1799  0.3348 -0.2303
  309DPSM   C4B 3365   3.492   4.987  11.887 -0.0617 -0.4315 -0.0292
  310DPSM   NC3 3366   6.017   4.418  14.044 -0.1945 -0.3036 -0.2101
  310DPSM   PO4 3367   6.347   4.615  13.822 -0.2239  0.0730  0.1907
  310DPSM   AM1 3368   6.101   4.721  13.644 -0.1491 -0.0083 -0.2392
  310DPSM   AM2 3369   6.003   4.481  13.500 -0.2169  0.1763  0.2984
  310DPSM   T1A 3370   6.034   4.995  13.333 -0.1573 -0.1037 -0.0158
  310DPSM   C2A 3371   5.932   4.972  12.901 -0.4155  0.2092 -0.1643
  310DPSM   C3A 3372   5.910   5.022  12.541 -0.0803  0.1904  0.0409
  310DPSM   C1B 3373   5.863   4.447  13.098 -0.1207 -0.1585  0.0816
  310DPSM   C2B 3374   5.967   4.503  12.632 -0.1507 -0.1989 -0.1170
  310DPSM   C3B 3375   6.150   4.682  12.188 -0.0864  0.2472  0.1305
  310DPSM   C4B 3376   6.297   4.799  11.775  0.0899  0.0753 -0.2448
  311DPSM   NC3 3377   2.799   0.112  13.645  0.0768 -0.0892 -0.0400
  311DPSM   PO4 3378   3.187  -0.130  13.806  0.0093 -0.1104 -0.3404
  311DPSM   AM1 3379   3.356   0.049  13.301  0.0214 -0.1110 -0.2196
  311DPSM   AM2 3380   3.385   0.419  13.286  0.1181  0.5096  0.1049
  311DPSM   T1A 3381   3.490   0.092  12.879  0.0903 -0.1417  0.1018
  311DPSM   C2A 3382   3.528   0.218  12.507 -0.0776  0.0196 -0.2251
  311DPSM   C3A 3383   3.710   0.305  12.147  0.1161 -0.0580 -0.0537
  311DPSM   C1B 3384   3.392   0.628  12.824  0.0544  0.0882  0.1124
  311DPSM   C2B 3385   3.500   0.779  12.448 -0.0756  0.2092 -0.2500
  311DPSM   C3B 3386   3.722   0.804  12.058  0.2537  0.2118 -0.1618
  311DPSM   C4B 3387   4.018   1.092  11.888  0.1398  0.3448 -0.2030
  312DPSM   NC3 3388   2.514   6.684   9.353  0.0618 -0.2525  0.3842
  312DPSM   PO4 3389   2.772   6.568   9.776  0.0088  0.0958  0.1390
  312DPSM   AM1 3390   2.628   6.156  10.023  0.4364  0.2256  0.1602
  312DPSM   AM2 3391   2.605   5.921   9.921 -0.4446 -0.1569  0.0268
  312DPSM   T1A 3392   2.759   6.058  10.352 -0.0369 -0.1130  0.0394
  312DPSM   C2A 3393   3.012   6.214  10.627  0.0108  0.0183 -0.0455
  312DPSM   C3A 3394   2.964   6.128  11.122 -0.1627 -0.1016 -0.2499
  312DPSM   C1B 3395   2.617   5.597  10.257  0.0990  0.0052  0.1284
  312DPSM   C2B 3396   2.414   5.560  10.646  0.1851  0.2403 -0.0050
  312DPSM   C3B 3397   2.086   5.294  10.892 -0.2091  0.0614  0.2159
  312DPSM   C4B 3398   1.804   5.393  11.227  0.0524  0.1290 -0.0565
  313DPSM   NC3 3399   0.815   4.670   9.367 -0.0866 -0.2768  0.0359
  313DPSM   PO4 3400   1.206   4.312   9.304 -0.1007 -0.0416  0.0308
  313DPSM   AM1 3401   1.222   4.135   9.682  0.2175  0.1605  0.0392
  313DPSM   AM2 3402   0.856   3.909   9.617  0.2330  0.1063 -0.0015
  313DPSM   T1A 3403   1.446   4.048  10.049  0.0834  0.0721 -0.1162
  313DPSM   C2A 3404   1.413   4.073  10.475  0.2279 -0.1700 -0.0113
  313DPSM   C3A 3405   1.124   4.105  10.826  0.0950  0.1427  0.0268
  313DPSM   C1B 3406   0.691   3.829  10.078 -0.2237  0.0227 -0.1082
  313DPSM   C2B 3407   0.787   3.884  10.551 -0.2143 -0.0302  0.0218
  313DPSM   C3B 3408   0.640   3.883  10.823  0.2794 -0.3112  0.2650
  313DPSM   C4B 3409   0.531   3.660  11.275  0.1501 -0.2470  0.0137
  314DPSM   NC3 3410   2.139   5.973   9.646 -0.1940 -0.1867  0.0249
  314DPSM   PO4 3411   2.220   6.504   9.799  0.0604  0.0851  0.2382
  314DPSM   AM1 3412   2.329   6.704  10.121 -0.1735 -0.3943 -0.2748
  314DPSM   AM2 3413   2.431   6.997  10.140 -0.4995 -0.2657 -0.0519
  314DPSM   T1A 3414   2.760   6.581  10.224  0.2087  0.1999  0.0170
  314DPSM   C2A 3415   3.214   6.632  10.398  0.0457  0.0068  0.2558
  314DPSM   C3A 3416   3.485   6.894  10.623  0.3103 -0.1039 -0.2518
  314DPSM   C1B 3417   2.521   7.015  10.529  0.0043  0.0317 -0.2632
  314DPSM   C2B 3418   2.352   7.152  10.915 -0.0294 -0.1752 -0.0224
  314DPSM   C3B 3419   1.947   7.271  11.114  0.3369 -0.2997 -0.1562
  314DPSM   C4B 3420   1.905   7.381  11.536 -0.1754 -0.2074 -0.3904
  315DPSM   NC3 3421   4.770   5.263   9.682  0.0679 -0.1283 -0.2033
  315DPSM   PO4 3422   5.112   5.569   9.698 -0.0383  0.2625 -0.0217
  315DPSM   AM1 3423   5.227   5.805  10.039 -0.0140 -0.1321 -0.0118
  315DPSM   AM2 3424   5.052   6.081  10.053  0.1359  0.0274 -0.2669
  315DPSM   T1A 3425   5.194   5.885  10.487  0.1861  0.1357 -0.0129
  315DPSM   C2A 3426   5.314   5.885  10.999  0.1489 -0.1425 -0.0683
  315DPSM   C3A 3427   5.109   5.605  11.253  0.2845  0.0146 -0.0690
  315DPSM   C1B 3428   4.601   6.102  10.389 -0.1450 -0.1335  0.2149
  315DPSM   C2B 3429   4.366   6.169  10.713 -0.2369 -0.1347 -0.0131
  315DPSM   C3B 3430   4.297   6.192  11.093  0.1282 -0.0555 -0.2467
  315DPSM   C4B 3431   4.322   6.116  11.464  0.0679 -0.0596 -0.2187
  316DPSM   NC3 3432   2.443   3.671   9.061  0.1799 -0.0145  0.0416
  316DPSM   PO4 3433   2.381   3.548   9.402  0.0880  0.0504  0.0144
  316DPSM   AM1 3434   2.378   3.547   9.824  0.3852  0.1690  0.0704
  316DPSM   AM2 3435   2.197   3.276   9.831  0.2085 -0.1186 -0.2531
  316DPSM   T1A 3436   2.415   3.691  10.113 -0.2755 -0.1627 -0.1363
  316DPSM   C2A 3437   2.457   3.844  10.460  0.1006  0.4187 -0.0546
  316DPSM   C3A 3438   2.401   3.755  10.889 -0.0278 -0.3127 -0.2498
  316DPSM   C1B 3439   2.120   3.395  10.294  0.0946  0.1266 -0.3132
  316DPSM   C2B 3440   2.133   3.373  10.785 -0.1343  0.1224 -0.5006
  316DPSM   C3B 3441   2.183   3.364  11.184  0.1096 -0.3997  0.0210
  316DPSM   C4B 3442   1.987   3.280  11.507  0.2952 -0.0869 -0.0956
  317DPSM   NC3 3443   0.318   2.169   9.225  0.1682 -0.2307  0.1171
  317DPSM   PO4 3444   0.081   2.249   9.565  0.0711 -0.0471 -0.0985
  317DPSM   AM1 3445   0.494   2.437   9.911 -0.0664  0.1785  0.1717
  317DPSM   AM2 3446   0.844   2.425   9.945  0.0289  0.2552  0.1366
  317DPSM   T1A 3447   0.370   2.504  10.383  0.2742  0.0503 -0.1217
  317DPSM   C2A 3448   0.486   2.473  10.735 -0.3318 -0.3154 -0.1609
  317DPSM   C3A 3449   0.580   2.401  11.190 -0.2384  0.1269 -0.0267
  317DPSM   C1B 3450   0.845   2.395  10.406 -0.1502 -0.1165  0.1565
  317DPSM   C2B 3451   1.006   2.543  10.785 -0.2192  0.1236 -0.1072
  317DPSM   C3B 3452   0.708   2.886  11.068  0.3735 -0.2193  0.3102
  317DPSM   C4B 3453   0.751   3.249  11.274 -0.1406  0.0800  0.2211
  318DPSM   NC3 3454   6.478   3.177   9.613 -0.1459  0.1621  0.0766
  318DPSM   PO4 3455   6.693   2.754   9.740  0.0899 -0.1242  0.1868
  318DPSM   AM1 3456   6.492   2.735  10.058  0.1897 -0.2456  0.0441
  318DPSM   AM2 3457   6.168   2.879   9.981 -0.0095  0.0005 -0.1949
  318DPSM   T1A 3458   6.348   2.557  10.421  0.1025  0.4117  0.2908
  318DPSM   C2A 3459   6.401   2.651  10.870 -0.1443 -0.0864  0.0304
  318DPSM   C3A 3460   6.596   2.760  11.243 -0.4124  0.3356 -0.2507
  318DPSM   C1B 3461   6.126   2.993  10.327 -0.2746 -0.0664 -0.4285
  318DPSM   C2B 3462   6.077   3.008  10.771 -0.0688 -0.1974 -0.1206
  318DPSM   C3B 3463   6.160   3.068  11.154  0.0674 -0.0439 -0.3607
  318DPSM   C4B 3464   6.251   3.047  11.547 -0.0919  0.0187 -0.2619
  319DPSM   NC3 3465   4.099   6.237   9.621 -0.0004  0.3065  0.1632
  319DPSM   PO4 3466   4.454   6.170   9.482 -0.1891 -0.0802  0.2576
  319DPSM   AM1 3467   4.415   5.924   9.858  0.0414 -0.2610 -0.1757
  319DPSM   AM2 3468   4.678   5.649   9.946 -0.2349 -0.2140 -0.0239
  319DPSM   T1A 3469   4.236   5.708  10.153 -0.0271 -0.1627 -0.0012
  319DPSM   C2A 3470   4.159   5.730  10.504 -0.0343  0.0534  0.1713
  319DPSM   C3A 3471   4.237   5.724  10.873 -0.2601 -0.3603  0.0494
  319DPSM   C1B 3472   4.732   5.656  10.289 -0.1167  0.0076 -0.0659
  319DPSM   C2B 3473   4.814   5.772  10.782  0.1103  0.0191  0.1411
  319DPSM   C3B 3474   4.704   5.874  11.134  0.4038  0.0399  0.2977
  319DPSM   C4B 3475   4.627   5.763  11.610 -0.2664  0.1972 -0.2609
  320DPSM   NC3 3476   5.185   5.054   9.466 -0.0394 -0.0780 -0.1383
  320DPSM   PO4 3477   5.630   5.016   9.392  0.1183 -0.2575 -0.1773
  320DPSM   AM1 3478   5.563   5.358   9.775 -0.2267  0.0866 -0.1277
  320DPSM   AM2 3479   5.654   5.669   9.804 -0.3420  0.1925  0.2755
  320DPSM   T1A 3480   5.546   5.490  10.246  0.2358 -0.0106 -0.2031
  320DPSM   C2A 3481   5.394   5.485  10.687  0.0468 -0.4038  0.0417
  320DPSM   C3A 3482   5.115   5.354  10.831 -0.0418  0.0773  0.4211
  320DPSM   C1B 3483   6.011   5.473  10.062  0.2161  0.2940  0.0274
  320DPSM   C2B 3484   6.067   5.501  10.467  0.0209  0.4029 -0.1011
  320DPSM   C3B 3485   6.032   5.412  10.958 -0.0019  0.1597  0.2284
  320DPSM   C4B 3486   5.870   5.490  11.481 -0.0231  0.2503 -0.0794
  321DPSM   NC3 3487   6.251   5.877   9.200 -0.0181  0.1651  0.1892
  321DPSM   PO4 3488   6.395   5.483   9.227  0.0228  0.0022  0.2193
  321DPSM   AM1 3489   6.418   5.559   9.685  0.2036  0.0050  0.1113
  321DPSM   AM2 3490   6.079   5.791   9.632  0.4826  0.0934 -0.3150
  321DPSM   T1A 3491   6.501   5.564  10.215 -0.1470 -0.1479  0.1866
  321DPSM   C2A 3492   6.504   5.613  10.742  0.0115  0.0181 -0.0621
  321DPSM   C3A 3493   6.448   5.446  11.232 -0.1536 -0.2282 -0.4457
  321DPSM   C1B 3494   6.183   6.012  10.047 -0.0758  0.1431  0.0939
  321DPSM   C2B 3495   6.272   5.994  10.462  0.0053  0.3072  0.0553
  321DPSM   C3B 3496   6.177   6.028  10.895 -0.1700  0.1553  0.0470
  321DPSM   C4B 3497   6.489   6.058  11.220  0.1459  0.1268  0.0105
  322DPSM   NC3 3498   1.369   1.589   9.101 -0.0711  0.2170 -0.3241
  322DPSM   PO4 3499   1.287   1.569   9.468  0.1190 -0.1471  0.0876
  322DPSM   AM1 3500   1.484   1.712   9.837 -0.4176 -0.0094 -0.0732
  322DPSM   AM2 3501   1.560   1.352   9.872 -0.1450 -0.3232  0.0103
  322DPSM   T1A 3502   1.801   1.859  10.183  0.3411  0.0869 -0.4368
  322DPSM   C2A 3503   1.820   1.747  10.618 -0.0134  0.1847 -0.0991
  322DPSM   C3A 3504   1.692   1.659  11.101  0.1066 -0.2014  0.2582
  322DPSM   C1B 3505   1.396   1.526  10.266 -0.0735 -0.2736  0.0520
  322DPSM   C2B 3506   1.338   1.527  10.681  0.1358 -0.0303  0.2919
  322DPSM   C3B 3507   1.183   1.637  10.893  0.2252  0.1432 -0.0915
  322DPSM   C4B 3508   1.181   1.564  11.309 -0.1023 -0.0114 -0.1161
  323DPSM   NC3 3509   0.481   3.378   9.500 -0.0908 -0.2649  0.0657
  323DPSM   PO4 3510   0.185   3.127   9.255  0.3054 -0.1310  0.0780
  323DPSM   AM1 3511   0.404   2.896   9.581  0.0091  0.2553 -0.1361
  323DPSM   AM2 3512   0.127   2.762   9.642 -0.1678 -0.2181 -0.4006
  323DPSM   T1A 3513   0.523   2.991   9.901  0.1001  0.1524  0.0531
  323DPSM   C2A 3514   0.813   2.822  10.159 -0.1782  0.1539  0.0095
  323DPSM   C3A 3515   0.651   2.965  10.569  0.0751 -0.0129 -0.1153
  323DPSM   C1B 3516   0.123   2.852  10.145  0.2351  0.2097  0.0421
  323DPSM   C2B 3517  -0.030   2.841  10.551 -0.2619 -0.2465  0.0126
  323DPSM   C3B 3518   0.089   2.805  10.942 -0.1543  0.1957  0.2805
  323DPSM   C4B 3519   0.110   2.588  11.142  0.0581 -0.0196  0.0527
  324DPSM   NC3 3520   6.976   4.984   9.589  0.2997  0.2728 -0.1027
  324DPSM   PO4 3521   6.524   4.797   9.745  0.1598  0.2452  0.3674
  324DPSM   AM1 3522   6.348   4.910  10.023  0.1075  0.0445  0.2432
  324DPSM   AM2 3523   6.202   4.614  10.237 -0.0616  0.0878 -0.0540
  324DPSM   T1A 3524   6.340   5.083  10.452 -0.2019  0.3644  0.1528
  324DPSM   C2A 3525   6.340   4.999  10.929 -0.0400 -0.0511  0.0066
  324DPSM   C3A 3526   6.243   5.012  11.352  0.2178  0.2320  0.0709
  324DPSM   C1B 3527   6.171   4.614  10.586 -0.0064  0.1062  0.2451
  324DPSM   C2B 3528   6.163   4.527  11.036 -0.0002  0.1343  0.0736
  324DPSM   C3B 3529   6.159   4.349  11.496 -0.0807  0.3784  0.1591
  324DPSM   C4B 3530   5.848   4.342  11.821  0.3011 -0.1566 -0.1870
  325PNSM   NC3 3531  -0.612   6.384  13.787 -0.0820  0.0646 -0.2477
  325PNSM   PO4 3532  -0.582   6.269  13.338 -0.2082 -0.0745  0.1524
  325PNSM   AM1 3533  -0.439   6.076  12.983 -0.0939 -0.0760 -0.1391
  325PNSM   AM2 3534  -0.182   6.002  13.041 -0.0562  0.0842  0.0922
  325PNSM   T1A 3535  -0.301   6.146  12.548  0.1851  0.4533  0.0739
  325PNSM   C2A 3536  -0.468   6.254  12.132 -0.1406 -0.1530 -0.4682
  325PNSM   C3A 3537  -0.738   6.262  11.752  0.2458  0.0066  0.0800
  325PNSM   C1B 3538   0.199   6.247  12.702 -0.0800  0.1887 -0.0052
  325PNSM   C2B 3539   0.342   6.197  12.260  0.1294  0.1810  0.0471
  325PNSM   C3B 3540   0.468   6.357  11.908 -0.0279 -0.2316 -0.0924
  325PNSM   D4B 3541   0.808   6.415  11.663 -0.1623 -0.2691  0.0792
  325PNSM   C5B 3542   0.922   6.086  11.408  0.2591 -0.1442  0.2780
  325PNSM   C6B 3543   0.931   5.596  11.482 -0.1817  0.0235  0.0253
  326PNSM   NC3 3544   5.866   2.635  14.311 -0.1083 -0.1639 -0.1066
  326PNSM   PO4 3545   5.653   2.821  13.981 -0.2222 -0.1889  0.1148
  326PNSM   AM1 3546   5.386   2.830  13.600  0.0372 -0.0207 -0.1555
  326PNSM   AM2 3547   5.623   2.987  13.401 -0.0300 -0.3503  0.2354
  326PNSM   T1A 3548   5.456   2.494  13.147 -0.0274  0.3378 -0.1467
  326PNSM   C2A 3549   5.534   2.253  12.824 -0.1943 -0.1352 -0.2278
  326PNSM   C3A 3550   5.812   2.347  12.385  0.0122 -0.1488 -0.0404
  326PNSM   C1B 3551   5.557   2.914  12.879  0.3690 -0.2887  0.0476
  326PNSM   C2B 3552   5.363   2.596  12.489 -0.2281  0.1070 -0.0903
  326PNSM   C3B 3553   5.354   2.270  12.125  0.0139  0.2320  0.1361
  326PNSM   D4B 3554   5.342   2.389  11.743 -0.0519 -0.0202  0.0038
  326PNSM   C5B 3555   4.867   2.529  11.621  0.1147 -0.0443 -0.3457
  326PNSM   C6B 3556   4.489   2.795  11.854  0.1999 -0.1271 -0.0140
  327PNSM   NC3 3557   0.319   5.393  14.210 -0.1911  0.2891  0.1719
  327PNSM   PO4 3558   0.300   5.410  13.789  0.1757  0.4087 -0.1703
  327PNSM   AM1 3559   0.353   5.423  13.336 -0.5121  0.2030  0.2101
  327PNSM   AM2 3560   0.243   5.692  13.193  0.1193 -0.1416 -0.1715
  327PNSM   T1A 3561   0.573   5.426  12.867  0.2534 -0.4906  0.1527
  327PNSM   C2A 3562   0.679   5.538  12.371 -0.1563  0.3371 -0.0179
  327PNSM   C3A 3563   0.650   5.348  11.961  0.0691 -0.5206 -0.1047
  327PNSM   C1B 3564   0.206   5.753  12.875  0.1175 -0.0536 -0.1486
  327PNSM   C2B 3565   0.167   5.736  12.456 -0.2371  0.0259  0.1387
  327PNSM   C3B 3566   0.267   5.664  12.100 -0.2548  0.0953  0.2886
  327PNSM   D4B 3567   0.174   5.893  11.708 -0.0586  0.1417  0.3742
  327PNSM   C5B 3568   0.269   5.685  11.326  0.2179  0.0783  0.4479
  327PNSM   C6B 3569   0.274   5.592  10.828  0.2183 -0.3204 -0.0795
  328PNSM   NC3 3570   2.265   1.539  13.735  0.2936  0.1554  0.2181
  328PNSM   PO4 3571   2.300   1.760  13.507 -0.1452  0.0707 -0.0659
  328PNSM   AM1 3572   2.415   1.493  13.236 -0.1873  0.0002 -0.1418
  328PNSM   AM2 3573   2.371   1.206  13.338 -0.1561  0.3595 -0.0185
  328PNSM   T1A 3574   2.494   1.632  12.806 -0.3106 -0.1880  0.0646
  328PNSM   C2A 3575   2.616   1.729  12.309 -0.0165 -0.0333 -0.2063
  328PNSM   C3A 3576   2.472   1.859  11.972  0.0791  0.0226  0.0109
  328PNSM   C1B 3577   2.520   1.078  12.957 -0.1581 -0.2590  0.0804
  328PNSM   C2B 3578   2.547   1.044  12.668  0.1781 -0.1018 -0.1120
  328PNSM   C3B 3579   2.475   1.275  12.304  0.2144 -0.2440 -0.1988
  328PNSM   D4B 3580   2.406   1.347  11.882  0.1026  0.0542 -0.0372
  328PNSM   C5B 3581   2.047   1.379  11.765  0.2064 -0.0740 -0.2360
  328PNSM   C6B 3582   1.654   1.638  11.588  0.2509  0.1648 -0.2737
  329PNSM   NC3 3583   2.979   3.983  13.673 -0.1084  0.0319 -0.4266
  329PNSM   PO4 3584   2.764   4.416  13.864  0.1379 -0.1563  0.0043
  329PNSM   AM1 3585   2.707   4.342  13.440 -0.0623 -0.0804 -0.0606
  329PNSM   AM2 3586   2.359   4.262  13.465 -0.0711  0.0162  0.0672
  329PNSM   T1A 3587   2.876   4.430  13.038  0.0387  0.3740 -0.0223
  329PNSM   C2A 3588   2.986   4.629  12.642  0.1302 -0.1464  0.4070
  329PNSM   C3A 3589   2.922   4.719  12.139 -0.1209 -0.1826 -0.2087
  329PNSM   C1B 3590   2.353   4.190  13.112  0.0151  0.3530  0.0628
  329PNSM   C2B 3591   2.507   4.248  12.706  0.0855  0.2156  0.0275
  329PNSM   C3B 3592   2.663   4.344  12.339  0.1446 -0.0916  0.0434
  329PNSM   D4B 3593   2.825   4.156  11.966 -0.2432  0.2472  0.1033
  329PNSM   C5B 3594   2.793   3.731  11.836 -0.0011  0.0640 -0.0350
  329PNSM   C6B 3595   2.358   3.485  11.811  0.2017 -0.4133  0.3627
  330PNSM   NC3 3596   8.193   7.323  13.553 -0.1366 -0.2650  0.3726
  330PNSM   PO4 3597   7.794   7.099  13.639  0.0145 -0.0358  0.3075
  330PNSM   AM1 3598   7.782   6.962  13.224 -0.1562 -0.0735 -0.1824
  330PNSM   AM2 3599   7.494   6.989  13.265  0.0581 -0.3530  0.1286
  330PNSM   T1A 3600   7.725   6.835  12.835 -0.0338  0.1488  0.0134
  330PNSM   C2A 3601   7.655   6.953  12.400 -0.0182  0.0279  0.0200
  330PNSM   C3A 3602   7.279   6.928  12.113 -0.1920  0.2910 -0.1596
  330PNSM   C1B 3603   7.360   7.096  12.927 -0.2049  0.5704  0.1180
  330PNSM   C2B 3604   7.112   7.016  12.626 -0.0299  0.3761  0.1849
  330PNSM   C3B 3605   6.736   7.075  12.296  0.0011 -0.1334 -0.1874
  330PNSM   D4B 3606   6.303   6.906  12.265 -0.0121  0.0131  0.1374
  330PNSM   C5B 3607   6.247   6.838  11.844  0.1775  0.1791 -0.0014
  330PNSM   C6B 3608   5.853   6.871  11.591 -0.3143  0.2855 -0.5560
  331PNSM   NC3 3609   3.152   1.255  13.746  0.0795  0.1273  0.2325
  331PNSM   PO4 3610   3.058   0.822  13.559 -0.1586 -0.1901  0.0380
  331PNSM   AM1 3611   3.012   0.749  13.195  0.1317 -0.1306  0.2258
  331PNSM   AM2 3612   2.892   0.368  13.160 -0.3238 -0.0817  0.1331
  331PNSM   T1A 3613   2.983   0.849  12.776  0.4050 -0.1436 -0.0325
  331PNSM   C2A 3614   2.947   0.827  12.425 -0.2255  0.2655 -0.2221
  331PNSM   C3A 3615   3.132   0.705  12.099  0.0203 -0.1057  0.2649
  331PNSM   C1B 3616   3.066   0.296  12.708  0.4564  0.0901  0.2669
  331PNSM   C2B 3617   2.919   0.292  12.349  0.3547  0.1583 -0.0384
  331PNSM   C3B 3618   2.867   0.238  11.911  0.5782  0.2750  0.0085
  331PNSM   D4B 3619   2.583   0.280  11.555  0.3031  0.2658  0.1411
  331PNSM   C5B 3620   2.440  -0.093  11.464  0.1716 -0.0625  0.1693
  331PNSM   C6B 3621   2.588  -0.577  11.392  0.0695  0.0617  0.1995
  332PNSM   NC3 3622   4.542   2.161  13.808 -0.2415  0.0710  0.0680
  332PNSM   PO4 3623   4.818   1.650  13.807 -0.1816  0.4259 -0.0828
  332PNSM   AM1 3624   5.028   1.972  13.556  0.4283 -0.0236  0.1668
  332PNSM   AM2 3625   5.401   1.949  13.582  0.0278  0.0656 -0.0776
  332PNSM   T1A 3626   5.118   1.844  13.149 -0.0125 -0.1894  0.0095
  332PNSM   C2A 3627   5.009   1.939  12.751 -0.0437  0.1920  0.0485
  332PNSM   C3A 3628   5.004   2.206  12.520  0.1526  0.1831 -0.1050
  332PNSM   C1B 3629   5.623   2.025  13.221  0.0267  0.0826  0.0526
  332PNSM   C2B 3630   5.976   2.037  12.833 -0.0177  0.0546  0.2872
  332PNSM   C3B 3631   6.196   1.974  12.433 -0.0691  0.0907  0.0714
  332PNSM   D4B 3632   6.456   2.072  12.089 -0.0736  0.2604  0.1734
  332PNSM   C5B 3633   6.423   1.875  11.726 -0.0561  0.2247  0.1466
  332PNSM   C6B 3634   6.549   1.708  11.396 -0.0414  0.4489  0.0078
  333PNSM   NC3 3635  -0.200   5.042  13.919 -0.1857 -0.0243  0.0097
  333PNSM   PO4 3636   0.156   4.897  13.794 -0.2621 -0.1672 -0.2111
  333PNSM   AM1 3637   0.282   4.843  13.372 -0.2831 -0.0536 -0.4546
  333PNSM   AM2 3638   0.645   4.736  13.292  0.3110 -0.3694  0.1135
  333PNSM   T1A 3639   0.129   4.731  12.928 -0.0235  0.0987 -0.1999
  333PNSM   C2A 3640   0.029   4.632  12.610 -0.0226 -0.1288  0.2620
  333PNSM   C3A 3641  -0.101   4.555  12.137 -0.1085 -0.0197  0.0891
  333PNSM   C1B 3642   0.554   4.466  12.950  0.3222 -0.1587  0.2442
  333PNSM   C2B 3643   0.486   4.296  12.494 -0.1022 -0.4805  0.2650
  333PNSM   C3B 3644   0.461   4.159  12.128 -0.0462  0.2267  0.0945
  333PNSM   D4B 3645   0.512   3.811  11.976 -0.1647  0.1277 -0.1434
  333PNSM   C5B 3646   0.798   3.710  12.062  0.0189 -0.0813  0.2180
  333PNSM   C6B 3647   1.240   3.836  12.065  0.6119 -0.0414  0.0162
  334PNSM   NC3 3648   7.169   2.929   9.440 -0.0981  0.1602  0.0312
  334PNSM   PO4 3649   7.145   2.537   9.634  0.2761 -0.0609 -0.0307
  334PNSM   AM1 3650   7.101   2.779   9.987 -0.2737  0.3645  0.1376
  334PNSM   AM2 3651   7.162   2.987   9.984 -0.0965  0.1679 -0.0248
  334PNSM   T1A 3652   6.966   2.697  10.363  0.0104 -0.0629 -0.2753
  334PNSM   C2A 3653   7.002   2.807  10.793 -0.0321  0.0215  0.0628
  334PNSM   C3A 3654   7.146   2.877  11.136 -0.0138 -0.1437 -0.0480
  334PNSM   C1B 3655   7.113   3.186  10.410 -0.0864 -0.1156 -0.2348
  334PNSM   C2B 3656   7.192   3.276  10.819 -0.1422 -0.1787  0.2260
  334PNSM   C3B 3657   7.125   3.431  11.159 -0.0991  0.0327  0.1476
  334PNSM   D4B 3658   7.236   3.371  11.476  0.1805 -0.0517 -0.0530
  334PNSM   C5B 3659   7.026   3.692  11.804  0.0127  0.2669  0.0938
  334PNSM   C6B 3660   6.920   4.005  12.000 -0.1856 -0.4143 -0.1513
  335PNSM   NC3 3661   2.360   0.660   9.284  0.0981  0.3281 -0.0126
  335PNSM   PO4 3662   2.610   0.470   9.614  0.2632  0.0656  0.0350
  335PNSM   AM1 3663   2.456   0.138   9.883  0.2260 -0.1430  0.3008
  335PNSM   AM2 3664   2.852   0.065   9.936  0.2864 -0.1434 -0.2241
  335PNSM   T1A 3665   2.423   0.005  10.254  0.3110 -0.2709 -0.2652
  335PNSM   C2A 3666   2.526   0.124  10.611 -0.1133  0.0010  0.0539
  335PNSM   C3A 3667   2.646   0.111  11.055 -0.0807 -0.2387 -0.4069
  335PNSM   C1B 3668   3.076   0.049  10.315 -0.1226 -0.0751 -0.1607
  335PNSM   C2B 3669   3.078   0.139  10.656  0.2202  0.0693  0.0795
  335PNSM   C3B 3670   3.211   0.272  11.069 -0.0038  0.1108 -0.2323
  335PNSM   D4B 3671   3.137   0.245  11.486 -0.0137  0.1311  0.0797
  335PNSM   C5B 3672   3.503   0.494  11.743  0.1342 -0.1760  0.1812
  335PNSM   C6B 3673   3.919   0.674  11.580  0.0250 -0.0433 -0.3323
  336PNSM   NC3 3674   2.191   4.461   9.469  0.2280 -0.0718 -0.0487
  336PNSM   PO4 3675   2.176   4.008   9.375 -0.0148  0.0595  0.1621
  336PNSM   AM1 3676   2.327   4.012   9.747 -0.0224  0.2238  0.2858
  336PNSM   AM2 3677   2.179   4.171   9.871  0.1004  0.0879  0.2698
  336PNSM   T1A 3678   2.606   4.182  10.083  0.0069 -0.1380 -0.2072
  336PNSM   C2A 3679   2.697   4.311  10.558 -0.2023 -0.0113 -0.0023
  336PNSM   C3A 3680   2.786   4.504  10.863  0.3275 -0.0132  0.1455
  336PNSM   C1B 3681   2.171   4.237  10.322 -0.1529  0.2136 -0.2582
  336PNSM   C2B 3682   2.262   4.319  10.753  0.0609 -0.3218  0.1184
  336PNSM   C3B 3683   2.341   4.336  11.169 -0.0756 -0.0323 -0.0900
  336PNSM   D4B 3684   2.420   4.091  11.545 -0.1208  0.1570  0.0590
  336PNSM   C5B 3685   2.563   3.763  11.400  0.0279 -0.0287 -0.0361
  336PNSM   C6B 3686   2.676   3.440  11.339 -0.2450 -0.0846  0.0701
  337PNSM   NC3 3687   7.217   3.413   9.228  0.1447 -0.1894  0.0929
  337PNSM   PO4 3688   7.030   3.358   9.664 -0.1384 -0.0460 -0.1423
  337PNSM   AM1 3689   6.818   3.686   9.898 -0.1400 -0.1841 -0.0905
  337PNSM   AM2 3690   6.555   3.663   9.797 -0.2061 -0.0531 -0.4008
  337PNSM   T1A 3691   6.843   3.684  10.384 -0.3429 -0.2886 -0.2634
  337PNSM   C2A 3692   6.926   3.724  10.831  0.2454  0.2651  0.1707
  337PNSM   C3A 3693   6.871   3.855  11.325 -0.1865  0.3661 -0.0731
  337PNSM   C1B 3694   6.370   3.830  10.156  0.1055  0.2502  0.2319
  337PNSM   C2B 3695   6.366   3.764  10.596  0.0066 -0.1321  0.0361
  337PNSM   C3B 3696   6.442   3.749  10.980  0.0230 -0.2528  0.0507
  337PNSM   D4B 3697   6.326   3.754  11.384  0.0630  0.0060  0.1195
  337PNSM   C5B 3698   6.580   3.525  11.687  0.2411 -0.1663 -0.0838
  337PNSM   C6B 3699   6.302   3.408  11.987 -0.0296 -0.3505  0.1363
  338PNSM   NC3 3700   3.636   4.440   9.213 -0.3163  0.1714  0.0420
  338PNSM   PO4 3701   4.009   4.215   9.314 -0.1736  0.0081 -0.2660
  338PNSM   AM1 3702   3.850   4.228   9.742 -0.1639  0.4664  0.1874
  338PNSM   AM2 3703   3.515   4.018   9.715  0.1683 -0.3620 -0.0449
  338PNSM   T1A 3704   3.632   4.176  10.136  0.1116 -0.0948 -0.0180
  338PNSM   C2A 3705   3.656   3.992  10.628 -0.0485  0.0170 -0.0471
  338PNSM   C3A 3706   3.421   3.688  10.859  0.0494 -0.2134  0.2267
  338PNSM   C1B 3707   3.324   3.813   9.875  0.0814  0.0075 -0.0176
  338PNSM   C2B 3708   3.402   3.682  10.263 -0.1333 -0.0739 -0.3045
  338PNSM   C3B 3709   3.537   3.333  10.383  0.0996  0.1068 -0.1697
  338PNSM   D4B 3710   3.503   3.045  10.752  0.2132  0.2457  0.0696
  338PNSM   C5B 3711   3.405   3.207  11.244  0.0612 -0.0029  0.1924
  338PNSM   C6B 3712   3.402   3.111  11.660  0.1991  0.2402 -0.3775
  339PNSM   NC3 3713   3.724   0.309   8.922 -0.1299  0.0288 -0.0058
  339PNSM   PO4 3714   3.900   0.707   9.242  0.1382 -0.2001  0.0046
  339PNSM   AM1 3715   4.010   0.567   9.658  0.1612 -0.3619 -0.2131
  339PNSM   AM2 3716   4.346   0.487   9.694  0.1986  0.1759  0.1673
  339PNSM   T1A 3717   3.948   0.455  10.183 -0.1016  0.2941  0.1014
  339PNSM   C2A 3718   3.972   0.472  10.640  0.0487 -0.1073  0.0235
  339PNSM   C3A 3719   4.060   0.506  11.099  0.1012  0.0183 -0.2377
  339PNSM   C1B 3720   4.356   0.134  10.038 -0.1629  0.2583  0.0552
  339PNSM   C2B 3721   4.261   0.054  10.452  0.0744 -0.1000 -0.2444
  339PNSM   C3B 3722   4.306   0.064  10.846 -0.1877  0.0121 -0.0748
  339PNSM   D4B 3723   4.223   0.027  11.273  0.2165 -0.1173  0.1222
  339PNSM   C5B 3724   3.804  -0.237  11.408 -0.3295  0.0457 -0.0086
  339PNSM   C6B 3725   3.873  -0.591  11.665 -0.2484  0.0008  0.2166
  340PNSM   NC3 3726   7.462   4.575   9.806  0.0036  0.0121 -0.0057
  340PNSM   PO4 3727   7.114   4.503   9.692  0.2927 -0.1274  0.0007
  340PNSM   AM1 3728   6.885   4.689  10.100  0.0718  0.0076 -0.1235
  340PNSM   AM2 3729   7.119   4.820  10.066  0.1606 -0.1183 -0.0559
  340PNSM   T1A 3730   6.665   4.750  10.544 -0.1315  0.4841  0.0797
  340PNSM   C2A 3731   6.750   4.752  11.010 -0.2661 -0.2248 -0.1613
  340PNSM   C3A 3732   6.656   4.690  11.490 -0.1327 -0.0603  0.0291
  340PNSM   C1B 3733   7.234   4.734  10.518  0.3768  0.1037  0.2179
  340PNSM   C2B 3734   7.198   4.779  10.867 -0.0055 -0.0541 -0.2978
  340PNSM   C3B 3735   7.133   4.828  11.305 -0.0474  0.1085  0.0457
  340PNSM   D4B 3736   7.113   4.654  11.747 -0.4284  0.1271  0.0609
  340PNSM   C5B 3737   6.765   4.478  11.954  0.0772 -0.1325  0.0306
  340PNSM   C6B 3738   6.480   4.392  12.053  0.0484  0.0284 -0.2804
  341PNSM   NC3 3739   1.074   2.932   9.117 -0.1271 -0.0401 -0.4004
  341PNSM   PO4 3740   1.179   3.378   9.037 -0.1381 -0.0041  0.0773
  341PNSM   AM1 3741   0.989   3.405   9.426 -0.3336 -0.1066 -0.3978
  341PNSM   AM2 3742   1.240   3.209   9.557  0.2065 -0.0795 -0.0078
  341PNSM   T1A 3743   0.811   3.368   9.802 -0.0668  0.0211 -0.1908
  341PNSM   C2A 3744   0.852   3.381  10.280  0.4824  0.0373  0.2605
  341PNSM   C3A 3745   0.859   3.360  10.802  0.0164 -0.0779 -0.3518
  341PNSM   C1B 3746   1.204   3.111  10.052  0.1812 -0.1658  0.0167
  341PNSM   C2B 3747   1.183   3.090  10.501  0.3145  0.0091 -0.0500
  341PNSM   C3B 3748   1.229   3.010  10.873  0.1148  0.0477 -0.0918
  341PNSM   D4B 3749   1.263   3.241  11.282  0.3198  0.1374  0.1306
  341PNSM   C5B 3750   1.157   2.996  11.651  0.1635  0.1522 -0.0076
  341PNSM   C6B 3751   0.885   3.066  11.983 -0.1589  0.2588 -0.0164
  342PNSM   NC3 3752   2.034   2.678   9.372  0.0972 -0.1426 -0.2073
  342PNSM   PO4 3753   1.652   2.766   9.326 -0.0982 -0.1739  0.4488
  342PNSM   AM1 3754   1.813   2.660   9.810 -0.1896 -0.2580 -0.1553
  342PNSM   AM2 3755   1.468   2.734   9.815  0.0929  0.2047  0.2403
  342PNSM   T1A 3756   1.805   2.519  10.188  0.1759  0.0986  0.1088
  342PNSM   C2A 3757   1.855   2.228  10.486  0.0016 -0.0081  0.2981
  342PNSM   C3A 3758   1.927   2.406  10.835  0.0098  0.3008 -0.2338
  342PNSM   C1B 3759   1.319   2.629  10.204  0.1862 -0.0022  0.2099
  342PNSM   C2B 3760   1.541   2.704  10.633  0.1435  0.1290  0.1863
  342PNSM   C3B 3761   1.634   2.702  11.051  0.1249 -0.1261 -0.1727
  342PNSM   D4B 3762   1.637   2.893  11.416  0.0530 -0.2603  0.2136
  342PNSM   C5B 3763   1.614   2.860  11.834 -0.0017  0.2127  0.0834
  342PNSM   C6B 3764   1.321   2.835  12.117  0.2072 -0.3151  0.2242
  343PLSM   NC3 3765   1.544   5.225  13.520  0.0562 -0.2983 -0.0062
  343PLSM   PO4 3766   1.063   5.428  13.524 -0.0356  0.0734  0.2220
  343PLSM   AM1 3767   0.876   5.497  13.220  0.1659  0.0318  0.2572
  343PLSM   AM2 3768   0.908   5.165  13.134 -0.0438 -0.2989  0.2320
  343PLSM   T1A 3769   1.034   5.679  12.891 -0.2051 -0.2186  0.4174
  343PLSM   C2A 3770   1.138   5.597  12.435  0.0358 -0.0808  0.2345
  343PLSM   C3A 3771   1.069   5.629  12.039 -0.2548  0.1215  0.1752
  343PLSM   C1B 3772   0.979   5.134  12.625  0.2463 -0.0959  0.0031
  343PLSM   C2B 3773   1.052   5.178  12.210  0.0522 -0.0065 -0.1080
  343PLSM   C3B 3774   1.068   5.211  11.812  0.3979  0.2576  0.1914
  343PLSM   C4B 3775   1.078   5.079  11.369  0.1423  0.2127 -0.3023
  343PLSM   C5B 3776   1.353   5.315  11.089 -0.1427  0.2558 -0.1550
  343PLSM   C6B 3777   1.566   5.564  10.781 -0.3493 -0.0902 -0.0491
  344PLSM   NC3 3778   3.818   2.251  14.319  0.4852 -0.1377 -0.3328
  344PLSM   PO4 3779   4.038   2.110  13.928  0.1942  0.1298 -0.1579
  344PLSM   AM1 3780   4.085   1.847  13.577 -0.0930  0.1741 -0.1432
  344PLSM   AM2 3781   4.324   1.722  13.581 -0.0155 -0.0106 -0.2390
  344PLSM   T1A 3782   4.149   1.515  13.153  0.1276 -0.0108 -0.2047
  344PLSM   C2A 3783   4.069   1.312  12.840 -0.1232  0.1474  0.0560
  344PLSM   C3A 3784   3.966   1.086  12.393 -0.2379 -0.0543  0.0200
  344PLSM   C1B 3785   4.554   1.735  13.130 -0.3349 -0.2077  0.1501
  344PLSM   C2B 3786   4.491   1.575  12.756 -0.0262 -0.1635  0.0273
  344PLSM   C3B 3787   4.353   1.505  12.300  0.0092  0.1604 -0.1248
  344PLSM   C4B 3788   4.687   1.427  11.953 -0.0259 -0.4356  0.4329
  344PLSM   C5B 3789   4.715   1.211  11.602 -0.1527  0.1553 -0.0137
  344PLSM   C6B 3790   4.572   1.305  11.173 -0.1643 -0.2904 -0.0227
  345PLSM   NC3 3791   5.739   6.980  13.717 -0.1282 -0.1876  0.2216
  345PLSM   PO4 3792   6.056   6.741  13.560  0.1195 -0.1788 -0.2087
  345PLSM   AM1 3793   6.048   6.971  13.248  0.0506  0.1906  0.2792
  345PLSM   AM2 3794   6.362   6.891  13.194  0.0101  0.1597 -0.2280
  345PLSM   T1A 3795   5.969   6.993  12.817 -0.3774  0.0598 -0.1294
  345PLSM   C2A 3796   5.836   7.151  12.459 -0.0188  0.3983  0.0826
  345PLSM   C3A 3797   5.491   7.464  12.287  0.0527  0.0796  0.2366
  345PLSM   C1B 3798   6.319   6.651  12.849  0.0320  0.2297 -0.2118
  345PLSM   C2B 3799   5.931   6.580  12.504  0.1602  0.0985 -0.2749
  345PLSM   C3B 3800   5.771   6.776  12.066  0.2664  0.0620  0.1658
  345PLSM   C4B 3801   5.793   7.239  11.894 -0.1295 -0.1911 -0.1172
  345PLSM   C5B 3802   5.746   7.682  11.849 -0.0176 -0.1443  0.5221
  345PLSM   C6B 3803   5.661   8.066  11.931 -0.1071 -0.1195  0.0519
  346PLSM   NC3 3804   7.612   1.041  13.780  0.0354  0.3462  0.1716
  346PLSM   PO4 3805   7.610   0.608  13.674 -0.1179 -0.0630  0.1609
  346PLSM   AM1 3806   7.355   0.714  13.411  0.0676 -0.0464 -0.1129
  346PLSM   AM2 3807   7.242   1.059  13.420  0.2805 -0.0558  0.1034
  346PLSM   T1A 3808   7.147   0.608  12.944  0.1896  0.2014 -0.0556
  346PLSM   C2A 3809   6.961   0.580  12.527 -0.1472  0.0392 -0.0200
  346PLSM   C3A 3810   7.088   0.426  12.223 -0.0076 -0.0114  0.0018
  346PLSM   C1B 3811   6.922   1.047  13.026  0.1657 -0.1508  0.0515
  346PLSM   C2B 3812   6.753   1.073  12.642  0.1649  0.2433 -0.1049
  346PLSM   C3B 3813   6.874   1.035  12.276 -0.1085  0.0941 -0.0433
  346PLSM   C4B 3814   6.824   1.008  11.832 -0.2617  0.0322  0.1501
  346PLSM   C5B 3815   6.536   0.764  11.602  0.0665 -0.0472  0.1238
  346PLSM   C6B 3816   6.576   0.513  11.111  0.1419  0.1399  0.0102
  347PLSM   NC3 3817   6.172   3.139  13.918 -0.0981 -0.0788  0.0241
  347PLSM   PO4 3818   6.542   2.977  13.738  0.1267  0.6462  0.0789
  347PLSM   AM1 3819   6.426   2.859  13.327  0.0446  0.1915 -0.3358
  347PLSM   AM2 3820   6.118   2.899  13.357  0.0038  0.2640  0.1854
  347PLSM   T1A 3821   6.746   2.818  13.151  0.1990 -0.1091  0.1418
  347PLSM   C2A 3822   6.849   2.841  12.687 -0.2376 -0.1307  0.0039
  347PLSM   C3A 3823   6.968   2.852  12.325  0.2755  0.0503 -0.0453
  347PLSM   C1B 3824   6.266   2.947  12.805  0.0285 -0.0970 -0.0073
  347PLSM   C2B 3825   6.404   3.061  12.335  0.0065  0.0078  0.3024
  347PLSM   C3B 3826   6.590   2.936  11.923  0.1083  0.0200  0.0111
  347PLSM   C4B 3827   6.956   2.985  11.777  0.1136 -0.0149  0.2042
  347PLSM   C5B 3828   7.418   2.878  11.546 -0.1844 -0.1514 -0.1252
  347PLSM   C6B 3829   7.759   2.791  11.777 -0.1487 -0.0687  0.2969
  348PLSM   NC3 3830   2.061   3.519  13.681  0.2026  0.1475 -0.3345
  348PLSM   PO4 3831   2.362   3.803  13.823 -0.2321 -0.0517  0.0342
  348PLSM   AM1 3832   2.497   3.791  13.415  0.4702  0.2289 -0.0138
  348PLSM   AM2 3833   2.519   3.419  13.532  0.0006 -0.1781  0.0033
  348PLSM   T1A 3834   2.725   3.790  13.082  0.2029  0.2021 -0.1555
  348PLSM   C2A 3835   2.991   4.008  12.784  0.0368  0.1639  0.3672
  348PLSM   C3A 3836   3.047   4.066  12.386  0.1131 -0.0948  0.2143
  348PLSM   C1B 3837   2.252   3.509  13.089  0.1083  0.1005 -0.1923
  348PLSM   C2B 3838   2.104   3.475  12.714 -0.0914 -0.0661 -0.2289
  348PLSM   C3B 3839   2.042   3.319  12.383 -0.1244  0.0271 -0.0019
  348PLSM   C4B 3840   1.854   3.268  11.992  0.0720  0.2534 -0.1270
  348PLSM   C5B 3841   1.523   3.412  11.660 -0.1104  0.0584 -0.2077
  348PLSM   C6B 3842   1.083   3.586  11.625  0.0665  0.1306 -0.2190
  349PLSM   NC3 3843   4.995   4.665  13.709  0.1430 -0.3207  0.0172
  349PLSM   PO4 3844   5.257   5.107  13.653  0.3377  0.1311  0.1771
  349PLSM   AM1 3845   5.280   5.335  13.242  0.0704 -0.0441 -0.1548
  349PLSM   AM2 3846   5.416   5.542  13.328  0.1401  0.2992 -0.1467
  349PLSM   T1A 3847   5.605   5.345  12.849  0.0153  0.1627 -0.1281
  349PLSM   C2A 3848   5.599   5.309  12.328 -0.0104  0.0805 -0.0786
  349PLSM   C3A 3849   5.759   5.516  11.944 -0.2486  0.0625 -0.2031
  349PLSM   C1B 3850   5.828   5.402  13.242  0.2232  0.1183 -0.2049
  349PLSM   C2B 3851   6.308   5.289  13.063  0.0758  0.3076 -0.0768
  349PLSM   C3B 3852   6.565   5.408  12.720  0.0476  0.0951  0.0760
  349PLSM   C4B 3853   6.754   5.483  12.288  0.3782  0.0527 -0.1178
  349PLSM   C5B 3854   6.724   5.609  11.853 -0.1557 -0.2216 -0.0095
  349PLSM   C6B 3855   6.790   5.777  11.499  0.2290  0.1980  0.2432
  350PLSM   NC3 3856   2.238   0.813  13.929  0.0506 -0.0130  0.2108
  350PLSM   PO4 3857   1.911   1.135  13.829  0.1306  0.2741  0.1490
  350PLSM   AM1 3858   1.974   0.958  13.436  0.0282 -0.2427 -0.0643
  350PLSM   AM2 3859   1.684   0.748  13.295 -0.0481  0.1209  0.4326
  350PLSM   T1A 3860   2.124   0.817  13.039 -0.1133 -0.0099 -0.1191
  350PLSM   C2A 3861   2.101   0.809  12.669  0.0766 -0.4203  0.2128
  350PLSM   C3A 3862   2.089   0.989  12.255 -0.0155  0.2402  0.2820
  350PLSM   C1B 3863   1.616   0.970  12.776 -0.3500  0.1258  0.0131
  350PLSM   C2B 3864   1.543   0.993  12.305 -0.1278 -0.0856 -0.2775
  350PLSM   C3B 3865   1.545   1.291  11.944  0.3941 -0.1227 -0.0131
  350PLSM   C4B 3866   1.172   1.599  11.912  0.0293  0.2830  0.3665
  350PLSM   C5B 3867   0.782   1.676  11.646 -0.0282 -0.2169 -0.1764
  350PLSM   C6B 3868   0.315   1.856  11.395  0.1942 -0.1109  0.0689
  351PLSM   NC3 3869   6.587   7.928   9.423 -0.0902  0.1989 -0.2595
  351PLSM   PO4 3870   6.925   7.789   9.179  0.1281 -0.3566 -0.2648
  351PLSM   AM1 3871   7.159   7.899   9.601  0.0064 -0.0274 -0.2124
  351PLSM   AM2 3872   7.439   7.699   9.735  0.0564 -0.2795 -0.1057
  351PLSM   T1A 3873   7.264   8.066  10.154 -0.0631  0.1752 -0.0384
  351PLSM   C2A 3874   7.390   8.197  10.560  0.2504 -0.1031  0.1996
  351PLSM   C3A 3875   7.673   8.165  10.837 -0.1865  0.1627 -0.0184
  351PLSM   C1B 3876   7.362   7.533  10.136  0.0316 -0.0245 -0.1624
  351PLSM   C2B 3877   7.277   7.228  10.402 -0.0984 -0.0079  0.0586
  351PLSM   C3B 3878   7.515   6.944  10.608  0.2026  0.0245 -0.1689
  351PLSM   C4B 3879   7.755   6.624  10.789  0.0558 -0.1891 -0.3629
  351PLSM   C5B 3880   8.008   6.553  11.048  0.1678 -0.3028 -0.0373
  351PLSM   C6B 3881   8.233   6.815  11.319  0.0922 -0.0941  0.1477
  352PLSM   NC3 3882   6.712   6.280   9.194 -0.0645  0.1663  0.3972
  352PLSM   PO4 3883   6.577   6.624   9.457  0.1573 -0.1558  0.1223
  352PLSM   AM1 3884   6.710   6.932   9.740  0.3185 -0.0727 -0.0374
  352PLSM   AM2 3885   6.520   7.151   9.887 -0.0592 -0.1666  0.1151
  352PLSM   T1A 3886   6.850   6.761  10.034  0.0770  0.0444  0.0429
  352PLSM   C2A 3887   7.004   6.787  10.380 -0.0020  0.1910  0.0199
  352PLSM   C3A 3888   7.024   6.850  10.838 -0.1943  0.2388 -0.0254
  352PLSM   C1B 3889   6.806   7.253  10.252 -0.3628  0.0382 -0.0063
  352PLSM   C2B 3890   6.947   7.339  10.727  0.1379  0.2670 -0.1630
  352PLSM   C3B 3891   6.969   7.234  11.202 -0.0394 -0.1809 -0.0675
  352PLSM   C4B 3892   7.203   6.941  11.500  0.0226  0.0182  0.0991
  352PLSM   C5B 3893   7.246   6.559  11.696  0.1395 -0.0034 -0.3578
  352PLSM   C6B 3894   7.494   6.336  11.719  0.1812 -0.1989 -0.0127
  353PLSM   NC3 3895   4.850   6.425   9.775  0.0875 -0.0677 -0.2998
  353PLSM   PO4 3896   4.438   6.657   9.674 -0.3162  0.0401  0.0338
  353PLSM   AM1 3897   4.399   6.408  10.026 -0.2018 -0.1400  0.0447
  353PLSM   AM2 3898   4.234   6.584  10.157  0.1828 -0.0552  0.3238
  353PLSM   T1A 3899   4.054   6.149  10.311 -0.3148  0.0685 -0.1485
  353PLSM   C2A 3900   3.859   6.098  10.737 -0.1333 -0.1436 -0.1615
  353PLSM   C3A 3901   3.447   5.991  10.934  0.0009 -0.2207  0.2164
  353PLSM   C1B 3902   4.462   6.616  10.526  0.0257  0.1901  0.0122
  353PLSM   C2B 3903   4.419   6.627  10.937  0.1915 -0.1741  0.0716
  353PLSM   C3B 3904   4.721   6.740  11.107 -0.0133  0.2304  0.1190
  353PLSM   C4B 3905   5.103   6.976  10.940 -0.1454  0.2247 -0.0026
  353PLSM   C5B 3906   5.551   7.151  11.113 -0.1478 -0.1364  0.0858
  353PLSM   C6B 3907   5.605   7.423  11.420 -0.2509 -0.0882 -0.2294
  354PLSM   NC3 3908   3.064   3.840   9.270  0.0028  0.0642  0.1555
  354PLSM   PO4 3909   3.139   4.272   9.478 -0.0011 -0.0315  0.2327
  354PLSM   AM1 3910   3.151   4.297   9.972  0.1464 -0.0110 -0.1905
  354PLSM   AM2 3911   3.289   4.638  10.154 -0.0545 -0.1934  0.0436
  354PLSM   T1A 3912   3.105   4.123  10.347  0.2069 -0.1418 -0.0333
  354PLSM   C2A 3913   3.180   4.150  10.739  0.0030  0.1251  0.1881
  354PLSM   C3A 3914   3.352   4.269  11.103 -0.3501  0.0517 -0.1059
  354PLSM   C1B 3915   3.145   4.572  10.491  0.1332  0.2266 -0.4079
  354PLSM   C2B 3916   3.220   4.760  10.949  0.3130 -0.2956  0.0804
  354PLSM   C3B 3917   3.333   4.702  11.439 -0.0073 -0.3436 -0.0675
  354PLSM   C4B 3918   3.309   4.460  11.922 -0.0232 -0.2183  0.0155
  354PLSM   C5B 3919   3.774   4.550  12.034  0.0789  0.1833  0.1353
  354PLSM   C6B 3920   4.212   4.472  11.870 -0.1165  0.0008 -0.0212
  355PLSM   NC3 3921  -0.169   1.743   9.068 -0.0793  0.2093  0.3044
  355PLSM   PO4 3922  -0.044   1.723   9.396 -0.0211 -0.3178  0.0590
  355PLSM   AM1 3923   0.173   1.802   9.765 -0.1777 -0.0395 -0.0611
  355PLSM   AM2 3924   0.496   1.981   9.710  0.1376  0.4370 -0.3226
  355PLSM   T1A 3925   0.270   2.023  10.142 -0.0957  0.1514  0.2372
  355PLSM   C2A 3926   0.397   1.971  10.506  0.0635 -0.0051 -0.0233
  355PLSM   C3A 3927   0.356   2.046  10.931 -0.1309 -0.0324  0.0571
  355PLSM   C1B 3928   0.709   1.811  10.069 -0.1524  0.0017 -0.0843
  355PLSM   C2B 3929   0.888   1.877  10.494  0.1844  0.1815 -0.1609
  355PLSM   C3B 3930   0.882   2.030  10.850  0.1016  0.0933  0.0242
  355PLSM   C4B 3931   0.819   1.982  11.251  0.0099  0.0556 -0.1336
  355PLSM   C5B 3932   0.930   2.187  11.613  0.0473  0.2767  0.0954
  355PLSM   C6B 3933   1.040   2.093  12.010  0.1435 -0.0800 -0.1236
  356PLSM   NC3 3934   6.067   7.293   9.229 -0.0406 -0.1271  0.2591
  356PLSM   PO4 3935   5.701   7.157   9.396 -0.0639  0.0243 -0.0706
  356PLSM   AM1 3936   5.925   7.231   9.793 -0.0715  0.0351 -0.0050
  356PLSM   AM2 3937   6.080   7.453   9.732  0.1625 -0.0484 -0.3069
  356PLSM   T1A 3938   5.737   7.395  10.177 -0.1408 -0.1306  0.1248
  356PLSM   C2A 3939   5.816   7.610  10.564 -0.1505  0.0348  0.0696
  356PLSM   C3A 3940   5.677   7.545  10.943  0.1084  0.1931 -0.3536
  356PLSM   C1B 3941   6.306   7.459  10.142 -0.1741 -0.2556 -0.2287
  356PLSM   C2B 3942   6.477   7.509  10.518  0.3563  0.0559 -0.0721
  356PLSM   C3B 3943   6.574   7.517  10.954 -0.0078 -0.1435 -0.0270
  356PLSM   C4B 3944   6.647   7.628  11.391 -0.2680 -0.0288  0.1409
  356PLSM   C5B 3945   6.630   7.240  11.674  0.0124 -0.0120  0.0416
  356PLSM   C6B 3946   6.249   7.345  12.001 -0.2148 -0.2115  0.0351
  357PLSM   NC3 3947   7.598   5.946   9.285  0.0368 -0.0626 -0.0778
  357PLSM   PO4 3948   7.096   5.907   9.283  0.0298 -0.1901  0.1260
  357PLSM   AM1 3949   7.167   5.820   9.639  0.0196 -0.1668  0.1863
  357PLSM   AM2 3950   7.462   5.855   9.808  0.2416  0.2304  0.0617
  357PLSM   T1A 3951   7.027   5.707  10.110 -0.1590 -0.0416 -0.0236
  357PLSM   C2A 3952   6.841   5.859  10.442 -0.1405  0.1092  0.3145
  357PLSM   C3A 3953   6.899   5.934  10.863  0.2254 -0.0508 -0.1313
  357PLSM   C1B 3954   7.548   5.733  10.269  0.1697 -0.0048 -0.0487
  357PLSM   C2B 3955   7.291   5.645  10.608  0.0384  0.3324 -0.3528
  357PLSM   C3B 3956   7.220   5.598  11.073 -0.2481 -0.0240 -0.0509
  357PLSM   C4B 3957   7.187   5.505  11.512  0.0225 -0.0031 -0.1302
  357PLSM   C5B 3958   7.255   5.151  11.849 -0.3683  0.0248  0.2034
  357PLSM   C6B 3959   7.560   4.874  11.721 -0.1592 -0.0999 -0.2121
  358PLSM   NC3 3960   3.296   2.654   9.480  0.0173  0.2403 -0.1880
  358PLSM   PO4 3961   3.454   3.033   9.406 -0.1527 -0.0678  0.1327
  358PLSM   AM1 3962   3.235   3.095   9.746 -0.1886 -0.1055 -0.0513
  358PLSM   AM2 3963   2.983   2.974   9.696 -0.1694  0.1788 -0.1298
  358PLSM   T1A 3964   3.205   3.118  10.135 -0.0402  0.1189  0.0280
  358PLSM   C2A 3965   3.035   2.918  10.524 -0.0353  0.1011 -0.0238
  358PLSM   C3A 3966   3.049   2.923  10.982  0.0393 -0.1529  0.3104
  358PLSM   C1B 3967   2.689   3.095  10.034 -0.0998  0.1208  0.2432
  358PLSM   C2B 3968   2.524   3.129  10.366  0.0490 -0.0923  0.1498
  358PLSM   C3B 3969   2.585   3.217  10.808 -0.2238 -0.0154 -0.2767
  358PLSM   C4B 3970   2.575   2.973  11.142 -0.0887  0.0743  0.0537
  358PLSM   C5B 3971   2.420   2.951  11.525  0.1455  0.3349 -0.2801
  358PLSM   C6B 3972   2.107   2.882  11.831 -0.3253 -0.1250 -0.1009
  359PAPI    C1 3973   7.197   2.222  14.432  0.0316 -0.0881 -0.1618
  359PAPI    C2 3974   6.804   2.166  14.481 -0.0210  0.2933 -0.1192
  359PAPI    C3 3975   7.060   2.044  14.764 -0.1275  0.2637 -0.0345
  359PAPI   PO4 3976   7.247   2.185  14.187  0.1860 -0.2893 -0.0104
  359PAPI   GL1 3977   7.263   2.406  13.837 -0.3072  0.1205  0.1781
  359PAPI   GL2 3978   7.519   2.504  13.749 -0.5565  0.0406  0.2262
  359PAPI   D1A 3979   7.151   2.237  13.475 -0.0295 -0.0046 -0.2620
  359PAPI   D2A 3980   6.886   2.077  13.226 -0.1914 -0.1252 -0.3734
  359PAPI   D3A 3981   6.935   2.377  13.040  0.2617 -0.0808  0.0778
  359PAPI   D4A 3982   6.751   2.067  12.771 -0.1258  0.0828 -0.2498
  359PAPI   C5A 3983   6.850   1.980  12.336 -0.0221 -0.1265 -0.1102
  359PAPI   C1B 3984   7.611   2.354  13.326 -0.0906  0.0832 -0.3106
  359PAPI   C2B 3985   7.738   2.471  12.889  0.1482  0.4772  0.0883
  359PAPI   C3B 3986   7.984   2.602  12.722  0.0781 -0.1201 -0.0391
  359PAPI   C4B 3987   7.880   2.720  12.311  0.1105 -0.1213  0.3639
  360PAPI    C1 3988   6.159   3.942  14.274 -0.2515  0.2748 -0.0729
  360PAPI    C2 3989   6.342   4.038  14.617 -0.0880 -0.0252 -0.0726
  360PAPI    C3 3990   5.979   3.869  14.624 -0.0391 -0.1300 -0.0412
  360PAPI   PO4 3991   6.478   3.761  14.111 -0.0034 -0.2309 -0.2950
  360PAPI   GL1 3992   6.765   4.060  13.814  0.1840  0.3255  0.1445
  360PAPI   GL2 3993   6.731   4.340  13.609 -0.1833 -0.0277  0.0548
  360PAPI   D1A 3994   6.915   3.700  13.558  0.0820 -0.0305  0.0512
  360PAPI   D2A 3995   6.771   3.913  13.320 -0.0540  0.0952 -0.0988
  360PAPI   D3A 3996   6.418   3.654  13.300  0.0396 -0.1347 -0.0029
  360PAPI   D4A 3997   6.521   3.293  13.084  0.1427 -0.0051  0.1724
  360PAPI   C5A 3998   6.646   3.321  12.615 -0.0589 -0.1876 -0.1247
  360PAPI   C1B 3999   6.443   4.294  13.245  0.2866  0.1085 -0.1306
  360PAPI   C2B 4000   6.421   4.332  12.836 -0.1897 -0.0086  0.1313
  360PAPI   C3B 4001   6.322   4.159  12.431  0.0089 -0.0001 -0.2127
  360PAPI   C4B 4002   5.939   4.178  12.251  0.0396  0.3755  0.1382
  361PAPI    C1 4003   0.954   6.671   9.739 -0.3228  0.1519  0.0390
  361PAPI    C2 4004   1.211   6.697   9.434 -0.3580  0.0837  0.0033
  361PAPI    C3 4005   1.273   6.911   9.766  0.0785 -0.3820  0.2369
  361PAPI   PO4 4006   0.963   6.415   9.827 -0.0471  0.1508 -0.0759
  361PAPI   GL1 4007   1.109   6.103  10.160  0.1092 -0.1807  0.0243
  361PAPI   GL2 4008   1.470   6.181  10.260  0.0505 -0.0461 -0.0432
  361PAPI   D1A 4009   0.946   5.921  10.555 -0.3675  0.0397  0.0171
  361PAPI   D2A 4010   0.655   6.278  10.634  0.1993  0.1812 -0.0512
  361PAPI   D3A 4011   0.600   6.434  10.281  0.0808 -0.0745 -0.2379
  361PAPI   D4A 4012   0.128   6.575  10.299  0.0857  0.0029  0.0475
  361PAPI   C5A 4013  -0.102   6.726   9.906 -0.3998 -0.1045  0.0111
  361PAPI   C1B 4014   1.499   6.010  10.633  0.0698 -0.4382  0.0333
  361PAPI   C2B 4015   1.974   5.862  10.787  0.0964  0.0917 -0.0521
  361PAPI   C3B 4016   2.258   5.674  11.118 -0.1604  0.0585  0.0621
  361PAPI   C4B 4017   2.311   5.339  11.314 -0.0007 -0.0027 -0.0227
  362PAPI    C1 4018   0.576   5.968   9.396  0.0564  0.0588  0.1558
  362PAPI    C2 4019   0.460   6.314   9.231 -0.2270 -0.0797  0.0565
  362PAPI    C3 4020   0.843   6.259   9.334 -0.1716  0.2460  0.0349
  362PAPI   PO4 4021   0.447   5.879   9.625 -0.1506  0.1073  0.3059
  362PAPI   GL1 4022   0.614   5.926  10.116  0.0052  0.0880 -0.2530
  362PAPI   GL2 4023   0.268   6.133  10.067  0.1586  0.4303 -0.1569
  362PAPI   D1A 4024   0.504   5.628  10.464  0.1580 -0.0719 -0.1258
  362PAPI   D2A 4025   0.633   5.182  10.323  0.0704  0.0224  0.1810
  362PAPI   D3A 4026   0.536   5.085  10.687 -0.2232 -0.2165  0.2487
  362PAPI   D4A 4027   0.680   4.831  10.914 -0.0178 -0.1555 -0.1122
  362PAPI   C5A 4028   0.771   4.476  10.776 -0.0378 -0.1062 -0.2482
  362PAPI   C1B 4029   0.269   6.102  10.531  0.0984 -0.2269 -0.1495
  362PAPI   C2B 4030   0.221   6.142  11.025  0.2278 -0.2649  0.1613
  362PAPI   C3B 4031   0.426   6.201  11.394  0.2510 -0.1239 -0.1839
  362PAPI   C4B 4032   0.655   5.940  11.796  0.0897 -0.1073  0.0940
  363PAPS   CNO 4033   2.263   6.024  13.630 -0.2560  0.2701  0.4079
  363PAPS   PO4 4034   1.870   6.142  13.505  0.1025 -0.0909 -0.1640
  363PAPS   GL1 4035   2.045   6.017  13.092 -0.0486  0.1611 -0.2160
  363PAPS   GL2 4036   2.371   6.057  13.095 -0.0124  0.1476 -0.1034
  363PAPS   D1A 4037   2.023   5.768  12.576  0.0105  0.1712 -0.0283
  363PAPS   D2A 4038   2.261   6.000  12.534 -0.0092 -0.2379  0.1911
  363PAPS   D3A 4039   2.353   5.879  12.132 -0.0344 -0.2596 -0.0766
  363PAPS   D4A 4040   1.960   5.800  11.916  0.1075  0.1604 -0.4416
  363PAPS   C5A 4041   1.800   6.243  11.857 -0.1681  0.0733 -0.2396
  363PAPS   C1B 4042   2.716   5.851  12.806 -0.1323  0.2400 -0.3105
  363PAPS   C2B 4043   2.799   5.758  12.361 -0.2254  0.3618  0.2490
  363PAPS   C3B 4044   2.786   5.762  11.946 -0.1840  0.1866  0.0053
  363PAPS   C4B 4045   2.508   6.181  11.793  0.2068 -0.0524  0.3566
  364PAPS   CNO 4046   4.936   7.189  13.947 -0.2665 -0.0663 -0.3797
  364PAPS   PO4 4047   5.357   7.090  14.052 -0.0797 -0.0282  0.1084
  364PAPS   GL1 4048   5.350   7.315  13.615 -0.1815  0.0924 -0.1532
  364PAPS   GL2 4049   5.085   7.207  13.386  0.1370  0.1982 -0.2342
  364PAPS   D1A 4050   5.568   7.135  13.267  0.2740 -0.1096 -0.3129
  364PAPS   D2A 4051   5.554   7.254  12.852  0.1248 -0.1836 -0.0483
  364PAPS   D3A 4052   5.923   7.448  13.093  0.1166 -0.0614  0.3444
  364PAPS   D4A 4053   6.321   7.395  13.081  0.0787  0.1382  0.2638
  364PAPS   C5A 4054   6.737   7.655  13.087  0.1642 -0.2026 -0.4347
  364PAPS   C1B 4055   5.111   7.248  13.008  0.0004  0.1489  0.1574
  364PAPS   C2B 4056   5.060   7.297  12.577 -0.0880 -0.1422  0.3524
  364PAPS   C3B 4057   4.881   7.270  12.107 -0.1856 -0.1665 -0.2416
  364PAPS   C4B 4058   4.724   6.957  11.775  0.1069  0.1083 -0.1767
  365PAPS   CNO 4059   4.015   5.538  13.953 -0.1022 -0.1080 -0.0114
  365PAPS   PO4 4060   4.418   5.511  13.728 -0.1122  0.0448  0.1210
  365PAPS   GL1 4061   4.427   5.538  13.339 -0.0469 -0.0672  0.1241
  365PAPS   GL2 4062   4.185   5.615  13.056 -0.1999 -0.0888  0.2046
  365PAPS   D1A 4063   4.420   5.186  12.998  0.4068  0.0334 -0.2930
  365PAPS   D2A 4064   4.778   5.458  12.924  0.2921 -0.3761  0.3569
  365PAPS   D3A 4065   4.638   5.342  12.515  0.0902 -0.0408  0.0769
  365PAPS   D4A 4066   4.927   5.737  12.454 -0.2909  0.3582  0.2794
  365PAPS   C5A 4067   5.279   5.765  12.883  0.0328  0.0347 -0.3112
  365PAPS   C1B 4068   4.170   5.468  12.639 -0.1921 -0.0344 -0.1009
  365PAPS   C2B 4069   4.244   5.567  12.188 -0.0402  0.1457  0.1966
  365PAPS   C3B 4070   4.190   5.740  11.798 -0.0161 -0.2863 -0.1957
  365PAPS   C4B 4071   4.235   5.618  11.366  0.0032  0.0974 -0.0095
  366PAPS   CNO 4072   4.325   2.634  13.735  0.3364 -0.0098 -0.3597
  366PAPS   PO4 4073   4.635   2.735  13.815  0.0048  0.1350 -0.1215
  366PAPS   GL1 4074   4.752   2.479  13.498 -0.0903 -0.1843  0.0560
  366PAPS   GL2 4075   4.617   2.555  13.186  0.0334  0.0193 -0.1175
  366PAPS   D1A 4076   5.018   2.340  13.240 -0.0108  0.3362  0.1915
  366PAPS   D2A 4077   5.011   2.569  12.856 -0.5352 -0.0735 -0.0432
  366PAPS   D3A 4078   5.095   2.875  13.175  0.1313 -0.3767  0.2162
  366PAPS   D4A 4079   5.245   3.256  12.910  0.2002  0.0864  0.0863
  366PAPS   C5A 4080   5.191   3.118  12.542  0.1448  0.1572  0.1200
  366PAPS   C1B 4081   4.619   2.203  12.940 -0.0446 -0.1144 -0.0361
  366PAPS   C2B 4082   4.490   2.072  12.523 -0.2884 -0.2233  0.0342
  366PAPS   C3B 4083   4.719   1.787  12.323 -0.1735  0.0107 -0.1248
  366PAPS   C4B 4084   5.121   1.757  12.312 -0.0840  0.3734 -0.0237
  367PAPS   CNO 4085   5.652   5.874   8.974  0.3911 -0.1245  0.2160
  367PAPS   PO4 4086   5.811   6.132   9.269 -0.0740 -0.1764  0.1236
  367PAPS   GL1 4087   5.689   6.148   9.826  0.0866 -0.1556 -0.1466
  367PAPS   GL2 4088   5.815   6.411  10.060  0.1108 -0.0183 -0.1799
  367PAPS   D1A 4089   5.624   5.988  10.297 -0.0734 -0.1960  0.1229
  367PAPS   D2A 4090   5.741   5.865  10.654  0.0192  0.1224  0.0431
  367PAPS   D3A 4091   5.727   6.222  10.847  0.1607 -0.0419  0.0289
  367PAPS   D4A 4092   5.816   5.882  11.162 -0.0524  0.0203  0.0530
  367PAPS   C5A 4093   5.564   5.467  11.149  0.0843  0.1627  0.1080
  367PAPS   C1B 4094   6.014   6.411  10.458 -0.3106 -0.1011  0.2964
  367PAPS   C2B 4095   6.091   6.523  10.868  0.4452  0.0182 -0.2960
  367PAPS   C3B 4096   6.145   6.642  11.211 -0.2559 -0.1085  0.1850
  367PAPS   C4B 4097   6.289   6.374  11.556  0.3548 -0.5137 -0.0238
  368PAPS   CNO 4098   2.321   1.440   9.570 -0.4193 -0.0657  0.2966
  368PAPS   PO4 4099   2.101   1.051   9.460  0.1076  0.4961  0.0004
  368PAPS   GL1 4100   2.048   1.150   9.903 -0.0681  0.1003  0.0417
  368PAPS   GL2 4101   2.417   1.172  10.054  0.3108 -0.0073  0.0347
  368PAPS   D1A 4102   2.099   1.395  10.334 -0.4064 -0.1493  0.1635
  368PAPS   D2A 4103   2.077   0.881  10.347  0.1880  0.1669 -0.0743
  368PAPS   D3A 4104   2.198   0.481  10.573  0.0950 -0.2785 -0.1065
  368PAPS   D4A 4105   2.282   0.761  10.881  0.1603 -0.1572  0.0445
  368PAPS   C5A 4106   2.424   0.665  11.286 -0.1405 -0.0667  0.4094
  368PAPS   C1B 4107   2.478   1.130  10.474  0.1864 -0.0893 -0.1220
  368PAPS   C2B 4108   2.534   1.211  10.910  0.1005  0.2488  0.0083
  368PAPS   C3B 4109   2.715   1.121  11.281  0.0371  0.3019  0.0477
  368PAPS   C4B 4110   3.003   1.172  11.492 -0.0505 -0.0890  0.0358
  369PAPS   CNO 4111   3.476   7.114   9.332 -0.2082  0.0288 -0.1985
  369PAPS   PO4 4112   3.239   7.356   9.563  0.2667 -0.0084  0.2355
  369PAPS   GL1 4113   3.217   7.200   9.987  0.1534 -0.0245  0.1749
  369PAPS   GL2 4114   3.075   6.939  10.066  0.0459  0.1950 -0.0987
  369PAPS   D1A 4115   3.485   7.294  10.257  0.3557 -0.2926  0.2181
  369PAPS   D2A 4116   3.615   7.606  10.523  0.2919 -0.1016 -0.0882
  369PAPS   D3A 4117   3.406   7.299  10.860 -0.0577  0.2439 -0.1311
  369PAPS   D4A 4118   3.742   7.538  11.009  0.0918  0.1713  0.1722
  369PAPS   C5A 4119   3.617   7.782  11.328  0.2183  0.0849  0.2591
  369PAPS   C1B 4120   3.037   7.089  10.483  0.0495  0.2628  0.1810
  369PAPS   C2B 4121   2.912   7.198  10.841  0.0425  0.0313 -0.3869
  369PAPS   C3B 4122   2.971   7.290  11.253 -0.1196  0.1000 -0.0054
  369PAPS   C4B 4123   2.862   7.281  11.661 -0.1020 -0.0144 -0.0910
  370PAPS   CNO 4124   6.229   2.327   9.289 -0.0140 -0.0513  0.1231
  370PAPS   PO4 4125   5.850   2.143   9.569 -0.2264  0.3110  0.1124
  370PAPS   GL1 4126   5.579   2.213   9.932  0.2761 -0.3391 -0.3310
  370PAPS   GL2 4127   5.553   2.536   9.902 -0.2602  0.0260 -0.0206
  370PAPS   D1A 4128   5.120   2.078  10.075  0.1066  0.0514  0.1507
  370PAPS   D2A 4129   4.828   1.886  10.353  0.1959  0.3785 -0.0378
  370PAPS   D3A 4130   5.024   2.128  10.729 -0.0386  0.1431 -0.0517
  370PAPS   D4A 4131   4.984   2.298  11.139  0.2089 -0.0869 -0.1737
  370PAPS   C5A 4132   4.590   2.185  11.328  0.0869  0.0524 -0.1799
  370PAPS   C1B 4133   5.878   2.483  10.204 -0.1906  0.4864 -0.2182
  370PAPS   C2B 4134   5.916   2.529  10.711  0.0677 -0.0318  0.0864
  370PAPS   C3B 4135   5.845   2.624  11.132  0.0434  0.0851  0.2717
  370PAPS   C4B 4136   6.123   2.543  11.401  0.0578 -0.1736 -0.2081
  371PAPE   NH3 4137   5.054   3.000  13.921  0.1706 -0.1678  0.0492
  371PAPE   PO4 4138   4.625   3.254  13.912  0.0405 -0.4940 -0.2182
  371PAPE   GL1 4139   4.780   3.146  13.505  0.0644  0.0023  0.1393
  371PAPE   GL2 4140   4.480   2.984  13.390 -0.2211  0.2344 -0.2796
  371PAPE   D1A 4141   4.798   3.400  13.138  0.0757 -0.1705  0.0411
  371PAPE   D2A 4142   4.917   3.701  12.883  0.0277  0.2746  0.1131
  371PAPE   D3A 4143   4.682   4.093  13.021 -0.1130  0.0141 -0.2778
  371PAPE   D4A 4144   4.773   4.148  12.609  0.0165  0.1944 -0.4319
  371PAPE   C5A 4145   4.565   4.313  12.237 -0.2580 -0.3059  0.2883
  371PAPE   C1B 4146   4.623   2.989  12.893  0.0580 -0.1230  0.0759
  371PAPE   C2B 4147   4.745   3.281  12.601  0.0595 -0.4888 -0.1828
  371PAPE   C3B 4148   4.911   3.401  12.173  0.2120 -0.0518 -0.0061
  371PAPE   C4B 4149   4.958   3.649  11.786 -0.1976  0.0515 -0.1747
  372PAPE   NH3 4150   1.397   0.853  13.870 -0.0338 -0.1727  0.1115
  372PAPE   PO4 4151   1.050   0.850  13.498 -0.3640  0.0878  0.3996
  372PAPE   GL1 4152   0.757   0.907  13.190 -0.1121  0.0948  0.3365
  372PAPE   GL2 4153   0.667   0.744  13.009 -0.3535 -0.0973  0.3103
  372PAPE   D1A 4154   0.482   1.236  12.902  0.3590  0.0739 -0.0347
  372PAPE   D2A 4155   0.219   1.151  12.590 -0.2335  0.0724  0.1350
  372PAPE   D3A 4156   0.110   1.537  12.638 -0.1474 -0.0743 -0.0870
  372PAPE   D4A 4157  -0.178   1.859  12.469  0.1279  0.1158 -0.0082
  372PAPE   C5A 4158  -0.272   2.104  12.065  0.3188 -0.1066  0.1539
  372PAPE   C1B 4159   0.622   0.961  12.498  0.2047 -0.0246  0.4298
  372PAPE   C2B 4160   0.358   0.865  12.102 -0.3452  0.0839  0.2282
  372PAPE   C3B 4161   0.107   0.808  11.795  0.0219  0.3514 -0.0679
  372PAPE   C4B 4162  -0.333   0.912  11.514 -0.0377  0.2297 -0.3287
  373PAPE   NH3 4163   5.055   0.836   9.213 -0.4750 -0.0353  0.1285
  373PAPE   PO4 4164   4.744   0.994   9.481  0.3228 -0.0755  0.0654
  373PAPE   GL1 4165   4.638   1.134   9.929  0.1665  0.1968 -0.2280
  373PAPE   GL2 4166   4.400   0.993   9.891  0.1719  0.0207 -0.0520
  373PAPE   D1A 4167   4.538   1.228  10.305  0.0727 -0.0856 -0.1595
  373PAPE   D2A 4168   4.389   1.252  10.697 -0.0523 -0.1320 -0.1654
  373PAPE   D3A 4169   4.683   1.543  10.659  0.0733 -0.0746  0.0025
  373PAPE   D4A 4170   4.312   1.756  10.521  0.0930  0.0993 -0.1171
  373PAPE   C5A 4171   3.861   1.772  10.691  0.2862 -0.0858 -0.0033
  373PAPE   C1B 4172   4.118   0.945  10.273 -0.0235  0.3195 -0.0207
  373PAPE   C2B 4173   3.892   0.962  10.615 -0.2964 -0.0602  0.1177
  373PAPE   C3B 4174   3.956   1.060  10.999 -0.0124 -0.0652  0.3527
  373PAPE   C4B 4175   4.099   1.557  11.095 -0.1844  0.0490  0.1469
  374PAPE   NH3 4176   3.183   0.342   9.607 -0.0520  0.1366  0.0250
  374PAPE   PO4 4177   3.081   0.779   9.494 -0.0607  0.1273  0.2423
  374PAPE   GL1 4178   3.053   1.081   9.903 -0.1358  0.2654  0.1240
  374PAPE   GL2 4179   2.876   1.053  10.180  0.2677 -0.3391 -0.0783
  374PAPE   D1A 4180   3.400   1.114  10.122  0.0239 -0.0284 -0.4690
  374PAPE   D2A 4181   3.596   1.473   9.864 -0.4146 -0.3095  0.0777
  374PAPE   D3A 4182   3.553   1.608  10.201  0.0290  0.2135  0.1373
  374PAPE   D4A 4183   3.555   1.350  10.565  0.3458  0.1441 -0.0192
  374PAPE   C5A 4184   3.622   1.487  10.966 -0.0007  0.0166 -0.1300
  374PAPE   C1B 4185   3.097   1.132  10.569  0.0761  0.2317  0.0215
  374PAPE   C2B 4186   3.139   1.215  10.955  0.0597  0.2651  0.0484
  374PAPE   C3B 4187   2.996   1.482  11.111 -0.0116 -0.0979 -0.1004
  374PAPE   C4B 4188   3.009   1.864  11.281  0.3477  0.0461 -0.0223
  375CHOL   ROH 4189   0.630   5.985  13.037 -0.1015  0.1203  0.0888
  375CHOL    R1 4190   0.656   5.966  12.756 -0.0712  0.0059  0.0986
  375CHOL    R2 4191   0.681   6.188  12.593 -0.2647 -0.0480 -0.0104
  375CHOL    R3 4192   0.904   6.059  12.506 -0.1425  0.1099  0.0664
  375CHOL    R4 4193   0.816   6.220  12.277 -0.1825  0.0392  0.0337
  375CHOL    R5 4194   0.856   6.005  12.278 -0.0278  0.0680  0.0525
  375CHOL    C1 4195   1.105   6.118  12.011 -0.0198  0.2382  0.1315
  375CHOL    C2 4196   1.360   6.256  11.764 -0.4334  0.1346  0.1315
  376CHOL   ROH 4197   2.171   6.708  10.646 -0.0575 -0.0096 -0.2245
  376CHOL    R1 4198   2.363   6.636  10.841 -0.0254 -0.0403 -0.2682
  376CHOL    R2 4199   2.624   6.573  10.776  0.0203  0.1880 -0.2999
  376CHOL    R3 4200   2.682   6.766  10.959 -0.1209  0.0777 -0.1348
  376CHOL    R4 4201   2.942   6.646  10.892 -0.0423  0.2503 -0.1638
  376CHOL    R5 4202   2.857   6.671  11.092 -0.1087  0.0563 -0.1627
  376CHOL    C1 4203   3.181   6.869  11.131 -0.2114  0.1830  0.0704
  376CHOL    C2 4204   3.606   6.824  11.198  0.0781  0.0512 -0.3864
  377CHOL   ROH 4205   6.159   6.364  12.029 -0.2912  0.2318 -0.1135
  377CHOL    R1 4206   5.909   6.307  11.910 -0.1552 -0.0054 -0.2979
  377CHOL    R2 4207   5.879   6.123  11.706  0.1157 -0.2796 -0.1077
  377CHOL    R3 4208   5.694   6.015  11.874 -0.0074 -0.1327 -0.1484
  377CHOL    R4 4209   5.622   5.915  11.607  0.1568 -0.3303 -0.1065
  377CHOL    R5 4210   5.491   6.019  11.747  0.0772 -0.2128 -0.2782
  377CHOL    C1 4211   5.298   5.692  11.707  0.0650 -0.2219 -0.1439
  377CHOL    C2 4212   5.176   5.525  11.945  0.0475 -0.0556  0.4284
  378CHOL   ROH 4213   6.722   3.244  10.077  0.0472 -0.2822 -0.0779
  378CHOL    R1 4214   6.563   3.254  10.312  0.0220 -0.0592 -0.1024
  378CHOL    R2 4215   6.607   3.087  10.528 -0.1731 -0.0415 -0.0509
  378CHOL    R3 4216   6.618   3.321  10.665  0.0373 -0.0122 -0.1127
  378CHOL    R4 4217   6.612   3.114  10.872 -0.2815  0.0427 -0.0549
  378CHOL    R5 4218   6.478   3.285  10.856 -0.0851  0.1953 -0.1570
  378CHOL    C1 4219   6.626   3.350  11.202 -0.1472  0.1193 -0.1154
  378CHOL    C2 4220   6.784   3.199  11.369  0.0361 -0.0286 -0.1011
  379CHOL   ROH 4221   0.628   7.357  10.429  0.0569  0.3352  0.0624
  379CHOL    R1 4222   0.563   7.400  10.701  0.0104  0.1383  0.0820
  379CHOL    R2 4223   0.406   7.224  10.846  0.1688 -0.0770 -0.0135
  379CHOL    R3 4224   0.618   7.226  11.016  0.1601  0.0302 -0.0009
  379CHOL    R4 4225   0.383   7.198  11.190  0.1532 -0.0222 -0.0090
  379CHOL    R5 4226   0.540   7.349  11.206  0.1014  0.0403 -0.0272
  379CHOL    C1 4227   0.569   7.186  11.550  0.1359  0.1103  0.0054
  379CHOL    C2 4228   0.625   6.918  11.823 -0.2771 -0.1171  0.2024
  380CHOL   ROH 4229   2.072   7.313  13.111 -0.0052 -0.1345  0.0317
  380CHOL    R1 4230   2.111   7.337  12.832  0.0555 -0.2190  0.0324
  380CHOL    R2 4231   2.154   7.119  12.667 -0.2073 -0.2982  0.0659
  380CHOL    R3 4232   1.942   7.221  12.531 -0.0654 -0.0431  0.0301
  380CHOL    R4 4233   2.121   7.115  12.323 -0.1106 -0.1732  0.0541
  380CHOL    R5 4234   2.040   7.317  12.334  0.0929 -0.0891  0.0833
  380CHOL    C1 4235   1.903   7.208  11.995  0.0788  0.1392  0.0138
  380CHOL    C2 4236   2.232   7.017  11.791 -0.1607 -0.0925 -0.2302
  381CHOL   ROH 4237   5.121   1.348  11.144  0.0250 -0.0030  0.0376
  381CHOL    R1 4238   5.135   1.478  11.395  0.0356  0.0291  0.0205
  381CHOL    R2 4239   5.204   1.744  11.421 -0.0226  0.0485 -0.0212
  381CHOL    R3 4240   4.969   1.758  11.558 -0.0037  0.0088  0.0154
  381CHOL    R4 4241   5.133   1.974  11.670  0.0310 -0.0574  0.0928
  381CHOL    R5 4242   5.034   1.815  11.781  0.0305 -0.0989  0.0336
  381CHOL    C1 4243   4.872   2.121  11.943  0.0800 -0.1562  0.1938
  381CHOL    C2 4244   4.611   2.301  12.094  0.0594 -0.0470  0.0754
  382CHOL   ROH 4245   2.498   0.587  12.888 -0.0582 -0.0746 -0.1510
  382CHOL    R1 4246   2.555   0.527  12.617 -0.1246 -0.0867 -0.1637
  382CHOL    R2 4247   2.357   0.487  12.429 -0.1754  0.1119 -0.1633
  382CHOL    R3 4248   2.491   0.681  12.294 -0.0111  0.0184 -0.1353
  382CHOL    R4 4249   2.279   0.596  12.111  0.0068  0.1402 -0.1987
  382CHOL    R5 4250   2.492   0.606  12.067  0.0227  0.0059 -0.1265
  382CHOL    C1 4251   2.358   0.843  11.799  0.2671  0.0688 -0.1929
  382CHOL    C2 4252   2.084   0.904  11.542 -0.1410 -0.0083  0.2950
  383CHOL   ROH 4253   4.544   3.554   9.681 -0.2365 -0.0074 -0.0961
  383CHOL    R1 4254   4.336   3.498   9.864 -0.1625 -0.0551 -0.0264
  383CHOL    R2 4255   4.241   3.243   9.908 -0.0609 -0.0808  0.0355
  383CHOL    R3 4256   4.296   3.301  10.168 -0.0050 -0.0289  0.0126
  383CHOL    R4 4257   4.122   3.065  10.179 -0.0837  0.0294  0.0987
  383CHOL    R5 4258   4.092   3.255  10.284 -0.0065  0.0694  0.0531
  383CHOL    C1 4259   4.104   3.016  10.581 -0.0445  0.1423  0.1140
  383CHOL    C2 4260   4.178   2.763  10.979 -0.2213 -0.1334  0.1930
  384CHOL   ROH 4261   6.442   2.230  13.197 -0.2325 -0.0913 -0.0978
  384CHOL    R1 4262   6.367   2.403  12.986 -0.2388 -0.0902 -0.0938
  384CHOL    R2 4263   6.548   2.497  12.799 -0.2120  0.0352 -0.0063
  384CHOL    R3 4264   6.369   2.394  12.622 -0.0934 -0.0238 -0.0951
  384CHOL    R4 4265   6.528   2.583  12.465 -0.1101  0.0542 -0.0089
  384CHOL    R5 4266   6.311   2.579  12.482 -0.1137 -0.0388 -0.1033
  384CHOL    C1 4267   6.348   2.537  12.105  0.0605  0.0098 -0.0937
  384CHOL    C2 4268   6.055   2.726  11.906  0.1947 -0.1257 -0.2029
  385CHOL   ROH 4269   1.117   7.572  12.747  0.0875 -0.3162 -0.0064
  385CHOL    R1 4270   1.047   7.437  12.508  0.2373 -0.2417 -0.0907
  385CHOL    R2 4271   0.884   7.549  12.316 -0.2251 -0.4491  0.1827
  385CHOL    R3 4272   1.092   7.490  12.151 -0.2053  0.2689 -0.0868
  385CHOL    R4 4273   0.851   7.419  11.997 -0.2331 -0.8908  0.3549
  385CHOL    R5 4274   1.023   7.290  12.038  0.4176 -0.1656  0.2233
  385CHOL    C1 4275   1.027   7.288  11.657 -0.2191 -0.4739  0.2020
  385CHOL    C2 4276   1.006   7.272  11.335  0.1833  0.2431  0.0384
  386CHOL   ROH 4277   2.999   7.403  13.028  0.1992 -0.1795  0.0348
  386CHOL    R1 4278   3.086   7.284  12.786  0.0059 -0.1363 -0.0573
  386CHOL    R2 4279   2.939   7.297  12.552 -0.0127  0.2182 -0.0282
  386CHOL    R3 4280   3.171   7.398  12.451  0.1118 -0.0226  0.0066
  386CHOL    R4 4281   3.018   7.310  12.216 -0.0891  0.4207 -0.0404
  386CHOL    R5 4282   3.222   7.253  12.267 -0.1519  0.0696 -0.1469
  386CHOL    C1 4283   3.281   7.412  11.925 -0.0167  0.3125 -0.0148
  386CHOL    C2 4284   3.381   7.152  11.694  0.1964 -0.1453 -0.2892
  387CHOL   ROH 4285   0.145   1.411  12.173 -0.2666 -0.0032 -0.0917
  387CHOL    R1 4286   0.155   1.691  12.130 -0.1244  0.0078  0.0070
  387CHOL    R2 4287   0.392   1.835  12.138 -0.0428 -0.1255 -0.0047
  387CHOL    R3 4288   0.312   1.916  11.892 -0.0656  0.0083  0.0457
  387CHOL    R4 4289   0.483   2.133  11.990  0.1701 -0.1677  0.0377
  387CHOL    R5 4290   0.279   2.152  11.914  0.1553  0.0349  0.1196
  387CHOL    C1 4291   0.461   2.383  11.672  0.2726 -0.0665  0.1097
  387CHOL    C2 4292   0.725   2.693  11.532  0.0559 -0.0498 -0.0650
  388CHOL   ROH 4293   2.686   3.195  12.940 -0.0214 -0.2238 -0.1181
  388CHOL    R1 4294   2.733   3.407  12.758 -0.0661 -0.0558  0.0636
  388CHOL    R2 4295   2.706   3.377  12.485  0.3016  0.0673  0.0081
  388CHOL    R3 4296   2.539   3.590  12.511 -0.0025 -0.1556 -0.0608
  388CHOL    R4 4297   2.619   3.593  12.229  0.2713  0.0683  0.0186
  388CHOL    R5 4298   2.634   3.759  12.370 -0.0801  0.0309  0.1070
  388CHOL    C1 4299   2.411   3.919  12.105 -0.0318 -0.1404 -0.0399
  388CHOL    C2 4300   2.106   4.166  11.955  0.2578  0.2629  0.1148
  389CHOL   ROH 4301   5.497   2.961  10.326 -0.1862 -0.0925 -0.0860
  389CHOL    R1 4302   5.598   2.980  10.590 -0.1258 -0.0945 -0.1074
  389CHOL    R2 4303   5.621   3.221  10.724  0.0201 -0.0772 -0.1514
  389CHOL    R3 4304   5.473   3.094  10.913 -0.0106  0.0270 -0.1064
  389CHOL    R4 4305   5.635   3.287  11.063  0.1035 -0.0333 -0.1639
  389CHOL    R5 4306   5.621   3.073  11.100  0.0045 -0.0162 -0.1276
  389CHOL    C1 4307   5.503   3.205  11.438  0.1233  0.0902 -0.1292
  389CHOL    C2 4308   5.436   3.587  11.576  0.3374 -0.5672 -0.1947
  390CHOL   ROH 4309   7.187   2.729  13.363 -0.1938  0.2144  0.0558
  390CHOL    R1 4310   7.367   2.773  13.148 -0.1307  0.4264  0.1501
  390CHOL    R2 4311   7.314   2.687  12.891  0.1512  0.2703  0.1452
  390CHOL    R3 4312   7.359   2.948  12.829 -0.2085  0.3259  0.0947
  390CHOL    R4 4313   7.423   2.801  12.583  0.1263  0.3369  0.1605
  390CHOL    R5 4314   7.552   2.943  12.687 -0.1273  0.5655  0.1853
  390CHOL    C1 4315   7.528   3.113  12.347 -0.2259  0.4277  0.1219
  390CHOL    C2 4316   7.448   3.125  11.987  0.0804  0.1667  0.0784
  391CHOL   ROH 4317   5.805   0.699  10.954 -0.1687 -0.0405 -0.3645
  391CHOL    R1 4318   5.652   0.510  11.100 -0.0531 -0.0278 -0.2252
  391CHOL    R2 4319   5.581   0.548  11.364  0.1132  0.0202 -0.1883
  391CHOL    R3 4320   5.330   0.505  11.269  0.0550 -0.0317 -0.0157
  391CHOL    R4 4321   5.306   0.471  11.559  0.2919 -0.1741 -0.0077
  391CHOL    R5 4322   5.244   0.329  11.407  0.2289 -0.1295 -0.0265
  391CHOL    C1 4323   4.911   0.386  11.584  0.3413 -0.3359  0.2597
  391CHOL    C2 4324   4.762   0.291  11.912  0.0095 -0.0477 -0.0983
  392CHOL   ROH 4325   7.056   1.651  13.390  0.1503 -0.1698  0.1306
  392CHOL    R1 4326   7.024   1.518  13.142  0.2258 -0.1762  0.1226
  392CHOL    R2 4327   6.917   1.642  12.919 -0.0376 -0.2797  0.1807
  392CHOL    R3 4328   7.148   1.558  12.803  0.0336  0.0491  0.0780
  392CHOL    R4 4329   6.949   1.548  12.588 -0.0759 -0.3586  0.2003
  392CHOL    R5 4330   7.079   1.385  12.652  0.2265 -0.1225  0.1874
  392CHOL    C1 4331   7.184   1.415  12.286 -0.0314 -0.0958  0.1154
  392CHOL    C2 4332   7.069   1.631  12.048 -0.0856  0.3060 -0.0083
  393CHOL   ROH 4333   1.690   4.938   9.804 -0.0597  0.0012  0.0591
  393CHOL    R1 4334   1.806   5.008  10.053 -0.0205 -0.0114  0.0447
  393CHOL    R2 4335   1.662   5.130  10.255  0.0271  0.0390  0.0497
  393CHOL    R3 4336   1.754   4.921  10.402 -0.0132  0.0246  0.0545
  393CHOL    R4 4337   1.572   5.063  10.582 -0.0233  0.0324  0.0345
  393CHOL    R5 4338   1.779   5.010  10.623 -0.0353  0.0118  0.0611
  393CHOL    C1 4339   1.606   4.829  10.911 -0.0904  0.0152  0.0302
  393CHOL    C2 4340   1.539   4.849  11.352  0.3962  0.0139  0.0525
  394CHOL   ROH 4341   6.779   0.127   9.850 -0.1691 -0.0148  0.1559
  394CHOL    R1 4342   6.901   0.256  10.071 -0.2530  0.0467  0.1654
  394CHOL    R2 4343   6.757   0.348  10.288 -0.2867 -0.3001  0.2892
  394CHOL    R3 4344   6.932   0.195  10.429  0.0248 -0.1125  0.1185
  394CHOL    R4 4345   6.848   0.402  10.617 -0.2014 -0.3255  0.2709
  394CHOL    R5 4346   7.053   0.350  10.564 -0.1401  0.0107  0.1339
  394CHOL    C1 4347   7.066   0.289  10.940  0.1407 -0.1641  0.0999
  394CHOL    C2 4348   7.023   0.437  11.321 -0.0928  0.0056 -0.0155
  395CHOL   ROH 4349   0.333   3.397  10.065  0.3729 -0.0151 -0.0096
  395CHOL    R1 4350   0.377   3.313  10.331  0.3975  0.1704  0.0465
  395CHOL    R2 4351   0.410   3.491  10.540 -0.1113  0.3250  0.0084
  395CHOL    R3 4352   0.206   3.348  10.651  0.1202 -0.0812 -0.0684
  395CHOL    R4 4353   0.365   3.440  10.879 -0.1104  0.1913 -0.0110
  395CHOL    R5 4354   0.307   3.234  10.836  0.2883  0.0789 -0.0579
  395CHOL    C1 4355   0.148   3.277  11.181  0.1075 -0.2680 -0.0943
  395CHOL    C2 4356   0.316   3.044  11.357 -0.3549  0.0711  0.1354
  396CHOL   ROH 4357   7.051   5.607  12.803 -0.0743 -0.0443 -0.0619
  396CHOL    R1 4358   7.199   5.693  12.578 -0.0867  0.1857  0.0180
  396CHOL    R2 4359   7.203   5.554  12.339  0.1675  0.2522 -0.0086
  396CHOL    R3 4360   7.126   5.793  12.235 -0.0648  0.1909  0.0117
  396CHOL    R4 4361   7.252   5.652  12.012  0.3614  0.4294  0.0702
  396CHOL    R5 4362   7.301   5.852  12.084  0.0191  0.4852  0.2026
  396CHOL    C1 4363   7.208   5.934  11.723  0.2562  0.4751  0.1352
  396CHOL    C2 4364   7.192   6.032  11.383 -0.0692 -0.1134 -0.4006
  397CHOL   ROH 4365   0.332   0.464  13.258 -0.1158 -0.0605  0.0190
  397CHOL    R1 4366   0.147   0.513  13.050 -0.0796  0.0234  0.0056
  397CHOL    R2 4367   0.213   0.656  12.823 -0.0414  0.1199  0.0759
  397CHOL    R3 4368   0.121   0.434  12.696 -0.0149  0.1707 -0.0329
  397CHOL    R4 4369   0.157   0.631  12.483  0.1231  0.2258  0.0402
  397CHOL    R5 4370  -0.025   0.518  12.525  0.0831  0.2425 -0.0816
  397CHOL    C1 4371   0.038   0.408  12.165  0.2438  0.3352 -0.0826
  397CHOL    C2 4372  -0.146   0.384  11.753  0.1244 -0.2075 -0.1340
  398CHOL   ROH 4373   1.636   0.303  10.483  0.3020  0.0816  0.0836
  398CHOL    R1 4374   1.570   0.147  10.709  0.3528  0.0627  0.0865
  398CHOL    R2 4375   1.690   0.184  10.956  0.1111  0.3277  0.1741
  398CHOL    R3 4376   1.432   0.207  11.041  0.0031 -0.0144 -0.0417
  398CHOL    R4 4377   1.588   0.162  11.285 -0.1407  0.2466  0.0926
  398CHOL    R5 4378   1.414   0.048  11.219  0.0721 -0.0065 -0.0320
  398CHOL    C1 4379   1.287   0.172  11.557 -0.3888 -0.1219 -0.1575
  398CHOL    C2 4380   1.575   0.221  11.781 -0.2939 -0.2271  0.0474
  399CHOL   ROH 4381   1.720   6.881   9.912  0.1596 -0.0127 -0.1661
  399CHOL    R1 4382   1.757   7.020  10.156  0.0101  0.0496 -0.1783
  399CHOL    R2 4383   1.967   6.966  10.327 -0.1647  0.0055  0.0235
  399CHOL    R3 4384   2.012   7.233  10.304 -0.0171 -0.0222 -0.0232
  399CHOL    R4 4385   2.006   7.184  10.593 -0.0578  0.0299 -0.0112
  399CHOL    R5 4386   1.887   7.331  10.483  0.0258  0.0773 -0.0442
  399CHOL    C1 4387   2.071   7.562  10.725  0.1431  0.0181 -0.0752
  399CHOL    C2 4388   2.173   7.697  11.073 -0.1319 -0.3527  0.3532
  400CHOL   ROH 4389   1.946   1.335  13.013  0.2006 -0.1271 -0.1162
  400CHOL    R1 4390   2.057   1.370  12.755  0.0405 -0.0429 -0.1745
  400CHOL    R2 4391   1.910   1.333  12.524 -0.1378  0.1529 -0.0952
  400CHOL    R3 4392   1.995   1.585  12.468 -0.0535  0.1424 -0.0174
  400CHOL    R4 4393   1.891   1.485  12.214  0.1384  0.1689 -0.1074
  400CHOL    R5 4394   2.088   1.570  12.248  0.1243  0.1375  0.0566
  400CHOL    C1 4395   1.960   1.810  11.981  0.3784  0.1683 -0.0414
  400CHOL    C2 4396   2.094   1.894  11.566 -0.1101  0.0546 -0.2981
  401CHOL   ROH 4397   2.768   6.514  13.006 -0.1305  0.0444 -0.0149
  401CHOL    R1 4398   2.810   6.340  12.786 -0.0390  0.0167  0.0242
  401CHOL    R2 4399   2.674   6.366  12.548  0.0368 -0.0336 -0.0247
  401CHOL    R3 4400   2.924   6.371  12.442  0.0711 -0.0219  0.0565
  401CHOL    R4 4401   2.746   6.367  12.210  0.1450  0.0146 -0.0021
  401CHOL    R5 4402   2.910   6.230  12.249  0.1305  0.0062  0.0312
  401CHOL    C1 4403   3.023   6.373  11.914  0.2402  0.0537  0.0874
  401CHOL    C2 4404   3.187   6.095  11.661 -0.4390 -0.0750  0.0423
  402CHOL   ROH 4405   3.626   2.283  11.586  0.0492  0.0740 -0.0664
  402CHOL    R1 4406   3.377   2.155  11.543  0.0804  0.0386 -0.1373
  402CHOL    R2 4407   3.209   2.081  11.750  0.0436  0.0004 -0.1880
  402CHOL    R3 4408   3.027   2.228  11.612  0.0482 -0.0235 -0.2222
  402CHOL    R4 4409   2.887   2.145  11.856  0.0025 -0.0899 -0.2556
  402CHOL    R5 4410   2.819   2.116  11.651  0.0618 -0.0831 -0.2851
  402CHOL    C1 4411   2.527   2.320  11.788 -0.0171 -0.1649 -0.3270
  402CHOL    C2 4412   2.119   2.295  11.918 -0.3289 -0.0365 -0.0003
  403CHOL   ROH 4413   0.413   7.788  10.073  0.0459  0.0779  0.1085
  403CHOL    R1 4414   0.366   7.756  10.350 -0.1662  0.3357  0.1061
  403CHOL    R2 4415   0.116   7.787  10.464 -0.3544 -0.0207 -0.1921
  403CHOL    R3 4416   0.164   7.538  10.561  0.0578  0.1859  0.1708
  403CHOL    R4 4417  -0.048   7.646  10.732 -0.5057 -0.0859 -0.3170
  403CHOL    R5 4418   0.142   7.562  10.798 -0.4087  0.4182  0.1165
  403CHOL    C1 4419  -0.099   7.329  10.980 -0.2068  0.0701 -0.0490
  403CHOL    C2 4420  -0.038   7.010  11.075 -0.0604 -0.0082  0.0496
  404CHOL   ROH 4421   5.802   4.878   9.985  0.1573 -0.0959 -0.0538
  404CHOL    R1 4422   5.875   4.958  10.247  0.0614 -0.2195  0.0110
  404CHOL    R2 4423   5.698   5.080  10.420  0.0530 -0.1205 -0.0726
  404CHOL    R3 4424   5.772   4.878  10.586 -0.2119 -0.2202 -0.0683
  404CHOL    R4 4425   5.697   5.098  10.766  0.2073 -0.0546 -0.0743
  404CHOL    R5 4426   5.886   4.988  10.766  0.0379 -0.3658 -0.1276
  404CHOL    C1 4427   5.767   4.919  11.122  0.0485 -0.1099 -0.0713
  404CHOL    C2 4428   5.713   4.948  11.443  0.0461  0.0567 -0.0754
  405CHOL   ROH 4429   3.823   4.714  10.053 -0.2047  0.0921  0.1311
  405CHOL    R1 4430   3.737   4.737  10.322 -0.1081  0.0680  0.1646
  405CHOL    R2 4431   3.657   4.519  10.473 -0.0244  0.0499  0.1844
  405CHOL    R3 4432   3.845   4.612  10.646  0.0288  0.0659  0.1184
  405CHOL    R4 4433   3.644   4.485  10.816  0.0579  0.1244  0.1954
  405CHOL    R5 4434   3.720   4.688  10.835  0.0849  0.1196  0.1338
  405CHOL    C1 4435   3.812   4.551  11.179  0.1558  0.1828  0.1399
  405CHOL    C2 4436   3.843   4.744  11.540  0.1995 -0.1403  0.0460
  406CHOL   ROH 4437   6.416   0.873  10.188 -0.0450 -0.3655  0.0329
  406CHOL    R1 4438   6.429   0.922  10.466 -0.1864  0.0143 -0.0195
  406CHOL    R2 4439   6.239   1.071  10.601 -0.4622 -0.0988 -0.2535
  406CHOL    R3 4440   6.223   0.850  10.758 -0.1506  0.0618  0.0134
  406CHOL    R4 4441   6.129   1.070  10.928 -0.4823  0.1099 -0.2588
  406CHOL    R5 4442   6.287   0.927  10.975 -0.2837  0.4025 -0.0728
  406CHOL    C1 4443   6.050   0.861  11.267 -0.2015  0.3821 -0.0113
  406CHOL    C2 4444   6.023   1.101  11.564 -0.2511 -0.0581 -0.3286
  407CHOL   ROH 4445   6.007   3.381  13.350 -0.0851  0.0249 -0.0222
  407CHOL    R1 4446   6.056   3.318  13.078 -0.0814 -0.0713  0.0003
  407CHOL    R2 4447   5.859   3.329  12.885 -0.0512 -0.0142 -0.0304
  407CHOL    R3 4448   6.038   3.490  12.758  0.0555 -0.1405 -0.0453
  407CHOL    R4 4449   5.830   3.437  12.558 -0.0663  0.1165  0.0137
  407CHOL    R5 4450   6.045   3.407  12.534 -0.1030 -0.0772 -0.0737
  407CHOL    C1 4451   5.980   3.652  12.249  0.0251  0.0739  0.0255
  407CHOL    C2 4452   5.725   3.724  11.988  0.0726 -0.0070  0.2276
  408CHOL   ROH 4453   3.211   5.094  10.018  0.0755 -0.1664  0.1648
  408CHOL    R1 4454   2.974   5.124  10.170  0.0630 -0.0386  0.1222
  408CHOL    R2 4455   2.901   4.946  10.369 -0.0774 -0.0096  0.0992
  408CHOL    R3 4456   2.889   5.171  10.520  0.0251 -0.0104  0.1090
  408CHOL    R4 4457   2.767   4.963  10.687 -0.2203  0.0707  0.0355
  408CHOL    R5 4458   2.679   5.155  10.634 -0.0447  0.1452  0.0056
  408CHOL    C1 4459   2.677   5.184  11.014 -0.2073  0.1169  0.0075
  408CHOL    C2 4460   2.515   4.835  11.219 -0.1699 -0.0027 -0.0720
  409CHOL   ROH 4461   0.794   7.127  13.117 -0.1022 -0.2384  0.0022
  409CHOL    R1 4462   0.740   7.231  12.860 -0.1667 -0.0309  0.0971
  409CHOL    R2 4463   0.745   7.075  12.632 -0.1475  0.1644 -0.0435
  409CHOL    R3 4464   0.494   7.175  12.598 -0.1827  0.1183  0.0808
  409CHOL    R4 4465   0.611   7.174  12.329 -0.3653  0.0356  0.0089
  409CHOL    R5 4466   0.520   7.344  12.430 -0.3196  0.0575  0.0023
  409CHOL    C1 4467   0.298   7.324  12.120 -0.5251 -0.0827  0.1563
  409CHOL    C2 4468   0.217   7.453  11.799 -0.1255  0.0427  0.0011
  410CHOL   ROH 4469   0.278   2.819  13.352  0.0166  0.1782  0.2177
  410CHOL    R1 4470   0.273   2.912  13.085 -0.0375  0.1503  0.2083
  410CHOL    R2 4471   0.295   3.180  13.021  0.1321  0.1292  0.1666
  410CHOL    R3 4472   0.499   3.092  12.864 -0.0041 -0.0431  0.0836
  410CHOL    R4 4473   0.407   3.339  12.735  0.3123  0.1688  0.2578
  410CHOL    R5 4474   0.428   3.144  12.641  0.0366  0.1997  0.1259
  410CHOL    C1 4475   0.663   3.350  12.421  0.2894  0.0300  0.2330
  410CHOL    C2 4476   0.422   3.298  12.148  0.1337 -0.1833  0.2914
  411CHOL   ROH 4477   1.732   3.366  13.293  0.1894 -0.1853 -0.1106
  411CHOL    R1 4478   1.871   3.170  13.142  0.0603 -0.2121 -0.1978
  411CHOL    R2 4479   1.742   2.958  13.018 -0.0690 -0.1337 -0.2062
  411CHOL    R3 4480   1.870   3.053  12.798 -0.0992 -0.1361 -0.2236
  411CHOL    R4 4481   1.742   2.806  12.708  0.1225 -0.2831 -0.1347
  411CHOL    R5 4482   1.952   2.858  12.687  0.0841 -0.1220 -0.1130
  411CHOL    C1 4483   1.861   2.807  12.320  0.2057 -0.3724 -0.1094
  411CHOL    C2 4484   1.850   2.536  12.275 -0.0052 -0.0361  0.2361
  412CHOL   ROH 4485   1.392   4.414  12.882  0.2652  0.0369 -0.0295
  412CHOL    R1 4486   1.371   4.401  12.600  0.0113 -0.1682 -0.0037
  412CHOL    R2 4487   1.590   4.425  12.434 -0.1858  0.0590 -0.2236
  412CHOL    R3 4488   1.500   4.188  12.335  0.0737 -0.1402  0.0002
  412CHOL    R4 4489   1.676   4.293  12.126 -0.3771  0.1050 -0.2996
  412CHOL    R5 4490   1.470   4.228  12.101 -0.3232 -0.2633  0.0143
  412CHOL    C1 4491   1.643   3.994  11.855 -0.2449 -0.0550 -0.1336
  412CHOL    C2 4492   1.913   3.697  11.794  0.1446 -0.1557  0.4601
  413CHOL   ROH 4493   6.887   6.810  13.265  0.0207  0.0899  0.3091
  413CHOL    R1 4494   6.947   6.739  12.997 -0.0123 -0.0350  0.3348
  413CHOL    R2 4495   6.843   6.513  12.877 -0.2871  0.0820  0.3510
  413CHOL    R3 4496   6.761   6.691  12.688 -0.0078  0.1622  0.2993
  413CHOL    R4 4497   6.753   6.431  12.553 -0.3166  0.1400  0.3439
  413CHOL    R5 4498   6.856   6.610  12.484 -0.0604 -0.0026  0.3364
  413CHOL    C1 4499   6.623   6.550  12.188 -0.0715  0.2491  0.2911
  413CHOL    C2 4500   6.850   6.765  11.920 -0.1228 -0.0026 -0.1478
  414CHOL   ROH 4501   2.528   0.691  10.184  0.0600 -0.0186 -0.2133
  414CHOL    R1 4502   2.651   0.590  10.418  0.0254  0.0039 -0.1849
  414CHOL    R2 4503   2.899   0.676  10.505  0.0203  0.0010 -0.1645
  414CHOL    R3 4504   2.765   0.725  10.736 -0.0064  0.0382 -0.1882
  414CHOL    R4 4505   3.029   0.635  10.823 -0.1310 -0.2912 -0.1367
  414CHOL    R5 4506   2.838   0.554  10.886 -0.2436 -0.1140 -0.2420
  414CHOL    C1 4507   2.979   0.658  11.225 -0.2441 -0.4263 -0.1427
  414CHOL    C2 4508   2.840   0.687  11.610 -0.1136 -0.2789 -0.0650
  415CHOL   ROH 4509   4.428   2.572  12.696 -0.0247  0.2550  0.0940
  415CHOL    R1 4510   4.612   2.551  12.481 -0.0244  0.0892  0.1096
  415CHOL    R2 4511   4.658   2.758  12.304 -0.0892 -0.0763 -0.1042
  415CHOL    R3 4512   4.917   2.719  12.378 -0.0755  0.0733 -0.0703
  415CHOL    R4 4513   4.932   2.826  12.105 -0.1105 -0.0973 -0.1409
  415CHOL    R5 4514   5.025   2.643  12.178 -0.0397 -0.0148 -0.0183
  415CHOL    C1 4515   5.335   2.830  12.057 -0.1099  0.0309 -0.1305
  415CHOL    C2 4516   5.598   2.796  11.635 -0.0282  0.0241 -0.0440
  416CHOL   ROH 4517   3.075   2.873  12.863 -0.0774 -0.2232 -0.0130
  416CHOL    R1 4518   3.049   3.040  12.636 -0.2837 -0.0855  0.1074
  416CHOL    R2 4519   3.171   2.982  12.395  0.0034  0.3669  0.1303
  416CHOL    R3 4520   2.918   3.007  12.298  0.0008 -0.0946 -0.0043
  416CHOL    R4 4521   3.091   3.114  12.086 -0.0855  0.6345  0.2645
  416CHOL    R5 4522   2.921   3.215  12.178 -0.4035  0.1011  0.3033
  416CHOL    C1 4523   2.807   3.214  11.814 -0.1396  0.3570  0.2163
  416CHOL    C2 4524   2.901   3.067  11.504 -0.2059 -0.1446 -0.1101
  417CHOL   ROH 4525   0.227   4.271  13.474  0.0934  0.0893  0.1096
  417CHOL    R1 4526   0.111   4.137  13.253  0.0201  0.0059  0.1980
  417CHOL    R2 4527  -0.082   4.253  13.093  0.0075 -0.0331  0.1837
  417CHOL    R3 4528   0.091   4.187  12.894 -0.0466 -0.1611  0.1776
  417CHOL    R4 4529  -0.167   4.219  12.760 -0.0352 -0.0222  0.1935
  417CHOL    R5 4530  -0.036   4.046  12.748 -0.1410 -0.1021  0.2037
  417CHOL    C1 4531  -0.055   4.139  12.379 -0.1109 -0.1362  0.1933
  417CHOL    C2 4532   0.010   4.034  11.948 -0.1290  0.1598 -0.3173
  418CHOL   ROH 4533   3.910   0.579  13.199 -0.2896 -0.0065 -0.0538
  418CHOL    R1 4534   4.035   0.521  12.952 -0.1319 -0.0319  0.0304
  418CHOL    R2 4535   3.902   0.538  12.710 -0.0015 -0.1329 -0.0508
  418CHOL    R3 4536   4.109   0.702  12.644 -0.0129 -0.0869  0.0267
  418CHOL    R4 4537   4.029   0.576  12.391 -0.0606  0.0990 -0.0487
  418CHOL    R5 4538   4.230   0.580  12.477 -0.0455  0.0343 -0.0852
  418CHOL    C1 4539   4.298   0.752  12.144 -0.1057  0.2772  0.0253
  418CHOL    C2 4540   4.467   0.979  11.998 -0.0526 -0.1973 -0.0229
  419CHOL   ROH 4541   6.401   1.759  12.834  0.1114  0.3994 -0.1109
  419CHOL    R1 4542   6.542   1.686  12.599  0.1572  0.0282  0.0265
  419CHOL    R2 4543   6.510   1.440  12.478 -0.2627  0.0468  0.0837
  419CHOL    R3 4544   6.456   1.590  12.259  0.2336  0.1004 -0.0136
  419CHOL    R4 4545   6.495   1.318  12.155 -0.3965 -0.0623  0.1300
  419CHOL    R5 4546   6.598   1.499  12.088  0.1046 -0.3380  0.1008
  419CHOL    C1 4547   6.436   1.389  11.761 -0.0085 -0.0755  0.0656
  419CHOL    C2 4548   6.487   1.229  11.434  0.1550 -0.0979  0.0272
  420CHOL   ROH 4549   3.472   3.782  12.835 -0.0033 -0.3431 -0.1607
  420CHOL    R1 4550   3.609   3.891  12.612 -0.0188 -0.1688 -0.0855
  420CHOL    R2 4551   3.703   3.736  12.405  0.1014 -0.0232 -0.1377
  420CHOL    R3 4552   3.557   3.907  12.252  0.0420 -0.0297 -0.0899
  420CHOL    R4 4553   3.807   3.870  12.104 -0.0245 -0.0698 -0.2036
  420CHOL    R5 4554   3.719   4.060  12.164  0.0171 -0.0527 -0.1833
  420CHOL    C1 4555   3.731   4.109  11.786 -0.1535 -0.1030 -0.1972
  420CHOL    C2 4556   3.567   4.296  11.542  0.2996  0.0668 -0.1942
  421CHOL   ROH 4557   5.403   0.104  13.214 -0.2438  0.1988  0.2302
  421CHOL    R1 4558   5.530   0.256  13.011 -0.0907  0.1278  0.2711
  421CHOL    R2 4559   5.489   0.207  12.741  0.1282  0.0190  0.2521
  421CHOL    R3 4560   5.425   0.471  12.737  0.1107  0.0129  0.1015
  421CHOL    R4 4561   5.538   0.419  12.473 -0.1873 -0.1983  0.0168
  421CHOL    R5 4562   5.601   0.574  12.612 -0.0376 -0.0781 -0.1844
  421CHOL    C1 4563   5.506   0.790  12.312 -0.3874 -0.3306 -0.2615
  421CHOL    C2 4564   5.507   0.995  12.042  0.0497 -0.2597  0.0314
  422CHOL   ROH 4565   6.964   4.097  10.117  0.0703  0.1825 -0.2265
  422CHOL    R1 4566   6.888   4.230  10.355  0.0810  0.1533 -0.2067
  422CHOL    R2 4567   6.628   4.229  10.450  0.0783  0.1727 -0.2148
  422CHOL    R3 4568   6.745   4.136  10.676  0.0583  0.1195 -0.2262
  422CHOL    R4 4569   6.510   4.284  10.770 -0.0175  0.0007 -0.2197
  422CHOL    R5 4570   6.716   4.312  10.836 -0.0411  0.0456 -0.1601
  422CHOL    C1 4571   6.552   4.228  11.169 -0.0921 -0.1495 -0.2334
  422CHOL    C2 4572   6.596   4.124  11.622  0.0856 -0.2536  0.0125
  423CHOL   ROH 4573   2.147   6.024  11.474 -0.1851  0.0055  0.0494
  423CHOL    R1 4574   1.890   5.908  11.451 -0.2662  0.1501  0.1986
  423CHOL    R2 4575   1.663   6.057  11.403 -0.1292  0.2312 -0.2374
  423CHOL    R3 4576   1.633   5.885  11.195 -0.1666 -0.2203  0.1251
  423CHOL    R4 4577   1.361   5.977  11.256 -0.1151  0.2452 -0.2747
  423CHOL    R5 4578   1.428   5.770  11.243 -0.3381  0.1213  0.2494
  423CHOL    C1 4579   1.155   5.769  10.976 -0.1419 -0.1705  0.0440
  423CHOL    C2 4580   0.660   5.861  11.029 -0.3340  0.0381 -0.3138
  424CHOL   ROH 4581   4.438   4.617  13.162 -0.2850  0.2073  0.1006
  424CHOL    R1 4582   4.544   4.656  12.903 -0.1358  0.0696  0.1389
  424CHOL    R2 4583   4.395   4.616  12.673 -0.0306  0.0273  0.0727
  424CHOL    R3 4584   4.473   4.870  12.617  0.0812 -0.0196  0.0169
  424CHOL    R4 4585   4.398   4.757  12.358  0.0646 -0.0469  0.0405
  424CHOL    R5 4586   4.587   4.853  12.408  0.0958 -0.1149  0.0359
  424CHOL    C1 4587   4.473   5.078  12.121  0.2250 -0.1340 -0.0305
  424CHOL    C2 4588   4.673   5.366  12.040  0.1785 -0.5611 -0.1479
  425CHOL   ROH 4589   7.460   1.036  10.242  0.2879  0.1341  0.1527
  425CHOL    R1 4590   7.387   1.202  10.460  0.1170  0.0499  0.1605
  425CHOL    R2 4591   7.124   1.255  10.525  0.0674 -0.0878  0.0579
  425CHOL    R3 4592   7.200   1.164  10.769 -0.0007 -0.1055  0.0737
  425CHOL    R4 4593   6.974   1.342  10.824  0.0923  0.0413  0.0340
  425CHOL    R5 4594   7.172   1.352  10.915  0.0985 -0.0643  0.0475
  425CHOL    C1 4595   6.958   1.307  11.227  0.0428  0.0999  0.0350
  425CHOL    C2 4596   6.921   1.462  11.595  0.0462  0.3576 -0.4662
  426CHOL   ROH 4597   5.292   4.295  13.399 -0.1300  0.1832  0.0397
  426CHOL    R1 4598   5.403   4.168  13.171 -0.2574  0.0295  0.0618
  426CHOL    R2 4599   5.252   4.100  12.951 -0.2986  0.2974  0.0084
  426CHOL    R3 4600   5.440   4.245  12.817 -0.0187  0.0134  0.0799
  426CHOL    R4 4601   5.267   4.134  12.607 -0.4489  0.6855  0.0350
  426CHOL    R5 4602   5.484   4.116  12.620 -0.4641  0.1323 -0.1160
  426CHOL    C1 4603   5.452   4.289  12.282 -0.2737  0.6448  0.1176
  426CHOL    C2 4604   5.402   4.063  11.805 -0.0453 -0.0558  0.3497
  427CHOL   ROH 4605   1.445   5.247  12.998 -0.1095 -0.0819  0.1033
  427CHOL    R1 4606   1.402   5.336  12.733 -0.1130 -0.0792  0.1052
  427CHOL    R2 4607   1.594   5.476  12.590 -0.1095 -0.0956  0.0990
  427CHOL    R3 4608   1.554   5.279  12.407 -0.1316 -0.0906  0.0976
  427CHOL    R4 4609   1.727   5.474  12.271 -0.0558 -0.1334  0.1212
  427CHOL    R5 4610   1.537   5.395  12.198 -0.0675 -0.0869  0.0916
  427CHOL    C1 4611   1.767   5.288  11.913 -0.0452 -0.1509  0.1327
  427CHOL    C2 4612   1.564   5.292  11.665  0.0517 -0.1920  0.0869
  428CHOL   ROH 4613   3.144   5.805  10.134 -0.0410  0.1353  0.1020
  428CHOL    R1 4614   3.103   5.609  10.334 -0.1234  0.0969  0.0479
  428CHOL    R2 4615   3.209   5.631  10.588  0.0206 -0.0953  0.0071
  428CHOL    R3 4616   2.950   5.597  10.664  0.0236  0.1134  0.1171
  428CHOL    R4 4617   3.093   5.657  10.913  0.2094 -0.1599  0.0808
  428CHOL    R5 4618   2.964   5.485  10.876  0.0237 -0.0169  0.0493
  428CHOL    C1 4619   2.783   5.640  11.173  0.3221 -0.0016  0.2270
  428CHOL    C2 4620   2.715   5.824  11.470 -0.0745  0.1601  0.0640
  429CHOL   ROH 4621   4.444   5.250  10.106  0.0883  0.1445 -0.0520
  429CHOL    R1 4622   4.404   5.184  10.378  0.0319 -0.0360 -0.1031
  429CHOL    R2 4623   4.608   5.095  10.541  0.0575  0.1206 -0.0520
  429CHOL    R3 4624   4.528   5.301  10.700 -0.2580 -0.0476  0.0168
  429CHOL    R4 4625   4.698   5.136  10.873  0.1857  0.2602 -0.1022
  429CHOL    R5 4626   4.494   5.201  10.915  0.0713 -0.1460  0.0302
  429CHOL    C1 4627   4.675   5.353  11.214 -0.0359  0.1837 -0.0670
  429CHOL    C2 4628   4.894   5.312  11.561  0.1320  0.2418  0.0623
  430CHOL   ROH 4629   0.580   4.922  12.801  0.0016  0.4361 -0.4211
  430CHOL    R1 4630   0.470   4.900  12.541  0.1182  0.4323 -0.4700
  430CHOL    R2 4631   0.622   4.932  12.312  0.3430 -0.1049 -0.4079
  430CHOL    R3 4632   0.521   4.688  12.250 -0.1474  0.0425 -0.2439
  430CHOL    R4 4633   0.574   4.814  11.991  0.2251 -0.2594 -0.3348
  430CHOL    R5 4634   0.386   4.726  12.056  0.0026  0.1798 -0.3296
  430CHOL    C1 4635   0.452   4.515  11.746 -0.3040 -0.2110 -0.1383
  430CHOL    C2 4636   0.473   4.130  11.608  0.1380  0.5259  0.1610
  431CHOL   ROH 4637   4.917   1.419  13.242  0.2291 -0.0335  0.1378
  431CHOL    R1 4638   4.897   1.442  12.961  0.0988 -0.0116  0.1481
  431CHOL    R2 4639   5.098   1.360  12.791 -0.0142 -0.0739  0.0446
  431CHOL    R3 4640   4.898   1.215  12.676 -0.1221  0.0033  0.1330
  431CHOL    R4 4641   5.101   1.246  12.464 -0.2646  0.0502 -0.0029
  431CHOL    R5 4642   4.889   1.297  12.451 -0.2690  0.0921  0.1690
  431CHOL    C1 4643   4.914   1.044  12.167 -0.5117  0.1949  0.0524
  431CHOL    C2 4644   5.025   0.765  11.868 -0.0455 -0.0732 -0.0380
  432CHOL   ROH 4645   1.635   1.889  12.482 -0.0198  0.2099  0.0905
  432CHOL    R1 4646   1.690   2.038  12.247 -0.1162  0.0947 -0.0068
  432CHOL    R2 4647   1.557   1.995  12.009 -0.1970 -0.0422  0.0596
  432CHOL    R3 4648   1.506   2.262  12.027 -0.2165 -0.0378 -0.0571
  432CHOL    R4 4649   1.434   2.189  11.751 -0.0070 -0.1130 -0.0869
  432CHOL    R5 4650   1.571   2.348  11.812 -0.0584 -0.0952 -0.0310
  432CHOL    C1 4651   1.314   2.552  11.616  0.0853 -0.1501 -0.2818
  432CHOL    C2 4652   1.204   2.641  11.242 -0.0759  0.1049 -0.0159
  433CHOL   ROH 4653   2.863   4.819  11.661 -0.5186  0.0061  0.0265
  433CHOL    R1 4654   2.859   4.537  11.636 -0.4424  0.0161 -0.0848
  433CHOL    R2 4655   2.844   4.409  11.390 -0.1702  0.1105 -0.1444
  433CHOL    R3 4656   3.067   4.283  11.480 -0.2378  0.1074  0.0303
  433CHOL    R4 4657   2.932   4.084  11.315 -0.0472  0.1578 -0.2155
  433CHOL    R5 4658   2.997   4.058  11.520 -0.2537  0.0717 -0.1487
  433CHOL    C1 4659   3.193   3.776  11.355 -0.0391  0.1824 -0.0929
  433CHOL    C2 4660   3.137   3.514  11.564 -0.3142 -0.3627  0.3615
  434CHOL   ROH 4661   3.529   0.681  10.393 -0.2384 -0.1210 -0.0025
  434CHOL    R1 4662   3.429   0.631  10.653 -0.2649  0.0431  0.0201
  434CHOL    R2 4663   3.593   0.616  10.875 -0.2381 -0.1916 -0.0116
  434CHOL    R3 4664   3.424   0.805  10.972  0.0618  0.0743  0.0115
  434CHOL    R4 4665   3.623   0.767  11.185 -0.0511 -0.3438  0.0468
  434CHOL    R5 4666   3.406   0.754  11.206 -0.0832  0.0243 -0.0105
  434CHOL    C1 4667   3.480   1.031  11.457  0.3394 -0.1828  0.1025
  434CHOL    C2 4668   3.839   1.302  11.464  0.1769  0.2987 -0.0591
  435CHOL   ROH 4669   1.149   1.593  13.064  0.0726  0.1781 -0.2796
  435CHOL    R1 4670   0.902   1.538  12.936 -0.0111  0.1367 -0.1040
  435CHOL    R2 4671   0.805   1.692  12.729 -0.1594  0.0885 -0.0728
  435CHOL    R3 4672   0.792   1.454  12.600 -0.2310  0.0603 -0.0140
  435CHOL    R4 4673   0.685   1.648  12.408  0.2482  0.1158 -0.2341
  435CHOL    R5 4674   0.588   1.465  12.475 -0.0454  0.2405 -0.3100
  435CHOL    C1 4675   0.604   1.399  12.099  0.4185  0.1052 -0.2728
  435CHOL    C2 4676   0.329   1.391  11.676 -0.1495  0.0279 -0.1716
  436CHOL   ROH 4677   6.777   0.774  13.480  0.2922  0.1148 -0.0354
  436CHOL    R1 4678   6.633   0.639  13.277  0.3213 -0.0542  0.0537
  436CHOL    R2 4679   6.499   0.772  13.075 -0.1257 -0.1950  0.2395
  436CHOL    R3 4680   6.649   0.612  12.915  0.0061  0.1358  0.0232
  436CHOL    R4 4681   6.394   0.637  12.775 -0.0549  0.0054  0.1227
  436CHOL    R5 4682   6.495   0.452  12.828  0.1605  0.0571 -0.1045
  436CHOL    C1 4683   6.473   0.408  12.450  0.1101  0.4326 -0.1484
  436CHOL    C2 4684   6.286   0.340  11.999 -0.0566  0.2293  0.2854
  437CHOL   ROH 4685   4.319   2.192  13.313  0.1268  0.1266 -0.0791
  437CHOL    R1 4686   4.115   2.098  13.142  0.0697  0.2888 -0.1010
  437CHOL    R2 4687   4.109   2.156  12.871  0.3773 -0.0436 -0.1849
  437CHOL    R3 4688   4.093   1.886  12.847 -0.1126 -0.0602  0.1554
  437CHOL    R4 4689   3.982   1.990  12.596  0.4872 -0.1492 -0.1727
  437CHOL    R5 4690   3.887   1.848  12.732 -0.0164  0.2061 -0.1230
  437CHOL    C1 4691   3.894   1.639  12.413  0.0913 -0.2263  0.1540
  437CHOL    C2 4692   3.799   1.539  12.075 -0.2073  0.0596  0.0855
  438CHOL   ROH 4693   4.735   0.615   9.999  0.0837  0.1426  0.1179
  438CHOL    R1 4694   4.548   0.672  10.203  0.0795  0.0471  0.1410
  438CHOL    R2 4695   4.512   0.507  10.422  0.2394  0.0638  0.1809
  438CHOL    R3 4696   4.558   0.736  10.561  0.0992  0.1260  0.1264
  438CHOL    R4 4697   4.458   0.547  10.761  0.1098  0.1471  0.1512
  438CHOL    R5 4698   4.379   0.746  10.720  0.0417  0.1027  0.0637
  438CHOL    C1 4699   4.469   0.785  11.089 -0.0973  0.2539  0.0828
  438CHOL    C2 4700   4.282   0.953  11.408 -0.2184  0.2284 -0.1032
  439CHOL   ROH 4701   6.741   5.230   9.952  0.0654 -0.3381  0.1020
  439CHOL    R1 4702   6.795   5.156  10.220  0.2584 -0.1220  0.1261
  439CHOL    R2 4703   7.013   5.254  10.360  0.0961  0.3732  0.0544
  439CHOL    R3 4704   6.822   5.326  10.541 -0.0265  0.0722  0.0505
  439CHOL    R4 4705   7.039   5.213  10.703  0.1097  0.3264  0.0475
  439CHOL    R5 4706   6.829   5.154  10.707  0.1873  0.0397  0.0095
  439CHOL    C1 4707   6.875   5.257  11.071  0.0026  0.0165  0.0399
  439CHOL    C2 4708   6.788   5.140  11.465 -0.1437  0.0237 -0.2415
  440CHOL   ROH 4709   3.101   1.555  10.093  0.5207 -0.0400 -0.1142
  440CHOL    R1 4710   3.111   1.740  10.306  0.2435  0.0088 -0.1397
  440CHOL    R2 4711   3.110   1.662  10.572  0.0794  0.0607 -0.1263
  440CHOL    R3 4712   3.336   1.812  10.583 -0.0153  0.1962  0.0280
  440CHOL    R4 4713   3.233   1.814  10.857 -0.0780 -0.0733  0.0155
  440CHOL    R5 4714   3.284   1.988  10.736 -0.1614  0.0520  0.1513
  440CHOL    C1 4715   3.518   2.043  11.033 -0.2587 -0.0240  0.2428
  440CHOL    C2 4716   3.698   1.886  11.209 -0.1706  0.3473 -0.1658
  441CHOL   ROH 4717   5.667   6.659  13.166  0.0074 -0.1791 -0.1159
  441CHOL    R1 4718   5.583   6.676  12.897 -0.1951 -0.2973 -0.0618
  441CHOL    R2 4719   5.321   6.631  12.820 -0.3654  0.1413  0.2217
  441CHOL    R3 4720   5.346   6.877  12.706  0.0337 -0.0169 -0.0581
  441CHOL    R4 4721   5.281   6.698  12.483 -0.1771 -0.1822  0.1299
  441CHOL    R5 4722   5.451   6.835  12.495  0.0287 -0.4186  0.0113
  441CHOL    C1 4723   5.281   6.968  12.181  0.3073 -0.5191 -0.1863
  441CHOL    C2 4724   5.224   7.017  11.791  0.0444  0.2892  0.0247
  442CHOL   ROH 4725   6.580   4.887  13.415 -0.1264  0.0253 -0.1104
  442CHOL    R1 4726   6.597   4.777  13.154 -0.1583 -0.0145 -0.0965
  442CHOL    R2 4727   6.390   4.794  12.971 -0.1656 -0.0020 -0.0921
  442CHOL    R3 4728   6.583   4.902  12.813 -0.1513 -0.0576 -0.1116
  442CHOL    R4 4729   6.374   4.817  12.627 -0.1505 -0.0720 -0.0970
  442CHOL    R5 4730   6.585   4.763  12.618 -0.1597 -0.0961 -0.0812
  442CHOL    C1 4731   6.545   4.931  12.278 -0.1282 -0.1650 -0.1182
  442CHOL    C2 4732   6.746   4.986  11.958 -0.1475 -0.0733 -0.0917
  443CHOL   ROH 4733  -0.125   5.332  13.503 -0.2482 -0.1297 -0.0444
  443CHOL    R1 4734  -0.098   5.222  13.243  0.0572 -0.1921  0.0102
  443CHOL    R2 4735  -0.143   5.369  13.014 -0.2811 -0.4022 -0.0615
  443CHOL    R3 4736   0.107   5.284  12.949 -0.0487  0.1796  0.0080
  443CHOL    R4 4737  -0.022   5.340  12.691 -0.2382 -0.3942 -0.0466
  443CHOL    R5 4738   0.075   5.154  12.750  0.2607 -0.1031  0.1292
  443CHOL    C1 4739   0.282   5.244  12.443  0.0049  0.1568  0.0274
  443CHOL    C2 4740   0.073   5.225  12.246 -0.0658  0.0318 -0.0328
  444CHOL   ROH 4741   1.211   2.102  10.115  0.0215  0.0847 -0.0692
  444CHOL    R1 4742   1.392   2.092  10.332  0.0505 -0.0408 -0.0991
  444CHOL    R2 4743   1.384   2.271  10.542  0.2216 -0.0212 -0.1084
  444CHOL    R3 4744   1.372   2.045  10.692  0.0751 -0.0042 -0.0926
  444CHOL    R4 4745   1.420   2.261  10.885  0.2049 -0.0183 -0.1065
  444CHOL    R5 4746   1.537   2.078  10.863  0.0920 -0.0950 -0.0901
  444CHOL    C1 4747   1.429   2.042  11.227  0.0575 -0.0005 -0.0905
  444CHOL    C2 4748   1.790   2.205  11.276  0.2834  0.0338  0.0778
  445CHOL   ROH 4749   0.470   6.900  10.342 -0.0639  0.1876  0.1316
  445CHOL    R1 4750   0.602   6.934  10.590 -0.1194  0.2647  0.1513
  445CHOL    R2 4751   0.833   6.797  10.656 -0.2541  0.1175  0.3344
  445CHOL    R3 4752   0.930   7.047  10.701 -0.0603  0.0738  0.1739
  445CHOL    R4 4753   1.113   6.870  10.845 -0.1553  0.0192  0.2271
  445CHOL    R5 4754   1.007   7.041  10.928 -0.0109  0.1429  0.1587
  445CHOL    C1 4755   1.366   7.147  10.998  0.0841 -0.0792  0.0140
  445CHOL    C2 4756   1.563   7.041  11.299 -0.0468  0.0583  0.3179
  446CHOL   ROH 4757   4.873   3.923  10.235  0.2997  0.2307 -0.3745
  446CHOL    R1 4758   5.001   4.038  10.459  0.0587  0.2669 -0.2519
  446CHOL    R2 4759   5.261   3.977  10.529 -0.0547  0.1892  0.1080
  446CHOL    R3 4760   5.295   4.246  10.517  0.0712  0.1722  0.0445
  446CHOL    R4 4761   5.513   4.152  10.689 -0.0264  0.1172  0.1444
  446CHOL    R5 4762   5.367   4.307  10.737  0.0259  0.1981  0.0542
  446CHOL    C1 4763   5.691   4.507  10.770  0.1083  0.0593  0.1059
  446CHOL    C2 4764   5.714   4.439  11.149  0.1537 -0.2021  0.0235
  447CHOL   ROH 4765   5.505   4.733  13.364  0.0450  0.1008  0.0308
  447CHOL    R1 4766   5.425   4.681  13.097  0.0101  0.0155  0.0578
  447CHOL    R2 4767   5.397   4.881  12.908  0.0160 -0.0493 -0.0097
  447CHOL    R3 4768   5.567   4.726  12.765 -0.0201 -0.1222  0.0252
  447CHOL    R4 4769   5.424   4.882  12.564  0.0671 -0.0773 -0.0062
  447CHOL    R5 4770   5.443   4.665  12.570 -0.0152 -0.0864  0.0095
  447CHOL    C1 4771   5.599   4.735  12.229  0.0630 -0.1622  0.0286
  447CHOL    C2 4772   5.867   5.021  11.996  0.1107  0.2150  0.2637
  448CHOL   ROH 4773   6.515   6.406   9.916 -0.1458 -0.1853  0.1428
  448CHOL    R1 4774   6.544   6.309  10.180  0.1736 -0.0251  0.1712
  448CHOL    R2 4775   6.737   6.405  10.354  0.1002  0.4006  0.0306
  448CHOL    R3 4776   6.523   6.447  10.517  0.1040  0.0823  0.1227
  448CHOL    R4 4777   6.754   6.433  10.698  0.1920  0.3558  0.0297
  448CHOL    R5 4778   6.571   6.315  10.711  0.3541  0.1067  0.0788
  448CHOL    C1 4779   6.564   6.487  11.051  0.2490  0.0309  0.1156
  448CHOL    C2 4780   6.967   6.469  11.251  0.3300 -0.1954  0.2996
  449CHOL   ROH 4781   1.166   0.499  13.084 -0.1937 -0.1946  0.0843
  449CHOL    R1 4782   1.169   0.610  12.824 -0.1025 -0.0766  0.1347
  449CHOL    R2 4783   1.319   0.503  12.618 -0.1267 -0.0579  0.1065
  449CHOL    R3 4784   1.080   0.500  12.488 -0.1116  0.1199  0.0719
  449CHOL    R4 4785   1.278   0.444  12.280 -0.1386 -0.2335  0.1379
  449CHOL    R5 4786   1.126   0.600  12.276  0.0319 -0.0678  0.0130
  449CHOL    C1 4787   1.030   0.407  11.961 -0.1313 -0.1688  0.1236
  449CHOL    C2 4788   0.862   0.644  11.790 -0.3102  0.3180  0.1029
  450CHOL   ROH 4789   5.755   6.915  10.140 -0.0955 -0.1491  0.1032
  450CHOL    R1 4790   5.905   6.913  10.380 -0.0648 -0.0063  0.0853
  450CHOL    R2 4791   6.041   7.136  10.472 -0.1601  0.0841  0.0013
  450CHOL    R3 4792   5.898   7.089  10.699 -0.1073  0.0844  0.0358
  450CHOL    R4 4793   6.123   7.255  10.786 -0.0991  0.1140 -0.0255
  450CHOL    R5 4794   6.064   7.063  10.869 -0.0636  0.1107  0.0008
  450CHOL    C1 4795   6.037   7.281  11.181 -0.0139  0.1317 -0.0087
  450CHOL    C2 4796   6.074   7.430  11.554 -0.1112  0.3493  0.1352
  451CHOL   ROH 4797   3.998   5.141  10.139  0.2063 -0.0531 -0.0059
  451CHOL    R1 4798   3.942   5.216  10.406  0.2512  0.0035 -0.0121
  451CHOL    R2 4799   3.913   5.032  10.609  0.0733  0.0331 -0.0091
  451CHOL    R3 4800   4.105   5.182  10.730  0.1975 -0.1312  0.0013
  451CHOL    R4 4801   3.991   5.018  10.946 -0.0887  0.1000  0.0320
  451CHOL    R5 4802   4.012   5.236  10.944  0.1643  0.0786 -0.0635
  451CHOL    C1 4803   4.217   5.152  11.255 -0.0665 -0.0152  0.0658
  451CHOL    C2 4804   4.315   4.916  11.566  0.0298 -0.1356 -0.0685
  452CHOL   ROH 4805   5.640   3.739  10.575  0.0029  0.0044  0.1163
  452CHOL    R1 4806   5.475   3.723  10.804 -0.2097  0.0144 -0.0342
  452CHOL    R2 4807   5.534   3.855  11.039 -0.1607 -0.3674  0.1704
  452CHOL    R3 4808   5.283   3.955  11.008  0.0285  0.1092  0.0874
  452CHOL    R4 4809   5.345   3.996  11.292 -0.1155 -0.3646  0.2037
  452CHOL    R5 4810   5.170   3.895  11.211 -0.2371  0.0357 -0.0740
  452CHOL    C1 4811   5.000   4.172  11.410  0.0885  0.0843  0.1452
  452CHOL    C2 4812   4.714   4.267  11.727  0.0157  0.1039 -0.4212
  453CHOL   ROH 4813   4.626   7.326  13.194 -0.0432 -0.2195 -0.0126
  453CHOL    R1 4814   4.655   7.212  12.936 -0.0862 -0.1134 -0.0660
  453CHOL    R2 4815   4.448   7.083  12.806 -0.1246 -0.0213 -0.1080
  453CHOL    R3 4816   4.505   7.259  12.608 -0.1077  0.0593 -0.0306
  453CHOL    R4 4817   4.340   7.054  12.479  0.0041  0.0590 -0.1574
  453CHOL    R5 4818   4.536   7.123  12.414  0.0023  0.1381 -0.0645
  453CHOL    C1 4819   4.331   7.203  12.102  0.0951  0.1815 -0.1135
  453CHOL    C2 4820   4.219   7.250  11.774 -0.1675  0.1811 -0.1459
  454CHOL   ROH 4821   3.632   2.213  12.852  0.1455 -0.1165  0.1400
  454CHOL    R1 4822   3.522   2.131  12.605  0.1577 -0.1348  0.1410
  454CHOL    R2 4823   3.570   2.265  12.368  0.0580 -0.0725  0.1580
  454CHOL    R3 4824   3.649   2.020  12.283  0.1746 -0.0179  0.1061
  454CHOL    R4 4825   3.613   2.176  12.037 -0.3936 -0.1193  0.1045
  454CHOL    R5 4826   3.523   1.983  12.082 -0.1242 -0.2058  0.3175
  454CHOL    C1 4827   3.713   1.894  11.764 -0.5471 -0.0953  0.0245
  454CHOL    C2 4828   4.032   1.852  11.634  0.0033 -0.0885 -0.1124
  455CHOL   ROH 4829   2.351   4.706  13.224 -0.0169 -0.0573  0.0313
  455CHOL    R1 4830   2.428   4.660  12.956 -0.1252  0.0372 -0.0168
  455CHOL    R2 4831   2.306   4.784  12.742 -0.0090  0.3476  0.0955
  455CHOL    R3 4832   2.560   4.857  12.681  0.0754  0.0714  0.1007
  455CHOL    R4 4833   2.396   4.971  12.466  0.1562  0.4884  0.2418
  455CHOL    R5 4834   2.570   4.842  12.442 -0.0128  0.2757  0.0791
  455CHOL    C1 4835   2.687   5.148  12.247  0.3317  0.3111  0.3318
  455CHOL    C2 4836   2.862   5.274  12.037 -0.3075  0.0407  0.1256
  456CHOL   ROH 4837   3.768   6.951  10.195 -0.2112 -0.0141  0.1197
  456CHOL    R1 4838   3.957   7.057  10.377 -0.1903  0.1773 -0.0102
  456CHOL    R2 4839   3.885   7.165  10.621 -0.1372  0.1514  0.0195
  456CHOL    R3 4840   4.065   6.986  10.717  0.0773  0.3187 -0.0639
  456CHOL    R4 4841   3.932   7.092  10.955 -0.1065 -0.0116 -0.0196
  456CHOL    R5 4842   4.146   7.086  10.919 -0.0903  0.2903  0.0169
  456CHOL    C1 4843   4.128   6.882  11.241  0.1129  0.0506 -0.1206
  456CHOL    C2 4844   4.332   6.774  11.543 -0.0510 -0.2230 -0.0321
  457CHOL   ROH 4845   1.708   1.189  10.635  0.1097 -0.0346 -0.2593
  457CHOL    R1 4846   1.804   1.281  10.885 -0.0362  0.0165 -0.2201
  457CHOL    R2 4847   2.002   1.148  11.026 -0.1459  0.0213 -0.0558
  457CHOL    R3 4848   2.124   1.390  11.020 -0.1046  0.0004 -0.0447
  457CHOL    R4 4849   2.201   1.274  11.279 -0.1381 -0.0131 -0.0448
  457CHOL    R5 4850   2.109   1.470  11.246 -0.1023  0.0008 -0.0464
  457CHOL    C1 4851   2.432   1.576  11.420 -0.0948 -0.0528 -0.0281
  457CHOL    C2 4852   2.722   1.639  11.629 -0.0140 -0.1155  0.0169
  458CHOL   ROH 4853   2.873   1.218  13.306 -0.2832  0.0781 -0.0512
  458CHOL    R1 4854   2.914   1.383  13.080 -0.1182 -0.0309 -0.1052
  458CHOL    R2 4855   3.112   1.334  12.893 -0.0166 -0.1611  0.0194
  458CHOL    R3 4856   2.904   1.343  12.718  0.0759 -0.1977 -0.0908
  458CHOL    R4 4857   3.142   1.345  12.549  0.1478 -0.0176  0.0388
  458CHOL    R5 4858   2.979   1.489  12.544  0.0886 -0.1027  0.0038
  458CHOL    C1 4859   2.965   1.361  12.185  0.3303  0.0315 -0.0535
  458CHOL    C2 4860   2.818   1.100  11.933 -0.4839  0.3219 -0.3695
  459CHOL   ROH 4861   5.723   5.836  13.079 -0.0617  0.0744 -0.1941
  459CHOL    R1 4862   5.843   5.774  12.830  0.0815  0.1050 -0.1338
  459CHOL    R2 4863   6.116   5.782  12.791  0.1105  0.0522  0.0399
  459CHOL    R3 4864   6.079   5.527  12.705  0.1048  0.0805 -0.0412
  459CHOL    R4 4865   6.223   5.659  12.486  0.1191  0.1416  0.0068
  459CHOL    R5 4866   6.035   5.549  12.470  0.1166  0.1539 -0.0359
  459CHOL    C1 4867   6.250   5.348  12.228  0.1187  0.2202 -0.0886
  459CHOL    C2 4868   6.258   5.318  11.771 -0.0473 -0.1223 -0.1655
  460CHOL   ROH 4869   7.459   2.398  10.044 -0.0980  0.2512  0.0490
  460CHOL    R1 4870   7.418   2.400  10.324 -0.1591  0.0977  0.0413
  460CHOL    R2 4871   7.238   2.232  10.448 -0.0340 -0.1166 -0.0680
  460CHOL    R3 4872   7.454   2.163  10.598 -0.0039  0.0151 -0.0477
  460CHOL    R4 4873   7.238   2.202  10.793 -0.1062 -0.3005 -0.0823
  460CHOL    R5 4874   7.435   2.296  10.796 -0.1943 -0.1052  0.0215
  460CHOL    C1 4875   7.442   2.119  11.134 -0.1201 -0.2840 -0.0717
  460CHOL    C2 4876   7.460   2.254  11.516 -0.4927  0.2302  0.3062
  461CHOL   ROH 4877   2.841   2.524   9.913 -0.1651 -0.0810  0.0577
  461CHOL    R1 4878   2.850   2.596  10.187 -0.1556  0.0462  0.0237
  461CHOL    R2 4879   2.630   2.697  10.321 -0.2014 -0.0655  0.0298
  461CHOL    R3 4880   2.683   2.493  10.493 -0.0022  0.0506  0.1102
  461CHOL    R4 4881   2.476   2.654  10.627 -0.5027 -0.3421 -0.1548
  461CHOL    R5 4882   2.669   2.595  10.710 -0.4755  0.0527  0.0902
  461CHOL    C1 4883   2.434   2.437  10.967 -0.4911 -0.3943 -0.1868
  461CHOL    C2 4884   2.635   2.514  11.338  0.0937  0.0135  0.3642
  462CHOL   ROH 4885   6.170   6.771  10.014 -0.1100  0.1583 -0.0340
  462CHOL    R1 4886   6.351   6.759  10.231 -0.0283  0.1118 -0.1036
  462CHOL    R2 4887   6.450   6.985  10.355 -0.0253  0.0855 -0.0560
  462CHOL    R3 4888   6.353   6.866  10.579  0.0777 -0.0152 -0.0647
  462CHOL    R4 4889   6.555   7.055  10.677 -0.0162  0.0823 -0.0585
  462CHOL    R5 4890   6.545   6.842  10.721  0.1137  0.0672 -0.0991
  462CHOL    C1 4891   6.525   6.984  11.075  0.0857 -0.0142 -0.0682
  462CHOL    C2 4892   6.689   6.808  11.445  0.3782  0.0680 -0.1878
  463CHOL   ROH 4893   7.378   4.237  10.179  0.0192  0.1820 -0.1753
  463CHOL    R1 4894   7.302   4.142  10.434 -0.2401  0.0620 -0.2934
  463CHOL    R2 4895   7.425   4.226  10.667 -0.1063 -0.4469 -0.1702
  463CHOL    R3 4896   7.171   4.287  10.741 -0.0043  0.0148 -0.1678
  463CHOL    R4 4897   7.319   4.265  10.993 -0.0493 -0.3459 -0.1631
  463CHOL    R5 4898   7.136   4.160  10.941 -0.2549  0.0134 -0.2080
  463CHOL    C1 4899   7.018   4.345  11.254  0.0797  0.1463 -0.1569
  463CHOL    C2 4900   7.103   4.193  11.613 -0.1730 -0.1998  0.1269
  464CHOL   ROH 4901   4.166   2.599   9.702 -0.1033  0.0456  0.0312
  464CHOL    R1 4902   4.266   2.496   9.946 -0.0001  0.0938  0.0107
  464CHOL    R2 4903   4.230   2.625  10.188 -0.1408  0.0045  0.0411
  464CHOL    R3 4904   4.125   2.385  10.263  0.1051 -0.1237 -0.0170
  464CHOL    R4 4905   4.235   2.498  10.510 -0.2640  0.0637  0.0661
  464CHOL    R5 4906   4.278   2.302  10.427  0.0701  0.1042  0.1347
  464CHOL    C1 4907   4.139   2.200  10.767 -0.1051 -0.0221  0.0262
  464CHOL    C2 4908   4.176   2.070  11.173 -0.0562 -0.0139 -0.1704
  465CHOL   ROH 4909   2.837   3.478   9.764  0.1187 -0.0598 -0.0050
  465CHOL    R1 4910   2.948   3.499  10.023  0.0547 -0.1546  0.0310
  465CHOL    R2 4911   2.868   3.692  10.204  0.2428 -0.0067 -0.0353
  465CHOL    R3 4912   2.825   3.478  10.365 -0.1024  0.0752 -0.0097
  465CHOL    R4 4913   2.982   3.664  10.529  0.2428 -0.1823 -0.0498
  465CHOL    R5 4914   3.030   3.455  10.489 -0.1220 -0.2688 -0.0375
  465CHOL    C1 4915   3.009   3.447  10.870 -0.0813 -0.2076 -0.0342
  465CHOL    C2 4916   2.889   3.776  10.987 -0.0354 -0.0428 -0.2698
  466CHOL   ROH 4917   4.317   3.199  11.282  0.1921  0.0099 -0.0869
  466CHOL    R1 4918   4.500   3.130  11.488  0.2051  0.0276 -0.0932
  466CHOL    R2 4919   4.746   3.015  11.436  0.2147  0.0557 -0.1017
  466CHOL    R3 4920   4.838   3.224  11.583  0.1977  0.0633 -0.1007
  466CHOL    R4 4921   5.042   3.015  11.615  0.2369  0.0955 -0.1373
  466CHOL    R5 4922   4.939   3.122  11.775  0.2382  0.0692 -0.1183
  466CHOL    C1 4923   5.300   3.212  11.857  0.2338  0.1259 -0.1571
  466CHOL    C2 4924   5.398   3.392  12.174 -0.1541  0.3666 -0.1028
  467CHOL   ROH 4925   1.933   3.720  10.001  0.1912 -0.2123  0.0913
  467CHOL    R1 4926   1.874   3.843  10.249  0.2086 -0.0498  0.0166
  467CHOL    R2 4927   1.776   3.702  10.465 -0.1076  0.1487  0.0108
  467CHOL    R3 4928   1.989   3.813  10.593 -0.0294 -0.0913  0.0937
  467CHOL    R4 4929   1.778   3.802  10.796 -0.2022  0.3595 -0.0507
  467CHOL    R5 4930   1.892   3.978  10.737  0.1106  0.1516 -0.0838
  467CHOL    C1 4931   1.979   3.964  11.109 -0.1839  0.2570 -0.0088
  467CHOL    C2 4932   2.081   3.829  11.331  0.1654 -0.0145 -0.0711
  468CHOL   ROH 4933   4.864   6.531  10.323 -0.1552 -0.4013  0.0234
  468CHOL    R1 4934   4.954   6.553  10.591 -0.1130 -0.1560 -0.0066
  468CHOL    R2 4935   4.900   6.360  10.783 -0.1005  0.0204  0.1912
  468CHOL    R3 4936   5.170   6.362  10.813 -0.0959  0.0313  0.1351
  468CHOL    R4 4937   5.068   6.297  11.078 -0.0235  0.1370  0.1717
  468CHOL    R5 4938   5.206   6.457  11.029 -0.0396  0.1100  0.0834
  468CHOL    C1 4939   5.419   6.262  11.279  0.0257  0.2151  0.1076
  468CHOL    C2 4940   5.752   6.380  11.348  0.1332  0.2947  0.3263
  469CHOL   ROH 4941   7.022   6.289   9.763  0.0320 -0.1095  0.0225
  469CHOL    R1 4942   7.003   6.231  10.040 -0.0575  0.0762  0.0563
  469CHOL    R2 4943   7.212   6.121  10.184 -0.1819 -0.0376  0.1433
  469CHOL    R3 4944   7.171   6.337  10.344  0.0076  0.0984  0.0147
  469CHOL    R4 4945   7.287   6.135  10.521 -0.0802  0.1204  0.1161
  469CHOL    R5 4946   7.102   6.244  10.553 -0.0036  0.2728  0.0958
  469CHOL    C1 4947   7.292   6.345  10.867  0.1569  0.3401 -0.0207
  469CHOL    C2 4948   7.449   6.488  11.220  0.0398 -0.2960 -0.0337
  470CHOL   ROH 4949   3.711   5.784  13.023 -0.0319 -0.0741  0.0440
  470CHOL    R1 4950   3.703   5.919  12.774 -0.1068 -0.0324  0.0681
  470CHOL    R2 4951   3.898   5.886  12.581 -0.0806  0.1179  0.0639
  470CHOL    R3 4952   3.685   5.826  12.423 -0.0436  0.0187  0.0516
  470CHOL    R4 4953   3.881   5.947  12.241 -0.1472  0.2394  0.0891
  470CHOL    R5 4954   3.673   6.008  12.268 -0.1915  0.0707  0.1245
  470CHOL    C1 4955   3.670   5.927  11.895 -0.1511  0.2171  0.0922
  470CHOL    C2 4956   3.819   5.924  11.473  0.0055  0.2643  0.3067
  471CHOL   ROH 4957   3.975   4.566  13.132 -0.2123  0.4464  0.1126
  471CHOL    R1 4958   3.894   4.714  12.905 -0.1799  0.3028  0.0048
  471CHOL    R2 4959   4.051   4.910  12.791 -0.1966  0.2924 -0.0493
  471CHOL    R3 4960   4.014   4.763  12.565 -0.0772  0.1550  0.0200
  471CHOL    R4 4961   4.031   5.041  12.471 -0.2692  0.1152 -0.1177
  471CHOL    R5 4962   3.871   4.899  12.429 -0.1627 -0.0176 -0.0593
  471CHOL    C1 4963   3.985   4.980  12.074 -0.1994 -0.1170 -0.0924
  471CHOL    C2 4964   4.065   5.264  11.833 -0.1550 -0.2086  0.1098
  472CHOL   ROH 4965   0.449   1.503  10.358  0.0225 -0.0384 -0.0934
  472CHOL    R1 4966   0.624   1.497  10.580 -0.0605  0.1577 -0.0203
  472CHOL    R2 4967   0.557   1.603  10.826 -0.3390 -0.0408 -0.0053
  472CHOL    R3 4968   0.622   1.355  10.915  0.0193  0.0235 -0.0766
  472CHOL    R4 4969   0.607   1.518  11.157 -0.2374 -0.0730 -0.0288
  472CHOL    R5 4970   0.775   1.394  11.095 -0.0493  0.1900 -0.0547
  472CHOL    C1 4971   0.698   1.235  11.433  0.1581 -0.0313 -0.1095
  472CHOL    C2 4972   0.890   1.143  11.769  0.1133  0.0990  0.1002
  473WN      WN 4973   1.553   0.557   8.887 -0.0784 -0.2558 -0.2404
  474WN      WN 4974   2.326   2.405   7.882 -0.4144  0.1316  0.0464
  475WN      WN 4975   4.165   1.699   8.725  0.1875 -0.2017 -0.2817
  476WN      WN 4976   5.773   0.954   8.047 -0.2904 -0.1666 -0.0429
  477WN      WN 4977   1.169   6.823   8.870 -0.1155 -0.1788  0.1001
  478WN      WN 4978   0.748   0.348   8.135  0.0269 -0.2024  0.2141
  479WN      WN 4979   5.426   0.707   8.305 -0.0772  0.0208  0.0979
  480WN      WN 4980   1.849   1.619   9.495  0.0774 -0.2249  0.3009
  481WN      WN 4981   4.630   6.152   8.007 -0.0585  0.0992  0.0181
  482WN      WN 4982   5.224   5.141   8.417  0.0094 -0.1623  0.0655
  483WN      WN 4983   3.571   3.938   9.183 -0.0630  0.3105 -0.2849
  484WN      WN 4984   3.034   0.541  10.057  0.5148 -0.1731  0.3802
  485WN      WN 4985   6.674   0.027   8.401 -0.1443  0.2677 -0.1036
  486WN      WN 4986   5.639   4.906   8.602 -0.0329 -0.0264 -0.0723
  487WN      WN 4987   3.882   6.867   9.058 -0.1630  0.0300  0.1331
  488WN      WN 4988   2.834   3.942   9.735  0.3445 -0.1616 -0.0462
  489WN      WN 4989   5.207   2.870   9.753 -0.2886 -0.2531 -0.0623
  490WN      WN 4990   5.429   1.380   8.017 -0.0556  0.1452  0.1309
  491WN      WN 4991   2.354   1.365   8.178  0.2076  0.2298 -0.0652
  492WN      WN 4992   1.318   6.003   8.340  0.1517  0.3234 -0.0367
  493WN      WN 4993   3.691   7.215   9.775 -0.3029 -0.0280  0.0450
  494WN      WN 4994   4.102   3.347   8.780 -0.0791  0.1721 -0.0850
  495WN      WN 4995   4.785   5.661   8.157 -0.3159 -0.1234 -0.0462
  496WN      WN 4996   5.859   4.089   8.854 -0.0389 -0.1642  0.1980
  497WN      WN 4997   1.567   0.451   7.437  0.2777 -0.0222  0.2263
  498WN      WN 4998   3.643   0.263   9.447  0.1219  0.1108 -0.0045
  499WN      WN 4999   3.773   3.395   9.198  0.2471  0.3348 -0.1075
  500WN      WN 5000   5.303   4.726   9.083 -0.3501 -0.1260  0.0898
  501WN      WN 5001   5.185   7.448   9.499  0.1319 -0.0417  0.1203
  502WN      WN 5002   3.876   7.436   8.150  0.1793  0.3452 -0.1045
  503WN      WN 5003   3.265   1.719   9.594  0.0386  0.0342  0.1186
  504WN      WN 5004   6.855   6.995   9.076 -0.0228 -0.2127 -0.1805
  505WN      WN 5005   0.272   4.653   9.109 -0.3535 -0.2883 -0.3478
  506WN      WN 5006   4.269   5.044   8.735 -0.0540 -0.0610 -0.0271
  507WN      WN 5007   1.975   1.566   8.992 -0.0476  0.1863  0.3059
  508WN      WN 5008   0.674   2.731   8.457 -0.1769 -0.2350  0.1537
  509WN      WN 5009   4.298   5.792   8.117  0.0503 -0.4135  0.0572
  510WN      WN 5010   2.523   0.446   7.932 -0.0554  0.0071  0.3852
  511WN      WN 5011   3.957   3.071   9.473  0.0457 -0.1619  0.0911
  512WN      WN 5012   6.295   2.908   8.441 -0.1063 -0.1540 -0.0207
  513WN      WN 5013   7.385   6.412   9.042 -0.2910 -0.0452 -0.0685
  514WN      WN 5014   4.494   0.607   8.552  0.1102  0.2671 -0.0054
  515WN      WN 5015   2.683   4.702   9.225 -0.4067  0.3877  0.2163
  516WN      WN 5016   2.823   0.429   9.152 -0.0379 -0.1104 -0.0023
  517WN      WN 5017   6.097   1.330   9.193  0.3634 -0.0759 -0.3164
  518WN      WN 5018   7.369   3.719   8.018 -0.0628  0.0640  0.0972
  519WN      WN 5019   1.451   5.739   9.015  0.2669 -0.3812 -0.2929
  520WN      WN 5020   5.397   1.990   9.377 -0.4274 -0.2480 -0.1500
  521WN      WN 5021   3.475   6.773   9.799  0.1842  0.4162  0.2062
  522WN      WN 5022   0.274   7.137   8.564 -0.1603 -0.0673 -0.0278
  523WN      WN 5023   5.928   4.158   9.434  0.1463  0.1720  0.4466
  524WN      WN 5024   1.606   6.874   8.598 -0.1220 -0.2518  0.1252
  525WN      WN 5025   1.962   5.636   7.779 -0.2903 -0.2865  0.2151
  526WN      WN 5026   3.924   1.976   9.025 -0.3275  0.1918  0.3280
  527WN      WN 5027   5.487   4.092   9.197 -0.0399 -0.1407  0.1954
  528WN      WN 5028   0.061   7.189   9.603 -0.0673 -0.0358  0.2454
  529WN      WN 5029   6.056   5.221   8.545 -0.0032 -0.0660  0.0341
  530WN      WN 5030   6.683   4.441   8.434 -0.2264 -0.0627  0.3157
  531WN      WN 5031   5.748   3.426   7.377  0.1801  0.3676  0.0992
  532WN      WN 5032   2.909   3.263   8.763 -0.1198 -0.2813 -0.1680
  533WN      WN 5033   2.183   1.870   9.863 -0.1251  0.3690 -0.1803
  534WN      WN 5034   6.922   4.819   8.129  0.3345  0.2314  0.0717
  535WN      WN 5035   1.642   1.170   9.291 -0.0375 -0.2006 -0.1074
  536WN      WN 5036   5.812   2.468   9.073  0.0643 -0.0315 -0.5068
  537WN      WN 5037   7.085   5.550   8.957 -0.2466 -0.1050  0.4024
  538WN      WN 5038   1.481   2.939   8.137  0.1239  0.0329  0.4839
  539WN      WN 5039   3.753   6.316   8.248 -0.3421  0.0185  0.1459
  540WN      WN 5040   1.243   1.651   8.162  0.0393 -0.3626  0.0885
  541WN      WN 5041   6.346   3.309   8.970  0.3534 -0.1903  0.0586
  542WN      WN 5042   6.027   3.757   8.013  0.0201 -0.2626  0.0183
  543WN      WN 5043   5.294   5.646   8.214  0.1273 -0.3784  0.0684
  544WN      WN 5044   6.278   4.169   8.628  0.0504 -0.0540  0.0039
  545WN      WN 5045   6.257   4.223   7.578 -0.3291 -0.0549  0.0698
  546WN      WN 5046   0.747   5.407   9.502 -0.0619 -0.1138 -0.0737
  547WN      WN 5047   0.166   0.536   8.003 -0.0361 -0.3174 -0.0099
  548WN      WN 5048   2.037   5.368   9.452 -0.2814  0.0224 -0.0709
  549WN      WN 5049   6.452   0.129   7.535  0.2710  0.1029  0.1635
  550WN      WN 5050   7.054   6.075   8.833 -0.1612  0.2538 -0.2192
  551WN      WN 5051   1.352   7.186   9.183  0.4393 -0.0497  0.1632
  552WN      WN 5052   1.724   5.742   9.435 -0.4600 -0.0119  0.3096
  553WN      WN 5053   4.340   7.302   8.263  0.0531  0.0640 -0.0425
  554WN      WN 5054   4.761   3.464   7.606  0.1418 -0.1095  0.0551
  555WN      WN 5055   0.002   1.372   9.837  0.2151  0.1624  0.1312
  556WN      WN 5056   4.606   5.663   9.433 -0.2795 -0.0435 -0.0738
  557WN      WN 5057   0.520   2.781   9.121  0.0067 -0.1453 -0.2229
  558WN      WN 5058   7.199   2.171   9.241 -0.1138  0.2907 -0.1079
  559WN      WN 5059   0.042   5.720   8.784  0.2920  0.4343  0.1635
  560WN      WN 5060   6.669   5.742   8.914  0.0217  0.1297  0.0269
  561WN      WN 5061   6.002   2.417   7.639 -0.0478  0.2429  0.4780
  562WN      WN 5062   6.870   6.767   8.101 -0.1862 -0.1002  0.1395
  563WN      WN 5063   6.534   1.508   8.926  0.2448 -0.1045  0.2552
  564WN      WN 5064   0.975   1.423   9.957  0.3198 -0.2600 -0.4420
  565WN      WN 5065   0.413   1.463   7.988  0.0342  0.1748 -0.1863
  566WN      WN 5066   3.282   6.043   9.144  0.1468  0.1601  0.2641
  567WN      WN 5067   4.660   5.268   8.455  0.2440 -0.2037 -0.2094
  568WN      WN 5068   6.361   6.951   8.931  0.2206 -0.0565  0.0094
  569WN      WN 5069   1.515   4.141   8.839  0.0593  0.0721 -0.2274
  570WN      WN 5070   4.012   3.773   7.670 -0.1089  0.2153  0.1292
  571WN      WN 5071   3.306   1.441   7.968  0.1061 -0.2389  0.2808
  572WN      WN 5072   6.997   6.578   8.809  0.1499 -0.3698  0.3159
  573WN      WN 5073   2.937   5.661   9.290  0.1568 -0.0433 -0.1946
  574WN      WN 5074   3.693   1.528   8.845  0.0767  0.2956  0.2102
  575WN      WN 5075   0.944   3.619   8.591  0.1034  0.1088  0.3602
  576WN      WN 5076   0.740   6.451   8.850 -0.0637  0.3226  0.3451
  577WN      WN 5077   0.011   3.267   9.715 -0.1031 -0.2943 -0.0379
  578WN      WN 5078   3.775   2.555   9.401  0.0263  0.1612  0.3392
  579WN      WN 5079   2.260   2.135   8.515 -0.0518 -0.1515  0.0227
  580WN      WN 5080   4.275   6.573   9.224 -0.0627  0.0928  0.3031
  581WN      WN 5081   6.311   1.731   8.600 -0.1105  0.1211  0.1870
  582WN      WN 5082   7.172   7.382   9.406 -0.0603 -0.1637  0.4786
  583WN      WN 5083   0.469   3.684   8.736  0.2914  0.0302 -0.0527
  584WN      WN 5084   1.085   2.016   9.639 -0.0674  0.3187  0.1150
  585WN      WN 5085   0.991   3.125   8.681  0.3042  0.0599  0.0604
  586WN      WN 5086   6.874   6.283   8.429 -0.1468  0.0536  0.0379
  587WN      WN 5087   7.194   3.076   8.387 -0.0977 -0.0126 -0.1465
  588WN      WN 5088   5.054   2.209   8.105 -0.0225  0.2820 -0.5512
  589WN      WN 5089   5.064   5.480   9.179  0.0187 -0.1240 -0.1086
  590WN      WN 5090   3.686   2.396   8.923  0.1730 -0.3665 -0.2311
  591WN      WN 5091   5.494   4.497   9.553  0.4109 -0.0127  0.1863
  592WN      WN 5092   4.520   7.389   9.118  0.2138  0.4284 -0.1626
  593WN      WN 5093   5.885   4.788   8.060 -0.1321  0.0560  0.1038
  594WN      WN 5094   4.650   2.712   8.965  0.1127  0.1344 -0.2911
  595WN      WN 5095   1.106   0.733   8.632 -0.3429  0.0566 -0.0005
  596WN      WN 5096   1.532   7.351   7.719 -0.2242  0.1656  0.2658
  597WN      WN 5097   4.500   3.698   8.818  0.0905  0.1363  0.0207
  598WN      WN 5098   5.698   1.060   8.503  0.0595 -0.0383  0.0973
  599WN      WN 5099   5.332   6.815   9.112  0.0627  0.0699 -0.1148
  600WN      WN 5100   4.490   5.724   8.606 -0.1855  0.1036  0.4087
  601WN      WN 5101   7.122   7.170   9.849  0.2935  0.1365 -0.0405
  602WN      WN 5102   4.986   2.262   9.119  0.1813  0.0320 -0.0766
  603WN      WN 5103   4.516   3.370   8.366  0.3112  0.5602  0.0412
  604WN      WN 5104   0.448   0.442   9.090 -0.1713  0.0229 -0.2169
  605WN      WN 5105   1.591   2.232   8.479 -0.0562  0.1381 -0.2717
  606WN      WN 5106   6.042   3.909   9.828 -0.1401 -0.3264  0.0905
  607WN      WN 5107   0.305   3.006   8.703  0.0724  0.2561  0.0478
  608WN      WN 5108   3.698   1.140   8.532 -0.3242  0.0433 -0.2074
  609WN      WN 5109   2.809   5.230   8.046  0.2565 -0.0884  0.4322
  610WN      WN 5110   2.694   4.425   9.630  0.1241 -0.1944  0.0975
  611WN      WN 5111   2.915   6.225   8.377 -0.1828  0.0918 -0.1397
  612WN      WN 5112   7.486   5.421   8.431 -0.1422  0.2033  0.0479
  613WN      WN 5113   4.016   2.124   8.454  0.1463 -0.0592 -0.1644
  614WN      WN 5114   2.849   5.457   9.802 -0.1251  0.5096  0.2611
  615WN      WN 5115   4.605   3.041   9.377  0.3427 -0.0668  0.2872
  616WN      WN 5116   2.704   7.154   9.748  0.0872  0.1722  0.4630
  617WN      WN 5117   6.629   4.934   7.771  0.1735  0.1736  0.2260
  618WN      WN 5118   7.016   1.835   7.589 -0.0896 -0.2794 -0.2662
  619WN      WN 5119   4.450   2.083   8.917 -0.2423 -0.2193 -0.0165
  620WN      WN 5120   3.047   1.891   8.713  0.2020  0.1895  0.1424
  621WN      WN 5121   1.924   0.654   8.544  0.1160  0.1709  0.1540
  622WN      WN 5122   4.202   7.060   7.811 -0.0887  0.1992  0.1559
  623WN      WN 5123   5.590   0.629   9.180  0.0418 -0.0179 -0.2909
  624WN      WN 5124   5.358   2.597   8.930 -0.1533 -0.4059  0.2303
  625WN      WN 5125   1.539   2.259   9.738  0.2781 -0.0554  0.3611
  626WN      WN 5126   4.178   2.949   9.062  0.2784 -0.0749  0.1698
  627WN      WN 5127   0.702   7.463   7.801 -0.0041  0.0546 -0.1794
  628WN      WN 5128   1.890   3.590   9.551 -0.1245  0.4058 -0.1849
  629WN      WN 5129   2.218   7.028   9.583  0.3370 -0.0204 -0.0159
  630WN      WN 5130   2.932   2.882   9.154  0.1643  0.2558 -0.1335
  631WN      WN 5131   4.704   0.296   8.911 -0.0064  0.1304  0.3413
  632WN      WN 5132   0.365   6.734   8.812  0.0567 -0.0573 -0.1234
  633WN      WN 5133   0.507   5.920   8.916  0.3131  0.1815 -0.2549
  634WN      WN 5134   6.755   2.139   7.949 -0.0561  0.1741  0.3567
  635WN      WN 5135   5.938   5.544   7.725  0.0113  0.0195 -0.2919
  636WN      WN 5136   1.039   2.160   8.434  0.3419 -0.0408 -0.0175
  637WN      WN 5137   7.442   5.982   8.366 -0.0079 -0.3650 -0.1469
  638WN      WN 5138   7.209   3.854   8.997 -0.2887 -0.3470 -0.3554
  639WN      WN 5139   5.345   6.311   9.143 -0.3237 -0.1824  0.1038
  640WN      WN 5140   6.513   6.800   7.687  0.0509  0.0525  0.4069
  641WN      WN 5141   0.019   0.625   9.264  0.1121 -0.1465  0.1522
  642WN      WN 5142   4.943   4.364   9.079  0.2069 -0.0374 -0.0042
  643WN      WN 5143   2.466   5.635   9.510 -0.3833 -0.0795  0.0995
  644WN      WN 5144   0.820   1.647   9.470  0.3539  0.0166 -0.1960
  645WN      WN 5145   1.279   2.065   8.880  0.0383  0.1354  0.3676
  646WN      WN 5146   3.192   2.456   9.000  0.1259  0.1262 -0.2522
  647WN      WN 5147   0.707   2.408   9.431 -0.0331  0.0835 -0.1694
  648WN      WN 5148   1.602   0.189   9.286  0.0241  0.1036  0.0261
  649WN      WN 5149   4.729   1.718   9.088 -0.0319 -0.1880  0.2459
  650WN      WN 5150   0.848   3.961   7.838 -0.0122 -0.0787  0.0336
  651WN      WN 5151   3.886   6.709   9.568  0.2249 -0.2564  0.3160
  652WN      WN 5152   6.908   0.121   7.250  0.1996  0.0723 -0.2903
  653WN      WN 5153   0.835   7.239   8.949 -0.5056 -0.0165  0.0545
  654WN      WN 5154   2.709   1.670   8.377 -0.1564 -0.1985 -0.1962
  655WN      WN 5155   1.884   5.527   9.022 -0.1751 -0.1140 -0.1940
  656WN      WN 5156   1.570   1.744   8.613 -0.0935 -0.2042  0.0261
  657WN      WN 5157   6.309   4.743   8.790 -0.3508 -0.0282  0.0972
  658WN      WN 5158   0.200   6.712   9.404 -0.0788  0.4000 -0.1692
  659WN      WN 5159   2.422   7.150   9.142 -0.0327 -0.0576  0.0749
  660WN      WN 5160   2.602   6.196   9.502  0.1169 -0.0071  0.0643
  661WN      WN 5161   0.567   2.004   8.678 -0.0359 -0.2067 -0.1897
  662WN      WN 5162   0.454   0.329   8.533 -0.1941  0.3519  0.0292
  663WN      WN 5163   5.586   2.806   8.117 -0.0196  0.1229 -0.0755
  664WN      WN 5164   2.106   7.317   8.150  0.0711  0.1345  0.0690
  665WN      WN 5165   1.542   1.992   9.321  0.0741 -0.0127  0.0679
  666WN      WN 5166   7.129   6.658   9.431  0.1439 -0.1129  0.2561
  667WN      WN 5167   4.148   5.550   8.956 -0.0049  0.3266 -0.0469
  668WN      WN 5168   3.512   7.323   8.794 -0.2805 -0.3351 -0.0242
  669WN      WN 5169   4.463   2.865   8.430 -0.0816  0.0138 -0.3568
  670WN      WN 5170   3.945   6.422   8.715 -0.0331 -0.3072 -0.0178
  671WN      WN 5171   5.548   2.998   9.367  0.1133  0.0787 -0.0194
  672WN      WN 5172   6.133   0.296   9.340 -0.3077 -0.1263  0.2179
  673WN      WN 5173   3.172   6.844   7.712  0.3116  0.1782  0.3010
  674WN      WN 5174   6.678   3.792   8.663 -0.2380  0.1179 -0.1397
  675WN      WN 5175   7.179   4.343   8.587 -0.0487 -0.1225 -0.1706
  676WN      WN 5176   3.185   5.493   8.145 -0.1127  0.2426  0.2564
  677WN      WN 5177   2.234   2.325   9.021 -0.0028  0.2608 -0.0669
  678WN      WN 5178   4.804   2.674   7.489 -0.1647 -0.1973  0.0756
  679WN      WN 5179   3.073   4.710   7.918 -0.2163  0.2089  0.0762
  680WN      WN 5180   1.470   5.926   9.813 -0.3478  0.0494  0.0310
  681WN      WN 5181   6.498   4.980   9.246 -0.2245  0.1362 -0.2076
  682WN      WN 5182   4.374   4.869   8.281 -0.2651  0.0674 -0.0925
  683WN      WN 5183   2.864   3.789   8.829  0.3447 -0.0341  0.0375
  684WN      WN 5184   1.729   6.429   8.301 -0.0997 -0.3033 -0.1629
  685WN      WN 5185   2.681   2.196   8.991 -0.1398  0.2705  0.3497
  686WN      WN 5186   3.236   2.324   8.517 -0.2516 -0.3563  0.2233
  687WN      WN 5187   7.335   5.363   9.392 -0.0791  0.0020  0.4199
  688WN      WN 5188   1.730   5.981   8.606 -0.2947  0.1666  0.0759
  689WN      WN 5189   7.433   2.567   9.116 -0.0855 -0.2466  0.3739
  690WN      WN 5190   3.181   4.729   9.151  0.0922 -0.1422  0.0286
  691WN      WN 5191   4.230   6.082   8.943 -0.0797  0.1079 -0.1440
  692WN      WN 5192   6.761   1.729   8.349 -0.1634 -0.3123  0.0221
  693WN      WN 5193   2.682   5.632   8.786 -0.3416  0.0138 -0.0002
  694WN      WN 5194   3.917   7.467  10.153  0.0822 -0.0636  0.1783
  695WN      WN 5195   5.397   1.035   9.461  0.0087 -0.0459 -0.0542
  696WN      WN 5196   6.707   4.128   9.017  0.1709  0.1028  0.0507
  697WN      WN 5197   4.891   6.031   8.514 -0.0395 -0.0087  0.1624
  698WN      WN 5198   1.923   4.893   9.209 -0.1146  0.0393 -0.1984
  699WN      WN 5199   6.833   1.783   9.293  0.0609 -0.0085 -0.1137
  700WN      WN 5200   5.137   6.411   8.724 -0.1452 -0.0440  0.2054
  701WN      WN 5201   4.205   7.062   9.468 -0.1670 -0.0147 -0.1450
  702WN      WN 5202   6.279   5.940   7.864 -0.0222  0.2076 -0.1741
  703WN      WN 5203   1.634   7.271   9.606  0.0673  0.0551  0.2065
  704WN      WN 5204   7.035   2.391   8.778 -0.0204 -0.0700  0.0309
  705WN      WN 5205   3.249   5.544   8.920  0.0496  0.0070 -0.1193
  706WN      WN 5206   2.446   0.589   8.742 -0.0292  0.0535 -0.0833
  707WN      WN 5207   3.696   3.961   8.256  0.1292 -0.0832 -0.0201
  708WN      WN 5208   3.361   1.155   8.983 -0.1326  0.2027 -0.0480
  709WN      WN 5209   3.654   3.450   8.217 -0.0760  0.0810 -0.0533
  710WN      WN 5210   1.622   7.380   8.265  0.1424  0.2246  0.1218
  711WN      WN 5211   7.252   7.019   8.535  0.0170 -0.1281 -0.2013
  712WN      WN 5212   4.177   0.950   8.302 -0.0120 -0.2660 -0.2008
  713WN      WN 5213   3.764   4.182   8.752  0.0122  0.2286 -0.1375
  714WN      WN 5214   0.245   4.485   8.585  0.1881  0.1491 -0.1650
  715WN      WN 5215   0.296   1.493   8.549 -0.0789  0.1039  0.0575
  716WN      WN 5216   3.297   1.498   8.503  0.2001  0.0033 -0.1557
  717WN      WN 5217   3.532   4.558   9.690  0.1536 -0.0735 -0.1259
  718WN      WN 5218   3.603   2.921   8.045 -0.1147 -0.3621 -0.2231
  719WN      WN 5219   7.411   4.713   8.261 -0.2847  0.0173  0.2574
  720WN      WN 5220   4.513   2.348   8.467  0.2572 -0.4705 -0.6152
  721WN      WN 5221   7.168   2.967   8.960 -0.0943  0.3395  0.0120
  722WN      WN 5222   6.662   0.869   8.125 -0.2275  0.0029 -0.1169
  723WN      WN 5223   5.887   3.199   8.316  0.0662 -0.2827 -0.2168
  724WN      WN 5224   5.472   6.933   8.607  0.1179 -0.1628  0.1084
  725WN      WN 5225   0.170   0.788   8.756  0.1887  0.2075  0.2270
  726WN      WN 5226   3.093   4.678   8.555  0.4043 -0.0231 -0.1835
  727WN      WN 5227   2.515   4.044   8.517 -0.1253  0.2348  0.1832
  728WN      WN 5228   7.502   3.411   8.833  0.2247 -0.1667  0.1100
  729WN      WN 5229   2.024   0.376   8.958  0.1002 -0.0856 -0.0395
  730WN      WN 5230   2.955   2.217   9.403  0.2026 -0.0958  0.0469
  731WN      WN 5231   0.361   3.087   7.419  0.0828  0.0734 -0.0028
  732WN      WN 5232   6.716   3.027   8.148 -0.0882  0.3532  0.0172
  733WN      WN 5233   3.627   0.219   8.439  0.0153 -0.2695 -0.3227
  734WN      WN 5234   1.013   5.236   9.070 -0.1533  0.1150 -0.1084
  735WN      WN 5235   1.151   2.732   7.535  0.2716 -0.2366 -0.4418
  736WN      WN 5236   4.872   4.884   8.177 -0.1405  0.0960  0.1099
  737WN      WN 5237   4.550   4.380   8.053 -0.1700  0.2773 -0.1303
  738WN      WN 5238   4.750   6.974   7.721  0.1489 -0.1471 -0.1921
  739WN      WN 5239   6.242   5.187   7.534  0.0625  0.1226  0.3245
  740WN      WN 5240   0.121   0.145   7.658 -0.2986 -0.0299 -0.2039
  741WN      WN 5241   0.001   7.130   8.133 -0.0623 -0.0372  0.1988
  742WN      WN 5242   3.998   3.013   8.369  0.0171 -0.0935  0.1851
  743WN      WN 5243   5.808   3.689   9.140  0.1129  0.1384  0.1747
  744WN      WN 5244   2.566   2.667   8.832 -0.1145  0.0074 -0.1056
  745WN      WN 5245   3.236   3.375   7.952 -0.2072 -0.1824 -0.0174
  746WN      WN 5246   2.981   5.448   7.592  0.0090 -0.1029  0.0187
  747WN      WN 5247   0.723   1.719   8.245 -0.0842  0.1665 -0.0613
  748WN      WN 5248   2.198   3.983   8.147  0.0269  0.1388  0.1728
  749WN      WN 5249   7.428   1.231   8.786 -0.1055 -0.2208  0.2299
  750WN      WN 5250   3.533   5.865   8.207 -0.0323 -0.1339 -0.1147
  751WN      WN 5251   5.778   3.953   7.628 -0.2689 -0.1140  0.1755
  752WN      WN 5252   1.613   0.335   8.424  0.0609 -0.0533  0.0846
  753WN      WN 5253   6.525   1.036   9.173  0.0646  0.2600 -0.2485
  754WN      WN 5254   1.918   2.748   7.953  0.1499  0.0822  0.0682
  755WN      WN 5255   6.355   5.974   8.421 -0.1339 -0.2042  0.0377
  756WN      WN 5256   3.509   3.764   7.767 -0.0715 -0.4241  0.1038
  757WN      WN 5257   2.872   4.965   7.497  0.0207  0.0475 -0.0457
  758WN      WN 5258   2.256   5.568   9.956  0.1548 -0.0084  0.2558
  759WN      WN 5259   0.734   6.620   8.104 -0.2396 -0.1547 -0.0345
  760WN      WN 5260   4.090   0.045   9.667  0.0114 -0.1669 -0.3561
  761WN      WN 5261   7.432   1.137   9.318  0.3291  0.0537 -0.0392
  762WN      WN 5262   6.944   2.621   8.352  0.0021 -0.1477 -0.3441
  763WN      WN 5263   0.208   3.662   9.202 -0.1846  0.1432 -0.1112
  764WN      WN 5264   6.459   1.337   8.281  0.0369  0.0938 -0.0165
  765WN      WN 5265   3.424   6.622   9.160 -0.1745  0.1726 -0.1876
  766WN      WN 5266   3.808   6.792   8.203  0.0023  0.3107 -0.1347
  767WN      WN 5267   4.971   5.560   8.656 -0.0305 -0.1124 -0.1853
  768WN      WN 5268   6.434   2.824   9.255  0.1274  0.1624  0.2825
  769WN      WN 5269   3.107   5.789   8.503 -0.1188 -0.2374 -0.0598
  770WN      WN 5270   2.165   5.635   8.642  0.0787 -0.0873  0.0194
  771WN      WN 5271   2.469   4.844   7.788  0.1332  0.1210 -0.1297
  772WN      WN 5272   0.093   3.384   8.322  0.0185 -0.7455 -0.0595
  773WN      WN 5273   1.463   0.043   8.816 -0.2697  0.0047 -0.2570
  774WN      WN 5274   2.193   6.323   8.275 -0.0356 -0.1748 -0.1032
  775WN      WN 5275   1.774   3.150   9.628  0.1506  0.1564  0.0267
  776WN      WN 5276   5.176   1.793   8.940  0.1171  0.1338 -0.0216
  777WN      WN 5277   7.382   4.832   8.787  0.0843  0.2543  0.0405
  778WN      WN 5278   2.922   7.385   8.729 -0.2532 -0.0767 -0.1559
  779WN      WN 5279   3.916   7.141   8.553 -0.1333  0.1450 -0.0409
  780WN      WN 5280   0.176   2.225   7.475  0.3970  0.0048 -0.0088
  781WN      WN 5281   6.070   2.860   8.890  0.2168  0.2249  0.2012
  782WN      WN 5282   0.627   5.627   7.722 -0.0720  0.2028 -0.2298
  783WN      WN 5283   0.718   3.753   9.197  0.3508 -0.0146 -0.0403
  784WN      WN 5284   3.237   4.254   8.985  0.0404 -0.1049  0.0268
  785WN      WN 5285   3.658   4.983   9.211  0.2877 -0.4036  0.0065
  786WN      WN 5286   6.335   2.320   9.794  0.3207  0.0525 -0.0347
  787WN      WN 5287   2.601   6.551   8.414 -0.0971 -0.2253 -0.2550
  788WN      WN 5288   0.183   0.990   8.300  0.1443 -0.0693  0.1379
  789WN      WN 5289   5.559   1.464   9.331 -0.2241 -0.2269 -0.1871
  790WN      WN 5290   2.088   2.763   8.811 -0.1086  0.2079  0.2652
  791WN      WN 5291   0.356   0.597   7.530  0.1078  0.0188 -0.1633
  792WN      WN 5292   2.010   3.081   8.324 -0.0500  0.1835  0.1730
  793WN      WN 5293   1.618   2.933   7.616 -0.0145  0.2215  0.4468
  794WN      WN 5294   2.501   1.116   8.652 -0.0511 -0.2616  0.1393
  795WN      WN 5295   5.546   2.160   8.827 -0.1039  0.0823  0.2588
  796WN      WN 5296   1.634   4.012   8.247 -0.2621  0.0406 -0.0777
  797WN      WN 5297   6.268   3.803   8.997  0.2076 -0.1033  0.0861
  798WN      WN 5298   4.661   2.066   7.839 -0.0916  0.0340 -0.0375
  799WN      WN 5299   7.270   2.190   7.825 -0.1486 -0.0737 -0.0674
  800WN      WN 5300   0.028   5.226   8.955 -0.0687 -0.3843 -0.0356
  801WN      WN 5301   5.402   1.724   9.776 -0.0514 -0.0081 -0.4434
  802WN      WN 5302   3.833   6.237   9.185  0.1650  0.0104  0.1926
  803WN      WN 5303   0.561   2.288   8.231 -0.2216  0.0212  0.1058
  804WN      WN 5304   4.892   1.261   7.907  0.3880  0.3683 -0.0321
  805WN      WN 5305   5.253   4.880   9.918  0.1290 -0.1702 -0.0327
  806WN      WN 5306   5.978   2.346   8.093  0.1022 -0.0783 -0.0430
  807WN      WN 5307   5.725   7.360   8.502  0.2999 -0.2259  0.0717
  808WN      WN 5308   6.056   5.617   8.804 -0.2771  0.1707  0.0843
  809WN      WN 5309   4.657   2.188   9.978 -0.0121 -0.1916  0.2539
  810WN      WN 5310   2.358   0.817   8.254  0.1706  0.2419 -0.0547
  811WN      WN 5311   0.343   3.290   7.918  0.1909  0.2102  0.2836
  812WN      WN 5312   6.654   2.191   8.475  0.0186  0.0312 -0.2014
  813WN      WN 5313   6.693   4.426   7.779 -0.1062  0.0818  0.1553
  814WN      WN 5314   3.290   2.531   8.017 -0.0879  0.3090 -0.1565
  815WN      WN 5315   6.069   0.853   9.338  0.0831  0.2886 -0.0253
  816WN      WN 5316   1.513   5.279   9.221  0.1417  0.0718 -0.1287
  817WN      WN 5317   3.711   5.774   8.933  0.1698 -0.1031 -0.3112
  818WN      WN 5318   5.038   2.778   9.291  0.2060  0.2006 -0.0161
  819WN      WN 5319   0.704   6.771   9.222  0.1442  0.2222  0.0803
  820WN      WN 5320   2.066   0.900   8.954  0.2767 -0.0375  0.0644
  821WN      WN 5321   7.055   5.101   8.507  0.2255  0.1915  0.0213
  822WN      WN 5322   2.002   3.285   8.784 -0.0676  0.1646 -0.1697
  823WN      WN 5323   5.513   3.588   8.228 -0.2002 -0.0663  0.1639
  824WN      WN 5324   5.156   3.937   8.349  0.1445  0.0015 -0.2434
  825WN      WN 5325   6.913   2.602   9.184  0.0175 -0.1228 -0.1858
  826WN      WN 5326   2.086   3.183   9.257  0.0968  0.0231  0.0042
  827WN      WN 5327   5.448   7.054   8.089  0.2278  0.0077  0.2572
  828WN      WN 5328   2.203   0.201   8.485 -0.1632 -0.0490  0.4323
  829WN      WN 5329   1.615   5.463   8.599 -0.0232 -0.0769  0.0940
  830WN      WN 5330   4.822   3.567   9.195 -0.1833 -0.2916  0.0430
  831WN      WN 5331   3.962   4.689   9.565  0.2961 -0.1228 -0.3021
  832WN      WN 5332   3.010   0.821   8.626  0.2044  0.2339 -0.1342
  833WN      WN 5333   5.471   7.371   8.971 -0.0722  0.0403  0.3484
  834WN      WN 5334   0.396   7.482   8.873  0.0809 -0.0437 -0.0561
  835WN      WN 5335   1.461   3.659   8.645  0.0355  0.1258  0.0444
  836WN      WN 5336   7.230   4.378   9.140  0.0121  0.0768 -0.0889
  837WN      WN 5337   0.450   4.334   8.040 -0.0432  0.0755 -0.0519
  838WN      WN 5338   3.986   2.067   9.517 -0.0551 -0.2069 -0.1997
  839WN      WN 5339   6.007   3.622   8.580  0.3512  0.0343  0.1770
  840WN      WN 5340   5.381   3.100   8.462  0.0169  0.0105  0.1615
  841WN      WN 5341   0.657   0.062   9.283  0.2662  0.1114 -0.0628
  842WN      WN 5342   0.387   1.694   9.051  0.2093 -0.0916 -0.0095
  843WN      WN 5343   3.155   0.025   8.300 -0.1593  0.0351  0.0028
  844WN      WN 5344   1.199   1.237   8.511 -0.5894 -0.1732 -0.0506
  845WN      WN 5345   1.763   6.937   8.079  0.2211 -0.1249 -0.1180
  846WN      WN 5346   0.428   7.157   9.278 -0.3047  0.2706 -0.0027
  847WN      WN 5347   2.480   0.155   8.981 -0.1698 -0.1617  0.1137
  848WN      WN 5348   5.699   4.004   8.365 -0.0549  0.1174 -0.0641
  849WN      WN 5349   7.350   0.293   8.922  0.1134 -0.3013 -0.1428
  850WN      WN 5350   3.552   1.959   8.624  0.0575  0.2857 -0.1343
  851WN      WN 5351   1.337   6.380   7.940 -0.2524 -0.2570 -0.1237
  852WN      WN 5352   4.548   1.428   9.512  0.0973  0.0885 -0.2457
  853WN      WN 5353   7.152   1.722   8.040 -0.0143  0.0584  0.1898
  854WN      WN 5354   0.763   4.911   8.776  0.1183  0.1612  0.0016
  855WN      WN 5355   5.878   2.636   8.505 -0.1534  0.0339 -0.2300
  856WN      WN 5356   2.855   6.071   8.865 -0.0469  0.1312  0.0348
  857WN      WN 5357   4.775   4.837  10.028 -0.2021 -0.0262 -0.2374
  858WN      WN 5358   3.688   2.924   8.938 -0.0700  0.0315 -0.3803
  859WN      WN 5359   3.483   0.724   8.663  0.2662 -0.0071  0.0523
  860WN      WN 5360   6.555   1.394   9.474 -0.0854  0.0996 -0.3382
  861WN      WN 5361   2.107   6.356   8.763 -0.1082  0.2439 -0.4171
  862WN      WN 5362   5.462   5.380   7.807 -0.1634  0.0966 -0.0861
  863WN      WN 5363   5.375   3.642   7.691  0.1331  0.0413 -0.1564
  864WN      WN 5364   6.889   5.478   9.447  0.4044 -0.1838 -0.1830
  865WN      WN 5365   6.921   3.454   8.265  0.0426 -0.3549  0.1897
  866WN      WN 5366   1.899   2.231   8.111 -0.1044 -0.0938 -0.2125
  867WN      WN 5367   2.638   4.110   9.280 -0.0657  0.0776  0.1375
  868WN      WN 5368   1.983   5.170   8.731  0.2611  0.0210 -0.1311
  869WN      WN 5369   1.512   4.494   8.414 -0.0712 -0.2435  0.3382
  870WN      WN 5370   3.575   6.021   9.550  0.0355  0.0898  0.1013
  871WN      WN 5371   2.862   6.586   7.987  0.0259 -0.3347 -0.1713
  872WN      WN 5372   2.930   7.180   7.954  0.4554  0.2662  0.1632
  873WN      WN 5373   4.657   3.852   8.333  0.0705 -0.0504 -0.0624
  874WN      WN 5374   4.915   6.880   8.746 -0.3378  0.1910 -0.1206
  875WN      WN 5375   1.309   3.737   7.789 -0.1641 -0.0273 -0.4391
  876WN      WN 5376   4.105   2.627   8.718 -0.0811 -0.2217 -0.0612
  877WN      WN 5377   0.648   4.367   8.865  0.0348 -0.0582 -0.0145
  878WN      WN 5378   0.477   6.092   7.633  0.1614  0.0442 -0.1352
  879WN      WN 5379   2.650   7.414   8.316 -0.0093  0.0044  0.1438
  880WN      WN 5380   2.690   4.835   8.359  0.0191 -0.2903 -0.0247
  881WN      WN 5381   4.146   5.353   8.357 -0.1217 -0.0017  0.1176
  882WN      WN 5382   4.595   1.287   8.336 -0.3691  0.0645  0.2172
  883WN      WN 5383   5.659   6.469   8.809  0.3679 -0.2729 -0.1482
  884WN      WN 5384   3.394   6.254   8.618 -0.3133  0.0643 -0.3599
  885WN      WN 5385   2.761   0.905   9.052  0.0925  0.0211  0.3198
  886WN      WN 5386   1.318   6.109   9.347  0.2230  0.4231 -0.0921
  887WN      WN 5387   2.539   3.065   9.496 -0.0340 -0.0912  0.0281
  888WN      WN 5388   0.810   6.053   8.502  0.0511  0.2984 -0.0734
  889WN      WN 5389   3.281   5.215   9.343 -0.0114  0.1270  0.0967
  890WN      WN 5390   0.863   1.979   9.118  0.1784  0.1858 -0.2664
  891WN      WN 5391   4.113   4.733   9.085  0.1779 -0.0898 -0.1787
  892WN      WN 5392   5.680   5.214   8.191 -0.0906  0.1255  0.1162
  893WN      WN 5393   1.234   7.178   8.522  0.0307  0.0481  0.2023
  894WN      WN 5394   5.474   2.505   9.404  0.0992 -0.1832 -0.3014
  895WN      WN 5395   1.546   6.505   8.997  0.3033  0.0351 -0.2213
  896WN      WN 5396   0.619   3.306   8.985 -0.0663  0.0784 -0.0709
  897WN      WN 5397   2.118   6.763   8.502  0.0369 -0.1708  0.1744
  898WN      WN 5398   4.115   0.331   8.304 -0.0759 -0.0730  0.0976
  899WN      WN 5399   6.263   1.959   8.012 -0.0374  0.3878  0.0371
  900WN      WN 5400   4.045   4.516   8.621 -0.1099 -0.0739 -0.1735
  901WN      WN 5401   2.996   6.578   8.709  0.2400  0.2561 -0.1904
  902WN      WN 5402   6.706   3.090   8.659  0.0716 -0.0716  0.0337
  903WN      WN 5403   0.055   2.095   8.701  0.1251  0.1116  0.2052
  904WN      WN 5404   5.068   6.932   9.545  0.0058  0.0833 -0.0779
  905WN      WN 5405   0.971   5.785   9.133  0.1988  0.0364 -0.2648
  906WN      WN 5406   1.781   4.303   9.233  0.3820 -0.0275 -0.0566
  907WN      WN 5407   7.466   6.479   7.935  0.1246  0.0867 -0.4286
  908WN      WN 5408   4.351   6.180   8.443  0.1001  0.1454 -0.2616
  909WN      WN 5409   4.068   1.589   9.673 -0.0252 -0.0150  0.3090
  910WN      WN 5410   6.085   6.592   8.554  0.0105  0.2268  0.5548
  911WN      WN 5411   6.653   1.605   7.851 -0.0306 -0.0959 -0.0578
  912WN      WN 5412   1.946   3.659   8.496 -0.0584 -0.2748 -0.0431
  913WN      WN 5413   6.195   7.160   8.523  0.0617 -0.2347 -0.0591
  914WN      WN 5414   5.724   3.252   8.893 -0.1933 -0.1790 -0.0009
  915WN      WN 5415   4.003   0.670   8.730 -0.1387 -0.0485  0.2629
  916WN      WN 5416   6.771   3.170   9.156 -0.0625 -0.0616 -0.0436
  917WN      WN 5417   5.755   4.537   9.083  0.0200 -0.0306  0.0376
  918WN      WN 5418   1.134   5.057   9.499  0.0633 -0.1234 -0.0503
  919WN      WN 5419   7.183   2.089   8.363  0.1994 -0.1640  0.0050
  920WN      WN 5420   5.400   5.745   9.356  0.3145  0.0024 -0.0210
  921WN      WN 5421   5.175   6.119   8.055  0.4966  0.0058  0.1036
  922WN      WN 5422   3.721   4.756   7.788  0.2310 -0.3222  0.0253
  923WN      WN 5423   4.961   6.019   9.447  0.0371  0.0485 -0.0653
  924WN      WN 5424   5.180   7.349   8.468 -0.1331  0.0750 -0.0476
  925WN      WN 5425   7.036   0.508   8.188  0.0695  0.0341  0.2871
  926WN      WN 5426   5.884   5.524   9.241  0.1926  0.3269 -0.1257
  927WN      WN 5427   2.555   7.032   8.633  0.1915  0.0357  0.0059
  928WN      WN 5428   6.846   0.441   8.657 -0.0866  0.0807  0.1451
  929WN      WN 5429   6.737   3.057   7.341  0.0798 -0.0401  0.0557
  930WN      WN 5430   0.657   4.636   8.360  0.0763  0.0784 -0.0199
  931WN      WN 5431   7.325   1.661   8.536 -0.0280 -0.2224  0.2602
  932WN      WN 5432   2.928   0.154   7.903  0.3594  0.0872 -0.2876
  933WN      WN 5433   1.805   5.467   9.881  0.1188 -0.2039 -0.3103
  934WN      WN 5434   6.461   4.284  10.001 -0.0434  0.0645  0.1829
  935WN      WN 5435   5.761   1.899   8.403  0.2124 -0.1738 -0.2085
  936WN      WN 5436   5.659   5.577   8.561  0.4367 -0.2889 -0.2296
  937WN      WN 5437   1.491   2.954   8.801 -0.0625  0.2234  0.0260
  938WN      WN 5438   6.213   0.906   8.333  0.1612 -0.1328  0.1487
  939WN      WN 5439   3.360   5.546   9.763  0.0275 -0.1083 -0.3444
  940WN      WN 5440   5.487   2.465   7.783 -0.2243  0.0834 -0.0187
  941WN      WN 5441   3.954   7.058   7.335 -0.1352 -0.0026  0.3845
  942WN      WN 5442   6.074   5.151   9.574  0.0099  0.1187 -0.1004
  943WN      WN 5443   0.572   0.829   7.964  0.1380  0.1524  0.2125
  944WN      WN 5444   6.863   2.319  10.038 -0.0797 -0.1985 -0.0298
  945WN      WN 5445   0.613   3.265   8.391  0.1429  0.1207 -0.0247
  946WN      WN 5446   2.973   5.308   8.529 -0.0194  0.2193  0.1537
  947WN      WN 5447   4.619   5.386   8.987  0.0648  0.1911 -0.1989
  948WN      WN 5448   3.717   3.332   7.691  0.1596 -0.0498  0.1415
  949WN      WN 5449   0.239   1.849   8.237  0.0032 -0.1309  0.1403
  950WN      WN 5450   5.028   5.312   7.933  0.1929 -0.0556  0.2122
  951WN      WN 5451   1.279   3.273   7.763 -0.1769 -0.1089  0.0453
  952WN      WN 5452   0.867   1.562   7.773  0.0738  0.0251 -0.3091
  953WN      WN 5453   2.545   3.010   8.437  0.1659 -0.2532  0.3693
  954WN      WN 5454   6.438   0.551   9.020 -0.1662 -0.1184 -0.2995
  955WN      WN 5455   2.769   3.130   7.800  0.3996  0.1635 -0.2473
  956WN      WN 5456   3.951   5.867   8.498 -0.0574  0.1104  0.0860
  957WN      WN 5457   1.750   1.686   8.150  0.1747  0.1479 -0.1241
  958WN      WN 5458   3.784   5.258   8.855  0.1408 -0.1662  0.0485
  959WN      WN 5459   5.049   5.273  10.144 -0.3138 -0.1541  0.0090
  960WN      WN 5460   6.014   3.153   9.325 -0.1934 -0.3245 -0.1081
  961WN      WN 5461   2.440   1.294   9.102 -0.0265 -0.0389 -0.2518
  962WN      WN 5462   1.039   4.338   8.540 -0.1013  0.2325 -0.0745
  963WN      WN 5463   3.756   5.485   8.064 -0.0832  0.0563  0.1363
  964WN      WN 5464   0.338   3.804   9.709 -0.0513  0.2573  0.0166
  965WN      WN 5465   5.565   0.306   8.623 -0.2447 -0.0365  0.2350
  966WN      WN 5466   0.953   5.619   8.195  0.3293 -0.0003 -0.0248
  967WN      WN 5467   7.396   2.669   8.625 -0.1259 -0.2142 -0.1237
  968WN      WN 5468   1.135   4.647   8.926 -0.2273 -0.2607 -0.2483
  969WN      WN 5469   6.093   3.005   7.145  0.0457 -0.1640  0.4564
  970WN      WN 5470   6.545   5.501   7.761  0.2761 -0.0321  0.4885
  971WN      WN 5471   2.212   6.133   7.627  0.1444 -0.1020 -0.3081
  972WN      WN 5472   3.317   0.608   9.101  0.1366  0.0948 -0.0507
  973WN      WN 5473   0.821   0.522   7.701 -0.1832 -0.2567  0.3763
  974WN      WN 5474   2.863   6.917   9.066 -0.1553 -0.0925  0.0591
  975WN      WN 5475   2.058   7.386   9.850  0.2318  0.0412 -0.0147
  976WN      WN 5476   5.745   4.954   7.599 -0.0606  0.0011 -0.1775
  977WN      WN 5477   6.595   2.170   9.002  0.1007  0.1438  0.1790
  978WN      WN 5478   5.360   0.769   8.788  0.0201 -0.1576  0.2321
  979WN      WN 5479   2.189   5.806   8.165 -0.1288 -0.1109 -0.0196
  980WN      WN 5480   3.666   5.557   9.342 -0.0807  0.0366  0.1184
  981WN      WN 5481   1.891   7.312   9.158 -0.0478 -0.0095 -0.2641
  982WN      WN 5482   3.446   7.117   8.307  0.1336 -0.2886  0.1864
  983WN      WN 5483   4.605   1.220   9.037 -0.0544 -0.1920  0.0143
  984WN      WN 5484   4.106   5.198   9.301  0.0583 -0.0601 -0.0194
  985WN      WN 5485   6.581   5.241   8.823 -0.2730  0.0343  0.1741
  986WN      WN 5486   7.340   5.156   8.000 -0.5437  0.0217 -0.0548
  987WN      WN 5487   0.545   5.061   9.218  0.0371  0.1183 -0.0029
  988WN      WN 5488   2.878   1.366   8.824 -0.2798 -0.0886  0.0035
  989WN      WN 5489   6.968   1.322   9.171 -0.3456  0.1220  0.3997
  990WN      WN 5490   5.939   1.493   8.128  0.1737  0.0301  0.0339
  991WN      WN 5491   6.611   0.924   8.652  0.2983 -0.0455  0.0261
  992WN      WN 5492   3.507   5.463   8.493  0.1217 -0.3241  0.1344
  993WN      WN 5493   4.713   0.544   9.361 -0.1483  0.0184  0.1261
  994WN      WN 5494   2.756   4.398   8.793  0.0698 -0.0009 -0.1552
  995WN      WN 5495   1.445   2.413   8.060  0.0910  0.0144  0.2356
  996WN      WN 5496   5.002   7.243   9.069  0.4875 -0.0320 -0.1536
  997WN      WN 5497   2.815   4.328   8.266 -0.1473  0.3233  0.1432
  998WN      WN 5498   6.364   7.298   8.040 -0.0288  0.1508 -0.5066
  999WN      WN 5499   4.883   0.933   8.792  0.0314  0.0881  0.1741
 1000WN      WN 5500   6.958   5.080   9.116  0.1725 -0.0981 -0.2438
 1001WN      WN 5501   3.928   7.342   9.117 -0.0007 -0.1419 -0.2590
 1002WN      WN 5502   3.663   2.528   8.355  0.1508 -0.7559  0.1121
 1003WN      WN 5503   0.735   5.201   8.350  0.1169 -0.1057 -0.0717
 1004WN      WN 5504   6.191   7.199   7.548 -0.1530  0.0798 -0.1349
 1005WN      WN 5505   6.483   2.546   8.126  0.1964 -0.1128  0.1541
 1006WN      WN 5506   0.242   6.732   8.321  0.1207  0.4642 -0.2890
 1007WN      WN 5507   0.061   2.379   8.222 -0.2135  0.0648 -0.1539
 1008WN      WN 5508   5.133   0.269   9.073 -0.2028  0.1717 -0.1044
 1009WN      WN 5509   5.862   6.928   8.933  0.0861 -0.2080  0.0207
 1010WN      WN 5510   7.051   5.622   8.482 -0.0929  0.0428  0.3645
 1011WN      WN 5511   2.332   4.451   8.296 -0.0538  0.0054  0.0542
 1012WN      WN 5512   1.642   1.147   8.788  0.0361  0.0836 -0.1651
 1013WN      WN 5513   5.452   6.101   8.488 -0.0404  0.2454 -0.4270
 1014WN      WN 5514   2.452   1.747   8.801  0.0596 -0.1803  0.2031
 1015WN      WN 5515   5.053   2.235   7.596  0.0551 -0.2897 -0.1712
 1016WN      WN 5516   1.490   0.867   8.313 -0.0345  0.2088  0.1015
 1017WN      WN 5517   3.354   3.297   8.981 -0.1747 -0.0316  0.2780
 1018WN      WN 5518   0.328   5.514   9.980  0.1394  0.1659  0.1508
 1019WN      WN 5519   4.228   2.421   9.177  0.2376  0.1734  0.0095
 1020WN      WN 5520   1.929   1.105   8.364  0.0535 -0.1450 -0.4769
 1021WN      WN 5521   0.781   0.844   8.963 -0.0319 -0.1889 -0.2187
 1022WN      WN 5522   0.378   1.446   9.489 -0.1183 -0.0586  0.1510
 1023WN      WN 5523   6.229   5.238   8.035  0.2243  0.0507 -0.3791
 1024WN      WN 5524   1.259   2.430   9.296  0.1199 -0.0749 -0.0187
 1025WN      WN 5525   0.249   7.305  10.110 -0.2559  0.5097 -0.2235
 1026WN      WN 5526   6.297   1.839   9.354  0.0403  0.0428  0.1064
 1027WN      WN 5527   6.508   6.379   8.761 -0.1817  0.1261 -0.3243
 1028WN      WN 5528   7.013   7.427   8.849  0.0647 -0.0390 -0.0618
 1029WN      WN 5529   4.082   3.699   8.445 -0.1296  0.3108  0.0736
 1030WN      WN 5530   3.415   3.166   8.490  0.0074  0.0436  0.2733
 1031WN      WN 5531   3.057   6.897   9.509  0.5664 -0.2817 -0.2413
 1032WN      WN 5532   4.720   5.919   9.027  0.0627 -0.0194  0.3645
 1033WN      WN 5533   4.644   2.567   7.985 -0.1715 -0.1022 -0.2273
 1034WN      WN 5534   3.471   0.717   9.844 -0.0144 -0.1386  0.0688
 1035WN      WN 5535   2.346   6.573   7.857 -0.1324 -0.0900 -0.1545
 1036WN      WN 5536   6.009   6.120   8.751  0.2101 -0.0989 -0.0980
 1037WN      WN 5537   4.916   2.077   8.655 -0.1029  0.3226 -0.0032
 1038WN      WN 5538   1.206   2.655   8.490  0.1872 -0.1043  0.0144
 1039WN      WN 5539   4.895   1.577   8.607  0.1621  0.0112  0.0802
 1040WN      WN 5540   7.471   1.386   8.170  0.0386 -0.0802  0.0351
 1041WN      WN 5541   2.523   3.149   9.006  0.0485 -0.0111  0.0789
 1042WN      WN 5542   6.570   5.034   8.399 -0.1098 -0.0576 -0.1315
 1043WN      WN 5543   5.388   4.261   8.696  0.1964  0.1724  0.0508
 1044WN      WN 5544   7.305   6.547   8.418 -0.2869 -0.1040  0.1955
 1045WN      WN 5545   6.934   1.891   8.793 -0.0800 -0.2196  0.0434
 1046WN      WN 5546   1.277   3.371   8.254  0.0181  0.0805 -0.1509
 1047WN      WN 5547   5.399   4.083   7.922  0.3695 -0.0607  0.1254
 1048WN      WN 5548   0.298   0.044   8.147  0.0062  0.1622  0.0308
 1049WN      WN 5549   5.063   3.491   8.572 -0.3159  0.1721  0.0096
 1050WN      WN 5550   1.415   4.795   7.948  0.0756 -0.1147 -0.0186
 1051WN      WN 5551   0.366   1.164   9.068  0.0398  0.4811  0.1049
 1052WN      WN 5552   0.629   0.774   8.410 -0.2211  0.0633 -0.1543
 1053WN      WN 5553   0.311   4.272   9.928 -0.3601  0.0631 -0.2422
 1054WN      WN 5554   5.943   4.481   8.470 -0.0019 -0.1069 -0.0540
 1055WN      WN 5555   4.145   1.537   9.201 -0.0092  0.0532  0.0753
 1056WN      WN 5556   4.762   6.548   8.358  0.3972 -0.0771  0.3765
 1057WN      WN 5557   4.755   4.890   9.247  0.2561  0.0888 -0.0683
 1058WN      WN 5558   0.935   2.830   9.645  0.2278  0.2383 -0.0898
 1059WN      WN 5559   5.426   7.199   9.839  0.1869 -0.3490 -0.0058
 1060WN      WN 5560   0.420   5.752   8.452 -0.1523  0.1466 -0.1861
 1061WN      WN 5561   4.935   4.590   9.604 -0.4073  0.1132 -0.1945
 1062WN      WN 5562   4.478   1.887   8.385 -0.0076 -0.1953  0.0518
 1063WN      WN 5563   0.315   2.485   8.774 -0.1484  0.1487 -0.1409
 1064WN      WN 5564   1.634   4.680   8.858 -0.2628  0.0049  0.0099
 1065WN      WN 5565   1.522   0.751   7.846  0.0217  0.0249  0.0310
 1066WN      WN 5566   4.241   0.066   8.719 -0.1782 -0.1181 -0.0429
 1067WN      WN 5567   3.320   5.072   8.794  0.2700  0.0505  0.3769
 1068WN      WN 5568   2.950   6.927   8.378 -0.2766  0.0167 -0.0430
 1069WN      WN 5569   4.672   7.356   8.656 -0.4951  0.0901  0.0879
 1070WN      WN 5570   6.700   5.982   9.627  0.2677  0.0495  0.2339
 1071WN      WN 5571   5.939   0.146   8.905 -0.0934 -0.0247  0.1362
 1072WN      WN 5572   2.825   1.252   8.160  0.1229  0.3918 -0.3007
 1073WN      WN 5573   5.050   5.089   8.896 -0.0472 -0.2041  0.0103
 1074WN      WN 5574   1.219   4.619   9.740  0.1753  0.2997 -0.1096
 1075WN      WN 5575   6.169   6.274   9.597 -0.1590  0.0467 -0.0204
 1076WN      WN 5576   5.959   2.683   9.510 -0.1168  0.1768  0.1015
 1077WN      WN 5577   1.266   0.945   9.074  0.0641 -0.2558  0.1636
 1078WN      WN 5578   6.980   3.974   8.294  0.1602 -0.1552  0.1312
 1079WN      WN 5579   0.794   4.343   9.800 -0.0687  0.1884 -0.2963
 1080WN      WN 5580   3.539   4.605   8.752 -0.2371 -0.1813 -0.0015
 1081WN      WN 5581   2.349   4.815   8.887 -0.2923  0.1511  0.1085
 1082WN      WN 5582   5.484   4.018  10.135 -0.3326  0.2761 -0.1190
 1083WN      WN 5583   3.030   2.751   8.612  0.1151  0.0890 -0.0592
 1084WN      WN 5584   4.330   7.032   8.831  0.1997 -0.2147  0.4630
 1085WN      WN 5585   0.803   0.554   9.427  0.3357 -0.1505  0.1980
 1086WN      WN 5586   6.972   1.283   8.216 -0.0931  0.2503  0.0993
 1087WN      WN 5587   1.793   6.082   9.068 -0.0693  0.1436  0.0470
 1088WN      WN 5588   2.232   4.286   8.917 -0.1944  0.0648  0.0743
 1089WN      WN 5589   6.579   5.542   8.384  0.0966  0.2211 -0.0450
 1090WN      WN 5590   3.260   4.213   8.414 -0.1368 -0.5126 -0.5038
 1091WN      WN 5591   6.029   2.861   7.978  0.1654 -0.0091 -0.3012
 1092WN      WN 5592   3.141   0.335   8.717 -0.1580 -0.1752 -0.0282
 1093WN      WN 5593   0.909   0.318   8.885  0.1382 -0.0936  0.1173
 1094WN      WN 5594   2.902   3.351   9.269  0.1905 -0.1786 -0.0412
 1095WN      WN 5595   3.417   1.141   9.562 -0.4569  0.1147  0.4213
 1096WN      WN 5596   7.415   4.845   9.398  0.1808  0.0627  0.1024
 1097WN      WN 5597   0.710   2.316   7.560 -0.0592 -0.1034 -0.3262
 1098WN      WN 5598   0.547   5.409   8.807 -0.0590 -0.1894  0.6081
 1099WN      WN 5599   4.848   4.287   8.551  0.3113 -0.1366  0.1095
 1100WN      WN 5600   1.912   2.049   8.884 -0.0363  0.0647  0.1310
 1101WN      WN 5601   5.803   1.965   7.879  0.2307  0.1036 -0.0238
 1102WN      WN 5602   4.196   7.107   9.961  0.2002  0.0214 -0.3122
 1103WN      WN 5603   6.970   1.365   8.682 -0.6258 -0.1227  0.0168
 1104WN      WN 5604   2.963   4.789   9.770  0.1565  0.1591 -0.1967
 1105WN      WN 5605   4.088   1.444   8.334  0.0330  0.0592  0.1186
 1106WN      WN 5606   6.138   3.371   9.978  0.0203  0.1352 -0.0097
 1107WN      WN 5607   7.196   0.909   8.441  0.0005  0.2739 -0.1639
 1108WN      WN 5608   3.729   0.707   8.198  0.1129  0.0860  0.0258
 1109WN      WN 5609   4.878   0.820   8.314  0.2447 -0.1434 -0.1234
 1110WN      WN 5610   1.084   4.823   8.366 -0.0283 -0.3051  0.0908
 1111WN      WN 5611   2.504   0.878   7.702 -0.1348  0.3391  0.2678
 1112WN      WN 5612   3.169   1.877   8.159 -0.1341 -0.0439  0.1556
 1113WN      WN 5613   0.920   7.027   7.760 -0.1639 -0.3529 -0.3018
 1114WN      WN 5614   6.164   6.888   9.531  0.0285  0.2317  0.3470
 1115WN      WN 5615   3.362   3.512   9.502  0.0732  0.0803 -0.0524
 1116WN      WN 5616   3.637   3.608   8.698 -0.0211 -0.0153 -0.0884
 1117WN      WN 5617   4.203   0.280   9.224  0.3951  0.0442  0.1294
 1118WN      WN 5618   7.479   6.316   9.536 -0.1100  0.3686 -0.0487
 1119WN      WN 5619   2.539   2.569   9.344 -0.0353 -0.2090 -0.0715
 1120WN      WN 5620   6.526   0.046   8.926 -0.0813  0.1482 -0.0942
 1121WN      WN 5621   5.726   3.006   9.874  0.0502  0.0383  0.0845
 1122WN      WN 5622   6.462   4.113   8.101  0.3127 -0.0475  0.1503
 1123WN      WN 5623   3.339   5.125   7.823  0.0067  0.1242 -0.2176
 1124WN      WN 5624   0.156   0.047   9.263  0.2096 -0.2556  0.0666
 1125WN      WN 5625   2.479   6.982   8.103 -0.2566  0.0045  0.2244
 1126WN      WN 5626   4.855   3.984   7.914 -0.0583 -0.0001  0.0556
 1127WN      WN 5627   4.011   1.393  10.247 -0.3069 -0.1740 -0.0073
 1128WN      WN 5628   4.403   0.725   9.010 -0.0397 -0.0437  0.1531
 1129WN      WN 5629   7.170   1.342   7.673 -0.0328  0.0736  0.3280
 1130WN      WN 5630   4.623   6.435   8.832  0.1927 -0.0170  0.1285
 1131WN      WN 5631   5.950   4.220   8.020 -0.1450 -0.0624  0.0900
 1132WN      WN 5632   0.616   4.062   8.465  0.0510  0.3250  0.1822
 1133WN      WN 5633   6.538   2.625   8.801 -0.0507  0.0550 -0.0930
 1134WN      WN 5634   2.928   1.121   7.662 -0.0502 -0.1942 -0.1676
 1135WN      WN 5635   3.531   0.304   7.967  0.3163  0.1348  0.3943
 1136WN      WN 5636   2.355   5.391   9.042  0.0268 -0.0460  0.0873
 1137WN      WN 5637   1.776   2.656   8.440 -0.1229 -0.5503 -0.2609
 1138WN      WN 5638   5.955   5.066   9.019 -0.0996  0.1592  0.0290
 1139WN      WN 5639   6.717   3.649   9.270 -0.0006  0.0001 -0.1881
 1140WN      WN 5640   4.967   3.902   8.863  0.0406  0.0699 -0.4131
 1141WN      WN 5641   5.484   3.719   8.706  0.3761 -0.1216  0.0446
 1142WN      WN 5642   4.528   3.042   7.890 -0.3071 -0.2811  0.0948
 1143WN      WN 5643   2.553   6.456   8.912 -0.0374 -0.1696 -0.2094
 1144WN      WN 5644   4.501   0.480   7.963 -0.1413 -0.2058 -0.1055
 1145WN      WN 5645   2.239   1.820   8.084 -0.0136 -0.0181  0.0395
 1146WN      WN 5646   5.536   4.439   8.215 -0.0152 -0.1978 -0.2716
 1147WN      WN 5647   3.508   4.556   8.204 -0.1493 -0.0171  0.2211
 1148WN      WN 5648   4.157   1.176   8.762  0.1227  0.2267  0.0189
 1149WN      WN 5649   6.395   3.585   8.303  0.0635 -0.2453 -0.1084
 1150WN      WN 5650   0.325   5.445   8.045 -0.1958  0.3009  0.1067
 1151WN      WN 5651   6.836   4.659   8.887 -0.1434  0.0266 -0.1298
 1152WN      WN 5652   4.153   4.044   8.099 -0.0029 -0.0040 -0.1288
 1153WN      WN 5653   6.746   7.041   8.562 -0.2087  0.0616  0.2419
 1154WN      WN 5654   3.305   1.019   8.215 -0.1499  0.2881 -0.0600
 1155WN      WN 5655   5.437   2.373   8.407 -0.0228  0.2239  0.0751
 1156WN      WN 5656   7.073   1.541   9.661 -0.0932  0.2732 -0.0855
 1157WN      WN 5657   7.438   0.811   9.720 -0.0684  0.2292  0.1054
 1158WN      WN 5658   5.885   0.481   8.291 -0.1463  0.0607 -0.0641
 1159WN      WN 5659   0.730   1.210   8.649  0.3162  0.1010  0.1663
 1160WN      WN 5660   2.729   5.693   8.233  0.2052 -0.0249  0.2935
 1161WN      WN 5661   4.447   4.352   8.982 -0.0358 -0.0777 -0.2906
 1162WN      WN 5662   1.919   4.278   8.549 -0.1488  0.1275 -0.2058
 1163WN      WN 5663   4.886   6.528   9.213  0.1772  0.0711  0.1278
 1164WN      WN 5664   4.802   0.208   9.746 -0.1534 -0.0573  0.0503
 1165WN      WN 5665   1.744   2.405   7.642  0.1363 -0.0361  0.1115
 1166WN      WN 5666   4.919   6.524   7.843  0.1284  0.2476 -0.1300
 1167WN      WN 5667   1.622   3.316   9.163  0.1984 -0.1883  0.0825
 1168WN      WN 5668   2.375   5.955   9.017 -0.0541  0.1261  0.0248
 1169WN      WN 5669   1.332   5.058   8.783  0.1708  0.1018 -0.2565
 1170WN      WN 5670   4.290   4.102   8.594 -0.2747  0.3225  0.0147
 1171WN      WN 5671   4.426   3.914   9.305 -0.0029 -0.2079  0.0632
 1172WN      WN 5672   2.828   4.978   8.849  0.0047  0.2410  0.0100
 1173WN      WN 5673   4.856   7.050   8.219 -0.2056 -0.1066 -0.1431
 1174WN      WN 5674   3.568   6.820   8.703 -0.0859  0.3034  0.1415
 1175WN      WN 5675   5.514   5.307   8.972 -0.1246  0.1671 -0.2226
 1176WN      WN 5676   2.923   6.411   9.202  0.1478 -0.0812 -0.1234
 1177WN      WN 5677   1.155   3.936   8.288  0.1537  0.1503 -0.1461
 1178WN      WN 5678   4.413   0.014   7.824 -0.1088 -0.2854  0.0465
 1179WN      WN 5679   2.153   0.677   9.785 -0.4105 -0.0288 -0.1232
 1180WN      WN 5680   1.066   5.527   8.657 -0.1208  0.1279 -0.1722
 1181WN      WN 5681   0.538   6.965   9.802  0.1235 -0.0968 -0.1353
 1182WN      WN 5682   1.133   0.239   8.448  0.2975  0.1494 -0.0932
 1183WN      WN 5683   1.440   4.747   9.299  0.0690 -0.1821 -0.2026
 1184WN      WN 5684   5.971   0.689   8.858  0.0667 -0.0666  0.1840
 1185WN      WN 5685   0.867   2.494   8.861  0.0179  0.2378 -0.3932
 1186WN      WN 5686   3.646   5.128   9.705  0.3144  0.1248 -0.0402
 1187WN      WN 5687   0.129   4.277   9.453  0.0737 -0.0085  0.2810
 1188WN      WN 5688   0.482   6.411   9.698 -0.1431  0.1781 -0.1279
 1189WN      WN 5689   3.262   1.635   9.121 -0.0982 -0.1357  0.1600
 1190WN      WN 5690   6.445   4.065   9.518 -0.0597 -0.0079  0.1822
 1191WN      WN 5691   0.162   4.167   8.970 -0.0697 -0.1710 -0.0690
 1192WN      WN 5692   4.714   4.829   8.712  0.0516 -0.1448 -0.2329
 1193WN      WN 5693   0.952   1.363   9.087  0.2549  0.0297  0.0277
 1194WN      WN 5694   2.319   2.586   8.384  0.0518  0.2091  0.0547
 1195WN      WN 5695   5.695   1.127   9.009 -0.2339 -0.1136 -0.0204
 1196WN      WN 5696   2.581   0.979   9.573 -0.2786 -0.1921 -0.1818
 1197WN      WN 5697   5.026   4.438   8.037 -0.3373 -0.1102  0.1415
 1198WN      WN 5698   5.271   1.282   8.897 -0.0670 -0.0085  0.2750
 1199WN      WN 5699   2.456   5.272   8.487  0.1169  0.2714 -0.1296
 1200WN      WN 5700   6.201   3.596   9.451  0.2225 -0.2122  0.1130
 1201WN      WN 5701   0.587   4.237   9.325  0.3680  0.3232 -0.0399
 1202WN      WN 5702   2.055   1.610   8.533 -0.3852  0.0260 -0.0374
 1203WN      WN 5703   3.893   4.912   8.372 -0.0423 -0.1185  0.2580
 1204WN      WN 5704   6.151   0.652   7.803 -0.2385 -0.0458  0.0382
 1205WN      WN 5705   5.622   0.155   9.332 -0.0307  0.0260 -0.2464
 1206WN      WN 5706   4.819   4.339   7.568  0.0221 -0.0260  0.2675
 1207WN      WN 5707   5.903   0.919   7.482 -0.0452 -0.4241 -0.2980
 1208WN      WN 5708   7.420   7.086   9.078  0.3511 -0.0392 -0.1896
 1209WN      WN 5709   1.654   0.900   9.745  0.0885  0.2524  0.1157
 1210WN      WN 5710   2.730   7.500   9.388  0.0948  0.1143  0.0022
 1211WN      WN 5711   5.209   1.159   8.417 -0.0917  0.0270  0.0311
 1212WN      WN 5712   5.949   6.976   8.044 -0.1857 -0.1246 -0.1629
 1213WN      WN 5713   5.328   3.629   9.175  0.2904  0.2442  0.0898
 1214WN      WN 5714   7.324   0.073   8.084  0.0337 -0.1120  0.1851
 1215WN      WN 5715   7.423   7.476   8.557  0.3176  0.1699 -0.2434
 1216WN      WN 5716   1.718   6.811   9.429 -0.0579  0.1100  0.2807
 1217WN      WN 5717   2.771   0.376   8.377  0.0282 -0.0176  0.1557
 1218WN      WN 5718   3.399   0.893   7.743 -0.0303  0.3610  0.0016
 1219WN      WN 5719   4.147   5.792   9.359  0.0234  0.0023 -0.2774
 1220WN      WN 5720   6.098   2.142   8.788  0.2064  0.1918  0.1273
 1221WN      WN 5721   0.196   6.293   8.639 -0.1312  0.1065 -0.1480
 1222WN      WN 5722   2.191   3.766   7.650  0.0741  0.1343 -0.0048
 1223WN      WN 5723   5.033   0.386   8.538 -0.1716 -0.0909 -0.0406
 1224WN      WN 5724   1.872   3.766   8.998  0.1242  0.4329  0.2409
 1225WN      WN 5725   6.249   4.450   9.200 -0.2201 -0.4123 -0.2609
 1226WN      WN 5726   1.205   6.842   8.154 -0.2989 -0.3806  0.0550
 1227WN      WN 5727   5.624   1.576   8.736  0.0229 -0.0393  0.1959
 1228WN      WN 5728   5.841   1.910   9.162  0.1143  0.2107  0.2104
 1229WN      WN 5729   1.798   3.985   7.792 -0.0060 -0.1150 -0.0965
 1230WN      WN 5730   1.458   1.262   7.984  0.0272 -0.0514  0.1474
 1231WN      WN 5731   2.483   6.024   8.536 -0.4277 -0.1183 -0.2269
 1232WN      WN 5732   5.144   4.311   9.962  0.0444 -0.2926 -0.2273
 1233WN      WN 5733   3.410   5.029   8.311  0.1122  0.0809  0.0946
 1234WN      WN 5734   0.871   1.237   8.125  0.0485  0.1452 -0.1558
 1235WN      WN 5735   1.033   4.007   8.896 -0.1854  0.2600  0.2865
 1236WN      WN 5736   2.862   1.600   7.826  0.0999  0.0990 -0.2169
 1237WN      WN 5737   2.077   6.805   9.010 -0.0980  0.2046 -0.3780
 1238WN      WN 5738   3.867   5.980   7.873 -0.0283 -0.2013 -0.0244
 1239WN      WN 5739   6.566   7.310   9.428  0.0013 -0.0020 -0.0863
 1240WN      WN 5740   7.468   0.493   8.456  0.3135 -0.0195  0.3763
 1241WN      WN 5741   6.890   5.318   8.033 -0.1509 -0.2692  0.0004
 1242WN      WN 5742   3.247   0.052   9.127  0.1827  0.0097 -0.1267
 1243WN      WN 5743   2.204   4.912   8.198 -0.0985  0.0335  0.4131
 1244WN      WN 5744   1.017   1.693   8.693 -0.0059  0.1597  0.2138
 1245WN      WN 5745   6.011   5.680   8.224 -0.0033  0.0728 -0.1714
 1246WN      WN 5746   1.945   7.318   8.653  0.1027 -0.0352 -0.0246
 1247WN      WN 5747   1.631   2.451   8.926  0.0204 -0.3135 -0.1277
 1248WN      WN 5748   4.572   3.177   8.876 -0.0142 -0.3029  0.1251
 1249WN      WN 5749   3.463   0.239   9.993 -0.2491 -0.1320  0.1598
 1250WN      WN 5750   0.716   6.871   8.537 -0.1988 -0.1115 -0.1175
 1251WN      WN 5751   4.985   2.596   8.501  0.1178  0.3157  0.0195
 1252WN      WN 5752   7.033   3.445   8.779  0.0770  0.1474  0.1049
 1253WN      WN 5753   2.152   6.322   9.283 -0.1174  0.1915  0.1511
 1254WN      WN 5754   6.813   0.619   9.849 -0.2288  0.0727  0.0904
 1255WN      WN 5755   0.928   7.145   9.428 -0.1287 -0.0359  0.1297
 1256WN      WN 5756   5.304   6.280   9.653 -0.1011 -0.1000  0.0845
 1257WN      WN 5757   6.299   0.408   8.516 -0.0382 -0.2431  0.0119
 1258WN      WN 5758   0.338   5.511   9.243  0.1486  0.0309 -0.2380
 1259WN      WN 5759   2.121   0.244   9.480 -0.0032  0.2783  0.1000
 1260WN      WN 5760   0.753   4.997   9.874 -0.0291  0.2299  0.1605
 1261WN      WN 5761   7.466   3.929   8.555  0.1175 -0.2345  0.2107
 1262WN      WN 5762   4.883   3.443   8.093 -0.0478 -0.3408  0.1077
 1263WN      WN 5763   0.839   0.777   9.843  0.2006  0.0575  0.0219
 1264WN      WN 5764   4.031   3.836   8.967  0.2063 -0.0325  0.3092
 1265WN      WN 5765   6.148   6.434   9.152  0.0221 -0.2576  0.2270
 1266WN      WN 5766   0.250   2.870   8.195 -0.0505 -0.0453  0.0991
 1267WN      WN 5767   5.027   1.372   9.342  0.1428 -0.1041  0.1077
 1268WN      WN 5768   5.175   5.892   8.927  0.0395 -0.1770 -0.0793
 1269WN      WN 5769   0.586   1.167   7.537  0.2612  0.1835 -0.1357
 1270WN      WN 5770   4.893   3.050   8.357 -0.0942 -0.1872 -0.1565
 1271WN      WN 5771   3.200   3.581   8.462  0.2135 -0.0278 -0.1182
 1272WN      WN 5772   3.882   3.714   9.533  0.0859 -0.1192  0.5656
 1273WN      WN 5773   3.770   1.162   9.211 -0.1814  0.2936  0.4043
 1274WN      WN 5774   5.152   4.657   8.574  0.0602  0.2357  0.1380
 1275WN      WN 5775   6.727   4.542   9.350  0.2394 -0.1242  0.0354
 1276WN      WN 5776   1.077   6.509   8.475 -0.2210 -0.1381  0.0049
 1277WN      WN 5777   4.247   3.452   9.247  0.1249 -0.3653  0.2219
 1278WN      WN 5778   3.880   1.087   9.822 -0.0366 -0.0642  0.0392
 1279WN      WN 5779   7.376   5.310   9.910  0.3098 -0.2630  0.2683
 1280WN      WN 5780   0.120   6.240   2.536 -0.0461 -0.0498 -0.1638
 1281WN      WN 5781   4.789   4.261   1.516 -0.3528  0.1262 -0.1477
 1282WN      WN 5782   4.259   0.060   1.822 -0.2130  0.0760  0.0859
 1283WN      WN 5783   3.290   1.354   0.877  0.1599  0.4317  0.1782
 1284WN      WN 5784   0.364   4.937  17.013  0.3584 -0.0918  0.1394
 1285WN      WN 5785   3.616   3.481   0.590 -0.3335 -0.1892 -0.0052
 1286WN      WN 5786   1.200   1.384  16.438 -0.0842 -0.1585  0.1268
 1287WN      WN 5787   4.197   2.124  15.645 -0.2380  0.1546 -0.2258
 1288WN      WN 5788   1.167   0.018  17.239  0.2387  0.0354 -0.2706
 1289WN      WN 5789   7.373   5.206   2.927  0.1109  0.1890  0.1454
 1290WN      WN 5790   2.620   4.066  16.518  0.0894 -0.3442  0.0660
 1291WN      WN 5791   5.806   0.760  13.762 -0.2977 -0.1701 -0.1879
 1292WN      WN 5792   1.024   3.270   0.282  0.2996  0.0129 -0.1999
 1293WN      WN 5793   2.628   4.794  15.416 -0.2195  0.2891  0.1019
 1294WN      WN 5794   6.493   6.574  16.456  0.0506  0.1493  0.3078
 1295WN      WN 5795   4.736   5.903  13.700  0.1495  0.0182 -0.0169
[truncated: 244,085 more chars]
