# Supplementary material for: Free energies of membrane stalk formation from a lipidomics perspective
Source: Nat Commun. 2021 Nov 15;12:6594. doi: 10.1038/s41467-021-26924-2 (PMC8593120; doi:10.1038/s41467-021-26924-2)
Supplement: Supplementary file 4 — Source Data [file 41467_2021_26924_MOESM4_ESM.zip › SI_data/Fig_S5/outer-flat/20water-per-nm2.gro]

Membrane with PIPC PAPC POPC DPSM PNSM PLSM PAPI PAPS PAPE CHOL (36 14 12 26 18 16 4 8 4 98)
 9682
    1PIPC   NC3    1   4.908  -0.028   7.496  0.0738 -0.0493  0.1201
    1PIPC   PO4    2   4.771   0.322   7.820  0.1585  0.0698 -0.1489
    1PIPC   GL1    3   4.669   0.397   7.348 -0.0512 -0.1350 -0.4261
    1PIPC   GL2    4   4.348   0.365   7.231  0.0750  0.3072 -0.1588
    1PIPC   C1A    5   4.661   0.524   6.873  0.1374 -0.0688  0.0775
    1PIPC   D2A    6   4.601   0.598   6.451  0.4536  0.0895 -0.0786
    1PIPC   D3A    7   4.966   0.790   6.477 -0.1737 -0.0114 -0.1674
    1PIPC   C4A    8   5.261   0.818   6.118 -0.1040 -0.1068  0.1818
    1PIPC   C1B    9   4.147   0.017   7.012  0.2600 -0.3018  0.1761
    1PIPC   C2B   10   4.161  -0.279   6.582  0.0943  0.1461 -0.0233
    1PIPC   C3B   11   4.237  -0.471   6.121 -0.0442  0.1869  0.1053
    1PIPC   C4B   12   4.258  -0.723   5.774  0.2285 -0.1796  0.1811
    2PIPC   NC3   13   3.493   6.327   7.720 -0.2816 -0.0768  0.1252
    2PIPC   PO4   14   3.919   6.348   7.617  0.0761  0.0418  0.0439
    2PIPC   GL1   15   3.883   6.451   7.248  0.0206  0.1055  0.0744
    2PIPC   GL2   16   3.561   6.554   7.297  0.0699  0.2915  0.0925
    2PIPC   C1A   17   3.900   6.127   6.887 -0.2386  0.0108 -0.1854
    2PIPC   D2A   18   4.002   6.025   6.435  0.2508  0.3212  0.0155
    2PIPC   D3A   19   4.408   6.083   6.339  0.3140 -0.2837  0.0560
    2PIPC   C4A   20   4.622   6.358   6.626  0.0698 -0.0506 -0.0062
    2PIPC   C1B   21   3.647   6.552   6.803  0.4641 -0.2881  0.2696
    2PIPC   C2B   22   3.645   6.303   6.489  0.0506  0.2229 -0.1350
    2PIPC   C3B   23   3.585   6.245   6.059  0.0314  0.1975 -0.1432
    2PIPC   C4B   24   3.758   6.530   5.725  0.1815  0.1967 -0.1289
    3PIPC   NC3   25   5.218   2.616   7.770  0.0011 -0.2615  0.1522
    3PIPC   PO4   26   4.834   2.371   7.824 -0.1925  0.2966  0.2401
    3PIPC   GL1   27   4.756   2.514   7.488 -0.0632  0.2078  0.1054
    3PIPC   GL2   28   4.990   2.766   7.288  0.0318 -0.1711 -0.1918
    3PIPC   C1A   29   4.510   2.575   7.052  0.0141 -0.1371 -0.0623
    3PIPC   D2A   30   4.429   2.165   6.966 -0.0092  0.0002 -0.2423
    3PIPC   D3A   31   4.417   2.462   6.612  0.0188 -0.0046 -0.1624
    3PIPC   C4A   32   4.068   2.621   6.477 -0.3050  0.0184 -0.0286
    3PIPC   C1B   33   4.929   2.736   6.857  0.2000 -0.1375 -0.1376
    3PIPC   C2B   34   4.788   2.714   6.514 -0.3474 -0.0694 -0.0890
    3PIPC   C3B   35   4.941   2.642   6.145  0.0218  0.2148  0.3085
    3PIPC   C4B   36   5.289   2.727   5.782  0.1425 -0.1035  0.0332
    4PIPC   NC3   37   4.201   6.780   7.710 -0.2351 -0.0996  0.0742
    4PIPC   PO4   38   4.601   7.046   7.561 -0.1098 -0.1332 -0.3357
    4PIPC   GL1   39   4.689   7.044   7.210  0.1315 -0.2856 -0.0704
    4PIPC   GL2   40   5.024   7.165   7.046 -0.1697 -0.2320  0.1091
    4PIPC   C1A   41   4.671   6.889   6.789 -0.1376 -0.5842  0.0665
    4PIPC   D2A   42   4.709   6.974   6.369  0.3770  0.1637  0.2924
    4PIPC   D3A   43   4.544   6.630   6.175  0.3132  0.0606  0.2298
    4PIPC   C4A   44   4.661   6.468   5.820  0.2606 -0.0254  0.3774
    4PIPC   C1B   45   5.062   7.150   6.614  0.5879 -0.0217 -0.0604
    4PIPC   C2B   46   5.305   7.142   6.240 -0.1706 -0.2010  0.1107
    4PIPC   C3B   47   5.128   7.136   5.916 -0.0100 -0.0104  0.2783
    4PIPC   C4B   48   4.739   7.018   5.879 -0.2224  0.0544  0.0356
    5PIPC   NC3   49   4.370   6.198   7.828 -0.2483 -0.0584  0.1581
    5PIPC   PO4   50   4.319   5.775   7.903  0.0460  0.1276  0.1118
    5PIPC   GL1   51   4.467   5.544   7.558 -0.1502 -0.2645 -0.0151
    5PIPC   GL2   52   4.182   5.421   7.572  0.2147 -0.0027  0.0136
    5PIPC   C1A   53   4.534   5.158   7.292 -0.1074  0.0877 -0.0905
    5PIPC   D2A   54   4.477   5.201   6.819 -0.1790 -0.0967 -0.0523
    5PIPC   D3A   55   4.524   5.183   6.444  0.1283  0.1463 -0.2468
    5PIPC   C4A   56   4.630   5.181   6.008 -0.0985 -0.0401  0.1553
    5PIPC   C1B   57   4.230   5.599   7.112  0.0317  0.1765 -0.2674
    5PIPC   C2B   58   4.155   5.656   6.709  0.0308  0.0254  0.1626
    5PIPC   C3B   59   4.175   5.599   6.340  0.1081 -0.0026  0.0621
    5PIPC   C4B   60   4.079   5.800   5.982  0.0763 -0.1390 -0.0573
    6PIPC   NC3   61   3.819   2.812   7.843 -0.1918  0.0787  0.0445
    6PIPC   PO4   62   4.219   2.652   7.670 -0.1396  0.1656  0.0148
    6PIPC   GL1   63   3.938   2.413   7.466  0.3110 -0.0349  0.1271
    6PIPC   GL2   64   4.368   2.208   7.459 -0.1193 -0.1239  0.1039
    6PIPC   C1A   65   4.030   2.479   6.991  0.0528 -0.0351  0.0679
    6PIPC   D2A   66   4.047   2.139   6.645  0.1584  0.1980 -0.1222
    6PIPC   D3A   67   4.407   2.025   6.392  0.0804  0.0632 -0.3404
    6PIPC   C4A   68   4.453   2.367   6.077  0.0289 -0.1431  0.0831
    6PIPC   C1B   69   4.111   1.838   7.209  0.0323  0.3314  0.2733
    6PIPC   C2B   70   4.074   1.656   6.805  0.1647 -0.2526 -0.2726
    6PIPC   C3B   71   4.040   1.402   6.439  0.0596 -0.0059 -0.0063
    6PIPC   C4B   72   4.095   1.202   6.016  0.0342 -0.1128  0.2148
    7PIPC   NC3   73   1.295   1.760   7.832  0.1224 -0.3284 -0.0646
    7PIPC   PO4   74   1.645   1.954   8.033 -0.0244 -0.1534  0.2246
    7PIPC   GL1   75   1.758   1.888   7.580  0.1528 -0.2999 -0.0023
    7PIPC   GL2   76   1.520   2.041   7.344 -0.0899  0.1257 -0.0127
    7PIPC   C1A   77   2.018   1.958   7.203 -0.1831  0.0406  0.2519
    7PIPC   D2A   78   2.100   2.045   6.875  0.3113  0.0256 -0.0814
    7PIPC   D3A   79   2.342   2.289   6.517 -0.1431 -0.0487  0.0991
    7PIPC   C4A   80   2.486   2.233   6.121  0.0007 -0.2226 -0.4476
    7PIPC   C1B   81   1.581   2.201   6.920 -0.3544  0.1263 -0.0811
    7PIPC   C2B   82   1.688   2.289   6.571 -0.0211 -0.0588 -0.0799
    7PIPC   C3B   83   1.828   2.361   6.146 -0.3144 -0.2753  0.1885
    7PIPC   C4B   84   1.713   2.564   5.701  0.1272  0.0723 -0.2034
    8PIPC   NC3   85   6.158   4.107   7.831 -0.1028 -0.0564 -0.3081
    8PIPC   PO4   86   5.843   4.066   7.568 -0.0812  0.0920  0.0988
    8PIPC   GL1   87   5.746   3.797   7.322  0.1928  0.2173  0.0386
    8PIPC   GL2   88   5.736   3.477   7.444  0.3350  0.0491  0.0174
    8PIPC   C1A   89   5.772   3.752   6.911  0.4827  0.1084 -0.1137
    8PIPC   D2A   90   5.769   4.002   6.608  0.0386  0.3573  0.1669
    8PIPC   D3A   91   5.650   3.918   6.209 -0.3312  0.2047  0.0101
    8PIPC   C4A   92   5.425   4.227   5.977 -0.3421  0.0028  0.1782
    8PIPC   C1B   93   5.671   3.281   7.155  0.0180 -0.0181  0.1060
    8PIPC   C2B   94   5.734   3.200   6.808  0.2096  0.1909  0.2497
    8PIPC   C3B   95   5.820   3.050   6.445  0.2551  0.1642 -0.1874
    8PIPC   C4B   96   5.630   2.827   6.151  0.2167  0.2206  0.3376
    9PIPC   NC3   97   5.992   3.042   7.710 -0.1253  0.4657 -0.0922
    9PIPC   PO4   98   5.671   2.683   7.812 -0.0349 -0.1587  0.0518
    9PIPC   GL1   99   5.560   2.791   7.437  0.0773 -0.1068 -0.1340
    9PIPC   GL2  100   5.889   2.860   7.075 -0.0369  0.2988 -0.1718
    9PIPC   C1A  101   5.414   2.623   7.056 -0.0606  0.0841 -0.1043
    9PIPC   D2A  102   5.486   2.669   6.629  0.5679  0.1756  0.2058
    9PIPC   D3A  103   5.334   2.376   6.347  0.0513 -0.1894  0.0267
    9PIPC   C4A  104   5.473   2.298   5.979 -0.1174 -0.0271 -0.0450
    9PIPC   C1B  105   6.195   3.016   6.800  0.2686 -0.3430 -0.1259
    9PIPC   C2B  106   6.351   3.171   6.397  0.2900  0.2939  0.3147
    9PIPC   C3B  107   6.063   3.182   6.042 -0.0962 -0.1312  0.3184
    9PIPC   C4B  108   5.889   3.037   5.684  0.2895  0.1262  0.1355
   10PIPC   NC3  109   4.639   0.793   7.663 -0.0274 -0.1835  0.1874
   10PIPC   PO4  110   4.361   1.063   7.573  0.1915 -0.5338 -0.1466
   10PIPC   GL1  111   4.461   0.885   7.230  0.1368  0.3117 -0.0617
   10PIPC   GL2  112   4.804   0.878   7.227  0.0286 -0.1832 -0.0639
   10PIPC   C1A  113   4.424   0.994   6.839 -0.2098 -0.0332 -0.1383
   10PIPC   D2A  114   4.559   1.119   6.465  0.0452 -0.0272  0.1172
   10PIPC   D3A  115   4.522   0.948   6.099 -0.1641 -0.4434 -0.0906
   10PIPC   C4A  116   4.828   0.655   5.992  0.1498 -0.2244 -0.2542
   10PIPC   C1B  117   4.896   1.138   6.876 -0.1084 -0.2707  0.1914
   10PIPC   C2B  118   5.007   1.302   6.464  0.1830  0.3436  0.1016
   10PIPC   C3B  119   4.955   1.151   5.963 -0.1051  0.0796 -0.1297
   10PIPC   C4B  120   4.580   1.403   5.787  0.0119 -0.0446  0.3407
   11PIPC   NC3  121  -0.091   0.442   8.168 -0.0945  0.3237  0.4282
   11PIPC   PO4  122   0.361   0.550   8.136 -0.1734  0.1426  0.3195
   11PIPC   GL1  123   0.195   0.371   7.708 -0.1285  0.1279  0.2942
   11PIPC   GL2  124  -0.009   0.102   7.663  0.0627  0.1617 -0.0142
   11PIPC   C1A  125   0.072   0.697   7.446 -0.0023  0.0306  0.2043
   11PIPC   D2A  126   0.233   0.995   7.315  0.0515 -0.0776 -0.0134
   11PIPC   D3A  127   0.399   0.831   7.018 -0.0668 -0.3295 -0.0861
   11PIPC   C4A  128   0.254   0.758   6.677  0.0018  0.3330 -0.1498
   11PIPC   C1B  129  -0.110   0.228   7.299 -0.0514  0.0101  0.0953
   11PIPC   C2B  130  -0.391   0.072   6.976 -0.1588  0.1580 -0.1919
   11PIPC   C3B  131  -0.322   0.226   6.526 -0.2835 -0.2878 -0.1966
   11PIPC   C4B  132  -0.093   0.306   6.190 -0.1193 -0.0023 -0.1291
   12PIPC   NC3  133   4.089   3.618   8.025  0.0292  0.1211 -0.0872
   12PIPC   PO4  134   4.024   3.931   7.843 -0.3266  0.2347  0.0137
   12PIPC   GL1  135   3.890   4.163   7.466  0.3748  0.1088  0.1541
   12PIPC   GL2  136   3.878   4.535   7.594  0.2103 -0.0376 -0.0862
   12PIPC   C1A  137   3.713   4.126   7.111  0.2184 -0.1125  0.1235
   12PIPC   D2A  138   3.766   4.113   6.712 -0.1816 -0.0439 -0.1674
   12PIPC   D3A  139   3.288   4.242   6.829 -0.0166  0.1871  0.0114
   12PIPC   C4A  140   3.013   4.132   6.602 -0.0914  0.2639  0.0872
   12PIPC   C1B  141   3.689   4.686   7.130 -0.0093  0.0402 -0.1642
   12PIPC   C2B  142   3.679   4.644   6.650  0.0774  0.0054 -0.0707
   12PIPC   C3B  143   3.549   4.561   6.323  0.2011 -0.0812 -0.1972
   12PIPC   C4B  144   3.306   4.248   6.193  0.2884 -0.0597 -0.0377
   13PIPC   NC3  145  -0.006   4.198   7.749  0.0698 -0.1959  0.0418
   13PIPC   PO4  146   0.145   3.785   7.923  0.0715  0.0671 -0.0276
   13PIPC   GL1  147   0.268   3.700   7.442 -0.2931 -0.0407 -0.0944
   13PIPC   GL2  148   0.208   3.365   7.330  0.0199 -0.0476 -0.2539
   13PIPC   C1A  149   0.279   3.749   6.971 -0.2529 -0.2803 -0.2991
   13PIPC   D2A  150   0.320   3.910   6.562 -0.0827 -0.0062  0.0155
   13PIPC   D3A  151   0.484   4.178   6.793 -0.2842  0.1512 -0.0996
   13PIPC   C4A  152   0.722   3.936   7.126 -0.1012  0.2898  0.1048
   13PIPC   C1B  153  -0.008   3.325   6.946  0.1010 -0.1122 -0.3604
   13PIPC   C2B  154  -0.217   3.353   6.461 -0.1664  0.1033  0.0463
   13PIPC   C3B  155  -0.361   3.806   6.236  0.3266 -0.2147 -0.0610
   13PIPC   C4B  156  -0.228   3.914   5.875 -0.0670  0.0777 -0.0538
   14PIPC   NC3  157   3.970   0.995   7.838 -0.1243  0.0813  0.2051
   14PIPC   PO4  158   4.147   1.391   7.916 -0.3025  0.0975  0.0979
   14PIPC   GL1  159   3.956   1.368   7.420 -0.0186  0.0736 -0.1673
   14PIPC   GL2  160   4.060   1.246   7.151  0.0347  0.0440  0.0157
   14PIPC   C1A  161   3.641   1.429   7.077 -0.1567  0.1895  0.0064
   14PIPC   D2A  162   3.249   1.251   6.961 -0.1480 -0.0913  0.2566
   14PIPC   D3A  163   3.527   1.390   6.619 -0.1211 -0.0213  0.0070
   14PIPC   C4A  164   3.312   1.225   6.379  0.1482 -0.1086  0.2376
   14PIPC   C1B  165   3.872   1.048   6.804  0.1131 -0.0854  0.1897
   14PIPC   C2B  166   4.097   0.879   6.447  0.2301 -0.2007  0.2011
   14PIPC   C3B  167   4.165   0.531   6.176  0.2885  0.1557  0.4267
   14PIPC   C4B  168   4.293   0.377   5.812  0.4839 -0.1747  0.0348
   15PIPC   NC3  169   2.771   4.658   8.370  0.3951  0.1722 -0.0146
   15PIPC   PO4  170   2.979   4.414   8.040 -0.1578 -0.1139 -0.1840
   15PIPC   GL1  171   2.932   4.393   7.614 -0.1076  0.2361 -0.0099
   15PIPC   GL2  172   2.637   4.596   7.399  0.2418  0.4147 -0.0644
   15PIPC   C1A  173   2.928   4.170   7.216 -0.0761  0.0660  0.2342
   15PIPC   D2A  174   2.587   4.179   6.863 -0.1710 -0.0082  0.3047
   15PIPC   D3A  175   2.540   4.149   6.500  0.1379  0.0415  0.0503
   15PIPC   C4A  176   2.647   4.490   6.126  0.1250 -0.0313 -0.1689
   15PIPC   C1B  177   2.478   4.661   6.999  0.0077  0.1179  0.1068
   15PIPC   C2B  178   2.532   4.634   6.659 -0.0955 -0.1628 -0.4346
   15PIPC   C3B  179   2.448   4.873   6.364  0.1216  0.0720  0.1246
   15PIPC   C4B  180   2.408   5.270   6.160  0.1065  0.0967  0.0981
   16PIPC   NC3  181   1.828   7.629   7.597 -0.0040  0.2929 -0.0082
   16PIPC   PO4  182   2.113   7.265   7.589  0.1300 -0.3516 -0.1125
   16PIPC   GL1  183   1.858   7.329   7.261 -0.0522  0.1076  0.2536
   16PIPC   GL2  184   1.934   7.541   7.093 -0.2067 -0.2222  0.1819
   16PIPC   C1A  185   1.481   7.189   7.012 -0.0789 -0.0935 -0.1782
   16PIPC   D2A  186   1.498   7.102   6.573 -0.0426 -0.1913  0.0170
   16PIPC   D3A  187   1.014   7.090   6.618  0.4075 -0.3156 -0.1411
   16PIPC   C4A  188   0.884   6.648   6.823  0.2297  0.1123 -0.0693
   16PIPC   C1B  189   1.821   7.451   6.746 -0.0094 -0.0971  0.0941
   16PIPC   C2B  190   1.573   7.532   6.233  0.2908 -0.5013 -0.2076
   16PIPC   C3B  191   1.337   7.845   5.935  0.1671 -0.1306  0.0093
   16PIPC   C4B  192   1.114   7.944   5.530 -0.2460 -0.0133 -0.1007
   17PIPC   NC3  193   1.257   5.921   8.416  0.1988 -0.1019  0.1635
   17PIPC   PO4  194   1.132   5.666   8.149  0.0453 -0.1624  0.1087
   17PIPC   GL1  195   1.197   5.757   7.664  0.1870 -0.0895 -0.0038
   17PIPC   GL2  196   1.368   5.580   7.391  0.1769 -0.1141  0.4350
   17PIPC   C1A  197   0.881   5.710   7.302 -0.0705 -0.3088  0.1815
   17PIPC   D2A  198   0.491   5.447   7.155  0.3476  0.1265 -0.0428
   17PIPC   D3A  199   0.539   5.080   6.894 -0.2077 -0.0814  0.1490
   17PIPC   C4A  200   0.732   5.124   6.532 -0.1503  0.0507 -0.0573
   17PIPC   C1B  201   1.269   5.422   7.034  0.2487  0.3479 -0.1664
   17PIPC   C2B  202   0.818   5.489   6.845 -0.1703  0.0971  0.0531
   17PIPC   C3B  203   0.460   5.551   6.602  0.0301  0.1383  0.0804
   17PIPC   C4B  204   0.203   5.786   6.539  0.0207  0.0214 -0.2528
   18PIPC   NC3  205   1.165   4.669   8.179  0.0927 -0.0500  0.3499
   18PIPC   PO4  206   1.254   4.388   7.773 -0.1526 -0.0140 -0.0956
   18PIPC   GL1  207   0.958   4.374   7.411 -0.0834 -0.0486  0.0376
   18PIPC   GL2  208   1.143   4.257   7.224  0.0204  0.1999  0.1235
   18PIPC   C1A  209   0.628   4.473   7.159  0.1125  0.0130 -0.1379
   18PIPC   D2A  210   0.221   4.190   7.257 -0.0202  0.0238  0.0087
   18PIPC   D3A  211  -0.118   4.478   7.326 -0.2080  0.3636 -0.0945
   18PIPC   C4A  212  -0.573   4.699   7.263 -0.1127 -0.1681 -0.0185
   18PIPC   C1B  213   1.045   4.077   6.785  0.1965 -0.1761 -0.0364
   18PIPC   C2B  214   1.126   3.962   6.400  0.0490  0.2446  0.0163
   18PIPC   C3B  215   1.057   4.009   5.911 -0.0559  0.0995 -0.1621
   18PIPC   C4B  216   0.798   4.008   5.528 -0.0169  0.0537 -0.4540
   19PIPC   NC3  217   6.691   6.288   3.417 -0.1995  0.3110  0.0803
   19PIPC   PO4  218   6.894   6.635   3.605 -0.3923 -0.1067  0.1626
   19PIPC   GL1  219   6.837   6.820   3.964 -0.2400  0.0988 -0.0316
   19PIPC   GL2  220   7.088   6.906   4.105  0.3698 -0.0273 -0.3549
   19PIPC   C1A  221   6.832   6.634   4.432  0.0721  0.0083  0.0515
   19PIPC   D2A  222   6.810   6.453   4.839  0.2661  0.0684 -0.1782
   19PIPC   D3A  223   6.907   6.010   5.209 -0.2083 -0.0996  0.0006
   19PIPC   C4A  224   6.872   6.099   5.587 -0.1894  0.0682 -0.1699
   19PIPC   C1B  225   6.909   7.106   4.476 -0.1358  0.0771 -0.0370
   19PIPC   C2B  226   6.934   7.339   4.800  0.0206 -0.1040  0.2988
   19PIPC   C3B  227   7.183   7.625   4.946 -0.0619 -0.3038 -0.0338
   19PIPC   C4B  228   7.617   7.678   4.858  0.0923  0.2945 -0.0255
   20PIPC   NC3  229   2.587   5.606   3.746  0.1913 -0.0249 -0.4328
   20PIPC   PO4  230   2.587   5.190   3.985  0.0096  0.1750 -0.0286
   20PIPC   GL1  231   2.547   5.119   4.382 -0.1584 -0.2858  0.1195
   20PIPC   GL2  232   2.646   4.833   4.474 -0.0633  0.0905  0.2478
   20PIPC   C1A  233   2.594   5.267   4.744 -0.2209 -0.0121  0.0984
   20PIPC   D2A  234   2.525   5.450   5.186 -0.2734 -0.0653  0.1157
   20PIPC   D3A  235   2.462   5.389   5.598  0.1857 -0.0280  0.3031
   20PIPC   C4A  236   2.028   5.220   5.703 -0.0458  0.1021  0.1578
   20PIPC   C1B  237   2.791   4.846   4.916  0.2135  0.1072 -0.0956
   20PIPC   C2B  238   3.298   4.800   5.173  0.2225  0.0946  0.1185
   20PIPC   C3B  239   3.475   4.677   5.641 -0.2537  0.3070 -0.1442
   20PIPC   C4B  240   3.809   4.888   5.919  0.1155  0.0385  0.4052
   21PIPC   NC3  241   3.379   4.719   3.552  0.0882  0.1518 -0.1006
   21PIPC   PO4  242   3.493   4.590   3.991 -0.0293 -0.1234 -0.1375
   21PIPC   GL1  243   3.419   4.607   4.360  0.1763 -0.3332 -0.1123
   21PIPC   GL2  244   3.548   4.384   4.417 -0.2547  0.2889 -0.3912
   21PIPC   C1A  245   3.225   4.805   4.612  0.0246  0.2224 -0.1216
   21PIPC   D2A  246   3.104   5.184   4.592 -0.1595 -0.0230 -0.0315
   21PIPC   D3A  247   3.083   5.232   5.024  0.2963 -0.2729 -0.0125
   21PIPC   C4A  248   2.951   5.225   5.420  0.0027 -0.2129  0.0602
   21PIPC   C1B  249   3.583   4.553   4.854  0.1906 -0.0586 -0.1889
   21PIPC   C2B  250   3.716   4.535   5.219 -0.0863  0.3669  0.0353
   21PIPC   C3B  251   4.101   4.660   5.332  0.1916 -0.1426  0.2454
   21PIPC   C4B  252   4.172   4.986   5.489  0.0346 -0.0454  0.2499
   22PIPC   NC3  253   7.856   0.915   3.404  0.0574  0.1894 -0.0464
   22PIPC   PO4  254   7.593   0.663   3.791  0.0318 -0.2862 -0.1622
   22PIPC   GL1  255   7.593   0.819   4.227  0.0315  0.1253 -0.2652
   22PIPC   GL2  256   7.655   0.617   4.457 -0.1527  0.2269  0.2408
   22PIPC   C1A  257   7.360   1.056   4.536  0.0665  0.0078  0.0361
   22PIPC   D2A  258   7.135   1.153   4.923  0.1874 -0.0861  0.0418
   22PIPC   D3A  259   6.823   0.767   4.960 -0.1558 -0.1004  0.2181
   22PIPC   C4A  260   6.789   0.633   5.297 -0.1301 -0.1981 -0.0148
   22PIPC   C1B  261   7.512   0.645   4.858  0.2913 -0.2587 -0.0090
   22PIPC   C2B  262   7.500   0.893   5.174  0.0340 -0.0320 -0.4445
   22PIPC   C3B  263   7.734   1.060   5.476 -0.0931  0.2700  0.1310
   22PIPC   C4B  264   7.673   1.211   5.846  0.3919  0.0618  0.2583
   23PIPC   NC3  265   4.468   6.300   3.352  0.1813 -0.2233 -0.2495
   23PIPC   PO4  266   4.798   6.239   3.550 -0.0558 -0.0747  0.0277
   23PIPC   GL1  267   4.821   6.045   3.929  0.1189 -0.1083 -0.3091
   23PIPC   GL2  268   4.978   6.247   4.070  0.1013 -0.0428  0.1721
   23PIPC   C1A  269   4.712   5.927   4.330  0.1142  0.3576  0.4505
   23PIPC   D2A  270   4.619   6.175   4.700 -0.3325  0.0635 -0.0576
   23PIPC   D3A  271   4.723   6.480   4.409  0.0243 -0.0764  0.1820
   23PIPC   C4A  272   4.583   6.858   4.528 -0.0210 -0.0974 -0.1872
   23PIPC   C1B  273   5.287   6.495   4.390 -0.0599  0.0437  0.0686
   23PIPC   C2B  274   5.305   6.619   4.744  0.3438  0.0455  0.0740
   23PIPC   C3B  275   4.925   6.556   4.839  0.0053 -0.1646  0.1240
   23PIPC   C4B  276   4.556   6.588   4.990 -0.1741  0.1425 -0.1065
   24PIPC   NC3  277   5.311   2.260   3.559 -0.4195  0.2688  0.0309
   24PIPC   PO4  278   5.178   2.629   3.789  0.1878 -0.1149  0.1613
   24PIPC   GL1  279   5.364   2.450   4.113  0.0558  0.2553  0.1492
   24PIPC   GL2  280   5.378   2.081   4.140  0.1055 -0.1014 -0.1742
   24PIPC   C1A  281   5.676   2.455   4.424  0.0931 -0.1184 -0.0626
   24PIPC   D2A  282   5.903   2.437   4.884  0.1675 -0.0292  0.0749
   24PIPC   D3A  283   6.225   2.702   5.071 -0.0666  0.0508  0.0557
   24PIPC   C4A  284   6.316   2.885   5.489 -0.1191  0.0586  0.1881
   24PIPC   C1B  285   5.185   1.863   4.476 -0.0656 -0.2943 -0.0897
   24PIPC   C2B  286   5.411   1.594   4.729 -0.0254 -0.0400  0.0322
   24PIPC   C3B  287   5.626   1.464   5.093  0.2836  0.0509 -0.1096
   24PIPC   C4B  288   5.720   1.403   5.510  0.1364 -0.0965 -0.1114
   25PIPC   NC3  289   2.293   7.069   3.107  0.0317  0.1414  0.2165
   25PIPC   PO4  290   1.990   6.714   3.273 -0.2472 -0.1517 -0.0634
   25PIPC   GL1  291   2.001   6.834   3.715  0.1009 -0.0009 -0.1633
   25PIPC   GL2  292   2.288   7.085   3.606  0.1011  0.0074  0.3177
   25PIPC   C1A  293   2.172   6.845   4.243 -0.0045  0.0838 -0.0397
   25PIPC   D2A  294   2.332   6.692   4.618  0.0838 -0.1257 -0.0390
   25PIPC   D3A  295   2.443   6.654   5.031 -0.3719 -0.0218 -0.1853
   25PIPC   C4A  296   2.425   6.806   5.487 -0.4991 -0.1174  0.1668
   25PIPC   C1B  297   2.269   7.423   3.965  0.1932 -0.0218 -0.3275
   25PIPC   C2B  298   2.171   7.503   4.449  0.2446  0.0046  0.2588
   25PIPC   C3B  299   1.954   7.422   4.874 -0.0653 -0.0086 -0.1834
   25PIPC   C4B  300   1.698   7.234   5.184 -0.0082  0.1415 -0.0738
   26PIPC   NC3  301   0.772   4.379   4.098  0.2069 -0.0856  0.1410
   26PIPC   PO4  302   1.194   4.319   4.278  0.1028 -0.0654  0.1598
   26PIPC   GL1  303   1.305   4.101   4.563  0.1020  0.1753  0.0060
   26PIPC   GL2  304   1.011   3.999   4.717 -0.2649 -0.1508  0.2354
   26PIPC   C1A  305   1.695   4.179   4.842 -0.1170 -0.0375  0.4063
   26PIPC   D2A  306   1.777   4.137   5.231  0.2002  0.1513  0.0163
   26PIPC   D3A  307   2.104   4.420   5.428 -0.0451 -0.1079 -0.1111
   26PIPC   C4A  308   2.319   4.278   5.712  0.1802  0.0222 -0.4217
   26PIPC   C1B  309   1.205   3.930   5.026 -0.2405  0.1135  0.0384
   26PIPC   C2B  310   1.375   3.926   5.468  0.1092  0.0439 -0.0303
   26PIPC   C3B  311   1.418   3.738   5.933 -0.1127 -0.2067  0.2944
   26PIPC   C4B  312   1.610   3.390   6.161 -0.3046  0.3427 -0.2111
   27PIPC   NC3  313   4.191   5.378   3.734 -0.1276  0.1109  0.0976
   27PIPC   PO4  314   3.850   5.608   3.831  0.0994 -0.3215 -0.1143
   27PIPC   GL1  315   3.937   5.365   4.164 -0.2636  0.1261  0.1878
   27PIPC   GL2  316   3.957   5.582   4.313 -0.1500  0.1891  0.0242
   27PIPC   C1A  317   4.168   5.230   4.589  0.0543 -0.1377  0.0410
   27PIPC   D2A  318   4.260   5.347   5.025  0.2014 -0.0305  0.2668
   27PIPC   D3A  319   4.285   4.948   4.962  0.1734 -0.0160  0.0626
   27PIPC   C4A  320   3.995   4.780   4.693 -0.0948  0.2003  0.0062
   27PIPC   C1B  321   3.905   5.687   4.627 -0.0964  0.0968 -0.2277
   27PIPC   C2B  322   3.918   5.715   5.125  0.1198 -0.0957 -0.4208
   27PIPC   C3B  323   4.172   5.778   5.302 -0.2950 -0.0111 -0.1120
   27PIPC   C4B  324   4.433   5.861   5.659  0.3213  0.2870 -0.0240
   28PIPC   NC3  325   6.648   4.611   3.220  0.3764 -0.2359 -0.1171
   28PIPC   PO4  326   6.266   4.761   3.419 -0.2122  0.2260 -0.0178
   28PIPC   GL1  327   6.529   4.608   3.818 -0.1438  0.0395  0.1928
   28PIPC   GL2  328   6.321   4.670   4.010 -0.0917 -0.0771 -0.0074
   28PIPC   C1A  329   6.866   4.604   4.218 -0.1187  0.0271  0.0886
   28PIPC   D2A  330   7.147   4.759   4.452 -0.1760  0.0007 -0.0247
   28PIPC   D3A  331   7.215   4.412   4.680 -0.1910 -0.0348 -0.1416
   28PIPC   C4A  332   7.637   4.487   4.956 -0.0950  0.1289 -0.3923
   28PIPC   C1B  333   6.417   4.482   4.503 -0.0142  0.1466  0.2068
   28PIPC   C2B  334   6.461   4.385   4.987  0.4511 -0.1498 -0.0957
   28PIPC   C3B  335   6.676   4.151   5.360 -0.1578  0.0062  0.1589
   28PIPC   C4B  336   6.765   4.002   5.789 -0.0692  0.0266 -0.2197
   29PIPC   NC3  337   0.633   6.252   3.850  0.0531 -0.0836  0.5993
   29PIPC   PO4  338   0.939   5.957   3.960 -0.0228 -0.5953 -0.1426
   29PIPC   GL1  339   1.090   5.670   4.380  0.0483 -0.4598  0.3184
   29PIPC   GL2  340   1.101   5.295   4.322 -0.0443 -0.1724 -0.1217
   29PIPC   C1A  341   1.490   5.611   4.445  0.1188  0.0976 -0.0550
   29PIPC   D2A  342   1.836   5.895   4.332  0.2540 -0.1420 -0.1220
   29PIPC   D3A  343   1.781   5.961   4.717  0.1234  0.0193 -0.0060
   29PIPC   C4A  344   1.624   5.659   4.989  0.0286  0.0088  0.0784
   29PIPC   C1B  345   1.168   5.488   4.805 -0.3693  0.0934  0.1911
   29PIPC   C2B  346   1.207   5.580   5.274  0.0098  0.0625  0.0310
   29PIPC   C3B  347   1.161   5.468   5.710  0.0767 -0.3696  0.0761
   29PIPC   C4B  348   1.477   5.337   6.029  0.3499 -0.0227 -0.2669
   30PIPC   NC3  349   6.424  -0.552   3.690  0.1939 -0.4869 -0.0406
   30PIPC   PO4  350   6.204  -0.137   3.704  0.2204  0.0411 -0.0637
   30PIPC   GL1  351   6.011   0.035   4.018 -0.0396  0.3569  0.1639
   30PIPC   GL2  352   5.699   0.206   4.000  0.1015  0.0359 -0.0139
   30PIPC   C1A  353   6.028   0.047   4.458  0.0006 -0.0209  0.1596
   30PIPC   D2A  354   5.908   0.125   4.795  0.0658 -0.0947 -0.0436
   30PIPC   D3A  355   6.228  -0.074   4.918 -0.0214  0.0499  0.2070
   30PIPC   C4A  356   6.062  -0.439   5.152  0.0673 -0.1223  0.2719
   30PIPC   C1B  357   5.568   0.225   4.425  0.0352  0.0931  0.3244
   30PIPC   C2B  358   5.485   0.342   4.874 -0.1545 -0.0505  0.0452
   30PIPC   C3B  359   5.608   0.718   5.138 -0.0292 -0.0472 -0.0162
   30PIPC   C4B  360   5.680   0.811   5.590  0.2286 -0.0946  0.1454
   31PIPC   NC3  361   1.828   2.628   3.675 -0.0316 -0.1705 -0.2014
   31PIPC   PO4  362   1.633   3.038   3.833  0.1635  0.2871  0.3028
   31PIPC   GL1  363   1.890   2.938   4.146 -0.1953  0.2833 -0.1809
   31PIPC   GL2  364   2.178   2.729   4.263 -0.1408  0.1792  0.4115
   31PIPC   C1A  365   1.811   3.068   4.482  0.0040  0.1709 -0.0935
   31PIPC   D2A  366   1.744   3.070   4.864  0.1690  0.3507 -0.0337
   31PIPC   D3A  367   1.402   2.923   5.221 -0.3221  0.1668  0.0382
   31PIPC   C4A  368   1.101   3.143   5.470 -0.1131  0.0059  0.2868
   31PIPC   C1B  369   2.142   2.728   4.689  0.0222  0.0854 -0.2856
   31PIPC   C2B  370   2.125   2.681   5.068  0.1910  0.0491 -0.0294
   31PIPC   C3B  371   2.214   2.474   5.379  0.3480  0.1754 -0.2784
   31PIPC   C4B  372   2.091   2.174   5.775  0.2893  0.0717  0.4041
   32PIPC   NC3  373   7.652   1.890   3.679  0.0910 -0.1047 -0.0093
   32PIPC   PO4  374   7.151   1.855   3.840  0.0776  0.0119  0.0263
   32PIPC   GL1  375   7.428   2.012   4.151 -0.0165 -0.0707 -0.2839
   32PIPC   GL2  376   7.735   1.870   4.225  0.2550  0.1057 -0.0035
   32PIPC   C1A  377   7.355   2.233   4.457  0.1023  0.0174  0.0043
   32PIPC   D2A  378   7.078   2.336   4.751  0.1706 -0.1013 -0.1612
   32PIPC   D3A  379   6.733   2.033   4.795 -0.0813 -0.1283  0.0186
   32PIPC   C4A  380   6.760   1.619   5.028 -0.2508 -0.0105 -0.0604
   32PIPC   C1B  381   7.738   1.889   4.677  0.0370  0.2490 -0.0541
   32PIPC   C2B  382   7.816   1.836   5.104 -0.0335  0.3573 -0.1691
   32PIPC   C3B  383   7.758   1.623   5.539 -0.1773 -0.1154  0.0759
   32PIPC   C4B  384   7.971   1.606   5.895 -0.1169  0.3888  0.1738
   33PIPC   NC3  385  -0.125   7.811   4.089  0.1684 -0.1249 -0.1558
   33PIPC   PO4  386  -0.057   7.342   4.220 -0.3029  0.1898 -0.3377
   33PIPC   GL1  387  -0.024   7.253   4.597 -0.1254 -0.0160  0.2615
   33PIPC   GL2  388   0.191   6.919   4.587 -0.1012  0.0899 -0.3722
   33PIPC   C1A  389  -0.014   7.216   4.992 -0.0648 -0.1393 -0.1216
   33PIPC   D2A  390  -0.123   7.449   5.365  0.0673  0.0673 -0.3383
   33PIPC   D3A  391  -0.072   7.952   5.305  0.0426 -0.0164 -0.0202
   33PIPC   C4A  392   0.299   8.077   5.352 -0.1000 -0.2174  0.4074
   33PIPC   C1B  393   0.419   6.943   4.982 -0.3151  0.0806 -0.0612
   33PIPC   C2B  394   0.806   7.016   5.055  0.0950 -0.1832  0.0984
   33PIPC   C3B  395   1.179   7.113   5.266 -0.0378  0.0356  0.0847
   33PIPC   C4B  396   1.490   6.996   5.561  0.1414  0.1403 -0.1236
   34PIPC   NC3  397   5.694   4.992   3.778  0.0431  0.3766  0.1905
   34PIPC   PO4  398   5.969   5.076   3.849  0.0283 -0.0553  0.1678
   34PIPC   GL1  399   6.045   5.450   4.065  0.0495 -0.1836  0.5060
   34PIPC   GL2  400   5.834   5.822   4.094  0.0525 -0.2301  0.1025
   34PIPC   C1A  401   6.056   5.323   4.505 -0.3056 -0.2571 -0.1032
   34PIPC   D2A  402   5.713   5.242   4.809 -0.0152  0.2418  0.1023
   34PIPC   D3A  403   5.990   5.289   5.047 -0.2381 -0.2635  0.1205
   34PIPC   C4A  404   5.978   5.311   5.495 -0.1288 -0.0479 -0.0778
   34PIPC   C1B  405   5.713   6.139   4.482 -0.0731  0.2080 -0.1197
   34PIPC   C2B  406   5.753   6.212   4.923  0.1047 -0.2530  0.0734
   34PIPC   C3B  407   5.973   6.288   5.341  0.1571 -0.1086 -0.1899
   34PIPC   C4B  408   5.818   6.197   5.786 -0.1691  0.0301 -0.2695
   35PIPC   NC3  409   7.057   3.195   2.943  0.1012  0.0919 -0.0321
   35PIPC   PO4  410   6.895   3.127   3.403  0.1200  0.2336  0.1283
   35PIPC   GL1  411   6.972   3.197   3.813  0.0415 -0.2493  0.1565
   35PIPC   GL2  412   7.047   3.526   3.884  0.2195  0.0779 -0.4460
   35PIPC   C1A  413   6.641   3.200   4.187  0.1426 -0.0949 -0.0723
   35PIPC   D2A  414   6.459   3.052   4.592 -0.4574 -0.0161 -0.1901
   35PIPC   D3A  415   6.837   2.814   4.679 -0.1688 -0.3610 -0.1038
   35PIPC   C4A  416   6.697   2.667   5.117 -0.0724 -0.2435 -0.4682
   35PIPC   C1B  417   6.937   3.594   4.330  0.0661 -0.3125  0.1001
   35PIPC   C2B  418   6.870   3.328   4.756 -0.0049 -0.0188  0.1046
   35PIPC   C3B  419   6.924   3.145   5.209 -0.4133  0.0710 -0.2829
   35PIPC   C4B  420   6.833   3.062   5.580 -0.4829 -0.2116 -0.2921
   36PIPC   NC3  421   0.550   7.632   3.694  0.1868  0.0846  0.0054
   36PIPC   PO4  422   0.856   7.386   3.542  0.0942 -0.0633  0.1033
   36PIPC   GL1  423   0.980   7.470   4.014  0.0785  0.0482  0.0836
   36PIPC   GL2  424   1.295   7.389   4.198 -0.1749 -0.0387  0.1024
   36PIPC   C1A  425   0.902   7.505   4.425  0.0294  0.0535 -0.1561
   36PIPC   D2A  426   0.724   7.803   4.475 -0.1268 -0.3217  0.0754
   36PIPC   D3A  427   0.652   8.032   4.793 -0.3389  0.0405  0.2118
   36PIPC   C4A  428   0.796   7.869   5.157 -0.0410 -0.1902 -0.0819
   36PIPC   C1B  429   0.997   7.027   4.247  0.3887  0.3370  0.1926
   36PIPC   C2B  430   0.667   7.044   4.555  0.1207 -0.1679 -0.0633
   36PIPC   C3B  431   0.602   7.405   4.809 -0.2236 -0.0026 -0.2390
   36PIPC   C4B  432   0.428   7.477   5.228 -0.2564  0.1832  0.3305
   37PAPC   NC3  433   5.359   4.237   7.812 -0.0279 -0.2147 -0.0694
   37PAPC   PO4  434   5.755   4.476   8.040  0.2919 -0.2344 -0.4367
   37PAPC   GL1  435   5.783   4.564   7.610 -0.0008  0.4489 -0.0034
   37PAPC   GL2  436   5.537   4.700   7.422 -0.1493 -0.0288 -0.1226
   37PAPC   D1A  437   6.015   4.521   7.341 -0.0449 -0.3122  0.1885
   37PAPC   D2A  438   6.380   4.355   7.492 -0.1208  0.1018  0.0641
   37PAPC   D3A  439   6.286   3.920   7.378 -0.0461 -0.1123  0.0257
   37PAPC   D4A  440   6.058   4.109   7.076  0.1218  0.1215  0.2552
   37PAPC   C5A  441   6.242   4.205   6.586 -0.2024  0.3176  0.0615
   37PAPC   C1B  442   5.636   4.607   6.973 -0.2249 -0.2630 -0.1671
   37PAPC   C2B  443   5.779   4.475   6.569 -0.1610 -0.0872  0.2799
   37PAPC   C3B  444   5.918   4.422   6.181  0.2012  0.0751  0.1133
   37PAPC   C4B  445   5.892   4.191   5.808 -0.0442 -0.0212  0.2153
   38PAPC   NC3  446   4.164   2.154   7.891  0.2322 -0.0244 -0.0570
   38PAPC   PO4  447   3.775   2.276   7.920  0.2011  0.1431  0.0564
   38PAPC   GL1  448   3.467   2.490   7.649  0.0859  0.1159 -0.1947
   38PAPC   GL2  449   3.430   2.486   7.322 -0.0193  0.3819  0.2339
   38PAPC   D1A  450   3.329   2.914   7.684 -0.2127 -0.0196 -0.0181
   38PAPC   D2A  451   3.456   3.234   7.511 -0.2053  0.1924 -0.0571
   38PAPC   D3A  452   3.635   2.886   7.278  0.0225  0.1892 -0.0234
   38PAPC   D4A  453   4.124   3.071   7.288 -0.2705  0.1379  0.0142
   38PAPC   C5A  454   4.315   2.955   6.843 -0.3457 -0.0995 -0.3051
   38PAPC   C1B  455   3.586   2.381   6.820  0.3845  0.1961 -0.0103
   38PAPC   C2B  456   3.686   2.389   6.336  0.0894 -0.0448 -0.0311
   38PAPC   C3B  457   3.939   2.253   6.071 -0.2849 -0.1131 -0.0564
   38PAPC   C4B  458   4.030   2.165   5.782  0.0197 -0.0399  0.1295
   39PAPC   NC3  459   6.406   6.606   7.663  0.0321 -0.0919 -0.1042
   39PAPC   PO4  460   6.313   6.944   7.974  0.0663  0.4249  0.2015
   39PAPC   GL1  461   6.431   7.100   7.469  0.2280 -0.3241 -0.0807
   39PAPC   GL2  462   6.603   6.887   7.235 -0.1161  0.1049 -0.0239
   39PAPC   D1A  463   6.625   7.313   7.124 -0.0367  0.0895  0.2363
   39PAPC   D2A  464   6.668   7.007   6.755 -0.1967 -0.1740 -0.1042
   39PAPC   D3A  465   6.651   7.020   6.375 -0.1440 -0.1883 -0.4090
   39PAPC   D4A  466   6.588   7.320   6.181  0.0137  0.1353 -0.0839
   39PAPC   C5A  467   6.843   7.368   5.806  0.0761  0.0018 -0.0777
   39PAPC   C1B  468   6.366   6.638   6.897 -0.1382 -0.1385  0.0832
   39PAPC   C2B  469   6.338   6.578   6.385 -0.0107 -0.3703  0.0758
   39PAPC   C3B  470   6.110   6.560   6.040 -0.1851 -0.0861 -0.3855
   39PAPC   C4B  471   6.320   6.219   5.720 -0.1765 -0.1075 -0.1126
   40PAPC   NC3  472   0.376   6.235   7.930  0.2929  0.0210  0.2554
   40PAPC   PO4  473   0.457   6.506   8.204 -0.1810  0.0512  0.0064
   40PAPC   GL1  474   0.495   6.775   7.882  0.0291 -0.1282  0.0167
   40PAPC   GL2  475   0.377   7.060   7.835 -0.1737 -0.3408 -0.0836
   40PAPC   D1A  476   0.686   6.591   7.514 -0.1379  0.0552 -0.0147
   40PAPC   D2A  477   0.462   6.633   7.103 -0.0194  0.1440  0.0667
   40PAPC   D3A  478   0.380   6.828   6.741  0.0087  0.0444  0.1526
   40PAPC   D4A  479   0.586   6.838   6.406  0.1915  0.0015  0.1417
   40PAPC   C5A  480   0.421   6.452   6.394  0.0054 -0.2780  0.2613
   40PAPC   C1B  481   0.370   6.994   7.398  0.3483  0.1400  0.0997
   40PAPC   C2B  482   0.712   7.056   7.154 -0.1123  0.0107  0.0045
   40PAPC   C3B  483   0.606   7.294   6.768 -0.1041 -0.0423  0.2055
   40PAPC   C4B  484   0.692   7.322   6.306 -0.1634 -0.1592  0.0878
   41PAPC   NC3  485   4.725   5.216   8.480  0.3115  0.1453  0.0435
   41PAPC   PO4  486   4.838   4.930   8.091  0.0150  0.1519  0.2550
   41PAPC   GL1  487   4.711   4.762   7.611  0.1710 -0.4129 -0.1729
   41PAPC   GL2  488   5.007   4.581   7.443  0.0709 -0.0614  0.3613
   41PAPC   D1A  489   4.314   4.692   7.326  0.0406  0.2278  0.1957
   41PAPC   D2A  490   4.619   4.453   7.195 -0.1359  0.1675  0.0718
   41PAPC   D3A  491   4.621   4.760   6.904  0.1234  0.1194  0.4475
   41PAPC   D4A  492   4.735   4.484   6.603  0.1309  0.0796  0.0526
   41PAPC   C5A  493   4.549   4.158   6.464  0.2841  0.0048 -0.0474
   41PAPC   C1B  494   5.137   4.576   7.076  0.0200 -0.0032 -0.0038
   41PAPC   C2B  495   5.251   4.700   6.679 -0.0786 -0.2115  0.0525
   41PAPC   C3B  496   5.379   4.716   6.250 -0.1190 -0.0575  0.1978
   41PAPC   C4B  497   5.501   4.772   5.881 -0.2622  0.0805 -0.1800
   42PAPC   NC3  498   7.284   1.307   7.844 -0.1875  0.2831  0.0139
   42PAPC   PO4  499   7.001   0.982   7.865  0.0722  0.0909  0.1662
   42PAPC   GL1  500   6.872   0.815   7.581  0.2344  0.0465  0.0535
   42PAPC   GL2  501   7.071   0.741   7.315 -0.1425 -0.2923 -0.0303
   42PAPC   D1A  502   6.728   0.366   7.246  0.1237  0.0843 -0.1522
   42PAPC   D2A  503   6.830   0.525   6.899  0.1464  0.0331 -0.0834
   42PAPC   D3A  504   6.699   0.533   6.553 -0.0881  0.0171  0.2261
   42PAPC   D4A  505   6.994   0.668   6.212  0.1874  0.0831  0.0988
   42PAPC   C5A  506   7.295   0.961   6.173 -0.1383  0.1614 -0.0596
   42PAPC   C1B  507   7.337   1.057   7.055 -0.0221  0.1980  0.0482
   42PAPC   C2B  508   7.470   1.203   6.626  0.1453 -0.1639 -0.0668
   42PAPC   C3B  509   7.496   1.518   6.244 -0.3184  0.1256  0.0631
   42PAPC   C4B  510   7.489   1.859   5.853 -0.2644 -0.0644 -0.1209
   43PAPC   NC3  511   6.248   0.007   7.807 -0.1479  0.1323  0.0832
   43PAPC   PO4  512   6.196   0.432   7.992  0.1643  0.0085  0.0441
   43PAPC   GL1  513   6.178   0.542   7.639  0.1035 -0.0748 -0.0866
   43PAPC   GL2  514   6.423   0.710   7.395 -0.0446  0.2074 -0.4609
   43PAPC   D1A  515   6.247   0.228   7.359 -0.2198 -0.0106 -0.2023
   43PAPC   D2A  516   6.340   0.241   6.966 -0.2309 -0.1126 -0.0432
   43PAPC   D3A  517   6.501   0.051   6.611  0.2560  0.1721  0.1500
   43PAPC   D4A  518   6.783   0.015   6.566  0.0699  0.0735  0.0344
   43PAPC   C5A  519   6.888   0.209   6.153  0.0624 -0.0547 -0.2308
   43PAPC   C1B  520   6.421   0.728   6.970 -0.2573 -0.2837  0.1294
   43PAPC   C2B  521   6.326   0.833   6.639 -0.0795  0.3355 -0.1280
   43PAPC   C3B  522   6.416   0.781   6.103 -0.2567  0.1436 -0.2743
   43PAPC   C4B  523   6.743   0.539   5.812 -0.2121  0.1487 -0.1874
   44PAPC   NC3  524   7.591   6.890   4.060  0.1561  0.0008 -0.0041
   44PAPC   PO4  525   7.845   6.551   4.195 -0.0959  0.2573  0.1079
   44PAPC   GL1  526   7.559   6.418   4.458 -0.0954  0.1709 -0.1219
   44PAPC   GL2  527   7.336   6.664   4.455 -0.0914 -0.0703  0.0015
   44PAPC   D1A  528   7.276   6.318   4.814  0.1446  0.2726  0.1899
   44PAPC   D2A  529   7.119   6.201   4.471 -0.0280  0.1167 -0.1321
   44PAPC   D3A  530   6.752   5.944   4.766 -0.1910 -0.1140 -0.0616
   44PAPC   D4A  531   6.576   5.552   4.573 -0.2189  0.1830 -0.2185
   44PAPC   C5A  532   6.406   5.312   4.823 -0.0856  0.0132  0.1251
   44PAPC   C1B  533   7.214   6.875   4.788  0.0541  0.0872  0.1120
   44PAPC   C2B  534   6.996   6.964   5.032 -0.0371  0.1317 -0.2836
   44PAPC   C3B  535   6.878   7.173   5.261  0.0641 -0.2499  0.1576
   44PAPC   C4B  536   6.471   7.287   5.422  0.2037  0.1234 -0.2161
   45PAPC   NC3  537   6.777   1.793   3.468  0.0385  0.4531  0.0101
   45PAPC   PO4  538   6.516   1.680   3.821  0.1314 -0.3776  0.1265
   45PAPC   GL1  539   6.317   1.809   4.160  0.0452 -0.0020 -0.2243
   45PAPC   GL2  540   6.239   1.532   4.319  0.1665 -0.1268  0.0516
   45PAPC   D1A  541   6.172   2.192   4.318 -0.0647 -0.1108  0.3655
   45PAPC   D2A  542   6.368   2.317   4.657 -0.0813  0.1466 -0.1313
   45PAPC   D3A  543   6.640   2.441   4.357  0.0520 -0.1266  0.1013
   45PAPC   D4A  544   6.845   2.028   4.284  0.1256 -0.3549  0.1653
   45PAPC   C5A  545   6.717   1.589   4.541 -0.2964 -0.1957 -0.1300
   45PAPC   C1B  546   6.304   1.781   4.757  0.2624 -0.4319 -0.0924
   45PAPC   C2B  547   6.409   1.973   5.147 -0.1069  0.1457 -0.3568
   45PAPC   C3B  548   6.713   2.184   5.230  0.2244 -0.0016  0.0712
   45PAPC   C4B  549   6.806   2.469   5.583  0.1621  0.1434 -0.2239
   46PAPC   NC3  550   3.036   0.522   3.110  0.1336  0.1490  0.1135
   46PAPC   PO4  551   3.215   0.411   3.466  0.2423 -0.1084  0.1097
   46PAPC   GL1  552   3.128   0.382   3.840 -0.0447  0.2333  0.1368
   46PAPC   GL2  553   3.366   0.118   4.054  0.0745  0.2560 -0.0759
   46PAPC   D1A  554   2.887   0.626   4.150 -0.0634 -0.0064  0.3702
   46PAPC   D2A  555   3.241   0.689   4.297 -0.2058 -0.0644  0.0282
   46PAPC   D3A  556   3.005   1.009   4.530  0.0641  0.0022  0.1081
   46PAPC   D4A  557   3.158   0.979   4.971  0.0717 -0.2211  0.0382
   46PAPC   C5A  558   3.031   0.819   5.317 -0.0913  0.0221 -0.1916
   46PAPC   C1B  559   3.127   0.191   4.412  0.2235 -0.0559  0.0869
   46PAPC   C2B  560   2.878   0.544   4.659  0.2163  0.3224  0.5307
   46PAPC   C3B  561   2.680   0.585   4.968  0.3951 -0.2183 -0.0365
   46PAPC   C4B  562   2.291   0.681   5.110  0.4355 -0.1244 -0.0983
   47PAPC   NC3  563   4.959   4.936   3.902  0.2961  0.2834  0.1794
   47PAPC   PO4  564   4.509   5.048   3.925 -0.0615 -0.0456  0.0589
   47PAPC   GL1  565   4.419   5.425   4.204  0.0063  0.3039  0.0637
   47PAPC   GL2  566   4.371   5.741   4.048 -0.3311  0.1100  0.1445
   47PAPC   D1A  567   4.501   5.579   4.641  0.0247 -0.3155 -0.1728
   47PAPC   D2A  568   4.620   5.725   4.996 -0.0980  0.0024 -0.4585
   47PAPC   D3A  569   4.636   6.118   5.221  0.2414  0.0199  0.3995
   47PAPC   D4A  570   4.903   6.391   5.360  0.0191  0.0556 -0.1116
   47PAPC   C5A  571   4.673   6.776   5.421  0.0447  0.1661  0.1508
   47PAPC   C1B  572   4.246   5.967   4.407  0.0978  0.0421 -0.1957
   47PAPC   C2B  573   4.125   6.105   4.793  0.0292 -0.0608 -0.1084
   47PAPC   C3B  574   4.147   6.228   5.132  0.1955 -0.3552  0.2657
   47PAPC   C4B  575   4.295   6.360   5.489  0.0206  0.0421 -0.3344
   48PAPC   NC3  576   1.014   2.942   3.829  0.1121 -0.1201  0.0685
   48PAPC   PO4  577   0.932   2.471   3.898 -0.0498 -0.1576 -0.4589
   48PAPC   GL1  578   1.091   2.585   4.259  0.0335  0.2334 -0.1095
   48PAPC   GL2  579   1.218   2.264   4.231  0.1988  0.1405 -0.3016
   48PAPC   D1A  580   1.254   2.801   4.710  0.3474  0.0845  0.3567
   48PAPC   D2A  581   0.946   2.858   5.052  0.1237 -0.3435  0.3198
   48PAPC   D3A  582   0.692   3.136   4.977 -0.0386 -0.1680 -0.1725
   48PAPC   D4A  583   0.619   3.108   5.333  0.2069 -0.1406  0.0091
   48PAPC   C5A  584   0.293   2.712   5.377  0.2116  0.1999  0.0430
   48PAPC   C1B  585   1.240   2.295   4.664  0.0639 -0.3572  0.2672
   48PAPC   C2B  586   1.162   2.401   5.046  0.0006  0.1347  0.0943
   48PAPC   C3B  587   1.298   2.522   5.462  0.1178  0.0725  0.2630
   48PAPC   C4B  588   1.249   2.463   5.935  0.2262  0.1879 -0.2668
   49PAPC   NC3  589   2.424   0.778   3.281 -0.0770  0.0361  0.1073
   49PAPC   PO4  590   2.453   1.163   3.503  0.0170  0.0610 -0.3872
   49PAPC   GL1  591   2.448   1.202   3.835  0.1680 -0.2970  0.0675
   49PAPC   GL2  592   2.710   1.101   4.113  0.0436  0.1143 -0.1625
   49PAPC   D1A  593   2.244   1.280   4.215 -0.0077  0.0147  0.0531
   49PAPC   D2A  594   1.854   1.296   4.270  0.3226  0.0059  0.6727
   49PAPC   D3A  595   1.908   0.947   4.366 -0.1278  0.0501 -0.0533
   49PAPC   D4A  596   1.848   0.948   4.731 -0.0192  0.0088  0.0631
   49PAPC   C5A  597   1.511   1.228   4.953  0.1517 -0.0412  0.0853
   49PAPC   C1B  598   2.607   1.335   4.512  0.3281  0.1423  0.0946
   49PAPC   C2B  599   2.722   1.245   4.928 -0.1971  0.0247  0.0308
   49PAPC   C3B  600   2.649   1.089   5.213  0.1308  0.1424  0.0042
   49PAPC   C4B  601   2.711   1.001   5.784  0.0790  0.4401 -0.2086
   50PAPC   NC3  602   6.222   4.246   3.713 -0.1128  0.1211  0.1004
   50PAPC   PO4  603   6.736   4.239   3.533  0.1179 -0.1408  0.0993
   50PAPC   GL1  604   6.974   4.231   3.931 -0.2128  0.1888  0.2299
   50PAPC   GL2  605   7.257   3.993   3.947  0.3724 -0.3692 -0.0266
   50PAPC   D1A  606   7.409   4.392   4.203  0.1894  0.0618  0.2289
   50PAPC   D2A  607   7.776   4.060   4.146  0.3156  0.4208 -0.3377
   50PAPC   D3A  608   8.239   3.908   4.137 -0.2870  0.0011 -0.0538
   50PAPC   D4A  609   8.116   4.085   4.468 -0.0584  0.0501 -0.1655
   50PAPC   C5A  610   7.810   4.417   4.484  0.4254 -0.0004  0.1009
   50PAPC   C1B  611   7.259   3.915   4.451 -0.1607 -0.0059 -0.1635
   50PAPC   C2B  612   7.283   3.582   4.677 -0.2584  0.1801 -0.2374
   50PAPC   C3B  613   7.310   3.527   5.114 -0.0073 -0.0068  0.1123
   50PAPC   C4B  614   7.253   3.383   5.468 -0.0058 -0.2386 -0.0262
   51POPC   NC3  615   6.527   2.298   7.837  0.0198 -0.3614 -0.4148
   51POPC   PO4  616   6.228   1.964   7.630 -0.0530  0.1044  0.2344
   51POPC   GL1  617   6.274   2.185   7.327  0.1081  0.0951  0.1207
   51POPC   GL2  618   6.264   2.506   7.410 -0.4052 -0.1042 -0.1234
   51POPC   C1A  619   6.011   2.432   6.909  0.0059  0.2462  0.1419
   51POPC   D2A  620   5.911   2.559   6.512 -0.0937  0.0269  0.3265
   51POPC   C3A  621   6.186   2.755   6.214  0.0635 -0.3242 -0.0572
   51POPC   C4A  622   6.510   2.872   5.935 -0.3865 -0.2628  0.2567
   51POPC   C1B  623   6.533   2.644   7.071 -0.1963 -0.2816 -0.0893
   51POPC   C2B  624   6.455   2.591   6.694  0.1137  0.2128 -0.1335
   51POPC   C3B  625   6.582   2.584   6.360 -0.2969 -0.1466 -0.2009
   51POPC   C4B  626   6.677   2.325   6.124  0.0042 -0.1526  0.0186
   52POPC   NC3  627   0.790   1.184   7.604 -0.1260  0.0362  0.0592
   52POPC   PO4  628   1.330   1.303   7.591 -0.0441  0.2826  0.0634
   52POPC   GL1  629   1.081   1.385   7.190 -0.3593 -0.3331 -0.1263
   52POPC   GL2  630   0.874   1.126   7.045  0.1383  0.2568 -0.1700
   52POPC   C1A  631   0.978   1.474   6.711  0.0009 -0.0446  0.1571
   52POPC   D2A  632   1.000   1.421   6.302  0.1385  0.2578 -0.3534
   52POPC   C3A  633   0.782   1.714   6.262 -0.1988  0.0748 -0.0736
   52POPC   C4A  634   0.428   1.955   6.314  0.6313  0.0531 -0.0124
   52POPC   C1B  635   0.937   0.881   6.721 -0.0933 -0.2372 -0.0274
   52POPC   C2B  636   0.745   0.728   6.391 -0.0422  0.0807  0.1188
   52POPC   C3B  637   0.273   0.689   6.210 -0.2174 -0.0371  0.1478
   52POPC   C4B  638   0.062   0.644   5.786  0.0128  0.0067 -0.1905
   53POPC   NC3  639   5.659   0.552   7.545  0.3339 -0.0837  0.2956
   53POPC   PO4  640   5.798   0.135   7.620 -0.1800  0.0090 -0.0391
   53POPC   GL1  641   5.812   0.243   7.110 -0.0498 -0.1511 -0.4511
   53POPC   GL2  642   5.537   0.371   7.066  0.0722 -0.0261  0.1475
   53POPC   C1A  643   5.922   0.289   6.657 -0.2414  0.1734  0.1401
   53POPC   D2A  644   6.185   0.153   6.244 -0.2646 -0.0807 -0.1109
   53POPC   C3A  645   6.437   0.133   5.846 -0.1015 -0.1004 -0.0490
   53POPC   C4A  646   6.460   0.273   5.412  0.1859 -0.2489  0.0523
   53POPC   C1B  647   5.545   0.033   6.793 -0.2588 -0.0079  0.1252
   53POPC   C2B  648   5.657  -0.043   6.356 -0.3259  0.1457 -0.0659
   53POPC   C3B  649   5.670  -0.230   5.909  0.1778 -0.0250 -0.0807
   53POPC   C4B  650   5.931  -0.061   5.501  0.1802 -0.0979 -0.1301
   54POPC   NC3  651   7.139   7.326   7.793 -0.2868 -0.2995  0.1559
   54POPC   PO4  652   6.783   7.416   7.576  0.2382  0.3207  0.0357
   54POPC   GL1  653   7.043   7.185   7.350 -0.3055  0.0226  0.1193
   54POPC   GL2  654   7.372   7.068   7.426  0.0213  0.0188 -0.1683
   54POPC   C1A  655   7.111   7.133   6.934 -0.0239 -0.0962 -0.1433
   54POPC   D2A  656   7.179   7.065   6.598  0.1415 -0.0595  0.0170
   54POPC   C3A  657   7.147   7.302   6.248  0.1049  0.0311 -0.0648
   54POPC   C4A  658   7.386   7.416   5.883 -0.1879  0.1823 -0.3003
   54POPC   C1B  659   7.479   6.751   7.076 -0.2377 -0.0275  0.0292
   54POPC   C2B  660   7.498   6.633   6.520 -0.1225 -0.0397 -0.0204
   54POPC   C3B  661   7.462   6.420   6.153  0.1381 -0.1384  0.0698
   54POPC   C4B  662   7.079   6.488   5.762 -0.0375  0.0727 -0.1752
   55POPC   NC3  663   4.567   3.894   7.782 -0.1567 -0.0507  0.0117
   55POPC   PO4  664   4.867   4.079   7.613  0.3694 -0.3631 -0.1354
   55POPC   GL1  665   4.975   3.940   7.277 -0.0236  0.0119  0.0095
   55POPC   GL2  666   4.754   4.035   6.961  0.0504 -0.1220  0.1554
   55POPC   C1A  667   5.328   3.687   7.171 -0.0221  0.1798 -0.0880
   55POPC   D2A  668   5.341   3.626   6.596 -0.2332 -0.0534  0.0509
   55POPC   C3A  669   5.678   3.483   6.408 -0.3123  0.2398 -0.3511
   55POPC   C4A  670   5.589   3.395   6.006 -0.0332  0.3901  0.3259
   55POPC   C1B  671   4.856   3.708   6.845  0.1086  0.4746 -0.0133
   55POPC   C2B  672   4.864   3.639   6.448 -0.0604  0.2812  0.1004
   55POPC   C3B  673   4.948   3.568   6.146  0.5438  0.0927 -0.1318
   55POPC   C4B  674   5.243   3.756   5.940  0.2613  0.0385 -0.2164
   56POPC   NC3  675   5.893   7.197   7.804  0.3206 -0.0371  0.4613
   56POPC   PO4  676   5.785   6.807   7.795 -0.0560 -0.2184  0.0822
   56POPC   GL1  677   5.912   6.521   7.555  0.1148  0.0839  0.0598
   56POPC   GL2  678   5.909   6.774   7.214 -0.1632  0.2825 -0.6165
   56POPC   C1A  679   6.109   6.296   7.157  0.1518 -0.2354  0.1515
   56POPC   D2A  680   6.071   6.221   6.661  0.1690 -0.3362 -0.3325
   56POPC   C3A  681   6.166   6.040   6.245 -0.0854 -0.1720  0.1124
   56POPC   C4A  682   6.556   5.916   6.077  0.1815 -0.0099  0.0251
   56POPC   C1B  683   5.873   6.663   6.744  0.2080 -0.0909 -0.0186
   56POPC   C2B  684   5.708   6.407   6.347 -0.0848 -0.3705 -0.1630
   56POPC   C3B  685   5.343   6.218   5.953 -0.0999 -0.3196  0.0599
   56POPC   C4B  686   4.897   6.093   5.699 -0.3615  0.2345 -0.0598
   57POPC   NC3  687   3.958   1.946   3.830  0.1929 -0.1485  0.0150
   57POPC   PO4  688   3.598   1.900   3.605  0.0382 -0.1198 -0.0294
   57POPC   GL1  689   3.467   1.926   4.004 -0.0025 -0.1242 -0.2233
   57POPC   GL2  690   3.584   2.112   4.137 -0.1193  0.0719  0.0926
   57POPC   C1A  691   3.350   1.815   4.465 -0.2032  0.1666  0.1372
   57POPC   D2A  692   3.141   1.514   4.745  0.2345 -0.0488 -0.0041
   57POPC   C3A  693   3.015   1.668   5.151  0.0293 -0.0776 -0.2105
   57POPC   C4A  694   2.931   1.480   5.561 -0.3124 -0.0913  0.0718
   57POPC   C1B  695   3.832   2.079   4.515 -0.2188  0.1639 -0.1762
   57POPC   C2B  696   4.026   2.130   4.921  0.0111 -0.0959 -0.2341
   57POPC   C3B  697   4.253   2.290   5.271 -0.0433  0.0689  0.0902
   57POPC   C4B  698   4.546   2.276   5.614 -0.0932 -0.2046  0.0068
   58POPC   NC3  699   2.225   6.219   3.212  0.1894  0.3055  0.2321
   58POPC   PO4  700   2.322   6.134   3.642 -0.0648 -0.2917 -0.1748
   58POPC   GL1  701   2.125   6.354   4.018  0.1603  0.1934  0.1226
   58POPC   GL2  702   1.778   6.508   4.102 -0.0174 -0.2079  0.2201
   58POPC   C1A  703   2.478   6.410   4.255  0.1428 -0.1538  0.4237
   58POPC   D2A  704   2.747   6.230   4.484 -0.2927  0.2155  0.2725
   58POPC   C3A  705   2.679   6.308   4.875 -0.1399 -0.1233 -0.0698
   58POPC   C4A  706   2.707   6.358   5.391  0.2552  0.4138  0.1301
   58POPC   C1B  707   1.903   6.459   4.467  0.0810  0.4063  0.0256
   58POPC   C2B  708   2.013   6.344   4.859  0.2204 -0.0884  0.2020
   58POPC   C3B  709   2.069   6.486   5.290 -0.0836 -0.0560  0.0833
   58POPC   C4B  710   1.872   6.389   5.666  0.2647 -0.1595  0.2241
   59POPC   NC3  711   6.440   3.254   3.604  0.0514  0.3041 -0.2822
   59POPC   PO4  712   5.982   3.178   3.665  0.3528 -0.1968 -0.2481
   59POPC   GL1  713   5.885   2.915   4.053  0.0824 -0.3825  0.0758
   59POPC   GL2  714   5.542   2.926   3.979 -0.0648 -0.0664 -0.1047
   59POPC   C1A  715   5.808   3.078   4.419  0.0644  0.1191  0.2334
   59POPC   D2A  716   5.938   3.250   4.812 -0.2418  0.0043  0.1255
   59POPC   C3A  717   6.325   3.514   4.681 -0.0530 -0.2251 -0.0181
   59POPC   C4A  718   6.455   3.635   4.348  0.2320 -0.3135 -0.0025
   59POPC   C1B  719   5.366   2.873   4.401 -0.1952  0.1665  0.0477
   59POPC   C2B  720   5.610   2.808   4.850 -0.0623 -0.2576  0.0990
   59POPC   C3B  721   5.783   2.649   5.280  0.0554  0.0621  0.1176
   59POPC   C4B  722   6.042   2.621   5.787 -0.2690  0.2690 -0.1028
   60POPC   NC3  723   0.836   0.726   3.242 -0.4862 -0.1648 -0.0196
   60POPC   PO4  724   0.817   1.127   3.391  0.0791  0.1708 -0.1664
   60POPC   GL1  725   0.612   1.271   3.733 -0.0004 -0.1549  0.2985
   60POPC   GL2  726   0.293   1.123   3.903 -0.2470  0.0207 -0.1739
   60POPC   C1A  727   0.594   1.495   4.107 -0.1678 -0.2607  0.3488
   60POPC   D2A  728   0.581   1.664   4.391 -0.0990 -0.0509 -0.1735
   60POPC   C3A  729   0.671   1.703   4.819 -0.0541 -0.0333  0.1318
   60POPC   C4A  730   0.729   1.638   5.205 -0.1059  0.2062  0.0542
   60POPC   C1B  731   0.142   1.348   4.253  0.0486 -0.0896  0.1295
   60POPC   C2B  732   0.176   1.447   4.724 -0.0024 -0.0162 -0.1175
   60POPC   C3B  733   0.065   1.337   5.066 -0.1315 -0.1768 -0.0337
   60POPC   C4B  734  -0.210   1.312   5.346 -0.0499 -0.3762 -0.2274
   61POPC   NC3  735   5.578   1.202   3.685  0.3266  0.1065 -0.2466
   61POPC   PO4  736   5.608   0.796   3.596 -0.0031  0.0793 -0.1562
   61POPC   GL1  737   5.956   0.781   3.867 -0.0022  0.0040 -0.1530
   61POPC   GL2  738   6.241   0.868   4.044 -0.1056 -0.3214 -0.0266
   61POPC   C1A  739   5.918   0.570   4.238 -0.2318 -0.3591  0.3946
   61POPC   D2A  740   5.794   0.607   4.594 -0.0086  0.1976  0.0885
   61POPC   C3A  741   5.962   0.966   4.899 -0.0465 -0.2454 -0.2040
   61POPC   C4A  742   5.982   1.039   5.207 -0.0274  0.4362 -0.2409
   61POPC   C1B  743   6.128   1.015   4.409  0.3362  0.1506 -0.0790
   61POPC   C2B  744   6.412   1.173   4.646 -0.1670 -0.2042  0.1618
   61POPC   C3B  745   6.451   1.093   4.989 -0.1417 -0.0758 -0.2280
   61POPC   C4B  746   6.794   1.131   5.358 -0.1697 -0.1555 -0.0671
   62POPC   NC3  747   1.440   4.610   3.964 -0.0421 -0.1125 -0.2690
   62POPC   PO4  748   1.632   4.662   4.301 -0.2326 -0.1699 -0.1343
   62POPC   GL1  749   1.576   4.901   4.698 -0.1878 -0.4634  0.0396
   62POPC   GL2  750   1.577   5.189   4.649  0.0316  0.0831  0.0317
   62POPC   C1A  751   1.684   4.705   5.134  0.0112 -0.1397  0.0084
   62POPC   D2A  752   1.670   4.869   5.535 -0.5104  0.0565  0.0816
   62POPC   C3A  753   1.834   4.641   5.778  0.2740  0.2231  0.1676
   62POPC   C4A  754   2.150   4.637   6.093 -0.1251  0.0244  0.0015
   62POPC   C1B  755   1.597   5.181   5.084  0.0986 -0.2845 -0.1092
   62POPC   C2B  756   1.601   5.394   5.536 -0.1480 -0.3480 -0.1471
   62POPC   C3B  757   1.501   5.794   5.882 -0.3666  0.3095 -0.0585
   62POPC   C4B  758   1.520   6.039   6.294  0.0322  0.2401 -0.3029
   63DPSM   NC3  759   7.635   2.297   8.621  0.3351 -0.1734  0.2301
   63DPSM   PO4  760   7.364   2.214   8.202  0.0746 -0.1740 -0.2274
   63DPSM   AM1  761   7.114   2.226   7.775  0.0305  0.0167 -0.0504
   63DPSM   AM2  762   7.179   2.638   7.557 -0.0489  0.4697 -0.1289
   63DPSM   T1A  763   6.782   2.327   7.383  0.2162  0.4216 -0.3604
   63DPSM   C2A  764   6.682   2.177   6.963  0.0533  0.3113 -0.0245
   63DPSM   C3A  765   6.790   2.072   6.583  0.1066  0.1247 -0.2768
   63DPSM   C1B  766   7.239   2.309   7.259  0.0831 -0.1720  0.4262
   63DPSM   C2B  767   7.147   2.061   6.942 -0.0442  0.0083 -0.1405
   63DPSM   C3B  768   7.093   1.695   6.605 -0.2480 -0.0361  0.0530
   63DPSM   C4B  769   7.031   1.891   6.133  0.0210  0.4356  0.0698
   64DPSM   NC3  770   2.796   1.069   7.942 -0.1653 -0.0929 -0.1524
   64DPSM   PO4  771   2.609   1.184   7.480  0.1819 -0.0564  0.1230
   64DPSM   AM1  772   2.323   1.003   7.249  0.0285 -0.2136 -0.1348
   64DPSM   AM2  773   2.059   1.040   7.403 -0.0715 -0.0006 -0.4100
   64DPSM   T1A  774   2.312   0.867   6.780  0.0730  0.0055  0.2473
   64DPSM   C2A  775   2.358   0.868   6.353  0.0814  0.0295 -0.1726
   64DPSM   C3A  776   2.226   0.754   5.911 -0.0110  0.0233  0.0690
   64DPSM   C1B  777   1.874   1.108   7.023  0.4349  0.1591  0.1017
   64DPSM   C2B  778   1.789   0.907   6.634  0.2035 -0.1288 -0.0480
   64DPSM   C3B  779   1.819   1.088   6.193 -0.1678  0.0288 -0.0182
   64DPSM   C4B  780   2.167   1.256   5.948  0.2113  0.3201  0.1173
   65DPSM   NC3  781   1.008   2.760   8.397 -0.1341 -0.0315  0.1235
   65DPSM   PO4  782   0.903   2.614   8.097 -0.1690  0.0800 -0.3090
   65DPSM   AM1  783   1.086   2.528   7.690  0.4300 -0.4015  0.1730
   65DPSM   AM2  784   1.086   2.205   7.761  0.4020 -0.2017  0.0649
   65DPSM   T1A  785   1.340   2.512   7.354  0.5254  0.1362  0.1102
   65DPSM   C2A  786   1.249   2.620   6.967  0.0069 -0.0859 -0.2518
   65DPSM   C3A  787   1.230   2.425   6.596  0.3198 -0.0848 -0.1663
   65DPSM   C1B  788   1.008   2.131   7.322 -0.0846 -0.1208 -0.0002
   65DPSM   C2B  789   1.171   1.857   6.944 -0.1401 -0.0669 -0.1118
   65DPSM   C3B  790   1.238   1.964   6.504 -0.0946 -0.1652  0.0012
   65DPSM   C4B  791   1.197   1.889   6.139  0.0603  0.0935 -0.0990
   66DPSM   NC3  792   7.331   3.437   7.736  0.1085  0.1736 -0.2076
   66DPSM   PO4  793   7.090   3.872   7.672 -0.0041 -0.1010 -0.2251
   66DPSM   AM1  794   7.294   3.892   7.323 -0.0615  0.0485 -0.0075
   66DPSM   AM2  795   7.192   3.580   7.254 -0.0939  0.0458  0.1839
   66DPSM   T1A  796   7.274   3.900   6.865  0.1973 -0.3066  0.5504
   66DPSM   C2A  797   6.834   3.899   6.660 -0.0159  0.1999  0.0717
   66DPSM   C3A  798   6.669   4.025   6.297 -0.3486  0.0175  0.0902
   66DPSM   C1B  799   7.026   3.467   6.873 -0.1023  0.0152  0.0356
   66DPSM   C2B  800   6.789   3.450   6.425  0.2609 -0.0073 -0.4334
   66DPSM   C3B  801   6.630   3.414   6.084  0.3114  0.1168 -0.1712
   66DPSM   C4B  802   6.321   3.373   5.710  0.0172 -0.2763  0.1108
   67DPSM   NC3  803   1.994   6.166   7.916 -0.1437 -0.2869 -0.0850
   67DPSM   PO4  804   2.036   6.399   7.565  0.0447 -0.0099  0.0067
   67DPSM   AM1  805   2.318   6.633   7.287  0.1590  0.2002 -0.1181
   67DPSM   AM2  806   2.262   6.993   7.222 -0.0996 -0.0149 -0.0184
   67DPSM   T1A  807   2.382   6.789   6.773 -0.1117  0.1315  0.0923
   67DPSM   C2A  808   2.421   6.866   6.254 -0.2163  0.1421  0.0128
   67DPSM   C3A  809   2.720   6.805   5.893 -0.1373  0.0151 -0.4121
   67DPSM   C1B  810   1.962   6.996   6.925  0.1050 -0.1382 -0.1560
   67DPSM   C2B  811   1.947   6.938   6.464 -0.0941 -0.1850 -0.0987
   67DPSM   C3B  812   1.784   7.121   6.035 -0.0127 -0.1664  0.2599
   67DPSM   C4B  813   1.623   7.405   5.701 -0.1165 -0.0855 -0.3500
   68DPSM   NC3  814   1.480   0.578   7.904  0.1183  0.0378 -0.3743
   68DPSM   PO4  815   1.114   0.803   7.803 -0.1751 -0.1347 -0.0314
   68DPSM   AM1  816   1.070   0.818   7.395 -0.0149 -0.3178  0.0235
   68DPSM   AM2  817   0.851   0.555   7.222 -0.1708 -0.1272  0.2676
   68DPSM   T1A  818   1.359   0.965   7.155 -0.0096 -0.1594  0.1832
   68DPSM   C2A  819   1.376   1.130   6.836  0.3469  0.1236 -0.2419
   68DPSM   C3A  820   1.357   1.159   6.415 -0.0156 -0.0541  0.0820
   68DPSM   C1B  821   0.716   0.334   6.871 -0.0208  0.1606 -0.0242
   68DPSM   C2B  822   0.442   0.269   6.435  0.0621  0.0764  0.0958
   68DPSM   C3B  823   0.483   0.109   6.002  0.2354  0.0143  0.0573
   68DPSM   C4B  824   0.220   0.185   5.665  0.1737 -0.0088 -0.0798
   69DPSM   NC3  825   2.478   0.715   7.636 -0.3114  0.1169  0.0388
   69DPSM   PO4  826   2.043   0.609   7.780  0.0430 -0.1137  0.0616
   69DPSM   AM1  827   2.135   0.504   7.364 -0.2440  0.2194  0.1940
   69DPSM   AM2  828   2.473   0.492   7.183  0.0894 -0.1872 -0.0090
   69DPSM   T1A  829   2.033   0.494   6.922 -0.3415  0.0523 -0.1486
   69DPSM   C2A  830   1.936   0.373   6.597  0.1434 -0.2019  0.0599
   69DPSM   C3A  831   2.021   0.345   6.014  0.5959  0.2119 -0.2540
   69DPSM   C1B  832   2.588   0.361   6.786  0.4033  0.0040  0.2297
   69DPSM   C2B  833   2.468   0.425   6.312  0.0100 -0.0784  0.3437
   69DPSM   C3B  834   2.588   0.189   5.914 -0.1854 -0.2691 -0.0065
   69DPSM   C4B  835   2.644  -0.194   5.588  0.0937 -0.1571 -0.0158
   70DPSM   NC3  836   2.353   2.477   8.275 -0.2091  0.1816 -0.1909
   70DPSM   PO4  837   2.366   2.948   8.301  0.2383  0.1264 -0.3788
   70DPSM   AM1  838   2.465   3.132   7.955  0.0088 -0.0161 -0.0248
   70DPSM   AM2  839   2.826   2.972   7.854  0.0793  0.2200  0.2058
   70DPSM   T1A  840   2.527   3.451   7.543 -0.0237 -0.0830  0.1096
   70DPSM   C2A  841   2.658   3.536   7.120  0.2806  0.3994 -0.1106
   70DPSM   C3A  842   2.953   3.760   6.917 -0.1205  0.2172 -0.2745
   70DPSM   C1B  843   2.934   3.192   7.446  0.3151 -0.1490 -0.2510
   70DPSM   C2B  844   3.130   3.305   7.088 -0.2475 -0.1469 -0.0293
   70DPSM   C3B  845   3.483   3.226   6.942  0.0515  0.0660 -0.1478
   70DPSM   C4B  846   3.777   2.931   6.791 -0.2654 -0.1354  0.1233
   71DPSM   NC3  847   4.847   5.614   7.866 -0.0824  0.3682 -0.0205
   71DPSM   PO4  848   5.189   5.839   8.024 -0.3224 -0.1217  0.1560
   71DPSM   AM1  849   5.147   6.077   7.636  0.1182 -0.0522  0.0330
   71DPSM   AM2  850   5.632   6.063   7.457 -0.0132 -0.1667 -0.1174
   71DPSM   T1A  851   5.130   6.140   7.207 -0.4624 -0.2000  0.2795
   71DPSM   C2A  852   5.084   6.136   6.728 -0.1660  0.0648 -0.1223
   71DPSM   C3A  853   4.869   6.199   6.247 -0.0529  0.4215  0.3105
   71DPSM   C1B  854   5.676   6.013   7.096  0.0035  0.0674  0.1380
   71DPSM   C2B  855   5.556   6.042   6.694  0.1296 -0.2579 -0.0953
   71DPSM   C3B  856   5.684   5.976   6.207 -0.1858 -0.0568 -0.3330
   71DPSM   C4B  857   5.697   5.676   5.922 -0.1350  0.0818 -0.2371
   72DPSM   NC3  858   6.542   5.991   8.170 -0.3702 -0.0016  0.0062
   72DPSM   PO4  859   6.408   5.548   8.329  0.1381 -0.1503  0.0234
   72DPSM   AM1  860   6.463   5.459   7.833  0.0431  0.0748  0.0119
   72DPSM   AM2  861   6.427   5.104   7.727  0.1325 -0.5733  0.1218
   72DPSM   T1A  862   6.349   5.618   7.375  0.1681 -0.0500  0.0620
   72DPSM   C2A  863   6.411   5.689   6.972  0.0397 -0.0528 -0.1926
   72DPSM   C3A  864   6.473   5.664   6.516  0.0494 -0.0605 -0.3047
   72DPSM   C1B  865   6.584   5.214   7.416 -0.0749 -0.0114 -0.0574
   72DPSM   C2B  866   6.859   5.183   7.131 -0.0994 -0.0392  0.1791
   72DPSM   C3B  867   7.027   5.120   6.639 -0.1421  0.0570 -0.1860
   72DPSM   C4B  868   7.096   4.929   6.331  0.0407 -0.4434  0.1216
   73DPSM   NC3  869   3.243   4.068   7.845 -0.0118  0.0209  0.4284
   73DPSM   PO4  870   3.582   3.739   7.650 -0.2103  0.3351 -0.0527
   73DPSM   AM1  871   4.001   3.682   7.415  0.2221  0.3629 -0.1228
   73DPSM   AM2  872   4.296   3.521   7.577 -0.3547  0.0184 -0.0405
   73DPSM   T1A  873   4.018   3.524   6.955  0.2430  0.1375 -0.1221
   73DPSM   C2A  874   4.037   3.258   6.577  0.1074 -0.1558 -0.0732
   73DPSM   C3A  875   3.902   3.400   6.174 -0.2319 -0.1706  0.1756
   73DPSM   C1B  876   4.504   3.555   7.125  0.1348  0.0145 -0.1605
   73DPSM   C2B  877   4.391   3.755   6.694 -0.1477 -0.1716 -0.1293
   73DPSM   C3B  878   4.055   3.767   6.481 -0.0385  0.0013 -0.1368
   73DPSM   C4B  879   3.793   4.084   6.166 -0.1232  0.2124 -0.2119
   74DPSM   NC3  880   2.876   5.854   7.840  0.1361 -0.0937 -0.0334
   74DPSM   PO4  881   3.259   5.888   7.755  0.1582 -0.2404  0.0315
   74DPSM   AM1  882   3.032   6.095   7.393  0.1206  0.4466 -0.0316
   74DPSM   AM2  883   3.162   6.280   7.236  0.1230  0.1708  0.1408
   74DPSM   T1A  884   2.838   5.996   6.971 -0.1931 -0.1247  0.0185
   74DPSM   C2A  885   2.778   6.053   6.566  0.1468  0.3086 -0.2925
   74DPSM   C3A  886   2.749   5.747   6.215  0.0329 -0.4446  0.2588
   74DPSM   C1B  887   3.362   6.155   6.946  0.1836  0.1100 -0.1973
   74DPSM   C2B  888   3.231   6.095   6.594  0.1478  0.1706  0.0414
   74DPSM   C3B  889   3.068   6.184   6.139  0.1550 -0.2983 -0.1094
   74DPSM   C4B  890   3.227   6.379   5.783 -0.3186 -0.2028 -0.4845
   75DPSM   NC3  891   2.119   1.697   8.051 -0.1640 -0.0102  0.0419
   75DPSM   PO4  892   2.147   2.181   7.927  0.2412 -0.0409 -0.1198
   75DPSM   AM1  893   2.286   1.946   7.623 -0.0314  0.0389 -0.1209
   75DPSM   AM2  894   2.236   1.580   7.526 -0.0686 -0.0330 -0.3141
   75DPSM   T1A  895   2.508   1.880   7.191 -0.0314 -0.3266  0.0200
   75DPSM   C2A  896   2.548   1.744   6.716  0.1061  0.0764 -0.2639
   75DPSM   C3A  897   2.641   1.787   6.366  0.1253  0.1287  0.0801
   75DPSM   C1B  898   2.219   1.522   7.053  0.3162 -0.0612 -0.1219
   75DPSM   C2B  899   2.169   1.322   6.705  0.0020 -0.3489 -0.2040
   75DPSM   C3B  900   2.128   1.468   6.410 -0.0774 -0.2991 -0.0651
   75DPSM   C4B  901   2.140   1.886   6.296  0.1384 -0.0903  0.2735
   76DPSM   NC3  902   2.664   2.958   4.019  0.4271 -0.2789  0.2261
   76DPSM   PO4  903   2.712   3.413   4.225  0.2133  0.0934 -0.2714
   76DPSM   AM1  904   2.972   3.216   4.441  0.0053 -0.4369 -0.0636
   76DPSM   AM2  905   3.000   2.867   4.388  0.1913  0.0073 -0.1197
   76DPSM   T1A  906   3.056   3.216   4.858  0.0435  0.0583 -0.0649
   76DPSM   C2A  907   3.100   3.123   5.231  0.1329 -0.1870  0.0209
   76DPSM   C3A  908   3.107   2.936   5.541  0.0128  0.0695 -0.3196
   76DPSM   C1B  909   3.049   2.676   4.808  0.1689  0.1921  0.1662
   76DPSM   C2B  910   3.104   2.519   5.177  0.1498 -0.1001  0.1188
   76DPSM   C3B  911   3.407   2.505   5.586  0.1273 -0.1108  0.2208
   76DPSM   C4B  912   3.548   2.668   5.943 -0.0953 -0.1112  0.1404
   77DPSM   NC3  913   6.139   5.633   3.586  0.0939  0.2268  0.1014
   77DPSM   PO4  914   6.397   6.011   3.746 -0.2023  0.2450 -0.1824
   77DPSM   AM1  915   6.100   6.312   4.024  0.0598 -0.0173 -0.0643
   77DPSM   AM2  916   5.845   6.611   3.955  0.1535 -0.0914 -0.3035
   77DPSM   T1A  917   6.161   6.411   4.459  0.2495  0.0130 -0.1869
   77DPSM   C2A  918   6.310   6.392   4.917  0.3060 -0.2201  0.3866
   77DPSM   C3A  919   6.473   6.277   5.252 -0.2221 -0.0854 -0.2125
   77DPSM   C1B  920   5.843   6.721   4.320  0.2958 -0.0640  0.2139
   77DPSM   C2B  921   5.890   6.697   4.801 -0.1510  0.3985 -0.1278
   77DPSM   C3B  922   5.752   6.681   5.137 -0.0561 -0.0679  0.1952
   77DPSM   C4B  923   5.434   6.530   5.333  0.0592 -0.0536 -0.0978
   78DPSM   NC3  924   4.630   4.084   3.827 -0.0088 -0.1296  0.1870
   78DPSM   PO4  925   4.944   4.351   3.892  0.0921  0.3929  0.0852
   78DPSM   AM1  926   5.050   4.149   4.325 -0.0545  0.1446 -0.1828
   78DPSM   AM2  927   4.838   4.026   4.343  0.4154 -0.2155 -0.2125
   78DPSM   T1A  928   5.139   4.300   4.768  0.3205 -0.0732  0.2584
   78DPSM   C2A  929   5.291   4.331   5.125 -0.0608 -0.0580 -0.0661
   78DPSM   C3A  930   5.529   4.448   5.502  0.3597  0.6907 -0.0379
   78DPSM   C1B  931   4.981   3.807   4.695 -0.1013 -0.0161 -0.0663
   78DPSM   C2B  932   5.159   3.821   5.106 -0.0726 -0.2990 -0.0853
   78DPSM   C3B  933   5.115   3.954   5.524  0.1901 -0.0832 -0.1764
   78DPSM   C4B  934   4.977   4.363   5.662  0.0200 -0.0869  0.0432
   79DPSM   NC3  935   2.983   4.526   3.803  0.0137  0.1545 -0.2341
   79DPSM   PO4  936   3.349   4.205   3.504 -0.0932 -0.1581 -0.3838
   79DPSM   AM1  937   3.281   4.161   4.000  0.0591  0.0960 -0.1092
   79DPSM   AM2  938   3.600   4.026   3.932  0.0857  0.1112  0.0622
   79DPSM   T1A  939   3.117   3.947   4.348 -0.1255  0.3064 -0.1820
   79DPSM   C2A  940   3.066   3.788   4.766  0.0945 -0.1694  0.2558
   79DPSM   C3A  941   3.057   3.725   5.213  0.0540  0.0270 -0.0272
   79DPSM   C1B  942   3.639   3.926   4.401  0.1024 -0.0572  0.1446
   79DPSM   C2B  943   3.700   4.030   4.833  0.2676 -0.0503  0.1478
   79DPSM   C3B  944   3.615   3.985   5.203  0.1696 -0.0535 -0.1616
   79DPSM   C4B  945   3.730   4.180   5.655  0.0011  0.1720 -0.0095
   80DPSM   NC3  946   3.136   6.670   3.512 -0.0850 -0.0110  0.1551
   80DPSM   PO4  947   2.931   6.837   3.108  0.3135 -0.1115  0.1130
   80DPSM   AM1  948   2.905   7.093   3.444  0.0872 -0.2161  0.2924
   80DPSM   AM2  949   2.734   7.391   3.434  0.2202  0.0656 -0.2437
   80DPSM   T1A  950   2.770   7.028   3.878 -0.1145  0.4026  0.0669
   80DPSM   C2A  951   2.554   7.120   4.316  0.1871  0.2287  0.0200
   80DPSM   C3A  952   2.391   7.156   4.679  0.3225 -0.4163 -0.3231
   80DPSM   C1B  953   2.846   7.507   3.895 -0.0302  0.3976 -0.0617
   80DPSM   C2B  954   2.653   7.601   4.316 -0.1488  0.1832  0.0438
   80DPSM   C3B  955   2.667   7.586   4.664  0.0535 -0.1755  0.0171
   80DPSM   C4B  956   3.072   7.656   4.903 -0.1251  0.0502 -0.1049
   81DPSM   NC3  957   3.747   7.596   3.734  0.3628  0.1918 -0.4874
   81DPSM   PO4  958   3.758   7.183   3.520 -0.0672  0.1011 -0.0271
   81DPSM   AM1  959   3.802   7.157   3.981 -0.1151 -0.1637  0.1862
   81DPSM   AM2  960   3.860   6.842   3.996 -0.0672 -0.0737 -0.0095
   81DPSM   T1A  961   3.631   7.278   4.453  0.0573 -0.0776 -0.2991
   81DPSM   C2A  962   3.538   7.381   4.957  0.0838  0.2368  0.2222
   81DPSM   C3A  963   3.535   7.640   5.313  0.0773  0.2156 -0.1244
   81DPSM   C1B  964   4.120   7.082   4.398  0.0813  0.1751 -0.1987
   81DPSM   C2B  965   3.977   7.107   4.845 -0.0605 -0.1614  0.0662
   81DPSM   C3B  966   3.823   7.202   5.379 -0.0497 -0.2358 -0.0113
   81DPSM   C4B  967   3.841   6.998   5.783  0.1520  0.0273  0.0483
   82DPSM   NC3  968   4.706  -0.227   3.749 -0.0333 -0.2478  0.1195
   82DPSM   PO4  969   4.773   0.197   3.725  0.0320  0.0416  0.1277
   82DPSM   AM1  970   4.412   0.244   3.919 -0.0672  0.3943 -0.0893
   82DPSM   AM2  971   4.192  -0.051   3.875  0.0661 -0.1729  0.3186
   82DPSM   T1A  972   4.411   0.391   4.308 -0.1906 -0.1523 -0.1778
   82DPSM   C2A  973   4.591   0.577   4.622  0.2007 -0.0780 -0.2945
   82DPSM   C3A  974   4.569   0.481   5.027  0.0709 -0.3972  0.0405
   82DPSM   C1B  975   4.132   0.042   4.263  0.0416 -0.1436 -0.1155
   82DPSM   C2B  976   4.058   0.043   4.650 -0.1505  0.3079  0.1687
   82DPSM   C3B  977   4.064   0.031   5.066  0.1215  0.1469 -0.1289
   82DPSM   C4B  978   4.343   0.174   5.393  0.3296  0.3357  0.1094
   83DPSM   NC3  979   4.234   4.518   3.298 -0.1953 -0.2443 -0.0721
   83DPSM   PO4  980   4.292   4.433   3.771 -0.0290  0.1581  0.0982
   83DPSM   AM1  981   4.138   4.102   3.959  0.1122 -0.3153 -0.0862
   83DPSM   AM2  982   3.964   4.286   4.136  0.2154  0.2864  0.0278
   83DPSM   T1A  983   4.297   3.926   4.315 -0.1779  0.3111 -0.1056
   83DPSM   C2A  984   4.508   3.994   4.784 -0.0970 -0.5530  0.0256
   83DPSM   C3A  985   4.756   4.080   5.160 -0.0458 -0.0095  0.0777
   83DPSM   C1B  986   4.032   4.252   4.578  0.0522  0.0332  0.0295
   83DPSM   C2B  987   4.092   4.331   4.913 -0.1154 -0.0148  0.3321
   83DPSM   C3B  988   4.241   4.090   5.267 -0.2330 -0.0314  0.1262
   83DPSM   C4B  989   4.511   4.243   5.578 -0.2102 -0.0446  0.1606
   84DPSM   NC3  990   7.966   5.175   3.878  0.1904 -0.1236 -0.3175
   84DPSM   PO4  991   7.569   5.002   3.674 -0.1908  0.1457 -0.1580
   84DPSM   AM1  992   7.464   4.965   4.064  0.0236  0.2866 -0.1330
   84DPSM   AM2  993   7.698   4.966   4.340  0.1630  0.1092 -0.1050
   84DPSM   T1A  994   7.278   5.219   4.389  0.1615  0.1295 -0.1523
   84DPSM   C2A  995   7.090   5.429   4.640 -0.0682 -0.2429  0.0808
   84DPSM   C3A  996   6.878   5.560   5.069 -0.0376  0.1797  0.0640
   84DPSM   C1B  997   7.542   4.897   4.738  0.4180 -0.0409  0.2306
   84DPSM   C2B  998   7.386   5.071   5.128  0.0375  0.0994 -0.1144
   84DPSM   C3B  999   7.047   5.164   5.351  0.0407 -0.0643 -0.1662
   84DPSM   C4B 1000   6.888   5.552   5.583  0.5316 -0.3144  0.1240
   85DPSM   NC3 1001   0.887   2.366   3.411  0.0669 -0.1762  0.0697
   85DPSM   PO4 1002   0.405   2.220   3.410 -0.2455 -0.1506  0.0582
   85DPSM   AM1 1003   0.397   2.519   3.845  0.0778 -0.0115 -0.0992
   85DPSM   AM2 1004   0.326   2.341   4.025  0.1316  0.3379  0.2377
   85DPSM   T1A 1005   0.466   2.819   4.189 -0.1675 -0.3377 -0.2086
   85DPSM   C2A 1006   0.694   2.758   4.549  0.0287 -0.2192  0.0034
   85DPSM   C3A 1007   0.428   2.749   4.841 -0.2006  0.0514 -0.1097
   85DPSM   C1B 1008   0.313   2.346   4.534 -0.0363 -0.0404  0.1360
   85DPSM   C2B 1009   0.075   2.260   5.019  0.2721 -0.3116 -0.0988
   85DPSM   C3B 1010  -0.076   2.228   5.347  0.1866 -0.0616  0.1114
   85DPSM   C4B 1011  -0.048   2.319   5.605  0.1568  0.0915  0.0246
   86DPSM   NC3 1012   3.719   2.929   3.890 -0.0898  0.3559 -0.1569
   86DPSM   PO4 1013   4.097   2.816   3.787  0.0902 -0.1948  0.1576
   86DPSM   AM1 1014   4.137   2.795   4.256 -0.0327 -0.2056 -0.0609
   86DPSM   AM2 1015   3.978   2.988   4.305  0.1184  0.2139 -0.2918
   86DPSM   T1A 1016   4.492   2.874   4.566 -0.0354  0.0961  0.0709
   86DPSM   C2A 1017   4.532   2.965   4.920 -0.0894  0.1683  0.2395
   86DPSM   C3A 1018   4.671   3.075   5.337  0.2136  0.3509  0.1477
   86DPSM   C1B 1019   3.994   2.580   4.644 -0.2118 -0.2253 -0.1308
   86DPSM   C2B 1020   4.113   2.686   5.018  0.1816  0.1134  0.0134
   86DPSM   C3B 1021   4.365   2.730   5.492  0.2731  0.1347 -0.1855
   86DPSM   C4B 1022   4.722   2.725   5.672 -0.0493  0.4470  0.1949
   87DPSM   NC3 1023   5.659   7.382   3.607 -0.0414  0.1353  0.1333
   87DPSM   PO4 1024   5.422   7.006   3.586 -0.0203 -0.0709 -0.1035
   87DPSM   AM1 1025   5.178   7.233   3.944 -0.0618 -0.3126  0.1078
   87DPSM   AM2 1026   5.244   7.484   4.030 -0.0687 -0.1108 -0.5109
   87DPSM   T1A 1027   5.027   7.002   4.362 -0.1772 -0.1178  0.1127
   87DPSM   C2A 1028   4.949   7.102   4.775 -0.1089  0.1053  0.3419
   87DPSM   C3A 1029   5.061   6.921   5.136  0.1566 -0.5558 -0.0253
   87DPSM   C1B 1030   5.168   7.481   4.448  0.2127 -0.1592  0.0592
   87DPSM   C2B 1031   5.050   7.578   4.853 -0.2519 -0.1525  0.3432
   87DPSM   C3B 1032   5.128   7.443   5.201  0.0335  0.0717 -0.0094
   87DPSM   C4B 1033   4.827   7.318   5.470 -0.1979  0.0630 -0.2925
   88DPSM   NC3 1034   2.191   2.431   3.362  0.0556 -0.0209  0.0209
   88DPSM   PO4 1035   2.487   2.443   3.620  0.2629 -0.2047 -0.2019
   88DPSM   AM1 1036   2.268   2.369   3.951 -0.0923 -0.0518  0.1421
   88DPSM   AM2 1037   2.420   2.117   4.073  0.0707  0.0036 -0.1362
   88DPSM   T1A 1038   2.079   2.228   4.439 -0.1339 -0.4375 -0.1018
   88DPSM   C2A 1039   2.117   2.056   4.871 -0.0159 -0.0020 -0.2729
   88DPSM   C3A 1040   2.144   1.941   5.280 -0.1558  0.1229  0.0057
   88DPSM   C1B 1041   2.606   2.435   4.370  0.0791 -0.1095 -0.2128
   88DPSM   C2B 1042   2.582   2.384   4.737 -0.0699  0.0537  0.1670
   88DPSM   C3B 1043   2.565   2.274   5.136 -0.0954  0.0797 -0.1245
   88DPSM   C4B 1044   2.593   1.959   5.455 -0.1960  0.4691 -0.0552
   89PNSM   NC3 1045   3.568  -0.106   7.942 -0.0848  0.0414  0.4385
   89PNSM   PO4 1046   3.811   0.183   7.678  0.3285 -0.2894 -0.2479
   89PNSM   AM1 1047   3.609   0.017   7.282 -0.3012 -0.1691 -0.1263
   89PNSM   AM2 1048   3.381   0.271   7.364  0.2296 -0.0158  0.2768
   89PNSM   T1A 1049   3.498   0.086   6.820 -0.2078  0.0672 -0.2968
   89PNSM   C2A 1050   3.493   0.347   6.406 -0.0022 -0.0250 -0.4778
   89PNSM   C3A 1051   3.674   0.523   6.053 -0.0489  0.3231 -0.1986
   89PNSM   C1B 1052   3.489   0.518   7.057 -0.0648 -0.0209 -0.2855
   89PNSM   C2B 1053   3.454   0.800   6.841  0.2838 -0.1065  0.2351
   89PNSM   C3B 1054   3.567   0.865   6.454 -0.1548  0.2531  0.1031
   89PNSM   D4B 1055   3.662   1.022   6.105  0.4042 -0.0624  0.2416
   89PNSM   C5B 1056   3.696   1.453   6.100  0.0414  0.0570  0.0476
   89PNSM   C6B 1057   4.138   1.745   6.044  0.1793 -0.1148 -0.0316
   90PNSM   NC3 1058   0.585   3.432   8.118  0.0124 -0.0379 -0.3768
   90PNSM   PO4 1059   0.868   3.577   7.917  0.2250 -0.1831  0.0227
   90PNSM   AM1 1060   0.959   3.657   7.485 -0.2115 -0.0574 -0.0750
   90PNSM   AM2 1061   1.152   3.890   7.596 -0.0244  0.2012  0.0842
   90PNSM   T1A 1062   1.110   3.628   7.041 -0.3408 -0.3550  0.0978
   90PNSM   C2A 1063   1.363   3.568   6.685  0.1516  0.1251  0.3872
   90PNSM   C3A 1064   1.110   3.448   6.396 -0.0373  0.0006 -0.3559
   90PNSM   C1B 1065   1.433   3.533   7.439 -0.0217 -0.3245  0.4339
   90PNSM   C2B 1066   1.679   3.485   7.034  0.2017 -0.1023 -0.0739
   90PNSM   C3B 1067   1.842   3.646   6.666 -0.0218 -0.1363 -0.3883
   90PNSM   D4B 1068   2.089   3.691   6.270 -0.1728  0.0955  0.1763
   90PNSM   C5B 1069   2.411   3.794   6.115 -0.1822 -0.1153  0.0253
   90PNSM   C6B 1070   2.869   4.008   6.087 -0.1535  0.0815  0.3424
   91PNSM   NC3 1071   3.617   1.355   7.797  0.0620 -0.1152  0.1355
   91PNSM   PO4 1072   3.241   1.380   8.043  0.3084 -0.3104  0.1013
   91PNSM   AM1 1073   3.358   1.737   7.690  0.5759 -0.1201  0.0499
   91PNSM   AM2 1074   3.192   2.051   7.622 -0.2489 -0.0869 -0.1657
   91PNSM   T1A 1075   3.570   1.933   7.238 -0.0930 -0.2758 -0.2138
   91PNSM   C2A 1076   3.525   1.887   6.791  0.0571  0.1617  0.2405
   91PNSM   C3A 1077   3.720   1.887   6.406  0.0685 -0.1684  0.3947
   91PNSM   C1B 1078   3.130   1.679   7.256 -0.0750 -0.0505  0.1946
   91PNSM   C2B 1079   3.062   1.705   6.763 -0.0518 -0.0318 -0.1645
   91PNSM   C3B 1080   3.177   1.698   6.392 -0.0812  0.1238  0.1349
   91PNSM   D4B 1081   3.241   1.676   6.059  0.1279 -0.2947 -0.3347
   91PNSM   C5B 1082   3.067   1.937   5.763 -0.0194  0.4137 -0.0602
   91PNSM   C6B 1083   3.124   2.099   5.391  0.1180  0.0990 -0.1821
   92PNSM   NC3 1084   0.070   2.582   7.890  0.2152  0.2330  0.0739
   92PNSM   PO4 1085   0.079   2.979   7.732  0.3389  0.0405  0.0248
   92PNSM   AM1 1086   0.132   2.654   7.377  0.0387 -0.0664 -0.0780
   92PNSM   AM2 1087   0.156   2.257   7.495 -0.0628  0.3516 -0.0334
   92PNSM   T1A 1088   0.210   2.823   6.943 -0.2052 -0.0218 -0.1289
   92PNSM   C2A 1089   0.012   2.937   6.552 -0.3564 -0.1219  0.3871
   92PNSM   C3A 1090  -0.021   2.660   6.371 -0.0026  0.2716 -0.1671
   92PNSM   C1B 1091   0.125   2.264   6.949  0.0565  0.0239  0.0410
   92PNSM   C2B 1092   0.329   2.364   6.646  0.0382 -0.1721  0.4342
   92PNSM   C3B 1093   0.398   2.505   6.256 -0.0441 -0.3225  0.0540
   92PNSM   D4B 1094   0.232   2.684   5.978  0.1119  0.0961  0.2579
   92PNSM   C5B 1095   0.018   3.065   6.089  0.1763 -0.1910 -0.1276
   92PNSM   C6B 1096  -0.212   3.352   5.959 -0.1048  0.1057 -0.2117
   93PNSM   NC3 1097   5.078   1.976   8.086 -0.2290  0.0582 -0.0046
   93PNSM   PO4 1098   5.005   1.645   7.794 -0.2535  0.0512  0.2452
   93PNSM   AM1 1099   5.067   1.546   7.293  0.0416 -0.1024  0.0421
   93PNSM   AM2 1100   5.349   1.752   7.303 -0.0192 -0.1997  0.0837
   93PNSM   T1A 1101   5.172   1.659   6.874 -0.1754  0.0303 -0.0134
   93PNSM   C2A 1102   5.263   1.747   6.494  0.1839  0.3274  0.2245
   93PNSM   C3A 1103   5.101   1.730   6.065  0.3806 -0.1382  0.1575
   93PNSM   C1B 1104   5.610   1.969   6.994  0.0381  0.0482  0.0916
   93PNSM   C2B 1105   5.611   2.131   6.652  0.1757 -0.0134  0.1277
   93PNSM   C3B 1106   5.651   1.906   6.284 -0.0646 -0.3120  0.1089
   93PNSM   D4B 1107   5.607   1.641   5.942  0.0081  0.2718 -0.1277
   93PNSM   C5B 1108   5.379   1.867   5.594 -0.1875  0.2040 -0.1100
   93PNSM   C6B 1109   5.033   2.201   5.487  0.0253 -0.1795  0.1697
   94PNSM   NC3 1110   4.995   1.155   7.636 -0.1264 -0.0211 -0.0302
   94PNSM   PO4 1111   5.385   1.370   7.637  0.0562 -0.2731 -0.0146
   94PNSM   AM1 1112   5.379   1.118   7.168  0.1216 -0.0608 -0.3073
   94PNSM   AM2 1113   5.271   0.850   7.314 -0.0051 -0.0295  0.0386
   94PNSM   T1A 1114   5.418   1.187   6.673 -0.1067  0.0947 -0.2777
   94PNSM   C2A 1115   5.433   1.308   6.234 -0.3226  0.1957 -0.0743
   94PNSM   C3A 1116   5.447   1.155   5.843 -0.1040 -0.1069 -0.0737
   94PNSM   C1B 1117   5.213   0.754   6.898  0.2043 -0.0907 -0.1475
   94PNSM   C2B 1118   5.398   0.515   6.625 -0.0064  0.0034  0.0039
   94PNSM   C3B 1119   5.637   0.443   6.276  0.0081 -0.1087  0.0724
   94PNSM   D4B 1120   5.809   0.241   5.945  0.1813 -0.1276 -0.1115
   94PNSM   C5B 1121   6.084   0.499   5.721  0.0592  0.2461 -0.1840
   94PNSM   C6B 1122   6.377   0.834   5.526 -0.0859 -0.0373 -0.0859
   95PNSM   NC3 1123   1.248   7.077   8.107  0.1964 -0.0833 -0.1211
   95PNSM   PO4 1124   1.458   6.668   8.154  0.0576 -0.0939 -0.0090
   95PNSM   AM1 1125   1.525   6.504   7.701 -0.0269 -0.2179  0.0427
   95PNSM   AM2 1126   1.580   6.213   7.566 -0.1243 -0.0374  0.2526
   95PNSM   T1A 1127   1.794   6.699   7.271  0.0537 -0.2717 -0.1698
   95PNSM   C2A 1128   1.969   6.501   6.892  0.0049 -0.0166 -0.0096
   95PNSM   C3A 1129   1.845   6.100   6.659  0.3035  0.0311  0.1504
   95PNSM   C1B 1130   1.391   6.525   7.264  0.1070 -0.2745  0.0304
   95PNSM   C2B 1131   1.338   6.666   6.901  0.2299 -0.0453  0.1210
   95PNSM   C3B 1132   1.573   6.588   6.468 -0.1554  0.3406 -0.0923
   95PNSM   D4B 1133   1.677   6.613   6.038 -0.3277 -0.0584  0.0178
   95PNSM   C5B 1134   1.338   6.603   5.825  0.2019 -0.1760 -0.2057
   95PNSM   C6B 1135   1.091   6.648   5.477  0.0319  0.0903  0.1662
   96PNSM   NC3 1136   4.658   7.498   8.170  0.1747 -0.2287  0.3586
   96PNSM   PO4 1137   4.907   7.240   7.982  0.1503 -0.0847 -0.0666
   96PNSM   AM1 1138   5.126   7.002   7.650  0.2872 -0.1888  0.3179
   96PNSM   AM2 1139   5.426   7.005   7.550 -0.0872 -0.1628  0.1170
   96PNSM   T1A 1140   5.074   6.708   7.301 -0.1091 -0.0003  0.0130
   96PNSM   C2A 1141   4.771   6.462   7.089 -0.0832  0.0136 -0.2815
   96PNSM   C3A 1142   4.373   6.132   6.991  0.0602 -0.0960  0.2602
   96PNSM   C1B 1143   5.534   7.008   7.090 -0.1069  0.2693  0.3044
   96PNSM   C2B 1144   5.539   7.047   6.704  0.0281  0.0264  0.0819
   96PNSM   C3B 1145   5.695   6.869   6.297  0.1389  0.5027  0.2799
   96PNSM   D4B 1146   5.550   6.674   5.908  0.0548 -0.1924 -0.1781
   96PNSM   C5B 1147   5.901   6.749   5.602  0.3843  0.1481  0.0378
   96PNSM   C6B 1148   6.256   6.654   5.490  0.1985 -0.1282  0.0651
   97PNSM   NC3 1149   2.256   4.091   7.821  0.0513  0.3722  0.0374
   97PNSM   PO4 1150   1.893   4.397   7.799  0.0567 -0.0473 -0.0535
   97PNSM   AM1 1151   1.727   4.125   7.508 -0.0180  0.1869  0.0831
   97PNSM   AM2 1152   1.895   3.823   7.511  0.1688  0.3365  0.1545
   97PNSM   T1A 1153   1.613   3.967   7.112  0.1530 -0.0611 -0.0771
   97PNSM   C2A 1154   1.519   4.020   6.746 -0.2637 -0.1142 -0.0320
   97PNSM   C3A 1155   1.587   3.958   6.317  0.1441  0.1916 -0.3776
   97PNSM   C1B 1156   2.086   3.778   7.084  0.2471  0.2559 -0.2296
   97PNSM   C2B 1157   2.314   3.682   6.772  0.3076  0.0852  0.4148
   97PNSM   C3B 1158   2.705   3.679   6.529 -0.2095 -0.0452  0.3893
   97PNSM   D4B 1159   2.790   3.490   6.141 -0.2699  0.1777 -0.2235
   97PNSM   C5B 1160   2.996   3.185   6.098  0.2399 -0.0531 -0.1216
   97PNSM   C6B 1161   3.393   3.132   5.923  0.0793  0.3650 -0.3023
   98PNSM   NC3 1162   3.570   1.649   3.186  0.3234 -0.1031 -0.0393
   98PNSM   PO4 1163   3.474   1.463   3.454  0.2011 -0.0499  0.2031
   98PNSM   AM1 1164   3.665   1.486   3.838  0.2729  0.3363 -0.1781
   98PNSM   AM2 1165   3.484   1.468   4.126 -0.0229  0.0358  0.1336
   98PNSM   T1A 1166   3.767   1.105   4.052  0.0126  0.3999 -0.4259
   98PNSM   C2A 1167   4.015   0.843   4.427 -0.1184  0.2227  0.0096
   98PNSM   C3A 1168   4.114   0.507   4.759 -0.1654 -0.0686 -0.1424
   98PNSM   C1B 1169   3.487   1.146   4.456 -0.0516  0.1564  0.3692
   98PNSM   C2B 1170   3.637   0.981   4.803 -0.0262 -0.0381 -0.1436
   98PNSM   C3B 1171   3.618   1.050   5.234  0.0095  0.2005 -0.1143
   98PNSM   D4B 1172   3.739   0.855   5.637  0.0865 -0.2533  0.0292
   98PNSM   C5B 1173   4.206   0.824   5.718 -0.0125 -0.0955 -0.1924
   98PNSM   C6B 1174   4.505   0.910   5.568  0.3380 -0.1366 -0.2761
   99PNSM   NC3 1175   1.836   3.477   3.982 -0.0415 -0.0290  0.1087
   99PNSM   PO4 1176   2.232   3.272   4.046  0.0976  0.1053  0.2865
   99PNSM   AM1 1177   2.216   3.495   4.329 -0.2296 -0.0015  0.1546
   99PNSM   AM2 1178   2.257   3.780   4.188  0.2377  0.2943  0.2567
   99PNSM   T1A 1179   2.153   3.365   4.773 -0.3579  0.1217 -0.0186
   99PNSM   C2A 1180   2.031   3.114   5.232  0.0534  0.0636 -0.0045
   99PNSM   C3A 1181   2.098   2.875   5.583 -0.0974 -0.0842 -0.0687
   99PNSM   C1B 1182   2.231   3.871   4.662  0.0162 -0.0151 -0.1287
   99PNSM   C2B 1183   2.198   3.859   4.994 -0.1372  0.1637 -0.1208
   99PNSM   C3B 1184   2.200   3.796   5.419  0.0103  0.0412  0.0230
   99PNSM   D4B 1185   1.999   3.480   5.701  0.1517  0.1711  0.2347
   99PNSM   C5B 1186   2.265   3.329   5.928 -0.3212  0.3477  0.1409
   99PNSM   C6B 1187   2.496   3.121   6.280 -0.0559 -0.0381  0.0596
  100PNSM   NC3 1188   5.100   5.005   3.246  0.1030  0.1107  0.0189
  100PNSM   PO4 1189   5.281   4.703   3.612  0.2798 -0.1092 -0.1407
  100PNSM   AM1 1190   5.363   4.665   4.003 -0.0337  0.1645  0.3216
  100PNSM   AM2 1191   5.403   4.477   4.128  0.0126  0.2205 -0.0308
  100PNSM   T1A 1192   5.038   4.724   4.316  0.1987 -0.1322 -0.2149
  100PNSM   C2A 1193   4.750   4.985   4.564 -0.0122 -0.0747 -0.0437
  100PNSM   C3A 1194   4.755   5.196   4.987  0.2928  0.0247  0.3030
  100PNSM   C1B 1195   5.489   4.680   4.525 -0.2084  0.0084 -0.1174
  100PNSM   C2B 1196   5.605   4.774   5.062  0.2927 -0.1586  0.0662
  100PNSM   C3B 1197   5.711   4.937   5.403 -0.3134 -0.1048  0.2668
  100PNSM   D4B 1198   5.971   4.714   5.781 -0.0369  0.1134  0.1025
  100PNSM   C5B 1199   6.148   4.954   6.082  0.1334  0.1783  0.1115
  100PNSM   C6B 1200   5.980   4.931   6.464 -0.2712  0.0115 -0.0166
  101PNSM   NC3 1201   5.514   5.882   3.291 -0.1727 -0.3635  0.2681
  101PNSM   PO4 1202   5.686   5.582   3.584  0.2930 -0.0595 -0.0924
  101PNSM   AM1 1203   5.533   5.456   4.015 -0.2865 -0.0696  0.0642
  101PNSM   AM2 1204   5.358   5.180   4.117 -0.0892 -0.1867  0.0349
  101PNSM   T1A 1205   5.621   5.570   4.451 -0.1432  0.2085  0.5345
  101PNSM   C2A 1206   5.729   5.746   4.893  0.1700  0.0808  0.0840
  101PNSM   C3A 1207   5.765   5.753   5.318  0.1562  0.1358 -0.1840
  101PNSM   C1B 1208   5.246   5.162   4.471  0.1084 -0.0977  0.2729
  101PNSM   C2B 1209   5.155   4.886   4.821  0.1535 -0.1757 -0.0504
  101PNSM   C3B 1210   5.111   4.754   5.185  0.2109 -0.2453 -0.0532
  101PNSM   D4B 1211   4.949   5.051   5.544  0.4723 -0.0076  0.0893
  101PNSM   C5B 1212   4.986   4.881   5.917  0.0726 -0.0287  0.1914
  101PNSM   C6B 1213   4.958   4.878   6.392 -0.0466 -0.0647  0.2276
  102PNSM   NC3 1214   1.771   5.856   3.800  0.0024 -0.1701 -0.1993
  102PNSM   PO4 1215   1.728   5.304   3.763 -0.0665 -0.1684 -0.0341
  102PNSM   AM1 1216   1.897   5.416   4.152  0.1032  0.0394  0.0759
  102PNSM   AM2 1217   2.207   5.514   4.028 -0.0758 -0.0346 -0.0104
  102PNSM   T1A 1218   2.058   5.331   4.563 -0.2280 -0.0994 -0.1243
  102PNSM   C2A 1219   2.196   5.566   4.850 -0.1016  0.1409  0.1767
  102PNSM   C3A 1220   2.029   5.498   5.224  0.1559  0.1909  0.1126
  102PNSM   C1B 1221   2.331   5.703   4.350  0.0964  0.2378  0.0332
  102PNSM   C2B 1222   2.315   6.039   4.658  0.0785  0.0371 -0.0707
  102PNSM   C3B 1223   2.323   6.024   5.035 -0.0268  0.1765  0.0966
  102PNSM   D4B 1224   2.356   5.933   5.449 -0.2781 -0.1035  0.0079
  102PNSM   C5B 1225   2.353   6.281   5.750 -0.2838  0.0155  0.0919
  102PNSM   C6B 1226   2.566   6.348   6.154 -0.0234  0.2526  0.0278
  103PNSM   NC3 1227   5.056   0.653   3.610 -0.3089  0.1316 -0.2372
  103PNSM   PO4 1228   5.327   0.355   3.648 -0.2629  0.0662 -0.0980
  103PNSM   AM1 1229   4.989   0.468   4.075 -0.3399  0.1501 -0.1002
  103PNSM   AM2 1230   4.716   0.681   3.949 -0.2771 -0.2074  0.2996
  103PNSM   T1A 1231   5.106   0.493   4.565 -0.0143  0.0994  0.2132
  103PNSM   C2A 1232   5.030   0.616   4.908  0.1891  0.0863 -0.2435
  103PNSM   C3A 1233   5.179   0.460   5.237  0.0951  0.0842 -0.1186
  103PNSM   C1B 1234   4.773   0.923   4.301 -0.1190 -0.1340 -0.3264
  103PNSM   C2B 1235   4.754   1.028   4.794  0.2306 -0.0890  0.2523
  103PNSM   C3B 1236   4.770   1.017   5.122 -0.2646 -0.0425 -0.1748
  103PNSM   D4B 1237   5.052   0.885   5.548  0.3312 -0.2310 -0.1241
  103PNSM   C5B 1238   5.280   0.573   5.696 -0.1458 -0.1777  0.1513
  103PNSM   C6B 1239   5.570   0.311   5.523  0.1025  0.2715  0.0778
  104PNSM   NC3 1240   3.701   3.688   3.549  0.2854 -0.1586 -0.3694
  104PNSM   PO4 1241   3.659   3.439   3.932 -0.0981  0.0187 -0.0150
  104PNSM   AM1 1242   3.928   3.606   4.229  0.2761  0.0219  0.0092
  104PNSM   AM2 1243   4.188   3.421   4.247  0.2145  0.3181 -0.3032
  104PNSM   T1A 1244   4.055   3.661   4.706  0.1595 -0.1225  0.3526
  104PNSM   C2A 1245   4.069   3.658   5.175  0.0883  0.2178  0.0164
  104PNSM   C3A 1246   4.061   3.718   5.675  0.3521 -0.1523  0.1974
  104PNSM   C1B 1247   4.093   3.189   4.741  0.0486 -0.0926 -0.0745
  104PNSM   C2B 1248   4.179   3.173   5.249  0.1385  0.1717 -0.0776
  104PNSM   C3B 1249   4.321   3.263   5.675  0.0711  0.0782 -0.2698
  104PNSM   D4B 1250   4.382   3.553   6.024 -0.0184  0.3199  0.0937
  104PNSM   C5B 1251   4.287   4.013   6.030  0.0884  0.5473  0.4449
  104PNSM   C6B 1252   4.145   4.473   5.927 -0.3938  0.1680  0.0632
  105PNSM   NC3 1253  -0.055   5.879   3.690  0.1528 -0.0504  0.0497
  105PNSM   PO4 1254   0.149   6.063   4.067  0.1735 -0.0772  0.1616
  105PNSM   AM1 1255   0.463   6.150   4.405  0.0817 -0.1626  0.2108
  105PNSM   AM2 1256   0.623   5.859   4.362 -0.2209  0.0914  0.3936
  105PNSM   T1A 1257   0.699   6.101   4.786  0.1207  0.2297  0.1128
  105PNSM   C2A 1258   0.873   5.902   5.122  0.0895  0.0664 -0.0229
  105PNSM   C3A 1259   0.816   5.764   5.561 -0.0014 -0.2557  0.2750
  105PNSM   C1B 1260   0.631   5.621   4.764 -0.1848  0.0415 -0.2663
  105PNSM   C2B 1261   0.748   5.379   5.093 -0.0714 -0.1000 -0.0459
  105PNSM   C3B 1262   0.749   5.277   5.541  0.0367  0.0326 -0.1901
  105PNSM   D4B 1263   0.693   5.488   5.934  0.3727  0.0790 -0.0740
  105PNSM   C5B 1264   0.415   5.323   6.069 -0.2278  0.0179 -0.1152
  105PNSM   C6B 1265   0.086   5.638   6.060  0.2103 -0.2504 -0.3801
  106PNSM   NC3 1266  -0.760   5.927   4.282  0.2361  0.0020 -0.0751
  106PNSM   PO4 1267  -0.393   5.998   4.038 -0.1169  0.0856 -0.2729
  106PNSM   AM1 1268  -0.150   5.770   4.439  0.2440  0.5536 -0.1980
  106PNSM   AM2 1269   0.162   5.808   4.520  0.2036  0.0534  0.2213
  106PNSM   T1A 1270  -0.224   5.794   4.891  0.1104 -0.0047  0.0259
  106PNSM   C2A 1271  -0.208   5.622   5.281 -0.0509  0.1315  0.0075
  106PNSM   C3A 1272  -0.190   5.429   5.739  0.1096 -0.2264  0.1039
  106PNSM   C1B 1273   0.238   5.998   4.883 -0.2141 -0.0298 -0.0081
  106PNSM   C2B 1274   0.407   6.118   5.301 -0.1978 -0.0496 -0.1621
  106PNSM   C3B 1275   0.751   6.220   5.575  0.0711 -0.3211  0.0981
  106PNSM   D4B 1276   0.902   6.385   5.972 -0.3541  0.2460 -0.0238
  106PNSM   C5B 1277   0.754   6.767   5.905  0.2181  0.1403 -0.0973
  106PNSM   C6B 1278   0.721   7.147   5.708  0.2520  0.2065 -0.0526
  107PLSM   NC3 1279   5.529   1.050   8.324 -0.1505 -0.1865  0.0612
  107PLSM   PO4 1280   5.451   0.939   7.819  0.0056  0.4137  0.1712
  107PLSM   AM1 1281   5.827   1.062   7.505  0.3455  0.0769 -0.2286
  107PLSM   AM2 1282   6.110   1.084   7.519  0.1467 -0.0298 -0.3133
  107PLSM   T1A 1283   5.725   1.446   7.098  0.1659 -0.2050 -0.0169
  107PLSM   C2A 1284   5.769   1.563   6.657  0.4061  0.0086 -0.1250
  107PLSM   C3A 1285   5.987   1.506   6.187  0.1791 -0.0818 -0.2736
  107PLSM   C1B 1286   6.166   1.215   7.102 -0.0859  0.2148  0.0964
  107PLSM   C2B 1287   6.300   1.329   6.700 -0.0969 -0.2736  0.1588
  107PLSM   C3B 1288   6.353   1.263   6.333 -0.0287  0.0233 -0.1722
  107PLSM   C4B 1289   6.490   1.329   5.961 -0.1749 -0.0981  0.2712
  107PLSM   C5B 1290   6.825   1.096   5.870 -0.0908  0.2867  0.1164
  107PLSM   C6B 1291   7.167   0.938   5.652 -0.3124  0.2674 -0.1250
  108PLSM   NC3 1292   5.620   4.923   8.176 -0.0191 -0.0152  0.0401
  108PLSM   PO4 1293   5.780   5.012   7.814  0.0817 -0.3054  0.4640
  108PLSM   AM1 1294   5.599   5.250   7.633  0.0990  0.0478  0.0476
  108PLSM   AM2 1295   5.463   5.580   7.639 -0.0161  0.0470 -0.1445
  108PLSM   T1A 1296   5.511   5.142   7.164  0.0942  0.3057 -0.1448
  108PLSM   C2A 1297   5.659   5.119   6.819  0.1390 -0.1569 -0.0303
  108PLSM   C3A 1298   5.476   5.172   6.394 -0.1593  0.2418  0.0946
  108PLSM   C1B 1299   5.366   5.619   7.161 -0.1214  0.0294 -0.1627
  108PLSM   C2B 1300   5.323   5.656   6.711  0.0507  0.1967 -0.4373
  108PLSM   C3B 1301   5.196   5.865   6.312 -0.2629  0.0373  0.1090
  108PLSM   C4B 1302   5.230   5.708   5.837 -0.1118  0.0654  0.2813
  108PLSM   C5B 1303   4.894   5.669   5.507 -0.3223  0.1732  0.0686
  108PLSM   C6B 1304   4.621   5.419   5.400 -0.3210 -0.0526  0.0788
  109PLSM   NC3 1305   7.650   4.995   8.502 -0.0748 -0.0292  0.1543
  109PLSM   PO4 1306   7.336   4.862   8.322  0.0358 -0.2962 -0.0641
  109PLSM   AM1 1307   7.288   5.043   7.925  0.2122  0.1207 -0.0561
  109PLSM   AM2 1308   6.965   5.045   7.803  0.2253  0.3095  0.0402
  109PLSM   T1A 1309   7.383   4.932   7.529 -0.0862 -0.0112 -0.0201
  109PLSM   C2A 1310   7.401   4.906   7.164 -0.0851  0.2391 -0.2195
  109PLSM   C3A 1311   7.217   4.709   6.780  0.4037  0.0732 -0.1609
  109PLSM   C1B 1312   6.687   4.691   7.684 -0.0073  0.0688  0.2288
  109PLSM   C2B 1313   6.485   4.765   7.235  0.0850  0.0654  0.0772
  109PLSM   C3B 1314   6.652   4.749   6.849  0.1006  0.5006 -0.1419
  109PLSM   C4B 1315   6.737   4.611   6.521  0.1761  0.0996 -0.2347
  109PLSM   C5B 1316   6.500   4.501   6.257  0.0093 -0.1349 -0.0360
  109PLSM   C6B 1317   6.393   4.249   5.970  0.3744  0.0816 -0.1841
  110PLSM   NC3 1318   8.092   1.595   7.979 -0.1957  0.1077  0.1373
  110PLSM   PO4 1319   7.808   1.312   7.707 -0.0239  0.0380  0.1148
  110PLSM   AM1 1320   7.475   1.370   7.371 -0.1471 -0.2623  0.1207
  110PLSM   AM2 1321   7.156   1.281   7.392 -0.1554 -0.1651 -0.2892
  110PLSM   T1A 1322   7.484   1.617   7.044  0.1498  0.0627 -0.1115
  110PLSM   C2A 1323   7.600   1.804   6.654  0.0487  0.0159 -0.0777
  110PLSM   C3A 1324   7.390   2.091   6.482  0.1679  0.0646  0.0976
  110PLSM   C1B 1325   7.001   1.557   7.195 -0.1362 -0.0853  0.1633
  110PLSM   C2B 1326   6.689   1.689   6.887 -0.3980  0.0049  0.0457
  110PLSM   C3B 1327   6.677   1.654   6.411  0.0068 -0.3319  0.0461
  110PLSM   C4B 1328   6.544   1.807   6.034  0.1216  0.1378 -0.0526
  110PLSM   C5B 1329   6.426   2.122   5.736 -0.1961 -0.0577 -0.1904
  110PLSM   C6B 1330   6.174   2.348   5.399 -0.3492 -0.2532  0.1771
  111PLSM   NC3 1331   2.094   4.868   7.627  0.3567 -0.0201  0.0932
  111PLSM   PO4 1332   1.744   5.174   7.528 -0.0114 -0.1239 -0.0775
  111PLSM   AM1 1333   1.506   4.944   7.307  0.3499 -0.1076  0.0206
  111PLSM   AM2 1334   1.500   4.607   7.383  0.0509  0.0067  0.2873
  111PLSM   T1A 1335   1.527   4.981   6.952 -0.2801  0.0740  0.1751
  111PLSM   C2A 1336   1.610   5.155   6.515  0.2476 -0.1014 -0.0037
  111PLSM   C3A 1337   1.830   5.023   6.174 -0.0810  0.1234  0.1224
  111PLSM   C1B 1338   1.460   4.477   7.007 -0.2553 -0.2036  0.1536
  111PLSM   C2B 1339   1.491   4.619   6.608 -0.4282 -0.1501  0.1946
  111PLSM   C3B 1340   1.175   4.908   6.335  0.0589 -0.3615 -0.0277
  111PLSM   C4B 1341   0.802   4.924   6.045  0.3330 -0.1396  0.0649
  111PLSM   C5B 1342   0.558   4.891   5.769  0.0271  0.1669 -0.0371
  111PLSM   C6B 1343   0.201   5.045   5.705  0.0927  0.0715  0.1634
  112PLSM   NC3 1344   2.077   5.449   7.904  0.1553  0.4999  0.1492
  112PLSM   PO4 1345   2.399   5.834   7.860 -0.2815 -0.2265  0.2134
  112PLSM   AM1 1346   2.203   5.897   7.538 -0.4099 -0.2572  0.3910
  112PLSM   AM2 1347   1.910   5.771   7.552  0.2576  0.1404  0.2038
  112PLSM   T1A 1348   2.284   6.189   7.090 -0.1571 -0.0303 -0.3210
  112PLSM   C2A 1349   2.403   6.309   6.736 -0.0454 -0.1621  0.1303
  112PLSM   C3A 1350   2.076   6.491   6.322  0.2837  0.1782  0.0048
  112PLSM   C1B 1351   1.792   5.889   7.149 -0.2054  0.0610  0.0700
  112PLSM   C2B 1352   1.718   5.584   6.699  0.1321 -0.0174  0.2995
  112PLSM   C3B 1353   1.870   5.594   6.376 -0.1172 -0.2514 -0.1970
  112PLSM   C4B 1354   1.917   5.555   6.075  0.2163  0.3980  0.1965
  112PLSM   C5B 1355   1.982   5.744   5.663 -0.0717  0.2531  0.6407
  112PLSM   C6B 1356   1.816   6.014   5.243  0.0609 -0.0241  0.1468
  113PLSM   NC3 1357   2.168   3.353   8.367 -0.3898 -0.2631 -0.3110
  113PLSM   PO4 1358   2.004   3.704   8.025 -0.0483  0.0557  0.0646
  113PLSM   AM1 1359   2.020   3.415   7.750 -0.2374  0.1021  0.0577
  113PLSM   AM2 1360   1.785   3.190   7.849 -0.3578 -0.1208  0.0235
  113PLSM   T1A 1361   2.119   3.334   7.319 -0.0536  0.3070 -0.1465
  113PLSM   C2A 1362   2.146   3.252   6.937  0.0750  0.0788  0.3566
  113PLSM   C3A 1363   2.100   3.253   6.532 -0.0651  0.1249  0.0507
  113PLSM   C1B 1364   1.624   2.989   7.513  0.0817  0.3478  0.2208
  113PLSM   C2B 1365   1.717   2.915   7.062  0.0929  0.0355  0.1431
  113PLSM   C3B 1366   1.708   2.975   6.570  0.0868 -0.3668 -0.1303
  113PLSM   C4B 1367   1.512   2.800   6.249 -0.3277  0.3300 -0.0670
  113PLSM   C5B 1368   1.297   2.968   5.988 -0.2368  0.0479 -0.1703
  113PLSM   C6B 1369   1.041   3.278   5.942 -0.0505 -0.0951 -0.1557
  114PLSM   NC3 1370   3.087   1.827   8.189 -0.3474  0.1032  0.1538
  114PLSM   PO4 1371   2.790   2.022   7.910  0.0802 -0.0950 -0.0070
  114PLSM   AM1 1372   2.672   2.241   7.595 -0.1336 -0.3303 -0.1244
  114PLSM   AM2 1373   2.503   2.455   7.742 -0.1315  0.4388  0.2658
  114PLSM   T1A 1374   2.557   2.407   7.202  0.1037  0.0291 -0.3876
  114PLSM   C2A 1375   2.678   2.593   6.793 -0.0347  0.3622 -0.3465
  114PLSM   C3A 1376   2.772   2.590   6.389 -0.2998 -0.0640  0.0503
  114PLSM   C1B 1377   2.492   2.826   7.484 -0.2090 -0.1302 -0.0712
  114PLSM   C2B 1378   2.562   3.000   7.219  0.2640 -0.2289 -0.0311
  114PLSM   C3B 1379   2.624   3.071   6.843  0.2886  0.1152  0.0745
  114PLSM   C4B 1380   2.982   3.307   6.644 -0.2467  0.2030 -0.1108
  114PLSM   C5B 1381   3.418   3.178   6.426 -0.2286  0.0140 -0.2537
  114PLSM   C6B 1382   3.736   2.952   6.269 -0.1115 -0.0886  0.0085
  115PLSM   NC3 1383   5.497   3.679   3.730  0.4136 -0.3348 -0.0928
  115PLSM   PO4 1384   6.012   3.830   3.835 -0.0702 -0.0837  0.1288
  115PLSM   AM1 1385   6.075   4.041   4.177  0.1284 -0.1637 -0.0048
  115PLSM   AM2 1386   5.904   4.351   4.090 -0.0957 -0.2201 -0.0482
  115PLSM   T1A 1387   6.136   4.075   4.664  0.1291  0.0497  0.0158
  115PLSM   C2A 1388   6.340   3.843   5.058  0.0229  0.2499  0.3979
  115PLSM   C3A 1389   6.320   3.856   5.557 -0.0998  0.3600  0.1143
  115PLSM   C1B 1390   5.957   4.572   4.491  0.2142 -0.0545 -0.1390
  115PLSM   C2B 1391   6.074   4.812   4.853  0.2054  0.0682  0.3341
  115PLSM   C3B 1392   6.369   5.000   5.184  0.1901  0.1847  0.0216
  115PLSM   C4B 1393   6.553   5.261   5.429  0.2532  0.1516  0.2221
  115PLSM   C5B 1394   6.848   5.075   5.826 -0.3525  0.0943 -0.1615
  115PLSM   C6B 1395   7.280   4.872   5.678 -0.2698  0.0471  0.0291
  116PLSM   NC3 1396   3.359   5.703   3.625 -0.0333  0.0493 -0.3798
  116PLSM   PO4 1397   2.990   5.882   3.696  0.2027  0.0705  0.0707
  116PLSM   AM1 1398   3.134   5.999   4.134  0.3472 -0.0048  0.1211
  116PLSM   AM2 1399   3.429   5.961   4.031 -0.0745 -0.0845  0.1331
  116PLSM   T1A 1400   3.227   6.200   4.528 -0.2952 -0.3687  0.0381
  116PLSM   C2A 1401   3.138   6.265   4.916 -0.2097 -0.0105 -0.2746
  116PLSM   C3A 1402   3.142   6.174   5.313  0.4944 -0.2454  0.0835
  116PLSM   C1B 1403   3.768   6.050   4.338  0.0129  0.1687 -0.3116
  116PLSM   C2B 1404   3.638   6.213   4.755 -0.1010  0.0324  0.0484
  116PLSM   C3B 1405   3.659   6.252   5.102  0.2027 -0.0327 -0.2002
  116PLSM   C4B 1406   3.779   6.095   5.484 -0.3274 -0.0459 -0.0834
  116PLSM   C5B 1407   3.814   5.616   5.575  0.3169 -0.1014 -0.1603
  116PLSM   C6B 1408   4.219   5.419   5.741  0.1394 -0.0914 -0.2572
  117PLSM   NC3 1409   1.098   4.796   4.311 -0.1110 -0.2169  0.0756
  117PLSM   PO4 1410   0.752   4.964   4.162  0.0748  0.1542 -0.1706
  117PLSM   AM1 1411   0.659   4.858   4.506 -0.3049 -0.1463 -0.2238
  117PLSM   AM2 1412   0.625   5.117   4.727  0.0349  0.0522  0.2914
  117PLSM   T1A 1413   0.683   4.622   4.830 -0.1491 -0.0389 -0.0724
  117PLSM   C2A 1414   0.644   4.219   4.974 -0.2932  0.0190  0.3106
  117PLSM   C3A 1415   0.284   4.180   5.308 -0.3363 -0.1991 -0.1832
  117PLSM   C1B 1416   0.455   4.938   5.126 -0.2407 -0.1555 -0.1591
  117PLSM   C2B 1417   0.584   4.602   5.349  0.0773  0.3105 -0.0812
  117PLSM   C3B 1418   0.496   4.400   5.760 -0.0722 -0.0045  0.3245
  117PLSM   C4B 1419   0.635   4.028   6.115 -0.0809  0.1386  0.2909
  117PLSM   C5B 1420   0.630   3.677   6.225 -0.2213 -0.2563 -0.1341
  117PLSM   C6B 1421   0.765   3.674   6.659  0.0119  0.1640 -0.0409
  118PLSM   NC3 1422   1.169   6.983   3.308  0.3383 -0.3008  0.0194
  118PLSM   PO4 1423   0.998   6.532   3.584 -0.0183  0.0389  0.2577
  118PLSM   AM1 1424   1.117   6.490   3.969 -0.0933  0.4470  0.2437
  118PLSM   AM2 1425   0.872   6.450   4.309  0.1071  0.2661  0.1408
  118PLSM   T1A 1426   1.329   6.609   4.373 -0.0249  0.0384  0.0536
  118PLSM   C2A 1427   1.516   6.587   4.751 -0.1410 -0.2560 -0.4946
  118PLSM   C3A 1428   1.531   6.570   5.251 -0.0314 -0.3546 -0.2942
  118PLSM   C1B 1429   0.877   6.628   4.699  0.1264 -0.1268  0.2052
  118PLSM   C2B 1430   0.759   6.491   5.101  0.4063 -0.0292  0.0578
  118PLSM   C3B 1431   0.519   6.683   5.472  0.0925 -0.1491 -0.3136
  118PLSM   C4B 1432   0.393   6.427   5.805  0.1586 -0.1662  0.0497
  118PLSM   C5B 1433   0.076   6.248   5.724 -0.0517 -0.0952  0.1351
  118PLSM   C6B 1434  -0.104   6.123   5.281  0.0200  0.0945  0.2365
  119PLSM   NC3 1435   4.582   3.146   4.203 -0.2051  0.0508  0.4409
  119PLSM   PO4 1436   4.672   3.665   4.087 -0.0479 -0.2515 -0.0113
  119PLSM   AM1 1437   5.006   3.539   4.300 -0.1360 -0.0222 -0.3953
  119PLSM   AM2 1438   5.229   3.342   4.268  0.1046  0.0060  0.0287
  119PLSM   T1A 1439   4.887   3.188   4.658 -0.0764 -0.0385  0.0107
  119PLSM   C2A 1440   5.034   2.943   4.955  0.2011 -0.5763  0.1965
  119PLSM   C3A 1441   5.211   2.740   5.262 -0.3742  0.3461  0.0304
  119PLSM   C1B 1442   5.375   3.277   4.785  0.0473 -0.1361  0.1341
  119PLSM   C2B 1443   5.190   3.311   5.209 -0.0581 -0.1060 -0.0880
  119PLSM   C3B 1444   5.525   3.281   5.514 -0.0174 -0.2767 -0.0078
  119PLSM   C4B 1445   5.899   3.338   5.322  0.2036 -0.0497 -0.0746
  119PLSM   C5B 1446   6.283   3.396   5.194  0.1040  0.0356  0.0443
  119PLSM   C6B 1447   6.438   3.096   5.055 -0.2256  0.0646 -0.0126
  120PLSM   NC3 1448   3.067   3.201   3.974 -0.0246  0.1745  0.1273
  120PLSM   PO4 1449   3.191   2.847   3.893  0.1640 -0.0524 -0.0210
  120PLSM   AM1 1450   3.305   2.612   4.092  0.2309 -0.0481 -0.1057
  120PLSM   AM2 1451   3.575   2.571   4.272  0.0981  0.1957 -0.2319
  120PLSM   T1A 1452   3.167   2.370   4.401  0.1570  0.1124 -0.1661
  120PLSM   C2A 1453   3.073   2.157   4.827 -0.0797  0.1064  0.2843
  120PLSM   C3A 1454   3.446   1.981   4.985 -0.0588 -0.1227 -0.1078
  120PLSM   C1B 1455   3.523   2.449   4.724  0.1103  0.0401 -0.2863
  120PLSM   C2B 1456   3.645   2.401   5.132 -0.0073  0.0486 -0.0107
  120PLSM   C3B 1457   3.735   2.061   5.346 -0.1455 -0.1054  0.3623
  120PLSM   C4B 1458   4.126   1.765   5.512 -0.0956  0.2419 -0.0931
  120PLSM   C5B 1459   4.516   1.813   5.466 -0.0022 -0.1038 -0.0411
  120PLSM   C6B 1460   4.931   1.749   5.604  0.1549  0.0653 -0.1589
  121PLSM   NC3 1461   1.696   0.037   3.079  0.0903 -0.1196 -0.0631
  121PLSM   PO4 1462   2.038   0.412   3.096  0.1973 -0.1135  0.0216
  121PLSM   AM1 1463   2.061   0.505   3.576  0.1752 -0.2568  0.1118
  121PLSM   AM2 1464   2.047   0.412   3.788  0.1216  0.1636 -0.1522
  121PLSM   T1A 1465   2.390   0.727   3.959 -0.2652 -0.0132 -0.0085
  121PLSM   C2A 1466   2.485   0.734   4.349 -0.1050 -0.0124 -0.1863
  121PLSM   C3A 1467   2.339   0.953   4.715 -0.0809  0.1792  0.2239
  121PLSM   C1B 1468   2.103   0.491   4.255 -0.2378  0.0046 -0.0801
  121PLSM   C2B 1469   2.212   0.462   4.676  0.1028  0.2224 -0.3330
  121PLSM   C3B 1470   2.323   0.171   5.000  0.1957  0.1409 -0.0154
  121PLSM   C4B 1471   2.192  -0.172   5.313 -0.1568 -0.1338  0.1661
  121PLSM   C5B 1472   1.984  -0.506   5.529  0.2596 -0.1536 -0.0764
  121PLSM   C6B 1473   2.158  -0.723   5.879  0.2624 -0.4559  0.6507
  122PLSM   NC3 1474   1.599   1.228   3.505  0.2000  0.0676  0.0148
  122PLSM   PO4 1475   1.512   1.147   3.826 -0.1464  0.1740  0.0108
  122PLSM   AM1 1476   1.189   1.359   4.018  0.0917 -0.0874  0.0285
  122PLSM   AM2 1477   1.040   1.652   4.046 -0.2970 -0.1382 -0.1304
  122PLSM   T1A 1478   0.984   1.280   4.399  0.1475 -0.0690  0.2330
  122PLSM   C2A 1479   1.041   1.348   4.839 -0.1655 -0.3445 -0.1087
  122PLSM   C3A 1480   1.224   1.389   5.330  0.0420  0.1091  0.1082
  122PLSM   C1B 1481   1.101   1.763   4.555 -0.2008  0.0987  0.2245
  122PLSM   C2B 1482   1.119   1.894   4.956  0.0274  0.2330 -0.3055
  122PLSM   C3B 1483   1.239   1.853   5.373 -0.3695 -0.0832 -0.1917
  122PLSM   C4B 1484   1.356   1.564   5.745  0.2016 -0.2038 -0.0317
  122PLSM   C5B 1485   1.338   1.143   5.904  0.1097  0.1328 -0.2090
  122PLSM   C6B 1486   1.124   0.851   6.140 -0.0999 -0.1510  0.4959
  123PAPI    C1 1487   3.609   6.752   7.917  0.2734  0.2037 -0.0833
  123PAPI    C2 1488   3.454   6.989   8.199 -0.1281 -0.0030 -0.1244
  123PAPI    C3 1489   3.247   6.674   8.066  0.2769 -0.2103 -0.2796
  123PAPI   PO4 1490   3.665   6.906   7.712 -0.0242 -0.1027 -0.4212
  123PAPI   GL1 1491   3.653   7.053   7.310 -0.3159  0.0369  0.1092
  123PAPI   GL2 1492   3.687   7.001   7.013  0.0542 -0.0232 -0.1213
  123PAPI   D1A 1493   3.221   7.092   7.298 -0.1584  0.0275  0.0326
  123PAPI   D2A 1494   3.193   6.757   7.118 -0.0333 -0.2639 -0.0879
  123PAPI   D3A 1495   2.854   6.992   6.955  0.1406 -0.0180  0.0451
  123PAPI   D4A 1496   3.279   7.123   6.822  0.0988  0.0544 -0.1372
  123PAPI   C5A 1497   3.231   7.276   6.424 -0.0738  0.0477  0.5406
  123PAPI   C1B 1498   3.638   6.944   6.528 -0.2190  0.4890  0.0772
  123PAPI   C2B 1499   3.678   7.165   6.261 -0.2056 -0.2543 -0.1380
  123PAPI   C3B 1500   3.516   7.475   5.977 -0.0626  0.0924  0.1186
  123PAPI   C4B 1501   3.786   7.803   5.684  0.0551  0.2037 -0.0209
  124PAPI    C1 1502   2.440   4.931   8.098  0.0918  0.0220 -0.0138
  124PAPI    C2 1503   2.527   4.602   7.887  0.1541 -0.0904  0.1847
  124PAPI    C3 1504   2.214   4.603   8.137  0.0470  0.0604  0.0516
  124PAPI   PO4 1505   2.500   5.186   7.839  0.2582 -0.0602  0.0474
  124PAPI   GL1 1506   2.250   5.354   7.424 -0.0478  0.0867  0.2105
  124PAPI   GL2 1507   2.476   5.111   7.328  0.2870  0.0231  0.0761
  124PAPI   D1A 1508   1.969   5.365   7.086 -0.2353  0.3174 -0.1436
  124PAPI   D2A 1509   2.007   4.914   7.079  0.0562 -0.0250 -0.1223
  124PAPI   D3A 1510   2.025   4.858   6.639  0.2334  0.3288 -0.5057
  124PAPI   D4A 1511   2.185   5.207   6.640  0.3822  0.3155  0.2669
  124PAPI   C5A 1512   2.519   5.140   6.845  0.3765 -0.3708  0.1489
  124PAPI   C1B 1513   2.871   5.137   7.194 -0.0902 -0.1267  0.0641
  124PAPI   C2B 1514   3.340   5.081   7.050 -0.1044 -0.2504 -0.1730
  124PAPI   C3B 1515   3.428   5.075   6.606  0.1156 -0.0714  0.0550
  124PAPI   C4B 1516   3.319   5.151   6.177 -0.1341 -0.2936 -0.0017
  125PAPI    C1 1517   7.345   3.368   3.321 -0.0849  0.2037 -0.2194
  125PAPI    C2 1518   7.690   3.566   3.275  0.1036  0.0027  0.2641
  125PAPI    C3 1519   7.354   3.765   3.363  0.1976  0.1519  0.2882
  125PAPI   PO4 1520   7.401   3.163   3.552 -0.0995  0.0572  0.3266
  125PAPI   GL1 1521   7.446   3.166   4.034  0.3485  0.0634  0.1364
  125PAPI   GL2 1522   7.480   3.445   4.236 -0.1292  0.0538  0.2252
  125PAPI   D1A 1523   7.106   3.096   4.267 -0.0007 -0.3041  0.0544
  125PAPI   D2A 1524   7.069   2.662   4.226  0.2627 -0.2693  0.1356
  125PAPI   D3A 1525   6.713   2.774   3.943  0.0017  0.2401 -0.2426
  125PAPI   D4A 1526   6.365   2.787   4.156  0.0929  0.0531 -0.2199
  125PAPI   C5A 1527   6.129   2.687   4.533 -0.4027  0.0029  0.5052
  125PAPI   C1B 1528   7.797   3.703   4.509  0.2530  0.0723 -0.0977
  125PAPI   C2B 1529   7.702   3.993   4.810 -0.1310 -0.0213 -0.3455
  125PAPI   C3B 1530   7.359   4.016   5.003  0.3403  0.1546  0.0482
  125PAPI   C4B 1531   7.193   4.099   5.303  0.2024 -0.0546  0.1100
  126PAPI    C1 1532   6.661  -0.035   3.527 -0.2197 -0.0470 -0.1314
  126PAPI    C2 1533   6.895  -0.360   3.545 -0.1540  0.0068  0.0076
  126PAPI    C3 1534   6.822  -0.184   3.193  0.0078 -0.0153 -0.0375
  126PAPI   PO4 1535   6.700   0.094   3.707 -0.1828 -0.0050  0.1549
  126PAPI   GL1 1536   6.628  -0.259   4.006  0.0175  0.0819  0.0896
  126PAPI   GL2 1537   6.487  -0.016   4.125  0.1817 -0.0493  0.0326
  126PAPI   D1A 1538   6.997  -0.119   4.032  0.0111  0.0744 -0.0583
  126PAPI   D2A 1539   6.984   0.192   4.409 -0.1646  0.2413  0.0442
  126PAPI   D3A 1540   7.156   0.556   4.498 -0.0722  0.4082 -0.0320
  126PAPI   D4A 1541   6.895   0.903   4.513  0.0439  0.0294  0.3674
  126PAPI   C5A 1542   6.671   1.078   4.186  0.2280  0.0309  0.0609
  126PAPI   C1B 1543   6.527   0.084   4.561  0.1341  0.0696 -0.2218
  126PAPI   C2B 1544   6.687   0.181   4.994  0.1531  0.1977  0.0703
  126PAPI   C3B 1545   6.909   0.139   5.393 -0.1458  0.5166 -0.2139
  126PAPI   C4B 1546   7.164   0.322   5.759  0.0794  0.0652  0.0010
  127PAPS   CNO 1547   6.950   3.099   7.770 -0.0643 -0.0917  0.1318
  127PAPS   PO4 1548   6.444   3.172   7.753  0.2020  0.0372  0.3992
  127PAPS   GL1 1549   6.666   3.506   7.369  0.2323  0.1891 -0.3198
  127PAPS   GL2 1550   6.830   3.253   7.329 -0.2169  0.1784 -0.0817
  127PAPS   D1A 1551   6.800   3.822   7.152 -0.0813  0.0186  0.1708
  127PAPS   D2A 1552   6.844   4.204   7.381 -0.1937  0.1120 -0.1718
  127PAPS   D3A 1553   6.978   4.319   6.869  0.2221 -0.0912 -0.1006
  127PAPS   D4A 1554   6.511   4.275   6.996 -0.3223  0.1528  0.1479
  127PAPS   C5A 1555   6.205   4.574   6.902 -0.0380  0.0794  0.3017
  127PAPS   C1B 1556   6.639   3.156   6.943 -0.3282  0.0844 -0.2989
  127PAPS   C2B 1557   6.738   2.973   6.672 -0.0157 -0.0433 -0.5509
  127PAPS   C3B 1558   6.926   2.943   6.304  0.1534 -0.1947 -0.2213
  127PAPS   C4B 1559   6.989   2.722   5.966 -0.2509  0.1252 -0.0061
  128PAPS   CNO 1560   7.074   6.211   8.738  0.2947  0.0307  0.3559
  128PAPS   PO4 1561   6.971   6.206   8.208 -0.0343  0.1150 -0.1885
  128PAPS   GL1 1562   6.885   6.173   7.708  0.1944 -0.0483  0.1953
  128PAPS   GL2 1563   6.754   5.880   7.683 -0.0264 -0.1585 -0.0224
  128PAPS   D1A 1564   7.233   6.034   7.413  0.2431 -0.0325  0.0916
  128PAPS   D2A 1565   7.376   6.380   7.696  0.1767 -0.0486  0.0841
  128PAPS   D3A 1566   7.645   6.397   7.393 -0.0850  0.1918  0.3518
  128PAPS   D4A 1567   7.720   6.349   6.851  0.0399  0.3347  0.1768
  128PAPS   C5A 1568   7.362   6.153   6.580 -0.0982 -0.0679 -0.0215
  128PAPS   C1B 1569   6.889   5.680   7.266 -0.2628 -0.0490  0.1340
  128PAPS   C2B 1570   6.902   5.590   6.867  0.2228 -0.1217  0.1513
  128PAPS   C3B 1571   7.127   5.677   6.527  0.0672  0.0328  0.0377
  128PAPS   C4B 1572   7.116   5.792   6.152  0.0461  0.0159  0.2661
  129PAPS   CNO 1573   0.244   4.739   8.072  0.0893 -0.2482  0.0530
  129PAPS   PO4 1574   0.620   4.867   7.902  0.1071  0.2967 -0.2475
  129PAPS   GL1 1575   0.506   5.082   7.637  0.2535 -0.3636 -0.2683
  129PAPS   GL2 1576   0.382   4.972   7.323 -0.4984 -0.2331 -0.0561
  129PAPS   D1A 1577   0.139   5.301   7.708 -0.2028  0.0545 -0.2219
  129PAPS   D2A 1578   0.492   5.643   7.613  0.1680  0.1055  0.2384
  129PAPS   D3A 1579   0.168   5.851   7.437  0.1376 -0.0475 -0.2911
  129PAPS   D4A 1580   0.150   5.883   7.047 -0.2187  0.0295 -0.0663
  129PAPS   C5A 1581  -0.279   5.923   6.954 -0.2051  0.0504 -0.0171
  129PAPS   C1B 1582   0.257   4.698   6.898 -0.3739 -0.4396  0.1000
  129PAPS   C2B 1583   0.172   4.822   6.453  0.1135 -0.1219  0.1425
  129PAPS   C3B 1584   0.170   4.759   6.047  0.0642  0.0299  0.0765
  129PAPS   C4B 1585   0.016   4.463   5.670  0.1428 -0.2204 -0.1632
  130PAPS   CNO 1586   0.474   2.958   8.697 -0.1023  0.3516 -0.1055
  130PAPS   PO4 1587   0.535   2.931   8.225 -0.1222 -0.0757 -0.1501
  130PAPS   GL1 1588   0.611   3.046   7.767  0.0920 -0.4227  0.1109
  130PAPS   GL2 1589   0.611   3.302   7.620  0.0785 -0.4441  0.0506
  130PAPS   D1A 1590   0.548   2.958   7.320  0.1048  0.0957  0.1107
  130PAPS   D2A 1591   0.809   2.740   7.366 -0.0464 -0.1213  0.0069
  130PAPS   D3A 1592   0.576   2.449   7.240  0.0735 -0.0173  0.1317
  130PAPS   D4A 1593   0.727   2.609   6.849 -0.1055 -0.0943  0.0047
  130PAPS   C5A 1594   0.537   2.882   6.558  0.0635 -0.0569 -0.1597
  130PAPS   C1B 1595   0.662   3.400   7.142 -0.2398 -0.2476  0.0602
  130PAPS   C2B 1596   0.512   3.256   6.878 -0.0891 -0.1887 -0.3432
  130PAPS   C3B 1597   0.364   3.390   6.521 -0.0377  0.1969 -0.1734
  130PAPS   C4B 1598   0.214   3.552   6.069  0.3378  0.2090  0.0225
  131PAPS   CNO 1599   0.593   4.158   3.666  0.0269  0.0936  0.2761
  131PAPS   PO4 1600   0.609   3.646   3.663  0.2434 -0.1229 -0.0837
  131PAPS   GL1 1601   0.772   3.372   3.966 -0.1103 -0.2043  0.2598
  131PAPS   GL2 1602   0.462   3.333   4.128 -0.0472  0.3323  0.0067
  131PAPS   D1A 1603   0.911   3.166   4.371 -0.1244 -0.0072  0.0393
  131PAPS   D2A 1604   1.246   3.463   4.548 -0.3907  0.1443  0.0364
  131PAPS   D3A 1605   1.198   3.332   4.936 -0.0216  0.3419  0.2094
  131PAPS   D4A 1606   0.958   3.558   5.282  0.4911 -0.3234 -0.2226
  131PAPS   C5A 1607   0.663   3.463   5.675  0.0493 -0.2548 -0.2177
  131PAPS   C1B 1608   0.390   3.248   4.561  0.0330 -0.1523  0.2102
  131PAPS   C2B 1609   0.161   3.259   4.864 -0.0559 -0.3095  0.0729
  131PAPS   C3B 1610   0.152   3.154   5.293 -0.0851  0.1635  0.0175
  131PAPS   C4B 1611   0.244   3.106   5.650  0.1758 -0.0958  0.0486
  132PAPS   CNO 1612   1.643   0.691   3.293 -0.2567  0.1808 -0.1147
  132PAPS   PO4 1613   1.614   0.336   3.479  0.0272 -0.0051  0.0756
  132PAPS   GL1 1614   1.427   0.295   3.902 -0.0703  0.1125  0.1229
  132PAPS   GL2 1615   1.687   0.217   4.209 -0.1168  0.2645 -0.2163
  132PAPS   D1A 1616   1.303   0.503   4.288  0.2051 -0.3800  0.1340
  132PAPS   D2A 1617   0.943   0.745   4.462  0.1946 -0.0275 -0.0795
  132PAPS   D3A 1618   1.139   0.404   4.748 -0.3223 -0.0798 -0.2939
  132PAPS   D4A 1619   1.435  -0.086   4.801 -0.0361  0.0935  0.3331
  132PAPS   C5A 1620   1.213  -0.457   4.682  0.1993 -0.1413 -0.3454
  132PAPS   C1B 1621   1.697   0.451   4.642 -0.0163  0.1386  0.2754
  132PAPS   C2B 1622   1.781   0.535   4.986  0.0311 -0.0790 -0.1078
  132PAPS   C3B 1623   1.714   0.787   5.239 -0.2037 -0.1574  0.2277
  132PAPS   C4B 1624   1.351   0.843   5.452  0.1371 -0.5509 -0.0382
  133PAPS   CNO 1625   1.975   1.943   3.127 -0.0845  0.0551  0.1114
  133PAPS   PO4 1626   1.816   2.156   3.501 -0.0738 -0.0474 -0.0400
  133PAPS   GL1 1627   1.812   1.986   3.844  0.2415 -0.0958 -0.3928
  133PAPS   GL2 1628   1.705   2.235   4.058  0.0765  0.1926 -0.0879
  133PAPS   D1A 1629   1.540   1.716   4.058 -0.1163  0.1075 -0.1812
  133PAPS   D2A 1630   1.463   1.478   4.447 -0.0887 -0.0912 -0.1642
  133PAPS   D3A 1631   1.443   1.012   4.301  0.1521 -0.1259  0.0285
  133PAPS   D4A 1632   1.369   0.843   4.680  0.0168 -0.1407  0.0823
  133PAPS   C5A 1633   1.012   0.898   4.975 -0.0690  0.1846  0.1626
  133PAPS   C1B 1634   1.625   2.008   4.515  0.1014 -0.3157 -0.2393
  133PAPS   C2B 1635   1.623   1.836   5.016 -0.0997  0.2280 -0.0779
  133PAPS   C3B 1636   1.743   1.675   5.433 -0.0999 -0.0980  0.0761
  133PAPS   C4B 1637   1.767   1.223   5.645 -0.0295 -0.0899  0.1093
  134PAPS   CNO 1638   5.860   1.863   3.900 -0.0478  0.1139  0.2087
  134PAPS   PO4 1639   5.462   1.792   3.745 -0.2694 -0.0428 -0.1626
  134PAPS   GL1 1640   5.432   1.482   4.069  0.0789  0.1239 -0.0530
  134PAPS   GL2 1641   5.626   1.339   4.255  0.2067 -0.2607 -0.1622
  134PAPS   D1A 1642   5.088   1.402   4.303 -0.0340  0.2769 -0.1188
  134PAPS   D2A 1643   4.898   1.757   4.097  0.0018 -0.6157 -0.0351
  134PAPS   D3A 1644   4.660   1.525   4.494 -0.1350  0.2831  0.3581
  134PAPS   D4A 1645   4.823   1.534   4.919 -0.0689  0.0735 -0.0780
  134PAPS   C5A 1646   5.173   1.811   5.078  0.0500 -0.3649 -0.1429
  134PAPS   C1B 1647   5.909   1.430   4.680  0.0498  0.0677 -0.0927
  134PAPS   C2B 1648   6.114   1.465   5.020  0.1512 -0.0184 -0.0077
  134PAPS   C3B 1649   6.418   1.406   5.449 -0.1352  0.0489  0.3439
  134PAPS   C4B 1650   6.774   1.590   5.569 -0.0366  0.0952  0.3019
  135PAPE   NH3 1651   0.840   0.698   8.247 -0.0192  0.1512  0.0575
  135PAPE   PO4 1652   1.019   0.308   8.012  0.5256 -0.2193  0.1193
  135PAPE   GL1 1653   0.796   0.139   7.606  0.1107 -0.1055 -0.0496
  135PAPE   GL2 1654   0.859   0.024   7.269  0.0649 -0.2177 -0.0593
  135PAPE   D1A 1655   0.461  -0.029   7.507  0.0042 -0.3283  0.1068
  135PAPE   D2A 1656   0.430   0.368   7.297  0.1475  0.2598  0.2315
  135PAPE   D3A 1657   0.239   0.330   6.932 -0.4839  0.4633 -0.3503
  135PAPE   D4A 1658  -0.122   0.517   6.933  0.1308 -0.1498  0.0891
  135PAPE   C5A 1659  -0.328   0.713   6.637 -0.0705  0.1819 -0.1912
  135PAPE   C1B 1660   1.076   0.015   6.789  0.2542 -0.0489  0.0219
  135PAPE   C2B 1661   1.063   0.137   6.413  0.0573 -0.2200 -0.3093
  135PAPE   C3B 1662   0.850   0.432   5.992  0.3002  0.0240  0.0742
  135PAPE   C4B 1663   0.656   0.457   5.693  0.2353  0.3306  0.1950
  136PAPE   NH3 1664   2.554   7.260   7.755 -0.1846  0.0930 -0.2382
  136PAPE   PO4 1665   2.854   7.639   7.652  0.0904  0.1355  0.1807
  136PAPE   GL1 1666   2.981   7.479   7.251 -0.1391  0.1908  0.0392
  136PAPE   GL2 1667   2.955   7.816   7.085 -0.3714  0.0352  0.2183
  136PAPE   D1A 1668   2.881   7.427   6.760  0.0928 -0.0787 -0.0170
  136PAPE   D2A 1669   2.733   7.088   6.517  0.0946  0.2061  0.3225
  136PAPE   D3A 1670   2.745   7.306   6.215 -0.0516  0.1616 -0.2485
  136PAPE   D4A 1671   3.002   7.189   5.855 -0.0658  0.0848 -0.0190
  136PAPE   C5A 1672   3.134   7.241   5.466 -0.2151 -0.1586 -0.0753
  136PAPE   C1B 1673   3.104   7.883   6.793 -0.1268 -0.1544  0.0762
  136PAPE   C2B 1674   2.976   7.763   6.407  0.1213  0.0897 -0.1641
  136PAPE   C3B 1675   3.123   7.849   6.063 -0.1623 -0.1101 -0.0835
  136PAPE   C4B 1676   3.069   7.710   5.671  0.3683  0.0824 -0.1779
  137PAPE   NH3 1677   2.031   4.965   4.036 -0.3579 -0.1361 -0.0065
  137PAPE   PO4 1678   2.518   4.685   3.945 -0.0057 -0.1226 -0.0158
  137PAPE   GL1 1679   2.338   4.410   4.195 -0.1505 -0.1646 -0.0044
  137PAPE   GL2 1680   2.510   4.204   4.364 -0.1367  0.1015  0.0454
  137PAPE   D1A 1681   1.983   4.280   4.451 -0.0736 -0.1526  0.4146
  137PAPE   D2A 1682   2.184   4.390   4.839 -0.0003 -0.0860 -0.1119
  137PAPE   D3A 1683   2.468   4.510   4.757  0.0663 -0.1641 -0.0425
  137PAPE   D4A 1684   2.616   4.444   5.197  0.4675  0.0111  0.3271
  137PAPE   C5A 1685   2.840   4.737   5.409 -0.0692  0.1183  0.2742
  137PAPE   C1B 1686   2.658   4.014   4.853  0.1812 -0.0702 -0.0856
  137PAPE   C2B 1687   2.612   3.993   5.305 -0.1185 -0.1111  0.1317
  137PAPE   C3B 1688   2.836   3.772   5.685  0.0071  0.0912 -0.1171
  137PAPE   C4B 1689   3.108   3.454   5.683  0.2839 -0.2189 -0.2114
  138PAPE   NH3 1690   4.205   1.299   3.899  0.2636 -0.1273 -0.0815
  138PAPE   PO4 1691   4.375   1.706   3.907 -0.0534  0.1756  0.1978
  138PAPE   GL1 1692   4.382   1.975   4.208 -0.1160  0.1924  0.2965
  138PAPE   GL2 1693   4.345   1.869   4.500  0.0810 -0.0767 -0.0954
  138PAPE   D1A 1694   4.451   2.412   4.295  0.3519  0.2801  0.1168
  138PAPE   D2A 1695   4.553   2.369   4.716 -0.1434 -0.2629  0.0632
  138PAPE   D3A 1696   4.784   1.985   4.668 -0.1575  0.0618 -0.1467
  138PAPE   D4A 1697   4.694   2.112   5.145 -0.0461  0.0464  0.0706
  138PAPE   C5A 1698   4.694   2.598   5.135 -0.2503  0.0978 -0.0006
  138PAPE   C1B 1699   4.360   1.735   4.954 -0.0951 -0.1074 -0.1043
  138PAPE   C2B 1700   4.495   1.385   5.234 -0.1053 -0.2077 -0.1978
  138PAPE   C3B 1701   4.135   1.257   5.503 -0.0491 -0.1737 -0.4191
  138PAPE   C4B 1702   3.747   1.332   5.599  0.0218  0.1516 -0.1472
  139CHOL   ROH 1703   6.656   1.132   7.189 -0.0337  0.2824  0.0402
  139CHOL    R1 1704   6.821   1.093   6.963 -0.0693  0.1485  0.0349
  139CHOL    R2 1705   6.719   1.057   6.708 -0.1086  0.1810  0.0365
  139CHOL    R3 1706   6.884   1.265   6.648  0.0186  0.0735  0.0142
  139CHOL    R4 1707   6.812   1.151   6.388 -0.1459  0.1872  0.0284
  139CHOL    R5 1708   7.013   1.187   6.463 -0.1020  0.0281 -0.0415
  139CHOL    C1 1709   7.020   1.401   6.147 -0.0482  0.0898  0.0027
  139CHOL    C2 1710   7.179   1.516   5.828  0.2675  0.3140 -0.0797
  140CHOL   ROH 1711   2.781   0.924   7.120 -0.2556 -0.0638 -0.0431
  140CHOL    R1 1712   2.932   0.812   6.908 -0.2484 -0.0939 -0.0216
  140CHOL    R2 1713   2.818   0.736   6.668 -0.2134  0.0178 -0.0712
  140CHOL    R3 1714   3.009   0.898   6.563 -0.0973 -0.0582  0.0192
  140CHOL    R4 1715   2.901   0.749   6.333 -0.2198  0.1470 -0.0679
  140CHOL    R5 1716   3.111   0.765   6.391 -0.2014 -0.0398 -0.0625
  140CHOL    C1 1717   3.129   0.910   6.039 -0.1146  0.1508  0.0187
  140CHOL    C2 1718   3.309   1.138   5.743 -0.0867  0.0772  0.3670
  141CHOL   ROH 1719   4.273   1.287   4.370 -0.1237 -0.3106 -0.1548
  141CHOL    R1 1720   4.295   1.254   4.650 -0.2818 -0.0089 -0.1005
  141CHOL    R2 1721   4.087   1.161   4.806 -0.2413 -0.2754 -0.1816
  141CHOL    R3 1722   4.271   0.978   4.887  0.0637  0.1498  0.1227
  141CHOL    R4 1723   4.031   0.916   5.043 -0.0914 -0.4819 -0.3582
  141CHOL    R5 1724   4.231   0.953   5.122 -0.3260 -0.0076  0.0390
  141CHOL    C1 1725   4.172   0.602   5.257  0.2823 -0.2030 -0.1753
  141CHOL    C2 1726   3.886   0.471   5.211  0.1584 -0.1437 -0.1503
  142CHOL   ROH 1727   4.584   1.426   7.387 -0.3794 -0.0810  0.0336
  142CHOL    R1 1728   4.496   1.539   7.143 -0.2066 -0.2212 -0.0932
  142CHOL    R2 1729   4.664   1.684   6.978 -0.1215 -0.2267  0.0041
  142CHOL    R3 1730   4.581   1.505   6.791  0.1214 -0.3319 -0.0100
  142CHOL    R4 1731   4.714   1.716   6.637 -0.0413 -0.1877  0.0173
  142CHOL    R5 1732   4.513   1.639   6.605  0.0368 -0.4041 -0.0411
  142CHOL    C1 1733   4.666   1.566   6.264  0.2334 -0.2636  0.0118
  142CHOL    C2 1734   4.565   1.874   5.982  0.0526 -0.0593 -0.0429
  143CHOL   ROH 1735   7.169   1.541   4.304  0.1393  0.0375 -0.0773
  143CHOL    R1 1736   7.290   1.676   4.521  0.0278  0.1495 -0.0832
  143CHOL    R2 1737   7.150   1.847   4.687 -0.1367 -0.0225 -0.0381
  143CHOL    R3 1738   7.248   1.686   4.883  0.0774  0.0612 -0.0753
  143CHOL    R4 1739   7.139   1.917   5.026 -0.2939 -0.1459 -0.0166
  143CHOL    R5 1740   7.341   1.837   5.044 -0.1734  0.1510 -0.0130
  143CHOL    C1 1741   7.226   1.807   5.406 -0.1844 -0.1393 -0.0391
  143CHOL    C2 1742   7.079   2.038   5.642  0.1686  0.0803 -0.1367
  144CHOL   ROH 1743   4.058   0.698   7.390 -0.0135 -0.0103 -0.1108
  144CHOL    R1 1744   3.964   0.695   7.123 -0.0063 -0.0425 -0.1132
  144CHOL    R2 1745   4.126   0.630   6.909  0.0019 -0.0607 -0.1023
  144CHOL    R3 1746   3.931   0.448   6.858  0.0093 -0.0728 -0.0868
  144CHOL    R4 1747   4.124   0.413   6.640 -0.1190  0.0970 -0.2302
  144CHOL    R5 1748   3.910   0.449   6.619 -0.1404  0.0636 -0.0746
  144CHOL    C1 1749   3.939   0.116   6.435 -0.1824  0.1776 -0.2900
  144CHOL    C2 1750   3.997   0.045   6.083 -0.0225  0.1609 -0.1744
  145CHOL   ROH 1751   5.066   0.187   7.049  0.1837  0.0489  0.1454
  145CHOL    R1 1752   4.993   0.105   6.788  0.0039  0.1856  0.1497
  145CHOL    R2 1753   4.970   0.282   6.577  0.2065  0.2523  0.1764
  145CHOL    R3 1754   5.144   0.112   6.457 -0.0592  0.0160  0.1174
  145CHOL    R4 1755   5.060   0.294   6.243  0.1045  0.1157  0.1436
  145CHOL    R5 1756   5.052   0.077   6.238 -0.1835  0.1256  0.1536
  145CHOL    C1 1757   5.276   0.141   5.937 -0.2045 -0.1858  0.0692
  145CHOL    C2 1758   5.282  -0.042   5.645  0.0241 -0.0869  0.0568
  146CHOL   ROH 1759   2.941   6.495   3.991  0.1668 -0.0338  0.0173
  146CHOL    R1 1760   3.025   6.637   4.220  0.2805 -0.1661  0.0583
  146CHOL    R2 1761   2.847   6.764   4.391  0.3958  0.1438 -0.0540
  146CHOL    R3 1762   2.972   6.614   4.580  0.0348 -0.0624  0.0333
  146CHOL    R4 1763   2.824   6.817   4.731  0.3898  0.3144 -0.0797
  146CHOL    R5 1764   3.037   6.772   4.747  0.3107 -0.1241 -0.0017
  146CHOL    C1 1765   2.929   6.708   5.107  0.0474  0.2202 -0.0127
  146CHOL    C2 1766   2.958   6.770   5.472 -0.0787 -0.0357  0.1024
  147CHOL   ROH 1767   4.705   3.266   6.732 -0.0648 -0.0843 -0.0466
  147CHOL    R1 1768   4.537   3.232   6.507 -0.2114 -0.0892  0.0616
  147CHOL    R2 1769   4.611   3.082   6.287 -0.1801  0.2357 -0.1603
  147CHOL    R3 1770   4.376   2.954   6.337  0.0377 -0.1487 -0.0811
  147CHOL    R4 1771   4.415   2.928   6.048 -0.1929  0.2416 -0.1528
  147CHOL    R5 1772   4.238   3.007   6.148 -0.2141 -0.1163  0.1075
  147CHOL    C1 1773   4.080   2.718   5.955  0.0041 -0.1158 -0.0742
  147CHOL    C2 1774   3.912   2.559   5.571 -0.1792 -0.1604  0.2432
  148CHOL   ROH 1775   3.273   6.954   3.885 -0.0336  0.1219 -0.1166
  148CHOL    R1 1776   3.265   7.116   4.117 -0.0273  0.0832 -0.0887
  148CHOL    R2 1777   3.031   7.169   4.253 -0.0224  0.0403 -0.0567
  148CHOL    R3 1778   3.170   7.073   4.466  0.0074  0.0150 -0.0884
  148CHOL    R4 1779   2.939   7.209   4.584  0.0234 -0.0144 -0.0377
  148CHOL    R5 1780   3.148   7.242   4.633  0.0247 -0.0145 -0.0602
  148CHOL    C1 1781   3.016   7.141   4.976  0.0780 -0.0700 -0.0565
  148CHOL    C2 1782   2.641   7.201   5.106  0.0494 -0.2703  0.2936
  149CHOL   ROH 1783   4.137   6.936   7.248  0.1789  0.1901 -0.1636
  149CHOL    R1 1784   4.216   6.862   6.986  0.1285  0.1416 -0.1651
  149CHOL    R2 1785   4.164   6.612   6.880  0.2349  0.0726 -0.0558
  149CHOL    R3 1786   4.050   6.756   6.680  0.0796 -0.0655 -0.0695
  149CHOL    R4 1787   4.109   6.496   6.559  0.3823 -0.0110 -0.0518
  149CHOL    R5 1788   4.170   6.691   6.484  0.1663  0.0577 -0.0597
  149CHOL    C1 1789   3.970   6.564   6.185  0.3223 -0.1893 -0.0623
  149CHOL    C2 1790   4.154   6.331   6.002 -0.1778 -0.0676  0.0053
  150CHOL   ROH 1791   3.082   4.689   7.244  0.1267  0.2341 -0.0880
  150CHOL    R1 1792   2.994   4.648   6.978  0.0491  0.1761 -0.0547
  150CHOL    R2 1793   2.965   4.856   6.798  0.0892  0.1272 -0.1225
  150CHOL    R3 1794   3.129   4.702   6.645 -0.0051  0.0084 -0.1035
  150CHOL    R4 1795   2.953   4.837   6.453 -0.0406 -0.0530 -0.1091
  150CHOL    R5 1796   2.987   4.623   6.468 -0.0867 -0.0512 -0.0098
  150CHOL    C1 1797   3.099   4.682   6.108 -0.2046 -0.2694 -0.0833
  150CHOL    C2 1798   3.054   4.883   5.842 -0.1412  0.0784 -0.0173
  151CHOL   ROH 1799   5.969   7.304   7.322  0.0262  0.0492 -0.1253
  151CHOL    R1 1800   6.105   7.326   7.075  0.0091 -0.0015 -0.1405
  151CHOL    R2 1801   6.180   7.106   6.925  0.1200 -0.0398 -0.0375
  151CHOL    R3 1802   6.042   7.233   6.729  0.0463 -0.2049 -0.0925
  151CHOL    R4 1803   6.209   7.038   6.588  0.3918  0.0456 -0.0333
  151CHOL    R5 1804   6.198   7.252   6.548  0.1156  0.0367 -0.0078
  151CHOL    C1 1805   6.095   7.117   6.207  0.4810 -0.0597 -0.0826
  151CHOL    C2 1806   6.277   6.985   5.935  0.0458 -0.1734  0.3977
  152CHOL   ROH 1807   0.737   2.195   4.314  0.0291 -0.2272 -0.0462
  152CHOL    R1 1808   0.783   2.146   4.589  0.0904 -0.0193 -0.0181
  152CHOL    R2 1809   0.769   2.345   4.780 -0.2274  0.0591 -0.1192
  152CHOL    R3 1810   0.594   2.175   4.899  0.0250 -0.1561 -0.0440
  152CHOL    R4 1811   0.665   2.367   5.109 -0.3180  0.1041 -0.1503
  152CHOL    R5 1812   0.677   2.149   5.122  0.0342  0.1232 -0.0101
  152CHOL    C1 1813   0.440   2.219   5.412 -0.1338 -0.0716 -0.0979
  152CHOL    C2 1814   0.384   2.203   5.849  0.0751 -0.0561 -0.0893
  153CHOL   ROH 1815   3.473   3.079   4.298 -0.2215 -0.0115  0.0617
  153CHOL    R1 1816   3.450   2.960   4.554 -0.0878 -0.0811  0.0415
  153CHOL    R2 1817   3.665   2.932   4.725 -0.0371  0.0400 -0.0070
  153CHOL    R3 1818   3.502   3.063   4.899 -0.0990 -0.1156  0.0546
  153CHOL    R4 1819   3.710   2.942   5.068  0.1444  0.1562 -0.0321
  153CHOL    R5 1820   3.494   2.920   5.092  0.1759 -0.0940  0.0896
  153CHOL    C1 1821   3.583   3.071   5.431  0.1919  0.0778  0.0110
  153CHOL    C2 1822   3.861   3.086   5.735  0.1003 -0.2239 -0.0932
  154CHOL   ROH 1823   5.454   3.833   4.287 -0.0484 -0.0537 -0.0682
  154CHOL    R1 1824   5.475   3.697   4.534 -0.0237 -0.0899 -0.0895
  154CHOL    R2 1825   5.715   3.666   4.667 -0.0250 -0.0020 -0.0606
  154CHOL    R3 1826   5.578   3.778   4.873 -0.1127 -0.0985 -0.0592
  154CHOL    R4 1827   5.842   3.715   4.985 -0.0908  0.0323 -0.0390
  154CHOL    R5 1828   5.649   3.655   5.066 -0.0687 -0.0835 -0.0655
  154CHOL    C1 1829   5.788   3.849   5.363 -0.2114 -0.0385 -0.0251
  154CHOL    C2 1830   5.594   3.843   5.584 -0.3619  0.1012  0.0531
  155CHOL   ROH 1831   3.366   3.518   4.322  0.0888  0.0127 -0.1669
  155CHOL    R1 1832   3.396   3.431   4.590  0.0253  0.1081 -0.1275
  155CHOL    R2 1833   3.639   3.435   4.723  0.0231  0.0390 -0.1090
  155CHOL    R3 1834   3.499   3.579   4.906  0.0788  0.1896 -0.1850
  155CHOL    R4 1835   3.671   3.405   5.065 -0.1246  0.0886 -0.0907
  155CHOL    R5 1836   3.456   3.425   5.083 -0.1093  0.2681 -0.1669
  155CHOL    C1 1837   3.560   3.522   5.437 -0.1583  0.2588 -0.1512
  155CHOL    C2 1838   3.605   3.552   5.761  0.1345 -0.0234 -0.0557
  156CHOL   ROH 1839   5.992   5.046   7.350 -0.2612  0.2799 -0.0514
  156CHOL    R1 1840   6.072   5.151   7.099  0.0041  0.2989  0.0388
  156CHOL    R2 1841   6.335   5.212   7.041  0.1468 -0.1836  0.1444
  156CHOL    R3 1842   6.292   5.048   6.828 -0.1347  0.0454  0.0175
  156CHOL    R4 1843   6.514   5.221   6.745  0.2881 -0.3626  0.2220
  156CHOL    R5 1844   6.327   5.188   6.637  0.2426  0.1128  0.1239
  156CHOL    C1 1845   6.577   5.073   6.373  0.1062 -0.2519  0.1481
  156CHOL    C2 1846   6.818   5.391   6.213  0.1920  0.3216 -0.1050
  157CHOL   ROH 1847   7.005   6.572   7.383 -0.3455  0.3122 -0.0062
  157CHOL    R1 1848   7.018   6.483   7.115 -0.2709  0.1127  0.0612
  157CHOL    R2 1849   6.826   6.550   6.927 -0.1928  0.0168 -0.0555
  157CHOL    R3 1850   7.042   6.637   6.786 -0.1249 -0.1312 -0.0449
  157CHOL    R4 1851   6.832   6.601   6.585 -0.1727  0.1162 -0.0404
  157CHOL    R5 1852   7.032   6.515   6.580 -0.2484 -0.0603 -0.0810
  157CHOL    C1 1853   7.037   6.713   6.254 -0.0972  0.0351 -0.0215
  157CHOL    C2 1854   6.879   6.880   5.925  0.2253 -0.3247 -0.1520
  158CHOL   ROH 1855   3.258   5.597   7.348 -0.2563  0.1547  0.0677
  158CHOL    R1 1856   3.087   5.590   7.122 -0.0873  0.2703 -0.0675
  158CHOL    R2 1857   3.170   5.665   6.869  0.2153  0.0482 -0.0410
  158CHOL    R3 1858   3.079   5.418   6.802 -0.0466  0.1286  0.0076
  158CHOL    R4 1859   3.036   5.581   6.562  0.3617  0.0656 -0.1106
  158CHOL    R5 1860   2.887   5.460   6.666  0.1190  0.3075 -0.1736
  158CHOL    C1 1861   2.872   5.300   6.320  0.2011  0.1513 -0.1054
  158CHOL    C2 1862   2.887   5.350   5.934 -0.0022  0.1358 -0.1013
  159CHOL   ROH 1863   6.806   0.466   4.036  0.0745  0.1718  0.0590
  159CHOL    R1 1864   6.633   0.597   4.218  0.1813  0.1984  0.1419
  159CHOL    R2 1865   6.419   0.469   4.337 -0.0398  0.3473 -0.0900
  159CHOL    R3 1866   6.537   0.555   4.567 -0.0067 -0.0753  0.0605
  159CHOL    R4 1867   6.264   0.482   4.646 -0.2028  0.3585 -0.1706
  159CHOL    R5 1868   6.363   0.672   4.682  0.1390  0.1505  0.0578
  159CHOL    C1 1869   6.285   0.570   5.041 -0.2667 -0.0316 -0.0762
  159CHOL    C2 1870   5.999   0.383   5.243 -0.2434  0.2171 -0.0212
  160CHOL   ROH 1871   5.628   4.146   4.586  0.0564 -0.1286  0.0504
  160CHOL    R1 1872   5.666   4.276   4.835  0.0621  0.0651 -0.0490
  160CHOL    R2 1873   5.769   4.146   5.057 -0.2054  0.1528  0.1367
  160CHOL    R3 1874   5.947   4.351   5.053  0.0283 -0.0483  0.0324
  160CHOL    R4 1875   5.993   4.218   5.310 -0.1091  0.0259  0.0874
  160CHOL    R5 1876   5.953   4.429   5.280  0.1300  0.0555 -0.0089
  160CHOL    C1 1877   6.291   4.452   5.454  0.1664 -0.2367 -0.0392
  160CHOL    C2 1878   6.490   4.725   5.637 -0.0039  0.0143  0.0487
  161CHOL   ROH 1879   1.382   6.089   4.225 -0.1649  0.1383 -0.1516
  161CHOL    R1 1880   1.387   6.142   4.502 -0.1163  0.1313 -0.1513
  161CHOL    R2 1881   1.161   6.209   4.645 -0.0887  0.1363 -0.1129
  161CHOL    R3 1882   1.237   6.000   4.802 -0.0714  0.1304 -0.1284
  161CHOL    R4 1883   1.203   6.225   4.988 -0.0228  0.1353 -0.1205
  161CHOL    R5 1884   1.380   6.099   4.967 -0.0329  0.1234 -0.1554
  161CHOL    C1 1885   1.298   6.038   5.335  0.0318  0.1292 -0.1396
  161CHOL    C2 1886   1.448   6.193   5.610  0.0821 -0.0893 -0.1519
  162CHOL   ROH 1887   6.087   1.770   7.141  0.0964 -0.0247 -0.0601
  162CHOL    R1 1888   6.208   1.909   6.925  0.0525 -0.0607 -0.1078
  162CHOL    R2 1889   6.198   1.816   6.665 -0.0351 -0.0835 -0.0960
  162CHOL    R3 1890   6.097   2.064   6.615 -0.0165 -0.0745 -0.0903
  162CHOL    R4 1891   6.214   1.978   6.360  0.2361  0.0444 -0.0178
  162CHOL    R5 1892   6.255   2.164   6.466  0.1150  0.0061  0.0998
  162CHOL    C1 1893   6.128   2.304   6.135  0.4113  0.1273  0.0330
  162CHOL    C2 1894   5.935   2.120   5.907  0.4512 -0.1115  0.0786
  163CHOL   ROH 1895   2.966   2.643   7.443  0.1478 -0.1874  0.1309
  163CHOL    R1 1896   2.982   2.742   7.178 -0.0346 -0.2923  0.0781
  163CHOL    R2 1897   3.222   2.814   7.060 -0.1605  0.1374  0.0592
  163CHOL    R3 1898   3.142   2.640   6.867  0.2026 -0.1398  0.1482
  163CHOL    R4 1899   3.308   2.835   6.726 -0.1418  0.0942  0.0621
  163CHOL    R5 1900   3.104   2.777   6.675 -0.0267 -0.3266  0.0574
  163CHOL    C1 1901   3.283   2.684   6.351  0.2101 -0.1911  0.1473
  163CHOL    C2 1902   3.058   2.742   6.015  0.1744  0.0455 -0.3158
  164CHOL   ROH 1903   2.787   6.520   7.056  0.1626  0.2373  0.1709
  164CHOL    R1 1904   2.921   6.489   6.809  0.0687  0.1240  0.1337
  164CHOL    R2 1905   2.843   6.623   6.580  0.0497  0.1025  0.1310
  164CHOL    R3 1906   3.102   6.704   6.577  0.0843 -0.0060  0.0224
  164CHOL    R4 1907   3.027   6.685   6.294 -0.0242 -0.0501  0.0483
  164CHOL    R5 1908   3.198   6.590   6.390 -0.0288 -0.0985  0.0165
  164CHOL    C1 1909   3.377   6.799   6.125 -0.0347 -0.2408 -0.1018
  164CHOL    C2 1910   3.330   6.849   5.758 -0.1778 -0.0451  0.0634
  165CHOL   ROH 1911   3.914   0.449   4.103 -0.0239 -0.0940 -0.0169
  165CHOL    R1 1912   3.690   0.433   4.276  0.0006 -0.0668  0.0185
  165CHOL    R2 1913   3.696   0.294   4.514  0.0379 -0.0219  0.0473
  165CHOL    R3 1914   3.613   0.531   4.617  0.0486 -0.0027  0.0104
  165CHOL    R4 1915   3.571   0.337   4.833  0.1216  0.0533  0.0698
  165CHOL    R5 1916   3.423   0.474   4.751  0.0908  0.0197  0.0768
  165CHOL    C1 1917   3.420   0.585   5.116  0.1804  0.1150  0.0483
  165CHOL    C2 1918   3.372   0.543   5.546 -0.1330  0.0749  0.0255
  166CHOL   ROH 1919   3.485   5.074   4.272 -0.0296 -0.3460 -0.0377
  166CHOL    R1 1920   3.638   5.050   4.508 -0.0602 -0.3421 -0.0177
  166CHOL    R2 1921   3.663   5.255   4.691  0.0839 -0.2679 -0.1205
  166CHOL    R3 1922   3.576   5.067   4.867 -0.0669 -0.1153 -0.0278
  166CHOL    R4 1923   3.728   5.256   5.031 -0.0274 -0.0833 -0.0979
  166CHOL    R5 1924   3.757   5.040   5.021 -0.1290 -0.1066  0.0490
  166CHOL    C1 1925   3.684   5.079   5.393 -0.2336  0.1674  0.0023
  166CHOL    C2 1926   3.410   5.272   5.637 -0.1207 -0.1185  0.1453
  167CHOL   ROH 1927   5.791   1.832   4.397 -0.1418 -0.3658  0.1448
  167CHOL    R1 1928   5.832   1.979   4.635 -0.0093 -0.1802  0.0108
  167CHOL    R2 1929   5.658   1.965   4.851  0.0079  0.1286  0.0521
  167CHOL    R3 1930   5.885   1.903   4.987 -0.0148  0.0930  0.0724
  167CHOL    R4 1931   5.681   1.932   5.194 -0.0077  0.2006  0.0597
  167CHOL    R5 1932   5.873   2.034   5.187  0.0206  0.1409  0.0413
  167CHOL    C1 1933   5.907   1.855   5.522 -0.0381  0.2091  0.0832
  167CHOL    C2 1934   6.125   1.690   5.723  0.0665 -0.2010 -0.0086
  168CHOL   ROH 1935   6.443   5.135   4.172 -0.3458 -0.0678 -0.1173
  168CHOL    R1 1936   6.594   4.965   4.340 -0.2199 -0.0352 -0.1960
  168CHOL    R2 1937   6.772   5.062   4.528 -0.2205  0.0071 -0.2171
  168CHOL    R3 1938   6.626   4.909   4.699 -0.1034 -0.1067 -0.2171
  168CHOL    R4 1939   6.878   4.959   4.840 -0.1281  0.0556 -0.2318
  168CHOL    R5 1940   6.787   4.765   4.802  0.0029 -0.0043 -0.2390
  168CHOL    C1 1941   6.802   4.756   5.183  0.0355 -0.0231 -0.2405
  168CHOL    C2 1942   7.150   4.595   5.124  0.0667 -0.2828 -0.2680
  169CHOL   ROH 1943   1.670   3.768   4.401  0.1827 -0.2065  0.0885
  169CHOL    R1 1944   1.714   3.606   4.628  0.1179 -0.1203  0.1634
  169CHOL    R2 1945   1.801   3.709   4.870  0.0556 -0.0292  0.1482
  169CHOL    R3 1946   1.581   3.582   4.966  0.0263  0.0132  0.1373
  169CHOL    R4 1947   1.746   3.634   5.203 -0.0472  0.1171  0.1649
  169CHOL    R5 1948   1.665   3.442   5.141 -0.0277  0.0902  0.2254
  169CHOL    C1 1949   1.508   3.471   5.487 -0.1345  0.2422  0.1645
  169CHOL    C2 1950   1.671   3.089   5.614 -0.0842 -0.1234 -0.1679
  170CHOL   ROH 1951   3.927   4.976   7.440  0.2926 -0.1994  0.0435
  170CHOL    R1 1952   4.008   5.089   7.194  0.3143 -0.2377  0.0302
  170CHOL    R2 1953   4.049   4.937   6.966  0.0485 -0.2475 -0.0238
  170CHOL    R3 1954   3.874   5.112   6.856  0.1863 -0.0241  0.0929
  170CHOL    R4 1955   4.023   5.004   6.628 -0.1646 -0.3147 -0.0196
  170CHOL    R5 1956   3.996   5.215   6.677  0.1771 -0.2488 -0.0502
  170CHOL    C1 1957   3.842   5.208   6.328 -0.1593 -0.1441  0.0924
  170CHOL    C2 1958   3.724   5.432   6.067  0.1770 -0.1211  0.0761
  171CHOL   ROH 1959   2.109   2.388   7.459  0.1690  0.0203  0.0671
  171CHOL    R1 1960   2.034   2.520   7.220  0.2294  0.1248  0.1057
  171CHOL    R2 1961   2.193   2.710   7.098  0.4449 -0.1124  0.0149
  171CHOL    R3 1962   2.165   2.549   6.882  0.0868 -0.0783  0.0298
  171CHOL    R4 1963   2.221   2.813   6.770  0.3409 -0.1347 -0.0015
  171CHOL    R5 1964   2.052   2.685   6.720  0.1373  0.0721  0.1141
  171CHOL    C1 1965   2.210   2.721   6.375 -0.0558 -0.1156  0.0028
  171CHOL    C2 1966   1.974   2.940   6.121 -0.0912  0.0544  0.1196
  172CHOL   ROH 1967   5.523   6.521   7.147  0.0113 -0.0230 -0.0291
  172CHOL    R1 1968   5.380   6.469   6.908 -0.0050 -0.0890 -0.0051
  172CHOL    R2 1969   5.169   6.627   6.824 -0.0582 -0.1567  0.0044
  172CHOL    R3 1970   5.315   6.645   6.596 -0.0932 -0.1422 -0.0171
  172CHOL    R4 1971   5.035   6.640   6.506 -0.1221  0.1537  0.0407
  172CHOL    R5 1972   5.196   6.508   6.439 -0.2485  0.0542 -0.0757
  172CHOL    C1 1973   5.094   6.664   6.106 -0.1923  0.3481  0.0416
  172CHOL    C2 1974   5.132   6.677   5.732 -0.2512  0.0990  0.0965
  173CHOL   ROH 1975   1.846   7.403   3.711 -0.1364  0.2975  0.0567
  173CHOL    R1 1976   1.719   7.344   3.958 -0.1333 -0.0792 -0.0253
  173CHOL    R2 1977   1.697   7.087   4.056  0.4855 -0.1695 -0.0888
  173CHOL    R3 1978   1.816   7.196   4.275  0.0813  0.1129  0.0032
  173CHOL    R4 1979   1.711   6.938   4.368  0.3923 -0.0323 -0.0176
  173CHOL    R5 1980   1.674   7.133   4.457 -0.0212 -0.0484 -0.1253
  173CHOL    C1 1981   1.832   6.954   4.755 -0.0414  0.3126  0.1103
  173CHOL    C2 1982   1.958   6.836   5.003 -0.5033 -0.1368 -0.4691
  174CHOL   ROH 1983   2.645   3.529   4.720  0.1347 -0.1039 -0.2071
  174CHOL    R1 1984   2.668   3.555   5.001 -0.1089  0.0255 -0.1968
  174CHOL    R2 1985   2.475   3.463   5.175 -0.1404 -0.1289 -0.3143
  174CHOL    R3 1986   2.684   3.330   5.287 -0.0726  0.1461 -0.1026
  174CHOL    R4 1987   2.456   3.266   5.459 -0.1789 -0.1773 -0.3498
  174CHOL    R5 1988   2.647   3.348   5.523 -0.3516  0.0814 -0.1367
  174CHOL    C1 1989   2.641   3.027   5.728 -0.1378  0.0528 -0.1717
  174CHOL    C2 1990   2.527   2.792   5.926 -0.0402  0.2928  0.1113
  175CHOL   ROH 1991   6.245   3.284   7.295  0.0199 -0.0579  0.0828
  175CHOL    R1 1992   6.155   3.467   7.098 -0.0156 -0.1367  0.0254
  175CHOL    R2 1993   6.329   3.608   6.935 -0.0365 -0.0396  0.0889
  175CHOL    R3 1994   6.178   3.499   6.737  0.1208 -0.1581  0.0312
  175CHOL    R4 1995   6.348   3.697   6.602 -0.0751  0.0774  0.1173
  175CHOL    R5 1996   6.131   3.684   6.591 -0.0624 -0.1675  0.0748
  175CHOL    C1 1997   6.218   3.648   6.221  0.0501  0.0344  0.0797
  175CHOL    C2 1998   5.986   3.687   5.866 -0.5075 -0.1941 -0.0672
  176CHOL   ROH 1999   5.437   0.636   4.146  0.3755  0.2873 -0.0650
  176CHOL    R1 2000   5.468   0.846   4.334  0.1005  0.3364 -0.0703
  176CHOL    R2 2001   5.253   0.961   4.464 -0.0545  0.0406 -0.0511
  176CHOL    R3 2002   5.395   0.896   4.687  0.0595  0.2384 -0.0648
  176CHOL    R4 2003   5.207   1.103   4.776 -0.1616  0.0412 -0.0672
  176CHOL    R5 2004   5.424   1.104   4.802 -0.1569  0.2918 -0.1045
  176CHOL    C1 2005   5.314   1.125   5.166 -0.1169  0.2273 -0.0894
  176CHOL    C2 2006   5.237   1.438   5.357 -0.0336 -0.0961  0.2412
  177CHOL   ROH 2007   4.934   5.628   7.377  0.0521 -0.0333 -0.0595
  177CHOL    R1 2008   4.779   5.640   7.141 -0.0065 -0.0802 -0.0237
  177CHOL    R2 2009   4.792   5.853   6.965 -0.0177 -0.1350 -0.0910
  177CHOL    R3 2010   4.843   5.658   6.783 -0.0950 -0.1979 -0.0461
  177CHOL    R4 2011   4.711   5.869   6.629  0.2748 -0.0398 -0.1599
  177CHOL    R5 2012   4.653   5.659   6.638  0.0215  0.0248 -0.2037
  177CHOL    C1 2013   4.712   5.695   6.263  0.3725 -0.0433 -0.1579
  177CHOL    C2 2014   4.722   5.664   6.013 -0.6028  0.0714 -0.2404
  178CHOL   ROH 2015   7.316   3.078   7.317  0.4121 -0.1845 -0.0418
  178CHOL    R1 2016   7.277   2.845   7.162 -0.0568 -0.1227 -0.0356
  178CHOL    R2 2017   7.028   2.763   7.073 -0.2221  0.4271 -0.1241
  178CHOL    R3 2018   7.149   2.766   6.830 -0.1144  0.1392 -0.0764
  178CHOL    R4 2019   6.963   2.542   6.816 -0.1855  0.1938  0.0649
  178CHOL    R5 2020   7.176   2.536   6.773 -0.1716  0.0731  0.1632
  178CHOL    C1 2021   7.040   2.416   6.438 -0.0631 -0.2122  0.2196
  178CHOL    C2 2022   7.272   2.314   6.060 -0.1810  0.1885  0.3278
  179CHOL   ROH 2023   4.390   4.022   7.335 -0.2220 -0.0795 -0.0094
  179CHOL    R1 2024   4.276   4.099   7.088 -0.0293 -0.0610 -0.0937
  179CHOL    R2 2025   4.169   4.351   7.045 -0.0850 -0.0945 -0.1229
  179CHOL    R3 2026   4.341   4.351   6.834  0.1023  0.0281  0.0248
  179CHOL    R4 2027   4.160   4.576   6.783 -0.2534 -0.3058 -0.3031
  179CHOL    R5 2028   4.205   4.412   6.647  0.1463 -0.3484 -0.1436
  179CHOL    C1 2029   4.315   4.707   6.432 -0.1757 -0.3139 -0.2693
  179CHOL    C2 2030   4.217   4.892   6.189  0.2507  0.0520 -0.3095
  180CHOL   ROH 2031   1.598   2.620   4.396  0.0137 -0.1702 -0.0503
  180CHOL    R1 2032   1.733   2.522   4.625  0.0422 -0.0295 -0.0054
  180CHOL    R2 2033   1.673   2.607   4.880 -0.1373 -0.0914 -0.0213
  180CHOL    R3 2034   1.642   2.341   4.927  0.1268 -0.1284 -0.0404
  180CHOL    R4 2035   1.663   2.463   5.194 -0.1858 -0.1141 -0.0327
  180CHOL    R5 2036   1.783   2.298   5.116  0.0468  0.0220  0.0492
  180CHOL    C1 2037   1.628   2.129   5.421  0.0338 -0.1620 -0.0572
  180CHOL    C2 2038   1.546   2.092   5.754 -0.0816 -0.0858  0.1457
  181CHOL   ROH 2039   0.656   3.163   6.192 -0.1922  0.0493  0.0494
  181CHOL    R1 2040   0.603   2.973   5.989  0.0183  0.1568 -0.1095
  181CHOL    R2 2041   0.779   2.925   5.780  0.3409  0.1127  0.1645
  181CHOL    R3 2042   0.758   2.668   5.865  0.0212  0.0948  0.0447
  181CHOL    R4 2043   0.857   2.648   5.590  0.2845  0.1185  0.1329
  181CHOL    R5 2044   0.682   2.548   5.673  0.1063  0.2410 -0.0834
  181CHOL    C1 2045   0.884   2.244   5.559 -0.0483  0.1051  0.0020
  181CHOL    C2 2046   0.893   1.843   5.716 -0.1332 -0.0512 -0.1825
  182CHOL   ROH 2047   3.738   5.525   7.252 -0.0533  0.2923  0.2142
  182CHOL    R1 2048   3.769   5.564   6.973  0.0294  0.1802  0.2068
  182CHOL    R2 2049   3.594   5.457   6.788  0.0402  0.1710  0.2028
  182CHOL    R3 2050   3.575   5.715   6.705  0.1469  0.1470  0.1021
  182CHOL    R4 2051   3.488   5.554   6.474  0.1708  0.0876  0.1322
  182CHOL    R5 2052   3.644   5.707   6.475  0.2189  0.0404  0.1259
  182CHOL    C1 2053   3.408   5.853   6.212  0.3470  0.0166 -0.0034
  182CHOL    C2 2054   3.300   5.633   6.003 -0.2616  0.3967 -0.0181
  183CHOL   ROH 2055   5.672   7.089   4.051 -0.1743 -0.0590  0.1130
  183CHOL    R1 2056   5.575   7.192   4.296 -0.0271  0.0878  0.1116
  183CHOL    R2 2057   5.518   7.030   4.513 -0.1331  0.1880  0.1582
  183CHOL    R3 2058   5.686   7.200   4.642  0.0546  0.0606  0.0865
  183CHOL    R4 2059   5.485   7.127   4.843  0.1156  0.1701  0.1902
  183CHOL    R5 2060   5.542   7.329   4.785  0.2186  0.1404  0.1837
  183CHOL    C1 2061   5.624   7.342   5.157  0.4366  0.0401  0.1414
  183CHOL    C2 2062   5.538   7.098   5.419 -0.1968 -0.0009 -0.0355
  184CHOL   ROH 2063   5.935   0.742   7.151  0.0394  0.1276 -0.0065
  184CHOL    R1 2064   5.770   0.831   6.940 -0.0148 -0.0788 -0.0525
  184CHOL    R2 2065   5.856   1.012   6.750 -0.1753 -0.0001 -0.0485
  184CHOL    R3 2066   5.776   0.819   6.576  0.0796 -0.1075 -0.0507
  184CHOL    R4 2067   5.927   1.010   6.412 -0.0727  0.0383 -0.0281
  184CHOL    R5 2068   5.724   0.938   6.375  0.0103 -0.1829 -0.0795
  184CHOL    C1 2069   5.893   0.827   6.052  0.2264 -0.0403 -0.0183
  184CHOL    C2 2070   6.044   1.117   5.788  0.0662  0.4198  0.2220
  185CHOL   ROH 2071   3.497   3.619   7.205  0.1334 -0.0414 -0.0783
  185CHOL    R1 2072   3.479   3.739   6.949  0.0569 -0.0121 -0.0587
  185CHOL    R2 2073   3.621   3.648   6.731  0.0264  0.0421 -0.0991
  185CHOL    R3 2074   3.375   3.637   6.616  0.0042  0.0127 -0.0504
  185CHOL    R4 2075   3.554   3.720   6.399 -0.0200 -0.1297 -0.1288
  185CHOL    R5 2076   3.372   3.821   6.463  0.0041 -0.0688 -0.1518
  185CHOL    C1 2077   3.285   3.752   6.099 -0.0678 -0.2575 -0.1005
  185CHOL    C2 2078   3.295   3.910   5.694 -0.1609 -0.1268  0.0403
  186CHOL   ROH 2079   2.922   4.446   4.325 -0.2031 -0.2009  0.1438
  186CHOL    R1 2080   2.945   4.321   4.578 -0.3003 -0.1353  0.1868
  186CHOL    R2 2081   3.189   4.271   4.698 -0.3184 -0.4876  0.1064
  186CHOL    R3 2082   3.079   4.410   4.905 -0.0133 -0.2101  0.0888
  186CHOL    R4 2083   3.264   4.221   5.032 -0.1146 -0.2815  0.0933
  186CHOL    R5 2084   3.053   4.247   5.078 -0.0443 -0.0326  0.2440
  186CHOL    C1 2085   3.205   4.321   5.420  0.2907  0.0990  0.0692
  186CHOL    C2 2086   2.974   4.356   5.761 -0.0059  0.1292  0.2972
  187CHOL   ROH 2087   1.077   4.977   4.778  0.2672  0.2048 -0.0762
  187CHOL    R1 2088   1.067   5.040   5.054 -0.0454 -0.0057 -0.0335
  187CHOL    R2 2089   0.939   4.879   5.239  0.1167 -0.3818 -0.2353
  187CHOL    R3 2090   1.181   4.886   5.364  0.0231 -0.0199 -0.0656
  187CHOL    R4 2091   0.998   4.769   5.561  0.1076 -0.5863 -0.3023
  187CHOL    R5 2092   1.128   4.942   5.591 -0.2512 -0.3457 -0.0414
  187CHOL    C1 2093   1.259   4.713   5.867  0.0144 -0.3656 -0.1820
  187CHOL    C2 2094   0.972   4.425   5.988  0.3774 -0.1540  0.5522
  188CHOL   ROH 2095   5.025   5.610   4.698  0.1325  0.0571 -0.0880
  188CHOL    R1 2096   5.218   5.488   4.865  0.0938  0.1403  0.0170
  188CHOL    R2 2097   5.308   5.605   5.099 -0.1424  0.1479  0.1031
  188CHOL    R3 2098   5.232   5.369   5.209 -0.0701  0.0719  0.0024
  188CHOL    R4 2099   5.393   5.499   5.416 -0.1018  0.0253  0.0539
  188CHOL    R5 2100   5.423   5.298   5.336 -0.0446  0.0677 -0.0366
  188CHOL    C1 2101   5.372   5.215   5.704 -0.0102 -0.1175 -0.0693
  188CHOL    C2 2102   5.742   5.199   5.954  0.4658 -0.1376  0.2505
  189CHOL   ROH 2103   0.572   6.128   7.442 -0.2106 -0.0353 -0.0822
  189CHOL    R1 2104   0.531   6.102   7.163 -0.1121 -0.1169 -0.0895
  189CHOL    R2 2105   0.697   6.219   6.976 -0.1277 -0.0557 -0.0624
  189CHOL    R3 2106   0.715   5.965   6.880  0.0535 -0.0644 -0.0091
  189CHOL    R4 2107   0.777   6.137   6.651 -0.3118 -0.0500 -0.1105
  189CHOL    R5 2108   0.626   5.979   6.658 -0.1487 -0.2079  0.0571
  189CHOL    C1 2109   0.841   5.850   6.371 -0.2489 -0.0549 -0.0884
  189CHOL    C2 2110   1.097   5.902   6.071  0.0046  0.0987 -0.2303
  190CHOL   ROH 2111   4.467   6.397   3.913  0.0712 -0.1196  0.0465
  190CHOL    R1 2112   4.336   6.532   4.124  0.0354 -0.1250  0.0281
  190CHOL    R2 2113   4.091   6.451   4.223  0.0365 -0.1542  0.0143
  190CHOL    R3 2114   4.223   6.451   4.461  0.0212 -0.1225  0.0228
  190CHOL    R4 2115   3.955   6.553   4.524  0.0524 -0.0358 -0.0181
  190CHOL    R5 2116   4.146   6.649   4.571  0.0708 -0.0746 -0.0340
  190CHOL    C1 2117   4.000   6.613   4.922  0.0472  0.0629 -0.0289
  190CHOL    C2 2118   4.108   6.767   5.226  0.3253  0.0156  0.0273
  191CHOL   ROH 2119   0.281   1.809   7.373  0.3275  0.0655  0.2631
  191CHOL    R1 2120   0.500   1.937   7.248  0.2966 -0.0815  0.0520
  191CHOL    R2 2121   0.632   1.828   7.031 -0.0133 -0.1495 -0.1120
  191CHOL    R3 2122   0.575   2.069   6.917  0.0447 -0.0866 -0.0086
  191CHOL    R4 2123   0.763   1.940   6.731  0.0185 -0.0430 -0.0584
  191CHOL    R5 2124   0.783   2.138   6.820  0.0601 -0.0887  0.0284
  191CHOL    C1 2125   0.787   2.230   6.450  0.0915  0.0779  0.0698
  191CHOL    C2 2126   0.793   2.228   6.095 -0.0587  0.0760 -0.2497
  192CHOL   ROH 2127   3.477   6.471   4.031 -0.0983  0.0547 -0.1386
  192CHOL    R1 2128   3.548   6.516   4.302 -0.2156 -0.0589 -0.0876
  192CHOL    R2 2129   3.581   6.769   4.407  0.0794 -0.1023 -0.0556
  192CHOL    R3 2130   3.399   6.682   4.590 -0.1778  0.1451 -0.1855
  192CHOL    R4 2131   3.555   6.884   4.732  0.1288 -0.2138 -0.0124
  192CHOL    R5 2132   3.519   6.679   4.797 -0.2845 -0.1793 -0.1262
  192CHOL    C1 2133   3.370   6.868   5.093 -0.0839 -0.0464 -0.1091
  192CHOL    C2 2134   3.534   6.753   5.271  0.1138 -0.1583  0.1723
  193CHOL   ROH 2135   7.193   5.439   7.603  0.1509  0.1127  0.0216
  193CHOL    R1 2136   7.336   5.529   7.376  0.1880 -0.0055 -0.0036
  193CHOL    R2 2137   7.522   5.372   7.245  0.0644 -0.1506 -0.0174
  193CHOL    R3 2138   7.369   5.428   7.028  0.0723 -0.0589  0.0016
  193CHOL    R4 2139   7.592   5.270   6.923 -0.0024 -0.1235 -0.0400
  193CHOL    R5 2140   7.527   5.466   6.852  0.0687 -0.0919 -0.0038
  193CHOL    C1 2141   7.489   5.264   6.530 -0.0340 -0.0216 -0.0353
  193CHOL    C2 2142   7.460   5.193   6.119 -0.0510  0.2141 -0.2952
  194CHOL   ROH 2143   3.293   5.516   4.164 -0.3327  0.0882  0.0040
  194CHOL    R1 2144   3.430   5.523   4.412 -0.1990 -0.3020 -0.0535
  194CHOL    R2 2145   3.453   5.753   4.564  0.4086 -0.3869  0.0040
  194CHOL    R3 2146   3.347   5.596   4.758  0.1238 -0.1995  0.0068
  194CHOL    R4 2147   3.465   5.820   4.902  0.2689 -0.2562 -0.0152
  194CHOL    R5 2148   3.502   5.610   4.939  0.0304 -0.2851  0.0975
  194CHOL    C1 2149   3.372   5.711   5.282 -0.0798 -0.0042 -0.0237
  194CHOL    C2 2150   3.350   5.859   5.579 -0.3730 -0.2433  0.0567
  195CHOL   ROH 2151   0.197   5.327   4.777  0.0069 -0.0834 -0.1101
  195CHOL    R1 2152   0.157   5.445   5.031 -0.0510  0.0299 -0.1714
  195CHOL    R2 2153   0.295   5.364   5.256 -0.2773 -0.0364 -0.0557
  195CHOL    R3 2154   0.358   5.628   5.272 -0.0368 -0.0900 -0.0904
  195CHOL    R4 2155   0.334   5.539   5.551 -0.5636  0.0619 -0.0729
  195CHOL    R5 2156   0.231   5.708   5.459 -0.2548  0.1270 -0.3222
  195CHOL    C1 2157   0.416   5.888   5.739 -0.5046  0.0687 -0.1155
  195CHOL    C2 2158   0.514   6.033   6.080  0.0526  0.1275 -0.2536
  196CHOL   ROH 2159   0.392   6.502   4.791 -0.0559 -0.1983  0.0318
  196CHOL    R1 2160   0.147   6.520   4.931 -0.0380 -0.1644  0.0605
  196CHOL    R2 2161   0.132   6.514   5.207 -0.0126 -0.2216  0.0646
  196CHOL    R3 2162  -0.005   6.747   5.172  0.0489 -0.1771  0.1259
  196CHOL    R4 2163  -0.063   6.665   5.449 -0.1838 -0.3660  0.0181
  196CHOL    R5 2164  -0.209   6.714   5.293 -0.0519 -0.2327 -0.0613
  196CHOL    C1 2165  -0.305   6.972   5.557 -0.2257 -0.4082  0.0487
  196CHOL    C2 2166  -0.104   6.829   5.894 -0.1038 -0.0644 -0.2065
  197CHOL   ROH 2167   2.715   1.448   7.058 -0.1901  0.0489  0.0378
  197CHOL    R1 2168   2.808   1.303   6.834 -0.2472 -0.0409  0.0706
  197CHOL    R2 2169   2.639   1.209   6.636 -0.2689  0.1175  0.0083
  197CHOL    R3 2170   2.807   1.345   6.472 -0.0803 -0.0387  0.0704
  197CHOL    R4 2171   2.582   1.268   6.300 -0.0421  0.0893 -0.0354
  197CHOL    R5 2172   2.794   1.228   6.263 -0.0501 -0.0712  0.0883
  197CHOL    C1 2173   2.707   1.429   5.951  0.2671 -0.0737 -0.0025
  197CHOL    C2 2174   2.446   1.697   5.900  0.0189  0.2132 -0.3105
  198CHOL   ROH 2175   1.100   6.159   7.475 -0.0081 -0.0897 -0.0103
  198CHOL    R1 2176   1.090   6.139   7.193 -0.0449 -0.0679 -0.0096
  198CHOL    R2 2177   1.313   6.084   7.040 -0.0631 -0.0251 -0.0419
  198CHOL    R3 2178   1.157   5.883   6.944 -0.0477 -0.0376 -0.0439
  198CHOL    R4 2179   1.375   5.907   6.749 -0.0626  0.0165 -0.0680
  198CHOL    R5 2180   1.161   5.913   6.706 -0.0742 -0.0077 -0.0451
  198CHOL    C1 2181   1.264   5.616   6.489 -0.0480  0.0291 -0.0852
  198CHOL    C2 2182   1.037   5.363   6.218 -0.3203 -0.0320  0.1660
  199CHOL   ROH 2183   2.987   2.244   7.143 -0.2164 -0.0618 -0.0013
  199CHOL    R1 2184   3.082   2.158   6.891 -0.2739 -0.0990 -0.0106
  199CHOL    R2 2185   2.926   2.167   6.663 -0.2668  0.0340 -0.0115
  199CHOL    R3 2186   3.137   2.308   6.564 -0.1684 -0.0995  0.0072
  199CHOL    R4 2187   3.028   2.164   6.332 -0.3110  0.0601 -0.0252
  199CHOL    R5 2188   3.235   2.161   6.401 -0.3038 -0.1246 -0.0521
  199CHOL    C1 2189   3.285   2.294   6.047 -0.2444 -0.0500 -0.0157
  199CHOL    C2 2190   3.539   2.089   5.800  0.1598 -0.2115  0.3091
  200CHOL   ROH 2191   4.530   3.501   4.575 -0.2270 -0.0616 -0.1997
  200CHOL    R1 2192   4.525   3.435   4.851 -0.1168 -0.1642 -0.2204
  200CHOL    R2 2193   4.738   3.484   5.020 -0.0863 -0.1290 -0.2624
  200CHOL    R3 2194   4.550   3.614   5.166 -0.1050 -0.2650 -0.1649
  200CHOL    R4 2195   4.779   3.587   5.347  0.0798  0.0737 -0.3455
  200CHOL    R5 2196   4.574   3.525   5.387  0.1809 -0.1323 -0.1404
  200CHOL    C1 2197   4.626   3.770   5.675  0.1590  0.0641 -0.3023
  200CHOL    C2 2198   4.785   4.012   6.000 -0.1614 -0.0317  0.0033
  201CHOL   ROH 2199   5.209   5.765   4.250  0.0246  0.1383 -0.0179
  201CHOL    R1 2200   5.283   5.953   4.449  0.0834 -0.0331  0.1252
  201CHOL    R2 2201   5.104   6.051   4.635  0.0611  0.0420  0.0635
  201CHOL    R3 2202   5.290   5.965   4.813 -0.1298 -0.2285  0.1382
  201CHOL    R4 2203   5.084   6.095   4.977  0.1713  0.4395  0.0243
  201CHOL    R5 2204   5.298   6.138   4.978  0.2874 -0.0669 -0.0355
  201CHOL    C1 2205   5.248   6.039   5.343  0.0561  0.4171  0.0717
  201CHOL    C2 2206   5.440   6.039   5.540 -0.1035  0.2584 -0.0250
  202CHOL   ROH 2207   7.521   2.696   4.233 -0.0493  0.1569  0.0967
  202CHOL    R1 2208   7.554   2.779   4.502  0.0165  0.0432  0.1245
  202CHOL    R2 2209   7.349   2.891   4.649  0.0950  0.1229  0.1724
  202CHOL    R3 2210   7.410   2.693   4.825 -0.0230  0.0234  0.1023
  202CHOL    R4 2211   7.254   2.885   4.981  0.1751  0.1193  0.1952
  202CHOL    R5 2212   7.451   2.807   5.031  0.1271 -0.0607  0.1225
  202CHOL    C1 2213   7.256   2.695   5.339  0.1109  0.0237  0.1426
  202CHOL    C2 2214   7.335   2.902   5.640 -0.2657  0.1388  0.0483
  203CHOL   ROH 2215   4.890   2.712   4.252 -0.0223 -0.0517 -0.1521
  203CHOL    R1 2216   4.919   2.549   4.482 -0.0673 -0.2104 -0.2581
  203CHOL    R2 2217   5.128   2.371   4.512  0.2021  0.1181 -0.1320
  203CHOL    R3 2218   5.165   2.504   4.746 -0.3558 -0.0194  0.0505
  203CHOL    R4 2219   5.288   2.242   4.790  0.2613  0.2239 -0.1167
  203CHOL    R5 2220   5.137   2.337   4.915 -0.1083 -0.2752 -0.1520
  203CHOL    C1 2221   5.417   2.292   5.171 -0.2279  0.1564  0.0635
  203CHOL    C2 2222   5.640   2.257   5.535  0.0153  0.0030 -0.0175
  204CHOL   ROH 2223   1.129   4.551   4.702 -0.1659 -0.0649 -0.0264
  204CHOL    R1 2224   1.200   4.580   4.974  0.1164  0.0313 -0.1061
  204CHOL    R2 2225   1.062   4.454   5.178  0.1013  0.3822  0.1084
  204CHOL    R3 2226   1.308   4.361   5.244  0.0266  0.0622 -0.0438
  204CHOL    R4 2227   1.170   4.394   5.501  0.2429  0.3050  0.0466
  204CHOL    R5 2228   1.364   4.478   5.446  0.3232  0.0335 -0.1045
  204CHOL    C1 2229   1.465   4.272   5.751  0.2553 -0.0403 -0.1324
  204CHOL    C2 2230   1.546   4.486   6.141 -0.0930  0.1737 -0.3936
  205CHOL   ROH 2231   0.548   0.918   4.226  0.0040 -0.2049  0.0635
  205CHOL    R1 2232   0.494   1.078   4.454 -0.0305 -0.1238 -0.0014
  205CHOL    R2 2233   0.398   0.972   4.690  0.0788 -0.0609  0.0696
  205CHOL    R3 2234   0.614   1.099   4.796  0.0342  0.1067 -0.0356
  205CHOL    R4 2235   0.464   1.002   5.028  0.2209 -0.0233  0.0394
  205CHOL    R5 2236   0.530   1.206   4.993  0.0431  0.0338  0.0111
  205CHOL    C1 2237   0.705   1.138   5.325  0.2619  0.1559 -0.0770
  205CHOL    C2 2238   0.878   1.322   5.664  0.2562 -0.2387 -0.1286
  206CHOL   ROH 2239   5.430   4.171   7.257  0.1908  0.1432 -0.0593
  206CHOL    R1 2240   5.444   4.113   6.980  0.0954  0.0776 -0.0502
  206CHOL    R2 2241   5.222   4.044   6.831  0.0259  0.1648  0.0184
  206CHOL    R3 2242   5.303   4.251   6.674  0.0976  0.0871 -0.0483
  206CHOL    R4 2243   5.068   4.141   6.538  0.0616  0.1103 -0.0190
  206CHOL    R5 2244   5.265   4.174   6.451  0.0789  0.0189 -0.0250
  206CHOL    C1 2245   5.054   4.391   6.219  0.1497  0.0055 -0.1034
  206CHOL    C2 2246   4.655   4.536   6.101 -0.0075 -0.0650 -0.2611
  207CHOL   ROH 2247   0.959   7.463   5.458  0.3123  0.1227  0.0487
  207CHOL    R1 2248   1.154   7.384   5.647  0.1855  0.1412  0.1906
  207CHOL    R2 2249   1.105   7.381   5.920 -0.0814 -0.0691  0.1495
  207CHOL    R3 2250   1.188   7.123   5.898  0.1201  0.0024  0.0548
  207CHOL    R4 2251   1.073   7.141   6.167 -0.1776 -0.2713 -0.0564
  207CHOL    R5 2252   1.272   7.068   6.116 -0.0749 -0.0948  0.1034
  207CHOL    C1 2253   1.132   6.760   6.291 -0.0444 -0.3219 -0.2652
  207CHOL    C2 2254   1.134   6.409   6.450  0.1821  0.1623  0.0123
  208CHOL   ROH 2255   5.081   3.230   7.160 -0.1607  0.1086  0.0749
  208CHOL    R1 2256   5.175   3.282   6.899 -0.1001 -0.0175  0.0700
  208CHOL    R2 2257   5.251   3.082   6.725 -0.0552 -0.1041  0.1826
  208CHOL    R3 2258   5.072   3.202   6.559 -0.0208 -0.1863  0.0861
  208CHOL    R4 2259   5.236   3.034   6.383  0.0595 -0.2095  0.1921
  208CHOL    R5 2260   5.197   3.247   6.360  0.0316 -0.2270  0.1130
  208CHOL    C1 2261   5.059   3.118   6.028  0.1585 -0.3481  0.1070
  208CHOL    C2 2262   5.043   3.330   5.701 -0.1433  0.4720  0.0306
  209CHOL   ROH 2263   0.758   3.616   4.491 -0.0948  0.0108 -0.1058
  209CHOL    R1 2264   0.701   3.545   4.759  0.0628  0.1638 -0.0303
  209CHOL    R2 2265   0.698   3.729   4.964 -0.0550  0.3235 -0.1767
  209CHOL    R3 2266   0.449   3.629   5.007  0.0564  0.1059 -0.0154
  209CHOL    R4 2267   0.514   3.774   5.254 -0.0188  0.4197 -0.1681
  209CHOL    R5 2268   0.449   3.567   5.239  0.1883  0.3300  0.0507
  209CHOL    C1 2269   0.174   3.707   5.463  0.1068  0.2716 -0.0117
  209CHOL    C2 2270   0.293   3.930   5.737 -0.1938  0.1748  0.1494
  210CHOL   ROH 2271   2.450   7.466   7.313  0.1287  0.2612 -0.0842
  210CHOL    R1 2272   2.505   7.474   7.036  0.0601  0.0423 -0.1065
  210CHOL    R2 2273   2.424   7.274   6.862 -0.1159 -0.0243  0.0447
  210CHOL    R3 2274   2.311   7.482   6.728 -0.0190 -0.0371 -0.0583
  210CHOL    R4 2275   2.283   7.253   6.547 -0.1238 -0.1076  0.0537
  210CHOL    R5 2276   2.372   7.446   6.499 -0.0356 -0.1740 -0.0398
  210CHOL    C1 2277   2.094   7.436   6.238 -0.0375 -0.1681 -0.0377
  210CHOL    C2 2278   2.118   7.419   5.816 -0.1927 -0.2502  0.0762
  211CHOL   ROH 2279   2.862   5.567   4.290  0.1252 -0.2369  0.1649
  211CHOL    R1 2280   2.953   5.683   4.531  0.2496 -0.3286  0.1641
  211CHOL    R2 2281   2.783   5.810   4.709  0.4209  0.1463  0.0093
  211CHOL    R3 2282   2.891   5.635   4.887 -0.0757 -0.0323  0.1517
  211CHOL    R4 2283   2.808   5.865   5.049  0.3304  0.2248  0.0030
  211CHOL    R5 2284   3.006   5.775   5.044  0.1400 -0.2230  0.1647
  211CHOL    C1 2285   2.924   5.734   5.414 -0.1884  0.1029  0.1330
  211CHOL    C2 2286   2.859   5.912   5.770  0.1122  0.1225 -0.0925
  212CHOL   ROH 2287   5.851   5.504   7.285 -0.1207  0.2231  0.0550
  212CHOL    R1 2288   5.817   5.514   7.004 -0.0258  0.1299  0.0401
  212CHOL    R2 2289   5.925   5.715   6.848 -0.0496  0.1261  0.0233
  212CHOL    R3 2290   6.033   5.506   6.711  0.0800  0.1298  0.1163
  212CHOL    R4 2291   5.974   5.707   6.506  0.0136  0.0344  0.0337
  212CHOL    R5 2292   5.909   5.499   6.507  0.1164 -0.0020  0.0951
  212CHOL    C1 2293   6.104   5.506   6.179  0.1720 -0.0154  0.1271
  212CHOL    C2 2294   6.331   5.391   5.962  0.0846 -0.0618 -0.3698
  213CHOL   ROH 2295   1.743   1.459   7.313 -0.1002  0.0128  0.1437
  213CHOL    R1 2296   1.618   1.548   7.075 -0.0701 -0.0623  0.0996
  213CHOL    R2 2297   1.748   1.702   6.886 -0.0699 -0.0560  0.1047
  213CHOL    R3 2298   1.669   1.505   6.717  0.0261 -0.1073  0.1187
  213CHOL    R4 2299   1.706   1.739   6.545 -0.1080 -0.0968  0.1047
  213CHOL    R5 2300   1.528   1.615   6.559 -0.0414 -0.1912  0.1202
  213CHOL    C1 2301   1.608   1.576   6.188 -0.0401 -0.1687  0.1179
  213CHOL    C2 2302   1.905   1.712   5.877  0.1513  0.0015 -0.1289
  214CHOL   ROH 2303   6.253   5.906   4.323 -0.2559  0.4186  0.0730
  214CHOL    R1 2304   6.166   5.936   4.591 -0.1400  0.2013  0.1371
  214CHOL    R2 2305   6.172   5.729   4.774  0.0190  0.0759 -0.0117
  214CHOL    R3 2306   6.314   5.908   4.922  0.0261  0.0206  0.0502
  214CHOL    R4 2307   6.266   5.682   5.103 -0.2810  0.1019  0.0809
  214CHOL    R5 2308   6.219   5.891   5.142 -0.1662  0.1498 -0.0189
  214CHOL    C1 2309   6.453   5.821   5.434 -0.4489  0.0651  0.1929
  214CHOL    C2 2310   6.121   5.803   5.754  0.0006 -0.2156  0.3021
  215CHOL   ROH 2311   1.098   4.803   7.098  0.1310  0.0750 -0.0427
  215CHOL    R1 2312   0.994   4.792   6.835  0.1829 -0.1566 -0.0550
  215CHOL    R2 2313   0.962   4.554   6.698 -0.0599 -0.3103  0.2574
  215CHOL    R3 2314   0.706   4.641   6.672  0.0446 -0.0433  0.0808
  215CHOL    R4 2315   0.724   4.407   6.495 -0.1352 -0.2044  0.2680
  215CHOL    R5 2316   0.655   4.607   6.440  0.1094 -0.1659  0.0833
  215CHOL    C1 2317   0.345   4.404   6.352 -0.0808  0.1079  0.1084
  215CHOL    C2 2318   0.145   4.112   6.146 -0.2119  0.2826 -0.0735
  216CHOL   ROH 2319   2.144   4.415   7.336  0.0497  0.1129  0.1634
  216CHOL    R1 2320   2.044   4.281   7.108  0.1021 -0.0314  0.2245
  216CHOL    R2 2321   1.952   4.416   6.884 -0.1871 -0.1608  0.2638
  216CHOL    R3 2322   2.131   4.257   6.755 -0.0489  0.0589  0.1791
  216CHOL    R4 2323   1.952   4.355   6.544 -0.3028 -0.1872  0.2677
  216CHOL    R5 2324   2.002   4.147   6.586 -0.0063 -0.1256  0.2612
  216CHOL    C1 2325   2.120   4.172   6.224 -0.2405  0.0036  0.1903
  216CHOL    C2 2326   1.848   4.049   5.892 -0.3851 -0.2053 -0.2526
  217CHOL   ROH 2327   1.394   0.349   7.375  0.1874 -0.1583  0.1114
  217CHOL    R1 2328   1.363   0.315   7.096 -0.0185  0.1560  0.0917
  217CHOL    R2 2329   1.269   0.517   6.931  0.3728  0.5334  0.3100
  217CHOL    R3 2330   1.499   0.468   6.795  0.2115  0.1095  0.1697
  217CHOL    R4 2331   1.328   0.608   6.603  0.3032  0.3139  0.2338
  217CHOL    R5 2332   1.427   0.417   6.572 -0.0221  0.1365  0.2357
  217CHOL    C1 2333   1.578   0.617   6.284  0.1112 -0.2118  0.0576
  217CHOL    C2 2334   1.702   0.763   5.813 -0.2273 -0.0085 -0.0030
  218CHOL   ROH 2335   6.535   4.195   4.144 -0.1102 -0.0961  0.0817
  218CHOL    R1 2336   6.716   4.071   4.322 -0.1057 -0.1426  0.0443
  218CHOL    R2 2337   6.775   4.175   4.571  0.1064 -0.0621 -0.0392
  218CHOL    R3 2338   6.702   3.928   4.656 -0.0316  0.0324  0.1242
  218CHOL    R4 2339   6.864   4.036   4.875  0.1927  0.0150 -0.0283
  218CHOL    R5 2340   6.894   3.846   4.773 -0.0178 -0.0588  0.0407
  218CHOL    C1 2341   6.847   3.723   5.131  0.1134  0.1485  0.1312
  218CHOL    C2 2342   6.728   3.630   5.480 -0.1890 -0.2958  0.2285
  219CHOL   ROH 2343   5.253   2.273   7.384  0.1354 -0.1325  0.1901
  219CHOL    R1 2344   5.130   2.159   7.156  0.2405 -0.1992  0.1659
  219CHOL    R2 2345   4.928   2.285   7.017  0.1121 -0.3608  0.1983
  219CHOL    R3 2346   5.093   2.246   6.805  0.1503 -0.1515  0.1877
  219CHOL    R4 2347   4.823   2.219   6.695  0.1774 -0.2042  0.1439
  219CHOL    R5 2348   4.985   2.075   6.677  0.2425 -0.1184  0.0672
  219CHOL    C1 2349   4.916   2.143   6.308  0.2513  0.0834  0.1022
  219CHOL    C2 2350   4.942   2.198   5.936  0.2401  0.2230 -0.2891
  220CHOL   ROH 2351   7.538   4.295   6.826 -0.0430  0.1872  0.1083
  220CHOL    R1 2352   7.488   4.326   6.550 -0.1181 -0.0155  0.0978
  220CHOL    R2 2353   7.267   4.219   6.425 -0.2532  0.0557  0.2770
  220CHOL    R3 2354   7.228   4.475   6.343 -0.0725  0.0190  0.0638
  220CHOL    R4 2355   7.067   4.312   6.159 -0.3142 -0.0145  0.2967
  220CHOL    R5 2356   7.219   4.459   6.104 -0.2115 -0.1929  0.0793
  220CHOL    C1 2357   6.915   4.607   5.927 -0.1800 -0.0899  0.1080
  220CHOL    C2 2358   6.971   4.461   5.628 -0.1386  0.2352 -0.2668
  221CHOL   ROH 2359   4.601   7.438   4.201 -0.0316 -0.0284 -0.0867
  221CHOL    R1 2360   4.661   7.358   4.466  0.0158  0.0431 -0.0746
  221CHOL    R2 2361   4.603   7.515   4.686 -0.0986  0.0310 -0.0926
  221CHOL    R3 2362   4.473   7.292   4.771  0.0504 -0.0483 -0.0731
  221CHOL    R4 2363   4.528   7.443   5.015 -0.1043  0.0417 -0.0924
  221CHOL    R5 2364   4.580   7.235   4.977  0.0557  0.0718 -0.0426
  221CHOL    C1 2365   4.363   7.191   5.287  0.0322 -0.0266 -0.0742
  221CHOL    C2 2366   4.302   7.320   5.658  0.0040  0.3892  0.0426
  222CHOL   ROH 2367   6.588   6.339   7.294  0.0996 -0.0476  0.0631
  222CHOL    R1 2368   6.682   6.149   7.106 -0.0772 -0.0422 -0.0323
  222CHOL    R2 2369   6.563   6.113   6.860 -0.0986  0.2089 -0.0617
  222CHOL    R3 2370   6.815   6.156   6.768 -0.0475  0.0072 -0.0197
  222CHOL    R4 2371   6.644   6.173   6.529  0.0067  0.1446 -0.0480
  222CHOL    R5 2372   6.819   6.045   6.555 -0.0992  0.0037 -0.0185
  222CHOL    C1 2373   6.928   6.248   6.250  0.1160 -0.0822 -0.0005
  222CHOL    C2 2374   6.671   6.455   6.072 -0.2097  0.0170  0.3347
  223CHOL   ROH 2375   2.104   4.804   4.513 -0.3468  0.1451  0.0885
  223CHOL    R1 2376   2.207   4.926   4.746 -0.0358  0.0404  0.0118
  223CHOL    R2 2377   2.055   4.964   4.974  0.0875  0.4546  0.0367
  223CHOL    R3 2378   2.259   4.830   5.094 -0.1506  0.0781  0.0393
  223CHOL    R4 2379   2.140   4.989   5.308  0.1408  0.3064  0.0348
  223CHOL    R5 2380   2.349   4.987   5.250  0.1414 -0.0806  0.0346
  223CHOL    C1 2381   2.381   4.879   5.615 -0.0518 -0.1333  0.0361
  223CHOL    C2 2382   2.519   4.927   5.861 -0.2667  0.1636 -0.0316
  224CHOL   ROH 2383   0.164   7.421   7.098  0.0389  0.4845 -0.1537
  224CHOL    R1 2384   0.064   7.303   6.860  0.0146  0.1581  0.0136
  224CHOL    R2 2385   0.080   7.428   6.614 -0.3279 -0.0185 -0.1018
  224CHOL    R3 2386   0.200   7.195   6.541 -0.0787  0.0735  0.0011
  224CHOL    R4 2387   0.172   7.344   6.291 -0.1985 -0.0422 -0.0602
  224CHOL    R5 2388   0.103   7.141   6.329  0.0018 -0.1028  0.0048
  224CHOL    C1 2389   0.338   7.078   6.035  0.1109  0.0303  0.0606
  224CHOL    C2 2390   0.253   7.063   5.526  0.0591 -0.1856 -0.0378
  225CHOL   ROH 2391   1.295   0.079   5.216 -0.0459 -0.1029 -0.1593
  225CHOL    R1 2392   1.548   0.206   5.231 -0.0085 -0.1714 -0.2016
  225CHOL    R2 2393   1.629   0.349   5.453 -0.0713  0.0964 -0.3465
  225CHOL    R3 2394   1.843   0.182   5.442 -0.1235  0.0008 -0.0179
  225CHOL    R4 2395   1.957   0.444   5.508 -0.0764  0.0215 -0.1820
  225CHOL    R5 2396   2.017   0.314   5.344  0.0046 -0.1611 -0.0116
  225CHOL    C1 2397   2.349   0.342   5.530 -0.1283 -0.1119  0.2222
  225CHOL    C2 2398   2.732   0.212   5.283 -0.2829  0.1651 -0.1370
  226CHOL   ROH 2399   2.699   5.643   7.359 -0.2073  0.1658 -0.0498
  226CHOL    R1 2400   2.597   5.560   7.108 -0.4233  0.0571  0.0709
  226CHOL    R2 2401   2.357   5.653   7.007 -0.3289  0.3120  0.0691
  226CHOL    R3 2402   2.509   5.719   6.792 -0.3029 -0.1317 -0.0590
  226CHOL    R4 2403   2.239   5.809   6.723 -0.1569  0.4443  0.0689
  226CHOL    R5 2404   2.367   5.678   6.604 -0.5160  0.0925  0.0486
  226CHOL    C1 2405   2.313   5.962   6.355 -0.0324  0.1048 -0.0514
  226CHOL    C2 2406   2.058   6.048   6.029  0.1905 -0.1478 -0.1754
  227CHOL   ROH 2407   4.678  -0.020   7.033  0.0987 -0.1434  0.0239
  227CHOL    R1 2408   4.553  -0.078   6.786 -0.0119  0.0006  0.0433
  227CHOL    R2 2409   4.503   0.116   6.596  0.0910  0.0816  0.0868
  227CHOL    R3 2410   4.640  -0.053   6.434 -0.0779 -0.0006  0.0291
  227CHOL    R4 2411   4.583   0.180   6.266  0.3721  0.2111  0.1779
  227CHOL    R5 2412   4.537  -0.028   6.219  0.0814  0.3206 -0.0086
  227CHOL    C1 2413   4.759   0.058   5.921  0.3772  0.2094  0.1769
  227CHOL    C2 2414   4.848   0.259   5.668 -0.0240 -0.3422 -0.0781
  228CHOL   ROH 2415   0.456   1.416   7.174  0.1987 -0.1825 -0.1114
  228CHOL    R1 2416   0.381   1.327   6.916  0.1067 -0.1321 -0.1024
  228CHOL    R2 2417   0.444   1.467   6.686  0.0575 -0.1064 -0.1014
  228CHOL    R3 2418   0.551   1.230   6.609 -0.0010 -0.1103 -0.1695
  228CHOL    R4 2419   0.479   1.364   6.358 -0.1598 -0.1090 -0.1246
  228CHOL    R5 2420   0.418   1.164   6.420 -0.1268 -0.1064 -0.0837
  228CHOL    C1 2421   0.599   1.081   6.094 -0.3412 -0.1143 -0.2020
  228CHOL    C2 2422   0.506   0.921   5.808 -0.1734  0.4664  0.2289
  229CHOL   ROH 2423   3.946   1.648   4.216 -0.0651 -0.0774 -0.1599
  229CHOL    R1 2424   3.853   1.521   4.452 -0.1215 -0.0471 -0.1658
  229CHOL    R2 2425   3.954   1.578   4.702  0.0141 -0.2157 -0.1798
  229CHOL    R3 2426   3.693   1.625   4.762  0.0762  0.0324 -0.0897
  229CHOL    R4 2427   3.816   1.547   5.017  0.0361 -0.3445 -0.1824
  229CHOL    R5 2428   3.640   1.457   4.925 -0.0867 -0.0571 -0.2332
  229CHOL    C1 2429   3.491   1.572   5.257  0.1072 -0.1867 -0.0994
  229CHOL    C2 2430   3.420   1.705   5.574  0.1283 -0.1051  0.0925
  230CHOL   ROH 2431   6.127   7.052   4.103 -0.3596 -0.0262 -0.0160
  230CHOL    R1 2432   6.302   6.958   4.304 -0.2934 -0.1486 -0.1295
  230CHOL    R2 2433   6.413   7.124   4.495  0.0500 -0.2014 -0.2764
  230CHOL    R3 2434   6.304   6.945   4.668 -0.0056 -0.0236 -0.1243
  230CHOL    R4 2435   6.536   7.057   4.811  0.1374 -0.1066 -0.2894
  230CHOL    R5 2436   6.493   6.845   4.776 -0.0306 -0.0977 -0.1489
  230CHOL    C1 2437   6.505   6.850   5.157  0.1362  0.1156 -0.1542
  230CHOL    C2 2438   6.747   6.627   5.435 -0.0192 -0.0536 -0.1628
  231CHOL   ROH 2439   4.579   4.557   4.157  0.0911  0.3009  0.0484
  231CHOL    R1 2440   4.517   4.453   4.413 -0.0803  0.1320 -0.0593
  231CHOL    R2 2441   4.705   4.430   4.614 -0.1620 -0.2038 -0.0152
  231CHOL    R3 2442   4.523   4.574   4.756 -0.0840 -0.1681  0.0497
  231CHOL    R4 2443   4.753   4.546   4.936 -0.0460 -0.2617 -0.0109
  231CHOL    R5 2444   4.546   4.493   4.980 -0.0517 -0.2058  0.0334
  231CHOL    C1 2445   4.610   4.748   5.257  0.0949 -0.2619  0.0523
  231CHOL    C2 2446   4.508   4.745   5.692 -0.0559  0.0037 -0.2419
  232CHOL   ROH 2447   2.506   2.987   4.478 -0.1816 -0.2281 -0.1484
  232CHOL    R1 2448   2.630   2.981   4.733 -0.0381  0.0010 -0.2103
  232CHOL    R2 2449   2.488   3.013   4.969  0.0620  0.0062 -0.1499
  232CHOL    R3 2450   2.606   2.778   5.033  0.2876  0.1319 -0.0916
  232CHOL    R4 2451   2.520   2.889   5.289 -0.2236 -0.0940 -0.1574
  232CHOL    R5 2452   2.720   2.822   5.239 -0.0571  0.1948  0.0924
  232CHOL    C1 2453   2.649   2.595   5.537 -0.1781 -0.0344 -0.1070
  232CHOL    C2 2454   2.918   2.439   5.677 -0.1501  0.2008  0.3715
  233CHOL   ROH 2455   4.964   5.186   7.640 -0.0600  0.1486 -0.1994
  233CHOL    R1 2456   5.089   5.200   7.386  0.0247 -0.0147 -0.1685
  233CHOL    R2 2457   5.009   5.046   7.172 -0.0367 -0.0080 -0.1528
  233CHOL    R3 2458   4.990   5.287   7.047  0.1879 -0.0225 -0.2184
  233CHOL    R4 2459   4.984   5.090   6.830 -0.0262 -0.0746 -0.1620
  233CHOL    R5 2460   5.119   5.260   6.846  0.1426 -0.2024 -0.2233
  233CHOL    C1 2461   4.951   5.341   6.513  0.1908 -0.1268 -0.2291
  233CHOL    C2 2462   5.081   5.313   6.079 -0.0663  0.3259  0.1108
  234CHOL   ROH 2463   2.069   1.732   4.215 -0.0384  0.1232  0.1127
  234CHOL    R1 2464   2.120   1.678   4.488 -0.0424  0.0131  0.0919
  234CHOL    R2 2465   1.921   1.605   4.665 -0.0296 -0.1464  0.0393
  234CHOL    R3 2466   2.086   1.394   4.712  0.0462 -0.1070 -0.0443
  234CHOL    R4 2467   1.944   1.437   4.966  0.2357 -0.0748  0.0609
  234CHOL    R5 2468   2.160   1.427   4.938  0.2181 -0.0427 -0.1080
  234CHOL    C1 2469   2.113   1.142   5.187  0.4613  0.0039 -0.0051
  234CHOL    C2 2470   2.163   0.981   5.446 -0.0437  0.1093 -0.0010
  235CHOL   ROH 2471   2.958   1.959   4.202  0.1177 -0.1560 -0.0208
  235CHOL    R1 2472   2.835   1.980   4.456  0.0214  0.0003 -0.0779
  235CHOL    R2 2473   2.596   1.855   4.516  0.0626 -0.0743 -0.0502
  235CHOL    R3 2474   2.739   1.751   4.722  0.0525  0.1779  0.0860
  235CHOL    R4 2475   2.461   1.747   4.815  0.0227  0.0459 -0.0253
  235CHOL    R5 2476   2.631   1.837   4.918 -0.0857  0.2414 -0.0201
  235CHOL    C1 2477   2.517   1.588   5.184 -0.0101  0.3526  0.1171
  235CHOL    C2 2478   2.283   1.483   5.522  0.0452 -0.3586  0.1911
  236CHOL   ROH 2479   1.096   3.096   7.632 -0.2154 -0.2498  0.1004
  236CHOL    R1 2480   1.057   3.196   7.370 -0.1327 -0.1251  0.1354
  236CHOL    R2 2481   1.242   3.160   7.168 -0.1203 -0.1250  0.1480
  236CHOL    R3 2482   1.027   3.057   7.035 -0.1474  0.0253  0.0732
  236CHOL    R4 2483   1.225   3.113   6.826 -0.0676 -0.0274  0.1317
  236CHOL    R5 2484   1.019   3.183   6.831 -0.0326  0.0842  0.1028
  236CHOL    C1 2485   1.015   2.990   6.502 -0.0623  0.1704  0.0520
  236CHOL    C2 2486   0.911   2.694   6.343 -0.2741 -0.1264  0.0502
  237PIPC   NC3 2487   4.830   5.724  14.204 -0.2001  0.1570  0.2329
  237PIPC   PO4 2488   5.187   5.766  13.975 -0.0790 -0.0828  0.1944
  237PIPC   GL1 2489   4.991   6.096  13.713 -0.1560  0.5825  0.0199
  237PIPC   GL2 2490   4.940   6.335  13.989 -0.2826  0.0775  0.1379
  237PIPC   C1A 2491   5.064   6.030  13.398  0.1895  0.1901  0.6004
  237PIPC   D2A 2492   4.886   6.077  13.047 -0.0020  0.4193  0.1181
  237PIPC   D3A 2493   4.667   6.083  12.608 -0.2174 -0.1028 -0.1771
  237PIPC   C4A 2494   4.344   6.235  12.366  0.0958  0.3882  0.1092
  237PIPC   C1B 2495   4.712   6.529  13.758 -0.1834 -0.0714 -0.1144
  237PIPC   C2B 2496   4.691   6.483  13.365  0.8095  0.1901 -0.0859
  237PIPC   C3B 2497   4.603   6.562  13.031  0.0521 -0.0306 -0.0646
  237PIPC   C4B 2498   4.452   6.577  12.694 -0.2127  0.2009  0.3118
  238PIPC   NC3 2499   0.132   2.670  14.275  0.2134  0.0925  0.1930
  238PIPC   PO4 2500   0.174   2.247  14.090 -0.0052  0.0931  0.4010
  238PIPC   GL1 2501   0.403   2.595  13.911  0.0959 -0.3859  0.2774
  238PIPC   GL2 2502   0.516   2.813  13.902 -0.1594  0.0093  0.1613
  238PIPC   C1A 2503   0.613   2.654  13.428 -0.3771 -0.2212  0.1579
  238PIPC   D2A 2504   0.565   2.619  12.972  0.0786 -0.4161 -0.0011
  238PIPC   D3A 2505   1.050   2.858  12.965 -0.0934 -0.3284 -0.1423
  238PIPC   C4A 2506   1.196   2.871  12.459 -0.0459  0.2979 -0.0688
  238PIPC   C1B 2507   0.625   3.063  13.735 -0.0795 -0.0160 -0.1715
  238PIPC   C2B 2508   0.869   3.227  13.393  0.1397 -0.1467 -0.0217
  238PIPC   C3B 2509   1.261   3.312  13.100  0.3167 -0.0312  0.0842
  238PIPC   C4B 2510   1.496   3.119  12.750 -0.1845 -0.0389  0.2138
  239PIPC   NC3 2511   6.625   4.404  14.351 -0.1107 -0.0039  0.1529
  239PIPC   PO4 2512   6.966   4.521  14.275 -0.1936 -0.4225  0.0540
  239PIPC   GL1 2513   6.896   4.450  13.863  0.3199 -0.0123  0.0548
  239PIPC   GL2 2514   7.099   4.214  13.816 -0.2850 -0.2264  0.1146
  239PIPC   C1A 2515   6.935   4.711  13.431 -0.0751 -0.4060 -0.3312
  239PIPC   D2A 2516   7.104   4.595  13.048  0.0436  0.0185  0.1012
  239PIPC   D3A 2517   7.396   4.729  13.192 -0.0945 -0.0852 -0.0401
  239PIPC   C4A 2518   7.441   5.017  12.786  0.0493  0.0847 -0.0925
  239PIPC   C1B 2519   7.105   4.121  13.380 -0.0688  0.2874  0.1260
  239PIPC   C2B 2520   6.919   4.074  12.909 -0.1064  0.0033 -0.1644
  239PIPC   C3B 2521   6.984   4.370  12.561 -0.1634 -0.2394  0.1160
  239PIPC   C4B 2522   7.041   4.796  12.495 -0.1060  0.0092  0.0990
  240PIPC   NC3 2523   5.871   5.108  14.125 -0.1128  0.2648  0.1537
  240PIPC   PO4 2524   5.981   4.769  13.992  0.2677  0.2198 -0.1523
  240PIPC   GL1 2525   5.836   5.079  13.653  0.2338  0.0383  0.0843
  240PIPC   GL2 2526   5.631   5.314  13.741 -0.2640  0.0029 -0.1795
  240PIPC   C1A 2527   5.898   5.131  13.294 -0.0872  0.1689 -0.1495
  240PIPC   D2A 2528   5.704   5.288  12.998 -0.1231 -0.0200 -0.0201
  240PIPC   D3A 2529   5.520   5.081  12.704 -0.3518 -0.3331 -0.0906
  240PIPC   C4A 2530   5.149   5.254  12.543  0.0789  0.1426 -0.0032
  240PIPC   C1B 2531   5.754   5.576  13.445 -0.3687 -0.0373  0.0511
  240PIPC   C2B 2532   5.792   5.797  13.122 -0.1283  0.4597 -0.0538
  240PIPC   C3B 2533   6.047   6.021  12.749  0.2265  0.0697 -0.3437
  240PIPC   C4B 2534   6.324   6.215  12.614  0.3195 -0.2132 -0.0532
  241PIPC   NC3 2535   2.919   0.359  14.589 -0.0884  0.2293  0.1022
  241PIPC   PO4 2536   2.773   0.239  14.260  0.1629  0.3959  0.1708
  241PIPC   GL1 2537   2.690   0.332  13.750  0.0263 -0.0029  0.0610
  241PIPC   GL2 2538   2.893   0.679  13.727  0.1438  0.1082 -0.0071
  241PIPC   C1A 2539   2.607   0.456  13.299  0.0176 -0.1715  0.3322
  241PIPC   D2A 2540   2.361   0.641  13.020  0.0682 -0.4791  0.0212
  241PIPC   D3A 2541   2.180   0.809  12.712  0.2185 -0.2164  0.2091
  241PIPC   C4A 2542   2.265   0.658  12.320 -0.0290  0.1011 -0.0163
  241PIPC   C1B 2543   2.711   1.015  13.483 -0.1876 -0.0189 -0.0597
  241PIPC   C2B 2544   2.730   0.986  13.085 -0.2389  0.1518  0.0013
  241PIPC   C3B 2545   2.824   0.611  12.864 -0.2021 -0.2174  0.5642
  241PIPC   C4B 2546   3.081   0.535  12.582 -0.1808  0.1485  0.0149
  242PIPC   NC3 2547   7.207   5.303  15.698  0.2811  0.2263 -0.0479
  242PIPC   PO4 2548   7.454   5.423  15.198  0.1165 -0.0050  0.3211
  242PIPC   GL1 2549   7.463   5.360  14.718  0.1350  0.1623 -0.2160
  242PIPC   GL2 2550   7.666   5.218  14.559 -0.4260  0.1160 -0.2632
  242PIPC   C1A 2551   7.323   5.397  14.283  0.0343 -0.0416 -0.0681
  242PIPC   D2A 2552   7.518   5.070  14.059  0.0575  0.2455  0.3602
  242PIPC   D3A 2553   7.333   4.680  13.868  0.0897  0.3073  0.0327
  242PIPC   C4A 2554   7.494   4.451  13.571 -0.3393  0.1171 -0.2545
  242PIPC   C1B 2555   7.830   5.452  14.150 -0.0631 -0.1134 -0.1441
  242PIPC   C2B 2556   7.563   5.675  13.857  0.3801  0.0085 -0.2067
  242PIPC   C3B 2557   7.385   5.946  13.455  0.2601  0.0426 -0.2007
  242PIPC   C4B 2558   7.022   6.099  13.215 -0.1970  0.0967  0.1167
  243PIPC   NC3 2559   2.663   4.149  14.647  0.0891  0.2294  0.2855
  243PIPC   PO4 2560   2.930   4.477  14.643  0.1077 -0.0403 -0.1845
  243PIPC   GL1 2561   2.793   4.589  14.169 -0.0901 -0.0162  0.0103
  243PIPC   GL2 2562   2.513   4.390  14.099 -0.1678 -0.2256 -0.1560
  243PIPC   C1A 2563   2.856   4.705  13.813  0.0845  0.1244 -0.0717
  243PIPC   D2A 2564   2.801   4.746  13.429 -0.3725  0.0104  0.1478
  243PIPC   D3A 2565   2.946   4.933  13.062 -0.1145 -0.2313 -0.0466
  243PIPC   C4A 2566   3.016   4.687  12.685  0.1126  0.0771  0.1785
  243PIPC   C1B 2567   2.757   4.183  13.863 -0.1015  0.1712  0.2784
  243PIPC   C2B 2568   2.579   4.171  13.475 -0.1705  0.0627 -0.1671
  243PIPC   C3B 2569   2.442   4.061  13.158  0.1628  0.2584  0.0580
  243PIPC   C4B 2570   2.370   4.237  12.675  0.0562  0.0908 -0.1787
  244PIPC   NC3 2571   3.707   3.803  14.454  0.2572 -0.0099  0.0032
  244PIPC   PO4 2572   3.683   4.232  14.282 -0.3529  0.1933 -0.1101
  244PIPC   GL1 2573   3.770   4.316  13.790  0.1073 -0.0255 -0.0412
  244PIPC   GL2 2574   4.044   4.500  13.855  0.1192 -0.0064  0.1139
  244PIPC   C1A 2575   3.625   4.484  13.459  0.1235  0.0466  0.2316
  244PIPC   D2A 2576   3.904   4.461  13.140  0.0605 -0.1196  0.2041
  244PIPC   D3A 2577   3.790   4.655  12.821  0.0763 -0.1253 -0.1541
  244PIPC   C4A 2578   4.033   4.674  12.477  0.0634  0.0580 -0.1300
  244PIPC   C1B 2579   4.290   4.574  13.455  0.1613 -0.2531 -0.0552
  244PIPC   C2B 2580   4.414   4.540  13.111 -0.0612 -0.2231 -0.0118
  244PIPC   C3B 2581   4.448   4.521  12.672  0.0685 -0.1904  0.3499
  244PIPC   C4B 2582   4.350   4.239  12.315 -0.0058  0.1216 -0.0007
  245PIPC   NC3 2583   1.114   2.824  14.811  0.0257  0.1151  0.1093
  245PIPC   PO4 2584   0.883   3.222  14.721  0.2358  0.2277 -0.0866
  245PIPC   GL1 2585   1.069   3.321  14.327  0.2044 -0.1451  0.0302
  245PIPC   GL2 2586   0.831   3.244  14.172  0.1102 -0.1534  0.1619
  245PIPC   C1A 2587   1.376   3.565  14.059 -0.0298  0.1973 -0.2886
  245PIPC   D2A 2588   1.334   3.863  13.751  0.1006 -0.1990  0.0837
  245PIPC   D3A 2589   1.806   3.817  13.719  0.2527 -0.1258  0.0298
  245PIPC   C4A 2590   1.986   4.015  13.480 -0.1239 -0.0564 -0.1473
  245PIPC   C1B 2591   0.926   3.525  13.817  0.5117 -0.0998 -0.0326
  245PIPC   C2B 2592   1.033   3.665  13.343  0.1039  0.4140  0.2355
  245PIPC   C3B 2593   1.177   3.778  12.958  0.0649  0.3003  0.0923
  245PIPC   C4B 2594   1.294   3.575  12.606  0.3867  0.1961 -0.0876
  246PIPC   NC3 2595   2.130   4.807  14.820  0.0967  0.1158  0.1465
  246PIPC   PO4 2596   2.380   4.565  14.554 -0.0860  0.0755  0.1773
  246PIPC   GL1 2597   2.354   4.941  14.246  0.2437 -0.1542  0.2109
  246PIPC   GL2 2598   2.192   5.201  14.241  0.1462  0.0474 -0.0206
  246PIPC   C1A 2599   2.415   5.025  13.818  0.0188 -0.1100 -0.0484
  246PIPC   D2A 2600   2.721   5.180  13.573  0.0085 -0.0915  0.1017
  246PIPC   D3A 2601   2.306   5.032  13.361 -0.0570  0.3775 -0.1462
  246PIPC   C4A 2602   2.402   5.053  12.922 -0.1454 -0.0557  0.1644
  246PIPC   C1B 2603   2.217   5.567  14.018 -0.0874 -0.1724 -0.1710
  246PIPC   C2B 2604   2.273   5.563  13.611 -0.0075  0.2613  0.2684
  246PIPC   C3B 2605   2.283   5.668  13.107  0.1263  0.1435  0.2744
  246PIPC   C4B 2606   2.230   5.521  12.682  0.0623  0.0228 -0.0416
  247PIPC   NC3 2607   5.454   6.936  14.635 -0.0368 -0.0585  0.0717
  247PIPC   PO4 2608   4.992   7.062  14.569  0.1160  0.3416  0.0986
  247PIPC   GL1 2609   5.343   7.116  14.120  0.1245  0.0016 -0.2243
  247PIPC   GL2 2610   5.484   7.423  14.043  0.0788  0.5435 -0.3608
  247PIPC   C1A 2611   5.640   6.929  13.851 -0.0356  0.1980  0.3389
  247PIPC   D2A 2612   6.022   6.948  13.575 -0.1343  0.1432  0.2886
  247PIPC   D3A 2613   6.051   7.334  13.386  0.2099  0.5032 -0.0372
  247PIPC   C4A 2614   6.333   7.449  12.996  0.0202 -0.0547  0.2189
  247PIPC   C1B 2615   5.537   7.404  13.546  0.3093 -0.0273  0.0555
  247PIPC   C2B 2616   5.584   6.979  13.321  0.0890 -0.0221  0.0550
  247PIPC   C3B 2617   5.819   6.892  12.960 -0.2215  0.3207  0.0248
  247PIPC   C4B 2618   5.822   7.221  12.663 -0.0398 -0.0573  0.2452
  248PIPC   NC3 2619   4.257   5.726  14.646  0.2017 -0.1755  0.4539
  248PIPC   PO4 2620   4.276   5.578  14.183  0.0935  0.2406  0.1561
  248PIPC   GL1 2621   3.933   5.522  13.931  0.1364  0.0554  0.1618
  248PIPC   GL2 2622   4.141   5.464  13.691 -0.1916 -0.3005  0.2925
  248PIPC   C1A 2623   3.561   5.379  13.656 -0.2013 -0.1090  0.1723
  248PIPC   D2A 2624   3.369   5.279  13.291  0.0984 -0.0803 -0.1119
  248PIPC   D3A 2625   3.137   5.483  12.960 -0.2072 -0.0689  0.0779
  248PIPC   C4A 2626   2.715   5.512  12.942  0.2224 -0.0987  0.0096
  248PIPC   C1B 2627   3.870   5.504  13.245 -0.0128 -0.3164 -0.0124
  248PIPC   C2B 2628   3.700   5.490  12.932  0.2313  0.0273 -0.0475
  248PIPC   C3B 2629   3.756   5.489  12.530  0.2467 -0.0126  0.0784
  248PIPC   C4B 2630   3.865   5.514  12.113  0.0724 -0.2078 -0.1329
  249PIPC   NC3 2631   3.614   5.229  14.257 -0.0581 -0.3567 -0.2425
  249PIPC   PO4 2632   3.231   5.387  14.489  0.0257 -0.2303 -0.0136
  249PIPC   GL1 2633   3.158   5.536  14.091 -0.1093 -0.1615 -0.0492
  249PIPC   GL2 2634   3.478   5.758  13.970  0.3103 -0.0184  0.0342
  249PIPC   C1A 2635   3.130   5.638  13.626 -0.0906 -0.1889 -0.3558
  249PIPC   D2A 2636   3.343   5.766  13.370 -0.0605  0.0246  0.0536
  249PIPC   D3A 2637   3.014   5.932  13.205  0.1769  0.1001  0.1526
  249PIPC   C4A 2638   2.678   5.800  13.404  0.2644  0.1096 -0.0659
  249PIPC   C1B 2639   3.320   6.110  13.684  0.2857  0.0485  0.3315
  249PIPC   C2B 2640   3.282   6.318  13.231 -0.1552  0.3035 -0.2555
  249PIPC   C3B 2641   2.918   6.444  13.029  0.0961  0.2621  0.4670
  249PIPC   C4B 2642   2.585   6.212  12.885 -0.0600  0.1424 -0.0266
  250PIPC   NC3 2643   5.151   2.997  14.078 -0.3179 -0.2815  0.1737
  250PIPC   PO4 2644   4.643   3.099  14.005 -0.1920 -0.1055  0.1310
  250PIPC   GL1 2645   4.869   3.092  13.622  0.4724 -0.2457  0.1543
  250PIPC   GL2 2646   5.149   3.127  13.489 -0.1168  0.0747  0.0819
  250PIPC   C1A 2647   4.799   2.760  13.246  0.1533 -0.3250 -0.2360
  250PIPC   D2A 2648   4.454   2.570  13.009 -0.0109 -0.0234 -0.0815
  250PIPC   D3A 2649   4.894   2.637  12.797  0.0326  0.1956 -0.0161
  250PIPC   C4A 2650   4.979   2.536  12.419  0.2354  0.4894  0.1141
  250PIPC   C1B 2651   5.238   3.085  13.037  0.1836 -0.0261  0.0463
  250PIPC   C2B 2652   5.255   3.013  12.690 -0.1000  0.1233 -0.0998
  250PIPC   C3B 2653   5.478   2.898  12.427  0.0380  0.3046 -0.2475
  250PIPC   C4B 2654   5.658   2.885  11.964 -0.1935 -0.0422  0.0677
  251PIPC   NC3 2655   6.362   5.257  14.850 -0.1277 -0.2335  0.0487
  251PIPC   PO4 2656   6.609   5.310  14.425 -0.2442 -0.3291  0.1158
  251PIPC   GL1 2657   6.371   5.207  13.988 -0.0729  0.1323  0.0167
  251PIPC   GL2 2658   6.141   5.430  13.874  0.0380  0.0453  0.0596
  251PIPC   C1A 2659   6.523   5.036  13.651 -0.3133  0.0584 -0.1023
  251PIPC   D2A 2660   6.719   5.206  13.333 -0.0590  0.0985 -0.1302
  251PIPC   D3A 2661   6.937   5.055  13.049 -0.4979  0.0732 -0.0125
  251PIPC   C4A 2662   7.002   5.279  12.700  0.1930  0.0023 -0.0289
  251PIPC   C1B 2663   6.286   5.456  13.479  0.1811 -0.0901  0.1040
  251PIPC   C2B 2664   6.258   5.490  13.062 -0.0921 -0.0662  0.2944
  251PIPC   C3B 2665   6.065   5.440  12.611 -0.0582 -0.1211  0.1297
  251PIPC   C4B 2666   6.028   5.738  12.349  0.0701 -0.0042  0.1704
  252PIPC   NC3 2667   6.881   6.116  14.706 -0.6032  0.0427 -0.2404
  252PIPC   PO4 2668   6.472   6.291  14.762  0.1294  0.1097 -0.2208
  252PIPC   GL1 2669   6.526   6.110  14.345  0.1504 -0.1931 -0.3407
  252PIPC   GL2 2670   6.420   5.730  14.204 -0.3589 -0.0174 -0.0093
  252PIPC   C1A 2671   6.512   6.238  14.022 -0.0679  0.0055  0.0169
  252PIPC   D2A 2672   6.727   6.227  13.675 -0.0487  0.0064 -0.0087
  252PIPC   D3A 2673   7.123   6.076  13.876  0.1535 -0.0315 -0.0061
  252PIPC   C4A 2674   7.065   5.647  13.927 -0.2093  0.0843  0.1935
  252PIPC   C1B 2675   6.586   5.768  13.798 -0.1475 -0.1271 -0.1189
  252PIPC   C2B 2676   6.826   5.668  13.426 -0.3123 -0.0919 -0.0632
  252PIPC   C3B 2677   6.808   5.644  13.030 -0.1179 -0.1763 -0.1377
  252PIPC   C4B 2678   7.052   5.757  12.611  0.0300 -0.3086  0.1834
  253PIPC   NC3 2679   3.656   1.176  14.598 -0.2864  0.0423 -0.3868
  253PIPC   PO4 2680   3.848   1.107  14.219 -0.1938  0.2124 -0.5628
  253PIPC   GL1 2681   4.120   0.814  13.953  0.0980  0.0028  0.0882
  253PIPC   GL2 2682   4.057   0.510  14.090  0.0403  0.4222 -0.2799
  253PIPC   C1A 2683   4.246   0.703  13.527  0.3805 -0.0972 -0.0763
  253PIPC   D2A 2684   4.136   0.653  13.119  0.0782  0.3633  0.1066
  253PIPC   D3A 2685   3.826   1.077  13.053  0.1949 -0.2312  0.2296
  253PIPC   C4A 2686   3.479   1.201  13.190  0.2730  0.1292  0.0428
  253PIPC   C1B 2687   4.012   0.154  13.812 -0.0638 -0.0452 -0.0890
  253PIPC   C2B 2688   4.163   0.141  13.343 -0.0504 -0.0914 -0.1124
  253PIPC   C3B 2689   4.328   0.168  12.956 -0.0742  0.2204 -0.0227
  253PIPC   C4B 2690   4.412   0.403  12.561 -0.2265  0.0689  0.0607
  254PIPC   NC3 2691   5.125   0.033  14.426 -0.2263 -0.2477  0.0460
  254PIPC   PO4 2692   4.829   0.352  14.380 -0.0923 -0.1045  0.1901
  254PIPC   GL1 2693   5.074   0.371  13.957  0.2252 -0.2456 -0.0045
  254PIPC   GL2 2694   5.040   0.112  13.817 -0.3969 -0.0142  0.0615
  254PIPC   C1A 2695   5.411   0.437  13.692 -0.3326 -0.2003 -0.2491
  254PIPC   D2A 2696   5.761   0.640  13.422 -0.1228  0.1951 -0.3267
  254PIPC   D3A 2697   5.865   0.223  13.128 -0.0113 -0.1876 -0.3455
  254PIPC   C4A 2698   5.581  -0.046  13.066 -0.0193  0.2201  0.0874
  254PIPC   C1B 2699   5.156   0.202  13.348 -0.1172  0.3056 -0.0222
  254PIPC   C2B 2700   5.363   0.443  12.994  0.0918 -0.1981 -0.2574
  254PIPC   C3B 2701   5.339   0.869  12.796 -0.1064  0.1351  0.0923
  254PIPC   C4B 2702   4.979   1.028  12.951 -0.2331 -0.0593  0.3378
  255PIPC   NC3 2703   0.807   1.360  10.234 -0.5572  0.0117  0.1921
  255PIPC   PO4 2704   0.709   1.807  10.317 -0.1095  0.1410 -0.0401
  255PIPC   GL1 2705   0.890   1.887  10.747  0.1714  0.2744 -0.3407
  255PIPC   GL2 2706   1.102   1.527  10.766  0.0305  0.2897  0.1505
  255PIPC   C1A 2707   0.732   2.021  11.123  0.0262 -0.2917 -0.2085
  255PIPC   D2A 2708   0.841   1.887  11.494  0.1183 -0.0601 -0.2248
  255PIPC   D3A 2709   0.806   2.257  11.530  0.1499  0.1008  0.1811
  255PIPC   C4A 2710   0.555   2.327  11.837  0.0126 -0.2178  0.2169
  255PIPC   C1B 2711   1.323   1.150  10.868  0.2826  0.1635  0.1380
  255PIPC   C2B 2712   1.290   1.142  11.298 -0.0310  0.3566  0.0499
  255PIPC   C3B 2713   1.340   1.120  11.721  0.2712 -0.3624  0.2813
  255PIPC   C4B 2714   1.321   1.207  12.130  0.2887 -0.2442  0.2116
  256PIPC   NC3 2715   2.276   6.310   9.912 -0.1533  0.3860  0.0822
  256PIPC   PO4 2716   2.668   6.329  10.282  0.0906 -0.0639  0.0901
  256PIPC   GL1 2717   2.524   6.346  10.823  0.1062 -0.0100  0.1784
  256PIPC   GL2 2718   2.788   6.320  11.023 -0.1821  0.2594  0.1110
  256PIPC   C1A 2719   2.318   6.597  11.192 -0.2598  0.0057 -0.3772
  256PIPC   D2A 2720   2.307   6.680  11.659 -0.0362  0.0267  0.1338
  256PIPC   D3A 2721   2.515   6.373  11.831 -0.0273  0.3630  0.0601
  256PIPC   C4A 2722   2.270   6.035  11.736 -0.1751  0.0716 -0.0963
  256PIPC   C1B 2723   2.880   6.558  11.405 -0.2093  0.0219  0.0782
  256PIPC   C2B 2724   3.078   6.651  11.765 -0.0408 -0.2992  0.0834
  256PIPC   C3B 2725   3.397   6.531  12.061  0.1800  0.1509 -0.1852
  256PIPC   C4B 2726   3.777   6.686  12.208 -0.1767  0.0365 -0.3535
  257PIPC   NC3 2727   3.861   3.986   9.907  0.0412  0.0346  0.2161
  257PIPC   PO4 2728   3.846   4.059  10.337 -0.1736  0.0052  0.0607
  257PIPC   GL1 2729   4.052   4.308  10.615 -0.0933 -0.0807 -0.1818
  257PIPC   GL2 2730   3.844   4.451  10.862  0.0942 -0.0697 -0.1620
  257PIPC   C1A 2731   4.266   4.069  11.018 -0.2723  0.1963  0.4268
  257PIPC   D2A 2732   4.082   4.186  11.341 -0.3890 -0.3060 -0.0553
  257PIPC   D3A 2733   4.376   3.968  11.635  0.1905 -0.0921  0.1567
  257PIPC   C4A 2734   4.400   3.471  11.577 -0.2183 -0.0623 -0.0633
  257PIPC   C1B 2735   3.809   4.596  11.154  0.0022  0.3206 -0.1244
  257PIPC   C2B 2736   3.772   4.470  11.608  0.0816 -0.3204 -0.1537
  257PIPC   C3B 2737   3.996   4.186  11.871  0.4090  0.3358 -0.0442
  257PIPC   C4B 2738   4.052   3.673  12.025 -0.0150 -0.2568 -0.1658
  258PIPC   NC3 2739   2.956   2.432  10.304 -0.1298 -0.1223  0.2049
  258PIPC   PO4 2740   3.058   2.162   9.903 -0.0172 -0.0227 -0.0154
  258PIPC   GL1 2741   3.326   2.003  10.070 -0.1421 -0.1696  0.0446
  258PIPC   GL2 2742   3.395   2.054  10.333 -0.0946  0.5102 -0.1921
  258PIPC   C1A 2743   3.536   1.600  10.240  0.2179  0.0741  0.0142
  258PIPC   D2A 2744   3.546   1.373  10.713 -0.1762 -0.0341 -0.1409
  258PIPC   D3A 2745   3.456   1.313  11.068  0.2250 -0.1322  0.0820
  258PIPC   C4A 2746   3.094   1.428  11.376  0.0314  0.3640  0.0292
  258PIPC   C1B 2747   3.506   1.962  10.728  0.3358  0.1552  0.0921
  258PIPC   C2B 2748   3.509   1.865  11.142  0.2639  0.4001 -0.2328
  258PIPC   C3B 2749   3.542   1.568  11.537 -0.1400  0.1482 -0.1042
  258PIPC   C4B 2750   3.413   1.355  11.888  0.2705  0.1528  0.1675
  259PIPC   NC3 2751   2.939   7.214  10.026 -0.0173 -0.4299 -0.0089
  259PIPC   PO4 2752   2.686   6.973  10.361  0.0193  0.1559 -0.2148
  259PIPC   GL1 2753   2.480   7.127  10.645 -0.3060 -0.1753 -0.0190
  259PIPC   GL2 2754   2.578   6.865  10.878 -0.2201  0.0703 -0.0337
  259PIPC   C1A 2755   2.222   7.287  11.079 -0.0286 -0.0049 -0.1536
  259PIPC   D2A 2756   2.059   7.130  11.467 -0.0227  0.1410 -0.1718
  259PIPC   D3A 2757   2.042   7.394  11.814  0.1254  0.1249 -0.1660
  259PIPC   C4A 2758   1.685   7.398  12.098 -0.3766 -0.0846 -0.0836
  259PIPC   C1B 2759   2.631   7.014  11.297  0.0731  0.0100 -0.0691
  259PIPC   C2B 2760   2.537   7.197  11.679  0.0106  0.1300  0.0287
  259PIPC   C3B 2761   2.805   7.015  11.905  0.1827 -0.0996  0.0773
  259PIPC   C4B 2762   2.812   6.644  12.229 -0.0504  0.1765 -0.1934
  260PIPC   NC3 2763   5.348   4.835  10.336  0.2171  0.4232  0.1134
  260PIPC   PO4 2764   5.334   5.231  10.522 -0.3153  0.2199 -0.0870
  260PIPC   GL1 2765   5.364   5.644  10.752  0.1394 -0.1991 -0.1435
  260PIPC   GL2 2766   5.649   5.685  10.815  0.0397 -0.0640  0.1704
  260PIPC   C1A 2767   5.201   5.970  11.059  0.4794 -0.1546  0.1802
  260PIPC   D2A 2768   4.965   6.239  11.336 -0.2537 -0.1971  0.1552
  260PIPC   D3A 2769   4.943   6.235  11.792  0.1022 -0.0369  0.0269
  260PIPC   C4A 2770   4.600   6.341  11.793 -0.1303  0.3103 -0.0011
  260PIPC   C1B 2771   5.527   5.574  11.201 -0.3639  0.0432  0.2029
  260PIPC   C2B 2772   5.591   5.629  11.610 -0.2209 -0.2258 -0.1466
  260PIPC   C3B 2773   5.721   5.530  11.938  0.4501  0.1612 -0.1609
  260PIPC   C4B 2774   5.696   5.270  12.301  0.0897 -0.0245 -0.1999
  261PIPC   NC3 2775   2.403   2.397   9.877  0.0890 -0.1850 -0.2159
  261PIPC   PO4 2776   2.136   2.048  10.026  0.0398 -0.3673  0.4990
  261PIPC   GL1 2777   2.224   2.030  10.524  0.1141 -0.1949 -0.3763
  261PIPC   GL2 2778   2.576   2.103  10.640 -0.1181 -0.0709  0.0299
  261PIPC   C1A 2779   2.195   2.053  11.024 -0.1727  0.3905 -0.4847
  261PIPC   D2A 2780   2.254   1.967  11.427 -0.5923 -0.0617 -0.0821
  261PIPC   D3A 2781   2.217   2.077  11.820  0.0409  0.0558 -0.3997
  261PIPC   C4A 2782   2.090   1.757  12.109 -0.0207 -0.2427 -0.2778
  261PIPC   C1B 2783   2.598   1.761  10.928 -0.2838  0.0376  0.0980
  261PIPC   C2B 2784   2.633   1.691  11.319 -0.1499  0.1565 -0.2099
  261PIPC   C3B 2785   2.692   1.818  11.757 -0.1042 -0.0507 -0.0565
  261PIPC   C4B 2786   2.587   1.829  12.159  0.2104  0.1636  0.2882
  262PIPC   NC3 2787   6.514   6.289  10.349 -0.3753  0.0178  0.4350
  262PIPC   PO4 2788   6.659   5.997  10.495 -0.4782 -0.0724 -0.2817
  262PIPC   GL1 2789   6.498   6.114  10.825  0.1290 -0.0823  0.1623
  262PIPC   GL2 2790   6.671   5.723  10.899 -0.0788 -0.0967 -0.0335
  262PIPC   C1A 2791   6.480   6.277  11.331  0.0402  0.0784 -0.0540
  262PIPC   D2A 2792   6.463   6.477  11.717  0.0706  0.1930 -0.1382
  262PIPC   D3A 2793   6.353   6.900  11.666 -0.1403 -0.0497  0.0673
  262PIPC   C4A 2794   6.445   7.175  11.987  0.2026 -0.0650  0.1484
  262PIPC   C1B 2795   6.573   5.796  11.333  0.3086 -0.0990 -0.0348
  262PIPC   C2B 2796   6.505   5.973  11.719 -0.0700 -0.0970  0.3666
  262PIPC   C3B 2797   6.260   6.128  12.072 -0.3248  0.1457  0.0629
  262PIPC   C4B 2798   6.301   6.679  12.132  0.0494  0.0930 -0.0364
  263PIPC   NC3 2799   6.927   3.541  10.329 -0.0294 -0.2317  0.0114
  263PIPC   PO4 2800   7.078   3.230  10.499 -0.1740  0.1321  0.1269
  263PIPC   GL1 2801   7.250   3.176  10.808  0.2393 -0.1937 -0.0392
  263PIPC   GL2 2802   7.012   3.219  10.994 -0.1367  0.1065  0.0675
  263PIPC   C1A 2803   7.344   2.776  11.075  0.2393  0.0604 -0.0918
  263PIPC   D2A 2804   7.301   2.678  11.581 -0.0497 -0.1517 -0.0134
  263PIPC   D3A 2805   7.574   3.076  11.687  0.0680  0.3232 -0.2152
  263PIPC   C4A 2806   7.466   3.219  11.235  0.1187  0.0018  0.1303
  263PIPC   C1B 2807   6.981   3.069  11.386 -0.6644  0.2856 -0.0644
  263PIPC   C2B 2808   6.937   2.902  11.786  0.1271  0.5219  0.2145
  263PIPC   C3B 2809   6.864   2.856  12.172  0.0216  0.1621  0.0608
  263PIPC   C4B 2810   6.600   2.762  12.504 -0.0917 -0.0238 -0.2439
  264PIPC   NC3 2811   0.478   4.310  10.342  0.0521  0.0673  0.0516
  264PIPC   PO4 2812   0.300   4.660  10.422  0.2805  0.1509 -0.0606
  264PIPC   GL1 2813   0.067   4.553  10.664  0.0454 -0.0538 -0.1026
  264PIPC   GL2 2814   0.036   4.268  10.684  0.1092  0.2481  0.1312
  264PIPC   C1A 2815   0.095   4.750  11.078 -0.2194 -0.5129  0.1624
  264PIPC   D2A 2816   0.521   4.741  11.245  0.1828 -0.0650  0.0008
  264PIPC   D3A 2817   0.586   4.656  11.729  0.0831  0.1563  0.4344
  264PIPC   C4A 2818   0.252   4.577  12.034  0.2282 -0.3544 -0.0313
  264PIPC   C1B 2819   0.081   4.135  11.077 -0.1690  0.2422  0.0293
  264PIPC   C2B 2820   0.179   4.425  11.518  0.0298  0.0847  0.2344
  264PIPC   C3B 2821   0.424   4.098  11.774 -0.0856 -0.0007  0.3111
  264PIPC   C4B 2822   0.387   3.881  12.150  0.0545  0.0518  0.4290
  265PIPC   NC3 2823   3.208   5.169  10.466 -0.0355 -0.4375  0.0896
  265PIPC   PO4 2824   2.918   5.353  10.729  0.0220  0.2204 -0.1465
  265PIPC   GL1 2825   2.740   5.292  11.077 -0.0748  0.0490  0.0633
  265PIPC   GL2 2826   2.796   4.956  11.081 -0.0647 -0.1006  0.0183
  265PIPC   C1A 2827   2.427   5.601  11.242  0.2628  0.3481 -0.0052
  265PIPC   D2A 2828   2.156   6.023  11.234  0.3307 -0.0597  0.0302
  265PIPC   D3A 2829   2.656   6.007  11.416 -0.0645 -0.0333 -0.3991
  265PIPC   C4A 2830   2.875   5.585  11.458 -0.0611  0.0259  0.2597
  265PIPC   C1B 2831   2.932   5.111  11.471 -0.0884 -0.2895 -0.3954
  265PIPC   C2B 2832   2.957   5.288  11.838  0.0702 -0.1417 -0.2022
  265PIPC   C3B 2833   3.035   5.478  12.113  0.1824  0.2432  0.4372
  265PIPC   C4B 2834   3.290   5.474  12.467  0.0411  0.2817  0.0099
  266PIPC   NC3 2835   1.874   3.077  10.119  0.0948  0.1018  0.0210
  266PIPC   PO4 2836   2.291   2.917  10.057 -0.0342  0.3927 -0.1573
  266PIPC   GL1 2837   2.261   2.997  10.563  0.0175 -0.1292 -0.2632
  266PIPC   GL2 2838   2.505   3.305  10.659 -0.3819 -0.0575 -0.1853
  266PIPC   C1A 2839   2.387   2.978  11.001  0.0563  0.0973 -0.2924
  266PIPC   D2A 2840   2.391   3.070  11.467 -0.1442 -0.0719  0.2413
  266PIPC   D3A 2841   2.029   2.954  11.450  0.4988 -0.3595 -0.0366
  266PIPC   C4A 2842   1.816   2.948  10.972  0.0189 -0.1401 -0.1185
  266PIPC   C1B 2843   2.700   3.436  11.095 -0.1656 -0.0340  0.1326
  266PIPC   C2B 2844   2.733   3.382  11.649 -0.1248 -0.1144  0.0008
  266PIPC   C3B 2845   2.527   3.308  11.997 -0.3703 -0.1675 -0.1733
  266PIPC   C4B 2846   2.295   3.221  12.427 -0.0478  0.1157  0.1189
  267PIPC   NC3 2847   7.103   5.542   9.750  0.0923 -0.0607 -0.1285
  267PIPC   PO4 2848   6.991   5.541  10.178 -0.0708 -0.1071 -0.4030
  267PIPC   GL1 2849   7.035   5.353  10.587  0.4066  0.0253  0.0493
  267PIPC   GL2 2850   7.121   5.492  10.855 -0.0852 -0.2652  0.0833
  267PIPC   C1A 2851   6.707   5.260  10.840  0.1703  0.1211  0.1021
  267PIPC   D2A 2852   6.462   5.189  11.226 -0.0727  0.2734 -0.1267
  267PIPC   D3A 2853   6.833   5.351  11.415 -0.0549  0.2060 -0.0515
  267PIPC   C4A 2854   6.746   5.500  11.733 -0.2782  0.0862 -0.3569
  267PIPC   C1B 2855   7.093   5.656  11.129 -0.2490 -0.3589  0.0061
  267PIPC   C2B 2856   7.132   5.736  11.531 -0.3539  0.1497 -0.2472
  267PIPC   C3B 2857   7.148   5.825  11.984 -0.0519  0.0472 -0.1795
  267PIPC   C4B 2858   6.823   5.951  12.231  0.0162  0.1801  0.2389
  268PIPC   NC3 2859   3.338   0.467  10.137 -0.1630  0.2498 -0.0046
  268PIPC   PO4 2860   3.373  -0.034  10.058 -0.3398  0.0528  0.1700
  268PIPC   GL1 2861   3.077   0.074  10.363 -0.0716 -0.0896  0.4220
  268PIPC   GL2 2862   2.962  -0.123  10.556 -0.2327 -0.0015  0.2316
  268PIPC   C1A 2863   2.814   0.384  10.547  0.0260  0.3324  0.2765
  268PIPC   D2A 2864   2.804   0.743  10.806  0.1026  0.1966 -0.4048
  268PIPC   D3A 2865   3.020   0.967  11.068 -0.2307  0.0196  0.1044
  268PIPC   C4A 2866   3.040   1.498  10.804  0.0815  0.1384  0.0259
  268PIPC   C1B 2867   2.797  -0.085  10.933  0.1524  0.1549  0.4543
  268PIPC   C2B 2868   2.822   0.053  11.383 -0.0740  0.0107  0.1281
  268PIPC   C3B 2869   2.694   0.214  11.735 -0.0275  0.2083  0.2220
  268PIPC   C4B 2870   2.701   0.341  12.182  0.0928  0.4008 -0.0910
  269PIPC   NC3 2871   2.988   5.695  10.409 -0.3195  0.2321 -0.1723
  269PIPC   PO4 2872   3.425   5.739  10.350 -0.0773 -0.3659 -0.0830
  269PIPC   GL1 2873   3.573   5.569  10.711 -0.1923 -0.1679  0.0607
  269PIPC   GL2 2874   3.286   5.691  10.815 -0.2558 -0.1254  0.1069
  269PIPC   C1A 2875   3.882   5.421  11.138  0.1566 -0.0792 -0.1555
  269PIPC   D2A 2876   3.826   5.448  11.589  0.1921  0.1009  0.0804
  269PIPC   D3A 2877   4.153   5.732  11.722  0.3925 -0.2332  0.2764
  269PIPC   C4A 2878   4.378   5.787  12.009  0.1464 -0.3212 -0.4762
  269PIPC   C1B 2879   3.347   5.604  11.267  0.1552 -0.0642 -0.1485
  269PIPC   C2B 2880   3.396   5.600  11.712  0.0607 -0.0428 -0.0435
  269PIPC   C3B 2881   3.429   5.793  12.058  0.0558 -0.0063 -0.2633
  269PIPC   C4B 2882   3.425   6.044  12.376  0.0635  0.0555  0.2623
  270PIPC   NC3 2883   1.796   4.212  10.531 -0.2341 -0.1283 -0.1293
  270PIPC   PO4 2884   1.743   3.835  10.298 -0.0354 -0.5183 -0.0301
  270PIPC   GL1 2885   1.684   3.814  10.812 -0.2162  0.2710  0.2025
  270PIPC   GL2 2886   1.376   4.008  10.941  0.2736  0.2667 -0.2286
  270PIPC   C1A 2887   1.709   3.748  11.208 -0.1132  0.0667  0.3313
  270PIPC   D2A 2888   1.673   3.837  11.655  0.0871  0.1673 -0.0327
  270PIPC   D3A 2889   1.314   3.505  11.629 -0.2422  0.1592  0.3395
  270PIPC   C4A 2890   1.225   3.100  11.736 -0.1086 -0.1783  0.0197
  270PIPC   C1B 2891   1.225   4.022  11.403  0.2727 -0.0286 -0.1374
  270PIPC   C2B 2892   1.266   4.078  11.930  0.1851  0.1552 -0.0803
  270PIPC   C3B 2893   1.575   3.661  12.102  0.2660 -0.2221  0.0687
  270PIPC   C4B 2894   1.860   3.401  12.471 -0.0439  0.0446 -0.1270
  271PIPC   NC3 2895   1.318   6.665  10.276  0.1869  0.1119  0.4113
  271PIPC   PO4 2896   1.721   6.609  10.523 -0.5871  0.4195  0.1900
  271PIPC   GL1 2897   1.515   6.836  10.946 -0.0850 -0.0885  0.0936
  271PIPC   GL2 2898   1.214   6.722  10.936 -0.1374  0.0888 -0.0276
  271PIPC   C1A 2899   1.602   6.962  11.333  0.3093  0.4488 -0.1975
  271PIPC   D2A 2900   1.740   6.976  11.774 -0.0966  0.2279  0.1019
  271PIPC   D3A 2901   1.995   6.959  12.166  0.1273 -0.1003  0.1246
  271PIPC   C4A 2902   2.361   6.864  12.101  0.4175 -0.1879  0.3101
  271PIPC   C1B 2903   1.249   6.581  11.313  0.0635 -0.0504  0.1463
  271PIPC   C2B 2904   1.391   6.595  11.665  0.0326 -0.0883  0.1556
  271PIPC   C3B 2905   1.375   6.666  12.025  0.1410 -0.0403 -0.2307
  271PIPC   C4B 2906   1.573   6.854  12.415  0.1765 -0.2447  0.0774
  272PIPC   NC3 2907   4.357   6.030  10.447 -0.3246  0.0965  0.2933
  272PIPC   PO4 2908   4.733   6.002  10.277 -0.1600 -0.0551 -0.0872
  272PIPC   GL1 2909   4.807   6.142  10.730  0.0935 -0.0603  0.0253
  272PIPC   GL2 2910   4.733   6.406  10.849 -0.2308  0.1139 -0.0304
  272PIPC   C1A 2911   4.652   5.948  11.019  0.2156 -0.2980  0.1149
  272PIPC   D2A 2912   4.580   5.929  11.515  0.1368 -0.0935  0.1961
  272PIPC   D3A 2913   5.042   5.795  11.614 -0.1407 -0.0246 -0.2955
  272PIPC   C4A 2914   5.359   5.880  12.015 -0.0566 -0.5013 -0.1043
  272PIPC   C1B 2915   5.185   6.602  11.043 -0.1744 -0.0378  0.3630
  272PIPC   C2B 2916   5.273   6.675  11.380 -0.0098 -0.0808  0.1414
  272PIPC   C3B 2917   5.091   6.735  11.791  0.1345 -0.2422  0.3329
  272PIPC   C4B 2918   5.100   6.892  12.198 -0.0066 -0.2594 -0.3220
  273PAPC   NC3 2919   3.172   4.887  14.807 -0.0677  0.2647  0.2251
  273PAPC   PO4 2920   3.519   4.771  14.482  0.2639 -0.1497 -0.0167
  273PAPC   GL1 2921   3.210   4.933  14.159 -0.0321  0.0035 -0.1659
  273PAPC   GL2 2922   3.227   5.068  13.889  0.3598  0.0912  0.1200
  273PAPC   D1A 2923   2.778   5.250  14.109 -0.0269  0.0567 -0.0652
  273PAPC   D2A 2924   2.663   5.610  14.343 -0.1201 -0.2096 -0.0106
  273PAPC   D3A 2925   2.675   5.645  13.878 -0.2643  0.1205 -0.2408
  273PAPC   D4A 2926   2.847   5.971  13.902  0.0204  0.0069 -0.1865
  273PAPC   C5A 2927   2.913   6.370  13.597 -0.0344  0.1458 -0.0202
  273PAPC   C1B 2928   3.260   4.826  13.533 -0.0325  0.0481  0.2246
  273PAPC   C2B 2929   3.374   4.765  13.160  0.3132 -0.1755  0.2359
  273PAPC   C3B 2930   3.407   4.366  12.854 -0.0055 -0.3369  0.0269
  273PAPC   C4B 2931   3.405   4.559  12.423 -0.2023  0.0658  0.0970
  274PAPC   NC3 2932   0.709   3.659  14.494 -0.0508  0.1010 -0.1223
  274PAPC   PO4 2933   0.938   3.919  14.722  0.0455 -0.3793 -0.0229
  274PAPC   GL1 2934   1.061   4.069  14.316 -0.1040 -0.0670 -0.0232
  274PAPC   GL2 2935   0.913   3.921  14.113 -0.1317 -0.2469  0.0425
  274PAPC   D1A 2936   1.216   4.361  13.996  0.1830  0.1136 -0.3516
  274PAPC   D2A 2937   1.441   4.445  13.596 -0.0109  0.1939 -0.2472
  274PAPC   D3A 2938   1.411   4.113  13.335  0.2969 -0.0304 -0.0246
  274PAPC   D4A 2939   1.755   4.356  13.206  0.1209  0.1939 -0.2597
  274PAPC   C5A 2940   1.988   4.121  13.024 -0.0634  0.1168  0.0209
  274PAPC   C1B 2941   0.862   4.050  13.599 -0.1479  0.1582  0.0426
  274PAPC   C2B 2942   0.879   4.224  13.162 -0.3716  0.0272  0.1516
  274PAPC   C3B 2943   0.770   4.329  12.750  0.3509  0.1622 -0.1383
  274PAPC   C4B 2944   0.418   4.257  12.443  0.4545  0.2168 -0.1347
  275PAPC   NC3 2945   4.736   1.829  14.990  0.1492 -0.0699 -0.2326
  275PAPC   PO4 2946   4.885   1.706  14.574  0.1481 -0.1920 -0.1558
  275PAPC   GL1 2947   4.963   1.439  14.151 -0.2000 -0.0880  0.1725
  275PAPC   GL2 2948   5.111   1.562  13.943  0.2601 -0.0735  0.2156
  275PAPC   D1A 2949   5.172   1.053  13.997  0.1219 -0.1415 -0.1067
  275PAPC   D2A 2950   5.672   0.878  13.886 -0.0784 -0.1521 -0.0432
  275PAPC   D3A 2951   5.481   1.161  13.634  0.1660  0.3541 -0.1617
  275PAPC   D4A 2952   5.718   1.317  13.431  0.0478  0.1808  0.0071
  275PAPC   C5A 2953   5.688   1.746  13.251  0.0726 -0.1208 -0.3444
  275PAPC   C1B 2954   5.272   1.590  13.561  0.3226  0.1065  0.1998
  275PAPC   C2B 2955   5.291   1.361  13.207  0.0032  0.2451  0.0440
  275PAPC   C3B 2956   5.325   1.353  12.770 -0.0305 -0.1368 -0.2074
  275PAPC   C4B 2957   5.336   1.671  12.474 -0.1776 -0.3549 -0.2271
  276PAPC   NC3 2958   4.463   6.902  14.312  0.1826 -0.1981  0.0138
  276PAPC   PO4 2959   4.731   6.647  14.385 -0.0530 -0.1337  0.0403
  276PAPC   GL1 2960   4.862   6.944  14.014  0.0281 -0.1543 -0.3025
  276PAPC   GL2 2961   4.695   7.310  14.063  0.0068 -0.1547 -0.0752
  276PAPC   D1A 2962   5.094   7.155  13.710  0.1159 -0.2204 -0.0012
  276PAPC   D2A 2963   4.891   6.970  13.405 -0.0617 -0.1474  0.4676
  276PAPC   D3A 2964   5.207   7.174  13.133  0.1673  0.2399  0.0414
  276PAPC   D4A 2965   5.090   7.542  12.894  0.1982  0.0740  0.0970
  276PAPC   C5A 2966   4.752   7.525  12.569 -0.3800 -0.1510 -0.2058
  276PAPC   C1B 2967   4.567   7.442  13.561 -0.2893  0.2291  0.0807
  276PAPC   C2B 2968   4.740   7.454  13.269  0.2928  0.1326  0.1471
  276PAPC   C3B 2969   4.805   7.141  12.873  0.1905  0.0405 -0.0274
  276PAPC   C4B 2970   4.722   7.058  12.537 -0.4386 -0.0086  0.1136
  277PAPC   NC3 2971   4.742   2.627  14.160  0.0077 -0.2714  0.1647
  277PAPC   PO4 2972   5.218   2.510  14.185 -0.1086  0.4838  0.2328
  277PAPC   GL1 2973   5.603   2.126  14.020 -0.0738 -0.1184  0.1624
  277PAPC   GL2 2974   5.900   2.203  13.780 -0.0391  0.0068 -0.4237
  277PAPC   D1A 2975   5.683   1.766  13.729  0.1738 -0.1251 -0.0527
  277PAPC   D2A 2976   6.167   1.772  13.775 -0.1265 -0.0512  0.2088
  277PAPC   D3A 2977   6.272   1.644  13.372  0.2724 -0.2649 -0.0751
  277PAPC   D4A 2978   6.140   1.464  13.097  0.0855  0.0315 -0.0316
  277PAPC   C5A 2979   6.398   1.509  12.810 -0.0166  0.0888 -0.0990
  277PAPC   C1B 2980   5.837   2.300  13.345 -0.0017 -0.1591 -0.4147
  277PAPC   C2B 2981   5.852   2.322  12.970 -0.0322  0.0200 -0.0509
  277PAPC   C3B 2982   5.840   2.041  12.545  0.0815  0.0756  0.0181
  277PAPC   C4B 2983   5.773   1.922  12.131 -0.0226  0.3529  0.0307
  278PAPC   NC3 2984   0.987   6.916  15.023 -0.1164 -0.0990 -0.1459
  278PAPC   PO4 2985   1.043   7.074  14.538 -0.2814  0.0259  0.1005
  278PAPC   GL1 2986   1.155   7.294  14.119 -0.1517 -0.0437  0.1508
  278PAPC   GL2 2987   1.073   7.438  13.818  0.0959 -0.1921  0.2366
  278PAPC   D1A 2988   1.536   7.297  13.931 -0.0443  0.0559 -0.2289
  278PAPC   D2A 2989   1.608   7.596  13.686  0.1707  0.1859 -0.0491
  278PAPC   D3A 2990   1.303   7.394  13.405  0.1277  0.1016 -0.1387
  278PAPC   D4A 2991   1.309   7.592  12.988 -0.2535  0.1455  0.0564
  278PAPC   C5A 2992   0.946   7.678  12.743 -0.2559  0.0292  0.0201
  278PAPC   C1B 2993   0.723   7.420  13.518 -0.1811 -0.0039 -0.0253
  278PAPC   C2B 2994   0.510   7.374  13.163 -0.3077 -0.2040  0.2466
  278PAPC   C3B 2995   0.459   7.393  12.727 -0.2653  0.1749  0.0755
  278PAPC   C4B 2996   0.533   7.037  12.522  0.1818 -0.1175  0.0844
  279PAPC   NC3 2997   0.725   1.570  14.542 -0.0110 -0.1606  0.0310
  279PAPC   PO4 2998   0.942   1.809  14.157  0.0887 -0.1742  0.1408
  279PAPC   GL1 2999   1.224   1.580  13.924 -0.0048 -0.2563 -0.1291
  279PAPC   GL2 3000   1.559   1.736  13.904  0.1911  0.0007 -0.0637
  279PAPC   D1A 3001   1.429   1.405  13.538 -0.2100  0.0715 -0.0869
  279PAPC   D2A 3002   1.829   1.535  13.440 -0.1121  0.2119  0.3240
  279PAPC   D3A 3003   2.067   1.520  13.788  0.1655  0.3530  0.0635
  279PAPC   D4A 3004   2.359   1.417  13.546  0.0622 -0.3190  0.2147
  279PAPC   C5A 3005   2.377   1.714  13.194  0.1455  0.3600  0.1478
  279PAPC   C1B 3006   1.768   2.013  13.573  0.2089 -0.0470  0.1492
  279PAPC   C2B 3007   1.958   2.184  13.236  0.1491 -0.0346  0.0981
  279PAPC   C3B 3008   1.896   2.355  12.806 -0.0120 -0.1464  0.3294
  279PAPC   C4B 3009   1.901   2.396  12.332 -0.1025  0.0618  0.0688
  280PAPC   NC3 3010   1.309   5.522  10.421 -0.0164  0.3187  0.0284
  280PAPC   PO4 3011   1.215   5.782  10.536  0.0170  0.0955 -0.0084
  280PAPC   GL1 3012   1.248   5.695  10.947 -0.1095  0.0143 -0.2210
  280PAPC   GL2 3013   1.554   5.873  11.116 -0.1012 -0.0010  0.1953
  280PAPC   D1A 3014   1.310   5.362  11.241  0.1305 -0.3109  0.0994
  280PAPC   D2A 3015   1.601   5.200  11.502  0.0576 -0.2084  0.1862
  280PAPC   D3A 3016   1.178   5.089  11.701  0.0709  0.0973 -0.0571
  280PAPC   D4A 3017   0.962   4.913  11.936  0.1012  0.2381 -0.3794
  280PAPC   C5A 3018   1.120   5.061  12.280  0.0018  0.1820  0.0193
  280PAPC   C1B 3019   1.614   5.730  11.560 -0.0105  0.5886 -0.2982
  280PAPC   C2B 3020   1.681   5.722  11.970  0.1153 -0.0646  0.1994
  280PAPC   C3B 3021   2.041   5.876  12.228 -0.1928  0.3555 -0.2494
  280PAPC   C4B 3022   2.198   6.011  12.636 -0.1707  0.1309 -0.1493
  281PAPC   NC3 3023   0.845   3.260  10.051 -0.0682  0.0085 -0.0035
  281PAPC   PO4 3024   1.206   3.043  10.103 -0.1928  0.2032 -0.0322
  281PAPC   GL1 3025   1.162   3.337  10.507 -0.1802 -0.0300 -0.0776
  281PAPC   GL2 3026   1.239   3.645  10.581 -0.2405 -0.2129 -0.0478
  281PAPC   D1A 3027   0.999   3.110  10.891 -0.1342 -0.0411 -0.1526
  281PAPC   D2A 3028   1.136   2.983  11.269 -0.0099  0.1757  0.0592
  281PAPC   D3A 3029   0.778   2.746  11.433  0.2673  0.0697 -0.0758
  281PAPC   D4A 3030   0.855   2.809  11.874 -0.3291  0.0926  0.2191
  281PAPC   C5A 3031   1.032   3.249  12.148  0.0138 -0.4842 -0.2218
  281PAPC   C1B 3032   1.507   3.357  10.932 -0.1021  0.4819 -0.1315
  281PAPC   C2B 3033   1.658   3.268  11.296  0.2466  0.1550 -0.1161
  281PAPC   C3B 3034   1.725   3.216  11.742  0.3845 -0.1638 -0.0008
  281PAPC   C4B 3035   2.023   3.088  11.981 -0.1447  0.0115  0.1123
  282PAPC   NC3 3036   3.639   6.147  10.206 -0.0576 -0.0044 -0.3094
  282PAPC   PO4 3037   3.441   6.491  10.375 -0.1865  0.0957  0.2093
  282PAPC   GL1 3038   3.483   6.687  10.725 -0.1259 -0.0907 -0.2912
  282PAPC   GL2 3039   3.438   6.568  10.992  0.0003 -0.1535 -0.1591
  282PAPC   D1A 3040   3.729   6.949  11.127 -0.0376 -0.1826  0.1174
  282PAPC   D2A 3041   3.926   6.520  11.251 -0.2361  0.1257 -0.0128
  282PAPC   D3A 3042   4.164   6.285  10.974  0.1929  0.0186  0.0299
  282PAPC   D4A 3043   4.165   6.007  11.242 -0.3597  0.2362  0.0759
  282PAPC   C5A 3044   4.184   6.190  11.561  0.2401  0.2905 -0.0919
  282PAPC   C1B 3045   3.397   6.561  11.404 -0.2382  0.1179  0.1235
  282PAPC   C2B 3046   3.652   6.869  11.634  0.1225  0.3555 -0.1016
  282PAPC   C3B 3047   3.957   6.733  11.744  0.0131  0.0627 -0.1540
  282PAPC   C4B 3048   4.179   6.564  11.956 -0.0657 -0.1144 -0.2731
  283PAPC   NC3 3049   2.705   1.325   9.696 -0.2185 -0.0268 -0.0430
  283PAPC   PO4 3050   2.982   1.074   9.694  0.2364  0.2886 -0.1039
  283PAPC   GL1 3051   3.018   0.944  10.115 -0.0315 -0.0446  0.1900
  283PAPC   GL2 3052   2.872   0.590  10.096  0.1389  0.1270 -0.0272
  283PAPC   D1A 3053   2.901   1.118  10.515  0.1362 -0.0002  0.1738
  283PAPC   D2A 3054   3.159   0.722  10.532 -0.1376  0.0506  0.0062
  283PAPC   D3A 3055   3.460   0.903  10.803  0.2338 -0.0677 -0.0734
  283PAPC   D4A 3056   3.465   0.736  11.134  0.0245 -0.6181 -0.0590
  283PAPC   C5A 3057   3.419   1.028  11.448  0.2061  0.1979 -0.4175
  283PAPC   C1B 3058   2.575   0.767  10.380 -0.1029  0.0686 -0.2798
  283PAPC   C2B 3059   2.372   0.539  10.645  0.3287 -0.1596 -0.1826
  283PAPC   C3B 3060   2.117   0.672  10.973 -0.2088  0.2026 -0.3174
  283PAPC   C4B 3061   2.184   0.688  11.423 -0.1878  0.4094  0.0139
  284PAPC   NC3 3062   7.064   7.413  10.558  0.1975 -0.0734  0.1144
  284PAPC   PO4 3063   6.744   7.180  10.647 -0.1933  0.3180  0.0055
  284PAPC   GL1 3064   6.628   7.087  10.988  0.0294 -0.1004 -0.2216
  284PAPC   GL2 3065   6.218   7.110  11.040  0.0566 -0.1412  0.4131
  284PAPC   D1A 3066   6.534   7.235  11.389  0.2579  0.1700 -0.2186
  284PAPC   D2A 3067   6.364   7.533  11.671  0.2322 -0.1853 -0.0501
  284PAPC   D3A 3068   6.364   7.673  12.077 -0.2433 -0.1173  0.1691
  284PAPC   D4A 3069   6.029   7.560  12.360 -0.1659  0.1134  0.0488
  284PAPC   C5A 3070   5.748   7.741  12.655  0.0086  0.0519 -0.1341
  284PAPC   C1B 3071   6.039   7.149  11.345 -0.2666  0.2963 -0.0968
  284PAPC   C2B 3072   5.790   6.908  11.574  0.0390  0.4308 -0.1028
  284PAPC   C3B 3073   5.467   7.000  11.890 -0.1948 -0.2099  0.3154
  284PAPC   C4B 3074   5.359   7.361  11.943  0.0314 -0.0590 -0.3386
  285PAPC   NC3 3075   3.562   2.406   9.880 -0.0997  0.1846  0.3089
  285PAPC   PO4 3076   3.355   2.583  10.105 -0.2482  0.1361  0.2619
  285PAPC   GL1 3077   3.509   2.635  10.469 -0.2814  0.2502 -0.0756
  285PAPC   GL2 3078   3.225   2.791  10.606  0.4473  0.0004  0.1299
  285PAPC   D1A 3079   3.878   2.731  10.757  0.0826  0.0998  0.0899
  285PAPC   D2A 3080   4.003   2.661  11.116 -0.1232 -0.0124  0.0462
  285PAPC   D3A 3081   4.189   2.737  11.545  0.1688 -0.1325  0.1466
  285PAPC   D4A 3082   4.220   2.709  12.041 -0.0665 -0.1933  0.0672
  285PAPC   C5A 3083   4.492   2.643  12.446  0.3109 -0.0287  0.0251
  285PAPC   C1B 3084   3.196   2.688  11.030  0.0229 -0.0675  0.2105
  285PAPC   C2B 3085   3.189   2.629  11.456 -0.1069  0.2556 -0.1370
  285PAPC   C3B 3086   3.251   2.503  11.822 -0.0538 -0.0941  0.1210
  285PAPC   C4B 3087   3.173   2.308  12.163 -0.1442  0.3949  0.2543
  286PAPC   NC3 3088   0.966   4.794   9.787  0.2609 -0.0504  0.3761
  286PAPC   PO4 3089   1.126   5.080  10.098 -0.4792  0.3353 -0.1047
  286PAPC   GL1 3090   0.914   5.154  10.513  0.0172 -0.1963 -0.1945
  286PAPC   GL2 3091   0.949   5.371  10.742 -0.0202 -0.0540  0.1412
  286PAPC   D1A 3092   0.514   4.988  10.767  0.2646  0.0123  0.0345
  286PAPC   D2A 3093   0.642   4.565  10.767  0.0539  0.3711  0.0199
  286PAPC   D3A 3094   0.558   4.298  11.067 -0.0114 -0.0938  0.0538
  286PAPC   D4A 3095   0.635   3.882  11.231  0.1232 -0.1129  0.1414
  286PAPC   C5A 3096   0.974   3.615  11.246 -0.0130  0.1715 -0.3471
  286PAPC   C1B 3097   0.703   5.265  11.171  0.2400 -0.2809  0.0683
  286PAPC   C2B 3098   0.678   5.121  11.565  0.3367 -0.2427  0.0179
  286PAPC   C3B 3099   0.532   5.110  11.994  0.3206  0.1368  0.1801
  286PAPC   C4B 3100   0.461   5.293  12.357  0.3242  0.3624 -0.0559
  287POPC   NC3 3101   1.891   5.695  15.175 -0.0338 -0.2129 -0.0062
  287POPC   PO4 3102   2.110   5.320  14.974 -0.1597  0.0936  0.2339
  287POPC   GL1 3103   2.130   5.675  14.612 -0.2296 -0.1418  0.1134
  287POPC   GL2 3104   1.889   5.824  14.363 -0.0300  0.0332  0.0266
  287POPC   C1A 3105   2.363   6.088  14.448  0.1706 -0.2902 -0.0173
  287POPC   D2A 3106   2.604   6.328  14.146 -0.0924 -0.3379 -0.1743
  287POPC   C3A 3107   2.474   6.555  13.775  0.1542 -0.0407  0.2758
  287POPC   C4A 3108   2.069   6.680  13.627  0.3593 -0.0618 -0.1868
  287POPC   C1B 3109   1.814   5.873  13.882  0.0121 -0.1410  0.1236
  287POPC   C2B 3110   1.925   5.853  13.435  0.1630 -0.1764  0.0638
  287POPC   C3B 3111   1.823   5.851  13.025  0.3033 -0.0395  0.1127
  287POPC   C4B 3112   1.765   5.735  12.596 -0.1710 -0.1458 -0.0604
  288POPC   NC3 3113   7.113   0.998  14.416  0.0401 -0.2160  0.1680
  288POPC   PO4 3114   7.100   0.531  14.448  0.1190 -0.0677 -0.1563
  288POPC   GL1 3115   7.203   0.670  14.006 -0.1132 -0.1613  0.3921
  288POPC   GL2 3116   7.482   0.893  14.015  0.2955 -0.1867  0.2514
  288POPC   C1A 3117   7.342   0.448  13.726  0.3313  0.2416  0.0249
  288POPC   D2A 3118   7.273   0.163  13.321  0.0828 -0.0775 -0.2826
  288POPC   C3A 3119   7.606   0.022  12.968  0.2196 -0.1822  0.2076
  288POPC   C4A 3120   7.510  -0.042  12.543  0.1460 -0.1013  0.3064
  288POPC   C1B 3121   7.392   0.989  13.632  0.1621  0.1499 -0.1846
  288POPC   C2B 3122   7.401   0.766  13.289  0.0128 -0.1097 -0.2569
  288POPC   C3B 3123   7.415   0.477  12.974  0.0688 -0.1422 -0.2514
  288POPC   C4B 3124   7.269   0.525  12.544 -0.1323  0.2213 -0.1707
  289POPC   NC3 3125   1.995   1.290  14.773  0.1156 -0.1248 -0.0216
  289POPC   PO4 3126   2.242   1.038  14.375  0.2811  0.0081  0.1961
  289POPC   GL1 3127   2.007   1.019  13.964  0.1426  0.1681 -0.1740
  289POPC   GL2 3128   2.260   0.876  13.646 -0.4916  0.0925  0.0208
  289POPC   C1A 3129   1.787   1.058  13.595  0.0898  0.0620 -0.3416
  289POPC   D2A 3130   1.689   0.914  13.187  0.0281  0.3482  0.0289
  289POPC   C3A 3131   1.789   1.214  12.994 -0.1942  0.2289 -0.1051
  289POPC   C4A 3132   1.928   1.677  12.964  0.2013 -0.3312 -0.0725
  289POPC   C1B 3133   2.206   1.066  13.227 -0.1719  0.2234 -0.4188
  289POPC   C2B 3134   2.346   1.255  12.894 -0.1066 -0.0304  0.1389
  289POPC   C3B 3135   2.380   1.547  12.664  0.0192 -0.1129  0.3560
  289POPC   C4B 3136   2.089   1.400  12.463 -0.6436  0.0953 -0.2144
  290POPC   NC3 3137   6.534   2.994  14.228 -0.2112  0.0762  0.4486
  290POPC   PO4 3138   6.991   2.940  14.164  0.1402  0.0304  0.1558
  290POPC   GL1 3139   7.068   2.671  13.762  0.1853  0.0394 -0.2555
  290POPC   GL2 3140   7.417   2.528  13.718 -0.1121 -0.2072 -0.2364
  290POPC   C1A 3141   7.069   2.625  13.334  0.0956 -0.4194  0.0220
  290POPC   D2A 3142   7.090   2.673  12.886  0.3270 -0.2290  0.0145
  290POPC   C3A 3143   7.093   2.945  12.619 -0.2424  0.2850 -0.2476
  290POPC   C4A 3144   7.251   3.328  12.515 -0.2585  0.0038  0.0722
  290POPC   C1B 3145   7.643   2.406  13.452 -0.0527 -0.1173  0.0620
  290POPC   C2B 3146   7.605   2.467  13.023  0.2183  0.1439 -0.4321
  290POPC   C3B 3147   7.433   2.579  12.603 -0.0066  0.1912  0.3194
  290POPC   C4B 3148   7.376   2.829  12.231 -0.2954 -0.4062 -0.0598
  291POPC   NC3 3149   4.809   4.821  14.144 -0.0630  0.5950 -0.1654
  291POPC   PO4 3150   4.510   4.472  14.075  0.2377  0.0980 -0.0457
  291POPC   GL1 3151   4.487   4.152  13.733  0.1175  0.1426 -0.2477
  291POPC   GL2 3152   4.569   4.103  13.392 -0.2149  0.1549  0.1119
  291POPC   C1A 3153   4.107   4.104  13.446  0.0123  0.1163  0.0350
  291POPC   D2A 3154   3.646   4.055  13.310  0.0937  0.3250  0.0542
  291POPC   C3A 3155   3.472   3.900  13.019  0.0392 -0.2273  0.0696
  291POPC   C4A 3156   3.470   3.592  12.714 -0.1813  0.0099  0.0470
  291POPC   C1B 3157   4.887   3.920  13.043  0.2458 -0.3392  0.2220
  291POPC   C2B 3158   4.862   3.812  12.582 -0.3279 -0.1219  0.1336
  291POPC   C3B 3159   5.127   3.961  12.313 -0.0568  0.1597 -0.3170
  291POPC   C4B 3160   5.091   4.190  11.939 -0.3172  0.1258  0.1105
  292POPC   NC3 3161   6.371   2.105  14.122 -0.2301  0.2037 -0.0730
  292POPC   PO4 3162   6.637   2.494  14.166  0.2972 -0.1396 -0.0835
  292POPC   GL1 3163   6.580   2.419  13.680  0.1714 -0.3066  0.0482
  292POPC   GL2 3164   6.371   2.260  13.628 -0.4629  0.0509 -0.0203
  292POPC   C1A 3165   6.713   2.368  13.124  0.1532  0.1149  0.2162
  292POPC   D2A 3166   6.706   2.309  12.694 -0.1613 -0.3141 -0.0236
  292POPC   C3A 3167   6.976   2.417  12.397  0.1149  0.2350  0.2185
  292POPC   C4A 3168   7.172   2.378  12.027 -0.1252 -0.0779  0.1016
  292POPC   C1B 3169   6.328   2.113  13.244 -0.0113 -0.2983 -0.1378
  292POPC   C2B 3170   6.297   1.976  12.806 -0.0008  0.1995  0.2021
  292POPC   C3B 3171   6.282   1.822  12.350  0.5639  0.3127  0.0917
  292POPC   C4B 3172   6.210   2.086  11.951 -0.0435  0.0878 -0.0820
  293POPC   NC3 3173   3.752   2.944  10.219 -0.2722  0.1398 -0.1159
  293POPC   PO4 3174   3.529   3.218  10.377 -0.1382  0.0081 -0.1826
  293POPC   GL1 3175   3.505   3.082  10.815  0.4604 -0.2333  0.0892
  293POPC   GL2 3176   3.245   3.298  10.868  0.0903  0.2790 -0.0494
  293POPC   C1A 3177   3.594   2.940  11.219 -0.1653  0.1056 -0.5649
  293POPC   D2A 3178   3.704   2.885  11.605  0.1129  0.2128  0.0979
  293POPC   C3A 3179   3.713   2.654  12.009 -0.0684  0.1123  0.0223
  293POPC   C4A 3180   3.854   2.758  12.384  0.0384  0.0192  0.2077
  293POPC   C1B 3181   2.880   3.053  10.874 -0.1365 -0.1235  0.1098
  293POPC   C2B 3182   2.795   3.018  11.281  0.0444 -0.1729  0.2193
  293POPC   C3B 3183   2.837   2.897  11.771 -0.0246 -0.0720  0.1651
  293POPC   C4B 3184   2.953   3.194  12.198  0.1140  0.2915 -0.0652
  294POPC   NC3 3185   2.706   4.119  10.593 -0.1320  0.1854 -0.0089
  294POPC   PO4 3186   3.110   4.093  10.698 -0.0118 -0.0619  0.3088
  294POPC   GL1 3187   3.170   4.233  11.116 -0.0561  0.0238 -0.2895
  294POPC   GL2 3188   3.339   4.507  11.100  0.0723  0.0688 -0.0298
  294POPC   C1A 3189   3.078   4.113  11.501 -0.0953 -0.4394  0.0776
  294POPC   D2A 3190   3.056   3.800  11.709  0.1233 -0.0580 -0.2275
  294POPC   C3A 3191   3.022   3.673  12.173  0.2111 -0.2157 -0.0249
  294POPC   C4A 3192   3.152   3.862  12.403 -0.0870  0.0945 -0.3496
  294POPC   C1B 3193   3.289   4.556  11.497  0.0767 -0.1775 -0.1873
  294POPC   C2B 3194   3.268   4.642  11.974  0.1717  0.1917  0.0887
  294POPC   C3B 3195   3.156   4.969  12.310  0.1912 -0.1688  0.2376
  294POPC   C4B 3196   3.393   5.062  12.775  0.1925  0.1310 -0.1149
  295POPC   NC3 3197   6.357  -0.049  10.569  0.0958 -0.0810 -0.1744
  295POPC   PO4 3198   6.672   0.219  10.734  0.2152 -0.0613 -0.1613
  295POPC   GL1 3199   6.810   0.051  11.115 -0.5316 -0.0209  0.1139
  295POPC   GL2 3200   7.217   0.182  11.022 -0.0596 -0.1115  0.2383
  295POPC   C1A 3201   6.743   0.272  11.573  0.2182  0.2480  0.0007
  295POPC   D2A 3202   6.790   0.494  11.855  0.1027  0.0723 -0.1073
  295POPC   C3A 3203   6.742   0.418  12.244  0.2653  0.3446  0.0881
  295POPC   C4A 3204   6.572   0.111  12.522 -0.5080  0.0295 -0.1247
  295POPC   C1B 3205   7.216   0.263  11.371 -0.1815  0.2844 -0.1060
  295POPC   C2B 3206   7.227   0.296  11.848 -0.4323 -0.0262  0.0197
  295POPC   C3B 3207   7.472   0.251  12.173  0.2257 -0.0396 -0.1669
  295POPC   C4B 3208   7.752  -0.104  12.096 -0.2957 -0.1061  0.3112
  296POPC   NC3 3209   4.146   0.400   9.886 -0.0775 -0.2057  0.0409
  296POPC   PO4 3210   3.894   0.728   9.976  0.1575 -0.0183 -0.1152
  296POPC   GL1 3211   3.729   0.694  10.431  0.1282  0.1139 -0.0940
  296POPC   GL2 3212   3.872   1.015  10.566  0.1251  0.1586  0.0422
  296POPC   C1A 3213   3.492   0.354  10.705 -0.2251  0.3263  0.0110
  296POPC   D2A 3214   3.107   0.334  11.025 -0.2795 -0.0122 -0.0919
  296POPC   C3A 3215   3.324   0.404  11.494  0.1085 -0.1982 -0.0506
  296POPC   C4A 3216   3.177   0.421  11.848 -0.3469  0.2581 -0.2327
  296POPC   C1B 3217   3.848   0.620  10.938 -0.1571 -0.1104  0.0190
  296POPC   C2B 3218   3.758   0.622  11.476  0.1164  0.0636 -0.0139
  296POPC   C3B 3219   3.671   0.346  11.869 -0.3320 -0.3100  0.4194
  296POPC   C4B 3220   3.480   0.117  11.994 -0.0468  0.2703  0.2054
  297POPC   NC3 3221  -0.363   5.858  10.474  0.0997 -0.0113  0.3364
  297POPC   PO4 3222   0.063   5.646  10.473  0.0314  0.1353 -0.1497
  297POPC   GL1 3223   0.077   5.781  10.891  0.3680 -0.2307  0.0105
  297POPC   GL2 3224  -0.068   5.995  10.991  0.2036 -0.0366 -0.2388
  297POPC   C1A 3225   0.404   5.635  11.255 -0.0256  0.0452 -0.2165
  297POPC   D2A 3226   0.424   5.570  11.772  0.3718 -0.0292  0.2231
  297POPC   C3A 3227   0.076   5.556  12.054 -0.0735  0.3053 -0.1812
  297POPC   C4A 3228  -0.270   5.403  12.222 -0.0484  0.2317 -0.0296
  297POPC   C1B 3229   0.087   5.929  11.502 -0.1229 -0.0391  0.0464
  297POPC   C2B 3230   0.190   6.122  11.921 -0.2689  0.0210 -0.1162
  297POPC   C3B 3231   0.309   6.290  12.288 -0.1032 -0.0831  0.0336
  297POPC   C4B 3232   0.612   6.460  12.356  0.1542  0.4056  0.1576
  298POPC   NC3 3233   5.944   5.411  10.513 -0.0431 -0.1701  0.1243
  298POPC   PO4 3234   5.779   5.050  10.436  0.0278  0.0013  0.1178
  298POPC   GL1 3235   5.828   4.962  10.895  0.0107  0.1213  0.3080
  298POPC   GL2 3236   5.515   5.105  10.988 -0.1456 -0.1238  0.1492
  298POPC   C1A 3237   6.030   4.913  11.194  0.0191  0.3099 -0.1851
  298POPC   D2A 3238   6.173   4.810  11.564  0.2977  0.1931  0.3772
  298POPC   C3A 3239   6.532   5.066  11.753 -0.1681  0.3046  0.0829
  298POPC   C4A 3240   7.018   5.038  11.869 -0.0708 -0.3038  0.0764
  298POPC   C1B 3241   5.678   5.126  11.421 -0.1688 -0.1882 -0.0142
  298POPC   C2B 3242   5.781   4.990  11.848  0.0089 -0.2612  0.1351
  298POPC   C3B 3243   5.630   4.782  12.282  0.0819 -0.2556 -0.0771
  298POPC   C4B 3244   5.296   4.590  12.444 -0.1005  0.1151  0.0536
  299DPSM   NC3 3245   2.733   6.778  14.386 -0.0327  0.1933  0.2103
  299DPSM   PO4 3246   3.222   6.820  14.578  0.0835 -0.1546  0.0103
  299DPSM   AM1 3247   3.176   6.881  14.157 -0.0078  0.0445 -0.2683
  299DPSM   AM2 3248   3.277   7.232  14.084 -0.0848 -0.2165  0.2757
  299DPSM   T1A 3249   2.894   6.843  13.854  0.1531 -0.0081  0.1250
  299DPSM   C2A 3250   2.871   6.853  13.390  0.0854  0.1747 -0.0298
  299DPSM   C3A 3251   2.715   7.023  12.959 -0.0245  0.2221 -0.3011
  299DPSM   C1B 3252   3.049   7.390  13.737  0.0454 -0.0596 -0.0286
  299DPSM   C2B 3253   2.910   7.359  13.304  0.2192 -0.3882 -0.4327
  299DPSM   C3B 3254   2.870   7.602  12.801 -0.2364  0.0356  0.0636
  299DPSM   C4B 3255   2.467   7.871  12.621  0.2884  0.1606  0.1695
  300DPSM   NC3 3256   6.343   1.237  14.614 -0.0058  0.4442  0.1343
  300DPSM   PO4 3257   6.728   1.259  14.441  0.0399 -0.2687 -0.0386
  300DPSM   AM1 3258   6.857   1.470  14.069  0.0167  0.3669 -0.2951
  300DPSM   AM2 3259   7.022   1.188  13.916 -0.2984  0.0896 -0.0561
  300DPSM   T1A 3260   7.115   1.642  13.762  0.1844  0.0414 -0.3211
  300DPSM   C2A 3261   7.421   1.494  13.671  0.2700  0.0184  0.1901
  300DPSM   C3A 3262   7.650   1.344  13.323  0.0701 -0.0811 -0.0362
  300DPSM   C1B 3263   6.996   1.223  13.438  0.3747  0.4195 -0.4724
  300DPSM   C2B 3264   7.100   1.208  13.182 -0.1117  0.1498  0.0536
  300DPSM   C3B 3265   7.100   0.993  12.852  0.3090 -0.1023 -0.0871
  300DPSM   C4B 3266   7.320   1.033  12.452 -0.2118 -0.1449 -0.1345
  301DPSM   NC3 3267   3.957   4.636  14.338 -0.1828  0.1232  0.3018
  301DPSM   PO4 3268   4.346   4.875  14.290  0.0345  0.1068  0.0612
  301DPSM   AM1 3269   4.475   5.145  13.960  0.1667 -0.1647 -0.0369
  301DPSM   AM2 3270   4.487   4.989  13.748  0.3676  0.2479 -0.0921
  301DPSM   T1A 3271   4.632   5.508  13.706 -0.2274  0.0801 -0.0998
  301DPSM   C2A 3272   4.710   5.578  13.200  0.0940  0.3629 -0.2231
  301DPSM   C3A 3273   4.678   5.507  12.734  0.0767 -0.1718  0.0449
  301DPSM   C1B 3274   4.471   5.133  13.400  0.0127  0.2824 -0.1555
  301DPSM   C2B 3275   4.428   5.206  12.990  0.2742  0.0976 -0.2116
  301DPSM   C3B 3276   4.190   5.514  12.835  0.0819  0.0486 -0.1325
  301DPSM   C4B 3277   4.199   5.721  12.527  0.1056 -0.0554  0.3098
  302DPSM   NC3 3278   7.020   3.646  14.243 -0.0486  0.3950  0.1748
  302DPSM   PO4 3279   6.713   3.419  14.090 -0.1408  0.2406  0.2332
  302DPSM   AM1 3280   7.041   3.367  13.809  0.1258  0.0225 -0.0408
  302DPSM   AM2 3281   7.124   3.627  13.739  0.1846  0.1995 -0.0528
  302DPSM   T1A 3282   7.241   3.183  13.488  0.0264  0.1422  0.0177
  302DPSM   C2A 3283   7.405   3.118  12.992  0.0716 -0.0246 -0.0614
  302DPSM   C3A 3284   7.702   3.061  12.567 -0.1610  0.1909 -0.0487
  302DPSM   C1B 3285   6.966   3.595  13.317 -0.0828  0.0565 -0.0249
  302DPSM   C2B 3286   7.087   3.618  12.956 -0.0447  0.0865  0.0294
  302DPSM   C3B 3287   7.179   3.816  12.522 -0.0207  0.0532 -0.0152
  302DPSM   C4B 3288   7.201   3.783  12.102  0.0230 -0.3466  0.1216
  303DPSM   NC3 3289   1.386   4.162  14.695 -0.0658 -0.1101  0.0062
  303DPSM   PO4 3290   1.305   4.494  14.436 -0.0764  0.0764 -0.1020
  303DPSM   AM1 3291   1.457   4.806  14.142 -0.0896  0.1348 -0.1477
  303DPSM   AM2 3292   1.202   5.024  14.000 -0.2227  0.0140 -0.2459
  303DPSM   T1A 3293   1.703   4.876  13.818  0.0176 -0.1338  0.0030
  303DPSM   C2A 3294   1.896   4.822  13.413 -0.1084 -0.0532 -0.0975
  303DPSM   C3A 3295   1.867   4.818  12.914 -0.0535  0.2490  0.0332
  303DPSM   C1B 3296   1.266   4.900  13.553 -0.2031 -0.0949 -0.1163
  303DPSM   C2B 3297   1.483   4.843  13.205  0.1397  0.0841  0.0555
  303DPSM   C3B 3298   1.378   4.575  12.893 -0.2492 -0.0043 -0.1268
  303DPSM   C4B 3299   1.162   4.638  12.580  0.1459 -0.2820  0.0886
  304DPSM   NC3 3300   3.088   2.120  14.329 -0.2277 -0.1542 -0.0317
  304DPSM   PO4 3301   3.315   2.534  13.990 -0.1701  0.0754 -0.1241
  304DPSM   AM1 3302   2.976   2.470  13.720  0.0020 -0.2544  0.1146
  304DPSM   AM2 3303   2.634   2.401  13.666 -0.2109  0.1071 -0.3098
  304DPSM   T1A 3304   2.889   2.522  13.251 -0.1042  0.0283  0.1379
  304DPSM   C2A 3305   2.934   2.454  12.789  0.1286  0.0140 -0.1345
  304DPSM   C3A 3306   2.907   2.134  12.539 -0.0552 -0.0510  0.3270
  304DPSM   C1B 3307   2.633   2.100  13.317  0.0444 -0.1686  0.2410
  304DPSM   C2B 3308   2.594   1.977  12.877 -0.2296 -0.1067 -0.0272
  304DPSM   C3B 3309   2.181   2.045  12.552 -0.1108  0.0674 -0.2970
  304DPSM   C4B 3310   1.742   1.922  12.467  0.4212 -0.1387 -0.0237
  305DPSM   NC3 3311   0.853   6.335  14.681  0.3196 -0.2216  0.1738
  305DPSM   PO4 3312   1.187   6.560  14.622  0.0788 -0.0530  0.0467
  305DPSM   AM1 3313   1.126   6.440  14.279 -0.3757 -0.4812 -0.0438
  305DPSM   AM2 3314   0.836   6.446  14.219 -0.0269 -0.7791  0.1119
  305DPSM   T1A 3315   1.023   6.367  13.746 -0.1617  0.0563 -0.3109
  305DPSM   C2A 3316   1.088   6.358  13.325  0.0623 -0.1784 -0.0568
  305DPSM   C3A 3317   1.330   6.214  12.967 -0.0287  0.0101  0.1090
  305DPSM   C1B 3318   0.599   6.551  13.902  0.1011  0.1348  0.1299
  305DPSM   C2B 3319   0.584   6.398  13.433 -0.1979  0.0172 -0.1236
  305DPSM   C3B 3320   0.391   6.330  13.037  0.0845  0.0634 -0.2574
  305DPSM   C4B 3321   0.319   6.536  12.733  0.0483  0.2327 -0.2187
  306DPSM   NC3 3322   3.427   3.031  14.561  0.2131 -0.0447  0.5085
  306DPSM   PO4 3323   2.987   3.110  14.491  0.1373 -0.2821 -0.0261
  306DPSM   AM1 3324   3.023   3.336  14.091 -0.0743 -0.4039  0.3962
  306DPSM   AM2 3325   3.174   3.573  14.079  0.0569  0.3503 -0.0392
  306DPSM   T1A 3326   2.733   3.306  13.697  0.2727  0.0236 -0.0459
  306DPSM   C2A 3327   2.418   3.545  13.411 -0.1959 -0.2175  0.0520
  306DPSM   C3A 3328   2.141   3.647  13.220  0.2137 -0.1551  0.0237
  306DPSM   C1B 3329   2.951   3.762  13.758  0.0130 -0.1977  0.1608
  306DPSM   C2B 3330   2.841   3.721  13.298  0.1575 -0.2143  0.0820
  306DPSM   C3B 3331   2.509   3.585  12.915  0.1130  0.4126 -0.0963
  306DPSM   C4B 3332   2.520   3.634  12.489  0.1522  0.3362  0.2772
  307DPSM   NC3 3333   4.517   1.010  14.886 -0.0453  0.1037  0.0357
  307DPSM   PO4 3334   4.170   1.080  14.598  0.2671 -0.0765 -0.1350
  307DPSM   AM1 3335   4.461   1.225  14.205 -0.2302 -0.3139  0.0626
  307DPSM   AM2 3336   4.201   1.448  14.147 -0.0725  0.1474  0.0318
  307DPSM   T1A 3337   4.642   1.163  13.779  0.3319  0.1297 -0.0534
  307DPSM   C2A 3338   4.931   1.085  13.453  0.1722 -0.1482  0.0599
  307DPSM   C3A 3339   5.298   0.835  13.335 -0.1531  0.4439 -0.4699
  307DPSM   C1B 3340   4.170   1.209  13.725 -0.0516 -0.2169 -0.1047
  307DPSM   C2B 3341   4.413   1.110  13.295  0.2191 -0.1399 -0.3952
  307DPSM   C3B 3342   4.515   0.950  12.967  0.0297  0.1300 -0.0283
  307DPSM   C4B 3343   4.193   0.887  12.591 -0.1087  0.1557 -0.1768
  308DPSM   NC3 3344   7.045   2.274  14.702 -0.0955 -0.0831  0.2744
  308DPSM   PO4 3345   7.343   1.964  14.636 -0.0780 -0.0971  0.0899
  308DPSM   AM1 3346   7.357   1.909  14.164 -0.2068  0.0750 -0.3296
  308DPSM   AM2 3347   7.633   1.899  13.742  0.6133 -0.2772 -0.0683
  308DPSM   T1A 3348   7.173   2.117  13.797  0.1621 -0.0749 -0.2542
  308DPSM   C2A 3349   7.151   2.098  13.301 -0.2520 -0.0750  0.0452
  308DPSM   C3A 3350   7.246   2.162  12.859  0.3509 -0.0188  0.1444
  308DPSM   C1B 3351   7.711   1.923  13.317 -0.3866  0.1331 -0.0733
  308DPSM   C2B 3352   7.778   2.004  12.860  0.1638  0.2201  0.1361
  308DPSM   C3B 3353   7.850   2.319  12.474 -0.0233  0.1654  0.1642
  308DPSM   C4B 3354   8.335   2.397  12.298 -0.3903  0.2772  0.0670
  309DPSM   NC3 3355   3.884   2.406  14.213  0.2976 -0.2675 -0.0602
  309DPSM   PO4 3356   4.301   2.356  14.253 -0.0424 -0.1672 -0.1069
  309DPSM   AM1 3357   4.487   2.361  13.833 -0.2177  0.0622  0.0756
  309DPSM   AM2 3358   4.698   2.630  13.687  0.2458 -0.1235  0.1289
  309DPSM   T1A 3359   4.600   2.284  13.375 -0.0152 -0.0582  0.2152
  309DPSM   C2A 3360   4.921   2.295  13.136  0.0222  0.1645  0.3891
  309DPSM   C3A 3361   5.005   2.079  12.659  0.0094 -0.2611 -0.0127
  309DPSM   C1B 3362   5.071   2.499  13.564  0.3421 -0.2807 -0.0693
  309DPSM   C2B 3363   5.288   2.141  13.440 -0.0149 -0.2694 -0.1217
  309DPSM   C3B 3364   5.252   1.833  13.029 -0.2485  0.2758 -0.0420
  309DPSM   C4B 3365   5.490   1.969  12.853 -0.0967 -0.0076 -0.1176
  310DPSM   NC3 3366   3.656   1.608  13.981 -0.4878  0.3371  0.0203
  310DPSM   PO4 3367   3.547   1.994  14.212 -0.1640  0.2877 -0.0511
  310DPSM   AM1 3368   3.651   2.157  13.753 -0.0541 -0.1938 -0.0150
  310DPSM   AM2 3369   3.915   2.313  13.704 -0.1692  0.1465 -0.0264
  310DPSM   T1A 3370   3.706   2.023  13.346  0.1006  0.1774 -0.0063
  310DPSM   C2A 3371   3.768   2.045  12.901  0.0601 -0.3117  0.1257
  310DPSM   C3A 3372   3.845   1.955  12.557  0.0139 -0.2386  0.0359
  310DPSM   C1B 3373   4.149   2.172  13.226  0.0462  0.0055  0.1741
  310DPSM   C2B 3374   4.323   2.050  12.810 -0.0572 -0.0261 -0.0327
  310DPSM   C3B 3375   4.433   1.903  12.438  0.3495  0.0385 -0.0194
  310DPSM   C4B 3376   4.448   1.653  12.071  0.1484 -0.2333  0.3531
  311DPSM   NC3 3377   4.218   4.128  14.184  0.0926 -0.0598 -0.0024
  311DPSM   PO4 3378   4.132   3.799  14.173 -0.1148 -0.2064 -0.1876
  311DPSM   AM1 3379   4.038   3.653  13.724  0.0811 -0.0698  0.0113
  311DPSM   AM2 3380   4.267   3.633  13.517  0.2875  0.1108  0.0550
  311DPSM   T1A 3381   3.827   3.567  13.298  0.2165  0.0243 -0.0125
  311DPSM   C2A 3382   3.939   3.617  12.975 -0.0701 -0.2196  0.0194
  311DPSM   C3A 3383   3.947   3.529  12.536 -0.2668 -0.2119 -0.2259
  311DPSM   C1B 3384   4.396   3.677  13.189 -0.1407  0.2286  0.2767
  311DPSM   C2B 3385   4.389   3.642  12.756  0.3529 -0.0539 -0.0461
  311DPSM   C3B 3386   4.428   3.642  12.364 -0.0158 -0.2604  0.2606
  311DPSM   C4B 3387   4.649   3.886  12.067 -0.1727  0.0684  0.3896
  312DPSM   NC3 3388   3.415   4.494  10.620  0.0122 -0.1475 -0.0830
  312DPSM   PO4 3389   3.638   4.973  10.589  0.1336  0.1107  0.0792
  312DPSM   AM1 3390   3.900   4.987  10.929 -0.3436  0.1287 -0.0995
  312DPSM   AM2 3391   4.115   4.872  10.726  0.0586 -0.2649 -0.2179
  312DPSM   T1A 3392   4.026   5.018  11.364  0.0188  0.0210 -0.0672
  312DPSM   C2A 3393   4.260   5.202  11.658 -0.1529 -0.3626  0.2094
  312DPSM   C3A 3394   4.287   5.289  12.037 -0.0870  0.4143  0.1528
  312DPSM   C1B 3395   4.309   4.624  11.139 -0.2133 -0.1035 -0.1062
  312DPSM   C2B 3396   4.270   4.656  11.558 -0.0844  0.0502 -0.1402
  312DPSM   C3B 3397   4.011   4.860  11.890 -0.7052 -0.2603  0.1672
  312DPSM   C4B 3398   3.739   4.587  12.072  0.2698 -0.2749  0.0421
  313DPSM   NC3 3399   7.409   4.359  10.107  0.0575 -0.0502  0.1144
  313DPSM   PO4 3400   7.033   4.544  10.077 -0.0588 -0.2728  0.0729
  313DPSM   AM1 3401   7.054   4.583  10.544  0.1123  0.1829 -0.2618
  313DPSM   AM2 3402   7.097   4.914  10.756 -0.0776  0.2716 -0.2208
  313DPSM   T1A 3403   7.109   4.433  10.999 -0.2806  0.0313  0.1613
  313DPSM   C2A 3404   7.263   4.323  11.373  0.0928  0.2108  0.2961
  313DPSM   C3A 3405   7.374   4.061  11.727 -0.2267 -0.1361 -0.0683
  313DPSM   C1B 3406   7.117   5.017  11.155 -0.0074 -0.3200  0.0061
  313DPSM   C2B 3407   7.239   4.824  11.433  0.0797  0.0195  0.0763
  313DPSM   C3B 3408   7.326   4.640  11.775  0.4532  0.0935 -0.1834
  313DPSM   C4B 3409   7.144   4.414  12.078  0.0177  0.0498 -0.0567
  314DPSM   NC3 3410   4.787   4.349   9.888  0.0779 -0.2514  0.0262
  314DPSM   PO4 3411   5.220   4.182  10.071  0.1325 -0.0144  0.1645
  314DPSM   AM1 3412   5.172   4.008  10.399  0.0453  0.1225  0.0435
  314DPSM   AM2 3413   4.899   3.776  10.400 -0.1196 -0.0832  0.1014
  314DPSM   T1A 3414   5.132   4.140  10.809 -0.1570 -0.2456  0.2291
  314DPSM   C2A 3415   5.194   4.198  11.240 -0.2015  0.1768 -0.0411
  314DPSM   C3A 3416   5.404   4.102  11.531 -0.0999  0.1773  0.1619
  314DPSM   C1B 3417   4.759   3.815  10.751  0.1999 -0.2530  0.1832
  314DPSM   C2B 3418   4.812   3.873  11.188 -0.1678  0.2038 -0.1210
  314DPSM   C3B 3419   4.837   3.731  11.646 -0.2986  0.0323  0.1372
  314DPSM   C4B 3420   4.765   3.441  11.961 -0.2238  0.0392  0.1267
  315DPSM   NC3 3421   0.079   0.782  10.220 -0.1069  0.1271  0.2240
  315DPSM   PO4 3422   0.147   1.212  10.459  0.2219 -0.1235 -0.0984
  315DPSM   AM1 3423   0.493   1.278  10.661  0.0752  0.2494 -0.1138
  315DPSM   AM2 3424   0.546   1.498  10.663  0.0465 -0.0834 -0.3613
  315DPSM   T1A 3425   0.266   1.275  11.058  0.0765  0.0434 -0.4384
  315DPSM   C2A 3426   0.263   1.228  11.526  0.0805  0.0778  0.1260
  315DPSM   C3A 3427   0.114   1.434  11.874 -0.1821  0.1333 -0.0304
  315DPSM   C1B 3428   0.723   1.520  11.023  0.2443  0.0475  0.0945
  315DPSM   C2B 3429   1.111   1.587  11.235  0.0186 -0.1519  0.2866
  315DPSM   C3B 3430   1.219   1.571  11.708 -0.3244 -0.2338 -0.1150
  315DPSM   C4B 3431   1.371   1.843  12.049 -0.0547  0.1240 -0.0810
  316DPSM   NC3 3432   1.862   5.927  10.746 -0.0536 -0.1585  0.1127
  316DPSM   PO4 3433   1.813   5.507  10.559  0.2517  0.0888  0.2548
  316DPSM   AM1 3434   1.728   5.417  10.950 -0.1163  0.0597  0.0268
  316DPSM   AM2 3435   1.538   5.098  10.815 -0.0442  0.2564 -0.1777
  316DPSM   T1A 3436   1.938   5.487  11.247  0.2167  0.1021  0.1295
  316DPSM   C2A 3437   2.055   5.493  11.687 -0.1788  0.3091  0.0695
  316DPSM   C3A 3438   2.062   5.336  12.122  0.1931 -0.4184  0.2962
  316DPSM   C1B 3439   1.399   4.834  11.245  0.0588  0.0525  0.0460
  316DPSM   C2B 3440   1.043   4.644  11.419  0.0081 -0.0472 -0.5076
  316DPSM   C3B 3441   0.816   4.291  11.476 -0.3446  0.0083  0.0638
  316DPSM   C4B 3442   0.821   3.774  11.708 -0.0255  0.1843 -0.1036
  317DPSM   NC3 3443   4.695   3.335   9.926  0.0714 -0.0804  0.2058
  317DPSM   PO4 3444   5.002   3.166   9.724 -0.1083 -0.0359 -0.0881
  317DPSM   AM1 3445   5.139   3.314  10.195  0.0173 -0.4170 -0.0374
  317DPSM   AM2 3446   5.431   3.378  10.197 -0.1336  0.0194 -0.1943
  317DPSM   T1A 3447   5.025   3.365  10.662  0.1374 -0.3865 -0.0461
  317DPSM   C2A 3448   4.966   3.370  11.010 -0.2480  0.5327 -0.0044
  317DPSM   C3A 3449   4.881   3.310  11.380 -0.2972  0.0410 -0.2279
  317DPSM   C1B 3450   5.431   3.628  10.615 -0.0687 -0.0727 -0.3482
  317DPSM   C2B 3451   5.355   3.736  11.018 -0.1526  0.1246  0.1044
  317DPSM   C3B 3452   5.235   3.648  11.402  0.2501 -0.1832  0.0435
  317DPSM   C4B 3453   5.340   3.646  11.843 -0.1037 -0.0816  0.0514
  318DPSM   NC3 3454   5.335   2.871   9.985  0.1553 -0.3805  0.0499
  318DPSM   PO4 3455   5.360   2.397   9.887 -0.2829 -0.0220 -0.0153
  318DPSM   AM1 3456   5.172   2.388  10.270 -0.1186  0.2949 -0.2813
  318DPSM   AM2 3457   4.775   2.442  10.318 -0.1042  0.3551  0.1947
  318DPSM   T1A 3458   5.264   2.330  10.713 -0.2608  0.1335  0.0913
  318DPSM   C2A 3459   5.517   2.423  11.076 -0.2751 -0.3954  0.2518
  318DPSM   C3A 3460   5.678   2.670  11.350 -0.1413 -0.3324 -0.0153
  318DPSM   C1B 3461   4.785   2.256  10.796 -0.1457  0.0000 -0.0821
  318DPSM   C2B 3462   5.008   2.201  11.201 -0.0330  0.1348  0.1889
  318DPSM   C3B 3463   5.293   2.252  11.467  0.1635  0.0836 -0.0445
  318DPSM   C4B 3464   5.618   2.186  11.660  0.0521  0.1592 -0.2687
  319DPSM   NC3 3465   0.992   2.618  10.500  0.1374 -0.2202  0.0178
  319DPSM   PO4 3466   1.254   2.229  10.592 -0.2514  0.2035 -0.1357
  319DPSM   AM1 3467   1.604   2.289  10.760 -0.2998  0.1539 -0.1863
  319DPSM   AM2 3468   1.920   2.471  10.658 -0.0432  0.1297 -0.1228
  319DPSM   T1A 3469   1.756   2.148  11.167  0.1662  0.0315  0.2502
  319DPSM   C2A 3470   1.771   2.157  11.606 -0.2132  0.2571  0.3361
  319DPSM   C3A 3471   1.723   2.107  11.988 -0.1800 -0.0296 -0.0142
  319DPSM   C1B 3472   2.130   2.526  11.023 -0.2404 -0.1636  0.3225
  319DPSM   C2B 3473   2.084   2.476  11.388 -0.0779 -0.0967 -0.0839
  319DPSM   C3B 3474   2.060   2.644  11.810 -0.2279  0.2369 -0.1327
  319DPSM   C4B 3475   2.258   2.712  12.250 -0.0337 -0.0514 -0.1558
  320DPSM   NC3 3476   5.969   1.398  10.218  0.1076 -0.2007  0.1271
  320DPSM   PO4 3477   6.158   1.721   9.951  0.0992  0.1583  0.1586
  320DPSM   AM1 3478   6.198   1.894  10.337  0.0257 -0.0438 -0.1087
  320DPSM   AM2 3479   5.967   1.934  10.414  0.1742 -0.1270 -0.1578
  320DPSM   T1A 3480   6.301   2.287  10.637  0.0667 -0.2941 -0.1969
  320DPSM   C2A 3481   6.311   2.491  11.101  0.1763 -0.0228  0.3007
  320DPSM   C3A 3482   6.448   2.702  11.462  0.0514  0.2223  0.2186
  320DPSM   C1B 3483   5.824   2.186  10.752 -0.1425 -0.1527  0.0671
  320DPSM   C2B 3484   5.886   2.644  10.859  0.2342 -0.1508  0.0216
  320DPSM   C3B 3485   6.059   2.915  11.155 -0.3022  0.0342 -0.1289
  320DPSM   C4B 3486   5.966   3.089  11.626 -0.0211  0.0915 -0.0382
  321DPSM   NC3 3487   5.335   1.936   9.852 -0.0143 -0.0917 -0.1818
  321DPSM   PO4 3488   5.659   1.739  10.088  0.0266 -0.2202  0.0516
  321DPSM   AM1 3489   5.433   1.922  10.445  0.2062  0.1397  0.0897
  321DPSM   AM2 3490   5.571   1.689  10.631 -0.1854 -0.0559  0.2122
  321DPSM   T1A 3491   5.107   1.863  10.771 -0.1029  0.1866  0.0233
  321DPSM   C2A 3492   5.060   1.532  11.057 -0.0086  0.0695 -0.1393
  321DPSM   C3A 3493   4.858   1.207  11.395 -0.4412  0.1354  0.0741
  321DPSM   C1B 3494   5.489   1.868  11.110  0.0402 -0.0771 -0.2927
  321DPSM   C2B 3495   5.297   1.767  11.476  0.0834 -0.1289  0.1783
  321DPSM   C3B 3496   4.975   1.524  11.770  0.1616 -0.3612  0.3495
  321DPSM   C4B 3497   4.949   1.500  12.217  0.0377 -0.0616 -0.1979
  322DPSM   NC3 3498   1.501   0.787  10.141 -0.0228  0.1300 -0.1056
  322DPSM   PO4 3499   1.667   0.373  10.110  0.0805 -0.3099 -0.0484
  322DPSM   AM1 3500   1.739   0.283  10.491  0.1493  0.2062 -0.0743
  322DPSM   AM2 3501   1.503   0.010  10.605 -0.4872 -0.1109  0.2455
  322DPSM   T1A 3502   1.924   0.173  10.986 -0.2674  0.1667  0.0306
  322DPSM   C2A 3503   2.024   0.168  11.402  0.1175 -0.0752  0.2358
  322DPSM   C3A 3504   2.038   0.321  11.852  0.1008  0.0297  0.0762
  322DPSM   C1B 3505   1.424   0.153  10.939  0.1977  0.1780 -0.0720
  322DPSM   C2B 3506   1.271   0.248  11.289  0.1192  0.2431  0.0739
  322DPSM   C3B 3507   1.116   0.279  11.679  0.1596 -0.1252  0.2999
  322DPSM   C4B 3508   1.109   0.178  12.130 -0.1386  0.1942  0.3600
  323DPSM   NC3 3509   6.236   0.452  10.438  0.3001  0.0627 -0.0318
  323DPSM   PO4 3510   6.006   0.707  10.198  0.0875 -0.0004  0.0189
  323DPSM   AM1 3511   6.016   0.823  10.727 -0.3120 -0.0788  0.0359
  323DPSM   AM2 3512   6.259   0.644  10.905 -0.0157  0.0089 -0.0785
  323DPSM   T1A 3513   5.997   0.951  11.157 -0.0671  0.0109  0.2673
  323DPSM   C2A 3514   6.015   1.310  11.503  0.2028 -0.0396 -0.2200
  323DPSM   C3A 3515   5.737   1.633  11.712 -0.3070 -0.3130 -0.1371
  323DPSM   C1B 3516   6.372   0.554  11.286 -0.2550  0.1450  0.0458
  323DPSM   C2B 3517   6.247   0.485  11.668  0.3335  0.0727  0.2268
  323DPSM   C3B 3518   5.902   0.455  11.987  0.4156 -0.0876 -0.6195
  323DPSM   C4B 3519   5.645   0.175  12.075  0.1689 -0.1674 -0.0116
  324DPSM   NC3 3520   1.004   6.226  10.450  0.0501  0.0355 -0.1970
  324DPSM   PO4 3521   0.607   6.413  10.470 -0.0941 -0.1646 -0.0923
  324DPSM   AM1 3522   0.827   6.441  10.872 -0.0613 -0.1788 -0.2048
  324DPSM   AM2 3523   1.094   6.191  10.998 -0.2050 -0.0917  0.4400
  324DPSM   T1A 3524   0.774   6.666  11.152  0.1340  0.0158 -0.3549
  324DPSM   C2A 3525   0.770   6.610  11.481 -0.3432  0.0733 -0.0361
  324DPSM   C3A 3526   0.869   6.524  11.918  0.0053  0.1627 -0.0155
  324DPSM   C1B 3527   1.264   6.107  11.425  0.0938 -0.0010 -0.1977
  324DPSM   C2B 3528   1.303   6.131  11.801  0.0535  0.1025 -0.0701
  324DPSM   C3B 3529   1.559   6.199  12.256  0.0284  0.0003 -0.1153
  324DPSM   C4B 3530   1.706   6.296  12.681 -0.0966 -0.1429  0.3002
  325PNSM   NC3 3531   6.939   0.418  14.919 -0.2833 -0.1927  0.0456
  325PNSM   PO4 3532   6.580   0.306  14.756  0.1198 -0.3867  0.1329
  325PNSM   AM1 3533   6.568   0.285  14.441  0.0476  0.2342  0.1010
  325PNSM   AM2 3534   6.406   0.336  14.174 -0.1949  0.1056  0.1053
  325PNSM   T1A 3535   6.880   0.167  14.083 -0.1335 -0.6015 -0.2175
  325PNSM   C2A 3536   6.942   0.114  13.751 -0.4185 -0.2985 -0.2342
  325PNSM   C3A 3537   6.764   0.081  13.298  0.1718 -0.1692 -0.1285
  325PNSM   C1B 3538   6.450   0.181  13.703  0.0299  0.1635 -0.0349
  325PNSM   C2B 3539   6.325   0.256  13.380  0.1584  0.0237 -0.0445
  325PNSM   C3B 3540   6.393   0.476  13.035  0.1759  0.0686  0.1743
  325PNSM   D4B 3541   6.163   0.519  12.663  0.1084 -0.0622 -0.0955
  325PNSM   C5B 3542   5.787   0.719  12.821  0.0746 -0.0485  0.0740
  325PNSM   C6B 3543   5.728   1.161  12.997 -0.0435  0.3613 -0.1655
  326PNSM   NC3 3544   2.461   1.882  14.129 -0.0261  0.0778 -0.3129
  326PNSM   PO4 3545   2.844   1.675  14.255  0.0781  0.1509  0.2272
  326PNSM   AM1 3546   3.174   1.591  14.003  0.1634  0.1425  0.1519
  326PNSM   AM2 3547   3.010   1.347  13.850 -0.0086  0.0212  0.2095
  326PNSM   T1A 3548   3.405   1.653  13.519 -0.0588  0.1031 -0.0807
  326PNSM   C2A 3549   3.510   1.639  13.035 -0.0623 -0.2295  0.0298
  326PNSM   C3A 3550   3.554   1.408  12.712 -0.0412  0.1119 -0.1656
  326PNSM   C1B 3551   3.220   1.021  13.743  0.1247 -0.4421  0.1339
  326PNSM   C2B 3552   3.179   0.822  13.364  0.3003  0.0749  0.2682
  326PNSM   C3B 3553   3.480   0.655  12.856 -0.3195  0.0204  0.3068
  326PNSM   D4B 3554   3.699   0.908  12.603 -0.4250  0.0751 -0.0339
  326PNSM   C5B 3555   3.399   0.976  12.379 -0.2171 -0.0002  0.1974
  326PNSM   C6B 3556   3.103   0.781  12.180 -0.3827  0.0395  0.2119
  327PNSM   NC3 3557   5.565   6.003  14.427 -0.3185 -0.1897  0.0245
  327PNSM   PO4 3558   5.601   6.447  14.534  0.1117  0.1159 -0.2915
  327PNSM   AM1 3559   5.694   6.420  14.078  0.0871  0.1346 -0.0239
  327PNSM   AM2 3560   5.471   6.187  13.956  0.1105  0.0713  0.0716
  327PNSM   T1A 3561   5.837   6.525  13.641 -0.3138  0.0165 -0.0791
  327PNSM   C2A 3562   5.848   6.464  13.249  0.2207 -0.0237  0.0131
  327PNSM   C3A 3563   5.736   6.409  12.841  0.1149  0.2695 -0.1930
  327PNSM   C1B 3564   5.517   6.104  13.463 -0.1055  0.0799 -0.1879
  327PNSM   C2B 3565   5.425   6.100  13.031  0.2746 -0.0712  0.0190
  327PNSM   C3B 3566   5.225   6.141  12.623  0.0618 -0.0224 -0.1968
  327PNSM   D4B 3567   5.253   6.423  12.232  0.2614  0.0771 -0.0235
  327PNSM   C5B 3568   5.469   6.386  11.784 -0.0089 -0.3277  0.0849
  327PNSM   C6B 3569   5.421   6.115  11.487  0.0503  0.0474 -0.1878
  328PNSM   NC3 3570   0.122   3.817  14.570 -0.1380 -0.0735  0.1584
  328PNSM   PO4 3571   0.122   3.504  14.703 -0.5585  0.3371 -0.1607
  328PNSM   AM1 3572   0.216   3.574  14.153 -0.3428  0.3802  0.0916
  328PNSM   AM2 3573   0.486   3.673  14.086  0.0563 -0.1386 -0.1758
  328PNSM   T1A 3574   0.062   3.464  13.722  0.1211 -0.0503 -0.0198
  328PNSM   C2A 3575  -0.010   3.550  13.237 -0.0626  0.4542 -0.1957
  328PNSM   C3A 3576   0.079   3.606  12.735  0.3199  0.0431 -0.1263
  328PNSM   C1B 3577   0.440   4.024  13.805  0.5217 -0.0948  0.2147
  328PNSM   C2B 3578   0.486   4.332  13.475 -0.2705 -0.2518 -0.2283
  328PNSM   C3B 3579   0.415   4.520  13.133  0.0728 -0.0469  0.0706
  328PNSM   D4B 3580   0.344   4.766  12.773 -0.0848  0.3203 -0.1378
  328PNSM   C5B 3581   0.616   4.777  12.402  0.2573 -0.0176  0.0824
  328PNSM   C6B 3582   0.857   4.419  12.175 -0.2180 -0.0002 -0.1771
  329PNSM   NC3 3583   3.598   6.409  14.601 -0.2810 -0.2086  0.0526
  329PNSM   PO4 3584   3.480   6.514  14.249 -0.1348  0.0125 -0.1616
  329PNSM   AM1 3585   3.792   6.281  13.946 -0.0680 -0.1491  0.0501
  329PNSM   AM2 3586   3.972   6.058  13.920  0.2306 -0.1603 -0.1465
  329PNSM   T1A 3587   4.133   6.368  13.618  0.0923  0.0887 -0.2316
  329PNSM   C2A 3588   4.092   6.486  13.168 -0.1171  0.5548 -0.2016
  329PNSM   C3A 3589   3.939   6.643  12.759  0.1851 -0.1438 -0.3609
  329PNSM   C1B 3590   3.842   5.927  13.555 -0.0762 -0.3234  0.0794
  329PNSM   C2B 3591   3.720   6.008  13.134 -0.3854  0.2890 -0.0977
  329PNSM   C3B 3592   3.378   5.924  12.814 -0.3336  0.1346 -0.4113
  329PNSM   D4B 3593   2.916   5.900  12.697  0.2138  0.0767 -0.1048
  329PNSM   C5B 3594   2.708   5.722  12.369  0.3442 -0.0883  0.3528
  329PNSM   C6B 3595   2.488   5.673  11.952 -0.0934  0.1074 -0.1342
  330PNSM   NC3 3596   5.786   4.033  14.450  0.2565 -0.2109 -0.1219
  330PNSM   PO4 3597   6.172   3.903  14.253  0.3154 -0.0223  0.2317
  330PNSM   AM1 3598   6.423   3.830  13.918  0.2941  0.1891 -0.0926
  330PNSM   AM2 3599   6.690   3.954  13.967 -0.1652  0.0048  0.0978
  330PNSM   T1A 3600   6.191   3.888  13.582 -0.0752  0.1557 -0.0664
  330PNSM   C2A 3601   6.096   4.126  13.257 -0.1899 -0.0297 -0.0174
  330PNSM   C3A 3602   6.100   4.215  12.977  0.1301  0.0115  0.1049
  330PNSM   C1B 3603   6.646   4.139  13.536 -0.0596  0.1330 -0.3005
  330PNSM   C2B 3604   6.538   4.364  13.112  0.1860  0.0509  0.3041
  330PNSM   C3B 3605   6.635   4.629  12.841  0.3643  0.0372 -0.1709
  330PNSM   D4B 3606   6.637   4.911  12.632 -0.3633 -0.0542 -0.0012
  330PNSM   C5B 3607   6.528   5.323  12.706 -0.0852 -0.0303 -0.0504
  330PNSM   C6B 3608   6.489   5.750  12.662  0.4098  0.2920  0.1331
  331PNSM   NC3 3609   0.251   4.909  14.954  0.0011  0.2645 -0.1888
  331PNSM   PO4 3610   0.585   4.752  14.923  0.1804 -0.1257  0.0491
  331PNSM   AM1 3611   0.496   4.865  14.519  0.0680  0.1372  0.1271
  331PNSM   AM2 3612   0.415   4.660  14.277 -0.1025 -0.4816  0.0849
  331PNSM   T1A 3613   0.617   5.089  14.062  0.1303  0.1628 -0.2475
  331PNSM   C2A 3614   0.669   5.239  13.702 -0.1555 -0.0820  0.0995
  331PNSM   C3A 3615   0.657   5.346  13.209  0.2064  0.0247 -0.2395
  331PNSM   C1B 3616   0.374   4.681  13.924  0.0999  0.0424  0.2355
  331PNSM   C2B 3617   0.188   4.957  13.551 -0.0952  0.0497  0.0825
  331PNSM   C3B 3618   0.238   5.083  13.166 -0.3533  0.0334 -0.1487
  331PNSM   D4B 3619   0.398   5.261  12.843 -0.2650 -0.0647  0.0220
  331PNSM   C5B 3620   0.039   5.433  12.588 -0.0323  0.0959 -0.0576
  331PNSM   C6B 3621  -0.026   5.863  12.407 -0.1604  0.1568  0.2029
  332PNSM   NC3 3622   5.715   3.128  14.128  0.0924  0.0701  0.1040
  332PNSM   PO4 3623   5.758   3.566  14.220  0.0617 -0.0807 -0.2060
  332PNSM   AM1 3624   6.022   3.521  13.893 -0.2762  0.1203 -0.2255
  332PNSM   AM2 3625   6.112   3.259  13.800  0.2254  0.2016  0.2428
  332PNSM   T1A 3626   5.937   3.555  13.412  0.0821  0.0078  0.0796
  332PNSM   C2A 3627   5.979   3.686  13.070 -0.0150 -0.2511 -0.0761
  332PNSM   C3A 3628   5.981   3.477  12.751  0.1562  0.0624  0.1305
  332PNSM   C1B 3629   6.197   3.140  13.404 -0.0459 -0.1984  0.1845
  332PNSM   C2B 3630   6.237   3.220  13.064  0.1171  0.3354  0.0372
  332PNSM   C3B 3631   6.254   3.128  12.586 -0.0553 -0.1958  0.1486
  332PNSM   D4B 3632   5.910   3.174  12.356 -0.1090 -0.3244  0.0407
  332PNSM   C5B 3633   5.751   3.354  12.000 -0.3651  0.1209  0.1401
  332PNSM   C6B 3634   5.748   3.864  11.994  0.3295 -0.3895 -0.0473
  333PNSM   NC3 3635   2.481   2.569  14.653  0.1447  0.1746 -0.0260
  333PNSM   PO4 3636   2.196   2.368  14.397  0.2270 -0.1790 -0.1198
  333PNSM   AM1 3637   2.204   2.474  13.988  0.2456 -0.0881  0.1887
  333PNSM   AM2 3638   2.341   2.836  14.090 -0.4776 -0.0071  0.2878
  333PNSM   T1A 3639   2.128   2.465  13.582 -0.1892  0.2382  0.6014
  333PNSM   C2A 3640   2.352   2.490  13.171 -0.3057  0.0326 -0.1176
  333PNSM   C3A 3641   2.375   2.449  12.735  0.0057  0.1748 -0.2701
  333PNSM   C1B 3642   1.996   2.919  13.663  0.0186  0.2914  0.1684
  333PNSM   C2B 3643   2.081   3.145  13.311  0.0670  0.1255  0.1397
  333PNSM   C3B 3644   2.075   3.178  12.926  0.1083 -0.0004 -0.0449
  333PNSM   D4B 3645   1.927   2.846  12.720  0.4614 -0.1929 -0.1908
  333PNSM   C5B 3646   1.732   2.849  12.350  0.3367  0.0279 -0.2498
  333PNSM   C6B 3647   1.539   3.123  12.178 -0.2975  0.1980 -0.0717
  334PNSM   NC3 3648   3.996   3.605  10.242 -0.0877  0.2998  0.0323
  334PNSM   PO4 3649   4.224   3.153  10.087 -0.0686  0.1197 -0.1370
  334PNSM   AM1 3650   4.316   2.660  10.229  0.3200 -0.0113 -0.1525
  334PNSM   AM2 3651   4.065   2.520  10.314  0.0522 -0.1369  0.0155
  334PNSM   T1A 3652   4.422   2.525  10.721  0.0181 -0.3121 -0.1385
  334PNSM   C2A 3653   4.483   2.557  11.140  0.2632 -0.0174  0.2515
  334PNSM   C3A 3654   4.624   2.361  11.489 -0.0901  0.0582  0.1616
  334PNSM   C1B 3655   4.017   2.230  10.596  0.4794 -0.0676  0.2298
  334PNSM   C2B 3656   4.072   2.166  10.950 -0.0324  0.1195  0.1775
  334PNSM   C3B 3657   4.121   2.211  11.379 -0.3502  0.1289  0.5055
  334PNSM   D4B 3658   4.296   2.229  11.876 -0.0759  0.1818 -0.1445
  334PNSM   C5B 3659   4.054   2.293  12.200  0.2404  0.0274  0.0012
  334PNSM   C6B 3660   4.109   2.467  12.701 -0.1523 -0.2342 -0.0537
  335PNSM   NC3 3661   6.587   1.932   9.970  0.1179  0.0256 -0.2301
  335PNSM   PO4 3662   6.736   2.301   9.856  0.2350 -0.3377  0.1303
  335PNSM   AM1 3663   6.713   2.230  10.328 -0.2984  0.0194 -0.1270
  335PNSM   AM2 3664   6.899   1.879  10.399 -0.2102  0.0130  0.2556
  335PNSM   T1A 3665   6.774   2.271  10.744 -0.0893 -0.2707  0.2035
  335PNSM   C2A 3666   6.558   2.117  11.130 -0.0668 -0.2047 -0.0102
  335PNSM   C3A 3667   6.472   2.141  11.520 -0.1853  0.0476  0.2581
  335PNSM   C1B 3668   6.488   1.819  10.668 -0.2336  0.0276 -0.0652
  335PNSM   C2B 3669   6.460   1.632  11.166  0.0771  0.0949 -0.0199
  335PNSM   C3B 3670   6.313   1.688  11.568 -0.0784 -0.0104 -0.0834
  335PNSM   D4B 3671   6.547   1.652  11.829  0.2882  0.1861  0.0747
  335PNSM   C5B 3672   6.538   1.426  12.221 -0.0011 -0.1425 -0.3931
  335PNSM   C6B 3673   6.792   1.344  12.570  0.2158  0.1964 -0.0834
  336PNSM   NC3 3674   1.729  -0.179  10.081  0.2392 -0.0782  0.2336
  336PNSM   PO4 3675   1.755  -0.534  10.147  0.0076  0.1899  0.0224
  336PNSM   AM1 3676   1.742  -0.419  10.577  0.1724  0.0018 -0.3991
  336PNSM   AM2 3677   2.008  -0.182  10.535 -0.1913  0.0919 -0.0335
  336PNSM   T1A 3678   1.703  -0.241  10.976  0.0259 -0.4037  0.0732
  336PNSM   C2A 3679   1.641  -0.089  11.323  0.0605 -0.2577 -0.0101
  336PNSM   C3A 3680   1.536   0.049  11.613 -0.3762  0.1226 -0.0078
  336PNSM   C1B 3681   2.348   0.063  10.599  0.1109 -0.1176 -0.1335
  336PNSM   C2B 3682   2.408   0.286  11.054 -0.1020  0.2694  0.2037
  336PNSM   C3B 3683   2.704   0.546  11.246  0.0867  0.0349  0.0774
  336PNSM   D4B 3684   2.951   0.688  11.469  0.1467  0.3973  0.0961
  336PNSM   C5B 3685   3.015   0.982  11.756 -0.0751  0.0074  0.0868
  336PNSM   C6B 3686   2.892   1.411  11.883  0.0322  0.0965 -0.1914
  337PNSM   NC3 3687   2.591   3.683  10.325  0.0208 -0.0091 -0.0929
  337PNSM   PO4 3688   2.307   3.811  10.595  0.3304 -0.3046 -0.1134
  337PNSM   AM1 3689   2.232   4.103  11.003 -0.2343  0.0132 -0.1219
  337PNSM   AM2 3690   1.960   4.259  10.995 -0.0522 -0.0577  0.3517
  337PNSM   T1A 3691   2.071   4.088  11.444  0.1408  0.2245 -0.3146
  337PNSM   C2A 3692   1.994   4.242  11.799  0.2393 -0.0711 -0.1306
  337PNSM   C3A 3693   1.729   4.213  12.130 -0.0241 -0.1665  0.1047
  337PNSM   C1B 3694   1.653   4.318  11.353  0.2169 -0.0759 -0.0392
  337PNSM   C2B 3695   1.407   4.494  11.739  0.0586  0.3633 -0.1310
  337PNSM   C3B 3696   1.323   4.503  12.180 -0.0213  0.4003  0.1732
  337PNSM   D4B 3697   1.262   4.148  12.520  0.1680  0.1363 -0.0901
  337PNSM   C5B 3698   1.702   3.899  12.520 -0.1284 -0.1394  0.3021
  337PNSM   C6B 3699   2.076   3.784  12.703 -0.2674 -0.2131 -0.1078
  338PNSM   NC3 3700   4.978   0.029  10.072 -0.0515  0.0958 -0.2173
  338PNSM   PO4 3701   4.565   0.259  10.063 -0.2213 -0.0750  0.0718
  338PNSM   AM1 3702   4.656   0.045  10.470 -0.0666  0.1149 -0.0127
  338PNSM   AM2 3703   4.911   0.002  10.685  0.0331  0.0502  0.0296
  338PNSM   T1A 3704   4.523  -0.144  10.938  0.0002  0.1008  0.1046
  338PNSM   C2A 3705   4.563  -0.120  11.250  0.1918  0.0351 -0.3714
  338PNSM   C3A 3706   4.495  -0.148  11.738 -0.2205 -0.0628  0.1646
  338PNSM   C1B 3707   4.998  -0.027  11.105 -0.1531  0.0043 -0.2357
  338PNSM   C2B 3708   5.169   0.127  11.497  0.0855 -0.0435 -0.1347
  338PNSM   C3B 3709   5.365   0.462  11.692 -0.4001  0.0349 -0.0033
  338PNSM   D4B 3710   5.748   0.710  11.542  0.1660 -0.0847  0.3341
  338PNSM   C5B 3711   5.904   0.983  11.857 -0.3219 -0.1713 -0.0464
  338PNSM   C6B 3712   6.081   1.325  12.065  0.2561 -0.2156 -0.0240
  339PNSM   NC3 3713   0.759   0.141  10.025 -0.3428  0.2172  0.2213
  339PNSM   PO4 3714   0.735   0.467  10.212  0.1595 -0.2275 -0.1598
  339PNSM   AM1 3715   0.456   0.550  10.540 -0.3259 -0.1492 -0.0303
  339PNSM   AM2 3716   0.565   0.786  10.758  0.4139 -0.0125 -0.2767
  339PNSM   T1A 3717   0.279   0.349  10.922 -0.1990 -0.3267  0.0673
  339PNSM   C2A 3718   0.239   0.124  11.261 -0.1345 -0.1911 -0.3366
  339PNSM   C3A 3719   0.147   0.150  11.579 -0.1927 -0.2362 -0.1785
  339PNSM   C1B 3720   0.547   0.680  11.197  0.2372  0.3701 -0.1065
  339PNSM   C2B 3721   0.554   0.848  11.691 -0.0706  0.3398 -0.1428
  339PNSM   C3B 3722   0.389   1.025  12.012  0.0212 -0.3628  0.0249
  339PNSM   D4B 3723   0.253   1.284  12.347  0.2816 -0.1530  0.0660
  339PNSM   C5B 3724   0.141   1.713  12.428  0.1165 -0.3959 -0.0444
  339PNSM   C6B 3725  -0.082   2.079  12.348  0.0767 -0.1963  0.3183
  340PNSM   NC3 3726   2.028   5.077  10.603 -0.2929 -0.0964  0.0278
  340PNSM   PO4 3727   2.124   4.668  10.751 -0.0907  0.0684  0.2575
  340PNSM   AM1 3728   2.306   4.648  11.133  0.3935  0.1142 -0.0606
  340PNSM   AM2 3729   2.614   4.458  10.960 -0.2232  0.0416 -0.0096
  340PNSM   T1A 3730   2.307   4.539  11.513 -0.3123 -0.1795 -0.0657
  340PNSM   C2A 3731   2.330   4.554  12.003 -0.0670  0.0392  0.0281
  340PNSM   C3A 3732   2.133   4.469  12.305 -0.1616 -0.0625  0.0325
  340PNSM   C1B 3733   2.785   4.508  11.272  0.0472 -0.3151 -0.5400
  340PNSM   C2B 3734   2.806   4.587  11.737  0.2097 -0.5151 -0.1050
  340PNSM   C3B 3735   2.772   4.672  12.179  0.0441 -0.4582  0.0220
  340PNSM   D4B 3736   2.559   4.732  12.534  0.0260 -0.2158 -0.0381
  340PNSM   C5B 3737   2.290   5.026  12.450  0.0769  0.0530 -0.1898
  340PNSM   C6B 3738   1.831   5.207  12.530 -0.2874 -0.1509 -0.0949
  341PNSM   NC3 3739   5.277   0.245   9.703  0.0006  0.2625 -0.1278
  341PNSM   PO4 3740   4.988   0.562   9.998  0.0953  0.1626  0.2096
  341PNSM   AM1 3741   4.666   0.664  10.359  0.3349  0.0545 -0.0843
  341PNSM   AM2 3742   4.448   0.552  10.513  0.0084  0.2407 -0.2561
  341PNSM   T1A 3743   4.781   0.927  10.719  0.2106 -0.6430  0.0368
  341PNSM   C2A 3744   4.978   0.932  11.040 -0.1022 -0.1913 -0.3301
  341PNSM   C3A 3745   4.911   0.697  11.523 -0.1916 -0.0674  0.1041
  341PNSM   C1B 3746   4.666   0.416  10.871 -0.3789  0.0239 -0.0270
  341PNSM   C2B 3747   4.707   0.356  11.276  0.2106 -0.3863  0.0562
  341PNSM   C3B 3748   4.717   0.278  11.678  0.3374  0.1135 -0.1613
  341PNSM   D4B 3749   4.548   0.400  12.055  0.2462 -0.1737  0.1722
  341PNSM   C5B 3750   4.515   0.735  12.203  0.0618  0.0538  0.0966
  341PNSM   C6B 3751   4.372   1.088  12.146 -0.1650  0.0228  0.0610
  342PNSM   NC3 3752   4.544   5.131   9.884  0.1866 -0.0489  0.1404
  342PNSM   PO4 3753   4.789   4.821  10.095  0.0322 -0.1990 -0.0446
  342PNSM   AM1 3754   4.796   4.974  10.524  0.7884 -0.2092 -0.0700
  342PNSM   AM2 3755   4.502   5.125  10.488 -0.2077 -0.2723 -0.1783
  342PNSM   T1A 3756   4.770   4.942  10.991  0.0988  0.0429  0.2905
  342PNSM   C2A 3757   4.615   4.979  11.352  0.0480  0.2544  0.1005
  342PNSM   C3A 3758   4.724   4.954  11.723  0.4670 -0.0982  0.2432
  342PNSM   C1B 3759   4.349   5.301  10.932  0.2460  0.1725 -0.2810
  342PNSM   C2B 3760   4.407   5.482  11.301 -0.1701 -0.0177 -0.0091
  342PNSM   C3B 3761   4.688   5.473  11.736  0.2287  0.1668 -0.4586
  342PNSM   D4B 3762   4.751   5.406  12.239  0.1430 -0.2979 -0.0212
  342PNSM   C5B 3763   5.062   5.704  12.401  0.2445  0.2872 -0.1120
  342PNSM   C6B 3764   4.872   5.945  12.145  0.0295  0.3856  0.3227
  343PLSM   NC3 3765   1.448   6.133  14.710 -0.1736 -0.2513  0.3872
  343PLSM   PO4 3766   1.572   5.727  14.788 -0.0969 -0.0873 -0.3961
  343PLSM   AM1 3767   1.413   5.680  14.291 -0.2227  0.0772 -0.1664
  343PLSM   AM2 3768   1.334   5.992  14.236 -0.3637 -0.1102  0.1099
  343PLSM   T1A 3769   1.265   5.475  13.913 -0.2437 -0.1351  0.1658
  343PLSM   C2A 3770   1.139   5.432  13.584 -0.0220  0.0947  0.3307
  343PLSM   C3A 3771   1.153   5.228  13.112 -0.0806  0.0221 -0.0739
  343PLSM   C1B 3772   1.321   5.976  13.744  0.1187 -0.0514  0.1500
  343PLSM   C2B 3773   1.425   5.811  13.330 -0.2571  0.0642  0.1747
  343PLSM   C3B 3774   1.176   5.709  13.049  0.1841 -0.1691 -0.2209
  343PLSM   C4B 3775   1.257   5.598  12.656  0.1478 -0.0104  0.0919
  343PLSM   C5B 3776   1.397   5.491  12.376  0.4549 -0.2698 -0.0552
  343PLSM   C6B 3777   1.595   5.214  11.983  0.3102  0.0365 -0.1201
  344PLSM   NC3 3778   0.212   5.759  15.042  0.0125  0.1908  0.0642
  344PLSM   PO4 3779   0.327   6.283  14.865  0.0380  0.3009  0.0768
  344PLSM   AM1 3780   0.395   6.318  14.383  0.0838  0.0223 -0.0168
  344PLSM   AM2 3781   0.275   6.590  14.308  0.2936  0.1699 -0.1106
  344PLSM   T1A 3782   0.434   6.041  13.966 -0.0958 -0.2535  0.2666
  344PLSM   C2A 3783   0.346   5.975  13.545  0.0936  0.2181 -0.2622
  344PLSM   C3A 3784   0.346   5.525  13.513 -0.0738  0.5506 -0.2135
  344PLSM   C1B 3785   0.302   6.908  13.862 -0.3180  0.1018 -0.1573
  344PLSM   C2B 3786   0.421   6.923  13.484 -0.2359  0.0328 -0.0504
  344PLSM   C3B 3787   0.523   6.870  13.042 -0.1141 -0.1583 -0.0301
  344PLSM   C4B 3788   0.817   6.527  12.852 -0.2251  0.1969  0.2466
  344PLSM   C5B 3789   1.121   6.424  12.449  0.3138  0.0073  0.0185
  344PLSM   C6B 3790   1.084   5.953  12.279 -0.0782 -0.1690 -0.1540
  345PLSM   NC3 3791   3.415   3.058  14.033  0.3021 -0.1404  0.1640
  345PLSM   PO4 3792   3.727   2.876  14.191  0.1644  0.2638 -0.1726
  345PLSM   AM1 3793   3.777   2.828  13.802  0.2695  0.2759 -0.0657
  345PLSM   AM2 3794   3.911   2.998  13.663  0.1119 -0.0184 -0.0004
  345PLSM   T1A 3795   3.478   2.642  13.514 -0.0772  0.1854 -0.0489
  345PLSM   C2A 3796   3.218   2.927  13.116  0.2000  0.0154  0.1109
  345PLSM   C3A 3797   3.178   2.961  12.696  0.0032  0.0522  0.0927
  345PLSM   C1B 3798   3.679   3.074  13.352 -0.0990  0.1866 -0.1777
  345PLSM   C2B 3799   3.655   3.180  12.933 -0.0740 -0.1226  0.3134
  345PLSM   C3B 3800   3.590   3.188  12.451 -0.2239  0.4310  0.0677
  345PLSM   C4B 3801   3.836   3.166  12.061 -0.0458  0.0179 -0.0622
  345PLSM   C5B 3802   3.910   3.408  11.641  0.0790 -0.1301  0.0259
  345PLSM   C6B 3803   4.042   3.729  11.332  0.1470  0.0059 -0.1639
  346PLSM   NC3 3804   5.907   4.099  13.891 -0.1791  0.0206 -0.0645
  346PLSM   PO4 3805   5.661   4.423  14.124  0.2744  0.2254  0.3049
  346PLSM   AM1 3806   5.604   4.410  13.727  0.4237 -0.2495  0.0059
  346PLSM   AM2 3807   5.749   4.525  13.597  0.2542 -0.0292 -0.2702
  346PLSM   T1A 3808   5.295   4.433  13.433 -0.1082 -0.0335 -0.0167
  346PLSM   C2A 3809   5.034   4.388  13.189  0.1029 -0.0895  0.0531
  346PLSM   C3A 3810   4.943   4.408  12.779  0.0110  0.1423 -0.1385
  346PLSM   C1B 3811   5.729   4.578  13.195 -0.1262 -0.0658 -0.0286
  346PLSM   C2B 3812   5.576   4.612  12.883 -0.1257 -0.2323  0.0277
  346PLSM   C3B 3813   5.883   4.488  12.596 -0.4078  0.4154 -0.0541
  346PLSM   C4B 3814   6.269   4.549  12.534 -0.1736  0.0938 -0.2625
  346PLSM   C5B 3815   6.483   4.192  12.523  0.5277  0.0140 -0.0703
  346PLSM   C6B 3816   6.827   4.109  12.164  0.1792 -0.1583  0.1759
  347PLSM   NC3 3817   6.272   3.085  14.713 -0.1108  0.1163  0.0665
  347PLSM   PO4 3818   6.220   2.687  14.527  0.1047 -0.2770  0.1084
  347PLSM   AM1 3819   6.015   2.764  14.144 -0.1973  0.2918 -0.1449
  347PLSM   AM2 3820   5.718   2.618  14.081  0.0303  0.2373  0.1162
  347PLSM   T1A 3821   6.065   2.718  13.664 -0.0793  0.0798  0.3424
  347PLSM   C2A 3822   6.261   2.572  13.261  0.1858 -0.1146  0.2871
  347PLSM   C3A 3823   6.308   2.654  12.886 -0.3151 -0.2016 -0.2182
  347PLSM   C1B 3824   5.562   2.632  13.638 -0.2198  0.2049 -0.0204
  347PLSM   C2B 3825   5.336   2.598  13.131  0.2142 -0.0317  0.1611
  347PLSM   C3B 3826   5.421   2.478  12.687 -0.3034 -0.0691  0.2076
  347PLSM   C4B 3827   5.400   2.185  12.347 -0.1052 -0.0435  0.0648
  347PLSM   C5B 3828   5.289   1.860  12.002 -0.0616 -0.0727 -0.0219
  347PLSM   C6B 3829   5.495   1.430  12.061 -0.0307 -0.2524 -0.0983
  348PLSM   NC3 3830   3.592  -0.104  15.120  0.0522 -0.0232  0.3070
  348PLSM   PO4 3831   3.494   0.313  14.713  0.1887 -0.0215 -0.3608
  348PLSM   AM1 3832   3.386   0.245  14.354 -0.0318 -0.0464  0.1518
  348PLSM   AM2 3833   3.646   0.087  14.214  0.1562 -0.0339  0.1027
  348PLSM   T1A 3834   3.164   0.311  13.971  0.0765  0.2332 -0.2874
  348PLSM   C2A 3835   3.129   0.313  13.527 -0.3127 -0.4211 -0.1025
  348PLSM   C3A 3836   3.141   0.342  13.105 -0.0434 -0.0437  0.0435
  348PLSM   C1B 3837   3.542   0.045  13.756 -0.2406 -0.0227  0.0841
  348PLSM   C2B 3838   3.400  -0.071  13.308  0.0979 -0.2340  0.0540
  348PLSM   C3B 3839   3.375  -0.041  12.895 -0.0008 -0.0577 -0.4066
  348PLSM   C4B 3840   3.541   0.149  12.596  0.2168  0.3607  0.0409
  348PLSM   C5B 3841   3.537   0.471  12.338 -0.2302 -0.4665  0.0008
  348PLSM   C6B 3842   3.522   0.797  11.914 -0.0039  0.3015 -0.1316
  349PLSM   NC3 3843   1.343   3.619  14.970  0.1778 -0.1871 -0.2531
  349PLSM   PO4 3844   1.419   3.225  14.763  0.0970 -0.1755  0.2431
  349PLSM   AM1 3845   1.540   3.121  14.328  0.0615 -0.2141 -0.1738
  349PLSM   AM2 3846   1.398   2.839  14.362 -0.0813 -0.1439  0.1432
  349PLSM   T1A 3847   1.810   3.206  13.994 -0.0087 -0.1731  0.1786
  349PLSM   C2A 3848   2.057   3.396  13.770  0.1418 -0.0516  0.0942
  349PLSM   C3A 3849   2.287   3.842  13.808 -0.0646  0.0769  0.1033
  349PLSM   C1B 3850   1.636   2.690  14.055 -0.2512  0.1361  0.2405
  349PLSM   C2B 3851   1.589   2.575  13.620  0.1874 -0.0306 -0.0865
  349PLSM   C3B 3852   1.493   2.347  13.227 -0.1152  0.2478 -0.0407
  349PLSM   C4B 3853   1.449   1.987  13.094  0.0074 -0.4486  0.0685
  349PLSM   C5B 3854   1.427   1.564  12.882 -0.1867 -0.0824  0.0718
  349PLSM   C6B 3855   1.540   1.308  12.578 -0.1025  0.2030  0.1090
  350PLSM   NC3 3856   5.981   6.430  14.858 -0.2096  0.0269  0.0125
  350PLSM   PO4 3857   5.947   6.943  14.845  0.1497  0.0482 -0.2378
  350PLSM   AM1 3858   6.297   6.869  14.591 -0.0613  0.0295  0.0859
  350PLSM   AM2 3859   6.626   7.020  14.590 -0.1698 -0.0763  0.2349
  350PLSM   T1A 3860   6.308   6.863  14.180  0.0053 -0.4993 -0.0587
  350PLSM   C2A 3861   6.261   6.596  13.860  0.2891  0.2284  0.2418
  350PLSM   C3A 3862   6.374   6.534  13.464  0.0683 -0.0098  0.0613
  350PLSM   C1B 3863   6.762   6.773  14.287 -0.2400  0.2274 -0.0873
  350PLSM   C2B 3864   6.979   6.583  13.810 -0.0481 -0.0642  0.0107
  350PLSM   C3B 3865   6.880   6.579  13.351 -0.2396 -0.1092  0.4367
  350PLSM   C4B 3866   6.706   6.708  12.906 -0.3207  0.1084 -0.1649
  350PLSM   C5B 3867   6.307   6.915  12.693  0.0246 -0.2157 -0.0407
  350PLSM   C6B 3868   5.992   6.649  12.536  0.3861 -0.0504 -0.0884
  351PLSM   NC3 3869   5.701   4.300   9.767  0.2931  0.0270 -0.1550
  351PLSM   PO4 3870   5.667   4.488  10.179  0.0224  0.0398  0.2371
  351PLSM   AM1 3871   5.538   4.351  10.568 -0.1384 -0.1364  0.0877
  351PLSM   AM2 3872   5.567   4.537  10.693 -0.2896 -0.0332 -0.0464
  351PLSM   T1A 3873   5.695   4.065  10.786 -0.0893 -0.1510 -0.1073
  351PLSM   C2A 3874   5.834   3.911  11.127  0.0920 -0.1458  0.0335
  351PLSM   C3A 3875   5.968   4.000  11.549  0.0946 -0.3240  0.0384
  351PLSM   C1B 3876   5.657   4.438  11.187 -0.3254  0.0038 -0.2538
  351PLSM   C2B 3877   5.772   4.503  11.604  0.2299 -0.0361 -0.3175
  351PLSM   C3B 3878   6.045   4.502  11.960 -0.1546 -0.0575 -0.2014
  351PLSM   C4B 3879   6.040   4.184  12.240  0.1176 -0.3784  0.1247
  351PLSM   C5B 3880   5.988   3.885  12.519  0.1248  0.3369 -0.0885
  351PLSM   C6B 3881   6.112   3.619  12.228 -0.0790  0.0183 -0.0665
  352PLSM   NC3 3882   6.594   4.784   9.963 -0.0099  0.0717  0.1438
  352PLSM   PO4 3883   6.500   4.359  10.096  0.1395  0.2315 -0.1580
  352PLSM   AM1 3884   6.585   4.179  10.438  0.0608 -0.1904  0.1783
  352PLSM   AM2 3885   6.525   3.919  10.366  0.0345 -0.0991 -0.0743
  352PLSM   T1A 3886   6.701   4.059  10.863 -0.0252 -0.5248 -0.1592
  352PLSM   C2A 3887   6.725   4.031  11.309  0.1476  0.1462  0.0609
  352PLSM   C3A 3888   6.884   4.074  11.669 -0.1097  0.0371 -0.0681
  352PLSM   C1B 3889   6.290   3.848  10.679  0.1066  0.1282 -0.1902
  352PLSM   C2B 3890   6.357   3.771  11.115  0.2508  0.0918  0.1197
  352PLSM   C3B 3891   6.334   3.772  11.526 -0.2284  0.0700 -0.3086
  352PLSM   C4B 3892   6.200   3.537  11.770  0.0178 -0.2455 -0.0434
  352PLSM   C5B 3893   6.257   3.143  12.010 -0.2420 -0.0241  0.0746
  352PLSM   C6B 3894   6.285   2.730  12.105 -0.1288 -0.2310 -0.2677
  353PLSM   NC3 3895   0.478   0.089  10.468  0.0831 -0.1300 -0.0964
  353PLSM   PO4 3896   0.858  -0.015  10.479  0.2564 -0.0403 -0.2916
  353PLSM   AM1 3897   0.813   0.184  10.885  0.0465  0.0041  0.3111
  353PLSM   AM2 3898   1.004   0.481  10.886 -0.0305 -0.0848 -0.0201
  353PLSM   T1A 3899   0.749   0.235  11.283 -0.0535  0.1844 -0.1962
  353PLSM   C2A 3900   0.628   0.392  11.594 -0.2558  0.0414 -0.2431
  353PLSM   C3A 3901   0.647   0.320  11.973 -0.1023 -0.1323  0.0410
  353PLSM   C1B 3902   0.995   0.651  11.354  0.1445 -0.0814 -0.2701
  353PLSM   C2B 3903   1.059   0.715  11.809  0.1585 -0.2206  0.2133
  353PLSM   C3B 3904   0.884   0.898  12.123  0.0936  0.0195 -0.0610
  353PLSM   C4B 3905   0.815   1.264  12.351  0.1166 -0.1915  0.0446
  353PLSM   C5B 3906   1.091   1.555  12.445 -0.3430  0.1586 -0.0685
  353PLSM   C6B 3907   1.298   1.910  12.619 -0.0376 -0.1380  0.2473
  354PLSM   NC3 3908   5.348   6.277  10.429 -0.0467 -0.1270  0.0366
  354PLSM   PO4 3909   5.759   6.308  10.211  0.1228  0.0970 -0.1142
  354PLSM   AM1 3910   5.793   6.115  10.641  0.0487 -0.1288 -0.0623
  354PLSM   AM2 3911   6.101   6.243  10.599 -0.0837  0.0367  0.0048
  354PLSM   T1A 3912   5.641   6.185  10.978 -0.1709 -0.0182 -0.2010
  354PLSM   C2A 3913   5.697   6.443  11.257  0.0759  0.0845 -0.0320
  354PLSM   C3A 3914   5.798   6.876  10.996 -0.1819 -0.1150  0.1431
  354PLSM   C1B 3915   6.179   6.506  10.974 -0.0421  0.0799 -0.2783
  354PLSM   C2B 3916   6.139   6.590  11.357  0.0997  0.0030 -0.1922
  354PLSM   C3B 3917   5.982   6.459  11.815  0.1311  0.0842 -0.0873
  354PLSM   C4B 3918   5.796   6.655  12.095  0.0309 -0.2137 -0.2565
  354PLSM   C5B 3919   5.509   6.760  12.475  0.1517 -0.3162  0.2892
  354PLSM   C6B 3920   5.286   7.045  12.638  0.0457  0.2152 -0.0051
  355PLSM   NC3 3921   4.276   1.695   9.696 -0.1351 -0.2447  0.5719
  355PLSM   PO4 3922   4.297   1.508  10.176 -0.1539  0.1948  0.0971
  355PLSM   AM1 3923   4.075   1.519  10.506  0.2098  0.0558 -0.2929
  355PLSM   AM2 3924   4.334   1.401  10.642  0.3283 -0.2823 -0.0470
  355PLSM   T1A 3925   3.943   1.668  10.959 -0.0504 -0.1033 -0.0871
  355PLSM   C2A 3926   3.933   1.706  11.406  0.0165  0.0557  0.3373
  355PLSM   C3A 3927   4.150   1.810  11.700 -0.0000 -0.0025 -0.1065
  355PLSM   C1B 3928   4.415   1.378  11.138 -0.1157  0.3257 -0.0936
  355PLSM   C2B 3929   4.499   1.369  11.660  0.5238 -0.0720  0.0541
  355PLSM   C3B 3930   4.806   1.016  11.902  0.0626 -0.0141 -0.0190
  355PLSM   C4B 3931   5.002   0.571  12.032 -0.0011 -0.0656  0.1478
  355PLSM   C5B 3932   5.127   0.217  12.108  0.0573  0.1106  0.2017
  355PLSM   C6B 3933   5.313  -0.005  12.465 -0.1696  0.0526 -0.1833
  356PLSM   NC3 3934   6.446   2.818   9.916 -0.0954 -0.0445 -0.2175
  356PLSM   PO4 3935   6.300   3.157  10.045 -0.0490 -0.1906 -0.0057
  356PLSM   AM1 3936   6.423   3.368  10.391 -0.2981  0.0146  0.2246
  356PLSM   AM2 3937   6.593   3.076  10.450 -0.2881  0.5190 -0.1837
  356PLSM   T1A 3938   6.461   3.360  10.804  0.5295 -0.1455 -0.1870
  356PLSM   C2A 3939   6.561   3.233  11.278  0.0314 -0.0396 -0.0284
  356PLSM   C3A 3940   6.667   3.293  11.680  0.1465  0.0952  0.4922
  356PLSM   C1B 3941   6.624   2.881  10.899 -0.1329 -0.0126 -0.0088
  356PLSM   C2B 3942   6.867   2.661  11.090  0.2412 -0.0509  0.0961
  356PLSM   C3B 3943   6.887   2.394  11.337  0.1422 -0.0751  0.1103
  356PLSM   C4B 3944   6.803   2.420  11.706 -0.0833 -0.1251 -0.1016
  356PLSM   C5B 3945   6.615   2.408  12.022 -0.0316 -0.4567 -0.2108
  356PLSM   C6B 3946   6.324   2.329  12.426 -0.1268  0.0359 -0.1967
  357PLSM   NC3 3947   1.956   1.646  10.311  0.3989  0.0909  0.1587
  357PLSM   PO4 3948   1.908   1.234  10.261 -0.2193 -0.2896  0.0063
  357PLSM   AM1 3949   1.804   1.247  10.695 -0.0281  0.0236 -0.1374
  357PLSM   AM2 3950   2.090   1.502  10.804 -0.4261  0.2116 -0.2004
  357PLSM   T1A 3951   1.842   1.124  11.067 -0.1109  0.0851 -0.1710
  357PLSM   C2A 3952   1.951   1.117  11.440 -0.0648  0.1574  0.2421
  357PLSM   C3A 3953   2.008   1.071  11.837  0.2330  0.0203 -0.2185
  357PLSM   C1B 3954   2.176   1.553  11.236 -0.0511 -0.0026 -0.1059
  357PLSM   C2B 3955   2.287   1.538  11.649  0.0385  0.0239  0.1878
  357PLSM   C3B 3956   2.401   1.335  12.060  0.2050 -0.1916  0.1776
  357PLSM   C4B 3957   2.641   1.037  12.139 -0.3041 -0.2498  0.1586
  357PLSM   C5B 3958   2.795   1.042  12.558 -0.2288 -0.1028 -0.3463
  357PLSM   C6B 3959   3.226   1.082  12.798  0.0480 -0.3404  0.0930
  358PLSM   NC3 3960   7.842   6.009  10.332  0.1160  0.0817  0.1267
  358PLSM   PO4 3961   7.484   6.190  10.521 -0.0447 -0.2273 -0.0826
  358PLSM   AM1 3962   7.342   6.505  10.878  0.0816  0.0770  0.0844
  358PLSM   AM2 3963   7.005   6.721  10.735  0.1022 -0.1807  0.0669
  358PLSM   T1A 3964   7.241   6.730  11.247 -0.1638  0.2001  0.1401
  358PLSM   C2A 3965   7.260   6.761  11.701  0.0147  0.1216  0.3548
  358PLSM   C3A 3966   7.421   6.513  12.019 -0.2169  0.1652 -0.0850
  358PLSM   C1B 3967   6.739   6.590  10.998  0.1943 -0.0048 -0.1315
  358PLSM   C2B 3968   6.646   6.744  11.337 -0.2076  0.0535 -0.2667
  358PLSM   C3B 3969   6.832   6.827  11.827  0.2892  0.1095 -0.1154
  358PLSM   C4B 3970   6.985   7.034  12.263 -0.0266  0.2062 -0.1153
  358PLSM   C5B 3971   7.231   7.054  12.751 -0.0415  0.1611 -0.0502
  358PLSM   C6B 3972   7.632   7.027  12.857 -0.0708 -0.3886  0.0959
  359PAPI    C1 3973   1.272   2.316  14.897 -0.3474  0.1302 -0.0168
  359PAPI    C2 3974   1.144   2.087  15.199 -0.1645 -0.0892 -0.1033
  359PAPI    C3 3975   1.523   2.060  15.073 -0.0968  0.3715 -0.0161
  359PAPI   PO4 3976   1.148   2.263  14.607 -0.1243 -0.1291 -0.2541
  359PAPI   GL1 3977   1.333   2.069  14.280 -0.0102  0.0159 -0.1037
  359PAPI   GL2 3978   1.602   2.218  13.982  0.2039 -0.0246  0.4664
  359PAPI   D1A 3979   1.173   2.430  14.148  0.0666  0.0314 -0.1526
  359PAPI   D2A 3980   0.895   2.438  13.791  0.3392  0.0574  0.3364
  359PAPI   D3A 3981   1.127   2.651  13.500  0.0613  0.0080  0.0515
  359PAPI   D4A 3982   1.437   2.905  13.274 -0.0633  0.2657 -0.0456
  359PAPI   C5A 3983   1.807   2.762  13.217 -0.1973 -0.0301 -0.2289
  359PAPI   C1B 3984   1.251   2.093  13.651  0.1051 -0.0283 -0.1382
  359PAPI   C2B 3985   1.096   1.781  13.329  0.0996  0.1395 -0.2160
  359PAPI   C3B 3986   0.958   1.682  12.932 -0.1096  0.0543  0.1061
  359PAPI   C4B 3987   0.659   1.819  12.570 -0.2878  0.0129 -0.0817
  360PAPI    C1 3988   6.490   1.694  14.369 -0.1717  0.0200  0.0446
  360PAPI    C2 3989   6.206   1.784  14.635 -0.0339 -0.0464  0.2160
  360PAPI    C3 3990   6.569   1.673  14.760  0.0329 -0.0760 -0.0005
  360PAPI   PO4 3991   6.355   1.611  14.158  0.0435  0.2759 -0.2788
  360PAPI   GL1 3992   6.426   1.169  14.015 -0.1411  0.2318  0.1417
  360PAPI   GL2 3993   6.577   1.351  13.698 -0.1215  0.0398  0.0487
  360PAPI   D1A 3994   6.089   1.184  13.773  0.5161 -0.0009  0.2795
  360PAPI   D2A 3995   6.241   0.779  13.675  0.3883  0.0827 -0.0206
  360PAPI   D3A 3996   6.198   0.840  13.337  0.0173  0.0200 -0.1168
  360PAPI   D4A 3997   6.172   1.007  12.845 -0.2492  0.0825  0.2049
  360PAPI   C5A 3998   6.401   1.052  12.498  0.0304  0.0199 -0.1022
  360PAPI   C1B 3999   6.571   1.276  13.233  0.1697  0.2202  0.1537
  360PAPI   C2B 4000   6.613   0.995  12.953  0.2593 -0.0567  0.0146
  360PAPI   C3B 4001   6.659   0.706  12.659 -0.1101 -0.1991 -0.0260
  360PAPI   C4B 4002   6.802   0.913  12.308 -0.1265  0.2577 -0.1232
  361PAPI    C1 4003   5.692   0.196  10.404  0.1460 -0.2169 -0.1898
  361PAPI    C2 4004   5.340   0.350  10.293 -0.0254 -0.2472  0.2880
  361PAPI    C3 4005   5.613   0.583  10.470  0.1198 -0.2688  0.0959
  361PAPI   PO4 4006   5.655  -0.051  10.456 -0.2821  0.0090  0.0974
  361PAPI   GL1 4007   5.320  -0.254  10.597 -0.1982  0.2420 -0.0465
  361PAPI   GL2 4008   5.316  -0.358  10.815  0.1030  0.3403 -0.1689
  361PAPI   D1A 4009   5.329   0.124  10.845 -0.0569 -0.1785 -0.0665
  361PAPI   D2A 4010   5.166   0.535  10.785 -0.0034 -0.1485  0.0509
  361PAPI   D3A 4011   5.208   0.477  11.185 -0.0941  0.0116  0.0791
  361PAPI   D4A 4012   5.514   0.710  11.127 -0.2189 -0.0742 -0.2735
  361PAPI   C5A 4013   5.501   0.911  10.814 -0.2191  0.3468 -0.0071
  361PAPI   C1B 4014   5.300  -0.324  11.335 -0.1473 -0.0421  0.1895
  361PAPI   C2B 4015   4.982  -0.297  11.729  0.0240 -0.2369  0.1542
  361PAPI   C3B 4016   4.802  -0.204  12.129  0.0523 -0.0007  0.1220
  361PAPI   C4B 4017   4.395  -0.011  12.243  0.0225  0.1446  0.5368
  362PAPI    C1 4018   4.353   3.872   9.925  0.2370  0.1164 -0.0041
  362PAPI    C2 4019   4.217   4.219  10.071  0.0751  0.0155  0.0875
  362PAPI    C3 4020   4.337   4.195   9.690  0.1443  0.1867  0.0979
  362PAPI   PO4 4021   4.463   3.741  10.121 -0.1603 -0.3238 -0.1954
  362PAPI   GL1 4022   4.502   3.443  10.404  0.1391  0.0228  0.1622
  362PAPI   GL2 4023   4.638   3.084  10.452  0.3756  0.0833 -0.1757
  362PAPI   D1A 4024   4.315   3.882  10.598  0.1152  0.1990 -0.0228
  362PAPI   D2A 4025   3.994   3.716  10.814 -0.0502 -0.0826  0.0541
  362PAPI   D3A 4026   3.706   3.479  11.077  0.0163 -0.0621 -0.0157
  362PAPI   D4A 4027   4.144   3.272  11.179  0.1394  0.0097  0.0141
  362PAPI   C5A 4028   4.458   3.534  11.076 -0.0078 -0.2509  0.0385
  362PAPI   C1B 4029   4.558   2.984  10.871 -0.0046  0.0353  0.0495
  362PAPI   C2B 4030   4.548   2.957  11.340  0.1685  0.0030  0.3753
  362PAPI   C3B 4031   4.643   2.916  11.669 -0.1420 -0.1503 -0.3357
  362PAPI   C4B 4032   4.785   2.655  11.930  0.2157  0.1167 -0.2796
  363PAPS   CNO 4033   1.596   0.684  14.043  0.0970  0.1056  0.0339
  363PAPS   PO4 4034   1.202   0.761  14.244 -0.0248 -0.1688  0.0424
  363PAPS   GL1 4035   1.182   0.825  13.851  0.1160  0.3630 -0.3930
  363PAPS   GL2 4036   1.320   0.869  13.642  0.0918  0.3487 -0.2197
  363PAPS   D1A 4037   0.846   0.682  13.481 -0.3022  0.0200  0.0691
  363PAPS   D2A 4038   0.815   0.427  13.859 -0.1881 -0.1394 -0.0015
  363PAPS   D3A 4039   1.172   0.368  13.714  0.0504 -0.0418 -0.0411
  363PAPS   D4A 4040   0.940   0.253  13.288 -0.0175 -0.2773 -0.0470
  363PAPS   C5A 4041   0.916   0.598  12.950 -0.3741 -0.0747  0.1521
  363PAPS   C1B 4042   1.338   0.605  13.266  0.4501 -0.1089  0.2853
  363PAPS   C2B 4043   1.452   0.579  12.829 -0.0861 -0.0582  0.1460
  363PAPS   C3B 4044   1.651   0.817  12.633 -0.1966 -0.0541  0.1536
  363PAPS   C4B 4045   1.832   0.932  12.268 -0.0566 -0.0379 -0.1511
  364PAPS   CNO 4046   1.892   7.651  14.637 -0.0734  0.0407 -0.1342
  364PAPS   PO4 4047   1.700   7.651  14.192 -0.1174 -0.0128  0.2072
  364PAPS   GL1 4048   2.032   7.432  13.928 -0.1576 -0.2314 -0.0762
  364PAPS   GL2 4049   2.035   7.215  13.667  0.0308 -0.0398  0.2511
  364PAPS   D1A 4050   2.203   7.704  13.545 -0.0406 -0.0349  0.1717
  364PAPS   D2A 4051   2.354   7.622  13.108  0.0114 -0.0560  0.1716
  364PAPS   D3A 4052   2.130   7.335  12.880 -0.2598 -0.1545 -0.0345
  364PAPS   D4A 4053   2.280   7.036  12.583 -0.0194 -0.1584 -0.0990
  364PAPS   C5A 4054   2.608   6.674  12.683 -0.1290  0.2000 -0.0812
  364PAPS   C1B 4055   1.868   7.294  13.313 -0.1748 -0.1417 -0.0821
  364PAPS   C2B 4056   1.644   7.246  12.999  0.0634 -0.0605 -0.1948
  364PAPS   C3B 4057   1.738   7.253  12.578  0.0441 -0.2427  0.0879
  364PAPS   C4B 4058   2.096   7.476  12.436 -0.1490 -0.3042  0.2145
  365PAPS   CNO 4059   0.174   1.059  14.496 -0.1675 -0.0201 -0.1578
  365PAPS   PO4 4060   0.444   1.294  14.241  0.0415 -0.1668 -0.3031
  365PAPS   GL1 4061   0.424   1.318  13.756  0.0649  0.2981 -0.2769
  365PAPS   GL2 4062   0.687   1.621  13.717 -0.0744  0.0679 -0.0194
  365PAPS   D1A 4063   0.370   0.917  13.430  0.0137 -0.0292 -0.0484
  365PAPS   D2A 4064   0.520   0.969  13.064 -0.1641  0.4532  0.0425
  365PAPS   D3A 4065   0.107   0.878  12.808  0.1227  0.0765 -0.1431
  365PAPS   D4A 4066   0.012   1.324  12.842  0.1271  0.1713  0.2283
  365PAPS   C5A 4067  -0.195   1.638  13.148  0.0236  0.0084 -0.1541
  365PAPS   C1B 4068   0.544   1.589  13.162 -0.5444 -0.0028 -0.1704
  365PAPS   C2B 4069   0.503   1.366  12.757 -0.0280  0.0410 -0.1940
  365PAPS   C3B 4070   0.670   0.900  12.599 -0.0985 -0.0570 -0.0642
  365PAPS   C4B 4071   0.816   0.501  12.427 -0.3548  0.2995  0.0159
  366PAPS   CNO 4072   4.267   6.573  14.697 -0.0008 -0.0131 -0.0048
  366PAPS   PO4 4073   4.009   6.663  14.320  0.0625  0.2324 -0.0649
  366PAPS   GL1 4074   3.798   6.803  13.859  0.1130  0.2000  0.0071
  366PAPS   GL2 4075   3.794   7.143  13.876 -0.0150 -0.0953 -0.1403
  366PAPS   D1A 4076   3.414   7.029  13.575 -0.1621 -0.0557  0.2679
  366PAPS   D2A 4077   3.327   6.606  13.707  0.1257  0.0615 -0.0420
  366PAPS   D3A 4078   3.687   6.481  13.518 -0.0648  0.1693 -0.1892
  366PAPS   D4A 4079   3.644   6.710  13.232 -0.0828 -0.1568 -0.0192
  366PAPS   C5A 4080   3.240   7.001  13.073  0.0022  0.0624 -0.2115
  366PAPS   C1B 4081   3.835   7.186  13.433  0.1574 -0.1566  0.0216
  366PAPS   C2B 4082   3.733   7.178  13.027 -0.0682  0.3414 -0.1245
  366PAPS   C3B 4083   3.689   7.107  12.558 -0.0170 -0.1989  0.2606
  366PAPS   C4B 4084   3.534   7.135  12.097  0.1997  0.0576  0.1806
  367PAPS   CNO 4085   7.255   1.189  10.117 -0.1788  0.0942  0.1164
  367PAPS   PO4 4086   7.201   1.516  10.267  0.2984 -0.2032  0.0477
  367PAPS   GL1 4087   7.323   1.647  10.575 -0.2451 -0.0193  0.0184
  367PAPS   GL2 4088   7.577   1.905  10.542 -0.2316  0.0637 -0.1765
  367PAPS   D1A 4089   7.389   1.656  10.994  0.1629 -0.0749 -0.0483
  367PAPS   D2A 4090   7.445   1.621  11.486 -0.3522 -0.0162 -0.3001
  367PAPS   D3A 4091   7.324   1.183  11.388 -0.1497  0.1555 -0.2155
  367PAPS   D4A 4092   7.381   1.049  11.833  0.0451  0.2309 -0.0256
  367PAPS   C5A 4093   7.165   0.748  12.013 -0.1285  0.0325 -0.0308
  367PAPS   C1B 4094   7.805   1.884  10.900 -0.4446  0.2569 -0.0322
  367PAPS   C2B 4095   7.895   1.649  11.347  0.2861 -0.2035  0.1594
  367PAPS   C3B 4096   7.884   1.826  11.715  0.0254  0.2679 -0.3449
  367PAPS   C4B 4097   7.879   1.993  12.068  0.3115  0.0536  0.4251
  368PAPS   CNO 4098   6.942   0.696   9.889 -0.0899  0.1283 -0.0862
  368PAPS   PO4 4099   6.758   1.052  10.155  0.1311  0.0098  0.1499
  368PAPS   GL1 4100   6.894   1.154  10.509  0.2333  0.0091 -0.1725
  368PAPS   GL2 4101   6.869   1.406  10.665  0.0414  0.1850  0.1934
  368PAPS   D1A 4102   7.277   1.196  10.818  0.2229  0.0705 -0.0045
  368PAPS   D2A 4103   7.012   0.968  10.991  0.1315  0.0838 -0.1731
  368PAPS   D3A 4104   7.064   0.570  10.831 -0.1249  0.0421 -0.0517
  368PAPS   D4A 4105   6.872   0.536  11.160  0.0275 -0.2077  0.0597
  368PAPS   C5A 4106   6.958   0.822  11.521 -0.0232  0.2119  0.1138
  368PAPS   C1B 4107   6.937   1.792  10.867 -0.3878  0.1663 -0.0993
  368PAPS   C2B 4108   7.002   1.907  11.283 -0.0283  0.0354  0.0247
  368PAPS   C3B 4109   6.953   1.930  11.653  0.0838 -0.1171 -0.1939
  368PAPS   C4B 4110   7.317   1.865  11.909  0.2746  0.0559 -0.2334
  369PAPS   CNO 4111  -0.142   2.842  10.008 -0.1102 -0.0810  0.0078
  369PAPS   PO4 4112   0.155   2.543  10.244  0.2913  0.1594 -0.1194
  369PAPS   GL1 4113   0.362   2.637  10.595 -0.1892 -0.0952  0.1207
  369PAPS   GL2 4114   0.211   2.465  10.840  0.4471  0.2491  0.2076
  369PAPS   D1A 4115   0.715   2.663  10.918 -0.3111 -0.0332 -0.1094
  369PAPS   D2A 4116   1.019   2.404  11.080 -0.0574 -0.5467  0.0138
  369PAPS   D3A 4117   1.215   2.089  11.125 -0.0030 -0.1632 -0.2081
  369PAPS   D4A 4118   1.273   2.050  11.597 -0.1473 -0.0992 -0.0975
  369PAPS   C5A 4119   1.082   2.308  11.907 -0.1506 -0.0175  0.0293
  369PAPS   C1B 4120   0.275   2.554  11.336  0.0415  0.2406 -0.3086
  369PAPS   C2B 4121   0.346   2.733  11.727 -0.1482  0.0739  0.0693
  369PAPS   C3B 4122   0.393   2.958  12.155 -0.1730 -0.0544 -0.1375
  369PAPS   C4B 4123   0.642   2.848  12.514 -0.0833 -0.1609 -0.2013
  370PAPS   CNO 4124   4.448   6.510  10.478 -0.1575 -0.0833  0.1262
  370PAPS   PO4 4125   4.040   6.439  10.451  0.4927  0.3767 -0.2575
  370PAPS   GL1 4126   4.038   6.820  10.686  0.1451  0.2235  0.2102
  370PAPS   GL2 4127   4.324   6.946  10.784  0.0537 -0.1434 -0.0016
  370PAPS   D1A 4128   3.889   7.231  10.699  0.1085 -0.2860  0.1508
  370PAPS   D2A 4129   3.562   7.388  10.548  0.1133 -0.2927  0.1981
  370PAPS   D3A 4130   3.323   7.367  10.893  0.1241 -0.0823  0.1521
  370PAPS   D4A 4131   3.568   7.688  11.142 -0.3946  0.0271 -0.0499
  370PAPS   C5A 4132   3.652   7.501  11.531 -0.3654  0.2458  0.0533
  370PAPS   C1B 4133   4.224   6.911  11.239  0.2101  0.0604  0.0479
  370PAPS   C2B 4134   4.101   7.137  11.523  0.1333  0.1720  0.1408
  370PAPS   C3B 4135   4.035   7.146  11.966  0.2527 -0.0174  0.1972
  370PAPS   C4B 4136   4.187   6.978  12.335  0.0721 -0.1214 -0.1388
  371PAPE   NH3 4137   1.943   7.219  14.361 -0.0443  0.3463  0.0681
  371PAPE   PO4 4138   1.960   6.794  14.618 -0.0264  0.1055  0.1408
  371PAPE   GL1 4139   2.160   6.687  14.299  0.2170  0.2164  0.0429
  371PAPE   GL2 4140   1.870   6.760  14.041  0.0367 -0.0313  0.2704
  371PAPE   D1A 4141   2.435   6.990  14.017 -0.2133  0.0840  0.1676
  371PAPE   D2A 4142   2.544   7.319  13.708 -0.0179 -0.4251  0.0460
  371PAPE   D3A 4143   2.403   7.166  13.279  0.0256 -0.2220 -0.2374
  371PAPE   D4A 4144   2.001   6.887  13.103  0.3736 -0.4237  0.1257
  371PAPE   C5A 4145   1.849   6.749  12.794 -0.3280  0.1259 -0.3967
  371PAPE   C1B 4146   2.098   6.291  14.054  0.0732 -0.1572  0.0527
  371PAPE   C2B 4147   2.350   6.064  13.762 -0.2717  0.3325 -0.0243
  371PAPE   C3B 4148   2.432   6.269  13.334 -0.0401  0.0627  0.0480
  371PAPE   C4B 4149   2.472   6.652  13.205  0.2742 -0.0961 -0.2943
  372PAPE   NH3 4150  -0.083   7.357  14.705 -0.1215  0.1733 -0.2572
  372PAPE   PO4 4151   0.255   7.497  14.494 -0.1405 -0.0889 -0.4396
  372PAPE   GL1 4152   0.301   7.073  14.356 -0.0209 -0.0354 -0.1383
  372PAPE   GL2 4153   0.041   7.148  14.164 -0.0202  0.0226  0.0085
  372PAPE   D1A 4154   0.702   6.972  14.207  0.1134  0.4262 -0.1252
  372PAPE   D2A 4155   0.723   7.130  13.905 -0.0939 -0.0351 -0.0315
  372PAPE   D3A 4156   0.493   7.418  13.962 -0.4319 -0.1448  0.2516
  372PAPE   D4A 4157   0.199   7.449  13.642  0.0638  0.2465 -0.1181
  372PAPE   C5A 4158   0.005   7.146  13.387 -0.2414 -0.2750 -0.3059
  372PAPE   C1B 4159  -0.236   7.073  13.856  0.1228  0.0130  0.0899
  372PAPE   C2B 4160  -0.471   7.067  13.536 -0.1763 -0.2563 -0.0733
  372PAPE   C3B 4161  -0.556   7.140  13.164  0.2779 -0.1393 -0.1250
  372PAPE   C4B 4162  -0.794   7.220  12.824  0.1422 -0.2820  0.1343
  373PAPE   NH3 4163  -0.350   7.273   9.877 -0.0890  0.0702 -0.1063
  373PAPE   PO4 4164   0.015   7.401  10.260  0.1881  0.2188 -0.1681
  373PAPE   GL1 4165   0.040   7.150  10.822 -0.1667 -0.0944  0.0971
  373PAPE   GL2 4166   0.102   7.408  10.909  0.3243  0.1646  0.0843
  373PAPE   D1A 4167   0.354   6.816  10.969 -0.2261 -0.1442 -0.0264
  373PAPE   D2A 4168   0.272   6.704  11.330 -0.1639 -0.0778 -0.0209
  373PAPE   D3A 4169   0.047   6.461  11.512  0.1131  0.0366  0.1654
  373PAPE   D4A 4170   0.392   6.549  11.810 -0.2540  0.4622  0.1701
  373PAPE   C5A 4171   0.444   6.860  12.013 -0.0828  0.0141 -0.1383
  373PAPE   C1B 4172   0.119   7.184  11.326 -0.2136  0.0434 -0.2778
  373PAPE   C2B 4173   0.116   7.086  11.709 -0.5795 -0.2671  0.0934
  373PAPE   C3B 4174  -0.067   7.024  12.119 -0.1264 -0.1675 -0.1384
  373PAPE   C4B 4175   0.006   6.790  12.480  0.1804 -0.2276 -0.1258
  374PAPE   NH3 4176   0.032   2.972  10.444 -0.1569  0.0877 -0.0679
  374PAPE   PO4 4177   0.377   3.046  10.159  0.1743  0.1286 -0.0661
  374PAPE   GL1 4178   0.417   3.432  10.512  0.1853  0.1359  0.1527
  374PAPE   GL2 4179   0.096   3.500  10.656  0.0137  0.1133  0.0363
  374PAPE   D1A 4180   0.688   3.565  10.682 -0.3811  0.3700  0.2096
  374PAPE   D2A 4181   0.441   3.887  10.693  0.3522 -0.0964  0.6526
  374PAPE   D3A 4182   0.920   4.101  10.601 -0.1123  0.2242 -0.2338
  374PAPE   D4A 4183   1.056   4.408  10.991  0.1574  0.0704 -0.2506
  374PAPE   C5A 4184   0.965   4.849  10.956 -0.2761 -0.0034 -0.1249
  374PAPE   C1B 4185   0.357   3.557  11.055 -0.2029  0.1391 -0.0560
  374PAPE   C2B 4186   0.168   3.665  11.437  0.0786  0.2824 -0.0834
  374PAPE   C3B 4187   0.192   3.569  11.740 -0.0493  0.1163 -0.0018
  374PAPE   C4B 4188   0.103   3.497  12.167 -0.2399 -0.1167 -0.1402
  375CHOL   ROH 4189   3.955   1.690  13.602 -0.4333 -0.1010  0.0853
  375CHOL    R1 4190   3.976   1.549  13.357 -0.2521 -0.0261  0.0564
  375CHOL    R2 4191   3.994   1.677  13.113 -0.2218  0.0471  0.1002
  375CHOL    R3 4192   4.218   1.524  13.086 -0.1242  0.1781  0.1473
  375CHOL    R4 4193   4.142   1.594  12.812 -0.1432  0.0970  0.1244
  375CHOL    R5 4194   4.177   1.393  12.890 -0.0286  0.1247  0.1586
  375CHOL    C1 4195   4.438   1.402  12.611 -0.0060  0.2491  0.1825
  375CHOL    C2 4196   4.722   1.117  12.517  0.1559  0.0600 -0.0815
  376CHOL   ROH 4197   6.982   6.110  10.857  0.1540 -0.0647  0.2368
  376CHOL    R1 4198   6.986   6.089  11.139  0.3010 -0.0883  0.2341
  376CHOL    R2 4199   7.163   6.230  11.297  0.1568  0.1682  0.1767
  376CHOL    R3 4200   6.937   6.312  11.423  0.0765 -0.1861  0.2729
  376CHOL    R4 4201   7.133   6.273  11.638  0.2731  0.2575  0.1766
  376CHOL    R5 4202   6.933   6.185  11.626  0.4210 -0.1090  0.3301
  376CHOL    C1 4203   6.902   6.375  11.955  0.2654 -0.0231  0.2667
  376CHOL    C2 4204   6.890   6.564  12.280  0.2303  0.0805  0.3152
  377CHOL   ROH 4205   4.232   2.608  13.472 -0.2100 -0.2035  0.1160
  377CHOL    R1 4206   3.978   2.652  13.354 -0.1020 -0.0226 -0.0542
  377CHOL    R2 4207   3.949   2.737  13.093  0.1308 -0.1837 -0.1365
  377CHOL    R3 4208   3.790   2.517  13.073 -0.0911 -0.0344 -0.0557
  377CHOL    R4 4209   3.697   2.695  12.859  0.0731 -0.0098 -0.1072
  377CHOL    R5 4210   3.575   2.604  13.015 -0.0097  0.1620 -0.0701
  377CHOL    C1 4211   3.402   2.464  12.705 -0.1688  0.2316 -0.0141
  377CHOL    C2 4212   3.569   2.345  12.421  0.1127 -0.2991 -0.3042
  378CHOL   ROH 4213   3.217   6.089  11.273  0.0990 -0.1067 -0.0307
  378CHOL    R1 4214   3.130   6.005  11.528  0.1859 -0.0209  0.0274
  378CHOL    R2 4215   3.200   6.138  11.761  0.1526  0.1372 -0.0536
  378CHOL    R3 4216   2.931   6.144  11.799  0.1545  0.0123 -0.0121
  378CHOL    R4 4217   3.045   6.161  12.068  0.1974  0.3197 -0.0436
  378CHOL    R5 4218   2.896   6.018  11.999  0.2676  0.1676  0.1094
  378CHOL    C1 4219   2.702   6.181  12.284  0.2253  0.3087  0.0011
  378CHOL    C2 4220   3.020   6.324  12.548  0.0975 -0.0572 -0.2251
  379CHOL   ROH 4221   6.009   5.384  11.089  0.1045  0.3151  0.0383
  379CHOL    R1 4222   6.022   5.487  11.352  0.1238  0.1930  0.0855
  379CHOL    R2 4223   6.057   5.325  11.573  0.0891  0.0836  0.0130
  379CHOL    R3 4224   6.265   5.493  11.622  0.1239  0.0197  0.0897
  379CHOL    R4 4225   6.189   5.389  11.887  0.0156  0.0301  0.0559
  379CHOL    R5 4226   6.208   5.599  11.830  0.0949  0.0252  0.0763
  379CHOL    C1 4227   6.460   5.584  12.115  0.0054 -0.0611  0.1529
  379CHOL    C2 4228   6.701   5.261  12.240  0.0129 -0.0136  0.0535
  380CHOL   ROH 4229   0.467   3.598  13.530 -0.0991 -0.0541  0.0253
  380CHOL    R1 4230   0.472   3.553  13.251 -0.1728  0.0942 -0.0011
  380CHOL    R2 4231   0.399   3.746  13.067  0.0758  0.2979  0.1086
  380CHOL    R3 4232   0.644   3.693  12.963  0.0051  0.0268  0.0710
  380CHOL    R4 4233   0.514   3.866  12.764  0.2473  0.3709  0.2014
  380CHOL    R5 4234   0.605   3.671  12.727 -0.0293  0.2643  0.0516
  380CHOL    C1 4235   0.812   3.886  12.490  0.2809  0.1589  0.2199
  380CHOL    C2 4236   0.961   3.756  12.148 -0.1169 -0.2958  0.2028
  381CHOL   ROH 4237   0.363   6.335  10.904  0.1881 -0.0382 -0.1006
  381CHOL    R1 4238   0.426   6.155  11.113  0.3353  0.0538 -0.0611
  381CHOL    R2 4239   0.675   6.145  11.232  0.3470  0.2951 -0.0379
  381CHOL    R3 4240   0.532   6.180  11.460  0.2935  0.2203 -0.0625
  381CHOL    R4 4241   0.776   6.042  11.546  0.1375 -0.0368 -0.0764
  381CHOL    R5 4242   0.571   5.980  11.586  0.0823  0.0947 -0.2049
  381CHOL    C1 4243   0.700   6.014  11.943 -0.0348 -0.3002 -0.1219
  381CHOL    C2 4244   0.551   5.797  12.248  0.2030 -0.1482 -0.1227
  382CHOL   ROH 4245   3.209   2.039  13.841  0.2144  0.1087  0.0922
  382CHOL    R1 4246   3.107   2.081  13.581  0.0219 -0.0589  0.1373
  382CHOL    R2 4247   3.251   2.208  13.382 -0.2590  0.1516  0.0510
  382CHOL    R3 4248   3.197   1.981  13.243  0.0115  0.0526  0.1037
  382CHOL    R4 4249   3.318   2.161  13.046 -0.1768  0.1252  0.0717
  382CHOL    R5 4250   3.127   2.058  13.027 -0.0537 -0.0927  0.0782
  382CHOL    C1 4251   3.306   1.921  12.720  0.1249  0.0168  0.1333
  382CHOL    C2 4252   3.399   1.830  12.403 -0.1487  0.0878 -0.2642
  383CHOL   ROH 4253   2.723   1.706  13.651  0.0157  0.1610 -0.1660
  383CHOL    R1 4254   2.887   1.598  13.448  0.0843  0.1111 -0.0841
  383CHOL    R2 4255   2.788   1.442  13.242  0.1492  0.0896 -0.0957
  383CHOL    R3 4256   2.911   1.626  13.086  0.2306  0.0491 -0.0805
  383CHOL    R4 4257   2.788   1.440  12.897  0.1302  0.1263 -0.0966
  383CHOL    R5 4258   2.997   1.500  12.901  0.1617  0.0262 -0.0992
  383CHOL    C1 4259   2.904   1.612  12.548  0.1956  0.1096 -0.0827
  383CHOL    C2 4260   3.115   1.358  12.350  0.1752 -0.1651 -0.1202
  384CHOL   ROH 4261   4.244   0.906  10.860  0.3940  0.2002 -0.0621
  384CHOL    R1 4262   4.396   0.794  11.071  0.2297  0.1229  0.0168
  384CHOL    R2 4263   4.432   0.923  11.313  0.0937  0.0625  0.0708
  384CHOL    R3 4264   4.334   0.691  11.415 -0.0232  0.0594 -0.0457
  384CHOL    R4 4265   4.297   0.887  11.629  0.0404 -0.0224  0.0388
  384CHOL    R5 4266   4.399   0.695  11.645 -0.0483 -0.0753 -0.0362
  384CHOL    C1 4267   4.128   0.647  11.909 -0.1002 -0.0748 -0.0893
  384CHOL    C2 4268   4.036   0.587  12.244 -0.2260 -0.2896 -0.1207
  385CHOL   ROH 4269   0.824   5.920  14.250  0.4343  0.0815 -0.1349
  385CHOL    R1 4270   0.927   5.897  13.988  0.1969 -0.1446 -0.2118
  385CHOL    R2 4271   0.821   5.722  13.801 -0.2287 -0.0244 -0.0919
  385CHOL    R3 4272   0.801   5.947  13.650  0.0119 -0.0248 -0.1276
  385CHOL    R4 4273   0.781   5.728  13.458 -0.3183 -0.0415 -0.0822
  385CHOL    R5 4274   0.920   5.895  13.449 -0.1074 -0.2142 -0.1522
  385CHOL    C1 4275   0.740   5.942  13.116 -0.1446 -0.0519 -0.1101
  385CHOL    C2 4276   0.802   6.076  12.670 -0.4274  0.0862  0.3597
  386CHOL   ROH 4277   5.844   1.623  12.775 -0.0372 -0.0412 -0.1382
  386CHOL    R1 4278   5.796   1.455  12.553  0.2041 -0.0975 -0.1461
  386CHOL    R2 4279   5.938   1.223  12.508  0.0879 -0.2203  0.2096
  386CHOL    R3 4280   5.691   1.111  12.500  0.0058 -0.0396 -0.1799
  386CHOL    R4 4281   5.871   0.900  12.404  0.1398 -0.3760  0.6301
  386CHOL    R5 4282   5.694   0.975  12.302  0.4130 -0.4074  0.0413
  386CHOL    C1 4283   5.600   0.607  12.336  0.0929 -0.2971  0.5094
  386CHOL    C2 4284   5.336   0.471  12.497 -0.2648  0.0897  0.3475
  387CHOL   ROH 4285   3.452   6.414  12.757 -0.0249 -0.1695 -0.0764
  387CHOL    R1 4286   3.367   6.682  12.718  0.1533 -0.1230 -0.1501
  387CHOL    R2 4287   3.325   6.789  12.467 -0.0570 -0.2564 -0.1730
  387CHOL    R3 4288   3.081   6.850  12.570  0.1115  0.0183  0.0844
  387CHOL    R4 4289   3.106   7.021  12.333 -0.0045 -0.1271 -0.0386
  387CHOL    R5 4290   3.058   7.086  12.536  0.2883  0.0241 -0.0107
  387CHOL    C1 4291   2.749   7.212  12.351  0.1843  0.2061  0.2812
  387CHOL    C2 4292   2.528   7.395  12.190  0.0400  0.1916 -0.0048
  388CHOL   ROH 4293   3.262   3.724  11.094  0.1155 -0.1095 -0.0619
  388CHOL    R1 4294   3.200   3.574  11.326  0.0901  0.0021  0.0052
  388CHOL    R2 4295   3.224   3.299  11.336 -0.1997 -0.0290  0.0445
  388CHOL    R3 4296   3.379   3.353  11.553 -0.0096 -0.1453 -0.0607
  388CHOL    R4 4297   3.235   3.106  11.622 -0.4075  0.1514  0.1767
  388CHOL    R5 4298   3.242   3.290  11.740 -0.0365  0.2224  0.0458
  388CHOL    C1 4299   3.386   3.044  11.993 -0.3500  0.1473  0.1549
  388CHOL    C2 4300   3.313   2.783  12.260 -0.1805  0.1431 -0.2508
  389CHOL   ROH 4301   5.257   6.609  13.717  0.1144 -0.1239 -0.0007
  389CHOL    R1 4302   5.230   6.677  13.444 -0.0068  0.0238  0.0455
  389CHOL    R2 4303   5.358   6.538  13.242  0.1130  0.2876 -0.0729
  389CHOL    R3 4304   5.106   6.515  13.142  0.1159  0.0792 -0.0331
  389CHOL    R4 4305   5.274   6.571  12.908  0.0195  0.2330 -0.0543
  389CHOL    R5 4306   5.096   6.680  12.969 -0.0594  0.0751 -0.0212
  389CHOL    C1 4307   4.990   6.568  12.620 -0.0323  0.0055 -0.0060
  389CHOL    C2 4308   4.720   6.546  12.212 -0.1622  0.0630  0.3639
  390CHOL   ROH 4309   0.519   2.135  13.665  0.0401  0.3308  0.0324
  390CHOL    R1 4310   0.719   2.089  13.469  0.0367  0.2217  0.0517
  390CHOL    R2 4311   0.663   2.079  13.198  0.0402  0.1386  0.0437
  390CHOL    R3 4312   0.857   2.269  13.185  0.0740  0.0986 -0.0048
  390CHOL    R4 4313   0.860   2.143  12.921  0.1608 -0.0470  0.0860
  390CHOL    R5 4314   1.030   2.169  13.054  0.1074  0.0060  0.1241
  390CHOL    C1 4315   1.156   2.359  12.748  0.2626 -0.1926  0.0650
  390CHOL    C2 4316   1.486   2.660  12.825  0.3499 -0.1213  0.1634
  391CHOL   ROH 4317   1.584   6.860  13.568 -0.3085 -0.0689 -0.0632
  391CHOL    R1 4318   1.555   6.883  13.287 -0.1998 -0.1050 -0.0776
  391CHOL    R2 4319   1.440   6.684  13.133 -0.1647 -0.1136 -0.0935
  391CHOL    R3 4320   1.280   6.887  13.049 -0.1097 -0.1066 -0.1824
  391CHOL    R4 4321   1.273   6.693  12.831 -0.0032 -0.1094 -0.1835
  391CHOL    R5 4322   1.323   6.904  12.814  0.0166 -0.1125 -0.1602
  391CHOL    C1 4323   1.026   6.888  12.576  0.1425 -0.1004 -0.3193
  391CHOL    C2 4324   0.900   6.877  12.218 -0.1714  0.2966  0.2259
  392CHOL   ROH 4325   4.002   5.013  13.966 -0.0495  0.1844  0.1193
  392CHOL    R1 4326   3.999   4.919  13.699  0.0261  0.0810  0.1535
  392CHOL    R2 4327   3.785   4.962  13.528  0.0410 -0.0456  0.0952
  392CHOL    R3 4328   3.976   5.067  13.367  0.0423 -0.0490  0.0953
  392CHOL    R4 4329   3.767   4.980  13.184  0.1127 -0.1632  0.0849
  392CHOL    R5 4330   3.977   4.927  13.174  0.1229 -0.1080  0.1437
  392CHOL    C1 4331   3.937   5.091  12.832  0.1556 -0.2349  0.0790
  392CHOL    C2 4332   4.188   5.164  12.562 -0.1347  0.1178  0.0419
  393CHOL   ROH 4333   0.709   7.195  10.859 -0.0635  0.0284  0.0490
  393CHOL    R1 4334   0.583   7.272  11.100 -0.0010  0.0848  0.0634
  393CHOL    R2 4335   0.570   7.105  11.320 -0.0965  0.0703  0.0448
  393CHOL    R3 4336   0.682   7.317  11.447  0.0473 -0.0153  0.0635
  393CHOL    R4 4337   0.605   7.132  11.663 -0.3632  0.1495  0.0691
  393CHOL    R5 4338   0.551   7.343  11.646 -0.0994  0.2134 -0.0580
  393CHOL    C1 4339   0.732   7.347  11.982 -0.3835  0.1153  0.1009
  393CHOL    C2 4340   0.788   7.432  12.359 -0.0224  0.2486  0.0243
  394CHOL   ROH 4341   7.548   3.950  13.552 -0.2204 -0.0119  0.0950
  394CHOL    R1 4342   7.634   4.042  13.299  0.0614  0.2033  0.2623
  394CHOL    R2 4343   7.502   3.980  13.064  0.6351 -0.0851 -0.0100
  394CHOL    R3 4344   7.499   4.250  13.032  0.0874 -0.0776  0.0259
  394CHOL    R4 4345   7.500   4.142  12.759  0.6941 -0.0566  0.0062
  394CHOL    R5 4346   7.639   4.289  12.842  0.2699  0.2475  0.2184
  394CHOL    C1 4347   7.496   4.491  12.552  0.2142 -0.0331  0.0492
  394CHOL    C2 4348   7.498   4.160  12.266  0.2204  0.3293 -0.4542
  395CHOL   ROH 4349   0.872   5.726  11.242 -0.2971  0.0413  0.0437
  395CHOL    R1 4350   0.900   5.582  11.484 -0.2359  0.1235  0.0837
  395CHOL    R2 4351   1.099   5.637  11.668 -0.2198  0.2082  0.0232
  395CHOL    R3 4352   0.890   5.658  11.839 -0.1847  0.2276  0.0675
  395CHOL    R4 4353   1.101   5.531  11.997 -0.2076 -0.0096 -0.0440
  395CHOL    R5 4354   0.898   5.457  11.969 -0.2713  0.1238 -0.0638
  395CHOL    C1 4355   0.905   5.489  12.349 -0.1675 -0.1183 -0.0415
  395CHOL    C2 4356   0.764   5.571  12.778 -0.0747  0.4292 -0.1224
  396CHOL   ROH 4357   0.246   0.331  13.894  0.2414  0.3187 -0.0306
  396CHOL    R1 4358   0.299   0.452  13.644  0.2970  0.1029 -0.1252
  396CHOL    R2 4359   0.485   0.351  13.466  0.1145 -0.2289 -0.1321
  396CHOL    R3 4360   0.275   0.357  13.293  0.0575 -0.0857 -0.0609
  396CHOL    R4 4361   0.513   0.381  13.123  0.0202 -0.2363 -0.1413
  396CHOL    R5 4362   0.340   0.515  13.126  0.1066 -0.1213 -0.0778
  396CHOL    C1 4363   0.332   0.404  12.761 -0.0882 -0.1062 -0.0799
  396CHOL    C2 4364   0.390   0.265  12.393 -0.3367 -0.0502  0.0373
  397CHOL   ROH 4365   1.590   4.063  14.236  0.0074 -0.0134 -0.1339
  397CHOL    R1 4366   1.695   4.212  14.020  0.1063 -0.0082 -0.0820
  397CHOL    R2 4367   1.851   4.436  14.056  0.1223 -0.0380 -0.0057
  397CHOL    R3 4368   2.026   4.303  13.896  0.1638 -0.0408  0.0407
  397CHOL    R4 4369   2.075   4.588  13.841 -0.2294 -0.0291 -0.3771
  397CHOL    R5 4370   2.030   4.432  13.694 -0.1568 -0.2906 -0.1423
  397CHOL    C1 4371   2.369   4.551  13.565 -0.3951 -0.0265 -0.5497
  397CHOL    C2 4372   2.263   4.529  13.161 -0.2478  0.1542 -0.1606
  398CHOL   ROH 4373   3.534   3.891  13.906  0.2126 -0.3591  0.2182
  398CHOL    R1 4374   3.534   3.727  13.675  0.1657 -0.2436  0.1335
  398CHOL    R2 4375   3.354   3.520  13.639  0.0955 -0.1686  0.0206
  398CHOL    R3 4376   3.303   3.649  13.405  0.1479 -0.0281  0.0869
  398CHOL    R4 4377   3.212   3.375  13.359  0.2813 -0.0316 -0.1470
  398CHOL    R5 4378   3.352   3.487  13.236  0.2892  0.1113 -0.0057
  398CHOL    C1 4379   3.082   3.411  12.977  0.4388  0.1800 -0.1823
  398CHOL    C2 4380   3.012   3.417  12.638  0.3257  0.2671 -0.0427
  399CHOL   ROH 4381   1.838   4.942  11.184 -0.1596  0.1566 -0.0302
  399CHOL    R1 4382   1.888   4.796  11.421 -0.1726  0.0041 -0.1205
  399CHOL    R2 4383   1.989   4.913  11.650 -0.0350 -0.1725 -0.0893
  399CHOL    R3 4384   1.770   4.801  11.765 -0.0656 -0.1049 -0.0808
  399CHOL    R4 4385   1.942   4.876  11.990 -0.0744 -0.0676 -0.0828
  399CHOL    R5 4386   1.857   4.679  11.952 -0.1027 -0.0664 -0.0365
  399CHOL    C1 4387   1.709   4.749  12.296 -0.1261  0.0569 -0.0711
  399CHOL    C2 4388   1.705   4.493  12.554 -0.0738 -0.0136  0.0715
  400CHOL   ROH 4389   7.494   6.221  14.163  0.1514  0.0740  0.1365
  400CHOL    R1 4390   7.521   6.423  13.967  0.1982 -0.0523  0.0114
  400CHOL    R2 4391   7.646   6.378  13.724 -0.0633 -0.3119 -0.0819
  400CHOL    R3 4392   7.412   6.473  13.624 -0.0537 -0.1080  0.0810
  400CHOL    R4 4393   7.610   6.528  13.415 -0.1232 -0.1403  0.0067
  400CHOL    R5 4394   7.474   6.672  13.505  0.0172 -0.0921  0.1446
  400CHOL    C1 4395   7.370   6.704  13.140 -0.1492  0.1510  0.2111
  400CHOL    C2 4396   7.307   6.438  12.771  0.3023  0.0478  0.0150
  401CHOL   ROH 4397   3.741   6.064  10.700 -0.1983  0.1882  0.0636
  401CHOL    R1 4398   3.613   6.045  10.952 -0.1648  0.2165  0.0824
  401CHOL    R2 4399   3.720   5.902  11.163 -0.2328  0.0779  0.0202
  401CHOL    R3 4400   3.690   6.137  11.295 -0.0299  0.0641  0.0956
  401CHOL    R4 4401   3.756   5.944  11.504 -0.2276 -0.0771  0.0400
  401CHOL    R5 4402   3.585   6.077  11.502 -0.1089  0.0855  0.0653
  401CHOL    C1 4403   3.749   6.190  11.827 -0.0340 -0.1804  0.1221
  401CHOL    C2 4404   3.933   6.126  12.106 -0.1189 -0.2552  0.0941
  402CHOL   ROH 4405   0.916   5.024  12.728 -0.1184  0.2585  0.1102
  402CHOL    R1 4406   0.775   4.929  12.953 -0.0460  0.1190  0.0971
  402CHOL    R2 4407   0.859   4.711  13.101  0.0483  0.0834 -0.0132
  402CHOL    R3 4408   0.841   4.885  13.308  0.0332 -0.0129  0.0678
  402CHOL    R4 4409   0.870   4.622  13.434  0.0412 -0.0770 -0.0546
  402CHOL    R5 4410   0.713   4.768  13.473  0.0309 -0.0996  0.0084
  402CHOL    C1 4411   0.860   4.734  13.824  0.0228 -0.2608 -0.0028
  402CHOL    C2 4412   0.737   4.383  14.028  0.1012 -0.0015 -0.1914
  403CHOL   ROH 4413   3.546   2.391  10.923  0.0084 -0.0259  0.0473
  403CHOL    R1 4414   3.654   2.287  11.163  0.0240 -0.0316  0.0377
  403CHOL    R2 4415   3.669   2.435  11.396  0.0814 -0.0217  0.0279
  403CHOL    R3 4416   3.535   2.224  11.501  0.0598  0.0063  0.0573
  403CHOL    R4 4417   3.738   2.291  11.702  0.0243  0.0521  0.0758
  403CHOL    R5 4418   3.705   2.095  11.612  0.0375  0.0307  0.1189
  403CHOL    C1 4419   3.652   2.009  11.980 -0.0292  0.1214  0.1315
  403CHOL    C2 4420   3.773   1.651  12.141  0.0995  0.1791 -0.3005
  404CHOL   ROH 4421   1.588   1.748  10.648 -0.3856  0.1035  0.0864
  404CHOL    R1 4422   1.537   1.740  10.926 -0.3000  0.0043  0.1005
  404CHOL    R2 4423   1.560   1.508  11.074 -0.1170 -0.0217  0.0397
  404CHOL    R3 4424   1.726   1.659  11.227 -0.1626  0.0421  0.0248
  404CHOL    R4 4425   1.605   1.470  11.415 -0.2158  0.1212  0.0684
  404CHOL    R5 4426   1.608   1.687  11.433 -0.2220  0.1281 -0.0214
  404CHOL    C1 4427   1.787   1.591  11.756 -0.3161  0.2644  0.0712
  404CHOL    C2 4428   1.715   1.426  12.106 -0.1243  0.0445  0.1737
  405CHOL   ROH 4429   2.686   3.964  11.092 -0.1984 -0.0768  0.1609
  405CHOL    R1 4430   2.541   3.975  11.335  0.0310 -0.3084  0.3146
  405CHOL    R2 4431   2.627   3.849  11.566  0.5636 -0.0467  0.2805
  405CHOL    R3 4432   2.601   4.097  11.673  0.1368 -0.0520  0.2051
  405CHOL    R4 4433   2.619   3.918  11.904  0.2402  0.0375  0.2591
  405CHOL    R5 4434   2.463   4.064  11.866  0.0550 -0.1955  0.1204
  405CHOL    C1 4435   2.591   4.191  12.202 -0.3488  0.0816  0.1758
  405CHOL    C2 4436   2.836   4.273  12.474 -0.1468  0.0926 -0.1251
  406CHOL   ROH 4437   5.665   3.975  13.449 -0.1420  0.1013  0.0800
  406CHOL    R1 4438   5.571   3.950  13.183 -0.1383  0.0605  0.0836
  406CHOL    R2 4439   5.444   4.156  13.051  0.0514  0.1071 -0.0188
  406CHOL    R3 4440   5.636   4.111  12.863  0.0283 -0.1410  0.0120
  406CHOL    R4 4441   5.404   4.207  12.711  0.2296  0.3807 -0.0032
  406CHOL    R5 4442   5.516   4.023  12.676 -0.0935  0.1831 -0.0743
  406CHOL    C1 4443   5.560   4.194  12.338  0.3116  0.3070  0.0348
  406CHOL    C2 4444   5.575   4.337  11.992  0.0446 -0.2116 -0.0950
  407CHOL   ROH 4445   3.243   4.429  14.106 -0.4325  0.1694  0.2375
  407CHOL    R1 4446   3.295   4.412  13.828 -0.0889  0.0689  0.3020
  407CHOL    R2 4447   3.246   4.183  13.682 -0.1043  0.0764  0.2845
  407CHOL    R3 4448   3.100   4.352  13.527  0.2389  0.1805  0.0654
  407CHOL    R4 4449   3.115   4.103  13.372 -0.1506  0.0014  0.3237
  407CHOL    R5 4450   3.170   4.302  13.303  0.2212 -0.1646  0.1369
  407CHOL    C1 4451   2.902   4.215  13.046  0.1446  0.0554  0.1409
  407CHOL    C2 4452   2.970   3.895  12.873 -0.2294  0.1102  0.1926
  408CHOL   ROH 4453   4.406   3.200  13.517 -0.0073 -0.0926  0.0214
  408CHOL    R1 4454   4.349   3.068  13.273 -0.1430  0.0026 -0.0010
  408CHOL    R2 4455   4.150   3.153  13.101  0.0007  0.2966 -0.0420
  408CHOL    R3 4456   4.352   3.153  12.919  0.0490  0.0325  0.0093
  408CHOL    R4 4457   4.107   3.142  12.758  0.0846  0.4498 -0.0573
  408CHOL    R5 4458   4.276   3.006  12.746 -0.1259  0.1955 -0.0473
  408CHOL    C1 4459   4.271   3.136  12.388  0.1788  0.2911 -0.0180
  408CHOL    C2 4460   4.417   3.139  12.044  0.1686  0.0886 -0.0997
  409CHOL   ROH 4461   2.617   2.852  13.629 -0.1443  0.0484 -0.0059
  409CHOL    R1 4462   2.503   2.884  13.372 -0.0704  0.1220 -0.0286
  409CHOL    R2 4463   2.603   3.062  13.187  0.0405  0.1025  0.0204
  409CHOL    R3 4464   2.612   2.842  13.028 -0.0076  0.1211 -0.0105
  409CHOL    R4 4465   2.632   3.069  12.842  0.0639  0.1547  0.0224
  409CHOL    R5 4466   2.488   2.904  12.832  0.0169  0.1890 -0.0102
  409CHOL    C1 4467   2.658   2.866  12.492  0.0324  0.2026 -0.0054
  409CHOL    C2 4468   2.849   2.683  12.220  0.0416 -0.1350  0.0537
  410CHOL   ROH 4469   7.205   3.856  10.618 -0.0100  0.0808  0.1071
  410CHOL    R1 4470   7.179   3.877  10.899 -0.0234  0.0090  0.1115
  410CHOL    R2 4471   7.009   3.715  11.045  0.0308 -0.0847  0.0730
  410CHOL    R3 4472   7.234   3.660  11.186  0.0479 -0.0355  0.0646
  410CHOL    R4 4473   7.013   3.599  11.370  0.0659 -0.1041  0.0653
  410CHOL    R5 4474   7.183   3.731  11.409  0.0331 -0.0627  0.0701
  410CHOL    C1 4475   7.228   3.480  11.693  0.1023 -0.0693  0.0529
  410CHOL    C2 4476   7.145   3.257  12.033  0.2125 -0.3465 -0.0830
  411CHOL   ROH 4477   7.233   2.328  10.690  0.0259 -0.1704  0.0447
  411CHOL    R1 4478   7.213   2.238  10.957 -0.1517  0.0679  0.1145
  411CHOL    R2 4479   7.421   2.113  11.088 -0.4077 -0.2962  0.1816
  411CHOL    R3 4480   7.379   2.308  11.273  0.0328 -0.0596  0.0491
  411CHOL    R4 4481   7.561   2.118  11.404 -0.4320 -0.4391  0.1956
  411CHOL    R5 4482   7.370   2.190  11.482 -0.2863  0.0822  0.1266
  411CHOL    C1 4483   7.603   2.303  11.762 -0.0328 -0.3002  0.0794
  411CHOL    C2 4484   7.691   2.498  12.057 -0.2176  0.1993 -0.0074
  412CHOL   ROH 4485   6.639   1.817  13.743 -0.0367  0.0164 -0.0601
  412CHOL    R1 4486   6.758   1.889  13.496 -0.0833  0.0849 -0.0619
  412CHOL    R2 4487   6.846   1.702  13.313 -0.0131  0.1377 -0.0762
  412CHOL    R3 4488   6.684   1.840  13.144 -0.0810  0.0778 -0.0626
  412CHOL    R4 4489   6.858   1.683  12.968 -0.1745 -0.0242 -0.0755
  412CHOL    R5 4490   6.826   1.898  12.960 -0.1569 -0.0201 -0.1576
  412CHOL    C1 4491   6.714   1.802  12.608 -0.3322 -0.1747 -0.0624
  412CHOL    C2 4492   6.757   1.989  12.278  0.0474  0.0097 -0.0559
  413CHOL   ROH 4493   0.358   3.092  10.905 -0.1235  0.1194  0.0922
  413CHOL    R1 4494   0.460   3.037  11.164 -0.0656  0.1178  0.0703
  413CHOL    R2 4495   0.664   3.185  11.277 -0.0636  0.1453  0.0447
  413CHOL    R3 4496   0.486   3.215  11.480 -0.0356  0.1029  0.0741
  413CHOL    R4 4497   0.735   3.327  11.584 -0.0413  0.1030  0.0585
  413CHOL    R5 4498   0.614   3.174  11.678 -0.0133  0.0853  0.0502
  413CHOL    C1 4499   0.609   3.439  11.953 -0.0021  0.0384  0.0940
  413CHOL    C2 4500   0.569   3.382  12.339 -0.2105  0.2550 -0.2024
  414CHOL   ROH 4501   3.885   1.122  11.051  0.2216  0.0301  0.0152
  414CHOL    R1 4502   3.968   1.050  11.311  0.1011 -0.0905  0.0210
  414CHOL    R2 4503   4.038   1.237  11.503  0.2077 -0.1848  0.0741
  414CHOL    R3 4504   3.851   1.107  11.651  0.0654 -0.0643  0.0045
  414CHOL    R4 4505   4.003   1.266  11.845 -0.0015 -0.0480  0.0437
  414CHOL    R5 4506   3.965   1.052  11.854 -0.0835 -0.0317  0.0987
  414CHOL    C1 4507   3.807   1.161  12.184 -0.2568  0.1448 -0.0396
  414CHOL    C2 4508   4.014   1.312  12.391  0.0492 -0.1788  0.0429
  415CHOL   ROH 4509   7.111   7.156  10.998  0.1614  0.3913 -0.1087
  415CHOL    R1 4510   7.032   7.144  11.269  0.0023  0.1726 -0.1611
  415CHOL    R2 4511   7.206   7.193  11.478 -0.0572 -0.2207 -0.0035
  415CHOL    R3 4512   7.017   7.374  11.551  0.0773 -0.1130  0.0799
  415CHOL    R4 4513   7.132   7.281  11.804 -0.0448 -0.3608  0.0368
  415CHOL    R5 4514   6.921   7.283  11.750 -0.0309 -0.1559  0.0039
  415CHOL    C1 4515   6.911   7.501  12.062  0.0886 -0.3412  0.1384
  415CHOL    C2 4516   7.043   7.500  12.358 -0.0806  0.0291  0.0555
  416CHOL   ROH 4517   3.082   2.231  10.696  0.0491 -0.0606  0.0556
  416CHOL    R1 4518   2.992   2.224  10.964  0.0274 -0.2029  0.0459
  416CHOL    R2 4519   2.993   1.993  11.115  0.2252 -0.2394 -0.0035
  416CHOL    R3 4520   3.135   2.146  11.289  0.0691 -0.1432  0.0410
  416CHOL    R4 4521   3.099   1.890  11.428  0.3974 -0.2455 -0.0628
  416CHOL    R5 4522   3.048   2.088  11.505  0.1720 -0.3394  0.0294
  416CHOL    C1 4523   3.294   1.974  11.773  0.3512 -0.1589 -0.0556
  416CHOL    C2 4524   3.140   1.821  12.034  0.2063  0.2376  0.0306
  417CHOL   ROH 4525   1.610   6.462  14.289  0.1645 -0.1710  0.0686
  417CHOL    R1 4526   1.575   6.322  14.045  0.1984 -0.1223  0.0362
  417CHOL    R2 4527   1.481   6.445  13.816  0.1204 -0.1035  0.0807
  417CHOL    R3 4528   1.709   6.343  13.708  0.1516  0.0229  0.0251
  417CHOL    R4 4529   1.563   6.455  13.480 -0.0937 -0.2823  0.0207
  417CHOL    R5 4530   1.640   6.252  13.498  0.1042 -0.2029  0.1330
  417CHOL    C1 4531   1.824   6.365  13.183 -0.1892 -0.2677 -0.0667
  417CHOL    C2 4532   2.094   6.326  12.977 -0.2041  0.4239 -0.3669
  418CHOL   ROH 4533   6.605   2.956  13.755  0.3807  0.0879  0.1759
  418CHOL    R1 4534   6.750   2.979  13.513  0.2147  0.0824  0.0742
  418CHOL    R2 4535   6.641   2.913  13.267  0.0580  0.0401  0.1529
  418CHOL    R3 4536   6.717   3.166  13.202 -0.0223  0.0440  0.0744
  418CHOL    R4 4537   6.674   3.032  12.945  0.0373 -0.0560  0.1153
  418CHOL    R5 4538   6.853   3.138  13.007 -0.0016  0.0246  0.0916
  418CHOL    C1 4539   6.764   3.339  12.695 -0.0501 -0.1084  0.0197
  418CHOL    C2 4540   6.718   3.238  12.418  0.2755 -0.0827  0.3409
  419CHOL   ROH 4541   5.995   5.993  14.045 -0.0636 -0.0931 -0.0284
  419CHOL    R1 4542   6.088   5.914  13.790 -0.0095 -0.0915 -0.0095
  419CHOL    R2 4543   6.040   6.062  13.562 -0.0514 -0.1430 -0.0345
  419CHOL    R3 4544   6.311   6.048  13.536 -0.0432 -0.0360 -0.0097
  419CHOL    R4 4545   6.213   6.108  13.266 -0.0348  0.0281  0.0009
  419CHOL    R5 4546   6.345   5.944  13.323  0.0181  0.0542 -0.0448
  419CHOL    C1 4547   6.567   6.122  13.069 -0.0174  0.2283  0.0447
  419CHOL    C2 4548   6.857   6.213  12.659  0.0871  0.0221  0.1123
  420CHOL   ROH 4549   1.183   7.248  10.842 -0.1182  0.2409  0.1171
  420CHOL    R1 4550   1.080   7.265  11.105  0.0292  0.3551  0.1674
  420CHOL    R2 4551   1.073   7.048  11.276 -0.2098  0.3402  0.1321
  420CHOL    R3 4552   1.208   7.215  11.443  0.1164  0.1183  0.1036
  420CHOL    R4 4553   1.090   7.013  11.620 -0.1013  0.2430  0.1187
  420CHOL    R5 4554   1.069   7.230  11.638  0.2197  0.2806  0.1723
  420CHOL    C1 4555   1.227   7.151  11.976  0.2682 -0.0220  0.0842
  420CHOL    C2 4556   1.301   7.254  12.388 -0.1161  0.4054 -0.1646
  421CHOL   ROH 4557   5.807   0.393  10.856 -0.0881  0.1486  0.2237
  421CHOL    R1 4558   5.820   0.377  11.139 -0.1026 -0.0005  0.2175
  421CHOL    R2 4559   5.644   0.226  11.288 -0.1616 -0.0181  0.1366
  421CHOL    R3 4560   5.871   0.115  11.386 -0.2013 -0.1467  0.0837
  421CHOL    R4 4561   5.661   0.026  11.569 -0.1879  0.0673  0.1987
  421CHOL    R5 4562   5.846   0.127  11.624 -0.0953 -0.0466  0.0885
  421CHOL    C1 4563   5.885  -0.195  11.825 -0.2404 -0.0037  0.1852
  421CHOL    C2 4564   5.846  -0.355  12.174 -0.0425 -0.0732 -0.1686
  422CHOL   ROH 4565   6.492   1.151  10.964  0.1806 -0.0788 -0.0281
  422CHOL    R1 4566   6.553   1.058  11.224  0.1198 -0.0386  0.0015
  422CHOL    R2 4567   6.505   1.209  11.450 -0.0019 -0.0317 -0.0241
  422CHOL    R3 4568   6.369   0.988  11.530  0.0350 -0.0652 -0.0562
  422CHOL    R4 4569   6.465   1.111  11.779  0.0590 -0.1199 -0.0433
  422CHOL    R5 4570   6.496   0.904  11.715  0.0704 -0.0984 -0.0980
  422CHOL    C1 4571   6.313   0.846  12.045  0.1292 -0.2027 -0.0847
  422CHOL    C2 4572   6.322   0.640  12.224  0.0359 -0.0047  0.1396
  423CHOL   ROH 4573   5.672   3.134  13.589  0.0802 -0.4620  0.0090
  423CHOL    R1 4574   5.640   3.027  13.328  0.0494 -0.5194  0.0364
  423CHOL    R2 4575   5.739   3.153  13.103 -0.2764 -0.3913 -0.0391
  423CHOL    R3 4576   5.860   2.913  13.061  0.0295 -0.2310 -0.1064
  423CHOL    R4 4577   5.808   3.019  12.792 -0.2434 -0.2894 -0.0767
  423CHOL    R5 4578   5.748   2.824  12.869  0.0564 -0.3758 -0.0545
  423CHOL    C1 4579   5.962   2.715  12.572  0.0631 -0.0794 -0.1619
  423CHOL    C2 4580   5.804   2.457  12.278  0.1034  0.0099 -0.1560
  424CHOL   ROH 4581   4.449   1.961  10.593  0.0980  0.0117  0.0810
  424CHOL    R1 4582   4.436   1.834  10.846  0.1449 -0.0415  0.0563
  424CHOL    R2 4583   4.661   1.776  10.995  0.1581  0.1171  0.0933
  424CHOL    R3 4584   4.530   1.916  11.188  0.0028 -0.0231  0.0930
  424CHOL    R4 4585   4.752   1.786  11.328  0.1233  0.1738  0.1018
  424CHOL    R5 4586   4.541   1.775  11.381  0.1226 -0.0347  0.0823
  424CHOL    C1 4587   4.682   1.923  11.703 -0.0427  0.0754  0.1064
  424CHOL    C2 4588   4.815   2.119  12.095  0.3390 -0.1850  0.2692
  425CHOL   ROH 4589   6.059   3.687  10.183  0.3205  0.2419  0.1290
  425CHOL    R1 4590   5.897   3.597  10.397  0.2423  0.1504  0.0325
  425CHOL    R2 4591   5.961   3.376  10.551  0.1680  0.0662 -0.0605
  425CHOL    R3 4592   5.935   3.552  10.756  0.1216 -0.0376  0.0235
  425CHOL    R4 4593   5.990   3.295  10.885 -0.0409 -0.1359 -0.0884
  425CHOL    R5 4594   5.823   3.428  10.927 -0.0177 -0.0965 -0.1052
  425CHOL    C1 4595   5.983   3.413  11.273 -0.2061 -0.3510 -0.0258
  425CHOL    C2 4596   5.734   3.526  11.506  0.0563 -0.0772 -0.2578
  426CHOL   ROH 4597   7.084   5.174  13.839  0.0701 -0.0229  0.1357
  426CHOL    R1 4598   7.280   5.231  13.643  0.0462 -0.1181  0.0840
  426CHOL    R2 4599   7.223   5.234  13.372 -0.0948  0.1927  0.1150
  426CHOL    R3 4600   7.331   5.483  13.385  0.2521  0.0412  0.2766
  426CHOL    R4 4601   7.293   5.434  13.099 -0.1963  0.4246  0.2553
  426CHOL    R5 4602   7.478   5.495  13.197  0.0211  0.0648  0.0918
  426CHOL    C1 4603   7.434   5.784  12.952  0.0702  0.4174  0.4889
  426CHOL    C2 4604   7.787   5.862  12.817 -0.2008  0.1743  0.2345
  427CHOL   ROH 4605   2.048   3.449  10.854 -0.0918 -0.0228  0.1084
  427CHOL    R1 4606   2.127   3.384  11.118 -0.0378 -0.0744  0.0785
  427CHOL    R2 4607   2.248   3.566  11.286 -0.0238 -0.1059  0.0915
  427CHOL    R3 4608   2.046   3.497  11.454  0.0179 -0.1580  0.1227
  427CHOL    R4 4609   2.240   3.636  11.624 -0.1249  0.1903  0.0310
  427CHOL    R5 4610   2.156   3.438  11.659  0.0606  0.1274  0.1933
  427CHOL    C1 4611   2.044   3.613  11.979 -0.1446  0.3137  0.0250
  427CHOL    C2 4612   2.174   3.934  12.232 -0.0682 -0.0778 -0.0262
  428CHOL   ROH 4613   4.796   3.575  13.525  0.0043  0.1912  0.0291
  428CHOL    R1 4614   4.906   3.490  13.279 -0.0812  0.1196  0.0145
  428CHOL    R2 4615   4.821   3.262  13.147 -0.1392  0.0893  0.1011
  428CHOL    R3 4616   4.786   3.434  12.939 -0.1963  0.0386  0.0685
  428CHOL    R4 4617   4.784   3.168  12.817 -0.0428  0.0214  0.1095
  428CHOL    R5 4618   4.911   3.336  12.760 -0.1210  0.0754  0.1020
  428CHOL    C1 4619   4.731   3.274  12.429 -0.0402 -0.0657  0.0838
  428CHOL    C2 4620   4.921   3.050  12.281 -0.1632 -0.0065  0.1306
  429CHOL   ROH 4621   6.495   7.337  14.252 -0.0874  0.0503  0.1438
  429CHOL    R1 4622   6.577   7.323  13.982  0.0222 -0.0961  0.1828
  429CHOL    R2 4623   6.635   7.083  13.856 -0.1186 -0.1844  0.2768
  429CHOL    R3 4624   6.453   7.171  13.675  0.0316 -0.0831  0.1732
  429CHOL    R4 4625   6.589   6.950  13.541  0.2319  0.0791  0.1080
  429CHOL    R5 4626   6.563   7.152  13.464  0.2455  0.1387  0.2617
  429CHOL    C1 4627   6.390   6.956  13.187  0.5769  0.3275 -0.0876
  429CHOL    C2 4628   6.232   6.573  13.019  0.2655 -0.0941  0.2686
  430CHOL   ROH 4629  -0.085   3.001  13.879  0.0374  0.0476  0.0196
  430CHOL    R1 4630   0.139   2.994  13.706  0.0543  0.0361  0.0420
  430CHOL    R2 4631   0.124   2.895  13.448  0.1091 -0.0975  0.0904
  430CHOL    R3 4632   0.227   3.138  13.383  0.0334 -0.0945 -0.0229
  430CHOL    R4 4633   0.305   2.963  13.162  0.1441 -0.1921  0.0896
  430CHOL    R5 4634   0.438   3.088  13.281  0.0741 -0.0760  0.0494
  430CHOL    C1 4635   0.508   3.230  12.934  0.0934 -0.2443 -0.0172
  430CHOL    C2 4636   0.917   3.251  12.746  0.2056  0.1438  0.1135
  431CHOL   ROH 4637   6.086   4.618  10.460  0.0537  0.1227  0.2701
  431CHOL    R1 4638   6.038   4.530  10.725 -0.0414  0.1886  0.2751
  431CHOL    R2 4639   6.164   4.309  10.833 -0.2635  0.0682  0.2931
  431CHOL    R3 4640   6.233   4.485  11.028 -0.0911  0.0137  0.2834
  431CHOL    R4 4641   6.238   4.224  11.160 -0.2569  0.0010  0.2743
  431CHOL    R5 4642   6.128   4.400  11.226 -0.1144  0.0833  0.3032
  431CHOL    C1 4643   6.346   4.340  11.533 -0.0913 -0.0893  0.2542
  431CHOL    C2 4644   6.407   4.146  11.899 -0.2067  0.2265 -0.0280
  432CHOL   ROH 4645   0.908   1.155  13.628  0.0559  0.0131  0.0176
  432CHOL    R1 4646   0.960   1.223  13.358 -0.0324  0.0446  0.0080
  432CHOL    R2 4647   1.194   1.154  13.229 -0.0471  0.1142 -0.0588
  432CHOL    R3 4648   1.024   1.044  13.048 -0.0664  0.0817 -0.0207
  432CHOL    R4 4649   1.276   1.078  12.902 -0.0741  0.0337 -0.0467
  432CHOL    R5 4650   1.080   1.151  12.841 -0.0746  0.0306 -0.0496
  432CHOL    C1 4651   1.164   0.931  12.541 -0.1079 -0.0438 -0.0039
  432CHOL    C2 4652   1.313   0.596  12.369  0.1654 -0.3052 -0.0126
  433CHOL   ROH 4653   6.886   1.409  11.219  0.1748  0.0250 -0.0280
  433CHOL    R1 4654   6.852   1.476  11.492  0.0496  0.0716 -0.0547
  433CHOL    R2 4655   6.880   1.290  11.695  0.0534  0.1284 -0.0053
  433CHOL    R3 4656   7.057   1.471  11.792 -0.0560  0.2230  0.0213
  433CHOL    R4 4657   6.988   1.304  12.023  0.0085  0.1726  0.0081
  433CHOL    R5 4658   6.977   1.522  12.012 -0.1100  0.1694  0.0154
  433CHOL    C1 4659   7.218   1.483  12.305 -0.1204  0.2873  0.0407
  433CHOL    C2 4660   7.199   1.677  12.626  0.1489  0.0229  0.3101
  434CHOL   ROH 4661   4.311   7.005  13.864 -0.2544  0.1223 -0.1517
  434CHOL    R1 4662   4.412   6.941  13.607 -0.0614  0.2548 -0.1112
  434CHOL    R2 4663   4.248   6.880  13.394  0.1028 -0.1895 -0.1227
  434CHOL    R3 4664   4.387   7.079  13.271 -0.3122  0.0899 -0.1634
  434CHOL    R4 4665   4.190   6.992  13.072  0.0209 -0.5556 -0.2397
  434CHOL    R5 4666   4.406   7.006  13.044  0.0182 -0.0294 -0.1040
  434CHOL    C1 4667   4.288   7.243  12.769 -0.4163 -0.5065 -0.3460
  434CHOL    C2 4668   4.039   7.438  12.682  0.4153  0.1997 -0.3057
  435CHOL   ROH 4669   1.103   2.847  13.963  0.2932 -0.0121  0.2248
  435CHOL    R1 4670   1.268   3.067  13.896  0.3278 -0.0813  0.0802
  435CHOL    R2 4671   1.465   3.051  13.703  0.0081 -0.1042 -0.2569
  435CHOL    R3 4672   1.334   3.266  13.598 -0.0313  0.0404  0.0767
  435CHOL    R4 4673   1.613   3.302  13.516 -0.0929  0.0588 -0.1207
  435CHOL    R5 4674   1.489   3.447  13.621  0.0293 -0.0196  0.1373
  435CHOL    C1 4675   1.576   3.649  13.310 -0.1885  0.2894  0.2717
  435CHOL    C2 4676   1.736   3.546  12.965  0.3316 -0.1303  0.1104
  436CHOL   ROH 4677   2.346   1.151  10.525  0.0861 -0.1233 -0.0865
  436CHOL    R1 4678   2.489   1.093  10.763  0.1284  0.0264 -0.0741
  436CHOL    R2 4679   2.538   1.284  10.957 -0.0498  0.0926 -0.0882
  436CHOL    R3 4680   2.420   1.101  11.120  0.1029  0.0010 -0.0792
  436CHOL    R4 4681   2.616   1.236  11.290 -0.0527  0.2117 -0.0704
  436CHOL    R5 4682   2.598   1.022  11.259  0.1585  0.1901 -0.0424
  436CHOL    C1 4683   2.552   1.037  11.637  0.0891  0.1949 -0.0515
  436CHOL    C2 4684   2.499   0.645  11.798 -0.0581 -0.0129  0.0906
  437CHOL   ROH 4685   0.015   0.751  10.728 -0.0242 -0.0662  0.0127
  437CHOL    R1 4686   0.035   0.805  11.005  0.0483 -0.0012 -0.0051
  437CHOL    R2 4687  -0.143   0.703  11.191  0.0348  0.1274  0.0527
  437CHOL    R3 4688   0.084   0.612  11.310  0.0150  0.0580  0.0386
  437CHOL    R4 4689  -0.098   0.670  11.532  0.0562  0.1503  0.0520
  437CHOL    R5 4690   0.105   0.745  11.507  0.0829  0.0744  0.0220
  437CHOL    C1 4691   0.141   0.566  11.842  0.0501  0.0985  0.0386
  437CHOL    C2 4692   0.126   0.720  12.279  0.0219  0.1617 -0.0269
  438CHOL   ROH 4693   6.741   0.740  14.163 -0.3111 -0.2097 -0.0564
  438CHOL    R1 4694   6.693   0.683  13.890 -0.1996 -0.0031 -0.1207
  438CHOL    R2 4695   6.729   0.871  13.690  0.1246  0.0758  0.0086
  438CHOL    R3 4696   6.888   0.679  13.583 -0.0088 -0.0313 -0.0016
  438CHOL    R4 4697   6.757   0.803  13.353 -0.1165 -0.0940  0.0196
  438CHOL    R5 4698   6.761   0.591  13.400 -0.1595 -0.0757  0.1200
  438CHOL    C1 4699   6.923   0.583  13.055 -0.3821 -0.2933  0.0165
  438CHOL    C2 4700   6.905   0.293  12.862  0.1419 -0.2000  0.1189
  439CHOL   ROH 4701   2.221   5.171  11.048 -0.3099  0.0719  0.1262
  439CHOL    R1 4702   2.237   5.111  11.324 -0.1805  0.2553  0.1589
  439CHOL    R2 4703   2.465   5.008  11.440 -0.2741 -0.0933  0.0238
  439CHOL    R3 4704   2.439   5.221  11.607  0.2903  0.0941 -0.0975
  439CHOL    R4 4705   2.547   5.006  11.776 -0.3531 -0.1715  0.0435
  439CHOL    R5 4706   2.367   5.124  11.815 -0.0504  0.3827 -0.0593
  439CHOL    C1 4707   2.570   5.204  12.128  0.1308 -0.0410 -0.0591
  439CHOL    C2 4708   2.763   5.210  12.509 -0.0207  0.0704 -0.0285
  440CHOL   ROH 4709   0.079   5.210  10.774  0.0861 -0.1410 -0.1200
  440CHOL    R1 4710   0.169   5.255  11.039  0.0349  0.0685 -0.1382
  440CHOL    R2 4711   0.010   5.372  11.232 -0.0758  0.0172 -0.2071
  440CHOL    R3 4712   0.074   5.148  11.373  0.1218  0.1439 -0.0865
  440CHOL    R4 4713  -0.036   5.332  11.573 -0.3498  0.0570 -0.2363
  440CHOL    R5 4714   0.157   5.230  11.582 -0.1960  0.3363 -0.0236
  440CHOL    C1 4715  -0.003   5.099  11.903 -0.3239  0.1992 -0.1402
  440CHOL    C2 4716   0.002   4.932  12.224  0.0064 -0.2508  0.0154
  441CHOL   ROH 4717   5.174   4.794  10.821 -0.1424 -0.2436 -0.0073
  441CHOL    R1 4718   5.219   4.673  11.073 -0.2012 -0.1590  0.0446
  441CHOL    R2 4719   5.368   4.794  11.272 -0.0450 -0.1964 -0.0480
  441CHOL    R3 4720   5.145   4.751  11.421 -0.0544  0.0867  0.0234
  441CHOL    R4 4721   5.364   4.766  11.616  0.0595 -0.3259 -0.0574
  441CHOL    R5 4722   5.218   4.605  11.596 -0.2013 -0.0991 -0.0652
  441CHOL    C1 4723   5.152   4.709  11.957  0.1116 -0.1354  0.0042
  441CHOL    C2 4724   4.924   4.885  12.182  0.2073  0.0254 -0.0818
  442CHOL   ROH 4725   4.600   0.712  13.938 -0.0346  0.3459 -0.0778
  442CHOL    R1 4726   4.760   0.683  13.707 -0.0373  0.0363 -0.0443
  442CHOL    R2 4727   4.734   0.470  13.533 -0.2876 -0.0091  0.0467
  442CHOL    R3 4728   4.706   0.666  13.347 -0.0086 -0.0528 -0.0449
  442CHOL    R4 4729   4.775   0.425  13.193 -0.4279 -0.2494  0.0589
  442CHOL    R5 4730   4.877   0.618  13.186 -0.1139 -0.4121 -0.0592
  442CHOL    C1 4731   4.774   0.584  12.820 -0.2476 -0.4303 -0.0200
  442CHOL    C2 4732   4.895   0.653  12.589  0.2212  0.1627 -0.0206
  443CHOL   ROH 4733   6.591   3.483  13.600  0.0894 -0.0121  0.0353
  443CHOL    R1 4734   6.467   3.516  13.348 -0.0455  0.0555  0.1086
  443CHOL    R2 4735   6.483   3.751  13.204  0.0701  0.0211  0.0605
  443CHOL    R3 4736   6.575   3.587  13.008 -0.1988 -0.0951  0.0271
  443CHOL    R4 4737   6.479   3.826  12.867  0.2429  0.1226  0.0803
  443CHOL    R5 4738   6.422   3.619  12.827 -0.1246  0.2309  0.0167
  443CHOL    C1 4739   6.564   3.715  12.486  0.0911  0.0726  0.0604
  443CHOL    C2 4740   6.630   3.602  12.039 -0.1528 -0.5233 -0.1077
  444CHOL   ROH 4741   1.568   0.701  10.770  0.0321 -0.1033 -0.0793
  444CHOL    R1 4742   1.509   0.650  11.042 -0.1694  0.0026 -0.1020
  444CHOL    R2 4743   1.691   0.535  11.215 -0.3645 -0.1110  0.0296
  444CHOL    R3 4744   1.639   0.756  11.365 -0.2716 -0.0364 -0.0473
  444CHOL    R4 4745   1.663   0.537  11.559 -0.6008 -0.0254  0.0117
  444CHOL    R5 4746   1.496   0.677  11.540 -0.4653  0.1218 -0.1300
  444CHOL    C1 4747   1.598   0.746  11.901 -0.6511  0.0946 -0.0709
  444CHOL    C2 4748   1.604   0.388  12.042  0.0390 -0.1737  0.1055
  445CHOL   ROH 4749   5.627   2.940  10.420 -0.1269  0.0419 -0.0292
  445CHOL    R1 4750   5.671   3.062  10.671 -0.1705  0.1477 -0.0721
  445CHOL    R2 4751   5.470   3.192  10.810 -0.2704 -0.0503 -0.0248
  445CHOL    R3 4752   5.543   3.022  11.010  0.0014  0.0731 -0.0152
  445CHOL    R4 4753   5.394   3.236  11.145 -0.5624 -0.2738 -0.0581
  445CHOL    R5 4754   5.594   3.166  11.195 -0.4238  0.1656  0.0403
  445CHOL    C1 4755   5.418   3.103  11.527 -0.4773 -0.2882 -0.0686
  445CHOL    C2 4756   5.146   3.116  11.826 -0.1272 -0.1630  0.1145
  446CHOL   ROH 4757   5.035   5.086  13.656 -0.1694 -0.0607  0.0341
  446CHOL    R1 4758   5.032   5.277  13.447 -0.0832 -0.0416  0.0495
  446CHOL    R2 4759   5.223   5.475  13.423 -0.0243 -0.0911  0.0972
  446CHOL    R3 4760   5.252   5.373  13.173 -0.0119 -0.0787  0.0939
  446CHOL    R4 4761   5.350   5.648  13.152 -0.1695 -0.0249  0.0710
  446CHOL    R5 4762   5.197   5.554  13.027 -0.1395 -0.1118  0.1004
  446CHOL    C1 4763   5.450   5.652  12.759 -0.2425  0.0252  0.0526
  446CHOL    C2 4764   5.577   5.691  12.447 -0.0596 -0.2424 -0.1412
  447CHOL   ROH 4765   6.364   4.577  13.508  0.1292  0.0881 -0.0293
  447CHOL    R1 4766   6.200   4.715  13.323  0.0442  0.0783  0.0371
  447CHOL    R2 4767   6.295   4.922  13.166 -0.0730  0.1942  0.1124
  447CHOL    R3 4768   6.196   4.770  12.964 -0.0058  0.2210  0.0597
  447CHOL    R4 4769   6.203   5.042  12.856 -0.0229  0.2371  0.1142
  447CHOL    R5 4770   6.031   4.909  12.861 -0.0020  0.2132  0.0490
  447CHOL    C1 4771   6.056   4.970  12.485  0.0694  0.2872  0.0659
  447CHOL    C2 4772   6.276   4.918  12.156  0.3110 -0.2562  0.1036
  448CHOL   ROH 4773   1.458   6.900  14.247 -0.0317  0.0184 -0.0129
  448CHOL    R1 4774   1.386   6.810  13.988 -0.0529  0.0085 -0.0032
  448CHOL    R2 4775   1.123   6.791  13.906 -0.0552  0.1547 -0.0334
  448CHOL    R3 4776   1.210   6.947  13.700  0.0705  0.0587 -0.0548
  448CHOL    R4 4777   0.943   6.856  13.618 -0.1707  0.5805  0.1276
  448CHOL    R5 4778   1.128   6.837  13.504 -0.2949  0.2686 -0.0270
  448CHOL    C1 4779   0.920   7.041  13.258 -0.1200  0.7382  0.2011
  448CHOL    C2 4780   0.913   7.227  12.926  0.2542 -0.0886 -0.0346
  449CHOL   ROH 4781   4.277   4.148  12.901  0.0699 -0.0514 -0.0135
  449CHOL    R1 4782   4.118   4.036  12.695  0.0471 -0.0179 -0.0130
  449CHOL    R2 4783   3.842   4.036  12.703  0.0473  0.1933 -0.0931
  449CHOL    R3 4784   3.867   4.156  12.460  0.2045  0.0725 -0.1392
  449CHOL    R4 4785   3.590   4.058  12.467  0.0662  0.4347 -0.0945
  449CHOL    R5 4786   3.739   4.018  12.312  0.0167  0.1796 -0.0847
  449CHOL    C1 4787   3.467   4.183  12.102  0.2248  0.4617 -0.1384
  449CHOL    C2 4788   3.057   4.198  12.034 -0.1014  0.2903  0.0943
  450CHOL   ROH 4789   1.706   5.280  14.134 -0.1944  0.3141  0.0472
  450CHOL    R1 4790   1.721   5.378  13.869 -0.1171  0.1452 -0.0116
  450CHOL    R2 4791   1.889   5.269  13.679 -0.1117 -0.0174  0.0913
  450CHOL    R3 4792   1.659   5.248  13.535 -0.0873 -0.0443  0.0541
  450CHOL    R4 4793   1.866   5.310  13.336 -0.0320 -0.1407  0.0695
  450CHOL    R5 4794   1.678   5.418  13.367 -0.0299 -0.1045 -0.0060
  450CHOL    C1 4795   1.637   5.315  13.002  0.0374 -0.2378  0.0219
  450CHOL    C2 4796   1.411   5.060  12.668 -0.0621  0.0334 -0.0271
  451CHOL   ROH 4797   3.073   6.936  10.987 -0.2601  0.1180 -0.0060
  451CHOL    R1 4798   3.185   6.992  11.241 -0.1275  0.1469 -0.0702
  451CHOL    R2 4799   3.229   7.250  11.331 -0.2534  0.1599 -0.0485
  451CHOL    R3 4800   3.081   7.165  11.544 -0.0486  0.0097  0.0372
  451CHOL    R4 4801   3.197   7.421  11.630 -0.2620  0.1388 -0.0375
  451CHOL    R5 4802   3.210   7.230  11.735 -0.0042  0.1510 -0.0371
  451CHOL    C1 4803   3.040   7.441  12.003 -0.0749 -0.0144  0.0493
  451CHOL    C2 4804   3.101   7.574  12.365  0.4159  0.1067  0.4397
  452CHOL   ROH 4805   1.791   0.587  13.591  0.0635 -0.0527  0.0518
  452CHOL    R1 4806   1.921   0.484  13.362  0.0207  0.0801 -0.0326
  452CHOL    R2 4807   1.802   0.303  13.191  0.1036 -0.0611  0.0640
  452CHOL    R3 4808   1.866   0.487  13.002 -0.2305 -0.0009  0.0024
  452CHOL    R4 4809   1.810   0.242  12.851  0.2725 -0.1910  0.0894
  452CHOL    R5 4810   1.990   0.364  12.838  0.0445  0.1688  0.0716
  452CHOL    C1 4811   1.875   0.379  12.475  0.0572 -0.2102  0.0464
  452CHOL    C2 4812   1.491   0.170  12.502  0.0631 -0.1070 -0.2123
  453CHOL   ROH 4813   5.436   5.021  13.342 -0.0687  0.1266  0.0160
  453CHOL    R1 4814   5.270   4.932  13.130 -0.0322  0.1415 -0.0194
  453CHOL    R2 4815   5.001   4.880  13.163 -0.0471  0.1727 -0.0786
  453CHOL    R3 4816   4.975   5.055  12.956  0.0204  0.1725 -0.0865
  453CHOL    R4 4817   4.783   4.841  12.898 -0.0912  0.2671 -0.0562
  453CHOL    R5 4818   4.939   4.915  12.765 -0.0676  0.1803 -0.0745
  453CHOL    C1 4819   4.632   4.982  12.549 -0.0535  0.3218 -0.0508
  453CHOL    C2 4820   4.433   4.794  12.244 -0.2042 -0.1314  0.3124
  454CHOL   ROH 4821   6.047   1.528  10.721 -0.2714  0.2135 -0.0625
  454CHOL    R1 4822   5.947   1.729  10.894 -0.1778  0.2392 -0.0353
  454CHOL    R2 4823   5.978   1.718  11.169 -0.2747  0.1343 -0.0198
  454CHOL    R3 4824   6.086   1.965  11.133 -0.0729  0.0603  0.0787
  454CHOL    R4 4825   5.938   1.984  11.385 -0.3311  0.1856 -0.0944
  454CHOL    R5 4826   5.918   2.115  11.213 -0.0534  0.1815 -0.1226
  454CHOL    C1 4827   6.017   2.370  11.479 -0.1744  0.1459 -0.0452
  454CHOL    C2 4828   6.032   2.550  11.749 -0.1508  0.0782 -0.0578
  455CHOL   ROH 4829   4.518   6.004  13.874 -0.0126 -0.0438  0.0791
  455CHOL    R1 4830   4.528   5.953  13.596 -0.0535 -0.0395  0.0770
  455CHOL    R2 4831   4.308   5.868  13.452 -0.0941  0.0393  0.0938
  455CHOL    R3 4832   4.366   6.084  13.298 -0.0346  0.0235  0.0939
  455CHOL    R4 4833   4.185   5.922  13.134  0.0146  0.0132  0.0468
  455CHOL    R5 4834   4.381   5.995  13.076  0.0377  0.0017  0.1066
  455CHOL    C1 4835   4.168   6.155  12.803  0.1338 -0.0168  0.0196
  455CHOL    C2 4836   3.847   6.037  12.658 -0.0994  0.0442 -0.0913
  456CHOL   ROH 4837   4.747   5.573  10.636 -0.1384 -0.2191  0.1553
  456CHOL    R1 4838   4.803   5.435  10.876  0.0067 -0.1392  0.1688
  456CHOL    R2 4839   5.055   5.344  10.940  0.0531 -0.0847  0.0646
  456CHOL    R3 4840   5.014   5.487  11.168  0.1529 -0.0223  0.0439
  456CHOL    R4 4841   5.127   5.231  11.259 -0.2724 -0.2004  0.1005
  456CHOL    R5 4842   4.941   5.323  11.328 -0.1736  0.0800  0.0081
  456CHOL    C1 4843   5.130   5.299  11.658 -0.3683 -0.2093  0.1019
  456CHOL    C2 4844   5.289   5.276  12.018 -0.0830  0.4866 -0.3782
  457CHOL   ROH 4845   5.732   1.325  10.977 -0.1498  0.2652 -0.0648
  457CHOL    R1 4846   5.546   1.345  11.189 -0.2490 -0.0829 -0.1123
  457CHOL    R2 4847   5.395   1.131  11.277  0.2202 -0.4059 -0.0650
  457CHOL    R3 4848   5.502   1.195  11.518  0.0263 -0.0666 -0.0671
  457CHOL    R4 4849   5.321   0.973  11.575  0.1479 -0.1235  0.0709
  457CHOL    R5 4850   5.322   1.167  11.673 -0.0455 -0.0154 -0.1449
  457CHOL    C1 4851   5.378   0.941  11.975 -0.0762  0.3594  0.1482
  457CHOL    C2 4852   5.177   1.011  12.236 -0.0886 -0.0361 -0.1697
  458CHOL   ROH 4853   6.147   5.760  10.763  0.0926 -0.1495  0.0064
  458CHOL    R1 4854   6.158   5.800  11.043  0.1137  0.0322 -0.0187
  458CHOL    R2 4855   6.102   6.044  11.160 -0.1273  0.0500 -0.1508
  458CHOL    R3 4856   5.925   5.898  11.305  0.0642 -0.0626 -0.0295
  458CHOL    R4 4857   6.011   6.112  11.486  0.0942 -0.0584 -0.0653
  458CHOL    R5 4858   6.016   5.898  11.527  0.2361 -0.0563 -0.1037
  458CHOL    C1 4859   5.792   6.014  11.813  0.4030 -0.2271  0.0985
  458CHOL    C2 4860   5.730   6.170  12.198  0.1252 -0.0846  0.0592
  459CHOL   ROH 4861   1.395   2.693  10.925 -0.0037  0.1060  0.0387
  459CHOL    R1 4862   1.454   2.572  11.173 -0.1026 -0.1040 -0.0367
  459CHOL    R2 4863   1.603   2.699  11.369  0.1395 -0.4078 -0.0112
  459CHOL    R3 4864   1.387   2.643  11.524  0.0966 -0.1765  0.0164
  459CHOL    R4 4865   1.600   2.709  11.714  0.1618 -0.3183 -0.0137
  459CHOL    R5 4866   1.478   2.528  11.714  0.0017 -0.2092  0.0398
  459CHOL    C1 4867   1.395   2.662  12.061  0.1345 -0.0491  0.0108
  459CHOL    C2 4868   1.383   2.323  12.292 -0.0538 -0.0600  0.0327
  460CHOL   ROH 4869   3.554   0.691  14.095 -0.0704  0.1604  0.0613
  460CHOL    R1 4870   3.520   0.608  13.826 -0.0517  0.1256  0.0700
  460CHOL    R2 4871   3.647   0.732  13.614  0.0347  0.0395  0.0723
  460CHOL    R3 4872   3.732   0.479  13.560 -0.0505 -0.0030  0.1323
  460CHOL    R4 4873   3.662   0.593  13.298 -0.0142 -0.0428  0.1054
  460CHOL    R5 4874   3.588   0.406  13.383 -0.0769  0.0021  0.1512
  460CHOL    C1 4875   3.750   0.275  13.063 -0.1228 -0.1305  0.1810
  460CHOL    C2 4876   3.920   0.419  12.715  0.0712 -0.1115 -0.2984
  461CHOL   ROH 4877   6.524   4.646  10.662  0.0244  0.1612  0.0555
  461CHOL    R1 4878   6.679   4.571  10.886 -0.0662 -0.0190  0.0586
  461CHOL    R2 4879   6.737   4.746  11.092  0.1094 -0.0944  0.0680
  461CHOL    R3 4880   6.630   4.550  11.246 -0.1055  0.0093  0.0568
  461CHOL    R4 4881   6.735   4.746  11.438  0.0120 -0.0493  0.0687
  461CHOL    R5 4882   6.780   4.532  11.433 -0.1667 -0.0959  0.1032
  461CHOL    C1 4883   6.634   4.561  11.784 -0.2465  0.0743  0.0584
  461CHOL    C2 4884   6.683   4.640  12.194 -0.0332 -0.2306 -0.0885
  462CHOL   ROH 4885   4.911   2.156  13.872  0.2728 -0.0662 -0.0235
  462CHOL    R1 4886   4.951   1.937  13.697  0.1509 -0.1822  0.0921
  462CHOL    R2 4887   4.771   1.729  13.675 -0.1597  0.1006 -0.0760
  462CHOL    R3 4888   4.779   1.793  13.411  0.2846  0.0144 -0.0918
  462CHOL    R4 4889   4.697   1.511  13.416 -0.2904  0.1627 -0.0931
  462CHOL    R5 4890   4.864   1.596  13.304  0.0246 -0.1976  0.0733
  462CHOL    C1 4891   4.662   1.445  13.018  0.0506  0.1180 -0.1180
  462CHOL    C2 4892   4.865   1.557  12.732  0.0275 -0.1829  0.1358
  463CHOL   ROH 4893   4.777   7.061  10.606 -0.0723 -0.1250  0.0026
  463CHOL    R1 4894   4.825   6.879  10.817  0.1552  0.0165  0.0756
  463CHOL    R2 4895   4.903   6.961  11.068 -0.1500  0.2357  0.1024
  463CHOL    R3 4896   4.688   6.815  11.148  0.0760 -0.1659  0.0101
  463CHOL    R4 4897   4.789   6.940  11.394 -0.3338  0.1526  0.0341
  463CHOL    R5 4898   4.751   6.727  11.362  0.1116  0.0517  0.0942
  463CHOL    C1 4899   4.520   6.792  11.658 -0.2286 -0.2726 -0.0922
  463CHOL    C2 4900   4.538   6.901  11.913  0.1130 -0.6555 -0.0382
  464CHOL   ROH 4901   3.284   5.041  10.938  0.1311  0.0121 -0.1250
  464CHOL    R1 4902   3.302   4.993  11.216  0.0189  0.1230 -0.0974
  464CHOL    R2 4903   3.543   4.943  11.343 -0.0383  0.1124  0.0097
  464CHOL    R3 4904   3.465   5.150  11.501 -0.0420  0.1998 -0.1052
  464CHOL    R4 4905   3.574   4.952  11.687 -0.2116  0.2283  0.0237
  464CHOL    R5 4906   3.377   5.045  11.698 -0.1816  0.3059 -0.1102
  464CHOL    C1 4907   3.518   5.150  12.036 -0.3160  0.3778 -0.0760
  464CHOL    C2 4908   3.689   5.018  12.399 -0.0538 -0.2366 -0.0872
  465CHOL   ROH 4909   0.850   1.061  11.060 -0.1351 -0.0536 -0.2785
  465CHOL    R1 4910   0.741   1.134  11.311 -0.0584 -0.0826 -0.2362
  465CHOL    R2 4911   0.891   1.137  11.543  0.0233 -0.0677 -0.2888
  465CHOL    R3 4912   0.800   1.393  11.560 -0.0132 -0.0838 -0.2452
  465CHOL    R4 4913   0.830   1.305  11.839  0.0368 -0.1166 -0.2585
  465CHOL    R5 4914   0.651   1.390  11.748  0.0113 -0.1317 -0.2254
  465CHOL    C1 4915   0.709   1.643  12.027  0.0105 -0.1601 -0.2000
  465CHOL    C2 4916   0.856   1.898  12.106 -0.2417 -0.3777 -0.3787
  466CHOL   ROH 4917   5.430   3.597  13.527 -0.0257 -0.0091 -0.0449
  466CHOL    R1 4918   5.431   3.466  13.276 -0.2234 -0.0668 -0.0189
  466CHOL    R2 4919   5.275   3.548  13.064 -0.1253  0.1106 -0.0289
  466CHOL    R3 4920   5.512   3.554  12.932 -0.1190 -0.2475 -0.0412
  466CHOL    R4 4921   5.309   3.563  12.720 -0.1243  0.2440 -0.0228
  466CHOL    R5 4922   5.474   3.421  12.736 -0.3769 -0.0702 -0.1143
  466CHOL    C1 4923   5.551   3.576  12.396 -0.1177 -0.0145 -0.0309
  466CHOL    C2 4924   5.147   3.473  12.269  0.2926 -0.2024  0.1197
  467CHOL   ROH 4925   4.632   4.414  10.787  0.0613  0.2449 -0.2408
  467CHOL    R1 4926   4.736   4.322  11.034 -0.1229  0.0449 -0.2359
  467CHOL    R2 4927   4.806   4.493  11.239  0.1593 -0.0866 -0.2252
  467CHOL    R3 4928   4.638   4.336  11.384 -0.1342  0.1964 -0.2425
  467CHOL    R4 4929   4.786   4.493  11.584  0.4053 -0.3026 -0.2069
  467CHOL    R5 4930   4.767   4.276  11.577 -0.1298 -0.2721 -0.3738
  467CHOL    C1 4931   4.617   4.345  11.921  0.2730 -0.1628 -0.2126
  467CHOL    C2 4932   4.816   4.398  12.332  0.0433 -0.2457 -0.1407
  468CHOL   ROH 4933   2.744   2.553  10.753 -0.0586 -0.1187  0.0442
  468CHOL    R1 4934   2.636   2.566  11.015 -0.0856 -0.0588  0.0290
  468CHOL    R2 4935   2.586   2.341  11.167 -0.0557 -0.0171  0.0897
  468CHOL    R3 4936   2.741   2.469  11.349 -0.1019  0.0659  0.0728
  468CHOL    R4 4937   2.601   2.264  11.504 -0.1940  0.1607  0.1391
  468CHOL    R5 4938   2.607   2.477  11.547 -0.1809  0.1928  0.0224
  468CHOL    C1 4939   2.755   2.340  11.871 -0.3179  0.3421  0.1522
  468CHOL    C2 4940   2.554   2.312  12.146  0.3803  0.1398 -0.0232
  469CHOL   ROH 4941   4.052   0.242  10.658  0.1810  0.1718 -0.0017
  469CHOL    R1 4942   4.141   0.173  10.918  0.1784  0.2403  0.0172
  469CHOL    R2 4943   4.238   0.360  11.097 -0.0889  0.3300  0.0697
  469CHOL    R3 4944   4.048   0.256  11.260 -0.0230  0.0939  0.0005
  469CHOL    R4 4945   4.282   0.289  11.432 -0.1235  0.4115  0.0920
  469CHOL    R5 4946   4.167   0.106  11.404  0.1198  0.2552  0.0572
  469CHOL    C1 4947   4.128   0.149  11.781 -0.0818  0.2374  0.0400
  469CHOL    C2 4948   3.910   0.068  12.185 -0.0331  0.2445  0.0589
  470CHOL   ROH 4949   5.121   2.848  10.569 -0.2539 -0.1560 -0.0875
  470CHOL    R1 4950   5.069   2.905  10.841 -0.3354 -0.1902 -0.0960
  470CHOL    R2 4951   4.954   2.721  11.013  0.1520 -0.4247 -0.0085
  470CHOL    R3 4952   5.174   2.774  11.164  0.0682  0.1710 -0.0709
  470CHOL    R4 4953   4.978   2.667  11.353  0.3660 -0.2801  0.0015
  470CHOL    R5 4954   5.086   2.855  11.371 -0.0957  0.0091 -0.0731
  470CHOL    C1 4955   5.199   2.685  11.693  0.4119  0.3633 -0.0514
  470CHOL    C2 4956   5.239   2.406  11.977 -0.1580 -0.0762 -0.0214
  471CHOL   ROH 4957   1.741   6.361  11.045 -0.1071  0.2840  0.1107
  471CHOL    R1 4958   1.730   6.408  11.323 -0.0322  0.2661  0.1173
  471CHOL    R2 4959   1.747   6.205  11.510 -0.1824  0.2302  0.0956
  471CHOL    R3 4960   1.949   6.358  11.610 -0.0383  0.0492  0.0848
  471CHOL    R4 4961   1.824   6.236  11.846 -0.1813  0.2202  0.0960
  471CHOL    R5 4962   1.860   6.449  11.813  0.0341  0.1784  0.0583
  471CHOL    C1 4963   2.059   6.398  12.134 -0.0453  0.0445  0.0862
  471CHOL    C2 4964   2.229   6.535  12.495  0.1397  0.2948 -0.1704
  472CHOL   ROH 4965   3.590   4.002  10.850  0.3110  0.1068 -0.0929
  472CHOL    R1 4966   3.693   3.993  11.114  0.0529  0.1399  0.0103
  472CHOL    R2 4967   3.559   4.102  11.330 -0.1711  0.1375 -0.1347
  472CHOL    R3 4968   3.589   3.852  11.433 -0.2399  0.1528 -0.0736
  472CHOL    R4 4969   3.511   4.018  11.661  0.3649  0.3723  0.0137
  472CHOL    R5 4970   3.686   3.888  11.649  0.2189  0.1742 -0.2624
  472CHOL    C1 4971   3.512   3.734  11.951  0.6124  0.5234  0.1574
  472CHOL    C2 4972   3.580   3.593  12.228  0.1943 -0.0274 -0.0993
  473WN      WN 4973   4.409   0.981   8.091 -0.3692  0.1408 -0.1048
  474WN      WN 4974   6.720   6.771  10.349 -0.0422  0.2927  0.1190
  475WN      WN 4975   0.149   6.710   9.125 -0.2961  0.1078 -0.3642
  476WN      WN 4976   5.503   4.121   8.318  0.3322 -0.0383  0.1903
  477WN      WN 4977   4.100   5.042  10.195  0.0229 -0.1733  0.2028
  478WN      WN 4978   0.694   3.079   9.238  0.2026  0.0693  0.4737
  479WN      WN 4979   3.223   4.441   8.824 -0.0500  0.0037 -0.1406
  480WN      WN 4980   1.733   4.687  10.447 -0.0846 -0.1993  0.2450
  481WN      WN 4981   0.537   7.483   9.474 -0.0929  0.0590  0.0107
  482WN      WN 4982   1.803   0.314   8.164 -0.0459  0.0112  0.4280
  483WN      WN 4983   0.102   5.248   8.996 -0.1440 -0.3037  0.1430
  484WN      WN 4984   3.245   7.428   8.312 -0.2125  0.0576 -0.0613
  485WN      WN 4985   2.114   0.095   9.920  0.4127 -0.2425 -0.1573
  486WN      WN 4986   6.056   4.176   8.361 -0.2175 -0.0826 -0.0148
  487WN      WN 4987   2.626   0.108  10.147  0.4677  0.0882 -0.0727
  488WN      WN 4988   4.905   4.199   8.516 -0.2820  0.2437  0.1424
  489WN      WN 4989   5.968   0.914   9.199 -0.2954  0.1699  0.1350
  490WN      WN 4990   4.501   7.274   8.945  0.0706 -0.2904  0.0743
  491WN      WN 4991   5.551   2.253   8.881 -0.1055  0.1562  0.1437
  492WN      WN 4992   6.873   5.752   8.521 -0.2474  0.0838 -0.1531
  493WN      WN 4993   0.166   1.825   8.378  0.0810 -0.1050  0.1525
  494WN      WN 4994   1.803   4.305   8.715 -0.0514  0.1049 -0.0536
  495WN      WN 4995   5.609   3.916  10.126 -0.1285 -0.0721 -0.3577
  496WN      WN 4996   3.374   4.246  10.131  0.1594 -0.1438  0.0161
  497WN      WN 4997   3.918   3.263   7.734 -0.2885  0.2021 -0.0074
  498WN      WN 4998   5.808   7.476   8.584 -0.5467 -0.2555 -0.1882
  499WN      WN 4999   1.008   2.196  10.183  0.3795  0.2045 -0.1909
  500WN      WN 5000   1.311   0.414   8.400 -0.1497  0.0832  0.1353
  501WN      WN 5001   1.054   7.475   8.347 -0.0584  0.1024  0.1265
  502WN      WN 5002   2.028   2.763   9.655  0.1711  0.1321 -0.1183
  503WN      WN 5003   0.672   4.246   9.511 -0.0149 -0.3471  0.3504
  504WN      WN 5004   1.524   3.445  10.025  0.0207  0.0594  0.2101
  505WN      WN 5005   1.929   4.568  10.017  0.1409  0.0249 -0.1026
  506WN      WN 5006   2.225   5.252   9.600  0.2923 -0.0028  0.1434
  507WN      WN 5007   6.829   6.906   7.758 -0.1241  0.2503 -0.0942
  508WN      WN 5008   2.986   4.783   9.344 -0.2026 -0.2211  0.1029
  509WN      WN 5009   6.641   6.805   8.924  0.0682  0.1165 -0.1972
  510WN      WN 5010   3.401   7.047   8.689  0.2173  0.0735 -0.2498
  511WN      WN 5011   1.263   0.485   9.838 -0.1705  0.2012 -0.1304
  512WN      WN 5012   1.066   6.592   9.009  0.0453  0.0610  0.3380
  513WN      WN 5013   4.571   2.050   9.546  0.2321  0.1871  0.2818
  514WN      WN 5014   6.516   5.808  10.077  0.1938  0.2532 -0.0062
  515WN      WN 5015   1.459   2.519  10.188  0.0667  0.4102 -0.0820
  516WN      WN 5016   3.008   5.385   7.733  0.0919 -0.2154  0.1324
  517WN      WN 5017   1.122   5.605   9.972  0.1014 -0.3364  0.1492
  518WN      WN 5018   2.363   0.155   8.858  0.0549  0.0193 -0.0576
  519WN      WN 5019   1.811   5.522   9.469  0.1301  0.0435  0.1362
  520WN      WN 5020   0.516   0.784   7.739 -0.0151  0.0803 -0.1484
  521WN      WN 5021   5.935   1.766   8.064 -0.1204 -0.1639 -0.0902
  522WN      WN 5022   5.796   0.075   8.097 -0.4009  0.1037  0.0588
  523WN      WN 5023   3.897   3.105   8.312 -0.0903 -0.0589 -0.0681
  524WN      WN 5024   5.163   4.921   8.498  0.2915 -0.2205 -0.1803
  525WN      WN 5025   7.251   4.041   8.672 -0.3005  0.1590 -0.1502
  526WN      WN 5026   3.559   1.061  10.111  0.3106 -0.3116 -0.0845
  527WN      WN 5027   5.647   1.049  10.371  0.0726  0.0353 -0.0978
  528WN      WN 5028   0.242   1.798   9.705 -0.1486  0.2049  0.0361
  529WN      WN 5029   1.559   0.414   8.829  0.0143  0.0092  0.0687
  530WN      WN 5030   4.275   4.445   9.260 -0.2190 -0.3274  0.0933
  531WN      WN 5031   0.890   4.238  10.052 -0.0271 -0.0204 -0.4524
  532WN      WN 5032   6.234   5.045  10.203  0.0144  0.2823  0.2163
  533WN      WN 5033   2.103   0.982   8.694 -0.1283  0.0454  0.3156
  534WN      WN 5034   6.741   1.889   7.625  0.1098  0.1268 -0.0868
  535WN      WN 5035   3.922   4.783   9.211 -0.1098  0.0595  0.0406
  536WN      WN 5036   7.472   0.687   9.765  0.1158  0.0604 -0.3461
  537WN      WN 5037   0.487   6.779   8.677 -0.0534  0.0768 -0.1167
  538WN      WN 5038   7.006   5.852   9.118  0.2095 -0.1533  0.1102
  539WN      WN 5039   3.497   1.074   8.356  0.2015  0.1973  0.3731
  540WN      WN 5040   3.893   0.801   8.369 -0.1378 -0.0887  0.1946
  541WN      WN 5041   0.719   3.041  10.495 -0.3667  0.1197  0.1836
  542WN      WN 5042   0.873   6.586  10.039 -0.0695  0.2099 -0.2755
  543WN      WN 5043   5.253   6.354   8.953 -0.1034  0.1662  0.2460
  544WN      WN 5044   7.175   6.688   8.980 -0.1888  0.1320 -0.0839
  545WN      WN 5045   0.240   4.236   8.194  0.0633 -0.0192 -0.1222
  546WN      WN 5046   0.178   1.357   8.165 -0.1901 -0.1118  0.1372
  547WN      WN 5047   1.257   6.207   7.967 -0.0834 -0.1035  0.0328
  548WN      WN 5048   3.831   1.800   7.625 -0.2004  0.0211 -0.3457
  549WN      WN 5049   6.480   5.902   8.736 -0.0020 -0.0866 -0.3675
  550WN      WN 5050   2.067   5.250   8.466 -0.0298 -0.2207  0.3912
  551WN      WN 5051   4.685   2.287   8.374  0.2450 -0.4992 -0.1454
  552WN      WN 5052   7.265   2.915   8.119 -0.1082 -0.4151  0.1569
  553WN      WN 5053   6.367   7.121  10.202  0.0336  0.0376 -0.1675
  554WN      WN 5054   4.162   0.302   8.466 -0.0130  0.1583  0.1178
  555WN      WN 5055   7.275   5.040   9.492  0.0589 -0.0970 -0.0524
  556WN      WN 5056   7.139   7.179   8.337  0.1575 -0.0741 -0.3798
  557WN      WN 5057   7.326   5.904   8.380 -0.4110 -0.2107  0.0024
  558WN      WN 5058   3.268   4.587   9.727 -0.1027 -0.1098 -0.2717
  559WN      WN 5059   3.004   4.737  10.685 -0.0530  0.2263 -0.0720
  560WN      WN 5060   6.873   2.383   9.266  0.0306  0.1919 -0.0526
  561WN      WN 5061   6.509   2.600   8.942  0.2667  0.3631  0.1484
  562WN      WN 5062   0.631   0.279   8.425  0.0671 -0.1782 -0.1563
  563WN      WN 5063   4.160   6.363   8.668 -0.0368  0.0608 -0.2980
  564WN      WN 5064   4.994   6.626  10.434 -0.0251 -0.1789 -0.0992
  565WN      WN 5065   2.083   6.782   9.840  0.0169  0.0989  0.2533
  566WN      WN 5066   1.957   6.419   9.525 -0.1852 -0.0307  0.1850
  567WN      WN 5067   3.472   3.517   9.101  0.2636 -0.1091  0.2183
  568WN      WN 5068   6.550   3.363   9.508 -0.1554 -0.1618 -0.3265
  569WN      WN 5069   0.892   3.859   8.691  0.1597 -0.1537 -0.0360
  570WN      WN 5070   4.292   1.146   9.163  0.0568 -0.0816 -0.0136
  571WN      WN 5071   4.797   0.900   8.491 -0.1690  0.1229  0.0240
  572WN      WN 5072   3.190   2.433   9.434 -0.1705  0.0899 -0.4146
  573WN      WN 5073   4.390   4.610  10.345  0.1553 -0.1174  0.0597
  574WN      WN 5074   6.516   1.508  10.286 -0.1245  0.2570  0.2663
  575WN      WN 5075   6.953   5.622   8.059  0.0729  0.3600  0.0552
  576WN      WN 5076   3.951   5.391   8.042 -0.0748  0.0140 -0.4922
  577WN      WN 5077   7.296   5.415   8.632 -0.3473  0.1032 -0.0054
  578WN      WN 5078   2.415   5.640   9.338 -0.0328 -0.1401  0.0072
  579WN      WN 5079   6.075   2.310   8.928 -0.0791  0.0353 -0.3375
  580WN      WN 5080   2.292   1.653   8.869  0.0740  0.0450  0.0316
  581WN      WN 5081   4.980   6.847   8.819 -0.2904  0.0242 -0.3258
  582WN      WN 5082   5.864   2.254   7.961 -0.2200 -0.0076 -0.0918
  583WN      WN 5083   5.842   2.772   8.836 -0.0096  0.1224  0.0712
  584WN      WN 5084   6.741   6.322   9.083 -0.3122 -0.0223 -0.0909
  585WN      WN 5085   2.228   3.619   8.938 -0.1039  0.1715 -0.0768
  586WN      WN 5086   6.139   5.437   9.185 -0.0209  0.1756  0.1350
  587WN      WN 5087   4.343   5.884   8.734 -0.2802 -0.0527 -0.0406
  588WN      WN 5088   4.646   3.121   7.430  0.1634  0.0418  0.0273
  589WN      WN 5089   3.257   6.081   8.243  0.2024 -0.2927  0.0615
  590WN      WN 5090   3.525   5.741   9.185  0.1180 -0.3430  0.1984
  591WN      WN 5091   5.776   1.304   7.953 -0.2824 -0.2765  0.1239
  592WN      WN 5092   3.110   3.882   8.854  0.2952  0.1939  0.0048
  593WN      WN 5093   0.750   5.716   8.451  0.0106 -0.3433  0.3488
  594WN      WN 5094   6.304   3.770   8.225  0.0089 -0.1536 -0.1291
  595WN      WN 5095   6.749   7.447   8.533 -0.0004  0.1047 -0.1596
  596WN      WN 5096   2.691   3.268   9.979 -0.0670  0.0647  0.1998
  597WN      WN 5097   2.595   6.238   9.094 -0.1661  0.0131 -0.0414
  598WN      WN 5098   1.815   6.005   9.804 -0.3069  0.0178 -0.0075
  599WN      WN 5099   6.910   2.737   9.653 -0.1384 -0.0986 -0.2901
  600WN      WN 5100   7.364   4.409   8.960  0.0240 -0.2013 -0.2009
  601WN      WN 5101   6.704   2.787   7.506  0.1226 -0.0910 -0.0521
  602WN      WN 5102   7.386   1.480   9.688 -0.0586  0.3242  0.2751
  603WN      WN 5103   3.506   3.712  10.109  0.0594  0.4277 -0.2334
  604WN      WN 5104   3.818   0.214  10.242  0.1169  0.0983 -0.0871
  605WN      WN 5105   1.058   3.516   8.360 -0.0177 -0.0118 -0.0511
  606WN      WN 5106   3.612   7.405   9.031 -0.4139  0.2196 -0.0388
  607WN      WN 5107   0.199   4.535   8.610 -0.0276 -0.1202 -0.1011
  608WN      WN 5108   3.084   6.120   9.246 -0.1255 -0.4200  0.1119
  609WN      WN 5109   1.454   6.741   8.658  0.2382 -0.0955 -0.0627
  610WN      WN 5110   6.413   0.715   8.394  0.3446 -0.5679  0.1789
  611WN      WN 5111   0.669   2.630  10.124 -0.1806  0.0586 -0.1754
  612WN      WN 5112   0.376   5.589   9.897  0.1149  0.3015  0.1697
  613WN      WN 5113   5.715   0.505   9.439  0.2416 -0.1294  0.2061
  614WN      WN 5114   1.664   2.342   7.706  0.1366  0.0354 -0.0430
  615WN      WN 5115   0.943   3.144   8.124 -0.3005 -0.2379 -0.2101
  616WN      WN 5116   0.849   6.198   8.309  0.2645  0.0631 -0.0856
  617WN      WN 5117   4.029   4.075   8.889 -0.0116  0.0347 -0.4140
  618WN      WN 5118   4.304   0.555   8.886  0.0052 -0.2004 -0.2799
  619WN      WN 5119   2.436   7.117   9.651  0.1117 -0.2785 -0.1732
  620WN      WN 5120   1.236   7.448   7.678  0.0603  0.1721  0.2938
  621WN      WN 5121   2.906   5.745   9.003  0.1204 -0.2226  0.0705
  622WN      WN 5122   1.971   4.757   8.607 -0.0543 -0.1750  0.2570
  623WN      WN 5123   0.561   1.418   8.499 -0.1852 -0.0534  0.0853
  624WN      WN 5124   4.706   6.265   9.814 -0.1330  0.0635  0.1879
  625WN      WN 5125   3.588   6.227   9.330  0.2000 -0.1046 -0.0908
  626WN      WN 5126   6.250   0.133  10.025  0.0068 -0.1522  0.3830
  627WN      WN 5127   2.642   3.850   9.789  0.0756 -0.1178  0.1013
  628WN      WN 5128   3.250   6.554   8.520  0.0844 -0.1835 -0.3339
  629WN      WN 5129   4.904   3.547   7.538  0.4307  0.3618 -0.0364
  630WN      WN 5130   2.518   6.636   8.411 -0.1529 -0.0010 -0.0070
  631WN      WN 5131   3.036   3.414   8.975  0.1674  0.2923  0.0364
  632WN      WN 5132   4.015   7.274   7.591  0.0637 -0.0647 -0.0047
  633WN      WN 5133   7.319   2.276   9.017 -0.0152  0.1512 -0.3750
  634WN      WN 5134   4.449   2.556   9.793  0.0617  0.2871 -0.0262
  635WN      WN 5135   4.985   3.849   8.030 -0.1042 -0.2444 -0.1917
  636WN      WN 5136   6.263   5.048  10.686 -0.0979 -0.3894  0.0536
  637WN      WN 5137   6.899   2.695  10.155  0.0659  0.1426  0.1618
  638WN      WN 5138   5.112   5.484   8.391 -0.0602 -0.2526  0.0410
  639WN      WN 5139   0.705   1.576   8.930  0.2604  0.2310  0.3657
  640WN      WN 5140   7.070   3.536   8.693 -0.1044  0.3827 -0.0774
  641WN      WN 5141   4.978   2.612   9.590  0.0656  0.0096  0.0621
  642WN      WN 5142   6.162   4.120   9.806 -0.1110 -0.0461 -0.1772
  643WN      WN 5143   5.570   1.139   9.415  0.0703  0.1224 -0.2010
  644WN      WN 5144   1.420   1.907   8.472 -0.1012 -0.0631  0.0270
  645WN      WN 5145   1.149   4.959   8.708 -0.1233 -0.2188 -0.3385
  646WN      WN 5146   6.120   7.439   9.093  0.1048  0.0946 -0.0157
  647WN      WN 5147   6.465   0.844   7.921 -0.2311 -0.1147  0.2364
  648WN      WN 5148   0.480   4.779   8.939 -0.4032  0.2040  0.1450
  649WN      WN 5149   5.420   7.185   8.873 -0.1581  0.0293  0.0467
  650WN      WN 5150   6.056   3.556   9.672 -0.0066 -0.2217 -0.0168
  651WN      WN 5151   1.643   5.149   8.801 -0.4314  0.1239  0.0876
  652WN      WN 5152   3.574   3.665   9.550 -0.2712 -0.0965 -0.2278
  653WN      WN 5153   3.206   6.222  10.730  0.2948 -0.0329 -0.0000
  654WN      WN 5154   2.603   3.283   8.640  0.0320  0.1860 -0.1634
  655WN      WN 5155   2.475   5.557   8.294 -0.1317  0.1838 -0.3455
  656WN      WN 5156   0.211   7.077   9.487 -0.0319  0.1065 -0.3627
  657WN      WN 5157   0.172   6.930   8.302  0.1275  0.2234  0.0174
  658WN      WN 5158   5.086   5.224   8.874 -0.1270  0.1745 -0.2972
  659WN      WN 5159   5.501   0.717   9.953  0.2938  0.2477  0.0660
  660WN      WN 5160   6.729   5.958   9.569 -0.1436  0.1358 -0.3413
  661WN      WN 5161   5.267   5.227   8.030 -0.1408 -0.1037 -0.0707
  662WN      WN 5162   7.225   1.929   8.639  0.0924  0.0400 -0.1063
  663WN      WN 5163   7.314   4.930  10.303  0.0284  0.2446  0.2561
  664WN      WN 5164   1.650   3.489   8.342  0.1057  0.0097 -0.2126
  665WN      WN 5165   5.288   4.737   7.831 -0.3867 -0.0803 -0.1566
  666WN      WN 5166   3.090   0.233   9.794  0.0962 -0.2440  0.1068
  667WN      WN 5167   4.729   7.464   9.578 -0.4015  0.0523  0.0796
  668WN      WN 5168   6.862   0.977   8.568 -0.0361  0.1310 -0.1965
  669WN      WN 5169   0.425   5.182  10.291  0.0954  0.1402 -0.1102
  670WN      WN 5170   5.237   4.535   8.232 -0.1749  0.4182 -0.1340
  671WN      WN 5171   0.943   6.838  10.527  0.1345  0.2179 -0.1139
  672WN      WN 5172   7.440   5.434   8.149 -0.2638  0.1085 -0.0723
  673WN      WN 5173   4.107   6.504   9.537 -0.2203  0.1139 -0.0711
  674WN      WN 5174   6.290   1.673   8.498 -0.3318 -0.1843 -0.1746
  675WN      WN 5175   7.112   0.703  10.376  0.1101  0.0120 -0.4443
  676WN      WN 5176   3.114   5.612   9.916 -0.0431 -0.1152  0.1842
  677WN      WN 5177   5.753   4.901   9.759  0.0365  0.1550 -0.2197
  678WN      WN 5178   4.279   4.981   8.415 -0.1761 -0.0585  0.2887
  679WN      WN 5179   4.306   3.086   7.955  0.3457 -0.0944 -0.0297
  680WN      WN 5180   7.113   3.436   8.194 -0.2784 -0.2102  0.1817
  681WN      WN 5181   1.463   6.217  10.652 -0.0207 -0.2385  0.1837
  682WN      WN 5182   2.247   6.793  10.384  0.1528  0.1334  0.1296
  683WN      WN 5183   0.702   1.678   9.811 -0.0360 -0.2026  0.1355
  684WN      WN 5184   2.252   5.646   9.826 -0.0838  0.2610 -0.0680
  685WN      WN 5185   6.362   6.810  10.684  0.0384  0.0947  0.1881
  686WN      WN 5186   7.002   6.368  10.358 -0.1953  0.0232 -0.1998
  687WN      WN 5187   1.011   0.925  10.532 -0.0808  0.2213  0.0796
  688WN      WN 5188   3.829   7.277   9.997 -0.1294 -0.3724 -0.2250
  689WN      WN 5189   2.302   6.825   7.738 -0.1640 -0.1677  0.2398
  690WN      WN 5190   4.381   0.718   9.369 -0.1053  0.4605 -0.3956
  691WN      WN 5191   0.046   6.546   9.575  0.1717 -0.0083  0.3904
  692WN      WN 5192   2.325   3.829   8.494 -0.0133 -0.1612  0.2698
  693WN      WN 5193   1.401   1.225  10.292  0.1529 -0.2918 -0.0745
  694WN      WN 5194   4.675   2.877   9.042 -0.1155 -0.1489  0.3609
  695WN      WN 5195   1.897   5.050   9.301 -0.0757  0.1125  0.1145
  696WN      WN 5196   0.340   0.655   8.998 -0.0595 -0.0790  0.2366
  697WN      WN 5197   4.175   2.837   9.164  0.0969 -0.1900  0.2493
  698WN      WN 5198   0.509   4.546   9.887 -0.0770  0.0123 -0.3168
  699WN      WN 5199   0.423   7.339   9.971  0.1384 -0.5050  0.2442
  700WN      WN 5200   5.468   3.318   9.649  0.0162  0.3960  0.2874
  701WN      WN 5201   3.898   2.753   9.815 -0.1783  0.3050 -0.1474
  702WN      WN 5202   1.455   5.064   8.279 -0.0895 -0.1395 -0.0138
  703WN      WN 5203   6.238   6.451   8.943  0.5836  0.0364  0.1614
  704WN      WN 5204   5.068   4.789   9.175 -0.0246  0.0665 -0.3610
  705WN      WN 5205   1.618   5.803   7.982 -0.0140  0.0197 -0.1232
  706WN      WN 5206   3.988   6.054   9.064 -0.2547  0.1496 -0.4850
  707WN      WN 5207   4.065   2.224   9.837  0.4307 -0.2512 -0.1050
  708WN      WN 5208   1.694   0.787   8.559  0.1202 -0.2708 -0.0627
  709WN      WN 5209   5.145   0.839  10.369 -0.1140  0.1504  0.3381
  710WN      WN 5210   6.681   7.300   8.042  0.2749  0.0725 -0.1059
  711WN      WN 5211   1.295   4.475   8.654  0.0215  0.0965 -0.0307
  712WN      WN 5212   0.417   0.762   9.851 -0.1097 -0.2865  0.0710
  713WN      WN 5213   7.482   3.701   8.408 -0.0889 -0.4318  0.0260
  714WN      WN 5214   4.769   4.383   9.150  0.0092  0.2180  0.2236
  715WN      WN 5215   7.071   6.726   8.471  0.4116  0.1233 -0.3161
  716WN      WN 5216   1.045   2.547   9.819 -0.2710 -0.1254 -0.0768
  717WN      WN 5217   5.596   5.762  10.345 -0.1227 -0.0046  0.2654
  718WN      WN 5218   0.109   2.680   8.345 -0.1642 -0.3719  0.1566
  719WN      WN 5219   1.642   0.888   7.564 -0.0288  0.0636 -0.1246
  720WN      WN 5220   5.739   6.537   8.197  0.0117 -0.1717 -0.1173
  721WN      WN 5221   2.234   4.328  10.388 -0.0424 -0.0853  0.2593
  722WN      WN 5222   5.816   0.306   9.971  0.0723 -0.0573  0.1530
  723WN      WN 5223   1.529   2.822   9.707  0.0023  0.3606  0.2720
  724WN      WN 5224   0.951   5.586   9.167 -0.0167  0.1465  0.3079
  725WN      WN 5225   0.229   2.251   9.380 -0.3496  0.0523  0.2613
  726WN      WN 5226   2.317   0.112   8.378  0.0487 -0.2206  0.0796
  727WN      WN 5227   3.739   2.563   9.316  0.2979  0.2201  0.1935
  728WN      WN 5228   2.010   6.636   8.093 -0.3142  0.0813  0.0435
  729WN      WN 5229   3.246   4.786  10.157  0.0691  0.2210  0.0587
  730WN      WN 5230   7.242   2.253   9.614 -0.0036 -0.0528 -0.0964
  731WN      WN 5231   3.881   1.558   9.339  0.1467  0.2634 -0.2588
  732WN      WN 5232   6.562   1.766   8.114 -0.0286 -0.0179 -0.1581
  733WN      WN 5233   5.188   1.499   9.642 -0.1130 -0.0478 -0.2262
  734WN      WN 5234   3.109   1.164   7.560 -0.0935 -0.3005  0.0672
  735WN      WN 5235   3.555   4.862   8.855 -0.5016 -0.1235  0.1420
  736WN      WN 5236   0.549   0.952  10.279  0.1137 -0.2419 -0.2032
  737WN      WN 5237   1.369   5.789   9.023  0.1674  0.0645 -0.3861
  738WN      WN 5238   7.228   1.065   9.636  0.1733  0.0671  0.0082
  739WN      WN 5239   3.899   3.137   9.446  0.1328 -0.2747 -0.1372
  740WN      WN 5240   3.823   6.739   8.529  0.0339 -0.1872  0.1683
  741WN      WN 5241   1.863   7.492   8.589 -0.0824  0.0406 -0.0555
  742WN      WN 5242   3.438   2.349   8.954  0.1027  0.1537  0.1095
  743WN      WN 5243   0.601   1.099   8.119 -0.1094 -0.1619 -0.1131
  744WN      WN 5244   4.799   1.502  10.525  0.2268  0.1209 -0.3686
  745WN      WN 5245   5.393   2.687   8.594  0.0851 -0.0997 -0.0200
  746WN      WN 5246   6.875   1.932   9.559  0.0672 -0.2373  0.0400
  747WN      WN 5247   3.376   4.217   7.382  0.1026 -0.0343 -0.0400
  748WN      WN 5248   2.049   3.243   9.281 -0.0369 -0.1529 -0.1552
  749WN      WN 5249   2.383   0.204   7.843 -0.4854 -0.1055  0.1064
  750WN      WN 5250   5.877   5.470  10.010  0.0068  0.2689 -0.0897
  751WN      WN 5251   0.825   0.553   9.631 -0.1816 -0.2149 -0.3757
  752WN      WN 5252   6.298   5.313   8.773 -0.2269 -0.0609  0.3300
  753WN      WN 5253   6.221   6.106   7.583  0.1131  0.0410  0.0376
  754WN      WN 5254   2.592   5.923  10.593 -0.0808 -0.0968  0.0554
  755WN      WN 5255   5.963   0.872   7.961 -0.1656 -0.1336  0.2889
  756WN      WN 5256   3.819   4.465   9.641 -0.2045  0.0809 -0.1739
  757WN      WN 5257   0.148   5.636   9.412  0.3698  0.1054 -0.0268
  758WN      WN 5258   0.970   3.976   9.176  0.1434 -0.1354  0.1001
  759WN      WN 5259   2.615   7.133   9.157  0.0023  0.0275  0.1035
  760WN      WN 5260   7.163   2.281  10.166 -0.1177 -0.0796  0.2729
  761WN      WN 5261   2.526   3.166   9.136  0.0377 -0.0399  0.2523
  762WN      WN 5262   5.665   2.400  10.292  0.3367  0.1266  0.2793
  763WN      WN 5263   3.200   4.060   8.392  0.1195 -0.6119 -0.1005
  764WN      WN 5264   1.718   5.533   9.996 -0.0991  0.0568 -0.1268
  765WN      WN 5265   3.877   5.654   8.798  0.0186  0.1099 -0.1482
  766WN      WN 5266   2.015   6.866  10.882  0.0047 -0.2128  0.1087
  767WN      WN 5267   2.213   5.037   8.907  0.1135  0.1243 -0.2332
  768WN      WN 5268   5.166   2.156   8.576 -0.1339 -0.2182 -0.3165
  769WN      WN 5269   3.112   7.143   7.840  0.0262 -0.1465 -0.0467
  770WN      WN 5270   6.891   1.922   8.993 -0.1474 -0.1980  0.1703
  771WN      WN 5271   2.513   5.416  10.352 -0.2850 -0.4281  0.2845
  772WN      WN 5272   5.001   6.046   9.479 -0.2442 -0.1029 -0.0810
  773WN      WN 5273   1.025   4.813   7.629  0.1652 -0.0387  0.0140
  774WN      WN 5274   2.747   3.472   9.512 -0.3735  0.2613  0.1932
  775WN      WN 5275   7.274   0.104   8.604  0.0236 -0.1084  0.2417
  776WN      WN 5276   3.611   1.018   7.335 -0.0137  0.2646 -0.1102
  777WN      WN 5277   2.851   1.812   9.612 -0.2046 -0.1084  0.1292
  778WN      WN 5278   6.016   4.066   9.287 -0.1207 -0.0493 -0.2597
  779WN      WN 5279   2.902   6.577   9.223 -0.3807  0.3661 -0.0909
  780WN      WN 5280   6.741   0.448   8.722 -0.1613 -0.2153  0.1155
  781WN      WN 5281   4.468   6.224   9.288  0.0421 -0.0961  0.0700
  782WN      WN 5282   0.771   6.033  10.054 -0.2217 -0.2158 -0.0424
  783WN      WN 5283   5.508   4.582   9.396 -0.3451  0.0525  0.1847
  784WN      WN 5284   3.319   6.589   9.034  0.5069 -0.0529 -0.0487
  785WN      WN 5285   5.536   5.253   8.565 -0.0351 -0.0877  0.1299
  786WN      WN 5286   6.360   5.893   9.254 -0.0042 -0.0158 -0.1438
  787WN      WN 5287   5.372   6.826   8.063 -0.1727 -0.0824  0.2235
  788WN      WN 5288   6.652   0.331   7.807 -0.0745 -0.1781  0.1304
  789WN      WN 5289   5.152   0.468   7.519  0.3076 -0.1424 -0.2108
  790WN      WN 5290   5.115   7.046  10.161  0.0117 -0.1112  0.0528
  791WN      WN 5291   3.612   0.650   7.718  0.1218  0.1087 -0.0006
  792WN      WN 5292   2.079   4.228   9.680  0.2107  0.0501  0.2719
  793WN      WN 5293   1.014   6.139   9.294  0.1718  0.2542  0.0404
  794WN      WN 5294   6.277   1.486   7.761  0.3154  0.1282  0.3392
  795WN      WN 5295   1.515   2.872  10.482  0.3214  0.1867 -0.0512
  796WN      WN 5296   3.157   1.517   9.901 -0.1238  0.2348  0.0091
  797WN      WN 5297   0.630   6.709   9.277 -0.0089 -0.2230  0.3387
  798WN      WN 5298   5.592   0.119   9.081 -0.0588  0.3004  0.1633
  799WN      WN 5299   4.273   4.716   9.856  0.3001  0.2238  0.1928
  800WN      WN 5300   6.452   1.159   9.176 -0.1030 -0.1581  0.1300
  801WN      WN 5301   6.178   1.280   8.215  0.0135 -0.4472  0.3507
  802WN      WN 5302   1.486   7.496   8.060 -0.1993 -0.1221 -0.0963
  803WN      WN 5303   1.424   5.242   9.697 -0.1460  0.0424  0.0979
  804WN      WN 5304   1.512   4.831   7.847  0.0026  0.0875 -0.1786
  805WN      WN 5305   2.164   0.895   9.270  0.0052 -0.1136 -0.3499
  806WN      WN 5306   5.673   3.817   9.597  0.1434 -0.1347 -0.0596
  807WN      WN 5307   3.847   0.462   9.317  0.0491  0.1971 -0.3456
  808WN      WN 5308   4.387   3.755   8.745  0.1732  0.1112  0.2352
  809WN      WN 5309   4.348   1.930   9.124 -0.1942 -0.0160 -0.1351
  810WN      WN 5310   6.758   1.291   8.185 -0.1695  0.4412 -0.2732
  811WN      WN 5311   4.290   1.046   8.611  0.0051  0.0561  0.1357
  812WN      WN 5312   7.430   5.933   7.886 -0.2047  0.0031  0.1042
  813WN      WN 5313   2.822   2.753   9.864 -0.0038  0.0537  0.0331
  814WN      WN 5314   5.800   6.610   9.356 -0.0712 -0.2399  0.2672
  815WN      WN 5315   7.497   4.776   9.848  0.1182  0.0872  0.0269
  816WN      WN 5316   2.392   1.715   9.749  0.1651  0.0366 -0.3354
  817WN      WN 5317   3.966   2.249   8.947 -0.0109  0.0996 -0.2375
  818WN      WN 5318   4.136   2.354   8.395  0.1579 -0.1231  0.1119
  819WN      WN 5319   1.706   0.675   9.600 -0.1886  0.1366 -0.0495
  820WN      WN 5320   1.410   4.156   9.055  0.3037 -0.2721 -0.2989
  821WN      WN 5321   0.905   7.128   9.469 -0.0594  0.1436  0.1873
  822WN      WN 5322   5.364   5.174   9.379  0.0236  0.0162  0.1801
  823WN      WN 5323   5.638   3.659   9.094 -0.2771  0.1042  0.1110
  824WN      WN 5324   5.032   6.877   9.691 -0.1194 -0.2664 -0.0036
  825WN      WN 5325   2.968   4.416  10.329  0.2069  0.0993  0.0693
  826WN      WN 5326   1.339   4.261  10.382 -0.0106  0.0995  0.1131
  827WN      WN 5327   2.199   7.208   8.758 -0.2568 -0.1920  0.0574
  828WN      WN 5328   4.475   3.507   9.500  0.2380  0.0623  0.0424
  829WN      WN 5329   6.460   2.616   9.434 -0.0773  0.2220 -0.2584
  830WN      WN 5330   6.022   1.330   8.945 -0.2218 -0.0233 -0.1392
  831WN      WN 5331   5.599   4.225   9.082 -0.1054 -0.0600 -0.0465
  832WN      WN 5332   3.380   2.866   9.617  0.0799  0.0987  0.3274
  833WN      WN 5333   1.290   0.566   9.308 -0.3405 -0.2523  0.2117
  834WN      WN 5334   2.179   3.367   9.743 -0.2075  0.0615  0.2346
  835WN      WN 5335   5.496   1.633   9.127 -0.0239 -0.0103  0.1277
  836WN      WN 5336   3.478   3.097   8.535  0.1764 -0.2018 -0.0009
  837WN      WN 5337   4.940   1.910  10.288 -0.2036  0.0970 -0.1173
  838WN      WN 5338   2.795   7.382   9.588 -0.2789  0.0495  0.2157
  839WN      WN 5339   2.954   2.903   9.314 -0.4800  0.0983  0.1165
  840WN      WN 5340   4.822   2.852  10.063 -0.1420 -0.0268  0.1725
  841WN      WN 5341   0.969   1.733   8.406  0.1357  0.2599 -0.3293
  842WN      WN 5342   1.586   5.118  10.265  0.0541  0.3301  0.0611
  843WN      WN 5343   6.345   0.118   8.728 -0.0615 -0.1275  0.0836
  844WN      WN 5344   5.305   3.975   8.742  0.3321 -0.1634  0.2597
  845WN      WN 5345   6.666   4.083   7.809 -0.1696  0.0123  0.1124
  846WN      WN 5346   0.904   4.474   9.135 -0.2796 -0.2919 -0.0978
  847WN      WN 5347   2.357   4.828  10.136 -0.3071  0.0833  0.0515
  848WN      WN 5348   7.146   3.165   9.578  0.0008  0.2476 -0.1023
  849WN      WN 5349   4.759   5.191   9.310  0.2538 -0.3745 -0.1619
  850WN      WN 5350   5.973   1.937   9.240  0.2572  0.1649  0.1039
  851WN      WN 5351   0.594   2.936   9.744  0.1214  0.0210 -0.0034
  852WN      WN 5352   6.876   1.476   9.311 -0.0346 -0.2779  0.0550
  853WN      WN 5353   6.921   0.558   9.205 -0.1853  0.0411  0.0723
  854WN      WN 5354   4.381   5.706   9.314 -0.2155 -0.2881 -0.0493
  855WN      WN 5355   2.240   1.151   7.891  0.2348 -0.0860  0.1929
  856WN      WN 5356   7.364   6.301   9.224  0.2936  0.2541 -0.1166
  857WN      WN 5357   6.203   6.656  10.225  0.3469  0.1709  0.2053
  858WN      WN 5358   3.607   4.241   8.616  0.1773  0.5622  0.1071
  859WN      WN 5359   6.227   7.337   8.328 -0.1190  0.1687  0.0011
  860WN      WN 5360   1.562   0.091   9.638  0.0493  0.2936 -0.2152
  861WN      WN 5361   2.719   6.951   7.402 -0.1516 -0.0682  0.0710
  862WN      WN 5362   3.040   2.903   8.769 -0.2506 -0.0864  0.0285
  863WN      WN 5363   2.751   4.742   9.796 -0.1581  0.0213 -0.2455
  864WN      WN 5364   2.579   1.136   8.822  0.1531  0.0460 -0.1017
  865WN      WN 5365   5.254   6.361   8.181 -0.0801  0.0342 -0.0918
  866WN      WN 5366   6.114   4.591   9.948  0.1735 -0.0874  0.0114
  867WN      WN 5367   3.274   0.287   7.872 -0.3428 -0.1581  0.0497
  868WN      WN 5368   4.154   7.481   8.011 -0.0046  0.1499 -0.0822
  869WN      WN 5369   3.736   4.362   8.085 -0.1231  0.2210 -0.2540
  870WN      WN 5370   1.962   6.706   8.633 -0.0356 -0.0296  0.1926
  871WN      WN 5371   0.965   6.640   8.508 -0.1131 -0.0498 -0.2198
  872WN      WN 5372   2.500   2.751   8.709  0.2057  0.1289 -0.1637
  873WN      WN 5373   5.110   1.239   8.666 -0.0517 -0.2616  0.1924
  874WN      WN 5374   3.741   6.592   9.930 -0.1637  0.4148  0.1379
  875WN      WN 5375   6.249   6.895   9.227  0.1282  0.1001 -0.1943
  876WN      WN 5376   1.646   4.537   8.287  0.1214  0.0511 -0.1472
  877WN      WN 5377   0.737   5.936  10.720  0.1353  0.0571 -0.2881
  878WN      WN 5378   4.037   4.570   8.753 -0.1627  0.2598 -0.1504
  879WN      WN 5379   6.948   1.028   9.044  0.0538  0.0367  0.0458
  880WN      WN 5380   1.260   1.013   9.494  0.0273  0.2083 -0.4208
  881WN      WN 5381   1.568   4.577  10.910  0.3304  0.0881  0.2065
  882WN      WN 5382   5.423   2.380   8.144 -0.1735 -0.0324 -0.1530
  883WN      WN 5383   2.510   6.325   7.991 -0.4659  0.0541 -0.0349
  884WN      WN 5384   6.374   4.496   8.692 -0.0164  0.2028 -0.1296
  885WN      WN 5385   7.228   1.447   8.382  0.0206  0.0201 -0.1084
  886WN      WN 5386   3.002   3.332  10.411 -0.0732 -0.2113 -0.1435
  887WN      WN 5387   5.128   5.690  10.336  0.2377 -0.2419  0.1879
  888WN      WN 5388   3.943   5.702  10.096 -0.0160  0.1210  0.1608
  889WN      WN 5389   4.920   5.292  10.191  0.5183 -0.3345  0.2121
  890WN      WN 5390   0.493   5.267   9.311 -0.1125 -0.1712  0.1324
  891WN      WN 5391   0.598   2.204   9.896 -0.2889 -0.0400  0.0885
  892WN      WN 5392   4.544   3.000   9.577  0.0934 -0.0415 -0.0822
  893WN      WN 5393   6.367   6.355   9.433  0.1167 -0.0401  0.1003
  894WN      WN 5394   0.255   5.610   8.534  0.2159  0.1464  0.0199
  895WN      WN 5395   5.450   5.202  10.006  0.1601 -0.2705 -0.1364
  896WN      WN 5396   6.969   2.694   8.901 -0.2990  0.0719 -0.0359
  897WN      WN 5397   2.501   1.605  10.489 -0.0711 -0.0904 -0.1592
  898WN      WN 5398   4.884   1.832   8.906 -0.0768  0.0184 -0.0185
  899WN      WN 5399   1.739   7.068   8.896 -0.3509 -0.1129 -0.0050
  900WN      WN 5400   6.190   6.267   9.867  0.0354 -0.1424  0.2341
  901WN      WN 5401   6.269   2.934   8.569  0.1397 -0.1270 -0.2705
  902WN      WN 5402   0.981   6.685   7.943 -0.0672 -0.1296  0.4754
  903WN      WN 5403   6.987   7.112   8.815  0.1881  0.3196 -0.0313
  904WN      WN 5404   0.495   7.332   8.585  0.0096 -0.1418  0.2622
  905WN      WN 5405   2.250   4.086   8.926  0.0351  0.0132  0.2200
  906WN      WN 5406   2.032   0.880   9.926  0.0710  0.0350 -0.4201
  907WN      WN 5407   3.771   4.775   8.391  0.1577  0.1436 -0.1171
  908WN      WN 5408   6.507   5.373   9.842  0.1723 -0.1320  0.0342
  909WN      WN 5409   6.309   4.907   9.060 -0.0339 -0.2593 -0.0191
  910WN      WN 5410   7.454   0.971   8.903  0.0068 -0.2701 -0.2615
  911WN      WN 5411   2.894   6.758   8.762  0.0220  0.0811  0.1410
  912WN      WN 5412   5.808   6.640   9.858  0.1600 -0.1628 -0.0018
  913WN      WN 5413   0.251   0.284  10.076 -0.1469  0.0873 -0.1802
  914WN      WN 5414   7.155   1.457   8.892  0.1001 -0.0308  0.1848
  915WN      WN 5415   3.192   7.089   9.138  0.1052  0.1513  0.1894
  916WN      WN 5416   5.811   2.151   9.831  0.0426 -0.0437  0.0632
  917WN      WN 5417   0.997   7.099   8.737 -0.0567 -0.0020  0.2054
  918WN      WN 5418   2.615   0.336   9.721 -0.3057 -0.1459 -0.1501
  919WN      WN 5419   5.411   5.964   9.201  0.0099 -0.0604  0.0027
  920WN      WN 5420   0.308   0.925   9.393  0.0186 -0.0279  0.0611
  921WN      WN 5421   4.921   1.608   8.370 -0.3896 -0.1855  0.3279
  922WN      WN 5422   5.782   6.651  10.585  0.3949 -0.0715  0.0942
  923WN      WN 5423   3.038   6.637  10.101  0.0793  0.0745 -0.4201
  924WN      WN 5424   5.521   2.173   9.422 -0.0376  0.1198 -0.0743
  925WN      WN 5425   5.746   3.210   8.509  0.1626 -0.0073  0.3182
  926WN      WN 5426   6.241   3.277   8.204 -0.0040 -0.0628  0.2303
  927WN      WN 5427   1.811   6.399  10.051 -0.1183  0.0384  0.1590
  928WN      WN 5428   3.866   2.083   9.431  0.0597 -0.1557 -0.1265
  929WN      WN 5429   5.393   6.645   8.592 -0.0150 -0.2370  0.0842
  930WN      WN 5430   5.600   6.089   7.940  0.1998 -0.0257  0.3447
  931WN      WN 5431   4.646   6.419   8.832  0.2674 -0.0966 -0.1548
  932WN      WN 5432   0.304   0.909   8.465  0.0726  0.0810  0.0578
  933WN      WN 5433   2.095   6.294   9.037  0.2956  0.2254 -0.2855
  934WN      WN 5434   0.264   2.592   9.709 -0.0174  0.1143 -0.0667
  935WN      WN 5435   6.905   7.362   9.453  0.0715 -0.0054 -0.0473
  936WN      WN 5436   4.316   3.261   8.945 -0.0402 -0.1145  0.1983
  937WN      WN 5437   7.283   3.976   9.266 -0.1914  0.0121  0.1386
  938WN      WN 5438   3.554   5.177   9.354  0.1870  0.0010 -0.0125
  939WN      WN 5439   4.317   6.771   9.047 -0.2168 -0.1764 -0.1091
  940WN      WN 5440   7.022   0.118   8.143  0.0639 -0.1814  0.0333
  941WN      WN 5441   5.603   1.249   9.921 -0.2938  0.3995  0.1644
  942WN      WN 5442   3.870   2.740   8.679  0.1173  0.1537 -0.0687
  943WN      WN 5443   5.801   7.365  10.912 -0.1030 -0.2034  0.2890
  944WN      WN 5444   1.584   2.233   8.879 -0.0310 -0.0945  0.1180
  945WN      WN 5445   4.066   1.615   8.826  0.3111  0.2965 -0.1077
  946WN      WN 5446   2.277   0.013   9.391  0.3498 -0.0897  0.1298
  947WN      WN 5447   4.905   0.524   8.776  0.1677 -0.2984  0.2606
  948WN      WN 5448   2.955   4.839   7.717 -0.0643 -0.3770 -0.1146
  949WN      WN 5449   2.873   1.634   8.830  0.0449 -0.2810 -0.4716
  950WN      WN 5450   5.952   0.867   9.730 -0.0905 -0.1319 -0.0102
  951WN      WN 5451   6.817   1.604   8.545  0.0776  0.2938 -0.1327
  952WN      WN 5452   0.384   4.476   7.674 -0.0038  0.0780 -0.2868
  953WN      WN 5453   0.750   0.810   8.720 -0.2658 -0.1136 -0.2374
  954WN      WN 5454   0.268   0.394   9.446 -0.1240 -0.0956  0.0080
  955WN      WN 5455   3.051   3.753   7.496 -0.1518 -0.0130 -0.3306
  956WN      WN 5456   5.747   7.114   9.274  0.0064 -0.0836  0.2499
  957WN      WN 5457   7.304   6.956  10.373 -0.0311 -0.0650  0.1206
  958WN      WN 5458   7.137   6.713   9.983  0.1070 -0.1164  0.0549
  959WN      WN 5459   3.369   0.784   9.776 -0.2487 -0.0635  0.0060
  960WN      WN 5460   4.638   1.582   9.317  0.0332  0.2101  0.0614
  961WN      WN 5461   7.418   6.354  10.060 -0.0480  0.1801 -0.1946
  962WN      WN 5462   0.846   7.109   7.643  0.1117 -0.0940 -0.1469
  963WN      WN 5463   4.289   0.200   9.431  0.3022 -0.2420 -0.1204
  964WN      WN 5464   5.865   5.866   9.001 -0.0848 -0.2360  0.3997
  965WN      WN 5465   3.971   5.463   9.275 -0.0650  0.0666 -0.1659
  966WN      WN 5466   6.559   2.525   8.421 -0.2073  0.1618 -0.0490
  967WN      WN 5467   1.025   0.098   9.600  0.0980 -0.4252 -0.0219
  968WN      WN 5468   1.430   1.466   8.222  0.0325 -0.0237  0.0064
  969WN      WN 5469   0.554   3.742   9.036  0.0255  0.0301 -0.0668
  970WN      WN 5470   5.089   0.675   8.078 -0.0745  0.0173 -0.0350
  971WN      WN 5471   5.198   2.759   9.080  0.1466  0.2530  0.3022
  972WN      WN 5472   3.988   3.242  10.614  0.1636  0.2431  0.2171
  973WN      WN 5473   6.686   5.011  10.381  0.3481  0.1014 -0.1057
  974WN      WN 5474   5.449   4.876   8.923  0.1626 -0.1006 -0.2249
  975WN      WN 5475   7.140   0.309   9.539  0.3282 -0.3097 -0.1953
  976WN      WN 5476   5.142   0.179   8.176 -0.2771 -0.0422 -0.0098
  977WN      WN 5477   0.834   3.298   8.786  0.1981 -0.0166  0.1404
  978WN      WN 5478   1.381   4.833   9.377  0.1447 -0.0816 -0.0413
  979WN      WN 5479   6.860   4.394   8.565 -0.3070 -0.2037  0.1655
  980WN      WN 5480   6.273   0.136  11.047  0.0571 -0.0034  0.2816
  981WN      WN 5481   1.947   2.588  10.133 -0.0608  0.2742  0.0034
  982WN      WN 5482   3.726   0.362   8.120 -0.2847  0.0173  0.1403
  983WN      WN 5483   1.833   7.191   9.633  0.1795  0.0246 -0.0638
  984WN      WN 5484   4.625   4.175  10.344 -0.0099  0.0647  0.3821
  985WN      WN 5485   5.043   4.443  10.439 -0.0230 -0.0227  0.0705
  986WN      WN 5486   2.104   6.283  10.460 -0.1608  0.0362 -0.0613
  987WN      WN 5487   7.237   4.315   8.211  0.1827 -0.2164 -0.1131
  988WN      WN 5488   2.982   0.586   9.457 -0.0569 -0.0451 -0.0314
  989WN      WN 5489   1.228   0.399  10.448 -0.2707  0.0729 -0.0511
  990WN      WN 5490   3.773   4.882   7.908  0.1838  0.0719  0.1605
  991WN      WN 5491   2.513   0.849   9.753  0.0938 -0.0347 -0.1735
  992WN      WN 5492   7.404   3.356  10.128 -0.0951  0.1191  0.1809
  993WN      WN 5493   6.267   2.142   8.303 -0.1868  0.2060 -0.1918
  994WN      WN 5494   1.612   2.204   9.782  0.0062 -0.2379  0.0331
  995WN      WN 5495   1.867   4.264   9.223  0.1545 -0.0070 -0.2618
  996WN      WN 5496   5.464   2.667   9.504  0.1251  0.0193 -0.1653
  997WN      WN 5497   1.825   3.794   9.714  0.2457 -0.2306  0.0084
  998WN      WN 5498   4.333   1.767   7.636 -0.0442 -0.2267 -0.0669
  999WN      WN 5499   0.754   2.480   9.413  0.2319  0.0822 -0.1618
 1000WN      WN 5500   4.434   1.459   8.371  0.0628 -0.3648 -0.1574
 1001WN      WN 5501   3.461   5.398   8.865  0.2220  0.0161  0.0279
 1002WN      WN 5502   3.992   6.958   9.709  0.1423  0.2564  0.3214
 1003WN      WN 5503   5.294   7.322   9.343  0.2596  0.0115  0.2052
 1004WN      WN 5504   6.402   0.685   9.441  0.0873 -0.0079 -0.0277
 1005WN      WN 5505   5.622   1.951   8.367 -0.0418  0.0386 -0.1369
 1006WN      WN 5506   6.956   5.180   8.328  0.0983 -0.4874 -0.0898
 1007WN      WN 5507   7.512   5.950   8.872  0.1005 -0.3419  0.1713
 1008WN      WN 5508   3.903   0.817   9.002 -0.1100  0.0854  0.1141
 1009WN      WN 5509   3.623   3.291   9.832 -0.1062  0.2690 -0.1600
 1010WN      WN 5510   7.388   7.415   9.251 -0.0299 -0.0554  0.2453
 1011WN      WN 5511   0.330   0.108   9.005  0.1526 -0.2465  0.0873
 1012WN      WN 5512   0.464   5.267   8.221 -0.0335 -0.0236 -0.1042
 1013WN      WN 5513   5.308   4.658   9.866  0.0698  0.0228  0.1499
 1014WN      WN 5514   2.833   3.742   8.481 -0.0977  0.0800  0.0061
 1015WN      WN 5515   6.120   3.072   9.591  0.0699  0.1387  0.1998
 1016WN      WN 5516   6.388   4.280   9.098 -0.0477  0.0939 -0.0877
 1017WN      WN 5517   2.995   4.169   9.849  0.0208 -0.1999  0.3147
 1018WN      WN 5518   1.571   6.717   9.712 -0.1427  0.0121 -0.0961
 1019WN      WN 5519   2.496   3.998   7.330 -0.1885  0.0360  0.1417
 1020WN      WN 5520   6.157   2.324  10.157 -0.1131 -0.2172 -0.0206
 1021WN      WN 5521   2.139   0.482   9.631  0.0617  0.2688 -0.4038
 1022WN      WN 5522   5.324   5.740   8.724 -0.4395 -0.4454  0.0714
 1023WN      WN 5523   5.950   5.291   8.257 -0.2421 -0.1480  0.0347
 1024WN      WN 5524   3.519   2.921   9.071  0.0204  0.1518 -0.1550
 1025WN      WN 5525   0.218   1.640  10.188  0.0520  0.1099 -0.1832
 1026WN      WN 5526   0.292   4.081   9.915 -0.1345  0.2770  0.1478
 1027WN      WN 5527   5.973   4.523   8.909 -0.0600  0.0825  0.2491
 1028WN      WN 5528   4.386   4.522   8.221  0.0243 -0.0731  0.0794
 1029WN      WN 5529   6.807   4.625   9.017 -0.2663  0.1313 -0.1015
 1030WN      WN 5530   6.893   4.115   9.011  0.2129 -0.1010 -0.0317
 1031WN      WN 5531   6.849   4.241   9.682 -0.1977 -0.2234 -0.1880
 1032WN      WN 5532   6.975   0.106   8.977  0.1955 -0.0763  0.0530
 1033WN      WN 5533   7.200   1.757   7.553 -0.0385  0.0823  0.1326
 1034WN      WN 5534   6.743   1.378   7.641  0.2430  0.0987 -0.1408
 1035WN      WN 5535   5.002   2.641   8.214 -0.0937 -0.1512 -0.0903
 1036WN      WN 5536   6.676   1.073   9.626 -0.1650 -0.1210  0.1601
 1037WN      WN 5537   5.623   4.600   8.554  0.0126 -0.0940  0.1817
 1038WN      WN 5538   3.177   5.128   9.698 -0.0921 -0.0186  0.0882
 1039WN      WN 5539   3.298   5.901   8.685  0.1330 -0.0327 -0.2570
 1040WN      WN 5540   6.870   2.100   8.326  0.1209 -0.0179 -0.1962
 1041WN      WN 5541   3.409   4.142   9.550  0.2020 -0.1619 -0.0118
 1042WN      WN 5542   1.257   2.585   9.253 -0.0147  0.1183  0.3212
 1043WN      WN 5543   3.600   0.286   9.753  0.1081  0.0315  0.3526
 1044WN      WN 5544   3.122   6.137  10.163  0.0696  0.0868  0.0923
 1045WN      WN 5545   5.266   0.842   9.033 -0.2936 -0.1350  0.1338
 1046WN      WN 5546   4.850   7.067   9.217 -0.0531 -0.1345  0.1130
 1047WN      WN 5547   1.373   4.011   8.512 -0.0018  0.1404  0.3007
 1048WN      WN 5548   2.540   5.071   8.536  0.0195 -0.2929  0.0802
 1049WN      WN 5549   1.756   1.425   7.825  0.1142  0.1184  0.2874
 1050WN      WN 5550   0.008   5.283  10.021 -0.0472  0.0777 -0.1485
 1051WN      WN 5551   5.371   1.680   8.675  0.2787 -0.0846 -0.0320
 1052WN      WN 5552   6.803   3.191   9.898 -0.5322 -0.2103 -0.0220
 1053WN      WN 5553   6.513   3.621   9.980  0.2028  0.3178 -0.0426
 1054WN      WN 5554   7.121   4.558   9.397 -0.2817 -0.1437  0.3292
 1055WN      WN 5555   3.586   5.337  10.122  0.0566  0.2160 -0.0732
 1056WN      WN 5556   1.307   7.119  10.340 -0.0281 -0.2287  0.1979
 1057WN      WN 5557   2.764   4.765   8.886  0.1991 -0.0490 -0.0604
 1058WN      WN 5558   0.365   5.778   8.092 -0.1531  0.0629 -0.0348
 1059WN      WN 5559   7.348   1.837   9.344 -0.0398  0.1320 -0.2517
 1060WN      WN 5560   7.421   7.013   8.747 -0.2469 -0.0873  0.3050
 1061WN      WN 5561   3.929   0.899   9.519  0.2716  0.0727  0.0606
 1062WN      WN 5562   6.844   1.511   9.893 -0.2147  0.1423  0.1031
 1063WN      WN 5563   7.484   6.364   8.202 -0.1083 -0.4298  0.0513
 1064WN      WN 5564   3.613   5.623   9.707 -0.0866 -0.2353 -0.2757
 1065WN      WN 5565   2.217   1.270   9.593 -0.0198  0.1199  0.1393
 1066WN      WN 5566   5.889   0.497   8.437 -0.1281  0.1219  0.0328
 1067WN      WN 5567   6.385   1.086  10.501 -0.1037 -0.0046 -0.2300
 1068WN      WN 5568   3.570   3.349   8.088 -0.1174  0.0479 -0.0644
 1069WN      WN 5569   5.642   0.590   8.832 -0.0857  0.1695 -0.0968
 1070WN      WN 5570   0.712   5.219   8.718 -0.1269  0.2506 -0.0371
 1071WN      WN 5571   1.205   1.721  10.241 -0.2779 -0.1276  0.0135
 1072WN      WN 5572   2.857   2.457   8.937 -0.2535 -0.0412  0.2341
 1073WN      WN 5573   6.492   0.249   9.185 -0.1523 -0.3232  0.1264
 1074WN      WN 5574   5.258   0.727   9.514  0.0362 -0.0522  0.1211
 1075WN      WN 5575   6.203   4.670   7.841  0.2940  0.1008  0.0678
 1076WN      WN 5576   4.837   5.665   9.892  0.0158  0.0146 -0.1712
 1077WN      WN 5577   1.417   7.457   8.714 -0.0187  0.3075 -0.2032
 1078WN      WN 5578   3.608   1.736   8.151 -0.0311  0.0581  0.3042
 1079WN      WN 5579   6.745   2.993   9.212 -0.2167 -0.2517  0.0749
 1080WN      WN 5580   4.419   2.472   8.844 -0.0613  0.0905  0.1650
 1081WN      WN 5581   3.815   5.831   7.834  0.1263 -0.0587 -0.1064
 1082WN      WN 5582   4.802   5.963   9.042 -0.3998 -0.0069 -0.1535
 1083WN      WN 5583   1.684   5.942  10.305 -0.1173 -0.3076 -0.4396
 1084WN      WN 5584   5.381   7.384   7.869  0.1221 -0.4962  0.0844
 1085WN      WN 5585   1.683   3.700   9.170 -0.0075  0.1108 -0.3620
 1086WN      WN 5586   5.054   1.901   9.408 -0.2450 -0.1709 -0.0626
 1087WN      WN 5587   0.069   6.488   8.648 -0.0868 -0.0148 -0.2130
 1088WN      WN 5588   3.202   6.958  10.421 -0.2813 -0.2711 -0.0335
 1089WN      WN 5589   3.012   5.224   9.068  0.4093  0.0296  0.2138
 1090WN      WN 5590   1.408   5.316   7.826 -0.0174 -0.0008 -0.0122
 1091WN      WN 5591   1.337   6.148  10.041  0.3203 -0.0838  0.2547
 1092WN      WN 5592   4.435   7.058   8.063 -0.0701  0.0591  0.0155
 1093WN      WN 5593   1.369   5.330   9.224  0.0219  0.1480 -0.0660
 1094WN      WN 5594   1.628   4.152   9.966  0.0550  0.0625  0.0247
 1095WN      WN 5595   3.685   2.152   8.569 -0.2075 -0.1077 -0.0066
 1096WN      WN 5596   2.478   0.484   9.232 -0.1524  0.0496  0.0627
 1097WN      WN 5597   4.620   7.197  10.102 -0.0878  0.1462 -0.2230
 1098WN      WN 5598   1.858   2.453   8.226  0.1067  0.0913 -0.0086
 1099WN      WN 5599   4.664   6.014   7.481 -0.5044 -0.0443  0.1061
 1100WN      WN 5600   3.082   3.454   7.910  0.1427 -0.3361  0.0276
 1101WN      WN 5601   0.862   2.743   8.908 -0.3269  0.1697  0.0179
 1102WN      WN 5602   0.603   7.467   8.038 -0.4603  0.4328 -0.1307
 1103WN      WN 5603   4.650   4.713   9.527 -0.0118 -0.2301 -0.2507
 1104WN      WN 5604   5.839   7.019   8.383 -0.0174  0.3569  0.0622
 1105WN      WN 5605   4.870   2.352   9.168  0.1915 -0.0673 -0.2994
 1106WN      WN 5606   5.322   6.795   9.228 -0.3535  0.3305  0.0157
 1107WN      WN 5607   0.620   1.938   9.344  0.0855 -0.0504  0.0359
 1108WN      WN 5608   2.093   5.259  10.100 -0.2463 -0.2524 -0.0958
 1109WN      WN 5609   4.423   6.434   7.397 -0.2040 -0.0481  0.2140
 1110WN      WN 5610   4.176   5.938   7.407 -0.0881 -0.0020 -0.1158
 1111WN      WN 5611   3.466   1.794   9.068  0.4301  0.0530 -0.1079
 1112WN      WN 5612   1.919   4.989   8.102  0.2797 -0.1856  0.0722
 1113WN      WN 5613   7.451   5.785  10.052 -0.2364  0.0122 -0.2771
 1114WN      WN 5614   0.825   4.707  10.256  0.1728 -0.2612 -0.4525
 1115WN      WN 5615   1.268   0.826   8.798  0.3191  0.2130  0.0982
 1116WN      WN 5616   0.858   7.465   9.103 -0.3836 -0.2221 -0.0064
 1117WN      WN 5617   0.945   5.209   8.278  0.0847  0.0811  0.2627
 1118WN      WN 5618   0.190   0.369   8.629 -0.3155 -0.2605 -0.3333
 1119WN      WN 5619   2.226   6.248   8.480 -0.0958  0.1440 -0.1233
 1120WN      WN 5620   4.308   1.201   9.642  0.1778 -0.0524  0.3539
 1121WN      WN 5621   5.783   2.288   7.485  0.1878  0.0305  0.0781
 1122WN      WN 5622   1.284   7.092   9.845  0.1053 -0.1127 -0.1903
 1123WN      WN 5623   4.444   4.293   8.690  0.1032  0.1691  0.1832
 1124WN      WN 5624   4.477   3.370   8.499 -0.0384  0.1901 -0.1311
 1125WN      WN 5625   4.465   5.316   8.019  0.4489 -0.2332  0.0153
 1126WN      WN 5626   5.670   5.963   9.843 -0.0020 -0.2909 -0.1657
 1127WN      WN 5627   3.235   2.866   8.171 -0.3129  0.1245  0.1653
 1128WN      WN 5628   2.545   3.599   8.088  0.0256  0.2028  0.2795
 1129WN      WN 5629   6.647   6.409   8.611 -0.0667 -0.1809  0.2941
 1130WN      WN 5630   0.974   3.454   9.305  0.1330  0.1193  0.0283
 1131WN      WN 5631   4.427   4.833   8.990 -0.0272 -0.1299 -0.1541
 1132WN      WN 5632   2.797   2.745   8.335 -0.0818  0.3070 -0.3998
 1133WN      WN 5633   6.061   5.911  10.224  0.0050  0.0992  0.1762
 1134WN      WN 5634   2.857   5.793  11.025  0.1294  0.1433  0.2813
 1135WN      WN 5635   1.756   2.130  10.337 -0.3015  0.4937 -0.1623
 1136WN      WN 5636   6.427   2.123   9.225  0.1509 -0.0187  0.2962
 1137WN      WN 5637   2.030   2.006   8.527 -0.1118 -0.1477 -0.2178
 1138WN      WN 5638   1.851   2.993   8.367 -0.0364  0.0638  0.0126
 1139WN      WN 5639   3.594   1.270   9.035 -0.0053 -0.1881 -0.4715
 1140WN      WN 5640   5.421   6.331   9.543  0.2517 -0.0455  0.1130
 1141WN      WN 5641   4.439   0.033   7.604  0.1674 -0.0899  0.0309
 1142WN      WN 5642   4.279   7.369   9.863  0.2019 -0.3010  0.3455
 1143WN      WN 5643   6.000   4.555   9.461  0.1184  0.2163 -0.2455
 1144WN      WN 5644   6.452   4.429   8.210 -0.1433  0.0118 -0.0794
 1145WN      WN 5645   6.645   0.717  10.625  0.1300 -0.0213 -0.0021
 1146WN      WN 5646   6.181   6.366   8.028  0.4302 -0.0341  0.0902
 1147WN      WN 5647   0.675   5.788   9.539  0.1768 -0.2544 -0.0539
 1148WN      WN 5648   2.956   2.522   7.914  0.1655  0.1587  0.1107
 1149WN      WN 5649   7.379   0.918   8.335  0.0138 -0.0373 -0.1740
 1150WN      WN 5650   6.264   6.789   9.750 -0.0520 -0.0872  0.0620
 1151WN      WN 5651   3.082   5.053   8.582 -0.1212 -0.0883  0.2815
 1152WN      WN 5652   0.458   5.753   9.019  0.4660 -0.5219  0.0673
 1153WN      WN 5653   0.802   0.901   9.252  0.4595 -0.0718 -0.1295
 1154WN      WN 5654   4.236   7.287   8.502  0.4654  0.1686  0.0335
 1155WN      WN 5655   5.177   1.087   9.901  0.0072  0.4197  0.0106
 1156WN      WN 5656   2.973   3.265   8.323 -0.0224 -0.0634  0.3812
 1157WN      WN 5657   5.137   0.298   9.208  0.2409  0.1570  0.0542
 1158WN      WN 5658   2.587   4.302   9.468  0.3552  0.0704 -0.2273
 1159WN      WN 5659   7.307   2.700   9.377 -0.0597  0.2149 -0.1101
 1160WN      WN 5660   0.348   2.724   9.136  0.0556 -0.1237 -0.0578
 1161WN      WN 5661   0.895   5.972   8.830  0.2420  0.1210  0.2253
 1162WN      WN 5662   5.579   6.933  10.270  0.2140  0.0045  0.3226
 1163WN      WN 5663   5.901   5.645   8.552  0.1432  0.1539  0.0092
 1164WN      WN 5664   3.166   7.491   8.824 -0.0365 -0.4085  0.2246
 1165WN      WN 5665   6.503   1.615   7.291 -0.0470 -0.2327 -0.1671
 1166WN      WN 5666   0.798   4.393   8.641 -0.1941 -0.0864  0.2062
 1167WN      WN 5667   0.467   3.436   9.493  0.0678  0.0651  0.0461
 1168WN      WN 5668   0.062   6.939   9.926 -0.0065  0.0850  0.0152
 1169WN      WN 5669   4.114   5.388   9.769  0.1586 -0.2679 -0.1618
 1170WN      WN 5670   4.776   7.160   8.481  0.4481  0.0779  0.0298
 1171WN      WN 5671   3.378   4.533   7.780 -0.0795 -0.0253  0.1474
 1172WN      WN 5672   1.714   7.045   7.841 -0.3164 -0.4422  0.2882
 1173WN      WN 5673   7.379   0.344   9.031  0.1394  0.0770  0.0219
 1174WN      WN 5674   2.771   5.888   9.534 -0.3562  0.2740 -0.1765
 1175WN      WN 5675   7.500   3.708   8.934  0.2607 -0.0338  0.0561
 1176WN      WN 5676   2.010   7.351   8.057  0.2222 -0.3443  0.0526
 1177WN      WN 5677   6.512   0.258   8.265 -0.0671 -0.0104 -0.1741
 1178WN      WN 5678   3.954   7.080   8.837  0.0084  0.3572  0.1188
 1179WN      WN 5679   1.363   5.771   9.542  0.2071 -0.1173  0.0661
 1180WN      WN 5680   6.472   1.616   9.582 -0.0563 -0.0160  0.3102
 1181WN      WN 5681   0.473   2.208  10.407  0.0015 -0.3107  0.1130
 1182WN      WN 5682   5.799   3.835   8.008 -0.2083 -0.2103  0.0047
 1183WN      WN 5683   4.170   0.499   7.935 -0.1795  0.2089  0.2574
 1184WN      WN 5684   4.764   0.935   9.063 -0.1262 -0.2099  0.0301
 1185WN      WN 5685   2.638   2.464   9.423 -0.2116  0.1567 -0.0744
 1186WN      WN 5686   3.914   4.048   9.389 -0.1844  0.1967 -0.2308
 1187WN      WN 5687   2.375   4.487   8.629 -0.0597  0.0915 -0.0482
 1188WN      WN 5688   2.148   5.782  10.346 -0.1618  0.0826  0.1467
 1189WN      WN 5689   3.109   6.669   7.560  0.2510 -0.1156  0.0038
 1190WN      WN 5690   0.567   3.883   8.266 -0.1010  0.0793 -0.0076
 1191WN      WN 5691   5.297   5.642   9.698  0.3341  0.2034  0.2432
 1192WN      WN 5692   0.857   7.135  10.058  0.1033  0.0467 -0.1193
 1193WN      WN 5693   0.070   1.372   9.213 -0.0598 -0.1558 -0.0813
 1194WN      WN 5694   7.327   4.040   9.777 -0.0665  0.0255  0.0217
 1195WN      WN 5695   0.327   6.153   9.324  0.1522  0.1568  0.2834
 1196WN      WN 5696   1.231   4.749  10.589 -0.0231  0.1136  0.2220
 1197WN      WN 5697   3.442   0.774   8.773 -0.1094 -0.1250  0.0018
 1198WN      WN 5698   2.297   7.213  10.136 -0.0327  0.0841  0.0325
 1199WN      WN 5699   0.750   5.649  10.344  0.0152  0.1155  0.4777
 1200WN      WN 5700   6.626   3.591   7.856  0.0444 -0.3394 -0.1129
 1201WN      WN 5701   6.083   0.416   9.076  0.1672 -0.0375  0.1049
 1202WN      WN 5702   3.441   3.635   8.516  0.0279  0.1086 -0.0452
 1203WN      WN 5703   7.028   6.442   9.536  0.1924 -0.2341 -0.1296
 1204WN      WN 5704   0.571   4.000   7.694  0.3242  0.0531 -0.1510
 1205WN      WN 5705   3.673   6.386   8.237  0.1339 -0.3211  0.0340
 1206WN      WN 5706   1.752   2.470   9.287 -0.3055 -0.0054  0.0640
 1207WN      WN 5707   6.727   5.467   9.350 -0.2569 -0.3198  0.0776
 1208WN      WN 5708   1.658   0.868   9.132 -0.0585  0.4169  0.1061
 1209WN      WN 5709   4.950   3.188   9.258  0.0438 -0.1725 -0.3601
 1210WN      WN 5710   4.767   6.599   7.825 -0.1349 -0.0548  0.0568
 1211WN      WN 5711   6.136   3.595   7.730 -0.1283  0.0330  0.1737
 1212WN      WN 5712   3.858   3.227   8.798  0.0971  0.0483 -0.0899
 1213WN      WN 5713   6.428   3.859   9.507 -0.0054 -0.0067  0.0052
 1214WN      WN 5714   0.945   5.279   7.326 -0.1201 -0.1232  0.2196
 1215WN      WN 5715   4.945   7.442   8.880  0.0904  0.2308 -0.0184
 1216WN      WN 5716   7.230   3.116   9.000  0.0504 -0.1169 -0.2642
 1217WN      WN 5717   4.449   0.833   9.891 -0.0013  0.3519 -0.1508
 1218WN      WN 5718   3.691   0.369   8.737 -0.2847  0.1374 -0.0371
 1219WN      WN 5719   7.193   1.857   9.933 -0.1536  0.0874 -0.3757
 1220WN      WN 5720   4.639   0.204   9.129 -0.3393  0.0066  0.1406
 1221WN      WN 5721   6.164   0.229   9.526  0.1325 -0.0459 -0.1604
 1222WN      WN 5722   0.983   1.201   8.561 -0.3562 -0.1167 -0.0455
 1223WN      WN 5723   2.748   4.228   8.934  0.2945  0.0078  0.1057
 1224WN      WN 5724   4.768   1.115  10.161  0.3300  0.1917 -0.1997
 1225WN      WN 5725   5.347   6.554   9.988  0.1491  0.3863  0.0433
 1226WN      WN 5726   5.695   1.672   9.604 -0.0636 -0.0550 -0.2662
 1227WN      WN 5727   5.963   5.506   7.782  0.1159  0.2369  0.1714
 1228WN      WN 5728   1.933   0.798  10.488 -0.0977 -0.0506 -0.3066
 1229WN      WN 5729   3.211   2.487   8.526 -0.1819  0.2346 -0.0339
 1230WN      WN 5730   2.706   7.329   8.671  0.1482  0.1043 -0.1268
 1231WN      WN 5731   4.916   2.208   9.871  0.0880  0.1983  0.0973
 1232WN      WN 5732   0.733   7.024   8.263  0.1197  0.0615  0.1799
 1233WN      WN 5733   7.002   3.537   9.190 -0.0224 -0.0851 -0.1407
 1234WN      WN 5734   5.248   3.116   7.677 -0.1886  0.0805 -0.2278
 1235WN      WN 5735   1.875   1.353   8.398 -0.3647 -0.1503 -0.1514
 1236WN      WN 5736   5.883   6.145   9.428 -0.0956 -0.0205 -0.1066
 1237WN      WN 5737   1.633   1.694   9.862  0.0510  0.1595  0.2007
 1238WN      WN 5738   2.539   5.417   8.970 -0.2694 -0.0694 -0.0707
 1239WN      WN 5739   2.814   5.046  10.195 -0.0672  0.0868 -0.0969
 1240WN      WN 5740   6.678   0.244   9.732 -0.2098  0.0392  0.1426
 1241WN      WN 5741   5.568   1.143   8.866  0.2335 -0.2150  0.0980
 1242WN      WN 5742   2.606   1.551   7.987  0.2469  0.0068 -0.0404
 1243WN      WN 5743   0.284   4.037   8.701  0.0243 -0.1812  0.0195
 1244WN      WN 5744   4.739   1.549   9.948  0.1930 -0.0186 -0.0504
 1245WN      WN 5745   4.846   3.895   9.052 -0.0483  0.1217  0.1285
 1246WN      WN 5746   5.397   1.549   8.151  0.1182 -0.0681 -0.2187
 1247WN      WN 5747   5.871   2.808   8.223  0.0670 -0.1823 -0.0627
 1248WN      WN 5748   1.346   3.158   8.555  0.1483  0.0466  0.2712
 1249WN      WN 5749   4.567   0.533   8.267 -0.3910 -0.2403  0.2127
 1250WN      WN 5750   4.484   1.977  10.072 -0.0385  0.0325 -0.1978
 1251WN      WN 5751   4.528   2.865   8.517 -0.1609  0.0529 -0.0565
 1252WN      WN 5752   3.115   3.538   9.840  0.0582 -0.2830 -0.0930
 1253WN      WN 5753   0.817   3.817   9.723 -0.1902  0.1099  0.1371
 1254WN      WN 5754   6.409   0.738   8.957  0.0652  0.0641 -0.0475
 1255WN      WN 5755   5.969   7.166   9.898 -0.0150  0.0552 -0.2383
 1256WN      WN 5756   0.449   1.167   8.929  0.0297  0.3280  0.2764
 1257WN      WN 5757   4.363   2.422   9.349  0.0354 -0.1207 -0.3651
 1258WN      WN 5758   4.400   3.922   9.260  0.4569  0.0911 -0.2263
 1259WN      WN 5759   0.596   4.774   9.397 -0.0857  0.0902 -0.1496
 1260WN      WN 5760   5.836   2.425   8.444  0.1690 -0.2472 -0.1502
 1261WN      WN 5761   1.821   4.997   9.785 -0.0218 -0.0858 -0.0670
 1262WN      WN 5762   3.473   0.799   9.253  0.1151  0.1653  0.1809
 1263WN      WN 5763   0.062   0.046   9.693  0.0320  0.1179  0.0965
 1264WN      WN 5764   2.582   6.289   7.489 -0.0223 -0.0630 -0.0922
 1265WN      WN 5765   6.957   6.052  10.012 -0.3363 -0.1770 -0.1907
 1266WN      WN 5766   2.546   5.028  10.635 -0.0270  0.2108  0.0395
 1267WN      WN 5767   4.901   6.729   8.344 -0.0642  0.1313 -0.0926
 1268WN      WN 5768   6.611   3.972   8.606 -0.1875 -0.2235 -0.0246
 1269WN      WN 5769   5.283   7.224   8.392 -0.0676 -0.3560 -0.0493
 1270WN      WN 5770   0.259   1.219   9.904 -0.2560 -0.3909  0.0098
 1271WN      WN 5771   0.094   1.449   8.680  0.1297 -0.2579 -0.0384
 1272WN      WN 5772   5.938   1.878   8.743  0.4569  0.1136 -0.0342
 1273WN      WN 5773   6.522   3.793   9.059  0.1413 -0.1934  0.3408
 1274WN      WN 5774   6.704   3.045   8.166 -0.0156  0.3668 -0.1123
 1275WN      WN 5775   4.307   5.889   9.756  0.1372  0.0218  0.0501
 1276WN      WN 5776   6.793   4.963   9.408  0.0986  0.2573  0.2167
 1277WN      WN 5777   2.318   6.118   9.462 -0.1550 -0.1362 -0.2596
 1278WN      WN 5778   3.644   6.299   8.735 -0.0818 -0.1353  0.0539
 1279WN      WN 5779   0.017   3.182   8.526  0.0299 -0.0077 -0.1188
 1280WN      WN 5780   2.371   7.071   8.247 -0.3040  0.4023  0.1959
 1281WN      WN 5781   4.014   4.035   8.393 -0.1560 -0.1102 -0.0980
 1282WN      WN 5782   4.838   1.120   9.547 -0.1325 -0.0180  0.3422
 1283WN      WN 5783   4.693   0.462   9.627  0.0624 -0.1610  0.1452
 1284WN      WN 5784   5.326   0.220   8.634 -0.0645  0.3993 -0.0253
 1285WN      WN 5785   4.585   0.138   8.631 -0.3814 -0.1691 -0.1009
 1286WN      WN 5786   5.668   3.314   7.953  0.2827 -0.3376  0.1575
 1287WN      WN 5787   3.300   2.249   8.085  0.0135 -0.3790 -0.1215
 1288WN      WN 5788   6.267   3.005   9.106  0.0238  0.2545  0.0739
 1289WN      WN 5789   4.833   6.156   7.985  0.0714 -0.2445 -0.1647
 1290WN      WN 5790   6.604   3.278   8.884 -0.0125  0.0251  0.2220
 1291WN      WN 5791   5.190   4.475   8.769 -0.2066  0.0031 -0.3121
 1292WN      WN 5792   7.049   3.032   8.554  0.2009 -0.3887  0.3687
 1293WN      WN 5793   0.559   1.989   8.596 -0.0796  0.0370  0.3801
 1294WN      WN 5794   3.293   4.652   8.367 -0.0141  0.3431 -0.1033
 1295WN      WN 5795   4.037   3.530   9.775  0.1588 -0.1615  0.0160
[truncated: 268,235 more chars]
