# Supplementary material for: Free energies of membrane stalk formation from a lipidomics perspective
Source: Nat Commun. 2021 Nov 15;12:6594. doi: 10.1038/s41467-021-26924-2 (PMC8593120; doi:10.1038/s41467-021-26924-2)
Supplement: Supplementary file 4 — Source Data [file 41467_2021_26924_MOESM4_ESM.zip › SI_data/Fig_S5/outer-flat/24water-per-nm2.gro]

Membrane with PIPC PAPC POPC DPSM PNSM PLSM PAPI PAPS PAPE CHOL (36 14 12 26 18 16 4 8 4 98)
 9921
    1PIPC   NC3    1   4.284   5.209   8.227 -0.0956  0.2081  0.0965
    1PIPC   PO4    2   3.807   5.388   8.056  0.1005 -0.3241  0.0216
    1PIPC   GL1    3   3.738   5.630   7.627  0.3197 -0.1592 -0.1168
    1PIPC   GL2    4   3.479   5.819   7.554 -0.0763 -0.0162  0.2995
    1PIPC   C1A    5   3.965   5.721   7.207  0.0793 -0.1178  0.1015
    1PIPC   D2A    6   4.198   5.677   6.922 -0.2785  0.0851 -0.2094
    1PIPC   D3A    7   4.359   5.815   6.550  0.0965  0.2435  0.0807
    1PIPC   C4A    8   4.234   5.585   6.318  0.2562 -0.0131 -0.0795
    1PIPC   C1B    9   3.644   6.131   7.251 -0.2235 -0.0723 -0.1731
    1PIPC   C2B   10   3.871   6.106   6.839  0.0153 -0.1216 -0.1684
    1PIPC   C3B   11   3.996   6.171   6.506 -0.0027  0.1428  0.1245
    1PIPC   C4B   12   4.081   6.040   6.104  0.1213  0.0423 -0.1268
    2PIPC   NC3   13   3.243   3.161   7.853 -0.0230  0.0137 -0.1703
    2PIPC   PO4   14   3.575   2.951   8.126  0.1800 -0.0746 -0.1062
    2PIPC   GL1   15   3.813   2.619   7.970 -0.5319  0.0822  0.2105
    2PIPC   GL2   16   3.748   2.716   7.619  0.0436  0.0688  0.3470
    2PIPC   C1A   17   4.075   2.280   7.726  0.0038  0.1378 -0.2154
    2PIPC   D2A   18   4.250   1.871   7.549 -0.1970 -0.0845  0.0859
    2PIPC   D3A   19   3.943   2.070   7.287 -0.2208 -0.1004 -0.2538
    2PIPC   C4A   20   4.030   2.037   6.946  0.2176  0.0792 -0.1032
    2PIPC   C1B   21   3.693   2.534   7.201  0.1248  0.2181 -0.0321
    2PIPC   C2B   22   3.651   2.315   6.845  0.0215  0.0849  0.2368
    2PIPC   C3B   23   3.529   2.172   6.452  0.2118 -0.1745 -0.1842
    2PIPC   C4B   24   3.343   1.812   6.451  0.1411  0.1889 -0.0246
    3PIPC   NC3   25   2.154   5.199   7.636  0.2012 -0.0815 -0.1155
    3PIPC   PO4   26   2.306   5.527   7.771 -0.0590 -0.0647 -0.2620
    3PIPC   GL1   27   2.604   5.703   7.396 -0.0120 -0.2724 -0.0484
    3PIPC   GL2   28   2.567   5.999   7.351 -0.0068 -0.1072 -0.3664
    3PIPC   C1A   29   2.580   5.593   7.023  0.0528 -0.0289 -0.0194
    3PIPC   D2A   30   2.478   5.389   6.555 -0.0417 -0.0888 -0.1379
    3PIPC   D3A   31   2.050   5.261   6.461 -0.2546 -0.2118 -0.4004
    3PIPC   C4A   32   1.865   5.595   6.297  0.0009  0.0505 -0.2336
    3PIPC   C1B   33   2.762   5.993   6.920 -0.0267 -0.2761  0.3310
    3PIPC   C2B   34   2.872   6.153   6.544  0.0016 -0.0859  0.0654
    3PIPC   C3B   35   2.749   6.246   6.201 -0.1560  0.2763 -0.0251
    3PIPC   C4B   36   2.746   6.667   5.954  0.2083 -0.2476  0.2606
    4PIPC   NC3   37   6.041  -0.181   7.687  0.0780  0.0079  0.1325
    4PIPC   PO4   38   6.434   0.018   7.779 -0.2588  0.2531  0.2228
    4PIPC   GL1   39   6.705   0.363   7.529  0.5893 -0.4188  0.2967
    4PIPC   GL2   40   7.120   0.308   7.565  0.0931 -0.1002  0.2656
    4PIPC   C1A   41   6.838   0.699   7.369 -0.0288 -0.0925  0.2359
    4PIPC   D2A   42   6.805   0.944   7.003 -0.0481  0.2574  0.1274
    4PIPC   D3A   43   6.860   1.263   6.873 -0.0328 -0.2608 -0.1721
    4PIPC   C4A   44   6.977   1.531   7.212  0.0047  0.2791  0.1026
    4PIPC   C1B   45   6.935   0.155   7.121 -0.2058 -0.1508  0.0723
    4PIPC   C2B   46   7.124   0.113   6.733 -0.1225  0.0803  0.3312
    4PIPC   C3B   47   7.038   0.055   6.264  0.0372 -0.1163  0.1451
    4PIPC   C4B   48   7.207   0.102   5.879  0.2287 -0.3635  0.0779
    5PIPC   NC3   49   5.211   0.301   7.646  0.1519  0.0889  0.3201
    5PIPC   PO4   50   5.629   0.504   7.650 -0.0353 -0.2778  0.0925
    5PIPC   GL1   51   5.956   0.543   7.215 -0.1199  0.1275  0.1697
    5PIPC   GL2   52   6.350   0.677   7.243 -0.0071  0.5310  0.6703
    5PIPC   C1A   53   6.123   0.534   6.731  0.0671  0.1093 -0.0311
    5PIPC   D2A   54   6.311   0.642   6.277  0.0105  0.0322 -0.0778
    5PIPC   D3A   55   6.262   1.034   6.021 -0.0122  0.2890  0.0302
    5PIPC   C4A   56   6.207   1.416   6.197  0.1582  0.0489  0.0038
    5PIPC   C1B   57   6.623   0.482   6.843  0.0275 -0.2103 -0.0317
    5PIPC   C2B   58   6.800   0.476   6.511  0.2505 -0.1910 -0.5577
    5PIPC   C3B   59   6.725   0.449   6.064  0.0602 -0.4293  0.1008
    5PIPC   C4B   60   6.832   0.440   5.546  0.0277  0.0698  0.0072
    6PIPC   NC3   61   1.079   6.266   7.640  0.5863 -0.0968 -0.1180
    6PIPC   PO4   62   0.646   6.210   7.501  0.2257 -0.3522  0.2840
    6PIPC   GL1   63   0.381   6.225   7.182 -0.0312  0.0228 -0.0110
    6PIPC   GL2   64   0.127   6.398   7.348 -0.4047 -0.0215  0.1093
    6PIPC   C1A   65   0.361   5.910   6.941  0.2057 -0.1441 -0.1379
    6PIPC   D2A   66   0.205   5.660   6.591  0.1305 -0.1547  0.1291
    6PIPC   D3A   67   0.046   5.923   6.220 -0.0172 -0.2095  0.1035
    6PIPC   C4A   68  -0.273   6.245   6.273  0.0693 -0.2437  0.1125
    6PIPC   C1B   69   0.371   6.562   6.840  0.1418  0.0839  0.1267
    6PIPC   C2B   70   0.580   6.356   6.717  0.0110  0.1247  0.1166
    6PIPC   C3B   71   0.595   5.950   6.405  0.0375  0.2612  0.1456
    6PIPC   C4B   72   0.496   5.710   6.152  0.0797 -0.4879 -0.1658
    7PIPC   NC3   73   4.698   7.130   8.236 -0.2602  0.0171  0.1687
    7PIPC   PO4   74   4.815   7.547   7.873 -0.0014  0.2184 -0.0138
    7PIPC   GL1   75   4.951   7.392   7.407 -0.0294 -0.1001  0.3810
    7PIPC   GL2   76   5.075   7.083   7.305 -0.0899  0.0335  0.2795
    7PIPC   C1A   77   4.848   7.665   7.017  0.2910  0.1111 -0.1156
    7PIPC   D2A   78   4.742   8.026   6.893 -0.0416  0.5176  0.2185
    7PIPC   D3A   79   4.549   7.843   6.514 -0.3005  0.1954  0.0209
    7PIPC   C4A   80   4.748   7.978   6.099 -0.2350  0.2029 -0.2014
    7PIPC   C1B   81   5.082   7.079   6.850 -0.0754 -0.2321 -0.0962
    7PIPC   C2B   82   5.298   7.056   6.319 -0.0655 -0.1811 -0.0509
    7PIPC   C3B   83   5.193   6.732   6.076 -0.1632  0.1127  0.5063
    7PIPC   C4B   84   4.934   6.375   5.958  0.0487 -0.0226 -0.1418
    8PIPC   NC3   85   6.826   6.112   7.654  0.2352 -0.1077 -0.2253
    8PIPC   PO4   86   6.543   6.374   7.680  0.4368  0.1496 -0.1200
    8PIPC   GL1   87   6.516   6.354   7.262  0.2265 -0.0336 -0.0239
    8PIPC   GL2   88   6.719   6.682   7.296 -0.0937 -0.2912  0.3139
    8PIPC   C1A   89   6.237   6.066   6.977 -0.2693  0.2936 -0.5085
    8PIPC   D2A   90   6.132   5.994   6.492 -0.2749 -0.0406  0.1483
    8PIPC   D3A   91   6.356   5.683   6.636  0.2628 -0.2257 -0.1597
    8PIPC   C4A   92   6.393   5.606   7.067  0.4088 -0.3337 -0.1732
    8PIPC   C1B   93   6.566   6.649   6.882 -0.0825  0.0999 -0.3073
    8PIPC   C2B   94   6.636   6.699   6.485  0.0875  0.0637 -0.2243
    8PIPC   C3B   95   6.855   6.611   6.195 -0.0353 -0.1415 -0.4244
    8PIPC   C4B   96   7.294   6.649   5.943  0.0234 -0.2748  0.2318
    9PIPC   NC3   97   4.470   1.020   7.900  0.2906  0.0026  0.1189
    9PIPC   PO4   98   4.841   1.191   8.108  0.0556 -0.1492 -0.0054
    9PIPC   GL1   99   4.896   1.231   7.688  0.1299  0.0780 -0.0261
    9PIPC   GL2  100   5.214   1.094   7.559  0.0467  0.2760 -0.0952
    9PIPC   C1A  101   4.702   1.490   7.289 -0.1929 -0.1500  0.2010
    9PIPC   D2A  102   4.453   1.862   7.032  0.2121  0.2026  0.2408
    9PIPC   D3A  103   4.364   2.312   7.118  0.1854 -0.1485  0.1211
    9PIPC   C4A  104   4.074   2.559   6.829  0.1062  0.0835 -0.1886
    9PIPC   C1B  105   5.118   1.181   7.180 -0.1127 -0.0054  0.2244
    9PIPC   C2B  106   5.046   0.963   6.789 -0.2243 -0.1156 -0.2343
    9PIPC   C3B  107   4.973   0.709   6.474 -0.3364 -0.2626 -0.1964
    9PIPC   C4B  108   5.020   0.315   6.519 -0.2986 -0.0307  0.0801
   10PIPC   NC3  109   4.280   3.012   8.416  0.2898  0.4025 -0.1221
   10PIPC   PO4  110   4.233   3.501   8.306 -0.1067 -0.2780  0.0448
   10PIPC   GL1  111   4.057   3.314   7.991 -0.1820  0.1128  0.2923
   10PIPC   GL2  112   3.787   3.261   7.728  0.1087  0.1378  0.1126
   10PIPC   C1A  113   4.249   3.028   7.751  0.0912  0.1411 -0.2034
   10PIPC   D2A  114   4.672   2.889   7.773 -0.2014  0.1029 -0.1294
   10PIPC   D3A  115   4.747   3.345   7.609  0.2343 -0.2544 -0.0760
   10PIPC   C4A  116   4.912   3.317   7.228 -0.0311 -0.1762 -0.0981
   10PIPC   C1B  117   3.851   3.358   7.274 -0.0087  0.0431 -0.0789
   10PIPC   C2B  118   3.980   3.311   6.873 -0.0262 -0.1789  0.0965
   10PIPC   C3B  119   4.128   3.031   6.580  0.0916  0.2516  0.0739
   10PIPC   C4B  120   4.440   2.642   6.395 -0.0535 -0.1850  0.1540
   11PIPC   NC3  121   1.201   4.833   7.751  0.1946  0.0985 -0.1949
   11PIPC   PO4  122   1.442   5.190   7.724  0.0684  0.0671 -0.1235
   11PIPC   GL1  123   1.362   5.337   7.281 -0.0634 -0.3715 -0.0115
   11PIPC   GL2  124   1.693   5.410   7.164  0.2483  0.0713 -0.1531
   11PIPC   C1A  125   1.204   5.242   6.897 -0.3070  0.1583 -0.1121
   11PIPC   D2A  126   0.840   5.058   7.041  0.0096  0.1001  0.2715
   11PIPC   D3A  127   0.986   4.978   6.564 -0.0407  0.0141  0.2445
   11PIPC   C4A  128   0.856   4.897   6.235 -0.0476  0.0654 -0.0329
   11PIPC   C1B  129   1.661   5.538   6.733 -0.0481  0.2820  0.2316
   11PIPC   C2B  130   1.548   5.259   6.424 -0.2237 -0.0807  0.2036
   11PIPC   C3B  131   1.355   4.901   6.279  0.1439  0.2771 -0.0089
   11PIPC   C4B  132   1.566   4.604   6.045  0.1432  0.1947 -0.0064
   12PIPC   NC3  133   3.016   3.816   8.419 -0.1669 -0.3507 -0.0047
   12PIPC   PO4  134   2.961   3.615   8.097  0.0183 -0.3506  0.0174
   12PIPC   GL1  135   2.970   3.504   7.612 -0.1467  0.1311  0.1139
   12PIPC   GL2  136   3.204   3.630   7.595 -0.0250  0.1435  0.2012
   12PIPC   C1A  137   2.817   3.673   7.240  0.0429  0.1349 -0.1680
   12PIPC   D2A  138   2.507   3.806   7.028  0.1952 -0.2293  0.1263
   12PIPC   D3A  139   2.352   3.426   7.077  0.2205 -0.1209 -0.2463
   12PIPC   C4A  140   2.500   3.137   6.824  0.1944  0.0935  0.1968
   12PIPC   C1B  141   3.308   3.537   7.178 -0.0021 -0.1761  0.2213
   12PIPC   C2B  142   3.335   3.549   6.758  0.0584 -0.0306  0.1138
   12PIPC   C3B  143   3.286   3.434   6.353  0.0962  0.0007 -0.0878
   12PIPC   C4B  144   3.567   3.099   6.058  0.1244 -0.0477  0.1186
   13PIPC   NC3  145   5.746   3.827   8.074 -0.0209  0.0291 -0.0659
   13PIPC   PO4  146   5.393   3.654   8.005 -0.2544 -0.3552 -0.0723
   13PIPC   GL1  147   5.285   3.668   7.534  0.0819  0.0157  0.0864
   13PIPC   GL2  148   5.385   3.465   7.340 -0.0570 -0.2545 -0.0326
   13PIPC   C1A  149   5.222   4.126   7.420 -0.1243  0.3982 -0.2056
   13PIPC   D2A  150   5.329   4.496   7.392 -0.0709 -0.1469  0.2651
   13PIPC   D3A  151   5.436   4.407   6.916 -0.0756  0.1315 -0.3215
   13PIPC   C4A  152   5.156   4.118   6.672 -0.2319 -0.2449 -0.0599
   13PIPC   C1B  153   5.303   3.271   6.918  0.0667  0.0972  0.2996
   13PIPC   C2B  154   5.325   3.224   6.522  0.1232 -0.3854  0.0662
   13PIPC   C3B  155   5.100   3.542   6.176 -0.2008  0.3872  0.2189
   13PIPC   C4B  156   5.266   3.554   5.691 -0.3156  0.0979  0.0034
   14PIPC   NC3  157   0.254   5.968   7.702 -0.0464  0.0738 -0.1083
   14PIPC   PO4  158   0.328   5.622   7.956 -0.0514  0.2218  0.0716
   14PIPC   GL1  159   0.475   5.516   7.531  0.2274  0.1609  0.2359
   14PIPC   GL2  160   0.601   5.668   7.344 -0.2925  0.3965 -0.0364
   14PIPC   C1A  161   0.321   5.095   7.299 -0.1704 -0.2246 -0.1348
   14PIPC   D2A  162  -0.059   4.715   7.195  0.3739 -0.0094 -0.2574
   14PIPC   D3A  163  -0.017   4.875   6.767 -0.1303  0.1018 -0.2168
   14PIPC   C4A  164   0.309   5.276   6.844  0.0559 -0.0571  0.0206
   14PIPC   C1B  165   0.769   5.552   7.036  0.1400 -0.0302  0.0329
   14PIPC   C2B  166   0.765   5.424   6.638  0.0331  0.1439  0.1335
   14PIPC   C3B  167   0.879   5.369   6.241 -0.0383  0.1495  0.3678
   14PIPC   C4B  168   0.972   5.246   5.832 -0.2219  0.2116  0.2278
   15PIPC   NC3  169   5.204   6.034   8.209 -0.1249  0.0831  0.0221
   15PIPC   PO4  170   5.097   6.522   8.154  0.1201 -0.1158 -0.1233
   15PIPC   GL1  171   5.006   6.384   7.743 -0.1624 -0.2336  0.0476
   15PIPC   GL2  172   5.262   6.489   7.620 -0.2364 -0.0104  0.0967
   15PIPC   C1A  173   4.925   6.188   7.361  0.0661 -0.2417  0.1440
   15PIPC   D2A  174   5.154   6.074   6.973 -0.1110 -0.1224  0.1780
   15PIPC   D3A  175   4.804   5.973   6.710  0.1648 -0.1240 -0.3296
   15PIPC   C4A  176   4.858   5.949   6.284  0.2902 -0.1180 -0.0903
   15PIPC   C1B  177   5.272   6.500   7.185  0.1751 -0.5048  0.3592
   15PIPC   C2B  178   5.209   6.545   6.781  0.1909 -0.1042 -0.3737
   15PIPC   C3B  179   5.167   6.417   6.468 -0.0180  0.1566  0.0001
   15PIPC   C4B  180   5.374   6.255   6.081 -0.0846  0.3041  0.1365
   16PIPC   NC3  181   4.545   3.700   8.018 -0.3518 -0.2485 -0.0238
   16PIPC   PO4  182   4.490   4.169   7.970 -0.1611 -0.0403  0.2870
   16PIPC   GL1  183   4.667   4.090   7.583 -0.2245 -0.0572  0.0100
   16PIPC   GL2  184   4.767   4.384   7.508  0.2424 -0.0729  0.1909
   16PIPC   C1A  185   4.797   3.900   7.325  0.0408  0.3554 -0.2037
   16PIPC   D2A  186   5.071   3.763   7.015  0.3588 -0.1190 -0.1455
   16PIPC   D3A  187   4.969   3.649   6.612  0.1549 -0.4257 -0.1957
   16PIPC   C4A  188   4.610   3.893   6.461  0.1159  0.1353  0.0303
   16PIPC   C1B  189   4.956   4.374   7.055  0.0364 -0.0491 -0.0093
   16PIPC   C2B  190   4.780   4.431   6.669  0.0414 -0.1343  0.3889
   16PIPC   C3B  191   4.382   4.405   6.343 -0.0878  0.0632 -0.3863
   16PIPC   C4B  192   3.957   4.614   6.338 -0.2980  0.1703 -0.1648
   17PIPC   NC3  193   2.246   6.061   7.785  0.0429  0.3410  0.2054
   17PIPC   PO4  194   2.465   6.324   8.073  0.1571  0.1162 -0.0734
   17PIPC   GL1  195   2.665   6.462   7.667 -0.1320  0.0705 -0.1167
   17PIPC   GL2  196   2.400   6.564   7.631  0.1756  0.0819 -0.2787
   17PIPC   C1A  197   2.802   6.807   7.399 -0.0016 -0.0630 -0.1041
   17PIPC   D2A  198   3.069   7.108   7.356  0.2832  0.1432  0.1304
   17PIPC   D3A  199   3.380   7.090   7.160 -0.0325  0.0563  0.1840
   17PIPC   C4A  200   3.420   7.071   6.889  0.0646 -0.3796  0.0660
   17PIPC   C1B  201   2.436   6.406   7.205  0.1927 -0.0846  0.0600
   17PIPC   C2B  202   2.434   6.467   6.820 -0.1570  0.0196  0.2274
   17PIPC   C3B  203   2.436   6.609   6.360  0.2869  0.1462  0.2326
   17PIPC   C4B  204   2.353   6.353   5.917  0.2046 -0.5055 -0.3310
   18PIPC   NC3  205   2.953   4.948   7.511 -0.0772 -0.0672  0.0271
   18PIPC   PO4  206   3.208   4.690   7.749 -0.0926 -0.3431  0.3539
   18PIPC   GL1  207   3.506   4.773   7.464  0.1378  0.0818  0.0643
   18PIPC   GL2  208   3.737   4.547   7.483 -0.1052 -0.2976 -0.4908
   18PIPC   C1A  209   3.585   4.796   7.027 -0.1420  0.3697  0.1638
   18PIPC   D2A  210   3.561   4.560   6.616 -0.1870 -0.4654  0.0604
   18PIPC   D3A  211   3.572   4.897   6.488 -0.2675 -0.2614 -0.0156
   18PIPC   C4A  212   3.346   5.107   6.687 -0.2264  0.0695 -0.1241
   18PIPC   C1B  213   3.567   4.276   7.152 -0.0836 -0.2623  0.2057
   18PIPC   C2B  214   3.358   4.108   6.805 -0.2492  0.3808  0.3203
   18PIPC   C3B  215   3.300   4.166   6.449 -0.3232 -0.1897  0.1915
   18PIPC   C4B  216   3.496   4.366   6.161 -0.0177  0.0927  0.0417
   19PIPC   NC3  217   6.193   1.665   3.845 -0.3016 -0.1123  0.0179
   19PIPC   PO4  218   6.012   2.004   3.821  0.3064  0.0286  0.1358
   19PIPC   GL1  219   6.068   2.138   4.212 -0.0133  0.3233  0.1223
   19PIPC   GL2  220   6.222   1.868   4.265  0.0818 -0.0226 -0.1606
   19PIPC   C1A  221   6.029   2.436   4.462 -0.2341 -0.3007  0.2565
   19PIPC   D2A  222   6.036   2.497   4.855 -0.3569 -0.0235  0.0684
   19PIPC   D3A  223   6.175   2.618   5.160 -0.0181  0.2555  0.2197
   19PIPC   C4A  224   6.616   2.530   5.425  0.1274  0.2646 -0.0518
   19PIPC   C1B  225   5.956   1.952   4.696  0.2254 -0.0690  0.2248
   19PIPC   C2B  226   5.811   2.070   5.083  0.0829  0.2722 -0.1391
   19PIPC   C3B  227   5.489   2.144   5.377 -0.1254 -0.2387 -0.2419
   19PIPC   C4B  228   5.275   2.474   5.682 -0.2776 -0.0843 -0.2891
   20PIPC   NC3  229   0.729   4.346   3.454 -0.2392 -0.1625 -0.0356
   20PIPC   PO4  230   0.985   4.429   3.867 -0.2371  0.0626  0.0668
   20PIPC   GL1  231   1.097   4.309   4.253 -0.1105 -0.1137 -0.1936
   20PIPC   GL2  232   0.819   4.216   4.302  0.1832 -0.1207  0.1207
   20PIPC   C1A  233   1.182   4.238   4.694 -0.1774 -0.1253  0.1718
   20PIPC   D2A  234   1.169   4.491   5.035 -0.0453 -0.2264 -0.0934
   20PIPC   D3A  235   1.431   4.577   5.516 -0.0721 -0.1094  0.0492
   20PIPC   C4A  236   1.358   4.245   5.786  0.0741 -0.2444  0.0443
   20PIPC   C1B  237   0.661   4.225   4.654 -0.3442 -0.0880  0.0251
   20PIPC   C2B  238   0.690   4.359   4.927  0.0646  0.1392  0.0623
   20PIPC   C3B  239   0.800   4.621   5.375  0.2717 -0.0401 -0.0181
   20PIPC   C4B  240   0.632   4.908   5.660 -0.2278 -0.2328  0.2114
   21PIPC   NC3  241   6.184   4.873   3.464  0.1635 -0.2186  0.3451
   21PIPC   PO4  242   5.721   4.699   3.467  0.2612 -0.5388  0.3687
   21PIPC   GL1  243   5.669   4.755   4.062 -0.0035  0.0824 -0.0723
   21PIPC   GL2  244   5.543   5.033   4.299 -0.3156 -0.2408 -0.3102
   21PIPC   C1A  245   5.799   4.534   4.305  0.1191  0.0483  0.0700
   21PIPC   D2A  246   5.793   4.372   4.673 -0.1348 -0.2277  0.0341
   21PIPC   D3A  247   6.174   4.395   4.682 -0.0808 -0.2288  0.0356
   21PIPC   C4A  248   6.315   4.383   5.045 -0.1478  0.2090  0.2539
   21PIPC   C1B  249   5.572   4.878   4.683  0.3918 -0.0572  0.0338
   21PIPC   C2B  250   5.878   4.783   5.003 -0.1837 -0.0310 -0.1605
   21PIPC   C3B  251   5.805   4.780   5.427 -0.2645  0.1487  0.2322
   21PIPC   C4B  252   5.876   4.994   5.786 -0.3197  0.1995  0.0415
   22PIPC   NC3  253   7.069   4.321   3.520 -0.1237 -0.1420 -0.0229
   22PIPC   PO4  254   7.509   4.471   3.542 -0.1040  0.0124  0.0802
   22PIPC   GL1  255   7.524   4.339   3.936  0.1746 -0.2366 -0.0439
   22PIPC   GL2  256   7.383   4.509   4.089  0.0126  0.3653 -0.2249
   22PIPC   C1A  257   7.671   4.027   4.185 -0.2300  0.1696  0.1562
   22PIPC   D2A  258   7.944   3.877   4.424  0.3294 -0.0370 -0.0045
   22PIPC   D3A  259   7.783   3.945   4.883 -0.1629  0.0395 -0.1168
   22PIPC   C4A  260   7.875   3.549   5.085 -0.1558 -0.2396  0.0454
   22PIPC   C1B  261   7.181   4.681   4.346  0.1624  0.2155  0.2778
   22PIPC   C2B  262   7.224   4.727   4.712 -0.1031  0.2006 -0.2851
   22PIPC   C3B  263   7.327   4.784   5.089 -0.0393  0.0490 -0.0183
   22PIPC   C4B  264   7.169   4.853   5.540  0.1146  0.2501 -0.2554
   23PIPC   NC3  265   4.954   6.199   3.966  0.1728  0.3028  0.1872
   23PIPC   PO4  266   4.744   5.894   4.249 -0.1947  0.0075 -0.1012
   23PIPC   GL1  267   4.825   5.610   4.516 -0.3350 -0.2937  0.2844
   23PIPC   GL2  268   4.742   5.282   4.684 -0.0343  0.1896 -0.2403
   23PIPC   C1A  269   4.917   5.637   4.987 -0.0473  0.2107 -0.0967
   23PIPC   D2A  270   5.292   5.751   5.271 -0.1092  0.0528 -0.3212
   23PIPC   D3A  271   5.730   5.636   5.402  0.2615 -0.0605 -0.2358
   23PIPC   C4A  272   5.883   5.440   5.767  0.3597  0.2152 -0.0025
   23PIPC   C1B  273   4.760   5.111   5.084  0.0485 -0.0789  0.0543
   23PIPC   C2B  274   4.943   4.855   5.245  0.1598  0.0589 -0.2563
   23PIPC   C3B  275   4.925   4.731   5.688 -0.0656 -0.2071  0.1074
   23PIPC   C4B  276   4.681   4.439   5.929  0.0625 -0.1438 -0.1534
   24PIPC   NC3  277  -0.139   2.297   3.825 -0.0360  0.2322 -0.0505
   24PIPC   PO4  278   0.264   2.551   3.838  0.0478 -0.0083  0.3946
   24PIPC   GL1  279   0.248   2.328   4.198 -0.1455 -0.1232  0.0349
   24PIPC   GL2  280   0.504   2.469   4.350  0.2504 -0.0924  0.2125
   24PIPC   C1A  281   0.225   2.170   4.616 -0.5338 -0.1099 -0.1400
   24PIPC   D2A  282   0.109   2.333   5.039 -0.0191  0.1520 -0.2192
   24PIPC   D3A  283   0.274   2.213   5.454 -0.0572 -0.0197  0.1637
   24PIPC   C4A  284   0.305   2.091   5.845  0.1063  0.1148 -0.2035
   24PIPC   C1B  285   0.463   2.609   4.805 -0.2125  0.0583  0.2901
   24PIPC   C2B  286   0.563   2.632   5.295 -0.3282 -0.1853 -0.3644
   24PIPC   C3B  287   0.883   2.591   5.639 -0.2045 -0.1973  0.0261
   24PIPC   C4B  288   1.343   2.582   5.689 -0.0936 -0.0120 -0.1515
   25PIPC   NC3  289   1.012   6.162   2.882  0.0337  0.1507  0.0528
   25PIPC   PO4  290   1.082   6.438   3.229 -0.1010  0.0975  0.1664
   25PIPC   GL1  291   0.887   6.127   3.499  0.1836 -0.1615  0.0419
   25PIPC   GL2  292   1.075   6.102   3.751  0.0257 -0.0417 -0.2144
   25PIPC   C1A  293   0.830   5.700   3.647 -0.0137 -0.1686 -0.2769
   25PIPC   D2A  294   0.877   5.408   4.031  0.0961 -0.1518  0.0499
   25PIPC   D3A  295   1.261   5.251   4.094 -0.1050  0.3067 -0.0310
   25PIPC   C4A  296   1.474   5.429   4.454 -0.0129 -0.1260  0.3117
   25PIPC   C1B  297   1.274   6.279   4.112  0.2132  0.2008  0.0856
   25PIPC   C2B  298   1.202   6.386   4.431  0.0121 -0.2590 -0.2639
   25PIPC   C3B  299   0.924   6.499   4.697  0.0700 -0.1799  0.1368
   25PIPC   C4B  300   0.677   6.261   4.940 -0.2469 -0.2519  0.0446
   26PIPC   NC3  301  -0.197   0.180   3.554  0.3982  0.3659 -0.3771
   26PIPC   PO4  302   0.099   0.230   3.828 -0.2070 -0.0794  0.0940
   26PIPC   GL1  303   0.326   0.452   4.098  0.3020  0.0382 -0.1809
   26PIPC   GL2  304   0.704   0.424   4.092  0.0713  0.0774  0.0546
   26PIPC   C1A  305   0.418   0.805   4.260 -0.2802 -0.1548  0.1985
   26PIPC   D2A  306   0.365   1.132   4.597 -0.2061  0.3403  0.2826
   26PIPC   D3A  307   0.361   0.863   5.006  0.0949 -0.2393 -0.2555
   26PIPC   C4A  308   0.074   0.745   5.062  0.0532 -0.0304 -0.0640
   26PIPC   C1B  309   0.511   0.346   4.565  0.1291 -0.2494 -0.3286
   26PIPC   C2B  310   0.459   0.145   4.929  0.0685  0.0061  0.1250
   26PIPC   C3B  311   0.454  -0.083   5.285 -0.0111  0.0330  0.0305
   26PIPC   C4B  312   0.352  -0.134   5.706 -0.0643 -0.0044 -0.4666
   27PIPC   NC3  313   5.550   7.444   3.577 -0.0655 -0.1328 -0.1007
   27PIPC   PO4  314   5.624   7.692   3.911 -0.0497  0.0858 -0.1300
   27PIPC   GL1  315   5.472   7.514   4.359 -0.2121 -0.0623 -0.0928
   27PIPC   GL2  316   5.605   7.574   4.674 -0.0675 -0.1278  0.3404
   27PIPC   C1A  317   5.267   7.174   4.593  0.2952 -0.1755 -0.1635
   27PIPC   D2A  318   5.123   6.778   4.652 -0.3635  0.0358  0.0420
   27PIPC   D3A  319   5.192   6.444   5.035 -0.1356  0.1630  0.0958
   27PIPC   C4A  320   4.897   6.110   5.100  0.2167 -0.0357  0.1553
   27PIPC   C1B  321   5.737   7.489   5.077  0.2446 -0.1514 -0.0410
   27PIPC   C2B  322   5.999   7.409   5.417 -0.1615 -0.1750  0.1123
   27PIPC   C3B  323   6.393   7.194   5.629  0.2217 -0.0176 -0.3372
   27PIPC   C4B  324   6.718   7.526   5.804 -0.1122 -0.0089 -0.2426
   28PIPC   NC3  325   2.123   3.049   3.630 -0.4521  0.0675 -0.1954
   28PIPC   PO4  326   2.410   2.873   3.778 -0.1484 -0.1140 -0.1227
   28PIPC   GL1  327   2.380   3.009   4.252  0.0679 -0.3284  0.3206
   28PIPC   GL2  328   2.759   3.233   4.324 -0.0357 -0.1556 -0.0986
   28PIPC   C1A  329   2.571   2.857   4.681 -0.3535 -0.1378  0.3418
   28PIPC   D2A  330   2.785   2.678   5.007  0.1461  0.2196  0.1330
   28PIPC   D3A  331   2.509   2.880   5.311 -0.0793 -0.0096  0.2657
   28PIPC   C4A  332   2.604   2.762   5.739  0.1347  0.3875  0.0552
   28PIPC   C1B  333   2.928   3.531   4.644 -0.1138  0.1355 -0.1464
   28PIPC   C2B  334   2.849   3.669   5.018 -0.0238 -0.0500  0.0183
   28PIPC   C3B  335   2.813   3.785   5.447 -0.2399  0.1047  0.0798
   28PIPC   C4B  336   2.698   3.736   5.813 -0.0825 -0.0239  0.2073
   29PIPC   NC3  337   0.820   3.247   3.536  0.2475 -0.0007  0.0114
   29PIPC   PO4  338   0.621   3.601   3.673 -0.1864 -0.1907  0.0879
   29PIPC   GL1  339   0.240   3.550   3.964  0.0381  0.1482 -0.1188
   29PIPC   GL2  340   0.450   3.417   4.155  0.0966 -0.0006  0.1059
   29PIPC   C1A  341   0.002   3.107   4.177 -0.2438 -0.2367  0.2371
   29PIPC   D2A  342  -0.001   2.758   4.209  0.0520  0.0008 -0.0242
   29PIPC   D3A  343   0.012   2.763   4.717  0.2046  0.1735 -0.0190
   29PIPC   C4A  344  -0.225   2.691   5.081  0.2412 -0.1438 -0.0026
   29PIPC   C1B  345   0.380   3.303   4.634  0.0027  0.2126 -0.0437
   29PIPC   C2B  346   0.183   3.076   5.028  0.2337 -0.0401  0.0167
   29PIPC   C3B  347   0.151   2.874   5.372 -0.2246 -0.3384 -0.3770
   29PIPC   C4B  348   0.304   2.658   5.748  0.0990 -0.0322  0.0271
   30PIPC   NC3  349   3.692   5.282   3.986 -0.1672 -0.2696  0.2033
   30PIPC   PO4  350   4.104   5.216   3.981  0.1339 -0.0994 -0.1234
   30PIPC   GL1  351   4.072   5.139   4.452  0.0254  0.1295 -0.0874
   30PIPC   GL2  352   3.789   5.084   4.405  0.1477 -0.1290 -0.3326
   30PIPC   C1A  353   3.957   5.332   4.792 -0.0757  0.0530  0.0451
   30PIPC   D2A  354   3.601   5.563   4.890 -0.0509  0.0114  0.2272
   30PIPC   D3A  355   3.936   5.825   4.922  0.3134 -0.1382 -0.0040
   30PIPC   C4A  356   3.918   6.039   5.265 -0.0659 -0.2556 -0.0727
   30PIPC   C1B  357   3.895   4.808   4.739 -0.1207 -0.2739  0.2178
   30PIPC   C2B  358   3.903   4.838   5.157  0.0696 -0.1093  0.0562
   30PIPC   C3B  359   3.767   4.894   5.529 -0.1649  0.0085  0.0343
   30PIPC   C4B  360   3.787   4.809   5.931 -0.4758  0.2945 -0.0757
   31PIPC   NC3  361  -0.591   2.014   3.453  0.3041  0.0313  0.0716
   31PIPC   PO4  362  -0.468   1.860   3.869  0.0670 -0.0586  0.2507
   31PIPC   GL1  363  -0.139   1.902   4.126 -0.3395 -0.1798 -0.2771
   31PIPC   GL2  364  -0.167   2.061   4.463  0.0041 -0.2123  0.2169
   31PIPC   C1A  365   0.256   1.783   4.312 -0.1199  0.1349  0.0014
   31PIPC   D2A  366   0.639   1.616   4.223 -0.1958  0.2189  0.1104
   31PIPC   D3A  367   0.743   1.141   4.254 -0.3218 -0.2757  0.3865
   31PIPC   C4A  368   1.121   1.187   4.506  0.0199 -0.0696  0.0179
   31PIPC   C1B  369  -0.231   1.958   4.929 -0.0856  0.1527 -0.1839
   31PIPC   C2B  370  -0.109   1.852   5.370 -0.2369  0.0412  0.1552
   31PIPC   C3B  371   0.032   1.691   5.645 -0.2540 -0.2094 -0.1573
   31PIPC   C4B  372   0.518   1.758   5.617  0.2100 -0.1593  0.2135
   32PIPC   NC3  373   0.686   6.596   3.502  0.0965 -0.1049 -0.3465
   32PIPC   PO4  374   0.265   6.380   3.429  0.0945 -0.2086  0.0329
   32PIPC   GL1  375   0.165   6.447   3.773  0.1476  0.2582 -0.1557
   32PIPC   GL2  376   0.113   6.833   3.864  0.0844  0.1202 -0.1828
   32PIPC   C1A  377   0.181   6.378   4.144  0.1154 -0.0469  0.0023
   32PIPC   D2A  378  -0.053   6.482   4.548 -0.1067  0.0027 -0.0494
   32PIPC   D3A  379  -0.115   6.679   4.843  0.0851 -0.2173 -0.0293
   32PIPC   C4A  380  -0.364   6.597   5.170 -0.0041 -0.0608 -0.1243
   32PIPC   C1B  381   0.182   6.898   4.339  0.0663  0.2608  0.1919
   32PIPC   C2B  382   0.107   7.093   4.693 -0.0634  0.1139 -0.0338
   32PIPC   C3B  383   0.104   7.034   5.117 -0.0218  0.0343 -0.0458
   32PIPC   C4B  384   0.013   7.006   5.534 -0.1308 -0.0038  0.0310
   33PIPC   NC3  385   5.768   5.145   3.766 -0.1483 -0.0536  0.0661
   33PIPC   PO4  386   5.305   5.374   4.014 -0.0371 -0.0091  0.1902
   33PIPC   GL1  387   5.683   5.630   4.296  0.2816  0.0250 -0.0074
   33PIPC   GL2  388   5.691   5.988   4.435  0.1054 -0.3207  0.0600
   33PIPC   C1A  389   6.062   5.648   4.553  0.1360 -0.0384 -0.2978
   33PIPC   D2A  390   6.210   5.524   4.889 -0.1504  0.3869  0.0744
   33PIPC   D3A  391   6.562   5.528   5.068  0.0936  0.4016  0.2674
   33PIPC   C4A  392   6.465   5.645   5.481 -0.0091 -0.0903  0.1446
   33PIPC   C1B  393   5.956   6.053   4.766  0.1718  0.0841  0.1468
   33PIPC   C2B  394   6.039   5.912   5.124  0.1887 -0.0254  0.0170
   33PIPC   C3B  395   6.163   5.993   5.529  0.3006  0.1649 -0.0944
   33PIPC   C4B  396   6.223   5.925   5.961 -0.1788 -0.1814  0.2177
   34PIPC   NC3  397   3.457   6.269   4.140  0.1149  0.0693 -0.1569
   34PIPC   PO4  398   3.796   6.075   4.379  0.1605  0.2173 -0.2176
   34PIPC   GL1  399   3.436   6.043   4.693 -0.2951  0.2525 -0.2880
   34PIPC   GL2  400   3.206   6.219   4.593 -0.0948  0.2774  0.1062
   34PIPC   C1A  401   3.370   5.971   5.146 -0.0980  0.1592 -0.2419
   34PIPC   D2A  402   3.481   5.949   5.442  0.0551 -0.0356 -0.3512
   34PIPC   D3A  403   3.287   5.708   5.809  0.1647  0.1454  0.0850
   34PIPC   C4A  404   3.200   5.995   6.243 -0.2074  0.2369 -0.0470
   34PIPC   C1B  405   3.131   6.479   4.848  0.0498 -0.0344  0.2782
   34PIPC   C2B  406   3.201   6.457   5.294 -0.0508  0.1814 -0.3015
   34PIPC   C3B  407   3.166   6.700   5.670  0.1405  0.2645 -0.0773
   34PIPC   C4B  408   3.022   7.042   6.100 -0.0343 -0.0334  0.1168
   35PIPC   NC3  409   2.607   6.597   3.690 -0.1088  0.2033 -0.0683
   35PIPC   PO4  410   2.201   6.914   3.855  0.3178 -0.1629 -0.2731
   35PIPC   GL1  411   2.102   7.024   4.238 -0.2085  0.0403  0.2229
   35PIPC   GL2  412   2.349   7.144   4.389 -0.2783  0.0762 -0.0062
   35PIPC   C1A  413   1.864   7.108   4.574  0.3744 -0.3050  0.2232
   35PIPC   D2A  414   1.777   7.083   4.900  0.2190  0.3604 -0.0834
   35PIPC   D3A  415   1.773   6.839   5.270  0.0697  0.3513 -0.0428
   35PIPC   C4A  416   1.904   7.103   5.547  0.0844  0.1310  0.2482
   35PIPC   C1B  417   2.407   6.983   4.752 -0.0353 -0.1438  0.2542
   35PIPC   C2B  418   2.384   7.010   5.191 -0.2648 -0.1265  0.0839
   35PIPC   C3B  419   2.321   6.865   5.674 -0.3771  0.0663  0.1349
   35PIPC   C4B  420   2.005   6.879   6.020 -0.1348 -0.0535  0.0139
   36PIPC   NC3  421   5.812   0.667   3.841 -0.2845 -0.0388 -0.3273
   36PIPC   PO4  422   5.325   0.656   3.893  0.1245 -0.0424 -0.3438
   36PIPC   GL1  423   5.509   0.584   4.296  0.0424  0.0828  0.0674
   36PIPC   GL2  424   5.808   0.389   4.335  0.2846 -0.0117 -0.3965
   36PIPC   C1A  425   5.470   0.559   4.663 -0.1263  0.3128 -0.2601
   36PIPC   D2A  426   5.690   0.533   4.991  0.3175  0.0118  0.1847
   36PIPC   D3A  427   5.460   0.364   5.198  0.2194 -0.0402 -0.2654
   36PIPC   C4A  428   5.638   0.329   5.666  0.1036 -0.0142  0.0779
   36PIPC   C1B  429   6.192   0.438   4.540 -0.0189 -0.0618  0.2783
   36PIPC   C2B  430   6.153   0.423   4.952 -0.1802  0.0585 -0.1510
   36PIPC   C3B  431   6.053   0.520   5.433  0.3810  0.1364  0.3005
   36PIPC   C4B  432   5.907   0.723   5.847  0.4089 -0.0718  0.0620
   37PAPC   NC3  433   3.659   4.369   8.056  0.3175  0.1876  0.1773
   37PAPC   PO4  434   3.213   4.287   8.189  0.0976 -0.1774  0.2910
   37PAPC   GL1  435   3.201   4.196   7.812  0.1256 -0.0944 -0.2558
   37PAPC   GL2  436   2.901   4.031   7.582 -0.0709 -0.1374 -0.1042
   37PAPC   D1A  437   3.523   4.130   7.620  0.1232  0.0889 -0.0569
   37PAPC   D2A  438   3.692   3.826   7.410  0.1340  0.0842 -0.0845
   37PAPC   D3A  439   3.684   3.838   6.999  0.1860 -0.1728  0.0372
   37PAPC   D4A  440   4.106   3.799   6.966  0.0613  0.3524  0.1806
   37PAPC   C5A  441   4.303   3.534   6.591 -0.1782  0.0666 -0.0859
   37PAPC   C1B  442   3.084   4.093   7.220 -0.3510 -0.1719 -0.2587
   37PAPC   C2B  443   2.937   3.876   6.801 -0.1204  0.1924  0.0302
   37PAPC   C3B  444   2.786   3.524   6.602 -0.0030 -0.0195 -0.1131
   37PAPC   C4B  445   2.739   3.421   6.184 -0.1435 -0.0275 -0.1330
   38PAPC   NC3  446   2.761   2.062   8.269  0.3075  0.1773 -0.1326
   38PAPC   PO4  447   2.266   2.231   8.361  0.1091  0.0303 -0.1320
   38PAPC   GL1  448   2.392   2.255   7.943  0.2147  0.0349  0.1776
   38PAPC   GL2  449   2.251   2.321   7.537  0.1389 -0.0477 -0.2687
   38PAPC   D1A  450   2.828   2.337   7.871 -0.0907 -0.0333 -0.1037
   38PAPC   D2A  451   3.049   2.080   7.643  0.0088  0.0630 -0.1505
   38PAPC   D3A  452   2.838   2.160   7.278  0.0107 -0.3045  0.1775
   38PAPC   D4A  453   2.971   1.726   7.289  0.0634  0.0045  0.1035
   38PAPC   C5A  454   3.326   1.633   7.228  0.2753  0.2081 -0.0434
   38PAPC   C1B  455   2.185   2.130   7.131 -0.4517 -0.0315  0.3361
   38PAPC   C2B  456   2.125   1.837   6.725 -0.2505 -0.0057  0.0334
   38PAPC   C3B  457   2.056   1.520   6.361  0.1497  0.2849 -0.0214
   38PAPC   C4B  458   1.976   1.322   6.040  0.0045 -0.1314  0.0134
   39PAPC   NC3  459   0.982   2.967   8.119  0.1277  0.1006  0.1590
   39PAPC   PO4  460   0.942   2.534   8.057  0.2469 -0.3245 -0.0844
   39PAPC   GL1  461   0.915   2.435   7.634 -0.0924 -0.2641  0.0436
   39PAPC   GL2  462   0.898   2.600   7.284 -0.0919 -0.1088 -0.1403
   39PAPC   D1A  463   0.488   2.263   7.469  0.1133 -0.0896 -0.0636
   39PAPC   D2A  464   0.602   1.924   7.563  0.1674 -0.2182 -0.3319
   39PAPC   D3A  465   0.875   1.970   7.269  0.0578  0.0425 -0.0408
   39PAPC   D4A  466   0.458   2.050   7.045 -0.1173 -0.3297 -0.2922
   39PAPC   C5A  467   0.135   2.298   7.133 -0.2968 -0.2556  0.2545
   39PAPC   C1B  468   0.916   2.890   6.942  0.1951 -0.3211  0.2270
   39PAPC   C2B  469   0.901   3.150   6.689  0.2216  0.0457  0.1216
   39PAPC   C3B  470   0.760   3.047   6.321 -0.1670  0.1725  0.0302
   39PAPC   C4B  471   0.442   2.910   6.159  0.1474 -0.2407  0.1536
   40PAPC   NC3  472   0.479   1.843   8.208  0.0614  0.2064 -0.1101
   40PAPC   PO4  473   0.048   1.669   8.098 -0.4811  0.2450  0.1044
   40PAPC   GL1  474   0.239   1.520   7.795 -0.1139 -0.1329 -0.0334
   40PAPC   GL2  475   0.131   1.290   7.479  0.0494  0.0284  0.1070
   40PAPC   D1A  476   0.616   1.467   7.561  0.0069  0.2539  0.1669
   40PAPC   D2A  477   0.546   1.597   7.208  0.3055 -0.0210 -0.2313
   40PAPC   D3A  478   0.402   1.218   7.065  0.0841 -0.2095  0.0295
   40PAPC   D4A  479   0.371   1.303   6.610 -0.3745 -0.4296 -0.2498
   40PAPC   C5A  480   0.536   1.397   6.228  0.0210  0.1331 -0.0219
   40PAPC   C1B  481  -0.111   1.138   7.203 -0.1849 -0.0624  0.1458
   40PAPC   C2B  482  -0.046   1.067   6.859 -0.4272 -0.0265  0.2524
   40PAPC   C3B  483  -0.010   1.161   6.344  0.1860 -0.1418 -0.0371
   40PAPC   C4B  484  -0.138   1.226   5.970  0.0713  0.4072  0.2426
   41PAPC   NC3  485   2.148   3.339   7.893  0.1699  0.2447 -0.0391
   41PAPC   PO4  486   2.014   3.366   7.457  0.1333 -0.0499  0.0010
   41PAPC   GL1  487   2.017   3.796   7.274  0.0909 -0.0931  0.0346
   41PAPC   GL2  488   1.712   3.907   7.202 -0.0135 -0.1526 -0.1769
   41PAPC   D1A  489   2.162   4.161   7.065  0.0780 -0.2825  0.1813
   41PAPC   D2A  490   1.786   4.409   7.018  0.1211 -0.0101  0.0148
   41PAPC   D3A  491   2.043   4.733   7.075 -0.0347 -0.1661  0.1918
   41PAPC   D4A  492   2.255   4.933   6.830  0.0848 -0.1036  0.4309
   41PAPC   C5A  493   2.125   5.319   6.980  0.1860 -0.1683  0.0452
   41PAPC   C1B  494   1.869   3.830   6.805  0.1900  0.1330  0.1747
   41PAPC   C2B  495   2.203   3.993   6.576  0.1468  0.2289  0.2076
   41PAPC   C3B  496   2.552   3.834   6.337 -0.2425  0.2001  0.1711
   41PAPC   C4B  497   2.942   3.896   6.219 -0.3307 -0.3203 -0.1574
   42PAPC   NC3  498   6.015   5.642   7.794  0.0995 -0.0421 -0.2137
   42PAPC   PO4  499   5.585   5.663   8.025  0.2033 -0.1222 -0.2217
   42PAPC   GL1  500   5.581   5.429   7.682 -0.3046 -0.2185  0.3680
   42PAPC   GL2  501   5.258   5.412   7.644  0.0656  0.0836  0.2204
   42PAPC   D1A  502   5.858   5.396   7.261  0.0790 -0.0466 -0.2513
   42PAPC   D2A  503   5.971   5.285   6.894 -0.2165 -0.0932  0.1279
   42PAPC   D3A  504   6.007   5.200   6.528  0.2410 -0.0435  0.1478
   42PAPC   D4A  505   6.108   5.388   6.185  0.2226 -0.0128 -0.2994
   42PAPC   C5A  506   6.344   5.140   5.797  0.0674 -0.0938 -0.1111
   42PAPC   C1B  507   5.271   5.402   7.278 -0.1412 -0.2157  0.0492
   42PAPC   C2B  508   5.470   5.311   6.938 -0.0975 -0.0572  0.1741
   42PAPC   C3B  509   5.475   5.309   6.571 -0.3916  0.1763  0.1481
   42PAPC   C4B  510   5.566   5.222   6.190  0.2924 -0.4433  0.0616
   43PAPC   NC3  511   0.863   7.612   8.049 -0.0712 -0.2173 -0.3022
   43PAPC   PO4  512   0.877   7.122   7.948  0.3783 -0.0926  0.1942
   43PAPC   GL1  513   0.740   7.387   7.630  0.0279 -0.0120 -0.2474
   43PAPC   GL2  514   0.994   7.591   7.508  0.3515 -0.1011  0.0348
   43PAPC   D1A  515   0.661   7.158   7.298  0.3473 -0.0888 -0.1096
   43PAPC   D2A  516   0.259   6.870   7.182 -0.0883  0.1240 -0.2262
   43PAPC   D3A  517   0.444   7.101   6.815 -0.2538  0.2602  0.1371
   43PAPC   D4A  518   0.389   6.875   6.476 -0.3596 -0.2611 -0.4535
   43PAPC   C5A  519  -0.073   6.752   6.476 -0.1510 -0.0618 -0.3550
   43PAPC   C1B  520   0.771   7.761   7.189  0.2637 -0.0162 -0.0608
   43PAPC   C2B  521   0.658   7.884   6.684 -0.0998 -0.0630 -0.2905
   43PAPC   C3B  522   0.448   7.808   6.266 -0.0265 -0.1663  0.3617
   43PAPC   C4B  523   0.223   7.754   5.998 -0.2016  0.1381  0.2306
   44PAPC   NC3  524   4.753   6.927   4.119 -0.1697 -0.0024  0.3035
   44PAPC   PO4  525   5.067   6.723   3.836 -0.2800 -0.3012  0.0874
   44PAPC   GL1  526   5.177   6.558   4.194  0.3958  0.1933  0.0215
   44PAPC   GL2  527   5.489   6.467   4.357  0.2702 -0.0200 -0.2001
   44PAPC   D1A  528   5.117   6.175   4.493 -0.1231 -0.1245 -0.1230
   44PAPC   D2A  529   5.273   5.913   4.697  0.4919  0.1849 -0.1773
   44PAPC   D3A  530   5.623   5.643   4.880  0.2170  0.1105 -0.3317
   44PAPC   D4A  531   5.813   5.234   5.007 -0.1910  0.1371 -0.3112
   44PAPC   C5A  532   6.130   5.274   5.370 -0.0153 -0.0793  0.0326
   44PAPC   C1B  533   5.548   6.385   4.687  0.2580 -0.0175  0.0426
   44PAPC   C2B  534   5.544   6.132   5.096 -0.1840 -0.0796  0.2214
   44PAPC   C3B  535   5.624   6.112   5.457  0.0179 -0.0728  0.4128
   44PAPC   C4B  536   5.596   5.864   5.786  0.0617  0.1875  0.0001
   45PAPC   NC3  537   6.131   2.394   3.537 -0.2404 -0.1040  0.1235
   45PAPC   PO4  538   5.664   2.356   3.748 -0.0375  0.0063  0.1997
   45PAPC   GL1  539   5.606   2.347   4.083  0.0242  0.2585 -0.1961
   45PAPC   GL2  540   5.524   2.077   4.295 -0.3445  0.0482 -0.3726
   45PAPC   D1A  541   5.530   2.561   4.446  0.2226  0.0711 -0.0652
   45PAPC   D2A  542   5.647   2.941   4.369 -0.1332  0.2511  0.3614
   45PAPC   D3A  543   5.395   3.186   4.639 -0.2882 -0.1651  0.2677
   45PAPC   D4A  544   5.673   2.990   4.902 -0.1036  0.0805  0.0416
   45PAPC   C5A  545   5.858   3.147   5.174  0.1862  0.0077  0.0779
   45PAPC   C1B  546   5.502   2.153   4.719 -0.1755 -0.0413  0.2883
   45PAPC   C2B  547   5.559   2.497   5.016 -0.1349 -0.0352 -0.2325
   45PAPC   C3B  548   5.713   2.614   5.454 -0.0859 -0.1854 -0.1164
   45PAPC   C4B  549   6.062   2.793   5.727 -0.3701  0.3523 -0.2702
   46PAPC   NC3  550   7.326   7.210   3.173  0.0090 -0.1001  0.2839
   46PAPC   PO4  551   6.868   7.346   3.455 -0.3565  0.0109  0.2321
   46PAPC   GL1  552   6.995   7.359   3.807  0.0778  0.1256  0.0940
   46PAPC   GL2  553   6.848   7.180   4.138 -0.3657  0.0283  0.0287
   46PAPC   D1A  554   7.320   7.270   4.045 -0.1363  0.0711 -0.2013
   46PAPC   D2A  555   7.588   7.505   4.320 -0.2596 -0.2113  0.1369
   46PAPC   D3A  556   7.187   7.414   4.531 -0.1773 -0.1644 -0.1699
   46PAPC   D4A  557   7.125   7.144   4.944  0.0989 -0.1199 -0.0825
   46PAPC   C5A  558   6.973   7.422   5.295  0.0545  0.2741 -0.0110
   46PAPC   C1B  559   6.726   7.185   4.581 -0.2098 -0.0124  0.2721
   46PAPC   C2B  560   6.615   7.122   4.987  0.1595  0.1914  0.0428
   46PAPC   C3B  561   6.874   6.951   5.373  0.1000  0.0037 -0.1111
   46PAPC   C4B  562   6.935   7.046   5.737  0.3663 -0.2257  0.0019
   47PAPC   NC3  563   0.022   5.156   3.446  0.0771 -0.1764 -0.1485
   47PAPC   PO4  564   0.233   5.411   3.689 -0.1006 -0.2071  0.0572
   47PAPC   GL1  565   0.378   5.327   4.119 -0.1378 -0.1479 -0.3596
   47PAPC   GL2  566   0.335   5.606   4.224 -0.0770  0.0845  0.1219
   47PAPC   D1A  567   0.605   5.034   4.466  0.2235 -0.3581  0.0987
   47PAPC   D2A  568   0.863   5.397   4.551 -0.3211  0.0318  0.0183
   47PAPC   D3A  569   0.929   5.512   5.015  0.0116  0.1384  0.3180
   47PAPC   D4A  570   0.725   5.308   5.288  0.0370  0.1924  0.0252
   47PAPC   C5A  571   0.699   4.891   4.930  0.0644 -0.1983 -0.1211
   47PAPC   C1B  572   0.406   5.608   4.673 -0.0399  0.1677 -0.1594
   47PAPC   C2B  573   0.571   5.795   5.044 -0.1895 -0.2821  0.0693
   47PAPC   C3B  574   0.503   6.191   5.384  0.2152  0.1070 -0.0596
   47PAPC   C4B  575   0.230   6.574   5.267  0.0891  0.0800 -0.0169
   48PAPC   NC3  576   6.303   5.952   3.669 -0.2357  0.2442  0.0742
   48PAPC   PO4  577   5.995   6.367   3.604  0.1643  0.2169  0.1459
   48PAPC   GL1  578   5.932   6.195   4.009 -0.0965  0.1278 -0.1099
   48PAPC   GL2  579   6.118   5.978   4.101  0.0438 -0.1279  0.2058
   48PAPC   D1A  580   6.015   6.409   4.431  0.3066 -0.0067  0.0031
   48PAPC   D2A  581   6.414   6.426   4.204 -0.0547  0.0782  0.3851
   48PAPC   D3A  582   6.301   6.873   4.131 -0.1093  0.0820  0.2245
   48PAPC   D4A  583   6.205   6.912   4.609  0.2360  0.1714  0.1278
   48PAPC   C5A  584   6.179   6.547   4.912  0.1422 -0.2372 -0.1083
   48PAPC   C1B  585   6.348   6.054   4.520  0.1160  0.1831 -0.0568
   48PAPC   C2B  586   6.466   6.016   4.857  0.0097 -0.0712 -0.0938
   48PAPC   C3B  587   6.766   5.944   5.161  0.3433  0.0087 -0.0803
   48PAPC   C4B  588   6.996   5.635   5.385 -0.0442  0.0866  0.2290
   49PAPC   NC3  589   5.699   3.260   3.878 -0.0799 -0.2943 -0.0129
   49PAPC   PO4  590   6.114   3.147   3.875  0.2942  0.2253 -0.1308
   49PAPC   GL1  591   6.097   3.486   4.212  0.0108 -0.0933 -0.3571
   49PAPC   GL2  592   6.298   3.675   4.333  0.1346  0.0323 -0.0521
   49PAPC   D1A  593   5.970   3.405   4.637  0.1582  0.2478 -0.1335
   49PAPC   D2A  594   6.468   3.159   4.381  0.1406 -0.0003  0.0562
   49PAPC   D3A  595   6.162   2.937   4.619 -0.0035  0.2899 -0.0010
   49PAPC   D4A  596   6.336   3.160   4.912  0.0104  0.0578 -0.0909
   49PAPC   C5A  597   6.359   2.997   5.335 -0.1949 -0.0284  0.4668
   49PAPC   C1B  598   6.497   3.588   4.729 -0.1568 -0.0290 -0.0417
   49PAPC   C2B  599   6.693   3.440   5.115  0.1076  0.0356  0.0347
   49PAPC   C3B  600   6.867   3.341   5.500 -0.0913 -0.1130 -0.0706
   49PAPC   C4B  601   6.574   3.067   5.826 -0.1336  0.1095 -0.0849
   50PAPC   NC3  602   2.525   5.466   3.827 -0.3228  0.0678  0.3407
   50PAPC   PO4  603   2.309   5.347   3.437 -0.0231  0.1554  0.0967
   50PAPC   GL1  604   2.102   5.086   3.650  0.4578  0.2974  0.1562
   50PAPC   GL2  605   2.259   4.996   3.870 -0.0182  0.2530 -0.0383
   50PAPC   D1A  606   1.774   5.186   3.962  0.1362 -0.1713 -0.0161
   50PAPC   D2A  607   1.856   4.753   4.131 -0.0891  0.0813 -0.3104
   50PAPC   D3A  608   1.763   5.021   4.506 -0.0952  0.1187 -0.1162
   50PAPC   D4A  609   1.910   4.911   4.967  0.3197  0.2191  0.0520
   50PAPC   C5A  610   1.855   4.783   5.428  0.0455  0.0098 -0.0469
   50PAPC   C1B  611   2.317   4.968   4.191 -0.1719  0.1690  0.0130
   50PAPC   C2B  612   2.245   5.124   4.585  0.2224  0.2014 -0.0180
   50PAPC   C3B  613   2.209   5.256   4.931 -0.2663  0.0964  0.0313
   50PAPC   C4B  614   2.092   5.634   5.188 -0.4329  0.3007  0.0776
   51POPC   NC3  615   3.296   5.619   8.010 -0.2084  0.2058  0.0475
   51POPC   PO4  616   2.937   5.436   7.637  0.2712 -0.0447  0.2275
   51POPC   GL1  617   2.978   5.389   7.188 -0.1729 -0.0701 -0.1756
   51POPC   GL2  618   3.050   5.704   7.165 -0.0333  0.1633  0.3159
   51POPC   C1A  619   2.975   5.483   6.677 -0.2893  0.0338 -0.1194
   51POPC   D2A  620   2.950   5.692   6.578 -0.0375  0.1975 -0.0806
   51POPC   C3A  621   2.805   5.609   6.195 -0.0133 -0.1011  0.3301
   51POPC   C4A  622   2.915   5.422   5.855 -0.1301  0.1268 -0.3224
   51POPC   C1B  623   3.262   6.052   6.905  0.0503 -0.3512 -0.1779
   51POPC   C2B  624   3.474   6.270   6.593  0.3129  0.1691  0.1344
   51POPC   C3B  625   3.655   6.324   6.228  0.1801  0.0547  0.0176
   51POPC   C4B  626   3.538   6.225   5.879 -0.3079 -0.1175  0.2684
   52POPC   NC3  627   4.269   4.415   7.577 -0.1113 -0.2285  0.0786
   52POPC   PO4  628   4.569   4.718   7.836  0.0088 -0.0573 -0.0059
   52POPC   GL1  629   4.504   4.881   7.531 -0.2551 -0.0508 -0.2228
   52POPC   GL2  630   4.361   5.000   7.405  0.0520 -0.1443 -0.2249
   52POPC   C1A  631   4.564   4.708   7.067 -0.1392 -0.0995  0.0729
   52POPC   D2A  632   4.447   4.794   6.633 -0.0953 -0.1818  0.2717
   52POPC   C3A  633   4.713   4.818   6.306  0.1451  0.2111 -0.0585
   52POPC   C4A  634   4.986   5.131   5.984 -0.1364 -0.1289 -0.2532
   52POPC   C1B  635   4.412   5.181   7.026 -0.3531 -0.1264  0.2003
   52POPC   C2B  636   4.578   5.350   6.718 -0.2693  0.0526 -0.1166
   52POPC   C3B  637   4.933   5.408   6.408  0.0069 -0.0156  0.0252
   52POPC   C4B  638   4.641   5.490   6.031 -0.4031 -0.1002 -0.0692
   53POPC   NC3  639   0.192   3.310   7.732 -0.0920 -0.0730  0.1299
   53POPC   PO4  640   0.520   3.485   7.806 -0.2527  0.0518  0.0622
   53POPC   GL1  641   0.602   3.682   7.435 -0.4049 -0.0348  0.1506
   53POPC   GL2  642   0.899   3.810   7.324 -0.3908 -0.1668  0.0879
   53POPC   C1A  643   0.360   3.794   7.152  0.1163  0.0331  0.0473
   53POPC   D2A  644   0.468   4.006   6.821 -0.0038 -0.1028 -0.2014
   53POPC   C3A  645   0.470   3.798   6.497 -0.1988 -0.1510  0.3718
   53POPC   C4A  646   0.872   3.549   6.373  0.4162  0.1008 -0.0248
   53POPC   C1B  647   0.849   3.678   6.895 -0.2259 -0.0422  0.1181
   53POPC   C2B  648   1.002   4.077   6.527 -0.1088 -0.2044  0.2088
   53POPC   C3B  649   1.100   4.426   6.191 -0.0447  0.2326  0.0702
   53POPC   C4B  650   1.056   4.724   5.805 -0.1293  0.0471 -0.0354
   54POPC   NC3  651   7.433   0.181   8.127  0.1942  0.3798  0.2034
   54POPC   PO4  652   7.596   0.502   7.845  0.0252 -0.1356 -0.1151
   54POPC   GL1  653   7.397   0.722   7.480 -0.1199  0.1878 -0.3456
   54POPC   GL2  654   7.727   0.727   7.311  0.0610 -0.0354 -0.0431
   54POPC   C1A  655   7.238   0.607   7.126  0.0857 -0.3456 -0.2184
   54POPC   D2A  656   7.225   0.620   6.768  0.0998 -0.2198  0.4973
   54POPC   C3A  657   7.101   0.910   6.519  0.4109  0.2572 -0.1589
   54POPC   C4A  658   6.985   0.909   6.115 -0.4131 -0.0110  0.1218
   54POPC   C1B  659   7.806   0.721   6.993  0.3750 -0.2217  0.0347
   54POPC   C2B  660   7.792   0.742   6.490  0.1198  0.0773  0.4381
   54POPC   C3B  661   7.644   0.770   6.030 -0.0778 -0.3459 -0.4413
   54POPC   C4B  662   7.638   0.817   5.578  0.0410  0.0748  0.3216
   55POPC   NC3  663   6.804   3.046   8.093  0.1806  0.1378 -0.0815
   55POPC   PO4  664   7.293   3.040   8.103 -0.0361 -0.0159 -0.1882
   55POPC   GL1  665   7.084   3.287   7.744 -0.0052  0.0673 -0.1113
   55POPC   GL2  666   7.112   3.631   7.517  0.2343 -0.0659  0.1244
   55POPC   C1A  667   7.032   3.264   7.243  0.1804  0.1862 -0.1382
   55POPC   D2A  668   7.075   3.181   6.876  0.2085 -0.0064  0.3707
   55POPC   C3A  669   6.986   3.205   6.511  0.0255 -0.1253 -0.0197
   55POPC   C4A  670   6.938   3.038   6.139  0.0692 -0.0539  0.1739
   55POPC   C1B  671   6.834   3.707   7.278  0.2074  0.0297  0.0661
   55POPC   C2B  672   6.852   3.596   6.836 -0.0813  0.0003  0.1830
   55POPC   C3B  673   6.793   3.648   6.371  0.3059  0.0196 -0.2449
   55POPC   C4B  674   6.761   3.473   5.998  0.0479  0.0497 -0.3096
   56POPC   NC3  675   7.397   4.899   7.707  0.2335  0.0887 -0.0121
   56POPC   PO4  676   7.092   4.551   7.683  0.1721 -0.2816  0.2725
   56POPC   GL1  677   6.998   4.381   7.197 -0.2084 -0.0854 -0.1695
   56POPC   GL2  678   7.125   4.095   7.317  0.2937 -0.0586 -0.1622
   56POPC   C1A  679   7.100   4.482   6.834  0.2875  0.0793  0.0148
   56POPC   D2A  680   6.830   4.637   6.532 -0.2516  0.1403 -0.0949
   56POPC   C3A  681   6.938   4.485   6.174  0.2512 -0.1597 -0.2454
   56POPC   C4A  682   7.131   4.446   5.872  0.1394 -0.0800  0.4063
   56POPC   C1B  683   7.133   3.981   6.918 -0.0859 -0.1594  0.1497
   56POPC   C2B  684   7.115   4.108   6.493  0.0119 -0.1975  0.0964
   56POPC   C3B  685   6.982   3.994   6.043 -0.0036  0.1341 -0.0535
   56POPC   C4B  686   6.915   3.857   5.648  0.0935 -0.3070  0.1749
   57POPC   NC3  687   2.458   1.476   3.616  0.0526  0.0325 -0.0324
   57POPC   PO4  688   2.226   1.191   3.785  0.1453  0.0023  0.0651
   57POPC   GL1  689   2.192   1.129   4.182 -0.0954 -0.1476 -0.2613
   57POPC   GL2  690   2.350   1.438   4.282 -0.0224 -0.0077  0.0853
   57POPC   C1A  691   2.055   1.088   4.547 -0.0399 -0.4795  0.0613
   57POPC   D2A  692   1.902   1.060   4.963  0.1002  0.0406  0.1900
   57POPC   C3A  693   1.764   1.265   5.288 -0.0808 -0.2982 -0.1113
   57POPC   C4A  694   1.419   1.500   5.499 -0.0073 -0.2062 -0.1366
   57POPC   C1B  695   2.298   1.516   4.597 -0.1451  0.4175  0.1388
   57POPC   C2B  696   2.226   1.392   5.008  0.1623  0.0302  0.1688
   57POPC   C3B  697   2.328   1.361   5.489 -0.0510  0.0130  0.0896
   57POPC   C4B  698   2.784   1.219   5.759 -0.0386  0.1968  0.1978
   58POPC   NC3  699   6.546   3.928   3.467  0.1301 -0.0883 -0.1106
   58POPC   PO4  700   6.599   4.382   3.647  0.1246 -0.2362  0.0769
   58POPC   GL1  701   6.655   4.601   4.047  0.0691  0.0143 -0.2204
   58POPC   GL2  702   6.380   4.528   4.186 -0.0151  0.0970 -0.2997
   58POPC   C1A  703   6.753   4.565   4.574  0.0277 -0.2876 -0.4443
   58POPC   D2A  704   6.892   4.446   5.019  0.3993  0.0394 -0.3758
   58POPC   C3A  705   6.767   4.597   5.362 -0.0454  0.1105 -0.0212
   58POPC   C4A  706   6.650   4.768   5.699  0.0685  0.1372 -0.1688
   58POPC   C1B  707   6.457   4.203   4.365 -0.1434 -0.1045 -0.1290
   58POPC   C2B  708   6.668   4.076   4.705  0.1667  0.1096 -0.1931
   58POPC   C3B  709   6.648   3.966   5.169  0.1469  0.0692  0.1411
   58POPC   C4B  710   6.429   3.687   5.559 -0.0610 -0.1180 -0.0204
   59POPC   NC3  711   2.110   1.670   3.966  0.3160 -0.0883 -0.3983
   59POPC   PO4  712   2.105   2.033   3.688 -0.1884 -0.0586 -0.0757
   59POPC   GL1  713   2.028   2.075   4.258  0.2739 -0.1654 -0.1791
   59POPC   GL2  714   1.965   1.812   4.390  0.1910  0.1179 -0.1125
   59POPC   C1A  715   2.416   2.105   4.413 -0.0398 -0.3026 -0.1349
   59POPC   D2A  716   2.693   2.271   4.595  0.0495  0.3813  0.0378
   59POPC   C3A  717   2.687   2.182   4.972 -0.1642  0.0219 -0.0100
   59POPC   C4A  718   2.709   2.233   5.427 -0.1672  0.0629 -0.0626
   59POPC   C1B  719   2.161   1.965   4.783  0.2358 -0.1366  0.2540
   59POPC   C2B  720   2.323   1.864   5.117  0.3071  0.0392  0.0750
   59POPC   C3B  721   2.351   1.924   5.536  0.0910  0.0709  0.1027
   59POPC   C4B  722   2.212   1.801   5.964 -0.1039  0.1947  0.2622
   60POPC   NC3  723   5.538   1.903   3.852  0.2081  0.1486  0.2895
   60POPC   PO4  724   5.661   1.525   3.796 -0.0148  0.2285 -0.1074
   60POPC   GL1  725   5.798   1.594   4.211  0.0182  0.0734 -0.1949
   60POPC   GL2  726   6.109   1.359   4.247  0.1312 -0.0015  0.3829
   60POPC   C1A  727   5.577   1.678   4.636 -0.0771 -0.1738 -0.2269
   60POPC   D2A  728   5.444   1.736   5.052 -0.2757  0.0883 -0.0598
   60POPC   C3A  729   5.107   1.797   5.426  0.2331 -0.1697 -0.1172
   60POPC   C4A  730   4.937   1.546   5.803 -0.0271 -0.0236 -0.0835
   60POPC   C1B  731   6.077   1.429   4.671 -0.0403  0.2471  0.1905
   60POPC   C2B  732   6.004   1.570   5.034  0.1249 -0.1520 -0.2847
   60POPC   C3B  733   5.805   1.697   5.395 -0.1090 -0.0540 -0.0673
   60POPC   C4B  734   5.512   1.519   5.634 -0.0821 -0.0115 -0.1865
   61POPC   NC3  735   3.922   2.716   3.753 -0.0782  0.0956  0.0518
   61POPC   PO4  736   3.782   3.142   3.959  0.1286 -0.2393 -0.1967
   61POPC   GL1  737   3.711   2.871   4.289  0.0342  0.0686  0.2996
   61POPC   GL2  738   3.957   3.090   4.516  0.0089 -0.2667  0.0107
   61POPC   C1A  739   3.593   2.735   4.689 -0.0767 -0.0086  0.5440
   61POPC   D2A  740   3.392   2.883   5.055  0.2042  0.1502  0.3104
   61POPC   C3A  741   3.654   2.737   5.341  0.1559 -0.0927  0.5684
   61POPC   C4A  742   3.630   2.700   5.819 -0.2000 -0.0094 -0.2129
   61POPC   C1B  743   4.116   3.520   4.813  0.1765 -0.1339  0.1560
   61POPC   C2B  744   4.039   3.614   5.256  0.0361 -0.1235 -0.0153
   61POPC   C3B  745   4.247   3.505   5.668 -0.3876 -0.1550  0.2111
   61POPC   C4B  746   4.267   3.308   6.052  0.0132  0.4389  0.0779
   62POPC   NC3  747   3.060   2.789   3.477 -0.2663  0.0139  0.1371
   62POPC   PO4  748   2.901   2.673   3.827 -0.0600  0.2465  0.4802
   62POPC   GL1  749   3.135   2.856   4.260 -0.0902  0.2535 -0.3270
   62POPC   GL2  750   3.182   2.510   4.402  0.0271  0.1505 -0.1807
   62POPC   C1A  751   3.061   3.015   4.655 -0.1523 -0.4257 -0.0352
   62POPC   D2A  752   2.956   3.173   5.041 -0.1990 -0.4938 -0.0739
   62POPC   C3A  753   2.944   2.994   5.393 -0.0954  0.4708  0.0991
   62POPC   C4A  754   3.296   3.026   5.545  0.4825 -0.1285 -0.1390
   62POPC   C1B  755   3.167   2.430   4.805 -0.0431 -0.1360 -0.1119
   62POPC   C2B  756   3.195   2.433   5.291  0.0714  0.0714  0.0861
   62POPC   C3B  757   3.124   2.566   5.650  0.0173 -0.0141 -0.2663
   62POPC   C4B  758   3.286   2.456   6.088 -0.3233 -0.2488  0.0122
   63DPSM   NC3  759   1.763   2.423   8.239  0.0034  0.1779  0.0256
   63DPSM   PO4  760   1.874   2.568   7.855 -0.2685 -0.0012  0.0449
   63DPSM   AM1  761   1.687   2.379   7.526 -0.3045  0.2195  0.0589
   63DPSM   AM2  762   1.404   2.459   7.506  0.1460  0.2064  0.0615
   63DPSM   T1A  763   1.804   2.414   7.106  0.1354 -0.0904  0.0824
   63DPSM   C2A  764   1.964   2.332   6.676 -0.0072 -0.0675 -0.2274
   63DPSM   C3A  765   1.939   2.033   6.348  0.1418 -0.2064 -0.0239
   63DPSM   C1B  766   1.254   2.249   7.139 -0.0737  0.0057  0.2616
   63DPSM   C2B  767   1.023   2.423   6.817 -0.4318 -0.1883 -0.0707
   63DPSM   C3B  768   0.980   2.661   6.521 -0.0112  0.0218  0.2440
   63DPSM   C4B  769   1.074   2.727   6.092 -0.4540  0.1241  0.1373
   64DPSM   NC3  770   0.522   0.982   7.639 -0.0979 -0.3780  0.1662
   64DPSM   PO4  771   0.906   0.973   7.910 -0.1399 -0.4503  0.0301
   64DPSM   AM1  772   1.024   1.050   7.421  0.0964 -0.1823 -0.0388
   64DPSM   AM2  773   0.892   0.797   7.297  0.2007 -0.2527 -0.2676
   64DPSM   T1A  774   0.893   1.282   7.092 -0.4034 -0.0172 -0.1724
   64DPSM   C2A  775   0.906   1.284   6.664  0.1934  0.2979  0.0607
   64DPSM   C3A  776   1.052   1.525   6.364  0.0904  0.0082  0.1866
   64DPSM   C1B  777   0.805   0.827   6.900 -0.1897 -0.0591  0.1665
   64DPSM   C2B  778   0.821   0.858   6.409  0.0279 -0.0670 -0.2641
   64DPSM   C3B  779   0.993   1.096   6.153  0.3328  0.2938 -0.2436
   64DPSM   C4B  780   0.865   1.225   5.673  0.3718  0.1856 -0.3532
   65DPSM   NC3  781   5.126   5.032   8.170 -0.2310  0.1031  0.0752
   65DPSM   PO4  782   4.740   5.257   7.929  0.0799  0.2169 -0.0036
   65DPSM   AM1  783   4.739   5.399   7.528 -0.0475  0.4016 -0.4681
   65DPSM   AM2  784   4.597   5.737   7.530 -0.0502  0.5355 -0.1256
   65DPSM   T1A  785   4.822   5.564   7.125 -0.1274 -0.3419 -0.1593
   65DPSM   C2A  786   5.041   5.599   6.883  0.0764 -0.2617  0.1539
   65DPSM   C3A  787   5.320   5.858   6.552  0.0142 -0.2516 -0.0370
   65DPSM   C1B  788   4.524   6.040   7.133 -0.0484  0.0785  0.0347
   65DPSM   C2B  789   4.401   6.213   6.871 -0.1903 -0.2011  0.1083
   65DPSM   C3B  790   4.556   6.265   6.452  0.0641 -0.1099  0.1006
   65DPSM   C4B  791   4.424   6.465   6.014  0.0596 -0.0666 -0.3181
   66DPSM   NC3  792   0.946   3.900   7.943  0.0031  0.0117 -0.0682
   66DPSM   PO4  793   1.013   4.289   7.635  0.0516 -0.1004 -0.1910
   66DPSM   AM1  794   1.042   4.378   7.255  0.0258  0.0242  0.1319
   66DPSM   AM2  795   1.289   4.114   7.093  0.3099  0.1648 -0.2909
   66DPSM   T1A  796   0.819   4.518   6.849  0.0113 -0.2861 -0.1576
   66DPSM   C2A  797   0.585   4.356   6.462  0.2485  0.1533  0.0152
   66DPSM   C3A  798   0.235   4.169   6.239  0.1513 -0.0844  0.1962
   66DPSM   C1B  799   1.379   3.752   6.803  0.1257 -0.1661  0.1810
   66DPSM   C2B  800   1.366   3.597   6.395 -0.2028  0.1034 -0.0380
   66DPSM   C3B  801   1.246   3.770   6.098  0.1563  0.1769  0.1081
   66DPSM   C4B  802   0.827   3.922   6.023 -0.1051  0.1189  0.0586
   67DPSM   NC3  803   1.212   2.911   7.588 -0.0068 -0.0747  0.2992
   67DPSM   PO4  804   1.698   2.980   7.623  0.2478 -0.1228  0.1555
   67DPSM   AM1  805   1.978   2.783   7.377  0.0096 -0.2023  0.2450
   67DPSM   AM2  806   1.799   3.025   7.140 -0.0573  0.1204 -0.0726
   67DPSM   T1A  807   2.173   2.761   7.011 -0.0155  0.0688 -0.0895
   67DPSM   C2A  808   2.095   2.902   6.563  0.0530  0.0882 -0.0174
   67DPSM   C3A  809   2.148   2.600   6.230  0.0580  0.1000 -0.2155
   67DPSM   C1B  810   1.929   3.288   6.814  0.1165 -0.0835 -0.1437
   67DPSM   C2B  811   1.768   3.264   6.444 -0.0114  0.3565 -0.2933
   67DPSM   C3B  812   1.613   3.042   6.061  0.2088  0.0580 -0.0060
   67DPSM   C4B  813   1.838   2.713   5.820 -0.4240 -0.2011  0.1721
   68DPSM   NC3  814   5.264   0.897   8.297 -0.1161  0.3191 -0.0046
   68DPSM   PO4  815   5.437   0.867   7.918 -0.0673 -0.2596  0.1609
   68DPSM   AM1  816   5.743   1.054   7.617 -0.1688 -0.1898 -0.0306
   68DPSM   AM2  817   6.002   0.870   7.622  0.1420  0.0180 -0.0567
   68DPSM   T1A  818   5.648   0.978   7.202 -0.1884  0.0735  0.0250
   68DPSM   C2A  819   5.813   1.012   6.774  0.3687  0.1481 -0.1767
   68DPSM   C3A  820   6.031   0.990   6.421  0.1287 -0.1786 -0.0867
   68DPSM   C1B  821   6.100   1.171   7.261 -0.1274  0.1023  0.0317
   68DPSM   C2B  822   6.353   1.064   6.848 -0.0586  0.2817  0.3124
   68DPSM   C3B  823   6.621   1.153   6.445 -0.0700  0.2666  0.0402
   68DPSM   C4B  824   7.031   1.397   6.355  0.0961 -0.0287 -0.2091
   69DPSM   NC3  825   3.667   1.094   8.216 -0.0371  0.2791 -0.1292
   69DPSM   PO4  826   3.959   0.793   8.073  0.1656  0.1980 -0.2511
   69DPSM   AM1  827   4.045   0.599   7.701 -0.0803 -0.2037  0.0390
   69DPSM   AM2  828   4.196   0.716   7.568 -0.0439 -0.0647  0.1843
   69DPSM   T1A  829   3.977   0.329   7.309  0.0566  0.0206 -0.0835
   69DPSM   C2A  830   3.942   0.296   6.817 -0.0270  0.2754 -0.2538
   69DPSM   C3A  831   4.099   0.185   6.491 -0.3324 -0.1642  0.4543
   69DPSM   C1B  832   4.214   0.613   7.063  0.1079 -0.5071 -0.0507
   69DPSM   C2B  833   4.167   0.697   6.628  0.3586 -0.0944  0.0181
   69DPSM   C3B  834   4.468   0.827   6.514  0.1465  0.3622  0.0260
   69DPSM   C4B  835   4.533   0.955   6.157 -0.1310 -0.0074 -0.2506
   70DPSM   NC3  836   1.974   6.474   7.968  0.0159 -0.0478 -0.2278
   70DPSM   PO4  837   1.814   6.942   7.997 -0.2752  0.0168 -0.0736
   70DPSM   AM1  838   2.002   6.993   7.632  0.2349  0.1897  0.4055
   70DPSM   AM2  839   2.347   7.073   7.575  0.1685 -0.0089  0.2803
   70DPSM   T1A  840   1.923   7.030   7.214 -0.0369 -0.2732  0.2588
   70DPSM   C2A  841   2.034   7.042   6.699 -0.2685 -0.3898  0.0224
   70DPSM   C3A  842   1.824   7.224   6.383  0.3049  0.0314  0.1264
   70DPSM   C1B  843   2.390   6.965   7.070 -0.2155  0.0650  0.0623
   70DPSM   C2B  844   2.503   6.961   6.691 -0.2816 -0.1604 -0.0008
   70DPSM   C3B  845   2.423   7.093   6.242 -0.2562  0.0219  0.2260
   70DPSM   C4B  846   2.104   7.401   6.021 -0.2277  0.0066  0.1653
   71DPSM   NC3  847   3.436   2.573   8.558  0.0339  0.0690  0.2650
   71DPSM   PO4  848   3.166   2.374   8.325 -0.3008  0.0492  0.0630
   71DPSM   AM1  849   3.334   2.530   8.016  0.0994  0.1602 -0.0788
   71DPSM   AM2  850   3.273   2.679   7.786 -0.2860  0.0447 -0.2307
   71DPSM   T1A  851   3.493   2.263   7.657 -0.2106  0.0064 -0.1900
   71DPSM   C2A  852   3.378   2.172   7.272  0.1593 -0.1721 -0.1001
   71DPSM   C3A  853   3.128   2.011   6.898 -0.0369  0.4294 -0.0413
   71DPSM   C1B  854   3.168   2.611   7.398  0.1359 -0.2346  0.2916
   71DPSM   C2B  855   3.180   2.481   6.977 -0.2284  0.5318  0.0816
   71DPSM   C3B  856   3.099   2.489   6.593 -0.0591 -0.0957 -0.3263
   71DPSM   C4B  857   2.824   2.511   6.218  0.3602  0.2190  0.0733
   72DPSM   NC3  858   2.293   1.241   8.048  0.1464 -0.1040 -0.1131
   72DPSM   PO4  859   2.124   0.839   8.053  0.2471  0.1936 -0.1027
   72DPSM   AM1  860   2.110   1.008   7.666  0.1856 -0.2475 -0.0660
   72DPSM   AM2  861   1.952   1.168   7.612  0.3749  0.4109 -0.0650
   72DPSM   T1A  862   2.143   0.825   7.202  0.2525 -0.1319  0.1260
   72DPSM   C2A  863   2.002   0.984   6.805  0.0021 -0.1943  0.0218
   72DPSM   C3A  864   1.892   1.045   6.438 -0.0193 -0.1182 -0.0908
   72DPSM   C1B  865   1.803   1.282   7.205 -0.0179  0.2803 -0.2667
   72DPSM   C2B  866   1.767   1.445   6.835 -0.1645 -0.1344 -0.0835
   72DPSM   C3B  867   1.569   1.566   6.447  0.2533 -0.1407  0.1749
   72DPSM   C4B  868   1.595   1.727   6.028 -0.0423 -0.1170 -0.0655
   73DPSM   NC3  869   1.939   4.216   7.511  0.0085 -0.1411  0.1614
   73DPSM   PO4  870   2.029   4.577   7.614  0.0634  0.3249 -0.3203
   73DPSM   AM1  871   2.428   4.734   7.584  0.1008  0.1982 -0.2602
   73DPSM   AM2  872   2.729   4.533   7.560 -0.0869  0.2583  0.0462
   73DPSM   T1A  873   2.659   4.772   7.132  0.0282  0.0269  0.2356
   73DPSM   C2A  874   2.749   5.068   6.830 -0.0322  0.1343  0.4425
   73DPSM   C3A  875   2.883   5.088   6.374  0.4168 -0.1963  0.2940
   73DPSM   C1B  876   2.650   4.281   7.132 -0.2210 -0.2014  0.1227
   73DPSM   C2B  877   2.407   4.424   6.719  0.0651 -0.0519 -0.2237
   73DPSM   C3B  878   2.435   4.853   6.377  0.2165  0.2585 -0.1985
   73DPSM   C4B  879   2.407   5.193   6.027  0.3408  0.1374 -0.3245
   74DPSM   NC3  880   7.078   6.368   7.321  0.0994 -0.0963  0.0696
   74DPSM   PO4  881   7.333   6.245   7.699 -0.1713  0.3077 -0.2680
   74DPSM   AM1  882   7.321   5.926   7.407 -0.2778  0.1113  0.2460
   74DPSM   AM2  883   7.529   5.710   7.303 -0.1718 -0.0924  0.1932
   74DPSM   T1A  884   7.359   6.145   6.944 -0.1174 -0.0700  0.1243
   74DPSM   C2A  885   7.555   6.230   6.649 -0.0853 -0.1318  0.0761
   74DPSM   C3A  886   7.681   6.396   6.270  0.1428  0.0290 -0.0454
   74DPSM   C1B  887   7.334   5.643   6.968  0.1582 -0.3985  0.0963
   74DPSM   C2B  888   7.214   5.803   6.578  0.0902  0.0813  0.0281
   74DPSM   C3B  889   7.021   5.789   6.177 -0.2213 -0.0096  0.1012
   74DPSM   C4B  890   6.656   5.656   6.001 -0.1533 -0.0588  0.1859
   75DPSM   NC3  891   1.712   0.711   7.815  0.1366 -0.1352 -0.1161
   75DPSM   PO4  892   1.822   0.296   7.975 -0.0774 -0.1491  0.1113
   75DPSM   AM1  893   1.703   0.156   7.628  0.0765  0.1239  0.2324
   75DPSM   AM2  894   1.552  -0.165   7.612 -0.2988  0.1049  0.1558
   75DPSM   T1A  895   1.823   0.353   7.262 -0.2349  0.0537  0.0376
   75DPSM   C2A  896   1.850   0.512   6.897 -0.1070  0.1552  0.2335
   75DPSM   C3A  897   1.760   0.448   6.552 -0.0704  0.2510  0.0269
   75DPSM   C1B  898   1.578  -0.082   7.165  0.0768  0.2888 -0.4005
   75DPSM   C2B  899   1.596   0.045   6.738 -0.3441 -0.2894  0.2071
   75DPSM   C3B  900   1.308  -0.073   6.416 -0.2052  0.2389  0.0984
   75DPSM   C4B  901   1.027   0.223   6.275  0.0291  0.0485  0.0044
   76DPSM   NC3  902   1.329   0.899   3.497  0.1825  0.2850  0.2111
   76DPSM   PO4  903   1.525   0.463   3.656  0.1392  0.0375 -0.2526
   76DPSM   AM1  904   1.747   0.755   3.926  0.2444 -0.4666  0.5040
   76DPSM   AM2  905   2.103   0.661   3.935  0.2117  0.0457 -0.0492
   76DPSM   T1A  906   1.734   0.761   4.406 -0.1526  0.3323  0.0244
   76DPSM   C2A  907   1.452   0.890   4.841  0.1121  0.1672 -0.2237
   76DPSM   C3A  908   1.272   1.218   5.058  0.0201  0.2097  0.1360
   76DPSM   C1B  909   2.228   0.633   4.347  0.2791 -0.0824  0.0982
   76DPSM   C2B  910   2.080   0.609   4.809 -0.0068 -0.0463 -0.1639
   76DPSM   C3B  911   1.809   0.617   5.138 -0.0546 -0.2168  0.2051
   76DPSM   C4B  912   1.743   0.317   5.383 -0.0426 -0.1727  0.0995
   77DPSM   NC3  913   0.867   7.494   3.074 -0.0425  0.0292 -0.0058
   77DPSM   PO4  914   0.629   7.223   3.323  0.2928  0.1411  0.1310
   77DPSM   AM1  915   0.871   7.002   3.722 -0.2195  0.2039 -0.0979
   77DPSM   AM2  916   1.156   7.061   3.975 -0.1012 -0.0358  0.2493
   77DPSM   T1A  917   0.758   6.716   4.027 -0.1940 -0.0491  0.0994
   77DPSM   C2A  918   0.594   6.536   4.387  0.1430  0.0781  0.1118
   77DPSM   C3A  919   0.360   6.654   4.757 -0.4766  0.0860  0.1131
   77DPSM   C1B  920   1.151   7.159   4.399  0.0834  0.1615 -0.4993
   77DPSM   C2B  921   1.276   7.218   4.824 -0.1003  0.1883 -0.0385
   77DPSM   C3B  922   1.478   7.407   5.160  0.0367  0.2002 -0.1796
   77DPSM   C4B  923   1.494   7.362   5.517 -0.2314  0.0167  0.2599
   78DPSM   NC3  924   4.331   1.941   3.258 -0.2325 -0.0383 -0.3557
   78DPSM   PO4  925   4.120   1.814   3.625 -0.1130  0.0397  0.2948
   78DPSM   AM1  926   3.946   1.722   4.101 -0.2326  0.0017 -0.0817
   78DPSM   AM2  927   4.155   1.923   4.101 -0.1560  0.2174 -0.0842
   78DPSM   T1A  928   3.961   1.833   4.518 -0.2285 -0.5005  0.1663
   78DPSM   C2A  929   4.108   1.928   4.784 -0.1343 -0.0391  0.0112
   78DPSM   C3A  930   4.098   1.974   5.221 -0.2289  0.1377 -0.0626
   78DPSM   C1B  931   4.406   2.117   4.474 -0.0945 -0.4837  0.0828
   78DPSM   C2B  932   4.443   2.224   4.927 -0.1173  0.1588 -0.0708
   78DPSM   C3B  933   4.461   2.294   5.368  0.3162 -0.1639 -0.1103
   78DPSM   C4B  934   4.393   2.382   5.926 -0.1387  0.1834 -0.2277
   79DPSM   NC3  935   3.359   7.890   3.785 -0.1186 -0.2620  0.1811
   79DPSM   PO4  936   3.577   7.538   4.081 -0.0293 -0.2349  0.0943
   79DPSM   AM1  937   3.421   7.347   4.443  0.0685 -0.0367  0.0306
   79DPSM   AM2  938   3.374   7.029   4.377  0.0250 -0.1390  0.0709
   79DPSM   T1A  939   3.450   7.437   4.879  0.2549  0.1203  0.0241
   79DPSM   C2A  940   3.367   7.465   5.319  0.0226 -0.0517 -0.1730
   79DPSM   C3A  941   3.203   7.244   5.663  0.0058  0.0765 -0.0672
   79DPSM   C1B  942   3.493   6.869   4.871 -0.2230 -0.0965  0.2133
   79DPSM   C2B  943   3.469   6.917   5.225 -0.1066 -0.1976 -0.1865
   79DPSM   C3B  944   3.672   6.653   5.581 -0.1790 -0.0212  0.0862
   79DPSM   C4B  945   4.035   6.336   5.680  0.2176 -0.2918 -0.2238
   80DPSM   NC3  946   2.715   5.820   3.356 -0.1945 -0.1774 -0.6950
   80DPSM   PO4  947   2.932   5.805   3.809  0.0684 -0.0230 -0.0852
   80DPSM   AM1  948   2.646   5.841   4.167  0.0813  0.1754  0.1829
   80DPSM   AM2  949   2.760   6.161   4.301 -0.0221  0.3530  0.0925
   80DPSM   T1A  950   2.488   5.637   4.493  0.2483  0.0425 -0.0541
   80DPSM   C2A  951   2.498   5.637   4.942  0.2637  0.1337 -0.0469
   80DPSM   C3A  952   2.560   5.600   5.351  0.1564 -0.2972 -0.0027
   80DPSM   C1B  953   2.781   6.082   4.727 -0.2167 -0.1407  0.1245
   80DPSM   C2B  954   2.825   6.023   5.075 -0.2852 -0.1073  0.0354
   80DPSM   C3B  955   2.957   5.946   5.420  0.4194  0.1571 -0.1947
   80DPSM   C4B  956   3.020   6.146   5.759 -0.0855  0.2487 -0.0731
   81DPSM   NC3  957   3.241   4.253   3.588 -0.0695  0.1079 -0.1309
   81DPSM   PO4  958   3.347   4.475   3.984 -0.1093  0.0754 -0.1954
   81DPSM   AM1  959   3.421   4.823   4.171  0.0594 -0.0193  0.3091
   81DPSM   AM2  960   3.111   4.906   4.258 -0.1469 -0.0216  0.1597
   81DPSM   T1A  961   3.340   5.085   4.703 -0.2563  0.1433 -0.0615
   81DPSM   C2A  962   3.513   5.086   5.073  0.2586  0.2642  0.0172
   81DPSM   C3A  963   3.725   5.454   5.399 -0.0270  0.1617 -0.0541
   81DPSM   C1B  964   2.750   4.682   4.394 -0.1324  0.0713  0.0744
   81DPSM   C2B  965   2.484   4.699   4.731  0.1443  0.2972 -0.0950
   81DPSM   C3B  966   2.410   4.822   5.227  0.2439 -0.2381  0.0569
   81DPSM   C4B  967   2.296   5.196   5.497  0.0015 -0.1992  0.3094
   82DPSM   NC3  968   4.584   5.127   3.785  0.1548 -0.1107  0.0167
   82DPSM   PO4  969   4.433   4.881   4.233  0.1380  0.2705 -0.3438
   82DPSM   AM1  970   4.466   4.812   4.598 -0.1048 -0.2100  0.1999
   82DPSM   AM2  971   4.897   4.807   4.674 -0.0569 -0.1313  0.0883
   82DPSM   T1A  972   4.308   5.033   4.877 -0.0744  0.1236  0.0649
   82DPSM   C2A  973   4.186   5.225   5.309 -0.2648  0.1929 -0.1896
   82DPSM   C3A  974   4.131   5.209   5.699 -0.0583  0.0727  0.1064
   82DPSM   C1B  975   5.194   4.517   4.769 -0.1163  0.0134  0.1759
   82DPSM   C2B  976   5.395   4.575   5.056 -0.2084  0.2802  0.0896
   82DPSM   C3B  977   5.360   4.644   5.491 -0.0356  0.2096 -0.1950
   82DPSM   C4B  978   5.425   4.886   5.878 -0.0142 -0.0868 -0.1160
   83DPSM   NC3  979   5.318   2.630   3.418 -0.2529  0.3100 -0.2033
   83DPSM   PO4  980   4.849   2.569   3.415  0.1005 -0.1125  0.1706
   83DPSM   AM1  981   4.942   2.543   3.801 -0.0389 -0.1549  0.0239
   83DPSM   AM2  982   5.170   2.247   3.871  0.3051 -0.1076  0.1774
   83DPSM   T1A  983   4.582   2.544   4.225 -0.0776  0.1376 -0.0082
   83DPSM   C2A  984   4.630   2.585   4.659  0.1029 -0.0762 -0.0674
   83DPSM   C3A  985   4.622   2.707   5.036  0.0316 -0.3128  0.2549
   83DPSM   C1B  986   5.056   2.484   4.292  0.0291 -0.1021  0.2428
   83DPSM   C2B  987   5.098   2.614   4.732  0.2029 -0.1798 -0.0498
   83DPSM   C3B  988   5.162   2.728   5.191 -0.1862  0.2039 -0.0869
   83DPSM   C4B  989   4.903   2.750   5.481  0.4831  0.0523  0.0154
   84DPSM   NC3  990   7.114   2.928   3.261  0.2702 -0.0640  0.0622
   84DPSM   PO4  991   6.971   2.524   3.548  0.0115  0.0950  0.0712
   84DPSM   AM1  992   6.901   2.668   3.944  0.0161 -0.1723 -0.1913
   84DPSM   AM2  993   6.418   2.731   3.901  0.1220  0.2341 -0.2040
   84DPSM   T1A  994   6.986   2.476   4.260 -0.0734  0.1528  0.0181
   84DPSM   C2A  995   7.024   2.448   4.745 -0.1720  0.1731  0.0347
   84DPSM   C3A  996   6.943   2.298   5.120  0.4881 -0.0658 -0.3343
   84DPSM   C1B  997   6.516   2.576   4.403 -0.1369 -0.1266 -0.2041
   84DPSM   C2B  998   6.646   2.740   4.864 -0.1035 -0.2228  0.0196
   84DPSM   C3B  999   6.863   2.908   5.294  0.3859  0.1396 -0.0166
   84DPSM   C4B 1000   7.071   2.942   5.653 -0.0216 -0.1156 -0.1427
   85DPSM   NC3 1001   0.692   2.255   3.890 -0.0166 -0.2017  0.1411
   85DPSM   PO4 1002   0.752   2.745   3.731 -0.1804  0.1188  0.0136
   85DPSM   AM1 1003   0.968   2.710   4.135 -0.2706 -0.1309  0.0746
   85DPSM   AM2 1004   1.296   2.830   4.155 -0.1429  0.2718  0.0177
   85DPSM   T1A 1005   0.964   2.757   4.575  0.0313 -0.2619 -0.3012
   85DPSM   C2A 1006   1.046   2.683   5.028  0.1818  0.0230 -0.0257
   85DPSM   C3A 1007   1.327   2.363   5.195  0.0452  0.2126  0.2941
   85DPSM   C1B 1008   1.320   3.121   4.454 -0.2076  0.2635  0.2621
   85DPSM   C2B 1009   1.429   3.167   4.755  0.0474 -0.0085 -0.0152
   85DPSM   C3B 1010   1.393   3.072   5.184  0.1918 -0.2507  0.2397
   85DPSM   C4B 1011   1.579   3.094   5.549 -0.1189 -0.2601 -0.0916
   86DPSM   NC3 1012   3.881  -0.334   3.814 -0.1276  0.0150 -0.0907
   86DPSM   PO4 1013   4.130   0.024   4.052  0.1070 -0.0954 -0.2103
   86DPSM   AM1 1014   3.957   0.175   4.451 -0.1740 -0.1548  0.2634
   86DPSM   AM2 1015   3.690   0.351   4.507 -0.2150 -0.0673  0.1976
   86DPSM   T1A 1016   4.049   0.215   4.880 -0.2536  0.0704  0.1695
   86DPSM   C2A 1017   3.836   0.268   5.208  0.4090 -0.0662 -0.0597
   86DPSM   C3A 1018   3.850   0.594   5.655  0.0555 -0.1012  0.0510
   86DPSM   C1B 1019   3.431   0.478   4.930  0.0674 -0.0496 -0.0836
   86DPSM   C2B 1020   3.396   0.471   5.472 -0.1688  0.1128  0.5726
   86DPSM   C3B 1021   3.488   0.337   5.910  0.1367  0.0028  0.0535
   86DPSM   C4B 1022   3.652   0.243   6.332 -0.4065  0.0962 -0.1346
   87DPSM   NC3 1023   1.938   5.339   3.104  0.2613 -0.2369  0.2150
   87DPSM   PO4 1024   1.525   5.664   2.993  0.3004 -0.0825  0.3960
   87DPSM   AM1 1025   1.534   5.552   3.406  0.2314 -0.2225 -0.1365
   87DPSM   AM2 1026   1.815   5.532   3.515 -0.2101 -0.0961 -0.0151
   87DPSM   T1A 1027   1.330   5.625   3.720  0.1988  0.0734  0.2723
   87DPSM   C2A 1028   1.330   5.786   4.047  0.2810 -0.3352  0.3006
   87DPSM   C3A 1029   1.547   5.925   4.430 -0.1457 -0.0170 -0.1404
   87DPSM   C1B 1030   1.820   5.644   4.028 -0.0396  0.1714 -0.2252
   87DPSM   C2B 1031   1.956   5.538   4.457 -0.0083  0.0054  0.1522
   87DPSM   C3B 1032   1.727   5.434   4.902  0.1799  0.2239 -0.1974
   87DPSM   C4B 1033   1.808   5.278   5.358  0.1123  0.0251  0.4246
   88DPSM   NC3 1034   4.909   3.527   3.400  0.1321  0.0184 -0.0069
   88DPSM   PO4 1035   4.634   3.395   3.656  0.0914  0.0347  0.0717
   88DPSM   AM1 1036   4.530   3.320   4.081  0.3310 -0.1415 -0.0095
   88DPSM   AM2 1037   4.303   3.153   4.139  0.2066 -0.0806  0.0434
   88DPSM   T1A 1038   4.497   3.490   4.510 -0.2146  0.3590  0.1561
   88DPSM   C2A 1039   4.606   3.548   5.024  0.0019  0.0884 -0.0347
   88DPSM   C3A 1040   4.686   3.659   5.441  0.0198 -0.0031  0.3282
   88DPSM   C1B 1041   4.408   2.936   4.480 -0.3451 -0.0089  0.0311
   88DPSM   C2B 1042   4.328   3.127   4.873  0.2331 -0.2393  0.2157
   88DPSM   C3B 1043   4.374   3.173   5.288 -0.0583  0.0534  0.0553
   88DPSM   C4B 1044   4.404   2.951   5.700  0.1361 -0.1495  0.0719
   89PNSM   NC3 1045  -0.241   4.063   7.778  0.3290 -0.1740 -0.1644
   89PNSM   PO4 1046   0.017   4.223   8.023 -0.0019 -0.4717  0.2793
   89PNSM   AM1 1047   0.138   4.332   7.556 -0.0305  0.2730  0.0427
   89PNSM   AM2 1048   0.329   4.594   7.497 -0.1637  0.5205 -0.0019
   89PNSM   T1A 1049   0.101   4.229   7.041 -0.0190  0.1139 -0.2709
   89PNSM   C2A 1050   0.087   4.330   6.684  0.1328 -0.0971  0.1522
   89PNSM   C3A 1051  -0.094   4.511   6.370  0.1535  0.0888 -0.0314
   89PNSM   C1B 1052   0.414   4.622   7.048  0.1039  0.0368  0.2489
   89PNSM   C2B 1053   0.531   4.861   6.647  0.2201 -0.1998  0.1843
   89PNSM   C3B 1054   0.374   5.168   6.404 -0.1093  0.2483  0.0393
   89PNSM   D4B 1055   0.427   5.278   5.960 -0.2364  0.2556 -0.0427
   89PNSM   C5B 1056   0.128   5.201   5.601  0.2110 -0.1487  0.0510
   89PNSM   C6B 1057  -0.076   5.301   5.274 -0.1890  0.1868  0.2466
   90PNSM   NC3 1058   4.015   0.269   8.149  0.3721  0.1269 -0.1000
   90PNSM   PO4 1059   3.691   0.206   7.831  0.0594  0.0280  0.0208
   90PNSM   AM1 1060   3.546   0.585   7.459 -0.2704  0.0474  0.1549
   90PNSM   AM2 1061   3.259   0.754   7.558  0.2191 -0.1743  0.2597
   90PNSM   T1A 1062   3.599   0.607   7.005 -0.4847 -0.0112 -0.1787
   90PNSM   C2A 1063   3.683   0.718   6.608  0.4271  0.1569  0.1323
   90PNSM   C3A 1064   3.718   0.772   6.241  0.0122  0.0915  0.2011
   90PNSM   C1B 1065   3.133   0.666   7.118 -0.1267 -0.0286 -0.1660
   90PNSM   C2B 1066   3.197   0.591   6.749  0.2212 -0.0026  0.0960
   90PNSM   C3B 1067   3.263   0.538   6.363  0.0348 -0.1324  0.1032
   90PNSM   D4B 1068   3.122   0.269   6.232 -0.1277 -0.1233 -0.0134
   90PNSM   C5B 1069   2.857  -0.051   6.377  0.1445  0.2004  0.2072
   90PNSM   C6B 1070   2.973  -0.351   6.598  0.0282  0.0547 -0.1219
   91PNSM   NC3 1071   4.581   6.997   7.559 -0.0696  0.0577  0.1458
   91PNSM   PO4 1072   4.262   7.024   7.975 -0.2720  0.2006  0.0869
   91PNSM   AM1 1073   4.165   6.698   7.637 -0.0578 -0.0009  0.0742
   91PNSM   AM2 1074   3.928   6.331   7.652  0.1731  0.4292  0.0810
   91PNSM   T1A 1075   4.259   6.859   7.178 -0.1111 -0.1420  0.2459
   91PNSM   C2A 1076   4.133   7.036   6.815  0.4265  0.1575 -0.1836
   91PNSM   C3A 1077   4.296   7.196   6.481  0.3695 -0.2495  0.1742
   91PNSM   C1B 1078   4.086   6.368   7.234 -0.2986  0.0976 -0.0034
   91PNSM   C2B 1079   4.075   6.549   6.794 -0.0731 -0.3349 -0.2375
   91PNSM   C3B 1080   4.063   6.656   6.451  0.1742 -0.0704  0.3236
   91PNSM   D4B 1081   3.993   6.644   6.077  0.5466 -0.3188  0.0062
   91PNSM   C5B 1082   4.283   7.006   5.998  0.1307  0.1935 -0.1230
   91PNSM   C6B 1083   4.419   7.269   5.682  0.0361 -0.0083 -0.1801
   92PNSM   NC3 1084   7.072   4.052   8.277  0.3957  0.0286  0.0085
   92PNSM   PO4 1085   6.784   3.711   7.903 -0.2146 -0.1162  0.3148
   92PNSM   AM1 1086   6.629   3.408   7.671  0.2755 -0.0807  0.1117
   92PNSM   AM2 1087   6.278   3.228   7.722  0.0496  0.3746 -0.2097
   92PNSM   T1A 1088   6.596   3.273   7.138 -0.2533  0.0930 -0.0021
   92PNSM   C2A 1089   6.557   3.167   6.805  0.1246  0.2525  0.2303
   92PNSM   C3A 1090   6.501   3.164   6.336 -0.1800  0.0422  0.2896
   92PNSM   C1B 1091   6.153   3.337   7.335  0.0385 -0.3839  0.0833
   92PNSM   C2B 1092   6.049   3.230   6.917 -0.1426 -0.1926 -0.1385
   92PNSM   C3B 1093   5.864   3.374   6.506 -0.2406  0.1905 -0.1975
   92PNSM   D4B 1094   5.646   3.473   6.179 -0.1712 -0.4708 -0.0555
   92PNSM   C5B 1095   5.746   3.753   5.910  0.0681 -0.0634 -0.1236
   92PNSM   C6B 1096   6.026   4.035   5.880  0.0255 -0.2360  0.0143
   93PNSM   NC3 1097   3.452   0.663   7.952 -0.1245  0.1189 -0.1788
   93PNSM   PO4 1098   3.119   0.827   8.203  0.1336  0.1339 -0.0359
   93PNSM   AM1 1099   2.874   1.075   7.946 -0.1434  0.3412  0.0099
   93PNSM   AM2 1100   2.581   0.813   7.847  0.0512  0.2669 -0.3493
   93PNSM   T1A 1101   2.959   1.197   7.498  0.2387  0.0317  0.1202
   93PNSM   C2A 1102   2.959   1.288   7.042 -0.1737  0.2732 -0.0326
   93PNSM   C3A 1103   2.900   1.526   6.624 -0.4513 -0.0073 -0.3006
   93PNSM   C1B 1104   2.649   0.825   7.475  0.5269 -0.0131  0.1124
   93PNSM   C2B 1105   2.586   0.955   7.044 -0.0997  0.0522 -0.0837
   93PNSM   C3B 1106   2.849   0.956   6.666  0.1151 -0.2167 -0.3100
   93PNSM   D4B 1107   2.871   1.139   6.252  0.1605 -0.3579  0.1139
   93PNSM   C5B 1108   2.728   1.534   6.172  0.1273 -0.0714 -0.1544
   93PNSM   C6B 1109   2.506   1.703   6.442  0.0646  0.0263  0.1865
   94PNSM   NC3 1110   5.238   2.303   8.227 -0.0822  0.1196 -0.4842
   94PNSM   PO4 1111   5.384   2.691   8.097  0.0469 -0.0463  0.3202
   94PNSM   AM1 1112   5.633   2.737   7.710 -0.1256 -0.2419  0.0171
   94PNSM   AM2 1113   5.671   3.049   7.503 -0.0776  0.1865  0.3838
   94PNSM   T1A 1114   5.826   2.493   7.321  0.2378  0.0814 -0.2985
   94PNSM   C2A 1115   5.690   2.441   6.833  0.0071  0.3777 -0.1949
   94PNSM   C3A 1116   5.507   2.267   6.459  0.2960  0.1571 -0.2694
   94PNSM   C1B 1117   5.662   2.970   7.110  0.3057 -0.0369 -0.0275
   94PNSM   C2B 1118   5.741   2.921   6.672  0.1888  0.2559 -0.2199
   94PNSM   C3B 1119   5.558   2.763   6.323  0.3242 -0.0372  0.1036
   94PNSM   D4B 1120   5.678   2.600   5.957 -0.2009  0.1807  0.0809
   94PNSM   C5B 1121   5.673   2.204   5.923  0.0779 -0.0315 -0.1348
   94PNSM   C6B 1122   5.292   1.956   5.871 -0.2015  0.1596 -0.3356
   95PNSM   NC3 1123   6.046   4.510   8.519  0.0011  0.1112 -0.0258
   95PNSM   PO4 1124   5.908   4.675   8.184  0.0086  0.2279 -0.1250
   95PNSM   AM1 1125   5.729   4.576   7.819 -0.1374  0.2497 -0.3448
   95PNSM   AM2 1126   5.484   4.765   7.772 -0.1142  0.3186  0.1525
   95PNSM   T1A 1127   5.916   4.547   7.435  0.1101  0.0859  0.0083
   95PNSM   C2A 1128   5.901   4.367   7.017  0.0964  0.1255  0.0865
   95PNSM   C3A 1129   6.111   4.120   6.839 -0.1842 -0.1460 -0.0434
   95PNSM   C1B 1130   5.532   5.002   7.345 -0.2736  0.1495  0.0933
   95PNSM   C2B 1131   5.683   4.909   7.043 -0.0655  0.0264 -0.0661
   95PNSM   C3B 1132   5.647   4.758   6.614  0.1732 -0.2288  0.2637
   95PNSM   D4B 1133   5.883   4.828   6.217 -0.0584  0.0242 -0.1218
   95PNSM   C5B 1134   5.632   4.497   5.913  0.2200  0.0477  0.1763
   95PNSM   C6B 1135   5.217   4.375   5.854 -0.2432  0.0905  0.2010
   96PNSM   NC3 1136   6.118   7.617   8.129  0.0842  0.1240  0.2909
   96PNSM   PO4 1137   5.741   7.596   7.970 -0.3664  0.0869 -0.0725
   96PNSM   AM1 1138   5.588   7.517   7.534 -0.0448 -0.1475  0.1870
   96PNSM   AM2 1139   5.773   7.557   7.304 -0.0690  0.3096  0.2196
   96PNSM   T1A 1140   5.320   7.464   7.101  0.0656  0.3195  0.2894
   96PNSM   C2A 1141   5.425   7.498   6.658 -0.1010 -0.0560 -0.0240
   96PNSM   C3A 1142   5.386   7.610   6.228  0.1845  0.0200 -0.2140
   96PNSM   C1B 1143   5.869   7.565   6.941  0.0829 -0.0418 -0.0408
   96PNSM   C2B 1144   5.867   7.538   6.548 -0.0454  0.0039 -0.1682
   96PNSM   C3B 1145   5.721   7.320   6.269 -0.1920 -0.0180  0.1151
   96PNSM   D4B 1146   5.416   7.206   5.894  0.1077 -0.0862 -0.1460
   96PNSM   C5B 1147   5.498   7.327   5.501  0.2809 -0.0718 -0.0635
   96PNSM   C6B 1148   5.309   7.293   5.081 -0.0425 -0.0887  0.1404
   97PNSM   NC3 1149   1.270   6.817   8.081 -0.0178  0.0575  0.3276
   97PNSM   PO4 1150   1.521   6.539   7.834 -0.2370 -0.2541  0.0519
   97PNSM   AM1 1151   1.499   6.794   7.533  0.0302  0.0195  0.2566
   97PNSM   AM2 1152   1.191   6.936   7.576  0.0667 -0.1903  0.0913
   97PNSM   T1A 1153   1.459   6.872   7.040  0.2318 -0.1222  0.2484
   97PNSM   C2A 1154   1.574   6.865   6.611 -0.1460 -0.1789  0.1016
   97PNSM   C3A 1155   1.593   6.638   6.266 -0.2730 -0.5098 -0.1811
   97PNSM   C1B 1156   1.143   7.167   7.334  0.0492  0.0736 -0.0368
   97PNSM   C2B 1157   1.078   7.434   6.925  0.3683 -0.1578  0.2762
   97PNSM   C3B 1158   0.675   7.431   6.591 -0.1191 -0.0003  0.0655
   97PNSM   D4B 1159   0.509   7.354   6.216  0.1434 -0.0824  0.2045
   97PNSM   C5B 1160   0.634   6.969   6.027 -0.1076 -0.0837  0.1523
   97PNSM   C6B 1161   0.669   6.554   6.240 -0.1534  0.1445  0.2896
   98PNSM   NC3 1162   3.830   7.159   4.270 -0.0764 -0.1092  0.0241
   98PNSM   PO4 1163   4.215   6.930   4.171  0.2756 -0.0381  0.2043
   98PNSM   AM1 1164   4.401   6.951   4.471 -0.0864 -0.1863  0.1696
   98PNSM   AM2 1165   4.671   7.166   4.610 -0.3455  0.2618 -0.5358
   98PNSM   T1A 1166   4.411   6.890   4.930 -0.3667  0.0275  0.6359
   98PNSM   C2A 1167   4.391   6.938   5.265 -0.1896 -0.0350 -0.0255
   98PNSM   C3A 1168   4.217   6.765   5.558 -0.3614 -0.1120 -0.0923
   98PNSM   C1B 1169   4.879   7.065   4.975  0.4567 -0.1140  0.3218
   98PNSM   C2B 1170   5.046   6.907   5.431 -0.0070 -0.2024  0.1134
   98PNSM   C3B 1171   5.134   6.364   5.546 -0.0969  0.1157  0.0422
   98PNSM   D4B 1172   4.986   5.914   5.692 -0.0876 -0.2948  0.0005
   98PNSM   C5B 1173   4.920   5.545   5.511  0.1002  0.0662 -0.2202
   98PNSM   C6B 1174   4.730   5.253   5.559 -0.0776  0.1714 -0.1774
   99PNSM   NC3 1175   2.261   3.893   3.538 -0.0712 -0.1305 -0.2842
   99PNSM   PO4 1176   1.875   3.785   3.388 -0.0987 -0.0628  0.3456
   99PNSM   AM1 1177   2.000   3.585   3.876  0.1341  0.1740  0.2205
   99PNSM   AM2 1178   1.832   3.695   4.080  0.0192 -0.1613 -0.0378
   99PNSM   T1A 1179   1.927   3.216   4.178 -0.0188  0.0684  0.0305
   99PNSM   C2A 1180   1.875   3.133   4.531 -0.3327  0.1826  0.0566
   99PNSM   C3A 1181   1.943   3.041   4.976  0.0518 -0.1151  0.2057
   99PNSM   C1B 1182   1.779   3.659   4.448 -0.1907 -0.0122 -0.0999
   99PNSM   C2B 1183   1.919   3.608   4.862 -0.2490  0.1872 -0.0001
   99PNSM   C3B 1184   1.969   3.470   5.322 -0.0496 -0.0743 -0.1191
   99PNSM   D4B 1185   2.127   3.149   5.562  0.0582  0.0326  0.0819
   99PNSM   C5B 1186   2.210   3.167   5.987 -0.1248  0.1716 -0.0201
   99PNSM   C6B 1187   2.594   2.964   6.332  0.2250 -0.1390  0.1596
  100PNSM   NC3 1188   4.145   3.546   3.820  0.2443  0.2514 -0.2353
  100PNSM   PO4 1189   4.009   3.920   3.923  0.1043 -0.3669 -0.0550
  100PNSM   AM1 1190   4.000   4.186   4.328  0.0434  0.1229 -0.4493
  100PNSM   AM2 1191   4.102   4.483   4.492  0.0683  0.0884  0.1155
  100PNSM   T1A 1192   3.634   4.367   4.565 -0.2511 -0.2867  0.0070
  100PNSM   C2A 1193   3.496   4.582   4.918 -0.0275  0.0218  0.0309
  100PNSM   C3A 1194   3.358   4.708   5.341  0.0217  0.0407  0.0410
  100PNSM   C1B 1195   4.028   4.387   4.920  0.0223  0.3434 -0.0680
  100PNSM   C2B 1196   3.829   4.423   5.337  0.1153 -0.2614 -0.3356
  100PNSM   C3B 1197   3.614   4.363   5.726 -0.4392  0.3368  0.1006
  100PNSM   D4B 1198   3.256   4.712   5.817 -0.2132  0.1770 -0.3191
  100PNSM   C5B 1199   3.271   4.957   6.103  0.0336 -0.0221  0.2486
  100PNSM   C6B 1200   3.322   5.372   6.248  0.2654 -0.2915 -0.0916
  101PNSM   NC3 1201   7.452   6.001   3.381 -0.3298  0.0850  0.0359
  101PNSM   PO4 1202   7.244   5.611   3.420  0.2409  0.0754  0.1475
  101PNSM   AM1 1203   7.228   5.742   3.848 -0.0059 -0.0148  0.0500
  101PNSM   AM2 1204   7.466   5.897   3.931 -0.2064 -0.1357  0.0728
  101PNSM   T1A 1205   7.096   5.697   4.277 -0.1611 -0.0838  0.0719
  101PNSM   C2A 1206   7.418   5.869   4.526 -0.1735  0.2043 -0.3011
  101PNSM   C3A 1207   7.844   6.135   4.578 -0.2610 -0.3058  0.0553
  101PNSM   C1B 1208   7.150   6.175   4.195 -0.0363 -0.0515  0.0221
  101PNSM   C2B 1209   6.856   6.114   4.543 -0.0589  0.3909  0.0517
  101PNSM   C3B 1210   7.091   6.097   4.882 -0.3920 -0.0718 -0.2473
  101PNSM   D4B 1211   7.235   6.127   5.294 -0.0072  0.0862  0.1496
  101PNSM   C5B 1212   7.491   6.284   5.632 -0.0128  0.2498 -0.2592
  101PNSM   C6B 1213   7.778   6.661   5.806 -0.2559  0.0325 -0.1330
  102PNSM   NC3 1214   4.251   1.394   3.900  0.3431  0.0056  0.3131
  102PNSM   PO4 1215   3.935   1.092   4.074  0.1292  0.0130  0.1246
  102PNSM   AM1 1216   3.899   1.335   4.423  0.0331 -0.1541  0.0625
  102PNSM   AM2 1217   3.728   1.074   4.525 -0.0730  0.2476  0.2181
  102PNSM   T1A 1218   4.067   1.376   4.766 -0.1403  0.0807 -0.0065
  102PNSM   C2A 1219   4.149   1.426   5.225  0.0225  0.0063 -0.0033
  102PNSM   C3A 1220   4.092   1.448   5.634 -0.1896 -0.0052  0.0880
  102PNSM   C1B 1221   3.597   1.032   4.937  0.3696  0.2032  0.1254
  102PNSM   C2B 1222   3.543   0.938   5.375 -0.3589  0.0326  0.0701
  102PNSM   C3B 1223   3.704   1.095   5.694 -0.0109  0.1646 -0.1911
  102PNSM   D4B 1224   4.084   0.960   5.965  0.5454  0.2124  0.1188
  102PNSM   C5B 1225   4.204   0.505   6.022 -0.0741 -0.1293  0.0737
  102PNSM   C6B 1226   4.423   0.101   6.115  0.7342 -0.1900 -0.3899
  103PNSM   NC3 1227   2.648   7.294   3.969  0.0167  0.0127 -0.2590
  103PNSM   PO4 1228   2.906   6.904   3.910 -0.2151 -0.3168 -0.1888
  103PNSM   AM1 1229   2.627   6.709   4.201  0.1030  0.0119  0.3986
  103PNSM   AM2 1230   2.322   6.475   4.111  0.1554 -0.1662  0.0166
  103PNSM   T1A 1231   2.675   6.559   4.634  0.1053  0.0909  0.0763
  103PNSM   C2A 1232   2.634   6.499   5.067  0.1491 -0.0063  0.0812
  103PNSM   C3A 1233   2.758   6.467   5.480  0.1751  0.1945  0.1779
  103PNSM   C1B 1234   2.181   6.543   4.491 -0.1768 -0.2042 -0.0119
  103PNSM   C2B 1235   2.051   6.565   4.862 -0.0357 -0.0051  0.0765
  103PNSM   C3B 1236   2.201   6.605   5.273  0.2563 -0.0718  0.0674
  103PNSM   D4B 1237   1.882   6.493   5.685  0.3378  0.0953 -0.2142
  103PNSM   C5B 1238   1.570   6.804   5.786  0.1183 -0.0865  0.0585
  103PNSM   C6B 1239   1.444   7.167   6.034  0.3281 -0.0526 -0.1951
  104PNSM   NC3 1240   6.551   0.714   3.403 -0.2223 -0.1890 -0.2314
  104PNSM   PO4 1241   6.570   1.115   3.712 -0.0830 -0.1562  0.0050
  104PNSM   AM1 1242   6.537   1.218   4.034 -0.1847  0.0056 -0.1755
  104PNSM   AM2 1243   6.622   1.595   4.060  0.0235  0.1633  0.0990
  104PNSM   T1A 1244   6.533   0.978   4.458 -0.1088  0.0797 -0.0400
  104PNSM   C2A 1245   6.567   0.716   4.751  0.0428  0.2034 -0.3469
  104PNSM   C3A 1246   6.472   0.669   5.189 -0.0406  0.2302 -0.2159
  104PNSM   C1B 1247   6.552   1.541   4.473 -0.3193 -0.1924  0.1323
  104PNSM   C2B 1248   6.499   1.361   4.916  0.0048  0.4275 -0.0376
  104PNSM   C3B 1249   6.744   1.130   5.225 -0.0405  0.4354  0.2823
  104PNSM   D4B 1250   7.042   0.757   5.204 -0.0637  0.0570 -0.2478
  104PNSM   C5B 1251   7.295   0.450   5.380 -0.1828  0.1534 -0.0185
  104PNSM   C6B 1252   7.632   0.332   5.372 -0.2136 -0.0983  0.4162
  105PNSM   NC3 1253   3.474   1.816   3.971  0.0298 -0.1368  0.2180
  105PNSM   PO4 1254   3.091   1.766   4.016 -0.2460  0.0989 -0.0983
  105PNSM   AM1 1255   2.970   1.610   4.346  0.0934  0.0758 -0.1077
  105PNSM   AM2 1256   2.720   1.676   4.493 -0.0186  0.0406  0.2759
  105PNSM   T1A 1257   3.137   1.336   4.553  0.2300 -0.2182  0.0366
  105PNSM   C2A 1258   3.093   1.336   4.936  0.0932 -0.2504  0.0334
  105PNSM   C3A 1259   3.193   1.334   5.381 -0.1946 -0.0436 -0.1788
  105PNSM   C1B 1260   2.698   1.639   4.873 -0.0797  0.1487  0.2846
  105PNSM   C2B 1261   2.733   1.592   5.302  0.0961  0.2782 -0.1633
  105PNSM   C3B 1262   2.781   1.733   5.666 -0.1885  0.1793 -0.0507
  105PNSM   D4B 1263   2.865   2.100   5.920 -0.1639  0.1034  0.0661
  105PNSM   C5B 1264   2.868   1.975   6.378  0.2172 -0.1103 -0.1987
  105PNSM   C6B 1265   2.606   1.891   6.855 -0.0399 -0.1459 -0.1504
  106PNSM   NC3 1266   5.235   1.140   3.826 -0.1878 -0.1166 -0.0082
  106PNSM   PO4 1267   4.777   1.347   3.902 -0.0475  0.1034 -0.1489
  106PNSM   AM1 1268   4.837   1.147   4.270  0.1356 -0.1476  0.1502
  106PNSM   AM2 1269   5.058   0.937   4.235  0.0507 -0.0841 -0.2479
  106PNSM   T1A 1270   5.117   1.303   4.673  0.0090 -0.0300 -0.3052
  106PNSM   C2A 1271   5.089   1.432   5.059 -0.0545  0.1635  0.2895
  106PNSM   C3A 1272   5.175   1.228   5.443 -0.1186 -0.2705  0.1105
  106PNSM   C1B 1273   5.018   0.826   4.685 -0.0923  0.2042  0.0299
  106PNSM   C2B 1274   5.098   0.746   5.062 -0.0905 -0.1012 -0.0634
  106PNSM   C3B 1275   5.166   0.614   5.468 -0.1231 -0.0262 -0.1158
  106PNSM   D4B 1276   5.131   0.293   5.809  0.0562 -0.2902 -0.0065
  106PNSM   C5B 1277   4.893  -0.001   6.019 -0.0810 -0.0762 -0.0274
  106PNSM   C6B 1278   4.779  -0.099   6.448  0.3428  0.1866 -0.0634
  107PLSM   NC3 1279   5.972   2.868   8.016  0.3187 -0.0707 -0.0803
  107PLSM   PO4 1280   6.341   2.995   8.191  0.3325 -0.1149  0.0485
  107PLSM   AM1 1281   6.480   2.722   7.853  0.0877  0.3489  0.0849
  107PLSM   AM2 1282   6.386   2.461   7.743  0.0604 -0.0016  0.1940
  107PLSM   T1A 1283   6.649   2.836   7.412 -0.1976  0.0987 -0.1205
  107PLSM   C2A 1284   6.766   2.784   7.021  0.1360 -0.1819  0.0176
  107PLSM   C3A 1285   6.704   2.711   6.574  0.2228 -0.1885  0.0486
  107PLSM   C1B 1286   6.631   2.323   7.343 -0.2326 -0.0659  0.1070
  107PLSM   C2B 1287   6.628   2.273   6.888 -0.0407 -0.0095  0.2461
  107PLSM   C3B 1288   6.601   2.153   6.515 -0.0425 -0.0029 -0.1698
  107PLSM   C4B 1289   6.806   2.072   6.165 -0.1434 -0.4308  0.1867
  107PLSM   C5B 1290   7.331   2.144   6.232  0.0220  0.0259  0.2901
  107PLSM   C6B 1291   7.529   2.179   6.643 -0.1816 -0.0079 -0.0044
  108PLSM   NC3 1292   6.178   1.335   7.854 -0.3565  0.1980  0.2233
  108PLSM   PO4 1293   5.838   1.545   7.976  0.0509 -0.1162  0.2253
  108PLSM   AM1 1294   5.678   1.608   7.603 -0.0342  0.2396 -0.0901
  108PLSM   AM2 1295   5.676   1.935   7.575 -0.0270 -0.0040 -0.0172
  108PLSM   T1A 1296   5.513   1.437   7.207  0.0092 -0.1936 -0.0330
  108PLSM   C2A 1297   5.451   1.348   6.779  0.0507 -0.0289  0.0856
  108PLSM   C3A 1298   5.446   1.015   6.414 -0.1133 -0.0988  0.3761
  108PLSM   C1B 1299   5.662   2.027   7.169  0.1186  0.2743  0.3351
  108PLSM   C2B 1300   5.486   1.899   6.853 -0.0496  0.0966  0.1327
  108PLSM   C3B 1301   5.333   1.780   6.409  0.0414 -0.1851 -0.2684
  108PLSM   C4B 1302   5.360   1.423   6.068  0.0281  0.2395 -0.1269
  108PLSM   C5B 1303   5.413   0.982   5.841 -0.1798 -0.0110  0.0898
  108PLSM   C6B 1304   5.275   0.613   6.147  0.0856  0.3668 -0.1315
  109PLSM   NC3 1305   2.144  -0.035   7.883  0.0630 -0.0600 -0.0696
  109PLSM   PO4 1306   2.561   0.152   7.872  0.1637 -0.1593  0.0621
  109PLSM   AM1 1307   2.662   0.216   7.478 -0.1650  0.0021  0.0423
  109PLSM   AM2 1308   2.652  -0.043   7.343 -0.1964 -0.0620 -0.3310
  109PLSM   T1A 1309   2.506   0.438   7.133  0.0424 -0.1837 -0.1013
  109PLSM   C2A 1310   2.342   0.605   6.706  0.2064  0.0317  0.0629
  109PLSM   C3A 1311   2.179   0.648   6.287  0.1160 -0.0407 -0.4441
  109PLSM   C1B 1312   2.710  -0.019   6.971  0.1468 -0.0967  0.1883
  109PLSM   C2B 1313   2.786   0.283   6.697 -0.1722  0.0389  0.2100
  109PLSM   C3B 1314   2.734   0.587   6.306  0.1046  0.0023  0.0708
  109PLSM   C4B 1315   2.830   0.556   5.959  0.3293 -0.1247  0.1102
  109PLSM   C5B 1316   2.936   0.161   5.554  0.3327  0.0823 -0.2305
  109PLSM   C6B 1317   3.001   0.204   5.005 -0.0741 -0.0178 -0.1916
  110PLSM   NC3 1318   6.786   2.574   8.208  0.1079  0.1136  0.1649
  110PLSM   PO4 1319   6.971   2.596   7.791  0.0615 -0.5286 -0.2432
  110PLSM   AM1 1320   7.318   2.806   7.679 -0.1800 -0.2288 -0.3195
  110PLSM   AM2 1321   7.452   2.502   7.582 -0.0877  0.0759 -0.2370
  110PLSM   T1A 1322   7.448   3.014   7.279  0.0045  0.0443  0.2054
  110PLSM   C2A 1323   7.518   3.063   6.885 -0.1916  0.1219  0.0717
  110PLSM   C3A 1324   7.512   2.969   6.529 -0.2704  0.3172  0.1495
  110PLSM   C1B 1325   7.158   2.547   7.234 -0.5245  0.1659 -0.2171
  110PLSM   C2B 1326   7.129   2.472   6.805 -0.2232  0.0604 -0.1311
  110PLSM   C3B 1327   7.218   2.592   6.446  0.1402 -0.0149  0.2384
  110PLSM   C4B 1328   7.315   2.803   6.082 -0.6464 -0.0887  0.2801
  110PLSM   C5B 1329   7.508   3.051   5.844 -0.1631 -0.1944 -0.2688
  110PLSM   C6B 1330   7.724   3.332   5.583  0.2562 -0.1178 -0.1414
  111PLSM   NC3 1331   1.757   5.603   7.705 -0.1145  0.0020  0.2894
  111PLSM   PO4 1332   1.612   6.029   7.742  0.0456 -0.0510  0.0010
  111PLSM   AM1 1333   1.587   5.874   7.317 -0.3082 -0.2674  0.0764
  111PLSM   AM2 1334   1.213   5.862   7.326  0.0217 -0.0342  0.3117
  111PLSM   T1A 1335   1.617   6.006   6.897 -0.0130  0.3697  0.0289
  111PLSM   C2A 1336   1.587   5.997   6.446  0.0341  0.0932  0.1707
  111PLSM   C3A 1337   1.497   6.169   6.089  0.2762 -0.0685 -0.1627
  111PLSM   C1B 1338   1.217   5.727   6.990 -0.2428  0.0474  0.1861
  111PLSM   C2B 1339   1.241   5.672   6.494 -0.1496  0.0814  0.0140
  111PLSM   C3B 1340   1.282   5.690   6.097  0.2341  0.2547  0.4325
  111PLSM   C4B 1341   1.310   5.598   5.615  0.0495  0.0651  0.1997
  111PLSM   C5B 1342   1.405   5.712   5.272  0.0021 -0.0393  0.4688
  111PLSM   C6B 1343   1.639   5.920   5.034 -0.5126 -0.0137  0.2200
  112PLSM   NC3 1344   6.177   6.342   7.965  0.3668  0.1990 -0.0557
  112PLSM   PO4 1345   6.109   6.729   7.830  0.1272  0.0233  0.0053
  112PLSM   AM1 1346   5.990   6.678   7.553 -0.0359 -0.0333  0.0753
  112PLSM   AM2 1347   5.705   6.518   7.407  0.1516  0.0669 -0.0541
  112PLSM   T1A 1348   6.118   6.581   7.126 -0.2193 -0.1983 -0.1962
  112PLSM   C2A 1349   6.080   6.514   6.686 -0.0485  0.3240  0.1151
  112PLSM   C3A 1350   6.269   6.518   6.258  0.0900 -0.0232  0.2327
  112PLSM   C1B 1351   5.697   6.382   6.990 -0.2414 -0.0173  0.1951
  112PLSM   C2B 1352   5.635   6.271   6.536  0.1486 -0.1333 -0.2560
  112PLSM   C3B 1353   5.833   6.154   6.178 -0.0499 -0.1361  0.1539
  112PLSM   C4B 1354   6.057   6.447   5.816 -0.0065 -0.1157 -0.0263
  112PLSM   C5B 1355   6.476   6.613   5.809  0.1456  0.4990 -0.2624
  112PLSM   C6B 1356   6.862   6.542   5.661 -0.0137 -0.1450 -0.1093
  113PLSM   NC3 1357   6.086   1.945   8.285 -0.1420 -0.0411  0.3796
  113PLSM   PO4 1358   6.566   2.086   8.159  0.0223  0.0540  0.2890
  113PLSM   AM1 1359   6.703   2.028   7.724 -0.0576  0.0874 -0.0471
  113PLSM   AM2 1360   6.690   1.757   7.674 -0.1158 -0.1590 -0.0975
  113PLSM   T1A 1361   7.071   2.078   7.367  0.0160  0.0035  0.0408
  113PLSM   C2A 1362   7.014   1.975   6.971 -0.0512  0.1366  0.1094
  113PLSM   C3A 1363   7.021   1.866   6.579 -0.1081  0.3545  0.2138
  113PLSM   C1B 1364   6.578   1.768   7.290  0.2738 -0.0327 -0.1098
  113PLSM   C2B 1365   6.658   1.686   6.895  0.0898 -0.0388 -0.0940
  113PLSM   C3B 1366   6.571   1.683   6.471  0.1246  0.3056 -0.1003
  113PLSM   C4B 1367   6.370   1.840   6.115  0.2827 -0.0769  0.1808
  113PLSM   C5B 1368   6.250   1.675   5.729 -0.1718 -0.3348  0.0829
  113PLSM   C6B 1369   6.452   1.521   5.377  0.0790 -0.1292  0.1470
  114PLSM   NC3 1370   4.147   1.475   8.595 -0.0659  0.0240 -0.0271
  114PLSM   PO4 1371   4.098   1.278   8.208  0.3550  0.1646 -0.2154
  114PLSM   AM1 1372   3.820   1.312   7.767 -0.2108 -0.1242 -0.2259
  114PLSM   AM2 1373   3.810   1.024   7.639  0.3988 -0.0007  0.2107
  114PLSM   T1A 1374   3.837   1.546   7.381 -0.2019  0.0180 -0.0949
  114PLSM   C2A 1375   3.770   1.563   6.913  0.3605 -0.3731 -0.0598
  114PLSM   C3A 1376   3.941   1.706   6.549  0.0345  0.2024 -0.4000
  114PLSM   C1B 1377   3.891   0.929   7.186  0.0970 -0.1955 -0.0869
  114PLSM   C2B 1378   3.896   1.083   6.833 -0.1079 -0.3732 -0.1175
  114PLSM   C3B 1379   3.994   1.160   6.420 -0.1184 -0.2600  0.1842
  114PLSM   C4B 1380   4.171   1.493   6.170  0.0499 -0.0005  0.1688
  114PLSM   C5B 1381   4.015   1.898   6.107 -0.2039  0.1958 -0.0868
  114PLSM   C6B 1382   4.020   2.283   6.413  0.0257 -0.2766 -0.2178
  115PLSM   NC3 1383   3.376   3.407   3.943  0.1520  0.0529 -0.2891
  115PLSM   PO4 1384   3.430   3.838   3.761 -0.0652 -0.2986 -0.3727
  115PLSM   AM1 1385   3.517   4.057   4.137 -0.1746 -0.0545 -0.4262
  115PLSM   AM2 1386   3.594   3.765   4.235 -0.0864  0.1331  0.1757
  115PLSM   T1A 1387   3.196   4.387   4.455 -0.2746 -0.1233 -0.0315
  115PLSM   C2A 1388   3.010   4.626   4.776  0.0359 -0.3104  0.0676
  115PLSM   C3A 1389   2.894   4.560   5.198 -0.1554 -0.0920  0.2379
  115PLSM   C1B 1390   3.830   3.921   4.709 -0.1712  0.1186 -0.2142
  115PLSM   C2B 1391   3.770   3.952   5.138  0.0361 -0.2691 -0.0745
  115PLSM   C3B 1392   3.739   3.837   5.600 -0.1752 -0.1225 -0.0981
  115PLSM   C4B 1393   3.802   3.489   5.791 -0.0305  0.0274 -0.0536
  115PLSM   C5B 1394   3.861   3.175   5.546  0.0172 -0.0489 -0.0196
  115PLSM   C6B 1395   3.852   3.135   5.116 -0.0742  0.2081  0.1813
  116PLSM   NC3 1396   0.532   0.194   3.669 -0.1438  0.2210  0.1320
  116PLSM   PO4 1397   0.942   0.412   3.681  0.0578 -0.0678  0.0536
  116PLSM   AM1 1398   1.038   0.064   4.016 -0.1168 -0.4192  0.0065
  116PLSM   AM2 1399   1.366   0.034   3.939  0.0272  0.4117  0.2373
  116PLSM   T1A 1400   0.931   0.147   4.499 -0.1353  0.2065  0.1014
  116PLSM   C2A 1401   0.932   0.100   4.897 -0.0035 -0.0542 -0.1851
  116PLSM   C3A 1402   0.967  -0.132   5.270 -0.2091  0.1302  0.2216
  116PLSM   C1B 1403   1.482   0.147   4.399 -0.0383 -0.3496  0.1595
  116PLSM   C2B 1404   1.576   0.412   4.681  0.1392 -0.0806  0.1463
  116PLSM   C3B 1405   1.267   0.398   5.071  0.2282  0.1376  0.1438
  116PLSM   C4B 1406   1.249   0.343   5.421  0.0171 -0.3018  0.0510
  116PLSM   C5B 1407   1.509   0.336   5.809 -0.4553  0.2837 -0.4554
  116PLSM   C6B 1408   1.669   0.175   6.135  0.2292 -0.0457  0.1008
  117PLSM   NC3 1409   4.809   0.573   3.902  0.1047  0.0434  0.3440
  117PLSM   PO4 1410   4.428   0.807   3.985  0.1704  0.1680 -0.3823
  117PLSM   AM1 1411   4.617   0.675   4.384 -0.1619 -0.0483  0.0461
  117PLSM   AM2 1412   4.493   0.402   4.276  0.3159  0.0836 -0.1757
  117PLSM   T1A 1413   4.622   0.550   4.813  0.1703 -0.1986  0.2192
  117PLSM   C2A 1414   4.622   0.531   5.244  0.1094  0.1205 -0.1147
  117PLSM   C3A 1415   4.689   0.294   5.609  0.2558 -0.1884  0.0411
  117PLSM   C1B 1416   4.453   0.153   4.625  0.1619 -0.0907  0.0409
  117PLSM   C2B 1417   4.462  -0.042   4.988 -0.0344 -0.1012  0.2043
  117PLSM   C3B 1418   4.298  -0.007   5.270 -0.0377 -0.3240  0.1711
  117PLSM   C4B 1419   4.176   0.241   5.578  0.1760 -0.1288  0.0867
  117PLSM   C5B 1420   3.960   0.116   5.802  0.1142  0.0086  0.4333
  117PLSM   C6B 1421   3.972  -0.113   6.119  0.0081 -0.3711 -0.1710
  118PLSM   NC3 1422   7.481   3.786   3.139  0.1920  0.0505  0.2374
  118PLSM   PO4 1423   7.052   3.879   3.274 -0.1877 -0.2838  0.2465
  118PLSM   AM1 1424   6.993   3.809   3.772  0.3274  0.1319  0.0407
  118PLSM   AM2 1425   6.696   3.802   4.056  0.1028 -0.3908 -0.1855
  118PLSM   T1A 1426   7.250   3.632   4.044  0.1848  0.0881 -0.0064
  118PLSM   C2A 1427   7.484   3.544   4.395 -0.1043  0.2574 -0.1526
  118PLSM   C3A 1428   7.432   3.485   4.739 -0.2212 -0.1279 -0.3299
  118PLSM   C1B 1429   6.735   3.577   4.319 -0.0913  0.1406  0.2360
  118PLSM   C2B 1430   6.982   3.648   4.709  0.4446 -0.1375  0.2023
  118PLSM   C3B 1431   7.111   3.770   5.175 -0.1772  0.0651  0.0032
  118PLSM   C4B 1432   7.433   3.843   5.525  0.0675  0.2421  0.0194
  118PLSM   C5B 1433   7.541   4.107   5.795  0.1049  0.0506 -0.0850
  118PLSM   C6B 1434   7.618   4.604   5.634 -0.4059 -0.4254 -0.3831
  119PLSM   NC3 1435   1.973   0.268   3.630 -0.1378 -0.0957  0.1264
  119PLSM   PO4 1436   2.507   0.352   3.689 -0.0603  0.3040  0.1190
  119PLSM   AM1 1437   2.685   0.334   4.027 -0.0057 -0.1343 -0.3109
  119PLSM   AM2 1438   2.888   0.487   4.062  0.3291  0.0121  0.2860
  119PLSM   T1A 1439   2.771   0.096   4.392  0.1804 -0.2249  0.2940
  119PLSM   C2A 1440   2.640  -0.088   4.698 -0.1619 -0.1027 -0.0807
  119PLSM   C3A 1441   2.607  -0.074   5.071 -0.1006 -0.1223  0.1370
  119PLSM   C1B 1442   2.718   0.598   4.516 -0.1154 -0.1256 -0.2578
  119PLSM   C2B 1443   2.551   0.412   4.783 -0.1812  0.3825  0.0104
  119PLSM   C3B 1444   2.457   0.412   5.182 -0.1014 -0.1761  0.2066
  119PLSM   C4B 1445   2.262   0.432   5.513  0.0894 -0.0823  0.0396
  119PLSM   C5B 1446   2.025   0.461   5.872  0.3318 -0.2365  0.0775
  119PLSM   C6B 1447   1.719   0.700   6.050 -0.1057 -0.0288 -0.2348
  120PLSM   NC3 1448   1.330   1.990   3.634  0.0558 -0.2087 -0.2449
  120PLSM   PO4 1449   1.094   2.037   4.024  0.1044  0.1825 -0.0018
  120PLSM   AM1 1450   1.204   2.299   4.292 -0.1088  0.1089  0.1225
  120PLSM   AM2 1451   1.493   2.381   4.221  0.0619  0.1446 -0.0595
  120PLSM   T1A 1452   1.304   2.466   4.645  0.2847 -0.1053 -0.2605
  120PLSM   C2A 1453   1.590   2.681   4.868  0.0126  0.3141  0.2401
  120PLSM   C3A 1454   1.813   2.700   5.229 -0.3373  0.0224  0.2556
  120PLSM   C1B 1455   1.727   2.223   4.615 -0.0792  0.0172  0.0695
  120PLSM   C2B 1456   1.767   2.241   5.069  0.0916 -0.1712 -0.0259
  120PLSM   C3B 1457   1.742   2.161   5.412  0.2978 -0.2695 -0.2357
  120PLSM   C4B 1458   1.476   2.028   5.626  0.1192  0.3955 -0.2709
  120PLSM   C5B 1459   1.105   1.678   5.866  0.0499  0.4165 -0.0599
  120PLSM   C6B 1460   0.736   1.886   6.015  0.1491 -0.0006 -0.1660
  121PLSM   NC3 1461   4.325   4.358   3.968  0.0594  0.0537  0.0816
  121PLSM   PO4 1462   4.869   4.176   3.982 -0.2814 -0.1217 -0.0878
  121PLSM   AM1 1463   4.980   4.025   4.352 -0.1666 -0.0964  0.0887
  121PLSM   AM2 1464   4.927   4.120   4.628  0.0033  0.0023  0.3361
  121PLSM   T1A 1465   5.096   3.688   4.643  0.0986  0.0095  0.0104
  121PLSM   C2A 1466   5.130   3.638   5.138  0.4125 -0.1212 -0.0610
  121PLSM   C3A 1467   5.349   3.245   5.286 -0.1125  0.1163  0.0299
  121PLSM   C1B 1468   4.981   4.091   5.019  0.2008  0.0797  0.1460
  121PLSM   C2B 1469   5.086   4.173   5.345  0.2767  0.0916  0.2864
  121PLSM   C3B 1470   4.962   3.972   5.764  0.0190 -0.0923  0.0235
  121PLSM   C4B 1471   4.560   3.842   5.901 -0.4825  0.0529  0.1553
  121PLSM   C5B 1472   4.098   3.798   6.146  0.0388 -0.2044 -0.0107
  121PLSM   C6B 1473   3.822   3.352   6.349 -0.1044  0.0366 -0.2249
  122PLSM   NC3 1474   1.899   6.518   3.130 -0.0439  0.0493  0.1932
  122PLSM   PO4 1475   2.159   6.451   3.577  0.1036 -0.1186 -0.2091
  122PLSM   AM1 1476   1.841   6.455   3.827  0.2784  0.0733  0.0470
  122PLSM   AM2 1477   1.660   6.754   3.900  0.2331  0.1212 -0.2837
  122PLSM   T1A 1478   1.785   6.391   4.265  0.0510  0.2061  0.1258
  122PLSM   C2A 1479   1.664   6.328   4.707 -0.0434  0.0440  0.1528
  122PLSM   C3A 1480   1.674   6.394   5.129  0.0701  0.1555 -0.1349
  122PLSM   C1B 1481   1.524   6.864   4.313  0.1820 -0.1857  0.1447
  122PLSM   C2B 1482   1.480   6.749   4.635 -0.0991 -0.1009 -0.2219
  122PLSM   C3B 1483   1.257   6.781   5.028  0.0922 -0.0414  0.0059
  122PLSM   C4B 1484   0.958   6.529   5.328  0.1012 -0.1288  0.1066
  122PLSM   C5B 1485   0.733   6.529   5.665 -0.0915  0.1152 -0.0378
  122PLSM   C6B 1486   0.475   6.182   5.862 -0.0310 -0.3204  0.0339
  123PAPI    C1 1487   3.782   3.719   7.900 -0.0427  0.1935 -0.0493
  123PAPI    C2 1488   3.438   3.806   8.086 -0.0533 -0.2016  0.1260
  123PAPI    C3 1489   3.703   3.561   8.259  0.3151  0.0873 -0.0134
  123PAPI   PO4 1490   3.967   4.004   7.800 -0.1270  0.3245  0.2328
  123PAPI   GL1 1491   4.269   3.857   7.509 -0.2147  0.4103  0.1541
  123PAPI   GL2 1492   4.197   3.586   7.582 -0.2457 -0.4312  0.3732
  123PAPI   D1A 1493   4.009   4.172   7.290  0.1509  0.2390 -0.0349
  123PAPI   D2A 1494   4.405   4.209   7.149 -0.0051 -0.0612 -0.3710
  123PAPI   D3A 1495   4.600   4.031   6.923  0.1839 -0.0522 -0.2297
  123PAPI   D4A 1496   4.564   3.631   7.032  0.1490  0.0593 -0.0001
  123PAPI   C5A 1497   4.750   3.201   6.803  0.0460  0.1830  0.3162
  123PAPI   C1B 1498   4.325   3.327   7.389 -0.2153  0.2577  0.1666
  123PAPI   C2B 1499   4.570   2.974   7.232  0.0404 -0.0868 -0.0809
  123PAPI   C3B 1500   4.585   2.700   6.878  0.1155  0.1391 -0.1691
  123PAPI   C4B 1501   4.506   2.221   6.677  0.1713  0.0120  0.2263
  124PAPI    C1 1502   0.643   2.849   7.760  0.0512 -0.1466  0.0770
  124PAPI    C2 1503   0.517   3.070   8.069 -0.1689 -0.0419 -0.0856
  124PAPI    C3 1504   0.279   2.788   7.915  0.0047 -0.2068 -0.0546
  124PAPI   PO4 1505   0.749   2.996   7.643  0.0865  0.3088  0.0670
  124PAPI   GL1 1506   0.509   3.204   7.361  0.1727 -0.0788  0.1875
  124PAPI   GL2 1507   0.476   3.255   7.061 -0.0654 -0.0941 -0.0059
  124PAPI   D1A 1508   0.968   3.295   7.194  0.2345  0.3303 -0.0437
  124PAPI   D2A 1509   1.353   3.265   6.822 -0.1274  0.1140 -0.1971
  124PAPI   D3A 1510   1.293   3.116   6.415  0.2719 -0.1690 -0.2303
  124PAPI   D4A 1511   1.204   3.285   6.041 -0.2948  0.0655  0.3743
  124PAPI   C5A 1512   1.106   3.045   5.666 -0.3281  0.0081  0.3023
  124PAPI   C1B 1513   0.403   3.289   6.629  0.0430  0.0853 -0.0349
  124PAPI   C2B 1514   0.269   3.375   6.303 -0.1584  0.0438 -0.2528
  124PAPI   C3B 1515   0.253   3.589   5.991  0.3398 -0.2494 -0.1597
  124PAPI   C4B 1516   0.479   3.764   5.689 -0.3498  0.0153 -0.1086
  125PAPI    C1 1517   1.499   3.793   3.725 -0.1301  0.1394 -0.0323
  125PAPI    C2 1518   1.249   3.504   3.608  0.0991 -0.0513 -0.0579
  125PAPI    C3 1519   1.352   3.795   3.353  0.0258 -0.0589 -0.0965
  125PAPI   PO4 1520   1.307   3.870   3.955 -0.1335  0.3795 -0.1615
  125PAPI   GL1 1521   1.352   3.925   4.389 -0.1964  0.1695 -0.1671
  125PAPI   GL2 1522   1.259   3.599   4.477  0.1251 -0.0206 -0.1122
  125PAPI   D1A 1523   1.603   4.272   4.261  0.1395 -0.3162 -0.0641
  125PAPI   D2A 1524   1.416   4.643   4.466  0.3779 -0.1201 -0.1746
  125PAPI   D3A 1525   1.332   4.747   4.040  0.3090 -0.0563  0.1413
  125PAPI   D4A 1526   0.960   4.819   4.200  0.0452 -0.1380  0.2781
  125PAPI   C5A 1527   0.898   4.655   4.562 -0.0356  0.0076 -0.2938
  125PAPI   C1B 1528   1.412   3.641   4.825 -0.1630 -0.1355  0.0341
  125PAPI   C2B 1529   1.509   3.544   5.190 -0.0794  0.0177 -0.2206
  125PAPI   C3B 1530   1.310   3.735   5.531 -0.2336 -0.1151  0.3850
  125PAPI   C4B 1531   0.986   3.577   5.676 -0.1445  0.3068  0.0400
  126PAPI    C1 1532   6.919   0.803   4.031 -0.1052 -0.1171  0.1311
  126PAPI    C2 1533   7.127   0.467   3.975  0.3582  0.1698  0.0773
  126PAPI    C3 1534   7.071   0.719   3.671  0.0084  0.1439  0.1161
  126PAPI   PO4 1535   7.059   0.977   4.245  0.1386  0.0659 -0.0993
  126PAPI   GL1 1536   6.933   1.281   4.350  0.2729 -0.1032 -0.1763
  126PAPI   GL2 1537   7.057   1.524   4.276 -0.1293 -0.0854 -0.0969
  126PAPI   D1A 1538   6.950   1.159   4.723 -0.0542  0.0857 -0.3770
  126PAPI   D2A 1539   7.361   0.882   4.575  0.1481 -0.0425  0.0109
  126PAPI   D3A 1540   7.111   0.584   4.540 -0.3154 -0.2574  0.0721
  126PAPI   D4A 1541   7.502   0.336   4.765 -0.1080 -0.1180  0.2624
  126PAPI   C5A 1542   7.429   0.025   5.008 -0.4494  0.0521  0.4997
  126PAPI   C1B 1543   6.954   1.640   4.736  0.3463  0.1545 -0.0225
  126PAPI   C2B 1544   6.912   1.557   5.191 -0.1366 -0.4496 -0.1263
  126PAPI   C3B 1545   6.823   1.869   5.442  0.0408 -0.0775 -0.0612
  126PAPI   C4B 1546   6.549   2.135   5.680  0.1284  0.0124  0.1565
  127PAPS   CNO 1547   6.341   4.153   8.206  0.2350  0.0410  0.2546
  127PAPS   PO4 1548   6.032   4.189   8.064 -0.2131 -0.2842 -0.0323
  127PAPS   GL1 1549   6.310   4.307   7.687  0.2277 -0.0036  0.1815
  127PAPS   GL2 1550   6.578   4.126   7.574  0.2864 -0.3796  0.0086
  127PAPS   D1A 1551   6.612   4.647   7.557  0.0131  0.0847  0.1039
  127PAPS   D2A 1552   6.389   4.436   7.105  0.3864  0.1194 -0.1131
  127PAPS   D3A 1553   6.698   4.753   7.018 -0.4684 -0.2522  0.3420
  127PAPS   D4A 1554   6.465   5.151   6.814  0.0437  0.0634  0.2519
  127PAPS   C5A 1555   6.815   5.471   6.691 -0.1479  0.4764  0.3996
  127PAPS   C1B 1556   6.379   3.908   7.303 -0.3273  0.5182 -0.0728
  127PAPS   C2B 1557   6.357   3.655   7.015  0.1119 -0.0797  0.1865
  127PAPS   C3B 1558   6.344   3.571   6.548  0.0299 -0.0554 -0.2343
  127PAPS   C4B 1559   6.297   3.565   6.114  0.1309 -0.1477  0.2691
  128PAPS   CNO 1560   2.070   1.521   8.432  0.0138 -0.2010  0.0024
  128PAPS   PO4 1561   1.907   1.527   7.952 -0.2927 -0.1478 -0.2114
  128PAPS   GL1 1562   1.621   1.576   7.642 -0.2106  0.1714 -0.0060
  128PAPS   GL2 1563   1.379   1.943   7.550  0.1138  0.2706  0.1215
  128PAPS   D1A 1564   1.349   1.437   7.351 -0.0155  0.0198 -0.1380
  128PAPS   D2A 1565   1.289   1.561   6.871  0.3016  0.2785  0.0440
  128PAPS   D3A 1566   1.108   1.907   6.777 -0.0384 -0.0197  0.2966
  128PAPS   D4A 1567   0.660   1.713   6.696 -0.1969  0.1650  0.1545
  128PAPS   C5A 1568   0.434   1.972   6.389  0.1780  0.0653 -0.2925
  128PAPS   C1B 1569   1.685   1.854   7.217  0.1287 -0.0723  0.0215
  128PAPS   C2B 1570   1.641   2.013   6.827 -0.0660 -0.0112  0.1011
  128PAPS   C3B 1571   1.401   2.124   6.397  0.3499 -0.0194 -0.0702
  128PAPS   C4B 1572   0.905   2.147   6.392 -0.1590  0.1796  0.0973
  129PAPS   CNO 1573   6.443   5.809   7.497 -0.0079 -0.0328 -0.2673
  129PAPS   PO4 1574   6.485   5.466   7.692 -0.3880 -0.0524 -0.1332
  129PAPS   GL1 1575   6.513   5.184   7.383  0.0687  0.0344 -0.0922
  129PAPS   GL2 1576   6.802   5.327   7.174 -0.1589 -0.3024 -0.1054
  129PAPS   D1A 1577   6.212   4.884   7.168 -0.2113  0.0845 -0.1359
  129PAPS   D2A 1578   6.192   4.663   6.652  0.1941 -0.1612 -0.0519
  129PAPS   D3A 1579   6.041   4.446   6.440  0.0423  0.0196 -0.2634
  129PAPS   D4A 1580   5.709   4.247   6.498 -0.0240 -0.1892  0.1263
  129PAPS   C5A 1581   5.936   3.892   6.417  0.3436 -0.2535  0.0557
  129PAPS   C1B 1582   7.038   5.083   6.835 -0.0958 -0.1575 -0.0947
  129PAPS   C2B 1583   7.318   5.286   6.568 -0.0137  0.0278  0.2683
  129PAPS   C3B 1584   7.457   5.471   6.136  0.2158 -0.1617 -0.0459
  129PAPS   C4B 1585   7.156   5.332   5.759 -0.0991  0.2335  0.1048
  130PAPS   CNO 1586   7.564   7.189   8.492 -0.1784  0.3467 -0.0192
  130PAPS   PO4 1587   7.195   7.307   8.363 -0.0315  0.1615  0.5076
  130PAPS   GL1 1588   7.393   7.174   8.038 -0.0584  0.1154  0.0422
  130PAPS   GL2 1589   7.258   7.309   7.787  0.1318  0.0765  0.0381
  130PAPS   D1A 1590   7.721   7.106   7.700 -0.2376 -0.0099  0.2292
  130PAPS   D2A 1591   7.511   6.778   7.685  0.2244  0.1570 -0.0681
  130PAPS   D3A 1592   7.292   6.801   7.304  0.1774  0.0466  0.0607
  130PAPS   D4A 1593   7.309   6.622   6.918 -0.0065 -0.0943  0.1340
  130PAPS   C5A 1594   7.043   6.433   6.681 -0.0556  0.0087 -0.0623
  130PAPS   C1B 1595   7.324   7.387   7.311 -0.0625 -0.0296 -0.1331
  130PAPS   C2B 1596   7.413   7.202   6.894  0.2150 -0.3494  0.0077
  130PAPS   C3B 1597   7.438   7.248   6.457  0.1824  0.2436  0.0196
  130PAPS   C4B 1598   7.548   7.072   6.075  0.0033  0.0399 -0.1582
  131PAPS   CNO 1599   5.480   3.755   3.260 -0.3664 -0.0872  0.1489
  131PAPS   PO4 1600   5.381   3.603   3.643  0.2166 -0.2735 -0.1128
  131PAPS   GL1 1601   5.371   3.794   4.013 -0.1049 -0.0358  0.0118
  131PAPS   GL2 1602   5.696   3.785   4.077 -0.1482  0.3756 -0.2026
  131PAPS   D1A 1603   5.420   4.112   4.377 -0.1440  0.0713  0.1533
  131PAPS   D2A 1604   6.004   4.086   4.281 -0.2355 -0.1706 -0.0024
  131PAPS   D3A 1605   5.838   3.873   4.599 -0.0663  0.0598  0.1752
  131PAPS   D4A 1606   6.206   3.937   4.845 -0.0946  0.1155 -0.1898
  131PAPS   C5A 1607   6.082   3.632   5.145  0.2980  0.1829  0.1187
  131PAPS   C1B 1608   5.499   3.599   4.406  0.0074  0.1219  0.1076
  131PAPS   C2B 1609   5.574   3.550   4.924  0.3021 -0.3229 -0.0458
  131PAPS   C3B 1610   5.623   3.666   5.382 -0.4240 -0.2625 -0.4499
  131PAPS   C4B 1611   5.471   4.002   5.626 -0.0752 -0.0866 -0.0761
  132PAPS   CNO 1612   1.256   1.131   4.026 -0.0451 -0.0250 -0.0751
  132PAPS   PO4 1613   1.210   1.570   3.867  0.0771  0.0971  0.0339
  132PAPS   GL1 1614   1.215   1.632   4.272  0.2680  0.0148 -0.3058
  132PAPS   GL2 1615   1.376   1.836   4.442 -0.2391  0.1783  0.0232
  132PAPS   D1A 1616   0.941   1.692   4.683  0.2379 -0.1333 -0.0833
  132PAPS   D2A 1617   0.477   1.669   4.690 -0.1401 -0.0576 -0.2772
  132PAPS   D3A 1618   0.292   1.835   5.086  0.1058  0.2315  0.0687
  132PAPS   D4A 1619   0.428   1.391   5.269 -0.0811 -0.0047 -0.2599
  132PAPS   C5A 1620   0.325   1.243   5.705  0.3638 -0.0669 -0.1041
  132PAPS   C1B 1621   1.348   2.001   4.828 -0.5532  0.1623  0.0824
  132PAPS   C2B 1622   1.275   1.890   5.167  0.1523  0.1139 -0.1273
  132PAPS   C3B 1623   0.872   1.571   5.252  0.0210  0.1672  0.0571
  132PAPS   C4B 1624   0.736   1.215   4.892 -0.1137  0.0320  0.0152
  133PAPS   CNO 1625   3.393   6.727   3.933  0.0805  0.1721 -0.2724
  133PAPS   PO4 1626   3.726   6.625   3.965  0.0398 -0.0229  0.0081
  133PAPS   GL1 1627   3.779   6.617   4.356  0.0416 -0.1336  0.0104
  133PAPS   GL2 1628   3.555   6.551   4.574 -0.1234  0.2385 -0.1756
  133PAPS   D1A 1629   4.041   6.587   4.619  0.0795  0.0404  0.1881
  133PAPS   D2A 1630   4.199   6.215   4.748  0.3661  0.0677  0.0041
  133PAPS   D3A 1631   4.666   6.103   4.690  0.2992  0.2579  0.0496
  133PAPS   D4A 1632   4.687   6.494   4.842 -0.0706  0.0991 -0.1022
  133PAPS   C5A 1633   4.781   6.598   5.133 -0.2897  0.0020  0.0055
  133PAPS   C1B 1634   3.663   6.398   4.964  0.0440  0.0524 -0.3578
  133PAPS   C2B 1635   3.972   6.582   5.173  0.1269 -0.0547  0.0728
  133PAPS   C3B 1636   4.361   6.368   5.278 -0.2334 -0.0616  0.1414
  133PAPS   C4B 1637   4.680   6.382   5.521 -0.1514  0.0827  0.2893
  134PAPS   CNO 1638   5.973   5.609   3.385  0.4071 -0.0457 -0.0649
  134PAPS   PO4 1639   6.315   5.367   3.598 -0.0812 -0.2956  0.0652
  134PAPS   GL1 1640   6.262   5.483   4.082 -0.3974 -0.1322 -0.4242
  134PAPS   GL2 1641   6.564   5.653   4.202 -0.1885  0.0203  0.1823
  134PAPS   D1A 1642   6.389   5.296   4.522  0.1075 -0.0080  0.0969
  134PAPS   D2A 1643   6.047   5.088   4.559 -0.0933 -0.0044 -0.0462
  134PAPS   D3A 1644   6.284   4.837   4.596 -0.2809 -0.0142  0.1456
  134PAPS   D4A 1645   6.373   4.991   5.011  0.3931  0.0144 -0.2077
  134PAPS   C5A 1646   6.310   4.796   5.356 -0.1700 -0.0898 -0.0976
  134PAPS   C1B 1647   6.769   5.640   4.659  0.0120  0.1362 -0.0179
  134PAPS   C2B 1648   7.120   5.618   4.877  0.1878 -0.1674 -0.0324
  134PAPS   C3B 1649   7.519   5.748   5.086  0.2451 -0.0271  0.3600
  134PAPS   C4B 1650   7.662   6.190   4.990 -0.3345  0.0966  0.0367
  135PAPE   NH3 1651   5.378   1.378   7.891 -0.1247 -0.2791 -0.1516
  135PAPE   PO4 1652   5.478   1.853   8.060  0.1345  0.2601  0.1835
  135PAPE   GL1 1653   5.150   1.919   7.845  0.1724  0.3290  0.0749
  135PAPE   GL2 1654   5.179   1.745   7.497 -0.1550 -0.2092 -0.0796
  135PAPE   D1A 1655   4.729   1.952   7.767  0.2958  0.0608  0.0733
  135PAPE   D2A 1656   4.725   1.984   7.413 -0.2359 -0.1100 -0.2787
  135PAPE   D3A 1657   4.723   2.430   7.417 -0.0864 -0.2946 -0.1670
  135PAPE   D4A 1658   4.326   2.617   7.492 -0.0192 -0.2851  0.2419
  135PAPE   C5A 1659   4.090   2.885   7.191 -0.2429  0.0224  0.2695
  135PAPE   C1B 1660   5.101   1.663   7.045 -0.0503 -0.3630 -0.2128
  135PAPE   C2B 1661   5.005   1.459   6.673 -0.1090 -0.0845  0.2171
  135PAPE   C3B 1662   4.944   1.294   6.322  0.0918 -0.2005 -0.3566
  135PAPE   C4B 1663   4.968   1.000   5.971  0.1463  0.0948  0.0099
  136PAPE   NH3 1664   2.914   6.381   8.330  0.0075  0.0823 -0.1040
  136PAPE   PO4 1665   3.055   6.500   7.978  0.0389  0.0070  0.2412
  136PAPE   GL1 1666   3.327   6.758   7.564  0.0419 -0.2541 -0.0207
  136PAPE   GL2 1667   3.695   6.683   7.397 -0.0591 -0.0632 -0.2106
  136PAPE   D1A 1668   3.514   7.238   7.602 -0.0225  0.2493 -0.1785
  136PAPE   D2A 1669   4.007   7.164   7.556  0.0037 -0.2937 -0.1112
  136PAPE   D3A 1670   3.796   7.356   7.151  0.0007 -0.2336  0.1824
  136PAPE   D4A 1671   4.233   7.445   7.088  0.0331  0.0439 -0.1058
  136PAPE   C5A 1672   4.619   7.146   6.920 -0.0293  0.1627  0.1650
  136PAPE   C1B 1673   3.581   6.600   6.918  0.2224 -0.0029  0.1935
  136PAPE   C2B 1674   3.498   6.756   6.517 -0.2387 -0.0759  0.0483
  136PAPE   C3B 1675   3.730   7.006   6.436  0.1642 -0.1645  0.0360
  136PAPE   C4B 1676   3.814   7.302   6.599  0.0485 -0.1386 -0.1909
  137PAPE   NH3 1677   1.947   4.319   3.319 -0.1500  0.0023  0.2244
  137PAPE   PO4 1678   2.344   4.378   3.648 -0.0658 -0.1194 -0.0861
  137PAPE   GL1 1679   2.239   4.440   4.030 -0.0682 -0.0052 -0.0067
  137PAPE   GL2 1680   2.343   4.471   4.299 -0.2627 -0.2067 -0.0064
  137PAPE   D1A 1681   2.084   4.087   4.393 -0.2867  0.1270  0.1253
  137PAPE   D2A 1682   2.003   4.056   4.772  0.2512  0.1135  0.0377
  137PAPE   D3A 1683   2.171   4.392   5.014 -0.0270  0.1558 -0.1329
  137PAPE   D4A 1684   2.209   4.426   5.461 -0.0404  0.1186 -0.1021
  137PAPE   C5A 1685   1.965   4.330   5.821 -0.0315 -0.3337  0.2038
  137PAPE   C1B 1686   1.972   4.553   4.564 -0.2567 -0.0083 -0.1345
  137PAPE   C2B 1687   1.675   4.459   4.924  0.2932 -0.0181  0.0211
  137PAPE   C3B 1688   1.554   4.077   5.069  0.0214  0.3592 -0.3480
  137PAPE   C4B 1689   1.784   3.956   5.467  0.0316 -0.1252 -0.1826
  138PAPE   NH3 1690   6.408   7.311   3.759 -0.1444  0.0939 -0.0338
  138PAPE   PO4 1691   6.084   7.727   3.669  0.2082 -0.1857 -0.0841
  138PAPE   GL1 1692   6.243   7.706   4.005 -0.0476 -0.0154 -0.4917
  138PAPE   GL2 1693   6.189   7.440   4.211  0.0047 -0.0228 -0.1086
  138PAPE   D1A 1694   6.594   7.997   4.263 -0.4179  0.0806  0.0758
  138PAPE   D2A 1695   6.768   7.603   4.292  0.0077 -0.4358  0.0771
  138PAPE   D3A 1696   6.574   7.673   4.696  0.3025  0.2898 -0.1662
  138PAPE   D4A 1697   6.826   7.811   4.997  0.0087  0.0204 -0.1561
  138PAPE   C5A 1698   6.486   7.673   5.323  0.1341  0.3566  0.2216
  138PAPE   C1B 1699   6.138   7.391   4.658 -0.0397 -0.0800  0.1379
  138PAPE   C2B 1700   6.138   7.207   5.014 -0.3232  0.0469 -0.3304
  138PAPE   C3B 1701   6.150   6.872   5.305 -0.0996 -0.3038  0.0246
  138PAPE   C4B 1702   6.000   6.457   5.356 -0.3679  0.1630 -0.0686
  139CHOL   ROH 1703   6.202   2.109   7.326 -0.2799  0.0425 -0.1628
  139CHOL    R1 1704   6.155   2.155   7.051 -0.3110  0.0866 -0.1509
  139CHOL    R2 1705   6.246   1.984   6.853 -0.0085  0.3066 -0.2142
  139CHOL    R3 1706   5.985   1.983   6.779 -0.0026 -0.0730 -0.2475
  139CHOL    R4 1707   6.134   1.949   6.528  0.0926  0.3717 -0.2560
  139CHOL    R5 1708   5.982   2.100   6.570 -0.1694  0.0890 -0.1559
  139CHOL    C1 1709   5.823   1.927   6.269  0.1570  0.0533 -0.3117
  139CHOL    C2 1710   5.827   1.727   5.987  0.0259  0.1360  0.1418
  140CHOL   ROH 1711   2.126   0.038   7.389 -0.2223  0.2526  0.0181
  140CHOL    R1 1712   2.190  -0.027   7.121 -0.0585  0.1567  0.0789
  140CHOL    R2 1713   2.040   0.061   6.907  0.0830  0.0961 -0.0459
  140CHOL    R3 1714   2.279   0.156   6.819  0.1459  0.0470  0.0705
  140CHOL    R4 1715   2.140   0.070   6.576  0.2663  0.0242  0.0067
  140CHOL    R5 1716   2.339   0.009   6.640  0.2240  0.0063  0.1284
  140CHOL    C1 1717   2.423   0.163   6.302  0.4322 -0.0638  0.1466
  140CHOL    C2 1718   2.536   0.225   6.039  0.0154 -0.0368  0.0126
  141CHOL   ROH 1719   1.672   1.188   4.218 -0.0747  0.1393  0.1893
  141CHOL    R1 1720   1.659   1.414   4.389 -0.0880  0.1417  0.1858
  141CHOL    R2 1721   1.532   1.407   4.635 -0.0378  0.1216  0.2132
  141CHOL    R3 1722   1.773   1.497   4.725 -0.0378  0.1736  0.1607
  141CHOL    R4 1723   1.583   1.573   4.934  0.0219 -0.0411  0.2939
  141CHOL    R5 1724   1.723   1.704   4.832 -0.0832  0.0849  0.3123
  141CHOL    C1 1725   1.838   1.753   5.192  0.0567 -0.0870  0.2916
  141CHOL    C2 1726   1.893   1.699   5.589  0.0094  0.1431 -0.2077
  142CHOL   ROH 1727   0.358   2.763   7.390 -0.0072  0.1814 -0.1949
  142CHOL    R1 1728   0.448   2.771   7.122  0.0653 -0.0310 -0.1780
  142CHOL    R2 1729   0.518   2.543   6.982 -0.2496 -0.1801 -0.0970
  142CHOL    R3 1730   0.338   2.637   6.802 -0.0688  0.0456 -0.1651
  142CHOL    R4 1731   0.479   2.424   6.660 -0.2312 -0.0925 -0.1320
  142CHOL    R5 1732   0.453   2.630   6.592  0.0220 -0.0481 -0.1148
  142CHOL    C1 1733   0.288   2.444   6.303 -0.0507  0.1703 -0.2162
  142CHOL    C2 1734   0.642   2.451   6.113  0.3855  0.0545 -0.0101
  143CHOL   ROH 1735   7.276   2.439   5.534 -0.2068  0.0477 -0.2307
  143CHOL    R1 1736   7.035   2.399   5.677 -0.1169  0.0436 -0.0774
  143CHOL    R2 1737   7.009   2.463   5.945  0.0207  0.1368 -0.0817
  143CHOL    R3 1738   6.796   2.607   5.856 -0.0615  0.0549 -0.0180
  143CHOL    R4 1739   6.732   2.546   6.135  0.0728  0.0874  0.0159
  143CHOL    R5 1740   6.607   2.506   5.962  0.0134  0.0182  0.0781
  143CHOL    C1 1741   6.372   2.730   6.162  0.0260 -0.0184  0.1326
  143CHOL    C2 1742   6.009   3.030   6.164 -0.4877 -0.4013 -0.0154
  144CHOL   ROH 1743   1.632   4.996   6.811 -0.1709 -0.0280 -0.0841
  144CHOL    R1 1744   1.702   4.765   6.662 -0.1327 -0.1125  0.0638
  144CHOL    R2 1745   1.823   4.779   6.415 -0.3190 -0.2467 -0.0340
  144CHOL    R3 1746   2.008   4.618   6.532 -0.1318 -0.0335 -0.0273
  144CHOL    R4 1747   2.058   4.592   6.244 -0.3654 -0.2859 -0.0557
  144CHOL    R5 1748   2.023   4.429   6.385 -0.1602 -0.1716  0.1392
  144CHOL    C1 1749   2.368   4.331   6.254 -0.2168 -0.1084 -0.0620
  144CHOL    C2 1750   2.531   4.227   5.972 -0.0833  0.0355  0.0363
  145CHOL   ROH 1751   5.412   4.054   4.850  0.1704 -0.0941  0.2107
  145CHOL    R1 1752   5.533   4.089   5.104  0.0905  0.0187  0.2342
  145CHOL    R2 1753   5.801   4.036   5.150  0.0553 -0.0517  0.3646
  145CHOL    R3 1754   5.801   4.291   5.243  0.1143  0.0068  0.2060
  145CHOL    R4 1755   5.990   4.151   5.416 -0.0738  0.0175  0.4274
  145CHOL    R5 1756   5.820   4.269   5.480 -0.0631  0.1428  0.2352
  145CHOL    C1 1757   6.100   4.457   5.657 -0.0935  0.1126  0.3150
  145CHOL    C2 1758   6.196   4.628   5.860 -0.2211  0.0349 -0.3693
  146CHOL   ROH 1759   4.085   0.678   4.376  0.0069 -0.1769 -0.0290
  146CHOL    R1 1760   4.065   0.806   4.627  0.0091 -0.0722 -0.0814
  146CHOL    R2 1761   3.942   0.689   4.845 -0.1779  0.1030 -0.0873
  146CHOL    R3 1762   4.180   0.742   4.966 -0.1812 -0.0500 -0.0121
  146CHOL    R4 1763   3.979   0.782   5.176 -0.2337  0.2198 -0.1136
  146CHOL    R5 1764   4.132   0.924   5.114 -0.0832  0.0586 -0.1143
  146CHOL    C1 1765   4.223   0.886   5.482 -0.2693  0.1441 -0.0584
  146CHOL    C2 1766   4.578   0.785   5.698 -0.0871 -0.0514  0.2182
  147CHOL   ROH 1767   4.742   6.644   7.146  0.2113  0.0783  0.1171
  147CHOL    R1 1768   4.747   6.594   6.867  0.1566 -0.0407  0.1365
  147CHOL    R2 1769   4.565   6.708   6.693  0.0211 -0.2419  0.1422
  147CHOL    R3 1770   4.790   6.791   6.564 -0.0760 -0.1418  0.0355
  147CHOL    R4 1771   4.574   6.829   6.369 -0.1827 -0.2483  0.1333
  147CHOL    R5 1772   4.759   6.719   6.338 -0.1457 -0.1631  0.0521
  147CHOL    C1 1773   4.789   6.979   6.060 -0.3926 -0.1580  0.0279
  147CHOL    C2 1774   4.681   6.802   5.753 -0.1822 -0.0640  0.0628
  148CHOL   ROH 1775   5.858   4.016   7.624  0.1210  0.1660 -0.1083
  148CHOL    R1 1776   5.853   4.006   7.341  0.0852 -0.0595 -0.1021
  148CHOL    R2 1777   5.842   3.769   7.200 -0.1328 -0.1670  0.0908
  148CHOL    R3 1778   5.625   3.885   7.084 -0.0458 -0.0741  0.0191
  148CHOL    R4 1779   5.707   3.673   6.897 -0.1754 -0.2268  0.1285
  148CHOL    R5 1780   5.677   3.884   6.850 -0.0270 -0.2264  0.0213
  148CHOL    C1 1781   5.424   3.726   6.611 -0.1185 -0.1745  0.0832
  148CHOL    C2 1782   5.425   3.996   6.222 -0.4310  0.2964 -0.1826
  149CHOL   ROH 1783   0.793   2.086   4.421 -0.1824 -0.2365  0.1440
  149CHOL    R1 1784   0.812   2.214   4.673 -0.1554 -0.1549  0.1017
  149CHOL    R2 1785   0.659   2.137   4.890 -0.0905 -0.1253  0.1620
  149CHOL    R3 1786   0.901   2.117   5.012 -0.0568 -0.0326  0.1103
  149CHOL    R4 1787   0.705   2.086   5.229  0.0114  0.2356  0.2070
  149CHOL    R5 1788   0.871   2.228   5.223  0.0317  0.2007  0.0007
  149CHOL    C1 1789   0.959   2.037   5.541  0.1025  0.5328  0.1846
  149CHOL    C2 1790   1.073   2.191   5.968 -0.1099  0.0618  0.2615
  150CHOL   ROH 1791   7.448   1.471   4.618 -0.0766  0.0891  0.1391
  150CHOL    R1 1792   7.498   1.341   4.864 -0.0161 -0.0670  0.0438
  150CHOL    R2 1793   7.414   1.443   5.106  0.1363 -0.1686  0.1323
  150CHOL    R3 1794   7.299   1.198   5.133  0.0526 -0.1402  0.0590
  150CHOL    R4 1795   7.290   1.314   5.402  0.0170 -0.1699  0.0841
  150CHOL    R5 1796   7.374   1.121   5.347 -0.0235 -0.1940  0.0734
  150CHOL    C1 1797   7.111   1.009   5.600 -0.1310 -0.1440 -0.0127
  150CHOL    C2 1798   7.159   0.755   5.713 -0.1102 -0.1729 -0.1929
  151CHOL   ROH 1799   1.325   0.575   4.120  0.2935 -0.1457  0.1387
  151CHOL    R1 1800   1.239   0.688   4.365  0.1428 -0.1957  0.1129
  151CHOL    R2 1801   0.972   0.729   4.425  0.0975 -0.0826 -0.0921
  151CHOL    R3 1802   1.033   0.584   4.646 -0.1497 -0.2088 -0.1069
  151CHOL    R4 1803   0.797   0.741   4.722 -0.0625 -0.0826 -0.1873
  151CHOL    R5 1804   0.987   0.732   4.829 -0.1476 -0.2623 -0.0777
  151CHOL    C1 1805   0.752   0.611   5.103 -0.3877 -0.2011 -0.2565
  151CHOL    C2 1806   0.756   0.366   5.300 -0.0779  0.2459  0.1408
  152CHOL   ROH 1807   6.714   5.135   4.131 -0.1649 -0.1219 -0.0473
  152CHOL    R1 1808   6.779   5.012   4.378 -0.1520 -0.1085 -0.0442
  152CHOL    R2 1809   6.955   5.124   4.559 -0.0903 -0.1331 -0.0910
  152CHOL    R3 1810   6.747   5.096   4.731 -0.0654 -0.0578 -0.0478
  152CHOL    R4 1811   6.984   5.115   4.903 -0.0350  0.0042 -0.0912
  152CHOL    R5 1812   6.833   4.957   4.906 -0.0408  0.0086 -0.0053
  152CHOL    C1 1813   6.805   5.083   5.265  0.0206  0.1549 -0.0507
  152CHOL    C2 1814   6.754   5.204   5.546  0.2884 -0.0572  0.2084
  153CHOL   ROH 1815   7.156   2.013   5.787 -0.3776 -0.0391  0.1192
  153CHOL    R1 1816   7.082   1.757   5.882 -0.0709 -0.1404  0.0951
  153CHOL    R2 1817   6.819   1.671   5.889 -0.0116 -0.3016  0.4633
  153CHOL    R3 1818   6.918   1.461   5.746 -0.1071 -0.1635  0.1865
  153CHOL    R4 1819   6.649   1.376   5.827 -0.1409 -0.1556  0.0978
  153CHOL    R5 1820   6.835   1.268   5.860 -0.1805 -0.2781 -0.0518
  153CHOL    C1 1821   6.642   1.009   5.656 -0.3058  0.0589 -0.3749
  153CHOL    C2 1822   6.421   0.657   5.745  0.2233 -0.2221  0.0009
  154CHOL   ROH 1823   2.025   2.597   4.132  0.1153 -0.2591  0.1316
  154CHOL    R1 1824   2.180   2.586   4.368  0.1743 -0.2039  0.0968
  154CHOL    R2 1825   2.097   2.699   4.607  0.1698 -0.2781  0.1355
  154CHOL    R3 1826   2.141   2.449   4.703  0.3231 -0.2617  0.0873
  154CHOL    R4 1827   2.189   2.626   4.932  0.0455 -0.2970  0.1659
  154CHOL    R5 1828   2.325   2.475   4.854  0.2105 -0.1547  0.2006
  154CHOL    C1 1829   2.284   2.349   5.212  0.1170 -0.2925  0.1384
  154CHOL    C2 1830   2.216   2.454   5.585  0.1830  0.1124  0.1579
  155CHOL   ROH 1831   5.628   7.006   4.310 -0.0592 -0.0427 -0.0357
  155CHOL    R1 1832   5.713   6.899   4.558 -0.0253 -0.0155 -0.0354
  155CHOL    R2 1833   5.721   7.049   4.789  0.0567  0.0240 -0.0637
  155CHOL    R3 1834   5.566   6.848   4.887  0.0379  0.0723  0.0067
  155CHOL    R4 1835   5.691   6.968   5.124  0.0875  0.1128 -0.0391
  155CHOL    R5 1836   5.694   6.757   5.068  0.0475  0.0978  0.0131
  155CHOL    C1 1837   5.529   6.731   5.410  0.0880  0.2099  0.0414
  155CHOL    C2 1838   5.535   6.570   5.710  0.0673 -0.0850 -0.1108
  156CHOL   ROH 1839  -0.380   5.964   5.737 -0.0447  0.0580  0.4564
  156CHOL    R1 1840  -0.148   5.807   5.777  0.0366  0.1012  0.1817
  156CHOL    R2 1841   0.001   5.706   5.568 -0.1121  0.2376 -0.0008
  156CHOL    R3 1842   0.205   5.833   5.695 -0.0416  0.2390 -0.1171
  156CHOL    R4 1843   0.336   5.664   5.493 -0.1221 -0.1418  0.1520
  156CHOL    R5 1844   0.379   5.668   5.707 -0.1814  0.1122  0.1563
  156CHOL    C1 1845   0.723   5.758   5.569 -0.0617 -0.3614  0.1317
  156CHOL    C2 1846   0.973   5.974   5.449  0.0377 -0.2053 -0.2188
  157CHOL   ROH 1847   3.859   5.177   7.382  0.0943  0.1640  0.1490
  157CHOL    R1 1848   3.949   5.236   7.120  0.1730 -0.2096  0.0855
  157CHOL    R2 1849   3.983   5.041   6.926 -0.5806 -0.4044  0.1155
  157CHOL    R3 1850   3.818   5.202   6.782 -0.1283  0.1290  0.1623
  157CHOL    R4 1851   3.996   5.082   6.583 -0.3773 -0.2170  0.1437
  157CHOL    R5 1852   3.959   5.294   6.612  0.1689 -0.1237  0.2637
  157CHOL    C1 1853   3.850   5.256   6.248  0.1658  0.3929  0.2042
  157CHOL    C2 1854   3.639   5.331   5.877  0.1844  0.0160  0.1528
  158CHOL   ROH 1855   3.439   3.067   7.438  0.3751 -0.0316 -0.0439
  158CHOL    R1 1856   3.419   2.983   7.168  0.2470  0.0858 -0.0715
  158CHOL    R2 1857   3.515   3.135   6.958  0.2562  0.1216 -0.0405
  158CHOL    R3 1858   3.650   2.907   6.896  0.1226  0.0770 -0.1760
  158CHOL    R4 1859   3.582   3.026   6.637  0.3007  0.3402 -0.1071
  158CHOL    R5 1860   3.538   2.823   6.702  0.1352  0.3134 -0.2903
  158CHOL    C1 1861   3.748   2.749   6.392  0.2011  0.4256 -0.2732
  158CHOL    C2 1862   4.009   2.767   6.158  0.4519 -0.0366  0.4754
  159CHOL   ROH 1863   6.924   5.917   7.114 -0.0116  0.0166  0.0727
  159CHOL    R1 1864   6.771   5.909   6.876  0.0118  0.0022  0.0571
  159CHOL    R2 1865   6.681   6.138   6.749  0.0268 -0.0001  0.0283
  159CHOL    R3 1866   6.807   6.029   6.535  0.0528 -0.0215  0.0557
  159CHOL    R4 1867   6.636   6.237   6.421  0.1614  0.0263  0.0178
  159CHOL    R5 1868   6.642   6.028   6.362  0.1134  0.0382  0.0062
  159CHOL    C1 1869   6.729   6.192   6.029  0.2641  0.0216  0.0373
  159CHOL    C2 1870   6.646   6.032   5.662  0.2156 -0.2500 -0.2471
  160CHOL   ROH 1871   7.057   3.157   3.856  0.0046 -0.1930  0.0260
  160CHOL    R1 1872   6.925   3.167   4.106 -0.0400  0.2316 -0.0089
  160CHOL    R2 1873   6.983   2.992   4.311 -0.5753  0.1097  0.0443
  160CHOL    R3 1874   7.021   3.221   4.453  0.0245  0.0515  0.0036
  160CHOL    R4 1875   7.039   3.006   4.652 -0.4407  0.0142  0.0276
  160CHOL    R5 1876   6.910   3.181   4.661 -0.0229  0.3454  0.0428
  160CHOL    C1 1877   7.108   3.229   4.983  0.2008 -0.0960 -0.0204
  160CHOL    C2 1878   7.325   3.324   5.302  0.0898  0.3174 -0.0739
  161CHOL   ROH 1879   4.411   1.576   4.365 -0.2961 -0.0115  0.0551
  161CHOL    R1 1880   4.515   1.530   4.624 -0.2381 -0.0555  0.0241
  161CHOL    R2 1881   4.679   1.711   4.753  0.0276 -0.2033 -0.0980
  161CHOL    R3 1882   4.493   1.689   4.950  0.0838  0.0684 -0.0104
  161CHOL    R4 1883   4.730   1.797   5.084  0.3817 -0.4610 -0.0797
  161CHOL    R5 1884   4.617   1.620   5.142  0.0588 -0.2747 -0.1099
  161CHOL    C1 1885   4.585   1.827   5.461  0.6405 -0.3560  0.0133
  161CHOL    C2 1886   4.473   1.835   5.808  0.0020 -0.1845 -0.0740
  162CHOL   ROH 1887   4.373   1.113   4.370 -0.2584  0.1176  0.0624
  162CHOL    R1 1888   4.417   1.018   4.633 -0.0262  0.0816  0.0130
  162CHOL    R2 1889   4.657   1.051   4.765 -0.0158  0.3598 -0.0717
  162CHOL    R3 1890   4.499   1.163   4.956 -0.0949  0.0806  0.0317
  162CHOL    R4 1891   4.755   1.114   5.091  0.0452  0.3998 -0.0977
  162CHOL    R5 1892   4.558   1.048   5.157  0.1618  0.0984 -0.0278
  162CHOL    C1 1893   4.664   1.255   5.459  0.0065  0.1610 -0.0157
  162CHOL    C2 1894   4.527   1.298   5.755  0.1128  0.3222 -0.1196
  163CHOL   ROH 1895   6.819   7.349   7.529 -0.2668 -0.1168  0.0480
  163CHOL    R1 1896   6.853   7.166   7.316 -0.2501 -0.0252 -0.0284
  163CHOL    R2 1897   6.680   7.154   7.100 -0.1340  0.1857 -0.1334
  163CHOL    R3 1898   6.908   7.185   6.957 -0.0341  0.1300  0.0107
  163CHOL    R4 1899   6.711   7.098   6.761  0.0657  0.1667 -0.1136
  163CHOL    R5 1900   6.905   7.007   6.798  0.0251  0.1232  0.0139
  163CHOL    C1 1901   6.944   7.095   6.429  0.2757  0.1033  0.0333
  163CHOL    C2 1902   6.661   7.120   6.119  0.1290 -0.0165 -0.1040
  164CHOL   ROH 1903   2.076   1.659   7.528 -0.1100  0.0574 -0.1433
  164CHOL    R1 1904   2.125   1.622   7.252 -0.0860  0.0108 -0.1329
  164CHOL    R2 1905   2.376   1.566   7.151 -0.0647  0.0608 -0.1079
  164CHOL    R3 1906   2.248   1.354   7.038  0.0013 -0.0010 -0.0682
  164CHOL    R4 1907   2.469   1.414   6.855 -0.1220  0.1462 -0.1702
  164CHOL    R5 1908   2.258   1.398   6.803 -0.1388  0.0305 -0.0690
  164CHOL    C1 1909   2.403   1.127   6.576 -0.0935  0.1378 -0.1693
  164CHOL    C2 1910   2.390   1.175   6.210 -0.1859  0.2258 -0.1550
  165CHOL   ROH 1911   7.765   4.723   6.128  0.0285 -0.3389 -0.2280
  165CHOL    R1 1912   7.557   4.915   6.136  0.0962 -0.2698 -0.0578
  165CHOL    R2 1913   7.327   4.892   5.985  0.1048 -0.0314 -0.1186
  165CHOL    R3 1914   7.205   4.921   6.227  0.0863 -0.2405 -0.1014
  165CHOL    R4 1915   6.997   4.985   6.029  0.2053  0.3040 -0.0559
  165CHOL    R5 1916   7.060   5.110   6.197  0.3195 -0.0185  0.1446
  165CHOL    C1 1917   6.691   5.068   6.281  0.2465  0.3029 -0.0033
  165CHOL    C2 1918   6.413   4.861   6.258  0.0897  0.1172 -0.0811
  166CHOL   ROH 1919   5.079   4.899   7.564  0.3970 -0.0279  0.0683
  166CHOL    R1 1920   5.003   4.847   7.297  0.2692 -0.0910  0.1166
  166CHOL    R2 1921   4.969   5.048   7.110  0.0770 -0.1282  0.1142
  166CHOL    R3 1922   5.146   4.901   6.966  0.0600 -0.0662  0.0279
  166CHOL    R4 1923   4.996   5.053   6.766  0.0871  0.0865  0.1165
  166CHOL    R5 1924   5.024   4.837   6.770  0.0538  0.0760 -0.0178
  166CHOL    C1 1925   5.178   4.918   6.430  0.0770  0.2696  0.0368
  166CHOL    C2 1926   5.274   4.560   6.375  0.2822  0.2979 -0.0527
  167CHOL   ROH 1927   5.346   2.356   7.677  0.0933 -0.0830 -0.1521
  167CHOL    R1 1928   5.189   2.373   7.442  0.0517  0.0207 -0.1177
  167CHOL    R2 1929   5.300   2.363   7.189 -0.0021  0.0372 -0.1420
  167CHOL    R3 1930   5.121   2.161   7.154 -0.0781  0.1052 -0.1503
  167CHOL    R4 1931   5.176   2.259   6.883 -0.0932  0.1415 -0.1411
  167CHOL    R5 1932   4.980   2.236   6.976 -0.0848  0.1902 -0.1098
  167CHOL    C1 1933   4.937   2.009   6.672 -0.2175  0.2660 -0.1484
  167CHOL    C2 1934   4.929   1.843   6.230 -0.1942 -0.2595  0.0649
  168CHOL   ROH 1935   3.132   5.792   4.286 -0.0514 -0.1291 -0.1858
  168CHOL    R1 1936   3.003   5.720   4.527 -0.1187 -0.0394 -0.1947
  168CHOL    R2 1937   3.073   5.495   4.672 -0.1533  0.0203 -0.0880
  168CHOL    R3 1938   3.100   5.674   4.875 -0.2191  0.0986 -0.1470
  168CHOL    R4 1939   3.120   5.410   5.004 -0.4111  0.1396 -0.0182
  168CHOL    R5 1940   2.984   5.572   5.059 -0.3862  0.2214 -0.1794
  168CHOL    C1 1941   3.172   5.528   5.388 -0.6230  0.2825 -0.0330
  168CHOL    C2 1942   3.277   5.161   5.621 -0.2555  0.1761 -0.0516
  169CHOL   ROH 1943   3.160   0.135   7.539 -0.0172  0.1378 -0.0371
  169CHOL    R1 1944   3.122   0.183   7.263 -0.0321  0.0417 -0.0510
  169CHOL    R2 1945   3.333   0.214   7.087 -0.0453  0.0213 -0.0627
  169CHOL    R3 1946   3.208   0.014   6.952 -0.0119 -0.0425 -0.0020
  169CHOL    R4 1947   3.424   0.102   6.773 -0.0766  0.0128 -0.0694
  169CHOL    R5 1948   3.212   0.086   6.723 -0.0900 -0.0673 -0.0162
  169CHOL    C1 1949   3.359  -0.151   6.463 -0.0634 -0.0521 -0.0163
  169CHOL    C2 1950   3.432  -0.116   6.114  0.0587 -0.1936  0.0972
  170CHOL   ROH 1951   1.235   5.035   4.668 -0.1529 -0.0904 -0.0062
  170CHOL    R1 1952   1.268   5.132   4.932 -0.3125 -0.0873  0.0102
  170CHOL    R2 1953   1.126   5.030   5.147 -0.0871 -0.3971  0.0061
  170CHOL    R3 1954   1.374   4.997   5.252 -0.0243  0.0578 -0.0258
  170CHOL    R4 1955   1.200   5.034   5.484 -0.0148 -0.0906 -0.0094
  170CHOL    R5 1956   1.381   5.146   5.439 -0.2155  0.1637 -0.1105
  170CHOL    C1 1957   1.476   5.004   5.780  0.0861  0.5149 -0.0484
  170CHOL    C2 1958   1.558   5.291   5.932 -0.3089 -0.0549 -0.1719
  171CHOL   ROH 1959   3.506   3.312   4.431 -0.1971 -0.2096  0.0231
  171CHOL    R1 1960   3.489   3.272   4.711 -0.1479 -0.1521  0.0333
  171CHOL    R2 1961   3.610   3.442   4.893 -0.1558 -0.0918 -0.0252
  171CHOL    R3 1962   3.359   3.457   4.997 -0.1416 -0.1177  0.0158
  171CHOL    R4 1963   3.537   3.523   5.221 -0.1150  0.2275 -0.0904
  171CHOL    R5 1964   3.382   3.369   5.218 -0.0351  0.1327  0.1117
  171CHOL    C1 1965   3.259   3.584   5.509 -0.0779  0.3892 -0.0899
  171CHOL    C2 1966   3.179   3.531   5.880 -0.1329 -0.1377  0.2199
  172CHOL   ROH 1967   2.894   7.042   4.395  0.0242 -0.0257  0.0397
  172CHOL    R1 1968   2.960   6.939   4.650  0.1136  0.0280  0.0382
  172CHOL    R2 1969   3.037   7.101   4.860 -0.0770  0.0988  0.0526
  172CHOL    R3 1970   2.834   6.975   4.990  0.0461 -0.1281  0.0312
  172CHOL    R4 1971   2.979   7.121   5.200 -0.2735  0.2391  0.0128
  172CHOL    R5 1972   2.931   6.908   5.199  0.0516  0.1566  0.1265
  172CHOL    C1 1973   2.754   7.014   5.521 -0.2724  0.1078 -0.0305
  172CHOL    C2 1974   2.663   7.280   5.812 -0.3313 -0.0278 -0.0109
  173CHOL   ROH 1975   6.121   1.684   7.417 -0.0127 -0.0187  0.0174
  173CHOL    R1 1976   6.060   1.699   7.141  0.0221 -0.0577  0.0083
  173CHOL    R2 1977   6.188   1.543   6.951  0.0401 -0.0879  0.0499
  173CHOL    R3 1978   5.934   1.471   6.886  0.0463 -0.0907  0.0242
  173CHOL    R4 1979   6.064   1.523   6.629  0.0850 -0.1131  0.0335
  173CHOL    R5 1980   5.879   1.611   6.700  0.0741 -0.1029  0.0034
  173CHOL    C1 1981   5.754   1.444   6.381  0.1170 -0.1304 -0.0003
  173CHOL    C2 1982   5.794   1.226   6.059 -0.0402  0.1070 -0.2593
  174CHOL   ROH 1983   4.388   4.049   4.637  0.0418  0.1129 -0.2369
  174CHOL    R1 1984   4.315   3.969   4.898  0.0896  0.0051 -0.2556
  174CHOL    R2 1985   4.476   4.015   5.118  0.0379  0.1002 -0.2354
  174CHOL    R3 1986   4.252   4.133   5.217 -0.0687 -0.1021 -0.2310
  174CHOL    R4 1987   4.439   4.128   5.443 -0.0040  0.2041 -0.2762
  174CHOL    R5 1988   4.235   4.051   5.441  0.0795 -0.0219 -0.1902
  174CHOL    C1 1989   4.207   4.305   5.724 -0.1285  0.0747 -0.2959
  174CHOL    C2 1990   4.027   4.254   5.983  0.4364  0.1399 -0.0667
  175CHOL   ROH 1991   3.113   4.569   7.174 -0.0014 -0.0569  0.0591
  175CHOL    R1 1992   3.127   4.556   6.891  0.1081  0.1148  0.0563
  175CHOL    R2 1993   2.954   4.404   6.740  0.3330 -0.0041 -0.0841
  175CHOL    R3 1994   2.910   4.639   6.611  0.1044  0.0190  0.0300
  175CHOL    R4 1995   2.866   4.434   6.407  0.2473  0.0710 -0.0559
  175CHOL    R5 1996   3.000   4.605   6.392  0.0969  0.1967 -0.0031
  175CHOL    C1 1997   2.774   4.672   6.092 -0.0172  0.1365  0.0678
  175CHOL    C2 1998   2.455   4.718   5.862  0.1713  0.1812 -0.0692
  176CHOL   ROH 1999   7.164   6.805   4.144 -0.0613 -0.0221  0.0720
  176CHOL    R1 2000   6.996   6.814   4.372 -0.2301 -0.1397 -0.0466
  176CHOL    R2 2001   6.782   6.642   4.406  0.0362 -0.4802 -0.0692
  176CHOL    R3 2002   6.905   6.589   4.642 -0.0270 -0.1016  0.0573
  176CHOL    R4 2003   6.621   6.535   4.692 -0.0158 -0.2780 -0.0201
  176CHOL    R5 2004   6.751   6.666   4.808 -0.1755 -0.0288 -0.1063
  176CHOL    C1 2005   6.643   6.422   5.081 -0.1053  0.1951  0.1272
  176CHOL    C2 2006   6.525   6.598   5.289 -0.2527 -0.3375 -0.3203
  177CHOL   ROH 2007   2.205   3.879   5.187 -0.1519  0.1440 -0.0165
  177CHOL    R1 2008   2.292   3.790   5.441 -0.0022 -0.0083 -0.1200
  177CHOL    R2 2009   2.251   3.935   5.672  0.2477 -0.0870 -0.0281
  177CHOL    R3 2010   2.137   3.704   5.759  0.1989 -0.0662 -0.0340
  177CHOL    R4 2011   2.176   3.864   6.002  0.0635  0.0089 -0.0473
  177CHOL    R5 2012   2.246   3.660   5.968  0.0868 -0.0062  0.0434
  177CHOL    C1 2013   2.026   3.605   6.275 -0.0896  0.0842 -0.0640
  177CHOL    C2 2014   2.257   3.435   6.506  0.0467  0.0742 -0.0078
  178CHOL   ROH 2015   3.436   1.174   7.341  0.3455 -0.1158 -0.0731
  178CHOL    R1 2016   3.501   1.173   7.065  0.1665  0.0190 -0.1179
  178CHOL    R2 2017   3.339   1.059   6.874  0.1666 -0.1198 -0.0333
  178CHOL    R3 2018   3.357   1.304   6.758 -0.1832 -0.0719  0.0024
  178CHOL    R4 2019   3.323   1.117   6.534  0.2823 -0.1245 -0.0399
  178CHOL    R5 2020   3.482   1.265   6.557  0.0184  0.1555  0.0764
  178CHOL    C1 2021   3.331   1.381   6.227  0.0213 -0.0823 -0.0101
  178CHOL    C2 2022   3.148   1.513   5.900  0.0092 -0.0761  0.2252
  179CHOL   ROH 2023   5.672   1.109   4.138 -0.0152 -0.1813  0.0677
  179CHOL    R1 2024   5.566   1.186   4.389 -0.0841 -0.0674  0.0051
  179CHOL    R2 2025   5.508   1.003   4.588 -0.1775  0.0172  0.0589
  179CHOL    R3 2026   5.670   1.163   4.737 -0.1986  0.0492  0.0467
  179CHOL    R4 2027   5.521   1.003   4.934 -0.0309 -0.0941  0.0540
  179CHOL    R5 2028   5.536   1.221   4.928 -0.1469 -0.0856  0.1229
  179CHOL    C1 2029   5.681   1.154   5.275  0.0348 -0.1287  0.0397
  179CHOL    C2 2030   5.641   0.802   5.417 -0.1640  0.0088 -0.1035
  180CHOL   ROH 2031   1.363   6.390   7.210 -0.2491  0.1712 -0.1523
  180CHOL    R1 2032   1.219   6.402   6.967 -0.1768  0.0936 -0.2007
  180CHOL    R2 2033   1.341   6.443   6.722 -0.1141  0.1322 -0.1670
  180CHOL    R3 2034   1.209   6.215   6.655  0.0073  0.0692 -0.1917
  180CHOL    R4 2035   1.176   6.392   6.423 -0.2155  0.1290 -0.1102
  180CHOL    R5 2036   1.017   6.291   6.534 -0.0977 -0.0170 -0.0771
  180CHOL    C1 2037   0.956   6.148   6.185 -0.1605  0.0679 -0.1003
  180CHOL    C2 2038   0.966   6.179   5.904 -0.2772  0.2495  0.0874
  181CHOL   ROH 2039   4.621   0.909   7.361 -0.0903 -0.1027 -0.0275
  181CHOL    R1 2040   4.616   0.957   7.082 -0.2036 -0.0280 -0.0135
  181CHOL    R2 2041   4.408   1.089   6.957 -0.2106  0.0896  0.1188
  181CHOL    R3 2042   4.607   1.248   6.863 -0.1901  0.0331  0.0670
  181CHOL    R4 2043   4.360   1.372   6.764 -0.1574 -0.1583 -0.2676
  181CHOL    R5 2044   4.533   1.313   6.645 -0.0523 -0.2568 -0.0713
  181CHOL    C1 2045   4.520   1.685   6.563 -0.1072 -0.3556 -0.5413
  181CHOL    C2 2046   4.480   2.001   6.243 -0.1506 -0.1501 -0.1977
  182CHOL   ROH 2047   0.051   1.998   7.606 -0.0266  0.0031  0.0366
  182CHOL    R1 2048   0.129   1.848   7.380  0.0957  0.0462  0.0493
  182CHOL    R2 2049  -0.042   1.674   7.250  0.2371 -0.1126  0.0685
  182CHOL    R3 2050   0.027   1.821   7.032  0.1091 -0.0732  0.0543
  182CHOL    R4 2051  -0.046   1.558   6.924  0.4675 -0.1911  0.0924
  182CHOL    R5 2052   0.140   1.666   6.889  0.3428  0.0364  0.1178
  182CHOL    C1 2053   0.017   1.629   6.530  0.4816 -0.1999  0.0929
  182CHOL    C2 2054   0.173   1.697   6.106  0.0130  0.0549  0.1111
  183CHOL   ROH 2055   0.613   0.919   5.386  0.0004 -0.1628  0.0028
  183CHOL    R1 2056   0.864   0.809   5.458  0.0573 -0.1544 -0.1662
  183CHOL    R2 2057   1.087   0.827   5.296  0.0038  0.0068 -0.2482
  183CHOL    R3 2058   1.200   0.934   5.519  0.0444 -0.1073 -0.2165
  183CHOL    R4 2059   1.426   0.836   5.361 -0.0003 -0.1438 -0.2124
  183CHOL    R5 2060   1.383   0.788   5.569 -0.0227 -0.1822 -0.2425
  183CHOL    C1 2061   1.730   0.942   5.607  0.0356 -0.3387 -0.1617
  183CHOL    C2 2062   2.119   0.933   5.490 -0.0716 -0.0112 -0.1248
  184CHOL   ROH 2063   3.046   6.133   7.455  0.0879  0.0808 -0.0997
  184CHOL    R1 2064   2.943   6.350   7.305 -0.0342 -0.0194 -0.1612
  184CHOL    R2 2065   3.103   6.513   7.150 -0.1104  0.0908 -0.1170
  184CHOL    R3 2066   2.926   6.446   6.954  0.0153 -0.0694 -0.1789
  184CHOL    R4 2067   3.098   6.649   6.832 -0.1219  0.1027 -0.1124
  184CHOL    R5 2068   2.880   6.652   6.841 -0.1360 -0.0999 -0.1846
  184CHOL    C1 2069   2.929   6.664   6.463 -0.0106 -0.0407 -0.1679
  184CHOL    C2 2070   3.143   6.522   6.133  0.0210 -0.0014 -0.2038
  185CHOL   ROH 2071   1.557   0.888   7.429  0.1230  0.1501 -0.0796
  185CHOL    R1 2072   1.510   0.845   7.153  0.5850  0.0373 -0.1466
  185CHOL    R2 2073   1.307   0.971   7.015  0.0501 -0.8721 -0.2573
  185CHOL    R3 2074   1.510   1.047   6.851 -0.1207  0.2192 -0.0451
  185CHOL    R4 2075   1.277   1.022   6.675  0.1099 -1.0730 -0.2953
  185CHOL    R5 2076   1.470   0.926   6.648  0.7250 -0.0664 -0.0875
  185CHOL    C1 2077   1.449   1.123   6.322 -0.0156 -0.1656 -0.1182
  185CHOL    C2 2078   1.436   1.201   5.889 -0.3675  0.0260 -0.0015
  186CHOL   ROH 2079   2.254   0.082   4.099 -0.0451  0.2160  0.0044
  186CHOL    R1 2080   2.250   0.150   4.374 -0.0931  0.0535  0.0461
  186CHOL    R2 2081   2.018   0.155   4.524 -0.1169 -0.0716  0.0207
  186CHOL    R3 2082   2.157  -0.013   4.686 -0.1106 -0.1478 -0.0637
  186CHOL    R4 2083   1.962   0.118   4.863  0.1048 -0.0064  0.0655
  186CHOL    R5 2084   2.178   0.108   4.892  0.1181 -0.1458 -0.0887
  186CHOL    C1 2085   2.060  -0.062   5.212  0.2398 -0.0400  0.0124
  186CHOL    C2 2086   2.302  -0.080   5.506 -0.2123 -0.0830  0.1887
  187CHOL   ROH 2087   4.990   0.620   7.326 -0.1158 -0.1617 -0.0574
  187CHOL    R1 2088   5.186   0.654   7.124 -0.1193  0.0201 -0.0317
  187CHOL    R2 2089   5.409   0.492   7.105  0.0377  0.2303  0.0010
  187CHOL    R3 2090   5.321   0.455   6.851  0.1071  0.1413 -0.0108
  187CHOL    R4 2091   5.607   0.513   6.823  0.1283  0.0761  0.0517
  187CHOL    R5 2092   5.443   0.616   6.722  0.1769  0.0659 -0.0407
  187CHOL    C1 2093   5.640   0.491   6.419  0.2462 -0.0972  0.0702
  187CHOL    C2 2094   5.907   0.366   6.125  0.1690  0.2706 -0.1050
  188CHOL   ROH 2095   0.513   4.581   4.025  0.3887  0.2267  0.0252
  188CHOL    R1 2096   0.392   4.683   4.260  0.1351  0.0976 -0.0452
  188CHOL    R2 2097   0.209   4.538   4.408  0.1498 -0.0821 -0.1952
  188CHOL    R3 2098   0.379   4.592   4.612 -0.0321  0.0400 -0.0626
  188CHOL    R4 2099   0.151   4.456   4.739 -0.1272  0.0476 -0.2071
  188CHOL    R5 2100   0.236   4.649   4.795 -0.2107  0.0958 -0.2113
  188CHOL    C1 2101   0.278   4.459   5.123 -0.4593  0.2378 -0.0896
  188CHOL    C2 2102   0.380   4.214   5.390 -0.0257  0.3160 -0.0277
  189CHOL   ROH 2103   4.996   1.839   4.352  0.1626 -0.2003  0.0890
  189CHOL    R1 2104   5.075   2.015   4.560  0.1557 -0.1217  0.0314
  189CHOL    R2 2105   4.894   2.169   4.701  0.1575  0.0802 -0.1408
  189CHOL    R3 2106   5.009   2.049   4.916 -0.0249  0.1140 -0.0285
  189CHOL    R4 2107   4.872   2.285   5.026  0.0407  0.1865 -0.1892
  189CHOL    R5 2108   5.081   2.231   5.054 -0.0201  0.1061 -0.0486
  189CHOL    C1 2109   4.966   2.240   5.417 -0.1985  0.2802 -0.1120
  189CHOL    C2 2110   4.847   2.162   5.802  0.1591 -0.1770 -0.0424
  190CHOL   ROH 2111   6.101   7.067   7.262 -0.1468 -0.1044  0.0459
  190CHOL    R1 2112   6.103   7.150   6.992 -0.0540 -0.1555  0.0323
  190CHOL    R2 2113   6.304   7.079   6.816 -0.1127 -0.3750  0.0611
  190CHOL    R3 2114   6.097   6.989   6.666 -0.1874 -0.2072  0.0580
  190CHOL    R4 2115   6.310   7.045   6.472 -0.0209 -0.6604  0.0868
  190CHOL    R5 2116   6.106   7.121   6.466  0.0796 -0.3729 -0.0502
  190CHOL    C1 2117   6.119   6.940   6.131 -0.0377 -0.6691  0.0989
  190CHOL    C2 2118   5.847   7.007   5.709  0.0987 -0.2568 -0.1372
  191CHOL   ROH 2119   1.376   6.369   5.561 -0.1207 -0.0285 -0.1873
  191CHOL    R1 2120   1.486   6.112   5.520 -0.0658 -0.0042 -0.1906
  191CHOL    R2 2121   1.758   6.065   5.520 -0.0613  0.0232 -0.0060
  191CHOL    R3 2122   1.694   5.880   5.709 -0.1816 -0.0461 -0.1131
  191CHOL    R4 2123   1.961   5.802   5.616  0.0850  0.2599  0.3557
  191CHOL    R5 2124   1.784   5.675   5.624  0.2110  0.0520  0.0440
  191CHOL    C1 2125   2.018   5.475   5.849  0.0572  0.3328  0.4659
  191CHOL    C2 2126   1.990   5.001   5.933 -0.0180 -0.2875  0.2601
  192CHOL   ROH 2127   2.947   3.028   7.452  0.0308  0.0411 -0.0428
  192CHOL    R1 2128   2.900   2.998   7.175 -0.0182  0.2108 -0.0543
  192CHOL    R2 2129   2.983   3.184   6.988  0.3125  0.1327  0.0076
  192CHOL    R3 2130   3.103   2.969   6.874 -0.0561 -0.0462 -0.0574
  192CHOL    R4 2131   3.039   3.145   6.649  0.2315  0.1298 -0.0058
  192CHOL    R5 2132   2.984   2.935   6.669 -0.1256  0.2120 -0.0625
  192CHOL    C1 2133   3.184   2.919   6.345 -0.1618 -0.0398 -0.0746
  192CHOL    C2 2134   3.020   3.002   6.023  0.2512  0.2431 -0.3275
  193CHOL   ROH 2135   6.129   3.266   5.699  0.1001  0.1484  0.0493
  193CHOL    R1 2136   5.850   3.282   5.743  0.0340  0.0245 -0.2858
  193CHOL    R2 2137   5.669   3.125   5.607  0.2915 -0.3276 -0.2467
  193CHOL    R3 2138   5.587   3.058   5.857  0.0723  0.0143 -0.2214
  193CHOL    R4 2139   5.366   2.976   5.683  0.2752 -0.3286 -0.3166
  193CHOL    R5 2140   5.353   3.105   5.859  0.0527 -0.0726 -0.5193
  193CHOL    C1 2141   5.113   2.827   5.963  0.0598 -0.0083 -0.3335
  193CHOL    C2 2142   4.811   3.030   6.268  0.0369 -0.1440 -0.0069
  194CHOL   ROH 2143   1.373   0.482   7.458 -0.1500 -0.2037 -0.0108
  194CHOL    R1 2144   1.314   0.387   7.198 -0.1496 -0.0941 -0.0516
  194CHOL    R2 2145   1.149   0.524   7.023  0.0018  0.0745 -0.0640
  194CHOL    R3 2146   1.363   0.503   6.856  0.0327 -0.0445 -0.0101
  194CHOL    R4 2147   1.141   0.580   6.682  0.0932 -0.0110 -0.0805
  194CHOL    R5 2148   1.273   0.410   6.655  0.0415 -0.0669 -0.0057
  194CHOL    C1 2149   1.337   0.594   6.327  0.1754 -0.1725 -0.0395
  194CHOL    C2 2150   1.168   0.652   6.032  0.3827 -0.2046  0.1042
  195CHOL   ROH 2151   3.672   2.167   4.318 -0.0559 -0.0250 -0.0946
  195CHOL    R1 2152   3.583   2.256   4.572 -0.0764  0.0387 -0.1238
  195CHOL    R2 2153   3.531   2.081   4.781 -0.0438  0.0954 -0.0696
  195CHOL    R3 2154   3.706   2.240   4.914 -0.0778  0.1728 -0.1160
  195CHOL    R4 2155   3.568   2.090   5.124  0.2193 -0.0830 -0.0907
  195CHOL    R5 2156   3.589   2.306   5.111  0.0150 -0.0523  0.0207
  195CHOL    C1 2157   3.755   2.245   5.449  0.3405 -0.1141 -0.1466
  195CHOL    C2 2158   3.847   1.960   5.645  0.1879  0.1761 -0.1718
  196CHOL   ROH 2159   6.150   2.772   7.474  0.1079  0.1981 -0.0483
  196CHOL    R1 2160   6.233   2.809   7.206  0.0049  0.1014 -0.0938
  196CHOL    R2 2161   6.289   2.597   7.038 -0.1424  0.0399 -0.0646
  196CHOL    R3 2162   6.108   2.719   6.876 -0.1687  0.0621 -0.0190
  196CHOL    R4 2163   6.196   2.485   6.724 -0.0728  0.1647 -0.1306
  196CHOL    R5 2164   6.196   2.692   6.655 -0.1356  0.2027 -0.0260
  196CHOL    C1 2165   5.972   2.535   6.390 -0.0569  0.2581 -0.1263
  196CHOL    C2 2166   6.180   2.277   6.125 -0.1145  0.0130 -0.0083
  197CHOL   ROH 2167   6.702   2.025   4.326  0.0712  0.2209  0.1317
  197CHOL    R1 2168   6.703   2.048   4.608  0.0513  0.0806  0.1435
  197CHOL    R2 2169   6.520   2.203   4.745  0.1105  0.0981  0.1974
  197CHOL    R3 2170   6.475   1.972   4.881 -0.0144  0.0529  0.0821
  197CHOL    R4 2171   6.366   2.183   5.054  0.0809  0.0285  0.1789
  197CHOL    R5 2172   6.511   2.030   5.110  0.0025 -0.0748  0.1144
  197CHOL    C1 2173   6.233   1.954   5.360 -0.0536 -0.0544  0.0598
  197CHOL    C2 2174   6.071   2.259   5.503  0.1977  0.1717  0.1814
  198CHOL   ROH 2175   4.099   4.659   7.142  0.1720 -0.0081 -0.1482
  198CHOL    R1 2176   4.013   4.551   6.895  0.0156 -0.0408 -0.0808
  198CHOL    R2 2177   4.128   4.325   6.784 -0.0109 -0.0176 -0.1547
  198CHOL    R3 2178   3.871   4.236   6.780  0.0066 -0.0813  0.0389
  198CHOL    R4 2179   4.012   4.062   6.591 -0.1399  0.1222 -0.2703
  198CHOL    R5 2180   3.831   4.177   6.551 -0.2173  0.1130  0.0226
  198CHOL    C1 2181   3.703   3.826   6.476 -0.1986  0.1439 -0.1559
  198CHOL    C2 2182   3.588   3.842   6.105 -0.0176  0.2326  0.1007
  199CHOL   ROH 2183   2.805   5.374   4.222 -0.2796  0.2283  0.0008
  199CHOL    R1 2184   2.705   5.230   4.445 -0.1149  0.0116 -0.0602
  199CHOL    R2 2185   2.869   5.091   4.619  0.0574  0.1754 -0.0845
  199CHOL    R3 2186   2.744   5.242   4.807 -0.1799 -0.0550 -0.0511
  199CHOL    R4 2187   2.887   5.038   4.960 -0.0271  0.0115 -0.1053
  199CHOL    R5 2188   2.675   5.085   4.974 -0.0845 -0.2185 -0.1636
  199CHOL    C1 2189   2.781   5.149   5.334 -0.2989 -0.3003 -0.0859
  199CHOL    C2 2190   2.883   4.868   5.572  0.1976  0.0998  0.0738
  200CHOL   ROH 2191   3.501   1.623   4.456 -0.0984 -0.0719 -0.1119
  200CHOL    R1 2192   3.606   1.525   4.701 -0.0075  0.0787 -0.0898
  200CHOL    R2 2193   3.701   1.692   4.899 -0.2639  0.2176 -0.0834
  200CHOL    R3 2194   3.524   1.556   5.054 -0.1082 -0.0133 -0.1035
  200CHOL    R4 2195   3.703   1.691   5.244 -0.1845  0.0757 -0.0838
  200CHOL    R5 2196   3.656   1.478   5.239  0.0091  0.0288 -0.1646
  200CHOL    C1 2197   3.538   1.562   5.592  0.0078 -0.2236 -0.1027
  200CHOL    C2 2198   3.734   1.494   6.010 -0.0352 -0.2980  0.0333
  201CHOL   ROH 2199   0.867   6.612   7.302 -0.0083 -0.2262  0.2220
  201CHOL    R1 2200   0.814   6.697   7.037 -0.1441 -0.1751  0.2629
  201CHOL    R2 2201   0.921   6.929   6.931 -0.1278 -0.1939  0.2232
  201CHOL    R3 2202   1.010   6.761   6.737 -0.3048 -0.2058  0.1524
  201CHOL    R4 2203   1.002   7.025   6.609  0.2509 -0.0915  0.3455
  201CHOL    R5 2204   0.907   6.843   6.536 -0.0314  0.1321  0.1461
  201CHOL    C1 2205   1.133   6.923   6.240  0.3053 -0.0430  0.3504
  201CHOL    C2 2206   1.128   6.644   5.991 -0.3627  0.1394  0.0502
  202CHOL   ROH 2207   5.600   6.982   7.595 -0.1006 -0.0694  0.0165
  202CHOL    R1 2208   5.540   6.974   7.319  0.0457  0.0211 -0.0180
  202CHOL    R2 2209   5.675   7.128   7.133  0.2404 -0.0239  0.0871
  202CHOL    R3 2210   5.717   6.888   7.013  0.1612 -0.0258  0.0605
  202CHOL    R4 2211   5.680   7.077   6.791  0.1338 -0.0040  0.0815
  202CHOL    R5 2212   5.571   6.891   6.823  0.1065  0.0134  0.1014
  202CHOL    C1 2213   5.722   6.822   6.479 -0.0027  0.0058  0.0532
  202CHOL    C2 2214   5.720   6.642   6.184 -0.2520  0.0084  0.2059
  203CHOL   ROH 2215   6.299   0.018   7.293 -0.1027 -0.2019 -0.0822
  203CHOL    R1 2216   6.367   0.135   7.044 -0.2698 -0.0913 -0.0764
  203CHOL    R2 2217   6.533   0.010   6.861 -0.2223  0.0852 -0.1485
  203CHOL    R3 2218   6.324   0.051   6.692 -0.3028 -0.0467 -0.0845
  203CHOL    R4 2219   6.554   0.011   6.516 -0.3296  0.0535 -0.1562
  203CHOL    R5 2220   6.416   0.179   6.513 -0.4246 -0.0160 -0.1313
  203CHOL    C1 2221   6.370   0.050   6.157 -0.4675 -0.0888 -0.1007
  203CHOL    C2 2222   6.264   0.165   5.771 -0.0723  0.1888 -0.0237
  204CHOL   ROH 2223   3.236   0.844   4.477 -0.2995  0.1956  0.0320
  204CHOL    R1 2224   3.086   0.899   4.711 -0.1184  0.0964  0.1741
  204CHOL    R2 2225   3.024   0.704   4.898 -0.0627 -0.0035  0.0892
  204CHOL    R3 2226   3.140   0.879   5.070  0.1197 -0.1638  0.1269
  204CHOL    R4 2227   2.982   0.700   5.241 -0.1363  0.0082  0.0795
  204CHOL    R5 2228   2.973   0.918   5.237  0.1323  0.0225  0.0981
  204CHOL    C1 2229   3.067   0.863   5.602 -0.0080 -0.1355  0.1093
  204CHOL    C2 2230   3.364   0.823   5.868  0.0065 -0.0059  0.2476
  205CHOL   ROH 2231   2.102   6.049   4.025  0.4003  0.0984 -0.1111
  205CHOL    R1 2232   2.153   5.949   4.284  0.2716  0.0336 -0.1094
  205CHOL    R2 2233   2.309   6.085   4.468  0.2114 -0.0281 -0.0089
  205CHOL    R3 2234   2.090   6.056   4.626  0.1357 -0.0316 -0.1143
  205CHOL    R4 2235   2.302   6.141   4.809  0.0420 -0.0272 -0.0118
  205CHOL    R5 2236   2.175   5.966   4.831  0.0361 -0.0278 -0.0724
  205CHOL    C1 2237   2.093   6.148   5.156 -0.1278 -0.0300 -0.1123
  205CHOL    C2 2238   2.344   6.120   5.453 -0.0751  0.0537  0.2276
  206CHOL   ROH 2239   4.856   2.956   4.104  0.2571  0.0414 -0.1321
  206CHOL    R1 2240   4.963   2.983   4.365  0.1720  0.1199 -0.1047
  206CHOL    R2 2241   4.935   3.214   4.513  0.1485  0.1780 -0.1930
  206CHOL    R3 2242   4.832   3.045   4.699  0.0634  0.2524 -0.1722
  206CHOL    R4 2243   4.941   3.269   4.854  0.1701  0.2082 -0.1982
  206CHOL    R5 2244   4.986   3.057   4.882  0.0634  0.1936 -0.1728
  206CHOL    C1 2245   4.847   3.141   5.227  0.1028  0.2956 -0.1817
  206CHOL    C2 2246   4.821   3.266   5.703  0.0433 -0.0890  0.2282
  207CHOL   ROH 2247   3.238   3.920   4.613 -0.0789 -0.4616  0.1853
  207CHOL    R1 2248   3.335   3.982   4.872 -0.1433 -0.2358  0.1573
  207CHOL    R2 2249   3.213   4.168   5.036 -0.3301 -0.2713  0.0612
  207CHOL    R3 2250   3.210   3.962   5.213 -0.1302 -0.1880  0.1650
  207CHOL    R4 2251   3.236   4.201   5.379  0.0210 -0.1059  0.0260
  207CHOL    R5 2252   3.366   4.026   5.383  0.0409 -0.0922 -0.0239
  207CHOL    C1 2253   3.247   4.027   5.745  0.4131  0.0686  0.1030
  207CHOL    C2 2254   3.097   4.251   5.930  0.1890  0.1441 -0.0890
  208CHOL   ROH 2255   3.230   2.021   4.448  0.1940 -0.2340 -0.0110
  208CHOL    R1 2256   3.094   1.979   4.692  0.0268  0.0292 -0.0534
  208CHOL    R2 2257   3.191   1.809   4.888 -0.3171 -0.0910  0.0198
  208CHOL    R3 2258   3.165   2.029   5.046 -0.0283 -0.0127 -0.0367
  208CHOL    R4 2259   3.220   1.809   5.233 -0.1250  0.0021  0.0049
  208CHOL    R5 2260   3.052   1.949   5.242  0.0070  0.1576  0.0537
  208CHOL    C1 2261   3.212   2.016   5.581  0.2581  0.1297 -0.0568
  208CHOL    C2 2262   3.487   1.979   5.941 -0.0122 -0.0781  0.2653
  209CHOL   ROH 2263   1.963   6.500   7.445 -0.1211 -0.0521  0.0375
  209CHOL    R1 2264   1.842   6.480   7.190 -0.0683 -0.2406  0.0262
  209CHOL    R2 2265   1.936   6.618   6.970 -0.2843 -0.0586  0.0462
  209CHOL    R3 2266   1.943   6.370   6.858  0.1510 -0.0454  0.0246
  209CHOL    R4 2267   1.970   6.555   6.632 -0.3699  0.0446  0.0180
  209CHOL    R5 2268   1.823   6.395   6.652 -0.0383 -0.2662  0.1014
  209CHOL    C1 2269   1.995   6.286   6.330 -0.0111  0.1171 -0.0187
  209CHOL    C2 2270   1.954   6.039   6.063  0.1551  0.0099 -0.0152
  210CHOL   ROH 2271   0.239   0.111   7.499  0.0262 -0.1648  0.0758
  210CHOL    R1 2272   0.268   0.236   7.247  0.0667 -0.2228  0.0507
  210CHOL    R2 2273   0.312   0.093   7.015 -0.0530 -0.2904  0.0632
  210CHOL    R3 2274   0.094   0.229   6.927  0.0151 -0.1711  0.0791
  210CHOL    R4 2275   0.221   0.129   6.683 -0.0580 -0.2247  0.0721
  210CHOL    R5 2276   0.167   0.336   6.726  0.0550 -0.2016  0.0818
  210CHOL    C1 2277  -0.036   0.278   6.408  0.0031 -0.0744  0.0922
  210CHOL    C2 2278  -0.249   0.498   6.230 -0.1129 -0.2201 -0.4016
  211CHOL   ROH 2279   1.158  -0.475   5.632 -0.0718  0.0325  0.0657
  211CHOL    R1 2280   1.015  -0.287   5.786  0.0629  0.1075  0.1005
  211CHOL    R2 2281   1.086  -0.020   5.800  0.0653  0.1191 -0.1093
  211CHOL    R3 2282   0.829   0.020   5.723 -0.0112  0.0643  0.1087
  211CHOL    R4 2283   0.932   0.288   5.780  0.0833  0.1176 -0.2960
  211CHOL    R5 2284   0.752   0.198   5.863  0.1548  0.2314 -0.0089
  211CHOL    C1 2285   0.600   0.506   5.696  0.0218  0.0654 -0.2001
  211CHOL    C2 2286   0.704   0.776   5.953  0.0454 -0.0191  0.6253
  212CHOL   ROH 2287   0.835   3.336   4.468 -0.0407  0.1289  0.0369
  212CHOL    R1 2288   0.853   3.199   4.715 -0.0979  0.0889  0.0208
  212CHOL    R2 2289   0.936   3.323   4.948  0.0382  0.0071  0.0265
  212CHOL    R3 2290   0.701   3.227   5.044 -0.0207  0.1739  0.0468
  212CHOL    R4 2291   0.885   3.213   5.271  0.0368 -0.1759 -0.0361
  212CHOL    R5 2292   0.764   3.050   5.192 -0.1526  0.0067 -0.1045
  212CHOL    C1 2293   0.634   3.059   5.550 -0.0194 -0.1258 -0.0536
  212CHOL    C2 2294   0.695   3.279   5.904  0.0344 -0.1086  0.1169
  213CHOL   ROH 2295   2.082   5.716   7.345 -0.0359  0.1494  0.0016
  213CHOL    R1 2296   2.015   5.784   7.078 -0.0911 -0.0014 -0.0235
  213CHOL    R2 2297   2.146   5.982   6.938 -0.2859  0.0897 -0.0760
  213CHOL    R3 2298   2.183   5.784   6.755 -0.0731  0.0701 -0.0149
  213CHOL    R4 2299   2.284   6.027   6.624 -0.1624  0.1099 -0.0198
  213CHOL    R5 2300   2.135   5.888   6.545 -0.0395 -0.0041 -0.0618
  213CHOL    C1 2301   2.399   5.867   6.270  0.1093  0.1033  0.0703
  213CHOL    C2 2302   2.452   5.713   5.859 -0.0243  0.0157  0.1287
  214CHOL   ROH 2303   2.715   1.082   4.370  0.3975 -0.0851  0.1250
  214CHOL    R1 2304   2.642   1.140   4.638  0.3932 -0.0758  0.1215
  214CHOL    R2 2305   2.466   0.982   4.781  0.2778  0.0116  0.0748
  214CHOL    R3 2306   2.670   0.974   4.961  0.2469 -0.1344  0.1050
  214CHOL    R4 2307   2.431   0.905   5.116  0.1744  0.0287  0.0688
  214CHOL    R5 2308   2.575   1.062   5.163  0.2779 -0.0716  0.0930
  214CHOL    C1 2309   2.602   0.852   5.480  0.0851 -0.0983  0.0937
  214CHOL    C2 2310   2.402   0.781   5.826  0.2579 -0.1805 -0.0070
  215CHOL   ROH 2311   6.919   4.238   4.013 -0.0649  0.1766  0.0696
  215CHOL    R1 2312   6.959   4.133   4.273 -0.1027  0.1072  0.0467
  215CHOL    R2 2313   7.210   4.078   4.374 -0.1323 -0.0878 -0.0000
  215CHOL    R3 2314   7.129   4.239   4.577  0.0162 -0.0647  0.0437
  215CHOL    R4 2315   7.354   4.087   4.688 -0.1880 -0.4005  0.0383
  215CHOL    R5 2316   7.154   4.104   4.773 -0.1969 -0.1855 -0.0031
  215CHOL    C1 2317   7.361   4.243   5.062 -0.0809 -0.5608  0.1016
  215CHOL    C2 2318   7.186   4.270   5.378  0.2184 -0.1135 -0.0917
  216CHOL   ROH 2319   5.268   5.317   4.634 -0.1186  0.1621 -0.1694
  216CHOL    R1 2320   5.178   5.213   4.881  0.0252 -0.0409 -0.2004
  216CHOL    R2 2321   5.350   5.116   5.073  0.1567  0.0606 -0.2655
  216CHOL    R3 2322   5.220   5.292   5.233 -0.0132 -0.1445 -0.1720
  216CHOL    R4 2323   5.438   5.187   5.400  0.1353  0.0319 -0.2532
  216CHOL    R5 2324   5.225   5.191   5.451  0.1381 -0.2239 -0.2120
  216CHOL    C1 2325   5.366   5.395   5.740 -0.0366 -0.1773 -0.1584
  216CHOL    C2 2326   5.231   5.648   6.087 -0.3221 -0.0675  0.3986
  217CHOL   ROH 2327   7.515   3.486   7.279 -0.0972 -0.0591 -0.0611
  217CHOL    R1 2328   7.405   3.587   7.039  0.0426  0.0902 -0.0631
  217CHOL    R2 2329   7.561   3.661   6.823  0.1467 -0.1220 -0.0578
  217CHOL    R3 2330   7.399   3.489   6.688 -0.0865  0.0964 -0.0646
  217CHOL    R4 2331   7.457   3.703   6.496  0.2019  0.0431 -0.0552
  217CHOL    R5 2332   7.260   3.631   6.555  0.0987  0.2989 -0.0550
  217CHOL    C1 2333   7.244   3.566   6.179  0.0151  0.3441 -0.0602
  217CHOL    C2 2334   7.271   3.476   5.782  0.0330  0.3302  0.1985
  218CHOL   ROH 2335   1.329   2.810   7.116 -0.0568  0.0905 -0.0388
  218CHOL    R1 2336   1.356   2.775   6.836 -0.0973  0.0415 -0.0359
  218CHOL    R2 2337   1.599   2.799   6.707 -0.1366  0.1199 -0.0867
  218CHOL    R3 2338   1.538   2.550   6.614 -0.0435  0.0726 -0.0255
  218CHOL    R4 2339   1.674   2.682   6.390 -0.0048  0.0418 -0.0286
  218CHOL    R5 2340   1.478   2.585   6.385  0.0178 -0.0125 -0.0583
  218CHOL    C1 2341   1.659   2.381   6.119  0.1594 -0.0481  0.0627
  218CHOL    C2 2342   1.906   2.206   5.876  0.0683 -0.1721 -0.0429
  219CHOL   ROH 2343   3.476   5.329   7.168 -0.0505  0.3726  0.0950
  219CHOL    R1 2344   3.483   5.548   6.989  0.0756  0.2951  0.0062
  219CHOL    R2 2345   3.709   5.615   6.844  0.0346 -0.0497 -0.2108
  219CHOL    R3 2346   3.539   5.597   6.633 -0.1679  0.0911 -0.0656
  219CHOL    R4 2347   3.777   5.731   6.526  0.0078 -0.3935 -0.3484
  219CHOL    R5 2348   3.572   5.803   6.514  0.1079 -0.0377 -0.2345
  219CHOL    C1 2349   3.658   5.783   6.143 -0.1981 -0.4615 -0.2922
  219CHOL    C2 2350   3.813   5.773   5.757  0.3088 -0.4213  0.0005
  220CHOL   ROH 2351   2.407   3.569   4.214 -0.2891 -0.0363  0.0854
  220CHOL    R1 2352   2.304   3.533   4.476 -0.2193 -0.0308  0.1141
  220CHOL    R2 2353   2.365   3.312   4.630 -0.0892  0.0246  0.1444
  220CHOL    R3 2354   2.441   3.499   4.811 -0.1335  0.0949  0.0929
  220CHOL    R4 2355   2.451   3.246   4.958  0.1363  0.1057  0.1029
  220CHOL    R5 2356   2.344   3.426   5.017  0.0296  0.0306  0.1500
  220CHOL    C1 2357   2.573   3.384   5.319  0.2260  0.2189  0.0304
  220CHOL    C2 2358   2.753   3.299   5.697  0.2448 -0.2274  0.1079
  221CHOL   ROH 2359   4.102   2.451   4.179 -0.1615 -0.1161 -0.0306
  221CHOL    R1 2360   4.016   2.552   4.429 -0.0343  0.0569 -0.0548
  221CHOL    R2 2361   4.014   2.398   4.658 -0.2912  0.0919 -0.0308
  221CHOL    R3 2362   4.163   2.603   4.758  0.0151 -0.1142 -0.0494
  221CHOL    R4 2363   4.033   2.484   4.993 -0.0518  0.0152 -0.0225
  221CHOL    R5 2364   4.028   2.694   4.934  0.1987  0.0343  0.0164
  221CHOL    C1 2365   4.184   2.727   5.280  0.3752 -0.2229 -0.0352
  221CHOL    C2 2366   4.076   2.573   5.627 -0.5050  0.2933  0.1636
  222CHOL   ROH 2367   0.465   7.267   4.040  0.0724 -0.0416  0.1921
  222CHOL    R1 2368   0.633   7.240   4.267  0.1181  0.0070  0.1651
  222CHOL    R2 2369   0.546   7.293   4.523  0.1296 -0.0654  0.1871
  222CHOL    R3 2370   0.636   7.041   4.571  0.2520 -0.0310  0.1389
  222CHOL    R4 2371   0.581   7.152   4.837  0.1759 -0.1201  0.1571
  222CHOL    R5 2372   0.768   7.062   4.770  0.2249 -0.0110  0.1525
  222CHOL    C1 2373   0.686   6.834   5.065  0.3177 -0.1195  0.0943
  222CHOL    C2 2374   0.620   6.921   5.463  0.0350  0.1555  0.1379
  223CHOL   ROH 2375   6.677   4.107   6.944  0.1765  0.4679  0.1211
  223CHOL    R1 2376   6.569   4.061   6.687  0.0251  0.1732  0.2329
  223CHOL    R2 2377   6.471   4.265   6.528 -0.0907 -0.0111  0.0680
  223CHOL    R3 2378   6.646   4.163   6.346 -0.1921 -0.1912  0.0681
  223CHOL    R4 2379   6.467   4.335   6.189  0.0516  0.0966  0.0869
  223CHOL    R5 2380   6.513   4.125   6.150 -0.2174  0.0405  0.0348
  223CHOL    C1 2381   6.628   4.280   5.821  0.0392 -0.0098  0.0979
  223CHOL    C2 2382   6.461   4.168   5.632  0.3325  0.1704  0.0341
  224CHOL   ROH 2383   3.943   7.087   4.732 -0.2324 -0.2159  0.0174
  224CHOL    R1 2384   4.010   7.180   4.991 -0.0555 -0.1242 -0.0580
  224CHOL    R2 2385   3.821   7.278   5.168  0.0892  0.1655 -0.0423
  224CHOL    R3 2386   3.927   7.091   5.334 -0.0316  0.1534  0.0194
  224CHOL    R4 2387   3.739   7.240   5.501 -0.0785  0.1731 -0.0829
  224CHOL    R5 2388   3.950   7.203   5.544 -0.1185  0.1396  0.0265
  224CHOL    C1 2389   3.792   7.042   5.851 -0.2897  0.1663 -0.0485
  224CHOL    C2 2390   3.473   6.869   5.997  0.0367  0.1256  0.1622
  225CHOL   ROH 2391   4.620   4.395   4.931  0.1142  0.0889 -0.1118
  225CHOL    R1 2392   4.574   4.599   5.122  0.1419  0.0235 -0.0348
  225CHOL    R2 2393   4.331   4.631   5.249  0.0825  0.1350 -0.1763
  225CHOL    R3 2394   4.483   4.616   5.474 -0.0733 -0.0950 -0.0827
  225CHOL    R4 2395   4.224   4.723   5.564  0.0444  0.3614 -0.2530
  225CHOL    R5 2396   4.421   4.811   5.600  0.1805  0.0330 -0.1487
  225CHOL    C1 2397   4.305   4.762   5.960 -0.1239  0.2773 -0.2097
  225CHOL    C2 2398   4.288   5.031   6.176  0.1127  0.0789  0.3237
  226CHOL   ROH 2399  -0.212   5.260   3.918  0.1397  0.1259  0.0680
  226CHOL    R1 2400  -0.199   5.211   4.196  0.0724  0.1897  0.0834
  226CHOL    R2 2401  -0.001   5.056   4.310 -0.1328 -0.0533  0.1299
  226CHOL    R3 2402   0.037   5.276   4.465  0.1682 -0.0513  0.0585
  226CHOL    R4 2403   0.142   5.052   4.625 -0.0171 -0.1128  0.0770
  226CHOL    R5 2404  -0.007   5.199   4.688  0.1706  0.0648  0.0950
  226CHOL    C1 2405   0.261   5.256   4.954  0.3329 -0.1455 -0.0207
  226CHOL    C2 2406   0.349   4.925   5.256  0.1289  0.1114 -0.2156
  227CHOL   ROH 2407   1.319   4.488   6.787 -0.0646  0.1173  0.0852
  227CHOL    R1 2408   1.473   4.433   6.556  0.0402  0.0328  0.1741
  227CHOL    R2 2409   1.677   4.246   6.553 -0.1318 -0.1586  0.2639
  227CHOL    R3 2410   1.537   4.146   6.343 -0.0872  0.0262  0.1440
  227CHOL    R4 2411   1.798   4.013   6.328 -0.1603 -0.1270  0.2156
  227CHOL    R5 2412   1.700   4.124   6.168 -0.0114  0.0095  0.2162
  227CHOL    C1 2413   1.737   3.784   5.999 -0.1350  0.0650  0.0749
  227CHOL    C2 2414   1.681   3.483   5.858 -0.0411 -0.1197  0.4093
  228CHOL   ROH 2415   6.082   0.860   4.226 -0.1349 -0.0120  0.1293
  228CHOL    R1 2416   6.029   0.972   4.481 -0.1806 -0.0692  0.1436
  228CHOL    R2 2417   5.965   0.816   4.700 -0.0579 -0.1286  0.1310
  228CHOL    R3 2418   6.173   0.949   4.814 -0.1334 -0.0042  0.1298
  228CHOL    R4 2419   5.998   0.878   5.039  0.0730 -0.4318  0.1774
  228CHOL    R5 2420   6.073   1.077   4.990 -0.1801 -0.2890  0.3235
  228CHOL    C1 2421   6.213   1.038   5.343  0.0783 -0.4914  0.2033
  228CHOL    C2 2422   6.007   1.207   5.632 -0.0279  0.2145  0.0481
  229CHOL   ROH 2423   5.063   0.359   4.257 -0.2116 -0.1809 -0.0241
  229CHOL    R1 2424   4.987   0.372   4.530 -0.1171 -0.0497 -0.0041
  229CHOL    R2 2425   4.914   0.149   4.675  0.0341  0.0092  0.1558
  229CHOL    R3 2426   5.108   0.236   4.845  0.0554  0.1935  0.0408
  229CHOL    R4 2427   4.914   0.098   5.017  0.3196 -0.0980  0.1425
  229CHOL    R5 2428   4.989   0.302   5.042  0.1000 -0.0039  0.1443
  229CHOL    C1 2429   5.096   0.150   5.375  0.5059  0.0126  0.0267
  229CHOL    C2 2430   4.919  -0.107   5.528  0.1044 -0.1079  0.1757
  230CHOL   ROH 2431   5.288   5.897   7.653 -0.0639 -0.1207  0.0162
  230CHOL    R1 2432   5.417   5.959   7.409 -0.1907 -0.1918 -0.0695
  230CHOL    R2 2433   5.664   5.856   7.341 -0.0884  0.0305 -0.0278
  230CHOL    R3 2434   5.534   5.775   7.117 -0.0459 -0.3243  0.0686
  230CHOL    R4 2435   5.815   5.797   7.036 -0.1051  0.1542 -0.0612
  230CHOL    R5 2436   5.644   5.892   6.939 -0.3312 -0.2028 -0.0385
  230CHOL    C1 2437   5.780   5.686   6.648 -0.0749 -0.1069  0.0099
  230CHOL    C2 2438   5.738   5.697   6.245 -0.0284 -0.3188 -0.1976
  231CHOL   ROH 2439   5.083   2.700   7.694  0.2076  0.0091  0.1041
  231CHOL    R1 2440   5.048   2.817   7.439  0.2363  0.0405  0.1140
  231CHOL    R2 2441   5.241   2.805   7.242  0.1760 -0.1200  0.0602
  231CHOL    R3 2442   5.038   2.701   7.094  0.0470  0.0483  0.1162
  231CHOL    R4 2443   5.256   2.747   6.901  0.0466 -0.1746  0.0637
  231CHOL    R5 2444   5.051   2.819   6.886  0.1099  0.0122  0.1005
  231CHOL    C1 2445   5.074   2.615   6.564 -0.1498 -0.0482  0.1182
  231CHOL    C2 2446   5.020   2.429   6.329 -0.0354  0.0299  0.1661
  232CHOL   ROH 2447   4.285   5.725   4.645  0.1690 -0.0954 -0.1032
  232CHOL    R1 2448   4.433   5.701   4.885  0.0293 -0.1835 -0.0249
  232CHOL    R2 2449   4.426   5.892   5.084  0.1155 -0.1310 -0.0730
  232CHOL    R3 2450   4.358   5.681   5.240 -0.1644 -0.0316 -0.0554
  232CHOL    R4 2451   4.394   5.904   5.428  0.2870 -0.0894 -0.0577
  232CHOL    R5 2452   4.490   5.708   5.438 -0.0259 -0.2550 -0.1119
  232CHOL    C1 2453   4.311   5.712   5.775  0.1242  0.0281 -0.0322
  232CHOL    C2 2454   4.550   6.015   5.936  0.2543  0.0065  0.1169
  233CHOL   ROH 2455   0.605   6.179   3.895 -0.3446 -0.1968  0.1897
  233CHOL    R1 2456   0.652   6.020   4.125 -0.2194 -0.0639  0.2578
  233CHOL    R2 2457   0.899   5.907   4.180 -0.2456 -0.2174  0.0669
  233CHOL    R3 2458   0.868   6.035   4.417  0.1184 -0.0146  0.0123
  233CHOL    R4 2459   1.062   5.824   4.473 -0.0381 -0.1743 -0.0341
  233CHOL    R5 2460   0.877   5.862   4.581  0.1025  0.0896  0.1260
  233CHOL    C1 2461   1.128   5.896   4.866  0.4245  0.0411 -0.1442
  233CHOL    C2 2462   1.235   6.180   5.054 -0.2725  0.2213  0.0806
  234CHOL   ROH 2463   2.683   2.592   7.461 -0.1811 -0.1727  0.0742
  234CHOL    R1 2464   2.564   2.559   7.207 -0.1436 -0.1756  0.0572
  234CHOL    R2 2465   2.664   2.680   6.979 -0.1667 -0.0993  0.0881
  234CHOL    R3 2466   2.664   2.425   6.883 -0.0607 -0.0841  0.0441
  234CHOL    R4 2467   2.536   2.584   6.673 -0.1027 -0.0954  0.0597
  234CHOL    R5 2468   2.455   2.406   6.768 -0.0437 -0.1437  0.0221
  234CHOL    C1 2469   2.461   2.289   6.405  0.0341 -0.0789  0.0018
  234CHOL    C2 2470   2.419   2.266   6.023  0.2682  0.3823  0.2709
  235CHOL   ROH 2471   0.829   3.773   4.691  0.0853 -0.2011  0.0020
  235CHOL    R1 2472   0.896   3.779   4.966  0.1466 -0.0337 -0.0146
  235CHOL    R2 2473   1.025   3.993   5.084 -0.0075  0.1275 -0.1290
  235CHOL    R3 2474   0.813   3.985   5.255  0.0369  0.0127 -0.0796
  235CHOL    R4 2475   1.000   4.175   5.377 -0.0396  0.1114 -0.1222
  235CHOL    R5 2476   0.912   4.000   5.472  0.0776  0.0647 -0.1031
  235CHOL    C1 2477   0.788   4.273   5.708 -0.0167 -0.0056 -0.0719
  235CHOL    C2 2478   0.652   4.423   5.973  0.2147  0.0815 -0.0567
  236CHOL   ROH 2479   2.532   4.049   4.076 -0.0001 -0.0538  0.0671
  236CHOL    R1 2480   2.574   4.003   4.352  0.0429  0.0014  0.0691
  236CHOL    R2 2481   2.745   4.158   4.504 -0.1284  0.1894  0.0648
  236CHOL    R3 2482   2.525   4.188   4.662 -0.1636 -0.0404  0.0645
  236CHOL    R4 2483   2.748   4.150   4.849 -0.0449  0.5512  0.0772
  236CHOL    R5 2484   2.562   4.035   4.843  0.1480  0.2022  0.2202
  236CHOL    C1 2485   2.544   4.173   5.199 -0.0293  0.5461  0.0840
  236CHOL    C2 2486   2.791   4.302   5.540  0.1094  0.2454 -0.2280
  237PIPC   NC3 2487   2.801   2.044  15.348  0.1190 -0.2883 -0.1016
  237PIPC   PO4 2488   2.528   2.320  15.195  0.0796  0.3664  0.0399
  237PIPC   GL1 2489   2.527   2.049  14.925  0.2432 -0.2853 -0.2391
  237PIPC   GL2 2490   2.533   2.299  14.694 -0.1968 -0.1867  0.0521
  237PIPC   C1A 2491   2.919   1.835  14.800  0.1935  0.0314  0.1782
  237PIPC   D2A 2492   3.301   1.969  14.650  0.0618 -0.2390 -0.2464
  237PIPC   D3A 2493   3.099   1.895  14.280  0.0032  0.1267 -0.1211
  237PIPC   C4A 2494   3.298   2.061  13.982 -0.3038  0.1527  0.1426
  237PIPC   C1B 2495   2.681   2.157  14.350  0.2759  0.0467 -0.0542
  237PIPC   C2B 2496   2.676   2.226  13.874  0.1045  0.0144  0.0160
  237PIPC   C3B 2497   2.433   2.225  13.493 -0.1549 -0.1282 -0.0439
  237PIPC   C4B 2498   2.321   1.899  13.212  0.1027  0.3542 -0.0394
  238PIPC   NC3 2499   6.600   5.841  14.852  0.0950 -0.1280 -0.1288
  238PIPC   PO4 2500   6.785   5.474  14.861 -0.2413 -0.2697 -0.0155
  238PIPC   GL1 2501   6.606   5.316  14.446 -0.0027 -0.0389  0.5005
  238PIPC   GL2 2502   6.424   5.063  14.406 -0.3144  0.0416  0.2080
  238PIPC   C1A 2503   6.572   5.327  13.942  0.1528  0.3390  0.0192
  238PIPC   D2A 2504   6.476   5.306  13.526  0.1025 -0.2006  0.1083
  238PIPC   D3A 2505   6.182   5.735  13.447 -0.0930  0.0652  0.1250
  238PIPC   C4A 2506   5.794   5.792  13.550  0.3132  0.2066  0.1792
  238PIPC   C1B 2507   6.188   5.049  14.189 -0.1586 -0.2363 -0.3512
  238PIPC   C2B 2508   6.098   5.115  13.727  0.0447  0.4023  0.1270
  238PIPC   C3B 2509   5.864   5.111  13.345  0.0431 -0.1694  0.0979
  238PIPC   C4B 2510   5.732   5.458  13.043 -0.2152  0.0025  0.1912
  239PIPC   NC3 2511   6.676   0.977  14.876  0.4513 -0.3954  0.0869
  239PIPC   PO4 2512   6.668   0.506  14.950  0.2051 -0.0473 -0.0619
  239PIPC   GL1 2513   6.664   0.581  14.547  0.0354  0.2663 -0.2210
  239PIPC   GL2 2514   6.804   0.945  14.401 -0.3781 -0.2244 -0.2924
  239PIPC   C1A 2515   6.741   0.447  14.113 -0.2880 -0.0356 -0.1437
  239PIPC   D2A 2516   6.606   0.116  13.862  0.0246 -0.1035 -0.1123
  239PIPC   D3A 2517   7.052   0.021  13.718  0.4526 -0.0351 -0.1299
  239PIPC   C4A 2518   7.018  -0.106  13.303 -0.2778  0.0010 -0.1452
  239PIPC   C1B 2519   6.798   0.921  13.926 -0.2741  0.0264  0.1331
  239PIPC   C2B 2520   6.661   0.699  13.615 -0.1987 -0.1662 -0.1224
  239PIPC   C3B 2521   6.418   0.649  13.195 -0.1138 -0.2231 -0.1700
  239PIPC   C4B 2522   6.000   0.648  12.928  0.0673 -0.1266  0.1616
  240PIPC   NC3 2523   5.812   2.675  15.059  0.0209 -0.2465 -0.1276
  240PIPC   PO4 2524   5.538   2.359  14.984  0.1514  0.0270 -0.0979
  240PIPC   GL1 2525   5.603   2.375  14.619 -0.2417  0.2458 -0.0718
  240PIPC   GL2 2526   5.483   2.430  14.260  0.0077 -0.2699 -0.3111
  240PIPC   C1A 2527   6.023   2.448  14.441 -0.3391 -0.1013  0.0493
  240PIPC   D2A 2528   6.321   2.708  14.378  0.2252 -0.1652  0.2687
  240PIPC   D3A 2529   6.346   3.035  14.104  0.2138  0.1607  0.0851
  240PIPC   C4A 2530   6.719   3.139  13.857  0.1033 -0.1712  0.3564
  240PIPC   C1B 2531   5.480   2.514  13.771 -0.0009  0.0511 -0.1611
  240PIPC   C2B 2532   5.618   2.426  13.435 -0.0345  0.1420  0.0530
  240PIPC   C3B 2533   5.672   2.258  13.087  0.4324  0.2390  0.2682
  240PIPC   C4B 2534   5.729   2.384  12.700 -0.0771 -0.0131  0.1628
  241PIPC   NC3 2535   5.576   3.198  15.063  0.1722 -0.3160  0.0925
  241PIPC   PO4 2536   6.013   3.105  15.097 -0.0942  0.0036 -0.0391
  241PIPC   GL1 2537   6.127   3.199  14.613 -0.1696 -0.0097  0.0204
  241PIPC   GL2 2538   6.435   3.340  14.498 -0.0245 -0.3139 -0.1738
  241PIPC   C1A 2539   5.912   3.388  14.397  0.4257  0.1162 -0.1506
  241PIPC   D2A 2540   5.742   3.644  14.110 -0.0063 -0.1951  0.4951
  241PIPC   D3A 2541   6.031   3.461  13.812 -0.3160  0.0945 -0.1383
  241PIPC   C4A 2542   5.939   3.721  13.426  0.1388 -0.1551  0.1342
  241PIPC   C1B 2543   6.225   3.728  14.218 -0.1020 -0.0967  0.0281
  241PIPC   C2B 2544   6.269   3.893  13.835 -0.0382  0.0724  0.1953
  241PIPC   C3B 2545   6.352   4.028  13.427 -0.1673  0.0069  0.0860
  241PIPC   C4B 2546   6.262   4.342  13.164  0.1062  0.1595 -0.0222
  242PIPC   NC3 2547   4.406   1.756  15.169  0.1880 -0.1800 -0.3310
  242PIPC   PO4 2548   4.082   1.480  14.986 -0.1519 -0.1229  0.1686
  242PIPC   GL1 2549   3.996   1.361  14.602  0.1054  0.0116  0.2819
  242PIPC   GL2 2550   4.257   1.199  14.507 -0.0815 -0.1805 -0.3453
  242PIPC   C1A 2551   3.968   1.315  14.067 -0.3933 -0.0032  0.0040
  242PIPC   D2A 2552   4.086   1.076  13.661  0.3847 -0.1646 -0.2328
  242PIPC   D3A 2553   4.509   1.087  13.510  0.1824 -0.1443  0.0568
  242PIPC   C4A 2554   4.566   1.155  13.062 -0.3498  0.3480  0.0597
  242PIPC   C1B 2555   4.329   0.992  14.171 -0.2343  0.0915  0.1395
  242PIPC   C2B 2556   4.495   0.722  13.799 -0.0955  0.1495  0.1712
  242PIPC   C3B 2557   4.496   0.581  13.285  0.2238 -0.1092  0.2773
  242PIPC   C4B 2558   4.561   0.759  12.798 -0.3788 -0.1125  0.0257
  243PIPC   NC3 2559   5.153   1.165  14.887  0.0544  0.0625  0.1988
  243PIPC   PO4 2560   5.284   1.594  14.936  0.0881 -0.0209 -0.0217
  243PIPC   GL1 2561   5.175   1.600  14.594 -0.0419  0.1294  0.2115
  243PIPC   GL2 2562   5.308   1.869  14.450  0.0239  0.3631 -0.0708
  243PIPC   C1A 2563   5.100   1.449  14.194 -0.0645 -0.1600 -0.2586
  243PIPC   D2A 2564   5.333   1.299  13.922 -0.0226 -0.2531 -0.0137
  243PIPC   D3A 2565   5.119   1.615  13.700  0.1310 -0.0046 -0.1652
  243PIPC   C4A 2566   4.913   1.415  13.356  0.0006 -0.0843 -0.0285
  243PIPC   C1B 2567   5.577   1.638  14.090 -0.2777  0.3995 -0.1327
  243PIPC   C2B 2568   5.662   1.583  13.646  0.0946  0.1185 -0.0856
  243PIPC   C3B 2569   5.424   1.251  13.319 -0.1221 -0.0229 -0.3206
  243PIPC   C4B 2570   5.563   1.148  12.894  0.0102  0.3060 -0.0383
  244PIPC   NC3 2571   0.718   2.718  15.315 -0.0357 -0.1222 -0.3800
  244PIPC   PO4 2572   0.495   2.468  15.016  0.1063  0.0485 -0.2026
  244PIPC   GL1 2573   0.633   2.578  14.761 -0.2796  0.2877  0.1979
  244PIPC   GL2 2574   0.808   2.851  14.657  0.2437  0.0555 -0.3831
  244PIPC   C1A 2575   0.509   2.724  14.308 -0.2525  0.0473  0.3306
  244PIPC   D2A 2576   0.334   2.705  13.917 -0.4047  0.0035 -0.0889
  244PIPC   D3A 2577  -0.079   2.707  13.677 -0.0812  0.0057  0.0826
  244PIPC   C4A 2578  -0.084   2.486  13.240 -0.0624 -0.0620 -0.1759
  244PIPC   C1B 2579   1.088   2.879  14.237 -0.2544 -0.0532 -0.4052
  244PIPC   C2B 2580   1.315   2.925  13.767 -0.0490  0.2091 -0.2282
  244PIPC   C3B 2581   1.166   3.057  13.404  0.0478  0.2968  0.0836
  244PIPC   C4B 2582   0.825   2.843  13.183 -0.1369 -0.2173  0.0771
  245PIPC   NC3 2583   3.633   3.157  15.602 -0.3924  0.1407  0.1385
  245PIPC   PO4 2584   3.537   3.079  15.235 -0.1333  0.0488  0.1078
  245PIPC   GL1 2585   3.367   3.067  14.793  0.2713 -0.1704 -0.1680
  245PIPC   GL2 2586   3.186   3.268  14.625  0.2579  0.0141  0.1899
  245PIPC   C1A 2587   3.140   2.749  14.594 -0.1400 -0.5171 -0.4490
  245PIPC   D2A 2588   3.236   2.421  14.415 -0.0133  0.2445  0.0150
  245PIPC   D3A 2589   3.608   2.388  14.562 -0.1293  0.0764  0.0957
  245PIPC   C4A 2590   3.750   2.087  14.326  0.2433 -0.1244  0.0147
  245PIPC   C1B 2591   3.066   3.114  14.205  0.1767 -0.1291  0.1562
  245PIPC   C2B 2592   2.956   3.146  13.764 -0.1464 -0.2108 -0.0074
  245PIPC   C3B 2593   3.055   3.014  13.456 -0.0863 -0.2276  0.1597
  245PIPC   C4B 2594   2.855   3.057  13.103 -0.3454 -0.0386  0.1698
  246PIPC   NC3 2595  -0.062   7.290  14.728  0.2359  0.0481  0.2122
  246PIPC   PO4 2596   0.367   7.153  14.793  0.3769  0.0103 -0.0357
  246PIPC   GL1 2597   0.642   7.246  14.448 -0.0050 -0.3257  0.2663
  246PIPC   GL2 2598   0.919   7.190  14.442 -0.2051 -0.1042  0.1092
  246PIPC   C1A 2599   0.507   7.338  13.955  0.3560  0.0703 -0.2810
  246PIPC   D2A 2600   0.264   7.685  13.685  0.2186 -0.1036 -0.1855
  246PIPC   D3A 2601   0.010   7.518  13.419  0.2555  0.1289  0.0271
  246PIPC   C4A 2602   0.011   7.153  13.129 -0.1562  0.0921 -0.4496
  246PIPC   C1B 2603   0.991   7.195  14.065  0.0514 -0.2168 -0.0217
  246PIPC   C2B 2604   1.175   7.206  13.658  0.0753  0.0896  0.0488
  246PIPC   C3B 2605   1.132   7.046  13.261  0.3320 -0.0141 -0.1911
  246PIPC   C4B 2606   0.897   7.028  12.866  0.2681  0.3870 -0.3387
  247PIPC   NC3 2607   2.760   5.295  15.249 -0.3636 -0.0075  0.0171
  247PIPC   PO4 2608   3.147   5.263  15.350  0.0554 -0.3655 -0.3193
  247PIPC   GL1 2609   3.154   5.139  14.913 -0.0933  0.0130 -0.1850
  247PIPC   GL2 2610   2.995   5.358  14.762 -0.3727  0.0781 -0.0165
  247PIPC   C1A 2611   3.482   5.283  14.629  0.2727 -0.0711 -0.2629
  247PIPC   D2A 2612   3.872   5.044  14.703  0.0308  0.0151 -0.2868
  247PIPC   D3A 2613   4.306   5.069  14.446  0.2628 -0.1640 -0.0441
  247PIPC   C4A 2614   4.306   5.331  14.156 -0.1105 -0.0787  0.3608
  247PIPC   C1B 2615   3.075   5.065  14.391  0.1178  0.2861 -0.2052
  247PIPC   C2B 2616   3.065   4.908  13.987  0.2052  0.0097  0.0068
  247PIPC   C3B 2617   3.102   4.752  13.644 -0.1888 -0.0310  0.0520
  247PIPC   C4B 2618   3.231   4.884  13.143  0.2229  0.3327  0.3464
  248PIPC   NC3 2619   0.892   5.744  14.745 -0.2145 -0.0079  0.2530
  248PIPC   PO4 2620   1.297   5.479  14.682 -0.0620 -0.1794 -0.3568
  248PIPC   GL1 2621   1.627   5.557  14.416  0.0812  0.0625 -0.1459
  248PIPC   GL2 2622   1.466   5.541  14.092 -0.0937 -0.0622  0.0708
  248PIPC   C1A 2623   2.014   5.432  14.038  0.0635  0.0391 -0.2322
  248PIPC   D2A 2624   2.315   5.293  13.699  0.0319  0.2187  0.0643
  248PIPC   D3A 2625   2.281   5.402  13.331 -0.1271  0.2141 -0.1195
  248PIPC   C4A 2626   2.151   5.051  13.269  0.2054  0.1227 -0.0676
  248PIPC   C1B 2627   1.545   5.622  13.688  0.0486 -0.0416 -0.1501
  248PIPC   C2B 2628   1.535   5.917  13.320  0.1821 -0.0301  0.3252
  248PIPC   C3B 2629   1.404   5.704  12.877 -0.1640 -0.0036 -0.0659
  248PIPC   C4B 2630   1.509   5.385  12.670  0.0892  0.0420  0.2486
  249PIPC   NC3 2631   5.429   6.616  15.244  0.2482  0.0543  0.1535
  249PIPC   PO4 2632   5.340   6.290  15.326  0.1993 -0.0515  0.0717
  249PIPC   GL1 2633   5.194   6.165  14.947  0.1524  0.0212 -0.0095
  249PIPC   GL2 2634   5.304   6.289  14.665  0.3114 -0.1822 -0.0496
  249PIPC   C1A 2635   4.927   5.910  14.552  0.2024 -0.0228  0.0484
  249PIPC   D2A 2636   4.854   6.079  14.196  0.1128 -0.0163  0.0763
  249PIPC   D3A 2637   4.563   5.762  14.070  0.0657 -0.0686  0.0600
  249PIPC   C4A 2638   4.336   5.595  13.743  0.3182  0.2888  0.1089
  249PIPC   C1B 2639   5.358   6.036  14.292 -0.1152  0.1720  0.0622
  249PIPC   C2B 2640   5.609   5.756  14.023 -0.1067  0.3943 -0.0937
  249PIPC   C3B 2641   6.107   5.580  13.981 -0.1195 -0.2838 -0.3249
  249PIPC   C4B 2642   6.454   5.787  13.865 -0.1968 -0.1520 -0.0290
  250PIPC   NC3 2643   5.169   7.134  15.394 -0.1791  0.2674  0.1542
  250PIPC   PO4 2644   5.075   7.439  15.054 -0.0490  0.3359  0.0062
  250PIPC   GL1 2645   4.873   7.504  14.692  0.0402  0.0317  0.2245
  250PIPC   GL2 2646   4.586   7.675  14.634  0.0097 -0.2719  0.1984
  250PIPC   C1A 2647   4.973   7.569  14.300  0.2749  0.1518  0.0332
  250PIPC   D2A 2648   4.934   7.390  13.892  0.0734  0.0134 -0.0583
  250PIPC   D3A 2649   5.327   7.508  13.764  0.0653  0.2077 -0.0110
  250PIPC   C4A 2650   5.393   7.710  13.417 -0.0533 -0.0405 -0.2745
  250PIPC   C1B 2651   4.485   7.349  14.333  0.0847 -0.2837 -0.1403
  250PIPC   C2B 2652   4.494   7.150  14.004 -0.1587  0.0097  0.1698
  250PIPC   C3B 2653   4.756   6.945  13.749 -0.1985 -0.0249 -0.0394
  250PIPC   C4B 2654   5.044   7.211  13.493  0.2867 -0.2119  0.2916
  251PIPC   NC3 2655   4.015   3.804  14.889 -0.3631  0.1278  0.2117
  251PIPC   PO4 2656   3.834   3.280  14.804 -0.0186  0.0449 -0.2815
  251PIPC   GL1 2657   3.711   3.484  14.444  0.2247 -0.1110 -0.1310
  251PIPC   GL2 2658   3.906   3.781  14.418 -0.0741  0.2523 -0.0346
  251PIPC   C1A 2659   3.500   3.351  14.147 -0.1523 -0.1565 -0.1936
  251PIPC   D2A 2660   3.507   3.114  13.808  0.0974  0.2893 -0.1615
  251PIPC   D3A 2661   3.559   2.924  13.337  0.1244  0.0590 -0.0349
  251PIPC   C4A 2662   3.842   2.497  13.310 -0.2003  0.1647 -0.0896
  251PIPC   C1B 2663   3.961   3.841  14.015  0.0451  0.0529 -0.2208
  251PIPC   C2B 2664   3.994   3.812  13.633 -0.0520  0.0609  0.0983
  251PIPC   C3B 2665   4.267   3.983  13.260 -0.1854 -0.1956 -0.0794
  251PIPC   C4B 2666   4.187   4.319  12.991  0.1228 -0.1265  0.0098
  252PIPC   NC3 2667   4.578   5.253  15.268  0.0136  0.3617  0.0405
  252PIPC   PO4 2668   4.944   5.098  15.152 -0.0263  0.0649 -0.2040
  252PIPC   GL1 2669   4.755   5.083  14.730 -0.0019  0.4059 -0.2213
  252PIPC   GL2 2670   4.975   4.955  14.599  0.2921  0.1675 -0.3714
  252PIPC   C1A 2671   4.674   5.475  14.536 -0.1368 -0.1933 -0.0357
  252PIPC   D2A 2672   4.373   5.741  14.499  0.0649 -0.1993 -0.2442
  252PIPC   D3A 2673   4.036   5.914  14.183  0.0868 -0.0943  0.1281
  252PIPC   C4A 2674   3.690   6.123  14.423  0.3031 -0.0789 -0.0315
  252PIPC   C1B 2675   4.825   5.109  14.259 -0.2257  0.0630  0.0403
  252PIPC   C2B 2676   4.660   5.217  13.860 -0.0706 -0.3850  0.0727
  252PIPC   C3B 2677   4.494   5.064  13.525  0.0313  0.0133  0.1970
  252PIPC   C4B 2678   4.186   4.792  13.503 -0.0675 -0.0031 -0.1419
  253PIPC   NC3 2679   4.846   4.569  15.208  0.0018 -0.1589  0.0374
  253PIPC   PO4 2680   4.937   4.215  15.249  0.0597  0.4113  0.0278
  253PIPC   GL1 2681   4.933   4.096  14.905  0.0508 -0.4018  0.2341
  253PIPC   GL2 2682   4.741   4.052  14.590  0.1162 -0.0801  0.0933
  253PIPC   C1A 2683   5.264   4.023  14.597 -0.1808 -0.1028 -0.1675
  253PIPC   D2A 2684   5.419   3.644  14.503 -0.1226  0.2220 -0.1876
  253PIPC   D3A 2685   5.345   3.994  14.086  0.0745  0.1604  0.0062
  253PIPC   C4A 2686   5.419   3.892  13.638  0.1833  0.2192  0.0494
  253PIPC   C1B 2687   4.837   4.061  14.186 -0.1937 -0.1183  0.1076
  253PIPC   C2B 2688   4.968   4.130  13.679 -0.0849 -0.0366 -0.0070
  253PIPC   C3B 2689   5.071   4.012  13.313  0.2679 -0.1160 -0.0601
  253PIPC   C4B 2690   5.374   3.819  13.088 -0.1694 -0.2038  0.2230
  254PIPC   NC3 2691   1.747   5.359  15.592 -0.1152  0.2593 -0.0700
  254PIPC   PO4 2692   2.002   5.292  15.317  0.1804 -0.3654  0.2128
  254PIPC   GL1 2693   1.865   5.199  14.873  0.0601 -0.1150  0.0127
  254PIPC   GL2 2694   1.954   5.469  14.757 -0.1034 -0.1071  0.0701
  254PIPC   C1A 2695   2.044   4.958  14.690 -0.0592 -0.3173  0.2736
  254PIPC   D2A 2696   1.836   4.747  14.423  0.1609  0.1544  0.1860
  254PIPC   D3A 2697   1.910   4.638  14.087 -0.1718  0.0096  0.1181
  254PIPC   C4A 2698   2.034   4.864  13.716  0.2675  0.0660  0.0358
  254PIPC   C1B 2699   2.234   5.754  14.374  0.0088  0.4508 -0.2135
  254PIPC   C2B 2700   2.440   5.722  13.990  0.2267  0.0005 -0.1650
  254PIPC   C3B 2701   2.625   5.658  13.577 -0.1013 -0.0630  0.2706
  254PIPC   C4B 2702   2.864   5.705  13.232  0.3116 -0.0589 -0.2625
  255PIPC   NC3 2703   6.057   1.772  11.098  0.0195 -0.1525 -0.1376
  255PIPC   PO4 2704   5.761   2.030  11.172 -0.2054  0.2117 -0.0520
  255PIPC   GL1 2705   5.501   2.190  11.400 -0.0871 -0.5184  0.1379
  255PIPC   GL2 2706   5.170   2.240  11.368 -0.0881  0.2173  0.0481
  255PIPC   C1A 2707   5.653   2.290  11.782  0.0049 -0.1143 -0.1649
  255PIPC   D2A 2708   5.638   2.272  12.238  0.0917 -0.0405  0.1269
  255PIPC   D3A 2709   5.586   1.920  12.399  0.3229  0.0575  0.3288
  255PIPC   C4A 2710   5.530   1.857  12.799 -0.0274 -0.1390 -0.2186
  255PIPC   C1B 2711   5.183   2.390  11.780  0.0361  0.0452  0.2046
  255PIPC   C2B 2712   5.175   2.353  12.200 -0.1981 -0.2124 -0.2256
  255PIPC   C3B 2713   5.268   2.316  12.628  0.2939  0.0635 -0.1488
  255PIPC   C4B 2714   5.182   2.149  12.997  0.2414  0.1075 -0.2556
  256PIPC   NC3 2715   1.503   6.008  10.404 -0.2245  0.1075 -0.1996
  256PIPC   PO4 2716   1.472   6.160  10.745 -0.3339  0.1696 -0.1517
  256PIPC   GL1 2717   1.334   6.068  11.155  0.1218  0.2039 -0.4077
  256PIPC   GL2 2718   1.204   6.278  11.338 -0.0242 -0.0616  0.2870
  256PIPC   C1A 2719   1.174   5.804  11.447 -0.4585  0.2867  0.2529
  256PIPC   D2A 2720   1.303   5.412  11.571 -0.1212 -0.2355 -0.5126
  256PIPC   D3A 2721   1.282   5.632  11.899 -0.1277 -0.1998  0.2541
  256PIPC   C4A 2722   1.251   5.706  12.331  0.0687 -0.3449 -0.0565
  256PIPC   C1B 2723   1.206   6.254  11.747  0.1093 -0.0734 -0.0389
  256PIPC   C2B 2724   1.163   6.216  12.188 -0.0506  0.0299  0.1938
  256PIPC   C3B 2725   1.288   6.189  12.559  0.1410 -0.1808 -0.1252
  256PIPC   C4B 2726   1.579   6.266  12.721  0.0776  0.1880 -0.0562
  257PIPC   NC3 2727   6.259   5.866  10.839  0.1114  0.4997 -0.3756
  257PIPC   PO4 2728   5.804   5.758  10.997 -0.0714 -0.0101 -0.3391
  257PIPC   GL1 2729   5.762   5.715  11.505 -0.0675  0.3778  0.0535
  257PIPC   GL2 2730   5.571   5.487  11.565 -0.1790 -0.1027  0.1224
  257PIPC   C1A 2731   5.994   5.640  11.808  0.2916  0.2479  0.0365
  257PIPC   D2A 2732   6.250   5.578  12.131  0.0784 -0.0140 -0.1216
  257PIPC   D3A 2733   6.425   5.175  12.176  0.1286 -0.2156  0.2129
  257PIPC   C4A 2734   6.623   5.082  11.863 -0.0853 -0.0233  0.0276
  257PIPC   C1B 2735   5.441   5.578  11.892 -0.0022  0.1146 -0.1390
  257PIPC   C2B 2736   5.305   5.427  12.368 -0.2190  0.2466 -0.4455
  257PIPC   C3B 2737   5.411   5.562  12.700 -0.3697 -0.1645 -0.1063
  257PIPC   C4B 2738   5.230   5.469  13.097  0.3229 -0.0210  0.0627
  258PIPC   NC3 2739   1.838   6.064  11.035 -0.1822  0.0360 -0.0255
  258PIPC   PO4 2740   2.136   6.335  10.938 -0.1316  0.0642 -0.0198
  258PIPC   GL1 2741   1.984   6.352  11.414  0.1663  0.2593 -0.0629
  258PIPC   GL2 2742   1.947   6.640  11.485 -0.6258 -0.2697 -0.0168
  258PIPC   C1A 2743   2.112   6.291  11.777  0.1591 -0.1090 -0.0940
  258PIPC   D2A 2744   2.235   6.220  12.178  0.0305 -0.1353 -0.0915
  258PIPC   D3A 2745   2.040   5.867  12.055  0.0118  0.0229 -0.0532
  258PIPC   C4A 2746   2.207   5.728  11.627 -0.0031  0.2691  0.1359
  258PIPC   C1B 2747   2.357   6.729  11.762 -0.2648  0.3946 -0.1548
  258PIPC   C2B 2748   2.499   6.625  12.038  0.0126  0.1139 -0.2242
  258PIPC   C3B 2749   2.565   6.841  12.380 -0.1777  0.0785  0.0142
  258PIPC   C4B 2750   2.533   7.257  12.604  0.2032  0.1783 -0.0627
  259PIPC   NC3 2751   6.150   4.480  10.841  0.4252  0.1566  0.0195
  259PIPC   PO4 2752   6.151   4.029  10.996 -0.0575  0.1243 -0.2415
  259PIPC   GL1 2753   6.334   4.069  11.354  0.1795  0.1532 -0.2005
  259PIPC   GL2 2754   6.624   4.239  11.503  0.0177  0.0965  0.1785
  259PIPC   C1A 2755   6.318   3.918  11.749  0.2168 -0.1152 -0.0202
  259PIPC   D2A 2756   6.309   3.828  12.110 -0.1488 -0.1436 -0.2604
  259PIPC   D3A 2757   6.377   3.704  12.521  0.0567  0.0009 -0.1595
  259PIPC   C4A 2758   6.290   3.829  12.955 -0.1813 -0.3474 -0.3604
  259PIPC   C1B 2759   6.656   4.259  11.982  0.0173  0.5664  0.0299
  259PIPC   C2B 2760   6.732   4.206  12.278 -0.1109 -0.2849 -0.2799
  259PIPC   C3B 2761   7.071   4.348  12.575  0.0205  0.1017 -0.0826
  259PIPC   C4B 2762   7.242   4.568  12.921  0.1330 -0.0550  0.0220
  260PIPC   NC3 2763   1.525   3.237  10.466 -0.0269  0.1834 -0.0551
  260PIPC   PO4 2764   1.376   3.010  10.787  0.2401 -0.3080 -0.1378
  260PIPC   GL1 2765   1.252   3.002  11.211  0.0166 -0.2048  0.0723
  260PIPC   GL2 2766   1.543   3.036  11.310  0.0144 -0.0728 -0.0146
  260PIPC   C1A 2767   1.099   3.147  11.661 -0.0623 -0.1457 -0.0375
  260PIPC   D2A 2768   1.173   3.306  12.108  0.1419  0.0643  0.1140
  260PIPC   D3A 2769   1.202   3.556  12.479  0.1365  0.0300  0.5236
  260PIPC   C4A 2770   1.417   3.730  12.843 -0.1173  0.2257 -0.1772
  260PIPC   C1B 2771   1.588   3.111  11.770  0.1227 -0.3786  0.0075
  260PIPC   C2B 2772   1.642   3.301  12.174 -0.1652  0.2042 -0.0385
  260PIPC   C3B 2773   1.669   3.320  12.631 -0.2807 -0.0219 -0.4856
  260PIPC   C4B 2774   1.473   3.104  13.024 -0.0510 -0.2541 -0.0511
  261PIPC   NC3 2775   1.058   0.463  10.730  0.0431 -0.2074  0.3032
  261PIPC   PO4 2776   0.723   0.205  10.871 -0.2416  0.1223  0.0110
  261PIPC   GL1 2777   0.677   0.171  11.367  0.0365  0.1269  0.0267
  261PIPC   GL2 2778   0.421   0.046  11.545  0.2022  0.1464  0.1157
  261PIPC   C1A 2779   0.983   0.209  11.751  0.4006 -0.1689  0.0578
  261PIPC   D2A 2780   1.183   0.129  12.238 -0.0519  0.2150  0.1442
  261PIPC   D3A 2781   1.578   0.255  12.046 -0.2738  0.1792 -0.1938
  261PIPC   C4A 2782   1.522   0.219  11.694  0.2668  0.1903 -0.1889
  261PIPC   C1B 2783   0.343   0.309  11.914  0.3376  0.1076  0.3385
  261PIPC   C2B 2784   0.220   0.414  12.304 -0.2733  0.2512 -0.0013
  261PIPC   C3B 2785   0.363   0.466  12.716 -0.0499  0.2835  0.1006
  261PIPC   C4B 2786   0.379   0.230  13.129 -0.3938  0.2193 -0.0566
  262PIPC   NC3 2787   2.727   7.998  11.137 -0.0133  0.3599  0.2771
  262PIPC   PO4 2788   2.468   7.610  11.153 -0.1039  0.0382 -0.1408
  262PIPC   GL1 2789   2.587   7.387  11.520  0.2716 -0.4506  0.1355
  262PIPC   GL2 2790   2.696   7.119  11.443 -0.2234  0.2660 -0.0965
  262PIPC   C1A 2791   2.748   7.673  11.772  0.0599  0.0362 -0.1504
  262PIPC   D2A 2792   3.001   7.608  12.136 -0.2026  0.1701 -0.2554
  262PIPC   D3A 2793   2.774   7.324  12.146 -0.3135  0.1329 -0.0781
  262PIPC   C4A 2794   2.623   7.102  11.942  0.0724  0.0542 -0.0291
  262PIPC   C1B 2795   2.954   6.814  11.806 -0.1138 -0.0635  0.3099
  262PIPC   C2B 2796   3.030   6.836  12.212  0.0100  0.1010 -0.1918
  262PIPC   C3B 2797   3.020   7.022  12.627  0.2653 -0.0032  0.1081
  262PIPC   C4B 2798   2.876   6.998  12.980 -0.1601  0.0496 -0.0519
  263PIPC   NC3 2799   6.197   6.352  11.088  0.0577  0.0533 -0.3852
  263PIPC   PO4 2800   6.558   6.243  11.239  0.0781 -0.1865  0.1128
  263PIPC   GL1 2801   6.608   6.241  11.602  0.0022 -0.0026  0.2036
  263PIPC   GL2 2802   6.388   6.581  11.546 -0.0086 -0.2728 -0.0132
  263PIPC   C1A 2803   6.565   6.142  11.945 -0.0525  0.3027  0.1060
  263PIPC   D2A 2804   6.548   6.053  12.350  0.3256 -0.3339 -0.1017
  263PIPC   D3A 2805   6.401   6.145  12.805  0.0203 -0.2587  0.0072
  263PIPC   C4A 2806   6.500   6.058  13.212 -0.0987  0.3037 -0.2701
  263PIPC   C1B 2807   6.297   6.514  11.938  0.1124  0.0239  0.1396
  263PIPC   C2B 2808   6.153   6.588  12.224 -0.0613  0.1122  0.2098
  263PIPC   C3B 2809   6.254   6.565  12.646  0.2191  0.0388  0.0551
  263PIPC   C4B 2810   6.455   6.665  12.996  0.3260  0.0979  0.0474
  264PIPC   NC3 2811   5.539   2.973  10.774  0.0857  0.0140 -0.0747
  264PIPC   PO4 2812   5.455   3.305  10.568  0.0714 -0.2103 -0.1851
  264PIPC   GL1 2813   5.622   3.520  10.965  0.1274  0.4770 -0.3927
  264PIPC   GL2 2814   5.904   3.529  11.122 -0.2372  0.0345  0.0509
  264PIPC   C1A 2815   5.362   3.704  11.304  0.0674 -0.1966  0.1319
  264PIPC   D2A 2816   5.416   4.027  11.635 -0.1859  0.1327 -0.0385
  264PIPC   D3A 2817   5.888   4.170  11.608  0.3613 -0.0462  0.0210
  264PIPC   C4A 2818   5.933   4.239  12.034 -0.0708  0.0072  0.1839
  264PIPC   C1B 2819   5.912   3.670  11.459 -0.1411  0.1149 -0.2688
  264PIPC   C2B 2820   5.808   3.735  11.896 -0.0740 -0.1238 -0.0154
  264PIPC   C3B 2821   5.808   3.626  12.320 -0.0924  0.2431 -0.0167
  264PIPC   C4B 2822   5.538   3.572  12.668 -0.0841  0.0681  0.1999
  265PIPC   NC3 2823   1.915   0.401  10.853 -0.0146 -0.2261 -0.1350
  265PIPC   PO4 2824   1.564   0.637  10.969 -0.0382 -0.0151 -0.1817
  265PIPC   GL1 2825   1.468   0.644  11.420 -0.3204  0.2701 -0.1494
  265PIPC   GL2 2826   1.731   0.695  11.554  0.2373  0.1061  0.1494
  265PIPC   C1A 2827   1.367   0.698  11.881  0.0536 -0.0972 -0.0438
  265PIPC   D2A 2828   1.451   0.745  12.261 -0.0657 -0.1278 -0.0055
  265PIPC   D3A 2829   1.442   0.375  12.555 -0.0435 -0.1032  0.0605
  265PIPC   C4A 2830   1.606  -0.008  12.482  0.0242 -0.0792  0.0720
  265PIPC   C1B 2831   1.907   0.548  11.865 -0.1229 -0.1745 -0.1089
  265PIPC   C2B 2832   1.952   0.567  12.333  0.1311 -0.1221 -0.1058
  265PIPC   C3B 2833   1.902   0.494  12.816 -0.0051  0.1542 -0.1377
  265PIPC   C4B 2834   2.049   0.457  13.138  0.0554  0.1114 -0.0777
  266PIPC   NC3 2835   6.576   7.181  11.280 -0.0288 -0.0203 -0.2522
  266PIPC   PO4 2836   6.980   7.010  11.254 -0.1211 -0.0387 -0.0114
  266PIPC   GL1 2837   7.104   7.188  11.610  0.2160  0.0868  0.3041
  266PIPC   GL2 2838   7.116   6.941  11.870 -0.1947 -0.0078 -0.0700
  266PIPC   C1A 2839   7.479   7.297  11.886 -0.3060 -0.1066 -0.2712
  266PIPC   D2A 2840   7.554   7.424  12.306 -0.0395  0.2519  0.1715
  266PIPC   D3A 2841   7.780   7.272  12.740  0.1046 -0.0338 -0.0953
  266PIPC   C4A 2842   8.189   7.506  12.773  0.3554  0.0006 -0.0841
  266PIPC   C1B 2843   7.326   6.943  12.199  0.0422 -0.0459 -0.1746
  266PIPC   C2B 2844   7.414   6.917  12.510  0.1953  0.0502  0.0052
  266PIPC   C3B 2845   7.429   6.596  12.913  0.0174 -0.0654  0.2274
  266PIPC   C4B 2846   7.550   6.664  13.306 -0.1141 -0.0205  0.0503
  267PIPC   NC3 2847   4.210   0.352  11.058 -0.1541  0.3412  0.1911
  267PIPC   PO4 2848   4.138   0.863  11.010  0.0997  0.0272 -0.1890
  267PIPC   GL1 2849   4.246   0.787  11.335 -0.2698  0.0597 -0.1447
  267PIPC   GL2 2850   4.059   0.626  11.451  0.0930  0.1055 -0.1442
  267PIPC   C1A 2851   4.517   1.029  11.662  0.2786 -0.2210  0.2267
  267PIPC   D2A 2852   4.615   1.454  11.770  0.0604  0.1733  0.0922
  267PIPC   D3A 2853   4.478   1.222  12.139 -0.1824 -0.1704  0.1771
  267PIPC   C4A 2854   4.521   0.801  12.294  0.0740 -0.1098 -0.1683
  267PIPC   C1B 2855   3.852   0.486  11.755 -0.0821  0.0732 -0.1768
  267PIPC   C2B 2856   3.984   0.481  12.262 -0.0547 -0.0141  0.2677
  267PIPC   C3B 2857   3.756   0.678  12.610 -0.0694  0.0665  0.1747
  267PIPC   C4B 2858   3.477   0.751  12.842  0.1883 -0.0636  0.1167
  268PIPC   NC3 2859   6.256   0.903  11.008 -0.1224  0.0857 -0.2477
  268PIPC   PO4 2860   6.198   0.409  10.851 -0.1503  0.0080  0.0377
  268PIPC   GL1 2861   5.897   0.612  11.202 -0.0452  0.2931 -0.2353
  268PIPC   GL2 2862   6.071   0.369  11.351 -0.1940  0.0679  0.0852
  268PIPC   C1A 2863   5.781   0.937  11.486  0.1920  0.3097 -0.3298
  268PIPC   D2A 2864   5.743   1.100  11.874  0.0579  0.1396  0.1850
  268PIPC   D3A 2865   5.555   1.404  12.026 -0.0233  0.0784 -0.0430
  268PIPC   C4A 2866   5.217   1.606  11.707  0.0638  0.0598 -0.1490
  268PIPC   C1B 2867   5.968   0.497  11.740  0.0943 -0.0789 -0.0384
  268PIPC   C2B 2868   5.905   0.626  12.135  0.4801 -0.0402  0.0874
  268PIPC   C3B 2869   6.075   0.726  12.445  0.0004  0.2004 -0.0724
  268PIPC   C4B 2870   6.516   0.591  12.699  0.2391  0.2742 -0.1063
  269PIPC   NC3 2871   2.114   1.880  11.015  0.0469 -0.0121  0.1542
  269PIPC   PO4 2872   1.758   2.178  11.144  0.0149  0.2367  0.0253
  269PIPC   GL1 2873   1.551   2.238  11.503 -0.0110 -0.1557 -0.1653
  269PIPC   GL2 2874   1.279   2.523  11.425  0.0485 -0.1415  0.1419
  269PIPC   C1A 2875   1.676   2.294  11.893  0.2325  0.0479  0.1709
  269PIPC   D2A 2876   1.589   2.453  12.288 -0.1361 -0.1756  0.2091
  269PIPC   D3A 2877   1.548   1.988  12.290 -0.0621 -0.0258  0.0139
  269PIPC   C4A 2878   1.748   1.706  12.402  0.0814 -0.0969  0.1710
  269PIPC   C1B 2879   1.330   2.625  11.782 -0.1048 -0.1375 -0.1290
  269PIPC   C2B 2880   1.297   2.844  12.037 -0.0178  0.1774 -0.2035
  269PIPC   C3B 2881   1.269   3.079  12.516 -0.1084 -0.0769  0.1684
  269PIPC   C4B 2882   0.925   3.195  12.828 -0.3097  0.0968 -0.1103
  270PIPC   NC3 2883   0.750   3.803  10.707 -0.1065  0.2733 -0.1220
  270PIPC   PO4 2884   0.575   3.557  10.970 -0.2060  0.0442  0.1843
  270PIPC   GL1 2885   0.885   3.803  11.259  0.0046  0.0857  0.1736
  270PIPC   GL2 2886   0.967   4.112  11.414 -0.4146 -0.2233 -0.2634
  270PIPC   C1A 2887   1.045   3.691  11.661 -0.1771  0.1563  0.0976
  270PIPC   D2A 2888   0.902   3.709  12.066 -0.0653  0.0850  0.0642
  270PIPC   D3A 2889   0.698   3.641  12.450  0.1256 -0.2203 -0.1996
  270PIPC   C4A 2890   0.909   3.780  12.849 -0.1699 -0.1538  0.2691
  270PIPC   C1B 2891   0.896   4.430  11.669  0.0230  0.0070  0.1695
  270PIPC   C2B 2892   0.907   4.487  12.099  0.0739 -0.1231  0.0439
  270PIPC   C3B 2893   0.754   4.449  12.490 -0.0063 -0.1198 -0.0533
  270PIPC   C4B 2894   0.779   4.653  12.906 -0.2010 -0.1039  0.2213
  271PIPC   NC3 2895   2.581   3.112  10.172 -0.0318  0.1124  0.0126
  271PIPC   PO4 2896   2.458   2.780  10.521 -0.3124  0.2000  0.1464
  271PIPC   GL1 2897   2.402   2.740  10.959  0.2062 -0.0414 -0.0961
  271PIPC   GL2 2898   2.555   2.888  11.189  0.0479  0.1184  0.1984
  271PIPC   C1A 2899   2.344   2.446  11.245 -0.0282 -0.0916 -0.0881
  271PIPC   D2A 2900   2.200   2.104  11.525 -0.0497 -0.0950 -0.0832
  271PIPC   D3A 2901   2.502   1.806  11.663  0.1912  0.2823 -0.4484
  271PIPC   C4A 2902   2.389   1.380  11.689 -0.1454  0.1549  0.4773
  271PIPC   C1B 2903   2.470   2.892  11.496  0.0850  0.0759 -0.1247
  271PIPC   C2B 2904   2.506   2.876  11.856 -0.0417 -0.0360  0.1049
  271PIPC   C3B 2905   2.485   2.801  12.316  0.1191 -0.2509 -0.0078
  271PIPC   C4B 2906   2.644   2.800  12.748  0.0193  0.1296 -0.2577
  272PIPC   NC3 2907   0.214   0.076  10.501  0.1352  0.0708  0.1447
  272PIPC   PO4 2908   0.210   0.260  10.918  0.2334 -0.1341  0.0139
  272PIPC   GL1 2909   0.281   0.527  11.219  0.1363  0.1990 -0.1825
  272PIPC   GL2 2910   0.239   0.576  11.481  0.3609 -0.2595 -0.1907
  272PIPC   C1A 2911   0.443   0.999  11.413 -0.0973 -0.2922  0.0779
  272PIPC   D2A 2912   0.879   1.186  11.499  0.1514 -0.2929  0.2021
  272PIPC   D3A 2913   0.716   1.279  11.920 -0.2615  0.2105  0.0985
  272PIPC   C4A 2914   0.856   1.578  12.026  0.0663 -0.0899 -0.0536
  272PIPC   C1B 2915   0.312   0.811  11.859 -0.1090  0.0141 -0.3120
  272PIPC   C2B 2916   0.421   0.891  12.251  0.2579  0.1281 -0.1192
  272PIPC   C3B 2917   0.511   0.964  12.574  0.0684 -0.2908  0.1217
  272PIPC   C4B 2918   0.554   0.759  13.045 -0.4258 -0.1844 -0.2497
  273PAPC   NC3 2919   5.796   6.313  14.848  0.1104 -0.1673  0.3724
  273PAPC   PO4 2920   5.632   6.629  14.771  0.0021 -0.0840  0.0677
  273PAPC   GL1 2921   6.041   6.741  14.648 -0.1811  0.1145 -0.0277
  273PAPC   GL2 2922   6.368   6.839  14.767 -0.0282  0.0551 -0.2869
  273PAPC   D1A 2923   6.183   6.562  14.296 -0.0102  0.2380  0.0383
  273PAPC   D2A 2924   6.316   6.247  14.529  0.1036  0.0582  0.3086
  273PAPC   D3A 2925   6.424   5.762  14.391  0.2075 -0.2213  0.3746
  273PAPC   D4A 2926   6.599   6.165  14.124 -0.2180 -0.1603 -0.0563
  273PAPC   C5A 2927   6.734   6.127  13.670 -0.0492 -0.0784  0.1405
  273PAPC   C1B 2928   6.634   6.702  14.399  0.2336 -0.0536 -0.0238
  273PAPC   C2B 2929   6.499   6.618  13.958 -0.2102  0.2332  0.0063
  273PAPC   C3B 2930   6.074   6.768  13.812  0.1453  0.4167  0.1238
  273PAPC   C4B 2931   5.724   6.693  13.532  0.0671  0.0363 -0.0075
  274PAPC   NC3 2932   3.917   6.466  15.475 -0.1716 -0.1779  0.1771
  274PAPC   PO4 2933   3.936   6.853  15.383 -0.2773 -0.0368 -0.0302
  274PAPC   GL1 2934   4.024   6.661  14.958 -0.0603  0.1174  0.0521
  274PAPC   GL2 2935   3.781   6.694  14.732 -0.1761 -0.0060  0.3811
  274PAPC   D1A 2936   4.180   6.416  14.518 -0.0663  0.0279  0.1135
  274PAPC   D2A 2937   4.423   6.275  14.337  0.0217 -0.0588  0.1480
  274PAPC   D3A 2938   4.443   6.531  13.971  0.0197  0.2134 -0.2442
  274PAPC   D4A 2939   4.442   6.142  13.798 -0.2277 -0.3182  0.0862
  274PAPC   C5A 2940   4.487   6.005  13.439 -0.1278 -0.0541 -0.2676
  274PAPC   C1B 2941   4.061   6.940  14.374  0.0182 -0.3164  0.0161
  274PAPC   C2B 2942   4.028   7.126  14.012 -0.1432  0.0846 -0.4417
  274PAPC   C3B 2943   4.156   7.110  13.558  0.0631 -0.1229 -0.0543
  274PAPC   C4B 2944   4.501   7.147  13.373  0.1981  0.0583  0.1195
  275PAPC   NC3 2945   0.919   4.906  15.427 -0.0519 -0.1786 -0.3363
  275PAPC   PO4 2946   0.989   4.539  15.091 -0.0152 -0.1396  0.1945
  275PAPC   GL1 2947   1.101   4.851  14.707  0.4171  0.2865  0.0300
  275PAPC   GL2 2948   1.165   4.699  14.354  0.0809  0.1028  0.1604
  275PAPC   D1A 2949   1.517   5.054  14.577  0.1677  0.0991  0.2598
  275PAPC   D2A 2950   1.170   5.185  14.244 -0.0746 -0.2903  0.1316
  275PAPC   D3A 2951   0.943   5.371  13.841  0.0602 -0.3726  0.2381
  275PAPC   D4A 2952   0.671   5.132  13.646  0.0358  0.2448 -0.1876
  275PAPC   C5A 2953   0.462   4.873  13.856 -0.0744  0.3856  0.2359
  275PAPC   C1B 2954   1.479   4.851  14.098 -0.1581 -0.2332  0.1785
  275PAPC   C2B 2955   1.546   5.159  13.869 -0.3042 -0.2488  0.1641
  275PAPC   C3B 2956   1.803   5.241  13.524  0.0593 -0.2257  0.1677
  275PAPC   C4B 2957   1.827   5.487  13.143 -0.0476 -0.1533  0.2088
  276PAPC   NC3 2958   0.679   0.595  14.849  0.2144  0.1601 -0.0050
  276PAPC   PO4 2959   0.160   0.650  14.853 -0.0471  0.0956 -0.1287
  276PAPC   GL1 2960   0.276   0.701  14.462  0.3251 -0.2411  0.2142
  276PAPC   GL2 2961   0.592   0.752  14.362  0.2773  0.1743 -0.1705
  276PAPC   D1A 2962   0.307   0.275  14.174  0.3944 -0.2167 -0.0672
  276PAPC   D2A 2963   0.103  -0.078  14.288  0.2852  0.1542 -0.0772
  276PAPC   D3A 2964  -0.384   0.079  14.238 -0.2175 -0.1069 -0.0521
  276PAPC   D4A 2965  -0.722  -0.078  14.300  0.2358 -0.1873  0.0905
  276PAPC   C5A 2966  -0.687  -0.389  13.936 -0.0573 -0.0350  0.0754
  276PAPC   C1B 2967   0.384   0.692  13.952 -0.0415  0.2546 -0.1498
  276PAPC   C2B 2968   0.338   0.706  13.532 -0.2069 -0.0089  0.0579
  276PAPC   C3B 2969   0.102   0.608  13.199  0.2103  0.3418  0.1317
  276PAPC   C4B 2970  -0.043   0.813  12.770 -0.1955 -0.1462 -0.2737
  277PAPC   NC3 2971   7.868   1.867  15.207 -0.1563 -0.0502  0.1293
  277PAPC   PO4 2972   7.547   2.106  15.099 -0.2783 -0.0444 -0.0434
  277PAPC   GL1 2973   7.389   1.953  14.728 -0.2462  0.2831 -0.2080
  277PAPC   GL2 2974   7.479   1.608  14.558  0.2476  0.0118  0.1065
  277PAPC   D1A 2975   6.971   1.928  14.551  0.1126  0.0433  0.1652
  277PAPC   D2A 2976   7.060   1.834  14.141  0.4765 -0.0291  0.0695
  277PAPC   D3A 2977   6.610   1.763  14.057  0.0525  0.2380  0.0580
  277PAPC   D4A 2978   6.343   2.034  13.703 -0.2127  0.1211 -0.0750
  277PAPC   C5A 2979   5.840   2.017  13.618  0.1202  0.1334 -0.1796
  277PAPC   C1B 2980   7.477   1.539  14.073 -0.2535 -0.4560  0.2370
  277PAPC   C2B 2981   7.678   1.576  13.671 -0.0219  0.2342 -0.0942
  277PAPC   C3B 2982   7.959   1.688  13.392 -0.0908 -0.0284 -0.1129
  277PAPC   C4B 2983   8.005   1.719  13.012  0.2659  0.2242 -0.1246
  278PAPC   NC3 2984   3.954  -0.126  15.187 -0.1612 -0.1894 -0.3367
  278PAPC   PO4 2985   4.069   0.213  15.005 -0.1110 -0.2535  0.0173
  278PAPC   GL1 2986   3.736   0.413  14.788 -0.3087  0.1961  0.1346
  278PAPC   GL2 2987   3.444   0.604  14.967  0.2332  0.1529  0.0733
  278PAPC   D1A 2988   3.455   0.447  14.432  0.0010 -0.0204  0.0580
  278PAPC   D2A 2989   3.398   0.519  13.999 -0.2521  0.0746  0.3644
  278PAPC   D3A 2990   3.656   0.610  13.578  0.1498 -0.3192  0.3349
  278PAPC   D4A 2991   3.734   0.870  13.224  0.1428  0.1524  0.3113
  278PAPC   C5A 2992   4.108   0.987  13.163  0.1402 -0.1321 -0.1177
  278PAPC   C1B 2993   3.196   0.911  14.757  0.3292 -0.0030  0.2270
  278PAPC   C2B 2994   3.197   0.907  14.281 -0.2256  0.3616  0.1881
  278PAPC   C3B 2995   3.098   0.945  13.899 -0.1559 -0.2835 -0.2078
  278PAPC   C4B 2996   3.146   1.334  13.725  0.0953  0.0604  0.2316
  279PAPC   NC3 2997   3.647   6.852  15.810  0.1039 -0.0733 -0.0525
  279PAPC   PO4 2998   3.445   7.010  15.464  0.0913 -0.0667 -0.3243
  279PAPC   GL1 2999   3.598   7.087  15.056  0.0284 -0.3172 -0.0052
  279PAPC   GL2 3000   3.389   7.087  14.871 -0.1067 -0.3081 -0.0409
  279PAPC   D1A 3001   3.823   7.307  14.689  0.2044  0.1176 -0.0901
  279PAPC   D2A 3002   3.566   7.104  14.363  0.0108 -0.0403 -0.1267
  279PAPC   D3A 3003   3.357   7.167  13.952  0.2576  0.1311 -0.1169
  279PAPC   D4A 3004   3.666   7.052  13.562  0.1698 -0.1108  0.0040
  279PAPC   C5A 3005   3.428   6.822  13.294 -0.0521  0.2897  0.0665
  279PAPC   C1B 3006   3.340   7.460  14.644  0.2085  0.1782  0.3962
  279PAPC   C2B 3007   3.202   7.548  14.245 -0.1568  0.2034  0.1067
  279PAPC   C3B 3008   3.140   7.622  13.867  0.0144  0.0876 -0.0391
  279PAPC   C4B 3009   3.375   7.441  13.494  0.1931 -0.1027 -0.0641
  280PAPC   NC3 3010   0.275   2.503  10.652 -0.0215  0.1561  0.1727
  280PAPC   PO4 3011   0.456   2.183  10.963  0.0426 -0.0197  0.0338
  280PAPC   GL1 3012   0.323   2.263  11.387  0.0197  0.4251 -0.3120
  280PAPC   GL2 3013   0.551   2.368  11.589 -0.0278  0.0071 -0.0058
  280PAPC   D1A 3014   0.005   2.442  11.612 -0.2991  0.3498  0.1588
  280PAPC   D2A 3015  -0.414   2.440  11.424  0.0083 -0.2309 -0.0533
  280PAPC   D3A 3016  -0.265   2.845  11.392 -0.3167 -0.3281  0.1627
  280PAPC   D4A 3017  -0.254   2.832  11.753  0.1691 -0.0845 -0.0646
  280PAPC   C5A 3018  -0.466   2.443  11.907  0.0241 -0.1089  0.4094
  280PAPC   C1B 3019   0.570   2.361  12.032 -0.3300 -0.4183 -0.0460
  280PAPC   C2B 3020   0.431   2.241  12.497 -0.4386  0.2295 -0.1930
  280PAPC   C3B 3021   0.198   2.010  12.740 -0.0968  0.2365  0.0096
  280PAPC   C4B 3022   0.120   1.566  12.807  0.1888 -0.0011  0.0474
  281PAPC   NC3 3023   5.164   0.285  10.750 -0.3060  0.1770 -0.2639
  281PAPC   PO4 3024   4.954   0.461  11.076 -0.1695  0.0370  0.1553
  281PAPC   GL1 3025   4.629   0.392  11.424  0.2078  0.3047 -0.4757
  281PAPC   GL2 3026   4.698   0.071  11.616  0.1794  0.0683  0.2055
  281PAPC   D1A 3027   4.205   0.208  11.679  0.0470 -0.1934  0.1977
  281PAPC   D2A 3028   4.402   0.577  11.851  0.0418 -0.0627  0.0421
  281PAPC   D3A 3029   4.525   0.288  12.056 -0.1209 -0.3203  0.0129
  281PAPC   D4A 3030   4.412   0.380  12.533 -0.0732 -0.1786 -0.1987
  281PAPC   C5A 3031   4.616   0.198  12.861  0.0875  0.1292  0.1736
  281PAPC   C1B 3032   5.021  -0.045  11.988 -0.0343  0.2386  0.1522
  281PAPC   C2B 3033   5.103  -0.115  12.409 -0.0394 -0.1153 -0.0069
  281PAPC   C3B 3034   4.946  -0.250  12.717  0.0372 -0.1667 -0.1073
  281PAPC   C4B 3035   4.845  -0.269  13.013 -0.1069 -0.0063  0.1106
  282PAPC   NC3 3036   4.110   6.146  10.420 -0.0417 -0.0122  0.1320
  282PAPC   PO4 3037   3.715   6.344  10.690 -0.3463  0.2258  0.2380
  282PAPC   GL1 3038   3.714   6.344  11.214  0.2633 -0.0791  0.0337
  282PAPC   GL2 3039   3.575   6.189  11.416  0.2161  0.1920 -0.0852
  282PAPC   D1A 3040   4.053   6.415  11.415  0.2121  0.5107 -0.0637
  282PAPC   D2A 3041   3.949   6.385  11.816  0.1459 -0.1079 -0.2114
  282PAPC   D3A 3042   3.965   6.365  12.215  0.0128  0.0053  0.4177
  282PAPC   D4A 3043   4.301   6.413  12.344 -0.3176 -0.0145  0.1059
  282PAPC   C5A 3044   4.605   6.312  12.003  0.1942  0.0807 -0.2358
  282PAPC   C1B 3045   3.493   6.144  11.799 -0.1254 -0.0334 -0.0452
  282PAPC   C2B 3046   3.439   6.056  12.162  0.4038  0.1524 -0.0271
  282PAPC   C3B 3047   3.344   6.102  12.585  0.2586  0.0733 -0.0697
  282PAPC   C4B 3048   3.249   5.613  12.827  0.2013  0.0151 -0.4718
  283PAPC   NC3 3049   1.478   1.160  10.784 -0.0438 -0.1125  0.0012
  283PAPC   PO4 3050   1.304   1.411  11.241 -0.4568  0.0166  0.1491
  283PAPC   GL1 3051   1.287   1.430  11.614 -0.0732 -0.0159  0.0001
  283PAPC   GL2 3052   1.384   1.121  11.668 -0.3048 -0.3598  0.0915
  283PAPC   D1A 3053   1.481   1.763  11.820  0.2065 -0.2545 -0.1297
  283PAPC   D2A 3054   1.953   1.849  11.921  0.0634  0.4106 -0.0921
  283PAPC   D3A 3055   2.052   2.257  12.248  0.4847 -0.0570 -0.2375
  283PAPC   D4A 3056   2.478   2.343  12.488 -0.2435  0.0547  0.0342
  283PAPC   C5A 3057   2.436   2.310  12.826 -0.0419  0.2304 -0.2692
  283PAPC   C1B 3058   1.185   1.126  12.063 -0.3288 -0.1037  0.1014
  283PAPC   C2B 3059   1.095   1.181  12.464 -0.0047 -0.1453 -0.2707
  283PAPC   C3B 3060   0.805   1.243  12.946 -0.1262 -0.0817  0.3768
  283PAPC   C4B 3061   0.412   1.208  13.113  0.1732 -0.2295  0.1549
  284PAPC   NC3 3062   6.470   1.816  10.728  0.1999 -0.0854 -0.0111
  284PAPC   PO4 3063   6.244   1.408  10.838  0.2443 -0.1204 -0.1193
  284PAPC   GL1 3064   6.664   1.474  11.035 -0.0629 -0.0087  0.2324
  284PAPC   GL2 3065   6.647   1.796  11.220  0.4040 -0.0630  0.2620
  284PAPC   D1A 3066   6.992   1.452  11.312 -0.1935 -0.0094 -0.0159
  284PAPC   D2A 3067   7.148   1.957  11.416  0.2285  0.1670 -0.0187
  284PAPC   D3A 3068   7.173   1.671  11.733 -0.0271 -0.1058  0.0788
  284PAPC   D4A 3069   6.951   1.949  11.969 -0.3697 -0.2059  0.4023
  284PAPC   C5A 3070   7.086   2.134  12.247  0.3033  0.0947 -0.1473
  284PAPC   C1B 3071   6.614   1.711  11.676 -0.0168  0.1420 -0.0399
  284PAPC   C2B 3072   6.549   1.732  12.117  0.1491  0.0888 -0.2047
  284PAPC   C3B 3073   6.693   1.912  12.507 -0.0214 -0.2187  0.1219
  284PAPC   C4B 3074   6.564   2.085  12.805  0.0621  0.0208  0.4598
  285PAPC   NC3 3075   1.528   5.164  10.830 -0.0092  0.2594  0.3551
  285PAPC   PO4 3076   1.623   5.628  10.815 -0.0322 -0.0013  0.1104
  285PAPC   GL1 3077   1.731   5.685  11.344  0.4517  0.2322  0.3237
  285PAPC   GL2 3078   1.596   5.908  11.591 -0.0492  0.3869 -0.0321
  285PAPC   D1A 3079   1.830   5.442  11.808  0.3643 -0.1200 -0.0717
  285PAPC   D2A 3080   1.629   5.422  12.174 -0.0404 -0.3065 -0.1172
  285PAPC   D3A 3081   1.960   5.441  12.392  0.0944  0.3891  0.1678
  285PAPC   D4A 3082   2.197   5.474  12.773 -0.1255 -0.2382 -0.0903
  285PAPC   C5A 3083   2.405   5.114  12.808  0.3426  0.0548  0.1875
  285PAPC   C1B 3084   1.607   6.006  12.070 -0.0167  0.1743 -0.0488
  285PAPC   C2B 3085   1.859   5.867  12.533 -0.2532 -0.0385 -0.1026
  285PAPC   C3B 3086   1.931   5.970  12.977 -0.1203 -0.0289 -0.1906
  285PAPC   C4B 3087   1.744   6.389  13.189 -0.2547 -0.0276 -0.1326
  286PAPC   NC3 3088   3.218   1.617  10.522  0.2056 -0.2086  0.0328
  286PAPC   PO4 3089   3.278   1.176  10.701 -0.1498 -0.0852 -0.2190
  286PAPC   GL1 3090   3.417   1.188  11.087  0.0152 -0.1919 -0.0432
  286PAPC   GL2 3091   3.440   1.407  11.358 -0.1472 -0.2817 -0.0717
  286PAPC   D1A 3092   3.159   1.042  11.519  0.0390 -0.1811 -0.0149
  286PAPC   D2A 3093   3.021   0.603  11.537  0.2019 -0.0247  0.1636
  286PAPC   D3A 3094   2.702   0.858  11.597  0.1543  0.1980 -0.2004
  286PAPC   D4A 3095   2.710   1.043  12.031  0.4294  0.2893  0.0066
  286PAPC   C5A 3096   3.104   1.103  12.022  0.1268 -0.2718  0.1154
  286PAPC   C1B 3097   3.558   1.414  11.757 -0.3697  0.3230  0.1501
  286PAPC   C2B 3098   3.500   1.410  12.103 -0.0335  0.0686  0.0211
  286PAPC   C3B 3099   3.733   1.416  12.411  0.3477 -0.1715 -0.1439
  286PAPC   C4B 3100   3.729   1.270  12.793  0.2459  0.1784  0.0531
  287POPC   NC3 3101   3.412   3.534  15.063 -0.0213 -0.2888  0.2466
  287POPC   PO4 3102   3.535   3.929  15.079 -0.0555 -0.1550  0.1091
  287POPC   GL1 3103   3.434   3.922  14.705  0.2722  0.1498  0.5476
  287POPC   GL2 3104   3.215   4.247  14.684 -0.2890 -0.3076  0.2705
  287POPC   C1A 3105   3.478   3.835  14.232  0.0574 -0.3706  0.0744
  287POPC   D2A 3106   3.504   3.719  13.851 -0.1954  0.1521 -0.1162
  287POPC   C3A 3107   3.255   3.483  13.548 -0.3102 -0.0798  0.0733
  287POPC   C4A 3108   3.324   3.371  13.157 -0.0589 -0.2718 -0.1294
  287POPC   C1B 3109   3.114   4.165  14.341  0.0067  0.1350  0.1538
  287POPC   C2B 3110   3.239   4.180  13.868  0.0694  0.2244 -0.0412
  287POPC   C3B 3111   3.124   3.916  13.442  0.1379  0.0307  0.0191
  287POPC   C4B 3112   3.162   3.818  13.002  0.0301  0.2135 -0.2774
  288POPC   NC3 3113   5.632   5.394  15.688 -0.0363 -0.0025 -0.1460
  288POPC   PO4 3114   5.587   4.977  15.582  0.2769 -0.1722  0.2921
  288POPC   GL1 3115   5.524   4.905  15.101  0.2404  0.3917  0.1301
  288POPC   GL2 3116   5.252   4.733  15.028 -0.0275 -0.2280  0.2118
  288POPC   C1A 3117   5.727   4.635  14.795 -0.0822  0.1536 -0.0487
  288POPC   D2A 3118   5.908   4.692  14.387 -0.0542  0.1769 -0.0737
  288POPC   C3A 3119   5.795   4.820  14.000  0.2587  0.2187 -0.2657
  288POPC   C4A 3120   5.574   4.790  13.669  0.1908  0.1320 -0.0371
  288POPC   C1B 3121   5.251   4.504  14.654  0.1206 -0.0391 -0.0070
  288POPC   C2B 3122   5.184   4.394  14.284  0.5594 -0.2019  0.2753
  288POPC   C3B 3123   5.292   4.478  13.877  0.0354  0.0703  0.2665
  288POPC   C4B 3124   5.400   4.385  13.428 -0.2088  0.1256  0.0817
  289POPC   NC3 3125   4.415   0.525  15.209 -0.0356  0.0254  0.2454
  289POPC   PO4 3126   4.797   0.855  15.233 -0.0758 -0.0118 -0.0708
  289POPC   GL1 3127   4.664   0.825  14.805 -0.3691  0.2508 -0.0694
  289POPC   GL2 3128   4.343   0.719  14.725 -0.2891  0.0095  0.0911
  289POPC   C1A 3129   4.783   1.023  14.388 -0.0239  0.0482  0.0030
  289POPC   D2A 3130   4.822   1.021  13.973 -0.1867  0.2381  0.2469
  289POPC   C3A 3131   5.026   1.028  13.628  0.0497 -0.0539 -0.0097
  289POPC   C4A 3132   4.965   0.912  13.240 -0.0586  0.0983  0.3026
  289POPC   C1B 3133   4.461   0.585  14.411  0.1982  0.1327  0.1846
  289POPC   C2B 3134   4.483   0.293  14.116 -0.1568  0.1633  0.2002
  289POPC   C3B 3135   4.484   0.070  13.723  0.1088  0.0919 -0.0461
  289POPC   C4B 3136   4.345   0.127  13.357 -0.1142  0.0842  0.0034
  290POPC   NC3 3137   6.222   7.954  14.773 -0.2373 -0.0263  0.3211
  290POPC   PO4 3138   5.917   7.630  14.646  0.1721  0.3254  0.1408
  290POPC   GL1 3139   6.101   7.288  14.572 -0.0768 -0.1286  0.3562
  290POPC   GL2 3140   5.764   7.150  14.516  0.0732 -0.1238  0.2426
  290POPC   C1A 3141   6.312   7.108  14.221  0.2008 -0.3778 -0.0979
  290POPC   D2A 3142   6.236   7.219  13.767  0.0595  0.0473 -0.2135
  290POPC   C3A 3143   6.531   7.005  13.440 -0.0237 -0.2681 -0.0218
  290POPC   C4A 3144   6.612   7.077  13.079  0.0645  0.2268 -0.0837
  290POPC   C1B 3145   5.770   6.896  14.222  0.0555 -0.2366 -0.0816
  290POPC   C2B 3146   5.728   6.478  14.066 -0.0905  0.2490 -0.5155
  290POPC   C3B 3147   5.490   6.194  13.816  0.0051 -0.0893  0.1211
  290POPC   C4B 3148   5.634   6.238  13.393  0.2954  0.1825 -0.0580
  291POPC   NC3 3149   4.399   2.759  15.018  0.0308  0.3639  0.1435
  291POPC   PO4 3150   4.331   2.520  14.580 -0.0071  0.1851  0.0099
  291POPC   GL1 3151   4.127   2.486  14.250  0.0391  0.0692  0.1121
  291POPC   GL2 3152   4.062   2.801  14.118 -0.1298  0.1745 -0.1795
  291POPC   C1A 3153   3.883   2.352  13.906  0.2098  0.0801  0.1975
  291POPC   D2A 3154   3.615   1.975  13.578  0.0010  0.0340  0.1174
  291POPC   C3A 3155   3.356   1.902  13.339 -0.1874  0.1202  0.1800
  291POPC   C4A 3156   3.272   1.565  13.171  0.3209  0.2229 -0.0518
  291POPC   C1B 3157   3.911   2.878  13.694  0.1474 -0.2498 -0.4484
  291POPC   C2B 3158   4.055   2.918  13.341  0.1584  0.3273 -0.0556
  291POPC   C3B 3159   4.351   3.137  13.043 -0.0113 -0.0415 -0.2447
  291POPC   C4B 3160   4.685   3.145  12.823 -0.2157 -0.2449 -0.0314
  292POPC   NC3 3161   5.867   1.842  15.329  0.1782 -0.0218 -0.0174
  292POPC   PO4 3162   6.168   1.741  14.959  0.1092 -0.1730  0.0792
  292POPC   GL1 3163   6.139   1.866  14.504 -0.4711  0.0608  0.0647
  292POPC   GL2 3164   6.064   1.616  14.329  0.0546 -0.0533 -0.0758
  292POPC   C1A 3165   5.885   2.047  14.139  0.1436  0.3263 -0.4033
  292POPC   D2A 3166   5.951   2.471  13.906 -0.0142  0.2015  0.0040
  292POPC   C3A 3167   6.333   2.612  13.821 -0.3154  0.0758 -0.0096
  292POPC   C4A 3168   6.427   2.939  13.472  0.2479  0.2220 -0.1506
  292POPC   C1B 3169   6.121   1.583  13.875 -0.0382  0.0084  0.2280
  292POPC   C2B 3170   6.159   1.636  13.477  0.1346 -0.1313 -0.2657
  292POPC   C3B 3171   6.470   1.736  13.176  0.0782  0.0648 -0.0813
  292POPC   C4B 3172   6.801   1.640  13.075  0.2334 -0.0114  0.3688
  293POPC   NC3 3173   3.330   0.690  10.508  0.3201 -0.1145  0.0139
  293POPC   PO4 3174   3.274   0.315  10.845  0.1831  0.3551 -0.0895
  293POPC   GL1 3175   3.403   0.397  11.266  0.0933  0.2371  0.2112
  293POPC   GL2 3176   3.566   0.698  11.394  0.1045  0.1832 -0.1085
  293POPC   C1A 3177   3.333   0.386  11.860 -0.4445  0.2871 -0.1138
  293POPC   D2A 3178   3.406   0.367  12.344  0.1225  0.0362  0.2396
  293POPC   C3A 3179   3.338   0.310  12.717  0.0348  0.0463 -0.0612
  293POPC   C4A 3180   3.512   0.232  13.091  0.0378 -0.1829  0.1493
  293POPC   C1B 3181   3.457   0.851  11.838 -0.3753 -0.2444 -0.1359
  293POPC   C2B 3182   3.432   0.884  12.307 -0.0204  0.1683  0.3150
  293POPC   C3B 3183   3.217   1.156  12.592  0.0455  0.1196 -0.2277
  293POPC   C4B 3184   3.246   1.510  12.645 -0.0181 -0.3702  0.0237
  294POPC   NC3 3185   2.812   1.204  11.050  0.2487 -0.1473 -0.1956
  294POPC   PO4 3186   2.506   0.908  11.026 -0.0002  0.0968 -0.2938
  294POPC   GL1 3187   2.256   0.940  11.422  0.3725  0.0737 -0.1136
  294POPC   GL2 3188   2.101   0.701  11.279 -0.0550  0.0896  0.2898
  294POPC   C1A 3189   2.211   0.956  11.926 -0.0765 -0.1849 -0.1304
  294POPC   D2A 3190   2.249   1.063  12.326  0.1895 -0.1696  0.0641
  294POPC   C3A 3191   2.628   1.090  12.546 -0.0570 -0.1571 -0.2475
  294POPC   C4A 3192   2.796   1.197  12.925 -0.1914  0.0456 -0.0785
  294POPC   C1B 3193   2.407   0.490  11.660 -0.1538  0.0598  0.0372
  294POPC   C2B 3194   2.464   0.527  12.089 -0.2855  0.0963 -0.1415
  294POPC   C3B 3195   2.502   0.270  12.426  0.2139 -0.0756 -0.0530
  294POPC   C4B 3196   2.929   0.030  12.639  0.1564  0.2046  0.0200
  295POPC   NC3 3197   2.935   2.599  10.617 -0.1446  0.0478 -0.1369
  295POPC   PO4 3198   3.289   2.789  10.953  0.3163 -0.4124 -0.0690
  295POPC   GL1 3199   3.039   2.923  11.202 -0.0616 -0.1070 -0.2776
  295POPC   GL2 3200   3.244   3.166  11.311  0.0013  0.2490  0.1516
  295POPC   C1A 3201   2.999   2.777  11.693 -0.0705  0.2159  0.2082
  295POPC   D2A 3202   2.915   2.655  12.139  0.0724 -0.2029 -0.0943
  295POPC   C3A 3203   3.049   2.940  12.472 -0.1417 -0.1569  0.1406
  295POPC   C4A 3204   3.356   2.868  12.785 -0.0056 -0.1068  0.0349
  295POPC   C1B 3205   3.194   3.306  11.653 -0.1150 -0.0888  0.2638
  295POPC   C2B 3206   3.245   3.385  12.069  0.0756  0.2030 -0.1062
  295POPC   C3B 3207   3.182   3.438  12.501 -0.2085  0.1704  0.1069
  295POPC   C4B 3208   2.849   3.442  12.819 -0.2159  0.2597 -0.0454
  296POPC   NC3 3209   4.755   5.342  10.944 -0.2465 -0.0110 -0.2142
  296POPC   PO4 3210   5.156   5.383  11.243 -0.0170 -0.0310 -0.0849
  296POPC   GL1 3211   5.048   5.381  11.597  0.1096 -0.0259 -0.1085
  296POPC   GL2 3212   4.754   5.393  11.544  0.0250  0.3384 -0.0868
  296POPC   C1A 3213   4.943   5.293  12.055  0.1332 -0.0641 -0.3006
  296POPC   D2A 3214   4.858   5.156  12.408 -0.1668  0.1100  0.0646
  296POPC   C3A 3215   5.205   5.039  12.724  0.3456  0.1597 -0.0881
  296POPC   C4A 3216   5.387   4.919  13.116 -0.3407 -0.1373 -0.0051
  296POPC   C1B 3217   4.519   5.300  11.806  0.0820  0.1971 -0.0239
  296POPC   C2B 3218   4.393   5.146  12.141 -0.2541  0.0350  0.0593
  296POPC   C3B 3219   4.395   4.986  12.556 -0.2546 -0.2048  0.1454
  296POPC   C4B 3220   4.462   4.709  13.032  0.1166 -0.0610  0.1369
  297POPC   NC3 3221   3.887   7.217  10.786 -0.3207  0.3236 -0.3631
  297POPC   PO4 3222   4.076   7.203  11.182  0.0037 -0.1366 -0.2159
  297POPC   GL1 3223   4.215   7.189  11.569 -0.1948  0.1381 -0.1747
  297POPC   GL2 3224   4.244   6.874  11.556 -0.1096 -0.0242  0.0801
  297POPC   C1A 3225   4.428   7.242  11.994  0.0865 -0.0376 -0.2904
  297POPC   D2A 3226   4.554   7.385  12.422  0.1935  0.0045 -0.0805
  297POPC   C3A 3227   4.253   7.263  12.768  0.1967 -0.2264  0.1262
  297POPC   C4A 3228   4.174   6.931  13.057 -0.0357 -0.2285 -0.1255
  297POPC   C1B 3229   4.299   6.701  11.941  0.1456  0.1154 -0.1900
  297POPC   C2B 3230   4.388   6.914  12.367 -0.1023 -0.3245 -0.3968
  297POPC   C3B 3231   4.580   6.861  12.774  0.0738 -0.0573  0.2487
  297POPC   C4B 3232   4.785   6.766  13.190  0.0374  0.2679 -0.0310
  298POPC   NC3 3233   0.141   3.776  11.122  0.0104 -0.2099 -0.0048
  298POPC   PO4 3234   0.053   4.148  11.255  0.1340  0.0273 -0.0390
  298POPC   GL1 3235   0.118   3.917  11.601 -0.0318  0.0236 -0.0863
  298POPC   GL2 3236   0.470   3.862  11.467  0.2445  0.0113  0.3081
  298POPC   C1A 3237   0.277   3.724  11.941 -0.0675  0.3283 -0.2210
  298POPC   D2A 3238   0.223   3.755  12.395  0.1058 -0.3107 -0.1159
  298POPC   C3A 3239  -0.046   3.949  12.689  0.1849  0.1031 -0.1300
  298POPC   C4A 3240  -0.252   4.088  13.043 -0.2162 -0.0861 -0.3200
  298POPC   C1B 3241   0.654   3.984  11.790  0.0808 -0.1289  0.3718
  298POPC   C2B 3242   0.650   4.080  12.221 -0.2065  0.2755  0.1237
  298POPC   C3B 3243   0.550   4.069  12.637  0.1896  0.0593  0.0267
  298POPC   C4B 3244   0.672   4.156  13.099 -0.0133  0.1141  0.3800
  299DPSM   NC3 3245   3.062   4.295  15.215 -0.0780 -0.1919  0.0260
  299DPSM   PO4 3246   2.930   4.770  15.290  0.3025 -0.0373 -0.1314
  299DPSM   AM1 3247   2.733   4.566  14.984  0.0214 -0.0765  0.1264
  299DPSM   AM2 3248   2.738   4.873  14.767  0.1640  0.4881 -0.3483
  299DPSM   T1A 3249   2.358   4.560  14.653  0.2883 -0.0740  0.4254
  299DPSM   C2A 3250   2.340   4.486  14.228 -0.2520 -0.0508 -0.0888
  299DPSM   C3A 3251   2.293   4.403  13.795  0.0773  0.1424  0.0316
  299DPSM   C1B 3252   2.832   4.602  14.436  0.1695  0.2794  0.1902
  299DPSM   C2B 3253   2.814   4.518  14.049  0.0336 -0.0361  0.1914
  299DPSM   C3B 3254   2.816   4.268  13.617 -0.0210  0.3129 -0.3140
  299DPSM   C4B 3255   2.630   4.279  13.278  0.3989 -0.0106  0.0192
  300DPSM   NC3 3256   2.888   6.259  15.281 -0.0637 -0.3562  0.0420
  300DPSM   PO4 3257   2.574   6.157  15.046 -0.1579  0.0878 -0.1349
  300DPSM   AM1 3258   2.447   6.256  14.470 -0.3498 -0.0016 -0.0862
  300DPSM   AM2 3259   2.139   6.421  14.391 -0.0291  0.0247 -0.3128
  300DPSM   T1A 3260   2.592   6.138  14.189 -0.0951  0.0900  0.1452
  300DPSM   C2A 3261   2.881   5.979  13.871  0.1624  0.1084 -0.4169
  300DPSM   C3A 3262   3.188   5.678  13.664  0.1578 -0.3029  0.0347
  300DPSM   C1B 3263   2.185   6.363  14.029  0.1143  0.1012  0.0485
  300DPSM   C2B 3264   2.407   6.178  13.736 -0.1595 -0.0068  0.1454
  300DPSM   C3B 3265   2.818   6.147  13.435 -0.1108  0.1579  0.0864
  300DPSM   C4B 3266   2.951   6.571  13.267 -0.0329  0.3181 -0.3623
  301DPSM   NC3 3267   5.819   1.426  14.806 -0.0229  0.0782  0.0453
  301DPSM   PO4 3268   6.220   1.139  14.893  0.1976 -0.1501 -0.2361
  301DPSM   AM1 3269   6.297   1.143  14.494 -0.0950  0.1086 -0.3750
  301DPSM   AM2 3270   6.244   0.857  14.429  0.1329 -0.2013  0.0519
  301DPSM   T1A 3271   6.390   1.245  14.144 -0.3742  0.0603  0.1503
  301DPSM   C2A 3272   6.558   1.333  13.686  0.1082 -0.0736 -0.0455
  301DPSM   C3A 3273   6.705   1.753  13.585  0.0264 -0.4559  0.1338
  301DPSM   C1B 3274   6.275   0.666  14.088  0.0612  0.1441  0.2428
  301DPSM   C2B 3275   6.152   0.656  13.645 -0.0169  0.1500 -0.1287
  301DPSM   C3B 3276   5.806   0.695  13.384  0.1840  0.3075 -0.2613
  301DPSM   C4B 3277   5.445   0.703  13.263 -0.0594  0.1655 -0.0194
  302DPSM   NC3 3278   0.747   3.904  14.807 -0.0043  0.0507 -0.0538
  302DPSM   PO4 3279   0.503   4.366  14.901 -0.0069 -0.3527  0.2255
  302DPSM   AM1 3280   0.380   4.650  14.578  0.1836  0.2096  0.0114
  302DPSM   AM2 3281   0.193   4.837  14.624 -0.2247  0.0036 -0.1625
  302DPSM   T1A 3282   0.641   4.733  14.348  0.2120 -0.3101  0.2076
  302DPSM   C2A 3283   0.927   4.857  13.990 -0.1264  0.1891  0.1262
  302DPSM   C3A 3284   1.199   4.990  13.575 -0.3467 -0.2974  0.0248
  302DPSM   C1B 3285   0.111   4.728  14.177  0.2707  0.0340 -0.2546
  302DPSM   C2B 3286  -0.011   4.783  13.735  0.0822  0.1931  0.1111
  302DPSM   C3B 3287   0.002   4.943  13.304 -0.1416 -0.2193 -0.0920
  302DPSM   C4B 3288  -0.008   5.052  12.906 -0.0175 -0.1142 -0.1201
  303DPSM   NC3 3289   2.107   3.119  15.421 -0.1336 -0.0059  0.0750
  303DPSM   PO4 3290   1.782   2.857  15.367 -0.1649 -0.0971 -0.5231
  303DPSM   AM1 3291   1.849   2.763  15.018 -0.0388 -0.2603  0.1856
  303DPSM   AM2 3292   1.906   3.024  14.877 -0.0108 -0.3328 -0.1313
  303DPSM   T1A 3293   2.003   2.476  14.732  0.1173  0.2792  0.1491
  303DPSM   C2A 3294   2.222   2.514  14.344  0.1497  0.3745 -0.1834
  303DPSM   C3A 3295   2.295   2.512  13.948 -0.0636  0.0089 -0.1824
  303DPSM   C1B 3296   2.034   3.043  14.469  0.1724  0.1723  0.0274
  303DPSM   C2B 3297   2.206   2.975  14.079  0.0868 -0.0528 -0.0293
  303DPSM   C3B 3298   2.215   2.764  13.569 -0.1221  0.1304 -0.2441
  303DPSM   C4B 3299   2.072   2.594  13.205  0.0545  0.0683  0.0037
  304DPSM   NC3 3300   1.614   5.877  14.834 -0.0250 -0.0269  0.3169
  304DPSM   PO4 3301   1.219   6.088  14.911 -0.2321  0.4346  0.2117
  304DPSM   AM1 3302   1.180   6.083  14.424 -0.2608  0.0934  0.1063
  304DPSM   AM2 3303   0.929   6.317  14.320 -0.1500 -0.1946  0.0812
  304DPSM   T1A 3304   1.204   5.941  13.961  0.2290  0.3022 -0.0093
  304DPSM   C2A 3305   1.069   5.809  13.622 -0.2050  0.2266 -0.1459
  304DPSM   C3A 3306   0.997   5.853  13.190 -0.1094  0.0094 -0.1132
  304DPSM   C1B 3307   0.965   6.357  13.870  0.0591  0.0104  0.0241
  304DPSM   C2B 3308   0.860   6.181  13.461  0.0388  0.1706 -0.0750
  304DPSM   C3B 3309   0.487   6.223  13.354 -0.0888  0.1285 -0.0292
  304DPSM   C4B 3310   0.117   6.130  13.200  0.2072  0.1242  0.0239
  305DPSM   NC3 3311   1.125   1.454  15.100  0.2214 -0.0768 -0.2956
  305DPSM   PO4 3312   0.642   1.435  15.085 -0.0179 -0.0200  0.1195
  305DPSM   AM1 3313   0.892   1.795  14.863  0.1463  0.1499  0.2143
  305DPSM   AM2 3314   0.785   2.130  14.824  0.2667 -0.0364  0.1800
  305DPSM   T1A 3315   1.102   1.919  14.435  0.1054  0.0495  0.1840
  305DPSM   C2A 3316   1.283   1.905  13.987 -0.2000 -0.2872 -0.3241
  305DPSM   C3A 3317   1.394   1.996  13.560 -0.0738  0.0148  0.1522
  305DPSM   C1B 3318   0.825   2.281  14.408  0.1307  0.0812  0.2735
  305DPSM   C2B 3319   0.793   2.269  14.042  0.0397 -0.0933  0.0854
  305DPSM   C3B 3320   0.713   2.553  13.676  0.0471  0.3252 -0.0614
  305DPSM   C4B 3321   0.381   2.643  13.390 -0.2097  0.3545 -0.1163
  306DPSM   NC3 3322   2.499   3.925  15.592  0.0509 -0.0660  0.0339
  306DPSM   PO4 3323   2.584   4.092  15.166  0.1729 -0.0637 -0.2995
  306DPSM   AM1 3324   2.435   3.798  14.917  0.0473 -0.1507 -0.4016
  306DPSM   AM2 3325   2.168   3.981  14.773 -0.0479  0.0066 -0.3235
  306DPSM   T1A 3326   2.183   3.581  14.480  0.1140  0.0666 -0.0066
  306DPSM   C2A 3327   2.071   3.471  14.091  0.0324 -0.1619  0.1219
  306DPSM   C3A 3328   2.053   3.530  13.648 -0.2124 -0.2554 -0.1640
  306DPSM   C1B 3329   2.005   4.150  14.580  0.0818 -0.1378 -0.1088
  306DPSM   C2B 3330   1.931   4.103  14.276  0.1703 -0.0117  0.1819
  306DPSM   C3B 3331   1.911   4.078  13.806 -0.2447 -0.2451 -0.3093
  306DPSM   C4B 3332   1.913   4.017  13.383 -0.0250 -0.0763  0.0220
  307DPSM   NC3 3333   2.466   6.057  15.526 -0.0715 -0.1219  0.0147
  307DPSM   PO4 3334   2.819   5.807  15.458  0.1606 -0.0176 -0.0907
  307DPSM   AM1 3335   3.004   5.737  15.070 -0.3876  0.1797 -0.2453
  307DPSM   AM2 3336   3.323   5.653  15.032  0.0721  0.0279 -0.0754
  307DPSM   T1A 3337   2.792   5.888  14.645  0.0857  0.1396 -0.0854
  307DPSM   C2A 3338   2.891   5.719  14.261 -0.1436  0.0443 -0.2601
  307DPSM   C3A 3339   2.988   5.428  14.038  0.2944  0.0696  0.0604
  307DPSM   C1B 3340   3.259   5.739  14.612  0.0789  0.0157 -0.2865
  307DPSM   C2B 3341   3.477   5.682  14.162 -0.3185 -0.1777 -0.1362
  307DPSM   C3B 3342   3.716   5.716  13.781  0.0274 -0.1814 -0.1431
  307DPSM   C4B 3343   3.946   5.968  13.692  0.2535  0.2313 -0.1908
  308DPSM   NC3 3344   5.801   0.504  15.133  0.1424 -0.2714 -0.2660
  308DPSM   PO4 3345   5.369   0.473  14.838 -0.3522 -0.2193 -0.0568
  308DPSM   AM1 3346   5.385   0.193  14.540 -0.2019 -0.2905  0.0046
  308DPSM   AM2 3347   5.308  -0.160  14.635  0.0457  0.0721  0.0776
  308DPSM   T1A 3348   5.470   0.270  14.163 -0.0154 -0.1188  0.3748
  308DPSM   C2A 3349   5.630   0.505  13.840 -0.1270 -0.0857  0.1207
  308DPSM   C3A 3350   5.442   0.863  13.717 -0.0758  0.4209  0.1852
  308DPSM   C1B 3351   5.386  -0.202  14.198  0.3078  0.2177  0.0875
  308DPSM   C2B 3352   5.267  -0.543  13.856 -0.0585  0.1614 -0.0395
  308DPSM   C3B 3353   5.193  -0.744  13.463  0.2733  0.3056 -0.0589
  308DPSM   C4B 3354   5.347  -0.968  13.133 -0.0735 -0.0398 -0.2589
  309DPSM   NC3 3355   7.338   3.717  15.292 -0.1235  0.0265  0.0312
  309DPSM   PO4 3356   7.194   4.015  14.889  0.2009 -0.0598  0.1150
  309DPSM   AM1 3357   7.315   3.959  14.537  0.1018 -0.1445 -0.0437
  309DPSM   AM2 3358   7.212   3.678  14.367  0.2805 -0.1398  0.1271
  309DPSM   T1A 3359   7.403   4.176  14.208  0.1152 -0.0158 -0.1306
  309DPSM   C2A 3360   7.393   4.263  13.809 -0.2803  0.0289 -0.2611
  309DPSM   C3A 3361   7.396   4.376  13.385 -0.3157  0.1631  0.0095
  309DPSM   C1B 3362   7.159   3.835  13.912 -0.1809  0.2766 -0.0086
  309DPSM   C2B 3363   7.313   3.810  13.524  0.5043  0.0145 -0.0478
  309DPSM   C3B 3364   7.459   3.554  13.192  0.1360  0.0460  0.1317
  309DPSM   C4B 3365   7.466   3.068  13.127  0.2861 -0.1363  0.1497
  310DPSM   NC3 3366   1.586   3.737  15.116  0.0032  0.2808  0.1203
  310DPSM   PO4 3367   1.959   3.521  14.927 -0.0930  0.0098  0.2189
  310DPSM   AM1 3368   1.587   3.442  14.676  0.2390 -0.0001 -0.1296
  310DPSM   AM2 3369   1.523   3.149  14.499  0.1909 -0.2201 -0.0946
  310DPSM   T1A 3370   1.607   3.656  14.311  0.2805  0.2569  0.0117
  310DPSM   C2A 3371   1.570   3.697  13.844 -0.0560  0.0872 -0.0593
  310DPSM   C3A 3372   1.423   4.085  13.519  0.2208  0.3027 -0.2919
  310DPSM   C1B 3373   1.701   3.223  14.064  0.3483 -0.1313 -0.3469
  310DPSM   C2B 3374   1.825   3.078  13.631  0.1787 -0.2834 -0.1651
  310DPSM   C3B 3375   1.955   3.111  13.232 -0.1081 -0.2701  0.1378
  310DPSM   C4B 3376   2.374   3.017  13.232  0.0727 -0.0158  0.2686
  311DPSM   NC3 3377   3.503   4.880  15.288 -0.0142 -0.3201  0.1428
  311DPSM   PO4 3378   3.958   4.714  15.263  0.1717  0.1961 -0.1006
  311DPSM   AM1 3379   3.961   4.499  14.890 -0.2981  0.2604 -0.1755
  311DPSM   AM2 3380   3.849   4.256  14.824 -0.1466 -0.0303 -0.2009
  311DPSM   T1A 3381   4.111   4.644  14.428  0.2821  0.2794  0.0156
  311DPSM   C2A 3382   4.127   4.861  13.998 -0.1265  0.2378  0.6693
  311DPSM   C3A 3383   3.946   5.210  13.745  0.1407  0.1899  0.0095
  311DPSM   C1B 3384   3.773   4.252  14.392  0.1932  0.1622  0.2927
  311DPSM   C2B 3385   3.711   4.215  13.843 -0.1030 -0.1027 -0.1045
  311DPSM   C3B 3386   3.393   4.338  13.389 -0.1973 -0.0095  0.0302
  311DPSM   C4B 3387   3.070   4.364  13.062  0.1329  0.0799 -0.0167
  312DPSM   NC3 3388   5.963   2.759  10.582  0.0285  0.0631 -0.2926
  312DPSM   PO4 3389   5.676   2.475  10.770 -0.0274 -0.0348  0.1950
  312DPSM   AM1 3390   5.433   2.540  11.047  0.1386 -0.0230  0.3067
  312DPSM   AM2 3391   5.271   2.763  11.152  0.1592 -0.1082  0.0291
  312DPSM   T1A 3392   5.541   2.774  11.589 -0.1780  0.0873  0.0037
  312DPSM   C2A 3393   5.492   2.780  11.993 -0.1162  0.1284  0.2236
  312DPSM   C3A 3394   5.634   2.736  12.364 -0.1010 -0.0990 -0.1445
  312DPSM   C1B 3395   4.944   2.869  11.337  0.0293 -0.0418 -0.0660
  312DPSM   C2B 3396   5.033   2.981  11.799 -0.0457  0.0847 -0.1127
  312DPSM   C3B 3397   5.061   3.082  12.100 -0.3013 -0.1373 -0.2604
  312DPSM   C4B 3398   4.990   3.296  12.463 -0.2450  0.2353 -0.1626
  313DPSM   NC3 3399  -0.178   6.707  11.028 -0.1691 -0.2360  0.1383
  313DPSM   PO4 3400   0.256   6.770  11.022 -0.2819 -0.2078  0.0465
  313DPSM   AM1 3401   0.288   6.476  11.460  0.1731  0.1920  0.2207
  313DPSM   AM2 3402  -0.019   6.416  11.485 -0.1165 -0.2177 -0.0542
  313DPSM   T1A 3403   0.341   6.321  11.902  0.1057  0.0734 -0.0613
  313DPSM   C2A 3404   0.341   6.329  12.344 -0.0515  0.1506 -0.3362
  313DPSM   C3A 3405   0.436   6.290  12.792  0.0164  0.1565 -0.1655
  313DPSM   C1B 3406  -0.106   6.533  11.989 -0.0136 -0.1105  0.2536
  313DPSM   C2B 3407  -0.201   6.463  12.436  0.0191 -0.0924  0.2580
  313DPSM   C3B 3408  -0.001   6.125  12.714  0.2658  0.0203 -0.3199
  313DPSM   C4B 3409  -0.030   5.696  12.778  0.0448  0.0260 -0.1937
  314DPSM   NC3 3410   5.543   3.811  10.504  0.1907 -0.1422 -0.0189
  314DPSM   PO4 3411   5.205   4.180  10.639  0.0112  0.2196 -0.0853
  314DPSM   AM1 3412   5.132   4.253  11.136  0.2915 -0.2241 -0.1655
  314DPSM   AM2 3413   5.249   4.492  11.262 -0.0780  0.0445  0.1141
  314DPSM   T1A 3414   4.877   4.215  11.498 -0.0386 -0.0095 -0.4065
  314DPSM   C2A 3415   4.829   4.083  11.891  0.0115 -0.0594  0.4528
  314DPSM   C3A 3416   4.704   4.117  12.372 -0.1955 -0.0606  0.0564
  314DPSM   C1B 3417   5.247   4.516  11.687  0.0481 -0.2712  0.0634
  314DPSM   C2B 3418   5.365   4.338  12.031  0.1911  0.3388  0.0504
  314DPSM   C3B 3419   5.502   4.102  12.498 -0.1932  0.0386 -0.0465
  314DPSM   C4B 3420   5.805   3.945  12.767 -0.3393  0.1003 -0.0791
  315DPSM   NC3 3421   1.189   6.937  10.558 -0.0668 -0.2167  0.4540
  315DPSM   PO4 3422   0.778   6.874  10.660 -0.2958  0.0732 -0.2580
  315DPSM   AM1 3423   0.812   6.762  11.151 -0.0540  0.3331  0.0756
  315DPSM   AM2 3424   0.821   6.644  11.301 -0.0029 -0.2292 -0.0255
  315DPSM   T1A 3425   0.935   7.108  11.488 -0.3166 -0.0946 -0.1815
  315DPSM   C2A 3426   0.779   7.281  11.883  0.3004  0.2266 -0.2166
  315DPSM   C3A 3427   0.669   7.535  12.290  0.2906 -0.0329 -0.0249
  315DPSM   C1B 3428   0.833   6.661  11.754  0.0311 -0.0342 -0.1168
  315DPSM   C2B 3429   0.815   6.527  12.187  0.2273  0.0186 -0.1123
  315DPSM   C3B 3430   0.982   6.600  12.574  0.2719 -0.0518 -0.1517
  315DPSM   C4B 3431   1.129   6.627  12.950  0.1176  0.1770  0.0480
  316DPSM   NC3 3432   6.953   6.343  10.953  0.0771  0.0750  0.1413
  316DPSM   PO4 3433   6.757   5.917  10.891  0.1999 -0.3529  0.2738
  316DPSM   AM1 3434   6.535   5.746  11.275  0.2677 -0.1804 -0.1040
  316DPSM   AM2 3435   6.160   5.964  11.343 -0.0799 -0.0457 -0.3064
  316DPSM   T1A 3436   6.692   5.664  11.763  0.1001 -0.1413 -0.0278
  316DPSM   C2A 3437   6.763   5.600  12.234  0.1718 -0.2873 -0.2191
  316DPSM   C3A 3438   6.688   5.388  12.559  0.0163  0.1576 -0.1671
  316DPSM   C1B 3439   6.077   6.145  11.660  0.4059  0.3877  0.3074
  316DPSM   C2B 3440   6.037   6.066  12.107 -0.1466  0.0729  0.5556
  316DPSM   C3B 3441   5.953   6.186  12.546  0.1446  0.2113 -0.1397
  316DPSM   C4B 3442   5.587   6.008  12.842 -0.0016 -0.0903  0.2682
  317DPSM   NC3 3443   5.473   7.289  10.996 -0.0639  0.0388  0.4931
  317DPSM   PO4 3444   4.968   7.246  10.940 -0.0021  0.2749 -0.2358
  317DPSM   AM1 3445   5.093   7.451  11.263 -0.0969 -0.1118  0.0192
  317DPSM   AM2 3446   5.176   7.285  11.496 -0.0331  0.0527  0.1698
  317DPSM   T1A 3447   5.121   7.824  11.641 -0.1945 -0.4018 -0.1666
  317DPSM   C2A 3448   4.970   7.984  12.119  0.2055  0.0127 -0.2447
  317DPSM   C3A 3449   4.867   7.810  12.432  0.1562  0.3395 -0.0305
  317DPSM   C1B 3450   5.362   7.078  11.671 -0.0278 -0.0759 -0.1760
  317DPSM   C2B 3451   5.370   7.046  12.148 -0.0348 -0.6207  0.0974
  317DPSM   C3B 3452   5.453   7.067  12.606  0.0713  0.0537 -0.0602
  317DPSM   C4B 3453   5.752   7.296  12.774 -0.1650 -0.0170  0.0110
  318DPSM   NC3 3454   4.437   3.795  10.857 -0.1062  0.1579 -0.0584
  318DPSM   PO4 3455   4.733   4.155  10.831  0.2394  0.0836 -0.4224
  318DPSM   AM1 3456   4.497   4.198  11.152 -0.0708 -0.0288  0.0496
  318DPSM   AM2 3457   4.645   4.544  11.230 -0.1251 -0.3630  0.0538
  318DPSM   T1A 3458   4.416   4.213  11.637 -0.3648 -0.1205 -0.2298
  318DPSM   C2A 3459   4.360   4.325  12.032 -0.1909  0.1868  0.0169
  318DPSM   C3A 3460   4.316   4.429  12.469 -0.0772 -0.1674 -0.0501
  318DPSM   C1B 3461   4.304   4.669  11.517 -0.1341  0.1736 -0.0376
  318DPSM   C2B 3462   4.205   4.783  11.895  0.1154 -0.2999  0.0058
  318DPSM   C3B 3463   4.001   4.827  12.235 -0.2122  0.0171 -0.1130
  318DPSM   C4B 3464   3.988   4.694  12.691 -0.1462  0.2043  0.1452
  319DPSM   NC3 3465   5.650   5.349  11.079  0.0779  0.0952 -0.2941
  319DPSM   PO4 3466   5.910   4.982  10.962  0.0680 -0.0702  0.4282
  319DPSM   AM1 3467   5.773   4.968  11.408 -0.1460 -0.0770  0.1299
  319DPSM   AM2 3468   5.458   4.998  11.423  0.1313  0.1184  0.1727
  319DPSM   T1A 3469   5.735   4.678  11.736 -0.0457 -0.2355  0.3037
  319DPSM   C2A 3470   5.703   4.672  12.170 -0.2908 -0.0347 -0.0314
  319DPSM   C3A 3471   5.831   4.528  12.566  0.0318 -0.1874 -0.0220
  319DPSM   C1B 3472   5.326   4.998  11.824 -0.2157 -0.3187  0.2521
  319DPSM   C2B 3473   5.253   4.931  12.233 -0.0927 -0.0369 -0.0022
  319DPSM   C3B 3474   5.332   4.555  12.542 -0.2684  0.1799  0.1552
  319DPSM   C4B 3475   5.336   4.314  12.895 -0.2302  0.0588  0.2952
  320DPSM   NC3 3476   4.109   2.646  10.697 -0.0513  0.0944  0.0085
  320DPSM   PO4 3477   4.484   2.816  10.560 -0.4448  0.0049 -0.0008
  320DPSM   AM1 3478   4.448   2.853  11.075  0.0465 -0.0327 -0.4011
  320DPSM   AM2 3479   4.372   2.628  11.109 -0.0056  0.0341 -0.2355
  320DPSM   T1A 3480   4.535   2.947  11.545  0.1188  0.1871  0.2957
  320DPSM   C2A 3481   4.553   3.104  11.960  0.2382 -0.0673 -0.0830
  320DPSM   C3A 3482   4.543   3.155  12.356 -0.1055 -0.0913 -0.1642
  320DPSM   C1B 3483   4.106   2.673  11.441  0.4008 -0.1121  0.0359
  320DPSM   C2B 3484   4.108   2.786  11.862  0.1081  0.4666  0.0638
  320DPSM   C3B 3485   4.008   2.715  12.336 -0.0263 -0.0345  0.4094
  320DPSM   C4B 3486   3.788   2.626  12.811 -0.1551 -0.1948  0.1459
  321DPSM   NC3 3487   4.800   3.315  10.505 -0.1151  0.0220 -0.1759
  321DPSM   PO4 3488   4.717   3.395  10.878 -0.0744  0.0744 -0.0372
  321DPSM   AM1 3489   4.432   3.435  11.181  0.1412  0.2177 -0.1903
  321DPSM   AM2 3490   4.128   3.271  11.300  0.1374  0.0849 -0.0511
  321DPSM   T1A 3491   4.246   3.746  11.444  0.1962 -0.0303 -0.0361
  321DPSM   C2A 3492   4.202   3.800  11.845 -0.1011 -0.1954  0.0290
  321DPSM   C3A 3493   4.109   3.875  12.274  0.0081 -0.5118  0.3737
  321DPSM   C1B 3494   4.095   3.265  11.811  0.0162 -0.1778  0.3049
  321DPSM   C2B 3495   4.126   3.376  12.229  0.1418 -0.0071 -0.0854
  321DPSM   C3B 3496   4.139   3.456  12.602 -0.1408 -0.2458 -0.1845
  321DPSM   C4B 3497   4.038   3.869  12.798 -0.1167 -0.0459  0.3899
  322DPSM   NC3 3498   3.808   3.387  10.469  0.4875 -0.0185 -0.0208
  322DPSM   PO4 3499   3.954   3.602  10.910  0.1629  0.0882  0.2878
  322DPSM   AM1 3500   3.657   3.872  11.182 -0.4957  0.0322 -0.0794
  322DPSM   AM2 3501   3.520   3.585  11.243  0.3771 -0.2987 -0.1183
  322DPSM   T1A 3502   3.582   3.999  11.627  0.3144  0.0207  0.0737
  322DPSM   C2A 3503   3.388   3.952  12.041 -0.0670  0.3138  0.6403
  322DPSM   C3A 3504   3.191   3.898  12.432  0.1858 -0.1526  0.1788
  322DPSM   C1B 3505   3.688   3.490  11.555 -0.4582  0.0632 -0.1004
  322DPSM   C2B 3506   3.734   3.572  11.959 -0.1868  0.0240  0.1805
  322DPSM   C3B 3507   3.607   3.655  12.396  0.0853 -0.4964 -0.1259
  322DPSM   C4B 3508   3.628   3.548  12.753  0.0019  0.3739 -0.2503
  323DPSM   NC3 3509   1.068   2.586  10.995 -0.1553  0.0973 -0.0268
  323DPSM   PO4 3510   0.745   2.566  10.843 -0.0323  0.1120 -0.2715
  323DPSM   AM1 3511   0.581   2.707  11.180  0.1418  0.0687  0.1805
  323DPSM   AM2 3512   0.806   2.764  11.378 -0.0056  0.0127  0.0568
  323DPSM   T1A 3513   0.299   2.844  11.501 -0.2560 -0.0888 -0.1825
  323DPSM   C2A 3514   0.249   2.758  11.918 -0.4132  0.1979  0.2854
  323DPSM   C3A 3515   0.292   2.723  12.367  0.2555 -0.3145  0.1459
  323DPSM   C1B 3516   0.771   2.743  11.822 -0.0206 -0.2657 -0.1202
  323DPSM   C2B 3517   0.824   2.906  12.266  0.0224  0.1487  0.0703
  323DPSM   C3B 3518   0.686   2.752  12.676 -0.2861 -0.2733 -0.3481
  323DPSM   C4B 3519   0.310   2.565  12.849 -0.1386 -0.4757  0.1937
  324DPSM   NC3 3520   0.651   5.144  10.803  0.1123 -0.4268  0.1544
  324DPSM   PO4 3521   1.037   4.955  11.003 -0.0008  0.0393 -0.2672
  324DPSM   AM1 3522   1.382   4.975  11.270 -0.2294 -0.1345 -0.3410
  324DPSM   AM2 3523   1.602   4.680  11.219 -0.0502 -0.0696  0.0493
  324DPSM   T1A 3524   1.590   5.020  11.709 -0.4726 -0.0123  0.4143
  324DPSM   C2A 3525   1.613   4.900  12.105 -0.1234  0.1459  0.0116
  324DPSM   C3A 3526   1.593   4.928  12.506  0.0511 -0.0971  0.1101
  324DPSM   C1B 3527   1.362   4.557  11.455  0.0655  0.1209 -0.0887
  324DPSM   C2B 3528   1.352   4.529  11.870 -0.2748  0.1280  0.1620
  324DPSM   C3B 3529   1.327   4.503  12.329 -0.2507 -0.1282 -0.0974
  324DPSM   C4B 3530   1.261   4.553  12.644 -0.1997 -0.0815  0.0125
  325PNSM   NC3 3531   3.902   2.799  14.676 -0.0681  0.2975  0.2257
  325PNSM   PO4 3532   4.244   2.980  14.580  0.0531  0.0517 -0.0195
  325PNSM   AM1 3533   4.214   3.422  14.305  0.1421  0.2587 -0.0345
  325PNSM   AM2 3534   4.446   3.643  14.409  0.1388  0.2513  0.0312
  325PNSM   T1A 3535   3.986   3.322  13.913  0.1843 -0.0652 -0.3141
  325PNSM   C2A 3536   3.724   3.396  13.508  0.1293 -0.1560  0.0828
  325PNSM   C3A 3537   3.622   3.767  13.308  0.3428 -0.0727  0.0323
  325PNSM   C1B 3538   4.508   3.783  13.961 -0.0188 -0.0722  0.1122
  325PNSM   C2B 3539   4.636   3.813  13.581  0.1924  0.0849  0.0284
  325PNSM   C3B 3540   4.743   3.580  13.215  0.0286  0.2387  0.3939
  325PNSM   D4B 3541   5.043   3.490  12.941  0.1878  0.1842  0.0429
  325PNSM   C5B 3542   5.214   3.157  13.046  0.0997 -0.1395  0.0061
  325PNSM   C6B 3543   5.370   2.965  13.331 -0.4327  0.2631 -0.1416
  326PNSM   NC3 3544   0.833   6.347  15.188  0.0910  0.0877 -0.0763
  326PNSM   PO4 3545   1.074   6.521  14.890  0.2753  0.0105  0.1135
  326PNSM   AM1 3546   1.219   6.778  14.520  0.2636  0.1025  0.3618
  326PNSM   AM2 3547   1.461   7.027  14.484  0.2234 -0.1997  0.0048
  326PNSM   T1A 3548   1.086   6.760  14.083 -0.0043 -0.1549 -0.0926
  326PNSM   C2A 3549   0.857   6.838  13.695  0.1423  0.0082  0.1673
  326PNSM   C3A 3550   0.758   6.699  13.276 -0.1326  0.0064  0.0345
  326PNSM   C1B 3551   1.522   6.983  14.129  0.1193  0.0530  0.0340
  326PNSM   C2B 3552   1.536   6.886  13.691 -0.1406  0.1527 -0.3702
  326PNSM   C3B 3553   1.630   6.957  13.252  0.3089 -0.1648 -0.0495
  326PNSM   D4B 3554   1.580   7.032  12.883  0.1666 -0.1841 -0.0706
  326PNSM   C5B 3555   1.535   6.744  12.607 -0.1208  0.0266  0.1734
  326PNSM   C6B 3556   1.288   6.742  12.209 -0.0012 -0.0667  0.0226
  327PNSM   NC3 3557   0.756  -0.031  14.868 -0.0355  0.3307 -0.2296
  327PNSM   PO4 3558   1.038   0.287  14.985 -0.0724  0.2197  0.0294
  327PNSM   AM1 3559   1.206   0.563  14.765  0.6354  0.1056  0.1443
  327PNSM   AM2 3560   1.542   0.498  14.702 -0.1453  0.1017 -0.1989
  327PNSM   T1A 3561   1.306   0.577  14.275 -0.1357 -0.3460 -0.0887
  327PNSM   C2A 3562   1.324   0.618  13.838  0.2684  0.0148 -0.0181
  327PNSM   C3A 3563   1.252   0.499  13.394 -0.3791 -0.1972  0.0212
  327PNSM   C1B 3564   1.803   0.446  14.375 -0.2469  0.2141  0.1773
  327PNSM   C2B 3565   1.847   0.493  14.003 -0.0381  0.1366  0.0984
  327PNSM   C3B 3566   1.823   0.622  13.561 -0.1193  0.0107 -0.1660
  327PNSM   D4B 3567   1.619   0.696  13.182 -0.1090 -0.1284 -0.4252
  327PNSM   C5B 3568   1.512   0.308  13.030  0.0885  0.1794  0.5605
  327PNSM   C6B 3569   1.277  -0.070  12.924  0.0706  0.3024 -0.0191
  328PNSM   NC3 3570   1.525   2.396  15.116 -0.0648 -0.0702  0.1787
  328PNSM   PO4 3571   1.074   2.493  15.005  0.3870  0.4155  0.1049
  328PNSM   AM1 3572   1.233   2.451  14.723 -0.1702  0.1833 -0.2665
  328PNSM   AM2 3573   1.405   2.797  14.802 -0.0554 -0.0181 -0.0991
  328PNSM   T1A 3574   1.288   2.391  14.184  0.0655  0.2684  0.0891
  328PNSM   C2A 3575   1.197   2.398  13.782 -0.3251 -0.1699  0.0682
  328PNSM   C3A 3576   1.026   2.406  13.374 -0.2160 -0.0131  0.1483
  328PNSM   C1B 3577   1.620   2.680  14.463  0.1600 -0.3575 -0.0576
  328PNSM   C2B 3578   1.695   2.688  14.021  0.3940  0.0089  0.1965
  328PNSM   C3B 3579   1.704   2.475  13.593  0.0586  0.4226  0.2663
  328PNSM   D4B 3580   1.547   2.681  13.308  0.0724  0.0672 -0.2896
  328PNSM   C5B 3581   1.766   2.684  12.837  0.0340 -0.2004  0.0069
  328PNSM   C6B 3582   2.027   2.557  12.595  0.1490 -0.2440 -0.1677
  329PNSM   NC3 3583   5.415   5.787  15.307  0.1413 -0.0014 -0.1443
  329PNSM   PO4 3584   5.794   5.597  15.140  0.2496 -0.1523 -0.0314
  329PNSM   AM1 3585   5.707   5.331  14.800 -0.0535  0.1600  0.0875
  329PNSM   AM2 3586   6.008   5.092  14.705 -0.4695  0.2374 -0.0702
  329PNSM   T1A 3587   5.457   4.978  14.611 -0.1728  0.1168  0.3093
  329PNSM   C2A 3588   5.298   4.864  14.216 -0.4383 -0.3408  0.0271
  329PNSM   C3A 3589   5.123   4.944  13.905  0.1023 -0.0593 -0.0749
  329PNSM   C1B 3590   5.725   5.210  14.289 -0.2821  0.0126  0.1924
  329PNSM   C2B 3591   5.625   5.249  13.864 -0.1324  0.0374  0.0748
  329PNSM   C3B 3592   5.355   5.219  13.530 -0.1905  0.0805  0.2583
  329PNSM   D4B 3593   4.972   5.123  13.463 -0.1871  0.1696  0.2624
  329PNSM   C5B 3594   4.779   5.066  13.087 -0.2769  0.1093 -0.0064
  329PNSM   C6B 3595   4.832   5.368  12.823 -0.1927  0.2032 -0.0981
  330PNSM   NC3 3596   2.346   1.263  15.487  0.2284 -0.1669 -0.2666
  330PNSM   PO4 3597   2.626   1.633  15.585 -0.0652  0.1546 -0.2178
  330PNSM   AM1 3598   2.578   1.596  15.120  0.2590  0.1679 -0.1727
  330PNSM   AM2 3599   2.291   1.421  15.046  0.0985 -0.0615  0.2124
  330PNSM   T1A 3600   2.506   1.612  14.643  0.0981 -0.2580  0.0169
  330PNSM   C2A 3601   2.683   1.574  14.195 -0.1281 -0.2040 -0.0523
  330PNSM   C3A 3602   2.918   1.792  13.783 -0.0133  0.2415 -0.3827
  330PNSM   C1B 3603   2.343   1.171  14.639 -0.1882  0.0199  0.0758
  330PNSM   C2B 3604   2.216   0.951  14.331  0.0117  0.1547 -0.1125
  330PNSM   C3B 3605   2.225   0.790  13.881  0.2518 -0.4211 -0.0320
  330PNSM   D4B 3606   2.283   0.945  13.460 -0.2159  0.0078  0.1421
  330PNSM   C5B 3607   2.463   0.866  13.022  0.2052  0.3327 -0.3879
  330PNSM   C6B 3608   2.350   0.665  12.639  0.0663 -0.2303 -0.4748
  331PNSM   NC3 3609   2.076   0.974  15.846 -0.1216  0.2015  0.0231
  331PNSM   PO4 3610   2.414   0.798  15.727  0.2967  0.4488  0.1885
  331PNSM   AM1 3611   2.552   0.888  15.282  0.2390  0.2509 -0.3491
  331PNSM   AM2 3612   2.370   0.874  15.078  0.1457  0.1440  0.1181
  331PNSM   T1A 3613   2.838   1.198  14.981  0.0933  0.1354  0.0314
  331PNSM   C2A 3614   2.978   1.322  14.561 -0.3053 -0.2793 -0.1227
  331PNSM   C3A 3615   3.107   1.360  14.214 -0.1706  0.0088 -0.3383
  331PNSM   C1B 3616   2.687   0.823  14.669 -0.0004 -0.2339 -0.3537
  331PNSM   C2B 3617   2.671   0.990  14.220 -0.1440 -0.3379  0.2790
  331PNSM   C3B 3618   2.678   1.176  13.839  0.2110 -0.1309 -0.1464
  331PNSM   D4B 3619   2.545   1.398  13.491  0.0881 -0.0372 -0.3673
  331PNSM   C5B 3620   2.802   1.711  13.343  0.0561  0.2422  0.0459
  331PNSM   C6B 3621   2.875   2.179  13.356 -0.1312 -0.3392  0.0033
  332PNSM   NC3 3622   4.984   2.581  15.001  0.1963 -0.3206  0.0786
  332PNSM   PO4 3623   5.292   2.821  14.861  0.2350 -0.4757 -0.1858
  332PNSM   AM1 3624   5.193   2.714  14.505  0.0219 -0.3088 -0.1170
  332PNSM   AM2 3625   4.842   2.613  14.544  0.0231  0.0083 -0.2894
  332PNSM   T1A 3626   5.157   2.840  14.077 -0.1171 -0.0187 -0.0468
  332PNSM   C2A 3627   5.003   2.945  13.686  0.4206  0.2328  0.2365
  332PNSM   C3A 3628   4.784   3.052  13.305 -0.0752  0.0426  0.0269
  332PNSM   C1B 3629   4.978   2.379  14.151 -0.1962  0.0229  0.1576
  332PNSM   C2B 3630   4.938   2.391  13.739 -0.1838 -0.1233 -0.2107
  332PNSM   C3B 3631   5.125   2.419  13.379  0.0674 -0.0544 -0.1003
  332PNSM   D4B 3632   5.027   2.687  13.054  0.3465 -0.1551  0.3033
  332PNSM   C5B 3633   5.452   2.767  12.880  0.3312  0.1356  0.2098
  332PNSM   C6B 3634   5.682   3.108  12.728 -0.0339 -0.1003 -0.1342
  333PNSM   NC3 3635   3.137   2.846  15.278  0.3082  0.1182 -0.0754
  333PNSM   PO4 3636   2.987   3.295  15.467 -0.3111 -0.0355  0.0969
  333PNSM   AM1 3637   2.876   3.235  15.040 -0.1066  0.1810 -0.1153
  333PNSM   AM2 3638   2.823   3.022  14.867  0.0969  0.0817 -0.0004
  333PNSM   T1A 3639   2.669   3.366  14.556  0.2799 -0.3322 -0.1016
  333PNSM   C2A 3640   2.603   3.363  14.067 -0.0469  0.0825  0.1179
  333PNSM   C3A 3641   2.489   3.322  13.625  0.0033  0.2247  0.2387
  333PNSM   C1B 3642   2.625   2.813  14.487  0.0400  0.1444  0.6571
  333PNSM   C2B 3643   2.815   2.708  14.036 -0.1131 -0.2826  0.3462
  333PNSM   C3B 3644   2.697   2.697  13.651  0.1620  0.1148  0.0610
  333PNSM   D4B 3645   2.700   2.643  13.237  0.3476  0.0406  0.1599
  333PNSM   C5B 3646   2.918   2.373  12.913 -0.0222  0.0062 -0.1712
  333PNSM   C6B 3647   3.018   2.474  12.608  0.0890  0.2403 -0.1026
  334PNSM   NC3 3648   2.958   3.474  10.995  0.0238 -0.3670  0.1999
  334PNSM   PO4 3649   2.756   3.798  10.869  0.0656 -0.1109  0.0538
  334PNSM   AM1 3650   2.732   4.109  11.171 -0.1250  0.0640 -0.3890
  334PNSM   AM2 3651   2.973   4.150  11.344 -0.3825 -0.0918 -0.1662
  334PNSM   T1A 3652   2.556   4.128  11.639 -0.2980 -0.0580  0.3915
  334PNSM   C2A 3653   2.406   4.344  11.926  0.2293 -0.0369  0.0742
  334PNSM   C3A 3654   2.311   4.508  12.258 -0.0368 -0.0971  0.4172
  334PNSM   C1B 3655   3.073   4.228  11.843  0.1640 -0.1392  0.0464
  334PNSM   C2B 3656   2.971   4.405  12.299  0.0053  0.0072 -0.1261
  334PNSM   C3B 3657   3.134   4.509  12.595 -0.0946  0.0771 -0.1742
  334PNSM   D4B 3658   3.506   4.696  12.716 -0.2080 -0.1529 -0.2569
  334PNSM   C5B 3659   3.738   4.498  13.087  0.1337 -0.1358 -0.2255
  334PNSM   C6B 3660   3.942   4.342  13.412  0.0987  0.4130 -0.1460
  335PNSM   NC3 3661   5.357   6.311  10.937  0.2236 -0.1181 -0.0857
  335PNSM   PO4 3662   5.763   6.646  10.957 -0.2782 -0.2724 -0.1797
  335PNSM   AM1 3663   5.843   6.492  11.403  0.3951  0.0826  0.0331
  335PNSM   AM2 3664   5.743   6.217  11.306  0.1437  0.2000 -0.1852
  335PNSM   T1A 3665   5.804   6.551  11.862  0.2520 -0.1454  0.0999
  335PNSM   C2A 3666   5.573   6.618  12.226  0.0616  0.1839 -0.0215
  335PNSM   C3A 3667   5.622   6.521  12.711 -0.2151  0.1508  0.2066
  335PNSM   C1B 3668   5.555   6.123  11.692 -0.2141 -0.3211 -0.0401
  335PNSM   C2B 3669   5.587   6.006  12.069  0.2548  0.0732 -0.1821
  335PNSM   C3B 3670   5.394   5.965  12.342  0.1300  0.0772 -0.0216
  335PNSM   D4B 3671   5.124   6.121  12.703  0.1414  0.3080 -0.1357
  335PNSM   C5B 3672   4.853   5.822  12.970 -0.0659 -0.0755  0.0612
  335PNSM   C6B 3673   4.594   5.568  13.246 -0.1128 -0.1621 -0.1192
  336PNSM   NC3 3674   6.922   3.863  10.538 -0.2408  0.0022 -0.1017
  336PNSM   PO4 3675   7.023   4.359  10.673 -0.1356 -0.0901  0.1741
  336PNSM   AM1 3676   7.106   4.470  11.103  0.1592  0.2176  0.1654
  336PNSM   AM2 3677   6.694   4.521  11.108  0.2670 -0.0891 -0.1160
  336PNSM   T1A 3678   7.135   4.369  11.520 -0.0871  0.1382  0.0824
  336PNSM   C2A 3679   7.146   4.244  11.953  0.0186  0.3186 -0.1727
  336PNSM   C3A 3680   7.276   3.923  12.180  0.2069  0.1992  0.1946
  336PNSM   C1B 3681   6.746   4.735  11.434 -0.1854 -0.0975  0.2010
  336PNSM   C2B 3682   6.892   4.656  11.781  0.0586 -0.0809 -0.3208
  336PNSM   C3B 3683   6.904   4.683  12.140  0.0933  0.1279  0.0543
  336PNSM   D4B 3684   6.725   4.878  12.524 -0.4590 -0.1655 -0.2406
  336PNSM   C5B 3685   6.611   4.562  12.587 -0.3588 -0.0334 -0.0658
  336PNSM   C6B 3686   6.284   4.192  12.557  0.1326  0.0968 -0.0838
  337PNSM   NC3 3687   3.944   4.433  10.561 -0.3828 -0.3299 -0.3864
  337PNSM   PO4 3688   4.051   4.923  10.686 -0.1885  0.0025 -0.1230
  337PNSM   AM1 3689   3.941   5.197  11.056 -0.0859 -0.1075 -0.1358
  337PNSM   AM2 3690   3.641   5.273  11.181 -0.1126  0.2803  0.4292
  337PNSM   T1A 3691   4.059   5.258  11.544 -0.2669  0.0432  0.2858
  337PNSM   C2A 3692   3.958   5.390  11.950  0.1093 -0.2201  0.0179
  337PNSM   C3A 3693   4.114   5.477  12.373 -0.2344 -0.1433 -0.0652
  337PNSM   C1B 3694   3.882   5.637  11.371  0.2398  0.0112 -0.1380
  337PNSM   C2B 3695   3.907   5.919  11.650 -0.0467 -0.1277  0.1991
  337PNSM   C3B 3696   3.907   5.877  12.044  0.1247 -0.1405 -0.0283
  337PNSM   D4B 3697   3.870   5.985  12.529  0.0872 -0.1132  0.0851
  337PNSM   C5B 3698   3.657   5.866  12.966 -0.1718  0.0834 -0.0517
  337PNSM   C6B 3699   3.462   5.816  13.290  0.6530 -0.1418 -0.0704
  338PNSM   NC3 3700   6.753   2.815  10.530 -0.4441  0.2170 -0.0665
  338PNSM   PO4 3701   6.374   2.960  10.415 -0.0616  0.0059  0.2046
  338PNSM   AM1 3702   6.391   2.714  10.828 -0.0533 -0.1869 -0.0239
  338PNSM   AM2 3703   6.217   2.401  10.954  0.0337  0.0828  0.1382
  338PNSM   T1A 3704   6.390   2.782  11.280 -0.0371  0.0460  0.2632
  338PNSM   C2A 3705   6.589   2.706  11.599  0.3366 -0.0067  0.0757
  338PNSM   C3A 3706   6.622   2.842  12.049  0.0162 -0.0321 -0.1119
  338PNSM   C1B 3707   6.585   2.322  11.294  0.3683  0.5240 -0.1846
  338PNSM   C2B 3708   6.578   2.222  11.671  0.0534  0.0709  0.1615
  338PNSM   C3B 3709   6.573   2.255  12.096 -0.0007  0.4148  0.1899
  338PNSM   D4B 3710   6.592   2.454  12.436  0.1537 -0.2134  0.0467
  338PNSM   C5B 3711   6.934   2.434  12.638 -0.3468 -0.0394  0.3266
  338PNSM   C6B 3712   7.376   2.385  12.710 -0.1167 -0.0211 -0.1548
  339PNSM   NC3 3713   7.501   0.816  10.823 -0.5864  0.0145 -0.0586
  339PNSM   PO4 3714   7.094   1.051  11.030  0.0843  0.3115 -0.0222
  339PNSM   AM1 3715   7.275   0.865  11.416  0.2246  0.0352  0.4048
  339PNSM   AM2 3716   7.270   0.567  11.256  0.1590  0.2632  0.2482
  339PNSM   T1A 3717   7.258   0.776  11.804 -0.0655  0.2248  0.2368
  339PNSM   C2A 3718   7.344   0.853  12.200 -0.1450  0.0478  0.3751
  339PNSM   C3A 3719   7.461   1.162  12.485  0.3027  0.0447 -0.2132
  339PNSM   C1B 3720   6.881   0.552  11.507 -0.0100  0.0558  0.0242
  339PNSM   C2B 3721   6.816   0.655  11.969  0.1635 -0.0976 -0.0561
  339PNSM   C3B 3722   6.895   0.771  12.306  0.1355  0.1013  0.0321
  339PNSM   D4B 3723   7.025   0.976  12.597  0.0747 -0.1095 -0.2313
  339PNSM   C5B 3724   6.737   1.130  12.956  0.3682  0.0759 -0.1490
  339PNSM   C6B 3725   6.933   1.129  13.409 -0.1588  0.1743  0.1060
  340PNSM   NC3 3726   2.202   4.712  10.565 -0.3983  0.0848  0.1506
  340PNSM   PO4 3727   1.925   4.833  10.834  0.1624  0.1863 -0.0788
  340PNSM   AM1 3728   2.086   4.682  11.130 -0.0943  0.1663 -0.1714
  340PNSM   AM2 3729   2.339   4.864  11.216 -0.1772  0.0197  0.2579
  340PNSM   T1A 3730   2.162   4.685  11.599  0.0509  0.0026  0.0442
  340PNSM   C2A 3731   2.114   4.908  11.988 -0.0723  0.0225 -0.1009
  340PNSM   C3A 3732   2.164   4.965  12.382  0.0138  0.0254 -0.1087
  340PNSM   C1B 3733   2.392   5.178  11.530  0.0171  0.3770 -0.3075
  340PNSM   C2B 3734   2.312   5.364  11.966 -0.2651  0.2130 -0.1567
  340PNSM   C3B 3735   2.515   5.365  12.352  0.0534  0.0849 -0.0065
  340PNSM   D4B 3736   2.822   5.354  12.719 -0.2733 -0.1319  0.0230
  340PNSM   C5B 3737   2.738   5.163  13.184  0.4228  0.0435 -0.0168
  340PNSM   C6B 3738   2.898   5.215  13.655  0.0752 -0.1619  0.1079
  341PNSM   NC3 3739   6.505   3.639  10.895  0.3855 -0.3877  0.0201
  341PNSM   PO4 3740   6.594   3.147  10.899  0.2989 -0.0520 -0.3308
  341PNSM   AM1 3741   6.342   3.300  11.241  0.1706 -0.0095 -0.0025
  341PNSM   AM2 3742   6.577   3.606  11.389 -0.0692  0.1907 -0.0220
  341PNSM   T1A 3743   6.056   3.167  11.602  0.2084  0.0281  0.1977
  341PNSM   C2A 3744   5.834   3.220  12.034  0.4143  0.3175 -0.0132
  341PNSM   C3A 3745   5.550   3.217  12.289  0.0266  0.0207  0.1542
  341PNSM   C1B 3746   6.383   3.407  11.855  0.1644 -0.0340  0.0475
  341PNSM   C2B 3747   6.314   3.276  12.221  0.0156 -0.0389  0.0069
  341PNSM   C3B 3748   6.163   3.179  12.583 -0.1410 -0.0255  0.2259
  341PNSM   D4B 3749   6.294   2.934  12.973  0.0646  0.0715  0.1247
  341PNSM   C5B 3750   6.634   2.664  12.952 -0.2216 -0.2171  0.2385
  341PNSM   C6B 3751   7.015   2.802  13.053 -0.2821 -0.2878  0.1095
  342PNSM   NC3 3752   1.153   3.440  11.052 -0.2839  0.0620  0.0090
  342PNSM   PO4 3753   1.250   3.744  10.853 -0.0585  0.1280  0.0565
  342PNSM   AM1 3754   1.383   3.791  11.318 -0.3114  0.0603  0.1096
  342PNSM   AM2 3755   1.534   3.576  11.367  0.1490  0.0059  0.2309
  342PNSM   T1A 3756   1.378   4.067  11.684 -0.1935  0.4692 -0.1179
  342PNSM   C2A 3757   1.201   4.091  12.046 -0.0941  0.0849 -0.0310
  342PNSM   C3A 3758   1.170   4.050  12.464 -0.3600 -0.4259  0.1804
  342PNSM   C1B 3759   1.654   3.612  11.737 -0.1440 -0.0474 -0.1192
  342PNSM   C2B 3760   1.559   3.768  12.083  0.0462 -0.0468 -0.2483
  342PNSM   C3B 3761   1.740   3.734  12.432  0.1919 -0.3398  0.1321
  342PNSM   D4B 3762   2.020   3.815  12.759  0.1647 -0.1132  0.0851
  342PNSM   C5B 3763   2.078   4.178  12.849 -0.1921  0.2271 -0.1905
  342PNSM   C6B 3764   1.944   4.563  12.758  0.0433  0.1193 -0.1238
  343PLSM   NC3 3765   4.786   3.690  15.225  0.2145 -0.0979  0.2482
  343PLSM   PO4 3766   4.691   3.638  14.884  0.1029  0.4666  0.0532
  343PLSM   AM1 3767   4.950   3.573  14.649 -0.1492  0.2776  0.2743
  343PLSM   AM2 3768   5.156   3.300  14.742 -0.1613  0.1901  0.0123
  343PLSM   T1A 3769   5.042   3.593  14.194 -0.0098  0.0872  0.0822
  343PLSM   C2A 3770   4.982   3.639  13.837 -0.1639  0.3488  0.5581
  343PLSM   C3A 3771   5.086   3.383  13.480 -0.1319 -0.2022  0.3492
  343PLSM   C1B 3772   5.361   3.186  14.388  0.2657  0.0075  0.1914
  343PLSM   C2B 3773   5.361   3.257  13.872 -0.2457 -0.2988  0.0714
  343PLSM   C3B 3774   5.584   3.398  13.543 -0.1083  0.3279 -0.1256
  343PLSM   C4B 3775   5.644   3.399  13.151 -0.1072  0.0389 -0.1102
  343PLSM   C5B 3776   6.000   3.412  13.014  0.1683  0.2648  0.0889
  343PLSM   C6B 3777   6.348   3.458  13.382 -0.1451 -0.2145 -0.2649
  344PLSM   NC3 3778   6.525   5.084  15.021  0.0608  0.1048  0.0026
  344PLSM   PO4 3779   6.663   4.754  14.765 -0.0579 -0.1051  0.0565
  344PLSM   AM1 3780   6.713   4.543  14.433  0.0270 -0.0798 -0.0765
  344PLSM   AM2 3781   7.061   4.476  14.470  0.2489 -0.1764 -0.0719
  344PLSM   T1A 3782   6.619   4.767  14.041  0.0062  0.3242 -0.0618
  344PLSM   C2A 3783   6.563   4.822  13.594  0.1534 -0.3781  0.3986
  344PLSM   C3A 3784   6.315   4.910  13.284 -0.0743 -0.3951 -0.2727
  344PLSM   C1B 3785   7.114   4.587  14.029 -0.0220 -0.1215 -0.2749
  344PLSM   C2B 3786   6.995   4.652  13.445 -0.1447  0.0332 -0.3645
  344PLSM   C3B 3787   6.824   4.848  13.026 -0.2217  0.0076  0.1569
  344PLSM   C4B 3788   6.435   5.135  12.855  0.0700 -0.2548  0.0225
  344PLSM   C5B 3789   6.166   5.372  12.601  0.1765  0.2972  0.3868
  344PLSM   C6B 3790   5.897   5.731  12.423 -0.0762  0.0331  0.0910
  345PLSM   NC3 3791   1.988   2.210  15.675 -0.1630 -0.0226 -0.0714
  345PLSM   PO4 3792   1.733   1.952  15.341  0.0789  0.2733 -0.4082
  345PLSM   AM1 3793   1.649   1.549  15.088 -0.1280 -0.0534  0.2145
  345PLSM   AM2 3794   1.433   1.685  14.866  0.1115  0.0845  0.0949
  345PLSM   T1A 3795   1.852   1.377  14.724  0.0796  0.1443  0.0050
  345PLSM   C2A 3796   2.004   1.388  14.349  0.3346  0.2387 -0.1071
  345PLSM   C3A 3797   2.208   1.338  14.033  0.2334 -0.1106 -0.0609
  345PLSM   C1B 3798   1.507   1.624  14.462 -0.2876 -0.1195 -0.3502
  345PLSM   C2B 3799   1.643   1.609  14.115  0.1189 -0.2256  0.0032
  345PLSM   C3B 3800   1.579   1.527  13.652  0.0345 -0.4104  0.0396
  345PLSM   C4B 3801   1.696   1.625  13.198 -0.0150 -0.3177 -0.0949
  345PLSM   C5B 3802   1.955   1.495  13.038 -0.1063 -0.2595 -0.1570
  345PLSM   C6B 3803   2.324   1.366  13.090 -0.0289  0.1554 -0.1356
  346PLSM   NC3 3804   7.385   0.987  15.147 -0.0943  0.1751 -0.1751
  346PLSM   PO4 3805   7.038   1.244  15.240 -0.2077 -0.4007 -0.0288
  346PLSM   AM1 3806   7.047   1.335  14.823 -0.1276 -0.1505 -0.0644
  346PLSM   AM2 3807   7.279   1.142  14.668 -0.0150  0.0829  0.1792
  346PLSM   T1A 3808   6.988   1.361  14.349 -0.2166 -0.1755  0.0367
  346PLSM   C2A 3809   7.031   1.383  13.894 -0.3389 -0.1256 -0.4490
  346PLSM   C3A 3810   7.171   1.817  13.660  0.2269  0.1273  0.1991
  346PLSM   C1B 3811   7.439   1.073  14.326 -0.1435 -0.3608  0.4934
  346PLSM   C2B 3812   7.550   1.069  13.827  0.0089  0.2772  0.0169
  346PLSM   C3B 3813   7.490   1.082  13.355  0.2243  0.1245 -0.1116
  346PLSM   C4B 3814   7.270   1.207  13.043  0.0687 -0.3793 -0.0726
  346PLSM   C5B 3815   7.084   1.475  12.731  0.1001 -0.0077 -0.1215
  346PLSM   C6B 3816   7.157   1.919  12.689 -0.1662 -0.2917  0.2127
  347PLSM   NC3 3817   4.021   2.469  15.022 -0.0269 -0.1989  0.3533
  347PLSM   PO4 3818   3.841   2.082  15.174  0.1305  0.0910 -0.0632
  347PLSM   AM1 3819   3.734   1.869  14.781  0.0780  0.1910  0.0272
  347PLSM   AM2 3820   4.156   1.976  14.720 -0.0365  0.0848 -0.1730
  347PLSM   T1A 3821   3.611   1.589  14.337 -0.1750 -0.2512  0.0927
  347PLSM   C2A 3822   3.505   1.546  13.975 -0.0826  0.0302 -0.1800
  347PLSM   C3A 3823   3.568   1.096  13.865  0.0729 -0.0435 -0.0922
  347PLSM   C1B 3824   4.159   1.801  14.303  0.1498 -0.1963 -0.3489
  347PLSM   C2B 3825   4.004   1.853  13.957 -0.0178 -0.4458  0.0257
  347PLSM   C3B 3826   3.904   1.585  13.669  0.1889 -0.2606 -0.1289
  347PLSM   C4B 3827   3.714   1.374  13.361 -0.2326  0.0868  0.1258
  347PLSM   C5B 3828   3.292   1.072  13.294  0.0486  0.1967 -0.0843
  347PLSM   C6B 3829   2.837   0.992  13.413 -0.3157 -0.2602 -0.1615
  348PLSM   NC3 3830   1.331   0.644  15.231 -0.0978 -0.0305 -0.1257
  348PLSM   PO4 3831   1.043   0.975  15.007 -0.0746 -0.0306 -0.4127
  348PLSM   AM1 3832   1.001   1.034  14.573  0.0996 -0.0040  0.0115
  348PLSM   AM2 3833   0.920   1.339  14.663  0.0991 -0.0690 -0.1364
  348PLSM   T1A 3834   1.011   0.971  14.162  0.1442  0.2438 -0.1700
  348PLSM   C2A 3835   0.861   0.842  13.769 -0.2510 -0.0045  0.0204
  348PLSM   C3A 3836   0.888   0.866  13.415  0.1084 -0.0128 -0.1256
  348PLSM   C1B 3837   1.079   1.462  14.292 -0.0272  0.3341  0.0546
  348PLSM   C2B 3838   1.148   1.352  13.842  0.1561 -0.0826  0.2937
  348PLSM   C3B 3839   1.338   1.083  13.435 -0.0621 -0.1688 -0.1570
  348PLSM   C4B 3840   1.533   1.238  13.019 -0.0583  0.0335  0.1701
  348PLSM   C5B 3841   1.422   1.503  12.754 -0.1592 -0.2235  0.0545
  348PLSM   C6B 3842   1.177   1.690  12.405  0.0750  0.0563  0.3729
  349PLSM   NC3 3843   1.569   6.735  15.000 -0.1455 -0.0452  0.1188
  349PLSM   PO4 3844   2.023   6.937  15.143  0.1289 -0.0254  0.2038
  349PLSM   AM1 3845   2.174   7.009  14.753 -0.1276  0.1928  0.2223
  349PLSM   AM2 3846   2.416   7.179  14.871  0.3955  0.1943 -0.5483
  349PLSM   T1A 3847   1.971   6.891  14.387 -0.2837 -0.0933  0.1377
  349PLSM   C2A 3848   1.955   6.816  14.001 -0.0699  0.3895  0.2450
  349PLSM   C3A 3849   2.033   6.662  13.610  0.3294  0.0160 -0.2033
  349PLSM   C1B 3850   2.375   7.689  14.884  0.1071  0.0350 -0.1133
  349PLSM   C2B 3851   2.359   7.934  14.531 -0.2135  0.1776  0.2759
  349PLSM   C3B 3852   2.277   7.879  14.156  0.0028 -0.0269  0.1805
  349PLSM   C4B 3853   2.221   7.736  13.780 -0.1851 -0.3615 -0.1979
  349PLSM   C5B 3854   2.267   7.599  13.356  0.0225 -0.1899  0.2137
  349PLSM   C6B 3855   2.504   7.682  12.945  0.2891  0.0260 -0.3965
  350PLSM   NC3 3856   0.029   2.564  14.800 -0.0503 -0.2407  0.0464
  350PLSM   PO4 3857  -0.120   2.960  14.920 -0.2096 -0.0397  0.0349
  350PLSM   AM1 3858  -0.188   3.020  14.517 -0.0588  0.2343 -0.2594
  350PLSM   AM2 3859   0.028   3.252  14.437 -0.0877 -0.0271  0.0062
  350PLSM   T1A 3860  -0.037   2.615  14.279  0.2308 -0.0790 -0.2316
  350PLSM   C2A 3861  -0.248   2.304  14.081  0.2982  0.0581 -0.0486
  350PLSM   C3A 3862  -0.322   2.266  13.675 -0.1679  0.0110 -0.0564
  350PLSM   C1B 3863   0.403   3.214  14.186  0.0074 -0.1763  0.3898
  350PLSM   C2B 3864   0.735   3.018  13.917  0.2488  0.1229 -0.0736
  350PLSM   C3B 3865   0.741   3.232  13.495 -0.3324 -0.1062 -0.1863
  350PLSM   C4B 3866   0.898   3.469  13.270 -0.0991 -0.1359 -0.0155
  350PLSM   C5B 3867   1.089   3.810  13.259  0.0714 -0.0955 -0.0189
  350PLSM   C6B 3868   1.123   4.252  12.986  0.1127 -0.0694  0.0102
  351PLSM   NC3 3869   2.277   3.684  10.847  0.0080 -0.0766  0.1143
  351PLSM   PO4 3870   2.427   3.260  10.906  0.1774 -0.2526  0.1743
  351PLSM   AM1 3871   2.520   3.390  11.234 -0.0625  0.0677  0.1758
  351PLSM   AM2 3872   2.456   3.680  11.330  0.1112 -0.1459  0.3828
  351PLSM   T1A 3873   2.742   3.247  11.599 -0.1698 -0.0026 -0.0453
  351PLSM   C2A 3874   2.821   3.148  12.112 -0.0939 -0.2291 -0.2620
  351PLSM   C3A 3875   2.637   3.223  12.452 -0.0640 -0.0313  0.2324
  351PLSM   C1B 3876   2.137   3.753  11.557  0.0710 -0.1041  0.2556
  351PLSM   C2B 3877   2.077   3.830  12.048 -0.3826  0.1270 -0.2999
  351PLSM   C3B 3878   2.315   4.050  12.399  0.2357 -0.0864 -0.1780
  351PLSM   C4B 3879   2.516   4.399  12.735  0.0261  0.3330  0.0298
  351PLSM   C5B 3880   2.372   4.591  13.047 -0.0423 -0.2208 -0.0816
  351PLSM   C6B 3881   2.121   4.445  13.353 -0.1204  0.1513  0.2634
  352PLSM   NC3 3882  -0.318   1.755  10.944 -0.1074  0.1004 -0.1975
  352PLSM   PO4 3883  -0.124   2.151  10.849  0.1393  0.0392 -0.0098
  352PLSM   AM1 3884   0.186   1.787  11.041 -0.0991 -0.0582 -0.0792
  352PLSM   AM2 3885   0.433   1.545  10.953 -0.1495  0.4878  0.0400
  352PLSM   T1A 3886   0.125   1.845  11.521  0.0792  0.1884 -0.4528
  352PLSM   C2A 3887   0.008   2.013  11.899  0.2711 -0.2978  0.1808
  352PLSM   C3A 3888   0.044   2.352  12.198  0.4442 -0.1860  0.0692
  352PLSM   C1B 3889   0.571   1.569  11.416 -0.2552  0.0484 -0.1007
  352PLSM   C2B 3890   0.585   1.874  11.725 -0.1470 -0.0324  0.0947
  352PLSM   C3B 3891   0.406   1.880  12.177 -0.1144 -0.0270  0.1654
  352PLSM   C4B 3892   0.719   1.907  12.572  0.2389 -0.3625  0.0189
  352PLSM   C5B 3893   1.036   1.692  12.915  0.1305  0.2348  0.2382
  352PLSM   C6B 3894   1.212   1.554  13.274  0.0642 -0.3504  0.0079
  353PLSM   NC3 3895   5.057   1.285  10.293 -0.2481  0.3601  0.3124
  353PLSM   PO4 3896   4.923   1.007  10.594  0.3042  0.3534  0.2097
  353PLSM   AM1 3897   5.168   0.945  11.051 -0.0259  0.3471 -0.0478
  353PLSM   AM2 3898   5.465   0.770  11.068 -0.0279 -0.2098 -0.0305
  353PLSM   T1A 3899   5.425   1.256  11.403 -0.2605 -0.1878 -0.0860
  353PLSM   C2A 3900   5.696   1.503  11.525 -0.1679  0.1135 -0.1338
  353PLSM   C3A 3901   5.710   1.820  11.812  0.1273 -0.1101  0.0412
  353PLSM   C1B 3902   5.505   0.525  11.385  0.0711  0.1828  0.2489
  353PLSM   C2B 3903   5.485   0.650  11.808 -0.1477  0.2358 -0.1722
  353PLSM   C3B 3904   5.411   0.726  12.226 -0.0897  0.2370 -0.3212
  353PLSM   C4B 3905   5.576   1.071  12.373  0.0448  0.0452 -0.0702
  353PLSM   C5B 3906   5.392   1.467  12.508 -0.1753  0.1562  0.3450
  353PLSM   C6B 3907   5.088   1.807  12.562 -0.0214  0.0949 -0.1961
  354PLSM   NC3 3908  -0.311   5.286  10.816 -0.0733 -0.0455 -0.0428
  354PLSM   PO4 3909   0.253   5.347  11.017  0.1550 -0.2283  0.0915
  354PLSM   AM1 3910   0.339   5.137  11.349  0.1787 -0.0382 -0.4543
  354PLSM   AM2 3911   0.538   4.939  11.265 -0.1155  0.0316 -0.0006
  354PLSM   T1A 3912   0.257   5.210  11.758  0.0617  0.0483 -0.0763
  354PLSM   C2A 3913   0.176   5.248  12.155  0.2247 -0.2130 -0.2111
  354PLSM   C3A 3914   0.158   5.238  12.503  0.0554 -0.2007 -0.0138
  354PLSM   C1B 3915   0.573   4.857  11.710 -0.3218 -0.1075 -0.0780
  354PLSM   C2B 3916   0.532   4.859  12.073 -0.0206  0.1169 -0.1907
  354PLSM   C3B 3917   0.382   4.825  12.455  0.0438 -0.0922 -0.2215
  354PLSM   C4B 3918   0.522   5.059  12.793  0.0196 -0.2709  0.0507
  354PLSM   C5B 3919   0.822   5.233  13.157 -0.1126  0.0942 -0.0959
  354PLSM   C6B 3920   1.303   5.366  13.288  0.0610  0.1911  0.0850
  355PLSM   NC3 3921   6.085   7.411  10.658 -0.1329 -0.2244 -0.2208
  355PLSM   PO4 3922   6.007   7.332  11.057  0.0045 -0.0717 -0.0946
  355PLSM   AM1 3923   6.053   7.272  11.467 -0.0717 -0.0467 -0.1313
  355PLSM   AM2 3924   6.073   6.910  11.696 -0.0283 -0.1575 -0.2188
  355PLSM   T1A 3925   6.118   7.479  11.876  0.0480  0.0317  0.0773
  355PLSM   C2A 3926   6.053   7.521  12.278  0.1944  0.1105 -0.2958
  355PLSM   C3A 3927   6.047   7.710  12.616  0.0821  0.1209  0.1769
  355PLSM   C1B 3928   5.858   7.010  12.049  0.0880  0.0939 -0.3179
  355PLSM   C2B 3929   5.877   6.971  12.440 -0.2215 -0.2316 -0.1667
  355PLSM   C3B 3930   5.940   6.865  12.852 -0.2061  0.0153 -0.1694
  355PLSM   C4B 3931   5.930   6.545  13.110  0.3264  0.4142 -0.2372
  355PLSM   C5B 3932   5.980   6.062  13.087  0.0267  0.0022  0.0946
  355PLSM   C6B 3933   6.175   5.729  12.948  0.0591  0.0560 -0.1792
  356PLSM   NC3 3934   3.808   5.293  10.430 -0.4631  0.0048 -0.2688
  356PLSM   PO4 3935   3.516   4.891  10.555  0.0342 -0.1594  0.0761
  356PLSM   AM1 3936   3.600   4.823  10.931 -0.2154  0.0925  0.1923
  356PLSM   AM2 3937   3.909   4.600  11.035 -0.0932 -0.0446 -0.1384
  356PLSM   T1A 3938   3.382   4.902  11.326 -0.2479  0.0148  0.0832
  356PLSM   C2A 3939   3.288   4.688  11.676 -0.0727 -0.5510 -0.0995
  356PLSM   C3A 3940   3.287   4.733  12.121  0.1262  0.1324  0.0304
  356PLSM   C1B 3941   3.864   4.804  11.406 -0.1093  0.2946 -0.3307
  356PLSM   C2B 3942   3.660   4.960  11.811  0.3890 -0.2574  0.3771
  356PLSM   C3B 3943   3.600   5.081  12.344  0.0459  0.1033  0.1754
  356PLSM   C4B 3944   3.812   5.156  12.637 -0.0353  0.2054  0.0861
  356PLSM   C5B 3945   3.689   5.353  13.038  0.0687 -0.1849  0.2164
  356PLSM   C6B 3946   3.957   5.554  13.403  0.0202 -0.0406  0.0359
  357PLSM   NC3 3947   3.017   6.815  10.759  0.1161 -0.0548  0.2531
  357PLSM   PO4 3948   3.055   6.991  11.160 -0.1056 -0.1920  0.1203
  357PLSM   AM1 3949   3.411   6.786  11.479  0.5174 -0.0215 -0.1945
  357PLSM   AM2 3950   3.743   6.954  11.466  0.1158 -0.1611  0.0888
  357PLSM   T1A 3951   3.487   6.609  11.888  0.3167  0.0189 -0.1921
  357PLSM   C2A 3952   3.429   6.601  12.318 -0.2350 -0.1778 -0.1455
  357PLSM   C3A 3953   3.309   6.633  12.731  0.2369  0.1619  0.3871
  357PLSM   C1B 3954   3.870   6.921  11.850 -0.1187 -0.0360 -0.2069
  357PLSM   C2B 3955   3.929   6.907  12.175  0.3679 -0.0674 -0.0234
  357PLSM   C3B 3956   3.851   6.816  12.546 -0.1106 -0.2096  0.0566
  357PLSM   C4B 3957   3.738   6.835  12.886 -0.1030  0.0406 -0.0744
  357PLSM   C5B 3958   3.877   6.613  13.248 -0.1526 -0.1404  0.0863
  357PLSM   C6B 3959   3.953   6.178  13.212  0.0709 -0.0418 -0.0203
  358PLSM   NC3 3960   3.903   1.332  10.890  0.2143 -0.0265  0.0051
  358PLSM   PO4 3961   3.588   1.691  10.860  0.0383  0.0831  0.2085
  358PLSM   AM1 3962   3.528   1.904  11.175 -0.0142  0.0269 -0.2693
  358PLSM   AM2 3963   3.665   2.144  11.223 -0.1553  0.0204 -0.0699
  358PLSM   T1A 3964   3.435   1.888  11.547 -0.2218 -0.2301  0.2849
  358PLSM   C2A 3965   3.446   1.875  11.904  0.0193 -0.0049 -0.1334
  358PLSM   C3A 3966   3.571   1.815  12.299 -0.0456 -0.1099  0.2102
  358PLSM   C1B 3967   3.868   2.197  11.642 -0.0568 -0.3146 -0.1340
  358PLSM   C2B 3968   4.085   2.188  12.008 -0.1446 -0.0892  0.1512
  358PLSM   C3B 3969   4.272   2.247  12.448  0.0391  0.2882  0.2779
  358PLSM   C4B 3970   4.206   2.289  12.961 -0.0624 -0.1243  0.1793
  358PLSM   C5B 3971   4.582   2.156  13.256 -0.1017 -0.3286  0.0101
  358PLSM   C6B 3972   4.876   1.978  13.445  0.4620 -0.0418  0.1804
  359PAPI    C1 3973   3.584   6.286  15.166  0.1554  0.1049 -0.0328
  359PAPI    C2 3974   3.291   6.147  14.931  0.2369 -0.1826  0.0320
  359PAPI    C3 3975   3.334   6.541  14.984 -0.0615 -0.1329 -0.0745
  359PAPI   PO4 3976   3.812   6.167  15.066  0.1398  0.2795  0.1827
  359PAPI   GL1 3977   4.104   6.106  14.858  0.1511  0.0583 -0.0059
  359PAPI   GL2 3978   4.070   5.774  14.898 -0.0713 -0.1384  0.3146
  359PAPI   D1A 3979   4.567   6.162  14.784 -0.4083  0.0227  0.2537
  359PAPI   D2A 3980   4.819   6.454  14.681  0.1791  0.2644 -0.1973
  359PAPI   D3A 3981   4.495   6.686  14.824 -0.1882 -0.0105  0.1755
  359PAPI   D4A 3982   4.613   6.854  14.439  0.2118 -0.2837  0.1793
  359PAPI   C5A 3983   4.968   7.077  14.274  0.1809  0.3735 -0.1523
  359PAPI   C1B 3984   3.974   5.457  14.528 -0.1278  0.2539  0.5613
  359PAPI   C2B 3985   3.798   5.202  14.224  0.1276 -0.0179  0.1356
  359PAPI   C3B 3986   3.486   5.215  13.850 -0.0177 -0.0970 -0.0114
  359PAPI   C4B 3987   3.377   5.311  13.414  0.0621 -0.2566 -0.1813
  360PAPI    C1 3988   6.706   3.806  14.978  0.1315 -0.0729 -0.0241
  360PAPI    C2 3989   6.712   4.189  14.864 -0.0134 -0.0341  0.0966
  360PAPI    C3 3990   6.793   4.092  15.243  0.1553 -0.1353  0.0356
  360PAPI   PO4 3991   6.832   3.609  14.801  0.0272  0.0058  0.3223
  360PAPI   GL1 3992   6.891   3.258  14.618 -0.0876  0.2686 -0.0656
  360PAPI   GL2 3993   6.904   3.260  14.344 -0.2087  0.0298  0.1571
  360PAPI   D1A 3994   6.798   2.774  14.424 -0.1283 -0.0480 -0.3834
  360PAPI   D2A 3995   7.019   2.785  14.035  0.0046 -0.1349  0.2121
  360PAPI   D3A 3996   6.895   2.719  13.713 -0.2916  0.3458  0.0320
  360PAPI   D4A 3997   6.740   2.278  13.881  0.0460 -0.0100 -0.1071
  360PAPI   C5A 3998   6.442   2.222  14.126  0.0256  0.0209 -0.1089
  360PAPI   C1B 3999   6.777   3.594  14.071 -0.0555 -0.0422 -0.3451
  360PAPI   C2B 4000   6.784   3.709  13.585 -0.0635  0.0267  0.1510
  360PAPI   C3B 4001   6.737   3.766  13.112 -0.2033 -0.0569  0.0789
  360PAPI   C4B 4002   6.833   3.894  12.701 -0.4942 -0.2057  0.0535
  361PAPI    C1 4003   7.401   3.466  10.420 -0.1044 -0.1564  0.0584
  361PAPI    C2 4004   7.077   3.234  10.453 -0.1842 -0.0889 -0.2199
  361PAPI    C3 4005   7.289   3.233  10.114  0.1456 -0.1801 -0.0176
  361PAPI   PO4 4006   7.484   3.396  10.718 -0.1934 -0.2080  0.0458
  361PAPI   GL1 4007   7.363   3.341  11.184 -0.0019 -0.1374  0.0252
  361PAPI   GL2 4008   7.727   3.333  11.305 -0.0362 -0.0446  0.4961
  361PAPI   D1A 4009   6.997   3.288  11.423  0.3249  0.0425 -0.0050
  361PAPI   D2A 4010   6.842   3.136  11.757 -0.0286 -0.3047  0.0172
  361PAPI   D3A 4011   7.054   3.112  12.212 -0.0109  0.0665 -0.1761
  361PAPI   D4A 4012   7.225   2.702  12.312 -0.1712 -0.2482 -0.5731
  361PAPI   C5A 4013   7.332   2.845  12.674  0.2388 -0.1593  0.2826
  361PAPI   C1B 4014   7.451   3.335  11.661 -0.0781 -0.0585  0.3103
  361PAPI   C2B 4015   7.405   3.405  12.079  0.0693  0.1312  0.0147
  361PAPI   C3B 4016   7.221   3.506  12.491  0.1043  0.1524  0.1928
  361PAPI   C4B 4017   7.194   3.327  12.836  0.0985 -0.0511  0.0102
  362PAPI    C1 4018   4.739   2.005  10.729 -0.1325 -0.0400  0.2819
  362PAPI    C2 4019   4.459   2.288  10.765  0.0549  0.2279 -0.2575
  362PAPI    C3 4020   4.474   2.063  10.435  0.1746 -0.1238 -0.0176
  362PAPI   PO4 4021   4.832   1.920  10.965  0.0759  0.0068 -0.0821
  362PAPI   GL1 4022   4.911   1.826  11.421 -0.1488 -0.1477  0.0147
  362PAPI   GL2 4023   4.573   1.708  11.340 -0.0988  0.1547 -0.0275
  362PAPI   D1A 4024   4.892   1.997  11.789  0.0816  0.1154  0.4161
  362PAPI   D2A 4025   5.248   1.904  12.048 -0.1984 -0.0797 -0.0167
  362PAPI   D3A 4026   4.936   1.573  12.142 -0.1784  0.1094 -0.1789
  362PAPI   D4A 4027   4.596   1.620  12.428 -0.0183 -0.1154 -0.2661
  362PAPI   C5A 4028   4.458   1.889  12.708  0.0352  0.2244  0.0487
  362PAPI   C1B 4029   4.406   1.960  11.646 -0.0362 -0.0963  0.0597
  362PAPI   C2B 4030   4.544   1.965  12.100 -0.0439 -0.0346 -0.1823
  362PAPI   C3B 4031   4.744   2.150  12.377  0.4410  0.0578  0.0144
  362PAPI   C4B 4032   4.786   2.309  12.710 -0.1032  0.1741  0.0495
  363PAPS   CNO 4033   4.522   2.248  15.186  0.0682 -0.1330 -0.0569
  363PAPS   PO4 4034   4.648   2.129  14.849 -0.0986  0.1139 -0.1831
  363PAPS   GL1 4035   4.829   2.123  14.516 -0.0033 -0.1386  0.2094
  363PAPS   GL2 4036   4.537   2.210  14.252  0.2202 -0.0131  0.1149
  363PAPS   D1A 4037   4.978   1.906  14.108  0.1093  0.0776 -0.1791
  363PAPS   D2A 4038   5.268   2.030  13.931 -0.0528  0.0714 -0.1028
  363PAPS   D3A 4039   5.400   1.978  13.533  0.1349 -0.0405 -0.0902
  363PAPS   D4A 4040   5.237   1.705  13.160  0.0860 -0.3074  0.2166
  363PAPS   C5A 4041   4.813   1.607  12.927  0.1014  0.0509 -0.1809
  363PAPS   C1B 4042   4.503   2.161  13.812 -0.0283 -0.0053 -0.0193
  363PAPS   C2B 4043   4.120   2.111  13.518 -0.0805 -0.0983  0.0868
  363PAPS   C3B 4044   3.895   1.883  13.175  0.0848 -0.1855 -0.4691
  363PAPS   C4B 4045   3.580   1.754  12.832  0.1827  0.1808 -0.0500
  364PAPS   CNO 4046   7.833   5.093  15.326 -0.1121 -0.1762 -0.0104
  364PAPS   PO4 4047   7.757   5.269  14.931 -0.1181 -0.1218  0.4832
  364PAPS   GL1 4048   7.497   5.347  14.535  0.0132 -0.1343  0.1059
  364PAPS   GL2 4049   7.247   5.485  14.536  0.2801  0.2771  0.0101
  364PAPS   D1A 4050   7.668   5.183  14.182  0.2818  0.2601 -0.0527
  364PAPS   D2A 4051   7.965   5.378  14.044 -0.0573 -0.1000 -0.0069
  364PAPS   D3A 4052   7.620   5.669  14.187 -0.1335 -0.0668 -0.0738
  364PAPS   D4A 4053   7.448   5.588  13.837  0.0710  0.1336 -0.4032
  364PAPS   C5A 4054   7.660   5.259  13.660  0.3066 -0.0002  0.0221
  364PAPS   C1B 4055   7.003   5.628  14.204  0.0371 -0.1293 -0.1695
  364PAPS   C2B 4056   6.991   5.708  13.742 -0.1201 -0.0174 -0.1130
  364PAPS   C3B 4057   6.970   5.692  13.361 -0.1841 -0.1839 -0.3295
  364PAPS   C4B 4058   6.699   5.534  13.062  0.0686 -0.0469 -0.1662
  365PAPS   CNO 4059   7.480   5.683  15.002  0.1171 -0.1161 -0.0280
  365PAPS   PO4 4060   7.600   5.944  14.833 -0.1432  0.0523  0.0679
  365PAPS   GL1 4061   7.488   6.117  14.384  0.2560  0.1558 -0.1971
  365PAPS   GL2 4062   7.698   6.440  14.367  0.0013  0.3846 -0.5052
  365PAPS   D1A 4063   7.247   6.053  13.963  0.1299  0.0570 -0.1621
  365PAPS   D2A 4064   7.541   6.064  13.711  0.0035 -0.0722 -0.0105
  365PAPS   D3A 4065   7.558   6.426  13.961  0.0324 -0.1710  0.0369
  365PAPS   D4A 4066   7.942   6.467  13.868  0.0845 -0.3774 -0.0667
  365PAPS   C5A 4067   8.046   6.843  14.085  0.0348  0.2848  0.0354
  365PAPS   C1B 4068   7.150   6.475  14.291  0.0508  0.0807  0.0475
  365PAPS   C2B 4069   6.972   6.519  13.961  0.1001 -0.2546 -0.0968
  365PAPS   C3B 4070   7.126   6.604  13.691  0.0246  0.0229  0.0622
  365PAPS   C4B 4071   7.077   6.890  13.397 -0.1994  0.2136  0.1513
  366PAPS   CNO 4072   2.975   7.229  15.560 -0.1220 -0.2648 -0.2362
  366PAPS   PO4 4073   3.008   6.909  15.217 -0.2079 -0.0245 -0.4524
  366PAPS   GL1 4074   2.943   7.026  14.683 -0.3488 -0.1399 -0.3792
  366PAPS   GL2 4075   2.805   7.407  14.740 -0.1325  0.0024  0.0165
  366PAPS   D1A 4076   2.915   7.030  14.259 -0.2555 -0.0702 -0.1417
  366PAPS   D2A 4077   2.923   6.572  14.186 -0.1027 -0.0999 -0.2274
  366PAPS   D3A 4078   2.826   6.478  13.820  0.0885  0.1279  0.0201
  366PAPS   D4A 4079   3.061   6.831  13.743 -0.1063  0.0672 -0.3861
  366PAPS   C5A 4080   3.042   7.114  13.445  0.6345  0.0990 -0.3750
  366PAPS   C1B 4081   2.515   7.389  14.379  0.3116  0.0116  0.2018
  366PAPS   C2B 4082   2.669   7.381  13.974  0.2756  0.0663  0.0617
  366PAPS   C3B 4083   2.769   7.577  13.543  0.1256 -0.4825  0.1032
  366PAPS   C4B 4084   2.981   7.560  13.154 -0.1619  0.0398 -0.1203
  367PAPS   CNO 4085   0.040   6.372  10.740  0.0896  0.1666  0.2605
  367PAPS   PO4 4086   0.078   6.145  11.088  0.3262  0.1653 -0.0264
  367PAPS   GL1 4087   0.023   5.787  11.386 -0.0787  0.0247 -0.1741
  367PAPS   GL2 4088   0.316   5.722  11.342 -0.1019 -0.1168  0.2524
  367PAPS   D1A 4089  -0.040   5.378  11.396  0.0443 -0.0883 -0.2436
  367PAPS   D2A 4090  -0.190   5.514  11.782 -0.2155  0.1180 -0.1150
  367PAPS   D3A 4091  -0.376   5.283  11.756  0.2100 -0.3495 -0.0874
  367PAPS   D4A 4092  -0.479   5.192  12.215  0.2316 -0.0225 -0.1767
  367PAPS   C5A 4093  -0.254   5.499  12.409  0.2998  0.1941 -0.2048
  367PAPS   C1B 4094   0.267   5.814  11.786  0.0511 -0.0346  0.2428
  367PAPS   C2B 4095   0.135   5.762  12.179  0.1051 -0.3444 -0.1395
  367PAPS   C3B 4096   0.453   5.660  12.484  0.1327  0.2357  0.1395
  367PAPS   C4B 4097   0.510   5.686  12.901 -0.2739 -0.1118 -0.1061
  368PAPS   CNO 4098   2.633   5.474  10.649  0.2690  0.3051  0.2684
  368PAPS   PO4 4099   3.001   5.727  10.746 -0.0444  0.1486 -0.0620
  368PAPS   GL1 4100   2.926   5.919  11.228  0.1589  0.0060 -0.0992
  368PAPS   GL2 4101   3.121   6.104  11.500  0.0526 -0.0587  0.0949
  368PAPS   D1A 4102   2.679   5.728  11.537 -0.1255  0.3813 -0.3004
  368PAPS   D2A 4103   2.367   6.038  11.296  0.1366  0.1024 -0.2382
  368PAPS   D3A 4104   2.570   6.123  11.754 -0.1073  0.1273 -0.3435
  368PAPS   D4A 4105   2.534   5.807  12.100  0.2911  0.2296  0.0615
  368PAPS   C5A 4106   2.412   5.878  12.526  0.0018  0.0768  0.0493
  368PAPS   C1B 4107   3.014   5.870  11.877  0.2380  0.4057 -0.0697
  368PAPS   C2B 4108   3.020   5.753  12.300 -0.3710 -0.3248  0.0732
  368PAPS   C3B 4109   2.884   5.914  12.623  0.0667 -0.0024  0.1060
  368PAPS   C4B 4110   3.015   6.112  12.993  0.1638  0.2969  0.1839
  369PAPS   CNO 4111   5.317   6.791  10.809 -0.1317 -0.2459 -0.0581
  369PAPS   PO4 4112   4.849   6.651  10.772  0.0460 -0.0413 -0.0528
  369PAPS   GL1 4113   4.971   6.692  11.174 -0.2770 -0.0478  0.4501
  369PAPS   GL2 4114   5.139   6.835  11.273  0.1299  0.2162 -0.0152
  369PAPS   D1A 4115   4.858   6.354  11.448 -0.2104 -0.2888  0.0751
  369PAPS   D2A 4116   4.492   6.374  11.537 -0.1314 -0.1278 -0.1977
  369PAPS   D3A 4117   4.413   6.019  11.413 -0.1429 -0.2242 -0.2742
  369PAPS   D4A 4118   4.415   5.825  11.806  0.3045  0.1533 -0.0534
  369PAPS   C5A 4119   4.338   5.952  12.250 -0.1677  0.1336  0.1295
  369PAPS   C1B 4120   5.353   6.540  11.500  0.1470 -0.0763 -0.1809
  369PAPS   C2B 4121   5.155   6.435  11.850 -0.0607  0.1137  0.0073
  369PAPS   C3B 4122   5.111   6.383  12.215  0.4018 -0.0678  0.2824
  369PAPS   C4B 4123   4.764   6.397  12.568 -0.2174 -0.2345  0.0748
  370PAPS   CNO 4124   3.059   1.671  11.034 -0.2097 -0.1858 -0.0349
  370PAPS   PO4 4125   2.654   1.673  10.952  0.0108 -0.2794 -0.0506
  370PAPS   GL1 4126   2.674   2.016  11.251 -0.1032 -0.0735 -0.3415
  370PAPS   GL2 4127   2.920   2.068  11.371  0.0804 -0.1053 -0.0198
  370PAPS   D1A 4128   2.639   2.401  11.624 -0.0011  0.1189  0.0859
  370PAPS   D2A 4129   2.419   2.337  11.938  0.0369  0.4214  0.0629
  370PAPS   D3A 4130   2.648   1.975  12.167  0.3200  0.0923 -0.0531
  370PAPS   D4A 4131   2.338   1.674  12.153  0.0687 -0.1932  0.0689
  370PAPS   C5A 4132   2.205   1.442  12.592 -0.2034  0.0148  0.1368
  370PAPS   C1B 4133   2.993   2.078  11.814 -0.0217 -0.0042 -0.0804
  370PAPS   C2B 4134   3.088   2.149  12.256 -0.0232 -0.1325  0.1786
  370PAPS   C3B 4135   3.167   2.011  12.577  0.3043  0.1337 -0.0657
  370PAPS   C4B 4136   3.054   1.876  12.898 -0.0539 -0.4517  0.4475
  371PAPE   NH3 4137  -0.142   3.516  14.793  0.0160 -0.1109 -0.2892
  371PAPE   PO4 4138   0.150   3.442  15.011 -0.2417 -0.0054 -0.1540
  371PAPE   GL1 4139   0.326   3.636  14.563  0.0216  0.0089  0.0964
  371PAPE   GL2 4140   0.291   3.698  14.274  0.1176 -0.3695  0.1446
  371PAPE   D1A 4141   0.738   3.757  14.260 -0.1366 -0.2363 -0.1028
  371PAPE   D2A 4142   0.664   3.527  13.896 -0.1936 -0.1855  0.1250
  371PAPE   D3A 4143   0.704   3.857  13.764 -0.0413 -0.1433  0.2430
  371PAPE   D4A 4144   0.476   3.732  13.427 -0.0960 -0.2513 -0.0852
  371PAPE   C5A 4145   0.228   4.046  13.200 -0.1917  0.1342  0.1241
  371PAPE   C1B 4146   0.141   3.550  13.823 -0.1740  0.2741 -0.1975
  371PAPE   C2B 4147   0.283   3.257  13.512 -0.2384  0.0240 -0.2327
  371PAPE   C3B 4148   0.448   3.233  13.129  0.0443 -0.0447 -0.1786
  371PAPE   C4B 4149   0.393   3.620  12.911  0.0215 -0.3089 -0.2500
  372PAPE   NH3 4150   1.082   3.137  14.978  0.0671 -0.3624  0.0966
  372PAPE   PO4 4151   1.113   3.520  14.979  0.1956 -0.0190  0.0916
  372PAPE   GL1 4152   1.122   3.621  14.577 -0.2836  0.3705  0.1474
  372PAPE   GL2 4153   1.075   3.311  14.490  0.3059  0.2210  0.1177
  372PAPE   D1A 4154   1.149   4.021  14.385 -0.2172 -0.1467  0.3385
  372PAPE   D2A 4155   1.167   3.969  14.016  0.1020 -0.0570  0.1046
  372PAPE   D3A 4156   0.909   4.303  14.055 -0.0195 -0.1618 -0.2201
  372PAPE   D4A 4157   0.984   4.262  13.631  0.0183 -0.0397 -0.1417
  372PAPE   C5A 4158   0.969   4.617  13.343 -0.1585 -0.0232 -0.0696
  372PAPE   C1B 4159   1.224   3.432  14.119  0.1729 -0.1263 -0.3500
  372PAPE   C2B 4160   1.229   3.446  13.684  0.4135  0.0686  0.2307
  372PAPE   C3B 4161   1.526   3.525  13.394 -0.1264 -0.0941 -0.1648
  372PAPE   C4B 4162   1.810   3.527  13.071 -0.0984 -0.0747  0.1270
  373PAPE   NH3 4163   7.353  -0.127  10.963 -0.1759 -0.0855 -0.0697
  373PAPE   PO4 4164   7.058   0.188  10.946  0.3209  0.0805 -0.0689
  373PAPE   GL1 4165   6.861   0.114  11.340 -0.1030  0.0745 -0.1641
  373PAPE   GL2 4166   6.537   0.196  11.346  0.0910 -0.0562 -0.1121
  373PAPE   D1A 4167   6.713  -0.034  11.717  0.0093  0.0094  0.0434
  373PAPE   D2A 4168   6.648  -0.017  12.015 -0.0897  0.3992  0.2032
  373PAPE   D3A 4169   7.009  -0.160  12.104  0.0964 -0.0098  0.0073
  373PAPE   D4A 4170   7.098  -0.141  12.489 -0.1686  0.2409  0.5742
  373PAPE   C5A 4171   7.051  -0.383  12.903 -0.4183  0.4538 -0.0615
  373PAPE   C1B 4172   6.474   0.386  11.778 -0.0146  0.3508 -0.0130
  373PAPE   C2B 4173   6.421   0.391  12.211  0.2553  0.0404  0.1136
  373PAPE   C3B 4174   6.576   0.184  12.494  0.2694 -0.2548 -0.0882
  373PAPE   C4B 4175   6.799   0.091  12.782 -0.0919  0.1159  0.2239
  374PAPE   NH3 4176   2.006   6.808  10.963 -0.1880  0.0570 -0.1501
  374PAPE   PO4 4177   1.944   7.375  10.894  0.2045  0.0429  0.5632
  374PAPE   GL1 4178   1.697   7.104  11.257  0.3637  0.3209 -0.2829
  374PAPE   GL2 4179   1.739   7.184  11.521  0.0792  0.3355 -0.2172
  374PAPE   D1A 4180   1.324   7.321  11.386 -0.0928 -0.0760  0.2798
  374PAPE   D2A 4181   1.287   7.167  11.844 -0.0497 -0.2013 -0.0241
  374PAPE   D3A 4182   1.629   7.142  12.112  0.3544 -0.0297 -0.2391
  374PAPE   D4A 4183   1.264   7.141  12.478 -0.4307 -0.1102 -0.1684
  374PAPE   C5A 4184   0.914   7.058  12.327  0.0049 -0.1010  0.3006
  374PAPE   C1B 4185   1.959   7.051  11.764 -0.2128  0.0722 -0.0456
  374PAPE   C2B 4186   2.133   6.979  12.157  0.1136  0.6469 -0.1048
  374PAPE   C3B 4187   2.039   7.023  12.636  0.2252  0.0784 -0.2012
  374PAPE   C4B 4188   2.012   6.774  13.031  0.2098  0.2095 -0.1031
  375CHOL   ROH 4189   3.446   4.749  14.771  0.3412  0.1357  0.1875
  375CHOL    R1 4190   3.544   4.674  14.516  0.0424  0.0581  0.0916
  375CHOL    R2 4191   3.378   4.616  14.303 -0.2035  0.4037  0.1872
  375CHOL    R3 4192   3.528   4.804  14.177  0.0217  0.2016  0.1457
  375CHOL    R4 4193   3.466   4.608  13.969 -0.3401  0.2931  0.1525
  375CHOL    R5 4194   3.664   4.679  14.024 -0.2095  0.0099  0.0864
  375CHOL    C1 4195   3.658   4.779  13.656 -0.2082  0.0390  0.0933
  375CHOL    C2 4196   3.726   4.963  13.367 -0.1119 -0.3435 -0.0079
  376CHOL   ROH 4197   6.150   2.433  13.424 -0.0193  0.0279  0.1917
  376CHOL    R1 4198   6.400   2.380  13.301 -0.0734 -0.0223  0.1010
  376CHOL    R2 4199   6.640   2.461  13.411 -0.0189 -0.0088 -0.0202
  376CHOL    R3 4200   6.703   2.198  13.386 -0.0511 -0.0201  0.0246
  376CHOL    R4 4201   6.930   2.341  13.268  0.0069 -0.0687  0.0829
  376CHOL    R5 4202   6.813   2.183  13.174  0.0133 -0.0583  0.0618
  376CHOL    C1 4203   7.159   2.024  13.161 -0.0082 -0.1142  0.1849
  376CHOL    C2 4204   7.405   1.677  13.246 -0.4171 -0.2837  0.2662
  377CHOL   ROH 4205   5.832   6.071  14.357 -0.1311 -0.1180 -0.2210
  377CHOL    R1 4206   6.038   6.067  14.164 -0.0298 -0.0240 -0.1164
  377CHOL    R2 4207   5.988   6.051  13.892  0.1116  0.1000 -0.1516
  377CHOL    R3 4208   6.143   6.275  13.884  0.1121  0.1083  0.0321
  377CHOL    R4 4209   6.092   6.208  13.603  0.3828  0.1514 -0.0296
  377CHOL    R5 4210   6.287   6.240  13.696  0.2946  0.1450  0.1624
  377CHOL    C1 4211   6.297   6.510  13.426  0.5412  0.1891  0.2140
  377CHOL    C2 4212   6.671   6.562  13.477  0.1081  0.0131 -0.2133
  378CHOL   ROH 4213   0.850   0.330  14.426 -0.2266 -0.2827 -0.1233
  378CHOL    R1 4214   0.791   0.221  14.171 -0.1204 -0.1289 -0.2156
  378CHOL    R2 4215   0.768   0.378  13.945  0.0484  0.0017 -0.1482
  378CHOL    R3 4216   0.954   0.206  13.846  0.0534  0.0008 -0.1355
  378CHOL    R4 4217   0.794   0.284  13.613 -0.0534 -0.1568 -0.1121
  378CHOL    R5 4218   0.837   0.081  13.679  0.0231 -0.1117 -0.0287
  378CHOL    C1 4219   0.984   0.068  13.328 -0.1079 -0.2499 -0.0789
  378CHOL    C2 4220   0.853   0.365  13.090 -0.3000 -0.0221  0.0321
  379CHOL   ROH 4221   3.074   5.439  11.127  0.1691 -0.1442  0.0852
  379CHOL    R1 4222   3.263   5.430  11.338  0.0843 -0.0857  0.1637
  379CHOL    R2 4223   3.360   5.658  11.461 -0.0587 -0.0593  0.2210
  379CHOL    R3 4224   3.274   5.533  11.687 -0.1001 -0.1086  0.1788
  379CHOL    R4 4225   3.524   5.663  11.765 -0.0357 -0.2319  0.2128
  379CHOL    R5 4226   3.474   5.453  11.791 -0.1208 -0.2269  0.1379
  379CHOL    C1 4227   3.539   5.548  12.154 -0.0612 -0.3786  0.1686
  379CHOL    C2 4228   3.559   5.519  12.482  0.0197 -0.1531  0.0282
  380CHOL   ROH 4229   0.317   4.153  14.489  0.4488  0.0093  0.1025
  380CHOL    R1 4230   0.451   4.211  14.246  0.1662 -0.1117 -0.0889
  380CHOL    R2 4231   0.368   4.112  14.002 -0.2917 -0.0055  0.0134
  380CHOL    R3 4232   0.369   4.374  13.932 -0.1186  0.0015  0.0407
  380CHOL    R4 4233   0.383   4.229  13.678 -0.1881  0.0227  0.0283
  380CHOL    R5 4234   0.520   4.385  13.745 -0.0960 -0.0719  0.0564
  380CHOL    C1 4235   0.394   4.543  13.422  0.0346  0.0457  0.0624
  380CHOL    C2 4236   0.476   4.882  13.321 -0.1553 -0.2024  0.1272
  381CHOL   ROH 4237   7.142   3.789  11.366  0.0567  0.0619  0.0967
  381CHOL    R1 4238   7.110   3.752  11.645 -0.0147  0.0900  0.0913
  381CHOL    R2 4239   6.882   3.832  11.781 -0.1333 -0.0825 -0.0129
  381CHOL    R3 4240   6.880   3.573  11.863  0.0607 -0.0690  0.0445
  381CHOL    R4 4241   6.799   3.726  12.099  0.0466 -0.0599  0.0440
  381CHOL    R5 4242   6.961   3.581  12.088  0.1399  0.0364  0.0175
  381CHOL    C1 4243   6.748   3.422  12.362  0.3335 -0.0340  0.1310
  381CHOL    C2 4244   6.675   3.056  12.580 -0.0488  0.2955  0.5038
  382CHOL   ROH 4245   0.318   2.179  14.614 -0.2595  0.0011  0.0438
  382CHOL    R1 4246   0.350   2.124  14.338 -0.1382 -0.1226  0.0809
  382CHOL    R2 4247   0.146   2.025  14.182 -0.1133 -0.0579  0.0043
  382CHOL    R3 4248   0.203   2.241  14.027  0.1049 -0.1487 -0.0457
  382CHOL    R4 4249   0.161   2.021  13.836 -0.1157 -0.1481  0.0050
  382CHOL    R5 4250   0.335   2.152  13.847  0.0160 -0.3211 -0.0257
  382CHOL    C1 4251   0.222   2.222  13.490  0.0878 -0.2860 -0.0414
  382CHOL    C2 4252   0.500   2.203  13.336 -0.0564  0.1995  0.0083
  383CHOL   ROH 4253   0.454   4.358  11.561 -0.0861  0.3740 -0.2587
  383CHOL    R1 4254   0.289   4.430  11.779 -0.1472  0.1006 -0.2084
  383CHOL    R2 4255   0.188   4.244  11.958  0.1941 -0.0794 -0.1820
  383CHOL    R3 4256   0.306   4.405  12.142 -0.0039  0.1046 -0.2159
  383CHOL    R4 4257   0.127   4.233  12.297  0.2184 -0.0874 -0.1801
  383CHOL    R5 4258   0.133   4.451  12.300 -0.0545 -0.0816 -0.2216
  383CHOL    C1 4259   0.202   4.378  12.668  0.0466  0.0806 -0.2106
  383CHOL    C2 4260   0.279   4.625  12.899 -0.1322  0.0511 -0.1275
  384CHOL   ROH 4261   3.546   2.906  14.284 -0.3464  0.0987  0.1552
  384CHOL    R1 4262   3.517   2.688  14.106  0.1748  0.1281  0.0203
  384CHOL    R2 4263   3.281   2.636  13.971  0.1951 -0.5114  0.2124
  384CHOL    R3 4264   3.442   2.644  13.752 -0.0197  0.1642  0.0543
  384CHOL    R4 4265   3.209   2.488  13.668  0.2769 -0.3521  0.1129
  384CHOL    R5 4266   3.418   2.428  13.653  0.4415  0.1968 -0.1661
  384CHOL    C1 4267   3.318   2.409  13.285  0.1228  0.3749 -0.0934
  384CHOL    C2 4268   3.514   2.228  12.970 -0.2256 -0.2433 -0.1449
  385CHOL   ROH 4269   4.723   3.183  14.367 -0.0536  0.0274  0.0785
  385CHOL    R1 4270   4.746   3.242  14.091  0.0224  0.0586  0.0919
  385CHOL    R2 4271   4.603   3.106  13.897  0.1270  0.0372  0.0347
  385CHOL    R3 4272   4.525   3.356  13.826  0.0802  0.0211  0.0252
  385CHOL    R4 4273   4.425   3.183  13.611 -0.1038 -0.0474  0.1519
  385CHOL    R5 4274   4.550   3.360  13.588 -0.1104 -0.0549 -0.0018
  385CHOL    C1 4275   4.249   3.463  13.377 -0.2822 -0.1117  0.2112
  385CHOL    C2 4276   4.042   3.570  13.167  0.0197  0.0945 -0.0518
  386CHOL   ROH 4277   5.950   4.173  14.721  0.3025  0.1583  0.0309
  386CHOL    R1 4278   5.855   4.086  14.469  0.4798 -0.1853  0.0778
  386CHOL    R2 4279   5.731   4.256  14.289 -0.0970 -0.5764  0.0786
  386CHOL    R3 4280   5.922   4.162  14.120  0.1486 -0.0441  0.0408
  386CHOL    R4 4281   5.716   4.275  13.945 -0.2348 -0.6396  0.0796
  386CHOL    R5 4282   5.799   4.074  13.934  0.3497 -0.4178  0.0752
  386CHOL    C1 4283   5.887   4.199  13.585 -0.0844 -0.1767  0.0448
  386CHOL    C2 4284   5.778   4.160  13.240 -0.1586 -0.3164 -0.0817
  387CHOL   ROH 4285   6.657   1.075  11.307  0.0068  0.2838 -0.1543
  387CHOL    R1 4286   6.702   1.081  11.587 -0.0401  0.1073 -0.1420
  387CHOL    R2 4287   6.954   1.107  11.697 -0.0541 -0.0292 -0.0830
  387CHOL    R3 4288   6.840   1.317  11.827 -0.0147 -0.0727  0.0239
  387CHOL    R4 4289   7.089   1.265  11.973  0.1399  0.0057 -0.1960
  387CHOL    R5 4290   6.889   1.277  12.058  0.2058 -0.0671 -0.0171
  387CHOL    C1 4291   7.061   1.554  12.256  0.2899 -0.0148 -0.1616
  387CHOL    C2 4292   7.348   1.692  12.268 -0.0116 -0.0489 -0.0163
  388CHOL   ROH 4293   1.463   4.366  14.216  0.0732  0.0731 -0.2603
  388CHOL    R1 4294   1.514   4.373  13.938 -0.0234  0.1130 -0.2778
  388CHOL    R2 4295   1.367   4.529  13.763 -0.0078  0.2291 -0.1879
  388CHOL    R3 4296   1.612   4.624  13.693  0.0157  0.1218 -0.2537
  388CHOL    R4 4297   1.466   4.604  13.440 -0.0694  0.1951 -0.2144
  388CHOL    R5 4298   1.660   4.518  13.484 -0.0935  0.1054 -0.2725
  388CHOL    C1 4299   1.752   4.738  13.187 -0.0832  0.0746 -0.2916
  388CHOL    C2 4300   1.892   5.028  12.917  0.2728 -0.1402  0.3396
  389CHOL   ROH 4301   4.893   4.944  11.339 -0.1406  0.1534 -0.1406
  389CHOL    R1 4302   4.731   4.887  11.564 -0.1557  0.2129 -0.1370
  389CHOL    R2 4303   4.757   4.654  11.711 -0.2318  0.2087 -0.1348
  389CHOL    R3 4304   4.783   4.827  11.919 -0.1709  0.2019 -0.1357
  389CHOL    R4 4305   4.773   4.562  12.044  0.0107  0.1816 -0.1514
  389CHOL    R5 4306   4.647   4.733  12.092 -0.0294  0.1302 -0.0584
  389CHOL    C1 4307   4.807   4.671  12.433  0.2091  0.1594 -0.1619
  389CHOL    C2 4308   4.848   4.476  12.729 -0.0618 -0.4361  0.2034
  390CHOL   ROH 4309   1.324   0.088  14.644 -0.1221  0.0778  0.0394
  390CHOL    R1 4310   1.366  -0.011  14.382  0.1383 -0.0046  0.1112
  390CHOL    R2 4311   1.276   0.122  14.157 -0.0416 -0.3046  0.0092
  390CHOL    R3 4312   1.537   0.103  14.082  0.0222  0.1289  0.0924
  390CHOL    R4 4313   1.388   0.124  13.830 -0.0216 -0.6934  0.0072
  390CHOL    R5 4314   1.532  -0.031  13.883  0.3327 -0.2873  0.3408
  390CHOL    C1 4315   1.698   0.109  13.569  0.0500 -0.5129  0.0840
  390CHOL    C2 4316   1.521  -0.060  13.381  0.1525  0.0317  0.1342
  391CHOL   ROH 4317   1.946   7.672  14.823  0.0277 -0.1146  0.0597
  391CHOL    R1 4318   2.012   7.496  14.611 -0.1245 -0.2095  0.0883
  391CHOL    R2 4319   1.821   7.386  14.444 -0.2193 -0.0121  0.0557
  391CHOL    R3 4320   1.976   7.494  14.249 -0.0536 -0.1966  0.0825
  391CHOL    R4 4321   1.846   7.266  14.121 -0.0688 -0.2071  0.1379
  391CHOL    R5 4322   2.059   7.306  14.127 -0.0598 -0.2990  0.2418
  391CHOL    C1 4323   2.006   7.298  13.750  0.1744 -0.4938  0.2110
  391CHOL    C2 4324   2.025   7.128  13.456  0.3305 -0.3680 -0.0347
  392CHOL   ROH 4325   2.936   3.672  14.813 -0.2416 -0.0999 -0.1348
  392CHOL    R1 4326   2.996   3.771  14.555 -0.1805 -0.0121 -0.0869
  392CHOL    R2 4327   3.092   3.611  14.352 -0.0703  0.0712 -0.0978
  392CHOL    R3 4328   2.880   3.711  14.215 -0.0492  0.0533 -0.1446
  392CHOL    R4 4329   3.037   3.566  14.014  0.0395  0.1075 -0.1213
  392CHOL    R5 4330   2.971   3.774  14.003  0.0050  0.1001 -0.1102
  392CHOL    C1 4331   2.806   3.634  13.689  0.1233  0.1118 -0.1788
  392CHOL    C2 4332   2.786   3.629  13.292  0.0504  0.2864  0.2393
  393CHOL   ROH 4333   4.081   0.216  14.490  0.1401 -0.2194 -0.0494
  393CHOL    R1 4334   4.014   0.084  14.249  0.1234 -0.1184 -0.1003
  393CHOL    R2 4335   3.800   0.162  14.092  0.1193 -0.0471 -0.0568
  393CHOL    R3 4336   3.989   0.173  13.897  0.1079  0.0257 -0.0641
  393CHOL    R4 4337   3.734   0.161  13.753  0.0989 -0.0390 -0.0529
  393CHOL    R5 4338   3.906   0.029  13.725  0.1396  0.0128 -0.0716
  393CHOL    C1 4339   3.874   0.172  13.372  0.0763  0.0340 -0.0576
  393CHOL    C2 4340   3.848  -0.174  13.144  0.0057 -0.0387  0.1506
  394CHOL   ROH 4341   2.553   6.757  14.520 -0.1987 -0.1327 -0.0709
  394CHOL    R1 4342   2.483   6.740  14.247  0.0042 -0.2099 -0.1205
  394CHOL    R2 4343   2.365   6.949  14.110 -0.2157 -0.3604 -0.1775
  394CHOL    R3 4344   2.573   6.912  13.939 -0.0402 -0.0436 -0.0395
  394CHOL    R4 4345   2.370   7.059  13.783 -0.3670 -0.7765 -0.3265
  394CHOL    R5 4346   2.467   6.871  13.727  0.1548 -0.6045 -0.0371
  394CHOL    C1 4347   2.568   7.090  13.431 -0.2905 -0.7214 -0.2838
  394CHOL    C2 4348   2.311   7.200  13.058  0.1704  0.0261  0.1922
  395CHOL   ROH 4349   7.379   0.081  11.449  0.1101 -0.2062 -0.0068
  395CHOL    R1 4350   7.320   0.268  11.653 -0.1616 -0.1335 -0.1477
  395CHOL    R2 4351   7.110   0.232  11.831 -0.0458 -0.3632 -0.0540
  395CHOL    R3 4352   7.306   0.265  12.017 -0.0389  0.1502 -0.1383
  395CHOL    R4 4353   7.056   0.285  12.168 -0.0472 -0.5595 -0.0224
  395CHOL    R5 4354   7.218   0.430  12.167 -0.4339 -0.1004 -0.0784
  395CHOL    C1 4355   7.207   0.347  12.539 -0.0415 -0.1918 -0.0833
  395CHOL    C2 4356   7.399   0.188  12.921 -0.0416 -0.1913 -0.1035
  396CHOL   ROH 4357   3.177   6.129  14.266  0.2726 -0.3588  0.2362
  396CHOL    R1 4358   3.273   6.250  14.029  0.0949 -0.1412  0.2725
  396CHOL    R2 4359   3.474   6.139  13.876 -0.0039  0.0091  0.0318
  396CHOL    R3 4360   3.292   6.163  13.676 -0.1458  0.1731  0.1769
  396CHOL    R4 4361   3.548   6.231  13.551 -0.1642 -0.1263 -0.0453
  396CHOL    R5 4362   3.367   6.352  13.549 -0.0394  0.0737  0.0855
  396CHOL    C1 4363   3.420   6.307  13.174 -0.3907 -0.0511  0.0460
  396CHOL    C2 4364   3.690   6.372  12.742 -0.2523 -0.1166 -0.2557
  397CHOL   ROH 4365   4.015   1.688  11.241  0.3456 -0.3154 -0.0420
  397CHOL    R1 4366   3.924   1.619  11.500  0.0522 -0.1194 -0.0872
  397CHOL    R2 4367   4.088   1.503  11.690 -0.2545 -0.3371  0.0612
  397CHOL    R3 4368   4.005   1.712  11.842 -0.0415 -0.1663 -0.0534
  397CHOL    R4 4369   4.142   1.535  12.030 -0.1575 -0.1577  0.0293
  397CHOL    R5 4370   3.940   1.613  12.050 -0.0825  0.0281  0.0246
  397CHOL    C1 4371   4.095   1.749  12.371  0.0988  0.1071 -0.0968
  397CHOL    C2 4372   4.062   1.633  12.799 -0.0012  0.4258  0.0411
  398CHOL   ROH 4373   0.756   5.411  11.219 -0.1072  0.0052 -0.0132
  398CHOL    R1 4374   0.819   5.470  11.489  0.0348 -0.0066 -0.0441
  398CHOL    R2 4375   0.625   5.520  11.679  0.1400  0.0536  0.0412
  398CHOL    R3 4376   0.753   5.321  11.815  0.1443  0.0222 -0.0067
  398CHOL    R4 4377   0.609   5.472  12.021 -0.0747 -0.1777  0.0021
  398CHOL    R5 4378   0.822   5.425  12.020 -0.0443 -0.0747  0.1128
  398CHOL    C1 4379   0.719   5.258  12.347 -0.1957 -0.3418 -0.0655
  398CHOL    C2 4380   0.934   5.517  12.595 -0.1768  0.2149 -0.1715
  399CHOL   ROH 4381   0.407   1.095  14.712 -0.0447  0.0311  0.0549
  399CHOL    R1 4382   0.408   1.233  14.465  0.0493 -0.0157  0.0286
  399CHOL    R2 4383   0.630   1.244  14.300  0.0637 -0.1764  0.0396
  399CHOL    R3 4384   0.456   1.148  14.114  0.0189 -0.1096  0.0460
  399CHOL    R4 4385   0.674   1.267  13.958 -0.1320  0.1710  0.0326
  399CHOL    R5 4386   0.462   1.311  13.938 -0.1742  0.0626  0.1911
  399CHOL    C1 4387   0.537   1.190  13.585 -0.2880  0.4360  0.0344
  399CHOL    C2 4388   0.825   1.358  13.422 -0.0145  0.0443 -0.0046
  400CHOL   ROH 4389   1.870   1.317  11.623 -0.2612 -0.2580 -0.0883
  400CHOL    R1 4390   1.871   1.338  11.905 -0.0652 -0.0886 -0.0979
  400CHOL    R2 4391   1.638   1.336  12.055  0.0315  0.0424  0.0658
  400CHOL    R3 4392   1.762   1.132  12.185  0.0856  0.0959  0.0972
  400CHOL    R4 4393   1.549   1.215  12.366 -0.0998 -0.1214 -0.0339
  400CHOL    R5 4394   1.760   1.197  12.415 -0.1267  0.0201  0.1135
  400CHOL    C1 4395   1.614   0.954  12.669 -0.1255 -0.1665 -0.0625
  400CHOL    C2 4396   2.014   1.003  12.902  0.2342 -0.0650 -0.1055
  401CHOL   ROH 4397   3.771   0.040  11.534  0.0507  0.1564  0.0005
  401CHOL    R1 4398   3.740  -0.050  11.800 -0.0457  0.0964 -0.0303
  401CHOL    R2 4399   3.955  -0.092  11.969 -0.0989 -0.0611 -0.0014
  401CHOL    R3 4400   3.818   0.076  12.133 -0.0435 -0.0376  0.0209
  401CHOL    R4 4401   4.042  -0.022  12.296 -0.2713 -0.4127  0.1246
  401CHOL    R5 4402   3.830  -0.029  12.348 -0.3244 -0.2229 -0.0473
  401CHOL    C1 4403   3.964   0.177  12.640 -0.3195 -0.5953  0.2189
  401CHOL    C2 4404   4.136   0.345  12.959 -0.1925  0.1853 -0.1889
  402CHOL   ROH 4405   6.279   0.787  11.489  0.0617  0.0249  0.0983
  402CHOL    R1 4406   6.273   0.957  11.716  0.0739  0.0745  0.0620
  402CHOL    R2 4407   6.296   0.862  11.974  0.0350  0.1252  0.0854
  402CHOL    R3 4408   6.499   1.043  11.988  0.0670  0.0906  0.0625
  402CHOL    R4 4409   6.397   1.025  12.262  0.2133 -0.0269  0.1107
  402CHOL    R5 4410   6.422   1.207  12.144  0.1738  0.0262  0.1839
  402CHOL    C1 4411   6.646   1.290  12.442  0.3471 -0.1479  0.1040
  402CHOL    C2 4412   6.453   1.543  12.732 -0.1937  0.0017 -0.0589
  403CHOL   ROH 4413   3.198   7.261  11.573 -0.0027  0.0817  0.0660
  403CHOL    R1 4414   3.214   7.213  11.851  0.0192  0.0056  0.0517
  403CHOL    R2 4415   3.441   7.113  11.972  0.0870  0.1353  0.0304
  403CHOL    R3 4416   3.415   7.334  12.130 -0.0830  0.0671  0.0997
  403CHOL    R4 4417   3.474   7.115  12.316  0.0084  0.0370  0.0389
  403CHOL    R5 4418   3.305   7.253  12.327 -0.0793 -0.0684  0.0481
  403CHOL    C1 4419   3.468   7.323  12.664 -0.1969 -0.0843  0.1088
  403CHOL    C2 4420   3.361   7.249  12.987 -0.2652 -0.3083  0.1139
  404CHOL   ROH 4421   0.433   1.746  14.689 -0.0886 -0.1079 -0.1231
  404CHOL    R1 4422   0.564   1.659  14.453  0.0523  0.0022 -0.0882
  404CHOL    R2 4423   0.455   1.695  14.201  0.0738 -0.1199 -0.1208
  404CHOL    R3 4424   0.693   1.815  14.151 -0.0299  0.1125 -0.0656
  404CHOL    R4 4425   0.577   1.769  13.886  0.0958 -0.0231 -0.0889
  404CHOL    R5 4426   0.774   1.707  13.953  0.1359  0.1798 -0.0310
  404CHOL    C1 4427   0.872   1.925  13.656  0.0113  0.2515 -0.0186
  404CHOL    C2 4428   0.893   1.930  13.325  0.0473  0.7502  0.0515
  405CHOL   ROH 4429   2.972   6.369  11.962  0.0610  0.0049 -0.0960
  405CHOL    R1 4430   2.872   6.272  12.209 -0.0724 -0.0389 -0.1670
  405CHOL    R2 4431   2.950   6.376  12.452 -0.0075 -0.2535 -0.0960
  405CHOL    R3 4432   2.682   6.407  12.488  0.0146 -0.0129 -0.1197
  405CHOL    R4 4433   2.803   6.493  12.742  0.0589 -0.4250  0.0086
  405CHOL    R5 4434   2.646   6.343  12.717 -0.0968 -0.2358 -0.1956
  405CHOL    C1 4435   2.466   6.590  12.945  0.1183 -0.2989  0.0474
  405CHOL    C2 4436   2.274   6.391  13.284  0.0283 -0.0019  0.0397
  406CHOL   ROH 4437   4.645   4.596  14.644  0.3606  0.2495 -0.0725
  406CHOL    R1 4438   4.641   4.514  14.373  0.2694  0.1447 -0.0396
  406CHOL    R2 4439   4.540   4.674  14.170  0.0356 -0.0063 -0.0435
  406CHOL    R3 4440   4.784   4.630  14.059  0.0068  0.1357 -0.1665
  406CHOL    R4 4441   4.611   4.698  13.833 -0.1511  0.0404 -0.0806
  406CHOL    R5 4442   4.737   4.521  13.852 -0.0377  0.1100 -0.1448
  406CHOL    C1 4443   4.881   4.671  13.532 -0.2868  0.2009 -0.2176
  406CHOL    C2 4444   4.979   4.600  13.193 -0.1258 -0.1906  0.0066
  407CHOL   ROH 4445   7.086   6.296  13.275  0.0774 -0.0644 -0.0100
  407CHOL    R1 4446   6.892   6.376  13.084  0.0292  0.0574  0.0877
  407CHOL    R2 4447   6.914   6.609  12.939  0.0260  0.1191  0.1822
  407CHOL    R3 4448   6.885   6.442  12.727 -0.0748  0.2162  0.1189
  407CHOL    R4 4449   6.868   6.712  12.612  0.0721  0.2676  0.2217
  407CHOL    R5 4450   6.723   6.550  12.587 -0.0181  0.3587  0.1642
  407CHOL    C1 4451   6.814   6.614  12.222  0.0044  0.4452  0.1852
  407CHOL    C2 4452   6.812   6.516  11.900  0.0793 -0.1927  0.0778
  408CHOL   ROH 4453   5.876   1.155  14.138  0.1180  0.0866 -0.0095
  408CHOL    R1 4454   5.956   1.048  13.888  0.0212  0.1536 -0.0704
  408CHOL    R2 4455   5.841   1.127  13.649  0.0268  0.3250 -0.0207
  408CHOL    R3 4456   6.099   1.177  13.579  0.0447  0.2147 -0.0335
  408CHOL    R4 4457   5.949   1.200  13.329  0.0472  0.2647 -0.0273
  408CHOL    R5 4458   6.124   1.075  13.364 -0.0044  0.1950 -0.0283
  408CHOL    C1 4459   6.253   1.290  13.077  0.0760  0.1260 -0.0431
  408CHOL    C2 4460   6.260   1.059  12.808  0.0485  0.1422 -0.2729
  409CHOL   ROH 4461   1.815   4.304  11.515 -0.2678  0.3305  0.0664
  409CHOL    R1 4462   1.907   4.246  11.776 -0.1582  0.1532 -0.0096
  409CHOL    R2 4463   1.882   4.424  11.986  0.1696  0.1228  0.0647
  409CHOL    R3 4464   1.760   4.213  12.107  0.0188  0.2148  0.0756
  409CHOL    R4 4465   1.798   4.409  12.321  0.2223  0.1676  0.0796
  409CHOL    R5 4466   1.863   4.201  12.324  0.0505  0.1153  0.0536
  409CHOL    C1 4467   1.635   4.202  12.630  0.1114  0.2801  0.0986
  409CHOL    C2 4468   1.603   4.229  13.086 -0.0644  0.2754 -0.0644
  410CHOL   ROH 4469   2.689   4.172  14.689 -0.1099 -0.0751  0.1455
  410CHOL    R1 4470   2.658   4.016  14.454 -0.0367 -0.0231  0.0991
  410CHOL    R2 4471   2.412   3.976  14.335 -0.0175 -0.0745  0.0629
  410CHOL    R3 4472   2.540   4.072  14.115 -0.0255  0.0332  0.1063
  410CHOL    R4 4473   2.353   3.872  14.010  0.0822 -0.0127  0.0257
  410CHOL    R5 4474   2.568   3.881  13.974  0.0783  0.0868  0.0606
  410CHOL    C1 4475   2.439   3.901  13.615  0.1328  0.1243  0.0446
  410CHOL    C2 4476   2.335   3.725  13.208 -0.1796 -0.1643  0.0937
  411CHOL   ROH 4477  -0.362   7.045  14.340 -0.0645 -0.1904 -0.1706
  411CHOL    R1 4478  -0.218   6.957  14.112  0.0610 -0.0573 -0.1433
  411CHOL    R2 4479  -0.199   7.107  13.881  0.0001 -0.0224 -0.1211
  411CHOL    R3 4480   0.068   7.073  13.919  0.0207  0.1828 -0.0646
  411CHOL    R4 4481   0.034   7.071  13.628  0.0223 -0.2178 -0.0751
  411CHOL    R5 4482   0.133   6.919  13.748  0.1110 -0.0090  0.1328
  411CHOL    C1 4483   0.420   7.018  13.516  0.0546 -0.1390  0.0046
  411CHOL    C2 4484   0.508   7.244  13.258  0.1195 -0.0140 -0.0898
  412CHOL   ROH 4485   0.823   0.669  11.601  0.1974 -0.1387 -0.1787
  412CHOL    R1 4486   0.810   0.721  11.879  0.0781 -0.0159 -0.2056
  412CHOL    R2 4487   0.735   0.529  12.063  0.0595  0.0455 -0.1444
  412CHOL    R3 4488   0.972   0.595  12.179 -0.0012  0.1619 -0.0874
  412CHOL    R4 4489   0.780   0.583  12.401 -0.0499  0.0907 -0.1373
  412CHOL    R5 4490   0.912   0.750  12.352 -0.1145  0.1457 -0.1140
  412CHOL    C1 4491   1.028   0.676  12.707 -0.1706  0.2262 -0.0795
  412CHOL    C2 4492   1.163   0.817  12.989  0.1176  0.3987 -0.1309
  413CHOL   ROH 4493   7.430   3.108  13.949  0.0863  0.1368 -0.1097
  413CHOL    R1 4494   7.203   3.186  13.798  0.1058  0.1524 -0.1327
  413CHOL    R2 4495   7.224   3.323  13.559  0.1452 -0.0176 -0.2333
  413CHOL    R3 4496   7.071   3.118  13.466  0.0302 -0.0060 -0.0697
  413CHOL    R4 4497   6.987   3.350  13.309  0.0036 -0.0468 -0.1027
  413CHOL    R5 4498   6.857   3.218  13.423  0.0348  0.0346  0.0195
  413CHOL    C1 4499   6.705   3.174  13.077 -0.1868 -0.0528  0.1269
  413CHOL    C2 4500   6.527   3.382  12.904 -0.0911 -0.1677 -0.1923
  414CHOL   ROH 4501   2.093   1.839  14.841  0.3745 -0.1643  0.0624
  414CHOL    R1 4502   2.043   1.854  14.563  0.1483 -0.2736  0.0938
  414CHOL    R2 4503   2.190   2.017  14.394 -0.2178 -0.0633 -0.0380
  414CHOL    R3 4504   2.229   1.786  14.257  0.0392 -0.0276 -0.0290
  414CHOL    R4 4505   2.260   1.997  14.056 -0.3245 -0.0099 -0.0635
  414CHOL    R5 4506   2.127   1.825  14.044 -0.0979 -0.1898  0.0080
  414CHOL    C1 4507   2.338   1.768  13.731 -0.1453  0.0548 -0.0698
  414CHOL    C2 4508   2.095   1.568  13.563  0.0850 -0.1879  0.3922
  415CHOL   ROH 4509   3.238   2.467  11.355 -0.1574 -0.1637 -0.1556
  415CHOL    R1 4510   3.365   2.361  11.584  0.0124  0.0178 -0.1565
  415CHOL    R2 4511   3.529   2.512  11.747 -0.0396  0.2226 -0.2460
  415CHOL    R3 4512   3.362   2.425  11.942  0.0719  0.1539 -0.1875
  415CHOL    R4 4513   3.621   2.460  12.076  0.1732 -0.2093 -0.3689
  415CHOL    R5 4514   3.498   2.280  12.077  0.0455 -0.0896 -0.4504
  415CHOL    C1 4515   3.517   2.349  12.451  0.4017 -0.5251 -0.3856
  415CHOL    C2 4516   3.834   2.155  12.552 -0.0465 -0.1104 -0.1077
  416CHOL   ROH 4517   0.744   6.068  11.338  0.2800  0.0613  0.1641
  416CHOL    R1 4518   0.672   5.986  11.599  0.1325  0.0575  0.1239
  416CHOL    R2 4519   0.854   5.875  11.775  0.0164 -0.0181  0.1988
  416CHOL    R3 4520   0.768   6.074  11.939  0.0033 -0.0068  0.1774
  416CHOL    R4 4521   0.862   5.863  12.120  0.0304  0.0221  0.1994
  416CHOL    R5 4522   0.666   5.959  12.123  0.0209  0.0043  0.1945
  416CHOL    C1 4523   0.785   6.043  12.475  0.0261  0.0562  0.1796
  416CHOL    C2 4524   0.879   6.193  12.924  0.2989  0.0490  0.2820
  417CHOL   ROH 4525   1.685   2.079  14.755 -0.2110 -0.0633 -0.1108
  417CHOL    R1 4526   1.616   2.113  14.483 -0.0096  0.1097 -0.1434
  417CHOL    R2 4527   1.765   2.270  14.310  0.3122 -0.0419 -0.0193
  417CHOL    R3 4528   1.770   2.044  14.161  0.0834 -0.0145 -0.0719
  417CHOL    R4 4529   1.877   2.252  13.984  0.3532 -0.0969 -0.0012
  417CHOL    R5 4530   1.712   2.116  13.940  0.2087  0.1011 -0.0650
  417CHOL    C1 4531   1.948   2.028  13.654  0.1623 -0.1033 -0.0403
  417CHOL    C2 4532   1.834   2.072  13.377  0.0586 -0.2480  0.1220
  418CHOL   ROH 4533   5.625   0.053  11.419 -0.2355 -0.0452 -0.0287
  418CHOL    R1 4534   5.521   0.075  11.681 -0.0319 -0.1326  0.0597
  418CHOL    R2 4535   5.649  -0.032  11.901  0.3135  0.0894 -0.0343
  418CHOL    R3 4536   5.628   0.221  11.997  0.0497  0.0838 -0.0637
  418CHOL    R4 4537   5.555   0.050  12.223 -0.0302  0.0291 -0.1143
  418CHOL    R5 4538   5.437   0.215  12.141 -0.0815 -0.0516 -0.2285
  418CHOL    C1 4539   5.480   0.336  12.501 -0.4779 -0.0113 -0.1885
  418CHOL    C2 4540   5.534   0.665  12.768  0.0393 -0.3650  0.2233
  419CHOL   ROH 4541   7.257   0.443  14.438  0.0561  0.0543 -0.0731
  419CHOL    R1 4542   7.246   0.580  14.191  0.1225  0.0713 -0.0675
  419CHOL    R2 4543   7.385   0.496  13.968  0.1451  0.0569 -0.0528
  419CHOL    R3 4544   7.140   0.505  13.851  0.1638  0.1084 -0.0874
  419CHOL    R4 4545   7.327   0.455  13.630  0.1635 -0.0410 -0.0442
  419CHOL    R5 4546   7.179   0.615  13.641  0.2261  0.0165 -0.1205
  419CHOL    C1 4547   7.063   0.439  13.323  0.1917 -0.0496 -0.0715
  419CHOL    C2 4548   6.942   0.557  13.006 -0.0289 -0.0858 -0.1288
  420CHOL   ROH 4549   2.699   4.596  11.418 -0.0110  0.3238  0.0590
  420CHOL    R1 4550   2.777   4.744  11.646 -0.1524  0.3782  0.0741
  420CHOL    R2 4551   2.594   4.868  11.813 -0.2827  0.1225  0.1369
  420CHOL    R3 4552   2.721   4.724  12.005 -0.0663  0.2343  0.0782
  420CHOL    R4 4553   2.583   4.938  12.151 -0.3513 -0.0192  0.1641
  420CHOL    R5 4554   2.795   4.889  12.163 -0.2852  0.2764  0.1310
  420CHOL    C1 4555   2.697   4.844  12.528 -0.1880  0.0031  0.1246
  420CHOL    C2 4556   2.844   4.792  12.860  0.2591 -0.0314  0.0514
  421CHOL   ROH 4557   4.551   2.793  14.171  0.3835  0.0207 -0.0733
  421CHOL    R1 4558   4.574   2.664  13.920  0.1710 -0.0247 -0.0714
  421CHOL    R2 4559   4.361   2.638  13.745  0.0705  0.1239  0.0243
  421CHOL    R3 4560   4.532   2.756  13.570  0.0881 -0.0270 -0.0615
  421CHOL    R4 4561   4.383   2.562  13.409 -0.1038  0.0524  0.0278
  421CHOL    R5 4562   4.600   2.578  13.424 -0.0885 -0.0966 -0.0572
  421CHOL    C1 4563   4.557   2.628  13.049 -0.1887 -0.1310 -0.0507
  421CHOL    C2 4564   4.389   2.722  12.702  0.2341  0.1844 -0.0775
  422CHOL   ROH 4565   2.828   1.558  11.434 -0.0982  0.4673 -0.1212
  422CHOL    R1 4566   2.894   1.443  11.684 -0.1151  0.1601 -0.2536
  422CHOL    R2 4567   3.039   1.578  11.876  0.1079 -0.1728 -0.1806
  422CHOL    R3 4568   2.827   1.516  12.034  0.1055 -0.0973 -0.1539
  422CHOL    R4 4569   3.015   1.651  12.213  0.2622 -0.3394 -0.1317
  422CHOL    R5 4570   2.924   1.456  12.244  0.1216 -0.2883 -0.2142
  422CHOL    C1 4571   2.801   1.636  12.557  0.3498 -0.3655 -0.0780
  422CHOL    C2 4572   2.574   1.688  12.838 -0.1461 -0.0582  0.0111
  423CHOL   ROH 4573   2.831   0.408  14.886 -0.2497  0.0277 -0.1032
  423CHOL    R1 4574   2.938   0.428  14.625 -0.1205  0.0599 -0.0486
  423CHOL    R2 4575   2.820   0.306  14.406  0.0012  0.0709 -0.1188
  423CHOL    R3 4576   2.826   0.558  14.303  0.0316  0.0775 -0.0945
  423CHOL    R4 4577   2.743   0.388  14.079 -0.0204  0.1098 -0.1041
  423CHOL    R5 4578   2.909   0.529  14.081  0.0034  0.0825 -0.1068
  423CHOL    C1 4579   2.705   0.672  13.792 -0.0043  0.1386 -0.0727
  423CHOL    C2 4580   2.642   0.545  13.397 -0.0246  0.0995 -0.0452
  424CHOL   ROH 4581   4.284   4.156  14.542 -0.0570  0.0642  0.1456
  424CHOL    R1 4582   4.266   4.117  14.263 -0.2113  0.1494  0.1430
  424CHOL    R2 4583   4.186   4.317  14.089 -0.0369  0.2869  0.2226
  424CHOL    R3 4584   4.421   4.259  13.965 -0.1516  0.0308  0.1161
  424CHOL    R4 4585   4.267   4.410  13.766 -0.0052  0.3864  0.2582
  424CHOL    R5 4586   4.359   4.214  13.738 -0.2895  0.2662  0.1018
  424CHOL    C1 4587   4.535   4.409  13.462 -0.0945  0.2038  0.1789
  424CHOL    C2 4588   4.683   4.217  13.123 -0.1077  0.0794 -0.2045
  425CHOL   ROH 4589   1.418   6.782  11.544 -0.0271 -0.0148 -0.1153
  425CHOL    R1 4590   1.497   6.722  11.810 -0.0236 -0.0145 -0.1162
  425CHOL    R2 4591   1.616   6.482  11.879 -0.0097 -0.0099 -0.1196
  425CHOL    R3 4592   1.808   6.644  11.981 -0.0191  0.0005 -0.1184
  425CHOL    R4 4593   1.776   6.433  12.181  0.2383 -0.1902 -0.2758
  425CHOL    R5 4594   1.765   6.647  12.217  0.1514 -0.2262 -0.0814
  425CHOL    C1 4595   2.049   6.557  12.454  0.3740 -0.2855 -0.3656
  425CHOL    C2 4596   2.131   6.293  12.678 -0.0513  0.0437 -0.2327
  426CHOL   ROH 4597   6.718   0.255  13.428  0.0111  0.0644 -0.0145
  426CHOL    R1 4598   6.518   0.093  13.309  0.0429  0.0460 -0.0445
  426CHOL    R2 4599   6.264   0.070  13.413  0.0758 -0.1075  0.0120
  426CHOL    R3 4600   6.189   0.144  13.162 -0.0153 -0.0063  0.0691
  426CHOL    R4 4601   5.943   0.159  13.321 -0.0663 -0.5560  0.0522
  426CHOL    R5 4602   5.971   0.049  13.135  0.1426 -0.3458 -0.0420
  426CHOL    C1 4603   5.686   0.280  13.032 -0.2345 -0.7223  0.1291
  426CHOL    C2 4604   5.318   0.048  12.935 -0.1610  0.1163  0.0200
  427CHOL   ROH 4605   0.476   6.975  11.440  0.0521 -0.0595  0.0386
  427CHOL    R1 4606   0.395   7.020  11.708  0.0884  0.0201  0.0359
  427CHOL    R2 4607   0.314   6.816  11.875 -0.0238  0.0888  0.0622
  427CHOL    R3 4608   0.506   6.917  12.038  0.0400 -0.0037  0.0455
  427CHOL    R4 4609   0.315   6.789  12.220 -0.1336  0.2864  0.0799
  427CHOL    R5 4610   0.387   6.994  12.231  0.0670  0.2274 -0.0252
  427CHOL    C1 4611   0.496   6.868  12.574 -0.1376  0.3145  0.0747
  427CHOL    C2 4612   0.417   6.801  12.880 -0.3056  0.0846 -0.1256
  428CHOL   ROH 4613   0.741   3.336  11.381 -0.0612 -0.2639 -0.1220
  428CHOL    R1 4614   0.623   3.389  11.632 -0.0714 -0.1979 -0.1411
  428CHOL    R2 4615   0.467   3.204  11.765 -0.0119 -0.1898 -0.0649
  428CHOL    R3 4616   0.642   3.250  11.968 -0.0234 -0.0564 -0.0835
  428CHOL    R4 4617   0.395   3.166  12.101  0.0505 -0.2517 -0.0576
  428CHOL    R5 4618   0.509   3.347  12.141 -0.0839 -0.1608 -0.0678
  428CHOL    C1 4619   0.517   3.187  12.487  0.0760 -0.1624 -0.0709
  428CHOL    C2 4620   0.242   3.201  12.633  0.1494 -0.1958 -0.2055
  429CHOL   ROH 4621   4.595   1.679  14.666 -0.0061 -0.1879  0.0326
  429CHOL    R1 4622   4.690   1.614  14.407 -0.0850 -0.1723 -0.0004
  429CHOL    R2 4623   4.550   1.450  14.235 -0.1202 -0.1905  0.0459
  429CHOL    R3 4624   4.575   1.661  14.065 -0.2081 -0.1860  0.0380
  429CHOL    R4 4625   4.447   1.451  13.905 -0.0786 -0.2653  0.0326
  429CHOL    R5 4626   4.629   1.561  13.854 -0.1277 -0.1722  0.0505
  429CHOL    C1 4627   4.411   1.650  13.553 -0.1367 -0.3047  0.0174
  429CHOL    C2 4628   4.299   1.552  13.229  0.1983  0.2538  0.2166
  430CHOL   ROH 4629   6.284   4.288  14.445  0.0290 -0.1853 -0.1185
  430CHOL    R1 4630   6.288   4.450  14.213 -0.0868  0.0323  0.0283
  430CHOL    R2 4631   6.337   4.348  13.960  0.0065  0.3017 -0.0625
  430CHOL    R3 4632   6.102   4.470  13.901 -0.0867  0.1726  0.0349
  430CHOL    R4 4633   6.238   4.447  13.644  0.0049  0.5948  0.0271
  430CHOL    R5 4634   6.157   4.628  13.731 -0.1736  0.4291  0.2333
  430CHOL    C1 4635   5.959   4.620  13.405 -0.0834  0.6444  0.1705
  430CHOL    C2 4636   5.753   4.600  13.035  0.3334 -0.2786  0.2308
  431CHOL   ROH 4637   4.700   7.104  11.358  0.2844 -0.1546  0.0773
  431CHOL    R1 4638   4.706   7.050  11.635  0.1927 -0.1412  0.0812
  431CHOL    R2 4639   4.754   6.798  11.737  0.2375 -0.1174  0.1083
  431CHOL    R3 4640   4.949   6.927  11.876  0.1389 -0.0486  0.1857
  431CHOL    R4 4641   4.810   6.762  12.076  0.2608 -0.2864  0.0880
  431CHOL    R5 4642   4.847   6.977  12.087  0.0935 -0.2581  0.2194
  431CHOL    C1 4643   5.026   6.862  12.404  0.1818 -0.3202  0.1489
  431CHOL    C2 4644   5.182   6.675  12.673 -0.0085 -0.2179  0.0647
  432CHOL   ROH 4645   6.070   1.916  11.581 -0.1867 -0.0308 -0.1300
  432CHOL    R1 4646   6.178   1.931  11.842 -0.1601 -0.0578 -0.1395
  432CHOL    R2 4647   6.118   2.137  12.016  0.0538  0.0589 -0.2012
  432CHOL    R3 4648   6.048   1.933  12.182 -0.1454  0.1793 -0.1333
  432CHOL    R4 4649   6.106   2.158  12.361  0.0733  0.1871 -0.2078
  432CHOL    R5 4650   6.193   1.958  12.371 -0.1192  0.1033 -0.1418
  432CHOL    C1 4651   6.033   1.979  12.717 -0.1023  0.3748 -0.1480
  432CHOL    C2 4652   6.103   2.013  13.153  0.4245  0.1299  0.0714
  433CHOL   ROH 4653   0.967   5.082  11.514  0.0079  0.1629 -0.1012
  433CHOL    R1 4654   1.085   4.980  11.750 -0.0369  0.1227 -0.0957
  433CHOL    R2 4655   1.174   5.143  11.955 -0.0532  0.0893 -0.0610
  433CHOL    R3 4656   1.012   4.987  12.107 -0.0905  0.0849 -0.1061
  433CHOL    R4 4657   1.155   5.154  12.300  0.0674 -0.1158 -0.0467
  433CHOL    R5 4658   1.142   4.936  12.301 -0.0537 -0.1102 -0.1794
  433CHOL    C1 4659   0.992   5.013  12.643  0.1025 -0.2395 -0.0808
  433CHOL    C2 4660   1.228   4.951  12.952 -0.1292  0.4122  0.0837
  434CHOL   ROH 4661   3.958   4.262  11.436  0.0102  0.0987  0.1226
  434CHOL    R1 4662   3.973   4.348  11.705 -0.0304  0.0299  0.1471
  434CHOL    R2 4663   3.751   4.431  11.847 -0.0375  0.0808  0.1052
  434CHOL    R3 4664   3.834   4.243  12.024 -0.1581  0.0076  0.0853
  434CHOL    R4 4665   3.636   4.401  12.171 -0.0379  0.1400  0.1107
  434CHOL    R5 4666   3.840   4.357  12.234 -0.0622 -0.0099  0.0936
  434CHOL    C1 4667   3.647   4.206  12.527 -0.1514  0.1058  0.0952
  434CHOL    C2 4668   3.566   4.142  12.888  0.0304  0.2317  0.0369
  435CHOL   ROH 4669   2.169   1.896  12.569  0.1618 -0.0917  0.2165
  435CHOL    R1 4670   1.980   1.886  12.780  0.1943 -0.0497  0.2470
  435CHOL    R2 4671   1.863   2.112  12.887  0.1351 -0.0376  0.1488
  435CHOL    R3 4672   1.632   1.981  12.829  0.1680 -0.1419  0.2487
  435CHOL    R4 4673   1.547   2.222  12.973  0.1142 -0.0829  0.1321
  435CHOL    R5 4674   1.494   2.016  13.022  0.1836 -0.0774  0.2518
  435CHOL    C1 4675   1.146   2.163  12.969  0.1328 -0.2074  0.2164
  435CHOL    C2 4676   0.778   2.293  12.949 -0.1066  0.1880  0.2224
  436CHOL   ROH 4677   0.529   6.029  14.249 -0.0362  0.0159  0.1271
  436CHOL    R1 4678   0.507   6.001  13.969  0.0167  0.1416  0.1100
  436CHOL    R2 4679   0.660   5.822  13.824  0.0880  0.2507  0.0502
  436CHOL    R3 4680   0.418   5.736  13.735  0.1255  0.2266 -0.0300
  436CHOL    R4 4681   0.609   5.642  13.533  0.2336  0.0317  0.1565
  436CHOL    R5 4682   0.430   5.761  13.498  0.2755  0.0390 -0.0457
  436CHOL    C1 4683   0.352   5.457  13.281  0.3535 -0.1183  0.1431
  436CHOL    C2 4684  -0.021   5.541  13.239  0.2662 -0.0837 -0.0514
  437CHOL   ROH 4685   7.020   6.065  11.361 -0.0039 -0.1073  0.0234
  437CHOL    R1 4686   7.108   5.966  11.612 -0.0420 -0.0271  0.0685
  437CHOL    R2 4687   7.190   6.132  11.817 -0.1550  0.0412  0.0571
  437CHOL    R3 4688   7.003   5.996  11.959 -0.1491  0.0088  0.0341
  437CHOL    R4 4689   7.198   6.085  12.159 -0.1269 -0.0487  0.0445
  437CHOL    R5 4690   7.129   5.881  12.128 -0.1367 -0.0405 -0.0060
  437CHOL    C1 4691   7.027   5.930  12.492 -0.1051 -0.1315  0.0155
  437CHOL    C2 4692   6.968   5.961  12.848 -0.3638  0.2770 -0.3326
  438CHOL   ROH 4693   5.744   2.891  14.494 -0.0517 -0.0960 -0.0465
  438CHOL    R1 4694   5.824   2.850  14.226 -0.1467 -0.0619 -0.0809
  438CHOL    R2 4695   5.650   2.876  14.013 -0.1898  0.1037 -0.0284
  438CHOL    R3 4696   5.840   3.049  13.921 -0.1133  0.0224 -0.0241
  438CHOL    R4 4697   5.729   2.925  13.680 -0.2972  0.2135 -0.0381
  438CHOL    R5 4698   5.939   2.935  13.736 -0.2669  0.0462 -0.1217
  438CHOL    C1 4699   5.952   3.115  13.400 -0.2880  0.2011 -0.0398
  438CHOL    C2 4700   5.860   2.895  13.127  0.0143  0.0532 -0.1802
  439CHOL   ROH 4701   7.554   4.648  11.258  0.0218 -0.0919 -0.0294
  439CHOL    R1 4702   7.568   4.734  11.528 -0.0150 -0.1150 -0.0174
  439CHOL    R2 4703   7.360   4.862  11.654 -0.0020 -0.0189 -0.0742
  439CHOL    R3 4704   7.391   4.664  11.838 -0.1479 -0.0592 -0.0775
  439CHOL    R4 4705   7.344   4.907  11.996  0.3716  0.0586 -0.0644
  439CHOL    R5 4706   7.511   4.768  12.017  0.1866 -0.2144 -0.1964
  439CHOL    C1 4707   7.364   4.748  12.368  0.4522  0.0659 -0.0618
  439CHOL    C2 4708   7.207   4.874  12.558 -0.0505 -0.0968  0.0958
  440CHOL   ROH 4709   5.253   6.685  14.404  0.0679 -0.0031  0.0192
  440CHOL    R1 4710   5.109   6.508  14.238 -0.1565  0.1226  0.0734
  440CHOL    R2 4711   4.946   6.596  14.032  0.1796  0.2645 -0.1520
  440CHOL    R3 4712   5.099   6.428  13.883 -0.0173 -0.1902  0.1392
  440CHOL    R4 4713   4.870   6.494  13.711  0.3814  0.2992 -0.2115
  440CHOL    R5 4714   4.940   6.294  13.764 -0.1840  0.1442 -0.0153
  440CHOL    C1 4715   4.968   6.276  13.384  0.3141 -0.1074  0.0274
  440CHOL    C2 4716   4.675   6.302  13.073  0.2081 -0.2388  0.0393
  441CHOL   ROH 4717   6.622   3.895  14.454 -0.0657 -0.0635 -0.1437
  441CHOL    R1 4718   6.595   4.071  14.233 -0.0142  0.0572 -0.0564
  441CHOL    R2 4719   6.813   4.186  14.107  0.0311 -0.0498 -0.0849
  441CHOL    R3 4720   6.703   4.075  13.885 -0.1358  0.1294 -0.0925
  441CHOL    R4 4721   6.920   4.244  13.784  0.1114 -0.1815 -0.0819
  441CHOL    R5 4722   6.711   4.249  13.721  0.1178  0.1302 -0.0788
  441CHOL    C1 4723   6.878   4.173  13.386  0.0014 -0.0900 -0.0874
  441CHOL    C2 4724   6.779   4.374  13.073  0.0686 -0.0398 -0.0568
  442CHOL   ROH 4725   6.006   2.482  11.439 -0.0547  0.0350  0.0500
  442CHOL    R1 4726   6.110   2.532  11.698 -0.0549  0.0669  0.0444
  442CHOL    R2 4727   6.054   2.763  11.838 -0.0360  0.0966  0.0073
  442CHOL    R3 4728   5.974   2.589  12.031 -0.0575  0.1337  0.0315
  442CHOL    R4 4729   6.129   2.794  12.174  0.0912  0.0516 -0.0169
  442CHOL    R5 4730   6.161   2.578  12.181 -0.0141  0.0374 -0.0313
  442CHOL    C1 4731   6.098   2.647  12.551  0.1453  0.0603 -0.0082
  442CHOL    C2 4732   6.209   2.408  12.843 -0.0431 -0.0088  0.0729
  443CHOL   ROH 4733   5.304   6.986  13.030  0.0684  0.1643  0.1552
  443CHOL    R1 4734   5.514   7.009  13.218  0.0237 -0.0608  0.2372
  443CHOL    R2 4735   5.624   7.253  13.289  0.3854 -0.1870  0.1419
  443CHOL    R3 4736   5.562   7.171  13.540  0.1310  0.0563  0.1623
  443CHOL    R4 4737   5.766   7.378  13.578  0.3272 -0.1369  0.1482
  443CHOL    R5 4738   5.771   7.176  13.658  0.0580 -0.0864  0.2966
  443CHOL    C1 4739   5.791   7.374  13.983  0.0546  0.1207  0.1710
  443CHOL    C2 4740   6.082   7.673  13.906  0.3445  0.1079  0.4351
  444CHOL   ROH 4741   2.506   5.526  14.710 -0.3261 -0.1862 -0.0374
  444CHOL    R1 4742   2.523   5.295  14.548 -0.1905 -0.1495 -0.0783
  444CHOL    R2 4743   2.323   5.222  14.373 -0.1633 -0.2523 -0.0739
  444CHOL    R3 4744   2.526   5.222  14.192 -0.1777 -0.0844 -0.0904
  444CHOL    R4 4745   2.361   4.990  14.120  0.0342 -0.2398 -0.0564
  444CHOL    R5 4746   2.575   4.989  14.159  0.0350 -0.0395 -0.0753
  444CHOL    C1 4747   2.573   4.854  13.802  0.1357 -0.0750 -0.0620
  444CHOL    C2 4748   2.538   4.810  13.451  0.0439  0.0343 -0.2649
  445CHOL   ROH 4749   1.515   1.019  14.885 -0.0219  0.2987  0.0310
  445CHOL    R1 4750   1.507   0.943  14.612 -0.1610  0.1903  0.0649
  445CHOL    R2 4751   1.456   1.122  14.409  0.0599  0.1733 -0.0014
  445CHOL    R3 4752   1.690   1.026  14.309 -0.0819 -0.1922  0.0002
  445CHOL    R4 4753   1.544   1.128  14.075  0.2209  0.4044  0.0420
  445CHOL    R5 4754   1.628   0.928  14.099 -0.1993  0.1854 -0.1548
  445CHOL    C1 4755   1.815   1.042  13.786  0.1814  0.1959  0.0688
  445CHOL    C2 4756   1.860   1.149  13.399 -0.0724 -0.3108  0.1443
  446CHOL   ROH 4757   1.939   2.683  11.278  0.1926  0.0995  0.0289
  446CHOL    R1 4758   1.886   2.691  11.556  0.2451  0.1525  0.0372
  446CHOL    R2 4759   2.075   2.625  11.747  0.2733  0.1691  0.0114
  446CHOL    R3 4760   2.014   2.871  11.845  0.3140  0.1910 -0.0164
  446CHOL    R4 4761   2.047   2.703  12.082 -0.0319  0.1312 -0.0014
  446CHOL    R5 4762   1.875   2.827  12.035  0.0867  0.2410 -0.1656
  446CHOL    C1 4763   1.975   2.979  12.370 -0.1714  0.1297 -0.0351
  446CHOL    C2 4764   2.141   2.992  12.767  0.0348 -0.1600 -0.0023
  447CHOL   ROH 4765   5.019   0.548  14.456 -0.0013  0.1154  0.1382
  447CHOL    R1 4766   4.929   0.581  14.189 -0.0242  0.1359  0.1489
  447CHOL    R2 4767   5.102   0.598  13.975 -0.0420  0.1961  0.1415
  447CHOL    R3 4768   4.952   0.394  13.878 -0.0119  0.1830  0.1208
  447CHOL    R4 4769   5.070   0.517  13.640  0.0911  0.1334  0.1427
  447CHOL    R5 4770   4.858   0.479  13.675  0.0736  0.1490  0.0651
  447CHOL    C1 4771   4.909   0.278  13.355  0.1969  0.0847  0.1239
  447CHOL    C2 4772   5.012   0.447  12.977  0.2788 -0.0746 -0.4395
  448CHOL   ROH 4773   6.610   6.976  11.796  0.0943  0.1164  0.0076
  448CHOL    R1 4774   6.522   6.914  12.058 -0.1554  0.0016 -0.1009
  448CHOL    R2 4775   6.650   7.008  12.284 -0.1540 -0.3894  0.0630
  448CHOL    R3 4776   6.402   7.100  12.347 -0.0644 -0.0876 -0.0027
  448CHOL    R4 4777   6.559   7.134  12.592 -0.1829 -0.7117  0.1902
  448CHOL    R5 4778   6.369   7.029  12.573 -0.3490 -0.3889 -0.1254
  448CHOL    C1 4779   6.273   7.293  12.832 -0.1157 -0.6161  0.2024
  448CHOL    C2 4780   6.110   7.098  13.263  0.0869  0.1044 -0.2014
  449CHOL   ROH 4781   2.806   5.059  11.282 -0.0413 -0.3200  0.0536
  449CHOL    R1 4782   2.957   5.182  11.487 -0.0528 -0.1324 -0.0481
  449CHOL    R2 4783   2.841   5.287  11.715 -0.0545 -0.0448 -0.0839
  449CHOL    R3 4784   3.019   5.125  11.841  0.0394  0.1019 -0.0262
  449CHOL    R4 4785   2.904   5.290  12.055 -0.2044 -0.0418 -0.0560
  449CHOL    R5 4786   3.116   5.264  12.011 -0.1636  0.1615  0.0377
  449CHOL    C1 4787   3.107   5.139  12.371 -0.2036  0.0978  0.0144
  449CHOL    C2 4788   3.244   5.089  12.691 -0.2608  0.2645 -0.0807
  450CHOL   ROH 4789   3.008   0.607  12.069  0.2190 -0.1250 -0.0255
  450CHOL    R1 4790   2.927   0.718  12.317  0.1626 -0.0596 -0.0728
  450CHOL    R2 4791   2.832   0.564  12.525  0.0622  0.0014 -0.0733
  450CHOL    R3 4792   3.029   0.688  12.665  0.0438 -0.0136 -0.0338
  450CHOL    R4 4793   2.901   0.509  12.859 -0.0398  0.0319 -0.0468
  450CHOL    R5 4794   2.934   0.724  12.882 -0.0109  0.0293 -0.0645
  450CHOL    C1 4795   3.126   0.594  13.185 -0.1164  0.0354  0.0059
  450CHOL    C2 4796   3.113   0.536  13.535  0.0913 -0.0812 -0.2630
  451CHOL   ROH 4797   4.845   3.344  11.529 -0.0635 -0.0599 -0.0740
  451CHOL    R1 4798   4.858   3.520  11.750 -0.0198 -0.0187 -0.1090
  451CHOL    R2 4799   4.634   3.594  11.895  0.0023  0.0445 -0.1065
  451CHOL    R3 4800   4.780   3.504  12.105  0.0036  0.0624 -0.0999
  451CHOL    R4 4801   4.562   3.657  12.227 -0.1731 -0.1823 -0.0997
  451CHOL    R5 4802   4.775   3.684  12.263 -0.2069 -0.0187 -0.0102
  451CHOL    C1 4803   4.657   3.609  12.618 -0.2740 -0.2974 -0.0894
  451CHOL    C2 4804   4.532   3.856  12.856 -0.0745 -0.1296 -0.0554
  452CHOL   ROH 4805   6.241   4.578  11.368 -0.0391 -0.1638 -0.0886
  452CHOL    R1 4806   6.221   4.516  11.644  0.0070 -0.1556 -0.0838
  452CHOL    R2 4807   6.397   4.616  11.831 -0.0691 -0.0078 -0.0933
  452CHOL    R3 4808   6.169   4.700  11.953 -0.1326 -0.1690 -0.0979
  452CHOL    R4 4809   6.374   4.715  12.162 -0.0968  0.1616 -0.1445
  452CHOL    R5 4810   6.183   4.610  12.175  0.0077 -0.0291 -0.0463
  452CHOL    C1 4811   6.147   4.851  12.469 -0.1726  0.1089 -0.1784
  452CHOL    C2 4812   6.220   4.671  12.839 -0.1529 -0.0668  0.1387
  453CHOL   ROH 4813   3.625   2.893  11.527 -0.2452  0.0541 -0.0983
  453CHOL    R1 4814   3.585   3.046  11.762 -0.2766 -0.0315 -0.0468
  453CHOL    R2 4815   3.481   2.939  11.994 -0.1556 -0.1569 -0.0467
  453CHOL    R3 4816   3.707   3.041  12.105 -0.1854 -0.0537 -0.0799
  453CHOL    R4 4817   3.535   2.976  12.333 -0.0880 -0.2010 -0.0526
  453CHOL    R5 4818   3.630   3.168  12.292 -0.2079 -0.1399 -0.0325
  453CHOL    C1 4819   3.780   3.093  12.634 -0.0767 -0.1296 -0.0873
  453CHOL    C2 4820   3.852   3.180  13.001 -0.0894 -0.0190  0.2359
  454CHOL   ROH 4821   7.007   5.032  14.477  0.1760 -0.0285  0.0492
  454CHOL    R1 4822   7.008   5.148  14.218  0.2353  0.0267  0.0744
  454CHOL    R2 4823   7.208   5.100  14.035  0.0987 -0.2150 -0.0132
  454CHOL    R3 4824   7.000   5.028  13.875 -0.0680  0.1082  0.0491
  454CHOL    R4 4825   7.185   5.171  13.697  0.0473 -0.0713  0.0194
  454CHOL    R5 4826   6.973   5.214  13.726  0.1103  0.1975  0.1236
  454CHOL    C1 4827   6.977   5.145  13.351 -0.1391  0.3157  0.0968
  454CHOL    C2 4828   7.045   5.280  12.910  0.1084  0.2078 -0.2163
  455CHOL   ROH 4829   3.902   1.190  11.334  0.1708  0.1163 -0.1264
  455CHOL    R1 4830   3.845   1.075  11.586  0.0611  0.1208 -0.1489
  455CHOL    R2 4831   4.040   0.960  11.745 -0.0306  0.0069 -0.1211
  455CHOL    R3 4832   3.944   1.133  11.932  0.0198  0.0357 -0.1217
  455CHOL    R4 4833   4.098   0.934  12.084 -0.2210 -0.1461 -0.0984
  455CHOL    R5 4834   3.891   0.993  12.119 -0.1940  0.0213 -0.1880
  455CHOL    C1 4835   4.043   1.080  12.458 -0.2845 -0.2081 -0.0858
  455CHOL    C2 4836   4.327   1.235  12.619  0.0030 -0.3286 -0.2547
  456CHOL   ROH 4837   5.328   5.851  11.287  0.1523  0.0980 -0.1021
  456CHOL    R1 4838   5.186   5.979  11.496 -0.0111 -0.0319 -0.1320
  456CHOL    R2 4839   4.968   5.863  11.620  0.1929 -0.3246 -0.0414
  456CHOL    R3 4840   5.112   5.910  11.845  0.1634  0.0037 -0.0859
  456CHOL    R4 4841   4.869   5.775  11.939  0.3296 -0.2411  0.0254
  456CHOL    R5 4842   4.947   5.965  12.010  0.1055 -0.0895 -0.1071
  456CHOL    C1 4843   4.946   5.767  12.336  0.3815  0.1156  0.0224
  456CHOL    C2 4844   4.596   5.530  12.403  0.0502  0.1534  0.3035
  457CHOL   ROH 4845   3.298   6.726  14.516  0.1005  0.2668 -0.1285
  457CHOL    R1 4846   3.433   6.582  14.314  0.1552  0.0435  0.0627
  457CHOL    R2 4847   3.453   6.674  14.054  0.0055 -0.3561 -0.0977
  457CHOL    R3 4848   3.720   6.637  14.096  0.0490 -0.0775 -0.1102
  457CHOL    R4 4849   3.680   6.580  13.810  0.0586 -0.3007 -0.0700
  457CHOL    R5 4850   3.776   6.450  13.957  0.2049 -0.1171  0.0026
  457CHOL    C1 4851   4.062   6.491  13.707  0.1304 -0.0068 -0.0656
  457CHOL    C2 4852   4.368   6.682  13.494 -0.0000  0.2164  0.4194
  458CHOL   ROH 4853   6.162   1.456  11.833  0.0772  0.2415  0.0201
  458CHOL    R1 4854   6.011   1.483  12.071  0.0942  0.1621  0.0399
  458CHOL    R2 4855   6.017   1.295  12.273  0.0920  0.0854 -0.0340
  458CHOL    R3 4856   6.083   1.509  12.427  0.1168  0.0206  0.0468
  458CHOL    R4 4857   5.922   1.337  12.602 -0.1659  0.1115 -0.1094
  458CHOL    R5 4858   5.887   1.548  12.560  0.0249  0.1457 -0.1179
  458CHOL    C1 4859   5.928   1.563  12.939 -0.2928  0.0658 -0.0775
  458CHOL    C2 4860   5.727   1.609  13.200  0.0851 -0.1406 -0.0049
  459CHOL   ROH 4861   5.209   5.367  14.689 -0.1675  0.2731  0.1773
  459CHOL    R1 4862   5.261   5.507  14.449 -0.1193  0.1794  0.1330
  459CHOL    R2 4863   5.233   5.390  14.200 -0.0827  0.0866  0.1725
  459CHOL    R3 4864   5.072   5.605  14.154 -0.0639  0.0781  0.0630
  459CHOL    R4 4865   5.099   5.476  13.892  0.0490  0.0277  0.0980
  459CHOL    R5 4866   5.139   5.685  13.938  0.0290  0.0371  0.0758
  459CHOL    C1 4867   4.871   5.727  13.670  0.1433 -0.0146 -0.0482
  459CHOL    C2 4868   5.128   5.766  13.431 -0.1030 -0.1397  0.3580
  460CHOL   ROH 4869   1.667   6.419  14.676 -0.1522  0.2171  0.1043
  460CHOL    R1 4870   1.576   6.486  14.417  0.0516  0.2237  0.0329
  460CHOL    R2 4871   1.737   6.463  14.192  0.1315 -0.0648  0.1151
  460CHOL    R3 4872   1.529   6.313  14.100 -0.0115  0.1500  0.0823
  460CHOL    R4 4873   1.630   6.454  13.864  0.2450 -0.0314  0.0772
  460CHOL    R5 4874   1.424   6.451  13.936  0.2117  0.2295  0.0023
  460CHOL    C1 4875   1.373   6.308  13.586  0.1770  0.1898  0.0244
  460CHOL    C2 4876   1.262   6.584  13.423 -0.0645 -0.2296 -0.0646
  461CHOL   ROH 4877   1.081   1.930  11.604 -0.2757  0.1515 -0.2175
  461CHOL    R1 4878   0.993   2.094  11.817 -0.0809 -0.0239  0.0017
  461CHOL    R2 4879   1.041   2.032  12.082  0.3505 -0.1359 -0.0987
  461CHOL    R3 4880   1.149   2.281  12.088  0.1853 -0.0617 -0.1205
  461CHOL    R4 4881   1.072   2.227  12.365  0.2947 -0.1274 -0.0972
  461CHOL    R5 4882   1.015   2.400  12.246  0.1441 -0.1582 -0.0777
  461CHOL    C1 4883   1.191   2.575  12.535  0.1071 -0.0528 -0.1167
  461CHOL    C2 4884   1.264   2.660  12.889  0.1061  0.1121 -0.3104
  462CHOL   ROH 4885   4.112   5.070  13.027 -0.1040  0.0657  0.3541
  462CHOL    R1 4886   4.222   5.330  13.044 -0.1158  0.0793  0.2319
  462CHOL    R2 4887   4.326   5.462  12.825 -0.1454 -0.0091  0.1651
  462CHOL    R3 4888   4.152   5.657  12.901 -0.1472  0.0154  0.0993
  462CHOL    R4 4889   4.374   5.801  12.773 -0.1349 -0.0243  0.0731
  462CHOL    R5 4890   4.293   5.838  12.972 -0.1477  0.0329  0.0584
  462CHOL    C1 4891   4.239   6.181  12.814 -0.1305 -0.0101 -0.0421
  462CHOL    C2 4892   4.125   6.535  12.810 -0.4454  0.0584 -0.1277
  463CHOL   ROH 4893   2.091   0.182  11.466  0.1911 -0.0168  0.1603
  463CHOL    R1 4894   2.052   0.054  11.716  0.1428  0.0057  0.1652
  463CHOL    R2 4895   2.260   0.006  11.892  0.1181 -0.0190  0.1926
  463CHOL    R3 4896   2.100   0.139  12.066  0.1213  0.0221  0.1632
  463CHOL    R4 4897   2.248  -0.051  12.232 -0.0146 -0.0626  0.1807
  463CHOL    R5 4898   2.032  -0.028  12.224  0.0006  0.0305  0.1176
  463CHOL    C1 4899   2.091   0.040  12.595 -0.0889 -0.0494  0.1462
  463CHOL    C2 4900   1.910  -0.061  12.979 -0.1664  0.2888  0.0793
  464CHOL   ROH 4901   3.024   3.684  11.416  0.0231  0.1886 -0.0510
  464CHOL    R1 4902   2.905   3.781  11.654 -0.1291  0.0880 -0.0844
  464CHOL    R2 4903   2.688   3.657  11.772 -0.0209 -0.1352 -0.1126
  464CHOL    R3 4904   2.849   3.655  11.991 -0.0594  0.0648 -0.0811
  464CHOL    R4 4905   2.579   3.701  12.097 -0.1144 -0.0674 -0.1531
  464CHOL    R5 4906   2.756   3.823  12.135 -0.2001  0.0667 -0.1709
  464CHOL    C1 4907   2.667   3.724  12.492 -0.2051  0.1597 -0.1470
  464CHOL    C2 4908   2.555   3.898  12.811 -0.1951 -0.0101 -0.0652
  465CHOL   ROH 4909   3.793   1.108  14.930 -0.0872 -0.2640  0.1797
  465CHOL    R1 4910   3.787   0.887  14.753  0.0035 -0.1539  0.0377
  465CHOL    R2 4911   3.698   0.908  14.492  0.0918 -0.0018  0.0232
  465CHOL    R3 4912   3.940   0.798  14.435  0.1249  0.0638  0.0317
  465CHOL    R4 4913   3.785   0.773  14.186  0.1219 -0.0022  0.0311
  465CHOL    R5 4914   3.888   0.612  14.292  0.1722  0.0337  0.0475
  465CHOL    C1 4915   4.063   0.591  13.954  0.1705  0.0591  0.0439
  465CHOL    C2 4916   4.114   0.529  13.592  0.1810 -0.2877  0.0152
  466CHOL   ROH 4917   1.834   6.052  14.297 -0.0196  0.1069  0.0513
  466CHOL    R1 4918   1.833   5.895  14.061  0.1741 -0.1043  0.1866
  466CHOL    R2 4919   1.811   6.006  13.809 -0.2025 -0.3591  0.0989
  466CHOL    R3 4920   2.039   5.865  13.763  0.0769  0.0734  0.0994
  466CHOL    R4 4921   1.991   6.014  13.514 -0.4125 -0.2720 -0.0291
  466CHOL    R5 4922   2.022   5.798  13.533  0.0600 -0.2002  0.1760
  466CHOL    C1 4923   2.310   5.886  13.299 -0.2725  0.1847 -0.1032
  466CHOL    C2 4924   2.466   5.970  13.029 -0.0197 -0.0833  0.4339
  467CHOL   ROH 4925   6.256   4.987  11.553  0.1895 -0.0735 -0.0261
  467CHOL    R1 4926   6.143   5.132  11.768  0.0800 -0.0019 -0.1315
  467CHOL    R2 4927   5.871   5.136  11.819  0.0725 -0.0966 -0.1900
  467CHOL    R3 4928   5.950   5.055  12.066  0.0545  0.0833 -0.1231
  467CHOL    R4 4929   5.691   5.184  12.110 -0.0248  0.0029 -0.2658
  467CHOL    R5 4930   5.877   5.230  12.213 -0.0609  0.1476 -0.2463
  467CHOL    C1 4931   5.659   5.135  12.511 -0.0984  0.2297 -0.2470
  467CHOL    C2 4932   5.810   5.061  12.846  0.1010 -0.0006 -0.0523
  468CHOL   ROH 4933   0.066   1.264  11.147  0.1184 -0.2653 -0.0151
  468CHOL    R1 4934   0.063   1.380  11.405  0.1512 -0.1596 -0.0613
  468CHOL    R2 4935  -0.003   1.237  11.631  0.0595 -0.0371 -0.0076
  468CHOL    R3 4936   0.237   1.329  11.720  0.0969 -0.1193 -0.0248
  468CHOL    R4 4937   0.077   1.289  11.964 -0.0432  0.3294 -0.0361
  468CHOL    R5 4938   0.181   1.472  11.904  0.1331  0.1694 -0.2322
  468CHOL    C1 4939   0.350   1.405  12.240 -0.0680  0.4657 -0.0689
  468CHOL    C2 4940   0.532   1.469  12.571 -0.0071 -0.2191  0.0310
  469CHOL   ROH 4941   4.926   0.794  11.454  0.2613 -0.0589 -0.0110
  469CHOL    R1 4942   4.979   0.822  11.730  0.4975  0.1245 -0.0722
  469CHOL    R2 4943   5.127   1.033  11.833 -0.0585  0.6329 -0.2635
  469CHOL    R3 4944   4.907   1.067  11.990 -0.0148 -0.0821 -0.0066
  469CHOL    R4 4945   5.133   1.134  12.164  0.0013  0.5625 -0.2422
  469CHOL    R5 4946   4.975   0.990  12.206  0.4701  0.0520 -0.0970
  469CHOL    C1 4947   4.930   1.225  12.503  0.0771 -0.1498  0.0114
  469CHOL    C2 4948   5.108   0.953  12.703  0.3630  0.1055 -0.0002
  470CHOL   ROH 4949   5.419   3.244  11.574  0.2582 -0.0510  0.1259
  470CHOL    R1 4950   5.440   3.416  11.798  0.1520  0.1202  0.0037
  470CHOL    R2 4951   5.270   3.631  11.836 -0.1501 -0.1197 -0.0193
  470CHOL    R3 4952   5.228   3.512  12.077  0.1977 -0.0310  0.0951
  470CHOL    R4 4953   5.177   3.798  12.124 -0.6486 -0.0956 -0.1832
  470CHOL    R5 4954   5.313   3.670  12.237 -0.2518  0.3963 -0.0506
  470CHOL    C1 4955   5.082   3.784  12.518 -0.6124  0.0017 -0.1712
  470CHOL    C2 4956   5.019   3.982  12.804 -0.2627 -0.1194  0.3194
  471CHOL   ROH 4957   1.995   3.239  11.298  0.0949 -0.2000 -0.0706
  471CHOL    R1 4958   2.063   3.174  11.565 -0.1368 -0.2449 -0.0200
  471CHOL    R2 4959   2.271   3.296  11.699  0.0777 -0.6242  0.0102
  471CHOL    R3 4960   2.079   3.350  11.883  0.1101 -0.1512 -0.0830
  471CHOL    R4 4961   2.329   3.352  12.036  0.0732 -0.4216 -0.0219
  471CHOL    R5 4962   2.151   3.235  12.081 -0.1293 -0.0968  0.0375
  471CHOL    C1 4963   2.182   3.436  12.404  0.1010  0.1405 -0.1282
  471CHOL    C2 4964   2.324   3.446  12.793  0.0277  0.0819  0.5189
  472CHOL   ROH 4965   4.662   2.254  11.377  0.0514 -0.0874  0.0197
  472CHOL    R1 4966   4.664   2.435  11.595 -0.0435 -0.1058  0.0373
  472CHOL    R2 4967   4.493   2.411  11.811  0.0429 -0.2826  0.0911
  472CHOL    R3 4968   4.724   2.416  11.954  0.0858 -0.0909  0.0165
  472CHOL    R4 4969   4.534   2.573  12.113  0.0053 -0.2552  0.0811
  472CHOL    R5 4970   4.732   2.637  12.046 -0.0701 -0.0868  0.0190
  472CHOL    C1 4971   4.775   2.672  12.423  0.0238 -0.0594  0.0051
  472CHOL    C2 4972   5.076   2.770  12.524  0.3213 -0.4017  0.1124
  473WN      WN 4973   5.997   4.137   8.839 -0.1571 -0.3208 -0.1432
  474WN      WN 4974   3.457   1.658   7.714 -0.2703  0.0611  0.2826
  475WN      WN 4975   5.785   4.073   9.767  0.0505 -0.1312 -0.0335
  476WN      WN 4976   1.368   7.087   9.975 -0.2198 -0.2095  0.5122
  477WN      WN 4977   6.210   5.300   9.703  0.4040  0.0007 -0.2562
  478WN      WN 4978   7.440   5.735   9.287 -0.1971  0.2854 -0.0442
  479WN      WN 4979   1.523   5.605   8.211  0.1357  0.2043 -0.0538
  480WN      WN 4980   2.800   1.369  10.556  0.2125 -0.0357  0.0811
  481WN      WN 4981   1.571   2.999  10.000  0.0127  0.0524 -0.0012
  482WN      WN 4982   4.086   1.632  10.367  0.1179 -0.1784 -0.0824
  483WN      WN 4983   4.123   4.267   9.988 -0.0268  0.1250  0.0214
  484WN      WN 4984   4.236   3.850   9.161 -0.1248  0.2390 -0.2213
  485WN      WN 4985   0.167   5.192   8.108 -0.0224 -0.2772 -0.3523
  486WN      WN 4986   4.245   5.102   9.143  0.0485  0.0885 -0.2897
  487WN      WN 4987   2.760   0.378   8.325 -0.1217  0.0156  0.2062
  488WN      WN 4988   6.105   3.971   9.327  0.1991  0.0303 -0.1699
  489WN      WN 4989   1.230   0.667   9.735  0.0530 -0.1610 -0.0567
  490WN      WN 4990   0.184   2.845   8.404  0.2531 -0.2184 -0.0828
  491WN      WN 4991   7.046   2.161   8.400 -0.0303 -0.1565  0.0460
  492WN      WN 4992   1.592   7.233  10.490  0.2011  0.0666 -0.3083
  493WN      WN 4993   4.214   2.100   9.118 -0.0811  0.2471  0.0849
  494WN      WN 4994   2.930   1.076   8.671 -0.3614 -0.0772 -0.1311
  495WN      WN 4995   4.835   4.306  10.334 -0.2182  0.0200  0.3021
  496WN      WN 4996   1.302   7.395  10.876 -0.2468 -0.0798 -0.1753
  497WN      WN 4997   0.396   3.805   8.155  0.2039  0.5916  0.1082
  498WN      WN 4998   7.341   2.544   8.206 -0.1624 -0.1161  0.2180
  499WN      WN 4999   6.497   4.869   9.461  0.1179  0.0941 -0.4063
  500WN      WN 5000   1.154   5.535  10.982 -0.1737  0.2963  0.0715
  501WN      WN 5001   7.170   5.320   8.064  0.3765  0.1672  0.0940
  502WN      WN 5002   2.144   6.045   9.495  0.2309 -0.1470 -0.1140
  503WN      WN 5003   2.873   0.552  10.135  0.0469  0.0750  0.2263
  504WN      WN 5004   2.672   1.425   8.382  0.1793  0.0379 -0.0258
  505WN      WN 5005   3.394   4.347  10.677 -0.0656 -0.1488 -0.1092
  506WN      WN 5006   5.619   0.511   9.549 -0.0525 -0.4445 -0.1813
  507WN      WN 5007   2.122   2.410  10.298  0.0032  0.1721  0.1010
  508WN      WN 5008   3.335   7.151   8.527 -0.1558 -0.0447  0.1516
  509WN      WN 5009   4.606   4.320   8.422  0.2761  0.0679 -0.1199
  510WN      WN 5010   0.058   5.897  10.430  0.1886  0.0245  0.2184
  511WN      WN 5011   3.066   7.028   9.215 -0.4029  0.4028 -0.0468
  512WN      WN 5012   6.107   3.796   8.454  0.1260 -0.1094 -0.0894
  513WN      WN 5013   7.215   4.835   9.561  0.0085  0.0244 -0.1127
  514WN      WN 5014   4.325   3.466  10.512  0.2320 -0.0136 -0.0642
  515WN      WN 5015   5.842   6.794   9.417 -0.2333 -0.0868 -0.1975
  516WN      WN 5016   0.927   3.089   8.635 -0.0378  0.1015 -0.2970
  517WN      WN 5017   0.881   7.393   9.094  0.2016  0.0128  0.2586
  518WN      WN 5018   4.058   4.093  10.971 -0.1242  0.1064  0.2059
  519WN      WN 5019   3.514   7.360  10.106 -0.3047 -0.3836 -0.0649
  520WN      WN 5020   2.889   7.432   8.636 -0.2203  0.2174  0.2216
  521WN      WN 5021   5.710   1.642  10.763 -0.1288 -0.3829 -0.4401
  522WN      WN 5022   2.790   5.585   8.644 -0.0488 -0.3209  0.1402
  523WN      WN 5023   0.594   7.326   8.364  0.1508 -0.0756  0.0196
  524WN      WN 5024   5.115   3.880  10.209 -0.1162 -0.4243 -0.4711
  525WN      WN 5025   5.407   3.474   8.896  0.2482  0.0026 -0.0259
  526WN      WN 5026   5.343   0.717  10.509  0.2212 -0.0060 -0.1078
  527WN      WN 5027   2.955   6.914   8.734 -0.0290 -0.0535  0.1576
  528WN      WN 5028   2.187   3.687   8.964  0.1569 -0.2180  0.0896
  529WN      WN 5029   1.000   1.577   8.313  0.1207 -0.2830 -0.0590
  530WN      WN 5030   1.544   1.453   8.547  0.0074  0.4306 -0.1523
  531WN      WN 5031   2.508   4.740   8.691 -0.0814 -0.0219 -0.0234
  532WN      WN 5032   1.665   5.098   8.888 -0.2078  0.2113 -0.1018
  533WN      WN 5033   0.565   7.073  10.248 -0.1202  0.2283 -0.2711
  534WN      WN 5034   6.730   1.525   9.036 -0.0262 -0.1627  0.0821
  535WN      WN 5035   5.268   6.119   9.034  0.2697 -0.0466 -0.2759
  536WN      WN 5036   2.036   0.396   9.910 -0.1166  0.0111 -0.1607
  537WN      WN 5037   1.317   3.752   9.174 -0.0895 -0.2809  0.2915
  538WN      WN 5038   4.120   3.113  10.804 -0.1277 -0.1626 -0.0570
  539WN      WN 5039   5.044   2.148   9.139 -0.1378 -0.1041  0.0340
  540WN      WN 5040   5.204   3.271  11.083  0.1331 -0.1499 -0.1552
  541WN      WN 5041   4.026   0.952   8.640  0.1335  0.3041  0.1313
  542WN      WN 5042   6.422   6.754  10.190  0.2752 -0.0120 -0.0341
  543WN      WN 5043   0.920   6.245   8.504  0.1231 -0.3402  0.1334
  544WN      WN 5044   1.758   4.548   8.882  0.2297  0.0556 -0.1899
  545WN      WN 5045   2.240   0.498   7.634  0.0283  0.4177  0.0910
  546WN      WN 5046   1.457   7.469   8.099  0.1354 -0.1551 -0.0818
  547WN      WN 5047   1.502   2.173   9.698 -0.2258 -0.0699 -0.0418
  548WN      WN 5048   0.583   5.129  10.348  0.2531  0.1336 -0.4683
  549WN      WN 5049   3.687   0.594   8.480  0.1464  0.0437 -0.1988
  550WN      WN 5050   5.222   2.454  10.039 -0.0296 -0.1371  0.1874
  551WN      WN 5051   3.977   7.240   9.623  0.6002 -0.4672  0.2228
  552WN      WN 5052   4.336   6.381   8.561  0.3531  0.3416  0.1040
  553WN      WN 5053   4.816   3.818  11.216 -0.1171  0.1106  0.3784
  554WN      WN 5054   4.733   4.975   8.966  0.0342  0.1200 -0.1178
  555WN      WN 5055   6.268   4.876  10.093 -0.4055  0.0357 -0.1044
  556WN      WN 5056   1.432   2.731   7.970 -0.1741 -0.0077  0.1946
  557WN      WN 5057   1.098   7.344   8.418  0.0295 -0.0580  0.0096
  558WN      WN 5058   4.601   3.667   9.563  0.0665  0.2532 -0.3115
  559WN      WN 5059   0.070   3.066   8.831  0.1754 -0.1272  0.2995
  560WN      WN 5060   5.676   0.712   8.494 -0.2225 -0.0828 -0.0653
  561WN      WN 5061   5.208   5.018   8.722  0.2731  0.2043  0.2101
  562WN      WN 5062   3.788   5.376   9.150  0.0228  0.3343  0.2889
  563WN      WN 5063   3.153   2.405   9.797  0.2960 -0.0568 -0.2191
  564WN      WN 5064   4.666   4.942  10.655 -0.0454 -0.0364  0.1504
  565WN      WN 5065   4.918   1.633   8.925 -0.0120 -0.1503  0.0799
  566WN      WN 5066   0.294   3.687  10.101  0.0463  0.2323  0.1476
  567WN      WN 5067   5.895   6.777  10.189 -0.0414  0.1715 -0.0254
  568WN      WN 5068   6.392   3.832   8.899  0.0118 -0.1018 -0.0160
  569WN      WN 5069   0.273   4.682   7.994 -0.3445  0.0784  0.0809
  570WN      WN 5070   5.643   3.537   8.421  0.0060 -0.0997  0.0822
  571WN      WN 5071   0.630   4.097  10.067  0.0878 -0.0694 -0.1854
  572WN      WN 5072   6.649   1.618  10.286  0.2100  0.1440 -0.2754
  573WN      WN 5073   2.341   5.295  10.270  0.0210  0.0317  0.0045
  574WN      WN 5074   4.591   6.713   9.539  0.0424 -0.2602  0.1655
  575WN      WN 5075   3.045   5.052   8.059  0.2743  0.2386  0.0837
  576WN      WN 5076   6.541   6.336  10.697 -0.1474 -0.3892  0.1851
  577WN      WN 5077   6.980   5.549   7.651  0.3222  0.0786 -0.1689
  578WN      WN 5078   3.757   0.715  10.137  0.1592 -0.1798  0.1742
  579WN      WN 5079   4.374   4.999  11.154  0.1793  0.2290 -0.2059
  580WN      WN 5080   0.283   2.230   8.496  0.0667  0.0259 -0.3396
  581WN      WN 5081   1.374   6.577  10.297  0.0844 -0.1129 -0.1565
  582WN      WN 5082   4.590   5.630   8.330  0.0319  0.0260  0.1813
  583WN      WN 5083   0.353   3.797   9.265  0.4142 -0.0393  0.0919
  584WN      WN 5084   0.882   4.115   8.930 -0.0582  0.4957 -0.5144
  585WN      WN 5085   4.968   0.011   8.478  0.0618 -0.1934 -0.0474
  586WN      WN 5086   6.837   2.694  11.055  0.1476  0.1934 -0.2744
  587WN      WN 5087   0.045   2.542   8.835 -0.3359 -0.0428  0.0921
  588WN      WN 5088   1.387   4.825   9.864  0.0371 -0.3790 -0.1534
  589WN      WN 5089   6.758   5.640   8.056 -0.0623 -0.0905 -0.1313
  590WN      WN 5090   4.127   1.681   9.449  0.0563  0.2126  0.0736
  591WN      WN 5091   2.085   3.205   8.553 -0.0469 -0.0871 -0.4145
  592WN      WN 5092   6.127   7.180  10.200  0.0451 -0.2343  0.1279
  593WN      WN 5093   5.657   2.697   9.767  0.1370 -0.0821 -0.0845
  594WN      WN 5094   1.385   4.614  10.785 -0.1361 -0.0218  0.0904
  595WN      WN 5095   6.275   7.124   8.099 -0.1357 -0.2119 -0.0651
  596WN      WN 5096   5.123   6.894   8.779 -0.3973  0.0562 -0.1568
  597WN      WN 5097   6.775   3.064  10.050 -0.0918  0.1397  0.0945
  598WN      WN 5098   2.203   4.876   8.016 -0.0708  0.1448 -0.0610
  599WN      WN 5099   5.264   3.185   8.360 -0.0679 -0.0365 -0.0448
  600WN      WN 5100   4.080   4.014   8.295 -0.0290 -0.0464 -0.2311
  601WN      WN 5101   0.543   4.261   9.228 -0.0403 -0.0285  0.1915
  602WN      WN 5102   4.636   2.122   8.867  0.0041 -0.0952 -0.0661
  603WN      WN 5103   6.969   1.787   8.102 -0.1435 -0.0343  0.1657
  604WN      WN 5104   3.657   1.356   8.716  0.1402 -0.0010  0.2003
  605WN      WN 5105   2.518   5.227   7.282 -0.0345 -0.1803  0.0736
  606WN      WN 5106   6.650   2.828   8.699  0.1170 -0.1625  0.1575
  607WN      WN 5107   1.803   3.986   8.934  0.0850  0.0396  0.1450
  608WN      WN 5108   3.167   0.180  10.320 -0.0259  0.1042 -0.0695
  609WN      WN 5109   0.752   4.825   7.427  0.0250 -0.3307 -0.3705
  610WN      WN 5110   0.761   3.652  10.214 -0.0517  0.3126  0.1802
  611WN      WN 5111   1.328   0.803   8.228  0.1415  0.2898  0.3108
  612WN      WN 5112   5.535   4.596  10.794  0.0546 -0.3151  0.3200
  613WN      WN 5113   3.566   2.116   9.894 -0.2658  0.0394  0.0046
  614WN      WN 5114   6.584   6.660   8.107 -0.2085  0.1794  0.2610
  615WN      WN 5115   3.064   3.231  10.265 -0.1967 -0.0775 -0.1102
  616WN      WN 5116   5.844   4.790  10.360  0.0866  0.0786 -0.1299
  617WN      WN 5117   3.875   3.081   9.388 -0.1238 -0.0845  0.2547
  618WN      WN 5118   4.352   5.511  11.212  0.0769  0.1734 -0.0394
  619WN      WN 5119   3.632   1.387  10.359  0.1232 -0.0698 -0.0164
  620WN      WN 5120   3.420   0.234   8.231  0.0896 -0.1601 -0.0526
  621WN      WN 5121   3.673   6.935  10.413  0.0760 -0.2092 -0.0521
  622WN      WN 5122   1.491   0.957   8.695 -0.0784  0.1062  0.3994
  623WN      WN 5123   4.295   5.336  10.658  0.0547  0.3052 -0.2487
  624WN      WN 5124   1.371   2.239   7.985 -0.0264  0.0259  0.2175
  625WN      WN 5125   6.018   5.915   9.549  0.0436  0.0235  0.0020
  626WN      WN 5126   2.489   5.949  10.850  0.3922  0.1904 -0.2326
  627WN      WN 5127   2.255   6.285   9.038 -0.1473 -0.2459  0.1758
  628WN      WN 5128   3.318   2.440  10.329  0.1925  0.1031 -0.0125
  629WN      WN 5129   7.121   2.912   8.528 -0.0226  0.0318  0.0325
  630WN      WN 5130   5.567   6.625   7.967 -0.2469  0.1089  0.1617
  631WN      WN 5131   5.257   4.291   9.381  0.2607 -0.0048 -0.2030
  632WN      WN 5132   1.155   6.486  10.868  0.2542  0.1723 -0.0776
  633WN      WN 5133   6.516   2.593  10.092 -0.1766  0.1799 -0.1357
  634WN      WN 5134   2.791   7.450  10.025 -0.0297  0.0587  0.0257
  635WN      WN 5135   4.807   2.513  10.295 -0.0080  0.5985  0.0828
  636WN      WN 5136   3.388   3.332  10.778 -0.0547 -0.1349 -0.3912
  637WN      WN 5137   0.348   7.070   9.652  0.2106  0.0461 -0.0207
  638WN      WN 5138   5.726   1.028   9.701  0.0604  0.2789 -0.0619
  639WN      WN 5139   5.709   2.481  10.248  0.1144 -0.0172 -0.1020
  640WN      WN 5140   5.725   7.100   8.084 -0.1197 -0.1614 -0.0782
  641WN      WN 5141   2.876   0.861  10.561 -0.0517 -0.0393  0.1636
  642WN      WN 5142   3.289   5.132   9.204 -0.2460 -0.1921 -0.0021
  643WN      WN 5143   0.804   5.837   7.902  0.0304 -0.1708 -0.0351
  644WN      WN 5144   5.763   1.476   8.845 -0.5167  0.0681 -0.1015
  645WN      WN 5145   1.995   0.946  10.798 -0.1048  0.1083 -0.2818
  646WN      WN 5146   0.644   1.813  10.159  0.1190  0.0566 -0.1008
  647WN      WN 5147   3.100   4.753   8.429 -0.1194  0.1265  0.2522
  648WN      WN 5148   2.876   3.671  10.046 -0.1562  0.1938  0.1087
  649WN      WN 5149   5.194   3.461   9.528 -0.1293 -0.1193  0.3076
  650WN      WN 5150   0.209   2.584  10.114 -0.1581  0.0172  0.0937
  651WN      WN 5151   3.675   4.400   8.886 -0.1785  0.2956 -0.0275
  652WN      WN 5152   3.254   7.096   9.743  0.1091 -0.2425 -0.1084
  653WN      WN 5153   3.250   1.909   8.101  0.1997  0.0833  0.1123
  654WN      WN 5154   1.709   1.698  11.367  0.1268 -0.0256 -0.1689
  655WN      WN 5155   4.197   2.998   8.910 -0.1497 -0.0134 -0.0190
  656WN      WN 5156   2.792   2.482  11.104 -0.1122  0.0571  0.5258
  657WN      WN 5157   2.558   4.503  10.897 -0.1865 -0.1257  0.0549
  658WN      WN 5158   2.591   5.106   7.831 -0.0280 -0.2052 -0.0228
  659WN      WN 5159   0.776   2.593   9.397 -0.0087 -0.4194 -0.0240
  660WN      WN 5160   0.745   6.887   9.398  0.0116 -0.2311  0.1599
  661WN      WN 5161   5.886   1.020   9.141 -0.0120 -0.3533 -0.3151
  662WN      WN 5162   2.338   0.129   8.690 -0.2036  0.0671 -0.1417
  663WN      WN 5163   6.486   3.503   8.199  0.0224 -0.3321 -0.2457
  664WN      WN 5164   2.018   2.410  10.810  0.0350  0.0130 -0.0110
  665WN      WN 5165   2.435   1.879   8.663 -0.2488 -0.2156 -0.1725
  666WN      WN 5166   6.140   1.647  10.407 -0.0203  0.1320 -0.1189
  667WN      WN 5167   2.105   1.193   8.787 -0.2529  0.0769 -0.0068
  668WN      WN 5168   0.999   4.201  10.874 -0.2949 -0.5813  0.1219
  669WN      WN 5169   5.634   7.073   9.815  0.2411  0.0924  0.1826
  670WN      WN 5170   0.440   4.924   9.672  0.0340 -0.0254 -0.0722
  671WN      WN 5171   3.320   1.674   9.565  0.1272  0.2192 -0.6797
  672WN      WN 5172   2.815   5.085  10.180 -0.1923 -0.2546  0.1291
  673WN      WN 5173   1.970   4.303  10.771 -0.0846  0.1872 -0.0668
  674WN      WN 5174   2.638   6.103   8.695  0.2390 -0.1959  0.0011
  675WN      WN 5175   3.525   3.654   8.731 -0.0199 -0.2495  0.1337
  676WN      WN 5176   2.111   1.289   9.305 -0.1756 -0.0247  0.2615
  677WN      WN 5177   2.009   2.757   9.068  0.1147 -0.0220 -0.1903
  678WN      WN 5178   6.860   6.228   9.044 -0.0949 -0.0420  0.2079
  679WN      WN 5179   1.090   1.843   8.820  0.1733  0.0518  0.2118
  680WN      WN 5180   7.415   5.346   9.608 -0.0868  0.0963 -0.1980
  681WN      WN 5181   3.996   3.651   9.579 -0.1019  0.0102 -0.1092
  682WN      WN 5182   5.940   2.082  10.659  0.0179  0.2570 -0.1650
  683WN      WN 5183   7.429   1.382  10.677 -0.2163  0.1901  0.2420
  684WN      WN 5184   2.027   7.277   8.879  0.0769  0.0867 -0.1439
  685WN      WN 5185   5.883   5.771  10.430 -0.0149  0.0662  0.1469
  686WN      WN 5186   1.596   4.205  10.557  0.2803  0.2630  0.2799
  687WN      WN 5187   5.716   6.157   7.865  0.0297  0.1108  0.2173
  688WN      WN 5188   6.525   0.082   9.320  0.1515  0.0121 -0.1764
  689WN      WN 5189   3.159   2.181  10.902  0.2815  0.1237 -0.0225
  690WN      WN 5190   5.094   6.182   9.514 -0.0260 -0.0398 -0.1987
  691WN      WN 5191   1.208   6.345   9.837  0.1139  0.0430 -0.0187
  692WN      WN 5192   6.061   5.403  10.759 -0.1199 -0.3218 -0.0321
  693WN      WN 5193   1.720   0.618   8.342  0.0712  0.0455  0.0630
  694WN      WN 5194   2.622   3.515   9.236 -0.0383 -0.2318  0.2845
  695WN      WN 5195   7.274   0.565  10.090 -0.1806 -0.1498 -0.0333
  696WN      WN 5196   0.788   6.755   8.331 -0.1191  0.1140  0.1250
  697WN      WN 5197   6.084   6.414   9.255  0.2289 -0.0479 -0.0756
  698WN      WN 5198   4.831   5.242   8.521  0.1699  0.1279  0.0757
  699WN      WN 5199   0.137   4.487   9.366  0.4936  0.1045 -0.2241
  700WN      WN 5200   1.389   0.791   9.247  0.1087 -0.1308  0.1154
  701WN      WN 5201   4.127   1.265   9.129  0.0911 -0.0625 -0.3027
  702WN      WN 5202   3.333   1.755   9.086  0.0314  0.3908 -0.1152
  703WN      WN 5203   6.835   1.183  10.073 -0.0519  0.0302  0.1795
  704WN      WN 5204   2.021   3.076   9.724 -0.1089 -0.1409 -0.0384
  705WN      WN 5205   3.517   3.047  10.190 -0.2077 -0.2120  0.0318
  706WN      WN 5206   5.405   1.186  10.656 -0.1460 -0.0118  0.1695
  707WN      WN 5207   2.895   5.098   8.829  0.0186  0.1613 -0.3344
  708WN      WN 5208   1.374   7.412   8.805  0.2052 -0.3302  0.0412
  709WN      WN 5209   5.551   4.402   8.858 -0.1919  0.1991 -0.1203
  710WN      WN 5210   5.807   6.348   8.868 -0.1083  0.2075  0.1159
  711WN      WN 5211   4.565   2.331   9.420 -0.0793  0.0329  0.0240
  712WN      WN 5212   6.065   7.273   9.394  0.0584  0.0420 -0.2764
  713WN      WN 5213   4.800   7.022  10.455  0.4696 -0.0207 -0.3288
  714WN      WN 5214   5.027   5.803   8.652 -0.0964  0.1880 -0.0903
  715WN      WN 5215   5.967   3.922  10.198 -0.1026 -0.0624 -0.2963
  716WN      WN 5216   2.030   0.350   9.081  0.1183  0.1878 -0.1178
  717WN      WN 5217   2.935   4.863   9.427 -0.3333 -0.0699  0.0594
  718WN      WN 5218   4.658   5.323   9.868 -0.1195  0.2268 -0.2128
  719WN      WN 5219   6.795   5.192  10.411  0.0589  0.2385 -0.0781
  720WN      WN 5220   2.457   4.649   9.304  0.0069  0.0626  0.1330
  721WN      WN 5221   4.212   6.840   8.441  0.0183 -0.0035 -0.0477
  722WN      WN 5222   0.358   2.985  10.868 -0.0918  0.0194 -0.2323
  723WN      WN 5223   1.417   3.165   8.336  0.3751 -0.2141 -0.1491
  724WN      WN 5224   2.058   1.927  10.533  0.2088  0.3796 -0.1730
  725WN      WN 5225   0.240   1.171   8.910  0.1463 -0.0962 -0.0800
  726WN      WN 5226   3.919   5.719  10.867  0.1130 -0.0751 -0.2994
  727WN      WN 5227   7.026   5.596  11.236 -0.2296 -0.5201 -0.0623
  728WN      WN 5228   6.599   5.434   9.996  0.1121 -0.0188  0.0777
  729WN      WN 5229   3.953   5.795   9.426 -0.1243  0.0202 -0.0670
  730WN      WN 5230   0.541   5.852  10.923  0.2988 -0.1840  0.0984
  731WN      WN 5231   5.124   1.231   9.203  0.5077  0.0928 -0.0328
  732WN      WN 5232   3.112   2.089   9.362 -0.0666 -0.1564 -0.0380
  733WN      WN 5233   6.841   6.151   9.683 -0.2867  0.1010 -0.0109
  734WN      WN 5234   5.353   0.816   9.270  0.0720 -0.0555 -0.1143
  735WN      WN 5235   4.569   3.031  10.106 -0.0193  0.2185 -0.1499
  736WN      WN 5236   3.055   7.342  10.825  0.0558 -0.0699 -0.3002
  737WN      WN 5237   4.023   3.836   8.725  0.0597 -0.3660  0.1202
  738WN      WN 5238   3.514   7.273  11.168  0.5766 -0.0529 -0.0888
  739WN      WN 5239   1.523   5.120   8.413 -0.0780  0.1830  0.1449
  740WN      WN 5240   3.540   0.379   8.927  0.0895 -0.1450 -0.2810
  741WN      WN 5241   0.023   3.931   8.493  0.1684 -0.0349 -0.1460
  742WN      WN 5242   1.349   2.758   9.034  0.1512 -0.2205 -0.3601
  743WN      WN 5243   0.402   6.931   8.113  0.3421  0.0150 -0.1805
  744WN      WN 5244   0.613   2.291  10.237 -0.0960  0.3262 -0.0762
  745WN      WN 5245   2.540   2.060   9.261  0.0975 -0.3131 -0.0851
  746WN      WN 5246   3.071   0.785   9.009  0.0882  0.1023 -0.0186
  747WN      WN 5247   0.146   6.088   8.638  0.0009  0.1823 -0.0180
  748WN      WN 5248   1.620   1.695  10.381 -0.0033  0.3125  0.3056
  749WN      WN 5249   6.551   4.869   8.915  0.2146 -0.0998 -0.1371
  750WN      WN 5250   4.826   0.046  10.520  0.0993 -0.1958 -0.0975
  751WN      WN 5251   3.828   7.114   8.234 -0.2394  0.1286  0.1069
  752WN      WN 5252   6.699   4.026   9.263  0.1976  0.1767  0.1915
  753WN      WN 5253   4.380   2.529   8.790  0.1856  0.0148 -0.0582
  754WN      WN 5254   6.563   3.172   9.579  0.2182 -0.1306 -0.1656
  755WN      WN 5255   5.814   6.989  10.623  0.0064 -0.2656  0.2668
  756WN      WN 5256   3.482   3.729   9.708 -0.0858 -0.0496  0.0296
  757WN      WN 5257   5.599   1.391   9.335  0.3857 -0.1268  0.1923
  758WN      WN 5258   5.503   4.555   8.398  0.2361  0.1453  0.0164
  759WN      WN 5259   5.357   5.589  10.216  0.2697  0.3834 -0.2201
  760WN      WN 5260   0.110   3.369   8.383  0.0930 -0.2737 -0.0052
  761WN      WN 5261   0.885   0.259   9.901 -0.0631 -0.0884 -0.1374
  762WN      WN 5262   4.279   2.490   8.204 -0.0601  0.0417  0.2046
  763WN      WN 5263   3.273   0.302   9.867 -0.0666 -0.0999  0.0634
  764WN      WN 5264   5.789   4.354   9.360 -0.4658  0.1414 -0.2698
  765WN      WN 5265   0.373   7.170   9.162 -0.0870 -0.2494 -0.2090
  766WN      WN 5266   7.261   6.429   8.605  0.4876  0.0203  0.0137
  767WN      WN 5267   2.137   6.140  10.062 -0.1174 -0.1803 -0.1074
  768WN      WN 5268   7.174   1.583   7.669 -0.3758  0.1276 -0.1104
  769WN      WN 5269   0.600   1.435   8.572  0.1539 -0.0551 -0.6532
  770WN      WN 5270   4.713   0.056   9.045 -0.1034  0.0937  0.2769
  771WN      WN 5271   0.449   0.356   8.378 -0.0116  0.0744 -0.2307
  772WN      WN 5272   2.990   2.734   8.853 -0.0369 -0.0459 -0.0234
  773WN      WN 5273   6.365   6.307   9.938 -0.2008 -0.1858 -0.2590
  774WN      WN 5274   0.185   3.878   7.601 -0.0787 -0.1774  0.1365
  775WN      WN 5275   5.600   1.499  10.267 -0.1241 -0.0861 -0.2108
  776WN      WN 5276   0.524   6.989   8.747  0.1195  0.0502  0.0311
  777WN      WN 5277   0.508   5.720   9.252 -0.5211 -0.0817  0.1099
  778WN      WN 5278   3.476   1.974   8.679  0.0494 -0.0736 -0.0092
  779WN      WN 5279   6.869   1.781   9.469  0.1418 -0.3089 -0.2804
  780WN      WN 5280   0.922   5.327   7.607 -0.1041 -0.0683  0.2109
  781WN      WN 5281   0.845   0.257   8.716  0.0794 -0.0308 -0.0014
  782WN      WN 5282   0.837   1.987  10.649 -0.0527  0.1679  0.1131
  783WN      WN 5283   1.057   1.101   8.470  0.1641 -0.4201  0.0096
  784WN      WN 5284   7.422   2.016   8.826  0.1163 -0.0006  0.3139
  785WN      WN 5285   1.035   5.615   9.146  0.4697  0.1055 -0.0272
  786WN      WN 5286   2.339   5.264   8.739 -0.2315 -0.0439  0.2069
  787WN      WN 5287   0.197   4.287  10.166  0.0262  0.0537 -0.3740
  788WN      WN 5288   6.542   5.786   9.637  0.2073 -0.0181 -0.1374
  789WN      WN 5289   2.687   3.278   8.448 -0.0504  0.2721 -0.0536
  790WN      WN 5290   2.445   3.616   7.601  0.1505 -0.3049  0.2955
  791WN      WN 5291   4.000   1.172  10.094 -0.2058  0.2063  0.0326
  792WN      WN 5292   3.385   4.949   8.763  0.2094 -0.2854  0.1689
  793WN      WN 5293   5.921   3.386  10.303 -0.1409  0.1839  0.0909
  794WN      WN 5294   2.973   0.060   9.548  0.3603  0.0839  0.0034
  795WN      WN 5295   7.339   0.106  10.035 -0.2148 -0.1102  0.1933
  796WN      WN 5296   1.693   1.653  10.911  0.2284 -0.0842  0.1149
  797WN      WN 5297   1.308   4.807   7.160  0.2398 -0.0692  0.0330
  798WN      WN 5298   7.214   0.556   9.310 -0.1414  0.0699  0.2264
  799WN      WN 5299   4.260   3.783   9.987 -0.3655 -0.0294  0.3526
  800WN      WN 5300   3.058   5.933   8.976  0.0761 -0.1564 -0.0970
  801WN      WN 5301   6.401   4.985  11.073 -0.2256  0.2989  0.0533
  802WN      WN 5302   6.065   1.292  10.058  0.2408  0.2008 -0.0512
  803WN      WN 5303   2.868   6.729   9.599  0.1522  0.0931  0.4423
  804WN      WN 5304   0.045   4.340  10.770  0.2093 -0.3343 -0.0892
  805WN      WN 5305   1.764   6.491   9.323 -0.0011 -0.1884 -0.2804
  806WN      WN 5306   6.791   7.145   8.097 -0.1344  0.0562  0.1225
  807WN      WN 5307   3.710   3.918   9.136 -0.3356  0.2102 -0.2953
  808WN      WN 5308   2.641   3.357   9.699 -0.0236  0.0982 -0.1413
  809WN      WN 5309   2.672   6.686   9.079  0.1136 -0.4525 -0.1519
  810WN      WN 5310   5.328   5.010  10.937  0.0351  0.1824 -0.2325
  811WN      WN 5311   6.923   3.547  10.104  0.2430 -0.0284  0.2071
  812WN      WN 5312   2.111   0.667   8.593 -0.1260 -0.2728 -0.1923
  813WN      WN 5313   4.172   7.318   8.595 -0.2303  0.6160  0.0878
  814WN      WN 5314   0.783   1.647   9.594 -0.2433 -0.0677  0.0992
  815WN      WN 5315   4.065   2.985  10.274  0.2738  0.0283  0.1041
  816WN      WN 5316   6.982   2.354   9.365  0.0248 -0.1957 -0.1607
  817WN      WN 5317   2.207   6.948   9.802  0.0137  0.1766  0.0125
  818WN      WN 5318   4.871   6.466   9.896 -0.1654 -0.3223 -0.1412
  819WN      WN 5319   5.467   0.396  10.151 -0.0488  0.0005  0.1186
  820WN      WN 5320   5.046   6.914   7.809 -0.1135 -0.2310 -0.1088
  821WN      WN 5321   1.186   5.973   8.822  0.0702  0.2369  0.0249
  822WN      WN 5322   0.589   4.289  10.578  0.0858 -0.1963  0.1804
  823WN      WN 5323   1.719   2.472   9.321  0.1165 -0.0545  0.1257
  824WN      WN 5324   0.333   1.446  10.301 -0.1454 -0.1829 -0.2296
  825WN      WN 5325   1.282   5.464   9.574 -0.1486  0.0993  0.2339
  826WN      WN 5326   4.240   0.361  10.160  0.0600 -0.0559 -0.2224
  827WN      WN 5327   6.476   6.961   8.507 -0.0987 -0.0243  0.0553
  828WN      WN 5328   3.854   4.955  10.062 -0.1006  0.0970 -0.0024
  829WN      WN 5329   2.142   0.910   9.951 -0.1455 -0.0210 -0.1368
  830WN      WN 5330   6.754   4.253   7.979  0.1074  0.0468 -0.1086
  831WN      WN 5331   4.696   6.203   8.284 -0.2803  0.1233  0.0865
  832WN      WN 5332   5.289   1.774   9.459 -0.0607  0.1067  0.3723
  833WN      WN 5333   6.089   0.309   9.376  0.2143 -0.0793  0.0508
  834WN      WN 5334   2.533   5.107   9.716  0.2421 -0.0436 -0.2097
  835WN      WN 5335   5.340   2.514   9.441  0.0518 -0.1978  0.0414
  836WN      WN 5336   5.813   4.245  10.513 -0.0317 -0.2421 -0.0389
  837WN      WN 5337   4.557   2.216   9.885  0.0216  0.1871 -0.1632
  838WN      WN 5338   0.495   2.389   7.946 -0.0960  0.1688  0.0899
  839WN      WN 5339   4.196   1.174   9.618  0.1908  0.1039 -0.0228
  840WN      WN 5340   5.908   0.404  10.371  0.0116  0.2566  0.0518
  841WN      WN 5341   1.267   2.065  11.026  0.1229  0.1387 -0.2295
  842WN      WN 5342   1.892   5.191  11.274 -0.1637 -0.1176  0.1172
  843WN      WN 5343   6.892   0.179   8.022 -0.0816 -0.3359  0.1541
  844WN      WN 5344   4.595   2.893   9.257  0.0278 -0.0728 -0.2374
  845WN      WN 5345   0.973   2.121   9.797  0.2526  0.2709  0.0192
  846WN      WN 5346   6.528   1.315   7.453 -0.5215 -0.0734  0.1221
  847WN      WN 5347   1.086   3.577   8.785 -0.0541  0.0555  0.2143
  848WN      WN 5348   3.796   2.547  10.282  0.1324  0.1786 -0.0767
  849WN      WN 5349   4.973   3.926   7.979 -0.0333 -0.1136 -0.0106
  850WN      WN 5350   4.030   5.676   8.486 -0.0888 -0.1533 -0.1005
  851WN      WN 5351   3.044   3.803   9.291  0.2398 -0.0731  0.0098
  852WN      WN 5352   0.106   1.623   8.595  0.0818 -0.0929 -0.2784
  853WN      WN 5353   2.538   6.745  10.650  0.0630  0.0988 -0.1325
  854WN      WN 5354   6.682   0.627  11.045  0.0667 -0.1134 -0.0353
  855WN      WN 5355   7.048   5.065  11.253  0.2614  0.0020 -0.0805
  856WN      WN 5356   1.280   0.430   7.918 -0.0767  0.2327  0.1801
  857WN      WN 5357   0.599   0.062   9.459  0.0356 -0.1510 -0.0240
  858WN      WN 5358   1.632   6.760  10.659  0.1139 -0.2173 -0.0925
  859WN      WN 5359   0.658   2.842  10.421  0.1363  0.1270  0.1633
  860WN      WN 5360   0.732   1.501  10.580 -0.1253 -0.1657  0.0979
  861WN      WN 5361   6.252   0.757   9.456 -0.3661 -0.0889  0.2509
  862WN      WN 5362   4.607   0.929   9.298 -0.1139  0.0222 -0.0971
  863WN      WN 5363   2.007   6.764   8.424  0.0371 -0.0162  0.2524
  864WN      WN 5364   6.366   2.714   9.598  0.1072  0.1533 -0.1652
  865WN      WN 5365   2.129   2.645   8.597  0.0783 -0.3082  0.1784
  866WN      WN 5366   6.110   2.127   8.737  0.1546  0.1314 -0.3420
  867WN      WN 5367   5.859   3.650   8.878 -0.1799 -0.1497  0.1260
  868WN      WN 5368   3.317   4.901  10.009 -0.1533 -0.0606  0.1645
  869WN      WN 5369   5.580   6.216   9.388  0.0084  0.0174 -0.4083
  870WN      WN 5370   6.104   6.572  10.560  0.1605  0.0873  0.1654
  871WN      WN 5371   4.314   5.372   8.746 -0.1250  0.4997 -0.0771
  872WN      WN 5372   0.344   6.644  10.422  0.1473 -0.1676 -0.1783
  873WN      WN 5373   0.238   1.725   9.163  0.1172  0.1605  0.2454
  874WN      WN 5374   1.425   3.844   8.149 -0.0541 -0.0949  0.2002
  875WN      WN 5375   7.343   6.984  10.605  0.1001  0.0507 -0.0640
  876WN      WN 5376   6.046   3.129   9.601 -0.1008  0.0282 -0.2425
  877WN      WN 5377   5.992   4.669   9.026 -0.3008  0.0148 -0.1203
  878WN      WN 5378   4.789   2.489   8.488 -0.0328 -0.1299  0.1399
  879WN      WN 5379   3.706   4.786   9.153  0.2196 -0.0178 -0.1635
  880WN      WN 5380   6.789   0.095  10.057  0.1733 -0.3573  0.1949
  881WN      WN 5381   0.005   5.379   7.679 -0.1030 -0.2645  0.2027
  882WN      WN 5382   0.562   4.220   7.271 -0.0583 -0.1321  0.3400
  883WN      WN 5383   6.792   4.224  10.270  0.2852  0.2004 -0.0271
  884WN      WN 5384   0.783   0.983   9.665 -0.2575  0.1864 -0.2150
  885WN      WN 5385   0.093   4.188   8.964  0.0888 -0.1385  0.1444
  886WN      WN 5386   6.260   5.322  10.271 -0.1899 -0.0738 -0.3469
  887WN      WN 5387   1.231   1.323   9.558  0.0234 -0.2157 -0.0646
  888WN      WN 5388   0.864   6.085   7.048 -0.1259 -0.0681  0.2733
  889WN      WN 5389   4.061   0.528  10.601  0.1140  0.2896  0.3642
  890WN      WN 5390   1.534   6.666   9.839 -0.1384  0.1417 -0.0105
  891WN      WN 5391   3.740   2.841   8.972  0.0638 -0.2129 -0.3212
  892WN      WN 5392   4.145   4.531   8.181 -0.0078 -0.3979 -0.0581
  893WN      WN 5393   6.891   7.193  10.806 -0.0741 -0.4056 -0.1393
  894WN      WN 5394   4.904   0.725   7.841  0.0177 -0.2145  0.0353
  895WN      WN 5395   5.691   0.919  10.207 -0.2037  0.0225  0.3206
  896WN      WN 5396   0.056   1.047   7.945  0.2401 -0.4018  0.2668
  897WN      WN 5397   6.684   0.525   8.395  0.0342  0.1399 -0.0423
  898WN      WN 5398   6.445   1.993   9.232 -0.0068 -0.0784  0.0257
  899WN      WN 5399   1.546   1.314   9.904 -0.0401 -0.1621 -0.2641
  900WN      WN 5400   4.400   6.184   9.118  0.2648 -0.2284  0.1327
  901WN      WN 5401   6.764   3.488   9.244 -0.1905 -0.0287 -0.1253
  902WN      WN 5402   7.010   4.237   8.760 -0.0989  0.0552  0.2601
  903WN      WN 5403   3.486   6.027   9.217  0.0650  0.1075  0.1696
  904WN      WN 5404   3.178   6.302   9.588 -0.0501 -0.0589  0.3179
  905WN      WN 5405   3.786   0.256   9.822 -0.1386  0.2179  0.0348
  906WN      WN 5406   4.345   4.946   9.746 -0.0345 -0.4703 -0.2433
  907WN      WN 5407   5.164   0.867  10.057 -0.2900  0.3950 -0.1446
  908WN      WN 5408   6.440   1.173  10.389 -0.2236  0.0797  0.0099
  909WN      WN 5409   3.249   3.353   8.431  0.3825  0.1597  0.2069
  910WN      WN 5410   1.708   2.419   8.763 -0.0221  0.0844 -0.3753
  911WN      WN 5411   3.616   4.113   8.477 -0.3397  0.2348 -0.0376
  912WN      WN 5412   3.928   3.439   9.018  0.0479 -0.1536 -0.1575
  913WN      WN 5413   5.807   3.041  11.184 -0.0216 -0.1711  0.0310
  914WN      WN 5414   4.712   5.355  10.381 -0.0855  0.1682 -0.0724
  915WN      WN 5415   5.024   6.373  10.360  0.2073  0.0339  0.1064
  916WN      WN 5416   6.067   0.362   7.642 -0.0810  0.0944 -0.1020
  917WN      WN 5417   7.063   0.711   7.854 -0.1662 -0.5170 -0.2671
  918WN      WN 5418   3.953   5.941   8.888  0.1225 -0.1041 -0.1466
  919WN      WN 5419   4.919   2.867   8.227  0.1234  0.0402  0.3398
  920WN      WN 5420   5.079   0.826   8.883 -0.0135 -0.1370  0.1567
  921WN      WN 5421   7.209   1.558   9.117 -0.1518 -0.2323  0.2631
  922WN      WN 5422   2.928   0.740   9.555  0.0257 -0.0003 -0.2114
  923WN      WN 5423   2.349   2.702   9.903 -0.3615  0.2730 -0.2871
  924WN      WN 5424   6.012   6.762   8.313 -0.4622 -0.0136  0.1434
  925WN      WN 5425   2.757   6.407  10.952  0.1160 -0.1047 -0.0047
  926WN      WN 5426   1.635   6.490  11.136  0.0694  0.2713  0.0386
  927WN      WN 5427   5.519   3.743   9.994  0.2060  0.4130  0.3985
  928WN      WN 5428   6.437   0.939   9.980 -0.0391  0.2642  0.1496
  929WN      WN 5429   5.493   7.355   8.475 -0.3395  0.0947 -0.0058
  930WN      WN 5430   4.091   4.906   7.848 -0.0631 -0.0013  0.2331
  931WN      WN 5431   3.486   7.466   9.468  0.2970 -0.0455 -0.0933
  932WN      WN 5432   7.134   2.496  10.608 -0.2094  0.3437 -0.1679
  933WN      WN 5433   6.443   0.522   7.969 -0.2094 -0.0054  0.0215
  934WN      WN 5434   1.571   6.343   8.929 -0.0384 -0.1440 -0.0915
  935WN      WN 5435   4.057   6.048   9.966  0.2611 -0.3297 -0.1781
  936WN      WN 5436   5.634   2.127   9.613 -0.0518  0.2563  0.0161
  937WN      WN 5437   6.687   0.568   9.202  0.0315 -0.1359 -0.1202
  938WN      WN 5438   7.129   3.761   9.723 -0.1229 -0.1030  0.4707
  939WN      WN 5439   7.052   4.666   8.161  0.4140 -0.0029 -0.0588
  940WN      WN 5440   0.308   6.671   9.275 -0.3709 -0.2568 -0.0611
  941WN      WN 5441   6.537   0.884   7.630  0.3155  0.3031  0.1741
  942WN      WN 5442   0.883   4.550  11.204 -0.0869 -0.0036  0.2394
  943WN      WN 5443   7.015   5.639   9.761  0.3068  0.2938 -0.2736
  944WN      WN 5444   4.435   6.718   8.946  0.2138  0.1035  0.2331
  945WN      WN 5445   6.636   2.339   8.643 -0.0065  0.0308  0.0888
  946WN      WN 5446   4.003   6.640  10.232 -0.1096  0.1016 -0.0086
  947WN      WN 5447   0.876   1.792  11.108 -0.1254  0.2397  0.1988
  948WN      WN 5448   2.551   1.427   8.862 -0.1825  0.2099 -0.0853
  949WN      WN 5449   6.321   0.186  10.183 -0.1672  0.0971  0.1042
  950WN      WN 5450   2.613   3.507  10.481 -0.1915  0.1900  0.1869
  951WN      WN 5451   4.305   3.319   9.291 -0.2117 -0.0118  0.0357
  952WN      WN 5452   2.385   6.279  10.504 -0.0525 -0.0493 -0.0013
  953WN      WN 5453   7.296   5.798   7.948 -0.2731 -0.0920 -0.1435
  954WN      WN 5454   2.317   0.049   9.649 -0.1641  0.0535 -0.1052
  955WN      WN 5455   4.716   2.427   8.001  0.0081  0.1127  0.2568
  956WN      WN 5456   6.210   1.869   9.675 -0.2764  0.2011 -0.1901
  957WN      WN 5457   4.960   7.021   9.816  0.0435  0.0268  0.2627
  958WN      WN 5458   5.760   3.593   9.394  0.2135  0.3008 -0.2869
  959WN      WN 5459   3.858   1.796   8.869 -0.0184  0.0923  0.1078
  960WN      WN 5460   6.206   5.261   8.056 -0.1287  0.0060 -0.0645
  961WN      WN 5461   4.386   0.822  10.356  0.0113  0.0438  0.1297
  962WN      WN 5462   5.783   5.306  10.043  0.1691 -0.4004 -0.1456
  963WN      WN 5463   3.425   3.441   9.264 -0.0008  0.0146 -0.0671
  964WN      WN 5464   2.832   4.661   9.872  0.0830 -0.2652  0.2112
  965WN      WN 5465   0.223   1.167   8.426  0.0370  0.0271 -0.0682
  966WN      WN 5466   6.904   4.863  10.838  0.0204  0.1845  0.0982
  967WN      WN 5467   3.358   0.545   9.454  0.0632  0.1931  0.1819
  968WN      WN 5468   0.925   2.532   8.877 -0.4024 -0.0238  0.1217
  969WN      WN 5469   0.285   5.111   8.709 -0.0047 -0.2535 -0.0469
  970WN      WN 5470   6.055   1.490   8.438  0.0628  0.4249 -0.0071
  971WN      WN 5471   2.342   4.430   9.798  0.2861  0.0731 -0.0156
  972WN      WN 5472   1.648   2.971   8.714 -0.1256 -0.3595 -0.2497
  973WN      WN 5473   1.170   3.839   9.805  0.3557  0.2785  0.0541
  974WN      WN 5474   2.421   4.139   7.547  0.0134 -0.0063  0.0714
  975WN      WN 5475   2.929   3.105   9.211 -0.1653 -0.0456  0.0379
  976WN      WN 5476   3.609   5.013   9.621  0.1215 -0.1821  0.0302
  977WN      WN 5477   2.352   3.993   8.469 -0.0922  0.1701 -0.1320
  978WN      WN 5478   4.329   1.245  10.699 -0.0879  0.1664  0.1784
  979WN      WN 5479   7.280   3.967  10.236  0.0365  0.0463  0.0506
  980WN      WN 5480   4.018   4.888   8.784  0.0863  0.1767  0.0333
  981WN      WN 5481   6.675   5.100   8.483 -0.3123 -0.2009 -0.0564
  982WN      WN 5482   2.197   2.124   9.795  0.1343  0.1269  0.1665
  983WN      WN 5483   6.918   5.731   9.213  0.1970  0.0234 -0.2851
  984WN      WN 5484   6.016   5.853   8.275  0.0503  0.1873  0.0874
  985WN      WN 5485   2.038   3.837  10.363  0.1463  0.1370 -0.1742
  986WN      WN 5486   1.327   0.030   9.666  0.1358 -0.1804  0.1338
  987WN      WN 5487   0.393   0.050   7.961  0.1279 -0.2279 -0.1008
  988WN      WN 5488   1.446   0.788  10.465 -0.2800 -0.2378 -0.1572
  989WN      WN 5489   6.169   6.857   9.761  0.2483 -0.0182  0.1217
  990WN      WN 5490   3.170   0.462   8.592  0.0837  0.0267 -0.0750
  991WN      WN 5491   6.357   3.334  10.045  0.1820 -0.2169  0.2020
  992WN      WN 5492   0.575   4.986   8.292  0.1206 -0.1013 -0.1163
  993WN      WN 5493   1.938   0.575  10.396  0.0523 -0.0708 -0.1897
  994WN      WN 5494   3.796   3.351   9.890  0.1273  0.3708 -0.0694
  995WN      WN 5495   7.307   0.909   9.672 -0.1709 -0.2805 -0.0274
  996WN      WN 5496   3.050   6.413   8.852 -0.2527 -0.0403  0.0169
  997WN      WN 5497   6.729   5.326   9.506 -0.0560 -0.0804  0.2733
  998WN      WN 5498   3.525   6.826  10.908  0.1012  0.3446  0.0747
  999WN      WN 5499   1.705   3.384  10.897  0.3075  0.1270  0.0638
 1000WN      WN 5500   3.123   6.194  10.656  0.1593 -0.0379 -0.0915
 1001WN      WN 5501   7.060   6.094  10.532  0.1888 -0.4289 -0.0698
 1002WN      WN 5502   7.138   5.548  10.365  0.0371 -0.3109 -0.1045
 1003WN      WN 5503   3.412   5.921  10.911 -0.0907  0.3713  0.3702
 1004WN      WN 5504   2.155   4.482   8.432  0.2126 -0.0258  0.1365
 1005WN      WN 5505   0.724   1.589   9.086 -0.3228 -0.0560 -0.3383
 1006WN      WN 5506   2.804   4.569   8.036  0.1160 -0.2391  0.1624
 1007WN      WN 5507   6.152   0.591   8.427  0.4013  0.1688 -0.0937
 1008WN      WN 5508   7.361   4.978   8.443 -0.1438 -0.0885  0.1262
 1009WN      WN 5509   6.020   2.852  10.073  0.0199 -0.1475 -0.2663
 1010WN      WN 5510   4.674   7.125   8.766  0.0688  0.0687 -0.0748
 1011WN      WN 5511   4.198   2.006   8.557  0.1498  0.0816  0.0680
 1012WN      WN 5512   5.917   2.709   9.358 -0.0798 -0.0354 -0.2292
 1013WN      WN 5513   1.428   1.719   8.100 -0.3576  0.0637 -0.2877
 1014WN      WN 5514   3.473   4.549   9.729 -0.1386  0.5986 -0.0314
 1015WN      WN 5515   6.992   4.718   8.696 -0.0677  0.1957 -0.0296
 1016WN      WN 5516   1.241   5.660   7.805 -0.0700  0.0646  0.2002
 1017WN      WN 5517   1.316   4.284   9.026 -0.2651  0.0820 -0.0130
 1018WN      WN 5518   5.293   0.385   8.147  0.0175 -0.1976  0.4690
 1019WN      WN 5519   0.291   6.438   7.905  0.0384  0.3109  0.0667
 1020WN      WN 5520   0.235   5.588   8.851 -0.0119  0.1344 -0.3349
 1021WN      WN 5521   1.756   1.094   8.261 -0.0065 -0.0096 -0.1215
 1022WN      WN 5522   2.110   4.907   8.997 -0.0383  0.0407  0.0872
 1023WN      WN 5523   3.279   4.303   9.303  0.0935  0.3305 -0.2506
 1024WN      WN 5524   2.835   6.491  10.330 -0.1266 -0.0620  0.0778
 1025WN      WN 5525   0.707   0.256  10.332 -0.1078  0.1671  0.1070
 1026WN      WN 5526   3.767   0.231  10.958  0.0363  0.1285 -0.0217
 1027WN      WN 5527   1.088   0.681   8.824  0.3545 -0.0007 -0.1387
 1028WN      WN 5528   5.403   5.368   8.506 -0.2427 -0.0209 -0.0162
 1029WN      WN 5529   5.606   2.177   9.121  0.0258 -0.2575  0.1072
 1030WN      WN 5530   4.792   4.245   9.467 -0.2129  0.3683  0.3277
 1031WN      WN 5531   5.592   0.128   9.173 -0.1711 -0.2192  0.1080
 1032WN      WN 5532   5.685   4.952   8.656 -0.1009  0.0202  0.1141
 1033WN      WN 5533   5.669   3.328   9.863 -0.0172 -0.0426 -0.3150
 1034WN      WN 5534   4.306   0.592   8.501  0.0095  0.2001  0.0975
 1035WN      WN 5535   1.573   0.420   8.858  0.0582 -0.3049  0.3819
 1036WN      WN 5536   3.366   2.341   8.976 -0.2936  0.1887  0.1746
 1037WN      WN 5537   6.736   5.976  10.137 -0.2071 -0.0093  0.0525
 1038WN      WN 5538   0.072   0.699   8.858 -0.4109  0.0154  0.3417
 1039WN      WN 5539   6.693   3.381   8.752  0.2269 -0.1492  0.2142
 1040WN      WN 5540   4.517   6.256   7.634  0.1013 -0.0418 -0.5062
 1041WN      WN 5541   5.879   6.169  10.749  0.0060  0.2517 -0.0611
 1042WN      WN 5542   2.637   0.887   8.350 -0.0394  0.0064  0.2821
 1043WN      WN 5543   6.142   5.877   8.767  0.1138 -0.1261 -0.0790
 1044WN      WN 5544   6.180   5.802  10.015 -0.2478  0.0606 -0.3274
 1045WN      WN 5545   6.049   3.206  10.765  0.1328  0.1506 -0.0333
 1046WN      WN 5546   4.675   0.448   9.370  0.1693 -0.1014  0.1214
 1047WN      WN 5547   6.058   0.091   9.805  0.3737 -0.2165  0.0314
 1048WN      WN 5548   2.325   4.382   7.994  0.3440 -0.0251  0.1430
 1049WN      WN 5549   7.395   1.771  10.197  0.0819 -0.0999  0.2842
 1050WN      WN 5550   4.346   2.549  10.147 -0.3080 -0.2540 -0.0879
 1051WN      WN 5551   1.285   4.732   8.754  0.1791  0.0255 -0.2852
 1052WN      WN 5552   0.826   5.294   9.416  0.0864  0.2426 -0.1919
 1053WN      WN 5553   6.070   3.652   9.791  0.2617 -0.2063  0.2366
 1054WN      WN 5554   7.305   0.445  10.570 -0.3081 -0.0042 -0.0650
 1055WN      WN 5555   4.276   2.737   9.702  0.0626 -0.5728  0.1617
 1056WN      WN 5556   1.187   2.471  10.065 -0.0393 -0.1120  0.2841
 1057WN      WN 5557   1.274   6.581   9.322 -0.0279  0.1579 -0.0610
 1058WN      WN 5558   3.637   4.510  10.194  0.1060 -0.0991  0.1851
 1059WN      WN 5559   2.773   1.873   9.697  0.2830  0.2275 -0.1019
 1060WN      WN 5560   1.582   3.523   8.759 -0.1386 -0.0559  0.0508
 1061WN      WN 5561   2.512   0.420   9.235 -0.2535 -0.0339  0.0877
 1062WN      WN 5562   3.791   0.819   9.627  0.1307  0.0941 -0.1159
 1063WN      WN 5563   4.292   4.653  10.293 -0.2301 -0.5108 -0.0489
 1064WN      WN 5564   5.293   6.353   8.608  0.2941  0.2586 -0.2163
 1065WN      WN 5565   6.438   3.835  10.173  0.0165 -0.2121  0.0673
 1066WN      WN 5566   6.863   6.529  10.063 -0.2950 -0.0721 -0.2189
 1067WN      WN 5567   7.054   0.301   9.686  0.3778 -0.4371  0.0941
 1068WN      WN 5568   0.681   4.600  10.154 -0.1366 -0.0539 -0.0295
 1069WN      WN 5569   6.041   5.014   7.662 -0.0792  0.3161 -0.0803
 1070WN      WN 5570   6.761   5.036   7.882 -0.0222  0.1554 -0.1072
 1071WN      WN 5571   6.284   4.438   9.484 -0.0627 -0.1904  0.1815
 1072WN      WN 5572   7.428   6.218   9.600  0.0350 -0.1421 -0.0300
 1073WN      WN 5573   0.752   7.243  11.084  0.0272 -0.1740 -0.1870
 1074WN      WN 5574   4.293   6.543  10.607 -0.1546  0.0406 -0.3399
 1075WN      WN 5575   1.072   0.422   9.314 -0.1344  0.2812 -0.1438
 1076WN      WN 5576   5.695   0.556   8.948  0.0395 -0.2353 -0.0529
 1077WN      WN 5577   4.769   3.183   9.633 -0.2361 -0.1551  0.0141
 1078WN      WN 5578   7.471   7.450   9.541  0.3119 -0.1155  0.1331
 1079WN      WN 5579   6.407   6.876   9.300 -0.2322  0.1107  0.1523
 1080WN      WN 5580   2.826   2.835   7.926  0.2950 -0.1156  0.0138
 1081WN      WN 5581   6.173   1.272  11.353 -0.1891 -0.2070 -0.1906
 1082WN      WN 5582   4.825   0.575  10.347 -0.1168 -0.0414  0.0689
 1083WN      WN 5583   6.568   2.259   9.735  0.1996  0.0048  0.5416
 1084WN      WN 5584   0.846   3.583   9.240 -0.3160  0.2277 -0.1060
 1085WN      WN 5585   3.112   4.665  10.402  0.1337  0.0932 -0.0518
 1086WN      WN 5586   1.979   5.836   8.108  0.2079 -0.2360 -0.2861
 1087WN      WN 5587   0.357   6.580   8.532 -0.0200 -0.2137  0.2643
 1088WN      WN 5588   1.934   3.232   9.148 -0.0343  0.1764  0.1020
 1089WN      WN 5589   1.562   1.768   8.972 -0.2379  0.0376  0.2394
 1090WN      WN 5590   3.673   1.610   8.323 -0.1405 -0.2643  0.3388
 1091WN      WN 5591   2.270   0.393   8.145  0.0478  0.1341 -0.2470
 1092WN      WN 5592   4.681   0.550   8.904 -0.1627  0.5236 -0.0469
 1093WN      WN 5593   0.700   0.759  10.104 -0.1997  0.1661  0.1236
 1094WN      WN 5594   5.929   1.196  10.565 -0.2176  0.2369 -0.1769
 1095WN      WN 5595   2.902   1.574   7.919  0.2576  0.0383 -0.0207
 1096WN      WN 5596   5.150   5.183  10.536 -0.1147 -0.0458  0.0369
 1097WN      WN 5597   2.464   5.799   9.080  0.0259  0.0218  0.2492
 1098WN      WN 5598   2.848   1.149   9.224 -0.1813 -0.3600  0.0085
 1099WN      WN 5599   5.504   1.985  10.443  0.1005  0.0879  0.0899
 1100WN      WN 5600   2.536   3.983  10.190  0.0247  0.1242 -0.3687
 1101WN      WN 5601   6.037   0.165   8.900  0.0033 -0.1488  0.0083
 1102WN      WN 5602   6.643   5.403  10.903  0.0009 -0.3440 -0.1358
 1103WN      WN 5603   2.408   2.917   8.237  0.0069 -0.2224  0.2509
 1104WN      WN 5604   1.851   5.266   8.075 -0.0661  0.2769  0.2086
 1105WN      WN 5605   3.955   7.373  10.311 -0.0677 -0.2412 -0.3488
 1106WN      WN 5606   2.812   6.005   9.855 -0.0404 -0.0437  0.1419
 1107WN      WN 5607   1.688   4.795   7.971  0.2960 -0.2728  0.3401
 1108WN      WN 5608   2.497   5.842   8.288  0.2300 -0.1933 -0.0068
 1109WN      WN 5609   1.644   2.192  10.192 -0.2731 -0.1880  0.0951
 1110WN      WN 5610   5.018   1.256   8.564 -0.1180  0.0227 -0.0778
 1111WN      WN 5611   6.053   6.848   8.815  0.0970 -0.1871 -0.0763
 1112WN      WN 5612   4.915   1.707   9.866 -0.1281  0.1795  0.0445
 1113WN      WN 5613   3.717   0.882   9.007  0.0248 -0.2972  0.0589
 1114WN      WN 5614   4.824   4.860  10.153  0.0309  0.1951  0.1210
 1115WN      WN 5615   6.918   5.540   8.597  0.1356 -0.3239  0.1501
 1116WN      WN 5616   0.338   3.199  10.133 -0.1529 -0.1018  0.6654
 1117WN      WN 5617   1.765   1.152  10.337  0.1376 -0.0027  0.0500
 1118WN      WN 5618   3.863   2.331   8.843 -0.2177  0.0386 -0.0539
 1119WN      WN 5619   4.512   3.858   8.519  0.1192  0.3062 -0.0133
 1120WN      WN 5620   6.990   6.837   8.390  0.0515  0.3059 -0.0582
 1121WN      WN 5621   0.323   1.919  10.544 -0.0138 -0.2437  0.0887
 1122WN      WN 5622   6.967   1.772   9.945 -0.3502 -0.2400  0.0429
 1123WN      WN 5623   2.804   4.345   8.491  0.1181  0.0794  0.3397
 1124WN      WN 5624   6.194   2.376  10.341 -0.0217 -0.0459 -0.0754
 1125WN      WN 5625   5.266   2.759   8.581  0.0337  0.1029 -0.2289
 1126WN      WN 5626   6.013   0.640   9.870 -0.3214 -0.1713  0.0553
 1127WN      WN 5627   3.302   7.049   7.979  0.3401 -0.0958  0.3234
 1128WN      WN 5628   0.823   6.383   9.395 -0.0049  0.1277  0.0095
 1129WN      WN 5629   2.083   5.591  10.991  0.1064  0.0073  0.1440
 1130WN      WN 5630   7.041   6.995  10.206  0.1854  0.3134  0.1073
 1131WN      WN 5631   6.104   1.387   9.492  0.5252  0.0933 -0.1836
 1132WN      WN 5632   4.653   6.223  10.953 -0.2507  0.1959 -0.1042
 1133WN      WN 5633   1.568   2.924   9.515  0.0058  0.0714 -0.1185
 1134WN      WN 5634   4.687   4.041   9.928  0.0886 -0.3337 -0.0686
 1135WN      WN 5635   3.083   3.665  10.515 -0.0906 -0.2030 -0.1117
 1136WN      WN 5636   1.578   7.077   8.421 -0.0746  0.3893 -0.0998
 1137WN      WN 5637   3.827   1.681   9.852 -0.1000  0.3814  0.6454
 1138WN      WN 5638   5.912   6.215  10.242  0.0714 -0.0202 -0.0546
 1139WN      WN 5639   1.854   4.053   8.432 -0.0778  0.0233 -0.0686
 1140WN      WN 5640   4.408   4.549  10.782 -0.1210 -0.0385 -0.1897
 1141WN      WN 5641   7.175   2.738  10.160  0.1347 -0.0625  0.0693
 1142WN      WN 5642   0.858   5.414  10.038  0.4135 -0.1999 -0.2329
 1143WN      WN 5643   1.009   5.766   8.366  0.2127 -0.0656  0.4742
 1144WN      WN 5644   5.026   2.180   9.644  0.0140  0.0651  0.1339
 1145WN      WN 5645   0.908   6.410  10.464 -0.3033 -0.0498 -0.1716
 1146WN      WN 5646   2.247   4.847  10.016  0.2098  0.0127 -0.1206
 1147WN      WN 5647   4.495   4.211   8.916 -0.0445 -0.1010  0.0358
 1148WN      WN 5648   2.737   6.219   9.375  0.2229  0.0735 -0.3723
 1149WN      WN 5649   5.290   4.622  10.352  0.2061  0.0323  0.0148
 1150WN      WN 5650   5.508   5.402   9.012 -0.0336  0.0674 -0.1185
 1151WN      WN 5651   3.597   2.404  10.737 -0.2250  0.1394  0.1274
 1152WN      WN 5652   1.978   2.907  10.838  0.3199 -0.2305  0.3396
 1153WN      WN 5653   6.544   7.467   8.377  0.2812 -0.0128  0.0539
 1154WN      WN 5654   0.406   6.638   9.874  0.1467 -0.0807  0.0766
 1155WN      WN 5655   4.897   2.448  10.933  0.1853 -0.1097 -0.0540
 1156WN      WN 5656   7.448   5.600   8.387  0.4808 -0.2413 -0.0625
 1157WN      WN 5657   1.783   3.885  11.038 -0.0499 -0.1672  0.1576
 1158WN      WN 5658   1.848   6.931   9.484 -0.1508 -0.3025 -0.0089
 1159WN      WN 5659   5.079   2.939   9.310  0.1741 -0.1611 -0.0488
 1160WN      WN 5660   7.281   6.687   9.801 -0.1265 -0.2931 -0.1757
 1161WN      WN 5661   5.201   6.690   9.533  0.4987  0.0498 -0.1279
 1162WN      WN 5662   5.099   4.101   8.846 -0.0409  0.1122 -0.0944
 1163WN      WN 5663   5.581   3.997   8.560  0.0908 -0.1293  0.0107
 1164WN      WN 5664   6.282   3.489   9.269 -0.0407 -0.1678  0.1554
 1165WN      WN 5665   1.918   2.000   9.364  0.3280  0.0464  0.1269
 1166WN      WN 5666   4.003   2.138  10.831 -0.1498  0.4419  0.0550
 1167WN      WN 5667   0.527   0.760   8.665 -0.2325 -0.0793  0.0110
 1168WN      WN 5668   4.847   3.011   8.757 -0.0962  0.0525 -0.1811
 1169WN      WN 5669   0.389   6.203   9.141 -0.4787  0.3529 -0.1484
 1170WN      WN 5670   6.006   7.260   8.487 -0.2443  0.2196 -0.1222
 1171WN      WN 5671   1.725   0.466   9.527  0.3117 -0.2420  0.2495
 1172WN      WN 5672   1.332   5.800   9.951 -0.0453  0.2208  0.2058
 1173WN      WN 5673   7.338   2.836   9.290  0.0859  0.2513 -0.0273
 1174WN      WN 5674   1.215   4.335   8.145  0.0129 -0.1293  0.1040
 1175WN      WN 5675   1.220   7.077   9.438  0.1834 -0.0336  0.1208
 1176WN      WN 5676   5.156   0.384   9.149  0.0178 -0.2079 -0.0370
 1177WN      WN 5677   2.409   6.688  11.212  0.2753  0.0800 -0.0579
 1178WN      WN 5678   1.146   0.346  11.243  0.0541 -0.0185 -0.1239
 1179WN      WN 5679   3.371   4.082  10.262 -0.0722 -0.3508  0.0550
 1180WN      WN 5680   5.139   3.673   8.408  0.0722  0.1621  0.1858
 1181WN      WN 5681   1.872   4.566   9.813  0.0214  0.0389  0.0831
 1182WN      WN 5682   0.532   0.623  10.642 -0.1119  0.1254 -0.3045
 1183WN      WN 5683   1.835   0.146   8.533  0.0218 -0.0091 -0.2661
 1184WN      WN 5684   0.284   1.562   9.793 -0.0231 -0.4279 -0.0789
 1185WN      WN 5685   5.522   4.269  10.111 -0.1122 -0.0453 -0.2458
 1186WN      WN 5686   0.241   0.839   9.341  0.0572 -0.0267 -0.2205
 1187WN      WN 5687   3.681   6.436   9.684 -0.2672  0.3024  0.1727
 1188WN      WN 5688   2.379   2.932   9.392 -0.0664  0.0391 -0.2893
 1189WN      WN 5689   3.568   5.768   8.403  0.0390  0.1837  0.6384
 1190WN      WN 5690   3.444   7.322  10.608 -0.4566  0.0371  0.0396
 1191WN      WN 5691   7.013   1.975  10.498  0.0719  0.1688 -0.1439
 1192WN      WN 5692   4.865   7.037   9.213  0.0280 -0.2482  0.0727
 1193WN      WN 5693   3.124   4.067   9.799  0.1363  0.1497  0.1167
 1194WN      WN 5694   4.570   6.145   9.595  0.0336 -0.2231 -0.1677
 1195WN      WN 5695   7.472   5.749   9.904 -0.0977 -0.0571 -0.1075
 1196WN      WN 5696   5.915   4.564   9.883 -0.0142  0.2233  0.0781
 1197WN      WN 5697   7.348   1.882   9.611  0.2534 -0.0419  0.1426
 1198WN      WN 5698   1.213   1.278   9.049 -0.0271  0.0735  0.0669
 1199WN      WN 5699   4.114   4.347   8.653 -0.1557 -0.5491  0.0975
 1200WN      WN 5700   0.279   4.754  10.424 -0.0482  0.2035  0.0387
 1201WN      WN 5701   4.565   4.551   9.886 -0.0436  0.2003  0.0903
 1202WN      WN 5702   1.004   5.951  10.284  0.1602  0.1269  0.2213
 1203WN      WN 5703   4.960   4.560   8.689 -0.0016  0.1923  0.0398
 1204WN      WN 5704   3.791   2.668  11.097 -0.4084 -0.1463  0.0931
 1205WN      WN 5705   3.029   0.273   9.085 -0.0445 -0.0332  0.0080
 1206WN      WN 5706   0.214   6.262  10.073  0.2347 -0.1708  0.2437
 1207WN      WN 5707   3.081   2.921   8.342  0.2739  0.2835 -0.0503
 1208WN      WN 5708   4.896   1.325  11.388  0.0545 -0.1465  0.2777
 1209WN      WN 5709   2.775   6.008  10.380 -0.1838  0.2334 -0.4520
 1210WN      WN 5710   4.801   2.655   9.770  0.3032  0.2657  0.1450
 1211WN      WN 5711   3.109   3.288   9.648  0.2266 -0.2461  0.3042
 1212WN      WN 5712   0.419   3.297   9.234  0.1081 -0.4241 -0.0028
 1213WN      WN 5713   0.878   4.676  10.654  0.1117 -0.2887 -0.2310
 1214WN      WN 5714   3.484   4.386  11.227  0.1582  0.1482  0.0352
 1215WN      WN 5715   4.911   6.521   9.160  0.0280 -0.0228 -0.0046
 1216WN      WN 5716   2.931   4.523   8.974  0.4073  0.0323 -0.1908
 1217WN      WN 5717   0.981   6.019  10.796 -0.1066 -0.0644 -0.0679
 1218WN      WN 5718   4.309   7.220   9.111 -0.0854 -0.2854 -0.0073
 1219WN      WN 5719   4.556   0.471  10.722 -0.0190 -0.0869 -0.1197
 1220WN      WN 5720   4.086   4.302   9.160 -0.0568 -0.0215 -0.0162
 1221WN      WN 5721   3.226   1.384   8.375 -0.0458  0.0514  0.3101
 1222WN      WN 5722   4.876   5.902  10.538  0.3877  0.1454  0.0034
 1223WN      WN 5723   5.721   4.463  11.238  0.0649 -0.0582 -0.1295
 1224WN      WN 5724   7.330   7.033   9.311  0.2305 -0.1819  0.2828
 1225WN      WN 5725   0.082   2.946   9.795  0.3750 -0.0502  0.0022
 1226WN      WN 5726   0.629   0.473   7.681 -0.2267 -0.1625 -0.2402
 1227WN      WN 5727   3.026   4.737  10.905  0.1351  0.0198  0.1543
 1228WN      WN 5728   0.224   2.112   9.901 -0.1669  0.0243 -0.2971
 1229WN      WN 5729   5.065   5.519   8.137  0.1248 -0.2992 -0.1925
 1230WN      WN 5730   1.977   4.462   9.350 -0.4613  0.1355 -0.2104
 1231WN      WN 5731   2.033   4.972   8.520  0.0365 -0.0475 -0.1097
 1232WN      WN 5732   4.749   6.240   8.752  0.1177  0.1467 -0.1630
 1233WN      WN 5733   1.048   6.996   8.818 -0.3680  0.0166  0.0392
 1234WN      WN 5734   1.898   5.962   9.059  0.1004  0.0420 -0.1247
 1235WN      WN 5735   4.588   6.642  10.201  0.0856  0.3587 -0.2004
 1236WN      WN 5736   4.206   0.286   8.927  0.0572  0.0956 -0.2096
 1237WN      WN 5737   3.685   5.817  10.343  0.1665 -0.0013 -0.0822
 1238WN      WN 5738   4.142   5.668  10.256 -0.1396  0.3411 -0.0353
 1239WN      WN 5739   2.255   5.162  10.835 -0.0012  0.0775  0.1900
 1240WN      WN 5740   1.185   0.961  11.170  0.2706 -0.1212 -0.2713
 1241WN      WN 5741   1.452   4.208  11.079 -0.1880 -0.0906  0.0251
 1242WN      WN 5742   3.335   1.699  10.033  0.2545 -0.1159 -0.3086
 1243WN      WN 5743   5.548   6.845   8.514 -0.2052 -0.1458  0.0246
 1244WN      WN 5744   5.221   7.420   8.919  0.2565  0.4525 -0.1004
 1245WN      WN 5745   6.631   3.450  10.477  0.2373  0.0853  0.0285
 1246WN      WN 5746   0.577   4.940   9.136  0.4001  0.1770  0.0683
 1247WN      WN 5747   0.437   5.506   9.700  0.2425  0.3313  0.0157
 1248WN      WN 5748   0.457   5.979   8.298 -0.1740  0.3213  0.0473
 1249WN      WN 5749   1.168   3.355   9.542  0.0644  0.1130  0.1433
 1250WN      WN 5750   5.605   2.687   8.973  0.0543 -0.0939  0.2480
 1251WN      WN 5751   2.087   2.957  10.267  0.3253 -0.0721  0.3108
 1252WN      WN 5752   1.772   3.766   7.733  0.1130 -0.3075 -0.0548
 1253WN      WN 5753   2.866   1.642   9.273 -0.2852 -0.2151  0.0671
 1254WN      WN 5754   6.401   5.999   9.158  0.1503  0.0700  0.1819
 1255WN      WN 5755   4.531   6.009  10.183  0.2406 -0.2578  0.2615
 1256WN      WN 5756   5.792   1.118   8.157 -0.0533 -0.1953 -0.2327
 1257WN      WN 5757   1.213   1.651  10.766 -0.2529 -0.0671 -0.0868
 1258WN      WN 5758   2.294   3.554  10.057 -0.2195  0.2709  0.2021
 1259WN      WN 5759   2.977   0.149  11.320  0.1349  0.2813 -0.0011
 1260WN      WN 5760   1.700   6.107   9.820  0.0706  0.1055  0.1316
 1261WN      WN 5761   3.946   4.637   9.599  0.1005  0.2671 -0.0528
 1262WN      WN 5762   0.923   4.952   9.935 -0.2366 -0.1420  0.0428
 1263WN      WN 5763   6.698   6.884   9.778 -0.0276 -0.0265  0.0069
 1264WN      WN 5764   0.624   0.613   9.121 -0.3265  0.2462 -0.2717
 1265WN      WN 5765   4.083   2.595   9.201 -0.3017  0.0765 -0.1134
 1266WN      WN 5766   1.670   0.761  10.021 -0.1832 -0.2130  0.2677
 1267WN      WN 5767   3.106   7.131  10.261 -0.0269  0.1196  0.0102
 1268WN      WN 5768   3.909   2.666   8.487 -0.1575  0.1386  0.0867
 1269WN      WN 5769   5.652   7.007  11.320 -0.1679  0.1669  0.0750
 1270WN      WN 5770   3.365   3.611  10.131  0.0077 -0.0087  0.1042
 1271WN      WN 5771   2.534   1.905   7.565  0.0612  0.0831  0.0128
 1272WN      WN 5772   7.394   7.354   8.989 -0.0106 -0.2274  0.3273
 1273WN      WN 5773   1.791   3.480   8.289 -0.0288 -0.4157 -0.1225
 1274WN      WN 5774   1.851   2.018   7.840 -0.2409 -0.0638 -0.0889
 1275WN      WN 5775   4.258   5.384   7.739  0.0509  0.1866  0.1572
 1276WN      WN 5776   5.721   3.002   8.550  0.1261  0.1082  0.0103
 1277WN      WN 5777   2.707   5.928   7.825  0.1425  0.1300 -0.0477
 1278WN      WN 5778   1.815   3.002   8.143 -0.1293  0.0215 -0.0837
 1279WN      WN 5779   0.031   2.966  10.473  0.0253 -0.1313  0.3675
 1280WN      WN 5780   3.364   7.344   8.970 -0.1990 -0.1505  0.2380
 1281WN      WN 5781   2.991   0.490   7.901 -0.3344  0.0289  0.0279
 1282WN      WN 5782   5.788   1.189  11.067 -0.0985 -0.3790 -0.1522
 1283WN      WN 5783   3.165   6.594   9.998 -0.3704  0.2026 -0.1805
 1284WN      WN 5784   5.520   4.830   9.117 -0.2752  0.3319  0.2044
 1285WN      WN 5785   1.835   1.956   8.500  0.1646  0.0263  0.0214
 1286WN      WN 5786   1.110   2.931   9.803 -0.1418 -0.0852 -0.0819
 1287WN      WN 5787   1.190   5.129   9.141 -0.1311 -0.0783  0.3078
 1288WN      WN 5788   6.805   0.629  10.110  0.1185 -0.2597  0.1156
 1289WN      WN 5789   5.472   3.890   9.100  0.1640 -0.1719 -0.2128
 1290WN      WN 5790   5.117   5.984  10.046 -0.1132  0.2914 -0.0131
 1291WN      WN 5791   1.744   1.033   9.532 -0.0380 -0.0829  0.2565
 1292WN      WN 5792   2.662   2.345   9.714 -0.1351  0.2185  0.0679
 1293WN      WN 5793   1.551   3.734  10.469 -0.1653  0.0222 -0.1855
 1294WN      WN 5794   6.529   1.841   8.605  0.1134 -0.0235  0.0432
 1295WN      WN 5795   1.153   1.486  10.323 -0.2144  0.3309 -0.1887
[truncated: 284,726 more chars]
