# Supplementary material for: Free energies of membrane stalk formation from a lipidomics perspective
Source: Nat Commun. 2021 Nov 15;12:6594. doi: 10.1038/s41467-021-26924-2 (PMC8593120; doi:10.1038/s41467-021-26924-2)
Supplement: Supplementary file 4 — Source Data [file 41467_2021_26924_MOESM4_ESM.zip › SI_data/Fig_S5/outer-flat/16water-per-nm2.gro]

Membrane with PIPC PAPC POPC DPSM PNSM PLSM PAPI PAPS PAPE CHOL (36 14 12 26 18 16 4 8 4 98)
 9440
    1PIPC   NC3    1   1.343   6.947   7.970  0.0135 -0.2249 -0.1452
    1PIPC   PO4    2   1.437   6.728   7.565 -0.0480  0.2407 -0.1070
    1PIPC   GL1    3   1.435   6.694   7.162  0.1317  0.2330  0.2311
    1PIPC   GL2    4   1.441   6.427   7.163  0.3279 -0.1978 -0.0526
    1PIPC   C1A    5   1.380   6.570   6.698  0.0672  0.1288 -0.2160
    1PIPC   D2A    6   1.246   6.290   6.411  0.0629 -0.1524 -0.2049
    1PIPC   D3A    7   1.322   6.586   6.137 -0.0233 -0.3539 -0.1709
    1PIPC   C4A    8   0.962   6.901   6.171 -0.0080 -0.0955  0.0780
    1PIPC   C1B    9   1.682   6.125   6.893  0.0657  0.2489  0.0317
    1PIPC   C2B   10   1.860   6.273   6.563  0.1450 -0.2747  0.0734
    1PIPC   C3B   11   1.977   6.090   6.200 -0.3216 -0.1315 -0.1309
    1PIPC   C4B   12   1.985   6.052   5.710  0.2164  0.2019  0.0820
    2PIPC   NC3   13   2.575   6.305   7.711  0.0472  0.0898 -0.0690
    2PIPC   PO4   14   2.558   6.784   7.668 -0.0982 -0.0949 -0.1623
    2PIPC   GL1   15   2.899   6.866   7.344  0.0396 -0.1883  0.4502
    2PIPC   GL2   16   3.215   7.192   7.382  0.0131  0.1647 -0.2100
    2PIPC   C1A   17   2.922   6.995   6.951 -0.0149 -0.0687  0.1109
    2PIPC   D2A   18   2.819   7.011   6.571  0.3380 -0.1944 -0.4312
    2PIPC   D3A   19   2.998   6.626   6.662  0.1575 -0.3599 -0.0491
    2PIPC   C4A   20   3.130   6.462   7.032 -0.1339 -0.0723 -0.1116
    2PIPC   C1B   21   3.138   7.480   7.000 -0.0652  0.2019 -0.1314
    2PIPC   C2B   22   3.014   7.433   6.693 -0.0326 -0.0081  0.0684
    2PIPC   C3B   23   2.989   7.266   6.198 -0.0541  0.1977 -0.3084
    2PIPC   C4B   24   3.179   7.134   5.874 -0.1630  0.0115 -0.1076
    3PIPC   NC3   25   3.337   2.337   7.638  0.0199  0.0775  0.0385
    3PIPC   PO4   26   2.931   2.465   7.650  0.1689  0.3927 -0.2312
    3PIPC   GL1   27   2.858   2.144   7.339  0.1270  0.0344  0.0090
    3PIPC   GL2   28   3.185   2.010   7.280  0.1956  0.0661 -0.1550
    3PIPC   C1A   29   2.786   1.974   6.929  0.0134  0.1724  0.1914
    3PIPC   D2A   30   2.421   2.055   6.662 -0.1505 -0.2627  0.0141
    3PIPC   D3A   31   2.542   2.438   6.535 -0.1920 -0.1556  0.1351
    3PIPC   C4A   32   2.601   2.596   6.082  0.1270 -0.0608  0.0715
    3PIPC   C1B   33   3.292   1.901   6.907  0.0887  0.1259 -0.1489
    3PIPC   C2B   34   3.139   2.012   6.464  0.1454  0.1480  0.1139
    3PIPC   C3B   35   3.203   2.022   6.065 -0.2900 -0.0254 -0.0078
    3PIPC   C4B   36   3.472   2.015   5.682 -0.0376 -0.0706  0.0799
    4PIPC   NC3   37   0.372   5.597   7.996  0.4359  0.0773  0.1611
    4PIPC   PO4   38   0.658   5.790   7.679 -0.0277  0.1808 -0.1878
    4PIPC   GL1   39   0.672   5.719   7.176 -0.1032 -0.1589 -0.1616
    4PIPC   GL2   40   0.344   5.833   7.124 -0.3026 -0.1408  0.1414
    4PIPC   C1A   41   0.846   5.582   6.791  0.2141 -0.0122 -0.1558
    4PIPC   D2A   42   1.040   5.492   6.381  0.0680 -0.3926  0.0053
    4PIPC   D3A   43   0.862   5.907   6.395  0.1341 -0.1702  0.2572
    4PIPC   C4A   44   0.575   5.903   6.154  0.1231  0.1654 -0.2972
    4PIPC   C1B   45   0.308   5.733   6.752  0.1116  0.1574  0.0555
    4PIPC   C2B   46   0.190   5.666   6.312  0.0514 -0.3147 -0.0668
    4PIPC   C3B   47   0.466   5.511   5.901  0.0690  0.2853 -0.1373
    4PIPC   C4B   48   0.719   5.340   5.577  0.0498 -0.1844 -0.0365
    5PIPC   NC3   49   2.398   2.530   7.491  0.2264 -0.1897  0.1577
    5PIPC   PO4   50   2.645   2.858   7.576  0.0342  0.2299 -0.1555
    5PIPC   GL1   51   2.258   2.971   7.239  0.1782  0.0662 -0.0484
    5PIPC   GL2   52   2.043   3.172   7.278 -0.2874 -0.0597  0.0973
    5PIPC   C1A   53   2.148   3.098   6.784 -0.0861 -0.4847 -0.1415
    5PIPC   D2A   54   2.180   3.121   6.347 -0.1352  0.1494  0.0653
    5PIPC   D3A   55   2.634   2.975   6.325  0.1138 -0.2402 -0.1299
    5PIPC   C4A   56   2.994   3.003   6.602  0.0497  0.2523  0.0181
    5PIPC   C1B   57   1.694   3.157   7.009  0.1583  0.2902  0.1749
    5PIPC   C2B   58   1.616   2.987   6.617 -0.0354 -0.2024  0.0592
    5PIPC   C3B   59   1.529   2.622   6.450 -0.0724  0.0690  0.0964
    5PIPC   C4B   60   1.479   2.235   6.244  0.1859  0.1342  0.0109
    6PIPC   NC3   61   4.160   6.714   8.052 -0.2198  0.2432 -0.2233
    6PIPC   PO4   62   4.600   6.614   7.905  0.1494  0.0516 -0.0297
    6PIPC   GL1   63   4.721   6.693   7.528  0.0642 -0.1205  0.2823
    6PIPC   GL2   64   4.797   6.458   7.337  0.1351 -0.0453 -0.0882
    6PIPC   C1A   65   4.627   6.845   7.083 -0.0225  0.1584  0.2213
    6PIPC   D2A   66   4.645   6.980   6.731  0.0749  0.2879  0.0398
    6PIPC   D3A   67   4.419   6.995   6.385  0.0243 -0.0689  0.0198
    6PIPC   C4A   68   4.419   6.847   6.013  0.0339 -0.0392  0.1716
    6PIPC   C1B   69   4.823   6.476   6.901 -0.2679  0.0688  0.2130
    6PIPC   C2B   70   4.788   6.607   6.540  0.1959  0.1922 -0.3288
    6PIPC   C3B   71   4.911   6.853   6.174  0.2013 -0.0118  0.2438
    6PIPC   C4B   72   4.816   7.014   5.783  0.0217 -0.0770  0.1375
    7PIPC   NC3   73   4.154   1.237   8.113 -0.0097 -0.0978 -0.0198
    7PIPC   PO4   74   4.267   1.281   7.708 -0.3561 -0.1170 -0.0665
    7PIPC   GL1   75   4.252   1.618   7.462 -0.0856  0.0036  0.1068
    7PIPC   GL2   76   3.907   1.570   7.393  0.3056  0.0691  0.0744
    7PIPC   C1A   77   4.420   1.757   7.090 -0.4516  0.0633 -0.0200
    7PIPC   D2A   78   4.722   1.975   6.821 -0.0331  0.0516 -0.2629
    7PIPC   D3A   79   4.564   1.642   6.609 -0.0993 -0.1607  0.1233
    7PIPC   C4A   80   4.895   1.489   6.258  0.0629 -0.0460  0.0279
    7PIPC   C1B   81   3.967   1.816   7.015 -0.2794  0.1316  0.0821
    7PIPC   C2B   82   4.095   1.779   6.634 -0.2809 -0.2478  0.0447
    7PIPC   C3B   83   4.241   1.599   6.216  0.0180 -0.0951  0.0830
    7PIPC   C4B   84   4.308   1.637   5.699  0.1826  0.1431 -0.2452
    8PIPC   NC3   85   1.116   2.323   8.368  0.1668 -0.2061 -0.3943
    8PIPC   PO4   86   1.524   2.396   8.043 -0.2048  0.2183  0.1798
    8PIPC   GL1   87   1.609   2.334   7.616  0.0651  0.0237 -0.2597
    8PIPC   GL2   88   1.313   2.221   7.465  0.0067 -0.1067  0.3103
    8PIPC   C1A   89   1.773   2.488   7.279  0.1375 -0.3309  0.2623
    8PIPC   D2A   90   1.873   2.709   7.013  0.2384 -0.0681 -0.0349
    8PIPC   D3A   91   2.132   2.592   6.721 -0.1915 -0.0344 -0.1381
    8PIPC   C4A   92   2.072   2.650   6.244  0.2782  0.1070 -0.2084
    8PIPC   C1B   93   1.348   2.077   7.101  0.0924  0.3675 -0.0544
    8PIPC   C2B   94   1.493   1.841   6.594  0.1418  0.1097  0.0480
    8PIPC   C3B   95   1.921   1.621   6.409 -0.1039 -0.2343 -0.2896
    8PIPC   C4B   96   2.311   1.482   6.280  0.1212 -0.1535 -0.2611
    9PIPC   NC3   97   1.514   1.975   7.873  0.0561  0.0957  0.0551
    9PIPC   PO4   98   1.681   1.552   7.954 -0.1557  0.1737  0.3566
    9PIPC   GL1   99   1.559   1.495   7.537 -0.3927  0.3005 -0.3226
    9PIPC   GL2  100   1.380   1.680   7.434  0.0489 -0.1361 -0.2334
    9PIPC   C1A  101   1.540   1.175   7.212  0.1938  0.0647  0.0650
    9PIPC   D2A  102   1.515   0.710   7.314  0.0067 -0.2503  0.3145
    9PIPC   D3A  103   1.341   0.490   6.984  0.0544 -0.0859  0.2941
    9PIPC   C4A  104   1.266   0.455   6.549 -0.2236  0.0763  0.1093
    9PIPC   C1B  105   1.399   1.616   7.013  0.2405  0.2291  0.1349
    9PIPC   C2B  106   1.584   1.369   6.708  0.1631 -0.1835 -0.2165
    9PIPC   C3B  107   1.614   1.085   6.344  0.0466  0.2800  0.0405
    9PIPC   C4B  108   1.749   0.848   6.123  0.2678 -0.0840 -0.0414
   10PIPC   NC3  109   3.004   7.063   8.027  0.0600  0.2935  0.0052
   10PIPC   PO4  110   3.285   6.846   7.768  0.1713  0.1116  0.0688
   10PIPC   GL1  111   3.492   6.583   7.498  0.0715 -0.2992 -0.1356
   10PIPC   GL2  112   3.752   6.768   7.442 -0.1191  0.3028 -0.0282
   10PIPC   C1A  113   3.709   6.477   7.106 -0.2157  0.0739  0.4919
   10PIPC   D2A  114   3.784   6.655   6.682  0.1967  0.1689 -0.1127
   10PIPC   D3A  115   3.476   6.622   6.346  0.2504 -0.0219  0.2006
   10PIPC   C4A  116   3.241   6.375   6.020 -0.2532  0.0902 -0.3552
   10PIPC   C1B  117   3.982   6.912   7.153  0.0215 -0.3360 -0.2823
   10PIPC   C2B  118   4.051   7.105   6.727 -0.2127 -0.2714 -0.0905
   10PIPC   C3B  119   3.969   7.347   6.458  0.1143 -0.0360  0.2087
   10PIPC   C4B  120   4.192   7.722   6.373  0.1424  0.0185  0.0739
   11PIPC   NC3  121   4.884   7.846   7.956 -0.2275 -0.1349 -0.2293
   11PIPC   PO4  122   4.712   7.463   7.774  0.0801  0.0091  0.4115
   11PIPC   GL1  123   4.785   7.206   7.395  0.0823  0.3394 -0.3089
   11PIPC   GL2  124   5.000   7.317   7.217  0.2137 -0.1561  0.0570
   11PIPC   C1A  125   4.529   7.333   7.063  0.0792 -0.0450  0.2014
   11PIPC   D2A  126   4.489   7.513   6.703 -0.1999  0.1126 -0.2368
   11PIPC   D3A  127   4.154   7.619   6.898  0.2176 -0.3569 -0.1275
   11PIPC   C4A  128   4.283   7.690   7.354  0.2360  0.0887 -0.3100
   11PIPC   C1B  129   4.966   7.387   6.725 -0.0964 -0.0047  0.4741
   11PIPC   C2B  130   4.802   7.327   6.375 -0.3202  0.2256 -0.3666
   11PIPC   C3B  131   4.486   7.391   6.074 -0.1045 -0.1132 -0.0131
   11PIPC   C4B  132   4.391   7.299   5.646  0.1788 -0.1243 -0.0502
   12PIPC   NC3  133   2.814  -0.086   7.714  0.1002  0.2435  0.0534
   12PIPC   PO4  134   2.938   0.127   8.047  0.0769  0.2026 -0.1867
   12PIPC   GL1  135   2.770   0.440   7.740 -0.1876  0.1224  0.1595
   12PIPC   GL2  136   2.587   0.294   7.449 -0.1990 -0.2453 -0.1683
   12PIPC   C1A  137   3.061   0.674   7.470 -0.0003 -0.4496 -0.0273
   12PIPC   D2A  138   3.186   0.429   7.125  0.1490 -0.3160 -0.2856
   12PIPC   D3A  139   3.376   0.685   6.747 -0.5185  0.0369  0.0411
   12PIPC   C4A  140   3.829   0.759   6.556  0.2118  0.0756  0.0740
   12PIPC   C1B  141   2.752   0.287   7.055  0.3121 -0.2080  0.0600
   12PIPC   C2B  142   2.955   0.425   6.665 -0.1777 -0.0176  0.1721
   12PIPC   C3B  143   3.087   0.270   6.264  0.2758  0.1290  0.4558
   12PIPC   C4B  144   3.238   0.124   5.937  0.0724 -0.0513 -0.1210
   13PIPC   NC3  145   7.084   4.017   7.822  0.1280  0.2843  0.2375
   13PIPC   PO4  146   7.221   4.346   8.134  0.0541  0.0075 -0.0719
   13PIPC   GL1  147   7.035   4.495   7.685  0.2584 -0.0551  0.0831
   13PIPC   GL2  148   6.717   4.730   7.680 -0.2113 -0.0946  0.0885
   13PIPC   C1A  149   7.159   4.591   7.277 -0.0751 -0.0420 -0.1912
   13PIPC   D2A  150   7.393   4.406   6.965 -0.0642  0.2380  0.3075
   13PIPC   D3A  151   7.143   4.105   7.303 -0.1842 -0.2190 -0.0699
   13PIPC   C4A  152   6.938   3.738   7.178  0.0811  0.0329 -0.0186
   13PIPC   C1B  153   6.652   4.886   7.273 -0.1665 -0.0503 -0.0616
   13PIPC   C2B  154   6.827   4.932   6.869  0.1031 -0.0379  0.0993
   13PIPC   C3B  155   6.860   4.872   6.473  0.0419  0.1786  0.0948
   13PIPC   C4B  156   6.730   4.526   6.127  0.3119  0.0097 -0.1077
   14PIPC   NC3  157   0.859   7.601   7.888 -0.2351 -0.0009  0.1398
   14PIPC   PO4  158   0.399   7.612   7.898  0.1876  0.3028  0.1811
   14PIPC   GL1  159   0.511   7.455   7.480 -0.1646 -0.1821 -0.5442
   14PIPC   GL2  160   0.349   7.506   7.224 -0.1302 -0.2698 -0.0731
   14PIPC   C1A  161   0.811   7.324   7.112 -0.0156 -0.2181 -0.0700
   14PIPC   D2A  162   1.019   6.933   7.114  0.1014  0.0241  0.2707
   14PIPC   D3A  163   1.008   6.921   6.676  0.1365 -0.0023  0.0941
   14PIPC   C4A  164   0.688   7.245   6.559 -0.1976 -0.1760  0.0662
   14PIPC   C1B  165   0.231   7.410   6.813 -0.1330  0.0395 -0.3399
   14PIPC   C2B  166   0.216   7.416   6.352  0.0049 -0.2710 -0.1676
   14PIPC   C3B  167   0.028   7.291   6.002  0.1570  0.0016 -0.1789
   14PIPC   C4B  168   0.191   7.083   5.662 -0.2659  0.0088  0.0619
   15PIPC   NC3  169   6.368   6.201   8.384 -0.2011 -0.2073 -0.1591
   15PIPC   PO4  170   6.647   6.253   7.981 -0.3376  0.0065 -0.3590
   15PIPC   GL1  171   6.624   6.272   7.488 -0.1862  0.2254 -0.1318
   15PIPC   GL2  172   6.708   5.969   7.451  0.4614  0.0541  0.1876
   15PIPC   C1A  173   6.485   6.596   7.146 -0.3713  0.0173  0.1789
   15PIPC   D2A  174   6.391   7.010   6.879 -0.2644  0.0678 -0.2895
   15PIPC   D3A  175   6.129   7.395   6.752 -0.3249  0.0294 -0.4593
   15PIPC   C4A  176   6.092   7.523   6.364 -0.2814  0.3406  0.2131
   15PIPC   C1B  177   6.696   5.857   6.960 -0.0754 -0.0513  0.2385
   15PIPC   C2B  178   6.729   5.799   6.481  0.3902  0.1172  0.2605
   15PIPC   C3B  179   6.873   5.922   6.188 -0.0558 -0.0777 -0.0471
   15PIPC   C4B  180   6.899   6.377   6.033  0.1642  0.0922  0.1926
   16PIPC   NC3  181   4.173   0.669   8.182  0.0743 -0.0226  0.1678
   16PIPC   PO4  182   4.610   0.760   8.176 -0.0600 -0.1960 -0.0707
   16PIPC   GL1  183   4.455   0.746   7.726 -0.1204  0.2825  0.0519
   16PIPC   GL2  184   4.622   0.518   7.465  0.0606  0.1061 -0.2912
   16PIPC   C1A  185   4.097   0.828   7.299 -0.2060  0.1696 -0.0144
   16PIPC   D2A  186   3.872   0.541   6.999 -0.2355 -0.1633 -0.0723
   16PIPC   D3A  187   3.607   0.550   7.377 -0.0120  0.1797  0.1596
   16PIPC   C4A  188   3.428   0.195   7.519  0.0130 -0.2314 -0.0485
   16PIPC   C1B  189   4.429   0.588   6.996  0.0534 -0.1362 -0.0490
   16PIPC   C2B  190   4.336   0.697   6.531  0.2216 -0.2128 -0.0659
   16PIPC   C3B  191   4.201   0.697   6.124  0.0110 -0.0980 -0.0501
   16PIPC   C4B  192   4.042   0.733   5.676  0.2439  0.0546  0.0097
   17PIPC   NC3  193   6.481   3.015   7.919 -0.0361 -0.0307  0.2420
   17PIPC   PO4  194   6.497   3.394   7.917 -0.1872  0.1436  0.2274
   17PIPC   GL1  195   6.507   3.499   7.521  0.1666 -0.1589  0.1437
   17PIPC   GL2  196   6.579   3.149   7.393  0.2294 -0.0919  0.2258
   17PIPC   C1A  197   6.371   3.777   7.111 -0.2094 -0.1070 -0.0822
   17PIPC   D2A  198   6.488   3.797   6.760 -0.1575 -0.1624  0.2263
   17PIPC   D3A  199   6.893   3.869   6.575 -0.1197  0.0614  0.0721
   17PIPC   C4A  200   7.257   4.024   6.721 -0.2413  0.0561 -0.0920
   17PIPC   C1B  201   6.664   3.340   7.012 -0.0899 -0.0767 -0.1104
   17PIPC   C2B  202   6.651   3.325   6.565 -0.1334 -0.0374  0.1636
   17PIPC   C3B  203   6.772   3.518   6.148  0.0368  0.0042  0.0987
   17PIPC   C4B  204   6.681   3.479   5.597 -0.1596 -0.0596  0.1890
   18PIPC   NC3  205   6.164   6.064   7.609 -0.1070 -0.0534 -0.0113
   18PIPC   PO4  206   6.015   6.260   7.934 -0.1708  0.1096  0.2531
   18PIPC   GL1  207   5.913   6.558   7.562 -0.3564 -0.0031  0.2495
   18PIPC   GL2  208   5.568   6.427   7.373 -0.0980  0.1934 -0.0598
   18PIPC   C1A  209   5.977   6.613   7.109  0.1106  0.1421 -0.0592
   18PIPC   D2A  210   5.691   6.581   6.828 -0.1083 -0.2013 -0.1055
   18PIPC   D3A  211   5.714   6.494   6.446  0.0845 -0.4704  0.0474
   18PIPC   C4A  212   5.374   6.702   6.194 -0.0751  0.1479 -0.2364
   18PIPC   C1B  213   5.337   6.279   7.035 -0.3802 -0.1019 -0.1834
   18PIPC   C2B  214   5.229   6.377   6.557 -0.1439  0.1958 -0.0244
   18PIPC   C3B  215   5.034   6.311   6.137 -0.0788 -0.0708  0.1037
   18PIPC   C4B  216   5.177   6.611   5.771 -0.0651  0.1115 -0.0933
   19PIPC   NC3  217   1.933   0.947   3.511 -0.5057  0.2121  0.0675
   19PIPC   PO4  218   1.911   1.230   3.765  0.1056 -0.0820 -0.1501
   19PIPC   GL1  219   1.966   1.420   4.125  0.4480  0.1242  0.0806
   19PIPC   GL2  220   1.736   1.549   4.337  0.5466  0.0465  0.0869
   19PIPC   C1A  221   2.217   1.467   4.510  0.1136  0.1507  0.0896
   19PIPC   D2A  222   2.425   1.373   4.840  0.0889  0.1047 -0.2731
   19PIPC   D3A  223   2.595   0.986   5.020 -0.1720 -0.0977  0.4333
   19PIPC   C4A  224   2.546   0.964   5.400  0.1839  0.0916 -0.1208
   19PIPC   C1B  225   1.788   1.572   4.729 -0.0134  0.2700  0.0851
   19PIPC   C2B  226   1.692   1.576   5.191  0.2993  0.1139 -0.0856
   19PIPC   C3B  227   1.357   1.376   5.444  0.1899 -0.4730 -0.1530
   19PIPC   C4B  228   0.955   1.186   5.472  0.0825  0.1984  0.1663
   20PIPC   NC3  229   4.434   4.737   3.339  0.4329 -0.0476  0.2140
   20PIPC   PO4  230   4.675   4.722   3.802  0.2351  0.0478  0.1136
   20PIPC   GL1  231   4.908   4.564   4.160  0.0934 -0.0312 -0.2463
   20PIPC   GL2  232   5.055   4.818   4.362 -0.1364 -0.1879  0.0571
   20PIPC   C1A  233   5.121   4.363   4.383 -0.0793  0.1379  0.3442
   20PIPC   D2A  234   5.295   4.214   4.699 -0.0564  0.1495  0.2081
   20PIPC   D3A  235   5.088   3.997   5.005  0.2886  0.2729 -0.0181
   20PIPC   C4A  236   5.389   3.979   5.358  0.5494  0.2075  0.1114
   20PIPC   C1B  237   5.232   4.681   4.776 -0.1478 -0.0073 -0.0829
   20PIPC   C2B  238   5.202   4.468   5.139  0.0807 -0.3438 -0.1787
   20PIPC   C3B  239   5.248   4.463   5.579  0.0791  0.0264 -0.1419
   20PIPC   C4B  240   5.140   4.252   5.942 -0.0277  0.2047  0.0115
   21PIPC   NC3  241   2.172   6.403   3.378  0.1883  0.0856 -0.1456
   21PIPC   PO4  242   1.955   6.706   3.568  0.1503 -0.1766 -0.0020
   21PIPC   GL1  243   1.724   6.946   3.872 -0.0142 -0.1474  0.0606
   21PIPC   GL2  244   1.756   7.186   3.996 -0.1600 -0.0967  0.2276
   21PIPC   C1A  245   1.557   6.802   4.197 -0.0259 -0.3106 -0.2724
   21PIPC   D2A  246   1.197   6.514   4.364  0.0657  0.2544 -0.1967
   21PIPC   D3A  247   1.373   6.449   4.733 -0.0587  0.2127 -0.3169
   21PIPC   C4A  248   1.556   6.757   5.074 -0.1774 -0.0281  0.1012
   21PIPC   C1B  249   1.778   7.267   4.310 -0.1542 -0.1556  0.0345
   21PIPC   C2B  250   1.653   7.219   4.750 -0.2124 -0.0904 -0.1333
   21PIPC   C3B  251   1.452   7.235   5.173 -0.1615  0.0539 -0.0894
   21PIPC   C4B  252   1.686   7.035   5.549 -0.0553  0.0619  0.0743
   22PIPC   NC3  253   3.266   2.408   3.961  0.1197 -0.0353 -0.4112
   22PIPC   PO4  254   3.479   2.652   3.729  0.0441 -0.2158 -0.0319
   22PIPC   GL1  255   3.809   2.464   3.938 -0.0078  0.1319  0.0642
   22PIPC   GL2  256   3.708   2.360   4.202  0.0438 -0.1945  0.1712
   22PIPC   C1A  257   4.119   2.694   4.252  0.1210  0.0152 -0.1492
   22PIPC   D2A  258   4.406   2.833   4.640 -0.1978 -0.0206  0.3685
   22PIPC   D3A  259   4.681   2.590   4.896 -0.0804 -0.1405 -0.2682
   22PIPC   C4A  260   4.430   2.338   5.152  0.0839  0.1529  0.2151
   22PIPC   C1B  261   3.753   2.174   4.545  0.2054 -0.0740 -0.0707
   22PIPC   C2B  262   3.858   2.062   4.958  0.0845 -0.2471  0.1450
   22PIPC   C3B  263   4.135   2.004   5.386 -0.3359  0.3420 -0.0989
   22PIPC   C4B  264   4.440   2.097   5.733 -0.1435  0.0304 -0.2385
   23PIPC   NC3  265   5.241  -0.280   3.838 -0.0698 -0.3074 -0.2136
   23PIPC   PO4  266   5.262   0.214   3.645  0.0584  0.0038 -0.1738
   23PIPC   GL1  267   5.039   0.390   3.915 -0.2550 -0.2707 -0.1541
   23PIPC   GL2  268   4.820   0.109   3.928  0.1916 -0.1240 -0.2127
   23PIPC   C1A  269   4.982   0.616   4.373 -0.0543 -0.2591 -0.0049
   23PIPC   D2A  270   4.949   0.650   4.850 -0.3024  0.3571  0.0044
   23PIPC   D3A  271   5.230   0.437   5.189 -0.4222 -0.1201 -0.0420
   23PIPC   C4A  272   5.430   0.043   5.066  0.2058 -0.2917  0.0759
   23PIPC   C1B  273   4.501  -0.114   4.232  0.1962  0.0967 -0.2309
   23PIPC   C2B  274   4.266  -0.132   4.551 -0.1745 -0.0137  0.0227
   23PIPC   C3B  275   4.326  -0.037   5.034 -0.1527  0.1790 -0.0342
   23PIPC   C4B  276   4.116  -0.343   5.214 -0.2169 -0.2806 -0.2308
   24PIPC   NC3  277   5.909   5.055   3.479 -0.0968 -0.2665  0.0923
   24PIPC   PO4  278   6.299   5.011   3.775  0.1864 -0.3075  0.0750
   24PIPC   GL1  279   6.439   4.895   4.221  0.0812  0.0730 -0.1223
   24PIPC   GL2  280   6.640   4.873   4.424 -0.0865 -0.5277  0.1946
   24PIPC   C1A  281   6.106   4.820   4.529 -0.1737 -0.2913  0.1658
   24PIPC   D2A  282   5.674   4.847   4.585  0.1085  0.3025  0.1467
   24PIPC   D3A  283   5.622   4.847   5.054 -0.1688  0.0600  0.0941
   24PIPC   C4A  284   5.816   5.230   5.208  0.0661  0.1289 -0.0832
   24PIPC   C1B  285   6.556   4.847   4.902  0.0075  0.0186 -0.0954
   24PIPC   C2B  286   6.704   4.743   5.260 -0.0737 -0.0048 -0.1901
   24PIPC   C3B  287   6.688   4.666   5.657 -0.0651  0.0393  0.0603
   24PIPC   C4B  288   6.614   5.034   5.900 -0.0908  0.1145  0.0789
   25PIPC   NC3  289   6.344   4.499   3.846  0.1461 -0.0737 -0.1559
   25PIPC   PO4  290   5.909   4.340   3.762  0.2626  0.2469  0.0549
   25PIPC   GL1  291   6.027   4.386   4.264 -0.2007 -0.0532 -0.0388
   25PIPC   GL2  292   6.271   4.393   4.338  0.0716 -0.2451 -0.0248
   25PIPC   C1A  293   5.933   4.414   4.717  0.1087  0.0876  0.0587
   25PIPC   D2A  294   5.686   4.318   5.032 -0.0235  0.1799 -0.4213
   25PIPC   D3A  295   5.744   4.361   5.495  0.3518  0.0619 -0.1058
   25PIPC   C4A  296   5.642   4.170   5.824  0.0619 -0.1874 -0.2086
   25PIPC   C1B  297   6.455   4.450   4.626 -0.0286 -0.1647  0.1201
   25PIPC   C2B  298   6.583   4.338   4.982  0.1845  0.1858 -0.2874
   25PIPC   C3B  299   6.502   4.275   5.384 -0.0163 -0.0024 -0.0313
   25PIPC   C4B  300   6.195   4.243   5.738 -0.0997  0.0320  0.1163
   26PIPC   NC3  301   1.966   4.390   3.448  0.2361 -0.0956 -0.0870
   26PIPC   PO4  302   2.109   4.724   3.765  0.1684 -0.0821  0.1946
   26PIPC   GL1  303   2.243   5.024   4.060 -0.1921 -0.2636  0.1292
   26PIPC   GL2  304   2.500   4.907   4.188  0.1547  0.2603 -0.2768
   26PIPC   C1A  305   2.107   5.114   4.476 -0.1029  0.1761 -0.1363
   26PIPC   D2A  306   1.939   5.428   4.759  0.3109 -0.0030 -0.0414
   26PIPC   D3A  307   1.830   5.839   4.754 -0.0152  0.1020  0.3599
   26PIPC   C4A  308   1.406   5.987   4.875 -0.1604  0.3447  0.0771
   26PIPC   C1B  309   2.583   5.102   4.553  0.1256 -0.0760  0.2311
   26PIPC   C2B  310   2.455   5.112   4.856  0.1456  0.3490 -0.1075
   26PIPC   C3B  311   2.158   5.221   5.169  0.0406  0.0656  0.0373
   26PIPC   C4B  312   1.788   5.018   5.367  0.1154  0.3477 -0.0532
   27PIPC   NC3  313   0.750   3.108   3.538 -0.0756  0.2259  0.1724
   27PIPC   PO4  314   0.923   3.129   3.906  0.2529  0.2220 -0.0710
   27PIPC   GL1  315   1.301   2.941   4.044 -0.0226 -0.0042 -0.3350
   27PIPC   GL2  316   1.416   3.226   4.048 -0.1391  0.3184 -0.0839
   27PIPC   C1A  317   1.424   2.815   4.495  0.3829 -0.0977 -0.0763
   27PIPC   D2A  318   1.460   2.543   4.885  0.1821  0.2119  0.1821
   27PIPC   D3A  319   1.525   2.511   5.355  0.1898  0.1191  0.0870
   27PIPC   C4A  320   1.777   2.905   5.494 -0.3438  0.0767  0.2072
   27PIPC   C1B  321   1.249   3.305   4.508  0.0621 -0.1758  0.1253
   27PIPC   C2B  322   1.154   3.559   4.834  0.1724 -0.1208  0.0675
   27PIPC   C3B  323   1.291   3.852   5.139 -0.2164 -0.3689 -0.2686
   27PIPC   C4B  324   1.479   4.102   5.458  0.1687 -0.2299 -0.2299
   28PIPC   NC3  325   3.456   4.646   3.720 -0.0406 -0.1832 -0.0487
   28PIPC   PO4  326   3.164   5.089   3.819 -0.2392 -0.1220  0.2760
   28PIPC   GL1  327   2.885   5.276   4.059  0.1498  0.3533  0.0602
   28PIPC   GL2  328   2.984   5.135   4.304 -0.1483  0.0901 -0.0777
   28PIPC   C1A  329   2.483   5.441   4.222 -0.0559  0.0547 -0.0315
   28PIPC   D2A  330   2.111   5.586   4.316  0.1812  0.3239  0.2957
   28PIPC   D3A  331   2.379   5.582   4.677  0.0054  0.2106 -0.0431
   28PIPC   C4A  332   2.233   5.865   5.046 -0.0092 -0.2109  0.1247
   28PIPC   C1B  333   3.089   4.997   4.735 -0.0132 -0.0479  0.2133
   28PIPC   C2B  334   3.187   4.900   5.172  0.0929  0.4444 -0.0358
   28PIPC   C3B  335   3.152   4.962   5.617 -0.2156  0.2237 -0.2755
   28PIPC   C4B  336   3.163   4.696   5.991  0.3694  0.2195 -0.0355
   29PIPC   NC3  337   5.975   0.956   3.710  0.0962 -0.0160  0.0896
   29PIPC   PO4  338   6.258   1.356   3.752  0.0456  0.0308 -0.0606
   29PIPC   GL1  339   6.216   1.462   4.224 -0.0297  0.0590  0.1442
   29PIPC   GL2  340   6.550   1.560   4.375  0.3344  0.0421 -0.4012
   29PIPC   C1A  341   5.801   1.414   4.402 -0.1144  0.0161 -0.0555
   29PIPC   D2A  342   5.535   1.433   4.675 -0.0037 -0.1068  0.1532
   29PIPC   D3A  343   5.556   1.683   5.009  0.1118  0.4134  0.3752
   29PIPC   C4A  344   5.196   1.758   5.175  0.0654  0.2717  0.0074
   29PIPC   C1B  345   6.500   1.460   4.812 -0.0348 -0.2118  0.0414
   29PIPC   C2B  346   6.499   1.636   5.164  0.4014 -0.3513  0.1833
   29PIPC   C3B  347   6.828   1.818   5.329  0.0582  0.2682  0.4040
   29PIPC   C4B  348   6.859   2.237   5.551 -0.2337  0.1316  0.3224
   30PIPC   NC3  349   6.227   2.337   3.892 -0.0334 -0.1717  0.1067
   30PIPC   PO4  350   6.557   2.644   3.813 -0.2210 -0.2548 -0.1936
   30PIPC   GL1  351   6.658   2.542   4.197  0.3080 -0.2384  0.3036
   30PIPC   GL2  352   6.366   2.600   4.458  0.2482  0.1694 -0.3890
   30PIPC   C1A  353   6.909   2.810   4.458 -0.3208  0.0880  0.1422
   30PIPC   D2A  354   7.312   2.992   4.480  0.1304  0.0929 -0.0519
   30PIPC   D3A  355   7.499   3.221   4.879  0.3519 -0.0943 -0.0344
   30PIPC   C4A  356   7.441   3.167   5.282 -0.0148  0.0133 -0.3670
   30PIPC   C1B  357   6.395   2.746   4.836 -0.2765 -0.1727 -0.0632
   30PIPC   C2B  358   6.239   2.727   5.187 -0.0924  0.0454 -0.2463
   30PIPC   C3B  359   6.057   2.699   5.639 -0.0814 -0.4463 -0.0299
   30PIPC   C4B  360   6.063   2.825   6.034 -0.1057  0.0158  0.1818
   31PIPC   NC3  361   3.119  -0.131   3.909 -0.1129  0.0013 -0.0885
   31PIPC   PO4  362   3.456  -0.209   4.292 -0.0852  0.0664 -0.2477
   31PIPC   GL1  363   3.064  -0.029   4.465 -0.0100  0.1226 -0.0112
   31PIPC   GL2  364   3.225   0.227   4.737  0.1650  0.1237 -0.0900
   31PIPC   C1A  365   2.727   0.042   4.830  0.0061 -0.0688 -0.0498
   31PIPC   D2A  366   2.694   0.328   5.053  0.0278 -0.1241 -0.0022
   31PIPC   D3A  367   2.389   0.113   5.252  0.1683 -0.2059  0.0593
   31PIPC   C4A  368   2.450  -0.272   5.365  0.2754 -0.0290 -0.1984
   31PIPC   C1B  369   3.192   0.284   5.240 -0.0547 -0.0240 -0.1408
   31PIPC   C2B  370   3.188   0.444   5.561 -0.0121  0.1877  0.4670
   31PIPC   C3B  371   3.294   0.607   5.883 -0.1687 -0.3545  0.0394
   31PIPC   C4B  372   3.238   0.794   6.309  0.0991 -0.0975  0.0446
   32PIPC   NC3  373   1.386   3.614   3.748 -0.0577 -0.1232  0.2073
   32PIPC   PO4  374   0.984   3.603   3.553 -0.1170  0.0481  0.1740
   32PIPC   GL1  375   0.972   3.631   4.003 -0.0137  0.0589  0.1988
   32PIPC   GL2  376   0.697   3.586   4.032  0.2529  0.0774  0.1779
   32PIPC   C1A  377   1.126   3.769   4.348  0.2650 -0.0153  0.0802
   32PIPC   D2A  378   1.324   4.015   4.659 -0.0908  0.1020 -0.0458
   32PIPC   D3A  379   1.436   4.331   4.305 -0.0396  0.2826  0.0258
   32PIPC   C4A  380   1.738   4.683   4.370 -0.2045  0.0666  0.0546
   32PIPC   C1B  381   0.782   3.445   4.490 -0.2378  0.1309  0.1012
   32PIPC   C2B  382   0.710   3.335   4.831  0.2490  0.1312 -0.2439
   32PIPC   C3B  383   0.904   3.376   5.250 -0.1241 -0.2210  0.3199
   32PIPC   C4B  384   1.020   3.729   5.535 -0.1106 -0.1241 -0.0938
   33PIPC   NC3  385   1.013   6.493   3.935 -0.0383 -0.1912  0.0704
   33PIPC   PO4  386   0.646   6.492   3.968  0.0578  0.1870 -0.1433
   33PIPC   GL1  387   0.655   6.304   4.316  0.1407 -0.1075 -0.2026
   33PIPC   GL2  388   0.317   6.100   4.318  0.4115  0.3027  0.1462
   33PIPC   C1A  389   0.752   6.368   4.650 -0.0532  0.1578 -0.1585
   33PIPC   D2A  390   0.833   6.226   5.001 -0.1808 -0.2504  0.5099
   33PIPC   D3A  391   0.997   6.538   5.261 -0.1139  0.0010  0.3171
   33PIPC   C4A  392   0.814   6.610   5.770 -0.1905  0.0286 -0.2169
   33PIPC   C1B  393   0.316   6.076   4.761 -0.0439  0.1014  0.1348
   33PIPC   C2B  394   0.375   6.192   5.145 -0.1086  0.2455  0.1814
   33PIPC   C3B  395   0.716   6.210   5.490 -0.3068  0.1965  0.3259
   33PIPC   C4B  396   0.939   6.085   5.743  0.2575  0.1781 -0.1112
   34PIPC   NC3  397   4.690   5.164   4.100  0.2695  0.1415  0.1628
   34PIPC   PO4  398   4.769   5.561   4.183  0.2111  0.3946 -0.0585
   34PIPC   GL1  399   4.733   5.482   4.542  0.0670 -0.1355  0.1043
   34PIPC   GL2  400   4.798   5.796   4.730 -0.2502  0.1925 -0.6126
   34PIPC   C1A  401   4.463   5.336   4.776  0.1093 -0.2628 -0.1119
   34PIPC   D2A  402   4.051   5.280   4.896 -0.0922 -0.1707 -0.1166
   34PIPC   D3A  403   4.207   5.069   5.151 -0.0095  0.1207 -0.0824
   34PIPC   C4A  404   4.149   5.180   5.576 -0.3868  0.0327  0.0001
   34PIPC   C1B  405   4.734   5.788   5.125  0.0868 -0.4122  0.0643
   34PIPC   C2B  406   4.584   5.854   5.456 -0.2702  0.1603  0.0836
   34PIPC   C3B  407   4.248   5.854   5.771 -0.3829 -0.1071 -0.0550
   34PIPC   C4B  408   4.069   5.821   6.226 -0.1259  0.0704 -0.3635
   35PIPC   NC3  409   1.381  -0.169   3.679 -0.1949 -0.3182  0.0293
   35PIPC   PO4  410   1.209   0.222   3.476 -0.2061 -0.1166  0.2692
   35PIPC   GL1  411   1.244   0.463   3.891  0.1610 -0.3438  0.1900
   35PIPC   GL2  412   1.415   0.234   4.060  0.1824 -0.0544 -0.3207
   35PIPC   C1A  413   1.096   0.539   4.284  0.0583  0.3528  0.2124
   35PIPC   D2A  414   0.949   0.886   4.322 -0.1514  0.0785 -0.2323
   35PIPC   D3A  415   1.303   1.169   4.393  0.3967 -0.0018 -0.0972
   35PIPC   C4A  416   1.379   1.259   4.823 -0.4018 -0.1062  0.0750
   35PIPC   C1B  417   1.551   0.160   4.520 -0.1152 -0.0301 -0.0113
   35PIPC   C2B  418   1.371   0.144   4.859  0.3498 -0.0942 -0.1238
   35PIPC   C3B  419   1.153   0.388   5.186 -0.1262  0.2423 -0.3675
   35PIPC   C4B  420   1.084   0.581   5.545  0.2856 -0.2007 -0.1299
   36PIPC   NC3  421   1.968   2.411   3.433  0.0569  0.1800 -0.1843
   36PIPC   PO4  422   1.945   2.309   3.890 -0.0428  0.2313 -0.0262
   36PIPC   GL1  423   2.129   2.378   4.348 -0.0998  0.0576 -0.0067
   36PIPC   GL2  424   1.943   2.508   4.615 -0.2216 -0.1630 -0.2257
   36PIPC   C1A  425   2.549   2.547   4.579 -0.3002 -0.0708 -0.3210
   36PIPC   D2A  426   2.811   2.848   4.810 -0.0466  0.3499 -0.2532
   36PIPC   D3A  427   2.530   2.706   5.049 -0.0781  0.1545 -0.1445
   36PIPC   C4A  428   2.318   2.286   4.933  0.0214 -0.1253  0.2096
   36PIPC   C1B  429   1.918   2.749   4.995  0.1506  0.1032 -0.0193
   36PIPC   C2B  430   2.118   2.564   5.365  0.3876 -0.0994  0.4315
   36PIPC   C3B  431   1.903   2.455   5.687 -0.2881  0.0187 -0.0686
   36PIPC   C4B  432   1.582   2.555   5.858  0.2563 -0.0586  0.3210
   37PAPC   NC3  433   1.823   6.264   8.322  0.2610  0.2220 -0.0199
   37PAPC   PO4  434   1.725   6.450   7.876 -0.3463 -0.1279 -0.1011
   37PAPC   GL1  435   2.082   6.581   7.568  0.0410  0.0743 -0.1688
   37PAPC   GL2  436   1.942   6.767   7.358 -0.0025 -0.0541 -0.1909
   37PAPC   D1A  437   2.215   6.409   7.223 -0.1201 -0.0391  0.1850
   37PAPC   D2A  438   2.708   6.232   7.194  0.2066  0.0379  0.0012
   37PAPC   D3A  439   2.861   6.146   6.828  0.2453 -0.2306 -0.2792
   37PAPC   D4A  440   2.805   6.306   6.344  0.1272  0.1858 -0.0291
   37PAPC   C5A  441   2.947   6.738   6.156 -0.1153 -0.2055 -0.1936
   37PAPC   C1B  442   1.853   6.584   6.899 -0.0220 -0.0517  0.0293
   37PAPC   C2B  443   1.863   6.791   6.524  0.1982  0.1047  0.0460
   37PAPC   C3B  444   1.832   6.734   6.227  0.0081 -0.2713  0.0250
   37PAPC   C4B  445   1.805   6.565   5.857  0.3590  0.0063  0.0074
   38PAPC   NC3  446   2.731   0.617   8.190 -0.2844 -0.1236 -0.2731
   38PAPC   PO4  447   2.927   1.021   8.315  0.0522  0.0493  0.0666
   38PAPC   GL1  448   2.877   1.186   8.016  0.1662  0.1896  0.2554
   38PAPC   GL2  449   3.045   1.025   7.872 -0.1900  0.0560  0.2689
   38PAPC   D1A  450   2.907   1.513   7.775 -0.0509  0.4282 -0.1119
   38PAPC   D2A  451   2.624   1.293   7.515  0.2565 -0.0060 -0.1968
   38PAPC   D3A  452   2.567   1.646   7.281  0.0545 -0.0164 -0.2151
   38PAPC   D4A  453   2.972   1.494   7.156 -0.1965 -0.2153  0.0071
   38PAPC   C5A  454   3.086   1.469   6.764 -0.1850 -0.3270  0.1150
   38PAPC   C1B  455   3.081   1.147   7.526  0.1550  0.4043 -0.3880
   38PAPC   C2B  456   3.125   1.047   7.056 -0.3380 -0.1851  0.3360
   38PAPC   C3B  457   2.932   0.969   6.709  0.2378 -0.2543  0.2179
   38PAPC   C4B  458   2.620   1.172   6.448 -0.3661  0.0037  0.1979
   39PAPC   NC3  459   6.835   0.447   8.070  0.1618  0.1919 -0.1247
   39PAPC   PO4  460   7.018   0.784   8.095 -0.1069 -0.0202 -0.0123
   39PAPC   GL1  461   6.991   0.894   7.746 -0.2028  0.0492  0.0547
   39PAPC   GL2  462   7.071   0.612   7.567  0.0730  0.3501  0.0806
   39PAPC   D1A  463   7.064   1.082   7.293  0.0531  0.0456 -0.1823
   39PAPC   D2A  464   6.787   1.432   7.115  0.1316  0.0683 -0.4879
   39PAPC   D3A  465   7.222   1.321   6.920  0.0272  0.1312 -0.6132
   39PAPC   D4A  466   7.003   1.184   6.576 -0.3379  0.0414 -0.3872
   39PAPC   C5A  467   7.101   1.289   6.175 -0.0850  0.2074 -0.1111
   39PAPC   C1B  468   6.894   0.610   7.152  0.0768 -0.1536 -0.0678
   39PAPC   C2B  469   6.869   0.541   6.740 -0.1462  0.1314  0.1673
   39PAPC   C3B  470   6.847   0.423   6.274 -0.1731 -0.0186 -0.2102
   39PAPC   C4B  471   6.672   0.497   5.850 -0.0784 -0.0939  0.1439
   40PAPC   NC3  472   6.555   4.850   8.130 -0.2263  0.2071  0.1457
   40PAPC   PO4  473   6.244   4.469   8.098 -0.0495 -0.1184  0.2090
   40PAPC   GL1  474   6.135   4.479   7.711 -0.0895  0.2248  0.0255
   40PAPC   GL2  475   6.231   4.712   7.585  0.0279  0.0734  0.1066
   40PAPC   D1A  476   5.785   4.531   7.376 -0.0402 -0.0852  0.0153
   40PAPC   D2A  477   5.610   4.222   7.420 -0.0152  0.0372 -0.0234
   40PAPC   D3A  478   5.423   4.563   7.096 -0.1974 -0.0525 -0.0691
   40PAPC   D4A  479   5.424   4.161   6.953  0.1101 -0.4358 -0.0774
   40PAPC   C5A  480   5.527   4.119   6.523 -0.0906 -0.0976 -0.2277
   40PAPC   C1B  481   6.194   4.751   7.218 -0.2385  0.2543 -0.1252
   40PAPC   C2B  482   6.409   4.634   6.842  0.1927 -0.3889  0.1983
   40PAPC   C3B  483   6.401   4.337   6.524  0.1406 -0.1521  0.0874
   40PAPC   C4B  484   6.572   4.032   6.254 -0.0840 -0.3259  0.0272
   41PAPC   NC3  485   2.587   2.265   7.967 -0.0211 -0.2570  0.0162
   41PAPC   PO4  486   2.486   1.867   7.823  0.0086 -0.0058  0.0388
   41PAPC   GL1  487   2.411   2.041   7.579 -0.0955 -0.1542  0.2543
   41PAPC   GL2  488   2.043   2.061   7.622 -0.1961 -0.0499  0.0051
   41PAPC   D1A  489   2.240   2.235   7.147 -0.2940 -0.2796 -0.0566
   41PAPC   D2A  490   2.595   2.460   7.016  0.0512  0.2600  0.2706
   41PAPC   D3A  491   2.566   2.823   6.816  0.1871 -0.5751  0.3309
   41PAPC   D4A  492   2.960   2.992   7.088  0.1018 -0.2412 -0.3421
   41PAPC   C5A  493   3.340   3.020   7.013 -0.2876  0.0067  0.0762
   41PAPC   C1B  494   1.792   1.992   7.267  0.1053  0.2124 -0.1453
   41PAPC   C2B  495   1.989   1.849   6.960  0.1553 -0.0838 -0.2905
   41PAPC   C3B  496   2.389   1.563   6.792 -0.1716  0.0910  0.0505
   41PAPC   C4B  497   2.627   1.231   6.971 -0.0019 -0.0798 -0.0199
   42PAPC   NC3  498  -0.384   6.089   7.825 -0.3816 -0.1859 -0.1463
   42PAPC   PO4  499  -0.038   6.447   7.837  0.1858 -0.1267 -0.3726
   42PAPC   GL1  500   0.177   6.332   7.384  0.3990  0.0736  0.0273
   42PAPC   GL2  501   0.090   6.229   7.000 -0.0973 -0.3811  0.0365
   42PAPC   D1A  502   0.614   6.312   7.316  0.0520 -0.0856  0.0409
   42PAPC   D2A  503   0.952   6.411   7.024  0.1892 -0.2533 -0.0643
   42PAPC   D3A  504   0.733   6.132   6.836  0.1953  0.2104  0.0877
   42PAPC   D4A  505   0.795   6.462   6.553  0.2926  0.0570 -0.4303
   42PAPC   C5A  506   0.855   6.378   6.154 -0.0954 -0.0161  0.1798
   42PAPC   C1B  507   0.327   6.331   6.689  0.1113 -0.0056  0.2088
   42PAPC   C2B  508   0.361   6.351   6.314  0.2591  0.1924  0.3250
   42PAPC   C3B  509   0.349   6.459   5.956  0.0843  0.2163  0.1539
   42PAPC   C4B  510   0.278   6.448   5.560  0.1824  0.0427 -0.0804
   43PAPC   NC3  511   6.697   6.857   8.105  0.1230 -0.0626  0.2427
   43PAPC   PO4  512   6.529   7.158   7.801 -0.3198 -0.0797 -0.2360
   43PAPC   GL1  513   6.654   7.210   7.460  0.2080  0.0215  0.1018
   43PAPC   GL2  514   6.856   6.964   7.328  0.1226  0.0687 -0.2079
   43PAPC   D1A  515   6.388   7.441   7.167  0.0703 -0.2008  0.0928
   43PAPC   D2A  516   6.483   7.865   6.997  0.1127  0.3080 -0.0103
   43PAPC   D3A  517   6.407   7.878   6.588  0.1885  0.0399  0.2407
   43PAPC   D4A  518   6.238   8.070   6.144  0.1403  0.2227 -0.1850
   43PAPC   C5A  519   6.194   8.559   6.039 -0.3478 -0.0663  0.0482
   43PAPC   C1B  520   6.892   6.846   6.942  0.0917 -0.0324 -0.1319
   43PAPC   C2B  521   6.807   6.924   6.525  0.0279  0.1410 -0.1918
   43PAPC   C3B  522   6.782   6.834   6.141  0.0556 -0.2491 -0.0615
   43PAPC   C4B  523   6.489   6.666   5.914 -0.3233  0.1699  0.0887
   44PAPC   NC3  524   4.062   1.129   3.207 -0.3105 -0.1122  0.0706
   44PAPC   PO4  525   4.062   1.442   3.642  0.0485 -0.1452  0.1231
   44PAPC   GL1  526   4.292   1.730   3.856  0.1131 -0.1648 -0.0870
   44PAPC   GL2  527   4.316   1.637   4.146  0.0923  0.1502  0.2677
   44PAPC   D1A  528   4.088   2.128   4.035 -0.3022 -0.1594 -0.1413
   44PAPC   D2A  529   4.504   2.472   3.934  0.1531  0.2021  0.2106
   44PAPC   D3A  530   4.707   2.587   4.324 -0.0629 -0.1031 -0.1403
   44PAPC   D4A  531   4.472   2.287   4.484 -0.0622  0.2589 -0.2963
   44PAPC   C5A  532   4.175   2.411   4.732  0.1033  0.2119  0.1688
   44PAPC   C1B  533   4.195   1.877   4.530 -0.0118  0.0131  0.1088
   44PAPC   C2B  534   4.384   1.899   4.880  0.2237  0.0831 -0.1746
   44PAPC   C3B  535   4.669   1.861   5.243 -0.2628  0.0233  0.1514
   44PAPC   C4B  536   4.818   1.648   5.669 -0.3687 -0.1061 -0.1255
   45PAPC   NC3  537   0.714   4.807   3.921  0.1011 -0.1301  0.2690
   45PAPC   PO4  538   1.015   4.545   3.869 -0.2124 -0.1813 -0.2525
   45PAPC   GL1  539   1.299   4.808   4.050 -0.1292  0.1115 -0.0596
   45PAPC   GL2  540   1.192   5.039   4.171  0.1924 -0.1856  0.1940
   45PAPC   D1A  541   1.729   4.939   3.981 -0.0734  0.1897  0.2193
   45PAPC   D2A  542   1.656   5.420   3.916  0.1405 -0.5089 -0.0158
   45PAPC   D3A  543   1.244   5.460   3.999 -0.2841 -0.0817  0.1324
   45PAPC   D4A  544   1.145   5.925   4.119  0.0905  0.0687  0.0509
   45PAPC   C5A  545   1.109   6.071   4.491  0.0274 -0.0588 -0.3837
   45PAPC   C1B  546   1.272   4.950   4.591 -0.0292  0.0039  0.1270
   45PAPC   C2B  547   1.353   4.871   5.056 -0.0192 -0.1501  0.0256
   45PAPC   C3B  548   1.522   4.571   5.292 -0.0957  0.2069 -0.0865
   45PAPC   C4B  549   1.817   4.390   5.688  0.1583 -0.0362 -0.2141
   46PAPC   NC3  550   2.557   4.423   3.956 -0.0020  0.2107  0.0584
   46PAPC   PO4  551   2.283   4.243   3.826 -0.1820 -0.1077 -0.1521
   46PAPC   GL1  552   2.137   4.060   4.142  0.0985  0.0913 -0.0282
   46PAPC   GL2  553   2.216   3.737   4.321  0.1856 -0.0270  0.1417
   46PAPC   D1A  554   1.927   4.135   4.465 -0.0399 -0.1878 -0.2555
   46PAPC   D2A  555   2.128   4.115   4.763 -0.2632 -0.2524  0.1555
   46PAPC   D3A  556   1.701   4.164   4.949  0.0605  0.2366  0.2876
   46PAPC   D4A  557   1.490   4.528   4.768 -0.0615 -0.1546  0.1914
   46PAPC   C5A  558   1.762   4.980   4.817  0.0111  0.1316 -0.0203
   46PAPC   C1B  559   2.373   3.693   4.771 -0.0382 -0.3538  0.0931
   46PAPC   C2B  560   2.297   3.663   5.226 -0.0169 -0.2040  0.1265
   46PAPC   C3B  561   2.451   3.540   5.594  0.0238 -0.2195  0.0376
   46PAPC   C4B  562   2.585   3.217   5.875 -0.1786 -0.3440  0.4896
   47PAPC   NC3  563   2.594   6.505   2.909 -0.6106 -0.1076  0.1592
   47PAPC   PO4  564   2.539   6.182   3.138  0.3000  0.1462 -0.0334
   47PAPC   GL1  565   2.440   5.813   3.519  0.1503 -0.2124  0.1929
   47PAPC   GL2  566   2.590   5.695   3.833  0.4174  0.2195  0.1273
   47PAPC   D1A  567   2.224   5.381   3.748 -0.2821 -0.1077 -0.0796
   47PAPC   D2A  568   2.099   5.699   3.878  0.3330 -0.2627  0.1728
   47PAPC   D3A  569   1.715   5.892   4.118  0.0770  0.1196 -0.1825
   47PAPC   D4A  570   1.498   5.621   4.428  0.0266 -0.0997 -0.1575
   47PAPC   C5A  571   1.634   5.200   4.379  0.2812  0.1201 -0.0265
   47PAPC   C1B  572   2.857   5.965   4.038  0.0512 -0.0733  0.0602
   47PAPC   C2B  573   2.729   6.098   4.360 -0.0813 -0.1682  0.0148
   47PAPC   C3B  574   2.732   6.144   4.834 -0.0186 -0.1342 -0.2930
   47PAPC   C4B  575   2.793   6.195   5.329  0.2447  0.3333 -0.3610
   48PAPC   NC3  576   7.177   7.032   3.564  0.0772  0.3726 -0.2780
   48PAPC   PO4  577   7.093   6.568   3.563 -0.0682 -0.2317  0.0574
   48PAPC   GL1  578   7.018   6.810   3.995 -0.0900  0.1747 -0.0692
   48PAPC   GL2  579   6.939   7.112   4.001  0.0264 -0.0042  0.2457
   48PAPC   D1A  580   6.911   6.594   4.350  0.3624  0.5562 -0.0970
   48PAPC   D2A  581   6.510   6.525   4.512  0.1106  0.2634 -0.0457
   48PAPC   D3A  582   6.601   6.625   4.874 -0.2301  0.2860  0.3480
   48PAPC   D4A  583   6.625   6.975   4.639 -0.1426 -0.3111 -0.0802
   48PAPC   C5A  584   6.465   6.929   4.212 -0.1604 -0.1593  0.1140
   48PAPC   C1B  585   6.932   7.259   4.330 -0.1116  0.1617 -0.3753
   48PAPC   C2B  586   6.945   7.357   4.804  0.0044 -0.1207  0.2390
   48PAPC   C3B  587   7.075   7.549   5.164 -0.0392  0.0315  0.2215
   48PAPC   C4B  588   6.852   7.550   5.551 -0.0264  0.0724  0.1206
   49PAPC   NC3  589   5.912   3.914   3.368 -0.1227  0.2435  0.0121
   49PAPC   PO4  590   6.275   3.626   3.604 -0.2243 -0.0388 -0.1116
   49PAPC   GL1  591   6.073   3.649   3.889 -0.0587 -0.1140 -0.0318
   49PAPC   GL2  592   6.024   3.420   4.248 -0.0393  0.1172 -0.1374
   49PAPC   D1A  593   5.697   3.736   4.112 -0.0384 -0.2614  0.0633
   49PAPC   D2A  594   5.766   4.009   4.519 -0.3097  0.0624  0.1122
   49PAPC   D3A  595   5.620   3.836   4.922 -0.1723 -0.1624 -0.0249
   49PAPC   D4A  596   5.692   3.566   5.212 -0.1664 -0.2485 -0.0795
   49PAPC   C5A  597   5.444   3.141   5.235  0.2410  0.0434  0.0101
   49PAPC   C1B  598   6.000   3.006   4.514 -0.1107  0.0002  0.0206
   49PAPC   C2B  599   5.906   2.956   4.788  0.1255  0.1064 -0.0411
   49PAPC   C3B  600   5.920   3.094   5.203 -0.3916 -0.0043  0.2446
   49PAPC   C4B  601   5.761   3.132   5.608  0.0376 -0.0042  0.1159
   50PAPC   NC3  602   5.602   7.382   3.447 -0.0079  0.3064 -0.2595
   50PAPC   PO4  603   5.703   7.029   3.743  0.2082  0.3579  0.1531
   50PAPC   GL1  604   5.610   6.964   4.159  0.1519  0.3189  0.0857
   50PAPC   GL2  605   5.671   6.650   4.349 -0.0151 -0.0054  0.0440
   50PAPC   D1A  606   5.309   7.070   4.394  0.3264  0.4275 -0.3207
   50PAPC   D2A  607   4.942   7.135   4.302  0.0477  0.2416 -0.0465
   50PAPC   D3A  608   4.724   7.238   4.737  0.0427 -0.2041 -0.1197
   50PAPC   D4A  609   5.137   7.169   4.911 -0.0411  0.0879 -0.2155
   50PAPC   C5A  610   5.083   7.107   5.392 -0.0296 -0.2856  0.1554
   50PAPC   C1B  611   5.658   6.854   4.709 -0.0484 -0.0992 -0.0032
   50PAPC   C2B  612   5.645   7.076   5.052  0.1027 -0.0356 -0.1025
   50PAPC   C3B  613   5.900   7.363   5.300  0.0596  0.0262  0.0408
   50PAPC   C4B  614   5.849   7.315   5.813 -0.2578 -0.0748  0.2898
   51POPC   NC3  615   0.891   4.743   7.920  0.0353  0.1141  0.1083
   51POPC   PO4  616   1.372   4.769   8.153 -0.0830  0.1279 -0.0094
   51POPC   GL1  617   1.366   4.738   7.653 -0.1824  0.0853 -0.1449
   51POPC   GL2  618   1.630   4.734   7.501 -0.1826 -0.1746 -0.1059
   51POPC   C1A  619   1.197   4.951   7.306 -0.4685  0.2309 -0.1366
   51POPC   D2A  620   1.150   5.174   6.792  0.3370 -0.0209  0.3123
   51POPC   C3A  621   1.244   4.893   6.569  0.3124  0.0249 -0.0795
   51POPC   C4A  622   1.284   4.882   6.269  0.0371 -0.0943 -0.0782
   51POPC   C1B  623   1.589   4.744   7.013 -0.0725 -0.0029  0.0312
   51POPC   C2B  624   1.673   4.656   6.545 -0.1908 -0.0525 -0.0807
   51POPC   C3B  625   1.580   4.557   6.122 -0.0685  0.1360  0.1054
   51POPC   C4B  626   1.301   4.575   5.707 -0.0355  0.0603 -0.0022
   52POPC   NC3  627   6.014   1.736   8.074  0.1314  0.0146 -0.1906
   52POPC   PO4  628   6.234   2.033   7.986  0.1274  0.0988  0.2583
   52POPC   GL1  629   6.243   2.212   7.501  0.1064 -0.1447 -0.2967
   52POPC   GL2  630   6.568   2.315   7.264  0.1422  0.0922 -0.2535
   52POPC   C1A  631   6.095   2.281   7.070  0.0614 -0.2111 -0.3200
   52POPC   D2A  632   6.073   2.336   6.688  0.0825  0.0651 -0.1494
   52POPC   C3A  633   6.003   2.395   6.320  0.0912  0.1800  0.1167
   52POPC   C4A  634   5.984   2.140   5.968 -0.2600 -0.3435 -0.3298
   52POPC   C1B  635   6.596   2.414   6.858  0.3022  0.0382 -0.1568
   52POPC   C2B  636   6.547   2.393   6.509 -0.0863 -0.2915  0.1878
   52POPC   C3B  637   6.487   2.637   6.198  0.0017  0.0879  0.1568
   52POPC   C4B  638   6.664   2.710   5.847 -0.4029 -0.0935 -0.1571
   53POPC   NC3  639   5.091   1.990   7.711 -0.1455 -0.1938  0.1194
   53POPC   PO4  640   5.291   2.391   7.534 -0.0696 -0.1705  0.0144
   53POPC   GL1  641   5.097   2.176   7.274  0.2561  0.2746 -0.3901
   53POPC   GL2  642   4.736   2.198   7.290 -0.0993  0.0229 -0.0243
   53POPC   C1A  643   5.149   2.230   6.773  0.1025 -0.0577  0.2967
   53POPC   D2A  644   5.244   2.215   6.314  0.0125 -0.0317 -0.0748
   53POPC   C3A  645   4.988   1.986   6.039 -0.1199 -0.0388 -0.3708
   53POPC   C4A  646   4.596   2.006   6.275  0.0929  0.3452  0.1172
   53POPC   C1B  647   4.709   2.548   7.189 -0.0014 -0.0397  0.2997
   53POPC   C2B  648   4.637   2.626   6.845  0.1997 -0.0002  0.2296
   53POPC   C3B  649   4.699   2.499   6.418  0.0896  0.1233  0.0034
   53POPC   C4B  650   4.908   2.521   6.041 -0.3546 -0.2200  0.3097
   54POPC   NC3  651   3.164   5.513   7.959 -0.0520  0.1065  0.1480
   54POPC   PO4  652   2.953   5.769   7.701  0.0769  0.1744 -0.1544
   54POPC   GL1  653   2.710   5.745   7.395  0.1873 -0.1519  0.1353
   54POPC   GL2  654   2.418   5.898   7.368 -0.1908  0.0650  0.0106
   54POPC   C1A  655   2.683   5.627   6.973  0.0114  0.1187 -0.0188
   54POPC   D2A  656   2.787   5.777   6.485 -0.0541 -0.0841  0.0895
   54POPC   C3A  657   2.716   5.465   6.169 -0.0893 -0.0647  0.0416
   54POPC   C4A  658   2.755   5.322   5.822  0.3076  0.3535  0.1350
   54POPC   C1B  659   2.292   5.972   6.936 -0.0815  0.2392 -0.1517
   54POPC   C2B  660   2.382   6.071   6.573 -0.0289  0.0324  0.3126
   54POPC   C3B  661   2.459   5.957   6.092  0.0310 -0.1390  0.3761
   54POPC   C4B  662   2.805   6.125   5.851 -0.1640  0.0064  0.2265
   55POPC   NC3  663   0.121   2.272   7.893  0.0346  0.1670  0.0183
   55POPC   PO4  664  -0.263   2.141   7.963  0.2167  0.3009 -0.1520
   55POPC   GL1  665  -0.137   2.061   7.460  0.3178  0.1833  0.0556
   55POPC   GL2  666   0.043   2.308   7.443 -0.0913 -0.0678 -0.1169
   55POPC   C1A  667  -0.190   1.800   7.078 -0.0334 -0.1785  0.0641
   55POPC   D2A  668  -0.003   1.851   6.633  0.0214  0.2088 -0.2462
   55POPC   C3A  669   0.308   1.784   6.359  0.0012  0.1982  0.1013
   55POPC   C4A  670   0.538   1.786   6.048 -0.2290  0.2495  0.1151
   55POPC   C1B  671   0.086   2.347   6.988 -0.0872 -0.0037  0.0273
   55POPC   C2B  672   0.080   2.328   6.606 -0.1534 -0.0549  0.1508
   55POPC   C3B  673   0.131   2.186   6.188  0.0534  0.1782  0.1958
   55POPC   C4B  674  -0.205   2.167   5.893 -0.0214 -0.0165 -0.0811
   56POPC   NC3  675   1.562   2.921   8.101 -0.0391 -0.0285  0.0395
   56POPC   PO4  676   1.773   3.278   8.015 -0.3170  0.0515 -0.0478
   56POPC   GL1  677   1.658   3.232   7.617 -0.1363  0.1618 -0.1880
   56POPC   GL2  678   1.384   3.410   7.393 -0.0844 -0.0156  0.1435
   56POPC   C1A  679   1.465   2.878   7.397  0.1528 -0.0122 -0.2566
   56POPC   D2A  680   1.391   2.582   7.004 -0.0529 -0.1885  0.2618
   56POPC   C3A  681   1.673   2.249   6.785 -0.2567 -0.0681 -0.1588
   56POPC   C4A  682   1.982   2.082   6.473  0.1225  0.2485  0.0549
   56POPC   C1B  683   1.159   3.483   6.997 -0.0174  0.0199  0.4533
   56POPC   C2B  684   1.262   3.370   6.550 -0.0688 -0.0143  0.1665
   56POPC   C3B  685   1.374   3.249   6.257 -0.0355 -0.4061  0.1120
   56POPC   C4B  686   1.648   2.972   6.132 -0.0699  0.2298 -0.3161
   57POPC   NC3  687   4.384   1.068   3.728 -0.0306 -0.0179  0.1303
   57POPC   PO4  688   4.366   0.835   4.069 -0.1387  0.0592  0.3896
   57POPC   GL1  689   4.164   1.232   4.363 -0.0247 -0.0462  0.2573
   57POPC   GL2  690   3.813   1.178   4.335 -0.1153  0.0483  0.2341
   57POPC   C1A  691   4.362   1.404   4.720 -0.0107 -0.1135 -0.0162
   57POPC   D2A  692   4.491   1.431   5.241  0.0359  0.2499 -0.0235
   57POPC   C3A  693   4.906   1.330   5.313  0.3356 -0.1265  0.2475
   57POPC   C4A  694   5.180   0.976   5.262 -0.4152  0.3286 -0.1090
   57POPC   C1B  695   3.419   1.363   4.509  0.3403 -0.0646 -0.0445
   57POPC   C2B  696   3.289   1.677   4.711 -0.0988  0.2506 -0.0771
   57POPC   C3B  697   3.311   2.035   4.947  0.1870 -0.1489  0.3219
   57POPC   C4B  698   3.221   2.216   5.289  0.3951 -0.1667  0.1423
   58POPC   NC3  699   7.074   2.606   3.771 -0.1495  0.0731 -0.1116
   58POPC   PO4  700   6.784   2.187   3.843 -0.1929 -0.1611 -0.1887
   58POPC   GL1  701   7.014   2.129   4.095 -0.0813 -0.0615  0.0292
   58POPC   GL2  702   7.191   2.398   4.211  0.2848  0.1745 -0.3187
   58POPC   C1A  703   6.930   1.957   4.445  0.1987  0.0963 -0.3755
   58POPC   D2A  704   6.893   1.800   4.855  0.0433  0.0733  0.1502
   58POPC   C3A  705   7.134   2.124   5.109  0.1438  0.0280 -0.1095
   58POPC   C4A  706   7.356   2.020   5.386  0.2273 -0.0627  0.1693
   58POPC   C1B  707   7.088   2.414   4.681 -0.0587 -0.1252  0.2777
   58POPC   C2B  708   6.860   2.634   4.915 -0.2726  0.0494 -0.3788
   58POPC   C3B  709   6.684   2.632   5.373 -0.2600 -0.1948 -0.1393
   58POPC   C4B  710   6.435   2.999   5.527 -0.0200  0.0381 -0.0361
   59POPC   NC3  711   3.666   5.151   3.743 -0.1434 -0.0441 -0.0649
   59POPC   PO4  712   3.845   4.736   3.986  0.0126  0.1368  0.3141
   59POPC   GL1  713   3.883   4.747   4.432  0.2339  0.0742  0.0231
   59POPC   GL2  714   3.800   5.109   4.447  0.0580 -0.0853 -0.3963
   59POPC   C1A  715   4.114   4.745   4.804 -0.1724  0.2345  0.2952
   59POPC   D2A  716   4.202   4.562   5.197 -0.2127 -0.1687  0.2204
   59POPC   C3A  717   4.160   4.313   5.467  0.1974 -0.0703  0.4022
   59POPC   C4A  718   4.217   4.285   5.881 -0.2056  0.3777 -0.3143
   59POPC   C1B  719   3.627   5.044   4.889  0.0661 -0.3028 -0.2025
   59POPC   C2B  720   3.585   5.127   5.395  0.2533 -0.2082  0.3681
   59POPC   C3B  721   3.593   5.290   5.769 -0.1525 -0.4280 -0.0946
   59POPC   C4B  722   3.634   5.487   6.173  0.1795 -0.2688 -0.1320
   60POPC   NC3  723   5.601   5.694   4.073 -0.1758 -0.0551  0.0402
   60POPC   PO4  724   5.911   5.966   3.867  0.2116 -0.1059 -0.1112
   60POPC   GL1  725   5.885   6.131   4.231  0.0630  0.1112 -0.1418
   60POPC   GL2  726   5.558   6.165   4.329 -0.1390  0.1986 -0.0916
   60POPC   C1A  727   5.931   5.962   4.694  0.0739 -0.0870  0.1793
   60POPC   D2A  728   5.871   5.674   4.956 -0.0623  0.1272 -0.2196
   60POPC   C3A  729   5.960   5.707   5.374 -0.0501 -0.0818 -0.0453
   60POPC   C4A  730   5.839   5.467   5.686 -0.2013 -0.2572 -0.3570
   60POPC   C1B  731   5.507   6.283   4.735 -0.2774 -0.0250  0.0590
   60POPC   C2B  732   5.558   6.130   5.113 -0.2041 -0.0353  0.1574
   60POPC   C3B  733   5.899   6.173   5.440  0.0366 -0.2680  0.0940
   60POPC   C4B  734   6.183   6.353   5.656 -0.0336  0.0577 -0.1737
   61POPC   NC3  735   7.317   0.427   3.424  0.1064 -0.4120 -0.2495
   61POPC   PO4  736   7.154   0.036   3.542  0.0351  0.1381  0.1314
   61POPC   GL1  737   7.366  -0.039   4.069 -0.0446 -0.0605 -0.0008
   61POPC   GL2  738   7.359   0.319   4.030 -0.1578 -0.2749 -0.3238
   61POPC   C1A  739   7.389  -0.126   4.553  0.0978  0.4089 -0.0391
   61POPC   D2A  740   7.478  -0.182   4.965 -0.0486 -0.1429 -0.1022
   61POPC   C3A  741   7.323  -0.363   5.377 -0.0099  0.3081  0.0104
   61POPC   C4A  742   7.099  -0.337   5.816 -0.1560 -0.2854  0.0035
   61POPC   C1B  743   7.582   0.481   4.351 -0.1515  0.1279 -0.1995
   61POPC   C2B  744   7.493   0.348   4.827  0.0495 -0.0539 -0.5337
   61POPC   C3B  745   7.547   0.231   5.279 -0.2496 -0.0823 -0.0988
   61POPC   C4B  746   7.436   0.065   5.608  0.1686  0.0831 -0.0675
   62POPC   NC3  747   5.656   3.142   3.756  0.1187 -0.0449 -0.3165
   62POPC   PO4  748   5.311   3.380   3.944  0.1283  0.2708 -0.2200
   62POPC   GL1  749   5.121   3.672   4.213 -0.0564  0.1884 -0.0524
   62POPC   GL2  750   5.191   3.979   4.176 -0.0832  0.0613  0.5732
   62POPC   C1A  751   5.302   3.667   4.597  0.0226  0.1724 -0.3400
   62POPC   D2A  752   5.245   3.561   4.996 -0.0504  0.2400 -0.1681
   62POPC   C3A  753   5.157   3.524   5.491  0.2415  0.0817  0.2148
   62POPC   C4A  754   4.811   3.570   5.757  0.0516 -0.1569 -0.1062
   62POPC   C1B  755   4.891   3.944   4.542  0.1289  0.0328  0.0227
   62POPC   C2B  756   4.736   3.634   4.790 -0.1040 -0.1807  0.0135
   62POPC   C3B  757   4.441   3.314   4.811 -0.2179 -0.3082 -0.3236
   62POPC   C4B  758   4.045   3.328   5.107 -0.0719  0.2223 -0.1195
   63DPSM   NC3  759   4.016   2.702   8.131  0.0620  0.3408  0.0140
   63DPSM   PO4  760   3.883   2.870   7.671 -0.2179 -0.1254 -0.0660
   63DPSM   AM1  761   3.820   2.788   7.298 -0.1930 -0.1584  0.0950
   63DPSM   AM2  762   3.687   2.585   7.340 -0.0963  0.0597 -0.0743
   63DPSM   T1A  763   3.713   2.685   6.836  0.0480 -0.0600 -0.3167
   63DPSM   C2A  764   3.690   2.755   6.469 -0.1787 -0.0459 -0.4777
   63DPSM   C3A  765   3.543   3.004   6.228 -0.0967  0.1402  0.1799
   63DPSM   C1B  766   3.618   2.196   7.102 -0.1008  0.0092  0.0153
   63DPSM   C2B  767   3.648   2.165   6.633  0.3864  0.0462 -0.2024
   63DPSM   C3B  768   3.763   2.042   6.286  0.0350  0.0714 -0.2293
   63DPSM   C4B  769   3.969   2.010   5.899 -0.0863  0.0201  0.2117
   64DPSM   NC3  770   7.453   6.938   8.045  0.1407 -0.0222  0.0312
   64DPSM   PO4  771   7.759   7.115   7.745  0.4091  0.2340 -0.1036
   64DPSM   AM1  772   7.529   7.176   7.463 -0.1184 -0.0657 -0.2403
   64DPSM   AM2  773   7.424   6.820   7.481  0.2887 -0.3480 -0.0982
   64DPSM   T1A  774   7.320   7.279   7.069  0.3448 -0.2710 -0.0376
   64DPSM   C2A  775   7.304   7.182   6.653  0.0949 -0.2552 -0.2815
   64DPSM   C3A  776   7.176   7.098   6.289 -0.1836 -0.0716 -0.0365
   64DPSM   C1B  777   7.447   6.746   7.143 -0.0643  0.3173 -0.0965
   64DPSM   C2B  778   7.311   6.664   6.709  0.1551  0.0433 -0.2208
   64DPSM   C3B  779   7.267   6.582   6.332 -0.0920 -0.2541  0.0873
   64DPSM   C4B  780   7.339   6.730   5.905 -0.2184 -0.0102 -0.1712
   65DPSM   NC3  781   0.638   1.610   7.771 -0.1270  0.2183  0.0664
   65DPSM   PO4  782   0.526   1.885   8.022  0.1109  0.0108 -0.3152
   65DPSM   AM1  783   0.488   2.096   7.645  0.1709 -0.0801 -0.0367
   65DPSM   AM2  784   0.692   2.339   7.675  0.0283  0.0411  0.0237
   65DPSM   T1A  785   0.384   2.004   7.257  0.0221 -0.3966  0.3119
   65DPSM   C2A  786   0.476   2.122   6.812  0.3950 -0.4387 -0.0119
   65DPSM   C3A  787   0.575   2.174   6.358 -0.0697  0.1951 -0.0665
   65DPSM   C1B  788   0.821   2.263   7.227 -0.1098  0.0854 -0.0807
   65DPSM   C2B  789   0.890   2.373   6.885  0.0670 -0.0696 -0.2054
   65DPSM   C3B  790   1.081   2.273   6.572  0.0076  0.2859  0.0827
   65DPSM   C4B  791   1.001   2.349   6.177  0.0376  0.0193 -0.1457
   66DPSM   NC3  792   0.450   0.615   7.847  0.0001 -0.1325  0.3431
   66DPSM   PO4  793   0.686   0.404   7.586 -0.0570  0.3635 -0.0519
   66DPSM   AM1  794   0.323   0.526   7.363  0.0856 -0.1634  0.2697
   66DPSM   AM2  795   0.114   0.332   7.507  0.3579 -0.0250 -0.0588
   66DPSM   T1A  796   0.293   0.509   6.824  0.2191  0.1888 -0.0963
   66DPSM   C2A  797   0.143   0.445   6.339  0.1492 -0.2423 -0.0535
   66DPSM   C3A  798   0.300   0.239   5.900  0.0662  0.1122  0.0341
   66DPSM   C1B  799  -0.092   0.309   7.192  0.1230  0.0983 -0.1467
   66DPSM   C2B  800  -0.231   0.202   6.769 -0.0484 -0.1894 -0.3293
   66DPSM   C3B  801  -0.243   0.099   6.389  0.1914  0.2539  0.4856
   66DPSM   C4B  802  -0.361   0.149   6.012 -0.0129  0.0137  0.0581
   67DPSM   NC3  803   5.958   4.855   8.017  0.0857 -0.2379  0.2619
   67DPSM   PO4  804   6.295   5.209   7.715 -0.0355  0.1133 -0.1056
   67DPSM   AM1  805   6.304   5.336   7.247 -0.2338  0.3149  0.0856
   67DPSM   AM2  806   6.286   5.638   7.228  0.0537 -0.6007  0.0070
   67DPSM   T1A  807   6.285   5.137   6.836  0.0577 -0.0679 -0.3071
   67DPSM   C2A  808   6.309   4.891   6.383  0.0935 -0.3583  0.0261
   67DPSM   C3A  809   6.254   4.631   5.990  0.2829  0.1871 -0.0314
   67DPSM   C1B  810   6.271   5.742   6.753  0.1867  0.0349  0.0793
   67DPSM   C2B  811   6.210   5.915   6.324  0.1126  0.0749  0.0438
   67DPSM   C3B  812   6.066   6.337   6.141 -0.0287 -0.0040 -0.0432
   67DPSM   C4B  813   6.008   6.709   5.963  0.0916  0.2844 -0.4095
   68DPSM   NC3  814   6.054   3.901   8.689  0.0220 -0.0376  0.3832
   68DPSM   PO4  815   5.982   3.580   8.324 -0.0495 -0.0229  0.0088
   68DPSM   AM1  816   6.020   3.543   7.942 -0.4324 -0.0622  0.1086
   68DPSM   AM2  817   6.033   3.294   7.679  0.2250 -0.0224 -0.0453
   68DPSM   T1A  818   6.025   3.905   7.528 -0.0853 -0.2435 -0.0380
   68DPSM   C2A  819   6.133   4.201   7.192  0.3447  0.2088 -0.0073
   68DPSM   C3A  820   5.900   4.359   6.861 -0.0780  0.1222  0.2675
   68DPSM   C1B  821   6.159   3.277   7.236  0.2163 -0.2594 -0.2458
   68DPSM   C2B  822   6.178   3.398   6.775 -0.0603 -0.0676 -0.4317
   68DPSM   C3B  823   6.300   3.584   6.353  0.0203  0.0198 -0.0823
   68DPSM   C4B  824   5.944   3.371   6.086 -0.3654 -0.1116 -0.0926
   69DPSM   NC3  825   2.447   3.880   7.979 -0.0408  0.0975 -0.0152
   69DPSM   PO4  826   2.113   4.258   7.890 -0.2900  0.0728 -0.1510
   69DPSM   AM1  827   2.083   4.064   7.512 -0.1995  0.1118 -0.0623
   69DPSM   AM2  828   2.396   3.919   7.484  0.2437  0.0101 -0.4015
   69DPSM   T1A  829   2.136   4.202   6.999 -0.3799 -0.1214 -0.2606
   69DPSM   C2A  830   2.097   4.431   6.623 -0.2160  0.0518  0.0408
   69DPSM   C3A  831   2.064   4.554   6.249 -0.0886 -0.1034 -0.0571
   69DPSM   C1B  832   2.240   3.600   7.202 -0.2221 -0.2274 -0.0592
   69DPSM   C2B  833   2.571   3.454   6.804  0.0616  0.0364  0.0278
   69DPSM   C3B  834   2.665   3.504   6.385  0.0656 -0.0190  0.0390
   69DPSM   C4B  835   2.302   3.598   6.067  0.0298  0.0756 -0.1945
   70DPSM   NC3  836   4.170   3.647   8.088  0.0210  0.1303  0.1638
   70DPSM   PO4  837   4.347   3.938   7.863  0.0999  0.0731 -0.4033
   70DPSM   AM1  838   4.334   4.260   7.512 -0.2153 -0.0963 -0.0052
   70DPSM   AM2  839   4.381   4.531   7.470  0.1698  0.1159 -0.5325
   70DPSM   T1A  840   4.165   4.178   7.169  0.1688  0.0776  0.4633
   70DPSM   C2A  841   4.071   4.271   6.845 -0.1120 -0.1253  0.1398
   70DPSM   C3A  842   3.894   4.218   6.385  0.0129  0.1417 -0.0874
   70DPSM   C1B  843   4.483   4.552   7.091  0.0957 -0.2958 -0.1264
   70DPSM   C2B  844   4.517   4.489   6.697 -0.3181  0.0201  0.0046
   70DPSM   C3B  845   4.851   4.416   6.414  0.0909 -0.1137 -0.0943
   70DPSM   C4B  846   5.232   4.452   6.390  0.1249 -0.1930  0.0300
   71DPSM   NC3  847   5.248   4.183   7.820 -0.1579  0.1425  0.0302
   71DPSM   PO4  848   5.569   3.928   7.968  0.0558  0.2205  0.0324
   71DPSM   AM1  849   5.460   3.783   7.630  0.2566 -0.0963  0.2032
   71DPSM   AM2  850   5.586   3.532   7.493 -0.0378 -0.1271 -0.0344
   71DPSM   T1A  851   5.216   3.759   7.202  0.0800 -0.0296  0.2213
   71DPSM   C2A  852   5.447   3.675   6.709  0.1602 -0.0951  0.1977
   71DPSM   C3A  853   5.525   3.685   6.269  0.1126 -0.1846 -0.3394
   71DPSM   C1B  854   5.765   3.554   7.137  0.1388 -0.0047  0.1224
   71DPSM   C2B  855   5.869   3.886   6.874  0.2871  0.2293 -0.0434
   71DPSM   C3B  856   6.042   3.974   6.444 -0.1648 -0.0402  0.0609
   71DPSM   C4B  857   6.063   3.886   6.027  0.2261 -0.2013  0.1854
   72DPSM   NC3  858  -0.150   3.222   8.217  0.0459 -0.1269  0.3415
   72DPSM   PO4  859   0.203   3.087   7.987 -0.0646 -0.0677 -0.1468
   72DPSM   AM1  860  -0.013   3.146   7.631 -0.1314  0.0258  0.2187
   72DPSM   AM2  861  -0.147   2.793   7.398 -0.0169  0.1552  0.1853
   72DPSM   T1A  862   0.111   3.313   7.265  0.0880 -0.0021  0.0942
   72DPSM   C2A  863   0.251   3.236   6.889  0.5119  0.1796  0.2031
   72DPSM   C3A  864   0.299   3.208   6.479 -0.0005  0.0810 -0.0680
   72DPSM   C1B  865  -0.135   2.781   6.982  0.1349  0.1509 -0.0360
   72DPSM   C2B  866  -0.038   2.884   6.535  0.0528 -0.0783 -0.1974
   72DPSM   C3B  867  -0.016   2.707   6.115  0.0508 -0.1524  0.2062
   72DPSM   C4B  868   0.072   2.872   5.667 -0.0332  0.2869  0.0672
   73DPSM   NC3  869   3.878   5.137   8.197 -0.0657  0.1257 -0.0487
   73DPSM   PO4  870   3.489   5.332   8.345 -0.0183  0.0434 -0.2303
   73DPSM   AM1  871   3.672   5.292   7.809 -0.2764 -0.0522  0.1189
   73DPSM   AM2  872   3.531   5.053   7.468  0.0256 -0.1122 -0.1815
   73DPSM   T1A  873   3.744   5.460   7.277  0.0847  0.1776 -0.0831
   73DPSM   C2A  874   3.773   5.489   6.870  0.2373  0.1477  0.0164
   73DPSM   C3A  875   3.717   5.688   6.585 -0.2166 -0.1086 -0.0267
   73DPSM   C1B  876   3.588   5.061   6.986 -0.2853  0.1453 -0.0026
   73DPSM   C2B  877   3.541   5.079   6.556  0.0354 -0.0429  0.0971
   73DPSM   C3B  878   3.670   4.979   6.158  0.1187  0.0850 -0.2194
   73DPSM   C4B  879   3.939   4.858   5.940 -0.1367  0.0021 -0.3951
   74DPSM   NC3  880  -0.505   4.019   8.478  0.1197  0.2234 -0.2823
   74DPSM   PO4  881  -0.160   3.705   8.302  0.0691  0.0021  0.0100
   74DPSM   AM1  882   0.032   3.635   7.906  0.1070  0.2887  0.1982
   74DPSM   AM2  883   0.426   3.638   7.969 -0.1293  0.1875  0.3715
   74DPSM   T1A  884  -0.010   3.797   7.502  0.2251 -0.4461 -0.0427
   74DPSM   C2A  885   0.020   3.739   7.058  0.1938  0.3331 -0.2109
   74DPSM   C3A  886   0.339   3.729   6.605  0.0143  0.0490  0.0509
   74DPSM   C1B  887   0.488   3.685   7.519  0.1775 -0.0676 -0.2116
   74DPSM   C2B  888   0.537   3.678   7.084 -0.2270  0.1682  0.1520
   74DPSM   C3B  889   0.820   3.809   6.725  0.3119  0.1816  0.0682
   74DPSM   C4B  890   0.934   3.723   6.340 -0.1499  0.0332  0.1871
   75DPSM   NC3  891   5.369   2.980   7.716 -0.3633 -0.1886 -0.1683
   75DPSM   PO4  892   5.650   2.802   8.046  0.0159  0.1342  0.1615
   75DPSM   AM1  893   5.800   2.735   7.664  0.1527 -0.0665 -0.5103
   75DPSM   AM2  894   5.815   2.531   7.379 -0.1580 -0.3501  0.1965
   75DPSM   T1A  895   5.697   3.041   7.334  0.2020 -0.2963  0.0411
   75DPSM   C2A  896   5.570   3.086   6.938 -0.3582 -0.3588  0.1102
   75DPSM   C3A  897   5.611   3.238   6.535 -0.1050 -0.0114 -0.0329
   75DPSM   C1B  898   5.684   2.590   6.872 -0.1734  0.2276 -0.0679
   75DPSM   C2B  899   5.698   2.746   6.431 -0.2112  0.2894  0.0748
   75DPSM   C3B  900   5.649   2.499   5.916  0.0153 -0.1435 -0.2229
   75DPSM   C4B  901   5.798   2.242   5.470 -0.4019  0.0363 -0.3817
   76DPSM   NC3  902   3.755   6.223   3.621  0.3488 -0.2266 -0.0790
   76DPSM   PO4  903   4.040   5.981   3.743 -0.0604 -0.1901 -0.0915
   76DPSM   AM1  904   4.069   5.996   4.097 -0.3288 -0.0607  0.1651
   76DPSM   AM2  905   3.861   6.222   4.231 -0.0242 -0.0810  0.0643
   76DPSM   T1A  906   4.299   5.817   4.382 -0.4888 -0.2536  0.0297
   76DPSM   C2A  907   4.214   5.803   4.844  0.0051 -0.0849 -0.3244
   76DPSM   C3A  908   4.190   5.582   5.214 -0.3338  0.0233 -0.0416
   76DPSM   C1B  909   3.896   6.146   4.673  0.0524  0.0810  0.0157
   76DPSM   C2B  910   3.858   6.386   5.011  0.2246 -0.2426 -0.1847
   76DPSM   C3B  911   4.027   6.642   5.331  0.0822  0.2610  0.1899
   76DPSM   C4B  912   4.264   6.837   5.555  0.0711  0.1268 -0.3360
   77DPSM   NC3  913   7.166   4.328   4.017 -0.0766 -0.0998 -0.4536
   77DPSM   PO4  914   7.384   4.764   3.910  0.0698  0.0243 -0.1400
   77DPSM   AM1  915   7.425   4.741   4.319 -0.4227 -0.2241  0.1955
   77DPSM   AM2  916   7.134   4.863   4.330  0.0980 -0.1590  0.4251
   77DPSM   T1A  917   7.519   4.663   4.857  0.0583  0.0235 -0.4766
   77DPSM   C2A  918   7.560   4.476   5.268 -0.0590 -0.3841 -0.2023
   77DPSM   C3A  919   7.702   4.398   5.670 -0.2416 -0.0414 -0.0794
   77DPSM   C1B  920   7.064   4.828   4.759 -0.1185 -0.0959  0.0340
   77DPSM   C2B  921   7.222   4.834   5.259 -0.0018 -0.0236  0.2044
   77DPSM   C3B  922   7.511   4.830   5.561  0.1236  0.0952 -0.3474
   77DPSM   C4B  923   7.806   5.066   5.625  0.0381 -0.0196  0.2351
   78DPSM   NC3  924   5.468   6.024   3.617 -0.3399 -0.1470  0.1271
   78DPSM   PO4  925   5.176   5.902   4.050 -0.1062 -0.0774 -0.1244
   78DPSM   AM1  926   5.089   6.188   4.312 -0.2549  0.0143  0.2751
   78DPSM   AM2  927   5.033   6.529   4.303 -0.1046 -0.3809 -0.3554
   78DPSM   T1A  928   5.050   6.243   4.743 -0.1903  0.0427 -0.2216
   78DPSM   C2A  929   5.095   6.216   5.135  0.3269 -0.1251  0.2611
   78DPSM   C3A  930   5.000   6.215   5.489 -0.0584  0.0801  0.2318
   78DPSM   C1B  931   5.244   6.692   4.630  0.1822 -0.0616 -0.0604
   78DPSM   C2B  932   5.374   6.702   5.122 -0.2376  0.0721  0.0249
   78DPSM   C3B  933   5.446   6.360   5.509 -0.0469  0.0931 -0.3233
   78DPSM   C4B  934   5.695   6.356   5.854  0.2205 -0.1070 -0.0805
   79DPSM   NC3  935   0.673   1.176   3.366 -0.0052 -0.0496  0.1087
   79DPSM   PO4  936   0.268   1.307   3.539  0.0202 -0.0075  0.1944
   79DPSM   AM1  937   0.441   1.537   3.863 -0.0888 -0.1371  0.1665
   79DPSM   AM2  938   0.587   1.709   3.869 -0.1058 -0.2491  0.0483
   79DPSM   T1A  939   0.428   1.507   4.394 -0.2661 -0.3990  0.2285
   79DPSM   C2A  940   0.420   1.493   4.776  0.2551  0.1563 -0.2014
   79DPSM   C3A  941   0.622   1.457   5.231  0.3287  0.1344 -0.1866
   79DPSM   C1B  942   0.835   1.385   4.143  0.1889 -0.3464 -0.1068
   79DPSM   C2B  943   0.860   1.291   4.587 -0.0274 -0.0376  0.1992
   79DPSM   C3B  944   0.932   1.040   4.954  0.2522  0.0917 -0.3680
   79DPSM   C4B  945   0.699   0.824   5.215  0.1201  0.2297 -0.3249
   80DPSM   NC3  946   3.225   3.108   3.744  0.0382  0.0823 -0.0401
   80DPSM   PO4  947   3.022   2.827   4.007 -0.3292  0.2570  0.0925
   80DPSM   AM1  948   3.019   3.179   4.293  0.1753 -0.1025 -0.2487
   80DPSM   AM2  949   2.852   3.387   4.108 -0.2475 -0.0164  0.3384
   80DPSM   T1A  950   3.152   3.164   4.799 -0.1710 -0.3835  0.1148
   80DPSM   C2A  951   3.343   3.112   5.175  0.3375  0.3370  0.0924
   80DPSM   C3A  952   3.681   3.076   5.398 -0.1974  0.1835 -0.1858
   80DPSM   C1B  953   2.684   3.274   4.614 -0.1254  0.1347 -0.2651
   80DPSM   C2B  954   2.618   3.314   5.069  0.2705  0.0121  0.0610
   80DPSM   C3B  955   2.794   3.152   5.385  0.0574 -0.0292 -0.3920
   80DPSM   C4B  956   2.713   2.804   5.594 -0.1947 -0.0299 -0.0433
   81DPSM   NC3  957   3.465   4.319   4.101  0.2621 -0.2404  0.0217
   81DPSM   PO4  958   3.032   4.281   3.877 -0.3001 -0.1017 -0.0461
   81DPSM   AM1  959   2.976   4.312   4.278  0.1429 -0.3304  0.0279
   81DPSM   AM2  960   2.942   4.658   4.179  0.1918 -0.0343  0.0666
   81DPSM   T1A  961   3.087   4.245   4.646 -0.1863 -0.2604  0.0122
   81DPSM   C2A  962   3.098   4.329   5.047 -0.4594 -0.2360  0.0538
   81DPSM   C3A  963   3.039   4.379   5.419 -0.1938  0.1421  0.0876
   81DPSM   C1B  964   2.733   4.635   4.587  0.1566  0.1585  0.1025
   81DPSM   C2B  965   2.749   4.720   5.032  0.1200  0.0885 -0.0652
   81DPSM   C3B  966   2.639   4.835   5.369 -0.4066 -0.2692  0.2939
   81DPSM   C4B  967   2.615   4.647   5.796 -0.0486  0.0844 -0.2005
   82DPSM   NC3  968   0.489   2.213   3.581  0.2127  0.1745  0.0279
   82DPSM   PO4  969   0.575   2.553   3.417 -0.2120  0.1593 -0.0377
   82DPSM   AM1  970   0.499   2.717   3.799 -0.1234 -0.1270  0.2046
   82DPSM   AM2  971   0.738   2.566   3.994 -0.0306 -0.2656  0.0669
   82DPSM   T1A  972   0.375   2.699   4.266 -0.2131 -0.0210  0.0529
   82DPSM   C2A  973   0.157   2.493   4.609  0.3073 -0.3772 -0.1358
   82DPSM   C3A  974   0.154   2.338   4.957  0.1587 -0.1073  0.2074
   82DPSM   C1B  975   0.848   2.403   4.352  0.1924 -0.0793 -0.1846
   82DPSM   C2B  976   0.628   2.480   4.864 -0.0448  0.5215 -0.2016
   82DPSM   C3B  977   0.598   2.264   5.300 -0.2438  0.0989  0.1050
   82DPSM   C4B  978   0.196   2.299   5.539 -0.0761 -0.1028 -0.0055
   83DPSM   NC3  979   4.382   6.307   3.691 -0.0009 -0.1258  0.1544
   83DPSM   PO4  980   4.085   6.570   3.976 -0.0829 -0.1178  0.0154
   83DPSM   AM1  981   4.003   6.755   4.317  0.3250 -0.2593 -0.0823
   83DPSM   AM2  982   3.975   7.088   4.287  0.1484  0.1789 -0.1084
   83DPSM   T1A  983   4.065   6.763   4.756 -0.1344 -0.4373  0.0470
   83DPSM   C2A  984   4.372   6.795   5.052 -0.1276 -0.2392  0.1476
   83DPSM   C3A  985   4.609   7.090   5.239 -0.0554  0.1824  0.0381
   83DPSM   C1B  986   4.451   6.931   4.463  0.1879  0.0955  0.2856
   83DPSM   C2B  987   4.741   6.712   4.685 -0.1115 -0.0918 -0.0359
   83DPSM   C3B  988   4.880   6.650   4.971 -0.0975 -0.0730 -0.0296
   83DPSM   C4B  989   4.777   6.662   5.424  0.2403 -0.1142 -0.1008
   84DPSM   NC3  990   6.430   5.923   4.002  0.1868 -0.0044 -0.1128
   84DPSM   PO4  991   6.821   5.720   4.114 -0.1030 -0.0612  0.0127
   84DPSM   AM1  992   6.751   5.636   4.536  0.2690  0.0942 -0.3952
   84DPSM   AM2  993   6.870   5.360   4.514 -0.0571  0.0105 -0.1373
   84DPSM   T1A  994   6.850   5.725   5.013  0.0881  0.0252  0.4900
   84DPSM   C2A  995   6.932   5.677   5.325 -0.2577 -0.0742  0.2467
   84DPSM   C3A  996   6.921   5.860   5.630  0.2929  0.0762 -0.4785
   84DPSM   C1B  997   6.869   5.238   5.029 -0.1530 -0.1807 -0.0730
   84DPSM   C2B  998   6.941   5.139   5.451  0.0250 -0.2477 -0.1074
   84DPSM   C3B  999   7.091   5.284   5.725 -0.0068 -0.3105 -0.1228
   84DPSM   C4B 1000   6.919   5.345   6.096 -0.2227  0.1918  0.2923
   85DPSM   NC3 1001   0.110   3.567   3.709 -0.1814 -0.0931  0.0484
   85DPSM   PO4 1002   0.333   3.882   3.927 -0.0709  0.0939  0.2633
   85DPSM   AM1 1003   0.230   3.602   4.262  0.0854  0.0203 -0.0792
   85DPSM   AM2 1004  -0.031   3.367   4.224 -0.1630 -0.0506 -0.0889
   85DPSM   T1A 1005   0.271   3.578   4.734 -0.0787  0.3096  0.1996
   85DPSM   C2A 1006   0.105   3.616   5.125 -0.0724 -0.1639  0.1151
   85DPSM   C3A 1007   0.129   3.469   5.604  0.2363  0.2083  0.0209
   85DPSM   C1B 1008   0.317   3.163   4.435 -0.3046  0.3606  0.0283
   85DPSM   C2B 1009   0.338   2.911   4.804  0.1916  0.2857 -0.1873
   85DPSM   C3B 1010   0.355   2.752   5.277  0.2825 -0.1757  0.2704
   85DPSM   C4B 1011   0.618   2.691   5.521  0.0405 -0.2901 -0.3567
   86DPSM   NC3 1012   4.148   3.638   3.267  0.0388  0.0772 -0.1741
   86DPSM   PO4 1013   4.127   3.918   3.687  0.2287  0.0577 -0.0498
   86DPSM   AM1 1014   4.211   4.031   4.137  0.1020  0.1620 -0.1088
   86DPSM   AM2 1015   3.956   4.305   4.239 -0.1632 -0.0171  0.1569
   86DPSM   T1A 1016   4.364   3.932   4.510 -0.3949  0.0356  0.3578
   86DPSM   C2A 1017   4.251   3.753   4.900  0.0262  0.1726  0.0450
   86DPSM   C3A 1018   4.480   3.692   5.281 -0.0935  0.1455  0.3991
   86DPSM   C1B 1019   3.961   4.266   4.620  0.0043  0.1533  0.0327
   86DPSM   C2B 1020   3.973   4.167   5.016 -0.2150 -0.2561 -0.0566
   86DPSM   C3B 1021   3.832   3.959   5.422  0.1377  0.0136 -0.3435
   86DPSM   C4B 1022   3.815   3.655   5.751 -0.2325  0.1606  0.3674
   87DPSM   NC3 1023   2.530   7.209   3.302 -0.4068 -0.2264  0.0198
   87DPSM   PO4 1024   2.911   7.125   3.535  0.1255  0.1846  0.1445
   87DPSM   AM1 1025   2.626   6.996   3.773 -0.2235 -0.1248  0.1433
   87DPSM   AM2 1026   2.548   7.145   4.057 -0.0765  0.0155 -0.0326
   87DPSM   T1A 1027   2.254   6.620   3.954 -0.0933  0.1566 -0.3988
   87DPSM   C2A 1028   1.936   6.473   4.177  0.0246  0.2565  0.2837
   87DPSM   C3A 1029   1.703   6.250   4.410 -0.1872 -0.1159  0.0897
   87DPSM   C1B 1030   2.228   6.988   4.310 -0.1230 -0.1300  0.3041
   87DPSM   C2B 1031   1.906   6.841   4.536 -0.0235 -0.1512 -0.1503
   87DPSM   C3B 1032   1.861   6.519   4.780 -0.2854  0.2111  0.0396
   87DPSM   C4B 1033   1.914   6.240   4.949 -0.3234 -0.0279  0.3493
   88DPSM   NC3 1034   3.548   6.516   3.140  0.1134 -0.2473  0.0749
   88DPSM   PO4 1035   3.307   6.486   3.470 -0.1229 -0.1194 -0.0342
   88DPSM   AM1 1036   2.968   6.395   3.525 -0.1736  0.2105 -0.1009
   88DPSM   AM2 1037   2.944   6.533   3.815 -0.0175  0.1090 -0.0738
   88DPSM   T1A 1038   2.565   6.228   3.719  0.1310 -0.2344  0.1692
   88DPSM   C2A 1039   2.282   6.113   4.024  0.0870  0.3226 -0.0995
   88DPSM   C3A 1040   2.194   6.072   4.459 -0.0375  0.1436  0.0176
   88DPSM   C1B 1041   2.714   6.586   4.185 -0.0050 -0.1584 -0.0799
   88DPSM   C2B 1042   2.404   6.515   4.441  0.1823  0.0610  0.0090
   88DPSM   C3B 1043   2.357   6.476   4.919 -0.1706 -0.0276  0.1141
   88DPSM   C4B 1044   2.520   6.638   5.349  0.1430 -0.2002 -0.0786
   89PNSM   NC3 1045   3.491   4.122   7.961  0.0791 -0.4149 -0.1954
   89PNSM   PO4 1046   3.570   3.793   8.230 -0.0631 -0.0565  0.0603
   89PNSM   AM1 1047   3.356   3.633   7.862  0.3384  0.1076  0.1560
   89PNSM   AM2 1048   3.494   3.403   7.753 -0.0748  0.1298 -0.2571
   89PNSM   T1A 1049   3.390   3.856   7.439 -0.1647  0.0312 -0.1639
   89PNSM   C2A 1050   3.611   4.215   7.258  0.2017 -0.0044  0.0676
   89PNSM   C3A 1051   3.620   4.463   6.831 -0.1467  0.3621  0.2065
   89PNSM   C1B 1052   3.595   3.399   7.385 -0.1495  0.1046  0.0578
   89PNSM   C2B 1053   3.827   3.199   7.078 -0.0817 -0.1577 -0.1342
   89PNSM   C3B 1054   3.786   3.219   6.666 -0.0929 -0.2417 -0.2396
   89PNSM   D4B 1055   4.045   3.170   6.315  0.2778 -0.4194 -0.4685
   89PNSM   C5B 1056   4.211   3.386   6.023  0.3177 -0.0580 -0.1009
   89PNSM   C6B 1057   4.188   3.338   5.530  0.0953  0.2857 -0.4593
   90PNSM   NC3 1058   1.798   7.060   7.707 -0.0864 -0.4248  0.0231
   90PNSM   PO4 1059   1.459   7.400   7.722  0.2461  0.3186 -0.0373
   90PNSM   AM1 1060   1.281   7.203   7.405 -0.0545 -0.2025  0.0842
   90PNSM   AM2 1061   1.583   7.162   7.235 -0.0802 -0.2178 -0.3277
   90PNSM   T1A 1062   1.261   7.450   6.985 -0.2780 -0.0935 -0.0224
   90PNSM   C2A 1063   1.195   7.402   6.646 -0.1998  0.1207  0.1453
   90PNSM   C3A 1064   1.202   7.536   6.191  0.0149  0.3122 -0.1722
   90PNSM   C1B 1065   1.574   7.089   6.843  0.0098  0.0498 -0.3973
   90PNSM   C2B 1066   1.469   7.073   6.406  0.1921 -0.0281 -0.0320
   90PNSM   C3B 1067   1.368   7.074   5.943 -0.1341 -0.3894 -0.0646
   90PNSM   D4B 1068   1.219   6.878   5.602 -0.3536 -0.1976  0.0915
   90PNSM   C5B 1069   1.260   6.409   5.659  0.0051 -0.3136 -0.0448
   90PNSM   C6B 1070   1.219   6.066   5.342 -0.1418 -0.1761 -0.0198
   91PNSM   NC3 1071   0.078   4.847   8.171  0.1696  0.0368 -0.1360
   91PNSM   PO4 1072   0.499   5.083   8.000  0.0016  0.1898 -0.0922
   91PNSM   AM1 1073   0.403   4.841   7.649  0.0981  0.1138 -0.1595
   91PNSM   AM2 1074   0.115   4.802   7.659 -0.4012 -0.2187  0.1777
   91PNSM   T1A 1075   0.755   4.596   7.478  0.0062 -0.0115 -0.1086
   91PNSM   C2A 1076   0.837   4.152   7.439 -0.2311 -0.2026 -0.0126
   91PNSM   C3A 1077   0.970   3.797   7.309 -0.0731  0.1354 -0.3251
   91PNSM   C1B 1078   0.088   4.915   7.203 -0.2746 -0.2072  0.1233
   91PNSM   C2B 1079   0.278   4.763   6.713 -0.0449  0.0398  0.0181
   91PNSM   C3B 1080   0.211   4.395   6.566 -0.1773 -0.1522  0.3855
   91PNSM   D4B 1081   0.057   4.246   6.126 -0.1050  0.0519  0.0412
   91PNSM   C5B 1082   0.223   3.741   6.073  0.0729  0.0669  0.0037
   91PNSM   C6B 1083   0.572   3.546   5.907 -0.2059 -0.0119 -0.3080
   92PNSM   NC3 1084   4.458   2.089   7.631 -0.1933  0.0785 -0.2403
   92PNSM   PO4 1085   4.308   2.389   7.914 -0.0292 -0.1489  0.2299
   92PNSM   AM1 1086   4.291   2.638   7.442  0.0707 -0.1540 -0.1420
   92PNSM   AM2 1087   4.395   2.903   7.542 -0.2157 -0.0152  0.2062
   92PNSM   T1A 1088   4.221   2.762   7.028 -0.0547 -0.2222 -0.0740
   92PNSM   C2A 1089   4.291   2.858   6.550 -0.1195  0.0132  0.3206
   92PNSM   C3A 1090   4.594   2.981   6.260 -0.0099 -0.2405  0.1340
   92PNSM   C1B 1091   4.296   3.239   7.245 -0.4535 -0.0504  0.1843
   92PNSM   C2B 1092   4.273   3.404   6.797  0.0921 -0.1477 -0.0023
   92PNSM   C3B 1093   4.318   3.824   6.651 -0.1231  0.0848  0.0006
   92PNSM   D4B 1094   4.414   4.078   6.395 -0.0631  0.1102  0.4267
   92PNSM   C5B 1095   4.562   3.923   6.005 -0.0230  0.3979  0.2802
   92PNSM   C6B 1096   4.294   3.808   5.733 -0.2208 -0.1624  0.2808
   93PNSM   NC3 1097   6.030  -0.496   7.847  0.0858 -0.0380 -0.3338
   93PNSM   PO4 1098   5.572  -0.307   7.831  0.1055 -0.1403 -0.1406
   93PNSM   AM1 1099   5.623  -0.196   7.426 -0.1733 -0.3760  0.1602
   93PNSM   AM2 1100   5.555   0.060   7.374 -0.0614 -0.1909 -0.2873
   93PNSM   T1A 1101   5.768  -0.351   7.108  0.3396 -0.0359  0.0794
   93PNSM   C2A 1102   5.848  -0.489   6.697 -0.0310  0.0611  0.1024
   93PNSM   C3A 1103   5.795  -0.525   6.269 -0.1600 -0.3333 -0.0816
   93PNSM   C1B 1104   5.887   0.178   7.160  0.3631  0.0886 -0.0279
   93PNSM   C2B 1105   5.934   0.325   6.780 -0.0196 -0.0574  0.0601
   93PNSM   C3B 1106   5.657   0.459   6.398  0.1718 -0.0573 -0.0373
   93PNSM   D4B 1107   5.787   0.806   6.088  0.0365  0.1635 -0.0333
   93PNSM   C5B 1108   5.378   0.993   5.809  0.0383 -0.1217  0.2059
   93PNSM   C6B 1109   5.018   1.100   5.746 -0.1238 -0.1919  0.1259
   94PNSM   NC3 1110   0.317   2.676   7.628  0.1327 -0.1649 -0.2277
   94PNSM   PO4 1111   0.649   2.803   7.875 -0.0188  0.0485 -0.2108
   94PNSM   AM1 1112   0.824   2.839   7.526 -0.3714 -0.0330 -0.4805
   94PNSM   AM2 1113   0.947   2.690   7.344 -0.3013 -0.1509 -0.3125
   94PNSM   T1A 1114   0.745   3.163   7.207  0.1329 -0.0241 -0.4438
   94PNSM   C2A 1115   0.747   3.273   6.727  0.0095  0.0857 -0.0485
   94PNSM   C3A 1116   0.799   3.211   6.331  0.0073  0.1141  0.3085
   94PNSM   C1B 1117   1.047   2.945   6.896  0.2309  0.0598  0.2264
   94PNSM   C2B 1118   1.107   2.859   6.467  0.3083 -0.0657  0.5456
   94PNSM   C3B 1119   1.125   2.857   6.051 -0.1384  0.0988  0.2881
   94PNSM   D4B 1120   0.781   2.966   5.864  0.1631  0.0536  0.2395
   94PNSM   C5B 1121   0.513   3.163   5.527 -0.2292 -0.1017  0.1509
   94PNSM   C6B 1122   0.430   3.220   5.181  0.2463 -0.3196  0.1207
   95PNSM   NC3 1123   3.609   1.600   8.803 -0.1373 -0.1927  0.3130
   95PNSM   PO4 1124   3.790   1.649   8.325  0.3050 -0.1827 -0.1506
   95PNSM   AM1 1125   3.717   1.424   7.881  0.2387 -0.0678  0.0485
   95PNSM   AM2 1126   3.384   1.562   7.860 -0.3119 -0.2925  0.1482
   95PNSM   T1A 1127   3.626   1.131   7.461 -0.0499 -0.3012 -0.2244
   95PNSM   C2A 1128   3.601   1.011   7.001 -0.0049  0.0516 -0.0722
   95PNSM   C3A 1129   3.476   1.162   6.576  0.2033 -0.4250  0.2249
   95PNSM   C1B 1130   3.399   1.539   7.346 -0.0481 -0.0479  0.1955
   95PNSM   C2B 1131   3.595   1.506   6.937  0.0095 -0.1208  0.2858
   95PNSM   C3B 1132   3.642   1.657   6.478 -0.0891  0.0104 -0.1370
   95PNSM   D4B 1133   3.648   1.640   6.059 -0.2020 -0.0796  0.0016
   95PNSM   C5B 1134   3.279   1.567   5.784  0.0455 -0.2458 -0.0710
   95PNSM   C6B 1135   3.167   1.610   5.321 -0.2622  0.1471 -0.1830
   96PNSM   NC3 1136   7.546   5.979   8.410 -0.0659  0.0639  0.0556
   96PNSM   PO4 1137   7.385   5.725   8.052 -0.0242 -0.2300 -0.0785
   96PNSM   AM1 1138   7.082   5.580   7.694 -0.0257  0.0116  0.1548
   96PNSM   AM2 1139   7.308   5.462   7.446 -0.1443 -0.1389  0.6020
   96PNSM   T1A 1140   6.777   5.434   7.359 -0.2512  0.0276 -0.0982
   96PNSM   C2A 1141   6.691   5.390   6.857 -0.0606  0.1956  0.0270
   96PNSM   C3A 1142   6.583   5.340   6.423 -0.4298  0.2117 -0.1004
   96PNSM   C1B 1143   7.171   5.182   7.108 -0.2920 -0.1559  0.3162
   96PNSM   C2B 1144   7.327   4.961   6.760 -0.2103  0.0616 -0.1827
   96PNSM   C3B 1145   7.381   4.676   6.371  0.1170 -0.1431 -0.1905
   96PNSM   D4B 1146   7.800   4.717   6.090 -0.2194  0.1638 -0.0887
   96PNSM   C5B 1147   8.052   4.387   6.116  0.1621 -0.2288  0.1826
   96PNSM   C6B 1148   8.034   4.065   6.323  0.1012  0.0530  0.0860
   97PNSM   NC3 1149   2.961   3.257   7.787  0.3918 -0.4891 -0.2680
   97PNSM   PO4 1150   2.874   3.685   8.050 -0.1001  0.1620 -0.1878
   97PNSM   AM1 1151   2.904   3.814   7.644 -0.0482 -0.2687 -0.2592
   97PNSM   AM2 1152   3.033   4.134   7.667 -0.0555  0.2477  0.1478
   97PNSM   T1A 1153   2.758   3.890   7.202 -0.1784 -0.2341 -0.1217
   97PNSM   C2A 1154   2.489   3.923   6.828  0.1639  0.0617 -0.3101
   97PNSM   C3A 1155   2.240   3.932   6.515  0.2770 -0.1460  0.3022
   97PNSM   C1B 1156   3.131   4.266   7.323 -0.0383  0.0610  0.2991
   97PNSM   C2B 1157   3.171   4.159   6.956 -0.2872  0.0630  0.0865
   97PNSM   C3B 1158   2.949   3.958   6.633 -0.1179 -0.1204  0.1054
   97PNSM   D4B 1159   2.685   4.004   6.357  0.2372 -0.2472  0.0192
   97PNSM   C5B 1160   2.864   4.229   5.983 -0.1485 -0.0105  0.3365
   97PNSM   C6B 1161   3.272   4.131   5.787 -0.5075 -0.2521  0.1487
   98PNSM   NC3 1162   0.089   5.408   3.958 -0.1225 -0.0580  0.0267
   98PNSM   PO4 1163   0.319   5.019   4.078 -0.1539 -0.1931  0.1400
   98PNSM   AM1 1164   0.398   4.604   4.223  0.3077 -0.0702 -0.0165
   98PNSM   AM2 1165   0.156   4.312   4.169  0.0481 -0.2112  0.2268
   98PNSM   T1A 1166   0.513   4.470   4.650  0.0605  0.1674  0.6842
   98PNSM   C2A 1167   0.448   4.477   4.970  0.0844  0.0822 -0.1410
   98PNSM   C3A 1168   0.531   4.301   5.278 -0.6666  0.1255 -0.0806
   98PNSM   C1B 1169   0.111   4.099   4.536 -0.0983 -0.3610  0.0611
   98PNSM   C2B 1170   0.142   4.070   4.981  0.2696 -0.0892 -0.1666
   98PNSM   C3B 1171   0.090   3.998   5.444  0.0853  0.2064  0.1687
   98PNSM   D4B 1172  -0.159   3.995   5.730 -0.2085  0.3429  0.0970
   98PNSM   C5B 1173  -0.263   4.442   5.824 -0.0435  0.1962  0.1990
   98PNSM   C6B 1174  -0.402   4.889   6.016  0.3361 -0.0842 -0.2329
   99PNSM   NC3 1175   1.502   1.495   3.906 -0.0328  0.1881 -0.2280
   99PNSM   PO4 1176   1.369   1.050   3.597 -0.1042  0.0246 -0.2621
   99PNSM   AM1 1177   1.506   0.921   3.973 -0.0934  0.2952 -0.1398
   99PNSM   AM2 1178   1.873   0.739   4.032 -0.1083 -0.3380 -0.0180
   99PNSM   T1A 1179   1.547   0.775   4.415  0.1108 -0.2144 -0.2392
   99PNSM   C2A 1180   1.338   0.782   4.746  0.2255  0.2982  0.1087
   99PNSM   C3A 1181   1.355   0.902   5.196  0.0721  0.3168  0.2067
   99PNSM   C1B 1182   1.903   0.495   4.293 -0.2173  0.1342  0.3136
   99PNSM   C2B 1183   1.829   0.512   4.661 -0.2580 -0.1125 -0.3091
   99PNSM   C3B 1184   1.686   0.541   4.996 -0.1557  0.1706 -0.0150
   99PNSM   D4B 1185   1.568   0.408   5.373  0.1141  0.0289 -0.0193
   99PNSM   C5B 1186   1.556   0.789   5.613 -0.0668 -0.0238  0.1158
   99PNSM   C6B 1187   1.246   1.008   5.843 -0.2685 -0.2962 -0.0772
  100PNSM   NC3 1188   6.529   0.188   3.405  0.2471 -0.0214  0.0307
  100PNSM   PO4 1189   6.627  -0.157   3.647 -0.1936  0.4543  0.1409
  100PNSM   AM1 1190   6.489  -0.081   3.954 -0.2204 -0.2306 -0.1864
  100PNSM   AM2 1191   6.360   0.190   3.993 -0.2103 -0.1257  0.1873
  100PNSM   T1A 1192   6.494  -0.080   4.397 -0.1224  0.1245  0.1164
  100PNSM   C2A 1193   6.456  -0.047   4.820 -0.3314 -0.0625  0.1476
  100PNSM   C3A 1194   6.350   0.030   5.180 -0.3175  0.0101 -0.0630
  100PNSM   C1B 1195   6.040   0.186   4.303  0.1627  0.1412 -0.0347
  100PNSM   C2B 1196   5.771   0.429   4.524  0.1620  0.1801 -0.2058
  100PNSM   C3B 1197   5.389   0.448   4.702 -0.0342  0.0816  0.1629
  100PNSM   D4B 1198   5.040   0.169   4.706  0.0484 -0.0275 -0.1059
  100PNSM   C5B 1199   4.861   0.080   5.133  0.2007 -0.0483  0.2651
  100PNSM   C6B 1200   4.673   0.168   5.396  0.1263  0.2336  0.0013
  101PNSM   NC3 1201   7.320   1.487   3.665 -0.0375  0.0697 -0.4796
  101PNSM   PO4 1202   7.157   1.714   3.886 -0.0948  0.0019  0.0949
  101PNSM   AM1 1203   7.124   1.511   4.251  0.1104  0.0695 -0.1540
  101PNSM   AM2 1204   7.457   1.341   4.211 -0.2217 -0.0343  0.0116
  101PNSM   T1A 1205   7.017   1.379   4.600 -0.1314  0.0206 -0.0645
  101PNSM   C2A 1206   7.007   1.189   4.921  0.1060 -0.1082  0.1445
  101PNSM   C3A 1207   6.854   1.343   5.201  0.1558 -0.0632 -0.0695
  101PNSM   C1B 1208   7.543   1.265   4.657  0.4106  0.3359  0.0058
  101PNSM   C2B 1209   7.575   1.225   5.027  0.1061 -0.1613 -0.1156
  101PNSM   C3B 1210   7.740   1.215   5.398 -0.1871  0.0755 -0.3253
  101PNSM   D4B 1211   8.026   1.320   5.690  0.0289  0.1975  0.0934
  101PNSM   C5B 1212   7.827   1.043   6.072 -0.2079 -0.1435 -0.1207
  101PNSM   C6B 1213   8.064   0.896   6.532 -0.0913  0.2472  0.0404
  102PNSM   NC3 1214   6.773   1.374   3.888 -0.2008  0.0708 -0.0809
  102PNSM   PO4 1215   6.910   0.921   3.756 -0.1105  0.2112  0.2046
  102PNSM   AM1 1216   7.012   1.028   4.137 -0.1023 -0.0058  0.0787
  102PNSM   AM2 1217   7.172   0.766   4.226 -0.3046  0.1016  0.0638
  102PNSM   T1A 1218   6.699   1.034   4.485  0.3957  0.3199  0.1223
  102PNSM   C2A 1219   6.524   1.007   5.005 -0.3126  0.0778 -0.2117
  102PNSM   C3A 1220   6.140   1.177   5.298  0.0870 -0.1161  0.2009
  102PNSM   C1B 1221   7.259   0.757   4.675 -0.1136 -0.4806 -0.1870
  102PNSM   C2B 1222   7.208   0.777   5.067  0.1563 -0.0892 -0.0362
  102PNSM   C3B 1223   7.245   1.061   5.348 -0.2438 -0.1336 -0.0928
  102PNSM   D4B 1224   6.941   1.159   5.686 -0.0543 -0.1200 -0.1576
  102PNSM   C5B 1225   6.563   1.426   5.673 -0.1528  0.1927 -0.1033
  102PNSM   C6B 1226   6.404   1.815   5.641  0.1251 -0.2326  0.2183
  103PNSM   NC3 1227   2.826   1.600   3.625  0.0400  0.3787 -0.1269
  103PNSM   PO4 1228   3.176   1.813   3.823  0.1581 -0.1846  0.1594
  103PNSM   AM1 1229   3.431   1.747   4.148 -0.0876  0.0441  0.1622
  103PNSM   AM2 1230   3.282   2.007   4.330  0.1925  0.0384 -0.0470
  103PNSM   T1A 1231   3.761   1.674   4.264 -0.0448  0.2599 -0.1882
  103PNSM   C2A 1232   3.750   1.650   4.754  0.3433 -0.0891 -0.0389
  103PNSM   C3A 1233   4.020   1.557   5.059 -0.0653 -0.1433  0.0996
  103PNSM   C1B 1234   3.010   2.083   4.558 -0.0832  0.0805  0.0690
  103PNSM   C2B 1235   2.953   2.374   4.838  0.1031  0.1539  0.1162
  103PNSM   C3B 1236   3.055   2.680   5.217 -0.1573 -0.0250  0.0577
  103PNSM   D4B 1237   3.176   2.839   5.586 -0.3923 -0.2509 -0.1557
  103PNSM   C5B 1238   3.587   2.678   5.651 -0.0089 -0.2035  0.0020
  103PNSM   C6B 1239   3.787   2.580   6.008 -0.0374  0.0422  0.0785
  104PNSM   NC3 1240   5.147   4.928   3.835 -0.1549 -0.2607  0.1347
  104PNSM   PO4 1241   5.572   5.102   3.790  0.1101 -0.1709 -0.0151
  104PNSM   AM1 1242   5.480   5.156   4.266 -0.1275 -0.0640 -0.0204
  104PNSM   AM2 1243   5.184   5.305   4.243  0.0451 -0.0599 -0.0730
  104PNSM   T1A 1244   5.693   5.318   4.696 -0.1494  0.0293  0.1110
  104PNSM   C2A 1245   6.129   5.217   4.853 -0.2058  0.0721 -0.0121
  104PNSM   C3A 1246   6.397   5.568   4.861 -0.0057 -0.1101 -0.0520
  104PNSM   C1B 1247   5.256   5.183   4.699 -0.1243 -0.3388  0.1277
  104PNSM   C2B 1248   4.950   5.342   5.014 -0.1256 -0.1359 -0.0240
  104PNSM   C3B 1249   4.768   5.355   5.393  0.0740  0.0007  0.0036
  104PNSM   D4B 1250   4.899   5.543   5.732  0.0695 -0.1730  0.1421
  104PNSM   C5B 1251   4.769   5.919   5.925  0.0193 -0.2492  0.0089
  104PNSM   C6B 1252   4.588   6.022   6.368 -0.1647  0.0831  0.1058
  105PNSM   NC3 1253   2.382   2.063   3.865  0.0743 -0.0159 -0.0789
  105PNSM   PO4 1254   2.717   1.872   4.005 -0.0786  0.1566  0.2289
  105PNSM   AM1 1255   2.445   1.903   4.377 -0.2434 -0.0614  0.1072
  105PNSM   AM2 1256   2.115   1.869   4.241  0.1075  0.0550  0.0027
  105PNSM   T1A 1257   2.264   1.817   4.823 -0.0530  0.0688 -0.0000
  105PNSM   C2A 1258   2.211   1.570   5.228  0.3151 -0.1214  0.0800
  105PNSM   C3A 1259   2.327   1.428   5.705 -0.0181  0.0008  0.0058
  105PNSM   C1B 1260   1.876   2.010   4.532 -0.6273 -0.3983  0.0158
  105PNSM   C2B 1261   1.697   2.026   4.940 -0.4372  0.1431  0.0409
  105PNSM   C3B 1262   1.971   2.053   5.270 -0.1028 -0.0651 -0.1825
  105PNSM   D4B 1263   2.247   2.083   5.489 -0.0590 -0.0759 -0.0544
  105PNSM   C5B 1264   2.489   1.838   5.594 -0.3847  0.0694  0.0046
  105PNSM   C6B 1265   2.880   1.917   5.661  0.0332 -0.0698 -0.1437
  106PNSM   NC3 1266   0.775   0.537   3.607  0.2536  0.0140 -0.1262
  106PNSM   PO4 1267   0.407   0.808   3.491  0.1375 -0.2529  0.2012
  106PNSM   AM1 1268   0.288   0.561   3.848 -0.4327  0.5690 -0.0057
  106PNSM   AM2 1269   0.319   0.270   3.759 -0.1014  0.2974  0.1370
  106PNSM   T1A 1270   0.607   0.468   4.072  0.2113  0.0989  0.1072
  106PNSM   C2A 1271   0.648   0.409   4.482  0.1544  0.0222 -0.0130
  106PNSM   C3A 1272   0.874   0.570   4.731 -0.0965 -0.2509  0.2444
  106PNSM   C1B 1273   0.343   0.078   4.155 -0.1590  0.0601 -0.0342
  106PNSM   C2B 1274   0.334   0.069   4.623 -0.3830  0.0314 -0.1166
  106PNSM   C3B 1275   0.505   0.234   4.996 -0.0779  0.2121  0.0634
  106PNSM   D4B 1276   0.658   0.386   5.413  0.1923 -0.0389  0.3077
  106PNSM   C5B 1277   0.854   0.191   5.775  0.2101 -0.1591  0.1569
  106PNSM   C6B 1278   0.651  -0.089   6.056 -0.0548  0.4763  0.2054
  107PLSM   NC3 1279   5.890   5.508   7.698  0.0033  0.0634 -0.1254
  107PLSM   PO4 1280   5.631   5.934   7.600  0.1003 -0.1672  0.3907
  107PLSM   AM1 1281   5.449   5.698   7.246  0.2269  0.4136 -0.1752
  107PLSM   AM2 1282   5.689   5.486   7.245  0.3809 -0.1045 -0.1568
  107PLSM   T1A 1283   5.449   5.634   6.842  0.0503  0.3998  0.2935
  107PLSM   C2A 1284   5.376   5.473   6.451  0.2510  0.0645  0.3506
  107PLSM   C3A 1285   5.562   5.314   6.089 -0.1360  0.3242 -0.0263
  107PLSM   C1B 1286   5.896   5.449   6.982 -0.1291 -0.0096  0.3937
  107PLSM   C2B 1287   6.043   5.393   6.510 -0.1733 -0.3610 -0.0644
  107PLSM   C3B 1288   6.105   5.260   6.104 -0.2845  0.1542  0.0727
  107PLSM   C4B 1289   5.909   4.985   5.888 -0.0173 -0.0379 -0.1839
  107PLSM   C5B 1290   5.619   4.863   5.507 -0.2136 -0.0110  0.1040
  107PLSM   C6B 1291   5.197   5.015   5.185  0.0045  0.0949 -0.3723
  108PLSM   NC3 1292   1.973   1.214   8.178 -0.2919  0.2653 -0.0642
  108PLSM   PO4 1293   2.077   0.728   8.105 -0.1865 -0.0526  0.0657
  108PLSM   AM1 1294   2.196   0.605   7.780 -0.1717 -0.1806  0.5046
  108PLSM   AM2 1295   2.440   0.858   7.792  0.1666  0.2542 -0.1396
  108PLSM   T1A 1296   2.035   0.609   7.378  0.3301 -0.2245  0.0496
  108PLSM   C2A 1297   1.867   0.669   6.978 -0.3276  0.3400  0.0250
  108PLSM   C3A 1298   1.490   0.882   6.779  0.3118 -0.1270 -0.0038
  108PLSM   C1B 1299   2.586   0.798   7.367 -0.0391 -0.5542 -0.0678
  108PLSM   C2B 1300   2.551   0.706   7.031 -0.1175 -0.2613  0.0531
  108PLSM   C3B 1301   2.563   0.646   6.609  0.0354 -0.3298  0.0474
  108PLSM   C4B 1302   2.749   0.777   6.203  0.0364 -0.3199 -0.2422
  108PLSM   C5B 1303   2.780   0.619   5.796 -0.0160 -0.4606  0.3450
  108PLSM   C6B 1304   2.573   0.437   5.551 -0.2398  0.0761 -0.0500
  109PLSM   NC3 1305   5.091   3.030   8.322  0.0853  0.1533 -0.1699
  109PLSM   PO4 1306   4.852   3.099   7.907  0.2566 -0.1452  0.1679
  109PLSM   AM1 1307   4.859   3.147   7.456 -0.1681  0.0940 -0.0356
  109PLSM   AM2 1308   5.106   3.271   7.415 -0.0997 -0.2684 -0.4139
  109PLSM   T1A 1309   4.704   3.047   7.128 -0.3214 -0.0508  0.0092
  109PLSM   C2A 1310   4.711   3.269   6.721 -0.1818  0.2593  0.0855
  109PLSM   C3A 1311   4.551   3.538   6.309  0.0597 -0.1246  0.0257
  109PLSM   C1B 1312   5.173   3.334   6.907  0.0333 -0.2022 -0.0251
  109PLSM   C2B 1313   5.129   3.379   6.450 -0.2677  0.1339 -0.0237
  109PLSM   C3B 1314   4.922   3.251   6.090  0.3298 -0.2818  0.0257
  109PLSM   C4B 1315   4.612   3.125   5.707  0.1313 -0.1911 -0.1205
  109PLSM   C5B 1316   4.782   3.237   5.351  0.1400  0.0139 -0.3520
  109PLSM   C6B 1317   4.846   3.041   4.938  0.2254 -0.0068 -0.2055
  110PLSM   NC3 1318   6.070   2.532   8.018  0.2609 -0.1763 -0.2016
  110PLSM   PO4 1319   6.486   2.489   7.855 -0.0795  0.0250  0.1135
  110PLSM   AM1 1320   6.740   2.663   7.594  0.2182 -0.1520 -0.1792
  110PLSM   AM2 1321   6.973   2.447   7.586 -0.1647  0.0733 -0.1653
  110PLSM   T1A 1322   6.823   2.768   7.137 -0.4943 -0.2913  0.2856
  110PLSM   C2A 1323   6.764   2.842   6.734 -0.1199  0.0944  0.0483
  110PLSM   C3A 1324   6.942   2.945   6.381  0.0908 -0.2829 -0.0572
  110PLSM   C1B 1325   7.113   2.353   7.195  0.0942  0.0740  0.2061
  110PLSM   C2B 1326   7.104   2.479   6.694 -0.2611 -0.1830 -0.5186
  110PLSM   C3B 1327   7.078   2.514   6.241 -0.1750 -0.0356 -0.0275
  110PLSM   C4B 1328   7.149   2.627   5.743  0.0854 -0.1879 -0.4126
  110PLSM   C5B 1329   7.295   2.549   5.317 -0.0074  0.3661 -0.0972
  110PLSM   C6B 1330   7.325   2.760   4.972 -0.1377 -0.3965  0.3399
  111PLSM   NC3 1331   1.667   5.925   7.951  0.0759  0.1378 -0.2860
  111PLSM   PO4 1332   1.202   5.811   7.948 -0.0213 -0.0724  0.1779
  111PLSM   AM1 1333   1.196   5.610   7.622 -0.0227  0.4050 -0.0928
  111PLSM   AM2 1334   1.418   5.735   7.487 -0.3232 -0.1176 -0.2363
  111PLSM   T1A 1335   1.007   5.402   7.311  0.1315  0.0024  0.2503
  111PLSM   C2A 1336   0.631   5.155   7.134  0.6057  0.0215 -0.0165
  111PLSM   C3A 1337   0.793   4.764   6.987  0.1847 -0.2151  0.1078
  111PLSM   C1B 1338   1.340   5.839   7.079 -0.0742 -0.0136 -0.0355
  111PLSM   C2B 1339   1.333   5.826   6.583  0.2517 -0.0700 -0.1849
  111PLSM   C3B 1340   1.313   5.923   6.091 -0.1163 -0.0793 -0.1253
  111PLSM   C4B 1341   1.509   5.961   5.714 -0.2363 -0.0764  0.0891
  111PLSM   C5B 1342   1.665   6.314   5.367  0.2288 -0.1232 -0.1011
  111PLSM   C6B 1343   1.984   6.587   5.379 -0.1210 -0.1566  0.1523
  112PLSM   NC3 1344   1.228   4.197   8.465  0.0910  0.1202 -0.3749
  112PLSM   PO4 1345   1.095   4.303   8.031  0.0337  0.1897  0.0212
  112PLSM   AM1 1346   1.273   4.109   7.682 -0.1115  0.2693 -0.3856
  112PLSM   AM2 1347   1.572   4.233   7.642 -0.0793 -0.1327  0.0857
  112PLSM   T1A 1348   1.410   3.978   7.267  0.0394 -0.1462  0.0790
  112PLSM   C2A 1349   1.345   3.859   6.699 -0.3960 -0.1109 -0.0895
  112PLSM   C3A 1350   1.415   3.768   6.212 -0.1600  0.3028 -0.1632
  112PLSM   C1B 1351   1.710   4.326   7.230  0.0847 -0.0917 -0.0551
  112PLSM   C2B 1352   1.662   4.241   6.824 -0.1246  0.0455 -0.2459
  112PLSM   C3B 1353   1.678   4.159   6.404 -0.0900  0.1397  0.2171
  112PLSM   C4B 1354   1.827   4.029   6.026 -0.0495  0.3380  0.4905
  112PLSM   C5B 1355   2.050   3.915   5.647  0.2305 -0.0448  0.3337
  112PLSM   C6B 1356   2.059   4.103   5.318  0.0806 -0.1388  0.2246
  113PLSM   NC3 1357   2.779   4.808   8.068  0.4406 -0.0077 -0.1384
  113PLSM   PO4 1358   2.434   4.819   7.854 -0.0837 -0.3119 -0.1369
  113PLSM   AM1 1359   2.562   5.057   7.507 -0.1870  0.1564 -0.0741
  113PLSM   AM2 1360   2.419   5.342   7.506 -0.1870 -0.3407 -0.2562
  113PLSM   T1A 1361   2.629   5.069   7.079  0.0069  0.1579  0.1418
  113PLSM   C2A 1362   2.723   5.108   6.748 -0.4241  0.0094  0.0854
  113PLSM   C3A 1363   2.866   4.944   6.461  0.0101 -0.0797 -0.1189
  113PLSM   C1B 1364   2.208   5.484   7.085  0.1064 -0.2688  0.1370
  113PLSM   C2B 1365   2.353   5.477   6.638 -0.0147  0.1238 -0.0539
  113PLSM   C3B 1366   2.117   5.403   6.191 -0.0990 -0.0393  0.1555
  113PLSM   C4B 1367   2.243   5.363   5.740 -0.1225 -0.0631  0.1153
  113PLSM   C5B 1368   2.065   5.624   5.437  0.0789 -0.1322  0.0167
  113PLSM   C6B 1369   1.791   5.866   5.258 -0.1504  0.1101  0.0327
  114PLSM   NC3 1370   5.179   1.135   8.130 -0.0906  0.0035 -0.1476
  114PLSM   PO4 1371   5.063   1.642   8.055 -0.1992  0.0960  0.0394
  114PLSM   AM1 1372   5.209   1.392   7.670  0.3792 -0.0166 -0.3102
  114PLSM   AM2 1373   5.327   1.029   7.501 -0.4529  0.1193 -0.0180
  114PLSM   T1A 1374   5.312   1.667   7.396  0.1036  0.0199  0.2462
  114PLSM   C2A 1375   5.256   1.793   6.963  0.0455 -0.0358 -0.3036
  114PLSM   C3A 1376   5.214   1.773   6.535  0.1395 -0.2694  0.0761
  114PLSM   C1B 1377   5.427   1.060   7.114  0.2690  0.1079 -0.0115
  114PLSM   C2B 1378   5.781   1.002   6.773  0.1218  0.0027  0.0097
  114PLSM   C3B 1379   6.108   0.792   6.578 -0.0611 -0.0050 -0.1272
  114PLSM   C4B 1380   6.601   0.902   6.442  0.3073  0.0392 -0.1370
  114PLSM   C5B 1381   6.730   0.968   6.057  0.1545 -0.0845 -0.2006
  114PLSM   C6B 1382   6.436   0.955   5.653 -0.0286 -0.1310 -0.0136
  115PLSM   NC3 1383   3.595   1.414   3.819 -0.3188  0.4361  0.0988
  115PLSM   PO4 1384   3.413   0.966   4.034 -0.0340  0.2063  0.2348
  115PLSM   AM1 1385   3.431   0.898   4.532  0.1774 -0.0090 -0.1301
  115PLSM   AM2 1386   3.423   0.609   4.441 -0.0458  0.1475 -0.3752
  115PLSM   T1A 1387   3.462   1.051   4.911  0.2370 -0.4435 -0.1597
  115PLSM   C2A 1388   3.555   1.260   5.387  0.1888 -0.0676  0.0720
  115PLSM   C3A 1389   3.754   1.679   5.477  0.0424 -0.0162 -0.0700
  115PLSM   C1B 1390   3.593   0.593   4.947 -0.1710  0.0724  0.0113
  115PLSM   C2B 1391   3.625   0.750   5.372 -0.3736 -0.1181  0.3732
  115PLSM   C3B 1392   3.585   0.997   5.792 -0.1147  0.0901 -0.0336
  115PLSM   C4B 1393   3.423   1.184   6.051  0.0616 -0.0113 -0.0921
  115PLSM   C5B 1394   3.128   1.503   6.267  0.1362  0.4045 -0.1911
  115PLSM   C6B 1395   2.705   1.712   6.465 -0.1672  0.2376 -0.1529
  116PLSM   NC3 1396   2.933   3.927   3.560  0.1464 -0.1239  0.0446
  116PLSM   PO4 1397   3.355   4.036   3.654  0.0492  0.0956 -0.0659
  116PLSM   AM1 1398   3.218   3.837   3.985 -0.0618 -0.2411  0.0187
  116PLSM   AM2 1399   3.318   3.551   4.072 -0.1079 -0.0485  0.4137
  116PLSM   T1A 1400   3.380   3.941   4.463  0.0624  0.2204  0.2033
  116PLSM   C2A 1401   3.453   3.959   4.894 -0.3436 -0.0308  0.0188
  116PLSM   C3A 1402   3.371   3.995   5.291 -0.0335 -0.4735 -0.0909
  116PLSM   C1B 1403   3.417   3.456   4.525 -0.0990  0.0809 -0.2277
  116PLSM   C2B 1404   3.543   3.449   4.956 -0.0604 -0.0723 -0.1670
  116PLSM   C3B 1405   3.484   3.564   5.364 -0.0619  0.3964  0.1025
  116PLSM   C4B 1406   3.369   3.537   5.882  0.1111  0.0952  0.0477
  116PLSM   C5B 1407   3.686   3.487   6.191  0.2459  0.0167 -0.1092
  116PLSM   C6B 1408   3.938   3.693   6.401  0.0461  0.1774 -0.1303
  117PLSM   NC3 1409   5.860   2.302   3.523  0.2385 -0.0689 -0.1174
  117PLSM   PO4 1410   5.673   2.553   3.803  0.0873 -0.0838  0.1225
  117PLSM   AM1 1411   5.709   2.399   4.272 -0.2171 -0.0135 -0.0639
  117PLSM   AM2 1412   5.425   2.298   4.238  0.2573  0.0843  0.1420
  117PLSM   T1A 1413   5.886   2.475   4.657 -0.0458  0.0411  0.1280
  117PLSM   C2A 1414   5.839   2.531   5.067  0.0086 -0.1213  0.1587
  117PLSM   C3A 1415   5.576   2.688   5.374 -0.0644 -0.3111 -0.1026
  117PLSM   C1B 1416   5.057   2.293   4.477 -0.1592  0.4045  0.1066
  117PLSM   C2B 1417   4.928   2.150   4.888 -0.0607  0.0862 -0.0355
  117PLSM   C3B 1418   4.868   2.307   5.341 -0.1996 -0.0862  0.1949
  117PLSM   C4B 1419   4.601   2.621   5.628 -0.2461  0.2000  0.4437
  117PLSM   C5B 1420   4.173   2.865   5.784 -0.4440 -0.1967  0.0205
  117PLSM   C6B 1421   3.791   3.160   5.866 -0.0583  0.0643  0.1779
  118PLSM   NC3 1422   3.782   7.001   3.831  0.0627  0.3127  0.0439
  118PLSM   PO4 1423   3.748   6.730   3.555 -0.2277  0.0566  0.1937
  118PLSM   AM1 1424   3.553   6.542   3.984  0.0212 -0.0601 -0.1196
  118PLSM   AM2 1425   3.539   6.733   4.209 -0.0948 -0.0290 -0.0874
  118PLSM   T1A 1426   3.207   6.372   4.286  0.1078 -0.1563  0.1568
  118PLSM   C2A 1427   2.959   6.525   4.590  0.3373  0.0406 -0.1649
  118PLSM   C3A 1428   2.871   6.643   5.015  0.0211 -0.1572  0.0321
  118PLSM   C1B 1429   3.580   6.511   4.551 -0.0161  0.0441 -0.1851
  118PLSM   C2B 1430   3.316   6.503   4.902 -0.2507  0.0707 -0.1256
  118PLSM   C3B 1431   3.298   6.423   5.286  0.1108 -0.2096 -0.1761
  118PLSM   C4B 1432   3.168   6.779   5.577  0.2167 -0.1966  0.0701
  118PLSM   C5B 1433   2.789   6.920   5.733  0.1210  0.0668 -0.0659
  118PLSM   C6B 1434   2.528   7.110   6.061 -0.0567  0.2114 -0.0246
  119PLSM   NC3 1435   6.743   3.783   3.600 -0.0430  0.1432 -0.0187
  119PLSM   PO4 1436   7.252   3.887   3.768 -0.0087  0.1556  0.3680
  119PLSM   AM1 1437   6.987   3.747   4.050  0.1026  0.1490 -0.3038
  119PLSM   AM2 1438   7.258   3.860   4.268 -0.0864 -0.1750 -0.0008
  119PLSM   T1A 1439   6.755   3.793   4.454 -0.3176  0.1604 -0.0251
  119PLSM   C2A 1440   6.723   3.854   4.820  0.0753  0.0841 -0.0933
  119PLSM   C3A 1441   6.684   3.786   5.185  0.0101  0.0127  0.0306
  119PLSM   C1B 1442   7.308   3.749   4.632 -0.0208  0.1667  0.2110
  119PLSM   C2B 1443   7.137   3.706   5.046  0.1279 -0.0785 -0.2320
  119PLSM   C3B 1444   7.159   3.601   5.397  0.0148 -0.0661  0.0350
  119PLSM   C4B 1445   7.221   3.463   5.833 -0.0506  0.0631 -0.1610
  119PLSM   C5B 1446   7.456   3.205   6.080 -0.0166  0.3848  0.3286
  119PLSM   C6B 1447   7.831   3.102   5.990  0.0518  0.0798  0.1348
  120PLSM   NC3 1448   0.893   5.588   3.611  0.2167  0.0254  0.0809
  120PLSM   PO4 1449   0.718   5.427   4.019 -0.0794  0.2621  0.0655
  120PLSM   AM1 1450   0.673   5.170   4.382 -0.0202  0.1041 -0.2247
  120PLSM   AM2 1451   0.805   4.915   4.463 -0.1838 -0.0469  0.1674
  120PLSM   T1A 1452   0.362   4.985   4.662 -0.1302 -0.0854  0.0981
  120PLSM   C2A 1453   0.412   4.926   5.098  0.3352  0.1106 -0.0012
  120PLSM   C3A 1454   0.661   4.751   5.381  0.1800 -0.1706 -0.0146
  120PLSM   C1B 1455   0.821   5.036   4.891  0.0115 -0.0418  0.0039
  120PLSM   C2B 1456   1.031   5.020   5.329  0.0931  0.2299 -0.2275
  120PLSM   C3B 1457   1.272   5.143   5.732  0.0909  0.2823 -0.0128
  120PLSM   C4B 1458   1.424   5.335   6.069 -0.1939 -0.0707 -0.1274
  120PLSM   C5B 1459   1.676   5.588   6.240  0.2682 -0.1722 -0.0282
  120PLSM   C6B 1460   1.952   5.768   6.548 -0.3871  0.1791  0.0801
  121PLSM   NC3 1461   4.399   5.521   3.862 -0.2201  0.0311  0.2024
  121PLSM   PO4 1462   4.041   5.505   3.706  0.1961  0.2021 -0.1145
  121PLSM   AM1 1463   3.830   5.514   4.110  0.0552  0.1053  0.0813
  121PLSM   AM2 1464   3.454   5.378   4.129  0.0071  0.1535 -0.1468
  121PLSM   T1A 1465   3.855   5.633   4.546 -0.0573  0.2439  0.1708
  121PLSM   C2A 1466   3.758   5.601   4.985 -0.1506 -0.2606 -0.2949
  121PLSM   C3A 1467   3.635   5.648   5.439 -0.1781  0.4357 -0.0883
  121PLSM   C1B 1468   3.408   5.369   4.568  0.1713  0.0768 -0.1951
  121PLSM   C2B 1469   3.331   5.402   5.025  0.1973  0.1037 -0.0674
  121PLSM   C3B 1470   3.180   5.403   5.376  0.0216  0.1677 -0.0277
  121PLSM   C4B 1471   3.181   5.568   5.724  0.0858  0.0402 -0.0476
  121PLSM   C5B 1472   3.095   5.752   6.075  0.0436 -0.0055  0.3151
  121PLSM   C6B 1473   3.247   5.923   6.436 -0.1299 -0.1601  0.1297
  122PLSM   NC3 1474   7.340   6.066   3.499  0.2466 -0.3158 -0.0691
  122PLSM   PO4 1475   7.503   6.005   3.954  0.0191  0.4552  0.0620
  122PLSM   AM1 1476   7.320   5.939   4.271 -0.2762  0.1556  0.1774
  122PLSM   AM2 1477   7.281   5.656   4.349  0.0237 -0.1993  0.0269
  122PLSM   T1A 1478   7.365   6.246   4.534  0.1555 -0.2105 -0.0841
  122PLSM   C2A 1479   7.439   6.431   4.999 -0.0560 -0.1204 -0.0851
  122PLSM   C3A 1480   7.331   6.604   5.383 -0.0139 -0.5682 -0.1001
  122PLSM   C1B 1481   7.221   5.724   4.687 -0.1723 -0.1662  0.1186
  122PLSM   C2B 1482   7.328   5.950   4.985 -0.1771 -0.1189 -0.2446
  122PLSM   C3B 1483   7.385   6.062   5.405  0.1094  0.1823  0.0839
  122PLSM   C4B 1484   7.299   6.270   5.693  0.2362 -0.0369 -0.0540
  122PLSM   C5B 1485   7.448   6.137   6.089  0.1889 -0.2004  0.1267
  122PLSM   C6B 1486   7.402   6.100   6.503  0.0515  0.2239  0.1438
  123PAPI    C1 1487   6.162   1.017   7.895  0.0805  0.1950 -0.4375
  123PAPI    C2 1488   6.311   1.176   8.231 -0.2199  0.1346 -0.2713
  123PAPI    C3 1489   6.513   0.889   8.038 -0.1235  0.0507 -0.0497
  123PAPI   PO4 1490   6.050   1.201   7.794  0.0536 -0.2441 -0.0905
  123PAPI   GL1 1491   5.765   1.349   7.481 -0.0247 -0.2605  0.0574
  123PAPI   GL2 1492   5.724   1.483   7.110 -0.1021  0.1110  0.0382
  123PAPI   D1A 1493   5.871   0.937   7.388  0.0541  0.0738  0.4948
  123PAPI   D2A 1494   5.634   0.623   7.062  0.1380 -0.0835  0.3146
  123PAPI   D3A 1495   5.350   0.690   6.708  0.0894  0.5170 -0.1764
  123PAPI   D4A 1496   5.366   0.230   6.889  0.1553 -0.4999  0.0406
  123PAPI   C5A 1497   5.611  -0.022   6.716 -0.2399 -0.2665  0.1162
  123PAPI   C1B 1498   5.554   1.438   6.788 -0.1588 -0.1849  0.1361
  123PAPI   C2B 1499   5.581   1.278   6.334 -0.2141 -0.0183  0.2445
  123PAPI   C3B 1500   5.331   1.445   6.015 -0.0014 -0.1363  0.0338
  123PAPI   C4B 1501   5.339   1.478   5.608  0.0809  0.1693 -0.4067
  124PAPI    C1 1502   4.719   4.570   7.932 -0.0578 -0.0644 -0.0924
  124PAPI    C2 1503   4.355   4.424   8.012 -0.2554  0.4894  0.0671
  124PAPI    C3 1504   4.620   4.474   8.308  0.0031 -0.0236 -0.0656
  124PAPI   PO4 1505   4.811   4.432   7.757  0.0513 -0.2210  0.2177
  124PAPI   GL1 1506   4.859   4.399   7.373  0.2745 -0.3398  0.0337
  124PAPI   GL2 1507   5.121   4.203   7.345  0.1839 -0.0308  0.1466
  124PAPI   D1A 1508   4.878   4.804   7.237 -0.1623  0.0805 -0.4010
  124PAPI   D2A 1509   4.676   5.004   6.917  0.0908 -0.2381  0.0535
  124PAPI   D3A 1510   4.607   4.909   6.523 -0.1804 -0.1188  0.4880
  124PAPI   D4A 1511   4.363   5.026   6.211  0.1369  0.1999  0.0371
  124PAPI   C5A 1512   4.525   5.262   5.880  0.3983 -0.0658  0.0423
  124PAPI   C1B 1513   4.965   4.480   6.911 -0.2648  0.0578 -0.0272
  124PAPI   C2B 1514   5.108   4.900   6.740  0.0072  0.0398  0.0656
  124PAPI   C3B 1515   5.295   4.931   6.308 -0.1893 -0.0709 -0.2554
  124PAPI   C4B 1516   5.400   4.676   5.961  0.0149  0.0377 -0.1076
  125PAPI    C1 1517   2.579   0.225   3.446 -0.1489  0.4943  0.1399
  125PAPI    C2 1518   2.206   0.093   3.388 -0.0715  0.3170  0.0370
  125PAPI    C3 1519   2.443   0.165   3.074  0.0859  0.1227  0.1091
  125PAPI   PO4 1520   2.682   0.030   3.690 -0.1112 -0.1134  0.1433
  125PAPI   GL1 1521   2.722   0.212   4.108  0.1481 -0.2507  0.0691
  125PAPI   GL2 1522   2.966   0.449   4.235 -0.1710 -0.4871  0.0871
  125PAPI   D1A 1523   2.394   0.556   4.207 -0.0611  0.1508 -0.0359
  125PAPI   D2A 1524   2.425   0.969   4.501  0.1196  0.0026 -0.1053
  125PAPI   D3A 1525   2.831   0.944   4.611 -0.1330 -0.1358 -0.3143
  125PAPI   D4A 1526   2.980   1.274   4.810 -0.3139  0.1312 -0.0642
  125PAPI   C5A 1527   2.677   1.418   5.252 -0.1390  0.2506  0.0275
  125PAPI   C1B 1528   2.714   0.498   4.558 -0.0502  0.1600 -0.0996
  125PAPI   C2B 1529   2.341   0.615   4.828  0.0351  0.1248  0.1664
  125PAPI   C3B 1530   2.184   0.655   5.174 -0.0935  0.0960  0.1213
  125PAPI   C4B 1531   2.034   0.534   5.417 -0.0772 -0.0073 -0.2492
  126PAPI    C1 1532   1.024   2.402   3.258 -0.2762 -0.1378 -0.2743
  126PAPI    C2 1533   0.873   2.133   3.004 -0.0532 -0.1784 -0.3659
  126PAPI    C3 1534   1.197   2.344   2.902  0.1290 -0.3023 -0.0573
  126PAPI   PO4 1535   0.958   2.251   3.571 -0.4370 -0.1386 -0.2488
  126PAPI   GL1 1536   0.977   2.068   4.027 -0.0388 -0.1900  0.1100
  126PAPI   GL2 1537   1.246   2.410   4.079  0.0607  0.1602 -0.1601
  126PAPI   D1A 1538   0.810   1.866   4.442 -0.2483  0.0005 -0.3491
  126PAPI   D2A 1539   0.419   2.041   4.623  0.0119 -0.1956  0.4158
  126PAPI   D3A 1540   0.635   1.911   4.971 -0.2739 -0.0884 -0.4529
  126PAPI   D4A 1541   0.258   1.809   5.174  0.1575 -0.1999  0.2640
  126PAPI   C5A 1542   0.230   1.822   5.658 -0.1370 -0.0202 -0.2784
  126PAPI   C1B 1543   1.314   2.190   4.432  0.0151  0.1106  0.1070
  126PAPI   C2B 1544   1.082   2.188   4.803 -0.1289  0.0127 -0.1055
  126PAPI   C3B 1545   1.114   2.233   5.276 -0.2801  0.2549  0.0037
  126PAPI   C4B 1546   1.093   2.037   5.726  0.0235  0.2894  0.0315
  127PAPS   CNO 1547   7.123   1.659   7.707 -0.3333 -0.1150 -0.0863
  127PAPS   PO4 1548   6.816   1.461   7.621  0.0551 -0.1037 -0.1947
  127PAPS   GL1 1549   6.631   1.153   7.557  0.2402  0.0611 -0.0311
  127PAPS   GL2 1550   6.353   1.232   7.359  0.1468 -0.0829  0.0430
  127PAPS   D1A 1551   6.528   0.752   7.544 -0.2881  0.2386 -0.4078
  127PAPS   D2A 1552   6.283   0.772   7.177 -0.1011 -0.0777 -0.0660
  127PAPS   D3A 1553   6.617   0.963   6.912 -0.1436 -0.2076  0.3262
  127PAPS   D4A 1554   6.555   1.400   6.640 -0.0116 -0.1381 -0.2056
  127PAPS   C5A 1555   6.623   1.536   6.227  0.2022 -0.0472 -0.0918
  127PAPS   C1B 1556   6.170   1.272   6.968 -0.1127 -0.1094 -0.0981
  127PAPS   C2B 1557   6.040   1.418   6.604  0.0569  0.1266  0.0118
  127PAPS   C3B 1558   5.993   1.521   6.070  0.1383  0.3288  0.1932
  127PAPS   C4B 1559   5.810   1.317   5.739  0.0950  0.1473  0.1389
  128PAPS   CNO 1560   4.974   5.437   7.989  0.0033  0.0025 -0.0030
  128PAPS   PO4 1561   4.738   5.807   8.038  0.0096 -0.0053  0.1333
  128PAPS   GL1 1562   4.697   5.618   7.563 -0.1486 -0.2127  0.1017
  128PAPS   GL2 1563   4.978   5.710   7.420  0.0653 -0.4500 -0.0264
  128PAPS   D1A 1564   4.755   5.305   7.300 -0.1469 -0.0856  0.0737
  128PAPS   D2A 1565   5.032   5.360   6.860  0.3712  0.1070 -0.0575
  128PAPS   D3A 1566   4.914   5.329   6.553  0.0420 -0.0037 -0.0079
  128PAPS   D4A 1567   4.925   5.191   6.128 -0.2137  0.1449  0.0965
  128PAPS   C5A 1568   4.917   4.796   6.047 -0.1181  0.0683  0.2120
  128PAPS   C1B 1569   4.996   5.806   7.006 -0.1146 -0.0612 -0.0680
  128PAPS   C2B 1570   4.984   5.986   6.669  0.0228  0.2105 -0.1786
  128PAPS   C3B 1571   5.023   5.747   6.294  0.2441  0.0044  0.2291
  128PAPS   C4B 1572   4.623   5.555   6.255  0.3004  0.1612 -0.0959
  129PAPS   CNO 1573   0.955   0.827   7.422 -0.1901  0.0748  0.0321
  129PAPS   PO4 1574   0.788   1.074   7.776  0.4133 -0.2240 -0.1521
  129PAPS   GL1 1575   0.411   1.026   7.408 -0.1135 -0.0150 -0.3278
  129PAPS   GL2 1576   0.571   0.882   7.078  0.2069  0.0098 -0.3646
  129PAPS   D1A 1577   0.194   1.170   7.004 -0.2703  0.2918  0.1136
  129PAPS   D2A 1578   0.460   1.369   6.676 -0.1480 -0.0494 -0.1176
  129PAPS   D3A 1579   0.074   1.374   6.479  0.1078  0.3119 -0.1758
  129PAPS   D4A 1580   0.082   1.498   6.067  0.3255  0.0739 -0.0937
  129PAPS   C5A 1581  -0.108   1.262   5.787  0.0405  0.2027 -0.1594
  129PAPS   C1B 1582   0.969   0.769   6.808 -0.0260  0.1075  0.0058
  129PAPS   C2B 1583   1.056   0.817   6.310  0.1179  0.2561  0.1385
  129PAPS   C3B 1584   1.192   0.533   6.032 -0.0312 -0.0201 -0.0175
  129PAPS   C4B 1585   1.341   0.179   5.727  0.0057  0.2318 -0.0750
  130PAPS   CNO 1586   2.256   7.285   8.348 -0.2437  0.0934  0.0095
  130PAPS   PO4 1587   2.226   7.185   7.874 -0.0996 -0.0686  0.0126
  130PAPS   GL1 1588   2.255   7.146   7.481 -0.1019  0.0842  0.0766
  130PAPS   GL2 1589   2.052   7.258   7.230 -0.1090  0.0265  0.2454
  130PAPS   D1A 1590   2.395   6.859   7.167 -0.0747  0.1336  0.2079
  130PAPS   D2A 1591   2.153   6.992   6.857  0.0199 -0.0309  0.1696
  130PAPS   D3A 1592   2.219   7.107   6.433  0.0655 -0.1994  0.0889
  130PAPS   D4A 1593   2.034   7.168   6.057 -0.1445 -0.1052  0.0080
  130PAPS   C5A 1594   2.204   6.886   5.707  0.2087  0.0063 -0.0781
  130PAPS   C1B 1595   2.189   7.699   7.105  0.0285  0.0907 -0.1658
  130PAPS   C2B 1596   2.120   7.912   6.686  0.0310  0.0348 -0.4322
  130PAPS   C3B 1597   2.104   7.991   6.353 -0.2175  0.0007  0.1166
  130PAPS   C4B 1598   2.193   8.070   5.916  0.2673 -0.0258  0.2015
  131PAPS   CNO 1599   1.984   3.491   3.369  0.2903  0.1063 -0.1376
  131PAPS   PO4 1600   1.764   3.360   3.614  0.0414  0.1567 -0.1004
  131PAPS   GL1 1601   1.908   3.280   4.052 -0.0070 -0.2888  0.0041
  131PAPS   GL2 1602   1.771   3.022   4.245 -0.2801  0.0139 -0.1056
  131PAPS   D1A 1603   2.220   3.260   4.395  0.0070 -0.0155 -0.0771
  131PAPS   D2A 1604   2.301   2.934   4.695 -0.0798 -0.0157  0.0552
  131PAPS   D3A 1605   2.165   3.181   5.059  0.4377  0.0670  0.2410
  131PAPS   D4A 1606   2.354   3.079   5.445  0.1839 -0.0313 -0.0810
  131PAPS   C5A 1607   2.268   2.810   5.805 -0.2230  0.0750 -0.2887
  131PAPS   C1B 1608   1.771   3.061   4.665  0.1397  0.2976  0.1552
  131PAPS   C2B 1609   1.465   3.094   5.037  0.0735  0.0625  0.2460
  131PAPS   C3B 1610   1.344   3.358   5.488  0.1726 -0.0747  0.0190
  131PAPS   C4B 1611   1.118   3.357   5.852 -0.0888  0.2132 -0.3294
  132PAPS   CNO 1612   6.053   0.901   3.186 -0.1848 -0.3067 -0.0557
  132PAPS   PO4 1613   6.059   0.412   3.386 -0.0748 -0.0529  0.0833
  132PAPS   GL1 1614   5.831   0.408   3.735  0.2434 -0.1369 -0.3606
  132PAPS   GL2 1615   5.954   0.513   3.989 -0.3585  0.0137  0.0691
  132PAPS   D1A 1616   5.461   0.505   4.086  0.1559  0.1977  0.2514
  132PAPS   D2A 1617   5.257   0.059   4.266 -0.0939 -0.1499 -0.0826
  132PAPS   D3A 1618   5.609  -0.044   4.555 -0.1745  0.0851 -0.2983
  132PAPS   D4A 1619   5.928   0.042   4.836 -0.2638 -0.1345 -0.1044
  132PAPS   C5A 1620   5.835   0.309   5.071 -0.3069  0.4305  0.1003
  132PAPS   C1B 1621   6.007   0.881   4.305 -0.0663 -0.0643  0.0312
  132PAPS   C2B 1622   6.194   1.121   4.635 -0.0909 -0.0360 -0.1486
  132PAPS   C3B 1623   5.947   1.394   4.937 -0.0064 -0.2614 -0.0688
  132PAPS   C4B 1624   5.618   1.263   5.291 -0.1127  0.0381  0.2945
  133PAPS   CNO 1625   4.781   3.370   3.332 -0.2411  0.0569 -0.2606
  133PAPS   PO4 1626   4.370   3.244   3.412 -0.2172  0.0719 -0.0682
  133PAPS   GL1 1627   4.664   3.160   3.764  0.1175 -0.1156  0.1126
  133PAPS   GL2 1628   4.442   2.977   4.019  0.0319  0.4192 -0.0633
  133PAPS   D1A 1629   4.783   3.496   3.944 -0.0577  0.0355 -0.1202
  133PAPS   D2A 1630   4.532   3.516   4.363  0.1989 -0.1972  0.2061
  133PAPS   D3A 1631   4.233   3.232   4.343 -0.1358 -0.2636  0.0693
  133PAPS   D4A 1632   3.966   3.345   4.646 -0.1182  0.1295 -0.1340
  133PAPS   C5A 1633   3.800   3.759   4.693 -0.3791  0.1007  0.1458
  133PAPS   C1B 1634   4.699   3.069   4.355  0.0416  0.0683 -0.0088
  133PAPS   C2B 1635   5.014   3.236   4.535 -0.2740  0.1223  0.2775
  133PAPS   C3B 1636   5.429   3.186   4.692  0.0684  0.0919  0.2657
  133PAPS   C4B 1637   5.883   3.465   4.732 -0.1407 -0.0506  0.1283
  134PAPS   CNO 1638   1.408   6.907   3.450 -0.1079 -0.0436  0.1746
  134PAPS   PO4 1639   1.035   6.904   3.683  0.3345 -0.0945  0.2290
  134PAPS   GL1 1640   0.758   7.012   4.061  0.3071 -0.0930  0.0792
  134PAPS   GL2 1641   0.529   7.165   3.988  0.0958  0.0682 -0.1505
  134PAPS   D1A 1642   0.723   6.796   4.407 -0.0991  0.0394  0.0075
  134PAPS   D2A 1643   0.312   6.619   4.332 -0.0608  0.1861  0.3628
  134PAPS   D3A 1644   0.285   6.548   4.628 -0.0069  0.3951 -0.0244
  134PAPS   D4A 1645   0.557   6.638   5.021  0.0195 -0.3297 -0.4254
  134PAPS   C5A 1646   0.250   6.814   5.212  0.0889 -0.0936 -0.1621
  134PAPS   C1B 1647   0.396   7.141   4.417 -0.1506 -0.1531  0.1150
  134PAPS   C2B 1648   0.386   7.081   4.758 -0.0717 -0.1085  0.1717
  134PAPS   C3B 1649   0.513   7.214   5.044  0.2595  0.0319 -0.2897
  134PAPS   C4B 1650   0.493   7.436   5.446 -0.0738  0.2429 -0.0352
  135PAPE   NH3 1651   4.366   6.192   8.124 -0.1271  0.0035 -0.1127
  135PAPE   PO4 1652   4.003   6.235   8.026  0.2763 -0.3360 -0.1586
  135PAPE   GL1 1653   3.836   6.156   7.662 -0.0160 -0.2881  0.1221
  135PAPE   GL2 1654   4.069   6.003   7.298 -0.0137  0.1944 -0.0992
  135PAPE   D1A 1655   3.571   6.040   7.348 -0.0530  0.0871 -0.0781
  135PAPE   D2A 1656   3.372   5.737   7.489 -0.3551  0.1010  0.1745
  135PAPE   D3A 1657   3.137   5.893   7.170 -0.1678 -0.0231 -0.2292
  135PAPE   D4A 1658   3.405   5.929   6.900 -0.0255  0.2607 -0.3872
  135PAPE   C5A 1659   3.461   6.273   6.707 -0.2745 -0.0023  0.2361
  135PAPE   C1B 1660   3.897   6.033   6.957 -0.2989 -0.2096  0.0064
  135PAPE   C2B 1661   3.930   6.157   6.547 -0.1749 -0.1322  0.2935
  135PAPE   C3B 1662   3.707   6.158   6.192 -0.2183 -0.1533 -0.0770
  135PAPE   C4B 1663   3.694   5.852   5.852 -0.1256 -0.0639  0.0633
  136PAPE   NH3 1664   5.764   0.163   7.864 -0.0055  0.0071 -0.2779
  136PAPE   PO4 1665   5.375   0.472   7.756  0.1150  0.0393  0.2633
  136PAPE   GL1 1666   5.117   0.493   7.377  0.0235 -0.1139 -0.2500
  136PAPE   GL2 1667   5.042   0.710   7.111 -0.0779 -0.0309  0.1045
  136PAPE   D1A 1668   4.839   0.319   6.985 -0.0170 -0.1001 -0.0359
  136PAPE   D2A 1669   4.797   0.366   6.467  0.2226 -0.0437 -0.0535
  136PAPE   D3A 1670   5.173   0.230   6.393  0.2530 -0.1244  0.1517
  136PAPE   D4A 1671   4.934   0.042   5.940 -0.0379  0.3846  0.0077
  136PAPE   C5A 1672   5.206   0.072   5.617  0.0672 -0.1819  0.0174
  136PAPE   C1B 1673   4.819   0.760   6.729  0.0448  0.0711  0.0038
  136PAPE   C2B 1674   4.642   1.097   6.484  0.0273  0.2331  0.0684
  136PAPE   C3B 1675   4.470   1.152   6.019 -0.2251  0.1607 -0.1206
  136PAPE   C4B 1676   4.503   1.164   5.643  0.1286  0.0377  0.0336
  137PAPE   NH3 1677   4.022   0.449   3.908 -0.1371 -0.3013 -0.0728
  137PAPE   PO4 1678   3.854   0.031   3.921  0.0784  0.1462  0.0407
  137PAPE   GL1 1679   3.925   0.086   4.294 -0.0605  0.1610 -0.2536
  137PAPE   GL2 1680   3.723   0.149   4.498  0.0339 -0.1256  0.0603
  137PAPE   D1A 1681   3.812  -0.216   4.765  0.1528  0.0208 -0.5024
  137PAPE   D2A 1682   3.588   0.020   5.019 -0.1423 -0.1664 -0.0920
  137PAPE   D3A 1683   3.432  -0.047   5.489  0.0890 -0.0844 -0.0599
  137PAPE   D4A 1684   3.569  -0.387   5.374  0.2113  0.0967 -0.1926
  137PAPE   C5A 1685   3.657  -0.667   5.105  0.2500  0.1247  0.0847
  137PAPE   C1B 1686   3.961   0.284   4.806  0.0575 -0.0235  0.2645
  137PAPE   C2B 1687   3.942   0.290   5.330  0.1663 -0.0709 -0.0450
  137PAPE   C3B 1688   4.177   0.228   5.673  0.0671  0.2700 -0.0004
  137PAPE   C4B 1689   4.529   0.363   5.854 -0.0994 -0.0598 -0.1893
  138PAPE   NH3 1690   5.010   2.318   3.774 -0.3262 -0.1093  0.1774
  138PAPE   PO4 1691   5.414   2.083   3.628  0.2645 -0.1928  0.0408
  138PAPE   GL1 1692   5.369   1.785   3.935 -0.0303 -0.0274  0.2869
  138PAPE   GL2 1693   5.205   1.883   4.071 -0.2027  0.2090  0.0523
  138PAPE   D1A 1694   5.249   1.377   3.881  0.4261 -0.0214 -0.3446
  138PAPE   D2A 1695   5.078   1.297   4.263  0.0114 -0.4254 -0.1534
  138PAPE   D3A 1696   4.678   1.280   4.332  0.0907 -0.0123  0.1879
  138PAPE   D4A 1697   4.600   0.960   4.526  0.1602 -0.1120  0.2468
  138PAPE   C5A 1698   4.682   1.067   4.900  0.1568 -0.1768 -0.1793
  138PAPE   C1B 1699   5.392   1.844   4.413  0.0395  0.0156 -0.0643
  138PAPE   C2B 1700   5.438   2.180   4.761  0.0603  0.1145 -0.1155
  138PAPE   C3B 1701   5.410   2.221   5.201  0.1806  0.2040  0.2408
  138PAPE   C4B 1702   5.270   2.439   5.622  0.1600  0.1899 -0.1702
  139CHOL   ROH 1703   0.357   1.023   3.998 -0.1232 -0.0468 -0.0375
  139CHOL    R1 1704   0.409   0.882   4.238 -0.1657 -0.1209 -0.0710
  139CHOL    R2 1705   0.463   1.009   4.477  0.0648 -0.1937 -0.0787
  139CHOL    R3 1706   0.257   0.857   4.568 -0.0560  0.0071 -0.0109
  139CHOL    R4 1707   0.419   0.913   4.806  0.0273 -0.0843 -0.0517
  139CHOL    R5 1708   0.356   0.716   4.735 -0.1566 -0.0437  0.0036
  139CHOL    C1 1709   0.200   0.714   5.084 -0.1080  0.1679  0.0277
  139CHOL    C2 1710   0.241   0.719   5.467 -0.3238 -0.0493 -0.1159
  140CHOL   ROH 1711   6.408   1.759   7.342  0.1097 -0.1389  0.0775
  140CHOL    R1 1712   6.381   1.724   7.063 -0.0513 -0.1926  0.0977
  140CHOL    R2 1713   6.170   1.831   6.918 -0.0446 -0.0679  0.1692
  140CHOL    R3 1714   6.369   1.940   6.770 -0.0282 -0.2573  0.0506
  140CHOL    R4 1715   6.165   1.866   6.575 -0.2284 -0.0177  0.1769
  140CHOL    R5 1716   6.374   1.809   6.570 -0.2933 -0.2342  0.0304
  140CHOL    C1 1717   6.349   1.990   6.235 -0.3200 -0.1662  0.0701
  140CHOL    C2 1718   6.739   2.187   6.076  0.0246 -0.1344  0.0154
  141CHOL   ROH 1719   7.061   4.366   4.530 -0.2466  0.0197  0.0645
  141CHOL    R1 1720   7.144   4.273   4.784 -0.1142  0.0401  0.0288
  141CHOL    R2 1721   7.111   4.421   5.015 -0.2023 -0.0380  0.0639
  141CHOL    R3 1722   6.986   4.197   5.103  0.0156 -0.1700  0.0454
  141CHOL    R4 1723   7.038   4.353   5.346 -0.3516 -0.0179  0.0364
  141CHOL    R5 1724   7.095   4.145   5.310 -0.0628  0.0362  0.1422
  141CHOL    C1 1725   6.878   4.102   5.621 -0.2341 -0.1300  0.0031
  141CHOL    C2 1726   6.651   3.933   5.773 -0.2180  0.1137 -0.1920
  142CHOL   ROH 1727   0.652   4.090   4.274 -0.0420  0.0085 -0.1758
  142CHOL    R1 1728   0.639   3.924   4.503 -0.1396  0.0387 -0.1588
  142CHOL    R2 1729   0.822   3.940   4.709 -0.0313 -0.1569 -0.2350
  142CHOL    R3 1730   0.598   3.970   4.861  0.0629  0.1142 -0.1447
  142CHOL    R4 1731   0.801   3.867   5.046 -0.0094 -0.2235 -0.2481
  142CHOL    R5 1732   0.603   3.784   5.011 -0.1433  0.0629 -0.2003
  142CHOL    C1 1733   0.579   3.853   5.385  0.0918 -0.0077 -0.1708
  142CHOL    C2 1734   0.471   4.005   5.766  0.0853  0.1311  0.0588
  143CHOL   ROH 1735   3.067   0.694   4.934 -0.0844  0.0220  0.0494
  143CHOL    R1 1736   3.152   0.806   5.179  0.0046  0.2220 -0.0718
  143CHOL    R2 1737   3.071   1.056   5.265 -0.2687  0.1323 -0.0740
  143CHOL    R3 1738   2.995   0.919   5.488  0.1514  0.0919  0.0536
  143CHOL    R4 1739   2.992   1.202   5.568 -0.4750  0.1597 -0.1384
  143CHOL    R5 1740   3.098   1.039   5.668 -0.0381  0.4634 -0.0714
  143CHOL    C1 1741   2.875   1.159   5.954 -0.2007  0.1377 -0.0561
  143CHOL    C2 1742   2.734   1.505   5.955  0.2732  0.2975  0.2102
  144CHOL   ROH 1743   7.485   5.195   4.446  0.1676  0.2888 -0.0172
  144CHOL    R1 1744   7.350   5.215   4.695  0.2340 -0.2293  0.0691
  144CHOL    R2 1745   7.462   5.126   4.932  0.7058  0.1173 -0.0141
  144CHOL    R3 1746   7.407   5.379   5.014 -0.1530 -0.0606  0.0581
  144CHOL    R4 1747   7.501   5.242   5.255  0.6518  0.2320 -0.0475
  144CHOL    R5 1748   7.314   5.352   5.233  0.1827 -0.4425  0.1688
  144CHOL    C1 1749   7.472   5.547   5.521 -0.1859  0.1317  0.0008
  144CHOL    C2 1750   7.308   5.721   5.906  0.3017 -0.0127  0.1652
  145CHOL   ROH 1751   3.916   0.697   4.331  0.1023  0.1370 -0.0245
  145CHOL    R1 1752   3.963   0.719   4.609  0.1210  0.1168 -0.0264
  145CHOL    R2 1753   4.163   0.878   4.713  0.0569  0.1926 -0.0246
  145CHOL    R3 1754   3.959   0.985   4.858  0.0239  0.0770  0.0161
  145CHOL    R4 1755   4.193   0.998   5.036  0.0091  0.0128  0.0481
  145CHOL    R5 1756   3.999   0.908   5.082  0.0166 -0.0467 -0.0221
  145CHOL    C1 1757   4.018   1.168   5.360 -0.0496 -0.2005  0.1286
  145CHOL    C2 1758   4.022   1.252   5.756  0.0793  0.1604  0.1224
  146CHOL   ROH 1759   1.648   0.153   7.207  0.1834  0.2099 -0.0269
  146CHOL    R1 1760   1.719   0.187   6.935  0.1485  0.0943 -0.0518
  146CHOL    R2 1761   1.842  -0.011   6.787 -0.0328 -0.0365 -0.0378
  146CHOL    R3 1762   1.633   0.030   6.618 -0.0435  0.0836  0.0051
  146CHOL    R4 1763   1.854  -0.053   6.444 -0.1379 -0.0523 -0.0394
  146CHOL    R5 1764   1.733   0.127   6.423 -0.0323  0.0166 -0.0185
  146CHOL    C1 1765   1.666  -0.039   6.086 -0.2091  0.0512 -0.0001
  146CHOL    C2 1766   1.798   0.279   5.917 -0.0448  0.2899  0.1864
  147CHOL   ROH 1767   2.511   6.525   6.808 -0.4809 -0.1936  0.0088
  147CHOL    R1 1768   2.358   6.573   6.574 -0.2100  0.0029 -0.1356
  147CHOL    R2 1769   2.469   6.671   6.341  0.1145 -0.0477 -0.0115
  147CHOL    R3 1770   2.353   6.450   6.232  0.0128  0.0820 -0.1679
  147CHOL    R4 1771   2.473   6.592   6.005  0.1247  0.1552 -0.0596
  147CHOL    R5 1772   2.266   6.527   6.022  0.0885  0.2567 -0.1352
  147CHOL    C1 1773   2.367   6.339   5.706  0.0352  0.3951 -0.2345
  147CHOL    C2 1774   2.281   6.186   5.342  0.0550 -0.1874 -0.0130
  148CHOL   ROH 1775   2.215   4.497   4.349 -0.0342 -0.3419 -0.1214
  148CHOL    R1 1776   2.219   4.638   4.594  0.0633 -0.2208 -0.1918
  148CHOL    R2 1777   2.037   4.588   4.797 -0.0300  0.0703 -0.2029
  148CHOL    R3 1778   2.262   4.555   4.946 -0.0938 -0.0894 -0.1396
  148CHOL    R4 1779   2.048   4.593   5.142 -0.1201  0.1119 -0.2000
  148CHOL    R5 1780   2.234   4.705   5.131 -0.0237 -0.0376 -0.1685
  148CHOL    C1 1781   2.265   4.564   5.483 -0.2324 -0.0139 -0.1390
  148CHOL    C2 1782   2.213   4.895   5.611  0.1338  0.1970  0.3371
  149CHOL   ROH 1783   2.272   0.072   4.026  0.0315 -0.0563  0.0574
  149CHOL    R1 1784   2.263  -0.005   4.298  0.0053 -0.0798  0.0502
  149CHOL    R2 1785   2.296   0.176   4.505  0.0251 -0.1034  0.0692
  149CHOL    R3 1786   2.058   0.074   4.588  0.0037 -0.0717  0.0465
  149CHOL    R4 1787   2.179   0.184   4.831 -0.1167  0.1310  0.0154
  149CHOL    R5 1788   2.104  -0.019   4.804 -0.0767  0.1001  0.1390
  149CHOL    C1 1789   1.888   0.092   5.098 -0.2192  0.2973 -0.0373
  149CHOL    C2 1790   1.895  -0.044   5.428  0.0114 -0.0644 -0.0962
  150CHOL   ROH 1791   2.155   4.609   7.502 -0.0458 -0.0942 -0.2375
  150CHOL    R1 1792   2.057   4.691   7.250 -0.0050  0.0949 -0.1940
  150CHOL    R2 1793   2.110   4.940   7.143  0.1725  0.1071 -0.0850
  150CHOL    R3 1794   2.199   4.794   6.931  0.0491  0.1349 -0.1565
  150CHOL    R4 1795   2.157   5.063   6.824 -0.0447  0.1377 -0.1064
  150CHOL    R5 1796   2.074   4.878   6.745 -0.0783  0.1389 -0.0692
  150CHOL    C1 1797   2.267   4.999   6.439 -0.2871  0.1815 -0.1860
  150CHOL    C2 1798   2.453   4.957   6.123  0.0008 -0.3911  0.0617
  151CHOL   ROH 1799   1.622   5.239   7.490 -0.1291 -0.0883 -0.0245
  151CHOL    R1 1800   1.559   5.290   7.219 -0.0305  0.0951 -0.0158
  151CHOL    R2 1801   1.745   5.386   7.038  0.1187 -0.0617  0.0450
  151CHOL    R3 1802   1.671   5.168   6.895 -0.1326  0.0796 -0.0441
  151CHOL    R4 1803   1.806   5.340   6.701  0.1318 -0.0352  0.0445
  151CHOL    R5 1804   1.607   5.255   6.681  0.0269  0.2289 -0.0291
  151CHOL    C1 1805   1.772   5.108   6.371 -0.0966  0.1129 -0.0394
  151CHOL    C2 1806   1.911   4.998   6.005  0.2900 -0.0318 -0.0391
  152CHOL   ROH 1807   4.836   1.021   7.412 -0.2490 -0.0342  0.1502
  152CHOL    R1 1808   4.607   1.015   7.246 -0.1246 -0.1484 -0.0216
  152CHOL    R2 1809   4.435   1.230   7.222 -0.2995 -0.2818 -0.0311
  152CHOL    R3 1810   4.485   1.200   6.957 -0.0704 -0.0995 -0.0114
  152CHOL    R4 1811   4.201   1.272   6.971 -0.0750 -0.1126 -0.2175
  152CHOL    R5 1812   4.286   1.098   6.870  0.0088 -0.0386 -0.2608
  152CHOL    C1 1813   4.111   1.267   6.576  0.2708  0.1571 -0.3076
  152CHOL    C2 1814   3.877   1.091   6.211  0.0667  0.0550  0.1954
  153CHOL   ROH 1815   5.297   5.146   7.243  0.1044 -0.2756  0.1733
  153CHOL    R1 1816   5.453   5.143   7.007  0.0052 -0.1168  0.1049
  153CHOL    R2 1817   5.694   5.010   6.989  0.0313 -0.0457 -0.0650
  153CHOL    R3 1818   5.577   4.893   6.774 -0.0271  0.0320 -0.0761
  153CHOL    R4 1819   5.860   4.908   6.703 -0.0198 -0.0647 -0.0883
  153CHOL    R5 1820   5.693   4.983   6.586 -0.0006  0.0186 -0.0686
  153CHOL    C1 1821   5.846   4.739   6.335 -0.1043 -0.0027 -0.1123
  153CHOL    C2 1822   5.788   4.454   6.205  0.0836  0.2794 -0.0779
  154CHOL   ROH 1823   4.632   4.053   7.118 -0.0553 -0.0723 -0.0449
  154CHOL    R1 1824   4.718   4.050   6.848  0.1030 -0.0043  0.0030
  154CHOL    R2 1825   4.983   4.028   6.776  0.1352 -0.1529  0.1505
  154CHOL    R3 1826   4.893   3.819   6.628  0.0743 -0.0239  0.0027
  154CHOL    R4 1827   5.083   3.958   6.453  0.1420  0.0105  0.1160
  154CHOL    R5 1828   4.876   3.906   6.406  0.1329  0.1198  0.0573
  154CHOL    C1 1829   5.056   3.720   6.126  0.0889  0.2268 -0.0430
  154CHOL    C2 1830   5.292   3.806   5.900  0.1095  0.1887 -0.1014
  155CHOL   ROH 1831   0.322   5.529   4.392  0.0314  0.1624  0.0504
  155CHOL    R1 1832   0.221   5.560   4.655 -0.0356  0.0327  0.0417
  155CHOL    R2 1833   0.317   5.416   4.870 -0.0047  0.0130  0.0201
  155CHOL    R3 1834   0.352   5.663   4.978 -0.1465 -0.0006  0.0966
  155CHOL    R4 1835   0.366   5.480   5.206  0.1412 -0.0756  0.0153
  155CHOL    R5 1836   0.236   5.653   5.188 -0.0134 -0.1773  0.1611
  155CHOL    C1 1837   0.428   5.748   5.503  0.0930 -0.1401  0.0843
  155CHOL    C2 1838   0.279   5.979   5.738  0.0214  0.2330  0.2948
  156CHOL   ROH 1839   2.909   3.794   4.395  0.1712  0.3299 -0.1890
  156CHOL    R1 1840   2.850   3.717   4.661 -0.0170  0.3047 -0.2368
  156CHOL    R2 1841   3.043   3.625   4.836 -0.1546  0.1980 -0.1365
  156CHOL    R3 1842   2.947   3.823   4.995 -0.1732  0.2079 -0.1599
  156CHOL    R4 1843   3.044   3.618   5.182 -0.3136  0.1694 -0.1358
  156CHOL    R5 1844   2.845   3.708   5.179 -0.2865  0.2213 -0.2162
  156CHOL    C1 1845   2.954   3.801   5.532 -0.4236  0.1620 -0.1574
  156CHOL    C2 1846   2.823   3.710   5.887 -0.4285  0.4303  0.0216
  157CHOL   ROH 1847   3.400   6.982   4.677 -0.1768 -0.1167  0.0360
  157CHOL    R1 1848   3.186   7.046   4.851 -0.0780 -0.0124  0.1191
  157CHOL    R2 1849   3.209   7.036   5.126  0.0496  0.0608  0.1059
  157CHOL    R3 1850   3.121   7.292   5.111  0.1032  0.0792  0.0820
  157CHOL    R4 1851   3.032   7.199   5.374 -0.0854  0.0471  0.0211
  157CHOL    R5 1852   2.908   7.289   5.220  0.0263  0.0924 -0.0544
  157CHOL    C1 1853   2.847   7.535   5.505 -0.1138  0.0564 -0.0507
  157CHOL    C2 1854   2.774   7.441   5.789  0.1001  0.0442 -0.1555
  158CHOL   ROH 1855   0.960   1.349   7.386 -0.2418  0.0968 -0.0118
  158CHOL    R1 1856   1.024   1.211   7.147 -0.4232  0.0157 -0.0154
  158CHOL    R2 1857   0.877   1.239   6.914 -0.2025  0.4774 -0.1103
  158CHOL    R3 1858   1.119   1.301   6.807  0.0434 -0.0903  0.0799
  158CHOL    R4 1859   0.941   1.271   6.576  0.0864  0.5368 -0.0526
  158CHOL    R5 1860   1.131   1.169   6.608 -0.1899  0.0020  0.0011
  158CHOL    C1 1861   1.205   1.347   6.279  0.4855  0.0385  0.1595
  158CHOL    C2 1862   1.007   1.496   5.891  0.3687  0.0624  0.0111
  159CHOL   ROH 1863   6.860   6.109   4.463  0.2230  0.0049  0.0908
  159CHOL    R1 1864   6.963   6.112   4.727  0.1851  0.0156  0.1048
  159CHOL    R2 1865   6.971   6.342   4.881  0.0893  0.0033  0.1240
  159CHOL    R3 1866   6.835   6.187   5.059  0.1157 -0.0546  0.0950
  159CHOL    R4 1867   6.902   6.430   5.208 -0.1657  0.0518  0.0602
  159CHOL    R5 1868   6.946   6.226   5.268 -0.0290  0.1028  0.1470
  159CHOL    C1 1869   6.735   6.338   5.565 -0.2893  0.0257 -0.0042
  159CHOL    C2 1870   6.907   6.698   5.651  0.0745  0.0632 -0.0221
  160CHOL   ROH 1871   6.209   6.156   7.099 -0.0051 -0.1129  0.0310
  160CHOL    R1 1872   6.293   6.242   6.843  0.0608 -0.1057  0.0541
  160CHOL    R2 1873   6.124   6.369   6.665  0.0892 -0.1481 -0.0108
  160CHOL    R3 1874   6.319   6.558   6.665  0.0483 -0.1078  0.0519
  160CHOL    R4 1875   6.109   6.672   6.499  0.0253 -0.0802  0.1188
  160CHOL    R5 1876   6.318   6.648   6.444  0.0196 -0.0135  0.0955
  160CHOL    C1 1877   6.284   7.025   6.403 -0.0502 -0.0027  0.2529
  160CHOL    C2 1878   6.223   7.139   6.060 -0.2923  0.1928  0.0542
  161CHOL   ROH 1879   4.413   6.407   4.378 -0.0362 -0.1607 -0.2320
  161CHOL    R1 1880   4.389   6.252   4.614  0.0377 -0.0097 -0.1233
  161CHOL    R2 1881   4.557   6.284   4.830  0.0703  0.1707 -0.1711
  161CHOL    R3 1882   4.324   6.316   4.966  0.0865  0.2129 -0.1538
  161CHOL    R4 1883   4.525   6.270   5.174  0.0802  0.1186 -0.1723
  161CHOL    R5 1884   4.339   6.161   5.148  0.0491  0.1775 -0.1827
  161CHOL    C1 1885   4.287   6.293   5.502  0.1011  0.1278 -0.1567
  161CHOL    C2 1886   4.584   6.357   5.785  0.2496 -0.1950 -0.1506
  162CHOL   ROH 1887   1.236   1.714   4.241  0.1303  0.2112 -0.0286
  162CHOL    R1 1888   1.241   1.618   4.507  0.1553  0.2113 -0.0306
  162CHOL    R2 1889   1.329   1.772   4.719 -0.0893  0.3052 -0.0051
  162CHOL    R3 1890   1.086   1.708   4.824 -0.0492  0.0243 -0.0726
  162CHOL    R4 1891   1.252   1.777   5.056 -0.1348  0.0763 -0.0096
  162CHOL    R5 1892   1.138   1.593   5.027  0.0383 -0.0273 -0.1159
  162CHOL    C1 1893   0.979   1.719   5.350 -0.1237 -0.3207 -0.0756
  162CHOL    C2 1894   0.736   1.801   5.596  0.1343 -0.1458  0.3146
  163CHOL   ROH 1895   1.752   3.654   7.216 -0.0232  0.0135 -0.0140
  163CHOL    R1 1896   1.808   3.713   6.944  0.0738 -0.0233 -0.0031
  163CHOL    R2 1897   1.967   3.552   6.787 -0.0238 -0.1472  0.0211
  163CHOL    R3 1898   1.751   3.554   6.622  0.0064  0.0287 -0.0170
  163CHOL    R4 1899   1.982   3.520   6.443  0.0163 -0.1141  0.0204
  163CHOL    R5 1900   1.827   3.673   6.428  0.1276  0.0000  0.0119
  163CHOL    C1 1901   1.788   3.503   6.088  0.0681  0.0704 -0.0157
  163CHOL    C2 1902   2.002   3.352   5.681 -0.1786  0.0359  0.1845
  164CHOL   ROH 1903   2.550   4.378   7.591  0.0851  0.3914  0.0548
  164CHOL    R1 1904   2.493   4.351   7.315  0.0226  0.2587  0.0808
  164CHOL    R2 1905   2.512   4.563   7.138  0.1948  0.1217 -0.0608
  164CHOL    R3 1906   2.675   4.393   7.003  0.0179 -0.1203  0.0217
  164CHOL    R4 1907   2.612   4.604   6.810  0.0505 -0.2595 -0.1586
  164CHOL    R5 1908   2.586   4.390   6.780 -0.1039 -0.2817  0.0657
  164CHOL    C1 1909   2.823   4.468   6.492 -0.1995 -0.7087 -0.1381
  164CHOL    C2 1910   2.559   4.493   6.265  0.0508  0.0818  0.1019
  165CHOL   ROH 1911   2.872   1.635   4.428  0.0224  0.0526 -0.1359
  165CHOL    R1 1912   2.721   1.678   4.664  0.0834 -0.0172 -0.0834
  165CHOL    R2 1913   2.839   1.716   4.911  0.1488 -0.0530 -0.1087
  165CHOL    R3 1914   2.688   1.942   4.912  0.1180 -0.0736 -0.0183
  165CHOL    R4 1915   2.840   1.953   5.163  0.1863 -0.1081 -0.0569
  165CHOL    R5 1916   2.624   1.970   5.141  0.1774 -0.1327  0.0061
  165CHOL    C1 1917   2.699   2.303   5.310  0.1791 -0.1596  0.0581
  165CHOL    C2 1918   2.527   2.399   5.666  0.1658  0.2820  0.1141
  166CHOL   ROH 1919   4.314   4.661   4.336 -0.1418 -0.2419  0.0131
  166CHOL    R1 1920   4.407   4.433   4.476 -0.0051 -0.1905  0.0046
  166CHOL    R2 1921   4.642   4.433   4.621 -0.1115  0.0101  0.1676
  166CHOL    R3 1922   4.480   4.347   4.822 -0.1617 -0.2287  0.0316
  166CHOL    R4 1923   4.753   4.323   4.929 -0.1971  0.3456  0.3242
  166CHOL    R5 1924   4.602   4.166   4.922  0.1050  0.0357  0.2200
  166CHOL    C1 1925   4.667   4.179   5.298 -0.2941  0.3168  0.2878
  166CHOL    C2 1926   4.685   4.048   5.565 -0.3656 -0.0636  0.1386
  167CHOL   ROH 1927   6.510   3.954   7.835  0.2402 -0.2239  0.0099
  167CHOL    R1 1928   6.463   4.047   7.572  0.1230 -0.1181  0.0665
  167CHOL    R2 1929   6.561   4.289   7.480  0.0522 -0.0631  0.1295
  167CHOL    R3 1930   6.667   4.134   7.283 -0.0024  0.0340  0.0235
  167CHOL    R4 1931   6.713   4.410   7.194  0.1970  0.0781  0.2643
  167CHOL    R5 1932   6.615   4.252   7.081  0.1212  0.2367  0.1082
  167CHOL    C1 1933   6.901   4.335   6.842  0.2300  0.2514  0.2432
  167CHOL    C2 1934   6.982   4.396   6.552  0.0739 -0.1011 -0.0976
  168CHOL   ROH 1935   0.976   7.507   3.930  0.1719  0.1217  0.0396
  168CHOL    R1 1936   0.922   7.598   4.192  0.2047  0.0138  0.0841
  168CHOL    R2 1937   0.782   7.448   4.376  0.1846 -0.0415  0.0235
  168CHOL    R3 1938   1.001   7.490   4.531  0.2018 -0.1558  0.0318
  168CHOL    R4 1939   0.795   7.394   4.717  0.1268  0.0073  0.0339
  168CHOL    R5 1940   0.912   7.577   4.736  0.2431 -0.0640  0.0111
  168CHOL    C1 1941   1.009   7.402   5.061  0.1094 -0.0716  0.0479
  168CHOL    C2 1942   1.083   7.373   5.482 -0.0136 -0.1283  0.1389
  169CHOL   ROH 1943   6.882   1.911   7.286 -0.3388  0.2269 -0.0864
  169CHOL    R1 1944   6.810   1.900   7.012 -0.1793  0.3645 -0.1365
  169CHOL    R2 1945   6.904   2.082   6.826  0.2633  0.2200 -0.0737
  169CHOL    R3 1946   6.983   1.858   6.695 -0.0340  0.0800 -0.0217
  169CHOL    R4 1947   6.983   2.067   6.490  0.1917  0.0134 -0.0822
  169CHOL    R5 1948   6.881   1.875   6.479 -0.0460  0.1371 -0.0078
  169CHOL    C1 1949   7.105   1.847   6.171 -0.1291 -0.2385 -0.0383
  169CHOL    C2 1950   7.076   1.654   5.719  0.1684 -0.1782 -0.4460
  170CHOL   ROH 1951   4.217   5.475   7.367 -0.1784  0.0934  0.0677
  170CHOL    R1 1952   4.276   5.255   7.199 -0.1512  0.0738  0.1026
  170CHOL    R2 1953   4.104   5.041   7.168 -0.1701  0.0950  0.0594
  170CHOL    R3 1954   4.128   5.101   6.904 -0.0727  0.0737  0.0631
  170CHOL    R4 1955   4.017   4.830   6.909 -0.2022  0.1263  0.0445
  170CHOL    R5 1956   4.195   4.895   6.802 -0.1432  0.0379  0.0886
  170CHOL    C1 1957   3.989   4.763   6.510 -0.1295  0.1245  0.0393
  170CHOL    C2 1958   4.238   4.544   6.256 -0.1773  0.0168 -0.2438
  171CHOL   ROH 1959   4.458   0.375   4.263 -0.2139 -0.0782  0.0037
  171CHOL    R1 1960   4.368   0.383   4.532 -0.0728  0.0369  0.0495
  171CHOL    R2 1961   4.537   0.340   4.747  0.0305  0.0729 -0.0220
  171CHOL    R3 1962   4.439   0.580   4.829  0.1295  0.1251 -0.0559
  171CHOL    R4 1963   4.544   0.457   5.072  0.0140  0.0879 -0.0271
  171CHOL    R5 1964   4.344   0.536   5.043  0.0600  0.1842 -0.0756
  171CHOL    C1 1965   4.457   0.751   5.338  0.0974  0.1456 -0.0620
  171CHOL    C2 1966   4.807   0.719   5.444  0.1223  0.3180  0.1146
  172CHOL   ROH 1967   5.800   6.019   6.983  0.0871  0.0951 -0.0664
  172CHOL    R1 1968   5.792   6.048   6.701  0.0620 -0.1390 -0.0919
  172CHOL    R2 1969   5.732   5.839   6.531 -0.3576 -0.1891  0.1102
  172CHOL    R3 1970   5.543   6.012   6.438 -0.0835  0.0681  0.0122
  172CHOL    R4 1971   5.594   5.829   6.214 -0.4918 -0.2663  0.1698
  172CHOL    R5 1972   5.603   6.047   6.209 -0.0952 -0.2739 -0.0520
  172CHOL    C1 1973   5.337   5.985   5.943 -0.3126 -0.0698  0.1125
  172CHOL    C2 1974   5.593   5.859   5.715  0.1380  0.0909 -0.0657
  173CHOL   ROH 1975   0.466   2.668   7.142  0.0331 -0.0122  0.1342
  173CHOL    R1 1976   0.418   2.760   6.878 -0.0316  0.0079  0.1556
  173CHOL    R2 1977   0.619   2.783   6.690 -0.1067 -0.1009  0.0782
  173CHOL    R3 1978   0.453   2.627   6.541 -0.2489 -0.0110  0.1356
  173CHOL    R4 1979   0.645   2.735   6.348 -0.0334 -0.3676  0.1168
  173CHOL    R5 1980   0.428   2.746   6.335 -0.0304 -0.1130  0.0375
  173CHOL    C1 1981   0.505   2.560   6.011 -0.1242 -0.4386  0.1932
  173CHOL    C2 1982   0.622   2.257   5.853 -0.0454  0.1417 -0.1602
  174CHOL   ROH 1983   6.673   0.593   4.097  0.0780  0.0297 -0.1026
  174CHOL    R1 1984   6.442   0.562   4.257  0.0491  0.1055 -0.1279
  174CHOL    R2 1985   6.436   0.400   4.482 -0.0642  0.0125 -0.1921
  174CHOL    R3 1986   6.350   0.628   4.603  0.0734  0.0181 -0.1058
  174CHOL    R4 1987   6.338   0.424   4.812 -0.0031 -0.0375 -0.1709
  174CHOL    R5 1988   6.176   0.555   4.750  0.0588  0.0658 -0.1036
  174CHOL    C1 1989   6.199   0.650   5.118  0.1616 -0.0613 -0.0776
  174CHOL    C2 1990   6.248   0.498   5.500 -0.4935 -0.1021 -0.0388
  175CHOL   ROH 1991   6.203   3.855   4.341 -0.0516 -0.0103  0.0394
  175CHOL    R1 1992   6.280   3.842   4.613 -0.0960 -0.0409  0.0510
  175CHOL    R2 1993   6.217   4.040   4.795 -0.0535 -0.0202  0.0444
  175CHOL    R3 1994   6.112   3.832   4.936 -0.1477  0.0144  0.0260
  175CHOL    R4 1995   6.121   4.054   5.127  0.0416 -0.0308  0.0723
  175CHOL    R5 1996   6.206   3.855   5.155 -0.0755 -0.0912  0.0071
  175CHOL    C1 1997   5.967   3.868   5.452  0.0085 -0.0044  0.0713
  175CHOL    C2 1998   5.713   3.657   5.724  0.0780 -0.2774 -0.3884
  176CHOL   ROH 1999   0.823   1.820   7.371  0.1335  0.0164  0.1779
  176CHOL    R1 2000   0.901   1.706   7.124  0.0980  0.1258  0.1153
  176CHOL    R2 2001   0.741   1.713   6.900  0.0315  0.1557  0.1618
  176CHOL    R3 2002   0.960   1.825   6.785 -0.0344  0.2623  0.1398
  176CHOL    R4 2003   0.789   1.751   6.560  0.1135 -0.1014  0.1426
  176CHOL    R5 2004   0.997   1.695   6.588  0.1576  0.1201  0.2670
  176CHOL    C1 2005   1.023   1.879   6.254  0.0993 -0.1511  0.1108
  176CHOL    C2 2006   1.423   1.776   6.116  0.0666 -0.0980 -0.1017
  177CHOL   ROH 2007   2.558  -0.170   7.154 -0.0099 -0.0758 -0.0377
  177CHOL    R1 2008   2.559  -0.162   6.871 -0.2848  0.0158 -0.0401
  177CHOL    R2 2009   2.349  -0.059   6.724 -0.2198  0.5421  0.2083
  177CHOL    R3 2010   2.545   0.094   6.613  0.0217  0.1480  0.0701
  177CHOL    R4 2011   2.345   0.065   6.401 -0.1877  0.5410  0.2079
  177CHOL    R5 2012   2.557   0.020   6.386 -0.2816  0.1104  0.0631
  177CHOL    C1 2013   2.526   0.281   6.110  0.0577  0.1705  0.0780
  177CHOL    C2 2014   2.289   0.059   5.769  0.3868  0.2195 -0.1632
  178CHOL   ROH 2015   4.177   6.473   7.550 -0.3078  0.2895 -0.0513
  178CHOL    R1 2016   4.283   6.544   7.298 -0.0078 -0.0761 -0.0371
  178CHOL    R2 2017   4.326   6.359   7.098 -0.4813 -0.2705  0.0213
  178CHOL    R3 2018   4.173   6.528   6.951  0.0493  0.1605 -0.0667
  178CHOL    R4 2019   4.327   6.377   6.752 -0.3664 -0.3919  0.0148
  178CHOL    R5 2020   4.314   6.594   6.769  0.2918 -0.3296 -0.0685
  178CHOL    C1 2021   4.183   6.547   6.414  0.1986 -0.0579 -0.0716
  178CHOL    C2 2022   4.230   6.279   6.136  0.3373 -0.1348 -0.2125
  179CHOL   ROH 2023   5.376   2.949   4.229 -0.0807 -0.1542  0.0096
  179CHOL    R1 2024   5.262   2.756   4.402 -0.2433 -0.0509  0.0193
  179CHOL    R2 2025   5.386   2.671   4.633 -0.2050 -0.3100 -0.0929
  179CHOL    R3 2026   5.150   2.744   4.748 -0.0274 -0.0073  0.0915
  179CHOL    R4 2027   5.333   2.699   4.973  0.0584 -0.3768 -0.0445
  179CHOL    R5 2028   5.136   2.609   4.945 -0.0992 -0.0742  0.0409
  179CHOL    C1 2029   5.081   2.784   5.280  0.3785 -0.1316  0.1570
  179CHOL    C2 2030   5.078   2.988   5.606 -0.0306  0.0332  0.1383
  180CHOL   ROH 2031   4.790   1.691   7.514  0.3054  0.0349  0.1393
  180CHOL    R1 2032   4.796   1.478   7.328  0.3053 -0.0565  0.2458
  180CHOL    R2 2033   4.799   1.518   7.055 -0.0910 -0.1929  0.2199
  180CHOL    R3 2034   5.020   1.360   7.066  0.1054  0.0567  0.0184
  180CHOL    R4 2035   4.945   1.366   6.782 -0.3107 -0.2166  0.1112
  180CHOL    R5 2036   4.978   1.188   6.905  0.0601 -0.1031  0.1945
  180CHOL    C1 2037   5.238   1.129   6.633 -0.2543  0.0039 -0.1414
  180CHOL    C2 2038   5.244   0.933   6.278  0.1313  0.2369 -0.1327
  181CHOL   ROH 2039  -0.009   4.317   7.605  0.1357 -0.0910  0.2497
  181CHOL    R1 2040   0.235   4.288   7.465  0.1246 -0.0347  0.2186
  181CHOL    R2 2041   0.258   4.136   7.236  0.1666 -0.1663  0.3094
  181CHOL    R3 2042   0.360   4.366   7.132  0.0106 -0.1697  0.1433
  181CHOL    R4 2043   0.452   4.155   6.950  0.0555 -0.2248  0.2294
  181CHOL    R5 2044   0.576   4.303   7.050  0.0148 -0.1026  0.1022
  181CHOL    C1 2045   0.660   4.381   6.686 -0.1557 -0.2619  0.0269
  181CHOL    C2 2046   0.794   4.669   6.483  0.2179 -0.0684  0.2672
  182CHOL   ROH 2047   7.061   3.182   7.286  0.1260  0.1302 -0.0336
  182CHOL    R1 2048   7.218   3.250   7.061  0.0720 -0.0066 -0.1131
  182CHOL    R2 2049   7.142   3.187   6.802 -0.1400  0.1028 -0.0784
  182CHOL    R3 2050   7.177   3.454   6.762  0.1172  0.0740 -0.0652
  182CHOL    R4 2051   7.190   3.336   6.494 -0.2630  0.0965 -0.1014
  182CHOL    R5 2052   7.338   3.467   6.586 -0.0290 -0.0789 -0.2154
  182CHOL    C1 2053   7.251   3.673   6.277 -0.0933  0.0660 -0.1025
  182CHOL    C2 2054   7.118   4.052   6.169 -0.3495  0.2476  0.1447
  183CHOL   ROH 2055   6.333   6.069   4.482  0.0148 -0.0618  0.0178
  183CHOL    R1 2056   6.429   6.028   4.745  0.0332 -0.3055 -0.0239
  183CHOL    R2 2057   6.379   6.204   4.951  0.4174 -0.2623  0.0442
  183CHOL    R3 2058   6.284   5.982   5.075  0.0565 -0.1334  0.0102
  183CHOL    R4 2059   6.440   6.121   5.281 -0.0556 -0.2189  0.1496
  183CHOL    R5 2060   6.463   5.913   5.219 -0.1788 -0.2603  0.2480
  183CHOL    C1 2061   6.387   5.863   5.589 -0.6699 -0.0726  0.1790
  183CHOL    C2 2062   6.062   5.904   5.879  0.0947  0.0775  0.2760
  184CHOL   ROH 2063   1.190   4.461   7.307 -0.0832 -0.0444  0.1312
  184CHOL    R1 2064   1.255   4.380   7.043 -0.0309 -0.0298  0.1393
  184CHOL    R2 2065   1.076   4.246   6.881  0.0125 -0.0507  0.1082
  184CHOL    R3 2066   1.131   4.449   6.708  0.0120 -0.0390  0.1217
  184CHOL    R4 2067   1.048   4.225   6.537 -0.0528 -0.0048  0.1102
  184CHOL    R5 2068   1.233   4.340   6.520 -0.0388 -0.0315  0.0903
  184CHOL    C1 2069   1.084   4.402   6.174 -0.0912  0.0331  0.1241
  184CHOL    C2 2070   1.142   4.074   5.933 -0.0493  0.1105  0.3779
  185CHOL   ROH 2071   6.020   7.216   4.108 -0.1181  0.1400  0.1132
  185CHOL    R1 2072   5.974   7.145   4.378 -0.0309  0.1363  0.1276
  185CHOL    R2 2073   6.101   6.931   4.499 -0.0242  0.1062  0.0724
  185CHOL    R3 2074   6.174   7.119   4.681  0.0781  0.0866  0.0515
  185CHOL    R4 2075   6.197   6.865   4.824 -0.4155  0.1166  0.1951
  185CHOL    R5 2076   6.084   7.039   4.888 -0.2270  0.3088  0.0096
  185CHOL    C1 2077   6.321   7.003   5.185 -0.5473  0.1042  0.2469
  185CHOL    C2 2078   6.462   6.720   5.350  0.1518 -0.2773 -0.3778
  186CHOL   ROH 2079   3.682  -0.041   7.055  0.0622 -0.0336  0.0751
  186CHOL    R1 2080   3.664   0.006   6.777  0.0641  0.0165  0.0823
  186CHOL    R2 2081   3.493   0.194   6.669 -0.0140 -0.0342  0.1052
  186CHOL    R3 2082   3.720   0.287   6.552 -0.0428  0.0903  0.1488
  186CHOL    R4 2083   3.504   0.375   6.374 -0.0193 -0.4649 -0.1670
  186CHOL    R5 2084   3.681   0.261   6.317  0.1796 -0.3212  0.1510
  186CHOL    C1 2085   3.724   0.567   6.093 -0.0495 -0.5988 -0.2845
  186CHOL    C2 2086   3.721   0.298   5.792  0.1876 -0.2547  0.0693
  187CHOL   ROH 2087   5.493   1.030   4.293 -0.1584 -0.0341  0.1001
  187CHOL    R1 2088   5.556   0.876   4.522 -0.1626 -0.0454  0.0951
  187CHOL    R2 2089   5.759   0.945   4.696 -0.0186 -0.1701 -0.0121
  187CHOL    R3 2090   5.561   0.928   4.882  0.0544  0.0148  0.0833
  187CHOL    R4 2091   5.807   0.862   5.028  0.0574 -0.2254 -0.0377
  187CHOL    R5 2092   5.625   0.742   5.019 -0.0607 -0.0485  0.0467
  187CHOL    C1 2093   5.649   0.798   5.396  0.1702 -0.0840  0.0369
  187CHOL    C2 2094   5.926   0.814   5.608 -0.1286  0.0026  0.0976
  188CHOL   ROH 2095   3.510   2.881   4.172 -0.0457 -0.1021  0.0993
  188CHOL    R1 2096   3.700   2.924   4.377  0.1411 -0.2056 -0.0481
  188CHOL    R2 2097   3.628   2.996   4.634  0.3949  0.1742 -0.0719
  188CHOL    R3 2098   3.776   2.778   4.702  0.0747 -0.0095  0.0559
  188CHOL    R4 2099   3.795   2.957   4.934  0.3557  0.1073 -0.0592
  188CHOL    R5 2100   3.961   2.868   4.824  0.2189 -0.2124 -0.0132
  188CHOL    C1 2101   4.031   2.729   5.173  0.0323 -0.1041  0.0680
  188CHOL    C2 2102   4.366   2.968   5.303  0.0626  0.0267  0.2364
  189CHOL   ROH 2103   6.884   0.212   4.134  0.1932 -0.0653  0.1443
  189CHOL    R1 2104   6.955   0.304   4.392  0.0576  0.0610  0.1378
  189CHOL    R2 2105   6.830   0.520   4.513 -0.1788 -0.0360  0.0701
  189CHOL    R3 2106   6.789   0.341   4.714 -0.0361 -0.0349  0.1015
  189CHOL    R4 2107   6.755   0.603   4.840 -0.1882 -0.0366  0.0684
  189CHOL    R5 2108   6.887   0.444   4.906 -0.0751  0.0574  0.0736
  189CHOL    C1 2109   6.673   0.483   5.219 -0.0597 -0.0359  0.0969
  189CHOL    C2 2110   6.845   0.753   5.349  0.0340  0.0642  0.0847
  190CHOL   ROH 2111   1.269   7.215   4.149 -0.0644  0.0105  0.0271
  190CHOL    R1 2112   1.127   7.102   4.366  0.0950 -0.1653  0.0431
  190CHOL    R2 2113   1.249   6.942   4.556  0.3738  0.1880  0.1776
  190CHOL    R3 2114   1.141   7.122   4.729 -0.0602  0.0735  0.0367
  190CHOL    R4 2115   1.128   6.866   4.871  0.4153  0.1272  0.1787
  190CHOL    R5 2116   0.962   7.003   4.835  0.1424 -0.2307  0.0409
  190CHOL    C1 2117   0.956   6.990   5.216  0.0319 -0.0157  0.0471
  190CHOL    C2 2118   0.665   6.997   5.483 -0.0485  0.2826  0.0167
  191CHOL   ROH 2119   1.073   5.451   4.499 -0.0818  0.1460  0.0140
  191CHOL    R1 2120   1.163   5.376   4.757 -0.2167  0.0349  0.0304
  191CHOL    R2 2121   1.429   5.388   4.831 -0.2297 -0.1639  0.1202
  191CHOL    R3 2122   1.332   5.539   5.036 -0.1926 -0.1331  0.1147
  191CHOL    R4 2123   1.551   5.384   5.154 -0.0006  0.0801  0.0392
  191CHOL    R5 2124   1.346   5.396   5.227  0.0421 -0.0301  0.1768
  191CHOL    C1 2125   1.532   5.524   5.534  0.1676  0.2510 -0.0131
  191CHOL    C2 2126   1.752   5.372   5.741 -0.1497  0.3276  0.1903
  192CHOL   ROH 2127   3.111   2.639   4.469 -0.1464  0.1879  0.0222
  192CHOL    R1 2128   3.357   2.628   4.609 -0.1404 -0.0142 -0.0014
  192CHOL    R2 2129   3.386   2.724   4.866  0.0006  0.1089 -0.0622
  192CHOL    R3 2130   3.480   2.474   4.915 -0.2842  0.0238  0.0769
  192CHOL    R4 2131   3.563   2.630   5.148  0.1465  0.1401 -0.1424
  192CHOL    R5 2132   3.692   2.509   5.021 -0.1308 -0.1523 -0.1585
  192CHOL    C1 2133   3.754   2.341   5.357 -0.0360  0.0785 -0.0585
  192CHOL    C2 2134   4.062   2.425   5.585  0.1057 -0.2811  0.1560
  193CHOL   ROH 2135   2.678   2.107   6.141  0.1238 -0.2067  0.0636
  193CHOL    R1 2136   2.404   2.047   6.175  0.0957 -0.0534  0.1134
  193CHOL    R2 2137   2.208   2.148   6.008  0.1368 -0.0439  0.0739
  193CHOL    R3 2138   2.143   1.886   5.979  0.0019 -0.0283  0.2154
  193CHOL    R4 2139   1.927   2.030   5.844 -0.0090  0.0169  0.2746
  193CHOL    R5 2140   1.905   1.880   6.000  0.0082  0.0888  0.3498
  193CHOL    C1 2141   1.703   1.715   5.721 -0.2205  0.0669  0.5244
  193CHOL    C2 2142   1.507   1.963   5.438 -0.2076 -0.1282  0.3318
  194CHOL   ROH 2143   2.180   1.139   7.399  0.0100  0.1256  0.0101
  194CHOL    R1 2144   2.115   1.023   7.150 -0.1235  0.1743  0.0244
  194CHOL    R2 2145   2.024   1.171   6.935  0.2700  0.2913 -0.0534
  194CHOL    R3 2146   2.231   1.051   6.806  0.0824 -0.1790  0.0563
  194CHOL    R4 2147   2.045   1.131   6.593  0.5045  0.5996 -0.0815
  194CHOL    R5 2148   2.126   0.931   6.626 -0.0994  0.2998 -0.1870
  194CHOL    C1 2149   2.251   0.995   6.271  0.4649  0.3376  0.0052
  194CHOL    C2 2150   2.345   1.011   5.929 -0.0778 -0.3530 -0.0147
  195CHOL   ROH 2151   6.003   6.428   4.659 -0.1235 -0.1367 -0.1245
  195CHOL    R1 2152   5.981   6.401   4.940 -0.0751 -0.0968 -0.1168
  195CHOL    R2 2153   6.074   6.594   5.116  0.0501 -0.1199 -0.1567
  195CHOL    R3 2154   5.820   6.583   5.211  0.0655  0.0055 -0.1008
  195CHOL    R4 2155   5.944   6.807   5.354  0.2158 -0.0707 -0.1089
  195CHOL    R5 2156   5.842   6.637   5.444  0.1462 -0.0251 -0.1009
  195CHOL    C1 2157   5.629   6.922   5.582  0.3267  0.0757 -0.0287
  195CHOL    C2 2158   5.328   7.115   5.845 -0.1008 -0.2434 -0.3362
  196CHOL   ROH 2159   7.441   0.783   7.104  0.0552  0.3052  0.0728
  196CHOL    R1 2160   7.298   0.831   6.864  0.0320  0.2908  0.0844
  196CHOL    R2 2161   7.423   0.903   6.629  0.0235  0.1157  0.0293
  196CHOL    R3 2162   7.288   0.689   6.529 -0.1295  0.1564  0.1434
  196CHOL    R4 2163   7.364   0.848   6.293  0.2471 -0.1586  0.0313
  196CHOL    R5 2164   7.163   0.779   6.346  0.1200  0.1150 -0.0578
  196CHOL    C1 2165   7.203   0.614   6.004  0.2335 -0.2800  0.1394
  196CHOL    C2 2166   7.333   0.616   5.678 -0.0816 -0.2037  0.1726
  197CHOL   ROH 2167   0.112   5.397   7.058  0.0627 -0.0312  0.0669
  197CHOL    R1 2168   0.236   5.231   6.867 -0.0074  0.0996 -0.0928
  197CHOL    R2 2169   0.223   5.281   6.595  0.0020  0.3577 -0.0422
  197CHOL    R3 2170   0.494   5.267   6.612 -0.0006  0.2350 -0.0701
  197CHOL    R4 2171   0.433   5.191   6.336 -0.0717  0.2977 -0.0828
  197CHOL    R5 2172   0.553   5.077   6.478 -0.1041  0.2213 -0.1056
  197CHOL    C1 2173   0.810   5.125   6.201 -0.1171  0.1475 -0.1326
  197CHOL    C2 2174   0.835   4.802   5.978 -0.2272 -0.0561 -0.3234
  198CHOL   ROH 2175   5.573   2.028   7.257  0.2279  0.0287  0.0734
  198CHOL    R1 2176   5.692   2.058   7.002  0.1891  0.0054  0.0513
  198CHOL    R2 2177   5.744   1.843   6.836  0.1203 -0.0093  0.0382
  198CHOL    R3 2178   5.598   1.987   6.657  0.1120  0.0201  0.0709
  198CHOL    R4 2179   5.724   1.777   6.497 -0.0299 -0.0394  0.0535
  198CHOL    R5 2180   5.733   1.991   6.460  0.0364 -0.0538  0.0230
  198CHOL    C1 2181   5.575   1.874   6.133 -0.1251 -0.0295  0.0930
  198CHOL    C2 2182   5.542   1.893   5.744 -0.1180 -0.0385 -0.4429
  199CHOL   ROH 2183   0.834   2.929   4.354 -0.1061  0.2669  0.2145
  199CHOL    R1 2184   0.818   2.878   4.632 -0.0380  0.0023  0.1725
  199CHOL    R2 2185   1.013   2.738   4.769  0.1383  0.1154  0.0436
  199CHOL    R3 2186   1.014   2.959   4.928 -0.1269 -0.0171  0.2367
  199CHOL    R4 2187   1.055   2.733   5.112  0.3630 -0.1203  0.0155
  199CHOL    R5 2188   0.902   2.888   5.128  0.1125 -0.3816  0.2512
  199CHOL    C1 2189   1.081   2.937   5.461  0.2449 -0.3819  0.1804
  199CHOL    C2 2190   1.080   2.530   5.681  0.0784 -0.1573 -0.1324
  200CHOL   ROH 2191   3.033   5.642   4.413 -0.1320  0.1826  0.1183
  200CHOL    R1 2192   2.876   5.661   4.648 -0.1369 -0.0161  0.1326
  200CHOL    R2 2193   2.856   5.453   4.830  0.1797 -0.0305  0.1583
  200CHOL    R3 2194   2.935   5.644   5.007 -0.0729  0.1074  0.1285
  200CHOL    R4 2195   2.743   5.479   5.156  0.1531 -0.1380  0.1580
  200CHOL    R5 2196   2.737   5.696   5.131 -0.1442 -0.1452  0.1272
  200CHOL    C1 2197   2.753   5.673   5.511 -0.0996 -0.0712  0.1298
  200CHOL    C2 2198   2.474   5.850   5.614 -0.1913  0.0691 -0.1053
  201CHOL   ROH 2199   5.256   5.701   4.536  0.0790 -0.0261  0.0096
  201CHOL    R1 2200   5.384   5.730   4.786  0.1245 -0.1526  0.0011
  201CHOL    R2 2201   5.245   5.776   5.020  0.1827 -0.0369  0.0097
  201CHOL    R3 2202   5.382   5.558   5.107 -0.0063 -0.1648 -0.0046
  201CHOL    R4 2203   5.226   5.644   5.339  0.0284 -0.0666 -0.0104
  201CHOL    R5 2204   5.441   5.610   5.333  0.0065 -0.2430  0.0133
  201CHOL    C1 2205   5.344   5.362   5.606 -0.2390 -0.2040 -0.0356
  201CHOL    C2 2206   5.216   5.086   5.720 -0.0859 -0.3156 -0.1098
  202CHOL   ROH 2207   6.480   2.099   4.274  0.2829  0.1152  0.0092
  202CHOL    R1 2208   6.482   2.066   4.555  0.2195 -0.0355 -0.0076
  202CHOL    R2 2209   6.608   2.244   4.725 -0.0167  0.0009  0.1310
  202CHOL    R3 2210   6.364   2.253   4.844 -0.0692 -0.3094  0.0579
  202CHOL    R4 2211   6.555   2.241   5.066 -0.0905  0.2404  0.1234
  202CHOL    R5 2212   6.385   2.109   5.034  0.1427 -0.0950  0.2052
  202CHOL    C1 2213   6.295   2.249   5.377 -0.1829  0.0884  0.0502
  202CHOL    C2 2214   6.392   2.288   5.754  0.4246  0.0480  0.0447
  203CHOL   ROH 2215   6.885   7.515   7.127 -0.0503 -0.2221  0.1195
  203CHOL    R1 2216   6.890   7.409   6.865 -0.0615 -0.1498  0.0893
  203CHOL    R2 2217   6.660   7.369   6.717 -0.0685 -0.1112  0.0881
  203CHOL    R3 2218   6.792   7.520   6.533 -0.0783 -0.0587  0.1245
  203CHOL    R4 2219   6.588   7.374   6.379  0.1375 -0.2801  0.0396
  203CHOL    R5 2220   6.803   7.380   6.338  0.1611 -0.1133  0.1738
  203CHOL    C1 2221   6.670   7.519   6.009  0.2482 -0.3292  0.0455
  203CHOL    C2 2222   6.605   7.164   5.810  0.1893 -0.1829 -0.0025
  204CHOL   ROH 2223   4.636   1.989   4.071  0.0474 -0.0276 -0.0397
  204CHOL    R1 2224   4.777   1.953   4.314 -0.0437 -0.0420  0.0099
  204CHOL    R2 2225   4.675   1.805   4.525 -0.1283 -0.0194 -0.0176
  204CHOL    R3 2226   4.910   1.672   4.503 -0.1503 -0.0475  0.0705
  204CHOL    R4 2227   4.802   1.588   4.761 -0.2006  0.0216  0.0593
  204CHOL    R5 2228   4.999   1.671   4.725 -0.1977 -0.0136  0.0827
  204CHOL    C1 2229   5.097   1.336   4.879 -0.2633  0.0190  0.1868
  204CHOL    C2 2230   5.134   1.042   4.685 -0.1091 -0.2048  0.0110
  205CHOL   ROH 2231   2.933   4.667   7.577  0.2431 -0.0853  0.3251
  205CHOL    R1 2232   2.937   4.691   7.295  0.0390 -0.2857  0.3023
  205CHOL    R2 2233   3.095   4.877   7.164 -0.3381 -0.1199  0.0729
  205CHOL    R3 2234   3.186   4.658   7.031 -0.0548 -0.0744  0.1843
  205CHOL    R4 2235   3.156   4.862   6.824 -0.4150 -0.2387  0.0631
  205CHOL    R5 2236   3.071   4.662   6.822 -0.1263 -0.3718  0.2119
  205CHOL    C1 2237   3.278   4.647   6.502 -0.1938 -0.2651  0.1620
  205CHOL    C2 2238   3.267   4.287   6.406  0.3051 -0.2422  0.0077
  206CHOL   ROH 2239   7.516   6.985   4.137  0.1254 -0.1633 -0.0585
  206CHOL    R1 2240   7.382   6.845   4.344  0.0246 -0.0769 -0.0647
  206CHOL    R2 2241   7.448   6.876   4.611  0.0414 -0.1293 -0.0650
  206CHOL    R3 2242   7.183   6.932   4.636  0.0781  0.0523 -0.0649
  206CHOL    R4 2243   7.271   6.864   4.907 -0.0144 -0.2638 -0.1028
  206CHOL    R5 2244   7.104   6.775   4.799 -0.0685 -0.0405 -0.2177
  206CHOL    C1 2245   6.920   6.910   5.104 -0.0125 -0.1716 -0.1247
  206CHOL    C2 2246   6.789   7.171   5.208  0.0384  0.1005  0.2187
  207CHOL   ROH 2247   3.035   6.964   4.221  0.2194  0.0878  0.1507
  207CHOL    R1 2248   2.927   6.999   4.480  0.0392  0.0715  0.0782
  207CHOL    R2 2249   2.695   7.140   4.527 -0.0452 -0.0255 -0.0872
  207CHOL    R3 2250   2.619   6.911   4.653 -0.0349 -0.0388 -0.1018
  207CHOL    R4 2251   2.425   7.115   4.741  0.0043 -0.0163 -0.0220
  207CHOL    R5 2252   2.546   6.986   4.870  0.0299 -0.0530 -0.0680
  207CHOL    C1 2253   2.197   6.885   4.985  0.0428 -0.0233  0.0023
  207CHOL    C2 2254   2.005   7.035   5.203  0.4732 -0.1593 -0.2837
  208CHOL   ROH 2255   6.986   3.349   4.423  0.0786  0.2281  0.0638
  208CHOL    R1 2256   6.897   3.348   4.692  0.2754  0.3347  0.1305
  208CHOL    R2 2257   6.845   3.115   4.831 -0.1982  0.3929  0.0589
  208CHOL    R3 2258   7.019   3.222   5.010  0.2109 -0.1103 -0.0130
  208CHOL    R4 2259   6.859   3.032   5.166 -0.2200  0.2551  0.0269
  208CHOL    R5 2260   6.891   3.242   5.212  0.3728  0.1773  0.0708
  208CHOL    C1 2261   7.030   3.084   5.529  0.1512 -0.2975 -0.0593
  208CHOL    C2 2262   6.978   3.080   5.853  0.2105  0.3227  0.0139
  209CHOL   ROH 2263   5.191   2.843   7.178 -0.0941 -0.0959 -0.0340
  209CHOL    R1 2264   5.168   2.747   6.913  0.0773 -0.0264 -0.0753
  209CHOL    R2 2265   5.044   2.891   6.713 -0.0307 -0.0877 -0.0512
  209CHOL    R3 2266   5.279   2.852   6.583  0.0473  0.2158 -0.0109
  209CHOL    R4 2267   5.081   2.885   6.369 -0.0236 -0.3331 -0.0480
  209CHOL    R5 2268   5.220   2.719   6.392  0.2807 -0.0694  0.1066
  209CHOL    C1 2269   5.324   2.844   6.047  0.0539 -0.1911 -0.0083
  209CHOL    C2 2270   5.394   3.242   5.948 -0.2994  0.0764  0.3064
  210CHOL   ROH 2271   3.427   4.539   4.583 -0.0209  0.0869  0.0471
  210CHOL    R1 2272   3.542   4.446   4.824 -0.1392 -0.0766  0.0433
  210CHOL    R2 2273   3.684   4.612   4.994  0.0035 -0.2478  0.0954
  210CHOL    R3 2274   3.508   4.519   5.179 -0.1117 -0.1143  0.0537
  210CHOL    R4 2275   3.733   4.624   5.336 -0.1258 -0.1679  0.1113
  210CHOL    R5 2276   3.646   4.424   5.350 -0.2210 -0.1256  0.1369
  210CHOL    C1 2277   3.596   4.544   5.708 -0.3093  0.0039  0.0814
  210CHOL    C2 2278   3.757   4.264   5.863  0.1491 -0.2166 -0.0519
  211CHOL   ROH 2279   2.527   4.116   4.467  0.2928 -0.0239 -0.0880
  211CHOL    R1 2280   2.646   4.113   4.724  0.1813 -0.1785 -0.0380
  211CHOL    R2 2281   2.570   4.286   4.925  0.2896 -0.1116 -0.0605
  211CHOL    R3 2282   2.534   4.056   5.066 -0.0254 -0.0848 -0.0868
  211CHOL    R4 2283   2.554   4.267   5.269  0.4069 -0.1359 -0.0555
  211CHOL    R5 2284   2.673   4.084   5.259  0.1107 -0.3368 -0.1394
  211CHOL    C1 2285   2.512   4.040   5.602  0.1795 -0.1248 -0.0773
  211CHOL    C2 2286   2.350   4.086   6.023 -0.2183  0.1030 -0.0074
  212CHOL   ROH 2287   3.430   6.875   7.085 -0.1928 -0.0682 -0.0707
  212CHOL    R1 2288   3.388   6.917   6.809 -0.0026 -0.0384 -0.0960
  212CHOL    R2 2289   3.386   7.169   6.696 -0.0450 -0.0204 -0.0488
  212CHOL    R3 2290   3.575   7.063   6.532  0.1357  0.1093  0.0710
  212CHOL    R4 2291   3.477   7.301   6.390 -0.1877 -0.1335 -0.1420
  212CHOL    R5 2292   3.487   7.098   6.311  0.1142 -0.1929  0.0247
  212CHOL    C1 2293   3.708   7.279   6.058 -0.1011 -0.0776 -0.0836
  212CHOL    C2 2294   3.838   7.307   5.741  0.1403  0.1678 -0.2166
  213CHOL   ROH 2295   0.851   0.316   7.136  0.1287  0.0023 -0.0241
  213CHOL    R1 2296   0.888   0.273   6.859  0.0164  0.0211 -0.0417
  213CHOL    R2 2297   0.677   0.225   6.686 -0.0716  0.2292  0.0091
  213CHOL    R3 2298   0.783   0.436   6.550  0.0675  0.1654  0.0154
  213CHOL    R4 2299   0.596   0.312   6.361 -0.0784  0.3427  0.0398
  213CHOL    R5 2300   0.807   0.356   6.326 -0.0490  0.1780 -0.0029
  213CHOL    C1 2301   0.649   0.560   6.045  0.0484  0.3487  0.0637
  213CHOL    C2 2302   0.662   0.791   5.746 -0.2973 -0.1420 -0.1673
  214CHOL   ROH 2303   3.491   5.857   4.256  0.0048 -0.1243  0.0472
  214CHOL    R1 2304   3.477   5.945   4.525 -0.0293 -0.0007  0.0063
  214CHOL    R2 2305   3.241   6.031   4.641 -0.0425  0.0756 -0.0677
  214CHOL    R3 2306   3.302   5.843   4.827 -0.0875  0.1514  0.0235
  214CHOL    R4 2307   3.171   6.057   4.979  0.0344  0.2822 -0.0667
  214CHOL    R5 2308   3.366   5.969   5.021  0.0015  0.2247 -0.0565
  214CHOL    C1 2309   3.188   5.896   5.350  0.0369  0.4736  0.0195
  214CHOL    C2 2310   3.271   6.042   5.675 -0.0931  0.0056  0.2676
  215CHOL   ROH 2311   0.747   5.812   4.367 -0.0997  0.1088  0.1317
  215CHOL    R1 2312   0.694   5.783   4.644 -0.1044  0.1150  0.1331
  215CHOL    R2 2313   0.765   5.557   4.786 -0.1412  0.0953  0.1359
  215CHOL    R3 2314   0.890   5.737   4.947 -0.1082  0.0776  0.1270
  215CHOL    R4 2315   0.854   5.501   5.115 -0.0867  0.0849  0.1179
  215CHOL    R5 2316   0.792   5.704   5.162 -0.0667  0.0766  0.1384
  215CHOL    C1 2317   1.024   5.637   5.457 -0.0239  0.0622  0.0992
  215CHOL    C2 2318   1.033   5.585   5.850 -0.1955 -0.0758  0.1354
  216CHOL   ROH 2319   4.538   5.927   7.185 -0.0061 -0.0020  0.2655
  216CHOL    R1 2320   4.458   5.807   6.941 -0.0390  0.1739  0.1871
  216CHOL    R2 2321   4.499   5.539   6.888  0.1229  0.2479 -0.0888
  216CHOL    R3 2322   4.232   5.541   6.840  0.0971  0.1109  0.0464
  216CHOL    R4 2323   4.343   5.368   6.631  0.1007  0.3342 -0.1327
  216CHOL    R5 2324   4.214   5.541   6.601 -0.0246  0.2718  0.0564
  216CHOL    C1 2325   4.001   5.271   6.436  0.0634  0.2560 -0.0313
  216CHOL    C2 2326   4.086   5.385   6.012 -0.0822 -0.3014 -0.0133
  217CHOL   ROH 2327   1.904   1.068   4.482 -0.0487 -0.1014 -0.0538
  217CHOL    R1 2328   1.902   0.977   4.750  0.2015 -0.0863 -0.0445
  217CHOL    R2 2329   2.065   1.084   4.945  0.1126  0.1902 -0.1179
  217CHOL    R3 2330   1.831   1.119   5.078  0.1036 -0.1708 -0.0285
  217CHOL    R4 2331   2.037   1.143   5.284  0.1483  0.1148 -0.1015
  217CHOL    R5 2332   1.865   1.010   5.288  0.3431 -0.1447 -0.0505
  217CHOL    C1 2333   1.800   1.211   5.606  0.1607 -0.2680 -0.0079
  217CHOL    C2 2334   1.874   1.326   5.971 -0.3011  0.1722  0.1893
  218CHOL   ROH 2335   4.320   3.785   7.403  0.1754 -0.0784 -0.0462
  218CHOL    R1 2336   4.120   3.686   7.229  0.1227 -0.0990  0.0249
  218CHOL    R2 2337   3.862   3.784   7.226  0.1468 -0.0285  0.0203
  218CHOL    R3 2338   3.912   3.819   6.961  0.1220 -0.1548 -0.0012
  218CHOL    R4 2339   3.621   3.840   6.985  0.1397 -0.0239  0.0285
  218CHOL    R5 2340   3.731   3.707   6.851  0.0632 -0.1209  0.0668
  218CHOL    C1 2341   3.528   3.904   6.595  0.1124 -0.1398  0.0131
  218CHOL    C2 2342   3.517   3.933   6.202 -0.0669  0.2511 -0.4434
  219CHOL   ROH 2343   5.240   6.847   7.413  0.3475  0.0748 -0.0370
  219CHOL    R1 2344   5.352   6.835   7.153  0.2540  0.1221 -0.0793
  219CHOL    R2 2345   5.198   6.803   6.926  0.1743  0.1458 -0.0267
  219CHOL    R3 2346   5.327   7.028   6.845  0.1294  0.1669 -0.0421
  219CHOL    R4 2347   5.172   6.943   6.611 -0.1052  0.2988  0.0602
  219CHOL    R5 2348   5.386   6.984   6.617 -0.0909  0.2657 -0.1222
  219CHOL    C1 2349   5.278   7.236   6.352 -0.3100  0.4076  0.0962
  219CHOL    C2 2350   5.508   7.462   6.203 -0.0825  0.0793  0.0336
  220CHOL   ROH 2351   3.951   6.943   6.204  0.2620  0.0114  0.0212
  220CHOL    R1 2352   3.869   6.693   6.099  0.0976  0.0624  0.0266
  220CHOL    R2 2353   3.696   6.672   5.884  0.0482  0.1710  0.0566
  220CHOL    R3 2354   3.895   6.520   5.780 -0.0591  0.0562  0.0161
  220CHOL    R4 2355   3.652   6.424   5.647 -0.1399  0.2153  0.0434
  220CHOL    R5 2356   3.797   6.303   5.754 -0.1976  0.1170  0.0137
  220CHOL    C1 2357   3.813   6.137   5.411 -0.3502  0.1334 -0.0022
  220CHOL    C2 2358   3.906   5.975   5.246  0.0189 -0.0438  0.0941
  221CHOL   ROH 2359   4.031   2.149   7.404  0.1339 -0.1672  0.1551
  221CHOL    R1 2360   4.101   2.317   7.187  0.1123 -0.1160  0.1871
  221CHOL    R2 2361   4.294   2.248   7.001  0.0428 -0.1061  0.1080
  221CHOL    R3 2362   4.094   2.296   6.823  0.0014 -0.0015  0.1823
  221CHOL    R4 2363   4.330   2.241   6.658 -0.1145 -0.2261  0.0931
  221CHOL    R5 2364   4.201   2.416   6.646  0.0148 -0.1311  0.1033
  221CHOL    C1 2365   4.163   2.282   6.290 -0.2450 -0.1979  0.1542
  221CHOL    C2 2366   4.279   2.523   6.125  0.1239  0.2417  0.0421
  222CHOL   ROH 2367   1.714   3.719   4.203 -0.2949  0.0405  0.0479
  222CHOL    R1 2368   1.678   3.580   4.447 -0.2281  0.1293  0.1103
  222CHOL    R2 2369   1.871   3.571   4.643 -0.0770  0.0047 -0.0347
  222CHOL    R3 2370   1.670   3.664   4.801  0.1244  0.2232  0.0981
  222CHOL    R4 2371   1.874   3.570   4.989  0.0068 -0.3069 -0.0344
  222CHOL    R5 2372   1.664   3.512   4.986 -0.0982  0.0675 -0.0366
  222CHOL    C1 2373   1.688   3.657   5.338  0.2449 -0.2832  0.0904
  222CHOL    C2 2374   1.615   3.687   5.705 -0.2439  0.1082  0.1872
  223CHOL   ROH 2375   3.030   5.249   7.509 -0.0336  0.1174 -0.0399
  223CHOL    R1 2376   3.042   5.373   7.255  0.0533  0.1342 -0.0269
  223CHOL    R2 2377   3.279   5.403   7.116  0.0769 -0.0002 -0.0123
  223CHOL    R3 2378   3.142   5.276   6.919  0.0059  0.1050 -0.0332
  223CHOL    R4 2379   3.321   5.459   6.777  0.1828 -0.0417 -0.0073
  223CHOL    R5 2380   3.105   5.444   6.753  0.1717  0.1334 -0.0447
  223CHOL    C1 2381   3.217   5.372   6.395  0.1777  0.0329 -0.0240
  223CHOL    C2 2382   3.198   5.210   6.076 -0.1435 -0.3264 -0.0571
  224CHOL   ROH 2383   3.195   2.526   7.179  0.1161  0.0248  0.0443
  224CHOL    R1 2384   3.203   2.436   6.910  0.1829 -0.0092  0.0563
  224CHOL    R2 2385   3.022   2.522   6.720  0.1945 -0.0737  0.0102
  224CHOL    R3 2386   3.247   2.587   6.582  0.2056 -0.0403  0.0461
  224CHOL    R4 2387   3.046   2.533   6.375  0.2841 -0.1842  0.0134
  224CHOL    R5 2388   3.244   2.442   6.391  0.3103 -0.1055  0.0962
  224CHOL    C1 2389   3.272   2.601   6.045  0.3467 -0.2173  0.0488
  224CHOL    C2 2390   2.971   2.420   5.843  0.0395  0.0938 -0.0921
  225CHOL   ROH 2391   6.276   2.753   7.457  0.0255 -0.0944 -0.1118
  225CHOL    R1 2392   6.277   2.708   7.177  0.0479 -0.0201 -0.1236
  225CHOL    R2 2393   6.087   2.816   7.009  0.0105 -0.0473 -0.0977
  225CHOL    R3 2394   6.305   2.912   6.877 -0.0232  0.0700 -0.0697
  225CHOL    R4 2395   6.086   2.929   6.682 -0.0216  0.0107 -0.0780
  225CHOL    R5 2396   6.279   2.831   6.653  0.0229  0.0982 -0.0859
  225CHOL    C1 2397   6.290   3.084   6.368 -0.0718  0.1546 -0.0403
  225CHOL    C2 2398   6.424   3.195   5.951 -0.0305  0.0912  0.0301
  226CHOL   ROH 2399   0.918   4.454   4.349 -0.2448 -0.0965 -0.0606
  226CHOL    R1 2400   1.044   4.418   4.600 -0.1688 -0.0932 -0.0976
  226CHOL    R2 2401   0.971   4.560   4.826 -0.0528 -0.0379 -0.0918
  226CHOL    R3 2402   0.945   4.312   4.934 -0.0853 -0.0146 -0.0478
  226CHOL    R4 2403   1.017   4.484   5.160  0.2841 -0.0458 -0.1372
  226CHOL    R5 2404   1.118   4.301   5.099  0.0997 -0.1130 -0.2441
  226CHOL    C1 2405   1.020   4.207   5.455  0.4497 -0.0287 -0.1223
  226CHOL    C2 2406   0.818   4.366   5.708 -0.0034 -0.1575  0.1565
  227CHOL   ROH 2407   0.514   6.779   7.400 -0.3121 -0.2747 -0.0179
  227CHOL    R1 2408   0.491   6.880   7.136 -0.3038 -0.0539  0.0624
  227CHOL    R2 2409   0.571   6.737   6.914 -0.0223  0.2420 -0.0444
  227CHOL    R3 2410   0.317   6.785   6.831 -0.0457  0.0165 -0.1070
  227CHOL    R4 2411   0.482   6.824   6.592 -0.0126  0.3253 -0.0236
  227CHOL    R5 2412   0.339   6.965   6.675 -0.1904  0.1232  0.0025
  227CHOL    C1 2413   0.191   6.921   6.326 -0.0290  0.1621 -0.0701
  227CHOL    C2 2414   0.481   6.962   6.061  0.0008 -0.3323  0.0755
  228CHOL   ROH 2415   6.408   3.031   4.194 -0.0172 -0.1094 -0.0049
  228CHOL    R1 2416   6.510   3.118   4.443 -0.0076 -0.1785  0.0152
  228CHOL    R2 2417   6.445   3.362   4.554  0.1332 -0.1356  0.0032
  228CHOL    R3 2418   6.373   3.210   4.767 -0.0092 -0.0889 -0.0102
  228CHOL    R4 2419   6.381   3.484   4.871  0.1388 -0.0883 -0.0136
  228CHOL    R5 2420   6.485   3.311   4.953  0.0143 -0.1540  0.0126
  228CHOL    C1 2421   6.276   3.411   5.256  0.0085 -0.0169 -0.0362
  228CHOL    C2 2422   6.169   3.442   5.592 -0.1367  0.0992 -0.0321
  229CHOL   ROH 2423   4.608   4.933   4.573  0.0885 -0.0021 -0.1395
  229CHOL    R1 2424   4.768   4.910   4.805  0.0041  0.0608 -0.0749
  229CHOL    R2 2425   4.684   4.997   5.053 -0.1585 -0.0405 -0.0975
  229CHOL    R3 2426   4.746   4.743   5.128 -0.0221 -0.0130 -0.1130
  229CHOL    R4 2427   4.623   4.864   5.366 -0.2141 -0.1209 -0.1425
  229CHOL    R5 2428   4.817   4.764   5.356 -0.1367  0.0066 -0.0737
  229CHOL    C1 2429   4.644   4.547   5.618 -0.1185 -0.1419 -0.1832
  229CHOL    C2 2430   4.453   4.701   5.847  0.1175  0.1894  0.1854
  230CHOL   ROH 2431   5.823   2.006   3.912  0.0909 -0.1798  0.0053
  230CHOL    R1 2432   5.832   1.901   4.175 -0.0567 -0.0661  0.0572
  230CHOL    R2 2433   6.066   1.882   4.320 -0.0622 -0.3993  0.0329
  230CHOL    R3 2434   5.925   2.022   4.505  0.1992 -0.0561 -0.0166
  230CHOL    R4 2435   6.096   1.843   4.662 -0.0908 -0.2803  0.0493
  230CHOL    R5 2436   5.879   1.863   4.678 -0.0601  0.1054  0.0686
  230CHOL    C1 2437   5.980   1.952   5.035  0.1379  0.1113  0.0123
  230CHOL    C2 2438   5.912   1.690   5.382  0.2266 -0.1905  0.2519
  231CHOL   ROH 2439   4.768   0.735   6.090 -0.0864 -0.2607  0.0156
  231CHOL    R1 2440   4.970   0.546   6.027 -0.0205 -0.2403  0.1604
  231CHOL    R2 2441   5.138   0.575   5.810 -0.0292 -0.3465  0.1384
  231CHOL    R3 2442   5.332   0.546   5.998 -0.0199 -0.1364  0.1637
  231CHOL    R4 2443   5.459   0.463   5.748  0.0399 -0.1934  0.2125
  231CHOL    R5 2444   5.450   0.348   5.933  0.0984 -0.1035  0.2720
  231CHOL    C1 2445   5.828   0.370   5.888  0.0889  0.0930  0.2794
  231CHOL    C2 2446   6.201   0.152   5.875  0.1161 -0.1452  0.0042
  232CHOL   ROH 2447   6.143   4.503   5.153 -0.1425  0.1052 -0.1384
  232CHOL    R1 2448   6.125   4.782   5.195 -0.1350  0.1016 -0.1096
  232CHOL    R2 2449   6.133   4.896   5.446 -0.0613  0.0811 -0.1025
  232CHOL    R3 2450   6.335   5.042   5.338 -0.0966  0.0938 -0.1509
  232CHOL    R4 2451   6.277   5.173   5.594 -0.1594  0.1912 -0.2121
  232CHOL    R5 2452   6.283   5.268   5.398 -0.1717  0.1056 -0.2557
  232CHOL    C1 2453   6.551   5.472   5.578 -0.2498  0.2672 -0.3214
  232CHOL    C2 2454   6.481   5.578   5.993  0.0095  0.1698  0.0139
  233CHOL   ROH 2455   7.238   5.926   7.215 -0.1344  0.0724 -0.0280
  233CHOL    R1 2456   7.161   5.731   7.025 -0.1115  0.0294  0.0079
  233CHOL    R2 2457   7.141   5.785   6.755 -0.0761 -0.0333 -0.0041
  233CHOL    R3 2458   7.310   5.574   6.733 -0.0767 -0.0420  0.0623
  233CHOL    R4 2459   7.176   5.589   6.473  0.2572  0.1703 -0.1107
  233CHOL    R5 2460   7.189   5.414   6.602  0.0621  0.0702 -0.2161
  233CHOL    C1 2461   7.355   5.276   6.287  0.4508  0.2806 -0.1105
  233CHOL    C2 2462   7.556   5.295   5.974 -0.2341 -0.0698 -0.1793
  234CHOL   ROH 2463   7.622   1.905   3.945  0.2421 -0.0513  0.1930
  234CHOL    R1 2464   7.649   1.894   4.227  0.0823 -0.0448  0.2099
  234CHOL    R2 2465   7.462   2.003   4.399  0.0397  0.0633  0.1022
  234CHOL    R3 2466   7.461   1.753   4.505 -0.1436  0.0690  0.1155
  234CHOL    R4 2467   7.370   1.926   4.723 -0.0269  0.1350  0.1004
  234CHOL    R5 2468   7.535   1.784   4.731 -0.1326  0.0208  0.1144
  234CHOL    C1 2469   7.316   1.647   5.011 -0.2378  0.1821  0.1118
  234CHOL    C2 2470   7.360   1.540   5.338 -0.0014  0.2290  0.1643
  235CHOL   ROH 2471   7.151   6.372   7.365  0.1584  0.1500  0.1336
  235CHOL    R1 2472   7.072   6.428   7.099  0.2139  0.0049  0.0858
  235CHOL    R2 2473   7.096   6.244   6.894  0.1120 -0.1618  0.2234
  235CHOL    R3 2474   6.831   6.296   6.861  0.1460 -0.0173  0.1658
  235CHOL    R4 2475   6.927   6.224   6.593  0.1130 -0.3294  0.2324
  235CHOL    R5 2476   6.818   6.405   6.648  0.2286 -0.2037  0.0619
  235CHOL    C1 2477   6.580   6.261   6.386  0.1455 -0.2913  0.1836
  235CHOL    C2 2478   6.489   6.123   6.004 -0.1419 -0.2187 -0.1894
  236CHOL   ROH 2479   3.108   3.452   7.361  0.0700  0.0055 -0.0445
  236CHOL    R1 2480   3.138   3.586   7.114  0.0450  0.0173 -0.0409
  236CHOL    R2 2481   3.328   3.514   6.927  0.0161  0.0165 -0.0697
  236CHOL    R3 2482   3.112   3.499   6.761 -0.0068  0.0380 -0.0423
  236CHOL    R4 2483   3.336   3.396   6.602 -0.0590 -0.0842 -0.0360
  236CHOL    R5 2484   3.199   3.557   6.546 -0.0114 -0.0557 -0.0694
  236CHOL    C1 2485   3.139   3.314   6.257 -0.1240 -0.1226  0.0092
  236CHOL    C2 2486   3.039   3.086   6.039 -0.1244 -0.1129 -0.0251
  237PIPC   NC3 2487   2.935   5.614  13.923 -0.2500 -0.1291 -0.0480
  237PIPC   PO4 2488   2.720   5.232  13.722 -0.0043 -0.0016 -0.3124
  237PIPC   GL1 2489   2.754   5.262  13.292 -0.0127  0.1539 -0.1511
  237PIPC   GL2 2490   3.080   5.202  13.040  0.0286 -0.3806 -0.0251
  237PIPC   C1A 2491   2.527   5.135  12.928 -0.0748 -0.2104  0.0225
  237PIPC   D2A 2492   2.489   4.913  12.461 -0.1283  0.0130 -0.4201
  237PIPC   D3A 2493   2.795   4.780  12.639 -0.0719 -0.0768  0.0991
  237PIPC   C4A 2494   2.915   4.343  12.697 -0.0190 -0.1701 -0.0681
  237PIPC   C1B 2495   2.912   5.289  12.611  0.0404  0.0620  0.0200
  237PIPC   C2B 2496   3.088   5.293  12.206 -0.0146  0.0165 -0.0627
  237PIPC   C3B 2497   3.157   5.160  11.810 -0.1620 -0.0553  0.0288
  237PIPC   C4B 2498   3.035   4.856  11.509 -0.0189 -0.5101 -0.0614
  238PIPC   NC3 2499   2.394   3.084  14.358 -0.0302 -0.0599  0.0130
  238PIPC   PO4 2500   2.444   3.384  14.006 -0.0964 -0.2006 -0.0035
  238PIPC   GL1 2501   2.240   3.306  13.499 -0.3435  0.0484  0.4605
  238PIPC   GL2 2502   1.973   3.064  13.419 -0.0256  0.1291  0.1932
  238PIPC   C1A 2503   2.458   3.309  13.092  0.0470 -0.1450  0.1257
  238PIPC   D2A 2504   2.618   3.478  12.685  0.0042  0.3026  0.0709
  238PIPC   D3A 2505   2.992   3.796  12.668 -0.2812  0.0577  0.0866
  238PIPC   C4A 2506   3.410   3.578  12.807  0.3174  0.1218 -0.3522
  238PIPC   C1B 2507   2.127   2.965  12.974  0.0048 -0.0081 -0.1770
  238PIPC   C2B 2508   2.267   3.154  12.641  0.0304 -0.0583  0.1762
  238PIPC   C3B 2509   2.369   3.394  12.253 -0.1340 -0.4480 -0.1261
  238PIPC   C4B 2510   2.185   3.529  11.789  0.0503 -0.1485 -0.2866
  239PIPC   NC3 2511   4.457   6.184  14.158 -0.1936 -0.1212  0.1628
  239PIPC   PO4 2512   4.772   6.456  14.082 -0.0629 -0.3442  0.3674
  239PIPC   GL1 2513   4.627   6.490  13.644  0.0664  0.1816  0.1379
  239PIPC   GL2 2514   4.396   6.648  13.589  0.0311 -0.0003 -0.3097
  239PIPC   C1A 2515   4.880   6.554  13.207  0.1921 -0.3079  0.0933
  239PIPC   D2A 2516   5.068   6.598  12.875 -0.0197 -0.0481 -0.1941
  239PIPC   D3A 2517   5.342   6.229  12.773 -0.1216 -0.1916 -0.0673
  239PIPC   C4A 2518   5.590   6.166  12.402  0.2267 -0.0683  0.1112
  239PIPC   C1B 2519   4.388   6.811  13.198  0.3945 -0.0577  0.3296
  239PIPC   C2B 2520   4.212   6.881  12.913  0.2587 -0.0854  0.0062
  239PIPC   C3B 2521   4.096   6.948  12.527 -0.0797  0.2270  0.0007
  239PIPC   C4B 2522   3.847   6.677  12.200  0.1746  0.0442 -0.2233
  240PIPC   NC3 2523   4.650   4.216  14.075 -0.0699  0.1244 -0.3461
  240PIPC   PO4 2524   4.556   3.818  13.780 -0.3631  0.2016  0.0682
  240PIPC   GL1 2525   4.364   3.818  13.485 -0.2707  0.0427 -0.0126
  240PIPC   GL2 2526   4.569   4.035  13.274 -0.0897 -0.0615 -0.0091
  240PIPC   C1A 2527   4.152   3.503  13.244  0.0702 -0.1543 -0.1508
  240PIPC   D2A 2528   3.997   3.077  13.228  0.0639  0.1790 -0.0870
  240PIPC   D3A 2529   3.949   3.313  12.802  0.0567  0.0712  0.3921
  240PIPC   C4A 2530   4.034   3.125  12.359 -0.4518 -0.0662  0.0792
  240PIPC   C1B 2531   4.669   3.752  12.947 -0.0296 -0.3886  0.0620
  240PIPC   C2B 2532   4.563   3.770  12.560  0.0493 -0.2106 -0.3366
  240PIPC   C3B 2533   4.573   3.729  12.141 -0.4088 -0.0163  0.0399
  240PIPC   C4B 2534   4.335   3.737  11.785  0.0980 -0.2991  0.2423
  241PIPC   NC3 2535   6.651   0.590  14.186 -0.0523 -0.1729  0.1390
  241PIPC   PO4 2536   6.575   0.953  14.081  0.0179 -0.0939 -0.0025
  241PIPC   GL1 2537   6.793   1.182  13.817  0.4643  0.2527  0.2063
  241PIPC   GL2 2538   7.072   0.928  13.680 -0.4655  0.1494 -0.0122
  241PIPC   C1A 2539   6.707   1.101  13.420 -0.0067  0.1387  0.0346
  241PIPC   D2A 2540   6.499   0.926  13.119  0.1294  0.1638  0.1198
  241PIPC   D3A 2541   6.648   0.669  12.788 -0.2806 -0.1072 -0.0760
  241PIPC   C4A 2542   6.457   0.592  12.470 -0.1603  0.5073  0.1527
  241PIPC   C1B 2543   7.163   1.000  13.237 -0.1059 -0.2726 -0.0926
  241PIPC   C2B 2544   7.429   0.965  12.859  0.1677  0.2975  0.0984
  241PIPC   C3B 2545   7.509   0.836  12.450 -0.1347 -0.1091 -0.0908
  241PIPC   C4B 2546   7.554   0.588  12.148  0.0092  0.0602  0.3420
  242PIPC   NC3 2547   4.677   1.746  13.896 -0.0830  0.0436 -0.3603
  242PIPC   PO4 2548   4.568   1.642  13.499 -0.0145  0.0291 -0.0258
  242PIPC   GL1 2549   4.825   1.568  13.205 -0.1607 -0.2016 -0.1653
  242PIPC   GL2 2550   4.677   1.252  13.215 -0.0487 -0.3378 -0.0265
  242PIPC   C1A 2551   5.090   1.484  12.865  0.4432 -0.2829 -0.2390
  242PIPC   D2A 2552   5.050   1.141  12.609 -0.3476 -0.3176  0.1809
  242PIPC   D3A 2553   5.008   0.917  12.204 -0.2738  0.0455  0.0132
  242PIPC   C4A 2554   5.412   0.699  12.058  0.1775 -0.0934  0.0918
  242PIPC   C1B 2555   4.532   1.332  12.831 -0.1207 -0.3896  0.0699
  242PIPC   C2B 2556   4.531   1.293  12.416 -0.0484  0.1845  0.2256
  242PIPC   C3B 2557   4.759   1.412  12.083 -0.0405 -0.0996 -0.0491
  242PIPC   C4B 2558   5.038   1.566  11.855  0.1603 -0.0222 -0.0391
  243PIPC   NC3 2559   5.455   0.630  13.736  0.3790  0.0486 -0.0879
  243PIPC   PO4 2560   5.375   1.145  13.728 -0.0104  0.1623  0.1331
  243PIPC   GL1 2561   5.473   1.103  13.341 -0.0947  0.0875 -0.2012
  243PIPC   GL2 2562   5.080   0.887  13.257  0.1583 -0.1327 -0.0617
  243PIPC   C1A 2563   5.455   1.094  12.928  0.1769 -0.0230 -0.1031
  243PIPC   D2A 2564   5.558   1.044  12.469 -0.2573  0.0774  0.2600
  243PIPC   D3A 2565   5.379   1.469  12.389  0.1521 -0.0222 -0.0476
  243PIPC   C4A 2566   5.375   1.817  12.639  0.0689 -0.3397  0.2609
  243PIPC   C1B 2567   4.709   0.828  12.952  0.0410  0.4862  0.2672
  243PIPC   C2B 2568   4.668   0.617  12.503  0.0608 -0.4488  0.1933
  243PIPC   C3B 2569   4.671   0.242  12.397 -0.0508 -0.0949  0.3786
  243PIPC   C4B 2570   4.758  -0.080  12.139  0.2131 -0.0331 -0.0420
  244PIPC   NC3 2571   4.549   0.993  13.623  0.0000 -0.0583 -0.0373
  244PIPC   PO4 2572   4.935   0.722  13.713 -0.2526 -0.0064  0.1025
  244PIPC   GL1 2573   4.782   0.400  13.372 -0.0613 -0.0856 -0.2578
  244PIPC   GL2 2574   4.675   0.083  13.349  0.0539 -0.0328  0.2814
  244PIPC   C1A 2575   4.846   0.204  12.857 -0.3923 -0.1118  0.1219
  244PIPC   D2A 2576   5.175  -0.078  12.619  0.0462  0.1428 -0.0274
  244PIPC   D3A 2577   5.414   0.133  12.830  0.0273  0.0018  0.0404
  244PIPC   C4A 2578   5.748   0.133  12.892 -0.1055 -0.2487  0.3232
  244PIPC   C1B 2579   4.340   0.297  13.096 -0.0652 -0.1588 -0.1251
  244PIPC   C2B 2580   4.280   0.427  12.675  0.0133  0.2957 -0.2130
  244PIPC   C3B 2581   4.142   0.361  12.428  0.4077  0.1560  0.0686
  244PIPC   C4B 2582   3.954   0.175  12.120  0.1146 -0.0608 -0.0862
  245PIPC   NC3 2583   1.513   1.060  14.568 -0.1725  0.0915 -0.0540
  245PIPC   PO4 2584   1.522   1.352  14.167  0.1029 -0.1024  0.2655
  245PIPC   GL1 2585   1.622   1.428  13.707 -0.2235 -0.0967 -0.0389
  245PIPC   GL2 2586   1.520   1.644  13.522  0.3798  0.1104  0.1402
  245PIPC   C1A 2587   1.549   1.115  13.347 -0.2520  0.1878  0.3772
  245PIPC   D2A 2588   1.437   1.132  12.951 -0.2334  0.1981 -0.4079
  245PIPC   D3A 2589   1.338   0.764  13.029  0.1662 -0.3720 -0.0137
  245PIPC   C4A 2590   1.118   0.652  12.610  0.0975 -0.2252 -0.0064
  245PIPC   C1B 2591   1.298   1.808  13.161 -0.3316 -0.1831  0.0938
  245PIPC   C2B 2592   1.237   1.660  12.804 -0.0614  0.0022 -0.1914
  245PIPC   C3B 2593   1.292   1.497  12.340  0.0751  0.0188  0.0561
  245PIPC   C4B 2594   1.125   1.371  11.949  0.0004 -0.0335  0.0646
  246PIPC   NC3 2595   1.426   6.319  14.008 -0.4206  0.0965 -0.0376
  246PIPC   PO4 2596   1.938   6.455  14.089  0.0988 -0.3627 -0.0662
  246PIPC   GL1 2597   1.824   6.490  13.692 -0.1616 -0.0421 -0.2437
  246PIPC   GL2 2598   1.732   6.171  13.614 -0.1816  0.0229  0.0194
  246PIPC   C1A 2599   1.613   6.740  13.444 -0.2052  0.0047  0.3437
  246PIPC   D2A 2600   1.309   6.570  13.212 -0.1763  0.1584  0.1884
  246PIPC   D3A 2601   1.294   6.653  12.828  0.0991 -0.0086 -0.1230
  246PIPC   C4A 2602   0.931   6.922  12.812  0.0788  0.1448  0.4612
  246PIPC   C1B 2603   1.754   6.298  13.187 -0.0651 -0.4332  0.1933
  246PIPC   C2B 2604   1.686   6.402  12.745  0.0865 -0.2174 -0.1438
  246PIPC   C3B 2605   1.655   6.632  12.430  0.0413 -0.1899 -0.4368
  246PIPC   C4B 2606   1.316   6.625  12.290 -0.2520  0.2577 -0.3162
  247PIPC   NC3 2607   4.577   5.192  14.081  0.3206  0.2475  0.1708
  247PIPC   PO4 2608   4.759   4.841  13.757 -0.0664  0.0238 -0.2132
  247PIPC   GL1 2609   4.980   5.003  13.449  0.1231 -0.0026  0.0363
  247PIPC   GL2 2610   4.987   5.211  13.420 -0.0303 -0.1552 -0.2251
  247PIPC   C1A 2611   5.092   4.946  13.036 -0.1494  0.1130  0.0816
  247PIPC   D2A 2612   5.161   4.643  12.682  0.1465 -0.1266 -0.0313
  247PIPC   D3A 2613   5.321   4.297  12.837 -0.1344  0.0587  0.0856
  247PIPC   C4A 2614   5.497   4.005  12.513  0.0885 -0.2688  0.1023
  247PIPC   C1B 2615   4.937   5.504  13.213  0.2148 -0.0480  0.2269
  247PIPC   C2B 2616   4.663   5.498  12.901 -0.0218 -0.0544 -0.0577
  247PIPC   C3B 2617   4.556   5.538  12.517 -0.2393  0.3638  0.0906
  247PIPC   C4B 2618   4.472   5.210  12.312  0.0303 -0.0907  0.0682
  248PIPC   NC3 2619   0.780   2.037  13.925 -0.0434  0.1655  0.2085
  248PIPC   PO4 2620   1.150   2.339  13.975  0.1417  0.0781 -0.2962
  248PIPC   GL1 2621   1.320   2.563  13.531 -0.0514  0.1395 -0.0414
  248PIPC   GL2 2622   1.437   2.451  13.309 -0.1352 -0.0528  0.3131
  248PIPC   C1A 2623   1.568   2.912  13.246  0.0879 -0.1139 -0.0989
  248PIPC   D2A 2624   1.628   3.009  12.810  0.3058 -0.0439  0.1146
  248PIPC   D3A 2625   1.715   2.579  12.867  0.3949 -0.0410 -0.1322
  248PIPC   C4A 2626   1.448   2.420  12.629  0.0855 -0.0579  0.1239
  248PIPC   C1B 2627   1.130   2.263  13.093 -0.2616  0.0361 -0.3925
  248PIPC   C2B 2628   1.018   2.122  12.726 -0.0821 -0.1400  0.0661
  248PIPC   C3B 2629   1.134   1.991  12.290  0.4081 -0.1760  0.2153
  248PIPC   C4B 2630   1.028   2.053  11.929 -0.2431 -0.0868 -0.3348
  249PIPC   NC3 2631   1.404   4.742  14.186  0.3694 -0.0782  0.2710
  249PIPC   PO4 2632   1.004   4.990  14.054  0.0145 -0.0030 -0.0917
  249PIPC   GL1 2633   1.050   5.178  13.627 -0.1170 -0.1519 -0.1191
  249PIPC   GL2 2634   1.040   5.527  13.768  0.2574 -0.1767  0.1208
  249PIPC   C1A 2635   0.649   5.126  13.237 -0.0932  0.0865 -0.3477
  249PIPC   D2A 2636   0.208   4.909  12.959 -0.1374  0.4319 -0.3339
  249PIPC   D3A 2637   0.346   4.551  13.234 -0.1418  0.1883 -0.0483
  249PIPC   C4A 2638   0.554   4.158  13.022  0.0428  0.2828  0.1575
  249PIPC   C1B 2639   0.910   5.673  13.297 -0.0740  0.0693  0.1299
  249PIPC   C2B 2640   0.895   5.585  12.915 -0.1674 -0.3655  0.4455
  249PIPC   C3B 2641   0.598   5.524  12.662  0.0758  0.1199  0.0645
  249PIPC   C4B 2642   0.405   5.156  12.557 -0.0988 -0.2246 -0.0465
  250PIPC   NC3 2643   4.787   2.655  13.629 -0.0673 -0.1509  0.2989
  250PIPC   PO4 2644   4.374   2.653  13.543  0.0980 -0.0605  0.0554
  250PIPC   GL1 2645   4.430   2.778  13.218 -0.2363  0.0802 -0.1216
  250PIPC   GL2 2646   4.575   3.018  13.292  0.1975  0.0089  0.0321
  250PIPC   C1A 2647   4.290   2.833  12.763  0.2276  0.1001 -0.4059
  250PIPC   D2A 2648   4.232   2.626  12.438 -0.0537  0.1196  0.3584
  250PIPC   D3A 2649   3.994   2.552  12.102 -0.3880 -0.2080  0.1338
  250PIPC   C4A 2650   4.137   2.466  11.792  0.0820 -0.1008  0.0586
  250PIPC   C1B 2651   4.509   3.277  13.015 -0.0754 -0.3955  0.0055
  250PIPC   C2B 2652   4.406   3.323  12.579  0.2563 -0.0992 -0.0872
  250PIPC   C3B 2653   4.493   3.216  12.162  0.1209 -0.0460  0.2301
  250PIPC   C4B 2654   4.717   3.275  11.783 -0.0462  0.2039 -0.1563
  251PIPC   NC3 2655   6.362   7.118  14.206  0.3425 -0.2637 -0.0232
  251PIPC   PO4 2656   6.099   6.815  14.210  0.0837 -0.0107 -0.1646
  251PIPC   GL1 2657   6.096   6.878  13.840 -0.3882 -0.0268  0.0230
  251PIPC   GL2 2658   6.178   6.530  13.730 -0.2740 -0.2470 -0.0513
  251PIPC   C1A 2659   6.100   7.084  13.411 -0.0855 -0.1614  0.0948
  251PIPC   D2A 2660   5.863   6.963  13.143 -0.3831  0.0262  0.0375
  251PIPC   D3A 2661   5.953   7.209  12.725  0.0390  0.3178 -0.1503
  251PIPC   C4A 2662   5.683   7.352  12.468 -0.1883 -0.0926  0.3606
  251PIPC   C1B 2663   6.215   6.594  13.309 -0.0094 -0.4223 -0.1598
  251PIPC   C2B 2664   6.422   6.914  13.032  0.0360  0.1249  0.1306
  251PIPC   C3B 2665   6.416   7.293  12.764 -0.2265 -0.2721  0.0742
  251PIPC   C4B 2666   6.192   7.650  12.611 -0.2590 -0.0169  0.1955
  252PIPC   NC3 2667   2.981   7.400  14.231  0.2158  0.2407  0.2051
  252PIPC   PO4 2668   3.046   7.392  13.787 -0.1804 -0.0559  0.0425
  252PIPC   GL1 2669   2.754   7.265  13.504 -0.1912  0.3464  0.1049
  252PIPC   GL2 2670   2.714   7.482  13.309  0.2970 -0.1181 -0.0247
  252PIPC   C1A 2671   2.362   7.125  13.485  0.0149  0.0139  0.2318
  252PIPC   D2A 2672   1.917   7.122  13.444  0.0933  0.3598 -0.2379
  252PIPC   D3A 2673   1.709   7.463  13.435 -0.2491  0.2477  0.2482
  252PIPC   C4A 2674   1.617   7.436  13.029  0.0532  0.3970 -0.0735
  252PIPC   C1B 2675   2.554   7.206  12.972 -0.1356  0.2218  0.0514
  252PIPC   C2B 2676   2.339   7.062  12.586  0.2601 -0.0435 -0.1358
  252PIPC   C3B 2677   1.946   7.119  12.388  0.0825  0.0739  0.0285
  252PIPC   C4B 2678   1.645   7.440  12.428  0.0403  0.0806  0.0455
  253PIPC   NC3 2679   0.137   3.332  13.847 -0.1275  0.3501 -0.0245
  253PIPC   PO4 2680   0.260   2.818  13.765 -0.0991 -0.0338 -0.1242
  253PIPC   GL1 2681   0.344   3.061  13.368  0.1924 -0.1464  0.0198
  253PIPC   GL2 2682   0.235   3.357  13.342  0.1422 -0.1171 -0.3069
  253PIPC   C1A 2683   0.392   2.882  12.839 -0.0398 -0.0400  0.1281
  253PIPC   D2A 2684   0.410   2.766  12.396 -0.4524  0.0078 -0.1030
  253PIPC   D3A 2685   0.166   2.415  12.174 -0.0746  0.2673 -0.1876
  253PIPC   C4A 2686  -0.317   2.375  12.102  0.1344  0.0740 -0.2187
  253PIPC   C1B 2687   0.342   3.687  13.040 -0.0050 -0.1803  0.0565
  253PIPC   C2B 2688   0.249   3.892  12.580  0.2038 -0.0028  0.2986
  253PIPC   C3B 2689  -0.082   4.020  12.392  0.1373 -0.0483 -0.0771
  253PIPC   C4B 2690  -0.254   3.977  12.027  0.3834  0.1357 -0.0204
  254PIPC   NC3 2691   3.858   2.460  13.989 -0.1155  0.0410 -0.2765
  254PIPC   PO4 2692   3.529   2.708  14.081 -0.1197 -0.1537 -0.2338
  254PIPC   GL1 2693   3.344   2.734  13.770  0.0500  0.0056 -0.0946
  254PIPC   GL2 2694   3.563   2.613  13.553  0.1329  0.2408  0.1708
  254PIPC   C1A 2695   3.103   2.865  13.495  0.0214  0.3894  0.0794
  254PIPC   D2A 2696   3.220   3.078  13.119 -0.2883  0.1239 -0.0224
  254PIPC   D3A 2697   3.540   3.068  12.879 -0.1501  0.3139  0.3741
  254PIPC   C4A 2698   3.534   3.314  12.389  0.2052 -0.1156  0.2048
  254PIPC   C1B 2699   3.790   2.618  13.231 -0.1342 -0.2143 -0.4036
  254PIPC   C2B 2700   3.821   2.616  12.820  0.1803 -0.1780 -0.2243
  254PIPC   C3B 2701   3.647   2.813  12.377  0.2102  0.2033 -0.0262
  254PIPC   C4B 2702   3.519   2.697  11.943 -0.0333  0.0265 -0.2046
  255PIPC   NC3 2703   5.261   3.564   9.576 -0.2616 -0.1501  0.2121
  255PIPC   PO4 2704   5.383   3.894   9.819  0.0599  0.0436  0.1118
  255PIPC   GL1 2705   5.288   3.982  10.222  0.0768  0.2619  0.3458
  255PIPC   GL2 2706   5.259   4.360  10.338 -0.1024 -0.2835  0.1917
  255PIPC   C1A 2707   5.287   3.808  10.662 -0.0039 -0.2294  0.0439
  255PIPC   D2A 2708   5.444   3.558  10.962 -0.3325  0.0636  0.1911
  255PIPC   D3A 2709   5.266   3.495  11.349  0.2488 -0.1078  0.1610
  255PIPC   C4A 2710   4.893   3.245  11.315  0.2482 -0.2151 -0.0976
  255PIPC   C1B 2711   5.244   4.436  10.775  0.2707  0.2820  0.1074
  255PIPC   C2B 2712   4.937   4.420  11.122  0.3476  0.2495  0.2636
  255PIPC   C3B 2713   4.827   4.537  11.559  0.0090  0.0327  0.1856
  255PIPC   C4B 2714   5.084   4.689  11.776  0.0259  0.1304 -0.2228
  256PIPC   NC3 2715   5.257   2.669   9.632 -0.0336  0.3703  0.2428
  256PIPC   PO4 2716   5.532   2.484   9.428  0.0711  0.2537 -0.1163
  256PIPC   GL1 2717   5.599   2.230   9.826 -0.0410 -0.3898  0.0916
  256PIPC   GL2 2718   5.436   2.373  10.074  0.0629  0.3995  0.1296
  256PIPC   C1A 2719   5.220   1.947  10.015 -0.1119 -0.1540  0.0705
  256PIPC   D2A 2720   5.093   1.522  10.052 -0.0896 -0.0823 -0.1986
  256PIPC   D3A 2721   5.039   1.703  10.468 -0.0545 -0.0290  0.1863
  256PIPC   C4A 2722   5.167   1.771  10.813  0.0820 -0.1261  0.2234
  256PIPC   C1B 2723   5.260   2.280  10.427 -0.1848 -0.2017 -0.0502
  256PIPC   C2B 2724   5.081   2.254  10.890  0.2621  0.1305  0.0387
  256PIPC   C3B 2725   5.005   2.296  11.273  0.0998  0.0793  0.2841
  256PIPC   C4B 2726   5.164   2.033  11.640 -0.0209 -0.1024 -0.0122
  257PIPC   NC3 2727   2.173   4.652   9.673 -0.3483  0.2390 -0.1113
  257PIPC   PO4 2728   2.409   4.327   9.950  0.0452  0.0376  0.0219
  257PIPC   GL1 2729   2.437   4.559  10.388  0.2897 -0.0332  0.0429
  257PIPC   GL2 2730   2.202   4.325  10.466  0.4573  0.1123 -0.1086
  257PIPC   C1A 2731   2.475   4.701  10.851 -0.2209  0.0464 -0.0388
  257PIPC   D2A 2732   2.576   4.766  11.301 -0.0486 -0.1211 -0.0196
  257PIPC   D3A 2733   2.378   4.886  11.671  0.1624  0.2963 -0.1877
  257PIPC   C4A 2734   2.586   4.794  11.937 -0.1928 -0.1092  0.0585
  257PIPC   C1B 2735   2.185   4.271  10.838  0.1917 -0.3677  0.1336
  257PIPC   C2B 2736   2.346   4.323  11.279  0.0860 -0.3607  0.1630
  257PIPC   C3B 2737   2.528   4.361  11.637  0.0881  0.2633  0.0719
  257PIPC   C4B 2738   2.917   4.335  11.806  0.0875  0.4515 -0.0596
  258PIPC   NC3 2739   4.102   6.149   9.901 -0.4258  0.5042  0.1084
  258PIPC   PO4 2740   3.710   6.307   9.933 -0.1620 -0.0731  0.0056
  258PIPC   GL1 2741   3.263   6.342  10.162 -0.2064 -0.1026  0.3577
  258PIPC   GL2 2742   3.214   6.724  10.267 -0.1861  0.2210 -0.4049
  258PIPC   C1A 2743   2.880   6.300  10.472 -0.1122  0.0322  0.2307
  258PIPC   D2A 2744   2.707   6.215  10.931  0.1033 -0.1440  0.1197
  258PIPC   D3A 2745   2.704   6.328  11.369 -0.1435 -0.0692 -0.1084
  258PIPC   C4A 2746   2.774   6.631  11.611  0.0848  0.0015  0.0082
  258PIPC   C1B 2747   3.601   6.533  10.531  0.3192  0.0567  0.0125
  258PIPC   C2B 2748   3.640   6.576  11.062 -0.0154 -0.1262  0.0544
  258PIPC   C3B 2749   3.701   6.462  11.477  0.3388  0.2702 -0.0138
  258PIPC   C4B 2750   3.613   6.277  11.847 -0.0006 -0.3156 -0.0164
  259PIPC   NC3 2751   5.565   0.844   9.999 -0.2463 -0.3128  0.2014
  259PIPC   PO4 2752   5.683   0.317  10.125 -0.1578  0.4666 -0.1101
  259PIPC   GL1 2753   5.713   0.663  10.425 -0.2841  0.0540  0.0018
  259PIPC   GL2 2754   5.537   0.695  10.675  0.0514 -0.1543 -0.0550
  259PIPC   C1A 2755   6.050   0.913  10.416  0.0936  0.1008 -0.0704
  259PIPC   D2A 2756   6.141   1.333  10.480  0.2908  0.3541 -0.1191
  259PIPC   D3A 2757   5.999   1.047  10.937  0.0982  0.1837  0.1349
  259PIPC   C4A 2758   6.265   1.060  11.334 -0.0473  0.0290  0.1484
  259PIPC   C1B 2759   5.427   0.831  11.157 -0.0506 -0.4083  0.0295
  259PIPC   C2B 2760   5.576   0.642  11.517  0.2155 -0.2071 -0.1357
  259PIPC   C3B 2761   5.598   0.320  11.810 -0.1137 -0.2445 -0.0161
  259PIPC   C4B 2762   5.320   0.102  12.124 -0.0608  0.1501 -0.0211
  260PIPC   NC3 2763   5.991   5.732   9.842  0.1201  0.0926 -0.1564
  260PIPC   PO4 2764   6.079   6.117  10.008  0.2683 -0.0737  0.4725
  260PIPC   GL1 2765   5.942   5.805  10.350  0.1136  0.0807 -0.1685
  260PIPC   GL2 2766   5.812   5.553  10.261 -0.3810  0.1642  0.1103
  260PIPC   C1A 2767   6.310   5.598  10.611  0.1836 -0.1448 -0.2117
  260PIPC   D2A 2768   6.533   5.506  11.037  0.0527  0.1998  0.0151
  260PIPC   D3A 2769   6.713   5.633  11.372 -0.2935 -0.2992  0.3178
  260PIPC   C4A 2770   6.781   5.957  11.660  0.1342 -0.2467 -0.3073
  260PIPC   C1B 2771   5.823   5.587  10.828 -0.0272 -0.0136 -0.0274
  260PIPC   C2B 2772   5.721   5.599  11.241 -0.0438  0.1455 -0.0219
  260PIPC   C3B 2773   5.885   5.390  11.612 -0.0453  0.0264  0.1366
  260PIPC   C4B 2774   6.067   4.998  11.748 -0.2168  0.3688 -0.1794
  261PIPC   NC3 2775   1.487   3.707   9.927 -0.1631  0.0692 -0.0091
  261PIPC   PO4 2776   1.187   3.917  10.093  0.2369  0.1228 -0.1652
  261PIPC   GL1 2777   1.193   4.114  10.391  0.0968 -0.2574  0.0263
  261PIPC   GL2 2778   0.897   4.108  10.511 -0.0465  0.2390 -0.0361
  261PIPC   C1A 2779   1.254   4.259  10.819  0.1968 -0.2955 -0.1419
  261PIPC   D2A 2780   1.364   4.065  11.191  0.1473 -0.1145  0.0086
  261PIPC   D3A 2781   1.219   3.784  11.407  0.2336  0.3586 -0.2521
  261PIPC   C4A 2782   1.283   3.685  11.714  0.2192 -0.1157  0.4981
  261PIPC   C1B 2783   0.576   3.971  10.858 -0.0336 -0.0772 -0.4630
  261PIPC   C2B 2784   0.306   3.913  11.124 -0.2232 -0.0565  0.0246
  261PIPC   C3B 2785  -0.059   3.732  10.878 -0.0433 -0.0255 -0.3413
  261PIPC   C4B 2786  -0.204   3.402  10.964  0.1869  0.1695 -0.1252
  262PIPC   NC3 2787   0.751   3.874   9.748  0.1949 -0.2289  0.2626
  262PIPC   PO4 2788   0.964   3.487   9.813  0.0655 -0.1666 -0.1581
  262PIPC   GL1 2789   1.107   3.386  10.235  0.0228 -0.1594 -0.1490
  262PIPC   GL2 2790   0.933   3.202  10.408 -0.1037  0.3807 -0.0126
  262PIPC   C1A 2791   1.370   3.372  10.643 -0.2279  0.1093  0.1545
  262PIPC   D2A 2792   1.713   3.295  10.917  0.0995 -0.2657 -0.0305
  262PIPC   D3A 2793   1.610   3.676  11.080 -0.1443 -0.0634  0.0058
  262PIPC   C4A 2794   1.863   4.041  11.198 -0.0456  0.0668  0.2043
  262PIPC   C1B 2795   0.881   3.085  10.811 -0.0616 -0.1072  0.2153
  262PIPC   C2B 2796   0.592   3.153  11.228  0.1082  0.0098 -0.0742
  262PIPC   C3B 2797   0.432   3.146  11.678 -0.0780 -0.1737  0.1725
  262PIPC   C4B 2798   0.231   2.880  11.940 -0.2007 -0.2131  0.2421
  263PIPC   NC3 2799  -0.185   1.780   9.071  0.4851 -0.3256  0.1356
  263PIPC   PO4 2800   0.078   1.896   9.458 -0.0665 -0.1581  0.1436
  263PIPC   GL1 2801   0.148   2.223   9.764 -0.1483 -0.0777 -0.2017
  263PIPC   GL2 2802   0.240   2.592   9.699  0.1555 -0.0262 -0.4402
  263PIPC   C1A 2803   0.318   2.203  10.213  0.4508  0.0816 -0.2816
  263PIPC   D2A 2804   0.509   2.382  10.526  0.2667  0.0325 -0.0047
  263PIPC   D3A 2805   0.823   2.062  10.533 -0.0921  0.0156  0.2470
  263PIPC   C4A 2806   0.714   1.761  10.796  0.2968  0.1170 -0.0850
  263PIPC   C1B 2807   0.176   2.643  10.155 -0.0940  0.0613  0.2795
  263PIPC   C2B 2808   0.400   2.927  10.520 -0.0588 -0.0290  0.0927
  263PIPC   C3B 2809   0.413   2.795  10.949  0.1252  0.2057  0.1378
  263PIPC   C4B 2810   0.265   2.765  11.391  0.0015  0.0418  0.1776
  264PIPC   NC3 2811   3.961   3.512   9.410 -0.2817 -0.1920 -0.2749
  264PIPC   PO4 2812   4.019   3.798   9.712 -0.0510 -0.2052  0.0571
  264PIPC   GL1 2813   4.063   3.323   9.899 -0.0027 -0.1344 -0.1859
  264PIPC   GL2 2814   4.351   3.296   9.987  0.1526  0.0411 -0.1796
  264PIPC   C1A 2815   4.014   3.051  10.222 -0.0751  0.0809 -0.2211
  264PIPC   D2A 2816   4.081   3.039  10.713 -0.0054  0.2127 -0.2063
  264PIPC   D3A 2817   3.965   2.857  11.094  0.0891  0.0603 -0.0000
  264PIPC   C4A 2818   4.117   2.351  11.188  0.3108 -0.1928 -0.2486
  264PIPC   C1B 2819   4.536   3.224  10.351 -0.0689  0.0402  0.1532
  264PIPC   C2B 2820   4.570   3.092  10.763  0.2593 -0.4136  0.1844
  264PIPC   C3B 2821   4.505   3.033  11.125  0.1479 -0.2893 -0.0270
  264PIPC   C4B 2822   4.433   2.676  11.459 -0.2157 -0.0296  0.1148
  265PIPC   NC3 2823   7.877   1.069   9.837 -0.1118 -0.3109  0.0343
  265PIPC   PO4 2824   7.654   1.381   9.629 -0.1277 -0.0646 -0.5797
  265PIPC   GL1 2825   7.432   1.706   9.930 -0.0253  0.0073  0.0272
  265PIPC   GL2 2826   7.064   1.593  10.024  0.2786 -0.1763 -0.0115
  265PIPC   C1A 2827   7.377   1.933  10.294 -0.0612  0.0132 -0.0189
  265PIPC   D2A 2828   7.234   1.994  10.684 -0.2214  0.1052  0.2815
  265PIPC   D3A 2829   7.404   1.888  11.092 -0.0617  0.1653 -0.1043
  265PIPC   C4A 2830   7.359   1.446  11.257 -0.0992 -0.0290  0.3984
  265PIPC   C1B 2831   7.022   1.608  10.508  0.0865 -0.1400 -0.0390
  265PIPC   C2B 2832   6.927   1.732  10.960  0.1810 -0.2284 -0.0494
  265PIPC   C3B 2833   6.918   1.741  11.293  0.1727  0.4061  0.0691
  265PIPC   C4B 2834   6.933   1.824  11.705 -0.1956  0.0810 -0.1108
  266PIPC   NC3 2835   5.779   6.478   9.899  0.1639  0.2759  0.1345
  266PIPC   PO4 2836   5.644   6.886   9.889  0.3871 -0.2441 -0.0459
  266PIPC   GL1 2837   5.669   6.777  10.344  0.0604  0.3987  0.0845
  266PIPC   GL2 2838   6.030   6.739  10.552  0.1921  0.1544  0.0514
  266PIPC   C1A 2839   5.368   6.540  10.506  0.0155  0.1971 -0.1853
  266PIPC   D2A 2840   4.922   6.632  10.501  0.3805  0.2112 -0.0174
  266PIPC   D3A 2841   4.569   6.938  10.708  0.3080  0.3870  0.0211
  266PIPC   C4A 2842   4.731   7.147  11.042  0.2074 -0.3172 -0.1162
  266PIPC   C1B 2843   6.157   6.936  10.850  0.0559 -0.4254 -0.2728
  266PIPC   C2B 2844   6.095   6.983  11.336 -0.3634  0.0378  0.0523
  266PIPC   C3B 2845   5.874   6.831  11.755 -0.0742  0.2805  0.0823
  266PIPC   C4B 2846   5.619   6.746  12.101  0.0634 -0.0679 -0.1029
  267PIPC   NC3 2847   1.218   4.597   9.248 -0.0942  0.2612  0.0419
  267PIPC   PO4 2848   1.163   4.702   9.668  0.0188 -0.1401  0.0533
  267PIPC   GL1 2849   1.065   4.802  10.171 -0.2969  0.3302  0.1306
  267PIPC   GL2 2850   1.005   4.996  10.365 -0.2260  0.2876 -0.1121
  267PIPC   C1A 2851   1.411   4.627  10.496 -0.0834 -0.1112  0.0642
  267PIPC   D2A 2852   1.749   4.313  10.644 -0.0946 -0.0230 -0.2601
  267PIPC   D3A 2853   1.644   4.498  10.993  0.1010  0.2051 -0.1107
  267PIPC   C4A 2854   1.566   5.011  11.032 -0.2979 -0.0315  0.0109
  267PIPC   C1B 2855   1.112   4.806  10.813  0.1607  0.2399 -0.3476
  267PIPC   C2B 2856   1.165   4.687  11.250  0.1343  0.2254  0.2141
  267PIPC   C3B 2857   1.267   4.700  11.571  0.0638  0.0268  0.0100
  267PIPC   C4B 2858   1.145   4.891  11.948  0.0522 -0.1826 -0.2449
  268PIPC   NC3 2859   1.926   1.740   9.833  0.3251  0.4940 -0.4396
  268PIPC   PO4 2860   1.739   1.940  10.198 -0.2159  0.2171 -0.1286
  268PIPC   GL1 2861   1.593   1.771  10.507  0.0862  0.1250 -0.3940
  268PIPC   GL2 2862   1.282   1.686  10.603 -0.0460 -0.1214 -0.1487
  268PIPC   C1A 2863   1.729   1.662  10.913 -0.1095 -0.2501 -0.1630
  268PIPC   D2A 2864   1.858   1.606  11.248  0.2545 -0.0689  0.1138
  268PIPC   D3A 2865   1.517   1.920  11.419  0.3100  0.1532  0.0824
  268PIPC   C4A 2866   1.067   1.760  11.499 -0.2932 -0.0742  0.0219
  268PIPC   C1B 2867   1.282   1.914  10.956  0.2585  0.1134 -0.3080
  268PIPC   C2B 2868   0.915   2.064  11.152 -0.1107 -0.2275  0.0399
  268PIPC   C3B 2869   0.771   2.267  11.521  0.1306  0.0032 -0.1717
  268PIPC   C4B 2870   0.617   2.513  11.918  0.2633 -0.0574 -0.5085
  269PIPC   NC3 2871   0.391   0.227   9.649 -0.1323 -0.2910 -0.2174
  269PIPC   PO4 2872   0.125   0.653   9.632 -0.3629  0.1716 -0.0788
  269PIPC   GL1 2873  -0.013   0.888  10.039  0.1247  0.2299 -0.0036
  269PIPC   GL2 2874  -0.169   1.175   9.959 -0.1553 -0.1912 -0.0785
  269PIPC   C1A 2875   0.170   1.012  10.449 -0.3118  0.1959 -0.3500
  269PIPC   D2A 2876   0.389   1.245  10.759 -0.2606  0.1597 -0.0836
  269PIPC   D3A 2877   0.035   1.042  10.967 -0.2016 -0.0851  0.0450
  269PIPC   C4A 2878  -0.058   0.684  10.767 -0.1437 -0.1298 -0.0515
  269PIPC   C1B 2879  -0.036   1.416  10.303  0.0481 -0.1530  0.1135
  269PIPC   C2B 2880   0.048   1.544  10.754 -0.0707 -0.0401 -0.0209
  269PIPC   C3B 2881   0.344   1.620  11.068  0.3642 -0.0236 -0.2870
  269PIPC   C4B 2882   0.486   1.815  11.479  0.1106  0.0514  0.1577
  270PIPC   NC3 2883   5.070  -0.199   9.752 -0.1492  0.0424  0.2096
  270PIPC   PO4 2884   5.172   0.226   9.849  0.3228 -0.0909  0.2287
  270PIPC   GL1 2885   5.221   0.558  10.245  0.2583  0.0671 -0.0394
  270PIPC   GL2 2886   5.227   0.302  10.456  0.0247 -0.0016 -0.0203
  270PIPC   C1A 2887   5.202   1.012  10.483 -0.0222 -0.2136  0.0586
  270PIPC   D2A 2888   5.111   1.173  10.888  0.1380 -0.1483 -0.0883
  270PIPC   D3A 2889   5.118   1.183  11.290 -0.0150 -0.2504 -0.0673
  270PIPC   C4A 2890   5.103   0.962  11.665  0.1408 -0.0654  0.0488
  270PIPC   C1B 2891   5.086   0.529  10.793  0.0325 -0.0419 -0.1909
  270PIPC   C2B 2892   4.954   0.643  11.137  0.1980 -0.0127  0.2393
  270PIPC   C3B 2893   4.712   0.546  11.517 -0.1819 -0.1187 -0.3729
  270PIPC   C4B 2894   4.472   0.330  11.932  0.2849  0.4180 -0.2835
  271PIPC   NC3 2895   2.448   5.262   9.767 -0.0190 -0.0840  0.2289
  271PIPC   PO4 2896   2.496   5.667   9.824 -0.1497  0.1091 -0.1394
  271PIPC   GL1 2897   2.458   5.479  10.315 -0.1951 -0.1063  0.2341
  271PIPC   GL2 2898   2.568   5.170  10.296 -0.0661 -0.0060 -0.0677
  271PIPC   C1A 2899   2.849   5.414  10.605  0.2410 -0.0315 -0.3326
  271PIPC   D2A 2900   3.260   5.466  10.611  0.0341 -0.1587  0.1579
  271PIPC   D3A 2901   3.189   5.074  10.274  0.2152  0.0112  0.3985
  271PIPC   C4A 2902   3.360   4.735  10.286 -0.1605  0.1032 -0.1505
  271PIPC   C1B 2903   2.457   5.181  10.795 -0.0806 -0.0810 -0.1657
  271PIPC   C2B 2904   2.504   5.305  11.199 -0.2468 -0.0926 -0.1901
  271PIPC   C3B 2905   2.771   5.321  11.620 -0.0625  0.0307  0.0487
  271PIPC   C4B 2906   2.660   5.284  12.036  0.1699 -0.0084  0.1698
  272PIPC   NC3 2907   2.196   2.998   9.586  0.1366  0.1143 -0.0675
  272PIPC   PO4 2908   2.102   2.520   9.729  0.1543  0.2298  0.0559
  272PIPC   GL1 2909   2.181   2.344  10.175  0.0045  0.1186 -0.0104
  272PIPC   GL2 2910   1.875   2.341  10.479  0.0609 -0.0094  0.1597
  272PIPC   C1A 2911   2.326   2.038  10.493 -0.1546 -0.1963 -0.0268
  272PIPC   D2A 2912   2.150   1.610  10.524 -0.3066 -0.2924  0.0527
  272PIPC   D3A 2913   2.561   1.445  10.506  0.0951 -0.3346 -0.0907
  272PIPC   C4A 2914   2.813   1.785  10.596 -0.0065 -0.1393 -0.0176
  272PIPC   C1B 2915   1.934   2.129  10.865  0.2938 -0.1182 -0.3410
  272PIPC   C2B 2916   1.912   2.162  11.249  0.0352  0.1038 -0.1740
  272PIPC   C3B 2917   1.950   2.000  11.621 -0.0403  0.0027  0.1097
  272PIPC   C4B 2918   1.955   1.632  11.766  0.0141 -0.0952 -0.0985
  273PAPC   NC3 2919   1.107   2.883  14.043  0.1294  0.0339  0.3327
  273PAPC   PO4 2920   1.550   3.181  13.993 -0.1528 -0.1139 -0.4440
  273PAPC   GL1 2921   1.511   3.300  13.564  0.2327  0.3223 -0.0120
  273PAPC   GL2 2922   1.225   3.316  13.457 -0.0819 -0.2147 -0.2548
  273PAPC   D1A 2923   1.657   3.448  13.126  0.1745  0.0007 -0.1023
  273PAPC   D2A 2924   1.624   3.494  12.737 -0.2763 -0.1712  0.0118
  273PAPC   D3A 2925   1.343   3.847  12.746  0.0164  0.0009  0.1144
  273PAPC   D4A 2926   1.345   3.639  12.289  0.1017  0.0246 -0.2787
  273PAPC   C5A 2927   1.086   3.458  12.170 -0.0023 -0.1115 -0.0781
  273PAPC   C1B 2928   1.128   3.326  12.920 -0.2527  0.1094  0.3173
  273PAPC   C2B 2929   1.233   3.111  12.476  0.0888  0.0589  0.1696
  273PAPC   C3B 2930   1.331   3.012  12.017 -0.0774 -0.2933 -0.1745
  273PAPC   C4B 2931   1.350   2.849  11.565 -0.1527  0.1221 -0.1872
  274PAPC   NC3 2932   0.604   4.667  14.128  0.0927 -0.0615 -0.1717
  274PAPC   PO4 2933   1.008   4.474  14.053  0.2098 -0.0990  0.1422
  274PAPC   GL1 2934   1.009   4.651  13.656 -0.0066 -0.0773 -0.0719
  274PAPC   GL2 2935   0.629   4.699  13.600  0.0307 -0.2158  0.2950
  274PAPC   D1A 2936   1.198   4.418  13.336 -0.1924  0.3646 -0.1903
  274PAPC   D2A 2937   1.203   4.108  13.174 -0.0465 -0.0785 -0.1734
  274PAPC   D3A 2938   0.936   4.113  12.786 -0.1529  0.0071  0.3389
  274PAPC   D4A 2939   1.024   3.982  12.346  0.1795 -0.0866  0.0093
  274PAPC   C5A 2940   1.034   4.365  12.023 -0.3513  0.2059  0.1797
  274PAPC   C1B 2941   0.797   4.626  13.144  0.3953 -0.0645 -0.2133
  274PAPC   C2B 2942   0.634   4.643  12.705 -0.1960  0.0781  0.0153
  274PAPC   C3B 2943   0.653   4.337  12.368 -0.2591 -0.0847  0.1727
  274PAPC   C4B 2944   0.423   3.961  12.101  0.0557  0.1290 -0.1090
  275PAPC   NC3 2945   6.553   3.421  14.048  0.0141  0.3317  0.1268
  275PAPC   PO4 2946   6.569   2.990  14.140  0.1315  0.1386  0.1098
  275PAPC   GL1 2947   6.686   2.977  13.707 -0.0955 -0.1961 -0.3306
  275PAPC   GL2 2948   6.783   3.242  13.576 -0.1040  0.1157  0.0077
  275PAPC   D1A 2949   6.988   2.707  13.490  0.0797  0.0392  0.3890
  275PAPC   D2A 2950   7.074   3.076  13.143 -0.0790 -0.0840 -0.0431
  275PAPC   D3A 2951   7.402   2.926  12.987  0.0977 -0.1360 -0.0639
  275PAPC   D4A 2952   7.355   2.628  12.623  0.0472 -0.2080  0.1568
  275PAPC   C5A 2953   7.335   2.835  12.175  0.0165  0.1695 -0.4172
  275PAPC   C1B 2954   6.550   3.056  13.246 -0.0044 -0.1637 -0.2907
  275PAPC   C2B 2955   6.204   2.884  13.021 -0.3232 -0.0027 -0.2331
  275PAPC   C3B 2956   6.145   2.935  12.632 -0.1825 -0.0273 -0.1816
  275PAPC   C4B 2957   5.759   3.182  12.550  0.0313 -0.1051  0.1167
  276PAPC   NC3 2958   2.641   0.104  13.907 -0.0642  0.1231  0.0333
  276PAPC   PO4 2959   2.454   0.031  14.208 -0.2292  0.0126  0.3391
  276PAPC   GL1 2960   2.184  -0.127  13.858  0.1182 -0.0945  0.2438
  276PAPC   GL2 2961   2.241   0.182  13.543 -0.0045  0.1727  0.1208
  276PAPC   D1A 2962   1.759  -0.130  13.920 -0.0247  0.0357 -0.0035
  276PAPC   D2A 2963   1.323  -0.295  13.744 -0.2721  0.3928 -0.1755
  276PAPC   D3A 2964   1.157   0.058  13.646 -0.0717  0.1074 -0.0219
  276PAPC   D4A 2965   0.810   0.025  13.431  0.2946 -0.1378  0.0636
  276PAPC   C5A 2966   0.773  -0.174  13.018 -0.1736  0.0722 -0.1136
  276PAPC   C1B 2967   2.180  -0.029  13.139  0.1997 -0.3955 -0.0842
  276PAPC   C2B 2968   2.043   0.070  12.723  0.2744  0.0791 -0.2082
  276PAPC   C3B 2969   2.134   0.179  12.359  0.0623 -0.1184 -0.0349
  276PAPC   C4B 2970   1.854   0.291  12.059 -0.2737  0.0461 -0.0032
  277PAPC   NC3 2971   3.904   3.532  14.236  0.0595 -0.0737  0.1478
  277PAPC   PO4 2972   3.657   3.985  14.140 -0.1153 -0.1071 -0.2193
  277PAPC   GL1 2973   3.763   3.779  13.795  0.1641  0.0315 -0.0774
  277PAPC   GL2 2974   3.891   3.917  13.539  0.0606 -0.2271  0.3313
  277PAPC   D1A 2975   3.683   3.398  13.539 -0.0662  0.2245  0.2276
  277PAPC   D2A 2976   3.270   3.402  13.607 -0.1423 -0.1044  0.0776
  277PAPC   D3A 2977   2.978   3.242  13.903  0.4471 -0.0813  0.3106
  277PAPC   D4A 2978   2.778   3.284  13.580  0.0148  0.0237 -0.2876
  277PAPC   C5A 2979   2.900   3.440  13.185 -0.1534  0.0852  0.2486
  277PAPC   C1B 2980   4.099   4.237  13.168  0.2248 -0.0595 -0.1965
  277PAPC   C2B 2981   4.249   4.166  12.773 -0.2073 -0.0186  0.0794
  277PAPC   C3B 2982   4.309   4.203  12.356  0.1539 -0.1688  0.2546
  277PAPC   C4B 2983   4.140   4.147  11.962 -0.0587 -0.2026 -0.0738
  278PAPC   NC3 2984   4.858   6.896  13.836  0.0062  0.0585  0.0540
  278PAPC   PO4 2985   5.148   6.772  14.157 -0.1437  0.0005 -0.3028
  278PAPC   GL1 2986   5.355   7.028  13.699  0.4588  0.0606 -0.1955
  278PAPC   GL2 2987   5.325   6.919  13.276  0.1579  0.0619  0.2574
  278PAPC   D1A 2988   5.617   7.358  13.372 -0.0224 -0.0113  0.1730
  278PAPC   D2A 2989   5.139   7.457  13.230  0.0057  0.1866  0.0392
  278PAPC   D3A 2990   5.335   7.919  13.216  0.1852 -0.0565 -0.0038
  278PAPC   D4A 2991   5.278   8.151  12.862 -0.1360  0.2892  0.3823
  278PAPC   C5A 2992   5.136   7.938  12.514 -0.4446  0.1862  0.1388
  278PAPC   C1B 2993   5.465   7.133  12.917  0.1154  0.3213  0.1026
  278PAPC   C2B 2994   5.427   6.956  12.564 -0.0259  0.1192  0.1246
  278PAPC   C3B 2995   5.206   7.080  12.207  0.0530  0.1969  0.2491
  278PAPC   C4B 2996   5.202   6.874  11.777 -0.1696 -0.1300  0.0641
  279PAPC   NC3 2997   1.968   3.473  13.845 -0.0619 -0.3031  0.2135
  279PAPC   PO4 2998   2.300   3.865  13.802  0.2807 -0.0413  0.2544
  279PAPC   GL1 2999   1.816   3.906  13.770  0.0587 -0.1194 -0.0251
  279PAPC   GL2 3000   1.735   4.207  13.507 -0.0236 -0.1962 -0.2707
  279PAPC   D1A 3001   1.469   3.809  13.456  0.0776  0.2528 -0.2840
  279PAPC   D2A 3002   1.695   4.022  13.034  0.1541  0.2338  0.0067
  279PAPC   D3A 3003   1.519   4.352  12.960  0.0315 -0.4036  0.1569
  279PAPC   D4A 3004   1.186   4.529  12.819 -0.0236 -0.1820 -0.0018
  279PAPC   C5A 3005   1.031   4.672  12.369 -0.1397 -0.2533 -0.0922
  279PAPC   C1B 3006   1.865   4.530  13.275  0.1066  0.0121 -0.0663
  279PAPC   C2B 3007   1.763   4.777  12.921 -0.0461 -0.2863  0.0803
  279PAPC   C3B 3008   1.932   4.982  12.561  0.1246 -0.1102 -0.0511
  279PAPC   C4B 3009   2.191   5.085  12.098 -0.0367  0.2018  0.0279
  280PAPC   NC3 3010   4.056   1.069   9.896  0.2483 -0.1096  0.0341
  280PAPC   PO4 3011   3.791   0.690   9.907 -0.0030  0.0450 -0.0851
  280PAPC   GL1 3012   3.677   0.871  10.244  0.0131  0.0591  0.3126
  280PAPC   GL2 3013   3.950   0.924  10.437 -0.1004 -0.0354 -0.2099
  280PAPC   D1A 3014   3.638   1.291  10.435  0.0702  0.0724  0.1616
  280PAPC   D2A 3015   3.738   1.681  10.334  0.3377 -0.3444 -0.2576
  280PAPC   D3A 3016   3.663   1.896  10.715 -0.1844  0.2864 -0.1589
  280PAPC   D4A 3017   3.318   2.005  10.828 -0.0043 -0.0126 -0.0161
  280PAPC   C5A 3018   3.202   1.887  11.133 -0.2092 -0.0789 -0.0723
  280PAPC   C1B 3019   3.965   0.818  10.864 -0.2752  0.0108  0.2213
  280PAPC   C2B 3020   4.049   0.825  11.275  0.2052  0.0765  0.0131
  280PAPC   C3B 3021   4.196   0.715  11.660  0.0975  0.1223  0.2282
  280PAPC   C4B 3022   4.484   0.846  11.965  0.1811 -0.4414 -0.0785
  281PAPC   NC3 3023   0.997   3.000   9.928  0.0049 -0.3470 -0.0420
  281PAPC   PO4 3024   1.419   3.142   9.905  0.2265  0.0576 -0.0276
  281PAPC   GL1 3025   1.729   3.072  10.204  0.0897 -0.0900 -0.0388
  281PAPC   GL2 3026   1.838   2.813  10.250 -0.1807 -0.1015  0.1709
  281PAPC   D1A 3027   2.182   3.308  10.215  0.1660 -0.0171  0.0261
  281PAPC   D2A 3028   2.225   3.426  10.690  0.2718  0.1851 -0.1316
  281PAPC   D3A 3029   2.242   3.821  10.453 -0.1055 -0.0302  0.0545
  281PAPC   D4A 3030   1.993   3.815  10.744 -0.0915 -0.0256  0.2316
  281PAPC   C5A 3031   1.575   3.802  10.650  0.0320 -0.4138 -0.1131
  281PAPC   C1B 3032   1.825   2.761  10.768  0.2885  0.0944 -0.3246
  281PAPC   C2B 3033   2.170   3.025  10.954  0.0170 -0.2644 -0.1090
  281PAPC   C3B 3034   2.497   2.861  11.219 -0.0360 -0.1495  0.0402
  281PAPC   C4B 3035   2.561   2.519  11.382  0.0875 -0.0380  0.1159
  282PAPC   NC3 3036   4.678   2.885   9.618  0.0195  0.0112  0.3450
  282PAPC   PO4 3037   4.302   3.115   9.454  0.3646 -0.2270 -0.1721
  282PAPC   GL1 3038   4.139   2.887   9.748  0.1508  0.3180  0.1128
  282PAPC   GL2 3039   4.330   2.788   9.968 -0.4797  0.1682  0.3668
  282PAPC   D1A 3040   3.737   2.722   9.924  0.1277  0.0415 -0.1258
  282PAPC   D2A 3041   3.658   2.220  10.049  0.1941 -0.3607 -0.1565
  282PAPC   D3A 3042   3.544   2.336  10.511 -0.1438 -0.0622  0.1345
  282PAPC   D4A 3043   3.310   2.501  10.318 -0.2594 -0.0442 -0.2558
  282PAPC   C5A 3044   3.103   2.310   9.999  0.1650  0.1678  0.1808
  282PAPC   C1B 3045   4.455   2.513  10.267  0.3455  0.0940 -0.0434
  282PAPC   C2B 3046   4.432   2.525  10.748  0.0731 -0.1163  0.0816
  282PAPC   C3B 3047   4.562   2.305  11.070 -0.2036 -0.2233  0.0778
  282PAPC   C4B 3048   4.559   2.135  11.461 -0.0603 -0.3156  0.0857
  283PAPC   NC3 3049   6.793   6.792  10.110 -0.1494  0.0762 -0.3232
  283PAPC   PO4 3050   7.015   6.554  10.500  0.2340  0.1538  0.0868
  283PAPC   GL1 3051   6.953   6.755  10.936 -0.3080  0.3148  0.1869
  283PAPC   GL2 3052   6.691   6.560  11.016 -0.2462  0.2181 -0.4057
  283PAPC   D1A 3053   7.075   7.109  11.061 -0.2213  0.2433  0.0561
  283PAPC   D2A 3054   7.031   7.502  11.298  0.2436 -0.0819  0.0070
  283PAPC   D3A 3055   6.929   7.883  11.570 -0.3528 -0.0419  0.5399
  283PAPC   D4A 3056   6.838   7.414  11.778  0.0238  0.0244  0.0832
  283PAPC   C5A 3057   6.959   7.305  12.209 -0.2726  0.1227 -0.0186
  283PAPC   C1B 3058   6.317   6.487  11.179  0.0432 -0.0342 -0.1216
  283PAPC   C2B 3059   6.208   6.436  11.565  0.0014  0.2755 -0.2487
  283PAPC   C3B 3060   6.387   6.223  11.869 -0.1852  0.1241  0.0013
  283PAPC   C4B 3061   6.422   5.892  12.133  0.1637  0.1842 -0.0308
  284PAPC   NC3 3062   7.299   0.261   9.740 -0.0649  0.0705 -0.1111
  284PAPC   PO4 3063   7.452  -0.003   9.980 -0.0378 -0.2119 -0.3500
  284PAPC   GL1 3064   7.372   0.064  10.437  0.3702  0.1341  0.3812
  284PAPC   GL2 3065   7.484   0.266  10.546  0.1335  0.2309 -0.0401
  284PAPC   D1A 3066   7.124  -0.051  10.745  0.0533  0.1513  0.2989
  284PAPC   D2A 3067   7.025  -0.386  10.487  0.0584 -0.1961  0.2554
  284PAPC   D3A 3068   7.494  -0.412  10.469 -0.2174 -0.0052 -0.1356
  284PAPC   D4A 3069   7.669  -0.212  10.770 -0.3472 -0.5278 -0.2604
  284PAPC   C5A 3070   7.527  -0.253  11.252  0.1314 -0.2486  0.1479
  284PAPC   C1B 3071   7.535   0.200  10.997  0.1721 -0.0465  0.1226
  284PAPC   C2B 3072   7.498   0.184  11.511  0.1157  0.0527  0.1199
  284PAPC   C3B 3073   7.372   0.562  11.658  0.5320  0.0100 -0.1546
  284PAPC   C4B 3074   7.001   0.864  11.673 -0.0040 -0.3416 -0.0241
  285PAPC   NC3 3075   2.301   0.972   9.854  0.0000  0.3462  0.0594
  285PAPC   PO4 3076   2.758   0.886   9.815  0.0655 -0.0519 -0.1051
  285PAPC   GL1 3077   2.659   1.331  10.027  0.2024  0.0332 -0.1883
  285PAPC   GL2 3078   2.942   1.366  10.130  0.0913  0.2498  0.0890
  285PAPC   D1A 3079   2.401   1.746  10.112  0.0484  0.3347 -0.0731
  285PAPC   D2A 3080   2.786   1.954  10.057 -0.4497  0.0535  0.2423
  285PAPC   D3A 3081   3.221   2.002  10.341  0.0287 -0.0728 -0.1463
  285PAPC   D4A 3082   3.252   1.562  10.536  0.1801  0.1671 -0.3415
  285PAPC   C5A 3083   3.394   1.497  10.919 -0.1146  0.0956 -0.0756
  285PAPC   C1B 3084   3.155   1.086  10.330 -0.1345 -0.2049 -0.0173
  285PAPC   C2B 3085   3.211   1.093  10.787 -0.0854 -0.0055 -0.0883
  285PAPC   C3B 3086   3.137   1.083  11.215 -0.2604 -0.0277 -0.0780
  285PAPC   C4B 3087   3.004   0.992  11.540  0.0913  0.0912 -0.0203
  286PAPC   NC3 3088   1.520  -0.294   9.890  0.0809  0.0396 -0.2519
  286PAPC   PO4 3089   1.358   0.141   9.735 -0.2256  0.2349 -0.2022
  286PAPC   GL1 3090   1.329   0.141  10.186 -0.2001 -0.0699  0.0615
  286PAPC   GL2 3091   1.626   0.127  10.221 -0.0876 -0.2113 -0.0460
  286PAPC   D1A 3092   1.119   0.342  10.591 -0.0323  0.1403 -0.2143
  286PAPC   D2A 3093   0.840   0.499  10.884 -0.0984 -0.1849 -0.1148
  286PAPC   D3A 3094   0.623   0.833  11.015  0.2155  0.0007 -0.3139
  286PAPC   D4A 3095   0.432   0.605  10.670 -0.0602 -0.1684  0.1628
  286PAPC   C5A 3096   0.710   0.471  10.365  0.0126  0.0619 -0.0708
  286PAPC   C1B 3097   1.661   0.372  10.634 -0.2776 -0.0204  0.0604
  286PAPC   C2B 3098   1.482   0.516  10.981 -0.0851  0.2190 -0.1777
  286PAPC   C3B 3099   1.562   0.503  11.350 -0.0867  0.1375 -0.1733
  286PAPC   C4B 3100   1.814   0.175  11.556 -0.2186 -0.1661 -0.0410
  287POPC   NC3 3101   4.798   6.052  13.821 -0.0004 -0.4292 -0.1490
  287POPC   PO4 3102   4.355   6.032  13.672  0.1667  0.0041 -0.1049
  287POPC   GL1 3103   4.320   6.191  13.302 -0.1756  0.1669 -0.0539
  287POPC   GL2 3104   4.089   5.993  13.200 -0.0724 -0.1073  0.2880
  287POPC   C1A 3105   4.429   6.355  12.990 -0.0019  0.3275 -0.4162
  287POPC   D2A 3106   4.466   6.532  12.671  0.1602 -0.1667  0.0320
  287POPC   C3A 3107   4.771   6.491  12.474  0.1101 -0.1515  0.2830
  287POPC   C4A 3108   4.919   6.667  12.082  0.0521  0.2099  0.4828
  287POPC   C1B 3109   4.246   5.822  12.875  0.2425 -0.0404 -0.0187
  287POPC   C2B 3110   4.371   6.067  12.591  0.0485 -0.0299  0.0663
  287POPC   C3B 3111   4.547   6.135  12.254  0.1459  0.1223 -0.0636
  287POPC   C4B 3112   4.828   6.135  11.984 -0.2876 -0.0063  0.2254
  288POPC   NC3 3113   3.645   0.618  13.847  0.2315  0.0769  0.1950
  288POPC   PO4 3114   3.736   1.027  13.749 -0.1172 -0.1097  0.1004
  288POPC   GL1 3115   3.617   0.914  13.343 -0.1843 -0.2811  0.0385
  288POPC   GL2 3116   3.718   1.107  13.137 -0.3336  0.2106  0.1957
  288POPC   C1A 3117   3.308   0.806  12.982 -0.0381 -0.0384  0.1626
  288POPC   D2A 3118   3.001   0.776  12.748 -0.0391 -0.4713  0.2587
  288POPC   C3A 3119   3.187   0.763  12.366 -0.0999 -0.1288  0.0134
  288POPC   C4A 3120   3.250   0.658  12.008  0.1289  0.1609 -0.1171
  288POPC   C1B 3121   3.609   1.051  12.729 -0.3951  0.0100 -0.3964
  288POPC   C2B 3122   3.564   1.150  12.345 -0.0249  0.0151  0.0262
  288POPC   C3B 3123   3.558   1.007  12.026 -0.1128  0.2601 -0.1247
  288POPC   C4B 3124   3.922   1.075  11.740 -0.0939 -0.2818 -0.0037
  289POPC   NC3 3125   2.204   5.282  13.872  0.0859  0.2488  0.0830
  289POPC   PO4 3126   2.477   5.542  14.033  0.0613  0.3095  0.1736
  289POPC   GL1 3127   2.490   5.773  13.681 -0.3870 -0.1937 -0.1037
  289POPC   GL2 3128   2.191   5.989  13.453  0.2309  0.1003  0.1026
  289POPC   C1A 3129   2.484   5.678  13.246  0.0671  0.1779 -0.0628
  289POPC   D2A 3130   2.631   5.714  12.847  0.2740 -0.0917  0.0661
  289POPC   C3A 3131   2.324   5.935  12.535  0.0982  0.0629  0.0234
  289POPC   C4A 3132   1.950   6.181  12.307 -0.1215  0.0024 -0.2562
  289POPC   C1B 3133   2.225   6.053  13.013 -0.2190  0.2552  0.0915
  289POPC   C2B 3134   2.185   6.357  12.733  0.2733  0.3341  0.0951
  289POPC   C3B 3135   2.141   6.635  12.392 -0.0156  0.0274 -0.2206
  289POPC   C4B 3136   2.130   6.825  11.924  0.2154  0.0936  0.2060
  290POPC   NC3 3137   7.495   4.231  14.090  0.1311  0.0283  0.0510
  290POPC   PO4 3138   7.152   4.169  13.927 -0.1047 -0.0530 -0.4004
  290POPC   GL1 3139   7.046   3.799  13.766 -0.1677 -0.2590 -0.0584
  290POPC   GL2 3140   7.313   3.591  13.588 -0.1592 -0.3235 -0.0118
  290POPC   C1A 3141   6.714   3.883  13.427 -0.2409  0.0782  0.0407
  290POPC   D2A 3142   6.598   3.644  13.112  0.1096 -0.0576 -0.1534
  290POPC   C3A 3143   6.834   3.433  12.772 -0.0165  0.0920  0.0928
  290POPC   C4A 3144   7.217   3.176  12.606 -0.1408  0.3675  0.0531
  290POPC   C1B 3145   7.303   3.619  13.115  0.0288 -0.1020 -0.0299
  290POPC   C2B 3146   7.287   3.671  12.741 -0.2036  0.1194  0.0451
  290POPC   C3B 3147   7.119   3.553  12.322  0.0301  0.0666 -0.1847
  290POPC   C4B 3148   7.101   3.477  11.944  0.0396  0.0760 -0.0185
  291POPC   NC3 3149   7.390   6.939  14.443  0.3315  0.3008 -0.1457
  291POPC   PO4 3150   7.483   6.584  14.038  0.0137 -0.2000 -0.0895
  291POPC   GL1 3151   7.386   6.639  13.642  0.0664 -0.0168  0.4918
  291POPC   GL2 3152   7.467   6.881  13.533 -0.0621 -0.3595  0.1734
  291POPC   C1A 3153   7.259   6.619  13.181  0.1500  0.1414 -0.1171
  291POPC   D2A 3154   7.242   6.478  12.759  0.1592 -0.3734 -0.1260
  291POPC   C3A 3155   7.022   6.165  12.462 -0.4918 -0.1669  0.0556
  291POPC   C4A 3156   6.951   5.779  12.248  0.0306  0.1303 -0.4353
  291POPC   C1B 3157   7.408   7.181  13.178 -0.2052 -0.0463 -0.1492
  291POPC   C2B 3158   7.431   6.965  12.870 -0.0080  0.1830 -0.0153
  291POPC   C3B 3159   7.366   6.844  12.509  0.0212 -0.0762 -0.2317
  291POPC   C4B 3160   7.231   6.903  12.058  0.1612 -0.3683 -0.4491
  292POPC   NC3 3161   2.379   6.340  13.783  0.4089 -0.0194  0.0090
  292POPC   PO4 3162   2.643   6.559  13.699  0.1333 -0.0914 -0.1928
  292POPC   GL1 3163   2.957   6.623  13.393  0.4069  0.6508 -0.0630
  292POPC   GL2 3164   2.886   6.863  13.267 -0.0554 -0.3578 -0.0633
  292POPC   C1A 3165   3.151   6.653  12.942 -0.1502  0.0957 -0.0597
  292POPC   D2A 3166   3.072   6.710  12.528  0.1719  0.2641 -0.2004
  292POPC   C3A 3167   3.353   6.891  12.231 -0.0019 -0.0421 -0.3214
  292POPC   C4A 3168   3.309   7.380  12.129 -0.0629 -0.1365 -0.2060
  292POPC   C1B 3169   2.582   6.714  12.832 -0.4177  0.0237 -0.0382
  292POPC   C2B 3170   2.623   6.722  12.300  0.2458 -0.2719 -0.1877
  292POPC   C3B 3171   2.952   6.614  12.064  0.0430  0.0002 -0.1827
  292POPC   C4B 3172   3.177   6.366  11.671 -0.1791  0.3074 -0.1243
  293POPC   NC3 3173   3.688   4.185   9.779  0.2587  0.2425  0.1821
  293POPC   PO4 3174   3.340   3.996   9.868 -0.3115 -0.0620  0.2174
  293POPC   GL1 3175   3.582   3.878  10.282 -0.0433 -0.1243  0.0337
  293POPC   GL2 3176   3.800   3.696  10.194  0.1682 -0.1596  0.2989
  293POPC   C1A 3177   3.796   3.809  10.753  0.0655  0.1265 -0.1481
  293POPC   D2A 3178   3.828   4.065  11.081  0.3193 -0.0370  0.0737
  293POPC   C3A 3179   3.972   3.777  11.294 -0.0820 -0.0399  0.1984
  293POPC   C4A 3180   3.828   3.888  11.684  0.0085 -0.0531  0.3594
  293POPC   C1B 3181   3.747   3.385  10.529 -0.0234  0.0093  0.0351
  293POPC   C2B 3182   3.820   3.319  11.017  0.1522  0.2166  0.0729
  293POPC   C3B 3183   3.692   3.323  11.477 -0.1375 -0.3229  0.2354
  293POPC   C4B 3184   3.556   3.239  11.890 -0.1722  0.0520 -0.0343
  294POPC   NC3 3185   5.903   2.109   9.442 -0.0320 -0.0962 -0.0148
  294POPC   PO4 3186   6.079   2.147   9.732  0.1248  0.1006 -0.1892
  294POPC   GL1 3187   6.111   1.922  10.113  0.3875  0.0354  0.8455
  294POPC   GL2 3188   5.861   2.139  10.244 -0.3715  0.1375 -0.2067
  294POPC   C1A 3189   6.082   1.793  10.623  0.0487 -0.1181 -0.1296
  294POPC   D2A 3190   6.022   1.554  11.001 -0.0273 -0.1618  0.0030
  294POPC   C3A 3191   5.914   1.694  11.354 -0.0725 -0.3277 -0.2663
  294POPC   C4A 3192   6.285   1.790  11.645  0.2104  0.0878  0.0338
  294POPC   C1B 3193   5.652   2.058  10.622 -0.0441  0.2669 -0.2141
  294POPC   C2B 3194   5.601   1.921  10.972  0.2273 -0.0810 -0.1614
  294POPC   C3B 3195   5.433   1.798  11.258  0.1992  0.2117 -0.3890
  294POPC   C4B 3196   5.440   1.572  11.534  0.2493 -0.2720  0.0212
  295POPC   NC3 3197   0.105   5.663  10.134 -0.0905 -0.0916 -0.0303
  295POPC   PO4 3198   0.495   5.632   9.944  0.0178 -0.2126  0.2927
  295POPC   GL1 3199   0.513   5.808  10.338 -0.3208  0.0053  0.0148
  295POPC   GL2 3200   0.726   5.639  10.563  0.0225  0.2207 -0.0396
  295POPC   C1A 3201   0.224   5.908  10.781  0.0249  0.1584  0.2008
  295POPC   D2A 3202   0.084   5.892  11.108 -0.1161  0.1290 -0.3517
  295POPC   C3A 3203   0.242   5.939  11.513 -0.1702 -0.2556  0.1295
  295POPC   C4A 3204   0.656   6.142  11.710  0.2371 -0.1608  0.1995
  295POPC   C1B 3205   0.627   5.704  11.053 -0.0373  0.0205  0.1478
  295POPC   C2B 3206   0.539   5.450  11.317  0.3373 -0.0632 -0.0713
  295POPC   C3B 3207   0.666   5.191  11.753 -0.4208 -0.4501 -0.4310
  295POPC   C4B 3208   0.650   5.333  12.192  0.2247 -0.1450  0.0122
  296POPC   NC3 3209   4.663   7.308  10.038 -0.3805 -0.0166 -0.1277
  296POPC   PO4 3210   4.640   6.918  10.061 -0.0704  0.4221  0.0051
  296POPC   GL1 3211   4.936   7.110  10.448  0.2487 -0.2429 -0.2512
  296POPC   GL2 3212   4.918   7.360  10.513  0.0315  0.2043 -0.0290
  296POPC   C1A 3213   5.282   6.963  10.735  0.0787 -0.3856  0.2925
  296POPC   D2A 3214   5.232   7.249  11.007 -0.2624 -0.3295  0.0543
  296POPC   C3A 3215   5.047   7.127  11.372  0.2000  0.0181  0.1494
  296POPC   C4A 3216   5.108   7.356  11.737 -0.2501 -0.1257  0.3655
  296POPC   C1B 3217   4.910   7.594  10.876  0.0217 -0.2228  0.0842
  296POPC   C2B 3218   4.776   7.610  11.259  0.2249  0.1393  0.1235
  296POPC   C3B 3219   4.618   7.449  11.606 -0.0992  0.0350 -0.1599
  296POPC   C4B 3220   4.700   7.019  11.756 -0.1960 -0.2688  0.1275
  297POPC   NC3 3221   1.062   5.468  10.253 -0.4202  0.0486 -0.1290
  297POPC   PO4 3222   1.277   5.855  10.336  0.0655 -0.0145 -0.2002
  297POPC   GL1 3223   1.325   5.780  10.630  0.2149  0.3966  0.5006
  297POPC   GL2 3224   1.624   5.647  10.654  0.1334  0.2486  0.0670
  297POPC   C1A 3225   1.146   5.846  11.019  0.1767  0.0391 -0.0203
  297POPC   D2A 3226   0.951   5.917  11.379  0.0052 -0.1822  0.1767
  297POPC   C3A 3227   0.771   5.691  11.722 -0.2944 -0.0741  0.0859
  297POPC   C4A 3228   0.366   5.575  11.850  0.0423  0.0799  0.1472
  297POPC   C1B 3229   1.706   5.735  11.041 -0.1280 -0.4150  0.0913
  297POPC   C2B 3230   1.675   5.466  11.249  0.0374 -0.1449 -0.0021
  297POPC   C3B 3231   1.801   5.470  11.705 -0.1368 -0.1143  0.1482
  297POPC   C4B 3232   1.640   5.766  11.980 -0.1247  0.1370  0.1729
  298POPC   NC3 3233   3.544   2.595   9.417  0.1365  0.3108  0.1905
  298POPC   PO4 3234   3.880   2.340   9.583  0.4263 -0.1017  0.2931
  298POPC   GL1 3235   4.122   2.291   9.909  0.2132 -0.0100 -0.0489
  298POPC   GL2 3236   4.122   1.900  10.020  0.0750 -0.0916 -0.1157
  298POPC   C1A 3237   3.989   2.405  10.363  0.4097 -0.2586 -0.0720
  298POPC   D2A 3238   3.977   2.456  10.720  0.1431  0.1752 -0.1297
  298POPC   C3A 3239   3.623   2.258  11.099  0.1345 -0.0758  0.0837
  298POPC   C4A 3240   3.485   2.260  11.600 -0.3485 -0.1741  0.2105
  298POPC   C1B 3241   4.220   1.996  10.503  0.0551 -0.1045  0.1537
  298POPC   C2B 3242   4.201   1.985  10.880  0.3087 -0.0679  0.2419
  298POPC   C3B 3243   4.264   1.737  11.237 -0.2225  0.2818  0.2399
  298POPC   C4B 3244   4.107   1.485  11.541 -0.1478  0.1410 -0.0194
  299DPSM   NC3 3245   6.480   5.582  14.338  0.1509  0.1703 -0.2669
  299DPSM   PO4 3246   6.802   5.873  14.333  0.0961  0.2180  0.0668
  299DPSM   AM1 3247   6.998   6.058  13.972  0.0770  0.3988 -0.1150
  299DPSM   AM2 3248   7.039   6.368  13.911 -0.1620 -0.1607  0.5257
  299DPSM   T1A 3249   7.112   5.797  13.684 -0.0627  0.0281 -0.1634
  299DPSM   C2A 3250   6.983   5.528  13.365 -0.4448 -0.2220  0.2534
  299DPSM   C3A 3251   7.236   5.174  13.075  0.0121 -0.1145 -0.0949
  299DPSM   C1B 3252   6.919   6.570  13.558  0.0871  0.1712  0.1283
  299DPSM   C2B 3253   6.768   6.507  13.225 -0.0298 -0.0988 -0.0856
  299DPSM   C3B 3254   6.669   6.393  12.747  0.0621  0.1641 -0.0607
  299DPSM   C4B 3255   6.554   6.310  12.349  0.2367  0.0481  0.2928
  300DPSM   NC3 3256   4.045   7.234  14.531  0.1017  0.1333 -0.1820
  300DPSM   PO4 3257   4.046   7.399  14.116  0.0191  0.1454  0.0962
  300DPSM   AM1 3258   4.037   7.176  13.817 -0.0521  0.2688 -0.1427
  300DPSM   AM2 3259   4.352   7.200  13.677 -0.0023 -0.1187 -0.0905
  300DPSM   T1A 3260   3.963   6.930  13.483  0.1061  0.0889  0.1988
  300DPSM   C2A 3261   3.662   6.935  13.068 -0.0173 -0.0033  0.0027
  300DPSM   C3A 3262   3.589   6.756  12.617  0.1418 -0.3155 -0.1745
  300DPSM   C1B 3263   4.279   7.319  13.146 -0.1606  0.3206  0.0482
  300DPSM   C2B 3264   4.301   7.442  12.754 -0.2636  0.0112 -0.1285
  300DPSM   C3B 3265   4.291   7.404  12.379 -0.2132 -0.2080 -0.0806
  300DPSM   C4B 3266   4.284   7.219  11.986  0.0218  0.1136  0.0298
  301DPSM   NC3 3267   2.287   0.494  14.445  0.2764 -0.0529 -0.0019
  301DPSM   PO4 3268   2.205   0.581  13.989 -0.0009 -0.0760  0.2582
  301DPSM   AM1 3269   2.094   0.824  13.620  0.2071  0.0589 -0.2554
  301DPSM   AM2 3270   1.719   0.889  13.747 -0.1380  0.3068 -0.1408
  301DPSM   T1A 3271   1.977   0.954  13.108  0.0646  0.0850 -0.1478
  301DPSM   C2A 3272   1.901   0.929  12.721  0.1315 -0.0474  0.1699
  301DPSM   C3A 3273   1.909   0.745  12.241  0.2817  0.3190  0.0606
  301DPSM   C1B 3274   1.369   0.627  13.519  0.3949 -0.1072  0.0214
  301DPSM   C2B 3275   1.358   0.260  13.211  0.1292  0.3876 -0.3226
  301DPSM   C3B 3276   1.277   0.106  12.732  0.4560 -0.0529  0.2277
  301DPSM   C4B 3277   1.053   0.195  12.335  0.1327  0.1892 -0.0228
  302DPSM   NC3 3278   6.707   4.380  13.983  0.0375 -0.0499 -0.0758
  302DPSM   PO4 3279   6.710   4.771  14.024  0.4176 -0.1533  0.0888
  302DPSM   AM1 3280   6.487   4.659  13.603 -0.1997  0.1166 -0.1887
  302DPSM   AM2 3281   6.343   4.314  13.559 -0.0067 -0.0924 -0.3011
  302DPSM   T1A 3282   6.492   4.641  13.159  0.2415 -0.2327 -0.0632
  302DPSM   C2A 3283   6.511   4.600  12.834 -0.1450  0.2212 -0.2807
  302DPSM   C3A 3284   6.569   4.364  12.438 -0.0916  0.0437 -0.0436
  302DPSM   C1B 3285   6.406   4.161  13.088  0.1022 -0.0768  0.2620
  302DPSM   C2B 3286   6.384   3.929  12.757 -0.0573  0.0822  0.1877
  302DPSM   C3B 3287   6.318   3.956  12.326 -0.0112  0.1722  0.2144
  302DPSM   C4B 3288   5.892   3.983  12.133  0.0996 -0.0160  0.1695
  303DPSM   NC3 3289   3.791   5.533  13.879  0.0943 -0.0606 -0.1256
  303DPSM   PO4 3290   4.268   5.563  13.819 -0.0230  0.1300  0.0271
  303DPSM   AM1 3291   4.373   5.200  13.530  0.1201 -0.0665  0.0148
  303DPSM   AM2 3292   4.290   4.921  13.627 -0.0797  0.0335  0.0396
  303DPSM   T1A 3293   4.642   5.056  13.131  0.1050 -0.0053 -0.2621
  303DPSM   C2A 3294   4.781   5.064  12.664 -0.2237  0.1697 -0.1191
  303DPSM   C3A 3295   4.948   4.857  12.304  0.3477  0.4518  0.2622
  303DPSM   C1B 3296   4.146   4.835  13.231 -0.0788  0.0178 -0.1149
  303DPSM   C2B 3297   4.244   4.674  12.796 -0.0816 -0.0853 -0.2896
  303DPSM   C3B 3298   4.445   4.736  12.425 -0.2163 -0.1430 -0.4433
  303DPSM   C4B 3299   4.537   4.762  11.967 -0.0620  0.1495 -0.0788
  304DPSM   NC3 3300   5.667   4.361  14.014 -0.0457 -0.0070 -0.4401
  304DPSM   PO4 3301   6.027   4.115  13.960  0.2382 -0.0275  0.4545
  304DPSM   AM1 3302   6.011   3.981  13.595  0.1852  0.5594 -0.0510
  304DPSM   AM2 3303   5.864   3.691  13.566  0.1632 -0.1168  0.3258
  304DPSM   T1A 3304   6.137   3.757  13.131  0.1178  0.3568  0.0008
  304DPSM   C2A 3305   5.959   3.678  12.748  0.0477 -0.1161  0.1053
  304DPSM   C3A 3306   6.023   3.516  12.328 -0.2256 -0.1262 -0.1002
  304DPSM   C1B 3307   5.580   3.702  13.174  0.0881 -0.1979 -0.4511
  304DPSM   C2B 3308   5.488   3.548  12.860  0.3310 -0.1166 -0.1692
  304DPSM   C3B 3309   5.512   3.566  12.355 -0.1924 -0.2186 -0.1223
  304DPSM   C4B 3310   5.668   3.263  12.051 -0.1806  0.0253 -0.2199
  305DPSM   NC3 3311   0.060   7.095  13.963  0.2871  0.1497  0.1449
  305DPSM   PO4 3312   0.245   7.327  14.413 -0.1905  0.0810  0.0598
  305DPSM   AM1 3313   0.477   7.344  13.984 -0.0622 -0.3175 -0.1507
  305DPSM   AM2 3314   0.464   7.543  13.748 -0.3529  0.0314 -0.0382
  305DPSM   T1A 3315   0.812   7.189  13.704 -0.2650  0.1160 -0.1912
  305DPSM   C2A 3316   0.973   7.000  13.359 -0.0433  0.3343 -0.1472
  305DPSM   C3A 3317   1.294   7.076  13.094  0.1565 -0.0453  0.3290
  305DPSM   C1B 3318   0.355   7.640  13.309  0.1125  0.0919 -0.1467
  305DPSM   C2B 3319   0.284   7.345  12.894 -0.0364  0.1022 -0.1768
  305DPSM   C3B 3320   0.322   7.056  12.519  0.0422  0.0733 -0.0351
  305DPSM   C4B 3321   0.206   6.906  12.086 -0.0495  0.1970  0.1853
  306DPSM   NC3 3322   2.609   2.138  13.957 -0.1157 -0.0912 -0.0225
  306DPSM   PO4 3323   2.820   1.905  14.210 -0.1132  0.0372  0.2575
  306DPSM   AM1 3324   3.014   1.813  13.739  0.0973  0.0049  0.0888
  306DPSM   AM2 3325   2.723   2.065  13.495  0.2713 -0.0524  0.1501
  306DPSM   T1A 3326   3.194   1.727  13.398  0.0721 -0.5343 -0.1819
  306DPSM   C2A 3327   3.194   1.906  12.962  0.0881  0.0885 -0.0518
  306DPSM   C3A 3328   3.116   2.062  12.549  0.0676 -0.1707 -0.0348
  306DPSM   C1B 3329   2.679   2.203  13.035  0.4176  0.0570  0.0079
  306DPSM   C2B 3330   2.677   2.318  12.642 -0.1555 -0.2310  0.1544
  306DPSM   C3B 3331   2.757   2.295  12.301  0.0315 -0.1884  0.0839
  306DPSM   C4B 3332   3.110   2.225  12.028 -0.2283  0.1675 -0.0713
  307DPSM   NC3 3333   7.081   1.637  13.765 -0.0668 -0.1088  0.0361
  307DPSM   PO4 3334   6.692   1.784  13.727 -0.0539 -0.2972  0.1430
  307DPSM   AM1 3335   6.516   1.800  13.334 -0.0134 -0.0628 -0.2555
  307DPSM   AM2 3336   6.420   1.498  13.392 -0.3931 -0.3825  0.0579
  307DPSM   T1A 3337   6.631   1.840  12.958  0.1865 -0.2040 -0.0351
  307DPSM   C2A 3338   6.889   1.812  12.650 -0.1450  0.3215  0.0859
  307DPSM   C3A 3339   6.863   2.038  12.256  0.1469 -0.1583  0.0600
  307DPSM   C1B 3340   6.375   1.386  13.036 -0.2883  0.0865 -0.0801
  307DPSM   C2B 3341   6.445   1.253  12.688 -0.1905 -0.0593 -0.2064
  307DPSM   C3B 3342   6.444   1.131  12.264 -0.1063  0.4918  0.0827
  307DPSM   C4B 3343   6.369   1.020  11.854  0.1052  0.1804  0.0363
  308DPSM   NC3 3344   5.854   3.196  14.179 -0.0317  0.0071 -0.2459
  308DPSM   PO4 3345   6.138   3.061  13.864  0.0539 -0.0582  0.1449
  308DPSM   AM1 3346   6.145   2.956  13.527 -0.0695 -0.3153  0.5134
  308DPSM   AM2 3347   6.237   2.648  13.454 -0.1324  0.2501  0.1817
  308DPSM   T1A 3348   5.806   2.748  13.301 -0.0051  0.1090  0.0959
  308DPSM   C2A 3349   5.743   2.565  12.839  0.2759  0.1270 -0.0564
  308DPSM   C3A 3350   5.991   2.393  12.571 -0.3542 -0.2756  0.1331
  308DPSM   C1B 3351   6.144   2.334  13.135  0.1967 -0.2094 -0.4114
  308DPSM   C2B 3352   6.435   2.226  12.745  0.5259  0.3606 -0.0310
  308DPSM   C3B 3353   6.325   2.248  12.214 -0.1200 -0.2083 -0.1022
  308DPSM   C4B 3354   6.546   2.170  11.751  0.1156  0.3834  0.2094
  309DPSM   NC3 3355   0.051   1.380  13.990 -0.0444  0.1296 -0.0715
  309DPSM   PO4 3356   0.412   1.131  13.786 -0.0851  0.3624  0.1215
  309DPSM   AM1 3357   0.198   1.099  13.519 -0.0127  0.1783 -0.1889
  309DPSM   AM2 3358  -0.052   1.380  13.519  0.1026 -0.0234  0.0341
  309DPSM   T1A 3359   0.376   0.958  13.208 -0.3610 -0.1917  0.2707
  309DPSM   C2A 3360   0.440   0.857  12.792 -0.2735 -0.2558 -0.2255
  309DPSM   C3A 3361   0.616   0.704  12.452 -0.0053  0.2296  0.0002
  309DPSM   C1B 3362  -0.066   1.376  13.126 -0.0641  0.1252  0.1675
  309DPSM   C2B 3363  -0.009   1.434  12.580  0.4628  0.0667  0.0970
  309DPSM   C3B 3364  -0.001   1.306  12.203 -0.2612  0.2172 -0.0293
  309DPSM   C4B 3365  -0.104   1.034  11.938 -0.1319 -0.0774 -0.0320
  310DPSM   NC3 3366   0.611   6.542  14.403  0.0385  0.0780 -0.4152
  310DPSM   PO4 3367   0.430   6.916  14.172  0.4580  0.0486  0.0082
  310DPSM   AM1 3368   0.409   6.746  13.744  0.4208 -0.1588 -0.0135
  310DPSM   AM2 3369   0.649   6.721  13.719  0.1063  0.1250  0.0593
  310DPSM   T1A 3370   0.247   6.343  13.428 -0.1120  0.0322  0.1386
  310DPSM   C2A 3371   0.137   6.188  13.053  0.0940 -0.3766  0.0754
  310DPSM   C3A 3372   0.110   6.108  12.590 -0.3514 -0.0224  0.2789
  310DPSM   C1B 3373   0.809   6.488  13.383  0.0718 -0.2554  0.0763
  310DPSM   C2B 3374   0.847   6.486  13.011  0.1204  0.1010  0.0874
  310DPSM   C3B 3375   0.826   6.448  12.560 -0.1677  0.0868 -0.1087
  310DPSM   C4B 3376   0.811   6.809  12.349  0.0263  0.0124  0.4416
  311DPSM   NC3 3377   5.551   5.449  14.156 -0.1653 -0.0831 -0.2099
  311DPSM   PO4 3378   5.210   5.802  13.943 -0.1196 -0.0831  0.0059
  311DPSM   AM1 3379   5.318   5.623  13.543  0.0471 -0.0401  0.3502
  311DPSM   AM2 3380   5.610   5.679  13.600  0.1751 -0.1198  0.2648
  311DPSM   T1A 3381   5.341   5.879  13.121  0.0573 -0.1778 -0.1421
  311DPSM   C2A 3382   5.440   5.686  12.580  0.2837  0.0687  0.2272
  311DPSM   C3A 3383   5.606   5.498  12.206  0.0482 -0.3632  0.1679
  311DPSM   C1B 3384   5.781   5.723  13.248  0.0211  0.1834  0.0016
  311DPSM   C2B 3385   5.825   5.860  12.833  0.0477  0.1040 -0.1860
  311DPSM   C3B 3386   5.977   5.715  12.383 -0.1835  0.3200 -0.0093
  311DPSM   C4B 3387   5.938   5.956  11.965  0.1188 -0.1885 -0.2042
  312DPSM   NC3 3388   2.857   4.094   9.952 -0.0479 -0.2908  0.1381
  312DPSM   PO4 3389   2.639   3.784   9.719  0.0487 -0.1291 -0.0659
  312DPSM   AM1 3390   2.701   3.692  10.213  0.0867 -0.2387 -0.0973
  312DPSM   AM2 3391   3.035   3.724  10.177  0.0731  0.0171 -0.1529
  312DPSM   T1A 3392   2.730   3.668  10.651  0.2137  0.1760  0.0763
  312DPSM   C2A 3393   2.609   3.814  11.030  0.0522 -0.4654  0.1845
  312DPSM   C3A 3394   2.346   3.824  11.427 -0.0107  0.2093 -0.0567
  312DPSM   C1B 3395   3.226   3.485  10.428  0.4638  0.0251  0.1582
  312DPSM   C2B 3396   3.247   3.321  10.799  0.0634  0.1467 -0.0574
  312DPSM   C3B 3397   3.304   3.301  11.186 -0.0756  0.1427 -0.4284
  312DPSM   C4B 3398   2.940   3.455  11.250 -0.2282 -0.0214 -0.1819
  313DPSM   NC3 3399   6.466   4.019   9.574  0.0352  0.0282  0.2313
  313DPSM   PO4 3400   6.195   4.222   9.832  0.0047  0.0529 -0.1295
  313DPSM   AM1 3401   6.237   4.437  10.198 -0.2846  0.2782  0.1578
  313DPSM   AM2 3402   5.935   4.631  10.076  0.0766  0.0377 -0.2545
  313DPSM   T1A 3403   6.211   4.467  10.641 -0.2356 -0.0485  0.0317
  313DPSM   C2A 3404   6.209   4.586  11.010  0.3444 -0.3661  0.1768
  313DPSM   C3A 3405   6.111   4.593  11.459 -0.0846 -0.2911 -0.2321
  313DPSM   C1B 3406   5.771   4.693  10.594 -0.0230 -0.1520 -0.1266
  313DPSM   C2B 3407   5.684   4.659  10.941  0.0357  0.7743 -0.0350
  313DPSM   C3B 3408   5.413   4.551  11.179  0.1319  0.0090 -0.1452
  313DPSM   C4B 3409   5.530   4.316  11.646  0.3506  0.1118 -0.1533
  314DPSM   NC3 3410   3.104   0.433   9.735 -0.0175 -0.2501 -0.0871
  314DPSM   PO4 3411   3.481   0.244   9.903  0.0234  0.0756  0.0979
  314DPSM   AM1 3412   3.382   0.476  10.250  0.1528  0.2203  0.0232
  314DPSM   AM2 3413   3.065   0.655  10.166 -0.1139  0.1255 -0.2808
  314DPSM   T1A 3414   3.484   0.633  10.678  0.0951  0.0627 -0.1445
  314DPSM   C2A 3415   3.535   0.848  11.126 -0.1027  0.0233 -0.3480
  314DPSM   C3A 3416   3.454   0.900  11.567 -0.0762  0.1152  0.1207
  314DPSM   C1B 3417   2.979   0.493  10.532  0.2078 -0.4205 -0.0541
  314DPSM   C2B 3418   3.121   0.580  10.990  0.1024 -0.0010 -0.1394
  314DPSM   C3B 3419   3.280   0.522  11.329 -0.2203  0.0154  0.0795
  314DPSM   C4B 3420   3.214   0.290  11.652  0.2009  0.0211 -0.1532
  315DPSM   NC3 3421   1.597   8.027   9.911  0.0473  0.2470  0.2050
  315DPSM   PO4 3422   2.058   7.953   9.909 -0.0502  0.1539  0.3197
  315DPSM   AM1 3423   2.230   7.634  10.171  0.1642  0.5703  0.1317
  315DPSM   AM2 3424   2.025   7.349  10.256 -0.1887  0.1340 -0.3122
  315DPSM   T1A 3425   2.182   7.617  10.655  0.1604  0.0234 -0.0638
  315DPSM   C2A 3426   1.834   7.670  11.062 -0.0076 -0.0513 -0.1301
  315DPSM   C3A 3427   1.467   7.477  11.347  0.1085 -0.1475  0.1926
  315DPSM   C1B 3428   2.352   7.163  10.564 -0.1539  0.0862 -0.0352
  315DPSM   C2B 3429   2.555   7.272  10.869  0.2255 -0.1797  0.2196
  315DPSM   C3B 3430   2.593   7.169  11.275 -0.0522 -0.0520  0.0511
  315DPSM   C4B 3431   2.545   7.042  11.706 -0.0939  0.1143 -0.0190
  316DPSM   NC3 3432   6.409   2.630   9.815  0.0223 -0.0301 -0.1439
  316DPSM   PO4 3433   6.634   2.991   9.819 -0.0141  0.1843 -0.0137
  316DPSM   AM1 3434   6.567   3.360   9.962  0.0505 -0.1542  0.1612
  316DPSM   AM2 3435   6.269   3.537   9.799 -0.0801 -0.2560  0.1282
  316DPSM   T1A 3436   6.434   3.433  10.390  0.0506  0.1935 -0.0147
  316DPSM   C2A 3437   6.357   3.335  10.865  0.0226 -0.0353 -0.0240
  316DPSM   C3A 3438   6.338   3.224  11.236 -0.2536  0.0984 -0.3459
  316DPSM   C1B 3439   6.022   3.606  10.179 -0.0034  0.3028 -0.0663
  316DPSM   C2B 3440   5.822   3.633  10.560 -0.1608  0.2755 -0.2687
  316DPSM   C3B 3441   5.983   3.563  11.032  0.0321  0.2767 -0.0251
  316DPSM   C4B 3442   6.320   3.705  11.323  0.0171  0.1371  0.0546
  317DPSM   NC3 3443   0.754   2.294   9.517  0.0273 -0.2392  0.1545
  317DPSM   PO4 3444   1.118   2.238   9.766 -0.0341 -0.1110 -0.1302
  317DPSM   AM1 3445   1.164   2.427  10.061  0.0110 -0.4014  0.1345
  317DPSM   AM2 3446   1.361   2.713  10.186  0.0418 -0.1688 -0.0363
  317DPSM   T1A 3447   0.969   2.591  10.483 -0.2041  0.1597  0.1974
  317DPSM   C2A 3448   0.805   2.549  11.012 -0.2571  0.1412  0.0894
  317DPSM   C3A 3449   0.898   2.723  11.400  0.2686  0.4257  0.2771
  317DPSM   C1B 3450   1.390   2.888  10.589 -0.0337  0.1071 -0.2408
  317DPSM   C2B 3451   1.347   2.953  11.055 -0.1263  0.1236 -0.2121
  317DPSM   C3B 3452   1.140   3.200  11.281 -0.0418  0.1806 -0.2122
  317DPSM   C4B 3453   0.980   3.260  11.705  0.1469  0.1661 -0.2564
  318DPSM   NC3 3454   6.860   5.660  10.007  0.2139  0.3810 -0.0328
  318DPSM   PO4 3455   7.119   5.521  10.360 -0.0879 -0.1451  0.3318
  318DPSM   AM1 3456   6.883   5.776  10.653 -0.2707  0.0633  0.1576
  318DPSM   AM2 3457   6.685   6.075  10.673 -0.1297  0.0886  0.5191
  318DPSM   T1A 3458   7.073   5.759  11.043  0.0905 -0.0515 -0.0038
  318DPSM   C2A 3459   7.255   5.652  11.476  0.0849 -0.0717 -0.0938
  318DPSM   C3A 3460   7.471   5.361  11.677 -0.0877  0.0442  0.0679
  318DPSM   C1B 3461   6.647   6.062  11.129 -0.1724  0.0323 -0.1108
  318DPSM   C2B 3462   6.706   6.395  11.463  0.1274 -0.2232 -0.0707
  318DPSM   C3B 3463   7.010   6.723  11.456  0.1660 -0.0450 -0.1077
  318DPSM   C4B 3464   7.147   7.051  11.578 -0.0975  0.4863  0.1765
  319DPSM   NC3 3465   4.680   4.404   9.585  0.0849  0.0048  0.3901
  319DPSM   PO4 3466   4.478   4.100   9.577  0.1972  0.0150  0.2157
  319DPSM   AM1 3467   4.147   4.256   9.996 -0.4375  0.0418  0.2596
  319DPSM   AM2 3468   4.394   4.357  10.243  0.0864  0.1532  0.1265
  319DPSM   T1A 3469   3.902   4.235  10.294 -0.3154  0.0583  0.0195
  319DPSM   C2A 3470   3.667   4.375  10.657 -0.0088 -0.1437 -0.0839
  319DPSM   C3A 3471   3.452   4.485  10.970 -0.2073  0.1392 -0.1041
  319DPSM   C1B 3472   4.312   4.289  10.690  0.1413  0.3904  0.0411
  319DPSM   C2B 3473   4.533   4.141  11.050  0.1705  0.0818  0.2880
  319DPSM   C3B 3474   4.636   3.953  11.454 -0.1688 -0.2260  0.0841
  319DPSM   C4B 3475   4.909   3.728  11.726 -0.3419 -0.1566 -0.0233
  320DPSM   NC3 3476   1.988   5.924   9.714 -0.1837  0.3362 -0.2467
  320DPSM   PO4 3477   2.366   6.200   9.795 -0.2095 -0.0822  0.1255
  320DPSM   AM1 3478   2.199   6.297  10.209 -0.1474  0.0743  0.0460
  320DPSM   AM2 3479   2.341   5.935  10.234  0.0087  0.4111 -0.0092
  320DPSM   T1A 3480   2.240   6.332  10.638  0.0329  0.2326  0.2998
  320DPSM   C2A 3481   2.277   6.442  11.156  0.3611  0.1018  0.2402
  320DPSM   C3A 3482   2.365   6.770  11.348  0.3114  0.0818  0.0557
  320DPSM   C1B 3483   2.661   5.872  10.512  0.0439 -0.1373 -0.1046
  320DPSM   C2B 3484   2.843   5.726  10.970  0.0414  0.3436  0.1102
  320DPSM   C3B 3485   2.810   5.769  11.417  0.1383  0.0134  0.0659
  320DPSM   C4B 3486   2.655   5.836  11.820  0.0799  0.2995  0.0049
  321DPSM   NC3 3487   4.748   0.717   9.469  0.1312 -0.2553 -0.0958
  321DPSM   PO4 3488   4.876   1.091   9.526  0.3417 -0.1968  0.0374
  321DPSM   AM1 3489   4.606   1.279   9.782 -0.3091 -0.3929  0.3990
  321DPSM   AM2 3490   4.559   1.044  10.001 -0.2168  0.1263 -0.3537
  321DPSM   T1A 3491   4.585   1.694   9.846 -0.2742  0.3879 -0.2171
  321DPSM   C2A 3492   4.685   1.984  10.229  0.0100 -0.0127  0.0381
  321DPSM   C3A 3493   4.661   2.077  10.611  0.0946 -0.1285 -0.0045
  321DPSM   C1B 3494   4.612   1.448  10.295 -0.2662  0.1994  0.1362
  321DPSM   C2B 3495   4.586   1.590  10.673  0.0477  0.2112  0.0021
  321DPSM   C3B 3496   4.714   1.750  11.053 -0.1074 -0.0143 -0.0751
  321DPSM   C4B 3497   4.955   1.638  11.321  0.1406  0.1048 -0.0053
  322DPSM   NC3 3498   3.953   0.175   9.713 -0.1069 -0.0452 -0.0078
  322DPSM   PO4 3499   4.405   0.227   9.895 -0.0412  0.0811 -0.1201
  322DPSM   AM1 3500   4.244   0.126  10.267 -0.2256  0.2450  0.0672
  322DPSM   AM2 3501   3.977   0.266  10.209 -0.1039  0.0906  0.2576
  322DPSM   T1A 3502   4.378   0.019  10.633  0.1270  0.5135 -0.3705
  322DPSM   C2A 3503   4.258  -0.041  11.042  0.3126 -0.1688 -0.0802
  322DPSM   C3A 3504   4.323  -0.357  11.336  0.2724 -0.1568 -0.2151
  322DPSM   C1B 3505   3.840   0.312  10.584 -0.2499  0.0769 -0.1020
  322DPSM   C2B 3506   3.739   0.310  10.924 -0.3060  0.3527 -0.0842
  322DPSM   C3B 3507   3.715   0.398  11.262  0.1884 -0.0751  0.1023
  322DPSM   C4B 3508   3.600   0.057  11.506 -0.5135 -0.0503  0.0221
  323DPSM   NC3 3509   2.359   7.156   9.915  0.0860  0.3408  0.0765
  323DPSM   PO4 3510   1.975   6.888   9.946 -0.0178 -0.0854 -0.4705
  323DPSM   AM1 3511   1.834   6.852  10.346  0.3758 -0.0769 -0.0235
  323DPSM   AM2 3512   1.586   7.008  10.357 -0.2006 -0.1839 -0.0272
  323DPSM   T1A 3513   1.921   6.654  10.784  0.3571  0.0333  0.2857
  323DPSM   C2A 3514   1.774   6.687  11.236  0.1283 -0.2789  0.1836
  323DPSM   C3A 3515   1.984   6.421  11.662  0.0797 -0.2362  0.1081
  323DPSM   C1B 3516   1.394   6.880  10.709 -0.1495  0.2533  0.0532
  323DPSM   C2B 3517   1.374   6.943  11.154 -0.2328  0.1065 -0.0948
  323DPSM   C3B 3518   1.486   7.012  11.604 -0.0040 -0.2090 -0.0345
  323DPSM   C4B 3519   1.555   6.899  11.967  0.1240 -0.0253 -0.0204
  324DPSM   NC3 3520   3.709   7.090   9.605 -0.1899  0.0702 -0.1524
  324DPSM   PO4 3521   3.891   6.805   9.885  0.2474  0.1085 -0.1786
  324DPSM   AM1 3522   3.754   6.975  10.252  0.2513 -0.0456  0.2608
  324DPSM   AM2 3523   3.808   7.308  10.124  0.4042 -0.1373 -0.0191
  324DPSM   T1A 3524   3.395   7.069  10.625 -0.1580  0.2590 -0.1268
  324DPSM   C2A 3525   3.358   6.981  11.001  0.1604 -0.0734 -0.2639
  324DPSM   C3A 3526   3.212   6.750  11.349 -0.1299 -0.0832 -0.1988
  324DPSM   C1B 3527   3.882   7.313  10.601  0.0134  0.2993  0.0962
  324DPSM   C2B 3528   3.776   7.289  11.047 -0.1956 -0.0805  0.1525
  324DPSM   C3B 3529   3.739   7.077  11.395  0.0585 -0.1892 -0.0515
  324DPSM   C4B 3530   3.489   6.835  11.753  0.0517  0.2795 -0.2998
  325PNSM   NC3 3531   6.093   4.715  14.606  0.1770  0.1559 -0.1502
  325PNSM   PO4 3532   5.775   4.747  14.349  0.0607  0.1527  0.0507
  325PNSM   AM1 3533   5.805   5.036  14.027 -0.3226  0.0009  0.0191
  325PNSM   AM2 3534   5.997   4.907  13.845  0.3033  0.2773  0.0377
  325PNSM   T1A 3535   5.998   5.307  13.537  0.0015 -0.0375 -0.0154
  325PNSM   C2A 3536   6.099   5.376  13.120 -0.0418  0.2421  0.0941
  325PNSM   C3A 3537   6.246   5.539  12.802  0.2396 -0.3113 -0.1348
  325PNSM   C1B 3538   6.031   4.831  13.445  0.0809 -0.0772 -0.4556
  325PNSM   C2B 3539   6.059   4.858  13.027  0.0977  0.0487  0.1808
  325PNSM   C3B 3540   6.170   4.895  12.666 -0.0305 -0.0627 -0.0798
  325PNSM   D4B 3541   6.412   5.026  12.334 -0.3043  0.4959  0.3065
  325PNSM   C5B 3542   6.459   4.693  12.016 -0.0551  0.0205  0.1868
  325PNSM   C6B 3543   6.478   4.319  11.890  0.1095  0.5065 -0.3109
  326PNSM   NC3 3544   6.258   1.637  13.840  0.0832 -0.0390  0.1542
  326PNSM   PO4 3545   5.833   1.877  13.762 -0.0731 -0.0681 -0.2207
  326PNSM   AM1 3546   5.974   1.740  13.433 -0.1109 -0.0319  0.2243
  326PNSM   AM2 3547   5.909   1.392  13.437  0.0397  0.2089  0.3657
  326PNSM   T1A 3548   6.110   1.787  13.007 -0.2469 -0.4237 -0.0045
  326PNSM   C2A 3549   6.339   1.776  12.511 -0.3055 -0.0328  0.1236
  326PNSM   C3A 3550   6.408   1.642  12.121 -0.1586  0.3007 -0.0679
  326PNSM   C1B 3551   5.999   1.083  13.257 -0.2420 -0.0258 -0.1665
  326PNSM   C2B 3552   6.042   0.934  12.831 -0.1068  0.3579  0.0276
  326PNSM   C3B 3553   6.029   0.867  12.369  0.1620 -0.2331  0.2672
  326PNSM   D4B 3554   5.808   0.973  11.912 -0.3459 -0.0493 -0.2690
  326PNSM   C5B 3555   5.415   1.258  11.922  0.1731  0.4370 -0.0341
  326PNSM   C6B 3556   5.480   1.810  12.049  0.2613 -0.0550 -0.1094
  327PNSM   NC3 3557   3.456   4.456  14.147  0.0949 -0.2693  0.1635
  327PNSM   PO4 3558   3.495   4.705  13.823  0.3964  0.0709 -0.0264
  327PNSM   AM1 3559   3.172   4.635  13.526 -0.1286  0.4570  0.3037
  327PNSM   AM2 3560   2.856   4.770  13.484 -0.0233  0.3461 -0.6156
  327PNSM   T1A 3561   3.025   4.310  13.399 -0.2311 -0.0345 -0.1573
  327PNSM   C2A 3562   2.964   3.992  13.108 -0.1128 -0.2015  0.1158
  327PNSM   C3A 3563   2.642   3.842  12.999 -0.0253  0.1780 -0.2365
  327PNSM   C1B 3564   2.653   4.618  13.142  0.3761 -0.0895 -0.0304
  327PNSM   C2B 3565   2.254   4.688  12.872  0.0455  0.0109 -0.0327
  327PNSM   C3B 3566   1.933   4.399  12.706 -0.0758  0.2348 -0.2080
  327PNSM   D4B 3567   1.744   4.066  12.492  0.0657 -0.0000 -0.0231
  327PNSM   C5B 3568   1.413   4.307  12.418 -0.1127 -0.2315 -0.0251
  327PNSM   C6B 3569   1.487   4.800  12.460 -0.1010 -0.0836  0.1049
  328PNSM   NC3 3570   2.161   5.342  14.401  0.2123 -0.0053 -0.0429
  328PNSM   PO4 3571   1.784   5.512  14.092 -0.1268 -0.0630  0.2022
  328PNSM   AM1 3572   1.801   5.660  13.671  0.1561 -0.0879  0.1688
  328PNSM   AM2 3573   1.479   5.753  13.754 -0.0566  0.0500 -0.0441
  328PNSM   T1A 3574   1.764   5.843  13.230  0.1319  0.2176  0.2459
  328PNSM   C2A 3575   1.853   5.903  12.763  0.0425  0.1913 -0.1164
  328PNSM   C3A 3576   1.854   5.694  12.425  0.1874 -0.2446  0.2283
  328PNSM   C1B 3577   1.394   5.557  13.423  0.1396  0.1690  0.0941
  328PNSM   C2B 3578   1.408   5.549  13.062  0.0431  0.1384 -0.0100
  328PNSM   C3B 3579   1.517   5.368  12.790 -0.0850 -0.2323 -0.3121
  328PNSM   D4B 3580   1.647   5.298  12.344  0.0494  0.1543  0.0524
  328PNSM   C5B 3581   1.677   4.957  11.984  0.1418 -0.0944 -0.0116
  328PNSM   C6B 3582   1.635   5.028  11.550 -0.2007  0.2865  0.2559
  329PNSM   NC3 3583   0.911   3.891  14.131  0.0341  0.0607 -0.1344
  329PNSM   PO4 3584   0.589   3.614  13.854 -0.2090 -0.1214 -0.2505
  329PNSM   AM1 3585   0.743   3.501  13.353  0.1842 -0.0736  0.0119
  329PNSM   AM2 3586   0.940   3.722  13.119  0.1283 -0.0593  0.1208
  329PNSM   T1A 3587   0.656   3.273  13.025 -0.0550 -0.0576  0.0039
  329PNSM   C2A 3588   0.744   3.166  12.596  0.1600  0.0165  0.2171
  329PNSM   C3A 3589   0.728   3.135  12.152  0.0438 -0.0060 -0.2354
  329PNSM   C1B 3590   0.753   3.620  12.739  0.2717 -0.4748  0.1209
  329PNSM   C2B 3591   0.694   3.652  12.384  0.1649 -0.0768  0.1087
  329PNSM   C3B 3592   0.728   3.639  11.901 -0.1365  0.0317  0.0200
  329PNSM   D4B 3593   0.553   3.570  11.492 -0.3067 -0.2534  0.2677
  329PNSM   C5B 3594   0.862   3.608  11.141  0.1880 -0.0239 -0.1628
  329PNSM   C6B 3595   1.054   3.701  10.797 -0.0236  0.1279 -0.0017
  330PNSM   NC3 3596   3.749   5.773  14.463  0.0547  0.2038 -0.1517
  330PNSM   PO4 3597   3.385   5.846  14.102 -0.1266  0.1542 -0.1484
  330PNSM   AM1 3598   3.387   5.907  13.608  0.0007 -0.0411 -0.0151
  330PNSM   AM2 3599   3.675   6.003  13.609 -0.1658  0.4757  0.0617
  330PNSM   T1A 3600   3.303   6.206  13.270  0.0304 -0.0565 -0.2811
  330PNSM   C2A 3601   3.389   6.273  12.780 -0.2151  0.0034  0.3999
  330PNSM   C3A 3602   3.350   6.318  12.339 -0.3059 -0.0627  0.0570
  330PNSM   C1B 3603   3.614   5.875  13.142 -0.0903 -0.1679 -0.2051
  330PNSM   C2B 3604   3.782   5.752  12.752  0.0580  0.0164  0.1526
  330PNSM   C3B 3605   4.038   5.631  12.363  0.2722  0.4045  0.0815
  330PNSM   D4B 3606   4.269   5.768  12.112  0.3358 -0.0956  0.2836
  330PNSM   C5B 3607   4.721   5.637  12.078 -0.3263  0.1059  0.2402
  330PNSM   C6B 3608   5.043   5.733  11.695  0.0186 -0.0489 -0.1745
  331PNSM   NC3 3609   4.822   3.373  13.600  0.1992 -0.0082 -0.2262
  331PNSM   PO4 3610   5.164   3.069  13.715 -0.0793 -0.1205  0.1719
  331PNSM   AM1 3611   5.486   3.055  13.439  0.2156 -0.0204  0.1840
  331PNSM   AM2 3612   5.730   3.244  13.545 -0.3647  0.1049 -0.1228
  331PNSM   T1A 3613   5.516   3.001  12.946 -0.1853 -0.0731 -0.2098
  331PNSM   C2A 3614   5.410   2.871  12.542 -0.0658  0.0066 -0.1782
  331PNSM   C3A 3615   5.366   2.854  12.100 -0.2882  0.0459  0.1300
  331PNSM   C1B 3616   5.928   3.297  13.096 -0.0714 -0.0199  0.0340
  331PNSM   C2B 3617   6.303   3.365  12.799  0.0869 -0.1198 -0.1024
  331PNSM   C3B 3618   6.510   3.503  12.404 -0.1686  0.0863 -0.2642
  331PNSM   D4B 3619   6.597   3.548  12.069  0.0625  0.2780 -0.2859
  331PNSM   C5B 3620   6.327   3.782  11.835  0.2525 -0.0084 -0.1210
  331PNSM   C6B 3621   6.103   4.130  11.669  0.0039  0.0709  0.0086
  332PNSM   NC3 3622   2.941   0.948  13.866  0.0532  0.1804 -0.0133
  332PNSM   PO4 3623   3.267   0.880  13.729  0.2429  0.0548  0.0379
  332PNSM   AM1 3624   3.028   0.770  13.383  0.1521  0.0757  0.0230
  332PNSM   AM2 3625   2.827   0.919  13.311 -0.1844  0.1088  0.4064
  332PNSM   T1A 3626   2.820   0.471  13.120  0.2181 -0.0673 -0.3617
  332PNSM   C2A 3627   2.787   0.154  12.871  0.1813  0.0475  0.2987
  332PNSM   C3A 3628   2.564   0.035  12.600  0.1628 -0.0717 -0.0216
  332PNSM   C1B 3629   2.609   1.041  13.001  0.0439  0.4435  0.0098
  332PNSM   C2B 3630   2.455   1.129  12.648  0.1679 -0.1893 -0.1715
  332PNSM   C3B 3631   2.451   1.192  12.228  0.0510 -0.1334  0.0160
  332PNSM   D4B 3632   2.563   1.120  11.780 -0.2909 -0.1839  0.0921
  332PNSM   C5B 3633   2.791   1.450  11.441 -0.1591  0.0063 -0.0829
  332PNSM   C6B 3634   2.879   1.451  10.995 -0.1877 -0.1757  0.1704
  333PNSM   NC3 3635   3.044   4.885  13.958  0.0779 -0.0077 -0.0528
  333PNSM   PO4 3636   3.403   5.214  13.981  0.2842  0.0259 -0.0788
  333PNSM   AM1 3637   3.267   5.412  13.610 -0.0400  0.0732  0.1974
  333PNSM   AM2 3638   3.260   5.117  13.521 -0.1989 -0.1214  0.3586
  333PNSM   T1A 3639   3.458   5.465  13.209 -0.0197 -0.0763 -0.3458
  333PNSM   C2A 3640   3.515   5.344  12.752  0.1296  0.1825  0.3469
  333PNSM   C3A 3641   3.579   5.376  12.333  0.4383 -0.0082  0.2695
  333PNSM   C1B 3642   3.518   4.932  13.216 -0.0859 -0.0187 -0.1599
  333PNSM   C2B 3643   3.755   4.771  12.940  0.2268 -0.0616  0.0810
  333PNSM   C3B 3644   3.800   4.536  12.704  0.3518  0.3790 -0.2492
  333PNSM   D4B 3645   3.843   4.268  12.500  0.2637 -0.0837  0.1106
  333PNSM   C5B 3646   3.649   4.250  12.071 -0.0152 -0.1905 -0.0902
  333PNSM   C6B 3647   3.296   4.040  11.776 -0.3601  0.2785 -0.0680
  334PNSM   NC3 3648   4.498   3.642   9.702  0.0612 -0.1175 -0.2512
  334PNSM   PO4 3649   4.795   3.371   9.591 -0.1783 -0.0777 -0.1571
  334PNSM   AM1 3650   4.846   3.495   9.961  0.0286  0.3145 -0.3164
  334PNSM   AM2 3651   5.132   3.532  10.071  0.0612  0.0573  0.1997
  334PNSM   T1A 3652   4.797   3.698  10.405 -0.2051 -0.0661  0.1513
  334PNSM   C2A 3653   4.784   4.034  10.577 -0.1497  0.0144  0.0696
  334PNSM   C3A 3654   4.767   4.458  10.645 -0.1751  0.0827 -0.3257
  334PNSM   C1B 3655   5.370   3.427  10.354  0.0263  0.0988  0.0272
  334PNSM   C2B 3656   5.455   3.164  10.680  0.1948  0.1419 -0.0158
  334PNSM   C3B 3657   5.358   3.076  10.930 -0.5339  0.0159 -0.0867
  334PNSM   D4B 3658   5.383   3.024  11.263 -0.0516  0.1405 -0.1694
  334PNSM   C5B 3659   5.689   3.258  11.463 -0.1286 -0.2187  0.2846
  334PNSM   C6B 3660   6.022   3.444  11.679  0.3620 -0.1046  0.3344
  335PNSM   NC3 3661   2.464   2.440   9.340 -0.2437 -0.2521 -0.2197
  335PNSM   PO4 3662   2.690   2.826   9.260 -0.0344  0.1226  0.0353
  335PNSM   AM1 3663   2.742   2.877   9.728  0.0849 -0.1772  0.4902
  335PNSM   AM2 3664   3.003   3.206   9.895  0.2239  0.1176  0.0170
  335PNSM   T1A 3665   2.892   2.753  10.196 -0.0337 -0.0566  0.2354
  335PNSM   C2A 3666   2.808   2.780  10.661 -0.2086  0.0632  0.1252
  335PNSM   C3A 3667   2.984   2.937  11.160  0.0929  0.2664 -0.0570
  335PNSM   C1B 3668   2.790   3.205  10.359  0.0710 -0.0854 -0.1351
  335PNSM   C2B 3669   2.655   3.238  10.796  0.0704  0.1078 -0.0692
  335PNSM   C3B 3670   2.446   3.397  11.218  0.1139 -0.5738 -0.1000
  335PNSM   D4B 3671   2.046   3.415  11.281  0.3250  0.1824 -0.0060
  335PNSM   C5B 3672   1.824   2.954  11.302 -0.1687  0.2578  0.0278
  335PNSM   C6B 3673   2.048   2.670  11.359 -0.0657 -0.3860  0.3326
  336PNSM   NC3 3674   1.460   5.708   9.883 -0.2236 -0.1568 -0.3000
  336PNSM   PO4 3675   1.595   5.461  10.182 -0.0263 -0.0621 -0.1791
  336PNSM   AM1 3676   1.894   5.223  10.431  0.1173 -0.0490 -0.1477
  336PNSM   AM2 3677   2.109   4.990  10.343  0.1148  0.4630 -0.1529
  336PNSM   T1A 3678   1.972   5.307  10.910  0.1299  0.2365  0.0673
  336PNSM   C2A 3679   2.069   5.210  11.327  0.2011  0.1836  0.0658
  336PNSM   C3A 3680   2.282   5.387  11.712 -0.3446  0.2638  0.1315
  336PNSM   C1B 3681   1.998   4.765  10.740 -0.1386  0.1391  0.1613
  336PNSM   C2B 3682   2.022   4.730  11.216 -0.2027 -0.0076 -0.2687
  336PNSM   C3B 3683   1.894   4.477  11.520 -0.0102 -0.1006 -0.0816
  336PNSM   D4B 3684   2.040   4.065  11.737 -0.3990  0.0250 -0.3370
  336PNSM   C5B 3685   1.787   3.698  11.545  0.2079  0.1387 -0.2081
  336PNSM   C6B 3686   1.607   3.307  11.597  0.3159  0.0429  0.1857
  337PNSM   NC3 3687   7.213   2.426   9.504  0.2437  0.0563 -0.0717
  337PNSM   PO4 3688   6.766   2.397   9.540 -0.0364  0.2068 -0.0136
  337PNSM   AM1 3689   6.868   2.367   9.953 -0.1449 -0.0181  0.0021
  337PNSM   AM2 3690   7.087   2.155   9.928 -0.2311  0.1956  0.1562
  337PNSM   T1A 3691   6.790   2.162  10.291  0.1267 -0.0259  0.0965
  337PNSM   C2A 3692   6.508   2.087  10.635 -0.0409 -0.0047  0.1992
  337PNSM   C3A 3693   6.370   2.019  11.039  0.0432 -0.1286  0.0924
  337PNSM   C1B 3694   7.241   2.429  10.269  0.0190  0.2562 -0.2166
  337PNSM   C2B 3695   7.429   2.431  10.546 -0.0825  0.0252 -0.2144
  337PNSM   C3B 3696   7.459   2.402  10.855 -0.0045 -0.0030 -0.1340
  337PNSM   D4B 3697   7.455   2.358  11.315 -0.0355 -0.1411  0.2149
  337PNSM   C5B 3698   7.332   2.620  11.658  0.1932  0.0545 -0.1521
  337PNSM   C6B 3699   7.184   3.006  11.766 -0.1879 -0.0982 -0.1254
  338PNSM   NC3 3700   5.175   5.186   9.911  0.0663  0.1222  0.0890
  338PNSM   PO4 3701   4.798   5.518   9.810 -0.0427  0.1684 -0.0825
  338PNSM   AM1 3702   4.498   5.446  10.018  0.0252  0.0945  0.2637
  338PNSM   AM2 3703   4.299   5.269  10.139  0.1713 -0.0312  0.2105
  338PNSM   T1A 3704   4.331   5.707  10.343 -0.2250 -0.0038 -0.2510
  338PNSM   C2A 3705   4.250   5.717  10.826 -0.1060 -0.2924 -0.2619
  338PNSM   C3A 3706   4.455   5.925  11.085  0.0610 -0.2388  0.0084
  338PNSM   C1B 3707   4.046   5.236  10.581 -0.2059 -0.1034 -0.1639
  338PNSM   C2B 3708   4.082   5.216  10.967 -0.0561 -0.0308  0.1850
  338PNSM   C3B 3709   4.023   5.044  11.356  0.1611  0.2122  0.0430
  338PNSM   D4B 3710   4.162   4.823  11.684  0.0711 -0.1860 -0.3425
  338PNSM   C5B 3711   3.843   4.643  11.788  0.2342 -0.3201 -0.0668
  338PNSM   C6B 3712   3.414   4.634  11.824  0.0319 -0.1674 -0.0931
  339PNSM   NC3 3713   5.590   4.352   9.889  0.2911  0.4409  0.2664
  339PNSM   PO4 3714   5.458   4.752   9.842 -0.0751  0.2627  0.2662
  339PNSM   AM1 3715   5.500   4.815  10.203 -0.1402  0.0684 -0.2639
  339PNSM   AM2 3716   5.565   5.113  10.165  0.1388  0.1823  0.1015
  339PNSM   T1A 3717   5.152   4.868  10.457  0.0163  0.1588 -0.0561
  339PNSM   C2A 3718   4.989   4.852  10.846 -0.0999 -0.0216  0.2361
  339PNSM   C3A 3719   5.052   4.975  11.222  0.2964 -0.0984  0.4006
  339PNSM   C1B 3720   5.544   5.153  10.633 -0.0685 -0.2086 -0.2411
  339PNSM   C2B 3721   5.544   5.170  11.052 -0.3409 -0.1744 -0.2208
  339PNSM   C3B 3722   5.710   4.966  11.376 -0.0839  0.2654  0.2923
  339PNSM   D4B 3723   5.604   4.808  11.747 -0.1816  0.0858 -0.1260
  339PNSM   C5B 3724   5.378   4.882  12.126 -0.1049 -0.0056  0.1153
  339PNSM   C6B 3725   5.391   5.061  12.407  0.4275  0.1964  0.1977
  340PNSM   NC3 3726   4.402   2.448   9.466 -0.5909  0.0601 -0.2698
  340PNSM   PO4 3727   4.799   2.381   9.720 -0.0746  0.0126  0.0323
  340PNSM   AM1 3728   4.930   2.564  10.070 -0.3614 -0.3291  0.1810
  340PNSM   AM2 3729   4.811   2.960  10.100  0.1511  0.0254 -0.0576
  340PNSM   T1A 3730   4.865   2.657  10.561  0.0368  0.0191 -0.0172
  340PNSM   C2A 3731   4.970   2.757  10.997 -0.2338 -0.1468 -0.0604
  340PNSM   C3A 3732   4.913   2.778  11.361  0.0118  0.1053  0.0293
  340PNSM   C1B 3733   5.014   3.139  10.430  0.1160 -0.2020 -0.2291
  340PNSM   C2B 3734   4.920   3.457  10.818  0.0295  0.0871  0.2280
  340PNSM   C3B 3735   4.939   3.796  11.071  0.2829 -0.0767  0.0859
  340PNSM   D4B 3736   5.153   4.023  11.400 -0.3212 -0.4103 -0.1461
  340PNSM   C5B 3737   4.972   4.166  11.843 -0.5569 -0.1845  0.0674
  340PNSM   C6B 3738   4.736   4.339  12.039  0.1634 -0.0881 -0.0514
  341PNSM   NC3 3739  -0.011   6.651   9.611 -0.0679 -0.2357 -0.3450
  341PNSM   PO4 3740   0.393   6.515   9.641  0.0233  0.4547 -0.0445
  341PNSM   AM1 3741   0.578   6.392  10.139  0.3485 -0.0252 -0.0671
  341PNSM   AM2 3742   0.879   6.520  10.231 -0.0339  0.0701  0.2814
  341PNSM   T1A 3743   0.345   6.391  10.529 -0.2050  0.1412  0.2090
  341PNSM   C2A 3744   0.086   6.412  10.791  0.0681 -0.1056  0.0910
  341PNSM   C3A 3745  -0.072   6.743  11.050  0.0689 -0.2428  0.0395
  341PNSM   C1B 3746   0.929   6.653  10.576 -0.1089 -0.0491 -0.0960
  341PNSM   C2B 3747   0.953   6.661  11.093  0.0858  0.0317 -0.2750
  341PNSM   C3B 3748   0.983   6.576  11.478  0.2609 -0.3479  0.3454
  341PNSM   D4B 3749   1.021   6.749  11.860  0.3570  0.0644  0.1137
  341PNSM   C5B 3750   1.087   7.150  12.001  0.1442  0.2057  0.0795
  341PNSM   C6B 3751   1.436   7.489  11.913  0.0808 -0.0015  0.2077
  342PNSM   NC3 3752   1.032   6.455   9.726 -0.2098  0.3482  0.2102
  342PNSM   PO4 3753   1.309   6.218   9.974  0.1445  0.1977 -0.1083
  342PNSM   AM1 3754   1.412   6.377  10.338 -0.3843  0.3179 -0.3332
  342PNSM   AM2 3755   1.567   6.453  10.442  0.0147 -0.2024 -0.2188
  342PNSM   T1A 3756   1.295   6.383  10.817 -0.2373  0.1302  0.1014
  342PNSM   C2A 3757   1.315   6.277  11.230  0.0759 -0.2281 -0.1981
  342PNSM   C3A 3758   1.482   6.498  11.607 -0.0525 -0.0862 -0.1289
  342PNSM   C1B 3759   1.818   6.195  10.691  0.4579 -0.2110  0.0118
  342PNSM   C2B 3760   1.834   6.198  11.182 -0.2217  0.2447  0.1762
  342PNSM   C3B 3761   1.732   6.019  11.513  0.1438  0.1362  0.0167
  342PNSM   D4B 3762   1.378   5.804  11.500 -0.4027  0.1721 -0.1841
  342PNSM   C5B 3763   1.169   5.881  11.915  0.0882  0.1968  0.3565
  342PNSM   C6B 3764   1.021   6.311  12.019 -0.0184 -0.0518 -0.2003
  343PLSM   NC3 3765   0.578   1.278  14.295 -0.2560 -0.0715 -0.2766
  343PLSM   PO4 3766   0.463   1.665  13.949  0.2173  0.2140  0.1646
  343PLSM   AM1 3767   0.459   1.606  13.631 -0.4890 -0.0850 -0.1987
  343PLSM   AM2 3768   0.630   1.859  13.447 -0.0253 -0.2947 -0.3068
  343PLSM   T1A 3769   0.440   1.442  13.248  0.0906  0.2106 -0.1906
  343PLSM   C2A 3770   0.390   1.342  12.855 -0.2121  0.1624  0.4998
  343PLSM   C3A 3771   0.428   1.225  12.480 -0.0885 -0.0069  0.0597
  343PLSM   C1B 3772   0.797   1.757  12.994 -0.0332  0.2103 -0.0484
  343PLSM   C2B 3773   0.815   1.659  12.510 -0.0686  0.1074  0.2554
  343PLSM   C3B 3774   0.794   1.638  12.176  0.1018 -0.1926  0.1927
  343PLSM   C4B 3775   0.608   1.241  12.012 -0.2067  0.3083  0.2114
  343PLSM   C5B 3776   0.403   0.851  11.958  0.1361 -0.1521 -0.0245
  343PLSM   C6B 3777   0.350   0.385  11.767  0.1022 -0.3525 -0.2111
  344PLSM   NC3 3778   5.382   1.641  13.746 -0.1654 -0.1554 -0.1487
  344PLSM   PO4 3779   5.106   2.004  13.867 -0.2285  0.1470 -0.0497
  344PLSM   AM1 3780   4.892   2.022  13.435 -0.3302 -0.0862  0.0404
  344PLSM   AM2 3781   4.801   2.333  13.284 -0.2150 -0.2880 -0.1561
  344PLSM   T1A 3782   4.563   1.965  13.100  0.2703  0.4567  0.0188
  344PLSM   C2A 3783   4.512   1.810  12.686  0.1619 -0.1836 -0.0114
  344PLSM   C3A 3784   4.424   1.751  12.240 -0.2161  0.1441  0.2379
  344PLSM   C1B 3785   4.653   2.435  12.890  0.3202 -0.0030 -0.0735
  344PLSM   C2B 3786   4.675   2.260  12.455  0.2657  0.3522  0.2016
  344PLSM   C3B 3787   4.473   2.259  12.209  0.1021 -0.3235  0.0851
  344PLSM   C4B 3788   4.247   1.929  11.801  0.0488  0.2902 -0.0124
  344PLSM   C5B 3789   3.928   2.004  11.492 -0.1988 -0.0596  0.2841
  344PLSM   C6B 3790   3.639   1.783  11.296  0.0899  0.1052 -0.0246
  345PLSM   NC3 3791   4.416   0.209  13.791  0.2684  0.1530  0.1218
  345PLSM   PO4 3792   3.998   0.275  13.776  0.0011 -0.1446 -0.0088
  345PLSM   AM1 3793   3.835   0.461  13.401  0.0706  0.3726 -0.1104
  345PLSM   AM2 3794   3.468   0.422  13.358 -0.1215  0.0470  0.2231
  345PLSM   T1A 3795   3.799   0.527  12.967 -0.2443 -0.1605  0.0402
  345PLSM   C2A 3796   3.606   0.552  12.587 -0.1108 -0.1062  0.1352
  345PLSM   C3A 3797   3.482   0.309  12.264  0.0533 -0.1889  0.2634
  345PLSM   C1B 3798   3.247   0.241  13.072 -0.0747  0.0891  0.0149
  345PLSM   C2B 3799   3.223   0.300  12.675  0.0617  0.0804  0.1659
  345PLSM   C3B 3800   2.993   0.265  12.325  0.0601  0.2075  0.0902
  345PLSM   C4B 3801   2.557   0.225  12.090 -0.0049  0.0561  0.1931
  345PLSM   C5B 3802   2.274   0.283  11.711 -0.1380  0.3179  0.2859
  345PLSM   C6B 3803   2.314   0.239  11.216  0.2627 -0.0250 -0.0055
  346PLSM   NC3 3804   2.493   4.226  14.037  0.0421  0.1478 -0.2415
  346PLSM   PO4 3805   2.589   4.722  13.950 -0.1109 -0.0814  0.1037
  346PLSM   AM1 3806   2.515   4.432  13.598  0.2029  0.1061 -0.0207
  346PLSM   AM2 3807   2.211   4.282  13.598  0.0799 -0.0989  0.1991
  346PLSM   T1A 3808   2.621   4.011  13.499 -0.3674  0.0434 -0.0506
  346PLSM   C2A 3809   2.907   3.767  13.550 -0.1629  0.2674  0.0993
  346PLSM   C3A 3810   3.384   3.853  13.386 -0.2373 -0.2934  0.0438
  346PLSM   C1B 3811   2.265   4.193  13.139  0.0609  0.2799 -0.0407
  346PLSM   C2B 3812   2.466   4.236  12.705  0.2165 -0.0643  0.1620
  346PLSM   C3B 3813   2.630   3.895  12.369  0.0546  0.1279 -0.0810
  346PLSM   C4B 3814   2.963   4.011  12.219 -0.2015 -0.4525  0.1280
  346PLSM   C5B 3815   3.186   4.348  12.219  0.1028  0.2384  0.0293
  346PLSM   C6B 3816   3.036   4.738  12.125  0.2764  0.1800  0.1052
  347PLSM   NC3 3817   3.809   1.469  13.993  0.0488  0.2542 -0.2653
  347PLSM   PO4 3818   3.792   1.936  14.160 -0.0734  0.0328  0.0595
  347PLSM   AM1 3819   3.561   1.989  13.721  0.2203  0.0260  0.0457
  347PLSM   AM2 3820   3.701   1.647  13.545 -0.2086  0.2961  0.1059
  347PLSM   T1A 3821   3.612   2.071  13.294 -0.1406 -0.1178  0.0746
  347PLSM   C2A 3822   3.595   2.200  12.789  0.2357  0.0825  0.0065
  347PLSM   C3A 3823   3.487   2.305  12.343 -0.1596 -0.0789  0.3732
  347PLSM   C1B 3824   3.601   1.647  13.046 -0.2306  0.1604 -0.0198
  347PLSM   C2B 3825   3.527   1.737  12.553  0.0721 -0.2069 -0.2525
  347PLSM   C3B 3826   3.397   1.623  12.197  0.0304  0.0467 -0.0619
  347PLSM   C4B 3827   3.261   1.864  11.780 -0.2659  0.3460  0.0114
  347PLSM   C5B 3828   2.968   2.001  11.565  0.1760 -0.1083 -0.1543
  347PLSM   C6B 3829   2.727   1.906  11.184 -0.1124 -0.3442  0.0761
  348PLSM   NC3 3830   2.063   1.212  14.063 -0.0346  0.2076  0.1704
  348PLSM   PO4 3831   2.499   1.166  13.806 -0.0383 -0.1005  0.5729
  348PLSM   AM1 3832   2.335   1.191  13.415 -0.0388 -0.2629  0.0095
  348PLSM   AM2 3833   2.060   1.304  13.515  0.2728  0.1986  0.2163
  348PLSM   T1A 3834   2.254   1.401  13.069  0.2226 -0.2743  0.2749
  348PLSM   C2A 3835   2.091   1.563  12.663 -0.1972 -0.1837  0.1634
  348PLSM   C3A 3836   2.119   1.540  12.226  0.2091 -0.0928  0.0313
  348PLSM   C1B 3837   1.789   1.521  13.135 -0.0738 -0.1379  0.2465
  348PLSM   C2B 3838   1.655   1.440  12.637  0.0436 -0.1581 -0.1345
  348PLSM   C3B 3839   1.728   1.280  12.244 -0.0623 -0.1420 -0.4025
  348PLSM   C4B 3840   1.902   1.172  11.920 -0.0526 -0.1348  0.1483
  348PLSM   C5B 3841   2.019   1.100  11.513  0.2323  0.1679 -0.2019
  348PLSM   C6B 3842   1.685   1.009  11.295 -0.3320 -0.1335  0.2875
  349PLSM   NC3 3843   5.519   2.251  13.909  0.1859  0.0051  0.1293
  349PLSM   PO4 3844   5.897   2.390  13.720 -0.0279 -0.0526  0.0555
  349PLSM   AM1 3845   5.703   2.227  13.318 -0.0299 -0.2325 -0.0721
  349PLSM   AM2 3846   5.415   2.062  13.426 -0.2892 -0.3326  0.1207
  349PLSM   T1A 3847   5.690   2.130  12.955  0.1664  0.0957 -0.1920
  349PLSM   C2A 3848   5.749   2.016  12.436 -0.0295 -0.3250 -0.1004
  349PLSM   C3A 3849   5.981   1.878  12.168  0.0587  0.0173  0.0399
  349PLSM   C1B 3850   5.189   1.919  13.109  0.3507 -0.1115  0.1884
  349PLSM   C2B 3851   4.964   1.985  12.797  0.4508  0.1899 -0.1940
  349PLSM   C3B 3852   4.894   1.809  12.362 -0.0675  0.1521 -0.2652
  349PLSM   C4B 3853   4.819   2.036  11.975 -0.2110 -0.4103  0.0138
  349PLSM   C5B 3854   4.913   2.446  11.902 -0.3131  0.3694  0.2074
  349PLSM   C6B 3855   5.277   2.673  11.640  0.1963 -0.0241  0.1330
  350PLSM   NC3 3856   0.751   5.767  14.682 -0.2229 -0.3508  0.2825
  350PLSM   PO4 3857   0.692   6.011  14.400  0.1585 -0.0766  0.0072
  350PLSM   AM1 3858   0.593   5.827  13.963 -0.2177  0.2051 -0.2710
  350PLSM   AM2 3859   0.404   5.547  14.024  0.0119 -0.0204 -0.0483
  350PLSM   T1A 3860   0.658   6.016  13.592 -0.0259 -0.1505  0.0210
  350PLSM   C2A 3861   0.591   6.036  13.200 -0.0249  0.1181 -0.0741
  350PLSM   C3A 3862   0.578   6.070  12.809 -0.1729 -0.2232  0.0472
  350PLSM   C1B 3863   0.541   5.460  13.594 -0.0974  0.3999  0.1650
  350PLSM   C2B 3864   0.376   5.615  13.085 -0.0408  0.2165 -0.1705
  350PLSM   C3B 3865   0.184   5.515  12.873 -0.0639 -0.0803  0.0431
  350PLSM   C4B 3866   0.098   5.591  12.350 -0.0653  0.0762 -0.3702
  350PLSM   C5B 3867  -0.248   5.395  12.086  0.5586 -0.2138 -0.2222
  350PLSM   C6B 3868  -0.673   5.489  11.887  0.0134  0.0213 -0.0038
  351PLSM   NC3 3869   6.000   3.387   9.408 -0.0093 -0.1175 -0.0029
  351PLSM   PO4 3870   5.671   3.038   9.498  0.2234  0.2151  0.0262
  351PLSM   AM1 3871   5.659   2.757   9.871  0.0784  0.0044  0.0826
  351PLSM   AM2 3872   5.943   2.645  10.084  0.0404  0.1407 -0.1896
  351PLSM   T1A 3873   5.464   2.861  10.251 -0.3252 -0.0638 -0.0815
  351PLSM   C2A 3874   5.386   2.649  10.670 -0.0511 -0.1812 -0.2577
  351PLSM   C3A 3875   5.511   2.453  11.072 -0.1439 -0.1358  0.0595
  351PLSM   C1B 3876   5.946   2.523  10.510  0.0714  0.0762 -0.1748
  351PLSM   C2B 3877   5.970   2.380  10.882 -0.0385 -0.0596  0.1366
  351PLSM   C3B 3878   5.948   2.227  11.247  0.2956  0.2721 -0.0526
  351PLSM   C4B 3879   6.089   2.328  11.679  0.0770 -0.0831  0.2620
  351PLSM   C5B 3880   5.852   2.472  12.022  0.0169 -0.2338 -0.0957
  351PLSM   C6B 3881   5.828   2.836  12.225 -0.0373  0.0060  0.2193
  352PLSM   NC3 3882   6.078   7.240   9.683  0.2406  0.1341 -0.0589
  352PLSM   PO4 3883   6.416   7.231  10.001  0.0907 -0.0859  0.0527
  352PLSM   AM1 3884   6.138   7.307  10.315  0.0951  0.2378  0.1334
  352PLSM   AM2 3885   5.787   7.299  10.205 -0.0925 -0.1118  0.0880
  352PLSM   T1A 3886   6.135   7.467  10.746  0.1063 -0.1904  0.1741
  352PLSM   C2A 3887   6.030   7.380  11.043 -0.2018 -0.1728 -0.5148
  352PLSM   C3A 3888   5.887   7.662  11.420 -0.1334  0.0346 -0.0653
  352PLSM   C1B 3889   5.756   7.156  10.655  0.3545  0.0033  0.0373
  352PLSM   C2B 3890   5.671   7.030  11.076 -0.0319 -0.0083 -0.2797
  352PLSM   C3B 3891   5.527   7.149  11.495 -0.2851 -0.1520  0.1479
  352PLSM   C4B 3892   5.681   7.275  11.883  0.0713 -0.2154 -0.0550
  352PLSM   C5B 3893   6.066   7.111  12.206  0.1121 -0.1031  0.2889
  352PLSM   C6B 3894   6.498   7.066  12.316  0.1522 -0.2817 -0.1282
  353PLSM   NC3 3895   6.621   0.568   9.490 -0.2223  0.1086  0.0030
  353PLSM   PO4 3896   6.702   0.162   9.743  0.0357  0.0475  0.1259
  353PLSM   AM1 3897   6.901   0.228  10.246  0.0166  0.2192  0.1919
  353PLSM   AM2 3898   6.563   0.126  10.281 -0.0875 -0.1346 -0.0901
  353PLSM   T1A 3899   6.955   0.379  10.537 -0.1336  0.3067 -0.1682
  353PLSM   C2A 3900   7.067   0.407  10.972 -0.1426  0.2098 -0.2975
  353PLSM   C3A 3901   7.244   0.760  11.253  0.1516  0.1428  0.1112
  353PLSM   C1B 3902   6.525   0.237  10.781 -0.1131  0.2908  0.1241
  353PLSM   C2B 3903   6.544   0.201  11.164 -0.0165 -0.1439  0.1308
  353PLSM   C3B 3904   6.434   0.220  11.589 -0.2104  0.0924  0.0310
  353PLSM   C4B 3905   6.531   0.237  12.091 -0.1907 -0.0771 -0.0263
  353PLSM   C5B 3906   6.711   0.156  12.485 -0.1351  0.0735  0.1689
  353PLSM   C6B 3907   6.731   0.141  12.923  0.0714 -0.1314 -0.1336
  354PLSM   NC3 3908   5.973   5.143   9.825  0.0902  0.0370  0.0322
  354PLSM   PO4 3909   6.340   5.376  10.036  0.0893 -0.0229 -0.1890
  354PLSM   AM1 3910   6.600   5.284  10.447 -0.0878  0.1133  0.3353
  354PLSM   AM2 3911   6.746   5.064  10.313  0.1827  0.0570  0.2425
  354PLSM   T1A 3912   6.868   5.248  10.816 -0.2339 -0.0112  0.0348
  354PLSM   C2A 3913   7.043   5.258  11.229 -0.3928 -0.0044  0.0416
  354PLSM   C3A 3914   7.002   5.115  11.607 -0.1352  0.0100  0.0602
  354PLSM   C1B 3915   6.510   4.894  10.634  0.1180  0.1848  0.0473
  354PLSM   C2B 3916   6.606   4.914  11.087  0.1107  0.1432  0.1390
  354PLSM   C3B 3917   6.638   4.697  11.545 -0.1501 -0.0384  0.0357
  354PLSM   C4B 3918   6.989   4.597  11.911 -0.1312 -0.2061  0.1561
  354PLSM   C5B 3919   7.398   4.871  12.096  0.0141 -0.1058  0.1399
  354PLSM   C6B 3920   7.710   5.158  12.074  0.0372 -0.1748  0.3991
  355PLSM   NC3 3921   5.141   5.908   9.839 -0.0741  0.0605 -0.1293
  355PLSM   PO4 3922   5.525   5.534   9.817 -0.3970  0.0642  0.0803
  355PLSM   AM1 3923   5.363   5.624  10.131  0.0793  0.3195 -0.2632
  355PLSM   AM2 3924   5.248   5.456  10.337 -0.4703 -0.1544  0.4906
  355PLSM   T1A 3925   5.492   5.813  10.542 -0.0859 -0.3051 -0.0658
  355PLSM   C2A 3926   5.510   5.970  10.993  0.0200  0.1820  0.0421
  355PLSM   C3A 3927   5.425   5.967  11.460  0.1466 -0.1189 -0.1091
  355PLSM   C1B 3928   5.215   5.538  10.796  0.1637 -0.0977 -0.0272
  355PLSM   C2B 3929   5.220   5.533  11.248  0.0230  0.0981  0.1217
  355PLSM   C3B 3930   5.304   5.325  11.653 -0.0061  0.2349  0.2306
  355PLSM   C4B 3931   5.200   5.379  12.019  0.0114 -0.1069 -0.3865
  355PLSM   C5B 3932   5.049   5.405  12.384  0.1891  0.2486 -0.1563
  355PLSM   C6B 3933   5.149   5.362  12.789  0.2401 -0.1139  0.0457
  356PLSM   NC3 3934   3.818   5.466   9.716 -0.1535  0.1370 -0.2181
  356PLSM   PO4 3935   3.989   5.681   9.993  0.1239  0.0083 -0.2050
  356PLSM   AM1 3936   3.760   5.448  10.272  0.0645  0.0841  0.0706
  356PLSM   AM2 3937   3.808   5.118  10.098  0.3506  0.0055 -0.0786
  356PLSM   T1A 3938   3.732   5.595  10.706 -0.0066 -0.2703 -0.1881
  356PLSM   C2A 3939   3.777   5.622  11.155 -0.4684 -0.0963  0.0094
  356PLSM   C3A 3940   4.129   5.560  11.441 -0.1655  0.2667  0.0834
  356PLSM   C1B 3941   3.604   5.041  10.582 -0.0076 -0.3521  0.1750
  356PLSM   C2B 3942   3.539   5.146  10.989 -0.1181  0.0343 -0.0712
  356PLSM   C3B 3943   3.517   4.930  11.440 -0.0041  0.0085 -0.1230
  356PLSM   C4B 3944   3.669   5.240  11.648 -0.1397  0.1072 -0.0023
  356PLSM   C5B 3945   3.711   5.554  11.885 -0.1026  0.0190  0.1502
  356PLSM   C6B 3946   3.609   5.881  12.155 -0.4575  0.3302 -0.0440
  357PLSM   NC3 3947   4.776   6.689   9.636  0.0698 -0.1532 -0.2991
  357PLSM   PO4 3948   4.798   6.442  10.002  0.3022  0.3328  0.0489
  357PLSM   AM1 3949   4.830   6.067  10.270  0.1955  0.1216 -0.0727
  357PLSM   AM2 3950   4.834   5.786  10.253 -0.0927  0.1291 -0.2370
  357PLSM   T1A 3951   5.116   6.121  10.656  0.2499  0.0730 -0.0399
  357PLSM   C2A 3952   5.213   6.363  10.991  0.0513  0.2429 -0.1420
  357PLSM   C3A 3953   5.205   6.723  11.138  0.0539 -0.0927 -0.1333
  357PLSM   C1B 3954   4.750   5.823  10.674  0.0241  0.1785  0.0801
  357PLSM   C2B 3955   4.947   5.934  11.075 -0.2905  0.2515 -0.3283
  357PLSM   C3B 3956   4.919   6.148  11.392  0.2058  0.1223  0.3743
  357PLSM   C4B 3957   5.177   6.383  11.535  0.1545  0.1729 -0.0575
  357PLSM   C5B 3958   5.277   6.329  11.916 -0.2337 -0.2191  0.1210
  357PLSM   C6B 3959   5.277   6.532  12.353  0.1797  0.2023  0.1195
  358PLSM   NC3 3960   7.336   3.832   9.879 -0.0894 -0.0245 -0.0807
  358PLSM   PO4 3961   6.827   3.765   9.812 -0.1592 -0.1640 -0.2409
  358PLSM   AM1 3962   6.502   3.864  10.095 -0.0099  0.1048  0.0057
  358PLSM   AM2 3963   6.605   4.161  10.041  0.2291  0.2730 -0.0042
  358PLSM   T1A 3964   6.268   4.026  10.462  0.2557 -0.1486 -0.0813
  358PLSM   C2A 3965   6.296   4.010  10.914  0.1879  0.3691  0.1883
  358PLSM   C3A 3966   6.421   4.186  11.241 -0.0209  0.2475  0.1246
  358PLSM   C1B 3967   6.725   4.377  10.414 -0.1135  0.1409 -0.0593
  358PLSM   C2B 3968   6.670   4.323  10.812 -0.2324 -0.1359  0.1463
  358PLSM   C3B 3969   6.851   4.369  11.176  0.2441 -0.1854  0.3011
  358PLSM   C4B 3970   7.010   4.250  11.523 -0.1588  0.1760  0.3274
  358PLSM   C5B 3971   7.383   4.249  11.687 -0.2307 -0.1303  0.2054
  358PLSM   C6B 3972   7.503   4.416  12.037  0.1298  0.0476  0.0225
  359PAPI    C1 3973   5.244   4.631  14.290 -0.1647 -0.1909 -0.1059
  359PAPI    C2 3974   4.893   4.820  14.315 -0.1577 -0.1885 -0.0251
  359PAPI    C3 3975   5.086   4.710  14.648 -0.0342 -0.1020 -0.0671
  359PAPI   PO4 3976   5.317   4.743  14.034 -0.0010 -0.1102 -0.2324
  359PAPI   GL1 3977   5.223   4.610  13.626 -0.2037  0.0795  0.0981
  359PAPI   GL2 3978   5.508   4.621  13.546 -0.1331 -0.0579 -0.2018
  359PAPI   D1A 3979   5.113   4.442  13.260 -0.0757 -0.1342 -0.0526
  359PAPI   D2A 3980   4.855   4.267  13.618 -0.1406 -0.0759 -0.0428
  359PAPI   D3A 3981   4.960   3.854  13.539  0.0339 -0.1854  0.2163
  359PAPI   D4A 3982   5.121   3.956  13.173 -0.2772 -0.3887  0.2601
  359PAPI   C5A 3983   5.111   3.827  12.775 -0.1080  0.0713  0.3675
  359PAPI   C1B 3984   5.561   4.655  13.089 -0.0491 -0.3558 -0.1722
  359PAPI   C2B 3985   5.680   4.705  12.634 -0.1092 -0.0363 -0.0351
  359PAPI   C3B 3986   5.588   4.462  12.297  0.0750  0.1536  0.1605
  359PAPI   C4B 3987   5.267   4.437  12.124  0.1355  0.0605  0.0887
  360PAPI    C1 3988   6.648  -0.104  13.798 -0.0383 -0.0186  0.1316
  360PAPI    C2 3989   6.424   0.216  13.882  0.0596  0.1016 -0.0566
  360PAPI    C3 3990   6.249  -0.130  13.783 -0.0475  0.0786  0.2030
  360PAPI   PO4 3991   6.878  -0.098  13.956  0.1960 -0.2027  0.1908
  360PAPI   GL1 3992   7.244  -0.071  13.740 -0.1512  0.0713 -0.2631
  360PAPI   GL2 3993   7.443   0.004  13.522  0.0284  0.0275 -0.2997
  360PAPI   D1A 3994   6.892   0.191  13.488 -0.1991  0.0501 -0.1875
  360PAPI   D2A 3995   6.914   0.550  13.189  0.0303 -0.2075  0.1174
  360PAPI   D3A 3996   7.080   0.442  12.735  0.0553  0.1296 -0.3933
  360PAPI   D4A 3997   7.254   0.293  12.401 -0.1241  0.2798 -0.0796
  360PAPI   C5A 3998   7.050   0.306  12.047 -0.0283  0.0836  0.3805
  360PAPI   C1B 3999   7.225   0.126  13.177  0.0991  0.3584 -0.0981
  360PAPI   C2B 4000   7.304  -0.007  12.798  0.0344 -0.0419  0.0411
  360PAPI   C3B 4001   7.420  -0.182  12.375  0.3422  0.2238 -0.0688
  360PAPI   C4B 4002   7.513   0.006  12.041  0.1938  0.0985  0.0146
  361PAPI    C1 4003   6.372   0.983   9.363 -0.0418 -0.1052 -0.0366
  361PAPI    C2 4004   6.169   1.274   9.179  0.0067 -0.0267  0.0333
  361PAPI    C3 4005   6.107   0.892   9.077 -0.1242  0.0013  0.0051
  361PAPI   PO4 4006   6.359   0.992   9.580  0.0563 -0.0169  0.1678
  361PAPI   GL1 4007   6.377   1.065  10.011  0.1245  0.0032 -0.3229
  361PAPI   GL2 4008   6.433   1.410   9.977  0.1114 -0.1210  0.2430
  361PAPI   D1A 4009   6.584   1.127  10.369  0.3070  0.0686 -0.0474
  361PAPI   D2A 4010   6.553   0.704  10.463 -0.0176  0.0634 -0.2001
  361PAPI   D3A 4011   6.491   1.014  10.852 -0.0001  0.1830  0.0189
  361PAPI   D4A 4012   6.642   0.668  11.055  0.0135  0.1885  0.1970
  361PAPI   C5A 4013   6.581   0.719  11.480  0.1144  0.3749  0.0435
  361PAPI   C1B 4014   6.575   1.615  10.310  0.0254 -0.0170  0.0405
  361PAPI   C2B 4015   6.524   1.517  10.766  0.2224  0.0741 -0.1658
  361PAPI   C3B 4016   6.460   1.508  11.203 -0.2638  0.2791  0.0036
  361PAPI   C4B 4017   6.628   1.437  11.590 -0.0320  0.2286  0.0867
  362PAPI    C1 4018   0.835   1.356   9.869  0.0324 -0.1427 -0.1589
  362PAPI    C2 4019   1.202   1.485   9.963 -0.0251 -0.1334  0.0591
  362PAPI    C3 4020   0.980   1.687   9.698 -0.0289  0.0932  0.2318
  362PAPI   PO4 4021   0.909   1.058   9.920 -0.0502  0.1716 -0.2339
  362PAPI   GL1 4022   1.012   0.819  10.253 -0.3353 -0.0224 -0.0474
  362PAPI   GL2 4023   1.389   0.712  10.329  0.0969  0.3435  0.0340
  362PAPI   D1A 4024   0.715   1.036  10.433  0.0343 -0.0303 -0.0056
  362PAPI   D2A 4025   0.532   1.272  10.294  0.3825  0.0602 -0.0299
  362PAPI   D3A 4026   0.369   1.744  10.414  0.2173 -0.0261  0.1575
  362PAPI   D4A 4027   0.246   1.955  10.712 -0.0253 -0.0900 -0.3034
  362PAPI   C5A 4028   0.461   2.203  10.998 -0.1380 -0.1613 -0.5242
  362PAPI   C1B 4029   1.595   0.864  10.704 -0.0713 -0.4313 -0.2211
  362PAPI   C2B 4030   1.469   1.244  10.903  0.1224  0.0026  0.2403
  362PAPI   C3B 4031   1.315   1.377  11.172 -0.1651 -0.3664 -0.1520
  362PAPI   C4B 4032   1.524   1.392  11.590 -0.0366 -0.0357  0.2185
  363PAPS   CNO 4033   1.819   2.302  14.352  0.0460 -0.0495 -0.3446
  363PAPS   PO4 4034   2.150   2.358  13.941 -0.1745 -0.0573  0.1414
  363PAPS   GL1 4035   2.254   2.201  13.477 -0.3279  0.0585  0.0033
  363PAPS   GL2 4036   2.321   1.848  13.340  0.1197 -0.0998  0.2714
  363PAPS   D1A 4037   2.170   2.480  13.113 -0.0123 -0.0995  0.1238
  363PAPS   D2A 4038   2.229   2.384  12.745 -0.1706  0.3868  0.0199
  363PAPS   D3A 4039   2.190   2.700  12.497  0.0547  0.1442 -0.0880
  363PAPS   D4A 4040   2.302   2.536  12.183  0.0865  0.0492 -0.2615
  363PAPS   C5A 4041   1.998   2.476  11.840 -0.0433  0.0100 -0.0089
  363PAPS   C1B 4042   2.263   1.923  12.943 -0.2251  0.0308  0.1114
  363PAPS   C2B 4043   2.363   2.019  12.430 -0.0706 -0.0009  0.0520
  363PAPS   C3B 4044   2.247   2.041  12.050  0.1094  0.2655  0.1832
  363PAPS   C4B 4045   2.437   2.127  11.667  0.0920  0.0269  0.2140
  364PAPS   CNO 4046  -0.095   1.876  14.147 -0.0094 -0.5088  0.0616
  364PAPS   PO4 4047   0.058   1.903  13.748  0.1499  0.1090  0.1809
  364PAPS   GL1 4048   0.098   1.825  13.316  0.2415 -0.2464 -0.0212
  364PAPS   GL2 4049   0.164   2.109  13.094 -0.1180 -0.4181 -0.3280
  364PAPS   D1A 4050  -0.138   1.791  12.925  0.1865  0.0580 -0.1099
  364PAPS   D2A 4051  -0.057   2.112  12.548 -0.0347 -0.3417 -0.1118
  364PAPS   D3A 4052  -0.173   1.849  12.201 -0.2027  0.2648  0.2290
  364PAPS   D4A 4053  -0.424   1.568  12.274 -0.1690  0.4102 -0.0673
  364PAPS   C5A 4054  -0.591   1.230  12.070  0.1702  0.1571 -0.1641
  364PAPS   C1B 4055   0.319   1.823  12.719 -0.1986  0.1256 -0.2236
  364PAPS   C2B 4056   0.356   1.759  12.311  0.3476 -0.1115  0.1834
  364PAPS   C3B 4057   0.518   2.010  11.908 -0.2795 -0.1698 -0.3407
  364PAPS   C4B 4058   0.243   2.247  11.673  0.2962 -0.0275  0.0080
  365PAPS   CNO 4059   5.741   0.439  14.162 -0.0432  0.0938 -0.2059
  365PAPS   PO4 4060   5.844   0.245  13.749  0.1337  0.1179 -0.2174
  365PAPS   GL1 4061   5.817   0.489  13.338  0.1604 -0.2867 -0.0009
  365PAPS   GL2 4062   5.693   0.710  13.104  0.3639  0.3735  0.0514
  365PAPS   D1A 4063   6.159   0.472  12.966  0.1320  0.5134 -0.0933
  365PAPS   D2A 4064   6.448   0.310  13.299  0.0875  0.2429  0.1419
  365PAPS   D3A 4065   6.149  -0.022  13.200  0.3278  0.0815  0.3679
  365PAPS   D4A 4066   6.555  -0.195  13.346 -0.2845  0.0504 -0.0162
  365PAPS   C5A 4067   6.494  -0.603  13.565  0.0503 -0.1590 -0.1174
  365PAPS   C1B 4068   5.741   0.587  12.635  0.0238  0.5251 -0.0736
  365PAPS   C2B 4069   5.800   0.367  12.275  0.0518 -0.2212  0.0381
  365PAPS   C3B 4070   6.080   0.087  12.074  0.2254  0.1433  0.2440
  365PAPS   C4B 4071   6.147  -0.179  11.696 -0.2092 -0.0528  0.1043
  366PAPS   CNO 4072   7.698   4.481  14.491  0.3538  0.1455 -0.1004
  366PAPS   PO4 4073   7.579   4.727  14.123 -0.0448  0.0259  0.5103
  366PAPS   GL1 4074   7.268   4.692  13.788 -0.1049  0.1658 -0.3021
  366PAPS   GL2 4075   7.159   4.961  13.737 -0.1021  0.1031 -0.0436
  366PAPS   D1A 4076   7.358   4.575  13.374  0.0236  0.1993 -0.2329
  366PAPS   D2A 4077   7.671   4.848  13.579  0.3073 -0.3705  0.5130
  366PAPS   D3A 4078   7.641   5.180  13.400 -0.2617  0.1082  0.2218
  366PAPS   D4A 4079   7.429   5.415  13.610  0.1606  0.0262 -0.0482
  366PAPS   C5A 4080   7.612   5.800  13.442 -0.0333  0.0904 -0.0424
  366PAPS   C1B 4081   6.932   4.891  13.399  0.0821 -0.0897 -0.1969
  366PAPS   C2B 4082   6.958   4.757  12.995  0.1717 -0.0765 -0.1837
  366PAPS   C3B 4083   6.991   4.620  12.660  0.1334  0.5780  0.2957
  366PAPS   C4B 4084   7.087   4.403  12.347  0.1437 -0.2179  0.1137
  367PAPS   CNO 4085   0.731   6.870   9.750  0.3625 -0.0579 -0.0639
  367PAPS   PO4 4086   0.989   7.100  10.042  0.1391  0.1076 -0.2200
  367PAPS   GL1 4087   1.108   7.279  10.510 -0.0594  0.2511  0.0667
  367PAPS   GL2 4088   0.939   7.134  10.737 -0.1995  0.0740 -0.4201
  367PAPS   D1A 4089   1.341   7.422  10.887  0.1876 -0.2383 -0.0859
  367PAPS   D2A 4090   1.061   7.625  11.104  0.0557 -0.2179 -0.0428
  367PAPS   D3A 4091   1.084   7.764  11.409 -0.2780 -0.2809  0.1603
  367PAPS   D4A 4092   0.739   7.994  11.376 -0.0127  0.2199  0.1859
  367PAPS   C5A 4093   0.738   8.325  11.603  0.1112  0.0472  0.1697
  367PAPS   C1B 4094   0.935   7.168  11.128 -0.0171 -0.0363  0.4029
  367PAPS   C2B 4095   1.057   7.246  11.512 -0.1088 -0.2859  0.0549
  367PAPS   C3B 4096   0.856   7.574  11.743 -0.0364  0.4229  0.3381
  367PAPS   C4B 4097   0.854   7.922  11.838 -0.0220 -0.2119  0.0786
  368PAPS   CNO 4098   2.271   1.689   9.263 -0.1244 -0.0869 -0.0198
  368PAPS   PO4 4099   2.083   1.349   9.540 -0.2085 -0.2397 -0.1214
  368PAPS   GL1 4100   1.924   1.250  10.048 -0.3612  0.0884  0.1453
  368PAPS   GL2 4101   2.174   1.187  10.293  0.0988 -0.1993  0.2391
  368PAPS   D1A 4102   1.610   1.293  10.298 -0.3687  0.0893  0.0218
  368PAPS   D2A 4103   1.162   1.210  10.441  0.1519 -0.1505  0.2670
  368PAPS   D3A 4104   0.979   1.333  10.788  0.3038  0.3429 -0.0005
  368PAPS   D4A 4105   0.703   1.322  11.161 -0.1217 -0.2449 -0.0395
  368PAPS   C5A 4106   0.761   1.315  11.497  0.0707  0.0491 -0.2214
  368PAPS   C1B 4107   2.034   1.150  10.708  0.0301 -0.0598 -0.1061
  368PAPS   C2B 4108   2.120   1.260  11.055 -0.1667 -0.0088  0.1248
  368PAPS   C3B 4109   2.312   1.527  11.412 -0.2069  0.0981 -0.1212
  368PAPS   C4B 4110   2.440   1.605  11.819  0.0181  0.2258  0.0418
  369PAPS   CNO 4111   7.979   3.079   9.835 -0.1089  0.1963 -0.0293
  369PAPS   PO4 4112   7.522   3.088   9.660 -0.0493 -0.2046 -0.0849
  369PAPS   GL1 4113   7.517   3.116  10.166 -0.0868  0.0535  0.0509
  369PAPS   GL2 4114   7.381   2.919  10.375  0.1636  0.1737  0.0753
  369PAPS   D1A 4115   7.303   3.424  10.501 -0.1474  0.2751  0.1758
  369PAPS   D2A 4116   6.919   3.283  10.633  0.0870  0.1148 -0.1564
  369PAPS   D3A 4117   6.829   3.133  11.063  0.1262  0.1266 -0.0017
  369PAPS   D4A 4118   7.088   3.266  11.363 -0.3390  0.2269 -0.0041
  369PAPS   C5A 4119   6.672   3.395  11.599 -0.0871 -0.4625  0.5760
  369PAPS   C1B 4120   7.451   2.935  10.778  0.2456  0.0312  0.2816
  369PAPS   C2B 4121   7.282   2.820  11.196  0.0903  0.1013  0.0463
  369PAPS   C3B 4122   6.900   2.767  11.388  0.0500  0.2582  0.1604
  369PAPS   C4B 4123   6.868   2.643  11.836 -0.1699 -0.0972  0.0584
  370PAPS   CNO 4124   0.593   3.978   9.199  0.0103  0.1686 -0.0727
  370PAPS   PO4 4125   0.348   4.203   9.557  0.0882 -0.1121 -0.5040
  370PAPS   GL1 4126   0.249   4.108   9.954  0.0101 -0.2062 -0.2312
  370PAPS   GL2 4127   0.172   4.310  10.101  0.3286  0.0434 -0.1034
  370PAPS   D1A 4128   0.514   3.943  10.299 -0.0877  0.0002  0.0761
  370PAPS   D2A 4129   0.026   3.944  10.437  0.1233  0.2931  0.2367
  370PAPS   D3A 4130  -0.159   4.387  10.449  0.5213 -0.0805  0.0320
  370PAPS   D4A 4131  -0.333   4.195  10.711  0.1910  0.1369  0.0325
  370PAPS   C5A 4132  -0.188   4.130  11.064  0.1582 -0.0859 -0.1602
  370PAPS   C1B 4133   0.295   4.300  10.586 -0.1339 -0.2151  0.0928
  370PAPS   C2B 4134   0.183   4.398  10.922 -0.0179  0.1361  0.1242
  370PAPS   C3B 4135   0.258   4.392  11.378  0.4614  0.3083 -0.2669
  370PAPS   C4B 4136   0.362   3.986  11.613 -0.3082 -0.3236  0.1051
  371PAPE   NH3 4137   6.736   2.423  13.855 -0.3872 -0.0703  0.1955
  371PAPE   PO4 4138   7.025   2.154  13.763  0.0992  0.0584  0.0761
  371PAPE   GL1 4139   7.308   2.307  13.444  0.1136 -0.1911 -0.0241
  371PAPE   GL2 4140   7.209   2.346  13.054  0.0535 -0.0084 -0.0257
  371PAPE   D1A 4141   7.458   2.670  13.422 -0.0679 -0.0349 -0.3375
  371PAPE   D2A 4142   7.801   2.570  13.197  0.4360 -0.1942 -0.1043
  371PAPE   D3A 4143   8.108   2.214  13.080 -0.1102 -0.1722  0.2811
  371PAPE   D4A 4144   7.913   2.354  12.671  0.0262 -0.0148 -0.3133
  371PAPE   C5A 4145   8.162   2.227  12.385  0.0705 -0.1775 -0.1785
  371PAPE   C1B 4146   6.932   2.290  12.728 -0.1397 -0.0098 -0.0525
  371PAPE   C2B 4147   6.733   2.549  12.376 -0.0677  0.4241  0.1355
  371PAPE   C3B 4148   6.382   2.742  12.223 -0.5040 -0.1686  0.1402
  371PAPE   C4B 4149   6.252   3.108  11.977 -0.1123  0.0123 -0.1124
  372PAPE   NH3 4150   5.776   6.498  13.972 -0.0246 -0.0020 -0.3441
  372PAPE   PO4 4151   5.709   6.015  14.027  0.2684 -0.2671 -0.0403
  372PAPE   GL1 4152   5.570   6.177  13.618 -0.0129 -0.2728  0.0386
  372PAPE   GL2 4153   5.895   6.168  13.549  0.3591  0.1628 -0.1622
  372PAPE   D1A 4154   5.435   6.384  13.255 -0.1311 -0.1525 -0.1458
  372PAPE   D2A 4155   5.773   6.347  12.987 -0.5347  0.1942 -0.5644
  372PAPE   D3A 4156   5.659   6.637  12.862  0.0234  0.1892  0.1806
  372PAPE   D4A 4157   5.915   6.771  12.560 -0.2209 -0.2351  0.2817
  372PAPE   C5A 4158   6.273   6.755  12.585  0.3452  0.2940  0.2319
  372PAPE   C1B 4159   6.118   6.092  13.266 -0.1766 -0.0517 -0.1632
  372PAPE   C2B 4160   6.255   6.128  12.890  0.0163  0.1878 -0.3359
  372PAPE   C3B 4161   6.080   6.244  12.527  0.1984 -0.3523  0.1272
  372PAPE   C4B 4162   6.032   6.398  12.111  0.0423  0.2634  0.0648
  373PAPE   NH3 4163   2.807   6.532   9.769 -0.0491 -0.0919 -0.1232
  373PAPE   PO4 4164   2.783   6.949   9.718  0.1619 -0.2049  0.0978
  373PAPE   GL1 4165   2.837   7.122  10.076  0.0175  0.4677 -0.5574
  373PAPE   GL2 4166   3.013   7.567  10.113  0.1365 -0.1097  0.0518
  373PAPE   D1A 4167   2.926   7.205  10.555 -0.4081 -0.1903  0.1307
  373PAPE   D2A 4168   2.745   6.806  10.538  0.1167  0.0488  0.2704
  373PAPE   D3A 4169   2.440   6.755  10.862 -0.0190  0.0275 -0.1091
  373PAPE   D4A 4170   2.818   6.758  11.048 -0.1421 -0.2776 -0.2880
  373PAPE   C5A 4171   3.208   6.551  10.807 -0.2503  0.1887  0.2007
  373PAPE   C1B 4172   2.661   7.613  10.474 -0.1502  0.2452  0.0523
  373PAPE   C2B 4173   2.666   7.852  10.881  0.0022 -0.3257  0.0298
  373PAPE   C3B 4174   2.782   7.832  11.352  0.1328 -0.2849 -0.1955
  373PAPE   C4B 4175   2.689   7.578  11.625 -0.2341  0.2046  0.2984
  374PAPE   NH3 4176   0.464   5.196   9.705 -0.0043 -0.4331  0.0672
  374PAPE   PO4 4177   0.698   5.118  10.019  0.0324 -0.3518  0.2570
  374PAPE   GL1 4178   0.541   5.242  10.342  0.0916 -0.3593  0.1234
  374PAPE   GL2 4179   0.465   5.077  10.544 -0.0304 -0.0764 -0.1120
  374PAPE   D1A 4180   0.187   5.412  10.689  0.2450 -0.2933  0.2288
  374PAPE   D2A 4181  -0.107   5.163  10.583 -0.3598  0.3111 -0.1682
  374PAPE   D3A 4182   0.019   4.837  10.609  0.2686 -0.2522 -0.0223
  374PAPE   D4A 4183   0.196   4.868  11.049  0.0371 -0.0796 -0.0536
  374PAPE   C5A 4184   0.056   5.236  11.201  0.0810  0.0153  0.0499
  374PAPE   C1B 4185   0.596   5.111  10.956  0.0440 -0.0137 -0.1417
  374PAPE   C2B 4186   0.677   4.924  11.340  0.1298 -0.0198  0.0238
  374PAPE   C3B 4187   0.770   4.616  11.626  0.2386  0.2184 -0.0483
  374PAPE   C4B 4188   0.512   4.414  11.911  0.0650 -0.0546  0.1505
  375CHOL   ROH 4189   1.809   0.429  13.405 -0.2022 -0.2166 -0.0187
  375CHOL    R1 4190   1.745   0.534  13.150 -0.0448 -0.0445  0.0109
  375CHOL    R2 4191   1.872   0.450  12.919 -0.0394 -0.0325  0.0088
  375CHOL    R3 4192   1.618   0.404  12.835 -0.0518  0.2040 -0.0906
  375CHOL    R4 4193   1.772   0.444  12.589  0.1445 -0.2206 -0.0455
  375CHOL    R5 4194   1.590   0.550  12.647  0.2379  0.0637 -0.2484
  375CHOL    C1 4195   1.474   0.397  12.317  0.2399 -0.1082 -0.1704
  375CHOL    C2 4196   1.395   0.504  11.972 -0.1145  0.2756  0.1077
  376CHOL   ROH 4197   7.236   6.204  13.421  0.1318  0.1390  0.0343
  376CHOL    R1 4198   7.127   6.019  13.236  0.0096  0.0908  0.1533
  376CHOL    R2 4199   7.171   6.038  12.964 -0.1121 -0.0202  0.1282
  376CHOL    R3 4200   7.257   5.781  12.993 -0.1511 -0.0282  0.1809
  376CHOL    R4 4201   7.128   5.787  12.730  0.1470  0.0261  0.0255
  376CHOL    R5 4202   7.084   5.649  12.894 -0.0459 -0.0048 -0.0449
  376CHOL    C1 4203   7.182   5.400  12.622  0.2611  0.0456  0.0152
  376CHOL    C2 4204   7.398   5.055  12.565 -0.1116  0.1780 -0.0511
  377CHOL   ROH 4205   0.880   2.934  13.542 -0.0451  0.0512  0.1182
  377CHOL    R1 4206   0.987   2.792  13.322 -0.1891 -0.0953  0.1400
  377CHOL    R2 4207   0.828   2.657  13.141 -0.3419  0.1408  0.0893
  377CHOL    R3 4208   0.961   2.809  12.959 -0.0695 -0.0370  0.1343
  377CHOL    R4 4209   0.841   2.592  12.802 -0.1398  0.0173  0.1196
  377CHOL    R5 4210   1.051   2.650  12.804 -0.0899 -0.1674  0.2568
  377CHOL    C1 4211   0.974   2.697  12.434  0.2336 -0.2215  0.1794
  377CHOL    C2 4212   1.252   2.492  12.169 -0.0025 -0.1871  0.0971
  378CHOL   ROH 4213   3.189   2.220  13.462 -0.0044  0.0803 -0.0609
  378CHOL    R1 4214   3.113   2.406  13.262 -0.0515  0.0796 -0.0442
  378CHOL    R2 4215   3.296   2.531  13.098 -0.0807  0.1555 -0.0215
  378CHOL    R3 4216   3.139   2.430  12.900 -0.0396  0.1279 -0.0399
  378CHOL    R4 4217   3.281   2.653  12.775 -0.0221  0.1149 -0.0394
  378CHOL    R5 4218   3.066   2.622  12.778 -0.0210  0.1100 -0.0777
  378CHOL    C1 4219   3.126   2.630  12.401  0.0507  0.0654 -0.0671
  378CHOL    C2 4220   3.147   2.904  12.215  0.1045 -0.0177  0.0099
  379CHOL   ROH 4221   6.372   2.916  10.224  0.0194 -0.0710 -0.0307
  379CHOL    R1 4222   6.464   2.777  10.452 -0.0425 -0.0364  0.0149
  379CHOL    R2 4223   6.516   2.903  10.693 -0.0555  0.0082 -0.0079
  379CHOL    R3 4224   6.344   2.716  10.791 -0.1053  0.0628  0.0115
  379CHOL    R4 4225   6.528   2.772  11.012 -0.1268  0.0844  0.0271
  379CHOL    R5 4226   6.482   2.576  10.928 -0.1500  0.0709  0.0668
  379CHOL    C1 4227   6.375   2.520  11.290 -0.2152  0.1800  0.0657
  379CHOL    C2 4228   6.434   2.749  11.658  0.0782  0.1176  0.0600
  380CHOL   ROH 4229   4.008   6.525  10.263  0.1121  0.0917 -0.1287
  380CHOL    R1 4230   4.138   6.616  10.497  0.1324  0.0410 -0.1203
  380CHOL    R2 4231   4.023   6.800  10.669  0.1880  0.0750 -0.1217
  380CHOL    R3 4232   4.072   6.609  10.855  0.1140  0.0545 -0.1229
  380CHOL    R4 4233   4.044   6.855  11.009  0.0212  0.0367 -0.1041
  380CHOL    R5 4234   4.211   6.716  11.017  0.0301  0.0471 -0.0427
  380CHOL    C1 4235   4.103   6.707  11.382 -0.1453 -0.0049 -0.0949
  380CHOL    C2 4236   4.088   6.839  11.699 -0.0330  0.1621 -0.0873
  381CHOL   ROH 4237   3.820   3.734  13.044  0.1263 -0.1597  0.1273
  381CHOL    R1 4238   3.846   3.830  12.779  0.1369 -0.1510  0.1314
  381CHOL    R2 4239   4.060   3.763  12.617  0.0892 -0.2329  0.1006
  381CHOL    R3 4240   3.864   3.684  12.445  0.0335 -0.1343  0.1184
  381CHOL    R4 4241   4.115   3.615  12.310 -0.0103 -0.0259 -0.0190
  381CHOL    R5 4242   3.952   3.735  12.228 -0.0491  0.0160  0.1191
  381CHOL    C1 4243   3.964   3.455  11.970 -0.1204  0.1872 -0.0720
  381CHOL    C2 4244   3.977   2.964  11.856 -0.0822  0.5049 -0.1742
  382CHOL   ROH 4245   6.682   2.298  13.264  0.0563 -0.0204 -0.0058
  382CHOL    R1 4246   6.666   2.558  13.154  0.2169 -0.0045  0.0081
  382CHOL    R2 4247   6.862   2.663  12.990  0.1507 -0.2252 -0.2114
  382CHOL    R3 4248   6.653   2.704  12.821  0.0031  0.0010  0.0166
  382CHOL    R4 4249   6.870   2.874  12.716  0.1643 -0.4129 -0.3591
  382CHOL    R5 4250   6.667   2.938  12.766  0.3198 -0.0486 -0.1465
  382CHOL    C1 4251   6.679   3.036  12.398  0.0337 -0.3099 -0.2311
  382CHOL    C2 4252   6.790   3.091  12.066 -0.0403 -0.1554  0.0018
  383CHOL   ROH 4253   4.801   5.189  10.304  0.2613  0.5042 -0.2839
  383CHOL    R1 4254   4.791   5.364  10.526  0.1178  0.2668 -0.0978
  383CHOL    R2 4255   4.583   5.363  10.708  0.0512 -0.0043 -0.1671
  383CHOL    R3 4256   4.783   5.331  10.889  0.0012 -0.1240 -0.1327
  383CHOL    R4 4257   4.556   5.428  11.046  0.0591  0.0814 -0.1833
  383CHOL    R5 4258   4.756   5.514  11.040  0.1243 -0.0757 -0.1722
  383CHOL    C1 4259   4.729   5.436  11.413  0.0168  0.0190 -0.1606
  383CHOL    C2 4260   4.431   5.331  11.775  0.1625 -0.1948 -0.1640
  384CHOL   ROH 4261   2.263   0.579  13.209  0.2830 -0.0444  0.0847
  384CHOL    R1 4262   2.365   0.489  12.960  0.0219 -0.0036 -0.0404
  384CHOL    R2 4263   2.272   0.585  12.719 -0.0207  0.2658  0.0782
  384CHOL    R3 4264   2.535   0.638  12.675  0.0179 -0.0158 -0.0488
  384CHOL    R4 4265   2.409   0.670  12.413 -0.0526  0.0067 -0.0103
  384CHOL    R5 4266   2.580   0.544  12.460 -0.1609 -0.1475 -0.0297
  384CHOL    C1 4267   2.736   0.769  12.194 -0.0348 -0.4085 -0.1811
  384CHOL    C2 4268   2.806   0.589  11.814  0.2047 -0.2443  0.1716
  385CHOL   ROH 4269   6.181   6.074  10.676  0.2533  0.1208  0.1270
  385CHOL    R1 4270   6.235   6.044  10.952  0.1706  0.0079  0.1320
  385CHOL    R2 4271   6.035   6.015  11.141  0.1006  0.1827  0.0902
  385CHOL    R3 4272   6.175   5.792  11.208 -0.1476  0.0176  0.0696
  385CHOL    R4 4273   6.099   5.911  11.464  0.0902  0.1438  0.0794
  385CHOL    R5 4274   6.300   5.856  11.401  0.0009 -0.1114  0.0162
  385CHOL    C1 4275   6.267   5.641  11.715 -0.1489 -0.0339  0.0539
  385CHOL    C2 4276   6.265   5.416  12.037  0.1613  0.0284 -0.0845
  386CHOL   ROH 4277   1.798   5.103  13.485  0.0754  0.0785  0.1848
  386CHOL    R1 4278   1.815   5.237  13.236  0.0622  0.1537  0.2249
  386CHOL    R2 4279   2.008   5.427  13.183  0.2663 -0.0698  0.1618
  386CHOL    R3 4280   2.060   5.268  12.969 -0.0907 -0.0546  0.0557
  386CHOL    R4 4281   2.183   5.525  12.901  0.4265 -0.2468  0.1976
  386CHOL    R5 4282   2.041   5.413  12.780  0.1719  0.1094  0.1467
  386CHOL    C1 4283   2.335   5.431  12.537  0.1847 -0.3355  0.1189
  386CHOL    C2 4284   2.689   5.663  12.359  0.0585 -0.0669  0.1786
  387CHOL   ROH 4285   3.256   1.247  13.296 -0.0119 -0.0780  0.0972
  387CHOL    R1 4286   3.101   1.294  13.064 -0.1187 -0.0390  0.1759
  387CHOL    R2 4287   3.194   1.441  12.849 -0.2788  0.1352  0.2266
  387CHOL    R3 4288   3.127   1.218  12.709 -0.1965  0.1746  0.1218
  387CHOL    R4 4289   3.083   1.439  12.522 -0.1710  0.2447  0.1876
  387CHOL    R5 4290   2.939   1.285  12.577 -0.1667  0.1973  0.0852
  387CHOL    C1 4291   2.954   1.228  12.201 -0.0310  0.3454  0.0667
  387CHOL    C2 4292   3.121   1.310  11.940  0.4355 -0.1548  0.0347
  388CHOL   ROH 4293   0.419   7.111  13.352  0.1570 -0.2059 -0.0789
  388CHOL    R1 4294   0.489   6.878  13.208  0.0453 -0.2361 -0.0843
  388CHOL    R2 4295   0.300   6.707  13.100 -0.0352 -0.1311 -0.1051
  388CHOL    R3 4296   0.440   6.750  12.871  0.0043 -0.1965 -0.0942
  388CHOL    R4 4297   0.217   6.578  12.790  0.0262 -0.2407 -0.0767
  388CHOL    R5 4298   0.429   6.541  12.754  0.0382 -0.2389 -0.0264
  388CHOL    C1 4299   0.300   6.543  12.395  0.0989 -0.3660 -0.0496
  388CHOL    C2 4300   0.565   6.471  12.074 -0.1286 -0.0181 -0.2777
  389CHOL   ROH 4301   1.134   0.878  10.862 -0.0253  0.3091 -0.0938
  389CHOL    R1 4302   1.074   0.930  11.134  0.1053  0.1261 -0.0269
  389CHOL    R2 4303   1.146   0.758  11.338  0.2417  0.0040 -0.1675
  389CHOL    R3 4304   1.262   0.981  11.441  0.2582 -0.0400 -0.0934
  389CHOL    R4 4305   1.283   0.782  11.655  0.0801 -0.0449 -0.0939
  389CHOL    R5 4306   1.197   0.981  11.671  0.1384 -0.0242 -0.1318
  389CHOL    C1 4307   1.471   1.006  11.936  0.0015 -0.1147  0.0185
  389CHOL    C2 4308   1.417   0.914  12.313  0.2560 -0.1295  0.0870
  390CHOL   ROH 4309   4.099   2.291  13.056  0.1810  0.1486 -0.1981
  390CHOL    R1 4310   4.162   2.226  12.788  0.1103  0.0501 -0.1921
  390CHOL    R2 4311   4.045   2.014  12.655  0.0252  0.0398 -0.1070
  390CHOL    R3 4312   3.983   2.205  12.471  0.0408  0.0029 -0.1496
  390CHOL    R4 4313   3.928   1.950  12.336  0.0469 -0.0230 -0.1017
  390CHOL    R5 4314   4.056   2.112  12.263  0.0534 -0.0401 -0.1252
  390CHOL    C1 4315   3.803   2.093  11.978  0.0741 -0.0943 -0.1385
  390CHOL    C2 4316   3.751   1.715  11.863  0.1674  0.0699 -0.1168
  391CHOL   ROH 4317   6.888   3.622  10.295  0.1820  0.0619  0.1742
  391CHOL    R1 4318   6.851   3.783  10.525  0.1873  0.0858  0.1583
  391CHOL    R2 4319   6.696   3.704  10.739  0.0864  0.1634  0.1145
  391CHOL    R3 4320   6.921   3.756  10.881  0.0686  0.0638  0.1804
  391CHOL    R4 4321   6.714   3.716  11.084  0.0349 -0.0399  0.1259
  391CHOL    R5 4322   6.846   3.888  11.066  0.0506 -0.0386  0.2470
  391CHOL    C1 4323   6.936   3.772  11.418 -0.0118 -0.2517  0.1943
  391CHOL    C2 4324   6.832   3.837  11.726  0.0483  0.3063 -0.0247
  392CHOL   ROH 4325   2.380   0.565  10.334  0.2467  0.0123  0.2330
  392CHOL    R1 4326   2.319   0.688  10.582 -0.0743  0.0393  0.1454
  392CHOL    R2 4327   2.072   0.663  10.703 -0.0605 -0.4194  0.1036
  392CHOL    R3 4328   2.220   0.578  10.914  0.0877  0.0249  0.1884
  392CHOL    R4 4329   1.973   0.681  11.034 -0.0677 -0.2414  0.0926
  392CHOL    R5 4330   2.177   0.739  11.086 -0.1539  0.1324  0.0290
  392CHOL    C1 4331   2.056   0.611  11.425  0.0673  0.2794  0.1659
  392CHOL    C2 4332   1.812   0.656  11.729 -0.0703 -0.1183 -0.0881
  393CHOL   ROH 4333   4.135   1.780  13.274  0.0726  0.0580 -0.0351
  393CHOL    R1 4334   4.173   1.673  13.015  0.0696  0.1335 -0.0675
  393CHOL    R2 4335   4.053   1.438  12.932  0.2935  0.0029 -0.0393
  393CHOL    R3 4336   3.963   1.594  12.728  0.0166 -0.0675  0.0262
  393CHOL    R4 4337   4.034   1.340  12.601  0.1373 -0.0003 -0.0294
  393CHOL    R5 4338   4.104   1.538  12.543 -0.0707  0.0578 -0.0764
  393CHOL    C1 4339   3.938   1.429  12.217 -0.2136 -0.0684  0.0379
  393CHOL    C2 4340   4.240   1.300  12.048  0.0005  0.2873  0.1356
  394CHOL   ROH 4341   6.894   4.329  13.526  0.1629 -0.0852  0.0155
  394CHOL    R1 4342   6.883   4.320  13.244  0.0224  0.0069  0.0173
  394CHOL    R2 4343   7.077   4.196  13.090  0.0337  0.1972 -0.1283
  394CHOL    R3 4344   6.863   4.062  12.988  0.0732  0.0819 -0.0623
  394CHOL    R4 4345   7.054   4.078  12.766 -0.0133  0.2019 -0.1269
  394CHOL    R5 4346   6.846   4.142  12.763 -0.0503  0.0841 -0.0518
  394CHOL    C1 4347   6.841   3.885  12.481 -0.0035  0.0965 -0.0639
  394CHOL    C2 4348   6.784   3.972  12.193 -0.0029  0.0355  0.0635
  395CHOL   ROH 4349   1.244   6.162  13.547  0.0341  0.0024  0.0130
  395CHOL    R1 4350   1.277   6.039  13.294  0.3385  0.0299  0.0364
  395CHOL    R2 4351   1.094   6.069  13.089  0.2532 -0.4607  0.0333
  395CHOL    R3 4352   1.313   6.150  12.950  0.0639  0.0591  0.0142
  395CHOL    R4 4353   1.118   6.074  12.745  0.2322 -0.4805  0.0310
  395CHOL    R5 4354   1.323   6.001  12.763  0.4304  0.0279  0.0472
  395CHOL    C1 4355   1.337   6.153  12.413  0.0422 -0.0041  0.0117
  395CHOL    C2 4356   1.514   6.221  12.045 -0.3389  0.3278 -0.0589
  396CHOL   ROH 4357   6.566   6.194  13.746  0.0435 -0.1242  0.0595
  396CHOL    R1 4358   6.708   6.098  13.521  0.1320  0.1831 -0.0191
  396CHOL    R2 4359   6.635   5.867  13.386  0.4601  0.1126 -0.0742
  396CHOL    R3 4360   6.635   6.033  13.170  0.1296  0.1898 -0.0209
  396CHOL    R4 4361   6.602   5.765  13.057  0.3816  0.1816 -0.0895
  396CHOL    R5 4362   6.753   5.912  13.001  0.1760  0.3852 -0.1349
  396CHOL    C1 4363   6.583   5.861  12.664  0.0257  0.2944 -0.0483
  396CHOL    C2 4364   6.578   5.511  12.483 -0.0099  0.1502 -0.0710
  397CHOL   ROH 4365   0.003   4.077  13.277 -0.0958 -0.3332 -0.1984
  397CHOL    R1 4366   0.041   4.132  13.001 -0.2207 -0.1236 -0.1753
  397CHOL    R2 4367  -0.074   4.349  12.876  0.0481  0.2007  0.1336
  397CHOL    R3 4368   0.183   4.401  12.802  0.0838 -0.1610 -0.0183
  397CHOL    R4 4369   0.019   4.522  12.591  0.0967  0.3134  0.2162
  397CHOL    R5 4370   0.181   4.379  12.563 -0.1529  0.0560 -0.0455
  397CHOL    C1 4371   0.313   4.671  12.356  0.1585  0.0394  0.1218
  397CHOL    C2 4372   0.603   4.811  12.140 -0.1657 -0.1997  0.0669
  398CHOL   ROH 4373   7.140   6.217  10.856  0.0016  0.1170  0.0090
  398CHOL    R1 4374   7.147   6.325  11.118 -0.0851  0.0338  0.0464
  398CHOL    R2 4375   7.168   6.167  11.344  0.0109 -0.0289 -0.0048
  398CHOL    R3 4376   7.381   6.329  11.397 -0.1005  0.0981  0.0584
  398CHOL    R4 4377   7.300   6.223  11.658 -0.0067 -0.0883  0.0130
  398CHOL    R5 4378   7.325   6.433  11.605 -0.1608 -0.0432  0.1141
  398CHOL    C1 4379   7.576   6.408  11.891 -0.1214 -0.0036  0.0828
  398CHOL    C2 4380   7.320   6.427  12.253  0.0446  0.2074  0.1007
  399CHOL   ROH 4381   6.152   0.354  10.476 -0.0465 -0.0156 -0.0317
  399CHOL    R1 4382   6.147   0.506  10.715  0.0516  0.0261 -0.0554
  399CHOL    R2 4383   5.927   0.514  10.882  0.0720  0.1589 -0.0326
  399CHOL    R3 4384   6.107   0.438  11.070  0.0564  0.1023 -0.0404
  399CHOL    R4 4385   5.928   0.624  11.209  0.0002  0.0014  0.0212
  399CHOL    R5 4386   6.145   0.636  11.199 -0.0010  0.0474  0.0613
  399CHOL    C1 4387   6.097   0.617  11.577 -0.0562 -0.1435  0.0452
  399CHOL    C2 4388   6.226   0.590  11.943 -0.1861  0.3456 -0.5098
  400CHOL   ROH 4389   1.762   2.883  11.826 -0.1009  0.1813  0.2566
  400CHOL    R1 4390   1.999   3.013  11.742 -0.0141  0.0768  0.3397
  400CHOL    R2 4391   2.210   3.063  11.914  0.0305 -0.1994  0.3642
  400CHOL    R3 4392   2.354   2.931  11.725 -0.0699 -0.1587  0.2575
  400CHOL    R4 4393   2.543   3.123  11.842  0.1381 -0.5277  0.5613
  400CHOL    R5 4394   2.495   3.100  11.630  0.1791 -0.2155  0.5100
  400CHOL    C1 4395   2.871   3.035  11.622  0.1065 -0.6807  0.5761
  400CHOL    C2 4396   3.198   2.998  11.730 -0.2074  0.2333  0.0391
  401CHOL   ROH 4397   2.969   5.767  13.281 -0.1549  0.2747 -0.0050
  401CHOL    R1 4398   3.122   5.828  13.051 -0.1021  0.3108  0.0392
  401CHOL    R2 4399   3.170   5.643  12.851  0.1989  0.2469  0.1641
  401CHOL    R3 4400   3.067   5.837  12.691  0.0677  0.0492  0.0036
  401CHOL    R4 4401   3.218   5.665  12.509  0.3814  0.1309  0.1810
  401CHOL    R5 4402   3.239   5.881  12.531  0.1171  0.1686  0.0880
  401CHOL    C1 4403   3.149   5.860  12.161  0.3645 -0.1221  0.0402
  401CHOL    C2 4404   3.263   5.756  11.833  0.3139  0.3198  0.2221
  402CHOL   ROH 4405   3.796   7.426  13.359  0.2726  0.1081 -0.0697
  402CHOL    R1 4406   3.683   7.405  13.100  0.0660 -0.0022  0.0280
  402CHOL    R2 4407   3.790   7.531  12.880 -0.2165  0.0553 -0.0772
  402CHOL    R3 4408   3.788   7.281  12.775 -0.1214  0.0430 -0.0522
  402CHOL    R4 4409   3.803   7.459  12.542 -0.3772  0.0403 -0.0812
  402CHOL    R5 4410   3.656   7.301  12.576 -0.2598 -0.0539  0.0244
  402CHOL    C1 4411   3.809   7.182  12.247 -0.3814  0.0200 -0.0600
  402CHOL    C2 4412   3.801   7.253  11.868 -0.0197  0.0544  0.0390
  403CHOL   ROH 4413   6.991   7.046  13.437  0.1697 -0.0434  0.0167
  403CHOL    R1 4414   6.866   7.005  13.186  0.0620  0.1325  0.0410
  403CHOL    R2 4415   6.950   7.132  12.956  0.2744 -0.0722  0.0099
  403CHOL    R3 4416   6.965   6.878  12.860 -0.2106 -0.1270  0.0529
  403CHOL    R4 4417   6.900   7.043  12.626  0.6529  0.0747 -0.0937
  403CHOL    R5 4418   6.791   6.867  12.695  0.0449  0.3410 -0.2804
  403CHOL    C1 4419   6.884   6.753  12.343  0.4179  0.1088 -0.1136
  403CHOL    C2 4420   6.904   6.518  11.909 -0.1114 -0.0260  0.2538
  404CHOL   ROH 4421   5.080   3.425  13.126 -0.2195  0.1448 -0.0554
  404CHOL    R1 4422   5.035   3.288  12.883 -0.1837  0.1328 -0.0558
  404CHOL    R2 4423   4.896   3.401  12.672 -0.0412  0.1714 -0.1320
  404CHOL    R3 4424   5.121   3.335  12.533 -0.0123  0.0438 -0.0264
  404CHOL    R4 4425   4.927   3.415  12.328  0.1263  0.1333 -0.1193
  404CHOL    R5 4426   5.039   3.229  12.335  0.0233  0.0757 -0.0566
  404CHOL    C1 4427   5.156   3.362  11.997  0.2510 -0.0086 -0.0126
  404CHOL    C2 4428   5.219   3.182  11.725  0.0201  0.2819  0.2774
  405CHOL   ROH 4429   0.988   1.493  13.415  0.2802  0.1390 -0.1293
  405CHOL    R1 4430   1.048   1.340  13.184  0.0258  0.0215 -0.1197
  405CHOL    R2 4431   0.864   1.172  13.064 -0.2021  0.1860 -0.0037
  405CHOL    R3 4432   0.925   1.317  12.843 -0.1391  0.0729 -0.0638
  405CHOL    R4 4433   0.851   1.053  12.740  0.1405 -0.0496  0.0621
  405CHOL    R5 4434   1.035   1.162  12.698  0.0905  0.0544  0.1285
  405CHOL    C1 4435   0.902   1.121  12.343  0.3991 -0.2929  0.0441
  405CHOL    C2 4436   0.976   0.837  12.118  0.1798 -0.2754  0.1695
  406CHOL   ROH 4437   0.577   7.513  10.592 -0.3452 -0.1805 -0.1334
  406CHOL    R1 4438   0.645   7.468  10.863 -0.1361 -0.1104 -0.1726
  406CHOL    R2 4439   0.547   7.624  11.069  0.1562  0.0514 -0.1480
  406CHOL    R3 4440   0.469   7.384  11.170  0.0727  0.1492  0.0230
  406CHOL    R4 4441   0.452   7.569  11.396  0.1884  0.3029 -0.0948
  406CHOL    R5 4442   0.560   7.380  11.391  0.1076  0.2547  0.0098
  406CHOL    C1 4443   0.323   7.312  11.682  0.1288  0.5413  0.0966
  406CHOL    C2 4444   0.604   7.303  12.056 -0.0004 -0.1676 -0.2342
  407CHOL   ROH 4445   5.585   4.184  13.360  0.1113 -0.0007 -0.0872
  407CHOL    R1 4446   5.811   4.209  13.190  0.0911  0.1149 -0.0968
  407CHOL    R2 4447   5.823   4.091  12.941  0.1548  0.0931 -0.0798
  407CHOL    R3 4448   5.879   4.344  12.860  0.0023  0.1160 -0.1154
  407CHOL    R4 4449   5.952   4.174  12.632  0.1257  0.1237 -0.0847
  407CHOL    R5 4450   6.080   4.321  12.730  0.0273  0.2198 -0.0976
  407CHOL    C1 4451   6.081   4.460  12.375 -0.0345  0.1631 -0.1208
  407CHOL    C2 4452   6.015   4.545  11.982 -0.2037  0.1335 -0.0800
  408CHOL   ROH 4453   3.923   6.024  10.360 -0.0400 -0.0362  0.0384
  408CHOL    R1 4454   3.912   6.184  10.594 -0.0010  0.0365 -0.0093
  408CHOL    R2 4455   3.850   6.080  10.843 -0.0261  0.1255  0.0213
  408CHOL    R3 4456   4.085   6.197  10.914  0.0027  0.0902 -0.0134
  408CHOL    R4 4457   3.982   6.083  11.162  0.0511  0.0580 -0.0088
  408CHOL    R5 4458   4.043   6.290  11.130  0.0636  0.0575  0.0126
  408CHOL    C1 4459   4.279   6.196  11.415  0.1231 -0.0144 -0.0589
  408CHOL    C2 4460   4.529   5.967  11.591  0.0554  0.1807  0.2219
  409CHOL   ROH 4461   0.773   1.070  13.498 -0.1878 -0.1922  0.1743
  409CHOL    R1 4462   0.895   0.862  13.349 -0.1863 -0.2263  0.2191
  409CHOL    R2 4463   0.797   0.604  13.346 -0.3405 -0.1782  0.0684
  409CHOL    R3 4464   0.800   0.640  13.077 -0.0995 -0.0934  0.0824
  409CHOL    R4 4465   0.733   0.357  13.112 -0.2338 -0.0691 -0.0746
  409CHOL    R5 4466   0.895   0.438  12.990 -0.1059 -0.0922  0.0917
  409CHOL    C1 4467   0.699   0.248  12.723  0.0546  0.0740 -0.1446
  409CHOL    C2 4468   0.670  -0.128  12.545  0.0336  0.0558 -0.1816
  410CHOL   ROH 4469   4.513   0.977  10.499 -0.0283  0.2894  0.0141
  410CHOL    R1 4470   4.448   1.099  10.746 -0.0088  0.2705  0.0288
  410CHOL    R2 4471   4.439   0.958  10.984 -0.0194  0.2457  0.0147
  410CHOL    R3 4472   4.611   1.151  11.067  0.0049  0.2171  0.0303
  410CHOL    R4 4473   4.510   1.029  11.314  0.0072  0.1970  0.0195
  410CHOL    R5 4474   4.509   1.241  11.264  0.0262  0.2028  0.0473
  410CHOL    C1 4475   4.714   1.252  11.585  0.0454  0.1417  0.0370
  410CHOL    C2 4476   4.615   1.632  11.666  0.2850  0.1713 -0.1467
  411CHOL   ROH 4477   5.474   1.556  13.275 -0.2267  0.0029 -0.2280
  411CHOL    R1 4478   5.638   1.606  13.049 -0.1949  0.0620 -0.1923
  411CHOL    R2 4479   5.823   1.422  12.955 -0.0800  0.1411 -0.1308
  411CHOL    R3 4480   5.689   1.456  12.721 -0.0429  0.0548 -0.1651
  411CHOL    R4 4481   5.957   1.371  12.641 -0.0248  0.0719 -0.0964
  411CHOL    R5 4482   5.852   1.548  12.572 -0.0355  0.0338 -0.1649
  411CHOL    C1 4483   5.909   1.373  12.238  0.0423 -0.0494 -0.1084
  411CHOL    C2 4484   6.001   1.450  11.866  0.3977  0.1874  0.1088
  412CHOL   ROH 4485   3.774   4.541  13.420 -0.0763 -0.2304  0.0581
  412CHOL    R1 4486   3.627   4.331  13.301 -0.0398 -0.2301  0.0115
  412CHOL    R2 4487   3.445   4.374  13.098 -0.1130 -0.2045  0.0805
  412CHOL    R3 4488   3.594   4.186  12.969 -0.0853 -0.1003 -0.0410
  412CHOL    R4 4489   3.358   4.222  12.799 -0.1293 -0.0860  0.0247
  412CHOL    R5 4490   3.433   4.034  12.878 -0.0592 -0.1028 -0.0818
  412CHOL    C1 4491   3.448   3.958  12.505 -0.1128  0.0809 -0.1218
  412CHOL    C2 4492   3.483   3.719  12.101  0.0335 -0.0412  0.1088
  413CHOL   ROH 4493   1.375   2.262  10.465 -0.2001 -0.0888 -0.1176
  413CHOL    R1 4494   1.432   2.419  10.693 -0.3109 -0.0542 -0.1136
  413CHOL    R2 4495   1.267   2.426  10.915 -0.2010 -0.3632 -0.0186
  413CHOL    R3 4496   1.494   2.358  11.047 -0.0168 -0.0478 -0.1615
  413CHOL    R4 4497   1.306   2.433  11.258 -0.0063 -0.3492 -0.0391
  413CHOL    R5 4498   1.506   2.513  11.229 -0.1357 -0.0495 -0.1507
  413CHOL    C1 4499   1.542   2.374  11.582  0.2801 -0.0450 -0.1852
  413CHOL    C2 4500   1.582   2.228  11.890  0.3320 -0.1740 -0.0845
  414CHOL   ROH 4501   6.946   1.460  13.240  0.0320 -0.0590 -0.0697
  414CHOL    R1 4502   6.880   1.365  12.981 -0.0677 -0.1337 -0.0177
  414CHOL    R2 4503   7.069   1.337  12.781 -0.1888  0.0672 -0.1651
  414CHOL    R3 4504   6.973   1.082  12.772  0.0773 -0.0388 -0.0828
  414CHOL    R4 4505   7.079   1.132  12.503 -0.3512  0.1380 -0.2244
  414CHOL    R5 4506   6.878   1.062  12.553 -0.2092 -0.0946  0.0430
  414CHOL    C1 4507   6.995   0.774  12.333 -0.1960  0.0797 -0.1819
  414CHOL    C2 4508   6.717   0.698  12.034 -0.1513  0.1944  0.0354
  415CHOL   ROH 4509   0.240   0.633  11.201  0.1563  0.1876 -0.1814
  415CHOL    R1 4510   0.295   0.818  11.408 -0.0024  0.1496 -0.1051
  415CHOL    R2 4511   0.347   1.086  11.359 -0.0661  0.1748 -0.0080
  415CHOL    R3 4512   0.145   1.124  11.536 -0.1614  0.0674 -0.0900
  415CHOL    R4 4513   0.264   1.389  11.502 -0.1164  0.0882  0.1513
  415CHOL    R5 4514   0.231   1.285  11.691 -0.2272 -0.0407  0.0681
  415CHOL    C1 4515   0.026   1.601  11.753 -0.2352 -0.0631  0.1669
  415CHOL    C2 4516  -0.112   1.903  11.643  0.1274 -0.0675  0.4426
  416CHOL   ROH 4517   3.333   7.181  13.364  0.3786 -0.3060 -0.1962
  416CHOL    R1 4518   3.189   7.268  13.137  0.0368 -0.2334  0.0411
  416CHOL    R2 4519   3.301   7.278  12.884 -0.2055  0.2505 -0.0579
  416CHOL    R3 4520   3.087   7.124  12.818 -0.0385  0.0081 -0.0464
  416CHOL    R4 4521   3.146   7.275  12.575 -0.2233  0.0820 -0.0484
  416CHOL    R5 4522   2.954   7.263  12.676 -0.2064 -0.1368 -0.0358
  416CHOL    C1 4523   2.855   7.129  12.333 -0.0769 -0.2437 -0.0321
  416CHOL    C2 4524   2.827   7.268  12.078 -0.0130  0.1576 -0.2602
  417CHOL   ROH 4525   3.085   4.698  13.021 -0.0490  0.1066 -0.0437
  417CHOL    R1 4526   3.298   4.757  12.844 -0.0057  0.0736 -0.0029
  417CHOL    R2 4527   3.343   4.613  12.613  0.0654  0.0142  0.0464
  417CHOL    R3 4528   3.332   4.859  12.496  0.0789 -0.0165 -0.0208
  417CHOL    R4 4529   3.519   4.705  12.330  0.0151 -0.0889 -0.0195
  417CHOL    R5 4530   3.557   4.899  12.422  0.0668 -0.0705 -0.0834
  417CHOL    C1 4531   3.611   4.990  12.056 -0.0016 -0.1778 -0.1210
  417CHOL    C2 4532   3.985   5.108  12.033 -0.0730 -0.2324  0.2429
  418CHOL   ROH 4533   5.667   1.658  10.027 -0.0810 -0.2050  0.0482
  418CHOL    R1 4534   5.549   1.552  10.261 -0.1415  0.0836  0.1524
  418CHOL    R2 4535   5.651   1.332  10.394 -0.4332 -0.0370  0.1928
  418CHOL    R3 4536   5.649   1.500  10.607 -0.0511  0.0645  0.1224
  418CHOL    R4 4537   5.637   1.232  10.724 -0.4133  0.1368  0.2466
  418CHOL    R5 4538   5.500   1.396  10.763 -0.1315  0.3716  0.2515
  418CHOL    C1 4539   5.627   1.331  11.117 -0.0431  0.3332  0.2117
  418CHOL    C2 4540   5.812   1.134  11.405 -0.1020  0.1897 -0.0278
  419CHOL   ROH 4541   0.599   4.695  10.316  0.0217 -0.3246 -0.0511
  419CHOL    R1 4542   0.736   4.648  10.560  0.1598 -0.3962 -0.1423
  419CHOL    R2 4543   0.612   4.671  10.808  0.4289  0.0457 -0.0434
  419CHOL    R3 4544   0.704   4.417  10.840 -0.0345 -0.1194  0.0715
  419CHOL    R4 4545   0.664   4.515  11.111  0.0961  0.0686  0.0308
  419CHOL    R5 4546   0.846   4.428  11.031 -0.0394 -0.2987  0.0907
  419CHOL    C1 4547   0.781   4.186  11.318 -0.5327 -0.0732  0.1818
  419CHOL    C2 4548   0.902   4.051  11.669 -0.0464  0.1145  0.0612
  420CHOL   ROH 4549   4.843   7.080  13.363  0.0799 -0.2649 -0.1343
  420CHOL    R1 4550   4.773   7.161  13.101 -0.0803 -0.1479 -0.0570
  420CHOL    R2 4551   4.925   7.095  12.879 -0.1315  0.0791 -0.1627
  420CHOL    R3 4552   4.688   6.998  12.787 -0.1107 -0.0107 -0.1212
  420CHOL    R4 4553   4.843   7.056  12.546 -0.1721  0.0448 -0.1486
  420CHOL    R5 4554   4.643   7.127  12.591 -0.1917 -0.0296 -0.1154
  420CHOL    C1 4555   4.574   6.941  12.265 -0.1761 -0.0594 -0.1015
  420CHOL    C2 4556   4.375   6.746  12.131  0.5186 -0.0158 -0.1617
  421CHOL   ROH 4557   6.547   5.156  13.658  0.1406  0.2524  0.0845
  421CHOL    R1 4558   6.464   5.168  13.387  0.0968  0.0491  0.0875
  421CHOL    R2 4559   6.575   5.344  13.206 -0.0204 -0.0004 -0.0318
  421CHOL    R3 4560   6.618   5.118  13.062  0.0776 -0.0636  0.0946
  421CHOL    R4 4561   6.740   5.331  12.902 -0.1233 -0.0772 -0.0852
  421CHOL    R5 4562   6.593   5.186  12.834 -0.0538 -0.2214  0.0592
  421CHOL    C1 4563   6.877   5.111  12.591 -0.0914 -0.1813  0.0024
  421CHOL    C2 4564   6.865   5.067  12.126 -0.2452  0.0805 -0.0652
  422CHOL   ROH 4565   5.685   0.199  10.610 -0.0052 -0.1114 -0.0338
  422CHOL    R1 4566   5.491   0.178  10.815 -0.1284  0.2389 -0.1103
  422CHOL    R2 4567   5.555   0.101  11.072 -0.4128 -0.2396 -0.1842
  422CHOL    R3 4568   5.430   0.334  11.139  0.2509  0.0747  0.0502
  422CHOL    R4 4569   5.389   0.157  11.370 -0.8297 -0.3711 -0.3815
  422CHOL    R5 4570   5.235   0.263  11.258 -0.2696  0.4384 -0.5052
  422CHOL    C1 4571   5.177   0.408  11.607 -0.4494 -0.1526 -0.2763
  422CHOL    C2 4572   4.988   0.460  11.962 -0.0476  0.2382 -0.0993
  423CHOL   ROH 4573   2.733   4.413  12.234 -0.0602 -0.1462  0.0149
  423CHOL    R1 4574   2.462   4.333  12.226 -0.0668 -0.1189 -0.1308
  423CHOL    R2 4575   2.256   4.498  12.309 -0.0710 -0.2177  0.0916
  423CHOL    R3 4576   2.158   4.445  12.061 -0.0370  0.1505 -0.0036
  423CHOL    R4 4577   1.920   4.479  12.230 -0.0557 -0.2485  0.0393
  423CHOL    R5 4578   1.965   4.309  12.101  0.0284 -0.0100 -0.2454
  423CHOL    C1 4579   1.632   4.419  11.952 -0.0149  0.0792 -0.0807
  423CHOL    C2 4580   1.418   4.233  11.635 -0.1848  0.0206 -0.1177
  424CHOL   ROH 4581   4.709   0.390  10.383 -0.3298 -0.1519 -0.1076
  424CHOL    R1 4582   4.639   0.524  10.623 -0.0760 -0.1549 -0.0292
  424CHOL    R2 4583   4.385   0.509  10.732 -0.0040 -0.0241  0.1513
  424CHOL    R3 4584   4.521   0.429  10.953  0.1078 -0.1452  0.0412
  424CHOL    R4 4585   4.240   0.431  11.036  0.1540 -0.0464  0.2229
  424CHOL    R5 4586   4.405   0.532  11.136  0.2662 -0.1434  0.1468
  424CHOL    C1 4587   4.282   0.309  11.420  0.3510 -0.1731  0.1614
  424CHOL    C2 4588   4.079   0.076  11.597  0.0565  0.0050 -0.1813
  425CHOL   ROH 4589   1.665   3.900  12.009 -0.0706 -0.0329  0.0544
  425CHOL    R1 4590   1.782   3.642  12.016 -0.1351 -0.0655 -0.0595
  425CHOL    R2 4591   1.846   3.514  12.252  0.0413 -0.0908 -0.1209
  425CHOL    R3 4592   1.693   3.315  12.148 -0.1072 -0.0460  0.0088
  425CHOL    R4 4593   1.833   3.191  12.374  0.2255 -0.1454 -0.2409
  425CHOL    R5 4594   1.829   3.119  12.168 -0.0693 -0.0542 -0.2730
  425CHOL    C1 4595   1.681   2.816  12.348  0.1934 -0.1352 -0.1891
  425CHOL    C2 4596   1.802   2.451  12.305 -0.0464 -0.2407  0.2227
  426CHOL   ROH 4597   5.509   5.123  13.656  0.3751 -0.0970  0.1793
  426CHOL    R1 4598   5.472   5.088  13.377  0.2227 -0.2354  0.2155
  426CHOL    R2 4599   5.479   5.299  13.198 -0.1389 -0.2844  0.1335
  426CHOL    R3 4600   5.666   5.145  13.075 -0.0458 -0.1161  0.0619
  426CHOL    R4 4601   5.600   5.352  12.879 -0.1552 -0.0570  0.1637
  426CHOL    R5 4602   5.596   5.137  12.847 -0.0308 -0.0429  0.0554
  426CHOL    C1 4603   5.846   5.239  12.577 -0.0774  0.2334  0.1140
  426CHOL    C2 4604   5.968   5.011  12.213 -0.2262 -0.0177  0.3580
  427CHOL   ROH 4605   0.891   6.149  10.524  0.0143  0.0143 -0.0082
  427CHOL    R1 4606   0.711   6.122  10.740 -0.0094  0.0206 -0.0288
  427CHOL    R2 4607   0.775   6.196  10.999 -0.0508  0.0574 -0.0351
  427CHOL    R3 4608   0.548   6.344  10.979 -0.0674  0.0295 -0.0737
  427CHOL    R4 4609   0.596   6.319  11.267 -0.0769  0.0739 -0.0588
  427CHOL    R5 4610   0.412   6.269  11.161 -0.0693  0.0355 -0.0667
  427CHOL    C1 4611   0.279   6.530  11.405 -0.1078  0.0574 -0.1088
  427CHOL    C2 4612   0.105   6.849  11.522  0.0655 -0.1351 -0.1018
  428CHOL   ROH 4613   1.523   4.618  13.732 -0.0231 -0.1706 -0.0230
  428CHOL    R1 4614   1.450   4.836  13.567 -0.0314 -0.1378  0.0239
  428CHOL    R2 4615   1.484   4.833  13.293  0.0725 -0.0345  0.0349
  428CHOL    R3 4616   1.219   4.894  13.292  0.0524 -0.1193 -0.0433
  428CHOL    R4 4617   1.313   4.965  13.023  0.1306 -0.0039  0.0129
  428CHOL    R5 4618   1.206   5.095  13.162  0.0372 -0.0818  0.0151
  428CHOL    C1 4619   0.965   5.101  12.866  0.1455 -0.0657 -0.0732
  428CHOL    C2 4620   1.039   5.234  12.585 -0.1269  0.2515  0.0598
  429CHOL   ROH 4621   3.983   5.503  13.443  0.0861  0.0810  0.0321
  429CHOL    R1 4622   4.008   5.485  13.161  0.2357  0.1352  0.0396
  429CHOL    R2 4623   4.197   5.326  13.038  0.1962  0.0234  0.1072
  429CHOL    R3 4624   3.981   5.223  12.910  0.1881  0.2153 -0.0366
  429CHOL    R4 4625   4.210   5.137  12.749  0.2300 -0.1928  0.2490
  429CHOL    R5 4626   4.034   5.243  12.678  0.4400 -0.0148  0.0019
  429CHOL    C1 4627   4.014   4.929  12.461  0.2421 -0.1387  0.1966
  429CHOL    C2 4628   4.008   4.628  12.219 -0.0622  0.2223  0.0700
  430CHOL   ROH 4629   2.387   2.742  13.567 -0.0407 -0.1639 -0.0501
  430CHOL    R1 4630   2.440   2.809  13.297 -0.1875 -0.1253 -0.0714
  430CHOL    R2 4631   2.680   2.918  13.216 -0.2952  0.0608 -0.1607
  430CHOL    R3 4632   2.680   2.708  13.043 -0.1986  0.0546 -0.1522
  430CHOL    R4 4633   2.706   2.946  12.872 -0.1154  0.0384 -0.1494
  430CHOL    R5 4634   2.556   2.788  12.854 -0.0983  0.0374 -0.2211
  430CHOL    C1 4635   2.720   2.765  12.510  0.0799  0.0194 -0.1350
  430CHOL    C2 4636   2.578   2.954  12.294 -0.2352 -0.1980  0.0651
  431CHOL   ROH 4637   7.047   4.796  10.529  0.3525  0.1175 -0.0748
  431CHOL    R1 4638   7.019   4.726  10.801  0.2257  0.1301 -0.0833
  431CHOL    R2 4639   7.222   4.609  10.946  0.1150  0.0030 -0.0187
  431CHOL    R3 4640   7.178   4.817  11.116  0.1861  0.0319 -0.0364
  431CHOL    R4 4641   7.357   4.636  11.263  0.1883  0.0375 -0.0530
  431CHOL    R5 4642   7.165   4.714  11.332  0.2218  0.0726 -0.0202
  431CHOL    C1 4643   7.393   4.847  11.607  0.2977  0.0847 -0.0896
  431CHOL    C2 4644   7.830   4.833  11.669  0.2339  0.1654  0.0453
  432CHOL   ROH 4645   7.008   0.805  10.163 -0.0639 -0.0095 -0.0447
  432CHOL    R1 4646   7.085   0.876  10.426 -0.0333 -0.0018 -0.0559
  432CHOL    R2 4647   7.078   1.137  10.518 -0.1329 -0.0152 -0.0274
  432CHOL    R3 4648   6.927   1.028  10.716 -0.0346 -0.1067 -0.0005
  432CHOL    R4 4649   7.076   1.244  10.846 -0.1226 -0.0298 -0.0222
  432CHOL    R5 4650   7.067   1.036  10.909  0.0030 -0.0390 -0.0288
  432CHOL    C1 4651   6.931   1.205  11.223 -0.0243 -0.1241  0.0059
  432CHOL    C2 4652   7.125   1.353  11.634  0.0477  0.2917 -0.0614
  433CHOL   ROH 4653   3.923   4.723  10.447  0.1473  0.3308  0.0489
  433CHOL    R1 4654   4.050   4.706  10.699  0.1220  0.1136  0.0511
  433CHOL    R2 4655   3.914   4.737  10.938  0.1062 -0.0250  0.0694
  433CHOL    R3 4656   4.025   4.496  10.995  0.0377 -0.0984 -0.1072
  433CHOL    R4 4657   3.946   4.604  11.255  0.2532 -0.1906 -0.0148
  433CHOL    R5 4658   4.143   4.531  11.200  0.1810 -0.2502 -0.1684
  433CHOL    C1 4659   4.069   4.300  11.493  0.2745 -0.3559 -0.2295
  433CHOL    C2 4660   4.358   4.357  11.646 -0.0858 -0.0685 -0.0150
  434CHOL   ROH 4661   4.230   0.904  13.153 -0.0284  0.0028 -0.2025
  434CHOL    R1 4662   4.136   0.989  12.899 -0.2488 -0.0273 -0.1335
  434CHOL    R2 4663   4.274   0.939  12.665 -0.2549  0.2776 -0.2087
  434CHOL    R3 4664   4.038   0.829  12.587 -0.1245 -0.0455 -0.1629
  434CHOL    R4 4665   4.200   0.836  12.343 -0.1216  0.0064 -0.1551
  434CHOL    R5 4666   4.000   0.918  12.368 -0.2200 -0.2143 -0.2147
  434CHOL    C1 4667   3.935   0.673  12.083  0.0783 -0.4547 -0.0809
  434CHOL    C2 4668   3.709   0.526  11.778 -0.0675  0.0943  0.1356
  435CHOL   ROH 4669   4.120   1.408  10.266 -0.1788 -0.0067 -0.0724
  435CHOL    R1 4670   4.153   1.373  10.545 -0.0396 -0.0212 -0.0887
  435CHOL    R2 4671   4.033   1.538  10.731  0.0065 -0.0600 -0.0144
  435CHOL    R3 4672   3.938   1.303  10.829  0.1066 -0.0922  0.0034
  435CHOL    R4 4673   3.880   1.500  11.038 -0.1059 -0.0869 -0.0741
  435CHOL    R5 4674   3.987   1.312  11.063 -0.0053 -0.0097  0.0191
  435CHOL    C1 4675   3.701   1.258  11.310 -0.0773 -0.1328 -0.0923
  435CHOL    C2 4676   3.532   1.371  11.592 -0.0363  0.0113 -0.1811
  436CHOL   ROH 4677   6.857   2.973  10.233  0.3640 -0.1418 -0.0864
  436CHOL    R1 4678   6.953   2.759  10.390  0.1575 -0.1047  0.0948
  436CHOL    R2 4679   6.988   2.779  10.663  0.0636  0.0527  0.0961
  436CHOL    R3 4680   6.830   2.558  10.668 -0.0883  0.1614  0.1828
  436CHOL    R4 4681   6.980   2.548  10.920  0.2128 -0.0605  0.0010
  436CHOL    R5 4682   6.966   2.390  10.770 -0.0794  0.0165 -0.0595
  436CHOL    C1 4683   6.826   2.206  11.074  0.1571 -0.0244  0.0272
  436CHOL    C2 4684   6.978   2.216  11.436  0.2736 -0.5742  0.1373
  437CHOL   ROH 4685   0.425   3.530  10.003 -0.3366  0.0179 -0.1707
  437CHOL    R1 4686   0.413   3.413  10.260 -0.1221 -0.0534 -0.1898
  437CHOL    R2 4687   0.559   3.509  10.474 -0.1661  0.0755 -0.2077
  437CHOL    R3 4688   0.316   3.518  10.594 -0.1478 -0.2345 -0.1413
  437CHOL    R4 4689   0.500   3.434  10.806  0.0544  0.2377 -0.1302
  437CHOL    R5 4690   0.317   3.332  10.745  0.2026 -0.1142  0.0069
  437CHOL    C1 4691   0.237   3.399  11.112  0.2000  0.0412 -0.0228
  437CHOL    C2 4692   0.068   3.271  11.428  0.0229 -0.0871  0.0829
  438CHOL   ROH 4693   5.826   6.286  10.390  0.0025 -0.0206 -0.1348
  438CHOL    R1 4694   5.774   6.256  10.667 -0.0088 -0.0402 -0.1404
  438CHOL    R2 4695   5.915   6.395  10.860 -0.0043 -0.0741 -0.1290
  438CHOL    R3 4696   5.666   6.471  10.940  0.0020 -0.0570 -0.1203
  438CHOL    R4 4697   5.838   6.518  11.174  0.0196 -0.0994 -0.1119
  438CHOL    R5 4698   5.654   6.401  11.169  0.0021 -0.0842 -0.1234
  438CHOL    C1 4699   5.560   6.660  11.432  0.0395 -0.0981 -0.0938
  438CHOL    C2 4700   5.720   6.321  11.667 -0.0349 -0.2302  0.3792
  439CHOL   ROH 4701   2.660   4.132  10.458 -0.1477  0.1527 -0.0058
  439CHOL    R1 4702   2.733   4.316  10.661 -0.0149  0.0325  0.0568
  439CHOL    R2 4703   2.703   4.260  10.930 -0.0318 -0.0510  0.0348
  439CHOL    R3 4704   2.967   4.323  10.939  0.0145 -0.2198  0.0445
  439CHOL    R4 4705   2.879   4.331  11.219 -0.1026  0.2284  0.0126
  439CHOL    R5 4706   2.982   4.490  11.111  0.0543  0.0166 -0.1754
  439CHOL    C1 4707   3.229   4.432  11.395 -0.1002  0.2326  0.0087
  439CHOL    C2 4708   3.585   4.256  11.479 -0.0604 -0.2592  0.0049
  440CHOL   ROH 4709   4.300   3.801  10.150 -0.1002 -0.0164  0.1161
  440CHOL    R1 4710   4.262   3.792  10.430  0.0228  0.0893  0.1372
  440CHOL    R2 4711   4.211   3.557  10.566 -0.2535  0.1827  0.2025
  440CHOL    R3 4712   4.425   3.634  10.714 -0.0646 -0.0995  0.0835
  440CHOL    R4 4713   4.253   3.490  10.903 -0.2722  0.3345  0.2356
  440CHOL    R5 4714   4.333   3.691  10.928  0.0997  0.2138  0.0753
  440CHOL    C1 4715   4.479   3.523  11.238 -0.1058  0.1579  0.1430
  440CHOL    C2 4716   4.292   3.337  11.453  0.3253 -0.0008  0.0871
  441CHOL   ROH 4717   0.597   6.887  10.343 -0.1923 -0.0028 -0.0852
  441CHOL    R1 4718   0.447   6.926  10.580 -0.1395  0.0915 -0.0664
  441CHOL    R2 4719   0.450   6.745  10.790 -0.2183  0.0961 -0.0627
  441CHOL    R3 4720   0.519   6.964  10.935 -0.0722  0.0593 -0.0757
  441CHOL    R4 4721   0.506   6.748  11.131 -0.4503  0.1139 -0.0232
  441CHOL    R5 4722   0.402   6.938  11.142 -0.2486  0.2384 -0.1466
  441CHOL    C1 4723   0.604   6.956  11.465 -0.4482  0.0896 -0.0124
  441CHOL    C2 4724   0.525   6.812  11.716  0.2077  0.0107 -0.1577
  442CHOL   ROH 4725   1.220   5.284  10.700 -0.0162  0.3221 -0.0086
  442CHOL    R1 4726   1.090   5.337  10.946 -0.0798 -0.0635  0.0458
  442CHOL    R2 4727   1.106   5.166  11.163  0.4190 -0.0858 -0.0017
  442CHOL    R3 4728   1.190   5.390  11.292 -0.1011  0.1053  0.0278
  442CHOL    R4 4729   1.154   5.191  11.504  0.4848 -0.0697 -0.0115
  442CHOL    R5 4730   1.066   5.390  11.497 -0.0362 -0.2763  0.0778
  442CHOL    C1 4731   1.259   5.416  11.825  0.0349  0.1191  0.0105
  442CHOL    C2 4732   1.185   5.390  12.048  0.0924 -0.0608  0.3527
  443CHOL   ROH 4733   2.308   2.834  10.088 -0.1727 -0.0480  0.0403
  443CHOL    R1 4734   2.421   2.787  10.343 -0.0654  0.0452  0.0111
  443CHOL    R2 4735   2.267   2.736  10.567  0.0322  0.0191  0.0732
  443CHOL    R3 4736   2.424   2.516  10.585  0.1325  0.0892  0.0597
  443CHOL    R4 4737   2.255   2.506  10.825  0.1909  0.0424  0.1019
  443CHOL    R5 4738   2.472   2.497  10.819  0.1953  0.1361  0.0515
  443CHOL    C1 4739   2.396   2.165  10.992  0.3774  0.1218  0.1061
  443CHOL    C2 4740   2.224   1.794  11.003  0.2204 -0.1884  0.0902
  444CHOL   ROH 4741   4.391   6.254  10.259  0.1126  0.0801 -0.0882
  444CHOL    R1 4742   4.406   6.228  10.541  0.0008  0.0099 -0.0880
  444CHOL    R2 4743   4.641   6.269  10.682 -0.0363 -0.1102  0.0063
  444CHOL    R3 4744   4.488   6.445  10.822 -0.0200 -0.0855 -0.0068
  444CHOL    R4 4745   4.726   6.406  10.988 -0.1228 -0.2833  0.1095
  444CHOL    R5 4746   4.519   6.382  11.051 -0.1747 -0.2000 -0.0126
  444CHOL    C1 4747   4.632   6.651  11.297 -0.1578 -0.3610  0.1573
  444CHOL    C2 4748   4.663   6.491  11.663  0.2849  0.0857  0.0985
  445CHOL   ROH 4749   3.186   5.910  10.381 -0.0655 -0.0594  0.0426
  445CHOL    R1 4750   3.306   6.031  10.607 -0.0484 -0.0037  0.0051
  445CHOL    R2 4751   3.168   6.075  10.842 -0.0487  0.1068 -0.0106
  445CHOL    R3 4752   3.375   5.937  10.951 -0.0802  0.1008  0.0397
  445CHOL    R4 4753   3.278   6.109  11.168 -0.0358  0.2023 -0.0256
  445CHOL    R5 4754   3.483   6.095  11.095 -0.0421  0.1274 -0.0215
  445CHOL    C1 4755   3.537   5.999  11.460 -0.0580  0.2523  0.0130
  445CHOL    C2 4756   3.955   5.937  11.617  0.0389 -0.0056 -0.0681
  446CHOL   ROH 4757   4.514   4.852  10.459  0.1126  0.1043  0.0567
  446CHOL    R1 4758   4.444   4.966  10.708  0.1654  0.1642  0.0461
  446CHOL    R2 4759   4.396   4.813  10.934 -0.0815  0.1938  0.0238
  446CHOL    R3 4760   4.585   4.976  11.043  0.0766 -0.0314  0.0893
  446CHOL    R4 4761   4.470   4.830  11.271 -0.2875  0.2171  0.0673
  446CHOL    R5 4762   4.488   5.046  11.251  0.0344  0.1849 -0.0048
  446CHOL    C1 4763   4.689   4.993  11.570 -0.2591  0.0193  0.1540
  446CHOL    C2 4764   4.854   5.093  11.882  0.0156  0.1251 -0.2911
  447CHOL   ROH 4765   2.865   1.413  13.470  0.1683 -0.1039 -0.0547
  447CHOL    R1 4766   2.706   1.488  13.248 -0.0205 -0.0591  0.0921
  447CHOL    R2 4767   2.768   1.704  13.087 -0.1886  0.0111  0.1142
  447CHOL    R3 4768   2.752   1.519  12.888 -0.3032  0.0730  0.0654
  447CHOL    R4 4769   2.749   1.777  12.750 -0.1213  0.1060  0.1308
  447CHOL    R5 4770   2.603   1.616  12.728 -0.2273  0.2117  0.0811
  447CHOL    C1 4771   2.723   1.645  12.367 -0.1897  0.2194  0.0948
  447CHOL    C2 4772   2.885   1.732  12.046  0.1648  0.0103 -0.0522
  448CHOL   ROH 4773   1.287   5.687  12.433  0.2073 -0.0580 -0.1431
  448CHOL    R1 4774   1.006   5.713  12.416  0.2088  0.0265 -0.0418
  448CHOL    R2 4775   0.880   5.959  12.415  0.2929  0.0679 -0.1335
  448CHOL    R3 4776   0.768   5.865  12.186  0.1633 -0.0290 -0.0326
  448CHOL    R4 4777   0.561   6.037  12.305  0.2353  0.0371  0.0086
  448CHOL    R5 4778   0.538   5.829  12.243  0.1904  0.0075  0.1123
  448CHOL    C1 4779   0.271   5.993  12.026  0.0802 -0.0719  0.1860
  448CHOL    C2 4780  -0.119   5.923  12.039 -0.0732 -0.2424 -0.1339
  449CHOL   ROH 4781   3.564   3.140  10.154  0.0589  0.2262  0.0630
  449CHOL    R1 4782   3.482   3.002  10.388  0.1670  0.0494 -0.0022
  449CHOL    R2 4783   3.642   2.816  10.515  0.4278  0.3152  0.0601
  449CHOL    R3 4784   3.597   2.974  10.732  0.0236  0.2103  0.0619
  449CHOL    R4 4785   3.562   2.700  10.831  0.4786  0.1155  0.0021
  449CHOL    R5 4786   3.420   2.864  10.850  0.1573 -0.1417 -0.0449
  449CHOL    C1 4787   3.474   2.781  11.218  0.1288 -0.0993 -0.0299
  449CHOL    C2 4788   3.731   2.664  11.450  0.2395 -0.0659 -0.0091
  450CHOL   ROH 4789   3.409   7.487  10.351  0.0919 -0.3784 -0.0209
  450CHOL    R1 4790   3.377   7.620  10.599 -0.0143 -0.1873 -0.1346
  450CHOL    R2 4791   3.146   7.602  10.749 -0.0208 -0.1952 -0.1482
  450CHOL    R3 4792   3.317   7.524  10.945  0.0012  0.0686 -0.0581
  450CHOL    R4 4793   3.050   7.482  11.059  0.0036 -0.0922 -0.1003
  450CHOL    R5 4794   3.213   7.596  11.148 -0.1137  0.1030 -0.1267
  450CHOL    C1 4795   3.156   7.338  11.423  0.0383  0.2154  0.0121
  450CHOL    C2 4796   3.061   7.068  11.725  0.0699 -0.3014 -0.0203
  451CHOL   ROH 4797   6.141   5.036  10.322  0.0826 -0.1239  0.1492
  451CHOL    R1 4798   6.062   5.162  10.562  0.0380  0.0252  0.0572
  451CHOL    R2 4799   6.037   5.025  10.801 -0.1689  0.1384  0.1017
  451CHOL    R3 4800   6.206   5.218  10.892 -0.0948  0.0710  0.1087
  451CHOL    R4 4801   6.109   5.084  11.134 -0.0166 -0.0108  0.0967
  451CHOL    R5 4802   6.103   5.298  11.092  0.0043  0.0085  0.1864
  451CHOL    C1 4803   6.310   5.299  11.413  0.1417 -0.1610  0.1005
  451CHOL    C2 4804   6.565   5.143  11.736  0.1480  0.2734  0.2656
  452CHOL   ROH 4805   0.142   3.320  12.825 -0.1120 -0.2012 -0.1614
  452CHOL    R1 4806   0.253   3.358  12.568  0.0029 -0.0347 -0.0887
  452CHOL    R2 4807   0.131   3.264  12.338  0.2478 -0.1358 -0.1740
  452CHOL    R3 4808   0.154   3.523  12.259  0.0051 -0.0956 -0.1248
  452CHOL    R4 4809   0.075   3.377  12.016  0.4060 -0.1941 -0.2232
  452CHOL    R5 4810   0.248   3.509  12.038  0.2350  0.0245 -0.0459
  452CHOL    C1 4811   0.064   3.686  11.754  0.2701 -0.1902 -0.2055
  452CHOL    C2 4812  -0.104   3.794  11.441  0.1622 -0.2262 -0.0259
  453CHOL   ROH 4813   5.304   2.549  13.121  0.2774 -0.0638  0.0340
  453CHOL    R1 4814   5.243   2.380  12.902  0.0414  0.0748 -0.0107
  453CHOL    R2 4815   5.129   2.474  12.669  0.1582  0.2925  0.0164
  453CHOL    R3 4816   5.343   2.352  12.553 -0.0062  0.0343 -0.0209
  453CHOL    R4 4817   5.184   2.452  12.328  0.2385  0.5205  0.0129
  453CHOL    R5 4818   5.252   2.247  12.357 -0.1196  0.3695 -0.1532
  453CHOL    C1 4819   5.416   2.324  12.021  0.1308  0.4109 -0.0240
  453CHOL    C2 4820   5.594   2.245  11.660 -0.3085  0.0367 -0.0677
  454CHOL   ROH 4821   4.861   6.025  13.279  0.0068 -0.0394  0.0775
  454CHOL    R1 4822   4.806   5.952  13.011 -0.0130 -0.0554  0.0846
  454CHOL    R2 4823   4.856   6.120  12.798 -0.0794 -0.0431  0.0699
  454CHOL    R3 4824   4.998   5.908  12.705 -0.0413 -0.0129  0.0629
  454CHOL    R4 4825   4.981   6.091  12.477 -0.0935 -0.0327  0.0647
  454CHOL    R5 4826   4.924   5.881  12.479 -0.0459 -0.0382  0.0730
  454CHOL    C1 4827   5.187   5.875  12.203 -0.0659  0.0017  0.0549
  454CHOL    C2 4828   5.462   5.888  11.939  0.1726  0.0372  0.0632
  455CHOL   ROH 4829   5.821   4.157  10.309  0.1361 -0.0775 -0.1144
  455CHOL    R1 4830   5.836   4.195  10.589  0.0587 -0.0430 -0.1147
  455CHOL    R2 4831   5.621   4.150  10.757  0.0578 -0.1769 -0.1512
  455CHOL    R3 4832   5.797   3.988  10.886  0.1467 -0.0453 -0.1046
  455CHOL    R4 4833   5.607   4.071  11.093  0.1657 -0.0028 -0.1041
  455CHOL    R5 4834   5.824   4.089  11.102  0.1618  0.0800 -0.1643
  455CHOL    C1 4835   5.764   3.873  11.410  0.3121  0.2221 -0.0331
  455CHOL    C2 4836   5.515   3.787  11.722  0.2192 -0.1884  0.1165
  456CHOL   ROH 4837   3.127   3.133  12.622 -0.1683 -0.1292 -0.1379
  456CHOL    R1 4838   2.974   3.297  12.449 -0.3130 -0.2238 -0.1020
  456CHOL    R2 4839   3.090   3.456  12.255 -0.4174  0.2087  0.1739
  456CHOL    R3 4840   2.920   3.323  12.090 -0.0176  0.0550 -0.1298
  456CHOL    R4 4841   2.939   3.592  11.975 -0.3521  0.1874  0.1280
  456CHOL    R5 4842   2.756   3.486  12.028 -0.2349 -0.1737 -0.1616
  456CHOL    C1 4843   2.692   3.545  11.657  0.0613  0.0306 -0.1839
  456CHOL    C2 4844   2.829   3.927  11.492  0.0891 -0.1573 -0.3239
  457CHOL   ROH 4845   5.027   2.913  13.227  0.0336  0.0610  0.1002
  457CHOL    R1 4846   4.939   2.813  12.977 -0.0009  0.0768  0.1053
  457CHOL    R2 4847   4.755   2.947  12.819  0.1425  0.1959  0.0360
  457CHOL    R3 4848   4.949   2.921  12.630  0.1612 -0.0113  0.0812
  457CHOL    R4 4849   4.698   2.917  12.480  0.1807  0.1244  0.0363
  457CHOL    R5 4850   4.857   2.769  12.471  0.0754  0.0014  0.1165
  457CHOL    C1 4851   4.846   2.876  12.105  0.2205 -0.1116  0.0791
  457CHOL    C2 4852   4.517   2.733  11.969 -0.0959  0.2871  0.0925
  458CHOL   ROH 4853   2.010   3.753  13.367  0.0484 -0.0012  0.0247
  458CHOL    R1 4854   2.147   3.744  13.119 -0.0419  0.1134 -0.0298
  458CHOL    R2 4855   2.046   3.614  12.897 -0.0384  0.0622  0.0021
  458CHOL    R3 4856   2.084   3.855  12.778 -0.2505  0.0980  0.0010
  458CHOL    R4 4857   2.106   3.660  12.560  0.0637  0.0916  0.0242
  458CHOL    R5 4858   2.252   3.813  12.613 -0.1243  0.2625  0.0800
  458CHOL    C1 4859   2.178   3.914  12.252 -0.0759  0.1423  0.0359
  458CHOL    C2 4860   2.547   3.935  11.914 -0.2375  0.1936  0.2911
  459CHOL   ROH 4861   2.677   0.964  10.405  0.0480  0.1836  0.0427
  459CHOL    R1 4862   2.751   0.931  10.677 -0.0471  0.0432  0.0546
  459CHOL    R2 4863   2.621   1.062  10.883  0.0725  0.1787  0.0587
  459CHOL    R3 4864   2.591   0.811  10.981 -0.2701  0.1935 -0.0036
  459CHOL    R4 4865   2.568   0.986  11.215  0.3037  0.1414  0.0872
  459CHOL    R5 4866   2.703   0.816  11.193 -0.0268 -0.0918 -0.1260
  459CHOL    C1 4867   2.508   0.706  11.501  0.1167  0.1336  0.0453
  459CHOL    C2 4868   2.294   0.724  11.888  0.2663 -0.2561  0.0178
  460CHOL   ROH 4869   3.199   4.208  10.292  0.4794 -0.2936 -0.1907
  460CHOL    R1 4870   3.160   4.176  10.570  0.3371 -0.2428 -0.2041
  460CHOL    R2 4871   3.114   3.929  10.686  0.3153 -0.2267 -0.1780
  460CHOL    R3 4872   3.326   3.999  10.842  0.2224 -0.1611 -0.0798
  460CHOL    R4 4873   3.184   3.794  10.997  0.2333 -0.2299 -0.1608
  460CHOL    R5 4874   3.239   3.994  11.065  0.1282 -0.2152 -0.1169
  460CHOL    C1 4875   3.423   3.781  11.324  0.0984 -0.1701 -0.0585
  460CHOL    C2 4876   3.276   3.562  11.646  0.0572 -0.1699 -0.1998
  461CHOL   ROH 4877   1.824   7.254  10.756 -0.0649  0.0052  0.0495
  461CHOL    R1 4878   1.897   7.141  11.004 -0.1035  0.0120  0.0639
  461CHOL    R2 4879   2.089   7.253  11.168 -0.0184 -0.0681  0.0183
  461CHOL    R3 4880   1.890   7.243  11.354 -0.0034  0.0867  0.0448
  461CHOL    R4 4881   2.134   7.297  11.508  0.0648 -0.1064  0.0126
  461CHOL    R5 4882   1.991   7.136  11.543 -0.0601  0.0036  0.0299
  461CHOL    C1 4883   1.973   7.313  11.880  0.1273  0.0165  0.0343
  461CHOL    C2 4884   2.340   7.246  12.095  0.0834 -0.1113  0.0378
  462CHOL   ROH 4885   3.835   6.404  13.360  0.1261 -0.1944  0.0454
  462CHOL    R1 4886   3.777   6.392  13.083  0.1403 -0.0046  0.0344
  462CHOL    R2 4887   3.934   6.515  12.893  0.3257 -0.1390  0.1069
  462CHOL    R3 4888   3.940   6.266  12.783  0.0041 -0.1050 -0.0006
  462CHOL    R4 4889   4.011   6.447  12.562  0.2839 -0.0885  0.0857
  462CHOL    R5 4890   3.852   6.297  12.562  0.0729  0.1192 -0.0047
  462CHOL    C1 4891   4.061   6.173  12.268 -0.0424 -0.0272 -0.0276
  462CHOL    C2 4892   4.150   6.371  11.907 -0.1241 -0.0800 -0.1056
  463CHOL   ROH 4893   2.331   6.533  13.319 -0.0160 -0.0128 -0.2943
  463CHOL    R1 4894   2.123   6.699  13.222 -0.0288  0.0393 -0.1851
  463CHOL    R2 4895   2.169   6.915  13.057 -0.0456  0.1498 -0.0628
  463CHOL    R3 4896   1.988   6.791  12.897 -0.0416  0.2279 -0.1244
  463CHOL    R4 4897   1.900   7.071  12.906 -0.1836  0.1619  0.1942
  463CHOL    R5 4898   1.779   6.895  12.952 -0.0729  0.0595  0.0545
  463CHOL    C1 4899   1.573   7.045  12.668 -0.2602  0.2422  0.2861
  463CHOL    C2 4900   1.238   7.164  12.467  0.0949 -0.1644 -0.1000
  464CHOL   ROH 4901  -0.095   0.478  13.535 -0.1052 -0.4062 -0.0005
  464CHOL    R1 4902  -0.060   0.558  13.266  0.0804 -0.2538  0.0669
  464CHOL    R2 4903   0.182   0.536  13.134  0.0790 -0.5396  0.1056
  464CHOL    R3 4904   0.034   0.398  12.953 -0.1063 -0.1688 -0.0340
  464CHOL    R4 4905   0.305   0.403  12.839 -0.0903 -0.4419 -0.0102
  464CHOL    R5 4906   0.121   0.467  12.740  0.0015 -0.0933  0.0343
  464CHOL    C1 4907   0.237   0.197  12.497 -0.3627 -0.0369 -0.2087
  464CHOL    C2 4908   0.503   0.241  12.224  0.2504  0.2361 -0.3184
  465CHOL   ROH 4909   6.567   7.162  10.576 -0.2291 -0.0926  0.0954
  465CHOL    R1 4910   6.667   7.188  10.840 -0.0616 -0.0467  0.0289
  465CHOL    R2 4911   6.510   7.272  11.051  0.0672 -0.0214  0.1200
  465CHOL    R3 4912   6.598   7.041  11.165  0.1517 -0.0005  0.0961
  465CHOL    R4 4913   6.524   7.213  11.391  0.1385 -0.0351  0.1141
  465CHOL    R5 4914   6.716   7.113  11.361  0.1609  0.0225  0.0800
  465CHOL    C1 4915   6.615   6.963  11.697  0.2593 -0.0234  0.0882
  465CHOL    C2 4916   6.440   6.691  12.028  0.0079  0.2778 -0.0685
  466CHOL   ROH 4917   4.563   4.574  13.344 -0.1653 -0.1158  0.0357
  466CHOL    R1 4918   4.563   4.464  13.083 -0.1033 -0.0237 -0.0025
  466CHOL    R2 4919   4.705   4.576  12.875 -0.0658  0.0559  0.0718
  466CHOL    R3 4920   4.810   4.326  12.855 -0.0484  0.0673 -0.0007
  466CHOL    R4 4921   4.793   4.422  12.578 -0.0723  0.1475  0.0209
  466CHOL    R5 4922   4.711   4.236  12.656 -0.0568  0.1163 -0.0233
  466CHOL    C1 4923   4.943   4.098  12.387 -0.0597  0.2116 -0.0769
  466CHOL    C2 4924   5.108   3.823  12.220 -0.1039 -0.0258 -0.0468
  467CHOL   ROH 4925   5.876   3.107  10.319  0.1892  0.1285  0.0868
  467CHOL    R1 4926   6.013   3.028  10.553  0.1283  0.0185  0.0858
  467CHOL    R2 4927   5.951   3.127  10.803  0.1344 -0.0187  0.0998
  467CHOL    R3 4928   5.929   2.864  10.867  0.0257 -0.0258  0.0364
  467CHOL    R4 4929   5.900   3.005  11.123  0.1325 -0.0708  0.0798
  467CHOL    R5 4930   6.041   2.844  11.078  0.0546 -0.1261  0.0148
  467CHOL    C1 4931   5.850   2.687  11.368  0.0294 -0.1078  0.0087
  467CHOL    C2 4932   5.938   2.835  11.674 -0.1098  0.1576 -0.0251
  468CHOL   ROH 4933   1.752   2.087  13.291 -0.1306 -0.0886  0.0600
  468CHOL    R1 4934   1.668   2.119  13.022 -0.2220 -0.1163  0.0850
  468CHOL    R2 4935   1.844   2.115  12.810 -0.2562  0.1523  0.0484
  468CHOL    R3 4936   1.677   1.922  12.717 -0.0442 -0.0247  0.0301
  468CHOL    R4 4937   1.842   1.997  12.485 -0.0793  0.1316  0.0539
  468CHOL    R5 4938   1.623   1.992  12.494 -0.0784 -0.0907  0.0170
  468CHOL    C1 4939   1.684   1.746  12.209  0.2227 -0.0467  0.0398
  468CHOL    C2 4940   1.442   1.725  11.940  0.2546 -0.0641  0.2168
  469CHOL   ROH 4941   2.080   5.800  10.635  0.2337 -0.0786  0.1089
  469CHOL    R1 4942   2.222   5.755  10.876  0.2098  0.0319  0.1438
  469CHOL    R2 4943   2.275   5.957  11.057  0.0412  0.0803  0.1379
  469CHOL    R3 4944   2.155   5.787  11.232  0.1119  0.0185  0.1274
  469CHOL    R4 4945   2.271   5.998  11.400  0.0297  0.0585  0.1406
  469CHOL    R5 4946   2.303   5.783  11.421  0.1183  0.0673  0.1257
  469CHOL    C1 4947   2.157   5.862  11.765  0.0894 -0.0122  0.1324
  469CHOL    C2 4948   2.264   5.681  12.151  0.4039  0.0532  0.0067
  470CHOL   ROH 4949   2.807   2.306  10.446 -0.1067 -0.0025  0.0404
  470CHOL    R1 4950   2.902   2.262  10.709 -0.0677 -0.0771  0.0139
  470CHOL    R2 4951   3.095   2.423  10.826 -0.0754 -0.0907  0.0422
  470CHOL    R3 4952   2.908   2.447  11.022 -0.0530 -0.1809  0.0755
  470CHOL    R4 4953   3.164   2.451  11.164 -0.0182  0.1394  0.0127
  470CHOL    R5 4954   2.996   2.320  11.205  0.1190 -0.0091  0.1166
  470CHOL    C1 4955   3.029   2.491  11.544  0.0360  0.1888  0.0269
  470CHOL    C2 4956   2.780   2.656  11.903 -0.0357  0.3826 -0.1225
  471CHOL   ROH 4957   2.683   6.187  13.321  0.1645 -0.1923 -0.0187
  471CHOL    R1 4958   2.697   6.302  13.063 -0.1310 -0.1547 -0.0209
  471CHOL    R2 4959   2.886   6.227  12.876 -0.0769  0.1672 -0.0980
  471CHOL    R3 4960   2.668   6.186  12.720 -0.0759 -0.1892 -0.0148
  471CHOL    R4 4961   2.890   6.210  12.531 -0.1390 -0.1102 -0.0877
  471CHOL    R5 4962   2.705   6.324  12.528 -0.2629 -0.3024 -0.1383
  471CHOL    C1 4963   2.687   6.161  12.183 -0.1742 -0.6063 -0.0035
  471CHOL    C2 4964   2.434   6.375  11.843  0.0481  0.1984  0.1189
  472CHOL   ROH 4965   2.877   4.663  10.246 -0.1537  0.0582 -0.0555
  472CHOL    R1 4966   2.849   4.757  10.512 -0.2098  0.0988 -0.0756
  472CHOL    R2 4967   3.049   4.731  10.701 -0.3125 -0.0249  0.0177
  472CHOL    R3 4968   3.016   4.999  10.725 -0.1382  0.0013 -0.0201
  472CHOL    R4 4969   3.095   4.910  10.993 -0.0080  0.0175 -0.0533
  472CHOL    R5 4970   2.919   5.028  10.942  0.0261  0.1088  0.0405
  472CHOL    C1 4971   3.091   5.266  11.186  0.3329  0.0666 -0.1300
  472CHOL    C2 4972   3.359   5.492  11.357 -0.1610 -0.0374 -0.2042
  473WN      WN 4973   7.227   4.648   8.590 -0.0134 -0.0416 -0.0581
  474WN      WN 4974   7.017   6.610   8.758  0.3967  0.1721 -0.0753
  475WN      WN 4975   5.203   4.610   8.140 -0.0374  0.1638  0.0404
  476WN      WN 4976   4.740   6.887   9.171 -0.1067 -0.0618  0.0604
  477WN      WN 4977   6.455   1.988   9.334  0.2121 -0.1544  0.1822
  478WN      WN 4978   4.132   6.120   8.607 -0.4022  0.2273 -0.1897
  479WN      WN 4979   7.364   2.309   8.985  0.0529 -0.1976 -0.0427
  480WN      WN 4980   3.269   7.429   8.380 -0.2635  0.4280  0.1541
  481WN      WN 4981   4.262   3.879   8.886  0.1463 -0.1091  0.1314
  482WN      WN 4982   5.404   4.203   8.369 -0.1837  0.3084  0.0524
  483WN      WN 4983   6.569   1.197   8.837 -0.0697  0.1573  0.1437
  484WN      WN 4984   4.016   3.363   7.601  0.0452  0.0857  0.0385
  485WN      WN 4985   1.853   6.334   8.871 -0.1301 -0.0415  0.3013
  486WN      WN 4986   0.310   6.908   8.967 -0.0469 -0.0354 -0.0926
  487WN      WN 4987   5.698   5.026   8.449 -0.2030 -0.0058  0.0797
  488WN      WN 4988   0.372   7.174  10.004 -0.0838 -0.0109  0.0211
  489WN      WN 4989   4.809   4.055   9.072 -0.0249 -0.1040  0.1703
  490WN      WN 4990   7.073   0.031   8.787 -0.1549  0.0820  0.4018
  491WN      WN 4991   1.857   0.932   9.611  0.0326  0.0915 -0.1918
  492WN      WN 4992   0.709   3.506   9.390 -0.4966  0.3030  0.1243
  493WN      WN 4993   6.350   3.454   8.953  0.1009  0.1616  0.4077
  494WN      WN 4994   3.926   0.309   9.148  0.0088 -0.0836  0.0107
  495WN      WN 4995   6.749   7.435   8.130 -0.0148 -0.4178 -0.1247
  496WN      WN 4996   0.812   0.804   8.671 -0.2211  0.1447  0.1919
  497WN      WN 4997   6.121   2.118   8.905  0.4560  0.1650 -0.0509
  498WN      WN 4998   4.344   5.035   8.981  0.3219 -0.3734  0.0678
  499WN      WN 4999   1.367   0.218   8.156 -0.0923 -0.1346  0.1779
  500WN      WN 5000   5.087   5.799   8.506  0.1448  0.1827  0.1495
  501WN      WN 5001   5.351   4.605   7.576 -0.4643 -0.0774 -0.1410
  502WN      WN 5002   1.563   2.340   9.352  0.0591 -0.2453  0.2977
  503WN      WN 5003   2.288   2.132   8.983 -0.0586  0.1301  0.0899
  504WN      WN 5004   3.143   0.359   8.511  0.1800 -0.2204  0.0241
  505WN      WN 5005   4.603   7.074   8.097  0.2030  0.0465  0.3998
  506WN      WN 5006   0.800   0.048  10.124  0.1002 -0.1085 -0.4286
  507WN      WN 5007   1.543   2.779   9.084 -0.1839 -0.1116  0.3253
  508WN      WN 5008   0.587   2.920   8.400  0.3209  0.1106 -0.0086
  509WN      WN 5009   3.881   0.992   8.955  0.0925  0.0293  0.1308
  510WN      WN 5010   7.275   1.250   7.903 -0.1420  0.2359  0.1680
  511WN      WN 5011   4.290   1.759   8.345  0.0188  0.0860 -0.2337
  512WN      WN 5012   2.084   7.176   9.491 -0.0236  0.0014  0.0663
  513WN      WN 5013   1.744   5.189   8.051  0.2499 -0.0199  0.1781
  514WN      WN 5014   7.450   3.378   8.725  0.2013 -0.0532 -0.1681
  515WN      WN 5015   6.180   6.642   8.223 -0.0736  0.2612  0.2658
  516WN      WN 5016   1.670   5.389   9.622 -0.1466 -0.0480  0.0439
  517WN      WN 5017   0.920   3.318   8.548 -0.1057 -0.2124  0.1878
  518WN      WN 5018   6.594   5.794   8.570 -0.2264 -0.3580 -0.0709
  519WN      WN 5019   7.470   6.785   8.635 -0.2807 -0.0653  0.1097
  520WN      WN 5020   5.615   1.685   9.508  0.2988  0.0096 -0.0235
  521WN      WN 5021   5.233   0.743   9.605  0.1118 -0.3125  0.0118
  522WN      WN 5022   3.035   6.951   8.475 -0.2611  0.2999  0.1676
  523WN      WN 5023   0.114   5.865   7.604  0.0185  0.1437 -0.0248
  524WN      WN 5024   5.630   0.412   9.631 -0.4250  0.0896  0.1086
  525WN      WN 5025   6.819   1.096   9.761  0.1936  0.2852 -0.2137
  526WN      WN 5026   6.955   6.173   8.421 -0.0265  0.2304 -0.0305
  527WN      WN 5027   2.546   5.527   8.339 -0.3797 -0.1857 -0.0698
  528WN      WN 5028   2.869   0.724   9.362  0.1360 -0.3223 -0.1928
  529WN      WN 5029   3.308   1.771   9.945 -0.0246 -0.1947 -0.2425
  530WN      WN 5030   2.972   2.815   7.988 -0.0159  0.0918  0.0560
  531WN      WN 5031   5.635   0.929   7.840 -0.0493  0.4127 -0.0732
  532WN      WN 5032   1.257   6.429   8.174  0.1509 -0.2903 -0.0386
  533WN      WN 5033   3.960   3.227   8.952  0.3500 -0.3406  0.3450
  534WN      WN 5034   7.120   0.732   9.602 -0.1444  0.1848 -0.1217
  535WN      WN 5035   4.819   7.468   9.034  0.0928 -0.0321  0.0367
  536WN      WN 5036   3.594   7.389   9.158 -0.0380  0.2142  0.1503
  537WN      WN 5037   5.972   1.769   7.492 -0.0268 -0.1186 -0.1266
  538WN      WN 5038   5.666   0.613   9.169  0.1297  0.5686 -0.1810
  539WN      WN 5039   7.116   5.336   8.239 -0.1059  0.2900  0.0051
  540WN      WN 5040   5.154   4.982   9.018  0.1969  0.0004 -0.0349
  541WN      WN 5041   1.845   0.038   9.727 -0.0314 -0.4422 -0.1548
  542WN      WN 5042   1.050   7.416   8.488  0.1311 -0.2502  0.0054
  543WN      WN 5043   7.448   4.962   9.640 -0.1732  0.4092 -0.2244
  544WN      WN 5044   6.580   5.370   8.311  0.1191 -0.3679 -0.1191
  545WN      WN 5045   0.515   4.913   8.453  0.2026 -0.0865 -0.2739
  546WN      WN 5046   4.751   4.008  10.028  0.0025 -0.4544  0.0324
  547WN      WN 5047   0.202   3.590   9.544  0.0251 -0.2677 -0.2799
  548WN      WN 5048   3.752   7.330   8.261  0.0332 -0.1405 -0.0602
  549WN      WN 5049   0.651   4.080   7.899 -0.1547  0.0868  0.2811
  550WN      WN 5050   6.723   4.287   8.104 -0.1193 -0.0824  0.1983
  551WN      WN 5051   3.637   5.764   9.119 -0.0463  0.2281 -0.1425
  552WN      WN 5052   5.932   0.779   8.246 -0.2440  0.0351  0.2592
  553WN      WN 5053   0.779   3.237   8.088  0.1994 -0.1214 -0.1754
  554WN      WN 5054   3.809   2.315   7.833  0.2531  0.4486 -0.0574
  555WN      WN 5055   6.078   4.382   9.197  0.6042  0.0680  0.3320
  556WN      WN 5056   5.177   6.580   7.834 -0.1402  0.2600 -0.0799
  557WN      WN 5057   1.114   2.579   7.795 -0.1574 -0.0725 -0.0966
  558WN      WN 5058   2.584   6.888   8.231 -0.0092  0.1346 -0.3503
  559WN      WN 5059   3.114   2.365   8.180  0.1985 -0.1124 -0.3284
  560WN      WN 5060   5.127   3.539   7.911 -0.1495  0.2024  0.1774
  561WN      WN 5061   0.711   1.360   8.189 -0.1929 -0.1736 -0.1155
  562WN      WN 5062   4.560   2.753   8.202  0.2772 -0.0442  0.0592
  563WN      WN 5063   7.438   7.459   7.948  0.0750 -0.3981  0.2996
  564WN      WN 5064   0.166   6.650  10.116 -0.0174  0.1291 -0.1026
  565WN      WN 5065   6.423   6.648   7.748 -0.1229  0.0702 -0.1545
  566WN      WN 5066   3.164   3.015   9.416  0.1041 -0.0657  0.1900
  567WN      WN 5067   3.593   0.314   8.329 -0.3054 -0.1367 -0.1574
  568WN      WN 5068   5.876   3.819   9.733  0.3500  0.0563  0.1212
  569WN      WN 5069   5.445   1.746   8.355  0.1222 -0.0035 -0.0738
  570WN      WN 5070   2.075   2.950   8.314 -0.3501 -0.0712  0.0435
  571WN      WN 5071   4.286   1.088   9.248 -0.1354 -0.0906  0.4285
  572WN      WN 5072   5.444   5.142   9.515  0.3163  0.2632  0.2357
  573WN      WN 5073   5.652   4.444   7.946  0.3363 -0.2977 -0.0828
  574WN      WN 5074   7.495   4.129   8.526  0.0916  0.0784  0.0245
  575WN      WN 5075   3.394   4.130   8.994 -0.1014 -0.1985 -0.1242
  576WN      WN 5076   6.307   0.808   8.611  0.0798  0.3889 -0.1395
  577WN      WN 5077   3.358   5.484   8.798  0.0349 -0.0508 -0.3503
  578WN      WN 5078   3.117   4.463   8.041 -0.3029 -0.3773  0.1992
  579WN      WN 5079   3.664   1.357   9.882  0.0290  0.0666  0.1902
  580WN      WN 5080   4.130   5.786   7.809 -0.2486  0.1273 -0.2745
  581WN      WN 5081   2.476   0.849   8.962  0.1223 -0.0627 -0.2764
  582WN      WN 5082   2.683   3.108   8.205 -0.1457 -0.0453 -0.3475
  583WN      WN 5083   0.608   1.367   9.397 -0.2037  0.0971  0.1232
  584WN      WN 5084   1.634   4.762   9.671 -0.0615  0.1083  0.1453
  585WN      WN 5085   5.647   5.835   8.719  0.3090 -0.2247 -0.0469
  586WN      WN 5086   0.889   0.279   9.429 -0.1494  0.1475  0.0247
  587WN      WN 5087   3.907   4.625   7.315  0.0518 -0.1183 -0.0145
  588WN      WN 5088   2.920   4.387   9.075  0.0534  0.2161 -0.0628
  589WN      WN 5089   7.332   0.471   7.932 -0.1695 -0.0503  0.0282
  590WN      WN 5090   0.270   2.303   9.278 -0.0257  0.0823 -0.0139
  591WN      WN 5091   0.855   5.454   7.994 -0.1536  0.0406  0.1282
  592WN      WN 5092   3.300   5.829   8.428 -0.1617  0.0128 -0.1157
  593WN      WN 5093   5.554   5.419   8.239 -0.0524 -0.0750  0.2808
  594WN      WN 5094   7.303   5.397   9.777  0.1243 -0.0916 -0.2430
  595WN      WN 5095   2.997   1.307   9.149 -0.1452 -0.1146  0.5076
  596WN      WN 5096   4.025   2.177   8.287 -0.0583  0.1256 -0.2546
  597WN      WN 5097   2.394   3.787   8.489 -0.2092  0.0840 -0.0913
  598WN      WN 5098   3.541   6.273   9.256  0.0418  0.2238  0.1957
  599WN      WN 5099   1.121   6.521   9.148  0.0796  0.0781  0.1388
  600WN      WN 5100   7.192   5.205   9.302 -0.0260 -0.1641  0.3450
  601WN      WN 5101   4.185   7.186   9.778  0.1837  0.0934  0.0491
  602WN      WN 5102   1.952   3.804   8.088 -0.1185  0.1550 -0.5596
  603WN      WN 5103   2.756   7.462   9.682  0.2056  0.3472  0.3666
  604WN      WN 5104   6.053   6.750   9.549 -0.0338  0.0946 -0.1175
  605WN      WN 5105   4.754   3.789   8.645 -0.1074  0.0604 -0.4825
  606WN      WN 5106   2.776   6.143   9.414  0.1061  0.2970  0.0324
  607WN      WN 5107   5.509   3.279   8.512 -0.2220  0.0102 -0.1250
  608WN      WN 5108   1.224   0.435   8.575 -0.3751 -0.0571  0.3377
  609WN      WN 5109   5.855   6.393   8.515 -0.0017  0.0557  0.1218
  610WN      WN 5110   0.601   5.399   8.505 -0.2876 -0.0997 -0.0730
  611WN      WN 5111   5.265   6.031   9.387  0.1682  0.3922  0.2250
  612WN      WN 5112   1.387   6.537   8.664 -0.5410 -0.3057 -0.2466
  613WN      WN 5113   0.797   0.223   8.823  0.1746 -0.0585  0.0836
  614WN      WN 5114   0.062   0.885   8.160  0.1848  0.0305 -0.1762
  615WN      WN 5115   5.746   2.226   8.405  0.0042 -0.0190  0.1283
  616WN      WN 5116   6.207   7.060   9.214 -0.0414 -0.2185  0.0235
  617WN      WN 5117   5.859   3.447   8.842  0.3942  0.1849  0.3290
  618WN      WN 5118   6.201   5.656   9.120 -0.0828  0.1990 -0.3288
  619WN      WN 5119   0.689   6.460   8.313 -0.0219  0.1363 -0.4132
  620WN      WN 5120   4.782   1.243   7.879  0.2807 -0.0932 -0.2096
  621WN      WN 5121   2.981   0.811   8.835 -0.0017  0.0800 -0.1982
  622WN      WN 5122   5.697   5.906   8.162 -0.0179 -0.1585  0.2626
  623WN      WN 5123   2.256   3.632   9.395  0.0657  0.1553  0.0363
  624WN      WN 5124   6.811   5.173   9.785 -0.0463 -0.2821 -0.5314
  625WN      WN 5125   2.949   5.335   9.314  0.1090  0.4060  0.0751
  626WN      WN 5126   2.234   1.274   8.724  0.2115  0.0084  0.1930
  627WN      WN 5127   6.468   1.670   8.310  0.0291  0.2189 -0.0376
  628WN      WN 5128   3.090   5.832   9.110  0.0977 -0.2793  0.2772
  629WN      WN 5129   1.812   0.974   7.703 -0.3891  0.1090 -0.0409
  630WN      WN 5130   6.311   5.810   8.096  0.2045 -0.3733 -0.1477
  631WN      WN 5131   1.680   5.033   8.919 -0.2033 -0.1186  0.2778
  632WN      WN 5132   6.709   4.561   8.520  0.0171  0.1021 -0.1417
  633WN      WN 5133   4.652   5.421   8.400 -0.0044  0.0412 -0.2450
  634WN      WN 5134   0.834   3.996   8.715  0.2719 -0.0705  0.1831
  635WN      WN 5135   6.637   2.925   9.296  0.0297 -0.2471 -0.2495
  636WN      WN 5136   7.067   3.193   9.004  0.1667 -0.3040 -0.1626
  637WN      WN 5137   1.114   5.077   8.946  0.1363  0.0595 -0.1830
  638WN      WN 5138   1.837   0.470   9.455  0.0431  0.0594  0.1695
  639WN      WN 5139   4.064   1.859   7.859 -0.0867 -0.2338 -0.0658
  640WN      WN 5140   2.053   3.621   8.873  0.1056 -0.0045  0.2122
  641WN      WN 5141   7.026   7.149   7.760  0.0567  0.1633  0.0302
  642WN      WN 5142   4.526   6.580   8.419 -0.0182 -0.0653 -0.1719
  643WN      WN 5143   1.443   7.450   8.769 -0.1887 -0.1335  0.0594
  644WN      WN 5144   6.184   7.001   7.362 -0.1307 -0.4416  0.0614
  645WN      WN 5145   2.437   4.836   9.994 -0.0508  0.2605 -0.0758
  646WN      WN 5146   7.107   5.700   8.642  0.0369 -0.3723  0.0640
  647WN      WN 5147   0.123   6.518   8.271 -0.1311 -0.4045  0.0496
  648WN      WN 5148   0.616   5.238   8.986  0.2444  0.2381 -0.0067
  649WN      WN 5149   4.233   7.054   8.462 -0.1459 -0.3844 -0.0701
  650WN      WN 5150   4.085   3.013   8.517 -0.0907 -0.0281 -0.2933
  651WN      WN 5151   1.362   0.736   9.444 -0.1188  0.0034 -0.1773
  652WN      WN 5152   3.606   3.560   9.784  0.1043 -0.3800 -0.2968
  653WN      WN 5153   3.354   4.836   8.435  0.3092  0.1044 -0.0214
  654WN      WN 5154   6.978   6.653   7.707 -0.0362 -0.3361 -0.1017
  655WN      WN 5155   0.489   3.425   8.954 -0.0892  0.0710  0.1357
  656WN      WN 5156   1.200   3.720   9.402 -0.3216 -0.0826 -0.0564
  657WN      WN 5157   2.597   5.729   9.214 -0.2036  0.1408  0.1191
  658WN      WN 5158   6.568   0.199   7.686 -0.0210  0.1950  0.1394
  659WN      WN 5159   1.352   5.982   8.443 -0.0397  0.1888 -0.3640
  660WN      WN 5160   3.251   4.950   7.949  0.1023  0.0369  0.2406
  661WN      WN 5161   2.779   1.979   8.374  0.0130 -0.1597 -0.0358
  662WN      WN 5162   0.178   1.485   9.150 -0.2210  0.0517 -0.1161
  663WN      WN 5163   6.092   0.473   9.492  0.0630  0.1043 -0.0774
  664WN      WN 5164   7.104   0.856   8.876 -0.1704 -0.2576 -0.0840
  665WN      WN 5165   7.123   6.594   8.179  0.3215 -0.1538 -0.0597
  666WN      WN 5166   2.726   3.057   8.819  0.3799 -0.0984 -0.1045
  667WN      WN 5167   7.046   4.708   9.512 -0.0447  0.0658  0.0531
  668WN      WN 5168   4.380   4.902   8.161 -0.1809 -0.1384  0.0655
  669WN      WN 5169   6.926   7.268   9.934  0.2507 -0.0830 -0.1974
  670WN      WN 5170   4.423   3.543   9.214  0.1364  0.0326  0.0209
  671WN      WN 5171   4.094   2.252   9.137 -0.0709  0.0446  0.1136
  672WN      WN 5172   2.036   2.402   7.990 -0.1972  0.0307 -0.1637
  673WN      WN 5173   4.140   4.464   9.544  0.2875  0.1155 -0.1179
  674WN      WN 5174   5.550   4.687   9.308  0.1779 -0.0629 -0.1992
  675WN      WN 5175   2.712   5.304   7.922 -0.2155  0.0815 -0.0197
  676WN      WN 5176   2.507   6.994   8.753  0.0422  0.0512 -0.1494
  677WN      WN 5177   3.821   5.693   8.627  0.1500 -0.0191 -0.1340
  678WN      WN 5178   4.914   6.494   8.730  0.1004 -0.3386 -0.3618
  679WN      WN 5179   3.656   1.969   9.200 -0.2671  0.0445  0.0834
  680WN      WN 5180   0.037   2.752   9.254  0.0513  0.0242  0.2151
  681WN      WN 5181   5.585   6.038   9.806  0.0846 -0.0726  0.2378
  682WN      WN 5182   3.346   7.204   9.927  0.0509  0.1074  0.1714
  683WN      WN 5183   4.799   2.334   8.876  0.1284 -0.1793 -0.2100
  684WN      WN 5184   7.113   0.069   7.595  0.1178 -0.0660  0.0093
  685WN      WN 5185   1.157   6.020   9.498 -0.0899  0.0247 -0.1159
  686WN      WN 5186   2.126   4.830   8.880 -0.1251 -0.0187  0.1090
  687WN      WN 5187   7.276   2.859   8.692 -0.0282 -0.4367  0.1044
  688WN      WN 5188   2.999   5.217   8.369 -0.0288 -0.1141 -0.1305
  689WN      WN 5189   4.280   0.645   9.061  0.3783  0.1175  0.1482
  690WN      WN 5190   1.744   2.131   8.914  0.4364 -0.0790 -0.0184
  691WN      WN 5191   7.057   6.928   9.244 -0.1239 -0.0224  0.2377
  692WN      WN 5192   5.454   4.996   7.926 -0.0801  0.0598 -0.0388
  693WN      WN 5193   5.555   3.817   8.678 -0.0099  0.0553  0.4090
  694WN      WN 5194   6.981   3.032   7.804  0.1514  0.2226  0.1382
  695WN      WN 5195   0.791   6.931   9.252  0.2138  0.2754 -0.1830
  696WN      WN 5196   3.135   2.417   8.637 -0.2071 -0.0488 -0.3423
  697WN      WN 5197   0.375   5.370   7.546  0.1378 -0.1201 -0.0093
  698WN      WN 5198   2.697   0.234   9.252 -0.3602  0.2300  0.0086
  699WN      WN 5199   3.624   4.565   8.144 -0.2287 -0.4645 -0.1562
  700WN      WN 5200   0.879   5.673   8.854 -0.1486 -0.0853  0.0103
  701WN      WN 5201   4.373   0.300   7.875  0.1029 -0.0761 -0.0670
  702WN      WN 5202   1.672   4.206   9.781  0.0482 -0.1196 -0.0616
  703WN      WN 5203   6.588   6.233   8.862  0.1954  0.1708  0.0382
  704WN      WN 5204   7.383   6.233   8.831  0.1714  0.1384  0.0910
  705WN      WN 5205   5.138   4.355   9.338  0.2645  0.1741  0.3108
  706WN      WN 5206   7.359   1.057   9.291 -0.2382 -0.3374 -0.0593
  707WN      WN 5207   0.010   7.270   8.435  0.1631  0.1251  0.0284
  708WN      WN 5208   5.342   2.453   8.925  0.1714 -0.1841  0.1763
  709WN      WN 5209   1.235   1.951  10.148 -0.0043  0.3882 -0.0669
  710WN      WN 5210   3.982   1.958   8.752  0.0867 -0.0236  0.1227
  711WN      WN 5211   4.797   0.621   9.944 -0.0737  0.2618 -0.3045
  712WN      WN 5212   4.059   1.614   9.121 -0.1195 -0.1386 -0.2020
  713WN      WN 5213   4.096   1.419   8.666  0.0729 -0.0161  0.0964
  714WN      WN 5214   5.948   2.639   8.515 -0.2624 -0.3021 -0.2266
  715WN      WN 5215   5.540   1.746   7.837 -0.1114 -0.1244 -0.3581
  716WN      WN 5216   3.475   4.321   8.542 -0.0983  0.0265  0.0092
  717WN      WN 5217   6.455   5.865   9.757 -0.3672  0.1480 -0.1821
  718WN      WN 5218   5.650   7.210   8.873 -0.1248 -0.0321  0.1044
  719WN      WN 5219   1.695   6.722   9.092  0.2241 -0.0519 -0.0002
  720WN      WN 5220   5.359   7.135   8.385  0.0150 -0.1170  0.1061
  721WN      WN 5221   3.930   4.115   9.252 -0.1088 -0.2457 -0.0056
  722WN      WN 5222   1.672   6.820   9.580  0.4184 -0.2856  0.3236
  723WN      WN 5223   1.425   5.135   8.516 -0.0108  0.1751  0.0008
  724WN      WN 5224   6.840   2.221   9.050 -0.0254 -0.0074  0.3221
  725WN      WN 5225   2.833   6.118   8.104  0.0972 -0.0853  0.0249
  726WN      WN 5226   5.018   3.360   8.653  0.0125 -0.1809 -0.1484
  727WN      WN 5227   5.623   1.143   9.172  0.0161 -0.0196 -0.2376
  728WN      WN 5228   6.550   6.673   8.564 -0.1545 -0.2393 -0.0370
  729WN      WN 5229   3.054   6.223   7.545 -0.1574 -0.2112 -0.0952
  730WN      WN 5230   3.733   5.757   8.072  0.1250  0.1779 -0.2748
  731WN      WN 5231   6.198   7.485   8.084  0.0773 -0.0459 -0.0296
  732WN      WN 5232   2.929   4.600   8.462  0.1838 -0.1349 -0.1483
  733WN      WN 5233   1.792   4.637   8.532  0.0927  0.0001 -0.2221
  734WN      WN 5234   2.291   6.065   8.494 -0.1022  0.0973 -0.1182
  735WN      WN 5235   4.267   6.820   9.368 -0.3445 -0.2803 -0.1888
  736WN      WN 5236   1.897   0.262   8.060  0.1283  0.1575 -0.2422
  737WN      WN 5237   3.098   1.607   8.335 -0.1338  0.3966  0.2543
  738WN      WN 5238   6.845   1.573   8.582 -0.0353 -0.3699  0.0699
  739WN      WN 5239   3.207   6.392   8.444 -0.0667  0.1572  0.1270
  740WN      WN 5240   4.428   7.204   8.918 -0.0089 -0.1045  0.1672
  741WN      WN 5241   1.036   0.640   9.089 -0.1980 -0.0439 -0.0706
  742WN      WN 5242   6.305   2.446   9.215  0.3307  0.1447 -0.2302
  743WN      WN 5243   2.108   4.188   9.504 -0.1588  0.2782  0.0729
  744WN      WN 5244   6.346   2.362  10.238 -0.0463  0.0873 -0.2293
  745WN      WN 5245   2.631   1.596   9.572  0.1345  0.1903  0.2457
  746WN      WN 5246   1.947   5.083   9.883  0.2917 -0.2056 -0.0877
  747WN      WN 5247   1.029   6.911   8.441  0.0598  0.2380 -0.1487
  748WN      WN 5248   7.201   1.223   8.450  0.1495 -0.0259  0.1105
  749WN      WN 5249   4.868   2.214   8.092  0.2383 -0.1579 -0.2477
  750WN      WN 5250   5.265   0.618   8.758 -0.0447 -0.0344 -0.0023
  751WN      WN 5251   3.137   6.524   9.367  0.0342 -0.0329 -0.0010
  752WN      WN 5252   1.797   6.145   7.423 -0.0289 -0.0858  0.1726
  753WN      WN 5253   7.015   2.693   9.114  0.1475 -0.0031  0.1298
  754WN      WN 5254   5.011   0.792   7.792  0.0024  0.2796 -0.2332
  755WN      WN 5255   4.976   1.855   8.968  0.1489 -0.0673  0.4350
  756WN      WN 5256   2.326   3.180   9.135 -0.3812  0.0213  0.0925
  757WN      WN 5257   3.403   6.075   8.831 -0.1802  0.0917 -0.1253
  758WN      WN 5258   0.895   5.050   9.419  0.0298  0.0487 -0.0488
  759WN      WN 5259   3.162   1.332   9.722  0.0248  0.5295  0.3409
  760WN      WN 5260   3.318   2.879   7.563  0.2032  0.2354  0.5124
  761WN      WN 5261   6.129   7.409   8.691  0.1020  0.1744 -0.1879
  762WN      WN 5262   7.192   6.438   9.295 -0.2305  0.1826 -0.0020
  763WN      WN 5263   0.158   1.711   7.608 -0.1838  0.0371  0.1449
  764WN      WN 5264   4.356   0.243   9.393  0.2026  0.4627  0.2693
  765WN      WN 5265   2.303   6.724   9.617  0.1095 -0.0258  0.2519
  766WN      WN 5266   7.046   0.465   9.150  0.0936 -0.1454  0.1863
  767WN      WN 5267   6.177   0.195   9.943  0.3415 -0.0744 -0.2043
  768WN      WN 5268   0.424   4.815   9.399 -0.1173 -0.0403  0.4740
  769WN      WN 5269   1.911   2.754   7.637  0.0250 -0.1667  0.0355
  770WN      WN 5270   6.958   1.742   8.161 -0.0864  0.2210 -0.0804
  771WN      WN 5271   0.914   3.766   8.223 -0.1667  0.1161 -0.0139
  772WN      WN 5272   2.677   4.482   9.570 -0.2585  0.0575  0.4011
  773WN      WN 5273   5.965   1.795   8.546  0.1599 -0.1930 -0.2343
  774WN      WN 5274   7.151   5.010   7.638  0.2602 -0.0827 -0.3175
  775WN      WN 5275   0.018   1.686   8.071  0.0790  0.1903  0.5010
  776WN      WN 5276   6.949   4.839   8.978  0.0913 -0.1238  0.1124
  777WN      WN 5277   7.347   2.705   7.881  0.1630 -0.1314  0.1026
  778WN      WN 5278   1.579   1.410   9.579  0.0704 -0.0859  0.0017
  779WN      WN 5279   4.432   4.800   9.408  0.1979 -0.1924 -0.0096
  780WN      WN 5280   6.541   5.634   7.687 -0.0866 -0.0603 -0.2391
  781WN      WN 5281   5.219   6.890   9.486 -0.0487 -0.2097 -0.1387
  782WN      WN 5282   0.768   2.090  10.052 -0.2419 -0.1295  0.2036
  783WN      WN 5283   3.711   3.064   9.551  0.4189 -0.2714 -0.0711
  784WN      WN 5284   6.563   2.073   8.702  0.3075 -0.2532  0.0896
  785WN      WN 5285   0.014   0.845   7.626  0.4880 -0.1984  0.0271
  786WN      WN 5286   0.195   5.534   8.784 -0.0553  0.0485 -0.1285
  787WN      WN 5287   3.597   3.346   8.650  0.2166  0.3621 -0.2606
  788WN      WN 5288   1.203   0.254   7.395 -0.3480  0.2288  0.2575
  789WN      WN 5289   5.435   0.137   8.276  0.1496 -0.1969 -0.0772
  790WN      WN 5290   4.509   2.219   8.468  0.0585 -0.2965 -0.1778
  791WN      WN 5291   5.086   4.210   8.740 -0.0582 -0.1097 -0.1382
  792WN      WN 5292   4.687   5.734   9.357  0.0427  0.0085 -0.0542
  793WN      WN 5293   5.641   2.934   8.903 -0.2930 -0.0293 -0.1312
  794WN      WN 5294   3.270   2.779   9.894 -0.1106 -0.3586  0.0469
  795WN      WN 5295   5.405   1.209   9.638  0.0169  0.0098 -0.1033
  796WN      WN 5296   1.272   5.213   9.816 -0.0455  0.1344 -0.0800
  797WN      WN 5297   5.521   1.582   8.832  0.0442 -0.1016 -0.0825
  798WN      WN 5298   2.047   0.960   9.144 -0.0043 -0.0071 -0.2353
  799WN      WN 5299   4.331   0.187   8.903  0.2825  0.3412  0.1953
  800WN      WN 5300   0.048   6.141   9.441 -0.0162 -0.1204  0.2944
  801WN      WN 5301   6.194   3.846   9.225 -0.0864  0.1505 -0.1257
  802WN      WN 5302   1.763   1.703   9.161 -0.2822 -0.2502  0.0705
  803WN      WN 5303   5.395   0.698   8.254  0.0422  0.1268  0.1708
  804WN      WN 5304   0.916   6.739   7.959 -0.2750 -0.1529  0.1175
  805WN      WN 5305   4.161   5.896   9.433  0.2359  0.1529 -0.1257
  806WN      WN 5306   7.175   3.746   8.954  0.0728  0.2469  0.0230
  807WN      WN 5307   6.385   1.566   7.821  0.0273  0.3048 -0.4152
  808WN      WN 5308   5.254   5.584   8.924  0.3306  0.0901  0.1552
  809WN      WN 5309   5.845   7.219   8.327 -0.0529  0.2475  0.1548
  810WN      WN 5310   6.595   4.994   9.397  0.1022  0.0249  0.0535
  811WN      WN 5311   3.426   2.012   8.599 -0.0291 -0.0313  0.0381
  812WN      WN 5312   4.463   2.690   8.945 -0.0489 -0.3394  0.2810
  813WN      WN 5313   4.187   5.254   8.553 -0.2180 -0.2558 -0.0102
  814WN      WN 5314   6.692   2.141   8.193  0.4333  0.0727  0.0509
  815WN      WN 5315   4.322   3.135   7.935 -0.1459 -0.2796  0.0059
  816WN      WN 5316   1.137   5.532   8.420  0.1600  0.0740 -0.2281
  817WN      WN 5317   4.611   3.507   7.711  0.0120 -0.0498 -0.3643
  818WN      WN 5318   3.977   4.136   8.263  0.3517  0.1357 -0.0762
  819WN      WN 5319   5.787   2.209   7.766 -0.0012 -0.0341  0.0370
  820WN      WN 5320   3.992   6.920   8.973  0.2292 -0.3556 -0.2807
  821WN      WN 5321   6.913   2.583   8.092  0.2741 -0.2154 -0.1476
  822WN      WN 5322   0.391   4.401   8.571 -0.0626  0.2577  0.1860
  823WN      WN 5323   5.165   6.840  10.055 -0.1445  0.0251  0.3763
  824WN      WN 5324   2.301   4.719   8.322 -0.0362 -0.1936 -0.1143
  825WN      WN 5325   3.561   6.784   9.252  0.1486 -0.0987 -0.0619
  826WN      WN 5326   0.448   3.083   9.283  0.0072 -0.1853  0.2074
  827WN      WN 5327   5.760   0.510   7.529  0.0693  0.1940 -0.1776
  828WN      WN 5328   5.459   1.089   8.699 -0.1329 -0.3630 -0.1069
  829WN      WN 5329   2.271   1.402   7.817  0.0540 -0.2456 -0.0785
  830WN      WN 5330   6.787   5.227   7.898  0.1338 -0.2667  0.1616
  831WN      WN 5331   1.150   1.224   9.522 -0.2267 -0.0228  0.0531
  832WN      WN 5332   2.083   0.144   7.589 -0.1311  0.0501 -0.2201
  833WN      WN 5333   3.417   5.126   9.218 -0.0402  0.0816  0.0032
  834WN      WN 5334   6.618   7.049   9.442  0.0724 -0.1291  0.1592
  835WN      WN 5335   7.064   3.496   7.693 -0.0153  0.0880  0.2680
  836WN      WN 5336   0.670   2.633   9.958  0.0123 -0.3948 -0.2006
  837WN      WN 5337   0.808   2.169   8.838  0.0837  0.0889  0.0085
  838WN      WN 5338   5.472   6.253   8.966  0.0642  0.0162 -0.3173
  839WN      WN 5339   2.615   2.451   9.976 -0.0983  0.0712 -0.0254
  840WN      WN 5340   0.497   5.878   8.592  0.0978 -0.0939  0.2615
  841WN      WN 5341   3.128   4.070   8.302  0.1245 -0.2829 -0.1735
  842WN      WN 5342   3.310   6.060   7.981 -0.1340 -0.2732  0.0013
  843WN      WN 5343   3.779   0.869   7.893 -0.1074  0.2026  0.2102
  844WN      WN 5344   0.376   3.403   8.446  0.1284  0.1252 -0.1094
  845WN      WN 5345   1.590   0.689   8.944 -0.2478  0.0530 -0.3290
  846WN      WN 5346   4.526   5.018   7.608 -0.0765 -0.3364  0.0348
  847WN      WN 5347   3.823   3.832   7.727 -0.0901  0.4282  0.2316
  848WN      WN 5348   6.871   3.553   8.599  0.3244  0.3828 -0.0102
  849WN      WN 5349   0.274   2.461   8.706 -0.2432  0.2991 -0.2407
  850WN      WN 5350   0.724   4.464   9.424  0.0373  0.2248  0.0450
  851WN      WN 5351   4.230   4.767  10.004  0.1541  0.1589  0.1916
  852WN      WN 5352   7.064   7.084   8.438  0.1023 -0.0298  0.1882
  853WN      WN 5353   4.687   3.491   8.214 -0.0357 -0.0979 -0.0740
  854WN      WN 5354   7.265   6.959  10.029 -0.3109 -0.1175  0.1372
  855WN      WN 5355   3.178   2.168   9.121  0.4446  0.1713  0.0411
  856WN      WN 5356   4.850   4.666  10.091  0.0508 -0.0457 -0.0587
  857WN      WN 5357   6.116   0.348   8.959  0.1672 -0.2068  0.0299
  858WN      WN 5358   3.633   2.432   8.960  0.0729 -0.2798 -0.0724
  859WN      WN 5359   2.572   4.357   8.724  0.0407 -0.0238  0.0092
  860WN      WN 5360   1.338   6.241   7.668 -0.0208  0.2983 -0.0434
  861WN      WN 5361   4.790   0.509   8.941  0.0148  0.0856 -0.0035
  862WN      WN 5362   4.255   7.123  10.322  0.0034 -0.1329  0.4808
  863WN      WN 5363   4.854   6.207   9.517  0.2615 -0.0246 -0.0673
  864WN      WN 5364   2.485   4.921   9.430  0.0197 -0.2250 -0.0157
  865WN      WN 5365   3.146   5.509   9.998 -0.0023 -0.0979  0.3660
  866WN      WN 5366   1.016   2.805   8.211 -0.1864 -0.0439  0.0708
  867WN      WN 5367   6.865   6.159   9.659 -0.0579 -0.1371  0.3024
  868WN      WN 5368   0.633   2.338   8.192  0.0621  0.3132 -0.1488
  869WN      WN 5369   0.787   6.102   9.110  0.2011 -0.0664 -0.1377
  870WN      WN 5370   0.400   4.686   9.867 -0.3943  0.1609 -0.1176
  871WN      WN 5371   1.664   2.107   8.403  0.1390  0.2795  0.0404
  872WN      WN 5372   0.839   5.132   7.629 -0.0860  0.0097  0.1393
  873WN      WN 5373   6.105   5.324   8.654  0.0386 -0.3507 -0.3723
  874WN      WN 5374   5.882   0.320   8.400 -0.1324  0.1672 -0.0915
  875WN      WN 5375   1.469   1.909   9.603 -0.0048  0.0100 -0.0242
  876WN      WN 5376   0.244   2.984   8.837 -0.0367 -0.2031 -0.3669
  877WN      WN 5377   0.369   6.357   8.682 -0.0089  0.0873 -0.5607
  878WN      WN 5378   0.893   1.859   8.369  0.2449 -0.0167  0.0262
  879WN      WN 5379   6.806   4.255   9.196 -0.2287 -0.0051 -0.0041
  880WN      WN 5380   0.756   7.136   8.790 -0.2568 -0.3067  0.1074
  881WN      WN 5381   2.422   6.347   9.005  0.0602 -0.0226  0.0426
  882WN      WN 5382   1.359   4.431  10.061  0.0193 -0.1672  0.1551
  883WN      WN 5383   3.775   1.829   9.683 -0.1798 -0.0484 -0.2849
  884WN      WN 5384   1.275   5.517   9.414  0.1083  0.1653  0.0940
  885WN      WN 5385   2.522   7.193   9.224 -0.0117  0.1872  0.0143
  886WN      WN 5386   5.595   7.416   9.729  0.2818 -0.1747  0.0207
  887WN      WN 5387   4.431   3.419   8.738  0.0957  0.0991  0.1838
  888WN      WN 5388   3.450   0.723   8.630 -0.1148 -0.1788  0.1177
  889WN      WN 5389   6.886   3.053   8.372  0.2240  0.0671 -0.1307
  890WN      WN 5390   5.136   2.622   8.010  0.1938  0.2366 -0.0878
  891WN      WN 5391   7.372   0.594   8.525  0.1399 -0.0896 -0.1704
  892WN      WN 5392   3.465   3.417   9.302 -0.1796  0.0909 -0.2181
  893WN      WN 5393   3.448   4.570   7.621  0.1245 -0.2464 -0.2470
  894WN      WN 5394   1.004   2.725   8.704  0.1922  0.1868  0.1179
  895WN      WN 5395   6.883   0.470   8.585 -0.2390 -0.0253  0.2404
  896WN      WN 5396   1.789   4.574   9.168  0.1726 -0.0587 -0.0239
  897WN      WN 5397   2.527   1.157   9.349 -0.0054  0.0143  0.4227
  898WN      WN 5398   1.250   1.945   8.736 -0.2307  0.1028  0.1195
  899WN      WN 5399   6.457   3.342   8.385  0.3623 -0.0498 -0.0062
  900WN      WN 5400   5.076   6.745   8.308  0.1460  0.1576  0.1564
  901WN      WN 5401   2.752   0.341   8.782  0.1221 -0.3351 -0.1429
  902WN      WN 5402   4.774   4.670   9.039 -0.1728 -0.1905 -0.0627
  903WN      WN 5403   4.520   0.490   8.537 -0.0344  0.0358  0.1424
  904WN      WN 5404   3.897   4.689   9.091  0.0693 -0.1031 -0.1317
  905WN      WN 5405   2.854   5.489   8.807 -0.0990  0.1415  0.3279
  906WN      WN 5406   0.450   1.486   7.316  0.1356  0.1794  0.1738
  907WN      WN 5407   7.251   2.734   9.911  0.1170 -0.3133  0.2034
  908WN      WN 5408   2.344   4.524   9.162  0.0951 -0.0200  0.1703
  909WN      WN 5409   7.107   1.338   8.948  0.3761 -0.0168  0.4677
  910WN      WN 5410   5.762   5.905   9.262  0.0219 -0.0026  0.2219
  911WN      WN 5411   4.788   2.481   7.694 -0.1274 -0.0101 -0.2326
  912WN      WN 5412   4.661   5.022   9.814  0.1183  0.0137 -0.0374
  913WN      WN 5413   4.553   1.544   9.295 -0.0377 -0.1564  0.0666
  914WN      WN 5414   1.896   4.607  10.076  0.0424  0.2566  0.0754
  915WN      WN 5415   0.344   0.963   9.195  0.3890 -0.0245 -0.0923
  916WN      WN 5416   0.919   3.057   9.074  0.2039  0.0933 -0.1687
  917WN      WN 5417   7.345   4.351   9.041 -0.0130 -0.2438  0.0135
  918WN      WN 5418   4.381   6.607   8.933  0.0622 -0.1480  0.2589
  919WN      WN 5419   3.312   3.746   8.669 -0.2226  0.1159  0.0394
  920WN      WN 5420   6.416   2.762   8.333 -0.2840 -0.0581  0.0920
  921WN      WN 5421   1.341   0.974   7.717 -0.0616  0.2797 -0.0864
  922WN      WN 5422   1.117   0.532   7.803 -0.3314 -0.1773  0.1634
  923WN      WN 5423   7.083   2.059   8.569  0.3467  0.3370 -0.0345
  924WN      WN 5424   1.755   3.530  10.342 -0.3548 -0.0069 -0.3180
  925WN      WN 5425   2.165   6.783   9.135  0.4161 -0.1410 -0.1596
  926WN      WN 5426   1.118   0.570   9.842 -0.1636 -0.0280 -0.0679
  927WN      WN 5427   3.823   4.728   8.529  0.0144 -0.0698  0.3114
  928WN      WN 5428   0.039   0.580   9.104  0.2953 -0.2159  0.1545
  929WN      WN 5429   3.229   1.269   8.700 -0.2583  0.0574 -0.0428
  930WN      WN 5430   6.610   3.906   8.904  0.1573 -0.3239 -0.1020
  931WN      WN 5431   3.153   2.780   8.993 -0.0607  0.4120  0.0729
  932WN      WN 5432   1.942   3.410   9.804 -0.4808  0.2482 -0.0371
  933WN      WN 5433   4.620   2.986   8.603  0.1109 -0.3616  0.2562
  934WN      WN 5434   6.620   3.430   9.440 -0.1597  0.2303 -0.0988
  935WN      WN 5435   5.005   4.798   9.546 -0.1582  0.0948  0.2179
  936WN      WN 5436   6.836   0.026   9.290 -0.0989 -0.1586  0.1494
  937WN      WN 5437   1.848   0.200   9.002  0.1074  0.1639 -0.3539
  938WN      WN 5438   1.468   1.493   8.775  0.1251  0.1934 -0.0719
  939WN      WN 5439   2.035   1.871   8.163  0.6309 -0.1249  0.1310
  940WN      WN 5440   3.434   1.132   8.181 -0.3465 -0.1759  0.1974
  941WN      WN 5441   5.113   2.910   8.867 -0.1084  0.1901 -0.0819
  942WN      WN 5442   3.029   4.802   9.330 -0.0553  0.2043  0.0363
  943WN      WN 5443   2.717   1.871   9.160  0.0764 -0.2595  0.1509
  944WN      WN 5444   5.378   2.218   8.055  0.0016  0.4230  0.1224
  945WN      WN 5445   6.435   4.721   8.974  0.2207 -0.0527  0.1019
  946WN      WN 5446   2.304   2.704   8.762  0.0029  0.1551  0.2078
  947WN      WN 5447   0.785   1.644   8.968 -0.3301  0.0222 -0.1304
  948WN      WN 5448   0.344   1.993   8.920  0.0336  0.1692 -0.2970
  949WN      WN 5449   1.884   3.113   8.869 -0.2808  0.0837 -0.1779
  950WN      WN 5450   5.412   2.622   8.446 -0.0809 -0.1094  0.0237
  951WN      WN 5451   4.896   3.536   9.124  0.0219  0.0792  0.0912
  952WN      WN 5452   4.711   2.035   9.389 -0.0961 -0.1739  0.2904
  953WN      WN 5453   1.396   5.550   8.911  0.2737  0.1019 -0.0461
  954WN      WN 5454   1.588   1.145   9.136 -0.2004  0.2531 -0.1037
  955WN      WN 5455   2.481   6.697  10.137  0.2024  0.1932 -0.1412
  956WN      WN 5456   7.460   4.822   9.138  0.3037 -0.0699  0.2180
  957WN      WN 5457   2.924   5.711   9.597 -0.1465 -0.0664 -0.1252
  958WN      WN 5458   1.527   4.960  10.195 -0.0454  0.1443  0.1578
  959WN      WN 5459   3.169   4.525   9.809  0.1840 -0.1292 -0.1057
  960WN      WN 5460   0.364   6.131   8.005  0.0360 -0.2329 -0.1991
  961WN      WN 5461   0.977   6.569   7.484  0.2327  0.0762  0.1005
  962WN      WN 5462   6.627   1.521   9.477 -0.2650  0.0971 -0.0540
  963WN      WN 5463   4.056   4.817   7.737 -0.4341 -0.2874  0.2415
  964WN      WN 5464   4.932   2.604   9.259  0.0127 -0.0459 -0.1913
  965WN      WN 5465   4.444   4.024   8.346  0.1733 -0.1668  0.0542
  966WN      WN 5466   5.352   3.358   9.029 -0.2602  0.0031  0.1897
  967WN      WN 5467   4.240   0.697   9.582 -0.1658 -0.1618  0.1049
  968WN      WN 5468   0.493   1.667   9.946 -0.0683 -0.0993  0.1091
  969WN      WN 5469   6.128   3.051   8.719  0.2154 -0.0458 -0.2018
  970WN      WN 5470   7.491   5.275   7.871 -0.0005 -0.5795 -0.0020
  971WN      WN 5471   6.198   6.792  10.032  0.3315 -0.0183 -0.0981
  972WN      WN 5472   0.508   7.489   8.491 -0.2273  0.0655 -0.0099
  973WN      WN 5473   2.659   4.823   8.964 -0.1988 -0.0750  0.0619
  974WN      WN 5474   7.418   4.430   9.647 -0.2022 -0.0692  0.1932
  975WN      WN 5475   1.988   2.552   9.188 -0.0795 -0.1718  0.0663
  976WN      WN 5476   1.816   7.080   8.803  0.0499 -0.3671  0.1704
  977WN      WN 5477   2.004   5.629   7.539 -0.5095  0.0495 -0.0111
  978WN      WN 5478   5.216   3.102   9.850  0.1276  0.0510 -0.1767
  979WN      WN 5479   4.767   5.487   8.859 -0.1415 -0.0213  0.1458
  980WN      WN 5480   2.682   2.557   8.382  0.0913  0.0240  0.2106
  981WN      WN 5481   5.868   4.400   8.408  0.3334  0.0717 -0.1977
  982WN      WN 5482   0.524   0.479   9.208  0.1774  0.1351 -0.4245
  983WN      WN 5483   5.651   6.749   8.152 -0.1038  0.0018  0.3248
  984WN      WN 5484   5.116   6.491   9.225  0.0938 -0.0202 -0.1238
  985WN      WN 5485   1.795   5.978  10.225 -0.0073 -0.1520  0.0923
  986WN      WN 5486   3.241   0.574   7.955  0.1021  0.1463 -0.1304
  987WN      WN 5487   3.975   5.279   9.247  0.1067 -0.1291  0.0864
  988WN      WN 5488   7.315   7.226   9.540  0.2764 -0.1734  0.0791
  989WN      WN 5489   3.716   4.627   9.970  0.3714 -0.3134 -0.1159
  990WN      WN 5490   5.382   4.627   8.637 -0.2421 -0.0899 -0.1056
  991WN      WN 5491   4.054   2.509   8.702 -0.2261  0.2551 -0.1826
  992WN      WN 5492   7.326   2.435   8.399 -0.2605 -0.0961  0.1769
  993WN      WN 5493   3.832   0.982   9.454  0.1961 -0.2295  0.2464
  994WN      WN 5494   3.234   0.396   9.131  0.4168  0.2843 -0.1404
  995WN      WN 5495   6.381   2.549   8.745 -0.0517  0.0850  0.1201
  996WN      WN 5496   0.764   6.610   8.832 -0.0507  0.0913 -0.1138
  997WN      WN 5497   0.022   0.187   8.780 -0.1081  0.1301  0.2100
  998WN      WN 5498   3.093   3.597   9.652  0.2203 -0.0478  0.0115
  999WN      WN 5499   0.117   4.108   8.059 -0.0300 -0.0626 -0.1318
 1000WN      WN 5500   6.264   4.343   8.646 -0.4440  0.0983 -0.1943
 1001WN      WN 5501   2.186   4.125   8.959  0.0909  0.1728  0.0368
 1002WN      WN 5502   5.115   6.163   7.529  0.2805  0.0259 -0.2066
 1003WN      WN 5503   6.361   1.610   8.794 -0.4256 -0.1437 -0.2786
 1004WN      WN 5504   3.826   1.002   8.447 -0.3294  0.0519  0.0119
 1005WN      WN 5505   6.409   7.086   8.436 -0.2256 -0.4642  0.3204
 1006WN      WN 5506   6.145   1.576   9.584  0.1443  0.0380  0.0533
 1007WN      WN 5507   5.053   1.018  10.028 -0.0893 -0.2215 -0.2235
 1008WN      WN 5508   1.989   5.244   8.571 -0.1764 -0.0593  0.0552
 1009WN      WN 5509   5.039   5.047   7.682 -0.1551  0.0577  0.1242
 1010WN      WN 5510   1.413   5.052   9.310  0.1724 -0.3886  0.0446
 1011WN      WN 5511   0.567   6.043   9.623 -0.2777  0.0941  0.0915
 1012WN      WN 5512   2.103   6.653   8.562 -0.0381  0.0665 -0.1788
 1013WN      WN 5513   6.778   0.931   8.491  0.3429 -0.0469 -0.1840
 1014WN      WN 5514   7.298   6.072  10.389 -0.1092 -0.0740  0.0066
 1015WN      WN 5515   1.397   3.839   8.129  0.2039  0.5544 -0.1637
 1016WN      WN 5516   4.331   6.592   9.862 -0.1119  0.0848  0.0445
 1017WN      WN 5517   4.335   0.946   8.673 -0.1353  0.2055  0.1823
 1018WN      WN 5518   0.153   5.148  10.110  0.1247 -0.1758 -0.0810
 1019WN      WN 5519   4.308   0.659  10.192  0.0191  0.3396  0.1220
 1020WN      WN 5520   1.142   3.121   7.753 -0.0844 -0.1113  0.0891
 1021WN      WN 5521   3.067   3.763   9.187 -0.0011 -0.1158  0.1906
 1022WN      WN 5522   3.352   0.879   9.199  0.0063  0.1538 -0.1501
 1023WN      WN 5523   3.633   1.904   7.584  0.0314 -0.2187  0.2731
 1024WN      WN 5524   5.021   0.326   8.449  0.1375 -0.1976  0.1016
 1025WN      WN 5525   0.767   4.356  10.002 -0.2952  0.1321  0.1604
 1026WN      WN 5526   5.871   4.723   8.842 -0.1362  0.2655 -0.1506
 1027WN      WN 5527   3.572   2.989   9.058  0.1363  0.0264 -0.0097
 1028WN      WN 5528   6.503   5.834  10.268 -0.5123  0.2322 -0.2245
 1029WN      WN 5529   6.884   2.560   8.650 -0.0910 -0.0934  0.0130
 1030WN      WN 5530   7.191   0.144   8.327 -0.2197 -0.1257  0.1511
 1031WN      WN 5531   4.540   7.474   8.499  0.0756  0.1098  0.2493
 1032WN      WN 5532   6.537   0.594   9.988  0.3931 -0.1118  0.0302
 1033WN      WN 5533   0.427   6.925   8.434 -0.0390 -0.1212  0.1650
 1034WN      WN 5534   3.994   3.608   8.552  0.0911  0.0997 -0.1370
 1035WN      WN 5535   0.362   4.395   9.064  0.2187  0.0120 -0.0910
 1036WN      WN 5536   3.713   5.141   8.773 -0.2003 -0.1783 -0.0836
 1037WN      WN 5537   6.078   3.081   8.176  0.0570  0.0430  0.2434
 1038WN      WN 5538   4.524   6.086   7.658  0.3403  0.4546  0.0328
 1039WN      WN 5539   5.949   1.691   9.126  0.0424 -0.4150 -0.1882
 1040WN      WN 5540   6.015   4.976   9.206 -0.3591  0.0390 -0.0979
 1041WN      WN 5541   2.964   6.323   8.968  0.1440 -0.0336  0.0955
 1042WN      WN 5542   3.530   5.840  10.026  0.0526 -0.1963 -0.1043
 1043WN      WN 5543   2.169   0.767   8.600 -0.2996 -0.4486 -0.0177
 1044WN      WN 5544   4.592   1.282   8.312 -0.1058  0.3798  0.0422
 1045WN      WN 5545   2.439   1.778   8.692  0.1241  0.0029 -0.0316
 1046WN      WN 5546   1.251   5.238   7.897  0.2351  0.3808  0.1777
 1047WN      WN 5547   2.315   3.261   8.601 -0.0715 -0.2877  0.2992
 1048WN      WN 5548   2.229   3.436   8.142 -0.1247  0.1312 -0.0551
 1049WN      WN 5549   7.205   6.440   9.979  0.0583  0.0914 -0.1746
 1050WN      WN 5550   1.593   4.230   8.810  0.0213  0.2226  0.2407
 1051WN      WN 5551   4.356   5.389   9.580 -0.1704 -0.2434  0.1183
 1052WN      WN 5552   4.326   4.635   8.707 -0.0476 -0.1826 -0.0829
 1053WN      WN 5553   1.104   2.596   9.199 -0.0810  0.2640  0.1636
 1054WN      WN 5554   1.144   4.235   9.659  0.0108  0.1177  0.1759
 1055WN      WN 5555   0.075   5.376   8.345 -0.0615  0.1619  0.1788
 1056WN      WN 5556   2.419   5.255   9.055 -0.1308 -0.4575  0.0956
 1057WN      WN 5557   3.916   6.685   8.497 -0.0285  0.0674 -0.0580
 1058WN      WN 5558   3.820   0.205   7.817 -0.2951 -0.3141 -0.0018
 1059WN      WN 5559   6.850   0.985   9.288 -0.4473 -0.2771  0.3654
 1060WN      WN 5560   2.349   0.340   8.498  0.2548 -0.2183 -0.1486
 1061WN      WN 5561   1.441   1.051   9.922  0.2835  0.2324 -0.3546
 1062WN      WN 5562   3.914   0.491   8.713  0.2009 -0.0990  0.0763
 1063WN      WN 5563   5.295   7.366  10.220 -0.0651  0.1286  0.1781
 1064WN      WN 5564   4.254   5.700   8.328 -0.0415  0.1231 -0.3666
 1065WN      WN 5565   5.331   6.210   8.501  0.1597 -0.0037 -0.0595
 1066WN      WN 5566   6.530   5.925   9.260 -0.5022  0.0404  0.0294
 1067WN      WN 5567   5.555   3.334   8.016 -0.0891  0.1974 -0.0119
 1068WN      WN 5568   4.870   4.095   8.118 -0.0119 -0.0905  0.2690
 1069WN      WN 5569   1.409   2.935   8.614  0.0033 -0.2003  0.0364
 1070WN      WN 5570   2.317   5.632   8.771  0.3099  0.0299 -0.0033
 1071WN      WN 5571   6.855   5.744   8.142 -0.1560 -0.2526  0.3849
 1072WN      WN 5572   0.377   0.553   8.744 -0.1734 -0.2314  0.0731
 1073WN      WN 5573   5.720   3.755   9.207 -0.1704  0.0414  0.2489
 1074WN      WN 5574   4.187   7.270   7.976 -0.0491  0.0404 -0.1299
 1075WN      WN 5575   0.860   4.506   8.436  0.1253  0.0842  0.1082
 1076WN      WN 5576   0.305   5.908   9.047 -0.1479 -0.1421  0.1055
 1077WN      WN 5577   5.092   1.487   8.562 -0.1171 -0.0794 -0.0470
 1078WN      WN 5578   2.441   1.077   8.268  0.2187 -0.1659 -0.1249
 1079WN      WN 5579   1.047   2.020   7.863  0.0651  0.2468 -0.1473
 1080WN      WN 5580   5.688   5.289   8.932 -0.0414 -0.0644  0.2919
 1081WN      WN 5581   7.395   7.186   8.987 -0.1250  0.1695  0.2708
 1082WN      WN 5582   5.769   0.697   8.714 -0.0825 -0.0439  0.1723
 1083WN      WN 5583   6.010   0.704   9.977 -0.2198 -0.3595  0.1874
 1084WN      WN 5584   2.271   2.222   8.396 -0.1242 -0.0550  0.3281
 1085WN      WN 5585   5.181   1.378   9.196 -0.0861  0.3957  0.0988
 1086WN      WN 5586   0.299   1.213   7.818 -0.2252 -0.2926 -0.2554
 1087WN      WN 5587   3.818   3.265   8.164 -0.1159 -0.0370  0.2588
 1088WN      WN 5588   6.633   6.402   9.311 -0.0973 -0.0117 -0.0873
 1089WN      WN 5589   0.450   6.646   7.924  0.1854  0.1091 -0.3640
 1090WN      WN 5590   1.428   0.297   9.226  0.0062  0.0469  0.1476
 1091WN      WN 5591   0.007   0.130   9.285 -0.1722 -0.0429  0.0061
 1092WN      WN 5592   0.960   5.568   9.790 -0.1200  0.0378 -0.0284
 1093WN      WN 5593   1.546   4.144   9.313  0.0648 -0.0057 -0.3100
 1094WN      WN 5594   7.010   5.999   9.043 -0.1143 -0.4074 -0.1667
 1095WN      WN 5595   6.081   5.327   8.160  0.2598  0.0481 -0.1306
 1096WN      WN 5596   3.568   6.528   8.804 -0.0600  0.1396 -0.1135
 1097WN      WN 5597   2.900   6.571   7.999  0.1717  0.1595  0.0440
 1098WN      WN 5598   5.675   6.405   9.460  0.2106 -0.0769  0.0800
 1099WN      WN 5599   2.387   2.738   7.977 -0.0442  0.2068  0.1501
 1100WN      WN 5600   1.986   2.038   9.407 -0.1280 -0.3217  0.2169
 1101WN      WN 5601   5.689   7.037   9.359 -0.2242 -0.0927 -0.2967
 1102WN      WN 5602   2.286   0.425   9.079 -0.2945 -0.0818  0.0013
 1103WN      WN 5603   5.191   0.895   9.125  0.2523 -0.1213  0.1792
 1104WN      WN 5604   4.081   7.335   9.257  0.1153  0.0273  0.1003
 1105WN      WN 5605   2.154   4.268   8.422 -0.0370 -0.1051  0.0004
 1106WN      WN 5606   3.390   0.858   9.692  0.0246 -0.0038 -0.0125
 1107WN      WN 5607   6.114   5.791   8.533  0.0145 -0.3139 -0.0995
 1108WN      WN 5608   0.507   0.845   8.346  0.1395 -0.1368  0.1171
 1109WN      WN 5609   2.022   6.334   9.414  0.1850 -0.1257  0.0347
 1110WN      WN 5610   2.581   3.374   7.493  0.1510  0.0156 -0.1923
 1111WN      WN 5611   3.244   0.021   9.503  0.0202  0.0056  0.0330
 1112WN      WN 5612   0.789   0.403   8.265  0.2380  0.0958  0.2192
 1113WN      WN 5613   6.658   6.979   8.928 -0.0518 -0.3140  0.0085
 1114WN      WN 5614   2.146   5.947   9.122 -0.1679 -0.1010 -0.2997
 1115WN      WN 5615   5.692   1.348   8.134  0.1650  0.1417  0.4640
 1116WN      WN 5616   6.845   5.006   8.504  0.0345 -0.1367  0.0867
 1117WN      WN 5617   4.852   0.215   9.471  0.2363 -0.1828 -0.0563
 1118WN      WN 5618   3.543   7.069   8.746 -0.3039  0.3282  0.1097
 1119WN      WN 5619   1.627   6.836   8.394  0.1186  0.0951 -0.2464
 1120WN      WN 5620   4.315   6.968   7.538 -0.2199  0.3023  0.2882
 1121WN      WN 5621   0.123   5.045   8.711  0.0636 -0.0462 -0.0527
 1122WN      WN 5622   1.350   3.229   9.014 -0.0078  0.1953  0.2106
 1123WN      WN 5623   3.094   1.734   9.403  0.1755 -0.0350  0.0136
 1124WN      WN 5624   4.193   5.597   8.954 -0.4897  0.2663  0.0467
 1125WN      WN 5625   5.545   6.318   7.993  0.2217 -0.0444  0.0841
 1126WN      WN 5626   6.852   4.593  10.011 -0.1586  0.3447 -0.2636
 1127WN      WN 5627   1.340   6.154   8.930  0.2914 -0.0109  0.1300
 1128WN      WN 5628   3.086   5.015   8.804 -0.3161 -0.0918 -0.2505
 1129WN      WN 5629   0.627   0.663   9.887 -0.1814  0.1472  0.0483
 1130WN      WN 5630   2.938   5.110   9.813 -0.2110  0.2471  0.5050
 1131WN      WN 5631   4.988   6.009   8.958  0.0734  0.2330 -0.1135
 1132WN      WN 5632   4.627   1.519   8.754 -0.2251 -0.2530 -0.1331
 1133WN      WN 5633   2.290   7.432   8.860 -0.1421 -0.1038  0.0976
 1134WN      WN 5634   2.788   5.966   8.613 -0.2468 -0.1004  0.0591
 1135WN      WN 5635   1.322   3.754   8.621  0.5051  0.0103 -0.2195
 1136WN      WN 5636   3.998   2.750   9.180  0.0892  0.4041 -0.2693
 1137WN      WN 5637   1.135   1.494   7.890  0.5498 -0.1094  0.0970
 1138WN      WN 5638   1.773   4.014  10.281 -0.1645 -0.0289 -0.0789
 1139WN      WN 5639   3.440   5.007   9.724 -0.1266  0.1108 -0.0682
 1140WN      WN 5640   5.777   5.034   7.484  0.3460  0.0235 -0.3989
 1141WN      WN 5641   4.893   4.986   8.167 -0.0457  0.3783  0.1931
 1142WN      WN 5642   1.269   3.337   8.213 -0.1415 -0.4000  0.3926
 1143WN      WN 5643   5.152   5.549   9.460  0.2149 -0.0601 -0.0713
 1144WN      WN 5644   2.128   6.116   7.807  0.1671  0.3426  0.1121
 1145WN      WN 5645   0.974   5.034   8.342 -0.2405 -0.2121  0.0653
 1146WN      WN 5646   1.730   2.791   9.627  0.0285  0.1631 -0.4110
 1147WN      WN 5647   1.011   6.042   7.378 -0.0867 -0.0658 -0.1328
 1148WN      WN 5648   0.728   7.201   8.140  0.1888  0.0237  0.0252
 1149WN      WN 5649   5.144   3.084   9.369  0.4584  0.0638  0.0496
 1150WN      WN 5650   2.853   2.163   9.597  0.1745 -0.0944  0.6067
 1151WN      WN 5651   0.996   1.105   9.001 -0.2240  0.1030  0.5371
 1152WN      WN 5652   5.164   7.439   8.693  0.1881  0.1335 -0.3082
 1153WN      WN 5653   0.184   2.067   8.437 -0.0496 -0.0171  0.1465
 1154WN      WN 5654   0.980   3.575   8.973  0.2634  0.1771 -0.0307
 1155WN      WN 5655   5.966   2.605   9.542 -0.1578 -0.1071 -0.1440
 1156WN      WN 5656   0.777   5.940   8.235 -0.0336 -0.0264  0.0732
 1157WN      WN 5657   2.892   3.966   8.725  0.1602 -0.1135 -0.1836
 1158WN      WN 5658   5.187   2.161   8.525 -0.0229  0.1559 -0.0836
 1159WN      WN 5659   4.728   1.053   9.003  0.3686  0.0179 -0.1666
 1160WN      WN 5660   1.661   4.291   8.222  0.0178 -0.0282 -0.1594
 1161WN      WN 5661   1.653   3.390   8.519  0.0071  0.2943  0.1592
 1162WN      WN 5662   1.634   5.589   8.334 -0.0077 -0.1098  0.1256
 1163WN      WN 5663   1.149   4.115   9.038 -0.0179 -0.1251  0.1836
 1164WN      WN 5664   0.211   2.680   8.262 -0.2824 -0.0842  0.0195
 1165WN      WN 5665   1.049   1.349   8.572 -0.0888 -0.3783 -0.2107
 1166WN      WN 5666   2.548   5.055   8.544  0.0152 -0.3074 -0.2478
 1167WN      WN 5667   7.418   3.995   9.377 -0.0091 -0.1155 -0.2948
 1168WN      WN 5668   2.226   3.142   7.760 -0.2479  0.4217  0.0445
 1169WN      WN 5669   1.745   0.511   8.487 -0.0804 -0.1630  0.0080
 1170WN      WN 5670   1.168   3.187   9.478  0.0614  0.1620 -0.1263
 1171WN      WN 5671   7.055   2.964   9.536  0.2446 -0.0545  0.0221
 1172WN      WN 5672   1.248   2.684   9.653  0.1387  0.0831  0.1343
 1173WN      WN 5673   3.397   7.328   7.882 -0.3751  0.4163 -0.0321
 1174WN      WN 5674   5.425   6.651   8.654  0.0282 -0.0718  0.0802
 1175WN      WN 5675   4.716   4.968   8.635 -0.0477 -0.0747 -0.0024
 1176WN      WN 5676   6.464   6.430   9.822 -0.0706 -0.1208 -0.1701
 1177WN      WN 5677   3.479   1.999   8.106  0.0108  0.1279  0.1703
 1178WN      WN 5678   6.928   5.662   9.537 -0.2574  0.1134 -0.3913
 1179WN      WN 5679   0.936   6.192   8.606 -0.0419 -0.1316 -0.0580
 1180WN      WN 5680   3.530   4.462   9.358  0.0670  0.2876  0.0455
 1181WN      WN 5681   4.519   1.681   7.902  0.2099  0.0487  0.3313
 1182WN      WN 5682   1.054   7.386   9.127 -0.3940 -0.0585 -0.1810
 1183WN      WN 5683   0.169   5.678   9.567  0.0854  0.0845  0.2391
 1184WN      WN 5684   5.200   3.768   8.336  0.0413 -0.2092 -0.2251
 1185WN      WN 5685   5.556   4.223   8.946 -0.0018  0.0211 -0.2816
 1186WN      WN 5686   1.935   1.717   8.634 -0.1013  0.0309 -0.0869
 1187WN      WN 5687   6.472   3.841   8.373 -0.2934  0.3823 -0.0464
 1188WN      WN 5688   2.298   0.150   9.557  0.3454 -0.0310 -0.1465
 1189WN      WN 5689   6.826   6.162  10.183 -0.3498  0.1749 -0.3180
 1190WN      WN 5690   2.421   0.127   8.000  0.2767  0.1566 -0.2824
 1191WN      WN 5691   6.807   5.544   9.079  0.0074  0.2496 -0.0525
 1192WN      WN 5692   0.144   6.178   9.914 -0.0141  0.1303  0.0903
 1193WN      WN 5693   1.359   6.723   9.991 -0.2161 -0.0016  0.0463
 1194WN      WN 5694   6.120   7.459   7.584 -0.0787 -0.0652  0.0432
 1195WN      WN 5695   7.485   1.621   8.670  0.0941 -0.0857 -0.0409
 1196WN      WN 5696   1.202   7.041   9.557  0.2369  0.1170  0.3417
 1197WN      WN 5697   7.067   4.099  10.185  0.0782  0.1735 -0.3499
 1198WN      WN 5698   0.824   0.880   9.480  0.0261  0.1494  0.0210
 1199WN      WN 5699   3.144   3.274   8.871 -0.1271 -0.0567  0.1331
 1200WN      WN 5700   3.505   1.406   9.287  0.2891  0.3860  0.1737
 1201WN      WN 5701   5.202   6.457   9.761  0.0505 -0.0270  0.0151
 1202WN      WN 5702   5.366   6.191  10.223  0.0860  0.0922  0.3449
 1203WN      WN 5703   5.178   0.017   7.718  0.1891  0.3526  0.1445
 1204WN      WN 5704   3.014   1.957   7.827  0.2539 -0.4373 -0.3403
 1205WN      WN 5705   1.686   7.329   9.258  0.2821 -0.0473 -0.0640
 1206WN      WN 5706   5.224   0.337   9.185 -0.2688 -0.2478 -0.2752
 1207WN      WN 5707   2.310   2.098   9.754  0.1157 -0.0970  0.0441
 1208WN      WN 5708   5.323   2.021   9.316 -0.1900 -0.1133  0.0219
 1209WN      WN 5709   2.340   0.655   9.486 -0.0012 -0.0134  0.1027
 1210WN      WN 5710   0.511   1.684   8.528  0.0190 -0.0999 -0.0644
 1211WN      WN 5711   4.497   1.949   8.929  0.0179 -0.0424  0.0923
 1212WN      WN 5712   0.660   5.567   9.366  0.1000 -0.0188  0.1147
 1213WN      WN 5713   1.911   0.056   8.510  0.4050 -0.0296 -0.2735
 1214WN      WN 5714   3.380   2.163   9.572  0.0967  0.1468  0.0026
 1215WN      WN 5715   3.710   5.928   9.577  0.0849 -0.0153 -0.1701
 1216WN      WN 5716   6.335   0.081   9.418 -0.0238 -0.0185 -0.2011
 1217WN      WN 5717   2.131   3.848   9.933  0.1601 -0.2001 -0.1338
 1218WN      WN 5718   1.027   0.814   8.190 -0.0915  0.2614  0.1951
 1219WN      WN 5719   6.998   1.933   9.467 -0.1194 -0.0962  0.0805
 1220WN      WN 5720   4.813   7.001   8.647  0.1641  0.0083  0.1656
 1221WN      WN 5721   2.606   4.329   8.091 -0.1403 -0.0112  0.0763
 1222WN      WN 5722   6.392   4.868   9.904  0.0026  0.0420  0.1240
 1223WN      WN 5723   1.760   1.097   8.642  0.1789  0.0025  0.2993
 1224WN      WN 5724   3.507   3.886   9.381 -0.1207 -0.1077  0.0570
 1225WN      WN 5725   1.584   0.409   7.698 -0.1305 -0.0235 -0.2279
 1226WN      WN 5726   2.081   1.614   7.360  0.0698  0.2603 -0.0345
 1227WN      WN 5727   5.252   6.931   8.995  0.1223 -0.0397 -0.1149
 1228WN      WN 5728   6.571   0.686   8.970 -0.0749  0.1094 -0.3012
 1229WN      WN 5729   0.620   2.580   9.086 -0.0666  0.0697  0.1163
 1230WN      WN 5730   0.876   1.585  10.334  0.3704 -0.2483  0.1043
 1231WN      WN 5731   6.899   3.663   8.080  0.4076 -0.3673 -0.1527
 1232WN      WN 5732   4.959   7.383   8.247 -0.0047 -0.0562 -0.0552
 1233WN      WN 5733   4.832   3.912   7.598  0.1063  0.2317 -0.1291
 1234WN      WN 5734   0.835   7.094   7.568 -0.2580 -0.3644  0.0776
 1235WN      WN 5735   0.584   1.834   9.412 -0.1586  0.2369  0.2975
 1236WN      WN 5736   7.235   5.932   9.848 -0.1188 -0.2895 -0.1149
 1237WN      WN 5737   5.620   0.223   8.869 -0.0450 -0.1519  0.0183
 1238WN      WN 5738   1.679   5.927   9.290  0.0290  0.2973  0.0312
 1239WN      WN 5739   6.169   6.237   9.464 -0.1055 -0.0080 -0.1639
 1240WN      WN 5740   1.815   3.909   8.563  0.0679  0.0601  0.0362
 1241WN      WN 5741   5.638   4.175   9.437  0.2639  0.1776  0.0790
 1242WN      WN 5742   7.146   3.518   9.483  0.2391  0.1738  0.1736
 1243WN      WN 5743   1.535   6.348   9.510  0.1346 -0.3707  0.1116
 1244WN      WN 5744   6.113   2.950   9.224 -0.0900  0.1609 -0.1102
 1245WN      WN 5745   6.270   4.869   8.539  0.2299 -0.0773 -0.1240
 1246WN      WN 5746   1.693   7.272   8.145 -0.2357  0.1489 -0.1359
 1247WN      WN 5747   1.277   1.582   9.243 -0.2610 -0.0302  0.1576
 1248WN      WN 5748   1.175   2.063   9.198  0.1271  0.0790 -0.0568
 1249WN      WN 5749   5.704   6.688   9.073  0.1234  0.1813 -0.4221
 1250WN      WN 5750   2.102   3.566   7.651  0.1313 -0.3595 -0.1424
 1251WN      WN 5751   4.635   5.994   8.542 -0.2271  0.1624 -0.0229
 1252WN      WN 5752   0.207   3.809   8.886  0.3504 -0.3514  0.2111
 1253WN      WN 5753   1.367   1.166   8.204  0.0795 -0.0403 -0.1409
 1254WN      WN 5754   1.258   4.677   8.699 -0.2957  0.2926  0.1968
 1255WN      WN 5755   3.472   6.906   8.274 -0.1465  0.0484  0.0662
 1256WN      WN 5756   0.295   7.140   9.526  0.1156 -0.0340  0.0606
 1257WN      WN 5757   3.131   4.183   9.456 -0.1071 -0.2568 -0.1185
 1258WN      WN 5758   2.044   5.561  10.021  0.0986  0.0577 -0.3578
 1259WN      WN 5759   7.159   1.436   9.539 -0.1131 -0.0297 -0.0795
 1260WN      WN 5760   6.237   6.558   9.091  0.0637 -0.2893 -0.1530
 1261WN      WN 5761   4.818   1.841   8.417 -0.2105  0.1382 -0.0353
 1262WN      WN 5762   4.935   0.961   8.520 -0.1177  0.1150 -0.0463
 1263WN      WN 5763   4.573   5.942   9.824  0.1535  0.0072 -0.0532
 1264WN      WN 5764   0.515   7.457   9.134 -0.3640  0.0848 -0.0381
 1265WN      WN 5765   6.566   0.175   8.873  0.0077 -0.0619 -0.1337
 1266WN      WN 5766   2.676   6.675   9.256  0.0395  0.0472  0.2470
 1267WN      WN 5767   2.067   5.633   8.207  0.2790 -0.1429  0.1253
 1268WN      WN 5768   2.045   5.087   7.655  0.4425  0.0265  0.4150
 1269WN      WN 5769   6.112   3.032   9.820  0.1388 -0.0727  0.2417
 1270WN      WN 5770   3.385   4.677   8.961  0.1472  0.0816 -0.1253
 1271WN      WN 5771   3.903   4.218   8.774  0.2823 -0.0491  0.0842
 1272WN      WN 5772   6.175   0.501   7.856  0.3108  0.2453 -0.1342
 1273WN      WN 5773   2.605   3.548   8.898  0.3502  0.0926  0.0610
 1274WN      WN 5774   0.251   1.314   8.394  0.0015  0.1338 -0.5571
 1275WN      WN 5775   6.021   6.134   8.897  0.2000  0.0103  0.0776
 1276WN      WN 5776   5.327   7.374   9.290  0.2685  0.3257  0.2443
 1277WN      WN 5777   3.247   6.132   9.693  0.0629  0.0078 -0.4480
 1278WN      WN 5778   1.372   2.405   8.825 -0.1861  0.1364 -0.1847
 1279WN      WN 5779   1.859   2.567   8.605 -0.0380  0.1415 -0.1002
 1280WN      WN 5780   5.221   5.204   8.533  0.0875 -0.0865  0.2684
 1281WN      WN 5781   6.423   5.406   9.558  0.0705 -0.2553  0.2154
 1282WN      WN 5782   3.667   2.748   8.543 -0.0345 -0.2779  0.1104
 1283WN      WN 5783   6.942   4.256   9.684  0.1650  0.2087  0.0346
 1284WN      WN 5784   0.430   3.900   8.369  0.0437 -0.0366  0.1996
 1285WN      WN 5785   4.949   3.923   9.530 -0.0774 -0.0452 -0.0244
 1286WN      WN 5786   4.376   4.320   9.086 -0.0778 -0.1054  0.1824
 1287WN      WN 5787   7.082   4.833   8.094 -0.1370 -0.0507 -0.2476
 1288WN      WN 5788   2.087   6.753   8.019 -0.1215  0.0471  0.2256
 1289WN      WN 5789   7.173   5.253   8.790 -0.1334  0.0023  0.2068
 1290WN      WN 5790   0.217   0.430  10.083  0.1974 -0.1495  0.3182
 1291WN      WN 5791   5.836   0.877   9.556  0.2072  0.0715 -0.2343
 1292WN      WN 5792   5.616   2.032   8.912  0.0227  0.1749  0.2413
 1293WN      WN 5793   6.466   4.522   9.513 -0.3666  0.2808  0.1071
 1294WN      WN 5794   2.583   4.048   9.248  0.0377  0.0137 -0.1538
 1295WN      WN 5795   3.895   6.484   9.514  0.1179  0.1412 -0.0330
[truncated: 251,537 more chars]
