# Supplementary material for: Free energies of membrane stalk formation from a lipidomics perspective
Source: Nat Commun. 2021 Nov 15;12:6594. doi: 10.1038/s41467-021-26924-2 (PMC8593120; doi:10.1038/s41467-021-26924-2)
Supplement: Supplementary file 4 — Source Data [file 41467_2021_26924_MOESM4_ESM.zip › SI_data/Fig_S5/outer-flat/12water-per-nm2.gro]

Membrane with PIPC PAPC POPC DPSM PNSM PLSM PAPI PAPS PAPE CHOL (36 14 12 26 18 16 4 8 4 98)
 9209
    1PIPC   NC3    1   5.561   1.189   7.764 -0.2379 -0.1119  0.0852
    1PIPC   PO4    2   5.304   1.516   7.899 -0.1274  0.0504  0.2767
    1PIPC   GL1    3   5.260   1.720   7.609  0.3260 -0.2838 -0.0585
    1PIPC   GL2    4   4.944   1.512   7.559 -0.0116  0.4034  0.3612
    1PIPC   C1A    5   5.395   1.816   7.256  0.1063 -0.0247  0.2587
    1PIPC   D2A    6   5.277   2.110   6.935 -0.3188  0.1936 -0.2731
    1PIPC   D3A    7   5.645   2.254   6.770 -0.0495  0.2447 -0.2829
    1PIPC   C4A    8   5.828   2.330   7.130 -0.0435  0.3746 -0.1161
    1PIPC   C1B    9   4.945   1.503   7.101  0.1140 -0.3640  0.0500
    1PIPC   C2B   10   4.910   1.293   6.675 -0.0975  0.1149  0.0104
    1PIPC   C3B   11   4.743   1.069   6.345 -0.1118 -0.0522 -0.2633
    1PIPC   C4B   12   4.591   0.925   5.939  0.2489 -0.1580 -0.2551
    2PIPC   NC3   13   3.888   1.719   7.778 -0.2348 -0.0921  0.0164
    2PIPC   PO4   14   3.484   1.669   7.607  0.0832 -0.2970  0.0522
    2PIPC   GL1   15   3.214   1.857   7.296  0.0006 -0.2058 -0.3460
    2PIPC   GL2   16   2.949   2.017   7.364  0.2087  0.1067 -0.0639
    2PIPC   C1A   17   3.263   2.108   7.009 -0.0585 -0.0866  0.2058
    2PIPC   D2A   18   3.322   2.517   6.747 -0.0428 -0.2989 -0.0450
    2PIPC   D3A   19   3.513   2.594   7.186 -0.1969  0.0445  0.0565
    2PIPC   C4A   20   3.462   2.319   7.461  0.1334  0.1675 -0.4060
    2PIPC   C1B   21   2.620   2.004   7.159 -0.1633  0.0243 -0.2295
    2PIPC   C2B   22   2.466   1.850   6.725  0.0249 -0.0613 -0.0646
    2PIPC   C3B   23   2.364   1.997   6.272 -0.0642  0.2539  0.1193
    2PIPC   C4B   24   2.236   1.632   5.945  0.1824 -0.0290  0.0015
    3PIPC   NC3   25   0.070   3.074   8.090  0.0460  0.1936  0.0581
    3PIPC   PO4   26   0.351   2.849   8.231 -0.2442 -0.1049 -0.0267
    3PIPC   GL1   27   0.518   2.614   7.834  0.4548 -0.1052 -0.0804
    3PIPC   GL2   28   0.816   2.444   7.885 -0.1511 -0.1369  0.1076
    3PIPC   C1A   29   0.295   2.274   7.705 -0.1144  0.2252 -0.2173
    3PIPC   D2A   30   0.230   1.791   7.664  0.0316 -0.3791 -0.0611
    3PIPC   D3A   31   0.318   1.658   7.261 -0.0785  0.0039  0.2548
    3PIPC   C4A   32   0.413   1.939   7.040 -0.2173  0.0679  0.0362
    3PIPC   C1B   33   0.644   2.064   7.495  0.2400 -0.0904 -0.2423
    3PIPC   C2B   34   0.741   1.778   7.462 -0.1173  0.1065 -0.1511
    3PIPC   C3B   35   0.851   1.496   7.201 -0.0057  0.0388  0.1450
    3PIPC   C4B   36   0.702   1.508   6.851 -0.0757  0.0808 -0.0991
    4PIPC   NC3   37   4.565   5.859   7.752 -0.0778 -0.1158  0.1018
    4PIPC   PO4   38   4.626   5.393   7.725  0.1163  0.0790  0.1104
    4PIPC   GL1   39   4.422   5.496   7.453  0.0551 -0.0312 -0.0590
    4PIPC   GL2   40   4.719   5.675   7.291 -0.0502  0.3529 -0.1647
    4PIPC   C1A   41   4.321   5.695   7.044  0.1635  0.0655  0.3309
    4PIPC   D2A   42   3.887   5.723   6.759  0.2008 -0.1765  0.0788
    4PIPC   D3A   43   3.775   6.089   6.482  0.1718 -0.0582  0.0124
    4PIPC   C4A   44   3.879   6.490   6.647  0.1059 -0.0230 -0.1883
    4PIPC   C1B   45   4.795   5.866   6.968 -0.2176 -0.0850 -0.1477
    4PIPC   C2B   46   4.814   5.926   6.502  0.0706  0.1425 -0.3569
    4PIPC   C3B   47   4.641   5.996   6.132 -0.1536 -0.0520 -0.1426
    4PIPC   C4B   48   4.639   6.230   5.761 -0.2443  0.1055  0.2307
    5PIPC   NC3   49   5.275   0.757   8.012  0.0234 -0.1101 -0.1579
    5PIPC   PO4   50   5.058   1.059   7.958  0.0387  0.1818 -0.0978
    5PIPC   GL1   51   4.960   0.829   7.640  0.0743  0.1104  0.2064
    5PIPC   GL2   52   4.710   1.061   7.550  0.0937  0.2864 -0.2205
    5PIPC   C1A   53   4.982   0.561   7.268 -0.0078  0.0746  0.0797
    5PIPC   D2A   54   5.011   0.416   6.817 -0.1317 -0.1467 -0.0903
    5PIPC   D3A   55   5.139   0.129   6.734 -0.0965 -0.1261  0.0195
    5PIPC   C4A   56   5.293   0.081   6.271  0.0905  0.1870 -0.2137
    5PIPC   C1B   57   4.352   1.131   7.144 -0.1620 -0.0651 -0.1351
    5PIPC   C2B   58   4.383   1.200   6.690  0.1444  0.1654 -0.2430
    5PIPC   C3B   59   4.349   1.362   6.214  0.0165 -0.0537 -0.0339
    5PIPC   C4B   60   4.138   1.148   5.921  0.0034  0.1469  0.0171
    6PIPC   NC3   61   7.355   2.649   8.126  0.0206  0.3952 -0.4418
    6PIPC   PO4   62   7.071   2.751   7.868  0.3693  0.0211  0.1950
    6PIPC   GL1   63   6.941   2.683   7.512  0.0162 -0.1841  0.2446
    6PIPC   GL2   64   6.938   2.380   7.359 -0.0331 -0.0753 -0.1426
    6PIPC   C1A   65   6.674   2.734   7.071 -0.1662  0.1083  0.1844
    6PIPC   D2A   66   6.508   2.802   6.682 -0.1782 -0.0575  0.1684
    6PIPC   D3A   67   6.153   2.998   6.426  0.0200  0.4256  0.1501
    6PIPC   C4A   68   6.094   2.907   5.973  0.2201  0.0906 -0.1427
    6PIPC   C1B   69   6.928   2.318   6.974  0.0066 -0.0737 -0.1981
    6PIPC   C2B   70   6.941   2.371   6.511  0.1855  0.2379  0.0989
    6PIPC   C3B   71   7.126   2.424   6.177 -0.0359  0.0628  0.3323
    6PIPC   C4B   72   7.161   2.628   5.922  0.0263  0.0970  0.0032
    7PIPC   NC3   73   5.201   6.495   7.771 -0.1004 -0.2359  0.0229
    7PIPC   PO4   74   4.885   6.204   7.688  0.0324 -0.1364  0.0691
    7PIPC   GL1   75   5.098   6.186   7.290 -0.0368 -0.2636 -0.0852
    7PIPC   GL2   76   5.455   6.438   7.294  0.0541 -0.2013 -0.0637
    7PIPC   C1A   77   5.140   6.160   6.906 -0.1359  0.2232 -0.3185
    7PIPC   D2A   78   5.180   6.231   6.467  0.0731  0.3212 -0.2730
    7PIPC   D3A   79   5.556   6.382   6.637  0.0147  0.1507  0.1801
    7PIPC   C4A   80   5.855   6.501   6.902  0.0969  0.1970 -0.1841
    7PIPC   C1B   81   5.409   6.720   6.964 -0.0620 -0.2936 -0.0551
    7PIPC   C2B   82   5.271   6.765   6.528 -0.0369  0.1363 -0.1759
    7PIPC   C3B   83   5.485   6.683   6.101 -0.0622  0.1137  0.2290
    7PIPC   C4B   84   5.282   6.674   5.723  0.0863 -0.0291 -0.1514
    8PIPC   NC3   85   6.260   3.404   7.908 -0.0729  0.1868  0.1492
    8PIPC   PO4   86   5.839   3.541   8.130 -0.3196 -0.1614 -0.2199
    8PIPC   GL1   87   5.933   3.623   7.674  0.1965  0.0844  0.1423
    8PIPC   GL2   88   5.686   3.482   7.445 -0.2010  0.2103 -0.4708
    8PIPC   C1A   89   6.185   3.567   7.226  0.0987  0.1353 -0.3851
    8PIPC   D2A   90   6.221   3.822   6.824  0.0301  0.0841  0.0575
    8PIPC   D3A   91   6.609   3.736   6.898 -0.1885  0.1933  0.0016
    8PIPC   C4A   92   6.749   3.950   7.250 -0.1339 -0.3547 -0.3246
    8PIPC   C1B   93   5.729   3.398   7.065 -0.0698  0.0774 -0.2295
    8PIPC   C2B   94   5.857   3.515   6.722 -0.1276  0.0633  0.2461
    8PIPC   C3B   95   5.930   3.776   6.408 -0.2640  0.0098 -0.2059
    8PIPC   C4B   96   6.198   3.942   6.113  0.2555 -0.0398 -0.3811
    9PIPC   NC3   97   0.678   6.863   7.404 -0.1805 -0.0489  0.1883
    9PIPC   PO4   98   0.965   6.636   7.585  0.1046  0.0030  0.2514
    9PIPC   GL1   99   1.208   6.857   7.311 -0.0562  0.0325 -0.4042
    9PIPC   GL2  100   1.059   7.053   7.040 -0.0055  0.0370 -0.1000
    9PIPC   C1A  101   1.602   7.071   7.341  0.0940  0.0835  0.0501
    9PIPC   D2A  102   1.993   7.281   7.083  0.1733 -0.4136 -0.2236
    9PIPC   D3A  103   2.350   7.264   6.690 -0.2657 -0.0544  0.0239
    9PIPC   C4A  104   2.393   6.809   6.462 -0.0465 -0.3611  0.0645
    9PIPC   C1B  105   1.017   7.006   6.632 -0.2277  0.0335 -0.1330
    9PIPC   C2B  106   0.826   6.754   6.331 -0.1412 -0.0520 -0.0993
    9PIPC   C3B  107   0.407   6.762   6.000  0.0367 -0.0908 -0.2381
    9PIPC   C4B  108   0.220   6.585   5.705  0.2636  0.0202  0.1554
   10PIPC   NC3  109   6.641   6.299   7.989 -0.2017 -0.1456 -0.0387
   10PIPC   PO4  110   6.617   6.190   7.629  0.2791 -0.0015  0.0746
   10PIPC   GL1  111   6.747   5.968   7.371  0.2205 -0.1477  0.0812
   10PIPC   GL2  112   6.533   5.870   7.162  0.0947 -0.0094  0.0490
   10PIPC   C1A  113   7.052   5.781   7.021  0.2043 -0.0749 -0.1884
   10PIPC   D2A  114   7.201   5.793   6.568  0.0242  0.0325  0.0748
   10PIPC   D3A  115   7.391   5.501   6.263  0.0910 -0.1189 -0.2230
   10PIPC   C4A  116   7.604   5.600   5.864  0.0056  0.3249  0.1308
   10PIPC   C1B  117   6.531   5.894   6.746  0.1785 -0.3084  0.0248
   10PIPC   C2B  118   6.779   5.906   6.369 -0.1847  0.0195  0.1898
   10PIPC   C3B  119   7.141   6.064   6.167 -0.1619  0.0073 -0.0655
   10PIPC   C4B  120   7.365   6.320   6.064  0.3022  0.0029  0.2014
   11PIPC   NC3  121   6.092   0.617   7.762  0.0414 -0.1995 -0.4041
   11PIPC   PO4  122   5.615   0.730   7.656  0.0028 -0.0803 -0.2029
   11PIPC   GL1  123   5.398   0.845   7.230  0.1418  0.2438  0.1076
   11PIPC   GL2  124   5.244   1.115   7.275  0.2678  0.4215  0.2262
   11PIPC   C1A  125   5.242   0.866   6.769  0.1177 -0.0126 -0.1451
   11PIPC   D2A  126   5.193   0.827   6.362 -0.0864 -0.0541 -0.0578
   11PIPC   D3A  127   4.964   0.514   6.114  0.0690  0.0417 -0.1570
   11PIPC   C4A  128   4.844   0.254   6.374  0.2113  0.1980  0.0937
   11PIPC   C1B  129   4.895   1.004   7.120 -0.1078  0.0516  0.1224
   11PIPC   C2B  130   4.664   0.829   6.815 -0.0608 -0.0556 -0.0696
   11PIPC   C3B  131   4.462   0.748   6.490  0.3131 -0.0845 -0.1809
   11PIPC   C4B  132   4.413   0.492   6.147  0.1566 -0.2335 -0.3313
   12PIPC   NC3  133   6.385   2.955   7.720  0.1485  0.0039  0.0834
   12PIPC   PO4  134   5.916   3.064   7.711 -0.0325  0.0253 -0.0115
   12PIPC   GL1  135   5.911   3.016   7.296 -0.2626 -0.0694  0.1888
   12PIPC   GL2  136   5.661   2.770   7.134 -0.2394 -0.2817 -0.0451
   12PIPC   C1A  137   6.223   3.135   6.902 -0.0370  0.0458  0.3888
   12PIPC   D2A  138   6.325   3.484   6.550  0.2195 -0.0655 -0.2021
   12PIPC   D3A  139   6.094   3.385   6.108  0.1848  0.2828  0.3886
   12PIPC   C4A  140   6.316   3.572   5.820  0.0820  0.3412 -0.1714
   12PIPC   C1B  141   5.824   2.831   6.748 -0.2603  0.0032 -0.1036
   12PIPC   C2B  142   5.894   2.599   6.508  0.2384 -0.2949 -0.1356
   12PIPC   C3B  143   5.839   2.384   6.192 -0.0074 -0.1884 -0.1140
   12PIPC   C4B  144   5.397   2.413   5.987  0.0146  0.0791 -0.0551
   13PIPC   NC3  145   6.825   1.431   7.912  0.1887  0.3399 -0.2180
   13PIPC   PO4  146   6.686   1.725   7.662 -0.3120 -0.3157  0.2444
   13PIPC   GL1  147   6.783   1.434   7.317 -0.3019  0.1886 -0.3058
   13PIPC   GL2  148   6.495   1.390   7.311 -0.0889  0.2893 -0.0199
   13PIPC   C1A  149   6.942   1.308   6.934  0.2200 -0.0711 -0.2983
   13PIPC   D2A  150   6.977   1.329   6.485  0.2114 -0.3379 -0.3553
   13PIPC   D3A  151   7.339   1.176   6.308  0.1770 -0.1128 -0.0821
   13PIPC   C4A  152   7.553   1.524   6.191  0.2990 -0.4350  0.0497
   13PIPC   C1B  153   6.128   1.278   7.161 -0.0616 -0.1327 -0.3337
   13PIPC   C2B  154   6.077   1.425   6.824  0.0072 -0.2682  0.2110
   13PIPC   C3B  155   5.935   1.410   6.352 -0.0802  0.0034  0.2436
   13PIPC   C4B  156   5.661   1.560   6.054  0.0376  0.0088  0.3568
   14PIPC   NC3  157  -0.186   0.696   8.249 -0.1006 -0.3535  0.0419
   14PIPC   PO4  158  -0.395   1.075   8.136 -0.2565 -0.0060  0.2501
   14PIPC   GL1  159  -0.154   1.323   7.808 -0.1987  0.0354 -0.2833
   14PIPC   GL2  160  -0.306   1.362   7.563  0.0734 -0.2563 -0.1113
   14PIPC   C1A  161   0.196   1.186   7.533  0.2562 -0.1228  0.0900
   14PIPC   D2A  162   0.589   1.139   7.493 -0.3229 -0.2877 -0.0437
   14PIPC   D3A  163   0.399   1.198   7.064 -0.1172 -0.0244 -0.2474
   14PIPC   C4A  164   0.262   1.291   6.690  0.1347 -0.0404 -0.0464
   14PIPC   C1B  165  -0.117   1.404   7.133 -0.3513 -0.0026  0.0250
   14PIPC   C2B  166   0.034   1.719   6.749  0.1267  0.0443  0.1919
   14PIPC   C3B  167   0.335   1.892   6.520 -0.2926 -0.0585 -0.1758
   14PIPC   C4B  168   0.753   1.832   6.504  0.2876 -0.2966 -0.2247
   15PIPC   NC3  169   5.444   1.991   7.987 -0.1455  0.2904  0.1782
   15PIPC   PO4  170   5.182   2.450   7.879  0.1246  0.0977  0.2668
   15PIPC   GL1  171   5.286   2.342   7.423  0.1041  0.2614 -0.0449
   15PIPC   GL2  172   4.986   2.359   7.339  0.0148  0.2065 -0.0564
   15PIPC   C1A  173   5.273   2.626   6.924  0.0444  0.2541  0.3947
   15PIPC   D2A  174   4.959   2.795   6.643 -0.1737  0.1076 -0.1643
   15PIPC   D3A  175   5.372   2.622   6.417 -0.0282 -0.0696  0.0087
   15PIPC   C4A  176   5.589   2.866   6.054 -0.1057 -0.2088  0.3916
   15PIPC   C1B  177   4.804   2.248   6.839  0.0611 -0.0610  0.0283
   15PIPC   C2B  178   4.857   1.808   6.693 -0.1062 -0.0156 -0.0964
   15PIPC   C3B  179   4.734   1.589   6.342 -0.2767 -0.0427 -0.1770
   15PIPC   C4B  180   4.678   1.911   6.164 -0.2693  0.1255 -0.1391
   16PIPC   NC3  181   7.236   1.608   8.219  0.2822  0.0989 -0.1530
   16PIPC   PO4  182   7.184   1.866   7.843  0.1794  0.1282  0.1122
   16PIPC   GL1  183   7.185   1.898   7.399 -0.0907  0.0674 -0.3170
   16PIPC   GL2  184   7.443   1.998   7.330  0.1619 -0.0587 -0.1727
   16PIPC   C1A  185   7.041   1.788   7.047 -0.0714  0.1063  0.1414
   16PIPC   D2A  186   7.057   1.869   6.540  0.1594  0.0121 -0.1430
   16PIPC   D3A  187   6.887   1.752   6.105 -0.0467 -0.0582  0.0852
   16PIPC   C4A  188   6.751   1.325   6.048  0.0754 -0.0894 -0.2434
   16PIPC   C1B  189   7.370   2.173   6.909  0.0426 -0.0077  0.1491
   16PIPC   C2B  190   7.459   2.115   6.409 -0.1636 -0.4069 -0.0245
   16PIPC   C3B  191   7.441   2.066   5.947  0.1227 -0.0400 -0.0880
   16PIPC   C4B  192   7.532   1.696   5.663  0.2501  0.2939 -0.0531
   17PIPC   NC3  193   5.286   7.354   8.551 -0.0657 -0.3395 -0.1307
   17PIPC   PO4  194   5.539   7.308   8.163 -0.1427 -0.0767 -0.2626
   17PIPC   GL1  195   5.374   7.338   7.749 -0.1479  0.0586 -0.0997
   17PIPC   GL2  196   5.389   7.143   7.384  0.1297  0.5171 -0.2591
   17PIPC   C1A  197   5.091   7.552   7.325 -0.2917 -0.0062 -0.1688
   17PIPC   D2A  198   4.730   7.572   7.163  0.0139  0.1554  0.3569
   17PIPC   D3A  199   4.404   7.298   7.032  0.0540  0.0054  0.2240
   17PIPC   C4A  200   3.977   7.535   6.992  0.0242 -0.2013  0.0400
   17PIPC   C1B  201   5.500   7.221   6.975 -0.0883 -0.1205  0.0974
   17PIPC   C2B  202   5.433   7.230   6.574  0.2021 -0.1150 -0.2532
   17PIPC   C3B  203   5.431   7.114   6.258 -0.3210 -0.1500 -0.1768
   17PIPC   C4B  204   5.266   7.099   5.912 -0.0210 -0.0356 -0.0551
   18PIPC   NC3  205   1.369   5.323   7.566 -0.3886 -0.0294  0.0641
   18PIPC   PO4  206   1.798   5.375   7.645 -0.2452 -0.2439 -0.0800
   18PIPC   GL1  207   1.821   5.428   7.228  0.0107  0.0200  0.0260
   18PIPC   GL2  208   1.563   5.441   7.075  0.1396 -0.2417  0.0925
   18PIPC   C1A  209   2.052   5.704   6.999 -0.0062  0.2196  0.2241
   18PIPC   D2A  210   2.252   6.019   6.744 -0.0175  0.3344  0.0843
   18PIPC   D3A  211   2.257   6.206   6.357  0.0400 -0.1292  0.2315
   18PIPC   C4A  212   2.185   6.028   5.967 -0.1594  0.1864 -0.1643
   18PIPC   C1B  213   1.669   5.270   6.669  0.2323 -0.1486 -0.0661
   18PIPC   C2B  214   1.753   5.310   6.200 -0.1547  0.4795  0.1950
   18PIPC   C3B  215   1.808   5.476   5.804  0.0283 -0.0856 -0.2638
   18PIPC   C4B  216   1.650   5.751   5.588 -0.0465 -0.4498  0.0343
   19PIPC   NC3  217   3.718   6.182   3.415  0.2494 -0.1964  0.3034
   19PIPC   PO4  218   4.014   6.381   3.777 -0.3357 -0.2903 -0.1901
   19PIPC   GL1  219   3.893   6.096   4.074  0.1388  0.0113 -0.0907
   19PIPC   GL2  220   3.724   6.077   4.311  0.1446 -0.0949  0.4026
   19PIPC   C1A  221   4.116   5.832   4.413 -0.1894 -0.0919  0.1562
   19PIPC   D2A  222   4.232   5.698   4.766 -0.0547  0.1275 -0.0676
   19PIPC   D3A  223   4.268   5.654   5.228 -0.1253 -0.4052  0.1948
   19PIPC   C4A  224   3.816   5.955   5.413  0.0452 -0.0315  0.1656
   19PIPC   C1B  225   3.750   6.293   4.615  0.2013 -0.0993 -0.2024
   19PIPC   C2B  226   3.758   6.282   5.027 -0.1631  0.1756 -0.1588
   19PIPC   C3B  227   3.731   6.494   5.516 -0.1366 -0.0559  0.0173
   19PIPC   C4B  228   3.808   6.181   5.888 -0.3437 -0.5387 -0.1484
   20PIPC   NC3  229   1.250   2.806   4.233 -0.3136 -0.2550  0.3686
   20PIPC   PO4  230   1.058   3.224   4.349  0.2036  0.2664 -0.3330
   20PIPC   GL1  231   0.892   2.920   4.573  0.0176 -0.0488  0.0876
   20PIPC   GL2  232   0.852   2.573   4.534  0.0952 -0.0566 -0.4095
   20PIPC   C1A  233   0.910   3.015   5.013 -0.2883 -0.0142 -0.0545
   20PIPC   D2A  234   1.145   3.412   4.974  0.0547 -0.1174 -0.0308
   20PIPC   D3A  235   1.023   3.438   5.495 -0.1078 -0.2353 -0.1927
   20PIPC   C4A  236   0.845   3.108   5.535 -0.0933  0.3510 -0.0161
   20PIPC   C1B  237   0.623   2.596   4.778 -0.1027 -0.0466 -0.1972
   20PIPC   C2B  238   0.584   2.675   5.271 -0.2960 -0.4488  0.0341
   20PIPC   C3B  239   0.347   2.915   5.708  0.3778  0.3503  0.3677
   20PIPC   C4B  240   0.329   2.982   6.099 -0.2090  0.1811 -0.3663
   21PIPC   NC3  241   2.508   0.201   3.191  0.0298  0.1089  0.0712
   21PIPC   PO4  242   2.792   0.593   3.306 -0.1047  0.1063  0.0785
   21PIPC   GL1  243   2.815   0.670   3.841 -0.0763  0.0239  0.1715
   21PIPC   GL2  244   2.528   0.855   3.994 -0.2159  0.3121  0.3332
   21PIPC   C1A  245   3.036   0.504   4.087 -0.1255  0.1520 -0.0313
   21PIPC   D2A  246   3.307   0.148   4.116 -0.1799 -0.1164 -0.0821
   21PIPC   D3A  247   3.351   0.341   4.428 -0.3485 -0.3143 -0.0773
   21PIPC   C4A  248   3.453   0.117   4.800  0.1056 -0.2509 -0.0080
   21PIPC   C1B  249   2.462   0.738   4.475  0.3646  0.1027 -0.0169
   21PIPC   C2B  250   2.510   0.778   4.962  0.1198 -0.1647  0.2219
   21PIPC   C3B  251   2.266   0.729   5.192 -0.1495 -0.2205 -0.0148
   21PIPC   C4B  252   2.230   0.372   5.475  0.0512 -0.2138  0.2323
   22PIPC   NC3  253   5.963   1.478   3.491  0.1650 -0.0064  0.1616
   22PIPC   PO4  254   6.377   1.556   3.807  0.0528 -0.1254  0.0017
   22PIPC   GL1  255   6.468   1.866   4.096  0.1120 -0.2145  0.1308
   22PIPC   GL2  256   6.235   2.066   4.190  0.1110  0.1400  0.1845
   22PIPC   C1A  257   6.703   2.045   4.393 -0.0868 -0.0424  0.0900
   22PIPC   D2A  258   7.199   1.989   4.493 -0.1126  0.3653  0.2052
   22PIPC   D3A  259   7.274   2.001   4.859  0.1396  0.1333  0.1950
   22PIPC   C4A  260   7.218   1.789   5.173 -0.0936 -0.0868  0.1981
   22PIPC   C1B  261   6.219   1.899   4.664 -0.0467 -0.0747 -0.0896
   22PIPC   C2B  262   6.262   1.915   5.109  0.1815  0.0435  0.1359
   22PIPC   C3B  263   6.369   1.893   5.513 -0.1822 -0.1090  0.1341
   22PIPC   C4B  264   6.400   1.577   5.816  0.2989 -0.0702 -0.1844
   23PIPC   NC3  265   5.287   5.225   3.489  0.1961 -0.1034  0.0739
   23PIPC   PO4  266   5.630   5.228   3.823  0.0413  0.1087 -0.1253
   23PIPC   GL1  267   5.574   5.435   4.249 -0.3357  0.0092 -0.1264
   23PIPC   GL2  268   5.768   5.783   4.267 -0.1783  0.0361 -0.0794
   23PIPC   C1A  269   5.531   5.525   4.754  0.1204 -0.1727  0.2121
   23PIPC   D2A  270   5.583   5.467   5.146 -0.2641 -0.0571 -0.1027
   23PIPC   D3A  271   5.789   5.068   4.947 -0.0751 -0.0748  0.0403
   23PIPC   C4A  272   5.510   4.662   4.983  0.1316 -0.1942  0.4128
   23PIPC   C1B  273   6.065   5.456   4.578  0.1996  0.2774 -0.3209
   23PIPC   C2B  274   6.185   5.314   4.929 -0.0608  0.3298 -0.1439
   23PIPC   C3B  275   6.176   5.129   5.314 -0.1318  0.1125 -0.1701
   23PIPC   C4B  276   5.995   5.484   5.535  0.0064 -0.0289 -0.1510
   24PIPC   NC3  277   2.641   1.025   3.475  0.1458 -0.2140 -0.1200
   24PIPC   PO4  278   2.140   1.029   3.574 -0.0854 -0.1508 -0.3968
   24PIPC   GL1  279   1.984   0.971   3.918  0.4072 -0.2027  0.2194
   24PIPC   GL2  280   1.865   1.269   4.056 -0.1499  0.1680  0.0651
   24PIPC   C1A  281   2.013   0.772   4.300  0.0747 -0.0523  0.2184
   24PIPC   D2A  282   2.057   0.762   4.704  0.0420 -0.0136 -0.2129
   24PIPC   D3A  283   1.801   0.579   5.020  0.0110  0.1900  0.2107
   24PIPC   C4A  284   1.867   0.184   5.081  0.0678 -0.0623 -0.0026
   24PIPC   C1B  285   1.780   1.170   4.543  0.0868 -0.0484  0.0729
   24PIPC   C2B  286   1.826   1.185   4.944  0.2139 -0.2015  0.1183
   24PIPC   C3B  287   1.676   1.199   5.391  0.2020 -0.0849 -0.1596
   24PIPC   C4B  288   1.639   1.187   5.846  0.4209 -0.2422  0.0460
   25PIPC   NC3  289   6.599   2.602   3.577  0.0821  0.1794  0.0914
   25PIPC   PO4  290   6.974   2.438   3.577  0.2366  0.0740  0.1429
   25PIPC   GL1  291   6.870   2.417   4.045 -0.0191 -0.2664 -0.2240
   25PIPC   GL2  292   6.565   2.440   4.086  0.0051 -0.2715  0.1248
   25PIPC   C1A  293   7.000   2.531   4.433 -0.1420  0.0119  0.0569
   25PIPC   D2A  294   6.991   2.443   4.840 -0.1293 -0.2292 -0.2107
   25PIPC   D3A  295   7.271   2.446   5.095 -0.0444  0.2341 -0.2258
   25PIPC   C4A  296   7.496   2.180   5.408  0.0424  0.1386 -0.0638
   25PIPC   C1B  297   6.506   2.479   4.596  0.2458  0.2569 -0.2453
   25PIPC   C2B  298   6.462   2.381   4.999  0.2416 -0.1044 -0.1643
   25PIPC   C3B  299   6.570   2.448   5.390 -0.1637  0.1010 -0.3733
   25PIPC   C4B  300   6.514   2.730   5.788 -0.3805  0.2472  0.0424
   26PIPC   NC3  301   2.709   7.010   3.758  0.1477 -0.0746  0.2074
   26PIPC   PO4  302   2.560   7.305   3.574  0.0886 -0.1000  0.0458
   26PIPC   GL1  303   2.386   7.332   3.942 -0.2011  0.0317 -0.2078
   26PIPC   GL2  304   2.568   7.071   4.234 -0.3059 -0.0711  0.1776
   26PIPC   C1A  305   2.039   7.229   4.118 -0.0743  0.1958 -0.2144
   26PIPC   D2A  306   1.659   6.927   4.161 -0.0409 -0.0533  0.0665
   26PIPC   D3A  307   1.268   6.931   4.072 -0.2227  0.1836 -0.2984
   26PIPC   C4A  308   0.955   6.885   4.461  0.1169  0.0813 -0.0329
   26PIPC   C1B  309   2.358   7.258   4.491  0.1397  0.3706  0.0662
   26PIPC   C2B  310   2.343   7.286   4.908  0.3169  0.1973 -0.2433
   26PIPC   C3B  311   2.334   7.422   5.423  0.0491 -0.1077 -0.2421
   26PIPC   C4B  312   2.097   7.340   5.835  0.2255 -0.2023  0.0195
   27PIPC   NC3  313   0.057   0.772   3.363 -0.2353 -0.1807  0.1150
   27PIPC   PO4  314   0.489   0.606   3.657  0.1522  0.0458  0.3964
   27PIPC   GL1  315   0.592   0.726   4.149 -0.3119 -0.0093  0.4996
   27PIPC   GL2  316   0.456   0.582   4.275  0.2141  0.0837  0.2421
   27PIPC   C1A  317   0.615   0.971   4.513  0.1627  0.1761 -0.0294
   27PIPC   D2A  318   0.703   0.897   4.935 -0.0172  0.1821  0.3631
   27PIPC   D3A  319   0.927   0.862   5.291  0.0225  0.2764 -0.0470
   27PIPC   C4A  320   1.173   1.069   5.589 -0.0598 -0.1547  0.5281
   27PIPC   C1B  321   0.569   0.369   4.611  0.1839  0.1063  0.0074
   27PIPC   C2B  322   0.526   0.351   4.993 -0.1793  0.1050  0.0993
   27PIPC   C3B  323   0.680   0.436   5.277  0.2110 -0.2861  0.0659
   27PIPC   C4B  324   0.930   0.452   5.562  0.2794 -0.0665 -0.1196
   28PIPC   NC3  325   6.099   7.031   3.208 -0.2618 -0.1214 -0.1408
   28PIPC   PO4  326   5.768   7.141   3.467 -0.0542 -0.1673  0.0479
   28PIPC   GL1  327   5.791   7.057   3.959  0.0079  0.1167 -0.0385
   28PIPC   GL2  328   5.602   7.260   4.197  0.0598  0.0918 -0.2295
   28PIPC   C1A  329   6.161   6.804   4.115 -0.1390 -0.2541 -0.1093
   28PIPC   D2A  330   6.628   6.762   4.101  0.0805  0.2550 -0.0207
   28PIPC   D3A  331   6.501   6.819   4.491 -0.0726  0.0218 -0.0909
   28PIPC   C4A  332   6.216   7.164   4.428 -0.3355  0.2791  0.3482
   28PIPC   C1B  333   5.733   7.264   4.636  0.1143  0.1348  0.1832
   28PIPC   C2B  334   5.760   7.210   5.123 -0.0849  0.1351 -0.0809
   28PIPC   C3B  335   6.073   7.294   5.460  0.0457 -0.1502 -0.2612
   28PIPC   C4B  336   6.313   7.025   5.719  0.1425 -0.0416  0.2785
   29PIPC   NC3  337   3.518   7.555   3.334 -0.0481  0.1108  0.2554
   29PIPC   PO4  338   3.234   7.315   3.685  0.2369  0.2379  0.2421
   29PIPC   GL1  339   3.308   7.187   3.999 -0.0199 -0.0276  0.1195
   29PIPC   GL2  340   3.183   6.920   4.049 -0.0672 -0.3102 -0.2815
   29PIPC   C1A  341   3.376   7.243   4.452 -0.3656 -0.0300  0.2321
   29PIPC   D2A  342   3.466   7.137   4.831 -0.0501 -0.1234 -0.2439
   29PIPC   D3A  343   3.050   6.906   5.045  0.1057 -0.1330  0.1527
   29PIPC   C4A  344   3.109   6.794   5.537 -0.0565  0.1449 -0.3208
   29PIPC   C1B  345   2.970   6.903   4.502 -0.2313  0.0815  0.2950
   29PIPC   C2B  346   2.607   6.928   4.722 -0.0244 -0.2566 -0.2276
   29PIPC   C3B  347   2.557   6.940   5.150  0.1153  0.1869 -0.1162
   29PIPC   C4B  348   2.652   6.718   5.383 -0.1122  0.1924  0.0255
   30PIPC   NC3  349   7.479   2.306   3.612  0.0407 -0.1468  0.1805
   30PIPC   PO4  350   7.721   2.687   3.495 -0.1170 -0.3345  0.1195
   30PIPC   GL1  351   7.830   2.673   3.911 -0.1847 -0.2082  0.1408
   30PIPC   GL2  352   7.676   2.962   4.054  0.1587  0.2889 -0.0630
   30PIPC   C1A  353   7.890   2.583   4.333  0.4278  0.1440 -0.0004
   30PIPC   D2A  354   7.490   2.660   4.703 -0.1299 -0.1081  0.1681
   30PIPC   D3A  355   7.184   2.936   4.900 -0.0392  0.1804  0.0233
   30PIPC   C4A  356   7.160   2.862   5.494 -0.0352 -0.0311 -0.2327
   30PIPC   C1B  357   7.335   2.978   4.338 -0.0916 -0.1596 -0.1670
   30PIPC   C2B  358   7.096   3.308   4.605  0.3827  0.0868 -0.0434
   30PIPC   C3B  359   7.037   3.409   4.974 -0.2255 -0.1753 -0.2909
   30PIPC   C4B  360   7.086   3.306   5.292 -0.1838 -0.0569  0.1684
   31PIPC   NC3  361   2.810   6.025   4.134  0.2917  0.2079 -0.1291
   31PIPC   PO4  362   2.421   6.072   3.963  0.2538 -0.0974  0.0853
   31PIPC   GL1  363   2.337   5.965   4.388  0.0017 -0.1856  0.3354
   31PIPC   GL2  364   2.056   5.857   4.320 -0.0956 -0.2813  0.2026
   31PIPC   C1A  365   2.223   6.292   4.793  0.2257  0.3038 -0.1854
   31PIPC   D2A  366   2.329   6.588   4.925  0.1288 -0.1303 -0.1917
   31PIPC   D3A  367   2.094   6.654   5.282  0.1187  0.1605 -0.0209
   31PIPC   C4A  368   2.183   6.968   5.546 -0.0098  0.1417 -0.0084
   31PIPC   C1B  369   1.920   5.792   4.667 -0.1961 -0.1718  0.1283
   31PIPC   C2B  370   1.829   5.795   5.142  0.0163 -0.0121  0.0794
   31PIPC   C3B  371   1.928   6.083   5.367  0.0675 -0.0000 -0.2055
   31PIPC   C4B  372   1.751   6.262   5.802  0.0994 -0.1461 -0.0218
   32PIPC   NC3  373   5.654   0.199   3.300 -0.2395  0.2135 -0.1436
   32PIPC   PO4  374   5.599   0.446   3.593 -0.2717 -0.3154  0.0170
   32PIPC   GL1  375   5.700   0.406   3.989 -0.1238 -0.3704  0.1080
   32PIPC   GL2  376   5.465   0.303   4.151 -0.0065  0.1101  0.2478
   32PIPC   C1A  377   5.828   0.669   4.342 -0.0741  0.0101 -0.0318
   32PIPC   D2A  378   6.091   0.983   4.510 -0.0917 -0.0482  0.0883
   32PIPC   D3A  379   6.351   0.618   4.418  0.0578  0.1910 -0.1544
   32PIPC   C4A  380   6.640   0.754   4.048  0.0249 -0.0275 -0.0741
   32PIPC   C1B  381   5.901   0.191   4.458  0.0161  0.0319 -0.1592
   32PIPC   C2B  382   6.015   0.189   4.903  0.0869  0.0965 -0.0871
   32PIPC   C3B  383   6.084   0.318   5.291 -0.0207  0.2156  0.0879
   32PIPC   C4B  384   6.092   0.221   5.713  0.1705 -0.0234 -0.0872
   33PIPC   NC3  385   1.620   1.301   3.568  0.3001 -0.0458 -0.0021
   33PIPC   PO4  386   1.300   1.604   3.610 -0.0620 -0.0174  0.3668
   33PIPC   GL1  387   1.314   1.842   3.969 -0.2145  0.1476 -0.0972
   33PIPC   GL2  388   1.073   2.038   3.915 -0.2227 -0.0110 -0.3669
   33PIPC   C1A  389   1.026   1.702   4.348  0.2031  0.1061  0.3026
   33PIPC   D2A  390   0.711   1.456   4.396  0.0893 -0.2749 -0.1776
   33PIPC   D3A  391   0.612   1.466   4.860 -0.1749 -0.0657  0.1741
   33PIPC   C4A  392   0.506   1.248   5.152  0.0355 -0.0662  0.1133
   33PIPC   C1B  393   1.181   2.159   4.324 -0.1139 -0.0428  0.0682
   33PIPC   C2B  394   1.358   2.195   4.758 -0.2164 -0.1046  0.1982
   33PIPC   C3B  395   1.573   2.068   5.220 -0.2408  0.0898 -0.1627
   33PIPC   C4B  396   1.654   2.186   5.599 -0.0778 -0.1851 -0.0549
   34PIPC   NC3  397   2.305   4.236   3.854 -0.0021  0.0341  0.1942
   34PIPC   PO4  398   2.499   4.459   4.059  0.0772 -0.3057  0.2021
   34PIPC   GL1  399   2.394   4.950   4.414 -0.2303  0.4383  0.4754
   34PIPC   GL2  400   2.055   4.906   4.360 -0.0966 -0.0748 -0.0266
   34PIPC   C1A  401   2.380   4.951   4.853 -0.2466 -0.2571  0.0436
   34PIPC   D2A  402   2.392   5.299   5.197 -0.1948  0.1776  0.3087
   34PIPC   D3A  403   2.566   5.379   5.601  0.0741  0.2614  0.1490
   34PIPC   C4A  404   2.646   4.965   5.866  0.0990 -0.1256 -0.0753
   34PIPC   C1B  405   2.022   4.619   4.782 -0.1164  0.0013 -0.0968
   34PIPC   C2B  406   2.208   4.430   5.085 -0.1041 -0.2178  0.0677
   34PIPC   C3B  407   1.954   4.220   5.272 -0.2585 -0.1762  0.2687
   34PIPC   C4B  408   1.502   4.225   5.283  0.3039 -0.1873  0.2056
   35PIPC   NC3  409   2.405   3.178   3.848  0.1883 -0.2032 -0.0674
   35PIPC   PO4  410   2.818   2.887   3.831 -0.1081  0.0240 -0.0290
   35PIPC   GL1  411   2.522   2.693   4.227 -0.1847 -0.2158 -0.3359
   35PIPC   GL2  412   2.716   2.357   4.239 -0.0134 -0.1323  0.2518
   35PIPC   C1A  413   2.346   3.011   4.565 -0.1031 -0.1882 -0.0299
   35PIPC   D2A  414   2.019   3.125   4.782  0.1483  0.0923 -0.0089
   35PIPC   D3A  415   1.786   2.755   4.548 -0.0019 -0.1250 -0.0830
   35PIPC   C4A  416   2.083   2.471   4.353 -0.2730 -0.1037  0.0680
   35PIPC   C1B  417   2.867   2.248   4.560  0.0747  0.0476 -0.1497
   35PIPC   C2B  418   2.915   2.190   4.920  0.2385  0.3744  0.0472
   35PIPC   C3B  419   2.969   2.148   5.325  0.1554  0.0515 -0.4463
   35PIPC   C4B  420   3.232   2.120   5.642  0.0449 -0.0528 -0.2476
   36PIPC   NC3  421   4.555   2.678   3.651 -0.1108  0.0649  0.1735
   36PIPC   PO4  422   4.787   2.444   3.995 -0.0200  0.0591 -0.0728
   36PIPC   GL1  423   5.087   2.603   4.352  0.2571 -0.3946 -0.1606
   36PIPC   GL2  424   5.196   2.875   4.481  0.0220  0.1032  0.0562
   36PIPC   C1A  425   5.388   2.425   4.571  0.0429  0.0755  0.0731
   36PIPC   D2A  426   5.491   2.333   4.999  0.0650  0.2473 -0.3693
   36PIPC   D3A  427   5.475   2.549   5.409 -0.0215 -0.0220 -0.0494
   36PIPC   C4A  428   5.780   2.682   5.614 -0.2059 -0.3568 -0.2937
   36PIPC   C1B  429   5.218   2.769   4.962  0.1648  0.0149 -0.0500
   36PIPC   C2B  430   5.087   2.818   5.424 -0.0705  0.0111  0.0035
   36PIPC   C3B  431   5.250   2.987   5.745  0.0361  0.0361  0.1274
   36PIPC   C4B  432   5.134   3.111   6.163  0.0270  0.0226  0.0959
   37PAPC   NC3  433   5.719   4.467   7.898  0.1559  0.1631 -0.0819
   37PAPC   PO4  434   6.128   4.436   7.938  0.3355  0.1323 -0.0170
   37PAPC   GL1  435   6.024   4.146   7.648  0.1212 -0.0865  0.2137
   37PAPC   GL2  436   5.699   4.029   7.516  0.0275 -0.0427 -0.0055
   37PAPC   D1A  437   6.270   4.043   7.283 -0.2769  0.0425  0.4110
   37PAPC   D2A  438   6.136   4.463   6.970 -0.4298 -0.2903  0.0301
   37PAPC   D3A  439   6.678   4.406   7.136 -0.1548  0.1915  0.0995
   37PAPC   D4A  440   6.524   4.257   6.793  0.1987 -0.2302 -0.1356
   37PAPC   C5A  441   6.445   4.291   6.328 -0.1609 -0.0698  0.3031
   37PAPC   C1B  442   5.842   3.928   7.142  0.0521  0.0505  0.1547
   37PAPC   C2B  443   5.806   4.095   6.793  0.1955 -0.1676  0.0340
   37PAPC   C3B  444   5.996   4.452   6.444  0.3324  0.1686 -0.2856
   37PAPC   C4B  445   6.045   4.545   6.039  0.0351  0.1426  0.1931
   38PAPC   NC3  446   2.832   3.838   8.086  0.2496 -0.0613  0.0554
   38PAPC   PO4  447   3.177   4.010   7.972 -0.2336  0.3915  0.2783
   38PAPC   GL1  448   2.911   4.161   7.713  0.1720 -0.0675 -0.1684
   38PAPC   GL2  449   3.043   4.183   7.368  0.1168  0.0022  0.0225
   38PAPC   D1A  450   2.482   4.145   7.458 -0.3305  0.3451  0.1362
   38PAPC   D2A  451   2.534   3.865   7.096 -0.3810  0.1266 -0.2602
   38PAPC   D3A  452   2.472   3.971   6.690  0.4956 -0.1915  0.0369
   38PAPC   D4A  453   2.050   4.002   7.035  0.0355 -0.2306 -0.2857
   38PAPC   C5A  454   2.110   3.645   7.281 -0.1023  0.3649  0.1868
   38PAPC   C1B  455   2.988   4.077   6.927 -0.0954  0.0769  0.0004
   38PAPC   C2B  456   2.931   3.904   6.533  0.2625  0.1178 -0.1526
   38PAPC   C3B  457   3.014   3.851   6.092  0.0757 -0.0411  0.4184
   38PAPC   C4B  458   3.054   3.641   5.655 -0.0842 -0.0284  0.1058
   39PAPC   NC3  459   3.614  -0.045   7.612 -0.0866  0.0306  0.0497
   39PAPC   PO4  460   3.258   0.077   7.880 -0.0085  0.2676 -0.0156
   39PAPC   GL1  461   3.166   0.307   7.495 -0.1290  0.2351 -0.2618
   39PAPC   GL2  462   3.350   0.607   7.367 -0.3462  0.0380 -0.1332
   39PAPC   D1A  463   2.826   0.448   7.232  0.3731  0.0115 -0.1978
   39PAPC   D2A  464   2.638   0.375   6.901 -0.4245 -0.0062  0.2787
   39PAPC   D3A  465   2.631   0.369   6.435 -0.0809  0.0402  0.1320
   39PAPC   D4A  466   2.427  -0.086   6.217 -0.0201 -0.2159  0.1881
   39PAPC   C5A  467   2.579  -0.445   6.004 -0.0440 -0.0306  0.1983
   39PAPC   C1B  468   3.250   0.463   7.044 -0.0834  0.0794 -0.0235
   39PAPC   C2B  469   3.099   0.528   6.664  0.1691 -0.0210 -0.0323
   39PAPC   C3B  470   3.087   0.559   6.224 -0.3083  0.1157  0.0192
   39PAPC   C4B  471   3.077   0.794   5.741  0.1489  0.3218  0.0629
   40PAPC   NC3  472   1.399   0.039   8.111  0.3481  0.0186  0.3377
   40PAPC   PO4  473   0.947   0.053   7.924 -0.0403 -0.1087  0.3483
   40PAPC   GL1  474   1.028   0.339   7.580 -0.0564 -0.3000 -0.2269
   40PAPC   GL2  475   0.945   0.656   7.536  0.2779  0.3382  0.0527
   40PAPC   D1A  476   0.834   0.365   7.162 -0.1835 -0.0948 -0.0507
   40PAPC   D2A  477   1.144   0.141   7.095 -0.0179  0.0581 -0.0364
   40PAPC   D3A  478   1.575   0.245   7.024  0.3023 -0.1519  0.1642
   40PAPC   D4A  479   1.495   0.195   6.656  0.0694  0.0103  0.3150
   40PAPC   C5A  480   1.189  -0.012   6.368 -0.0549 -0.2439 -0.0250
   40PAPC   C1B  481   1.264   0.681   7.228  0.0308 -0.2904  0.0553
   40PAPC   C2B  482   1.261   0.743   6.793  0.1787 -0.0007 -0.1789
   40PAPC   C3B  483   1.288   1.007   6.414  0.0832  0.3459 -0.0487
   40PAPC   C4B  484   1.202   1.091   6.083  0.1533 -0.2966  0.3464
   41PAPC   NC3  485   8.090   0.638   7.862 -0.1094 -0.2266  0.0318
   41PAPC   PO4  486   7.613   0.447   7.913 -0.1975 -0.3471 -0.1489
   41PAPC   GL1  487   7.723   0.641   7.568  0.0754 -0.2225  0.2870
   41PAPC   GL2  488   7.917   0.710   7.325 -0.1236  0.0753  0.1120
   41PAPC   D1A  489   7.420   0.922   7.278 -0.0976  0.1279  0.0994
   41PAPC   D2A  490   6.961   0.861   7.218  0.2427 -0.1375  0.0126
   41PAPC   D3A  491   6.886   0.503   7.366 -0.1224  0.2087  0.0776
   41PAPC   D4A  492   6.740   0.426   6.909  0.2408  0.4349  0.0327
   41PAPC   C5A  493   6.504   0.388   6.563  0.3316 -0.1758  0.3064
   41PAPC   C1B  494   7.724   0.774   6.919  0.1748  0.4704 -0.0192
   41PAPC   C2B  495   7.689   0.879   6.463  0.1479 -0.0130  0.2326
   41PAPC   C3B  496   7.762   1.039   6.004  0.0308 -0.0211  0.2525
   41PAPC   C4B  497   7.698   1.229   5.650  0.1387 -0.1147 -0.1835
   42PAPC   NC3  498  -0.397   3.650   8.612 -0.1251 -0.1334 -0.0837
   42PAPC   PO4  499  -0.007   3.426   8.416 -0.2067  0.3754 -0.1888
   42PAPC   GL1  500   0.194   3.528   8.007  0.1300 -0.0975 -0.0479
   42PAPC   GL2  501   0.480   3.312   7.922 -0.2086 -0.2364 -0.1138
   42PAPC   D1A  502   0.113   3.424   7.668  0.2649  0.1272  0.1729
   42PAPC   D2A  503  -0.318   3.626   7.654  0.1133  0.3090  0.4491
   42PAPC   D3A  504  -0.435   3.176   7.584  0.0699  0.0689  0.0026
   42PAPC   D4A  505  -0.036   2.972   7.551  0.0625  0.3646  0.0133
   42PAPC   C5A  506   0.007   2.579   7.351  0.0704  0.0255  0.1541
   42PAPC   C1B  507   0.491   3.033   7.567  0.4211  0.1606  0.0904
   42PAPC   C2B  508   0.425   2.949   7.217  0.1546 -0.0965 -0.1239
   42PAPC   C3B  509   0.603   2.812   6.909 -0.0428  0.0637  0.1545
   42PAPC   C4B  510   0.801   2.881   6.478 -0.0157 -0.0756  0.0306
   43PAPC   NC3  511   4.783   1.578   8.016 -0.1056  0.0957  0.0830
   43PAPC   PO4  512   4.455   1.514   7.802 -0.0166 -0.0478  0.2021
   43PAPC   GL1  513   4.494   1.508   7.421 -0.0197  0.1732 -0.0944
   43PAPC   GL2  514   4.246   1.779   7.344  0.0046 -0.0787 -0.2851
   43PAPC   D1A  515   4.694   1.938   7.183  0.2081  0.0070  0.1621
   43PAPC   D2A  516   4.437   2.288   7.288  0.1208  0.0782 -0.1793
   43PAPC   D3A  517   3.974   2.437   7.367  0.0188  0.0380  0.0032
   43PAPC   D4A  518   3.969   2.374   6.992 -0.2671  0.4127  0.1865
   43PAPC   C5A  519   4.313   2.218   6.866 -0.0501 -0.3667 -0.3623
   43PAPC   C1B  520   4.357   1.680   6.917  0.1047 -0.1871  0.2107
   43PAPC   C2B  521   4.314   1.884   6.543  0.1621  0.0755  0.0622
   43PAPC   C3B  522   4.214   1.827   6.161 -0.2256  0.0741 -0.0136
   43PAPC   C4B  523   4.388   2.063   5.816  0.0641 -0.0618 -0.3242
   44PAPC   NC3  524   6.528   5.813   3.624  0.2530  0.2680  0.1895
   44PAPC   PO4  525   6.569   6.151   3.608  0.1836 -0.0741 -0.2804
   44PAPC   GL1  526   6.955   5.970   3.921  0.1124 -0.1648  0.4794
   44PAPC   GL2  527   7.262   5.988   3.953  0.1140 -0.0333  0.1208
   44PAPC   D1A  528   6.862   5.954   4.333 -0.0530  0.0755  0.3714
   44PAPC   D2A  529   7.010   6.375   4.283  0.1033  0.0088  0.1333
   44PAPC   D3A  530   7.148   6.492   4.752 -0.5602  0.0597 -0.0636
   44PAPC   D4A  531   7.402   6.570   5.088 -0.1574  0.2868 -0.2213
   44PAPC   C5A  532   7.206   6.454   5.539 -0.0634 -0.0061 -0.0509
   44PAPC   C1B  533   7.368   6.131   4.432 -0.1344 -0.2454  0.1580
   44PAPC   C2B  534   7.323   5.987   4.861 -0.0127  0.0070 -0.2809
   44PAPC   C3B  535   7.489   6.109   5.257  0.1287  0.1675 -0.0103
   44PAPC   C4B  536   7.442   5.982   5.689 -0.1643 -0.0506  0.3694
   45PAPC   NC3  537   1.565  -0.488   3.461 -0.1865 -0.3050 -0.0844
   45PAPC   PO4  538   1.757  -0.067   3.218 -0.0113 -0.1984  0.0403
   45PAPC   GL1  539   1.683   0.031   3.684 -0.3618 -0.1281 -0.2790
   45PAPC   GL2  540   1.496   0.347   3.905 -0.1049 -0.4306  0.2346
   45PAPC   D1A  541   1.602  -0.110   4.028 -0.1386 -0.1213  0.0516
   45PAPC   D2A  542   1.926   0.216   4.102 -0.0059  0.1060 -0.2006
   45PAPC   D3A  543   2.001   0.294   4.518 -0.2384  0.0536  0.0660
   45PAPC   D4A  544   1.914  -0.071   4.625  0.1625 -0.3079  0.0693
   45PAPC   C5A  545   1.423  -0.284   4.480 -0.0619  0.1131  0.1229
   45PAPC   C1B  546   1.497   0.318   4.383 -0.1149 -0.2078  0.2251
   45PAPC   C2B  547   1.500   0.230   4.784  0.3341  0.0158  0.2204
   45PAPC   C3B  548   1.390   0.165   5.243 -0.0036  0.3152 -0.1221
   45PAPC   C4B  549   1.098   0.001   5.465  0.0196 -0.0834 -0.0981
   46PAPC   NC3  550   1.053   4.453   3.741  0.2682  0.0738 -0.3234
   46PAPC   PO4  551   0.818   4.908   3.546 -0.0090  0.0004  0.0546
   46PAPC   GL1  552   0.610   4.812   4.083 -0.1492 -0.0767 -0.1429
   46PAPC   GL2  553   0.700   5.105   4.317 -0.0409 -0.0541 -0.0847
   46PAPC   D1A  554   0.235   4.701   4.450  0.2048  0.2118 -0.2315
   46PAPC   D2A  555  -0.025   4.560   4.104 -0.0994 -0.3035 -0.0516
   46PAPC   D3A  556  -0.076   4.312   4.395 -0.3491  0.0214  0.0056
   46PAPC   D4A  557  -0.524   4.451   4.362 -0.0885  0.1608  0.0918
   46PAPC   C5A  558  -0.841   4.661   4.549 -0.1918  0.0788 -0.0964
   46PAPC   C1B  559   0.782   5.119   4.679  0.2570 -0.1117  0.1364
   46PAPC   C2B  560   0.897   5.163   5.117  0.1593  0.0858 -0.3146
   46PAPC   C3B  561   1.061   5.129   5.613 -0.0467  0.1202  0.3039
   46PAPC   C4B  562   0.834   5.056   6.013  0.0797 -0.1629  0.0512
   47PAPC   NC3  563   3.314   4.761   3.988  0.0245  0.0042 -0.0010
   47PAPC   PO4  564   3.585   4.387   3.939  0.0152 -0.0875  0.3387
   47PAPC   GL1  565   3.429   4.479   4.382  0.4871  0.1366 -0.0130
   47PAPC   GL2  566   3.647   4.704   4.504 -0.2615 -0.0907 -0.2524
   47PAPC   D1A  567   3.065   4.496   4.606  0.1197 -0.0438  0.0197
   47PAPC   D2A  568   2.900   4.230   4.858 -0.0012 -0.2003 -0.0876
   47PAPC   D3A  569   2.706   4.532   5.049  0.1606  0.1253  0.0177
   47PAPC   D4A  570   2.923   4.922   4.872 -0.5687  0.0437  0.1130
   47PAPC   C5A  571   2.823   5.309   4.862 -0.1862 -0.1608 -0.0094
   47PAPC   C1B  572   3.537   4.537   4.936 -0.2509 -0.1985  0.2354
   47PAPC   C2B  573   3.189   4.631   5.108 -0.1184 -0.2562  0.2462
   47PAPC   C3B  574   2.990   4.354   5.413  0.0559 -0.3412 -0.4186
   47PAPC   C4B  575   3.137   4.235   5.676  0.5056 -0.0623 -0.3310
   48PAPC   NC3  576   3.187   3.949   3.991 -0.0311  0.0470 -0.2043
   48PAPC   PO4  577   3.324   3.552   4.251 -0.0597 -0.0821 -0.0103
   48PAPC   GL1  578   3.279   3.268   4.585 -0.0445  0.2084 -0.2294
   48PAPC   GL2  579   3.220   3.438   4.772 -0.0613 -0.1801 -0.5366
   48PAPC   D1A  580   3.180   2.907   4.802 -0.1397  0.0265  0.0543
   48PAPC   D2A  581   3.022   2.686   5.116 -0.2676  0.1984 -0.0589
   48PAPC   D3A  582   2.810   3.052   5.382  0.2185  0.1908  0.1626
   48PAPC   D4A  583   3.054   3.152   5.747  0.2016 -0.3549  0.1042
   48PAPC   C5A  584   3.397   3.024   5.954 -0.2243 -0.1645 -0.1288
   48PAPC   C1B  585   3.198   3.309   5.176 -0.3386  0.3538 -0.1637
   48PAPC   C2B  586   3.369   2.945   5.392 -0.1399 -0.0922 -0.2596
   48PAPC   C3B  587   3.224   2.624   5.601 -0.1371 -0.0141 -0.1577
   48PAPC   C4B  588   3.040   2.439   5.958 -0.2669 -0.2383 -0.1806
   49PAPC   NC3  589   4.371   0.184   3.588 -0.1753 -0.2100 -0.1043
   49PAPC   PO4  590   3.966   0.314   3.509 -0.2051 -0.1663  0.0538
   49PAPC   GL1  591   3.997   0.293   3.964  0.0460 -0.0324  0.1037
   49PAPC   GL2  592   4.008   0.599   3.910  0.0621  0.0502 -0.1512
   49PAPC   D1A  593   3.807   0.211   4.327  0.0925  0.0415 -0.0898
   49PAPC   D2A  594   4.047  -0.111   4.350 -0.0531 -0.1368  0.1194
   49PAPC   D3A  595   3.915  -0.138   4.775 -0.3545 -0.0164  0.1824
   49PAPC   D4A  596   3.798  -0.103   5.182 -0.3134  0.0522 -0.0697
   49PAPC   C5A  597   4.218  -0.115   5.494  0.2747  0.0551 -0.1219
   49PAPC   C1B  598   4.066   0.664   4.334 -0.5610  0.0745  0.2079
   49PAPC   C2B  599   3.801   0.544   4.727  0.0642  0.1028 -0.3366
   49PAPC   C3B  600   3.544   0.444   5.118 -0.1604 -0.0039  0.0927
   49PAPC   C4B  601   3.193   0.418   5.427  0.0705  0.0663 -0.0453
   50PAPC   NC3  602   1.650   5.027   4.001  0.3889 -0.0953  0.0594
   50PAPC   PO4  603   1.184   4.834   4.059  0.2071 -0.0462  0.1834
   50PAPC   GL1  604   1.176   5.180   4.374  0.2581  0.0616  0.2273
   50PAPC   GL2  605   1.278   5.377   4.178  0.2138  0.0210 -0.0966
   50PAPC   D1A  606   1.274   5.365   4.738  0.4572  0.0275 -0.3227
   50PAPC   D2A  607   1.673   5.407   4.487 -0.3495 -0.1600 -0.0807
   50PAPC   D3A  608   1.638   5.007   4.687 -0.1074 -0.2963 -0.1763
   50PAPC   D4A  609   1.966   5.200   4.926  0.1105  0.0204  0.1718
   50PAPC   C5A  610   1.858   5.367   5.330 -0.2809 -0.0754 -0.1839
   50PAPC   C1B  611   0.880   5.545   4.476 -0.0348 -0.1765 -0.1074
   50PAPC   C2B  612   0.849   5.634   4.982  0.0203 -0.2705 -0.1151
   50PAPC   C3B  613   0.728   5.506   5.386  0.0083 -0.1799 -0.2345
   50PAPC   C4B  614   0.569   5.248   5.592  0.0604 -0.3695 -0.2994
   51POPC   NC3  615   5.852  -0.198   7.626  0.4972  0.1590 -0.2900
   51POPC   PO4  616   5.756   0.200   7.672 -0.0813  0.0248  0.0494
   51POPC   GL1  617   5.932   0.478   7.301 -0.2772  0.1640 -0.1550
   51POPC   GL2  618   5.876   0.791   7.224 -0.0123 -0.0392 -0.0602
   51POPC   C1A  619   6.177   0.388   6.970  0.2484 -0.2391 -0.0615
   51POPC   D2A  620   6.118   0.626   6.592 -0.2241 -0.3195 -0.2103
   51POPC   C3A  621   6.233   0.530   6.125  0.4135  0.0069  0.0394
   51POPC   C4A  622   6.495   0.150   6.068  0.0486  0.0077  0.0084
   51POPC   C1B  623   5.768   0.926   6.842  0.1530 -0.0381  0.3171
   51POPC   C2B  624   5.575   1.112   6.562  0.1081 -0.0991 -0.0237
   51POPC   C3B  625   5.279   1.281   6.351 -0.0854  0.0661 -0.0161
   51POPC   C4B  626   5.127   1.589   6.101 -0.0129  0.0910  0.2351
   52POPC   NC3  627   5.047   3.004   7.838  0.1024  0.1487 -0.2606
   52POPC   PO4  628   4.920   3.396   8.057  0.0766  0.1692  0.1996
   52POPC   GL1  629   4.843   3.482   7.693 -0.1758  0.1284 -0.1488
   52POPC   GL2  630   4.678   3.307   7.473  0.1394  0.1330 -0.2624
   52POPC   C1A  631   4.973   3.598   7.214  0.3085  0.1695  0.0129
   52POPC   D2A  632   5.323   3.837   7.137  0.0056 -0.2218 -0.1121
   52POPC   C3A  633   5.439   3.826   6.737 -0.0231  0.0668 -0.0949
   52POPC   C4A  634   5.461   3.728   6.361 -0.0849 -0.4452 -0.0195
   52POPC   C1B  635   4.709   3.286   7.052 -0.1089  0.4715  0.0216
   52POPC   C2B  636   4.633   3.285   6.633 -0.0165  0.0832  0.0575
   52POPC   C3B  637   4.676   2.984   6.265  0.0766 -0.1369  0.0877
   52POPC   C4B  638   4.407   2.635   6.029 -0.0832 -0.0788 -0.4176
   53POPC   NC3  639   3.250   1.138   7.902  0.1828  0.0371  0.3010
   53POPC   PO4  640   2.798   1.039   7.945  0.0501 -0.0213 -0.1720
   53POPC   GL1  641   2.713   1.357   7.582 -0.1036  0.0210  0.3143
   53POPC   GL2  642   3.008   1.398   7.512  0.0495 -0.1737 -0.0794
   53POPC   C1A  643   2.503   1.322   7.095 -0.0454 -0.5039 -0.1232
   53POPC   D2A  644   2.214   1.145   6.781 -0.2753 -0.0036  0.0104
   53POPC   C3A  645   2.414   1.251   6.363 -0.1934  0.0312  0.1078
   53POPC   C4A  646   2.101   1.168   6.037  0.0978 -0.1080  0.1324
   53POPC   C1B  647   2.913   1.522   7.080  0.2923  0.3674  0.0220
   53POPC   C2B  648   2.769   1.433   6.622 -0.0202 -0.0503  0.0067
   53POPC   C3B  649   2.851   1.597   6.212  0.0308  0.1227 -0.1838
   53POPC   C4B  650   2.776   1.841   5.816  0.1440 -0.0598 -0.0328
   54POPC   NC3  651   1.332   1.545   8.019  0.4721 -0.0947 -0.2150
   54POPC   PO4  652   1.606   1.947   7.886 -0.0735  0.2003  0.1673
   54POPC   GL1  653   1.609   2.062   7.401 -0.1591 -0.0025 -0.1195
   54POPC   GL2  654   1.904   2.022   7.268  0.2059  0.4328 -0.1939
   54POPC   C1A  655   1.606   2.119   6.913 -0.2741  0.3430 -0.0041
   54POPC   D2A  656   1.580   1.815   6.658 -0.0611  0.1632  0.0791
   54POPC   C3A  657   1.233   1.909   6.368 -0.2414 -0.0870 -0.0483
   54POPC   C4A  658   1.298   2.235   6.026 -0.0095  0.0159 -0.0879
   54POPC   C1B  659   2.102   2.150   6.952 -0.1004 -0.1005 -0.0175
   54POPC   C2B  660   1.958   2.136   6.532  0.0340  0.0361  0.2204
   54POPC   C3B  661   1.762   1.895   6.107 -0.0266  0.2217  0.0991
   54POPC   C4B  662   1.737   1.680   5.672  0.1057 -0.1269 -0.0204
   55POPC   NC3  663   4.045   1.330   8.089 -0.1132  0.2373 -0.3658
   55POPC   PO4  664   3.734   1.170   7.781 -0.0441 -0.1695  0.3715
   55POPC   GL1  665   3.528   1.059   7.360  0.1174 -0.2091 -0.1040
   55POPC   GL2  666   3.400   1.257   7.222  0.1472  0.1901 -0.1548
   55POPC   C1A  667   3.453   0.867   6.902 -0.3927 -0.1594  0.0182
   55POPC   D2A  668   3.436   0.894   6.498  0.0312  0.0819  0.1114
   55POPC   C3A  669   3.211   1.104   6.318 -0.1053  0.1622 -0.2265
   55POPC   C4A  670   3.095   1.279   5.937  0.0232  0.0251  0.3970
   55POPC   C1B  671   3.271   1.363   6.771 -0.2161  0.3735 -0.2171
   55POPC   C2B  672   3.126   1.793   6.611 -0.0423 -0.0093 -0.3502
   55POPC   C3B  673   3.244   2.118   6.375 -0.1356 -0.4180  0.1375
   55POPC   C4B  674   3.444   2.495   6.258 -0.1308 -0.0476  0.0786
   56POPC   NC3  675   6.678   4.238   8.044 -0.2057  0.0272 -0.3313
   56POPC   PO4  676   6.885   4.629   7.875  0.0735  0.0303 -0.1538
   56POPC   GL1  677   6.981   4.645   7.481 -0.0595 -0.5325  0.1168
   56POPC   GL2  678   7.181   4.503   7.445  0.0955 -0.0729 -0.2436
   56POPC   C1A  679   6.639   4.880   7.157  0.0996 -0.0625 -0.2294
   56POPC   D2A  680   6.752   4.846   6.770 -0.2066 -0.4725  0.2206
   56POPC   C3A  681   6.891   4.454   6.542 -0.2880  0.1355  0.1074
   56POPC   C4A  682   7.065   4.170   6.209  0.0688 -0.0024  0.1623
   56POPC   C1B  683   7.127   4.267   7.019 -0.0542  0.2923  0.0404
   56POPC   C2B  684   6.991   3.954   6.700 -0.1291 -0.0343 -0.1545
   56POPC   C3B  685   6.694   3.832   6.364  0.1460 -0.3098 -0.1799
   56POPC   C4B  686   6.614   3.357   6.173  0.3236  0.1993 -0.0958
   57POPC   NC3  687   6.099   4.967   3.747 -0.2507 -0.1696  0.0659
   57POPC   PO4  688   6.462   5.271   3.932 -0.1457  0.1555  0.3595
   57POPC   GL1  689   6.460   5.609   4.250 -0.2853  0.0692 -0.3156
   57POPC   GL2  690   6.244   5.818   4.202  0.1776 -0.0265 -0.0314
   57POPC   C1A  691   6.459   5.670   4.651  0.2857 -0.2441 -0.1901
   57POPC   D2A  692   6.365   5.754   5.105  0.0892 -0.0346  0.0573
   57POPC   C3A  693   6.499   5.532   5.416  0.0442  0.0432  0.0769
   57POPC   C4A  694   6.435   5.464   5.840 -0.0110 -0.2465 -0.1524
   57POPC   C1B  695   6.060   5.971   4.586 -0.0441 -0.1065  0.0927
   57POPC   C2B  696   5.893   5.773   4.960 -0.3704 -0.1906  0.0672
   57POPC   C3B  697   5.746   5.980   5.344  0.1426  0.1869 -0.1459
   57POPC   C4B  698   5.869   5.877   5.858 -0.1923  0.1405  0.2394
   58POPC   NC3  699   5.734   3.380   3.098  0.0945 -0.0714 -0.0137
   58POPC   PO4  700   5.866   3.523   3.406  0.1996 -0.1687  0.1709
   58POPC   GL1  701   5.747   3.456   3.875  0.1369  0.0133  0.3161
   58POPC   GL2  702   5.740   3.682   4.113 -0.1896  0.0094 -0.0676
   58POPC   C1A  703   5.886   3.136   4.069  0.1169 -0.0823  0.0861
   58POPC   D2A  704   6.205   2.850   4.407 -0.0583 -0.2143 -0.0134
   58POPC   C3A  705   6.100   2.694   4.819  0.0675  0.0266 -0.0932
   58POPC   C4A  706   6.153   2.716   5.278 -0.1821 -0.1676 -0.0775
   58POPC   C1B  707   5.769   3.952   4.410  0.0881 -0.1028  0.0330
   58POPC   C2B  708   6.069   3.836   4.703 -0.0749 -0.1458 -0.0661
   58POPC   C3B  709   6.140   3.658   5.116  0.0256 -0.4201 -0.1633
   58POPC   C4B  710   5.926   3.671   5.513  0.1062 -0.1889 -0.1303
   59POPC   NC3  711   7.987   3.039   3.571 -0.0591  0.1555 -0.1413
   59POPC   PO4  712   7.647   3.229   3.571  0.1564 -0.1752  0.0497
   59POPC   GL1  713   7.389   3.342   3.840 -0.5452 -0.2927  0.0999
   59POPC   GL2  714   7.458   3.706   4.030  0.0852  0.2137  0.0338
   59POPC   C1A  715   6.972   3.309   4.131 -0.2984 -0.2529  0.1254
   59POPC   D2A  716   6.722   3.579   4.391  0.0294 -0.2830 -0.0490
   59POPC   C3A  717   6.632   3.589   4.842  0.3433 -0.1081  0.5616
   59POPC   C4A  718   6.630   3.570   5.225 -0.0512 -0.2725 -0.1329
   59POPC   C1B  719   7.485   3.509   4.385  0.3306 -0.2462 -0.0853
   59POPC   C2B  720   7.509   3.613   4.914 -0.2529 -0.1074  0.2127
   59POPC   C3B  721   7.528   3.640   5.315  0.3955 -0.0269 -0.2638
   59POPC   C4B  722   7.353   3.746   5.704 -0.2716 -0.3129 -0.1598
   60POPC   NC3  723   2.630   2.323   3.738 -0.0084  0.3627 -0.3044
   60POPC   PO4  724   2.806   1.938   3.918 -0.2264  0.0637  0.0804
   60POPC   GL1  725   2.532   1.760   4.197 -0.0264 -0.2332  0.2951
   60POPC   GL2  726   2.337   2.048   4.250 -0.3446 -0.1429  0.1325
   60POPC   C1A  727   2.644   1.753   4.597 -0.0037  0.3307  0.1246
   60POPC   D2A  728   2.611   1.818   5.100  0.1273 -0.2486  0.2521
   60POPC   C3A  729   2.514   1.599   5.478 -0.2758  0.2083  0.1404
   60POPC   C4A  730   2.599   1.349   5.790  0.2231 -0.3160 -0.1191
   60POPC   C1B  731   2.374   2.193   4.653  0.0982 -0.0114 -0.0694
   60POPC   C2B  732   2.469   2.295   5.173 -0.1279  0.2472  0.2778
   60POPC   C3B  733   2.531   2.544   5.462 -0.0707  0.0528  0.1142
   60POPC   C4B  734   2.611   2.895   5.757  0.0655 -0.1598  0.0899
   61POPC   NC3  735  -0.077   3.795   3.473  0.1984  0.0662  0.1006
   61POPC   PO4  736   0.215   3.950   3.708 -0.1214 -0.2618 -0.1811
   61POPC   GL1  737   0.359   3.962   4.149  0.2097 -0.0129  0.0967
   61POPC   GL2  738   0.418   4.269   4.264  0.3382 -0.1960 -0.1692
   61POPC   C1A  739   0.157   3.951   4.575  0.0545 -0.0044  0.1118
   61POPC   D2A  740   0.144   4.259   4.911  0.1542 -0.0284 -0.0733
   61POPC   C3A  741   0.134   4.146   5.356  0.1359  0.0947  0.0453
   61POPC   C4A  742   0.024   4.413   5.820  0.0654  0.0659 -0.0392
   61POPC   C1B  743   0.625   4.138   4.760 -0.2484  0.0997  0.0726
   61POPC   C2B  744   0.652   4.027   5.315  0.0031  0.3309  0.0453
   61POPC   C3B  745   0.378   3.964   5.818 -0.1255 -0.1259  0.0210
   61POPC   C4B  746   0.103   3.969   6.166  0.0962  0.1435 -0.2088
   62POPC   NC3  747   4.570   1.249   3.591 -0.3682 -0.2061  0.0415
   62POPC   PO4  748   4.854   1.217   4.072  0.3766  0.1742  0.4538
   62POPC   GL1  749   5.056   1.139   4.424 -0.0943 -0.0148 -0.1114
   62POPC   GL2  750   4.890   1.318   4.540 -0.3564  0.1193 -0.0379
   62POPC   C1A  751   5.024   0.982   4.907 -0.0845 -0.1027 -0.3333
   62POPC   D2A  752   5.197   0.957   5.314  0.1404  0.0164  0.0582
   62POPC   C3A  753   5.632   1.186   5.291 -0.0117 -0.0073 -0.0159
   62POPC   C4A  754   5.925   1.113   4.989  0.0717  0.2639  0.3663
   62POPC   C1B  755   4.980   1.705   4.678  0.1332  0.0408  0.1331
   62POPC   C2B  756   5.148   1.876   5.108  0.1917  0.2022 -0.1603
   62POPC   C3B  757   5.440   2.055   5.421 -0.0546 -0.0342  0.0113
   62POPC   C4B  758   5.659   2.052   5.815 -0.1841 -0.1031 -0.3244
   63DPSM   NC3  759   2.039   2.031   8.162  0.0806 -0.4282  0.2857
   63DPSM   PO4  760   1.708   2.409   8.107 -0.0429  0.1899  0.2654
   63DPSM   AM1  761   1.910   2.399   7.655  0.1591 -0.0334 -0.0834
   63DPSM   AM2  762   2.238   2.306   7.683 -0.0827 -0.1755 -0.3711
   63DPSM   T1A  763   1.919   2.496   7.235 -0.1957 -0.2929 -0.1538
   63DPSM   C2A  764   1.826   2.610   6.791 -0.1687 -0.0549 -0.1211
   63DPSM   C3A  765   1.893   2.820   6.367 -0.0004  0.1360 -0.0215
   63DPSM   C1B  766   2.361   2.461   7.305  0.2805  0.2049  0.1533
   63DPSM   C2B  767   2.319   2.625   6.871  0.1188 -0.0389  0.1877
   63DPSM   C3B  768   2.229   2.503   6.361 -0.5513  0.1054 -0.1026
   63DPSM   C4B  769   2.191   2.607   5.932 -0.4561  0.0129  0.1290
   64DPSM   NC3  770   6.759   2.210   7.786  0.4024 -0.0578 -0.0519
   64DPSM   PO4  771   6.288   2.380   7.809 -0.0510  0.0521  0.0911
   64DPSM   AM1  772   6.316   1.982   7.452  0.1179  0.1047  0.2690
   64DPSM   AM2  773   6.194   1.794   7.550 -0.3362 -0.0622 -0.3121
   64DPSM   T1A  774   6.576   1.858   7.105  0.2548 -0.4235 -0.2189
   64DPSM   C2A  775   6.568   1.681   6.723  0.1926 -0.2692 -0.1787
   64DPSM   C3A  776   6.436   1.597   6.329  0.0552  0.2773 -0.2882
   64DPSM   C1B  777   5.928   1.808   7.187 -0.1662  0.0484 -0.0557
   64DPSM   C2B  778   6.023   1.939   6.860  0.1186  0.1580  0.0092
   64DPSM   C3B  779   5.953   1.951   6.405 -0.2182 -0.2420  0.0361
   64DPSM   C4B  780   6.147   1.997   6.022  0.1630 -0.2728  0.2291
   65DPSM   NC3  781   6.245   5.879   7.613 -0.0587 -0.3349  0.0644
   65DPSM   PO4  782   5.875   5.903   7.866  0.1680 -0.0103  0.0788
   65DPSM   AM1  783   5.781   5.788   7.410 -0.0688 -0.0556  0.0739
   65DPSM   AM2  784   5.481   5.885   7.323 -0.0408  0.0785  0.2247
   65DPSM   T1A  785   6.088   6.045   7.105  0.1538 -0.4959  0.0677
   65DPSM   C2A  786   6.039   6.115   6.611 -0.1856 -0.0700 -0.0953
   65DPSM   C3A  787   5.998   6.417   6.246 -0.1186 -0.0659  0.0624
   65DPSM   C1B  788   5.651   5.979   6.930  0.1501  0.2496  0.3054
   65DPSM   C2B  789   5.603   5.835   6.489 -0.2753  0.0737  0.0675
   65DPSM   C3B  790   5.295   5.830   6.105  0.2500 -0.3795 -0.2670
   65DPSM   C4B  791   4.977   5.840   5.852  0.0199  0.1008  0.0105
   66DPSM   NC3  792   2.901   4.825   8.236  0.1525  0.2988 -0.1103
   66DPSM   PO4  793   2.613   4.701   7.959  0.1286  0.3150  0.1980
   66DPSM   AM1  794   2.707   4.578   7.585 -0.0830 -0.0060  0.1020
   66DPSM   AM2  795   2.553   4.869   7.477 -0.2829  0.0052  0.2446
   66DPSM   T1A  796   2.775   4.482   7.105  0.0342 -0.1341  0.0021
   66DPSM   C2A  797   2.782   4.395   6.636 -0.5177 -0.0082  0.2311
   66DPSM   C3A  798   2.486   4.601   6.286 -0.1733  0.0012  0.1781
   66DPSM   C1B  799   2.590   4.940   7.028  0.4549  0.1168  0.0690
   66DPSM   C2B  800   2.518   4.959   6.610 -0.2185  0.2595 -0.0294
   66DPSM   C3B  801   2.500   5.179   6.324  0.2279 -0.0847 -0.0488
   66DPSM   C4B  802   2.285   5.379   6.017  0.0062 -0.0962 -0.2088
   67DPSM   NC3  803  -0.254   5.734   7.933 -0.0998 -0.0176  0.0850
   67DPSM   PO4  804  -0.378   6.083   7.814 -0.0055  0.0663  0.0511
   67DPSM   AM1  805  -0.117   5.949   7.475 -0.0282  0.0520  0.0577
   67DPSM   AM2  806   0.066   5.662   7.383 -0.2252 -0.2336  0.2058
   67DPSM   T1A  807   0.004   6.057   7.027  0.1494  0.2567 -0.2010
   67DPSM   C2A  808   0.069   6.104   6.634 -0.2041  0.0386 -0.0706
   67DPSM   C3A  809   0.214   5.959   6.203 -0.0454 -0.0306  0.1747
   67DPSM   C1B  810   0.184   5.567   7.040  0.1183  0.1188  0.1109
   67DPSM   C2B  811   0.298   5.552   6.605  0.2427  0.1402 -0.1763
   67DPSM   C3B  812   0.398   5.456   6.272 -0.1376  0.0405  0.0164
   67DPSM   C4B  813   0.570   5.573   5.924 -0.0903  0.0404 -0.2829
   68DPSM   NC3  814   4.636   7.201   7.519 -0.1058 -0.2371 -0.0856
   68DPSM   PO4  815   4.940   7.007   7.613 -0.0707 -0.1697 -0.3037
   68DPSM   AM1  816   4.766   6.719   7.435 -0.1119 -0.1603 -0.1444
   68DPSM   AM2  817   4.947   6.624   7.250 -0.1657  0.1394 -0.0194
   68DPSM   T1A  818   4.565   6.764   7.011 -0.1233  0.1356  0.0176
   68DPSM   C2A  819   4.322   6.722   6.687  0.2632 -0.0577 -0.0556
   68DPSM   C3A  820   4.325   7.027   6.594 -0.0290 -0.1298  0.1168
   68DPSM   C1B  821   4.949   6.561   6.817  0.1073  0.0683 -0.2312
   68DPSM   C2B  822   4.792   6.536   6.391  0.4431 -0.2002 -0.0678
   68DPSM   C3B  823   4.342   6.474   6.075 -0.1762  0.2020  0.0543
   68DPSM   C4B  824   3.957   6.668   6.041 -0.0504  0.0656  0.1425
   69DPSM   NC3  825   0.562   7.198   7.892 -0.1675 -0.1830  0.1646
   69DPSM   PO4  826   0.268   6.979   7.678 -0.2590  0.0467  0.0299
   69DPSM   AM1  827   0.382   7.212   7.388  0.0783 -0.0093 -0.0071
   69DPSM   AM2  828   0.099   7.329   7.238  0.2396 -0.2391 -0.0253
   69DPSM   T1A  829   0.599   7.363   7.074 -0.3743 -0.5693 -0.1155
   69DPSM   C2A  830   0.831   7.414   6.825 -0.2820 -0.0985  0.0912
   69DPSM   C3A  831   0.881   7.818   6.591 -0.2424  0.0417  0.0176
   69DPSM   C1B  832   0.033   7.346   6.808 -0.0309 -0.1423 -0.0575
   69DPSM   C2B  833   0.001   7.420   6.407  0.1930  0.0226 -0.2750
   69DPSM   C3B  834   0.210   7.445   5.985  0.0673  0.3113  0.1370
   69DPSM   C4B  835   0.219   7.225   5.614 -0.0546  0.2059  0.0939
   70DPSM   NC3  836   5.211   3.848   8.121  0.1408  0.1198 -0.3984
   70DPSM   PO4  837   5.195   4.302   7.841 -0.1604  0.3719 -0.0718
   70DPSM   AM1  838   5.332   4.488   7.523  0.0781  0.1483  0.2188
   70DPSM   AM2  839   5.302   4.720   7.494 -0.0191 -0.0065 -0.2299
   70DPSM   T1A  840   5.423   4.337   7.075  0.1548  0.1079 -0.0221
   70DPSM   C2A  841   5.346   4.347   6.591 -0.1750 -0.1275 -0.0295
   70DPSM   C3A  842   5.119   4.196   6.298  0.1564 -0.1130 -0.0163
   70DPSM   C1B  843   5.068   4.731   7.095  0.0470 -0.2924  0.0343
   70DPSM   C2B  844   4.998   4.727   6.643 -0.1485 -0.0958 -0.0571
   70DPSM   C3B  845   4.853   4.633   6.228  0.3748  0.1470 -0.0107
   70DPSM   C4B  846   4.471   4.541   5.930  0.1303  0.2915  0.0394
   71DPSM   NC3  847   3.979   3.000   7.963 -0.2534  0.2766  0.1718
   71DPSM   PO4  848   3.880   3.446   7.946  0.3831 -0.1632 -0.2668
   71DPSM   AM1  849   3.476   3.243   7.783 -0.2397 -0.0921  0.1032
   71DPSM   AM2  850   3.370   3.579   7.611 -0.1845  0.0908  0.1206
   71DPSM   T1A  851   3.116   3.112   7.446  0.1230  0.2155 -0.0824
   71DPSM   C2A  852   3.167   2.921   7.047  0.1340  0.1960  0.2141
   71DPSM   C3A  853   3.092   2.864   6.500 -0.2401  0.3045 -0.0301
   71DPSM   C1B  854   3.551   3.300   7.158 -0.3157 -0.1881  0.0342
   71DPSM   C2B  855   3.577   3.245   6.783  0.2804  0.1670  0.1416
   71DPSM   C3B  856   3.536   3.363   6.366  0.1239  0.1429 -0.0634
   71DPSM   C4B  857   3.405   3.506   6.034  0.0756 -0.0904 -0.0730
   72DPSM   NC3  858   0.757   4.838   8.042 -0.2153 -0.0904 -0.0208
   72DPSM   PO4  859   0.744   5.246   7.743 -0.0714 -0.1549 -0.1127
   72DPSM   AM1  860   0.695   4.893   7.413 -0.0416  0.1119  0.1008
   72DPSM   AM2  861   0.503   4.753   7.606  0.0363  0.1509 -0.4054
   72DPSM   T1A  862   0.559   4.652   7.057  0.1152  0.0363  0.1457
   72DPSM   C2A  863   0.610   4.558   6.628  0.1141  0.3285 -0.1691
   72DPSM   C3A  864   0.924   4.608   6.219 -0.1073  0.1992  0.0099
   72DPSM   C1B  865   0.200   4.598   7.470 -0.3597  0.2820  0.1685
   72DPSM   C2B  866   0.116   4.513   7.113  0.2284  0.1150  0.4797
   72DPSM   C3B  867   0.143   4.394   6.805 -0.3781 -0.0147  0.2013
   72DPSM   C4B  868  -0.080   4.143   6.626 -0.3513  0.1515  0.0527
   73DPSM   NC3  869   0.475   3.258   8.424 -0.1785  0.0653 -0.0748
   73DPSM   PO4  870   0.916   3.403   8.518  0.4087  0.0844  0.0084
   73DPSM   AM1  871   0.855   3.624   8.094  0.2788  0.0393  0.1445
   73DPSM   AM2  872   0.747   3.828   8.036 -0.1963  0.0737  0.1092
   73DPSM   T1A  873   0.888   3.429   7.715 -0.0620  0.1793 -0.2824
   73DPSM   C2A  874   0.867   3.194   7.274  0.1203  0.0419  0.2304
   73DPSM   C3A  875   1.000   3.204   6.781 -0.2545  0.2231 -0.0301
   73DPSM   C1B  876   0.508   3.746   7.694  0.2293  0.0870  0.1801
   73DPSM   C2B  877   0.437   3.490   7.288  0.1182 -0.0210 -0.0753
   73DPSM   C3B  878   0.553   3.500   6.879  0.3977 -0.0609 -0.1778
   73DPSM   C4B  879   0.591   3.337   6.422 -0.0196  0.0008 -0.0862
   74DPSM   NC3  880   2.706   0.472   7.801  0.2450 -0.2588  0.1854
   74DPSM   PO4  881   2.381   0.387   7.927  0.0278  0.1971  0.0415
   74DPSM   AM1  882   2.319   0.419   7.441 -0.1029 -0.0356  0.0487
   74DPSM   AM2  883   2.462   0.204   7.431 -0.1964 -0.0119  0.3154
   74DPSM   T1A  884   2.123   0.302   6.970 -0.1471  0.0562 -0.2067
   74DPSM   C2A  885   2.034   0.279   6.487 -0.2350 -0.1905 -0.1770
   74DPSM   C3A  886   2.099   0.276   6.013  0.1956  0.0100 -0.1900
   74DPSM   C1B  887   2.566  -0.121   7.178  0.5036  0.1650  0.0497
   74DPSM   C2B  888   2.613  -0.493   6.941  0.0220  0.1527  0.1400
   74DPSM   C3B  889   2.134  -0.616   6.906 -0.3809 -0.1490 -0.1551
   74DPSM   C4B  890   1.760  -0.673   6.940 -0.0184 -0.1751 -0.1826
   75DPSM   NC3  891   3.803   5.270   8.064 -0.2179  0.3123 -0.2680
   75DPSM   PO4  892   3.744   4.855   7.821  0.0231  0.2503  0.0903
   75DPSM   AM1  893   3.686   5.165   7.480 -0.1093 -0.1699  0.1010
   75DPSM   AM2  894   3.885   5.331   7.528 -0.0670 -0.1066  0.2563
   75DPSM   T1A  895   3.628   5.285   7.117 -0.0024  0.0810 -0.1900
   75DPSM   C2A  896   3.571   5.277   6.730 -0.2918  0.0208 -0.0472
   75DPSM   C3A  897   3.543   5.590   6.391  0.0473 -0.0124  0.0659
   75DPSM   C1B  898   3.889   5.679   7.299 -0.2526  0.0683  0.1810
   75DPSM   C2B  899   3.565   5.790   7.119 -0.0992  0.2360 -0.1605
   75DPSM   C3B  900   3.463   5.982   6.850  0.0176 -0.1997 -0.0962
   75DPSM   C4B  901   3.133   6.028   6.528  0.0554  0.1401  0.1585
   76DPSM   NC3  902   5.108   0.408   3.815 -0.0824 -0.0492 -0.1700
   76DPSM   PO4  903   4.845   0.824   3.784  0.2599 -0.2999 -0.0848
   76DPSM   AM1  904   4.812   0.737   4.261  0.1737  0.3485  0.1667
   76DPSM   AM2  905   4.985   0.438   4.334 -0.1828  0.0507  0.1702
   76DPSM   T1A  906   4.590   0.743   4.634 -0.0487  0.0701 -0.1539
   76DPSM   C2A  907   4.577   0.668   5.155  0.0563 -0.0104 -0.0894
   76DPSM   C3A  908   4.735   0.695   5.543  0.0307  0.0902 -0.1850
   76DPSM   C1B  909   4.872   0.395   4.792  0.0267  0.2122 -0.0417
   76DPSM   C2B  910   5.118   0.424   5.146 -0.1944  0.3132  0.0132
   76DPSM   C3B  911   5.207   0.478   5.519 -0.0804  0.2717 -0.0792
   76DPSM   C4B  912   5.393   0.357   5.815 -0.4823 -0.1214 -0.2189
   77DPSM   NC3  913   5.351   6.551   3.801 -0.1725 -0.0467 -0.2103
   77DPSM   PO4  914   4.887   6.585   3.825 -0.0361 -0.3399  0.2680
   77DPSM   AM1  915   4.933   6.290   4.143 -0.2263  0.0103  0.0025
   77DPSM   AM2  916   4.974   5.941   4.174  0.0407 -0.0081  0.1925
   77DPSM   T1A  917   4.963   6.258   4.581  0.0799 -0.0740  0.2642
   77DPSM   C2A  918   4.912   6.351   4.958 -0.1030 -0.1176  0.1287
   77DPSM   C3A  919   5.107   6.391   5.268  0.1879 -0.0812  0.0245
   77DPSM   C1B  920   5.256   5.762   4.453  0.1999 -0.1369  0.1249
   77DPSM   C2B  921   5.271   5.957   4.879 -0.0598  0.2879  0.0833
   77DPSM   C3B  922   5.163   5.897   5.248  0.1795 -0.1209  0.1149
   77DPSM   C4B  923   5.263   6.048   5.545  0.3344  0.0828 -0.0638
   78DPSM   NC3  924   5.992   1.886   3.803  0.2306 -0.2008  0.0828
   78DPSM   PO4  925   6.142   2.253   3.660 -0.0049 -0.2523 -0.0477
   78DPSM   AM1  926   5.907   2.560   3.952 -0.1068  0.3194  0.0744
   78DPSM   AM2  927   5.866   2.384   4.154 -0.1772  0.0911  0.1259
   78DPSM   T1A  928   5.759   2.800   4.379  0.1049 -0.2467  0.1064
   78DPSM   C2A  929   5.641   2.882   4.732 -0.1936  0.0308  0.0516
   78DPSM   C3A  930   5.670   2.931   5.191 -0.0034  0.0594  0.0440
   78DPSM   C1B  931   5.950   2.295   4.595 -0.0971 -0.1801  0.1455
   78DPSM   C2B  932   5.958   2.302   5.048 -0.2347 -0.1169  0.2980
   78DPSM   C3B  933   5.937   2.179   5.431  0.2837 -0.0989 -0.0896
   78DPSM   C4B  934   6.169   2.327   5.666 -0.2516  0.2415  0.2576
   79DPSM   NC3  935   3.999   5.370   3.480  0.0451  0.0308 -0.3890
   79DPSM   PO4  936   3.916   4.940   3.539  0.0472 -0.0238  0.1949
   79DPSM   AM1  937   4.261   5.172   3.858  0.0039 -0.0366  0.1530
   79DPSM   AM2  938   4.377   5.472   3.753  0.0848 -0.1843 -0.1156
   79DPSM   T1A  939   4.303   4.974   4.186 -0.1595  0.2541 -0.1001
   79DPSM   C2A  940   4.118   4.843   4.545  0.0874  0.1007 -0.2455
   79DPSM   C3A  941   4.012   4.764   4.975 -0.0605  0.0336 -0.2704
   79DPSM   C1B  942   4.489   5.887   4.100 -0.3769 -0.0716  0.1624
   79DPSM   C2B  943   4.649   5.856   4.532  0.1335 -0.0269 -0.0010
   79DPSM   C3B  944   4.722   5.913   4.933 -0.0552 -0.0407 -0.0462
   79DPSM   C4B  945   4.662   5.992   5.287 -0.2533  0.2057 -0.0501
   80DPSM   NC3  946   4.437   1.444   4.092  0.0774  0.2061  0.2089
   80DPSM   PO4  947   4.142   1.890   4.075 -0.1130 -0.0890 -0.1725
   80DPSM   AM1  948   4.439   2.143   4.374 -0.0804  0.2385 -0.0441
   80DPSM   AM2  949   4.686   2.119   4.358 -0.1310 -0.0170 -0.0775
   80DPSM   T1A  950   4.447   2.317   4.770 -0.2302  0.0251  0.0113
   80DPSM   C2A  951   4.046   2.180   5.121  0.1950  0.0283 -0.0187
   80DPSM   C3A  952   4.148   2.017   5.387 -0.2636  0.0320 -0.2916
   80DPSM   C1B  953   4.947   2.249   4.816 -0.1707  0.3393  0.1623
   80DPSM   C2B  954   5.019   2.379   5.209 -0.1969  0.2727  0.1534
   80DPSM   C3B  955   4.990   2.457   5.701  0.1362  0.2918 -0.1464
   80DPSM   C4B  956   4.966   2.631   6.057 -0.1821  0.0975 -0.0360
   81DPSM   NC3  957   4.181   3.721   3.693  0.1953 -0.2622  0.3920
   81DPSM   PO4  958   3.774   3.655   3.884 -0.1388  0.0462  0.0721
   81DPSM   AM1  959   3.872   3.810   4.225 -0.2849 -0.1977 -0.0091
   81DPSM   AM2  960   4.194   3.871   4.225 -0.0715 -0.0690  0.1695
   81DPSM   T1A  961   3.648   3.948   4.561  0.0403 -0.1121  0.0479
   81DPSM   C2A  962   3.392   4.002   4.937  0.0935  0.2725 -0.1376
   81DPSM   C3A  963   3.090   3.944   5.167  0.1327 -0.0134 -0.1040
   81DPSM   C1B  964   4.131   3.812   4.599 -0.0994  0.1871  0.0421
   81DPSM   C2B  965   4.179   3.707   4.990 -0.1427 -0.0755 -0.2424
   81DPSM   C3B  966   4.066   3.822   5.395 -0.5283 -0.2920  0.1596
   81DPSM   C4B  967   4.174   3.660   5.844 -0.4166  0.1554 -0.0431
   82DPSM   NC3  968   4.237   4.605   3.755 -0.0089 -0.1540 -0.2888
   82DPSM   PO4  969   4.445   4.199   3.845  0.0505 -0.2336  0.3264
   82DPSM   AM1  970   4.616   4.442   4.145 -0.1627  0.1627  0.0414
   82DPSM   AM2  971   4.974   4.498   4.083  0.7187  0.2822  0.0375
   82DPSM   T1A  972   4.539   4.589   4.624 -0.0263 -0.0355 -0.2059
   82DPSM   C2A  973   4.501   4.684   4.961 -0.4340  0.0840 -0.2615
   82DPSM   C3A  974   4.446   4.729   5.341  0.4025 -0.2302  0.0611
   82DPSM   C1B  975   4.974   4.352   4.478 -0.1714  0.1467 -0.2129
   82DPSM   C2B  976   4.991   4.494   4.939 -0.2356  0.1085  0.3363
   82DPSM   C3B  977   5.178   4.428   5.307  0.3304 -0.0154 -0.4745
   82DPSM   C4B  978   5.585   4.402   5.490  0.1158 -0.1481  0.2546
   83DPSM   NC3  979   1.562   4.207   3.472 -0.1049 -0.1374  0.2102
   83DPSM   PO4  980   1.563   4.427   3.919 -0.0691  0.0399  0.3814
   83DPSM   AM1  981   1.268   4.341   4.251  0.0730  0.3317  0.1192
   83DPSM   AM2  982   0.918   4.509   4.361  0.1089 -0.0373 -0.1463
   83DPSM   T1A  983   1.142   4.192   4.691  0.3368  0.0962  0.1818
   83DPSM   C2A  984   1.105   3.932   5.028  0.1741 -0.5418 -0.2010
   83DPSM   C3A  985   1.059   3.883   5.444 -0.2700  0.0821  0.1793
   83DPSM   C1B  986   0.705   4.653   4.596  0.0097 -0.2114  0.0152
   83DPSM   C2B  987   0.587   4.588   4.999 -0.0899  0.1026  0.2381
   83DPSM   C3B  988   0.556   4.514   5.436 -0.1892 -0.2126 -0.0988
   83DPSM   C4B  989   0.532   4.656   5.820  0.2476  0.1862  0.0420
   84DPSM   NC3  990   4.161   3.354   4.090 -0.0155  0.0933 -0.3438
   84DPSM   PO4  991   4.174   2.887   3.945  0.0878  0.1063  0.0307
   84DPSM   AM1  992   4.054   2.848   4.247 -0.0911  0.1841  0.0208
   84DPSM   AM2  993   3.758   2.817   4.250  0.1644 -0.2070  0.1905
   84DPSM   T1A  994   4.149   3.061   4.736  0.0393 -0.1498  0.0465
   84DPSM   C2A  995   4.257   3.177   5.063  0.1303  0.0558  0.1003
   84DPSM   C3A  996   4.204   3.381   5.444 -0.3456  0.2212  0.0070
   84DPSM   C1B  997   3.666   2.917   4.704 -0.1009  0.3127 -0.0355
   84DPSM   C2B  998   3.730   2.927   5.029 -0.1268 -0.0407 -0.0896
   84DPSM   C3B  999   3.859   2.991   5.440  0.2272  0.1682  0.0386
   84DPSM   C4B 1000   4.086   2.952   5.684 -0.0001  0.0657  0.2719
   85DPSM   NC3 1001   3.416   2.180   3.993  0.3239 -0.0212 -0.0194
   85DPSM   PO4 1002   3.695   2.136   3.827  0.1913 -0.0546  0.0708
   85DPSM   AM1 1003   3.843   2.306   4.269 -0.0151 -0.1231  0.2085
   85DPSM   AM2 1004   3.996   1.991   4.528  0.2144  0.0235 -0.1783
   85DPSM   T1A 1005   3.983   2.501   4.652 -0.0078  0.2159  0.0770
   85DPSM   C2A 1006   4.131   2.636   5.035  0.1462 -0.0576 -0.4059
   85DPSM   C3A 1007   4.334   2.468   5.459 -0.2611  0.1421 -0.1397
   85DPSM   C1B 1008   3.739   1.895   4.880  0.2632 -0.1479  0.4025
   85DPSM   C2B 1009   3.679   1.792   5.375  0.1434  0.0649  0.3556
   85DPSM   C3B 1010   3.491   1.741   5.781  0.1943 -0.2124 -0.2817
   85DPSM   C4B 1011   3.376   1.591   6.180  0.1264 -0.0354  0.1920
   86DPSM   NC3 1012   7.718   4.840   3.800  0.0757  0.1761 -0.1440
   86DPSM   PO4 1013   7.232   5.059   3.634  0.2339 -0.0237  0.1004
   86DPSM   AM1 1014   7.224   5.040   4.094 -0.0001 -0.2605 -0.1588
   86DPSM   AM2 1015   6.991   4.978   4.299 -0.3499  0.0892 -0.0405
   86DPSM   T1A 1016   7.261   5.229   4.575 -0.0745 -0.0282 -0.0164
   86DPSM   C2A 1017   7.432   5.314   4.930 -0.0934  0.3660 -0.4024
   86DPSM   C3A 1018   7.908   5.252   5.019 -0.2980 -0.3379 -0.0899
   86DPSM   C1B 1019   7.278   4.751   4.495 -0.4508 -0.1496  0.0344
   86DPSM   C2B 1020   7.146   4.452   4.777 -0.0246 -0.3049  0.1679
   86DPSM   C3B 1021   6.858   4.529   4.993  0.0752  0.0801  0.3439
   86DPSM   C4B 1022   6.812   4.546   5.398 -0.1030  0.1713  0.0920
   87DPSM   NC3 1023   7.051   0.102   3.484  0.0538 -0.1584 -0.3349
   87DPSM   PO4 1024   6.696  -0.164   3.519 -0.1215  0.3585  0.0940
   87DPSM   AM1 1025   6.834  -0.143   3.974  0.1137 -0.1323 -0.0394
   87DPSM   AM2 1026   7.018   0.145   4.038  0.0994 -0.2219 -0.1540
   87DPSM   T1A 1027   6.767  -0.220   4.364 -0.3130 -0.0407 -0.0989
   87DPSM   C2A 1028   6.633  -0.176   4.803  0.1359 -0.1890  0.0107
   87DPSM   C3A 1029   6.479   0.087   5.051  0.0492  0.1074 -0.0499
   87DPSM   C1B 1030   6.790   0.314   4.290 -0.1428  0.2434 -0.2741
   87DPSM   C2B 1031   6.673   0.402   4.737  0.1425  0.0498 -0.2394
   87DPSM   C3B 1032   6.837   0.392   5.178 -0.5094 -0.2784 -0.1549
   87DPSM   C4B 1033   7.066   0.536   5.574 -0.2006  0.1506  0.1663
   88DPSM   NC3 1034   3.236   2.897   3.558 -0.1345 -0.5433 -0.3074
   88DPSM   PO4 1035   3.187   2.582   3.935  0.1200  0.0456  0.1233
   88DPSM   AM1 1036   3.027   2.728   4.343 -0.0866  0.1839 -0.0785
   88DPSM   AM2 1037   2.885   3.040   4.373  0.1635  0.0440  0.0678
   88DPSM   T1A 1038   2.743   2.654   4.704  0.0521 -0.1948 -0.2627
   88DPSM   C2A 1039   2.530   2.768   4.986 -0.3148 -0.0532 -0.0923
   88DPSM   C3A 1040   2.113   2.711   5.003  0.0243 -0.1623  0.3340
   88DPSM   C1B 1041   2.770   3.174   4.862  0.0576 -0.0835 -0.2790
   88DPSM   C2B 1042   2.389   3.243   5.106 -0.1187 -0.0276  0.1778
   88DPSM   C3B 1043   2.078   2.929   5.440 -0.4725 -0.1658  0.1681
   88DPSM   C4B 1044   2.092   2.484   5.463  0.0276 -0.0392 -0.0009
   89PNSM   NC3 1045   4.130   5.938   8.719  0.1529  0.0239 -0.0044
   89PNSM   PO4 1046   4.234   6.042   8.346  0.1030  0.0161  0.3000
   89PNSM   AM1 1047   4.258   6.186   7.959 -0.2314 -0.1032 -0.5748
   89PNSM   AM2 1048   4.442   6.377   7.731  0.0426 -0.0584  0.2335
   89PNSM   T1A 1049   4.173   6.054   7.423 -0.0647  0.1623 -0.0066
   89PNSM   C2A 1050   3.989   6.118   7.109  0.3026  0.2555 -0.0231
   89PNSM   C3A 1051   3.647   6.259   7.191 -0.0778 -0.0455 -0.1744
   89PNSM   C1B 1052   4.237   6.544   7.324 -0.0347 -0.0093 -0.2212
   89PNSM   C2B 1053   4.010   6.800   7.054 -0.0799  0.2599  0.0518
   89PNSM   C3B 1054   3.845   7.037   6.753 -0.0581  0.0383 -0.4369
   89PNSM   D4B 1055   3.601   6.898   6.415  0.1784  0.0169  0.0265
   89PNSM   C5B 1056   3.506   6.510   6.174 -0.0091  0.2470  0.2105
   89PNSM   C6B 1057   3.221   6.041   6.057 -0.1064  0.0758  0.0654
   90PNSM   NC3 1058   7.548   7.416   7.771  0.0456 -0.2247  0.0133
   90PNSM   PO4 1059   7.248   7.012   7.665  0.2860 -0.3046  0.2774
   90PNSM   AM1 1060   7.266   6.820   7.267 -0.0812 -0.2459 -0.0765
   90PNSM   AM2 1061   7.512   6.749   7.229  0.0234 -0.0429 -0.0821
   90PNSM   T1A 1062   7.200   6.935   6.925  0.0517  0.1884 -0.3052
   90PNSM   C2A 1063   7.175   6.989   6.500  0.0765 -0.1008 -0.0633
   90PNSM   C3A 1064   6.849   7.062   6.276 -0.0371 -0.1548  0.0859
   90PNSM   C1B 1065   7.488   6.535   6.873  0.1993  0.3523  0.1620
   90PNSM   C2B 1066   7.527   6.659   6.431  0.2227 -0.1489  0.0419
   90PNSM   C3B 1067   7.488   6.930   6.095 -0.2077 -0.0233  0.1015
   90PNSM   D4B 1068   7.178   7.315   5.994 -0.1749  0.2810 -0.0033
   90PNSM   C5B 1069   6.733   7.258   5.776  0.0587  0.1361 -0.0662
   90PNSM   C6B 1070   6.514   7.604   5.538  0.0590  0.0874 -0.0787
   91PNSM   NC3 1071   3.097   2.361   7.956  0.0946  0.1489  0.1239
   91PNSM   PO4 1072   2.735   2.470   7.826 -0.0475  0.1698 -0.0236
   91PNSM   AM1 1073   2.628   2.885   7.555 -0.2339  0.0820  0.2222
   91PNSM   AM2 1074   2.535   3.161   7.763 -0.0719 -0.1949 -0.0417
   91PNSM   T1A 1075   2.667   2.956   7.167  0.2136  0.2667 -0.1943
   91PNSM   C2A 1076   2.602   2.929   6.715  0.1245 -0.1254  0.3346
   91PNSM   C3A 1077   2.658   2.791   6.196 -0.3018  0.3502 -0.3346
   91PNSM   C1B 1078   2.520   3.364   7.369  0.2352  0.5069 -0.0202
   91PNSM   C2B 1079   2.451   3.378   6.981  0.1562  0.0280  0.0513
   91PNSM   C3B 1080   2.524   3.525   6.522 -0.0011  0.0505 -0.0432
   91PNSM   D4B 1081   2.570   3.642   6.076 -0.1370  0.1018 -0.0051
   91PNSM   C5B 1082   2.241   3.793   5.899  0.2750 -0.1871  0.0742
   91PNSM   C6B 1083   1.866   3.930   5.665 -0.4318  0.1272  0.0314
   92PNSM   NC3 1084   6.801   7.385   7.799 -0.3913 -0.1743  0.1651
   92PNSM   PO4 1085   6.640   7.864   7.771 -0.4658 -0.3708 -0.1073
   92PNSM   AM1 1086   6.271   7.659   7.504 -0.0142  0.4098  0.1235
   92PNSM   AM2 1087   6.539   7.560   7.349  0.3056 -0.0472  0.0693
   92PNSM   T1A 1088   5.991   7.410   7.178  0.0036 -0.1026  0.1020
   92PNSM   C2A 1089   5.915   7.446   6.775  0.0093 -0.2704  0.2623
   92PNSM   C3A 1090   5.817   7.467   6.345 -0.0358 -0.0021  0.1044
   92PNSM   C1B 1091   6.454   7.427   6.928  0.0153 -0.2054 -0.0050
   92PNSM   C2B 1092   6.376   7.351   6.448  0.1478 -0.1558 -0.1058
   92PNSM   C3B 1093   6.130   7.339   6.021 -0.0091 -0.1031  0.0412
   92PNSM   D4B 1094   5.737   7.293   5.851 -0.2352 -0.1800  0.2143
   92PNSM   C5B 1095   5.597   7.095   5.571 -0.0009 -0.0718 -0.1167
   92PNSM   C6B 1096   5.933   6.816   5.347  0.1114 -0.1879  0.2213
   93PNSM   NC3 1097   4.199   4.025   7.872  0.2381  0.0961 -0.0924
   93PNSM   PO4 1098   4.180   4.511   7.810  0.0244 -0.0802 -0.1647
   93PNSM   AM1 1099   3.852   4.398   7.502 -0.1004  0.0202  0.0022
   93PNSM   AM2 1100   3.539   4.569   7.474 -0.1763  0.3469  0.1128
   93PNSM   T1A 1101   3.880   4.201   7.158  0.2109  0.0300  0.0792
   93PNSM   C2A 1102   3.798   4.173   6.809  0.3044 -0.1240 -0.0413
   93PNSM   C3A 1103   3.741   4.223   6.374  0.1585 -0.1750 -0.2975
   93PNSM   C1B 1104   3.392   4.383   7.061  0.1563 -0.1800  0.3273
   93PNSM   C2B 1105   3.302   4.372   6.647 -0.1678  0.0799 -0.0022
   93PNSM   C3B 1106   3.113   4.372   6.270  0.2436 -0.0997  0.0145
   93PNSM   D4B 1107   2.887   4.515   5.986 -0.3623 -0.1815 -0.0550
   93PNSM   C5B 1108   3.104   4.737   5.719 -0.1429 -0.2283 -0.1200
   93PNSM   C6B 1109   3.248   5.009   5.401 -0.0699  0.2146 -0.1855
   94PNSM   NC3 1110   6.041   5.447   7.728  0.0364 -0.3664  0.0665
   94PNSM   PO4 1111   6.463   5.449   7.520 -0.2746  0.1648  0.2639
   94PNSM   AM1 1112   6.194   5.198   7.357 -0.1264 -0.0970  0.3043
   94PNSM   AM2 1113   5.848   5.243   7.288  0.1297 -0.0743 -0.4288
   94PNSM   T1A 1114   6.231   4.984   6.947 -0.1760  0.0394 -0.2405
   94PNSM   C2A 1115   6.297   4.819   6.610 -0.0437 -0.1739 -0.1893
   94PNSM   C3A 1116   6.446   4.806   6.305  0.4790  0.1443 -0.2738
   94PNSM   C1B 1117   6.044   5.519   7.022  0.3271  0.1728 -0.1216
   94PNSM   C2B 1118   6.116   5.615   6.734 -0.1133  0.3215 -0.0610
   94PNSM   C3B 1119   6.325   5.712   6.321  0.2298  0.1256 -0.2727
   94PNSM   D4B 1120   6.327   5.976   5.990  0.1621 -0.3618 -0.2311
   94PNSM   C5B 1121   6.383   5.940   5.656 -0.1821 -0.2141 -0.0346
   94PNSM   C6B 1122   6.576   6.230   5.446  0.0732  0.2875  0.2864
   95PNSM   NC3 1123   1.101   0.767   8.672  0.0622  0.1188 -0.1689
   95PNSM   PO4 1124   1.257   0.990   8.294 -0.0263 -0.2631 -0.1580
   95PNSM   AM1 1125   1.211   0.980   7.837 -0.1326  0.1197  0.1837
   95PNSM   AM2 1126   1.526   1.068   7.609 -0.0362  0.0030  0.0405
   95PNSM   T1A 1127   1.076   1.099   7.422  0.1072 -0.0524  0.1346
   95PNSM   C2A 1128   1.091   1.214   6.887 -0.0102  0.0404  0.2083
   95PNSM   C3A 1129   1.022   1.442   6.476 -0.0775  0.1315  0.0198
   95PNSM   C1B 1130   1.571   1.154   7.182 -0.1785 -0.3088  0.0679
   95PNSM   C2B 1131   1.604   1.247   6.741 -0.2950  0.0924 -0.0285
   95PNSM   C3B 1132   1.548   1.417   6.255 -0.1521 -0.4076  0.1773
   95PNSM   D4B 1133   1.217   1.623   5.987  0.2236 -0.2539  0.4815
   95PNSM   C5B 1134   0.862   1.858   6.027  0.0645  0.0897 -0.2832
   95PNSM   C6B 1135   0.365   1.842   5.999  0.0699  0.3945 -0.0154
   96PNSM   NC3 1136   3.724   4.290   8.035 -0.0423  0.1982  0.0299
   96PNSM   PO4 1137   3.850   3.889   8.150 -0.1298 -0.0500 -0.2801
   96PNSM   AM1 1138   3.838   3.857   7.617  0.0009 -0.1130 -0.0560
   96PNSM   AM2 1139   3.533   4.048   7.637  0.0005  0.0360  0.3339
   96PNSM   T1A 1140   3.931   3.613   7.308  0.1786  0.0094 -0.0331
   96PNSM   C2A 1141   3.861   3.680   6.925 -0.0615  0.0622 -0.1108
   96PNSM   C3A 1142   3.867   3.688   6.470  0.3239  0.1244 -0.0007
   96PNSM   C1B 1143   3.443   3.865   7.192  0.1435  0.1139  0.3339
   96PNSM   C2B 1144   3.404   3.831   6.800 -0.0063 -0.3517  0.0012
   96PNSM   C3B 1145   3.395   3.872   6.431 -0.1316  0.2104  0.0715
   96PNSM   D4B 1146   3.438   4.043   5.987  0.0967  0.2117 -0.2237
   96PNSM   C5B 1147   3.781   4.114   5.792 -0.1150  0.0378  0.0552
   96PNSM   C6B 1148   4.207   4.180   5.702  0.1035  0.0761  0.1875
   97PNSM   NC3 1149   1.858   5.789   8.378 -0.1175 -0.2260 -0.0208
   97PNSM   PO4 1150   1.774   6.064   7.962  0.1429 -0.0329  0.3467
   97PNSM   AM1 1151   1.874   6.075   7.599 -0.0768  0.0863 -0.0565
   97PNSM   AM2 1152   1.996   5.831   7.556  0.1865  0.2501  0.0755
   97PNSM   T1A 1153   1.663   6.099   7.154 -0.2838  0.4319  0.0427
   97PNSM   C2A 1154   1.754   6.193   6.674 -0.2418 -0.2199  0.0790
   97PNSM   C3A 1155   1.959   6.533   6.520  0.3587 -0.0231 -0.0860
   97PNSM   C1B 1156   2.306   5.993   7.261 -0.0778 -0.0438 -0.1206
   97PNSM   C2B 1157   2.709   5.941   6.977  0.2985  0.1884  0.0395
   97PNSM   C3B 1158   2.622   5.932   6.497 -0.1400 -0.0083  0.0168
   97PNSM   D4B 1159   2.725   6.131   6.081  0.0689  0.1850 -0.2417
   97PNSM   C5B 1160   2.571   5.910   5.661  0.0962 -0.1431 -0.0543
   97PNSM   C6B 1161   2.184   5.701   5.493  0.2121  0.0184  0.0997
   98PNSM   NC3 1162   0.990   5.706   3.445 -0.2109  0.1178 -0.1939
   98PNSM   PO4 1163   1.273   5.966   3.688  0.0590  0.1386  0.1084
   98PNSM   AM1 1164   0.968   6.242   3.780 -0.1755  0.0134  0.0071
   98PNSM   AM2 1165   0.709   6.080   3.708  0.0295 -0.2255  0.1280
   98PNSM   T1A 1166   0.947   6.435   4.223 -0.0151 -0.2131  0.0161
   98PNSM   C2A 1167   0.912   6.425   4.662  0.0059 -0.0981 -0.0572
   98PNSM   C3A 1168   1.073   6.482   5.125  0.0577  0.2015 -0.3266
   98PNSM   C1B 1169   0.643   6.025   4.231  0.0502 -0.1226 -0.1825
   98PNSM   C2B 1170   0.697   5.993   4.582  0.0895  0.1536  0.0768
   98PNSM   C3B 1171   0.691   6.095   4.969 -0.2079 -0.1752 -0.0701
   98PNSM   D4B 1172   0.880   6.030   5.291  0.0441  0.0359 -0.3020
   98PNSM   C5B 1173   0.727   5.952   5.627  0.0377  0.3139  0.3459
   98PNSM   C6B 1174   0.438   6.102   5.808 -0.2106  0.1209 -0.0894
   99PNSM   NC3 1175   1.439   3.534   4.166  0.0062  0.3634 -0.1907
   99PNSM   PO4 1176   1.623   3.955   4.320  0.1272  0.2279 -0.3358
   99PNSM   AM1 1177   1.619   4.270   4.606  0.1157  0.3211 -0.1049
   99PNSM   AM2 1178   1.953   4.106   4.724 -0.0109 -0.1631  0.0089
   99PNSM   T1A 1179   1.572   4.579   5.002 -0.1621 -0.0428 -0.2024
   99PNSM   C2A 1180   1.677   4.733   5.389  0.1069 -0.1878  0.2164
   99PNSM   C3A 1181   1.557   5.121   5.632 -0.2648  0.1241 -0.2408
   99PNSM   C1B 1182   1.586   3.904   4.910  0.0544 -0.0071 -0.1092
   99PNSM   C2B 1183   1.472   3.692   5.337  0.1543  0.1230  0.4970
   99PNSM   C3B 1184   1.460   3.666   5.740 -0.1269 -0.0789 -0.1543
   99PNSM   D4B 1185   1.682   3.420   5.989 -0.1895  0.2703  0.1779
   99PNSM   C5B 1186   2.019   3.541   6.307 -0.0675 -0.0012 -0.2368
   99PNSM   C6B 1187   2.059   3.618   6.744  0.0405  0.2008  0.1720
  100PNSM   NC3 1188   0.203   5.829   3.027 -0.2193 -0.0807 -0.3190
  100PNSM   PO4 1189   0.451   5.725   3.408 -0.1197  0.0159  0.0270
  100PNSM   AM1 1190   0.213   5.404   3.822  0.2840  0.3094 -0.0498
  100PNSM   AM2 1191  -0.055   5.457   3.842  0.0540  0.1727  0.1744
  100PNSM   T1A 1192   0.257   5.201   4.229 -0.2190 -0.2288 -0.2908
  100PNSM   C2A 1193   0.261   5.167   4.577  0.1153 -0.1669  0.1564
  100PNSM   C3A 1194   0.117   4.864   4.900 -0.1227  0.2008 -0.3440
  100PNSM   C1B 1195  -0.241   5.622   4.321  0.4021 -0.2878 -0.3301
  100PNSM   C2B 1196  -0.475   5.669   4.690 -0.3457  0.0187 -0.3643
  100PNSM   C3B 1197  -0.643   5.616   5.136  0.0394 -0.1778  0.3855
  100PNSM   D4B 1198  -0.269   5.554   5.298  0.3370 -0.0865 -0.0054
  100PNSM   C5B 1199   0.097   5.335   5.440  0.3183 -0.1261 -0.0741
  100PNSM   C6B 1200   0.170   4.874   5.521  0.0880 -0.3085 -0.0840
  101PNSM   NC3 1201   1.655   6.178   3.728  0.0289  0.0767  0.1066
  101PNSM   PO4 1202   1.771   6.632   3.783 -0.0412 -0.0608 -0.0764
  101PNSM   AM1 1203   1.515   6.452   4.153 -0.0494  0.2030 -0.2017
  101PNSM   AM2 1204   1.643   6.153   4.264  0.0511 -0.0222 -0.0209
  101PNSM   T1A 1205   1.376   6.606   4.464 -0.0605  0.0780  0.3130
  101PNSM   C2A 1206   1.269   6.891   4.855 -0.1247  0.3161  0.0865
  101PNSM   C3A 1207   1.228   7.250   4.992 -0.2552 -0.1326  0.0739
  101PNSM   C1B 1208   1.712   6.319   4.722 -0.2322  0.2411 -0.2754
  101PNSM   C2B 1209   1.678   6.449   5.149 -0.0515 -0.3026  0.3685
  101PNSM   C3B 1210   1.621   6.658   5.484  0.1992 -0.1180 -0.0551
  101PNSM   D4B 1211   1.627   6.969   5.846 -0.1423 -0.1916  0.2501
  101PNSM   C5B 1212   1.499   7.354   5.851  0.1456 -0.1716 -0.3426
  101PNSM   C6B 1213   1.697   7.554   6.227  0.1252  0.0377  0.0857
  102PNSM   NC3 1214   4.001   1.218   3.407  0.1766 -0.1930  0.0555
  102PNSM   PO4 1215   4.078   1.182   3.753  0.2895 -0.2341 -0.2702
  102PNSM   AM1 1216   3.928   1.177   4.202 -0.1132  0.3858  0.3502
  102PNSM   AM2 1217   3.980   1.480   4.423 -0.1179  0.1415 -0.3769
  102PNSM   T1A 1218   3.858   1.075   4.632 -0.1317  0.0405 -0.4642
  102PNSM   C2A 1219   4.087   1.014   5.045  0.0654  0.1120 -0.0995
  102PNSM   C3A 1220   4.345   1.077   5.453 -0.2321 -0.0706  0.0272
  102PNSM   C1B 1221   4.049   1.548   4.794  0.0457 -0.0913 -0.2713
  102PNSM   C2B 1222   4.123   1.508   5.202 -0.0435 -0.0942  0.1269
  102PNSM   C3B 1223   4.378   1.575   5.615 -0.1160 -0.1896  0.1292
  102PNSM   D4B 1224   4.668   1.457   5.835  0.0023 -0.1487 -0.0403
  102PNSM   C5B 1225   5.085   1.190   5.767  0.1509  0.0211 -0.3376
  102PNSM   C6B 1226   5.599   1.184   5.790 -0.0223 -0.0854 -0.3255
  103PNSM   NC3 1227   2.685   3.965   4.116  0.0762  0.4417  0.3448
  103PNSM   PO4 1228   2.452   3.697   3.722  0.0881  0.0782 -0.3949
  103PNSM   AM1 1229   2.461   3.470   4.244  0.0761 -0.0183 -0.0143
  103PNSM   AM2 1230   2.796   3.535   4.451 -0.1013  0.0188  0.4102
  103PNSM   T1A 1231   2.311   3.557   4.680  0.4846  0.0075  0.0401
  103PNSM   C2A 1232   1.952   3.550   5.061 -0.3079 -0.1585  0.1530
  103PNSM   C3A 1233   1.946   3.461   5.500 -0.1082  0.1064 -0.1270
  103PNSM   C1B 1234   2.834   3.704   4.798  0.1509 -0.0566  0.2510
  103PNSM   C2B 1235   2.775   3.520   5.243  0.1085 -0.0631 -0.0249
  103PNSM   C3B 1236   2.462   3.462   5.575 -0.4760  0.1141  0.0480
  103PNSM   D4B 1237   2.258   3.277   5.862  0.0069  0.1261  0.0847
  103PNSM   C5B 1238   1.922   3.021   5.913 -0.2911 -0.2418 -0.1126
  103PNSM   C6B 1239   1.529   2.924   6.093  0.1507  0.3503  0.2787
  104PNSM   NC3 1240   6.024   6.012   3.817 -0.2864  0.0633 -0.0177
  104PNSM   PO4 1241   5.741   6.232   3.753  0.1453 -0.3324  0.1270
  104PNSM   AM1 1242   5.787   6.537   4.076  0.2124 -0.2073 -0.4166
  104PNSM   AM2 1243   6.052   6.321   4.229 -0.2507  0.2066  0.3906
  104PNSM   T1A 1244   5.794   6.789   4.409 -0.1513  0.0759 -0.0615
  104PNSM   C2A 1245   5.998   6.913   4.815 -0.2408  0.2149 -0.2197
  104PNSM   C3A 1246   6.176   7.151   4.960 -0.1299  0.0077 -0.3932
  104PNSM   C1B 1247   6.140   6.484   4.655 -0.1849 -0.0296  0.0779
  104PNSM   C2B 1248   6.368   6.682   5.020 -0.0579  0.0080 -0.0683
  104PNSM   C3B 1249   6.570   7.086   5.270 -0.6014 -0.2150  0.0592
  104PNSM   D4B 1250   6.860   7.366   5.278  0.2361  0.0078  0.2413
  104PNSM   C5B 1251   7.079   7.532   5.531  0.0897  0.0855 -0.1023
  104PNSM   C6B 1252   7.404   7.726   5.706  0.0154 -0.0756 -0.1723
  105PNSM   NC3 1253   4.808   7.095   3.748 -0.0248 -0.1078 -0.2718
  105PNSM   PO4 1254   4.855   7.491   3.749  0.2333 -0.2748  0.2714
  105PNSM   AM1 1255   5.066   7.463   4.108 -0.1750 -0.2751 -0.3416
  105PNSM   AM2 1256   5.073   7.239   4.192  0.0201 -0.1746 -0.1010
  105PNSM   T1A 1257   5.294   7.459   4.610  0.0908 -0.1927 -0.1391
  105PNSM   C2A 1258   5.438   7.575   4.993 -0.0790 -0.0179 -0.1935
  105PNSM   C3A 1259   5.611   7.553   5.456  0.1843  0.0377 -0.0750
  105PNSM   C1B 1260   4.876   7.210   4.634  0.0825 -0.1131 -0.1745
  105PNSM   C2B 1261   4.932   7.413   4.997 -0.2976 -0.1932 -0.0088
  105PNSM   C3B 1262   4.701   7.688   5.286 -0.3256 -0.0060 -0.2206
  105PNSM   D4B 1263   4.348   7.876   5.563  0.0942  0.1684  0.0587
  105PNSM   C5B 1264   4.129   7.563   6.000  0.3249 -0.1470  0.1107
  105PNSM   C6B 1265   3.955   7.316   6.261  0.0499 -0.1179  0.0928
  106PNSM   NC3 1266   5.208   1.841   3.751  0.1660 -0.0591 -0.0056
  106PNSM   PO4 1267   5.557   1.706   3.672 -0.1938 -0.0622  0.1633
  106PNSM   AM1 1268   5.756   1.427   3.935 -0.1326  0.0553  0.0088
  106PNSM   AM2 1269   5.991   1.435   4.083  0.2523 -0.1681  0.2353
  106PNSM   T1A 1270   5.658   1.176   4.293 -0.1178  0.0596 -0.0790
  106PNSM   C2A 1271   5.502   1.188   4.740  0.1977  0.1098  0.1611
  106PNSM   C3A 1272   5.178   1.408   5.063 -0.4219  0.0831  0.0584
  106PNSM   C1B 1273   6.051   1.457   4.487 -0.2084  0.0936 -0.1270
  106PNSM   C2B 1274   6.241   1.448   4.936  0.0887 -0.1183  0.1465
  106PNSM   C3B 1275   6.576   1.519   5.218  0.3282 -0.1747 -0.0902
  106PNSM   D4B 1276   6.873   1.587   5.567  0.0251 -0.2272  0.1672
  106PNSM   C5B 1277   7.082   1.881   5.679  0.1182 -0.0481  0.1494
  106PNSM   C6B 1278   7.070   2.345   5.547 -0.1319  0.1026 -0.1854
  107PLSM   NC3 1279   6.875   5.051   8.150  0.0892  0.0511  0.0597
  107PLSM   PO4 1280   7.322   5.240   8.023  0.2398  0.2358 -0.0529
  107PLSM   AM1 1281   7.440   5.237   7.596  0.0398  0.2150 -0.3630
  107PLSM   AM2 1282   7.419   5.016   7.467  0.0385 -0.2181  0.0139
  107PLSM   T1A 1283   7.232   5.333   7.094 -0.0764 -0.1584 -0.1617
  107PLSM   C2A 1284   7.086   5.286   6.740 -0.0355  0.1664  0.3393
  107PLSM   C3A 1285   7.061   5.071   6.366  0.0552  0.0701  0.1288
  107PLSM   C1B 1286   7.227   4.833   7.087  0.0450 -0.2406  0.0337
  107PLSM   C2B 1287   7.251   4.702   6.720  0.1720  0.0580  0.0374
  107PLSM   C3B 1288   7.295   4.644   6.311  0.2166  0.2889 -0.1726
  107PLSM   C4B 1289   7.672   4.525   6.261 -0.2877 -0.2189  0.0410
  107PLSM   C5B 1290   8.010   4.316   6.177  0.2838 -0.1797  0.0084
  107PLSM   C6B 1291   8.377   4.186   5.849  0.1586 -0.4638  0.0396
  108PLSM   NC3 1292   1.697   1.001   8.096  0.0629 -0.2219  0.0179
  108PLSM   PO4 1293   2.057   1.122   7.879  0.0758 -0.1196  0.2170
  108PLSM   AM1 1294   2.184   1.332   7.494  0.2491 -0.2514  0.0573
  108PLSM   AM2 1295   2.052   1.057   7.326  0.1499  0.3104 -0.1499
  108PLSM   T1A 1296   2.031   1.470   7.114 -0.1377  0.1904  0.1428
  108PLSM   C2A 1297   2.040   1.633   6.800  0.3767  0.3505  0.1259
  108PLSM   C3A 1298   2.021   1.598   6.366  0.2401  0.2578 -0.0657
  108PLSM   C1B 1299   2.300   0.748   7.116 -0.1797 -0.1336 -0.1327
  108PLSM   C2B 1300   2.319   0.672   6.663 -0.0612 -0.3246 -0.1589
  108PLSM   C3B 1301   2.331   0.725   6.239  0.2766  0.1712  0.0481
  108PLSM   C4B 1302   2.556   0.454   5.955 -0.4275 -0.1781  0.1773
  108PLSM   C5B 1303   2.672   0.105   5.716 -0.0861 -0.0779  0.0421
  108PLSM   C6B 1304   2.874  -0.266   5.512  0.2480 -0.1297  0.2839
  109PLSM   NC3 1305   0.496   6.572   7.817 -0.3060  0.1510 -0.0604
  109PLSM   PO4 1306   0.460   6.412   7.351 -0.1695  0.2358  0.1781
  109PLSM   AM1 1307   0.617   6.488   7.090  0.0979 -0.1698 -0.0863
  109PLSM   AM2 1308   0.905   6.546   7.020 -0.2121 -0.0574 -0.0789
  109PLSM   T1A 1309   0.437   6.370   6.771 -0.0497  0.1978 -0.1379
  109PLSM   C2A 1310   0.486   6.415   6.326  0.0610  0.0269 -0.0889
  109PLSM   C3A 1311   0.722   6.293   6.111  0.2135  0.1701 -0.1841
  109PLSM   C1B 1312   0.931   6.405   6.640 -0.1321 -0.4130 -0.0959
  109PLSM   C2B 1313   1.215   6.167   6.403 -0.1538 -0.1520 -0.0464
  109PLSM   C3B 1314   1.136   6.110   5.950 -0.1009  0.0407 -0.0317
  109PLSM   C4B 1315   1.157   5.800   5.743 -0.0751  0.2617 -0.2659
  109PLSM   C5B 1316   1.284   5.564   5.338  0.2816  0.1156 -0.0766
  109PLSM   C6B 1317   1.438   5.086   5.175 -0.2985 -0.5104  0.0348
  110PLSM   NC3 1318   5.037   5.413   7.960 -0.3054  0.0970  0.2441
  110PLSM   PO4 1319   5.137   5.190   7.745 -0.0137  0.0334 -0.1576
  110PLSM   AM1 1320   5.335   5.393   7.329  0.1728  0.1740 -0.0065
  110PLSM   AM2 1321   5.329   5.138   7.217  0.0732 -0.1769  0.1850
  110PLSM   T1A 1322   5.161   5.558   6.895  0.2021  0.0046  0.3419
  110PLSM   C2A 1323   5.118   5.520   6.531  0.0710  0.0935  0.0192
  110PLSM   C3A 1324   4.871   5.425   6.151 -0.1258 -0.2472  0.0966
  110PLSM   C1B 1325   5.623   5.393   6.790  0.1930 -0.0602  0.1532
  110PLSM   C2B 1326   5.930   5.195   6.588  0.0006 -0.3729 -0.0210
  110PLSM   C3B 1327   5.922   5.033   6.292 -0.0356 -0.0509  0.1265
  110PLSM   C4B 1328   5.586   4.767   5.982  0.1653 -0.3883 -0.4002
  110PLSM   C5B 1329   5.540   4.382   6.010 -0.1841 -0.1061  0.1620
  110PLSM   C6B 1330   5.691   3.862   5.906  0.1679 -0.2844 -0.0249
  111PLSM   NC3 1331   4.834   4.719   7.835 -0.1868  0.1050 -0.3402
  111PLSM   PO4 1332   4.626   4.337   7.791 -0.1835 -0.1090 -0.0697
  111PLSM   AM1 1333   4.358   4.404   7.349 -0.0237 -0.0438 -0.2320
  111PLSM   AM2 1334   4.525   4.632   7.401 -0.3764 -0.0381  0.0886
  111PLSM   T1A 1335   4.162   4.500   6.792 -0.0247  0.0910 -0.1497
  111PLSM   C2A 1336   4.088   4.588   6.351  0.1203  0.1808 -0.1280
  111PLSM   C3A 1337   3.948   4.580   5.992  0.1601 -0.1427  0.2235
  111PLSM   C1B 1338   4.590   4.686   7.005 -0.1293  0.0950  0.2542
  111PLSM   C2B 1339   4.507   4.805   6.609 -0.2857  0.2518 -0.1102
  111PLSM   C3B 1340   4.496   4.953   6.231  0.0897  0.0679  0.0073
  111PLSM   C4B 1341   4.245   4.913   5.760 -0.2872  0.1774 -0.2157
  111PLSM   C5B 1342   3.988   4.712   5.527 -0.0471 -0.1273 -0.0282
  111PLSM   C6B 1343   3.492   4.575   5.534 -0.2463  0.2594 -0.3394
  112PLSM   NC3 1344   4.197   0.059   8.288  0.1474  0.0848 -0.3072
  112PLSM   PO4 1345   4.362   0.312   7.944  0.1160 -0.0511  0.2398
  112PLSM   AM1 1346   3.901   0.367   7.690  0.2699 -0.2380  0.1094
  112PLSM   AM2 1347   3.876   0.743   7.529  0.1656 -0.1869 -0.3277
  112PLSM   T1A 1348   3.776   0.340   7.306  0.1110 -0.1234 -0.0071
  112PLSM   C2A 1349   3.724   0.441   6.854 -0.1448  0.2327  0.2659
  112PLSM   C3A 1350   3.797   0.467   6.442  0.1276  0.0437  0.0359
  112PLSM   C1B 1351   3.922   0.793   7.131  0.0230 -0.0969  0.0259
  112PLSM   C2B 1352   3.925   0.886   6.727  0.1496 -0.0462 -0.0245
  112PLSM   C3B 1353   4.039   0.877   6.291  0.2299  0.0608  0.1317
  112PLSM   C4B 1354   3.980   0.708   5.788  0.2975 -0.0721 -0.1884
  112PLSM   C5B 1355   3.770   0.222   5.571  0.1824 -0.1683 -0.0622
  112PLSM   C6B 1356   3.739  -0.216   5.635 -0.3227  0.0483  0.1631
  113PLSM   NC3 1357   6.125   6.733   8.463 -0.1283  0.0477 -0.0267
  113PLSM   PO4 1358   6.468   6.802   8.081 -0.1515 -0.0836  0.3786
  113PLSM   AM1 1359   6.533   6.666   7.593  0.2039 -0.3288 -0.0949
  113PLSM   AM2 1360   6.795   6.902   7.473 -0.1327 -0.2679 -0.0867
  113PLSM   T1A 1361   6.544   6.519   7.189  0.0162  0.0091 -0.4921
  113PLSM   C2A 1362   6.397   6.363   6.877 -0.0642 -0.0896 -0.1761
  113PLSM   C3A 1363   6.495   6.268   6.352  0.0750  0.1264 -0.2092
  113PLSM   C1B 1364   6.701   6.920   6.983  0.1054  0.0405 -0.0952
  113PLSM   C2B 1365   6.586   6.760   6.544 -0.1482 -0.0463 -0.2384
  113PLSM   C3B 1366   6.512   6.679   6.101 -0.0485  0.3855  0.3532
  113PLSM   C4B 1367   6.279   6.413   5.778  0.0976  0.1269  0.0388
  113PLSM   C5B 1368   6.080   6.351   5.408  0.0402 -0.0422 -0.0031
  113PLSM   C6B 1369   6.111   6.202   5.019  0.0865  0.1504  0.0410
  114PLSM   NC3 1370   1.326   2.789   8.340  0.2692 -0.0944  0.2191
  114PLSM   PO4 1371   0.968   2.912   8.487 -0.1417 -0.0429  0.0463
  114PLSM   AM1 1372   0.852   2.988   8.129  0.2413  0.0318  0.0301
  114PLSM   AM2 1373   1.161   3.211   8.096  0.4224  0.1706  0.0901
  114PLSM   T1A 1374   0.994   2.866   7.714  0.0673  0.1871  0.0508
  114PLSM   C2A 1375   0.782   2.511   7.397  0.1899 -0.0225  0.1650
  114PLSM   C3A 1376   0.462   2.423   7.201 -0.0942  0.0273  0.3523
  114PLSM   C1B 1377   1.566   3.298   7.813  0.0936 -0.1233 -0.1468
  114PLSM   C2B 1378   1.735   3.474   7.494 -0.0503 -0.0948  0.1848
  114PLSM   C3B 1379   1.662   3.447   7.029 -0.2969  0.1284 -0.1369
  114PLSM   C4B 1380   1.447   3.501   6.594 -0.1150  0.3014 -0.2790
  114PLSM   C5B 1381   1.154   3.668   6.304  0.2525 -0.2392  0.0123
  114PLSM   C6B 1382   0.956   3.719   5.966  0.2913 -0.1671 -0.0470
  115PLSM   NC3 1383   4.615   5.867   3.466 -0.1820  0.1528  0.0139
  115PLSM   PO4 1384   4.985   5.566   3.274 -0.1836  0.0582  0.1113
  115PLSM   AM1 1385   4.860   5.598   3.830  0.1383  0.2825 -0.0412
  115PLSM   AM2 1386   5.137   5.403   4.001 -0.3715 -0.0830  0.0698
  115PLSM   T1A 1387   4.625   5.358   4.248  0.1336 -0.1894  0.0097
  115PLSM   C2A 1388   4.574   5.301   4.566  0.1454  0.2191 -0.1902
  115PLSM   C3A 1389   4.479   5.196   5.004  0.1530  0.2729 -0.1532
  115PLSM   C1B 1390   5.082   5.343   4.434  0.0109 -0.2380  0.0880
  115PLSM   C2B 1391   5.005   5.471   4.817  0.0718  0.0751 -0.0766
  115PLSM   C3B 1392   4.887   5.495   5.176 -0.0154 -0.2475  0.2102
  115PLSM   C4B 1393   5.179   5.510   5.554  0.0840  0.0163  0.0020
  115PLSM   C5B 1394   5.528   5.495   5.826 -0.1782  0.0654 -0.0126
  115PLSM   C6B 1395   5.587   5.413   6.196  0.1194  0.1106  0.2275
  116PLSM   NC3 1396   4.889   3.939   3.858 -0.1302 -0.1257 -0.1308
  116PLSM   PO4 1397   4.593   3.689   3.897 -0.0790  0.2958 -0.1117
  116PLSM   AM1 1398   4.596   3.392   4.293  0.2211  0.0196 -0.3030
  116PLSM   AM2 1399   4.897   3.301   4.449 -0.1162  0.0669 -0.0814
  116PLSM   T1A 1400   4.516   3.407   4.740  0.1449  0.1637  0.1053
  116PLSM   C2A 1401   4.636   3.469   5.160  0.2425  0.0374 -0.0567
  116PLSM   C3A 1402   4.637   3.769   5.553  0.1322 -0.0818  0.2688
  116PLSM   C1B 1403   5.035   3.287   4.851  0.0309 -0.2395 -0.0841
  116PLSM   C2B 1404   5.135   3.269   5.191  0.0264  0.0444  0.0225
  116PLSM   C3B 1405   4.969   3.401   5.586  0.3217 -0.4889  0.3434
  116PLSM   C4B 1406   5.053   3.687   5.899  0.0426 -0.3057  0.0413
  116PLSM   C5B 1407   4.967   3.623   6.314 -0.1302  0.0612 -0.1196
  116PLSM   C6B 1408   4.988   3.646   6.711  0.0480 -0.2292  0.1845
  117PLSM   NC3 1409  -0.278   1.485   3.548  0.2529 -0.2961 -0.0901
  117PLSM   PO4 1410   0.012   1.773   3.694  0.1091  0.2201 -0.0195
  117PLSM   AM1 1411   0.143   1.991   4.085  0.2074  0.0545 -0.0476
  117PLSM   AM2 1412  -0.021   2.395   4.148 -0.0055  0.2876 -0.0869
  117PLSM   T1A 1413   0.193   1.807   4.527 -0.1295  0.0411  0.0851
  117PLSM   C2A 1414  -0.034   1.451   4.767 -0.4178 -0.0001 -0.0698
  117PLSM   C3A 1415   0.043   1.430   5.224  0.0048  0.0117  0.0014
  117PLSM   C1B 1416   0.087   2.249   4.538  0.1578  0.0170  0.1612
  117PLSM   C2B 1417   0.257   2.335   4.969  0.0529  0.0280  0.0106
  117PLSM   C3B 1418   0.092   2.625   5.414 -0.1421  0.0205  0.1186
  117PLSM   C4B 1419   0.153   2.504   5.850  0.2485  0.1021 -0.0209
  117PLSM   C5B 1420   0.389   2.419   6.161 -0.2546  0.3030  0.0014
  117PLSM   C6B 1421   0.823   2.308   6.284 -0.1202  0.0159 -0.0913
  118PLSM   NC3 1422   1.888   2.090   3.499 -0.1212 -0.1200 -0.1469
  118PLSM   PO4 1423   2.003   1.597   3.544  0.2607 -0.0415  0.2071
  118PLSM   AM1 1424   1.808   1.707   3.911  0.1366 -0.0588 -0.1494
  118PLSM   AM2 1425   1.900   1.938   3.979 -0.0074  0.0937  0.0551
  118PLSM   T1A 1426   1.575   1.655   4.316 -0.0796 -0.1416 -0.4515
  118PLSM   C2A 1427   1.520   1.695   4.707  0.0123  0.1013  0.2537
  118PLSM   C3A 1428   1.621   1.623   5.047  0.0563  0.0659 -0.0915
  118PLSM   C1B 1429   1.706   2.167   4.259  0.0408 -0.0667 -0.1037
  118PLSM   C2B 1430   1.859   2.251   4.707  0.2049 -0.3369 -0.1316
  118PLSM   C3B 1431   1.692   2.477   4.971 -0.0696  0.0063 -0.0140
  118PLSM   C4B 1432   1.681   2.580   5.279 -0.0384 -0.1392 -0.2497
  118PLSM   C5B 1433   1.672   2.633   5.735 -0.0473  0.0330  0.0952
  118PLSM   C6B 1434   1.780   2.380   6.095 -0.3238  0.0712  0.1187
  119PLSM   NC3 1435   0.881   1.423   3.302 -0.0733 -0.2440  0.0876
  119PLSM   PO4 1436   1.087   1.113   3.502  0.4002 -0.3266 -0.2699
  119PLSM   AM1 1437   1.229   0.854   3.728 -0.1167  0.0546  0.2623
  119PLSM   AM2 1438   1.469   0.849   3.812 -0.0276 -0.0985 -0.2627
  119PLSM   T1A 1439   1.098   0.637   4.107  0.0046 -0.1041 -0.1296
  119PLSM   C2A 1440   1.031   0.553   4.519 -0.1829  0.0287  0.1172
  119PLSM   C3A 1441   1.121   0.485   4.996  0.0715  0.3900 -0.2008
  119PLSM   C1B 1442   1.503   0.849   4.234  0.2012  0.1492  0.2735
  119PLSM   C2B 1443   1.455   0.756   4.684 -0.1650 -0.2973  0.1267
  119PLSM   C3B 1444   1.437   0.811   5.180  0.1547 -0.3002 -0.2946
  119PLSM   C4B 1445   1.452   0.635   5.561  0.1164 -0.2483 -0.0160
  119PLSM   C5B 1446   1.267   0.578   5.972 -0.0647  0.0154  0.1083
  119PLSM   C6B 1447   1.324   0.488   6.337  0.2819  0.1013  0.3072
  120PLSM   NC3 1448   6.590   3.887   3.903 -0.0905  0.1241 -0.1068
  120PLSM   PO4 1449   6.747   4.285   3.933  0.0253  0.3010 -0.1299
  120PLSM   AM1 1450   6.345   4.419   3.918  0.0980 -0.4846  0.0644
  120PLSM   AM2 1451   6.174   4.188   4.084 -0.1479  0.2965  0.1846
  120PLSM   T1A 1452   6.271   4.690   4.173 -0.1493 -0.2793  0.1279
  120PLSM   C2A 1453   6.146   4.815   4.663  0.1149 -0.0228  0.2843
  120PLSM   C3A 1454   6.410   4.754   4.970 -0.0232  0.0006 -0.0021
  120PLSM   C1B 1455   6.090   4.383   4.485  0.2023 -0.0693 -0.1729
  120PLSM   C2B 1456   5.876   4.360   4.773  0.1915 -0.1946  0.0340
  120PLSM   C3B 1457   5.974   4.580   5.167  0.0139  0.0447  0.0578
  120PLSM   C4B 1458   6.306   4.608   5.469 -0.0836 -0.1181  0.1052
  120PLSM   C5B 1459   6.487   4.573   5.781 -0.0469  0.0692  0.1852
  120PLSM   C6B 1460   6.774   4.593   6.051 -0.4322 -0.1148 -0.0033
  121PLSM   NC3 1461   4.404   6.759   3.738 -0.3083 -0.0953 -0.0723
  121PLSM   PO4 1462   4.274   7.197   3.731  0.1118 -0.2236  0.2036
  121PLSM   AM1 1463   4.351   6.955   4.158 -0.1436  0.0647  0.0012
  121PLSM   AM2 1464   4.621   6.781   4.173 -0.0576 -0.1539 -0.2768
  121PLSM   T1A 1465   4.423   7.137   4.561  0.0651 -0.2188  0.0344
  121PLSM   C2A 1466   4.340   7.269   4.983 -0.0115 -0.0229 -0.1397
  121PLSM   C3A 1467   4.682   7.150   5.322  0.0650  0.2377  0.0238
  121PLSM   C1B 1468   4.768   6.716   4.575 -0.1950  0.0437  0.0545
  121PLSM   C2B 1469   4.551   6.777   4.968 -0.0653 -0.1802  0.0980
  121PLSM   C3B 1470   4.646   6.534   5.393 -0.2673  0.0023 -0.0586
  121PLSM   C4B 1471   4.728   6.717   5.836 -0.0755 -0.0515 -0.0197
  121PLSM   C5B 1472   5.045   6.362   6.035 -0.0623  0.1087 -0.1086
  121PLSM   C6B 1473   5.546   6.213   6.162 -0.0041  0.0260  0.0283
  122PLSM   NC3 1474   2.884   1.440   4.011 -0.1062 -0.0732 -0.0413
  122PLSM   PO4 1475   3.115   1.220   3.610 -0.2058  0.1054  0.0620
  122PLSM   AM1 1476   3.144   1.061   4.058  0.0902  0.1067 -0.0573
  122PLSM   AM2 1477   3.395   1.375   4.228  0.4862  0.3193  0.0547
  122PLSM   T1A 1478   2.933   0.941   4.336 -0.1492  0.1924  0.2190
  122PLSM   C2A 1479   2.922   0.600   4.611  0.0378  0.0295 -0.2477
  122PLSM   C3A 1480   2.957   0.626   5.002 -0.1763  0.1270  0.1076
  122PLSM   C1B 1481   3.539   1.476   4.668 -0.2053  0.0195  0.3053
  122PLSM   C2B 1482   3.692   1.330   5.106  0.0460  0.0559 -0.0464
  122PLSM   C3B 1483   3.814   1.300   5.504 -0.0793  0.2088  0.2477
  122PLSM   C4B 1484   3.573   1.199   5.871 -0.1437 -0.1742 -0.0675
  122PLSM   C5B 1485   3.501   0.761   6.030  0.1559 -0.2657  0.2159
  122PLSM   C6B 1486   3.434   0.394   5.866 -0.1889 -0.0801  0.0321
  123PAPI    C1 1487   0.506   4.276   8.337  0.0630  0.0889 -0.0324
  123PAPI    C2 1488   0.302   4.526   8.101 -0.2553 -0.0746  0.0628
  123PAPI    C3 1489   0.183   4.466   8.478  0.0540 -0.0688  0.1642
  123PAPI   PO4 1490   0.768   4.302   8.281 -0.0110  0.1126 -0.0058
  123PAPI   GL1 1491   0.868   4.305   7.876 -0.1813 -0.0060 -0.0482
  123PAPI   GL2 1492   0.585   4.246   7.757  0.1044 -0.0404 -0.2896
  123PAPI   D1A 1493   0.967   3.915   7.576 -0.1030 -0.0183  0.1182
  123PAPI   D2A 1494   1.322   3.751   7.697 -0.0244 -0.0233  0.0293
  123PAPI   D3A 1495   1.270   3.438   7.309  0.0452 -0.2163 -0.0774
  123PAPI   D4A 1496   1.009   3.756   7.118 -0.3194  0.1810  0.0402
  123PAPI   C5A 1497   0.964   3.690   6.733  0.4808  0.1360  0.0323
  123PAPI   C1B 1498   0.470   4.190   7.333 -0.2254 -0.0113 -0.1532
  123PAPI   C2B 1499   0.468   3.940   7.019  0.1680 -0.0204  0.0667
  123PAPI   C3B 1500   0.449   3.993   6.623 -0.2186  0.4033  0.0474
  123PAPI   C4B 1501   0.614   3.815   6.323  0.0434 -0.1845  0.4857
  124PAPI    C1 1502   2.884   5.142   7.843 -0.0839  0.0607 -0.0338
  124PAPI    C2 1503   3.113   5.329   8.113 -0.1862  0.1191  0.0133
  124PAPI    C3 1504   3.282   5.101   7.831 -0.0873 -0.0665  0.2194
  124PAPI   PO4 1505   2.774   5.294   7.623  0.0934 -0.0210  0.3137
  124PAPI   GL1 1506   2.333   5.471   7.576  0.1136  0.1833  0.0336
  124PAPI   GL2 1507   2.350   5.329   7.348  0.0008  0.0103  0.1192
  124PAPI   D1A 1508   2.704   5.649   7.335  0.1429  0.2937 -0.2984
  124PAPI   D2A 1509   2.770   6.074   7.415 -0.2349  0.1176 -0.0786
  124PAPI   D3A 1510   3.167   6.049   7.328 -0.0905 -0.1420 -0.1536
  124PAPI   D4A 1511   3.159   6.327   7.041 -0.1092 -0.2724 -0.3040
  124PAPI   C5A 1512   3.360   6.438   6.630  0.2686  0.1972  0.0665
  124PAPI   C1B 1513   2.420   5.392   6.921  0.1634 -0.0135 -0.0118
  124PAPI   C2B 1514   2.159   5.455   6.577  0.1415  0.3039  0.0178
  124PAPI   C3B 1515   1.977   5.739   6.444  0.0266  0.2016 -0.1498
  124PAPI   C4B 1516   1.648   5.941   6.173 -0.1549 -0.0172 -0.2472
  125PAPI    C1 1517   3.301   5.524   3.823 -0.0773 -0.0079  0.0870
  125PAPI    C2 1518   3.407   5.235   4.078  0.0751 -0.0935 -0.0712
  125PAPI    C3 1519   3.542   5.229   3.702 -0.0679  0.0858 -0.1268
  125PAPI   PO4 1520   3.204   5.696   4.009  0.2917  0.1315 -0.2545
  125PAPI   GL1 1521   2.857   5.551   4.356  0.1476 -0.1759  0.1160
  125PAPI   GL2 1522   2.623   5.357   4.398 -0.3548 -0.0046 -0.1033
  125PAPI   D1A 1523   2.760   5.807   4.687  0.1299 -0.1026  0.2163
  125PAPI   D2A 1524   2.912   5.854   5.165  0.0294  0.3393 -0.0888
  125PAPI   D3A 1525   3.313   5.992   5.174  0.3165  0.3479 -0.2138
  125PAPI   D4A 1526   3.362   6.091   5.566  0.1060  0.1080 -0.2582
  125PAPI   C5A 1527   3.541   5.668   5.780 -0.3551 -0.2330  0.2933
  125PAPI   C1B 1528   2.321   5.474   4.649  0.1776 -0.2653 -0.1742
  125PAPI   C2B 1529   2.378   5.784   4.969 -0.2008 -0.1121  0.3503
  125PAPI   C3B 1530   2.413   6.171   5.208  0.0605  0.1861 -0.1338
  125PAPI   C4B 1531   2.298   6.306   5.593  0.0010  0.0175  0.0340
  126PAPI    C1 1532   5.595   4.775   3.636 -0.0791 -0.0446 -0.0419
  126PAPI    C2 1533   5.802   4.532   3.395  0.0036  0.0230 -0.0399
  126PAPI    C3 1534   5.634   4.863   3.247 -0.1100 -0.0354 -0.0430
  126PAPI   PO4 1535   5.718   4.701   3.933  0.2322 -0.2602 -0.0442
  126PAPI   GL1 1536   5.618   4.519   4.276 -0.1856 -0.0506 -0.2961
  126PAPI   GL2 1537   5.424   4.253   4.200  0.1252  0.2214  0.0358
  126PAPI   D1A 1538   5.315   4.759   4.450 -0.5019  0.1820 -0.3088
  126PAPI   D2A 1539   5.266   4.894   4.100  0.4342 -0.0324 -0.3189
  126PAPI   D3A 1540   4.845   4.932   4.241 -0.0535 -0.1235  0.3402
  126PAPI   D4A 1541   4.914   4.900   4.668  0.1283 -0.1462 -0.1598
  126PAPI   C5A 1542   5.301   5.083   4.791 -0.1768  0.3486  0.1981
  126PAPI   C1B 1543   5.463   4.260   4.615 -0.0609 -0.0592  0.3096
  126PAPI   C2B 1544   5.569   4.128   5.061  0.1060 -0.1340 -0.1512
  126PAPI   C3B 1545   5.943   4.105   5.190  0.3002 -0.3537 -0.0304
  126PAPI   C4B 1546   6.009   4.146   5.699 -0.1696  0.0314 -0.0586
  127PAPS   CNO 1547   4.727   2.581   7.748  0.2741 -0.3016 -0.0984
  127PAPS   PO4 1548   4.238   2.588   7.820 -0.0076 -0.0204 -0.1535
  127PAPS   GL1 1549   4.279   2.882   7.466 -0.0654 -0.1886 -0.2546
  127PAPS   GL2 1550   4.203   3.195   7.524  0.0339  0.1457  0.1523
  127PAPS   D1A 1551   3.985   2.927   7.146  0.0919  0.3006 -0.1947
  127PAPS   D2A 1552   3.775   2.791   6.755  0.0514  0.0383  0.0447
  127PAPS   D3A 1553   3.852   2.437   6.513 -0.1363  0.2368  0.0811
  127PAPS   D4A 1554   4.141   2.323   6.335 -0.0943 -0.0014  0.0946
  127PAPS   C5A 1555   4.651   2.363   6.406 -0.3075 -0.1825 -0.1645
  127PAPS   C1B 1556   4.222   3.347   7.101 -0.1013 -0.2401 -0.2068
  127PAPS   C2B 1557   4.044   3.260   6.692 -0.0991  0.0475  0.0773
  127PAPS   C3B 1558   4.260   3.380   6.268  0.2486 -0.1683 -0.1765
  127PAPS   C4B 1559   4.518   3.314   5.878 -0.2489  0.4557 -0.2550
  128PAPS   CNO 1560   6.477   3.854   7.667 -0.3583  0.3171 -0.0979
  128PAPS   PO4 1561   6.800   3.533   7.864  0.3654  0.0444 -0.2085
  128PAPS   GL1 1562   6.672   3.467   7.442 -0.2716 -0.4149 -0.1633
  128PAPS   GL2 1563   6.566   3.133   7.310  0.0730 -0.0362 -0.0568
  128PAPS   D1A 1564   7.003   3.507   7.128 -0.1820 -0.2629 -0.2842
  128PAPS   D2A 1565   7.382   3.363   7.189  0.1805  0.0527 -0.1718
  128PAPS   D3A 1566   7.132   2.990   7.089  0.0423  0.1686 -0.2487
  128PAPS   D4A 1567   7.295   2.634   6.805  0.1607 -0.0343  0.0201
  128PAPS   C5A 1568   7.615   2.716   6.463  0.3398  0.2589  0.0912
  128PAPS   C1B 1569   6.714   3.220   6.834 -0.0540  0.0321  0.2223
  128PAPS   C2B 1570   6.990   3.470   6.596 -0.0010 -0.0673 -0.1637
  128PAPS   C3B 1571   7.123   3.596   6.213  0.0392  0.0697 -0.1792
  128PAPS   C4B 1572   7.596   3.485   6.019 -0.1100 -0.1236  0.2009
  129PAPS   CNO 1573   1.156   5.193   8.044  0.1036  0.0124  0.1103
  129PAPS   PO4 1574   1.505   5.000   7.906  0.1018 -0.0274  0.0856
  129PAPS   GL1 1575   1.587   4.907   7.429 -0.0158 -0.1143 -0.2443
  129PAPS   GL2 1576   1.655   4.637   7.396 -0.0576 -0.3440 -0.2296
  129PAPS   D1A 1577   1.539   4.951   7.012  0.1902  0.1823  0.0357
  129PAPS   D2A 1578   1.101   4.761   6.911 -0.1498 -0.0628 -0.1372
  129PAPS   D3A 1579   1.073   5.138   7.227  0.2383 -0.4627  0.2227
  129PAPS   D4A 1580   0.757   5.146   6.930  0.0426 -0.0342  0.0227
  129PAPS   C5A 1581   0.785   5.152   6.501 -0.0983  0.0323  0.0534
  129PAPS   C1B 1582   1.772   4.420   7.010  0.4496 -0.3252 -0.3134
  129PAPS   C2B 1583   1.517   4.513   6.646  0.0978 -0.1684  0.0773
  129PAPS   C3B 1584   1.338   4.721   6.453 -0.0581 -0.1250  0.3267
  129PAPS   C4B 1585   1.271   5.057   6.498  0.0111  0.0917  0.1239
  130PAPS   CNO 1586   1.439   6.096   8.325  0.2291 -0.0544 -0.1071
  130PAPS   PO4 1587   1.242   6.110   7.980  0.2767 -0.0035 -0.0089
  130PAPS   GL1 1588   1.251   6.277   7.534 -0.1767  0.0628  0.1173
  130PAPS   GL2 1589   1.471   6.484   7.458 -0.0868  0.0954  0.2389
  130PAPS   D1A 1590   1.002   6.113   7.257  0.2726  0.4064  0.1480
  130PAPS   D2A 1591   1.234   5.914   6.976  0.2383  0.0858 -0.1230
  130PAPS   D3A 1592   0.959   5.604   7.140 -0.0241 -0.4589 -0.2278
  130PAPS   D4A 1593   1.123   5.418   6.792 -0.0741 -0.0542  0.2935
  130PAPS   C5A 1594   1.440   5.690   6.606 -0.1096  0.2072  0.2405
  130PAPS   C1B 1595   1.389   6.437   7.014  0.1381 -0.2357  0.0935
  130PAPS   C2B 1596   1.394   6.610   6.695 -0.2053 -0.0896  0.3417
  130PAPS   C3B 1597   1.367   6.912   6.273  0.0443 -0.3923 -0.2764
  130PAPS   C4B 1598   1.079   7.132   6.001  0.3165  0.0212 -0.1682
  131PAPS   CNO 1599   7.802   0.110   3.593 -0.1518  0.0717  0.1439
  131PAPS   PO4 1600   7.434   0.264   3.732 -0.0717  0.1717 -0.0424
  131PAPS   GL1 1601   7.698   0.204   4.073  0.1425  0.1500 -0.0578
  131PAPS   GL2 1602   7.481   0.334   4.306  0.0579 -0.4229  0.0762
  131PAPS   D1A 1603   7.822  -0.011   4.450  0.1527  0.0045 -0.0693
  131PAPS   D2A 1604   7.614   0.198   4.729 -0.3494 -0.1046 -0.3457
  131PAPS   D3A 1605   7.653   0.056   5.244 -0.0400 -0.0573  0.0209
  131PAPS   D4A 1606   7.361  -0.263   5.206  0.2470  0.1655 -0.2427
  131PAPS   C5A 1607   7.277  -0.478   5.611 -0.0433 -0.0913  0.1117
  131PAPS   C1B 1608   7.179   0.457   4.621 -0.2087  0.2038  0.0751
  131PAPS   C2B 1609   7.064   0.796   4.986  0.0700  0.2568  0.1524
  131PAPS   C3B 1610   6.784   0.885   5.352  0.0482 -0.4832  0.2064
  131PAPS   C4B 1611   6.624   1.181   5.593  0.2943 -0.1099 -0.2550
  132PAPS   CNO 1612   3.025   6.664   3.466 -0.1548 -0.1052 -0.1218
  132PAPS   PO4 1613   2.964   6.418   3.876 -0.0616 -0.0128 -0.1662
  132PAPS   GL1 1614   3.116   6.489   4.286 -0.0713 -0.1689 -0.1778
  132PAPS   GL2 1615   3.267   6.268   4.318  0.2502 -0.0492  0.0290
  132PAPS   D1A 1616   3.484   6.710   4.489  0.0173  0.1756 -0.3428
  132PAPS   D2A 1617   3.325   6.447   4.817  0.0922  0.3611  0.1740
  132PAPS   D3A 1618   3.494   6.682   5.025  0.0033  0.0440  0.1866
  132PAPS   D4A 1619   3.461   7.024   5.327 -0.1084  0.0172  0.2755
  132PAPS   C5A 1620   3.314   7.451   5.257 -0.0879 -0.2520 -0.0608
  132PAPS   C1B 1621   3.257   5.946   4.663  0.0898 -0.0607 -0.2181
  132PAPS   C2B 1622   3.260   5.518   4.918  0.3442 -0.3502 -0.2266
  132PAPS   C3B 1623   3.038   5.411   5.338 -0.1012 -0.1875  0.3899
  132PAPS   C4B 1624   3.046   5.712   5.672 -0.0867 -0.2252 -0.1312
  133PAPS   CNO 1625   3.371   5.760   3.252 -0.1082  0.0281 -0.0077
  133PAPS   PO4 1626   3.658   5.703   3.571  0.1732 -0.1795  0.0235
  133PAPS   GL1 1627   3.706   5.657   3.985  0.4154  0.1927 -0.0577
  133PAPS   GL2 1628   3.964   5.568   4.017 -0.1077 -0.1314 -0.0363
  133PAPS   D1A 1629   3.640   5.577   4.470  0.1781 -0.1181  0.1426
  133PAPS   D2A 1630   3.369   5.166   4.551 -0.0157  0.1239  0.0414
  133PAPS   D3A 1631   3.533   5.035   5.004  0.1022 -0.0781 -0.0705
  133PAPS   D4A 1632   3.604   5.498   5.308 -0.1128  0.2589  0.1292
  133PAPS   C5A 1633   3.765   5.766   4.941  0.1327 -0.2047  0.2183
  133PAPS   C1B 1634   4.049   5.322   4.365 -0.1466 -0.0195 -0.0094
  133PAPS   C2B 1635   3.906   5.249   4.771 -0.1128  0.1466  0.1764
  133PAPS   C3B 1636   4.062   5.156   5.245  0.0738 -0.0932 -0.1116
  133PAPS   C4B 1637   4.041   5.437   5.636  0.3809  0.1527 -0.1586
  134PAPS   CNO 1638   7.173   6.959   3.609 -0.4454 -0.0003 -0.2537
  134PAPS   PO4 1639   7.650   6.889   3.670 -0.0065  0.2804  0.0658
  134PAPS   GL1 1640   7.474   6.823   4.015  0.1529 -0.0027 -0.2577
  134PAPS   GL2 1641   7.105   6.811   4.125  0.1363 -0.3333 -0.0730
  134PAPS   D1A 1642   7.491   6.720   4.469  0.0630 -0.0817  0.2562
  134PAPS   D2A 1643   7.659   6.937   4.761  0.1009  0.3219  0.3280
  134PAPS   D3A 1644   7.814   7.257   4.900  0.0997  0.1810  0.2071
  134PAPS   D4A 1645   7.929   6.895   5.273 -0.0660  0.1921 -0.0677
  134PAPS   C5A 1646   8.196   7.097   5.679 -0.0161 -0.1928  0.3280
  134PAPS   C1B 1647   6.980   6.887   4.527 -0.1875 -0.1958 -0.1222
  134PAPS   C2B 1648   6.991   6.966   4.896  0.4490  0.3168  0.0444
  134PAPS   C3B 1649   6.924   6.699   5.184  0.3609  0.1377  0.1383
  134PAPS   C4B 1650   6.756   6.688   5.522 -0.2846  0.0359 -0.2403
  135PAPE   NH3 1651   3.498   6.571   7.947 -0.2272 -0.0180 -0.3470
  135PAPE   PO4 1652   3.218   6.204   7.863 -0.0367 -0.1790  0.0001
  135PAPE   GL1 1653   3.086   6.566   7.567 -0.2743  0.1279 -0.1673
  135PAPE   GL2 1654   3.471   6.741   7.395 -0.2046  0.0874 -0.2294
  135PAPE   D1A 1655   2.913   6.730   7.273  0.0671  0.1156 -0.0997
  135PAPE   D2A 1656   2.636   6.971   7.466  0.1545  0.4894 -0.3205
  135PAPE   D3A 1657   2.216   6.877   7.521  0.4236  0.0842  0.4095
  135PAPE   D4A 1658   1.943   6.519   7.438 -0.2142  0.0970  0.1970
  135PAPE   C5A 1659   2.069   6.377   7.058 -0.2269 -0.1263  0.2436
  135PAPE   C1B 1660   3.447   6.785   6.952 -0.1691  0.3387  0.2139
  135PAPE   C2B 1661   3.136   6.915   6.663  0.2048 -0.2721  0.0102
  135PAPE   C3B 1662   3.069   7.019   6.190 -0.1203  0.1922  0.2705
  135PAPE   C4B 1663   3.476   6.934   5.858 -0.0157  0.0972  0.1870
  136PAPE   NH3 1664   1.872   4.647   7.959 -0.3845 -0.1479 -0.1176
  136PAPE   PO4 1665   1.595   4.319   8.216  0.2380  0.1258  0.0233
  136PAPE   GL1 1666   1.621   4.174   7.869  0.1438 -0.1792 -0.0068
  136PAPE   GL2 1667   1.371   4.341   7.642  0.2485  0.0149  0.1195
  136PAPE   D1A 1668   1.880   3.950   7.596  0.1327 -0.0646  0.0647
  136PAPE   D2A 1669   1.941   4.252   7.448 -0.1210 -0.0754  0.3080
  136PAPE   D3A 1670   2.214   4.581   7.342 -0.2851  0.0599 -0.2186
  136PAPE   D4A 1671   2.312   4.440   6.895 -0.0694  0.0758 -0.0594
  136PAPE   C5A 1672   2.050   4.378   6.505 -0.0943 -0.0470  0.0645
  136PAPE   C1B 1673   1.423   3.968   7.276 -0.3321  0.0556 -0.0421
  136PAPE   C2B 1674   1.516   3.877   6.921  0.0336 -0.0183  0.0459
  136PAPE   C3B 1675   1.624   4.031   6.623  0.0104  0.3080 -0.1452
  136PAPE   C4B 1676   1.667   3.878   6.157 -0.0971 -0.0382 -0.0640
  137PAPE   NH3 1677   0.496   7.079   3.353  0.2108 -0.1675 -0.0876
  137PAPE   PO4 1678   0.750   7.482   3.469  0.0978 -0.1536 -0.1505
  137PAPE   GL1 1679   0.623   7.224   3.831  0.1681  0.1278 -0.1577
  137PAPE   GL2 1680   0.482   7.298   4.043 -0.1900  0.0498  0.1199
  137PAPE   D1A 1681   0.742   6.868   3.928  0.3340  0.1141  0.1298
  137PAPE   D2A 1682   0.517   6.461   3.958  0.0787  0.3064 -0.1614
  137PAPE   D3A 1683   0.127   6.384   4.065 -0.0408 -0.1492 -0.3078
  137PAPE   D4A 1684   0.439   6.468   4.436  0.0184 -0.0235 -0.1297
  137PAPE   C5A 1685   0.264   6.336   4.835  0.0047  0.0695 -0.0491
  137PAPE   C1B 1686   0.469   7.006   4.391  0.1988  0.0490 -0.0570
  137PAPE   C2B 1687   0.657   6.892   4.830  0.3745  0.3092 -0.0941
  137PAPE   C3B 1688   0.918   6.948   5.258  0.5224  0.1617 -0.1954
  137PAPE   C4B 1689   1.296   7.002   5.463 -0.0985 -0.0949  0.0194
  138PAPE   NH3 1690   7.573   0.692   3.903 -0.0982 -0.2672 -0.1873
  138PAPE   PO4 1691   7.301   1.046   3.848  0.0383 -0.3862  0.0324
  138PAPE   GL1 1692   7.039   0.981   4.144 -0.0032 -0.1987  0.0309
  138PAPE   GL2 1693   7.230   0.786   4.278  0.1609 -0.0895 -0.4506
  138PAPE   D1A 1694   6.768   0.863   4.572 -0.2475  0.0944  0.0833
  138PAPE   D2A 1695   6.580   1.088   4.817  0.4902 -0.0832 -0.4324
  138PAPE   D3A 1696   6.316   0.720   4.929 -0.0695  0.1614  0.1930
  138PAPE   D4A 1697   6.245   0.835   5.276 -0.0112  0.3752  0.2098
  138PAPE   C5A 1698   6.186   1.293   5.439 -0.4386 -0.0576  0.2008
  138PAPE   C1B 1699   7.136   1.183   4.621 -0.0370  0.2124 -0.0997
  138PAPE   C2B 1700   7.082   1.319   4.999  0.2005 -0.0424  0.1046
  138PAPE   C3B 1701   7.257   1.036   5.389  0.0715 -0.0392 -0.0211
  138PAPE   C4B 1702   7.192   1.229   5.836 -0.0712 -0.0506  0.0092
  139CHOL   ROH 1703   0.627   1.976   4.212 -0.1627 -0.0876  0.0514
  139CHOL    R1 1704   0.668   2.139   4.440  0.0412 -0.0798  0.0119
  139CHOL    R2 1705   0.601   2.057   4.695  0.0080  0.0355  0.0432
  139CHOL    R3 1706   0.860   2.120   4.748  0.0824 -0.2092 -0.0221
  139CHOL    R4 1707   0.759   2.006   4.998  0.0380 -0.0993  0.0051
  139CHOL    R5 1708   0.858   2.199   4.974  0.2158 -0.1956 -0.0268
  139CHOL    C1 1709   1.095   2.035   5.224  0.1254 -0.4075 -0.0784
  139CHOL    C2 1710   1.151   2.038   5.573 -0.3815  0.2746 -0.1155
  140CHOL   ROH 1711   3.166   7.183   7.509  0.3122 -0.0127 -0.0695
  140CHOL    R1 1712   2.990   7.271   7.305  0.1381 -0.1949 -0.0014
  140CHOL    R2 1713   3.057   7.472   7.128 -0.2273  0.0363  0.1153
  140CHOL    R3 1714   2.994   7.285   6.941  0.0875  0.0335  0.0044
  140CHOL    R4 1715   2.992   7.539   6.795 -0.2868  0.1259  0.1448
  140CHOL    R5 1716   2.831   7.393   6.802 -0.0664 -0.1356  0.0453
  140CHOL    C1 1717   2.894   7.403   6.426 -0.0260  0.1755  0.0577
  140CHOL    C2 1718   3.001   7.539   6.086  0.1419 -0.1238  0.2592
  141CHOL   ROH 1719   3.897   1.423   7.360 -0.1563 -0.0784 -0.0804
  141CHOL    R1 1720   3.949   1.337   7.096  0.0558 -0.1169 -0.0284
  141CHOL    R2 1721   3.748   1.290   6.912  0.1850 -0.3804 -0.1119
  141CHOL    R3 1722   3.891   1.464   6.760  0.0856 -0.2858 -0.0977
  141CHOL    R4 1723   3.722   1.319   6.569  0.0254 -0.2202 -0.0872
  141CHOL    R5 1724   3.938   1.342   6.559  0.0146 -0.1806 -0.1769
  141CHOL    C1 1725   3.841   1.500   6.226 -0.1609 -0.0381 -0.0595
  141CHOL    C2 1726   3.913   1.586   5.862 -0.1603 -0.1691 -0.7212
  142CHOL   ROH 1727   2.064   1.669   4.364 -0.0198 -0.1565  0.1464
  142CHOL    R1 1728   1.985   1.734   4.628  0.0447 -0.1517  0.1643
  142CHOL    R2 1729   2.086   1.604   4.849  0.1902 -0.0639  0.1478
  142CHOL    R3 1730   2.147   1.856   4.930  0.0942 -0.0199  0.0864
  142CHOL    R4 1731   2.114   1.704   5.179  0.0631  0.0438  0.1270
  142CHOL    R5 1732   2.013   1.890   5.126  0.0238  0.0010  0.0376
  142CHOL    C1 1733   2.187   1.999   5.446 -0.1011  0.1479  0.0572
  142CHOL    C2 1734   2.120   2.111   5.764 -0.1789 -0.0665  0.1720
  143CHOL   ROH 1735   0.519   1.353   6.306  0.1074 -0.1776 -0.0055
  143CHOL    R1 1736   0.671   1.445   6.085  0.0230 -0.0868 -0.0268
  143CHOL    R2 1737   0.724   1.286   5.865  0.0345 -0.0343 -0.0636
  143CHOL    R3 1738   0.615   1.494   5.728 -0.0770 -0.0552 -0.0070
  143CHOL    R4 1739   0.836   1.402   5.559  0.2057  0.3392  0.1341
  143CHOL    R5 1740   0.803   1.605   5.630 -0.1062  0.2483  0.2644
  143CHOL    C1 1741   0.799   1.664   5.253  0.2007  0.5370  0.3023
  143CHOL    C2 1742   1.076   1.680   4.857 -0.1119 -0.1846 -0.1432
  144CHOL   ROH 1743   2.682   4.883   5.374  0.1187 -0.1230  0.1736
  144CHOL    R1 1744   2.445   4.739   5.434  0.1044 -0.1182  0.1268
  144CHOL    R2 1745   2.448   4.474   5.514  0.0950 -0.0744  0.2662
  144CHOL    R3 1746   2.306   4.570   5.725 -0.0277  0.0171  0.1443
  144CHOL    R4 1747   2.217   4.293   5.695  0.1560 -0.0712  0.3484
  144CHOL    R5 1748   2.090   4.469   5.701  0.0404 -0.1409  0.1607
  144CHOL    C1 1749   1.948   4.276   5.998  0.0762  0.0164  0.2820
  144CHOL    C2 1750   1.646   4.354   6.230 -0.0093  0.2394  0.1442
  145CHOL   ROH 1751   1.669   2.815   7.877 -0.0677 -0.2647 -0.0679
  145CHOL    R1 1752   1.619   2.802   7.599 -0.1432 -0.1570 -0.0598
  145CHOL    R2 1753   1.417   2.947   7.477 -0.0379  0.0586  0.0170
  145CHOL    R3 1754   1.620   3.034   7.319  0.0095 -0.0948 -0.0084
  145CHOL    R4 1755   1.405   2.966   7.132 -0.0365 -0.0030  0.0132
  145CHOL    R5 1756   1.610   2.893   7.125 -0.0806 -0.1273  0.0203
  145CHOL    C1 1757   1.588   3.059   6.783  0.0089 -0.1828 -0.0128
  145CHOL    C2 1758   1.396   2.917   6.559  0.3069  0.1026 -0.0123
  146CHOL   ROH 1759   4.537   3.917   7.496  0.0701  0.1746 -0.0476
  146CHOL    R1 1760   4.450   3.791   7.258  0.2342  0.0172 -0.0266
  146CHOL    R2 1761   4.323   3.928   7.055 -0.0455 -0.1998 -0.0075
  146CHOL    R3 1762   4.521   3.821   6.902  0.1141  0.1308 -0.0413
  146CHOL    R4 1763   4.319   3.910   6.710 -0.0484 -0.1621 -0.0090
  146CHOL    R5 1764   4.406   3.711   6.724  0.2702 -0.0307 -0.0438
  146CHOL    C1 1765   4.503   3.799   6.366  0.0997  0.1703 -0.0417
  146CHOL    C2 1766   4.599   3.907   6.054 -0.1088  0.2228  0.3521
  147CHOL   ROH 1767   5.204   3.205   7.394 -0.1440  0.0467  0.1251
  147CHOL    R1 1768   5.219   3.090   7.136 -0.1601  0.1643  0.0713
  147CHOL    R2 1769   5.176   3.236   6.905  0.0251  0.3165  0.1305
  147CHOL    R3 1770   5.420   3.138   6.836 -0.0317  0.1550  0.1555
  147CHOL    R4 1771   5.338   3.300   6.607  0.1763  0.3507  0.2184
  147CHOL    R5 1772   5.401   3.092   6.602  0.0068  0.3004  0.1238
  147CHOL    C1 1773   5.661   3.245   6.368  0.2110  0.2190  0.2930
  147CHOL    C2 1774   5.620   3.370   5.973  0.1469  0.0297  0.2142
  148CHOL   ROH 1775   4.501  -0.011   4.051 -0.1410 -0.0620 -0.1868
  148CHOL    R1 1776   4.555   0.111   4.301 -0.0590 -0.0787 -0.1967
  148CHOL    R2 1777   4.380   0.289   4.420  0.0045 -0.0503 -0.1529
  148CHOL    R3 1778   4.399   0.118   4.631  0.0210 -0.0566 -0.1585
  148CHOL    R4 1779   4.219   0.329   4.724  0.0944 -0.0107 -0.1090
  148CHOL    R5 1780   4.400   0.260   4.823  0.1073 -0.0547 -0.1573
  148CHOL    C1 1781   4.143   0.191   5.097  0.1623  0.0064 -0.0887
  148CHOL    C2 1782   4.067   0.578   5.256  0.1035  0.2637 -0.1831
  149CHOL   ROH 1783   4.707   3.911   4.303 -0.3872 -0.1188  0.0990
  149CHOL    R1 1784   4.589   4.030   4.532 -0.2262  0.0503  0.0967
  149CHOL    R2 1785   4.561   3.895   4.771 -0.3349  0.1228  0.1239
  149CHOL    R3 1786   4.693   4.111   4.871 -0.0871  0.0006  0.0671
  149CHOL    R4 1787   4.554   3.995   5.102 -0.4458  0.3650  0.0510
  149CHOL    R5 1788   4.543   4.202   5.034 -0.0852  0.3416 -0.1099
  149CHOL    C1 1789   4.675   4.255   5.389 -0.2778  0.3913 -0.0446
  149CHOL    C2 1790   4.845   4.269   5.795 -0.2092  0.1552  0.1488
  150CHOL   ROH 1791   7.426  -0.199   3.960 -0.2210  0.0861 -0.2437
  150CHOL    R1 1792   7.251  -0.216   4.182 -0.0262 -0.1535 -0.1022
  150CHOL    R2 1793   7.338  -0.286   4.435  0.2944  0.0637 -0.1394
  150CHOL    R3 1794   7.218  -0.053   4.505 -0.0530 -0.1140 -0.1272
  150CHOL    R4 1795   7.321  -0.161   4.757  0.2197  0.0993 -0.1578
  150CHOL    R5 1796   7.116  -0.099   4.717  0.1063 -0.2360 -0.0826
  150CHOL    C1 1797   7.198   0.131   5.010 -0.1499 -0.0468 -0.1571
  150CHOL    C2 1798   7.340   0.425   5.191  0.1934  0.0739  0.0037
  151CHOL   ROH 1799   2.108   6.788   4.458 -0.2232 -0.0556 -0.0548
  151CHOL    R1 1800   1.924   6.950   4.599 -0.0441  0.1752 -0.0807
  151CHOL    R2 1801   1.795   6.864   4.828 -0.3739  0.2318 -0.2440
  151CHOL    R3 1802   1.898   7.093   4.933 -0.0416 -0.0216  0.0063
  151CHOL    R4 1803   1.703   7.001   5.132 -0.6830  0.3715 -0.3952
  151CHOL    R5 1804   1.712   7.199   5.040 -0.0341  0.3893 -0.3529
  151CHOL    C1 1805   1.747   7.296   5.407 -0.5512  0.2150 -0.2483
  151CHOL    C2 1806   1.800   7.687   5.629  0.1835  0.0330  0.1072
  152CHOL   ROH 1807   4.054   4.871   7.377  0.0774  0.0600 -0.1190
  152CHOL    R1 1808   3.922   4.747   7.160  0.0962 -0.0336 -0.0776
  152CHOL    R2 1809   3.678   4.835   7.065  0.0143 -0.1898 -0.0174
  152CHOL    R3 1810   3.811   4.845   6.828 -0.0540 -0.1181 -0.0532
  152CHOL    R4 1811   3.536   4.769   6.757 -0.0413 -0.2308  0.0169
  152CHOL    R5 1812   3.719   4.663   6.701 -0.0109 -0.1495 -0.0395
  152CHOL    C1 1813   3.578   4.738   6.355 -0.1377 -0.1874  0.0033
  152CHOL    C2 1814   3.491   4.598   6.095 -0.0602 -0.2208  0.2104
  153CHOL   ROH 1815   5.201   4.613   5.777 -0.2126 -0.2045 -0.1488
  153CHOL    R1 1816   4.979   4.752   5.670 -0.1545 -0.0291 -0.0455
  153CHOL    R2 1817   4.810   4.906   5.825 -0.0300  0.0091  0.0525
  153CHOL    R3 1818   4.872   5.099   5.644  0.0443  0.0467  0.1170
  153CHOL    R4 1819   4.637   5.202   5.786  0.1003  0.1028  0.1717
  153CHOL    R5 1820   4.659   5.181   5.570  0.0747  0.1697  0.1616
  153CHOL    C1 1821   4.593   5.556   5.593  0.2461  0.1928  0.3017
  153CHOL    C2 1822   4.283   5.841   5.712 -0.3013  0.3164 -0.1645
  154CHOL   ROH 1823   4.622   6.213   7.271 -0.2045  0.1515 -0.1007
  154CHOL    R1 1824   4.444   6.229   7.052 -0.0763  0.2754 -0.1985
  154CHOL    R2 1825   4.530   6.279   6.794  0.1296 -0.0218 -0.1957
  154CHOL    R3 1826   4.394   6.050   6.739 -0.1879  0.1398 -0.1039
  154CHOL    R4 1827   4.373   6.209   6.494  0.1017  0.0395 -0.1949
  154CHOL    R5 1828   4.208   6.122   6.606 -0.0547  0.3356 -0.1872
  154CHOL    C1 1829   4.154   5.954   6.268 -0.2125  0.2270 -0.1082
  154CHOL    C2 1830   3.968   5.701   6.060 -0.1225 -0.0429  0.2590
  155CHOL   ROH 1831   6.353   0.796   7.366  0.0479 -0.0636 -0.1609
  155CHOL    R1 1832   6.456   0.949   7.152 -0.0281  0.0039 -0.1495
  155CHOL    R2 1833   6.544   0.836   6.916  0.0326  0.0645 -0.1560
  155CHOL    R3 1834   6.368   1.011   6.804 -0.0556 -0.0171 -0.1465
  155CHOL    R4 1835   6.529   0.911   6.579  0.1064  0.1960 -0.1303
  155CHOL    R5 1836   6.495   1.120   6.633 -0.0693  0.1506 -0.0525
  155CHOL    C1 1837   6.356   1.119   6.277  0.0667  0.1959 -0.1065
  155CHOL    C2 1838   6.283   1.009   5.982  0.0335  0.2364 -0.2304
  156CHOL   ROH 1839   6.355   2.556   7.342 -0.1264  0.1991  0.0531
  156CHOL    R1 1840   6.338   2.357   7.142  0.1428  0.0478  0.1764
  156CHOL    R2 1841   6.238   2.407   6.890 -0.1127 -0.2866  0.2052
  156CHOL    R3 1842   6.477   2.303   6.810  0.0513  0.1325  0.1233
  156CHOL    R4 1843   6.307   2.293   6.570 -0.1267 -0.4207  0.2496
  156CHOL    R5 1844   6.416   2.127   6.658  0.2899 -0.1296  0.3194
  156CHOL    C1 1845   6.570   2.130   6.309  0.0190 -0.1055  0.1986
  156CHOL    C2 1846   6.644   2.225   5.900  0.0612  0.2438  0.1100
  157CHOL   ROH 1847   7.342   0.329   7.376 -0.0270  0.1532  0.0703
  157CHOL    R1 1848   7.256   0.329   7.106 -0.1052 -0.0200  0.0937
  157CHOL    R2 1849   7.290   0.547   6.939 -0.1864 -0.1122 -0.0467
  157CHOL    R3 1850   7.412   0.364   6.779 -0.2045 -0.1893  0.0271
  157CHOL    R4 1851   7.312   0.569   6.595 -0.1899 -0.2587 -0.0569
  157CHOL    R5 1852   7.275   0.355   6.583 -0.2077 -0.2600  0.0332
  157CHOL    C1 1853   7.441   0.411   6.244 -0.2088 -0.4163  0.0063
  157CHOL    C2 1854   7.342   0.731   5.973  0.0660 -0.0185  0.1034
  158CHOL   ROH 1855   2.606   6.537   4.215  0.0274 -0.2582 -0.0422
  158CHOL    R1 1856   2.592   6.494   4.495  0.0295 -0.2125 -0.0347
  158CHOL    R2 1857   2.731   6.292   4.621  0.2016 -0.0580  0.0276
  158CHOL    R3 1858   2.824   6.496   4.775 -0.0082  0.0626 -0.0028
  158CHOL    R4 1859   2.879   6.255   4.931  0.3445  0.1270 -0.0172
  158CHOL    R5 1860   2.771   6.431   4.999  0.1402 -0.0061  0.0141
  158CHOL    C1 1861   3.053   6.425   5.256  0.2307  0.3481 -0.0719
  158CHOL    C2 1862   2.920   6.284   5.573  0.3326  0.0030 -0.0151
  159CHOL   ROH 1863   0.359   5.218   7.356  0.1919 -0.0337  0.1736
  159CHOL    R1 1864   0.283   5.042   7.148  0.0681  0.0537  0.1437
  159CHOL    R2 1865   0.133   5.124   6.931  0.1080  0.1910  0.1652
  159CHOL    R3 1866   0.338   5.017   6.789  0.0335  0.0868  0.1365
  159CHOL    R4 1867   0.143   5.096   6.586  0.0592  0.2113  0.1624
  159CHOL    R5 1868   0.232   4.899   6.610 -0.0490  0.1601  0.1380
  159CHOL    C1 1869   0.341   4.978   6.253 -0.0391  0.1252  0.1339
  159CHOL    C2 1870   0.124   5.132   5.964 -0.0031 -0.3593 -0.1819
  160CHOL   ROH 1871   0.447   3.159   4.479 -0.2093 -0.0704 -0.0019
  160CHOL    R1 1872   0.281   3.067   4.689 -0.1790  0.0071  0.0529
  160CHOL    R2 1873   0.378   3.005   4.940 -0.1431  0.0746  0.0394
  160CHOL    R3 1874   0.187   3.180   5.022 -0.1177  0.1065  0.0415
  160CHOL    R4 1875   0.286   3.058   5.269  0.1771  0.3703  0.0903
  160CHOL    R5 1876   0.078   3.069   5.204  0.0930  0.2409  0.2716
  160CHOL    C1 1877   0.053   3.253   5.537  0.3874  0.5725  0.1218
  160CHOL    C2 1878  -0.171   3.110   5.838 -0.0124  0.3288  0.4685
  161CHOL   ROH 1879   3.092   4.930   7.327 -0.2046  0.2431  0.1457
  161CHOL    R1 1880   3.180   4.922   7.057 -0.1321  0.0689  0.1728
  161CHOL    R2 1881   3.049   4.777   6.863 -0.1930  0.0979  0.1928
  161CHOL    R3 1882   3.045   5.015   6.733  0.0358  0.0529  0.0969
  161CHOL    R4 1883   3.040   4.814   6.519 -0.0825 -0.0322  0.1750
  161CHOL    R5 1884   3.181   4.980   6.539  0.0530 -0.1391  0.1407
  161CHOL    C1 1885   3.031   5.060   6.197  0.1966 -0.1501  0.0744
  161CHOL    C2 1886   3.108   5.213   5.834  0.2708  0.1437  0.1012
  162CHOL   ROH 1887   0.400   6.317   5.346  0.1076 -0.0139 -0.0186
  162CHOL    R1 1888   0.629   6.472   5.403  0.1164 -0.0381  0.0175
  162CHOL    R2 1889   0.678   6.579   5.653  0.0601  0.0086  0.0125
  162CHOL    R3 1890   0.916   6.449   5.626  0.0444 -0.0379  0.1094
  162CHOL    R4 1891   0.960   6.642   5.843  0.0393  0.0576  0.0250
  162CHOL    R5 1892   1.081   6.619   5.663  0.0625 -0.0451  0.0545
  162CHOL    C1 1893   1.347   6.557   5.929  0.0126  0.0426  0.1233
  162CHOL    C2 1894   1.586   6.479   6.189 -0.3827 -0.0998 -0.2711
  163CHOL   ROH 1895   5.279   3.686   4.264  0.0162  0.1335 -0.0594
  163CHOL    R1 1896   5.201   3.843   4.487  0.1236  0.0480  0.0388
  163CHOL    R2 1897   5.016   3.755   4.673  0.0589  0.0603 -0.0242
  163CHOL    R3 1898   5.215   3.812   4.849  0.0951 -0.1921  0.0225
  163CHOL    R4 1899   4.978   3.769   5.016 -0.0289  0.1790 -0.0376
  163CHOL    R5 1900   5.108   3.944   5.018  0.2275 -0.0016 -0.0343
  163CHOL    C1 1901   5.142   3.831   5.381 -0.0460  0.0111 -0.0017
  163CHOL    C2 1902   5.326   4.070   5.662  0.2088 -0.1420 -0.2814
  164CHOL   ROH 1903   0.639   3.589   4.418  0.1227  0.0053 -0.0217
  164CHOL    R1 1904   0.527   3.541   4.673 -0.0215  0.1669 -0.0510
  164CHOL    R2 1905   0.652   3.385   4.864 -0.2357  0.0882  0.0386
  164CHOL    R3 1906   0.619   3.606   5.019 -0.0881  0.1602 -0.0335
  164CHOL    R4 1907   0.582   3.380   5.202 -0.0384  0.2542  0.0822
  164CHOL    R5 1908   0.444   3.546   5.171 -0.0111  0.2726  0.0952
  164CHOL    C1 1909   0.510   3.585   5.545  0.2149  0.4186  0.0398
  164CHOL    C2 1910   0.566   3.327   5.873  0.0773 -0.0164 -0.1319
  165CHOL   ROH 1911   3.211   5.479   7.343 -0.3081  0.1777 -0.0275
  165CHOL    R1 1912   3.136   5.388   7.085 -0.1912  0.1414 -0.0500
  165CHOL    R2 1913   2.945   5.516   6.932 -0.1941  0.0638 -0.1161
  165CHOL    R3 1914   3.143   5.520   6.746 -0.1345  0.1362 -0.0505
  165CHOL    R4 1915   2.897   5.568   6.594 -0.1340 -0.2204 -0.1702
  165CHOL    R5 1916   3.047   5.414   6.554  0.0378 -0.0971 -0.0118
  165CHOL    C1 1917   3.056   5.602   6.222 -0.0430 -0.3180 -0.1400
  165CHOL    C2 1918   2.717   5.594   6.081  0.2915  0.1113  0.1949
  166CHOL   ROH 1919   1.443   3.075   4.735  0.1161  0.2489 -0.0095
  166CHOL    R1 1920   1.454   2.990   5.005 -0.0765  0.0548 -0.0607
  166CHOL    R2 1921   1.565   3.144   5.206 -0.0694 -0.1597  0.0996
  166CHOL    R3 1922   1.324   3.105   5.325 -0.1553 -0.0767 -0.0433
  166CHOL    R4 1923   1.497   3.203   5.539 -0.1427 -0.4590  0.1408
  166CHOL    R5 1924   1.377   3.021   5.542 -0.3106 -0.3641 -0.1065
  166CHOL    C1 1925   1.231   3.201   5.845 -0.2660 -0.5554  0.0307
  166CHOL    C2 1926   1.075   3.186   6.221  0.3773  0.0726  0.3685
  167CHOL   ROH 1927   6.645   5.388   7.057  0.0230  0.2534 -0.0141
  167CHOL    R1 1928   6.533   5.375   6.797 -0.0997 -0.0381  0.0496
  167CHOL    R2 1929   6.662   5.475   6.574 -0.4122  0.1531 -0.0509
  167CHOL    R3 1930   6.622   5.224   6.478  0.0201  0.0388  0.0457
  167CHOL    R4 1931   6.695   5.381   6.243 -0.2104  0.0710 -0.0092
  167CHOL    R5 1932   6.518   5.257   6.265 -0.0103 -0.2204  0.0162
  167CHOL    C1 1933   6.676   5.091   5.960  0.3130 -0.0841  0.1057
  167CHOL    C2 1934   6.579   5.013   5.556  0.0641  0.1675 -0.1818
  168CHOL   ROH 1935   1.489   7.243   6.932  0.0365 -0.1193  0.1057
  168CHOL    R1 1936   1.592   7.226   6.669  0.0181 -0.1837  0.1024
  168CHOL    R2 1937   1.860   7.264   6.612 -0.0312  0.0904  0.0397
  168CHOL    R3 1938   1.835   7.020   6.493  0.2363 -0.0261  0.2141
  168CHOL    R4 1939   2.034   7.162   6.332 -0.1721  0.2201 -0.0973
  168CHOL    R5 1940   1.853   7.066   6.259 -0.1044 -0.1284  0.1624
  168CHOL    C1 1941   2.113   6.874   6.057 -0.0030  0.1863 -0.0133
  168CHOL    C2 1942   2.474   6.574   6.036 -0.0918  0.2002 -0.1854
  169CHOL   ROH 1943   5.691   4.722   7.206 -0.1383 -0.2525 -0.0698
  169CHOL    R1 1944   5.659   4.889   6.979  0.0098 -0.1343 -0.0048
  169CHOL    R2 1945   5.651   4.790   6.722  0.0833 -0.0078 -0.0516
  169CHOL    R3 1946   5.416   4.927   6.711  0.1328  0.0759 -0.0916
  169CHOL    R4 1947   5.467   4.844   6.434  0.1294 -0.0055 -0.0810
  169CHOL    R5 1948   5.426   5.047   6.504  0.1973  0.0302 -0.1212
  169CHOL    C1 1949   5.139   5.004   6.257  0.2027  0.0744 -0.1356
  169CHOL    C2 1950   5.247   5.139   5.952 -0.4181  0.0855  0.0170
  170CHOL   ROH 1951   4.847   5.070   7.370 -0.0581  0.1729  0.1989
  170CHOL    R1 1952   4.842   5.229   7.136 -0.0881  0.2174  0.2292
  170CHOL    R2 1953   4.765   5.129   6.890  0.1133  0.1979  0.1698
  170CHOL    R3 1954   4.591   5.338   6.896 -0.0747  0.0450  0.1367
  170CHOL    R4 1955   4.659   5.307   6.613 -0.0247  0.0870  0.1502
  170CHOL    R5 1956   4.673   5.490   6.731 -0.1985  0.1080  0.1352
  170CHOL    C1 1957   4.434   5.607   6.458 -0.2817 -0.1212  0.1076
  170CHOL    C2 1958   4.387   5.492   6.121 -0.2489 -0.1560  0.2594
  171CHOL   ROH 1959   3.033   2.519   7.377 -0.0698 -0.1222  0.0684
  171CHOL    R1 1960   2.841   2.459   7.178 -0.0618 -0.2004  0.0854
  171CHOL    R2 1961   2.845   2.576   6.928 -0.1945 -0.1167  0.1246
  171CHOL    R3 1962   2.845   2.319   6.842 -0.0197 -0.0910  0.0395
  171CHOL    R4 1963   2.810   2.479   6.598  0.0299 -0.0320  0.0732
  171CHOL    R5 1964   2.683   2.315   6.665  0.0752 -0.1180 -0.0481
  171CHOL    C1 1965   2.790   2.180   6.325  0.3247  0.0415 -0.0367
  171CHOL    C2 1966   2.541   2.268   5.926 -0.2120 -0.0797 -0.1598
  172CHOL   ROH 1967   5.639   1.347   7.262 -0.1062  0.0592  0.0515
  172CHOL    R1 1968   5.603   1.385   6.984 -0.1113 -0.0209  0.0397
  172CHOL    R2 1969   5.379   1.509   6.879 -0.0736  0.0352  0.0118
  172CHOL    R3 1970   5.563   1.669   6.759 -0.0147 -0.0799 -0.0506
  172CHOL    R4 1971   5.319   1.709   6.603 -0.0314  0.0658  0.0257
  172CHOL    R5 1972   5.514   1.653   6.526 -0.0935 -0.0536 -0.0323
  172CHOL    C1 1973   5.457   1.975   6.331  0.0485 -0.0246 -0.0248
  172CHOL    C2 1974   5.099   2.213   6.390  0.2316 -0.0052 -0.1661
  173CHOL   ROH 1975   6.434   0.623   5.674 -0.2613  0.0540  0.0391
  173CHOL    R1 1976   6.656   0.615   5.850 -0.1346  0.1666 -0.1129
  173CHOL    R2 1977   6.763   0.842   5.963 -0.3049  0.2046 -0.0277
  173CHOL    R3 1978   6.722   0.707   6.196 -0.0065 -0.0051 -0.0900
  173CHOL    R4 1979   6.909   0.921   6.267 -0.4423  0.3644 -0.0008
  173CHOL    R5 1980   6.936   0.707   6.304  0.0099  0.3899 -0.1087
  173CHOL    C1 1981   6.956   0.839   6.661 -0.2423  0.2606 -0.0437
  173CHOL    C2 1982   7.310   1.030   6.747 -0.0442 -0.0523 -0.1715
  174CHOL   ROH 1983   0.731   2.742   5.950  0.0175 -0.1611  0.0705
  174CHOL    R1 1984   0.693   2.567   5.731 -0.1918 -0.0751  0.0357
  174CHOL    R2 1985   0.782   2.306   5.732  0.0146 -0.0130 -0.2382
  174CHOL    R3 1986   0.522   2.251   5.672 -0.0456 -0.1744  0.1428
  174CHOL    R4 1987   0.678   2.054   5.519 -0.1120  0.2135 -0.4484
  174CHOL    R5 1988   0.527   2.191   5.440 -0.3980  0.1931  0.0310
  174CHOL    C1 1989   0.374   1.856   5.338 -0.2421  0.1939 -0.2132
  174CHOL    C2 1990   0.256   1.808   5.004  0.2795 -0.0369 -0.1745
  175CHOL   ROH 1991   5.664   1.924   4.161  0.3772 -0.0529  0.0207
  175CHOL    R1 1992   5.602   1.927   4.437  0.2067 -0.0262 -0.0166
  175CHOL    R2 1993   5.569   1.695   4.585  0.2294 -0.0131  0.0109
  175CHOL    R3 1994   5.758   1.809   4.744  0.0778  0.1121  0.1030
  175CHOL    R4 1995   5.629   1.607   4.913  0.1699 -0.0127  0.0219
  175CHOL    R5 1996   5.655   1.818   4.960 -0.0145  0.0007  0.0637
  175CHOL    C1 1997   5.841   1.662   5.255 -0.0071  0.1052  0.1148
  175CHOL    C2 1998   5.910   1.651   5.623  0.1313 -0.0048  0.2939
  176CHOL   ROH 1999   1.334   2.451   7.749  0.4302 -0.0391  0.0675
  176CHOL    R1 2000   1.250   2.520   7.488  0.2744  0.0272  0.1346
  176CHOL    R2 2001   1.426   2.544   7.276  0.1279 -0.0784  0.0036
  176CHOL    R3 2002   1.259   2.366   7.158 -0.0797  0.0374  0.1154
  176CHOL    R4 2003   1.362   2.530   6.937  0.1246 -0.2150  0.0089
  176CHOL    R5 2004   1.152   2.492   6.984  0.0713  0.0585  0.0316
  176CHOL    C1 2005   1.167   2.354   6.628 -0.0723 -0.1858  0.1168
  176CHOL    C2 2006   1.483   2.330   6.500  0.0810  0.4451  0.0574
  177CHOL   ROH 2007   0.196   4.032   8.000  0.1860 -0.0939  0.0189
  177CHOL    R1 2008   0.028   3.963   7.784  0.1769 -0.1509  0.0449
  177CHOL    R2 2009   0.036   4.096   7.541  0.0302 -0.0860  0.0792
  177CHOL    R3 2010   0.070   3.845   7.442  0.1677 -0.0393  0.0030
  177CHOL    R4 2011   0.014   4.011   7.207 -0.1933 -0.0325  0.0782
  177CHOL    R5 2012  -0.091   3.828   7.265  0.0177 -0.1431  0.1407
  177CHOL    C1 2013   0.033   3.726   6.919 -0.1944  0.0425  0.0060
  177CHOL    C2 2014   0.018   3.659   6.565 -0.0624  0.0033 -0.2634
  178CHOL   ROH 2015   1.571   1.647   7.123  0.0890  0.1563  0.0812
  178CHOL    R1 2016   1.299   1.704   7.069  0.0755  0.0221  0.0063
  178CHOL    R2 2017   1.168   1.921   7.179 -0.0831 -0.0910  0.0333
  178CHOL    R3 2018   1.112   1.978   6.920 -0.0293 -0.0324  0.0336
  178CHOL    R4 2019   0.906   2.121   7.073  0.0754  0.1264  0.0427
  178CHOL    R5 2020   0.873   1.981   6.909 -0.0324  0.1580  0.0310
  178CHOL    C1 2021   0.702   2.290   6.767  0.2182  0.3080  0.0485
  178CHOL    C2 2022   0.303   2.367   6.704 -0.1258 -0.3159 -0.1746
  179CHOL   ROH 2023   4.410   1.158   4.502  0.0396  0.1885  0.0450
  179CHOL    R1 2024   4.417   1.266   4.764  0.0036  0.0283  0.1108
  179CHOL    R2 2025   4.550   1.141   4.972  0.1686  0.0187 -0.0086
  179CHOL    R3 2026   4.673   1.382   4.995 -0.0485  0.1234  0.1247
  179CHOL    R4 2027   4.729   1.246   5.248  0.2999 -0.0939 -0.0480
  179CHOL    R5 2028   4.642   1.444   5.224  0.0778 -0.1436  0.2244
  179CHOL    C1 2029   4.950   1.533   5.431  0.1726 -0.0613  0.0541
  179CHOL    C2 2030   5.382   1.576   5.521 -0.1160 -0.2461  0.2190
  180CHOL   ROH 2031   7.003   6.405   7.402 -0.1136 -0.1057  0.1669
  180CHOL    R1 2032   7.076   6.396   7.129 -0.0194 -0.0310  0.1895
  180CHOL    R2 2033   6.929   6.258   6.940  0.1167 -0.0866  0.1245
  180CHOL    R3 2034   6.929   6.498   6.813  0.0283 -0.0700  0.1542
  180CHOL    R4 2035   6.943   6.300   6.597  0.3208 -0.0375  0.1374
  180CHOL    R5 2036   7.079   6.468   6.628  0.1791  0.0599  0.2513
  180CHOL    C1 2037   6.952   6.549   6.278  0.3567  0.0066  0.1727
  180CHOL    C2 2038   7.034   6.742   5.956  0.1423 -0.1063 -0.0281
  181CHOL   ROH 2039   7.094  -0.044   7.448 -0.2982 -0.0892  0.2103
  181CHOL    R1 2040   7.128  -0.104   7.174 -0.0800 -0.1314  0.2444
  181CHOL    R2 2041   6.915  -0.150   7.004  0.0535 -0.1880  0.0870
  181CHOL    R3 2042   7.031   0.046   6.857  0.1417 -0.1970  0.1442
  181CHOL    R4 2043   6.847  -0.086   6.671  0.0058  0.0100  0.1337
  181CHOL    R5 2044   7.059  -0.051   6.640  0.0190 -0.1155  0.0924
  181CHOL    C1 2045   6.916   0.136   6.339  0.0607  0.1168  0.2145
  181CHOL    C2 2046   6.994   0.315   6.059  0.1245  0.1295 -0.1333
  182CHOL   ROH 2047   4.900   4.948   5.227  0.0753  0.0541  0.0115
  182CHOL    R1 2048   5.183   4.935   5.218  0.0771  0.1137 -0.0172
  182CHOL    R2 2049   5.344   5.119   5.346  0.0511  0.0484  0.1097
  182CHOL    R3 2050   5.454   4.896   5.457  0.1005 -0.0153 -0.0636
  182CHOL    R4 2051   5.653   5.108   5.502  0.0486 -0.0007  0.1114
  182CHOL    R5 2052   5.688   4.915   5.407  0.0983  0.0813 -0.0426
  182CHOL    C1 2053   5.935   4.893   5.696  0.0934 -0.0892 -0.0503
  182CHOL    C2 2054   6.156   5.022   5.873 -0.0874  0.0589 -0.0247
  183CHOL   ROH 2055   4.929   4.181   7.441  0.0990  0.0051  0.0430
  183CHOL    R1 2056   4.904   4.274   7.174  0.0753  0.0473  0.0591
  183CHOL    R2 2057   4.910   4.104   6.956  0.2433  0.0981  0.0172
  183CHOL    R3 2058   4.673   4.223   6.897  0.1608 -0.0684  0.0100
  183CHOL    R4 2059   4.779   4.135   6.638  0.3148  0.1767 -0.0045
  183CHOL    R5 2060   4.714   4.337   6.690  0.1276  0.0881  0.0921
  183CHOL    C1 2061   4.479   4.266   6.398  0.2789  0.0660 -0.0239
  183CHOL    C2 2062   4.184   4.116   6.182  0.3734 -0.0146 -0.0095
  184CHOL   ROH 2063   2.216   2.797   7.836  0.0364  0.0693  0.0212
  184CHOL    R1 2064   2.092   2.848   7.586  0.0614 -0.0562 -0.0161
  184CHOL    R2 2065   2.097   3.097   7.466 -0.0312 -0.0926 -0.0786
  184CHOL    R3 2066   2.199   2.958   7.256  0.0700 -0.0965 -0.0295
  184CHOL    R4 2067   2.052   3.180   7.134  0.1786 -0.0419 -0.0964
  184CHOL    R5 2068   2.028   2.968   7.089  0.1617 -0.0424 -0.1310
  184CHOL    C1 2069   2.122   3.098   6.743  0.3956 -0.0160 -0.0607
  184CHOL    C2 2070   2.296   3.107   6.366  0.3776  0.0298  0.3517
  185CHOL   ROH 2071   2.847   3.699   7.473  0.1832  0.0300  0.0260
  185CHOL    R1 2072   3.006   3.593   7.264  0.0610 -0.0972 -0.0044
  185CHOL    R2 2073   2.919   3.387   7.101 -0.1676  0.0225 -0.0422
  185CHOL    R3 2074   2.979   3.562   6.902  0.0051  0.0022 -0.0087
  185CHOL    R4 2075   2.961   3.302   6.769  0.2093 -0.0235  0.0130
  185CHOL    R5 2076   3.128   3.441   6.759  0.1880  0.0131  0.1694
  185CHOL    C1 2077   3.041   3.417   6.388  0.5909 -0.0694  0.0765
  185CHOL    C2 2078   2.809   3.220   6.208 -0.0147 -0.0371 -0.1794
  186CHOL   ROH 2079   4.429   0.668   7.595  0.0511 -0.0713 -0.0498
  186CHOL    R1 2080   4.377   0.665   7.316  0.1648 -0.0195 -0.0715
  186CHOL    R2 2081   4.518   0.506   7.141  0.0047 -0.2468  0.0081
  186CHOL    R3 2082   4.271   0.419   7.070 -0.0982  0.1129 -0.0958
  186CHOL    R4 2083   4.438   0.371   6.833 -0.0072 -0.2931  0.0310
  186CHOL    R5 2084   4.250   0.482   6.839  0.1575  0.0223 -0.1513
  186CHOL    C1 2085   4.159   0.211   6.587 -0.1108  0.0176 -0.0531
  186CHOL    C2 2086   4.433  -0.028   6.378 -0.4309 -0.1617 -0.3102
  187CHOL   ROH 2087   0.833   0.811   7.021  0.3584 -0.0878  0.0556
  187CHOL    R1 2088   0.714   0.782   6.766  0.2545 -0.1295  0.1071
  187CHOL    R2 2089   0.723   0.981   6.575 -0.0808 -0.0397  0.1720
  187CHOL    R3 2090   0.828   0.784   6.420  0.0744  0.1370  0.0483
  187CHOL    R4 2091   0.731   0.986   6.229 -0.2507  0.0829  0.1682
  187CHOL    R5 2092   0.681   0.773   6.231 -0.0006  0.0280  0.1182
  187CHOL    C1 2093   0.835   0.803   5.883 -0.2039  0.3202  0.0500
  187CHOL    C2 2094   0.584   0.807   5.671  0.0278  0.2248 -0.1034
  188CHOL   ROH 2095   2.090   5.003   7.011  0.0171  0.1978 -0.0730
  188CHOL    R1 2096   2.100   4.870   6.761  0.1069  0.1835 -0.0625
  188CHOL    R2 2097   1.876   4.832   6.604  0.1171 -0.0390 -0.0315
  188CHOL    R3 2098   2.029   4.954   6.414 -0.0181  0.0885 -0.0594
  188CHOL    R4 2099   1.837   4.792   6.263  0.0864 -0.0584 -0.0255
  188CHOL    R5 2100   2.054   4.789   6.243  0.0830  0.1168 -0.0686
  188CHOL    C1 2101   1.958   4.883   5.886 -0.0585  0.0501 -0.0481
  188CHOL    C2 2102   2.155   5.059   5.601  0.2321  0.0948 -0.1492
  189CHOL   ROH 2103   0.194   1.118   4.199  0.1942  0.0079  0.1742
  189CHOL    R1 2104   0.095   1.086   4.462  0.1136  0.0749  0.1521
  189CHOL    R2 2105   0.107   0.846   4.598 -0.0887  0.0636  0.1509
  189CHOL    R3 2106   0.231   0.997   4.788 -0.0221 -0.0292  0.1819
  189CHOL    R4 2107   0.185   0.736   4.916 -0.1773 -0.0277  0.1415
  189CHOL    R5 2108   0.125   0.932   4.993 -0.0779 -0.0022  0.1638
  189CHOL    C1 2109   0.347   0.813   5.279 -0.1663 -0.1679  0.1650
  189CHOL    C2 2110   0.233   0.510   5.479 -0.0894 -0.1249 -0.0296
  190CHOL   ROH 2111   5.551   0.132   7.253  0.0079 -0.0591 -0.0495
  190CHOL    R1 2112   5.514   0.221   6.987 -0.0004  0.0471 -0.0127
  190CHOL    R2 2113   5.547   0.486   6.912  0.1239  0.0530  0.0680
  190CHOL    R3 2114   5.718   0.379   6.730  0.0297  0.0224 -0.0046
  190CHOL    R4 2115   5.559   0.572   6.578  0.2216  0.3005  0.1327
  190CHOL    R5 2116   5.589   0.362   6.530  0.0180  0.3029 -0.0270
  190CHOL    C1 2117   5.727   0.523   6.212  0.1900  0.4159  0.1022
  190CHOL    C2 2118   5.761   0.885   6.187  0.1987  0.1959  0.1178
  191CHOL   ROH 2119   6.546   4.091   4.408 -0.3738 -0.0026  0.0342
  191CHOL    R1 2120   6.610   4.134   4.680 -0.1460 -0.1116  0.0000
  191CHOL    R2 2121   6.438   4.261   4.855  0.1144  0.0709  0.1297
  191CHOL    R3 2122   6.472   4.035   5.002 -0.0558  0.0087  0.0760
  191CHOL    R4 2123   6.459   4.250   5.200  0.1564 -0.0215  0.1245
  191CHOL    R5 2124   6.617   4.101   5.181  0.0279 -0.1523  0.0696
  191CHOL    C1 2125   6.504   4.032   5.539  0.0210 -0.1337  0.0711
  191CHOL    C2 2126   6.757   3.836   5.864  0.1289 -0.0239 -0.1594
  192CHOL   ROH 2127   1.293   2.615   4.677 -0.2349 -0.1625  0.0571
  192CHOL    R1 2128   1.139   2.597   4.914 -0.2342 -0.0885  0.0640
  192CHOL    R2 2129   1.226   2.462   5.139 -0.2509 -0.0567  0.0942
  192CHOL    R3 2130   1.175   2.700   5.261 -0.2096 -0.0208  0.0402
  192CHOL    R4 2131   1.201   2.509   5.481 -0.0260  0.0763  0.0940
  192CHOL    R5 2132   1.034   2.643   5.446 -0.0709  0.0296  0.1584
  192CHOL    C1 2133   1.139   2.759   5.794  0.1438  0.1874  0.0430
  192CHOL    C2 2134   1.142   2.670   6.200 -0.2278  0.2626 -0.0522
  193CHOL   ROH 2135   6.529   6.211   4.126 -0.0694 -0.2140  0.0544
  193CHOL    R1 2136   6.523   6.314   4.390  0.0814  0.0107 -0.0263
  193CHOL    R2 2137   6.510   6.151   4.612 -0.1850  0.2055  0.1078
  193CHOL    R3 2138   6.732   6.290   4.687  0.0364 -0.0794 -0.0024
  193CHOL    R4 2139   6.671   6.116   4.916 -0.3094  0.2719  0.1817
  193CHOL    R5 2140   6.698   6.333   4.921  0.0540  0.2379 -0.0551
  193CHOL    C1 2141   6.973   6.226   5.163 -0.1740  0.0431  0.1212
  193CHOL    C2 2142   7.002   5.979   5.429  0.1310 -0.1476 -0.2501
  194CHOL   ROH 2143   0.936   4.433   7.346  0.3717 -0.0529  0.0377
  194CHOL    R1 2144   1.012   4.259   7.136  0.3820 -0.0879  0.0685
  194CHOL    R2 2145   0.861   4.228   6.907  0.2543 -0.3246  0.1743
  194CHOL    R3 2146   1.094   4.292   6.783  0.1221 -0.1774 -0.0002
  194CHOL    R4 2147   0.933   4.162   6.575 -0.0337 -0.0498  0.0535
  194CHOL    R5 2148   1.135   4.108   6.635  0.0313 -0.0485 -0.1815
  194CHOL    C1 2149   1.193   4.184   6.265 -0.3255  0.2484 -0.1807
  194CHOL    C2 2150   1.372   4.181   5.819  0.0779 -0.2243 -0.0299
  195CHOL   ROH 2151   6.472   5.152   4.422  0.0625 -0.1521 -0.1467
  195CHOL    R1 2152   6.674   5.219   4.609 -0.1483 -0.0097  0.0330
  195CHOL    R2 2153   6.644   5.178   4.881 -0.2393 -0.3270 -0.0224
  195CHOL    R3 2154   6.878   5.042   4.853  0.0015  0.0742 -0.0302
  195CHOL    R4 2155   6.835   5.056   5.142 -0.2462 -0.3720 -0.0378
  195CHOL    R5 2156   7.013   5.119   5.035 -0.2555  0.0539  0.1753
  195CHOL    C1 2157   7.165   4.858   5.268 -0.0242 -0.0215 -0.0540
  195CHOL    C2 2158   7.303   4.494   5.323  0.1773  0.1954  0.0011
  196CHOL   ROH 2159   0.286   5.906   3.886 -0.1656  0.0793 -0.0121
  196CHOL    R1 2160   0.189   5.793   4.127 -0.0628 -0.0415 -0.0259
  196CHOL    R2 2161   0.353   5.667   4.310  0.0433  0.0208 -0.0749
  196CHOL    R3 2162   0.242   5.844   4.484 -0.0503 -0.0904 -0.0213
  196CHOL    R4 2163   0.363   5.637   4.654  0.0071 -0.1031 -0.0843
  196CHOL    R5 2164   0.156   5.706   4.660 -0.0192 -0.1891 -0.0847
  196CHOL    C1 2165   0.263   5.785   5.017 -0.1019 -0.2797 -0.0396
  196CHOL    C2 2166   0.311   5.751   5.380  0.0333 -0.1110  0.2618
  197CHOL   ROH 2167   1.178   6.015   4.143  0.0519 -0.0200 -0.0151
  197CHOL    R1 2168   1.135   5.947   4.414  0.0302  0.0347 -0.0054
  197CHOL    R2 2169   1.328   5.827   4.571 -0.0065  0.0047  0.0126
  197CHOL    R3 2170   1.278   6.037   4.736  0.0522  0.0435 -0.0171
  197CHOL    R4 2171   1.412   5.840   4.906  0.0574  0.0546 -0.0042
  197CHOL    R5 2172   1.220   5.936   4.945  0.0760  0.0888  0.0131
  197CHOL    C1 2173   1.413   6.044   5.256  0.1498  0.1200 -0.0419
  197CHOL    C2 2174   1.350   6.246   5.507  0.0658  0.0575  0.1232
  198CHOL   ROH 2175   6.462   1.189   4.124  0.0648 -0.0950  0.2567
  198CHOL    R1 2176   6.540   1.284   4.379  0.2672 -0.0152  0.1683
  198CHOL    R2 2177   6.773   1.427   4.420  0.2054  0.1761 -0.0935
  198CHOL    R3 2178   6.604   1.608   4.532  0.1770  0.0481  0.0707
  198CHOL    R4 2179   6.859   1.648   4.671  0.1887  0.0311  0.0399
  198CHOL    R5 2180   6.665   1.610   4.764  0.2247 -0.0901  0.0570
  198CHOL    C1 2181   6.750   1.946   4.924  0.1523 -0.1736  0.2717
  198CHOL    C2 2182   6.823   2.059   5.240  0.0351 -0.0342  0.1362
  199CHOL   ROH 2183   4.564   2.796   4.286 -0.3266  0.2593  0.0346
  199CHOL    R1 2184   4.657   2.738   4.547 -0.2208  0.1220 -0.0324
  199CHOL    R2 2185   4.746   2.933   4.721 -0.1355  0.0306  0.0311
  199CHOL    R3 2186   4.561   2.823   4.887 -0.0743 -0.0421  0.0511
  199CHOL    R4 2187   4.720   2.999   5.059 -0.1188  0.0050  0.0372
  199CHOL    R5 2188   4.679   2.788   5.093 -0.0382 -0.0086  0.0340
  199CHOL    C1 2189   4.531   2.934   5.413 -0.0515 -0.0780  0.0595
  199CHOL    C2 2190   4.743   2.921   5.733  0.0657  0.2304 -0.2503
  200CHOL   ROH 2191   2.424   4.019   4.576  0.2189  0.1897 -0.0634
  200CHOL    R1 2192   2.430   4.079   4.853  0.1419  0.0769 -0.0369
  200CHOL    R2 2193   2.336   3.903   5.045  0.1433 -0.0266 -0.1304
  200CHOL    R3 2194   2.584   3.937   5.150  0.1112 -0.0068 -0.0603
  200CHOL    R4 2195   2.408   3.905   5.383  0.0194  0.1715 -0.1030
  200CHOL    R5 2196   2.547   4.069   5.347  0.0628  0.1240 -0.1551
  200CHOL    C1 2197   2.683   3.938   5.679 -0.0830  0.3054 -0.0214
  200CHOL    C2 2198   2.594   4.133   5.977  0.1935 -0.1983  0.1052
  201CHOL   ROH 2199   3.783   1.935   7.327  0.0118 -0.0545 -0.0022
  201CHOL    R1 2200   3.822   1.879   7.052  0.0665  0.0380 -0.0134
  201CHOL    R2 2201   3.618   1.795   6.886  0.1707 -0.2564  0.0008
  201CHOL    R3 2202   3.696   2.007   6.735 -0.1685 -0.1123  0.0171
  201CHOL    R4 2203   3.616   1.803   6.541  0.0717 -0.1935  0.0022
  201CHOL    R5 2204   3.807   1.909   6.547 -0.0736  0.0787 -0.0292
  201CHOL    C1 2205   3.689   2.007   6.198 -0.3044 -0.0218  0.0183
  201CHOL    C2 2206   3.889   2.166   5.888 -0.1063  0.0883  0.1335
  202CHOL   ROH 2207   3.807   3.372   4.454  0.1807  0.0627  0.0805
  202CHOL    R1 2208   3.864   3.430   4.725 -0.0012  0.2938  0.0737
  202CHOL    R2 2209   3.707   3.601   4.877 -0.3662  0.0850 -0.0453
  202CHOL    R3 2210   3.696   3.388   5.045 -0.0218  0.1299  0.0402
  202CHOL    R4 2211   3.634   3.618   5.214 -0.3616  0.0995 -0.0465
  202CHOL    R5 2212   3.787   3.468   5.251 -0.1272  0.3500 -0.0005
  202CHOL    C1 2213   3.580   3.428   5.568 -0.0356  0.1502  0.0330
  202CHOL    C2 2214   3.841   3.300   5.937 -0.1365  0.1541  0.2216
  203CHOL   ROH 2215   4.206   6.481   4.223 -0.0203  0.0556 -0.0123
  203CHOL    R1 2216   4.261   6.304   4.437 -0.2871 -0.0262 -0.0061
  203CHOL    R2 2217   4.418   6.377   4.653 -0.0923 -0.2830 -0.0529
  203CHOL    R3 2218   4.201   6.296   4.795 -0.2120  0.1304  0.0102
  203CHOL    R4 2219   4.411   6.332   4.996 -0.0909 -0.2397 -0.0476
  203CHOL    R5 2220   4.290   6.154   4.965 -0.4322 -0.0229 -0.0003
  203CHOL    C1 2221   4.203   6.231   5.329 -0.2025  0.1736  0.0147
  203CHOL    C2 2222   4.185   6.385   5.622 -0.1571 -0.2116  0.0909
  204CHOL   ROH 2223   7.056   3.970   4.337  0.0760  0.1216 -0.0741
  204CHOL    R1 2224   7.076   3.849   4.592  0.1186  0.1744 -0.0518
  204CHOL    R2 2225   7.225   3.958   4.797  0.0640  0.2755 -0.0631
  204CHOL    R3 2226   6.991   3.937   4.935  0.0663  0.1985 -0.0716
  204CHOL    R4 2227   7.189   4.020   5.136  0.0739  0.0429 -0.0178
  204CHOL    R5 2228   7.055   3.848   5.147  0.0619  0.0458 -0.1348
  204CHOL    C1 2229   6.949   4.037   5.461  0.0817 -0.1648  0.0006
  204CHOL    C2 2230   7.060   4.203   5.728  0.0871  0.1931  0.0667
  205CHOL   ROH 2231   3.358   2.363   4.457  0.0348  0.1619 -0.0182
  205CHOL    R1 2232   3.359   2.461   4.722  0.2003  0.3233 -0.0766
  205CHOL    R2 2233   3.390   2.296   4.942 -0.2489  0.3692  0.0304
  205CHOL    R3 2234   3.592   2.468   5.001  0.1565 -0.0697 -0.0247
  205CHOL    R4 2235   3.550   2.314   5.247 -0.3556  0.2356  0.0951
  205CHOL    R5 2236   3.552   2.531   5.229  0.1913  0.2318 -0.0972
  205CHOL    C1 2237   3.834   2.484   5.481 -0.0371 -0.2543  0.0811
  205CHOL    C2 2238   3.662   2.645   5.862 -0.1228 -0.2147  0.1163
  206CHOL   ROH 2239   4.962   7.110   7.112  0.0185 -0.0291 -0.0716
  206CHOL    R1 2240   5.009   7.078   6.835 -0.0260 -0.0521 -0.0768
  206CHOL    R2 2241   4.810   7.005   6.657 -0.0668 -0.0152 -0.0476
  206CHOL    R3 2242   4.889   7.230   6.526 -0.0334 -0.0385 -0.0669
  206CHOL    R4 2243   4.757   7.067   6.321 -0.0182 -0.0546 -0.0625
  206CHOL    R5 2244   4.957   7.152   6.310 -0.0112 -0.0712 -0.0476
  206CHOL    C1 2245   4.800   7.314   6.003  0.0416 -0.0995 -0.0894
  206CHOL    C2 2246   4.670   7.581   5.791 -0.1685 -0.0647 -0.2238
  207CHOL   ROH 2247   6.239   3.697   4.215 -0.0838 -0.0614 -0.0397
  207CHOL    R1 2248   6.164   3.463   4.355 -0.0396 -0.0339  0.0320
  207CHOL    R2 2249   6.328   3.344   4.544  0.0416 -0.0238 -0.0273
  207CHOL    R3 2250   6.108   3.369   4.702  0.1205  0.0246  0.0740
  207CHOL    R4 2251   6.302   3.227   4.868 -0.0288 -0.5414 -0.2114
  207CHOL    R5 2252   6.098   3.164   4.825 -0.1343 -0.1785 -0.2691
  207CHOL    C1 2253   6.080   3.183   5.205  0.0042 -0.7972 -0.2234
  207CHOL    C2 2254   6.046   3.188   5.542 -0.3858  0.2378 -0.2204
  208CHOL   ROH 2255   0.310   0.247   7.138 -0.0215 -0.1108  0.0611
  208CHOL    R1 2256   0.423   0.304   6.885 -0.0601 -0.0047  0.0673
  208CHOL    R2 2257   0.409   0.129   6.672  0.0994 -0.0114  0.0600
  208CHOL    R3 2258   0.302   0.343   6.544 -0.0812 -0.0974  0.0643
  208CHOL    R4 2259   0.446   0.196   6.335  0.2027  0.1267  0.0984
  208CHOL    R5 2260   0.469   0.407   6.385 -0.0679  0.1420  0.1715
  208CHOL    C1 2261   0.367   0.437   6.019  0.0932  0.1265  0.1248
  208CHOL    C2 2262   0.499   0.155   5.650 -0.0285 -0.1938 -0.1192
  209CHOL   ROH 2263   7.155   4.698   5.770 -0.3493 -0.0472  0.0900
  209CHOL    R1 2264   7.213   4.973   5.739 -0.2704 -0.0802 -0.0685
  209CHOL    R2 2265   7.039   5.149   5.616 -0.3353 -0.0528  0.0574
  209CHOL    R3 2266   7.067   5.289   5.847 -0.0272  0.0168 -0.0173
  209CHOL    R4 2267   6.906   5.463   5.673 -0.4113 -0.1107  0.2012
  209CHOL    R5 2268   7.091   5.516   5.776 -0.2659  0.0134 -0.1150
  209CHOL    C1 2269   6.854   5.777   5.924 -0.1664 -0.0792  0.2148
  209CHOL    C2 2270   6.788   6.240   5.865 -0.1360 -0.2163  0.2173
  210CHOL   ROH 2271   3.582   0.711   4.100 -0.3863 -0.0571 -0.1530
  210CHOL    R1 2272   3.590   0.810   4.365 -0.1936 -0.0216 -0.1707
  210CHOL    R2 2273   3.399   0.983   4.466 -0.0576  0.0824 -0.0898
  210CHOL    R3 2274   3.377   0.794   4.660 -0.0394  0.1215 -0.0491
  210CHOL    R4 2275   3.350   1.049   4.801 -0.2293  0.1476 -0.1265
  210CHOL    R5 2276   3.490   0.889   4.849 -0.1645  0.2308 -0.0268
  210CHOL    C1 2277   3.301   0.911   5.179 -0.3121  0.2222 -0.1097
  210CHOL    C2 2278   3.491   0.858   5.466  0.0182  0.2277 -0.0177
  211CHOL   ROH 2279   2.960   1.393   4.531 -0.1084  0.0435 -0.0804
  211CHOL    R1 2280   3.010   1.299   4.793  0.0708 -0.1377 -0.1763
  211CHOL    R2 2281   2.851   1.369   5.009  0.4641  0.0672  0.0561
  211CHOL    R3 2282   2.833   1.100   5.041  0.0360  0.0793 -0.0226
  211CHOL    R4 2283   2.737   1.210   5.294  0.4650  0.1676  0.1133
  211CHOL    R5 2284   2.894   1.062   5.269  0.1960 -0.0984 -0.0909
  211CHOL    C1 2285   2.654   0.865   5.490  0.0636  0.2375  0.0726
  211CHOL    C2 2286   2.379   0.876   5.766  0.1471 -0.3118 -0.2574
  212CHOL   ROH 2287   5.345   0.745   4.437  0.0442  0.1601 -0.1305
  212CHOL    R1 2288   5.428   0.623   4.679  0.0277  0.1290 -0.1406
  212CHOL    R2 2289   5.667   0.685   4.803  0.0354  0.0867 -0.1354
  212CHOL    R3 2290   5.506   0.732   5.017  0.0422  0.0900 -0.1310
  212CHOL    R4 2291   5.770   0.675   5.132  0.0220 -0.0215 -0.1343
  212CHOL    R5 2292   5.582   0.577   5.183 -0.0128  0.0270 -0.1635
  212CHOL    C1 2293   5.679   0.713   5.526  0.0205 -0.0814 -0.1295
  212CHOL    C2 2294   5.973   0.716   5.689  0.1024 -0.0958  0.2892
  213CHOL   ROH 2295   5.426   6.211   4.210 -0.1154 -0.0496  0.3302
  213CHOL    R1 2296   5.519   6.190   4.476 -0.0841 -0.0877  0.3179
  213CHOL    R2 2297   5.686   6.379   4.591  0.0763 -0.1883  0.2732
  213CHOL    R3 2298   5.493   6.386   4.782  0.1056 -0.0305  0.2965
  213CHOL    R4 2299   5.739   6.458   4.923  0.1501 -0.1426  0.2496
  213CHOL    R5 2300   5.600   6.300   4.978  0.0700 -0.0427  0.3029
  213CHOL    C1 2301   5.589   6.511   5.296  0.2206  0.0320  0.2577
  213CHOL    C2 2302   5.666   6.383   5.663 -0.0500 -0.0941  0.0141
  214CHOL   ROH 2303   4.475   1.636   4.548  0.1398  0.2152 -0.2006
  214CHOL    R1 2304   4.497   1.851   4.730  0.0742  0.0607 -0.0070
  214CHOL    R2 2305   4.438   1.825   4.999  0.1346 -0.2116 -0.0184
  214CHOL    R3 2306   4.689   1.924   5.031  0.0950 -0.1246  0.0266
  214CHOL    R4 2307   4.584   1.898   5.304 -0.0540  0.1154 -0.0015
  214CHOL    R5 2308   4.670   2.078   5.214 -0.0446  0.0504 -0.1292
  214CHOL    C1 2309   4.905   2.033   5.511 -0.2010  0.3875  0.0506
  214CHOL    C2 2310   5.075   1.937   5.799  0.1151  0.0326  0.0251
  215CHOL   ROH 2311   0.955   1.140   4.108  0.0722  0.1276  0.0266
  215CHOL    R1 2312   1.050   1.074   4.366 -0.0701  0.0817  0.0670
  215CHOL    R2 2313   1.246   1.220   4.494  0.0627 -0.1094  0.0784
  215CHOL    R3 2314   1.061   1.234   4.693  0.0255  0.1496  0.0316
  215CHOL    R4 2315   1.318   1.283   4.826  0.0658 -0.2071  0.0980
  215CHOL    R5 2316   1.169   1.133   4.881 -0.1613 -0.0038  0.0615
  215CHOL    C1 2317   1.185   1.333   5.206  0.0327 -0.0208  0.0655
  215CHOL    C2 2318   1.292   1.567   5.467 -0.1674 -0.0514  0.0604
  216CHOL   ROH 2319   4.798   2.801   7.304 -0.1847 -0.4222  0.1791
  216CHOL    R1 2320   4.674   2.741   7.056 -0.3320 -0.4211  0.2510
  216CHOL    R2 2321   4.401   2.705   7.030 -0.4338  0.2137  0.3016
  216CHOL    R3 2322   4.428   2.897   6.839  0.0415 -0.0645  0.0690
  216CHOL    R4 2323   4.232   2.709   6.729 -0.1263  0.0746  0.1224
  216CHOL    R5 2324   4.415   2.777   6.633  0.0781 -0.3184  0.2090
  216CHOL    C1 2325   4.158   2.891   6.374  0.4990 -0.2675 -0.2004
  216CHOL    C2 2326   3.800   2.865   6.269 -0.1913  0.1465 -0.1243
  217CHOL   ROH 2327   5.374   3.245   4.185  0.1119  0.1633  0.0189
  217CHOL    R1 2328   5.450   3.292   4.454  0.0943  0.1005  0.0347
  217CHOL    R2 2329   5.702   3.378   4.524  0.0732  0.1336  0.0667
  217CHOL    R3 2330   5.564   3.575   4.651  0.0281  0.0671  0.1220
  217CHOL    R4 2331   5.702   3.432   4.866  0.3058  0.2232  0.0544
  217CHOL    R5 2332   5.489   3.474   4.855  0.2626  0.0639  0.2108
  217CHOL    C1 2333   5.573   3.647   5.184  0.3989  0.2130  0.0991
  217CHOL    C2 2334   5.468   3.394   5.533  0.1323  0.0423 -0.1928
  218CHOL   ROH 2335   0.549   5.977   7.114  0.0667 -0.0912  0.0678
  218CHOL    R1 2336   0.596   5.838   6.871  0.1454 -0.0272  0.0461
  218CHOL    R2 2337   0.683   5.964   6.642  0.0651  0.0594  0.0645
  218CHOL    R3 2338   0.880   5.777   6.652  0.1782  0.1749  0.0300
  218CHOL    R4 2339   0.851   5.841   6.366 -0.2497 -0.1906 -0.0227
  218CHOL    R5 2340   0.843   5.642   6.457 -0.0245 -0.0880  0.2407
  218CHOL    C1 2341   1.135   5.593   6.216 -0.3267 -0.2278 -0.1057
  218CHOL    C2 2342   1.246   5.360   6.000 -0.1859 -0.1002 -0.0487
  219CHOL   ROH 2343   4.021   6.703   4.548  0.0413  0.0064  0.1652
  219CHOL    R1 2344   4.097   6.821   4.793 -0.1022  0.0783  0.1755
  219CHOL    R2 2345   3.913   6.891   4.988 -0.1863 -0.1983  0.1972
  219CHOL    R3 2346   4.071   6.738   5.147  0.0377 -0.0056  0.1672
  219CHOL    R4 2347   3.984   6.959   5.319 -0.3143 -0.1727  0.2198
  219CHOL    R5 2348   4.190   6.896   5.283 -0.2087  0.1451  0.2165
  219CHOL    C1 2349   4.173   6.854   5.662 -0.1786  0.0231  0.2049
  219CHOL    C2 2350   4.315   7.075   5.963  0.1971 -0.1437 -0.1459
  220CHOL   ROH 2351   2.983   0.826   7.551  0.0140 -0.2384 -0.0381
  220CHOL    R1 2352   2.862   0.951   7.328  0.0642 -0.1277 -0.0046
  220CHOL    R2 2353   3.003   1.016   7.099  0.0757 -0.1879 -0.0168
  220CHOL    R3 2354   2.808   0.871   6.977 -0.0366 -0.0450 -0.0081
  220CHOL    R4 2355   2.951   1.003   6.758  0.1216 -0.2365 -0.0215
  220CHOL    R5 2356   2.737   1.009   6.795  0.1200 -0.0303 -0.0590
  220CHOL    C1 2357   2.738   0.859   6.445  0.0428 -0.1306 -0.0160
  220CHOL    C2 2358   2.759   0.966   6.098 -0.0970 -0.0617  0.1847
  221CHOL   ROH 2359   3.103   1.895   4.284 -0.1115 -0.1801 -0.0746
  221CHOL    R1 2360   3.208   1.767   4.514 -0.1121 -0.1837 -0.0763
  221CHOL    R2 2361   3.272   1.904   4.745 -0.0155 -0.1714 -0.1094
  221CHOL    R3 2362   3.107   1.720   4.860 -0.0595 -0.0942 -0.0486
  221CHOL    R4 2363   3.266   1.828   5.082 -0.1120  0.0226 -0.0660
  221CHOL    R5 2364   3.242   1.618   5.029 -0.1121 -0.0070  0.0477
  221CHOL    C1 2365   3.108   1.611   5.387 -0.2096  0.2079  0.0164
  221CHOL    C2 2366   3.293   1.352   5.465 -0.0354  0.0161  0.0159
  222CHOL   ROH 2367   4.356   5.086   7.174  0.2229 -0.2210 -0.0116
  222CHOL    R1 2368   4.163   5.099   6.968  0.1415  0.0155  0.0762
  222CHOL    R2 2369   4.158   5.303   6.781  0.3191  0.0130  0.0631
  222CHOL    R3 2370   4.163   5.096   6.604 -0.0275 -0.0117  0.0764
  222CHOL    R4 2371   4.028   5.313   6.461  0.0213  0.0825  0.1831
  222CHOL    R5 2372   3.953   5.111   6.490 -0.1246  0.1518  0.2740
  222CHOL    C1 2373   3.957   5.126   6.109 -0.4774  0.0998  0.2654
  222CHOL    C2 2374   3.666   5.015   5.782 -0.1452 -0.0050  0.1487
  223CHOL   ROH 2375   1.859   0.626   7.297  0.0081 -0.0584  0.0325
  223CHOL    R1 2376   1.731   0.682   7.050 -0.0193 -0.0348  0.0533
  223CHOL    R2 2377   1.840   0.852   6.862 -0.0423 -0.0225  0.0619
  223CHOL    R3 2378   1.807   0.638   6.697 -0.0651 -0.0010  0.0365
  223CHOL    R4 2379   1.851   0.865   6.516  0.2181 -0.0070  0.0684
  223CHOL    R5 2380   1.684   0.725   6.511  0.1209  0.0960 -0.0527
  223CHOL    C1 2381   1.827   0.672   6.161  0.3483  0.0221  0.0482
  223CHOL    C2 2382   1.901   0.704   5.786 -0.0809  0.0251  0.0960
  224CHOL   ROH 2383   6.309   7.007   7.260 -0.1603 -0.0452 -0.0210
  224CHOL    R1 2384   6.181   6.895   7.033 -0.1919  0.1107 -0.0815
  224CHOL    R2 2385   5.960   7.011   6.915 -0.1162  0.2737 -0.0639
  224CHOL    R3 2386   6.113   6.997   6.691 -0.0968  0.2814 -0.0514
  224CHOL    R4 2387   5.836   6.989   6.593 -0.0919  0.0918 -0.0623
  224CHOL    R5 2388   5.994   6.846   6.547 -0.0073  0.1629 -0.0044
  224CHOL    C1 2389   5.908   6.964   6.195 -0.0596 -0.0069 -0.0495
  224CHOL    C2 2390   5.899   6.791   5.870 -0.1894 -0.1217 -0.3350
  225CHOL   ROH 2391   2.835  -0.060   4.019 -0.0775  0.0355 -0.0308
  225CHOL    R1 2392   2.945  -0.115   4.274 -0.0393  0.0908 -0.0350
  225CHOL    R2 2393   2.981   0.080   4.466 -0.1671  0.1025 -0.0221
  225CHOL    R3 2394   2.835  -0.090   4.621 -0.0546 -0.0043 -0.0324
  225CHOL    R4 2395   2.905   0.133   4.799  0.0065 -0.0852  0.0493
  225CHOL    R5 2396   2.941  -0.079   4.836  0.0625 -0.1006 -0.0830
  225CHOL    C1 2397   2.724   0.004   5.138  0.2132 -0.2946  0.0813
  225CHOL    C2 2398   2.672   0.348   5.278  0.2184 -0.0972  0.0434
  226CHOL   ROH 2399   0.371   6.919   6.942 -0.1087  0.0329 -0.0396
  226CHOL    R1 2400   0.526   6.992   6.716 -0.2208  0.0082 -0.1240
  226CHOL    R2 2401   0.419   7.009   6.462 -0.4194  0.2802 -0.0215
  226CHOL    R3 2402   0.524   7.260   6.470 -0.1426  0.1676  0.0431
  226CHOL    R4 2403   0.554   7.176   6.191 -0.5015  0.2988 -0.0521
  226CHOL    R5 2404   0.711   7.251   6.321 -0.2879  0.0511 -0.1464
  226CHOL    C1 2405   0.731   7.508   6.040 -0.2895  0.2040 -0.0092
  226CHOL    C2 2406   0.887   7.778   6.020  0.0025 -0.3981 -0.0391
  227CHOL   ROH 2407   3.540   7.326   7.145  0.0566 -0.0258  0.1977
  227CHOL    R1 2408   3.441   7.337   6.880  0.1141 -0.0009  0.1775
  227CHOL    R2 2409   3.459   7.564   6.723  0.2330 -0.0175  0.1710
  227CHOL    R3 2410   3.580   7.395   6.548  0.2016 -0.0710  0.2002
  227CHOL    R4 2411   3.419   7.574   6.380  0.3691  0.0520  0.1563
  227CHOL    R5 2412   3.414   7.356   6.379  0.2384  0.0500  0.1306
  227CHOL    C1 2413   3.508   7.422   6.016  0.4188  0.0423  0.1751
  227CHOL    C2 2414   3.273   7.405   5.742 -0.0813  0.1082  0.2873
  228CHOL   ROH 2415   5.141   6.712   4.219 -0.0336 -0.1030 -0.0270
  228CHOL    R1 2416   5.267   6.708   4.473 -0.0294  0.0452 -0.0256
  228CHOL    R2 2417   5.344   6.939   4.603 -0.0289  0.1242 -0.1587
  228CHOL    R3 2418   5.194   6.836   4.806 -0.0267  0.2386 -0.0990
  228CHOL    R4 2419   5.351   7.051   4.930  0.0068  0.2738 -0.2103
  228CHOL    R5 2420   5.339   6.844   4.997 -0.0149  0.3085 -0.1128
  228CHOL    C1 2421   5.214   7.020   5.311  0.0298  0.4682 -0.1843
  228CHOL    C2 2422   5.140   7.409   5.491  0.0655 -0.0500 -0.0324
  229CHOL   ROH 2423   1.210   4.748   4.692  0.2063 -0.0708  0.0803
  229CHOL    R1 2424   1.071   4.735   4.939  0.1374  0.1921  0.0571
  229CHOL    R2 2425   1.094   4.520   5.111 -0.2814  0.1568  0.0664
  229CHOL    R3 2426   1.160   4.713   5.291  0.0372  0.0469  0.0767
  229CHOL    R4 2427   1.116   4.473   5.453 -0.3456  0.0829  0.0620
  229CHOL    R5 2428   1.022   4.667   5.481 -0.0404  0.2455  0.0788
  229CHOL    C1 2429   1.191   4.628   5.820 -0.0839 -0.0633  0.0690
  229CHOL    C2 2430   1.423   4.798   5.975 -0.0659  0.0266 -0.0999
  230CHOL   ROH 2431   4.114   4.461   4.204 -0.1676 -0.1993 -0.1473
  230CHOL    R1 2432   4.052   4.297   4.426 -0.0443 -0.0551 -0.0039
  230CHOL    R2 2433   4.199   4.301   4.660 -0.0836  0.3020  0.0162
  230CHOL    R3 2434   3.956   4.347   4.773 -0.1452  0.1740 -0.0616
  230CHOL    R4 2435   4.115   4.227   4.987 -0.1807  0.1263 -0.0478
  230CHOL    R5 2436   3.920   4.160   4.917 -0.1369  0.0919 -0.1582
  230CHOL    C1 2437   3.838   4.227   5.283 -0.2950 -0.0962 -0.1580
  230CHOL    C2 2438   3.511   4.035   5.437  0.2300 -0.0066 -0.0463
  231CHOL   ROH 2439   2.342   1.364   3.961 -0.0676  0.1856 -0.0042
  231CHOL    R1 2440   2.318   1.248   4.218 -0.3922  0.2320 -0.0094
  231CHOL    R2 2441   2.530   1.234   4.396 -0.3557 -0.5310 -0.0810
  231CHOL    R3 2442   2.355   1.359   4.562  0.1191  0.0819 -0.0074
  231CHOL    R4 2443   2.534   1.213   4.741 -0.3019 -0.5770 -0.0847
  231CHOL    R5 2444   2.317   1.202   4.739 -0.3680  0.1795 -0.0091
  231CHOL    C1 2445   2.373   1.318   5.098  0.1752 -0.0284 -0.0176
  231CHOL    C2 2446   2.139   1.270   5.451  0.1133 -0.2433 -0.2912
  232CHOL   ROH 2447   2.371   0.545   3.581  0.2930 -0.0003 -0.0253
  232CHOL    R1 2448   2.351   0.363   3.797  0.3111  0.0008 -0.0213
  232CHOL    R2 2449   2.565   0.300   3.960  0.2644  0.2044  0.1304
  232CHOL    R3 2450   2.395   0.375   4.158  0.0632  0.0782  0.0074
  232CHOL    R4 2451   2.617   0.243   4.296  0.0272  0.1930  0.1661
  232CHOL    R5 2452   2.406   0.195   4.316  0.0412  0.0671 -0.0081
  232CHOL    C1 2453   2.488   0.279   4.679 -0.2997  0.0678  0.0714
  232CHOL    C2 2454   2.278   0.362   4.897 -0.0650  0.1584 -0.2197
  233CHOL   ROH 2455   6.720   2.976   4.440  0.0467  0.1326  0.0308
  233CHOL    R1 2456   6.588   2.975   4.690 -0.0847  0.2325 -0.0369
  233CHOL    R2 2457   6.687   2.841   4.911 -0.3162  0.1264  0.0084
  233CHOL    R3 2458   6.663   3.085   5.029 -0.1598  0.1428  0.0088
  233CHOL    R4 2459   6.673   2.895   5.252 -0.3159  0.1366  0.0067
  233CHOL    R5 2460   6.520   3.046   5.217 -0.2065  0.2425 -0.0077
  233CHOL    C1 2461   6.642   3.156   5.561 -0.1690  0.1578  0.0060
  233CHOL    C2 2462   6.919   3.358   5.764  0.1333  0.0060  0.1803
  234CHOL   ROH 2463   1.098   7.371   3.817  0.0960  0.1516 -0.1217
  234CHOL    R1 2464   1.091   7.360   4.100  0.1048  0.1954 -0.1194
  234CHOL    R2 2465   1.121   7.584   4.259 -0.0648  0.2497 -0.1575
  234CHOL    R3 2466   0.885   7.502   4.365 -0.0042  0.0875 -0.1463
  234CHOL    R4 2467   1.060   7.544   4.596  0.0384 -0.0061 -0.1670
  234CHOL    R5 2468   0.948   7.363   4.549  0.0959 -0.0149 -0.2583
  234CHOL    C1 2469   0.802   7.444   4.893  0.1553 -0.3073 -0.1620
  234CHOL    C2 2470   0.693   7.397   5.267  0.0420  0.1936  0.2441
  235CHOL   ROH 2471   6.417   2.611   6.251  0.0808  0.2341  0.1674
  235CHOL    R1 2472   6.695   2.665   6.246  0.1035  0.1194  0.1705
  235CHOL    R2 2473   6.799   2.910   6.171  0.2106  0.0488  0.0794
  235CHOL    R3 2474   6.924   2.894   6.412  0.1807  0.0951  0.0977
  235CHOL    R4 2475   7.088   3.079   6.254  0.2076  0.0530  0.0807
  235CHOL    R5 2476   7.157   2.900   6.358  0.1868  0.0735  0.1267
  235CHOL    C1 2477   7.374   3.164   6.529  0.1779  0.0989  0.0986
  235CHOL    C2 2478   7.672   3.226   6.790 -0.1228 -0.1702  0.1550
  236CHOL   ROH 2479   2.478   6.542   7.299 -0.0547  0.4797 -0.0490
  236CHOL    R1 2480   2.608   6.429   7.075 -0.0770  0.3469  0.0045
  236CHOL    R2 2481   2.512   6.458   6.817 -0.0471  0.2802 -0.0127
  236CHOL    R3 2482   2.763   6.552   6.769 -0.0101  0.1735 -0.0330
  236CHOL    R4 2483   2.672   6.446   6.511 -0.0880  0.2335 -0.0327
  236CHOL    R5 2484   2.856   6.394   6.615 -0.0976  0.1428 -0.0569
  236CHOL    C1 2485   3.000   6.526   6.288 -0.0771  0.1061 -0.0634
  236CHOL    C2 2486   2.965   6.612   5.982  0.0713 -0.1565  0.2838
  237PIPC   NC3 2487   6.997   6.914  13.993  0.0521  0.0617  0.1362
  237PIPC   PO4 2488   6.669   6.706  13.795 -0.0868  0.2870 -0.1230
  237PIPC   GL1 2489   6.507   6.546  13.364  0.2935  0.2025 -0.1406
  237PIPC   GL2 2490   6.168   6.557  13.175  0.1257  0.3414 -0.1133
  237PIPC   C1A 2491   6.495   6.810  12.938 -0.0289  0.0991 -0.1259
  237PIPC   D2A 2492   6.747   6.921  12.632  0.0176  0.0109  0.1920
  237PIPC   D3A 2493   7.097   7.044  12.511  0.0552 -0.1951 -0.2707
  237PIPC   C4A 2494   7.235   6.811  12.172 -0.2979  0.0427  0.0323
  237PIPC   C1B 2495   6.221   6.513  12.700  0.0234  0.1544  0.1712
  237PIPC   C2B 2496   6.377   6.709  12.344  0.1298 -0.0747  0.0429
  237PIPC   C3B 2497   6.598   6.805  12.101  0.1206  0.0698  0.0363
  237PIPC   C4B 2498   6.860   7.125  11.907  0.0603  0.0822 -0.0023
  238PIPC   NC3 2499   4.702   2.693  12.789 -0.1030  0.0056 -0.4810
  238PIPC   PO4 2500   4.299   2.927  12.814  0.0369 -0.0866 -0.2311
  238PIPC   GL1 2501   4.466   3.181  12.573  0.2683 -0.1499  0.2110
  238PIPC   GL2 2502   4.374   3.481  12.748  0.1926  0.1537 -0.0355
  238PIPC   C1A 2503   4.503   3.439  12.132  0.1334 -0.2248  0.0374
  238PIPC   D2A 2504   4.323   3.642  11.848  0.0861  0.0293 -0.1265
  238PIPC   D3A 2505   4.558   3.404  11.591  0.0581 -0.1171  0.0433
  238PIPC   C4A 2506   4.277   3.216  11.403  0.2600 -0.2507 -0.1952
  238PIPC   C1B 2507   4.717   3.696  12.556 -0.2076  0.3422  0.0808
  238PIPC   C2B 2508   4.974   3.828  12.284  0.0785 -0.3208 -0.0224
  238PIPC   C3B 2509   5.089   3.853  11.913 -0.1538  0.0978 -0.1527
  238PIPC   C4B 2510   5.441   3.838  11.753 -0.0945 -0.1946  0.0132
  239PIPC   NC3 2511   0.818   1.914  14.184 -0.0170 -0.0108  0.1363
  239PIPC   PO4 2512   0.512   2.010  13.789 -0.3138  0.1212  0.3198
  239PIPC   GL1 2513   0.336   2.089  13.395 -0.0222 -0.1133  0.0344
  239PIPC   GL2 2514   0.040   2.026  13.240 -0.2550 -0.0751  0.2892
  239PIPC   C1A 2515   0.531   2.033  13.002 -0.0107 -0.1478  0.1189
  239PIPC   D2A 2516   0.671   1.894  12.661 -0.2471  0.3412 -0.0870
  239PIPC   D3A 2517   0.410   1.665  12.443  0.0181 -0.1144  0.2381
  239PIPC   C4A 2518   0.162   1.714  11.989 -0.0254  0.1101  0.1234
  239PIPC   C1B 2519   0.057   2.151  12.931 -0.0449  0.0100 -0.2003
  239PIPC   C2B 2520   0.187   2.067  12.525 -0.3234  0.1309 -0.0123
  239PIPC   C3B 2521   0.289   2.265  12.114 -0.0142  0.0001 -0.1093
  239PIPC   C4B 2522   0.063   2.153  11.734 -0.1258  0.0148 -0.1549
  240PIPC   NC3 2523   6.062   5.324  13.961  0.0922  0.0872 -0.1364
  240PIPC   PO4 2524   5.806   5.290  13.523 -0.2080 -0.1214 -0.1095
  240PIPC   GL1 2525   5.846   5.212  13.109 -0.4663  0.1508 -0.2895
  240PIPC   GL2 2526   6.152   5.286  13.058 -0.0750  0.1946 -0.0763
  240PIPC   C1A 2527   5.782   4.991  12.755  0.2443  0.1401  0.0424
  240PIPC   D2A 2528   5.623   5.122  12.282 -0.0749  0.3956  0.0263
  240PIPC   D3A 2529   5.268   4.777  12.171 -0.0359  0.3834 -0.0229
  240PIPC   C4A 2530   4.924   4.949  11.742  0.1556  0.0314 -0.0051
  240PIPC   C1B 2531   6.116   5.413  12.643 -0.4550 -0.1936  0.0384
  240PIPC   C2B 2532   6.295   5.580  12.322  0.2121  0.0246  0.1639
  240PIPC   C3B 2533   6.497   5.785  11.938 -0.1904 -0.2688  0.1654
  240PIPC   C4B 2534   6.495   6.339  11.852 -0.2854 -0.2038  0.0066
  241PIPC   NC3 2535   2.711   1.661  13.386  0.1479 -0.0497  0.1302
  241PIPC   PO4 2536   3.105   1.461  13.473 -0.1016  0.1794 -0.0716
  241PIPC   GL1 2537   3.006   1.228  13.029 -0.3959  0.1274 -0.2174
  241PIPC   GL2 2538   3.005   1.492  12.921 -0.1202 -0.0218  0.0183
  241PIPC   C1A 2539   2.847   0.957  12.782  0.3601  0.0798  0.2164
  241PIPC   D2A 2540   2.554   0.862  12.470  0.2408 -0.1065 -0.0077
  241PIPC   D3A 2541   2.683   1.005  12.147 -0.1806  0.1967  0.0399
  241PIPC   C4A 2542   2.424   0.904  11.819  0.1457 -0.3577 -0.1742
  241PIPC   C1B 2543   2.938   1.334  12.460  0.0802  0.1583  0.1599
  241PIPC   C2B 2544   2.986   1.386  12.058 -0.0226 -0.2642 -0.1353
  241PIPC   C3B 2545   2.770   1.479  11.693 -0.2279  0.4097  0.0644
  241PIPC   C4B 2546   2.507   1.494  11.426  0.0306  0.0811  0.0222
  242PIPC   NC3 2547   6.899   1.321  13.739 -0.0479  0.2221  0.1833
  242PIPC   PO4 2548   6.386   1.585  13.772  0.0109  0.0174 -0.2008
  242PIPC   GL1 2549   6.333   1.809  13.472  0.1354 -0.2698 -0.3302
  242PIPC   GL2 2550   6.126   2.013  13.398 -0.1319 -0.0821  0.0011
  242PIPC   C1A 2551   6.608   2.097  13.230 -0.5637  0.0376  0.1716
  242PIPC   D2A 2552   7.056   2.132  13.341 -0.3352 -0.0232 -0.1610
  242PIPC   D3A 2553   7.196   2.504  13.198  0.0381 -0.0535 -0.0821
  242PIPC   C4A 2554   6.921   2.641  12.950  0.1235 -0.0291  0.1259
  242PIPC   C1B 2555   6.151   2.183  12.987  0.2872  0.2615 -0.0023
  242PIPC   C2B 2556   6.538   2.210  12.765  0.0533  0.4029  0.0157
  242PIPC   C3B 2557   6.716   2.154  12.328  0.1057  0.0280  0.0473
  242PIPC   C4B 2558   6.756   2.141  11.927  0.0446  0.1115  0.3128
  243PIPC   NC3 2559   5.038   6.998  13.529  0.0050 -0.0508 -0.0619
  243PIPC   PO4 2560   4.772   6.753  13.202  0.0246  0.3533 -0.1744
  243PIPC   GL1 2561   4.927   6.425  12.849 -0.0552  0.1463  0.0452
  243PIPC   GL2 2562   5.204   6.066  12.940  0.0841 -0.0096 -0.4402
  243PIPC   C1A 2563   4.666   6.186  12.614  0.2083 -0.0524  0.1089
  243PIPC   D2A 2564   4.331   6.214  12.349  0.3547 -0.0593 -0.3320
  243PIPC   D3A 2565   4.668   6.074  12.077 -0.2832  0.0387 -0.1249
  243PIPC   C4A 2566   4.980   6.469  11.876 -0.0752  0.0050  0.1006
  243PIPC   C1B 2567   5.050   5.729  12.706  0.0788  0.3144  0.1143
  243PIPC   C2B 2568   5.029   5.770  12.208 -0.1230  0.0874 -0.1439
  243PIPC   C3B 2569   5.128   5.790  11.776 -0.0531 -0.3251  0.0313
  243PIPC   C4B 2570   4.831   5.954  11.613 -0.0435 -0.3998 -0.2189
  244PIPC   NC3 2571   0.974   2.580  13.716  0.0492 -0.1032 -0.2280
  244PIPC   PO4 2572   1.162   3.032  13.544  0.2488  0.0933  0.2469
  244PIPC   GL1 2573   1.358   2.866  13.231  0.2355  0.0664 -0.2368
  244PIPC   GL2 2574   1.087   2.879  13.000  0.1289  0.0188 -0.2215
  244PIPC   C1A 2575   1.631   2.876  12.901  0.0533 -0.0395 -0.1412
  244PIPC   D2A 2576   1.705   3.009  12.542  0.1015  0.2007  0.2490
  244PIPC   D3A 2577   1.453   3.152  12.177 -0.3531  0.0674  0.0120
  244PIPC   C4A 2578   1.122   2.967  11.966 -0.1744 -0.1596  0.0169
  244PIPC   C1B 2579   1.084   2.861  12.532 -0.0149  0.0247  0.4449
  244PIPC   C2B 2580   1.123   2.564  12.303 -0.3967 -0.3811 -0.6720
  244PIPC   C3B 2581   1.227   2.444  11.874 -0.2453 -0.0308 -0.2012
  244PIPC   C4B 2582   1.592   2.399  11.719 -0.1797  0.0356 -0.1640
  245PIPC   NC3 2583   7.162   6.536  13.672  0.0275  0.1372  0.1317
  245PIPC   PO4 2584   6.920   6.266  13.554  0.0583  0.1256  0.0866
  245PIPC   GL1 2585   7.298   6.244  13.282 -0.2578  0.1446 -0.1694
  245PIPC   GL2 2586   7.486   5.980  13.346  0.0667 -0.1140 -0.1614
  245PIPC   C1A 2587   7.407   6.336  12.975  0.0427 -0.0300  0.3349
  245PIPC   D2A 2588   7.398   6.648  12.647 -0.4469  0.2352  0.2809
  245PIPC   D3A 2589   7.445   7.139  12.844  0.2760 -0.1250  0.0954
  245PIPC   C4A 2590   7.026   7.195  12.996  0.1916 -0.0425 -0.0581
  245PIPC   C1B 2591   7.404   5.618  13.054 -0.1754  0.0987  0.3479
  245PIPC   C2B 2592   7.465   5.631  12.645  0.0901  0.2553  0.1329
  245PIPC   C3B 2593   7.508   5.687  12.205 -0.0936 -0.0138 -0.1783
  245PIPC   C4B 2594   7.678   5.729  11.828  0.0316 -0.2560  0.1474
  246PIPC   NC3 2595   2.160   4.591  13.543  0.1440 -0.3501 -0.3470
  246PIPC   PO4 2596   2.577   4.519  13.435 -0.2229 -0.4869  0.0555
  246PIPC   GL1 2597   2.712   4.453  13.081 -0.0757 -0.2126 -0.2012
  246PIPC   GL2 2598   2.716   4.103  13.092  0.0298  0.2395  0.2935
  246PIPC   C1A 2599   2.764   4.784  12.802 -0.2144 -0.0745 -0.0276
  246PIPC   D2A 2600   2.701   5.068  12.394 -0.0632 -0.1974 -0.3384
  246PIPC   D3A 2601   2.583   4.733  12.170  0.0944 -0.3441  0.0103
  246PIPC   C4A 2602   2.818   4.556  11.869 -0.2508 -0.0064 -0.0592
  246PIPC   C1B 2603   2.556   4.092  12.712  0.2180  0.3556  0.0776
  246PIPC   C2B 2604   2.482   4.242  12.245  0.0383  0.0087  0.1307
  246PIPC   C3B 2605   2.372   4.415  11.811  0.1212  0.0732 -0.0753
  246PIPC   C4B 2606   2.285   4.854  11.803  0.1872 -0.0418 -0.1238
  247PIPC   NC3 2607   4.651   4.354  13.787  0.0900  0.1934  0.2646
  247PIPC   PO4 2608   5.114   4.398  13.745  0.1327 -0.2562  0.2271
  247PIPC   GL1 2609   5.160   4.483  13.326  0.1205 -0.1120  0.0249
  247PIPC   GL2 2610   5.470   4.356  13.193  0.0892 -0.3656  0.0407
  247PIPC   C1A 2611   5.052   4.641  12.940 -0.0179 -0.0734 -0.2106
  247PIPC   D2A 2612   5.271   4.910  12.655  0.2885 -0.1599  0.1547
  247PIPC   D3A 2613   5.100   5.250  12.470  0.0200 -0.6208  0.2026
  247PIPC   C4A 2614   5.220   5.318  12.039 -0.0507  0.3447  0.0487
  247PIPC   C1B 2615   5.362   4.335  12.777  0.0448  0.4141  0.1271
  247PIPC   C2B 2616   5.300   4.170  12.335 -0.1220 -0.2139 -0.1069
  247PIPC   C3B 2617   5.194   4.313  11.951  0.3172 -0.0711 -0.2971
  247PIPC   C4B 2618   5.037   4.249  11.592 -0.0860  0.0183 -0.4044
  248PIPC   NC3 2619   6.010   2.507  14.150 -0.2421 -0.1743  0.3066
  248PIPC   PO4 2620   6.150   2.922  13.953 -0.1628  0.2442 -0.0310
  248PIPC   GL1 2621   6.121   3.096  13.539 -0.1567 -0.1123  0.1362
  248PIPC   GL2 2622   6.368   2.963  13.250  0.2940 -0.2618 -0.0466
  248PIPC   C1A 2623   6.362   3.421  13.369 -0.0070 -0.2514  0.2904
  248PIPC   D2A 2624   6.668   3.793  13.289  0.1691  0.4161 -0.1660
  248PIPC   D3A 2625   7.069   3.484  13.166 -0.0006  0.0136  0.1268
  248PIPC   C4A 2626   7.291   3.614  12.757  0.4498 -0.0925 -0.1165
  248PIPC   C1B 2627   6.686   3.162  13.113 -0.2728 -0.3018  0.0532
  248PIPC   C2B 2628   6.830   3.458  12.752  0.0425 -0.0917  0.2969
  248PIPC   C3B 2629   6.840   3.438  12.418 -0.1056  0.2165  0.2145
  248PIPC   C4B 2630   6.646   3.420  12.113 -0.0236 -0.0216  0.2600
  249PIPC   NC3 2631   3.646   0.698  13.313  0.0685 -0.3133  0.0421
  249PIPC   PO4 2632   3.786   1.021  13.010  0.1449  0.2124 -0.2204
  249PIPC   GL1 2633   3.550   1.244  12.592  0.1806  0.0324  0.2552
  249PIPC   GL2 2634   3.670   1.542  12.555 -0.2940 -0.0305 -0.0046
  249PIPC   C1A 2635   3.483   1.312  12.072  0.2245  0.3705  0.3023
  249PIPC   D2A 2636   3.701   1.377  11.781 -0.1734 -0.0679 -0.3361
  249PIPC   D3A 2637   3.451   1.257  11.515  0.2640 -0.0982 -0.2344
  249PIPC   C4A 2638   3.661   1.199  11.197 -0.0429 -0.1275  0.1242
  249PIPC   C1B 2639   3.901   1.520  12.224 -0.0226  0.0282 -0.1217
  249PIPC   C2B 2640   4.113   1.659  11.957  0.2333  0.2021  0.3229
  249PIPC   C3B 2641   4.319   1.680  11.562 -0.0280 -0.0387  0.3344
  249PIPC   C4B 2642   4.503   1.619  11.224 -0.3520 -0.1275 -0.0098
  250PIPC   NC3 2643   7.185   3.462  13.631 -0.2302  0.2510  0.0849
  250PIPC   PO4 2644   7.228   3.899  13.613 -0.1091 -0.0900  0.2185
  250PIPC   GL1 2645   7.487   3.788  13.285  0.0446 -0.0810 -0.1029
  250PIPC   GL2 2646   7.697   4.115  13.195  0.2814 -0.1201  0.0729
  250PIPC   C1A 2647   7.598   3.391  13.071  0.0348  0.3772  0.0719
  250PIPC   D2A 2648   7.579   3.190  12.715  0.1331  0.0753 -0.2179
  250PIPC   D3A 2649   7.381   3.296  12.380 -0.1214 -0.1914  0.3910
  250PIPC   C4A 2650   7.246   3.092  12.118  0.2871 -0.1581  0.1600
  250PIPC   C1B 2651   7.679   3.954  12.725  0.0609 -0.0562  0.2289
  250PIPC   C2B 2652   7.376   3.800  12.345 -0.2001 -0.1317  0.1043
  250PIPC   C3B 2653   7.169   3.760  12.005 -0.0971  0.2836 -0.1708
  250PIPC   C4B 2654   6.868   3.796  11.793 -0.0057 -0.0289 -0.3372
  251PIPC   NC3 2655   3.177   6.105  13.818  0.1410  0.1032  0.3380
  251PIPC   PO4 2656   2.965   6.033  13.477  0.0989  0.1221 -0.0719
  251PIPC   GL1 2657   3.016   5.775  13.129  0.0685  0.0540  0.0383
  251PIPC   GL2 2658   2.929   5.961  12.813  0.0517 -0.0246 -0.4484
  251PIPC   C1A 2659   3.361   5.765  12.651 -0.2248 -0.1315 -0.1195
  251PIPC   D2A 2660   3.573   5.782  12.250 -0.0149  0.3019  0.0679
  251PIPC   D3A 2661   3.473   5.865  11.838  0.0651  0.0869  0.0251
  251PIPC   C4A 2662   3.521   5.689  11.534 -0.0557  0.3886  0.0135
  251PIPC   C1B 2663   2.862   5.991  12.397 -0.0697  0.0104  0.0872
  251PIPC   C2B 2664   2.661   5.905  12.044 -0.2870 -0.1542  0.2486
  251PIPC   C3B 2665   2.470   5.775  11.681 -0.3371  0.0280  0.0116
  251PIPC   C4B 2666   2.378   5.733  11.273 -0.0787 -0.1210  0.1209
  252PIPC   NC3 2667   5.598   1.224  13.821 -0.2837  0.0953  0.0689
  252PIPC   PO4 2668   5.411   1.426  13.595 -0.2229 -0.0794  0.0514
  252PIPC   GL1 2669   5.451   1.246  13.268 -0.0810 -0.3100  0.0946
  252PIPC   GL2 2670   5.410   0.930  13.139 -0.1939  0.2846  0.1665
  252PIPC   C1A 2671   5.305   1.321  12.786  0.1829 -0.1971 -0.1080
  252PIPC   D2A 2672   5.451   1.281  12.364  0.1412  0.4149 -0.0100
  252PIPC   D3A 2673   5.702   1.308  11.958 -0.0668  0.1689  0.0600
  252PIPC   C4A 2674   6.063   1.145  11.864  0.3332  0.1527  0.3690
  252PIPC   C1B 2675   5.537   0.818  12.753 -0.2262 -0.0982  0.2610
  252PIPC   C2B 2676   5.451   0.763  12.368 -0.0899 -0.1313 -0.0144
  252PIPC   C3B 2677   5.419   0.858  11.933  0.2138 -0.0516 -0.0978
  252PIPC   C4B 2678   5.517   0.665  11.615 -0.1544 -0.0288 -0.2728
  253PIPC   NC3 2679   6.259   2.576  13.614 -0.0188 -0.1999  0.0823
  253PIPC   PO4 2680   5.781   2.403  13.659 -0.0552 -0.1425  0.0358
  253PIPC   GL1 2681   5.954   2.599  13.247 -0.0571 -0.1613  0.2169
  253PIPC   GL2 2682   5.811   2.848  13.138  0.1005  0.0975  0.2928
  253PIPC   C1A 2683   6.211   2.634  12.888 -0.2617 -0.0180 -0.0111
  253PIPC   D2A 2684   6.248   2.483  12.415 -0.1181  0.1375  0.0126
  253PIPC   D3A 2685   6.635   2.644  12.511 -0.1129 -0.1532  0.0061
  253PIPC   C4A 2686   6.629   2.991  12.626 -0.2842 -0.2719 -0.1062
  253PIPC   C1B 2687   5.807   2.911  12.788  0.0373 -0.0831  0.1963
  253PIPC   C2B 2688   6.081   3.004  12.510  0.2003  0.0763 -0.1572
  253PIPC   C3B 2689   6.310   2.964  12.222 -0.0536  0.1101 -0.1253
  253PIPC   C4B 2690   6.785   2.925  12.165  0.2367  0.0528  0.1320
  254PIPC   NC3 2691   0.906   4.932  13.486 -0.3109  0.1689 -0.1334
  254PIPC   PO4 2692   0.765   4.566  13.684 -0.0658  0.1511  0.2342
  254PIPC   GL1 2693   1.062   4.396  13.309 -0.2408  0.1641 -0.0012
  254PIPC   GL2 2694   1.093   4.683  13.143 -0.0377 -0.0289  0.0392
  254PIPC   C1A 2695   1.148   4.221  12.819  0.0106  0.3057 -0.1099
  254PIPC   D2A 2696   1.423   3.825  12.747 -0.0845 -0.2490 -0.0813
  254PIPC   D3A 2697   1.150   4.016  12.410 -0.0062 -0.1517 -0.2330
  254PIPC   C4A 2698   0.802   3.751  12.291  0.2007 -0.0447  0.0136
  254PIPC   C1B 2699   1.029   4.717  12.686  0.0408  0.1898  0.0596
  254PIPC   C2B 2700   1.119   4.560  12.317  0.1325 -0.3166  0.4351
  254PIPC   C3B 2701   0.978   4.290  12.064 -0.2997  0.1263 -0.3249
  254PIPC   C4B 2702   1.245   3.958  11.829  0.0729  0.1988 -0.2745
  255PIPC   NC3 2703   7.074   2.547   9.446 -0.0959  0.2143 -0.2280
  255PIPC   PO4 2704   6.607   2.682   9.598 -0.2597  0.1051 -0.1074
  255PIPC   GL1 2705   6.581   2.649   9.995 -0.0293 -0.2895 -0.0429
  255PIPC   GL2 2706   6.940   2.408  10.005 -0.0194  0.0397  0.2173
  255PIPC   C1A 2707   6.647   2.485  10.404  0.1586  0.1938 -0.1394
  255PIPC   D2A 2708   6.741   2.248  10.751 -0.2416 -0.0135 -0.1930
  255PIPC   D3A 2709   6.461   2.201  11.076 -0.0181  0.1289  0.4977
  255PIPC   C4A 2710   6.653   2.434  11.464  0.0559  0.1455 -0.3221
  255PIPC   C1B 2711   7.077   2.167  10.387 -0.2201 -0.1748  0.1980
  255PIPC   C2B 2712   7.211   2.252  10.879 -0.1377  0.1776  0.0200
  255PIPC   C3B 2713   7.233   2.715  10.872 -0.0628  0.0832 -0.1749
  255PIPC   C4B 2714   7.428   2.985  10.589  0.2983  0.0075 -0.0457
  256PIPC   NC3 2715   0.812   6.078   9.324 -0.0199 -0.3290 -0.1608
  256PIPC   PO4 2716   0.493   5.954   9.641 -0.1952 -0.1786  0.1646
  256PIPC   GL1 2717   0.162   5.974   9.944  0.1293  0.2960 -0.1859
  256PIPC   GL2 2718  -0.065   6.209   9.939 -0.0837  0.0484  0.2204
  256PIPC   C1A 2719   0.200   5.871  10.369 -0.0860 -0.3276  0.2418
  256PIPC   D2A 2720   0.117   5.931  10.852 -0.0123 -0.2126  0.2320
  256PIPC   D3A 2721   0.518   5.776  10.879 -0.2079 -0.3725  0.1072
  256PIPC   C4A 2722   0.839   5.509  11.116  0.0198  0.2157  0.2269
  256PIPC   C1B 2723  -0.008   6.317  10.403 -0.1551 -0.2581  0.0545
  256PIPC   C2B 2724  -0.155   6.309  10.815 -0.0709 -0.2180  0.0372
  256PIPC   C3B 2725  -0.397   6.567  11.214 -0.0405  0.3202 -0.1369
  256PIPC   C4B 2726  -0.806   6.627  11.520 -0.0581 -0.0101  0.1884
  257PIPC   NC3 2727   1.713   5.531   9.460 -0.1836 -0.1171  0.0009
  257PIPC   PO4 2728   1.351   5.305   9.530 -0.2169  0.1162 -0.2100
  257PIPC   GL1 2729   1.448   5.364   9.868 -0.1331  0.3187 -0.2564
  257PIPC   GL2 2730   1.210   5.224  10.045  0.2096  0.2321  0.2667
  257PIPC   C1A 2731   1.699   5.327  10.192  0.1757 -0.1758  0.0716
  257PIPC   D2A 2732   1.931   5.198  10.585  0.1074 -0.2082  0.0036
  257PIPC   D3A 2733   2.091   4.874  10.708  0.0086  0.0136 -0.0485
  257PIPC   C4A 2734   2.447   4.937  10.600  0.1127  0.0986  0.2892
  257PIPC   C1B 2735   0.911   5.210  10.380  0.0781 -0.1891  0.0481
  257PIPC   C2B 2736   0.959   5.125  10.830  0.0758 -0.1537  0.1971
  257PIPC   C3B 2737   1.062   4.987  11.166 -0.1773  0.1359 -0.1051
  257PIPC   C4B 2738   1.314   4.896  11.430 -0.1907 -0.0080  0.2052
  258PIPC   NC3 2739   7.080   1.518   9.548 -0.0384 -0.0287  0.0607
  258PIPC   PO4 2740   6.912   1.250   9.197  0.4038 -0.0486  0.1624
  258PIPC   GL1 2741   6.753   1.079   9.692  0.2770  0.4331 -0.2406
  258PIPC   GL2 2742   6.517   0.881   9.873  0.1553  0.0342  0.1948
  258PIPC   C1A 2743   6.962   0.812  10.057 -0.1521  0.4155  0.5187
  258PIPC   D2A 2744   7.187   0.769  10.465 -0.3044 -0.0095  0.1959
  258PIPC   D3A 2745   7.361   0.861  10.841  0.5315  0.0875 -0.0174
  258PIPC   C4A 2746   7.232   0.683  11.246 -0.3789  0.1068 -0.2646
  258PIPC   C1B 2747   6.333   0.703  10.189 -0.0831  0.1041 -0.0836
  258PIPC   C2B 2748   6.254   0.840  10.554 -0.4627  0.1005  0.1415
  258PIPC   C3B 2749   5.901   0.838  10.926 -0.0724 -0.1244  0.1853
  258PIPC   C4B 2750   5.732   0.514  11.187  0.0510  0.1602  0.0772
  259PIPC   NC3 2751   1.751   4.087   9.102  0.3998 -0.1645  0.0135
  259PIPC   PO4 2752   1.945   4.450   9.306 -0.2704 -0.1918  0.0175
  259PIPC   GL1 2753   2.013   4.400   9.642  0.0628  0.2240 -0.0537
  259PIPC   GL2 2754   2.330   4.309   9.789  0.1624 -0.0559  0.0426
  259PIPC   C1A 2755   1.842   4.257  10.061  0.4474  0.1178 -0.0582
  259PIPC   D2A 2756   1.736   3.960  10.247 -0.2177 -0.1560  0.0275
  259PIPC   D3A 2757   1.425   4.282  10.436  0.2798 -0.2035 -0.1153
  259PIPC   C4A 2758   1.359   4.200  10.911  0.1129  0.1148 -0.1562
  259PIPC   C1B 2759   2.591   4.371  10.105  0.1964  0.0123  0.1878
  259PIPC   C2B 2760   2.488   4.455  10.562  0.2061 -0.0450 -0.0724
  259PIPC   C3B 2761   2.735   4.393  10.854  0.0493 -0.1154  0.0566
  259PIPC   C4B 2762   2.868   4.469  11.381 -0.0095  0.0353 -0.1708
  260PIPC   NC3 2763   5.687   6.771   9.084  0.1372 -0.1128 -0.0874
  260PIPC   PO4 2764   5.863   7.092   9.284  0.2941 -0.0181  0.1681
  260PIPC   GL1 2765   5.739   7.040   9.679 -0.1348  0.0083 -0.0703
  260PIPC   GL2 2766   5.569   6.787   9.609 -0.2053 -0.0801  0.1837
  260PIPC   C1A 2767   5.713   7.235  10.099  0.1241  0.2052  0.5085
  260PIPC   D2A 2768   5.548   7.387  10.530 -0.3102 -0.0046  0.4436
  260PIPC   D3A 2769   5.654   7.550  10.915 -0.3918 -0.2254 -0.1061
  260PIPC   C4A 2770   5.590   7.273  11.239  0.0790  0.0057  0.1037
  260PIPC   C1B 2771   5.410   6.777   9.976 -0.1817 -0.0184  0.0922
  260PIPC   C2B 2772   5.315   6.911  10.440 -0.5435  0.0396 -0.2175
  260PIPC   C3B 2773   5.126   7.199  10.713  0.1562  0.2485  0.2900
  260PIPC   C4B 2774   5.069   7.391  11.128  0.1764  0.0718 -0.0322
  261PIPC   NC3 2775   0.279   3.743   9.336 -0.1079 -0.1645  0.1960
  261PIPC   PO4 2776   0.079   3.934   9.601 -0.1274  0.0515 -0.0406
  261PIPC   GL1 2777   0.486   3.946   9.794  0.1317 -0.1889 -0.2675
  261PIPC   GL2 2778   0.483   4.111  10.172  0.1819 -0.1157  0.0183
  261PIPC   C1A 2779   0.787   3.718  10.018 -0.2552  0.1795 -0.0733
  261PIPC   D2A 2780   1.076   3.388  10.000  0.2315  0.0122 -0.3629
  261PIPC   D3A 2781   1.218   3.384  10.291  0.0958  0.1039 -0.3808
  261PIPC   C4A 2782   1.203   3.214  10.668 -0.0309 -0.1092  0.0339
  261PIPC   C1B 2783   0.343   3.989  10.534 -0.1899 -0.1353  0.0480
  261PIPC   C2B 2784   0.386   3.767  10.922 -0.2074  0.0714  0.0811
  261PIPC   C3B 2785   0.333   3.703  11.400  0.0363 -0.1835  0.1850
  261PIPC   C4B 2786   0.643   3.970  11.698 -0.1939  0.2481 -0.0228
  262PIPC   NC3 2787   4.805   6.231   8.823 -0.3771 -0.0006 -0.2280
  262PIPC   PO4 2788   4.774   6.431   9.174 -0.0415 -0.0421  0.1041
  262PIPC   GL1 2789   4.875   6.478   9.634 -0.0028 -0.1006  0.0564
  262PIPC   GL2 2790   4.965   6.828   9.715 -0.3345  0.2052  0.2891
  262PIPC   C1A 2791   4.847   6.356  10.015  0.0144 -0.2560  0.2594
  262PIPC   D2A 2792   5.030   6.493  10.344  0.2133 -0.1572  0.0790
  262PIPC   D3A 2793   5.246   6.580  10.781 -0.1793  0.0679  0.1181
  262PIPC   C4A 2794   4.983   6.849  11.029 -0.0711 -0.3844 -0.1594
  262PIPC   C1B 2795   4.784   6.833  10.112  0.0328  0.1803  0.1498
  262PIPC   C2B 2796   4.748   6.960  10.544  0.3765  0.0246 -0.4266
  262PIPC   C3B 2797   4.525   6.808  10.915  0.3745  0.2060 -0.0134
  262PIPC   C4B 2798   4.149   6.955  11.167  0.1032 -0.1236 -0.2876
  263PIPC   NC3 2799   2.426   4.321   9.317  0.0081  0.1277  0.2381
  263PIPC   PO4 2800   2.707   4.671   9.220  0.2859  0.0703 -0.0867
  263PIPC   GL1 2801   2.717   4.621   9.630  0.1178  0.0409 -0.1235
  263PIPC   GL2 2802   2.983   4.862   9.738  0.0068 -0.0926 -0.0131
  263PIPC   C1A 2803   2.543   4.849  10.018 -0.2851 -0.2880 -0.1107
  263PIPC   D2A 2804   2.768   5.167  10.172  0.1403  0.2757  0.0427
  263PIPC   D3A 2805   3.113   5.162  10.118 -0.3213  0.0424  0.0027
  263PIPC   C4A 2806   3.191   5.450   9.800 -0.1983  0.1383 -0.0773
  263PIPC   C1B 2807   2.962   4.657  10.121  0.0629  0.2204  0.3087
  263PIPC   C2B 2808   2.913   4.805  10.501  0.2818  0.0114  0.1767
  263PIPC   C3B 2809   3.187   4.647  10.772  0.0677  0.2187  0.0448
  263PIPC   C4B 2810   3.260   4.271  10.982 -0.1806  0.0895 -0.0542
  264PIPC   NC3 2811   1.144   0.130   9.459  0.0586  0.1974 -0.0996
  264PIPC   PO4 2812   0.836   0.388   9.590 -0.1257 -0.0412  0.1030
  264PIPC   GL1 2813   0.982   0.817   9.782  0.1067  0.0621 -0.1400
  264PIPC   GL2 2814   0.771   0.732  10.132 -0.1003  0.2024  0.1332
  264PIPC   C1A 2815   1.072   1.083  10.102 -0.0343 -0.0269 -0.2775
  264PIPC   D2A 2816   0.889   1.160  10.502 -0.0824 -0.1724  0.0636
  264PIPC   D3A 2817   0.944   1.177  11.005 -0.1405  0.0087 -0.1840
  264PIPC   C4A 2818   1.121   0.961  11.384 -0.0594 -0.2050 -0.0216
  264PIPC   C1B 2819   0.632   0.764  10.453  0.0802  0.1340 -0.0127
  264PIPC   C2B 2820   0.660   0.777  10.898 -0.1897  0.2077  0.0357
  264PIPC   C3B 2821   0.606   0.823  11.333  0.0406  0.2286 -0.0875
  264PIPC   C4B 2822   0.556   1.272  11.333  0.0212 -0.0559 -0.0433
  265PIPC   NC3 2823   7.559   6.158   9.456 -0.0357  0.0198 -0.1933
  265PIPC   PO4 2824   7.215   5.934   9.560 -0.0212  0.0911  0.1720
  265PIPC   GL1 2825   7.017   5.783   9.939 -0.0682 -0.1292 -0.2111
  265PIPC   GL2 2826   7.153   5.908  10.187 -0.2296  0.1614 -0.1841
  265PIPC   C1A 2827   6.804   5.597  10.298 -0.0342  0.1023  0.0700
  265PIPC   D2A 2828   6.763   5.573  10.789  0.3187 -0.1433  0.2150
  265PIPC   D3A 2829   6.481   5.672  11.185 -0.1423 -0.3548  0.1161
  265PIPC   C4A 2830   6.047   5.668  11.135  0.0631 -0.1041  0.1072
  265PIPC   C1B 2831   7.173   5.836  10.648  0.1717  0.1318  0.1056
  265PIPC   C2B 2832   7.093   5.799  11.053  0.1544 -0.1021  0.1111
  265PIPC   C3B 2833   7.314   5.644  11.432  0.3055  0.1403 -0.2629
  265PIPC   C4B 2834   7.562   5.287  11.503  0.0633 -0.0952 -0.1316
  266PIPC   NC3 2835   7.157   5.402   9.626 -0.0011  0.1926 -0.1937
  266PIPC   PO4 2836   6.884   5.053   9.548 -0.3758  0.1126  0.0447
  266PIPC   GL1 2837   6.733   4.960   9.889 -0.2720  0.0146  0.0452
  266PIPC   GL2 2838   6.980   5.173  10.102  0.4055  0.1104 -0.0563
  266PIPC   C1A 2839   6.449   5.196  10.232  0.3040 -0.0508 -0.0926
  266PIPC   D2A 2840   6.221   5.350  10.673  0.4079  0.0269  0.0630
  266PIPC   D3A 2841   5.901   5.454  10.321 -0.3071 -0.0884 -0.0647
  266PIPC   C4A 2842   5.909   5.978  10.211 -0.2317  0.2091 -0.2838
  266PIPC   C1B 2843   7.187   5.361  10.466  0.0387 -0.1817  0.2487
  266PIPC   C2B 2844   7.194   5.289  10.886 -0.0689 -0.1682  0.0492
  266PIPC   C3B 2845   7.210   5.106  11.259 -0.0524  0.2340 -0.5027
  266PIPC   C4B 2846   7.233   4.945  11.648  0.2419  0.1534 -0.0587
  267PIPC   NC3 2847   3.457   2.127   9.007 -0.2875 -0.0353 -0.1191
  267PIPC   PO4 2848   3.806   1.744   8.927 -0.0461 -0.2826  0.0912
  267PIPC   GL1 2849   3.921   1.770   9.291  0.2467 -0.0640  0.0644
  267PIPC   GL2 2850   3.693   1.763   9.511  0.3609  0.2534  0.4256
  267PIPC   C1A 2851   4.207   1.888   9.724 -0.0409 -0.0964 -0.1179
  267PIPC   D2A 2852   4.495   1.916  10.165 -0.2379 -0.3738  0.1505
  267PIPC   D3A 2853   4.418   2.296  10.315  0.1014 -0.1064  0.3855
  267PIPC   C4A 2854   4.768   2.527  10.074 -0.0555  0.0053 -0.0010
  267PIPC   C1B 2855   3.267   1.641   9.640  0.4138 -0.0609  0.1408
  267PIPC   C2B 2856   3.211   1.711   9.976  0.3336  0.1166  0.0092
  267PIPC   C3B 2857   3.438   1.864  10.328 -0.0623 -0.3592 -0.1302
  267PIPC   C4B 2858   3.478   2.180  10.541 -0.1456  0.1551  0.0293
  268PIPC   NC3 2859   1.823   3.164   9.628 -0.0818  0.1567  0.0344
  268PIPC   PO4 2860   1.622   3.475   9.892  0.1420 -0.2161  0.0362
  268PIPC   GL1 2861   1.699   3.112  10.164  0.1659 -0.1100  0.2149
  268PIPC   GL2 2862   1.790   2.862  10.057 -0.2671 -0.3862 -0.2121
  268PIPC   C1A 2863   1.705   3.018  10.549 -0.1021  0.0225 -0.3338
  268PIPC   D2A 2864   1.768   3.171  10.920 -0.3192  0.0431  0.1312
  268PIPC   D3A 2865   2.011   3.185  11.314 -0.1919 -0.0218 -0.3381
  268PIPC   C4A 2866   2.479   3.182  11.218 -0.0565  0.0560  0.2143
  268PIPC   C1B 2867   2.214   2.795  10.121 -0.0046 -0.0243 -0.0429
  268PIPC   C2B 2868   2.611   2.790  10.364  0.1257  0.0630  0.1783
  268PIPC   C3B 2869   2.621   2.849  10.731 -0.2368  0.0577  0.1878
  268PIPC   C4B 2870   2.823   2.841  11.144 -0.3197  0.1140 -0.2555
  269PIPC   NC3 2871   3.663   5.175   9.309 -0.0044  0.2728  0.0105
  269PIPC   PO4 2872   3.432   4.912   9.546  0.2002 -0.1204  0.0369
  269PIPC   GL1 2873   3.512   4.923   9.852 -0.0412 -0.1266  0.0452
  269PIPC   GL2 2874   3.611   5.232   9.949 -0.0661 -0.0662 -0.0136
  269PIPC   C1A 2875   3.508   4.912  10.324 -0.1176 -0.3489 -0.1644
  269PIPC   D2A 2876   3.617   4.830  10.724 -0.1075 -0.0297 -0.6241
  269PIPC   D3A 2877   3.699   4.567  11.069  0.1392  0.0549  0.1824
  269PIPC   C4A 2878   3.753   4.498  11.437 -0.1300  0.0042 -0.1118
  269PIPC   C1B 2879   3.541   5.517  10.289  0.2568  0.4145 -0.0020
  269PIPC   C2B 2880   3.495   5.621  10.739 -0.0043 -0.0828 -0.0701
  269PIPC   C3B 2881   3.195   5.539  10.982 -0.0869 -0.1843  0.0015
  269PIPC   C4B 2882   2.798   5.724  11.031 -0.1904 -0.2631 -0.1146
  270PIPC   NC3 2883   6.427  -0.012   8.642 -0.0482  0.0568 -0.2816
  270PIPC   PO4 2884   6.667   0.290   9.056 -0.2630 -0.1985 -0.0286
  270PIPC   GL1 2885   6.486   0.241   9.580 -0.1880 -0.0891  0.0491
  270PIPC   GL2 2886   6.649   0.363   9.819 -0.1008  0.1122 -0.2188
  270PIPC   C1A 2887   6.183   0.532   9.781 -0.2904 -0.0755 -0.2680
  270PIPC   D2A 2888   5.768   0.601   9.715 -0.0097  0.0410  0.0076
  270PIPC   D3A 2889   5.404   0.561   9.666  0.1337  0.2418 -0.1166
  270PIPC   C4A 2890   5.063   0.545   9.435  0.1488 -0.0877 -0.2994
  270PIPC   C1B 2891   6.678   0.348  10.199  0.1173 -0.6413  0.1715
  270PIPC   C2B 2892   6.645   0.586  10.593 -0.0125  0.0037 -0.0779
  270PIPC   C3B 2893   6.843   0.696  10.915 -0.1116 -0.0799  0.3124
  270PIPC   C4B 2894   6.776   0.837  11.338  0.0611 -0.2275  0.3242
  271PIPC   NC3 2895   6.367   4.522   9.229  0.3387  0.0114 -0.2449
  271PIPC   PO4 2896   5.948   4.315   9.291  0.0090  0.1207 -0.0972
  271PIPC   GL1 2897   5.770   4.439   9.727  0.2391  0.0947  0.3199
  271PIPC   GL2 2898   5.560   4.198   9.787  0.1266  0.2370  0.1772
  271PIPC   C1A 2899   5.623   4.593  10.154  0.2751 -0.0763  0.3942
  271PIPC   D2A 2900   5.552   4.734  10.503 -0.0905  0.0286 -0.2701
  271PIPC   D3A 2901   5.738   5.128  10.693 -0.2300 -0.0548 -0.3955
  271PIPC   C4A 2902   5.627   5.441  10.956  0.1353 -0.1863  0.2299
  271PIPC   C1B 2903   5.454   4.160  10.232  0.0973  0.0906  0.1971
  271PIPC   C2B 2904   5.458   4.286  10.618 -0.2103  0.1459  0.1556
  271PIPC   C3B 2905   5.447   4.283  11.067 -0.2386 -0.2092 -0.1371
  271PIPC   C4B 2906   5.510   4.309  11.405  0.0366  0.2868  0.1848
  272PIPC   NC3 2907   4.854   6.999   9.238  0.4240 -0.1527  0.0949
  272PIPC   PO4 2908   5.345   7.107   8.987 -0.3562  0.0684 -0.0915
  272PIPC   GL1 2909   5.473   7.325   9.371 -0.1046  0.1146 -0.2438
  272PIPC   GL2 2910   5.236   7.168   9.464  0.0488  0.1971  0.1878
  272PIPC   C1A 2911   5.526   7.576   9.708  0.1069 -0.0136 -0.1350
  272PIPC   D2A 2912   5.511   7.717  10.161 -0.0482  0.1911 -0.2086
  272PIPC   D3A 2913   5.413   7.923  10.618  0.1244 -0.0135  0.1811
  272PIPC   C4A 2914   5.249   7.823  11.043 -0.1736 -0.0901 -0.0510
  272PIPC   C1B 2915   5.201   7.221   9.919 -0.2330  0.3129  0.1131
  272PIPC   C2B 2916   5.134   7.404  10.288  0.0447  0.1813 -0.2752
  272PIPC   C3B 2917   4.917   7.653  10.634 -0.2080 -0.1878  0.0220
  272PIPC   C4B 2918   4.689   7.715  10.958  0.0242 -0.0100  0.0505
  273PAPC   NC3 2919   1.906   5.130  13.430  0.0222 -0.0256  0.1537
  273PAPC   PO4 2920   1.492   5.011  13.470 -0.0048  0.1103 -0.0979
  273PAPC   GL1 2921   1.733   4.695  13.260  0.0225 -0.0863  0.2401
  273PAPC   GL2 2922   1.570   4.471  13.226  0.4079  0.1842 -0.1549
  273PAPC   D1A 2923   2.056   4.520  12.997 -0.0428  0.2432  0.1499
  273PAPC   D2A 2924   2.339   4.570  12.647  0.1169 -0.0227  0.2375
  273PAPC   D3A 2925   2.127   4.612  12.227  0.2737  0.1813  0.0485
  273PAPC   D4A 2926   1.882   4.494  11.758 -0.0881 -0.0631 -0.0123
  273PAPC   C5A 2927   1.832   4.821  11.545 -0.0691  0.3052  0.2607
  273PAPC   C1B 2928   1.568   4.449  12.778 -0.1481  0.0715 -0.0137
  273PAPC   C2B 2929   1.553   4.338  12.439 -0.0422 -0.0165  0.2533
  273PAPC   C3B 2930   1.515   4.360  12.089  0.0202  0.1402 -0.0054
  273PAPC   C4B 2931   1.386   4.538  11.805 -0.0271 -0.0537  0.3719
  274PAPC   NC3 2932   2.667   0.498  14.011 -0.1144 -0.1149  0.1695
  274PAPC   PO4 2933   2.609   0.199  13.685  0.1608 -0.0254  0.2303
  274PAPC   GL1 2934   2.434   0.331  13.298  0.1906  0.0530  0.3908
  274PAPC   GL2 2935   2.078   0.140  13.169 -0.2859 -0.2228 -0.0154
  274PAPC   D1A 2936   2.435   0.505  12.844 -0.1091 -0.1554  0.3096
  274PAPC   D2A 2937   2.197   0.482  12.562 -0.1200  0.2664 -0.1399
  274PAPC   D3A 2938   2.320   0.430  12.152 -0.1976 -0.0357  0.1762
  274PAPC   D4A 2939   2.104   0.873  12.297  0.0291 -0.1497 -0.0990
  274PAPC   C5A 2940   2.113   0.986  12.780 -0.1362  0.0055  0.1642
  274PAPC   C1B 2941   2.103   0.047  12.779 -0.0580  0.1776  0.1659
  274PAPC   C2B 2942   2.073  -0.005  12.331  0.2185  0.3343  0.0544
  274PAPC   C3B 2943   1.967   0.082  11.969 -0.1158 -0.2148  0.2022
  274PAPC   C4B 2944   2.296   0.294  11.716 -0.1167  0.0899  0.6679
  275PAPC   NC3 2945   0.927   0.217  13.839 -0.0634  0.0407 -0.1125
  275PAPC   PO4 2946   0.782   0.507  13.569 -0.1415 -0.1140 -0.3438
  275PAPC   GL1 2947   0.751   0.833  13.284 -0.1656  0.0259  0.0395
  275PAPC   GL2 2948   0.736   0.776  12.953  0.2490 -0.0885  0.5767
  275PAPC   D1A 2949   0.437   1.109  13.177  0.0814 -0.0350  0.1086
  275PAPC   D2A 2950   0.613   1.405  12.803 -0.2744 -0.3300 -0.1356
  275PAPC   D3A 2951   0.923   1.616  12.997  0.1038  0.2029 -0.0580
  275PAPC   D4A 2952   1.025   1.106  12.814 -0.1568  0.0010  0.0244
  275PAPC   C5A 2953   0.829   1.034  12.394  0.3882 -0.0287  0.3504
  275PAPC   C1B 2954   0.563   0.667  12.620 -0.2458  0.4282  0.1505
  275PAPC   C2B 2955   0.664   0.538  12.174 -0.1911  0.0740 -0.2830
  275PAPC   C3B 2956   0.620   0.311  11.842  0.0581  0.0739 -0.2530
  275PAPC   C4B 2957   0.687   0.020  11.663  0.0049 -0.1006 -0.1177
  276PAPC   NC3 2958   3.879   3.630  13.248  0.1071 -0.0170  0.1378
  276PAPC   PO4 2959   3.741   3.213  13.250  0.0395  0.1578  0.0878
  276PAPC   GL1 2960   3.910   3.303  12.815  0.3372 -0.1497 -0.1958
  276PAPC   GL2 2961   3.906   3.664  12.756  0.1304 -0.3655 -0.0826
  276PAPC   D1A 2962   3.793   3.119  12.458  0.0873  0.0515  0.0754
  276PAPC   D2A 2963   4.111   3.185  12.243  0.1670 -0.2949 -0.4065
  276PAPC   D3A 2964   4.040   3.200  11.853  0.0618  0.0265  0.2185
  276PAPC   D4A 2965   3.880   3.653  11.643  0.0784 -0.2425  0.0402
  276PAPC   C5A 2966   4.172   3.742  11.376  0.1369 -0.0971  0.0981
  276PAPC   C1B 2967   4.113   3.688  12.362 -0.0825  0.2099 -0.2384
  276PAPC   C2B 2968   3.722   3.454  12.117 -0.2927  0.0773  0.2601
  276PAPC   C3B 2969   3.546   3.242  11.733  0.6256  0.2360 -0.1709
  276PAPC   C4B 2970   3.748   3.083  11.483 -0.4173  0.0631  0.2265
  277PAPC   NC3 2971   3.849   6.861  13.476  0.2456 -0.3349 -0.0241
  277PAPC   PO4 2972   3.817   7.269  13.359 -0.0232  0.0819  0.0277
  277PAPC   GL1 2973   4.054   7.205  13.069 -0.0778 -0.2507 -0.0386
  277PAPC   GL2 2974   4.079   7.532  12.816  0.2265  0.1965  0.2701
  277PAPC   D1A 2975   4.254   7.071  12.704  0.4702 -0.0809 -0.1758
  277PAPC   D2A 2976   4.202   6.749  12.444  0.1075 -0.0316  0.0954
  277PAPC   D3A 2977   4.340   6.963  12.140  0.1685  0.2132  0.3783
  277PAPC   D4A 2978   4.190   6.589  11.946 -0.0644  0.2893 -0.0157
  277PAPC   C5A 2979   4.390   6.266  11.724 -0.1112 -0.1613  0.2968
  277PAPC   C1B 2980   4.185   7.399  12.348  0.3306 -0.1472 -0.2819
  277PAPC   C2B 2981   4.075   7.327  11.916 -0.0510 -0.0591  0.2266
  277PAPC   C3B 2982   3.857   7.225  11.564 -0.3390 -0.0876 -0.0082
  277PAPC   C4B 2983   3.646   7.016  11.366 -0.0533  0.0609  0.0196
  278PAPC   NC3 2984   4.375   6.095  13.588 -0.2687  0.3912 -0.2725
  278PAPC   PO4 2985   4.657   5.694  13.603 -0.0390  0.0859 -0.4960
  278PAPC   GL1 2986   4.444   5.712  13.265 -0.4540  0.0819 -0.1591
  278PAPC   GL2 2987   4.475   5.372  13.175 -0.1551 -0.2481  0.5268
  278PAPC   D1A 2988   4.294   5.843  12.880  0.2137 -0.0681 -0.3097
  278PAPC   D2A 2989   4.125   6.245  12.803  0.2774 -0.0842 -0.0571
  278PAPC   D3A 2990   3.822   5.959  12.660  0.1037  0.0944 -0.0850
  278PAPC   D4A 2991   3.951   5.562  12.488 -0.0260 -0.0851  0.0169
  278PAPC   C5A 2992   4.136   5.634  12.166 -0.1251  0.5398 -0.1105
  278PAPC   C1B 2993   4.594   5.477  12.784 -0.0016  0.1751 -0.0612
  278PAPC   C2B 2994   4.623   5.651  12.434 -0.1676 -0.3067  0.0379
  278PAPC   C3B 2995   4.606   5.551  11.998  0.1101 -0.5353  0.1185
  278PAPC   C4B 2996   4.371   5.677  11.680  0.3973  0.1678 -0.3275
  279PAPC   NC3 2997   1.125   3.548  13.509  0.0452  0.1927  0.0005
  279PAPC   PO4 2998   0.979   3.990  13.614 -0.2404  0.0413 -0.1193
  279PAPC   GL1 2999   0.765   3.963  13.292  0.1232 -0.2543 -0.0564
  279PAPC   GL2 3000   0.553   3.681  13.225  0.4478 -0.2496  0.0660
  279PAPC   D1A 3001   0.911   3.821  12.839  0.3526  0.1461 -0.0563
  279PAPC   D2A 3002   0.940   3.369  13.004  0.0021  0.2127  0.0018
  279PAPC   D3A 3003   1.320   3.297  12.899 -0.2489  0.4088  0.1524
  279PAPC   D4A 3004   1.123   3.429  12.498 -0.1096  0.1639 -0.2176
  279PAPC   C5A 3005   1.179   3.509  12.048 -0.1184 -0.1393  0.0454
  279PAPC   C1B 3006   0.485   3.467  12.808 -0.0843  0.1478 -0.2904
  279PAPC   C2B 3007   0.331   3.603  12.374  0.2032  0.1793  0.1378
  279PAPC   C3B 3008   0.283   3.804  12.012  0.2531  0.1085  0.0717
  279PAPC   C4B 3009   0.061   3.942  11.718  0.3224 -0.0175  0.1819
  280PAPC   NC3 3010   4.970   2.151   8.984 -0.0636 -0.0379  0.0545
  280PAPC   PO4 3011   4.572   2.036   9.143 -0.0144 -0.5194  0.1026
  280PAPC   GL1 3012   4.544   2.281   9.432 -0.0624 -0.1052 -0.0815
  280PAPC   GL2 3013   4.389   2.512   9.422  0.0247  0.1411 -0.2057
  280PAPC   D1A 3014   4.937   2.416   9.646  0.2197 -0.1368  0.1724
  280PAPC   D2A 3015   4.809   2.049   9.774 -0.0485  0.2745  0.1958
  280PAPC   D3A 3016   5.122   1.962   9.994 -0.2171  0.1695 -0.1490
  280PAPC   D4A 3017   5.023   2.161  10.333  0.1465  0.1803 -0.3474
  280PAPC   C5A 3018   4.643   2.031  10.674  0.1495 -0.3014  0.2312
  280PAPC   C1B 3019   4.506   2.758   9.747 -0.0999  0.0616  0.2785
  280PAPC   C2B 3020   4.360   2.834  10.232 -0.1718 -0.0369 -0.1642
  280PAPC   C3B 3021   4.402   2.815  10.633 -0.0141 -0.0029  0.0289
  280PAPC   C4B 3022   4.339   2.464  10.812 -0.4952 -0.3448 -0.2010
  281PAPC   NC3 3023   1.934   7.372   9.325 -0.0267 -0.1046  0.0138
  281PAPC   PO4 3024   1.698   7.152   9.194 -0.1798  0.1307  0.2857
  281PAPC   GL1 3025   1.421   7.081   9.530  0.2957  0.0672 -0.2782
  281PAPC   GL2 3026   1.452   6.732   9.682  0.4425  0.0561 -0.0368
  281PAPC   D1A 3027   1.115   7.060   9.843 -0.1419  0.0477  0.0995
  281PAPC   D2A 3028   0.946   7.457   9.932 -0.0674 -0.3013 -0.0611
  281PAPC   D3A 3029   0.996   7.591  10.346  0.0263  0.2582 -0.1410
  281PAPC   D4A 3030   1.106   7.173  10.373 -0.0298 -0.1832  0.1609
  281PAPC   C5A 3031   1.154   7.077  10.797  0.1478 -0.1974  0.1958
  281PAPC   C1B 3032   1.242   6.665  10.074  0.2496  0.2951 -0.2152
  281PAPC   C2B 3033   1.247   6.671  10.500 -0.1918  0.1253 -0.1486
  281PAPC   C3B 3034   1.372   6.637  10.905  0.2898  0.0413  0.0231
  281PAPC   C4B 3035   1.397   6.373  11.266 -0.0148 -0.3621 -0.2537
  282PAPC   NC3 3036   4.183   4.538   9.276 -0.2296 -0.1806 -0.0452
  282PAPC   PO4 3037   3.755   4.236   9.332 -0.0723 -0.0041  0.0549
  282PAPC   GL1 3038   4.041   4.299   9.671  0.0125  0.0173 -0.0456
  282PAPC   GL2 3039   3.871   4.061   9.929 -0.3029 -0.1314  0.1099
  282PAPC   D1A 3040   4.198   4.356  10.079  0.0709  0.1904  0.1481
  282PAPC   D2A 3041   3.975   4.745  10.258 -0.1218 -0.2030 -0.0705
  282PAPC   D3A 3042   4.144   4.884  10.659  0.0623  0.1327 -0.0390
  282PAPC   D4A 3043   4.216   4.481  10.782  0.1640 -0.0942 -0.3180
  282PAPC   C5A 3044   4.131   4.071  10.491  0.0976  0.4269  0.3351
  282PAPC   C1B 3045   3.860   3.711  10.221 -0.0564 -0.2861  0.0788
  282PAPC   C2B 3046   3.896   3.650  10.666 -0.0953 -0.0636 -0.0347
  282PAPC   C3B 3047   4.156   3.750  10.925  0.0620 -0.2434  0.0316
  282PAPC   C4B 3048   4.479   3.975  11.061 -0.0131  0.2851  0.4116
  283PAPC   NC3 3049   2.857   4.149   9.457 -0.1018 -0.1493 -0.0206
  283PAPC   PO4 3050   2.558   3.901   9.598 -0.0068 -0.1161  0.0549
  283PAPC   GL1 3051   2.800   3.965   9.920 -0.2959  0.3008  0.1192
  283PAPC   GL2 3052   3.064   4.257   9.894 -0.1040 -0.1683 -0.0568
  283PAPC   D1A 3053   3.036   3.686  10.186  0.1870  0.2408  0.0685
  283PAPC   D2A 3054   2.630   3.534  10.449  0.0521  0.1374  0.4982
  283PAPC   D3A 3055   2.515   3.263   9.994 -0.1812  0.1666 -0.1267
  283PAPC   D4A 3056   2.163   3.235  10.261 -0.0387  0.0459 -0.2213
  283PAPC   C5A 3057   1.904   3.552  10.504  0.1146  0.0295 -0.0611
  283PAPC   C1B 3058   2.985   4.171  10.377 -0.3061 -0.0903  0.0826
  283PAPC   C2B 3059   2.933   3.888  10.732  0.2483  0.0049  0.0992
  283PAPC   C3B 3060   2.633   3.625  10.938 -0.2119 -0.3007 -0.2025
  283PAPC   C4B 3061   2.288   3.347  10.776 -0.2172  0.5082  0.2001
  284PAPC   NC3 3062   6.374   1.390   9.326 -0.4506  0.0872 -0.0872
  284PAPC   PO4 3063   6.458   1.715   9.581 -0.2315 -0.2535 -0.1713
  284PAPC   GL1 3064   6.015   1.894   9.834 -0.1411  0.1392  0.1894
  284PAPC   GL2 3065   6.065   1.831  10.115 -0.1722  0.2816  0.1878
  284PAPC   D1A 3066   5.668   2.128   9.970  0.3432 -0.0312 -0.2729
  284PAPC   D2A 3067   5.571   1.865  10.206  0.2292  0.0477 -0.0289
  284PAPC   D3A 3068   5.675   1.413  10.256  0.3210 -0.0369  0.3992
  284PAPC   D4A 3069   5.299   1.358  10.302 -0.0060  0.1436  0.1171
  284PAPC   C5A 3070   4.976   1.209  10.694 -0.3670 -0.0850 -0.1482
  284PAPC   C1B 3071   6.096   1.847  10.688 -0.0166  0.2573 -0.2750
  284PAPC   C2B 3072   5.977   1.809  11.130  0.1382  0.0223  0.1954
  284PAPC   C3B 3073   5.803   1.676  11.490  0.4409  0.0633 -0.1004
  284PAPC   C4B 3074   5.705   1.194  11.475 -0.0315  0.5108  0.2029
  285PAPC   NC3 3075   3.984   0.367   8.650  0.3773 -0.1419 -0.0694
  285PAPC   PO4 3076   3.976   0.254   9.039  0.0648  0.3241 -0.1907
  285PAPC   GL1 3077   3.906   0.159   9.517 -0.0831 -0.0033  0.2049
  285PAPC   GL2 3078   4.138  -0.103   9.540 -0.1108 -0.0442 -0.0115
  285PAPC   D1A 3079   3.879   0.286   9.924 -0.2376  0.2780 -0.3751
  285PAPC   D2A 3080   4.039   0.694   9.815  0.3427  0.0116 -0.1083
  285PAPC   D3A 3081   3.919   1.058  10.006  0.0758 -0.0346  0.2776
  285PAPC   D4A 3082   3.725   1.611   9.958 -0.0925 -0.0647 -0.1121
  285PAPC   C5A 3083   3.897   1.965  10.108  0.1907  0.0894 -0.0596
  285PAPC   C1B 3084   4.329   0.076   9.866 -0.1007 -0.2602  0.2604
  285PAPC   C2B 3085   4.312   0.234  10.172 -0.3772 -0.0482 -0.0408
  285PAPC   C3B 3086   4.277   0.419  10.570 -0.3515 -0.0816  0.1657
  285PAPC   C4B 3087   4.227   0.272  10.965 -0.2264  0.0766 -0.1953
  286PAPC   NC3 3088   1.474   4.817   9.333  0.0997  0.2088 -0.1759
  286PAPC   PO4 3089   1.657   4.746   9.675  0.2611  0.1093 -0.0824
  286PAPC   GL1 3090   1.851   5.048   9.787 -0.0935  0.0175  0.0264
  286PAPC   GL2 3091   2.039   4.934   9.969  0.2842  0.0252 -0.1947
  286PAPC   D1A 3092   2.040   5.462   9.885  0.2049  0.0429 -0.1064
  286PAPC   D2A 3093   2.402   5.283   9.829 -0.1362  0.2282 -0.0281
  286PAPC   D3A 3094   2.357   5.374  10.257  0.2381  0.1628 -0.0399
  286PAPC   D4A 3095   2.405   5.815  10.200  0.0496  0.1973 -0.1261
  286PAPC   C5A 3096   2.699   5.981  10.511 -0.0769 -0.0544 -0.4726
  286PAPC   C1B 3097   2.111   4.604  10.274  0.3074 -0.3029  0.1503
  286PAPC   C2B 3098   1.933   4.328  10.614 -0.0151  0.2824 -0.0726
  286PAPC   C3B 3099   1.810   4.018  10.837 -0.1355  0.1387  0.1214
  286PAPC   C4B 3100   1.921   3.663  11.027  0.0146 -0.0302  0.0028
  287POPC   NC3 3101   0.271   0.708  13.400  0.1358  0.0454  0.0359
  287POPC   PO4 3102  -0.006   1.000  13.525  0.0723  0.1169 -0.0153
  287POPC   GL1 3103  -0.033   1.271  13.203  0.2102  0.0614  0.0122
  287POPC   GL2 3104  -0.394   1.163  13.207 -0.1986  0.0722 -0.2098
  287POPC   C1A 3105   0.088   1.090  12.845  0.0783  0.0760 -0.2153
  287POPC   D2A 3106   0.324   1.196  12.468 -0.1070 -0.4618  0.0627
  287POPC   C3A 3107   0.350   0.892  12.196  0.0035 -0.1155  0.0452
  287POPC   C4A 3108   0.426   0.753  11.800 -0.0510  0.2352  0.1027
  287POPC   C1B 3109  -0.451   1.272  12.785 -0.2500  0.0007 -0.1615
  287POPC   C2B 3110  -0.229   1.178  12.400 -0.0602  0.1844 -0.0171
  287POPC   C3B 3111  -0.105   1.318  12.065 -0.3085 -0.0302 -0.0878
  287POPC   C4B 3112  -0.083   1.487  11.586 -0.0576 -0.0222  0.0485
  288POPC   NC3 3113   5.212   2.219  13.337 -0.1502  0.2957  0.2888
  288POPC   PO4 3114   5.005   2.670  13.134  0.0427 -0.1931 -0.2247
  288POPC   GL1 3115   5.291   2.706  12.896  0.1367  0.0172  0.0041
  288POPC   GL2 3116   5.139   2.667  12.581  0.0318  0.2260 -0.0171
  288POPC   C1A 3117   5.503   3.045  12.464  0.0704  0.0089 -0.3611
  288POPC   D2A 3118   5.700   2.930  12.052 -0.1552 -0.1905  0.1598
  288POPC   C3A 3119   6.024   2.651  11.947 -0.3276  0.0827 -0.0019
  288POPC   C4A 3120   6.475   2.679  11.892  0.1549 -0.1854 -0.1267
  288POPC   C1B 3121   5.220   2.751  12.161  0.0678 -0.0410 -0.2089
  288POPC   C2B 3122   5.124   2.614  11.749  0.0216  0.0804 -0.2381
  288POPC   C3B 3123   5.329   2.259  11.592 -0.1742  0.1077  0.2520
  288POPC   C4B 3124   5.545   2.054  11.187 -0.0287 -0.2397  0.1312
  289POPC   NC3 3125   1.723   1.507  13.505 -0.0928 -0.1078  0.1947
  289POPC   PO4 3126   2.182   1.635  13.374  0.0885 -0.0746 -0.0388
  289POPC   GL1 3127   1.915   1.527  13.035 -0.0578  0.1888 -0.2482
  289POPC   GL2 3128   1.510   1.532  12.936 -0.3398 -0.1637 -0.3738
  289POPC   C1A 3129   1.867   1.432  12.596  0.2873 -0.3229  0.2133
  289POPC   D2A 3130   1.758   1.485  12.245 -0.0775  0.0785 -0.1696
  289POPC   C3A 3131   1.894   1.116  11.926  0.3450 -0.1625  0.0119
  289POPC   C4A 3132   1.955   0.676  11.800  0.0433 -0.1074 -0.1915
  289POPC   C1B 3133   1.349   1.569  12.555 -0.2625  0.0232 -0.2969
  289POPC   C2B 3134   0.979   1.530  12.433  0.0188 -0.2274  0.0045
  289POPC   C3B 3135   0.677   1.520  12.014 -0.2494  0.1784  0.2703
  289POPC   C4B 3136   0.348   1.262  11.851 -0.1972  0.1989 -0.0285
  290POPC   NC3 3137   6.013   0.373  14.132  0.0280  0.2003 -0.1121
  290POPC   PO4 3138   5.648   0.589  13.945 -0.1649 -0.0211 -0.0794
  290POPC   GL1 3139   5.636   0.751  13.547 -0.0936  0.4051 -0.1687
  290POPC   GL2 3140   5.913   1.031  13.421 -0.1961  0.3482 -0.1382
  290POPC   C1A 3141   5.809   0.616  13.122  0.3590 -0.1211  0.1538
  290POPC   D2A 3142   5.577   0.316  12.741  0.0159 -0.2839  0.1839
  290POPC   C3A 3143   5.458   0.267  12.386 -0.0790 -0.2228  0.0518
  290POPC   C4A 3144   5.535   0.394  12.066 -0.0203 -0.1238  0.0911
  290POPC   C1B 3145   5.844   1.164  12.951  0.2064 -0.0257  0.1467
  290POPC   C2B 3146   5.902   1.353  12.622  0.1702 -0.3175 -0.1970
  290POPC   C3B 3147   6.070   1.422  12.269  0.1613  0.0792 -0.3297
  290POPC   C4B 3148   6.148   1.620  11.870 -0.0868 -0.4678 -0.0128
  291POPC   NC3 3149   2.481   5.924  13.349  0.0177 -0.0292  0.0817
  291POPC   PO4 3150   2.161   5.555  13.379 -0.0286 -0.1345  0.2151
  291POPC   GL1 3151   2.378   5.355  13.080 -0.1435 -0.2069  0.0003
  291POPC   GL2 3152   2.505   5.603  12.997 -0.1868  0.2523  0.0751
  291POPC   C1A 3153   2.340   5.086  12.740 -0.1652 -0.0993  0.0344
  291POPC   D2A 3154   2.264   5.094  12.327 -0.0367  0.0118 -0.0291
  291POPC   C3A 3155   1.976   5.330  11.988 -0.0597  0.0795 -0.2563
  291POPC   C4A 3156   2.010   5.624  11.676 -0.1147 -0.0493  0.1059
  291POPC   C1B 3157   2.473   5.558  12.476 -0.0846  0.1931  0.4475
  291POPC   C2B 3158   2.467   5.437  12.045 -0.1773  0.0333  0.1359
  291POPC   C3B 3159   2.737   5.201  11.824 -0.0022 -0.1081  0.0767
  291POPC   C4B 3160   2.894   4.943  11.599 -0.0118 -0.1136 -0.1773
  292POPC   NC3 3161   3.709   1.820  13.215  0.0881 -0.0582 -0.1762
  292POPC   PO4 3162   3.828   1.961  12.813  0.0747 -0.0551 -0.2203
  292POPC   GL1 3163   3.775   2.339  12.531 -0.1574 -0.1272  0.1042
  292POPC   GL2 3164   3.916   2.667  12.654  0.3020 -0.1090  0.0836
  292POPC   C1A 3165   3.557   2.381  12.167 -0.1055 -0.0027 -0.1243
  292POPC   D2A 3166   3.432   2.394  11.746  0.0062  0.1778 -0.0402
  292POPC   C3A 3167   3.710   2.539  11.572  0.3368  0.0927 -0.1357
  292POPC   C4A 3168   4.051   2.400  11.319 -0.0978 -0.0305 -0.3134
  292POPC   C1B 3169   3.832   2.801  12.079  0.0919  0.0310 -0.1869
  292POPC   C2B 3170   4.173   2.785  11.646  0.0718 -0.0495  0.1757
  292POPC   C3B 3171   4.527   2.635  11.382  0.1697 -0.1602 -0.1613
  292POPC   C4B 3172   4.959   2.515  11.218  0.3304  0.1793  0.1754
  293POPC   NC3 3173   7.513   4.425   9.592  0.1802  0.4027 -0.1663
  293POPC   PO4 3174   7.108   4.125   9.618  0.1046 -0.2892  0.0179
  293POPC   GL1 3175   7.108   3.983   9.994 -0.1562  0.0257 -0.1243
  293POPC   GL2 3176   7.149   4.242  10.149 -0.1294 -0.0465 -0.1437
  293POPC   C1A 3177   7.242   3.828  10.382  0.2063 -0.0810  0.1540
  293POPC   D2A 3178   7.436   3.979  10.771 -0.1088 -0.3096 -0.1720
  293POPC   C3A 3179   7.313   3.699  11.147  0.2180  0.0369  0.2188
  293POPC   C4A 3180   7.286   3.631  11.481 -0.0979 -0.2168  0.1161
  293POPC   C1B 3181   6.861   4.378  10.541 -0.0864 -0.2635  0.3759
  293POPC   C2B 3182   6.626   4.338  10.877 -0.1167  0.0140  0.0486
  293POPC   C3B 3183   6.499   4.404  11.210 -0.1802  0.2961  0.2159
  293POPC   C4B 3184   6.236   4.170  11.366  0.1356 -0.3811  0.0684
  294POPC   NC3 3185   5.911   3.346   9.791  0.1116 -0.2558 -0.1230
  294POPC   PO4 3186   6.330   3.575   9.730  0.0858  0.0135  0.1993
  294POPC   GL1 3187   6.125   3.716  10.150 -0.0133 -0.1740 -0.0407
  294POPC   GL2 3188   5.794   3.737  10.229 -0.1426  0.1333  0.5318
  294POPC   C1A 3189   6.199   3.923  10.485 -0.0254 -0.0558 -0.2388
  294POPC   D2A 3190   6.310   3.979  10.875 -0.0340  0.2282 -0.1041
  294POPC   C3A 3191   6.681   3.839  11.058 -0.1425  0.2058  0.4696
  294POPC   C4A 3192   6.839   3.476  11.342  0.0421 -0.0444 -0.2738
  294POPC   C1B 3193   5.384   3.636  10.411 -0.0152 -0.0968 -0.2532
  294POPC   C2B 3194   5.309   3.362  10.684 -0.2046  0.2926  0.2401
  294POPC   C3B 3195   5.414   3.194  11.025  0.1495 -0.0658  0.1059
  294POPC   C4B 3196   5.354   2.834  11.272 -0.0036 -0.2448 -0.0702
  295POPC   NC3 3197   2.285   0.900   9.281 -0.1035 -0.2077 -0.0150
  295POPC   PO4 3198   2.662   0.944   9.352  0.0011 -0.1455  0.2448
  295POPC   GL1 3199   2.580   0.762   9.735  0.1012 -0.3115 -0.2235
  295POPC   GL2 3200   2.293   0.896   9.777  0.0958 -0.1843  0.2419
  295POPC   C1A 3201   2.722   0.854  10.115 -0.3229 -0.0627 -0.3208
  295POPC   D2A 3202   3.038   0.649  10.338  0.2329 -0.2825  0.1826
  295POPC   C3A 3203   3.381   0.749  10.616 -0.1598  0.0827 -0.0257
  295POPC   C4A 3204   3.738   0.591  10.560  0.1562 -0.0754 -0.0767
  295POPC   C1B 3205   2.169   0.913  10.177 -0.1278  0.0181  0.5200
  295POPC   C2B 3206   2.129   1.049  10.642 -0.1985  0.0038 -0.2177
  295POPC   C3B 3207   1.948   1.085  11.089  0.0364  0.1446  0.2006
  295POPC   C4B 3208   2.134   1.032  11.351  0.0719  0.1920 -0.2084
  296POPC   NC3 3209   4.458   3.512   8.762 -0.0594 -0.2244 -0.0886
  296POPC   PO4 3210   4.424   3.095   8.834 -0.3576  0.2732  0.0726
  296POPC   GL1 3211   4.493   2.973   9.288  0.1265  0.0121  0.0698
  296POPC   GL2 3212   4.298   3.171   9.518  0.0715 -0.3727  0.1062
  296POPC   C1A 3213   4.780   3.095   9.582  0.0660 -0.0122  0.0969
  296POPC   D2A 3214   5.014   2.889   9.813 -0.1361  0.1534  0.2114
  296POPC   C3A 3215   5.297   2.644  10.120 -0.0296  0.3281  0.1766
  296POPC   C4A 3216   5.519   2.285  10.452 -0.0470  0.1174  0.0635
  296POPC   C1B 3217   4.234   3.298   9.944 -0.0291  0.1783 -0.1016
  296POPC   C2B 3218   4.073   3.274  10.382  0.2454  0.1985  0.1633
  296POPC   C3B 3219   3.962   2.976  10.700 -0.0269 -0.1541 -0.2694
  296POPC   C4B 3220   4.100   2.861  11.098 -0.1077  0.2107 -0.1347
  297POPC   NC3 3221   4.603   5.361   9.209 -0.1273  0.2067  0.3829
  297POPC   PO4 3222   4.257   5.064   9.440 -0.2742  0.0866 -0.0680
  297POPC   GL1 3223   4.134   5.131   9.877  0.1139 -0.0822  0.3218
  297POPC   GL2 3224   4.045   5.386   9.761  0.0322  0.2123 -0.0194
  297POPC   C1A 3225   4.097   5.248  10.280 -0.3667 -0.0545 -0.1268
  297POPC   D2A 3226   3.824   5.273  10.593 -0.2407  0.0421 -0.0339
  297POPC   C3A 3227   4.215   5.348  10.786  0.3321  0.3894  0.2552
  297POPC   C4A 3228   4.497   5.417  11.154  0.0842 -0.1155 -0.0197
  297POPC   C1B 3229   3.991   5.629   9.987 -0.0803 -0.0708  0.1419
  297POPC   C2B 3230   4.229   5.765  10.374 -0.1100 -0.0454 -0.2071
  297POPC   C3B 3231   4.394   5.832  10.791 -0.0934 -0.0877  0.1445
  297POPC   C4B 3232   4.510   5.964  11.234  0.1378 -0.0193 -0.1174
  298POPC   NC3 3233   4.308   6.307   9.310  0.0261 -0.0625  0.1987
  298POPC   PO4 3234   4.380   6.788   9.233 -0.1332  0.2490 -0.0907
  298POPC   GL1 3235   4.432   6.949   9.627 -0.1586  0.2263  0.1643
  298POPC   GL2 3236   4.643   7.181   9.651 -0.0194  0.1099 -0.0976
  298POPC   C1A 3237   4.289   7.010  10.025 -0.1851  0.1406  0.1018
  298POPC   D2A 3238   4.263   7.006  10.407 -0.1797  0.0292 -0.1583
  298POPC   C3A 3239   3.951   7.041  10.707  0.0343  0.0725 -0.0641
  298POPC   C4A 3240   3.532   7.166  10.892 -0.1914 -0.3983 -0.0955
  298POPC   C1B 3241   4.697   7.335  10.130 -0.4591  0.0235 -0.0645
  298POPC   C2B 3242   4.528   7.430  10.483 -0.1256 -0.3975  0.0061
  298POPC   C3B 3243   4.387   7.343  10.810 -0.0106  0.0055  0.2749
  298POPC   C4B 3244   4.615   7.164  11.207 -0.0403  0.2366 -0.0048
  299DPSM   NC3 3245   1.018   6.748  13.653  0.0898 -0.2480 -0.0037
  299DPSM   PO4 3246   0.687   6.938  13.566  0.3197 -0.1458 -0.2194
  299DPSM   AM1 3247   0.794   7.233  13.177  0.1079 -0.0039 -0.1233
  299DPSM   AM2 3248   0.452   7.334  13.113 -0.0914  0.1495 -0.1257
  299DPSM   T1A 3249   0.947   7.316  12.826 -0.2614  0.1146 -0.3077
  299DPSM   C2A 3250   1.245   7.414  12.453  0.1249 -0.1362  0.2194
  299DPSM   C3A 3251   1.561   7.638  12.203  0.1745 -0.0240 -0.3667
  299DPSM   C1B 3252   0.439   7.391  12.645 -0.0344 -0.1325 -0.1067
  299DPSM   C2B 3253   0.326   7.688  12.369  0.0761  0.1157  0.1224
  299DPSM   C3B 3254   0.138   7.757  11.984 -0.0756  0.0123  0.3144
  299DPSM   C4B 3255   0.194   7.519  11.636 -0.0697 -0.0422  0.0108
  300DPSM   NC3 3256   2.632   6.738  13.999  0.1510 -0.1796  0.3737
  300DPSM   PO4 3257   2.388   6.498  13.693 -0.0723  0.2661 -0.0506
  300DPSM   AM1 3258   2.214   6.586  13.267 -0.1760  0.0260  0.0666
  300DPSM   AM2 3259   2.119   6.320  13.139  0.0980 -0.2628  0.0455
  300DPSM   T1A 3260   2.409   6.654  12.823 -0.2087  0.4616 -0.1178
  300DPSM   C2A 3261   2.209   6.557  12.432 -0.2103 -0.1222  0.0594
  300DPSM   C3A 3262   2.010   6.619  12.075  0.0819 -0.2329  0.1854
  300DPSM   C1B 3263   2.002   6.280  12.763  0.2374 -0.2914 -0.1204
  300DPSM   C2B 3264   1.722   6.308  12.389  0.3066 -0.1114 -0.0474
  300DPSM   C3B 3265   1.547   6.221  12.058  0.0218 -0.0431  0.0369
  300DPSM   C4B 3266   1.495   6.184  11.685 -0.0054 -0.1796  0.1247
  301DPSM   NC3 3267   6.047   6.598  13.670  0.0268 -0.0373  0.0040
  301DPSM   PO4 3268   5.631   6.795  13.707  0.0234 -0.1980 -0.1081
  301DPSM   AM1 3269   5.641   6.873  13.303 -0.2118 -0.0623 -0.3827
  301DPSM   AM2 3270   5.560   7.197  13.224 -0.0719 -0.0809 -0.3296
  301DPSM   T1A 3271   5.745   6.669  12.977 -0.0012 -0.0272 -0.0998
  301DPSM   C2A 3272   5.830   6.714  12.513  0.0633  0.2064  0.1461
  301DPSM   C3A 3273   5.955   6.767  12.116  0.1606  0.0143  0.1608
  301DPSM   C1B 3274   5.561   7.224  12.841 -0.3630  0.3574  0.0505
  301DPSM   C2B 3275   5.661   7.299  12.471  0.1681 -0.0848 -0.0054
  301DPSM   C3B 3276   5.712   7.302  12.019 -0.1881  0.2404  0.2494
  301DPSM   C4B 3277   5.938   7.312  11.617 -0.2197 -0.0999  0.2576
  302DPSM   NC3 3278   6.908   5.643  14.253 -0.0175 -0.0937  0.3775
  302DPSM   PO4 3279   6.587   5.421  14.021  0.4823  0.0138 -0.0605
  302DPSM   AM1 3280   6.508   5.621  13.695 -0.0264  0.2240 -0.0443
  302DPSM   AM2 3281   6.237   5.636  13.579  0.1019  0.0194 -0.3227
  302DPSM   T1A 3282   6.520   5.555  13.181  0.4051  0.0724 -0.0389
  302DPSM   C2A 3283   6.601   5.820  12.799 -0.1928 -0.2256  0.3367
  302DPSM   C3A 3284   6.550   5.963  12.385 -0.0408  0.3512  0.0707
  302DPSM   C1B 3285   5.997   5.796  13.112 -0.1594  0.0395  0.0657
  302DPSM   C2B 3286   6.146   5.931  12.667  0.0939  0.1921  0.2118
  302DPSM   C3B 3287   6.013   6.231  12.308 -0.0310 -0.2171  0.0224
  302DPSM   C4B 3288   6.006   6.416  11.837  0.0774  0.1263 -0.3221
  303DPSM   NC3 3289   5.129   7.929  13.727 -0.3460  0.1669 -0.6255
  303DPSM   PO4 3290   4.991   7.487  13.486 -0.0302  0.3420 -0.3522
  303DPSM   AM1 3291   5.063   7.279  13.121  0.4370  0.0316 -0.2779
  303DPSM   AM2 3292   5.178   7.537  12.935  0.2540  0.1904 -0.1202
  303DPSM   T1A 3293   4.845   7.105  12.817 -0.0197  0.2730 -0.0535
  303DPSM   C2A 3294   4.652   7.189  12.356 -0.3233  0.1397 -0.2024
  303DPSM   C3A 3295   4.594   7.486  12.046  0.1973 -0.0845  0.0749
  303DPSM   C1B 3296   5.141   7.452  12.542 -0.3752  0.1691  0.2071
  303DPSM   C2B 3297   5.043   7.416  12.141 -0.3221 -0.2016 -0.0357
  303DPSM   C3B 3298   5.310   7.426  11.780 -0.1498 -0.3256  0.0285
  303DPSM   C4B 3299   5.475   7.668  11.511 -0.3167 -0.0975  0.2035
  304DPSM   NC3 3300   2.601   6.914  13.436 -0.0775  0.0539  0.1194
  304DPSM   PO4 3301   2.861   7.182  13.527  0.0022 -0.4239  0.0487
  304DPSM   AM1 3302   3.057   7.011  13.049  0.3212 -0.1535 -0.2245
  304DPSM   AM2 3303   2.871   6.836  13.028  0.2025  0.0820  0.3458
  304DPSM   T1A 3304   3.189   6.904  12.666  0.2614  0.0706 -0.1946
  304DPSM   C2A 3305   3.191   6.761  12.344  0.0362  0.1624  0.0194
  304DPSM   C3A 3306   3.242   6.662  12.031 -0.2735  0.0094 -0.0411
  304DPSM   C1B 3307   2.675   7.006  12.648 -0.0575 -0.1118  0.2519
  304DPSM   C2B 3308   2.815   7.019  12.219  0.0219 -0.3542 -0.1327
  304DPSM   C3B 3309   2.826   6.855  11.818 -0.1695 -0.2100  0.0789
  304DPSM   C4B 3310   2.796   6.645  11.403 -0.2321 -0.0350  0.0523
  305DPSM   NC3 3311   3.326  -0.061  13.393 -0.0473 -0.0831  0.1622
  305DPSM   PO4 3312   3.464   0.296  13.107  0.2803 -0.0252 -0.3046
  305DPSM   AM1 3313   3.423   0.299  12.645 -0.0722 -0.3419 -0.2162
  305DPSM   AM2 3314   3.708   0.260  12.543  0.0730  0.1119 -0.1434
  305DPSM   T1A 3315   3.305   0.355  12.227  0.0361 -0.1159 -0.1976
  305DPSM   C2A 3316   3.283   0.392  11.807  0.0029  0.0735  0.1770
  305DPSM   C3A 3317   3.217   0.469  11.462  0.3748  0.1539  0.0176
  305DPSM   C1B 3318   3.700   0.086  12.121 -0.0978 -0.0851 -0.1671
  305DPSM   C2B 3319   3.720   0.241  11.701 -0.0651 -0.0028  0.1862
  305DPSM   C3B 3320   3.672   0.322  11.309  0.0016  0.0253 -0.2560
  305DPSM   C4B 3321   3.827   0.636  11.038 -0.0478  0.3392  0.1230
  306DPSM   NC3 3322   3.705   3.935  13.786 -0.1158 -0.0268  0.0480
  306DPSM   PO4 3323   3.601   4.022  13.342 -0.1629  0.2398 -0.2847
  306DPSM   AM1 3324   3.512   3.966  12.932 -0.0747  0.0688 -0.0300
  306DPSM   AM2 3325   3.439   3.600  13.006 -0.0678  0.1204  0.2218
  306DPSM   T1A 3326   3.479   3.869  12.480  0.1744  0.3871  0.0343
  306DPSM   C2A 3327   3.471   3.881  11.986 -0.1393 -0.2748  0.0565
  306DPSM   C3A 3328   3.426   3.855  11.568 -0.0851 -0.1219  0.1564
  306DPSM   C1B 3329   3.432   3.382  12.613 -0.0858  0.1788  0.2451
  306DPSM   C2B 3330   3.246   3.395  12.160 -0.1627 -0.0828  0.2118
  306DPSM   C3B 3331   3.074   3.425  11.780 -0.1190 -0.2605 -0.1598
  306DPSM   C4B 3332   2.786   3.554  11.480 -0.0394 -0.4266 -0.1745
  307DPSM   NC3 3333   1.719   2.125  14.097  0.2876  0.0700 -0.2416
  307DPSM   PO4 3334   1.544   1.969  13.728 -0.4059 -0.2070  0.3217
  307DPSM   AM1 3335   1.661   1.922  13.242  0.0326  0.0631  0.0701
  307DPSM   AM2 3336   1.957   2.037  13.296 -0.0759  0.3301  0.0438
  307DPSM   T1A 3337   1.658   1.996  12.821  0.0797  0.4071 -0.1477
  307DPSM   C2A 3338   1.540   1.994  12.457 -0.1658  0.1522  0.1067
  307DPSM   C3A 3339   1.597   1.944  11.981  0.1443  0.3397 -0.1351
  307DPSM   C1B 3340   1.994   2.362  12.970  0.1495  0.0170 -0.0765
  307DPSM   C2B 3341   1.951   2.546  12.650 -0.1601  0.0350 -0.1176
  307DPSM   C3B 3342   2.120   2.577  12.197  0.1783 -0.1036 -0.0102
  307DPSM   C4B 3343   2.086   2.494  11.783  0.0841  0.0955 -0.2080
  308DPSM   NC3 3344   2.707   3.437  13.521 -0.2853 -0.0240 -0.2215
  308DPSM   PO4 3345   2.686   3.141  13.687 -0.2792  0.0752  0.1649
  308DPSM   AM1 3346   2.932   2.973  13.312  0.0957  0.0800 -0.1109
  308DPSM   AM2 3347   3.199   3.231  13.209 -0.1584  0.1269 -0.1951
  308DPSM   T1A 3348   2.850   2.740  12.938  0.1494 -0.1066  0.0019
  308DPSM   C2A 3349   2.702   2.741  12.451  0.3374 -0.0358  0.4096
  308DPSM   C3A 3350   2.559   2.712  12.125  0.0837 -0.1417 -0.1718
  308DPSM   C1B 3351   3.063   3.235  12.883  0.1802 -0.0265  0.3796
  308DPSM   C2B 3352   2.787   3.207  12.535 -0.1151 -0.0870  0.1136
  308DPSM   C3B 3353   2.663   3.385  12.154  0.0555 -0.1851  0.3624
  308DPSM   C4B 3354   2.555   3.238  11.742  0.2857  0.1254 -0.0097
  309DPSM   NC3 3355   5.723   2.908  13.627  0.2579 -0.0481 -0.1954
  309DPSM   PO4 3356   5.437   2.696  13.404 -0.0778 -0.0975  0.1271
  309DPSM   AM1 3357   5.414   3.119  13.196  0.0283 -0.1212  0.1324
  309DPSM   AM2 3358   5.633   3.278  13.307  0.2057 -0.0723 -0.1767
  309DPSM   T1A 3359   5.542   3.382  12.822 -0.3032  0.1373 -0.3018
  309DPSM   C2A 3360   5.823   3.424  12.507 -0.0477  0.1207 -0.2373
  309DPSM   C3A 3361   6.094   3.416  12.201 -0.0789 -0.0395  0.1297
  309DPSM   C1B 3362   5.983   3.310  13.098 -0.2711 -0.1425  0.2310
  309DPSM   C2B 3363   6.340   3.419  12.783 -0.4970  0.3055  0.1631
  309DPSM   C3B 3364   6.376   3.715  12.425 -0.0545 -0.0604 -0.1872
  309DPSM   C4B 3365   6.311   3.875  12.053  0.0464  0.4159 -0.0602
  310DPSM   NC3 3366   0.865   6.240  13.346  0.1087 -0.0291 -0.2199
  310DPSM   PO4 3367   0.834   5.846  13.584 -0.1190 -0.0801 -0.1227
  310DPSM   AM1 3368   0.790   5.643  13.175 -0.3477 -0.0979  0.0806
  310DPSM   AM2 3369   0.728   5.239  13.163  0.0862  0.0645 -0.0357
  310DPSM   T1A 3370   0.879   5.731  12.881 -0.2065  0.1280 -0.0522
  310DPSM   C2A 3371   0.923   5.634  12.409 -0.0296  0.0287 -0.1018
  310DPSM   C3A 3372   0.729   5.415  12.069 -0.2941  0.0381 -0.1487
  310DPSM   C1B 3373   0.900   5.257  12.738 -0.2365 -0.2154  0.2069
  310DPSM   C2B 3374   1.034   5.158  12.358 -0.0325  0.2920  0.0352
  310DPSM   C3B 3375   1.060   5.058  11.909 -0.2782  0.1531  0.0424
  310DPSM   C4B 3376   1.057   5.342  11.638 -0.2001 -0.0529  0.2253
  311DPSM   NC3 3377   5.618   4.579  13.603 -0.0629  0.0197  0.1560
  311DPSM   PO4 3378   5.913   4.814  13.426 -0.0088  0.2304  0.1785
  311DPSM   AM1 3379   6.150   4.743  13.150  0.1877  0.0058 -0.1757
  311DPSM   AM2 3380   6.399   4.516  13.249  0.2100  0.2507 -0.1193
  311DPSM   T1A 3381   6.222   4.757  12.719  0.0909 -0.1472 -0.0243
  311DPSM   C2A 3382   6.128   4.903  12.315 -0.3830 -0.0054  0.1843
  311DPSM   C3A 3383   6.067   5.252  12.118 -0.0813  0.1484  0.1471
  311DPSM   C1B 3384   6.650   4.445  12.856  0.2165 -0.1967 -0.0810
  311DPSM   C2B 3385   6.619   4.644  12.421 -0.3586  0.2321  0.0325
  311DPSM   C3B 3386   6.521   4.754  11.990 -0.0801  0.3301 -0.0395
  311DPSM   C4B 3387   6.744   5.091  11.652  0.0147  0.2625  0.3039
  312DPSM   NC3 3388   3.519   6.750   8.959 -0.0622  0.1420  0.1279
  312DPSM   PO4 3389   3.935   6.490   9.073 -0.0558  0.0602 -0.0315
  312DPSM   AM1 3390   3.907   6.777   9.448 -0.1637  0.0729  0.1436
  312DPSM   AM2 3391   3.512   6.879   9.493  0.3097 -0.0129  0.2474
  312DPSM   T1A 3392   3.950   6.694   9.807 -0.2127 -0.0559  0.0279
  312DPSM   C2A 3393   3.824   6.882  10.230  0.1801  0.2280 -0.1969
  312DPSM   C3A 3394   3.475   7.008  10.398  0.0537  0.0631  0.0845
  312DPSM   C1B 3395   3.709   7.185   9.764 -0.1568  0.0343 -0.0277
  312DPSM   C2B 3396   3.872   7.332  10.170  0.0095 -0.0869  0.1971
  312DPSM   C3B 3397   3.913   7.512  10.593 -0.1199  0.1107  0.4003
  312DPSM   C4B 3398   3.909   7.414  11.055 -0.3210 -0.0476 -0.0178
  313DPSM   NC3 3399  -0.151   1.095   9.055  0.2446  0.0756 -0.1592
  313DPSM   PO4 3400   0.106   1.260   9.398 -0.2877  0.0666  0.2623
  313DPSM   AM1 3401   0.317   1.016   9.630 -0.0085 -0.0476 -0.2688
  313DPSM   AM2 3402   0.360   0.627   9.729 -0.3182  0.1015  0.3051
  313DPSM   T1A 3403   0.440   1.145  10.074  0.0726  0.2404  0.2575
  313DPSM   C2A 3404   0.421   1.216  10.470  0.2187 -0.1439 -0.2673
  313DPSM   C3A 3405   0.425   1.317  10.865  0.0854  0.3010  0.1574
  313DPSM   C1B 3406   0.112   0.708  10.076  0.1642 -0.0047 -0.0870
  313DPSM   C2B 3407   0.154   0.684  10.486  0.2388  0.0653  0.1141
  313DPSM   C3B 3408   0.221   0.573  10.958 -0.1139 -0.0745 -0.0847
  313DPSM   C4B 3409   0.203   0.472  11.432 -0.0748  0.1165  0.1503
  314DPSM   NC3 3410   3.047   5.929   9.077  0.3910  0.0507  0.0145
  314DPSM   PO4 3411   3.390   5.972   9.374  0.1773  0.1010 -0.2979
  314DPSM   AM1 3412   3.511   6.276   9.697  0.1555  0.2028  0.0619
  314DPSM   AM2 3413   3.823   6.272   9.545 -0.1744 -0.0492 -0.2738
  314DPSM   T1A 3414   3.556   6.431  10.175 -0.1885  0.3143  0.1657
  314DPSM   C2A 3415   3.632   6.623  10.597  0.2274 -0.0649  0.0877
  314DPSM   C3A 3416   3.711   6.614  10.989  0.1766 -0.1974  0.1300
  314DPSM   C1B 3417   3.924   6.176   9.971  0.1396 -0.2411  0.1107
  314DPSM   C2B 3418   3.866   6.095  10.404 -0.4060 -0.0860 -0.0332
  314DPSM   C3B 3419   3.922   5.888  10.759 -0.2352 -0.0588 -0.0175
  314DPSM   C4B 3420   3.584   5.934  11.109 -0.1667 -0.1889 -0.3890
  315DPSM   NC3 3421   1.750   6.618   9.203  0.1008 -0.2112 -0.0012
  315DPSM   PO4 3422   2.239   6.520   9.066  0.1286  0.2323  0.2237
  315DPSM   AM1 3423   2.120   6.442   9.495  0.1365 -0.0208  0.3570
  315DPSM   AM2 3424   1.819   6.361   9.636  0.3691  0.0104  0.2498
  315DPSM   T1A 3425   2.235   6.369   9.959  0.2488 -0.0627 -0.3336
  315DPSM   C2A 3426   2.232   6.225  10.397  0.2083 -0.0779  0.1976
  315DPSM   C3A 3427   2.278   5.983  10.821  0.0299 -0.3046 -0.1374
  315DPSM   C1B 3428   1.767   6.546  10.102 -0.0797 -0.2754  0.1251
  315DPSM   C2B 3429   1.745   6.574  10.538 -0.3189 -0.0903  0.2948
  315DPSM   C3B 3430   1.924   6.395  10.802  0.0902 -0.0478 -0.0003
  315DPSM   C4B 3431   2.282   6.427  11.109 -0.1427  0.2513 -0.0613
  316DPSM   NC3 3432   1.608   2.384   9.150  0.0642 -0.3678  0.0105
  316DPSM   PO4 3433   1.490   1.963   9.338  0.1148 -0.0119 -0.0951
  316DPSM   AM1 3434   1.589   2.089   9.777 -0.3470 -0.3180 -0.0406
  316DPSM   AM2 3435   1.343   2.055  10.060 -0.0994  0.2763 -0.1256
  316DPSM   T1A 3436   1.645   2.414  10.066 -0.1436 -0.3241 -0.0750
  316DPSM   C2A 3437   1.571   2.534  10.490  0.2443 -0.1236  0.1805
  316DPSM   C3A 3438   1.401   2.698  10.792  0.1001  0.1636 -0.0542
  316DPSM   C1B 3439   1.119   2.172  10.332 -0.1181 -0.0366  0.1616
  316DPSM   C2B 3440   1.145   2.289  10.590  0.3476  0.0664 -0.1160
  316DPSM   C3B 3441   1.058   2.204  10.945  0.2439  0.0661  0.0236
  316DPSM   C4B 3442   1.280   2.526  11.269 -0.2401  0.0258  0.1517
  317DPSM   NC3 3443   2.616   2.188   9.553  0.0671  0.2159 -0.2561
  317DPSM   PO4 3444   2.334   2.506   9.498 -0.0894  0.0509  0.1046
  317DPSM   AM1 3445   2.122   2.297   9.872 -0.1569 -0.1554 -0.1172
  317DPSM   AM2 3446   2.235   2.008   9.872  0.2239  0.1681 -0.3349
  317DPSM   T1A 3447   2.070   2.342  10.281  0.0426  0.2519 -0.0784
  317DPSM   C2A 3448   2.013   2.682  10.595 -0.3497  0.1979 -0.2797
  317DPSM   C3A 3449   2.170   2.846  10.968  0.1480 -0.1465  0.0848
  317DPSM   C1B 3450   2.202   1.729  10.211  0.3263  0.0600  0.2159
  317DPSM   C2B 3451   2.290   1.617  10.581 -0.1470 -0.0030 -0.1048
  317DPSM   C3B 3452   2.626   1.817  10.823  0.0815  0.2333 -0.0186
  317DPSM   C4B 3453   3.070   2.036  10.817 -0.1895 -0.0066 -0.0167
  318DPSM   NC3 3454   2.731   7.060   9.223  0.1055 -0.0670  0.2520
  318DPSM   PO4 3455   3.112   7.127   9.302 -0.2032 -0.0802 -0.2731
  318DPSM   AM1 3456   3.006   6.899   9.624  0.0288  0.4210 -0.0426
  318DPSM   AM2 3457   3.178   6.672   9.815 -0.0607 -0.0390  0.0039
  318DPSM   T1A 3458   2.732   6.788   9.978  0.3196  0.2238 -0.2005
  318DPSM   C2A 3459   2.768   6.990  10.428 -0.1119  0.0921 -0.0318
  318DPSM   C3A 3460   3.123   7.231  10.681 -0.0415 -0.2409 -0.1163
  318DPSM   C1B 3461   3.101   6.710  10.228  0.0795 -0.0324 -0.2607
  318DPSM   C2B 3462   3.140   6.713  10.676  0.0339 -0.0234 -0.2551
  318DPSM   C3B 3463   3.198   6.823  11.070  0.2312  0.2486  0.2196
  318DPSM   C4B 3464   3.273   6.821  11.570 -0.1749  0.2684 -0.1495
  319DPSM   NC3 3465   2.930   2.032   8.820 -0.2647  0.4444 -0.0624
  319DPSM   PO4 3466   2.588   1.807   8.969 -0.1407 -0.2242  0.1431
  319DPSM   AM1 3467   2.491   1.755   9.408 -0.0751 -0.0411 -0.1984
  319DPSM   AM2 3468   2.377   1.336   9.520  0.1719  0.1660 -0.1492
  319DPSM   T1A 3469   2.728   1.708   9.855 -0.3009 -0.4416 -0.0566
  319DPSM   C2A 3470   2.775   1.769  10.291 -0.0020 -0.1420  0.1785
  319DPSM   C3A 3471   3.047   1.610  10.535 -0.3687 -0.0257  0.0017
  319DPSM   C1B 3472   2.363   1.333   9.966  0.1196  0.1778  0.1424
  319DPSM   C2B 3473   2.503   1.242  10.339  0.1394  0.3378 -0.0627
  319DPSM   C3B 3474   2.698   1.006  10.628 -0.1085  0.0416 -0.0564
  319DPSM   C4B 3475   3.090   1.154  10.832  0.3052  0.1397 -0.0950
  320DPSM   NC3 3476   4.293   1.581   9.056 -0.1720  0.2307 -0.1152
  320DPSM   PO4 3477   4.408   1.240   8.875 -0.0102 -0.0386 -0.1557
  320DPSM   AM1 3478   4.412   1.002   9.295  0.0118  0.1443 -0.0283
  320DPSM   AM2 3479   4.273   0.767   9.337 -0.0713 -0.1662 -0.2120
  320DPSM   T1A 3480   4.368   1.100   9.690  0.0580 -0.1158  0.1595
  320DPSM   C2A 3481   4.352   1.384  10.005 -0.0048 -0.1479  0.0893
  320DPSM   C3A 3482   4.183   1.402  10.410  0.2434  0.0288  0.1003
  320DPSM   C1B 3483   4.573   0.607   9.648 -0.4603 -0.0695 -0.1192
  320DPSM   C2B 3484   4.494   0.723  10.052  0.0743 -0.0571 -0.1978
  320DPSM   C3B 3485   4.581   1.115  10.373 -0.0241  0.3159  0.0037
  320DPSM   C4B 3486   4.584   1.444  10.763 -0.2971 -0.0191  0.2156
  321DPSM   NC3 3487   0.496   2.806   8.704  0.0771  0.1619  0.0839
  321DPSM   PO4 3488   0.382   2.808   9.188 -0.2620 -0.2291  0.1779
  321DPSM   AM1 3489   0.519   2.807   9.628 -0.1146 -0.3319 -0.1005
  321DPSM   AM2 3490   0.480   2.600   9.801  0.0379 -0.2505 -0.5753
  321DPSM   T1A 3491   0.582   3.084   9.943 -0.1489  0.0444 -0.0886
  321DPSM   C2A 3492   0.760   3.317  10.379  0.0566 -0.0222 -0.1862
  321DPSM   C3A 3493   0.773   3.631  10.534  0.4079 -0.1297 -0.0202
  321DPSM   C1B 3494   0.504   2.459  10.218 -0.2579 -0.0343  0.1116
  321DPSM   C2B 3495   0.270   2.427  10.675 -0.0616 -0.0038 -0.0120
  321DPSM   C3B 3496   0.223   2.693  10.974 -0.1205  0.1816 -0.0394
  321DPSM   C4B 3497   0.469   2.892  11.273  0.3761 -0.1465  0.1119
  322DPSM   NC3 3498   7.135   4.624   9.837 -0.0246  0.0988  0.1906
  322DPSM   PO4 3499   7.418   4.983   9.854 -0.2760 -0.2698 -0.1905
  322DPSM   AM1 3500   7.598   4.932  10.267 -0.0061  0.0823  0.0905
  322DPSM   AM2 3501   7.670   4.575  10.083  0.0927  0.2084  0.1195
  322DPSM   T1A 3502   7.572   5.020  10.625  0.2065  0.0885 -0.2237
  322DPSM   C2A 3503   7.581   4.826  11.087 -0.0877  0.1506 -0.0050
  322DPSM   C3A 3504   7.502   4.524  11.401  0.4798  0.2101  0.0912
  322DPSM   C1B 3505   7.514   4.384  10.472 -0.1599 -0.0754  0.3676
  322DPSM   C2B 3506   7.274   4.436  10.694  0.0744 -0.2555  0.0145
  322DPSM   C3B 3507   7.123   4.626  11.044  0.1147 -0.0399 -0.2993
  322DPSM   C4B 3508   6.815   4.644  11.413  0.1289  0.0650  0.6181
  323DPSM   NC3 3509   4.743   3.965   9.430 -0.0806  0.2499 -0.0791
  323DPSM   PO4 3510   5.114   3.682   9.377  0.1927  0.1709 -0.0567
  323DPSM   AM1 3511   5.207   3.842   9.731 -0.2308  0.2750 -0.0978
  323DPSM   AM2 3512   5.444   3.631   9.767  0.1081 -0.2654  0.1137
  323DPSM   T1A 3513   5.026   3.909  10.086  0.0528 -0.0887  0.1888
  323DPSM   C2A 3514   5.062   4.022  10.584 -0.1377 -0.0405  0.1504
  323DPSM   C3A 3515   5.250   3.770  10.983  0.0482 -0.3800  0.0288
  323DPSM   C1B 3516   5.226   3.374   9.987  0.1985 -0.1157  0.1878
  323DPSM   C2B 3517   5.310   3.130  10.196 -0.0571 -0.3963  0.0375
  323DPSM   C3B 3518   5.323   2.862  10.547  0.1657 -0.0998 -0.1920
  323DPSM   C4B 3519   5.391   2.542  10.836  0.0793 -0.0817 -0.3365
  324DPSM   NC3 3520   2.811   3.052   9.484 -0.3097 -0.2887  0.1228
  324DPSM   PO4 3521   3.295   3.153   9.530  0.0614  0.1137 -0.1954
  324DPSM   AM1 3522   3.484   2.889   9.718  0.2297  0.5184 -0.0687
  324DPSM   AM2 3523   3.305   2.677   9.802 -0.2239  0.0771  0.0237
  324DPSM   T1A 3524   3.689   2.884  10.191 -0.2890 -0.1179  0.0578
  324DPSM   C2A 3525   3.527   2.810  10.529  0.0363  0.2658 -0.0109
  324DPSM   C3A 3526   3.548   2.923  10.986  0.1261  0.2772 -0.0542
  324DPSM   C1B 3527   3.222   2.790  10.129 -0.1236  0.0440  0.1620
  324DPSM   C2B 3528   3.087   2.580  10.535 -0.2958 -0.1405 -0.0049
  324DPSM   C3B 3529   3.210   2.516  10.968 -0.0703 -0.1558  0.1375
  324DPSM   C4B 3530   3.308   2.686  11.358 -0.2134  0.0202  0.2173
  325PNSM   NC3 3531   3.190   5.598  13.646  0.1009  0.1549  0.2784
  325PNSM   PO4 3532   2.774   5.498  13.421  0.1166  0.2613  0.2221
  325PNSM   AM1 3533   3.181   5.281  13.222  0.2041 -0.3108 -0.1767
  325PNSM   AM2 3534   3.379   5.474  13.003  0.1423 -0.0516 -0.2461
  325PNSM   T1A 3535   3.277   4.958  12.871 -0.0155 -0.1334 -0.0671
  325PNSM   C2A 3536   3.208   4.818  12.539 -0.0095 -0.0156  0.3547
  325PNSM   C3A 3537   3.136   4.955  12.120 -0.2809  0.0638 -0.0965
  325PNSM   C1B 3538   3.553   5.248  12.598  0.2735 -0.1153 -0.0995
  325PNSM   C2B 3539   3.560   5.248  12.190  0.1026  0.0139 -0.1481
  325PNSM   C3B 3540   3.398   5.245  11.740 -0.0297  0.1177 -0.1731
  325PNSM   D4B 3541   3.147   5.367  11.427 -0.1617  0.4089  0.0369
  325PNSM   C5B 3542   2.703   5.379  11.352 -0.0028  0.1053 -0.2398
  325PNSM   C6B 3543   2.305   5.212  11.495 -0.0739 -0.2374  0.0524
  326PNSM   NC3 3544   4.404   0.363  12.970 -0.0365 -0.0903 -0.0256
  326PNSM   PO4 3545   4.883   0.454  13.075  0.2055 -0.1422 -0.1348
  326PNSM   AM1 3546   4.978   0.855  12.869  0.1963  0.0074  0.2442
  326PNSM   AM2 3547   4.629   0.715  12.715  0.0455 -0.1636  0.1680
  326PNSM   T1A 3548   5.021   0.969  12.494 -0.2911  0.1468 -0.0692
  326PNSM   C2A 3549   4.915   1.087  12.093  0.1191 -0.0225 -0.1037
  326PNSM   C3A 3550   5.069   1.033  11.631 -0.1624  0.2285 -0.1843
  326PNSM   C1B 3551   4.457   0.889  12.321 -0.0608  0.2486  0.0791
  326PNSM   C2B 3552   4.356   0.803  11.915 -0.4927  0.0173  0.1176
  326PNSM   C3B 3553   4.199   0.674  11.429 -0.5172 -0.1288 -0.2647
  326PNSM   D4B 3554   4.390   0.716  11.058  0.2331 -0.1652 -0.1064
  326PNSM   C5B 3555   4.351   0.966  10.786  0.0476  0.1340  0.0468
  326PNSM   C6B 3556   4.173   0.881  10.367 -0.0935  0.1519  0.0609
  327PNSM   NC3 3557   7.438   1.905  13.714 -0.0363 -0.2130  0.0304
  327PNSM   PO4 3558   7.281   1.583  13.535  0.1301 -0.4915 -0.3051
  327PNSM   AM1 3559   7.110   1.642  13.212 -0.0854 -0.0733 -0.3966
  327PNSM   AM2 3560   6.715   1.554  13.323 -0.0110 -0.0768 -0.2280
  327PNSM   T1A 3561   6.835   1.745  12.821  0.0217  0.1186 -0.2908
  327PNSM   C2A 3562   6.734   1.548  12.450 -0.3658  0.2335 -0.2472
  327PNSM   C3A 3563   6.634   1.630  12.039 -0.2037  0.2491  0.1008
  327PNSM   C1B 3564   6.599   1.245  13.079 -0.0474 -0.0469  0.0658
  327PNSM   C2B 3565   6.449   1.231  12.651 -0.5427  0.1275  0.0501
  327PNSM   C3B 3566   6.475   1.114  12.225  0.0472 -0.3756  0.3456
  327PNSM   D4B 3567   6.477   0.795  11.908  0.2557 -0.2626 -0.0798
  327PNSM   C5B 3568   6.898   0.602  11.821 -0.1511  0.2213 -0.1066
  327PNSM   C6B 3569   7.237   0.370  11.726 -0.1202  0.0712  0.1414
  328PNSM   NC3 3570   1.704   2.868  13.662 -0.5043  0.0068  0.4822
  328PNSM   PO4 3571   1.490   2.484  13.634  0.1751 -0.2797  0.0651
  328PNSM   AM1 3572   1.444   2.373  13.199 -0.1526  0.0809  0.0373
  328PNSM   AM2 3573   1.088   2.199  13.232 -0.0092 -0.0589 -0.0820
  328PNSM   T1A 3574   1.437   2.436  12.734  0.1475  0.3638 -0.2682
  328PNSM   C2A 3575   1.617   2.499  12.334  0.3515 -0.0196  0.0775
  328PNSM   C3A 3576   1.689   2.756  12.017 -0.2166  0.0804 -0.3604
  328PNSM   C1B 3577   0.897   2.441  12.909  0.1852 -0.0764  0.0652
  328PNSM   C2B 3578   0.622   2.462  12.500  0.1980 -0.1112  0.0022
  328PNSM   C3B 3579   0.686   2.642  12.141 -0.1802  0.0992  0.1963
  328PNSM   D4B 3580   0.674   2.860  11.778 -0.1283 -0.0640 -0.4273
  328PNSM   C5B 3581   1.005   3.008  11.500 -0.0234 -0.1261 -0.0660
  328PNSM   C6B 3582   1.308   3.056  11.186 -0.1460  0.1790  0.0916
  329PNSM   NC3 3583   7.329   5.228  14.394 -0.0103 -0.1730  0.3706
  329PNSM   PO4 3584   7.114   5.174  14.047  0.2839  0.1623 -0.1458
  329PNSM   AM1 3585   6.993   5.529  13.767 -0.3641 -0.1507  0.1526
  329PNSM   AM2 3586   7.298   5.485  13.608 -0.0556  0.0017  0.0219
  329PNSM   T1A 3587   7.071   5.804  13.378 -0.0072  0.0981 -0.4312
  329PNSM   C2A 3588   7.068   5.950  12.965  0.2784 -0.1449 -0.3476
  329PNSM   C3A 3589   7.320   6.072  12.532 -0.0188  0.1087  0.0047
  329PNSM   C1B 3590   7.082   5.281  13.222  0.1647  0.0795  0.0145
  329PNSM   C2B 3591   6.986   5.462  12.889  0.0042 -0.1151  0.1172
  329PNSM   C3B 3592   6.985   5.708  12.416  0.0548  0.0268 -0.2876
  329PNSM   D4B 3593   6.991   5.844  12.026  0.2297  0.1230  0.2698
  329PNSM   C5B 3594   6.830   5.626  11.627 -0.0931  0.1006  0.2003
  329PNSM   C6B 3595   6.823   5.369  11.269  0.0879 -0.1249 -0.3882
  330PNSM   NC3 3596   0.058   4.517  13.593  0.0136 -0.1446  0.0632
  330PNSM   PO4 3597   0.389   4.857  13.619  0.2875  0.1790 -0.2967
  330PNSM   AM1 3598   0.240   5.154  13.321  0.0370  0.2018  0.2931
  330PNSM   AM2 3599   0.047   4.970  13.233  0.1148  0.0365  0.0298
  330PNSM   T1A 3600   0.405   5.460  12.870  0.0286  0.0745  0.2157
  330PNSM   C2A 3601   0.436   5.470  12.433  0.0583 -0.0887 -0.1498
  330PNSM   C3A 3602   0.244   5.279  12.030 -0.3082  0.0809  0.2977
  330PNSM   C1B 3603  -0.043   5.116  12.854  0.1199 -0.1490 -0.2702
  330PNSM   C2B 3604  -0.334   5.149  12.527  0.0790  0.1935 -0.2679
  330PNSM   C3B 3605  -0.013   5.000  12.312 -0.1305 -0.0177  0.1925
  330PNSM   D4B 3606   0.045   4.739  12.027  0.0595 -0.0688 -0.2377
  330PNSM   C5B 3607   0.253   4.845  11.746  0.0231 -0.1156  0.2068
  330PNSM   C6B 3608   0.602   5.071  11.561  0.0883 -0.3911 -0.2699
  331PNSM   NC3 3609   4.696   3.197  13.007 -0.0380  0.0567  0.0265
  331PNSM   PO4 3610   4.725   3.519  13.306  0.3673 -0.1831 -0.1172
  331PNSM   AM1 3611   4.750   3.869  13.007  0.1257 -0.0172  0.2958
  331PNSM   AM2 3612   5.117   4.003  13.050  0.2927  0.0264  0.0015
  331PNSM   T1A 3613   4.816   4.259  12.715  0.0773 -0.0326  0.1765
  331PNSM   C2A 3614   4.881   4.550  12.467 -0.0340 -0.0333 -0.0172
  331PNSM   C3A 3615   4.763   4.682  12.113  0.1648 -0.1591 -0.0186
  331PNSM   C1B 3616   5.245   3.772  12.685  0.0122  0.0677  0.1691
  331PNSM   C2B 3617   5.438   3.624  12.259  0.2903  0.2359 -0.1610
  331PNSM   C3B 3618   5.714   3.509  11.943 -0.0099  0.1438 -0.1049
  331PNSM   D4B 3619   5.994   3.277  11.687 -0.0413 -0.2658  0.0426
  331PNSM   C5B 3620   6.337   3.161  11.752 -0.0094  0.0396  0.3141
  331PNSM   C6B 3621   6.801   3.116  11.673 -0.0175  0.1898 -0.0816
  332PNSM   NC3 3622   7.581  -0.327  13.344 -0.2086 -0.0154 -0.0287
  332PNSM   PO4 3623   7.301  -0.228  13.724  0.1559  0.2664  0.0303
  332PNSM   AM1 3624   7.171   0.001  13.326 -0.0611  0.1452 -0.1192
  332PNSM   AM2 3625   6.867   0.191  13.121 -0.0548 -0.0276  0.0260
  332PNSM   T1A 3626   7.346   0.111  12.972  0.3794  0.0278 -0.0061
  332PNSM   C2A 3627   7.360  -0.005  12.538 -0.0451 -0.0429  0.1345
  332PNSM   C3A 3628   7.554  -0.292  12.307  0.1133  0.3730 -0.2892
  332PNSM   C1B 3629   6.805   0.671  13.059 -0.1627 -0.0038 -0.4533
  332PNSM   C2B 3630   6.807   0.868  12.685 -0.1233 -0.4345 -0.1290
  332PNSM   C3B 3631   6.895   0.932  12.178  0.0105 -0.1239  0.0692
  332PNSM   D4B 3632   6.940   1.171  11.780 -0.2734 -0.1123  0.1397
  332PNSM   C5B 3633   6.543   1.255  11.621 -0.1109  0.4701 -0.1402
  332PNSM   C6B 3634   6.203   1.324  11.322 -0.1834  0.0499  0.0154
  333PNSM   NC3 3635   2.935   0.188  13.268  0.0145  0.1782 -0.6729
  333PNSM   PO4 3636   2.837   0.680  13.384 -0.0969 -0.1377  0.0325
  333PNSM   AM1 3637   3.049   0.589  12.996  0.0789  0.1004 -0.0745
  333PNSM   AM2 3638   3.316   0.752  12.961  0.1626  0.1298  0.3811
  333PNSM   T1A 3639   2.921   0.483  12.574  0.1209  0.1252  0.0201
  333PNSM   C2A 3640   2.830   0.499  12.185 -0.0905  0.0039 -0.3446
  333PNSM   C3A 3641   2.756   0.505  11.821  0.1211  0.1271 -0.3559
  333PNSM   C1B 3642   3.224   0.856  12.395 -0.0852  0.0822 -0.1535
  333PNSM   C2B 3643   3.130   0.826  11.998 -0.2292 -0.1971 -0.1452
  333PNSM   C3B 3644   3.074   0.975  11.651 -0.0446  0.0525 -0.1788
  333PNSM   D4B 3645   2.828   1.029  11.321 -0.1239 -0.2790  0.2942
  333PNSM   C5B 3646   2.866   0.714  10.994 -0.2552 -0.3639  0.0554
  333PNSM   C6B 3647   2.904   0.351  10.711 -0.0469  0.6033  0.1479
  334PNSM   NC3 3648   3.603   3.309   8.992 -0.1357  0.0969 -0.0226
  334PNSM   PO4 3649   3.600   3.732   9.084 -0.1050 -0.3238  0.3289
  334PNSM   AM1 3650   3.451   3.754   9.443 -0.0159  0.4128 -0.1420
  334PNSM   AM2 3651   3.441   3.981   9.587 -0.0071 -0.1932 -0.1689
  334PNSM   T1A 3652   3.415   3.510   9.888  0.1421 -0.1003 -0.1362
  334PNSM   C2A 3653   3.453   3.334  10.304 -0.3296 -0.0278  0.0333
  334PNSM   C3A 3654   3.474   3.366  10.707 -0.0637 -0.1228  0.0640
  334PNSM   C1B 3655   3.401   3.950  10.054  0.0609 -0.1932  0.0546
  334PNSM   C2B 3656   3.403   3.844  10.471 -0.1322  0.2048 -0.0519
  334PNSM   C3B 3657   3.371   3.836  10.928  0.0760  0.3546  0.0779
  334PNSM   D4B 3658   3.716   3.570  11.181 -0.0986 -0.2167  0.0019
  334PNSM   C5B 3659   3.963   3.321  11.037  0.1287 -0.0733  0.1499
  334PNSM   C6B 3660   4.321   3.259  10.797  0.0970  0.0720  0.0127
  335PNSM   NC3 3661   2.656   5.209   9.385 -0.2101 -0.3613 -0.1087
  335PNSM   PO4 3662   2.750   5.662   9.342 -0.0364  0.1390 -0.0977
  335PNSM   AM1 3663   2.853   5.889   9.683 -0.1659 -0.2247 -0.1301
  335PNSM   AM2 3664   2.928   6.240   9.637  0.0256 -0.1636  0.4732
  335PNSM   T1A 3665   2.860   5.736  10.113  0.0002  0.4713 -0.1109
  335PNSM   C2A 3666   2.974   5.435  10.504  0.0844 -0.2545  0.1429
  335PNSM   C3A 3667   3.293   5.187  10.646 -0.1605 -0.0042  0.1714
  335PNSM   C1B 3668   2.793   6.315  10.147  0.1561 -0.0500  0.2978
  335PNSM   C2B 3669   2.687   6.543  10.491 -0.0201  0.0500 -0.2001
  335PNSM   C3B 3670   2.635   6.733  10.894 -0.0891 -0.0027 -0.4300
  335PNSM   D4B 3671   2.385   6.861  11.306  0.0156  0.1290  0.0342
  335PNSM   C5B 3672   2.132   6.643  11.569 -0.0814 -0.2862  0.0690
  335PNSM   C6B 3673   1.745   6.581  11.676 -0.0544  0.0829  0.0334
  336PNSM   NC3 3674   6.756   6.669   9.054 -0.1168 -0.0928  0.0391
  336PNSM   PO4 3675   6.908   6.838   9.378 -0.2185  0.1270 -0.2327
  336PNSM   AM1 3676   6.876   7.063   9.704  0.1625 -0.0571  0.1363
  336PNSM   AM2 3677   7.093   6.936   9.890  0.1496 -0.0088 -0.1059
  336PNSM   T1A 3678   6.689   7.381  10.054  0.2167  0.3712  0.0997
  336PNSM   C2A 3679   6.663   7.451  10.461  0.0475 -0.0206  0.1455
  336PNSM   C3A 3680   6.571   7.604  10.769 -0.0363  0.2066 -0.0512
  336PNSM   C1B 3681   7.097   7.189  10.230 -0.1230 -0.0326 -0.0518
  336PNSM   C2B 3682   7.117   7.193  10.686 -0.0731 -0.0363  0.0678
  336PNSM   C3B 3683   6.977   7.410  11.024 -0.1213  0.1678  0.0887
  336PNSM   D4B 3684   6.865   7.833  11.212  0.1653  0.0125  0.3543
  336PNSM   C5B 3685   6.496   7.972  11.543  0.1956 -0.1335  0.1314
  336PNSM   C6B 3686   6.238   8.313  11.496 -0.1383  0.1358  0.1335
  337PNSM   NC3 3687   6.410   6.950   9.210  0.1608 -0.0322  0.0029
  337PNSM   PO4 3688   6.187   6.559   8.999 -0.0004 -0.3065 -0.0686
  337PNSM   AM1 3689   6.042   6.602   9.388  0.0309 -0.1525 -0.3023
  337PNSM   AM2 3690   5.900   6.427   9.653  0.2775  0.1729  0.5465
  337PNSM   T1A 3691   6.299   6.806   9.699  0.0866 -0.1274 -0.1021
  337PNSM   C2A 3692   6.292   7.083  10.066 -0.2866  0.0789  0.0017
  337PNSM   C3A 3693   6.152   7.138  10.438 -0.1896 -0.0946  0.0104
  337PNSM   C1B 3694   5.903   6.725   9.991 -0.0505 -0.0193 -0.1012
  337PNSM   C2B 3695   5.809   6.831  10.404 -0.0879 -0.2522 -0.2489
  337PNSM   C3B 3696   5.637   7.032  10.836 -0.0261  0.1558  0.2841
  337PNSM   D4B 3697   5.529   6.803  11.272 -0.3474  0.0173  0.0460
  337PNSM   C5B 3698   5.387   6.402  11.286 -0.0233 -0.0482 -0.0766
  337PNSM   C6B 3699   5.504   6.261  11.780  0.1349 -0.0727 -0.0332
  338PNSM   NC3 3700   0.745   1.957   9.400 -0.1077  0.0566 -0.0536
  338PNSM   PO4 3701   1.060   2.009   9.602 -0.1489  0.1291  0.0700
  338PNSM   AM1 3702   0.937   1.831   9.890  0.1761  0.0637 -0.0461
  338PNSM   AM2 3703   0.991   1.470   9.820  0.0186 -0.0485  0.2607
  338PNSM   T1A 3704   0.709   2.011  10.208 -0.1619 -0.1952 -0.1602
  338PNSM   C2A 3705   0.696   2.124  10.624 -0.0551 -0.3005 -0.2870
  338PNSM   C3A 3706   0.534   2.269  11.058 -0.0967  0.0150 -0.2509
  338PNSM   C1B 3707   0.731   1.555  10.255 -0.1346  0.1402 -0.3281
  338PNSM   C2B 3708   0.701   1.637  10.667  0.2377  0.0487 -0.1698
  338PNSM   C3B 3709   0.633   1.744  11.029  0.1220  0.0192 -0.2535
  338PNSM   D4B 3710   0.891   1.951  11.312 -0.2014 -0.2499  0.0696
  338PNSM   C5B 3711   0.874   2.357  11.521  0.2247  0.4199 -0.0691
  338PNSM   C6B 3712   0.466   2.469  11.631  0.2185 -0.0351 -0.2318
  339PNSM   NC3 3713   5.448   5.666   9.292  0.2078  0.1916 -0.1018
  339PNSM   PO4 3714   4.996   5.811   8.974  0.0937  0.1646  0.0849
  339PNSM   AM1 3715   4.954   5.996   9.354 -0.1433 -0.2669  0.1379
  339PNSM   AM2 3716   4.679   6.005   9.560  0.1627 -0.1716 -0.0154
  339PNSM   T1A 3717   5.014   5.845   9.855 -0.0674 -0.3488  0.2178
  339PNSM   C2A 3718   5.087   5.912  10.291 -0.2571 -0.0941  0.0202
  339PNSM   C3A 3719   5.168   6.070  10.708  0.1921 -0.0008  0.0597
  339PNSM   C1B 3720   4.545   5.971   9.971 -0.0912 -0.2394  0.1298
  339PNSM   C2B 3721   4.698   6.095  10.462 -0.1665 -0.0533  0.4949
  339PNSM   C3B 3722   4.788   6.339  10.841  0.2705 -0.0143  0.1461
  339PNSM   D4B 3723   4.897   6.309  11.279  0.0290  0.1472  0.0017
  339PNSM   C5B 3724   4.729   6.692  11.487 -0.1262 -0.1806  0.3280
  339PNSM   C6B 3725   4.325   6.975  11.645  0.1852  0.4128 -0.0500
  340PNSM   NC3 3726   5.548   4.551   9.326  0.2627 -0.1640 -0.2203
  340PNSM   PO4 3727   5.041   4.731   9.324  0.0848 -0.3484  0.1465
  340PNSM   AM1 3728   4.891   4.839   9.681  0.1410  0.1058  0.2160
  340PNSM   AM2 3729   4.697   5.053   9.604 -0.1352 -0.1843 -0.0469
  340PNSM   T1A 3730   5.142   4.978  10.083  0.3124 -0.3497  0.0958
  340PNSM   C2A 3731   5.170   5.077  10.619  0.1158  0.1511 -0.1819
  340PNSM   C3A 3732   5.056   5.198  11.015 -0.3805  0.0450  0.3480
  340PNSM   C1B 3733   5.029   5.336   9.798 -0.2159  0.1444 -0.1996
  340PNSM   C2B 3734   5.144   5.463  10.123  0.2289  0.0452 -0.3659
  340PNSM   C3B 3735   5.357   5.585  10.531 -0.1510  0.1173  0.0790
  340PNSM   D4B 3736   5.567   5.877  10.558 -0.0582  0.0102 -0.2434
  340PNSM   C5B 3737   5.686   5.974  11.016  0.0515 -0.2146  0.5082
  340PNSM   C6B 3738   5.590   5.868  11.465 -0.1146  0.0746 -0.1067
  341PNSM   NC3 3739   6.163   2.417   9.657 -0.0717 -0.1026  0.1141
  341PNSM   PO4 3740   6.084   2.855   9.519 -0.3000 -0.1684  0.0522
  341PNSM   AM1 3741   6.075   2.826   9.931 -0.4148  0.1242  0.0836
  341PNSM   AM2 3742   5.824   2.644  10.015  0.1668  0.0775 -0.0322
  341PNSM   T1A 3743   6.222   2.803  10.388 -0.3681  0.2490 -0.0305
  341PNSM   C2A 3744   6.282   2.884  10.763 -0.2291  0.4168  0.2442
  341PNSM   C3A 3745   6.513   2.672  11.031 -0.1407  0.0449 -0.3955
  341PNSM   C1B 3746   5.773   2.720  10.405 -0.0388  0.0987 -0.3752
  341PNSM   C2B 3747   5.745   2.851  10.826 -0.2002  0.0528  0.2981
  341PNSM   C3B 3748   5.907   3.069  11.217  0.1187  0.1233 -0.1148
  341PNSM   D4B 3749   6.099   2.722  11.493  0.2045  0.1594  0.0559
  341PNSM   C5B 3750   6.073   2.250  11.479  0.0632  0.1850  0.2209
  341PNSM   C6B 3751   6.374   1.821  11.507 -0.1277  0.1453  0.0453
  342PNSM   NC3 3752   0.444   6.941   9.583  0.2934 -0.2119 -0.4090
  342PNSM   PO4 3753   0.852   6.789   9.537 -0.1749  0.4935  0.1913
  342PNSM   AM1 3754   0.705   6.668   9.905  0.0168 -0.2111 -0.2389
  342PNSM   AM2 3755   0.410   6.506   9.927 -0.2307 -0.1064 -0.0492
  342PNSM   T1A 3756   0.678   6.704  10.326 -0.1725 -0.0659 -0.2891
  342PNSM   C2A 3757   0.795   6.750  10.787  0.1996  0.1656  0.0834
  342PNSM   C3A 3758   0.971   6.739  11.178  0.2129 -0.2161  0.1645
  342PNSM   C1B 3759   0.454   6.248  10.217 -0.3032 -0.1413  0.3553
  342PNSM   C2B 3760   0.484   6.301  10.658  0.0643  0.0208 -0.1528
  342PNSM   C3B 3761   0.456   6.429  11.022  0.0423 -0.0014 -0.0193
  342PNSM   D4B 3762   0.491   6.768  11.212  0.2415  0.1538  0.0679
  342PNSM   C5B 3763   0.593   6.617  11.621 -0.0382 -0.1573  0.1830
  342PNSM   C6B 3764   0.758   6.701  12.024  0.2144  0.0206  0.0446
  343PLSM   NC3 3765   6.754   5.121  13.694 -0.0417  0.2671  0.2456
  343PLSM   PO4 3766   6.724   4.720  13.615 -0.1302 -0.1573  0.0608
  343PLSM   AM1 3767   7.024   4.596  13.253 -0.4170 -0.2019  0.1785
  343PLSM   AM2 3768   7.319   4.544  13.179 -0.0970 -0.0583 -0.0141
  343PLSM   T1A 3769   7.087   4.741  12.795 -0.1193  0.1758 -0.0530
  343PLSM   C2A 3770   7.159   4.628  12.424 -0.2761 -0.2602  0.0477
  343PLSM   C3A 3771   6.993   4.691  12.006 -0.2138 -0.2615 -0.0246
  343PLSM   C1B 3772   7.618   4.465  12.853  0.0340 -0.3147 -0.1281
  343PLSM   C2B 3773   7.663   4.438  12.449  0.1705 -0.1346  0.0539
  343PLSM   C3B 3774   7.381   4.253  12.094 -0.0148  0.1946 -0.4279
  343PLSM   C4B 3775   7.181   4.340  11.727  0.0344  0.4295  0.2053
  343PLSM   C5B 3776   7.032   4.139  11.413  0.2154  0.1046  0.0801
  343PLSM   C6B 3777   7.046   4.130  11.021 -0.4635  0.0471 -0.1373
  344PLSM   NC3 3778   5.279   6.208  13.763 -0.0407 -0.1424  0.3346
  344PLSM   PO4 3779   5.630   6.277  13.653 -0.0418 -0.0288 -0.1615
  344PLSM   AM1 3780   5.626   6.123  13.302 -0.2163 -0.1108 -0.2122
  344PLSM   AM2 3781   5.395   5.869  13.345 -0.3306 -0.0028  0.0551
  344PLSM   T1A 3782   5.764   6.112  12.828  0.1248 -0.1010 -0.0429
  344PLSM   C2A 3783   5.546   6.186  12.388 -0.0499 -0.0644 -0.0794
  344PLSM   C3A 3784   5.158   6.294  12.300  0.4883 -0.0250  0.2459
  344PLSM   C1B 3785   5.435   5.541  13.013 -0.1211  0.1252  0.2703
  344PLSM   C2B 3786   5.602   5.491  12.654  0.0819 -0.1963  0.1775
  344PLSM   C3B 3787   5.670   5.676  12.155  0.1138  0.1904 -0.4046
  344PLSM   C4B 3788   5.982   5.922  11.947 -0.0534  0.1411 -0.3105
  344PLSM   C5B 3789   6.188   6.034  11.526 -0.2779  0.3021 -0.0970
  344PLSM   C6B 3790   5.930   6.343  11.394 -0.0916 -0.0345  0.3858
  345PLSM   NC3 3791   2.660   2.610  13.881 -0.0516  0.1259 -0.0642
  345PLSM   PO4 3792   2.900   2.538  13.579  0.0064 -0.1063 -0.0095
  345PLSM   AM1 3793   2.832   2.324  13.215 -0.1006  0.0941  0.0641
  345PLSM   AM2 3794   2.876   1.994  13.069  0.1237 -0.3220  0.0566
  345PLSM   T1A 3795   2.510   2.357  12.936 -0.0948 -0.1544 -0.1089
  345PLSM   C2A 3796   2.431   2.341  12.493 -0.0416 -0.2995 -0.4126
  345PLSM   C3A 3797   2.425   2.260  12.041  0.0510  0.3543 -0.0067
  345PLSM   C1B 3798   2.817   1.811  12.598  0.2627  0.3528  0.1085
  345PLSM   C2B 3799   2.773   1.807  12.135 -0.2754  0.0005  0.1397
  345PLSM   C3B 3800   2.678   1.956  11.716  0.2518  0.5380  0.1443
  345PLSM   C4B 3801   2.354   2.027  11.388 -0.0920  0.0061 -0.2234
  345PLSM   C5B 3802   2.188   1.663  11.057 -0.0998 -0.4763 -0.1976
  345PLSM   C6B 3803   2.447   1.223  11.029  0.1894 -0.0651 -0.1927
  346PLSM   NC3 3804   1.931   0.208  13.605 -0.0329 -0.1090 -0.1218
  346PLSM   PO4 3805   1.386   0.204  13.674 -0.0387 -0.1333 -0.0545
  346PLSM   AM1 3806   1.187   0.147  13.230 -0.1920  0.2600  0.1178
  346PLSM   AM2 3807   0.966   0.214  13.197  0.2503  0.0674 -0.0718
  346PLSM   T1A 3808   1.415   0.118  12.857  0.2082 -0.1096 -0.1115
  346PLSM   C2A 3809   1.735   0.342  12.608  0.0202  0.0038  0.4190
  346PLSM   C3A 3810   1.697   0.611  12.241  0.0345 -0.2428  0.1319
  346PLSM   C1B 3811   0.765   0.290  12.874  0.0196 -0.0960  0.1217
  346PLSM   C2B 3812   0.828   0.248  12.513  0.0166 -0.1362 -0.0429
  346PLSM   C3B 3813   0.848   0.055  12.180  0.0474 -0.1957 -0.2629
  346PLSM   C4B 3814   0.482  -0.279  12.073 -0.0540 -0.3471  0.0243
  346PLSM   C5B 3815   0.208  -0.613  11.879 -0.1417  0.1830 -0.2149
  346PLSM   C6B 3816   0.126  -0.907  11.476 -0.0471 -0.0459 -0.2873
  347PLSM   NC3 3817   6.286   3.922  14.029  0.1324  0.0063  0.3226
  347PLSM   PO4 3818   6.344   4.014  13.717  0.1819  0.0821 -0.0310
  347PLSM   AM1 3819   6.183   4.008  13.300  0.3757  0.0165  0.3226
  347PLSM   AM2 3820   6.021   4.194  13.271  0.0371 -0.0286 -0.0547
  347PLSM   T1A 3821   6.350   3.973  12.889  0.2501 -0.0462 -0.1206
  347PLSM   C2A 3822   6.308   4.259  12.526  0.1847  0.0064 -0.1373
  347PLSM   C3A 3823   6.203   4.344  12.189 -0.0719 -0.0721  0.0686
  347PLSM   C1B 3824   5.846   4.440  12.850  0.1712 -0.0948  0.1589
  347PLSM   C2B 3825   5.707   4.585  12.438  0.2115  0.2205 -0.0467
  347PLSM   C3B 3826   5.721   4.541  12.090  0.1077  0.1351 -0.2704
  347PLSM   C4B 3827   5.911   4.481  11.694 -0.0578 -0.1050  0.0168
  347PLSM   C5B 3828   5.820   4.752  11.353 -0.0478  0.2448  0.1964
  347PLSM   C6B 3829   5.513   4.929  11.061  0.0637 -0.0622 -0.1081
  348PLSM   NC3 3830   4.117   5.568  13.612 -0.0029 -0.0301 -0.2863
  348PLSM   PO4 3831   3.682   5.461  13.444  0.2276  0.2501  0.0051
  348PLSM   AM1 3832   3.838   5.305  13.109  0.0040  0.1151  0.1561
  348PLSM   AM2 3833   4.097   4.953  13.227  0.0585 -0.0713  0.1160
  348PLSM   T1A 3834   4.007   5.065  12.698 -0.0711 -0.2962  0.3568
  348PLSM   C2A 3835   4.046   5.138  12.261  0.2402  0.1041  0.0309
  348PLSM   C3A 3836   3.951   5.355  11.761 -0.0874  0.1886 -0.0549
  348PLSM   C1B 3837   4.223   4.627  12.854  0.1491 -0.2219  0.2056
  348PLSM   C2B 3838   4.140   4.618  12.425 -0.2125 -0.0556 -0.1207
  348PLSM   C3B 3839   4.253   4.674  12.017 -0.3555  0.2581 -0.1812
  348PLSM   C4B 3840   4.459   4.563  11.593 -0.0838 -0.0106 -0.2057
  348PLSM   C5B 3841   4.685   4.422  11.196  0.0669  0.1797  0.0330
  348PLSM   C6B 3842   4.975   4.159  11.065 -0.1180 -0.2936 -0.0049
  349PLSM   NC3 3843   4.618   1.631  13.147  0.2689  0.0595  0.2042
  349PLSM   PO4 3844   5.044   1.766  13.263 -0.3149  0.2104  0.0330
  349PLSM   AM1 3845   5.059   1.776  12.838 -0.0644  0.2065 -0.0831
  349PLSM   AM2 3846   5.219   2.149  12.754  0.3519 -0.0957 -0.2308
  349PLSM   T1A 3847   5.006   1.681  12.481  0.2011  0.0919  0.0221
  349PLSM   C2A 3848   4.841   1.611  12.058  0.2989  0.3677  0.2244
  349PLSM   C3A 3849   4.838   1.621  11.614  0.0013 -0.0885 -0.0777
  349PLSM   C1B 3850   5.142   2.172  12.307 -0.0974  0.1336 -0.1945
  349PLSM   C2B 3851   5.069   1.990  11.920  0.2504 -0.4030 -0.2130
  349PLSM   C3B 3852   4.924   2.033  11.404 -0.0926 -0.0845 -0.2919
  349PLSM   C4B 3853   5.028   1.786  11.055 -0.1478  0.0666 -0.1840
  349PLSM   C5B 3854   5.092   2.194  10.848  0.0887  0.1748 -0.0168
  349PLSM   C6B 3855   4.835   2.521  10.618 -0.1765  0.0970 -0.0090
  350PLSM   NC3 3856   7.770   2.734  14.351 -0.3038 -0.0818 -0.0532
  350PLSM   PO4 3857   7.492   2.772  14.020  0.1110 -0.4508  0.2809
  350PLSM   AM1 3858   7.520   2.986  13.626 -0.0435  0.2987  0.1316
  350PLSM   AM2 3859   7.678   2.885  13.387  0.3155  0.0858 -0.0848
  350PLSM   T1A 3860   7.238   3.018  13.252 -0.1493  0.4938  0.0695
  350PLSM   C2A 3861   7.134   3.064  12.894 -0.0527  0.0168  0.1895
  350PLSM   C3A 3862   7.121   2.904  12.539 -0.0161 -0.2240  0.3697
  350PLSM   C1B 3863   7.584   2.761  13.018  0.0358 -0.1167 -0.2755
  350PLSM   C2B 3864   7.635   2.582  12.695  0.1898  0.0241  0.0963
  350PLSM   C3B 3865   7.578   2.743  12.376 -0.1134  0.1634 -0.0723
  350PLSM   C4B 3866   7.651   2.822  11.885  0.3510  0.1733 -0.1226
  350PLSM   C5B 3867   7.441   2.589  11.492 -0.1720  0.1103  0.1962
  350PLSM   C6B 3868   7.570   2.215  11.292  0.2901 -0.4446 -0.0043
  351PLSM   NC3 3869   2.115   5.952   9.250 -0.0316  0.0340 -0.1446
  351PLSM   PO4 3870   1.654   6.033   9.301  0.0241 -0.1083  0.0361
  351PLSM   AM1 3871   1.434   6.054   9.650 -0.0797  0.1881  0.1131
  351PLSM   AM2 3872   1.354   5.815   9.790 -0.2640 -0.0690 -0.0051
  351PLSM   T1A 3873   1.459   6.181  10.182 -0.0388  0.1435 -0.1881
  351PLSM   C2A 3874   1.489   6.199  10.690 -0.2965  0.2588  0.0467
  351PLSM   C3A 3875   1.604   5.975  11.053  0.1363  0.0292 -0.1733
  351PLSM   C1B 3876   1.279   5.653  10.268 -0.0161  0.1945 -0.2665
  351PLSM   C2B 3877   1.366   5.306  10.564  0.0488 -0.3244 -0.0610
  351PLSM   C3B 3878   1.591   5.196  10.951 -0.0513 -0.3592 -0.0625
  351PLSM   C4B 3879   1.985   5.059  11.145  0.1422  0.4648 -0.0057
  351PLSM   C5B 3880   2.325   5.284  10.996 -0.0648 -0.0172 -0.0899
  351PLSM   C6B 3881   2.492   5.471  10.732 -0.0642 -0.1232  0.1618
  352PLSM   NC3 3882   4.821   4.495   8.799  0.2550 -0.2251 -0.5194
  352PLSM   PO4 3883   4.601   4.287   9.092 -0.0610  0.0653  0.1002
  352PLSM   AM1 3884   4.707   4.422   9.483  0.1740  0.0116  0.0072
  352PLSM   AM2 3885   5.117   4.328   9.589  0.1609 -0.0473  0.1853
  352PLSM   T1A 3886   4.695   4.225   9.876  0.2191  0.1593 -0.0535
  352PLSM   C2A 3887   4.638   4.262  10.297 -0.1119  0.2337  0.2550
  352PLSM   C3A 3888   4.687   4.284  10.700 -0.0105 -0.2627 -0.3912
  352PLSM   C1B 3889   5.174   4.488   9.993  0.0160  0.3137  0.0598
  352PLSM   C2B 3890   5.099   4.564  10.378 -0.0634  0.0846 -0.2085
  352PLSM   C3B 3891   5.073   4.654  10.901 -0.3502  0.1805 -0.1348
  352PLSM   C4B 3892   5.088   4.751  11.346 -0.3522  0.0292 -0.0580
  352PLSM   C5B 3893   5.419   4.728  11.635  0.0759 -0.3386  0.1136
  352PLSM   C6B 3894   5.804   4.948  11.823 -0.2424  0.1596 -0.1026
  353PLSM   NC3 3895   4.154   2.541   8.780 -0.1274  0.3869 -0.0840
  353PLSM   PO4 3896   3.755   2.536   9.005 -0.0609  0.1967 -0.2393
  353PLSM   AM1 3897   3.873   2.550   9.456  0.1975  0.0545  0.1935
  353PLSM   AM2 3898   3.983   2.781   9.670 -0.2245  0.1763  0.0125
  353PLSM   T1A 3899   3.679   2.308   9.762  0.1897  0.1659  0.0047
  353PLSM   C2A 3900   3.511   2.401  10.154  0.4382  0.1174  0.1031
  353PLSM   C3A 3901   3.061   2.182  10.289 -0.2431 -0.0153 -0.0718
  353PLSM   C1B 3902   4.100   2.496   9.999  0.1957  0.0924 -0.3345
  353PLSM   C2B 3903   3.912   2.451  10.417 -0.1065 -0.4249  0.0422
  353PLSM   C3B 3904   3.834   2.468  10.866 -0.0722 -0.0820  0.0771
  353PLSM   C4B 3905   3.626   2.223  11.148 -0.0328 -0.0521 -0.1343
  353PLSM   C5B 3906   3.270   2.152  11.324 -0.1316  0.1384 -0.1510
  353PLSM   C6B 3907   2.927   1.915  11.275  0.1495 -0.2426  0.3250
  354PLSM   NC3 3908   6.701   6.050   9.614  0.0369  0.2977  0.2496
  354PLSM   PO4 3909   6.509   6.395   9.365 -0.2460  0.1284 -0.0440
  354PLSM   AM1 3910   6.750   6.561   9.724  0.1953  0.0113 -0.0216
  354PLSM   AM2 3911   7.017   6.428   9.702  0.0511 -0.0756 -0.1897
  354PLSM   T1A 3912   6.670   6.806  10.097  0.0857 -0.2142 -0.1129
  354PLSM   C2A 3913   6.650   6.962  10.383  0.0955 -0.0712 -0.1795
  354PLSM   C3A 3914   6.505   7.068  10.755 -0.0615 -0.0108 -0.1623
  354PLSM   C1B 3915   7.051   6.479  10.157 -0.3650 -0.3203  0.1117
  354PLSM   C2B 3916   7.095   6.727  10.408  0.0737 -0.2846 -0.0833
  354PLSM   C3B 3917   6.919   6.777  10.759  0.1793  0.2969  0.1304
  354PLSM   C4B 3918   6.869   6.951  11.161 -0.1269 -0.1286  0.0542
  354PLSM   C5B 3919   7.104   7.174  11.487 -0.0805 -0.0489 -0.0759
  354PLSM   C6B 3920   7.380   7.214  11.819  0.0888 -0.0101  0.2501
  355PLSM   NC3 3921   6.753   3.727   9.556 -0.1725 -0.0614 -0.1562
  355PLSM   PO4 3922   6.361   3.758   9.252  0.0163  0.0944 -0.0519
  355PLSM   AM1 3923   6.326   4.097   9.614  0.3160  0.0296 -0.0108
  355PLSM   AM2 3924   6.530   4.114   9.800  0.0492 -0.0128  0.0959
  355PLSM   T1A 3925   6.115   4.242  10.107 -0.2589 -0.0839  0.2566
  355PLSM   C2A 3926   5.900   4.351  10.485  0.0197 -0.0245 -0.0569
  355PLSM   C3A 3927   6.038   4.353  10.833 -0.0224  0.0924 -0.2420
  355PLSM   C1B 3928   6.608   4.005  10.174 -0.0571  0.0066  0.0472
  355PLSM   C2B 3929   6.763   3.833  10.589 -0.3395 -0.0842  0.0240
  355PLSM   C3B 3930   7.122   3.504  10.713  0.1440  0.0779 -0.1393
  355PLSM   C4B 3931   7.188   3.227  11.055  0.0049  0.0495 -0.0601
  355PLSM   C5B 3932   7.307   3.068  11.468 -0.0859 -0.1566 -0.1726
  355PLSM   C6B 3933   7.643   3.342  11.810  0.2784  0.0870  0.1444
  356PLSM   NC3 3934   2.120   0.346   9.091  0.2186 -0.6053  0.1292
  356PLSM   PO4 3935   2.039   0.394   9.504  0.1379 -0.2355 -0.1968
  356PLSM   AM1 3936   1.810   0.203   9.780 -0.0704 -0.0103 -0.1403
  356PLSM   AM2 3937   1.546   0.036   9.744  0.0391 -0.3953  0.0279
  356PLSM   T1A 3938   1.959  -0.001  10.199 -0.2278  0.2010  0.1742
  356PLSM   C2A 3939   2.082  -0.032  10.585  0.0440 -0.1809 -0.2030
  356PLSM   C3A 3940   1.992   0.038  10.882 -0.0408  0.3554 -0.0541
  356PLSM   C1B 3941   1.417   0.029  10.106  0.1413  0.1732 -0.0668
  356PLSM   C2B 3942   1.458   0.001  10.662  0.0031 -0.0040 -0.2067
  356PLSM   C3B 3943   1.520  -0.018  11.057 -0.0161 -0.0640 -0.2527
  356PLSM   C4B 3944   1.748   0.080  11.437  0.1100  0.1745  0.2762
  356PLSM   C5B 3945   1.585   0.366  11.795 -0.2132  0.0737  0.0827
  356PLSM   C6B 3946   1.448   0.835  11.763  0.0598  0.2264 -0.0546
  357PLSM   NC3 3947   1.681   1.461   9.147  0.1134 -0.1742 -0.2589
  357PLSM   PO4 3948   1.805   1.200   9.466 -0.1672 -0.0173 -0.4072
  357PLSM   AM1 3949   1.851   1.277   9.856 -0.0835 -0.1941 -0.0148
  357PLSM   AM2 3950   1.497   1.140   9.949  0.1361  0.0687  0.0828
  357PLSM   T1A 3951   1.886   1.380  10.347  0.0679  0.3106 -0.1812
  357PLSM   C2A 3952   1.753   1.481  10.771  0.2044 -0.0885 -0.0494
  357PLSM   C3A 3953   1.684   1.574  11.250  0.1723 -0.0732  0.0756
  357PLSM   C1B 3954   1.479   1.062  10.369  0.1301 -0.2939  0.1586
  357PLSM   C2B 3955   1.421   1.073  10.674 -0.1795 -0.2528 -0.1113
  357PLSM   C3B 3956   1.476   1.047  11.023  0.0649  0.1531 -0.2281
  357PLSM   C4B 3957   1.614   1.165  11.494  0.0380 -0.0800  0.0134
  357PLSM   C5B 3958   1.543   1.458  11.777 -0.3295 -0.0291  0.2967
  357PLSM   C6B 3959   1.258   1.621  12.036  0.1510 -0.0487  0.0966
  358PLSM   NC3 3960   0.947   4.603   8.961  0.0433 -0.1283 -0.1164
  358PLSM   PO4 3961   0.905   4.707   9.307  0.0013 -0.0460 -0.1777
  358PLSM   AM1 3962   1.097   4.724   9.755  0.1811  0.2167 -0.2692
  358PLSM   AM2 3963   1.286   4.433   9.890  0.2140 -0.0281  0.0098
  358PLSM   T1A 3964   1.115   4.774  10.244  0.5132  0.4917  0.2311
  358PLSM   C2A 3965   1.015   4.592  10.668  0.0536  0.1528  0.3736
  358PLSM   C3A 3966   0.909   4.519  11.053  0.1143  0.2920 -0.1049
  358PLSM   C1B 3967   0.978   4.157  10.076 -0.1698  0.2849  0.1607
  358PLSM   C2B 3968   0.855   4.154  10.477  0.1057  0.0975  0.5449
  358PLSM   C3B 3969   0.801   4.020  10.885  0.0245 -0.1702  0.0091
  358PLSM   C4B 3970   0.623   4.140  11.230  0.0505  0.0678  0.0021
  358PLSM   C5B 3971   0.490   4.618  11.361  0.0825  0.0466  0.1786
  358PLSM   C6B 3972   0.535   5.063  11.044  0.0070 -0.0084 -0.0669
  359PAPI    C1 3973   4.123   4.258  13.158  0.2054  0.1609  0.1197
  359PAPI    C2 3974   4.113   4.107  13.529  0.3637  0.0342  0.0741
  359PAPI    C3 3975   4.370   3.960  13.260  0.0009 -0.1248 -0.1957
  359PAPI   PO4 3976   3.879   4.470  13.289 -0.2758  0.0219 -0.2200
  359PAPI   GL1 3977   3.509   4.518  13.073  0.2687  0.5618  0.0755
  359PAPI   GL2 3978   3.685   4.766  12.829  0.0817  0.1427 -0.0114
  359PAPI   D1A 3979   3.351   4.357  12.607 -0.0154 -0.2024 -0.1913
  359PAPI   D2A 3980   3.074   4.238  12.760  0.1996 -0.0013  0.1197
  359PAPI   D3A 3981   2.932   4.510  12.345 -0.1956  0.1496  0.0358
  359PAPI   D4A 3982   3.341   4.518  12.115  0.0703  0.0983 -0.0379
  359PAPI   C5A 3983   3.376   4.398  11.719  0.1590  0.0388 -0.0484
  359PAPI   C1B 3984   3.690   4.813  12.352 -0.1487 -0.2376  0.0527
  359PAPI   C2B 3985   3.779   4.758  11.947 -0.0384 -0.0353 -0.0429
  359PAPI   C3B 3986   3.985   4.865  11.626  0.1096  0.1497  0.1484
  359PAPI   C4B 3987   4.072   4.865  11.143  0.0817 -0.3021 -0.0982
  360PAPI    C1 3988   0.268   6.403  13.383 -0.0627 -0.2564 -0.0359
  360PAPI    C2 3989   0.425   6.096  13.585 -0.1355 -0.0814  0.2942
  360PAPI    C3 3990   0.123   6.306  13.743 -0.1438  0.1071  0.0336
  360PAPI   PO4 3991   0.460   6.577  13.303 -0.0510  0.0777 -0.2642
  360PAPI   GL1 3992   0.394   6.851  13.124 -0.1970  0.0065  0.0104
  360PAPI   GL2 3993   0.634   6.891  12.820 -0.2584 -0.0174  0.0958
  360PAPI   D1A 3994   0.422   6.459  12.806  0.2708  0.0007  0.2308
  360PAPI   D2A 3995   0.725   6.461  12.464 -0.1387 -0.0586  0.2112
  360PAPI   D3A 3996   0.983   6.296  12.843  0.0247  0.2056 -0.0418
  360PAPI   D4A 3997   1.133   6.171  12.459 -0.0906  0.0277  0.1978
  360PAPI   C5A 3998   1.043   6.301  12.101  0.0504  0.4804  0.2328
  360PAPI   C1B 3999   0.832   7.066  12.386 -0.2069  0.2648  0.2933
  360PAPI   C2B 4000   1.059   7.082  12.052 -0.1896 -0.2842 -0.0049
  360PAPI   C3B 4001   1.238   7.516  11.863  0.1605  0.1027 -0.1948
  360PAPI   C4B 4002   1.180   7.507  11.409  0.4883 -0.2153 -0.2406
  361PAPI    C1 4003   5.420   1.957   8.756 -0.0921  0.2192  0.0339
  361PAPI    C2 4004   5.703   1.694   8.652 -0.1697  0.2156 -0.1721
  361PAPI    C3 4005   5.806   2.052   8.797 -0.0608  0.1819 -0.1655
  361PAPI   PO4 4006   5.125   1.690   8.826 -0.1283  0.0368 -0.0283
  361PAPI   GL1 4007   4.874   1.639   9.175 -0.2305  0.0121 -0.0429
  361PAPI   GL2 4008   5.095   1.543   9.388 -0.1948 -0.3969 -0.1967
  361PAPI   D1A 4009   4.510   1.578   9.480  0.2328  0.1050  0.1130
  361PAPI   D2A 4010   4.024   1.335   9.483  0.1395 -0.0888  0.2208
  361PAPI   D3A 4011   3.627   1.251   9.562 -0.1544  0.1477  0.1216
  361PAPI   D4A 4012   3.506   0.903   9.690 -0.3081  0.1513 -0.2035
  361PAPI   C5A 4013   3.562   0.728  10.095  0.2445 -0.0371 -0.1502
  361PAPI   C1B 4014   4.821   1.582   9.866 -0.0265  0.1801  0.3673
  361PAPI   C2B 4015   4.861   1.670  10.349 -0.0060 -0.1165  0.2184
  361PAPI   C3B 4016   5.204   1.792  10.597 -0.1520 -0.1276  0.2147
  361PAPI   C4B 4017   5.586   1.844  10.737  0.2872  0.0944 -0.1440
  362PAPI    C1 4018   0.205   5.415   9.639  0.0415 -0.0077  0.1874
  362PAPI    C2 4019   0.267   5.292   9.264  0.0694 -0.0246  0.1974
  362PAPI    C3 4020   0.115   5.656   9.333  0.1861  0.0292  0.1733
  362PAPI   PO4 4021   0.453   5.395   9.727  0.3082 -0.2636  0.1237
  362PAPI   GL1 4022   0.491   5.433  10.203  0.1203  0.3648 -0.2845
  362PAPI   GL2 4023   0.709   5.720  10.238  0.1588  0.0822  0.2795
  362PAPI   D1A 4024   0.537   5.340  10.630  0.2407 -0.2025  0.0930
  362PAPI   D2A 4025   0.138   5.483  10.641  0.2020  0.0433  0.0553
  362PAPI   D3A 4026   0.136   5.465  11.082 -0.0456  0.2578 -0.2791
  362PAPI   D4A 4027   0.275   5.791  11.315 -0.1279  0.1172  0.5324
  362PAPI   C5A 4028   0.324   6.134  11.456 -0.0672  0.5081 -0.0643
  362PAPI   C1B 4029   0.998   5.628  10.646 -0.3066 -0.1402 -0.0605
  362PAPI   C2B 4030   1.306   5.639  10.938 -0.1498 -0.1597 -0.0362
  362PAPI   C3B 4031   1.232   5.772  11.363 -0.3391  0.4620 -0.0059
  362PAPI   C4B 4032   1.137   5.867  11.911  0.1912  0.0491 -0.0092
  363PAPS   CNO 4033   5.795   0.216  13.641 -0.0481  0.0648 -0.2961
  363PAPS   PO4 4034   6.262   0.083  13.773  0.1772  0.2552  0.2155
  363PAPS   GL1 4035   6.294   0.146  13.322  0.0836 -0.0649  0.1324
  363PAPS   GL2 4036   6.335   0.291  12.987 -0.3511 -0.0151 -0.1166
  363PAPS   D1A 4037   6.532  -0.183  13.039 -0.0763 -0.2608  0.0640
  363PAPS   D2A 4038   6.732  -0.082  12.580  0.1013  0.1728 -0.0813
  363PAPS   D3A 4039   6.887   0.351  12.598  0.1843 -0.0373  0.3725
  363PAPS   D4A 4040   6.582   0.430  12.290  0.2255 -0.0270 -0.1131
  363PAPS   C5A 4041   6.647   0.099  12.153  0.0969 -0.1647 -0.3410
  363PAPS   C1B 4042   6.184   0.248  12.670 -0.0350 -0.0589  0.0462
  363PAPS   C2B 4043   6.001   0.242  12.298 -0.2136  0.2026  0.1048
  363PAPS   C3B 4044   6.214   0.150  11.916  0.0362 -0.0022  0.3248
  363PAPS   C4B 4045   6.079   0.253  11.508  0.1057  0.3167 -0.3015
  364PAPS   CNO 4046   3.652   6.319  14.083 -0.3057  0.1225  0.1325
  364PAPS   PO4 4047   3.965   6.324  13.736 -0.2725 -0.1746 -0.1935
  364PAPS   GL1 4048   4.018   6.349  13.372  0.2593  0.2945  0.3402
  364PAPS   GL2 4049   3.788   6.318  13.149 -0.0661  0.1203  0.0057
  364PAPS   D1A 4050   4.110   6.681  13.031  0.1041 -0.0922 -0.0268
  364PAPS   D2A 4051   4.504   6.622  12.753  0.2853 -0.1055  0.3096
  364PAPS   D3A 4052   4.762   6.645  12.341  0.2642 -0.2413  0.0911
  364PAPS   D4A 4053   4.779   7.009  11.928  0.1773  0.0520  0.1503
  364PAPS   C5A 4054   4.796   7.372  11.646  0.1525  0.2239  0.1195
  364PAPS   C1B 4055   3.323   6.299  12.824 -0.1205 -0.1008 -0.0715
  364PAPS   C2B 4056   3.288   6.211  12.337  0.2382  0.0347 -0.3060
  364PAPS   C3B 4057   3.132   6.230  11.862 -0.1870 -0.1968 -0.0047
  364PAPS   C4B 4058   3.247   6.316  11.382  0.2745 -0.0962  0.3113
  365PAPS   CNO 4059   1.694   7.195  13.863 -0.1023 -0.4066 -0.1633
  365PAPS   PO4 4060   1.496   6.930  13.537  0.1421 -0.0635  0.0876
  365PAPS   GL1 4061   1.767   6.775  13.205  0.0895  0.3654  0.0094
  365PAPS   GL2 4062   2.020   7.053  13.136  0.3729 -0.0189 -0.0688
  365PAPS   D1A 4063   1.835   6.698  12.705 -0.1576  0.1630 -0.0681
  365PAPS   D2A 4064   1.535   6.400  12.936 -0.3535 -0.0155  0.1007
  365PAPS   D3A 4065   1.352   5.932  12.874  0.1007  0.1500  0.0047
  365PAPS   D4A 4066   1.741   5.929  12.656  0.5162  0.0827 -0.0479
  365PAPS   C5A 4067   1.994   5.477  12.583  0.1846 -0.0933  0.0307
  365PAPS   C1B 4068   2.148   7.075  12.681 -0.1204 -0.1935  0.1176
  365PAPS   C2B 4069   2.242   7.038  12.254  0.2091  0.2295  0.1672
  365PAPS   C3B 4070   2.168   7.088  11.772 -0.2553  0.1910  0.2215
  365PAPS   C4B 4071   1.835   7.041  11.438  0.1945  0.0272  0.0001
  366PAPS   CNO 4072   2.465   4.245  13.872 -0.0352  0.1535 -0.0120
  366PAPS   PO4 4073   2.299   3.805  13.714  0.0037  0.1029 -0.0821
  366PAPS   GL1 4074   2.417   3.692  13.203 -0.0136  0.1510  0.0002
  366PAPS   GL2 4075   2.649   3.584  12.953 -0.2333 -0.0491 -0.0495
  366PAPS   D1A 4076   2.114   3.448  13.011 -0.1143 -0.4337  0.2531
  366PAPS   D2A 4077   1.812   3.379  12.855  0.1101  0.0630 -0.0087
  366PAPS   D3A 4078   1.885   3.578  12.490 -0.0854  0.2822 -0.0173
  366PAPS   D4A 4079   1.670   3.673  12.113 -0.0705  0.1159  0.0593
  366PAPS   C5A 4080   1.918   3.519  11.738 -0.0697  0.1685  0.0359
  366PAPS   C1B 4081   2.414   3.648  12.551 -0.3182  0.0831 -0.2101
  366PAPS   C2B 4082   2.268   3.754  12.195  0.1482  0.2850 -0.1712
  366PAPS   C3B 4083   2.332   3.858  11.726 -0.1447 -0.3564 -0.1773
  366PAPS   C4B 4084   2.336   3.637  11.334  0.1153 -0.0996 -0.1738
  367PAPS   CNO 4085   6.079   1.663   9.002 -0.1446  0.0400 -0.0031
  367PAPS   PO4 4086   5.879   1.331   9.123  0.3569 -0.0732  0.2516
  367PAPS   GL1 4087   5.884   1.511   9.491 -0.1794 -0.2676 -0.1944
  367PAPS   GL2 4088   6.094   1.413   9.810  0.2442 -0.1710 -0.2504
  367PAPS   D1A 4089   5.500   1.648   9.709  0.0398  0.0286  0.0757
  367PAPS   D2A 4090   5.245   1.323   9.834 -0.1217 -0.0114  0.0851
  367PAPS   D3A 4091   5.513   1.044   9.884 -0.1883 -0.0820 -0.1988
  367PAPS   D4A 4092   5.901   0.959  10.067  0.0911  0.2435 -0.1083
  367PAPS   C5A 4093   5.812   0.678  10.357 -0.2970  0.1094  0.3755
  367PAPS   C1B 4094   6.365   1.274  10.131  0.1513 -0.2227  0.1824
  367PAPS   C2B 4095   6.673   1.101  10.440 -0.0056  0.0428 -0.1390
  367PAPS   C3B 4096   6.873   1.176  10.792 -0.4263 -0.0050  0.1680
  367PAPS   C4B 4097   6.951   1.451  11.193  0.0645 -0.3164  0.1508
  368PAPS   CNO 4098   0.173  -0.115   9.180  0.0581 -0.1975 -0.1645
  368PAPS   PO4 4099  -0.092   0.249   9.433  0.0842  0.2056  0.2791
  368PAPS   GL1 4100   0.198   0.124   9.760  0.2179  0.2269  0.2231
  368PAPS   GL2 4101   0.117  -0.100   9.930 -0.0297 -0.0396  0.0213
  368PAPS   D1A 4102   0.584   0.255  10.027  0.1786 -0.0212  0.1558
  368PAPS   D2A 4103   0.331   0.300  10.240 -0.0521 -0.1540 -0.0501
  368PAPS   D3A 4104   0.290   0.250  10.591 -0.1502  0.2125 -0.0420
  368PAPS   D4A 4105   0.701   0.317  10.617  0.0475 -0.0372 -0.2313
  368PAPS   C5A 4106   0.990   0.100  10.845  0.0671 -0.1773 -0.4039
  368PAPS   C1B 4107   0.038  -0.157  10.331 -0.1491  0.1472  0.1615
  368PAPS   C2B 4108   0.084  -0.143  10.835 -0.0511  0.1917 -0.1756
  368PAPS   C3B 4109   0.378   0.112  11.167  0.1110 -0.0232 -0.1762
  368PAPS   C4B 4110   0.677   0.308  11.230  0.0562  0.2018 -0.0764
  369PAPS   CNO 4111   7.545   1.862   9.477 -0.0170 -0.0869 -0.3468
  369PAPS   PO4 4112   7.190   2.062   9.454 -0.3540  0.2362  0.0691
  369PAPS   GL1 4113   6.910   1.906   9.728 -0.1595  0.5118  0.2450
  369PAPS   GL2 4114   7.149   1.840   9.967  0.0587 -0.1593  0.0320
  369PAPS   D1A 4115   6.750   1.543   9.901  0.0453  0.0459  0.0355
  369PAPS   D2A 4116   7.147   1.283  10.042  0.0575 -0.0758 -0.1665
  369PAPS   D3A 4117   7.313   1.243  10.517 -0.0415 -0.1540  0.4082
  369PAPS   D4A 4118   7.446   1.337  11.013  0.3276 -0.2809 -0.3878
  369PAPS   C5A 4119   7.628   0.981  11.277  0.1325  0.1267  0.0656
  369PAPS   C1B 4120   7.051   1.638  10.317 -0.4384 -0.0705  0.4141
  369PAPS   C2B 4121   7.091   1.782  10.733 -0.0588 -0.0461  0.1166
  369PAPS   C3B 4122   6.926   1.938  11.131  0.3067 -0.0818 -0.0875
  369PAPS   C4B 4123   7.115   2.183  11.530  0.1763 -0.0261  0.1591
  370PAPS   CNO 4124   6.176   6.021   9.407  0.0152  0.0062 -0.0953
  370PAPS   PO4 4125   5.884   5.843   9.502  0.2091 -0.0077  0.1301
  370PAPS   GL1 4126   5.985   5.621   9.843  0.0018  0.0896 -0.2482
  370PAPS   GL2 4127   6.280   5.769   9.957 -0.1934 -0.5463 -0.0085
  370PAPS   D1A 4128   6.223   5.218   9.806 -0.4282 -0.0398  0.0856
  370PAPS   D2A 4129   5.877   4.965   9.970 -0.2591 -0.1507 -0.1688
  370PAPS   D3A 4130   5.579   5.142  10.180  0.0576  0.0683 -0.0284
  370PAPS   D4A 4131   5.550   5.409   9.852  0.1605  0.0404 -0.0969
  370PAPS   C5A 4132   5.506   5.752   9.961  0.2582 -0.1082  0.0118
  370PAPS   C1B 4133   6.370   5.798  10.416 -0.0041 -0.3373  0.0492
  370PAPS   C2B 4134   6.280   5.908  10.751  0.3087  0.0007  0.1824
  370PAPS   C3B 4135   6.147   6.136  10.960 -0.2287 -0.0545 -0.1249
  370PAPS   C4B 4136   6.383   6.521  11.126 -0.0965 -0.3796 -0.1313
  371PAPE   NH3 4137   4.313   2.356  13.329 -0.3829 -0.0398  0.3187
  371PAPE   PO4 4138   4.157   2.010  13.179 -0.0878  0.1474  0.1211
  371PAPE   GL1 4139   4.313   1.838  12.845  0.3850 -0.1080  0.0029
  371PAPE   GL2 4140   4.436   1.679  12.687  0.0751 -0.0298 -0.1839
  371PAPE   D1A 4141   4.629   2.074  12.550  0.1875  0.0291  0.0706
  371PAPE   D2A 4142   4.482   1.871  12.172  0.2515  0.0708  0.1019
  371PAPE   D3A 4143   4.131   2.079  12.240 -0.1878  0.1170 -0.4619
  371PAPE   D4A 4144   4.033   2.405  11.969  0.2530  0.1183 -0.3009
  371PAPE   C5A 4145   3.952   2.063  11.787 -0.0189 -0.1601  0.1314
  371PAPE   C1B 4146   4.492   1.373  12.327 -0.0960 -0.0635  0.1722
  371PAPE   C2B 4147   4.451   1.258  11.978  0.0365  0.4245  0.0093
  371PAPE   C3B 4148   4.567   1.192  11.566  0.1354  0.1802  0.0154
  371PAPE   C4B 4149   4.817   1.222  11.159  0.5352 -0.0146 -0.0572
  372PAPE   NH3 4150   3.996   1.442  12.888  0.3012  0.1142 -0.1077
  372PAPE   PO4 4151   4.361   1.239  13.113 -0.1096 -0.1589 -0.0915
  372PAPE   GL1 4152   4.186   0.989  12.760  0.2267  0.0037 -0.0262
  372PAPE   GL2 4153   4.016   1.103  12.496  0.0370  0.0332  0.2159
  372PAPE   D1A 4154   4.123   0.525  12.515  0.2556  0.3687 -0.0156
  372PAPE   D2A 4155   4.386   0.403  12.367  0.3188 -0.0465 -0.0658
  372PAPE   D3A 4156   4.148   0.298  11.919 -0.0246  0.1916  0.0211
  372PAPE   D4A 4157   4.341   0.054  11.551 -0.0642  0.1247 -0.1551
  372PAPE   C5A 4158   4.576   0.309  11.387  0.0888 -0.0951 -0.1327
  372PAPE   C1B 4159   3.998   1.119  12.022  0.3641  0.3758 -0.1541
  372PAPE   C2B 4160   4.073   1.136  11.610  0.1107  0.2084 -0.1384
  372PAPE   C3B 4161   4.200   1.172  11.203 -0.0926  0.0388  0.0828
  372PAPE   C4B 4162   4.082   1.491  10.928 -0.5496 -0.3674  0.3055
  373PAPE   NH3 4163   2.568   0.338   9.487  0.0998 -0.1191 -0.1264
  373PAPE   PO4 4164   2.531   0.060   9.214 -0.1599  0.0945 -0.2574
  373PAPE   GL1 4165   2.763  -0.067   9.637 -0.2155  0.0590 -0.2982
  373PAPE   GL2 4166   2.706  -0.241   9.825 -0.2416 -0.1566 -0.0906
  373PAPE   D1A 4167   3.230  -0.107   9.726 -0.0859  0.1699  0.4056
  373PAPE   D2A 4168   3.098  -0.332  10.044  0.0833  0.1144 -0.1254
  373PAPE   D3A 4169   2.989   0.005  10.226  0.2928 -0.0358  0.3863
  373PAPE   D4A 4170   2.871   0.315   9.965 -0.0604 -0.1272 -0.0425
  373PAPE   C5A 4171   3.065   0.668   9.838 -0.1888  0.1003  0.0350
  373PAPE   C1B 4172   2.431  -0.138  10.112 -0.1697 -0.0356 -0.0068
  373PAPE   C2B 4173   2.581  -0.071  10.590 -0.4505  0.0205 -0.0773
  373PAPE   C3B 4174   2.536  -0.002  10.959  0.0957 -0.0149  0.0532
  373PAPE   C4B 4175   2.678   0.290  11.157  0.1712 -0.3266 -0.3032
  374PAPE   NH3 4176   7.241   3.390   9.773 -0.1683 -0.3517  0.1360
  374PAPE   PO4 4177   7.075   3.055   9.424  0.0099 -0.2590 -0.0010
  374PAPE   GL1 4178   6.742   3.311   9.745 -0.1533 -0.2322  0.0986
  374PAPE   GL2 4179   6.457   3.168   9.929  0.0238  0.0340  0.0138
  374PAPE   D1A 4180   6.911   3.543  10.106  0.1185 -0.0365 -0.0821
  374PAPE   D2A 4181   7.219   3.306  10.255 -0.1482  0.0294 -0.1055
  374PAPE   D3A 4182   7.579   2.967  10.091 -0.0648  0.1753  0.0733
  374PAPE   D4A 4183   7.351   2.581  10.242 -0.0232 -0.1518  0.1534
  374PAPE   C5A 4184   7.584   2.162  10.289 -0.0750 -0.0117  0.0428
  374PAPE   C1B 4185   6.494   3.325  10.352 -0.1343  0.0436 -0.1121
  374PAPE   C2B 4186   6.365   3.400  10.717  0.5667  0.2401  0.0203
  374PAPE   C3B 4187   6.243   3.526  11.102 -0.0897  0.0911 -0.0220
  374PAPE   C4B 4188   6.366   3.710  11.538  0.0458  0.0093 -0.0346
  375CHOL   ROH 4189   3.354   4.843  11.330 -0.1104  0.1543 -0.0220
  375CHOL    R1 4190   3.587   4.980  11.248 -0.0371  0.0461  0.0051
  375CHOL    R2 4191   3.579   5.208  11.092  0.0919 -0.0269 -0.1076
  375CHOL    R3 4192   3.728   5.313  11.293  0.0432  0.0272 -0.0985
  375CHOL    R4 4193   3.817   5.457  11.054 -0.0324  0.0970 -0.0867
  375CHOL    R5 4194   3.943   5.350  11.195  0.0242  0.1450 -0.0989
  375CHOL    C1 4195   4.095   5.699  11.222 -0.1506  0.2201 -0.0658
  375CHOL    C2 4196   3.999   6.027  11.375 -0.1648  0.1924  0.0589
  376CHOL   ROH 4197   7.059   2.187  12.771 -0.1506 -0.1269 -0.1977
  376CHOL    R1 4198   7.171   2.377  12.594 -0.0520 -0.1723 -0.1858
  376CHOL    R2 4199   7.266   2.309  12.343 -0.1083 -0.2011 -0.2036
  376CHOL    R3 4200   7.096   2.505  12.261 -0.0032 -0.0948 -0.1663
  376CHOL    R4 4201   7.217   2.403  12.014 -0.0972 -0.1417 -0.1874
  376CHOL    R5 4202   7.211   2.611  12.080  0.0328 -0.1463 -0.1704
  376CHOL    C1 4203   7.029   2.642  11.746  0.0079 -0.0074 -0.1430
  376CHOL    C2 4204   6.941   2.796  11.287  0.0428  0.2881  0.0200
  377CHOL   ROH 4205   7.142   4.761  10.317  0.0771  0.1190  0.3864
  377CHOL    R1 4206   7.043   4.877  10.556 -0.2347  0.1689  0.2372
  377CHOL    R2 4207   6.809   5.024  10.564 -0.3997 -0.0691 -0.0413
  377CHOL    R3 4208   6.743   4.847  10.759 -0.3684 -0.0160  0.0181
  377CHOL    R4 4209   6.634   5.104  10.851  0.0285  0.1031  0.1823
  377CHOL    R5 4210   6.766   4.971  10.962  0.0165 -0.0612  0.0090
  377CHOL    C1 4211   6.469   4.984  11.201  0.3072  0.2531  0.3682
  377CHOL    C2 4212   6.314   4.841  11.460 -0.1519  0.1373 -0.1968
  378CHOL   ROH 4213   1.286   7.096  13.105  0.1168 -0.3447  0.2359
  378CHOL    R1 4214   1.339   6.907  12.901  0.0663 -0.2061  0.0931
  378CHOL    R2 4215   1.149   6.833  12.714  0.0146 -0.0929  0.1043
  378CHOL    R3 4216   1.343   6.904  12.537 -0.0456  0.0345  0.0876
  378CHOL    R4 4217   1.204   6.680  12.409  0.0452 -0.0173  0.0711
  378CHOL    R5 4218   1.419   6.697  12.445  0.0450  0.0845  0.0432
  378CHOL    C1 4219   1.418   6.659  12.065  0.0065  0.1462  0.0361
  378CHOL    C2 4220   1.225   6.648  11.793 -0.0563 -0.2917  0.2857
  379CHOL   ROH 4221   5.250   6.822  12.898 -0.0045  0.0320  0.0641
  379CHOL    R1 4222   5.216   6.757  12.625 -0.0251  0.1237  0.0448
  379CHOL    R2 4223   5.177   6.948  12.430  0.1746  0.2027  0.0829
  379CHOL    R3 4224   5.390   6.826  12.313  0.0818  0.0374  0.0841
  379CHOL    R4 4225   5.261   6.975  12.095  0.3303  0.3327  0.1306
  379CHOL    R5 4226   5.310   6.762  12.096  0.0884  0.2722  0.0093
  379CHOL    C1 4227   5.509   6.875  11.791  0.3337  0.2531  0.1594
  379CHOL    C2 4228   5.160   7.004  11.550 -0.0161  0.3183  0.0412
  380CHOL   ROH 4229   1.898   5.003  12.886  0.1044 -0.4807 -0.2007
  380CHOL    R1 4230   1.871   4.868  12.639 -0.0316 -0.2861 -0.2940
  380CHOL    R2 4231   1.628   4.840  12.510 -0.0794 -0.0613 -0.2535
  380CHOL    R3 4232   1.761   4.953  12.302 -0.0733  0.0188 -0.2070
  380CHOL    R4 4233   1.485   4.926  12.208 -0.0470 -0.0702 -0.2716
  380CHOL    R5 4234   1.664   4.853  12.108  0.0048  0.0094 -0.2436
  380CHOL    C1 4235   1.527   5.082  11.836 -0.0224 -0.0002 -0.2383
  380CHOL    C2 4236   1.640   5.282  11.461  0.2909  0.2069 -0.0139
  381CHOL   ROH 4237   5.722   1.743  13.107  0.0483  0.0648 -0.0936
  381CHOL    R1 4238   5.592   1.800  12.862 -0.0417  0.0285 -0.0549
  381CHOL    R2 4239   5.705   1.962  12.668 -0.1591  0.0844 -0.0759
  381CHOL    R3 4240   5.661   1.746  12.509 -0.1179  0.0772 -0.0778
  381CHOL    R4 4241   5.616   1.978  12.334 -0.1163  0.0733 -0.0879
  381CHOL    R5 4242   5.479   1.812  12.368 -0.1064  0.0598 -0.1029
  381CHOL    C1 4243   5.524   1.784  11.990 -0.0526  0.0600 -0.0967
  381CHOL    C2 4244   5.237   1.462  11.892 -0.1815 -0.0960  0.0404
  382CHOL   ROH 4245   6.033   7.091  13.025  0.1050 -0.0815 -0.0864
  382CHOL    R1 4246   6.059   7.219  12.774  0.0723 -0.0541 -0.0773
  382CHOL    R2 4247   6.296   7.219  12.631  0.0502 -0.0624 -0.1248
  382CHOL    R3 4248   6.139   7.119  12.433 -0.0007 -0.0256 -0.1014
  382CHOL    R4 4249   6.367   7.239  12.294 -0.0802  0.0561 -0.1449
  382CHOL    R5 4250   6.156   7.280  12.257 -0.0957  0.0291 -0.0560
  382CHOL    C1 4251   6.261   7.157  11.911 -0.2040  0.1596 -0.1347
  382CHOL    C2 4252   6.290   6.876  11.599 -0.2447 -0.0734  0.2800
  383CHOL   ROH 4253   1.148   2.040  12.718  0.1546  0.2157  0.1136
  383CHOL    R1 4254   1.032   2.150  12.484  0.0822  0.1146  0.1009
  383CHOL    R2 4255   1.084   2.051  12.231  0.1475  0.1197  0.1099
  383CHOL    R3 4256   0.813   2.034  12.218  0.1581 -0.0597  0.1142
  383CHOL    R4 4257   0.904   1.999  11.941  0.1804 -0.1918  0.1424
  383CHOL    R5 4258   0.757   2.143  12.012  0.0900 -0.2362  0.0392
  383CHOL    C1 4259   0.545   1.952  11.759  0.2094 -0.5416  0.1655
  383CHOL    C2 4260   0.408   1.722  11.578 -0.0188 -0.0766 -0.1547
  384CHOL   ROH 4261   4.372   3.763   9.747 -0.0910 -0.0677  0.0299
  384CHOL    R1 4262   4.431   3.846  10.011  0.0103 -0.0473  0.0018
  384CHOL    R2 4263   4.336   3.712  10.234 -0.0085  0.0417  0.0506
  384CHOL    R3 4264   4.599   3.704  10.302  0.0034 -0.0791 -0.0108
  384CHOL    R4 4265   4.457   3.635  10.548  0.0335  0.0086  0.0261
  384CHOL    R5 4266   4.606   3.792  10.524  0.1012 -0.0667 -0.0207
  384CHOL    C1 4267   4.774   3.582  10.795  0.0691 -0.1240 -0.0459
  384CHOL    C2 4268   4.549   3.530  11.108 -0.0859 -0.2153  0.2918
  385CHOL   ROH 4269   1.622   3.078  11.621  0.0665 -0.1035 -0.0604
  385CHOL    R1 4270   1.621   2.836  11.474  0.0876 -0.1848  0.0718
  385CHOL    R2 4271   1.731   2.814  11.222 -0.1827 -0.2316 -0.0451
  385CHOL    R3 4272   1.869   2.609  11.335  0.1097 -0.0640 -0.0894
  385CHOL    R4 4273   1.829   2.527  11.056 -0.1644 -0.2510 -0.0005
  385CHOL    R5 4274   1.777   2.412  11.235  0.1340 -0.1927  0.1318
  385CHOL    C1 4275   2.015   2.167  11.066  0.1207 -0.1050 -0.0160
  385CHOL    C2 4276   2.097   2.069  10.812  0.0826 -0.0102  0.2097
  386CHOL   ROH 4277   4.336   4.067  12.730  0.2434  0.0387  0.0033
  386CHOL    R1 4278   4.342   4.152  12.460 -0.0204 -0.1159 -0.0554
  386CHOL    R2 4279   4.579   4.203  12.326 -0.1592  0.2717 -0.1648
  386CHOL    R3 4280   4.477   4.026  12.146  0.1256 -0.0530 -0.0188
  386CHOL    R4 4281   4.667   4.188  11.992 -0.2643  0.2526 -0.1927
  386CHOL    R5 4282   4.457   4.152  11.943 -0.2192 -0.2094 -0.0895
  386CHOL    C1 4283   4.623   4.013  11.629 -0.0583 -0.0632 -0.0718
  386CHOL    C2 4284   4.867   3.767  11.378  0.1268 -0.0349  0.1386
  387CHOL   ROH 4285   5.062   0.449  12.621  0.2469 -0.0084  0.0135
  387CHOL    R1 4286   4.957   0.400  12.363  0.2380 -0.1511  0.0433
  387CHOL    R2 4287   4.913   0.602  12.179 -0.2414 -0.1808  0.1118
  387CHOL    R3 4288   5.068   0.445  12.020  0.0146  0.1656  0.0091
  387CHOL    R4 4289   4.906   0.603  11.834 -0.2442  0.0237  0.1116
  387CHOL    R5 4290   4.925   0.386  11.837  0.1070  0.0470 -0.0257
  387CHOL    C1 4291   5.047   0.458  11.483 -0.0054  0.4680  0.0150
  387CHOL    C2 4292   4.863   0.711  11.283 -0.0611 -0.1087 -0.0767
  388CHOL   ROH 4293   0.340   6.833  12.440 -0.0952 -0.1043  0.0294
  388CHOL    R1 4294   0.327   6.602  12.276 -0.0877 -0.0266 -0.0787
  388CHOL    R2 4295   0.120   6.419  12.292  0.0096 -0.1262 -0.0435
  388CHOL    R3 4296   0.099   6.469  12.026 -0.1770 -0.0070 -0.0100
  388CHOL    R4 4297  -0.067   6.231  12.070  0.1810 -0.2807 -0.0620
  388CHOL    R5 4298   0.094   6.252  11.925  0.0955  0.0332 -0.1255
  388CHOL    C1 4299  -0.196   6.169  11.691  0.1056 -0.2587 -0.0414
  388CHOL    C2 4300  -0.155   6.116  11.381  0.2298  0.0619 -0.0170
  389CHOL   ROH 4301   4.179   1.877  10.549 -0.0219  0.0735 -0.1288
  389CHOL    R1 4302   3.900   1.879  10.592  0.0065  0.0099  0.0683
  389CHOL    R2 4303   3.751   1.647  10.616  0.0648 -0.0241  0.0951
  389CHOL    R3 4304   3.671   1.761  10.849  0.2060 -0.1169  0.1909
  389CHOL    R4 4305   3.489   1.534  10.811 -0.1343  0.1810 -0.0470
  389CHOL    R5 4306   3.432   1.741  10.846  0.1705  0.2418  0.1368
  389CHOL    C1 4307   3.262   1.575  11.143 -0.1175  0.2132 -0.0398
  389CHOL    C2 4308   2.869   1.475  11.108  0.2235 -0.0195  0.2187
  390CHOL   ROH 4309   5.942   3.160  10.242  0.2259 -0.0109 -0.0435
  390CHOL    R1 4310   5.807   3.333  10.421  0.2443  0.2483 -0.2720
  390CHOL    R2 4311   5.813   3.296  10.695 -0.3440  0.1815 -0.2541
  390CHOL    R3 4312   5.899   3.554  10.695  0.2109  0.0112 -0.0659
  390CHOL    R4 4313   5.768   3.520  10.955 -0.3094  0.2329 -0.2914
  390CHOL    R5 4314   5.726   3.675  10.808  0.2674  0.3613 -0.3410
  390CHOL    C1 4315   5.823   3.892  11.106  0.2316  0.1029 -0.1364
  390CHOL    C2 4316   5.841   3.706  11.445 -0.0859 -0.0512 -0.2903
  391CHOL   ROH 4317   6.880   6.595  13.084 -0.1817 -0.0150  0.0624
  391CHOL    R1 4318   6.920   6.443  12.848 -0.0786 -0.1021  0.1325
  391CHOL    R2 4319   6.723   6.410  12.656 -0.0110 -0.1962  0.0622
  391CHOL    R3 4320   6.915   6.506  12.490  0.0450 -0.2317  0.1101
  391CHOL    R4 4321   6.739   6.355  12.315 -0.0211 -0.0360  0.0370
  391CHOL    R5 4322   6.953   6.331  12.333 -0.0470 -0.1666  0.0285
  391CHOL    C1 4323   6.928   6.413  11.961  0.0255  0.0240  0.0673
  391CHOL    C2 4324   7.146   6.639  11.695  0.0548  0.0398 -0.0167
  392CHOL   ROH 4325   6.164   1.465  13.129 -0.1304 -0.1647 -0.0219
  392CHOL    R1 4326   6.199   1.694  12.965 -0.1024 -0.0520  0.1395
  392CHOL    R2 4327   6.339   1.686  12.727 -0.0698  0.1090  0.1542
  392CHOL    R3 4328   6.110   1.792  12.626 -0.0525  0.1847  0.1927
  392CHOL    R4 4329   6.314   1.852  12.424 -0.0988 -0.0463  0.0706
  392CHOL    R5 4330   6.180   1.995  12.519  0.0223  0.0864  0.0493
  392CHOL    C1 4331   6.084   2.047  12.154 -0.0993 -0.0657  0.0581
  392CHOL    C2 4332   6.308   2.184  11.892 -0.2414  0.1070 -0.2465
  393CHOL   ROH 4333   0.597   7.173  10.056  0.0466  0.2001  0.0145
  393CHOL    R1 4334   0.549   7.285  10.311 -0.0067  0.0947  0.0518
  393CHOL    R2 4335   0.452   7.137  10.523 -0.0268  0.0002 -0.0211
  393CHOL    R3 4336   0.672   7.234  10.650 -0.0566 -0.0271  0.0516
  393CHOL    R4 4337   0.504   7.126  10.865 -0.0930 -0.0958 -0.0138
  393CHOL    R5 4338   0.587   7.327  10.854 -0.0998 -0.0900  0.0615
  393CHOL    C1 4339   0.742   7.211  11.182 -0.1596 -0.1772  0.0588
  393CHOL    C2 4340   0.885   7.038  11.608  0.1096  0.0492  0.1462
  394CHOL   ROH 4341   4.796   2.492  12.292  0.1739 -0.0338 -0.0096
  394CHOL    R1 4342   4.692   2.305  12.107  0.2213  0.0087 -0.0759
  394CHOL    R2 4343   4.477   2.362  11.943  0.1972  0.0023 -0.0237
  394CHOL    R3 4344   4.648   2.286  11.746  0.1919  0.1332 -0.0833
  394CHOL    R4 4345   4.379   2.242  11.634  0.1586 -0.0528  0.0075
  394CHOL    R5 4346   4.541   2.096  11.646  0.2792  0.0524 -0.0496
  394CHOL    C1 4347   4.483   2.101  11.269  0.1312  0.0380 -0.0301
  394CHOL    C2 4348   4.079   1.942  11.124 -0.0390 -0.2360 -0.1549
  395CHOL   ROH 4349   3.465   5.801   9.907 -0.0940  0.2731 -0.2178
  395CHOL    R1 4350   3.440   5.999  10.108  0.1331  0.1642 -0.0802
  395CHOL    R2 4351   3.197   6.068  10.220  0.1696  0.5541 -0.2295
  395CHOL    R3 4352   3.325   6.012  10.453 -0.1262  0.1088 -0.1628
  395CHOL    R4 4353   3.143   6.232  10.519  0.2017  0.3731 -0.1226
  395CHOL    R5 4354   3.358   6.226  10.556  0.1657 -0.0384  0.0640
  395CHOL    C1 4355   3.230   6.274  10.913 -0.0573 -0.1504  0.0023
  395CHOL    C2 4356   2.840   6.296  10.980  0.2909 -0.0224 -0.1126
  396CHOL   ROH 4357   3.027   3.728  12.716 -0.0771 -0.2623 -0.0068
  396CHOL    R1 4358   2.889   3.766  12.472 -0.0607 -0.1858 -0.0061
  396CHOL    R2 4359   2.891   4.006  12.336 -0.1249 -0.1073  0.1097
  396CHOL    R3 4360   2.977   3.851  12.129 -0.0404  0.0172  0.0518
  396CHOL    R4 4361   2.879   4.097  12.002  0.0760  0.0932  0.1553
  396CHOL    R5 4362   2.819   3.893  11.954  0.0730  0.1455 -0.0090
  396CHOL    C1 4363   2.952   4.005  11.615  0.2724  0.3268  0.1275
  396CHOL    C2 4364   2.961   3.922  11.241  0.2152 -0.1542  0.0008
  397CHOL   ROH 4365   1.670   0.851  12.923 -0.1627  0.1253  0.0833
  397CHOL    R1 4366   1.553   1.025  12.734 -0.0177  0.1103 -0.0235
  397CHOL    R2 4367   1.613   1.015  12.465  0.1242  0.0292  0.0050
  397CHOL    R3 4368   1.344   0.993  12.438  0.1326  0.0887 -0.1267
  397CHOL    R4 4369   1.438   1.069  12.172  0.2571  0.1935 -0.0454
  397CHOL    R5 4370   1.283   1.169  12.288  0.2267  0.1645 -0.0707
  397CHOL    C1 4371   1.083   1.078  11.976  0.3423  0.3452 -0.1983
  397CHOL    C2 4372   0.799   1.093  11.754 -0.0727 -0.2401 -0.0981
  398CHOL   ROH 4373   3.502   2.923  12.876 -0.0470 -0.0904 -0.1649
  398CHOL    R1 4374   3.380   2.806  12.649  0.1525 -0.1610 -0.2387
  398CHOL    R2 4375   3.172   2.928  12.513  0.0218 -0.3719 -0.2352
  398CHOL    R3 4376   3.335   2.893  12.298  0.1198 -0.0766 -0.2130
  398CHOL    R4 4377   3.069   2.939  12.183  0.1102 -0.2800 -0.2602
  398CHOL    R5 4378   3.201   2.771  12.141  0.2927 -0.1193 -0.3258
  398CHOL    C1 4379   3.163   2.914  11.790  0.2537  0.0507 -0.2539
  398CHOL    C2 4380   2.942   2.869  11.618  0.0281 -0.3117  0.3319
  399CHOL   ROH 4381   4.813   3.547   9.748 -0.0352 -0.0425 -0.0034
  399CHOL    R1 4382   4.697   3.447   9.986 -0.0606 -0.2684 -0.1081
  399CHOL    R2 4383   4.743   3.190  10.076  0.3385 -0.1963 -0.0839
  399CHOL    R3 4384   4.818   3.318  10.304 -0.0933 -0.0609 -0.0101
  399CHOL    R4 4385   4.786   3.037  10.383  0.3923 -0.1393 -0.0635
  399CHOL    R5 4386   4.692   3.210  10.477 -0.0262 -0.3250 -0.1215
  399CHOL    C1 4387   4.882   3.069  10.776  0.0183  0.0210  0.0177
  399CHOL    C2 4388   4.650   2.981  11.063 -0.1590  0.4536 -0.0703
  400CHOL   ROH 4389   5.977   0.060   9.580 -0.2279 -0.0638  0.2278
  400CHOL    R1 4390   5.983   0.039   9.862  0.0534 -0.1169  0.2213
  400CHOL    R2 4391   6.205   0.105  10.012  0.0860  0.2107  0.0411
  400CHOL    R3 4392   6.029   0.264  10.144 -0.0633 -0.0974  0.2245
  400CHOL    R4 4393   6.232   0.194  10.344  0.1346  0.0576  0.0786
  400CHOL    R5 4394   6.016   0.169  10.363  0.1760 -0.2416  0.1781
  400CHOL    C1 4395   6.082   0.396  10.662  0.0227 -0.3208  0.2726
  400CHOL    C2 4396   6.369   0.521  11.034 -0.0158 -0.0066 -0.3100
  401CHOL   ROH 4397   2.096   3.859   9.827  0.1869 -0.1367  0.0136
  401CHOL    R1 4398   2.159   3.796  10.095 -0.1541 -0.0875  0.1102
  401CHOL    R2 4399   2.389   3.887  10.220 -0.0353 -0.4979  0.2116
  401CHOL    R3 4400   2.212   3.980  10.405  0.0151  0.0284  0.0139
  401CHOL    R4 4401   2.463   3.951  10.552 -0.1387 -0.3636  0.2102
  401CHOL    R5 4402   2.271   3.865  10.606 -0.3596  0.0757  0.1572
  401CHOL    C1 4403   2.341   4.074  10.918 -0.1516  0.2087  0.0236
  401CHOL    C2 4404   2.470   4.113  11.291  0.1012 -0.0255  0.1164
  402CHOL   ROH 4405   0.938   6.228  10.205 -0.0743 -0.1829 -0.1351
  402CHOL    R1 4406   1.031   6.134  10.456 -0.0815 -0.1240 -0.1108
  402CHOL    R2 4407   1.019   6.286  10.686  0.0114 -0.0302 -0.1703
  402CHOL    R3 4408   0.887   6.070  10.784 -0.0651  0.0622 -0.0654
  402CHOL    R4 4409   0.933   6.241  11.018  0.2673  0.0244 -0.0947
  402CHOL    R5 4410   0.988   6.031  10.998  0.0959 -0.0187 -0.1524
  402CHOL    C1 4411   0.760   6.012  11.303  0.3444  0.1430  0.0478
  402CHOL    C2 4412   1.009   6.271  11.555  0.0719  0.5309 -0.1382
  403CHOL   ROH 4413   2.858   7.172  11.266  0.1430  0.4437 -0.1128
  403CHOL    R1 4414   2.800   7.376  11.454 -0.1549  0.2797 -0.0199
  403CHOL    R2 4415   2.565   7.382  11.600 -0.0838 -0.2450  0.1415
  403CHOL    R3 4416   2.734   7.395  11.812  0.0396  0.0414  0.0302
  403CHOL    R4 4417   2.466   7.403  11.930  0.0977 -0.4878  0.2137
  403CHOL    R5 4418   2.628   7.545  11.964 -0.1465 -0.1837  0.1258
  403CHOL    C1 4419   2.568   7.427  12.322  0.3193 -0.3604  0.1513
  403CHOL    C2 4420   2.572   7.599  12.580  0.1621  0.1074  0.4351
  404CHOL   ROH 4421   4.524   5.520   9.704 -0.1598  0.1039 -0.0165
  404CHOL    R1 4422   4.489   5.497   9.984 -0.0746  0.1245 -0.0045
  404CHOL    R2 4423   4.668   5.364  10.146 -0.0576  0.0861 -0.0596
  404CHOL    R3 4424   4.670   5.599  10.282  0.0477  0.0899 -0.0655
  404CHOL    R4 4425   4.798   5.407  10.463  0.0463  0.0527 -0.0966
  404CHOL    R5 4426   4.629   5.537  10.510  0.0934  0.1038 -0.0509
  404CHOL    C1 4427   4.876   5.653  10.776  0.2055  0.0369 -0.1237
  404CHOL    C2 4428   4.933   5.745  11.144  0.4688 -0.2026  0.0119
  405CHOL   ROH 4429   5.707   2.202  13.110 -0.1013 -0.1187  0.0316
  405CHOL    R1 4430   5.667   2.389  12.901 -0.1161 -0.0397  0.1050
  405CHOL    R2 4431   5.824   2.392  12.673 -0.1403  0.0397  0.0935
  405CHOL    R3 4432   5.584   2.375  12.547 -0.1522  0.0971  0.1065
  405CHOL    R4 4433   5.776   2.429  12.333 -0.1589  0.1658  0.1086
  405CHOL    R5 4434   5.594   2.541  12.375 -0.1534  0.1621  0.1646
  405CHOL    C1 4435   5.523   2.433  12.016 -0.1810  0.2931  0.1295
  405CHOL    C2 4436   5.736   2.216  11.835  0.0888  0.0349  0.0597
  406CHOL   ROH 4437   2.820   6.481  12.656 -0.0370 -0.0922  0.0500
  406CHOL    R1 4438   2.714   6.571  12.409  0.0142 -0.0133  0.0541
  406CHOL    R2 4439   2.816   6.490  12.166  0.0704  0.0632  0.0396
  406CHOL    R3 4440   2.558   6.419  12.117  0.0813  0.0725 -0.0229
  406CHOL    R4 4441   2.696   6.376  11.862  0.1707 -0.1598  0.0831
  406CHOL    R5 4442   2.516   6.496  11.894  0.1866 -0.1065 -0.0968
  406CHOL    C1 4443   2.385   6.244  11.639  0.2394 -0.2810  0.0496
  406CHOL    C2 4444   2.637   6.128  11.399 -0.4220  0.3135 -0.0194
  407CHOL   ROH 4445   5.652   3.820  13.158 -0.1417  0.0124  0.0619
  407CHOL    R1 4446   5.728   3.969  12.930  0.0575 -0.1199  0.0396
  407CHOL    R2 4447   5.897   3.867  12.735 -0.0747 -0.3813  0.0542
  407CHOL    R3 4448   5.693   3.936  12.569  0.0059 -0.1302  0.0445
  407CHOL    R4 4449   5.932   3.942  12.400  0.0284 -0.3566  0.0699
  407CHOL    R5 4450   5.787   4.103  12.426  0.1954 -0.2012  0.0836
  407CHOL    C1 4451   5.762   4.052  12.049  0.1641 -0.1064  0.0699
  407CHOL    C2 4452   5.937   4.032  11.780 -0.2586 -0.0424  0.4408
  408CHOL   ROH 4453   0.509   4.873  12.938  0.1794  0.1261  0.0485
  408CHOL    R1 4454   0.456   4.827  12.664  0.1008 -0.0575  0.0937
  408CHOL    R2 4455   0.566   4.982  12.463 -0.0810 -0.0935 -0.0325
  408CHOL    R3 4456   0.649   4.741  12.368  0.0397 -0.0903  0.0624
  408CHOL    R4 4457   0.625   4.911  12.130  0.1343 -0.1384  0.0135
  408CHOL    R5 4458   0.533   4.715  12.160  0.1668 -0.1590 -0.0036
  408CHOL    C1 4459   0.738   4.644  11.847  0.3729 -0.1616  0.1292
  408CHOL    C2 4460   0.972   4.495  11.527  0.1623 -0.0379  0.2536
  409CHOL   ROH 4461   4.340   2.583  12.395  0.0905 -0.0584 -0.0351
  409CHOL    R1 4462   4.403   2.740  12.169  0.0159 -0.0190 -0.0286
  409CHOL    R2 4463   4.628   2.900  12.156 -0.1437  0.2170  0.0423
  409CHOL    R3 4464   4.675   2.760  11.928  0.0935  0.2364  0.0769
  409CHOL    R4 4465   4.787   3.026  11.877 -0.1001  0.3249  0.1149
  409CHOL    R5 4466   4.642   2.920  11.752  0.0530  0.1944  0.0467
  409CHOL    C1 4467   4.924   2.968  11.499  0.1480  0.4058  0.1896
  409CHOL    C2 4468   4.987   3.317  11.224 -0.1106 -0.0008 -0.0543
  410CHOL   ROH 4469   0.420   2.960  10.449 -0.0427 -0.1521  0.0761
  410CHOL    R1 4470   0.486   3.019  10.718  0.0799 -0.0941  0.0346
  410CHOL    R2 4471   0.742   3.086  10.797  0.0751  0.1354 -0.1304
  410CHOL    R3 4472   0.617   3.304  10.902 -0.0545  0.0247 -0.0525
  410CHOL    R4 4473   0.892   3.321  11.002 -0.0605  0.1665 -0.0660
  410CHOL    R5 4474   0.710   3.326  11.121 -0.0551  0.0146 -0.0526
  410CHOL    C1 4475   0.862   3.662  11.219 -0.2612  0.0808  0.0446
  410CHOL    C2 4476   1.060   3.961  11.403 -0.1126 -0.3086  0.2719
  411CHOL   ROH 4477   2.252   0.409   9.914 -0.1698  0.0107 -0.0465
  411CHOL    R1 4478   2.222   0.420  10.195  0.0077 -0.0419 -0.0245
  411CHOL    R2 4479   2.432   0.374  10.369  0.1789  0.1808 -0.1694
  411CHOL    R3 4480   2.359   0.617  10.468 -0.0268  0.0961 -0.1055
  411CHOL    R4 4481   2.433   0.459  10.704  0.3993  0.1849 -0.1697
  411CHOL    R5 4482   2.246   0.566  10.673  0.2313 -0.0453  0.0082
  411CHOL    C1 4483   2.367   0.736  10.993  0.3344  0.1076 -0.1100
  411CHOL    C2 4484   2.479   0.655  11.402 -0.2783 -0.0128 -0.1357
  412CHOL   ROH 4485   1.895   3.805  13.280 -0.0028 -0.4313 -0.1578
  412CHOL    R1 4486   1.942   3.993  13.073 -0.0900 -0.2917 -0.0535
  412CHOL    R2 4487   2.126   3.949  12.871 -0.0098 -0.0580 -0.0376
  412CHOL    R3 4488   1.913   3.999  12.711 -0.0123 -0.1324 -0.0570
  412CHOL    R4 4489   2.145   4.045  12.540 -0.0100  0.2354  0.0452
  412CHOL    R5 4490   1.981   4.184  12.575 -0.1536  0.0472  0.1139
  412CHOL    C1 4491   1.956   4.149  12.196 -0.0124  0.3364  0.0753
  412CHOL    C2 4492   1.847   4.017  11.821 -0.0151  0.4998 -0.1024
  413CHOL   ROH 4493   3.274   2.506  13.034  0.1611 -0.0938 -0.0719
  413CHOL    R1 4494   3.259   2.377  12.782  0.0283 -0.1382 -0.0424
  413CHOL    R2 4495   3.019   2.302  12.668 -0.0589  0.1431 -0.0545
  413CHOL    R3 4496   3.110   2.448  12.458  0.1607 -0.0230 -0.0789
  413CHOL    R4 4497   2.907   2.271  12.342 -0.0284  0.1822 -0.0685
  413CHOL    R5 4498   3.113   2.294  12.274  0.0164 -0.0814 -0.0334
  413CHOL    C1 4499   2.927   2.391  11.955  0.1955  0.0491 -0.0998
  413CHOL    C2 4500   2.796   2.377  11.532  0.0264  0.3532  0.1151
  414CHOL   ROH 4501   4.880   1.058   9.564  0.2956  0.0461 -0.1616
  414CHOL    R1 4502   4.874   0.951   9.825  0.1342  0.0397 -0.1666
  414CHOL    R2 4503   5.075   0.790   9.925  0.0978  0.0761 -0.0282
  414CHOL    R3 4504   5.078   0.973  10.125 -0.0776  0.0740 -0.0228
  414CHOL    R4 4505   5.264   0.765  10.214  0.0768  0.2196 -0.0019
  414CHOL    R5 4506   5.094   0.843  10.325 -0.0024  0.0817 -0.0245
  414CHOL    C1 4507   5.376   0.923  10.570 -0.1002  0.3013  0.0185
  414CHOL    C2 4508   5.386   0.836  11.082  0.1832 -0.0313 -0.1722
  415CHOL   ROH 4509   4.354   6.385   9.802 -0.1508  0.0894  0.0046
  415CHOL    R1 4510   4.389   6.479  10.067 -0.1448  0.1573 -0.0193
  415CHOL    R2 4511   4.177   6.552  10.228 -0.1680 -0.0817  0.0707
  415CHOL    R3 4512   4.287   6.373  10.400  0.1279  0.0618  0.0348
  415CHOL    R4 4513   4.087   6.516  10.560  0.1040 -0.1067  0.1434
  415CHOL    R5 4514   4.298   6.490  10.609  0.1613  0.1105  0.0019
  415CHOL    C1 4515   4.139   6.327  10.915  0.5401  0.0135  0.1520
  415CHOL    C2 4516   4.358   6.434  11.261 -0.3640  0.1463  0.2429
  416CHOL   ROH 4517   7.056   4.087  13.023  0.0504  0.1448  0.1646
  416CHOL    R1 4518   7.060   4.085  12.740  0.1166  0.0252  0.1667
  416CHOL    R2 4519   6.872   3.949  12.589  0.1429 -0.0193  0.1827
  416CHOL    R3 4520   6.838   4.192  12.471  0.1906 -0.0678  0.0655
  416CHOL    R4 4521   6.769   3.997  12.263 -0.3832 -0.1659  0.3167
  416CHOL    R5 4522   6.914   4.159  12.246 -0.2315 -0.3206 -0.0557
  416CHOL    C1 4523   6.677   4.253  11.962 -0.6447 -0.2968  0.2846
  416CHOL    C2 4524   6.429   4.350  11.753 -0.0697  0.1798  0.2291
  417CHOL   ROH 4525   2.474   6.122  12.723  0.1418 -0.0099 -0.0057
  417CHOL    R1 4526   2.419   6.067  12.450  0.1470  0.0118 -0.0123
  417CHOL    R2 4527   2.193   5.931  12.368  0.1318  0.0395 -0.0325
  417CHOL    R3 4528   2.157   6.150  12.212  0.1652  0.0551 -0.0157
  417CHOL    R4 4529   2.075   5.925  12.044 -0.1707  0.1114  0.0749
  417CHOL    R5 4530   2.221   6.078  11.993 -0.0944 -0.0119 -0.0692
  417CHOL    C1 4531   1.972   6.128  11.708 -0.3155  0.1678  0.1531
  417CHOL    C2 4532   1.904   6.218  11.344  0.1558  0.1346  0.1806
  418CHOL   ROH 4533   5.012   3.285  12.577  0.0359 -0.2045 -0.0195
  418CHOL    R1 4534   5.022   3.194  12.309 -0.1189  0.0115 -0.1014
  418CHOL    R2 4535   5.039   3.367  12.094  0.0921  0.1790  0.0436
  418CHOL    R3 4536   5.256   3.216  12.031 -0.1178 -0.0663 -0.1061
  418CHOL    R4 4537   5.202   3.372  11.789  0.0467  0.1868  0.0197
  418CHOL    R5 4538   5.222   3.156  11.801 -0.2391  0.1477 -0.1458
  418CHOL    C1 4539   5.501   3.233  11.553 -0.1769 -0.0391 -0.1347
  418CHOL    C2 4540   5.412   3.522  11.370 -0.1136 -0.1217 -0.1622
  419CHOL   ROH 4541   4.569   4.832  13.155 -0.1318  0.0502  0.0291
  419CHOL    R1 4542   4.559   4.991  12.922 -0.1315  0.0077 -0.0014
  419CHOL    R2 4543   4.741   4.964  12.715 -0.0892  0.0133  0.0280
  419CHOL    R3 4544   4.516   4.934  12.565 -0.0610 -0.0685  0.0034
  419CHOL    R4 4545   4.708   5.067  12.387 -0.0657 -0.0937 -0.0073
  419CHOL    R5 4546   4.506   5.134  12.433 -0.0790 -0.1147 -0.0589
  419CHOL    C1 4547   4.478   5.099  12.055 -0.0255 -0.2327 -0.0511
  419CHOL    C2 4548   4.421   5.197  11.694  0.0283  0.1718 -0.1519
  420CHOL   ROH 4549   0.559   4.551  13.246  0.0836  0.1685 -0.0795
  420CHOL    R1 4550   0.681   4.470  13.004 -0.0066 -0.0014 -0.0692
  420CHOL    R2 4551   0.600   4.246  12.864 -0.2337  0.0487 -0.0200
  420CHOL    R3 4552   0.578   4.422  12.658 -0.0700  0.0297 -0.0552
  420CHOL    R4 4553   0.561   4.158  12.533 -0.1521  0.0167 -0.0216
  420CHOL    R5 4554   0.698   4.318  12.479 -0.0518 -0.0574  0.0052
  420CHOL    C1 4555   0.517   4.272  12.146  0.0492 -0.0198 -0.0555
  420CHOL    C2 4556   0.336   4.367  11.817 -0.2761  0.2653  0.3179
  421CHOL   ROH 4557   2.508   3.124  13.153  0.0133  0.1923  0.0449
  421CHOL    R1 4558   2.447   3.153  12.878 -0.1009  0.1114  0.0597
  421CHOL    R2 4559   2.361   2.943  12.721  0.0094  0.0208  0.1121
  421CHOL    R3 4560   2.155   3.111  12.666 -0.1403 -0.1445  0.1641
  421CHOL    R4 4561   2.238   3.007  12.405  0.1957  0.2973  0.0926
  421CHOL    R5 4562   2.218   3.217  12.460 -0.0929  0.2019  0.3537
  421CHOL    C1 4563   1.973   3.202  12.168  0.1635  0.3031  0.1300
  421CHOL    C2 4564   2.073   2.983  11.802 -0.0497 -0.0797 -0.3270
  422CHOL   ROH 4565   2.504   1.411  12.952 -0.3603 -0.0347  0.0033
  422CHOL    R1 4566   2.532   1.357  12.676 -0.0607  0.0966  0.0056
  422CHOL    R2 4567   2.316   1.333  12.506  0.1112 -0.0858 -0.1861
  422CHOL    R3 4568   2.448   1.524  12.364  0.0216  0.1150 -0.0084
  422CHOL    R4 4569   2.251   1.412  12.176  0.4372 -0.2033 -0.2830
  422CHOL    R5 4570   2.466   1.430  12.143  0.4672  0.1255  0.0121
  422CHOL    C1 4571   2.337   1.637  11.850  0.5429 -0.0833 -0.1728
  422CHOL    C2 4572   2.025   1.520  11.619  0.0642 -0.3508 -0.1359
  423CHOL   ROH 4573   6.116  -0.019  10.827 -0.0316  0.3005 -0.0804
  423CHOL    R1 4574   6.211  -0.038  11.093 -0.0932  0.2347 -0.0619
  423CHOL    R2 4575   6.435  -0.184  11.161 -0.2378  0.0266 -0.0091
  423CHOL    R3 4576   6.516   0.050  11.272 -0.0379 -0.0349 -0.0220
  423CHOL    R4 4577   6.637  -0.156  11.441 -0.2958 -0.1199  0.0483
  423CHOL    R5 4578   6.513   0.010  11.508 -0.1499  0.0117 -0.0188
  423CHOL    C1 4579   6.831   0.080  11.707 -0.1419 -0.2629  0.0694
  423CHOL    C2 4580   7.134   0.042  12.083 -0.0497 -0.0954  0.0613
  424CHOL   ROH 4581   2.364   1.852  12.945 -0.1514 -0.5969  0.0267
  424CHOL    R1 4582   2.209   1.811  12.713 -0.2227 -0.2255 -0.0007
  424CHOL    R2 4583   2.094   2.018  12.571  0.0747  0.0415  0.1205
  424CHOL    R3 4584   2.226   1.906  12.362 -0.0840 -0.0308  0.0601
  424CHOL    R4 4585   2.010   2.063  12.239  0.0046  0.1393  0.1525
  424CHOL    R5 4586   2.053   1.852  12.205 -0.1688  0.1193  0.1104
  424CHOL    C1 4587   2.085   1.984  11.849 -0.1852  0.1283  0.1143
  424CHOL    C2 4588   1.869   1.999  11.527 -0.0928  0.2468  0.3138
  425CHOL   ROH 4589   2.278   6.878   9.817 -0.0435 -0.2927  0.0122
  425CHOL    R1 4590   2.160   6.867  10.074  0.0513 -0.1998  0.0595
  425CHOL    R2 4591   2.287   6.754  10.292  0.1639 -0.0460  0.0696
  425CHOL    R3 4592   2.235   6.995  10.406  0.1256 -0.0052 -0.0302
  425CHOL    R4 4593   2.220   6.804  10.627  0.1815  0.0832  0.0554
  425CHOL    R5 4594   2.068   6.949  10.571  0.1461  0.0306  0.0041
  425CHOL    C1 4595   2.133   7.060  10.930  0.1558  0.1969 -0.0464
  425CHOL    C2 4596   2.212   7.307  11.310 -0.1996 -0.1336 -0.0522
  426CHOL   ROH 4597   3.019   7.547  12.822  0.1073 -0.0345 -0.0128
  426CHOL    R1 4598   3.029   7.381  12.593  0.0047 -0.0056 -0.0395
  426CHOL    R2 4599   3.008   7.481  12.336  0.0237  0.0436 -0.0254
  426CHOL    R3 4600   3.242   7.348  12.299 -0.0418 -0.0599 -0.0663
  426CHOL    R4 4601   3.159   7.430  12.030  0.0109  0.0797 -0.0371
  426CHOL    R5 4602   3.210   7.228  12.095 -0.0927  0.0319 -0.1106
  426CHOL    C1 4603   3.467   7.275  11.817 -0.0581  0.0035 -0.0822
  426CHOL    C2 4604   3.383   7.394  11.469  0.0722 -0.1137 -0.0605
  427CHOL   ROH 4605   4.955   0.096   9.468  0.0121 -0.2558  0.0619
  427CHOL    R1 4606   4.901   0.111   9.745  0.1823 -0.1644  0.0932
  427CHOL    R2 4607   5.067   0.246   9.921  0.1592  0.1291 -0.0826
  427CHOL    R3 4608   4.837   0.375   9.987  0.0502 -0.0974 -0.0195
  427CHOL    R4 4609   5.014   0.419  10.216  0.0508  0.0999 -0.0865
  427CHOL    R5 4610   4.812   0.338  10.222  0.1464 -0.0968 -0.0204
  427CHOL    C1 4611   4.767   0.641  10.449 -0.1146 -0.1296 -0.0298
  427CHOL    C2 4612   4.906   0.702  10.771 -0.1052  0.0976  0.0254
  428CHOL   ROH 4613   6.303   0.762  13.210 -0.0910 -0.0741 -0.1493
  428CHOL    R1 4614   6.268   0.867  12.949 -0.2456  0.1070 -0.0583
  428CHOL    R2 4615   6.322   0.720  12.722 -0.0512  0.3755 -0.1885
  428CHOL    R3 4616   6.067   0.788  12.656 -0.1507  0.0824 -0.1185
  428CHOL    R4 4617   6.196   0.727  12.400 -0.0306  0.5798 -0.1937
  428CHOL    R5 4618   6.089   0.910  12.451 -0.3074  0.3692  0.0260
  428CHOL    C1 4619   5.883   0.794  12.151 -0.1120  0.4236 -0.1312
  428CHOL    C2 4620   5.960   0.586  11.845 -0.1337  0.1691  0.0817
  429CHOL   ROH 4621   2.556   2.240  10.175  0.1606  0.4438  0.0486
  429CHOL    R1 4622   2.524   2.173  10.448  0.0284  0.2290 -0.0159
  429CHOL    R2 4623   2.699   2.258  10.644  0.0225 -0.0489  0.1208
  429CHOL    R3 4624   2.473   2.353  10.760  0.0436 -0.0020  0.1214
  429CHOL    R4 4625   2.675   2.367  10.971  0.0513 -0.0113  0.1095
  429CHOL    R5 4626   2.481   2.270  10.984  0.0390  0.0217  0.1281
  429CHOL    C1 4627   2.448   2.520  11.270  0.0879  0.0546  0.1034
  429CHOL    C2 4628   2.448   2.741  11.569 -0.1007 -0.0895 -0.1068
  430CHOL   ROH 4629   6.653   4.980  13.211  0.0863 -0.0652  0.0881
  430CHOL    R1 4630   6.564   4.994  12.942  0.0441 -0.1549  0.0973
  430CHOL    R2 4631   6.561   5.230  12.799 -0.1598 -0.1665  0.0818
  430CHOL    R3 4632   6.707   5.086  12.620 -0.0648 -0.0631  0.0739
  430CHOL    R4 4633   6.654   5.340  12.484 -0.0536 -0.0072  0.1669
  430CHOL    R5 4634   6.612   5.140  12.408  0.0090  0.0180  0.0597
  430CHOL    C1 4635   6.845   5.268  12.134  0.0974  0.1826  0.2093
  430CHOL    C2 4636   7.243   5.364  11.936  0.2396  0.2970  0.2343
  431CHOL   ROH 4637   0.527   2.985  12.994  0.3633  0.1626  0.1115
  431CHOL    R1 4638   0.631   2.971  12.731  0.2075  0.0988  0.0531
  431CHOL    R2 4639   0.472   2.995  12.507  0.1036  0.2404  0.1470
  431CHOL    R3 4640   0.649   3.191  12.442  0.2243  0.1048  0.0562
  431CHOL    R4 4641   0.531   3.109  12.186 -0.1042  0.2977  0.1272
  431CHOL    R5 4642   0.743   3.119  12.234 -0.0392  0.0855 -0.0670
  431CHOL    C1 4643   0.731   3.360  11.939 -0.1119  0.2039  0.0304
  431CHOL    C2 4644   0.641   3.417  11.648  0.1117 -0.0098  0.0288
  432CHOL   ROH 4645   0.288   3.451   9.754  0.2570  0.2684 -0.1119
  432CHOL    R1 4646   0.357   3.497  10.025  0.0332  0.2429 -0.0501
  432CHOL    R2 4647   0.176   3.595  10.209 -0.2138 -0.0873 -0.1133
  432CHOL    R3 4648   0.248   3.373  10.349  0.0076 -0.0528 -0.1673
  432CHOL    R4 4649   0.113   3.544  10.545 -0.2666 -0.2759 -0.1494
  432CHOL    R5 4650   0.312   3.457  10.564 -0.1622 -0.0455 -0.1158
  432CHOL    C1 4651   0.145   3.307  10.872 -0.0895 -0.3533 -0.2212
  432CHOL    C2 4652   0.173   3.288  11.227 -0.0297  0.0277  0.2268
  433CHOL   ROH 4653   6.678   4.489  10.098  0.0161  0.2623  0.0079
  433CHOL    R1 4654   6.562   4.670  10.282 -0.0564  0.1236  0.0997
  433CHOL    R2 4655   6.288   4.703  10.306 -0.0668 -0.0066  0.1252
  433CHOL    R3 4656   6.337   4.649  10.568 -0.0392 -0.1084  0.0997
  433CHOL    R4 4657   6.109   4.833  10.572 -0.2289 -0.3242  0.1764
  433CHOL    R5 4658   6.297   4.856  10.680 -0.2555 -0.2020  0.2099
  433CHOL    C1 4659   6.051   4.857  10.972 -0.2975 -0.6049  0.1824
  433CHOL    C2 4660   6.013   5.154  11.122  0.0948 -0.1887 -0.0823
  434CHOL   ROH 4661   1.193   0.594  12.945 -0.1875  0.1445 -0.1601
  434CHOL    R1 4662   1.268   0.651  12.678  0.0164  0.2065 -0.0926
  434CHOL    R2 4663   1.258   0.461  12.477  0.3308  0.2027 -0.1165
  434CHOL    R3 4664   1.107   0.649  12.352  0.3092  0.1031 -0.2397
  434CHOL    R4 4665   1.186   0.465  12.139  0.3032 -0.0378 -0.1141
  434CHOL    R5 4666   1.214   0.681  12.140  0.2873 -0.0377 -0.2695
  434CHOL    C1 4667   1.003   0.643  11.825  0.2667 -0.2714 -0.2284
  434CHOL    C2 4668   1.005   0.442  11.578 -0.0536 -0.0907 -0.2463
  435CHOL   ROH 4669   3.688   0.741  12.581 -0.1136  0.0260  0.0056
  435CHOL    R1 4670   3.718   0.799  12.305 -0.1639  0.0557  0.0066
  435CHOL    R2 4671   3.845   0.627  12.130 -0.0962  0.1275 -0.0109
  435CHOL    R3 4672   3.613   0.649  11.991 -0.1176  0.0231  0.0056
  435CHOL    R4 4673   3.823   0.710  11.796 -0.1507  0.0893 -0.0175
  435CHOL    R5 4674   3.650   0.834  11.843 -0.1987  0.0274 -0.0141
  435CHOL    C1 4675   3.592   0.779  11.470 -0.2025 -0.0309 -0.0059
  435CHOL    C2 4676   3.364   0.772  11.163 -0.0962  0.2105  0.1349
  436CHOL   ROH 4677   2.866   5.168  10.882  0.1412 -0.0104  0.1245
  436CHOL    R1 4678   2.767   4.924  10.986  0.0617 -0.0351 -0.0093
  436CHOL    R2 4679   2.601   4.913  11.207  0.0435 -0.1001 -0.0306
  436CHOL    R3 4680   2.440   4.773  11.038  0.0132  0.0302 -0.1127
  436CHOL    R4 4681   2.322   4.734  11.303  0.0312 -0.1311 -0.1207
  436CHOL    R5 4682   2.379   4.578  11.162  0.0028 -0.0475 -0.2325
  436CHOL    C1 4683   2.008   4.498  11.202 -0.0044 -0.0268 -0.2502
  436CHOL    C2 4684   1.984   4.053  11.342  0.1319  0.1793  0.1097
  437CHOL   ROH 4685   6.074   1.299  10.578  0.1526 -0.2794  0.2083
  437CHOL    R1 4686   5.854   1.400  10.725  0.2492 -0.1042  0.2339
  437CHOL    R2 4687   5.611   1.269  10.738  0.1190  0.1345  0.1868
  437CHOL    R3 4688   5.651   1.290  11.006  0.1303  0.0125  0.1958
  437CHOL    R4 4689   5.365   1.344  10.968  0.1257  0.0456  0.2241
  437CHOL    R5 4690   5.509   1.471  11.073  0.1392 -0.0061  0.2777
  437CHOL    C1 4691   5.259   1.408  11.354  0.1402 -0.1208  0.2543
  437CHOL    C2 4692   5.306   1.728  11.478  0.0728 -0.3690 -0.2435
  438CHOL   ROH 4693   2.849   5.279  12.883  0.0502  0.0296  0.1556
  438CHOL    R1 4694   2.971   5.438  12.683  0.1304 -0.1400  0.0684
  438CHOL    R2 4695   3.090   5.329  12.458 -0.2990 -0.3060 -0.0875
  438CHOL    R3 4696   2.923   5.499  12.327 -0.1379  0.0330  0.1320
  438CHOL    R4 4697   3.118   5.418  12.125 -0.3678 -0.0984 -0.0395
  438CHOL    R5 4698   3.065   5.622  12.180 -0.0473 -0.0589  0.1429
  438CHOL    C1 4699   2.978   5.630  11.809 -0.2567  0.3407  0.1945
  438CHOL    C2 4700   2.991   5.857  11.541 -0.1772  0.0543 -0.2885
  439CHOL   ROH 4701   5.413   6.152   9.498 -0.2349 -0.1464  0.1465
  439CHOL    R1 4702   5.423   6.321   9.725 -0.1897  0.0097  0.0307
  439CHOL    R2 4703   5.338   6.240   9.975 -0.2361  0.2142  0.0856
  439CHOL    R3 4704   5.588   6.318  10.050 -0.2123  0.1760  0.0442
  439CHOL    R4 4705   5.454   6.248  10.301 -0.1291  0.0581  0.0518
  439CHOL    R5 4706   5.555   6.435  10.255 -0.1433  0.0771  0.1106
  439CHOL    C1 4707   5.756   6.325  10.560 -0.0444 -0.0687 -0.0066
  439CHOL    C2 4708   5.730   6.449  10.889  0.2527 -0.0756 -0.1982
  440CHOL   ROH 4709   4.380   4.711   9.746  0.1499  0.0437 -0.0489
  440CHOL    R1 4710   4.529   4.702   9.987  0.0268 -0.1046  0.0239
  440CHOL    R2 4711   4.616   4.930  10.117  0.3169 -0.1885 -0.0139
  440CHOL    R3 4712   4.486   4.820  10.328  0.0442  0.0774 -0.0359
  440CHOL    R4 4713   4.701   4.979  10.448  0.2329 -0.2075  0.0104
  440CHOL    R5 4714   4.660   4.768  10.485 -0.1062 -0.1369  0.0646
  440CHOL    C1 4715   4.629   4.904  10.840 -0.0720  0.0309  0.0040
  440CHOL    C2 4716   4.602   4.912  11.263 -0.2475 -0.3832  0.0135
  441CHOL   ROH 4717  -0.006   1.480   9.815  0.1787  0.0015  0.1504
  441CHOL    R1 4718   0.100   1.494  10.077  0.0623  0.1137  0.1907
  441CHOL    R2 4719   0.236   1.715  10.171  0.0302  0.1397  0.1448
  441CHOL    R3 4720   0.053   1.702  10.371 -0.0513  0.2490  0.0816
  441CHOL    R4 4721   0.298   1.797  10.501  0.0050  0.0249  0.1804
  441CHOL    R5 4722   0.177   1.626  10.561 -0.1635  0.1022  0.1081
  441CHOL    C1 4723   0.162   1.833  10.881 -0.0862  0.0606  0.1418
  441CHOL    C2 4724  -0.082   1.800  11.186 -0.1147 -0.0743  0.2600
  442CHOL   ROH 4725   3.338   1.869  12.771 -0.2283  0.0010 -0.0614
  442CHOL    R1 4726   3.298   1.946  12.501 -0.1040 -0.0489 -0.0948
  442CHOL    R2 4727   3.494   1.920  12.308 -0.0315 -0.1316 -0.0101
  442CHOL    R3 4728   3.301   1.782  12.176 -0.0073 -0.1199 -0.0587
  442CHOL    R4 4729   3.482   1.876  11.966 -0.1251  0.1454 -0.0449
  442CHOL    R5 4730   3.266   1.906  11.975 -0.1380  0.0310  0.0543
  442CHOL    C1 4731   3.293   1.721  11.642 -0.1568  0.3177 -0.1107
  442CHOL    C2 4732   3.640   1.788  11.420  0.0775  0.0768  0.0758
  443CHOL   ROH 4733   3.533   4.432   9.771 -0.1887 -0.4348 -0.0064
  443CHOL    R1 4734   3.637   4.483  10.029 -0.2088 -0.0818 -0.0645
  443CHOL    R2 4735   3.492   4.440  10.259 -0.1004 -0.1143 -0.0103
  443CHOL    R3 4736   3.707   4.289  10.329  0.1366  0.2503  0.0804
  443CHOL    R4 4737   3.552   4.320  10.578 -0.2607 -0.3333 -0.0592
  443CHOL    R5 4738   3.764   4.367  10.549 -0.3012  0.1443  0.2479
  443CHOL    C1 4739   3.789   4.108  10.829 -0.1316 -0.1185 -0.0026
  443CHOL    C2 4740   3.737   4.059  11.192 -0.1243 -0.0450  0.1360
  444CHOL   ROH 4741   1.439   5.006  12.947  0.1958 -0.1306 -0.0915
  444CHOL    R1 4742   1.364   5.131  12.704  0.0230  0.1034  0.0775
  444CHOL    R2 4743   1.363   5.406  12.672  0.4422  0.1292  0.2085
  444CHOL    R3 4744   1.522   5.349  12.459  0.0206 -0.0610 -0.0713
  444CHOL    R4 4745   1.444   5.630  12.422  0.4808  0.1084  0.2015
  444CHOL    R5 4746   1.422   5.468  12.277 -0.0414  0.2201  0.1423
  444CHOL    C1 4747   1.641   5.707  12.076  0.1074 -0.0823 -0.0651
  444CHOL    C2 4748   1.548   5.646  11.762  0.0999  0.0627 -0.3617
  445CHOL   ROH 4749   1.882   6.951   9.669  0.0946  0.3828  0.0747
  445CHOL    R1 4750   1.814   7.101   9.899 -0.5721  0.1621  0.0447
  445CHOL    R2 4751   1.601   7.034  10.063 -0.2508 -0.8371  0.1380
  445CHOL    R3 4752   1.791   7.039  10.257 -0.1578  0.1438  0.0703
  445CHOL    R4 4753   1.538   7.017  10.402 -0.0360 -0.9380  0.1727
  445CHOL    R5 4754   1.693   7.166  10.434 -0.6820 -0.1857  0.0296
  445CHOL    C1 4755   1.680   7.011  10.782  0.1764 -0.0759  0.1294
  445CHOL    C2 4756   1.768   6.741  11.111 -0.2892 -0.2190 -0.0486
  446CHOL   ROH 4757   7.041   2.919   9.925 -0.0516  0.2199 -0.0048
  446CHOL    R1 4758   6.895   2.915  10.168 -0.1324  0.2149 -0.0530
  446CHOL    R2 4759   7.002   2.821  10.405 -0.3233 -0.1110 -0.0906
  446CHOL    R3 4760   6.927   3.065  10.498 -0.0399 -0.0836  0.0769
  446CHOL    R4 4761   6.847   2.876  10.709 -0.2731 -0.1439 -0.0591
  446CHOL    R5 4762   6.719   3.024  10.611 -0.0968  0.0796  0.0360
  446CHOL    C1 4763   6.687   3.138  10.973  0.0223 -0.1373  0.1166
  446CHOL    C2 4764   6.429   3.124  11.213  0.0697 -0.1349 -0.0808
  447CHOL   ROH 4765   1.280   3.841  10.281 -0.1271  0.0846  0.0518
  447CHOL    R1 4766   1.313   3.870  10.561 -0.1169 -0.0522  0.0651
  447CHOL    R2 4767   1.196   3.700  10.743 -0.0190 -0.2065 -0.0191
  447CHOL    R3 4768   1.451   3.672  10.833  0.0013 -0.1353 -0.0523
  447CHOL    R4 4769   1.283   3.573  11.053  0.0486 -0.1884 -0.0303
  447CHOL    R5 4770   1.438   3.727  11.066  0.0099 -0.1412 -0.0473
  447CHOL    C1 4771   1.573   3.474  11.318  0.1069 -0.1110 -0.0681
  447CHOL    C2 4772   1.279   3.436  11.549 -0.1545  0.1880 -0.0186
  448CHOL   ROH 4773   6.522   2.093   9.982  0.2342  0.0051  0.1198
  448CHOL    R1 4774   6.624   1.903  10.165 -0.0220 -0.3067 -0.0500
  448CHOL    R2 4775   6.606   1.936  10.438  0.3473 -0.3367 -0.0224
  448CHOL    R3 4776   6.491   1.689  10.427 -0.2647 -0.0724  0.0248
  448CHOL    R4 4777   6.575   1.722  10.708  0.4928 -0.4787 -0.1159
  448CHOL    R5 4778   6.626   1.556  10.575 -0.2032 -0.5099 -0.3952
  448CHOL    C1 4779   6.450   1.366  10.855  0.0029 -0.3134 -0.1261
  448CHOL    C2 4780   6.466   1.041  11.008 -0.0078 -0.0383  0.1148
  449CHOL   ROH 4781   0.459   6.011  12.991 -0.3502  0.3200  0.0748
  449CHOL    R1 4782   0.465   5.900  12.731 -0.3021  0.2095  0.1226
  449CHOL    R2 4783   0.326   6.009  12.519 -0.1640  0.1932  0.0212
  449CHOL    R3 4784   0.570   6.007  12.400 -0.1156  0.0218  0.1189
  449CHOL    R4 4785   0.381   6.058  12.182  0.0020  0.0705  0.0293
  449CHOL    R5 4786   0.533   5.901  12.188 -0.0896 -0.0139  0.1329
  449CHOL    C1 4787   0.643   6.086  11.873  0.1441 -0.1619  0.1256
  449CHOL    C2 4788   0.701   5.702  11.681  0.1264 -0.0715 -0.2333
  450CHOL   ROH 4789   1.922   5.927   9.801  0.1326 -0.1257 -0.1120
  450CHOL    R1 4790   1.882   5.965  10.079 -0.0793 -0.1746 -0.1347
  450CHOL    R2 4791   1.732   5.791  10.232  0.0863 -0.3933 -0.2168
  450CHOL    R3 4792   1.958   5.781  10.384  0.0211 -0.0575 -0.0888
  450CHOL    R4 4793   1.747   5.673  10.557  0.0335 -0.0926 -0.1016
  450CHOL    R5 4794   1.883   5.837  10.604 -0.1380  0.0728 -0.1742
  450CHOL    C1 4795   1.967   5.596  10.888 -0.0585  0.3977  0.0857
  450CHOL    C2 4796   1.882   5.549  11.185 -0.0280 -0.1287  0.0133
  451CHOL   ROH 4797   7.171   0.186   9.966  0.2769 -0.1676 -0.0627
  451CHOL    R1 4798   7.244   0.285  10.221  0.1646 -0.0766 -0.0644
  451CHOL    R2 4799   7.062   0.309  10.429  0.0976 -0.1114 -0.1158
  451CHOL    R3 4800   7.245   0.159  10.563  0.1303  0.0008 -0.0358
  451CHOL    R4 4801   7.141   0.346  10.763 -0.0187 -0.0098 -0.0999
  451CHOL    R5 4802   7.350   0.313  10.713  0.0121  0.0802 -0.0334
  451CHOL    C1 4803   7.358   0.226  11.084 -0.0558  0.1546 -0.0157
  451CHOL    C2 4804   7.331   0.132  11.286  0.1817 -0.2721 -0.2212
  452CHOL   ROH 4805   3.424   0.392   9.717  0.0069  0.2072  0.2413
  452CHOL    R1 4806   3.335   0.330   9.978 -0.0560  0.4217  0.2730
  452CHOL    R2 4807   3.433   0.115  10.122 -0.5141  0.1746  0.2399
  452CHOL    R3 4808   3.484   0.306  10.310  0.0112  0.0690  0.2206
  452CHOL    R4 4809   3.451   0.058  10.463 -0.5352  0.1403  0.2349
  452CHOL    R5 4810   3.345   0.245  10.495 -0.0782  0.4071  0.2690
  452CHOL    C1 4811   3.509   0.203  10.837 -0.0543  0.0211  0.2138
  452CHOL    C2 4812   3.219   0.167  11.085  0.0681  0.2098  0.0481
  453CHOL   ROH 4813   6.338   6.252   9.886 -0.0254  0.1514  0.0193
  453CHOL    R1 4814   6.290   6.290  10.163 -0.1672  0.0035  0.0175
  453CHOL    R2 4815   6.451   6.449  10.321 -0.0091 -0.3891  0.2741
  453CHOL    R3 4816   6.216   6.571  10.382  0.1420 -0.0438  0.1865
  453CHOL    R4 4817   6.379   6.602  10.623  0.0239 -0.4705  0.3227
  453CHOL    R5 4818   6.179   6.518  10.612 -0.1087 -0.1378  0.1243
  453CHOL    C1 4819   6.116   6.805  10.855  0.1850 -0.1938  0.2687
  453CHOL    C2 4820   6.032   6.954  11.180 -0.0919 -0.3694 -0.1573
  454CHOL   ROH 4821   0.161   6.931   9.997 -0.0389  0.0255  0.1126
  454CHOL    R1 4822   0.062   6.813  10.234  0.0761 -0.0194  0.1397
  454CHOL    R2 4823   0.224   6.754  10.450  0.1371  0.1857  0.1547
  454CHOL    R3 4824   0.043   6.904  10.586 -0.0094  0.0420  0.1188
  454CHOL    R4 4825   0.212   6.787  10.794  0.0651  0.2082  0.1495
  454CHOL    R5 4826  -0.005   6.777  10.783  0.0759  0.0200  0.1238
  454CHOL    C1 4827   0.034   6.947  11.122 -0.1145  0.0865  0.1128
  454CHOL    C2 4828   0.152   7.102  11.394 -0.2433  0.2536  0.0967
  455CHOL   ROH 4829   0.264   0.382  12.985  0.1327  0.0614  0.0644
  455CHOL    R1 4830   0.137   0.412  12.733  0.0756  0.0248  0.0883
  455CHOL    R2 4831  -0.097   0.556  12.701  0.1212  0.1066  0.1030
  455CHOL    R3 4832   0.049   0.688  12.513  0.1245 -0.0150  0.0192
  455CHOL    R4 4833  -0.218   0.660  12.395  0.0655  0.1104  0.1265
  455CHOL    R5 4834  -0.029   0.600  12.305 -0.0035 -0.0147  0.0674
  455CHOL    C1 4835  -0.152   0.845  12.040  0.0363 -0.0015  0.0616
  455CHOL    C2 4836  -0.120   0.916  11.671  0.1481 -0.1622 -0.1587
  456CHOL   ROH 4837   1.218   0.502  10.072  0.1268 -0.0878  0.1567
  456CHOL    R1 4838   1.303   0.578  10.332  0.0275 -0.1024  0.1952
  456CHOL    R2 4839   1.127   0.665  10.527 -0.0638 -0.2152  0.1716
  456CHOL    R3 4840   1.242   0.466  10.672 -0.0161 -0.1985  0.1548
  456CHOL    R4 4841   1.174   0.672  10.869 -0.0038 -0.2136  0.1626
  456CHOL    R5 4842   1.369   0.581  10.840 -0.0026 -0.1884  0.1319
  456CHOL    C1 4843   1.309   0.490  11.205  0.0760 -0.1971  0.1416
  456CHOL    C2 4844   1.632   0.718  11.357  0.0218 -0.2077  0.0879
  457CHOL   ROH 4845   3.845   4.303  12.705 -0.1160  0.1636 -0.1072
  457CHOL    R1 4846   3.854   4.183  12.449 -0.1872  0.0897 -0.0757
  457CHOL    R2 4847   3.764   4.311  12.221 -0.0149  0.1252 -0.1262
  457CHOL    R3 4848   4.014   4.252  12.129 -0.0527 -0.1492 -0.0628
  457CHOL    R4 4849   3.848   4.270  11.888  0.0045 -0.0818 -0.0970
  457CHOL    R5 4850   3.976   4.103  11.946 -0.1640 -0.1842 -0.0119
  457CHOL    C1 4851   4.130   4.192  11.608 -0.0199 -0.4600 -0.0206
  457CHOL    C2 4852   4.152   4.333  11.233  0.0048 -0.0874  0.4083
  458CHOL   ROH 4853   6.356   5.346  11.566 -0.0328 -0.0578  0.1709
  458CHOL    R1 4854   6.084   5.272  11.594 -0.0150 -0.2181 -0.0511
  458CHOL    R2 4855   5.894   5.440  11.703 -0.1281 -0.4707  0.1603
  458CHOL    R3 4856   5.763   5.392  11.470 -0.0148 -0.1423  0.0238
  458CHOL    R4 4857   5.551   5.450  11.664 -0.1031 -0.3109 -0.0284
  458CHOL    R5 4858   5.565   5.274  11.536 -0.0924 -0.1589 -0.2356
  458CHOL    C1 4859   5.228   5.411  11.422  0.0178  0.0903 -0.2663
  458CHOL    C2 4860   4.879   5.372  11.510 -0.1692  0.0201 -0.0013
  459CHOL   ROH 4861   3.003   3.169  10.022 -0.3317 -0.1699 -0.1446
  459CHOL    R1 4862   2.900   3.198  10.284 -0.1370 -0.2522 -0.0555
  459CHOL    R2 4863   3.004   3.061  10.500  0.2248 -0.0958 -0.1137
  459CHOL    R3 4864   3.026   3.310  10.606  0.0195 -0.0466 -0.1872
  459CHOL    R4 4865   3.078   3.128  10.831  0.2282  0.0739 -0.1495
  459CHOL    R5 4866   2.931   3.289  10.826  0.0846 -0.0650 -0.1664
  459CHOL    C1 4867   3.142   3.401  11.123  0.0373  0.2190 -0.2395
  459CHOL    C2 4868   3.328   3.210  11.289  0.1866 -0.0200 -0.0700
  460CHOL   ROH 4869   2.805   1.164   9.758  0.0140 -0.1520 -0.0022
  460CHOL    R1 4870   3.009   1.277   9.918 -0.0544 -0.0996  0.0478
  460CHOL    R2 4871   3.040   1.215  10.186 -0.1321 -0.0573  0.0656
  460CHOL    R3 4872   3.293   1.154  10.109 -0.0972 -0.0306  0.1569
  460CHOL    R4 4873   3.318   1.238  10.389 -0.2259 -0.1686  0.2097
  460CHOL    R5 4874   3.429   1.318  10.220 -0.1411 -0.0900  0.3013
  460CHOL    C1 4875   3.718   1.195  10.436 -0.2477 -0.2084  0.3793
  460CHOL    C2 4876   3.842   1.075  10.745 -0.1758  0.3722  0.3566
  461CHOL   ROH 4877   1.579   4.770  10.201 -0.2018 -0.0923  0.0192
  461CHOL    R1 4878   1.647   4.800  10.474 -0.2679 -0.0083  0.0274
  461CHOL    R2 4879   1.458   4.818  10.674 -0.3161 -0.3217  0.0151
  461CHOL    R3 4880   1.598   4.611  10.781  0.0016 -0.1169  0.0066
  461CHOL    R4 4881   1.419   4.698  10.996 -0.0593 -0.3280  0.0450
  461CHOL    R5 4882   1.636   4.676  11.009 -0.0202 -0.0297 -0.0143
  461CHOL    C1 4883   1.529   4.435  11.284  0.3885 -0.1395  0.0545
  461CHOL    C2 4884   1.517   4.149  11.433  0.2215 -0.0247 -0.1725
  462CHOL   ROH 4885   0.611   4.943  10.097  0.0358 -0.3154 -0.1011
  462CHOL    R1 4886   0.608   4.756  10.309 -0.0251 -0.1653  0.0330
  462CHOL    R2 4887   0.592   4.831  10.575 -0.0436  0.0265 -0.0216
  462CHOL    R3 4888   0.379   4.662  10.576 -0.0752  0.0664  0.0739
  462CHOL    R4 4889   0.500   4.631  10.841  0.1812 -0.1303 -0.0595
  462CHOL    R5 4890   0.455   4.472  10.699  0.0131 -0.0301 -0.1237
  462CHOL    C1 4891   0.247   4.355  10.997  0.2824 -0.1841  0.0080
  462CHOL    C2 4892   0.110   4.097  11.190  0.0093  0.2514  0.1733
  463CHOL   ROH 4893   1.826   0.770   9.793  0.0903 -0.0375  0.0890
  463CHOL    R1 4894   1.696   0.710  10.037  0.0372  0.1644  0.1122
  463CHOL    R2 4895   1.767   0.494  10.195 -0.2710  0.0483  0.1024
  463CHOL    R3 4896   1.792   0.684  10.387  0.0606  0.0161  0.0944
  463CHOL    R4 4897   1.801   0.430  10.532 -0.3002  0.0040  0.0964
  463CHOL    R5 4898   1.669   0.598  10.573 -0.0353  0.2104  0.1209
  463CHOL    C1 4899   1.845   0.570  10.910 -0.0059 -0.0521  0.0853
  463CHOL    C2 4900   2.075   0.409  11.270  0.1650 -0.3152 -0.0823
  464CHOL   ROH 4901   7.668   1.619  12.954  0.0665  0.1401 -0.0329
  464CHOL    R1 4902   7.446   1.591  12.781  0.0536  0.0330 -0.0020
  464CHOL    R2 4903   7.314   1.809  12.672 -0.1366 -0.0223  0.0970
  464CHOL    R3 4904   7.365   1.681  12.438 -0.0739  0.0983  0.0468
  464CHOL    R4 4905   7.192   1.905  12.363 -0.2849 -0.0448  0.1487
  464CHOL    R5 4906   7.160   1.695  12.315 -0.1053 -0.0519  0.0926
  464CHOL    C1 4907   7.170   1.841  11.963 -0.3123  0.0553  0.1316
  464CHOL    C2 4908   6.945   1.718  11.627  0.0063 -0.0609  0.2200
  465CHOL   ROH 4909   3.549   6.747  13.091 -0.1130  0.3165  0.1325
  465CHOL    R1 4910   3.635   6.783  12.824  0.1238  0.1509  0.1825
  465CHOL    R2 4911   3.804   6.605  12.696  0.0880 -0.0297  0.3778
  465CHOL    R3 4912   3.606   6.601  12.510  0.2270  0.0556  0.2276
  465CHOL    R4 4913   3.822   6.440  12.393  0.2777  0.0309  0.3558
  465CHOL    R5 4914   3.722   6.611  12.300  0.3869  0.0729  0.3163
  465CHOL    C1 4915   3.647   6.342  12.041  0.5186  0.1461  0.2019
  465CHOL    C2 4916   3.927   6.055  11.864 -0.0475 -0.2284  0.2041
  466CHOL   ROH 4917   1.292   1.549  10.179  0.3769  0.0550 -0.1412
  466CHOL    R1 4918   1.332   1.583  10.458  0.2084  0.0864 -0.1206
  466CHOL    R2 4919   1.159   1.728  10.617 -0.0124 -0.0905 -0.2026
  466CHOL    R3 4920   1.152   1.499  10.763  0.1425 -0.1013 -0.2082
  466CHOL    R4 4921   1.163   1.713  10.962 -0.1881 -0.0806 -0.1983
  466CHOL    R5 4922   1.297   1.542  10.949  0.0002  0.0523 -0.1262
  466CHOL    C1 4923   1.159   1.489  11.300 -0.1450 -0.0849 -0.2012
  466CHOL    C2 4924   0.985   1.490  11.595 -0.0003  0.1140 -0.2014
  467CHOL   ROH 4925   6.186   2.333  10.163  0.0927 -0.1523 -0.0150
  467CHOL    R1 4926   6.122   2.255  10.427 -0.0757  0.0020 -0.0086
  467CHOL    R2 4927   6.201   2.400  10.648 -0.0053 -0.0001 -0.0368
  467CHOL    R3 4928   5.935   2.394  10.707 -0.0338  0.2854 -0.1169
  467CHOL    R4 4929   6.065   2.467  10.959  0.0218 -0.2733  0.0367
  467CHOL    R5 4930   5.925   2.302  10.928 -0.2090 -0.0392 -0.2485
  467CHOL    C1 4931   5.737   2.500  11.195  0.0107 -0.1642  0.0043
  467CHOL    C2 4932   5.615   2.706  11.626 -0.0236 -0.1953 -0.3408
  468CHOL   ROH 4933   1.729   1.815  10.174  0.1013 -0.0414  0.0819
  468CHOL    R1 4934   1.745   1.857  10.454  0.0205 -0.0879  0.0943
  468CHOL    R2 4935   1.680   2.098  10.573  0.2098 -0.0304  0.0922
  468CHOL    R3 4936   1.514   1.943  10.722 -0.0144  0.1157 -0.0010
  468CHOL    R4 4937   1.617   2.141  10.910  0.0685  0.0019  0.0623
  468CHOL    R5 4938   1.623   1.925  10.934 -0.1463 -0.0012  0.0545
  468CHOL    C1 4939   1.425   2.020  11.246 -0.2242  0.1580 -0.0425
  468CHOL    C2 4940   1.288   1.929  11.598 -0.0389 -0.0506  0.2785
  469CHOL   ROH 4941   6.729   6.150  10.102 -0.0078  0.2085 -0.0832
  469CHOL    R1 4942   6.784   6.110  10.377 -0.0825  0.0532 -0.0898
  469CHOL    R2 4943   6.839   6.319  10.550  0.1471 -0.0658 -0.0165
  469CHOL    R3 4944   6.636   6.210  10.694  0.0020  0.1266 -0.0725
  469CHOL    R4 4945   6.836   6.286  10.894  0.1278 -0.2685 -0.0350
  469CHOL    R5 4946   6.745   6.090  10.869 -0.1485 -0.1336 -0.1502
  469CHOL    C1 4947   6.643   6.165  11.229 -0.0195 -0.2060 -0.0982
  469CHOL    C2 4948   6.823   6.129  11.562  0.1875  0.1643  0.0577
  470CHOL   ROH 4949   3.488   7.294  12.911  0.0250 -0.0745 -0.0631
  470CHOL    R1 4950   3.545   7.277  12.634  0.1245 -0.0119 -0.0471
  470CHOL    R2 4951   3.777   7.162  12.537  0.0280 -0.2531  0.0025
  470CHOL    R3 4952   3.603   7.011  12.393 -0.0990  0.0284 -0.1476
  470CHOL    R4 4953   3.840   7.033  12.222  0.0986 -0.3646  0.0615
  470CHOL    R5 4954   3.635   7.082  12.166  0.2216 -0.0257 -0.1235
  470CHOL    C1 4955   3.713   6.816  11.904  0.0206 -0.1652 -0.0449
  470CHOL    C2 4956   3.859   6.522  11.596 -0.0403 -0.0216 -0.1220
  471CHOL   ROH 4957   1.379   2.783   9.808 -0.2190 -0.0567 -0.2278
  471CHOL    R1 4958   1.292   2.850  10.069  0.0419 -0.1841 -0.1040
  471CHOL    R2 4959   1.026   2.887  10.132  0.1297  0.1767  0.0889
  471CHOL    R3 4960   1.078   2.701  10.323 -0.0465 -0.1104 -0.1353
  471CHOL    R4 4961   0.829   2.828  10.409  0.2361  0.2466  0.1798
  471CHOL    R5 4962   1.010   2.805  10.527  0.2919 -0.1905  0.0227
  471CHOL    C1 4963   0.763   2.619  10.750  0.1326  0.0178  0.0222
  471CHOL    C2 4964   0.863   2.685  11.053  0.1754  0.0632  0.1339
  472CHOL   ROH 4965   1.660   7.165  12.757  0.0351  0.1597  0.1409
  472CHOL    R1 4966   1.702   7.211  12.481  0.0348  0.1037  0.1318
  472CHOL    R2 4967   1.712   7.006  12.296  0.0711  0.0650  0.1800
  472CHOL    R3 4968   1.519   7.152  12.173  0.0527  0.0063  0.1384
  472CHOL    R4 4969   1.636   6.989  11.959 -0.0125 -0.1443  0.2076
  472CHOL    R5 4970   1.612   7.206  11.959  0.0077 -0.1377  0.0783
  472CHOL    C1 4971   1.411   7.116  11.647 -0.0785 -0.3212  0.1845
  472CHOL    C2 4972   1.355   6.991  11.224  0.2539 -0.0929  0.1565
  473WN      WN 4973   0.040   1.725   8.602  0.0963  0.0296 -0.0807
  474WN      WN 4974   0.089   0.716   9.303 -0.0113  0.0575  0.0982
  475WN      WN 4975   4.803   0.207   7.669 -0.0552 -0.1455 -0.2213
  476WN      WN 4976   7.086   3.277   8.165  0.1832  0.1756 -0.1363
  477WN      WN 4977   2.969   6.301   8.723  0.1403 -0.0033 -0.1087
  478WN      WN 4978   2.426   3.944   8.538 -0.0263  0.0865  0.0737
  479WN      WN 4979   1.413   2.238   8.708 -0.0665  0.1169 -0.2088
  480WN      WN 4980   2.557   6.936   8.689 -0.0343  0.0587  0.0006
  481WN      WN 4981   5.952   4.857   9.369 -0.0923 -0.5781 -0.0887
  482WN      WN 4982   4.270   6.876   7.741 -0.0648  0.0927 -0.2004
  483WN      WN 4983   3.018   3.230   8.324  0.0441  0.0710 -0.3112
  484WN      WN 4984   2.424   5.924   7.776 -0.0399  0.3645 -0.1096
  485WN      WN 4985   5.468   1.246   8.827  0.2500 -0.0204 -0.1042
  486WN      WN 4986   5.655   6.927   8.486  0.1727  0.1888  0.0355
  487WN      WN 4987   3.951   1.445   8.562 -0.0172 -0.0308  0.1736
  488WN      WN 4988   2.994   1.456   8.248 -0.1461  0.1542  0.1949
  489WN      WN 4989   0.598   3.257   9.382  0.1021 -0.0659 -0.1143
  490WN      WN 4990   1.600   4.150   9.634  0.0791  0.1225  0.1925
  491WN      WN 4991   1.329   4.005   8.838  0.1278 -0.1777  0.2282
  492WN      WN 4992   1.243   7.055   7.769  0.0252 -0.1407 -0.1617
  493WN      WN 4993   0.168   5.890   8.208  0.2046  0.1363 -0.1805
  494WN      WN 4994   0.420   6.487   9.375 -0.1460  0.1000  0.4556
  495WN      WN 4995   7.033   4.115   7.678 -0.1183 -0.0336  0.0323
  496WN      WN 4996   5.863   4.731   8.907  0.0273  0.1693 -0.0776
  497WN      WN 4997   1.283   7.366   9.043 -0.0920 -0.0538 -0.0704
  498WN      WN 4998   4.000   4.762   8.375  0.0559  0.2139 -0.0332
  499WN      WN 4999   2.684   5.235   8.441 -0.3320  0.0726 -0.1051
  500WN      WN 5000   3.399   3.601   8.132  0.0196  0.2836 -0.1860
  501WN      WN 5001   2.141   3.912   9.311 -0.2518  0.0418  0.0437
  502WN      WN 5002   1.225   3.836   9.786 -0.0443  0.2460  0.0199
  503WN      WN 5003   2.044   3.372   7.897  0.1456 -0.3530 -0.0860
  504WN      WN 5004   2.955   4.322   9.025  0.0501  0.2115  0.0639
  505WN      WN 5005   5.701   0.435   8.131 -0.1356 -0.2237  0.2054
  506WN      WN 5006   4.779   3.846   8.933 -0.2405 -0.2977  0.0412
  507WN      WN 5007   0.605   5.455   8.783 -0.2677 -0.2003 -0.0342
  508WN      WN 5008   2.941   2.046   8.307 -0.2065 -0.1223 -0.0923
  509WN      WN 5009   2.537   4.248   8.142 -0.1402 -0.0618 -0.0148
  510WN      WN 5010   2.099   1.193   8.391  0.1515 -0.1672 -0.1833
  511WN      WN 5011   0.367   4.026   8.911  0.1294  0.2394 -0.0606
  512WN      WN 5012   6.178   3.967   8.074 -0.0578  0.2358  0.0409
  513WN      WN 5013   2.631   6.147   9.185  0.0825 -0.3590  0.0010
  514WN      WN 5014   0.719   2.018   8.057 -0.0599 -0.1587  0.1077
  515WN      WN 5015   5.739   3.071   8.353  0.0739 -0.0428 -0.0445
  516WN      WN 5016   0.158   6.839   9.152 -0.1669  0.0582  0.1240
  517WN      WN 5017   0.392   4.799   9.484  0.2033 -0.0439 -0.0071
  518WN      WN 5018   2.601   6.351   7.833  0.2087  0.0609 -0.0191
  519WN      WN 5019   4.672   5.880   8.548  0.1350 -0.0636  0.1641
  520WN      WN 5020   6.003   2.002   7.994  0.3129  0.3256  0.0680
  521WN      WN 5021   6.540   3.695   8.272  0.1796 -0.0919  0.3638
  522WN      WN 5022   6.765   0.240   8.252  0.2456  0.0210  0.2096
  523WN      WN 5023   1.104   5.323   8.653  0.3267 -0.1735  0.2126
  524WN      WN 5024   6.993   0.997   8.648  0.2320  0.2213  0.1597
  525WN      WN 5025   3.960   0.589   8.180  0.3256  0.1031  0.0865
  526WN      WN 5026   0.946   1.994   8.482  0.1082 -0.1054 -0.1031
  527WN      WN 5027   3.375   0.646   8.907  0.2114  0.2308 -0.0551
  528WN      WN 5028   1.542   5.396   8.495 -0.2100 -0.1589 -0.2434
  529WN      WN 5029   3.149   5.381   9.356  0.0641 -0.1119 -0.2288
  530WN      WN 5030   0.816   0.312   8.405  0.1506  0.0685  0.1386
  531WN      WN 5031   7.395   2.117   8.291 -0.2806 -0.0234  0.2293
  532WN      WN 5032   5.745   2.327   7.725  0.2333 -0.3142  0.1339
  533WN      WN 5033   3.455   1.212   8.679  0.1304 -0.1619 -0.2077
  534WN      WN 5034   0.364   0.025   8.674  0.0502  0.0664  0.2216
  535WN      WN 5035   7.250   0.094   8.979 -0.2736  0.0401 -0.0124
  536WN      WN 5036   6.362   2.882   8.599  0.1523 -0.2506 -0.1007
  537WN      WN 5037   3.041   0.336   8.671  0.0285  0.0517 -0.2309
  538WN      WN 5038   0.327   1.090   8.991 -0.2002  0.1871  0.3584
  539WN      WN 5039   0.271   3.224   8.931 -0.3293 -0.1752 -0.1166
  540WN      WN 5040   3.731   2.954   7.511 -0.0683 -0.4073 -0.1768
  541WN      WN 5041   2.855   2.983   8.754 -0.0744  0.0824  0.2942
  542WN      WN 5042   6.382   4.288   8.468 -0.1837  0.0827 -0.1855
  543WN      WN 5043   5.691   3.448   8.843 -0.4234  0.0071  0.3167
  544WN      WN 5044   0.939   2.399   9.910 -0.2439 -0.2096 -0.1158
  545WN      WN 5045   3.500   0.186   8.873  0.2677  0.0276  0.0117
  546WN      WN 5046   4.657   4.063   8.523  0.1207  0.0936 -0.4264
  547WN      WN 5047   6.064   1.309   7.668 -0.2464  0.2183  0.1105
  548WN      WN 5048   0.542   6.453   8.736  0.1225 -0.0267 -0.0262
  549WN      WN 5049   1.304   6.828   8.917 -0.1843  0.0769 -0.0352
  550WN      WN 5050   6.750   1.807   8.198  0.3831 -0.1825  0.2451
  551WN      WN 5051   5.422   3.020   8.849  0.0028 -0.0705  0.1210
  552WN      WN 5052   5.840   4.735   8.355  0.0042  0.3250 -0.0097
  553WN      WN 5053   1.276   7.100   8.307  0.1533 -0.1516 -0.1556
  554WN      WN 5054   4.266   3.732   8.377  0.0570  0.1173 -0.1214
  555WN      WN 5055   6.886   4.071   8.483  0.1133 -0.3284  0.1787
  556WN      WN 5056   5.825   6.880   7.384 -0.0869 -0.2440 -0.1461
  557WN      WN 5057   4.002   7.177   7.384 -0.1956 -0.1171 -0.0601
  558WN      WN 5058   6.690   4.576   9.563 -0.1705 -0.1009 -0.2933
  559WN      WN 5059   1.004   6.656   8.070 -0.1714 -0.3213  0.0299
  560WN      WN 5060   6.266   4.127   8.932 -0.1017  0.0721  0.0945
  561WN      WN 5061   2.651   1.644   8.503 -0.0067  0.2601  0.1018
  562WN      WN 5062   3.007   2.858   7.865  0.2265 -0.1583  0.1691
  563WN      WN 5063   0.268   0.475   8.423  0.4948  0.2223 -0.0084
  564WN      WN 5064   1.866   0.169   7.404  0.1646 -0.2138 -0.0663
  565WN      WN 5065   7.408   2.096   8.962  0.2103 -0.1471 -0.0805
  566WN      WN 5066   2.963   5.732   8.546 -0.2398  0.2548 -0.1217
  567WN      WN 5067   3.657   1.022   8.287  0.0869  0.1069 -0.2362
  568WN      WN 5068   2.317   5.196   8.979 -0.1805 -0.0408  0.3091
  569WN      WN 5069   0.008   2.787   9.568 -0.2561 -0.0214  0.1903
  570WN      WN 5070   6.913   2.237   9.026 -0.0090  0.0534  0.1005
  571WN      WN 5071   6.298   0.985   8.509 -0.0523  0.4536 -0.3484
  572WN      WN 5072   6.657   2.412   8.633 -0.1344 -0.1347  0.1362
  573WN      WN 5073   7.409   4.108   9.167 -0.2765 -0.0095 -0.1067
  574WN      WN 5074   1.944   2.295   8.571 -0.0634  0.0855  0.0118
  575WN      WN 5075   0.779   3.700   9.406  0.0778 -0.1474 -0.1088
  576WN      WN 5076   1.254   6.436   9.344 -0.0078  0.0650  0.0590
  577WN      WN 5077   1.078   0.552   8.018  0.0007 -0.0497 -0.1637
  578WN      WN 5078   2.107   3.563   8.360  0.0745 -0.2224  0.3207
  579WN      WN 5079   3.834   2.266   7.800 -0.0754 -0.3425 -0.0745
  580WN      WN 5080   7.186   4.393   8.731 -0.0057 -0.1812 -0.1278
  581WN      WN 5081   2.810   2.471   8.605  0.1953 -0.1884  0.1923
  582WN      WN 5082   2.910   6.101   8.241  0.0103  0.1065 -0.0467
  583WN      WN 5083   1.613   1.376   8.536  0.1738  0.2599 -0.1722
  584WN      WN 5084   6.403   5.023   9.431 -0.0907  0.3639 -0.0612
  585WN      WN 5085   2.557   0.557   9.037  0.1550  0.2599  0.1695
  586WN      WN 5086   3.759   4.449   8.669  0.0369 -0.0121  0.0412
  587WN      WN 5087   2.305   2.968   9.594  0.4091  0.0835 -0.1001
  588WN      WN 5088   6.136   7.094   8.814  0.1797 -0.2053  0.0933
  589WN      WN 5089   4.821   2.655   8.283 -0.4128  0.2651 -0.1158
  590WN      WN 5090   1.329   1.194   8.892  0.1248  0.2966  0.2603
  591WN      WN 5091   0.920   6.796   8.621  0.1276 -0.1935  0.2242
  592WN      WN 5092   0.556   0.747   9.270  0.3119 -0.0604 -0.3383
  593WN      WN 5093   3.360   5.802   8.183 -0.0639 -0.2390  0.1727
  594WN      WN 5094   3.443   2.698   7.810  0.1991  0.2637 -0.0248
  595WN      WN 5095   6.166   5.137   8.936  0.1609 -0.1526  0.0266
  596WN      WN 5096   7.029   5.577   7.510  0.1331  0.0419 -0.1097
  597WN      WN 5097   0.860   7.328   7.454  0.0586  0.2981 -0.0835
  598WN      WN 5098   3.599   5.905   8.612 -0.0000  0.0356 -0.2046
  599WN      WN 5099   2.838   1.434   9.366 -0.0402  0.0466 -0.1575
  600WN      WN 5100   2.090   1.695   8.572  0.0115 -0.0263  0.3510
  601WN      WN 5101   1.075   5.703   8.358 -0.0251 -0.1128  0.0649
  602WN      WN 5102   6.228   0.113   7.979  0.1649 -0.0436  0.0306
  603WN      WN 5103   6.193   5.157   8.399  0.0441 -0.4083 -0.4099
  604WN      WN 5104   3.409   5.388   8.552 -0.0815 -0.0918  0.1233
  605WN      WN 5105   0.401   1.564   9.146  0.0300  0.2282  0.0820
  606WN      WN 5106   7.124   7.276   8.166 -0.4215 -0.2435 -0.2196
  607WN      WN 5107   0.992   1.451   8.408 -0.1771 -0.2774 -0.1947
  608WN      WN 5108   2.247   6.157   8.245  0.1717 -0.2196  0.1011
  609WN      WN 5109   1.519   5.798   8.870 -0.2035 -0.0422 -0.0028
  610WN      WN 5110   6.444   1.023   9.005  0.1790 -0.2198  0.1860
  611WN      WN 5111   0.814   3.120   8.965 -0.3609  0.0064 -0.1644
  612WN      WN 5112   0.585   4.945   8.941 -0.3256  0.0590 -0.2091
  613WN      WN 5113   5.326   0.716   8.970 -0.1669  0.2056 -0.0438
  614WN      WN 5114   5.895   4.232   8.403 -0.3478  0.1287  0.1605
  615WN      WN 5115   5.251   3.247   9.420  0.1008  0.2220  0.0807
  616WN      WN 5116   2.296   7.385   8.315  0.0537 -0.0193 -0.1041
  617WN      WN 5117   6.603   5.968   9.045  0.2960  0.3703  0.3121
  618WN      WN 5118   6.645   1.311   8.376  0.0456 -0.1945 -0.1696
  619WN      WN 5119   6.074   3.758   8.664  0.1460 -0.1476  0.1178
  620WN      WN 5120   1.610   2.912   9.230  0.0877  0.1440  0.0885
  621WN      WN 5121   5.634   3.533   9.352 -0.1979  0.2401  0.0875
  622WN      WN 5122   0.471   1.537   9.636  0.2262  0.0190 -0.0456
  623WN      WN 5123   4.443   0.265   9.372 -0.2667 -0.1667  0.1638
  624WN      WN 5124   1.452   5.299   9.020  0.3612 -0.0927 -0.0555
  625WN      WN 5125   1.083   2.930   9.329 -0.1331  0.2499  0.1588
  626WN      WN 5126   3.536   0.538   8.395 -0.0391  0.1394  0.0091
  627WN      WN 5127   0.948   5.806   8.840 -0.2928  0.0466 -0.2060
  628WN      WN 5128   6.507   1.944   8.745 -0.0931 -0.2264  0.1585
  629WN      WN 5129   6.314   4.719   8.715  0.1770 -0.0437  0.1310
  630WN      WN 5130   5.430   1.173   8.278  0.0718 -0.0364 -0.2382
  631WN      WN 5131   3.565   7.428   9.316  0.0323  0.0495  0.3078
  632WN      WN 5132   5.747   0.272   9.175 -0.0700  0.0903  0.3157
  633WN      WN 5133   2.606   3.466   8.286  0.1545 -0.0133  0.0986
  634WN      WN 5134   6.936   2.369   8.230  0.0411 -0.0206  0.4110
  635WN      WN 5135   2.577   5.695   8.204 -0.0864  0.0575 -0.2403
  636WN      WN 5136   4.660   6.832   8.818 -0.4529  0.0231 -0.1115
  637WN      WN 5137   3.037   2.008   9.301  0.0659  0.2868  0.4157
  638WN      WN 5138   4.473   0.257   8.856 -0.0172 -0.0183  0.0445
  639WN      WN 5139   4.692   0.881   8.521  0.0785 -0.1214  0.1023
  640WN      WN 5140   4.090   3.397   9.090 -0.2528 -0.3452 -0.1468
  641WN      WN 5141   6.999   0.670   9.053 -0.1816 -0.0985  0.1156
  642WN      WN 5142   7.105   4.535   9.281  0.2536 -0.2507 -0.1237
  643WN      WN 5143   4.167   4.255   8.354 -0.0052 -0.2043 -0.1096
  644WN      WN 5144   5.666   4.283   8.840 -0.1452 -0.3997 -0.1026
  645WN      WN 5145   2.324   2.607   8.716 -0.0331  0.0621  0.2075
  646WN      WN 5146   2.184   3.459   9.567 -0.1892 -0.0211  0.1886
  647WN      WN 5147   7.403   6.434   9.052 -0.2494  0.1037 -0.3043
  648WN      WN 5148   3.316   7.205   8.811 -0.2646 -0.3500 -0.2134
  649WN      WN 5149   7.489   2.901   8.597  0.1300 -0.0194 -0.2582
  650WN      WN 5150   1.420   7.481   7.561 -0.0032 -0.0008 -0.2511
  651WN      WN 5151   2.295   4.819   9.510  0.2889 -0.0327 -0.2231
  652WN      WN 5152   7.289   3.645   9.320  0.1516 -0.0986  0.2735
  653WN      WN 5153   7.128   6.706   8.746 -0.2537 -0.0232  0.2668
  654WN      WN 5154   5.411   5.663   8.218  0.3795  0.3031  0.3144
  655WN      WN 5155   5.699   4.972   7.648  0.1378 -0.2985  0.3783
  656WN      WN 5156   6.643   5.459   9.811 -0.2084 -0.2066  0.1122
  657WN      WN 5157   0.410   3.765   8.422 -0.0052 -0.1275 -0.0836
  658WN      WN 5158   3.859   6.370   8.627  0.1344  0.0668 -0.1475
  659WN      WN 5159   4.541   3.069   7.939 -0.1018 -0.0968  0.0078
  660WN      WN 5160   2.193   1.781   7.717  0.3022 -0.0789  0.0980
  661WN      WN 5161   6.614   0.591   8.669 -0.2999  0.1181  0.2545
  662WN      WN 5162   4.735   3.856   8.077 -0.2599 -0.0398 -0.0486
  663WN      WN 5163   5.536   3.047   9.741 -0.1238  0.3494  0.0342
  664WN      WN 5164   0.668   6.817   9.067  0.1163  0.0078  0.1503
  665WN      WN 5165   4.658   6.301   8.244  0.0284 -0.4152 -0.2554
  666WN      WN 5166   0.218   7.235   8.240 -0.0967  0.0858 -0.0987
  667WN      WN 5167   3.411   6.262   8.957  0.2106 -0.0395 -0.2575
  668WN      WN 5168   1.557   6.321   8.868 -0.2155 -0.2916 -0.1672
  669WN      WN 5169   6.337   1.008   7.919 -0.1630 -0.2489 -0.0514
  670WN      WN 5170   6.035   6.690   7.867  0.1898  0.0193 -0.0592
  671WN      WN 5171   0.823   1.678   8.826  0.3822 -0.1566 -0.1363
  672WN      WN 5172   7.030   1.972   8.656  0.0440  0.0909  0.0708
  673WN      WN 5173   0.073   6.178   8.617  0.2286  0.0793  0.2469
  674WN      WN 5174   0.432   4.284   9.370 -0.2326  0.0764 -0.0811
  675WN      WN 5175   6.047   0.501   8.750 -0.0452  0.3041  0.0260
  676WN      WN 5176   0.789   6.087   7.691  0.0947  0.0058 -0.1018
  677WN      WN 5177   5.770   6.225   9.144  0.0281  0.3298 -0.2360
  678WN      WN 5178   6.564   2.680   8.147  0.4193 -0.2070 -0.1318
  679WN      WN 5179   5.833   3.873   9.085 -0.3557  0.0362  0.1236
  680WN      WN 5180   2.225   4.425   7.799  0.1930  0.2273  0.0012
  681WN      WN 5181   4.877   7.317   8.791  0.1506  0.2300  0.0846
  682WN      WN 5182   0.536   6.852   8.310  0.4300  0.0471 -0.1060
  683WN      WN 5183   1.255   4.420   8.599  0.3615 -0.0041  0.2848
  684WN      WN 5184   6.958   2.868   8.420  0.0120 -0.0742 -0.0073
  685WN      WN 5185   2.741   7.411   7.734 -0.1224  0.0432  0.4170
  686WN      WN 5186   0.600   5.655   7.486 -0.0094  0.2807 -0.0681
  687WN      WN 5187   0.498   1.481   8.426 -0.0014  0.0752  0.2740
  688WN      WN 5188   6.190   6.137   8.699 -0.0569  0.3118  0.1506
  689WN      WN 5189   4.700   0.062   8.356 -0.0017 -0.3070 -0.2289
  690WN      WN 5190   6.938   2.824   8.878  0.0244  0.1187 -0.0993
  691WN      WN 5191   5.465   2.770   7.592 -0.1626  0.2003  0.1725
  692WN      WN 5192   6.498   4.865   7.679  0.1240  0.0934 -0.1411
  693WN      WN 5193   2.528   6.556   8.392 -0.1271  0.1445  0.0064
  694WN      WN 5194   1.027   6.285   9.751 -0.0111 -0.0723 -0.2287
  695WN      WN 5195   5.646   6.464   8.679 -0.3055 -0.4141 -0.0433
  696WN      WN 5196   2.720   3.505   8.763  0.1275  0.1297 -0.4632
  697WN      WN 5197   4.789   7.098   8.336 -0.0772 -0.0849  0.2171
  698WN      WN 5198   2.005   6.873   8.844  0.1207  0.1247 -0.0004
  699WN      WN 5199   1.907   5.162   8.106  0.3165  0.1537 -0.2178
  700WN      WN 5200   2.226   5.478   9.398 -0.1908  0.0251  0.0563
  701WN      WN 5201   7.426   0.159   8.333 -0.0761 -0.0724  0.2411
  702WN      WN 5202   3.895   6.402   7.689 -0.0836 -0.2229 -0.2437
  703WN      WN 5203   2.500   1.256   8.985  0.3101 -0.4096 -0.1967
  704WN      WN 5204   3.167   2.719   8.335 -0.0770 -0.1944  0.0256
  705WN      WN 5205   7.431   4.014   8.524  0.0935 -0.1595 -0.2109
  706WN      WN 5206   3.778   6.926   7.753  0.2287  0.0607  0.0958
  707WN      WN 5207   4.587   4.824   9.165  0.3078 -0.1698  0.3137
  708WN      WN 5208   6.235   2.112   9.121  0.2429  0.0714  0.1435
  709WN      WN 5209   5.038   2.847   9.207 -0.2139 -0.1846 -0.3107
  710WN      WN 5210   1.788   1.534   7.616 -0.0997 -0.1348 -0.0440
  711WN      WN 5211   6.566   7.243   8.219  0.0522 -0.3155  0.1532
  712WN      WN 5212   7.377   7.132   8.599  0.2759 -0.0913 -0.2373
  713WN      WN 5213   2.219   2.207   9.001 -0.0467  0.4661  0.0381
  714WN      WN 5214   2.798   4.832   8.758  0.0503  0.0386  0.1042
  715WN      WN 5215   5.718   2.609   8.645  0.1628 -0.1473  0.2457
  716WN      WN 5216   0.885   5.594   9.748 -0.1135 -0.0829  0.0724
  717WN      WN 5217   1.263   1.112   9.463 -0.3348  0.0795 -0.1161
  718WN      WN 5218   5.223   2.937   8.324 -0.0872  0.1728  0.1463
  719WN      WN 5219   5.267   2.005   9.421  0.1083 -0.1245  0.1550
  720WN      WN 5220   4.448   0.496   8.434 -0.3169  0.1641 -0.1678
  721WN      WN 5221   4.877   5.387   8.560  0.0870  0.0872 -0.0783
  722WN      WN 5222   6.331   2.643   9.173 -0.1340  0.1104  0.1414
  723WN      WN 5223   4.342   6.369   8.705 -0.0703  0.2146 -0.1340
  724WN      WN 5224   4.251   3.891   9.053 -0.3521  0.0819  0.1093
  725WN      WN 5225   1.160   2.646   8.896 -0.3042  0.0869 -0.2171
  726WN      WN 5226   3.432   4.018   8.373  0.1859 -0.3872 -0.0160
  727WN      WN 5227   0.767   2.362   8.819 -0.0870 -0.0802 -0.0843
  728WN      WN 5228   1.205   5.750   9.309  0.4307 -0.0475  0.0906
  729WN      WN 5229   6.604   6.530   8.506 -0.2529  0.0953  0.0944
  730WN      WN 5230   4.293   7.255   8.700 -0.0174 -0.0585 -0.1573
  731WN      WN 5231   4.852   4.398   8.241 -0.1096 -0.2404  0.0877
  732WN      WN 5232   4.902   3.627   8.522  0.0201 -0.1076  0.0195
  733WN      WN 5233   0.765   2.458   9.344  0.2948 -0.0603  0.3952
  734WN      WN 5234   5.164   6.747   8.683 -0.0579  0.0352  0.1999
  735WN      WN 5235   5.821   5.372   9.185  0.0405  0.1349  0.0277
  736WN      WN 5236   2.005   0.647   7.775 -0.2730 -0.0807  0.2431
  737WN      WN 5237   4.893   3.234   8.888  0.0573 -0.1580  0.0067
  738WN      WN 5238   1.356   4.355   9.186  0.3355  0.0335  0.2986
  739WN      WN 5239   0.110   0.930   8.001  0.0567  0.1304  0.2621
  740WN      WN 5240   5.116   4.109   8.628  0.0882  0.2767 -0.1177
  741WN      WN 5241   0.286   6.053   7.716  0.2151  0.2339 -0.1208
  742WN      WN 5242   1.094   3.585   9.003  0.0407 -0.2463 -0.3713
  743WN      WN 5243   1.804   2.641   9.582  0.2467 -0.0488 -0.2720
  744WN      WN 5244   1.285   3.125   8.813  0.2651  0.1163 -0.1312
  745WN      WN 5245   1.373   3.605   8.480 -0.1039  0.0642  0.4677
  746WN      WN 5246   2.273   0.751   8.231 -0.1476 -0.1261  0.1651
  747WN      WN 5247   3.848   5.974   9.138 -0.2139 -0.0348  0.6876
  748WN      WN 5248   3.073   6.789   8.692  0.0518  0.2528 -0.1444
  749WN      WN 5249   5.257   3.698   8.905 -0.1902 -0.0675  0.1264
  750WN      WN 5250   4.735   6.754   7.976 -0.0442  0.1859  0.1205
  751WN      WN 5251   3.509   1.490   8.130 -0.3356  0.2618  0.2261
  752WN      WN 5252   4.528   0.980   8.044  0.1590  0.1934 -0.2982
  753WN      WN 5253   0.216   2.355   9.367 -0.3363  0.0915  0.0126
  754WN      WN 5254   3.258   3.534   8.721  0.1882 -0.2911  0.0573
  755WN      WN 5255   6.931   6.848   8.284 -0.1023  0.1122 -0.4182
  756WN      WN 5256   3.096   0.950   8.371  0.0563  0.2374  0.1480
  757WN      WN 5257   2.422   5.202   8.010  0.2912  0.0331  0.1021
  758WN      WN 5258   1.909   5.071   9.243 -0.2683 -0.1366  0.3940
  759WN      WN 5259   3.162   4.952   9.084 -0.0457  0.0933  0.0559
  760WN      WN 5260   0.362   6.029   9.047 -0.0808  0.0304  0.2828
  761WN      WN 5261   3.967   6.852   8.712  0.0915 -0.1621  0.1801
  762WN      WN 5262   7.464   5.475  10.073  0.0098  0.0027  0.0610
  763WN      WN 5263   6.798   7.290   9.098  0.1777 -0.3373 -0.1471
  764WN      WN 5264   6.298   5.564   9.399  0.1390  0.2410 -0.0350
  765WN      WN 5265   2.543   1.930   8.039 -0.1844  0.3359 -0.1683
  766WN      WN 5266   3.525   3.077   8.252 -0.3065 -0.1646  0.0040
  767WN      WN 5267   0.395   7.033   8.749  0.1071 -0.2124 -0.1569
  768WN      WN 5268   5.511   5.032   8.565 -0.1927 -0.0563 -0.0716
  769WN      WN 5269   1.642   0.846   8.626  0.1149 -0.0840 -0.2055
  770WN      WN 5270   5.840   5.443   8.646 -0.2348  0.1294 -0.0099
  771WN      WN 5271   6.763   0.987   7.642  0.1383 -0.2256  0.0005
  772WN      WN 5272   6.018   7.116   8.093  0.0613 -0.0416 -0.2671
  773WN      WN 5273   4.324   1.724   8.206 -0.1555  0.1770  0.1497
  774WN      WN 5274   1.262   2.459   9.487  0.2731 -0.0385  0.2478
  775WN      WN 5275   3.513   0.684   7.857  0.2713 -0.1051 -0.1134
  776WN      WN 5276   4.966   1.298   8.408 -0.2204 -0.0895  0.0677
  777WN      WN 5277   5.688   2.192   8.334 -0.1147 -0.1095  0.0205
  778WN      WN 5278   0.471   4.857   8.452  0.2534 -0.3244 -0.0151
  779WN      WN 5279   6.886   4.656   8.420 -0.1660 -0.0288 -0.1185
  780WN      WN 5280   2.004   2.782   8.319 -0.5073  0.0527  0.1763
  781WN      WN 5281   4.276   4.475   8.778  0.0047 -0.1622  0.0335
  782WN      WN 5282   5.933   1.229   8.626 -0.0591  0.0468 -0.2365
  783WN      WN 5283   4.478   5.576   8.192 -0.1394 -0.1977 -0.0784
  784WN      WN 5284   6.631   5.319   9.087 -0.0428  0.0698  0.0615
  785WN      WN 5285   0.863   0.291   8.989 -0.0054  0.0574 -0.0469
  786WN      WN 5286   4.344   2.026   7.799 -0.4492  0.0712 -0.0846
  787WN      WN 5287   4.162   5.034   8.949 -0.1387  0.2151 -0.0976
  788WN      WN 5288   2.177   3.593   8.903  0.0722  0.2623  0.1295
  789WN      WN 5289   1.342   3.364   9.511 -0.0141 -0.2824  0.2118
  790WN      WN 5290   1.856   6.453   8.469  0.0088 -0.0499  0.0256
  791WN      WN 5291   2.459   6.195   8.711 -0.1254 -0.0189 -0.2201
  792WN      WN 5292   1.608   6.954   8.586 -0.2101  0.3105 -0.1490
  793WN      WN 5293   1.128   1.942   7.723 -0.0146 -0.2887 -0.0687
  794WN      WN 5294   6.790   1.774   9.184  0.1155  0.0256  0.2070
  795WN      WN 5295   2.359   3.093   8.731 -0.4095 -0.0585  0.1993
  796WN      WN 5296   5.745   2.102   9.447 -0.1630 -0.1041  0.1284
  797WN      WN 5297   7.081   0.554   9.611  0.1853 -0.1157 -0.0492
  798WN      WN 5298   2.888   0.928   8.890  0.0109 -0.3984 -0.2842
  799WN      WN 5299   5.337   3.410   8.437 -0.0046  0.2259  0.0736
  800WN      WN 5300   4.198   5.227   8.341 -0.0324 -0.2910 -0.1052
  801WN      WN 5301   6.335   3.400   8.896 -0.2282 -0.0719  0.0596
  802WN      WN 5302   1.202   0.098   8.601  0.2399  0.3449  0.0678
  803WN      WN 5303   0.429   2.034   9.046  0.1194  0.0403 -0.1078
  804WN      WN 5304   7.375   4.820   8.373 -0.1641 -0.1740  0.0081
  805WN      WN 5305   3.433   7.132   8.020 -0.1568 -0.0501 -0.0768
  806WN      WN 5306   5.562   5.500   7.767  0.2676  0.2128  0.2022
  807WN      WN 5307   5.450   4.907   8.072 -0.0662  0.0077  0.4584
  808WN      WN 5308   6.726   5.769   7.869 -0.0088  0.2261 -0.0786
  809WN      WN 5309   5.936   0.006   8.438  0.1359  0.3284  0.0548
  810WN      WN 5310   0.192   2.430   8.698 -0.0164  0.3233  0.1846
  811WN      WN 5311   6.594   7.036   8.680  0.0574 -0.0187  0.1288
  812WN      WN 5312   3.683   0.105   8.124  0.0820 -0.1467 -0.1499
  813WN      WN 5313   2.157   0.678   8.741 -0.0873 -0.0832  0.2486
  814WN      WN 5314   6.190   0.544   8.256  0.1177  0.1635  0.1017
  815WN      WN 5315   7.232   7.081   9.061 -0.1488  0.1127  0.5971
  816WN      WN 5316   6.443   5.602   8.635  0.0986 -0.0052 -0.0547
  817WN      WN 5317   4.202   2.220   8.295  0.3248 -0.1584  0.2666
  818WN      WN 5318   1.117   5.688   7.779  0.1460  0.1640 -0.0495
  819WN      WN 5319   4.085   5.706   7.766 -0.0721  0.1001  0.0321
  820WN      WN 5320   1.370   4.869   8.850 -0.3063 -0.2308 -0.0259
  821WN      WN 5321   3.061   0.126   9.213  0.0727 -0.0451  0.0664
  822WN      WN 5322   0.194   0.355   8.941  0.0923  0.0848 -0.4125
  823WN      WN 5323   0.443   2.028   8.542 -0.4027  0.0676 -0.0690
  824WN      WN 5324   2.453   0.282   8.648  0.1000  0.3765  0.0616
  825WN      WN 5325   3.059   6.624   8.245 -0.0642 -0.2087 -0.0026
  826WN      WN 5326   3.050   2.212   9.769  0.5210  0.3460 -0.2388
  827WN      WN 5327   6.535   1.477   8.826 -0.1209  0.0485 -0.0579
  828WN      WN 5328   0.993   5.165   9.157  0.0607 -0.2392 -0.3283
  829WN      WN 5329   5.940   3.024   8.916  0.0477 -0.5519 -0.1518
  830WN      WN 5330   3.041   3.970   8.666 -0.1207 -0.0415 -0.2058
  831WN      WN 5331   0.803   2.451   8.347 -0.0011  0.0499 -0.0330
  832WN      WN 5332   7.022   1.486   8.688  0.1964  0.0117  0.0238
  833WN      WN 5333   1.436   1.627   9.706  0.0250  0.1113  0.0744
  834WN      WN 5334   4.818   0.561   8.080  0.2732 -0.0827 -0.1930
  835WN      WN 5335   1.864   3.164   8.816  0.0697 -0.2706  0.2133
  836WN      WN 5336   5.195   1.761   8.339  0.0081  0.0581  0.1583
  837WN      WN 5337   2.350   4.874   8.460  0.1257  0.1216  0.1987
  838WN      WN 5338   0.936   4.148   9.547  0.2410  0.2018 -0.1074
  839WN      WN 5339   1.096   1.567   9.326 -0.0634  0.4016  0.2322
  840WN      WN 5340   2.578   4.372   8.632 -0.2391  0.1250  0.0651
  841WN      WN 5341   1.904   1.682   9.636 -0.3247 -0.2507  0.2112
  842WN      WN 5342   6.606   5.979   8.362 -0.1358  0.1740  0.2164
  843WN      WN 5343   0.684   7.351   9.414 -0.4973 -0.0913  0.2130
  844WN      WN 5344   5.013   5.035   8.907 -0.1892 -0.2185  0.1621
  845WN      WN 5345   5.693   6.579   8.152 -0.0960  0.1008  0.0343
  846WN      WN 5346   1.292   2.193   8.175  0.2362  0.0884  0.0385
  847WN      WN 5347   5.894   3.838   9.661  0.1259 -0.0943 -0.0602
  848WN      WN 5348   5.266   3.715   7.615 -0.1442 -0.1230 -0.0427
  849WN      WN 5349   4.172   0.976   8.407  0.0705  0.2197 -0.1180
  850WN      WN 5350   4.726   3.140   8.432  0.1326  0.1014  0.3678
  851WN      WN 5351   7.465   6.860   8.104  0.2289 -0.2934  0.1894
  852WN      WN 5352   1.453   0.464   8.901  0.2576  0.3388  0.1401
  853WN      WN 5353   1.738   4.496   8.763 -0.0857  0.2093 -0.1521
  854WN      WN 5354   3.873   2.930   8.642 -0.0484  0.2892 -0.1109
  855WN      WN 5355   6.132   6.259   8.148 -0.0392  0.2163  0.0549
  856WN      WN 5356   4.330   2.781   8.330  0.0427  0.1862  0.4826
  857WN      WN 5357   5.803   0.853   8.978 -0.2265 -0.2444  0.0233
  858WN      WN 5358   5.469   4.035   9.357 -0.1874  0.0799 -0.1943
  859WN      WN 5359   4.942   5.914   8.107  0.3601  0.1055  0.1708
  860WN      WN 5360   0.093   6.695   8.556  0.0109  0.2431  0.1200
  861WN      WN 5361   2.592   1.149   8.430 -0.0590  0.3753  0.1935
  862WN      WN 5362   5.173   0.794   8.542  0.1212 -0.4498  0.2952
  863WN      WN 5363   7.147   3.844   8.118  0.0040 -0.0244  0.0958
  864WN      WN 5364   6.729   4.851   9.095 -0.0651  0.1446 -0.0057
  865WN      WN 5365   5.084   4.163   9.109 -0.2324 -0.2024  0.1784
  866WN      WN 5366   2.148   1.586   9.072  0.3748  0.2120  0.0600
  867WN      WN 5367   0.575   5.895   8.545  0.2137 -0.0820 -0.1383
  868WN      WN 5368   2.044   6.535   7.912 -0.0129 -0.1372 -0.0594
  869WN      WN 5369   7.334   1.603   9.100  0.0836 -0.0911 -0.0807
  870WN      WN 5370   7.479   0.760   8.710  0.0401 -0.0725 -0.0768
  871WN      WN 5371   4.902   0.405   8.642  0.2022  0.1529 -0.0060
  872WN      WN 5372   5.260   6.375   8.269  0.0993  0.2966  0.0210
  873WN      WN 5373   5.227   6.635   9.283 -0.1429 -0.1960  0.1381
  874WN      WN 5374   2.622   3.987   8.991  0.0822 -0.0717 -0.1213
  875WN      WN 5375   5.279   4.566   8.871  0.0228  0.2804 -0.0161
  876WN      WN 5376   2.464   6.936   8.021  0.5126  0.1606  0.1459
  877WN      WN 5377   0.088   5.048   8.837 -0.2250 -0.0377  0.1673
  878WN      WN 5378   5.390   6.041   7.889  0.2544  0.1563  0.1088
  879WN      WN 5379   1.099   2.141   9.098 -0.0600  0.0345  0.1224
  880WN      WN 5380   0.426   0.152   8.109  0.0758  0.0173 -0.1184
  881WN      WN 5381   3.246   4.531   7.842  0.1581 -0.0322  0.1772
  882WN      WN 5382   5.838   0.959   8.098 -0.2065 -0.1470  0.0393
  883WN      WN 5383   2.962   6.925   7.865 -0.0856 -0.1287 -0.3686
  884WN      WN 5384   0.282   5.534   7.866  0.0605 -0.0352  0.0029
  885WN      WN 5385   2.719   6.607   9.035  0.1220  0.2150  0.0504
  886WN      WN 5386   5.363   5.404   8.833  0.0488  0.2087 -0.0657
  887WN      WN 5387   1.858   0.178   7.897  0.1103 -0.0201 -0.1209
  888WN      WN 5388   2.950   2.613   9.447  0.5131 -0.0746 -0.1791
  889WN      WN 5389   7.080   0.438   8.611  0.2738 -0.1242  0.2312
  890WN      WN 5390   4.632   2.553   9.014  0.2769  0.0309 -0.0941
  891WN      WN 5391   7.360   4.776   7.868 -0.3252  0.0488 -0.0022
  892WN      WN 5392   1.885   5.078   8.714 -0.0387  0.1149  0.2562
  893WN      WN 5393   1.780   0.785   9.125  0.2797  0.1897 -0.0980
  894WN      WN 5394   6.077   4.991   7.932 -0.0300  0.2281  0.0837
  895WN      WN 5395   3.436   5.549   7.769  0.0038 -0.0324  0.1458
  896WN      WN 5396   0.618   3.627   8.905  0.3122  0.0100  0.3785
  897WN      WN 5397   3.035   3.283   9.104 -0.1355 -0.2765 -0.1106
  898WN      WN 5398   4.191   1.917   8.657 -0.1116  0.0483 -0.3980
  899WN      WN 5399   0.772   1.076   8.099  0.1053  0.0048 -0.1740
  900WN      WN 5400   0.084   3.243   9.386 -0.0321 -0.0801  0.0379
  901WN      WN 5401   2.409   5.730   8.831 -0.1427  0.3590  0.2674
  902WN      WN 5402   7.392   2.749   9.089  0.1084  0.1629  0.1067
  903WN      WN 5403   3.014   4.318   8.301 -0.2382  0.0119 -0.2427
  904WN      WN 5404   1.976   6.075   8.815 -0.1700 -0.0223 -0.1843
  905WN      WN 5405   0.669   5.743   8.025  0.0766  0.1659 -0.1046
  906WN      WN 5406   3.504   5.524   9.013 -0.0873 -0.3546 -0.0397
  907WN      WN 5407   1.726   0.027   8.822 -0.1905 -0.2514  0.1292
  908WN      WN 5408   5.686   6.365   7.717 -0.1429  0.0026  0.1148
  909WN      WN 5409   6.134   6.422   7.421 -0.0115  0.3460 -0.2479
  910WN      WN 5410   3.444   2.014   8.053 -0.0808 -0.1611 -0.1157
  911WN      WN 5411   5.571   6.887   7.789  0.2229  0.0922 -0.1403
  912WN      WN 5412   0.256   1.810   8.165  0.1065 -0.2084  0.2932
  913WN      WN 5413   1.328   1.685   8.813 -0.0575  0.2335 -0.2357
  914WN      WN 5414   2.206   3.198   9.166 -0.0557 -0.0405  0.2127
  915WN      WN 5415   0.778   7.292   8.890  0.0408  0.3005 -0.3581
  916WN      WN 5416   7.308   5.931   9.017  0.0166  0.0215 -0.0673
  917WN      WN 5417   4.582   3.545   9.267  0.0313 -0.0161  0.1131
  918WN      WN 5418   2.422   1.425   8.080  0.2932  0.1556  0.1705
  919WN      WN 5419   7.475   2.309   9.806  0.0573  0.0327  0.2721
  920WN      WN 5420   0.570   0.665   8.795 -0.2512  0.2743 -0.3274
  921WN      WN 5421   3.555   6.843   8.441 -0.1115  0.1913  0.0761
  922WN      WN 5422   1.925   5.533   8.946 -0.2118 -0.2220 -0.2517
  923WN      WN 5423   0.826   1.461   7.799  0.2441 -0.1946  0.2745
  924WN      WN 5424   3.012   3.624   9.581  0.2134  0.0384 -0.3479
  925WN      WN 5425   6.929   5.100   7.681  0.0399  0.0767 -0.3967
  926WN      WN 5426   2.712   0.623   8.466  0.0329  0.0535 -0.0200
  927WN      WN 5427   4.455   7.297   9.151 -0.5030  0.2884 -0.2013
  928WN      WN 5428   2.159   4.183   8.885 -0.0042 -0.0251  0.1330
  929WN      WN 5429   6.110   5.721   8.272 -0.1235 -0.1453 -0.1560
  930WN      WN 5430   7.236   1.031   9.613  0.0413 -0.1530  0.1005
  931WN      WN 5431   1.869   1.535   8.097  0.2017  0.2427  0.0361
  932WN      WN 5432   2.236   4.657   8.965  0.0832 -0.0927  0.3342
  933WN      WN 5433   3.406   4.931   8.317 -0.1667  0.1885  0.2411
  934WN      WN 5434   2.074   6.859   8.288 -0.1184 -0.1225  0.1030
  935WN      WN 5435   1.159   4.822   7.619  0.0811  0.1654  0.2288
  936WN      WN 5436   6.631   5.088   8.632 -0.3771  0.4292  0.0646
  937WN      WN 5437   0.836   4.130   9.020 -0.0991  0.1861 -0.0413
  938WN      WN 5438   6.602   3.778   8.730  0.2865 -0.1977  0.1708
  939WN      WN 5439   1.643   3.605   8.883  0.1480 -0.2173 -0.1141
  940WN      WN 5440   6.705   4.388   8.826  0.3048 -0.0071 -0.0316
  941WN      WN 5441   0.916   3.926   8.577  0.0243 -0.0416  0.0311
  942WN      WN 5442   2.660   2.658   9.881  0.3803 -0.2271  0.2116
  943WN      WN 5443   6.063   2.515   8.206 -0.4982  0.1306  0.0268
  944WN      WN 5444   0.101   6.371   8.189 -0.3023 -0.0063  0.1942
  945WN      WN 5445   7.323   2.281   7.724  0.1925 -0.1508 -0.1142
  946WN      WN 5446   5.202   6.902   8.164 -0.1572 -0.1797  0.1710
  947WN      WN 5447   4.455   4.718   8.252 -0.0908 -0.1006  0.0606
  948WN      WN 5448   5.288   6.235   8.949  0.0397  0.0336 -0.1990
  949WN      WN 5449   3.486   2.861   9.200  0.0241 -0.3374 -0.2038
  950WN      WN 5450   6.446   2.203   8.253  0.1995 -0.3097 -0.0073
  951WN      WN 5451   5.474   0.309   8.665 -0.3825 -0.1379 -0.2998
  952WN      WN 5452   3.767   3.242   9.455  0.2341  0.1539  0.0886
  953WN      WN 5453   5.244   5.955   8.539 -0.2391 -0.0770  0.2077
  954WN      WN 5454   1.766   1.910   8.944  0.0416 -0.3449 -0.2593
  955WN      WN 5455   1.295   1.503   7.523 -0.0996 -0.3706  0.1383
  956WN      WN 5456   5.375   4.911   9.642  0.1172  0.0104 -0.0804
  957WN      WN 5457   3.399   2.410   9.403  0.3440  0.0824 -0.2610
  958WN      WN 5458   5.490   5.003   9.119 -0.2202 -0.1524 -0.4035
  959WN      WN 5459   0.283   5.037   8.001 -0.1503  0.2575  0.0321
  960WN      WN 5460   2.273   7.285   8.845 -0.0326  0.3121  0.0824
  961WN      WN 5461   3.030   0.650   9.376 -0.0297  0.0431  0.1668
  962WN      WN 5462   2.203   5.390   8.462  0.2578 -0.1375 -0.3422
  963WN      WN 5463   6.743   0.752   8.193 -0.1730  0.1988  0.0996
  964WN      WN 5464   0.976   6.194   8.493 -0.2190  0.1153  0.0945
  965WN      WN 5465   6.920   5.676   8.740 -0.1941  0.5686 -0.1977
  966WN      WN 5466   5.583   3.840   8.540 -0.1418 -0.1557  0.1807
  967WN      WN 5467   2.858   5.367   8.933 -0.3189  0.0357 -0.1666
  968WN      WN 5468   5.734   5.291   8.159 -0.0086 -0.0096 -0.0720
  969WN      WN 5469   2.465   3.685   7.747  0.2647  0.2346  0.0418
  970WN      WN 5470   3.743   0.591   9.321  0.0153 -0.0819  0.1845
  971WN      WN 5471   3.000   3.388   7.850 -0.0995 -0.2077 -0.0680
  972WN      WN 5472   7.222   5.391   9.086  0.0556  0.0478  0.2394
  973WN      WN 5473   2.259   7.351   7.801  0.1437 -0.1751  0.2232
  974WN      WN 5474   1.796   3.953   8.582  0.0937 -0.1189  0.1116
  975WN      WN 5475   7.140   0.248   7.947 -0.0436  0.0341 -0.1469
  976WN      WN 5476   6.171   3.359   8.420  0.0153 -0.1653 -0.0808
  977WN      WN 5477   0.414   0.301   9.341 -0.0807  0.2545  0.1419
  978WN      WN 5478   3.834   0.801   8.769 -0.3945  0.1270 -0.0511
  979WN      WN 5479   2.461   0.861   7.592  0.1203  0.1306 -0.0361
  980WN      WN 5480   2.840   7.421   8.825  0.3826  0.2019  0.0036
  981WN      WN 5481   2.597   2.831   9.115 -0.1101 -0.0300 -0.0230
  982WN      WN 5482   4.350   0.112   7.473 -0.2104 -0.0424  0.1865
  983WN      WN 5483   6.152   2.968   8.152  0.3085  0.3263  0.0452
  984WN      WN 5484   5.433   4.445   8.383 -0.0696  0.2228  0.1292
  985WN      WN 5485   3.740   3.431   8.483  0.1202  0.0005  0.4926
  986WN      WN 5486   4.070   7.366   7.842 -0.1874 -0.0723 -0.0972
  987WN      WN 5487   0.609   6.267   8.164 -0.2149 -0.2445 -0.4063
  988WN      WN 5488   5.379   1.089   9.343  0.1831  0.0096 -0.1821
  989WN      WN 5489   3.841   1.855   8.302  0.2567  0.0195 -0.3625
  990WN      WN 5490   6.872   5.522   8.261 -0.0240  0.2119  0.0624
  991WN      WN 5491   0.056   5.664   8.749 -0.0773 -0.1596  0.1997
  992WN      WN 5492   3.281   1.134   9.223  0.0259  0.0848 -0.0189
  993WN      WN 5493   0.090   4.545   9.056 -0.0507 -0.2442  0.0244
  994WN      WN 5494   4.239   1.111   7.628 -0.1227  0.1664 -0.0050
  995WN      WN 5495   5.265   0.385   7.679  0.2791  0.1846  0.2700
  996WN      WN 5496   0.739   5.280   8.331 -0.1708  0.0149  0.2429
  997WN      WN 5497   2.110   4.438   8.369 -0.1342 -0.0446  0.0064
  998WN      WN 5498   0.308   2.370   8.199  0.0770 -0.0678 -0.2056
  999WN      WN 5499   0.372   1.331   7.962  0.2040  0.0509 -0.1724
 1000WN      WN 5500   4.820   2.067   7.723  0.0803  0.0093 -0.1195
 1001WN      WN 5501   3.342   3.033   8.679 -0.1710 -0.0336 -0.2053
 1002WN      WN 5502   7.369   4.972   9.352 -0.2075  0.1519  0.1807
 1003WN      WN 5503   3.356   1.721   8.596 -0.3043 -0.0274  0.2397
 1004WN      WN 5504   4.505   5.858   9.069  0.2718 -0.1615 -0.2125
 1005WN      WN 5505   7.017   6.644   7.836  0.2092  0.1291 -0.0407
 1006WN      WN 5506   1.767   7.343   8.321  0.1453  0.0939 -0.3112
 1007WN      WN 5507   2.966   1.434   8.830  0.1018  0.0667 -0.1931
 1008WN      WN 5508   5.615   5.813   8.825 -0.1230 -0.0520 -0.0654
 1009WN      WN 5509   1.101   0.651   9.214 -0.4344  0.4217  0.1488
 1010WN      WN 5510   2.974   1.784   7.797 -0.0113 -0.0465  0.2408
 1011WN      WN 5511   6.069   4.683   7.513 -0.1550  0.0139  0.1256
 1012WN      WN 5512   1.313   3.877   9.314  0.3362  0.1472 -0.1394
 1013WN      WN 5513   1.671   2.725   8.731  0.1961  0.1887  0.1503
 1014WN      WN 5514   3.720   4.677   9.145  0.1235  0.0051  0.2939
 1015WN      WN 5515   0.037   3.653   8.877  0.0757  0.5015  0.1462
 1016WN      WN 5516   4.028   7.070   8.214  0.3763 -0.0675  0.0614
 1017WN      WN 5517   3.784   6.137   8.118  0.1675  0.2864  0.1417
 1018WN      WN 5518   0.561   0.189   7.628 -0.0821 -0.2461  0.0324
 1019WN      WN 5519   2.682   2.369   9.084  0.0990 -0.3951  0.1068
 1020WN      WN 5520   0.406   1.997   9.835  0.1603 -0.0899 -0.1547
 1021WN      WN 5521   0.740   1.148   9.357 -0.2534  0.0125 -0.2647
 1022WN      WN 5522   3.912   1.229   9.030  0.1178  0.0442 -0.1086
 1023WN      WN 5523   3.766   7.355   8.588 -0.0206 -0.2731 -0.1590
 1024WN      WN 5524   7.475   1.246   8.545  0.3595 -0.1398 -0.2508
 1025WN      WN 5525   5.208   2.331   8.481  0.4772 -0.2237  0.0364
 1026WN      WN 5526   5.748   1.680   7.656  0.3413  0.0877 -0.1410
 1027WN      WN 5527   2.200   6.950   9.300  0.0503 -0.0233  0.0797
 1028WN      WN 5528   2.008   1.171   8.912  0.0764 -0.2627 -0.3479
 1029WN      WN 5529   6.164   2.395   8.671 -0.2112 -0.2074  0.1453
 1030WN      WN 5530   6.846   5.655   9.355  0.1435 -0.2809  0.1497
 1031WN      WN 5531   4.703   2.024   8.259  0.0169  0.1167  0.3333
 1032WN      WN 5532   6.085   3.322   9.295  0.2191  0.1186 -0.2436
 1033WN      WN 5533   4.696   5.131   8.164 -0.0498 -0.1035 -0.1555
 1034WN      WN 5534   3.658   5.977   7.640 -0.1053 -0.1647  0.1875
 1035WN      WN 5535   5.741   7.409   8.866  0.2490  0.1886 -0.0897
 1036WN      WN 5536   4.182   3.241   8.386 -0.0834 -0.1485 -0.2013
 1037WN      WN 5537   6.651   2.217   9.465 -0.0719 -0.1412 -0.2201
 1038WN      WN 5538   6.842   3.464   9.114  0.1871  0.1661 -0.2484
 1039WN      WN 5539   6.412   7.250   9.622 -0.0531 -0.0140 -0.2582
 1040WN      WN 5540   4.493   1.326   8.371  0.1026  0.1002  0.0671
 1041WN      WN 5541   6.989   6.259   9.245  0.0097  0.1586 -0.2091
 1042WN      WN 5542   1.978   2.135   9.405  0.1730  0.2056  0.0976
 1043WN      WN 5543   7.093   4.868   8.794  0.1492  0.1781  0.0581
 1044WN      WN 5544   4.117   5.551   9.205 -0.1033 -0.0832  0.2544
 1045WN      WN 5545   3.914   7.234   9.067  0.2301 -0.0652 -0.2091
 1046WN      WN 5546   5.393   2.419   8.990  0.1563 -0.1304 -0.1633
 1047WN      WN 5547   0.790   1.142   8.770  0.1264 -0.2790 -0.2446
 1048WN      WN 5548   3.802   2.528   8.280  0.0870 -0.4121  0.1158
 1049WN      WN 5549   4.586   2.288   8.616 -0.0890 -0.0210  0.1611
 1050WN      WN 5550   6.736   3.301   8.638 -0.0152 -0.1011 -0.1998
 1051WN      WN 5551   5.743   6.051   8.375  0.0144 -0.2629  0.0318
 1052WN      WN 5552   6.657   4.159   9.242 -0.1393  0.1426  0.4264
 1053WN      WN 5553   6.328   7.143   7.718 -0.2160 -0.0014  0.0511
 1054WN      WN 5554   7.226   5.881   8.440  0.2276  0.3308 -0.1133
 1055WN      WN 5555   2.584   6.644   9.494 -0.0107  0.0396  0.1213
 1056WN      WN 5556   3.312   1.649   9.148  0.2605  0.0454  0.1515
 1057WN      WN 5557   5.158   0.150   9.037  0.0579 -0.3778 -0.2429
 1058WN      WN 5558   1.408   0.573   9.637  0.0211  0.2875  0.2606
 1059WN      WN 5559   7.220   0.802   7.676  0.1232 -0.0981 -0.2964
 1060WN      WN 5560   4.413   6.736   8.379 -0.1092  0.0798 -0.0644
 1061WN      WN 5561   7.332   7.204   9.529 -0.4453  0.0411 -0.2218
 1062WN      WN 5562   0.979   4.826   8.494 -0.0445 -0.0594 -0.3090
 1063WN      WN 5563   5.112   5.248   9.350  0.1322  0.1520 -0.4342
 1064WN      WN 5564   3.961   3.776   9.429 -0.0175 -0.0534  0.2407
 1065WN      WN 5565   5.059   4.875   8.388  0.2633 -0.0425 -0.1014
 1066WN      WN 5566   0.703   5.567   9.292  0.0036 -0.2938 -0.0226
 1067WN      WN 5567   3.897   5.448   8.778  0.0348 -0.2797 -0.2514
 1068WN      WN 5568   3.944   5.619   8.330  0.0982  0.0476 -0.0457
 1069WN      WN 5569   6.600   0.729   9.406  0.2324  0.2182 -0.1726
 1070WN      WN 5570   4.091   2.196   9.163 -0.1606 -0.5429  0.0927
 1071WN      WN 5571   4.186   5.879   9.591  0.0844  0.0093  0.1165
 1072WN      WN 5572   6.603   3.186   8.175  0.1636  0.0545 -0.2048
 1073WN      WN 5573   1.569   0.499   8.298  0.1796  0.3468  0.0840
 1074WN      WN 5574   7.094   6.359   8.313  0.1194 -0.4225 -0.1168
 1075WN      WN 5575   6.484   4.385   7.573 -0.1375 -0.3095  0.0113
 1076WN      WN 5576   6.214   0.475   9.211 -0.2223  0.1966  0.3124
 1077WN      WN 5577   6.162   1.778   8.447 -0.0393  0.1711  0.0232
 1078WN      WN 5578   5.651   2.964   9.298  0.2111  0.1034 -0.0265
 1079WN      WN 5579   6.980   3.938   8.972  0.1174  0.2316  0.3543
 1080WN      WN 5580   6.947   7.400   8.592 -0.0753 -0.3434 -0.0349
 1081WN      WN 5581   3.063   0.516   8.104  0.3373  0.0101 -0.1391
 1082WN      WN 5582   5.875   2.475   9.111  0.4607 -0.0495 -0.1058
 1083WN      WN 5583   2.460   2.076   8.561  0.3220 -0.3351 -0.4270
 1084WN      WN 5584   4.486   7.243   7.994  0.0757  0.0891 -0.2406
 1085WN      WN 5585   6.122   5.724   8.980  0.0717  0.1086 -0.1200
 1086WN      WN 5586   1.691   3.716   8.092 -0.0772  0.1620  0.1844
 1087WN      WN 5587   7.238   4.383   8.200 -0.1466  0.1671  0.0249
 1088WN      WN 5588   7.198   2.451   8.650 -0.1245 -0.0148  0.0518
 1089WN      WN 5589   4.402   5.462   8.762  0.0279 -0.1186  0.1320
 1090WN      WN 5590   3.897   4.783   9.585 -0.0079 -0.0274 -0.0737
 1091WN      WN 5591   6.437   4.806   8.206  0.0819  0.0054  0.0846
 1092WN      WN 5592   2.256   7.419   9.679 -0.2017 -0.0931 -0.0187
 1093WN      WN 5593   0.730   7.323   8.351  0.0088 -0.0637 -0.0690
 1094WN      WN 5594   6.078   1.042   9.462  0.0813  0.2300 -0.1612
 1095WN      WN 5595   1.632   1.887   8.425  0.1292 -0.0468 -0.0421
 1096WN      WN 5596   4.747   0.608   9.130  0.0636 -0.1307 -0.1972
 1097WN      WN 5597   6.249   4.629   9.777 -0.0346 -0.2397 -0.0943
 1098WN      WN 5598   5.419   3.346   7.892 -0.1203 -0.1578 -0.1733
 1099WN      WN 5599   5.046   2.704   8.754 -0.0318  0.0044  0.1590
 1100WN      WN 5600   2.347   2.421   8.186  0.3324  0.2079  0.0611
 1101WN      WN 5601   1.631   3.195   8.362  0.1208  0.1532 -0.1129
 1102WN      WN 5602   4.633   1.703   8.710 -0.1018  0.1780  0.3385
 1103WN      WN 5603   7.262   3.214   8.975 -0.0103 -0.0623 -0.0597
 1104WN      WN 5604   0.390   1.007   8.415  0.3790 -0.1471 -0.2264
 1105WN      WN 5605   5.849   1.536   8.163 -0.2698  0.0277  0.2174
 1106WN      WN 5606   1.747   7.116   7.878 -0.0585 -0.2160 -0.0447
 1107WN      WN 5607   1.983   0.267   8.487 -0.0168 -0.3478 -0.1868
 1108WN      WN 5608   2.122   5.641   8.033  0.0314 -0.2805 -0.1332
 1109WN      WN 5609   6.247   0.002   9.149 -0.2572 -0.2428 -0.0868
 1110WN      WN 5610   2.924   7.125   8.322  0.5517 -0.2230  0.1953
 1111WN      WN 5611   2.567   3.519   9.255 -0.2361 -0.0696 -0.3294
 1112WN      WN 5612   4.334   3.519   7.948 -0.1701 -0.2462  0.2915
 1113WN      WN 5613   3.287   0.051   8.412  0.1092  0.0539 -0.2462
 1114WN      WN 5614   7.215   5.304   8.577 -0.0136  0.1874  0.2941
 1115WN      WN 5615   1.196   4.603   8.098  0.1394 -0.1698  0.0683
 1116WN      WN 5616   5.659   3.996   8.039 -0.3771  0.0375 -0.1339
 1117WN      WN 5617   6.340   1.569   8.005  0.4604  0.1393 -0.1773
 1118WN      WN 5618   2.381   5.977   9.684 -0.1091  0.1499  0.3431
 1119WN      WN 5619   5.232   0.266   8.193 -0.0026 -0.0654  0.0725
 1120WN      WN 5620   4.966   1.086   8.974 -0.2073 -0.0843 -0.0637
 1121WN      WN 5621   0.633   4.497   9.780  0.2386 -0.0975 -0.0203
 1122WN      WN 5622   1.441   5.814   7.432 -0.2157  0.0391  0.3818
 1123WN      WN 5623   3.389   6.316   8.354 -0.1449 -0.2126  0.1195
 1124WN      WN 5624   3.819   2.204   8.664 -0.1246  0.2921  0.0440
 1125WN      WN 5625   6.934   6.188   8.741 -0.0454 -0.2162  0.1298
 1126WN      WN 5626   5.407   2.597   9.464 -0.1730 -0.2266  0.0840
 1127WN      WN 5627   5.654   0.741   8.514  0.0576 -0.0317 -0.3710
 1128WN      WN 5628   2.104   4.052   8.123  0.0554 -0.1450  0.2687
 1129WN      WN 5629   5.107   5.752   7.585  0.0831  0.0917 -0.1098
 1130WN      WN 5630   3.447   4.185   8.982  0.0004  0.4305  0.0470
 1131WN      WN 5631   2.053   2.707   9.134  0.1691  0.0414 -0.1756
 1132WN      WN 5632   3.702   4.958   8.740  0.1026  0.0462  0.1658
 1133WN      WN 5633   4.313   0.740   8.856 -0.0420  0.1081  0.3446
 1134WN      WN 5634   3.337   2.281   8.502  0.1902 -0.1374  0.2888
 1135WN      WN 5635   3.143   2.583   8.949 -0.3410 -0.1216  0.2112
 1136WN      WN 5636   0.547   4.464   8.791 -0.0123 -0.1764  0.3117
 1137WN      WN 5637   4.591   4.972   8.674 -0.1117  0.1314  0.3188
 1138WN      WN 5638   7.460   6.655   9.650  0.0865  0.0728 -0.0776
 1139WN      WN 5639   1.345   6.582   8.428  0.1863  0.2646 -0.2302
 1140WN      WN 5640   3.897   3.955   8.672  0.2116 -0.1809  0.0975
 1141WN      WN 5641   3.246   4.611   8.717  0.0316  0.3786  0.0527
 1142WN      WN 5642   4.984   7.401   7.999  0.3686  0.2238  0.0404
 1143WN      WN 5643   0.996   6.415   8.967  0.3392  0.2270 -0.1006
 1144WN      WN 5644   1.613   0.230   9.302 -0.2128 -0.0370  0.2921
 1145WN      WN 5645   3.986   6.595   8.179  0.2039 -0.0672  0.0831
 1146WN      WN 5646   1.517   0.552   7.710 -0.2502 -0.1700  0.3064
 1147WN      WN 5647   3.074   3.808   9.124  0.2937 -0.0255  0.2660
 1148WN      WN 5648   1.725   3.621   9.412 -0.2490 -0.0954 -0.3202
 1149WN      WN 5649   1.545   4.845   8.399 -0.1746  0.2105 -0.0927
 1150WN      WN 5650   7.455   6.460   7.680  0.1014  0.1089  0.2757
 1151WN      WN 5651   3.724   5.627   9.475  0.0778 -0.2062  0.3932
 1152WN      WN 5652   4.012   2.921   9.162 -0.0873  0.0883 -0.0976
 1153WN      WN 5653   6.512   5.295   7.969  0.0084 -0.0188 -0.1649
 1154WN      WN 5654   5.577   2.655   8.104  0.3257  0.3338  0.0516
 1155WN      WN 5655   3.132   6.516   9.281  0.1501  0.0565 -0.0286
 1156WN      WN 5656   2.597   2.882   8.214  0.2612  0.0580 -0.0740
 1157WN      WN 5657   0.241   5.377   8.373 -0.0935  0.2522 -0.0001
 1158WN      WN 5658   2.617   1.955  16.741 -0.0214 -0.0359 -0.2972
 1159WN      WN 5659   0.096   6.265  15.420 -0.2594  0.1021 -0.2561
 1160WN      WN 5660   0.531   4.989  15.790  0.1870 -0.2166  0.1556
 1161WN      WN 5661   7.363   4.612   0.431  0.1319 -0.1605 -0.0017
 1162WN      WN 5662   7.080   4.481  13.852 -0.2220 -0.0602  0.0281
 1163WN      WN 5663   4.563   5.185   0.213  0.1959  0.3958  0.0782
 1164WN      WN 5664   5.305   5.359  13.425  0.0671 -0.1494  0.1911
 1165WN      WN 5665   6.709   3.576  13.785 -0.1132 -0.0679 -0.1460
 1166WN      WN 5666   3.520   2.688  14.104  0.4622 -0.0359 -0.0556
 1167WN      WN 5667   6.491   3.760   2.193  0.0529 -0.0808  0.1111
 1168WN      WN 5668   7.451   1.851   1.278  0.1610 -0.0342 -0.4525
 1169WN      WN 5669   5.367   4.135  14.212 -0.3015 -0.0803 -0.1182
 1170WN      WN 5670   4.443   7.255   2.402  0.0702 -0.1855 -0.0597
 1171WN      WN 5671   2.052   4.111   2.540  0.0787 -0.1404  0.0938
 1172WN      WN 5672   1.757   6.022  13.227  0.4090 -0.2654  0.0004
 1173WN      WN 5673   6.020   3.104   1.657  0.4467  0.1228 -0.0447
 1174WN      WN 5674   1.056   3.314   2.249 -0.2224 -0.0320 -0.1245
 1175WN      WN 5675   1.293   4.763   1.325  0.1176 -0.0687  0.1137
 1176WN      WN 5676   2.325   4.701  15.725  0.0833  0.0712 -0.0549
 1177WN      WN 5677   3.944   5.265   2.463  0.0206  0.1984 -0.0452
 1178WN      WN 5678   5.248   3.555  15.512  0.3497 -0.2162 -0.1216
 1179WN      WN 5679   2.264   3.686  14.739 -0.0616 -0.1803  0.1025
 1180WN      WN 5680   6.782   2.927  14.799  0.1810 -0.0499 -0.1508
 1181WN      WN 5681   3.281   5.066  15.353  0.2780 -0.2197 -0.0556
 1182WN      WN 5682   4.585   1.242  16.322  0.0576 -0.0834 -0.0655
 1183WN      WN 5683   0.283   6.475  15.016  0.1498 -0.0107 -0.3141
 1184WN      WN 5684   3.470   6.824  16.960  0.2602  0.0623  0.2973
 1185WN      WN 5685   5.188   5.194  14.314 -0.0806  0.2772  0.0926
 1186WN      WN 5686   3.499   3.774   3.020 -0.1959  0.0789 -0.0520
 1187WN      WN 5687   5.842   4.081   1.267 -0.1732  0.1766  0.3714
 1188WN      WN 5688   0.367   5.668  13.352 -0.0730 -0.0049 -0.0971
 1189WN      WN 5689   1.547   0.264  14.589 -0.0549  0.0754  0.0790
 1190WN      WN 5690   2.320   7.191  15.042  0.1109  0.0586  0.3087
 1191WN      WN 5691   4.921   4.995   3.113  0.1757 -0.2851  0.1151
 1192WN      WN 5692   3.589   7.147   1.033  0.1059  0.2228 -0.1840
 1193WN      WN 5693   7.096   4.260   1.869  0.0401 -0.1031  0.0288
 1194WN      WN 5694   2.767   1.101  13.634 -0.0301  0.2488 -0.0683
 1195WN      WN 5695   0.116   1.655  16.321 -0.1700  0.0282  0.1280
 1196WN      WN 5696   4.631   6.030   1.945 -0.1909 -0.1637  0.0220
 1197WN      WN 5697   0.493   0.204   0.686  0.3057 -0.1778 -0.1290
 1198WN      WN 5698   2.068   1.810   0.177 -0.1237 -0.1106  0.0706
 1199WN      WN 5699   2.544   4.643  14.768 -0.0443 -0.2495  0.0871
 1200WN      WN 5700   4.019   6.913   2.366 -0.1106 -0.2333  0.2313
 1201WN      WN 5701   2.443   2.083  13.455 -0.2018 -0.1669 -0.1735
 1202WN      WN 5702   4.166   0.927  17.057 -0.1725  0.0400 -0.0509
 1203WN      WN 5703   2.693   5.623   2.511 -0.0118  0.2100  0.2077
 1204WN      WN 5704   4.857   5.405   0.952 -0.0813  0.3209 -0.0580
 1205WN      WN 5705   0.427   5.092   1.036 -0.0841  0.2250 -0.2070
 1206WN      WN 5706   1.863   4.158  13.650  0.0974  0.1613 -0.1422
 1207WN      WN 5707   4.795   6.945   3.060  0.0366 -0.0237  0.1263
 1208WN      WN 5708   0.280   1.756   0.104 -0.0170 -0.1427  0.1091
 1209WN      WN 5709   0.282   3.273   1.602 -0.0374 -0.1427 -0.1393
 1210WN      WN 5710   0.115   2.784  14.949 -0.0790  0.0979  0.0481
 1211WN      WN 5711   1.813   5.710   1.307 -0.1080  0.1939 -0.2636
 1212WN      WN 5712   7.466   3.510  17.178 -0.0794 -0.4840  0.0157
 1213WN      WN 5713   5.832   7.283  14.041 -0.1270  0.2488 -0.1646
 1214WN      WN 5714   0.324   3.393   0.699  0.0266  0.1524  0.0728
 1215WN      WN 5715   0.286   1.273  16.528 -0.1899 -0.0848  0.2877
 1216WN      WN 5716   2.814   2.277  17.118 -0.3567 -0.0275 -0.1151
 1217WN      WN 5717   2.952   7.272   1.636 -0.0410 -0.0869  0.0657
 1218WN      WN 5718   3.240   1.432  16.347 -0.0618  0.3458  0.0659
 1219WN      WN 5719   6.627   5.763  16.984  0.1194 -0.0203 -0.0233
 1220WN      WN 5720   3.320   4.190  14.509 -0.2795 -0.1317  0.1892
 1221WN      WN 5721   0.522   1.557   1.912  0.0774 -0.1980 -0.4126
 1222WN      WN 5722   0.663   6.090  14.157 -0.0695 -0.0914  0.1033
 1223WN      WN 5723   1.816   4.075   0.665  0.1088  0.0315 -0.0181
 1224WN      WN 5724   1.270   0.841  15.639 -0.0187  0.2843  0.0705
 1225WN      WN 5725   0.072   1.560  14.557  0.2269 -0.0579  0.0011
 1226WN      WN 5726   1.006   0.556   1.200  0.0196 -0.0626 -0.1860
 1227WN      WN 5727   6.862   1.330   1.864  0.2608 -0.0123  0.1782
 1228WN      WN 5728   5.131   6.266  14.328  0.4437  0.0316  0.1530
 1229WN      WN 5729   2.871   2.100   1.402 -0.0524 -0.2707 -0.0476
 1230WN      WN 5730   3.887   6.159   1.528 -0.3501  0.1852  0.1370
 1231WN      WN 5731   2.070   1.865  13.791  0.0560  0.2114  0.1955
 1232WN      WN 5732   2.908   2.080   2.525 -0.1371 -0.0741  0.2403
 1233WN      WN 5733   2.347   3.849   0.669  0.0695  0.0173 -0.1099
 1234WN      WN 5734   5.990   3.226   0.882 -0.0794 -0.0767 -0.0090
 1235WN      WN 5735   0.433   6.031  15.805 -0.0314 -0.0784 -0.1399
 1236WN      WN 5736   6.803   1.947   3.062 -0.0414  0.0065  0.2594
 1237WN      WN 5737   1.275   4.248   0.757  0.3002  0.2226  0.1557
 1238WN      WN 5738   3.535   2.302  14.535  0.0888 -0.0079 -0.2853
 1239WN      WN 5739   1.533   2.904   1.640 -0.2354  0.0782 -0.0783
 1240WN      WN 5740   0.171   5.968  14.240  0.0493 -0.0813  0.3044
 1241WN      WN 5741   0.656   0.224   3.960  0.0897 -0.2804 -0.1411
 1242WN      WN 5742   4.499   6.102   1.370  0.2400 -0.0999  0.0320
 1243WN      WN 5743   6.572   6.606  16.692 -0.0926 -0.0745 -0.1649
 1244WN      WN 5744   6.521   5.616   1.698 -0.0712  0.1722  0.2824
 1245WN      WN 5745   4.601   5.519  15.417 -0.0127  0.2915 -0.1201
 1246WN      WN 5746   2.886   3.782   0.606  0.2147  0.2178 -0.1521
 1247WN      WN 5747   2.567   5.729  17.125  0.0454 -0.1125  0.0826
 1248WN      WN 5748   7.464   4.581  17.175 -0.1684  0.0389 -0.1149
 1249WN      WN 5749   1.005   6.851   2.623  0.5754  0.1673 -0.1811
 1250WN      WN 5750   4.353   1.124  14.513 -0.0808  0.0554 -0.1060
 1251WN      WN 5751   3.632   1.126  16.043  0.0359  0.3954  0.1718
 1252WN      WN 5752   5.409   0.002   3.727  0.1679 -0.1909 -0.0026
 1253WN      WN 5753   0.369   7.290  13.868 -0.3909  0.2005 -0.0134
 1254WN      WN 5754   5.395   7.380  16.686  0.0287  0.3621  0.1779
 1255WN      WN 5755   2.733   6.795   2.665  0.2300 -0.1506  0.2374
 1256WN      WN 5756   3.042   0.054  13.854 -0.0041  0.2737 -0.1169
 1257WN      WN 5757   1.010   0.134  16.664 -0.1339  0.0830  0.0470
 1258WN      WN 5758   5.319   4.935  13.665 -0.1904  0.3995 -0.1904
 1259WN      WN 5759   5.595   0.794   2.398  0.1709  0.0738 -0.1207
 1260WN      WN 5760   5.756   1.482   0.144 -0.0572  0.0613  0.3201
 1261WN      WN 5761   7.192   5.448  15.524  0.1367 -0.4146  0.1537
 1262WN      WN 5762   3.895   7.131   2.820 -0.1224  0.0722 -0.1434
 1263WN      WN 5763   6.134   3.235   2.125  0.0249 -0.1826 -0.1416
 1264WN      WN 5764   1.908   1.257   3.074 -0.3453  0.0447  0.0108
 1265WN      WN 5765   0.675   1.513  13.788 -0.2240  0.1811  0.1500
 1266WN      WN 5766   3.917   1.086   1.686  0.3031 -0.2073  0.0784
 1267WN      WN 5767   5.967   0.453   1.515 -0.1507 -0.0848  0.1175
 1268WN      WN 5768   1.776   5.480  16.381  0.0144 -0.0955  0.3140
 1269WN      WN 5769   3.356   1.781   1.358  0.1583  0.1346  0.0853
 1270WN      WN 5770   4.964   0.246   1.568 -0.0321 -0.1349 -0.2751
 1271WN      WN 5771   4.979   0.674   1.172  0.3742 -0.2835 -0.0364
 1272WN      WN 5772   3.941   3.198   1.022 -0.0712 -0.2833 -0.1299
 1273WN      WN 5773   3.257   6.411   1.873 -0.2536  0.1130  0.1353
 1274WN      WN 5774   3.244   0.435  13.575  0.0727 -0.0057 -0.0515
 1275WN      WN 5775   5.974   4.051  17.154 -0.0188 -0.1004  0.1691
 1276WN      WN 5776   6.513   3.209   1.275  0.0832 -0.4340  0.4878
 1277WN      WN 5777   6.894   1.240   0.853  0.3537  0.0941 -0.1605
 1278WN      WN 5778   3.975   0.484  16.982  0.2348  0.0813 -0.1668
 1279WN      WN 5779   5.859   0.114  15.041 -0.2004  0.1335 -0.1245
 1280WN      WN 5780   7.101   5.544   1.642  0.0986  0.3543 -0.0053
 1281WN      WN 5781   1.002   6.972   3.507 -0.1186 -0.4467  0.0628
 1282WN      WN 5782   3.445   6.747  14.920  0.2046 -0.0390  0.1575
 1283WN      WN 5783   4.956   3.037  13.480 -0.0946  0.2243 -0.3962
 1284WN      WN 5784   3.656   2.233   1.185  0.0581  0.2412 -0.2730
 1285WN      WN 5785   2.954   2.313  14.660  0.3861 -0.0433  0.0426
 1286WN      WN 5786   3.966   4.118   3.876  0.1137  0.0921  0.2560
 1287WN      WN 5787   0.893   2.128  16.437  0.2159  0.0718 -0.3383
 1288WN      WN 5788   1.240   1.442   1.725 -0.0942  0.4764 -0.1399
 1289WN      WN 5789   1.181   2.178  15.436  0.0515 -0.3222  0.0486
 1290WN      WN 5790   4.824   2.365  13.617 -0.1335 -0.0448  0.3179
 1291WN      WN 5791   1.025   7.116   0.141  0.1277 -0.0636 -0.1832
 1292WN      WN 5792   3.310   0.243   0.326 -0.1755 -0.0588 -0.2427
 1293WN      WN 5793   2.020   6.970  14.659  0.2823  0.1474 -0.0784
 1294WN      WN 5794   3.798   2.752   0.396 -0.0345  0.0940 -0.1879
 1295WN      WN 5795   1.492   6.796   2.627 -0.0144  0.1877 -0.1703
[truncated: 235,598 more chars]
