# Supplementary material for: Free energies of membrane stalk formation from a lipidomics perspective
Source: Nat Commun. 2021 Nov 15;12:6594. doi: 10.1038/s41467-021-26924-2 (PMC8593120; doi:10.1038/s41467-021-26924-2)
Supplement: Supplementary file 4 — Source Data [file 41467_2021_26924_MOESM4_ESM.zip › SI_data/Fig_S5/outer-flat/22water-per-nm2.gro]

Membrane with PIPC PAPC POPC DPSM PNSM PLSM PAPI PAPS PAPE CHOL (36 14 12 26 18 16 4 8 4 98)
 9798
    1PIPC   NC3    1   4.496   3.679   8.157 -0.2568  0.4730 -0.3081
    1PIPC   PO4    2   4.137   3.496   8.125 -0.0104  0.1744  0.0624
    1PIPC   GL1    3   3.944   3.585   7.832 -0.1840 -0.1014  0.1464
    1PIPC   GL2    4   4.016   3.912   7.578  0.1308 -0.2100 -0.1540
    1PIPC   C1A    5   3.861   3.242   7.552  0.0055 -0.0936  0.0710
    1PIPC   D2A    6   3.806   2.810   7.480  0.2831  0.0218 -0.0302
    1PIPC   D3A    7   3.570   2.651   7.092 -0.0207 -0.2728 -0.1383
    1PIPC   C4A    8   3.698   2.776   6.726  0.0905 -0.1925 -0.0862
    1PIPC   C1B    9   4.045   3.843   7.133 -0.0635 -0.2394  0.1856
    1PIPC   C2B   10   4.105   3.866   6.730 -0.0312  0.1486  0.2038
    1PIPC   C3B   11   4.139   3.826   6.377 -0.3657  0.1046 -0.1678
    1PIPC   C4B   12   4.365   3.845   6.098 -0.1621 -0.0275  0.1869
    2PIPC   NC3   13   2.308   2.273   7.587 -0.2196 -0.1619 -0.2315
    2PIPC   PO4   14   2.578   2.699   7.725 -0.2243 -0.0188 -0.1377
    2PIPC   GL1   15   2.414   3.125   7.386 -0.0841 -0.2301  0.0933
    2PIPC   GL2   16   2.054   3.032   7.252 -0.2276  0.2086  0.1938
    2PIPC   C1A   17   2.366   3.537   7.248  0.0753 -0.0010 -0.0570
    2PIPC   D2A   18   2.303   3.945   7.276  0.1491  0.0336  0.0063
    2PIPC   D3A   19   2.092   3.757   6.892 -0.1934  0.1913  0.1928
    2PIPC   C4A   20   2.453   3.574   6.621  0.0735 -0.1469 -0.0670
    2PIPC   C1B   21   1.979   3.212   6.840 -0.1913  0.2191 -0.0544
    2PIPC   C2B   22   1.992   3.272   6.347  0.0955  0.1759  0.0985
    2PIPC   C3B   23   2.299   3.499   6.103  0.0202  0.0485  0.1300
    2PIPC   C4B   24   2.721   3.672   6.191 -0.1765  0.2759 -0.1033
    3PIPC   NC3   25   4.762   4.496   7.989  0.1382  0.2353  0.1637
    3PIPC   PO4   26   4.548   4.178   7.992  0.1245  0.1775 -0.2349
    3PIPC   GL1   27   4.751   3.885   7.621  0.1800  0.1595  0.0210
    3PIPC   GL2   28   4.953   3.758   7.633  0.1017 -0.1500  0.0469
    3PIPC   C1A   29   4.457   3.673   7.381  0.1646 -0.0931  0.1845
    3PIPC   D2A   30   4.286   3.300   7.273 -0.0058  0.2988  0.0006
    3PIPC   D3A   31   3.914   3.304   6.999  0.1929  0.0365 -0.1273
    3PIPC   C4A   32   4.093   3.354   6.668 -0.0010 -0.2083 -0.2780
    3PIPC   C1B   33   4.951   3.761   7.182  0.0477  0.0003  0.0143
    3PIPC   C2B   34   4.993   3.723   6.693  0.3018 -0.2642  0.0102
    3PIPC   C3B   35   5.381   3.699   6.486  0.1592 -0.0992 -0.0260
    3PIPC   C4B   36   5.563   3.451   6.234  0.1227  0.2499 -0.1448
    4PIPC   NC3   37   3.695   6.577   7.534  0.1630  0.0292 -0.1555
    4PIPC   PO4   38   3.293   6.294   7.488 -0.0308 -0.3594 -0.0050
    4PIPC   GL1   39   3.222   6.419   7.089 -0.1536 -0.0386 -0.3154
    4PIPC   GL2   40   3.081   6.700   7.185 -0.0032  0.1879 -0.0049
    4PIPC   C1A   41   3.177   6.363   6.643  0.2538 -0.0903 -0.0826
    4PIPC   D2A   42   3.483   6.549   6.408  0.3516 -0.0019  0.0882
    4PIPC   D3A   43   3.397   6.200   6.129 -0.0897  0.2476  0.1401
    4PIPC   C4A   44   3.470   6.067   5.667  0.1332  0.0000  0.1769
    4PIPC   C1B   45   2.858   6.707   6.871  0.0130  0.0904  0.5980
    4PIPC   C2B   46   2.837   6.691   6.515 -0.5040 -0.1040  0.0318
    4PIPC   C3B   47   2.880   6.709   6.127  0.1210  0.1561 -0.1428
    4PIPC   C4B   48   3.138   6.489   5.809 -0.1261  0.0159 -0.3153
    5PIPC   NC3   49   0.793   0.948   7.587 -0.2889 -0.2403 -0.0464
    5PIPC   PO4   50   0.893   1.272   7.793  0.3430 -0.1261 -0.1509
    5PIPC   GL1   51   0.676   1.437   7.430  0.2286  0.1410 -0.0677
    5PIPC   GL2   52   0.882   1.510   7.320  0.1459 -0.3348 -0.0760
    5PIPC   C1A   53   0.378   1.407   7.067  0.0637  0.1106  0.0227
    5PIPC   D2A   54   0.181   1.774   6.881  0.0263 -0.0976 -0.1801
    5PIPC   D3A   55   0.031   1.957   6.484 -0.0885  0.1676  0.1256
    5PIPC   C4A   56  -0.265   2.195   6.363 -0.0321  0.1954  0.2165
    5PIPC   C1B   57   0.919   1.604   6.913  0.1812 -0.0588 -0.2632
    5PIPC   C2B   58   0.625   1.678   6.626 -0.0142 -0.3320  0.0883
    5PIPC   C3B   59   0.241   1.526   6.294  0.0457  0.1150 -0.1143
    5PIPC   C4B   60   0.206   1.562   5.833  0.0129 -0.1169  0.0183
    6PIPC   NC3   61   4.723   1.224   8.006  0.1606 -0.1333  0.0698
    6PIPC   PO4   62   4.963   1.595   7.974 -0.4097 -0.0431 -0.0803
    6PIPC   GL1   63   4.876   1.835   7.616 -0.0413 -0.1385  0.1653
    6PIPC   GL2   64   4.938   2.148   7.592 -0.1630 -0.1802  0.2809
    6PIPC   C1A   65   4.798   1.841   7.080  0.0464  0.2713 -0.0182
    6PIPC   D2A   66   4.727   1.869   6.591 -0.0526  0.0776 -0.2414
    6PIPC   D3A   67   4.430   2.082   6.235 -0.0245 -0.1201 -0.1045
    6PIPC   C4A   68   4.217   2.443   6.368  0.0482 -0.1402 -0.1371
    6PIPC   C1B   69   5.092   2.352   7.151 -0.0361 -0.0701  0.0974
    6PIPC   C2B   70   5.054   2.293   6.755  0.0345 -0.0062 -0.1844
    6PIPC   C3B   71   5.090   2.132   6.357 -0.2547 -0.0063  0.3656
    6PIPC   C4B   72   4.866   1.913   6.009 -0.1286 -0.0353  0.0959
    7PIPC   NC3   73   3.254   0.363   8.020 -0.2499 -0.0456  0.0691
    7PIPC   PO4   74   2.970   0.814   7.955 -0.4228  0.1833 -0.2730
    7PIPC   GL1   75   3.013   0.850   7.529  0.0161 -0.1639  0.0446
    7PIPC   GL2   76   3.178   1.132   7.397  0.1457  0.2451  0.1502
    7PIPC   C1A   77   2.750   1.005   7.222  0.0541  0.3733  0.3829
    7PIPC   D2A   78   2.611   0.799   6.852 -0.2360  0.1145  0.4643
    7PIPC   D3A   79   2.619   0.768   6.358 -0.0341  0.0910  0.0404
    7PIPC   C4A   80   2.722   1.161   6.217  0.0031  0.0484  0.2888
    7PIPC   C1B   81   3.174   1.188   6.944 -0.0475 -0.0533  0.0899
    7PIPC   C2B   82   3.205   1.139   6.530  0.0743  0.1237  0.2315
    7PIPC   C3B   83   3.223   1.151   6.049 -0.0420 -0.0185 -0.0825
    7PIPC   C4B   84   3.122   0.669   5.768  0.2266  0.1353 -0.1565
    8PIPC   NC3   85   3.670   2.833   8.355  0.2044  0.2074  0.1764
    8PIPC   PO4   86   3.558   2.721   7.880 -0.0525 -0.3181  0.0140
    8PIPC   GL1   87   3.325   2.944   7.533  0.0905  0.0148 -0.1376
    8PIPC   GL2   88   3.211   3.222   7.636  0.2953 -0.1980 -0.0013
    8PIPC   C1A   89   3.370   3.122   7.182  0.2243  0.0038  0.3298
    8PIPC   D2A   90   3.404   3.171   6.810  0.0831  0.1003 -0.3385
    8PIPC   D3A   91   3.533   3.207   6.415 -0.4050  0.0097 -0.0101
    8PIPC   C4A   92   3.934   3.002   6.265  0.0573  0.0122  0.5546
    8PIPC   C1B   93   2.889   3.365   7.339  0.4028  0.0901  0.1067
    8PIPC   C2B   94   2.752   3.313   6.957 -0.1644  0.1226  0.1858
    8PIPC   C3B   95   3.007   3.443   6.617  0.0017  0.2595 -0.2069
    8PIPC   C4B   96   3.159   3.319   6.131 -0.0115 -0.1201 -0.2608
    9PIPC   NC3   97   5.324   0.343   7.855 -0.0223  0.0260  0.2543
    9PIPC   PO4   98   4.968   0.030   7.768  0.1880 -0.2422  0.0687
    9PIPC   GL1   99   4.841   0.221   7.479  0.1943 -0.0733  0.3754
    9PIPC   GL2  100   4.697   0.550   7.482 -0.3707  0.2720  0.2724
    9PIPC   C1A  101   4.915   0.260   7.135  0.3628 -0.1572  0.0101
    9PIPC   D2A  102   5.016   0.461   6.682 -0.1047  0.0916 -0.0137
    9PIPC   D3A  103   5.069   0.080   6.425 -0.1076 -0.2780 -0.0677
    9PIPC   C4A  104   5.485  -0.048   6.463  0.0184  0.0638  0.0303
    9PIPC   C1B  105   4.850   0.769   7.131 -0.1346  0.1676  0.2342
    9PIPC   C2B  106   4.740   0.878   6.742  0.1782  0.2249  0.0577
    9PIPC   C3B  107   4.624   1.183   6.377  0.0019 -0.1828  0.0263
    9PIPC   C4B  108   4.419   1.200   5.914  0.1269  0.0431  0.0939
   10PIPC   NC3  109   4.438  -0.057   7.643 -0.2299  0.3673  0.0514
   10PIPC   PO4  110   3.996  -0.043   7.539 -0.0194 -0.1005  0.0013
   10PIPC   GL1  111   3.756   0.344   7.454 -0.1327  0.2058  0.0019
   10PIPC   GL2  112   3.952   0.565   7.294  0.0486  0.0077 -0.1331
   10PIPC   C1A  113   3.534   0.401   7.106  0.0699  0.1258  0.0018
   10PIPC   D2A  114   3.425   0.300   6.733  0.1966  0.2040 -0.1637
   10PIPC   D3A  115   3.114  -0.013   6.794  0.2112 -0.2827 -0.1247
   10PIPC   C4A  116   2.738   0.153   6.705  0.1181  0.2483 -0.3245
   10PIPC   C1B  117   3.864   0.589   6.792  0.1994 -0.0655  0.0932
   10PIPC   C2B  118   3.951   0.499   6.362 -0.0861 -0.0591  0.0496
   10PIPC   C3B  119   3.961   0.514   5.940  0.4556 -0.1795 -0.1857
   10PIPC   C4B  120   4.277   0.620   5.567 -0.1117  0.1746 -0.1438
   11PIPC   NC3  121   2.346   5.220   7.811  0.0284 -0.1615 -0.0627
   11PIPC   PO4  122   2.716   5.180   7.454 -0.3792 -0.1184  0.0481
   11PIPC   GL1  123   2.654   5.207   7.072 -0.1266 -0.4114  0.1944
   11PIPC   GL2  124   2.617   4.808   6.997  0.2229 -0.2895 -0.0749
   11PIPC   C1A  125   2.485   5.168   6.648  0.0092 -0.1134 -0.0940
   11PIPC   D2A  126   2.377   5.189   6.245 -0.0293 -0.2364 -0.2199
   11PIPC   D3A  127   2.722   5.397   6.173 -0.0872 -0.0856 -0.1950
   11PIPC   C4A  128   2.906   5.508   5.856  0.0000  0.0927 -0.0814
   11PIPC   C1B  129   2.599   4.588   6.586 -0.0802 -0.0107 -0.1333
   11PIPC   C2B  130   2.345   4.630   6.302  0.2024  0.0227  0.0748
   11PIPC   C3B  131   1.992   4.369   6.055 -0.1243  0.0143 -0.2092
   11PIPC   C4B  132   1.704   4.182   5.911  0.0054  0.0801  0.1397
   12PIPC   NC3  133   1.014   1.995   7.618  0.1065  0.0065  0.0809
   12PIPC   PO4  134   0.690   2.301   7.527 -0.3072 -0.0018  0.1689
   12PIPC   GL1  135   0.578   2.375   7.171 -0.1637 -0.1228  0.1108
   12PIPC   GL2  136   0.775   2.631   7.100 -0.0172 -0.0250  0.0707
   12PIPC   C1A  137   0.410   2.204   6.756  0.2305  0.0392  0.1733
   12PIPC   D2A  138   0.491   2.093   6.323  0.3138  0.0532 -0.1634
   12PIPC   D3A  139   0.739   1.822   6.184 -0.0874 -0.1700 -0.1097
   12PIPC   C4A  140   1.057   1.716   6.409  0.0193 -0.2298  0.1076
   12PIPC   C1B  141   0.658   2.600   6.684  0.1003 -0.0728  0.1304
   12PIPC   C2B  142   0.533   2.646   6.244  0.1496  0.1022 -0.2234
   12PIPC   C3B  143   0.275   2.437   5.975 -0.2140 -0.3390  0.0466
   12PIPC   C4B  144   0.481   1.986   5.797 -0.1931  0.2927  0.3930
   13PIPC   NC3  145   6.898   5.301   8.180  0.0174  0.1129  0.0731
   13PIPC   PO4  146   7.061   5.797   7.979  0.0755  0.2328 -0.1695
   13PIPC   GL1  147   6.786   5.709   7.678  0.0784 -0.1999 -0.0197
   13PIPC   GL2  148   6.527   5.892   7.634  0.0105 -0.0232 -0.0265
   13PIPC   C1A  149   6.780   5.416   7.431 -0.2158  0.0627  0.1072
   13PIPC   D2A  150   6.582   5.023   7.337 -0.1081 -0.0934  0.2742
   13PIPC   D3A  151   6.259   4.716   7.141  0.2568 -0.5757  0.1055
   13PIPC   C4A  152   5.983   4.929   6.789  0.0456  0.2164  0.2844
   13PIPC   C1B  153   6.499   5.737   7.199  0.2835 -0.2327 -0.1207
   13PIPC   C2B  154   6.650   5.506   6.970  0.1359 -0.3692 -0.0747
   13PIPC   C3B  155   6.492   5.153   6.741 -0.0107 -0.1739 -0.0957
   13PIPC   C4B  156   6.285   4.974   6.284  0.0371 -0.0759  0.3440
   14PIPC   NC3  157   2.860   4.528   7.926  0.0634  0.1661  0.1400
   14PIPC   PO4  158   3.327   4.382   7.828  0.3974  0.2497 -0.1094
   14PIPC   GL1  159   3.072   4.360   7.408 -0.1154 -0.2346 -0.1275
   14PIPC   GL2  160   2.998   4.759   7.385  0.0380  0.0801  0.2832
   14PIPC   C1A  161   2.671   4.364   7.145  0.2289  0.0883  0.0396
   14PIPC   D2A  162   2.159   4.424   6.957  0.3906 -0.1079  0.0455
   14PIPC   D3A  163   2.225   4.291   6.625  0.0815 -0.1622  0.0525
   14PIPC   C4A  164   2.144   3.920   6.331  0.1589  0.2391  0.0378
   14PIPC   C1B  165   3.067   4.571   6.934  0.0667  0.0002 -0.2036
   14PIPC   C2B  166   3.098   4.421   6.585  0.3599 -0.2768  0.0106
   14PIPC   C3B  167   3.076   4.192   6.279  0.2334 -0.1001  0.4147
   14PIPC   C4B  168   3.190   3.773   6.247  0.0023  0.1309 -0.3759
   15PIPC   NC3  169   5.773   1.995   7.896 -0.0078 -0.1155 -0.2702
   15PIPC   PO4  170   6.000   1.524   7.869 -0.0427  0.1595 -0.0283
   15PIPC   GL1  171   5.747   1.423   7.537 -0.0448 -0.0653 -0.2999
   15PIPC   GL2  172   5.820   1.117   7.377 -0.0743  0.2451  0.1053
   15PIPC   C1A  173   5.474   1.547   7.216  0.1507  0.1706  0.0246
   15PIPC   D2A  174   5.252   1.851   7.153  0.0205 -0.1739 -0.2590
   15PIPC   D3A  175   5.283   1.841   6.709 -0.1082 -0.2703  0.4749
   15PIPC   C4A  176   5.455   1.396   6.679  0.1240 -0.0586 -0.0417
   15PIPC   C1B  177   5.550   1.117   7.034 -0.1128  0.0407 -0.1236
   15PIPC   C2B  178   5.223   0.959   6.744  0.3001  0.0513 -0.3424
   15PIPC   C3B  179   4.994   0.785   6.330 -0.1688 -0.0130  0.0146
   15PIPC   C4B  180   4.869   0.525   6.112  0.0536  0.0823 -0.0647
   16PIPC   NC3  181   4.186   1.311   7.871 -0.2586  0.0861 -0.0189
   16PIPC   PO4  182   3.852   1.580   7.827 -0.0182 -0.0599  0.4585
   16PIPC   GL1  183   3.777   1.679   7.347  0.1600 -0.1000  0.1135
   16PIPC   GL2  184   3.522   1.481   7.213 -0.4708 -0.0331 -0.0413
   16PIPC   C1A  185   3.628   2.033   6.983  0.1163 -0.0706 -0.1127
   16PIPC   D2A  186   3.362   2.318   6.795 -0.1445  0.1056  0.4713
   16PIPC   D3A  187   3.501   1.941   6.469 -0.1957 -0.0529  0.2050
   16PIPC   C4A  188   3.410   1.947   6.091  0.1671  0.2638 -0.1467
   16PIPC   C1B  189   3.658   1.640   6.775  0.0529 -0.0652 -0.0688
   16PIPC   C2B  190   3.738   1.487   6.336 -0.0768 -0.2587 -0.2566
   16PIPC   C3B  191   4.031   1.535   5.986  0.0670  0.0744 -0.0944
   16PIPC   C4B  192   4.279   1.592   5.593 -0.0524  0.2093  0.0363
   17PIPC   NC3  193   2.108   3.923   7.711  0.1145 -0.2110  0.1457
   17PIPC   PO4  194   1.767   4.127   7.615  0.2595 -0.0108  0.1250
   17PIPC   GL1  195   1.736   3.906   7.246 -0.0637  0.3949 -0.3427
   17PIPC   GL2  196   1.656   3.534   7.129 -0.1059  0.2860  0.1829
   17PIPC   C1A  197   1.680   4.023   6.866 -0.2364 -0.0556  0.0237
   17PIPC   D2A  198   1.663   4.052   6.465  0.2046 -0.1614  0.1004
   17PIPC   D3A  199   1.319   3.862   6.510  0.2136  0.1818  0.1759
   17PIPC   C4A  200   1.151   4.118   6.661  0.0269  0.0488 -0.1810
   17PIPC   C1B  201   1.686   3.544   6.651  0.3352 -0.1032  0.0615
   17PIPC   C2B  202   1.782   3.656   6.142 -0.3420  0.1078  0.2837
   17PIPC   C3B  203   2.083   3.866   5.813 -0.0212  0.0006  0.0004
   17PIPC   C4B  204   2.469   3.924   5.695  0.2682  0.0277  0.0173
   18PIPC   NC3  205   1.513   1.968   7.828  0.0071  0.0154  0.2978
   18PIPC   PO4  206   1.446   2.290   7.576  0.2081 -0.1870  0.1186
   18PIPC   GL1  207   1.503   2.283   7.079  0.1908 -0.1841 -0.0717
   18PIPC   GL2  208   1.806   2.024   7.080  0.0330 -0.1319 -0.0375
   18PIPC   C1A  209   1.607   2.327   6.709 -0.1572  0.0466  0.0156
   18PIPC   D2A  210   1.501   2.477   6.302 -0.0367 -0.1287  0.0846
   18PIPC   D3A  211   1.746   2.714   6.015 -0.1268  0.1073  0.0731
   18PIPC   C4A  212   2.082   2.529   5.790  0.2705 -0.0832  0.0490
   18PIPC   C1B  213   2.069   2.089   6.678  0.2057  0.2496 -0.0299
   18PIPC   C2B  214   2.469   2.103   6.370  0.3355 -0.1521 -0.0307
   18PIPC   C3B  215   2.479   2.097   5.965  0.0634 -0.1190 -0.0068
   18PIPC   C4B  216   2.389   1.958   5.609  0.2594  0.1028  0.2438
   19PIPC   NC3  217   4.178   6.804   3.084  0.2537 -0.3499 -0.2306
   19PIPC   PO4  218   3.855   6.805   3.287 -0.0621  0.0925 -0.3495
   19PIPC   GL1  219   3.860   6.645   3.675 -0.3348 -0.1879  0.4694
   19PIPC   GL2  220   3.762   6.843   3.847  0.4128 -0.0952  0.0240
   19PIPC   C1A  221   3.841   6.473   4.117  0.1784  0.0355  0.1816
   19PIPC   D2A  222   3.751   6.398   4.487  0.1090  0.1206  0.2848
   19PIPC   D3A  223   3.407   6.372   4.693 -0.0175  0.2461  0.1004
   19PIPC   C4A  224   3.174   6.689   4.784  0.1389  0.1298 -0.0732
   19PIPC   C1B  225   3.726   6.901   4.321  0.0622  0.1589 -0.0877
   19PIPC   C2B  226   3.605   6.966   4.728 -0.5067 -0.4452  0.0500
   19PIPC   C3B  227   3.740   6.994   5.190 -0.0841 -0.0115  0.1603
   19PIPC   C4B  228   3.854   7.106   5.745 -0.2616 -0.2967  0.0342
   20PIPC   NC3  229   0.513   0.144   3.460 -0.1209 -0.2498 -0.2365
   20PIPC   PO4  230   0.506   0.571   3.549  0.1058 -0.1265 -0.3692
   20PIPC   GL1  231   0.502   0.411   3.879  0.1530 -0.3607  0.0200
   20PIPC   GL2  232   0.757   0.307   4.110  0.0453  0.1901 -0.0142
   20PIPC   C1A  233   0.303   0.350   4.330 -0.3473 -0.4783 -0.0212
   20PIPC   D2A  234   0.436   0.111   4.584 -0.0546  0.1616  0.1323
   20PIPC   D3A  235   0.521   0.340   4.957  0.1680 -0.0908 -0.1679
   20PIPC   C4A  236   0.464   0.123   5.286  0.1790 -0.0406  0.0962
   20PIPC   C1B  237   0.958   0.390   4.504  0.1928 -0.1034  0.0637
   20PIPC   C2B  238   1.052   0.391   5.002  0.2387  0.0719  0.0883
   20PIPC   C3B  239   1.322   0.381   5.384  0.0743  0.1785 -0.3594
   20PIPC   C4B  240   1.262   0.757   5.590 -0.1373 -0.1025  0.3812
   21PIPC   NC3  241   5.031   7.340   3.967 -0.3497  0.3055 -0.1748
   21PIPC   PO4  242   4.968   6.941   4.178  0.0802 -0.0985  0.1313
   21PIPC   GL1  243   5.131   7.181   4.527 -0.0407 -0.1168 -0.0514
   21PIPC   GL2  244   5.127   7.568   4.421  0.0415  0.3163 -0.0236
   21PIPC   C1A  245   5.195   7.369   4.952 -0.2256  0.1557 -0.1121
   21PIPC   D2A  246   5.209   7.332   5.403  0.1335 -0.0170  0.3156
   21PIPC   D3A  247   5.083   7.417   5.813 -0.3096  0.1557 -0.1569
   21PIPC   C4A  248   4.645   7.421   6.047 -0.3219 -0.1466  0.1542
   21PIPC   C1B  249   4.713   7.640   4.616  0.0379  0.1902  0.1901
   21PIPC   C2B  250   4.669   7.583   5.029  0.0952 -0.2571 -0.1912
   21PIPC   C3B  251   4.721   7.531   5.550 -0.1109 -0.1200  0.3818
   21PIPC   C4B  252   4.642   7.891   5.751 -0.0485  0.2362  0.1605
   22PIPC   NC3  253   1.988   1.392   3.420 -0.1849  0.2199 -0.5120
   22PIPC   PO4  254   1.711   1.140   3.670 -0.5434 -0.0396  0.0777
   22PIPC   GL1  255   1.560   1.007   3.959 -0.0100 -0.5172 -0.5591
   22PIPC   GL2  256   1.516   0.653   3.830 -0.1063 -0.0115  0.0221
   22PIPC   C1A  257   1.672   0.667   4.322  0.1873  0.0333  0.2969
   22PIPC   D2A  258   1.802   0.730   4.742 -0.3416  0.3368 -0.1205
   22PIPC   D3A  259   1.574   0.427   4.885 -0.1775 -0.1644  0.2114
   22PIPC   C4A  260   1.812   0.068   5.171 -0.1913 -0.1890 -0.1956
   22PIPC   C1B  261   1.290   0.384   4.081 -0.1133 -0.3610  0.2011
   22PIPC   C2B  262   1.374   0.107   4.530 -0.0801 -0.1491 -0.0020
   22PIPC   C3B  263   1.390  -0.026   4.919  0.0768  0.0611 -0.2924
   22PIPC   C4B  264   1.400  -0.107   5.368 -0.2860  0.0392 -0.0751
   23PIPC   NC3  265   2.221   5.979   3.385  0.0256  0.0563 -0.2212
   23PIPC   PO4  266   1.854   5.702   3.304  0.3740  0.3635  0.3381
   23PIPC   GL1  267   2.077   5.708   3.823  0.0816  0.0715 -0.1314
   23PIPC   GL2  268   2.058   6.011   3.983  0.0874  0.0192  0.2195
   23PIPC   C1A  269   2.082   5.442   4.089  0.2462  0.0692 -0.0543
   23PIPC   D2A  270   2.147   5.202   4.478  0.0190  0.1355 -0.0688
   23PIPC   D3A  271   2.127   5.295   4.923 -0.2043 -0.1781 -0.1683
   23PIPC   C4A  272   2.034   5.305   5.356  0.0699 -0.1869 -0.1471
   23PIPC   C1B  273   2.152   5.831   4.399 -0.2089 -0.3335 -0.0108
   23PIPC   C2B  274   2.046   5.803   4.772 -0.1742 -0.0575 -0.0013
   23PIPC   C3B  275   2.238   5.741   5.140  0.2557  0.2358  0.0946
   23PIPC   C4B  276   2.475   5.625   5.536  0.1655  0.0689 -0.1120
   24PIPC   NC3  277   4.403   2.533   4.140  0.1879 -0.1128 -0.4483
   24PIPC   PO4  278   4.179   2.858   4.336  0.1649 -0.2425 -0.3596
   24PIPC   GL1  279   3.823   2.952   4.645 -0.1731 -0.1648 -0.0674
   24PIPC   GL2  280   3.943   3.119   4.834  0.2628  0.1703 -0.0322
   24PIPC   C1A  281   3.689   2.759   5.014 -0.1859  0.2154 -0.2491
   24PIPC   D2A  282   3.895   2.545   5.362  0.1602  0.1072  0.1063
   24PIPC   D3A  283   3.661   2.927   5.527  0.3536 -0.0673  0.2048
   24PIPC   C4A  284   3.886   3.240   5.777  0.0095  0.3752 -0.0570
   24PIPC   C1B  285   3.916   3.241   5.142 -0.2835  0.1518 -0.1589
   24PIPC   C2B  286   3.708   3.519   5.392  0.1005 -0.2171 -0.2254
   24PIPC   C3B  287   3.405   3.375   5.667  0.0860 -0.2573  0.0754
   24PIPC   C4B  288   3.079   3.199   5.654 -0.3956  0.0112 -0.0115
   25PIPC   NC3  289   0.181   6.422   3.895  0.0514  0.4964 -0.1206
   25PIPC   PO4  290   0.546   6.760   4.038 -0.0609  0.0419  0.0572
   25PIPC   GL1  291   0.956   6.768   4.241  0.3783 -0.0757  0.0841
   25PIPC   GL2  292   1.060   6.498   4.176  0.1210  0.0465  0.0175
   25PIPC   C1A  293   0.927   6.756   4.686  0.0122  0.2057 -0.3312
   25PIPC   D2A  294   0.819   6.797   5.069 -0.0258  0.2009  0.1306
   25PIPC   D3A  295   1.071   6.848   5.479 -0.3378 -0.1166 -0.1678
   25PIPC   C4A  296   1.033   7.285   5.691  0.0184 -0.0416  0.1311
   25PIPC   C1B  297   1.308   6.390   4.641 -0.2640 -0.0842 -0.0967
   25PIPC   C2B  298   1.328   6.353   5.157 -0.0220  0.1125 -0.1077
   25PIPC   C3B  299   0.977   6.370   5.373 -0.0740 -0.3922  0.1090
   25PIPC   C4B  300   0.690   6.604   5.536  0.0721  0.2365 -0.2820
   26PIPC   NC3  301   3.780   4.782   3.500  0.2958 -0.0151 -0.0425
   26PIPC   PO4  302   4.190   4.631   3.666  0.0101 -0.2709  0.2424
   26PIPC   GL1  303   4.187   4.681   4.072  0.0632  0.0716  0.1230
   26PIPC   GL2  304   4.049   4.932   4.059 -0.0802  0.0131 -0.0543
   26PIPC   C1A  305   4.456   4.598   4.419 -0.1445  0.0232 -0.3665
   26PIPC   D2A  306   4.442   4.315   4.708  0.2929 -0.3447 -0.2124
   26PIPC   D3A  307   4.674   4.594   4.976  0.1296  0.0314  0.0320
   26PIPC   C4A  308   4.410   4.610   5.402  0.2208  0.2516  0.0085
   26PIPC   C1B  309   4.151   5.083   4.441 -0.1476  0.0663 -0.2361
   26PIPC   C2B  310   4.119   5.094   4.816  0.1258  0.0620 -0.0955
   26PIPC   C3B  311   4.100   5.063   5.182  0.0279  0.1259  0.0414
   26PIPC   C4B  312   4.205   5.079   5.613 -0.0959 -0.0063  0.0524
   27PIPC   NC3  313   7.563   0.778   3.799  0.0724  0.0471 -0.0645
   27PIPC   PO4  314   7.587   0.321   3.655  0.0366  0.1257 -0.1362
   27PIPC   GL1  315   7.388   0.370   4.109 -0.0707  0.0033 -0.1241
   27PIPC   GL2  316   7.436   0.644   4.332  0.0892  0.0362  0.1147
   27PIPC   C1A  317   7.397   0.175   4.514 -0.0683  0.1727  0.1334
   27PIPC   D2A  318   7.037  -0.084   4.687 -0.0190  0.4747 -0.0066
   27PIPC   D3A  319   6.998  -0.160   5.042 -0.0072  0.1343 -0.2146
   27PIPC   C4A  320   6.589  -0.130   5.260 -0.1480  0.3175  0.0208
   27PIPC   C1B  321   7.676   0.646   4.755  0.2681  0.0293 -0.1496
   27PIPC   C2B  322   7.685   0.593   5.209 -0.1023  0.1127  0.1798
   27PIPC   C3B  323   7.889   0.577   5.571  0.0220 -0.0477 -0.0179
   27PIPC   C4B  324   7.754   0.429   5.906 -0.2834 -0.2012 -0.2072
   28PIPC   NC3  325   7.375   4.520   3.729 -0.1038  0.1946 -0.1587
   28PIPC   PO4  326   6.925   4.618   3.600 -0.0121 -0.1905 -0.2686
   28PIPC   GL1  327   6.938   4.697   4.069 -0.0719 -0.1060 -0.2212
   28PIPC   GL2  328   7.059   4.343   4.161  0.1874 -0.2102  0.1243
   28PIPC   C1A  329   7.117   4.974   4.348 -0.0022 -0.2111 -0.0758
   28PIPC   D2A  330   7.145   4.816   4.769  0.2617 -0.2069 -0.0683
   28PIPC   D3A  331   7.138   4.879   5.215 -0.1539  0.0457  0.2274
   28PIPC   C4A  332   7.477   5.022   5.523 -0.0173  0.1590  0.2938
   28PIPC   C1B  333   7.047   4.347   4.611 -0.2458  0.2366 -0.1842
   28PIPC   C2B  334   7.164   4.335   5.070  0.0915  0.0430  0.0835
   28PIPC   C3B  335   7.110   4.118   5.403 -0.0734  0.0145 -0.2000
   28PIPC   C4B  336   7.053   3.824   5.649  0.0693  0.0940  0.2014
   29PIPC   NC3  337   5.339   1.074   3.491 -0.2060  0.2593 -0.4525
   29PIPC   PO4  338   5.055   1.200   3.884  0.1796  0.0991  0.0388
   29PIPC   GL1  339   5.236   1.307   4.288 -0.1423 -0.2157 -0.1210
   29PIPC   GL2  340   5.348   1.502   4.220 -0.2252  0.2883 -0.1117
   29PIPC   C1A  341   5.174   1.135   4.789  0.1887 -0.2329  0.1016
   29PIPC   D2A  342   5.020   1.093   5.071  0.0100  0.0578 -0.1182
   29PIPC   D3A  343   5.115   1.169   5.468 -0.0314 -0.0860 -0.1343
   29PIPC   C4A  344   4.827   0.980   5.741  0.0142 -0.1965  0.2755
   29PIPC   C1B  345   5.078   1.606   4.697  0.1822 -0.3920  0.2307
   29PIPC   C2B  346   5.119   1.544   5.084  0.0911  0.1578  0.3826
   29PIPC   C3B  347   5.263   1.608   5.476 -0.4316 -0.4935  0.0250
   29PIPC   C4B  348   5.278   1.888   5.793 -0.1288  0.0022 -0.3205
   30PIPC   NC3  349   5.750   3.781   3.987  0.3285  0.1841  0.0601
   30PIPC   PO4  350   5.602   3.405   3.847  0.5429  0.0908 -0.3019
   30PIPC   GL1  351   5.829   3.186   4.230  0.2264  0.0548  0.0699
   30PIPC   GL2  352   6.168   3.250   4.462  0.0425  0.1124  0.0378
   30PIPC   C1A  353   5.714   2.974   4.642  0.1159 -0.3151  0.1571
   30PIPC   D2A  354   5.688   2.923   5.049 -0.0188 -0.1634  0.1148
   30PIPC   D3A  355   6.132   3.039   4.955  0.1018 -0.0200 -0.2400
   30PIPC   C4A  356   6.404   3.228   5.189 -0.0991 -0.0202 -0.0588
   30PIPC   C1B  357   6.208   3.538   4.836 -0.1271 -0.0850  0.0823
   30PIPC   C2B  358   6.122   3.760   5.097 -0.0855 -0.1281 -0.1934
   30PIPC   C3B  359   6.193   3.742   5.520 -0.1770 -0.3294 -0.0532
   30PIPC   C4B  360   6.576   3.507   5.623 -0.2260 -0.2777  0.2449
   31PIPC   NC3  361   1.892   2.324   3.814  0.2881  0.1130 -0.2061
   31PIPC   PO4  362   2.272   2.605   3.781 -0.0971  0.2563 -0.2342
   31PIPC   GL1  363   2.345   2.271   4.051 -0.0505 -0.1845 -0.0535
   31PIPC   GL2  364   2.038   1.991   4.187 -0.1166 -0.1321  0.3849
   31PIPC   C1A  365   2.605   2.297   4.393  0.1710 -0.2113  0.1479
   31PIPC   D2A  366   2.568   1.990   4.794 -0.0394 -0.0328  0.1327
   31PIPC   D3A  367   2.245   2.300   4.953 -0.0101  0.0636 -0.1066
   31PIPC   C4A  368   2.287   2.445   5.346  0.0027  0.0926 -0.0647
   31PIPC   C1B  369   2.024   2.108   4.518  0.0850  0.3447  0.1249
   31PIPC   C2B  370   1.999   1.821   4.881 -0.1219  0.1376 -0.0284
   31PIPC   C3B  371   2.295   1.618   5.187 -0.3823 -0.5230 -0.1788
   31PIPC   C4B  372   2.669   1.700   5.347 -0.1969  0.2121 -0.0859
   32PIPC   NC3  373   3.010   5.251   3.695 -0.1188 -0.0205  0.0175
   32PIPC   PO4  374   3.319   4.775   3.715  0.1971  0.0269 -0.1843
   32PIPC   GL1  375   3.160   4.370   3.988  0.2915  0.3057  0.3186
   32PIPC   GL2  376   2.835   4.431   4.027 -0.0925 -0.0538 -0.1856
   32PIPC   C1A  377   3.373   4.252   4.323  0.0913 -0.2266  0.0727
   32PIPC   D2A  378   3.544   3.881   4.485 -0.0248  0.0084 -0.1747
   32PIPC   D3A  379   3.337   3.479   4.306  0.2729 -0.2598 -0.0448
   32PIPC   C4A  380   3.105   3.166   4.632 -0.0389  0.1870  0.5195
   32PIPC   C1B  381   2.958   4.517   4.441 -0.1563 -0.1440  0.0824
   32PIPC   C2B  382   3.188   4.563   4.847  0.0068  0.1218  0.2588
   32PIPC   C3B  383   3.394   4.506   5.186 -0.1224 -0.0779 -0.2372
   32PIPC   C4B  384   3.827   4.620   5.421 -0.3452  0.1184  0.0276
   33PIPC   NC3  385   3.082   0.486   3.724 -0.0068 -0.1284  0.0920
   33PIPC   PO4  386   3.336   0.340   3.463  0.3510  0.1683  0.2345
   33PIPC   GL1  387   3.472   0.219   3.955  0.3400 -0.0021 -0.1586
   33PIPC   GL2  388   3.755  -0.112   4.062  0.1628  0.4289  0.1349
   33PIPC   C1A  389   3.236   0.107   4.375 -0.1212 -0.0065  0.2253
   33PIPC   D2A  390   2.956   0.091   4.648 -0.0524 -0.0168 -0.2362
   33PIPC   D3A  391   3.235   0.244   4.879  0.0870  0.0394 -0.2382
   33PIPC   C4A  392   3.348  -0.071   5.197 -0.2071  0.2639  0.1723
   33PIPC   C1B  393   3.691  -0.005   4.542  0.3139 -0.2374  0.4362
   33PIPC   C2B  394   3.795  -0.057   4.951 -0.0087  0.1037 -0.0288
   33PIPC   C3B  395   3.808  -0.050   5.307  0.2242 -0.0402 -0.2224
   33PIPC   C4B  396   3.614   0.124   5.770 -0.2520  0.1942  0.4027
   34PIPC   NC3  397   1.115   3.616   2.883 -0.0022 -0.2037 -0.1219
   34PIPC   PO4  398   1.260   3.757   3.380  0.3559 -0.5207  0.2547
   34PIPC   GL1  399   1.262   3.689   3.885  0.1659  0.0290  0.1220
   34PIPC   GL2  400   1.543   3.668   4.054  0.2008  0.0554  0.0872
   34PIPC   C1A  401   1.020   3.474   4.307 -0.0296 -0.1546 -0.2053
   34PIPC   D2A  402   0.906   3.742   4.586  0.0216 -0.2249 -0.3055
   34PIPC   D3A  403   0.846   3.762   5.005  0.0048 -0.2781  0.3076
   34PIPC   C4A  404   0.975   3.396   5.229 -0.1218  0.3655 -0.0154
   34PIPC   C1B  405   1.510   3.574   4.460  0.0143  0.3149  0.2127
   34PIPC   C2B  406   1.270   3.361   4.698 -0.0543  0.2326 -0.1709
   34PIPC   C3B  407   0.811   3.307   4.766  0.2547  0.1731  0.0074
   34PIPC   C4B  408   0.389   3.155   4.934 -0.1730  0.1957  0.0619
   35PIPC   NC3  409   2.416   0.273   3.814  0.0122  0.1498 -0.0840
   35PIPC   PO4  410   2.781   0.057   3.775 -0.0339  0.0939  0.1336
   35PIPC   GL1  411   2.810   0.351   4.080 -0.1936  0.1129  0.1520
   35PIPC   GL2  412   2.588   0.252   4.292 -0.0488  0.0219 -0.1211
   35PIPC   C1A  413   3.017   0.602   4.407 -0.0791  0.2697 -0.3027
   35PIPC   D2A  414   3.123   0.687   4.833  0.1091  0.1243  0.0072
   35PIPC   D3A  415   2.824   0.515   5.103 -0.1722  0.0534  0.1412
   35PIPC   C4A  416   2.705   0.647   5.428  0.1313  0.1850 -0.3963
   35PIPC   C1B  417   2.604   0.426   4.638  0.4335  0.6630 -0.1790
   35PIPC   C2B  418   2.378   0.645   4.968 -0.2060  0.1845  0.0189
   35PIPC   C3B  419   2.028   0.618   5.146 -0.3338 -0.1255 -0.1901
   35PIPC   C4B  420   1.769   0.980   5.333  0.1923  0.1928  0.2121
   36PIPC   NC3  421   2.783   4.767   3.161 -0.0508 -0.1516 -0.2152
   36PIPC   PO4  422   2.828   4.820   3.623  0.0800  0.0714 -0.2974
   36PIPC   GL1  423   2.857   4.917   4.017  0.0543 -0.0605 -0.1227
   36PIPC   GL2  424   3.063   5.019   4.231  0.0531  0.0702  0.0743
   36PIPC   C1A  425   2.627   4.948   4.468 -0.2500 -0.1416  0.0356
   36PIPC   D2A  426   2.443   4.955   4.916 -0.0678 -0.1312 -0.1504
   36PIPC   D3A  427   2.456   4.830   5.416 -0.1780 -0.1288 -0.0812
   36PIPC   C4A  428   2.397   5.130   5.685  0.2125 -0.0021  0.0609
   36PIPC   C1B  429   3.137   5.086   4.650  0.1907 -0.3298 -0.3011
   36PIPC   C2B  430   3.239   5.290   5.028  0.1158  0.2104  0.0349
   36PIPC   C3B  431   3.275   5.504   5.390  0.1704 -0.0589  0.0486
   36PIPC   C4B  432   3.492   5.553   5.746  0.1244  0.0293  0.0065
   37PAPC   NC3  433   5.626   4.720   8.017 -0.1630  0.0830  0.0418
   37PAPC   PO4  434   5.274   4.423   8.128 -0.0948  0.2485 -0.2197
   37PAPC   GL1  435   5.333   4.321   7.731 -0.0885  0.1097  0.1063
   37PAPC   GL2  436   4.972   4.305   7.585  0.1095  0.1156  0.1333
   37PAPC   D1A  437   5.394   4.432   7.247  0.0383  0.2478 -0.1976
   37PAPC   D2A  438   5.535   4.800   7.519  0.2377 -0.2203 -0.0708
   37PAPC   D3A  439   5.768   4.745   7.181 -0.2662 -0.0921 -0.3712
   37PAPC   D4A  440   5.558   4.630   6.824  0.0323  0.0205 -0.2202
   37PAPC   C5A  441   5.952   4.551   6.452 -0.0201 -0.1988 -0.2455
   37PAPC   C1B  442   4.869   4.353   7.232 -0.3152 -0.0143 -0.1462
   37PAPC   C2B  443   5.080   4.256   6.852  0.4179  0.1332  0.4021
   37PAPC   C3B  444   5.420   4.340   6.459  0.0239 -0.0278  0.0757
   37PAPC   C4B  445   5.435   4.569   6.243 -0.1110 -0.1548  0.0288
   38PAPC   NC3  446   1.489   1.408   8.396 -0.3298 -0.1545  0.1005
   38PAPC   PO4  447   1.334   1.375   8.004 -0.3886  0.0119  0.0160
   38PAPC   GL1  448   1.341   1.495   7.524  0.0707  0.2047  0.1534
   38PAPC   GL2  449   1.266   1.749   7.292  0.2139 -0.0152 -0.0952
   38PAPC   D1A  450   1.677   1.417   7.386 -0.2210  0.1524  0.2385
   38PAPC   D2A  451   1.809   1.112   7.127 -0.0931  0.1012  0.4542
   38PAPC   D3A  452   2.009   0.984   6.726  0.0896  0.1869  0.0797
   38PAPC   D4A  453   2.285   1.081   6.432 -0.1208 -0.0823  0.0573
   38PAPC   C5A  454   2.233   1.061   5.948 -0.1090 -0.4888  0.1393
   38PAPC   C1B  455   1.442   1.802   6.795  0.1633 -0.1583  0.2197
   38PAPC   C2B  456   1.527   1.950   6.353 -0.2281  0.0974  0.1811
   38PAPC   C3B  457   1.598   1.633   6.087  0.0651 -0.0997  0.2153
   38PAPC   C4B  458   1.798   1.270   6.190 -0.1253  0.1046 -0.1124
   39PAPC   NC3  459   7.554   3.361   8.329  0.0811 -0.2658  0.0180
   39PAPC   PO4  460   7.110   3.426   8.181  0.2409  0.0422  0.3097
   39PAPC   GL1  461   6.951   3.432   7.827  0.1620  0.1736 -0.0238
   39PAPC   GL2  462   6.611   3.422   7.864  0.1257  0.1796 -0.0050
   39PAPC   D1A  463   6.647   3.516   7.395  0.1049  0.3144  0.4766
   39PAPC   D2A  464   6.811   3.489   6.910  0.0983  0.2866 -0.1603
   39PAPC   D3A  465   7.131   3.180   7.025  0.0718  0.1564 -0.2608
   39PAPC   D4A  466   7.325   3.325   6.718 -0.1310 -0.0054  0.0291
   39PAPC   C5A  467   7.120   3.621   6.540 -0.2353  0.0296  0.0683
   39PAPC   C1B  468   6.252   3.276   7.647  0.1028 -0.2297  0.0780
   39PAPC   C2B  469   6.177   3.304   7.246 -0.0422 -0.0689 -0.0434
   39PAPC   C3B  470   6.336   3.331   6.893 -0.0054 -0.0384 -0.0301
   39PAPC   C4B  471   6.519   3.235   6.482 -0.2618 -0.0080 -0.2244
   40PAPC   NC3  472   2.251   5.430   7.263 -0.2097  0.1821  0.2788
   40PAPC   PO4  473   1.903   5.231   7.348  0.1074 -0.0301 -0.2691
   40PAPC   GL1  474   1.838   4.987   7.001  0.1831  0.0210  0.0727
   40PAPC   GL2  475   1.580   5.011   6.864  0.4664 -0.1237 -0.2425
   40PAPC   D1A  476   2.052   4.892   6.694  0.0836 -0.0874 -0.3801
   40PAPC   D2A  477   1.908   5.092   6.355  0.2974  0.4600 -0.0467
   40PAPC   D3A  478   1.984   4.917   6.019  0.0600  0.0647  0.3041
   40PAPC   D4A  479   1.977   5.364   5.899  0.0711  0.1219  0.0927
   40PAPC   C5A  480   1.558   5.333   5.712  0.2965 -0.2765 -0.3325
   40PAPC   C1B  481   1.419   5.215   6.468  0.0268  0.0936 -0.3495
   40PAPC   C2B  482   1.176   5.477   6.275 -0.0740  0.0508 -0.0595
   40PAPC   C3B  483   0.860   5.784   6.046  0.1417  0.1354  0.0324
   40PAPC   C4B  484   0.655   5.986   5.758 -0.1490 -0.0181  0.2967
   41PAPC   NC3  485   6.243   7.124   7.901  0.1257 -0.3007 -0.0322
   41PAPC   PO4  486   5.829   7.028   7.767  0.4348 -0.1248 -0.2242
   41PAPC   GL1  487   5.809   7.287   7.408  0.1049  0.4166 -0.0086
   41PAPC   GL2  488   5.815   7.147   7.111 -0.0002 -0.1604 -0.1947
   41PAPC   D1A  489   5.981   7.711   7.119  0.1217 -0.2255  0.3170
   41PAPC   D2A  490   5.943   7.633   6.704  0.0466  0.3396 -0.0667
   41PAPC   D3A  491   6.369   7.824   6.599  0.3609 -0.0330 -0.0419
   41PAPC   D4A  492   6.561   7.766   6.264  0.0215  0.1114 -0.0737
   41PAPC   C5A  493   6.332   7.558   6.044 -0.2430 -0.0820  0.0745
   41PAPC   C1B  494   5.814   7.178   6.756  0.1652 -0.0396 -0.0750
   41PAPC   C2B  495   5.788   7.069   6.362  0.0027  0.0208 -0.1346
   41PAPC   C3B  496   6.045   7.169   5.905 -0.2173  0.1230 -0.0333
   41PAPC   C4B  497   6.519   7.128   5.680 -0.0916  0.0878 -0.0200
   42PAPC   NC3  498   0.912   3.718   7.955  0.1195  0.2627  0.0898
   42PAPC   PO4  499   0.603   3.367   7.741  0.3389 -0.2888 -0.0190
   42PAPC   GL1  500   0.415   3.350   7.309 -0.1731 -0.0195  0.1007
   42PAPC   GL2  501   0.588   3.104   7.162  0.1666 -0.2428  0.1145
   42PAPC   D1A  502   0.096   3.521   7.155 -0.0881  0.0603 -0.1214
   42PAPC   D2A  503  -0.263   3.540   7.352  0.0850 -0.2849 -0.1269
   42PAPC   D3A  504  -0.203   3.895   7.426  0.0611 -0.1167  0.1706
   42PAPC   D4A  505  -0.252   3.962   6.982  0.0410  0.2963  0.0052
   42PAPC   C5A  506  -0.315   4.244   6.666 -0.1519  0.1909 -0.1479
   42PAPC   C1B  507   0.335   3.233   6.833 -0.4407 -0.1285  0.1351
   42PAPC   C2B  508   0.300   2.974   6.538  0.1801 -0.1585 -0.2281
   42PAPC   C3B  509   0.206   3.030   6.116 -0.0830 -0.2077 -0.0612
   42PAPC   C4B  510   0.159   3.288   5.866  0.0905  0.0547 -0.3364
   43PAPC   NC3  511   6.422   1.549   8.147  0.1564 -0.1845  0.0829
   43PAPC   PO4  512   6.116   1.845   8.293 -0.2062  0.0236  0.1755
   43PAPC   GL1  513   6.403   1.980   7.887 -0.2105 -0.2309  0.2838
   43PAPC   GL2  514   6.398   1.786   7.708  0.0011  0.3313  0.0437
   43PAPC   D1A  515   6.896   1.911   7.775  0.1417 -0.0449 -0.2191
   43PAPC   D2A  516   6.954   2.234   7.447  0.1633 -0.5270 -0.2199
   43PAPC   D3A  517   6.736   2.254   7.128  0.4127 -0.1677 -0.1229
   43PAPC   D4A  518   6.906   1.879   7.087  0.1234  0.2213  0.3287
   43PAPC   C5A  519   7.241   1.738   7.236 -0.3034 -0.3185  0.2514
   43PAPC   C1B  520   6.457   1.832   7.329  0.0471  0.0648 -0.2613
   43PAPC   C2B  521   6.434   1.749   6.924  0.0324  0.0648  0.1368
   43PAPC   C3B  522   6.522   1.709   6.539 -0.2133  0.1012 -0.0501
   43PAPC   C4B  523   6.672   1.647   6.064  0.0755  0.0407  0.0268
   44PAPC   NC3  524   1.944   4.532   3.268 -0.0791  0.3202  0.1121
   44PAPC   PO4  525   2.244   4.544   3.559 -0.1155 -0.2692  0.0705
   44PAPC   GL1  526   1.963   4.448   3.805  0.0082 -0.0261 -0.1018
   44PAPC   GL2  527   1.722   4.723   3.722 -0.0098 -0.0234  0.2691
   44PAPC   D1A  528   1.741   4.193   4.136 -0.1003  0.1756 -0.0606
   44PAPC   D2A  529   1.402   4.187   3.901 -0.3994  0.3250  0.0870
   44PAPC   D3A  530   1.176   4.084   4.267  0.1350 -0.0778  0.1119
   44PAPC   D4A  531   1.333   4.053   4.628 -0.2161  0.0819  0.0962
   44PAPC   C5A  532   1.198   4.109   5.041  0.2555 -0.2091 -0.0888
   44PAPC   C1B  533   1.717   4.688   4.207 -0.0938 -0.1719 -0.1439
   44PAPC   C2B  534   1.619   4.448   4.567 -0.1295  0.1241  0.0751
   44PAPC   C3B  535   1.640   4.451   4.949  0.1147  0.0346 -0.3603
   44PAPC   C4B  536   1.636   4.321   5.356  0.0961  0.2516 -0.1608
   45PAPC   NC3  537   4.739   1.214   4.283 -0.0586 -0.3325  0.1164
   45PAPC   PO4  538   4.536   1.388   3.909 -0.0691  0.2893 -0.2914
   45PAPC   GL1  539   4.398   1.547   4.182  0.0702  0.4256  0.1194
   45PAPC   GL2  540   4.545   1.694   4.427 -0.2255 -0.0393 -0.1716
   45PAPC   D1A  541   4.049   1.783   4.405  0.0413  0.1611  0.0047
   45PAPC   D2A  542   3.686   1.770   4.641 -0.4053  0.0513 -0.3713
   45PAPC   D3A  543   4.038   1.675   4.915  0.0280 -0.1403  0.0890
   45PAPC   D4A  544   3.843   1.490   5.298 -0.4369 -0.1728  0.0136
   45PAPC   C5A  545   4.037   1.161   5.579 -0.1545  0.0434  0.1509
   45PAPC   C1B  546   4.561   1.623   4.750  0.2636 -0.4550 -0.2933
   45PAPC   C2B  547   4.469   1.572   5.121 -0.0178 -0.0808  0.1463
   45PAPC   C3B  548   4.727   1.663   5.496 -0.1357 -0.0818 -0.1903
   45PAPC   C4B  549   4.827   1.441   5.861  0.0038 -0.1822 -0.0563
   46PAPC   NC3  550   7.200   6.897   3.533  0.1337 -0.2145 -0.1365
   46PAPC   PO4  551   7.236   6.562   3.820 -0.1177 -0.2004  0.1101
   46PAPC   GL1  552   7.348   6.490   4.294 -0.0248  0.3856 -0.1159
   46PAPC   GL2  553   7.679   6.550   4.328 -0.4751 -0.0002  0.3428
   46PAPC   D1A  554   7.558   6.608   4.765 -0.2053 -0.1291 -0.0067
   46PAPC   D2A  555   7.225   6.269   4.708 -0.0207 -0.0499  0.0274
   46PAPC   D3A  556   6.824   6.475   4.361  0.0910 -0.0822  0.0857
   46PAPC   D4A  557   6.943   6.921   4.351 -0.3056  0.0490  0.0859
   46PAPC   C5A  558   7.351   6.983   4.513  0.0503 -0.1759  0.0813
   46PAPC   C1B  559   8.049   6.470   4.566 -0.1370  0.2754  0.0089
   46PAPC   C2B  560   7.936   6.518   5.049 -0.0234  0.2365  0.3907
   46PAPC   C3B  561   7.781   6.875   5.294 -0.1950  0.3259 -0.2105
   46PAPC   C4B  562   7.660   7.207   5.376  0.1425 -0.1470  0.2157
   47PAPC   NC3  563   0.085   4.910   3.504  0.1150  0.2387 -0.0588
   47PAPC   PO4  564   0.250   4.565   3.321  0.3393  0.0776 -0.0004
   47PAPC   GL1  565   0.668   4.688   3.566 -0.0241 -0.0108 -0.1747
   47PAPC   GL2  566   0.570   4.912   3.908  0.0457 -0.1630 -0.1327
   47PAPC   D1A  567   0.836   4.520   4.003 -0.2495  0.3834  0.1137
   47PAPC   D2A  568   0.631   4.633   4.428 -0.1999  0.1493  0.0086
   47PAPC   D3A  569   0.923   4.339   4.648  0.2895 -0.0769  0.1360
   47PAPC   D4A  570   0.730   4.319   5.079  0.0112 -0.1147  0.1249
   47PAPC   C5A  571   0.756   4.014   5.426  0.1050 -0.1371  0.3128
   47PAPC   C1B  572   0.595   5.225   4.274 -0.0107  0.2214 -0.0399
   47PAPC   C2B  573   0.828   5.419   4.598  0.0190  0.0287 -0.0838
   47PAPC   C3B  574   0.603   5.800   4.868  0.2017  0.2506 -0.1764
   47PAPC   C4B  575   0.502   5.890   5.248 -0.1384 -0.1172  0.3865
   48PAPC   NC3  576   3.378   5.813   3.445  0.0239  0.1722  0.2687
   48PAPC   PO4  577   2.976   5.691   3.409 -0.1091 -0.5455  0.2715
   48PAPC   GL1  578   3.039   5.809   3.819 -0.2781 -0.1087 -0.1324
   48PAPC   GL2  579   3.010   5.542   4.111  0.0114  0.1197 -0.2773
   48PAPC   D1A  580   3.408   5.800   4.137 -0.2484 -0.1463  0.1199
   48PAPC   D2A  581   3.099   6.040   4.388  0.2183 -0.0722  0.1718
   48PAPC   D3A  582   3.061   6.235   4.067  0.3009 -0.1119 -0.0030
   48PAPC   D4A  583   3.129   6.619   4.272 -0.1996  0.0382 -0.0294
   48PAPC   C5A  584   2.764   6.853   4.494  0.2884 -0.1645  0.2876
   48PAPC   C1B  585   3.160   5.598   4.634  0.1800 -0.3807  0.1198
   48PAPC   C2B  586   3.103   5.831   4.888  0.2218  0.1457 -0.0934
   48PAPC   C3B  587   3.415   5.952   5.178  0.2390  0.1635 -0.0424
   48PAPC   C4B  588   3.898   5.954   5.292 -0.2882 -0.0433 -0.1265
   49PAPC   NC3  589   0.812   1.970   3.591  0.0507 -0.0175 -0.1665
   49PAPC   PO4  590   0.667   2.378   3.651 -0.0767 -0.4360  0.0585
   49PAPC   GL1  591   0.574   2.360   4.054 -0.1095 -0.3247  0.2067
   49PAPC   GL2  592   0.252   2.159   4.153  0.0017  0.0999 -0.1848
   49PAPC   D1A  593   0.248   2.602   4.300 -0.1014 -0.0209 -0.1708
   49PAPC   D2A  594   0.144   2.965   4.496 -0.2011  0.2119  0.2267
   49PAPC   D3A  595   0.424   3.437   4.463  0.0189  0.0860  0.0201
   49PAPC   D4A  596   0.683   3.033   4.331  0.2714 -0.0416  0.0808
   49PAPC   C5A  597   1.132   2.985   4.437 -0.0403  0.0975 -0.0081
   49PAPC   C1B  598   0.089   2.224   4.583 -0.0333 -0.0219  0.0654
   49PAPC   C2B  599   0.027   2.216   5.048  0.0660  0.0929 -0.1312
   49PAPC   C3B  600   0.109   2.174   5.473  0.1174  0.1249 -0.0742
   49PAPC   C4B  601  -0.001   2.013   5.958  0.4313 -0.0411 -0.2531
   50PAPC   NC3  602   3.593   0.722   3.283  0.0099 -0.0162  0.0027
   50PAPC   PO4  603   3.937   0.807   3.500  0.1987  0.1421 -0.0727
   50PAPC   GL1  604   3.900   0.801   3.952 -0.1283 -0.0560  0.1392
   50PAPC   GL2  605   3.845   0.470   4.180 -0.0269 -0.2338 -0.0021
   50PAPC   D1A  606   3.995   0.804   4.457 -0.2132 -0.0705 -0.0826
   50PAPC   D2A  607   4.326   0.979   4.160 -0.0332 -0.1228 -0.2315
   50PAPC   D3A  608   4.332   1.266   4.582 -0.1735  0.3489 -0.1127
   50PAPC   D4A  609   4.170   1.060   4.876  0.1301 -0.0383  0.2404
   50PAPC   C5A  610   4.206   0.797   5.085  0.1182  0.0648  0.0463
   50PAPC   C1B  611   4.100   0.363   4.611  0.1411  0.3817  0.0453
   50PAPC   C2B  612   4.158   0.295   4.947 -0.1156 -0.0807 -0.3214
   50PAPC   C3B  613   4.215   0.206   5.302 -0.0690  0.2417 -0.2974
   50PAPC   C4B  614   4.231   0.036   5.706 -0.0158  0.0520  0.1513
   51POPC   NC3  615   0.253   3.785   7.545  0.0341 -0.2343  0.3016
   51POPC   PO4  616   0.605   4.030   7.696 -0.1080 -0.1199  0.2508
   51POPC   GL1  617   0.742   4.109   7.174  0.2605  0.0969 -0.0514
   51POPC   GL2  618   0.902   4.318   7.098 -0.4524  0.0898  0.1159
   51POPC   C1A  619   0.583   4.228   6.685  0.0430  0.1336 -0.0515
   51POPC   D2A  620   0.214   4.095   6.392 -0.1100  0.2317 -0.0389
   51POPC   C3A  621   0.097   4.245   6.069  0.2550 -0.1416  0.0032
   51POPC   C4A  622  -0.005   4.116   5.703  0.0605 -0.0098 -0.0464
   51POPC   C1B  623   0.979   4.556   6.810  0.2736 -0.0010  0.0114
   51POPC   C2B  624   0.905   4.448   6.375 -0.2642  0.0694  0.0111
   51POPC   C3B  625   0.609   4.283   6.122  0.2032  0.2763 -0.0078
   51POPC   C4B  626   0.520   4.368   5.728 -0.0256  0.1550  0.2685
   52POPC   NC3  627   1.277   3.403   8.019 -0.1219  0.1171 -0.1489
   52POPC   PO4  628   1.100   3.264   7.615  0.1413  0.0719 -0.3434
   52POPC   GL1  629   1.247   3.298   7.246  0.3420 -0.0312  0.2783
   52POPC   GL2  630   1.087   3.045   7.103  0.0618  0.2673 -0.1474
   52POPC   C1A  631   1.234   3.438   6.879  0.0957 -0.2887 -0.1573
   52POPC   D2A  632   1.200   3.368   6.421 -0.0578 -0.0486 -0.0169
   52POPC   C3A  633   1.284   3.703   6.060 -0.1797  0.1045 -0.2561
   52POPC   C4A  634   1.202   4.171   6.108 -0.1383 -0.0981 -0.1159
   52POPC   C1B  635   0.825   3.167   6.745 -0.1689  0.1541  0.0505
   52POPC   C2B  636   0.738   3.099   6.388 -0.2784 -0.1406  0.1014
   52POPC   C3B  637   0.574   3.394   6.177  0.1273  0.1517  0.0408
   52POPC   C4B  638   0.351   3.817   6.052 -0.1940  0.1852 -0.2067
   53POPC   NC3  639   0.725   6.239   8.075  0.2198 -0.0809  0.0339
   53POPC   PO4  640   0.266   6.461   8.069  0.0098 -0.0046 -0.3098
   53POPC   GL1  641   0.270   6.525   7.523  0.0213 -0.0587 -0.0218
   53POPC   GL2  642   0.406   6.842   7.355 -0.2802  0.0742  0.1228
   53POPC   C1A  643   0.054   6.514   7.228 -0.0771  0.0889 -0.0680
   53POPC   D2A  644   0.019   6.755   6.918  0.0497  0.0378  0.0412
   53POPC   C3A  645   0.248   6.980   6.767 -0.1541  0.0608  0.0246
   53POPC   C4A  646   0.201   7.122   6.347  0.0205 -0.1672 -0.0682
   53POPC   C1B  647   0.765   6.908   6.987 -0.2398  0.2616 -0.0487
   53POPC   C2B  648   0.838   7.136   6.550  0.0571 -0.0761  0.0497
   53POPC   C3B  649   0.702   7.211   6.110  0.0208 -0.1366 -0.1575
   53POPC   C4B  650   0.461   7.439   5.735 -0.1521 -0.1389  0.0518
   54POPC   NC3  651   5.408   2.742   8.365  0.3711 -0.1037  0.1349
   54POPC   PO4  652   5.123   2.973   8.084  0.1757  0.1425  0.0564
   54POPC   GL1  653   4.948   2.967   7.700  0.1434 -0.0863 -0.0933
   54POPC   GL2  654   4.823   2.691   7.531  0.0881 -0.1015  0.0864
   54POPC   C1A  655   4.781   3.280   7.374  0.0778 -0.3212  0.0201
   54POPC   D2A  656   4.721   3.328   7.016  0.1547 -0.2387  0.1331
   54POPC   C3A  657   4.449   3.567   6.889  0.1022  0.1232 -0.0744
   54POPC   C4A  658   4.534   3.521   6.509 -0.0231 -0.1290  0.2113
   54POPC   C1B  659   4.866   2.811   7.062 -0.0795 -0.3169  0.0313
   54POPC   C2B  660   4.980   2.838   6.707  0.1466 -0.2699 -0.4862
   54POPC   C3B  661   5.201   2.595   6.325 -0.2341  0.0660 -0.2036
   54POPC   C4B  662   5.442   2.358   5.998 -0.4240 -0.0868 -0.0686
   55POPC   NC3  663   5.343   6.071   7.866  0.1126 -0.1223 -0.1739
   55POPC   PO4  664   4.922   6.093   7.729 -0.0337 -0.1005 -0.0743
   55POPC   GL1  665   4.930   5.953   7.318  0.2367  0.0723 -0.1269
   55POPC   GL2  666   4.772   6.213   7.192 -0.2174  0.2119 -0.0554
   55POPC   C1A  667   5.048   5.675   6.995  0.1534 -0.0919  0.0148
   55POPC   D2A  668   5.159   5.341   6.858  0.0341 -0.0137 -0.0564
   55POPC   C3A  669   5.230   5.300   6.371  0.2534  0.0949 -0.1131
   55POPC   C4A  670   5.493   5.195   5.954  0.0172  0.0405 -0.0291
   55POPC   C1B  671   4.788   6.332   6.774 -0.4332  0.0654  0.1326
   55POPC   C2B  672   4.929   6.489   6.501  0.1152  0.0910 -0.1362
   55POPC   C3B  673   4.769   6.780   6.150 -0.0327 -0.0276  0.1398
   55POPC   C4B  674   4.844   6.998   5.768 -0.0609 -0.3947 -0.4393
   56POPC   NC3  675   1.530   7.099   8.006 -0.0884  0.1139  0.0026
   56POPC   PO4  676   1.347   6.860   7.725  0.0861  0.1641 -0.0454
   56POPC   GL1  677   1.354   6.796   7.363  0.1093 -0.0790 -0.1768
   56POPC   GL2  678   1.163   6.466   7.402  0.2342  0.0405  0.2350
   56POPC   C1A  679   1.251   6.799   6.924  0.1249  0.1426  0.2112
   56POPC   D2A  680   1.571   6.609   6.551 -0.0229 -0.3724  0.2020
   56POPC   C3A  681   1.746   6.730   6.168 -0.1244  0.1003  0.2489
   56POPC   C4A  682   1.952   6.746   5.916 -0.1583 -0.0723  0.1746
   56POPC   C1B  683   1.546   6.444   7.069  0.0836 -0.1492  0.0295
   56POPC   C2B  684   1.808   6.317   6.820  0.1485  0.2310  0.1128
   56POPC   C3B  685   1.975   6.312   6.407 -0.1386  0.0815  0.0572
   56POPC   C4B  686   2.303   6.152   6.224 -0.0452 -0.1344  0.5169
   57POPC   NC3  687   2.278   3.002   3.503  0.0350  0.0651  0.1432
   57POPC   PO4  688   1.820   2.892   3.605 -0.0737  0.0242 -0.1112
   57POPC   GL1  689   1.794   2.807   4.040  0.0612  0.1008  0.4087
   57POPC   GL2  690   2.046   2.690   4.198  0.0604  0.1040  0.1014
   57POPC   C1A  691   1.622   2.973   4.503  0.3148 -0.1960  0.1792
   57POPC   D2A  692   1.678   2.960   4.950  0.0051  0.2970 -0.0491
   57POPC   C3A  693   1.586   3.291   5.109 -0.2738  0.0695  0.0200
   57POPC   C4A  694   1.494   3.697   4.975  0.1562  0.2683  0.1238
   57POPC   C1B  695   2.338   2.734   4.556  0.1632 -0.0372  0.3667
   57POPC   C2B  696   2.374   2.856   5.066 -0.0770 -0.2504  0.2194
   57POPC   C3B  697   2.525   2.926   5.461  0.1255 -0.1996  0.1968
   57POPC   C4B  698   2.910   2.767   5.543  0.0016 -0.2157  0.5516
   58POPC   NC3  699   5.111   4.120   3.244 -0.2103  0.0863 -0.0527
   58POPC   PO4  700   4.817   4.052   3.592  0.0285  0.3607  0.0097
   58POPC   GL1  701   4.955   4.114   4.175  0.0431 -0.1225  0.2642
   58POPC   GL2  702   4.833   3.948   4.451 -0.0174  0.2382  0.0180
   58POPC   C1A  703   5.033   4.332   4.631  0.1249 -0.3049 -0.1743
   58POPC   D2A  704   5.230   4.413   5.078  0.1574  0.3345  0.2184
   58POPC   C3A  705   5.072   4.662   5.381  0.0956 -0.2111  0.0590
   58POPC   C4A  706   4.872   4.581   5.769  0.3067  0.1435  0.1221
   58POPC   C1B  707   5.005   3.865   4.879 -0.4260 -0.3509  0.2110
   58POPC   C2B  708   5.192   3.958   5.269 -0.2808 -0.0194  0.2865
   58POPC   C3B  709   5.565   3.885   5.534  0.2880 -0.3287  0.0812
   58POPC   C4B  710   5.423   4.040   5.956 -0.2111 -0.0139 -0.2280
   59POPC   NC3  711   3.749   3.468   3.863 -0.1158 -0.2123  0.2805
   59POPC   PO4  712   3.240   3.538   3.795  0.0155 -0.1628 -0.0796
   59POPC   GL1  713   2.851   3.379   4.151 -0.1736 -0.2248  0.3316
   59POPC   GL2  714   2.624   3.603   4.201 -0.1928  0.2291 -0.0721
   59POPC   C1A  715   2.561   3.236   4.486  0.1326 -0.0687 -0.0442
   59POPC   D2A  716   2.614   3.267   4.798 -0.2580  0.1175  0.1454
   59POPC   C3A  717   2.821   3.188   5.149 -0.2485 -0.1715 -0.0107
   59POPC   C4A  718   3.240   3.027   5.190  0.2379 -0.3882 -0.0475
   59POPC   C1B  719   2.468   3.697   4.653  0.3953 -0.0506 -0.1998
   59POPC   C2B  720   2.381   4.024   4.917 -0.1343 -0.1863 -0.0251
   59POPC   C3B  721   2.538   4.081   5.278  0.1163  0.0211  0.4875
   59POPC   C4B  722   2.650   4.358   5.494 -0.2109  0.1724 -0.0438
   60POPC   NC3  723   7.619   2.443   3.757 -0.0250 -0.0534 -0.0356
   60POPC   PO4  724   7.408   2.139   3.679 -0.0182 -0.0066  0.0683
   60POPC   GL1  725   7.281   2.312   4.127  0.1845 -0.0018  0.0567
   60POPC   GL2  726   7.303   2.668   4.317  0.1427 -0.0056 -0.1831
   60POPC   C1A  727   7.124   2.222   4.423 -0.2193  0.3925  0.0338
   60POPC   D2A  728   7.259   1.885   4.726 -0.0712  0.0268  0.1550
   60POPC   C3A  729   7.292   1.786   5.221  0.0670  0.1002  0.4008
   60POPC   C4A  730   7.431   1.674   5.476  0.1777 -0.2405 -0.1584
   60POPC   C1B  731   7.264   2.578   4.744 -0.0661  0.2512 -0.0916
   60POPC   C2B  732   7.002   2.248   4.955 -0.0044 -0.0565 -0.1823
   60POPC   C3B  733   7.189   2.308   5.358  0.0057  0.2527 -0.1585
   60POPC   C4B  734   7.223   2.405   5.783 -0.0587  0.2428 -0.1466
   61POPC   NC3  735   1.210   5.887   3.734  0.0875 -0.0633  0.0461
   61POPC   PO4  736   1.334   6.319   3.669  0.1371 -0.1651 -0.3993
   61POPC   GL1  737   1.500   6.468   3.968 -0.0316  0.2045 -0.0830
   61POPC   GL2  738   1.553   6.689   4.206 -0.4334 -0.4373  0.0312
   61POPC   C1A  739   1.695   6.158   4.416  0.0924  0.0075 -0.0257
   61POPC   D2A  740   1.712   6.178   4.953  0.1361 -0.1848  0.1165
   61POPC   C3A  741   1.884   6.059   5.335 -0.0198 -0.0173  0.0155
   61POPC   C4A  742   1.999   5.780   5.649 -0.0973  0.0695  0.2035
   61POPC   C1B  743   1.781   6.670   4.687 -0.0296 -0.0652 -0.3779
   61POPC   C2B  744   1.856   6.625   5.083 -0.3188 -0.0727 -0.0266
   61POPC   C3B  745   1.769   6.539   5.423  0.2878 -0.1103  0.3458
   61POPC   C4B  746   1.455   6.526   5.729  0.0611 -0.1873  0.2013
   62POPC   NC3  747  -0.155   5.335   3.310  0.2947 -0.0868 -0.2461
   62POPC   PO4  748   0.276   5.429   3.390 -0.1144  0.1753  0.1423
   62POPC   GL1  749   0.279   5.347   3.818 -0.0309  0.0666  0.3580
   62POPC   GL2  750  -0.020   5.125   3.940 -0.0496  0.0249 -0.2297
   62POPC   C1A  751   0.165   5.502   4.166  0.1546  0.1659  0.1456
   62POPC   D2A  752   0.321   5.584   4.503  0.0500  0.0085 -0.1499
   62POPC   C3A  753   0.184   5.549   4.975  0.2517 -0.5622  0.0839
   62POPC   C4A  754  -0.140   5.519   5.216  0.1704 -0.0231 -0.1202
   62POPC   C1B  755   0.169   5.041   4.398  0.1042 -0.2725 -0.0564
   62POPC   C2B  756   0.454   5.124   4.768 -0.1832 -0.0700  0.0547
   62POPC   C3B  757   0.724   4.818   4.907  0.2144  0.1937  0.2418
   62POPC   C4B  758   0.842   4.713   5.356 -0.2208  0.1716 -0.0889
   63DPSM   NC3  759   5.713   1.097   8.089  0.0573  0.0408 -0.1184
   63DPSM   PO4  760   5.492   0.734   8.151 -0.1851  0.1400 -0.0635
   63DPSM   AM1  761   5.409   0.945   7.704  0.0588  0.0509  0.1572
   63DPSM   AM2  762   5.244   1.183   7.723  0.0897 -0.2208  0.2242
   63DPSM   T1A  763   5.356   0.681   7.339  0.2335 -0.0773 -0.0509
   63DPSM   C2A  764   5.360   0.425   7.052  0.2611  0.2508 -0.0223
   63DPSM   C3A  765   5.553   0.078   6.969  0.0208  0.1496 -0.3014
   63DPSM   C1B  766   5.068   1.223   7.227 -0.3962 -0.2625 -0.2072
   63DPSM   C2B  767   4.961   1.394   6.914 -0.1443 -0.0073 -0.1099
   63DPSM   C3B  768   4.993   1.481   6.468 -0.1295 -0.0079 -0.1371
   63DPSM   C4B  769   5.271   1.692   6.251 -0.2822 -0.2240  0.0518
   64DPSM   NC3  770   6.162   3.762   8.673 -0.1863 -0.2211  0.0770
   64DPSM   PO4  771   6.187   3.686   8.307  0.6446  0.0277 -0.0024
   64DPSM   AM1  772   5.881   3.691   8.060 -0.1123 -0.0970  0.0803
   64DPSM   AM2  773   5.872   3.408   7.844  0.1615 -0.0165 -0.1670
   64DPSM   T1A  774   5.524   3.823   7.812  0.1620  0.2783 -0.0888
   64DPSM   C2A  775   5.445   3.892   7.386  0.5272 -0.6063 -0.1531
   64DPSM   C3A  776   5.402   3.973   6.992 -0.3622 -0.0845 -0.0976
   64DPSM   C1B  777   5.822   3.575   7.496  0.0689  0.2857  0.2530
   64DPSM   C2B  778   5.782   3.590   7.093 -0.0193 -0.2135  0.0953
   64DPSM   C3B  779   5.882   3.592   6.746 -0.0390  0.2147 -0.0025
   64DPSM   C4B  780   6.172   3.705   6.400  0.1341  0.3567  0.1328
   65DPSM   NC3  781   0.901   4.996   7.733  0.0588 -0.1431  0.0686
   65DPSM   PO4  782   1.025   5.287   7.661  0.0701 -0.0587 -0.2059
   65DPSM   AM1  783   1.015   5.293   7.282 -0.1824 -0.3110 -0.5765
   65DPSM   AM2  784   1.360   5.339   7.188 -0.2750 -0.5834  0.0644
   65DPSM   T1A  785   1.107   5.602   6.886  0.1670 -0.0201  0.0722
   65DPSM   C2A  786   0.974   5.852   6.604 -0.1926  0.2501 -0.0231
   65DPSM   C3A  787   0.846   6.157   6.371 -0.1720  0.1140  0.0200
   65DPSM   C1B  788   1.019   5.080   6.843  0.1265 -0.1542 -0.1543
   65DPSM   C2B  789   0.987   4.986   6.438 -0.1118 -0.2801 -0.2913
   65DPSM   C3B  790   0.954   5.016   6.064 -0.2806 -0.1664  0.0445
   65DPSM   C4B  791   0.965   4.632   5.852  0.0950  0.3613  0.0072
   66DPSM   NC3  792   5.766   5.940   7.686  0.0694  0.0809  0.0620
   66DPSM   PO4  793   6.055   6.222   7.569  0.0277 -0.4064  0.1971
   66DPSM   AM1  794   6.348   6.266   7.249  0.1351  0.0136 -0.0270
   66DPSM   AM2  795   6.495   6.536   7.315  0.2560 -0.3156  0.1075
   66DPSM   T1A  796   6.385   6.105   6.931 -0.1624  0.0853 -0.0268
   66DPSM   C2A  797   6.492   5.811   6.626  0.2042 -0.0721 -0.2242
   66DPSM   C3A  798   6.571   5.448   6.298 -0.0589 -0.0795  0.1729
   66DPSM   C1B  799   6.748   6.461   6.949 -0.0126  0.0249  0.0310
   66DPSM   C2B  800   6.682   6.353   6.543 -0.2906  0.1258  0.4296
   66DPSM   C3B  801   6.527   6.208   6.229 -0.0063 -0.0807  0.2984
   66DPSM   C4B  802   6.091   6.262   5.889 -0.1644 -0.1215 -0.0711
   67DPSM   NC3  803   4.546   2.783   7.954 -0.0305  0.1258  0.1069
   67DPSM   PO4  804   4.492   2.397   8.019  0.1668 -0.0108 -0.2033
   67DPSM   AM1  805   4.432   2.155   7.669 -0.1713 -0.4549  0.2964
   67DPSM   AM2  806   4.087   2.023   7.688 -0.2991  0.0190  0.1687
   67DPSM   T1A  807   4.556   2.255   7.272 -0.1251 -0.4288 -0.0526
   67DPSM   C2A  808   4.495   2.394   6.855 -0.0842  0.0828 -0.2452
   67DPSM   C3A  809   4.715   2.458   6.472  0.2199 -0.0603  0.2439
   67DPSM   C1B  810   4.026   2.319   7.302 -0.0199 -0.3393  0.0434
   67DPSM   C2B  811   3.980   2.379   6.935  0.1324  0.0981 -0.2625
   67DPSM   C3B  812   3.757   2.359   6.526  0.0514  0.1230 -0.0211
   67DPSM   C4B  813   3.587   2.390   6.213 -0.1367 -0.3522 -0.3242
   68DPSM   NC3  814   3.278   5.160   8.239  0.0570 -0.0407 -0.3162
   68DPSM   PO4  815   3.520   5.266   7.893 -0.0016  0.3242 -0.0292
   68DPSM   AM1  816   3.574   4.997   7.438 -0.0614  0.0597  0.1041
   68DPSM   AM2  817   3.471   4.698   7.417  0.0504  0.1222 -0.1490
   68DPSM   T1A  818   3.898   4.994   7.147 -0.2235  0.2188  0.1164
   68DPSM   C2A  819   4.206   4.914   6.904  0.0589  0.2720 -0.1137
   68DPSM   C3A  820   4.462   4.860   6.557  0.2549 -0.0666  0.4022
   68DPSM   C1B  821   3.513   4.726   7.003 -0.0996 -0.2012 -0.1222
   68DPSM   C2B  822   3.499   4.675   6.494  0.0993 -0.0220  0.4603
   68DPSM   C3B  823   3.398   4.654   6.097  0.0201  0.0752  0.0867
   68DPSM   C4B  824   3.370   4.264   5.858  0.3249  0.4315  0.1599
   69DPSM   NC3  825   2.502   5.909   7.336 -0.0396 -0.1510 -0.0392
   69DPSM   PO4  826   2.556   5.679   7.644 -0.0333  0.1018 -0.0667
   69DPSM   AM1  827   2.910   5.641   7.215 -0.0770 -0.4268  0.3637
   69DPSM   AM2  828   3.098   5.853   7.322  0.0433 -0.0937  0.0992
   69DPSM   T1A  829   2.871   5.542   6.714 -0.2563  0.2867 -0.1320
   69DPSM   C2A  830   3.196   5.551   6.351  0.0603 -0.2614 -0.5872
   69DPSM   C3A  831   3.367   5.189   6.102 -0.1547 -0.1530  0.0567
   69DPSM   C1B  832   3.318   5.926   6.906  0.1033  0.0470 -0.0513
   69DPSM   C2B  833   3.580   5.930   6.551 -0.1987 -0.1290 -0.0464
   69DPSM   C3B  834   3.728   5.591   6.235 -0.1816 -0.1312  0.0646
   69DPSM   C4B  835   3.905   5.308   5.967 -0.0553 -0.1186  0.0716
   70DPSM   NC3  836   7.136   4.330   8.350 -0.0807 -0.3852  0.2056
   70DPSM   PO4  837   7.158   4.353   7.923 -0.0584  0.0473  0.2856
   70DPSM   AM1  838   6.835   4.227   7.717  0.1020  0.2414  0.0763
   70DPSM   AM2  839   6.889   3.886   7.636  0.2551  0.1302  0.1740
   70DPSM   T1A  840   6.623   4.359   7.363  0.0170 -0.0594 -0.2346
   70DPSM   C2A  841   6.576   4.365   6.942  0.1801 -0.1537 -0.1215
   70DPSM   C3A  842   6.392   4.656   6.687 -0.1923  0.2196  0.2728
   70DPSM   C1B  843   6.795   3.917   7.166  0.2556 -0.1136  0.0711
   70DPSM   C2B  844   6.768   3.976   6.720 -0.2184 -0.0213  0.0370
   70DPSM   C3B  845   6.658   3.796   6.473  0.0430  0.1404 -0.0881
   70DPSM   C4B  846   6.683   3.496   6.095 -0.0321 -0.3543 -0.1440
   71DPSM   NC3  847   4.212   0.579   8.218  0.1791  0.1361  0.2873
   71DPSM   PO4  848   4.459   0.851   7.813 -0.1872 -0.1595 -0.0344
   71DPSM   AM1  849   4.331   0.900   7.412 -0.3802  0.3533 -0.0186
   71DPSM   AM2  850   4.045   1.105   7.445 -0.1564 -0.1837 -0.3046
   71DPSM   T1A  851   4.256   0.796   6.998 -0.1475  0.0998  0.0145
   71DPSM   C2A  852   4.194   0.901   6.555 -0.1251 -0.0230  0.0185
   71DPSM   C3A  853   3.964   0.980   6.206  0.0698 -0.0500 -0.1273
   71DPSM   C1B  854   3.928   1.318   7.036 -0.1962  0.1227  0.3833
   71DPSM   C2B  855   3.777   1.155   6.675 -0.0920  0.0774  0.4030
   71DPSM   C3B  856   3.518   0.810   6.542  0.2632  0.2831 -0.0358
   71DPSM   C4B  857   3.483   0.410   6.236 -0.1514  0.0838 -0.1842
   72DPSM   NC3  858   7.981   5.326   7.965 -0.1495 -0.1173  0.1941
   72DPSM   PO4  859   7.628   5.144   8.126  0.2655  0.1186  0.1200
   72DPSM   AM1  860   7.554   5.236   7.688 -0.2418  0.0079  0.0649
   72DPSM   AM2  861   7.220   5.242   7.727  0.0382  0.0731 -0.1472
   72DPSM   T1A  862   7.608   5.057   7.239  0.0188 -0.0257 -0.3971
   72DPSM   C2A  863   7.487   4.903   6.821  0.0145 -0.2572 -0.4566
   72DPSM   C3A  864   7.415   5.088   6.517 -0.0089 -0.2000 -0.0032
   72DPSM   C1B  865   7.256   5.503   7.409  0.1491 -0.1196  0.1568
   72DPSM   C2B  866   7.222   5.827   7.049  0.1338 -0.0217 -0.3745
   72DPSM   C3B  867   6.913   5.981   6.797 -0.3461 -0.0298 -0.3926
   72DPSM   C4B  868   6.905   5.955   6.363  0.0157  0.0506 -0.2297
   73DPSM   NC3  869   7.400   6.784   7.940  0.6306  0.2291  0.0367
   73DPSM   PO4  870   7.084   6.508   8.117 -0.0325  0.0915  0.0295
   73DPSM   AM1  871   7.046   6.461   7.677 -0.1771 -0.0512  0.0530
   73DPSM   AM2  872   6.880   6.222   7.474 -0.1988  0.0639  0.2146
   73DPSM   T1A  873   7.072   6.733   7.369  0.3852 -0.0389 -0.0409
   73DPSM   C2A  874   7.024   6.896   6.925 -0.2992 -0.1773 -0.3045
   73DPSM   C3A  875   7.287   6.942   6.557 -0.0211 -0.1926  0.0773
   73DPSM   C1B  876   7.140   6.283   7.146  0.0518  0.1422  0.0460
   73DPSM   C2B  877   7.166   6.445   6.698 -0.1008 -0.0211 -0.2170
   73DPSM   C3B  878   7.149   6.367   6.279 -0.0155 -0.0220 -0.1689
   73DPSM   C4B  879   7.289   6.169   5.958  0.4046  0.3396  0.1251
   74DPSM   NC3  880   3.966   5.187   7.976  0.0454 -0.2710 -0.1636
   74DPSM   PO4  881   4.321   5.333   7.912 -0.1699  0.0919  0.2027
   74DPSM   AM1  882   4.410   5.342   7.400 -0.2633 -0.0318 -0.1465
   74DPSM   AM2  883   4.418   5.006   7.282 -0.0784  0.0764 -0.0066
   74DPSM   T1A  884   4.177   5.400   7.067 -0.1687 -0.1533  0.2928
   74DPSM   C2A  885   4.266   5.330   6.591 -0.4123 -0.1228  0.2302
   74DPSM   C3A  886   4.345   5.145   6.145  0.3463  0.2308  0.0762
   74DPSM   C1B  887   4.610   5.203   6.970  0.1366 -0.0278  0.1982
   74DPSM   C2B  888   4.758   5.217   6.520 -0.1365 -0.2934  0.1821
   74DPSM   C3B  889   4.776   5.461   6.110 -0.0361  0.2506  0.3406
   74DPSM   C4B  890   4.542   5.525   5.789  0.0228 -0.1439  0.2212
   75DPSM   NC3  891   1.193  -0.127   7.632  0.1795  0.0718 -0.0889
   75DPSM   PO4  892   0.789   0.053   7.764 -0.0728  0.1721 -0.0036
   75DPSM   AM1  893   0.786   0.240   7.382  0.0178  0.0446  0.1972
   75DPSM   AM2  894   0.824   0.524   7.362  0.0621  0.1574  0.1121
   75DPSM   T1A  895   0.610   0.343   6.962 -0.0643 -0.1314 -0.0038
   75DPSM   C2A  896   0.645   0.510   6.565 -0.2544  0.4032  0.2522
   75DPSM   C3A  897   0.493   0.715   6.253  0.0868 -0.1695 -0.0371
   75DPSM   C1B  898   1.014   0.636   6.978 -0.1089 -0.1043  0.1393
   75DPSM   C2B  899   1.103   0.647   6.499  0.0342  0.0630  0.1213
   75DPSM   C3B  900   1.063   0.724   6.079  0.1677 -0.2191  0.1548
   75DPSM   C4B  901   0.793   0.919   5.811  0.1122  0.0774  0.2198
   76DPSM   NC3  902   5.306   6.554   3.980 -0.0170 -0.2589  0.1119
   76DPSM   PO4  903   4.918   6.615   3.749 -0.0691  0.2925  0.0866
   76DPSM   AM1  904   4.869   6.425   4.182  0.4008  0.0696 -0.1354
   76DPSM   AM2  905   4.690   6.311   4.248  0.2502  0.0562  0.0276
   76DPSM   T1A  906   4.706   6.630   4.601  0.0970  0.0090  0.0723
   76DPSM   C2A  907   4.611   6.582   4.946  0.0717  0.5085  0.1639
   76DPSM   C3A  908   4.563   6.691   5.371  0.2256 -0.1371 -0.2898
   76DPSM   C1B  909   4.451   6.158   4.611 -0.1994  0.2452 -0.2934
   76DPSM   C2B  910   4.614   5.845   4.916  0.2472  0.3469 -0.1383
   76DPSM   C3B  911   4.819   5.722   5.224 -0.0605 -0.1122  0.0332
   76DPSM   C4B  912   5.002   5.515   5.352 -0.4624  0.3716 -0.0623
   77DPSM   NC3  913   1.050   5.110   3.089  0.2043 -0.1564 -0.2554
   77DPSM   PO4  914   1.367   4.916   3.331  0.1677  0.0281  0.1947
   77DPSM   AM1  915   1.471   5.174   3.679 -0.0280 -0.1554  0.1135
   77DPSM   AM2  916   1.617   5.469   3.668 -0.1383 -0.0304 -0.1527
   77DPSM   T1A  917   1.639   5.168   4.119  0.2109  0.1148 -0.2319
   77DPSM   C2A  918   1.699   5.048   4.573  0.2581  0.4617  0.0234
   77DPSM   C3A  919   1.699   4.964   4.954  0.2682  0.0967  0.1463
   77DPSM   C1B  920   1.684   5.722   4.118 -0.1888  0.2443  0.2306
   77DPSM   C2B  921   1.732   5.573   4.428 -0.1145 -0.3631 -0.0783
   77DPSM   C3B  922   1.648   5.461   4.865 -0.3572 -0.0735  0.3473
   77DPSM   C4B  923   1.722   5.650   5.137  0.3750  0.2025 -0.0096
   78DPSM   NC3  924   5.431   4.984   3.635  0.0210  0.1302  0.0790
   78DPSM   PO4  925   5.931   5.034   3.736 -0.2717 -0.0320 -0.0253
   78DPSM   AM1  926   6.192   5.032   4.092 -0.0232 -0.3934  0.0847
   78DPSM   AM2  927   6.243   4.661   4.105 -0.0843 -0.0696  0.1965
   78DPSM   T1A  928   6.188   4.945   4.518  0.0857  0.0816  0.0785
   78DPSM   C2A  929   6.263   4.835   4.921 -0.0009 -0.0902 -0.0505
   78DPSM   C3A  930   6.177   4.972   5.355 -0.2127 -0.3074 -0.2340
   78DPSM   C1B  931   6.558   4.644   4.396  0.3777  0.2057 -0.3803
   78DPSM   C2B  932   6.650   4.576   4.759  0.1245 -0.0937 -0.0145
   78DPSM   C3B  933   6.637   4.606   5.171  0.1935  0.1356 -0.0828
   78DPSM   C4B  934   6.652   4.707   5.522 -0.3049  0.1298  0.2600
   79DPSM   NC3  935   6.006  -0.074   3.776 -0.3220  0.1438  0.0391
   79DPSM   PO4  936   5.600  -0.109   3.899  0.2038  0.4599  0.0288
   79DPSM   AM1  937   5.699   0.159   4.222  0.0585  0.0403 -0.2737
   79DPSM   AM2  938   5.951   0.293   4.339 -0.4500  0.0393  0.1911
   79DPSM   T1A  939   5.482   0.431   4.410 -0.0634  0.0163 -0.1075
   79DPSM   C2A  940   5.160   0.441   4.786  0.7076  0.4275  0.2648
   79DPSM   C3A  941   5.019   0.406   5.220  0.2008 -0.0088 -0.0729
   79DPSM   C1B  942   6.089   0.329   4.807 -0.4187  0.0777  0.0327
   79DPSM   C2B  943   6.250   0.251   5.184  0.3170 -0.0502 -0.4013
   79DPSM   C3B  944   6.220   0.382   5.629 -0.2847  0.1089 -0.1313
   79DPSM   C4B  945   6.141   0.525   6.095 -0.3265  0.2514 -0.0902
   80DPSM   NC3  946   0.935   5.743   3.232 -0.3381 -0.2756 -0.1396
   80DPSM   PO4  947   1.114   5.470   3.505  0.4305 -0.0064  0.0958
   80DPSM   AM1  948   1.012   5.388   3.907  0.2781 -0.1084 -0.1848
   80DPSM   AM2  949   1.246   5.437   4.079  0.0787  0.0417  0.1120
   80DPSM   T1A  950   0.754   5.721   4.256 -0.0537 -0.1587  0.2637
   80DPSM   C2A  951   0.789   6.081   4.445  0.0891 -0.0182 -0.2903
   80DPSM   C3A  952   0.848   6.218   4.933 -0.1340  0.0864  0.0565
   80DPSM   C1B  953   1.296   5.342   4.531  0.1513  0.0735  0.0014
   80DPSM   C2B  954   1.221   5.179   4.906 -0.1436 -0.0784  0.2261
   80DPSM   C3B  955   1.295   5.271   5.258 -0.0272 -0.2073  0.0766
   80DPSM   C4B  956   1.156   5.053   5.571 -0.1462  0.1178  0.2798
   81DPSM   NC3  957   1.261   2.843   3.614  0.5282 -0.0444  0.1512
   81DPSM   PO4  958   1.450   2.531   3.863 -0.0731 -0.0668  0.1012
   81DPSM   AM1  959   1.449   2.571   4.303 -0.0753 -0.0506 -0.0951
   81DPSM   AM2  960   1.671   2.385   4.319 -0.0000  0.2227 -0.2601
   81DPSM   T1A  961   1.350   2.638   4.752  0.1589 -0.3153 -0.0339
   81DPSM   C2A  962   1.141   2.870   4.986 -0.1089 -0.2317 -0.0471
   81DPSM   C3A  963   0.693   2.874   5.247  0.1071  0.3259  0.1034
   81DPSM   C1B  964   1.769   2.481   4.690  0.0169  0.3006 -0.1366
   81DPSM   C2B  965   1.760   2.393   5.119  0.0048 -0.2039 -0.2613
   81DPSM   C3B  966   1.934   2.108   5.426  0.3041  0.1050 -0.0075
   81DPSM   C4B  967   1.974   1.783   5.804  0.2594 -0.1339 -0.2462
   82DPSM   NC3  968   4.237   7.023   3.562 -0.1515  0.0377 -0.2119
   82DPSM   PO4  969   4.242   7.464   3.616  0.0053  0.0140 -0.0177
   82DPSM   AM1  970   4.377   7.282   3.990 -0.2231  0.1485  0.0292
   82DPSM   AM2  971   4.204   7.496   4.189  0.0342  0.1057 -0.0977
   82DPSM   T1A  972   4.628   7.267   4.375 -0.1949 -0.0953 -0.0617
   82DPSM   C2A  973   4.759   7.064   4.809  0.0843 -0.1168  0.1718
   82DPSM   C3A  974   4.758   7.117   5.193  0.0226  0.2092 -0.1444
   82DPSM   C1B  975   4.198   7.351   4.607 -0.0050  0.0332 -0.1432
   82DPSM   C2B  976   4.225   7.188   4.913 -0.0930 -0.1093  0.2053
   82DPSM   C3B  977   4.183   7.122   5.383  0.1075 -0.1044 -0.1686
   82DPSM   C4B  978   4.371   7.056   5.801 -0.1977  0.0818  0.2476
   83DPSM   NC3  979   0.252   1.421   3.608 -0.1055  0.0746  0.2123
   83DPSM   PO4  980   0.517   1.073   3.787 -0.4495  0.0102  0.2814
   83DPSM   AM1  981   0.910   1.038   4.012  0.2538  0.2621 -0.2700
   83DPSM   AM2  982   1.012   1.268   4.063 -0.1919  0.0335 -0.0557
   83DPSM   T1A  983   1.242   0.850   4.288 -0.2110  0.2196 -0.0548
   83DPSM   C2A  984   1.307   0.790   4.661 -0.1299  0.0606 -0.3930
   83DPSM   C3A  985   1.384   0.824   5.112  0.0494 -0.1244 -0.3158
   83DPSM   C1B  986   0.996   1.168   4.602 -0.0411 -0.0174 -0.2292
   83DPSM   C2B  987   1.102   1.209   5.087  0.0987 -0.0033 -0.2416
   83DPSM   C3B  988   1.169   1.359   5.428 -0.1166  0.1303 -0.1298
   83DPSM   C4B  989   1.431   1.704   5.596  0.3759  0.0444 -0.2521
   84DPSM   NC3  990   4.616   3.797   3.947  0.1047 -0.0116  0.0031
   84DPSM   PO4  991   4.347   3.472   4.092 -0.0561  0.0564  0.3146
   84DPSM   AM1  992   4.472   3.575   4.482 -0.0856 -0.1220 -0.1799
   84DPSM   AM2  993   4.385   3.285   4.594  0.2025  0.0376 -0.0197
   84DPSM   T1A  994   4.540   3.791   4.800  0.4191 -0.3804  0.2386
   84DPSM   C2A  995   4.410   3.987   5.313 -0.0155 -0.1929 -0.2004
   84DPSM   C3A  996   4.717   4.291   5.405  0.1538 -0.3528  0.2479
   84DPSM   C1B  997   4.359   3.368   5.017  0.2276  0.1368 -0.1236
   84DPSM   C2B  998   4.190   3.526   5.442  0.1327  0.0942  0.2125
   84DPSM   C3B  999   4.111   3.792   5.699 -0.4541  0.1562  0.0259
   84DPSM   C4B 1000   4.391   4.203   5.793 -0.0283 -0.3274  0.1109
   85DPSM   NC3 1001   6.975   1.759   3.622  0.1768  0.0633  0.1807
   85DPSM   PO4 1002   7.321   1.602   3.695  0.0129 -0.2125  0.1030
   85DPSM   AM1 1003   7.504   1.758   4.061 -0.1174  0.1669 -0.1323
   85DPSM   AM2 1004   7.247   1.850   4.153  0.0945  0.4659  0.3963
   85DPSM   T1A 1005   7.686   1.665   4.492 -0.2941  0.1006  0.3874
   85DPSM   C2A 1006   7.711   1.686   4.971 -0.1257  0.1112 -0.5303
   85DPSM   C3A 1007   7.900   1.749   5.372  0.0209  0.0410  0.3832
   85DPSM   C1B 1008   7.264   1.428   4.426 -0.2178  0.0241 -0.0158
   85DPSM   C2B 1009   7.164   1.411   4.797  0.0888 -0.3365  0.2570
   85DPSM   C3B 1010   6.978   1.429   5.322  0.2660 -0.4029  0.1725
   85DPSM   C4B 1011   6.885   1.401   5.647  0.0840  0.3800  0.2502
   86DPSM   NC3 1012   2.333   2.098   3.576 -0.0604 -0.1275  0.3420
   86DPSM   PO4 1013   2.041   1.832   3.741  0.2423 -0.1699  0.0954
   86DPSM   AM1 1014   2.059   1.508   4.023 -0.0417  0.0346  0.0559
   86DPSM   AM2 1015   2.094   1.129   4.011 -0.0831 -0.1940  0.0184
   86DPSM   T1A 1016   1.865   1.616   4.416  0.0568 -0.1532  0.1328
   86DPSM   C2A 1017   1.543   1.886   4.625  0.2581  0.0830 -0.0570
   86DPSM   C3A 1018   1.529   1.992   5.109  0.0690  0.2421  0.2264
   86DPSM   C1B 1019   1.875   1.092   4.382 -0.1012  0.2268  0.2055
   86DPSM   C2B 1020   2.055   1.191   4.728  0.1360  0.2429 -0.2157
   86DPSM   C3B 1021   2.187   1.118   5.090  0.1202 -0.2265  0.1774
   86DPSM   C4B 1022   2.350   1.120   5.448 -0.1432 -0.0641  0.3027
   87DPSM   NC3 1023   5.072   2.092   3.597 -0.0708  0.2728 -0.6186
   87DPSM   PO4 1024   4.828   2.317   3.808  0.1053  0.3196  0.0217
   87DPSM   AM1 1025   4.955   2.189   4.155  0.2207  0.2589 -0.0218
   87DPSM   AM2 1026   5.244   2.042   4.040  0.0879  0.0350  0.2987
   87DPSM   T1A 1027   4.877   2.073   4.600  0.1985  0.0867 -0.0685
   87DPSM   C2A 1028   4.855   2.007   5.057 -0.4012 -0.0711 -0.1018
   87DPSM   C3A 1029   4.989   2.035   5.428  0.1341 -0.0360  0.1548
   87DPSM   C1B 1030   5.308   1.991   4.471  0.1347 -0.0447 -0.5426
   87DPSM   C2B 1031   5.396   1.945   4.900 -0.1915  0.0879  0.2439
   87DPSM   C3B 1032   5.580   1.983   5.297 -0.0500 -0.1463  0.0774
   87DPSM   C4B 1033   5.763   1.637   5.497  0.0101 -0.1307 -0.2135
   88DPSM   NC3 1034   6.101   2.100   3.884  0.3945 -0.0122  0.1404
   88DPSM   PO4 1035   6.485   1.765   3.784  0.0019  0.0015 -0.3601
   88DPSM   AM1 1036   6.240   1.668   4.255 -0.3181  0.1852  0.0909
   88DPSM   AM2 1037   6.197   1.939   4.361  0.2626 -0.1823  0.1788
   88DPSM   T1A 1038   6.211   1.552   4.645 -0.0466 -0.2800  0.1708
   88DPSM   C2A 1039   6.156   1.333   5.031  0.1187  0.0883 -0.0442
   88DPSM   C3A 1040   6.148   1.213   5.444  0.0521 -0.0057  0.1552
   88DPSM   C1B 1041   6.282   2.167   4.731  0.0624  0.4546 -0.2159
   88DPSM   C2B 1042   6.533   2.266   5.144  0.2012  0.0704 -0.0830
   88DPSM   C3B 1043   6.760   2.063   5.401  0.0354 -0.0583  0.6063
   88DPSM   C4B 1044   6.990   1.900   5.596  0.0297  0.1804 -0.2410
   89PNSM   NC3 1045   6.747   7.683   8.210 -0.3855  0.0908  0.1209
   89PNSM   PO4 1046   6.577   7.579   7.867 -0.3708  0.0006 -0.4262
   89PNSM   AM1 1047   6.312   7.420   7.440 -0.2230 -0.2214  0.0329
   89PNSM   AM2 1048   6.317   7.078   7.367 -0.4995  0.1553  0.0223
   89PNSM   T1A 1049   6.244   7.335   6.905  0.3089 -0.0832  0.1195
   89PNSM   C2A 1050   6.276   7.273   6.494  0.3374 -0.0448  0.4053
   89PNSM   C3A 1051   6.539   7.127   6.212  0.0996 -0.1179  0.0365
   89PNSM   C1B 1052   6.526   6.895   6.962 -0.2385  0.1100 -0.1138
   89PNSM   C2B 1053   6.748   6.845   6.540 -0.0353  0.2044  0.0066
   89PNSM   C3B 1054   7.022   6.818   6.172 -0.0091  0.1467 -0.3237
   89PNSM   D4B 1055   7.260   6.758   5.794  0.3848 -0.2211 -0.0643
   89PNSM   C5B 1056   7.636   7.069   5.834 -0.2382 -0.3016  0.3880
   89PNSM   C6B 1057   7.957   6.955   5.767 -0.3318  0.0455  0.3355
   90PNSM   NC3 1058   6.839   3.044   8.116  0.1777  0.2329  0.1561
   90PNSM   PO4 1059   7.071   2.673   8.295 -0.0361 -0.2009 -0.0391
   90PNSM   AM1 1060   7.111   2.632   7.901 -0.0644 -0.1340  0.1230
   90PNSM   AM2 1061   7.278   2.977   7.892 -0.1146 -0.0661  0.0144
   90PNSM   T1A 1062   7.379   2.557   7.570 -0.3455  0.1303  0.0701
   90PNSM   C2A 1063   7.466   2.325   7.294  0.2820  0.1549  0.0859
   90PNSM   C3A 1064   7.336   2.154   6.924  0.1301 -0.0771  0.0437
   90PNSM   C1B 1065   7.224   3.006   7.484  0.5181 -0.0224  0.2106
   90PNSM   C2B 1066   7.053   2.716   7.155  0.0648 -0.0126  0.0549
   90PNSM   C3B 1067   7.067   2.523   6.755  0.0401 -0.1250 -0.0718
   90PNSM   D4B 1068   6.944   2.569   6.213 -0.2252 -0.1559 -0.0099
   90PNSM   C5B 1069   6.799   2.950   6.061  0.2334 -0.1062  0.1851
   90PNSM   C6B 1070   6.418   2.912   5.752 -0.2093 -0.0519 -0.2039
   91PNSM   NC3 1071   5.853   2.261   8.514 -0.2131 -0.0502  0.0830
   91PNSM   PO4 1072   5.580   2.387   8.095 -0.1058  0.2355 -0.0761
   91PNSM   AM1 1073   5.436   2.716   7.788  0.1390  0.1290 -0.3044
   91PNSM   AM2 1074   5.690   2.829   7.646  0.0868  0.1645 -0.1427
   91PNSM   T1A 1075   5.281   2.777   7.338  0.0636  0.0150  0.1549
   91PNSM   C2A 1076   5.421   2.719   6.977 -0.0282 -0.2112  0.0313
   91PNSM   C3A 1077   5.591   2.734   6.602 -0.0213 -0.2693 -0.0881
   91PNSM   C1B 1078   5.724   3.045   7.354  0.2750  0.0757  0.3335
   91PNSM   C2B 1079   5.734   3.089   6.878  0.0302 -0.1196 -0.1375
   91PNSM   C3B 1080   6.012   3.081   6.593 -0.0301  0.0383 -0.1509
   91PNSM   D4B 1081   6.185   3.050   6.164 -0.0820  0.0265  0.0676
   91PNSM   C5B 1082   6.234   3.435   5.971  0.0837  0.2168  0.2724
   91PNSM   C6B 1083   5.876   3.612   5.898 -0.0500 -0.1423  0.0441
   92PNSM   NC3 1084   4.392   6.128   7.698  0.1316 -0.1085  0.0081
   92PNSM   PO4 1085   4.187   6.525   7.741 -0.2303  0.0894  0.0202
   92PNSM   AM1 1086   4.265   6.423   7.319 -0.1309  0.0978 -0.0611
   92PNSM   AM2 1087   4.061   6.307   7.273  0.0695  0.1510 -0.0540
   92PNSM   T1A 1088   4.337   6.238   6.912  0.1051  0.0785  0.1878
   92PNSM   C2A 1089   4.453   6.220   6.383 -0.1580  0.1520  0.1026
   92PNSM   C3A 1090   4.447   6.037   5.952  0.1251 -0.0341 -0.0617
   92PNSM   C1B 1091   4.018   6.766   7.007  0.1707 -0.1660 -0.1092
   92PNSM   C2B 1092   3.866   6.837   6.640  0.1398  0.2057  0.1295
   92PNSM   C3B 1093   3.793   7.002   6.273 -0.2602  0.1410  0.0389
   92PNSM   D4B 1094   3.487   6.887   5.999 -0.2288  0.1469  0.0420
   92PNSM   C5B 1095   3.412   6.855   5.608  0.4114  0.1313 -0.0509
   92PNSM   C6B 1096   3.210   6.909   5.222 -0.2447 -0.2104 -0.3053
   93PNSM   NC3 1097   6.918   1.348   8.648 -0.0791  0.1597 -0.0923
   93PNSM   PO4 1098   7.213   1.568   8.439  0.2896 -0.1417 -0.0286
   93PNSM   AM1 1099   7.195   1.636   7.991 -0.0431 -0.2927 -0.1689
   93PNSM   AM2 1100   7.233   1.371   7.736  0.2036  0.0857 -0.1781
   93PNSM   T1A 1101   7.442   1.914   7.691 -0.2859 -0.1931 -0.1664
   93PNSM   C2A 1102   7.714   1.866   7.386 -0.1504 -0.1206 -0.0855
   93PNSM   C3A 1103   8.093   1.879   7.103 -0.2005  0.2597 -0.1187
   93PNSM   C1B 1104   7.339   1.273   7.310 -0.2292  0.2547 -0.1312
   93PNSM   C2B 1105   7.317   1.310   6.930 -0.1475  0.0261 -0.0052
   93PNSM   C3B 1106   7.174   1.594   6.716  0.2099 -0.1133  0.1360
   93PNSM   D4B 1107   7.068   1.741   6.410 -0.2591  0.0900  0.2030
   93PNSM   C5B 1108   7.224   1.559   6.018  0.0174 -0.0690 -0.0082
   93PNSM   C6B 1109   7.335   1.246   5.667  0.1325  0.0920 -0.0466
   94PNSM   NC3 1110   0.324   6.048   7.731  0.0722 -0.0926 -0.2236
   94PNSM   PO4 1111   0.639   5.853   7.821 -0.3284 -0.0886 -0.0010
   94PNSM   AM1 1112   0.473   5.537   7.514 -0.1120 -0.0501  0.5123
   94PNSM   AM2 1113   0.531   5.195   7.475  0.2231 -0.0576 -0.0970
   94PNSM   T1A 1114   0.218   5.596   7.224  0.1541 -0.0509 -0.2655
   94PNSM   C2A 1115   0.162   5.394   6.825  0.2818  0.0699 -0.1991
   94PNSM   C3A 1116   0.213   5.469   6.426  0.0275  0.0728  0.2965
   94PNSM   C1B 1117   0.615   5.341   7.057  0.1700  0.2103 -0.0734
   94PNSM   C2B 1118   0.652   5.384   6.616 -0.0007  0.0777  0.0629
   94PNSM   C3B 1119   0.659   5.402   6.190  0.0478 -0.0569 -0.1147
   94PNSM   D4B 1120   0.405   5.340   5.875  0.1117  0.1974 -0.0626
   94PNSM   C5B 1121   0.480   5.483   5.567 -0.1386  0.1210  0.1396
   94PNSM   C6B 1122   0.755   5.372   5.187  0.1231  0.1336 -0.0449
   95PNSM   NC3 1123   3.893   5.377   7.497  0.1828  0.2922  0.2733
   95PNSM   PO4 1124   4.114   5.686   7.666  0.3199  0.1081  0.0032
   95PNSM   AM1 1125   3.847   5.836   7.283  0.2021  0.1588  0.2071
   95PNSM   AM2 1126   3.634   6.024   7.245  0.0951 -0.2050 -0.1284
   95PNSM   T1A 1127   3.972   5.886   6.851  0.1259  0.1334  0.0625
   95PNSM   C2A 1128   4.093   5.859   6.523 -0.0177 -0.1239  0.0297
   95PNSM   C3A 1129   4.261   5.628   6.162 -0.0386 -0.2791 -0.2855
   95PNSM   C1B 1130   3.676   6.314   6.875  0.1247  0.0570 -0.1438
   95PNSM   C2B 1131   3.973   6.364   6.567  0.2590 -0.1406 -0.0226
   95PNSM   C3B 1132   4.019   6.187   6.168  0.1198  0.3332 -0.0017
   95PNSM   D4B 1133   3.909   6.266   5.744 -0.0404 -0.1771  0.1328
   95PNSM   C5B 1134   4.332   6.261   5.507  0.2949  0.1043 -0.0360
   95PNSM   C6B 1135   4.377   6.196   5.135 -0.1395  0.0686 -0.0692
   96PNSM   NC3 1136   1.346   2.891   7.844 -0.3264 -0.1681 -0.1484
   96PNSM   PO4 1137   1.592   3.079   7.668  0.0407  0.0713  0.1109
   96PNSM   AM1 1138   1.575   2.921   7.335  0.1161 -0.1440 -0.1302
   96PNSM   AM2 1139   1.432   2.714   7.287 -0.1242  0.0055 -0.1553
   96PNSM   T1A 1140   1.523   3.043   6.909  0.1733  0.4177 -0.0601
   96PNSM   C2A 1141   1.513   3.003   6.448 -0.1523 -0.0377 -0.1740
   96PNSM   C3A 1142   1.585   3.203   5.990  0.0121  0.2338  0.2930
   96PNSM   C1B 1143   1.211   2.583   6.891 -0.2236  0.3853 -0.0316
   96PNSM   C2B 1144   1.093   2.766   6.516 -0.1268  0.1226 -0.1495
   96PNSM   C3B 1145   1.137   2.970   6.083 -0.1247  0.2391 -0.2262
   96PNSM   D4B 1146   1.138   2.957   5.594  0.0714 -0.3607  0.1790
   96PNSM   C5B 1147   1.588   2.907   5.512  0.1458  0.1511 -0.0264
   96PNSM   C6B 1148   1.917   2.770   5.408  0.0865 -0.1186 -0.0086
   97PNSM   NC3 1149   1.291   4.590   7.697 -0.0299  0.1498  0.1876
   97PNSM   PO4 1150   0.867   4.537   7.564  0.1760 -0.1296 -0.3752
   97PNSM   AM1 1151   0.438   4.433   7.472 -0.0737  0.0317 -0.2109
   97PNSM   AM2 1152   0.146   4.270   7.656  0.0167 -0.1240 -0.1065
   97PNSM   T1A 1153   0.237   4.109   7.076 -0.2280  0.2645  0.0925
   97PNSM   C2A 1154   0.116   3.735   6.711  0.1061  0.0955  0.2341
   97PNSM   C3A 1155   0.106   3.516   6.345 -0.2059  0.0254 -0.0775
   97PNSM   C1B 1156   0.030   4.557   7.232 -0.1788  0.3515 -0.2306
   97PNSM   C2B 1157   0.133   4.448   6.747  0.3321 -0.2834 -0.0873
   97PNSM   C3B 1158  -0.103   4.603   6.402  0.2557 -0.0226  0.3626
   97PNSM   D4B 1159  -0.379   4.414   6.158 -0.3103 -0.3901 -0.2071
   97PNSM   C5B 1160  -0.389   4.002   6.209 -0.1271 -0.1282  0.1077
   97PNSM   C6B 1161  -0.172   3.693   5.984 -0.1562  0.1421 -0.1450
   98PNSM   NC3 1162   5.431   0.825   4.035 -0.5153  0.2615  0.0771
   98PNSM   PO4 1163   5.634   1.173   3.917  0.4468  0.0932 -0.0233
   98PNSM   AM1 1164   5.738   1.183   4.318 -0.0037  0.1892 -0.0724
   98PNSM   AM2 1165   6.024   1.233   4.276  0.3516  0.1166  0.0124
   98PNSM   T1A 1166   5.753   0.810   4.604  0.0530 -0.0486 -0.2106
   98PNSM   C2A 1167   5.581   0.663   5.026 -0.1376 -0.0213  0.0108
   98PNSM   C3A 1168   5.355   0.807   5.362 -0.1135 -0.1775  0.2419
   98PNSM   C1B 1169   6.129   1.102   4.584 -0.2934 -0.1938 -0.1161
   98PNSM   C2B 1170   6.070   0.822   4.980  0.0634  0.1577  0.1158
   98PNSM   C3B 1171   5.876   0.762   5.391  0.0528 -0.0845 -0.2644
   98PNSM   D4B 1172   5.724   0.650   5.840 -0.2495 -0.0239 -0.3635
   98PNSM   C5B 1173   5.338   0.892   5.916  0.0910  0.0193  0.0704
   98PNSM   C6B 1174   5.275   1.189   6.253  0.1446 -0.1180  0.1007
   99PNSM   NC3 1175   6.105   6.310   3.639  0.2488 -0.0928  0.0072
   99PNSM   PO4 1176   5.836   6.583   3.876 -0.1060  0.0298  0.1269
   99PNSM   AM1 1177   5.769   6.711   4.282  0.0977 -0.0923 -0.0387
   99PNSM   AM2 1178   5.526   6.964   4.152  0.0302 -0.3847  0.0269
   99PNSM   T1A 1179   5.808   6.708   4.748  0.2367  0.1026 -0.2474
   99PNSM   C2A 1180   5.826   6.701   5.139  0.0915 -0.1627  0.0484
   99PNSM   C3A 1181   5.713   6.485   5.469 -0.1000  0.1670 -0.1893
   99PNSM   C1B 1182   5.596   7.115   4.537  0.0235 -0.2220 -0.1802
   99PNSM   C2B 1183   5.617   7.133   5.009 -0.4670 -0.0988 -0.2121
   99PNSM   C3B 1184   5.649   7.069   5.514 -0.0304 -0.1054  0.1801
   99PNSM   D4B 1185   5.537   7.235   5.919  0.4270  0.1116  0.1461
   99PNSM   C5B 1186   5.257   6.921   6.052  0.0512 -0.2218 -0.1296
   99PNSM   C6B 1187   5.277   6.549   6.087 -0.2219  0.0133 -0.0829
  100PNSM   NC3 1188   7.055   5.982   3.575 -0.0199  0.0605  0.2669
  100PNSM   PO4 1189   7.352   6.031   3.977 -0.0129 -0.2788 -0.1339
  100PNSM   AM1 1190   7.359   5.874   4.365  0.1474 -0.3726  0.0305
  100PNSM   AM2 1191   7.629   6.093   4.593 -0.0165 -0.0280  0.0289
  100PNSM   T1A 1192   7.237   5.734   4.775  0.0405 -0.1014  0.1624
  100PNSM   C2A 1193   7.003   5.915   5.042 -0.0317  0.0645  0.0050
  100PNSM   C3A 1194   6.985   5.842   5.437  0.0032  0.2123 -0.0285
  100PNSM   C1B 1195   7.558   6.124   5.077  0.0882 -0.1729  0.1571
  100PNSM   C2B 1196   7.459   5.922   5.453 -0.3652  0.2212  0.0566
  100PNSM   C3B 1197   7.269   5.555   5.744  0.1912 -0.0879  0.1293
  100PNSM   D4B 1198   7.327   5.148   6.022  0.1407 -0.4092 -0.0883
  100PNSM   C5B 1199   7.489   4.766   5.930  0.1211  0.0171 -0.0672
  100PNSM   C6B 1200   7.368   4.547   5.536  0.1648 -0.1098  0.1526
  101PNSM   NC3 1201   2.984   3.591   3.300 -0.3521  0.0028 -0.1960
  101PNSM   PO4 1202   2.711   3.848   3.639 -0.0994  0.1017 -0.0356
  101PNSM   AM1 1203   2.530   4.005   3.976 -0.0070  0.0845 -0.0999
  101PNSM   AM2 1204   2.365   4.175   3.969  0.4570 -0.0860  0.0835
  101PNSM   T1A 1205   2.528   4.199   4.454  0.0159  0.0084  0.4325
  101PNSM   C2A 1206   2.655   4.513   4.841 -0.1389  0.3320 -0.4234
  101PNSM   C3A 1207   2.964   4.834   5.130  0.0035 -0.1124 -0.0504
  101PNSM   C1B 1208   2.189   3.923   4.309  0.0739 -0.0838 -0.2327
  101PNSM   C2B 1209   1.930   3.919   4.612 -0.0484 -0.2304 -0.0044
  101PNSM   C3B 1210   1.854   4.032   4.945 -0.3040 -0.1032  0.2337
  101PNSM   D4B 1211   1.979   3.908   5.316 -0.0681 -0.2154 -0.0704
  101PNSM   C5B 1212   2.165   4.291   5.560  0.2209 -0.3322 -0.1793
  101PNSM   C6B 1213   2.422   4.621   5.842  0.2130  0.0550 -0.0327
  102PNSM   NC3 1214   2.950   1.174   3.122  0.0161 -0.1574 -0.1896
  102PNSM   PO4 1215   3.065   0.894   3.401 -0.0300  0.4463 -0.0607
  102PNSM   AM1 1216   2.953   1.105   3.706  0.0335 -0.1543 -0.4270
  102PNSM   AM2 1217   2.995   0.913   3.923  0.0114 -0.1885 -0.4836
  102PNSM   T1A 1218   2.885   1.420   3.995 -0.0804 -0.0681  0.0205
  102PNSM   C2A 1219   2.602   1.504   4.288 -0.0936  0.2765  0.0548
  102PNSM   C3A 1220   2.401   1.559   4.657 -0.2024 -0.2164  0.3751
  102PNSM   C1B 1221   3.086   1.097   4.366 -0.0489  0.1411  0.0181
  102PNSM   C2B 1222   3.294   1.196   4.759  0.1780 -0.3336  0.0333
  102PNSM   C3B 1223   3.564   1.093   5.137 -0.2575  0.1697  0.3310
  102PNSM   D4B 1224   3.538   1.216   5.624 -0.1861 -0.0443 -0.1367
  102PNSM   C5B 1225   3.608   1.635   5.756 -0.1298 -0.2822  0.0379
  102PNSM   C6B 1226   3.866   1.912   5.570 -0.0968  0.1887 -0.0105
  103PNSM   NC3 1227   3.207   2.578   3.649  0.2141 -0.2584 -0.2503
  103PNSM   PO4 1228   3.477   2.551   3.774  0.0465  0.4165 -0.0191
  103PNSM   AM1 1229   3.391   2.139   3.936  0.0668 -0.0998  0.1408
  103PNSM   AM2 1230   3.089   1.882   3.854 -0.1402  0.3680  0.0029
  103PNSM   T1A 1231   3.432   1.802   4.227 -0.4561  0.1466  0.0831
  103PNSM   C2A 1232   3.459   1.409   4.307  0.1030  0.2322 -0.0517
  103PNSM   C3A 1233   3.740   1.212   4.606  0.0707 -0.0209 -0.1729
  103PNSM   C1B 1234   2.906   1.878   4.208  0.0768  0.0809  0.0626
  103PNSM   C2B 1235   3.061   1.574   4.522  0.1719 -0.2340 -0.1357
  103PNSM   C3B 1236   2.898   1.514   4.949 -0.0490  0.2318  0.1804
  103PNSM   D4B 1237   3.120   1.402   5.354 -0.0170  0.2798  0.0676
  103PNSM   C5B 1238   2.834   1.134   5.696  0.0331  0.0436  0.1659
  103PNSM   C6B 1239   2.624   0.759   5.873 -0.3123 -0.1653  0.1059
  104PNSM   NC3 1240   6.189   5.446   3.753 -0.2544 -0.1615 -0.1710
  104PNSM   PO4 1241   6.564   5.432   3.835 -0.2425  0.0230 -0.2893
  104PNSM   AM1 1242   6.937   5.585   4.014  0.0473  0.1921 -0.0434
  104PNSM   AM2 1243   6.938   5.804   4.063 -0.1507 -0.1039 -0.0141
  104PNSM   T1A 1244   7.106   5.483   4.385 -0.2349 -0.2437  0.1863
  104PNSM   C2A 1245   7.321   5.293   4.600 -0.5753 -0.1045  0.1724
  104PNSM   C3A 1246   7.528   5.104   4.989 -0.0589  0.2307  0.1574
  104PNSM   C1B 1247   6.848   5.996   4.442  0.0693 -0.0163  0.1689
  104PNSM   C2B 1248   6.659   5.733   4.751 -0.0848 -0.0666 -0.0967
  104PNSM   C3B 1249   6.535   5.801   5.127  0.2217 -0.1815  0.0054
  104PNSM   D4B 1250   6.347   5.976   5.577  0.1920 -0.0557  0.1773
  104PNSM   C5B 1251   6.551   6.361   5.745 -0.0382 -0.1045 -0.2136
  104PNSM   C6B 1252   6.767   6.685   5.615 -0.7837  0.3384  0.1155
  105PNSM   NC3 1253   4.025   1.787   3.856  0.0098 -0.0269 -0.3084
  105PNSM   PO4 1254   4.060   2.133   4.068  0.2046  0.1124 -0.0342
  105PNSM   AM1 1255   3.723   2.212   4.296 -0.1348 -0.1386 -0.0212
  105PNSM   AM2 1256   3.721   2.473   4.272 -0.1452 -0.1333  0.0388
  105PNSM   T1A 1257   3.731   2.331   4.787 -0.2285  0.1871 -0.1977
  105PNSM   C2A 1258   3.693   2.057   5.095  0.1010  0.1967  0.1111
  105PNSM   C3A 1259   3.396   1.660   5.025  0.0915 -0.0302  0.0161
  105PNSM   C1B 1260   3.467   2.696   4.544  0.0736 -0.0306  0.0769
  105PNSM   C2B 1261   3.263   2.577   4.925 -0.3066  0.5608  0.2026
  105PNSM   C3B 1262   3.331   2.392   5.343  0.1943  0.1363 -0.3760
  105PNSM   D4B 1263   3.562   2.297   5.693 -0.0133 -0.1995  0.0826
  105PNSM   C5B 1264   3.903   2.641   5.846 -0.2694  0.2925  0.1123
  105PNSM   C6B 1265   4.305   2.711   5.967 -0.2582  0.3182 -0.2040
  106PNSM   NC3 1266   6.835   0.338   3.201 -0.0016 -0.1724 -0.0129
  106PNSM   PO4 1267   6.509   0.129   3.542  0.0463 -0.0223  0.0920
  106PNSM   AM1 1268   6.715   0.258   3.906 -0.0247  0.0533 -0.0976
  106PNSM   AM2 1269   6.883   0.529   4.079 -0.1065 -0.2111  0.2198
  106PNSM   T1A 1270   6.958  -0.005   4.143  0.1156 -0.0962 -0.0490
  106PNSM   C2A 1271   7.297  -0.238   4.116  0.0092 -0.0552 -0.2453
  106PNSM   C3A 1272   7.706  -0.198   4.360 -0.2779 -0.2538 -0.0339
  106PNSM   C1B 1273   6.972   0.477   4.479  0.1676  0.0486  0.0433
  106PNSM   C2B 1274   6.697   0.561   4.819 -0.1031 -0.1510 -0.1633
  106PNSM   C3B 1275   6.694   0.375   5.260  0.1856  0.0014 -0.3875
  106PNSM   D4B 1276   6.695   0.267   5.663  0.0525  0.1061  0.2397
  106PNSM   C5B 1277   6.645   0.644   5.935  0.2714 -0.3550  0.0403
  106PNSM   C6B 1278   6.632   1.073   5.967  0.0428 -0.0089  0.1568
  107PLSM   NC3 1279   6.175   2.754   8.450 -0.1407  0.1661  0.1396
  107PLSM   PO4 1280   5.894   2.809   8.102 -0.1790 -0.3090 -0.0016
  107PLSM   AM1 1281   6.133   2.873   7.862  0.2735  0.0203  0.0743
  107PLSM   AM2 1282   6.393   2.769   7.856 -0.1829 -0.3254  0.2483
  107PLSM   T1A 1283   6.117   2.809   7.374 -0.1327  0.0040 -0.1209
  107PLSM   C2A 1284   5.897   2.637   7.094  0.0065 -0.1103 -0.2141
  107PLSM   C3A 1285   6.040   2.591   6.656 -0.1620  0.0323 -0.1767
  107PLSM   C1B 1286   6.458   2.441   7.532 -0.1190 -0.0186 -0.1091
  107PLSM   C2B 1287   6.212   2.286   7.232  0.0246  0.3108 -0.1367
  107PLSM   C3B 1288   6.284   2.203   6.909  0.1078  0.0447  0.2986
  107PLSM   C4B 1289   6.221   2.146   6.521  0.0085 -0.1701  0.2077
  107PLSM   C5B 1290   6.203   1.870   6.162 -0.2955  0.2861 -0.0103
  107PLSM   C6B 1291   6.020   2.068   5.774  0.0845  0.2229 -0.1668
  108PLSM   NC3 1292   2.471   7.518   8.168 -0.0640 -0.1091  0.1693
  108PLSM   PO4 1293   2.031   7.107   8.245 -0.0095  0.0364  0.0340
  108PLSM   AM1 1294   1.912   6.946   7.712 -0.3201 -0.1610  0.0146
  108PLSM   AM2 1295   1.778   7.209   7.523  0.0977  0.1592 -0.1990
  108PLSM   T1A 1296   1.968   6.752   7.269  0.1848 -0.1949 -0.0137
  108PLSM   C2A 1297   1.946   6.780   6.885  0.0131 -0.0819  0.2812
  108PLSM   C3A 1298   2.066   7.138   6.579 -0.4378  0.0709  0.2117
  108PLSM   C1B 1299   1.722   7.195   7.024  0.0823  0.1699  0.0089
  108PLSM   C2B 1300   1.598   7.154   6.634 -0.1385 -0.0902  0.0811
  108PLSM   C3B 1301   1.619   7.339   6.220 -0.2022 -0.0782 -0.0061
  108PLSM   C4B 1302   1.865   7.460   5.830  0.0714  0.0548 -0.0759
  108PLSM   C5B 1303   1.929   7.843   5.580  0.1046 -0.4351  0.0324
  108PLSM   C6B 1304   2.168   8.180   5.657  0.1123 -0.0726 -0.0395
  109PLSM   NC3 1305   4.799   5.246   7.976 -0.2541  0.1458  0.0461
  109PLSM   PO4 1306   4.546   4.951   7.738  0.3373 -0.1900  0.0844
  109PLSM   AM1 1307   4.548   4.624   7.575 -0.3560  0.1054  0.1038
  109PLSM   AM2 1308   4.352   4.452   7.603 -0.2247  0.2198 -0.3485
  109PLSM   T1A 1309   4.523   4.569   7.047  0.0356 -0.0239  0.0475
  109PLSM   C2A 1310   4.732   4.482   6.608 -0.1029  0.3625  0.0072
  109PLSM   C3A 1311   4.993   4.219   6.259 -0.1803  0.4191 -0.0367
  109PLSM   C1B 1312   4.420   4.173   7.344 -0.1345 -0.2270 -0.0704
  109PLSM   C2B 1313   4.528   4.082   6.933 -0.1825 -0.0517 -0.0468
  109PLSM   C3B 1314   4.614   3.993   6.531 -0.2486  0.0542 -0.1390
  109PLSM   C4B 1315   4.884   3.669   6.184  0.4676  0.0891 -0.2423
  109PLSM   C5B 1316   5.172   3.478   5.914 -0.4018 -0.0236 -0.1535
  109PLSM   C6B 1317   5.429   3.429   5.586  0.0689  0.2314 -0.0136
  110PLSM   NC3 1318   1.609   6.018   7.883  0.1380 -0.1646  0.4640
  110PLSM   PO4 1319   1.211   6.248   7.880  0.0497 -0.2192 -0.2386
  110PLSM   AM1 1320   1.157   6.015   7.565 -0.1083 -0.2467  0.0203
  110PLSM   AM2 1321   1.037   5.752   7.491  0.0270 -0.2315  0.0068
  110PLSM   T1A 1322   1.184   6.086   7.067 -0.0238  0.0971  0.1922
  110PLSM   C2A 1323   1.147   6.307   6.814  0.3270 -0.1562  0.0246
  110PLSM   C3A 1324   0.940   6.608   6.576 -0.0491  0.3147  0.1990
  110PLSM   C1B 1325   0.745   5.843   7.142 -0.0768  0.0432  0.0595
  110PLSM   C2B 1326   0.510   5.770   6.863  0.0701 -0.1073 -0.2033
  110PLSM   C3B 1327   0.434   5.886   6.402  0.0737 -0.0190  0.0499
  110PLSM   C4B 1328   0.353   6.189   6.143 -0.2970  0.3896 -0.3391
  110PLSM   C5B 1329   0.492   6.630   6.085 -0.0061  0.1132  0.1773
  110PLSM   C6B 1330   0.984   6.646   5.920 -0.0523 -0.0219  0.3026
  111PLSM   NC3 1331   7.850   0.222   8.032  0.1569  0.0572 -0.1519
  111PLSM   PO4 1332   7.697   0.599   7.741 -0.1615  0.5521  0.3171
  111PLSM   AM1 1333   7.892   0.719   7.271  0.3428 -0.1375  0.1399
  111PLSM   AM2 1334   7.766   0.960   7.341  0.1660 -0.0200  0.0143
  111PLSM   T1A 1335   7.865   0.844   6.841  0.3110 -0.3035  0.3183
  111PLSM   C2A 1336   7.673   1.186   6.657 -0.3899  0.0744 -0.0726
  111PLSM   C3A 1337   7.368   1.268   6.396  0.2074  0.2627 -0.0266
  111PLSM   C1B 1338   7.363   0.793   7.073 -0.1766 -0.0979 -0.0575
  111PLSM   C2B 1339   7.076   0.873   6.659  0.0897  0.0837 -0.0347
  111PLSM   C3B 1340   6.732   0.754   6.399 -0.1040  0.1292 -0.1497
  111PLSM   C4B 1341   6.277   0.930   6.351 -0.1762 -0.2604 -0.2687
  111PLSM   C5B 1342   6.146   1.301   6.256  0.0166 -0.0049  0.1392
  111PLSM   C6B 1343   6.007   1.449   5.908 -0.1668  0.1461 -0.0443
  112PLSM   NC3 1344   5.254   6.856   7.834 -0.0505 -0.0620  0.1832
  112PLSM   PO4 1345   5.145   6.485   8.052  0.4015 -0.0616  0.3033
  112PLSM   AM1 1346   5.199   6.467   7.545  0.0960 -0.1786  0.2697
  112PLSM   AM2 1347   5.403   6.250   7.411 -0.0260 -0.0331  0.1565
  112PLSM   T1A 1348   4.970   6.688   7.102  0.2058  0.1226 -0.0505
  112PLSM   C2A 1349   4.914   6.902   6.762 -0.0225  0.1192  0.0227
  112PLSM   C3A 1350   5.154   7.109   6.469  0.1156  0.1180 -0.2053
  112PLSM   C1B 1351   5.279   6.225   7.005 -0.0696 -0.0782 -0.0972
  112PLSM   C2B 1352   5.192   6.046   6.675 -0.1379 -0.1528  0.0057
  112PLSM   C3B 1353   5.372   6.143   6.327  0.0726 -0.2492  0.1741
  112PLSM   C4B 1354   5.614   6.149   5.893 -0.1038  0.0912 -0.1046
  112PLSM   C5B 1355   5.833   5.959   5.615 -0.3046  0.1146  0.1143
  112PLSM   C6B 1356   5.996   5.673   5.310 -0.2129  0.1072 -0.3968
  113PLSM   NC3 1357   3.199   2.429   7.295  0.0718  0.1628 -0.0521
  113PLSM   PO4 1358   2.808   2.368   7.450  0.5924 -0.1882 -0.1375
  113PLSM   AM1 1359   2.556   2.447   7.114  0.0152 -0.1885  0.1442
  113PLSM   AM2 1360   2.381   2.656   7.224 -0.0558 -0.3016 -0.1764
  113PLSM   T1A 1361   2.496   2.481   6.687 -0.0538  0.0062 -0.3091
  113PLSM   C2A 1362   2.613   2.645   6.313 -0.1033  0.0749  0.1560
  113PLSM   C3A 1363   2.578   2.605   5.849  0.1096 -0.1568 -0.0709
  113PLSM   C1B 1364   2.504   2.918   6.910 -0.0346  0.0323 -0.2219
  113PLSM   C2B 1365   2.439   3.034   6.629 -0.0118 -0.2361  0.0231
  113PLSM   C3B 1366   2.652   3.173   6.331 -0.1210 -0.1468 -0.0479
  113PLSM   C4B 1367   2.656   3.227   5.916  0.0201  0.1242  0.4156
  113PLSM   C5B 1368   2.535   3.435   5.537  0.0890  0.1264 -0.1928
  113PLSM   C6B 1369   2.492   3.583   5.173  0.0939 -0.1008 -0.2093
  114PLSM   NC3 1370   0.535  -0.208   8.186 -0.0350  0.0941 -0.1565
  114PLSM   PO4 1371   0.471  -0.545   7.924 -0.0276 -0.2503  0.2592
  114PLSM   AM1 1372   0.423  -0.197   7.595  0.1772  0.1577  0.0709
  114PLSM   AM2 1373   0.172   0.040   7.554 -0.2080  0.0842 -0.2312
  114PLSM   T1A 1374   0.551  -0.181   7.203 -0.0824  0.0884  0.0970
  114PLSM   C2A 1375   0.531  -0.113   6.832  0.1081  0.4359  0.1148
  114PLSM   C3A 1376   0.482   0.053   6.428 -0.1384 -0.0196  0.0109
  114PLSM   C1B 1377  -0.329   0.226   7.375 -0.1537 -0.0071  0.4877
  114PLSM   C2B 1378  -0.506   0.392   6.955  0.1343  0.0812  0.4189
  114PLSM   C3B 1379  -0.457   0.340   6.556  0.0553  0.0771 -0.0587
  114PLSM   C4B 1380  -0.457   0.384   6.202 -0.0051  0.1482 -0.1466
  114PLSM   C5B 1381  -0.307   0.440   5.840 -0.1408  0.1753 -0.1783
  114PLSM   C6B 1382  -0.119   0.746   5.670 -0.1003 -0.1425 -0.1929
  115PLSM   NC3 1383   1.859   0.736   3.454  0.2594  0.1265 -0.0628
  115PLSM   PO4 1384   2.133   0.898   3.576 -0.0508  0.1785  0.0805
  115PLSM   AM1 1385   2.048   0.634   3.948  0.0775  0.0125  0.0302
  115PLSM   AM2 1386   1.922   0.323   3.765 -0.0164 -0.0750 -0.1740
  115PLSM   T1A 1387   2.149   0.576   4.374  0.0464  0.1058  0.3473
  115PLSM   C2A 1388   2.157   0.257   4.753  0.4310  0.2681 -0.0189
  115PLSM   C3A 1389   2.351   0.184   5.245  0.4484 -0.0099  0.1785
  115PLSM   C1B 1390   1.789   0.106   4.203  0.1568  0.0282 -0.1266
  115PLSM   C2B 1391   1.901  -0.141   4.568 -0.1414  0.2289 -0.0947
  115PLSM   C3B 1392   1.820  -0.374   4.957  0.3328 -0.2476 -0.0015
  115PLSM   C4B 1393   1.764  -0.465   5.431 -0.4105 -0.2708 -0.0346
  115PLSM   C5B 1394   1.577  -0.447   5.782 -0.1235  0.1149  0.2129
  115PLSM   C6B 1395   1.206  -0.449   6.212 -0.0406  0.1900  0.0965
  116PLSM   NC3 1396   2.824   6.954   3.796  0.1371 -0.0810  0.0954
  116PLSM   PO4 1397   2.866   6.701   3.388  0.0992  0.2109 -0.3151
  116PLSM   AM1 1398   2.628   6.472   3.701  0.0430  0.0402 -0.0672
  116PLSM   AM2 1399   2.509   6.185   3.752 -0.1537 -0.1313 -0.0735
  116PLSM   T1A 1400   2.649   6.427   4.177  0.1984  0.2812  0.1495
  116PLSM   C2A 1401   2.780   6.398   4.647  0.0691  0.3173 -0.2526
  116PLSM   C3A 1402   3.049   6.314   5.114 -0.0186 -0.3102  0.4303
  116PLSM   C1B 1403   2.556   5.892   4.088  0.2202 -0.1273 -0.0647
  116PLSM   C2B 1404   2.675   5.951   4.476 -0.1833  0.0166 -0.1041
  116PLSM   C3B 1405   2.630   5.970   4.874 -0.1615  0.0748  0.2997
  116PLSM   C4B 1406   2.620   6.019   5.270 -0.2922  0.1335  0.1756
  116PLSM   C5B 1407   2.428   6.155   5.741  0.1474 -0.1937  0.2073
  116PLSM   C6B 1408   2.056   6.243   5.796 -0.1062  0.1051  0.0861
  117PLSM   NC3 1409   5.020   6.105   3.680  0.0894  0.0270 -0.0132
  117PLSM   PO4 1410   5.403   6.059   3.777  0.0313  0.1454 -0.2200
  117PLSM   AM1 1411   5.620   6.125   4.203  0.0054  0.2842 -0.0003
  117PLSM   AM2 1412   5.922   6.167   4.097 -0.3534 -0.0781  0.0867
  117PLSM   T1A 1413   5.613   6.240   4.682 -0.1516  0.1115 -0.1980
  117PLSM   C2A 1414   5.508   6.275   4.992  0.1059  0.0538  0.0257
  117PLSM   C3A 1415   5.325   6.230   5.308 -0.0234  0.0023  0.2157
  117PLSM   C1B 1416   6.102   6.378   4.509  0.1947  0.0825 -0.1613
  117PLSM   C2B 1417   6.313   6.692   4.887  0.0284 -0.2715 -0.3164
  117PLSM   C3B 1418   6.532   6.857   5.237 -0.2730  0.0883  0.3406
  117PLSM   C4B 1419   6.982   7.056   5.437 -0.1439  0.2460 -0.3244
  117PLSM   C5B 1420   7.244   7.439   5.577  0.1493  0.0392 -0.2458
  117PLSM   C6B 1421   7.515   7.731   5.506  0.2326 -0.1310 -0.2235
  118PLSM   NC3 1422   7.732   3.163   4.097  0.2955  0.0584  0.3249
  118PLSM   PO4 1423   7.400   3.283   3.819 -0.2633 -0.3761  0.1424
  118PLSM   AM1 1424   7.254   3.216   4.225 -0.2128 -0.0417 -0.0089
  118PLSM   AM2 1425   7.016   3.038   4.209  0.1864 -0.1862  0.3345
  118PLSM   T1A 1426   7.237   3.199   4.629  0.2610  0.1407 -0.0675
  118PLSM   C2A 1427   7.390   3.182   5.112 -0.2767 -0.2297 -0.2373
  118PLSM   C3A 1428   7.749   3.118   5.402  0.0721  0.1296  0.0305
  118PLSM   C1B 1429   6.710   3.162   4.568  0.0446 -0.4213  0.3213
  118PLSM   C2B 1430   6.905   3.178   5.017 -0.0147 -0.0191 -0.0233
  118PLSM   C3B 1431   6.962   3.391   5.365  0.0064  0.1290 -0.2693
  118PLSM   C4B 1432   7.062   3.365   5.804 -0.1029 -0.0197  0.0572
  118PLSM   C5B 1433   7.231   3.199   6.189 -0.0175  0.0866 -0.1963
  118PLSM   C6B 1434   7.026   3.010   6.499  0.0307  0.0986 -0.2210
  119PLSM   NC3 1435   1.793   7.566   3.324 -0.0327 -0.1151  0.3029
  119PLSM   PO4 1436   1.370   7.733   3.390  0.3339  0.0187  0.2756
  119PLSM   AM1 1437   1.530   7.454   3.787  0.1739 -0.3027 -0.4582
  119PLSM   AM2 1438   1.781   7.113   3.712  0.2005 -0.3889 -0.2212
  119PLSM   T1A 1439   1.433   7.239   4.266 -0.0688  0.1190 -0.1340
  119PLSM   C2A 1440   1.410   7.024   4.569 -0.4006  0.1180 -0.1546
  119PLSM   C3A 1441   1.337   6.957   5.055 -0.2979 -0.2836  0.1096
  119PLSM   C1B 1442   1.976   7.044   4.109 -0.0338  0.0969  0.0597
  119PLSM   C2B 1443   2.196   6.986   4.488  0.0147  0.1070 -0.0497
  119PLSM   C3B 1444   2.407   6.919   4.852 -0.1509 -0.1298  0.0063
  119PLSM   C4B 1445   2.218   6.920   5.225 -0.3149  0.0041 -0.1113
  119PLSM   C5B 1446   2.256   7.167   5.647  0.4980  0.1378  0.0401
  119PLSM   C6B 1447   2.201   7.218   6.091 -0.0850 -0.0939  0.1387
  120PLSM   NC3 1448   5.937   3.067   3.725  0.1371 -0.0380 -0.2608
  120PLSM   PO4 1449   5.893   2.591   3.824 -0.3117 -0.1032 -0.1766
  120PLSM   AM1 1450   5.784   2.349   4.170  0.0645  0.1364  0.0006
  120PLSM   AM2 1451   5.845   2.617   4.362 -0.3114  0.1611  0.1595
  120PLSM   T1A 1452   5.773   2.157   4.644  0.1691 -0.0498 -0.0764
  120PLSM   C2A 1453   5.980   1.863   4.965  0.0791  0.0916 -0.4026
  120PLSM   C3A 1454   6.166   1.960   5.271 -0.1040 -0.3195 -0.0829
  120PLSM   C1B 1455   6.033   2.615   4.746  0.3407 -0.2101  0.1423
  120PLSM   C2B 1456   6.025   2.400   5.089 -0.3577  0.2935 -0.1911
  120PLSM   C3B 1457   5.804   2.410   5.485  0.2872  0.1336  0.0226
  120PLSM   C4B 1458   5.940   2.687   5.864  0.0468  0.0751  0.2016
  120PLSM   C5B 1459   5.710   2.897   6.103  0.0012 -0.2318 -0.0172
  120PLSM   C6B 1460   5.286   3.018   6.159  0.0560 -0.4182  0.1748
  121PLSM   NC3 1461   6.447   4.095   3.349  0.2596  0.1334 -0.0585
  121PLSM   PO4 1462   6.438   3.869   3.908 -0.0797  0.0233  0.1657
  121PLSM   AM1 1463   6.219   3.963   4.149  0.1250 -0.3634  0.3810
  121PLSM   AM2 1464   5.982   4.184   4.182 -0.2779  0.1336  0.3385
  121PLSM   T1A 1465   6.033   3.788   4.485  0.0766  0.1701 -0.0926
  121PLSM   C2A 1466   5.828   4.054   4.796 -0.0412  0.1653 -0.0003
  121PLSM   C3A 1467   5.731   4.122   5.151 -0.0691 -0.0743 -0.0263
  121PLSM   C1B 1468   6.102   4.433   4.579 -0.0351 -0.1764  0.0204
  121PLSM   C2B 1469   6.136   4.397   4.973  0.0484  0.2752 -0.0729
  121PLSM   C3B 1470   6.145   4.400   5.365 -0.2396 -0.1947  0.0398
  121PLSM   C4B 1471   6.199   4.654   5.768 -0.0232  0.1726 -0.1421
  121PLSM   C5B 1472   6.370   4.473   6.180 -0.2343 -0.3427 -0.0093
  121PLSM   C6B 1473   6.723   4.337   6.427  0.1117 -0.1837 -0.1852
  122PLSM   NC3 1474   0.815   0.959   3.386 -0.1333  0.3337 -0.0431
  122PLSM   PO4 1475   0.787   1.459   3.525  0.0502  0.2053 -0.0155
  122PLSM   AM1 1476   0.608   1.576   3.929  0.4032 -0.1122  0.0157
  122PLSM   AM2 1477   0.673   1.836   4.042  0.0143 -0.2539  0.0096
  122PLSM   T1A 1478   0.586   1.399   4.380  0.0356 -0.1680  0.2110
  122PLSM   C2A 1479   0.620   1.426   4.874  0.0912  0.2310 -0.0573
  122PLSM   C3A 1480   0.668   1.261   5.336  0.0493  0.0147  0.0710
  122PLSM   C1B 1481   0.563   2.003   4.475  0.0863  0.1674  0.1288
  122PLSM   C2B 1482   0.537   2.022   4.839  0.2034 -0.1053 -0.1784
  122PLSM   C3B 1483   0.566   2.249   5.290 -0.0937  0.3410 -0.0466
  122PLSM   C4B 1484   0.402   2.625   5.521  0.0767 -0.0321 -0.0303
  122PLSM   C5B 1485   0.679   3.036   5.813  0.0856  0.3399  0.1289
  122PLSM   C6B 1486   1.009   3.452   5.719  0.1805 -0.0966  0.1484
  123PAPI    C1 1487   6.093   0.879   8.255  0.0266  0.1528  0.2270
  123PAPI    C2 1488   5.961   0.515   8.158  0.2787  0.1431 -0.0999
  123PAPI    C3 1489   5.812   0.703   8.478 -0.0561 -0.1275 -0.0903
  123PAPI   PO4 1490   6.135   0.938   7.864  0.0897  0.0991 -0.1529
  123PAPI   GL1 1491   6.298   1.256   7.598  0.0267 -0.0430 -0.0823
  123PAPI   GL2 1492   6.247   1.440   7.390 -0.1041 -0.3566  0.0315
  123PAPI   D1A 1493   6.263   0.825   7.352 -0.1635  0.2319 -0.1329
  123PAPI   D2A 1494   6.634   0.814   7.627  0.2808 -0.0950  0.2044
  123PAPI   D3A 1495   6.697   0.325   7.479  0.3650  0.3717  0.1485
  123PAPI   D4A 1496   6.441   0.340   7.098 -0.1696 -0.3229  0.2502
  123PAPI   C5A 1497   6.613   0.704   6.885 -0.0405 -0.0604 -0.1908
  123PAPI   C1B 1498   6.288   1.218   6.990  0.0098  0.0629 -0.0517
  123PAPI   C2B 1499   6.039   1.064   6.745  0.2238  0.2641 -0.1830
  123PAPI   C3B 1500   5.734   1.020   6.491  0.1485 -0.1349 -0.1761
  123PAPI   C4B 1501   5.738   1.014   6.153  0.1207  0.2645  0.3171
  124PAPI    C1 1502   1.981   5.698   7.587 -0.1860  0.0054  0.0615
  124PAPI    C2 1503   1.586   5.653   7.536 -0.2135 -0.0333  0.2953
  124PAPI    C3 1504   1.784   5.415   7.789 -0.0616  0.0678  0.2739
  124PAPI   PO4 1505   2.013   5.977   7.556 -0.2335 -0.1086  0.0233
  124PAPI   GL1 1506   2.086   6.270   7.295  0.0746 -0.1261  0.2800
  124PAPI   GL2 1507   2.366   6.392   7.029  0.3462 -0.0467 -0.1024
  124PAPI   D1A 1508   2.052   5.866   7.062 -0.1659 -0.3338  0.2071
  124PAPI   D2A 1509   2.214   6.020   6.746 -0.1244  0.3320  0.0890
  124PAPI   D3A 1510   2.451   5.677   6.861 -0.0237  0.0963 -0.2101
  124PAPI   D4A 1511   2.445   5.691   6.405  0.1634 -0.2213  0.0599
  124PAPI   C5A 1512   2.350   5.675   6.023  0.0239  0.1919 -0.1427
  124PAPI   C1B 1513   2.361   6.554   6.648  0.1132 -0.2077  0.1112
  124PAPI   C2B 1514   2.391   6.713   6.232  0.0248 -0.1837 -0.0781
  124PAPI   C3B 1515   2.407   6.623   5.915  0.0766 -0.0863 -0.1111
  124PAPI   C4B 1516   2.679   6.602   5.523  0.2501  0.1967  0.5050
  125PAPI    C1 1517   6.532   5.993   3.599  0.0857 -0.0092  0.0677
  125PAPI    C2 1518   6.383   5.698   3.374  0.0788 -0.0536  0.1302
  125PAPI    C3 1519   6.336   6.078   3.260 -0.0305 -0.0703  0.1191
  125PAPI   PO4 1520   6.361   5.932   3.839  0.2640  0.0798  0.0527
  125PAPI   GL1 1521   6.305   5.984   4.267  0.1716  0.0066  0.0045
  125PAPI   GL2 1522   6.377   5.599   4.234 -0.2399 -0.1522 -0.0398
  125PAPI   D1A 1523   6.381   6.374   4.101 -0.1642 -0.1640  0.0733
  125PAPI   D2A 1524   6.387   6.759   4.387 -0.0225 -0.0628  0.0967
  125PAPI   D3A 1525   6.574   7.095   4.585 -0.0810 -0.0798 -0.2624
  125PAPI   D4A 1526   6.804   6.849   4.796 -0.0683 -0.0138  0.3454
  125PAPI   C5A 1527   7.127   6.889   4.933 -0.2212 -0.1956  0.0274
  125PAPI   C1B 1528   6.193   5.482   4.535  0.1628  0.0712  0.2421
  125PAPI   C2B 1529   6.304   5.376   4.960  0.0456 -0.0954  0.0063
  125PAPI   C3B 1530   6.446   5.379   5.451 -0.1552  0.1177  0.0970
  125PAPI   C4B 1531   6.512   5.256   5.802 -0.0126  0.0673  0.2489
  126PAPI    C1 1532   3.900   5.345   3.747  0.0674 -0.1356 -0.0488
  126PAPI    C2 1533   3.981   5.291   3.359  0.2285  0.0508 -0.0427
  126PAPI    C3 1534   4.248   5.183   3.637  0.0604 -0.2009  0.0244
  126PAPI   PO4 1535   3.873   5.597   3.802 -0.0722 -0.0143 -0.1732
  126PAPI   GL1 1536   4.098   5.565   4.166 -0.0543 -0.0436  0.1146
  126PAPI   GL2 1537   4.354   5.662   4.359 -0.1120  0.0033 -0.3465
  126PAPI   D1A 1538   3.908   5.945   4.168 -0.1733 -0.1312  0.0510
  126PAPI   D2A 1539   3.580   5.910   4.560  0.1863 -0.0410  0.1925
  126PAPI   D3A 1540   3.973   5.955   4.703  0.1157 -0.1080  0.1160
  126PAPI   D4A 1541   3.896   6.325   4.991 -0.0786 -0.3212  0.1096
  126PAPI   C5A 1542   3.513   6.531   5.150 -0.1286 -0.0325  0.0351
  126PAPI   C1B 1543   4.311   5.538   4.698 -0.0236  0.1714 -0.2242
  126PAPI   C2B 1544   4.155   5.557   5.020 -0.1017 -0.0140 -0.2385
  126PAPI   C3B 1545   4.312   5.672   5.364  0.1113 -0.0383  0.0065
  126PAPI   C4B 1546   4.044   5.787   5.730  0.1659 -0.0315 -0.2287
  127PAPS   CNO 1547   4.437   6.999   7.836  0.0842 -0.2333  0.0997
  127PAPS   PO4 1548   4.789   7.085   7.806 -0.1647  0.4032  0.1006
  127PAPS   GL1 1549   4.880   7.159   7.386 -0.1147  0.4421 -0.0131
  127PAPS   GL2 1550   5.261   7.254   7.262  0.1347 -0.0716  0.1713
  127PAPS   D1A 1551   4.654   7.354   7.045 -0.0943  0.1283 -0.2067
  127PAPS   D2A 1552   4.219   7.335   6.973 -0.0618  0.3113  0.0735
  127PAPS   D3A 1553   3.959   7.634   6.995 -0.1528 -0.0557 -0.3428
  127PAPS   D4A 1554   3.948   7.566   6.634  0.0002  0.1609  0.2819
  127PAPS   C5A 1555   3.530   7.434   6.326  0.3597  0.0171  0.3456
  127PAPS   C1B 1556   5.125   7.386   6.873 -0.1397 -0.2283 -0.1912
  127PAPS   C2B 1557   4.709   7.266   6.592 -0.1732  0.0891 -0.1440
  127PAPS   C3B 1558   4.329   7.299   6.441  0.0381  0.0567  0.2086
  127PAPS   C4B 1559   4.102   7.500   6.133 -0.2894 -0.1042 -0.0110
  128PAPS   CNO 1560   1.829   1.484   7.926 -0.0682 -0.2027  0.0586
  128PAPS   PO4 1561   2.010   1.739   7.528  0.1015 -0.1703  0.1159
  128PAPS   GL1 1562   2.311   1.704   7.329  0.2832 -0.0480 -0.1002
  128PAPS   GL2 1563   2.322   1.986   7.130  0.0604 -0.1490  0.0852
  128PAPS   D1A 1564   2.706   1.597   7.102  0.2359  0.4053  0.1074
  128PAPS   D2A 1565   2.672   1.278   6.786  0.1829  0.3524 -0.0444
  128PAPS   D3A 1566   2.393   1.596   6.538  0.0885 -0.0970  0.1630
  128PAPS   D4A 1567   2.274   1.564   6.106  0.0527 -0.4210 -0.3343
  128PAPS   C5A 1568   2.467   1.486   5.783 -0.0221  0.0168 -0.3698
  128PAPS   C1B 1569   2.644   1.975   6.842 -0.0739 -0.1657 -0.0268
  128PAPS   C2B 1570   2.907   2.280   6.794  0.1887 -0.0783  0.1466
  128PAPS   C3B 1571   3.044   2.368   6.338  0.0484 -0.0176 -0.0696
  128PAPS   C4B 1572   3.013   2.378   5.933 -0.3286 -0.3056 -0.0284
  129PAPS   CNO 1573   2.966  -0.570   8.067  0.1887  0.0340  0.0901
  129PAPS   PO4 1574   2.951  -0.126   8.064 -0.1096  0.5461 -0.3285
  129PAPS   GL1 1575   3.090  -0.052   7.560  0.1978 -0.3101 -0.0620
  129PAPS   GL2 1576   3.232   0.256   7.516 -0.1110 -0.4158  0.3384
  129PAPS   D1A 1577   2.844   0.040   7.211 -0.0293 -0.1068  0.1054
  129PAPS   D2A 1578   2.994  -0.328   7.125 -0.5011  0.0171 -0.0779
  129PAPS   D3A 1579   3.361  -0.453   7.439 -0.0792 -0.2746 -0.2517
  129PAPS   D4A 1580   3.515  -0.107   7.231 -0.1497 -0.0467  0.0837
  129PAPS   C5A 1581   3.687  -0.245   6.863  0.0376 -0.2058  0.3176
  129PAPS   C1B 1582   3.062   0.531   7.117 -0.2300 -0.0660 -0.0663
  129PAPS   C2B 1583   2.994   0.569   6.650 -0.2142 -0.1253  0.0816
  129PAPS   C3B 1584   2.957   0.403   6.206 -0.0885 -0.1011 -0.1055
  129PAPS   C4B 1585   3.136   0.197   5.928 -0.0458 -0.0112 -0.2112
  130PAPS   CNO 1586   6.094   5.697   7.994  0.0765 -0.0538  0.1530
  130PAPS   PO4 1587   5.620   5.600   8.033 -0.1349 -0.0964  0.3302
  130PAPS   GL1 1588   5.274   5.589   7.630 -0.2194 -0.1377  0.0497
  130PAPS   GL2 1589   5.447   5.727   7.357 -0.2124 -0.0332  0.1339
  130PAPS   D1A 1590   5.375   5.234   7.389  0.0393 -0.0800 -0.1689
  130PAPS   D2A 1591   5.795   5.387   7.530  0.0620  0.2176 -0.1811
  130PAPS   D3A 1592   5.983   5.228   7.162  0.0774  0.1352 -0.0220
  130PAPS   D4A 1593   5.586   5.147   6.931 -0.0899  0.2960  0.0028
  130PAPS   C5A 1594   5.590   5.106   6.597 -0.0065 -0.2233 -0.0666
  130PAPS   C1B 1595   5.516   5.695   6.954  0.2184 -0.2638  0.1104
  130PAPS   C2B 1596   5.462   5.709   6.585 -0.2811 -0.2555  0.0993
  130PAPS   C3B 1597   5.374   5.748   6.116  0.0115  0.1430  0.0436
  130PAPS   C4B 1598   5.094   5.654   5.800 -0.0833  0.3002 -0.1856
  131PAPS   CNO 1599   3.905   3.877   3.558  0.2869  0.1464  0.0659
  131PAPS   PO4 1600   3.795   4.322   3.618  0.1043 -0.1182  0.0661
  131PAPS   GL1 1601   3.752   4.436   3.944 -0.0677  0.0401 -0.0161
  131PAPS   GL2 1602   3.640   4.553   4.021 -0.5217  0.0891  0.1909
  131PAPS   D1A 1603   3.880   4.222   4.330  0.2176  0.0971 -0.0700
  131PAPS   D2A 1604   3.952   4.610   4.526 -0.0420 -0.1824  0.2250
  131PAPS   D3A 1605   4.052   4.562   4.901  0.1308 -0.1674 -0.0267
  131PAPS   D4A 1606   3.618   4.352   4.731  0.0515  0.1184  0.1481
  131PAPS   C5A 1607   3.431   4.042   5.080  0.0323 -0.1618 -0.1886
  131PAPS   C1B 1608   3.441   4.728   4.432  0.0971 -0.1133 -0.1603
  131PAPS   C2B 1609   3.604   4.835   4.849 -0.1133 -0.2867  0.1764
  131PAPS   C3B 1610   3.615   5.007   5.172  0.0852  0.2559  0.2006
  131PAPS   C4B 1611   3.599   5.005   5.645  0.0556  0.2847 -0.0474
  132PAPS   CNO 1612   7.406   0.690   3.287 -0.1142 -0.0977 -0.0282
  132PAPS   PO4 1613   7.379   1.118   3.484 -0.1884  0.0367 -0.1383
  132PAPS   GL1 1614   7.102   0.949   3.823 -0.0537 -0.0056 -0.2247
  132PAPS   GL2 1615   7.071   1.238   3.960  0.1453 -0.2077 -0.3028
  132PAPS   D1A 1616   6.578   0.811   3.781 -0.4805 -0.0945 -0.1342
  132PAPS   D2A 1617   6.561   0.852   4.258 -0.0663 -0.2302  0.0226
  132PAPS   D3A 1618   6.294   0.678   4.548 -0.1759  0.3774  0.1166
  132PAPS   D4A 1619   6.506   0.384   4.401 -0.1160  0.0705 -0.2031
  132PAPS   C5A 1620   6.579   0.064   4.733 -0.1398 -0.0970  0.2622
  132PAPS   C1B 1621   7.059   0.989   4.339  0.0998  0.0374 -0.0599
  132PAPS   C2B 1622   7.120   0.878   4.755 -0.3596  0.1129  0.4670
  132PAPS   C3B 1623   7.104   0.985   5.179  0.5579 -0.2809 -0.0151
  132PAPS   C4B 1624   6.954   0.926   5.597  0.1248  0.0407  0.2721
  133PAPS   CNO 1625   2.368   6.869   3.619  0.0913 -0.1829  0.0659
  133PAPS   PO4 1626   2.198   7.394   3.563 -0.1858 -0.3570  0.1212
  133PAPS   GL1 1627   2.357   7.300   3.942  0.0177  0.1306 -0.2359
  133PAPS   GL2 1628   2.260   7.410   4.211  0.1692  0.0890 -0.0998
  133PAPS   D1A 1629   2.479   6.880   4.106  0.1424 -0.3136 -0.1784
  133PAPS   D2A 1630   2.779   7.294   4.202 -0.0986 -0.2028  0.2185
  133PAPS   D3A 1631   3.145   7.130   4.439 -0.0392  0.2337 -0.3028
  133PAPS   D4A 1632   3.059   7.175   4.812 -0.1684 -0.3360 -0.1484
  133PAPS   C5A 1633   2.784   6.782   5.100  0.2604  0.1721  0.0247
  133PAPS   C1B 1634   2.515   7.405   4.595 -0.0465  0.0977 -0.0462
  133PAPS   C2B 1635   2.649   7.380   5.037 -0.0844 -0.1961  0.2836
  133PAPS   C3B 1636   2.729   7.173   5.347 -0.2528  0.0732 -0.5959
  133PAPS   C4B 1637   2.665   7.051   5.871 -0.0765  0.2220 -0.2337
  134PAPS   CNO 1638   0.081   3.694   3.525 -0.1829 -0.2260  0.0276
  134PAPS   PO4 1639  -0.122   3.943   3.814  0.0910  0.3447  0.0250
  134PAPS   GL1 1640   0.097   4.137   4.116 -0.2559  0.0504 -0.2510
  134PAPS   GL2 1641  -0.101   4.066   4.392 -0.1708  0.1471  0.0234
  134PAPS   D1A 1642   0.333   4.384   4.094 -0.0653  0.0944  0.0282
  134PAPS   D2A 1643   0.671   4.143   4.316 -0.0196 -0.0091  0.0269
  134PAPS   D3A 1644   0.389   3.988   4.627 -0.0932 -0.0802  0.2277
  134PAPS   D4A 1645   0.076   4.040   4.887  0.2597  0.0367 -0.0396
  134PAPS   C5A 1646   0.265   4.222   5.265  0.0766 -0.1533  0.0847
  134PAPS   C1B 1647  -0.039   3.678   4.469 -0.0819 -0.0396  0.1200
  134PAPS   C2B 1648   0.085   3.519   4.783  0.0416 -0.1057 -0.1386
  134PAPS   C3B 1649   0.349   3.588   5.198  0.2800  0.1745 -0.0522
  134PAPS   C4B 1650   0.510   3.546   5.642  0.1688  0.2110 -0.2705
  135PAPE   NH3 1651   2.593   0.842   8.273 -0.0454  0.1744  0.0344
  135PAPE   PO4 1652   2.401   0.527   8.090  0.2248  0.4015 -0.2728
  135PAPE   GL1 1653   2.321   0.356   7.711  0.2804 -0.2827 -0.3590
  135PAPE   GL2 1654   2.087   0.295   7.579  0.0529 -0.2699 -0.0202
  135PAPE   D1A 1655   2.519   0.440   7.368  0.0383 -0.0527  0.1440
  135PAPE   D2A 1656   2.332   0.094   7.140 -0.0443 -0.0817  0.0218
  135PAPE   D3A 1657   2.109   0.552   6.986  0.1059  0.0351  0.1982
  135PAPE   D4A 1658   2.272   0.461   6.528  0.2784  0.1509  0.1053
  135PAPE   C5A 1659   2.314   0.064   6.481 -0.0629 -0.0465 -0.0084
  135PAPE   C1B 1660   1.799   0.163   7.200 -0.0948 -0.1305  0.0169
  135PAPE   C2B 1661   1.695   0.134   6.808 -0.2533 -0.3977  0.2150
  135PAPE   C3B 1662   1.547   0.366   6.418 -0.3969 -0.1062 -0.0763
  135PAPE   C4B 1663   1.453   0.462   5.918 -0.1054  0.0964  0.0557
  136PAPE   NH3 1664   1.381   0.761   7.901  0.2776 -0.0430  0.1370
  136PAPE   PO4 1665   1.258   0.402   7.645  0.1357  0.0029  0.0125
  136PAPE   GL1 1666   1.646   0.570   7.531 -0.0801  0.0782 -0.1828
  136PAPE   GL2 1667   1.612   0.625   7.191 -0.2044  0.1291  0.0291
  136PAPE   D1A 1668   2.036   0.775   7.456  0.2108  0.2969 -0.1586
  136PAPE   D2A 1669   2.251   0.981   7.202 -0.0563  0.0876  0.1206
  136PAPE   D3A 1670   2.214   1.363   6.982  0.2292 -0.0764  0.1157
  136PAPE   D4A 1671   1.821   1.451   6.790  0.0090 -0.1023  0.2167
  136PAPE   C5A 1672   1.891   1.632   6.450  0.2943  0.0824  0.0298
  136PAPE   C1B 1673   1.549   0.718   6.790 -0.3991  0.1763  0.1981
  136PAPE   C2B 1674   1.628   0.820   6.384 -0.4690 -0.1557  0.2100
  136PAPE   C3B 1675   1.768   0.842   5.934  0.1256  0.3876  0.2705
  136PAPE   C4B 1676   1.535   1.177   5.756 -0.0846  0.0694 -0.0344
  137PAPE   NH3 1677   4.579   5.357   3.945 -0.0742 -0.3962  0.2590
  137PAPE   PO4 1678   5.015   5.228   3.784  0.3058 -0.0260  0.1594
  137PAPE   GL1 1679   5.090   5.261   4.202  0.3409  0.0887  0.3255
  137PAPE   GL2 1680   4.896   5.551   4.380 -0.4668  0.0443 -0.1745
  137PAPE   D1A 1681   5.281   5.182   4.553  0.0137 -0.0069  0.0197
  137PAPE   D2A 1682   5.024   4.788   4.563 -0.3224  0.2996  0.2642
  137PAPE   D3A 1683   5.130   4.902   4.938 -0.0732 -0.1912 -0.0240
  137PAPE   D4A 1684   5.285   5.227   5.058  0.2606 -0.2832 -0.0801
  137PAPE   C5A 1685   5.315   5.157   5.406 -0.0772  0.0725  0.0547
  137PAPE   C1B 1686   5.024   5.599   4.764  0.3249 -0.2240  0.1734
  137PAPE   C2B 1687   5.400   5.714   4.902  0.2629  0.0844  0.4757
  137PAPE   C3B 1688   5.526   5.644   5.286  0.1202  0.1599  0.3496
  137PAPE   C4B 1689   5.570   5.554   5.617  0.1931 -0.0955 -0.2183
  138PAPE   NH3 1690   5.069   3.185   3.800  0.0544  0.3067 -0.1412
  138PAPE   PO4 1691   4.727   3.111   4.177 -0.1194  0.0623  0.0523
  138PAPE   GL1 1692   4.787   2.852   4.522  0.0056  0.0529  0.2370
  138PAPE   GL2 1693   4.810   2.563   4.495  0.1271 -0.1652 -0.3003
  138PAPE   D1A 1694   4.625   2.974   4.917 -0.1572 -0.0444  0.2003
  138PAPE   D2A 1695   4.779   3.005   5.302 -0.0944 -0.2797  0.2158
  138PAPE   D3A 1696   5.053   3.025   5.664  0.3584 -0.0412 -0.0972
  138PAPE   D4A 1697   5.297   3.025   5.300  0.1298  0.0851  0.3096
  138PAPE   C5A 1698   5.233   3.033   4.896  0.0974  0.1404 -0.1600
  138PAPE   C1B 1699   4.707   2.457   4.892  0.1029 -0.1724  0.2150
  138PAPE   C2B 1700   4.782   2.460   5.308  0.2830 -0.0340  0.0259
  138PAPE   C3B 1701   4.821   2.439   5.734 -0.1852 -0.0533  0.0673
  138PAPE   C4B 1702   4.838   2.688   6.005  0.2974 -0.0555  0.2853
  139CHOL   ROH 1703   3.572   3.429   4.745 -0.1164 -0.0052 -0.1878
  139CHOL    R1 1704   3.440   3.584   4.941 -0.1438  0.1061 -0.2919
  139CHOL    R2 1705   3.169   3.562   4.989 -0.1240  0.0090 -0.1992
  139CHOL    R3 1706   3.251   3.520   5.245 -0.0280  0.2812 -0.1829
  139CHOL    R4 1707   2.979   3.629   5.270 -0.1231  0.0401 -0.2067
  139CHOL    R5 1708   3.159   3.705   5.368 -0.1755  0.2856 -0.3025
  139CHOL    C1 1709   2.945   3.629   5.674 -0.0324  0.3137 -0.1957
  139CHOL    C2 1710   2.906   3.990   5.844  0.0958 -0.3202 -0.2679
  140CHOL   ROH 1711   6.636   1.335   4.492  0.0705 -0.0715 -0.0190
  140CHOL    R1 1712   6.706   1.149   4.694  0.0313 -0.0721 -0.0066
  140CHOL    R2 1713   6.716   1.217   4.962 -0.0348 -0.0773 -0.0051
  140CHOL    R3 1714   6.547   1.006   4.989 -0.0307 -0.0866 -0.0462
  140CHOL    R4 1715   6.615   1.082   5.264 -0.0854 -0.0903 -0.0274
  140CHOL    R5 1716   6.634   0.884   5.175 -0.0586 -0.0886 -0.0321
  140CHOL    C1 1717   6.397   0.805   5.464 -0.1111 -0.1068 -0.0789
  140CHOL    C2 1718   6.209   0.918   5.792  0.1695 -0.0388  0.0479
  141CHOL   ROH 1719   7.127   4.990   7.251 -0.3110 -0.2369  0.0364
  141CHOL    R1 1720   6.995   5.162   7.070 -0.0795 -0.0303  0.0582
  141CHOL    R2 1721   7.123   5.374   6.946  0.2244 -0.2099  0.0489
  141CHOL    R3 1722   7.031   5.254   6.719  0.0177 -0.0715  0.0577
  141CHOL    R4 1723   7.126   5.518   6.632  0.2412 -0.1503  0.0766
  141CHOL    R5 1724   6.929   5.433   6.596  0.1442  0.0530  0.1347
  141CHOL    C1 1725   7.042   5.491   6.236  0.0570  0.0145  0.1010
  141CHOL    C2 1726   6.823   5.669   5.919  0.2707  0.0899  0.3476
  142CHOL   ROH 1727   6.855   7.341   7.515  0.2971  0.1686  0.0068
  142CHOL    R1 1728   6.802   7.280   7.244  0.2084 -0.0199  0.0638
  142CHOL    R2 1729   6.672   7.456   7.075  0.0896 -0.1613 -0.0028
  142CHOL    R3 1730   6.892   7.418   6.919  0.0439 -0.1968 -0.0577
  142CHOL    R4 1731   6.676   7.474   6.730  0.0257 -0.1211 -0.0010
  142CHOL    R5 1732   6.809   7.302   6.727 -0.0213 -0.1497 -0.0531
  142CHOL    C1 1733   6.884   7.448   6.383 -0.0545 -0.1309 -0.0515
  142CHOL    C2 1734   6.934   7.377   6.002 -0.1485 -0.0645 -0.1133
  143CHOL   ROH 1735   6.196   2.683   5.414  0.1338  0.0550 -0.0418
  143CHOL    R1 1736   6.308   2.452   5.533  0.0955  0.0514 -0.0132
  143CHOL    R2 1737   6.568   2.443   5.627  0.0619  0.0508  0.0768
  143CHOL    R3 1738   6.448   2.362   5.857 -0.0160  0.0372  0.0322
  143CHOL    R4 1739   6.730   2.288   5.889 -0.0807 -0.2494 -0.0077
  143CHOL    R5 1740   6.558   2.157   5.911 -0.2090 -0.1005 -0.0811
  143CHOL    C1 1741   6.712   2.122   6.259 -0.2369 -0.4371 -0.0987
  143CHOL    C2 1742   6.819   2.125   6.678 -0.1270 -0.1322  0.1487
  144CHOL   ROH 1743   0.818   3.614   7.382 -0.0956  0.3559 -0.0141
  144CHOL    R1 1744   0.802   3.563   7.104 -0.0654  0.1453  0.0209
  144CHOL    R2 1745   0.608   3.677   6.943 -0.0691 -0.0014 -0.0823
  144CHOL    R3 1746   0.822   3.759   6.798 -0.0680 -0.0792 -0.1244
  144CHOL    R4 1747   0.611   3.715   6.599 -0.0736 -0.1537 -0.0999
  144CHOL    R5 1748   0.811   3.629   6.596 -0.0800 -0.1670 -0.0667
  144CHOL    C1 1749   0.815   3.814   6.263 -0.0752 -0.3154 -0.1496
  144CHOL    C2 1750   0.820   3.895   5.868  0.0671 -0.2593  0.2396
  145CHOL   ROH 1751   7.169   4.330   7.344  0.2584  0.1798 -0.0624
  145CHOL    R1 1752   7.043   4.420   7.107  0.2875 -0.0040 -0.1496
  145CHOL    R2 1753   6.919   4.666   7.089 -0.1441 -0.2162 -0.2039
  145CHOL    R3 1754   7.084   4.698   6.876 -0.0177  0.1163 -0.0633
  145CHOL    R4 1755   6.838   4.838   6.800 -0.1202 -0.1111 -0.1488
  145CHOL    R5 1756   6.940   4.683   6.686  0.1411  0.0802 -0.1820
  145CHOL    C1 1757   6.946   4.968   6.432  0.0125  0.2623  0.0153
  145CHOL    C2 1758   6.780   4.808   6.127 -0.0440  0.0369  0.1172
  146CHOL   ROH 1759   3.570   6.776   7.041  0.0439 -0.0718 -0.2292
  146CHOL    R1 1760   3.406   6.792   6.810  0.0358  0.0520 -0.2127
  146CHOL    R2 1761   3.230   7.001   6.767  0.1624  0.1563 -0.1715
  146CHOL    R3 1762   3.364   7.022   6.531  0.1472  0.1068 -0.1878
  146CHOL    R4 1763   3.090   7.106   6.469  0.1333  0.1011 -0.1800
  146CHOL    R5 1764   3.205   6.952   6.366  0.1262  0.0730 -0.1612
  146CHOL    C1 1765   3.134   7.187   6.074  0.1022  0.0225 -0.2002
  146CHOL    C2 1766   3.172   7.298   5.688 -0.0518 -0.0409 -0.0558
  147CHOL   ROH 1767   2.319   7.126   7.428 -0.2965 -0.0295 -0.1061
  147CHOL    R1 1768   2.498   7.117   7.209 -0.1770  0.1900 -0.0226
  147CHOL    R2 1769   2.443   6.975   6.978  0.1924 -0.0559  0.0272
  147CHOL    R3 1770   2.492   7.214   6.858 -0.2196 -0.0178 -0.0795
  147CHOL    R4 1771   2.546   7.014   6.651  0.1455 -0.0147  0.0175
  147CHOL    R5 1772   2.681   7.172   6.718 -0.1350  0.2545 -0.0470
  147CHOL    C1 1773   2.653   7.260   6.348 -0.2686  0.0449 -0.0883
  147CHOL    C2 1774   2.723   7.494   6.164 -0.3628  0.0990 -0.0953
  148CHOL   ROH 1775   1.102   2.161   4.437  0.1181 -0.0850 -0.0969
  148CHOL    R1 1776   0.942   2.295   4.628  0.0696 -0.1117 -0.1192
  148CHOL    R2 1777   0.868   2.560   4.602  0.1297 -0.0923 -0.0699
  148CHOL    R3 1778   0.618   2.460   4.632  0.0977 -0.0525 -0.1937
  148CHOL    R4 1779   0.617   2.707   4.788  0.0894 -0.0903 -0.1251
  148CHOL    R5 1780   0.560   2.510   4.859  0.0227 -0.1013 -0.1995
  148CHOL    C1 1781   0.236   2.699   4.925  0.0359 -0.0517 -0.2735
  148CHOL    C2 1782   0.004   2.719   5.231  0.0562  0.0917 -0.0831
  149CHOL   ROH 1783   4.356   0.514   4.204 -0.1638 -0.1662  0.1747
  149CHOL    R1 1784   4.544   0.530   4.414 -0.0472  0.0094  0.0580
  149CHOL    R2 1785   4.592   0.763   4.553 -0.2470  0.0303  0.0834
  149CHOL    R3 1786   4.538   0.608   4.770  0.0863 -0.0931  0.0853
  149CHOL    R4 1787   4.645   0.858   4.882 -0.3463  0.1149  0.0764
  149CHOL    R5 1788   4.716   0.656   4.923  0.0428  0.2327  0.0479
  149CHOL    C1 1789   4.625   0.767   5.276 -0.0912  0.0484  0.0741
  149CHOL    C2 1790   4.572   1.124   5.354 -0.0195 -0.0420  0.2046
  150CHOL   ROH 1791   6.986   3.845   4.168 -0.0662  0.0729 -0.0578
  150CHOL    R1 1792   6.938   3.894   4.442 -0.0104  0.0872 -0.0505
  150CHOL    R2 1793   6.939   3.693   4.632 -0.1262  0.0736 -0.0643
  150CHOL    R3 1794   7.121   3.853   4.754 -0.0092 -0.0534 -0.0684
  150CHOL    R4 1795   7.097   3.620   4.931 -0.3915  0.0897  0.0826
  150CHOL    R5 1796   7.073   3.829   4.988 -0.1818  0.1618 -0.0771
  150CHOL    C1 1797   7.359   3.728   5.220 -0.4361 -0.0202  0.1643
  150CHOL    C2 1798   7.477   3.647   5.506  0.0092 -0.0031  0.1727
  151CHOL   ROH 1799   2.050   5.465   6.748  0.1424 -0.2636 -0.1873
  151CHOL    R1 1800   2.026   5.578   6.490  0.0362 -0.1302 -0.1198
  151CHOL    R2 1801   1.795   5.562   6.341 -0.0178 -0.0637 -0.0364
  151CHOL    R3 1802   1.820   5.832   6.330 -0.0383 -0.0552  0.0886
  151CHOL    R4 1803   1.672   5.760   6.086  0.3276 -0.0083 -0.1650
  151CHOL    R5 1804   1.856   5.878   6.097  0.3028  0.0187  0.1466
  151CHOL    C1 1805   1.625   6.130   5.927  0.5096  0.0318 -0.1224
  151CHOL    C2 1806   1.397   5.973   5.536 -0.2567  0.0130 -0.1352
  152CHOL   ROH 1807   3.226   5.143   7.195  0.1258  0.1781 -0.0898
  152CHOL    R1 1808   3.145   5.192   6.928  0.1998  0.0578 -0.1349
  152CHOL    R2 1809   3.233   5.039   6.716  0.0488 -0.2110 -0.0097
  152CHOL    R3 1810   2.967   5.009   6.668  0.0163  0.0459 -0.0022
  152CHOL    R4 1811   3.096   4.924   6.419 -0.0614 -0.3019  0.0750
  152CHOL    R5 1812   2.940   5.075   6.440  0.1032 -0.1095 -0.0571
  152CHOL    C1 1813   2.767   4.830   6.203 -0.1561 -0.1136  0.1314
  152CHOL    C2 1814   2.908   4.628   5.857  0.0974 -0.3217  0.2492
  153CHOL   ROH 1815   0.178   1.109   4.480  0.1124  0.2410 -0.0993
  153CHOL    R1 1816   0.136   1.223   4.735  0.0288  0.0418 -0.0210
  153CHOL    R2 1817   0.010   1.087   4.940  0.0290 -0.1491 -0.1403
  153CHOL    R3 1818   0.237   1.150   5.077 -0.0139 -0.1811 -0.0560
  153CHOL    R4 1819   0.054   1.044   5.280 -0.1371 -0.0544 -0.1065
  153CHOL    R5 1820   0.158   1.235   5.286 -0.0784 -0.0896 -0.1196
  153CHOL    C1 1821   0.292   1.077   5.607 -0.2740 -0.0293 -0.0077
  153CHOL    C2 1822   0.180   1.095   5.965 -0.1914  0.1352 -0.0283
  154CHOL   ROH 1823   4.381   6.948   7.330 -0.0185 -0.3043  0.0639
  154CHOL    R1 1824   4.510   6.921   7.079 -0.0197  0.0233  0.0255
  154CHOL    R2 1825   4.461   6.709   6.908  0.3629 -0.0283 -0.0265
  154CHOL    R3 1826   4.408   6.908   6.730 -0.0721 -0.0782  0.0467
  154CHOL    R4 1827   4.363   6.660   6.580  0.0802 -0.1145  0.0670
  154CHOL    R5 1828   4.492   6.825   6.522 -0.1878  0.0515 -0.0511
  154CHOL    C1 1829   4.257   6.817   6.222 -0.4928 -0.2115  0.1902
  154CHOL    C2 1830   4.391   6.568   5.864  0.1547 -0.1280  0.2035
  155CHOL   ROH 1831   1.138   4.342   5.482 -0.1874 -0.2184  0.3675
  155CHOL    R1 1832   1.280   4.140   5.621 -0.1023 -0.2542  0.2321
  155CHOL    R2 1833   1.245   3.871   5.570  0.0116 -0.2376  0.0505
  155CHOL    R3 1834   1.514   3.875   5.537  0.0099 -0.0993  0.0518
  155CHOL    R4 1835   1.445   3.591   5.548  0.1732 -0.1336  0.1770
  155CHOL    R5 1836   1.593   3.693   5.670  0.1138  0.0048  0.1327
  155CHOL    C1 1837   1.815   3.431   5.504  0.2657  0.0569  0.2519
  155CHOL    C2 1838   2.061   3.319   5.699  0.1526 -0.1123  0.2160
  156CHOL   ROH 1839   2.552   5.358   4.227 -0.1314 -0.1623  0.0206
  156CHOL    R1 1840   2.657   5.481   4.459  0.1171 -0.2221 -0.0579
  156CHOL    R2 1841   2.521   5.485   4.699  0.1620  0.1236 -0.0372
  156CHOL    R3 1842   2.751   5.376   4.794  0.0000 -0.2178 -0.0223
  156CHOL    R4 1843   2.592   5.436   5.034  0.1626  0.2565 -0.0168
  156CHOL    R5 1844   2.797   5.500   4.994  0.2754 -0.1370 -0.1283
  156CHOL    C1 1845   2.849   5.305   5.318  0.0109  0.0133  0.0091
  156CHOL    C2 1846   3.032   5.056   5.653  0.1233  0.0040 -0.0426
  157CHOL   ROH 1847   6.743   1.648   4.194 -0.4342 -0.1924 -0.1908
  157CHOL    R1 1848   6.820   1.723   4.456 -0.1555 -0.2292 -0.2612
  157CHOL    R2 1849   6.653   1.862   4.626  0.1309 -0.0032 -0.1690
  157CHOL    R3 1850   6.707   1.655   4.794  0.0142 -0.0293 -0.1594
  157CHOL    R4 1851   6.532   1.831   4.949  0.1733  0.1352 -0.1377
  157CHOL    R5 1852   6.727   1.756   5.010  0.1403 -0.0090 -0.1724
  157CHOL    C1 1853   6.512   1.619   5.294  0.0885  0.1912 -0.1105
  157CHOL    C2 1854   6.372   1.728   5.670  0.0021  0.0421  0.0014
  158CHOL   ROH 1855   5.834   5.799   4.629 -0.1136 -0.0937  0.1981
  158CHOL    R1 1856   5.948   5.895   4.870 -0.0765 -0.0077  0.1455
  158CHOL    R2 1857   6.182   6.043   4.875 -0.1549  0.1114  0.0436
  158CHOL    R3 1858   6.029   6.220   5.013 -0.1914  0.0506  0.0840
  158CHOL    R4 1859   6.291   6.231   5.144 -0.1466  0.1545  0.0112
  158CHOL    R5 1860   6.099   6.195   5.241 -0.1118  0.0751  0.0679
  158CHOL    C1 1861   6.210   6.507   5.430 -0.1760  0.1225  0.0302
  158CHOL    C2 1862   6.153   6.730   5.687  0.1884 -0.1397 -0.1342
  159CHOL   ROH 1863   5.984   7.177   4.209 -0.1189  0.0047  0.0808
  159CHOL    R1 1864   6.141   7.206   4.442  0.0059  0.1281 -0.0173
  159CHOL    R2 1865   6.068   7.371   4.652 -0.0274  0.0194  0.0572
  159CHOL    R3 1866   6.100   7.145   4.799  0.3023  0.0260  0.0020
  159CHOL    R4 1867   6.074   7.358   4.997 -0.1996 -0.0745  0.0578
  159CHOL    R5 1868   6.235   7.213   4.984  0.0786  0.2180  0.0998
  159CHOL    C1 1869   6.108   7.139   5.336  0.0096 -0.1230  0.0063
  159CHOL    C2 1870   6.085   7.380   5.499 -0.1470 -0.0060 -0.0653
  160CHOL   ROH 1871   1.256  -0.294   7.151 -0.0301 -0.0448  0.0080
  160CHOL    R1 1872   1.155  -0.210   6.900 -0.0909 -0.0733  0.0224
  160CHOL    R2 1873   1.002   0.018   6.870 -0.0315 -0.0328  0.0213
  160CHOL    R3 1874   1.191   0.082   6.685 -0.0753 -0.1348 -0.0589
  160CHOL    R4 1875   0.935   0.119   6.546 -0.1267  0.1985  0.1111
  160CHOL    R5 1876   1.103  -0.003   6.479 -0.2892  0.0568 -0.0510
  160CHOL    C1 1877   1.073   0.237   6.184 -0.2233  0.2376  0.0881
  160CHOL    C2 1878   0.714   0.254   6.039  0.0845 -0.0760 -0.3937
  161CHOL   ROH 1879   1.033   2.174   7.142  0.1517 -0.0300 -0.1036
  161CHOL    R1 1880   1.072   2.105   6.870  0.1386 -0.0128 -0.1088
  161CHOL    R2 1881   0.887   2.166   6.674  0.1291 -0.0068 -0.0912
  161CHOL    R3 1882   1.101   2.283   6.554  0.1181  0.0043 -0.1028
  161CHOL    R4 1883   0.897   2.271   6.345 -0.0517  0.3848  0.0211
  161CHOL    R5 1884   1.101   2.195   6.332 -0.1014  0.2677 -0.2162
  161CHOL    C1 1885   1.104   2.442   6.041 -0.1674  0.6232  0.0756
  161CHOL    C2 1886   0.783   2.423   5.772  0.1693 -0.0593  0.1358
  162CHOL   ROH 1887   0.734   1.052   7.083 -0.0988 -0.3813  0.0545
  162CHOL    R1 1888   0.793   1.156   6.826 -0.0458 -0.3170  0.0926
  162CHOL    R2 1889   0.805   0.997   6.600 -0.0301 -0.2552  0.0511
  162CHOL    R3 1890   0.625   1.176   6.504  0.0075 -0.2062  0.0707
  162CHOL    R4 1891   0.796   1.112   6.274  0.0307 -0.1764  0.0767
  162CHOL    R5 1892   0.751   1.311   6.351  0.0485 -0.1872  0.1194
  162CHOL    C1 1893   0.621   1.347   5.994  0.1014 -0.0846  0.1100
  162CHOL    C2 1894   0.712   1.550   5.702  0.0035 -0.2404 -0.2979
  163CHOL   ROH 1895   5.062   4.863   7.669  0.1646 -0.0119 -0.0079
  163CHOL    R1 1896   5.050   4.764   7.405  0.2206 -0.1103  0.0255
  163CHOL    R2 1897   4.896   4.882   7.208  0.0623 -0.3287  0.0100
  163CHOL    R3 1898   5.131   4.886   7.072  0.0379 -0.1303 -0.0267
  163CHOL    R4 1899   4.925   4.874   6.864  0.0202 -0.2770  0.0058
  163CHOL    R5 1900   5.095   4.740   6.886  0.1291 -0.1420 -0.0323
  163CHOL    C1 1901   5.162   4.875   6.535 -0.0272 -0.0607 -0.0311
  163CHOL    C2 1902   4.904   4.803   6.264 -0.0681  0.2078 -0.0505
  164CHOL   ROH 1903   7.364   7.125   7.524 -0.1778  0.0899 -0.0831
  164CHOL    R1 1904   7.349   7.300   7.303 -0.2535 -0.0435 -0.1829
  164CHOL    R2 1905   7.550   7.317   7.113 -0.1399  0.1262 -0.0370
  164CHOL    R3 1906   7.346   7.268   6.940  0.0531 -0.2321 -0.1759
  164CHOL    R4 1907   7.539   7.426   6.785 -0.2637  0.4791  0.0777
  164CHOL    R5 1908   7.327   7.470   6.812 -0.4193 -0.1117  0.0458
  164CHOL    C1 1909   7.342   7.443   6.431 -0.1546  0.3482  0.0140
  164CHOL    C2 1910   7.443   7.559   6.093 -0.2963  0.3284 -0.2917
  165CHOL   ROH 1911   5.933   1.879   7.439 -0.2047  0.1249 -0.0275
  165CHOL    R1 1912   6.007   1.822   7.172 -0.0673  0.2005 -0.0072
  165CHOL    R2 1913   5.931   1.590   7.043  0.3338  0.0420  0.0165
  165CHOL    R3 1914   5.836   1.763   6.857  0.0708 -0.1396 -0.0214
  165CHOL    R4 1915   5.910   1.525   6.704  0.3877 -0.0702  0.0351
  165CHOL    R5 1916   5.975   1.729   6.666  0.0969  0.0097 -0.0250
  165CHOL    C1 1917   5.807   1.649   6.332  0.1723 -0.3060  0.0104
  165CHOL    C2 1918   5.690   1.847   6.050  0.1294 -0.1114 -0.2383
  166CHOL   ROH 1919   6.742   2.990   7.607  0.0526 -0.1095 -0.0049
  166CHOL    R1 1920   6.571   2.961   7.383  0.0131 -0.1133  0.0258
  166CHOL    R2 1921   6.656   3.004   7.124 -0.0510 -0.0503  0.0157
  166CHOL    R3 1922   6.559   2.753   7.084  0.0001 -0.0669 -0.0064
  166CHOL    R4 1923   6.617   2.855   6.815 -0.4049  0.1271 -0.0296
  166CHOL    R5 1924   6.427   2.772   6.884 -0.2799  0.0048  0.1783
  166CHOL    C1 1925   6.503   2.533   6.597 -0.5630  0.2149 -0.0766
  166CHOL    C2 1926   6.389   2.625   6.274 -0.0799 -0.1883 -0.0617
  167CHOL   ROH 1927   0.715   6.298   7.440 -0.0914 -0.0036 -0.0900
  167CHOL    R1 1928   0.703   6.429   7.190 -0.2099  0.0720 -0.0459
  167CHOL    R2 1929   0.654   6.295   6.953 -0.0188  0.0941 -0.1030
  167CHOL    R3 1930   0.454   6.477   6.929 -0.2329 -0.1298 -0.0615
  167CHOL    R4 1931   0.479   6.358   6.662  0.0103  0.0683 -0.1257
  167CHOL    R5 1932   0.485   6.570   6.710 -0.2650  0.0468  0.0100
  167CHOL    C1 1933   0.190   6.566   6.469 -0.1738 -0.1569 -0.0999
  167CHOL    C2 1934   0.029   6.685   6.186 -0.3668  0.1424  0.1760
  168CHOL   ROH 1935   1.492   1.401   4.234 -0.2409  0.3142  0.1540
  168CHOL    R1 1936   1.454   1.451   4.510 -0.0298  0.2377  0.1981
  168CHOL    R2 1937   1.496   1.259   4.704 -0.2407  0.0752  0.0730
  168CHOL    R3 1938   1.659   1.448   4.810  0.1103 -0.2352  0.1106
  168CHOL    R4 1939   1.578   1.283   5.038 -0.5971  0.1039  0.1628
  168CHOL    R5 1940   1.560   1.500   5.022 -0.0458  0.1655 -0.0381
  168CHOL    C1 1941   1.779   1.475   5.333 -0.4751 -0.1708  0.2502
  168CHOL    C2 1942   1.980   1.328   5.574 -0.0213 -0.1127 -0.3798
  169CHOL   ROH 1943   4.296   1.677   7.415  0.0113  0.0954 -0.0366
  169CHOL    R1 1944   4.180   1.836   7.212 -0.1719 -0.0191 -0.0252
  169CHOL    R2 1945   4.321   1.922   6.990 -0.1770  0.4069  0.1202
  169CHOL    R3 1946   4.117   1.805   6.855  0.1549  0.0539 -0.0893
  169CHOL    R4 1947   4.245   1.980   6.658 -0.1435  0.5159  0.1320
  169CHOL    R5 1948   4.034   1.977   6.711 -0.1673 -0.0122  0.0205
  169CHOL    C1 1949   4.010   1.903   6.337  0.1877  0.2480 -0.0579
  169CHOL    C2 1950   3.941   2.107   6.020  0.0821 -0.1470 -0.0197
  170CHOL   ROH 1951   1.929   3.291   3.939  0.2647 -0.1260 -0.1607
  170CHOL    R1 1952   1.882   3.291   4.218  0.1920 -0.1873 -0.1729
  170CHOL    R2 1953   2.067   3.200   4.401  0.2204 -0.0567 -0.1359
  170CHOL    R3 1954   2.031   3.445   4.512 -0.0033 -0.0900 -0.1209
  170CHOL    R4 1955   2.051   3.263   4.741  0.0891 -0.1008 -0.1330
  170CHOL    R5 1956   1.890   3.405   4.701 -0.0197 -0.2220 -0.1575
  170CHOL    C1 1957   2.007   3.530   5.042 -0.1972 -0.1577 -0.1173
  170CHOL    C2 1958   2.137   3.240   5.205  0.0048  0.0404 -0.0246
  171CHOL   ROH 1959   4.353   5.868   7.276  0.1440 -0.0706 -0.1690
  171CHOL    R1 1960   4.525   5.766   7.075  0.1249  0.0248 -0.2338
  171CHOL    R2 1961   4.444   5.731   6.813  0.0843  0.1015 -0.2311
  171CHOL    R3 1962   4.661   5.885   6.759  0.0513  0.1544 -0.2177
  171CHOL    R4 1963   4.596   5.756   6.504  0.0740  0.1772 -0.2311
  171CHOL    R5 1964   4.789   5.754   6.605  0.0759  0.2041 -0.2378
  171CHOL    C1 1965   4.889   5.915   6.273  0.0370  0.2710 -0.2185
  171CHOL    C2 1966   4.944   6.131   6.022 -0.2709  0.1616 -0.3246
  172CHOL   ROH 1967   3.588   4.184   7.411 -0.1896  0.0644  0.0711
  172CHOL    R1 1968   3.590   4.109   7.138 -0.2884  0.0595  0.0738
  172CHOL    R2 1969   3.379   4.163   6.968 -0.1513  0.4808  0.0448
  172CHOL    R3 1970   3.572   4.280   6.818  0.1113  0.0970  0.0623
  172CHOL    R4 1971   3.421   4.116   6.628 -0.2227  0.3683  0.0490
  172CHOL    R5 1972   3.636   4.111   6.660 -0.2112 -0.0611  0.0760
  172CHOL    C1 1973   3.627   4.199   6.289 -0.0178 -0.0576  0.0679
  172CHOL    C2 1974   3.902   4.135   6.038 -0.3134 -0.0895 -0.0644
  173CHOL   ROH 1975   5.537   6.822   7.432  0.1269  0.3411 -0.0691
  173CHOL    R1 1976   5.479   6.683   7.193 -0.0523  0.2382  0.0318
  173CHOL    R2 1977   5.409   6.813   6.959  0.0036  0.1512 -0.0327
  173CHOL    R3 1978   5.616   6.668   6.856 -0.1458 -0.0943  0.0040
  173CHOL    R4 1979   5.465   6.760   6.622 -0.0572  0.0042 -0.0203
  173CHOL    R5 1980   5.521   6.555   6.668 -0.2709 -0.0462  0.0350
  173CHOL    C1 1981   5.691   6.594   6.329 -0.2328 -0.3118  0.0214
  173CHOL    C2 1982   5.702   6.709   5.948 -0.1533  0.1562  0.0827
  174CHOL   ROH 1983   6.592   6.275   4.855 -0.2552  0.0321  0.2076
  174CHOL    R1 1984   6.751   6.418   5.040 -0.1100  0.1380  0.0035
  174CHOL    R2 1985   6.853   6.303   5.269 -0.2443  0.3608  0.1773
  174CHOL    R3 1986   7.089   6.396   5.171 -0.1365 -0.0305  0.0465
  174CHOL    R4 1987   7.140   6.351   5.456 -0.1871  0.2886  0.1100
  174CHOL    R5 1988   7.176   6.536   5.345  0.0202  0.1084 -0.1370
  174CHOL    C1 1989   7.528   6.467   5.472 -0.0526 -0.1207 -0.0520
  174CHOL    C2 1990   7.783   6.239   5.658  0.1233  0.1224  0.1108
  175CHOL   ROH 1991   6.010   5.732   7.248 -0.0477 -0.0636  0.2670
  175CHOL    R1 1992   6.037   5.721   6.966  0.0145  0.0055  0.2699
  175CHOL    R2 1993   6.164   5.513   6.836  0.0707  0.0509  0.2474
  175CHOL    R3 1994   5.930   5.500   6.698  0.1008  0.0531  0.1962
  175CHOL    R4 1995   6.125   5.365   6.526  0.1979  0.3200  0.0992
  175CHOL    R5 1996   5.994   5.529   6.469  0.1204  0.3021  0.2328
  175CHOL    C1 1997   5.883   5.266   6.216  0.3003  0.4786 -0.0352
  175CHOL    C2 1998   5.837   4.893   6.076 -0.0271 -0.0959  0.0057
  176CHOL   ROH 1999   4.259   2.201   4.531  0.0535  0.0478 -0.0770
  176CHOL    R1 2000   4.192   2.112   4.791  0.0688 -0.0363 -0.1008
  176CHOL    R2 2001   4.384   2.043   4.979  0.0841 -0.0289 -0.1075
  176CHOL    R3 2002   4.252   2.224   5.132  0.0251 -0.1017 -0.0730
  176CHOL    R4 2003   4.453   2.109   5.311  0.1646  0.0544 -0.1412
  176CHOL    R5 2004   4.239   2.122   5.348  0.1751 -0.0837 -0.0591
  176CHOL    C1 2005   4.370   2.318   5.648  0.1560  0.0344 -0.1283
  176CHOL    C2 2006   4.433   2.015   5.786 -0.0464  0.0981  0.2328
  177CHOL   ROH 2007   1.649   5.680   7.043  0.0094  0.1292  0.0512
  177CHOL    R1 2008   1.673   5.796   6.786 -0.0954 -0.0529 -0.0438
  177CHOL    R2 2009   1.475   5.776   6.594 -0.2658 -0.0097  0.1252
  177CHOL    R3 2010   1.496   6.047   6.592 -0.0395 -0.0256 -0.0614
  177CHOL    R4 2011   1.353   5.983   6.345  0.0746 -0.0947 -0.1190
  177CHOL    R5 2012   1.533   6.103   6.363  0.1673 -0.2293 -0.0839
  177CHOL    C1 2013   1.302   6.358   6.199  0.4853 -0.1592 -0.4365
  177CHOL    C2 2014   1.130   6.145   5.924 -0.2816 -0.0754 -0.0355
  178CHOL   ROH 2015   3.972   4.479   7.306  0.0032 -0.0127 -0.0382
  178CHOL    R1 2016   3.965   4.362   7.048 -0.0087  0.0036 -0.0447
  178CHOL    R2 2017   3.940   4.511   6.817 -0.0067  0.0173 -0.0318
  178CHOL    R3 2018   4.165   4.378   6.745 -0.0160  0.0104 -0.0506
  178CHOL    R4 2019   4.084   4.523   6.503 -0.0861 -0.0482 -0.0714
  178CHOL    R5 2020   4.124   4.309   6.519 -0.0707 -0.0470 -0.0270
  178CHOL    C1 2021   4.379   4.405   6.252 -0.1411 -0.0928 -0.1122
  178CHOL    C2 2022   4.395   4.676   5.911 -0.0263 -0.2083  0.0134
  179CHOL   ROH 2023   4.956   3.414   4.671  0.2663 -0.1247  0.1439
  179CHOL    R1 2024   4.871   3.376   4.939  0.2777 -0.1649  0.1418
  179CHOL    R2 2025   5.020   3.460   5.156  0.1803  0.0076  0.1432
  179CHOL    R3 2026   4.789   3.588   5.223  0.0528 -0.1973  0.1030
  179CHOL    R4 2027   4.896   3.488   5.477  0.1991  0.0636  0.1459
  179CHOL    R5 2028   4.696   3.453   5.398  0.2220 -0.1963  0.1952
  179CHOL    C1 2029   4.608   3.623   5.728  0.0903 -0.0963  0.1097
  179CHOL    C2 2030   4.849   3.986   5.829  0.0776 -0.0019  0.2099
  180CHOL   ROH 2031   3.478   5.547   7.188  0.0260 -0.1998  0.1120
  180CHOL    R1 2032   3.545   5.359   6.987 -0.0313 -0.1301  0.0279
  180CHOL    R2 2033   3.515   5.414   6.717  0.2000  0.0874  0.0437
  180CHOL    R3 2034   3.777   5.343   6.707  0.1394 -0.1720  0.1698
  180CHOL    R4 2035   3.645   5.168   6.512  0.1203  0.2943 -0.2627
  180CHOL    R5 2036   3.774   5.106   6.677 -0.0919 -0.1281 -0.2404
  180CHOL    C1 2037   3.968   4.959   6.383  0.0171  0.1713 -0.3226
  180CHOL    C2 2038   3.938   4.723   6.046  0.0698 -0.0207 -0.0794
  181CHOL   ROH 2039   6.538   4.117   4.464  0.0892 -0.2750  0.0163
  181CHOL    R1 2040   6.485   4.054   4.734  0.0629 -0.3515 -0.0062
  181CHOL    R2 2041   6.654   3.898   4.887  0.2899 -0.0142  0.0995
  181CHOL    R3 2042   6.646   4.111   5.056 -0.2133 -0.0034  0.0770
  181CHOL    R4 2043   6.658   3.876   5.232  0.6343  0.0290  0.1012
  181CHOL    R5 2044   6.510   4.036   5.239  0.1454 -0.4010  0.1971
  181CHOL    C1 2045   6.653   4.063   5.591  0.3625  0.0642  0.0810
  181CHOL    C2 2046   6.772   4.361   5.826  0.0572  0.0105 -0.1781
  182CHOL   ROH 2047   5.813   0.651   7.102 -0.0573  0.1143  0.0275
  182CHOL    R1 2048   5.689   0.670   6.848 -0.0823  0.0692  0.0365
  182CHOL    R2 2049   5.809   0.577   6.617 -0.0931  0.0541  0.0383
  182CHOL    R3 2050   5.576   0.439   6.590 -0.0807  0.0251  0.0751
  182CHOL    R4 2051   5.675   0.474   6.316 -0.1617  0.0945  0.0542
  182CHOL    R5 2052   5.477   0.528   6.391 -0.1495  0.0507  0.1199
  182CHOL    C1 2053   5.378   0.283   6.115 -0.1900  0.0908  0.0980
  182CHOL    C2 2054   5.157   0.379   5.723 -0.0885 -0.1061  0.1926
  183CHOL   ROH 2055   6.668   3.959   6.044  0.0141  0.0651 -0.3369
  183CHOL    R1 2056   6.404   3.933   5.945 -0.0333  0.1530 -0.2361
  183CHOL    R2 2057   6.193   4.080   6.045  0.0437  0.1872 -0.1204
  183CHOL    R3 2058   6.159   4.148   5.784 -0.0443  0.2492 -0.0930
  183CHOL    R4 2059   5.919   4.250   5.919 -0.1184 -0.0013 -0.0280
  183CHOL    R5 2060   5.925   4.119   5.745 -0.0260  0.0620 -0.0742
  183CHOL    C1 2061   5.729   4.413   5.600 -0.2954 -0.0529  0.0515
  183CHOL    C2 2062   5.423   4.336   5.531  0.0251 -0.1148 -0.1290
  184CHOL   ROH 2063   0.650   4.740   7.171 -0.3053 -0.1253  0.0661
  184CHOL    R1 2064   0.481   4.762   6.945 -0.1407  0.1015 -0.0375
  184CHOL    R2 2065   0.532   4.939   6.739  0.2008  0.0637  0.0106
  184CHOL    R3 2066   0.513   4.716   6.585  0.0250  0.0996 -0.0237
  184CHOL    R4 2067   0.494   4.939   6.395  0.2424  0.1504  0.0054
  184CHOL    R5 2068   0.354   4.773   6.416  0.0930  0.2665 -0.0357
  184CHOL    C1 2069   0.456   4.728   6.051  0.1016  0.2346 -0.0297
  184CHOL    C2 2070   0.529   4.885   5.785  0.0232 -0.0055 -0.0484
  185CHOL   ROH 2071   6.423   3.929   7.936 -0.1287  0.0344  0.0928
  185CHOL    R1 2072   6.395   3.818   7.677  0.1197 -0.0216  0.0872
  185CHOL    R2 2073   6.173   3.866   7.518  0.1462 -0.2760 -0.0277
  185CHOL    R3 2074   6.360   3.946   7.338  0.1502 -0.0904  0.0572
  185CHOL    R4 2075   6.135   3.859   7.175  0.1936 -0.0391 -0.0394
  185CHOL    R5 2076   6.341   3.792   7.157  0.2184  0.0317 -0.0590
  185CHOL    C1 2077   6.289   3.931   6.806  0.2249  0.2731  0.0336
  185CHOL    C2 2078   6.293   4.157   6.558 -0.2613  0.1321  0.0596
  186CHOL   ROH 2079  -0.026   4.648   4.148  0.1196  0.0566 -0.0207
  186CHOL    R1 2080  -0.032   4.581   4.423  0.0015  0.0994 -0.0113
  186CHOL    R2 2081   0.190   4.485   4.558 -0.1240 -0.1435  0.0360
  186CHOL    R3 2082   0.137   4.692   4.726  0.0904 -0.0539 -0.0053
  186CHOL    R4 2083   0.299   4.508   4.884 -0.0082 -0.1312 -0.0041
  186CHOL    R5 2084   0.105   4.589   4.939  0.0749  0.0360  0.0325
  186CHOL    C1 2085   0.314   4.716   5.232  0.2606 -0.0399 -0.0661
  186CHOL    C2 2086   0.434   5.008   5.266  0.1119  0.1532  0.0563
  187CHOL   ROH 2087   2.814   6.088   6.937  0.1509  0.0349 -0.1433
  187CHOL    R1 2088   2.753   6.017   6.670  0.1491 -0.0219 -0.1280
  187CHOL    R2 2089   2.745   6.201   6.465  0.0279 -0.0454 -0.1453
  187CHOL    R3 2090   2.921   6.031   6.347  0.0975  0.0311 -0.1528
  187CHOL    R4 2091   2.800   6.178   6.124  0.0084 -0.0351 -0.1492
  187CHOL    R5 2092   2.811   5.961   6.146  0.1115 -0.0295 -0.1399
  187CHOL    C1 2093   2.998   6.005   5.816  0.0624  0.0427 -0.1583
  187CHOL    C2 2094   3.033   5.898   5.494  0.0345  0.0163  0.1956
  188CHOL   ROH 2095   3.469   5.173   3.917  0.0595  0.0130 -0.1025
  188CHOL    R1 2096   3.552   5.173   4.187  0.0637 -0.0611 -0.1039
  188CHOL    R2 2097   3.739   5.351   4.285  0.0101 -0.0414 -0.0446
  188CHOL    R3 2098   3.545   5.408   4.466 -0.0023 -0.1652 -0.0156
  188CHOL    R4 2099   3.796   5.443   4.613  0.0051 -0.0208 -0.0490
  188CHOL    R5 2100   3.628   5.318   4.672  0.0838 -0.1276 -0.0298
  188CHOL    C1 2101   3.647   5.550   4.975 -0.0095 -0.1250 -0.0243
  188CHOL    C2 2102   3.870   5.439   5.416  0.2711  0.0981 -0.2359
  189CHOL   ROH 2103   5.822   6.160   7.141  0.1192  0.0980  0.0703
  189CHOL    R1 2104   5.786   6.114   6.864  0.1338  0.1335  0.0617
  189CHOL    R2 2105   5.943   6.237   6.671  0.2932 -0.0112  0.0930
  189CHOL    R3 2106   5.986   5.981   6.591  0.0682 -0.0542  0.1039
  189CHOL    R4 2107   6.087   6.146   6.371  0.3078 -0.1463  0.1413
  189CHOL    R5 2108   5.942   5.984   6.356  0.1519 -0.0042  0.0890
  189CHOL    C1 2109   6.212   5.853   6.120  0.1051 -0.2654  0.1795
  189CHOL    C2 2110   6.197   5.597   5.920  0.4204 -0.0881  0.0017
  190CHOL   ROH 2111   1.263   5.968   4.207  0.1901 -0.2448 -0.0798
  190CHOL    R1 2112   1.249   5.810   4.442  0.1929 -0.1315 -0.0027
  190CHOL    R2 2113   1.375   5.881   4.677  0.0957  0.0448 -0.0020
  190CHOL    R3 2114   1.126   5.853   4.781  0.0779 -0.0104 -0.0586
  190CHOL    R4 2115   1.305   5.831   5.012  0.0216  0.1995  0.0065
  190CHOL    R5 2116   1.151   5.689   4.954  0.1033  0.0965  0.0407
  190CHOL    C1 2117   1.030   5.776   5.305 -0.0382  0.2378 -0.0418
  190CHOL    C2 2118   1.101   5.553   5.646  0.1002  0.3809 -0.0432
  191CHOL   ROH 2119   2.116   6.534   3.938 -0.0382  0.1850  0.0429
  191CHOL    R1 2120   2.081   6.524   4.219  0.0452  0.2387  0.0559
  191CHOL    R2 2121   2.158   6.306   4.370 -0.1491  0.1556  0.0407
  191CHOL    R3 2122   2.296   6.492   4.511  0.1131  0.0093 -0.0177
  191CHOL    R4 2123   2.262   6.268   4.697 -0.2367  0.1321  0.0660
  191CHOL    R5 2124   2.208   6.477   4.733  0.0662  0.2278 -0.0209
  191CHOL    C1 2125   2.452   6.422   5.020 -0.0415 -0.0189  0.0259
  191CHOL    C2 2126   2.254   6.409   5.355 -0.1562 -0.3141  0.3118
  192CHOL   ROH 2127   1.155   1.727   4.320 -0.2738  0.1153 -0.0164
  192CHOL    R1 2128   1.021   1.726   4.570 -0.0890 -0.0428  0.0864
  192CHOL    R2 2129   1.133   1.622   4.800  0.2299  0.1294  0.0183
  192CHOL    R3 2130   1.076   1.868   4.900 -0.0279  0.0683  0.0279
  192CHOL    R4 2131   1.079   1.692   5.134  0.2115  0.0779  0.0259
  192CHOL    R5 2132   0.919   1.826   5.075  0.0511 -0.1033  0.0561
  192CHOL    C1 2133   0.995   1.963   5.423 -0.0414 -0.0096  0.0392
  192CHOL    C2 2134   1.024   1.944   5.846  0.5357  0.0485  0.0431
  193CHOL   ROH 2135   6.670   5.145   4.279 -0.2066 -0.1365  0.1233
  193CHOL    R1 2136   6.644   5.234   4.547 -0.0654 -0.0021  0.0937
  193CHOL    R2 2137   6.664   5.063   4.763 -0.1184  0.0774  0.1614
  193CHOL    R3 2138   6.853   5.241   4.845  0.0291 -0.0158  0.0286
  193CHOL    R4 2139   6.743   5.127   5.093 -0.0961  0.2842  0.1174
  193CHOL    R5 2140   6.759   5.339   5.043  0.0933  0.2321 -0.0599
  193CHOL    C1 2141   6.967   5.330   5.363  0.0553  0.3170 -0.0328
  193CHOL    C2 2142   7.018   5.069   5.656 -0.3396  0.2067 -0.1125
  194CHOL   ROH 2143   5.765   1.653   4.551 -0.0359 -0.0417 -0.0450
  194CHOL    R1 2144   5.605   1.517   4.742 -0.0079  0.1025  0.0824
  194CHOL    R2 2145   5.681   1.277   4.855 -0.1729 -0.0113 -0.0463
  194CHOL    R3 2146   5.641   1.411   5.088  0.2113 -0.0113  0.0272
  194CHOL    R4 2147   5.676   1.131   5.169 -0.3561 -0.1349 -0.1045
  194CHOL    R5 2148   5.509   1.261   5.221 -0.0629  0.2111  0.0171
  194CHOL    C1 2149   5.636   1.172   5.570 -0.1020 -0.2068 -0.0695
  194CHOL    C2 2150   5.493   1.386   5.858  0.0926 -0.0862  0.2314
  195CHOL   ROH 2151   4.670   5.163   4.548 -0.0623 -0.1051  0.1943
  195CHOL    R1 2152   4.739   5.177   4.822 -0.1948  0.0247  0.2219
  195CHOL    R2 2153   4.576   5.297   5.011 -0.3695 -0.0411  0.1155
  195CHOL    R3 2154   4.600   5.057   5.137 -0.2470  0.0108  0.1932
  195CHOL    R4 2155   4.616   5.256   5.352 -0.4024  0.0828  0.1351
  195CHOL    R5 2156   4.759   5.097   5.311 -0.3009  0.1569  0.2087
  195CHOL    C1 2157   4.662   5.007   5.668 -0.3066  0.2035  0.2194
  195CHOL    C2 2158   5.017   5.132   5.901 -0.0678  0.0731  0.2344
  196CHOL   ROH 2159   5.115   5.976   4.216 -0.0175  0.0395  0.0721
  196CHOL    R1 2160   5.137   6.029   4.493 -0.0178  0.1343  0.0556
  196CHOL    R2 2161   5.086   6.278   4.602 -0.1138  0.1526 -0.0141
  196CHOL    R3 2162   4.915   6.138   4.760 -0.0450  0.1250  0.0343
  196CHOL    R4 2163   5.030   6.341   4.937  0.0806  0.0333  0.0418
  196CHOL    R5 2164   5.025   6.126   4.972  0.0664  0.0280 -0.0337
  196CHOL    C1 2165   4.836   6.247   5.281  0.2583 -0.0621  0.1198
  196CHOL    C2 2166   4.752   5.997   5.628 -0.1094  0.0652  0.1550
  197CHOL   ROH 2167   0.333   6.099   7.196 -0.0802 -0.0375 -0.0613
  197CHOL    R1 2168   0.104   6.054   7.036 -0.0843  0.1009 -0.0975
  197CHOL    R2 2169   0.078   6.158   6.782  0.0548  0.0492 -0.1417
  197CHOL    R3 2170   0.031   5.899   6.715 -0.1353  0.0628 -0.0653
  197CHOL    R4 2171   0.007   6.047   6.462  0.0237 -0.0141 -0.1119
  197CHOL    R5 2172  -0.140   5.910   6.548 -0.0929  0.1326 -0.0959
  197CHOL    C1 2173  -0.078   5.738   6.213 -0.1728 -0.0382 -0.0228
  197CHOL    C2 2174   0.160   5.809   5.880  0.1790 -0.2746  0.0422
  198CHOL   ROH 2175   5.399   3.734   4.327 -0.0367  0.1141  0.0173
  198CHOL    R1 2176   5.442   3.732   4.607 -0.0873  0.0519  0.0256
  198CHOL    R2 2177   5.408   3.505   4.761 -0.0542 -0.0005 -0.0383
  198CHOL    R3 2178   5.663   3.560   4.839 -0.0829  0.0495  0.0182
  198CHOL    R4 2179   5.536   3.442   5.075 -0.1725  0.2360  0.0593
  198CHOL    R5 2180   5.641   3.633   5.066 -0.1641  0.2231 -0.0461
  198CHOL    C1 2181   5.849   3.456   5.332 -0.2682  0.4206  0.1691
  198CHOL    C2 2182   5.936   3.151   5.619  0.1020  0.0269 -0.0796
  199CHOL   ROH 2183   2.481   0.800   4.076  0.0232 -0.0804  0.1504
  199CHOL    R1 2184   2.610   0.942   4.284  0.0671 -0.0212  0.0830
  199CHOL    R2 2185   2.475   1.037   4.506  0.1016  0.1019  0.0512
  199CHOL    R3 2186   2.665   0.897   4.641  0.0788  0.1172  0.0997
  199CHOL    R4 2187   2.593   1.116   4.821 -0.0809  0.0379  0.1372
  199CHOL    R5 2188   2.794   1.064   4.754 -0.0295  0.1226  0.2189
  199CHOL    C1 2189   2.840   1.031   5.131 -0.2086  0.0150  0.2328
  199CHOL    C2 2190   3.119   0.902   5.339 -0.1032 -0.0858 -0.2999
  200CHOL   ROH 2191   6.418   2.766   4.578 -0.3147 -0.0090  0.1966
  200CHOL    R1 2192   6.523   2.660   4.819 -0.1005  0.0795  0.1440
  200CHOL    R2 2193   6.787   2.693   4.894 -0.0849  0.2825 -0.0043
  200CHOL    R3 2194   6.677   2.792   5.121 -0.0317  0.2066  0.0556
  200CHOL    R4 2195   6.959   2.749   5.188 -0.0361  0.0663  0.0103
  200CHOL    R5 2196   6.787   2.673   5.297 -0.0587  0.0719 -0.0143
  200CHOL    C1 2197   6.956   2.875   5.573  0.0421 -0.1308  0.0751
  200CHOL    C2 2198   7.361   2.937   5.653  0.1763 -0.1957 -0.4587
  201CHOL   ROH 2199   0.347   2.935   7.576 -0.0250  0.1114 -0.0070
  201CHOL    R1 2200   0.217   2.796   7.366 -0.0132  0.0936 -0.0023
  201CHOL    R2 2201   0.094   2.925   7.155  0.0309  0.0748 -0.0394
  201CHOL    R3 2202   0.255   2.765   7.006  0.0321  0.0315  0.0077
  201CHOL    R4 2203   0.003   2.778   6.856  0.0536  0.0355 -0.0274
  201CHOL    R5 2204   0.107   2.597   6.919  0.0246  0.0339  0.0160
  201CHOL    C1 2205   0.100   2.542   6.542  0.0680 -0.0280  0.0239
  201CHOL    C2 2206  -0.085   2.667   6.291  0.0946  0.3399 -0.2340
  202CHOL   ROH 2207   3.186   1.797   7.110  0.1082  0.0596 -0.0841
  202CHOL    R1 2208   3.158   1.810   6.829  0.1141  0.0020 -0.0877
  202CHOL    R2 2209   3.175   1.588   6.666 -0.0485 -0.0575 -0.0263
  202CHOL    R3 2210   2.932   1.672   6.579  0.0098  0.0940 -0.0451
  202CHOL    R4 2211   3.076   1.593   6.335 -0.1096 -0.2395 -0.0120
  202CHOL    R5 2212   2.979   1.785   6.373  0.0734 -0.1176 -0.1492
  202CHOL    C1 2213   2.790   1.675   6.060 -0.0904 -0.2033 -0.0213
  202CHOL    C2 2214   3.084   1.585   5.792  0.0317 -0.0069 -0.4258
  203CHOL   ROH 2215   4.347   2.836   7.482 -0.0116  0.0320 -0.0152
  203CHOL    R1 2216   4.379   2.770   7.208  0.1345  0.0753 -0.0095
  203CHOL    R2 2217   4.185   2.823   7.019  0.1457 -0.0869 -0.0673
  203CHOL    R3 2218   4.390   2.950   6.892  0.0741  0.1038  0.0042
  203CHOL    R4 2219   4.196   2.892   6.680  0.2706 -0.2295 -0.0932
  203CHOL    R5 2220   4.408   2.838   6.681  0.3394  0.0249  0.0638
  203CHOL    C1 2221   4.395   3.051   6.364  0.2761 -0.1333 -0.0410
  203CHOL    C2 2222   4.180   3.381   6.113 -0.2640 -0.4047  0.2391
  204CHOL   ROH 2223   5.378   3.269   7.736 -0.2123  0.1238 -0.0328
  204CHOL    R1 2224   5.248   3.293   7.486 -0.0973  0.1131 -0.0936
  204CHOL    R2 2225   5.351   3.443   7.278  0.0643 -0.0051 -0.0967
  204CHOL    R3 2226   5.323   3.211   7.139  0.0019 -0.0329 -0.0391
  204CHOL    R4 2227   5.367   3.416   6.934  0.1484 -0.1048 -0.0861
  204CHOL    R5 2228   5.201   3.274   6.943  0.0819 -0.0322 -0.0911
  204CHOL    C1 2229   5.349   3.182   6.603  0.1386 -0.1890 -0.0259
  204CHOL    C2 2230   4.936   3.268   6.409  0.0218 -0.3244  0.2292
  205CHOL   ROH 2231   3.108   2.560   4.155 -0.0271 -0.0816 -0.2379
  205CHOL    R1 2232   3.090   2.326   4.313  0.0741 -0.0237 -0.1403
  205CHOL    R2 2233   3.275   2.264   4.509  0.0205  0.2111 -0.0174
  205CHOL    R3 2234   3.054   2.248   4.667 -0.0482  0.1083 -0.1211
  205CHOL    R4 2235   3.262   2.105   4.816 -0.0257  0.2478  0.0005
  205CHOL    R5 2236   3.065   2.028   4.762  0.0380  0.1239 -0.0850
  205CHOL    C1 2237   3.048   1.997   5.142 -0.1172  0.1726 -0.0865
  205CHOL    C2 2238   3.267   1.883   5.449 -0.0182 -0.1209  0.0321
  206CHOL   ROH 2239   1.423   4.311   7.139  0.0603 -0.3701 -0.2218
  206CHOL    R1 2240   1.430   4.511   6.939 -0.2249 -0.2361 -0.1036
  206CHOL    R2 2241   1.624   4.517   6.742 -0.1686  0.2158 -0.0405
  206CHOL    R3 2242   1.409   4.523   6.576 -0.1295 -0.0633 -0.1055
  206CHOL    R4 2243   1.638   4.585   6.404 -0.1379  0.1334 -0.0563
  206CHOL    R5 2244   1.455   4.702   6.425 -0.2749 -0.0532 -0.1427
  206CHOL    C1 2245   1.443   4.629   6.051 -0.0835 -0.1766 -0.1266
  206CHOL    C2 2246   1.552   4.747   5.726 -0.3268 -0.1383  0.2209
  207CHOL   ROH 2247   6.745   1.447   7.794 -0.0010 -0.0522  0.1294
  207CHOL    R1 2248   6.851   1.440   7.532  0.0523  0.0398  0.1473
  207CHOL    R2 2249   6.850   1.212   7.376  0.0608  0.0976  0.0551
  207CHOL    R3 2250   6.724   1.373   7.197  0.1118  0.1824  0.0963
  207CHOL    R4 2251   6.816   1.144   7.039 -0.0320  0.1606  0.0520
  207CHOL    R5 2252   6.855   1.354   6.998  0.0658  0.1433  0.0724
  207CHOL    C1 2253   6.678   1.255   6.675 -0.0381  0.2769  0.0888
  207CHOL    C2 2254   6.825   1.329   6.421 -0.0393 -0.3310  0.2567
  208CHOL   ROH 2255   3.931   3.437   4.442  0.0309  0.1306 -0.0785
  208CHOL    R1 2256   3.999   3.570   4.682 -0.0123  0.0664 -0.0303
  208CHOL    R2 2257   4.020   3.845   4.699 -0.0101  0.0614  0.0457
  208CHOL    R3 2258   3.843   3.814   4.903 -0.0496  0.0117  0.0043
  208CHOL    R4 2259   4.021   4.030   4.991 -0.1529  0.0872  0.0304
  208CHOL    R5 2260   3.974   3.848   5.101 -0.1111  0.0785  0.0343
  208CHOL    C1 2261   3.855   4.109   5.352 -0.2731  0.0556 -0.0175
  208CHOL    C2 2262   3.632   3.968   5.604 -0.0768 -0.0830 -0.2287
  209CHOL   ROH 2263   4.503   6.813   3.997 -0.0944 -0.0261 -0.0658
  209CHOL    R1 2264   4.293   6.819   4.187  0.0153 -0.2046  0.0634
  209CHOL    R2 2265   4.252   6.617   4.369  0.3565 -0.1976  0.1487
  209CHOL    R3 2266   4.265   6.819   4.550  0.2404 -0.1298  0.0842
  209CHOL    R4 2267   4.181   6.585   4.706  0.1931 -0.0971  0.1256
  209CHOL    R5 2268   4.081   6.779   4.698  0.1675 -0.1077  0.0072
  209CHOL    C1 2269   4.152   6.756   5.072 -0.0111  0.0250  0.0516
  209CHOL    C2 2270   4.016   6.668   5.496 -0.1099 -0.1822 -0.1525
  210CHOL   ROH 2271   3.049   3.903   4.094  0.0436 -0.1190  0.0708
  210CHOL    R1 2272   2.969   3.969   4.357 -0.0121 -0.1463  0.0602
  210CHOL    R2 2273   2.974   3.786   4.564  0.2188 -0.0909  0.1020
  210CHOL    R3 2274   3.124   3.977   4.686  0.0075  0.1171  0.0482
  210CHOL    R4 2275   2.898   3.933   4.868  0.3229 -0.5009  0.3337
  210CHOL    R5 2276   2.964   4.124   4.786 -0.1716 -0.2847  0.3920
  210CHOL    C1 2277   2.996   4.197   5.160  0.1853 -0.5443  0.4182
  210CHOL    C2 2278   3.124   4.179   5.462  0.0559  0.2030 -0.0292
  211CHOL   ROH 2279   5.431   2.224   7.567 -0.1102  0.1582 -0.1486
  211CHOL    R1 2280   5.524   2.312   7.315  0.0682  0.0562 -0.1208
  211CHOL    R2 2281   5.714   2.173   7.169 -0.0717 -0.1844 -0.0856
  211CHOL    R3 2282   5.525   2.184   6.974 -0.0155  0.0751 -0.1273
  211CHOL    R4 2283   5.780   2.169   6.830 -0.0026 -0.1955 -0.0715
  211CHOL    R5 2284   5.625   2.319   6.803  0.1798 -0.0082 -0.0792
  211CHOL    C1 2285   5.641   2.177   6.449  0.0902  0.0416 -0.1025
  211CHOL    C2 2286   5.918   2.325   6.200  0.0882 -0.2622 -0.2003
  212CHOL   ROH 2287   5.303   6.643   4.488 -0.0538 -0.0147 -0.1292
  212CHOL    R1 2288   5.329   6.772   4.738  0.1027 -0.0169 -0.1426
  212CHOL    R2 2289   5.116   6.804   4.912  0.1490  0.2169 -0.1236
  212CHOL    R3 2290   5.283   6.682   5.088  0.0432  0.0595 -0.1307
  212CHOL    R4 2291   5.062   6.782   5.253  0.0465  0.0925 -0.1474
  212CHOL    R5 2292   5.275   6.820   5.283  0.0564 -0.0223 -0.0726
  212CHOL    C1 2293   5.188   6.655   5.616 -0.1125 -0.1277 -0.1678
  212CHOL    C2 2294   4.860   6.545   5.731 -0.2653  0.1757  0.1527
  213CHOL   ROH 2295   0.973   7.268   4.105  0.1371 -0.3058 -0.0274
  213CHOL    R1 2296   0.889   7.350   4.362  0.1421 -0.1233 -0.0829
  213CHOL    R2 2297   0.755   7.182   4.536  0.1153  0.0095  0.0262
  213CHOL    R3 2298   0.956   7.252   4.706  0.1206  0.0955 -0.0145
  213CHOL    R4 2299   0.711   7.277   4.865  0.1495 -0.1284  0.0715
  213CHOL    R5 2300   0.864   7.430   4.837  0.0341 -0.0103  0.0720
  213CHOL    C1 2301   0.873   7.399   5.217  0.1743 -0.1278  0.0596
  213CHOL    C2 2302   0.679   7.152   5.386 -0.0452  0.0620 -0.1775
  214CHOL   ROH 2303   1.922   2.455   7.369 -0.1431  0.0332 -0.1350
  214CHOL    R1 2304   1.926   2.475   7.087 -0.2203  0.0911 -0.1313
  214CHOL    R2 2305   1.810   2.686   6.951 -0.0248  0.2543 -0.0396
  214CHOL    R3 2306   2.058   2.708   6.840 -0.0371 -0.0048 -0.1282
  214CHOL    R4 2307   1.872   2.733   6.614 -0.1261  0.5549 -0.0199
  214CHOL    R5 2308   2.039   2.593   6.630 -0.3275  0.2628 -0.2619
  214CHOL    C1 2309   2.140   2.781   6.314 -0.1967  0.4867 -0.0917
  214CHOL    C2 2310   2.238   2.984   6.064  0.1236  0.1537  0.1319
  215CHOL   ROH 2311   2.030   0.349   6.109 -0.2505 -0.0894 -0.0141
  215CHOL    R1 2312   2.293   0.289   6.023 -0.2296 -0.0336  0.0106
  215CHOL    R2 2313   2.352   0.070   5.866 -0.1836  0.0365 -0.0701
  215CHOL    R3 2314   2.466   0.256   5.705 -0.1660  0.1123  0.0287
  215CHOL    R4 2315   2.649   0.028   5.695 -0.2636  0.0375 -0.2103
  215CHOL    R5 2316   2.701   0.234   5.744 -0.1593 -0.0183 -0.0724
  215CHOL    C1 2317   2.929   0.178   5.443 -0.2937  0.1091 -0.1992
  215CHOL    C2 2318   3.291   0.393   5.350 -0.0980 -0.0687  0.1184
  216CHOL   ROH 2319   4.605   1.374   7.569 -0.3530  0.0166 -0.0609
  216CHOL    R1 2320   4.613   1.409   7.288 -0.3157  0.1100 -0.0488
  216CHOL    R2 2321   4.496   1.231   7.113 -0.0738  0.0304 -0.1351
  216CHOL    R3 2322   4.371   1.454   7.020 -0.2962 -0.0768 -0.0989
  216CHOL    R4 2323   4.392   1.278   6.786  0.1738  0.1063 -0.2051
  216CHOL    R5 2324   4.460   1.485   6.800 -0.1236  0.1966  0.0042
  216CHOL    C1 2325   4.214   1.515   6.510  0.1092  0.0498 -0.2118
  216CHOL    C2 2326   4.504   1.585   6.208  0.1691  0.0813  0.1817
  217CHOL   ROH 2327   5.927   6.630   7.276  0.0592 -0.0330  0.1841
  217CHOL    R1 2328   6.085   6.712   7.056  0.1611 -0.2813  0.1625
  217CHOL    R2 2329   6.154   6.542   6.850 -0.3606 -0.3305  0.0200
  217CHOL    R3 2330   6.044   6.737   6.695  0.0384  0.0499  0.1951
  217CHOL    R4 2331   6.215   6.583   6.512 -0.3975 -0.2466  0.0221
  217CHOL    R5 2332   6.221   6.798   6.545  0.1356 -0.2686  0.1699
  217CHOL    C1 2333   6.148   6.790   6.171 -0.0445  0.1594  0.1878
  217CHOL    C2 2334   6.519   6.684   6.125  0.2141  0.1749  0.1409
  218CHOL   ROH 2335   5.891   4.285   7.798  0.2013 -0.1722 -0.0096
  218CHOL    R1 2336   5.857   4.348   7.524 -0.0478 -0.0917  0.0363
  218CHOL    R2 2337   6.050   4.293   7.334 -0.0570  0.2982 -0.1034
  218CHOL    R3 2338   5.845   4.164   7.211  0.0695  0.0327 -0.0395
  218CHOL    R4 2339   6.023   4.244   6.993  0.0171  0.0193 -0.0702
  218CHOL    R5 2340   5.810   4.286   7.008 -0.0145 -0.1527 -0.1323
  218CHOL    C1 2341   5.816   4.094   6.679  0.1791 -0.3923  0.0092
  218CHOL    C2 2342   5.793   4.005   6.322 -0.1246 -0.0853 -0.0089
  219CHOL   ROH 2343   0.511   0.793   4.200  0.0198  0.1700 -0.0119
  219CHOL    R1 2344   0.668   0.868   4.423  0.0287  0.0812  0.0128
  219CHOL    R2 2345   0.557   0.951   4.662  0.0380  0.1054  0.0115
  219CHOL    R3 2346   0.712   0.754   4.766 -0.0576  0.0272  0.0055
  219CHOL    R4 2347   0.590   0.884   4.999  0.0628  0.1217  0.0119
  219CHOL    R5 2348   0.803   0.849   4.966  0.0349 -0.0054 -0.0228
  219CHOL    C1 2349   0.755   0.659   5.293 -0.0126  0.0577  0.0065
  219CHOL    C2 2350   0.848   0.346   5.530 -0.1500 -0.1347 -0.0497
  220CHOL   ROH 2351   4.356   0.217   7.267  0.1486  0.0931 -0.0391
  220CHOL    R1 2352   4.433   0.357   7.034 -0.0064  0.2214 -0.0187
  220CHOL    R2 2353   4.555   0.234   6.819  0.3069  0.4198  0.0254
  220CHOL    R3 2354   4.353   0.347   6.679  0.1491  0.0472 -0.0479
  220CHOL    R4 2355   4.564   0.300   6.480  0.3399  0.4980  0.0448
  220CHOL    R5 2356   4.463   0.489   6.521 -0.0527  0.2926  0.0323
  220CHOL    C1 2357   4.379   0.445   6.152  0.2110  0.1937 -0.0126
  220CHOL    C2 2358   4.426   0.741   6.119  0.1998 -0.2534  0.2689
  221CHOL   ROH 2359   2.858   2.856   7.280 -0.0814 -0.2090  0.0447
  221CHOL    R1 2360   2.964   2.913   7.024 -0.2227 -0.0781  0.0139
  221CHOL    R2 2361   3.131   2.739   6.890  0.0325  0.1613  0.0093
  221CHOL    R3 2362   2.947   2.767   6.692 -0.0582 -0.1622  0.0416
  221CHOL    R4 2363   3.206   2.782   6.555 -0.1135  0.0476 -0.0394
  221CHOL    R5 2364   3.044   2.927   6.543 -0.2808 -0.1399 -0.0825
  221CHOL    C1 2365   3.077   2.833   6.174 -0.2838 -0.3223 -0.0374
  221CHOL    C2 2366   3.348   2.839   5.884  0.0639  0.0107  0.2012
  222CHOL   ROH 2367   3.182   3.897   7.537  0.1305 -0.3262 -0.0906
  222CHOL    R1 2368   3.081   3.821   7.283 -0.1302 -0.2369 -0.0204
  222CHOL    R2 2369   2.816   3.852   7.212 -0.1380  0.1664  0.1103
  222CHOL    R3 2370   2.922   3.986   7.001 -0.0225 -0.0483  0.0326
  222CHOL    R4 2371   2.675   3.868   6.897  0.0156 -0.0729  0.0295
  222CHOL    R5 2372   2.874   3.848   6.812  0.0343 -0.1923  0.1356
  222CHOL    C1 2373   2.693   4.003   6.515  0.2135 -0.4138 -0.0906
  222CHOL    C2 2374   2.532   4.184   6.102  0.1954 -0.3156 -0.1388
  223CHOL   ROH 2375   3.595   3.662   7.487  0.0606  0.2374  0.0782
  223CHOL    R1 2376   3.592   3.582   7.215  0.0794  0.1374  0.1053
  223CHOL    R2 2377   3.411   3.684   7.033 -0.0423 -0.0759  0.0945
  223CHOL    R3 2378   3.635   3.744   6.892 -0.1125  0.0643  0.0433
  223CHOL    R4 2379   3.432   3.689   6.688 -0.0746 -0.2186  0.0910
  223CHOL    R5 2380   3.629   3.596   6.704  0.0089 -0.0277  0.1156
  223CHOL    C1 2381   3.655   3.748   6.355 -0.1593 -0.1701  0.0410
  223CHOL    C2 2382   3.634   3.692   6.012 -0.1619  0.0858 -0.3201
  224CHOL   ROH 2383   4.304   2.648   4.741 -0.2985 -0.0149 -0.0547
  224CHOL    R1 2384   4.204   2.713   4.997 -0.0492 -0.2841  0.1172
  224CHOL    R2 2385   4.343   2.658   5.230  0.4135 -0.0863 -0.0979
  224CHOL    R3 2386   4.307   2.923   5.276 -0.0372 -0.1595  0.0191
  224CHOL    R4 2387   4.410   2.816   5.529  0.3489 -0.0627 -0.0955
  224CHOL    R5 2388   4.228   2.934   5.502  0.1098 -0.3812  0.0822
  224CHOL    C1 2389   4.415   3.158   5.747 -0.1118 -0.1177  0.0157
  224CHOL    C2 2390   4.720   3.191   6.006  0.0233 -0.0898 -0.0041
  225CHOL   ROH 2391   1.023   2.413   5.022  0.1009 -0.0033 -0.1712
  225CHOL    R1 2392   1.258   2.449   5.175  0.0396 -0.0075 -0.0751
  225CHOL    R2 2393   1.254   2.533   5.438 -0.0775 -0.1987 -0.0142
  225CHOL    R3 2394   1.400   2.307   5.479  0.0112 -0.1642 -0.1335
  225CHOL    R4 2395   1.441   2.467   5.721  0.1819 -0.1473 -0.1710
  225CHOL    R5 2396   1.596   2.383   5.593  0.0931 -0.1148 -0.3034
  225CHOL    C1 2397   1.687   2.217   5.924  0.4162 -0.0850 -0.3743
  225CHOL    C2 2398   2.038   2.150   6.187 -0.0609  0.1723 -0.1257
  226CHOL   ROH 2399   1.217   1.010   7.321  0.0274 -0.0201 -0.1492
  226CHOL    R1 2400   1.151   1.153   7.085  0.0712  0.0369 -0.1280
  226CHOL    R2 2401   1.343   1.265   6.921  0.1070  0.0203 -0.1035
  226CHOL    R3 2402   1.217   1.120   6.729  0.0787  0.0808 -0.1298
  226CHOL    R4 2403   1.387   1.307   6.581  0.1382  0.0468 -0.0955
  226CHOL    R5 2404   1.173   1.278   6.555  0.1346  0.1115 -0.1131
  226CHOL    C1 2405   1.295   1.196   6.203  0.1298  0.1192 -0.1155
  226CHOL    C2 2406   1.135   1.465   5.992  0.0857  0.0181  0.0341
  227CHOL   ROH 2407   5.344   2.592   4.374 -0.1135  0.0988  0.0454
  227CHOL    R1 2408   5.327   2.462   4.625  0.0226  0.0772  0.0457
  227CHOL    R2 2409   5.489   2.528   4.838  0.1082  0.0971 -0.0139
  227CHOL    R3 2410   5.252   2.558   4.968  0.1539  0.0446  0.0807
  227CHOL    R4 2411   5.454   2.555   5.181  0.2266  0.2223 -0.0110
  227CHOL    R5 2412   5.277   2.427   5.168  0.2858  0.1451  0.1207
  227CHOL    C1 2413   5.211   2.598   5.502  0.3385  0.2460  0.0794
  227CHOL    C2 2414   5.519   2.803   5.644  0.1328 -0.0891  0.2746
  228CHOL   ROH 2415   2.431   4.680   4.005  0.3133  0.1978 -0.0538
  228CHOL    R1 2416   2.224   4.684   4.198  0.1560  0.0325 -0.2134
  228CHOL    R2 2417   2.152   4.459   4.343  0.3035 -0.0020 -0.1823
  228CHOL    R3 2418   2.197   4.623   4.556 -0.0446  0.1364 -0.2113
  228CHOL    R4 2419   2.137   4.363   4.675  0.3308  0.0793 -0.1581
  228CHOL    R5 2420   2.039   4.551   4.721  0.0074 -0.0655 -0.2529
  228CHOL    C1 2421   2.169   4.460   5.067  0.0200  0.2566 -0.1713
  228CHOL    C2 2422   1.936   4.716   5.371  0.0240  0.0855  0.3639
  229CHOL   ROH 2423   3.529   0.886   4.267  0.2218  0.2131 -0.0374
  229CHOL    R1 2424   3.482   0.777   4.524  0.1117  0.1256 -0.0935
  229CHOL    R2 2425   3.602   0.544   4.610  0.0971  0.1120 -0.1115
  229CHOL    R3 2426   3.682   0.699   4.818 -0.0192  0.0547 -0.0224
  229CHOL    R4 2427   3.685   0.426   4.924  0.2452 -0.0146 -0.1971
  229CHOL    R5 2428   3.582   0.598   5.011  0.0973 -0.1620 -0.0728
  229CHOL    C1 2429   3.810   0.504   5.302  0.2223 -0.1422 -0.1631
  229CHOL    C2 2430   3.633   0.699   5.609  0.0689 -0.0013 -0.2763
  230CHOL   ROH 2431   2.808   2.820   4.343  0.3179 -0.2079  0.0152
  230CHOL    R1 2432   2.874   2.673   4.576  0.2099 -0.2553  0.0159
  230CHOL    R2 2433   2.805   2.758   4.830  0.2411 -0.2215  0.0123
  230CHOL    R3 2434   2.691   2.512   4.846  0.0900 -0.1537 -0.0033
  230CHOL    R4 2435   2.796   2.562   5.115  0.0027 -0.1771  0.0373
  230CHOL    R5 2436   2.836   2.388   4.991 -0.0438 -0.2187  0.0785
  230CHOL    C1 2437   2.683   2.217   5.296 -0.2780 -0.0875  0.0372
  230CHOL    C2 2438   2.873   2.051   5.614 -0.2605 -0.1453 -0.1325
  231CHOL   ROH 2439   0.399   6.941   4.677  0.0505  0.0197 -0.0335
  231CHOL    R1 2440   0.252   7.078   4.876 -0.0417 -0.0560 -0.0496
  231CHOL    R2 2441   0.286   7.347   4.929 -0.0661 -0.0766  0.0672
  231CHOL    R3 2442   0.017   7.356   4.888 -0.0484 -0.0609 -0.0518
  231CHOL    R4 2443   0.093   7.633   4.945 -0.1406 -0.1465  0.5702
  231CHOL    R5 2444  -0.062   7.517   5.046 -0.1670 -0.4038  0.2553
  231CHOL    C1 2445  -0.272   7.808   4.917 -0.1674 -0.1724  0.7514
  231CHOL    C2 2446  -0.326   8.028   5.314  0.0599 -0.1141 -0.1175
  232CHOL   ROH 2447   5.594   5.118   4.129 -0.1001 -0.1298  0.0503
  232CHOL    R1 2448   5.763   5.138   4.356 -0.1167 -0.0650  0.0574
  232CHOL    R2 2449   5.749   5.350   4.532 -0.1809 -0.0509  0.0387
  232CHOL    R3 2450   5.719   5.152   4.717 -0.1400 -0.0428  0.0534
  232CHOL    R4 2451   5.806   5.386   4.871 -0.0997 -0.0405  0.0238
  232CHOL    R5 2452   5.898   5.188   4.872 -0.1035 -0.0408  0.0094
  232CHOL    C1 2453   5.811   5.221   5.242 -0.0140 -0.0269  0.0289
  232CHOL    C2 2454   5.962   5.262   5.683  0.0403 -0.0249 -0.2128
  233CHOL   ROH 2455   5.624   0.029   4.739  0.1439  0.0546 -0.0140
  233CHOL    R1 2456   5.653   0.196   4.965  0.1145  0.0600 -0.0141
  233CHOL    R2 2457   5.517   0.152   5.201  0.0098  0.1213 -0.0619
  233CHOL    R3 2458   5.767   0.160   5.309 -0.0281  0.0446  0.0322
  233CHOL    R4 2459   5.586   0.142   5.540 -0.1276  0.1861 -0.0314
  233CHOL    R5 2460   5.742   0.292   5.507 -0.0502  0.1113 -0.0140
  233CHOL    C1 2461   5.861   0.143   5.837 -0.2430  0.1517  0.0749
  233CHOL    C2 2462   5.815   0.088   6.107 -0.1642  0.3533 -0.1158
  234CHOL   ROH 2463   7.647   0.316   7.170 -0.3623  0.0077 -0.1164
  234CHOL    R1 2464   7.687   0.428   6.913 -0.1773  0.0610 -0.0666
  234CHOL    R2 2465   7.569   0.324   6.685 -0.0607  0.1401 -0.1691
  234CHOL    R3 2466   7.480   0.579   6.655  0.0142  0.1672 -0.1587
  234CHOL    R4 2467   7.487   0.469   6.383 -0.2680  0.0993 -0.1335
  234CHOL    R5 2468   7.582   0.653   6.451 -0.1362  0.0764 -0.2650
  234CHOL    C1 2469   7.355   0.793   6.178 -0.3183  0.1009 -0.1030
  234CHOL    C2 2470   7.103   0.992   6.041  0.0343 -0.1221  0.2476
  235CHOL   ROH 2471   1.095   4.880   3.768 -0.1293  0.2437  0.1062
  235CHOL    R1 2472   1.179   4.919   4.036 -0.0652  0.0055  0.1215
  235CHOL    R2 2473   1.002   4.943   4.246 -0.0205  0.0586  0.1464
  235CHOL    R3 2474   1.149   4.740   4.351 -0.2091 -0.1483  0.0234
  235CHOL    R4 2475   1.036   4.878   4.584  0.0489 -0.0763  0.1154
  235CHOL    R5 2476   1.246   4.833   4.549 -0.0118 -0.3142  0.0111
  235CHOL    C1 2477   1.194   4.650   4.879 -0.0879 -0.3491 -0.0182
  235CHOL    C2 2478   1.313   4.745   5.206  0.1243 -0.2072 -0.1737
  236CHOL   ROH 2479   5.565   4.769   4.442  0.3706  0.3473  0.0790
  236CHOL    R1 2480   5.531   4.722   4.719  0.1220  0.2805  0.0397
  236CHOL    R2 2481   5.738   4.639   4.883 -0.0794  0.0074  0.1620
  236CHOL    R3 2482   5.668   4.857   5.029  0.0400  0.0286  0.1891
  236CHOL    R4 2483   5.765   4.664   5.226  0.1513  0.0339  0.1438
  236CHOL    R5 2484   5.572   4.766   5.229  0.1619  0.0552  0.2612
  236CHOL    C1 2485   5.714   4.883   5.564  0.3976  0.0692  0.1587
  236CHOL    C2 2486   5.359   4.755   5.758 -0.0498 -0.0617  0.0607
  237PIPC   NC3 2487   5.374   3.705  14.708  0.0174 -0.0828 -0.0889
  237PIPC   PO4 2488   5.435   4.080  14.504 -0.2045 -0.0242 -0.3705
  237PIPC   GL1 2489   5.567   4.052  14.175 -0.2473  0.2067  0.1496
  237PIPC   GL2 2490   5.688   4.300  13.939 -0.1652 -0.1891 -0.1302
  237PIPC   C1A 2491   5.529   3.816  13.834 -0.2544  0.2241  0.2249
  237PIPC   D2A 2492   5.490   3.779  13.477 -0.3683  0.1042 -0.0923
  237PIPC   D3A 2493   5.118   3.863  13.278 -0.0369 -0.1801  0.0802
  237PIPC   C4A 2494   5.358   4.188  13.084 -0.0802  0.1573  0.0233
  237PIPC   C1B 2495   5.675   4.230  13.493 -0.1553 -0.1800 -0.0525
  237PIPC   C2B 2496   5.733   4.486  13.089 -0.0520 -0.3222  0.0107
  237PIPC   C3B 2497   5.938   4.541  12.700  0.0447 -0.4641  0.2318
  237PIPC   C4B 2498   5.991   4.691  12.350 -0.2231 -0.2456 -0.0307
  238PIPC   NC3 2499   6.834   2.870  15.334  0.1107 -0.0597 -0.2173
  238PIPC   PO4 2500   6.405   3.001  15.199  0.0213  0.0765 -0.0689
  238PIPC   GL1 2501   6.392   3.212  14.737  0.1225  0.1599 -0.1997
  238PIPC   GL2 2502   6.325   3.493  14.581 -0.1508  0.0937 -0.2380
  238PIPC   C1A 2503   6.626   3.171  14.381  0.2937  0.1879  0.1203
  238PIPC   D2A 2504   6.611   2.942  14.024  0.2147 -0.0065 -0.1750
  238PIPC   D3A 2505   6.920   2.511  13.886  0.2740  0.0550 -0.1209
  238PIPC   C4A 2506   6.870   2.206  13.641  0.1574 -0.0257 -0.1184
  238PIPC   C1B 2507   6.386   3.468  14.038  0.1584  0.1338  0.1112
  238PIPC   C2B 2508   6.401   3.642  13.529  0.2300 -0.0406  0.0079
  238PIPC   C3B 2509   6.601   3.586  13.219 -0.0087 -0.2382  0.3627
  238PIPC   C4B 2510   7.029   3.398  13.079 -0.0474 -0.4572 -0.0275
  239PIPC   NC3 2511   3.033   5.255  14.352  0.2591  0.0180  0.1450
  239PIPC   PO4 2512   3.127   5.717  14.145 -0.0405 -0.0556  0.0398
  239PIPC   GL1 2513   2.961   5.390  13.862 -0.0417  0.3260 -0.2708
  239PIPC   GL2 2514   2.673   5.555  14.042 -0.0346  0.0922 -0.1032
  239PIPC   C1A 2515   2.834   5.109  13.558 -0.1927  0.1066 -0.2795
  239PIPC   D2A 2516   2.915   5.022  13.063 -0.1763 -0.0120  0.2981
  239PIPC   D3A 2517   3.310   5.123  13.262  0.1589 -0.2166 -0.1320
  239PIPC   C4A 2518   3.367   5.179  13.642  0.2254  0.2019 -0.2070
  239PIPC   C1B 2519   2.668   5.624  13.537  0.0036 -0.1019 -0.0559
  239PIPC   C2B 2520   2.624   5.457  13.185 -0.0165 -0.1842 -0.2083
  239PIPC   C3B 2521   2.675   5.328  12.792  0.1870 -0.0561  0.1055
  239PIPC   C4B 2522   2.775   5.021  12.535 -0.1180  0.2560  0.1762
  240PIPC   NC3 2523   1.866   6.187  14.345 -0.3449 -0.0646 -0.1051
  240PIPC   PO4 2524   2.104   6.555  14.302 -0.3176  0.1388  0.1022
  240PIPC   GL1 2525   2.084   6.822  14.004 -0.1121 -0.1443  0.4253
  240PIPC   GL2 2526   2.255   6.592  13.780 -0.5272 -0.0968 -0.1787
  240PIPC   C1A 2527   2.051   7.218  13.829  0.2554 -0.1567  0.0283
  240PIPC   D2A 2528   1.888   7.252  13.366 -0.2579 -0.3766 -0.2046
  240PIPC   D3A 2529   1.731   7.168  12.880 -0.1624 -0.3519 -0.2126
  240PIPC   C4A 2530   1.206   6.872  12.836 -0.1146 -0.1024 -0.0223
  240PIPC   C1B 2531   2.372   6.480  13.454  0.0573 -0.0158  0.3148
  240PIPC   C2B 2532   2.043   6.202  13.201  0.0988 -0.1592  0.3027
  240PIPC   C3B 2533   2.088   6.072  12.791 -0.1501 -0.0582 -0.1320
  240PIPC   C4B 2534   2.029   5.662  12.478  0.0331 -0.0954 -0.0660
  241PIPC   NC3 2535   3.290   1.901  14.689  0.0355 -0.0747 -0.1768
  241PIPC   PO4 2536   2.749   1.780  14.704  0.0689 -0.1908  0.0127
  241PIPC   GL1 2537   2.776   1.650  14.282 -0.0922 -0.2169  0.1667
  241PIPC   GL2 2538   3.094   1.547  14.117 -0.0429 -0.2648  0.0911
  241PIPC   C1A 2539   2.609   1.522  13.876  0.2176  0.1278  0.0429
  241PIPC   D2A 2540   2.620   1.425  13.480  0.1156 -0.3399  0.0776
  241PIPC   D3A 2541   2.830   1.050  13.649  0.2326  0.0191 -0.0549
  241PIPC   C4A 2542   3.092   0.830  13.329 -0.2280 -0.2872 -0.2113
  241PIPC   C1B 2543   3.131   1.492  13.670  0.2991 -0.0702  0.0805
  241PIPC   C2B 2544   3.254   1.340  13.261 -0.0482  0.0950  0.1046
  241PIPC   C3B 2545   3.236   1.110  12.839  0.1660  0.3015 -0.3484
  241PIPC   C4B 2546   3.233   0.703  12.571  0.1436 -0.2447  0.2792
  242PIPC   NC3 2547   1.326   6.928  14.680  0.3004 -0.1548 -0.2240
  242PIPC   PO4 2548   1.278   7.323  14.657 -0.3887 -0.1965 -0.4198
  242PIPC   GL1 2549   1.157   7.392  14.291  0.1385 -0.1333  0.1198
  242PIPC   GL2 2550   1.263   7.114  14.203  0.0212 -0.1321 -0.0929
  242PIPC   C1A 2551   0.927   7.589  13.941  0.0056  0.0094 -0.0718
  242PIPC   D2A 2552   0.614   7.435  13.772  0.0608 -0.1865 -0.0233
  242PIPC   D3A 2553   0.870   7.451  13.390 -0.0463  0.1602  0.2176
  242PIPC   C4A 2554   0.807   7.362  12.992  0.0343 -0.1546 -0.2824
  242PIPC   C1B 2555   1.036   7.089  13.791  0.1508 -0.0415  0.1486
  242PIPC   C2B 2556   0.976   6.950  13.354  0.0697  0.2153  0.2340
  242PIPC   C3B 2557   1.094   6.529  13.184  0.0094  0.2463 -0.2015
  242PIPC   C4B 2558   1.047   6.441  12.693  0.1945 -0.2230 -0.0422
  243PIPC   NC3 2559   7.190   1.013  14.984  0.1121 -0.2280 -0.0503
  243PIPC   PO4 2560   7.122   0.592  14.732  0.0455  0.0896  0.0484
  243PIPC   GL1 2561   7.367   0.819  14.392  0.0693 -0.2372 -0.1237
  243PIPC   GL2 2562   7.701   0.839  14.280  0.0397  0.1140  0.0529
  243PIPC   C1A 2563   7.305   1.218  14.283 -0.0006 -0.0319  0.0334
  243PIPC   D2A 2564   6.988   1.446  14.143 -0.1966  0.0571  0.1761
  243PIPC   D3A 2565   6.626   1.320  14.110 -0.2642  0.3888 -0.3857
  243PIPC   C4A 2566   6.329   1.712  14.008 -0.1684 -0.1493  0.0701
  243PIPC   C1B 2567   7.463   0.894  13.881 -0.0401  0.2405  0.0858
  243PIPC   C2B 2568   7.708   1.051  13.401 -0.2141  0.2573 -0.1253
  243PIPC   C3B 2569   7.908   1.102  12.966 -0.2706 -0.0979  0.1735
  243PIPC   C4B 2570   8.394   1.168  12.792 -0.1401 -0.0185  0.1506
  244PIPC   NC3 2571   2.046   0.395  14.399  0.0940  0.1593  0.1031
  244PIPC   PO4 2572   1.602   0.658  14.576  0.1457 -0.0513 -0.2796
  244PIPC   GL1 2573   1.422   0.911  14.335  0.1412  0.1030 -0.0440
  244PIPC   GL2 2574   1.304   0.709  14.106  0.1129 -0.1526 -0.1273
  244PIPC   C1A 2575   1.562   1.212  14.079 -0.2318  0.1360 -0.0287
  244PIPC   D2A 2576   1.674   1.572  13.909  0.0613  0.0113  0.2654
  244PIPC   D3A 2577   1.731   1.886  13.577  0.0855 -0.1990 -0.2095
  244PIPC   C4A 2578   1.484   1.972  13.233 -0.1107 -0.4037  0.3745
  244PIPC   C1B 2579   1.338   0.752  13.760 -0.2908 -0.0801  0.0134
  244PIPC   C2B 2580   1.175   0.817  13.334  0.0461  0.1432 -0.0823
  244PIPC   C3B 2581   0.957   1.152  13.352 -0.1073 -0.1686  0.1457
  244PIPC   C4B 2582   0.657   1.509  13.157 -0.1456  0.0554 -0.1076
  245PIPC   NC3 2583   4.493   0.509  14.857  0.1856 -0.3062  0.0168
  245PIPC   PO4 2584   4.373   0.518  14.467 -0.3356  0.0362  0.2664
  245PIPC   GL1 2585   4.207   0.280  13.997 -0.1773 -0.0401 -0.0192
  245PIPC   GL2 2586   3.869   0.275  13.954 -0.2899 -0.2866  0.1164
  245PIPC   C1A 2587   4.452   0.239  13.629  0.0283 -0.1709  0.1897
  245PIPC   D2A 2588   4.745   0.190  13.242  0.0943 -0.1616 -0.1496
  245PIPC   D3A 2589   4.490   0.407  12.979 -0.0083 -0.2324  0.1343
  245PIPC   C4A 2590   4.164   0.453  12.678 -0.2003 -0.4250  0.0387
  245PIPC   C1B 2591   3.959   0.326  13.532  0.2054  0.3223 -0.2745
  245PIPC   C2B 2592   3.839   0.276  13.099 -0.0977  0.1389  0.0574
  245PIPC   C3B 2593   3.663   0.411  12.606  0.0500  0.1058  0.4591
  245PIPC   C4B 2594   3.598   0.633  12.250 -0.0973  0.0277 -0.0914
  246PIPC   NC3 2595   3.821   6.309  14.324  0.0758 -0.0072  0.3036
  246PIPC   PO4 2596   4.225   6.454  14.587 -0.0944  0.0941  0.0757
  246PIPC   GL1 2597   4.480   6.372  14.204  0.1328 -0.2537  0.1589
  246PIPC   GL2 2598   4.779   6.170  14.332  0.1777 -0.1362 -0.2634
  246PIPC   C1A 2599   4.569   6.345  13.861  0.0191  0.0032  0.0965
  246PIPC   D2A 2600   4.799   6.405  13.497 -0.0878 -0.2289 -0.0258
  246PIPC   D3A 2601   4.328   6.175  13.517  0.0601 -0.1867  0.2807
  246PIPC   C4A 2602   4.022   6.254  13.296  0.1652  0.5711 -0.1685
  246PIPC   C1B 2603   5.033   6.071  13.926  0.0562 -0.3394  0.2131
  246PIPC   C2B 2604   5.149   6.033  13.453  0.3769  0.1976  0.3196
  246PIPC   C3B 2605   5.493   6.076  13.062  0.4250  0.1076  0.1211
  246PIPC   C4B 2606   5.282   6.210  12.682 -0.0391 -0.0035  0.0523
  247PIPC   NC3 2607   0.331   1.834  15.226 -0.0214 -0.1636  0.1236
  247PIPC   PO4 2608   0.706   1.882  15.016  0.2171  0.1273 -0.2599
  247PIPC   GL1 2609   0.457   2.000  14.727  0.2612  0.1349 -0.1969
  247PIPC   GL2 2610   0.511   2.082  14.459  0.1309  0.1906 -0.0596
  247PIPC   C1A 2611   0.027   2.171  14.541  0.0768  0.0667 -0.2710
  247PIPC   D2A 2612  -0.363   2.342  14.405 -0.0694  0.0965 -0.1724
  247PIPC   D3A 2613  -0.588   2.733  14.429  0.0366  0.0345  0.3214
  247PIPC   C4A 2614  -0.965   2.757  14.619  0.1165 -0.0039  0.1877
  247PIPC   C1B 2615   0.244   1.983  14.094  0.3163 -0.2373  0.0648
  247PIPC   C2B 2616   0.358   1.926  13.741 -0.0685  0.0974  0.1528
  247PIPC   C3B 2617   0.298   1.903  13.379 -0.0545  0.1692 -0.1206
  247PIPC   C4B 2618   0.152   1.543  13.220  0.1614  0.0642  0.3492
  248PIPC   NC3 2619   5.709   4.553  14.507 -0.0229 -0.1359 -0.1974
  248PIPC   PO4 2620   5.606   4.949  14.737  0.0376  0.3474  0.1095
  248PIPC   GL1 2621   5.853   5.056  14.355  0.1325 -0.1054  0.0981
  248PIPC   GL2 2622   5.723   4.924  14.126  0.0841 -0.1224  0.2884
  248PIPC   C1A 2623   6.212   5.170  14.059 -0.0605 -0.1137  0.5781
  248PIPC   D2A 2624   6.543   4.972  13.845 -0.1099 -0.2083 -0.2408
  248PIPC   D3A 2625   6.319   5.167  13.487 -0.1751  0.3131  0.1088
  248PIPC   C4A 2626   6.570   5.096  13.093  0.1795 -0.2767  0.0220
  248PIPC   C1B 2627   5.399   5.086  13.912  0.2963  0.1515  0.3021
  248PIPC   C2B 2628   5.224   5.238  13.520 -0.1465 -0.0767  0.0651
  248PIPC   C3B 2629   5.110   5.321  13.126 -0.0762  0.2088 -0.3491
  248PIPC   C4B 2630   5.103   5.193  12.764  0.0910  0.1021  0.1625
  249PIPC   NC3 2631   5.549   0.542  15.211 -0.2093  0.1249  0.0353
  249PIPC   PO4 2632   5.373   0.368  14.770 -0.0356  0.0571 -0.0810
  249PIPC   GL1 2633   5.413   0.489  14.395 -0.1496  0.1135 -0.1819
  249PIPC   GL2 2634   5.624   0.627  14.275 -0.0850 -0.3098  0.0138
  249PIPC   C1A 2635   5.230   0.374  13.967 -0.1416  0.0203  0.0668
  249PIPC   D2A 2636   4.972   0.133  13.692 -0.1246  0.1589  0.1380
  249PIPC   D3A 2637   5.227   0.330  13.439 -0.0509  0.1243 -0.0631
  249PIPC   C4A 2638   4.996   0.591  13.256  0.1363  0.0686 -0.1034
  249PIPC   C1B 2639   5.758   0.947  13.977  0.0001  0.1711  0.1448
  249PIPC   C2B 2640   6.108   1.275  13.772 -0.0008 -0.1555  0.1363
  249PIPC   C3B 2641   6.481   1.380  13.633  0.0328 -0.0880 -0.1782
  249PIPC   C4B 2642   6.869   1.719  13.722 -0.1412 -0.2872  0.0168
  250PIPC   NC3 2643   0.352   0.526  15.199  0.0642 -0.0834  0.0001
  250PIPC   PO4 2644   0.200   0.986  15.009 -0.0630  0.1767 -0.1711
  250PIPC   GL1 2645   0.042   1.305  14.788 -0.2039  0.0583 -0.1267
  250PIPC   GL2 2646  -0.200   1.607  14.796 -0.0545 -0.0350  0.2954
  250PIPC   C1A 2647   0.334   1.586  14.439 -0.0105 -0.0232 -0.0175
  250PIPC   D2A 2648   0.679   1.676  14.097  0.0647 -0.3076  0.0966
  250PIPC   D3A 2649   0.525   1.483  13.655 -0.3434 -0.2048  0.6063
  250PIPC   C4A 2650   0.615   1.052  13.690  0.3871  0.0602 -0.3232
  250PIPC   C1B 2651  -0.198   1.749  14.324  0.0107 -0.0103  0.1998
  250PIPC   C2B 2652  -0.262   2.008  14.046  0.1057  0.1208 -0.0285
  250PIPC   C3B 2653  -0.015   2.294  13.786 -0.0749 -0.3538 -0.1722
  250PIPC   C4B 2654  -0.157   2.467  13.439 -0.0486 -0.1727  0.1662
  251PIPC   NC3 2655   2.769   0.660  13.989 -0.3342  0.3135  0.0635
  251PIPC   PO4 2656   3.028   0.330  14.048  0.4676  0.2259  0.0611
  251PIPC   GL1 2657   3.216   0.627  13.845  0.1141  0.2529  0.0813
  251PIPC   GL2 2658   3.516   0.572  13.906 -0.1827 -0.0634  0.0770
  251PIPC   C1A 2659   3.343   1.075  13.708 -0.0657 -0.1993  0.2659
  251PIPC   D2A 2660   3.599   1.486  13.859  0.2016 -0.0969 -0.0876
  251PIPC   D3A 2661   3.589   1.701  13.560 -0.0477 -0.1502 -0.1701
  251PIPC   C4A 2662   3.467   1.760  13.160 -0.0231 -0.1452 -0.1437
  251PIPC   C1B 2663   3.582   0.629  13.409  0.0203  0.0106 -0.1182
  251PIPC   C2B 2664   3.521   0.691  13.024  0.0088 -0.3094  0.0612
  251PIPC   C3B 2665   3.727   0.895  12.699  0.1577  0.1513  0.2474
  251PIPC   C4B 2666   4.119   1.080  12.826  0.3538 -0.0190  0.0067
  252PIPC   NC3 2667   5.978   3.035  14.980 -0.1083 -0.0994  0.2342
  252PIPC   PO4 2668   5.766   3.361  14.700  0.1162 -0.0491 -0.3685
  252PIPC   GL1 2669   5.625   3.379  14.337  0.0475  0.2665  0.2366
  252PIPC   GL2 2670   5.909   3.428  14.183  0.1061 -0.1465 -0.2592
  252PIPC   C1A 2671   5.580   3.229  13.910 -0.0970  0.0740  0.1882
  252PIPC   D2A 2672   5.585   3.232  13.461  0.0087  0.0331 -0.0712
  252PIPC   D3A 2673   5.654   3.494  13.094  0.1985  0.5107 -0.1485
  252PIPC   C4A 2674   6.112   3.535  12.889  0.0653  0.1285  0.0420
  252PIPC   C1B 2675   5.924   3.579  13.734  0.0138  0.2823  0.0423
  252PIPC   C2B 2676   5.966   3.821  13.316  0.0287 -0.1472 -0.2282
  252PIPC   C3B 2677   5.809   3.942  12.888 -0.0133  0.2474 -0.2705
  252PIPC   C4B 2678   5.891   3.942  12.474 -0.0944 -0.2164 -0.2658
  253PIPC   NC3 2679   3.162   5.869  14.619 -0.1912  0.0521  0.1607
  253PIPC   PO4 2680   3.336   6.279  14.276 -0.0490 -0.1466  0.1238
  253PIPC   GL1 2681   3.407   6.271  13.837 -0.0284  0.0628  0.1797
  253PIPC   GL2 2682   3.641   6.026  13.839  0.0044 -0.0680 -0.2525
  253PIPC   C1A 2683   3.642   6.516  13.593  0.2271 -0.4068  0.3079
  253PIPC   D2A 2684   3.865   6.963  13.694 -0.2445  0.0499 -0.0384
  253PIPC   D3A 2685   3.767   6.984  13.253  0.0473 -0.3716  0.2118
  253PIPC   C4A 2686   3.875   6.723  13.172  0.0723 -0.0900  0.3174
  253PIPC   C1B 2687   3.646   5.923  13.394  0.1948 -0.2793  0.0226
  253PIPC   C2B 2688   3.639   5.936  12.952  0.0784  0.1051  0.2089
  253PIPC   C3B 2689   3.297   6.068  12.739 -0.0205  0.0303 -0.0734
  253PIPC   C4B 2690   2.916   6.301  12.922  0.1259 -0.3736  0.0408
  254PIPC   NC3 2691   0.961   2.876  14.596  0.3021  0.2002 -0.2707
  254PIPC   PO4 2692   0.598   2.861  14.860 -0.0113  0.1364 -0.0806
  254PIPC   GL1 2693   0.452   2.833  14.534  0.4129 -0.4332 -0.0973
  254PIPC   GL2 2694   0.418   2.556  14.450 -0.0702 -0.1641 -0.0673
  254PIPC   C1A 2695   0.152   3.087  14.247  0.1755  0.0184 -0.1049
  254PIPC   D2A 2696  -0.028   3.204  13.890 -0.3673 -0.0825 -0.2033
  254PIPC   D3A 2697  -0.242   3.382  13.599 -0.1288 -0.2165  0.0827
  254PIPC   C4A 2698  -0.802   3.300  13.681 -0.2227  0.1470  0.1894
  254PIPC   C1B 2699   0.495   2.448  14.009  0.0713  0.1081  0.0538
  254PIPC   C2B 2700   0.629   2.719  13.775 -0.2429 -0.0889 -0.2368
  254PIPC   C3B 2701   0.505   3.046  13.576 -0.1643  0.0838  0.1533
  254PIPC   C4B 2702   0.297   3.383  13.498  0.0948  0.2523  0.2149
  255PIPC   NC3 2703   1.518   1.729  10.314  0.1814  0.0381  0.2183
  255PIPC   PO4 2704   1.706   1.404  10.516  0.0953 -0.0193 -0.0006
  255PIPC   GL1 2705   1.798   1.403  10.846 -0.0012 -0.2604 -0.1829
  255PIPC   GL2 2706   1.844   1.755  10.820 -0.1270  0.1594 -0.2575
  255PIPC   C1A 2707   1.526   1.303  11.173 -0.1788  0.1619 -0.0439
  255PIPC   D2A 2708   1.286   1.341  11.441 -0.0049 -0.0727 -0.1394
  255PIPC   D3A 2709   1.503   1.128  11.698  0.2491 -0.0393  0.1913
  255PIPC   C4A 2710   1.553   0.839  11.500  0.3262  0.0667  0.1659
  255PIPC   C1B 2711   1.807   1.713  11.244  0.3293  0.4108  0.0326
  255PIPC   C2B 2712   1.651   1.645  11.688 -0.4372  0.0334  0.0631
  255PIPC   C3B 2713   1.750   1.923  11.914 -0.1721 -0.2124  0.1325
  255PIPC   C4B 2714   1.639   2.256  12.194  0.0831  0.0194 -0.1274
  256PIPC   NC3 2715   0.547   4.909  10.732  0.3713  0.1693 -0.0425
  256PIPC   PO4 2716   0.496   5.318  10.523  0.0130  0.1293 -0.2288
  256PIPC   GL1 2717   0.557   5.363  10.958  0.1828  0.3584  0.1876
  256PIPC   GL2 2718   0.395   5.465  11.215 -0.0218 -0.0115 -0.2187
  256PIPC   C1A 2719   0.865   5.490  11.316 -0.2902  0.0515 -0.0598
  256PIPC   D2A 2720   1.074   5.540  11.695 -0.0558  0.2715 -0.0955
  256PIPC   D3A 2721   1.114   5.562  12.115 -0.1043 -0.3069  0.0803
  256PIPC   C4A 2722   0.830   5.317  12.505  0.0730  0.1377  0.1148
  256PIPC   C1B 2723   0.523   5.508  11.709 -0.1659 -0.0368 -0.0400
  256PIPC   C2B 2724   0.562   5.509  12.144  0.2177  0.0910  0.3389
  256PIPC   C3B 2725   0.390   5.220  12.420  0.0215  0.0394 -0.2355
  256PIPC   C4B 2726   0.170   4.941  12.643 -0.2900 -0.0490 -0.0791
  257PIPC   NC3 2727   1.961   7.617  10.174 -0.2220 -0.0729  0.1157
  257PIPC   PO4 2728   2.259   7.187  10.130 -0.1341 -0.0391 -0.2618
  257PIPC   GL1 2729   2.332   7.103  10.638 -0.0113 -0.1774 -0.3177
  257PIPC   GL2 2730   2.495   6.836  10.790  0.0248  0.0555 -0.0704
  257PIPC   C1A 2731   2.461   7.451  10.929  0.5252 -0.2044  0.1572
  257PIPC   D2A 2732   2.585   7.939  11.050  0.1544 -0.1784 -0.2667
  257PIPC   D3A 2733   2.537   7.765  11.425 -0.0572  0.0773  0.0063
  257PIPC   C4A 2734   2.699   7.762  11.859  0.2960 -0.3676  0.0305
  257PIPC   C1B 2735   2.515   7.049  11.166  0.2794 -0.1450 -0.0440
  257PIPC   C2B 2736   2.599   7.009  11.553  0.1699 -0.1060 -0.0702
  257PIPC   C3B 2737   2.593   7.231  11.907  0.2361 -0.1145 -0.2672
  257PIPC   C4B 2738   2.896   7.414  12.135  0.0234  0.0335 -0.2167
  258PIPC   NC3 2739   2.828   2.836  10.564 -0.1116  0.2204 -0.1807
  258PIPC   PO4 2740   3.222   2.904  10.472 -0.2835  0.0658  0.3171
  258PIPC   GL1 2741   3.177   3.067  10.946 -0.0332 -0.1733 -0.0255
  258PIPC   GL2 2742   3.494   3.244  10.973 -0.1970  0.0419  0.0340
  258PIPC   C1A 2743   3.091   3.003  11.351 -0.0014 -0.1181  0.2050
  258PIPC   D2A 2744   3.003   2.922  11.779 -0.1396 -0.1336  0.0770
  258PIPC   D3A 2745   2.899   3.092  12.068  0.0802  0.2181  0.0904
  258PIPC   C4A 2746   2.391   3.250  12.112 -0.3838 -0.0063 -0.2718
  258PIPC   C1B 2747   3.515   3.206  11.393  0.1314 -0.0198 -0.0123
  258PIPC   C2B 2748   3.495   3.120  11.827  0.3524  0.0761 -0.2350
  258PIPC   C3B 2749   3.367   2.990  12.256 -0.0181  0.0313  0.1619
  258PIPC   C4B 2750   3.354   2.794  12.593  0.2202 -0.0042  0.1359
  259PIPC   NC3 2751   4.796   1.110  10.197  0.1265 -0.2684  0.3433
  259PIPC   PO4 2752   4.606   0.831  10.465 -0.0319  0.3210 -0.0594
  259PIPC   GL1 2753   4.762   0.853  10.851 -0.0835  0.0564 -0.0847
  259PIPC   GL2 2754   4.656   0.594  10.911 -0.0050 -0.0495  0.0850
  259PIPC   C1A 2755   4.510   1.127  11.190 -0.1722  0.2615  0.2802
  259PIPC   D2A 2756   4.624   1.458  11.538 -0.0939  0.0003 -0.0090
  259PIPC   D3A 2757   4.596   1.867  11.555 -0.0122 -0.0346 -0.4352
  259PIPC   C4A 2758   4.351   2.041  11.232  0.0213 -0.1879 -0.1726
  259PIPC   C1B 2759   4.368   0.565  11.157 -0.1106  0.1064 -0.2037
  259PIPC   C2B 2760   4.205   0.594  11.636  0.2420 -0.0241  0.1658
  259PIPC   C3B 2761   4.081   0.375  11.968  0.0516 -0.0962  0.0241
  259PIPC   C4B 2762   4.278   0.004  12.174  0.2197 -0.0472 -0.1055
  260PIPC   NC3 2763   4.714   4.689  10.331 -0.3666  0.0280 -0.0773
  260PIPC   PO4 2764   4.609   4.243  10.466  0.0146  0.0545 -0.0022
  260PIPC   GL1 2765   4.766   4.074  10.887 -0.0181 -0.2259  0.4150
  260PIPC   GL2 2766   4.929   3.915  10.628  0.0316  0.5454 -0.1458
  260PIPC   C1A 2767   4.818   4.158  11.372  0.2116 -0.0372 -0.2055
  260PIPC   D2A 2768   4.886   4.257  11.675  0.2156 -0.0284 -0.3420
  260PIPC   D3A 2769   5.276   4.421  11.478  0.0347  0.1475  0.0945
  260PIPC   C4A 2770   5.247   4.450  11.027 -0.2017 -0.2898  0.0434
  260PIPC   C1B 2771   4.882   3.541  10.854  0.1062 -0.0755  0.0591
  260PIPC   C2B 2772   4.869   3.677  11.276 -0.0495  0.0032 -0.0114
  260PIPC   C3B 2773   4.834   3.703  11.734  0.1015 -0.4054  0.0136
  260PIPC   C4B 2774   4.824   3.908  12.139  0.2709 -0.0744 -0.1713
  261PIPC   NC3 2775   3.456   0.102  10.345  0.2315 -0.1390  0.0023
  261PIPC   PO4 2776   3.440   0.520  10.506 -0.0008  0.2706 -0.1244
  261PIPC   GL1 2777   3.463   0.465  10.941  0.0383 -0.0505 -0.1787
  261PIPC   GL2 2778   3.675   0.377  10.983  0.1814 -0.0280  0.0734
  261PIPC   C1A 2779   3.410   0.381  11.379  0.3350 -0.1792  0.0485
  261PIPC   D2A 2780   3.629   0.462  11.738  0.3752 -0.0144  0.1765
  261PIPC   D3A 2781   3.890   0.867  11.848  0.0690  0.1932 -0.1856
  261PIPC   C4A 2782   4.089   0.750  12.332  0.1184 -0.0643 -0.0670
  261PIPC   C1B 2783   3.877   0.567  11.292  0.1130  0.2466 -0.0402
  261PIPC   C2B 2784   4.021   0.933  11.250 -0.0595 -0.1759 -0.3276
  261PIPC   C3B 2785   4.241   1.102  11.579 -0.1370 -0.0195 -0.4072
  261PIPC   C4B 2786   4.123   1.334  11.917 -0.2052 -0.0186 -0.2888
  262PIPC   NC3 2787   7.710   5.675  10.777  0.1581  0.1054 -0.1395
  262PIPC   PO4 2788   7.274   5.492  10.771  0.1083 -0.2237  0.3290
  262PIPC   GL1 2789   7.404   5.295  11.029 -0.0687 -0.0455 -0.1218
  262PIPC   GL2 2790   7.176   5.160  11.190 -0.1028  0.2791 -0.0873
  262PIPC   C1A 2791   7.534   4.912  11.062  0.2193 -0.3804 -0.1026
  262PIPC   D2A 2792   7.873   4.660  11.222  0.1339  0.4128  0.0868
  262PIPC   D3A 2793   7.736   4.935  11.544  0.0764  0.2541  0.3362
  262PIPC   C4A 2794   7.907   5.056  11.915  0.2406 -0.0271 -0.0533
  262PIPC   C1B 2795   7.049   5.156  11.521 -0.0817  0.0261  0.1592
  262PIPC   C2B 2796   6.832   5.248  11.814  0.0064  0.0140  0.0298
  262PIPC   C3B 2797   6.738   5.374  12.103 -0.1706 -0.1164 -0.0128
  262PIPC   C4B 2798   6.608   5.708  12.466  0.1931  0.2167 -0.0772
  263PIPC   NC3 2799   3.082   3.376  10.476 -0.1220 -0.0261  0.0891
  263PIPC   PO4 2800   2.825   3.749  10.261  0.0565  0.1080  0.0140
  263PIPC   GL1 2801   2.848   3.716  10.809  0.0704  0.4338 -0.1100
  263PIPC   GL2 2802   2.824   4.098  10.852  0.0798 -0.1912 -0.0667
  263PIPC   C1A 2803   2.705   3.443  11.187 -0.0172  0.1241  0.0135
  263PIPC   D2A 2804   2.572   3.041  11.336  0.1550 -0.1576  0.0761
  263PIPC   D3A 2805   2.760   2.817  11.032 -0.0460 -0.1722 -0.0985
  263PIPC   C4A 2806   3.019   2.468  11.254 -0.0835 -0.1389  0.1299
  263PIPC   C1B 2807   2.818   4.193  11.272  0.1944 -0.0392 -0.0525
  263PIPC   C2B 2808   2.866   4.181  11.607  0.1082  0.2089  0.2841
  263PIPC   C3B 2809   3.046   3.961  11.950  0.0816 -0.1584 -0.0585
  263PIPC   C4B 2810   3.065   4.043  12.400  0.1388 -0.0105  0.0201
  264PIPC   NC3 2811   2.536   5.188  10.059  0.2229  0.0366  0.0210
  264PIPC   PO4 2812   2.193   5.011  10.270  0.1731  0.2040 -0.1256
  264PIPC   GL1 2813   2.115   4.970  10.683 -0.0007  0.1133 -0.1471
  264PIPC   GL2 2814   1.891   4.776  10.715  0.0995 -0.0988 -0.0840
  264PIPC   C1A 2815   2.294   4.982  11.091  0.1466 -0.0248  0.1063
  264PIPC   D2A 2816   2.390   5.079  11.581  0.1172  0.1213  0.1740
  264PIPC   D3A 2817   2.210   5.262  11.942  0.0683  0.3176 -0.1281
  264PIPC   C4A 2818   1.864   5.399  12.071 -0.3568 -0.2382 -0.0606
  264PIPC   C1B 2819   1.805   4.576  11.062 -0.0778  0.0806 -0.1634
  264PIPC   C2B 2820   1.647   4.452  11.430  0.0634 -0.0612  0.0989
  264PIPC   C3B 2821   1.805   4.447  11.767 -0.0667 -0.4076  0.0135
  264PIPC   C4B 2822   1.658   4.351  12.093  0.0431 -0.0240 -0.1084
  265PIPC   NC3 2823   4.774   0.287  10.461 -0.2161 -0.0920 -0.1843
  265PIPC   PO4 2824   5.251   0.238  10.668  0.0487 -0.1381 -0.3314
  265PIPC   GL1 2825   5.132   0.191  11.013 -0.1279  0.2418 -0.2577
  265PIPC   GL2 2826   5.361   0.287  11.238  0.1456 -0.2729 -0.1153
  265PIPC   C1A 2827   4.940   0.521  11.311  0.0439 -0.2329 -0.1234
  265PIPC   D2A 2828   4.810   0.876  11.503 -0.3605  0.1354  0.3226
  265PIPC   D3A 2829   4.963   1.095  11.898 -0.0363  0.0984  0.0141
  265PIPC   C4A 2830   5.363   1.043  11.986  0.1778  0.1334 -0.0616
  265PIPC   C1B 2831   5.268   0.246  11.626 -0.0118  0.1111 -0.0546
  265PIPC   C2B 2832   5.114   0.237  12.089  0.0852  0.3561  0.2513
  265PIPC   C3B 2833   5.118   0.258  12.502 -0.0123 -0.0160 -0.0037
  265PIPC   C4B 2834   4.930   0.502  12.723  0.0391  0.3714 -0.0068
  266PIPC   NC3 2835   2.717   5.902  10.636 -0.1235 -0.3368 -0.1681
  266PIPC   PO4 2836   3.113   5.669  10.637  0.2242 -0.1710  0.2420
  266PIPC   GL1 2837   3.294   5.390  10.930 -0.0349  0.0967  0.3584
  266PIPC   GL2 2838   3.328   5.124  10.838  0.1384  0.0207 -0.1385
  266PIPC   C1A 2839   3.241   5.276  11.323 -0.0660 -0.0108  0.0222
  266PIPC   D2A 2840   3.089   5.442  11.726  0.1439 -0.0355  0.1086
  266PIPC   D3A 2841   2.945   5.164  12.026  0.1500 -0.0241 -0.1231
  266PIPC   C4A 2842   2.587   4.918  11.982 -0.3074 -0.0316  0.0267
  266PIPC   C1B 2843   3.108   4.824  10.957  0.0860  0.0529  0.2448
  266PIPC   C2B 2844   3.091   4.568  11.335 -0.0515  0.0236 -0.0338
  266PIPC   C3B 2845   3.105   4.492  11.866  0.0545 -0.0541 -0.1406
  266PIPC   C4B 2846   2.978   4.648  12.342  0.1477 -0.0095  0.2355
  267PIPC   NC3 2847   1.982   1.843  10.321 -0.0543 -0.0788  0.0585
  267PIPC   PO4 2848   2.402   1.918  10.436  0.0446  0.0260  0.1108
  267PIPC   GL1 2849   2.300   2.039  10.805  0.1588 -0.0648 -0.1802
  267PIPC   GL2 2850   2.455   2.394  10.839 -0.0074 -0.3445 -0.1156
  267PIPC   C1A 2851   2.259   1.967  11.227 -0.1449 -0.0129 -0.0176
  267PIPC   D2A 2852   2.160   1.854  11.620  0.1336 -0.0483  0.2108
  267PIPC   D3A 2853   2.154   2.100  12.135 -0.2033  0.0858  0.0486
  267PIPC   C4A 2854   2.160   1.926  12.578 -0.1666  0.1031  0.2606
  267PIPC   C1B 2855   2.471   2.429  11.339  0.0414  0.1505 -0.3620
  267PIPC   C2B 2856   2.425   2.406  11.857  0.4383 -0.0293  0.1717
  267PIPC   C3B 2857   2.636   2.313  12.192 -0.2361  0.1757 -0.1516
  267PIPC   C4B 2858   2.502   2.289  12.597 -0.0016 -0.0723  0.1510
  268PIPC   NC3 2859   7.631   6.698  10.755 -0.1793  0.0003 -0.0242
  268PIPC   PO4 2860   7.334   6.454  10.924  0.0127  0.0366  0.0261
  268PIPC   GL1 2861   7.346   6.217  11.251 -0.1668 -0.1100  0.1636
  268PIPC   GL2 2862   7.483   5.907  11.135 -0.0312 -0.0095 -0.1789
  268PIPC   C1A 2863   7.327   6.284  11.645  0.0412  0.0490  0.2518
  268PIPC   D2A 2864   7.120   6.293  11.943 -0.4034  0.0190  0.1618
  268PIPC   D3A 2865   7.330   6.257  12.301  0.2023 -0.2232  0.0232
  268PIPC   C4A 2866   7.104   6.117  12.492  0.1015  0.3038 -0.2740
  268PIPC   C1B 2867   7.631   5.894  11.531 -0.3139  0.0219  0.0649
  268PIPC   C2B 2868   7.697   5.799  11.862 -0.2495  0.0898 -0.0544
  268PIPC   C3B 2869   7.680   5.854  12.211  0.2708  0.0659 -0.0188
  268PIPC   C4B 2870   7.977   5.854  12.572 -0.3307  0.0191  0.1185
  269PIPC   NC3 2871   5.620   4.940  10.408  0.0990 -0.1182  0.1253
  269PIPC   PO4 2872   5.281   5.033  10.321 -0.0843  0.0716  0.0203
  269PIPC   GL1 2873   5.016   4.998  10.685 -0.2599 -0.5302 -0.0889
  269PIPC   GL2 2874   4.798   5.134  10.913 -0.2885 -0.0538  0.0321
  269PIPC   C1A 2875   5.284   4.915  11.116 -0.0865 -0.1781  0.2003
  269PIPC   D2A 2876   5.238   4.926  11.487  0.1529 -0.0191 -0.0545
  269PIPC   D3A 2877   5.578   4.870  11.547  0.0784 -0.1351  0.0597
  269PIPC   C4A 2878   5.713   4.556  11.330 -0.2235  0.1916 -0.0424
  269PIPC   C1B 2879   4.794   5.230  11.249 -0.2233 -0.0617  0.0102
  269PIPC   C2B 2880   4.834   5.255  11.627 -0.0804 -0.2242 -0.1228
  269PIPC   C3B 2881   5.085   5.015  11.964  0.3290  0.0616  0.1706
  269PIPC   C4B 2882   5.331   5.208  12.341 -0.0440 -0.0123  0.1002
  270PIPC   NC3 2883   2.086   5.436  10.487  0.2023 -0.0806  0.1201
  270PIPC   PO4 2884   2.598   5.478  10.423 -0.1020  0.0466 -0.2684
  270PIPC   GL1 2885   2.557   5.330  10.825  0.1223 -0.0526 -0.2434
  270PIPC   GL2 2886   2.823   5.164  10.918  0.0250  0.2435 -0.0461
  270PIPC   C1A 2887   2.302   5.462  11.236 -0.2317  0.1264 -0.2090
  270PIPC   D2A 2888   2.043   5.659  11.606  0.1716 -0.2144 -0.0513
  270PIPC   D3A 2889   1.572   5.658  11.688  0.0401  0.0472 -0.1017
  270PIPC   C4A 2890   1.439   5.232  11.912  0.0221 -0.0570  0.1887
  270PIPC   C1B 2891   2.752   5.287  11.289  0.2044  0.3882 -0.3022
  270PIPC   C2B 2892   2.577   5.577  11.660 -0.1613  0.0963 -0.1724
  270PIPC   C3B 2893   2.394   5.735  11.992 -0.1296 -0.0030  0.0494
  270PIPC   C4B 2894   2.469   5.454  12.357 -0.1274  0.0628  0.3761
  271PIPC   NC3 2895   7.024   3.764  10.661 -0.2528 -0.0462  0.1866
  271PIPC   PO4 2896   6.663   3.991  10.731  0.1449  0.1628 -0.0946
  271PIPC   GL1 2897   6.733   3.696  11.119 -0.1310  0.0423  0.4540
  271PIPC   GL2 2898   6.955   3.529  11.166  0.0861  0.3722  0.0210
  271PIPC   C1A 2899   6.738   3.827  11.540 -0.1438  0.1819  0.3394
  271PIPC   D2A 2900   6.741   3.980  11.891  0.1697 -0.0267 -0.0617
  271PIPC   D3A 2901   7.059   4.000  12.139 -0.1149  0.1441 -0.0156
  271PIPC   C4A 2902   6.904   3.962  12.519  0.1957 -0.0458 -0.0751
  271PIPC   C1B 2903   7.227   3.595  11.513 -0.0675 -0.1183  0.1676
  271PIPC   C2B 2904   7.341   3.700  11.903  0.2372 -0.0572 -0.1004
  271PIPC   C3B 2905   7.425   3.757  12.350 -0.4504  0.1172  0.1019
  271PIPC   C4B 2906   7.297   3.542  12.649  0.3863 -0.0206 -0.0303
  272PIPC   NC3 2907   5.176   5.981  10.373  0.1444  0.1561  0.1459
  272PIPC   PO4 2908   4.934   6.422  10.549 -0.0226  0.0698 -0.0845
  272PIPC   GL1 2909   4.845   6.493  10.891 -0.0165  0.3045  0.0927
  272PIPC   GL2 2910   5.038   6.653  11.082 -0.2579  0.0424 -0.1685
  272PIPC   C1A 2911   4.554   6.404  11.204  0.1316 -0.0418  0.1147
  272PIPC   D2A 2912   4.548   6.234  11.559  0.2251  0.1800  0.0773
  272PIPC   D3A 2913   4.365   6.587  11.636 -0.3982  0.1359  0.0137
  272PIPC   C4A 2914   4.227   6.587  12.045 -0.1886 -0.2129  0.2369
  272PIPC   C1B 2915   4.878   6.835  11.505  0.3338 -0.3242  0.2147
  272PIPC   C2B 2916   4.835   7.171  11.724  0.1454  0.1500 -0.0962
  272PIPC   C3B 2917   4.740   7.430  12.190 -0.1064 -0.2549  0.1784
  272PIPC   C4B 2918   4.619   7.606  12.555 -0.2419 -0.0807 -0.0485
  273PAPC   NC3 2919   3.831   3.482  14.625  0.2394 -0.1125  0.1193
  273PAPC   PO4 2920   3.702   3.880  14.463  0.0342 -0.2205  0.0945
  273PAPC   GL1 2921   3.531   4.040  14.135 -0.4134 -0.2045 -0.3648
  273PAPC   GL2 2922   3.202   4.235  14.125  0.1648 -0.2150  0.1070
  273PAPC   D1A 2923   3.719   4.005  13.752  0.1268  0.3734 -0.0687
  273PAPC   D2A 2924   3.537   4.253  13.666 -0.2018 -0.1519  0.2629
  273PAPC   D3A 2925   3.064   4.163  13.398 -0.1311 -0.2291 -0.1124
  273PAPC   D4A 2926   2.834   3.921  13.108  0.0351  0.0377 -0.1967
  273PAPC   C5A 2927   3.069   3.635  12.842 -0.1062 -0.0596 -0.1579
  273PAPC   C1B 2928   3.112   4.562  13.810  0.1917 -0.1119  0.0042
  273PAPC   C2B 2929   3.300   4.648  13.299 -0.1949  0.0318 -0.2468
  273PAPC   C3B 2930   3.382   4.409  13.067  0.0489 -0.0922  0.1157
  273PAPC   C4B 2931   3.333   4.465  12.612  0.2217 -0.3813 -0.1848
  274PAPC   NC3 2932   6.424   3.889  14.836 -0.0274  0.2631  0.2853
  274PAPC   PO4 2933   6.678   3.540  14.960 -0.2569  0.0874 -0.4773
  274PAPC   GL1 2934   6.810   3.600  14.547 -0.1888 -0.0591  0.1994
  274PAPC   GL2 2935   6.738   3.874  14.346 -0.0023 -0.2791 -0.1093
  274PAPC   D1A 2936   6.933   3.504  14.118 -0.1338 -0.1397  0.1402
  274PAPC   D2A 2937   7.085   3.093  14.092  0.1704  0.0700  0.0712
  274PAPC   D3A 2938   7.095   2.915  13.715  0.1554 -0.0723  0.0765
  274PAPC   D4A 2939   6.864   2.721  13.458 -0.1880  0.1282 -0.6657
  274PAPC   C5A 2940   6.585   2.977  13.327  0.1294 -0.0654 -0.0062
  274PAPC   C1B 2941   6.738   3.919  13.926 -0.0574 -0.0204  0.0268
  274PAPC   C2B 2942   6.948   3.773  13.627 -0.1838 -0.0806  0.0506
  274PAPC   C3B 2943   7.402   3.766  13.330 -0.0359 -0.0066 -0.0679
  274PAPC   C4B 2944   7.600   3.792  12.902  0.0493 -0.1148 -0.0965
  275PAPC   NC3 2945   1.791   6.875  14.843  0.2721  0.2204 -0.1577
  275PAPC   PO4 2946   1.605   6.555  14.534  0.1674  0.0211 -0.0835
  275PAPC   GL1 2947   1.576   6.580  14.134  0.0719 -0.2363 -0.1441
  275PAPC   GL2 2948   1.642   6.367  13.906  0.3718 -0.3366 -0.3505
  275PAPC   D1A 2949   1.317   6.714  13.739  0.3112  0.2534 -0.0001
  275PAPC   D2A 2950   1.676   6.922  13.762 -0.0847 -0.0338 -0.0389
  275PAPC   D3A 2951   1.918   6.719  13.440 -0.0797 -0.0855  0.0697
  275PAPC   D4A 2952   1.906   6.621  12.903 -0.0133  0.0877 -0.2424
  275PAPC   C5A 2953   1.777   6.890  12.509  0.0028  0.2419 -0.1357
  275PAPC   C1B 2954   1.633   6.306  13.435 -0.2398 -0.1551 -0.2130
  275PAPC   C2B 2955   1.469   6.288  12.928 -0.1667 -0.0511 -0.3007
  275PAPC   C3B 2956   1.582   6.430  12.554  0.2282  0.1327 -0.1892
  275PAPC   C4B 2957   1.676   6.483  12.124  0.0207  0.1456 -0.0016
  276PAPC   NC3 2958   1.100   5.826  14.582  0.3482 -0.1198  0.2886
  276PAPC   PO4 2959   1.586   5.741  14.433 -0.3266 -0.0692 -0.0345
  276PAPC   GL1 2960   1.302   5.677  14.142  0.1635 -0.0386 -0.2813
  276PAPC   GL2 2961   1.246   5.360  14.038 -0.1880  0.1042 -0.0899
  276PAPC   D1A 2962   1.176   5.649  13.607 -0.0506 -0.3487 -0.0261
  276PAPC   D2A 2963   1.252   5.191  13.481  0.1310  0.2964 -0.0067
  276PAPC   D3A 2964   1.016   4.949  13.142  0.3134  0.3372  0.0827
  276PAPC   D4A 2965   0.666   5.030  12.951 -0.1834  0.2357  0.2095
  276PAPC   C5A 2966   0.469   5.458  12.901  0.0653  0.2712  0.0522
  276PAPC   C1B 2967   1.622   5.376  13.739  0.3074 -0.0190 -0.2540
  276PAPC   C2B 2968   1.819   5.189  13.388  0.0578 -0.2378 -0.0035
  276PAPC   C3B 2969   1.608   5.222  13.070  0.0882 -0.1303  0.1247
  276PAPC   C4B 2970   1.654   5.203  12.676  0.2253  0.0704 -0.0222
  277PAPC   NC3 2971   4.896   4.236  14.558 -0.0821  0.3624 -0.2801
  277PAPC   PO4 2972   4.896   3.755  14.667  0.1775  0.1168 -0.0260
  277PAPC   GL1 2973   4.765   3.784  14.263  0.2215  0.2151  0.1921
  277PAPC   GL2 2974   4.486   4.016  14.291 -0.2401 -0.0488 -0.0844
  277PAPC   D1A 2975   4.810   3.908  13.784 -0.2490 -0.2065 -0.0203
  277PAPC   D2A 2976   5.152   4.185  13.740 -0.2409  0.3907 -0.0093
  277PAPC   D3A 2977   4.981   4.326  14.061 -0.1687 -0.0946  0.2089
  277PAPC   D4A 2978   4.564   4.429  14.051 -0.1859  0.2474 -0.1509
  277PAPC   C5A 2979   4.642   4.424  13.551 -0.1180  0.3322 -0.1954
  277PAPC   C1B 2980   4.300   3.999  13.948  0.4482  0.0700  0.0204
  277PAPC   C2B 2981   4.305   4.011  13.469 -0.0197  0.3203  0.1034
  277PAPC   C3B 2982   4.267   3.993  12.995 -0.1193  0.2471  0.0224
  277PAPC   C4B 2983   4.353   3.785  12.691  0.0594 -0.0039 -0.0659
  278PAPC   NC3 2984   0.083   5.661  14.833  0.1827  0.1060  0.1868
  278PAPC   PO4 2985   0.193   5.227  15.063  0.0431 -0.3631  0.1184
  278PAPC   GL1 2986   0.095   5.173  14.589  0.1083 -0.0679  0.0206
  278PAPC   GL2 2987   0.242   5.323  14.337  0.0411 -0.2881  0.1197
  278PAPC   D1A 2988   0.036   4.890  14.190 -0.0134  0.2835 -0.1178
  278PAPC   D2A 2989  -0.288   4.660  14.071  0.3384  0.1398 -0.0162
  278PAPC   D3A 2990  -0.488   4.801  13.637  0.0915 -0.0793  0.0931
  278PAPC   D4A 2991  -0.314   4.890  13.367 -0.0490 -0.0891 -0.0481
  278PAPC   C5A 2992  -0.112   4.719  12.949 -0.2993  0.0691 -0.1990
  278PAPC   C1B 2993   0.412   5.086  13.986  0.0983  0.2450 -0.2247
  278PAPC   C2B 2994   0.337   5.151  13.538 -0.2375 -0.3145  0.1895
  278PAPC   C3B 2995   0.153   5.040  13.158 -0.0331  0.4787  0.0731
  278PAPC   C4B 2996  -0.128   5.239  12.880 -0.0137  0.2607  0.2568
  279PAPC   NC3 2997   6.603   5.691  14.771  0.1595 -0.0786 -0.0402
  279PAPC   PO4 2998   6.708   5.270  14.922  0.2543 -0.0235 -0.0596
  279PAPC   GL1 2999   7.029   5.174  14.670  0.0348  0.0867  0.0443
  279PAPC   GL2 3000   7.105   4.992  14.514  0.0615 -0.0885  0.0579
  279PAPC   D1A 3001   7.276   5.489  14.488 -0.1622  0.3468 -0.0196
  279PAPC   D2A 3002   6.834   5.663  14.337 -0.0474  0.3360  0.0749
  279PAPC   D3A 3003   6.602   5.261  14.286  0.1325  0.1450  0.1695
  279PAPC   D4A 3004   6.588   5.479  13.887 -0.0973  0.4653  0.3386
  279PAPC   C5A 3005   6.741   5.889  13.727 -0.1025 -0.1143  0.2611
  279PAPC   C1B 3006   7.074   5.223  14.085  0.0802  0.0497 -0.0676
  279PAPC   C2B 3007   7.363   5.160  13.759  0.0572  0.2489  0.1520
  279PAPC   C3B 3008   7.429   5.419  13.392 -0.0551 -0.2466 -0.0268
  279PAPC   C4B 3009   7.422   5.648  13.101 -0.2065 -0.4359  0.0273
  280PAPC   NC3 3010   6.632   0.486  10.910 -0.1168 -0.0053  0.3647
  280PAPC   PO4 3011   6.510   0.808  11.126 -0.1874  0.0835  0.1936
  280PAPC   GL1 3012   6.248   1.209  11.245  0.1186 -0.0853 -0.0131
  280PAPC   GL2 3013   6.458   1.107  11.573 -0.0270 -0.2465  0.0767
  280PAPC   D1A 3014   6.022   1.301  11.600  0.0132 -0.2383  0.2340
  280PAPC   D2A 3015   5.790   0.949  11.545  0.2876 -0.0835 -0.2319
  280PAPC   D3A 3016   6.114   0.730  11.612  0.0272 -0.0841 -0.2255
  280PAPC   D4A 3017   5.973   0.905  12.016  0.3948  0.3549  0.0879
  280PAPC   C5A 3018   5.973   0.661  12.440 -0.0623  0.0380  0.2811
  280PAPC   C1B 3019   6.513   1.183  12.095  0.2022  0.1449  0.1883
  280PAPC   C2B 3020   6.734   1.325  12.385  0.1062 -0.0387 -0.0776
  280PAPC   C3B 3021   6.662   1.449  12.681 -0.1359  0.0962 -0.1555
  280PAPC   C4B 3022   6.521   1.562  13.064 -0.1163 -0.3594 -0.1518
  281PAPC   NC3 3023  -0.136   1.011  11.004  0.0018 -0.0994  0.1297
  281PAPC   PO4 3024   0.315   1.121  11.221  0.1280  0.1955  0.2674
  281PAPC   GL1 3025   0.178   1.253  11.547 -0.0889 -0.0478 -0.0719
  281PAPC   GL2 3026   0.428   1.473  11.630  0.1357  0.3415 -0.0133
  281PAPC   D1A 3027  -0.065   1.512  11.813  0.0817  0.2143  0.3123
  281PAPC   D2A 3028   0.086   1.806  11.544 -0.0660  0.2078  0.4339
  281PAPC   D3A 3029   0.312   1.799  11.971  0.3314  0.0856 -0.3501
  281PAPC   D4A 3030   0.235   1.471  12.216 -0.1549 -0.0077  0.0941
  281PAPC   C5A 3031   0.088   1.139  12.573  0.1161 -0.2058 -0.0930
  281PAPC   C1B 3032   0.726   1.385  11.939 -0.2961 -0.1903  0.2022
  281PAPC   C2B 3033   0.980   1.430  12.362  0.0540  0.1921  0.0599
  281PAPC   C3B 3034   1.309   1.151  12.540  0.0999 -0.0449  0.4638
  281PAPC   C4B 3035   1.384   1.006  12.961  0.5101  0.2365  0.2746
  282PAPC   NC3 3036   5.961   6.312  10.579  0.0089  0.0801 -0.0086
  282PAPC   PO4 3037   6.376   6.364  10.662 -0.1688  0.0679 -0.1057
  282PAPC   GL1 3038   6.549   6.444  11.069  0.2536  0.0387  0.1815
  282PAPC   GL2 3039   6.833   6.277  11.110 -0.2127 -0.2037  0.4212
  282PAPC   D1A 3040   6.501   6.612  11.494 -0.1826  0.1554 -0.0576
  282PAPC   D2A 3041   6.598   6.457  11.862  0.0006 -0.0063  0.1619
  282PAPC   D3A 3042   6.317   6.675  12.024 -0.0408 -0.1243  0.1012
  282PAPC   D4A 3043   6.570   6.862  12.252  0.1968  0.0593  0.3017
  282PAPC   C5A 3044   6.991   6.748  12.132 -0.1316  0.2629  0.2059
  282PAPC   C1B 3045   6.747   6.090  11.512  0.0068  0.1728  0.0061
  282PAPC   C2B 3046   6.740   5.975  11.985  0.0792 -0.0024  0.1142
  282PAPC   C3B 3047   6.658   6.232  12.311 -0.1360  0.2986 -0.2759
  282PAPC   C4B 3048   6.470   6.417  12.653  0.1083  0.2036 -0.0326
  283PAPC   NC3 3049   6.215   6.763  10.929 -0.1775  0.0160  0.2071
  283PAPC   PO4 3050   6.449   7.097  11.038 -0.0060 -0.1124 -0.2414
  283PAPC   GL1 3051   6.206   7.342  11.378  0.1342 -0.0683 -0.0238
  283PAPC   GL2 3052   6.123   7.724  11.415  0.0994  0.0101 -0.1175
  283PAPC   D1A 3053   6.247   7.099  11.692 -0.0034  0.1691  0.0033
  283PAPC   D2A 3054   6.213   7.247  12.111  0.0254  0.1016  0.0045
  283PAPC   D3A 3055   6.662   7.369  11.981 -0.2936 -0.3140 -0.1616
  283PAPC   D4A 3056   6.805   7.797  11.966  0.0687 -0.1242  0.2146
  283PAPC   C5A 3057   6.921   7.936  12.345  0.1561 -0.4062 -0.0577
  283PAPC   C1B 3058   6.273   7.688  11.838  0.0335 -0.0762 -0.0030
  283PAPC   C2B 3059   6.274   7.684  12.288  0.1157 -0.1065 -0.2482
  283PAPC   C3B 3060   6.505   7.708  12.669  0.0766  0.2256 -0.1239
  283PAPC   C4B 3061   6.497   7.902  13.099 -0.0500  0.0620 -0.1525
  284PAPC   NC3 3062   7.548   1.929  10.997  0.2006  0.1603  0.2521
  284PAPC   PO4 3063   7.473   2.372  10.824 -0.1138  0.3181 -0.0917
  284PAPC   GL1 3064   7.361   2.512  11.182 -0.3594  0.2553 -0.0571
  284PAPC   GL2 3065   7.491   2.714  11.200 -0.3535 -0.0550 -0.0115
  284PAPC   D1A 3066   7.215   2.222  11.477 -0.1042  0.3726  0.0435
  284PAPC   D2A 3067   7.266   2.220  11.912  0.0476  0.1429 -0.0912
  284PAPC   D3A 3068   7.140   2.213  12.331 -0.3386  0.0576 -0.2156
  284PAPC   D4A 3069   7.515   2.224  12.500 -0.3421 -0.4036  0.1166
  284PAPC   C5A 3070   7.373   2.176  12.917 -0.4106  0.1045  0.2585
  284PAPC   C1B 3071   7.468   2.685  11.699 -0.1775 -0.5078 -0.1565
  284PAPC   C2B 3072   7.468   2.654  12.280 -0.0200  0.1115  0.0207
  284PAPC   C3B 3073   7.775   2.767  12.629  0.1256 -0.1676 -0.0207
  284PAPC   C4B 3074   7.818   2.831  13.094 -0.1681 -0.0475 -0.1846
  285PAPC   NC3 3075   3.454   1.560  10.153  0.0050 -0.1015  0.0690
  285PAPC   PO4 3076   3.858   1.315  10.060 -0.0128 -0.1642 -0.2315
  285PAPC   GL1 3077   3.712   1.319  10.509 -0.1304 -0.0632  0.0163
  285PAPC   GL2 3078   3.938   1.419  10.605  0.0382 -0.1978  0.0317
  285PAPC   D1A 3079   3.574   1.810  10.729 -0.2382  0.0348  0.0747
  285PAPC   D2A 3080   3.680   1.895  11.210 -0.0200 -0.0145  0.0339
  285PAPC   D3A 3081   3.473   2.044  11.626 -0.4757  0.0940  0.0549
  285PAPC   D4A 3082   3.788   2.115  11.931 -0.1981  0.1603  0.1361
  285PAPC   C5A 3083   3.803   1.786  12.246 -0.0625 -0.2351  0.0331
  285PAPC   C1B 3084   3.734   1.334  11.030 -0.2204  0.2246 -0.1182
  285PAPC   C2B 3085   3.754   1.290  11.557  0.0992 -0.0660  0.1699
  285PAPC   C3B 3086   3.642   1.626  11.811  0.3517  0.1121  0.1657
  285PAPC   C4B 3087   3.280   1.544  12.009  0.1642 -0.0662 -0.1400
  286PAPC   NC3 3088   5.692   1.013  10.522 -0.2469  0.3697 -0.0354
  286PAPC   PO4 3089   5.669   0.600  10.746  0.1376 -0.1769  0.3089
  286PAPC   GL1 3090   5.444   0.709  11.082  0.1206  0.0689 -0.0377
  286PAPC   GL2 3091   5.760   0.610  11.193  0.3782 -0.0053  0.0035
  286PAPC   D1A 3092   5.280   0.744  11.556  0.0147  0.1333 -0.0700
  286PAPC   D2A 3093   5.042   0.637  11.871  0.1766  0.0812  0.0503
  286PAPC   D3A 3094   5.049   0.820  12.316  0.0525 -0.0514  0.0584
  286PAPC   D4A 3095   5.060   1.266  12.379  0.0384  0.1526 -0.0573
  286PAPC   C5A 3096   5.531   1.270  12.524  0.2871 -0.1562 -0.1616
  286PAPC   C1B 3097   5.723   0.482  11.602  0.0659 -0.1033 -0.0054
  286PAPC   C2B 3098   5.598   0.558  12.045  0.1721 -0.0242  0.0233
  286PAPC   C3B 3099   5.472   0.639  12.514  0.2529 -0.2371  0.1918
  286PAPC   C4B 3100   5.425   0.491  12.954 -0.3494  0.1916  0.1658
  287POPC   NC3 3101   2.323   1.299  14.917 -0.0630 -0.3632  0.5223
  287POPC   PO4 3102   2.386   1.261  14.412  0.0064 -0.0781 -0.0402
  287POPC   GL1 3103   2.130   1.320  14.050  0.1118 -0.0233  0.4430
  287POPC   GL2 3104   2.271   1.045  13.906 -0.0715 -0.0216 -0.2194
  287POPC   C1A 3105   2.053   1.424  13.505  0.1032 -0.2487 -0.2928
  287POPC   D2A 3106   2.148   1.220  13.087  0.2246  0.0298  0.0980
  287POPC   C3A 3107   1.861   1.227  12.756 -0.2125 -0.0021  0.0710
  287POPC   C4A 3108   1.738   1.088  12.331  0.2997  0.0887 -0.0178
  287POPC   C1B 3109   2.347   1.016  13.540  0.4159  0.0766  0.1005
  287POPC   C2B 3110   2.657   1.022  13.186  0.0743  0.0272  0.4085
  287POPC   C3B 3111   2.847   1.403  12.928  0.0945  0.0791  0.1304
  287POPC   C4B 3112   2.985   1.487  12.465 -0.0993 -0.0126 -0.1034
  288POPC   NC3 3113   0.465  -0.252  14.823  0.0199 -0.0404 -0.1252
  288POPC   PO4 3114   0.385   0.193  14.855  0.2073  0.1731  0.2123
  288POPC   GL1 3115   0.149   0.050  14.514  0.1161 -0.2158 -0.2684
  288POPC   GL2 3116  -0.015   0.261  14.332  0.0563 -0.0677 -0.0742
  288POPC   C1A 3117   0.238  -0.096  14.054  0.2148 -0.1571 -0.0798
  288POPC   D2A 3118   0.145  -0.223  13.603 -0.0942 -0.3122  0.0601
  288POPC   C3A 3119   0.371  -0.057  13.284 -0.2813  0.1480 -0.0299
  288POPC   C4A 3120   0.374   0.086  12.907 -0.1267  0.2268  0.2563
  288POPC   C1B 3121  -0.269   0.475  14.051 -0.0670 -0.0877  0.1568
  288POPC   C2B 3122  -0.524   0.639  13.726  0.3317  0.2206 -0.1150
  288POPC   C3B 3123  -0.569   0.531  13.300  0.3161  0.3775 -0.0156
  288POPC   C4B 3124  -0.639   0.559  12.862  0.4067  0.3436  0.0154
  289POPC   NC3 3125   2.659   3.732  14.490  0.1242 -0.1662 -0.0917
  289POPC   PO4 3126   2.358   3.340  14.562 -0.1620  0.0465 -0.0157
  289POPC   GL1 3127   2.185   3.182  14.161 -0.0690  0.0077 -0.2305
  289POPC   GL2 3128   2.307   2.881  14.101  0.0899 -0.1246 -0.0284
  289POPC   C1A 3129   2.059   3.191  13.700  0.2457  0.0304 -0.2533
  289POPC   D2A 3130   1.890   3.335  13.304  0.0991  0.1728  0.2500
  289POPC   C3A 3131   2.016   3.079  12.918  0.0141 -0.0206 -0.0432
  289POPC   C4A 3132   1.613   2.913  12.653 -0.1405 -0.3310  0.1447
  289POPC   C1B 3133   2.348   2.819  13.757  0.0862 -0.0207  0.3580
  289POPC   C2B 3134   2.229   2.795  13.300 -0.2766  0.1158  0.1409
  289POPC   C3B 3135   2.421   2.845  12.864 -0.2932 -0.2354  0.3008
  289POPC   C4B 3136   2.373   2.763  12.314  0.0464 -0.1736  0.3282
  290POPC   NC3 3137   4.146   7.366  14.249 -0.0814  0.0659 -0.1237
  290POPC   PO4 3138   3.854   7.289  14.066  0.2549  0.1101  0.2035
  290POPC   GL1 3139   3.661   7.407  13.646 -0.0626  0.2221 -0.0890
  290POPC   GL2 3140   3.417   7.695  13.574  0.0658  0.1524 -0.2021
  290POPC   C1A 3141   3.504   7.380  13.194 -0.1590  0.2347 -0.2629
  290POPC   D2A 3142   3.597   7.359  12.903 -0.3207  0.1690 -0.1709
  290POPC   C3A 3143   3.714   6.892  12.708 -0.0003  0.1792  0.0394
  290POPC   C4A 3144   3.857   6.635  12.380  0.0018  0.0214 -0.2941
  290POPC   C1B 3145   3.276   7.847  13.245 -0.1714  0.0571 -0.0906
  290POPC   C2B 3146   3.320   7.717  12.836  0.3060 -0.0254 -0.0231
  290POPC   C3B 3147   3.337   7.473  12.477 -0.0218  0.0659  0.2186
  290POPC   C4B 3148   3.407   7.113  12.465  0.2739 -0.2868  0.2318
  291POPC   NC3 3149   1.145   6.279  14.704  0.1927 -0.4101  0.0141
  291POPC   PO4 3150   0.937   6.610  14.797  0.0178 -0.1246  0.3154
  291POPC   GL1 3151   0.572   6.665  14.470 -0.0469  0.1414  0.2135
  291POPC   GL2 3152   0.389   6.950  14.435  0.0223  0.3136 -0.2653
  291POPC   C1A 3153   0.218   6.562  14.170  0.1084 -0.4120 -0.0921
  291POPC   D2A 3154  -0.230   6.536  14.000 -0.4236  0.1235 -0.1830
  291POPC   C3A 3155  -0.333   6.301  13.615 -0.2148 -0.0236  0.0899
  291POPC   C4A 3156  -0.204   6.343  13.121  0.2833  0.3488 -0.1450
  291POPC   C1B 3157   0.673   7.043  14.140 -0.1491 -0.3189 -0.2115
  291POPC   C2B 3158   0.562   6.967  13.663  0.1011 -0.1108  0.2997
  291POPC   C3B 3159   0.497   6.898  13.226 -0.1380 -0.0798  0.2368
  291POPC   C4B 3160   0.772   6.764  12.937  0.4080  0.0589  0.1946
  292POPC   NC3 3161   5.891   7.516  14.619 -0.1137 -0.1751 -0.1247
  292POPC   PO4 3162   5.759   7.030  14.580  0.2973  0.0123  0.2747
  292POPC   GL1 3163   5.962   6.906  14.274  0.0535 -0.0175  0.1628
  292POPC   GL2 3164   6.025   7.278  14.207  0.0851 -0.0411 -0.0498
  292POPC   C1A 3165   5.924   7.013  13.806 -0.1583 -0.4615  0.2390
  292POPC   D2A 3166   5.848   6.919  13.358 -0.1664  0.1586  0.0086
  292POPC   C3A 3167   6.004   6.861  12.990  0.0580 -0.0726 -0.2493
  292POPC   C4A 3168   6.094   6.723  12.601 -0.1802 -0.0781 -0.0843
  292POPC   C1B 3169   6.257   7.358  13.719  0.1691  0.0671  0.1131
  292POPC   C2B 3170   6.319   7.404  13.330  0.0654  0.2992  0.1550
  292POPC   C3B 3171   6.426   7.335  12.993 -0.3429  0.2093  0.0482
  292POPC   C4B 3172   6.604   7.274  12.588  0.0812  0.1553 -0.0322
  293POPC   NC3 3173   4.238   2.757  10.526 -0.2831  0.4237  0.0101
  293POPC   PO4 3174   4.167   3.099  10.507  0.1985 -0.2760 -0.1288
  293POPC   GL1 3175   4.519   3.137  10.848 -0.0408  0.0910  0.2213
  293POPC   GL2 3176   4.410   2.839  11.068 -0.1930  0.5233  0.1309
  293POPC   C1A 3177   4.642   3.256  11.212 -0.3629  0.1269  0.1738
  293POPC   D2A 3178   4.563   3.121  11.579 -0.0217  0.0896  0.0788
  293POPC   C3A 3179   4.592   3.289  11.899  0.1253 -0.3168  0.3023
  293POPC   C4A 3180   4.454   3.482  12.098 -0.2977  0.0925 -0.2792
  293POPC   C1B 3181   4.186   2.713  11.489 -0.0836  0.2861 -0.1270
  293POPC   C2B 3182   3.940   2.752  11.915  0.0440 -0.2370 -0.1694
  293POPC   C3B 3183   3.880   2.965  12.335 -0.0926 -0.1120  0.1409
  293POPC   C4B 3184   4.106   3.387  12.504 -0.0152 -0.1483 -0.1491
  294POPC   NC3 3185  -0.559   7.244  10.922 -0.0145  0.1180 -0.1147
  294POPC   PO4 3186  -0.119   7.136  10.934  0.0485  0.0035 -0.0093
  294POPC   GL1 3187   0.094   7.289  11.282  0.3742 -0.1328  0.3391
  294POPC   GL2 3188   0.130   7.683  11.296  0.1896 -0.0116  0.0376
  294POPC   C1A 3189   0.111   7.251  11.757 -0.0441 -0.1880 -0.2584
  294POPC   D2A 3190   0.033   7.399  12.038  0.0003 -0.0097 -0.4486
  294POPC   C3A 3191   0.205   7.284  12.411  0.0253 -0.0818 -0.0345
  294POPC   C4A 3192   0.298   7.048  12.779  0.2326  0.2124 -0.1324
  294POPC   C1B 3193   0.268   7.716  11.651  0.0065  0.3152 -0.2086
  294POPC   C2B 3194   0.317   7.916  12.076 -0.0180  0.0053 -0.0909
  294POPC   C3B 3195   0.055   7.786  12.460 -0.1701  0.1097 -0.0310
  294POPC   C4B 3196  -0.071   7.849  12.788  0.1221  0.0612  0.0228
  295POPC   NC3 3197   0.964   6.552  10.482 -0.0108  0.1183  0.0900
  295POPC   PO4 3198   0.791   6.193  10.668  0.0911 -0.1143  0.0103
  295POPC   GL1 3199   0.961   6.028  11.062  0.1064  0.0805  0.2777
  295POPC   GL2 3200   0.622   5.921  11.154  0.0784  0.1430 -0.3084
  295POPC   C1A 3201   1.100   6.086  11.490  0.2331 -0.2692  0.0504
  295POPC   D2A 3202   1.310   6.140  11.873 -0.2393 -0.0091 -0.1100
  295POPC   C3A 3203   1.145   6.332  12.209  0.1849  0.0556 -0.0216
  295POPC   C4A 3204   0.734   6.313  12.338  0.0769 -0.0176  0.2771
  295POPC   C1B 3205   0.665   5.945  11.578 -0.0229  0.0451 -0.1052
  295POPC   C2B 3206   0.877   5.980  12.001  0.0759  0.2069 -0.0644
  295POPC   C3B 3207   0.933   5.883  12.431 -0.0347 -0.2946 -0.1669
  295POPC   C4B 3208   1.115   5.993  12.795 -0.0054  0.2091  0.2092
  296POPC   NC3 3209   3.247   2.250   9.799 -0.2708 -0.3562  0.0584
  296POPC   PO4 3210   3.222   1.987  10.253 -0.1693 -0.1779 -0.0844
  296POPC   GL1 3211   3.057   1.652  10.577 -0.3153 -0.1246 -0.1864
  296POPC   GL2 3212   2.736   1.556  10.572 -0.0730 -0.3232  0.1673
  296POPC   C1A 3213   3.238   1.473  11.018 -0.0477  0.0280  0.3034
  296POPC   D2A 3214   3.331   1.565  11.427 -0.0882  0.0421 -0.1505
  296POPC   C3A 3215   3.000   1.697  11.634 -0.1390 -0.4496 -0.1032
  296POPC   C4A 3216   2.660   1.970  11.583  0.0264  0.0192 -0.1471
  296POPC   C1B 3217   2.821   1.135  10.811 -0.2612  0.0850  0.1654
  296POPC   C2B 3218   2.911   1.166  11.230 -0.1357 -0.2410  0.0790
  296POPC   C3B 3219   2.915   1.162  11.700 -0.1298  0.3449  0.0542
  296POPC   C4B 3220   3.045   1.049  12.162 -0.3854 -0.0802  0.0570
  297POPC   NC3 3221   5.415   2.844  10.757 -0.1058 -0.2924 -0.2814
  297POPC   PO4 3222   5.054   2.922  10.561  0.0471 -0.2224 -0.3264
  297POPC   GL1 3223   4.971   2.975  10.968 -0.1165 -0.0681 -0.0970
  297POPC   GL2 3224   4.850   2.837  11.279 -0.2548  0.0129 -0.0546
  297POPC   C1A 3225   5.168   3.275  11.276  0.0740  0.2613 -0.3071
  297POPC   D2A 3226   5.087   3.358  11.585  0.0528 -0.0038  0.1412
  297POPC   C3A 3227   5.191   3.529  12.035 -0.0467 -0.1760  0.0488
  297POPC   C4A 3228   4.960   3.472  12.414 -0.1213  0.0925 -0.1525
  297POPC   C1B 3229   5.002   2.908  11.629 -0.0178  0.2665 -0.4801
  297POPC   C2B 3230   4.944   3.020  12.155 -0.5616 -0.0035 -0.0397
  297POPC   C3B 3231   4.902   2.945  12.637  0.1256  0.1421  0.0341
  297POPC   C4B 3232   4.598   2.572  12.899 -0.3636 -0.2698  0.1311
  298POPC   NC3 3233   4.162   4.907  10.503 -0.0642 -0.0596 -0.0342
  298POPC   PO4 3234   4.464   5.007  10.604  0.0482  0.2605  0.0807
  298POPC   GL1 3235   4.261   4.930  10.962 -0.0447  0.2790 -0.1516
  298POPC   GL2 3236   4.342   5.086  11.178  0.1969  0.2213 -0.1252
  298POPC   C1A 3237   4.136   4.586  11.223 -0.1945  0.0261 -0.3307
  298POPC   D2A 3238   4.112   4.684  11.635  0.4518 -0.0207 -0.1775
  298POPC   C3A 3239   4.016   4.756  12.039 -0.2571  0.1561 -0.0311
  298POPC   C4A 3240   4.257   4.712  12.285  0.0717  0.1835 -0.4902
  298POPC   C1B 3241   4.277   5.207  11.612 -0.3112 -0.2708 -0.1614
  298POPC   C2B 3242   4.182   5.295  12.128  0.2020  0.0777 -0.2160
  298POPC   C3B 3243   3.844   5.094  12.452 -0.0098 -0.1817  0.2966
  298POPC   C4B 3244   3.818   4.715  12.556  0.1597 -0.1400  0.1891
  299DPSM   NC3 3245   1.945  -0.272  15.310  0.0265  0.2938 -0.1121
  299DPSM   PO4 3246   1.873  -0.077  14.838 -0.0450  0.1175  0.1059
  299DPSM   AM1 3247   1.688   0.059  14.407  0.0915  0.1909  0.0117
  299DPSM   AM2 3248   1.458   0.269  14.294  0.2234  0.2769 -0.0575
  299DPSM   T1A 3249   1.642  -0.128  13.984 -0.2105  0.4245 -0.1543
  299DPSM   C2A 3250   1.410  -0.142  13.536  0.0485 -0.0500 -0.4074
  299DPSM   C3A 3251   1.491  -0.542  13.269 -0.1622 -0.1133  0.1163
  299DPSM   C1B 3252   1.363   0.309  13.844  0.1783 -0.1082 -0.2214
  299DPSM   C2B 3253   1.196   0.330  13.400  0.0418 -0.3296 -0.0178
  299DPSM   C3B 3254   1.338   0.473  13.020 -0.2285  0.0232  0.0202
  299DPSM   C4B 3255   1.093   0.701  12.684  0.0327 -0.0147  0.2244
  300DPSM   NC3 3256   5.134   5.371  14.822  0.0384  0.0290  0.2877
  300DPSM   PO4 3257   5.020   5.818  14.909 -0.0061 -0.2147 -0.2474
  300DPSM   AM1 3258   4.964   5.704  14.436 -0.0824  0.1921  0.0498
  300DPSM   AM2 3259   4.910   5.389  14.383 -0.1691 -0.3145  0.0591
  300DPSM   T1A 3260   5.276   5.670  14.140 -0.2914  0.1118 -0.0277
  300DPSM   C2A 3261   5.265   5.633  13.767  0.0331 -0.0933  0.2040
  300DPSM   C3A 3262   5.427   5.679  13.287  0.1088 -0.1441  0.2999
  300DPSM   C1B 3263   4.828   5.324  13.849  0.2059  0.3743  0.1041
  300DPSM   C2B 3264   4.739   5.142  13.425  0.2582 -0.3448 -0.0759
  300DPSM   C3B 3265   4.261   5.257  13.286  0.0277 -0.5121 -0.0876
  300DPSM   C4B 3266   3.832   5.346  13.202 -0.2930 -0.1130 -0.2880
  301DPSM   NC3 3267   5.135   2.781  14.818  0.3347 -0.0110  0.4064
  301DPSM   PO4 3268   5.445   2.983  14.611  0.1940 -0.1429  0.0093
  301DPSM   AM1 3269   5.203   2.977  14.274  0.1419  0.1846 -0.1610
  301DPSM   AM2 3270   4.927   2.733  14.370  0.0984 -0.1359  0.1905
  301DPSM   T1A 3271   5.165   2.937  13.906  0.0322  0.2555  0.1590
  301DPSM   C2A 3272   5.274   2.865  13.496  0.2653  0.0218  0.2791
  301DPSM   C3A 3273   5.271   2.977  13.048  0.0094 -0.1292  0.3255
  301DPSM   C1B 3274   4.718   3.069  14.137  0.2977 -0.0529 -0.0403
  301DPSM   C2B 3275   4.642   3.085  13.699  0.0351 -0.1361 -0.0806
  301DPSM   C3B 3276   4.721   3.009  13.309  0.3750  0.1445  0.3347
  301DPSM   C4B 3277   4.422   3.180  12.940  0.1529 -0.0510  0.2548
  302DPSM   NC3 3278   1.902   3.549  14.875 -0.2395  0.0240  0.0007
  302DPSM   PO4 3279   2.136   3.773  14.662  0.0103  0.1506 -0.1569
  302DPSM   AM1 3280   2.002   3.645  14.312  0.0799  0.0026  0.1268
  302DPSM   AM2 3281   2.289   3.738  14.142  0.1866  0.2116  0.1684
  302DPSM   T1A 3282   1.734   3.409  14.061  0.0033 -0.2305  0.3060
  302DPSM   C2A 3283   1.491   3.363  13.596  0.2034 -0.0432  0.0131
  302DPSM   C3A 3284   1.275   3.365  13.299 -0.1255  0.1806 -0.0457
  302DPSM   C1B 3285   2.058   3.680  13.755 -0.2079  0.1410 -0.0761
  302DPSM   C2B 3286   2.063   3.792  13.293  0.3317  0.0091  0.1493
  302DPSM   C3B 3287   2.325   3.891  12.985 -0.2703  0.2574 -0.1252
  302DPSM   C4B 3288   2.590   3.784  12.710 -0.1817  0.1536 -0.1130
  303DPSM   NC3 3289   2.742   4.560  15.003  0.0005 -0.1854  0.3221
  303DPSM   PO4 3290   2.506   4.132  14.791 -0.1316  0.0524 -0.0914
  303DPSM   AM1 3291   2.387   4.144  14.378 -0.1023 -0.0195 -0.0391
  303DPSM   AM2 3292   2.680   4.256  14.254 -0.0788 -0.1592  0.0226
  303DPSM   T1A 3293   2.302   4.228  13.930 -0.3660  0.0389  0.1564
  303DPSM   C2A 3294   2.217   4.489  13.611  0.1631 -0.0087  0.0012
  303DPSM   C3A 3295   1.938   4.683  13.474  0.0938  0.0873  0.3119
  303DPSM   C1B 3296   2.772   4.082  13.877 -0.2383  0.0266 -0.0788
  303DPSM   C2B 3297   2.497   4.043  13.494 -0.1739  0.2669  0.2620
  303DPSM   C3B 3298   2.354   4.379  13.141  0.2382  0.0210 -0.1537
  303DPSM   C4B 3299   2.430   4.312  12.758  0.0445  0.0043  0.0630
  304DPSM   NC3 3300   5.546   7.051  15.015  0.0750 -0.0981 -0.1209
  304DPSM   PO4 3301   5.188   6.703  14.884  0.1053  0.0935  0.0575
  304DPSM   AM1 3302   5.338   6.743  14.461 -0.0928  0.1266 -0.0285
  304DPSM   AM2 3303   5.147   6.547  14.250  0.0501  0.0983 -0.0831
  304DPSM   T1A 3304   5.627   6.622  14.075  0.0742  0.0032 -0.2434
  304DPSM   C2A 3305   5.782   6.564  13.694  0.1044  0.0025  0.1873
  304DPSM   C3A 3306   5.825   6.463  13.279 -0.2388 -0.1247 -0.0693
  304DPSM   C1B 3307   5.231   6.473  13.829  0.0216  0.0615  0.1278
  304DPSM   C2B 3308   5.321   6.496  13.415 -0.0674  0.0414  0.1530
  304DPSM   C3B 3309   5.518   6.581  12.932  0.3562  0.1865  0.0140
  304DPSM   C4B 3310   5.831   6.312  12.692  0.0355  0.1173 -0.0855
  305DPSM   NC3 3311   7.680   2.970  15.063  0.2419 -0.0222 -0.1788
  305DPSM   PO4 3312   7.363   2.701  15.176 -0.0393 -0.0434 -0.2603
  305DPSM   AM1 3313   7.336   2.734  14.756 -0.0049 -0.2100 -0.0990
  305DPSM   AM2 3314   7.452   2.671  14.558  0.1170 -0.3604  0.0517
  305DPSM   T1A 3315   7.265   3.116  14.552  0.1066  0.1787  0.3305
  305DPSM   C2A 3316   7.370   3.429  14.396  0.4019 -0.3105 -0.0610
  305DPSM   C3A 3317   7.244   3.850  14.335  0.1537  0.0411 -0.2203
  305DPSM   C1B 3318   7.383   2.703  14.130  0.1034 -0.0078  0.0773
  305DPSM   C2B 3319   7.625   2.738  13.789  0.0270 -0.0709  0.1384
  305DPSM   C3B 3320   7.927   2.464  13.425  0.1671  0.0312 -0.1552
  305DPSM   C4B 3321   7.831   2.382  12.924 -0.2407 -0.0413 -0.3427
  306DPSM   NC3 3322   5.010   1.751  15.442 -0.1047 -0.1630  0.1870
  306DPSM   PO4 3323   5.187   1.872  15.051 -0.5350 -0.4486 -0.1816
  306DPSM   AM1 3324   5.280   1.901  14.591 -0.2748 -0.0501 -0.2198
  306DPSM   AM2 3325   5.528   1.662  14.429 -0.1566 -0.0078  0.4123
  306DPSM   T1A 3326   5.134   1.782  14.120  0.0254 -0.2171 -0.0839
  306DPSM   C2A 3327   4.893   1.994  13.798 -0.1442  0.0713  0.3353
  306DPSM   C3A 3328   4.979   1.907  13.355  0.4924  0.1257  0.2104
  306DPSM   C1B 3329   5.787   1.650  13.998 -0.0587  0.2299 -0.1818
  306DPSM   C2B 3330   6.007   1.716  13.584  0.0454 -0.2672 -0.0243
  306DPSM   C3B 3331   5.936   1.915  13.279  0.0190  0.0727 -0.0179
  306DPSM   C4B 3332   5.889   2.315  13.036  0.0597 -0.2844  0.2238
  307DPSM   NC3 3333   1.896   5.430  14.714 -0.0307  0.0940  0.1971
  307DPSM   PO4 3334   1.547   5.192  14.668  0.0453  0.1931 -0.3588
  307DPSM   AM1 3335   1.627   4.714  14.559 -0.1177 -0.3148 -0.0794
  307DPSM   AM2 3336   1.460   4.480  14.672  0.1556 -0.1181  0.4067
  307DPSM   T1A 3337   1.884   4.443  14.303 -0.1705 -0.0097 -0.0596
  307DPSM   C2A 3338   1.794   4.333  13.894  0.1383 -0.3740 -0.0916
  307DPSM   C3A 3339   1.856   4.076  13.637  0.0964  0.1593  0.0115
  307DPSM   C1B 3340   1.413   4.465  14.191 -0.0256  0.3028  0.1582
  307DPSM   C2B 3341   1.303   4.442  13.744  0.1942  0.0003 -0.0955
  307DPSM   C3B 3342   1.358   4.216  13.448  0.1973  0.1422  0.1942
  307DPSM   C4B 3343   1.541   3.798  13.284 -0.2322  0.3514  0.0317
  308DPSM   NC3 3344   6.335   6.716  15.256 -0.0673  0.1186  0.2211
  308DPSM   PO4 3345   6.657   6.503  15.099 -0.1468  0.4457  0.1589
  308DPSM   AM1 3346   6.612   6.552  14.737 -0.0939  0.2133  0.0462
  308DPSM   AM2 3347   6.563   6.194  14.568  0.0467  0.0281 -0.0667
  308DPSM   T1A 3348   6.533   6.753  14.388 -0.1649  0.1531  0.1870
  308DPSM   C2A 3349   6.377   6.859  14.001 -0.1134  0.1027 -0.1691
  308DPSM   C3A 3350   6.332   6.839  13.565  0.1543 -0.4134  0.1969
  308DPSM   C1B 3351   6.530   6.134  14.122 -0.0721  0.1499 -0.0757
  308DPSM   C2B 3352   6.779   6.392  13.863  0.2425  0.0450  0.0653
  308DPSM   C3B 3353   6.785   6.555  13.439  0.1075  0.4650  0.0074
  308DPSM   C4B 3354   6.621   6.952  13.202 -0.4601  0.0406  0.0077
  309DPSM   NC3 3355   2.172   2.859  14.588 -0.0874 -0.1251 -0.0217
  309DPSM   PO4 3356   2.496   2.525  14.479  0.0493  0.2775 -0.0628
  309DPSM   AM1 3357   2.651   2.456  14.138  0.0187  0.0496  0.1690
  309DPSM   AM2 3358   2.768   2.648  13.941  0.0704  0.1485 -0.2206
  309DPSM   T1A 3359   2.499   2.129  13.816  0.0732  0.0248  0.1615
  309DPSM   C2A 3360   2.241   1.947  13.479 -0.0677  0.3221 -0.3667
  309DPSM   C3A 3361   1.971   1.726  13.110  0.0184 -0.0036  0.0756
  309DPSM   C1B 3362   2.587   2.464  13.479 -0.2313 -0.0858  0.1191
  309DPSM   C2B 3363   2.424   2.390  13.166  0.2410  0.0697 -0.3508
  309DPSM   C3B 3364   2.350   2.106  13.028 -0.1401  0.2412  0.1075
  309DPSM   C4B 3365   2.438   1.688  13.043 -0.3078 -0.0223 -0.2019
  310DPSM   NC3 3366   2.669  -0.256  14.465 -0.0015 -0.0277 -0.0531
  310DPSM   PO4 3367   2.668   0.265  14.444  0.1331  0.0082 -0.0489
  310DPSM   AM1 3368   2.586   0.092  14.035 -0.3222  0.2299  0.2127
  310DPSM   AM2 3369   2.383   0.359  13.946 -0.1750  0.3953 -0.1249
  310DPSM   T1A 3370   2.490  -0.015  13.611 -0.1059  0.1030  0.1293
  310DPSM   C2A 3371   2.410  -0.099  13.249  0.0262  0.1174  0.0311
  310DPSM   C3A 3372   2.385  -0.043  12.851 -0.1676 -0.0148  0.1948
  310DPSM   C1B 3373   2.357   0.529  13.503  0.5313  0.1504  0.1640
  310DPSM   C2B 3374   2.289   0.739  13.117  0.2779  0.0021 -0.0552
  310DPSM   C3B 3375   2.422   0.830  12.731 -0.2211 -0.1179 -0.2845
  310DPSM   C4B 3376   2.697   1.053  12.501  0.0623  0.0263  0.0358
  311DPSM   NC3 3377   0.900   3.955  14.989  0.1878 -0.3978 -0.3075
  311DPSM   PO4 3378   1.265   3.708  14.933 -0.0481 -0.0269  0.1908
  311DPSM   AM1 3379   0.982   3.841  14.515  0.2846  0.0289  0.0064
  311DPSM   AM2 3380   1.076   4.127  14.527 -0.0632 -0.3214 -0.0995
  311DPSM   T1A 3381   0.889   3.798  14.027 -0.1499 -0.2248  0.2519
  311DPSM   C2A 3382   0.643   3.684  13.718 -0.0481  0.0187  0.0088
  311DPSM   C3A 3383   0.465   3.850  13.225  0.0897  0.1770 -0.3136
  311DPSM   C1B 3384   0.937   4.320  14.131 -0.0744  0.0400  0.2777
  311DPSM   C2B 3385   0.862   4.196  13.732 -0.0189 -0.3188  0.2231
  311DPSM   C3B 3386   0.900   4.340  13.241  0.1320 -0.5488  0.1893
  311DPSM   C4B 3387   1.209   4.100  13.011  0.0608  0.2870 -0.2794
  312DPSM   NC3 3388   6.988   2.440  10.765  0.3107 -0.4029  0.2602
  312DPSM   PO4 3389   7.054   2.837  10.953 -0.1754  0.2154  0.5720
  312DPSM   AM1 3390   7.208   3.136  11.329 -0.1675  0.2292  0.0053
  312DPSM   AM2 3391   7.588   3.187  11.162 -0.0785  0.0333 -0.0381
  312DPSM   T1A 3392   7.299   3.160  11.770 -0.3350 -0.1704 -0.0320
  312DPSM   C2A 3393   7.264   3.205  12.268 -0.0139  0.2510 -0.2714
  312DPSM   C3A 3394   7.227   3.064  12.600 -0.1593 -0.0263  0.1681
  312DPSM   C1B 3395   7.707   3.439  11.566 -0.1536  0.1993  0.0200
  312DPSM   C2B 3396   7.697   3.400  12.060  0.0167 -0.2281 -0.0637
  312DPSM   C3B 3397   7.719   3.279  12.490 -0.2269 -0.4668 -0.1058
  312DPSM   C4B 3398   7.609   3.269  12.981 -0.1072  0.0190  0.3165
  313DPSM   NC3 3399   0.636   7.644  10.140 -0.2230 -0.0992  0.0424
  313DPSM   PO4 3400   0.635   7.304  10.426  0.0775 -0.1686 -0.2132
  313DPSM   AM1 3401   0.611   6.921  10.617 -0.0771 -0.2080 -0.3164
  313DPSM   AM2 3402   0.469   7.023  10.955 -0.1408  0.0674  0.0243
  313DPSM   T1A 3403   0.761   6.594  10.937  0.0166  0.0832  0.3877
  313DPSM   C2A 3404   0.821   6.467  11.270  0.2398 -0.0138 -0.0019
  313DPSM   C3A 3405   0.918   6.496  11.791  0.1493 -0.3432  0.1636
  313DPSM   C1B 3406   0.540   6.920  11.447 -0.1749  0.3716  0.0345
  313DPSM   C2B 3407   0.604   6.907  11.859 -0.0136 -0.2708 -0.1576
  313DPSM   C3B 3408   0.729   6.815  12.143 -0.0885 -0.0780  0.0838
  313DPSM   C4B 3409   0.809   6.947  12.490 -0.0668 -0.0087 -0.0539
  314DPSM   NC3 3410   4.406   2.062  10.080 -0.0890  0.2342  0.1401
  314DPSM   PO4 3411   4.707   2.261  10.324 -0.0619 -0.3610  0.1580
  314DPSM   AM1 3412   4.308   2.274  10.517  0.2873 -0.1085 -0.0833
  314DPSM   AM2 3413   4.006   2.303  10.278 -0.1253  0.0123 -0.0391
  314DPSM   T1A 3414   4.149   2.390  10.911  0.0758 -0.0535 -0.3018
  314DPSM   C2A 3415   3.942   2.358  11.272 -0.2975  0.0076  0.0294
  314DPSM   C3A 3416   4.142   2.267  11.666  0.0111 -0.0625 -0.0446
  314DPSM   C1B 3417   3.756   2.253  10.572 -0.0394 -0.3012 -0.2400
  314DPSM   C2B 3418   3.491   2.243  10.871 -0.0171  0.0738 -0.1600
  314DPSM   C3B 3419   3.233   2.060  11.134  0.0305  0.0467 -0.0184
  314DPSM   C4B 3420   2.928   1.823  11.079  0.1779 -0.3832  0.0311
  315DPSM   NC3 3421   1.020   3.706  10.093  0.0853  0.1358  0.2074
  315DPSM   PO4 3422   0.926   3.918  10.647 -0.3669  0.0700 -0.3585
  315DPSM   AM1 3423   0.917   4.096  11.030  0.1482 -0.4567 -0.0887
  315DPSM   AM2 3424   0.777   4.381  10.943  0.1421 -0.0522 -0.1240
  315DPSM   T1A 3425   0.877   3.885  11.381  0.1268 -0.3702 -0.0127
  315DPSM   C2A 3426   0.897   3.927  11.849  0.1370 -0.1177  0.1151
  315DPSM   C3A 3427   0.688   4.115  12.208 -0.3989  0.0915 -0.0694
  315DPSM   C1B 3428   0.711   4.377  11.393  0.3218 -0.0930  0.1346
  315DPSM   C2B 3429   0.969   4.372  11.652 -0.1508  0.2445 -0.0413
  315DPSM   C3B 3430   1.204   4.290  12.048  0.2266  0.3404 -0.0738
  315DPSM   C4B 3431   1.289   4.542  12.378  0.3121 -0.0847 -0.3447
  316DPSM   NC3 3432   4.216   4.052  10.178 -0.0007  0.0819  0.2822
  316DPSM   PO4 3433   4.403   3.562  10.170 -0.1729 -0.0761 -0.3158
  316DPSM   AM1 3434   4.413   3.649  10.636 -0.0971 -0.0401 -0.0143
  316DPSM   AM2 3435   4.306   3.947  10.736 -0.1604 -0.0346  0.1684
  316DPSM   T1A 3436   4.313   3.651  11.105  0.0581  0.3205 -0.0442
  316DPSM   C2A 3437   4.441   3.687  11.457  0.1188  0.0412 -0.0255
  316DPSM   C3A 3438   4.389   3.866  11.847  0.0942  0.0168  0.0588
  316DPSM   C1B 3439   4.359   4.140  11.138 -0.2642  0.0189 -0.3372
  316DPSM   C2B 3440   4.326   4.262  11.555  0.1228  0.1967  0.0725
  316DPSM   C3B 3441   4.398   4.340  11.931  0.3575 -0.1720  0.1867
  316DPSM   C4B 3442   4.375   4.048  12.298  0.2306 -0.1780  0.2077
  317DPSM   NC3 3443   0.856   2.236   9.891  0.0290 -0.1116  0.1011
  317DPSM   PO4 3444   0.864   2.650  10.240 -0.0231  0.0110  0.0426
  317DPSM   AM1 3445   0.974   2.532  10.693  0.2494 -0.0079  0.0968
  317DPSM   AM2 3446   1.142   2.287  10.723 -0.2281  0.2541 -0.0046
  317DPSM   T1A 3447   0.810   2.493  11.174 -0.3903  0.0566  0.3583
  317DPSM   C2A 3448   0.861   2.476  11.615 -0.0420  0.4280  0.0485
  317DPSM   C3A 3449   0.861   2.515  12.017 -0.0352  0.3704 -0.0310
  317DPSM   C1B 3450   1.359   2.501  11.071 -0.1103  0.2712  0.2640
  317DPSM   C2B 3451   1.402   2.575  11.423  0.0117  0.1687 -0.0027
  317DPSM   C3B 3452   1.393   2.511  11.888  0.4682 -0.1908 -0.0869
  317DPSM   C4B 3453   1.520   2.805  12.149  0.0294  0.2166 -0.2006
  318DPSM   NC3 3454   6.563   2.714  10.653 -0.1120  0.1263 -0.1473
  318DPSM   PO4 3455   6.394   3.004  10.799  0.1138  0.2079  0.1571
  318DPSM   AM1 3456   6.130   3.119  11.144 -0.3298  0.0752 -0.1064
  318DPSM   AM2 3457   6.181   3.474  11.221  0.2087 -0.0581  0.0681
  318DPSM   T1A 3458   6.142   3.125  11.603  0.1179  0.0100  0.1216
  318DPSM   C2A 3459   6.151   3.343  11.932 -0.1509 -0.1830 -0.2602
  318DPSM   C3A 3460   6.246   3.265  12.375 -0.0118 -0.1612 -0.2194
  318DPSM   C1B 3461   6.217   3.699  11.564  0.1160  0.2873 -0.0546
  318DPSM   C2B 3462   6.260   3.880  12.039  0.2166  0.3238 -0.0669
  318DPSM   C3B 3463   6.460   3.780  12.344  0.1283  0.0415  0.0820
  318DPSM   C4B 3464   6.439   3.898  12.849 -0.1694  0.0082  0.0101
  319DPSM   NC3 3465   6.488   1.749  10.974 -0.1111  0.1935  0.1384
  319DPSM   PO4 3466   6.626   2.107  10.841 -0.0441 -0.0530 -0.1206
  319DPSM   AM1 3467   6.690   2.538  11.133  0.0663 -0.0740 -0.0498
  319DPSM   AM2 3468   6.336   2.628  11.149 -0.1413  0.0970  0.1892
  319DPSM   T1A 3469   7.003   2.687  11.462 -0.0817  0.0006  0.1494
  319DPSM   C2A 3470   6.964   2.757  11.814 -0.5159 -0.2268 -0.3011
  319DPSM   C3A 3471   6.962   2.784  12.248 -0.1942 -0.0882 -0.3469
  319DPSM   C1B 3472   6.441   2.748  11.625 -0.2632 -0.0956 -0.3947
  319DPSM   C2B 3473   6.445   2.893  12.098 -0.1644  0.2932 -0.1886
  319DPSM   C3B 3474   6.606   2.918  12.566 -0.4093  0.1578 -0.2227
  319DPSM   C4B 3475   6.762   3.060  12.885 -0.1870  0.3069 -0.0891
  320DPSM   NC3 3476   1.651   4.574  10.232  0.0343 -0.3356  0.3116
  320DPSM   PO4 3477   2.036   4.479  10.273  0.1469 -0.0279 -0.1411
  320DPSM   AM1 3478   2.419   4.421  10.522 -0.0886 -0.1173  0.1655
  320DPSM   AM2 3479   2.390   4.097  10.577 -0.0925 -0.0904  0.0930
  320DPSM   T1A 3480   2.645   4.635  10.857  0.2715 -0.1689  0.2704
  320DPSM   C2A 3481   2.689   4.766  11.286  0.1928 -0.0920  0.1792
  320DPSM   C3A 3482   2.936   4.896  11.655 -0.2808  0.1359 -0.0987
  320DPSM   C1B 3483   2.403   3.874  11.066 -0.1591  0.2618  0.2098
  320DPSM   C2B 3484   2.466   3.845  11.465 -0.1111  0.1728 -0.0356
  320DPSM   C3B 3485   2.589   3.831  11.893 -0.0541  0.1341 -0.0689
  320DPSM   C4B 3486   2.805   3.629  12.283  0.0805 -0.0619  0.1609
  321DPSM   NC3 3487   3.713   6.316  10.051 -0.1604 -0.2924  0.0444
  321DPSM   PO4 3488   3.407   6.578  10.367  0.0530 -0.0665 -0.2302
  321DPSM   AM1 3489   3.541   6.442  10.741 -0.0273 -0.0479  0.0776
  321DPSM   AM2 3490   3.780   6.266  10.703  0.0142  0.0903  0.0979
  321DPSM   T1A 3491   3.598   6.802  11.079  0.4629 -0.1500  0.1557
  321DPSM   C2A 3492   3.495   7.035  11.427 -0.0393  0.0727 -0.2855
  321DPSM   C3A 3493   3.036   6.917  11.316 -0.1174  0.2787  0.2050
  321DPSM   C1B 3494   3.737   6.106  11.065 -0.0465 -0.4567 -0.3330
  321DPSM   C2B 3495   3.697   6.096  11.506 -0.0113  0.1341 -0.0719
  321DPSM   C3B 3496   3.576   6.152  11.911  0.0975 -0.3088  0.0440
  321DPSM   C4B 3497   3.643   6.128  12.292 -0.2255 -0.1253 -0.2542
  322DPSM   NC3 3498   1.118   5.230  10.046 -0.1460 -0.2631 -0.0401
  322DPSM   PO4 3499   1.200   4.857  10.248  0.1251 -0.0179  0.1883
  322DPSM   AM1 3500   1.426   4.633  10.652  0.1460 -0.0982 -0.0844
  322DPSM   AM2 3501   1.339   4.269  10.760  0.0564 -0.0625  0.2237
  322DPSM   T1A 3502   1.432   4.924  11.003 -0.3366  0.0074 -0.1026
  322DPSM   C2A 3503   1.277   5.240  11.315 -0.0195 -0.0630  0.0630
  322DPSM   C3A 3504   1.313   5.681  11.269  0.1533 -0.2953 -0.1025
  322DPSM   C1B 3505   1.248   4.441  11.119  0.1146  0.1391 -0.1262
  322DPSM   C2B 3506   1.235   4.749  11.431 -0.1376  0.0100  0.0559
  322DPSM   C3B 3507   1.424   4.733  11.855 -0.1009 -0.0035 -0.1438
  322DPSM   C4B 3508   1.659   4.865  12.311 -0.2307 -0.1184 -0.2533
  323DPSM   NC3 3509   3.666   4.663  10.320  0.2193  0.1131 -0.1666
  323DPSM   PO4 3510   3.757   4.273  10.226  0.2203  0.0380  0.1805
  323DPSM   AM1 3511   3.640   4.126  10.589 -0.1470  0.1953 -0.5834
  323DPSM   AM2 3512   3.521   4.343  10.685 -0.0668 -0.1673 -0.1758
  323DPSM   T1A 3513   3.859   4.223  11.003  0.0276 -0.2943 -0.0535
  323DPSM   C2A 3514   3.877   4.160  11.379  0.1147 -0.2211 -0.0125
  323DPSM   C3A 3515   3.960   4.157  11.857  0.2082 -0.1295  0.0529
  323DPSM   C1B 3516   3.350   4.266  11.048 -0.1325  0.1242  0.0261
  323DPSM   C2B 3517   3.338   4.072  11.458 -0.0339 -0.0280 -0.1069
  323DPSM   C3B 3518   3.499   4.168  11.785 -0.0812  0.0332  0.1367
  323DPSM   C4B 3519   3.581   4.156  12.247 -0.0993 -0.1095  0.0518
  324DPSM   NC3 3520   2.505   3.069   9.766  0.2023 -0.2492 -0.0770
  324DPSM   PO4 3521   2.450   2.828  10.175 -0.1191 -0.1205 -0.2246
  324DPSM   AM1 3522   2.296   2.801  10.596 -0.3222 -0.0703 -0.0216
  324DPSM   AM2 3523   1.919   2.874  10.690  0.0687 -0.1665  0.2496
  324DPSM   T1A 3524   2.238   2.814  11.056 -0.0987  0.2173  0.1786
  324DPSM   C2A 3525   2.166   2.814  11.542  0.0827 -0.2977 -0.0153
  324DPSM   C3A 3526   2.556   2.857  11.815  0.3441 -0.2119 -0.1030
  324DPSM   C1B 3527   1.716   2.889  11.106  0.0319 -0.2297  0.0765
  324DPSM   C2B 3528   1.731   2.851  11.653 -0.0322  0.0164 -0.1075
  324DPSM   C3B 3529   1.900   3.087  11.973  0.0302 -0.0417 -0.0269
  324DPSM   C4B 3530   1.973   3.173  12.470 -0.0630  0.1150  0.0432
  325PNSM   NC3 3531   1.024   4.916  14.769 -0.1042 -0.1566  0.1053
  325PNSM   PO4 3532   0.938   4.495  14.813 -0.0096 -0.0325  0.1439
  325PNSM   AM1 3533   0.655   4.498  14.531  0.1406  0.2510 -0.1145
  325PNSM   AM2 3534   0.547   4.229  14.500  0.2068 -0.2397 -0.0613
  325PNSM   T1A 3535   0.507   4.625  14.189  0.0450 -0.4188 -0.0847
  325PNSM   C2A 3536   0.247   4.640  13.822 -0.3538  0.0533  0.0208
  325PNSM   C3A 3537   0.127   4.687  13.552  0.3835  0.1262 -0.0244
  325PNSM   C1B 3538   0.404   4.120  14.054  0.1840 -0.1899  0.1607
  325PNSM   C2B 3539   0.333   4.205  13.586 -0.0531  0.0206 -0.3852
  325PNSM   C3B 3540   0.081   4.281  13.141 -0.3131  0.0055  0.0633
  325PNSM   D4B 3541  -0.082   4.239  12.850  0.1459  0.1210 -0.2102
  325PNSM   C5B 3542  -0.159   4.570  12.426  0.1839 -0.0733 -0.1371
  325PNSM   C6B 3543   0.197   4.730  12.165 -0.1906  0.0549 -0.0011
  326PNSM   NC3 3544   4.760   1.923  14.468  0.4483  0.0894 -0.3343
  326PNSM   PO4 3545   4.973   1.462  14.616 -0.3790  0.0115  0.2084
  326PNSM   AM1 3546   5.236   1.285  14.325  0.1660  0.0487 -0.1712
  326PNSM   AM2 3547   5.320   1.028  14.324  0.0467  0.0139  0.0205
  326PNSM   T1A 3548   5.399   1.363  13.885  0.1372 -0.1385 -0.0575
  326PNSM   C2A 3549   5.697   1.301  13.527  0.1009 -0.0586 -0.1353
  326PNSM   C3A 3550   5.907   1.504  13.093  0.2971  0.1673  0.2509
  326PNSM   C1B 3551   5.273   0.908  13.910  0.1445 -0.0615  0.2544
  326PNSM   C2B 3552   5.323   0.932  13.559 -0.3560 -0.2325 -0.0578
  326PNSM   C3B 3553   5.395   0.982  13.128  0.0916 -0.0161  0.0495
  326PNSM   D4B 3554   5.166   0.931  12.814  0.1074 -0.1214 -0.2345
  326PNSM   C5B 3555   4.686   0.977  12.629 -0.2166 -0.0034 -0.0526
  326PNSM   C6B 3556   4.422   1.134  12.366 -0.0168  0.0096 -0.2001
  327PNSM   NC3 3557   0.935   1.144  14.608 -0.4157  0.2918  0.0760
  327PNSM   PO4 3558   0.891   0.946  14.326 -0.1524 -0.2989  0.2679
  327PNSM   AM1 3559   1.111   1.427  14.229 -0.1548 -0.2617 -0.0533
  327PNSM   AM2 3560   1.310   1.543  14.473 -0.0499 -0.1472  0.0396
  327PNSM   T1A 3561   1.155   1.299  13.855  0.1237 -0.0415 -0.0496
  327PNSM   C2A 3562   1.400   1.238  13.549  0.2436 -0.0454  0.1772
  327PNSM   C3A 3563   1.626   1.420  13.217 -0.0653 -0.2782 -0.0506
  327PNSM   C1B 3564   1.404   1.838  14.144 -0.3923  0.0669 -0.0829
  327PNSM   C2B 3565   1.287   1.806  13.764  0.0951 -0.0165 -0.0770
  327PNSM   C3B 3566   1.100   1.669  13.399  0.1040  0.1432 -0.1743
  327PNSM   D4B 3567   1.127   1.526  13.038  0.0255 -0.1618  0.0161
  327PNSM   C5B 3568   1.461   1.597  12.767 -0.0635  0.3281  0.2238
  327PNSM   C6B 3569   1.741   1.647  12.412 -0.1746 -0.0620  0.0386
  328PNSM   NC3 3570   3.003   4.265  14.619 -0.0561 -0.0610  0.1204
  328PNSM   PO4 3571   2.893   4.753  14.521 -0.1347 -0.3085 -0.0376
  328PNSM   AM1 3572   2.842   4.812  14.134  0.4020 -0.2427  0.1958
  328PNSM   AM2 3573   2.556   5.028  14.194  0.0374  0.4270  0.1996
  328PNSM   T1A 3574   2.665   4.702  13.771  0.0198  0.2197  0.1144
  328PNSM   C2A 3575   2.771   4.525  13.278  0.1856  0.3038 -0.0457
  328PNSM   C3A 3576   2.846   4.517  12.850 -0.1882  0.0866 -0.0875
  328PNSM   C1B 3577   2.195   4.762  14.037 -0.1023  0.1085 -0.0893
  328PNSM   C2B 3578   1.626   4.790  13.927  0.0423 -0.0745 -0.2551
  328PNSM   C3B 3579   1.482   4.752  13.372  0.4084  0.0840  0.1959
  328PNSM   D4B 3580   1.343   4.576  12.993 -0.0490 -0.1590  0.2140
  328PNSM   C5B 3581   0.931   4.553  12.744  0.0196 -0.2997  0.0157
  328PNSM   C6B 3582   0.667   4.680  12.399 -0.0916 -0.0540 -0.0194
  329PNSM   NC3 3583   4.187   1.393  14.674  0.1255  0.4892 -0.0586
  329PNSM   PO4 3584   3.883   1.602  14.743  0.0542  0.1916 -0.0770
  329PNSM   AM1 3585   3.992   1.552  14.260  0.1490 -0.0534 -0.0878
  329PNSM   AM2 3586   4.334   1.643  14.254 -0.4472  0.0464  0.0540
  329PNSM   T1A 3587   4.218   1.318  13.859 -0.0280  0.0738  0.2849
  329PNSM   C2A 3588   4.416   1.198  13.537  0.0702  0.0325  0.0173
  329PNSM   C3A 3589   4.538   1.120  13.213  0.3000  0.1333 -0.2808
  329PNSM   C1B 3590   4.492   1.681  13.743 -0.0036  0.1168  0.1344
  329PNSM   C2B 3591   4.560   1.627  13.290 -0.0616 -0.0687  0.2892
  329PNSM   C3B 3592   4.611   1.460  12.870  0.1098 -0.1348  0.1055
  329PNSM   D4B 3593   4.625   1.616  12.462 -0.0402  0.3855  0.1311
  329PNSM   C5B 3594   4.645   1.410  12.074 -0.0206 -0.0515 -0.3309
  329PNSM   C6B 3595   4.519   0.882  11.935 -0.0580 -0.2024  0.0833
  330PNSM   NC3 3596   7.691   6.829  14.904  0.0287  0.2116 -0.0256
  330PNSM   PO4 3597   7.437   7.159  14.716  0.0766 -0.1432  0.1899
  330PNSM   AM1 3598   7.405   7.097  14.313  0.0462  0.0864  0.0879
  330PNSM   AM2 3599   7.254   7.414  14.161 -0.0110  0.0901 -0.3149
  330PNSM   T1A 3600   7.598   6.924  13.892 -0.2636  0.1583 -0.2675
  330PNSM   C2A 3601   7.604   6.534  13.541  0.0908 -0.1327 -0.2835
  330PNSM   C3A 3602   7.636   6.108  13.448 -0.1227  0.0684  0.0360
  330PNSM   C1B 3603   7.229   7.529  13.782 -0.0092  0.2990  0.4018
  330PNSM   C2B 3604   7.330   7.685  13.393 -0.2323 -0.0908 -0.2000
  330PNSM   C3B 3605   7.468   7.369  13.055  0.0457  0.2942  0.1216
  330PNSM   D4B 3606   7.284   7.082  12.795 -0.3993 -0.0411 -0.0079
  330PNSM   C5B 3607   6.934   6.904  12.797 -0.0233  0.0563  0.1555
  330PNSM   C6B 3608   6.941   6.581  12.597 -0.2064  0.0960  0.1981
  331PNSM   NC3 3609   3.526   1.446  14.432 -0.4042 -0.0366  0.0099
  331PNSM   PO4 3610   3.510   1.811  14.189 -0.1374 -0.1373 -0.2982
  331PNSM   AM1 3611   3.586   2.170  13.910 -0.0842  0.0829 -0.0679
  331PNSM   AM2 3612   3.309   2.362  14.074  0.2919  0.1988  0.1910
  331PNSM   T1A 3613   3.455   2.197  13.442 -0.0057  0.0608 -0.2314
  331PNSM   C2A 3614   3.283   2.287  12.944 -0.1516  0.0005  0.0242
  331PNSM   C3A 3615   2.976   2.324  12.606  0.0081  0.1072 -0.0951
  331PNSM   C1B 3616   3.066   2.507  13.629 -0.1631 -0.1482 -0.4004
  331PNSM   C2B 3617   3.055   2.583  13.249 -0.1785 -0.2873  0.0168
  331PNSM   C3B 3618   2.926   2.703  12.897 -0.1913  0.1002 -0.4015
  331PNSM   D4B 3619   2.827   2.812  12.476 -0.2237 -0.1461 -0.2493
  331PNSM   C5B 3620   3.059   2.539  12.145  0.1805  0.0458 -0.0790
  331PNSM   C6B 3621   2.921   2.386  11.780 -0.0667  0.0881 -0.2561
  332PNSM   NC3 3622   6.889   0.263  15.014 -0.0885  0.1283  0.1260
  332PNSM   PO4 3623   6.418  -0.013  15.076 -0.2409 -0.3125  0.3308
  332PNSM   AM1 3624   6.469   0.206  14.642  0.1890 -0.3036 -0.0825
  332PNSM   AM2 3625   6.651   0.554  14.538 -0.0264  0.2258 -0.2317
  332PNSM   T1A 3626   6.370   0.176  14.219 -0.1258  0.1821  0.1191
  332PNSM   C2A 3627   5.997   0.226  13.987  0.2176  0.1546  0.1367
  332PNSM   C3A 3628   5.661   0.471  13.767 -0.1536 -0.0655  0.0341
  332PNSM   C1B 3629   6.804   0.361  14.225 -0.0157  0.0904 -0.2342
  332PNSM   C2B 3630   6.618   0.306  13.811  0.0285  0.0891  0.2108
  332PNSM   C3B 3631   6.336   0.286  13.575  0.0841 -0.2511 -0.2062
  332PNSM   D4B 3632   6.065   0.413  13.508 -0.1574  0.1694  0.0568
  332PNSM   C5B 3633   5.918   0.577  13.058 -0.2562  0.0741  0.2042
  332PNSM   C6B 3634   5.818   0.971  12.836 -0.1537  0.1099 -0.0464
  333PNSM   NC3 3635   2.844   6.086  14.196  0.0835 -0.1779  0.1335
  333PNSM   PO4 3636   2.417   6.061  14.233  0.0822  0.1647  0.3732
  333PNSM   AM1 3637   2.565   6.157  13.787  0.0383  0.1483 -0.0694
  333PNSM   AM2 3638   2.947   5.925  13.742 -0.1093 -0.3154 -0.0221
  333PNSM   T1A 3639   2.614   6.043  13.279  0.2261  0.0248  0.1219
  333PNSM   C2A 3640   2.592   5.953  12.840  0.0914  0.2048 -0.1432
  333PNSM   C3A 3641   2.477   6.139  12.466 -0.1222  0.0592 -0.1678
  333PNSM   C1B 3642   3.011   6.259  13.513  0.2017  0.0991  0.3027
  333PNSM   C2B 3643   3.305   6.284  13.276 -0.3182 -0.2817  0.4487
  333PNSM   C3B 3644   3.594   6.424  12.913  0.1059  0.0574 -0.1758
  333PNSM   D4B 3645   4.021   6.215  12.797  0.2081  0.0133 -0.0683
  333PNSM   C5B 3646   4.010   5.901  12.564 -0.0735  0.3180  0.1376
  333PNSM   C6B 3647   4.127   5.456  12.649  0.1158 -0.0597  0.0795
  334PNSM   NC3 3648   0.696   2.979  10.581  0.2527  0.0024  0.0760
  334PNSM   PO4 3649   0.394   3.272  10.782  0.0021  0.1324 -0.1847
  334PNSM   AM1 3650   0.630   3.373  11.038 -0.0294 -0.2536 -0.1621
  334PNSM   AM2 3651   0.909   3.558  10.996  0.0186 -0.3572 -0.0791
  334PNSM   T1A 3652   0.698   3.407  11.493  0.2939  0.0170  0.2614
  334PNSM   C2A 3653   0.648   3.479  11.916  0.1392 -0.1309 -0.1306
  334PNSM   C3A 3654   0.673   3.312  12.327 -0.1544 -0.3582  0.0685
  334PNSM   C1B 3655   1.174   3.495  11.384  0.0100 -0.2047 -0.2016
  334PNSM   C2B 3656   1.138   3.471  11.846 -0.1823 -0.1579  0.0791
  334PNSM   C3B 3657   1.084   3.650  12.284  0.3124  0.0282 -0.5905
  334PNSM   D4B 3658   1.171   4.088  12.486  0.0526  0.1041  0.1959
  334PNSM   C5B 3659   1.585   4.224  12.676 -0.0157  0.2165  0.1053
  334PNSM   C6B 3660   1.860   4.356  13.129 -0.0515  0.0561  0.3090
  335PNSM   NC3 3661   0.642   0.999  10.331  0.3132  0.0071 -0.3486
  335PNSM   PO4 3662   0.824   0.791  10.713 -0.0322  0.0164  0.0009
  335PNSM   AM1 3663   0.919   0.771  11.190  0.1448  0.1040 -0.1520
  335PNSM   AM2 3664   1.238   0.852  11.169  0.3718  0.0739  0.0916
  335PNSM   T1A 3665   0.675   0.530  11.466 -0.2618 -0.0155 -0.0171
  335PNSM   C2A 3666   0.765   0.504  11.944 -0.1660  0.0989  0.2501
  335PNSM   C3A 3667   0.767   0.429  12.341 -0.0163 -0.2660  0.1215
  335PNSM   C1B 3668   1.197   0.412  11.493 -0.2259 -0.3115 -0.0569
  335PNSM   C2B 3669   1.146   0.238  11.942  0.3115 -0.1723  0.0040
  335PNSM   C3B 3670   1.211   0.186  12.309  0.4780 -0.0138 -0.1896
  335PNSM   D4B 3671   1.571   0.143  12.611  0.2091 -0.3548 -0.0934
  335PNSM   C5B 3672   1.982  -0.080  12.475  0.1270 -0.0725 -0.0308
  335PNSM   C6B 3673   2.408   0.036  12.336 -0.0489  0.3848 -0.3045
  336PNSM   NC3 3674   2.827   0.309  10.305  0.1191 -0.2179 -0.2901
  336PNSM   PO4 3675   2.674   0.648  10.202  0.1508  0.1739  0.0317
  336PNSM   AM1 3676   2.590   0.727  10.664  0.1270 -0.0464 -0.1284
  336PNSM   AM2 3677   2.949   0.701  10.652 -0.0634  0.2450  0.1234
  336PNSM   T1A 3678   2.409   0.922  11.024  0.1901 -0.2581 -0.4410
  336PNSM   C2A 3679   2.499   0.846  11.419  0.1493  0.1305 -0.0510
  336PNSM   C3A 3680   2.507   0.841  11.860 -0.0990  0.2250 -0.2831
  336PNSM   C1B 3681   3.006   0.635  11.139 -0.2733  0.1118 -0.0341
  336PNSM   C2B 3682   2.938   0.538  11.450 -0.1907  0.0878 -0.0293
  336PNSM   C3B 3683   3.094   0.615  11.835  0.1689 -0.2533 -0.0780
  336PNSM   D4B 3684   3.237   0.213  11.985 -0.0998  0.2050  0.2225
  336PNSM   C5B 3685   3.683   0.108  12.111  0.1215  0.1961  0.1194
  336PNSM   C6B 3686   3.833  -0.037  12.434 -0.0070  0.3569  0.1279
  337PNSM   NC3 3687   0.779   1.240  11.096 -0.0895 -0.0567 -0.1019
  337PNSM   PO4 3688   0.742   1.386  10.666 -0.2486  0.1614 -0.0151
  337PNSM   AM1 3689   0.838   1.759  10.933 -0.3684 -0.0458 -0.0518
  337PNSM   AM2 3690   0.701   2.029  10.953 -0.2073 -0.3035  0.5204
  337PNSM   T1A 3691   0.931   1.637  11.423 -0.0797 -0.0259 -0.3525
  337PNSM   C2A 3692   1.156   1.549  11.869  0.4683 -0.3794  0.1194
  337PNSM   C3A 3693   1.398   1.353  12.098 -0.2669 -0.4234  0.1480
  337PNSM   C1B 3694   0.571   1.975  11.439 -0.4308  0.2294  0.0851
  337PNSM   C2B 3695   0.749   1.999  11.865 -0.2720  0.1388  0.1929
  337PNSM   C3B 3696   0.720   1.846  12.282  0.0539  0.2483 -0.1072
  337PNSM   D4B 3697   0.931   1.837  12.705 -0.0857 -0.0093 -0.1229
  337PNSM   C5B 3698   1.213   2.042  12.836  0.2382 -0.0579  0.4001
  337PNSM   C6B 3699   1.675   2.031  12.799 -0.1820 -0.1008  0.1304
  338PNSM   NC3 3700   6.833   6.099  10.139  0.1906  0.1341 -0.1498
  338PNSM   PO4 3701   6.593   5.892  10.529  0.2662 -0.0147  0.1052
  338PNSM   AM1 3702   6.499   5.938  10.895  0.0159  0.1633 -0.0409
  338PNSM   AM2 3703   6.152   5.925  10.796  0.2562  0.1616 -0.1020
  338PNSM   T1A 3704   6.437   5.710  11.299  0.3649  0.5485  0.2423
  338PNSM   C2A 3705   6.506   5.652  11.676 -0.1321  0.1476 -0.5617
  338PNSM   C3A 3706   6.274   5.647  12.105 -0.4091  0.0408  0.0190
  338PNSM   C1B 3707   5.903   5.728  11.011  0.1879  0.0014  0.1111
  338PNSM   C2B 3708   5.911   5.763  11.469  0.0638 -0.2624 -0.0831
  338PNSM   C3B 3709   5.821   5.661  11.935 -0.0433 -0.2384  0.0181
  338PNSM   D4B 3710   5.802   5.623  12.363 -0.1422  0.2408 -0.0327
  338PNSM   C5B 3711   6.183   5.528  12.615 -0.1813  0.2831 -0.4602
  338PNSM   C6B 3712   6.493   5.533  12.959  0.1940 -0.2824  0.0074
  339PNSM   NC3 3713   5.579   4.098  10.531 -0.0969 -0.0990 -0.2058
  339PNSM   PO4 3714   5.681   3.759  10.774  0.1118 -0.2847  0.2029
  339PNSM   AM1 3715   6.000   3.820  10.863 -0.0770  0.1940 -0.1273
  339PNSM   AM2 3716   6.155   4.082  10.705  0.2389  0.0846 -0.2108
  339PNSM   T1A 3717   6.310   3.951  11.147 -0.0881  0.0921 -0.3761
  339PNSM   C2A 3718   6.360   4.168  11.575  0.0281  0.0054  0.2424
  339PNSM   C3A 3719   6.373   4.393  11.899 -0.3418  0.0980  0.1651
  339PNSM   C1B 3720   6.122   4.423  11.099 -0.1768  0.0459  0.0635
  339PNSM   C2B 3721   6.153   4.722  11.494 -0.2968 -0.2119  0.1990
  339PNSM   C3B 3722   5.956   4.686  11.831  0.0548 -0.1519  0.0588
  339PNSM   D4B 3723   5.528   4.801  12.078 -0.0532  0.0754 -0.1040
  339PNSM   C5B 3724   5.200   4.507  11.976  0.0172  0.4581 -0.1105
  339PNSM   C6B 3725   4.829   4.536  12.095 -0.0428  0.0484  0.0720
  340PNSM   NC3 3726   4.216   6.910  10.595 -0.0634 -0.2903  0.3201
  340PNSM   PO4 3727   4.517   7.225  10.354 -0.2434  0.2952 -0.0297
  340PNSM   AM1 3728   4.703   6.940  10.729 -0.0047  0.1573 -0.2486
  340PNSM   AM2 3729   4.998   7.144  11.002  0.0899 -0.0831 -0.3503
  340PNSM   T1A 3730   4.441   6.929  11.142 -0.0636 -0.0333  0.0924
  340PNSM   C2A 3731   4.338   7.105  11.557 -0.1975  0.3733 -0.1984
  340PNSM   C3A 3732   4.451   7.076  12.030  0.0932 -0.0699 -0.0865
  340PNSM   C1B 3733   5.233   7.319  11.411  0.1862 -0.0924 -0.0445
  340PNSM   C2B 3734   5.271   7.318  11.899 -0.0617  0.2364  0.0031
  340PNSM   C3B 3735   5.025   6.987  12.142  0.0478  0.0584 -0.0600
  340PNSM   D4B 3736   4.728   6.610  11.976  0.1103 -0.1970  0.1854
  340PNSM   C5B 3737   4.681   6.275  12.089 -0.1306  0.0230  0.0555
  340PNSM   C6B 3738   4.898   6.088  12.298 -0.2511  0.0313 -0.1673
  341PNSM   NC3 3739   1.693   6.559  10.027 -0.0026  0.1210 -0.0302
  341PNSM   PO4 3740   1.425   6.429  10.456  0.2653 -0.3412 -0.2735
  341PNSM   AM1 3741   1.520   6.839  10.781 -0.2427  0.0614 -0.1962
  341PNSM   AM2 3742   1.242   6.959  10.737  0.0854 -0.3857  0.2166
  341PNSM   T1A 3743   1.485   7.112  11.141 -0.0097 -0.3614  0.0019
  341PNSM   C2A 3744   1.579   7.232  11.509 -0.2477 -0.1742 -0.1633
  341PNSM   C3A 3745   1.768   7.094  11.948 -0.1145  0.3771  0.1216
  341PNSM   C1B 3746   0.993   6.998  11.074 -0.2130  0.0305  0.1050
  341PNSM   C2B 3747   1.062   7.047  11.570 -0.0213  0.2089 -0.0496
  341PNSM   C3B 3748   1.260   7.230  11.918  0.1384 -0.0665  0.1113
  341PNSM   D4B 3749   1.517   7.273  12.343 -0.2244 -0.2248  0.2025
  341PNSM   C5B 3750   1.197   7.332  12.606 -0.1123 -0.2353  0.2768
  341PNSM   C6B 3751   1.291   7.414  13.058 -0.0426  0.2184 -0.0531
  342PNSM   NC3 3752   6.130   1.045  10.836  0.1427 -0.0390  0.0005
  342PNSM   PO4 3753   6.103   1.494  10.860  0.1109  0.0529 -0.0908
  342PNSM   AM1 3754   6.047   1.753  11.242 -0.2048  0.3160  0.1638
  342PNSM   AM2 3755   6.101   2.093  11.175 -0.1370  0.2928  0.2213
  342PNSM   T1A 3756   5.793   1.837  11.604 -0.0942 -0.1440  0.0053
  342PNSM   C2A 3757   5.720   1.910  12.154  0.0335 -0.0833  0.0400
  342PNSM   C3A 3758   5.828   2.122  12.544  0.0947 -0.1363 -0.1202
  342PNSM   C1B 3759   6.182   2.182  11.561  0.0272 -0.0293  0.2589
  342PNSM   C2B 3760   5.995   2.266  11.919 -0.1877  0.4416 -0.0717
  342PNSM   C3B 3761   5.577   2.492  11.996 -0.0917  0.1203  0.3778
  342PNSM   D4B 3762   5.165   2.570  11.963  0.1956 -0.1073 -0.0326
  342PNSM   C5B 3763   4.929   2.473  12.235  0.0218  0.2480 -0.4001
  342PNSM   C6B 3764   4.557   2.267  12.399 -0.0467  0.0794  0.2226
  343PLSM   NC3 3765   5.697   1.802  14.883 -0.3348  0.3972 -0.1755
  343PLSM   PO4 3766   5.937   2.162  14.810 -0.0946 -0.0423  0.0141
  343PLSM   AM1 3767   5.614   2.224  14.378  0.0226  0.1837 -0.3761
  343PLSM   AM2 3768   5.329   2.466  14.472  0.1689 -0.1301 -0.0058
  343PLSM   T1A 3769   5.570   2.130  13.995  0.0607 -0.0015 -0.1502
  343PLSM   C2A 3770   5.481   1.826  13.713  0.1142 -0.1955  0.2035
  343PLSM   C3A 3771   5.439   1.733  13.221 -0.1722 -0.0820 -0.0323
  343PLSM   C1B 3772   5.162   2.408  14.038  0.4032 -0.2878  0.0655
  343PLSM   C2B 3773   5.348   2.410  13.608  0.2464  0.0251 -0.1327
  343PLSM   C3B 3774   5.458   2.186  13.360  0.2029 -0.1649  0.0036
  343PLSM   C4B 3775   5.425   2.165  12.909  0.2294 -0.1956  0.1526
  343PLSM   C5B 3776   5.547   1.775  12.700 -0.2787 -0.2197  0.2678
  343PLSM   C6B 3777   5.950   1.558  12.621  0.1053 -0.0180 -0.0270
  344PLSM   NC3 3778   4.958   7.380  14.389 -0.1503 -0.0044  0.1447
  344PLSM   PO4 3779   4.935   7.075  14.577 -0.2623 -0.1681  0.0260
  344PLSM   AM1 3780   4.882   6.978  14.104  0.0995 -0.3280 -0.1918
  344PLSM   AM2 3781   4.586   7.276  14.006 -0.2268  0.1746  0.0088
  344PLSM   T1A 3782   4.913   6.842  13.630 -0.2300 -0.2245  0.2218
  344PLSM   C2A 3783   4.955   6.907  13.158  0.0258 -0.2376  0.1125
  344PLSM   C3A 3784   5.141   6.919  12.768 -0.0213 -0.2530 -0.0256
  344PLSM   C1B 3785   4.663   7.244  13.507  0.3678 -0.2674  0.0653
  344PLSM   C2B 3786   4.718   7.286  13.005  0.1970 -0.3224  0.1334
  344PLSM   C3B 3787   4.925   7.259  12.577 -0.2096  0.0736  0.4487
  344PLSM   C4B 3788   5.297   7.287  12.374  0.0676 -0.0936 -0.0647
  344PLSM   C5B 3789   5.741   7.051  12.584 -0.1848  0.0252 -0.1468
  344PLSM   C6B 3790   6.087   7.268  12.637 -0.3167  0.3007  0.0864
  345PLSM   NC3 3791   5.814   6.013  14.834 -0.0547 -0.0058 -0.1529
  345PLSM   PO4 3792   6.171   5.909  14.705  0.1084  0.3577 -0.0002
  345PLSM   AM1 3793   6.075   5.797  14.387 -0.3470 -0.3986  0.1529
  345PLSM   AM2 3794   5.826   5.612  14.341  0.0787  0.1855  0.0417
  345PLSM   T1A 3795   6.208   5.729  14.012 -0.1668  0.0470 -0.0068
  345PLSM   C2A 3796   6.215   5.666  13.559  0.0696  0.1466 -0.0337
  345PLSM   C3A 3797   6.033   5.427  13.193 -0.4997 -0.1769 -0.3455
  345PLSM   C1B 3798   5.757   5.428  14.017 -0.2725  0.1132  0.0809
  345PLSM   C2B 3799   5.795   5.292  13.609 -0.2607  0.1269 -0.4334
  345PLSM   C3B 3800   5.612   5.135  13.225  0.1075 -0.2160 -0.0439
  345PLSM   C4B 3801   5.517   4.949  12.957  0.1391  0.5233 -0.0961
  345PLSM   C5B 3802   5.539   4.776  12.618  0.3897  0.2790  0.2912
  345PLSM   C6B 3803   5.243   4.728  12.481  0.3302 -0.0199 -0.5148
  346PLSM   NC3 3804   3.095   7.591  14.467  0.2585 -0.1053  0.0731
  346PLSM   PO4 3805   3.143   7.249  14.260  0.3715  0.1456  0.1145
  346PLSM   AM1 3806   2.813   7.010  14.031 -0.1284 -0.1154 -0.1993
  346PLSM   AM2 3807   2.503   7.094  13.933 -0.1491 -0.2863 -0.1132
  346PLSM   T1A 3808   2.885   6.875  13.627 -0.0541 -0.0179 -0.1512
  346PLSM   C2A 3809   2.744   6.722  13.148  0.0061 -0.2090 -0.1556
  346PLSM   C3A 3810   2.428   6.445  12.921 -0.2353  0.1392  0.1645
  346PLSM   C1B 3811   2.349   6.980  13.486  0.0109  0.1663  0.0156
  346PLSM   C2B 3812   2.259   6.978  13.107 -0.0911  0.0942  0.1441
  346PLSM   C3B 3813   2.341   6.869  12.666 -0.0975 -0.0751  0.2853
  346PLSM   C4B 3814   2.241   7.043  12.228 -0.1459  0.0707  0.3376
  346PLSM   C5B 3815   2.112   6.799  11.900 -0.1241 -0.2271 -0.1455
  346PLSM   C6B 3816   2.094   6.449  11.764  0.0429 -0.1246  0.0798
  347PLSM   NC3 3817   4.187   5.712  15.041 -0.2441 -0.1234 -0.0221
  347PLSM   PO4 3818   3.840   5.698  14.789  0.0106 -0.1436  0.2303
  347PLSM   AM1 3819   4.129   5.649  14.507  0.1293  0.2535 -0.3187
  347PLSM   AM2 3820   4.200   5.983  14.418  0.0137  0.0888 -0.1286
  347PLSM   T1A 3821   4.439   5.326  14.282  0.3584 -0.1733 -0.2682
  347PLSM   C2A 3822   4.624   4.950  14.083 -0.1673  0.1052 -0.0893
  347PLSM   C3A 3823   4.964   4.764  13.795 -0.0953 -0.1110 -0.3216
  347PLSM   C1B 3824   4.139   5.808  14.007 -0.1456  0.0546 -0.0619
  347PLSM   C2B 3825   4.333   5.325  13.816 -0.0865  0.0823 -0.0056
  347PLSM   C3B 3826   4.388   4.861  13.669  0.0184  0.1716  0.0422
  347PLSM   C4B 3827   4.370   4.760  13.329 -0.0485  0.0722  0.2087
  347PLSM   C5B 3828   4.389   4.579  12.974  0.0084  0.3521  0.1854
  347PLSM   C6B 3829   4.420   4.428  12.618  0.0655 -0.0994 -0.2482
  348PLSM   NC3 3830   2.727   2.971  14.387 -0.2316 -0.2368  0.1271
  348PLSM   PO4 3831   3.057   3.048  14.097 -0.0889  0.1011 -0.3221
  348PLSM   AM1 3832   3.352   2.819  13.869 -0.1747 -0.0328  0.0898
  348PLSM   AM2 3833   3.740   2.888  13.989  0.1114  0.0832  0.4656
  348PLSM   T1A 3834   3.509   2.717  13.499  0.0724  0.3476 -0.1541
  348PLSM   C2A 3835   3.612   2.671  13.138 -0.0132  0.1090  0.0594
  348PLSM   C3A 3836   3.734   2.498  12.773  0.1615 -0.1921  0.0549
  348PLSM   C1B 3837   3.909   2.998  13.565  0.2355  0.0519  0.3308
  348PLSM   C2B 3838   4.201   3.184  13.399  0.0746 -0.0873  0.1308
  348PLSM   C3B 3839   4.521   3.480  13.350  0.4006 -0.1454 -0.1458
  348PLSM   C4B 3840   4.681   3.748  13.153 -0.1681 -0.0416 -0.3278
  348PLSM   C5B 3841   4.743   4.185  13.094 -0.0295  0.1044 -0.0585
  348PLSM   C6B 3842   4.968   4.412  12.771 -0.1055 -0.0019 -0.0681
  349PLSM   NC3 3843   2.438   2.131  14.807 -0.4227  0.2512  0.0340
  349PLSM   PO4 3844   2.050   2.206  14.557  0.1542  0.1296 -0.2308
  349PLSM   AM1 3845   1.776   2.454  14.353 -0.1538  0.2680 -0.4175
  349PLSM   AM2 3846   1.804   2.703  14.317 -0.2930 -0.1714  0.2239
  349PLSM   T1A 3847   1.535   2.370  14.006 -0.0061 -0.0039 -0.4891
  349PLSM   C2A 3848   1.358   2.271  13.628  0.0365  0.1074  0.4230
  349PLSM   C3A 3849   1.338   2.455  13.139  0.5025  0.1197  0.1437
  349PLSM   C1B 3850   1.799   2.823  13.919 -0.0977 -0.1859  0.0608
  349PLSM   C2B 3851   1.742   2.896  13.466  0.1591  0.1594  0.0214
  349PLSM   C3B 3852   1.515   2.987  13.161  0.0818 -0.1135 -0.0362
  349PLSM   C4B 3853   1.146   2.966  12.936 -0.0996  0.0583  0.3539
  349PLSM   C5B 3854   1.195   2.666  12.654 -0.0324 -0.0954  0.0110
  349PLSM   C6B 3855   1.169   2.318  12.441  0.1310  0.0500  0.0258
  350PLSM   NC3 3856   4.165   2.484  14.576 -0.3571 -0.2689  0.4357
  350PLSM   PO4 3857   4.546   2.374  14.359  0.3226 -0.1046  0.3024
  350PLSM   AM1 3858   4.320   2.191  13.995 -0.0900 -0.1380 -0.3912
  350PLSM   AM2 3859   4.034   2.353  14.069  0.1629 -0.1327 -0.0198
  350PLSM   T1A 3860   4.416   2.162  13.680 -0.1856  0.0824  0.1691
  350PLSM   C2A 3861   4.442   2.160  13.214 -0.3118 -0.0823  0.0415
  350PLSM   C3A 3862   4.702   1.981  12.895  0.1947  0.3250 -0.1939
  350PLSM   C1B 3863   3.903   2.429  13.626 -0.0748  0.1293 -0.1422
  350PLSM   C2B 3864   3.856   2.187  13.159 -0.0255 -0.1688 -0.1062
  350PLSM   C3B 3865   4.196   2.231  12.795  0.1746  0.0679  0.0649
  350PLSM   C4B 3866   4.231   1.934  12.504 -0.2019  0.0557  0.0566
  350PLSM   C5B 3867   4.291   1.906  12.067 -0.0696  0.3572  0.0545
  350PLSM   C6B 3868   4.106   1.731  11.578 -0.0699  0.1259 -0.0199
  351PLSM   NC3 3869   5.153   3.129  10.109 -0.1722 -0.1996 -0.0803
  351PLSM   PO4 3870   5.396   3.247  10.382 -0.3233 -0.0021 -0.1715
  351PLSM   AM1 3871   5.350   3.393  10.815 -0.0670  0.1151 -0.1379
  351PLSM   AM2 3872   5.614   3.265  11.023  0.0505  0.1581 -0.2211
  351PLSM   T1A 3873   5.361   3.729  11.241  0.2046  0.1724 -0.0730
  351PLSM   C2A 3874   5.288   3.892  11.672  0.4009 -0.4015  0.2005
  351PLSM   C3A 3875   5.248   4.034  12.258  0.3163  0.0885  0.2485
  351PLSM   C1B 3876   5.750   3.391  11.391  0.1577 -0.2125 -0.0505
  351PLSM   C2B 3877   5.725   3.659  11.791 -0.0152  0.0059  0.0261
  351PLSM   C3B 3878   5.692   3.541  12.192 -0.1364 -0.0418 -0.2220
  351PLSM   C4B 3879   5.527   3.631  12.602 -0.0889 -0.1396  0.2038
  351PLSM   C5B 3880   5.323   3.835  12.781  0.0185  0.1092 -0.1543
  351PLSM   C6B 3881   4.871   3.934  12.643  0.1652  0.0435  0.0970
  352PLSM   NC3 3882   3.431   6.091  10.388 -0.2237 -0.1946  0.1638
  352PLSM   PO4 3883   3.815   5.933  10.307 -0.1440  0.2247  0.0530
  352PLSM   AM1 3884   3.867   5.742  10.719  0.2290  0.1652 -0.1302
  352PLSM   AM2 3885   3.545   5.829  10.774  0.2402 -0.0176 -0.0706
  352PLSM   T1A 3886   3.983   5.597  11.205  0.2543 -0.0514  0.2468
  352PLSM   C2A 3887   3.968   5.663  11.590 -0.1032 -0.0157  0.0749
  352PLSM   C3A 3888   3.889   5.707  12.051 -0.1766  0.0802 -0.1980
  352PLSM   C1B 3889   3.508   5.715  11.237  0.1623  0.1133 -0.0735
  352PLSM   C2B 3890   3.500   5.707  11.724  0.0219 -0.1618 -0.1177
  352PLSM   C3B 3891   3.344   5.738  12.128 -0.0862 -0.0536 -0.0123
  352PLSM   C4B 3892   3.613   5.662  12.498 -0.2176 -0.0061  0.1930
  352PLSM   C5B 3893   3.594   5.371  12.803  0.4262 -0.0491 -0.0053
  352PLSM   C6B 3894   3.461   4.986  12.772  0.1373  0.0013 -0.2479
  353PLSM   NC3 3895   5.806   7.232  10.381 -0.0101  0.0408  0.0288
  353PLSM   PO4 3896   5.484   7.285  10.723 -0.2370  0.1449 -0.2575
  353PLSM   AM1 3897   5.479   7.008  11.142 -0.1590 -0.2187  0.1291
  353PLSM   AM2 3898   5.856   6.874  11.260  0.1129  0.0558  0.1439
  353PLSM   T1A 3899   5.438   6.903  11.587 -0.0301 -0.0588  0.0882
  353PLSM   C2A 3900   5.530   6.904  12.017  0.0170  0.0766  0.0838
  353PLSM   C3A 3901   5.881   6.915  12.168  0.1805  0.1935  0.1470
  353PLSM   C1B 3902   5.908   6.759  11.694 -0.0368 -0.1212  0.1554
  353PLSM   C2B 3903   5.859   6.474  12.013 -0.0437  0.1586 -0.3701
  353PLSM   C3B 3904   5.721   6.191  12.121 -0.1596 -0.2047 -0.0685
  353PLSM   C4B 3905   5.443   6.018  12.248  0.3055  0.1521  0.1703
  353PLSM   C5B 3906   5.266   5.712  12.243  0.1664 -0.0308 -0.0068
  353PLSM   C6B 3907   4.931   5.447  12.307  0.2406  0.0964  0.3387
  354PLSM   NC3 3908   7.504   4.894  10.149 -0.0617  0.3065  0.0862
  354PLSM   PO4 3909   7.454   4.590  10.416 -0.1107 -0.0147  0.2175
  354PLSM   AM1 3910   7.237   4.641  10.743 -0.2258 -0.1839 -0.1006
  354PLSM   AM2 3911   6.972   4.738  10.862 -0.2620  0.2963  0.1390
  354PLSM   T1A 3912   7.432   4.436  11.112  0.2115 -0.1397  0.1586
  354PLSM   C2A 3913   7.660   4.416  11.590  0.0919  0.2894 -0.2089
  354PLSM   C3A 3914   8.033   4.493  11.862  0.3664 -0.0269 -0.4109
  354PLSM   C1B 3915   7.066   4.670  11.350 -0.1160 -0.2017  0.0035
  354PLSM   C2B 3916   6.765   4.785  11.632 -0.4117  0.0674 -0.0955
  354PLSM   C3B 3917   6.425   4.918  11.948 -0.0134  0.2882 -0.0399
  354PLSM   C4B 3918   6.317   5.127  12.247 -0.0182  0.2667  0.0414
  354PLSM   C5B 3919   6.594   5.223  12.597  0.1273 -0.0325  0.0188
  354PLSM   C6B 3920   6.993   5.454  12.731  0.0045  0.0820  0.1557
  355PLSM   NC3 3921   6.844   4.694  10.231  0.2404  0.0527 -0.1162
  355PLSM   PO4 3922   6.452   4.815  10.232  0.0339  0.2593 -0.0112
  355PLSM   AM1 3923   6.497   4.826  10.663  0.0386 -0.1543  0.0452
  355PLSM   AM2 3924   6.458   4.517  10.749 -0.0971 -0.0481 -0.0034
  355PLSM   T1A 3925   6.142   4.873  10.992 -0.0219 -0.2412  0.0394
  355PLSM   C2A 3926   5.831   5.041  11.180 -0.1530  0.1933 -0.0196
  355PLSM   C3A 3927   5.605   5.345  11.240  0.0881  0.0231 -0.0500
  355PLSM   C1B 3928   6.579   4.485  11.217  0.1167  0.2130 -0.5683
  355PLSM   C2B 3929   6.877   4.294  11.565 -0.4679 -0.1698 -0.0284
  355PLSM   C3B 3930   7.269   4.210  11.790 -0.1201  0.2513 -0.0892
  355PLSM   C4B 3931   7.548   4.233  12.075 -0.0233  0.1357 -0.0110
  355PLSM   C5B 3932   7.787   4.333  12.478  0.1734  0.1053  0.0760
  355PLSM   C6B 3933   8.208   4.105  12.693  0.2955  0.4062 -0.2870
  356PLSM   NC3 3934   4.413   5.647  10.567 -0.0010 -0.0986 -0.2322
  356PLSM   PO4 3935   4.250   5.418  10.775 -0.3059  0.1866 -0.0339
  356PLSM   AM1 3936   4.488   5.609  11.143 -0.0038 -0.1009 -0.1771
  356PLSM   AM2 3937   4.394   5.906  11.018 -0.3597  0.2210  0.0403
  356PLSM   T1A 3938   4.515   5.658  11.578  0.3486 -0.0921 -0.0315
  356PLSM   C2A 3939   4.520   5.801  11.945 -0.0138  0.1386  0.3379
  356PLSM   C3A 3940   4.492   5.758  12.363 -0.0247  0.0618 -0.0224
  356PLSM   C1B 3941   4.137   6.067  11.352  0.1981 -0.0216 -0.3213
  356PLSM   C2B 3942   4.102   6.131  11.799  0.1367 -0.0484  0.2459
  356PLSM   C3B 3943   4.210   6.146  12.201 -0.0493  0.0952  0.1661
  356PLSM   C4B 3944   4.424   6.253  12.554 -0.3259  0.3142 -0.0921
  356PLSM   C5B 3945   4.779   6.415  12.658 -0.0550 -0.0070 -0.0445
  356PLSM   C6B 3946   5.039   6.441  13.000 -0.1019 -0.1748  0.1032
  357PLSM   NC3 3947   1.907   3.076   9.923  0.3022 -0.4276 -0.0531
  357PLSM   PO4 3948   1.638   3.099  10.301  0.0484  0.2708  0.1629
  357PLSM   AM1 3949   1.617   3.316  10.787 -0.1779  0.2333  0.2016
  357PLSM   AM2 3950   1.729   3.602  10.594 -0.1051  0.0073 -0.1904
  357PLSM   T1A 3951   1.645   3.372  11.258  0.0466  0.0349 -0.1289
  357PLSM   C2A 3952   1.625   3.372  11.690  0.0869  0.0044 -0.1868
  357PLSM   C3A 3953   1.513   3.346  12.175 -0.2191 -0.0260  0.1426
  357PLSM   C1B 3954   1.902   3.847  10.951 -0.2636  0.1169  0.2488
  357PLSM   C2B 3955   1.995   4.048  11.399  0.0071  0.2060 -0.0259
  357PLSM   C3B 3956   2.162   4.047  11.887  0.1917 -0.2335  0.0153
  357PLSM   C4B 3957   2.096   4.258  12.277  0.0004 -0.0223  0.0636
  357PLSM   C5B 3958   1.930   4.573  12.611  0.0521 -0.1394 -0.0467
  357PLSM   C6B 3959   1.861   4.838  12.998 -0.1734  0.1327 -0.0317
  358PLSM   NC3 3960   1.308   0.592  10.731  0.0265 -0.0894 -0.5880
  358PLSM   PO4 3961   1.439   0.298  10.365 -0.3545 -0.2788  0.0375
  358PLSM   AM1 3962   1.795   0.340  10.771  0.0667 -0.2121 -0.0888
  358PLSM   AM2 3963   1.988   0.458  10.698  0.2423  0.1006  0.2877
  358PLSM   T1A 3964   1.638   0.388  11.171  0.1754  0.0161 -0.1304
  358PLSM   C2A 3965   1.649   0.360  11.682  0.0093 -0.4700  0.2499
  358PLSM   C3A 3966   1.671   0.102  12.055  0.0339  0.1684  0.0762
  358PLSM   C1B 3967   2.120   0.513  11.217  0.0445  0.1014  0.0278
  358PLSM   C2B 3968   2.141   0.545  11.661 -0.0770 -0.0436 -0.0378
  358PLSM   C3B 3969   1.887   0.745  11.894 -0.0004  0.0677 -0.0603
  358PLSM   C4B 3970   2.160   0.874  12.267 -0.2783  0.0453 -0.0843
  358PLSM   C5B 3971   2.233   1.253  12.423 -0.1125 -0.0305  0.0473
  358PLSM   C6B 3972   2.322   1.452  12.604 -0.2965 -0.1148 -0.0586
  359PAPI    C1 3973   3.913   2.947  14.760 -0.0151  0.0512  0.0136
  359PAPI    C2 3974   4.210   2.889  15.022 -0.1399  0.0970  0.1670
  359PAPI    C3 3975   3.898   2.639  15.015 -0.1040  0.0559  0.0145
  359PAPI   PO4 3976   4.031   3.029  14.539 -0.1001 -0.1153 -0.0788
  359PAPI   GL1 3977   4.224   2.814  14.187 -0.2818 -0.2358 -0.0380
  359PAPI   GL2 3978   4.253   2.774  13.862 -0.2393  0.0552 -0.0771
  359PAPI   D1A 3979   4.136   3.220  14.008  0.1953  0.0998  0.3989
  359PAPI   D2A 3980   4.447   3.538  13.928 -0.0372  0.2934 -0.4340
  359PAPI   D3A 3981   4.047   3.647  13.590 -0.1047  0.1072 -0.1407
  359PAPI   D4A 3982   3.836   3.825  13.273  0.1120  0.0070  0.0968
  359PAPI   C5A 3983   3.985   3.504  12.978 -0.1521 -0.0227 -0.0764
  359PAPI   C1B 3984   4.333   2.603  13.493 -0.0557  0.3069 -0.1701
  359PAPI   C2B 3985   4.172   2.764  13.139 -0.0829  0.3337  0.0418
  359PAPI   C3B 3986   4.172   2.793  12.693 -0.1785 -0.0540 -0.1726
  359PAPI   C4B 3987   4.081   2.432  12.345 -0.0858 -0.2697 -0.1014
  360PAPI    C1 3988   0.561   5.531  14.828 -0.0874 -0.4598  0.0859
  360PAPI    C2 3989   0.884   5.344  14.972  0.1200  0.0104  0.2522
  360PAPI    C3 3990   0.649   5.554  15.218 -0.0548  0.0486  0.0549
  360PAPI   PO4 3991   0.644   5.652  14.619 -0.0197 -0.1192 -0.4216
  360PAPI   GL1 3992   0.733   5.581  14.244  0.3675  0.0256  0.2737
  360PAPI   GL2 3993   0.754   5.424  14.096 -0.0267  0.3018 -0.0638
  360PAPI   D1A 3994   0.912   5.920  14.125  0.2311 -0.1209 -0.3251
  360PAPI   D2A 3995   0.690   5.846  13.761 -0.1614  0.2105 -0.1944
  360PAPI   D3A 3996   1.135   6.129  13.779 -0.5612  0.2444 -0.0538
  360PAPI   D4A 3997   1.138   6.088  13.327 -0.2563 -0.1555 -0.1091
  360PAPI   C5A 3998   0.820   5.851  13.198 -0.1208 -0.1293 -0.0448
  360PAPI   C1B 3999   0.811   5.312  13.706 -0.1446 -0.5177 -0.1506
  360PAPI   C2B 4000   0.819   5.338  13.293  0.0373  0.0262  0.2313
  360PAPI   C3B 4001   1.082   5.471  12.917  0.2411 -0.0436  0.0806
  360PAPI   C4B 4002   1.284   5.531  12.610  0.1883  0.1855 -0.0222
  361PAPI    C1 4003   6.256   0.018  10.796 -0.0893  0.0064  0.2646
  361PAPI    C2 4004   5.967  -0.245  10.881 -0.0806 -0.0795  0.0339
  361PAPI    C3 4005   6.232  -0.325  10.593 -0.1146  0.2087 -0.0817
  361PAPI   PO4 4006   6.388   0.100  10.992 -0.2425  0.0847  0.0502
  361PAPI   GL1 4007   6.684   0.212  11.309 -0.0018 -0.0417 -0.0446
  361PAPI   GL2 4008   6.641   0.468  11.439  0.2080 -0.0234 -0.2168
  361PAPI   D1A 4009   6.729  -0.223  11.420 -0.1467  0.1070 -0.0236
  361PAPI   D2A 4010   6.745  -0.543  11.747  0.3584 -0.0708 -0.3279
  361PAPI   D3A 4011   6.994  -0.934  11.558 -0.2014  0.1737  0.1874
  361PAPI   D4A 4012   7.151  -0.476  11.490 -0.4495  0.1357 -0.2863
  361PAPI   C5A 4013   7.157  -0.329  11.886  0.0941 -0.1627  0.1831
  361PAPI   C1B 4014   6.754   0.750  11.828 -0.0262 -0.0585 -0.1289
  361PAPI   C2B 4015   6.960   0.877  12.166 -0.3344  0.0842  0.0509
  361PAPI   C3B 4016   7.024   0.998  12.547 -0.2065  0.1560 -0.1118
  361PAPI   C4B 4017   6.927   1.040  12.840 -0.1932 -0.3355  0.0897
  362PAPI    C1 4018   5.173   1.479  10.319  0.0283 -0.3751  0.0571
  362PAPI    C2 4019   5.481   1.460  10.065 -0.1327 -0.1124 -0.1636
  362PAPI    C3 4020   5.107   1.454   9.926 -0.2225  0.1220  0.0609
  362PAPI   PO4 4021   5.172   1.272  10.509  0.0523  0.2933  0.0411
  362PAPI   GL1 4022   5.215   1.171  10.999  0.1542  0.3423  0.0660
  362PAPI   GL2 4023   5.011   1.297  11.301 -0.1381 -0.0605 -0.0079
  362PAPI   D1A 4024   5.498   1.629  11.225 -0.1372 -0.0564 -0.0561
  362PAPI   D2A 4025   5.104   1.790  11.393 -0.1761 -0.0359 -0.1085
  362PAPI   D3A 4026   5.084   1.534  11.824 -0.0484 -0.0418  0.0575
  362PAPI   D4A 4027   5.261   1.661  12.212 -0.0303  0.1679 -0.0352
  362PAPI   C5A 4028   5.287   2.091  12.388  0.1596 -0.0381  0.4191
  362PAPI   C1B 4029   5.429   1.252  11.538  0.0235  0.0672  0.2665
  362PAPI   C2B 4030   5.607   1.497  11.884  0.2346  0.0793 -0.0427
  362PAPI   C3B 4031   5.899   1.424  12.111 -0.1776  0.0035  0.1088
  362PAPI   C4B 4032   6.117   1.141  12.381  0.2231 -0.2797  0.1249
  363PAPS   CNO 4033   1.732   3.158  14.584 -0.1007 -0.0600  0.2515
  363PAPS   PO4 4034   1.457   2.981  14.773  0.0226 -0.0888  0.0663
  363PAPS   GL1 4035   1.265   3.356  14.551 -0.0434 -0.3111 -0.2802
  363PAPS   GL2 4036   1.453   3.512  14.452  0.0526 -0.4544 -0.0505
  363PAPS   D1A 4037   0.894   3.420  14.374 -0.0419 -0.0501  0.2015
  363PAPS   D2A 4038   0.766   3.051  14.207 -0.1151  0.2266  0.0886
  363PAPS   D3A 4039   0.479   3.286  13.987 -0.0108 -0.1342  0.0923
  363PAPS   D4A 4040   0.255   3.637  14.125  0.0208 -0.1488  0.1142
  363PAPS   C5A 4041  -0.082   3.765  13.838 -0.1261 -0.0217 -0.3333
  363PAPS   C1B 4042   1.220   3.453  14.041 -0.2063  0.0963  0.2551
  363PAPS   C2B 4043   0.936   3.342  13.666  0.1560  0.0559  0.0158
  363PAPS   C3B 4044   0.757   3.324  13.166 -0.0350  0.3215 -0.2764
  363PAPS   C4B 4045   0.636   3.089  12.772 -0.2633 -0.2573  0.0868
  364PAPS   CNO 4046   6.580   1.568  15.348  0.1927  0.1583 -0.1852
  364PAPS   PO4 4047   6.940   1.423  15.077 -0.1853  0.0494 -0.2089
  364PAPS   GL1 4048   6.885   1.392  14.732 -0.2257 -0.0503  0.1589
  364PAPS   GL2 4049   6.932   1.105  14.546 -0.5045 -0.0907  0.0492
  364PAPS   D1A 4050   6.542   1.555  14.571  0.0482 -0.0108 -0.0152
  364PAPS   D2A 4051   6.261   1.781  14.743  0.2227  0.2963  0.2065
  364PAPS   D3A 4052   6.026   1.731  14.484  0.1100 -0.0468  0.0908
  364PAPS   D4A 4053   6.011   2.077  14.152 -0.0617  0.2063 -0.0502
  364PAPS   C5A 4054   6.161   2.534  14.308  0.1170 -0.0372 -0.0197
  364PAPS   C1B 4055   6.922   0.952  14.133  0.0952 -0.1522  0.1403
  364PAPS   C2B 4056   6.928   1.138  13.750 -0.0130  0.0989  0.1032
  364PAPS   C3B 4057   7.205   1.006  13.378  0.1574  0.0438  0.3162
  364PAPS   C4B 4058   7.359   1.229  13.011  0.0883  0.2513 -0.2633
  365PAPS   CNO 4059   3.244   3.464  14.488  0.0619 -0.1453  0.0615
  365PAPS   PO4 4060   3.139   3.808  14.391  0.1557 -0.2391  0.2645
  365PAPS   GL1 4061   3.080   3.646  14.001  0.1997  0.2785  0.2695
  365PAPS   GL2 4062   3.274   3.814  13.750 -0.1636  0.2354  0.1204
  365PAPS   D1A 4063   3.040   3.461  13.541 -0.0497  0.0487 -0.1127
  365PAPS   D2A 4064   3.038   3.008  13.556  0.0392 -0.2776 -0.1161
  365PAPS   D3A 4065   2.703   2.967  13.263 -0.0904 -0.0630 -0.1816
  365PAPS   D4A 4066   2.963   3.247  13.082  0.1242  0.1326 -0.3385
  365PAPS   C5A 4067   3.091   3.255  12.582  0.3245 -0.0745 -0.2582
  365PAPS   C1B 4068   3.353   3.766  13.284 -0.0657 -0.1200 -0.1331
  365PAPS   C2B 4069   3.495   3.861  12.863 -0.1111  0.2766 -0.2663
  365PAPS   C3B 4070   3.419   3.696  12.473 -0.2236  0.2110 -0.0791
  365PAPS   C4B 4071   3.601   3.328  12.484  0.0538 -0.4401 -0.2539
  366PAPS   CNO 4072  -0.453   6.241  14.765  0.1562 -0.1907  0.4434
  366PAPS   PO4 4073  -0.103   6.161  14.900 -0.0035 -0.4929  0.1038
  366PAPS   GL1 4074  -0.101   6.035  14.474 -0.1679 -0.0661  0.3035
  366PAPS   GL2 4075   0.227   5.814  14.347  0.0067  0.1224 -0.0431
  366PAPS   D1A 4076  -0.426   6.001  14.109 -0.0879  0.0170 -0.1245
  366PAPS   D2A 4077  -0.217   5.656  14.056  0.0545  0.0098  0.2622
  366PAPS   D3A 4078  -0.261   5.827  13.581  0.0390  0.0910 -0.1910
  366PAPS   D4A 4079   0.016   6.108  13.910 -0.0293  0.0460  0.1780
  366PAPS   C5A 4080   0.455   6.123  14.084 -0.0263  0.1770 -0.0421
  366PAPS   C1B 4081   0.261   5.638  13.892 -0.3319 -0.0701 -0.0712
  366PAPS   C2B 4082   0.379   5.652  13.447  0.1064 -0.0794 -0.0071
  366PAPS   C3B 4083   0.313   5.896  13.045  0.0840  0.0055 -0.2007
  366PAPS   C4B 4084   0.110   6.125  12.656 -0.4096 -0.0393  0.0403
  367PAPS   CNO 4085   2.073   5.758  10.062 -0.2351 -0.0328  0.0697
  367PAPS   PO4 4086   2.373   5.941  10.310 -0.0330  0.1347  0.0159
  367PAPS   GL1 4087   2.203   6.005  10.653  0.2389  0.0977  0.0163
  367PAPS   GL2 4088   2.278   5.762  10.844 -0.0673  0.0300  0.0899
  367PAPS   D1A 4089   2.270   6.399  10.948  0.0321 -0.0361 -0.1228
  367PAPS   D2A 4090   2.620   6.114  11.088  0.1114  0.1906 -0.2676
  367PAPS   D3A 4091   2.723   6.480  11.132 -0.0268  0.1689 -0.0390
  367PAPS   D4A 4092   3.123   6.677  10.880 -0.0749 -0.1588  0.0073
  367PAPS   C5A 4093   3.339   7.175  10.948 -0.0735  0.2779  0.2282
  367PAPS   C1B 4094   2.160   5.958  11.237  0.1948 -0.0494  0.2200
  367PAPS   C2B 4095   2.379   6.040  11.534 -0.3258  0.1660 -0.0066
  367PAPS   C3B 4096   2.460   6.185  11.985 -0.1952 -0.2714  0.1018
  367PAPS   C4B 4097   2.542   6.577  12.100  0.1726  0.1706  0.0012
  368PAPS   CNO 4098   3.946   0.124   9.814 -0.2618 -0.2041  0.1536
  368PAPS   PO4 4099   3.785   0.409  10.107  0.2314 -0.0700  0.0438
  368PAPS   GL1 4100   3.896   0.363  10.514  0.1731 -0.2447 -0.0549
  368PAPS   GL2 4101   4.188   0.447  10.706  0.2091 -0.0677  0.0195
  368PAPS   D1A 4102   3.741  -0.060  10.690 -0.1316  0.0100 -0.0173
  368PAPS   D2A 4103   4.149  -0.105  10.649  0.1212 -0.1903  0.0282
  368PAPS   D3A 4104   3.951  -0.324  11.090  0.1768  0.2823  0.0198
  368PAPS   D4A 4105   3.689  -0.069  11.175  0.1529  0.0377 -0.0021
  368PAPS   C5A 4106   3.533  -0.025  11.574  0.0847 -0.3530 -0.1632
  368PAPS   C1B 4107   4.123   0.153  11.031 -0.3089 -0.0015  0.0294
  368PAPS   C2B 4108   4.026   0.109  11.432  0.2365  0.1056  0.3055
  368PAPS   C3B 4109   3.992  -0.075  11.754  0.0237  0.2017 -0.1913
  368PAPS   C4B 4110   3.892  -0.395  12.103  0.0187  0.0983  0.0062
  369PAPS   CNO 4111   6.928   0.945  10.830 -0.0688  0.1336 -0.0819
  369PAPS   PO4 4112   7.034   1.376  10.916  0.4550  0.2643 -0.4122
  369PAPS   GL1 4113   6.881   1.212  11.343 -0.3076 -0.0481  0.2075
  369PAPS   GL2 4114   6.991   0.868  11.350  0.2576  0.1770  0.2801
  369PAPS   D1A 4115   6.862   1.399  11.799  0.3685 -0.0661  0.1411
  369PAPS   D2A 4116   7.077   1.796  11.680  0.0089  0.1660  0.2794
  369PAPS   D3A 4117   6.926   1.797  12.107  0.2821  0.2768 -0.0400
  369PAPS   D4A 4118   7.375   1.783  12.232 -0.2673 -0.2032 -0.2337
  369PAPS   C5A 4119   7.593   1.722  12.628  0.2080  0.1066  0.0062
  369PAPS   C1B 4120   7.178   1.020  11.794 -0.0108 -0.1215  0.0788
  369PAPS   C2B 4121   7.252   1.301  12.180 -0.1376  0.1042 -0.0551
  369PAPS   C3B 4122   7.133   1.496  12.519 -0.2801  0.0365 -0.2186
  369PAPS   C4B 4123   7.145   1.650  12.848 -0.0286  0.1507 -0.1681
  370PAPS   CNO 4124   2.419   6.417  10.437 -0.2031 -0.0721 -0.2324
  370PAPS   PO4 4125   1.934   6.229  10.348  0.0012 -0.2792 -0.2026
  370PAPS   GL1 4126   1.729   6.267  10.757 -0.1941 -0.0914 -0.0544
  370PAPS   GL2 4127   1.657   6.053  11.005 -0.0729 -0.0962 -0.1714
  370PAPS   D1A 4128   1.848   6.486  11.104  0.0434  0.2050 -0.3850
  370PAPS   D2A 4129   1.937   6.886  11.034 -0.1579  0.1330  0.0396
  370PAPS   D3A 4130   1.946   6.878  11.429  0.1998  0.1818  0.0215
  370PAPS   D4A 4131   2.327   6.621  11.380  0.1085  0.1631 -0.4323
  370PAPS   C5A 4132   2.662   6.515  11.630  0.2367  0.2062  0.2145
  370PAPS   C1B 4133   1.632   6.114  11.406  0.3416 -0.0363 -0.3057
  370PAPS   C2B 4134   1.823   6.056  11.843 -0.2160  0.2054  0.2804
  370PAPS   C3B 4135   1.962   6.134  12.276 -0.1170  0.0385  0.1333
  370PAPS   C4B 4136   2.153   6.494  12.364 -0.0246 -0.0187 -0.0686
  371PAPE   NH3 4137   4.017   4.318  14.757 -0.0280  0.1725  0.0613
  371PAPE   PO4 4138   4.446   4.469  14.542 -0.1440  0.0841 -0.2771
  371PAPE   GL1 4139   4.107   4.585  14.367 -0.1539 -0.2268  0.1532
  371PAPE   GL2 4140   3.953   4.337  14.169  0.1469 -0.0634 -0.2569
  371PAPE   D1A 4141   4.136   4.971  14.142 -0.1783  0.1539  0.1942
  371PAPE   D2A 4142   3.916   5.403  14.134  0.1162 -0.0676 -0.1109
  371PAPE   D3A 4143   3.835   5.323  13.719 -0.1461 -0.0248  0.3480
  371PAPE   D4A 4144   4.111   5.656  13.466  0.0316 -0.0842 -0.3273
  371PAPE   C5A 4145   4.106   5.768  13.060 -0.0822  0.0420 -0.0021
  371PAPE   C1B 4146   4.055   4.409  13.764  0.1305 -0.1336 -0.0284
  371PAPE   C2B 4147   4.023   4.337  13.328  0.4384 -0.0140  0.0537
  371PAPE   C3B 4148   3.876   4.318  12.842  0.1355 -0.1359  0.0289
  371PAPE   C4B 4149   3.900   3.941  12.599 -0.2866  0.1190  0.0514
  372PAPE   NH3 4150   6.112   4.799  14.696  0.1558  0.0413 -0.0718
  372PAPE   PO4 4151   6.415   4.413  14.729 -0.0209 -0.3516  0.2761
  372PAPE   GL1 4152   6.266   4.176  14.435 -0.1561 -0.0030  0.1634
  372PAPE   GL2 4153   6.460   4.258  14.266  0.2280 -0.1048 -0.0403
  372PAPE   D1A 4154   6.071   3.976  14.096  0.0907 -0.0374  0.1567
  372PAPE   D2A 4155   6.363   4.127  13.780 -0.0125  0.0733 -0.0394
  372PAPE   D3A 4156   6.265   4.229  13.284  0.0811  0.0105  0.2246
  372PAPE   D4A 4157   6.657   4.048  13.344 -0.0112 -0.0600 -0.0204
  372PAPE   C5A 4158   6.926   3.924  13.040 -0.0557 -0.3952 -0.0705
  372PAPE   C1B 4159   6.673   4.471  13.937  0.0053 -0.2807 -0.2734
  372PAPE   C2B 4160   6.624   4.588  13.429  0.2755 -0.1668 -0.2501
  372PAPE   C3B 4161   6.596   4.643  13.021  0.0972 -0.2125 -0.0591
  372PAPE   C4B 4162   6.409   4.798  12.622 -0.3306  0.4053  0.0990
  373PAPE   NH3 4163   5.258   6.817  10.545  0.1271 -0.0304 -0.1181
  373PAPE   PO4 4164   5.458   6.411  10.526  0.3617  0.0717  0.2087
  373PAPE   GL1 4165   5.583   6.196  10.901 -0.0643 -0.0062  0.2779
  373PAPE   GL2 4166   5.521   6.533  11.086 -0.2519 -0.2046  0.2267
  373PAPE   D1A 4167   5.454   5.919  11.245  0.0690 -0.2530  0.2951
  373PAPE   D2A 4168   5.279   5.791  10.823 -0.0794 -0.1073  0.0582
  373PAPE   D3A 4169   5.227   5.404  10.887 -0.1557 -0.1345 -0.2794
  373PAPE   D4A 4170   5.153   5.528  11.367 -0.0915 -0.1854 -0.1456
  373PAPE   C5A 4171   5.403   5.342  11.729 -0.0854 -0.1407  0.0401
  373PAPE   C1B 4172   5.605   6.431  11.522  0.0443  0.0601 -0.0729
  373PAPE   C2B 4173   5.611   6.059  11.671  0.1743  0.0729  0.0192
  373PAPE   C3B 4174   5.339   5.830  11.776  0.0180  0.0529  0.0429
  373PAPE   C4B 4175   4.962   5.761  11.855 -0.0168 -0.3370  0.5198
  374PAPE   NH3 4176   5.977   3.308  10.660 -0.2668  0.1713  0.1479
  374PAPE   PO4 4177   5.895   2.798  10.851  0.2234  0.0438  0.0928
  374PAPE   GL1 4178   5.851   2.566  11.271 -0.0650 -0.2402 -0.1961
  374PAPE   GL2 4179   5.955   2.729  11.419 -0.0871  0.2764 -0.0493
  374PAPE   D1A 4180   5.721   2.324  11.527 -0.0173  0.0447  0.0732
  374PAPE   D2A 4181   5.299   2.354  11.490 -0.1236  0.4831  0.0270
  374PAPE   D3A 4182   5.357   2.010  11.809  0.2405  0.0548  0.1587
  374PAPE   D4A 4183   4.989   2.072  11.868 -0.0800 -0.1816 -0.1781
  374PAPE   C5A 4184   4.767   1.956  12.065 -0.2842 -0.0326 -0.1530
  374PAPE   C1B 4185   6.018   2.740  11.907  0.1540 -0.3600  0.2259
  374PAPE   C2B 4186   5.822   2.725  12.338 -0.0782  0.2837  0.0004
  374PAPE   C3B 4187   5.783   2.744  12.780  0.5296  0.0336  0.1502
  374PAPE   C4B 4188   5.609   2.691  13.224 -0.1367  0.0227  0.0024
  375CHOL   ROH 4189   5.718   4.122  11.131  0.2540 -0.0846 -0.0133
  375CHOL    R1 4190   5.697   4.050  11.404  0.2571 -0.0177  0.0058
  375CHOL    R2 4191   5.889   4.119  11.592  0.1786  0.1783  0.0242
  375CHOL    R3 4192   5.676   4.225  11.723  0.0754  0.0670 -0.0529
  375CHOL    R4 4193   5.888   4.210  11.925 -0.0104  0.1422  0.0337
  375CHOL    R5 4194   5.686   4.129  11.942  0.0228  0.0510 -0.0612
  375CHOL    C1 4195   5.687   4.364  12.242 -0.2173  0.0166 -0.0332
  375CHOL    C2 4196   5.554   4.265  12.589  0.1123 -0.0324 -0.0849
  376CHOL   ROH 4197   3.300   7.029  13.821  0.0301 -0.0133 -0.1052
  376CHOL    R1 4198   3.383   7.013  13.550  0.0094 -0.0263 -0.1094
  376CHOL    R2 4199   3.333   6.791  13.392 -0.0735 -0.0008 -0.1159
  376CHOL    R3 4200   3.221   6.975  13.226 -0.0216  0.0460 -0.1022
  376CHOL    R4 4201   3.222   6.726  13.072 -0.2309  0.0311 -0.0712
  376CHOL    R5 4202   3.305   6.918  13.010 -0.1360 -0.0296 -0.1256
  376CHOL    C1 4203   3.053   6.860  12.729 -0.2738  0.0937 -0.0323
  376CHOL    C2 4204   2.830   6.708  12.609  0.0694 -0.3062 -0.5677
  377CHOL   ROH 4205   5.734   7.371  11.364  0.0983  0.0233  0.0407
  377CHOL    R1 4206   5.673   7.413  11.637  0.1112  0.1714  0.0211
  377CHOL    R2 4207   5.826   7.307  11.841 -0.0706  0.0011  0.0671
  377CHOL    R3 4208   5.837   7.566  11.924  0.2807  0.0084  0.0144
  377CHOL    R4 4209   5.772   7.411  12.166 -0.4729  0.1743 -0.0477
  377CHOL    R5 4210   5.662   7.582  12.087 -0.0036  0.3837 -0.3054
  377CHOL    C1 4211   5.752   7.715  12.434 -0.3773  0.2820 -0.1640
  377CHOL    C2 4212   5.602   7.527  12.732  0.2413 -0.5859 -0.2870
  378CHOL   ROH 4213   0.255   6.438  11.147 -0.1667  0.2738 -0.0869
  378CHOL    R1 4214   0.329   6.311  11.390 -0.2568 -0.0166 -0.2084
  378CHOL    R2 4215   0.469   6.441  11.589 -0.0044 -0.3630 -0.1572
  378CHOL    R3 4216   0.262   6.359  11.744 -0.0659 -0.1940 -0.1449
  378CHOL    R4 4217   0.465   6.451  11.934 -0.0257 -0.2355 -0.1593
  378CHOL    R5 4218   0.366   6.256  11.934 -0.1347 -0.1859 -0.0984
  378CHOL    C1 4219   0.268   6.379  12.281 -0.0958 -0.0027 -0.1489
  378CHOL    C2 4220   0.392   6.626  12.519  0.0042 -0.0768  0.0257
  379CHOL   ROH 4221   2.063   2.344  10.525 -0.0733 -0.2433  0.0004
  379CHOL    R1 4222   1.930   2.402  10.768 -0.1039 -0.1527 -0.0377
  379CHOL    R2 4223   1.883   2.210  10.961 -0.0740 -0.0669  0.0543
  379CHOL    R3 4224   2.009   2.389  11.123 -0.1270  0.0424 -0.0240
  379CHOL    R4 4225   1.847   2.225  11.304 -0.0041  0.0059  0.0588
  379CHOL    R5 4226   1.846   2.443  11.290 -0.1184  0.0038 -0.0015
  379CHOL    C1 4227   1.944   2.401  11.656 -0.0133  0.1509 -0.0122
  379CHOL    C2 4228   2.014   2.567  12.060  0.3357 -0.1161 -0.1001
  380CHOL   ROH 4229   1.330   1.736  10.823  0.4423  0.3022 -0.1123
  380CHOL    R1 4230   1.365   1.912  11.043  0.1941  0.2251 -0.0114
  380CHOL    R2 4231   1.156   1.993  11.204  0.0806 -0.1397  0.0047
  380CHOL    R3 4232   1.314   1.898  11.403  0.1783 -0.0329 -0.0167
  380CHOL    R4 4233   1.127   2.078  11.538  0.0299 -0.1564  0.0073
  380CHOL    R5 4234   1.344   2.084  11.550  0.0466  0.0067 -0.0165
  380CHOL    C1 4235   1.260   2.038  11.919  0.0920 -0.0658 -0.0112
  380CHOL    C2 4236   1.301   1.845  12.286 -0.5500 -0.0000  0.1106
  381CHOL   ROH 4237   2.587   1.789  12.057 -0.0855  0.0032 -0.0313
  381CHOL    R1 4238   2.864   1.787  12.118 -0.0877 -0.0101 -0.0248
  381CHOL    R2 4239   3.032   1.997  12.053 -0.0901  0.0058  0.0332
  381CHOL    R3 4240   3.092   1.989  12.318 -0.0923 -0.0600  0.0327
  381CHOL    R4 4241   3.342   2.067  12.188 -0.1568  0.2403  0.0717
  381CHOL    R5 4242   3.314   1.901  12.326 -0.0051  0.1455 -0.0039
  381CHOL    C1 4243   3.579   2.099  12.515 -0.1977  0.3151  0.0938
  381CHOL    C2 4244   3.731   1.968  12.740 -0.0110 -0.2262 -0.0658
  382CHOL   ROH 4245   0.353   2.358  11.183  0.0640  0.1635 -0.0364
  382CHOL    R1 4246   0.306   2.450  11.447 -0.0248  0.0083  0.0024
  382CHOL    R2 4247   0.208   2.286  11.647  0.1240 -0.1679 -0.0703
  382CHOL    R3 4248   0.429   2.371  11.780  0.0441 -0.0200 -0.0288
  382CHOL    R4 4249   0.243   2.287  11.991  0.0115 -0.0324 -0.0580
  382CHOL    R5 4250   0.342   2.480  11.975 -0.0704  0.0101 -0.0937
  382CHOL    C1 4251   0.470   2.367  12.316 -0.1289  0.1853 -0.0119
  382CHOL    C2 4252   0.686   2.248  12.578  0.0848 -0.0732  0.3150
  383CHOL   ROH 4253   5.675   2.836  14.172  0.1449  0.0977 -0.0518
  383CHOL    R1 4254   5.687   2.591  14.030 -0.1097  0.1246 -0.1237
  383CHOL    R2 4255   5.725   2.580  13.756  0.0248  0.1657 -0.1023
  383CHOL    R3 4256   5.932   2.418  13.823 -0.2302 -0.1459 -0.0459
  383CHOL    R4 4257   5.943   2.437  13.530  0.1530  0.2388 -0.0269
  383CHOL    R5 4258   5.936   2.253  13.649 -0.1950  0.0771 -0.2672
  383CHOL    C1 4259   6.264   2.200  13.462 -0.0117 -0.0113  0.0701
  383CHOL    C2 4260   6.449   1.875  13.484  0.0934  0.0418 -0.2292
  384CHOL   ROH 4261   3.376   5.677  13.689 -0.0161 -0.1059 -0.0886
  384CHOL    R1 4262   3.249   5.591  13.452 -0.0860  0.0789 -0.1202
  384CHOL    R2 4263   3.086   5.755  13.302  0.1317  0.2980 -0.1222
  384CHOL    R3 4264   3.254   5.684  13.100  0.0790  0.1247 -0.1066
  384CHOL    R4 4265   2.995   5.727  12.969  0.0808  0.1653 -0.0974
  384CHOL    R5 4266   3.119   5.548  12.956  0.0053  0.1058 -0.0212
  384CHOL    C1 4267   3.099   5.643  12.587  0.0017 -0.0746 -0.0683
  384CHOL    C2 4268   2.873   5.697  12.254  0.1437 -0.3011  0.0284
  385CHOL   ROH 4269   0.966   2.405  14.221 -0.1711 -0.1558  0.1041
  385CHOL    R1 4270   1.019   2.301  13.964 -0.1384  0.0381  0.0309
  385CHOL    R2 4271   0.868   2.098  13.852 -0.0394  0.0294 -0.0843
  385CHOL    R3 4272   0.841   2.275  13.647 -0.1532  0.1463  0.0295
  385CHOL    R4 4273   0.784   2.014  13.527 -0.0450  0.1902 -0.1258
  385CHOL    R5 4274   0.929   2.160  13.457 -0.1236  0.3058 -0.0564
  385CHOL    C1 4275   0.709   2.131  13.146 -0.1551  0.3935 -0.0433
  385CHOL    C2 4276   0.425   1.887  12.912  0.0920  0.0821  0.1401
  386CHOL   ROH 4277   3.107   7.636  10.705 -0.1161  0.1789  0.0674
  386CHOL    R1 4278   3.092   7.683  10.984 -0.1537  0.0830  0.0819
  386CHOL    R2 4279   2.898   7.568  11.144 -0.0861 -0.0899  0.0415
  386CHOL    R3 4280   3.113   7.483  11.287 -0.0355  0.0011  0.0208
  386CHOL    R4 4281   2.880   7.396  11.443  0.0065 -0.4217 -0.1390
  386CHOL    R5 4282   3.048   7.515  11.516 -0.1469 -0.3055  0.0362
  386CHOL    C1 4283   3.071   7.216  11.752  0.1079 -0.5294 -0.2636
  386CHOL    C2 4284   3.361   7.218  11.965 -0.0661 -0.0050  0.0913
  387CHOL   ROH 4285   0.738   1.048  11.541  0.1091 -0.2131 -0.2188
  387CHOL    R1 4286   0.988   1.033  11.673  0.0809 -0.2673 -0.1727
  387CHOL    R2 4287   1.010   1.009  11.947  0.0251 -0.0516 -0.1515
  387CHOL    R3 4288   1.162   0.793  11.884 -0.1030 -0.2070  0.0550
  387CHOL    R4 4289   1.214   0.839  12.169 -0.0352  0.0806  0.0079
  387CHOL    R5 4290   1.363   0.822  12.010 -0.0652 -0.1729 -0.0050
  387CHOL    C1 4291   1.475   0.538  12.238 -0.1906  0.0117  0.2946
  387CHOL    C2 4292   1.845   0.472  12.340  0.2417  0.1491 -0.3296
  388CHOL   ROH 4293   1.632   3.962  14.679 -0.0545  0.1129  0.0013
  388CHOL    R1 4294   1.546   4.053  14.425  0.0047  0.0562 -0.0381
  388CHOL    R2 4295   1.636   3.943  14.189 -0.1440 -0.1752  0.0168
  388CHOL    R3 4296   1.371   3.912  14.139 -0.1858  0.0734  0.0656
  388CHOL    R4 4297   1.503   3.851  13.884 -0.2681 -0.1547  0.0632
  388CHOL    R5 4298   1.343   3.995  13.916 -0.1245  0.0248  0.0340
  388CHOL    C1 4299   1.176   3.768  13.659 -0.3796  0.0907  0.1360
  388CHOL    C2 4300   0.933   3.797  13.319  0.2528  0.0373 -0.2001
  389CHOL   ROH 4301   3.992   1.875  13.797  0.2328 -0.0460 -0.1204
  389CHOL    R1 4302   4.091   1.832  13.535  0.1035 -0.0560 -0.1691
  389CHOL    R2 4303   4.113   1.580  13.424  0.0305 -0.0605 -0.1784
  389CHOL    R3 4304   3.965   1.691  13.224 -0.0591 -0.0494 -0.1063
  389CHOL    R4 4305   4.143   1.501  13.088  0.0023  0.0923 -0.2177
  389CHOL    R5 4306   4.119   1.712  13.041 -0.1064  0.0981 -0.1276
  389CHOL    C1 4307   4.021   1.559  12.706 -0.0983  0.1916 -0.1729
  389CHOL    C2 4308   3.915   1.282  12.377 -0.6093 -0.2176 -0.0351
  390CHOL   ROH 4309   2.129   5.277  13.805  0.2137  0.0582  0.1470
  390CHOL    R1 4310   2.296   5.222  13.584  0.0754 -0.0630  0.0701
  390CHOL    R2 4311   2.345   4.964  13.494 -0.2000 -0.0981  0.0052
  390CHOL    R3 4312   2.260   5.066  13.257 -0.2026  0.0234  0.0581
  390CHOL    R4 4313   2.409   4.826  13.184 -0.1240  0.1157 -0.0762
  390CHOL    R5 4314   2.440   5.026  13.106 -0.1753  0.1726  0.0524
  390CHOL    C1 4315   2.366   4.840  12.781 -0.0822  0.3542 -0.0738
  390CHOL    C2 4316   2.407   4.653  12.420 -0.1560 -0.0050  0.0373
  391CHOL   ROH 4317   5.185   3.590  14.308  0.1163  0.0499  0.0400
  391CHOL    R1 4318   5.140   3.419  14.086  0.0923  0.0010  0.0820
  391CHOL    R2 4319   4.961   3.481  13.885  0.0095 -0.0793  0.1250
  391CHOL    R3 4320   5.177   3.440  13.725 -0.0261 -0.0452  0.0683
  391CHOL    R4 4321   4.952   3.464  13.540 -0.0669 -0.0940  0.1276
  391CHOL    R5 4322   5.095   3.300  13.549 -0.0390 -0.0630  0.0943
  391CHOL    C1 4323   5.150   3.415  13.189 -0.1446 -0.0704  0.0758
  391CHOL    C2 4324   4.883   3.388  12.907 -0.1340 -0.0362  0.0808
  392CHOL   ROH 4325   4.013   3.151  10.980 -0.1731  0.0277  0.2679
  392CHOL    R1 4326   4.064   3.110  11.256  0.2704  0.3362  0.2430
  392CHOL    R2 4327   4.164   3.309  11.420 -0.2576  0.8017  0.0377
  392CHOL    R3 4328   3.946   3.250  11.570  0.0812  0.0760  0.2901
  392CHOL    R4 4329   4.116   3.408  11.747 -0.2342  0.6845  0.0764
  392CHOL    R5 4330   4.033   3.212  11.790  0.4620  0.3863  0.2027
  392CHOL    C1 4331   3.883   3.411  12.079  0.0975 -0.0650  0.3359
  392CHOL    C2 4332   3.978   3.792  12.160  0.2465  0.1889 -0.2088
  393CHOL   ROH 4333   5.392   7.126  14.198  0.0787 -0.0797 -0.0008
  393CHOL    R1 4334   5.338   7.027  13.939 -0.1179 -0.0027  0.0094
  393CHOL    R2 4335   5.246   7.189  13.735  0.1259  0.1476  0.0118
  393CHOL    R3 4336   5.460   7.088  13.601 -0.0511 -0.2203 -0.0063
  393CHOL    R4 4337   5.301   7.224  13.395  0.2271  0.1655  0.0299
  393CHOL    R5 4338   5.370   7.017  13.390 -0.1706  0.0281 -0.0397
  393CHOL    C1 4339   5.534   7.150  13.072  0.1199 -0.1692  0.0233
  393CHOL    C2 4340   5.153   7.507  12.960  0.2047  0.4708 -0.1498
  394CHOL   ROH 4341   3.600   3.474  14.083  0.1643 -0.2513 -0.0558
  394CHOL    R1 4342   3.682   3.361  13.837  0.0199 -0.2144 -0.1220
  394CHOL    R2 4343   3.510   3.224  13.671 -0.1047 -0.0931 -0.0957
  394CHOL    R3 4344   3.597   3.403  13.486 -0.1018 -0.0747 -0.0766
  394CHOL    R4 4345   3.423   3.220  13.336 -0.1942  0.0134 -0.0745
  394CHOL    R5 4346   3.629   3.272  13.287 -0.1926 -0.0358 -0.1166
  394CHOL    C1 4347   3.454   3.385  12.968 -0.2436  0.0927 -0.0442
  394CHOL    C2 4348   3.773   3.044  12.918  0.1755  0.1012  0.0313
  395CHOL   ROH 4349   4.223   0.825  13.830  0.2314  0.0674  0.0066
  395CHOL    R1 4350   4.018   0.853  13.637  0.1835  0.0343  0.0530
  395CHOL    R2 4351   3.865   1.082  13.614  0.1893  0.0353  0.0422
  395CHOL    R3 4352   3.948   1.073  13.355  0.1212 -0.0247  0.0216
  395CHOL    R4 4353   3.712   1.246  13.351  0.1680  0.0432  0.0590
  395CHOL    R5 4354   3.746   1.069  13.228  0.0862  0.0151  0.0741
  395CHOL    C1 4355   3.701   1.333  12.955  0.0917 -0.0086  0.0495
  395CHOL    C2 4356   3.480   1.500  12.594  0.1732  0.1775 -0.0525
  396CHOL   ROH 4357   6.857   1.895  14.886  0.1543 -0.1927 -0.0727
  396CHOL    R1 4358   6.831   2.044  14.647  0.0660 -0.1592 -0.0428
  396CHOL    R2 4359   6.820   1.926  14.397  0.0419 -0.1210 -0.0612
  396CHOL    R3 4360   6.590   2.070  14.376  0.0013 -0.1746  0.0135
  396CHOL    R4 4361   6.703   2.069  14.105 -0.0472 -0.0794 -0.0054
  396CHOL    R5 4362   6.643   2.244  14.221 -0.0719 -0.1234  0.0467
  396CHOL    C1 4363   6.419   2.287  13.915 -0.1373 -0.1054  0.0972
  396CHOL    C2 4364   6.441   2.622  13.711  0.2369 -0.1685  0.0831
  397CHOL   ROH 4365   1.704   0.924  10.964  0.2125 -0.1135  0.0960
  397CHOL    R1 4366   1.920   0.955  11.145  0.1405  0.0221  0.1604
  397CHOL    R2 4367   1.997   1.202  11.243  0.0009  0.0787  0.1298
  397CHOL    R3 4368   1.965   1.079  11.484 -0.0244  0.1203  0.1477
  397CHOL    R4 4369   2.030   1.356  11.550  0.0249  0.1191  0.1071
  397CHOL    R5 4370   2.131   1.179  11.624 -0.0080  0.1115  0.1349
  397CHOL    C1 4371   2.019   1.331  11.955  0.0151  0.1815  0.1106
  397CHOL    C2 4372   2.146   1.626  12.099  0.1064  0.0848 -0.1007
  398CHOL   ROH 4373   1.837   5.597  10.982 -0.0951 -0.0392  0.0066
  398CHOL    R1 4374   1.777   5.433  11.205 -0.0425  0.0261  0.0680
  398CHOL    R2 4375   1.802   5.158  11.199 -0.1774  0.0161  0.0963
  398CHOL    R3 4376   1.958   5.201  11.418 -0.0293 -0.0263  0.0019
  398CHOL    R4 4377   1.782   4.978  11.493 -0.0663  0.0323  0.1153
  398CHOL    R5 4378   1.810   5.164  11.604  0.0643  0.0314  0.0927
  398CHOL    C1 4379   1.916   4.912  11.870  0.1375  0.0020  0.0376
  398CHOL    C2 4380   2.080   4.761  12.110  0.1958  0.3552 -0.1328
  399CHOL   ROH 4381   6.935   5.731  11.116 -0.0476 -0.0368 -0.0187
  399CHOL    R1 4382   7.078   5.649  11.345  0.0906  0.0336 -0.0775
  399CHOL    R2 4383   7.173   5.828  11.534 -0.0006  0.0757 -0.0667
  399CHOL    R3 4384   7.034   5.670  11.706  0.1787 -0.0772 -0.0605
  399CHOL    R4 4385   7.210   5.829  11.877  0.1055  0.0181 -0.0784
  399CHOL    R5 4386   7.193   5.612  11.875  0.2766  0.0058 -0.1255
  399CHOL    C1 4387   7.102   5.682  12.239  0.3356 -0.1590 -0.0792
  399CHOL    C2 4388   7.444   5.662  12.573 -0.0547 -0.0960  0.2519
  400CHOL   ROH 4389   4.797   0.898  14.475 -0.1317  0.0312 -0.0112
  400CHOL    R1 4390   4.830   0.934  14.196  0.0123 -0.0632 -0.0073
  400CHOL    R2 4391   4.858   0.722  14.021 -0.3022 -0.1417  0.0323
  400CHOL    R3 4392   4.649   0.841  13.894 -0.0660  0.2053 -0.0463
  400CHOL    R4 4393   4.732   0.624  13.715 -0.3626  0.0497 -0.0051
  400CHOL    R5 4394   4.709   0.835  13.663  0.0067  0.0922 -0.0262
  400CHOL    C1 4395   4.462   0.679  13.417 -0.1759  0.4869 -0.1005
  400CHOL    C2 4396   4.107   0.660  13.185 -0.3057 -0.2216  0.1749
  401CHOL   ROH 4397   5.583   0.018  14.157  0.0983 -0.2884 -0.0753
  401CHOL    R1 4398   5.626  -0.103  13.905 -0.0382 -0.1480 -0.1686
  401CHOL    R2 4399   5.517  -0.003  13.671  0.0927  0.1717 -0.1019
  401CHOL    R3 4400   5.775  -0.005  13.587  0.0983 -0.0805 -0.0840
  401CHOL    R4 4401   5.618   0.042  13.344  0.1624  0.0930 -0.0905
  401CHOL    R5 4402   5.767  -0.114  13.375  0.0051 -0.0583 -0.0908
  401CHOL    C1 4403   5.920   0.066  13.075  0.2083 -0.1896 -0.0672
  401CHOL    C2 4404   6.082   0.177  12.842  0.0100  0.1317 -0.0164
  402CHOL   ROH 4405   1.926   0.873  14.201 -0.2318 -0.0426  0.0767
  402CHOL    R1 4406   1.790   0.837  13.956 -0.1423  0.0257  0.0163
  402CHOL    R2 4407   1.824   1.006  13.740  0.0078  0.0315  0.0441
  402CHOL    R3 4408   1.881   0.774  13.609 -0.0191  0.0219  0.0490
  402CHOL    R4 4409   1.783   0.956  13.400  0.1104  0.0649  0.0263
  402CHOL    R5 4410   1.708   0.756  13.444  0.0327  0.0858 -0.0123
  402CHOL    C1 4411   1.813   0.710  13.080  0.1450  0.0755  0.0206
  402CHOL    C2 4412   1.671   0.765  12.693 -0.2546 -0.3029  0.1260
  403CHOL   ROH 4413   6.213   2.703  13.215 -0.0135  0.1458  0.0572
  403CHOL    R1 4414   6.360   2.485  13.109  0.0606  0.2439 -0.0451
  403CHOL    R2 4415   6.636   2.488  13.087  0.0914  0.2229  0.2601
  403CHOL    R3 4416   6.617   2.257  13.228 -0.1124  0.0543 -0.0313
  403CHOL    R4 4417   6.881   2.246  13.102  0.0418  0.1742  0.2803
  403CHOL    R5 4418   6.725   2.094  13.091  0.0363  0.2028 -0.0907
  403CHOL    C1 4419   7.006   1.887  13.244 -0.1784 -0.0125  0.0185
  403CHOL    C2 4420   7.337   1.946  13.406 -0.2420 -0.0309  0.1259
  404CHOL   ROH 4421   5.448   2.829  11.312  0.0325 -0.1098  0.0497
  404CHOL    R1 4422   5.493   2.832  11.592  0.0363 -0.1235  0.0502
  404CHOL    R2 4423   5.614   3.045  11.720  0.1309 -0.1692  0.0475
  404CHOL    R3 4424   5.390   3.038  11.874  0.1257 -0.0713  0.0435
  404CHOL    R4 4425   5.603   3.119  12.058  0.1081  0.0513 -0.0009
  404CHOL    R5 4426   5.465   2.953  12.085  0.1123  0.0701  0.1023
  404CHOL    C1 4427   5.386   3.155  12.398  0.0899  0.2716 -0.0329
  404CHOL    C2 4428   5.711   3.157  12.571 -0.3923  0.0517 -0.0481
  405CHOL   ROH 4429   4.628   5.764  14.093 -0.1072  0.1605  0.0300
  405CHOL    R1 4430   4.566   5.805  13.820 -0.0290  0.2421  0.0246
  405CHOL    R2 4431   4.760   5.815  13.623  0.0043 -0.0196  0.0448
  405CHOL    R3 4432   4.609   5.621  13.509 -0.2487  0.1802  0.0280
  405CHOL    R4 4433   4.769   5.731  13.288  0.1382 -0.2055  0.0930
  405CHOL    R5 4434   4.552   5.709  13.294  0.0835  0.1784 -0.0706
  405CHOL    C1 4435   4.631   5.498  12.986 -0.0213 -0.1262  0.1054
  405CHOL    C2 4436   4.603   5.367  12.660  0.0400  0.0865 -0.3336
  406CHOL   ROH 4437   6.831   5.281  13.472  0.0195  0.0684  0.1182
  406CHOL    R1 4438   6.929   5.537  13.403 -0.0921  0.1848  0.3769
  406CHOL    R2 4439   6.925   5.633  13.144  0.3940  0.2083  0.3701
  406CHOL    R3 4440   6.794   5.842  13.257 -0.0963  0.0573  0.1081
  406CHOL    R4 4441   6.893   5.946  13.002  0.3482  0.1813  0.3203
  406CHOL    R5 4442   6.925   6.034  13.199 -0.1772  0.2107  0.4077
  406CHOL    C1 4443   6.750   6.325  13.025 -0.1387  0.0237  0.0455
  406CHOL    C2 4444   6.356   6.505  13.093 -0.2086 -0.4502  0.2070
  407CHOL   ROH 4445   2.104   3.231  10.966  0.0777  0.0127  0.0591
  407CHOL    R1 4446   2.203   3.348  11.204  0.0495 -0.0313  0.0924
  407CHOL    R2 4447   2.077   3.559  11.329  0.1019  0.0254  0.0475
  407CHOL    R3 4448   2.085   3.394  11.545 -0.0460  0.0232  0.0528
  407CHOL    R4 4449   1.997   3.653  11.652  0.0809  0.0803  0.0267
  407CHOL    R5 4450   2.166   3.533  11.723 -0.0046 -0.0191  0.0688
  407CHOL    C1 4451   1.959   3.553  12.043 -0.0702  0.1102  0.0195
  407CHOL    C2 4452   2.266   3.717  12.342  0.0468  0.1110  0.2946
  408CHOL   ROH 4453   6.048   0.459  14.479 -0.2758  0.4785  0.2175
  408CHOL    R1 4454   6.090   0.634  14.260 -0.1366  0.2777  0.0780
  408CHOL    R2 4455   6.342   0.707  14.174 -0.0765  0.0531  0.0494
  408CHOL    R3 4456   6.250   0.617  13.934 -0.1000 -0.0883  0.1116
  408CHOL    R4 4457   6.469   0.801  13.867 -0.2654  0.0606 -0.0264
  408CHOL    R5 4458   6.264   0.808  13.790 -0.3008 -0.1191  0.0490
  408CHOL    C1 4459   6.456   0.772  13.463 -0.3975 -0.0677 -0.0124
  408CHOL    C2 4460   6.723   0.965  13.355  0.2004 -0.2244  0.0999
  409CHOL   ROH 4461   2.974   7.460  13.760  0.0641  0.2376 -0.1096
  409CHOL    R1 4462   3.043   7.359  13.504  0.0164  0.1765 -0.0980
  409CHOL    R2 4463   2.862   7.227  13.343 -0.0047  0.1155 -0.0197
  409CHOL    R3 4464   2.937   7.414  13.161 -0.0662  0.0718 -0.0911
  409CHOL    R4 4465   2.788   7.213  13.006  0.2027 -0.1698 -0.0571
  409CHOL    R5 4466   2.990   7.287  12.964  0.1663 -0.0110  0.0177
  409CHOL    C1 4467   2.815   7.381  12.638  0.2658 -0.3769 -0.1458
  409CHOL    C2 4468   2.637   7.153  12.470 -0.4898  0.1538  0.0889
  410CHOL   ROH 4469   0.509   0.509  14.355 -0.4786  0.1786  0.0415
  410CHOL    R1 4470   0.449   0.396  14.102 -0.2159  0.0517  0.0328
  410CHOL    R2 4471   0.208   0.439  13.973 -0.1747 -0.2039 -0.1323
  410CHOL    R3 4472   0.369   0.519  13.769 -0.1194 -0.1153 -0.0546
  410CHOL    R4 4473   0.109   0.471  13.644 -0.1208  0.0260 -0.1277
  410CHOL    R5 4474   0.300   0.386  13.583 -0.1274  0.0143 -0.1502
  410CHOL    C1 4475   0.202   0.565  13.261 -0.0374  0.2431 -0.0522
  410CHOL    C2 4476  -0.057   0.731  13.026  0.3563 -0.1662 -0.0073
  411CHOL   ROH 4477   0.492   1.220  14.167 -0.0063  0.1782 -0.0788
  411CHOL    R1 4478   0.227   1.259  14.077 -0.0021  0.3633 -0.0150
  411CHOL    R2 4479   0.139   1.498  13.971  0.2242  0.3364 -0.2719
  411CHOL    R3 4480   0.063   1.342  13.762 -0.0367  0.1589 -0.0526
  411CHOL    R4 4481  -0.102   1.583  13.738  0.4388  0.4651 -0.4514
  411CHOL    R5 4482  -0.173   1.377  13.744  0.0274  0.6014 -0.1502
  411CHOL    C1 4483  -0.313   1.486  13.406  0.3188  0.3734 -0.3500
  411CHOL    C2 4484  -0.569   1.393  13.250 -0.0437 -0.4185 -0.1111
  412CHOL   ROH 4485   3.709   2.792  10.687  0.0038  0.0950 -0.0759
  412CHOL    R1 4486   3.697   2.678  10.946  0.1437  0.2635  0.0076
  412CHOL    R2 4487   3.732   2.826  11.176 -0.0773  0.4840 -0.0924
  412CHOL    R3 4488   3.492   2.718  11.244  0.0622  0.1993 -0.0406
  412CHOL    R4 4489   3.651   2.710  11.491  0.0873  0.4723 -0.0535
  412CHOL    R5 4490   3.548   2.542  11.397  0.2925  0.3146  0.0072
  412CHOL    C1 4491   3.378   2.540  11.739  0.3142  0.1983  0.0177
  412CHOL    C2 4492   3.603   2.499  12.158  0.2200 -0.2630  0.0577
  413CHOL   ROH 4493   4.705   2.566  13.869  0.0017  0.0855  0.1803
  413CHOL    R1 4494   4.887   2.522  13.657  0.0116  0.0854  0.1917
  413CHOL    R2 4495   4.833   2.352  13.446 -0.0015  0.1381  0.1673
  413CHOL    R3 4496   4.890   2.572  13.297  0.0634  0.1444  0.1964
  413CHOL    R4 4497   4.986   2.346  13.137 -0.4685  0.0666 -0.0732
  413CHOL    R5 4498   5.101   2.521  13.195 -0.1378 -0.1012 -0.1445
  413CHOL    C1 4499   5.129   2.548  12.816 -0.6796  0.0308 -0.1858
  413CHOL    C2 4500   5.379   2.604  12.413  0.0854  0.0805  0.2118
  414CHOL   ROH 4501   4.263   6.875  14.022  0.1311  0.2743 -0.0009
  414CHOL    R1 4502   4.377   6.831  13.767  0.0908  0.3948 -0.0401
  414CHOL    R2 4503   4.254   6.677  13.574  0.2893  0.0694  0.0857
  414CHOL    R3 4504   4.286   6.900  13.421 -0.2254  0.0801 -0.0257
  414CHOL    R4 4505   4.352   6.676  13.242  0.5787  0.1303  0.1684
  414CHOL    R5 4506   4.477   6.850  13.284  0.0499  0.5341  0.1699
  414CHOL    C1 4507   4.440   6.884  12.906  0.2640  0.1759  0.1120
  414CHOL    C2 4508   4.189   6.682  12.739  0.1739  0.0075 -0.0301
  415CHOL   ROH 4509   3.865   3.734  10.884 -0.1650  0.2526  0.0665
  415CHOL    R1 4510   3.803   3.608  11.130 -0.1568  0.1594  0.0217
  415CHOL    R2 4511   3.908   3.694  11.372 -0.0261 -0.0269  0.0350
  415CHOL    R3 4512   3.646   3.704  11.444  0.0027  0.0890  0.1239
  415CHOL    R4 4513   3.793   3.704  11.697  0.0859  0.0285  0.0730
  415CHOL    R5 4514   3.633   3.568  11.640  0.0077  0.0987  0.1294
  415CHOL    C1 4515   3.481   3.720  11.955  0.1782  0.1695  0.1784
  415CHOL    C2 4516   3.276   3.479  12.103 -0.1246 -0.2218  0.0088
  416CHOL   ROH 4517   6.060   3.028  14.425  0.1358 -0.0885  0.1162
  416CHOL    R1 4518   6.171   2.996  14.166  0.0749 -0.0842  0.0887
  416CHOL    R2 4519   6.027   2.897  13.953  0.0223 -0.0775  0.1186
  416CHOL    R3 4520   6.108   3.126  13.833 -0.0027 -0.0750  0.1074
  416CHOL    R4 4521   5.992   2.966  13.616 -0.2034  0.0044  0.1569
  416CHOL    R5 4522   6.191   3.056  13.620 -0.1770 -0.0514  0.0313
  416CHOL    C1 4523   6.049   3.222  13.307 -0.3583  0.0545  0.1687
  416CHOL    C2 4524   6.217   3.070  12.902  0.2615  0.0868  0.3495
  417CHOL   ROH 4525   6.536   1.640  11.458 -0.2275 -0.2593 -0.0020
  417CHOL    R1 4526   6.365   1.727  11.667 -0.1439 -0.0382 -0.0224
  417CHOL    R2 4527   6.339   1.589  11.904 -0.2860  0.0401  0.0093
  417CHOL    R3 4528   6.403   1.829  12.014 -0.0424  0.0035 -0.0456
  417CHOL    R4 4529   6.296   1.672  12.237 -0.1895  0.1586 -0.0072
  417CHOL    R5 4530   6.229   1.870  12.174  0.0034  0.2123 -0.0467
  417CHOL    C1 4531   6.330   1.947  12.533  0.0954  0.1934 -0.0682
  417CHOL    C2 4532   6.312   2.075  12.875 -0.1738 -0.0196  0.4734
  418CHOL   ROH 4533   0.551   3.601  12.848  0.0747 -0.0661  0.0779
  418CHOL    R1 4534   0.813   3.578  12.742  0.0986 -0.0423  0.1307
  418CHOL    R2 4535   1.027   3.723  12.840  0.0580  0.0109  0.1461
  418CHOL    R3 4536   1.140   3.477  12.864  0.0913  0.0326  0.2111
  418CHOL    R4 4537   1.365   3.658  12.814  0.0522  0.0254  0.0304
  418CHOL    R5 4538   1.317   3.477  12.703  0.0211 -0.0288  0.1363
  418CHOL    C1 4539   1.669   3.390  12.821  0.0801  0.0543  0.0241
  418CHOL    C2 4540   2.031   3.553  12.842  0.2687 -0.0944  0.0487
  419CHOL   ROH 4541   2.675   3.372  14.102 -0.0018 -0.1818  0.0704
  419CHOL    R1 4542   2.505   3.387  13.877  0.0343 -0.2910  0.0351
  419CHOL    R2 4543   2.552   3.558  13.665 -0.1083 -0.1531  0.1128
  419CHOL    R3 4544   2.534   3.330  13.519  0.1884 -0.1213  0.0188
  419CHOL    R4 4545   2.497   3.547  13.324 -0.2145 -0.0824  0.1272
  419CHOL    R5 4546   2.363   3.377  13.357  0.0530 -0.3061  0.1024
  419CHOL    C1 4547   2.447   3.326  12.988  0.0022 -0.0114  0.0474
  419CHOL    C2 4548   2.584   3.294  12.587  0.1316 -0.0342 -0.1339
  420CHOL   ROH 4549   1.374   3.810  10.959 -0.0785 -0.1787 -0.0172
  420CHOL    R1 4550   1.501   3.930  11.182 -0.0834 -0.0742 -0.0693
  420CHOL    R2 4551   1.360   4.024  11.400 -0.0921  0.0589 -0.1285
  420CHOL    R3 4552   1.528   3.861  11.538 -0.1224  0.1103 -0.0308
  420CHOL    R4 4553   1.378   4.005  11.745 -0.2190  0.1250 -0.1177
  420CHOL    R5 4554   1.594   3.991  11.728 -0.2134  0.1528 -0.0304
  420CHOL    C1 4555   1.546   3.841  12.075 -0.3212  0.2117 -0.0197
  420CHOL    C2 4556   1.754   3.882  12.319  0.0762 -0.0946  0.0395
  421CHOL   ROH 4557   6.228   4.680  14.193  0.0187  0.2120 -0.0732
  421CHOL    R1 4558   6.130   4.603  13.939 -0.1042  0.1833 -0.0178
  421CHOL    R2 4559   5.983   4.774  13.778  0.0562  0.2612 -0.0852
  421CHOL    R3 4560   6.173   4.712  13.594 -0.0351 -0.0454 -0.0831
  421CHOL    R4 4561   5.959   4.840  13.440  0.1184  0.1928 -0.1033
  421CHOL    R5 4562   6.049   4.646  13.401 -0.1392  0.0589 -0.0529
  421CHOL    C1 4563   6.123   4.822  13.071  0.0688 -0.1349 -0.1119
  421CHOL    C2 4564   5.960   5.100  12.753 -0.0319 -0.2433 -0.2088
  422CHOL   ROH 4565   7.433   2.993  13.362  0.0935  0.2044 -0.0698
  422CHOL    R1 4566   7.272   2.923  13.140  0.1557  0.0760 -0.0745
  422CHOL    R2 4567   7.344   2.724  12.961  0.1676 -0.0829  0.1058
  422CHOL    R3 4568   7.099   2.625  13.023  0.1166  0.0314  0.0928
  422CHOL    R4 4569   7.142   2.548  12.743  0.1307 -0.0578  0.1186
  422CHOL    R5 4570   6.970   2.655  12.823  0.1603  0.0326  0.0639
  422CHOL    C1 4571   6.794   2.351  12.675  0.0614  0.0641  0.1138
  422CHOL    C2 4572   6.815   1.936  12.599 -0.1999  0.2287 -0.1129
  423CHOL   ROH 4573   3.419   3.706  10.706 -0.0407 -0.0908  0.1513
  423CHOL    R1 4574   3.410   3.722  10.989  0.0838 -0.3194  0.1689
  423CHOL    R2 4575   3.187   3.810  11.126  0.2904 -0.0276  0.3098
  423CHOL    R3 4576   3.213   3.574  11.256 -0.1026 -0.1949  0.1059
  423CHOL    R4 4577   3.023   3.726  11.418  0.1896  0.0236  0.2708
  423CHOL    R5 4578   3.206   3.632  11.488  0.0481 -0.3675  0.1618
  423CHOL    C1 4579   2.952   3.455  11.711 -0.2380 -0.1037  0.0568
  423CHOL    C2 4580   2.632   3.381  11.729 -0.0636  0.4537  0.3140
  424CHOL   ROH 4581   1.799   0.398  13.949 -0.2848  0.1399 -0.1890
  424CHOL    R1 4582   1.883   0.276  13.708 -0.0041  0.1101 -0.0786
  424CHOL    R2 4583   1.713   0.237  13.494  0.1664 -0.1858 -0.1615
  424CHOL    R3 4584   1.907   0.371  13.358  0.1011 -0.0408 -0.1142
  424CHOL    R4 4585   1.757   0.227  13.151  0.2357 -0.1350 -0.1546
  424CHOL    R5 4586   1.973   0.220  13.184  0.2382  0.0122 -0.1127
  424CHOL    C1 4587   1.965   0.347  12.824  0.2146  0.0307 -0.1063
  424CHOL    C2 4588   2.218   0.432  12.674 -0.0993 -0.0325 -0.1399
  425CHOL   ROH 4589   7.469   4.314  14.315  0.1510 -0.1574 -0.0834
  425CHOL    R1 4590   7.428   4.199  14.059 -0.0125 -0.1274 -0.0721
  425CHOL    R2 4591   7.181   4.198  13.934 -0.0447  0.0965 -0.0177
  425CHOL    R3 4592   7.320   4.315  13.731  0.0198 -0.0345 -0.0499
  425CHOL    R4 4593   7.052   4.269  13.621  0.0768 -0.1686 -0.1299
  425CHOL    R5 4594   7.241   4.205  13.534  0.1258 -0.2014  0.0007
  425CHOL    C1 4595   7.107   4.419  13.249  0.2081 -0.4460 -0.2255
  425CHOL    C2 4596   6.956   4.397  12.787  0.0041  0.0300  0.2074
  426CHOL   ROH 4597   7.493   6.774  11.237 -0.1040  0.1852  0.1208
  426CHOL    R1 4598   7.530   6.652  11.490 -0.0311  0.0448  0.0428
  426CHOL    R2 4599   7.673   6.773  11.693 -0.0373 -0.0368  0.0898
  426CHOL    R3 4600   7.445   6.729  11.836 -0.0007 -0.1884  0.1052
  426CHOL    R4 4601   7.650   6.791  12.038 -0.0809  0.2408  0.0749
  426CHOL    R5 4602   7.520   6.615  12.033  0.1284  0.0719  0.2155
  426CHOL    C1 4603   7.423   6.761  12.372 -0.0718  0.2603  0.0806
  426CHOL    C2 4604   7.426   6.642  12.650 -0.1779  0.0081 -0.0081
  427CHOL   ROH 4605   2.158   4.295  10.966 -0.3385 -0.0231  0.0598
  427CHOL    R1 4606   2.318   4.419  11.163 -0.2362 -0.0382 -0.0138
  427CHOL    R2 4607   2.217   4.505  11.405 -0.1198 -0.0150  0.0253
  427CHOL    R3 4608   2.416   4.349  11.507 -0.0972 -0.0375 -0.0517
  427CHOL    R4 4609   2.328   4.515  11.732  0.0415  0.0136 -0.0293
  427CHOL    R5 4610   2.532   4.493  11.658  0.0039 -0.0342 -0.1285
  427CHOL    C1 4611   2.579   4.375  12.018  0.1566  0.0092 -0.1333
  427CHOL    C2 4612   2.575   4.115  12.318 -0.2736  0.1234  0.0148
  428CHOL   ROH 4613   0.427   3.808  10.890  0.1506 -0.0888 -0.1931
  428CHOL    R1 4614   0.433   3.939  11.141  0.1848 -0.0182 -0.2297
  428CHOL    R2 4615   0.225   3.922  11.322  0.1545  0.1325 -0.2447
  428CHOL    R3 4616   0.422   3.841  11.491  0.0991  0.0865 -0.2032
  428CHOL    R4 4617   0.199   3.918  11.667  0.1198  0.2329 -0.2463
  428CHOL    R5 4618   0.405   3.991  11.677  0.1497  0.1406 -0.2441
  428CHOL    C1 4619   0.369   3.839  12.026  0.0475  0.2481 -0.2084
  428CHOL    C2 4620   0.391   3.737  12.436  0.0996  0.1642 -0.2308
  429CHOL   ROH 4621   2.140   2.424  14.045 -0.2004  0.0229  0.0734
  429CHOL    R1 4622   2.039   2.289  13.817  0.0377 -0.1050  0.0424
  429CHOL    R2 4623   1.847   2.399  13.651  0.0318 -0.3017 -0.0761
  429CHOL    R3 4624   2.032   2.346  13.458  0.1779 -0.1776  0.0258
  429CHOL    R4 4625   1.809   2.470  13.315  0.1845 -0.2840 -0.0914
  429CHOL    R5 4626   1.903   2.279  13.268  0.3216 -0.2309 -0.0589
  429CHOL    C1 4627   1.960   2.462  12.938  0.4106 -0.1572 -0.0044
  429CHOL    C2 4628   1.740   2.447  12.615 -0.3810  0.0579 -0.0489
  430CHOL   ROH 4629   4.776   2.336  11.279  0.1454 -0.0457 -0.0261
  430CHOL    R1 4630   4.602   2.415  11.488  0.0893 -0.0673 -0.0651
  430CHOL    R2 4631   4.659   2.369  11.755 -0.0253 -0.1755 -0.0616
  430CHOL    R3 4632   4.619   2.637  11.776  0.0428 -0.1704  0.0190
  430CHOL    R4 4633   4.526   2.528  12.031 -0.0714 -0.2411 -0.0455
  430CHOL    R5 4634   4.413   2.657  11.897  0.0061 -0.1600 -0.0393
  430CHOL    C1 4635   4.411   2.871  12.212 -0.0343 -0.2745  0.0396
  430CHOL    C2 4636   4.490   3.124  12.437 -0.0530  0.1315 -0.1274
  431CHOL   ROH 4637   0.822   4.923  11.148 -0.0343  0.1093 -0.1312
  431CHOL    R1 4638   0.787   5.016  11.413 -0.0678 -0.0244 -0.0887
  431CHOL    R2 4639   0.790   4.848  11.632  0.1163 -0.1069 -0.1595
  431CHOL    R3 4640   0.982   5.019  11.721 -0.0152  0.0248 -0.1205
  431CHOL    R4 4641   0.894   4.874  11.960  0.2356 -0.2559 -0.1835
  431CHOL    R5 4642   0.903   5.091  11.935  0.0021 -0.2195 -0.0253
  431CHOL    C1 4643   1.136   5.049  12.235  0.1816 -0.2191 -0.1610
  431CHOL    C2 4644   1.235   5.004  12.707 -0.0057  0.1187  0.3016
  432CHOL   ROH 4645   1.013   3.066  10.954 -0.1354 -0.0007 -0.0333
  432CHOL    R1 4646   1.042   2.937  11.204  0.1003  0.0433 -0.0353
  432CHOL    R2 4647   1.241   3.005  11.384  0.0239  0.3580 -0.0582
  432CHOL    R3 4648   1.031   3.034  11.555 -0.0076  0.0317 -0.0362
  432CHOL    R4 4649   1.264   2.994  11.729  0.0351  0.1887 -0.0643
  432CHOL    R5 4650   1.077   2.880  11.733  0.1603 -0.0174 -0.1237
  432CHOL    C1 4651   1.080   3.015  12.090  0.0121 -0.2162 -0.0471
  432CHOL    C2 4652   1.140   3.123  12.465 -0.0286 -0.1925 -0.4714
  433CHOL   ROH 4653   7.176   0.036  11.278  0.2500 -0.0165  0.0238
  433CHOL    R1 4654   7.128   0.191  11.510  0.1403  0.1591 -0.1133
  433CHOL    R2 4655   7.274   0.158  11.743 -0.1337  0.1583  0.0603
  433CHOL    R3 4656   7.317   0.425  11.715  0.1352  0.1075 -0.0481
  433CHOL    R4 4657   7.353   0.374  12.001 -0.2234  0.2308  0.0281
  433CHOL    R5 4658   7.220   0.522  11.911  0.0023  0.3036 -0.2033
  433CHOL    C1 4659   7.439   0.750  12.125 -0.0231  0.2254 -0.0923
  433CHOL    C2 4660   7.427   0.726  12.453  0.1062 -0.1733  0.1136
  434CHOL   ROH 4661   1.974  -0.128  10.834 -0.0324 -0.0400  0.0379
  434CHOL    R1 4662   1.930  -0.134  11.114 -0.0723  0.0752  0.0341
  434CHOL    R2 4663   2.123  -0.216  11.294 -0.1711 -0.0630  0.0758
  434CHOL    R3 4664   2.072   0.025  11.408  0.0452  0.0170  0.0101
  434CHOL    R4 4665   2.175  -0.141  11.627 -0.2115 -0.0572  0.0814
  434CHOL    R5 4666   1.988  -0.029  11.626 -0.0948  0.1463 -0.0082
  434CHOL    C1 4667   2.158   0.128  11.929 -0.0320  0.0212  0.0232
  434CHOL    C2 4668   2.231   0.418  12.114  0.2660  0.0918  0.2161
  435CHOL   ROH 4669   3.516   4.704  14.138 -0.1110  0.1308  0.0211
  435CHOL    R1 4670   3.560   4.831  13.889 -0.2010 -0.0446 -0.0880
  435CHOL    R2 4671   3.812   4.857  13.777 -0.1954  0.1386 -0.0577
  435CHOL    R3 4672   3.694   4.736  13.564 -0.0212 -0.1987  0.0311
  435CHOL    R4 4673   3.900   4.908  13.447 -0.3309  0.0711 -0.1037
  435CHOL    R5 4674   3.688   4.906  13.395 -0.3314 -0.3191 -0.0791
  435CHOL    C1 4675   3.840   4.825  13.054 -0.2461 -0.2850 -0.0472
  435CHOL    C2 4676   4.129   4.961  12.897 -0.2857 -0.2183  0.2313
  436CHOL   ROH 4677   2.950   2.027  13.915 -0.1703 -0.0603  0.0919
  436CHOL    R1 4678   2.908   1.918  13.657 -0.1692  0.0502  0.0457
  436CHOL    R2 4679   2.852   2.075  13.437  0.0092  0.1574  0.0813
  436CHOL    R3 4680   3.065   1.944  13.329 -0.0518  0.0392  0.0989
  436CHOL    R4 4681   2.897   2.016  13.099  0.2206  0.5513  0.0341
  436CHOL    R5 4682   2.972   1.817  13.149 -0.0617  0.3846 -0.1562
  436CHOL    C1 4683   3.124   1.859  12.802  0.2865  0.6698  0.0232
  436CHOL    C2 4684   2.715   1.871  12.640  0.1388 -0.1247 -0.1474
  437CHOL   ROH 4685   6.605   4.973  11.179 -0.2244  0.0381 -0.0677
  437CHOL    R1 4686   6.519   5.157  11.377 -0.0397 -0.0544  0.1019
  437CHOL    R2 4687   6.266   5.269  11.376  0.0911  0.2535  0.1645
  437CHOL    R3 4688   6.257   5.170  11.629 -0.0724  0.0049  0.0641
  437CHOL    R4 4689   5.985   5.266  11.577 -0.0533 -0.0067 -0.0354
  437CHOL    R5 4690   6.111   5.319  11.746 -0.1886 -0.1433  0.1081
  437CHOL    C1 4691   5.812   5.171  11.931 -0.2910 -0.3917 -0.2462
  437CHOL    C2 4692   5.822   5.156  12.261  0.1476 -0.0117  0.0198
  438CHOL   ROH 4693   2.849   5.689  11.048  0.0914 -0.1556  0.0353
  438CHOL    R1 4694   2.858   5.748  11.325  0.0858 -0.1018  0.0239
  438CHOL    R2 4695   3.075   5.869  11.444  0.0481 -0.0006 -0.0112
  438CHOL    R3 4696   2.888   6.047  11.530 -0.0117 -0.0525 -0.0319
  438CHOL    R4 4697   3.104   6.062  11.730 -0.0460 -0.0090  0.0046
  438CHOL    R5 4698   2.892   6.026  11.769 -0.0444 -0.0653 -0.0318
  438CHOL    C1 4699   2.946   6.341  11.977 -0.1570 -0.0627 -0.0056
  438CHOL    C2 4700   3.094   6.129  12.231  0.0771  0.2184 -0.1920
  439CHOL   ROH 4701   6.000   6.360  11.049  0.0565  0.1771  0.1308
  439CHOL    R1 4702   6.010   6.200  11.282  0.2009  0.0117  0.0136
  439CHOL    R2 4703   6.246   6.147  11.417  0.2215  0.2676  0.0820
  439CHOL    R3 4704   6.108   6.245  11.630 -0.0212 -0.1085  0.0894
  439CHOL    R4 4705   6.312   6.072  11.748  0.3786  0.3454  0.0672
  439CHOL    R5 4706   6.098   6.062  11.784  0.4015 -0.1670  0.0480
  439CHOL    C1 4707   6.222   6.121  12.140  0.2422  0.0377  0.0655
  439CHOL    C2 4708   6.145   6.010  12.462  0.1003 -0.1076 -0.0062
  440CHOL   ROH 4709   6.752   7.322  13.792 -0.2971 -0.2028 -0.0816
  440CHOL    R1 4710   6.745   7.334  13.509 -0.1678 -0.0280 -0.0786
  440CHOL    R2 4711   6.768   7.572  13.369  0.1281  0.0341  0.0708
  440CHOL    R3 4712   6.970   7.441  13.244  0.0512 -0.0934  0.0770
  440CHOL    R4 4713   6.856   7.615  13.038  0.0563 -0.1421  0.0275
  440CHOL    R5 4714   6.887   7.400  13.023 -0.0223 -0.1627  0.1152
  440CHOL    C1 4715   7.097   7.517  12.727 -0.0577 -0.3644  0.0081
  440CHOL    C2 4716   7.116   7.266  12.368  0.0002  0.1731  0.1116
  441CHOL   ROH 4717   2.271   1.488  10.633 -0.0335 -0.1718  0.0329
  441CHOL    R1 4718   2.373   1.372  10.870 -0.1438 -0.1226  0.1064
  441CHOL    R2 4719   2.553   1.503  11.034 -0.0194 -0.1870  0.0287
  441CHOL    R3 4720   2.368   1.449  11.225 -0.0765  0.1054  0.0585
  441CHOL    R4 4721   2.615   1.499  11.374  0.0375 -0.3206  0.0168
  441CHOL    R5 4722   2.487   1.324  11.391 -0.2543 -0.1102  0.0249
  441CHOL    C1 4723   2.477   1.447  11.752  0.0171 -0.1238  0.0378
  441CHOL    C2 4724   2.602   1.345  12.106  0.1021 -0.1791 -0.0263
  442CHOL   ROH 4725   3.349   1.062  10.696 -0.1464  0.3061 -0.1286
  442CHOL    R1 4726   3.312   0.964  10.959 -0.0797  0.1836 -0.1646
  442CHOL    R2 4727   3.523   0.896  11.123 -0.0395  0.0053 -0.2873
  442CHOL    R3 4728   3.403   1.069  11.295  0.1044 -0.0314 -0.1455
  442CHOL    R4 4729   3.542   0.877  11.468  0.2768 -0.0428 -0.3031
  442CHOL    R5 4730   3.331   0.931  11.477  0.2821 -0.0616 -0.0987
  442CHOL    C1 4731   3.440   1.029  11.830  0.5961 -0.1052 -0.1793
  442CHOL    C2 4732   3.538   1.147  12.183 -0.3584  0.0923  0.3935
  443CHOL   ROH 4733   4.196   7.338  13.686 -0.2846 -0.0852 -0.2166
  443CHOL    R1 4734   4.106   7.327  13.418 -0.2147 -0.1220 -0.2389
  443CHOL    R2 4735   4.226   7.471  13.215 -0.2127 -0.0851 -0.2128
  443CHOL    R3 4736   4.244   7.227  13.097 -0.1000 -0.0824 -0.2023
  443CHOL    R4 4737   4.251   7.418  12.875 -0.0618 -0.0869 -0.2020
  443CHOL    R5 4738   4.116   7.249  12.896 -0.0246 -0.1218 -0.2542
  443CHOL    C1 4739   4.283   7.158  12.565  0.1318 -0.0855 -0.1860
  443CHOL    C2 4740   4.601   6.865  12.414  0.1184 -0.1117 -0.0437
  444CHOL   ROH 4741   4.446   6.327  13.020 -0.0715 -0.1330 -0.1219
  444CHOL    R1 4742   4.608   6.097  13.049 -0.0081 -0.0810 -0.0594
  444CHOL    R2 4743   4.667   5.928  12.839 -0.0177 -0.1595 -0.0007
  444CHOL    R3 4744   4.923   5.976  12.914 -0.0112 -0.0623 -0.0824
  444CHOL    R4 4745   4.944   5.766  12.711 -0.0076 -0.1570  0.0178
  444CHOL    R5 4746   5.027   5.761  12.912  0.0393 -0.0383  0.0011
  444CHOL    C1 4747   5.347   5.717  12.708  0.0043 -0.0643 -0.0481
  444CHOL    C2 4748   5.539   5.445  12.803 -0.4083  0.0054  0.3699
  445CHOL   ROH 4749   4.895   6.049  11.242  0.1024  0.0995  0.0032
  445CHOL    R1 4750   5.081   6.097  11.450  0.0786  0.2477 -0.0091
  445CHOL    R2 4751   5.139   6.351  11.541 -0.2866  0.2834  0.1409
  445CHOL    R3 4752   5.073   6.245  11.782 -0.0731  0.0237  0.0900
  445CHOL    R4 4753   5.195   6.505  11.846 -0.3364  0.1165  0.2355
  445CHOL    R5 4754   5.253   6.311  11.927 -0.0860  0.1148  0.0660
  445CHOL    C1 4755   5.166   6.494  12.250 -0.1649 -0.2245  0.2426
  445CHOL    C2 4756   5.540   6.560  12.383  0.0401 -0.0932 -0.1388
  446CHOL   ROH 4757   1.204   6.443  10.914  0.0393 -0.1846 -0.0016
  446CHOL    R1 4758   1.316   6.445  11.173 -0.0541 -0.0548  0.0384
  446CHOL    R2 4759   1.438   6.668  11.281 -0.0141 -0.0285 -0.0661
  446CHOL    R3 4760   1.261   6.626  11.484 -0.1007  0.1692 -0.0978
  446CHOL    R4 4761   1.491   6.757  11.611  0.1863 -0.3960  0.0057
  446CHOL    R5 4762   1.399   6.569  11.671 -0.2026 -0.2663 -0.1435
  446CHOL    C1 4763   1.357   6.769  11.993  0.2217 -0.4245  0.0177
  446CHOL    C2 4764   1.256   6.799  12.331 -0.1675  0.1628  0.2951
  447CHOL   ROH 4765   0.633   0.011  11.334  0.2986  0.0569  0.0325
  447CHOL    R1 4766   0.616  -0.103  11.593 -0.0121  0.0408  0.0073
  447CHOL    R2 4767   0.822  -0.088  11.776 -0.0437 -0.3889  0.0797
  447CHOL    R3 4768   0.630   0.018  11.936  0.0990 -0.0450  0.0356
  447CHOL    R4 4769   0.822  -0.106  12.121 -0.2381 -0.5743  0.0724
  447CHOL    R5 4770   0.606  -0.142  12.114 -0.3321 -0.1032 -0.0546
  447CHOL    C1 4771   0.641  -0.017  12.473 -0.2173 -0.3595  0.0268
  447CHOL    C2 4772   0.877   0.254  12.770 -0.0678 -0.0022  0.0160
  448CHOL   ROH 4773   4.749   4.603  10.845 -0.1145 -0.2789  0.1516
  448CHOL    R1 4774   4.675   4.558  11.115 -0.1451 -0.0555  0.1807
  448CHOL    R2 4775   4.830   4.643  11.328 -0.0875 -0.0286  0.1203
  448CHOL    R3 4776   4.599   4.764  11.405 -0.0032  0.1821  0.0558
  448CHOL    R4 4777   4.764   4.757  11.647  0.0526  0.3022  0.0361
  448CHOL    R5 4778   4.561   4.682  11.627 -0.0042  0.4009  0.1450
  448CHOL    C1 4779   4.510   4.936  11.906  0.2133  0.6926 -0.0734
  448CHOL    C2 4780   4.641   5.082  12.177 -0.0949 -0.0421  0.1030
  449CHOL   ROH 4781   4.729   1.414  14.155 -0.0744  0.1521  0.0733
  449CHOL    R1 4782   4.923   1.389  13.951 -0.0898  0.0750  0.0676
  449CHOL    R2 4783   4.887   1.228  13.730 -0.1609  0.0905  0.0675
  449CHOL    R3 4784   4.941   1.457  13.593 -0.0728  0.0695  0.0672
  449CHOL    R4 4785   4.975   1.242  13.396 -0.1188  0.0525  0.0771
  449CHOL    R5 4786   5.121   1.396  13.446 -0.0751  0.0079  0.0893
  449CHOL    C1 4787   5.077   1.465  13.073 -0.0115  0.0107  0.0823
  449CHOL    C2 4788   5.079   1.626  12.756  0.0975 -0.0218  0.1457
  450CHOL   ROH 4789   0.831   0.560  13.987  0.0805  0.1696 -0.1361
  450CHOL    R1 4790   0.871   0.534  13.708 -0.0274  0.0698 -0.1424
  450CHOL    R2 4791   0.715   0.370  13.550 -0.1564  0.0973 -0.0382
  450CHOL    R3 4792   0.678   0.597  13.406 -0.1008  0.0707 -0.0970
  450CHOL    R4 4793   0.641   0.381  13.212 -0.3387  0.0140 -0.0030
  450CHOL    R5 4794   0.776   0.550  13.193 -0.2441 -0.0687 -0.1384
  450CHOL    C1 4795   0.563   0.601  12.881 -0.3926 -0.0594 -0.0376
  450CHOL    C2 4796   0.364   0.633  12.550  0.0209  0.0775 -0.0977
  451CHOL   ROH 4797   2.262   5.723  13.748 -0.1285  0.2393 -0.0185
  451CHOL    R1 4798   2.116   5.691  13.507 -0.0963  0.1146 -0.0224
  451CHOL    R2 4799   2.229   5.735  13.258 -0.1013  0.1193 -0.0240
  451CHOL    R3 4800   2.139   5.483  13.209  0.0300  0.0633  0.0225
  451CHOL    R4 4801   2.240   5.576  12.951 -0.0073  0.0635  0.0082
  451CHOL    R5 4802   2.043   5.494  12.991  0.0328 -0.0302  0.0163
  451CHOL    C1 4803   2.163   5.246  12.728  0.1707 -0.0216  0.0708
  451CHOL    C2 4804   2.110   5.133  12.442  0.0912  0.1951 -0.1155
  452CHOL   ROH 4805   6.657   3.071  11.294  0.0857  0.1147 -0.0487
  452CHOL    R1 4806   6.763   3.217  11.512 -0.0644  0.2207 -0.0448
  452CHOL    R2 4807   6.604   3.353  11.692 -0.2130 -0.0123  0.0038
  452CHOL    R3 4808   6.740   3.204  11.875  0.0129  0.1323 -0.0423
  452CHOL    R4 4809   6.639   3.435  12.026 -0.3499 -0.0679  0.0326
  452CHOL    R5 4810   6.846   3.367  12.016 -0.2392  0.2529  0.0145
  452CHOL    C1 4811   6.787   3.344  12.392 -0.2174  0.0356  0.0061
  452CHOL    C2 4812   6.794   3.548  12.696 -0.0590  0.1932  0.2193
  453CHOL   ROH 4813   6.930   6.923  14.098 -0.0243 -0.0586 -0.0266
  453CHOL    R1 4814   6.952   6.879  13.819  0.0236 -0.0687 -0.0206
  453CHOL    R2 4815   7.086   7.053  13.651  0.0582 -0.0814 -0.0005
  453CHOL    R3 4816   7.222   6.829  13.580  0.0632 -0.0874  0.0259
  453CHOL    R4 4817   7.245   7.007  13.348  0.0099 -0.1264 -0.0195
  453CHOL    R5 4818   7.173   6.801  13.348  0.0231 -0.1366  0.0365
  453CHOL    C1 4819   7.465   6.770  13.105 -0.0136 -0.1583 -0.0058
  453CHOL    C2 4820   7.762   6.525  12.987 -0.1632 -0.0035 -0.3534
  454CHOL   ROH 4821   6.437   0.675  12.192  0.2302  0.0441  0.1018
  454CHOL    R1 4822   6.495   0.702  12.468  0.1274 -0.0886  0.1372
  454CHOL    R2 4823   6.502   0.947  12.595  0.1333 -0.1466  0.2454
  454CHOL    R3 4824   6.324   0.829  12.763  0.0405 -0.1779  0.1267
  454CHOL    R4 4825   6.418   1.065  12.909  0.1274 -0.3185  0.3097
  454CHOL    R5 4826   6.418   0.859  12.981  0.0131 -0.3720  0.1692
  454CHOL    C1 4827   6.202   1.023  13.250  0.0369 -0.4481  0.2356
  454CHOL    C2 4828   5.844   0.862  13.465 -0.0716  0.0864  0.0356
  455CHOL   ROH 4829   6.678   2.079  11.337 -0.0045 -0.0466 -0.1340
  455CHOL    R1 4830   6.674   2.068  11.619  0.0615 -0.0783 -0.1338
  455CHOL    R2 4831   6.791   2.263  11.777  0.0792 -0.0841 -0.1384
  455CHOL    R3 4832   6.544   2.274  11.890  0.1038 -0.1206 -0.0815
  455CHOL    R4 4833   6.727   2.353  12.105  0.1267  0.0848 -0.1750
  455CHOL    R5 4834   6.577   2.196  12.114  0.1947  0.0268 -0.0422
  455CHOL    C1 4835   6.457   2.416  12.401  0.1773  0.1489 -0.1430
  455CHOL    C2 4836   6.218   2.533  12.596  0.2224 -0.2811 -0.1345
  456CHOL   ROH 4837  -0.022   0.738  11.480  0.1172 -0.2918 -0.1567
  456CHOL    R1 4838   0.127   0.721  11.720  0.2394 -0.1949 -0.2247
  456CHOL    R2 4839   0.380   0.831  11.746  0.0835  0.1934 -0.2632
  456CHOL    R3 4840   0.268   0.956  11.960 -0.0369 -0.1041 -0.1480
  456CHOL    R4 4841   0.553   0.933  12.027 -0.0103  0.1301 -0.1823
  456CHOL    R5 4842   0.385   0.866  12.149  0.0631 -0.1476 -0.2308
  456CHOL    C1 4843   0.549   1.110  12.392 -0.1779 -0.1859 -0.0271
  456CHOL    C2 4844   0.545   1.449  12.613  0.2802  0.0670 -0.4061
  457CHOL   ROH 4845   5.693   6.098  14.368  0.1696 -0.0314  0.0678
  457CHOL    R1 4846   5.672   5.962  14.121 -0.2742  0.1802 -0.0178
  457CHOL    R2 4847   5.591   6.087  13.889  0.1547  0.6007  0.0530
  457CHOL    R3 4848   5.824   5.988  13.791 -0.1619 -0.1297  0.0092
  457CHOL    R4 4849   5.675   6.077  13.554  0.2275  0.7470  0.0645
  457CHOL    R5 4850   5.760   5.879  13.587 -0.5044  0.3693 -0.1651
  457CHOL    C1 4851   5.942   5.978  13.267 -0.0274  0.1465  0.0299
  457CHOL    C2 4852   5.914   5.797  12.850  0.2029 -0.0500  0.3405
  458CHOL   ROH 4853   2.850   0.371  13.556 -0.2744  0.0523 -0.0162
  458CHOL    R1 4854   2.742   0.300  13.305 -0.1034 -0.0123 -0.0747
  458CHOL    R2 4855   2.730   0.477  13.093 -0.1201 -0.0085 -0.0780
  458CHOL    R3 4856   2.862   0.278  12.962  0.0840  0.0851 -0.0156
  458CHOL    R4 4857   2.784   0.469  12.752 -0.2136 -0.1221 -0.0892
  458CHOL    R5 4858   2.741   0.254  12.756  0.0520 -0.1710  0.0340
  458CHOL    C1 4859   2.938   0.278  12.430 -0.0764 -0.1003 -0.0372
  458CHOL    C2 4860   2.753   0.612  12.275  0.0459  0.0470  0.3229
  459CHOL   ROH 4861   3.813   5.230  10.908  0.2429  0.2465  0.0938
  459CHOL    R1 4862   3.718   5.152  11.163  0.2011  0.2675  0.0836
  459CHOL    R2 4863   3.886   5.113  11.379  0.1599  0.3160  0.1183
  459CHOL    R3 4864   3.721   5.291  11.499  0.1138  0.3083  0.0693
  459CHOL    R4 4865   3.814   5.119  11.717  0.1709  0.3894  0.1203
  459CHOL    R5 4866   3.607   5.164  11.667  0.1524  0.3201  0.1102
  459CHOL    C1 4867   3.616   5.291  12.026  0.1340  0.4249  0.0753
  459CHOL    C2 4868   3.311   5.227  12.397  0.1977  0.1040  0.0200
  460CHOL   ROH 4869   1.115   4.848  14.328  0.1893  0.2566 -0.1621
  460CHOL    R1 4870   0.956   4.887  14.098  0.2404  0.2358 -0.2001
  460CHOL    R2 4871   1.056   4.863  13.842  0.2259 -0.0888 -0.1752
  460CHOL    R3 4872   0.851   4.688  13.812  0.0335  0.1067 -0.0388
  460CHOL    R4 4873   0.866   4.828  13.555  0.2834 -0.1924 -0.2019
  460CHOL    R5 4874   0.689   4.807  13.681  0.2106  0.1508 -0.2279
  460CHOL    C1 4875   0.562   4.643  13.360  0.1363 -0.0692 -0.0896
  460CHOL    C2 4876   0.412   4.604  12.955  0.2281 -0.0638  0.0350
  461CHOL   ROH 4877   1.566   5.894  13.783  0.0104  0.0980  0.0415
  461CHOL    R1 4878   1.691   5.837  13.535 -0.0428 -0.0241  0.0431
  461CHOL    R2 4879   1.564   5.696  13.334 -0.2023  0.1509  0.0239
  461CHOL    R3 4880   1.628   5.914  13.185  0.0702  0.0905  0.0460
  461CHOL    R4 4881   1.555   5.708  12.989 -0.3976  0.2503  0.0304
  461CHOL    R5 4882   1.740   5.824  12.993 -0.1933 -0.0534 -0.0494
  461CHOL    C1 4883   1.610   5.920  12.647 -0.2555  0.2515  0.0549
  461CHOL    C2 4884   1.497   5.831  12.270 -0.1847  0.1741  0.1366
  462CHOL   ROH 4885   0.545   2.849  11.075  0.0099 -0.1388  0.0375
  462CHOL    R1 4886   0.575   2.937  11.342 -0.0442 -0.0778  0.0241
  462CHOL    R2 4887   0.361   2.971  11.513 -0.0782 -0.0492 -0.0232
  462CHOL    R3 4888   0.503   2.805  11.674 -0.1010 -0.0073  0.0400
  462CHOL    R4 4889   0.354   2.978  11.858  0.1092  0.2468 -0.0223
  462CHOL    R5 4890   0.569   2.944  11.858  0.0878  0.1065 -0.1100
  462CHOL    C1 4891   0.483   2.827  12.211  0.1969  0.4583  0.0375
  462CHOL    C2 4892   0.742   2.790  12.376  0.4083 -0.3428  0.1759
  463CHOL   ROH 4893   7.345   4.740  11.756  0.0767  0.0395 -0.1512
  463CHOL    R1 4894   7.199   4.662  11.986  0.0921  0.0802 -0.1281
  463CHOL    R2 4895   6.968   4.790  12.067 -0.0544 -0.0810 -0.2943
  463CHOL    R3 4896   6.865   4.538  12.059  0.1912 -0.1924 -0.1200
  463CHOL    R4 4897   6.770   4.650  12.313 -0.4381  0.1387 -0.4685
  463CHOL    R5 4898   6.877   4.462  12.285 -0.1988  0.1786  0.0431
  463CHOL    C1 4899   6.557   4.333  12.449 -0.4311  0.1620 -0.4064
  463CHOL    C2 4900   6.255   4.275  12.411 -0.0979 -0.2416  0.2548
  464CHOL   ROH 4901   1.078   6.589  14.296 -0.1543  0.0019  0.0994
  464CHOL    R1 4902   0.935   6.462  14.087 -0.2438 -0.0462  0.1892
  464CHOL    R2 4903   0.717   6.577  13.965 -0.1263  0.0499  0.0672
  464CHOL    R3 4904   0.859   6.531  13.738 -0.1389 -0.2696  0.1199
  464CHOL    R4 4905   0.578   6.499  13.658 -0.1985  0.3762  0.0130
  464CHOL    R5 4906   0.739   6.355  13.628 -0.5087  0.0000  0.0708
  464CHOL    C1 4907   0.630   6.410  13.267 -0.2523  0.2663  0.0309
  464CHOL    C2 4908   0.651   6.234  12.867  0.0674 -0.1924  0.1714
  465CHOL   ROH 4909   5.521   4.722  13.698  0.0256  0.0620  0.0162
  465CHOL    R1 4910   5.416   4.700  13.437  0.0366  0.0715  0.0105
  465CHOL    R2 4911   5.162   4.604  13.386  0.0567  0.0212 -0.0082
  465CHOL    R3 4912   5.134   4.839  13.252  0.0105  0.0333  0.0231
  465CHOL    R4 4913   4.888   4.692  13.194  0.0068  0.0320  0.0679
  465CHOL    R5 4914   5.024   4.779  13.048 -0.0363  0.0532  0.0452
  465CHOL    C1 4915   4.702   4.963  12.957 -0.0656  0.0497  0.1417
  465CHOL    C2 4916   4.778   4.829  12.557  0.3305  0.2527  0.0136
  466CHOL   ROH 4917   1.373   2.938  14.265 -0.1715 -0.0159  0.1100
  466CHOL    R1 4918   1.254   2.979  14.011 -0.1466 -0.0626  0.0912
  466CHOL    R2 4919   1.347   2.855  13.782  0.0124  0.0652  0.0883
  466CHOL    R3 4920   1.089   2.772  13.761  0.0853 -0.1502  0.0061
  466CHOL    R4 4921   1.191   2.770  13.486  0.1359  0.0919  0.0144
  466CHOL    R5 4922   1.012   2.872  13.557  0.0319 -0.1016  0.0467
  466CHOL    C1 4923   0.857   2.643  13.294  0.2761 -0.0948 -0.1058
  466CHOL    C2 4924   0.715   2.605  12.923 -0.3340 -0.0678 -0.0012
  467CHOL   ROH 4925   6.146   6.356  14.393  0.1229 -0.0674 -0.0553
  467CHOL    R1 4926   6.062   6.308  14.127  0.1573  0.0957 -0.0975
  467CHOL    R2 4927   6.173   6.437  13.910  0.3908  0.0167 -0.0301
  467CHOL    R3 4928   6.213   6.184  13.820  0.1200 -0.0135 -0.0717
  467CHOL    R4 4929   6.313   6.356  13.604  0.1801 -0.0861 -0.1008
  467CHOL    R5 4930   6.166   6.196  13.585  0.0251  0.0487 -0.0493
  467CHOL    C1 4931   6.432   6.071  13.342 -0.1968 -0.1744 -0.1811
  467CHOL    C2 4932   6.361   6.014  12.952  0.1991 -0.0996  0.0325
  468CHOL   ROH 4933   7.430   5.471  11.541 -0.0199 -0.0628  0.0060
  468CHOL    R1 4934   7.478   5.283  11.747 -0.0193 -0.0076  0.0565
  468CHOL    R2 4935   7.491   5.355  12.014 -0.2707  0.0270  0.0616
  468CHOL    R3 4936   7.300   5.163  12.041 -0.1392 -0.1239 -0.0616
  468CHOL    R4 4937   7.357   5.251  12.315 -0.4095 -0.0485 -0.0254
  468CHOL    R5 4938   7.362   5.046  12.241 -0.1907 -0.0545 -0.0037
  468CHOL    C1 4939   7.100   5.010  12.516 -0.3669 -0.2342 -0.1918
  468CHOL    C2 4940   6.940   4.904  12.779 -0.0233  0.1208 -0.2014
  469CHOL   ROH 4941   3.163   6.137  10.899 -0.0504 -0.3009  0.0786
  469CHOL    R1 4942   3.211   6.180  11.175  0.0782 -0.1414  0.0325
  469CHOL    R2 4943   3.378   6.380  11.267 -0.0430  0.0498 -0.1535
  469CHOL    R3 4944   3.159   6.451  11.412 -0.0209 -0.0853 -0.0521
  469CHOL    R4 4945   3.381   6.592  11.541 -0.0529  0.0767 -0.1739
  469CHOL    R5 4946   3.238   6.461  11.638  0.0832 -0.0124 -0.0910
  469CHOL    C1 4947   3.178   6.781  11.836 -0.0380 -0.0345 -0.0904
  469CHOL    C2 4948   2.969   6.931  12.159  0.1043 -0.0499 -0.1667
  470CHOL   ROH 4949   3.798   4.768  10.853  0.0063 -0.0054  0.0014
  470CHOL    R1 4950   3.610   4.727  11.060  0.0034  0.0415  0.0071
  470CHOL    R2 4951   3.674   4.596  11.295 -0.0155  0.0468  0.0120
  470CHOL    R3 4952   3.578   4.823  11.410  0.0249  0.0700  0.0020
  470CHOL    R4 4953   3.615   4.636  11.633  0.0324  0.0848  0.0167
  470CHOL    R5 4954   3.433   4.744  11.583  0.0368  0.1018  0.0286
  470CHOL    C1 4955   3.491   4.872  11.938  0.0983  0.1287  0.0100
  470CHOL    C2 4956   3.498   4.651  12.166  0.1033  0.1846 -0.2273
  471CHOL   ROH 4957   4.045   6.589  10.919  0.0506 -0.1372 -0.1948
  471CHOL    R1 4958   4.043   6.547  11.199  0.0660  0.0212 -0.1706
  471CHOL    R2 4959   3.989   6.749  11.379 -0.1796  0.0670 -0.2947
  471CHOL    R3 4960   3.800   6.576  11.469  0.0016 -0.0935 -0.2146
  471CHOL    R4 4961   3.842   6.764  11.691 -0.2370  0.0983 -0.3226
  471CHOL    R5 4962   3.854   6.546  11.701  0.0083  0.1115 -0.1862
  471CHOL    C1 4963   3.579   6.610  11.958 -0.1004 -0.0341 -0.2636
  471CHOL    C2 4964   3.362   6.568  12.412  0.0884  0.1847 -0.4918
  472CHOL   ROH 4965   4.692  -0.011  10.901  0.1892  0.0426  0.1007
  472CHOL    R1 4966   4.627  -0.047  11.174 -0.0102  0.0015  0.0505
  472CHOL    R2 4967   4.803   0.016  11.378 -0.0130 -0.3669  0.1800
  472CHOL    R3 4968   4.594   0.165  11.468  0.1615 -0.0893  0.1358
  472CHOL    R4 4969   4.771   0.136  11.700  0.0684 -0.3230  0.1713
  472CHOL    R5 4970   4.558   0.088  11.692  0.0067 -0.0414  0.1255
  472CHOL    C1 4971   4.556   0.346  11.973  0.2796 -0.0370  0.1251
  472CHOL    C2 4972   4.595   0.554  12.310  0.0589  0.0731 -0.1552
  473WN      WN 4973   4.349   2.126   9.059 -0.3407  0.0612 -0.1276
  474WN      WN 4974   4.832   6.912   9.214  0.1015 -0.0187  0.3332
  475WN      WN 4975   3.745   2.498   9.820 -0.0245 -0.2483 -0.0262
  476WN      WN 4976   7.237   3.239   9.653 -0.0300 -0.3507 -0.3276
  477WN      WN 4977   6.624   6.818  10.685 -0.2165  0.1372 -0.1134
  478WN      WN 4978   6.048   5.331   8.998  0.0533  0.1023  0.1838
  479WN      WN 4979   0.702   7.254   9.793  0.2650  0.2030 -0.1984
  480WN      WN 4980   3.586   3.239   8.026  0.3376 -0.1776  0.0747
  481WN      WN 4981   4.648   4.334   9.947 -0.3153 -0.2383  0.0489
  482WN      WN 4982   0.703   6.124   9.003 -0.0352  0.2034 -0.0357
  483WN      WN 4983   7.213   5.120   8.535 -0.1101  0.0913  0.0334
  484WN      WN 4984   6.166   0.379   7.662  0.2584  0.2555  0.1531
  485WN      WN 4985   6.541   6.243   8.321 -0.1792  0.0550 -0.1391
  486WN      WN 4986   0.255   2.259   7.850 -0.0374 -0.1484  0.0362
  487WN      WN 4987   5.782   1.491  10.459  0.1513  0.0459  0.1393
  488WN      WN 4988   4.939   6.502   9.458  0.0571  0.1619  0.1196
  489WN      WN 4989   2.774   2.834   9.214  0.2259  0.0782 -0.0544
  490WN      WN 4990   2.318   1.542  10.079  0.0476  0.6147 -0.1844
  491WN      WN 4991   4.924   1.823  10.508 -0.4041 -0.1045  0.1206
  492WN      WN 4992   3.770   0.441   7.944  0.0380 -0.1222  0.1762
  493WN      WN 4993   0.316   3.252  10.280 -0.3240  0.1189  0.0714
  494WN      WN 4994   4.967   6.219   9.055  0.5147  0.0371  0.0690
  495WN      WN 4995   2.391   0.218  10.001 -0.1242  0.1940  0.1613
  496WN      WN 4996   3.563   7.470   9.386 -0.0933 -0.3391 -0.2674
  497WN      WN 4997   1.064   4.913   9.613  0.1162  0.1734 -0.1088
  498WN      WN 4998   6.976   4.045   8.730 -0.0963 -0.1183  0.0668
  499WN      WN 4999   3.103   3.385   8.441 -0.1417  0.0828 -0.0639
  500WN      WN 5000   0.465   3.059   9.160  0.1083 -0.3297  0.3097
  501WN      WN 5001   3.568   2.818   9.449  0.3237 -0.0200 -0.0958
  502WN      WN 5002   4.982   5.651  10.008  0.0604 -0.0038 -0.0454
  503WN      WN 5003   2.192   4.371   7.473 -0.0207 -0.0414  0.4438
  504WN      WN 5004   3.043   7.328   9.597  0.1860 -0.1458  0.1806
  505WN      WN 5005   3.707   3.712   8.315 -0.0517  0.2173 -0.1809
  506WN      WN 5006   2.374   0.340   8.551 -0.0230 -0.0404 -0.0719
  507WN      WN 5007   7.307   5.802   9.196 -0.1999  0.0132 -0.1464
  508WN      WN 5008   3.208   1.208   7.940  0.2988 -0.1440 -0.0768
  509WN      WN 5009   1.267   2.838   9.357 -0.0575 -0.3087  0.2725
  510WN      WN 5010   3.037   3.162  10.005  0.1510 -0.1231 -0.0286
  511WN      WN 5011   6.516   6.126   9.765  0.1575  0.1020  0.1798
  512WN      WN 5012   4.635   5.163   9.389 -0.0896 -0.2898  0.0171
  513WN      WN 5013   0.599   2.645   7.930 -0.0836  0.3281 -0.0098
  514WN      WN 5014   2.046   0.983  10.652 -0.0275 -0.0537  0.1484
  515WN      WN 5015   2.279   2.312  10.081  0.2125  0.1891  0.0617
  516WN      WN 5016   0.322   5.959   9.366 -0.1046  0.3913  0.1394
  517WN      WN 5017   1.316   5.393  10.821 -0.0117  0.1133  0.0769
  518WN      WN 5018   6.750   0.252   9.595  0.1392  0.1517 -0.0488
  519WN      WN 5019   3.936   0.889   7.914  0.1763  0.2266  0.0749
  520WN      WN 5020   1.071   7.292   8.954 -0.1907  0.0243 -0.2485
  521WN      WN 5021   3.174   0.631  10.073  0.1833 -0.3194  0.0766
  522WN      WN 5022   2.330   0.186  10.502 -0.0879  0.1139  0.1409
  523WN      WN 5023   3.247   2.821   9.070 -0.3411 -0.0968  0.0425
  524WN      WN 5024   3.203   1.296   8.423 -0.1261  0.0285  0.0670
  525WN      WN 5025   1.851   2.920   8.185 -0.1020 -0.0775  0.0038
  526WN      WN 5026   0.924   2.738   7.557 -0.0825 -0.0589 -0.0554
  527WN      WN 5027   6.632   6.038   8.752  0.0134 -0.0027  0.0867
  528WN      WN 5028   3.507   5.769   7.670  0.1043 -0.1456 -0.0644
  529WN      WN 5029   6.750   0.113  10.089  0.1832  0.1313 -0.0353
  530WN      WN 5030   3.851   1.477   8.624 -0.1032 -0.1321  0.3251
  531WN      WN 5031   1.467   6.447   8.611  0.3359  0.0037 -0.3967
  532WN      WN 5032   2.724   5.356   9.584 -0.0459  0.0918 -0.2566
  533WN      WN 5033   0.411   6.942  10.122 -0.1530  0.0249 -0.0522
  534WN      WN 5034   1.950   6.339   8.777 -0.3290 -0.3636 -0.1880
  535WN      WN 5035   1.910   2.240   9.551  0.0922  0.4168  0.0048
  536WN      WN 5036   0.941   2.490   8.429 -0.0876 -0.3129 -0.0461
  537WN      WN 5037   7.188   5.414   9.493 -0.3233 -0.2854  0.2414
  538WN      WN 5038   2.570   5.764   9.276 -0.1827 -0.0197  0.0414
  539WN      WN 5039   0.573   6.584   8.790 -0.1486  0.4845 -0.1660
  540WN      WN 5040   1.454   4.824   9.336 -0.1777  0.0195  0.0208
  541WN      WN 5041   0.283   4.931   8.568  0.1006  0.2036  0.0226
  542WN      WN 5042   4.131   5.331   9.223 -0.3018  0.1572 -0.1998
  543WN      WN 5043   5.875   0.191   8.633  0.1098  0.1684 -0.3534
  544WN      WN 5044   1.067   0.103   9.975  0.0766 -0.1008  0.2510
  545WN      WN 5045   2.795   2.051  10.096  0.0978 -0.0636 -0.2291
  546WN      WN 5046   6.047   6.194   9.505  0.0635  0.0999 -0.1982
  547WN      WN 5047   7.010   5.126  10.401 -0.0034 -0.1071 -0.3033
  548WN      WN 5048   4.459   0.245   9.612  0.1432 -0.1957 -0.0614
  549WN      WN 5049   7.249   2.206   9.082  0.0887  0.0336 -0.0271
  550WN      WN 5050   3.830   2.766  10.229 -0.1181 -0.0906 -0.0563
  551WN      WN 5051   3.045   4.225   8.882 -0.0149  0.1642  0.0035
  552WN      WN 5052   5.634   1.980   9.841 -0.1736  0.2011  0.0421
  553WN      WN 5053   4.405   5.633   9.521 -0.2450  0.2749 -0.0078
  554WN      WN 5054   0.626   4.904   8.223  0.2287 -0.0781  0.0026
  555WN      WN 5055   2.338   3.547   9.909  0.3369 -0.2504 -0.2161
  556WN      WN 5056   1.394   3.878  10.379  0.4057 -0.0748 -0.0516
  557WN      WN 5057   5.317   3.544   8.206 -0.2764 -0.0176 -0.0685
  558WN      WN 5058   3.179   0.773   8.937  0.1154 -0.0138  0.4484
  559WN      WN 5059   2.586   7.475   7.641 -0.1078  0.2202 -0.1408
  560WN      WN 5060   2.875   3.278   8.877  0.0748  0.4145  0.1421
  561WN      WN 5061   7.338   0.074  10.774 -0.0975 -0.1386  0.0802
  562WN      WN 5062   3.398   1.201   9.485  0.1355  0.0992  0.0747
  563WN      WN 5063   0.430   4.730  10.259 -0.1608  0.1318  0.1508
  564WN      WN 5064   6.962   6.585  10.204 -0.2519 -0.1468 -0.0877
  565WN      WN 5065   4.228   5.777   8.669  0.2928  0.3599 -0.3809
  566WN      WN 5066   3.220   5.658   8.123 -0.2028  0.0475  0.2438
  567WN      WN 5067   1.960   6.705  10.494 -0.1725 -0.4892 -0.1869
  568WN      WN 5068   2.690   4.462   9.055 -0.1048  0.0328  0.1231
  569WN      WN 5069   1.187   7.438  11.323 -0.0823  0.0542 -0.0486
  570WN      WN 5070   5.189   7.253   9.127  0.0041  0.0430 -0.3569
  571WN      WN 5071   4.292   5.256   8.432 -0.1979 -0.0604 -0.0483
  572WN      WN 5072   4.362   4.376   8.428  0.0620  0.3626 -0.0412
  573WN      WN 5073   6.708   4.511   8.144 -0.0743  0.0960  0.0673
  574WN      WN 5074   4.995   6.543   8.590 -0.2486  0.3381 -0.4134
  575WN      WN 5075   6.498   5.529   9.643  0.1324  0.2966 -0.0879
  576WN      WN 5076   6.684   7.434  10.533 -0.4223  0.1439 -0.0868
  577WN      WN 5077   4.098   6.839   8.715  0.0223 -0.0104  0.0701
  578WN      WN 5078   1.146   3.403  10.440 -0.0151 -0.0863 -0.2189
  579WN      WN 5079   4.982   5.285   8.478  0.0390 -0.1109 -0.1276
  580WN      WN 5080   3.791   2.858   8.921  0.0235  0.0951 -0.0817
  581WN      WN 5081   0.911   3.763   8.735  0.3312 -0.2138 -0.2657
  582WN      WN 5082   4.897   0.407   9.638  0.1385  0.2128 -0.0579
  583WN      WN 5083   6.255   7.334   8.734  0.1375 -0.0542  0.2758
  584WN      WN 5084   5.186   2.571   8.848 -0.1679  0.0913 -0.2202
  585WN      WN 5085   1.171   4.841   7.230 -0.2621 -0.0236 -0.1111
  586WN      WN 5086   4.478   6.687   9.574  0.1149 -0.2978 -0.0108
  587WN      WN 5087   0.086   4.109   8.854 -0.0206 -0.1374 -0.1423
  588WN      WN 5088   5.578   6.239  10.098 -0.0251 -0.1169  0.2249
  589WN      WN 5089   4.884   2.717  10.141  0.2641 -0.0471  0.0404
  590WN      WN 5090   6.753   4.751   9.765  0.0934  0.2562  0.2185
  591WN      WN 5091   0.615   3.437   8.302  0.2159  0.3331  0.3634
  592WN      WN 5092   0.678   3.982   8.278 -0.2427  0.1860  0.1189
  593WN      WN 5093   3.492   6.155   8.002  0.0594  0.1136  0.4079
  594WN      WN 5094   6.619   3.717   8.853 -0.2266  0.0499 -0.2436
  595WN      WN 5095   4.175   4.477  10.694 -0.0550  0.1380 -0.1885
  596WN      WN 5096   3.402   4.967  10.074 -0.3612 -0.0145 -0.0464
  597WN      WN 5097   4.665   2.479   8.906  0.0869  0.1716 -0.0681
  598WN      WN 5098   5.584   1.858   8.429 -0.1350  0.2523  0.0754
  599WN      WN 5099   1.770   1.223   9.571 -0.0794 -0.1347  0.3478
  600WN      WN 5100   1.647   1.750   8.819 -0.1329  0.3473 -0.2320
  601WN      WN 5101   7.264   4.821   9.638  0.4222 -0.3264 -0.3017
  602WN      WN 5102   0.577   1.840   7.776  0.0854 -0.0629 -0.1639
  603WN      WN 5103   7.328   1.125  10.487  0.0148 -0.1342  0.2140
  604WN      WN 5104   0.458   0.737   9.719 -0.1094 -0.2443 -0.2995
  605WN      WN 5105   2.870   5.305   7.948 -0.1255 -0.1465 -0.1635
  606WN      WN 5106   1.168   7.211   8.471  0.1361  0.0301 -0.0688
  607WN      WN 5107   0.789   6.875   9.110  0.1863 -0.2470 -0.0545
  608WN      WN 5108   0.305   2.482   9.454 -0.2736 -0.1963 -0.0216
  609WN      WN 5109   3.582   4.886   8.564  0.3645 -0.0472  0.0001
  610WN      WN 5110   5.468   3.117   9.146  0.0839  0.0628 -0.0568
  611WN      WN 5111   6.052   0.609  10.343  0.0677 -0.1848  0.2099
  612WN      WN 5112   6.632   7.209   8.375  0.0761 -0.1609 -0.0851
  613WN      WN 5113   3.555   0.587   8.748 -0.2030 -0.3570 -0.1531
  614WN      WN 5114   4.399   1.756  10.493  0.0613  0.0431 -0.0745
  615WN      WN 5115   1.988   7.444   9.636  0.0589  0.3598 -0.2625
  616WN      WN 5116   1.693   3.341   8.537  0.1095 -0.2198  0.0645
  617WN      WN 5117   5.125   1.153   8.907 -0.0122 -0.0333 -0.0514
  618WN      WN 5118   4.742   6.828   8.201 -0.1254 -0.0509  0.1379
  619WN      WN 5119   5.579   0.211   7.434 -0.0762 -0.0306  0.3183
  620WN      WN 5120   6.564   1.264  10.856  0.0188  0.0171 -0.0227
  621WN      WN 5121   5.058   4.260  10.257 -0.1907 -0.1855 -0.0115
  622WN      WN 5122   2.048   0.667   8.416  0.0703  0.0681 -0.0328
  623WN      WN 5123   1.781   3.900   9.292 -0.0704 -0.2610  0.1981
  624WN      WN 5124   4.677   3.220   8.285  0.3165  0.0341 -0.0553
  625WN      WN 5125   4.110   2.523   7.739  0.1458 -0.2286  0.1450
  626WN      WN 5126   1.735   4.879   8.434 -0.1778 -0.3146 -0.0983
  627WN      WN 5127   1.632   7.416   8.391 -0.1347  0.0317 -0.3394
  628WN      WN 5128   4.067   1.854   8.177 -0.2422 -0.1308  0.3206
  629WN      WN 5129   5.069   5.185   9.099 -0.0796  0.0744 -0.2366
  630WN      WN 5130   0.061   2.208  10.296 -0.1676  0.4560 -0.0660
  631WN      WN 5131   5.592   3.106   9.662 -0.2030 -0.0616 -0.1242
  632WN      WN 5132   6.634   2.923   8.539 -0.1829 -0.0731 -0.0058
  633WN      WN 5133   6.945   0.755  10.318  0.0954  0.1301  0.3789
  634WN      WN 5134   3.935   7.084   9.603 -0.1237  0.0353 -0.1459
  635WN      WN 5135   5.572   2.829  10.244 -0.1056 -0.0453  0.0213
  636WN      WN 5136   2.961   5.986   7.795 -0.1002  0.3083  0.2410
  637WN      WN 5137   7.086   4.361   9.537  0.0598  0.1641  0.0389
  638WN      WN 5138   5.294   1.304   9.370  0.1145 -0.1339  0.1451
  639WN      WN 5139   5.642   5.783   9.444 -0.1103 -0.1238  0.1597
  640WN      WN 5140   0.708   3.832   9.622 -0.1700 -0.0149 -0.2739
  641WN      WN 5141   0.703   2.200   8.074  0.1036 -0.1533  0.1396
  642WN      WN 5142   7.392   6.094   7.551 -0.2170 -0.2270  0.2673
  643WN      WN 5143   5.535   5.792   9.962  0.2206  0.1361 -0.1945
  644WN      WN 5144   2.797   3.562   8.108  0.0185 -0.1469  0.0944
  645WN      WN 5145   6.092   2.819  10.328  0.0978  0.0554 -0.0068
  646WN      WN 5146   1.118   5.124   8.616  0.2310  0.0248  0.0856
  647WN      WN 5147   3.562   0.802   8.258  0.1446  0.0157  0.2496
  648WN      WN 5148   0.022   4.459   9.317  0.3229 -0.1194 -0.1549
  649WN      WN 5149   1.227   2.148  10.212  0.2553 -0.0991  0.0314
  650WN      WN 5150   6.725   6.919   9.357  0.0249  0.1199  0.0243
  651WN      WN 5151   0.640   5.137  10.039  0.2818  0.1497  0.0550
  652WN      WN 5152   6.187   2.316  10.723  0.1230  0.0058  0.0415
  653WN      WN 5153   3.820   2.045   8.999 -0.0689  0.0557 -0.0366
  654WN      WN 5154   5.557   0.010   9.365  0.2127  0.0324 -0.0459
  655WN      WN 5155   2.023   2.341   8.342 -0.0382  0.2269  0.1422
  656WN      WN 5156   0.815   0.382   9.127  0.0127  0.2813 -0.0374
  657WN      WN 5157   5.390   5.350   9.855 -0.0593  0.0156  0.1547
  658WN      WN 5158   4.662   6.233   8.193 -0.1543  0.3117  0.4648
  659WN      WN 5159   6.259   4.963   9.612  0.0169  0.1905  0.0429
  660WN      WN 5160   6.061   3.858   9.223  0.4519 -0.0944  0.2724
  661WN      WN 5161   5.874   1.941   9.046 -0.0829 -0.0710  0.1147
  662WN      WN 5162   6.620   6.980   8.822  0.2286  0.5859  0.1771
  663WN      WN 5163   4.643   4.756   9.659 -0.0357 -0.1300 -0.0945
  664WN      WN 5164   0.975   0.334  10.510  0.0266  0.1189 -0.2839
  665WN      WN 5165   4.880   5.288   7.497  0.3170 -0.0024 -0.4642
  666WN      WN 5166   6.599   5.783   8.125  0.1324 -0.0964  0.0253
  667WN      WN 5167   0.015   7.277   7.990  0.1191 -0.0016 -0.1021
  668WN      WN 5168   1.685   6.492   7.624 -0.0226  0.0375  0.3259
  669WN      WN 5169   6.100   1.596   8.792  0.1132 -0.0376 -0.0125
  670WN      WN 5170   5.123   4.300   9.020  0.5398  0.0159  0.4119
  671WN      WN 5171   2.557   5.560   8.795 -0.0847 -0.0319  0.1378
  672WN      WN 5172   4.016   5.800   9.235  0.2365  0.2688  0.1467
  673WN      WN 5173   4.950   3.552   8.584  0.2478 -0.1258 -0.0630
  674WN      WN 5174   6.964   2.786   9.784 -0.0823  0.0744  0.2477
  675WN      WN 5175   5.959   4.204   8.733  0.0661 -0.2906 -0.0799
  676WN      WN 5176   6.960   5.858   9.693  0.3278  0.1180  0.2723
  677WN      WN 5177   5.434   5.644   8.507 -0.0568  0.0052  0.3399
  678WN      WN 5178   1.093   1.324  10.130  0.0157 -0.2268 -0.0961
  679WN      WN 5179   0.254   1.346  10.312 -0.0204  0.0970 -0.2863
  680WN      WN 5180   3.228   6.277   9.173  0.2724  0.1508  0.0415
  681WN      WN 5181   6.466   4.265  10.333 -0.0623 -0.1442  0.0247
  682WN      WN 5182   2.998   5.411  10.007 -0.2161  0.0339 -0.0977
  683WN      WN 5183   1.476   2.306   8.187 -0.3533 -0.0268  0.1511
  684WN      WN 5184   5.974   4.813  10.053 -0.0896 -0.0694 -0.3115
  685WN      WN 5185   4.305   1.429   9.312 -0.2221  0.4150  0.0309
  686WN      WN 5186   6.558   7.383   9.159 -0.0893  0.2496 -0.0939
  687WN      WN 5187   7.488   1.942   8.640  0.0901 -0.1677  0.2567
  688WN      WN 5188   4.296   1.228  10.247 -0.0840 -0.0392  0.1962
  689WN      WN 5189   4.320   2.624  10.019  0.0537  0.0191  0.0190
  690WN      WN 5190   4.360   7.020   9.238  0.1312  0.0901  0.1374
  691WN      WN 5191   2.815   1.713   7.985 -0.4209 -0.3107  0.1275
  692WN      WN 5192   5.847   2.243   9.493  0.0358 -0.1595  0.1061
  693WN      WN 5193   7.160   2.030   9.660 -0.2649  0.0779  0.2458
  694WN      WN 5194   2.702   2.032   8.945 -0.0686  0.1772  0.0095
  695WN      WN 5195   5.678   3.612  10.291 -0.1225 -0.1008 -0.2084
  696WN      WN 5196   0.918   6.977  10.180 -0.2829 -0.3812 -0.0597
  697WN      WN 5197   5.889   0.013   7.842 -0.1190  0.0976 -0.0192
  698WN      WN 5198   0.008   5.703   7.805  0.1451 -0.0990  0.2898
  699WN      WN 5199   0.400   5.552   9.659 -0.1727 -0.3943 -0.1923
  700WN      WN 5200   2.033   1.497   9.058 -0.0697 -0.0317  0.0364
  701WN      WN 5201   1.210   4.339  10.276  0.0483  0.0618 -0.1834
  702WN      WN 5202   5.109   7.034   8.686 -0.2980  0.1658 -0.0299
  703WN      WN 5203   4.231   2.733   9.052 -0.1686 -0.1611 -0.1835
  704WN      WN 5204   3.824   3.620   8.922 -0.1714  0.0635  0.0180
  705WN      WN 5205   3.522   4.205   9.231 -0.1775  0.2631 -0.1511
  706WN      WN 5206   3.285   4.413  10.085  0.0574  0.3576 -0.0714
  707WN      WN 5207   5.501   1.135   8.523  0.2719  0.1684  0.0207
  708WN      WN 5208   4.246   4.629  10.057 -0.1282  0.0931 -0.0544
  709WN      WN 5209   3.237   6.449   9.923  0.1347  0.0020  0.0913
  710WN      WN 5210   0.777   2.663   9.242  0.0362  0.0368 -0.2479
  711WN      WN 5211   6.632   6.510   9.120  0.2187  0.1479 -0.0607
  712WN      WN 5212   6.884   1.447   9.153  0.1354  0.1714  0.1702
  713WN      WN 5213   6.305   2.234   9.312 -0.1206 -0.1175 -0.0246
  714WN      WN 5214   7.037   1.824   8.798 -0.0848 -0.0315  0.1017
  715WN      WN 5215   7.049   0.454   8.726 -0.0220 -0.2733 -0.0340
  716WN      WN 5216   1.217   6.981   9.306 -0.3819  0.0308 -0.0282
  717WN      WN 5217   1.772   3.501   9.640 -0.0988  0.4001  0.0873
  718WN      WN 5218   6.690   2.393   8.050 -0.1153 -0.1382 -0.1661
  719WN      WN 5219   3.062   7.484  10.067  0.0613  0.3204 -0.1013
  720WN      WN 5220   7.256   3.107   9.200 -0.0274 -0.1584  0.2287
  721WN      WN 5221   3.677   0.713   9.755  0.0404 -0.1285 -0.1312
  722WN      WN 5222   0.460   2.477  10.680  0.2769 -0.0636 -0.1986
  723WN      WN 5223   4.622   6.902   8.720 -0.0511  0.0143  0.2254
  724WN      WN 5224   2.937   2.482   8.829 -0.2796 -0.3140 -0.0851
  725WN      WN 5225   3.394   0.280   9.775  0.1312 -0.0598 -0.1864
  726WN      WN 5226   0.280   0.555  11.025  0.1953 -0.1874 -0.2914
  727WN      WN 5227   4.796   5.930  10.721  0.1102  0.2555 -0.2452
  728WN      WN 5228   4.440   5.122  10.104 -0.0040  0.0976 -0.0697
  729WN      WN 5229   3.089   0.821   8.454 -0.3590  0.0868  0.0743
  730WN      WN 5230   2.048   0.419   9.581 -0.1633 -0.3057 -0.1317
  731WN      WN 5231   0.017   1.319   9.844  0.0701 -0.2529 -0.2228
  732WN      WN 5232   1.430   3.311   9.298  0.3188 -0.0209 -0.1042
  733WN      WN 5233   3.226   1.748   9.726 -0.1420  0.0132  0.0297
  734WN      WN 5234   0.317   5.734   8.223 -0.1684 -0.4364  0.0245
  735WN      WN 5235   4.841   3.471   9.918 -0.0824 -0.1177 -0.0482
  736WN      WN 5236   2.609   5.723   9.901  0.0634 -0.1419  0.2014
  737WN      WN 5237   2.426   4.952   9.583  0.0189  0.0796  0.0119
  738WN      WN 5238   6.788   1.715  10.597  0.2789 -0.1271 -0.1296
  739WN      WN 5239   2.303   1.297   9.576 -0.1460 -0.0496 -0.1836
  740WN      WN 5240   4.066   6.260   8.955 -0.0198  0.0006  0.1763
  741WN      WN 5241   1.738   1.043   7.686  0.1070 -0.3854  0.2397
  742WN      WN 5242   5.701   1.315   9.642  0.3657 -0.2348  0.0105
  743WN      WN 5243   2.691   2.256   7.934 -0.0630  0.0730 -0.3301
  744WN      WN 5244   3.606   6.909   8.657 -0.0269 -0.1206 -0.3122
  745WN      WN 5245   1.749   3.003   9.454  0.0584  0.3530 -0.1529
  746WN      WN 5246   4.213   0.443   7.743  0.1884 -0.1708 -0.0335
  747WN      WN 5247   1.567   6.178   9.219  0.0070 -0.1325 -0.0433
  748WN      WN 5248   1.897   2.630  10.155  0.0055  0.2566 -0.1293
  749WN      WN 5249   3.926   1.167   9.565 -0.1330 -0.2059  0.0574
  750WN      WN 5250   6.359   0.280   9.277  0.0599 -0.1901 -0.0547
  751WN      WN 5251   2.485   4.747   7.716 -0.0365  0.1628 -0.4087
  752WN      WN 5252   1.384   2.638  10.212  0.0596 -0.2179 -0.0553
  753WN      WN 5253   4.080   6.227   9.454  0.0078 -0.2389 -0.1207
  754WN      WN 5254   3.772   4.068   8.716 -0.2194 -0.2534  0.1262
  755WN      WN 5255   2.845   0.386   8.322 -0.3231  0.0663 -0.0675
  756WN      WN 5256   5.022   3.320   9.064  0.2594 -0.3595 -0.0971
  757WN      WN 5257   1.817   0.251   8.674  0.0462  0.1484  0.2355
  758WN      WN 5258   4.760   7.395   8.895 -0.1164 -0.0256  0.2721
  759WN      WN 5259   3.579   7.508   7.795  0.0248 -0.1759  0.4239
  760WN      WN 5260   0.546   5.348   8.485  0.0806  0.1388 -0.1023
  761WN      WN 5261   2.333   4.819   9.103  0.1567 -0.4119 -0.1778
  762WN      WN 5262   2.924   2.186   8.364 -0.0490  0.4184 -0.2651
  763WN      WN 5263   6.597   7.032  10.244  0.2992 -0.1223 -0.2717
  764WN      WN 5264   7.156   7.410   8.306  0.0389  0.0468 -0.0767
  765WN      WN 5265   0.364   1.512   8.619  0.0826 -0.0399  0.1436
  766WN      WN 5266   1.337   4.279   9.307 -0.0341 -0.0673  0.2067
  767WN      WN 5267   1.656   4.557   8.055 -0.1837  0.1947 -0.1074
  768WN      WN 5268   3.080   2.707   9.580  0.2459  0.2614 -0.1605
  769WN      WN 5269   6.418   5.350   8.142  0.0429  0.2577 -0.0070
  770WN      WN 5270   6.701   5.160   9.410  0.2930  0.2842 -0.2641
  771WN      WN 5271   5.891   0.199  10.514  0.2004  0.5130  0.0789
  772WN      WN 5272   5.170   2.432  10.547  0.1717 -0.0952  0.1734
  773WN      WN 5273   3.030   6.271   8.163 -0.3156  0.0151 -0.1795
  774WN      WN 5274   5.381   5.149   7.912 -0.1157 -0.0380 -0.0036
  775WN      WN 5275   7.183   0.821   7.552 -0.0677  0.0353 -0.0005
  776WN      WN 5276   0.276   2.217   8.971  0.0402  0.1754 -0.0250
  777WN      WN 5277   0.480   6.880   9.573  0.2299  0.1219 -0.0886
  778WN      WN 5278   3.831   1.405   9.127  0.0027 -0.0276  0.0434
  779WN      WN 5279   3.893   5.045  10.126 -0.1205 -0.2325  0.1207
  780WN      WN 5280   2.657   7.020   9.819 -0.1928  0.0310  0.0094
  781WN      WN 5281   1.105   3.508   9.655  0.1140 -0.0126 -0.1396
  782WN      WN 5282   1.367   3.978   7.951  0.0223 -0.2557 -0.0595
  783WN      WN 5283   3.935   6.579  10.370 -0.1580 -0.1379  0.3324
  784WN      WN 5284   0.877   5.862   8.367  0.0947  0.1277  0.2763
  785WN      WN 5285   4.560   3.754   8.986 -0.0142 -0.0207 -0.1417
  786WN      WN 5286   0.302   0.889   8.371  0.0370  0.0016 -0.0896
  787WN      WN 5287   0.893   6.641   7.795  0.0415  0.0462 -0.1775
  788WN      WN 5288   2.420   6.189   8.233 -0.2950 -0.1490  0.0742
  789WN      WN 5289   1.435   6.905  10.238  0.4481 -0.0233 -0.2056
  790WN      WN 5290   4.543   4.667   8.745  0.2276  0.0611 -0.0070
  791WN      WN 5291   6.092   2.350   8.051  0.0524 -0.3085  0.0617
  792WN      WN 5292   6.143   0.517  10.843 -0.0369 -0.2375  0.0596
  793WN      WN 5293   2.078   0.882   9.412  0.1686  0.0080  0.1286
  794WN      WN 5294   1.478   5.581   9.190 -0.2187 -0.1320 -0.0972
  795WN      WN 5295   0.832   0.081   8.427 -0.0892 -0.0060  0.0955
  796WN      WN 5296   4.739   1.633  10.988  0.0028 -0.1588  0.1224
  797WN      WN 5297   4.505   2.467   9.393 -0.0590 -0.0597 -0.2600
  798WN      WN 5298   4.483   1.558   8.358  0.2224 -0.2174 -0.1564
  799WN      WN 5299   0.254   4.129   8.231  0.0836  0.0401 -0.0243
  800WN      WN 5300   6.393   0.907  10.078 -0.2316 -0.1315 -0.0846
  801WN      WN 5301   4.598   1.878   9.602  0.0511 -0.0535 -0.0996
  802WN      WN 5302   4.468   3.366   8.678 -0.1156  0.0672 -0.0953
  803WN      WN 5303   7.486   4.071   9.782 -0.3966  0.1109  0.1800
  804WN      WN 5304   5.337   3.600   9.355  0.3696  0.0650 -0.5468
  805WN      WN 5305   0.171   4.585   9.794  0.0009  0.0007 -0.1521
  806WN      WN 5306   6.210   0.094   8.251 -0.1144  0.1570  0.1309
  807WN      WN 5307   1.353   2.784   8.363 -0.0367 -0.3059 -0.2304
  808WN      WN 5308   4.079   0.324   8.599  0.2497  0.1389  0.0247
  809WN      WN 5309   1.787   7.170   9.994 -0.3431  0.0780 -0.0466
  810WN      WN 5310   7.351   1.729  10.587  0.1110  0.1272 -0.1587
  811WN      WN 5311   0.119   5.436   9.262 -0.0518  0.0296  0.0851
  812WN      WN 5312   1.147   1.257   8.841 -0.1772  0.0425  0.0449
  813WN      WN 5313   2.944   1.544   9.036  0.4059  0.0397 -0.1686
  814WN      WN 5314   2.454   1.105   9.148  0.1169  0.2559 -0.0423
  815WN      WN 5315   0.478   4.228   9.843 -0.0367  0.1279  0.4487
  816WN      WN 5316   0.135   3.660  10.554  0.2797 -0.1745  0.0529
  817WN      WN 5317   1.462   0.110   9.098 -0.0252 -0.2128 -0.2837
  818WN      WN 5318   7.401   0.868   8.004  0.3568  0.2368 -0.2832
  819WN      WN 5319   2.532   3.629   8.498  0.2923 -0.3588  0.3757
  820WN      WN 5320   2.587   7.074   8.376  0.0648 -0.0430 -0.4503
  821WN      WN 5321   2.318   3.741   9.118  0.0531 -0.3247 -0.0604
  822WN      WN 5322   2.237   5.704   8.009  0.2427  0.2505 -0.0043
  823WN      WN 5323   5.256   6.087   9.428 -0.3125 -0.2352 -0.2148
  824WN      WN 5324   3.717   5.020   9.526  0.0620  0.1389 -0.2027
  825WN      WN 5325   0.201   1.104   9.414 -0.0527 -0.0330 -0.0297
  826WN      WN 5326   5.406   7.360   7.754 -0.3013  0.1558 -0.3818
  827WN      WN 5327   4.071   1.929  10.823 -0.0054 -0.1335 -0.2288
  828WN      WN 5328   1.380   4.542   9.756  0.2366  0.1979 -0.1688
  829WN      WN 5329   6.418   0.342  10.425 -0.2427  0.2539 -0.0283
  830WN      WN 5330   4.287   1.055   8.350 -0.3656 -0.2147 -0.0912
  831WN      WN 5331   1.445   3.712   8.933  0.1820 -0.0353 -0.0834
  832WN      WN 5332   2.713   7.144   9.308  0.1012 -0.2375  0.0367
  833WN      WN 5333   1.968   6.176   9.811  0.2092  0.0609  0.0741
  834WN      WN 5334   4.894   4.445   8.461  0.1223  0.0402  0.3452
  835WN      WN 5335   3.752   5.307   8.374 -0.1582  0.1641 -0.0057
  836WN      WN 5336   6.120   5.086  10.494  0.1514 -0.1070 -0.1633
  837WN      WN 5337   6.922   4.708   7.614 -0.0585 -0.1158 -0.0724
  838WN      WN 5338   4.106   4.034   8.143  0.1248 -0.0947 -0.0149
  839WN      WN 5339   7.339   2.499   9.489  0.0166 -0.0665  0.1554
  840WN      WN 5340   0.455   4.491   8.553  0.4232  0.2229  0.0614
  841WN      WN 5341   0.557   2.702   9.809 -0.1642  0.1660  0.0151
  842WN      WN 5342   5.679   4.199   8.258  0.1086  0.2334  0.2757
  843WN      WN 5343   2.384   1.972   9.788 -0.3805  0.0934  0.0526
  844WN      WN 5344   5.015   7.360  10.518  0.0261  0.2167 -0.2153
  845WN      WN 5345   0.037   1.810   9.971 -0.0509 -0.1331  0.1301
  846WN      WN 5346   4.583   0.295   9.057  0.2278 -0.4020  0.1563
  847WN      WN 5347   5.107   1.810   9.579 -0.1246  0.0464 -0.0341
  848WN      WN 5348   2.848   0.392   7.806  0.2371  0.2985  0.3892
  849WN      WN 5349   4.942   7.031  10.165 -0.1122 -0.0985 -0.2139
  850WN      WN 5350   5.676   6.450   7.942 -0.0353 -0.0540  0.0376
  851WN      WN 5351   1.113   0.837  10.343  0.0254  0.2216 -0.1902
  852WN      WN 5352   0.921   3.010   8.116  0.1212 -0.1071 -0.2134
  853WN      WN 5353   2.007   3.792  10.201 -0.0918 -0.3487  0.0053
  854WN      WN 5354   0.707   0.937   9.299  0.0719  0.0507  0.1760
  855WN      WN 5355   0.296   2.243   8.366  0.2851 -0.1572 -0.0844
  856WN      WN 5356   5.578   2.178  11.082 -0.0325  0.1518  0.2599
  857WN      WN 5357   6.392   4.129   9.564  0.1339  0.1187  0.4027
  858WN      WN 5358   2.269   3.283   7.874 -0.0704  0.0258 -0.0507
  859WN      WN 5359   5.366   4.774   9.122 -0.1163  0.0851  0.2950
  860WN      WN 5360   4.625   5.687   7.750  0.2637 -0.1742 -0.0953
  861WN      WN 5361   2.826   4.555   9.705 -0.1801  0.2185  0.1751
  862WN      WN 5362   4.708   7.433   9.389 -0.1421 -0.0826 -0.0577
  863WN      WN 5363   5.136   6.040   8.358 -0.0725 -0.0228  0.1082
  864WN      WN 5364   4.573   3.065  10.122  0.0284  0.0654 -0.0936
  865WN      WN 5365   7.255   0.361  10.066  0.4713 -0.5697  0.1279
  866WN      WN 5366   5.894   0.156  10.006 -0.0423  0.3651 -0.3826
  867WN      WN 5367   5.891   5.781   8.894  0.0967  0.1672 -0.1224
  868WN      WN 5368   4.030   2.927   8.037 -0.3429  0.0689  0.1745
  869WN      WN 5369   1.072   0.507   8.224 -0.0774 -0.2502 -0.1240
  870WN      WN 5370   3.867   2.458   9.304  0.1807 -0.0754 -0.3905
  871WN      WN 5371   1.552   3.038   8.906 -0.0378  0.0983  0.0169
  872WN      WN 5372   7.421   0.545  10.554  0.1746 -0.1021 -0.1738
  873WN      WN 5373   5.143   0.778   9.234  0.1306 -0.0246  0.0156
  874WN      WN 5374   5.759   5.320  10.134  0.1589 -0.1509 -0.2262
  875WN      WN 5375   5.974   4.556  10.523  0.0131 -0.3186 -0.1454
  876WN      WN 5376   6.153   4.594   9.270 -0.0235  0.0633 -0.2437
  877WN      WN 5377   0.710   1.422   9.335 -0.0364 -0.3824  0.1693
  878WN      WN 5378   3.383   3.812   8.803  0.4763 -0.1941 -0.1781
  879WN      WN 5379   3.879   4.392   7.822  0.0647  0.2684  0.0625
  880WN      WN 5380   1.447   3.643   7.594 -0.0033 -0.0182  0.3659
  881WN      WN 5381   5.691   2.652   9.720 -0.1243  0.2514  0.2028
  882WN      WN 5382   2.161   5.165   8.704  0.1302  0.1948  0.3858
  883WN      WN 5383   0.254   0.922  10.646  0.0816  0.0679 -0.1532
  884WN      WN 5384   6.580   1.049   8.075 -0.0145  0.0274 -0.0665
  885WN      WN 5385   2.886   4.070   9.924 -0.0854  0.0199 -0.0176
  886WN      WN 5386   7.467   5.899   8.641 -0.0327 -0.2767 -0.2007
  887WN      WN 5387   4.782   7.505   9.987 -0.0993  0.0854  0.0864
  888WN      WN 5388   0.658   3.568  10.510 -0.0104  0.0373  0.3194
  889WN      WN 5389   1.269   2.543   8.854  0.0692  0.1650 -0.0178
  890WN      WN 5390   7.035   1.938  11.051  0.2197 -0.1306 -0.0482
  891WN      WN 5391   0.164   2.830  10.770  0.1006  0.1944  0.0793
  892WN      WN 5392   0.382   4.629   8.999  0.2421  0.1426  0.1702
  893WN      WN 5393   2.538   0.179   8.974  0.0999  0.2162 -0.0182
  894WN      WN 5394   5.509   4.885   9.904 -0.2285  0.0563  0.0331
  895WN      WN 5395   3.792   6.628   8.018 -0.0660  0.2028 -0.0936
  896WN      WN 5396   1.712   6.652   8.083  0.1874 -0.2049 -0.0489
  897WN      WN 5397   2.724   6.471   9.966 -0.2309 -0.1057 -0.0870
  898WN      WN 5398   0.400   6.202   8.474  0.0783 -0.1261 -0.0800
  899WN      WN 5399   1.614   2.270   8.714  0.2307 -0.2035  0.0378
  900WN      WN 5400   4.927   3.425   7.931  0.1117  0.1355  0.1207
  901WN      WN 5401   0.585   5.532   9.177 -0.1165 -0.0124 -0.1068
  902WN      WN 5402   5.028   4.863   8.729 -0.0012  0.0484 -0.0920
  903WN      WN 5403   4.900   5.634   8.800 -0.0722 -0.2767 -0.2308
  904WN      WN 5404   3.018   4.064   9.396  0.0705  0.0363  0.2750
  905WN      WN 5405   2.117   3.242  10.353 -0.0379  0.4075 -0.1794
  906WN      WN 5406   7.187   7.359  10.373 -0.1492 -0.1577 -0.4719
  907WN      WN 5407   0.219   5.395  10.102 -0.3279  0.2433  0.1346
  908WN      WN 5408   5.492   5.311   9.373 -0.0894  0.2731  0.1679
  909WN      WN 5409   5.330   5.510  10.381 -0.2572  0.1876  0.1582
  910WN      WN 5410   2.672   6.270   9.232 -0.0657  0.3157  0.1815
  911WN      WN 5411   3.859   5.509   8.829  0.1778  0.0336 -0.1267
  912WN      WN 5412   7.351   2.177   8.175  0.0031  0.0904 -0.1987
  913WN      WN 5413   3.217   4.935   7.807 -0.0380  0.1613 -0.0336
  914WN      WN 5414   2.903   2.079   9.424 -0.0484 -0.0270  0.1551
  915WN      WN 5415   3.001   6.645   9.530 -0.3663  0.0977 -0.0769
  916WN      WN 5416   6.764   3.518  10.298 -0.0355  0.1958 -0.3451
  917WN      WN 5417   1.957   6.858   9.669 -0.0864 -0.3509 -0.2622
  918WN      WN 5418   5.510   1.767   9.347  0.0881  0.0613  0.0690
  919WN      WN 5419   0.177   1.459   7.692 -0.1597 -0.1205 -0.0731
  920WN      WN 5420   7.317   0.876   8.492 -0.4493 -0.3540 -0.2579
  921WN      WN 5421   0.942   5.180  10.578  0.2148  0.2340 -0.0826
  922WN      WN 5422   3.110   5.796   8.946 -0.1118  0.1799 -0.1962
  923WN      WN 5423   0.671   0.233   9.642  0.1254  0.2394 -0.2938
  924WN      WN 5424   0.341   2.160   9.909  0.0213 -0.2419 -0.1960
  925WN      WN 5425   4.338   0.222  10.186 -0.2809 -0.0948  0.1812
  926WN      WN 5426   3.652   2.136   8.007  0.0014  0.1669 -0.4495
  927WN      WN 5427   4.814   7.095   9.693 -0.3056 -0.2491 -0.1697
  928WN      WN 5428   0.444   3.726  10.091 -0.1102 -0.0281  0.0692
  929WN      WN 5429   0.077   3.364   7.725  0.0342 -0.3030 -0.2087
  930WN      WN 5430   2.787   2.658   8.219  0.0053 -0.0655  0.1991
  931WN      WN 5431   5.984   0.036   9.074  0.1748 -0.2843 -0.1048
  932WN      WN 5432   5.355   4.406   9.680 -0.0009  0.2596  0.0237
  933WN      WN 5433   7.219   6.631   8.902 -0.2449  0.1934 -0.1057
  934WN      WN 5434   0.628   1.920   8.494 -0.0903 -0.1269  0.1061
  935WN      WN 5435   1.855   4.423   9.339  0.3011  0.2494  0.2427
  936WN      WN 5436   3.444   0.689   7.636  0.3287  0.0248 -0.0570
  937WN      WN 5437   2.134   6.507   7.882  0.1213  0.0441  0.0417
  938WN      WN 5438   3.615   2.094   7.501 -0.1054  0.0938 -0.2771
  939WN      WN 5439   5.915   0.701   9.845 -0.3669  0.0417 -0.0849
  940WN      WN 5440   3.540   0.932  10.224  0.1893  0.2993  0.4015
  941WN      WN 5441   7.038   1.143   8.161  0.0831 -0.4930  0.0654
  942WN      WN 5442   2.006   3.747   8.662 -0.2843 -0.1716  0.4112
  943WN      WN 5443   5.915   2.379   7.617  0.0379 -0.1664 -0.3322
  944WN      WN 5444   4.705   6.578   7.784  0.2737 -0.1687  0.1848
  945WN      WN 5445   1.445   5.001   7.656  0.0548 -0.2645  0.1396
  946WN      WN 5446   1.369   5.296   9.605 -0.1088  0.2336  0.0398
  947WN      WN 5447   3.632   2.072   9.505 -0.0898 -0.1576 -0.2819
  948WN      WN 5448   2.814   6.314   7.404  0.1441 -0.0969 -0.2594
  949WN      WN 5449   3.128   4.857   8.733 -0.0805 -0.2060 -0.0855
  950WN      WN 5450   1.933   3.439   7.547  0.0244  0.1136  0.1525
  951WN      WN 5451   5.551   5.054   8.439 -0.0358  0.2166 -0.0122
  952WN      WN 5452   5.112   3.200   9.559 -0.1075 -0.2547 -0.2377
  953WN      WN 5453   1.823   3.412   8.031  0.3915  0.0770  0.1667
  954WN      WN 5454   4.120   2.885   9.543 -0.1157 -0.1910 -0.0614
  955WN      WN 5455   0.043   6.416   9.421 -0.2517 -0.1163 -0.3334
  956WN      WN 5456   2.243   3.602  10.661 -0.1334  0.0855 -0.0056
  957WN      WN 5457   5.945   6.601   9.140 -0.2716  0.0557 -0.3228
  958WN      WN 5458   4.548   6.099   9.260  0.2100  0.2248 -0.2803
  959WN      WN 5459   5.434   0.842   9.625  0.0732  0.0474  0.1123
  960WN      WN 5460   2.467   6.644   9.531 -0.1108  0.2034  0.1873
  961WN      WN 5461   2.146   3.233   8.392 -0.2372  0.0817  0.0458
  962WN      WN 5462   1.110   3.330   8.577  0.0349 -0.2027 -0.1250
  963WN      WN 5463   4.467   1.703   7.890  0.0135  0.0272 -0.1045
  964WN      WN 5464   4.005   3.212   8.471  0.3465 -0.2599  0.0783
  965WN      WN 5465   6.789   4.501   8.729 -0.1747 -0.2706 -0.0214
  966WN      WN 5466   0.313   3.677   8.034  0.2271 -0.2071  0.0977
  967WN      WN 5467   0.874   5.417   9.623  0.2918  0.1220 -0.1635
  968WN      WN 5468   5.700   4.373   9.208  0.0087 -0.2630  0.2114
  969WN      WN 5469   6.816   5.601   9.181  0.1447 -0.4798  0.0500
  970WN      WN 5470   2.314   0.977   8.662 -0.2518  0.1704  0.1432
  971WN      WN 5471   3.455   7.062   8.175  0.0138 -0.2641 -0.1501
  972WN      WN 5472   4.890   5.122   9.981  0.0140 -0.1022 -0.2020
  973WN      WN 5473   2.755   0.726   9.657 -0.2775 -0.0641  0.0261
  974WN      WN 5474   1.099   0.563   9.499  0.2630 -0.2345 -0.1554
  975WN      WN 5475   4.431   5.639  10.031 -0.1093 -0.0581  0.0869
  976WN      WN 5476   1.565   2.594   9.737  0.0787  0.0903  0.1485
  977WN      WN 5477   3.607   5.943   9.022 -0.0845 -0.1163 -0.0672
  978WN      WN 5478   5.820   3.460   8.942  0.0984  0.0518 -0.0600
  979WN      WN 5479   1.409   3.076   9.809 -0.0578  0.0756  0.1649
  980WN      WN 5480   6.552   5.329  10.423  0.0694 -0.0108  0.0412
  981WN      WN 5481   3.830   7.001   7.384  0.0500 -0.1699 -0.1296
  982WN      WN 5482   1.030   0.947   9.798  0.0732 -0.1113 -0.3259
  983WN      WN 5483   2.490   6.188   7.757  0.1929  0.1254  0.0509
  984WN      WN 5484   3.324   1.606   7.604  0.1667 -0.1364  0.0964
  985WN      WN 5485   4.627   0.361   8.007  0.1815 -0.0796 -0.1497
  986WN      WN 5486   3.142   2.869   8.566  0.0294 -0.0593  0.0039
  987WN      WN 5487   4.452   3.207   7.793 -0.1914 -0.0867  0.2641
  988WN      WN 5488   1.604   5.161  10.442  0.0430  0.0771 -0.0263
  989WN      WN 5489   4.847   3.362  10.428  0.3303  0.0330  0.0088
  990WN      WN 5490   1.803   2.516   7.854 -0.1792 -0.0713  0.0464
  991WN      WN 5491   0.474   0.041  10.807 -0.0295 -0.0928 -0.2551
  992WN      WN 5492   0.679   7.310   9.279  0.1411 -0.0041 -0.6913
  993WN      WN 5493   7.466   3.660  11.044 -0.1420  0.1485  0.2363
  994WN      WN 5494   0.043   4.643   8.209 -0.0262  0.0299 -0.1209
  995WN      WN 5495   2.567   0.828   7.710 -0.2030 -0.0665  0.0787
  996WN      WN 5496   6.297   4.499   9.898 -0.1322  0.0602  0.2949
  997WN      WN 5497   7.030   3.065  10.256  0.2693 -0.3113 -0.4330
  998WN      WN 5498   1.446   2.064   9.166  0.0305  0.1792 -0.2317
  999WN      WN 5499   2.319   2.775   8.182 -0.0029 -0.2661 -0.2301
 1000WN      WN 5500   6.156   5.017   8.477 -0.0739 -0.3109 -0.0848
 1001WN      WN 5501   0.263   6.749   9.156  0.1071  0.1047 -0.2921
 1002WN      WN 5502   2.922   0.344   9.244 -0.3907  0.0038  0.2848
 1003WN      WN 5503   1.048   1.782   8.065  0.1535 -0.0253 -0.1782
 1004WN      WN 5504   6.461   2.607   9.559  0.0537  0.1096  0.2385
 1005WN      WN 5505   5.260   2.255   8.446  0.0921 -0.1189  0.1790
 1006WN      WN 5506   5.320   2.398  10.076  0.3250 -0.1386  0.2292
 1007WN      WN 5507   3.229   6.930   9.050 -0.0102 -0.1569  0.0592
 1008WN      WN 5508   6.169   6.155   8.922  0.1861 -0.0429 -0.2945
 1009WN      WN 5509   2.902   7.008   7.579  0.0663 -0.1701  0.1608
 1010WN      WN 5510   3.656   4.800   7.971 -0.0526 -0.0366  0.0400
 1011WN      WN 5511   2.151   5.713   8.507 -0.0884  0.0309 -0.2903
 1012WN      WN 5512   2.020   0.092   9.164 -0.2816 -0.0883 -0.1031
 1013WN      WN 5513   5.831   6.897   9.583  0.0201  0.0468  0.1953
 1014WN      WN 5514   3.604   3.219  10.527  0.0158  0.1041 -0.1078
 1015WN      WN 5515   2.148   3.954   9.661 -0.1841  0.2031 -0.3492
 1016WN      WN 5516   5.553   4.028  10.029  0.0542 -0.3385 -0.3071
 1017WN      WN 5517   5.631   6.094   8.275 -0.0314  0.1200  0.4499
 1018WN      WN 5518   6.802   0.773   8.464 -0.1137 -0.0548 -0.0195
 1019WN      WN 5519   0.131   3.077   9.518 -0.1753  0.1005  0.0932
 1020WN      WN 5520   1.091   4.090   7.539  0.3012 -0.0597 -0.0074
 1021WN      WN 5521   4.099   0.433   9.176 -0.1358 -0.0600  0.0423
 1022WN      WN 5522   0.733   6.370   9.937 -0.1112  0.1372  0.0138
 1023WN      WN 5523   0.336   1.764  10.621  0.1126  0.2956  0.0479
 1024WN      WN 5524   7.308   3.479  10.105 -0.1020 -0.1075  0.2838
 1025WN      WN 5525   5.580   7.249   9.840  0.1058 -0.0860 -0.0977
 1026WN      WN 5526   4.759   0.774   8.307 -0.1469 -0.0040 -0.0909
 1027WN      WN 5527   1.928   0.625   7.924 -0.0608 -0.1422 -0.3120
 1028WN      WN 5528   7.393   1.527  11.234  0.1787  0.2717 -0.1239
 1029WN      WN 5529   5.151   4.956   9.554  0.1260  0.0789  0.4672
 1030WN      WN 5530   7.442   4.643   8.679 -0.0890  0.1428  0.1966
 1031WN      WN 5531   7.021   1.518   9.696 -0.1622 -0.0948 -0.1659
 1032WN      WN 5532   7.419   0.673   9.160 -0.0325 -0.3657 -0.2824
 1033WN      WN 5533   4.835   0.723   8.824 -0.1780  0.2023 -0.1644
 1034WN      WN 5534   3.873   7.122   7.866  0.1490 -0.0739  0.0497
 1035WN      WN 5535   6.844   3.233  10.752  0.0624 -0.2480 -0.2065
 1036WN      WN 5536   1.784   1.043   8.189 -0.0765  0.4011 -0.0560
 1037WN      WN 5537   4.146   1.848   8.707  0.0003  0.0213  0.0337
 1038WN      WN 5538   2.794   3.858   9.000 -0.0403 -0.0388  0.0485
 1039WN      WN 5539   0.123   0.510   8.665 -0.3011  0.0216 -0.0696
 1040WN      WN 5540   5.044   0.521  10.126 -0.2940  0.1436 -0.3066
 1041WN      WN 5541   7.018   6.177   9.022  0.0522 -0.4424  0.0679
 1042WN      WN 5542   2.017   1.725   9.516 -0.2262  0.0749 -0.1262
 1043WN      WN 5543   0.596   1.241   9.849 -0.0645 -0.0393 -0.0279
 1044WN      WN 5544   3.683   5.483   9.344  0.2446  0.3106 -0.2158
 1045WN      WN 5545   2.015   0.229   8.195 -0.2633 -0.2391  0.3438
 1046WN      WN 5546   0.042   4.973   9.150  0.1855  0.0946 -0.0358
 1047WN      WN 5547   7.152   4.369   9.047 -0.0952  0.0255  0.2105
 1048WN      WN 5548   2.713   6.550   8.371  0.1971 -0.0835  0.1510
 1049WN      WN 5549   6.846   2.620  10.238 -0.1539 -0.1580 -0.2356
 1050WN      WN 5550   5.368   2.105   8.979 -0.1340  0.3776  0.1505
 1051WN      WN 5551   6.946   6.917   9.836 -0.0834 -0.2696 -0.2382
 1052WN      WN 5552   4.229   7.295   8.836  0.2627 -0.0431  0.0509
 1053WN      WN 5553   6.174   5.690   9.338 -0.0171 -0.1241  0.0770
 1054WN      WN 5554   2.829   4.386   8.440 -0.0588  0.1244 -0.0617
 1055WN      WN 5555   1.640   7.254   8.860  0.0445 -0.0299  0.4431
 1056WN      WN 5556   5.699   1.179  11.112 -0.4111 -0.2182 -0.1590
 1057WN      WN 5557   5.742   4.880   9.426 -0.3194  0.2471  0.1329
 1058WN      WN 5558   0.288   4.029   9.315 -0.1007 -0.0185 -0.2304
 1059WN      WN 5559   6.077   6.212   8.055 -0.0408 -0.0140  0.1389
 1060WN      WN 5560   3.111   7.390   9.128  0.0285 -0.1618  0.1598
 1061WN      WN 5561   2.014   1.159  10.192  0.0979 -0.0254  0.1507
 1062WN      WN 5562   6.564   0.679   8.937 -0.1488  0.1709 -0.1835
 1063WN      WN 5563   2.619   4.180   7.634  0.1060  0.2489 -0.0295
 1064WN      WN 5564   4.608   0.281   8.595  0.1831  0.0986  0.0844
 1065WN      WN 5565   5.113   5.646   8.094 -0.1948 -0.1586  0.0997
 1066WN      WN 5566   3.216   5.682   9.405 -0.1703 -0.0523 -0.1033
 1067WN      WN 5567   2.471   7.477   9.567 -0.1857  0.0831 -0.3212
 1068WN      WN 5568   0.079   3.509   9.156  0.0942 -0.0066 -0.2976
 1069WN      WN 5569   1.184   1.228   9.358  0.3078  0.2281  0.0708
 1070WN      WN 5570   6.088   7.362   9.497 -0.0292 -0.1870 -0.1890
 1071WN      WN 5571   0.909   1.718   9.769  0.1673 -0.1355  0.3958
 1072WN      WN 5572   5.666   5.894  10.501  0.3129  0.0828  0.0505
 1073WN      WN 5573   6.353   2.242   8.430 -0.0576  0.0417 -0.1869
 1074WN      WN 5574   2.177   6.152   9.280 -0.1534 -0.0466 -0.2150
 1075WN      WN 5575   6.432   3.509  10.734  0.0793  0.1294 -0.1363
 1076WN      WN 5576   1.715   4.595   7.381  0.0693 -0.1819  0.1091
 1077WN      WN 5577   4.371   3.332   9.650 -0.0265 -0.0870 -0.0014
 1078WN      WN 5578   6.464   3.136  10.313 -0.0185  0.2043 -0.1132
 1079WN      WN 5579   2.464   6.138   9.702  0.0528 -0.1300 -0.3700
 1080WN      WN 5580   6.864   6.787  11.176 -0.1187  0.0691  0.0626
 1081WN      WN 5581   0.335   4.454  10.712 -0.0007 -0.3781 -0.0753
 1082WN      WN 5582   0.681   4.203   8.947 -0.1676  0.0792  0.0417
 1083WN      WN 5583   6.105   5.652  10.345  0.2798  0.2379  0.1778
 1084WN      WN 5584   2.341   4.391   9.561  0.1881 -0.1633  0.0408
 1085WN      WN 5585   3.453   2.507   8.715 -0.0525 -0.0344  0.3078
 1086WN      WN 5586   3.401   1.668   8.666  0.3923 -0.1275 -0.0336
 1087WN      WN 5587   5.731   5.389  10.692  0.2528 -0.1461  0.1503
 1088WN      WN 5588   0.540   4.420   8.012 -0.2402  0.1372  0.1689
 1089WN      WN 5589   1.138   4.197   8.824 -0.2218 -0.0092  0.0685
 1090WN      WN 5590   1.670   1.058   9.096  0.1274 -0.3904 -0.1361
 1091WN      WN 5591   0.087   4.175  10.247 -0.1102  0.5178  0.1731
 1092WN      WN 5592   3.420   2.464  10.302 -0.1270 -0.0755  0.4986
 1093WN      WN 5593   1.183   6.558  10.018 -0.1204  0.0327 -0.0007
 1094WN      WN 5594   2.775   6.582   7.850  0.2649  0.1620  0.0441
 1095WN      WN 5595   4.005   2.412   8.699  0.0863 -0.1530 -0.1885
 1096WN      WN 5596   0.717   1.690   8.926  0.3050 -0.0870 -0.0584
 1097WN      WN 5597   1.113   6.816   8.766 -0.0334 -0.0264 -0.0290
 1098WN      WN 5598   7.494   6.932   9.689 -0.2559 -0.0031 -0.3786
 1099WN      WN 5599   0.718   5.945   9.645  0.1368  0.4996 -0.2216
 1100WN      WN 5600   2.012   2.905   8.711 -0.0207 -0.1235 -0.2723
 1101WN      WN 5601   5.841   3.484   9.494 -0.2331 -0.0568 -0.0731
 1102WN      WN 5602   3.697   0.902   9.137 -0.0274  0.1539  0.1735
 1103WN      WN 5603   3.225   4.733  10.482 -0.1436 -0.2085 -0.4352
 1104WN      WN 5604   3.101   2.510  10.758 -0.1561 -0.0092  0.2816
 1105WN      WN 5605   5.948   6.413   8.515  0.0241 -0.3834  0.0026
 1106WN      WN 5606   3.664   2.041   8.502  0.0780  0.1972  0.1976
 1107WN      WN 5607   4.019   5.463  10.325  0.1833 -0.1074  0.0840
 1108WN      WN 5608   4.079   4.460   8.850 -0.0643  0.0861  0.0674
 1109WN      WN 5609   3.571   0.459   9.264 -0.0074 -0.0693  0.0434
 1110WN      WN 5610   7.442   6.084   8.170 -0.0199 -0.1556  0.1397
 1111WN      WN 5611   7.262   0.404   8.274 -0.0542 -0.1560  0.0326
 1112WN      WN 5612   5.977   3.740   9.919 -0.1810 -0.4627  0.4499
 1113WN      WN 5613   0.757   4.365   9.480 -0.0171 -0.2281 -0.2001
 1114WN      WN 5614   5.149   7.474   9.666  0.1538 -0.0165  0.4657
 1115WN      WN 5615   6.892   6.449   9.544  0.2916 -0.0800 -0.0004
 1116WN      WN 5616   2.341   1.588   7.876  0.0514  0.3426 -0.3645
 1117WN      WN 5617   0.113   7.011   8.391  0.0773 -0.0706 -0.1228
 1118WN      WN 5618   6.546   4.074   8.480 -0.0058 -0.0328 -0.0727
 1119WN      WN 5619   2.077   5.212   9.815 -0.0266 -0.1559 -0.1451
 1120WN      WN 5620   3.789   4.576   9.814 -0.0424 -0.1969  0.0685
 1121WN      WN 5621   1.567   5.547  10.029 -0.2218  0.1241  0.0900
 1122WN      WN 5622   2.174   3.296   9.493  0.2482  0.1016 -0.1826
 1123WN      WN 5623   6.372   0.744   9.412 -0.2641 -0.0144  0.1501
 1124WN      WN 5624   4.091   7.466   9.308  0.3349 -0.0012  0.0607
 1125WN      WN 5625   1.027   4.353   8.044 -0.0234  0.1072  0.2670
 1126WN      WN 5626   4.483   6.521  10.395 -0.0446  0.2710  0.0991
 1127WN      WN 5627   5.624   6.768  10.230  0.2382  0.1099  0.1229
 1128WN      WN 5628   6.996   5.619  10.318 -0.0121  0.3538  0.0379
 1129WN      WN 5629   1.064   1.851   9.245  0.1250  0.2070  0.2882
 1130WN      WN 5630   4.066   7.510   8.065  0.1705 -0.2357 -0.2195
 1131WN      WN 5631   5.910   0.903   9.357  0.1602 -0.0609 -0.6035
 1132WN      WN 5632   4.226   1.242   8.822 -0.1039  0.1055 -0.1892
 1133WN      WN 5633   5.996   1.780   9.550  0.1077  0.1205  0.0679
 1134WN      WN 5634   4.811   6.490   9.981  0.2144 -0.0990 -0.1352
 1135WN      WN 5635   7.283   6.417   9.887  0.0897  0.0494  0.0886
 1136WN      WN 5636   4.020   4.065   9.146  0.1161 -0.0911  0.0933
 1137WN      WN 5637   4.658   1.579  10.022 -0.0620  0.2990 -0.1807
 1138WN      WN 5638   3.178   2.085   7.796  0.0287  0.1576  0.0301
 1139WN      WN 5639   1.099   5.264   9.154 -0.1313  0.0277 -0.1530
 1140WN      WN 5640   7.314   0.311   9.549 -0.0487 -0.0276  0.1931
 1141WN      WN 5641   4.446   6.557   9.058 -0.0921 -0.3273 -0.2117
 1142WN      WN 5642   2.844   6.065   8.583 -0.1357 -0.1501  0.2681
 1143WN      WN 5643   2.455   6.545   8.838  0.2869  0.0302  0.1166
 1144WN      WN 5644   2.966   3.879   8.506  0.0279 -0.1219  0.0489
 1145WN      WN 5645   3.616   1.167   7.645 -0.1645 -0.1138  0.1110
 1146WN      WN 5646   4.231   3.666   9.341  0.0485  0.0674  0.1057
 1147WN      WN 5647   1.999   6.862   8.751 -0.1757 -0.0334  0.2248
 1148WN      WN 5648   0.805   0.571  10.043  0.0398 -0.0116 -0.0319
 1149WN      WN 5649   4.624   1.307  10.623  0.2271  0.0214 -0.2110
 1150WN      WN 5650   7.191   5.322   9.018 -0.0648 -0.1311 -0.1393
 1151WN      WN 5651   4.032   6.581   9.804 -0.0295  0.1494  0.4017
 1152WN      WN 5652   3.201   2.041   8.913 -0.0272 -0.0132  0.0687
 1153WN      WN 5653   6.758   5.182   9.979  0.0857 -0.1616 -0.0274
 1154WN      WN 5654   5.495   6.647   8.413 -0.3127  0.1441 -0.1508
 1155WN      WN 5655   1.899   4.418   8.499  0.0855 -0.2977 -0.1832
 1156WN      WN 5656   0.960   6.358   8.538  0.1169 -0.0978  0.3060
 1157WN      WN 5657   6.529   5.705  10.089 -0.0466 -0.0768  0.3286
 1158WN      WN 5658   5.751   6.819  10.710 -0.1134 -0.0354 -0.1136
 1159WN      WN 5659   5.086   4.677  10.015  0.0644 -0.0082 -0.0191
 1160WN      WN 5660   7.474   4.070  10.732  0.2604  0.1717  0.0594
 1161WN      WN 5661   4.649   2.885   9.691 -0.2426  0.3099  0.0854
 1162WN      WN 5662   4.972   2.842   9.232  0.0674 -0.0694  0.2996
 1163WN      WN 5663   1.663   7.202   9.350 -0.1458 -0.0645  0.1623
 1164WN      WN 5664   1.292   0.202   7.149  0.0120  0.2452 -0.2123
 1165WN      WN 5665   4.064   3.197  10.032  0.0726  0.2060 -0.0733
 1166WN      WN 5666   2.363   5.286   9.206  0.3842 -0.3242 -0.0884
 1167WN      WN 5667   4.197   0.683   9.653  0.0496  0.2702 -0.1063
 1168WN      WN 5668   3.654   2.022   9.988  0.2853 -0.0128  0.2741
 1169WN      WN 5669   4.530   6.148   8.712 -0.1274 -0.2222  0.0012
 1170WN      WN 5670   1.671   0.108   7.847  0.1059 -0.1015 -0.3250
 1171WN      WN 5671   2.226   4.301   9.048 -0.3867  0.1183 -0.0656
 1172WN      WN 5672   2.759   3.173   7.823 -0.1093  0.0827  0.0017
 1173WN      WN 5673   3.817   6.492   8.505  0.1819  0.2116 -0.0120
 1174WN      WN 5674   3.747   7.088   9.139 -0.1268  0.0994 -0.0402
 1175WN      WN 5675   6.284   2.920   8.965  0.1419  0.1160  0.1646
 1176WN      WN 5676   6.010   6.489   9.958 -0.0038 -0.2256 -0.0117
 1177WN      WN 5677   6.550   6.735   8.205  0.2703  0.0114 -0.3470
 1178WN      WN 5678   2.572   2.831   8.742 -0.0984 -0.0442  0.2744
 1179WN      WN 5679   1.681   0.561   9.180 -0.0868 -0.0706  0.2440
 1180WN      WN 5680   6.480   2.509   8.846  0.2121  0.0099  0.3054
 1181WN      WN 5681   1.220   1.996   8.510 -0.1799 -0.0308 -0.0454
 1182WN      WN 5682   7.407   5.749   9.809  0.3562  0.2191 -0.1235
 1183WN      WN 5683   6.334   4.463   7.733 -0.3820 -0.0960  0.2150
 1184WN      WN 5684   5.185   2.711   9.716 -0.0168 -0.1347 -0.0655
 1185WN      WN 5685   2.032   1.992   7.955  0.2367 -0.0390  0.2886
 1186WN      WN 5686   0.437   4.855   7.804 -0.1117  0.0941  0.2216
 1187WN      WN 5687   1.580   6.111   7.363 -0.3640  0.1235 -0.2321
 1188WN      WN 5688   5.230   0.111   8.704  0.0661 -0.1793 -0.0594
 1189WN      WN 5689   5.367   7.490  10.227 -0.1308  0.0355  0.2085
 1190WN      WN 5690   2.224   6.641   8.360  0.1524 -0.4354 -0.1074
 1191WN      WN 5691   1.577   2.130  10.577  0.0183  0.0308  0.0363
 1192WN      WN 5692   2.603   1.129   9.913 -0.1126  0.3161  0.2758
 1193WN      WN 5693   3.217   0.709   9.553  0.2558 -0.2403  0.0314
 1194WN      WN 5694   7.473   6.532   8.472  0.0037 -0.0452  0.1437
 1195WN      WN 5695   3.155   2.992   8.100 -0.0995 -0.0326  0.0058
 1196WN      WN 5696   3.547   3.185   8.657  0.0002 -0.4029 -0.1131
 1197WN      WN 5697   6.480   3.812   9.986 -0.3147  0.1050  0.0652
 1198WN      WN 5698   6.589   2.276  10.408  0.1082  0.0747 -0.2996
 1199WN      WN 5699   4.506   5.672   9.043 -0.2579  0.0876  0.1045
 1200WN      WN 5700   3.131   1.115   9.889  0.1141 -0.2816  0.2167
 1201WN      WN 5701   1.139   7.383  10.406  0.1608  0.2022  0.0850
 1202WN      WN 5702   5.978   1.102   8.781  0.2920  0.2925  0.1228
 1203WN      WN 5703   2.210   2.894   9.166 -0.4238  0.0429  0.2379
 1204WN      WN 5704   5.296   0.677   8.626 -0.1205 -0.0861 -0.1050
 1205WN      WN 5705   1.264   5.661   7.924 -0.1491 -0.0721 -0.0903
 1206WN      WN 5706   3.251   3.642   7.981 -0.0619  0.0097  0.2817
 1207WN      WN 5707   3.495   4.452   8.702  0.0188 -0.2101 -0.2014
 1208WN      WN 5708   6.318   7.428  10.156  0.2375  0.0691 -0.0226
 1209WN      WN 5709   7.083   4.064  11.062  0.0294  0.1173  0.1872
 1210WN      WN 5710   6.223   5.870   8.494  0.2270  0.0094 -0.1662
 1211WN      WN 5711   6.323   5.411   7.643 -0.1014 -0.0742 -0.3615
 1212WN      WN 5712   6.875   1.897   8.279 -0.0724  0.0645 -0.2535
 1213WN      WN 5713   2.245   1.045   7.990  0.0180  0.1633 -0.1524
 1214WN      WN 5714   2.638   2.421  10.393 -0.2250 -0.1078  0.1212
 1215WN      WN 5715   6.308   5.449  10.836 -0.2832 -0.1293  0.3963
 1216WN      WN 5716   4.109   3.222   9.044  0.2167  0.1002  0.3894
 1217WN      WN 5717   0.419   5.768   8.736  0.1483 -0.0535  0.4460
 1218WN      WN 5718   4.809   2.019   8.227 -0.0606 -0.2055  0.2097
 1219WN      WN 5719   2.901   1.731   8.576 -0.5168 -0.0977  0.0213
 1220WN      WN 5720   5.050   1.999  10.030 -0.1153 -0.0971  0.1610
 1221WN      WN 5721   3.653   6.841  10.004  0.1924 -0.0306  0.0072
 1222WN      WN 5722   3.728   3.776   9.412  0.3092  0.2310 -0.1489
 1223WN      WN 5723   7.435   0.165   8.975 -0.1448  0.2934  0.1734
 1224WN      WN 5724   2.125   1.509   8.340 -0.1259  0.0702  0.0808
 1225WN      WN 5725   1.200   6.021   8.832 -0.0718 -0.3823  0.2165
 1226WN      WN 5726   6.512   1.819   8.636  0.1179  0.1782  0.0140
 1227WN      WN 5727   0.950   7.129   7.961  0.2535  0.0032 -0.1990
 1228WN      WN 5728   5.853   1.378   9.180  0.0667  0.2150  0.0764
 1229WN      WN 5729   7.324   3.936   9.301 -0.0683  0.2379  0.0903
 1230WN      WN 5730   6.002   2.483   8.967  0.1821  0.2859 -0.0522
 1231WN      WN 5731   0.178   6.154  10.749  0.1197 -0.0186 -0.3267
 1232WN      WN 5732   1.730   5.949   8.733  0.1470 -0.1620 -0.0977
 1233WN      WN 5733   1.168   6.229   9.632  0.1174  0.0625  0.1428
 1234WN      WN 5734   7.350   0.771   9.708  0.1220  0.1997  0.3376
 1235WN      WN 5735   2.800   1.320   7.653  0.3234  0.1427  0.1294
 1236WN      WN 5736   1.736   5.688   8.224 -0.0541  0.3632  0.4425
 1237WN      WN 5737   1.221   0.009   8.097 -0.0235 -0.1354  0.0996
 1238WN      WN 5738   6.870   3.865   8.130 -0.1587 -0.0267  0.1912
 1239WN      WN 5739   1.858   1.293   8.654 -0.0152  0.0020  0.1175
 1240WN      WN 5740   5.896   1.975  10.276  0.1647 -0.0873  0.1039
 1241WN      WN 5741   6.481   0.812  10.562  0.0972  0.2693 -0.0298
 1242WN      WN 5742   0.703   6.743   8.288 -0.0248  0.0849 -0.2542
 1243WN      WN 5743   4.684   5.695   8.321 -0.3063  0.2116  0.2566
 1244WN      WN 5744   6.305   2.107   9.996 -0.4031  0.3493  0.2501
 1245WN      WN 5745   3.362   7.396   8.592  0.2659  0.3000 -0.0185
 1246WN      WN 5746   0.683   7.072   8.652  0.0146 -0.0062 -0.3080
 1247WN      WN 5747   6.283   3.006   9.768 -0.0007 -0.2684 -0.3926
 1248WN      WN 5748   5.100   3.888   9.733  0.4428 -0.1350  0.0087
 1249WN      WN 5749   0.629   6.429   9.386  0.2490 -0.1458  0.1243
 1250WN      WN 5750   4.662   2.658  10.690  0.0393  0.3104 -0.4434
 1251WN      WN 5751   2.837   3.535   9.776  0.0883  0.0567 -0.0600
 1252WN      WN 5752   7.014   6.935   8.454  0.2479  0.1176 -0.1802
 1253WN      WN 5753   3.512   7.267   9.939  0.0138  0.0141 -0.3974
 1254WN      WN 5754   5.276   4.569  10.563  0.0937  0.2045 -0.2312
 1255WN      WN 5755   1.176   5.573  10.379 -0.1616  0.2044 -0.0490
 1256WN      WN 5756   4.791   2.344   9.753 -0.1499  0.1076 -0.1168
 1257WN      WN 5757   5.553   3.960   8.965 -0.0300 -0.0772 -0.0236
 1258WN      WN 5758   3.846   4.541   9.291 -0.2655 -0.1871 -0.1535
 1259WN      WN 5759   5.097   4.853   8.198 -0.1575  0.1211 -0.0874
 1260WN      WN 5760   1.716   5.770  10.452 -0.1655  0.2016  0.0660
 1261WN      WN 5761   6.047   6.771   8.201 -0.3964 -0.1581  0.4390
 1262WN      WN 5762   7.132   0.517  10.999  0.1934  0.2001  0.0946
 1263WN      WN 5763   3.334   1.233   8.946 -0.1285 -0.5632  0.1397
 1264WN      WN 5764   5.138   6.135   9.903  0.1430 -0.2296 -0.1838
 1265WN      WN 5765   3.674   1.266   8.202 -0.1510 -0.1217  0.0958
 1266WN      WN 5766   5.871   4.645   8.395 -0.3164 -0.0418 -0.2110
 1267WN      WN 5767   2.690   5.754   8.172  0.1524  0.2838  0.1033
 1268WN      WN 5768   6.195   6.648   7.710  0.1817 -0.1736  0.0310
 1269WN      WN 5769   5.285   6.623   9.962  0.2444 -0.1977  0.2193
 1270WN      WN 5770   0.681   1.119   8.788 -0.2230 -0.2202 -0.0471
 1271WN      WN 5771   1.707   0.806   8.690  0.0358 -0.1435  0.0447
 1272WN      WN 5772   1.697   2.109  10.033 -0.2143 -0.1501  0.0229
 1273WN      WN 5773   0.526   2.614   8.792  0.1018  0.2967  0.0834
 1274WN      WN 5774   0.435   6.492  10.429  0.0786 -0.1316 -0.1359
 1275WN      WN 5775   0.192   1.804   8.129 -0.4048  0.3390  0.3435
 1276WN      WN 5776   2.925   1.545  10.108  0.5051 -0.1031  0.0977
 1277WN      WN 5777   7.065   3.743   9.711  0.0392  0.2462 -0.0845
 1278WN      WN 5778   2.468   4.138   8.681 -0.0562  0.0339  0.4237
 1279WN      WN 5779   0.827   0.953   8.159 -0.2215  0.1732 -0.0058
 1280WN      WN 5780   5.571   7.262   8.681  0.2351 -0.0772 -0.2839
 1281WN      WN 5781   3.382   6.187   8.647  0.1369 -0.0628  0.4537
 1282WN      WN 5782   1.670   1.837   8.259  0.3696  0.1961  0.1087
 1283WN      WN 5783   1.309   0.154   8.652 -0.2390 -0.0497  0.1291
 1284WN      WN 5784   1.225   7.107   9.812 -0.0132 -0.0351 -0.0579
 1285WN      WN 5785   4.461   2.242   8.523  0.1699 -0.2129  0.1501
 1286WN      WN 5786   0.283   6.054   9.854  0.3995  0.3964  0.1284
 1287WN      WN 5787   1.006   5.769   9.275 -0.3528 -0.0662 -0.1657
 1288WN      WN 5788   3.132   4.148  10.489 -0.1825 -0.2611 -0.0112
 1289WN      WN 5789   5.302   6.687   9.010 -0.0398  0.3349  0.0663
 1290WN      WN 5790   6.840   6.377  10.597 -0.0965 -0.2085  0.2686
 1291WN      WN 5791   2.871   5.365   9.097  0.2944  0.2471 -0.1172
 1292WN      WN 5792   7.319   1.644   9.315 -0.1860 -0.0244  0.0894
 1293WN      WN 5793   4.610   4.908   8.329  0.0798  0.0692 -0.1341
 1294WN      WN 5794   7.104   5.976  10.728  0.0959 -0.2147 -0.3362
 1295WN      WN 5795   7.201   1.130   9.369 -0.1255  0.1582 -0.0146
[truncated: 276,239 more chars]
