# Supplementary material for: Free energies of membrane stalk formation from a lipidomics perspective
Source: Nat Commun. 2021 Nov 15;12:6594. doi: 10.1038/s41467-021-26924-2 (PMC8593120; doi:10.1038/s41467-021-26924-2)
Supplement: Supplementary file 4 — Source Data [file 41467_2021_26924_MOESM4_ESM.zip › SI_data/Fig_S5/outer-flat/18water-per-nm2.gro]

Membrane with PIPC PAPC POPC DPSM PNSM PLSM PAPI PAPS PAPE CHOL (36 14 12 26 18 16 4 8 4 98)
 9560
    1PIPC   NC3    1   3.517   7.192   7.937  0.2961 -0.0849  0.1594
    1PIPC   PO4    2   3.238   6.934   7.783  0.3723 -0.0639  0.0581
    1PIPC   GL1    3   3.158   7.147   7.414 -0.0962  0.1183 -0.0942
    1PIPC   GL2    4   2.775   7.205   7.276 -0.0230  0.2087 -0.0874
    1PIPC   C1A    5   3.199   7.321   7.016 -0.0308  0.2425  0.0537
    1PIPC   D2A    6   3.067   7.543   6.737 -0.4972 -0.0404  0.1876
    1PIPC   D3A    7   3.370   7.431   6.417 -0.5106 -0.1680 -0.0867
    1PIPC   C4A    8   3.698   7.071   6.214 -0.1587  0.2678  0.1094
    1PIPC   C1B    9   2.594   7.299   6.924 -0.0770 -0.3942  0.0832
    1PIPC   C2B   10   2.691   7.304   6.443 -0.2394  0.0264  0.1158
    1PIPC   C3B   11   2.962   7.368   6.123 -0.4030  0.0764 -0.1077
    1PIPC   C4B   12   3.227   7.724   5.907 -0.1506 -0.1160  0.5637
    2PIPC   NC3   13   3.728   5.360   7.951  0.2794  0.0977  0.0214
    2PIPC   PO4   14   3.559   4.893   8.032 -0.0661 -0.1992  0.2263
    2PIPC   GL1   15   3.640   4.943   7.632 -0.1116  0.0157  0.3986
    2PIPC   GL2   16   3.722   5.207   7.440  0.1144  0.0189  0.3241
    2PIPC   C1A   17   3.842   4.703   7.236 -0.0497  0.1848  0.0801
    2PIPC   D2A   18   3.907   4.353   7.154  0.1473  0.0923  0.4342
    2PIPC   D3A   19   3.934   4.140   6.763  0.1462  0.0029 -0.2949
    2PIPC   C4A   20   4.261   4.238   6.449  0.1192  0.2708  0.0831
    2PIPC   C1B   21   3.785   5.080   6.964 -0.1691  0.0857  0.3838
    2PIPC   C2B   22   4.006   5.139   6.498 -0.3242  0.0449  0.0084
    2PIPC   C3B   23   4.321   4.956   6.123  0.0654 -0.0816 -0.3076
    2PIPC   C4B   24   4.658   5.054   5.959 -0.1770  0.0278 -0.2198
    3PIPC   NC3   25   1.730   5.758   8.044 -0.0206 -0.0852  0.0845
    3PIPC   PO4   26   1.784   6.106   7.711  0.2825  0.0971  0.1794
    3PIPC   GL1   27   1.768   6.094   7.334 -0.1296 -0.1603 -0.3596
    3PIPC   GL2   28   2.031   5.919   7.220  0.0419  0.0990 -0.1685
    3PIPC   C1A   29   1.525   6.283   7.074  0.1706  0.3719 -0.2306
    3PIPC   D2A   30   1.214   6.312   6.785 -0.0870 -0.3173  0.0175
    3PIPC   D3A   31   1.597   6.178   6.570 -0.1099 -0.0984  0.0472
    3PIPC   C4A   32   1.550   6.408   6.131  0.0067  0.2879 -0.0682
    3PIPC   C1B   33   2.033   5.933   6.815  0.0609  0.1136 -0.2002
    3PIPC   C2B   34   2.074   5.754   6.410 -0.1273 -0.4081  0.0442
    3PIPC   C3B   35   2.288   5.647   6.029  0.1282 -0.1638  0.2079
    3PIPC   C4B   36   2.547   5.623   5.636  0.2430 -0.0935 -0.3972
    4PIPC   NC3   37   0.778   3.743   8.259 -0.0083 -0.0610  0.1290
    4PIPC   PO4   38   1.000   3.489   8.022 -0.1806  0.0665 -0.2955
    4PIPC   GL1   39   1.127   3.444   7.531  0.1378  0.1352  0.3615
    4PIPC   GL2   40   1.506   3.181   7.526  0.1012  0.0600 -0.0765
    4PIPC   C1A   41   1.437   3.639   7.234 -0.1707  0.2059  0.0026
    4PIPC   D2A   42   1.867   3.818   7.389  0.0605  0.0173  0.1674
    4PIPC   D3A   43   1.759   3.854   6.894 -0.3867 -0.0266  0.1640
    4PIPC   C4A   44   1.639   4.245   6.691 -0.2471  0.1334  0.3032
    4PIPC   C1B   45   1.364   3.164   7.097 -0.3585  0.2891 -0.3562
    4PIPC   C2B   46   1.331   3.157   6.723 -0.2775 -0.1787 -0.0911
    4PIPC   C3B   47   1.110   2.935   6.354  0.1570 -0.0775 -0.0422
    4PIPC   C4B   48   0.916   2.534   6.117  0.1958 -0.1024  0.0531
    5PIPC   NC3   49   1.239   4.935   8.087  0.0141  0.3489  0.2457
    5PIPC   PO4   50   1.467   5.189   7.878 -0.0759 -0.2005 -0.0596
    5PIPC   GL1   51   1.649   5.129   7.387 -0.0120 -0.3213  0.3200
    5PIPC   GL2   52   1.404   5.285   7.329  0.1032 -0.2932  0.2355
    5PIPC   C1A   53   1.910   5.399   7.115  0.1238 -0.0004 -0.3699
    5PIPC   D2A   54   1.998   5.262   6.746 -0.1793 -0.1472  0.1536
    5PIPC   D3A   55   2.337   4.986   7.081 -0.0034  0.0258 -0.4627
    5PIPC   C4A   56   2.361   4.555   7.069 -0.1912 -0.1649  0.2779
    5PIPC   C1B   57   1.471   5.227   6.930 -0.1917 -0.3359  0.1222
    5PIPC   C2B   58   1.601   5.137   6.481  0.1989  0.1332  0.2605
    5PIPC   C3B   59   1.807   4.922   6.109  0.3465 -0.2419 -0.0108
    5PIPC   C4B   60   2.168   4.870   6.035 -0.1014 -0.0790  0.2665
    6PIPC   NC3   61   1.038   4.351   7.541  0.0536 -0.2656 -0.1164
    6PIPC   PO4   62   0.642   4.121   7.643  0.1334  0.1105 -0.0164
    6PIPC   GL1   63   0.591   4.314   7.263 -0.0457  0.1457 -0.1705
    6PIPC   GL2   64   0.544   4.645   7.286 -0.2704 -0.0274  0.1762
    6PIPC   C1A   65   0.678   4.277   6.857 -0.0846  0.3132 -0.2114
    6PIPC   D2A   66   0.402   4.437   6.461 -0.0748  0.0802 -0.1513
    6PIPC   D3A   67   0.125   4.060   6.416  0.0156 -0.0300  0.0469
    6PIPC   C4A   68  -0.349   3.927   6.421 -0.1201  0.1143  0.1582
    6PIPC   C1B   69   0.807   4.787   6.980 -0.1151 -0.1084  0.0620
    6PIPC   C2B   70   1.124   4.949   6.641  0.0912  0.1482 -0.2769
    6PIPC   C3B   71   1.156   5.026   6.200  0.0763 -0.1731 -0.1575
    6PIPC   C4B   72   1.402   5.106   5.838  0.1102  0.2608 -0.1737
    7PIPC   NC3   73   2.879   2.708   8.317 -0.1370 -0.2340 -0.2574
    7PIPC   PO4   74   2.736   3.039   8.118 -0.0454 -0.0454  0.3242
    7PIPC   GL1   75   2.767   2.954   7.717  0.0108 -0.0623 -0.2361
    7PIPC   GL2   76   2.809   3.126   7.432 -0.0478 -0.0959  0.1512
    7PIPC   C1A   77   3.079   2.665   7.498  0.1207 -0.3408 -0.0616
    7PIPC   D2A   78   3.226   2.447   7.110  0.2056  0.1579  0.1696
    7PIPC   D3A   79   3.586   2.290   6.729 -0.0997  0.0547  0.4204
    7PIPC   C4A   80   3.841   1.934   6.670  0.2270 -0.1919  0.0990
    7PIPC   C1B   81   2.744   3.281   7.046  0.0113 -0.3507  0.0464
    7PIPC   C2B   82   2.722   3.394   6.708  0.3182 -0.0117  0.1939
    7PIPC   C3B   83   2.667   3.433   6.259 -0.0566  0.0839  0.1472
    7PIPC   C4B   84   2.645   3.501   5.738 -0.4307  0.0522  0.1200
    8PIPC   NC3   85   6.198   5.027   8.346 -0.2327  0.1050 -0.1022
    8PIPC   PO4   86   6.060   5.271   7.934  0.0300 -0.0931 -0.0314
    8PIPC   GL1   87   5.826   5.155   7.546 -0.0363 -0.0436  0.0731
    8PIPC   GL2   88   5.512   5.096   7.488 -0.5024  0.2879  0.0134
    8PIPC   C1A   89   5.740   5.019   7.078 -0.0900  0.0067 -0.2217
    8PIPC   D2A   90   5.876   4.764   6.793  0.0033  0.0148  0.0010
    8PIPC   D3A   91   5.907   4.751   6.310 -0.0941  0.0444 -0.2315
    8PIPC   C4A   92   5.530   4.567   6.178 -0.1723  0.1061 -0.0688
    8PIPC   C1B   93   5.167   5.236   7.311  0.0275 -0.1105 -0.1718
    8PIPC   C2B   94   4.922   5.258   6.933 -0.1993  0.0617  0.3090
    8PIPC   C3B   95   4.881   5.144   6.475  0.1641 -0.0498 -0.1011
    8PIPC   C4B   96   4.944   4.733   6.216  0.0368  0.1105  0.2072
    9PIPC   NC3   97   6.843   3.617   8.319  0.2197 -0.0952  0.2419
    9PIPC   PO4   98   6.855   4.032   8.076 -0.3498  0.0135  0.0032
    9PIPC   GL1   99   6.624   3.946   7.755  0.2328  0.3189  0.1125
    9PIPC   GL2  100   6.788   4.082   7.576 -0.0210  0.2994 -0.1016
    9PIPC   C1A  101   6.294   3.882   7.546 -0.3320  0.3062 -0.0931
    9PIPC   D2A  102   6.294   3.493   7.432  0.3133 -0.0432  0.2917
    9PIPC   D3A  103   6.347   3.566   7.039  0.0802 -0.1291  0.0420
    9PIPC   C4A  104   6.217   3.618   6.654  0.1425 -0.3776 -0.0235
    9PIPC   C1B  105   6.710   3.886   7.156  0.0939  0.5259 -0.0728
    9PIPC   C2B  106   6.660   3.814   6.773  0.0585 -0.1588  0.2935
    9PIPC   C3B  107   6.678   3.674   6.307  0.2840 -0.1528 -0.0102
    9PIPC   C4B  108   6.502   3.748   5.932  0.2878  0.0628 -0.0604
   10PIPC   NC3  109   7.177   2.417   7.657 -0.3091  0.0121 -0.4155
   10PIPC   PO4  110   6.830   2.195   7.674 -0.0140 -0.1414 -0.0694
   10PIPC   GL1  111   6.632   2.323   7.347  0.3943 -0.2529  0.0116
   10PIPC   GL2  112   6.516   2.534   7.372  0.5151 -0.4650  0.1506
   10PIPC   C1A  113   6.711   2.306   6.866 -0.2815  0.0443  0.2812
   10PIPC   D2A  114   6.586   2.256   6.507 -0.0346 -0.0919  0.1432
   10PIPC   D3A  115   6.705   1.919   6.222  0.0056 -0.2381  0.0004
   10PIPC   C4A  116   6.860   2.058   5.868 -0.0892  0.0959 -0.0597
   10PIPC   C1B  117   6.371   2.584   6.993 -0.0094  0.0177 -0.2255
   10PIPC   C2B  118   6.357   2.771   6.610 -0.0322 -0.0075  0.0814
   10PIPC   C3B  119   6.155   2.706   6.222  0.0277 -0.0979  0.0477
   10PIPC   C4B  120   5.895   2.494   5.946  0.0907 -0.0073 -0.1855
   11PIPC   NC3  121   4.567   5.441   8.299 -0.0999 -0.0171 -0.0427
   11PIPC   PO4  122   4.231   5.269   8.007 -0.0252 -0.3738 -0.2373
   11PIPC   GL1  123   4.169   5.506   7.609 -0.0346  0.3028 -0.2118
   11PIPC   GL2  124   3.965   5.752   7.538  0.2307  0.0899 -0.1267
   11PIPC   C1A  125   4.130   5.535   7.125  0.0390  0.1778 -0.2169
   11PIPC   D2A  126   4.129   5.582   6.758  0.0978 -0.0514  0.2146
   11PIPC   D3A  127   3.976   5.780   6.339 -0.1040 -0.2110  0.1219
   11PIPC   C4A  128   4.042   5.545   5.994 -0.2242  0.0970  0.0877
   11PIPC   C1B  129   4.410   5.897   7.382 -0.3153  0.2193  0.0176
   11PIPC   C2B  130   4.856   6.144   7.252  0.2276  0.2391 -0.1187
   11PIPC   C3B  131   4.961   6.100   6.839 -0.0351 -0.0624 -0.1179
   11PIPC   C4B  132   4.888   6.183   6.480  0.0034 -0.1189  0.3423
   12PIPC   NC3  133   1.102   6.755   7.596 -0.0191 -0.1941  0.0056
   12PIPC   PO4  134   0.764   7.068   7.375 -0.0003  0.4208  0.0262
   12PIPC   GL1  135   1.016   7.065   7.072 -0.2327 -0.0496 -0.1361
   12PIPC   GL2  136   1.030   7.444   6.964 -0.0985  0.0802  0.2053
   12PIPC   C1A  137   1.078   6.864   6.741  0.1358  0.2125  0.1968
   12PIPC   D2A  138   1.155   6.623   6.414 -0.2104  0.1149 -0.1487
   12PIPC   D3A  139   0.861   6.816   6.266 -0.1376 -0.0050 -0.0060
   12PIPC   C4A  140   0.897   6.955   5.886  0.0849  0.0091  0.2721
   12PIPC   C1B  141   1.204   7.338   6.578 -0.3559  0.1490 -0.0309
   12PIPC   C2B  142   1.248   7.152   6.222  0.0326  0.0558 -0.3787
   12PIPC   C3B  143   1.416   6.782   5.899 -0.3098 -0.1184  0.2456
   12PIPC   C4B  144   1.378   6.461   5.574 -0.0362 -0.0962 -0.0308
   13PIPC   NC3  145   5.823   0.670   7.693  0.0289  0.1807  0.2180
   13PIPC   PO4  146   5.426   0.735   7.541 -0.0173 -0.1784  0.0424
   13PIPC   GL1  147   5.298   1.015   7.312 -0.1337 -0.5800  0.1704
   13PIPC   GL2  148   5.361   0.958   6.911 -0.0714  0.1730 -0.3463
   13PIPC   C1A  149   4.883   1.130   7.270  0.0240  0.0233 -0.3173
   13PIPC   D2A  150   4.508   1.250   7.561  0.1543  0.0476 -0.0391
   13PIPC   D3A  151   4.217   1.402   7.801 -0.2178  0.1306  0.1206
   13PIPC   C4A  152   3.793   1.273   7.838  0.0597 -0.2438  0.0043
   13PIPC   C1B  153   5.417   1.090   6.449  0.1413  0.0074 -0.2558
   13PIPC   C2B  154   5.213   1.022   6.031 -0.0619 -0.0612  0.0279
   13PIPC   C3B  155   4.819   0.927   6.007  0.3780  0.0095  0.0175
   13PIPC   C4B  156   4.494   1.173   5.961 -0.0084 -0.2780  0.1758
   14PIPC   NC3  157   6.925   6.185   7.966 -0.1871  0.1670  0.4285
   14PIPC   PO4  158   7.060   6.467   7.630 -0.2417 -0.3486  0.0451
   14PIPC   GL1  159   7.005   6.557   7.217  0.0920  0.1609  0.0205
   14PIPC   GL2  160   6.808   6.547   7.004  0.3185  0.1509  0.0262
   14PIPC   C1A  161   7.276   6.322   6.796  0.4163 -0.2135 -0.1992
   14PIPC   D2A  162   7.514   6.047   6.528 -0.0837  0.0152 -0.3672
   14PIPC   D3A  163   7.642   5.723   6.237 -0.0322 -0.0761 -0.0155
   14PIPC   C4A  164   7.916   5.373   6.436 -0.2795 -0.0987 -0.0663
   14PIPC   C1B  165   6.719   6.349   6.551  0.0931 -0.1719  0.0937
   14PIPC   C2B  166   7.082   6.215   6.334 -0.1291  0.1008  0.0802
   14PIPC   C3B  167   7.354   6.058   6.042 -0.2115  0.0258  0.3018
   14PIPC   C4B  168   7.223   6.009   5.622  0.2901  0.5352 -0.3513
   15PIPC   NC3  169   5.028   2.132   8.839 -0.2443 -0.1120  0.3731
   15PIPC   PO4  170   5.055   2.406   8.491 -0.3373 -0.2173  0.0737
   15PIPC   GL1  171   4.901   2.268   8.149  0.0982 -0.1266 -0.1242
   15PIPC   GL2  172   4.892   2.397   7.992 -0.2132 -0.2394 -0.0439
   15PIPC   C1A  173   4.667   2.099   7.715 -0.1108  0.1976  0.0237
   15PIPC   D2A  174   4.459   2.019   7.360  0.3335  0.1049 -0.2604
   15PIPC   D3A  175   4.166   2.283   7.419  0.0355 -0.4253 -0.2139
   15PIPC   C4A  176   4.029   2.257   7.737  0.0042 -0.2060  0.0106
   15PIPC   C1B  177   5.068   2.464   7.630 -0.2690  0.1121 -0.1507
   15PIPC   C2B  178   5.306   2.679   7.322 -0.0972 -0.1497  0.2595
   15PIPC   C3B  179   5.062   2.873   6.969 -0.1073  0.1129 -0.2265
   15PIPC   C4B  180   4.931   2.815   6.528 -0.0375 -0.0592  0.2315
   16PIPC   NC3  181   6.639   4.827   7.757 -0.0264  0.0504  0.1687
   16PIPC   PO4  182   6.563   5.264   7.971  0.4083  0.2998  0.1124
   16PIPC   GL1  183   6.303   5.107   7.563 -0.0148  0.0013  0.1949
   16PIPC   GL2  184   6.415   5.060   7.323  0.0638 -0.0272 -0.0906
   16PIPC   C1A  185   6.068   4.741   7.362  0.2951  0.3528 -0.0131
   16PIPC   D2A  186   5.774   4.531   7.254  0.0591  0.3671 -0.0205
   16PIPC   D3A  187   5.782   4.003   7.178 -0.1639  0.1612 -0.3277
   16PIPC   C4A  188   5.792   3.652   6.891 -0.0979  0.1738 -0.0208
   16PIPC   C1B  189   6.413   4.802   6.983  0.3308  0.1679  0.2153
   16PIPC   C2B  190   6.329   4.703   6.599  0.0681 -0.1916 -0.1142
   16PIPC   C3B  191   6.349   4.445   6.216  0.1207 -0.3116 -0.5277
   16PIPC   C4B  192   6.362   4.033   6.293 -0.0354  0.1518  0.0668
   17PIPC   NC3  193   1.368   7.290   8.110  0.0244 -0.2785 -0.0511
   17PIPC   PO4  194   1.873   7.248   7.999 -0.1732 -0.0543  0.2359
   17PIPC   GL1  195   1.973   7.322   7.551 -0.1142  0.0738  0.4775
   17PIPC   GL2  196   1.867   7.067   7.366  0.3547 -0.0390 -0.0183
   17PIPC   C1A  197   2.364   7.430   7.362 -0.0130  0.1844 -0.1760
   17PIPC   D2A  198   2.772   7.648   7.444  0.0838  0.1011 -0.2176
   17PIPC   D3A  199   3.134   7.754   7.210 -0.0940 -0.4094  0.1109
   17PIPC   C4A  200   3.181   7.992   6.887  0.3158  0.0722 -0.2995
   17PIPC   C1B  201   2.031   7.082   6.961  0.0482 -0.0644 -0.5778
   17PIPC   C2B  202   2.206   7.168   6.523 -0.0665  0.0268  0.1199
   17PIPC   C3B  203   2.103   7.567   6.201  0.0876 -0.0953  0.2042
   17PIPC   C4B  204   1.972   7.985   6.315  0.1651 -0.4316  0.0230
   18PIPC   NC3  205   4.679   4.193   8.059 -0.1919  0.0915  0.1033
   18PIPC   PO4  206   4.318   4.361   8.354 -0.1366  0.1694  0.1597
   18PIPC   GL1  207   4.352   4.693   7.909  0.0612 -0.0875 -0.4066
   18PIPC   GL2  208   4.147   4.834   7.816  0.2068 -0.3672  0.0938
   18PIPC   C1A  209   4.301   4.530   7.436  0.0101  0.0054  0.3620
   18PIPC   D2A  210   4.348   4.409   6.984 -0.1368  0.0569  0.0150
   18PIPC   D3A  211   3.959   4.665   6.727 -0.2539  0.0600 -0.1154
   18PIPC   C4A  212   3.994   4.627   6.230 -0.2752  0.0350 -0.0222
   18PIPC   C1B  213   4.196   5.066   7.358 -0.0639  0.2059 -0.1041
   18PIPC   C2B  214   4.276   4.936   6.998  0.2881 -0.0647  0.2295
   18PIPC   C3B  215   4.438   5.154   6.686  0.1913 -0.1784 -0.3107
   18PIPC   C4B  216   4.375   5.432   6.289  0.2482 -0.2039 -0.3172
   19PIPC   NC3  217   0.906   2.808   4.011 -0.3012  0.5009  0.0089
   19PIPC   PO4  218   0.585   2.702   3.777  0.1325  0.1081 -0.0816
   19PIPC   GL1  219   0.390   2.640   4.127 -0.0393 -0.1667  0.0424
   19PIPC   GL2  220   0.093   2.696   4.366  0.3802 -0.4416  0.0682
   19PIPC   C1A  221   0.507   2.817   4.577  0.1740  0.0494 -0.0231
   19PIPC   D2A  222   0.409   2.952   5.034  0.2369  0.0478 -0.0305
   19PIPC   D3A  223   0.809   2.721   5.217  0.0997 -0.3349 -0.1802
   19PIPC   C4A  224   0.982   2.562   4.813 -0.3174  0.1321 -0.1106
   19PIPC   C1B  225   0.108   2.321   4.612  0.0368  0.0699 -0.0318
   19PIPC   C2B  226  -0.049   2.183   4.974  0.1556  0.0795 -0.0529
   19PIPC   C3B  227  -0.055   1.962   5.364  0.1783  0.2161  0.1298
   19PIPC   C4B  228  -0.133   1.951   5.726  0.3187  0.0757 -0.2025
   20PIPC   NC3  229   5.191   7.184   3.848 -0.1052 -0.3586  0.1636
   20PIPC   PO4  230   5.237   6.775   3.980 -0.2248 -0.1683  0.3037
   20PIPC   GL1  231   5.436   6.535   4.314  0.0275  0.1968 -0.1735
   20PIPC   GL2  232   5.181   6.302   4.358 -0.4033  0.2215 -0.0449
   20PIPC   C1A  233   5.713   6.314   4.710  0.1061 -0.1389  0.0143
   20PIPC   D2A  234   5.738   6.152   5.143  0.0043  0.2986  0.0026
   20PIPC   D3A  235   5.923   6.378   5.448  0.2802  0.0088  0.2608
   20PIPC   C4A  236   6.167   6.058   5.741  0.0811  0.1529 -0.3449
   20PIPC   C1B  237   5.393   5.968   4.590  0.2598  0.2144 -0.1908
   20PIPC   C2B  238   5.393   5.827   4.962  0.1557  0.1908 -0.0408
   20PIPC   C3B  239   5.301   5.516   5.406  0.0619 -0.1147  0.1003
   20PIPC   C4B  240   5.490   5.249   5.545 -0.2367  0.2170 -0.1198
   21PIPC   NC3  241   3.841   3.958   3.865 -0.0665 -0.1581 -0.1219
   21PIPC   PO4  242   3.634   4.342   4.048  0.0170  0.0258 -0.1842
   21PIPC   GL1  243   3.313   4.305   4.382  0.0162  0.2410 -0.1646
   21PIPC   GL2  244   3.026   4.533   4.263  0.1667  0.0489 -0.2527
   21PIPC   C1A  245   3.242   4.519   4.754  0.0373 -0.0723 -0.4194
   21PIPC   D2A  246   3.461   4.473   5.179 -0.1008  0.1114  0.2671
   21PIPC   D3A  247   3.765   4.355   5.585  0.4148 -0.1454  0.0476
   21PIPC   C4A  248   3.538   4.462   5.971 -0.2549  0.0797 -0.0341
   21PIPC   C1B  249   2.747   4.669   4.651  0.3231 -0.0003  0.0052
   21PIPC   C2B  250   2.891   4.790   5.019 -0.1313  0.1428 -0.1843
   21PIPC   C3B  251   2.981   4.823   5.421  0.0006 -0.3666  0.0826
   21PIPC   C4B  252   3.470   4.819   5.591 -0.0684 -0.4218 -0.2097
   22PIPC   NC3  253   6.859   2.980   3.795  0.2077  0.0056 -0.2944
   22PIPC   PO4  254   6.971   2.536   3.798 -0.1416 -0.1718  0.0057
   22PIPC   GL1  255   6.848   2.471   4.202  0.1113 -0.1363  0.1967
   22PIPC   GL2  256   7.049   2.786   4.310  0.0565  0.4906 -0.0259
   22PIPC   C1A  257   6.822   2.307   4.666  0.0058  0.0771 -0.0447
   22PIPC   D2A  258   6.967   2.122   5.083  0.1398  0.3186  0.1473
   22PIPC   D3A  259   7.015   2.410   5.286  0.0356  0.1869 -0.1681
   22PIPC   C4A  260   7.237   2.405   5.649  0.1903  0.2109 -0.1296
   22PIPC   C1B  261   7.160   2.655   4.747  0.1445 -0.0961  0.0045
   22PIPC   C2B  262   7.380   2.757   5.192 -0.2117  0.1664 -0.0186
   22PIPC   C3B  263   7.696   2.680   5.539 -0.0751 -0.1436 -0.1501
   22PIPC   C4B  264   7.858   2.764   5.973  0.1277 -0.2367 -0.4023
   23PIPC   NC3  265   5.165   1.456   3.131 -0.1894  0.0917  0.1696
   23PIPC   PO4  266   5.046   1.532   3.620  0.0777 -0.1779  0.0567
   23PIPC   GL1  267   5.352   1.687   3.910  0.1109 -0.1786 -0.3780
   23PIPC   GL2  268   5.138   1.818   4.223 -0.2186  0.2886 -0.0995
   23PIPC   C1A  269   5.798   1.743   4.219 -0.2729  0.1097  0.0164
   23PIPC   D2A  270   6.061   1.984   4.506  0.0969  0.2815  0.2337
   23PIPC   D3A  271   6.400   1.712   4.414 -0.0668  0.0355  0.1409
   23PIPC   C4A  272   6.616   1.876   4.799  0.0012  0.1194  0.1384
   23PIPC   C1B  273   4.984   1.705   4.606 -0.0010 -0.2365 -0.1016
   23PIPC   C2B  274   5.133   1.485   4.941  0.2542 -0.1104  0.0187
   23PIPC   C3B  275   5.501   1.306   5.125  0.0195 -0.0611  0.0738
   23PIPC   C4B  276   5.704   1.091   5.438  0.0551 -0.2210  0.2251
   24PIPC   NC3  277   4.787   4.865   4.109 -0.1393 -0.0559 -0.0672
   24PIPC   PO4  278   4.512   4.560   4.213 -0.3061 -0.0529  0.0570
   24PIPC   GL1  279   4.329   4.574   4.586 -0.0155 -0.1200 -0.3562
   24PIPC   GL2  280   4.021   4.619   4.641 -0.1879  0.2711  0.0232
   24PIPC   C1A  281   4.328   4.582   5.053 -0.0266  0.0397 -0.4031
   24PIPC   D2A  282   4.521   4.899   5.343  0.0746 -0.2662  0.3376
   24PIPC   D3A  283   4.792   4.956   5.077  0.0876  0.3933 -0.2909
   24PIPC   C4A  284   5.178   4.966   4.771  0.0458 -0.0128 -0.2903
   24PIPC   C1B  285   3.865   4.727   5.012 -0.0459  0.0070 -0.1105
   24PIPC   C2B  286   4.006   5.048   5.294  0.2335  0.1971  0.4890
   24PIPC   C3B  287   4.274   5.197   5.653  0.2593 -0.1899  0.0952
   24PIPC   C4B  288   4.561   5.531   5.715  0.0135  0.1310  0.1012
   25PIPC   NC3  289   3.703   6.229   3.425 -0.3455 -0.0135  0.1942
   25PIPC   PO4  290   4.103   6.205   3.687 -0.0588  0.1637 -0.2320
   25PIPC   GL1  291   3.898   6.279   4.067 -0.0999  0.1010 -0.1846
   25PIPC   GL2  292   3.823   6.595   4.171  0.2002 -0.0214  0.1284
   25PIPC   C1A  293   3.732   6.103   4.469  0.1809  0.2481  0.0318
   25PIPC   D2A  294   3.395   5.937   4.742 -0.1076  0.3867  0.0021
   25PIPC   D3A  295   3.421   5.955   5.234  0.2198  0.0761 -0.1547
   25PIPC   C4A  296   3.125   5.691   5.425  0.0064 -0.3868  0.1898
   25PIPC   C1B  297   3.829   6.542   4.575 -0.3954 -0.3311  0.1636
   25PIPC   C2B  298   3.877   6.557   5.004 -0.0409 -0.0123  0.2669
   25PIPC   C3B  299   3.944   6.510   5.429 -0.0095 -0.0976 -0.0724
   25PIPC   C4B  300   4.113   6.479   5.834  0.2638 -0.1589 -0.0073
   26PIPC   NC3  301   5.163   0.570   3.615  0.0839 -0.3306 -0.1717
   26PIPC   PO4  302   5.527   0.769   3.626 -0.2182 -0.1409 -0.2489
   26PIPC   GL1  303   5.484   0.620   4.059  0.1189 -0.1574 -0.1707
   26PIPC   GL2  304   5.594   0.300   4.251 -0.1981  0.0680  0.1498
   26PIPC   C1A  305   5.434   0.950   4.364 -0.0652  0.1896  0.2107
   26PIPC   D2A  306   5.368   1.357   4.530 -0.1362  0.0276  0.2383
   26PIPC   D3A  307   4.975   1.206   4.597  0.2688 -0.0757  0.1416
   26PIPC   C4A  308   4.913   1.062   5.013 -0.0313  0.0508  0.0373
   26PIPC   C1B  309   5.682   0.171   4.701  0.1649 -0.1181 -0.0741
   26PIPC   C2B  310   5.885   0.242   5.053  0.0618 -0.0719 -0.1446
   26PIPC   C3B  311   6.016   0.019   5.451 -0.0502  0.0274  0.0179
   26PIPC   C4B  312   5.912  -0.217   5.839 -0.1350  0.3252 -0.0523
   27PIPC   NC3  313   1.885   0.839   3.727  0.0013  0.1906 -0.0422
   27PIPC   PO4  314   2.073   1.181   3.952  0.1608  0.0177  0.3656
   27PIPC   GL1  315   2.012   1.225   4.343 -0.0612 -0.2460 -0.4400
   27PIPC   GL2  316   1.758   1.135   4.353 -0.0450  0.0877 -0.0707
   27PIPC   C1A  317   2.002   1.481   4.753  0.0778 -0.1045 -0.1246
   27PIPC   D2A  318   2.076   1.489   5.147 -0.0173 -0.0283 -0.5543
   27PIPC   D3A  319   1.763   1.688   5.128  0.0749 -0.1066  0.4496
   27PIPC   C4A  320   1.697   1.904   4.785 -0.1357  0.5108 -0.0912
   27PIPC   C1B  321   1.653   1.093   4.809  0.1874  0.2082  0.0540
   27PIPC   C2B  322   1.534   0.954   5.101 -0.3444  0.1153  0.0319
   27PIPC   C3B  323   1.573   1.297   5.380  0.1054 -0.3707 -0.0163
   27PIPC   C4B  324   1.363   1.730   5.468 -0.1471 -0.1534  0.3079
   28PIPC   NC3  325   5.311   3.715   3.352 -0.0397 -0.2191 -0.0647
   28PIPC   PO4  326   5.261   3.520   3.873 -0.2384  0.0144  0.1270
   28PIPC   GL1  327   5.450   3.442   4.385  0.1796 -0.1638  0.2007
   28PIPC   GL2  328   5.503   2.969   4.395  0.0421 -0.2309 -0.2134
   28PIPC   C1A  329   5.339   3.463   4.813 -0.1809  0.3746  0.1383
   28PIPC   D2A  330   5.427   3.331   5.253 -0.0515 -0.1567 -0.1820
   28PIPC   D3A  331   5.491   3.375   5.692 -0.1280 -0.1315 -0.0343
   28PIPC   C4A  332   5.518   3.572   6.097  0.1034  0.2208 -0.1671
   28PIPC   C1B  333   5.519   2.979   4.830 -0.1011  0.0765  0.0403
   28PIPC   C2B  334   5.577   2.840   5.181 -0.0994 -0.1571  0.2850
   28PIPC   C3B  335   5.693   2.815   5.591 -0.1262  0.1984  0.0816
   28PIPC   C4B  336   5.875   3.095   5.971 -0.2635  0.0404 -0.0384
   29PIPC   NC3  337   4.201   1.537   3.442 -0.1026  0.1022  0.1380
   29PIPC   PO4  338   4.085   1.181   3.690 -0.0768  0.1219 -0.1857
   29PIPC   GL1  339   4.221   1.189   4.199 -0.2807 -0.0279 -0.1285
   29PIPC   GL2  340   4.539   1.022   4.323  0.4886  0.2863 -0.1277
   29PIPC   C1A  341   4.144   1.322   4.670 -0.0830  0.1235  0.2488
   29PIPC   D2A  342   3.801   1.547   4.794 -0.2413  0.1386 -0.0595
   29PIPC   D3A  343   3.706   1.711   5.204  0.3313 -0.0595 -0.3405
   29PIPC   C4A  344   3.816   1.871   5.486  0.1557  0.1158 -0.1859
   29PIPC   C1B  345   4.467   0.908   4.811  0.1499  0.1351 -0.1181
   29PIPC   C2B  346   4.518   0.848   5.226  0.0871 -0.0210 -0.0692
   29PIPC   C3B  347   4.297   1.000   5.556 -0.1171  0.2748  0.0366
   29PIPC   C4B  348   4.003   0.983   5.759 -0.1239  0.2192  0.4857
   30PIPC   NC3  349   2.575   4.766   3.455 -0.0995 -0.0367 -0.1135
   30PIPC   PO4  350   2.688   4.674   3.819  0.2003  0.2029 -0.3504
   30PIPC   GL1  351   2.492   4.694   4.179 -0.1552  0.1073  0.0212
   30PIPC   GL2  352   2.471   5.038   4.386  0.3965  0.0335  0.0253
   30PIPC   C1A  353   2.261   4.536   4.493 -0.0209  0.2209  0.0865
   30PIPC   D2A  354   2.297   4.459   4.882 -0.1398  0.0960  0.2576
   30PIPC   D3A  355   2.406   4.464   5.278 -0.1224 -0.0689 -0.2887
   30PIPC   C4A  356   2.168   4.464   5.747 -0.0145  0.2257  0.0255
   30PIPC   C1B  357   2.318   5.005   4.892  0.0236  0.1721  0.1672
   30PIPC   C2B  358   2.538   4.947   5.353  0.2872  0.0549  0.0264
   30PIPC   C3B  359   2.595   4.771   5.723  0.0329  0.0652 -0.2898
   30PIPC   C4B  360   2.714   4.347   5.672  0.4033  0.2062 -0.2410
   31PIPC   NC3  361   3.477   2.289   4.086  0.2031 -0.1249  0.3681
   31PIPC   PO4  362   3.791   2.033   4.065 -0.0894  0.1844  0.0776
   31PIPC   GL1  363   3.812   2.168   4.455  0.0764  0.1910 -0.0860
   31PIPC   GL2  364   4.044   2.104   4.627  0.1954 -0.1650 -0.0655
   31PIPC   C1A  365   3.550   2.068   4.849  0.0320 -0.0928  0.1053
   31PIPC   D2A  366   3.213   2.160   5.105 -0.0555 -0.0619 -0.1111
   31PIPC   D3A  367   3.405   2.068   5.525  0.2297  0.0671 -0.0438
   31PIPC   C4A  368   3.187   2.056   5.928  0.0603  0.0895  0.0032
   31PIPC   C1B  369   4.056   2.171   5.119  0.0473 -0.0512  0.0467
   31PIPC   C2B  370   4.238   2.293   5.602  0.3032 -0.0256 -0.3025
   31PIPC   C3B  371   4.189   2.151   5.965  0.1035 -0.1379  0.2435
   31PIPC   C4B  372   4.195   2.072   6.379  0.2309 -0.3896  0.0861
   32PIPC   NC3  373   1.888   7.238   3.338 -0.0105  0.0296  0.2713
   32PIPC   PO4  374   2.178   7.174   3.655 -0.0430  0.0362  0.0120
   32PIPC   GL1  375   2.172   7.106   4.187  0.3084 -0.3146  0.1039
   32PIPC   GL2  376   2.005   7.356   4.243  0.0467 -0.0327  0.0655
   32PIPC   C1A  377   2.093   6.981   4.527 -0.0333 -0.1841 -0.0511
   32PIPC   D2A  378   2.308   6.627   4.742  0.0820 -0.2751  0.1581
   32PIPC   D3A  379   2.089   6.731   5.084  0.3605  0.2262 -0.0954
   32PIPC   C4A  380   2.014   7.127   5.043 -0.1198 -0.0155 -0.0481
   32PIPC   C1B  381   1.662   7.345   4.572  0.3542  0.2371  0.1465
   32PIPC   C2B  382   1.553   7.319   4.979  0.1638  0.1821 -0.1092
   32PIPC   C3B  383   1.654   7.375   5.373  0.2546  0.1265 -0.0165
   32PIPC   C4B  384   1.778   7.734   5.666 -0.1937 -0.0806 -0.0158
   33PIPC   NC3  385   1.975   0.268   3.965 -0.1407  0.0598  0.4296
   33PIPC   PO4  386   2.289   0.557   3.848  0.0642 -0.0266 -0.2414
   33PIPC   GL1  387   2.005   0.725   4.173  0.0457  0.1304 -0.3313
   33PIPC   GL2  388   2.037   0.765   4.424 -0.0902  0.0909 -0.1741
   33PIPC   C1A  389   1.586   0.722   4.293  0.5360 -0.0520  0.3026
   33PIPC   D2A  390   1.340   0.644   4.687 -0.1694 -0.0172  0.0089
   33PIPC   D3A  391   1.117   0.948   4.645  0.0020 -0.1664 -0.1546
   33PIPC   C4A  392   1.256   1.067   4.332  0.1553 -0.0756 -0.3321
   33PIPC   C1B  393   2.288   0.680   4.716 -0.1491 -0.2521  0.1645
   33PIPC   C2B  394   2.315   0.591   5.087 -0.0580 -0.4139 -0.0650
   33PIPC   C3B  395   2.266   0.415   5.384  0.1108  0.0227 -0.1204
   33PIPC   C4B  396   2.272   0.347   5.728 -0.2184  0.0991 -0.3512
   34PIPC   NC3  397   4.071   4.311   4.279 -0.0059 -0.0126 -0.1566
   34PIPC   PO4  398   4.297   4.030   4.085  0.1520 -0.3405 -0.0124
   34PIPC   GL1  399   4.435   4.080   4.487 -0.1129 -0.1015 -0.2683
   34PIPC   GL2  400   4.665   4.148   4.491  0.0862  0.0054  0.0077
   34PIPC   C1A  401   4.352   4.086   4.930  0.3049  0.1877 -0.3694
   34PIPC   D2A  402   3.993   4.266   5.143 -0.0404 -0.0289  0.2881
   34PIPC   D3A  403   4.323   4.380   5.528  0.1417 -0.0884 -0.1881
   34PIPC   C4A  404   4.182   4.676   5.674 -0.1386  0.2802 -0.2739
   34PIPC   C1B  405   4.932   3.874   4.782 -0.0039  0.0860 -0.0872
   34PIPC   C2B  406   5.112   3.748   5.154  0.2154 -0.2746  0.0064
   34PIPC   C3B  407   5.129   3.772   5.575 -0.1190 -0.2607 -0.4915
   34PIPC   C4B  408   5.069   3.473   5.918  0.0344  0.1720  0.1889
   35PIPC   NC3  409   3.784   0.886   4.144  0.1608 -0.1531 -0.1097
   35PIPC   PO4  410   3.674   1.363   4.070  0.0892  0.0290 -0.0290
   35PIPC   GL1  411   3.677   1.194   4.504 -0.1096  0.2663 -0.0804
   35PIPC   GL2  412   3.306   1.267   4.632  0.0642  0.1861 -0.2645
   35PIPC   C1A  413   3.601   1.028   4.979 -0.0650 -0.3082 -0.0364
   35PIPC   D2A  414   3.512   1.192   5.388 -0.0346  0.3179  0.3097
   35PIPC   D3A  415   3.325   1.076   5.782  0.0559 -0.2442  0.0109
   35PIPC   C4A  416   3.044   0.757   5.907 -0.0022  0.0137 -0.0082
   35PIPC   C1B  417   3.115   1.247   5.080 -0.1755  0.1765 -0.1508
   35PIPC   C2B  418   2.953   1.078   5.492  0.0249  0.0060  0.1621
   35PIPC   C3B  419   2.663   1.273   5.795  0.0172 -0.2986 -0.1786
   35PIPC   C4B  420   2.275   1.390   5.629 -0.0886  0.1131 -0.0508
   36PIPC   NC3  421   4.021   1.674   3.874  0.0580 -0.0002 -0.1317
   36PIPC   PO4  422   4.440   1.561   3.993  0.1466  0.1348  0.2319
   36PIPC   GL1  423   4.562   1.523   4.391 -0.1638  0.0520  0.0003
   36PIPC   GL2  424   4.493   1.845   4.487  0.6642 -0.0241  0.0497
   36PIPC   C1A  425   4.599   1.391   4.874  0.0277 -0.0801  0.1363
   36PIPC   D2A  426   4.530   1.389   5.272  0.1898  0.0299 -0.1188
   36PIPC   D3A  427   4.803   1.143   5.529  0.1704 -0.0546  0.2376
   36PIPC   C4A  428   5.216   1.018   5.509  0.2243 -0.4561  0.3783
   36PIPC   C1B  429   4.301   1.747   4.908  0.0391 -0.3169 -0.1621
   36PIPC   C2B  430   4.356   1.853   5.387  0.0851  0.3413  0.1204
   36PIPC   C3B  431   4.627   1.905   5.713 -0.0085 -0.2482 -0.0517
   36PIPC   C4B  432   4.750   1.549   5.791 -0.0596 -0.4582 -0.0595
   37PAPC   NC3  433   7.301   4.185   7.900  0.0681 -0.0375  0.1265
   37PAPC   PO4  434   7.086   4.482   7.787 -0.2294  0.0655 -0.1269
   37PAPC   GL1  435   7.264   4.308   7.408  0.3452  0.4047 -0.0156
   37PAPC   GL2  436   7.255   4.554   7.299 -0.1547 -0.1770 -0.0817
   37PAPC   D1A  437   7.591   4.224   7.096 -0.2887 -0.2792  0.1506
   37PAPC   D2A  438   7.756   4.531   6.899 -0.1899 -0.0585 -0.1565
   37PAPC   D3A  439   7.378   4.496   6.653  0.0265 -0.0252 -0.3815
   37PAPC   D4A  440   7.316   4.534   6.233 -0.1768 -0.0441 -0.0651
   37PAPC   C5A  441   7.212   4.927   6.130 -0.0575 -0.0811 -0.0090
   37PAPC   C1B  442   7.194   4.789   6.990  0.4083  0.0670  0.1223
   37PAPC   C2B  443   7.005   4.849   6.570  0.2384 -0.0196 -0.1735
   37PAPC   C3B  444   6.734   4.848   6.356 -0.2987 -0.0432 -0.2892
   37PAPC   C4B  445   6.640   4.797   5.956  0.0607  0.0223  0.0817
   38PAPC   NC3  446   4.007  -0.101   8.107  0.1187  0.1967  0.2079
   38PAPC   PO4  447   4.067   0.207   7.915  0.0881 -0.1447  0.0250
   38PAPC   GL1  448   4.244   0.549   7.740  0.0358 -0.1020 -0.1292
   38PAPC   GL2  449   4.435   0.741   7.712  0.0344 -0.1273 -0.0457
   38PAPC   D1A  450   4.202   0.584   7.193 -0.0049 -0.3589 -0.1008
   38PAPC   D2A  451   4.610   0.594   7.293 -0.1424  0.2281  0.2560
   38PAPC   D3A  452   4.551   1.001   6.929 -0.1142 -0.0781  0.1012
   38PAPC   D4A  453   4.936   1.106   6.697  0.0024 -0.0027 -0.2151
   38PAPC   C5A  454   5.124   1.440   6.783  0.1367  0.0882  0.2213
   38PAPC   C1B  455   4.081   1.020   7.516 -0.2233 -0.4524 -0.1027
   38PAPC   C2B  456   4.117   1.122   7.051  0.0545 -0.1810  0.1462
   38PAPC   C3B  457   4.044   0.958   6.690  0.2600  0.2295 -0.0622
   38PAPC   C4B  458   3.864   0.719   6.307 -0.0282  0.0730 -0.1342
   39PAPC   NC3  459   0.809   5.233   8.038 -0.1714  0.1732 -0.1849
   39PAPC   PO4  460   0.974   5.034   7.636  0.2612 -0.0160  0.1290
   39PAPC   GL1  461   0.696   5.228   7.264  0.3576 -0.4638  0.0204
   39PAPC   GL2  462   0.977   5.543   7.164 -0.1336 -0.1544  0.0276
   39PAPC   D1A  463   0.280   5.178   7.167  0.2091  0.1085  0.1676
   39PAPC   D2A  464   0.446   5.022   6.762 -0.0885  0.0192 -0.2280
   39PAPC   D3A  465   0.693   5.008   6.414 -0.2717 -0.0662  0.1678
   39PAPC   D4A  466   0.792   4.611   6.217 -0.0494 -0.0092  0.0262
   39PAPC   C5A  467   1.138   4.656   5.864  0.2403  0.0610 -0.0693
   39PAPC   C1B  468   0.921   5.404   6.811  0.0943  0.2717 -0.0539
   39PAPC   C2B  469   0.941   5.473   6.475  0.0346  0.4016 -0.0714
   39PAPC   C3B  470   0.746   5.325   6.037 -0.2372  0.1235 -0.2959
   39PAPC   C4B  471   0.493   5.513   5.846  0.0909  0.2400  0.1489
   40PAPC   NC3  472   7.230   2.768   8.048  0.3862  0.1619  0.0418
   40PAPC   PO4  473   7.132   3.236   8.088 -0.0649 -0.0731 -0.3462
   40PAPC   GL1  474   7.205   3.226   7.704  0.0063  0.0058 -0.0496
   40PAPC   GL2  475   7.163   2.911   7.578  0.0215 -0.1068  0.0235
   40PAPC   D1A  476   7.497   3.507   7.402 -0.2375  0.0325 -0.2453
   40PAPC   D2A  477   7.277   3.828   7.298 -0.0030  0.0354  0.1283
   40PAPC   D3A  478   7.156   4.024   6.970 -0.0292 -0.0332  0.1162
   40PAPC   D4A  479   7.502   3.809   6.857 -0.3794 -0.0248  0.0176
   40PAPC   C5A  480   7.600   3.412   6.944 -0.0947  0.0359  0.2407
   40PAPC   C1B  481   6.956   2.704   7.206 -0.1631  0.1311  0.0960
   40PAPC   C2B  482   6.835   2.854   6.787 -0.0157 -0.2551 -0.0006
   40PAPC   C3B  483   6.749   2.796   6.317 -0.2722 -0.0181  0.0617
   40PAPC   C4B  484   6.592   2.472   5.964  0.1908  0.0101  0.0410
   41PAPC   NC3  485   5.588   6.400   7.907 -0.1799 -0.1294  0.1679
   41PAPC   PO4  486   5.717   6.778   7.831  0.0919 -0.3177  0.0225
   41PAPC   GL1  487   5.677   6.751   7.434 -0.0351  0.3798 -0.0957
   41PAPC   GL2  488   5.740   6.488   7.417 -0.3465 -0.4141 -0.1384
   41PAPC   D1A  489   5.627   6.763   7.008  0.3434 -0.3476  0.1574
   41PAPC   D2A  490   5.907   6.410   6.897 -0.0194 -0.3637  0.2929
   41PAPC   D3A  491   5.793   6.405   6.506 -0.2834 -0.1807 -0.1839
   41PAPC   D4A  492   5.775   6.839   6.559  0.0844  0.1613 -0.0496
   41PAPC   C5A  493   5.895   7.096   6.321 -0.3431 -0.0614  0.3842
   41PAPC   C1B  494   5.466   6.207   7.192 -0.0304  0.1527 -0.0869
   41PAPC   C2B  495   5.470   6.135   6.723  0.1020  0.2802 -0.0292
   41PAPC   C3B  496   5.409   5.945   6.436 -0.0102 -0.0480  0.1471
   41PAPC   C4B  497   5.277   6.110   6.056  0.2683  0.2784 -0.0592
   42PAPC   NC3  498   4.884   5.919   8.410 -0.3371  0.0612  0.2166
   42PAPC   PO4  499   5.021   5.520   8.179 -0.0124 -0.0715  0.2852
   42PAPC   GL1  500   5.041   5.575   7.680  0.1342 -0.1188  0.0220
   42PAPC   GL2  501   5.127   5.767   7.473  0.0762  0.2403  0.0726
   42PAPC   D1A  502   4.645   5.456   7.369  0.2055  0.0663 -0.3363
   42PAPC   D2A  503   4.629   5.658   6.978 -0.2437  0.5139  0.0916
   42PAPC   D3A  504   4.467   6.075   6.872 -0.3336 -0.0367  0.1345
   42PAPC   D4A  505   4.460   5.892   6.565 -0.0749 -0.0856  0.3770
   42PAPC   C5A  506   4.376   6.011   6.167  0.3765  0.0322  0.0307
   42PAPC   C1B  507   5.110   5.695   7.080 -0.1824  0.3101 -0.1025
   42PAPC   C2B  508   4.929   5.636   6.600  0.4393 -0.0606  0.0851
   42PAPC   C3B  509   4.806   5.795   6.113  0.1654  0.2227 -0.1491
   42PAPC   C4B  510   4.989   5.773   5.774 -0.0082  0.0316 -0.0287
   43PAPC   NC3  511   3.925   3.568   8.485  0.1478 -0.0846 -0.2207
   43PAPC   PO4  512   3.910   3.459   8.187  0.2885 -0.0235 -0.0531
   43PAPC   GL1  513   3.923   3.265   7.704  0.0849 -0.1438 -0.3495
   43PAPC   GL2  514   3.800   3.343   7.393  0.0953 -0.3837 -0.1704
   43PAPC   D1A  515   4.021   2.814   7.509  0.3713 -0.0503 -0.0080
   43PAPC   D2A  516   4.196   2.854   7.120  0.1763  0.0257 -0.1011
   43PAPC   D3A  517   4.221   3.267   7.135  0.1504 -0.0887  0.1329
   43PAPC   D4A  518   4.291   3.583   7.460 -0.3942 -0.0561 -0.0111
   43PAPC   C5A  519   4.274   4.041   7.313  0.1256 -0.4032  0.1162
   43PAPC   C1B  520   3.748   3.169   6.979  0.2081 -0.1383 -0.3165
   43PAPC   C2B  521   3.896   3.093   6.540 -0.1779 -0.1814 -0.1951
   43PAPC   C3B  522   4.038   2.936   6.088 -0.2108  0.0212  0.0437
   43PAPC   C4B  523   4.123   2.746   5.710 -0.1160 -0.5022 -0.4342
   44PAPC   NC3  524   5.841   7.162   3.291  0.0116 -0.2879 -0.0967
   44PAPC   PO4  525   5.652   7.142   3.669  0.2925  0.1574  0.2723
   44PAPC   GL1  526   5.597   7.276   4.128 -0.0298  0.2317  0.1895
   44PAPC   GL2  527   5.596   6.977   4.309 -0.0101  0.0460 -0.0517
   44PAPC   D1A  528   5.284   7.413   4.446  0.0201  0.1614  0.1304
   44PAPC   D2A  529   5.278   7.900   4.612 -0.1381  0.0652 -0.0724
   44PAPC   D3A  530   5.084   8.133   4.545 -0.0768  0.0451  0.0345
   44PAPC   D4A  531   4.818   8.062   4.773 -0.0623 -0.0070  0.4595
   44PAPC   C5A  532   5.033   8.075   5.111  0.0650 -0.1409 -0.2340
   44PAPC   C1B  533   5.659   7.117   4.724 -0.0635 -0.1476 -0.1420
   44PAPC   C2B  534   5.658   7.195   5.197 -0.2806  0.0890  0.0206
   44PAPC   C3B  535   5.744   6.873   5.557  0.3786 -0.0797 -0.2250
   44PAPC   C4B  536   5.949   6.795   5.934 -0.1014  0.1284 -0.1334
   45PAPC   NC3  537  -0.238   2.119   3.700  0.0269 -0.1105  0.1897
   45PAPC   PO4  538   0.173   2.101   3.471  0.2142 -0.2582 -0.0015
   45PAPC   GL1  539   0.205   1.988   3.920  0.0420  0.2092 -0.0763
   45PAPC   GL2  540  -0.014   1.649   3.820 -0.3477  0.0866 -0.0502
   45PAPC   D1A  541   0.349   2.050   4.281 -0.3579 -0.2454  0.1843
   45PAPC   D2A  542   0.639   2.090   4.708 -0.2118  0.2461  0.0865
   45PAPC   D3A  543   0.784   2.427   4.384 -0.3387  0.0764 -0.0296
   45PAPC   D4A  544   1.174   2.385   4.219  0.1932  0.0243 -0.0788
   45PAPC   C5A  545   1.234   2.180   4.589  0.1321 -0.0874  0.2591
   45PAPC   C1B  546   0.012   1.663   4.338  0.0326 -0.0854  0.0795
   45PAPC   C2B  547   0.193   1.798   4.694  0.4150  0.0887 -0.0953
   45PAPC   C3B  548   0.403   1.833   5.048  0.0270  0.1398 -0.0606
   45PAPC   C4B  549   0.314   1.678   5.555  0.1945  0.1662 -0.0977
   46PAPC   NC3  550   3.351   3.080   3.418 -0.0299 -0.3445 -0.2919
   46PAPC   PO4  551   3.496   3.316   3.638  0.1444 -0.0940 -0.1347
   46PAPC   GL1  552   3.535   3.572   3.920 -0.5943  0.3995 -0.0746
   46PAPC   GL2  553   3.692   3.446   4.194 -0.0723  0.2201  0.3381
   46PAPC   D1A  554   3.314   3.864   4.154  0.0025 -0.0229 -0.2657
   46PAPC   D2A  555   3.696   3.958   4.363  0.0690  0.0440 -0.2223
   46PAPC   D3A  556   3.738   4.234   4.721  0.3931 -0.0275  0.1658
   46PAPC   D4A  557   3.458   4.017   4.811  0.0038 -0.2713  0.1549
   46PAPC   C5A  558   3.415   3.922   5.239  0.2053  0.0113 -0.0732
   46PAPC   C1B  559   3.588   3.559   4.613  0.0121 -0.0670 -0.0249
   46PAPC   C2B  560   3.194   3.638   4.863 -0.0955 -0.0297 -0.1313
   46PAPC   C3B  561   3.000   3.550   5.291  0.1198 -0.0550 -0.1584
   46PAPC   C4B  562   2.749   3.095   5.468  0.0532  0.1011  0.1039
   47PAPC   NC3  563   4.315   3.924   3.587 -0.3741  0.1164 -0.0173
   47PAPC   PO4  564   4.459   3.570   3.764  0.3469  0.0003  0.0343
   47PAPC   GL1  565   4.232   3.488   4.105  0.3591 -0.1388  0.0710
   47PAPC   GL2  566   4.135   3.561   4.392  0.1738 -0.3013 -0.1209
   47PAPC   D1A  567   4.033   3.108   4.282 -0.1107 -0.2030  0.1336
   47PAPC   D2A  568   3.839   2.978   4.650  0.2442  0.0608  0.0194
   47PAPC   D3A  569   3.990   3.330   4.867 -0.1177  0.1141  0.0017
   47PAPC   D4A  570   4.338   3.079   4.994  0.1635  0.3081  0.0471
   47PAPC   C5A  571   4.477   3.045   5.333  0.2135 -0.1808  0.0271
   47PAPC   C1B  572   3.996   3.822   4.771  0.1437  0.1182 -0.0896
   47PAPC   C2B  573   3.886   3.782   5.184  0.2106 -0.1684  0.0961
   47PAPC   C3B  574   3.931   3.419   5.452 -0.1274 -0.2933 -0.0253
   47PAPC   C4B  575   4.066   3.315   5.768 -0.0680 -0.1679  0.0497
   48PAPC   NC3  576   4.660   2.792   3.701 -0.0103 -0.1533  0.1717
   48PAPC   PO4  577   4.392   2.496   3.898 -0.2676  0.4600 -0.2724
   48PAPC   GL1  578   4.498   2.535   4.262 -0.1282  0.1112 -0.2258
   48PAPC   GL2  579   4.478   2.840   4.509  0.0178 -0.1037 -0.0002
   48PAPC   D1A  580   4.482   2.302   4.711  0.4792  0.2667 -0.0837
   48PAPC   D2A  581   4.212   2.604   4.789 -0.1264  0.1018 -0.1953
   48PAPC   D3A  582   4.181   2.649   5.204  0.1297  0.0809  0.4674
   48PAPC   D4A  583   3.875   2.944   5.185  0.2217 -0.0795  0.0087
   48PAPC   C5A  584   3.633   3.016   5.584  0.0318 -0.1768  0.2850
   48PAPC   C1B  585   4.774   2.744   5.000  0.2478 -0.0362 -0.1037
   48PAPC   C2B  586   5.031   2.553   5.126 -0.3719  0.0185  0.3076
   48PAPC   C3B  587   5.231   2.395   5.388 -0.1069  0.1868  0.0687
   48PAPC   C4B  588   5.546   2.335   5.682  0.0767  0.3337 -0.0467
   49PAPC   NC3  589   4.090   5.444   3.693  0.0281  0.1478  0.2463
   49PAPC   PO4  590   3.906   5.222   3.978  0.2065 -0.2010  0.1538
   49PAPC   GL1  591   4.220   5.230   4.288 -0.5935  0.1458  0.0438
   49PAPC   GL2  592   4.300   5.009   4.349 -0.2858  0.0673  0.0055
   49PAPC   D1A  593   4.494   5.470   4.583 -0.0470 -0.2123  0.0812
   49PAPC   D2A  594   4.749   5.130   4.560  0.1434  0.0869  0.0150
   49PAPC   D3A  595   5.190   5.131   4.349 -0.0809 -0.2741 -0.4383
   49PAPC   D4A  596   5.478   4.863   4.273 -0.1649  0.0787 -0.0414
   49PAPC   C5A  597   5.859   4.894   4.398 -0.0482 -0.2883  0.3616
   49PAPC   C1B  598   4.304   5.046   4.846 -0.0928 -0.0228 -0.1847
   49PAPC   C2B  599   4.359   5.403   5.116 -0.1232 -0.0051 -0.1368
   49PAPC   C3B  600   4.289   5.814   5.402 -0.0536 -0.3857  0.0021
   49PAPC   C4B  601   4.063   6.031   5.682  0.0782 -0.1226 -0.1113
   50PAPC   NC3  602   3.459   4.847   3.899  0.0133  0.0834  0.0526
   50PAPC   PO4  603   3.483   5.179   3.587  0.0723 -0.0384  0.0064
   50PAPC   GL1  604   3.466   5.451   4.005 -0.0403 -0.0478 -0.0121
   50PAPC   GL2  605   3.359   5.278   4.283 -0.0987 -0.1670  0.0087
   50PAPC   D1A  606   3.355   5.861   4.231 -0.3180 -0.3594 -0.2351
   50PAPC   D2A  607   2.992   6.067   4.467  0.1118 -0.1002  0.1932
   50PAPC   D3A  608   3.326   6.345   4.383 -0.1979 -0.0948  0.0159
   50PAPC   D4A  609   3.369   6.430   4.826  0.1533 -0.1613 -0.0252
   50PAPC   C5A  610   3.448   6.444   5.306 -0.0928 -0.1539 -0.1234
   50PAPC   C1B  611   3.217   5.530   4.549  0.1771 -0.1226  0.1715
   50PAPC   C2B  612   3.307   5.483   5.014  0.1191  0.2940  0.0821
   50PAPC   C3B  613   3.473   5.409   5.342 -0.2708 -0.1066 -0.2555
   50PAPC   C4B  614   3.848   5.437   5.568  0.0748  0.1799  0.0876
   51POPC   NC3  615   1.466   2.185   8.179 -0.4191  0.1162 -0.0757
   51POPC   PO4  616   1.833   1.867   8.037 -0.0131  0.0549 -0.1303
   51POPC   GL1  617   1.843   1.808   7.604  0.1109  0.0459 -0.0113
   51POPC   GL2  618   2.025   1.824   7.449  0.0602  0.1055 -0.3166
   51POPC   C1A  619   1.695   1.666   7.111 -0.3213  0.0225 -0.1439
   51POPC   D2A  620   1.817   1.885   6.746 -0.2051 -0.5654  0.0155
   51POPC   C3A  621   1.726   1.868   6.372  0.1932 -0.3418  0.1289
   51POPC   C4A  622   1.690   1.918   5.947 -0.0815  0.3257 -0.1089
   51POPC   C1B  623   2.216   1.797   7.034 -0.0228 -0.0976  0.0294
   51POPC   C2B  624   2.606   1.705   6.803  0.1026  0.1162  0.2309
   51POPC   C3B  625   3.004   1.673   6.482 -0.0599  0.2824  0.1183
   51POPC   C4B  626   3.176   1.472   6.036  0.0318 -0.0182  0.1765
   52POPC   NC3  627   0.396   7.301   7.549  0.3128 -0.0949 -0.0393
   52POPC   PO4  628   0.287   6.870   7.575  0.1555  0.3118  0.0337
   52POPC   GL1  629   0.367   6.829   7.114 -0.3077  0.0784  0.2810
   52POPC   GL2  630   0.072   6.734   7.028 -0.0753  0.3323 -0.0554
   52POPC   C1A  631   0.536   6.859   6.676  0.1216  0.1379  0.2740
   52POPC   D2A  632   0.367   6.894   6.296  0.1733 -0.1827  0.3342
   52POPC   C3A  633   0.389   6.701   5.901  0.1284 -0.2512 -0.1697
   52POPC   C4A  634   0.428   6.703   5.480  0.0778 -0.3274  0.0376
   52POPC   C1B  635   0.116   6.625   6.625 -0.3655  0.0063  0.0983
   52POPC   C2B  636   0.077   6.465   6.253  0.0867 -0.0547  0.1483
   52POPC   C3B  637  -0.035   6.512   5.736  0.1056 -0.1842 -0.0517
   52POPC   C4B  638   0.057   6.305   5.403  0.0621  0.0067  0.2354
   53POPC   NC3  639   5.606   4.746   7.896 -0.0336  0.2093  0.0061
   53POPC   PO4  640   5.261   4.423   7.836 -0.0139 -0.1260 -0.2842
   53POPC   GL1  641   4.976   4.125   7.544 -0.0682 -0.0785  0.0258
   53POPC   GL2  642   4.712   4.297   7.551  0.2968 -0.1136  0.2042
   53POPC   C1A  643   4.845   3.815   7.222  0.0541  0.1665  0.0354
   53POPC   D2A  644   4.475   3.685   6.905  0.0695 -0.0387  0.0500
   53POPC   C3A  645   4.396   3.380   6.599 -0.0749  0.0693 -0.1418
   53POPC   C4A  646   4.395   2.924   6.646 -0.1744 -0.1411 -0.0499
   53POPC   C1B  647   4.888   4.290   7.132  0.0377 -0.2792  0.0399
   53POPC   C2B  648   4.788   4.141   6.742  0.3891  0.1133 -0.1153
   53POPC   C3B  649   4.727   4.285   6.291  0.2157 -0.1974  0.1297
   53POPC   C4B  650   4.548   4.549   5.994  0.1976 -0.0299 -0.0312
   54POPC   NC3  651   6.963   6.981   7.641 -0.1607 -0.1369 -0.0402
   54POPC   PO4  652   6.588   6.967   7.373  0.0943  0.2479 -0.1087
   54POPC   GL1  653   6.551   7.191   7.056 -0.0619 -0.0280 -0.0222
   54POPC   GL2  654   6.685   7.452   6.870 -0.0255 -0.1068  0.0386
   54POPC   C1A  655   6.246   7.326   6.668  0.0004 -0.1995  0.4175
   54POPC   D2A  656   6.225   7.401   6.180  0.1653 -0.1185 -0.3573
   54POPC   C3A  657   6.258   7.638   5.864 -0.0957 -0.0056 -0.0131
   54POPC   C4A  658   6.520   7.842   5.553  0.0635  0.0878 -0.1610
   54POPC   C1B  659   6.685   7.357   6.426 -0.0120 -0.2308 -0.2543
   54POPC   C2B  660   6.663   7.224   6.070 -0.1880 -0.0659  0.1813
   54POPC   C3B  661   6.539   7.214   5.686  0.1435 -0.0091 -0.2929
   54POPC   C4B  662   6.270   6.985   5.499 -0.1676  0.3516  0.0937
   55POPC   NC3  663   1.496   3.063   8.092 -0.0676  0.1946  0.1260
   55POPC   PO4  664   1.422   2.648   8.000 -0.0491  0.0642  0.1834
   55POPC   GL1  665   1.459   2.593   7.554 -0.0455  0.2456 -0.0594
   55POPC   GL2  666   1.219   2.823   7.465 -0.0932 -0.3094 -0.0652
   55POPC   C1A  667   1.738   2.811   7.263 -0.0116  0.1537 -0.1621
   55POPC   D2A  668   1.827   2.923   6.909 -0.1080  0.2862 -0.0167
   55POPC   C3A  669   1.643   2.811   6.461  0.3534 -0.0680 -0.0587
   55POPC   C4A  670   1.765   2.772   6.015 -0.3532 -0.2963 -0.1392
   55POPC   C1B  671   1.287   2.692   7.026 -0.0749  0.0518 -0.1842
   55POPC   C2B  672   0.956   2.819   6.865 -0.0568  0.2272  0.0355
   55POPC   C3B  673   0.670   2.605   6.657  0.1810 -0.0814 -0.0713
   55POPC   C4B  674   0.269   2.691   6.484 -0.1139 -0.0038  0.1584
   56POPC   NC3  675   6.230  -0.239   7.474  0.0357 -0.1111 -0.2941
   56POPC   PO4  676   5.931   0.064   7.754  0.1124 -0.3166  0.0135
   56POPC   GL1  677   5.815   0.126   7.314  0.0266  0.2361 -0.4459
   56POPC   GL2  678   5.945  -0.144   7.128  0.0432 -0.0571  0.0060
   56POPC   C1A  679   5.630   0.407   7.030 -0.0996  0.1277 -0.0412
   56POPC   D2A  680   5.660   0.596   6.635  0.0506  0.0554 -0.0182
   56POPC   C3A  681   5.496   0.597   6.197 -0.3481 -0.3376  0.0230
   56POPC   C4A  682   5.228   0.451   5.926 -0.1647  0.3892  0.1674
   56POPC   C1B  683   5.731   0.005   6.672 -0.0312 -0.2125 -0.2195
   56POPC   C2B  684   5.699   0.064   6.253 -0.0553 -0.0024  0.1315
   56POPC   C3B  685   5.780   0.241   5.880  0.0639 -0.1482 -0.0826
   56POPC   C4B  686   5.933   0.519   5.584 -0.0114  0.0314 -0.2883
   57POPC   NC3  687   8.053   6.973   3.384  0.0626 -0.3547 -0.0571
   57POPC   PO4  688   7.613   6.747   3.332 -0.1875 -0.2084 -0.0870
   57POPC   GL1  689   7.298   6.856   3.688 -0.2040  0.1644  0.1905
   57POPC   GL2  690   7.109   7.165   3.598 -0.0645  0.0268 -0.1589
   57POPC   C1A  691   7.038   6.889   4.068 -0.3124 -0.2908  0.0719
   57POPC   D2A  692   6.958   6.720   4.430  0.2919  0.0478 -0.0782
   57POPC   C3A  693   6.768   6.541   4.874  0.1648 -0.1392 -0.2775
   57POPC   C4A  694   6.419   6.569   5.151  0.2204 -0.2454  0.1902
   57POPC   C1B  695   7.321   7.354   4.033 -0.0197  0.0695 -0.0783
   57POPC   C2B  696   7.544   7.545   4.473  0.1934 -0.0244  0.1754
   57POPC   C3B  697   7.634   7.660   4.874 -0.4181 -0.0432  0.2492
   57POPC   C4B  698   7.763   7.855   5.263 -0.0812  0.2324 -0.3319
   58POPC   NC3  699   6.534   1.333   3.380  0.4084 -0.1179  0.0709
   58POPC   PO4  700   6.310   1.527   3.725 -0.0818 -0.1158 -0.1469
   58POPC   GL1  701   6.314   1.256   4.090  0.0731  0.0314 -0.2199
   58POPC   GL2  702   6.266   0.836   4.106  0.2224 -0.1552  0.4798
   58POPC   C1A  703   6.695   1.321   4.435  0.1502  0.1262  0.1915
   58POPC   D2A  704   6.532   1.344   4.791 -0.1419 -0.0518  0.0729
   58POPC   C3A  705   6.815   1.504   5.117  0.1734 -0.2387  0.1033
   58POPC   C4A  706   6.899   1.769   5.465 -0.0971  0.0613  0.0535
   58POPC   C1B  707   6.355   0.942   4.464 -0.4239  0.1304  0.1958
   58POPC   C2B  708   6.199   0.954   4.887 -0.1197  0.0372  0.5922
   58POPC   C3B  709   6.088   0.780   5.239 -0.0755 -0.1291 -0.1981
   58POPC   C4B  710   6.164   1.000   5.609 -0.0540 -0.0850  0.1612
   59POPC   NC3  711   2.397   2.426   4.092  0.0775 -0.0552  0.2115
   59POPC   PO4  712   2.354   2.812   4.360  0.0170 -0.2337  0.0421
   59POPC   GL1  713   2.458   2.664   4.577  0.1699 -0.1000  0.0900
   59POPC   GL2  714   2.341   2.350   4.611  0.1851  0.2289  0.2398
   59POPC   C1A  715   2.606   2.631   4.974 -0.0890 -0.0814  0.0137
   59POPC   D2A  716   2.489   2.668   5.394 -0.0830 -0.0783  0.0468
   59POPC   C3A  717   2.195   2.646   5.731  0.2486 -0.0731  0.1579
   59POPC   C4A  718   1.956   2.318   5.997 -0.1265  0.1041 -0.2653
   59POPC   C1B  719   2.083   2.542   5.007  0.3192  0.1450 -0.0250
   59POPC   C2B  720   1.921   2.575   5.298  0.0004 -0.1946 -0.0013
   59POPC   C3B  721   1.584   2.506   5.597 -0.0310 -0.0754 -0.0938
   59POPC   C4B  722   1.164   2.311   5.659 -0.0985 -0.2869  0.2151
   60POPC   NC3  723   6.488   4.236   4.133  0.0388  0.1217  0.1537
   60POPC   PO4  724   6.036   4.221   4.155  0.4407 -0.2438  0.1576
   60POPC   GL1  725   5.806   4.282   4.552 -0.1452  0.1915 -0.2527
   60POPC   GL2  726   5.609   4.048   4.757 -0.1596  0.4626 -0.1128
   60POPC   C1A  727   5.784   4.467   4.872  0.0775  0.2019 -0.0714
   60POPC   D2A  728   5.664   4.788   4.899  0.3238 -0.3469 -0.0964
   60POPC   C3A  729   5.281   4.909   5.236  0.1520 -0.4061 -0.1540
   60POPC   C4A  730   5.249   4.736   5.753 -0.2154  0.0835  0.0563
   60POPC   C1B  731   5.649   3.765   5.172  0.0943 -0.1315  0.2109
   60POPC   C2B  732   5.735   3.857   5.607 -0.3273  0.3133 -0.2049
   60POPC   C3B  733   6.018   3.928   5.940  0.0373  0.2640 -0.0125
   60POPC   C4B  734   5.924   4.313   6.001  0.0526  0.1972  0.6587
   61POPC   NC3  735   0.038   4.204   3.859  0.2543  0.0614 -0.1380
   61POPC   PO4  736   0.400   3.987   3.960 -0.3557  0.0798  0.3979
   61POPC   GL1  737   0.405   4.458   4.210  0.2750 -0.0281 -0.1209
   61POPC   GL2  738   0.561   4.716   4.180  0.1786 -0.2680 -0.2148
   61POPC   C1A  739   0.343   4.550   4.629  0.0787  0.1466 -0.2152
   61POPC   D2A  740   0.198   4.717   5.018 -0.0451  0.3878  0.1245
   61POPC   C3A  741   0.510   4.689   5.424  0.2329 -0.3379  0.1758
   61POPC   C4A  742   0.728   4.899   5.730 -0.0318 -0.2867 -0.2135
   61POPC   C1B  743   0.808   4.499   4.459 -0.2837 -0.1613  0.1079
   61POPC   C2B  744   0.811   4.546   4.877 -0.0670  0.1946 -0.1525
   61POPC   C3B  745   0.947   4.715   5.253  0.2848 -0.3015 -0.1192
   61POPC   C4B  746   1.156   4.920   5.458  0.1728 -0.2256  0.0519
   62POPC   NC3  747   2.903   6.018   3.982  0.1940  0.1590 -0.0800
   62POPC   PO4  748   2.966   6.391   3.826 -0.2502 -0.3786 -0.1478
   62POPC   GL1  749   2.775   6.629   4.083 -0.0294  0.1053  0.2686
   62POPC   GL2  750   3.086   6.756   4.208  0.0903  0.0957 -0.3457
   62POPC   C1A  751   2.722   6.450   4.407  0.0587 -0.0059  0.1099
   62POPC   D2A  752   2.798   6.344   4.851  0.0514 -0.1177 -0.0405
   62POPC   C3A  753   2.555   6.516   5.191  0.2304  0.0798 -0.0329
   62POPC   C4A  754   2.330   6.540   5.463  0.0870 -0.0509 -0.0732
   62POPC   C1B  755   3.161   6.842   4.608  0.1919  0.1659  0.1784
   62POPC   C2B  756   3.055   6.757   5.042 -0.0213  0.0854 -0.1566
   62POPC   C3B  757   3.008   6.672   5.444  0.0382 -0.0419  0.4056
   62POPC   C4B  758   2.774   6.455   5.689  0.0128  0.3093  0.4087
   63DPSM   NC3  759   2.399   2.682   7.987  0.4658  0.2917 -0.1254
   63DPSM   PO4  760   2.370   2.313   7.700 -0.2590  0.1457 -0.0922
   63DPSM   AM1  761   2.489   2.046   7.492 -0.2246 -0.3325 -0.0407
   63DPSM   AM2  762   2.819   1.983   7.693  0.1047 -0.1110  0.2406
   63DPSM   T1A  763   2.568   2.118   7.085 -0.0823 -0.5317 -0.1860
   63DPSM   C2A  764   2.478   2.223   6.684 -0.1457 -0.1088  0.1565
   63DPSM   C3A  765   2.159   2.141   6.464 -0.2803 -0.0527  0.1126
   63DPSM   C1B  766   3.099   2.059   7.406 -0.1051 -0.0164 -0.0835
   63DPSM   C2B  767   3.072   2.067   6.872  0.1638  0.1170  0.2484
   63DPSM   C3B  768   2.877   2.155   6.470 -0.1100 -0.0154  0.1986
   63DPSM   C4B  769   2.941   2.459   6.148 -0.3390  0.1049 -0.2428
   64DPSM   NC3  770   0.960   1.560   7.706  0.0470  0.3780 -0.0266
   64DPSM   PO4  771   0.752   1.250   7.496 -0.0935 -0.1088 -0.1406
   64DPSM   AM1  772   0.554   1.075   7.172  0.1270  0.2449 -0.1305
   64DPSM   AM2  773   0.209   1.107   7.167 -0.1102 -0.3559  0.1038
   64DPSM   T1A  774   0.636   0.898   6.744 -0.2382 -0.1280 -0.0050
   64DPSM   C2A  775   0.521   1.025   6.275  0.0260 -0.0770 -0.0848
   64DPSM   C3A  776   0.344   1.397   6.058  0.0278  0.0514 -0.1305
   64DPSM   C1B  777   0.239   1.547   7.018 -0.1688  0.0325 -0.2472
   64DPSM   C2B  778   0.195   1.737   6.578 -0.1225  0.2125  0.0526
   64DPSM   C3B  779   0.619   1.648   6.395  0.0663 -0.1463  0.2259
   64DPSM   C4B  780   0.914   2.055   6.261 -0.0154 -0.0918  0.0884
   65DPSM   NC3  781   2.367   1.888   7.924  0.2878  0.0054  0.3786
   65DPSM   PO4  782   2.151   1.437   8.065 -0.2523  0.1586 -0.0170
   65DPSM   AM1  783   1.986   1.337   7.665 -0.1924  0.0605 -0.0604
   65DPSM   AM2  784   1.963   1.048   7.624 -0.1837 -0.2395 -0.2138
   65DPSM   T1A  785   1.609   1.242   7.291 -0.1558  0.1795  0.1698
   65DPSM   C2A  786   1.560   1.234   6.858 -0.0385 -0.0035 -0.1227
   65DPSM   C3A  787   1.574   1.365   6.364  0.0148  0.1049 -0.0828
   65DPSM   C1B  788   2.386   1.087   7.408  0.1216  0.0393 -0.2593
   65DPSM   C2B  789   2.576   1.053   7.062  0.1530  0.4281 -0.1846
   65DPSM   C3B  790   2.636   1.254   6.648 -0.0810 -0.2770  0.1839
   65DPSM   C4B  791   2.714   1.069   6.228  0.1143 -0.0050 -0.1892
   66DPSM   NC3  792   1.958   0.261   8.141  0.1508 -0.0269  0.1863
   66DPSM   PO4  793   1.543   0.278   7.890  0.0842  0.4275  0.1069
   66DPSM   AM1  794   1.458   0.156   7.458 -0.1598 -0.0688  0.1138
   66DPSM   AM2  795   1.307  -0.259   7.491 -0.2016  0.0279  0.0308
   66DPSM   T1A  796   1.451   0.281   6.938  0.1878 -0.0221 -0.0683
   66DPSM   C2A  797   1.699   0.660   6.749 -0.2003  0.0720  0.1920
   66DPSM   C3A  798   1.754   0.941   6.471 -0.1468  0.1298  0.0941
   66DPSM   C1B  799   1.466  -0.232   7.070  0.1340  0.0909 -0.2044
   66DPSM   C2B  800   1.709  -0.093   6.672 -0.6378 -0.0048 -0.1436
   66DPSM   C3B  801   1.565   0.060   6.223 -0.0402  0.0486  0.1411
   66DPSM   C4B  802   1.405  -0.054   5.798  0.2474 -0.2547  0.2274
   67DPSM   NC3  803   4.912   0.994   8.511 -0.3200 -0.0659  0.0043
   67DPSM   PO4  804   5.407   1.154   8.230  0.2285  0.0887  0.0919
   67DPSM   AM1  805   5.533   1.099   7.853 -0.0586  0.0354  0.1018
   67DPSM   AM2  806   5.427   1.380   7.602  0.2942  0.0898 -0.1757
   67DPSM   T1A  807   5.797   1.108   7.502  0.1894  0.1839 -0.0664
   67DPSM   C2A  808   5.687   1.261   7.051 -0.3460 -0.0310 -0.3165
   67DPSM   C3A  809   5.640   1.432   6.706 -0.2831  0.2032  0.0466
   67DPSM   C1B  810   5.377   1.572   7.287 -0.0098  0.1491  0.1764
   67DPSM   C2B  811   5.427   1.872   6.965 -0.0864  0.1433 -0.0822
   67DPSM   C3B  812   5.592   2.053   6.574  0.2842  0.1392  0.0882
   67DPSM   C4B  813   5.415   2.203   6.143 -0.2005 -0.1134 -0.1313
   68DPSM   NC3  814   4.500   7.463   8.048 -0.0258  0.3637 -0.1608
   68DPSM   PO4  815   4.515   7.071   8.057  0.4749  0.2761 -0.0099
   68DPSM   AM1  816   4.544   7.192   7.627 -0.0736 -0.1167 -0.2151
   68DPSM   AM2  817   4.363   6.962   7.540 -0.3523 -0.2581 -0.0966
   68DPSM   T1A  818   4.835   7.086   7.229 -0.0725  0.2504 -0.0096
   68DPSM   C2A  819   4.885   7.158   6.824 -0.0101 -0.0502  0.1676
   68DPSM   C3A  820   4.877   7.060   6.442  0.0143 -0.1512  0.0630
   68DPSM   C1B  821   4.397   7.252   7.192 -0.0826 -0.0986  0.0986
   68DPSM   C2B  822   4.315   7.349   6.790 -0.1686  0.0482  0.0758
   68DPSM   C3B  823   4.258   7.049   6.460  0.1845  0.0732  0.2775
   68DPSM   C4B  824   4.131   6.709   6.251 -0.2169  0.0177 -0.1609
   69DPSM   NC3  825   5.562   7.267   7.647 -0.0639  0.1197 -0.0262
   69DPSM   PO4  826   5.259   6.858   7.663  0.1415 -0.0218 -0.1269
   69DPSM   AM1  827   5.344   7.140   7.162 -0.2701  0.0609  0.2779
   69DPSM   AM2  828   5.415   7.416   7.171  0.2960  0.0369  0.2262
   69DPSM   T1A  829   5.422   7.169   6.599 -0.0823  0.2002  0.3107
   69DPSM   C2A  830   5.445   7.114   6.017 -0.0146 -0.0616 -0.2255
   69DPSM   C3A  831   5.467   7.343   5.643 -0.1797 -0.3329  0.0154
   69DPSM   C1B  832   5.210   7.609   6.740 -0.0416  0.5071  0.0358
   69DPSM   C2B  833   5.232   7.558   6.336 -0.0019 -0.3075 -0.2393
   69DPSM   C3B  834   5.006   7.402   6.032  0.0066 -0.0535 -0.0525
   69DPSM   C4B  835   4.614   7.183   6.054 -0.0363 -0.5041  0.0477
   70DPSM   NC3  836   5.237   2.769   8.191 -0.0321 -0.1679  0.1954
   70DPSM   PO4  837   5.746   2.662   8.035  0.2203  0.0229  0.5099
   70DPSM   AM1  838   5.500   3.022   7.799 -0.0113 -0.1848 -0.0604
   70DPSM   AM2  839   5.530   3.397   7.853  0.2165 -0.1256  0.2132
   70DPSM   T1A  840   5.321   3.178   7.383  0.1772 -0.1379  0.3717
   70DPSM   C2A  841   5.470   3.245   6.950  0.1894  0.1761 -0.0899
   70DPSM   C3A  842   5.300   3.147   6.630  0.1503 -0.1322 -0.1039
   70DPSM   C1B  843   5.223   3.684   7.504  0.1421  0.0155 -0.0154
   70DPSM   C2B  844   5.357   3.698   7.109  0.0695  0.1562  0.1825
   70DPSM   C3B  845   5.339   3.969   6.715 -0.0616 -0.1339  0.2881
   70DPSM   C4B  846   5.172   4.303   6.473 -0.1814 -0.0085  0.1967
   71DPSM   NC3  847   2.815   4.435   7.599 -0.1528  0.0391 -0.1033
   71DPSM   PO4  848   3.220   4.584   7.703  0.0569  0.2712 -0.0927
   71DPSM   AM1  849   3.416   4.444   7.384  0.1603 -0.3681 -0.3387
   71DPSM   AM2  850   3.168   4.255   7.243  0.0683 -0.1733  0.2579
   71DPSM   T1A  851   3.485   4.487   6.872  0.3153 -0.3114  0.1754
   71DPSM   C2A  852   3.568   4.442   6.493 -0.2630 -0.4203  0.1161
   71DPSM   C3A  853   3.779   4.100   6.299  0.0663 -0.0968  0.1287
   71DPSM   C1B  854   3.364   4.008   6.881  0.4939 -0.0931 -0.1419
   71DPSM   C2B  855   3.381   3.964   6.489  0.0453  0.0113 -0.1632
   71DPSM   C3B  856   3.308   3.669   6.204 -0.1468 -0.0338 -0.0113
   71DPSM   C4B  857   3.085   3.385   5.956  0.1295 -0.1332  0.1877
   72DPSM   NC3  858   5.566   6.014   8.238 -0.1626 -0.0310 -0.0355
   72DPSM   PO4  859   5.927   6.022   8.156 -0.1779  0.2496 -0.5207
   72DPSM   AM1  860   5.957   5.719   7.689 -0.1765 -0.0804  0.3626
   72DPSM   AM2  861   6.307   5.634   7.560 -0.1068  0.1900 -0.2820
   72DPSM   T1A  862   5.989   5.950   7.312  0.2116  0.0890 -0.0873
   72DPSM   C2A  863   5.907   5.889   6.917 -0.1086  0.1576  0.1643
   72DPSM   C3A  864   5.968   5.789   6.525  0.2701 -0.2500  0.0245
   72DPSM   C1B  865   6.115   5.511   7.217  0.6105 -0.1681 -0.1030
   72DPSM   C2B  866   6.120   5.314   6.874 -0.2723  0.2278  0.5124
   72DPSM   C3B  867   5.947   5.221   6.543 -0.1977 -0.4809  0.2054
   72DPSM   C4B  868   5.850   5.362   6.236  0.0498  0.0258 -0.1761
   73DPSM   NC3  869   2.183   0.935   8.067  0.1379 -0.0476 -0.0181
   73DPSM   PO4  870   2.344   0.571   8.169 -0.0788  0.1994 -0.1769
   73DPSM   AM1  871   2.168   0.502   7.711 -0.0088 -0.1571  0.0067
   73DPSM   AM2  872   1.866   0.494   7.589  0.2180 -0.0258 -0.1643
   73DPSM   T1A  873   2.335   0.427   7.312  0.1328 -0.1057 -0.2140
   73DPSM   C2A  874   2.653   0.488   6.981  0.0226 -0.1046 -0.2616
   73DPSM   C3A  875   2.808   0.779   6.688 -0.1688  0.1212  0.0184
   73DPSM   C1B  876   1.846   0.817   7.255  0.1054  0.0398 -0.3939
   73DPSM   C2B  877   2.179   0.775   6.952 -0.0355 -0.0428  0.0395
   73DPSM   C3B  878   2.289   0.956   6.497  0.2426  0.3586 -0.2845
   73DPSM   C4B  879   2.202   1.043   6.134 -0.1338  0.0609 -0.2208
   74DPSM   NC3  880   5.448   1.597   8.034  0.1548  0.1353 -0.3384
   74DPSM   PO4  881   4.958   1.416   8.258  0.0366  0.1047 -0.0921
   74DPSM   AM1  882   5.044   1.660   7.816 -0.3380 -0.0233 -0.1739
   74DPSM   AM2  883   5.143   1.927   7.772 -0.0422  0.0479 -0.1593
   74DPSM   T1A  884   4.800   1.640   7.445  0.0380  0.1184 -0.1293
   74DPSM   C2A  885   4.594   1.514   6.949 -0.0811  0.1994  0.0137
   74DPSM   C3A  886   4.278   1.507   6.697 -0.0435 -0.2100  0.3100
   74DPSM   C1B  887   5.055   2.074   7.327 -0.1507 -0.0350  0.0490
   74DPSM   C2B  888   4.934   1.903   6.888  0.2157  0.1988  0.1196
   74DPSM   C3B  889   4.854   1.939   6.531  0.0134 -0.2430  0.0913
   74DPSM   C4B  890   4.647   1.990   6.183  0.0218  0.1144  0.0006
   75DPSM   NC3  891   2.118   3.854   7.885 -0.1161  0.0447 -0.0796
   75DPSM   PO4  892   1.947   3.474   7.803 -0.1953  0.0793 -0.4060
   75DPSM   AM1  893   2.046   3.370   7.508  0.0266  0.2341 -0.0004
   75DPSM   AM2  894   2.239   3.044   7.529  0.0258 -0.2264  0.1428
   75DPSM   T1A  895   1.856   3.398   7.070 -0.0737  0.0428  0.1466
   75DPSM   C2A  896   1.799   3.468   6.681 -0.2708  0.0268 -0.3266
   75DPSM   C3A  897   1.651   3.283   6.282  0.2645 -0.1961 -0.0535
   75DPSM   C1B  898   2.263   3.042   7.118  0.2428  0.2998 -0.0508
   75DPSM   C2B  899   2.236   3.223   6.672  0.0710  0.0160 -0.0658
   75DPSM   C3B  900   2.088   3.448   6.286 -0.1180  0.1282  0.3564
   75DPSM   C4B  901   2.187   3.533   5.818  0.0466 -0.0006  0.3221
   76DPSM   NC3  902   1.688   5.920   3.277 -0.0109 -0.0579  0.2606
   76DPSM   PO4  903   1.791   6.227   3.549  0.2463 -0.2032 -0.0587
   76DPSM   AM1  904   1.775   6.294   3.982  0.2320  0.0613 -0.0521
   76DPSM   AM2  905   1.553   6.452   3.964  0.4659 -0.3711  0.1484
   76DPSM   T1A  906   1.926   6.319   4.347 -0.3774  0.0413 -0.0727
   76DPSM   C2A  907   1.942   6.268   4.837  0.2911  0.2259  0.3005
   76DPSM   C3A  908   1.587   6.200   5.075 -0.0006 -0.0155 -0.0815
   76DPSM   C1B  909   1.230   6.530   4.308 -0.1693  0.0977 -0.0428
   76DPSM   C2B  910   1.161   6.582   4.664  0.1494  0.0979  0.2061
   76DPSM   C3B  911   1.123   6.585   5.099  0.0568  0.1756  0.1028
   76DPSM   C4B  912   0.891   6.697   5.415  0.2598  0.0493 -0.0717
   77DPSM   NC3  913   1.600   6.961   3.630 -0.2818  0.0115  0.2781
   77DPSM   PO4  914   1.697   7.337   3.866 -0.2383  0.0732 -0.0938
   77DPSM   AM1  915   1.450   7.578   4.144 -0.0925 -0.1863 -0.1864
   77DPSM   AM2  916   1.131   7.503   3.943 -0.0344  0.1210  0.1413
   77DPSM   T1A  917   1.267   7.679   4.572 -0.1316 -0.1583 -0.0019
   77DPSM   C2A  918   1.136   7.646   4.940 -0.0626  0.1090  0.1351
   77DPSM   C3A  919   1.189   7.575   5.351 -0.1279 -0.0645  0.0399
   77DPSM   C1B  920   0.791   7.513   4.256 -0.0583 -0.0359  0.1536
   77DPSM   C2B  921   0.730   7.504   4.665 -0.1378  0.2452 -0.0534
   77DPSM   C3B  922   0.706   7.436   5.135  0.1498 -0.0228 -0.2338
   77DPSM   C4B  923   0.717   7.160   5.456  0.2693  0.2640  0.3171
   78DPSM   NC3  924   1.127   1.187   3.249  0.2134  0.0484  0.4264
   78DPSM   PO4  925   1.443   0.879   3.521  0.0210  0.3038  0.0238
   78DPSM   AM1  926   1.200   0.810   3.874 -0.2962  0.0704 -0.3929
   78DPSM   AM2  927   1.053   1.194   3.909  0.2099  0.2119  0.0253
   78DPSM   T1A  928   1.054   0.628   4.189 -0.0415 -0.1969  0.3227
   78DPSM   C2A  929   0.834   0.522   4.612 -0.0025 -0.1248 -0.0760
   78DPSM   C3A  930   0.656   0.408   4.927 -0.1648 -0.0283 -0.0797
   78DPSM   C1B  931   0.693   1.050   3.965 -0.0471  0.3093 -0.2577
   78DPSM   C2B  932   0.675   0.968   4.430  0.1512 -0.1040 -0.0101
   78DPSM   C3B  933   0.635   0.962   4.839  0.1512  0.0025 -0.0610
   78DPSM   C4B  934   0.538   0.804   5.208  0.1307  0.1615 -0.2745
   79DPSM   NC3  935   0.984   3.818   4.046  0.0403  0.1492 -0.0242
   79DPSM   PO4  936   1.213   4.081   3.729 -0.0606 -0.1510  0.0039
   79DPSM   AM1  937   1.529   4.204   4.078  0.3042 -0.2598  0.2068
   79DPSM   AM2  938   1.671   4.014   4.254 -0.0885 -0.2060 -0.0813
   79DPSM   T1A  939   1.727   4.515   4.430  0.0931 -0.0950  0.0539
   79DPSM   C2A  940   1.880   4.648   4.887 -0.0248  0.0532  0.0345
   79DPSM   C3A  941   1.980   4.710   5.334  0.0737 -0.1610  0.0541
   79DPSM   C1B  942   1.923   4.142   4.688 -0.2400 -0.0821 -0.2071
   79DPSM   C2B  943   1.860   3.985   5.093  0.2332  0.0711 -0.0996
   79DPSM   C3B  944   1.522   3.926   5.471  0.0352  0.1158  0.2463
   79DPSM   C4B  945   1.589   4.219   5.881 -0.0225 -0.0018  0.4379
   80DPSM   NC3  946   6.306   5.489   3.624  0.2803  0.1419 -0.4012
   80DPSM   PO4  947   6.240   6.035   3.646  0.2197  0.1997 -0.1590
   80DPSM   AM1  948   5.986   6.260   3.942  0.0140  0.3494  0.3154
   80DPSM   AM2  949   5.786   6.012   4.042 -0.1421  0.0333 -0.2893
   80DPSM   T1A  950   5.962   6.627   4.174 -0.0869 -0.2090 -0.1192
   80DPSM   C2A  951   5.989   6.765   4.555  0.1774 -0.2353  0.0801
   80DPSM   C3A  952   6.073   6.950   4.962 -0.3123  0.1518 -0.0704
   80DPSM   C1B  953   5.859   5.906   4.420 -0.0196  0.0114 -0.0244
   80DPSM   C2B  954   5.876   5.674   4.818  0.1097  0.1833 -0.2756
   80DPSM   C3B  955   5.783   5.683   5.279 -0.0590  0.2248  0.0781
   80DPSM   C4B  956   5.617   5.891   5.545  0.1377 -0.0335  0.0937
   81DPSM   NC3  957   3.984   0.586   3.372  0.1616 -0.2599  0.0271
   81DPSM   PO4  958   3.776   0.516   3.704  0.1954 -0.1900 -0.0884
   81DPSM   AM1  959   3.961   0.404   4.187  0.1860 -0.1774 -0.0504
   81DPSM   AM2  960   4.244   0.087   4.283 -0.2644  0.0506 -0.1035
   81DPSM   T1A  961   3.859   0.153   4.479  0.0455  0.1201 -0.0706
   81DPSM   C2A  962   3.821   0.181   4.879 -0.1314  0.1423  0.0016
   81DPSM   C3A  963   3.920   0.140   5.367  0.0739  0.1211 -0.1882
   81DPSM   C1B  964   4.216  -0.173   4.642 -0.3088  0.0798  0.0494
   81DPSM   C2B  965   4.173  -0.230   5.014  0.0172 -0.2824 -0.1639
   81DPSM   C3B  966   4.039  -0.359   5.456  0.0593  0.1547  0.0567
   81DPSM   C4B  967   4.083  -0.466   5.889  0.2148 -0.0185  0.2701
   82DPSM   NC3  968   6.736   7.256   3.219 -0.2235  0.0581 -0.4467
   82DPSM   PO4  969   6.291   7.327   3.461 -0.0418  0.0361  0.1642
   82DPSM   AM1  970   6.016   7.466   3.884 -0.1530  0.2027 -0.1697
   82DPSM   AM2  971   6.327   7.518   3.984 -0.1070 -0.0106 -0.0643
   82DPSM   T1A  972   6.009   7.421   4.433 -0.0803  0.3890 -0.2296
   82DPSM   C2A  973   6.142   7.403   4.766  0.0138 -0.4146  0.4936
   82DPSM   C3A  974   6.419   7.444   5.199  0.2720 -0.1437  0.2389
   82DPSM   C1B  975   6.533   7.548   4.407  0.1210 -0.0432  0.1371
   82DPSM   C2B  976   6.715   7.500   4.801 -0.2062  0.0358  0.4139
   82DPSM   C3B  977   6.896   7.391   5.221 -0.2046  0.3330 -0.1787
   82DPSM   C4B  978   7.000   7.294   5.672  0.0242 -0.0191  0.1338
   83DPSM   NC3  979   1.019   5.156   3.602 -0.1173  0.0953 -0.5684
   83DPSM   PO4  980   0.992   4.755   3.772 -0.0737  0.1746 -0.1367
   83DPSM   AM1  981   1.241   4.647   4.101 -0.1450 -0.0013 -0.0397
   83DPSM   AM2  982   1.442   4.862   4.056  0.2412 -0.1017 -0.1436
   83DPSM   T1A  983   1.264   4.722   4.562  0.0432 -0.1477  0.0009
   83DPSM   C2A  984   1.251   4.830   4.866 -0.1019 -0.1574  0.0270
   83DPSM   C3A  985   1.516   4.873   5.155  0.0207  0.1421 -0.0061
   83DPSM   C1B  986   1.465   5.151   4.296  0.0107 -0.1033  0.1442
   83DPSM   C2B  987   1.302   5.385   4.638  0.0646  0.3286  0.1223
   83DPSM   C3B  988   1.217   5.285   5.091  0.1400 -0.0556 -0.2678
   83DPSM   C4B  989   1.123   5.465   5.535  0.1342 -0.0719 -0.1133
   84DPSM   NC3  990   4.737   8.024   3.901  0.1635  0.2315 -0.0310
   84DPSM   PO4  991   4.773   7.681   3.561  0.1090 -0.1243 -0.1816
   84DPSM   AM1  992   4.674   7.507   3.975  0.0119  0.0295  0.1567
   84DPSM   AM2  993   4.702   7.169   3.997 -0.1150  0.1496  0.2893
   84DPSM   T1A  994   4.742   7.664   4.398 -0.0409 -0.1113 -0.2002
   84DPSM   C2A  995   4.996   7.618   4.831 -0.0967  0.2666 -0.1240
   84DPSM   C3A  996   5.305   7.556   5.091 -0.0412  0.2120  0.0150
   84DPSM   C1B  997   4.596   7.186   4.363  0.1760  0.1345  0.0115
   84DPSM   C2B  998   4.711   7.181   4.789  0.0650  0.2417  0.0032
   84DPSM   C3B  999   4.690   7.176   5.242  0.2336  0.0929  0.3160
   84DPSM   C4B 1000   4.532   7.293   5.575 -0.0143 -0.1132 -0.3119
   85DPSM   NC3 1001   0.964   6.250   3.426 -0.0594  0.0478  0.0287
   85DPSM   PO4 1002   1.316   6.581   3.566  0.0695  0.0444  0.1149
   85DPSM   AM1 1003   1.021   6.597   3.859 -0.0098  0.0170  0.3455
   85DPSM   AM2 1004   0.785   6.634   3.704  0.0234  0.1710 -0.0570
   85DPSM   T1A 1005   0.665   6.556   4.229 -0.1444  0.0964 -0.1730
   85DPSM   C2A 1006   0.628   6.658   4.662  0.3978  0.0311 -0.3013
   85DPSM   C3A 1007   0.612   6.872   5.067  0.0567  0.1865 -0.0253
   85DPSM   C1B 1008   0.727   7.026   4.004  0.0665  0.2438  0.1512
   85DPSM   C2B 1009   0.533   7.120   4.412  0.1127  0.1592  0.2079
   85DPSM   C3B 1010   0.280   7.143   4.746 -0.1679  0.0737 -0.0992
   85DPSM   C4B 1011   0.264   7.256   5.185  0.0485  0.0573 -0.0090
   86DPSM   NC3 1012   5.913   2.505   3.209 -0.0937 -0.1779 -0.1944
   86DPSM   PO4 1013   5.973   2.476   3.613 -0.0606 -0.1816  0.0071
   86DPSM   AM1 1014   5.983   2.519   4.088  0.0573  0.1484  0.1925
   86DPSM   AM2 1015   5.751   2.655   4.036 -0.1759 -0.2552  0.0846
   86DPSM   T1A 1016   6.205   2.450   4.458 -0.1729 -0.1676 -0.0926
   86DPSM   C2A 1017   6.329   2.248   4.877 -0.3035  0.0592  0.1159
   86DPSM   C3A 1018   6.557   2.244   5.280  0.1296 -0.0851  0.0866
   86DPSM   C1B 1019   5.616   2.463   4.453  0.0736  0.2461 -0.0931
   86DPSM   C2B 1020   5.420   2.013   4.582 -0.1984  0.0034 -0.0071
   86DPSM   C3B 1021   5.520   1.744   4.911 -0.0209 -0.0777 -0.3011
   86DPSM   C4B 1022   5.531   1.952   5.321 -0.0415 -0.1059 -0.2407
   87DPSM   NC3 1023   2.635   1.858   3.876 -0.0090  0.0699 -0.0157
   87DPSM   PO4 1024   2.393   1.535   4.126 -0.3276  0.2409  0.1950
   87DPSM   AM1 1025   2.417   1.806   4.414 -0.0670 -0.0924 -0.2237
   87DPSM   AM2 1026   2.687   2.065   4.373  0.2727 -0.1993 -0.0244
   87DPSM   T1A 1027   2.354   1.831   4.799  0.1876 -0.4028  0.4698
   87DPSM   C2A 1028   2.275   2.113   5.107 -0.1258 -0.0495  0.0131
   87DPSM   C3A 1029   2.212   2.169   5.519 -0.0116 -0.2059  0.0224
   87DPSM   C1B 1030   2.755   2.199   4.820  0.2948  0.0948  0.1561
   87DPSM   C2B 1031   2.732   2.164   5.229 -0.0848 -0.2189  0.0177
   87DPSM   C3B 1032   2.660   2.270   5.726 -0.0678  0.3288 -0.0104
   87DPSM   C4B 1033   2.466   2.444   6.152 -0.1105  0.2233  0.1467
   88DPSM   NC3 1034   1.772   4.145   3.525  0.2841  0.2658 -0.0755
   88DPSM   PO4 1035   2.081   3.931   3.729 -0.0231  0.1487 -0.0934
   88DPSM   AM1 1036   2.316   3.749   4.080  0.1037  0.0989 -0.3966
   88DPSM   AM2 1037   2.570   3.767   4.317 -0.1706 -0.1955  0.0040
   88DPSM   T1A 1038   2.107   3.616   4.498  0.2652  0.1096 -0.1638
   88DPSM   C2A 1039   2.134   3.514   4.954  0.0668 -0.0830 -0.1653
   88DPSM   C3A 1040   2.478   3.478   5.265  0.0697 -0.0698  0.2832
   88DPSM   C1B 1041   2.415   4.038   4.636 -0.2730  0.0534 -0.1696
   88DPSM   C2B 1042   2.375   3.975   5.060  0.2527  0.0952  0.1424
   88DPSM   C3B 1043   2.379   3.898   5.462  0.1538 -0.3246 -0.2307
   88DPSM   C4B 1044   1.976   3.992   5.710  0.0451  0.3540 -0.0778
   89PNSM   NC3 1045   3.166   1.983   8.933  0.1184  0.0342 -0.1717
   89PNSM   PO4 1046   3.353   2.281   8.717  0.0948  0.1680 -0.3045
   89PNSM   AM1 1047   3.434   2.065   8.392  0.0174  0.2287  0.0005
   89PNSM   AM2 1048   3.142   2.026   8.118  0.1617  0.1414  0.2722
   89PNSM   T1A 1049   3.695   1.903   8.072 -0.0035 -0.3619 -0.1044
   89PNSM   C2A 1050   3.875   1.787   7.608 -0.3535  0.2586 -0.0275
   89PNSM   C3A 1051   3.750   1.394   7.341  0.2047  0.2842  0.1217
   89PNSM   C1B 1052   3.240   2.244   7.848 -0.3574  0.1689 -0.0135
   89PNSM   C2B 1053   3.604   2.302   7.461 -0.2000 -0.1409  0.0793
   89PNSM   C3B 1054   3.836   2.394   7.098 -0.0621 -0.0867 -0.0074
   89PNSM   D4B 1055   4.073   2.356   6.790  0.0387  0.0795  0.1225
   89PNSM   C5B 1056   3.993   2.660   6.487  0.1521  0.1794  0.1258
   89PNSM   C6B 1057   3.630   2.737   6.313  0.1831 -0.0785 -0.1289
   90PNSM   NC3 1058   6.774   1.220   7.566  0.1029  0.2367 -0.0312
   90PNSM   PO4 1059   7.024   0.923   7.765  0.2475 -0.2122 -0.0404
   90PNSM   AM1 1060   7.051   0.895   7.314  0.1581 -0.3152 -0.5963
   90PNSM   AM2 1061   7.304   0.794   7.030 -0.1717  0.3523 -0.1461
   90PNSM   T1A 1062   6.910   0.999   6.892 -0.1158  0.0976  0.0981
   90PNSM   C2A 1063   6.918   0.985   6.433  0.1175 -0.2714 -0.0365
   90PNSM   C3A 1064   6.929   0.873   5.959 -0.0766  0.0854 -0.4303
   90PNSM   C1B 1065   7.187   0.566   6.612  0.2014 -0.2367 -0.0805
   90PNSM   C2B 1066   7.223   0.436   6.206  0.2332  0.0834 -0.1021
   90PNSM   C3B 1067   7.352   0.595   5.773 -0.1658 -0.1336 -0.2047
   90PNSM   D4B 1068   7.775   0.607   5.710 -0.1501  0.0158  0.3341
   90PNSM   C5B 1069   8.147   0.357   5.906 -0.0486 -0.1617  0.4643
   90PNSM   C6B 1070   8.415   0.033   5.765  0.0049 -0.1454 -0.0575
   91PNSM   NC3 1071   7.301   8.015   7.833  0.4286 -0.0429 -0.3334
   91PNSM   PO4 1072   7.099   7.584   7.776  0.0826  0.1449 -0.0077
   91PNSM   AM1 1073   7.192   7.371   7.431  0.0835  0.2169 -0.2773
   91PNSM   AM2 1074   7.544   7.207   7.246  0.0978  0.1068  0.3149
   91PNSM   T1A 1075   7.190   7.543   6.975  0.0579  0.3146 -0.0364
   91PNSM   C2A 1076   7.122   7.477   6.575 -0.4138 -0.3688  0.2128
   91PNSM   C3A 1077   7.092   7.497   6.174  0.0296 -0.1292  0.0911
   91PNSM   C1B 1078   7.568   7.195   6.756 -0.0238 -0.2940 -0.0032
   91PNSM   C2B 1079   7.407   7.126   6.430 -0.1657 -0.0411  0.0653
   91PNSM   C3B 1080   7.447   7.046   6.016 -0.0772  0.0395 -0.0987
   91PNSM   D4B 1081   7.622   7.077   5.635  0.0729 -0.1401 -0.0259
   91PNSM   C5B 1082   7.287   7.001   5.378  0.2023 -0.0107 -0.0319
   91PNSM   C6B 1083   7.067   6.955   4.995 -0.0489  0.1306 -0.1180
   92PNSM   NC3 1084   2.873  -0.277   7.858  0.2652 -0.1926  0.0790
   92PNSM   PO4 1085   3.087  -0.044   8.129  0.1603 -0.0020 -0.0729
   92PNSM   AM1 1086   3.248   0.111   7.811  0.2830 -0.0105 -0.0539
   92PNSM   AM2 1087   3.543   0.160   7.834 -0.0612 -0.0500 -0.2249
   92PNSM   T1A 1088   3.163   0.513   7.654  0.0797 -0.0876 -0.2697
   92PNSM   C2A 1089   3.281   0.717   7.380 -0.1681  0.0487  0.1844
   92PNSM   C3A 1090   3.094   1.011   6.988 -0.0668  0.0848 -0.2626
   92PNSM   C1B 1091   3.544   0.002   7.300  0.2486 -0.0420 -0.3556
   92PNSM   C2B 1092   3.582   0.188   6.888  0.3789  0.2089 -0.0126
   92PNSM   C3B 1093   3.500   0.507   6.537 -0.1132 -0.0296 -0.0601
   92PNSM   D4B 1094   3.391   0.750   6.197  0.0094 -0.1980 -0.1043
   92PNSM   C5B 1095   3.617   1.144   6.090 -0.1295  0.1429  0.1384
   92PNSM   C6B 1096   4.074   1.145   6.173  0.0174 -0.0162 -0.1732
   93PNSM   NC3 1097   6.267   5.703   8.064  0.0298  0.1456  0.4005
   93PNSM   PO4 1098   6.401   6.074   8.046  0.1984 -0.0093 -0.0583
   93PNSM   AM1 1099   6.565   6.115   7.610  0.0471 -0.0187  0.0230
   93PNSM   AM2 1100   6.447   6.377   7.398  0.2778 -0.2180  0.2457
   93PNSM   T1A 1101   6.466   5.891   7.187 -0.3424  0.2581 -0.1780
   93PNSM   C2A 1102   6.349   5.812   6.743 -0.2292  0.0044  0.1737
   93PNSM   C3A 1103   6.373   5.883   6.324  0.1441  0.0099 -0.3281
   93PNSM   C1B 1104   6.370   6.390   6.987  0.0277 -0.2345  0.2974
   93PNSM   C2B 1105   6.243   6.265   6.609  0.1360  0.1681  0.1331
   93PNSM   C3B 1106   6.172   6.338   6.252  0.3747 -0.0567  0.1254
   93PNSM   D4B 1107   5.804   6.244   5.956  0.3357 -0.2265  0.3368
   93PNSM   C5B 1108   5.726   5.812   6.006 -0.0770  0.1540  0.1968
   93PNSM   C6B 1109   5.834   5.517   5.783 -0.1677 -0.1482 -0.0223
   94PNSM   NC3 1110   3.618   6.050   7.668  0.0653 -0.0277 -0.2894
   94PNSM   PO4 1111   3.706   6.187   7.367  0.0184  0.0514 -0.3111
   94PNSM   AM1 1112   3.503   6.369   6.985  0.3802 -0.3525  0.2831
   94PNSM   AM2 1113   3.764   6.550   7.019  0.0874  0.4482  0.0025
   94PNSM   T1A 1114   3.413   6.350   6.660 -0.1863 -0.4428  0.0820
   94PNSM   C2A 1115   3.267   6.483   6.314  0.1062 -0.1533  0.4428
   94PNSM   C3A 1116   3.173   6.580   5.891 -0.1146 -0.0023  0.1676
   94PNSM   C1B 1117   3.747   6.701   6.547 -0.0885 -0.1641 -0.3291
   94PNSM   C2B 1118   3.694   6.496   6.176 -0.2414  0.0879 -0.2572
   94PNSM   C3B 1119   3.554   6.283   5.780  0.1872  0.5536  0.0313
   94PNSM   D4B 1120   3.186   6.142   5.639  0.0865  0.0391  0.1357
   94PNSM   C5B 1121   2.977   6.186   5.251  0.2646  0.3114  0.0011
   94PNSM   C6B 1122   2.912   5.905   4.992 -0.1666  0.3321 -0.2695
   95PNSM   NC3 1123   7.752   5.023   7.625  0.3187  0.1574  0.0318
   95PNSM   PO4 1124   7.945   5.435   7.700 -0.0903  0.0162  0.2627
   95PNSM   AM1 1125   7.591   5.562   7.536 -0.1575 -0.0727  0.2426
   95PNSM   AM2 1126   7.559   5.889   7.468 -0.0206  0.3116 -0.0560
   95PNSM   T1A 1127   7.319   5.523   7.226  0.3420  0.3047 -0.0621
   95PNSM   C2A 1128   7.217   5.285   6.875 -0.4587 -0.4427  0.0115
   95PNSM   C3A 1129   7.475   5.072   6.617  0.3878  0.1667 -0.0846
   95PNSM   C1B 1130   7.538   5.957   7.026 -0.0984 -0.2553 -0.3184
   95PNSM   C2B 1131   7.547   5.616   6.810  0.2290 -0.1644 -0.0270
   95PNSM   C3B 1132   7.301   5.456   6.405 -0.1117  0.1108 -0.0295
   95PNSM   D4B 1133   7.012   5.293   6.400 -0.0863  0.1031  0.0942
   95PNSM   C5B 1134   6.825   5.278   6.048 -0.1538  0.4358  0.2006
   95PNSM   C6B 1135   6.799   5.394   5.632  0.0327  0.0683 -0.3871
   96PNSM   NC3 1136   2.730   5.925   7.805  0.1593  0.4018  0.1361
   96PNSM   PO4 1137   2.866   5.475   7.717 -0.0026 -0.0090 -0.1323
   96PNSM   AM1 1138   2.978   5.765   7.374  0.0370 -0.2322 -0.0042
   96PNSM   AM2 1139   3.193   6.051   7.380  0.7434 -0.0645  0.0280
   96PNSM   T1A 1140   3.051   5.743   6.921  0.1257 -0.2907  0.1099
   96PNSM   C2A 1141   3.265   5.913   6.634 -0.0924 -0.1659  0.0328
   96PNSM   C3A 1142   3.435   5.970   6.212  0.0192 -0.0275 -0.2308
   96PNSM   C1B 1143   2.936   6.243   6.992 -0.3435  0.0217 -0.1584
   96PNSM   C2B 1144   2.934   6.284   6.582 -0.1026  0.2713  0.0040
   96PNSM   C3B 1145   2.823   6.288   6.196 -0.1462  0.2385  0.3279
   96PNSM   D4B 1146   2.694   6.045   5.979 -0.1735 -0.1123 -0.0099
   96PNSM   C5B 1147   2.377   6.075   5.664  0.0098 -0.1830  0.2740
   96PNSM   C6B 1148   2.074   5.828   5.579 -0.0554 -0.0119  0.2494
   97PNSM   NC3 1149   1.376   0.998   8.381 -0.2760  0.1371 -0.0984
   97PNSM   PO4 1150   1.161   1.256   8.038 -0.4712  0.1606 -0.0126
   97PNSM   AM1 1151   1.199   1.094   7.509  0.3463 -0.1406 -0.0405
   97PNSM   AM2 1152   1.452   0.834   7.531 -0.1210  0.0435  0.2064
   97PNSM   T1A 1153   1.016   1.233   7.103  0.1893 -0.3132  0.0736
   97PNSM   C2A 1154   0.701   1.396   6.801  0.0134  0.1426  0.0878
   97PNSM   C3A 1155   0.307   1.274   6.616  0.3808 -0.0825 -0.0192
   97PNSM   C1B 1156   1.346   0.806   7.089 -0.1451  0.2596 -0.1253
   97PNSM   C2B 1157   1.225   0.950   6.674  0.1537 -0.2217  0.0892
   97PNSM   C3B 1158   0.978   1.158   6.481 -0.0121 -0.1192 -0.4509
   97PNSM   D4B 1159   0.891   1.350   6.050 -0.0490  0.1874  0.2061
   97PNSM   C5B 1160   0.823   0.909   5.806 -0.0325 -0.1503  0.2542
   97PNSM   C6B 1161   0.816   0.453   5.495  0.0745 -0.0324  0.0255
   98PNSM   NC3 1162   6.639   3.925   3.521  0.3481 -0.2410  0.1362
   98PNSM   PO4 1163   6.669   3.812   3.946  0.1302  0.0232 -0.0645
   98PNSM   AM1 1164   6.577   3.677   4.349  0.0485  0.0991  0.1033
   98PNSM   AM2 1165   6.327   3.822   4.386 -0.0332  0.2535 -0.1453
   98PNSM   T1A 1166   6.649   3.619   4.818 -0.0019 -0.1132  0.2154
   98PNSM   C2A 1167   6.546   3.626   5.295  0.0030 -0.0847  0.2448
   98PNSM   C3A 1168   6.256   3.800   5.441  0.2213 -0.0480  0.3339
   98PNSM   C1B 1169   6.114   3.753   4.767  0.0338 -0.2010  0.0417
   98PNSM   C2B 1170   6.000   4.107   5.121 -0.2651 -0.0161 -0.1858
   98PNSM   C3B 1171   5.907   4.249   5.407  0.2703 -0.4186 -0.0620
   98PNSM   D4B 1172   5.693   4.721   5.481 -0.0402 -0.1140  0.1892
   98PNSM   C5B 1173   5.954   5.107   5.266  0.0035 -0.0634 -0.1053
   98PNSM   C6B 1174   6.084   5.197   4.782 -0.0010 -0.2062 -0.4841
   99PNSM   NC3 1175   7.607   5.218   3.269 -0.0357  0.1548 -0.0133
   99PNSM   PO4 1176   7.227   4.908   3.276 -0.0512 -0.0914  0.1722
   99PNSM   AM1 1177   7.168   5.207   3.636  0.1254 -0.0259  0.2828
   99PNSM   AM2 1178   6.964   5.105   3.875  0.0742  0.0690  0.0864
   99PNSM   T1A 1179   7.203   5.714   3.894  0.0294  0.0305  0.1110
   99PNSM   C2A 1180   7.275   6.097   3.992 -0.3243 -0.0510 -0.2627
   99PNSM   C3A 1181   7.211   6.252   4.438  0.0967 -0.0799 -0.1186
   99PNSM   C1B 1182   6.973   5.468   4.194  0.8196 -0.1717  0.2009
   99PNSM   C2B 1183   6.824   5.481   4.581  0.2096  0.0459 -0.0728
   99PNSM   C3B 1184   6.867   5.614   5.024  0.0733  0.1101 -0.0653
   99PNSM   D4B 1185   6.796   5.972   5.273 -0.3399 -0.0603 -0.1191
   99PNSM   C5B 1186   6.665   5.853   5.708  0.3385 -0.1724  0.2056
   99PNSM   C6B 1187   6.416   5.585   5.933  0.1576  0.1257 -0.1108
  100PNSM   NC3 1188   4.765   2.156   4.011  0.2626  0.1345 -0.0481
  100PNSM   PO4 1189   5.034   2.511   3.817 -0.1571  0.0519  0.0647
  100PNSM   AM1 1190   5.184   2.667   4.193 -0.0576  0.1477 -0.0470
  100PNSM   AM2 1191   4.968   2.898   4.288 -0.0851 -0.1420 -0.2590
  100PNSM   T1A 1192   5.218   2.614   4.674  0.0336 -0.1193  0.0788
  100PNSM   C2A 1193   5.525   2.375   4.971 -0.1862 -0.1645  0.1195
  100PNSM   C3A 1194   5.892   2.166   4.987  0.2194  0.0569 -0.1109
  100PNSM   C1B 1195   4.946   3.103   4.731  0.1444  0.1019  0.1265
  100PNSM   C2B 1196   4.960   3.228   5.066  0.0412 -0.6158  0.3912
  100PNSM   C3B 1197   4.794   3.381   5.472 -0.2046 -0.2642 -0.1463
  100PNSM   D4B 1198   4.578   3.347   5.793 -0.1069 -0.3126 -0.2738
  100PNSM   C5B 1199   4.459   3.606   6.088 -0.1356 -0.2354  0.1313
  100PNSM   C6B 1200   4.544   3.831   6.418 -0.0016  0.2064  0.2165
  101PNSM   NC3 1201   5.584   5.769   3.331  0.0524  0.1419 -0.2455
  101PNSM   PO4 1202   5.880   5.671   3.732 -0.3055 -0.2987  0.0941
  101PNSM   AM1 1203   6.256   5.778   4.100  0.1002 -0.3220 -0.0040
  101PNSM   AM2 1204   6.498   5.530   4.064  0.0825  0.3706 -0.1228
  101PNSM   T1A 1205   6.324   5.628   4.539 -0.0978 -0.2024 -0.0969
  101PNSM   C2A 1206   6.376   5.606   4.924  0.0307  0.0441 -0.0620
  101PNSM   C3A 1207   6.226   5.651   5.435 -0.1087  0.3592 -0.2479
  101PNSM   C1B 1208   6.702   5.902   4.340  0.2584  0.0889 -0.0509
  101PNSM   C2B 1209   6.829   6.052   4.755  0.0666  0.2730  0.1027
  101PNSM   C3B 1210   7.157   6.180   4.982  0.0559 -0.1165  0.2759
  101PNSM   D4B 1211   7.068   6.467   5.328  0.1577 -0.1446  0.0496
  101PNSM   C5B 1212   6.843   6.347   5.656 -0.1834 -0.0227  0.2233
  101PNSM   C6B 1213   6.563   6.191   6.012 -0.3397  0.0219  0.0152
  102PNSM   NC3 1214   7.372   2.956   3.588 -0.1283  0.0813 -0.0897
  102PNSM   PO4 1215   7.401   2.949   3.943  0.0708 -0.0085  0.0507
  102PNSM   AM1 1216   7.409   3.172   4.268  0.4485 -0.0874  0.2131
  102PNSM   AM2 1217   7.372   3.518   4.285  0.2991 -0.2499 -0.2321
  102PNSM   T1A 1218   7.402   3.122   4.645 -0.2558  0.1965  0.1036
  102PNSM   C2A 1219   7.504   3.243   5.021  0.3050  0.3245 -0.2689
  102PNSM   C3A 1220   7.605   3.199   5.440  0.3089  0.0386 -0.1312
  102PNSM   C1B 1221   7.469   3.673   4.627  0.2960 -0.0036  0.1160
  102PNSM   C2B 1222   7.680   3.947   4.919 -0.2380 -0.2405 -0.0769
  102PNSM   C3B 1223   7.838   4.267   5.137 -0.2003  0.0271 -0.4125
  102PNSM   D4B 1224   7.622   4.320   5.530 -0.0933  0.0555  0.1682
  102PNSM   C5B 1225   7.511   4.678   5.609 -0.2738  0.0359  0.3412
  102PNSM   C6B 1226   7.177   4.928   5.681 -0.2262 -0.1461 -0.1455
  103PNSM   NC3 1227   3.282   1.029   4.125  0.4205 -0.4138  0.0360
  103PNSM   PO4 1228   2.900   1.232   4.162  0.3327 -0.0184 -0.0158
  103PNSM   AM1 1229   2.797   1.133   4.585 -0.1405  0.2225 -0.2256
  103PNSM   AM2 1230   2.468   1.252   4.561  0.5439  0.0994 -0.0720
  103PNSM   T1A 1231   2.834   0.796   4.882 -0.2290  0.1030 -0.0465
  103PNSM   C2A 1232   2.842   0.637   5.289  0.0761  0.1144  0.0391
  103PNSM   C3A 1233   2.837   0.444   5.559  0.2746  0.1093 -0.2589
  103PNSM   C1B 1234   2.464   1.225   4.965 -0.0290  0.3323  0.0158
  103PNSM   C2B 1235   2.521   1.113   5.326 -0.1780  0.0330 -0.1937
  103PNSM   C3B 1236   2.431   0.844   5.719 -0.2728 -0.1603 -0.0794
  103PNSM   D4B 1237   2.496   0.596   6.160 -0.3215  0.3219 -0.0781
  103PNSM   C5B 1238   2.663   0.237   6.007 -0.2843 -0.0221 -0.0502
  103PNSM   C6B 1239   2.460  -0.193   5.978  0.1154 -0.2363 -0.2328
  104PNSM   NC3 1240   3.047   5.273   3.296 -0.0255 -0.2234 -0.3899
  104PNSM   PO4 1241   2.617   5.268   3.609 -0.0801  0.2327 -0.0854
  104PNSM   AM1 1242   2.571   5.256   3.971  0.3031 -0.2502  0.1744
  104PNSM   AM2 1243   2.316   5.396   4.092 -0.0339  0.1826 -0.2913
  104PNSM   T1A 1244   2.959   5.062   4.330  0.1920  0.1060 -0.1198
  104PNSM   C2A 1245   3.162   5.061   4.665 -0.0219 -0.2062 -0.0899
  104PNSM   C3A 1246   3.366   4.961   5.031 -0.0824 -0.0211 -0.3142
  104PNSM   C1B 1247   2.266   5.553   4.436  0.2791  0.2892 -0.0410
  104PNSM   C2B 1248   2.285   5.478   4.842 -0.2707 -0.0850 -0.3239
  104PNSM   C3B 1249   2.260   5.378   5.317  0.2911  0.1925  0.1016
  104PNSM   D4B 1250   2.265   5.243   5.776 -0.0809 -0.1030 -0.2318
  104PNSM   C5B 1251   2.689   5.212   5.957  0.3017 -0.2670  0.1685
  104PNSM   C6B 1252   3.014   5.177   6.193 -0.0907 -0.1729 -0.0927
  105PNSM   NC3 1253   0.058   1.250   3.080  0.2879 -0.0842  0.0243
  105PNSM   PO4 1254   0.460   1.193   3.156 -0.1892  0.0718  0.2464
  105PNSM   AM1 1255   0.372   1.155   3.601  0.0291  0.0242 -0.0319
  105PNSM   AM2 1256   0.053   1.174   3.607  0.0423  0.2327 -0.1891
  105PNSM   T1A 1257   0.197   0.695   3.729 -0.1841 -0.0456 -0.1581
  105PNSM   C2A 1258   0.160   0.200   3.910 -0.3839  0.1460  0.0231
  105PNSM   C3A 1259   0.313  -0.166   4.047 -0.0436  0.0667  0.1766
  105PNSM   C1B 1260   0.211   1.223   4.085  0.4901 -0.0028 -0.2601
  105PNSM   C2B 1261   0.251   1.257   4.530 -0.3899  0.2281  0.1736
  105PNSM   C3B 1262   0.066   1.170   4.924 -0.1276  0.1335  0.1992
  105PNSM   D4B 1263   0.097   0.963   5.291 -0.0268  0.0756  0.0752
  105PNSM   C5B 1264  -0.253   0.998   5.412 -0.0419 -0.2443 -0.1150
  105PNSM   C6B 1265  -0.565   1.244   5.560 -0.0226  0.2378 -0.1272
  106PNSM   NC3 1266   2.886   2.838   4.373  0.1688 -0.2921 -0.2785
  106PNSM   PO4 1267   2.845   2.603   4.016  0.0336  0.0134 -0.1476
  106PNSM   AM1 1268   3.035   2.405   4.408  0.1745  0.0039  0.3062
  106PNSM   AM2 1269   3.183   2.182   4.462 -0.1014  0.3622  0.1793
  106PNSM   T1A 1270   3.105   2.551   4.815  0.0883  0.0544  0.1063
  106PNSM   C2A 1271   3.043   2.625   5.283  0.2887  0.1547 -0.1069
  106PNSM   C3A 1272   3.097   2.417   5.643  0.3806 -0.0459  0.2251
  106PNSM   C1B 1273   3.157   1.863   4.669 -0.0595  0.0661 -0.0579
  106PNSM   C2B 1274   3.271   1.688   5.014  0.1196  0.0103 -0.1544
  106PNSM   C3B 1275   3.213   1.629   5.476 -0.2309  0.1322  0.0221
  106PNSM   D4B 1276   3.518   1.578   5.719 -0.1373  0.4229  0.1346
  106PNSM   C5B 1277   3.618   1.830   6.041 -0.3303 -0.3467 -0.1211
  106PNSM   C6B 1278   3.334   2.079   6.410  0.3210  0.0225  0.0463
  107PLSM   NC3 1279   0.453   2.317   7.740  0.0882 -0.1944 -0.1826
  107PLSM   PO4 1280   0.100   2.655   7.688 -0.1636  0.2460 -0.0590
  107PLSM   AM1 1281   0.166   2.941   7.435  0.0691 -0.0275 -0.0673
  107PLSM   AM2 1282   0.386   3.096   7.524  0.0905  0.0908  0.0788
  107PLSM   T1A 1283  -0.068   3.015   7.103 -0.0559 -0.1528  0.2289
  107PLSM   C2A 1284  -0.048   3.064   6.648 -0.0647  0.0417 -0.1520
  107PLSM   C3A 1285   0.086   3.534   6.454 -0.0401  0.0182 -0.0380
  107PLSM   C1B 1286   0.676   3.188   7.263  0.0346  0.0431 -0.0725
  107PLSM   C2B 1287   0.905   3.300   6.926  0.0446  0.0913 -0.1850
  107PLSM   C3B 1288   0.994   3.430   6.423  0.2988 -0.1186 -0.3755
  107PLSM   C4B 1289   1.200   3.703   6.084  0.1987  0.0669 -0.4087
  107PLSM   C5B 1290   1.621   3.589   5.819  0.0633  0.0561 -0.1019
  107PLSM   C6B 1291   1.931   3.614   5.386  0.0206  0.0925  0.3590
  108PLSM   NC3 1292   5.926   2.218   8.053  0.5498 -0.5582 -0.1670
  108PLSM   PO4 1293   6.026   1.729   8.013 -0.2677  0.0351 -0.2157
  108PLSM   AM1 1294   5.770   1.700   7.650 -0.2705 -0.0887 -0.4836
  108PLSM   AM2 1295   5.637   1.998   7.693 -0.4359  0.0166  0.1507
  108PLSM   T1A 1296   5.927   1.671   7.229 -0.0123 -0.1791  0.0042
  108PLSM   C2A 1297   5.961   1.848   6.838  0.1380 -0.0075 -0.0589
  108PLSM   C3A 1298   6.357   1.870   6.682 -0.1681  0.2497 -0.1384
  108PLSM   C1B 1299   5.650   2.155   7.337 -0.4504 -0.0302 -0.2015
  108PLSM   C2B 1300   5.396   2.355   6.985 -0.0368  0.1824  0.1835
  108PLSM   C3B 1301   5.139   2.327   6.598 -0.3428  0.2826  0.1726
  108PLSM   C4B 1302   4.950   2.436   6.223  0.1406 -0.0002 -0.1555
  108PLSM   C5B 1303   4.996   2.325   5.883  0.1188 -0.0795  0.1124
  108PLSM   C6B 1304   5.241   1.959   5.686 -0.4770  0.2159 -0.0004
  109PLSM   NC3 1305   0.442   6.195   7.726  0.1166  0.1325 -0.1833
  109PLSM   PO4 1306   0.932   6.232   7.811 -0.1492 -0.0881  0.0723
  109PLSM   AM1 1307   0.850   6.003   7.446  0.0723 -0.0555 -0.0235
  109PLSM   AM2 1308   0.621   5.821   7.476  0.1363 -0.1364  0.3366
  109PLSM   T1A 1309   0.882   5.976   6.990  0.3925 -0.0666 -0.2272
  109PLSM   C2A 1310   0.940   5.918   6.666  0.0001 -0.1179 -0.1420
  109PLSM   C3A 1311   1.154   6.050   6.246  0.2285  0.0784  0.0079
  109PLSM   C1B 1312   0.494   5.665   7.071  0.0528  0.2457 -0.0258
  109PLSM   C2B 1313   0.502   5.789   6.623 -0.1619  0.0992 -0.0916
  109PLSM   C3B 1314   0.600   5.883   6.270  0.0017  0.1067  0.1758
  109PLSM   C4B 1315   0.793   5.858   5.986 -0.3013  0.0578  0.0331
  109PLSM   C5B 1316   1.125   6.017   5.754 -0.0041 -0.2984 -0.3134
  109PLSM   C6B 1317   1.109   6.122   5.313 -0.3957  0.2796 -0.1601
  110PLSM   NC3 1318   6.496   1.492   8.060 -0.1469 -0.1562 -0.1363
  110PLSM   PO4 1319   6.445   0.974   7.860 -0.0385  0.0346  0.1446
  110PLSM   AM1 1320   6.242   0.875   7.523  0.1543  0.0138 -0.1474
  110PLSM   AM2 1321   6.499   0.817   7.344  0.0572  0.0296  0.1580
  110PLSM   T1A 1322   5.998   0.750   7.135 -0.0326 -0.2178 -0.0422
  110PLSM   C2A 1323   5.965   1.015   6.736  0.1515  0.1147 -0.3507
  110PLSM   C3A 1324   6.111   1.365   6.506  0.1947 -0.1035  0.2100
  110PLSM   C1B 1325   6.439   0.825   6.959 -0.5707 -0.1035 -0.1099
  110PLSM   C2B 1326   6.374   0.938   6.456 -0.1879  0.0849 -0.1790
  110PLSM   C3B 1327   6.421   1.099   6.113  0.1675 -0.5035  0.0609
  110PLSM   C4B 1328   6.446   1.367   5.810 -0.2901 -0.2786  0.0451
  110PLSM   C5B 1329   6.430   1.752   5.689  0.1325 -0.0165  0.2113
  110PLSM   C6B 1330   6.262   2.142   5.963  0.0525 -0.2449  0.1131
  111PLSM   NC3 1331   6.251   2.720   8.018 -0.1051 -0.0874 -0.2992
  111PLSM   PO4 1332   6.397   2.315   7.877 -0.0460 -0.0570 -0.0608
  111PLSM   AM1 1333   6.205   2.176   7.517  0.3302 -0.1585 -0.4269
  111PLSM   AM2 1334   6.313   1.903   7.601  0.2514  0.2246 -0.0224
  111PLSM   T1A 1335   6.084   2.241   7.086 -0.0518 -0.1166 -0.1192
  111PLSM   C2A 1336   5.953   2.342   6.813  0.0517  0.2153 -0.3837
  111PLSM   C3A 1337   6.054   2.276   6.439 -0.0249  0.1507  0.2304
  111PLSM   C1B 1338   6.449   1.877   7.166  0.1494  0.1148  0.0627
  111PLSM   C2B 1339   6.856   1.839   7.017  0.0398  0.0688 -0.2133
  111PLSM   C3B 1340   6.940   1.950   6.631  0.1073 -0.0978  0.2399
  111PLSM   C4B 1341   7.195   1.907   6.257  0.1713 -0.1220 -0.1491
  111PLSM   C5B 1342   7.644   1.867   6.103 -0.4689 -0.1168 -0.2189
  111PLSM   C6B 1343   8.055   1.840   5.933  0.2739  0.3061 -0.0743
  112PLSM   NC3 1344   0.038   1.678   8.040  0.0348  0.3249  0.2258
  112PLSM   PO4 1345  -0.268   1.833   7.674 -0.0047 -0.2855  0.1360
  112PLSM   AM1 1346  -0.033   1.810   7.291 -0.1797 -0.0793  0.3483
  112PLSM   AM2 1347   0.137   1.996   7.408 -0.2202 -0.3457  0.0114
  112PLSM   T1A 1348  -0.074   2.025   6.821 -0.2122 -0.0140 -0.0688
  112PLSM   C2A 1349  -0.005   2.277   6.403  0.1369  0.4208  0.1768
  112PLSM   C3A 1350  -0.089   2.670   6.128 -0.0477  0.0411 -0.1274
  112PLSM   C1B 1351   0.332   2.042   7.056  0.1632  0.0909 -0.2704
  112PLSM   C2B 1352   0.463   2.161   6.629  0.5604  0.6269  0.3465
  112PLSM   C3B 1353   0.473   2.261   6.224  0.0369 -0.3109 -0.1221
  112PLSM   C4B 1354   0.248   2.223   5.699 -0.1478 -0.2464  0.1800
  112PLSM   C5B 1355   0.333   2.230   5.345  0.2769 -0.2002  0.0705
  112PLSM   C6B 1356   0.408   2.447   4.962  0.2245  0.2007  0.1145
  113PLSM   NC3 1357   0.652   0.820   7.677 -0.4574  0.3224 -0.0744
  113PLSM   PO4 1358   0.642   0.359   7.808  0.0352  0.0250 -0.1129
  113PLSM   AM1 1359   0.338   0.447   7.462  0.1519 -0.0440  0.0134
  113PLSM   AM2 1360   0.230   0.173   7.302 -0.0552  0.0951  0.0017
  113PLSM   T1A 1361   0.322   0.578   7.017  0.2171  0.0517  0.1363
  113PLSM   C2A 1362   0.116   0.833   6.669  0.2399  0.2731 -0.0566
  113PLSM   C3A 1363  -0.100   0.916   6.264  0.1110  0.0297 -0.0189
  113PLSM   C1B 1364   0.165   0.130   6.892 -0.0284 -0.1832  0.4403
  113PLSM   C2B 1365   0.230   0.336   6.485  0.1838 -0.0143  0.2319
  113PLSM   C3B 1366   0.531   0.553   6.336  0.2409  0.0734  0.1961
  113PLSM   C4B 1367   0.888   0.690   6.244  0.0332  0.1913  0.0485
  113PLSM   C5B 1368   1.267   0.973   6.137  0.0621  0.0731  0.0714
  113PLSM   C6B 1369   1.383   1.316   5.937  0.0072 -0.0895  0.2110
  114PLSM   NC3 1370   2.353   6.944   7.878  0.0498 -0.1629 -0.1126
  114PLSM   PO4 1371   2.778   6.621   7.910  0.2854 -0.3748 -0.0329
  114PLSM   AM1 1372   2.839   6.668   7.478  0.0590 -0.1284  0.1695
  114PLSM   AM2 1373   2.789   6.360   7.501  0.0597 -0.1233  0.1291
  114PLSM   T1A 1374   3.011   6.794   6.987  0.0469  0.1929  0.2684
  114PLSM   C2A 1375   3.240   6.886   6.671 -0.2698  0.0071 -0.0898
  114PLSM   C3A 1376   3.106   6.911   6.247  0.0707  0.1539  0.0703
  114PLSM   C1B 1377   2.518   6.148   7.232  0.0261 -0.0927 -0.0607
  114PLSM   C2B 1378   2.470   6.207   6.795  0.2101 -0.1536 -0.2890
  114PLSM   C3B 1379   2.350   6.140   6.391  0.1376  0.2353  0.3222
  114PLSM   C4B 1380   2.023   6.177   6.112 -0.0087  0.1792 -0.1412
  114PLSM   C5B 1381   1.666   5.901   6.081 -0.0491  0.8211  0.2509
  114PLSM   C6B 1382   1.520   5.620   5.749  0.1054  0.1967 -0.1085
  115PLSM   NC3 1383   4.869   6.204   3.949  0.0374 -0.3672 -0.0430
  115PLSM   PO4 1384   4.704   5.812   3.698  0.1346  0.1701 -0.1260
  115PLSM   AM1 1385   4.464   5.838   3.967 -0.4610  0.0270 -0.0405
  115PLSM   AM2 1386   4.193   5.826   4.054 -0.1170  0.0837  0.1221
  115PLSM   T1A 1387   4.633   6.030   4.330 -0.0239 -0.0611 -0.0482
  115PLSM   C2A 1388   4.905   6.067   4.643  0.6487  0.1514 -0.0544
  115PLSM   C3A 1389   5.227   6.342   4.868  0.1477 -0.2058 -0.0039
  115PLSM   C1B 1390   4.144   5.808   4.491 -0.0508  0.2930  0.1393
  115PLSM   C2B 1391   4.425   5.865   4.831  0.5094 -0.2270 -0.0389
  115PLSM   C3B 1392   4.753   5.927   5.212  0.1659  0.3769  0.2302
  115PLSM   C4B 1393   5.075   6.053   5.293 -0.1583  0.0639 -0.1535
  115PLSM   C5B 1394   5.404   6.439   5.313  0.0076 -0.1218  0.2147
  115PLSM   C6B 1395   5.624   6.687   4.980  0.3355 -0.0725 -0.2952
  116PLSM   NC3 1396   4.559   6.243   3.521  0.0791  0.1790  0.0589
  116PLSM   PO4 1397   4.347   6.725   3.536 -0.1433  0.1809  0.3306
  116PLSM   AM1 1398   4.320   6.671   3.901 -0.1093  0.0361  0.3825
  116PLSM   AM2 1399   4.399   6.380   4.095  0.1090  0.2360  0.1178
  116PLSM   T1A 1400   4.257   6.845   4.306  0.0538 -0.1234  0.0423
  116PLSM   C2A 1401   4.253   6.835   4.727 -0.1099  0.0930  0.2060
  116PLSM   C3A 1402   4.285   6.807   5.202  0.0666  0.2829 -0.1714
  116PLSM   C1B 1403   4.230   6.279   4.433  0.0862 -0.3833  0.2256
  116PLSM   C2B 1404   4.252   6.296   4.865  0.1659  0.0387  0.1291
  116PLSM   C3B 1405   4.319   6.282   5.252 -0.3860 -0.0262  0.1347
  116PLSM   C4B 1406   4.541   6.150   5.677 -0.2582  0.0973  0.0961
  116PLSM   C5B 1407   4.770   6.304   6.009  0.1997  0.0086 -0.0225
  116PLSM   C6B 1408   4.960   6.686   6.022 -0.1212  0.2480 -0.0339
  117PLSM   NC3 1409   6.883   4.663   3.552  0.0874 -0.1988  0.0173
  117PLSM   PO4 1410   6.870   4.282   3.748  0.0848  0.0919  0.0463
  117PLSM   AM1 1411   6.989   4.197   4.168  0.3073 -0.1274 -0.2973
  117PLSM   AM2 1412   7.104   3.944   4.211  0.0533 -0.1988 -0.4950
  117PLSM   T1A 1413   6.770   4.344   4.538  0.1075  0.2245 -0.3635
  117PLSM   C2A 1414   6.818   4.598   4.878 -0.1772  0.0328  0.1080
  117PLSM   C3A 1415   6.918   4.767   5.232  0.2752  0.1245  0.3634
  117PLSM   C1B 1416   6.991   3.915   4.652  0.1665 -0.2880 -0.0522
  117PLSM   C2B 1417   7.076   3.782   5.042  0.4748 -0.3088 -0.0106
  117PLSM   C3B 1418   7.402   3.655   5.230 -0.2800 -0.0973 -0.1746
  117PLSM   C4B 1419   7.580   3.849   5.539 -0.1183  0.2288 -0.1182
  117PLSM   C5B 1420   7.394   3.885   5.918  0.0697  0.1913  0.0882
  117PLSM   C6B 1421   7.098   3.582   6.073 -0.0376 -0.0525  0.1922
  118PLSM   NC3 1422   2.357   5.581   3.213  0.0662  0.0011  0.1223
  118PLSM   PO4 1423   2.184   5.890   3.405 -0.1068 -0.0469  0.0627
  118PLSM   AM1 1424   1.969   5.791   3.786 -0.2403 -0.1762 -0.2907
  118PLSM   AM2 1425   1.654   5.765   3.752  0.0554 -0.2701  0.0099
  118PLSM   T1A 1426   1.772   5.753   4.277 -0.0420 -0.0913  0.4720
  118PLSM   C2A 1427   1.838   5.767   4.685  0.2484 -0.0428  0.2074
  118PLSM   C3A 1428   1.909   5.833   5.066  0.2041 -0.1687  0.1000
  118PLSM   C1B 1429   1.391   6.028   4.135  0.1543 -0.1978  0.0483
  118PLSM   C2B 1430   1.465   6.155   4.569 -0.0892 -0.0333 -0.0089
  118PLSM   C3B 1431   1.321   5.827   4.891  0.0200  0.1234  0.2489
  118PLSM   C4B 1432   1.477   5.766   5.287  0.1450  0.2419  0.2606
  118PLSM   C5B 1433   1.671   6.095   5.595 -0.0337 -0.0615 -0.3192
  118PLSM   C6B 1434   1.894   6.451   5.727 -0.1602  0.0402 -0.3739
  119PLSM   NC3 1435   6.315   0.572   2.976  0.1553 -0.1996 -0.0414
  119PLSM   PO4 1436   6.610   0.227   3.073  0.1426  0.1913  0.0569
  119PLSM   AM1 1437   6.964   0.110   3.399 -0.0864 -0.1549 -0.0533
  119PLSM   AM2 1438   6.741  -0.002   3.687 -0.0567 -0.0184 -0.0879
  119PLSM   T1A 1439   7.228   0.303   3.729 -0.1928  0.1863 -0.0679
  119PLSM   C2A 1440   7.179   0.377   4.273 -0.4445  0.0659  0.0428
  119PLSM   C3A 1441   7.173   0.349   4.651  0.1301  0.0198 -0.0306
  119PLSM   C1B 1442   6.860  -0.097   4.084  0.0561 -0.1544  0.3998
  119PLSM   C2B 1443   7.071  -0.269   4.492 -0.1663 -0.1585  0.0474
  119PLSM   C3B 1444   7.222  -0.079   4.878 -0.0145 -0.2040 -0.0612
  119PLSM   C4B 1445   7.369   0.020   5.313 -0.0364 -0.0118 -0.1439
  119PLSM   C5B 1446   7.410  -0.002   5.780  0.2728  0.0860 -0.1816
  119PLSM   C6B 1447   7.576   0.132   6.046  0.0254 -0.0022 -0.2521
  120PLSM   NC3 1448   1.863   3.035   3.664  0.0208  0.2341 -0.1913
  120PLSM   PO4 1449   2.215   3.319   3.823  0.1027  0.2100 -0.2435
  120PLSM   AM1 1450   2.045   3.183   4.268 -0.0354 -0.2192 -0.2431
  120PLSM   AM2 1451   1.921   2.884   4.139 -0.0016  0.0175 -0.3296
  120PLSM   T1A 1452   1.724   3.327   4.561  0.4355 -0.3531  0.2412
  120PLSM   C2A 1453   1.623   3.398   5.059 -0.2893 -0.0326  0.1460
  120PLSM   C3A 1454   1.466   3.451   5.363 -0.1478  0.1815 -0.0212
  120PLSM   C1B 1455   1.599   2.674   4.440 -0.2353  0.1478 -0.0220
  120PLSM   C2B 1456   1.604   2.445   4.824 -0.2934 -0.3134  0.4069
  120PLSM   C3B 1457   1.322   2.390   5.180  0.2329  0.0675 -0.2451
  120PLSM   C4B 1458   1.600   2.097   5.290 -0.2750 -0.0376  0.1924
  120PLSM   C5B 1459   1.934   1.728   5.543  0.2769 -0.0304  0.2533
  120PLSM   C6B 1460   1.856   1.427   5.862  0.1865 -0.0930  0.0822
  121PLSM   NC3 1461   0.910   4.409   3.396 -0.3793  0.1863 -0.0447
  121PLSM   PO4 1462   0.694   4.825   3.397  0.0902 -0.1047  0.0829
  121PLSM   AM1 1463   0.510   4.977   3.782 -0.1173 -0.0879  0.1168
  121PLSM   AM2 1464   0.213   4.934   3.748  0.2146 -0.0914 -0.0191
  121PLSM   T1A 1465   0.439   5.208   4.122  0.1795  0.2027  0.1988
  121PLSM   C2A 1466   0.474   5.481   4.449 -0.0595 -0.2362 -0.0242
  121PLSM   C3A 1467   0.470   5.769   4.577 -0.0433 -0.1751 -0.1531
  121PLSM   C1B 1468   0.072   4.900   4.239 -0.2753  0.0319 -0.3041
  121PLSM   C2B 1469   0.200   5.064   4.645 -0.0962 -0.2264  0.1932
  121PLSM   C3B 1470   0.215   5.259   4.932 -0.5123  0.0714  0.2425
  121PLSM   C4B 1471   0.402   5.623   5.103 -0.0157  0.1410  0.0939
  121PLSM   C5B 1472   0.231   5.852   5.469  0.1032  0.2045  0.1189
  121PLSM   C6B 1473   0.330   6.068   5.880  0.1392  0.0878 -0.1747
  122PLSM   NC3 1474   5.735   3.781   4.119 -0.2297  0.0839 -0.0402
  122PLSM   PO4 1475   6.076   3.441   4.171  0.0529  0.0708  0.3737
  122PLSM   AM1 1476   6.391   3.255   4.413 -0.2294  0.0880  0.0744
  122PLSM   AM2 1477   6.483   2.946   4.228 -0.0905  0.0950  0.0825
  122PLSM   T1A 1478   6.438   3.165   4.859 -0.0355  0.4083 -0.1050
  122PLSM   C2A 1479   6.480   3.159   5.356 -0.1364 -0.0533  0.1002
  122PLSM   C3A 1480   6.691   3.330   5.817  0.2063 -0.0556  0.2406
  122PLSM   C1B 1481   6.535   2.748   4.635 -0.2224  0.0042 -0.2087
  122PLSM   C2B 1482   6.699   2.675   5.044 -0.1706  0.0718 -0.1212
  122PLSM   C3B 1483   6.895   2.826   5.502  0.2189 -0.1178  0.0873
  122PLSM   C4B 1484   7.279   2.955   5.745 -0.0139 -0.3173 -0.0675
  122PLSM   C5B 1485   7.580   3.235   6.065  0.2970  0.3008  0.1909
  122PLSM   C6B 1486   7.797   3.653   5.966 -0.2247  0.1766  0.0855
  123PAPI    C1 1487   3.225   5.776   7.821 -0.1774 -0.1460 -0.1593
  123PAPI    C2 1488   3.521   5.794   8.091 -0.1487  0.0880 -0.2044
  123PAPI    C3 1489   3.140   5.835   8.208 -0.1238  0.3863 -0.2222
  123PAPI   PO4 1490   3.392   5.535   7.645  0.0220  0.1935 -0.3835
  123PAPI   GL1 1491   3.213   5.350   7.243 -0.0802 -0.0816 -0.0260
  123PAPI   GL2 1492   3.224   5.037   7.411  0.1613 -0.2107  0.0434
  123PAPI   D1A 1493   2.898   5.168   7.043  0.1124 -0.0675 -0.3990
  123PAPI   D2A 1494   3.030   5.205   6.721  0.1389 -0.2240  0.1326
  123PAPI   D3A 1495   2.638   5.027   6.682  0.5332  0.1864 -0.0719
  123PAPI   D4A 1496   2.664   4.801   6.324 -0.0605 -0.2592  0.2793
  123PAPI   C5A 1497   2.512   4.483   6.225  0.1862  0.4060  0.3110
  123PAPI   C1B 1498   3.351   4.953   6.975 -0.0243 -0.0150  0.0611
  123PAPI   C2B 1499   3.486   4.909   6.548  0.2563 -0.0032 -0.1770
  123PAPI   C3B 1500   3.467   4.965   6.125 -0.4995 -0.1823  0.2297
  123PAPI   C4B 1501   3.866   5.070   5.935  0.0972  0.0014 -0.0064
  124PAPI    C1 1502   2.646   1.748   8.318 -0.0748  0.1255  0.0947
  124PAPI    C2 1503   2.471   1.415   8.454  0.1214  0.0010  0.0474
  124PAPI    C3 1504   2.257   1.750   8.409 -0.0283 -0.0569  0.3077
  124PAPI   PO4 1505   2.764   1.653   8.144 -0.1714 -0.3921 -0.1658
  124PAPI   GL1 1506   3.060   1.574   7.879  0.1216 -0.1709  0.2036
  124PAPI   GL2 1507   2.941   1.545   7.659  0.3419  0.3900  0.2126
  124PAPI   D1A 1508   3.350   1.446   8.055 -0.5099 -0.0581  0.0055
  124PAPI   D2A 1509   3.285   1.085   7.818  0.5130  0.0602  0.1494
  124PAPI   D3A 1510   3.260   1.221   7.389 -0.0707 -0.1773 -0.1393
  124PAPI   D4A 1511   2.892   1.069   7.532  0.0511  0.3774  0.4579
  124PAPI   C5A 1512   2.662   0.711   7.606 -0.4252  0.3394 -0.0302
  124PAPI   C1B 1513   3.412   1.670   7.594 -0.0924 -0.0724  0.0722
  124PAPI   C2B 1514   3.543   1.861   7.203 -0.0996 -0.0352 -0.4507
  124PAPI   C3B 1515   3.985   1.898   7.084  0.4330  0.1017  0.2118
  124PAPI   C4B 1516   4.374   1.939   6.837  0.2415 -0.3041  0.1722
  125PAPI    C1 1517   6.678   5.077   3.454 -0.2053 -0.1254  0.3981
  125PAPI    C2 1518   6.413   4.899   3.213  0.1926 -0.2158  0.0137
  125PAPI    C3 1519   6.479   5.293   3.183 -0.1536 -0.1250  0.3603
  125PAPI   PO4 1520   6.503   5.028   3.725  0.2204  0.0630  0.1876
  125PAPI   GL1 1521   6.224   5.022   4.046  0.1194  0.3028  0.1234
  125PAPI   GL2 1522   6.495   5.116   4.345 -0.0921 -0.1335 -0.1992
  125PAPI   D1A 1523   6.008   5.350   4.310 -0.1583 -0.1120 -0.2297
  125PAPI   D2A 1524   5.705   5.207   3.964 -0.0507 -0.0486  0.3640
  125PAPI   D3A 1525   5.570   5.531   4.247  0.2191 -0.0173  0.1293
  125PAPI   D4A 1526   5.586   5.199   4.620 -0.3594 -0.1801  0.1409
  125PAPI   C5A 1527   5.506   5.318   5.002  0.2071  0.3682 -0.2084
  125PAPI   C1B 1528   6.568   5.128   4.853 -0.3324  0.0177  0.0248
  125PAPI   C2B 1529   6.627   5.174   5.225 -0.0935 -0.3124 -0.2440
  125PAPI   C3B 1530   6.398   5.057   5.639  0.1392 -0.1501  0.1472
  125PAPI   C4B 1531   6.085   4.824   5.846 -0.2105  0.3994  0.1811
  126PAPI    C1 1532   3.469   0.331   4.092  0.0233  0.0610  0.0145
  126PAPI    C2 1533   3.426   0.103   3.766 -0.0961  0.0033  0.0702
  126PAPI    C3 1534   3.738   0.047   4.009 -0.1055 -0.0765  0.0640
  126PAPI   PO4 1535   3.322   0.507   4.204  0.1094  0.2143  0.1756
  126PAPI   GL1 1536   3.287   0.716   4.530  0.1384  0.1046 -0.1281
  126PAPI   GL2 1537   3.562   0.654   4.683 -0.3800 -0.1197 -0.1737
  126PAPI   D1A 1538   3.387   0.217   4.573  0.5958 -0.1297  0.0863
  126PAPI   D2A 1539   3.318   0.233   4.966 -0.0472  0.3114 -0.2323
  126PAPI   D3A 1540   3.131   0.112   5.393  0.0807 -0.3985  0.0117
  126PAPI   D4A 1541   3.552  -0.108   5.576  0.1046  0.0652 -0.2788
  126PAPI   C5A 1542   3.625  -0.083   5.908  0.2346 -0.1799  0.2103
  126PAPI   C1B 1543   3.801   0.650   5.192 -0.0474  0.2156  0.4201
  126PAPI   C2B 1544   4.072   0.624   5.394 -0.0299  0.1537  0.1233
  126PAPI   C3B 1545   4.410   0.446   5.524  0.1176 -0.1178 -0.1512
  126PAPI   C4B 1546   4.903   0.586   5.594  0.0641 -0.2779 -0.0701
  127PAPS   CNO 1547   3.427   4.063   7.787  0.0951  0.0077 -0.2627
  127PAPS   PO4 1548   3.094   4.029   7.665 -0.0770 -0.0970  0.0145
  127PAPS   GL1 1549   3.221   3.702   7.395  0.0873 -0.2897 -0.3233
  127PAPS   GL2 1550   2.951   3.661   7.320 -0.3185  0.2252  0.1953
  127PAPS   D1A 1551   3.324   3.198   7.444  0.0835 -0.0011 -0.1087
  127PAPS   D2A 1552   3.164   2.956   7.092 -0.0750 -0.1494 -0.0388
  127PAPS   D3A 1553   3.563   2.833   7.262 -0.1885 -0.0639  0.1584
  127PAPS   D4A 1554   3.559   2.782   6.806 -0.1409 -0.1479 -0.1523
  127PAPS   C5A 1555   3.224   2.630   6.624 -0.3174 -0.0040  0.1699
  127PAPS   C1B 1556   2.948   3.745   6.933 -0.0764  0.1890 -0.0938
  127PAPS   C2B 1557   2.852   3.947   6.572  0.1063  0.3190  0.1032
  127PAPS   C3B 1558   2.858   3.875   6.183 -0.1859  0.0220  0.2919
  127PAPS   C4B 1559   3.062   3.820   5.729 -0.0322 -0.2702  0.0400
  128PAPS   CNO 1560   6.423   3.637   8.068  0.1986  0.1247 -0.1754
  128PAPS   PO4 1561   6.138   3.331   8.174 -0.2067  0.1084  0.4622
  128PAPS   GL1 1562   6.041   3.159   7.796  0.2351  0.0372  0.0357
  128PAPS   GL2 1563   6.246   3.039   7.661 -0.2125 -0.0416  0.0816
  128PAPS   D1A 1564   5.822   3.303   7.427 -0.2978  0.0565  0.0993
  128PAPS   D2A 1565   5.825   3.774   7.637  0.0056  0.2132  0.0609
  128PAPS   D3A 1566   5.507   4.082   7.559 -0.1654  0.0637  0.3260
  128PAPS   D4A 1567   5.346   4.246   7.186 -0.0488  0.2117 -0.2795
  128PAPS   C5A 1568   5.558   4.387   6.790  0.1515  0.2609  0.0090
  128PAPS   C1B 1569   6.634   3.026   7.527  0.2051  0.1511  0.0873
  128PAPS   C2B 1570   6.569   3.120   7.102  0.0881  0.3492 -0.1075
  128PAPS   C3B 1571   6.567   3.289   6.656 -0.1364  0.0341 -0.0546
  128PAPS   C4B 1572   6.435   3.145   6.217  0.2764  0.0439 -0.0413
  129PAPS   CNO 1573   0.723   1.531   8.213  0.0664  0.0259  0.0028
  129PAPS   PO4 1574   0.520   1.771   7.845 -0.1960  0.4099  0.0641
  129PAPS   GL1 1575   0.673   1.860   7.481  0.2384  0.2805 -0.1334
  129PAPS   GL2 1576   0.641   1.685   7.255  0.1412  0.1240  0.2831
  129PAPS   D1A 1577   0.878   2.157   7.318 -0.2088 -0.0050  0.1381
  129PAPS   D2A 1578   1.456   2.095   7.315  0.2347  0.0755  0.0073
  129PAPS   D3A 1579   1.860   2.199   7.155  0.1072  0.0083  0.1630
  129PAPS   D4A 1580   1.647   2.376   6.963 -0.2588 -0.2918  0.0513
  129PAPS   C5A 1581   1.676   2.308   6.571  0.1497  0.3891 -0.0786
  129PAPS   C1B 1582   0.759   1.848   6.868  0.1322 -0.0849  0.1026
  129PAPS   C2B 1583   0.907   2.220   6.806  0.1629  0.2269 -0.3113
  129PAPS   C3B 1584   1.168   2.407   6.556  0.1956 -0.1515  0.1892
  129PAPS   C4B 1585   1.430   2.307   6.136 -0.0797  0.0380 -0.0746
  130PAPS   CNO 1586   2.072   4.257   8.252  0.2204  0.1459  0.0629
  130PAPS   PO4 1587   2.392   4.277   7.918  0.0682  0.0740 -0.0172
  130PAPS   GL1 1588   2.309   4.111   7.503  0.0214  0.1098 -0.1127
  130PAPS   GL2 1589   2.620   4.088   7.339 -0.2541 -0.0461  0.0872
  130PAPS   D1A 1590   1.992   4.231   7.111 -0.1526  0.1702 -0.0873
  130PAPS   D2A 1591   1.575   4.216   7.163 -0.0698  0.0648  0.0165
  130PAPS   D3A 1592   1.121   4.402   7.040 -0.1992  0.1663  0.1085
  130PAPS   D4A 1593   1.061   4.476   6.587 -0.1829  0.0459  0.1244
  130PAPS   C5A 1594   1.403   4.543   6.262 -0.0663 -0.1856 -0.0253
  130PAPS   C1B 1595   2.686   4.163   7.028  0.1370  0.1973 -0.0201
  130PAPS   C2B 1596   2.529   4.305   6.651  0.0651  0.3806 -0.1473
  130PAPS   C3B 1597   2.149   4.308   6.543  0.0864 -0.6331  0.1220
  130PAPS   C4B 1598   1.901   4.389   6.203 -0.1935 -0.0974 -0.0722
  131PAPS   CNO 1599   1.412   2.003   3.548  0.2027 -0.2447  0.1807
  131PAPS   PO4 1600   1.664   2.183   3.876 -0.0933  0.2019 -0.1597
  131PAPS   GL1 1601   1.389   1.897   4.117 -0.0329 -0.0182 -0.0141
  131PAPS   GL2 1602   1.379   1.516   4.135  0.0296 -0.2069  0.0842
  131PAPS   D1A 1603   1.048   1.763   4.447 -0.1855 -0.1810 -0.1646
  131PAPS   D2A 1604   0.883   1.380   4.352  0.3762  0.2796  0.0249
  131PAPS   D3A 1605   0.697   1.547   4.763 -0.0373 -0.2967 -0.0207
  131PAPS   D4A 1606   0.467   1.369   5.078 -0.1762  0.3088 -0.3283
  131PAPS   C5A 1607   0.468   1.192   5.581 -0.2356  0.0188 -0.1738
  131PAPS   C1B 1608   1.497   1.497   4.561  0.1037 -0.0557  0.1611
  131PAPS   C2B 1609   1.215   1.546   4.837  0.1664  0.1376  0.1802
  131PAPS   C3B 1610   1.063   1.802   5.003  0.1064  0.2286  0.2056
  131PAPS   C4B 1611   0.841   2.165   5.127  0.1939 -0.1329 -0.0599
  132PAPS   CNO 1612   1.312   5.948   2.887 -0.0137 -0.1396 -0.1196
  132PAPS   PO4 1613   1.181   5.719   3.292 -0.0355  0.0846  0.1424
  132PAPS   GL1 1614   1.085   5.661   3.767 -0.2719 -0.1201  0.1167
  132PAPS   GL2 1615   1.257   5.455   3.954  0.0080  0.0450  0.0914
  132PAPS   D1A 1616   0.656   5.710   3.965  0.0634  0.1171  0.1891
  132PAPS   D2A 1617   0.253   5.819   4.016  0.1704 -0.0520  0.2090
  132PAPS   D3A 1618   0.352   6.157   4.188 -0.4780 -0.2527  0.4736
  132PAPS   D4A 1619   0.169   6.215   4.580  0.1000 -0.4167  0.0131
  132PAPS   C5A 1620   0.190   6.073   4.936  0.1049 -0.3690 -0.3560
  132PAPS   C1B 1621   1.146   5.644   4.301 -0.0862 -0.2117  0.0031
  132PAPS   C2B 1622   0.923   5.614   4.638 -0.0904  0.0490 -0.2561
  132PAPS   C3B 1623   0.893   5.671   5.113  0.1128  0.0413 -0.0695
  132PAPS   C4B 1624   0.696   5.789   5.438 -0.0904  0.0223  0.0361
  133PAPS   CNO 1625   3.658   2.941   3.972 -0.3552 -0.2427  0.0148
  133PAPS   PO4 1626   3.431   2.783   4.227 -0.0635 -0.3975 -0.0801
  133PAPS   GL1 1627   3.366   3.148   4.388 -0.0659  0.3253  0.0277
  133PAPS   GL2 1628   3.400   3.101   4.702 -0.1164  0.0556  0.0897
  133PAPS   D1A 1629   3.035   3.429   4.457  0.2860  0.0515  0.0245
  133PAPS   D2A 1630   2.750   3.607   4.751 -0.0607 -0.1799  0.0532
  133PAPS   D3A 1631   2.523   3.287   4.545  0.0797  0.0654  0.0204
  133PAPS   D4A 1632   2.794   3.063   4.790  0.0709 -0.1658 -0.3438
  133PAPS   C5A 1633   3.073   3.068   5.131 -0.0570  0.0901  0.0769
  133PAPS   C1B 1634   3.547   3.312   5.116  0.0041 -0.0924  0.0161
  133PAPS   C2B 1635   3.499   3.532   5.532  0.2418  0.2260  0.0048
  133PAPS   C3B 1636   3.581   3.450   5.871 -0.2994  0.1845  0.0233
  133PAPS   C4B 1637   3.538   3.150   6.082  0.3105  0.3789 -0.2100
  134PAPS   CNO 1638   6.376   0.366   3.521  0.2935  0.3381  0.0647
  134PAPS   PO4 1639   6.399   0.764   3.516  0.0674 -0.3786  0.3087
  134PAPS   GL1 1640   6.665   1.018   3.764 -0.2458 -0.0537 -0.1221
  134PAPS   GL2 1641   6.793   0.937   4.124  0.2996  0.0057  0.4149
  134PAPS   D1A 1642   6.754   1.462   3.953  0.0873  0.0749 -0.0384
  134PAPS   D2A 1643   7.141   1.361   4.146 -0.2410  0.5318  0.1344
  134PAPS   D3A 1644   7.252   1.130   4.507  0.1963 -0.0861 -0.1827
  134PAPS   D4A 1645   7.342   0.850   4.227  0.1343  0.0567 -0.1977
  134PAPS   C5A 1646   7.208   0.887   3.812 -0.3108  0.2419  0.2120
  134PAPS   C1B 1647   6.885   0.748   4.506 -0.3199 -0.2191  0.1774
  134PAPS   C2B 1648   6.867   0.986   4.899 -0.2288 -0.0784  0.2797
  134PAPS   C3B 1649   6.511   1.101   5.228 -0.5553 -0.1474 -0.0801
  134PAPS   C4B 1650   6.139   1.323   5.219  0.1120  0.4523  0.1716
  135PAPE   NH3 1651   4.841   6.649   7.930  0.1631  0.3775 -0.0370
  135PAPE   PO4 1652   4.758   6.257   7.923 -0.1614 -0.0453  0.0577
  135PAPE   GL1 1653   4.565   6.426   7.548 -0.2202 -0.0703 -0.0732
  135PAPE   GL2 1654   4.770   6.593   7.411  0.0924 -0.2330  0.0676
  135PAPE   D1A 1655   4.282   6.363   7.201  0.1726  0.1138 -0.0611
  135PAPE   D2A 1656   3.999   5.962   7.103 -0.0779 -0.0140  0.4356
  135PAPE   D3A 1657   3.858   6.023   6.731  0.0579 -0.0543  0.1625
  135PAPE   D4A 1658   4.149   6.389   6.677  0.0639 -0.0987  0.1646
  135PAPE   C5A 1659   4.150   6.781   6.890 -0.0076 -0.2126  0.1788
  135PAPE   C1B 1660   4.675   6.536   6.878  0.0849 -0.1765 -0.1849
  135PAPE   C2B 1661   4.641   6.626   6.395 -0.2733  0.0655 -0.1492
  135PAPE   C3B 1662   4.501   6.741   5.936 -0.1032 -0.2083 -0.1119
  135PAPE   C4B 1663   4.630   6.782   5.546 -0.0117  0.0137  0.1048
  136PAPE   NH3 1664   4.979   0.620   7.649  0.1382  0.3614  0.1315
  136PAPE   PO4 1665   4.908   0.244   7.894  0.0562  0.0950 -0.2136
  136PAPE   GL1 1666   4.740   0.160   7.581 -0.2840  0.0640 -0.1122
  136PAPE   GL2 1667   4.387   0.145   7.492  0.0336 -0.3074 -0.0923
  136PAPE   D1A 1668   4.747   0.128   7.140  0.1115  0.0222  0.2263
  136PAPE   D2A 1669   4.503   0.321   6.870 -0.1291  0.0766  0.2702
  136PAPE   D3A 1670   4.705   0.003   6.527 -0.0550 -0.1099 -0.0329
  136PAPE   D4A 1671   4.322   0.128   6.274 -0.1432 -0.1779 -0.3671
  136PAPE   C5A 1672   4.163   0.076   5.901 -0.0520 -0.4318 -0.0155
  136PAPE   C1B 1673   4.051   0.172   7.055 -0.0996 -0.1082 -0.1904
  136PAPE   C2B 1674   4.031   0.397   6.679  0.0046 -0.1322  0.2136
  136PAPE   C3B 1675   4.305   0.640   6.444  0.1594  0.1655 -0.0746
  136PAPE   C4B 1676   4.503   0.987   6.446  0.3901  0.1290 -0.1482
  137PAPE   NH3 1677   3.682   7.175   3.699 -0.1492 -0.1054 -0.1482
  137PAPE   PO4 1678   3.517   6.941   3.922 -0.1607 -0.3791 -0.0902
  137PAPE   GL1 1679   3.256   7.224   4.105  0.0903 -0.1020 -0.1278
  137PAPE   GL2 1680   3.326   7.228   4.337 -0.2071 -0.0038 -0.0493
  137PAPE   D1A 1681   3.025   7.579   4.183  0.1886 -0.1813 -0.2558
  137PAPE   D2A 1682   2.619   7.457   4.359 -0.1313  0.0134  0.0977
  137PAPE   D3A 1683   2.213   7.524   4.648  0.2671 -0.3720  0.1742
  137PAPE   D4A 1684   2.099   7.599   5.095 -0.1612 -0.1438 -0.0568
  137PAPE   C5A 1685   2.156   7.386   5.515 -0.2030 -0.1331  0.2083
  137PAPE   C1B 1686   3.037   7.359   4.608  0.0085  0.2427 -0.1894
  137PAPE   C2B 1687   3.042   7.280   4.996  0.3101  0.0503  0.2636
  137PAPE   C3B 1688   3.142   7.150   5.349  0.0195 -0.0995 -0.0234
  137PAPE   C4B 1689   3.256   7.082   5.812  0.2609  0.0054 -0.1707
  138PAPE   NH3 1690   1.869   3.577   4.063 -0.3281 -0.1070 -0.2649
  138PAPE   PO4 1691   1.482   3.264   3.978 -0.0662 -0.4481  0.1585
  138PAPE   GL1 1692   1.304   3.103   4.347  0.2610 -0.1813  0.0737
  138PAPE   GL2 1693   0.951   3.090   4.429  0.3762  0.0002  0.6167
  138PAPE   D1A 1694   1.239   3.338   4.757  0.0654  0.1014 -0.1819
  138PAPE   D2A 1695   1.020   3.647   4.558 -0.0809  0.0023 -0.0376
  138PAPE   D3A 1696   1.375   3.613   4.354 -0.1751 -0.0288  0.3685
  138PAPE   D4A 1697   1.495   3.748   4.759  0.0735 -0.1653  0.1070
  138PAPE   C5A 1698   1.255   3.738   5.054  0.0181 -0.1184 -0.1062
  138PAPE   C1B 1699   0.913   3.046   4.786 -0.1586 -0.0563  0.1739
  138PAPE   C2B 1700   0.882   3.334   5.181 -0.1155 -0.3063  0.0500
  138PAPE   C3B 1701   1.079   3.622   5.575  0.2755  0.3071 -0.0203
  138PAPE   C4B 1702   0.766   3.724   5.903 -0.0978  0.3499 -0.0170
  139CHOL   ROH 1703   6.230   7.015   3.942  0.0698  0.0090 -0.0891
  139CHOL    R1 1704   6.334   6.930   4.191  0.0095 -0.0291 -0.0760
  139CHOL    R2 1705   6.561   7.041   4.303  0.1014 -0.1837 -0.0984
  139CHOL    R3 1706   6.396   7.080   4.516  0.1320 -0.0189 -0.1048
  139CHOL    R4 1707   6.655   7.012   4.634  0.1174 -0.0287 -0.0891
  139CHOL    R5 1708   6.465   6.915   4.676  0.0951  0.0507 -0.0193
  139CHOL    C1 1709   6.556   7.032   5.027  0.1555  0.2163 -0.0897
  139CHOL    C2 1710   6.737   6.888   5.380  0.0837 -0.0571 -0.0961
  140CHOL   ROH 1711   3.592   2.536   4.669 -0.0240  0.0220  0.1727
  140CHOL    R1 1712   3.689   2.555   4.935  0.0516 -0.0295  0.1486
  140CHOL    R2 1713   3.522   2.590   5.152  0.1239  0.0572  0.1884
  140CHOL    R3 1714   3.649   2.369   5.245  0.0314 -0.0098  0.1585
  140CHOL    R4 1715   3.580   2.522   5.486  0.2003  0.0485  0.1740
  140CHOL    R5 1716   3.778   2.448   5.431  0.1418 -0.0681  0.1095
  140CHOL    C1 1717   3.733   2.275   5.768  0.1580 -0.0195  0.1376
  140CHOL    C2 1718   3.711   2.280   6.153  0.0768  0.0124 -0.0881
  141CHOL   ROH 1719   0.508   7.329   7.041 -0.0572  0.1108  0.0374
  141CHOL    R1 1720   0.558   7.434   6.783  0.0613  0.0367  0.0289
  141CHOL    R2 1721   0.696   7.293   6.590  0.1127 -0.0380  0.1159
  141CHOL    R3 1722   0.474   7.345   6.440  0.1776 -0.0367  0.0196
  141CHOL    R4 1723   0.688   7.301   6.244  0.3069  0.1821  0.1147
  141CHOL    R5 1724   0.556   7.475   6.256  0.2279  0.1166  0.1500
  141CHOL    C1 1725   0.476   7.354   5.903  0.4810  0.3114  0.0235
  141CHOL    C2 1726   0.346   7.547   5.612  0.1501 -0.3431 -0.0655
  142CHOL   ROH 1727   2.820   5.606   4.280  0.2728 -0.0432 -0.1197
  142CHOL    R1 1728   2.722   5.571   4.544  0.1554  0.2113 -0.1267
  142CHOL    R2 1729   2.716   5.324   4.670 -0.2439  0.2650 -0.0237
  142CHOL    R3 1730   2.856   5.456   4.862 -0.0889  0.1397 -0.0480
  142CHOL    R4 1731   2.748   5.221   4.998 -0.2398  0.2158 -0.0395
  142CHOL    R5 1732   2.726   5.428   5.060 -0.0594  0.2284 -0.0171
  142CHOL    C1 1733   2.898   5.286   5.369 -0.0919  0.0695 -0.0714
  142CHOL    C2 1734   3.198   5.244   5.741  0.0696  0.0854 -0.1518
  143CHOL   ROH 1735   5.825   0.722   4.405  0.0238  0.2920  0.1129
  143CHOL    R1 1736   5.807   0.732   4.688 -0.0461  0.2996  0.1095
  143CHOL    R2 1737   5.596   0.853   4.820 -0.2372  0.0447  0.0573
  143CHOL    R3 1738   5.576   0.611   4.942  0.0533  0.0262  0.0717
  143CHOL    R4 1739   5.484   0.803   5.143 -0.1327 -0.0752  0.0746
  143CHOL    R5 1740   5.640   0.653   5.169  0.0380  0.1029  0.0580
  143CHOL    C1 1741   5.400   0.546   5.445  0.2009 -0.1624  0.0980
  143CHOL    C2 1742   5.584   0.766   5.759  0.1929 -0.0843  0.2104
  144CHOL   ROH 1743   5.055   5.759   4.200  0.2050  0.1488  0.0139
  144CHOL    R1 1744   4.963   5.597   4.413  0.0134  0.1117 -0.0939
  144CHOL    R2 1745   5.129   5.512   4.617 -0.0978 -0.1736 -0.1166
  144CHOL    R3 1746   4.939   5.626   4.775 -0.0097 -0.0761 -0.0801
  144CHOL    R4 1747   5.060   5.419   4.943 -0.1035 -0.1541 -0.1124
  144CHOL    R5 1748   4.848   5.443   4.900 -0.0953 -0.0311 -0.0782
  144CHOL    C1 1749   4.842   5.471   5.280 -0.0243 -0.0513 -0.0756
  144CHOL    C2 1750   4.936   5.191   5.579  0.0301 -0.1153  0.0468
  145CHOL   ROH 1751   5.937   0.915   6.255  0.1322 -0.2581 -0.3158
  145CHOL    R1 1752   5.904   1.046   6.006 -0.2665 -0.0722 -0.1724
  145CHOL    R2 1753   5.714   1.243   5.966 -0.0754  0.2446  0.3956
  145CHOL    R3 1754   5.929   1.387   5.881 -0.0438 -0.0360 -0.0383
  145CHOL    R4 1755   5.697   1.554   5.816  0.0223  0.3255  0.5483
  145CHOL    R5 1756   5.855   1.491   5.679 -0.3639  0.1389  0.1569
  145CHOL    C1 1757   5.889   1.870   5.650  0.1089  0.1092  0.2298
  145CHOL    C2 1758   6.038   2.210   5.492  0.1855  0.1082  0.2740
  146CHOL   ROH 1759   5.935   2.577   7.496 -0.0318  0.2565  0.1062
  146CHOL    R1 1760   5.866   2.781   7.312  0.0145  0.2181  0.0453
  146CHOL    R2 1761   6.054   2.953   7.204  0.0652  0.1064 -0.0551
  146CHOL    R3 1762   5.952   2.865   6.968 -0.0158  0.0583 -0.0018
  146CHOL    R4 1763   6.083   3.120   6.903  0.0500 -0.0072 -0.1192
  146CHOL    R5 1764   5.877   3.065   6.858  0.0238  0.0434 -0.0534
  146CHOL    C1 1765   6.005   3.135   6.506 -0.0349 -0.1185 -0.1063
  146CHOL    C2 1766   5.708   3.369   6.469 -0.3061 -0.0354 -0.0210
  147CHOL   ROH 1767   1.955   6.567   7.301  0.1603 -0.0200 -0.0131
  147CHOL    R1 1768   2.071   6.560   7.043  0.0584  0.0162 -0.0600
  147CHOL    R2 1769   1.958   6.420   6.832 -0.0639  0.1076 -0.0538
  147CHOL    R3 1770   1.974   6.661   6.707 -0.0414  0.1367  0.0036
  147CHOL    R4 1771   1.976   6.464   6.490 -0.0843  0.1859 -0.0453
  147CHOL    R5 1772   2.122   6.623   6.523 -0.0593  0.1598 -0.0175
  147CHOL    C1 1773   2.001   6.716   6.173 -0.0750  0.2588  0.0134
  147CHOL    C2 1774   2.172   6.912   5.857  0.1362  0.3007  0.3007
  148CHOL   ROH 1775   0.417   3.022   6.922 -0.0854  0.1935 -0.0805
  148CHOL    R1 1776   0.492   3.164   6.689  0.1488  0.0785 -0.0784
  148CHOL    R2 1777   0.672   3.063   6.504 -0.0183 -0.2202 -0.0890
  148CHOL    R3 1778   0.470   3.113   6.330  0.0523  0.1236 -0.0782
  148CHOL    R4 1779   0.714   3.149   6.172  0.1052  0.1102  0.0093
  148CHOL    R5 1780   0.551   3.292   6.194  0.2113  0.2106  0.1304
  148CHOL    C1 1781   0.549   3.246   5.815  0.2434  0.6253  0.0765
  148CHOL    C2 1782   0.755   3.159   5.587  0.0640 -0.1940  0.2680
  149CHOL   ROH 1783   6.735   5.351   7.532 -0.0373 -0.0178  0.1419
  149CHOL    R1 1784   6.789   5.414   7.262  0.0727 -0.1590  0.1296
  149CHOL    R2 1785   6.778   5.226   7.060 -0.2306 -0.1876  0.1668
  149CHOL    R3 1786   6.608   5.405   6.947  0.0582  0.0729  0.1298
  149CHOL    R4 1787   6.654   5.204   6.738 -0.4051 -0.1474  0.2306
  149CHOL    R5 1788   6.679   5.420   6.719 -0.0028 -0.2013  0.0908
  149CHOL    C1 1789   6.421   5.359   6.445 -0.2357  0.1205  0.2330
  149CHOL    C2 1790   6.290   5.074   6.189 -0.0359  0.1371  0.0790
  150CHOL   ROH 1791   2.039   1.029   5.132  0.0206  0.2312 -0.0026
  150CHOL    R1 1792   2.092   0.926   5.390  0.0415  0.0015 -0.0967
  150CHOL    R2 1793   1.954   1.009   5.615  0.2346 -0.0062  0.0253
  150CHOL    R3 1794   1.908   0.742   5.645 -0.0241  0.0173 -0.1319
  150CHOL    R4 1795   1.751   0.870   5.857  0.3988  0.0335  0.1882
  150CHOL    R5 1796   1.898   0.710   5.882  0.2595 -0.1577 -0.1372
  150CHOL    C1 1797   1.589   0.539   6.027  0.2516  0.0786  0.1356
  150CHOL    C2 1798   1.387   0.553   6.339 -0.2318  0.0228  0.1102
  151CHOL   ROH 1799   3.645   6.954   7.513  0.1912 -0.1774  0.0032
  151CHOL    R1 1800   3.759   6.967   7.254  0.1289 -0.0123 -0.0169
  151CHOL    R2 1801   3.606   7.000   7.025  0.0555 -0.0676  0.0263
  151CHOL    R3 1802   3.774   7.210   6.984 -0.1185  0.0791  0.0474
  151CHOL    R4 1803   3.649   7.162   6.723 -0.0557 -0.0273  0.0313
  151CHOL    R5 1804   3.863   7.173   6.764 -0.0645  0.1553  0.0537
  151CHOL    C1 1805   3.832   7.453   6.508 -0.2837  0.1339  0.0539
  151CHOL    C2 1806   3.778   7.731   6.232  0.0068 -0.0412 -0.1958
  152CHOL   ROH 1807   2.550   6.909   4.423  0.1309 -0.3800 -0.0812
  152CHOL    R1 1808   2.662   7.013   4.661  0.0392 -0.1754 -0.1261
  152CHOL    R2 1809   2.511   7.145   4.852 -0.0769 -0.2185 -0.1890
  152CHOL    R3 1810   2.620   6.960   5.019  0.0813 -0.0506 -0.1019
  152CHOL    R4 1811   2.472   7.141   5.195 -0.0457 -0.0720 -0.1827
  152CHOL    R5 1812   2.682   7.085   5.214  0.0019  0.0992 -0.1696
  152CHOL    C1 1813   2.552   6.965   5.552  0.1210  0.1710 -0.0973
  152CHOL    C2 1814   2.790   6.924   5.868 -0.1888  0.1322 -0.2408
  153CHOL   ROH 1815   1.866   0.123   7.215  0.0968 -0.0419  0.1738
  153CHOL    R1 1816   2.000   0.086   6.968 -0.0149 -0.0627  0.1163
  153CHOL    R2 1817   2.079   0.296   6.809 -0.1371 -0.0794  0.0366
  153CHOL    R3 1818   2.322   0.176   6.826 -0.1014 -0.0240 -0.0605
  153CHOL    R4 1819   2.353   0.373   6.612 -0.2361 -0.0131 -0.0767
  153CHOL    R5 1820   2.397   0.160   6.599 -0.1914 -0.0060 -0.0942
  153CHOL    C1 1821   2.740   0.305   6.513 -0.2602  0.0775 -0.2338
  153CHOL    C2 1822   2.963   0.464   6.328 -0.1774  0.3147  0.1603
  154CHOL   ROH 1823   6.173   6.790   7.104  0.1349  0.1285  0.0248
  154CHOL    R1 1824   6.201   6.880   6.838 -0.0413  0.0335 -0.0275
  154CHOL    R2 1825   6.443   6.875   6.704 -0.0735  0.2336 -0.0928
  154CHOL    R3 1826   6.301   6.735   6.519  0.0237 -0.0107  0.0121
  154CHOL    R4 1827   6.524   6.852   6.369 -0.1681  0.2133 -0.1149
  154CHOL    R5 1828   6.313   6.870   6.321 -0.2148 -0.0634 -0.0430
  154CHOL    C1 1829   6.438   6.707   6.000 -0.1319 -0.0280 -0.0293
  154CHOL    C2 1830   6.378   6.475   5.640 -0.0028  0.1458  0.1470
  155CHOL   ROH 1831   2.809   0.639   4.299  0.1014 -0.0450  0.1332
  155CHOL    R1 1832   2.769   0.416   4.468  0.2376 -0.0444  0.1679
  155CHOL    R2 1833   2.920   0.371   4.695  0.1022  0.2205  0.3148
  155CHOL    R3 1834   2.676   0.360   4.816  0.0056 -0.0463  0.1078
  155CHOL    R4 1835   2.850   0.197   4.986  0.0432  0.1508  0.2599
  155CHOL    R5 1836   2.660   0.136   4.898  0.1824 -0.0637  0.0977
  155CHOL    C1 1837   2.582   0.086   5.268 -0.0820 -0.1401  0.0335
  155CHOL    C2 1838   2.762  -0.068   5.566 -0.0072  0.1291  0.0954
  156CHOL   ROH 1839   5.989   2.903   4.443  0.0465 -0.4833 -0.1090
  156CHOL    R1 1840   6.000   2.908   4.726  0.0748 -0.1521 -0.1112
  156CHOL    R2 1841   5.938   2.687   4.881 -0.2137  0.1127  0.1673
  156CHOL    R3 1842   6.184   2.733   4.987 -0.1388 -0.0900  0.0847
  156CHOL    R4 1843   6.028   2.623   5.209 -0.2145  0.2239  0.1895
  156CHOL    R5 1844   6.140   2.809   5.209 -0.0078  0.1022  0.0458
  156CHOL    C1 1845   6.311   2.629   5.498 -0.1447  0.0983  0.1248
  156CHOL    C2 1846   6.234   2.883   5.727  0.0920  0.1942  0.3210
  157CHOL   ROH 1847   5.152   0.419   7.164  0.0053 -0.2507 -0.0587
  157CHOL    R1 1848   5.016   0.551   6.954 -0.0856 -0.1645  0.0525
  157CHOL    R2 1849   5.123   0.578   6.701 -0.1455  0.0385  0.0450
  157CHOL    R3 1850   4.889   0.463   6.625 -0.1177 -0.0001  0.0204
  157CHOL    R4 1851   5.005   0.566   6.376 -0.2090  0.2005  0.0617
  157CHOL    R5 1852   4.805   0.607   6.453 -0.2073  0.0774  0.1289
  157CHOL    C1 1853   4.717   0.451   6.116 -0.2199  0.2586  0.0482
  157CHOL    C2 1854   4.642   0.215   5.879 -0.1047 -0.2287  0.1867
  158CHOL   ROH 1855   0.661   4.001   4.506  0.0356  0.3313  0.1275
  158CHOL    R1 1856   0.658   4.085   4.776 -0.0312  0.1949  0.1709
  158CHOL    R2 1857   0.721   3.915   4.985 -0.1423  0.0699  0.1094
  158CHOL    R3 1858   0.900   4.110   5.047 -0.1117 -0.0058  0.2613
  158CHOL    R4 1859   0.808   4.009   5.306 -0.3896  0.0585  0.1820
  158CHOL    R5 1860   0.808   4.217   5.240 -0.2372  0.0498  0.1678
  158CHOL    C1 1861   1.028   4.247   5.551 -0.5048 -0.0192  0.3670
  158CHOL    C2 1862   1.031   4.224   5.972 -0.0441  0.0596 -0.1826
  159CHOL   ROH 1863   7.290   1.333   7.391  0.1211 -0.1323  0.0032
  159CHOL    R1 1864   7.195   1.322   7.124  0.1425 -0.2595 -0.0002
  159CHOL    R2 1865   7.200   1.541   6.955 -0.2048 -0.2278  0.0211
  159CHOL    R3 1866   7.334   1.371   6.792  0.0776 -0.0011  0.0082
  159CHOL    R4 1867   7.230   1.578   6.613 -0.3555 -0.2079  0.0095
  159CHOL    R5 1868   7.202   1.363   6.592  0.0389 -0.2689  0.0407
  159CHOL    C1 1869   7.373   1.440   6.260 -0.1781  0.0165 -0.0094
  159CHOL    C2 1870   7.355   1.227   5.944  0.1528  0.0583  0.2460
  160CHOL   ROH 1871   1.430   6.755   7.197  0.1828 -0.2292  0.1196
  160CHOL    R1 1872   1.598   6.795   6.973  0.1407 -0.1347  0.1032
  160CHOL    R2 1873   1.539   6.695   6.722  0.1830 -0.1881  0.1096
  160CHOL    R3 1874   1.571   6.954   6.646  0.0102 -0.1695  0.0980
  160CHOL    R4 1875   1.630   6.798   6.405  0.2299 -0.1389  0.1395
  160CHOL    R5 1876   1.758   6.949   6.497  0.0722 -0.0320  0.1750
  160CHOL    C1 1877   1.714   7.101   6.150  0.0950 -0.0928  0.1462
  160CHOL    C2 1878   1.868   7.308   5.878 -0.1156  0.0274 -0.0558
  161CHOL   ROH 1879   0.991   5.088   4.155  0.0608  0.1618 -0.2293
  161CHOL    R1 1880   0.839   5.152   4.385 -0.0281 -0.0414 -0.2294
  161CHOL    R2 1881   0.772   4.965   4.576  0.2390 -0.1299 -0.2206
  161CHOL    R3 1882   0.888   5.144   4.746 -0.0084  0.0437 -0.2296
  161CHOL    R4 1883   0.689   5.003   4.910  0.2624 -0.3138 -0.1922
  161CHOL    R5 1884   0.707   5.219   4.884 -0.1024 -0.2728 -0.1703
  161CHOL    C1 1885   0.748   5.194   5.262  0.0439 -0.2580 -0.1842
  161CHOL    C2 1886   0.365   5.212   5.452  0.2002  0.1002 -0.0012
  162CHOL   ROH 1887   1.199   1.640   7.333  0.0058 -0.0371 -0.0381
  162CHOL    R1 1888   1.141   1.688   7.061  0.0340 -0.0773 -0.0521
  162CHOL    R2 1889   1.272   1.880   6.912 -0.1020  0.0576 -0.0091
  162CHOL    R3 1890   1.321   1.672   6.745  0.1389  0.1059 -0.0009
  162CHOL    R4 1891   1.235   1.890   6.569 -0.2930 -0.0640  0.0072
  162CHOL    R5 1892   1.151   1.688   6.577  0.0273 -0.1930  0.0831
  162CHOL    C1 1893   1.259   1.699   6.212 -0.1781 -0.0895  0.0244
  162CHOL    C2 1894   1.165   1.860   5.906 -0.2678  0.1606 -0.1608
  163CHOL   ROH 1895   5.850   3.344   4.632 -0.2621 -0.2714  0.1244
  163CHOL    R1 1896   5.829   3.361   4.914 -0.1501 -0.1523  0.1249
  163CHOL    R2 1897   5.928   3.165   5.082 -0.0174 -0.0421  0.1684
  163CHOL    R3 1898   6.060   3.374   5.195 -0.0385  0.0506  0.0275
  163CHOL    R4 1899   5.967   3.213   5.422  0.0447  0.1445  0.1373
  163CHOL    R5 1900   5.932   3.426   5.391 -0.0114  0.1247  0.0299
  163CHOL    C1 1901   6.113   3.438   5.726  0.0611  0.3402 -0.0132
  163CHOL    C2 1902   6.137   3.514   6.135  0.1651 -0.0457 -0.0249
  164CHOL   ROH 1903   1.809   0.321   4.406  0.2358 -0.0055  0.2054
  164CHOL    R1 1904   1.808   0.277   4.686  0.1291  0.1148  0.2249
  164CHOL    R2 1905   1.878   0.473   4.867  0.0325  0.2019  0.1699
  164CHOL    R3 1906   1.635   0.417   4.975 -0.0038  0.2191  0.0969
  164CHOL    R4 1907   1.779   0.557   5.188 -0.0191  0.1194  0.1755
  164CHOL    R5 1908   1.682   0.363   5.203 -0.0651  0.1344  0.0905
  164CHOL    C1 1909   1.492   0.553   5.475 -0.0832  0.0877  0.1104
  164CHOL    C2 1910   1.350   0.902   5.545  0.0699 -0.0847  0.0822
  165CHOL   ROH 1911   0.391   6.219   7.192 -0.1270  0.2460  0.0430
  165CHOL    R1 1912   0.419   6.352   6.944 -0.1610  0.1912  0.0095
  165CHOL    R2 1913   0.663   6.382   6.818 -0.1735  0.1863 -0.0186
  165CHOL    R3 1914   0.533   6.266   6.609 -0.1805  0.1240  0.0204
  165CHOL    R4 1915   0.756   6.412   6.486 -0.2854  0.2246 -0.0473
  165CHOL    R5 1916   0.545   6.429   6.433 -0.3077  0.1262  0.0140
  165CHOL    C1 1917   0.689   6.320   6.097 -0.3571  0.1884 -0.0274
  165CHOL    C2 1918   1.012   6.470   5.905  0.2521  0.2263 -0.0746
  166CHOL   ROH 1919   3.500   3.585   7.038 -0.0870  0.0979  0.0119
  166CHOL    R1 1920   3.320   3.422   6.892 -0.1009  0.1622 -0.0450
  166CHOL    R2 1921   3.234   3.486   6.637  0.1125  0.1221 -0.1342
  166CHOL    R3 1922   3.326   3.236   6.579 -0.0109  0.0375  0.0320
  166CHOL    R4 1923   3.093   3.272   6.405 -0.0617 -0.0266  0.1053
  166CHOL    R5 1924   3.128   3.107   6.543 -0.0690  0.0789  0.2234
  166CHOL    C1 1925   3.097   2.913   6.216 -0.2790 -0.1927  0.4007
  166CHOL    C2 1926   3.250   2.805   5.841  0.0541 -0.0578 -0.1181
  167CHOL   ROH 1927   6.324   4.276   4.604  0.0549  0.1217  0.0322
  167CHOL    R1 1928   6.373   4.143   4.849 -0.0059  0.1334  0.0505
  167CHOL    R2 1929   6.628   4.105   4.949 -0.0163 -0.0571  0.0051
  167CHOL    R3 1930   6.524   4.227   5.169  0.1297  0.0776  0.0018
  167CHOL    R4 1931   6.814   4.225   5.214  0.1429 -0.1062 -0.0824
  167CHOL    R5 1932   6.661   4.149   5.349  0.1295  0.0362 -0.0154
  167CHOL    C1 1933   6.826   4.409   5.575  0.3725 -0.0083 -0.1366
  167CHOL    C2 1934   7.134   4.441   5.767  0.0763 -0.2958 -0.0376
  168CHOL   ROH 1935   7.286   4.535   4.436 -0.2068 -0.2497 -0.1630
  168CHOL    R1 1936   7.369   4.427   4.684 -0.1895 -0.1951 -0.1455
  168CHOL    R2 1937   7.277   4.523   4.926 -0.1052 -0.0831 -0.1577
  168CHOL    R3 1938   7.211   4.263   4.967 -0.1841 -0.0482 -0.0561
  168CHOL    R4 1939   7.220   4.381   5.236 -0.1586  0.0538 -0.1032
  168CHOL    R5 1940   7.327   4.203   5.168 -0.2091 -0.0046 -0.0290
  168CHOL    C1 1941   7.124   4.053   5.455 -0.2638  0.1663  0.0239
  168CHOL    C2 1942   6.874   3.792   5.597  0.5158 -0.3391 -0.0933
  169CHOL   ROH 1943   2.439   1.542   7.520  0.0389  0.0311  0.1655
  169CHOL    R1 1944   2.579   1.544   7.274 -0.0309 -0.0908  0.1243
  169CHOL    R2 1945   2.807   1.695   7.233 -0.0720 -0.0710 -0.0311
  169CHOL    R3 1946   2.914   1.457   7.159 -0.0459 -0.0956  0.0826
  169CHOL    R4 1947   3.123   1.653   7.099 -0.0906 -0.0905 -0.0693
  169CHOL    R5 1948   3.039   1.506   6.961 -0.0935 -0.1839  0.0287
  169CHOL    C1 1949   3.406   1.403   6.950 -0.0770 -0.1250  0.0153
  169CHOL    C2 1950   3.774   1.433   6.878 -0.1778 -0.2598  0.3608
  170CHOL   ROH 1951   2.097   1.381   7.180 -0.1409  0.1674  0.1833
  170CHOL    R1 1952   2.180   1.347   6.911 -0.0916  0.1202  0.2038
  170CHOL    R2 1953   2.002   1.351   6.699 -0.0470  0.1076  0.1658
  170CHOL    R3 1954   2.169   1.543   6.605 -0.0110  0.0743  0.1721
  170CHOL    R4 1955   2.023   1.448   6.368 -0.0077  0.0822  0.1621
  170CHOL    R5 1956   2.240   1.461   6.391 -0.0078  0.0499  0.1820
  170CHOL    C1 1957   2.192   1.686   6.087  0.0491  0.0360  0.1659
  170CHOL    C2 1958   2.268   2.006   5.985 -0.1674  0.1924  0.0237
  171CHOL   ROH 1959   4.907   4.615   4.562 -0.0813 -0.0787 -0.0783
  171CHOL    R1 1960   4.784   4.568   4.812 -0.0446 -0.0910 -0.0624
  171CHOL    R2 1961   4.819   4.332   4.953  0.0896 -0.0426 -0.0118
  171CHOL    R3 1962   4.894   4.501   5.153  0.0076  0.0429 -0.0527
  171CHOL    R4 1963   4.814   4.255   5.290 -0.0027  0.0856  0.0170
  171CHOL    R5 1964   4.740   4.456   5.330 -0.0402  0.0917 -0.0820
  171CHOL    C1 1965   4.883   4.368   5.673 -0.1333  0.2405 -0.0046
  171CHOL    C2 1966   5.048   4.145   5.861 -0.1575  0.1029  0.0324
  172CHOL   ROH 1967   2.607   2.649   7.396 -0.1507  0.2623  0.0631
  172CHOL    R1 1968   2.742   2.724   7.159 -0.1662  0.0404 -0.0190
  172CHOL    R2 1969   2.730   2.576   6.927 -0.3994 -0.0400  0.0408
  172CHOL    R3 1970   2.650   2.812   6.818 -0.2137 -0.0017 -0.0164
  172CHOL    R4 1971   2.703   2.639   6.588 -0.3552 -0.0974  0.0264
  172CHOL    R5 1972   2.786   2.837   6.623 -0.1976 -0.1555 -0.0243
  172CHOL    C1 1973   2.613   2.897   6.289 -0.1551 -0.0949 -0.0358
  172CHOL    C2 1974   2.729   2.741   5.836  0.0090 -0.2004 -0.1380
  173CHOL   ROH 1975   5.072   2.957   5.423 -0.0703  0.1648  0.1154
  173CHOL    R1 1976   5.115   2.992   5.701 -0.0695  0.1868  0.1120
  173CHOL    R2 1977   5.176   2.782   5.869 -0.0988  0.1970  0.1320
  173CHOL    R3 1978   5.388   2.939   5.935 -0.0796  0.1760  0.1223
  173CHOL    R4 1979   5.373   2.740   6.150 -0.0145  0.0973  0.0592
  173CHOL    R5 1980   5.377   2.957   6.174 -0.0092  0.0915  0.1341
  173CHOL    C1 1981   5.687   2.862   6.375  0.0527  0.0194  0.0078
  173CHOL    C2 1982   5.530   2.702   6.700 -0.3232  0.1065  0.1307
  174CHOL   ROH 1983   4.541   2.645   7.671 -0.1090 -0.3341  0.1210
  174CHOL    R1 1984   4.599   2.663   7.395 -0.1941 -0.0877  0.1157
  174CHOL    R2 1985   4.756   2.477   7.263  0.1030  0.2415 -0.0190
  174CHOL    R3 1986   4.540   2.460   7.099  0.0904 -0.0390  0.0234
  174CHOL    R4 1987   4.770   2.410   6.925  0.1080  0.1178  0.0059
  174CHOL    R5 1988   4.614   2.558   6.894 -0.0438 -0.0499 -0.0290
  174CHOL    C1 1989   4.577   2.355   6.573  0.0990 -0.2176  0.0602
  174CHOL    C2 1990   4.412   2.518   6.250  0.2623 -0.0368 -0.0336
  175CHOL   ROH 1991   7.032   7.036   7.125 -0.2095  0.1858  0.0128
  175CHOL    R1 1992   7.053   7.023   6.844 -0.1890  0.1047  0.0180
  175CHOL    R2 1993   7.162   6.805   6.713 -0.0651  0.1192  0.0943
  175CHOL    R3 1994   6.925   6.808   6.579 -0.0614 -0.0520  0.0816
  175CHOL    R4 1995   7.121   6.712   6.383  0.0967  0.4602 -0.0270
  175CHOL    R5 1996   6.984   6.879   6.357 -0.1400  0.3020  0.1682
  175CHOL    C1 1997   6.876   6.660   6.064  0.1944  0.4981 -0.1096
  175CHOL    C2 1998   7.072   6.780   5.778 -0.1830  0.1614 -0.2656
  176CHOL   ROH 1999   2.891   4.673   7.143 -0.3090 -0.1433 -0.0737
  176CHOL    R1 2000   2.860   4.604   6.871 -0.1312 -0.0041 -0.1326
  176CHOL    R2 2001   3.036   4.688   6.675  0.0296  0.0589  0.0244
  176CHOL    R3 2002   3.052   4.422   6.621  0.0125  0.0812 -0.0818
  176CHOL    R4 2003   3.121   4.554   6.368 -0.0953  0.1608 -0.0540
  176CHOL    R5 2004   2.967   4.402   6.397 -0.0739  0.1535 -0.0489
  176CHOL    C1 2005   3.185   4.227   6.138 -0.1840  0.2409 -0.1995
  176CHOL    C2 2006   3.497   3.984   5.864  0.0266  0.1786 -0.1324
  177CHOL   ROH 2007   6.269   0.363   7.373 -0.4105 -0.0860  0.0832
  177CHOL    R1 2008   6.322   0.308   7.100 -0.0672  0.0609  0.1146
  177CHOL    R2 2009   6.122   0.247   6.919  0.1960 -0.2823 -0.0726
  177CHOL    R3 2010   6.231   0.452   6.779 -0.0612 -0.0446  0.0648
  177CHOL    R4 2011   6.085   0.296   6.579  0.1690 -0.1244 -0.0475
  177CHOL    R5 2012   6.294   0.355   6.569  0.0960  0.1648  0.0104
  177CHOL    C1 2013   6.166   0.518   6.249 -0.0881  0.1908  0.0962
  177CHOL    C2 2014   6.337   0.604   5.948  0.0534  0.0385  0.0516
  178CHOL   ROH 2015   6.753   3.485   7.618  0.2648  0.1985 -0.0197
  178CHOL    R1 2016   6.945   3.532   7.415  0.0331  0.3618 -0.2067
  178CHOL    R2 2017   7.029   3.334   7.242  0.3089  0.3296 -0.0434
  178CHOL    R3 2018   6.955   3.513   7.051 -0.1922 -0.0227 -0.1980
  178CHOL    R4 2019   7.101   3.305   6.905  0.5020  0.2966  0.0002
  178CHOL    R5 2020   7.140   3.520   6.900 -0.1512  0.4342 -0.1413
  178CHOL    C1 2021   7.073   3.456   6.530  0.1441 -0.0535 -0.1196
  178CHOL    C2 2022   7.066   3.138   6.171 -0.0417  0.1424 -0.3519
  179CHOL   ROH 2023   5.048   6.913   4.411 -0.1054 -0.2246 -0.0459
  179CHOL    R1 2024   5.189   6.895   4.656 -0.0202  0.0346 -0.0739
  179CHOL    R2 2025   5.184   7.095   4.847 -0.2361  0.0866 -0.1371
  179CHOL    R3 2026   5.106   6.892   5.010  0.0693  0.0316 -0.0518
  179CHOL    R4 2027   5.193   7.104   5.192 -0.2028  0.2287 -0.1404
  179CHOL    R5 2028   5.263   6.898   5.191  0.0903  0.3196 -0.0724
  179CHOL    C1 2029   5.126   6.919   5.546  0.1034  0.2598 -0.0623
  179CHOL    C2 2030   4.964   7.104   5.642 -0.4000 -0.1953  0.3115
  180CHOL   ROH 2031   6.135   0.387   4.293 -0.2033  0.1834  0.0149
  180CHOL    R1 2032   6.224   0.497   4.538 -0.1072  0.2149 -0.0356
  180CHOL    R2 2033   6.291   0.341   4.756 -0.1707  0.2509  0.0026
  180CHOL    R3 2034   6.525   0.479   4.743 -0.0892  0.1133 -0.0685
  180CHOL    R4 2035   6.499   0.401   5.025 -0.1494  0.2921 -0.0205
  180CHOL    R5 2036   6.531   0.603   4.948 -0.0312  0.2327 -0.1387
  180CHOL    C1 2037   6.840   0.566   5.169 -0.0605  0.1869 -0.1007
  180CHOL    C2 2038   6.776   0.760   5.546  0.0359 -0.1531  0.4087
  181CHOL   ROH 2039   1.276   4.817   7.221  0.1679 -0.1778  0.1599
  181CHOL    R1 2040   1.496   4.713   7.077  0.0939 -0.0905 -0.0196
  181CHOL    R2 2041   1.524   4.746   6.804 -0.0290  0.1107 -0.0121
  181CHOL    R3 2042   1.767   4.848   6.874  0.0108  0.0393 -0.0439
  181CHOL    R4 2043   1.814   4.713   6.618 -0.0157 -0.1327  0.0479
  181CHOL    R5 2044   1.924   4.682   6.803 -0.0556 -0.0728  0.0775
  181CHOL    C1 2045   2.209   4.790   6.575  0.0293 -0.3414  0.0529
  181CHOL    C2 2046   2.295   5.211   6.376 -0.2314  0.1088 -0.0379
  182CHOL   ROH 2047   5.181   4.709   7.398  0.2312  0.0667  0.0504
  182CHOL    R1 2048   5.301   4.707   7.142  0.0755 -0.1322 -0.0240
  182CHOL    R2 2049   5.156   4.666   6.910 -0.1276  0.0436  0.0636
  182CHOL    R3 2050   5.273   4.899   6.834  0.1582 -0.1231 -0.0246
  182CHOL    R4 2051   5.229   4.752   6.584 -0.3904  0.0042 -0.0072
  182CHOL    R5 2052   5.418   4.837   6.654 -0.1626 -0.3149 -0.2211
  182CHOL    C1 2053   5.380   5.022   6.322 -0.2751 -0.1751 -0.1311
  182CHOL    C2 2054   5.523   5.086   6.026 -0.1351  0.1430  0.2892
  183CHOL   ROH 2055   3.508   4.791   4.387  0.1852  0.0015 -0.1598
  183CHOL    R1 2056   3.636   4.941   4.590  0.2625 -0.1307 -0.1109
  183CHOL    R2 2057   3.829   5.131   4.536  0.0181  0.1225 -0.0915
  183CHOL    R3 2058   3.665   5.292   4.681  0.0200 -0.2084  0.2990
  183CHOL    R4 2059   3.937   5.369   4.763  0.0779  0.1849 -0.1835
  183CHOL    R5 2060   3.773   5.310   4.894  0.4084 -0.1473  0.1110
  183CHOL    C1 2061   3.846   5.659   5.031  0.1145 -0.0894  0.1294
  183CHOL    C2 2062   3.861   6.014   5.053 -0.1784  0.1473  0.1006
  184CHOL   ROH 2063   3.851   0.324   7.502 -0.3013 -0.1334  0.1058
  184CHOL    R1 2064   3.697   0.500   7.342 -0.0789  0.1383  0.1841
  184CHOL    R2 2065   3.775   0.759   7.288  0.4712 -0.0673 -0.0446
  184CHOL    R3 2066   3.742   0.681   7.030 -0.0041 -0.1395  0.0270
  184CHOL    R4 2067   3.661   0.963   7.034  0.6894  0.0932 -0.0175
  184CHOL    R5 2068   3.544   0.796   6.958  0.1793  0.3210  0.1952
  184CHOL    C1 2069   3.564   1.009   6.643  0.3703  0.1189  0.0655
  184CHOL    C2 2070   3.167   1.195   6.472 -0.1018  0.2136  0.0122
  185CHOL   ROH 2071   0.794   0.660   7.224 -0.0471  0.2630 -0.0925
  185CHOL    R1 2072   0.893   0.471   7.037  0.0386  0.2343 -0.0200
  185CHOL    R2 2073   0.734   0.362   6.838  0.0943  0.1052  0.0027
  185CHOL    R3 2074   0.933   0.453   6.676  0.0734  0.1250 -0.0107
  185CHOL    R4 2075   0.822   0.221   6.535  0.2189 -0.0082  0.0911
  185CHOL    R5 2076   1.031   0.254   6.586  0.1932  0.1288  0.1096
  185CHOL    C1 2077   1.059   0.224   6.207  0.2719 -0.0556  0.1299
  185CHOL    C2 2078   1.178   0.431   5.867  0.0111 -0.4118  0.1699
  186CHOL   ROH 2079   5.160   6.698   7.214  0.1444 -0.2194  0.0220
  186CHOL    R1 2080   5.140   6.575   6.960  0.0363 -0.1272 -0.0145
  186CHOL    R2 2081   5.110   6.720   6.726  0.1137 -0.0334  0.0345
  186CHOL    R3 2082   5.329   6.579   6.649  0.0106 -0.1608 -0.0307
  186CHOL    R4 2083   5.262   6.744   6.417  0.2969  0.2098  0.1392
  186CHOL    R5 2084   5.289   6.528   6.419  0.0738  0.1737 -0.1211
  186CHOL    C1 2085   5.556   6.626   6.164  0.3069  0.2318  0.1391
  186CHOL    C2 2086   5.415   6.640   5.894 -0.1957  0.1020  0.3483
  187CHOL   ROH 2087   2.450   3.608   7.429  0.0075  0.0568  0.0912
  187CHOL    R1 2088   2.378   3.578   7.157  0.2624 -0.0200  0.0294
  187CHOL    R2 2089   2.222   3.763   7.022  0.0276 -0.2662 -0.0477
  187CHOL    R3 2090   2.430   3.764   6.848  0.1664  0.1386  0.1073
  187CHOL    R4 2091   2.201   3.854   6.690  0.0866 -0.3509 -0.0746
  187CHOL    R5 2092   2.335   3.690   6.641  0.4681 -0.0887  0.0433
  187CHOL    C1 2093   2.385   3.908   6.332  0.2512 -0.0200  0.0552
  187CHOL    C2 2094   2.368   4.036   5.992 -0.4761  0.2833  0.1063
  188CHOL   ROH 2095  -0.278   5.563   5.825  0.0058  0.0978  0.3006
  188CHOL    R1 2096  -0.017   5.454   5.833 -0.0082  0.0107 -0.1649
  188CHOL    R2 2097   0.081   5.317   6.053  0.4061  0.1524 -0.2554
  188CHOL    R3 2098   0.130   5.122   5.870 -0.0499 -0.0145 -0.2135
  188CHOL    R4 2099   0.213   5.007   6.127  0.2172  0.0709 -0.2515
  188CHOL    R5 2100   0.333   5.021   5.945 -0.0296 -0.1594 -0.4455
  188CHOL    C1 2101   0.337   4.643   5.998 -0.3208 -0.1332 -0.2099
  188CHOL    C2 2102   0.135   4.307   6.018  0.0106  0.0813  0.0541
  189CHOL   ROH 2103   2.895   4.052   4.504  0.1017 -0.0640 -0.0638
  189CHOL    R1 2104   2.870   4.155   4.767  0.2285  0.1757 -0.1436
  189CHOL    R2 2105   2.906   4.000   4.992 -0.5104  0.1508 -0.0194
  189CHOL    R3 2106   3.086   4.193   5.057  0.1307 -0.4196  0.0196
  189CHOL    R4 2107   2.968   4.111   5.313 -0.5490  0.2444 -0.0437
  189CHOL    R5 2108   2.980   4.314   5.235  0.3055  0.1551 -0.2429
  189CHOL    C1 2109   3.172   4.357   5.562  0.0304 -0.2364 -0.0214
  189CHOL    C2 2110   3.058   4.662   5.866 -0.1074 -0.0539  0.6054
  190CHOL   ROH 2111   2.342   6.766   7.426 -0.0169 -0.0386  0.0421
  190CHOL    R1 2112   2.477   6.827   7.185  0.0773 -0.2275  0.0452
  190CHOL    R2 2113   2.550   6.633   7.002 -0.2764 -0.3272  0.0012
  190CHOL    R3 2114   2.412   6.790   6.829 -0.0167 -0.0430  0.0423
  190CHOL    R4 2115   2.608   6.651   6.662 -0.2233 -0.3036  0.0114
  190CHOL    R5 2116   2.576   6.867   6.673  0.1194 -0.2512  0.0811
  190CHOL    C1 2117   2.512   6.809   6.301  0.0515 -0.0230  0.0560
  190CHOL    C2 2118   2.420   6.506   6.031 -0.2696 -0.0678 -0.0161
  191CHOL   ROH 2119   0.749   2.661   7.383  0.0503 -0.0181  0.0679
  191CHOL    R1 2120   0.570   2.538   7.201  0.1385 -0.0678  0.0140
  191CHOL    R2 2121   0.305   2.493   7.262  0.1246 -0.1114 -0.0783
  191CHOL    R3 2122   0.262   2.630   7.030  0.1828 -0.1404 -0.1061
  191CHOL    R4 2123   0.025   2.461   7.061  0.1745 -0.1377 -0.1441
  191CHOL    R5 2124   0.154   2.472   6.887  0.2191 -0.1594 -0.1132
  191CHOL    C1 2125  -0.178   2.571   6.728  0.2582 -0.1803 -0.2085
  191CHOL    C2 2126  -0.456   2.389   6.336 -0.0575  0.0219  0.1143
  192CHOL   ROH 2127   3.963   3.702   7.103 -0.2074 -0.1041 -0.0942
  192CHOL    R1 2128   4.001   3.592   6.845 -0.0063 -0.0250 -0.0989
  192CHOL    R2 2129   3.798   3.581   6.657  0.0743 -0.1933 -0.1694
  192CHOL    R3 2130   3.979   3.712   6.502  0.0015  0.0083 -0.0896
  192CHOL    R4 2131   3.783   3.606   6.313  0.0420  0.0241 -0.1546
  192CHOL    R5 2132   3.998   3.577   6.305  0.0637  0.1422 -0.1825
  192CHOL    C1 2133   3.944   3.743   5.967 -0.0452  0.3401 -0.0711
  192CHOL    C2 2134   3.981   3.903   5.657 -0.0365 -0.1097  0.1342
  193CHOL   ROH 2135   2.533   5.556   7.233 -0.0206 -0.2643 -0.1500
  193CHOL    R1 2136   2.480   5.501   6.960 -0.1514  0.0124 -0.1831
  193CHOL    R2 2137   2.487   5.697   6.766  0.1589  0.1409 -0.0490
  193CHOL    R3 2138   2.661   5.527   6.646 -0.1448 -0.0815 -0.1872
  193CHOL    R4 2139   2.707   5.785   6.513  0.2671 -0.0635 -0.0279
  193CHOL    R5 2140   2.662   5.595   6.416 -0.0716  0.0673 -0.1445
  193CHOL    C1 2141   2.998   5.675   6.254  0.0449 -0.3914 -0.1453
  193CHOL    C2 2142   3.040   5.633   5.965  0.0528  0.1426  0.1432
  194CHOL   ROH 2143   6.690   4.709   4.050 -0.2396 -0.1011 -0.1300
  194CHOL    R1 2144   6.873   4.737   4.264 -0.0908 -0.0851 -0.2574
  194CHOL    R2 2145   7.032   4.960   4.296 -0.2789  0.0457 -0.2244
  194CHOL    R3 2146   6.920   4.964   4.544 -0.0844 -0.2447 -0.1266
  194CHOL    R4 2147   7.166   5.123   4.569 -0.3126  0.1542 -0.2722
  194CHOL    R5 2148   7.108   4.953   4.693  0.0678 -0.0022 -0.2894
  194CHOL    C1 2149   7.140   5.222   4.961 -0.1497 -0.0553 -0.2083
  194CHOL    C2 2150   7.370   5.015   5.212 -0.3898 -0.0455 -0.1160
  195CHOL   ROH 2151   6.838   0.497   7.070  0.2694 -0.1412  0.1491
  195CHOL    R1 2152   6.703   0.411   6.837  0.2150 -0.1654  0.1909
  195CHOL    R2 2153   6.678   0.570   6.612  0.0525 -0.1426  0.2311
  195CHOL    R3 2154   6.787   0.355   6.487  0.0975 -0.0724  0.1452
  195CHOL    R4 2155   6.683   0.522   6.270  0.1590  0.0552  0.2020
  195CHOL    R5 2156   6.639   0.311   6.304  0.1507  0.0292  0.0714
  195CHOL    C1 2157   6.788   0.292   5.953  0.2633  0.2361  0.1045
  195CHOL    C2 2158   7.019   0.344   5.588  0.2704  0.1001  0.1387
  196CHOL   ROH 2159   0.447   3.630   7.197  0.0750  0.1383  0.0798
  196CHOL    R1 2160   0.577   3.722   6.963  0.0465 -0.1082 -0.0364
  196CHOL    R2 2161   0.520   3.621   6.712 -0.2129 -0.1549  0.0350
  196CHOL    R3 2162   0.479   3.883   6.652  0.0468 -0.1306 -0.0469
  196CHOL    R4 2163   0.594   3.768   6.408 -0.2344 -0.3586 -0.0704
  196CHOL    R5 2164   0.667   3.943   6.516  0.0303 -0.3955 -0.1886
  196CHOL    C1 2165   0.599   4.100   6.175 -0.0030 -0.4544 -0.2086
  196CHOL    C2 2166   0.506   4.088   5.787  0.0403 -0.0708 -0.1951
  197CHOL   ROH 2167   5.333   4.464   4.590 -0.1218  0.0259  0.0739
  197CHOL    R1 2168   5.245   4.463   4.859  0.0063  0.0571  0.1184
  197CHOL    R2 2169   5.240   4.233   5.013 -0.1382  0.0239  0.0780
  197CHOL    R3 2170   5.388   4.384   5.184  0.0939 -0.1468  0.0297
  197CHOL    R4 2171   5.301   4.155   5.344 -0.2812  0.0587  0.1121
  197CHOL    R5 2172   5.275   4.365   5.394  0.0533  0.1184  0.0291
  197CHOL    C1 2173   5.476   4.250   5.697 -0.1465 -0.0814  0.0866
  197CHOL    C2 2174   5.484   4.066   6.031 -0.0638  0.4727 -0.1139
  198CHOL   ROH 2175   3.804   7.102   4.304 -0.1594 -0.0882  0.0185
  198CHOL    R1 2176   3.789   7.114   4.586 -0.0160 -0.2113  0.0330
  198CHOL    R2 2177   3.592   7.255   4.719  0.3474  0.1757  0.1918
  198CHOL    R3 2178   3.551   7.017   4.844 -0.1469  0.1862  0.0669
  198CHOL    R4 2179   3.625   7.202   5.059  0.5342 -0.1420  0.1277
  198CHOL    R5 2180   3.718   7.009   5.015  0.0044 -0.3616 -0.0902
  198CHOL    C1 2181   3.606   6.947   5.374  0.1790 -0.3172 -0.0268
  198CHOL    C2 2182   3.684   6.794   5.728  0.4081  0.0199  0.0326
  199CHOL   ROH 2183   1.964   2.859   4.713 -0.0588  0.0355 -0.1117
  199CHOL    R1 2184   1.780   2.965   4.899 -0.1000 -0.0025 -0.1316
  199CHOL    R2 2185   1.513   2.893   4.901 -0.0786 -0.0756 -0.1450
  199CHOL    R3 2186   1.564   2.833   5.161 -0.0818 -0.0429 -0.1360
  199CHOL    R4 2187   1.274   2.880   5.151 -0.0933 -0.1014 -0.1597
  199CHOL    R5 2188   1.417   2.976   5.285 -0.1195 -0.0599 -0.1581
  199CHOL    C1 2189   1.183   2.815   5.540 -0.1049 -0.0856 -0.1599
  199CHOL    C2 2190   0.757   2.631   5.680 -0.0086 -0.0610 -0.1964
  200CHOL   ROH 2191   4.090   0.871   4.563  0.1539  0.1289 -0.0461
  200CHOL    R1 2192   4.065   0.643   4.729  0.0767  0.1237 -0.0641
  200CHOL    R2 2193   4.214   0.414   4.690 -0.0586  0.0466 -0.1303
  200CHOL    R3 2194   4.283   0.453   4.950  0.0353 -0.0189 -0.1453
  200CHOL    R4 2195   4.464   0.242   4.854 -0.1187 -0.1233 -0.2136
  200CHOL    R5 2196   4.336   0.233   5.030 -0.0778 -0.0595 -0.1796
  200CHOL    C1 2197   4.676   0.179   5.194 -0.0655 -0.2837 -0.2761
  200CHOL    C2 2198   5.018   0.127   5.583  0.0825  0.0252 -0.1938
  201CHOL   ROH 2199   0.930   3.905   7.288 -0.0952  0.2013 -0.0395
  201CHOL    R1 2200   1.019   3.777   7.052 -0.0873 -0.0659  0.1041
  201CHOL    R2 2201   1.021   3.904   6.806 -0.1836 -0.3767 -0.0601
  201CHOL    R3 2202   1.282   3.830   6.806 -0.1531 -0.2715 -0.0136
  201CHOL    R4 2203   1.233   3.926   6.534 -0.0879 -0.0939  0.0340
  201CHOL    R5 2204   1.317   3.734   6.590 -0.0319 -0.1025 -0.0727
  201CHOL    C1 2205   1.602   3.870   6.376 -0.0036  0.1694  0.1324
  201CHOL    C2 2206   1.910   3.869   6.225 -0.1314 -0.1809  0.1751
  202CHOL   ROH 2207   2.759   1.560   4.848 -0.2467  0.0275  0.0882
  202CHOL    R1 2208   2.764   1.694   5.097  0.1335 -0.1105  0.1606
  202CHOL    R2 2209   2.547   1.698   5.268  0.1260  0.4190  0.1497
  202CHOL    R3 2210   2.728   1.603   5.448 -0.1390 -0.2021  0.1126
  202CHOL    R4 2211   2.554   1.781   5.604  0.5271  0.5023  0.1260
  202CHOL    R5 2212   2.772   1.789   5.592  0.5876 -0.2917  0.0493
  202CHOL    C1 2213   2.728   1.739   5.968  0.5118 -0.0322  0.0774
  202CHOL    C2 2214   2.606   1.830   6.232  0.2432 -0.4229  0.0020
  203CHOL   ROH 2215   6.367   6.575   3.871 -0.1395 -0.1664 -0.2812
  203CHOL    R1 2216   6.462   6.437   4.099 -0.0213  0.0861 -0.1742
  203CHOL    R2 2217   6.410   6.521   4.356 -0.2524  0.1369 -0.2398
  203CHOL    R3 2218   6.315   6.267   4.386  0.1158  0.0030 -0.1508
  203CHOL    R4 2219   6.300   6.385   4.654 -0.6400  0.3102 -0.2963
  203CHOL    R5 2220   6.399   6.198   4.599 -0.1961  0.3978  0.1174
  203CHOL    C1 2221   6.148   6.068   4.856 -0.5200  0.2854 -0.2455
  203CHOL    C2 2222   6.328   6.089   5.169  0.0798  0.4674 -0.0332
  204CHOL   ROH 2223   7.048   1.866   4.113 -0.0391 -0.1737 -0.1203
  204CHOL    R1 2224   7.003   1.865   4.392 -0.0410  0.0763 -0.1179
  204CHOL    R2 2225   7.029   1.637   4.546 -0.2744  0.1648  0.0519
  204CHOL    R3 2226   7.197   1.793   4.692 -0.1192  0.0964 -0.0632
  204CHOL    R4 2227   7.217   1.527   4.815 -0.3334  0.1392  0.0827
  204CHOL    R5 2228   7.171   1.714   4.917 -0.1562  0.2378 -0.0156
  204CHOL    C1 2229   7.484   1.610   5.108 -0.2220  0.0601 -0.0075
  204CHOL    C2 2230   7.392   1.461   5.415  0.2453  0.0582 -0.0452
  205CHOL   ROH 2231   4.775   6.665   4.121 -0.2587 -0.0133 -0.1540
  205CHOL    R1 2232   4.688   6.700   4.388 -0.0102  0.0387 -0.0798
  205CHOL    R2 2233   4.654   6.488   4.562 -0.0464  0.0599 -0.0804
  205CHOL    R3 2234   4.821   6.634   4.720  0.2018 -0.0992 -0.1859
  205CHOL    R4 2235   4.714   6.426   4.897 -0.4713  0.3947  0.0701
  205CHOL    R5 2236   4.711   6.640   4.932  0.0284  0.4903 -0.2644
  205CHOL    C1 2237   4.906   6.525   5.239 -0.4857  0.4402  0.0587
  205CHOL    C2 2238   4.986   6.430   5.582  0.1859  0.0020  0.0294
  206CHOL   ROH 2239   4.918   2.225   4.509 -0.0040 -0.0300  0.0045
  206CHOL    R1 2240   4.945   2.197   4.789 -0.2844 -0.0809  0.0302
  206CHOL    R2 2241   4.798   2.015   4.936 -0.1470 -0.3957 -0.2105
  206CHOL    R3 2242   5.043   1.934   5.020 -0.0939  0.0007  0.0448
  206CHOL    R4 2243   4.854   1.794   5.196 -0.0716 -0.4191 -0.2464
  206CHOL    R5 2244   5.022   1.918   5.258 -0.3584 -0.1428  0.0163
  206CHOL    C1 2245   5.116   1.589   5.426  0.0221 -0.0607 -0.0277
  206CHOL    C2 2246   5.215   1.484   5.742 -0.2321 -0.2715 -0.0825
  207CHOL   ROH 2247   0.712   2.079   5.566 -0.1686 -0.0399  0.0469
  207CHOL    R1 2248   0.875   1.858   5.496 -0.0805  0.0505 -0.0377
  207CHOL    R2 2249   0.838   1.606   5.604  0.0776  0.0157 -0.0644
  207CHOL    R3 2250   0.826   1.531   5.343  0.0336  0.0488 -0.0721
  207CHOL    R4 2251   0.946   1.302   5.481 -0.1690 -0.0684 -0.0803
  207CHOL    R5 2252   1.027   1.407   5.308 -0.0661 -0.1200 -0.0659
  207CHOL    C1 2253   0.998   1.054   5.164 -0.3539 -0.0863 -0.0967
  207CHOL    C2 2254   1.072   0.636   5.124  0.4779  0.1975  0.0307
  208CHOL   ROH 2255   1.146   4.151   4.377 -0.0054 -0.2329 -0.0161
  208CHOL    R1 2256   1.236   4.105   4.642  0.0156 -0.1356 -0.0049
  208CHOL    R2 2257   1.457   4.234   4.749  0.0408 -0.1102 -0.0750
  208CHOL    R3 2258   1.281   4.302   4.944  0.0608 -0.0160 -0.0904
  208CHOL    R4 2259   1.544   4.329   5.069  0.0534 -0.1854 -0.0565
  208CHOL    R5 2260   1.376   4.212   5.144 -0.0229 -0.0852 -0.0857
  208CHOL    C1 2261   1.429   4.448   5.439  0.0795 -0.1408 -0.0602
  208CHOL    C2 2262   1.666   4.678   5.708  0.0453  0.0556 -0.2532
  209CHOL   ROH 2263   2.343   6.199   3.886  0.0989 -0.1337 -0.0914
  209CHOL    R1 2264   2.307   6.060   4.130  0.0457 -0.0398 -0.0446
  209CHOL    R2 2265   2.517   6.002   4.302  0.0493 -0.1891 -0.0926
  209CHOL    R3 2266   2.360   6.128   4.484  0.2180  0.0051 -0.0793
  209CHOL    R4 2267   2.552   5.976   4.644  0.1127 -0.1327 -0.0949
  209CHOL    R5 2268   2.335   5.970   4.661  0.1136  0.0768 -0.0332
  209CHOL    C1 2269   2.425   6.080   5.015  0.3080  0.0824 -0.0837
  209CHOL    C2 2270   2.476   5.840   5.219  0.0632  0.1783  0.0371
  210CHOL   ROH 2271   4.421   3.080   7.543 -0.0985  0.5858  0.0212
  210CHOL    R1 2272   4.666   3.118   7.406  0.0371  0.4531  0.2217
  210CHOL    R2 2273   4.686   3.108   7.130  0.3549 -0.0749  0.2541
  210CHOL    R3 2274   4.798   3.354   7.162  0.1807  0.0569 -0.0963
  210CHOL    R4 2275   4.813   3.302   6.874  0.4392 -0.4696 -0.0111
  210CHOL    R5 2276   4.978   3.357   7.004  0.3076 -0.1327  0.0328
  210CHOL    C1 2277   4.992   3.645   6.754  0.3247 -0.5757 -0.4946
  210CHOL    C2 2278   5.025   3.839   6.372 -0.4221  0.0925 -0.1140
  211CHOL   ROH 2279   5.639   5.582   7.305 -0.2081 -0.1245  0.1337
  211CHOL    R1 2280   5.654   5.476   7.042  0.0448  0.0945  0.0550
  211CHOL    R2 2281   5.445   5.335   6.927  0.3307 -0.2200 -0.0845
  211CHOL    R3 2282   5.473   5.520   6.730  0.0167 -0.0158  0.0535
  211CHOL    R4 2283   5.305   5.311   6.612  0.3551 -0.2275 -0.0951
  211CHOL    R5 2284   5.490   5.391   6.529  0.2301  0.1515 -0.0453
  211CHOL    C1 2285   5.250   5.471   6.243  0.0746 -0.0401  0.0283
  211CHOL    C2 2286   5.069   5.323   6.035  0.2412 -0.1665 -0.3302
  212CHOL   ROH 2287   0.610   0.370   3.946  0.0485 -0.0033  0.1263
  212CHOL    R1 2288   0.542   0.488   4.194  0.0829 -0.0784  0.1721
  212CHOL    R2 2289   0.317   0.644   4.227  0.3175  0.2799  0.1375
  212CHOL    R3 2290   0.264   0.469   4.429 -0.1127  0.2046 -0.0301
  212CHOL    R4 2291   0.198   0.733   4.539  0.2982  0.2434  0.1405
  212CHOL    R5 2292   0.332   0.585   4.627 -0.0131 -0.0744  0.1039
  212CHOL    C1 2293   0.079   0.621   4.910 -0.1169  0.1514 -0.0151
  212CHOL    C2 2294  -0.155   0.485   5.192 -0.2057  0.1418  0.1388
  213CHOL   ROH 2295   1.695   6.928   4.152 -0.2841  0.1635  0.0796
  213CHOL    R1 2296   1.568   6.889   4.402 -0.1257 -0.1568  0.1164
  213CHOL    R2 2297   1.644   6.689   4.578  0.4178  0.0045  0.0971
  213CHOL    R3 2298   1.667   6.896   4.752 -0.0327  0.0725  0.0850
  213CHOL    R4 2299   1.601   6.664   4.920  0.2954 -0.0117  0.0800
  213CHOL    R5 2300   1.496   6.855   4.916 -0.0386 -0.1993  0.0068
  213CHOL    C1 2301   1.598   6.844   5.283 -0.1988  0.0427  0.0588
  213CHOL    C2 2302   1.744   6.908   5.573 -0.0678 -0.7226 -0.2093
  214CHOL   ROH 2303   6.923   3.284   4.263  0.2488  0.0405 -0.0328
  214CHOL    R1 2304   6.855   3.271   4.537  0.1640  0.1608 -0.0468
  214CHOL    R2 2305   6.937   3.063   4.701 -0.0338  0.1397  0.0297
  214CHOL    R3 2306   7.035   3.265   4.854  0.0762  0.1076  0.0024
  214CHOL    R4 2307   6.988   3.047   5.043  0.0383  0.1319  0.0185
  214CHOL    R5 2308   6.913   3.250   5.059  0.1179  0.1597  0.0303
  214CHOL    C1 2309   7.110   3.228   5.384  0.1835  0.0973 -0.0137
  214CHOL    C2 2310   7.218   3.436   5.661  0.1466  0.0977  0.1041
  215CHOL   ROH 2311   2.149   2.570   7.319 -0.0002  0.0287  0.0053
  215CHOL    R1 2312   2.261   2.546   7.060  0.0500  0.1275  0.0171
  215CHOL    R2 2313   2.107   2.505   6.834  0.1123 -0.0533  0.0027
  215CHOL    R3 2314   2.237   2.726   6.745 -0.1123  0.0807  0.0033
  215CHOL    R4 2315   2.061   2.650   6.524  0.0203 -0.1340 -0.0216
  215CHOL    R5 2316   2.276   2.683   6.513 -0.0163  0.1004  0.0186
  215CHOL    C1 2317   2.156   2.942   6.259 -0.2441 -0.0553 -0.0351
  215CHOL    C2 2318   2.336   3.089   5.902  0.1525 -0.0012  0.2384
  216CHOL   ROH 2319   0.303   6.823   3.748  0.0202  0.0553 -0.0329
  216CHOL    R1 2320   0.272   6.821   4.029  0.0037  0.1177 -0.0335
  216CHOL    R2 2321   0.060   6.943   4.157 -0.0131  0.1351 -0.0725
  216CHOL    R3 2322   0.025   6.697   4.267 -0.0036  0.1570 -0.0217
  216CHOL    R4 2323  -0.036   6.885   4.484 -0.0509  0.1945 -0.0733
  216CHOL    R5 2324   0.107   6.721   4.491 -0.0375  0.2123 -0.0172
  216CHOL    C1 2325  -0.124   6.620   4.777 -0.0639  0.2497 -0.0260
  216CHOL    C2 2326   0.124   6.738   5.002 -0.0578 -0.3438 -0.2345
  217CHOL   ROH 2327   3.519   5.759   7.138  0.2509 -0.1133  0.1210
  217CHOL    R1 2328   3.621   5.596   6.931  0.0865 -0.0781  0.0101
  217CHOL    R2 2329   3.458   5.453   6.760 -0.0531  0.0451  0.0383
  217CHOL    R3 2330   3.599   5.584   6.568 -0.0989  0.0611  0.0155
  217CHOL    R4 2331   3.413   5.412   6.420  0.0980 -0.1826  0.0432
  217CHOL    R5 2332   3.629   5.421   6.395  0.1010 -0.0105  0.1146
  217CHOL    C1 2333   3.518   5.512   6.041  0.1429 -0.3002  0.0246
  217CHOL    C2 2334   3.501   5.760   5.743 -0.0903  0.1748  0.3009
  218CHOL   ROH 2335   6.782   4.530   7.361 -0.3724 -0.0458 -0.1631
  218CHOL    R1 2336   6.818   4.370   7.129 -0.2014 -0.1112 -0.0968
  218CHOL    R2 2337   6.633   4.364   6.923 -0.0681 -0.1834 -0.2341
  218CHOL    R3 2338   6.850   4.428   6.771  0.0384 -0.2021 -0.0874
  218CHOL    R4 2339   6.643   4.354   6.578  0.1505 -0.0482 -0.2321
  218CHOL    R5 2340   6.844   4.271   6.590  0.1007 -0.1165 -0.1491
  218CHOL    C1 2341   6.851   4.408   6.234  0.3777  0.0131 -0.0931
  218CHOL    C2 2342   6.884   4.087   6.000 -0.0358 -0.2016 -0.1939
  219CHOL   ROH 2343   4.698   1.437   6.333 -0.1092 -0.0515 -0.2369
  219CHOL    R1 2344   4.969   1.446   6.252 -0.1226  0.1338 -0.2655
  219CHOL    R2 2345   5.094   1.681   6.178 -0.1909  0.2804  0.0598
  219CHOL    R3 2346   5.274   1.608   6.368 -0.1468  0.0416 -0.0698
  219CHOL    R4 2347   5.435   1.737   6.159 -0.1848  0.2320  0.0213
  219CHOL    R5 2348   5.467   1.538   6.243 -0.1973  0.1350 -0.1998
  219CHOL    C1 2349   5.802   1.701   6.326 -0.1399 -0.0204 -0.1229
  219CHOL    C2 2350   6.227   1.701   6.146 -0.0507  0.0654  0.1415
  220CHOL   ROH 2351   4.698   5.172   7.878  0.1638  0.1733 -0.1035
  220CHOL    R1 2352   4.809   5.032   7.658  0.0379 -0.0612 -0.0215
  220CHOL    R2 2353   4.682   4.817   7.539 -0.2240  0.0664  0.0263
  220CHOL    R3 2354   4.713   4.966   7.313  0.0435 -0.0595 -0.0244
  220CHOL    R4 2355   4.683   4.692   7.217 -0.2773 -0.0706  0.0784
  220CHOL    R5 2356   4.845   4.828   7.169 -0.0797 -0.2930  0.0751
  220CHOL    C1 2357   4.713   4.758   6.818 -0.0573 -0.2685  0.0612
  220CHOL    C2 2358   4.442   4.705   6.515  0.0983  0.0862 -0.0733
  221CHOL   ROH 2359   0.403   3.170   4.041 -0.1887  0.2818 -0.1210
  221CHOL    R1 2360   0.527   3.264   4.277 -0.0865  0.2704 -0.1688
  221CHOL    R2 2361   0.461   3.506   4.393 -0.1752  0.1804 -0.0238
  221CHOL    R3 2362   0.420   3.353   4.614  0.0858  0.0583 -0.0559
  221CHOL    R4 2363   0.457   3.625   4.718 -0.3517  0.0992  0.0049
  221CHOL    R5 2364   0.566   3.446   4.779 -0.0548  0.2596 -0.0431
  221CHOL    C1 2365   0.416   3.550   5.114 -0.2095 -0.0629 -0.0086
  221CHOL    C2 2366   0.556   3.649   5.451 -0.0122  0.1516 -0.0824
  222CHOL   ROH 2367   6.201   1.251   7.128 -0.1127  0.4933 -0.2238
  222CHOL    R1 2368   6.334   1.382   6.915  0.1658  0.3828 -0.1229
  222CHOL    R2 2369   6.609   1.409   6.906  0.2138  0.0292  0.0209
  222CHOL    R3 2370   6.580   1.293   6.662  0.1789  0.1323 -0.0232
  222CHOL    R4 2371   6.789   1.493   6.623  0.1378  0.1765  0.0168
  222CHOL    R5 2372   6.606   1.472   6.507  0.1185  0.2009  0.0486
  222CHOL    C1 2373   6.865   1.434   6.229  0.0607  0.3590 -0.0271
  222CHOL    C2 2374   7.042   1.612   5.922 -0.2403 -0.0043  0.0502
  223CHOL   ROH 2375   1.353   5.773   7.356 -0.0399  0.0486 -0.2280
  223CHOL    R1 2376   1.379   5.834   7.080  0.0075  0.0802 -0.2162
  223CHOL    R2 2377   1.573   5.720   6.920  0.0118  0.0742 -0.2012
  223CHOL    R3 2378   1.360   5.651   6.766  0.0255  0.1247 -0.2444
  223CHOL    R4 2379   1.589   5.644   6.583  0.1229 -0.2484 -0.1273
  223CHOL    R5 2380   1.403   5.754   6.555  0.2307 -0.1029 -0.3219
  223CHOL    C1 2381   1.398   5.535   6.243  0.2004 -0.3887 -0.1249
  223CHOL    C2 2382   1.812   5.430   6.080  0.0160 -0.2822  0.0041
  224CHOL   ROH 2383   6.331   4.638   4.364  0.0208 -0.0841 -0.0630
  224CHOL    R1 2384   6.386   4.705   4.633 -0.0905 -0.1071 -0.0344
  224CHOL    R2 2385   6.186   4.737   4.822 -0.1605 -0.2613 -0.0813
  224CHOL    R3 2386   6.332   4.553   4.959 -0.0906 -0.2055 -0.0797
  224CHOL    R4 2387   6.183   4.699   5.165  0.0243 -0.1124 -0.0612
  224CHOL    R5 2388   6.398   4.667   5.159  0.0210 -0.1201 -0.1641
  224CHOL    C1 2389   6.317   4.505   5.495  0.1976  0.0265 -0.0481
  224CHOL    C2 2390   6.402   4.236   5.748  0.0147  0.0731  0.0430
  225CHOL   ROH 2391   1.983   4.926   4.302  0.0308  0.1902 -0.1316
  225CHOL    R1 2392   1.987   5.081   4.539 -0.1807  0.1870 -0.1252
  225CHOL    R2 2393   1.780   5.252   4.609 -0.4564 -0.1616 -0.0763
  225CHOL    R3 2394   1.783   5.108   4.840 -0.1702 -0.1680 -0.0792
  225CHOL    R4 2395   1.750   5.385   4.926 -0.0772 -0.1582 -0.0367
  225CHOL    R5 2396   1.902   5.246   4.995  0.0186 -0.1584 -0.2215
  225CHOL    C1 2397   1.735   5.328   5.327  0.4124 -0.1622 -0.0163
  225CHOL    C2 2398   1.835   5.155   5.524 -0.2764 -0.0108  0.0915
  226CHOL   ROH 2399   4.084   1.155   5.139 -0.2181 -0.1282 -0.0571
  226CHOL    R1 2400   4.088   1.385   5.304 -0.1465 -0.1117 -0.0800
  226CHOL    R2 2401   3.954   1.396   5.545 -0.0018 -0.1059  0.0036
  226CHOL    R3 2402   4.199   1.466   5.641  0.0493 -0.0671 -0.1539
  226CHOL    R4 2403   4.012   1.528   5.859  0.1626  0.0310 -0.0834
  226CHOL    R5 2404   4.157   1.664   5.769  0.1188 -0.0104 -0.2188
  226CHOL    C1 2405   4.275   1.671   6.132  0.3061  0.1472 -0.2819
  226CHOL    C2 2406   3.919   1.541   6.363 -0.1158 -0.1134 -0.2591
  227CHOL   ROH 2407   6.339   4.369   7.572  0.0178  0.0002 -0.1749
  227CHOL    R1 2408   6.385   4.343   7.294 -0.0586  0.0124 -0.1898
  227CHOL    R2 2409   6.291   4.128   7.147 -0.1489  0.0466 -0.1866
  227CHOL    R3 2410   6.182   4.324   6.992 -0.1402  0.0877 -0.1394
  227CHOL    R4 2411   6.157   4.079   6.832  0.0661  0.1685 -0.2982
  227CHOL    R5 2412   6.249   4.267   6.769  0.0219  0.2462 -0.1327
  227CHOL    C1 2413   5.977   4.234   6.504  0.1994  0.2781 -0.3190
  227CHOL    C2 2414   5.804   3.848   6.393  0.3519  0.0175 -0.1136
  228CHOL   ROH 2415   4.495   3.391   4.671  0.0456  0.1523 -0.1207
  228CHOL    R1 2416   4.459   3.610   4.847  0.1831  0.1021 -0.0298
  228CHOL    R2 2417   4.334   3.585   5.092  0.0982  0.0932 -0.0761
  228CHOL    R3 2418   4.564   3.697   5.184  0.1689 -0.1392  0.0395
  228CHOL    R4 2419   4.382   3.697   5.415 -0.0486  0.2807 -0.1170
  228CHOL    R5 2420   4.489   3.869   5.334  0.2559  0.0805 -0.1607
  228CHOL    C1 2421   4.626   3.867   5.690 -0.0677  0.1717 -0.0324
  228CHOL    C2 2422   4.381   4.096   5.954 -0.0813  0.0422  0.0598
  229CHOL   ROH 2423   7.100   5.927   7.595 -0.0967  0.0415  0.0213
  229CHOL    R1 2424   6.968   5.882   7.348 -0.0595 -0.0845  0.0232
  229CHOL    R2 2425   6.958   6.072   7.148 -0.1288 -0.1418 -0.0322
  229CHOL    R3 2426   7.062   5.871   6.997 -0.0272 -0.1395  0.0342
  229CHOL    R4 2427   6.872   6.006   6.820  0.0941 -0.1426 -0.0922
  229CHOL    R5 2428   6.877   5.793   6.866  0.0637 -0.1400 -0.0915
  229CHOL    C1 2429   6.918   5.780   6.487  0.3192 -0.1408 -0.0647
  229CHOL    C2 2430   6.875   5.781   6.147 -0.0679 -0.0615  0.0700
  230CHOL   ROH 2431   3.261   0.726   5.126  0.2293 -0.0148 -0.0603
  230CHOL    R1 2432   3.314   0.721   5.404  0.1097  0.0501 -0.0360
  230CHOL    R2 2433   3.408   0.495   5.534  0.0329  0.0739  0.0607
  230CHOL    R3 2434   3.604   0.665   5.616  0.0142  0.0762  0.1030
  230CHOL    R4 2435   3.695   0.401   5.702  0.0977  0.0505 -0.0614
  230CHOL    R5 2436   3.675   0.577   5.827  0.0874 -0.0208  0.0392
  230CHOL    C1 2437   4.046   0.505   5.878  0.1179  0.0390 -0.0929
  230CHOL    C2 2438   4.332   0.696   5.984  0.0102  0.0613 -0.1269
  231CHOL   ROH 2439   1.288   6.997   4.014  0.0825  0.4221 -0.0856
  231CHOL    R1 2440   1.194   7.132   4.244  0.1396  0.2540  0.0370
  231CHOL    R2 2441   1.027   7.012   4.429  0.1008  0.1533 -0.0667
  231CHOL    R3 2442   1.220   7.088   4.605  0.1319 -0.0737  0.0019
  231CHOL    R4 2443   0.994   7.008   4.773 -0.0527  0.2392 -0.0794
  231CHOL    R5 2444   1.100   7.198   4.781  0.1953  0.1079 -0.0624
  231CHOL    C1 2445   1.155   7.077   5.138 -0.1129  0.0761 -0.0224
  231CHOL    C2 2446   1.202   7.090   5.482  0.1092  0.0037 -0.1972
  232CHOL   ROH 2447   5.805   1.079   4.053 -0.3018  0.1369  0.0444
  232CHOL    R1 2448   5.820   1.251   4.277 -0.2457 -0.0950  0.2214
  232CHOL    R2 2449   5.834   1.156   4.537  0.2222 -0.3757  0.1016
  232CHOL    R3 2450   6.056   1.313   4.547  0.0282 -0.0824 -0.0140
  232CHOL    R4 2451   5.898   1.393   4.781  0.0942 -0.3867  0.1481
  232CHOL    R5 2452   5.976   1.524   4.626 -0.1992 -0.2147  0.1329
  232CHOL    C1 2453   6.143   1.678   4.932 -0.1625 -0.1179  0.0667
  232CHOL    C2 2454   6.262   1.796   5.219 -0.0801  0.1760  0.3666
  233CHOL   ROH 2455   2.311   3.025   4.971  0.0395  0.0604 -0.0916
  233CHOL    R1 2456   2.170   2.978   5.212  0.0526  0.0076 -0.0942
  233CHOL    R2 2457   2.122   3.178   5.397  0.0440 -0.0292 -0.0588
  233CHOL    R3 2458   1.863   3.099   5.366  0.0486 -0.0442 -0.0602
  233CHOL    R4 2459   1.881   3.188   5.644  0.0823 -0.1770 -0.0149
  233CHOL    R5 2460   1.808   2.995   5.574  0.0936 -0.1536 -0.1000
  233CHOL    C1 2461   1.499   3.119   5.760  0.1088 -0.2771  0.0093
  233CHOL    C2 2462   1.194   3.203   5.943  0.1097 -0.0781  0.0958
  234CHOL   ROH 2463   0.943   6.098   4.041 -0.0215 -0.0043  0.0754
  234CHOL    R1 2464   0.841   6.036   4.297 -0.0342  0.0069  0.0729
  234CHOL    R2 2465   0.988   6.070   4.529 -0.0054 -0.0914  0.0679
  234CHOL    R3 2466   0.774   6.217   4.606  0.0654 -0.0049  0.1021
  234CHOL    R4 2467   0.926   6.174   4.852  0.1625  0.0543  0.0548
  234CHOL    R5 2468   0.715   6.130   4.821  0.1359  0.0953  0.1638
  234CHOL    C1 2469   0.689   6.374   5.113  0.3268  0.2203  0.0793
  234CHOL    C2 2470   0.691   6.268   5.540  0.2448 -0.0524 -0.0846
  235CHOL   ROH 2471   4.549   2.289   5.242 -0.2263  0.3942 -0.3548
  235CHOL    R1 2472   4.677   2.394   5.471 -0.1547  0.1727 -0.2922
  235CHOL    R2 2473   4.708   2.665   5.514 -0.0806  0.1278 -0.0736
  235CHOL    R3 2474   4.586   2.608   5.751 -0.0437 -0.0345 -0.0913
  235CHOL    R4 2475   4.699   2.877   5.787 -0.2663  0.0619 -0.0261
  235CHOL    R5 2476   4.731   2.704   5.916 -0.1239  0.0516 -0.0644
  235CHOL    C1 2477   4.579   2.948   6.167 -0.3398 -0.1288 -0.0150
  235CHOL    C2 2478   4.861   3.334   6.371 -0.3190 -0.0690  0.0358
  236CHOL   ROH 2479   7.407   5.286   4.036 -0.1379 -0.2098  0.0529
  236CHOL    R1 2480   7.513   5.429   4.256 -0.0596 -0.1008 -0.0544
  236CHOL    R2 2481   7.390   5.653   4.361 -0.0519 -0.0808 -0.0856
  236CHOL    R3 2482   7.406   5.513   4.594  0.0845  0.0147 -0.0364
  236CHOL    R4 2483   7.342   5.787   4.676 -0.3373 -0.0471 -0.1411
  236CHOL    R5 2484   7.508   5.665   4.748 -0.1787  0.2143 -0.0537
  236CHOL    C1 2485   7.329   5.734   5.078 -0.3754  0.0622 -0.1273
  236CHOL    C2 2486   7.347   5.529   5.347  0.2428 -0.0360 -0.0451
  237PIPC   NC3 2487   4.927   0.949  14.363  0.0867 -0.1976  0.2951
  237PIPC   PO4 2488   5.051   1.436  14.376  0.2012  0.3257  0.0747
  237PIPC   GL1 2489   4.885   1.560  13.965 -0.0376  0.1590  0.4295
  237PIPC   GL2 2490   4.914   1.790  13.722 -0.0115 -0.2429 -0.0992
  237PIPC   C1A 2491   4.991   1.330  13.618 -0.0487  0.1033 -0.0707
  237PIPC   D2A 2492   4.986   1.291  13.188 -0.1840  0.3814  0.0733
  237PIPC   D3A 2493   5.331   1.576  13.193 -0.0007  0.1653  0.0952
  237PIPC   C4A 2494   5.460   1.633  13.565  0.0644 -0.2597 -0.0649
  237PIPC   C1B 2495   4.849   1.744  13.265 -0.4053 -0.2853  0.1637
  237PIPC   C2B 2496   4.823   1.780  12.765 -0.1189  0.1065 -0.1885
  237PIPC   C3B 2497   4.944   1.828  12.357  0.1328  0.0314 -0.0800
  237PIPC   C4B 2498   4.875   2.193  12.040  0.1726  0.1625 -0.0561
  238PIPC   NC3 2499   0.945   2.593  14.538  0.0368  0.0861  0.2576
  238PIPC   PO4 2500   0.980   2.975  14.281 -0.2004 -0.1508  0.0472
  238PIPC   GL1 2501   1.095   3.064  13.851  0.1346 -0.1399  0.0045
  238PIPC   GL2 2502   0.971   3.321  13.750 -0.0535 -0.0507  0.0328
  238PIPC   C1A 2503   1.283   2.887  13.544 -0.1971  0.2587 -0.0338
  238PIPC   D2A 2504   1.476   2.438  13.543  0.1935  0.1623 -0.2161
  238PIPC   D3A 2505   1.552   2.283  13.076 -0.2191  0.1621  0.1125
  238PIPC   C4A 2506   1.559   2.477  12.703 -0.0715 -0.1203  0.1832
  238PIPC   C1B 2507   0.739   3.051  13.376 -0.1067 -0.2314  0.0434
  238PIPC   C2B 2508   0.807   3.000  12.924 -0.2944 -0.0642 -0.2577
  238PIPC   C3B 2509   0.657   2.945  12.599 -0.2790  0.1305  0.3946
  238PIPC   C4B 2510   0.654   2.493  12.436  0.3268  0.0329 -0.2001
  239PIPC   NC3 2511   0.672   4.984  14.382  0.3454 -0.0688  0.0170
  239PIPC   PO4 2512   0.624   4.568  14.155 -0.3218  0.0986  0.1992
  239PIPC   GL1 2513   0.702   4.875  13.894  0.1002 -0.1324 -0.1457
  239PIPC   GL2 2514   0.673   4.643  13.604 -0.0666 -0.0076 -0.1395
  239PIPC   C1A 2515   0.465   5.212  13.774  0.3263 -0.1963 -0.2610
  239PIPC   D2A 2516   0.053   5.319  13.632  0.0901 -0.2315 -0.1224
  239PIPC   D3A 2517  -0.259   4.988  13.507  0.2590  0.1333 -0.0423
  239PIPC   C4A 2518  -0.577   4.859  13.715 -0.0319 -0.1891 -0.0449
  239PIPC   C1B 2519   0.727   4.545  13.137 -0.0799 -0.1006  0.2176
  239PIPC   C2B 2520   0.842   4.749  12.731 -0.2211  0.0720 -0.0367
  239PIPC   C3B 2521   0.941   4.921  12.322 -0.2373 -0.3005  0.1365
  239PIPC   C4B 2522   0.900   5.440  12.232  0.1668 -0.0040  0.0167
  240PIPC   NC3 2523   5.309   5.657  14.640 -0.2349  0.1595  0.4694
  240PIPC   PO4 2524   4.962   5.566  14.288 -0.3520 -0.2626  0.0023
  240PIPC   GL1 2525   4.824   5.802  13.948 -0.3219 -0.0554 -0.1009
  240PIPC   GL2 2526   4.660   5.720  13.825  0.5476 -0.1357 -0.2302
  240PIPC   C1A 2527   4.931   6.171  13.646 -0.0512  0.1649 -0.0927
  240PIPC   D2A 2528   4.979   6.362  13.280  0.0384 -0.0201 -0.1521
  240PIPC   D3A 2529   4.939   6.714  13.289  0.0972  0.0262 -0.0067
  240PIPC   C4A 2530   4.762   7.019  13.036 -0.1790 -0.0564 -0.1424
  240PIPC   C1B 2531   4.497   5.588  13.372  0.2251  0.0051  0.0430
  240PIPC   C2B 2532   4.478   5.482  12.905  0.2350  0.1092  0.1524
  240PIPC   C3B 2533   4.318   5.338  12.624 -0.1863  0.2460 -0.2015
  240PIPC   C4B 2534   3.902   5.116  12.511  0.0948  0.2143 -0.0987
  241PIPC   NC3 2535   0.514   1.869  14.116  0.1517 -0.2733 -0.1111
  241PIPC   PO4 2536   0.090   1.801  14.087  0.2190  0.4825  0.2030
  241PIPC   GL1 2537   0.118   1.631  13.810 -0.0062  0.1130  0.1438
  241PIPC   GL2 2538   0.357   1.654  13.621 -0.0685  0.0724 -0.4899
  241PIPC   C1A 2539   0.008   1.273  13.529  0.1149 -0.1402  0.2895
  241PIPC   D2A 2540  -0.155   1.319  13.026  0.0215 -0.0732 -0.2884
  241PIPC   D3A 2541  -0.221   1.736  12.942  0.0648  0.2570  0.0214
  241PIPC   C4A 2542  -0.186   1.918  12.539 -0.0499  0.1672  0.1004
  241PIPC   C1B 2543   0.258   1.632  13.184  0.1518  0.2072  0.0242
  241PIPC   C2B 2544   0.199   1.617  12.741 -0.2266 -0.0816  0.1647
  241PIPC   C3B 2545   0.278   1.638  12.337  0.1367  0.1166 -0.0528
  241PIPC   C4B 2546   0.421   1.626  12.032 -0.0672 -0.0353  0.1080
  242PIPC   NC3 2547   6.434  -0.034  14.454 -0.0846 -0.0916  0.2112
  242PIPC   PO4 2548   6.670   0.254  14.216 -0.2421  0.0057  0.0077
  242PIPC   GL1 2549   7.000   0.336  14.001  0.0970  0.0475 -0.3316
  242PIPC   GL2 2550   6.786   0.288  13.684  0.0040  0.1787  0.0660
  242PIPC   C1A 2551   7.232   0.354  13.583  0.2500  0.1467  0.0461
  242PIPC   D2A 2552   7.270   0.342  13.126 -0.1273  0.2735  0.1547
  242PIPC   D3A 2553   7.591   0.540  13.093 -0.0426  0.1455  0.1996
  242PIPC   C4A 2554   7.614   0.649  13.524  0.0152  0.0331 -0.2786
  242PIPC   C1B 2555   6.826   0.686  13.420 -0.0928 -0.1416 -0.0478
  242PIPC   C2B 2556   6.860   1.067  13.128 -0.1250 -0.0238 -0.1385
  242PIPC   C3B 2557   6.729   1.204  12.736 -0.1963  0.2986  0.2611
  242PIPC   C4B 2558   6.445   1.342  12.406  0.2425  0.0119 -0.1588
  243PIPC   NC3 2559   2.892   2.095  14.360  0.1952 -0.1069 -0.2555
  243PIPC   PO4 2560   2.552   1.979  14.477 -0.0047 -0.2065 -0.1850
  243PIPC   GL1 2561   2.480   1.770  14.167  0.1147  0.1002 -0.1982
  243PIPC   GL2 2562   2.204   1.633  14.032  0.3653  0.1519 -0.0098
  243PIPC   C1A 2563   2.716   1.419  13.961  0.0647  0.2439 -0.0564
  243PIPC   D2A 2564   3.008   1.107  13.838  0.0494 -0.0009  0.1547
  243PIPC   D3A 2565   2.898   1.307  13.360 -0.0774  0.0875  0.2894
  243PIPC   C4A 2566   2.699   0.879  13.048  0.1059 -0.1642 -0.1770
  243PIPC   C1B 2567   2.309   1.501  13.601 -0.2054  0.1220  0.4362
  243PIPC   C2B 2568   2.440   1.302  13.168  0.0036 -0.1868 -0.1226
  243PIPC   C3B 2569   2.433   1.162  12.748  0.0449 -0.2139 -0.3781
  243PIPC   C4B 2570   2.518   0.777  12.419  0.2519  0.6083  0.0313
  244PIPC   NC3 2571   2.338   3.163  14.104 -0.2773 -0.1552  0.3425
  244PIPC   PO4 2572   2.230   2.836  14.135 -0.4048 -0.3206 -0.2349
  244PIPC   GL1 2573   2.050   2.950  13.705  0.0620  0.2536  0.1175
  244PIPC   GL2 2574   1.959   3.234  13.653 -0.2502 -0.0821  0.4345
  244PIPC   C1A 2575   1.855   2.828  13.343  0.1103  0.0135  0.1602
  244PIPC   D2A 2576   1.717   2.948  12.947  0.2495 -0.1038 -0.2768
  244PIPC   D3A 2577   1.311   2.777  13.013  0.0546 -0.1491 -0.1147
  244PIPC   C4A 2578   1.169   2.867  12.592 -0.3089  0.1733 -0.0473
  244PIPC   C1B 2579   1.995   3.298  13.231 -0.0234  0.0562  0.1615
  244PIPC   C2B 2580   2.056   3.388  12.911  0.0100  0.0256 -0.2408
  244PIPC   C3B 2581   1.762   3.226  12.537 -0.0391  0.3888  0.0250
  244PIPC   C4B 2582   1.605   2.777  12.247  0.0180 -0.2303 -0.0496
  245PIPC   NC3 2583   6.039   4.197  14.195 -0.0820 -0.0167  0.0478
  245PIPC   PO4 2584   6.465   4.190  14.116 -0.1507  0.0717 -0.2109
  245PIPC   GL1 2585   6.660   4.131  13.738 -0.1676  0.2063 -0.1092
  245PIPC   GL2 2586   6.748   4.362  13.633 -0.0025  0.0689  0.0855
  245PIPC   C1A 2587   6.681   4.031  13.261  0.0637  0.2230  0.0849
  245PIPC   D2A 2588   6.564   4.043  12.814  0.1639 -0.0242 -0.1988
  245PIPC   D3A 2589   6.503   3.917  12.383 -0.0735  0.0062  0.0678
  245PIPC   C4A 2590   6.884   3.731  12.127  0.1010  0.0746 -0.0212
  245PIPC   C1B 2591   6.885   4.574  13.184 -0.0045 -0.0010  0.1185
  245PIPC   C2B 2592   6.808   4.462  12.749 -0.3377 -0.2742 -0.0624
  245PIPC   C3B 2593   6.549   4.378  12.354  0.1340 -0.2736 -0.0535
  245PIPC   C4B 2594   6.576   4.456  12.011 -0.0970 -0.0136  0.0381
  246PIPC   NC3 2595   6.890   6.655  14.698 -0.1113 -0.1448 -0.0512
  246PIPC   PO4 2596   6.593   6.457  14.259  0.1357 -0.0935 -0.1740
  246PIPC   GL1 2597   6.720   6.293  13.831  0.0942  0.1159 -0.0123
  246PIPC   GL2 2598   6.528   6.438  13.637  0.1542  0.4367  0.1036
  246PIPC   C1A 2599   6.964   5.897  13.629  0.0050 -0.0292  0.2472
  246PIPC   D2A 2600   7.006   5.735  13.081 -0.0632 -0.0323  0.0817
  246PIPC   D3A 2601   7.193   5.684  12.618 -0.0766 -0.2834 -0.1355
  246PIPC   C4A 2602   7.207   5.280  12.520 -0.1066  0.3692  0.0222
  246PIPC   C1B 2603   6.756   6.417  13.279  0.0403  0.0678 -0.1395
  246PIPC   C2B 2604   6.932   6.428  12.911  0.0310 -0.2281 -0.1499
  246PIPC   C3B 2605   7.169   6.459  12.537 -0.1035 -0.0913  0.1369
  246PIPC   C4B 2606   7.095   6.805  12.286 -0.2815 -0.0061 -0.1199
  247PIPC   NC3 2607   2.276   5.060  14.704  0.0149 -0.0195  0.0206
  247PIPC   PO4 2608   2.333   5.332  14.297  0.1506 -0.0602  0.2324
  247PIPC   GL1 2609   2.455   5.137  13.932  0.1953 -0.0976  0.1550
  247PIPC   GL2 2610   2.744   5.247  13.727 -0.0981 -0.0595  0.2782
  247PIPC   C1A 2611   2.340   5.036  13.505 -0.1637 -0.0941  0.0143
  247PIPC   D2A 2612   2.243   5.271  13.157  0.1483 -0.0135 -0.0563
  247PIPC   D3A 2613   2.557   4.914  13.026  0.0817 -0.1716 -0.2688
  247PIPC   C4A 2614   2.735   4.773  13.364  0.1045 -0.1869  0.0026
  247PIPC   C1B 2615   2.852   5.282  13.274  0.0316  0.2074 -0.0687
  247PIPC   C2B 2616   2.913   5.154  12.842 -0.0362 -0.0932  0.1900
  247PIPC   C3B 2617   2.983   5.023  12.492  0.2408 -0.2051 -0.1048
  247PIPC   C4B 2618   3.081   4.986  12.124 -0.2857 -0.2843  0.1827
  248PIPC   NC3 2619   1.804   3.296  14.107  0.4674  0.2176 -0.0083
  248PIPC   PO4 2620   2.155   3.655  14.211 -0.2920  0.0400  0.1811
  248PIPC   GL1 2621   2.292   3.638  13.791 -0.2193 -0.1092  0.1329
  248PIPC   GL2 2622   2.224   3.942  13.713  0.3694  0.3768  0.2857
  248PIPC   C1A 2623   2.392   3.642  13.285  0.1440  0.0519 -0.2765
  248PIPC   D2A 2624   2.657   3.901  13.202 -0.2607 -0.0572  0.1631
  248PIPC   D3A 2625   2.757   3.585  12.883  0.0461 -0.0296 -0.0967
  248PIPC   C4A 2626   2.496   3.277  12.625  0.0802  0.2225  0.0825
  248PIPC   C1B 2627   2.122   4.125  13.280 -0.0676  0.1251  0.0898
  248PIPC   C2B 2628   2.094   4.256  12.805 -0.0983  0.1623  0.2188
  248PIPC   C3B 2629   2.047   4.126  12.322 -0.0929 -0.0419  0.0969
  248PIPC   C4B 2630   1.967   4.352  11.952 -0.0250  0.2206  0.0181
  249PIPC   NC3 2631   4.093   6.806  14.371  0.1949 -0.0113 -0.1073
  249PIPC   PO4 2632   3.989   6.380  14.359 -0.2862 -0.2905  0.2496
  249PIPC   GL1 2633   3.839   6.035  13.983  0.0157 -0.2062 -0.3735
  249PIPC   GL2 2634   3.769   5.665  13.882  0.1998 -0.1176 -0.2482
  249PIPC   C1A 2635   3.752   6.266  13.529 -0.4828 -0.3511 -0.0746
  249PIPC   D2A 2636   3.682   6.278  13.047  0.1260 -0.1813 -0.2219
  249PIPC   D3A 2637   3.675   6.121  12.761  0.3108  0.2659  0.3389
  249PIPC   C4A 2638   3.420   6.194  12.321 -0.0962 -0.1945 -0.0171
  249PIPC   C1B 2639   4.016   5.791  13.532  0.0395  0.1279  0.1472
  249PIPC   C2B 2640   3.981   5.873  13.150  0.0998  0.1755  0.0612
  249PIPC   C3B 2641   4.205   5.925  12.769  0.0599  0.0306 -0.2179
  249PIPC   C4B 2642   4.470   5.767  12.477 -0.1461  0.1980 -0.1619
  250PIPC   NC3 2643   0.467   0.668  14.235  0.3768  0.5753  0.1501
  250PIPC   PO4 2644   0.808   0.949  14.045  0.0626  0.0678  0.0509
  250PIPC   GL1 2645   0.683   0.664  13.763  0.3852 -0.0185 -0.2077
  250PIPC   GL2 2646   0.455   0.346  13.869  0.0657  0.2327  0.2310
  250PIPC   C1A 2647   0.569   0.544  13.332  0.2483  0.2191 -0.0115
  250PIPC   D2A 2648   0.574   0.664  12.956 -0.0538 -0.0923  0.0809
  250PIPC   D3A 2649   0.417   0.428  12.662 -0.1469  0.2281 -0.0212
  250PIPC   C4A 2650   0.012   0.475  12.596  0.0034 -0.3848 -0.0814
  250PIPC   C1B 2651   0.265   0.197  13.378  0.0922  0.3236  0.2593
  250PIPC   C2B 2652   0.186   0.090  12.927 -0.2460 -0.2984 -0.2540
  250PIPC   C3B 2653   0.058  -0.030  12.543  0.4442  0.1615 -0.1075
  250PIPC   C4B 2654  -0.364  -0.177  12.289  0.2631 -0.1285 -0.0217
  251PIPC   NC3 2655   0.171   4.482  14.040  0.1117 -0.0632 -0.0998
  251PIPC   PO4 2656   0.018   4.084  13.920  0.0461 -0.0695 -0.0079
  251PIPC   GL1 2657   0.091   4.318  13.501  0.0676 -0.1364  0.2872
  251PIPC   GL2 2658  -0.169   4.556  13.343  0.0513  0.2315 -0.3659
  251PIPC   C1A 2659   0.205   4.301  13.076  0.1514 -0.1573  0.0672
  251PIPC   D2A 2660   0.392   4.339  12.695  0.0180  0.0392  0.2243
  251PIPC   D3A 2661   0.483   4.623  12.350  0.4681  0.2081  0.2319
  251PIPC   C4A 2662   0.814   4.429  12.108  0.3075  0.0814 -0.0914
  251PIPC   C1B 2663  -0.068   4.563  12.780  0.2447 -0.0124 -0.1847
  251PIPC   C2B 2664  -0.048   4.469  12.422  0.0621  0.2267  0.0538
  251PIPC   C3B 2665   0.210   4.220  12.128  0.0428 -0.1968 -0.3406
  251PIPC   C4B 2666   0.319   3.748  12.059 -0.5389 -0.2777 -0.1117
  252PIPC   NC3 2667   4.682   2.835  14.200  0.0104  0.3216 -0.1819
  252PIPC   PO4 2668   4.294   2.715  14.179  0.1803  0.0041  0.0846
  252PIPC   GL1 2669   4.229   3.047  13.941 -0.0296  0.0151 -0.0649
  252PIPC   GL2 2670   3.866   3.069  13.863 -0.0736 -0.0451 -0.1723
  252PIPC   C1A 2671   4.206   3.064  13.489 -0.0251 -0.2582 -0.0418
  252PIPC   D2A 2672   3.977   2.876  13.208  0.1280  0.1306 -0.2135
  252PIPC   D3A 2673   4.080   2.890  12.764 -0.1100 -0.2428 -0.1187
  252PIPC   C4A 2674   4.005   2.866  12.312 -0.3465  0.0327  0.0830
  252PIPC   C1B 2675   3.530   2.880  13.719 -0.0927  0.0277 -0.0114
  252PIPC   C2B 2676   3.059   2.707  13.748 -0.3395  0.0919  0.0054
  252PIPC   C3B 2677   2.953   2.230  13.584  0.1508 -0.0441  0.0305
  252PIPC   C4B 2678   3.010   2.300  13.102  0.0790 -0.0319  0.1905
  253PIPC   NC3 2679   4.921   7.275  14.277  0.1975 -0.3071 -0.1236
  253PIPC   PO4 2680   5.290   7.603  14.370  0.2259  0.2171 -0.0264
  253PIPC   GL1 2681   5.399   7.589  13.957 -0.0590  0.1285 -0.3211
  253PIPC   GL2 2682   5.584   7.919  13.797  0.3048 -0.1129 -0.0589
  253PIPC   C1A 2683   5.425   7.371  13.569  0.1786 -0.0934  0.0596
  253PIPC   D2A 2684   5.169   7.156  13.301  0.2208  0.2028 -0.0475
  253PIPC   D3A 2685   5.443   7.213  12.985 -0.0984 -0.0536 -0.1803
  253PIPC   C4A 2686   5.330   7.150  12.533  0.2555 -0.1804 -0.0851
  253PIPC   C1B 2687   5.432   7.922  13.358 -0.0484  0.1119 -0.0715
  253PIPC   C2B 2688   5.238   7.648  13.135 -0.2892  0.1382  0.0697
  253PIPC   C3B 2689   5.011   7.388  12.854 -0.0535  0.1881  0.1092
  253PIPC   C4B 2690   4.757   7.131  12.550  0.2780  0.2623 -0.2055
  254PIPC   NC3 2691   0.316   6.243  14.400  0.0864 -0.0976 -0.2196
  254PIPC   PO4 2692   0.608   6.269  14.145 -0.2126 -0.1077  0.2494
  254PIPC   GL1 2693   0.232   6.246  13.791 -0.3278  0.0975 -0.4460
  254PIPC   GL2 2694  -0.027   6.368  13.984  0.0512  0.0057  0.3022
  254PIPC   C1A 2695   0.269   6.124  13.384  0.0985  0.0646  0.3180
  254PIPC   D2A 2696   0.327   5.963  12.993 -0.1332 -0.1635  0.1337
  254PIPC   D3A 2697   0.732   5.920  12.844 -0.3438 -0.2996  0.2972
  254PIPC   C4A 2698   0.956   5.562  12.736  0.1606  0.3537 -0.0596
  254PIPC   C1B 2699  -0.254   6.441  13.659  0.0190  0.3254 -0.1259
  254PIPC   C2B 2700  -0.286   6.220  13.375  0.0880  0.1711  0.0789
  254PIPC   C3B 2701  -0.106   6.189  13.016  0.1725 -0.0845 -0.0361
  254PIPC   C4B 2702   0.085   6.198  12.600  0.5956 -0.3281 -0.1242
  255PIPC   NC3 2703   0.685   5.075  10.197  0.1390 -0.3247 -0.2218
  255PIPC   PO4 2704   0.440   4.685  10.099 -0.1901  0.2567 -0.0007
  255PIPC   GL1 2705   0.548   4.691  10.566  0.1353 -0.1409 -0.3097
  255PIPC   GL2 2706   0.647   5.070  10.710 -0.4072  0.1462 -0.3015
  255PIPC   C1A 2707   0.476   4.581  11.048 -0.0574  0.1051  0.0403
  255PIPC   D2A 2708   0.779   4.484  11.399 -0.0799 -0.0898 -0.0801
  255PIPC   D3A 2709   0.977   4.395  11.643  0.0064  0.0489  0.0367
  255PIPC   C4A 2710   1.250   4.611  11.994  0.1577 -0.0255 -0.0487
  255PIPC   C1B 2711   0.319   5.141  10.994 -0.0733  0.0207  0.4569
  255PIPC   C2B 2712   0.039   5.280  11.237 -0.1259  0.3780  0.0757
  255PIPC   C3B 2713  -0.219   5.500  11.496 -0.0457 -0.0536 -0.0648
  255PIPC   C4B 2714  -0.213   5.827  11.790  0.0618 -0.2146  0.2855
  256PIPC   NC3 2715   2.710   0.312  10.158  0.0153  0.0056 -0.3150
  256PIPC   PO4 2716   2.875  -0.049  10.056  0.0032 -0.3200  0.2458
  256PIPC   GL1 2717   2.975  -0.070  10.531  0.2000  0.0420 -0.1962
  256PIPC   GL2 2718   3.100  -0.272  10.875 -0.0430 -0.2414  0.0964
  256PIPC   C1A 2719   2.776   0.089  10.976 -0.1815  0.0026  0.1454
  256PIPC   D2A 2720   2.423   0.288  11.058 -0.2488 -0.1382  0.1992
  256PIPC   D3A 2721   2.380   0.641  11.324  0.1289 -0.0937 -0.0947
  256PIPC   C4A 2722   2.704   0.806  11.523  0.0899 -0.2290 -0.0574
  256PIPC   C1B 2723   2.969  -0.375  11.215 -0.0856 -0.0615 -0.4097
  256PIPC   C2B 2724   2.893  -0.066  11.511 -0.0020 -0.1311  0.0011
  256PIPC   C3B 2725   2.661   0.255  11.558  0.2054  0.0985 -0.2370
  256PIPC   C4B 2726   2.317   0.548  11.771 -0.0458 -0.0502 -0.4093
  257PIPC   NC3 2727   2.007   5.164   9.678 -0.0100 -0.1179 -0.0498
  257PIPC   PO4 2728   1.914   5.609   9.790  0.0257 -0.0040 -0.0419
  257PIPC   GL1 2729   1.997   5.367  10.228 -0.2614 -0.2470 -0.1865
  257PIPC   GL2 2730   2.260   5.429  10.428 -0.1335 -0.3075  0.1216
  257PIPC   C1A 2731   1.858   5.564  10.671 -0.0926  0.0932  0.2505
  257PIPC   D2A 2732   1.768   5.712  11.124 -0.1667 -0.0206  0.2993
  257PIPC   D3A 2733   1.851   5.468  11.582 -0.0131  0.0753  0.1976
  257PIPC   C4A 2734   2.082   5.725  11.912  0.2672 -0.2077  0.0178
  257PIPC   C1B 2735   2.230   5.221  10.840  0.0200 -0.0630  0.0475
  257PIPC   C2B 2736   2.241   5.198  11.296  0.1348  0.0529  0.2228
  257PIPC   C3B 2737   2.205   5.063  11.635 -0.3365 -0.1512 -0.1305
  257PIPC   C4B 2738   2.269   4.807  11.930  0.0531 -0.1087 -0.0649
  258PIPC   NC3 2739   3.235   2.243  10.170  0.0474  0.4415  0.1552
  258PIPC   PO4 2740   3.547   2.487  10.049  0.2991  0.0715  0.2673
  258PIPC   GL1 2741   3.594   2.556  10.515  0.2328 -0.1949 -0.3303
  258PIPC   GL2 2742   3.433   2.371  10.622  0.1850 -0.1549  0.0180
  258PIPC   C1A 2743   3.879   2.500  10.893 -0.1497  0.0695 -0.1783
  258PIPC   D2A 2744   4.355   2.550  10.995  0.0418 -0.0620  0.2366
  258PIPC   D3A 2745   4.163   2.452  11.380 -0.4536 -0.2468 -0.3968
  258PIPC   C4A 2746   3.732   2.267  11.346 -0.0232 -0.0679 -0.1584
  258PIPC   C1B 2747   3.360   2.450  11.012  0.0424 -0.1506  0.0627
  258PIPC   C2B 2748   3.261   2.525  11.336  0.3105  0.0567  0.0164
  258PIPC   C3B 2749   3.435   2.507  11.673 -0.0201 -0.0211 -0.0750
  258PIPC   C4B 2750   3.827   2.467  11.799  0.1124 -0.0570  0.1598
  259PIPC   NC3 2751   2.382   0.706  10.302  0.1541  0.3653  0.2479
  259PIPC   PO4 2752   2.882   0.834  10.218 -0.3953 -0.4039 -0.1015
  259PIPC   GL1 2753   2.953   0.856  10.626 -0.0344 -0.0443  0.0618
  259PIPC   GL2 2754   2.782   1.080  10.724 -0.0256 -0.2020  0.0532
  259PIPC   C1A 2755   2.807   0.681  11.065  0.1607  0.2282  0.0148
  259PIPC   D2A 2756   3.079   0.416  11.316  0.0292 -0.1075 -0.1136
  259PIPC   D3A 2757   3.116   0.428  11.731  0.0304 -0.0002  0.1844
  259PIPC   C4A 2758   2.778   0.528  11.996  0.0906 -0.1006  0.2257
  259PIPC   C1B 2759   2.828   1.229  11.103 -0.3349  0.0093 -0.0108
  259PIPC   C2B 2760   2.878   1.251  11.527 -0.1074 -0.1919 -0.1468
  259PIPC   C3B 2761   2.975   1.015  11.906  0.0127  0.1597 -0.0189
  259PIPC   C4B 2762   3.244   0.728  12.203 -0.3028 -0.0631 -0.0169
  260PIPC   NC3 2763   3.549   5.264   9.707 -0.1399  0.2695  0.3784
  260PIPC   PO4 2764   3.313   4.919   9.591 -0.0865  0.0820 -0.1195
  260PIPC   GL1 2765   3.108   4.966  10.046 -0.0703  0.2689  0.0830
  260PIPC   GL2 2766   3.187   4.681  10.285  0.2887 -0.0450  0.1394
  260PIPC   C1A 2767   3.075   5.234  10.422  0.2666  0.2416  0.1059
  260PIPC   D2A 2768   3.208   5.430  10.700 -0.3506 -0.2788 -0.1079
  260PIPC   D3A 2769   3.146   5.800  10.658  0.4063  0.0937  0.0139
  260PIPC   C4A 2770   3.188   5.815  11.059 -0.1811  0.1438 -0.3925
  260PIPC   C1B 2771   3.016   4.731  10.573  0.3122 -0.0182  0.1804
  260PIPC   C2B 2772   3.068   4.897  10.944 -0.3192 -0.4103  0.2487
  260PIPC   C3B 2773   3.149   5.318  11.231  0.1850 -0.0393 -0.0879
  260PIPC   C4B 2774   3.209   5.698  11.572  0.0807  0.2334  0.1664
  261PIPC   NC3 2775   4.876   0.988   9.931 -0.0498  0.0681  0.3931
  261PIPC   PO4 2776   4.574   1.228  10.061  0.0453 -0.1296  0.2417
  261PIPC   GL1 2777   4.514   1.264  10.540  0.0400  0.1145  0.0481
  261PIPC   GL2 2778   4.133   1.390  10.585 -0.4192  0.3688  0.1530
  261PIPC   C1A 2779   4.518   1.074  11.000  0.0901  0.0893 -0.4284
  261PIPC   D2A 2780   4.335   1.064  11.393  0.0064  0.2258  0.2087
  261PIPC   D3A 2781   4.273   1.309  11.802  0.0031  0.1737 -0.1035
  261PIPC   C4A 2782   4.148   1.035  12.093 -0.1513 -0.2354  0.1258
  261PIPC   C1B 2783   4.231   1.460  11.072  0.3162  0.0477 -0.0257
  261PIPC   C2B 2784   4.505   1.491  11.436  0.0989  0.0504  0.0636
  261PIPC   C3B 2785   4.744   1.343  11.782  0.0150 -0.0919  0.0368
  261PIPC   C4B 2786   4.843   1.312  12.159 -0.4736 -0.2673 -0.0981
  262PIPC   NC3 2787   5.965   2.403   9.754  0.2392  0.0479 -0.0904
  262PIPC   PO4 2788   5.796   2.611  10.218  0.1364 -0.2973 -0.1652
  262PIPC   GL1 2789   5.899   2.968  10.525 -0.0342 -0.1789  0.1038
  262PIPC   GL2 2790   5.998   2.792  10.836  0.2934  0.0675  0.0160
  262PIPC   C1A 2791   5.952   3.234  10.914  0.2280 -0.0915 -0.4675
  262PIPC   D2A 2792   6.021   3.549  11.204 -0.0553 -0.0674 -0.0291
  262PIPC   D3A 2793   6.016   3.439  11.639 -0.1990  0.0416 -0.2043
  262PIPC   C4A 2794   5.645   3.312  11.903  0.4280 -0.1983  0.0975
  262PIPC   C1B 2795   6.199   2.636  11.155  0.0268 -0.2524 -0.0151
  262PIPC   C2B 2796   6.347   2.633  11.472 -0.1272 -0.2526  0.2636
  262PIPC   C3B 2797   6.184   2.631  11.849  0.0064 -0.3512  0.1946
  262PIPC   C4B 2798   6.052   3.067  12.094 -0.1826 -0.0254  0.0801
  263PIPC   NC3 2799  -0.475   3.662  10.315  0.1137  0.4839 -0.1225
  263PIPC   PO4 2800  -0.432   4.147  10.167 -0.1076  0.0926 -0.3212
  263PIPC   GL1 2801  -0.185   4.514  10.483  0.2487 -0.5115 -0.3691
  263PIPC   GL2 2802   0.106   4.476  10.384  0.0726 -0.3177 -0.0447
  263PIPC   C1A 2803  -0.026   4.493  10.892  0.1003 -0.1690 -0.0911
  263PIPC   D2A 2804   0.065   4.288  11.263  0.3225  0.0122 -0.1920
  263PIPC   D3A 2805  -0.309   4.359  11.586  0.1577 -0.3096 -0.0170
  263PIPC   C4A 2806  -0.209   4.645  11.867 -0.1024  0.3401  0.0900
  263PIPC   C1B 2807   0.448   4.212  10.617  0.1534  0.1950  0.0618
  263PIPC   C2B 2808   0.646   3.946  10.886  0.1622 -0.2226 -0.0139
  263PIPC   C3B 2809   0.944   4.005  11.241 -0.2668 -0.2195  0.2716
  263PIPC   C4B 2810   1.241   3.985  11.615  0.1400 -0.1101  0.1909
  264PIPC   NC3 2811   2.636   5.138   9.924 -0.0690 -0.0277  0.1320
  264PIPC   PO4 2812   2.317   4.796   9.950 -0.0330  0.1742  0.1306
  264PIPC   GL1 2813   2.181   4.839  10.373 -0.1714  0.1224  0.0256
  264PIPC   GL2 2814   2.571   4.963  10.444 -0.0155 -0.1741  0.2708
  264PIPC   C1A 2815   2.092   4.677  10.730 -0.1145  0.1643 -0.2598
  264PIPC   D2A 2816   2.094   4.739  11.107  0.0726  0.1207  0.3059
  264PIPC   D3A 2817   1.878   4.493  11.376 -0.0667 -0.1527 -0.1871
  264PIPC   C4A 2818   1.529   4.445  11.618 -0.1752 -0.0177 -0.1257
  264PIPC   C1B 2819   2.554   4.833  10.816  0.2769  0.2025 -0.2146
  264PIPC   C2B 2820   2.651   4.848  11.354 -0.1810  0.2247  0.0452
  264PIPC   C3B 2821   2.714   4.961  11.729 -0.0076  0.0526 -0.0641
  264PIPC   C4B 2822   2.572   5.169  12.038  0.0406 -0.1962 -0.4509
  265PIPC   NC3 2823   2.738   7.008  10.159  0.1295  0.0425 -0.3862
  265PIPC   PO4 2824   2.209   6.910  10.193 -0.0996 -0.0688 -0.0453
  265PIPC   GL1 2825   1.822   6.846  10.498 -0.3205 -0.1533 -0.2775
  265PIPC   GL2 2826   1.515   7.101  10.471  0.1615  0.2531  0.1289
  265PIPC   C1A 2827   1.601   6.622  10.788 -0.1064  0.0681  0.2322
  265PIPC   D2A 2828   1.404   6.682  11.212 -0.1156  0.2609  0.1165
  265PIPC   D3A 2829   1.154   6.392  11.375 -0.0468 -0.2687  0.0223
  265PIPC   C4A 2830   1.121   6.484  11.820 -0.2872 -0.0128  0.0818
  265PIPC   C1B 2831   1.620   7.153  10.925  0.1349  0.0897 -0.1998
  265PIPC   C2B 2832   1.533   7.205  11.349  0.0527  0.0003  0.3028
  265PIPC   C3B 2833   1.753   7.345  11.772  0.1135  0.4924  0.4375
  265PIPC   C4B 2834   1.982   7.151  12.137  0.1630 -0.2149 -0.2426
  266PIPC   NC3 2835   4.350   3.637  10.402 -0.0005 -0.1509  0.4462
  266PIPC   PO4 2836   4.539   3.232  10.244 -0.0204  0.0314 -0.0901
  266PIPC   GL1 2837   4.475   3.220  10.673 -0.0633 -0.1621 -0.3428
  266PIPC   GL2 2838   4.567   2.941  10.719  0.1330 -0.1935 -0.0519
  266PIPC   C1A 2839   4.408   3.407  11.081  0.0218  0.2812  0.1024
  266PIPC   D2A 2840   4.519   3.498  11.557 -0.2064 -0.2287  0.1785
  266PIPC   D3A 2841   4.227   3.701  11.727 -0.5111  0.2102  0.1704
  266PIPC   C4A 2842   4.096   3.714  12.175 -0.0331  0.3624  0.0931
  266PIPC   C1B 2843   4.667   2.961  11.203  0.1338 -0.3078  0.0258
  266PIPC   C2B 2844   4.639   3.033  11.654  0.3681  0.1240  0.1091
  266PIPC   C3B 2845   4.530   2.890  12.116  0.1723 -0.1545 -0.0263
  266PIPC   C4B 2846   4.509   2.690  12.495 -0.2373 -0.2418 -0.3345
  267PIPC   NC3 2847   0.523   2.586  10.017  0.1031  0.0542  0.1627
  267PIPC   PO4 2848   0.451   2.171  10.077 -0.0112 -0.2565  0.1386
  267PIPC   GL1 2849   0.368   2.360  10.555  0.0626  0.1183 -0.0326
  267PIPC   GL2 2850   0.535   2.713  10.562 -0.0109  0.2022 -0.0375
  267PIPC   C1A 2851   0.039   2.585  10.730  0.2654 -0.1975 -0.2498
  267PIPC   D2A 2852   0.049   3.058  10.834  0.1444 -0.1905 -0.0459
  267PIPC   D3A 2853  -0.060   2.917  11.111  0.2326  0.0521  0.2574
  267PIPC   C4A 2854  -0.338   3.081  11.481 -0.0402 -0.0658 -0.0488
  267PIPC   C1B 2855   0.419   2.831  11.057 -0.0061  0.0047  0.1983
  267PIPC   C2B 2856   0.372   3.111  11.418  0.0147 -0.0696  0.0457
  267PIPC   C3B 2857   0.447   3.457  11.659  0.0624 -0.1966 -0.1262
  267PIPC   C4B 2858   0.757   3.858  11.899  0.0581  0.0939  0.1009
  268PIPC   NC3 2859   2.925   3.248  10.373 -0.3501  0.2189 -0.1132
  268PIPC   PO4 2860   2.613   3.565  10.364  0.0360  0.3915  0.0795
  268PIPC   GL1 2861   2.779   3.749  10.754 -0.0205 -0.1907  0.0853
  268PIPC   GL2 2862   3.000   3.876  10.906 -0.1100  0.0689  0.4670
  268PIPC   C1A 2863   2.435   3.888  11.046 -0.4104 -0.0189 -0.2982
  268PIPC   D2A 2864   2.098   3.827  11.278 -0.3145 -0.1878  0.0045
  268PIPC   D3A 2865   2.187   3.346  11.438 -0.1939  0.0268  0.2110
  268PIPC   C4A 2866   2.056   2.951  11.380  0.0983  0.0939 -0.0688
  268PIPC   C1B 2867   2.845   4.006  11.301  0.0947  0.0641 -0.0032
  268PIPC   C2B 2868   2.991   3.919  11.662  0.0138 -0.1779  0.1689
  268PIPC   C3B 2869   3.046   3.590  11.968  0.1854  0.0640 -0.2349
  268PIPC   C4B 2870   3.314   3.431  12.259 -0.0668  0.5370 -0.2454
  269PIPC   NC3 2871   4.960   0.075  10.249  0.2433 -0.0594  0.2585
  269PIPC   PO4 2872   5.148  -0.397  10.262  0.1194  0.0622 -0.1516
  269PIPC   GL1 2873   5.035  -0.371  10.701  0.1854 -0.0146  0.1787
  269PIPC   GL2 2874   4.785  -0.009  10.816 -0.2738  0.0708  0.2115
  269PIPC   C1A 2875   4.984  -0.231  11.209  0.2762 -0.1153 -0.1533
  269PIPC   D2A 2876   5.218  -0.030  11.513  0.1203  0.3856  0.2233
  269PIPC   D3A 2877   5.081   0.078  11.865 -0.0914  0.0677  0.1107
  269PIPC   C4A 2878   4.805   0.025  12.255  0.2580 -0.1274  0.2245
  269PIPC   C1B 2879   4.644   0.166  11.102 -0.0440 -0.1686 -0.1285
  269PIPC   C2B 2880   4.898   0.343  11.333 -0.2709 -0.0228 -0.0600
  269PIPC   C3B 2881   5.088   0.513  11.703 -0.4446  0.2865 -0.0698
  269PIPC   C4B 2882   5.437   0.546  12.003  0.1834 -0.2219 -0.1848
  270PIPC   NC3 2883   0.369   3.532   9.966  0.1101  0.2511 -0.2039
  270PIPC   PO4 2884   0.634   3.952  10.047 -0.3388  0.4094 -0.0986
  270PIPC   GL1 2885   0.878   4.312  10.338  0.2476 -0.4824 -0.3075
  270PIPC   GL2 2886   0.956   4.648  10.291  0.1712  0.0193  0.3491
  270PIPC   C1A 2887   1.239   4.284  10.537  0.0259  0.3264 -0.0113
  270PIPC   D2A 2888   1.610   4.639  10.592  0.3216  0.1850 -0.0029
  270PIPC   D3A 2889   1.737   5.000  10.902  0.0406 -0.3383  0.0120
  270PIPC   C4A 2890   1.652   5.014  11.356 -0.0745  0.1295  0.0552
  270PIPC   C1B 2891   1.102   4.848  10.635  0.2950  0.0467  0.0215
  270PIPC   C2B 2892   1.276   4.982  11.013 -0.1080 -0.1813  0.1417
  270PIPC   C3B 2893   1.273   5.320  11.309 -0.0416 -0.1152 -0.2552
  270PIPC   C4B 2894   1.068   5.563  11.655  0.0419 -0.2818 -0.0316
  271PIPC   NC3 2895   0.345   5.168   9.868  0.0277 -0.2650 -0.0888
  271PIPC   PO4 2896   0.532   5.522   9.871  0.2707 -0.1108  0.0585
  271PIPC   GL1 2897   0.702   5.674  10.245  0.2590 -0.1878  0.1408
  271PIPC   GL2 2898   0.435   5.736  10.371  0.0998 -0.0168 -0.0059
  271PIPC   C1A 2899   0.867   5.579  10.669 -0.0334 -0.2980  0.0791
  271PIPC   D2A 2900   0.920   5.395  11.018  0.0283 -0.0965 -0.0503
  271PIPC   D3A 2901   0.829   5.094  11.199 -0.1128  0.1503  0.4135
  271PIPC   C4A 2902   0.477   4.925  11.409 -0.0895 -0.1794  0.0548
  271PIPC   C1B 2903   0.414   5.623  10.773  0.3951 -0.0062  0.1496
  271PIPC   C2B 2904   0.507   5.575  11.165  0.0038 -0.4039 -0.0919
  271PIPC   C3B 2905   0.606   5.433  11.437  0.2222  0.0487 -0.0422
  271PIPC   C4B 2906   0.656   5.591  11.846 -0.3393 -0.1398  0.0928
  272PIPC   NC3 2907   2.909   1.324  10.234  0.1974 -0.4125  0.2118
  272PIPC   PO4 2908   2.862   1.782  10.236 -0.0243  0.3289 -0.1469
  272PIPC   GL1 2909   3.247   1.696  10.443 -0.0126  0.1172 -0.0919
  272PIPC   GL2 2910   3.294   1.369  10.560 -0.1410  0.2745  0.2203
  272PIPC   C1A 2911   3.667   1.690  10.576  0.1053  0.1057  0.2278
  272PIPC   D2A 2912   3.629   2.056  10.927  0.1749  0.2986  0.1213
  272PIPC   D3A 2913   3.643   1.781  11.177 -0.1226  0.1102  0.1191
  272PIPC   C4A 2914   3.545   1.855  11.624 -0.1167 -0.0994 -0.2580
  272PIPC   C1B 2915   3.227   1.452  10.956 -0.1138  0.1037 -0.2141
  272PIPC   C2B 2916   3.273   1.490  11.371  0.1803  0.3558  0.0702
  272PIPC   C3B 2917   3.263   1.455  11.801  0.0924  0.0980 -0.0533
  272PIPC   C4B 2918   3.284   1.267  12.226 -0.1362  0.0476  0.1592
  273PAPC   NC3 2919   2.760   6.647  14.483 -0.0044 -0.1569 -0.2789
  273PAPC   PO4 2920   2.575   6.274  14.268 -0.0175  0.0689 -0.0380
  273PAPC   GL1 2921   2.756   6.045  13.884  0.1501  0.0152 -0.0493
  273PAPC   GL2 2922   2.544   5.802  13.897  0.0954  0.0269  0.0516
  273PAPC   D1A 2923   2.821   6.097  13.353  0.2653  0.2784 -0.1878
  273PAPC   D2A 2924   2.836   6.425  13.090 -0.1118 -0.1372  0.1862
  273PAPC   D3A 2925   2.448   6.344  12.852  0.0027 -0.1063 -0.1898
  273PAPC   D4A 2926   2.600   5.965  12.577 -0.0726  0.1636 -0.0979
  273PAPC   C5A 2927   2.999   5.725  12.583 -0.2691  0.1153 -0.3781
  273PAPC   C1B 2928   2.408   5.572  13.543 -0.2477  0.0967  0.1227
  273PAPC   C2B 2929   2.417   5.753  13.189 -0.0489 -0.0129 -0.0650
  273PAPC   C3B 2930   2.591   5.530  12.881 -0.1409  0.0637  0.1428
  273PAPC   C4B 2931   2.576   5.504  12.410 -0.0532 -0.1550 -0.0595
  274PAPC   NC3 2932   5.543   5.009  13.935  0.1958 -0.1938  0.0298
  274PAPC   PO4 2933   5.235   5.177  14.163  0.1262 -0.2543  0.1571
  274PAPC   GL1 2934   5.151   5.328  13.773  0.1420  0.1735 -0.0626
  274PAPC   GL2 2935   5.290   5.113  13.480 -0.0961  0.0266  0.0811
  274PAPC   D1A 2936   5.096   5.593  13.548 -0.0057  0.1612 -0.1254
  274PAPC   D2A 2937   4.942   5.757  13.201 -0.0677  0.1562 -0.0484
  274PAPC   D3A 2938   4.969   5.374  13.119 -0.0701  0.2271  0.0964
  274PAPC   D4A 2939   5.038   5.184  12.713  0.1326  0.0537 -0.0555
  274PAPC   C5A 2940   5.262   5.241  12.417 -0.1698  0.0717 -0.1774
  274PAPC   C1B 2941   5.533   5.010  13.156  0.2856 -0.1427  0.3691
  274PAPC   C2B 2942   5.586   5.017  12.746  0.2323  0.0441 -0.2825
  274PAPC   C3B 2943   5.753   4.984  12.230 -0.0378 -0.1732  0.0466
  274PAPC   C4B 2944   5.547   5.191  11.877  0.1470  0.0708  0.0045
  275PAPC   NC3 2945   2.093   5.813  14.246 -0.2062  0.4031  0.3660
  275PAPC   PO4 2946   1.738   6.049  14.048  0.0466  0.0359 -0.0086
  275PAPC   GL1 2947   1.513   5.904  13.721  0.0148 -0.1677  0.3558
  275PAPC   GL2 2948   1.474   5.594  13.674  0.0747  0.2508 -0.4029
  275PAPC   D1A 2949   1.241   5.869  13.318  0.0537  0.3653 -0.0533
  275PAPC   D2A 2950   0.903   5.572  13.231  0.1006  0.3064  0.2408
  275PAPC   D3A 2951   0.944   5.455  13.587 -0.2112 -0.4500  0.1320
  275PAPC   D4A 2952   0.750   5.086  13.397  0.2529 -0.1112 -0.0945
  275PAPC   C5A 2953   0.768   5.106  13.073  0.1146 -0.0826  0.1390
  275PAPC   C1B 2954   1.396   5.388  13.421  0.0273 -0.1369  0.1675
  275PAPC   C2B 2955   1.239   5.266  13.064 -0.0745  0.1611 -0.0172
  275PAPC   C3B 2956   1.229   5.139  12.723  0.3067  0.0744  0.0553
  275PAPC   C4B 2957   1.360   5.230  12.276 -0.1476 -0.3092 -0.1448
  276PAPC   NC3 2958   7.510   2.854  14.225 -0.0821  0.3171 -0.2372
  276PAPC   PO4 2959   7.645   2.394  14.316 -0.1614  0.0876  0.1913
  276PAPC   GL1 2960   7.465   2.331  13.977 -0.2839 -0.2775  0.0378
  276PAPC   GL2 2961   7.531   2.142  13.688 -0.1782  0.2709  0.0032
  276PAPC   D1A 2962   7.257   2.619  13.735 -0.2426 -0.0175 -0.0543
  276PAPC   D2A 2963   7.262   2.654  13.291 -0.0168  0.0145  0.0266
  276PAPC   D3A 2964   7.435   3.020  13.335  0.2918  0.0426  0.3981
  276PAPC   D4A 2965   7.326   2.897  12.876  0.1259 -0.2399  0.2290
  276PAPC   C5A 2966   7.022   2.858  12.735  0.0085  0.0642  0.3541
  276PAPC   C1B 2967   7.507   2.095  13.264  0.2762  0.2293  0.0286
  276PAPC   C2B 2968   7.632   2.136  12.852 -0.4956 -0.2378 -0.1168
  276PAPC   C3B 2969   7.713   2.174  12.376  0.1178 -0.0302  0.0234
  276PAPC   C4B 2970   7.979   2.121  12.153 -0.0885 -0.0951 -0.3481
  277PAPC   NC3 2971   0.434   3.836  14.155 -0.0616 -0.0808 -0.0495
  277PAPC   PO4 2972   0.524   3.611  13.869 -0.3107 -0.2539  0.3312
  277PAPC   GL1 2973   0.547   3.519  13.464  0.6060 -0.1139  0.2169
  277PAPC   GL2 2974   0.316   3.349  13.442 -0.1109 -0.1438  0.1136
  277PAPC   D1A 2975   0.792   3.529  13.120 -0.1616 -0.3367 -0.0300
  277PAPC   D2A 2976   0.735   3.458  12.690  0.0703 -0.0977  0.3259
  277PAPC   D3A 2977   0.513   3.414  12.369 -0.1489  0.0979 -0.1619
  277PAPC   D4A 2978   0.432   3.110  12.054 -0.0134 -0.0757 -0.0277
  277PAPC   C5A 2979   0.680   2.722  12.003  0.2154  0.0027  0.0148
  277PAPC   C1B 2980   0.343   3.204  13.060 -0.4086 -0.1203  0.1911
  277PAPC   C2B 2981   0.196   3.160  12.616 -0.0071  0.3355  0.2959
  277PAPC   C3B 2982   0.010   3.392  12.170  0.1380  0.1638 -0.2602
  277PAPC   C4B 2983  -0.374   3.340  11.979 -0.0820  0.3224  0.1028
  278PAPC   NC3 2984   1.830   4.012  13.989  0.1668 -0.3567  0.1314
  278PAPC   PO4 2985   1.648   3.737  13.910  0.1568 -0.0817  0.1413
  278PAPC   GL1 2986   1.421   3.957  13.678  0.0391 -0.0242  0.1822
  278PAPC   GL2 2987   1.495   4.232  13.717  0.5091 -0.1394  0.2122
  278PAPC   D1A 2988   1.168   3.850  13.363 -0.1812 -0.2628  0.0399
  278PAPC   D2A 2989   0.977   4.219  13.518  0.0801  0.2037  0.2157
  278PAPC   D3A 2990   0.615   4.098  13.345 -0.0726 -0.0780 -0.0238
  278PAPC   D4A 2991   0.645   4.020  12.963 -0.0100  0.2850  0.2534
  278PAPC   C5A 2992   0.881   4.288  12.608 -0.0400 -0.0677 -0.1307
  278PAPC   C1B 2993   1.573   4.211  13.231 -0.2947 -0.4360  0.0821
  278PAPC   C2B 2994   1.272   4.067  12.879  0.2575  0.3315  0.1114
  278PAPC   C3B 2995   1.040   3.814  12.743  0.2752 -0.1712 -0.0192
  278PAPC   C4B 2996   0.590   3.903  12.474  0.0591 -0.0490  0.0806
  279PAPC   NC3 2997   1.025   6.528  14.238  0.0342 -0.4988  0.0684
  279PAPC   PO4 2998   1.441   6.548  14.273 -0.0658  0.1029  0.2929
  279PAPC   GL1 2999   1.406   6.520  13.900 -0.1550  0.2787  0.2468
  279PAPC   GL2 3000   1.144   6.804  13.863  0.0220 -0.1522  0.1340
  279PAPC   D1A 3001   1.776   6.388  13.599 -0.0270 -0.1972 -0.0361
  279PAPC   D2A 3002   2.201   6.267  13.783  0.0563 -0.0561 -0.1440
  279PAPC   D3A 3003   2.601   6.585  13.928 -0.0507  0.1113  0.0620
  279PAPC   D4A 3004   2.497   6.440  13.430 -0.1455 -0.2282  0.1200
  279PAPC   C5A 3005   2.073   6.223  13.268 -0.0616  0.1507  0.1536
  279PAPC   C1B 3006   0.969   6.729  13.466  0.1426  0.5024  0.2171
  279PAPC   C2B 3007   0.985   6.656  13.043 -0.3081 -0.1328 -0.2612
  279PAPC   C3B 3008   0.881   6.809  12.703 -0.2272 -0.1641 -0.0964
  279PAPC   C4B 3009   1.114   6.730  12.302 -0.1905 -0.0258 -0.0097
  280PAPC   NC3 3010   0.689   6.466  10.004 -0.2220  0.1654 -0.2249
  280PAPC   PO4 3011   0.435   6.115  10.043  0.1210  0.0034 -0.3672
  280PAPC   GL1 3012   0.471   6.349  10.422 -0.0480 -0.2119 -0.0828
  280PAPC   GL2 3013   0.325   6.162  10.687  0.0548 -0.1315  0.1204
  280PAPC   D1A 3014   0.681   6.707  10.639  0.0583  0.1761  0.3016
  280PAPC   D2A 3015   0.912   6.560  10.946 -0.3150  0.1254 -0.1411
  280PAPC   D3A 3016   1.261   6.248  10.923 -0.0051 -0.1809 -0.0586
  280PAPC   D4A 3017   1.378   5.954  11.238 -0.1624 -0.2833  0.0365
  280PAPC   C5A 3018   1.272   6.042  11.723 -0.1666 -0.1587  0.0934
  280PAPC   C1B 3019   0.346   6.296  11.077  0.1252 -0.1427  0.3273
  280PAPC   C2B 3020   0.175   6.372  11.512 -0.0931 -0.1354 -0.2374
  280PAPC   C3B 3021   0.073   6.510  11.900 -0.1453 -0.1802 -0.0629
  280PAPC   C4B 3022   0.110   6.637  12.261 -0.2175 -0.1335  0.1629
  281PAPC   NC3 3023   2.394   4.242   9.867  0.0126  0.0313  0.2460
  281PAPC   PO4 3024   2.158   3.862  10.128  0.0824  0.0678  0.0125
  281PAPC   GL1 3025   2.305   3.874  10.559 -0.6134  0.3213  0.2254
  281PAPC   GL2 3026   1.982   3.732  10.675  0.2561  0.4113 -0.0805
  281PAPC   D1A 3027   2.172   4.197  10.816  0.0396 -0.1063  0.0909
  281PAPC   D2A 3028   1.749   4.139  10.651  0.2501  0.1411 -0.0690
  281PAPC   D3A 3029   1.652   4.376  10.974  0.1557 -0.0658  0.2674
  281PAPC   D4A 3030   1.313   4.413  11.171 -0.2787  0.4720 -0.1033
  281PAPC   C5A 3031   0.894   4.388  10.871 -0.2111  0.1124  0.2447
  281PAPC   C1B 3032   2.278   3.445  10.951  0.1879  0.3100 -0.2990
  281PAPC   C2B 3033   2.461   2.989  11.102  0.4293 -0.0546  0.2762
  281PAPC   C3B 3034   2.461   2.663  11.290 -0.1123  0.2248 -0.0387
  281PAPC   C4B 3035   2.803   2.464  11.544  0.0585  0.2405  0.0120
  282PAPC   NC3 3036   6.788   2.728  10.229  0.0704  0.1469  0.3038
  282PAPC   PO4 3037   7.048   3.147  10.277 -0.1163 -0.1720  0.4039
  282PAPC   GL1 3038   7.009   3.262  10.712 -0.2097  0.0906 -0.5400
  282PAPC   GL2 3039   7.031   2.851  10.751  0.1783  0.2407  0.0090
  282PAPC   D1A 3040   6.808   3.591  10.922 -0.0622 -0.2693  0.1683
  282PAPC   D2A 3041   6.846   4.015  10.686  0.1506  0.1592 -0.0024
  282PAPC   D3A 3042   6.882   4.192  11.047  0.3625  0.1181 -0.0065
  282PAPC   D4A 3043   7.112   3.867  11.267 -0.0540 -0.0798  0.2106
  282PAPC   C5A 3044   6.952   3.549  11.574  0.0183  0.2765 -0.0513
  282PAPC   C1B 3045   6.737   2.793  11.169 -0.1212 -0.0042  0.1913
  282PAPC   C2B 3046   6.853   2.685  11.611 -0.1224  0.1906 -0.3583
  282PAPC   C3B 3047   7.104   2.719  11.904  0.1952 -0.1013 -0.0834
  282PAPC   C4B 3048   7.261   2.908  12.231  0.0810 -0.0388  0.1442
  283PAPC   NC3 3049   6.289   6.228   9.804  0.1461 -0.3217 -0.2099
  283PAPC   PO4 3050   6.205   5.896   9.945 -0.0542  0.3591 -0.0552
  283PAPC   GL1 3051   5.912   5.916  10.426  0.0957 -0.1024  0.0728
  283PAPC   GL2 3052   6.170   6.107  10.395  0.0234 -0.1171 -0.1296
  283PAPC   D1A 3053   5.885   5.990  10.889  0.0231 -0.4547 -0.2393
  283PAPC   D2A 3054   5.992   6.156  11.174  0.2131  0.0886  0.0403
  283PAPC   D3A 3055   5.945   5.872  11.482 -0.2041  0.1057  0.0771
  283PAPC   D4A 3056   6.001   6.176  11.819 -0.0094  0.1693 -0.0841
  283PAPC   C5A 3057   6.338   6.250  12.052 -0.0104  0.0756 -0.0097
  283PAPC   C1B 3058   6.363   6.146  10.762  0.0265  0.1308 -0.1460
  283PAPC   C2B 3059   6.557   6.110  11.252  0.3102 -0.0254 -0.0974
  283PAPC   C3B 3060   6.400   5.968  11.574  0.1338  0.0088 -0.0214
  283PAPC   C4B 3061   6.372   5.749  11.947 -0.3014 -0.0660  0.5404
  284PAPC   NC3 3062   4.784   4.528   9.905 -0.2147  0.1129  0.0467
  284PAPC   PO4 3063   4.517   4.955   9.846 -0.3736  0.0712 -0.0060
  284PAPC   GL1 3064   4.527   4.954  10.292  0.0816  0.0655 -0.1870
  284PAPC   GL2 3065   4.215   5.128  10.381  0.0931  0.0455 -0.0270
  284PAPC   D1A 3066   4.704   4.938  10.743  0.0570  0.2120 -0.0565
  284PAPC   D2A 3067   4.438   4.840  10.911 -0.1111 -0.2977 -0.2471
  284PAPC   D3A 3068   4.464   4.879  11.280 -0.0557  0.0371 -0.2485
  284PAPC   D4A 3069   4.222   5.030  11.631  0.1232 -0.0228  0.2590
  284PAPC   C5A 3070   4.128   5.431  11.561  0.0221 -0.1201 -0.1410
  284PAPC   C1B 3071   4.062   5.217  10.884  0.4380  0.2439  0.0172
  284PAPC   C2B 3072   3.982   5.034  11.204 -0.0010  0.1371  0.0079
  284PAPC   C3B 3073   3.698   4.895  11.623  0.0850  0.2994  0.2034
  284PAPC   C4B 3074   3.551   4.840  12.024 -0.1350 -0.0180  0.3027
  285PAPC   NC3 3075   2.877   6.578  10.377  0.1633  0.0728  0.2101
  285PAPC   PO4 3076   3.199   6.896  10.473  0.2261  0.2309 -0.0296
  285PAPC   GL1 3077   3.537   6.990  10.706 -0.0466  0.3150  0.0804
  285PAPC   GL2 3078   3.368   6.838  11.012 -0.1006 -0.1221 -0.0913
  285PAPC   D1A 3079   4.055   7.127  10.850  0.0147 -0.1102 -0.1431
  285PAPC   D2A 3080   3.866   7.032  11.201 -0.2235 -0.2079 -0.0383
  285PAPC   D3A 3081   3.965   7.052  11.564  0.3396 -0.1087 -0.3975
  285PAPC   D4A 3082   3.730   7.194  11.933  0.0259 -0.3956 -0.0602
  285PAPC   C5A 3083   3.859   7.127  12.286  0.1935 -0.1908  0.1282
  285PAPC   C1B 3084   3.351   6.843  11.408  0.2952 -0.0123  0.0799
  285PAPC   C2B 3085   3.299   6.598  11.773  0.0765 -0.1930  0.0089
  285PAPC   C3B 3086   3.423   6.230  11.856  0.0015  0.0358 -0.1388
  285PAPC   C4B 3087   3.497   5.788  11.991  0.1429 -0.0717  0.0993
  286PAPC   NC3 3088   5.780   4.475   9.887 -0.1927  0.2469 -0.2311
  286PAPC   PO4 3089   5.852   4.876   9.990 -0.1958  0.0349  0.0589
  286PAPC   GL1 3090   5.901   5.048  10.316 -0.0652 -0.0201  0.0471
  286PAPC   GL2 3091   5.797   4.841  10.607  0.2444 -0.0910  0.0068
  286PAPC   D1A 3092   5.985   5.381  10.443 -0.2200  0.1356 -0.1109
  286PAPC   D2A 3093   6.345   5.183  10.606  0.1188 -0.0390 -0.0198
  286PAPC   D3A 3094   5.968   5.206  10.896  0.1997 -0.0107 -0.1472
  286PAPC   D4A 3095   6.187   5.007  11.217 -0.0668  0.1675 -0.4075
  286PAPC   C5A 3096   6.114   4.947  11.584 -0.0580 -0.2220 -0.1186
  286PAPC   C1B 3097   5.736   4.585  10.929  0.3094  0.0902 -0.0474
  286PAPC   C2B 3098   5.812   4.584  11.430 -0.1614 -0.2994  0.1595
  286PAPC   C3B 3099   6.057   4.467  11.694 -0.1264  0.0277  0.3459
  286PAPC   C4B 3100   6.217   4.744  12.041 -0.0960 -0.1021 -0.1246
  287POPC   NC3 3101   4.081   1.769  14.451  0.2483 -0.1909 -0.0792
  287POPC   PO4 3102   4.464   1.847  14.147  0.1366  0.1681  0.0622
  287POPC   GL1 3103   4.325   1.849  13.681 -0.0137  0.1428  0.1951
  287POPC   GL2 3104   4.034   2.093  13.605 -0.0353 -0.1538 -0.3257
  287POPC   C1A 3105   4.314   1.971  13.224  0.0344 -0.3014  0.0769
  287POPC   D2A 3106   4.386   2.000  12.847  0.2468  0.1471 -0.1988
  287POPC   C3A 3107   4.442   2.138  12.422 -0.5192 -0.1792  0.0336
  287POPC   C4A 3108   4.355   2.371  11.928 -0.1618 -0.0619 -0.0985
  287POPC   C1B 3109   3.749   2.298  13.350  0.2459  0.4386  0.1848
  287POPC   C2B 3110   3.633   2.340  12.913  0.1177  0.2088  0.0009
  287POPC   C3B 3111   3.468   2.201  12.448  0.0083  0.0484 -0.1219
  287POPC   C4B 3112   3.555   2.517  12.183  0.0996 -0.4726 -0.2839
  288POPC   NC3 3113   1.778   0.963  14.149  0.3738  0.0820 -0.2300
  288POPC   PO4 3114   1.516   0.617  14.199  0.1589  0.2020 -0.0955
  288POPC   GL1 3115   1.468   0.464  13.834  0.0364  0.0745 -0.0771
  288POPC   GL2 3116   1.194   0.308  13.685 -0.0690 -0.0561  0.0848
  288POPC   C1A 3117   1.662   0.459  13.325  0.2488 -0.4218  0.1637
  288POPC   D2A 3118   1.700   0.504  12.792  0.1156  0.1548  0.2445
  288POPC   C3A 3119   1.666   0.276  12.486 -0.1753  0.1496 -0.1075
  288POPC   C4A 3120   1.883   0.338  11.932  0.4040 -0.0079  0.0956
  288POPC   C1B 3121   1.174   0.503  13.332  0.0295 -0.2492 -0.1433
  288POPC   C2B 3122   1.268   0.633  12.960 -0.0052 -0.4958  0.2312
  288POPC   C3B 3123   1.280   0.715  12.441  0.3827 -0.1384 -0.1672
  288POPC   C4B 3124   1.445   0.512  12.126  0.1262  0.2659  0.1226
  289POPC   NC3 3125   5.191   3.008  14.210 -0.3195  0.3179 -0.2622
  289POPC   PO4 3126   5.532   3.191  14.333 -0.0887 -0.2752  0.1842
  289POPC   GL1 3127   5.683   3.395  14.024  0.0383 -0.1444  0.0053
  289POPC   GL2 3128   6.022   3.344  13.895  0.1251  0.0197  0.2514
  289POPC   C1A 3129   5.562   3.550  13.656 -0.0887  0.1779 -0.0376
  289POPC   D2A 3130   5.504   3.476  13.274 -0.0280  0.1950  0.3095
  289POPC   C3A 3131   5.609   3.446  12.843  0.0796  0.1107  0.0500
  289POPC   C4A 3132   5.482   3.215  12.386  0.1666 -0.1245  0.4559
  289POPC   C1B 3133   5.964   3.217  13.489  0.2160  0.0307 -0.0960
  289POPC   C2B 3134   5.606   2.978  13.159  0.0070  0.1094  0.1493
  289POPC   C3B 3135   5.632   2.574  13.060 -0.1967  0.1357 -0.2813
  289POPC   C4B 3136   5.789   2.182  12.905 -0.0351  0.1699 -0.1768
  290POPC   NC3 3137   6.873   2.387  14.748 -0.0843 -0.0770 -0.0753
  290POPC   PO4 3138   6.656   2.275  14.337 -0.0104  0.0438 -0.0756
  290POPC   GL1 3139   6.757   2.288  13.959  0.2241 -0.3968  0.2234
  290POPC   GL2 3140   6.667   2.693  13.906 -0.0081  0.1188 -0.1859
  290POPC   C1A 3141   6.990   2.139  13.504  0.1103  0.1565  0.0665
  290POPC   D2A 3142   6.987   2.131  13.056 -0.1967  0.0083 -0.0699
  290POPC   C3A 3143   7.170   2.406  12.819  0.2026  0.1514  0.1876
  290POPC   C4A 3144   7.258   2.474  12.360  0.0605  0.1663 -0.2035
  290POPC   C1B 3145   6.736   2.607  13.414 -0.0989  0.2101 -0.0957
  290POPC   C2B 3146   6.760   2.538  13.062 -0.2191  0.0766 -0.3020
  290POPC   C3B 3147   6.706   2.454  12.790  0.2503  0.0707  0.1092
  290POPC   C4B 3148   6.772   2.641  12.364 -0.2638 -0.1014  0.0829
  291POPC   NC3 3149   3.107  -0.123  14.149  0.2292  0.0254 -0.0919
  291POPC   PO4 3150   2.923   0.288  13.946  0.0146 -0.1760 -0.0700
  291POPC   GL1 3151   3.203   0.340  13.663  0.0120  0.0464  0.2563
  291POPC   GL2 3152   3.398   0.090  13.748  0.1703 -0.3066  0.2043
  291POPC   C1A 3153   3.141   0.331  13.333  0.5533 -0.0260  0.2696
  291POPC   D2A 3154   3.035   0.393  12.849 -0.0216 -0.0956 -0.0759
  291POPC   C3A 3155   3.373   0.486  12.601 -0.0021 -0.1035  0.3582
  291POPC   C4A 3156   3.829   0.471  12.471  0.1231  0.0219  0.1500
  291POPC   C1B 3157   3.602   0.218  13.396  0.0921 -0.3560 -0.1052
  291POPC   C2B 3158   3.664   0.195  12.964 -0.1670 -0.0734 -0.1849
  291POPC   C3B 3159   3.658  -0.032  12.580 -0.1199 -0.1483  0.1858
  291POPC   C4B 3160   3.983   0.078  12.249  0.2352  0.0413  0.1884
  292POPC   NC3 3161   2.197   0.880  14.487  0.0528  0.1786 -0.1942
  292POPC   PO4 3162   1.923   1.369  14.428  0.2315 -0.3125  0.2620
  292POPC   GL1 3163   1.733   1.372  13.935  0.0107  0.2247  0.1896
  292POPC   GL2 3164   1.925   1.285  13.734 -0.1626  0.0520  0.0939
  292POPC   C1A 3165   1.561   1.021  13.554 -0.0073 -0.0992  0.1674
  292POPC   D2A 3166   1.522   1.126  13.054  0.2061  0.1015  0.0617
  292POPC   C3A 3167   1.648   0.989  12.628 -0.1049 -0.0074 -0.2336
  292POPC   C4A 3168   1.617   1.044  12.235 -0.0442  0.3378 -0.3354
  292POPC   C1B 3169   1.948   1.330  13.260  0.1355 -0.1156  0.0871
  292POPC   C2B 3170   1.949   1.359  12.777  0.0601  0.1332  0.0716
  292POPC   C3B 3171   2.077   1.237  12.299 -0.0495 -0.2309  0.1121
  292POPC   C4B 3172   2.447   0.965  11.936 -0.1268 -0.0682 -0.1177
  293POPC   NC3 3173   1.711   0.961   9.771 -0.1067  0.1733 -0.0102
  293POPC   PO4 3174   1.281   1.165   9.714  0.0456 -0.0049 -0.2201
  293POPC   GL1 3175   1.260   1.527  10.153 -0.3506  0.0188 -0.4141
  293POPC   GL2 3176   1.500   1.708  10.312  0.2852 -0.1952 -0.2350
  293POPC   C1A 3177   1.172   1.496  10.620  0.2469  0.0851 -0.2030
  293POPC   D2A 3178   1.040   1.430  10.949  0.2341  0.0198 -0.0025
  293POPC   C3A 3179   1.164   1.596  11.337  0.1055 -0.2033  0.2715
  293POPC   C4A 3180   1.194   1.623  11.720  0.1720 -0.1026  0.0493
  293POPC   C1B 3181   1.523   1.825  10.783  0.3148  0.2331 -0.1493
  293POPC   C2B 3182   1.537   1.915  11.173  0.0739 -0.1691  0.1079
  293POPC   C3B 3183   1.392   2.046  11.603 -0.0334  0.4153  0.1174
  293POPC   C4B 3184   1.513   2.279  11.876 -0.0722  0.0048 -0.2778
  294POPC   NC3 3185   2.110   1.719   9.769  0.0569  0.1371  0.1336
  294POPC   PO4 3186   1.963   2.100   9.902 -0.1407 -0.0813  0.2232
  294POPC   GL1 3187   1.999   1.862  10.270 -0.1150 -0.3704  0.0026
  294POPC   GL2 3188   2.350   1.669  10.206 -0.0878 -0.1810  0.1939
  294POPC   C1A 3189   1.988   1.538  10.554 -0.0152  0.0604 -0.1642
  294POPC   D2A 3190   2.058   1.749  10.939 -0.1193  0.3459  0.2298
  294POPC   C3A 3191   2.098   1.860  11.296 -0.1639  0.1856  0.1370
  294POPC   C4A 3192   2.067   1.969  11.750 -0.0536 -0.0558 -0.0803
  294POPC   C1B 3193   2.319   1.964  10.605 -0.2134  0.0639  0.0161
  294POPC   C2B 3194   2.335   2.176  10.875  0.0138  0.1616 -0.0631
  294POPC   C3B 3195   2.373   2.564  10.776  0.2923  0.0375 -0.2012
  294POPC   C4B 3196   2.051   2.913  10.852  0.0403 -0.1597  0.3455
  295POPC   NC3 3197   7.010   5.723  10.040 -0.5167 -0.1029 -0.3868
  295POPC   PO4 3198   6.958   5.322   9.984 -0.1627  0.2659  0.3696
  295POPC   GL1 3199   6.894   5.489  10.418  0.0027 -0.0838 -0.0734
  295POPC   GL2 3200   7.158   5.443  10.507  0.0837  0.0157 -0.2498
  295POPC   C1A 3201   6.784   5.320  10.862 -0.0172  0.1604  0.1512
  295POPC   D2A 3202   6.647   5.057  11.031 -0.1112 -0.0603  0.0624
  295POPC   C3A 3203   6.630   5.050  11.453 -0.1573  0.1587 -0.0700
  295POPC   C4A 3204   6.554   5.059  11.891  0.5298 -0.2482 -0.3937
  295POPC   C1B 3205   7.245   5.582  10.930 -0.0819  0.1226 -0.2168
  295POPC   C2B 3206   7.592   5.774  11.096 -0.1064  0.0284 -0.1423
  295POPC   C3B 3207   7.700   5.868  11.477 -0.1885 -0.3714  0.0846
  295POPC   C4B 3208   7.718   5.985  11.867  0.0034  0.1750 -0.0629
  296POPC   NC3 3209   3.274   2.953   9.987 -0.3661 -0.0068 -0.0098
  296POPC   PO4 3210   3.084   2.747  10.324 -0.0074  0.3524 -0.0800
  296POPC   GL1 3211   2.922   2.438  10.597 -0.0884  0.1519 -0.0205
  296POPC   GL2 3212   2.845   2.203  10.525  0.0979 -0.0089 -0.1919
  296POPC   C1A 3213   2.803   2.300  11.043 -0.0383  0.0232  0.0324
  296POPC   D2A 3214   2.418   2.199  11.446 -0.2260  0.2199 -0.0783
  296POPC   C3A 3215   2.558   2.128  11.890  0.1866  0.2317  0.0511
  296POPC   C4A 3216   2.389   2.033  12.305 -0.0758  0.0387  0.0107
  296POPC   C1B 3217   3.149   2.019  10.810  0.0972 -0.0869 -0.1465
  296POPC   C2B 3218   3.202   2.026  11.262 -0.2356  0.1511  0.0641
  296POPC   C3B 3219   3.148   2.085  11.718 -0.0841  0.4196  0.1127
  296POPC   C4B 3220   3.091   2.264  12.042 -0.0161 -0.0867  0.2425
  297POPC   NC3 3221   5.460  -0.048  10.016 -0.0987 -0.1885 -0.0268
  297POPC   PO4 3222   5.472   0.342  10.272 -0.1587 -0.0007  0.2534
  297POPC   GL1 3223   5.739   0.363  10.571  0.1323 -0.2025 -0.0001
  297POPC   GL2 3224   5.685   0.379  10.925  0.0310  0.0061  0.1621
  297POPC   C1A 3225   6.130   0.452  10.765 -0.1793  0.0861 -0.0493
  297POPC   D2A 3226   6.428   0.246  10.955  0.2520  0.1533 -0.0691
  297POPC   C3A 3227   6.453  -0.185  11.229 -0.1585 -0.1831  0.2916
  297POPC   C4A 3228   6.377  -0.540  11.476  0.0031 -0.1322  0.2043
  297POPC   C1B 3229   6.016   0.362  11.225  0.4559 -0.0708  0.2078
  297POPC   C2B 3230   6.286   0.268  11.569  0.1405 -0.0392  0.2145
  297POPC   C3B 3231   6.458   0.353  12.020 -0.0095 -0.2546 -0.2024
  297POPC   C4B 3232   6.705   0.192  12.376 -0.1148  0.1176  0.0819
  298POPC   NC3 3233   3.897   3.821  10.158 -0.0158 -0.0691 -0.2467
  298POPC   PO4 3234   4.152   4.062  10.069  0.2497  0.0270 -0.2515
  298POPC   GL1 3235   4.115   4.065  10.516 -0.1993  0.0931 -0.0520
  298POPC   GL2 3236   4.385   4.049  10.673 -0.0582  0.1202  0.2551
  298POPC   C1A 3237   3.986   3.683  10.859 -0.1271  0.1017  0.0354
  298POPC   D2A 3238   4.002   3.592  11.295 -0.1449  0.1143 -0.1008
  298POPC   C3A 3239   3.804   3.510  11.649 -0.1250 -0.1425  0.1714
  298POPC   C4A 3240   3.449   3.470  11.714 -0.0993 -0.0503 -0.3307
  298POPC   C1B 3241   4.464   4.346  10.982  0.1167 -0.0238  0.1591
  298POPC   C2B 3242   4.249   4.468  11.349 -0.1198  0.2362 -0.2450
  298POPC   C3B 3243   3.989   4.531  11.722 -0.1803  0.1592 -0.1300
  298POPC   C4B 3244   3.708   4.345  12.110  0.0085 -0.1320 -0.0640
  299DPSM   NC3 3245   6.194   6.724  14.288  0.0501  0.2421  0.3712
  299DPSM   PO4 3246   6.584   6.994  14.323  0.1292 -0.0235  0.1181
  299DPSM   AM1 3247   6.807   7.196  14.134 -0.0679 -0.0977 -0.1005
  299DPSM   AM2 3248   6.454   7.336  13.905  0.3309  0.0001  0.1083
  299DPSM   T1A 3249   6.937   7.328  13.671  0.1703  0.1575  0.0816
  299DPSM   C2A 3250   6.902   7.570  13.242  0.4892 -0.2333  0.0300
  299DPSM   C3A 3251   6.807   8.040  12.955  0.3101  0.0768  0.0573
  299DPSM   C1B 3252   6.509   7.331  13.419 -0.0402 -0.0564 -0.0370
  299DPSM   C2B 3253   6.319   7.194  13.104  0.1693  0.0987  0.1567
  299DPSM   C3B 3254   5.958   7.048  12.982  0.2294 -0.0195  0.2540
  299DPSM   C4B 3255   5.909   6.571  12.935 -0.0482  0.0502 -0.0070
  300DPSM   NC3 3256   3.972   3.463  14.550 -0.0393  0.1872  0.0415
  300DPSM   PO4 3257   4.323   3.543  14.274  0.2575  0.2701 -0.1263
  300DPSM   AM1 3258   4.037   3.581  13.953 -0.2183  0.1903 -0.2542
  300DPSM   AM2 3259   3.687   3.461  14.098  0.4178  0.3750  0.1917
  300DPSM   T1A 3260   4.082   3.519  13.372  0.0281  0.0074 -0.5564
  300DPSM   C2A 3261   4.092   3.375  12.932  0.0091 -0.0503 -0.2070
  300DPSM   C3A 3262   3.981   3.428  12.592  0.3451 -0.0868  0.3908
  300DPSM   C1B 3263   3.589   3.390  13.688  0.0759  0.0461  0.1665
  300DPSM   C2B 3264   3.557   3.339  13.246  0.2210 -0.1782  0.1380
  300DPSM   C3B 3265   3.641   3.006  12.849  0.1399 -0.2455 -0.1624
  300DPSM   C4B 3266   3.589   3.016  12.488  0.1696 -0.2458 -0.1601
  301DPSM   NC3 3267   3.889   4.761  14.327  0.0270 -0.1422  0.1368
  301DPSM   PO4 3268   3.687   4.378  14.202  0.1047 -0.1537 -0.0840
  301DPSM   AM1 3269   3.679   4.620  13.816  0.1512  0.1888 -0.1041
  301DPSM   AM2 3270   3.456   4.514  13.683  0.2885 -0.4782 -0.0523
  301DPSM   T1A 3271   3.745   4.886  13.407  0.1357  0.1360  0.0693
  301DPSM   C2A 3272   3.654   4.868  12.917  0.1417 -0.0246 -0.0420
  301DPSM   C3A 3273   3.503   4.791  12.521  0.2013 -0.2281  0.0802
  301DPSM   C1B 3274   3.478   4.452  13.253 -0.0413  0.0405  0.0300
  301DPSM   C2B 3275   3.493   4.318  12.784  0.4020  0.2728  0.1865
  301DPSM   C3B 3276   3.300   4.118  12.505  0.1035  0.2826  0.0841
  301DPSM   C4B 3277   3.014   4.052  12.169  0.1157  0.0686 -0.2551
  302DPSM   NC3 3278   3.290   1.871  14.281 -0.1828 -0.2664 -0.2719
  302DPSM   PO4 3279   3.630   1.510  14.310 -0.0103  0.3223  0.1908
  302DPSM   AM1 3280   3.446   1.359  13.926  0.0320 -0.4918 -0.1177
  302DPSM   AM2 3281   3.754   1.097  13.996 -0.1758  0.2467 -0.0028
  302DPSM   T1A 3282   3.431   1.389  13.517 -0.0270  0.1196  0.1932
  302DPSM   C2A 3283   3.316   1.464  13.081  0.0971  0.0962 -0.1022
  302DPSM   C3A 3284   2.989   1.431  12.623  0.0042  0.0218 -0.1100
  302DPSM   C1B 3285   3.868   1.146  13.590 -0.2805  0.0775  0.2113
  302DPSM   C2B 3286   3.832   1.236  13.125 -0.0864 -0.1599 -0.0048
  302DPSM   C3B 3287   3.697   1.289  12.768 -0.0886  0.0149 -0.1702
  302DPSM   C4B 3288   3.603   0.941  12.548  0.0238  0.3576  0.1481
  303DPSM   NC3 3289   5.607   5.035  14.470 -0.2464  0.0151  0.2650
  303DPSM   PO4 3290   5.987   5.108  14.265  0.1942 -0.1068 -0.0382
  303DPSM   AM1 3291   6.211   5.294  13.960 -0.0243  0.2815 -0.1688
  303DPSM   AM2 3292   6.469   5.071  13.916 -0.0751  0.1097  0.0152
  303DPSM   T1A 3293   6.072   5.166  13.538  0.0122  0.0420 -0.0221
  303DPSM   C2A 3294   6.032   5.146  13.120 -0.2490  0.0467 -0.1619
  303DPSM   C3A 3295   6.086   5.191  12.635 -0.1820  0.1640  0.1546
  303DPSM   C1B 3296   6.500   4.760  13.527  0.0454 -0.0476 -0.1912
  303DPSM   C2B 3297   6.419   4.785  13.090 -0.2146 -0.0180 -0.0393
  303DPSM   C3B 3298   6.285   4.691  12.640  0.1368  0.1469 -0.0645
  303DPSM   C4B 3299   6.488   4.998  12.409  0.3235 -0.1391 -0.3376
  304DPSM   NC3 3300   6.261   1.207  14.643 -0.2509 -0.1697  0.0687
  304DPSM   PO4 3301   6.098   1.464  14.341  0.1256 -0.1221  0.3293
  304DPSM   AM1 3302   5.980   1.524  14.061 -0.1472 -0.1327 -0.1736
  304DPSM   AM2 3303   5.740   1.336  13.878 -0.4649  0.4330  0.1067
  304DPSM   T1A 3304   6.098   1.615  13.600 -0.3807 -0.3635  0.1883
  304DPSM   C2A 3305   6.137   1.529  13.181 -0.0774  0.1423 -0.2411
  304DPSM   C3A 3306   6.136   1.408  12.879  0.1066 -0.0014 -0.1459
  304DPSM   C1B 3307   5.736   1.264  13.479  0.0704  0.1890 -0.1100
  304DPSM   C2B 3308   5.794   1.144  13.063 -0.1286 -0.0494 -0.1930
  304DPSM   C3B 3309   5.798   0.902  12.651 -0.1022  0.3937 -0.2633
  304DPSM   C4B 3310   5.728   0.544  12.429 -0.1820  0.0159  0.0593
  305DPSM   NC3 3311   7.284   1.419  14.163  0.1404 -0.3654 -0.3203
  305DPSM   PO4 3312   7.112   1.213  14.506  0.2037  0.1759 -0.2230
  305DPSM   AM1 3313   7.048   0.879  14.191  0.0120 -0.1039  0.0001
  305DPSM   AM2 3314   6.869   0.711  14.272 -0.0912  0.1218 -0.1607
  305DPSM   T1A 3315   7.210   0.845  13.712 -0.0637  0.1279  0.0803
  305DPSM   C2A 3316   7.273   0.828  13.219  0.1104 -0.0193 -0.0277
  305DPSM   C3A 3317   7.134   0.915  12.729 -0.0882 -0.0991  0.1331
  305DPSM   C1B 3318   6.630   0.780  13.878 -0.1474 -0.1742  0.5116
  305DPSM   C2B 3319   6.838   1.096  13.631  0.3266 -0.1361  0.1201
  305DPSM   C3B 3320   7.030   1.365  13.518 -0.1480  0.0904  0.1555
  305DPSM   C4B 3321   7.264   1.704  13.431  0.2452  0.2608 -0.0160
  306DPSM   NC3 3322   7.517   7.482  14.647  0.2094 -0.0719 -0.2411
  306DPSM   PO4 3323   7.853   7.186  14.478 -0.1130 -0.0472 -0.0936
  306DPSM   AM1 3324   7.406   7.152  14.245  0.0215 -0.3072  0.1373
  306DPSM   AM2 3325   7.365   7.515  14.075 -0.1774  0.1919 -0.3343
  306DPSM   T1A 3326   7.238   6.968  13.902 -0.1484  0.0461 -0.1361
  306DPSM   C2A 3327   7.377   6.920  13.554 -0.0752 -0.0391  0.1047
  306DPSM   C3A 3328   7.322   6.675  13.108 -0.1495 -0.0465 -0.0691
  306DPSM   C1B 3329   7.434   7.415  13.710 -0.2788  0.2006  0.0773
  306DPSM   C2B 3330   7.391   7.357  13.371  0.3477 -0.1268 -0.0768
  306DPSM   C3B 3331   7.513   7.177  13.107 -0.0553  0.0188 -0.0481
  306DPSM   C4B 3332   7.460   6.909  12.695  0.4661 -0.0970  0.1872
  307DPSM   NC3 3333   6.773   3.299  14.238 -0.1702 -0.3643 -0.0471
  307DPSM   PO4 3334   7.056   3.002  14.034  0.1508  0.1888  0.2866
  307DPSM   AM1 3335   7.023   3.102  13.616  0.1642  0.2504  0.1530
  307DPSM   AM2 3336   6.642   3.124  13.630 -0.3982 -0.0372 -0.2008
  307DPSM   T1A 3337   6.948   3.039  13.151  0.0327  0.0984 -0.1792
  307DPSM   C2A 3338   6.537   2.926  12.899  0.0173 -0.1746 -0.0771
  307DPSM   C3A 3339   6.308   2.920  12.481 -0.1891 -0.1624 -0.1616
  307DPSM   C1B 3340   6.458   3.277  13.228  0.3258  0.0655 -0.3930
  307DPSM   C2B 3341   6.090   3.127  12.883 -0.4960 -0.1396 -0.3538
  307DPSM   C3B 3342   6.017   3.337  12.523  0.0529 -0.0291 -0.3168
  307DPSM   C4B 3343   6.001   3.664  12.141 -0.1996 -0.1568 -0.3134
  308DPSM   NC3 3344   1.466   7.060  14.150  0.0751 -0.0834 -0.2485
  308DPSM   PO4 3345   1.138   7.127  14.327  0.0611 -0.1268  0.1625
  308DPSM   AM1 3346   1.079   7.282  13.927 -0.1151 -0.1259  0.0788
  308DPSM   AM2 3347   0.880   7.463  13.882  0.0833  0.0847  0.0984
  308DPSM   T1A 3348   1.161   7.189  13.482  0.2010 -0.1543 -0.2704
  308DPSM   C2A 3349   1.007   7.187  12.981  0.1419 -0.0714  0.0433
  308DPSM   C3A 3350   0.659   7.421  12.645  0.1286 -0.1511 -0.1850
  308DPSM   C1B 3351   0.788   7.590  13.408 -0.0446  0.0078 -0.2907
  308DPSM   C2B 3352   0.929   7.726  13.024 -0.2138  0.0090 -0.1712
  308DPSM   C3B 3353   0.878   7.938  12.633 -0.0602 -0.2772 -0.1731
  308DPSM   C4B 3354   0.794   8.061  12.252 -0.2441 -0.1912 -0.1723
  309DPSM   NC3 3355   5.595   3.603  14.660 -0.1285  0.2300 -0.0115
  309DPSM   PO4 3356   5.776   3.767  14.273 -0.0336  0.0076  0.2070
  309DPSM   AM1 3357   5.409   3.832  14.034  0.3824  0.0737  0.2077
  309DPSM   AM2 3358   5.209   3.506  14.083  0.1326 -0.1746 -0.2257
  309DPSM   T1A 3359   5.195   3.877  13.700 -0.0586  0.1921 -0.2926
  309DPSM   C2A 3360   5.103   3.872  13.342  0.2841  0.2937 -0.0007
  309DPSM   C3A 3361   5.097   3.629  12.978  0.2124 -0.0329 -0.1419
  309DPSM   C1B 3362   5.065   3.324  13.654 -0.3481  0.1611  0.1913
  309DPSM   C2B 3363   5.066   3.214  13.195 -0.0061 -0.0678  0.3121
  309DPSM   C3B 3364   5.248   3.086  12.837 -0.4424  0.0739 -0.1630
  309DPSM   C4B 3365   5.280   2.729  12.595  0.0567  0.1061  0.1138
  310DPSM   NC3 3366   3.657   6.704  14.493 -0.1351 -0.0539  0.0190
  310DPSM   PO4 3367   3.762   7.145  14.522  0.0423 -0.1432  0.1345
  310DPSM   AM1 3368   3.838   7.060  14.063  0.1112 -0.0863 -0.2536
  310DPSM   AM2 3369   3.651   7.015  13.949  0.0506  0.1233 -0.2324
  310DPSM   T1A 3370   3.878   6.773  13.588 -0.2330 -0.0571  0.0775
  310DPSM   C2A 3371   3.966   6.630  13.107 -0.4104  0.1670 -0.0349
  310DPSM   C3A 3372   4.126   6.398  12.749  0.0975  0.0170 -0.0883
  310DPSM   C1B 3373   3.650   7.186  13.535  0.1144  0.3903 -0.0323
  310DPSM   C2B 3374   3.664   7.097  13.176 -0.0929  0.0095 -0.0574
  310DPSM   C3B 3375   3.807   7.002  12.843  0.2299 -0.1907  0.1321
  310DPSM   C4B 3376   3.735   6.656  12.582 -0.0282 -0.1446 -0.4309
  311DPSM   NC3 3377   2.984   5.084  14.182  0.2043  0.0808  0.0086
  311DPSM   PO4 3378   3.398   4.858  14.197 -0.0351  0.1003 -0.0132
  311DPSM   AM1 3379   3.340   5.091  13.776  0.0145  0.1689  0.1076
  311DPSM   AM2 3380   3.326   5.325  13.896 -0.0378 -0.1626  0.0935
  311DPSM   T1A 3381   3.227   4.869  13.312  0.0464 -0.1289 -0.0395
  311DPSM   C2A 3382   3.169   4.759  12.910  0.2919  0.0812  0.1309
  311DPSM   C3A 3383   3.024   4.536  12.530 -0.3078 -0.2479 -0.0121
  311DPSM   C1B 3384   3.104   5.635  13.646  0.0268  0.1756 -0.1311
  311DPSM   C2B 3385   3.025   5.749  13.111  0.0868 -0.1237  0.1115
  311DPSM   C3B 3386   3.207   6.063  12.939  0.0857  0.0402  0.2263
  311DPSM   C4B 3387   2.989   6.249  12.624 -0.1537  0.0631  0.0592
  312DPSM   NC3 3388   0.944   1.954  10.041  0.2445  0.3121  0.2001
  312DPSM   PO4 3389   1.130   2.461  10.044 -0.1700  0.1523 -0.1095
  312DPSM   AM1 3390   0.898   2.302  10.411  0.3494  0.0092  0.1413
  312DPSM   AM2 3391   1.104   2.001  10.510 -0.1502  0.0706  0.0357
  312DPSM   T1A 3392   0.764   2.273  10.819  0.1931  0.0102  0.1125
  312DPSM   C2A 3393   0.681   2.437  11.235  0.3766  0.1867  0.1648
  312DPSM   C3A 3394   0.534   2.397  11.658  0.0392  0.1353 -0.4154
  312DPSM   C1B 3395   1.077   1.936  10.911  0.1621 -0.1013  0.0721
  312DPSM   C2B 3396   0.982   2.055  11.341 -0.1160  0.2531  0.0323
  312DPSM   C3B 3397   1.025   2.387  11.547  0.2641 -0.0249  0.0986
  312DPSM   C4B 3398   1.236   2.788  11.934 -0.0695 -0.1353 -0.0046
  313DPSM   NC3 3399   0.404   0.942   9.895  0.0782  0.0105  0.1497
  313DPSM   PO4 3400   0.271   1.174  10.237 -0.1041 -0.0500  0.0146
  313DPSM   AM1 3401   0.542   1.236  10.657  0.0452  0.1976  0.4526
  313DPSM   AM2 3402   0.589   1.458  10.701  0.0146  0.0544 -0.0119
  313DPSM   T1A 3403   0.576   1.265  11.133 -0.1408  0.2931 -0.0370
  313DPSM   C2A 3404   0.732   0.959  11.405  0.1099 -0.0377  0.0243
  313DPSM   C3A 3405   0.654   0.465  11.236  0.2215  0.0338  0.0259
  313DPSM   C1B 3406   0.629   1.757  11.091 -0.0237  0.2147  0.0214
  313DPSM   C2B 3407   0.392   1.897  11.424  0.1275  0.4459  0.1734
  313DPSM   C3B 3408   0.169   1.969  11.682  0.0619 -0.1517 -0.0347
  313DPSM   C4B 3409   0.039   2.311  11.928  0.3617  0.3090  0.2095
  314DPSM   NC3 3410   7.035   1.026  10.276 -0.4036 -0.0804 -0.2932
  314DPSM   PO4 3411   7.456   0.808  10.193  0.1889 -0.4123  0.0208
  314DPSM   AM1 3412   7.473   0.993  10.606 -0.0371  0.0860  0.1452
  314DPSM   AM2 3413   7.128   0.948  10.797 -0.1624 -0.0332  0.2350
  314DPSM   T1A 3414   7.701   0.864  11.005 -0.1768 -0.0529 -0.0698
  314DPSM   C2A 3415   7.783   0.814  11.314 -0.0401  0.1535  0.0492
  314DPSM   C3A 3416   7.904   0.671  11.679 -0.0835 -0.2295 -0.1094
  314DPSM   C1B 3417   7.234   0.885  11.155  0.2636 -0.1431  0.0044
  314DPSM   C2B 3418   7.347   0.894  11.503  0.1403  0.1766 -0.0854
  314DPSM   C3B 3419   7.439   0.713  11.855  0.0136 -0.1270  0.0860
  314DPSM   C4B 3420   7.793   0.556  12.119  0.0953 -0.1751  0.1404
  315DPSM   NC3 3421   7.360   6.921   9.875  0.2307  0.0543  0.0730
  315DPSM   PO4 3422   6.924   6.868  10.018 -0.4031 -0.3687 -0.0849
  315DPSM   AM1 3423   7.103   6.805  10.498  0.0439  0.1473 -0.0654
  315DPSM   AM2 3424   7.163   7.020  10.502  0.0561 -0.1609 -0.0413
  315DPSM   T1A 3425   7.055   6.751  10.952 -0.1377  0.2070  0.2813
  315DPSM   C2A 3426   6.849   6.524  11.298 -0.0483  0.1494  0.0028
  315DPSM   C3A 3427   6.615   6.474  11.670  0.1933  0.1653  0.2132
  315DPSM   C1B 3428   7.528   7.018  10.702  0.0227  0.0114 -0.0599
  315DPSM   C2B 3429   7.587   6.717  11.041 -0.2742  0.1161  0.0177
  315DPSM   C3B 3430   7.328   6.793  11.380  0.0950 -0.0863 -0.0729
  315DPSM   C4B 3431   7.295   6.975  11.851  0.3881 -0.1845  0.0259
  316DPSM   NC3 3432   4.125   0.271   9.839  0.0292 -0.2348  0.0567
  316DPSM   PO4 3433   4.236   0.735   9.982  0.0032 -0.0582 -0.0840
  316DPSM   AM1 3434   4.018   0.884  10.366  0.0122  0.1455  0.1034
  316DPSM   AM2 3435   3.727   1.174  10.384 -0.1413 -0.0695  0.1391
  316DPSM   T1A 3436   4.006   0.934  10.766  0.0815 -0.0456  0.0218
  316DPSM   C2A 3437   3.925   0.955  11.149 -0.0379  0.1206 -0.0114
  316DPSM   C3A 3438   3.885   0.851  11.542 -0.2813  0.1644 -0.0712
  316DPSM   C1B 3439   3.754   1.323  10.895 -0.4303 -0.1646 -0.0177
  316DPSM   C2B 3440   3.864   1.417  11.406 -0.6180  0.3518  0.0866
  316DPSM   C3B 3441   3.738   1.438  11.777  0.3061  0.2166 -0.0330
  316DPSM   C4B 3442   3.752   1.477  12.207  0.0608 -0.0001  0.1786
  317DPSM   NC3 3443   6.719   1.951   9.824  0.1460 -0.2786 -0.1753
  317DPSM   PO4 3444   7.000   1.838  10.134 -0.0973  0.2344 -0.2572
  317DPSM   AM1 3445   7.204   1.800  10.538 -0.0811  0.0826 -0.0814
  317DPSM   AM2 3446   6.984   1.429  10.636 -0.2152 -0.2237  0.1700
  317DPSM   T1A 3447   7.200   1.894  10.925  0.1764  0.0547  0.0389
  317DPSM   C2A 3448   7.291   1.799  11.395  0.4696 -0.3226 -0.0191
  317DPSM   C3A 3449   7.270   1.742  11.878  0.1574 -0.0753 -0.1654
  317DPSM   C1B 3450   7.108   1.383  11.088  0.5620  0.1838 -0.1431
  317DPSM   C2B 3451   7.080   1.375  11.544  0.1124  0.4910  0.0981
  317DPSM   C3B 3452   7.124   1.120  11.892  0.1548  0.3544  0.1170
  317DPSM   C4B 3453   6.920   1.052  12.318 -0.1186  0.1510 -0.1445
  318DPSM   NC3 3454   6.035   0.945   9.435  0.1487  0.2132  0.0173
  318DPSM   PO4 3455   5.855   1.163   9.842  0.3762 -0.1900  0.2773
  318DPSM   AM1 3456   5.603   1.140  10.311 -0.1330 -0.0057 -0.1719
  318DPSM   AM2 3457   5.809   0.912  10.526  0.3233  0.1843  0.3663
  318DPSM   T1A 3458   5.531   1.243  10.800 -0.6855 -0.1023 -0.0780
  318DPSM   C2A 3459   5.613   1.242  11.263  0.1064 -0.2573  0.3510
  318DPSM   C3A 3460   5.679   1.396  11.681  0.0404 -0.3333 -0.1024
  318DPSM   C1B 3461   5.867   0.835  10.957 -0.2011 -0.1834  0.4647
  318DPSM   C2B 3462   5.890   0.791  11.321 -0.3414 -0.0379  0.0865
  318DPSM   C3B 3463   5.950   1.007  11.693 -0.3039  0.1291  0.0976
  318DPSM   C4B 3464   5.754   0.979  12.125  0.3313  0.2627 -0.3659
  319DPSM   NC3 3465   0.873   0.021   9.954 -0.1534 -0.0082 -0.0099
  319DPSM   PO4 3466   0.545   0.141  10.297 -0.1747 -0.0229  0.1788
  319DPSM   AM1 3467   0.275   0.116  10.560  0.0176  0.0691 -0.1686
  319DPSM   AM2 3468   0.468   0.384  10.762 -0.1264 -0.0131  0.1230
  319DPSM   T1A 3469  -0.014  -0.075  10.889  0.1177  0.0690  0.1004
  319DPSM   C2A 3470  -0.138  -0.241  11.262 -0.2190  0.1756  0.4600
  319DPSM   C3A 3471  -0.099  -0.105  11.556 -0.1223  0.2399  0.1009
  319DPSM   C1B 3472   0.424   0.080  11.076  0.1805  0.0089 -0.0783
  319DPSM   C2B 3473   0.390   0.052  11.471 -0.2681 -0.0785  0.0430
  319DPSM   C3B 3474   0.569   0.240  11.892 -0.2048  0.2285 -0.1753
  319DPSM   C4B 3475   0.544   0.107  12.243 -0.1854 -0.1919 -0.1011
  320DPSM   NC3 3476   1.827   2.577  10.056  0.0564  0.0196  0.3599
  320DPSM   PO4 3477   2.087   2.860  10.248  0.0702 -0.0627 -0.1246
  320DPSM   AM1 3478   1.668   2.769  10.496 -0.1126  0.1663  0.0626
  320DPSM   AM2 3479   1.401   2.616  10.361 -0.0949 -0.0297 -0.0455
  320DPSM   T1A 3480   1.511   2.789  10.932 -0.1753  0.1458 -0.0351
  320DPSM   C2A 3481   1.515   3.070  11.350  0.1961  0.1195 -0.2062
  320DPSM   C3A 3482   1.349   3.280  11.723  0.0480  0.1780 -0.2511
  320DPSM   C1B 3483   1.286   2.349  10.749 -0.0297 -0.3085  0.1494
  320DPSM   C2B 3484   1.323   2.363  11.160 -0.0116 -0.0988 -0.0576
  320DPSM   C3B 3485   1.453   2.558  11.407  0.1026 -0.3292 -0.0693
  320DPSM   C4B 3486   1.705   2.840  11.724 -0.2853  0.2111  0.5037
  321DPSM   NC3 3487   4.578   0.805  10.399 -0.0030 -0.1382  0.0896
  321DPSM   PO4 3488   4.888   0.577  10.255  0.0056 -0.1111  0.1311
  321DPSM   AM1 3489   4.838   0.433  10.636 -0.0770 -0.1627  0.0655
  321DPSM   AM2 3490   5.095   0.368  10.681 -0.0527  0.0349 -0.2614
  321DPSM   T1A 3491   4.865   0.694  10.977  0.2212  0.3311  0.0537
  321DPSM   C2A 3492   4.782   0.903  11.416  0.4564  0.0371 -0.1941
  321DPSM   C3A 3493   4.754   0.859  11.919 -0.1662 -0.3624  0.0758
  321DPSM   C1B 3494   5.250   0.159  10.962  0.2143 -0.1529  0.1264
  321DPSM   C2B 3495   5.460   0.354  11.333  0.2195  0.1764  0.0426
  321DPSM   C3B 3496   5.728   0.399  11.593  0.4657 -0.2153  0.0626
  321DPSM   C4B 3497   5.955   0.497  12.000  0.2443 -0.0691  0.1632
  322DPSM   NC3 3498   6.741   7.259  10.273 -0.0721 -0.1288 -0.1354
  322DPSM   PO4 3499   7.062   7.537  10.405  0.0166  0.0063 -0.3240
  322DPSM   AM1 3500   6.974   7.433  10.729  0.0774  0.1596 -0.2045
  322DPSM   AM2 3501   6.673   7.273  10.786 -0.0816  0.1799 -0.0625
  322DPSM   T1A 3502   6.877   7.520  11.145 -0.1215 -0.1884 -0.0731
  322DPSM   C2A 3503   6.925   7.530  11.504 -0.2527 -0.0612  0.0317
  322DPSM   C3A 3504   6.950   7.628  11.931  0.0225  0.0940 -0.3241
  322DPSM   C1B 3505   6.835   7.068  11.221 -0.1218  0.1472  0.1140
  322DPSM   C2B 3506   6.850   6.918  11.619 -0.1194  0.0107 -0.0974
  322DPSM   C3B 3507   7.077   6.493  11.790  0.4145 -0.1773 -0.0944
  322DPSM   C4B 3508   7.260   6.219  12.137 -0.0474 -0.1007  0.0555
  323DPSM   NC3 3509   5.430   6.680  10.142  0.0321  0.2164  0.1418
  323DPSM   PO4 3510   5.802   6.987  10.234  0.1246  0.4599  0.1195
  323DPSM   AM1 3511   5.638   6.902  10.569 -0.3039 -0.3843  0.0336
  323DPSM   AM2 3512   5.890   6.958  10.725  0.0451 -0.1408 -0.0169
  323DPSM   T1A 3513   5.372   7.052  11.000 -0.1755 -0.0162 -0.1250
  323DPSM   C2A 3514   5.414   6.985  11.413  0.1001  0.0435  0.3328
  323DPSM   C3A 3515   5.151   6.814  11.655  0.0275 -0.2562  0.2362
  323DPSM   C1B 3516   5.975   6.829  11.198 -0.1199 -0.1786  0.2615
  323DPSM   C2B 3517   5.825   6.909  11.618 -0.1052 -0.2285  0.0007
  323DPSM   C3B 3518   5.755   6.880  12.108 -0.0386  0.1244  0.2051
  323DPSM   C4B 3519   5.653   6.827  12.591 -0.2643  0.0390  0.0876
  324DPSM   NC3 3520   6.206   0.991  10.250  0.2320 -0.2885 -0.2405
  324DPSM   PO4 3521   6.587   1.167  10.394  0.2187  0.0154  0.0606
  324DPSM   AM1 3522   6.645   1.091  10.828 -0.3730  0.2216  0.2280
  324DPSM   AM2 3523   6.549   0.769  10.693 -0.1108 -0.1528  0.0559
  324DPSM   T1A 3524   6.694   1.116  11.215 -0.1360 -0.0420 -0.0904
  324DPSM   C2A 3525   6.632   1.164  11.648 -0.1809  0.3046  0.2938
  324DPSM   C3A 3526   6.677   1.371  11.962 -0.4315  0.2518  0.2994
  324DPSM   C1B 3527   6.347   0.746  11.112 -0.1874 -0.2562 -0.1790
  324DPSM   C2B 3528   6.348   0.752  11.562  0.0457 -0.0073  0.2752
  324DPSM   C3B 3529   6.313   0.858  11.994 -0.3120  0.2716  0.0347
  324DPSM   C4B 3530   6.190   0.801  12.360 -0.2352 -0.1263 -0.2928
  325PNSM   NC3 3531   6.749   5.551  14.513  0.0910  0.0584 -0.0527
  325PNSM   PO4 3532   6.663   5.517  14.097  0.0949  0.1266 -0.1553
  325PNSM   AM1 3533   6.522   5.590  13.739 -0.1062  0.3862  0.0454
  325PNSM   AM2 3534   6.199   5.783  13.894 -0.1208 -0.0265  0.2162
  325PNSM   T1A 3535   6.562   5.885  13.313  0.2016 -0.1150 -0.1024
  325PNSM   C2A 3536   6.660   5.958  12.877  0.1738 -0.4564  0.2787
  325PNSM   C3A 3537   6.702   5.967  12.466 -0.4281  0.0510  0.1521
  325PNSM   C1B 3538   6.162   5.623  13.414 -0.3590  0.0478  0.0328
  325PNSM   C2B 3539   6.139   5.635  13.051  0.0827 -0.1049 -0.0724
  325PNSM   C3B 3540   6.105   5.709  12.667  0.0713 -0.1883 -0.1115
  325PNSM   D4B 3541   6.104   5.869  12.324 -0.0321  0.1029  0.2289
  325PNSM   C5B 3542   5.714   5.923  12.091 -0.0417  0.0688  0.3112
  325PNSM   C6B 3543   5.289   5.951  12.056  0.0273 -0.0515 -0.1324
  326PNSM   NC3 3544   6.317   4.663  14.223  0.6616 -0.1776  0.0532
  326PNSM   PO4 3545   5.786   4.621  14.211 -0.0243  0.1044  0.0012
  326PNSM   AM1 3546   5.900   4.684  13.841 -0.2257  0.1430  0.1861
  326PNSM   AM2 3547   6.128   4.478  13.770 -0.0377  0.1896  0.4659
  326PNSM   T1A 3548   5.927   4.711  13.355 -0.1570  0.4088  0.1122
  326PNSM   C2A 3549   5.900   4.692  12.950  0.0835  0.0048 -0.1884
  326PNSM   C3A 3550   5.790   4.601  12.525 -0.2153 -0.0747 -0.0561
  326PNSM   C1B 3551   6.284   4.347  13.414 -0.2596 -0.0091 -0.2504
  326PNSM   C2B 3552   6.162   4.277  13.040  0.1221 -0.2747 -0.0792
  326PNSM   C3B 3553   6.109   4.200  12.644 -0.0592 -0.0244 -0.1225
  326PNSM   D4B 3554   5.994   4.196  12.179 -0.2290  0.0465  0.3193
  326PNSM   C5B 3555   5.598   4.521  11.896 -0.1866 -0.0430 -0.0940
  326PNSM   C6B 3556   5.288   4.599  11.485  0.0356 -0.1475 -0.1582
  327PNSM   NC3 3557   7.047   3.521  14.595  0.0613 -0.0659  0.0255
  327PNSM   PO4 3558   7.268   3.415  14.276 -0.0819  0.1689  0.0472
  327PNSM   AM1 3559   7.134   3.563  13.893 -0.1741 -0.1517  0.0967
  327PNSM   AM2 3560   6.826   3.641  13.910 -0.2628  0.0592  0.1725
  327PNSM   T1A 3561   7.271   3.509  13.423  0.1699  0.2669 -0.1757
  327PNSM   C2A 3562   7.328   3.386  13.008  0.0141  0.0592 -0.0742
  327PNSM   C3A 3563   7.172   3.418  12.655  0.2381 -0.0966 -0.0819
  327PNSM   C1B 3564   6.804   3.583  13.485  0.0829 -0.0590 -0.1369
  327PNSM   C2B 3565   6.832   3.531  12.988  0.0551  0.0630 -0.0677
  327PNSM   C3B 3566   6.498   3.465  12.653  0.1300  0.0611  0.2253
  327PNSM   D4B 3567   6.394   3.412  12.230 -0.1301  0.1322 -0.1543
  327PNSM   C5B 3568   6.418   3.704  11.908  0.2574 -0.2372 -0.1136
  327PNSM   C6B 3569   6.147   4.005  11.679  0.0162  0.0100 -0.0782
  328PNSM   NC3 3570   0.923   1.323  14.382 -0.0302 -0.2168  0.0542
  328PNSM   PO4 3571   0.970   1.706  14.265  0.0964  0.1254 -0.0464
  328PNSM   AM1 3572   0.927   1.433  13.930 -0.2446 -0.1119  0.0771
  328PNSM   AM2 3573   0.817   1.654  13.730  0.1036  0.1275  0.0817
  328PNSM   T1A 3574   1.023   1.166  13.501  0.0925 -0.0245  0.2384
  328PNSM   C2A 3575   0.921   0.980  13.091  0.1810 -0.1437 -0.0376
  328PNSM   C3A 3576   0.872   0.971  12.689  0.0244  0.3582  0.1541
  328PNSM   C1B 3577   0.777   1.573  13.331 -0.0494  0.1435 -0.0397
  328PNSM   C2B 3578   0.720   1.438  12.910  0.4518 -0.0264  0.2050
  328PNSM   C3B 3579   0.686   1.319  12.498  0.0572 -0.0445 -0.0278
  328PNSM   D4B 3580   0.468   1.050  12.177  0.1816 -0.1706  0.1703
  328PNSM   C5B 3581   0.618   1.252  11.793 -0.0513  0.2374  0.0056
  328PNSM   C6B 3582   0.712   1.512  11.564  0.0056  0.1746  0.0618
  329PNSM   NC3 3583   3.521   3.921  14.268  0.0839 -0.1600 -0.0816
  329PNSM   PO4 3584   3.909   3.935  14.360  0.0208 -0.0109  0.1120
  329PNSM   AM1 3585   4.165   4.015  14.079 -0.0487  0.3006 -0.0297
  329PNSM   AM2 3586   4.140   4.360  13.965  0.2685  0.1201  0.1011
  329PNSM   T1A 3587   4.290   3.941  13.642  0.0902  0.2622  0.1123
  329PNSM   C2A 3588   4.276   4.075  13.177  0.4149  0.1047  0.0678
  329PNSM   C3A 3589   4.327   4.356  12.780 -0.1846 -0.2360 -0.0923
  329PNSM   C1B 3590   3.955   4.365  13.506 -0.1487  0.1751 -0.1463
  329PNSM   C2B 3591   3.953   4.523  13.051  0.1104  0.1184 -0.2432
  329PNSM   C3B 3592   3.974   4.621  12.468  0.0227 -0.2679 -0.3046
  329PNSM   D4B 3593   4.027   4.802  12.104  0.0107 -0.0742 -0.0857
  329PNSM   C5B 3594   4.261   5.140  12.185 -0.1249  0.0350  0.0270
  329PNSM   C6B 3595   4.382   5.577  12.024 -0.1655 -0.2880 -0.0087
  330PNSM   NC3 3596   4.092   2.208  14.215  0.0311  0.1655 -0.2153
  330PNSM   PO4 3597   3.595   2.283  14.260 -0.1307  0.1134 -0.1331
  330PNSM   AM1 3598   3.405   2.177  13.848 -0.0639  0.1042  0.2839
  330PNSM   AM2 3599   3.411   2.416  13.602  0.4202  0.0146  0.0557
  330PNSM   T1A 3600   3.376   1.954  13.447 -0.2613 -0.1183  0.0366
  330PNSM   C2A 3601   3.287   1.943  12.869  0.0818 -0.0424 -0.7011
  330PNSM   C3A 3602   3.438   1.744  12.613 -0.0548 -0.1653 -0.0579
  330PNSM   C1B 3603   3.347   2.654  13.249  0.2796 -0.0013 -0.0494
  330PNSM   C2B 3604   3.257   2.709  12.759 -0.2114  0.0970  0.1379
  330PNSM   C3B 3605   2.950   2.436  12.597  0.2993  0.1633 -0.3317
  330PNSM   D4B 3606   2.641   2.444  12.343 -0.1419 -0.2216 -0.2632
  330PNSM   C5B 3607   2.725   2.698  11.995  0.1981  0.1453  0.0457
  330PNSM   C6B 3608   2.539   2.936  11.695  0.0377  0.1068  0.0464
  331PNSM   NC3 3609   5.719   6.074  14.300 -0.3812  0.1132  0.0608
  331PNSM   PO4 3610   5.273   6.019  14.318 -0.2259  0.1180  0.1426
  331PNSM   AM1 3611   5.330   5.888  13.920 -0.2702  0.1559  0.0604
  331PNSM   AM2 3612   5.701   6.039  13.754 -0.2155  0.0647  0.1552
  331PNSM   T1A 3613   5.320   6.002  13.396  0.2305 -0.2143 -0.1849
  331PNSM   C2A 3614   5.335   6.044  13.002 -0.0128 -0.0560 -0.0091
  331PNSM   C3A 3615   5.384   6.165  12.563 -0.0583 -0.0591 -0.0618
  331PNSM   C1B 3616   5.815   5.974  13.325 -0.0224  0.2974 -0.1174
  331PNSM   C2B 3617   5.826   6.077  12.868 -0.0102 -0.0537  0.1235
  331PNSM   C3B 3618   6.254   6.170  12.745  0.0090 -0.0409  0.1762
  331PNSM   D4B 3619   6.271   6.493  12.461  0.0178 -0.0696 -0.1396
  331PNSM   C5B 3620   6.127   6.859  12.530 -0.0643  0.0290 -0.0272
  331PNSM   C6B 3621   6.179   7.321  12.660 -0.3554 -0.1936 -0.1312
  332PNSM   NC3 3622   2.087   1.802  14.582  0.1534 -0.0850  0.0195
  332PNSM   PO4 3623   1.723   2.160  14.515 -0.1196  0.0967 -0.0742
  332PNSM   AM1 3624   2.061   2.147  14.145  0.0912  0.2622 -0.0809
  332PNSM   AM2 3625   2.087   2.388  14.035  0.1243 -0.1901  0.0251
  332PNSM   T1A 3626   2.362   2.093  13.779  0.0934 -0.1695 -0.2511
  332PNSM   C2A 3627   2.481   2.225  13.321  0.2178 -0.1252  0.1544
  332PNSM   C3A 3628   2.507   2.244  12.926  0.2010  0.1141 -0.0253
  332PNSM   C1B 3629   2.054   2.394  13.567 -0.0866 -0.2464 -0.1716
  332PNSM   C2B 3630   2.074   2.453  13.089 -0.2610  0.0537 -0.1723
  332PNSM   C3B 3631   2.065   2.387  12.700  0.2263 -0.1902  0.0404
  332PNSM   D4B 3632   2.142   2.627  12.260 -0.1821  0.1568 -0.0829
  332PNSM   C5B 3633   1.956   3.044  12.085 -0.0782 -0.0101 -0.0534
  332PNSM   C6B 3634   1.850   3.281  11.755 -0.1718 -0.0211 -0.0333
  333PNSM   NC3 3635   3.625   1.022  14.623  0.1946 -0.2807  0.1765
  333PNSM   PO4 3636   3.715   0.598  14.327  0.1947  0.0664  0.1346
  333PNSM   AM1 3637   3.882   0.566  14.037 -0.1973  0.3878 -0.1346
  333PNSM   AM2 3638   3.756   0.457  13.856 -0.0779  0.1326  0.0496
  333PNSM   T1A 3639   4.144   0.832  13.754 -0.1192 -0.0138  0.4438
  333PNSM   C2A 3640   4.282   0.872  13.247 -0.0625  0.0350 -0.1954
  333PNSM   C3A 3641   4.296   0.580  12.987 -0.1866  0.0753  0.1522
  333PNSM   C1B 3642   3.916   0.604  13.404  0.1045 -0.1783 -0.3257
  333PNSM   C2B 3643   3.871   0.791  13.001  0.3501 -0.2213 -0.1533
  333PNSM   C3B 3644   4.150   0.969  12.675  0.0091  0.0165  0.1873
  333PNSM   D4B 3645   4.596   0.936  12.377  0.0708 -0.2089 -0.2377
  333PNSM   C5B 3646   4.895   0.691  12.602 -0.1494  0.2504 -0.2435
  333PNSM   C6B 3647   5.157   0.431  12.683 -0.3264  0.1394  0.1259
  334PNSM   NC3 3648   1.155   4.208   9.923  0.2637  0.0547  0.3914
  334PNSM   PO4 3649   1.262   3.730   9.988  0.2123 -0.2827  0.2159
  334PNSM   AM1 3650   1.343   3.478  10.350 -0.2767  0.0595 -0.0586
  334PNSM   AM2 3651   1.224   3.250  10.445 -0.0428  0.1558 -0.1086
  334PNSM   T1A 3652   1.662   3.368  10.676 -0.2528  0.0346  0.0561
  334PNSM   C2A 3653   1.780   3.433  11.080  0.3192  0.0579 -0.0270
  334PNSM   C3A 3654   1.660   3.540  11.404  0.1372  0.1267 -0.0452
  334PNSM   C1B 3655   1.248   3.308  10.921  0.0675 -0.0871 -0.0360
  334PNSM   C2B 3656   1.185   3.481  11.233  0.1557  0.3888  0.2273
  334PNSM   C3B 3657   0.939   3.591  11.524  0.3905 -0.1146  0.0153
  334PNSM   D4B 3658   1.060   3.532  12.012  0.2303 -0.1451 -0.0454
  334PNSM   C5B 3659   1.175   3.901  12.286  0.0654  0.0102 -0.3824
  334PNSM   C6B 3660   1.529   4.227  12.186 -0.0388 -0.0742 -0.0598
  335PNSM   NC3 3661   4.825   6.272  10.443 -0.1808  0.1615 -0.0275
  335PNSM   PO4 3662   4.901   6.623  10.196 -0.0673 -0.0496 -0.1842
  335PNSM   AM1 3663   4.690   6.754  10.547  0.0012 -0.2707  0.0396
  335PNSM   AM2 3664   4.333   6.701  10.620 -0.2729 -0.1957  0.0341
  335PNSM   T1A 3665   4.552   6.952  10.957  0.0447  0.2785  0.0523
  335PNSM   C2A 3666   4.459   7.275  11.283 -0.3881 -0.0973  0.0738
  335PNSM   C3A 3667   4.623   7.440  11.644 -0.0154 -0.0157 -0.0221
  335PNSM   C1B 3668   4.460   6.414  10.957 -0.1231  0.0890 -0.1975
  335PNSM   C2B 3669   4.372   6.125  11.258  0.1215  0.0297  0.1269
  335PNSM   C3B 3670   4.557   5.925  11.655 -0.0847  0.1007  0.1126
  335PNSM   D4B 3671   4.621   6.075  12.029 -0.1006 -0.1207 -0.0080
  335PNSM   C5B 3672   4.504   6.333  12.356  0.0021  0.1215 -0.0368
  335PNSM   C6B 3673   4.587   6.602  12.727 -0.4212  0.3644 -0.0444
  336PNSM   NC3 3674   6.558   1.733  10.289 -0.1233  0.1012  0.2278
  336PNSM   PO4 3675   6.555   2.202  10.236  0.0491 -0.4016  0.0918
  336PNSM   AM1 3676   6.684   2.082  10.584  0.2188 -0.1474 -0.0806
  336PNSM   AM2 3677   6.968   2.348  10.469 -0.0108  0.0981  0.2140
  336PNSM   T1A 3678   6.525   2.228  11.101  0.0439 -0.1679  0.0604
  336PNSM   C2A 3679   6.600   2.266  11.582  0.0737  0.2171  0.1260
  336PNSM   C3A 3680   6.668   2.349  11.951  0.2348 -0.4126  0.1039
  336PNSM   C1B 3681   7.040   2.375  10.876 -0.0677 -0.0720  0.2103
  336PNSM   C2B 3682   7.041   2.259  11.243  0.1594  0.4422  0.0955
  336PNSM   C3B 3683   7.073   2.164  11.664 -0.3699 -0.4351  0.0445
  336PNSM   D4B 3684   7.025   2.073  12.117 -0.3027  0.0026  0.0020
  336PNSM   C5B 3685   6.984   1.623  12.241  0.1364 -0.2747 -0.2287
  336PNSM   C6B 3686   7.203   1.418  12.558 -0.0729  0.1307 -0.3147
  337PNSM   NC3 3687   5.345   3.360   9.659 -0.1226 -0.0462  0.1780
  337PNSM   PO4 3688   5.590   3.443   9.965  0.1969  0.2825  0.1795
  337PNSM   AM1 3689   5.471   3.492  10.330  0.3006 -0.0077  0.0014
  337PNSM   AM2 3690   5.248   3.777  10.441 -0.0167  0.0546 -0.1427
  337PNSM   T1A 3691   5.536   3.345  10.676 -0.0515 -0.2780  0.0060
  337PNSM   C2A 3692   5.532   3.453  11.167  0.3450 -0.1729  0.1152
  337PNSM   C3A 3693   5.516   3.618  11.583 -0.0389 -0.0169  0.0892
  337PNSM   C1B 3694   5.298   3.776  10.824 -0.1235 -0.2159  0.3165
  337PNSM   C2B 3695   5.136   3.894  11.238 -0.2880 -0.0287  0.0426
  337PNSM   C3B 3696   5.038   4.018  11.695 -0.2998 -0.1584 -0.2155
  337PNSM   D4B 3697   5.058   4.390  11.891 -0.0853 -0.0381  0.0674
  337PNSM   C5B 3698   4.955   4.378  12.228  0.4899 -0.0314  0.3080
  337PNSM   C6B 3699   4.866   4.520  12.662 -0.3993 -0.1177 -0.3955
  338PNSM   NC3 3700   4.825   5.271   9.594  0.0998  0.0951  0.3352
  338PNSM   PO4 3701   4.963   5.056  10.004  0.0548  0.1035 -0.1725
  338PNSM   AM1 3702   5.066   5.119  10.345 -0.0326  0.2596 -0.0020
  338PNSM   AM2 3703   4.938   5.479  10.451  0.0255 -0.3381 -0.0683
  338PNSM   T1A 3704   5.491   5.227  10.507 -0.2606  0.1499  0.1559
  338PNSM   C2A 3705   5.623   5.570  10.855 -0.0600  0.2726 -0.0143
  338PNSM   C3A 3706   5.671   5.544  11.257 -0.3753 -0.0810  0.4500
  338PNSM   C1B 3707   5.040   5.314  10.788  0.1634  0.1910  0.1144
  338PNSM   C2B 3708   4.897   5.126  11.184  0.1149  0.0943 -0.0972
  338PNSM   C3B 3709   4.922   4.979  11.516  0.1647  0.0272 -0.2054
  338PNSM   D4B 3710   5.104   4.865  11.867 -0.3564  0.0048 -0.0525
  338PNSM   C5B 3711   4.890   4.905  12.251 -0.0216  0.1588  0.0311
  338PNSM   C6B 3712   4.736   5.251  12.344 -0.0917 -0.0421  0.0541
  339PNSM   NC3 3713   3.377   4.425   9.831 -0.0011 -0.0006 -0.2586
  339PNSM   PO4 3714   2.968   4.079   9.756  0.3666  0.0136 -0.4279
  339PNSM   AM1 3715   3.017   4.162  10.151 -0.1053  0.0852 -0.1729
  339PNSM   AM2 3716   2.717   4.080  10.330  0.1733  0.2877  0.4069
  339PNSM   T1A 3717   3.162   4.225  10.585  0.0354  0.0135  0.0022
  339PNSM   C2A 3718   3.107   4.357  10.973 -0.0272 -0.3383  0.0032
  339PNSM   C3A 3719   2.988   4.481  11.294  0.0143  0.1919  0.0264
  339PNSM   C1B 3720   2.647   4.349  10.676  0.1010  0.1095 -0.0371
  339PNSM   C2B 3721   2.509   4.421  11.143  0.0799  0.3022  0.2521
  339PNSM   C3B 3722   2.293   4.196  11.493  0.0410 -0.1165  0.1259
  339PNSM   D4B 3723   2.474   3.960  11.708 -0.1696  0.0451 -0.0879
  339PNSM   C5B 3724   2.474   3.921  12.186 -0.4310  0.1797 -0.0650
  339PNSM   C6B 3725   2.786   3.573  12.394  0.3177 -0.1600 -0.0507
  340PNSM   NC3 3726   5.387   5.718  10.304  0.1133  0.2818 -0.2103
  340PNSM   PO4 3727   5.306   6.154  10.288  0.1848 -0.1668  0.0102
  340PNSM   AM1 3728   5.250   6.110  10.700  0.1813 -0.4008 -0.1824
  340PNSM   AM2 3729   5.040   5.934  10.741 -0.0698  0.2221  0.0444
  340PNSM   T1A 3730   5.407   5.967  11.112 -0.2075 -0.4398 -0.2107
  340PNSM   C2A 3731   5.418   5.874  11.539 -0.0778  0.2199  0.2929
  340PNSM   C3A 3732   5.579   5.634  11.760 -0.3756  0.0867 -0.1589
  340PNSM   C1B 3733   4.834   5.999  11.217 -0.2740 -0.0318  0.1363
  340PNSM   C2B 3734   5.012   6.121  11.586 -0.4316 -0.1986  0.2236
  340PNSM   C3B 3735   4.984   6.434  11.911 -0.0424  0.1180  0.1055
  340PNSM   D4B 3736   4.751   6.730  12.095  0.4405  0.1954  0.3662
  340PNSM   C5B 3737   4.950   7.084  12.056 -0.0656 -0.3636 -0.3027
  340PNSM   C6B 3738   5.376   7.186  11.983  0.1763 -0.4915 -0.2092
  341PNSM   NC3 3739   4.951   6.499   9.713  0.1149  0.2366 -0.0749
  341PNSM   PO4 3740   4.589   6.275   9.707 -0.1506 -0.2120  0.0737
  341PNSM   AM1 3741   4.425   6.094  10.071 -0.2811 -0.0731 -0.0590
  341PNSM   AM2 3742   4.237   5.849  10.036 -0.2713 -0.2075 -0.0117
  341PNSM   T1A 3743   4.260   6.199  10.465 -0.3093 -0.0985  0.0104
  341PNSM   C2A 3744   4.105   6.056  10.864 -0.2449  0.0119  0.0223
  341PNSM   C3A 3745   4.075   5.718  11.026 -0.1938 -0.2165 -0.1035
  341PNSM   C1B 3746   3.998   5.801  10.470  0.0575 -0.0036  0.0301
  341PNSM   C2B 3747   3.787   5.569  10.679  0.0097 -0.2521  0.0990
  341PNSM   C3B 3748   3.581   5.504  11.108  0.0533  0.1609  0.1409
  341PNSM   D4B 3749   3.643   5.398  11.500  0.1067 -0.0008 -0.3793
  341PNSM   C5B 3750   3.352   5.264  11.746 -0.4015 -0.1753 -0.1471
  341PNSM   C6B 3751   3.001   5.533  12.019 -0.1766  0.0893 -0.3534
  342PNSM   NC3 3752   3.565   6.695  10.233 -0.0646 -0.1427  0.4639
  342PNSM   PO4 3753   3.533   6.436   9.842  0.0484 -0.0002  0.3286
  342PNSM   AM1 3754   3.249   6.382  10.124 -0.0416 -0.0396 -0.0379
  342PNSM   AM2 3755   3.293   6.161  10.248  0.1637 -0.1561  0.1619
  342PNSM   T1A 3756   3.272   6.432  10.626  0.2952  0.1985  0.0895
  342PNSM   C2A 3757   3.276   6.317  10.999 -0.3831 -0.1950  0.1171
  342PNSM   C3A 3758   3.174   6.208  11.459 -0.0171  0.3445 -0.1988
  342PNSM   C1B 3759   3.616   6.124  10.560 -0.1679 -0.2142 -0.0980
  342PNSM   C2B 3760   3.642   5.978  10.930  0.1707 -0.1531 -0.0221
  342PNSM   C3B 3761   3.605   5.992  11.312 -0.2706  0.3336  0.0413
  342PNSM   D4B 3762   3.999   5.963  11.505 -0.1425 -0.0422  0.1296
  342PNSM   C5B 3763   4.131   5.956  11.964  0.0223 -0.1019  0.0499
  342PNSM   C6B 3764   3.996   6.081  12.337 -0.3237 -0.2331  0.2818
  343PLSM   NC3 3765   1.734   1.764  14.178  0.2235  0.0901 -0.0023
  343PLSM   PO4 3766   1.403   1.738  14.049  0.0965 -0.3015 -0.3113
  343PLSM   AM1 3767   1.221   1.988  13.785 -0.0167 -0.0242 -0.1563
  343PLSM   AM2 3768   0.953   2.101  13.986 -0.2026 -0.1780 -0.0194
  343PLSM   T1A 3769   1.065   2.097  13.326 -0.0068 -0.0426 -0.3636
  343PLSM   C2A 3770   1.121   1.980  12.860  0.1835 -0.1153  0.3380
  343PLSM   C3A 3771   1.300   1.888  12.422 -0.1502 -0.0776 -0.1272
  343PLSM   C1B 3772   0.861   2.501  13.759  0.0037 -0.0663 -0.0508
  343PLSM   C2B 3773   0.936   2.592  13.327 -0.1548  0.1468 -0.0324
  343PLSM   C3B 3774   0.928   2.479  12.872 -0.1608  0.0143 -0.1088
  343PLSM   C4B 3775   1.163   2.442  12.353 -0.0279  0.6387  0.1139
  343PLSM   C5B 3776   1.020   2.195  12.040  0.0008  0.0610 -0.0929
  343PLSM   C6B 3777   0.785   1.936  11.742 -0.2800 -0.1790 -0.0486
  344PLSM   NC3 3778   1.230   6.057  14.206  0.1509  0.0750  0.0330
  344PLSM   PO4 3779   1.039   5.722  13.985 -0.2330  0.3396 -0.2235
  344PLSM   AM1 3780   0.867   5.952  13.701  0.3961 -0.5190 -0.2785
  344PLSM   AM2 3781   0.905   6.303  13.677 -0.1294 -0.0944  0.1576
  344PLSM   T1A 3782   0.834   6.113  13.297  0.2210  0.0550 -0.2710
  344PLSM   C2A 3783   1.099   6.194  12.993  0.0978  0.0578 -0.1218
  344PLSM   C3A 3784   0.997   6.318  12.600  0.1403  0.2285 -0.1931
  344PLSM   C1B 3785   1.315   6.316  13.483 -0.2612  0.2738 -0.1117
  344PLSM   C2B 3786   1.552   6.262  13.101 -0.1050 -0.1328  0.0922
  344PLSM   C3B 3787   1.617   6.163  12.592  0.0083 -0.1265 -0.0785
  344PLSM   C4B 3788   1.796   5.994  12.253 -0.2890  0.1755  0.0822
  344PLSM   C5B 3789   1.570   5.683  11.973  0.1381 -0.1917  0.0104
  344PLSM   C6B 3790   1.457   5.238  11.814  0.1208 -0.3149  0.1333
  345PLSM   NC3 3791  -0.417   6.284  14.376 -0.0381 -0.1179  0.0548
  345PLSM   PO4 3792  -0.096   5.997  14.392  0.1822  0.3127  0.1033
  345PLSM   AM1 3793   0.074   5.744  14.071 -0.0762  0.0486  0.2368
  345PLSM   AM2 3794   0.478   5.789  13.963 -0.3344 -0.0281  0.0477
  345PLSM   T1A 3795  -0.051   5.812  13.526  0.1071 -0.3409 -0.0365
  345PLSM   C2A 3796  -0.053   5.682  13.145 -0.1290  0.0589 -0.2422
  345PLSM   C3A 3797  -0.212   5.290  13.177  0.1571  0.1859  0.2608
  345PLSM   C1B 3798   0.453   5.636  13.534  0.1148 -0.2166  0.1809
  345PLSM   C2B 3799   0.402   5.443  13.161 -0.0231 -0.1388  0.0804
  345PLSM   C3B 3800   0.191   5.481  12.696 -0.2646  0.3635 -0.0832
  345PLSM   C4B 3801   0.117   5.733  12.312 -0.1049  0.1505  0.3205
  345PLSM   C5B 3802   0.094   5.456  11.989 -0.1017  0.0463 -0.3561
  345PLSM   C6B 3803   0.111   5.127  11.692 -0.1026  0.1750 -0.0424
  346PLSM   NC3 3804   4.468   6.532  14.238 -0.0761 -0.4714 -0.0996
  346PLSM   PO4 3805   4.362   6.947  14.037  0.2100  0.0974 -0.1682
  346PLSM   AM1 3806   4.191   7.145  13.702 -0.1899 -0.2755 -0.0204
  346PLSM   AM2 3807   3.966   7.512  13.680  0.1366  0.0223 -0.1172
  346PLSM   T1A 3808   4.143   7.187  13.281  0.1656  0.0729  0.0371
  346PLSM   C2A 3809   4.305   6.954  12.855 -0.0222  0.2583 -0.1665
  346PLSM   C3A 3810   4.216   6.777  12.380  0.2007  0.2085  0.1131
  346PLSM   C1B 3811   4.084   7.640  13.233  0.0971 -0.3837  0.0875
  346PLSM   C2B 3812   4.070   7.468  12.804 -0.1796  0.0106 -0.1894
  346PLSM   C3B 3813   4.310   7.276  12.454 -0.1450  0.1069 -0.4492
  346PLSM   C4B 3814   4.446   7.120  12.034 -0.1298  0.0201 -0.0087
  346PLSM   C5B 3815   4.510   6.916  11.644  0.2890 -0.1804  0.0296
  346PLSM   C6B 3816   4.282   6.730  11.335 -0.1811 -0.2370 -0.2315
  347PLSM   NC3 3817   4.991   1.981  14.197  0.3126 -0.1122  0.1775
  347PLSM   PO4 3818   5.020   2.505  14.267  0.0048 -0.2843  0.1240
  347PLSM   AM1 3819   4.762   2.258  13.857  0.1676 -0.4724 -0.0274
  347PLSM   AM2 3820   4.417   2.341  13.844 -0.2064 -0.1068  0.1704
  347PLSM   T1A 3821   4.654   2.196  13.444  0.0807  0.0041 -0.2460
  347PLSM   C2A 3822   4.774   2.276  12.997  0.1395 -0.2153 -0.2377
  347PLSM   C3A 3823   4.848   2.321  12.546 -0.1291  0.0239  0.1668
  347PLSM   C1B 3824   4.220   2.514  13.490  0.1227 -0.0989  0.2960
  347PLSM   C2B 3825   4.321   2.496  13.000  0.1027  0.2015 -0.0752
  347PLSM   C3B 3826   4.113   2.451  12.626 -0.1140  0.0273 -0.3260
  347PLSM   C4B 3827   3.998   2.293  12.227  0.0702  0.1712 -0.0198
  347PLSM   C5B 3828   3.663   2.013  12.080  0.2019  0.1324  0.0401
  347PLSM   C6B 3829   3.305   1.806  12.110  0.1231 -0.1372  0.0229
  348PLSM   NC3 3830   3.022   3.954  14.263 -0.0608 -0.1149  0.1726
  348PLSM   PO4 3831   3.236   3.461  14.299 -0.2417  0.2710 -0.0814
  348PLSM   AM1 3832   3.263   3.715  13.887 -0.0037  0.0178 -0.3239
  348PLSM   AM2 3833   3.214   4.038  13.809 -0.3564 -0.2015 -0.1555
  348PLSM   T1A 3834   3.182   3.613  13.476  0.1757  0.1552 -0.4813
  348PLSM   C2A 3835   3.195   3.733  13.112  0.0625  0.2874 -0.2249
  348PLSM   C3A 3836   3.310   3.622  12.731  0.2577 -0.0238 -0.2632
  348PLSM   C1B 3837   3.019   4.329  13.459  0.0751  0.0419 -0.3753
  348PLSM   C2B 3838   2.990   4.324  13.009 -0.2628  0.0428  0.1551
  348PLSM   C3B 3839   2.841   4.016  12.674  0.2008  0.2393 -0.0273
  348PLSM   C4B 3840   2.347   3.797  12.621 -0.3642  0.0987 -0.2236
  348PLSM   C5B 3841   2.135   3.529  12.326 -0.0598 -0.2098  0.1963
  348PLSM   C6B 3842   2.092   3.684  11.913 -0.0789  0.2353 -0.0438
  349PLSM   NC3 3843   5.458   0.940  14.423  0.0875 -0.1098  0.0342
  349PLSM   PO4 3844   5.867   0.930  14.393 -0.1683 -0.1862  0.1021
  349PLSM   AM1 3845   5.786   0.848  13.957 -0.0771 -0.1730 -0.0800
  349PLSM   AM2 3846   6.061   0.633  13.922  0.2691  0.1685  0.2721
  349PLSM   T1A 3847   5.821   0.778  13.493 -0.0488 -0.1322 -0.1048
  349PLSM   C2A 3848   5.886   0.669  13.121  0.2270  0.4846  0.1603
  349PLSM   C3A 3849   5.569   0.518  12.892  0.2129 -0.6045  0.1997
  349PLSM   C1B 3850   6.241   0.416  13.608 -0.2314  0.0371  0.1100
  349PLSM   C2B 3851   6.432   0.343  13.197 -0.0918  0.2939  0.0231
  349PLSM   C3B 3852   6.564   0.065  12.868  0.0421 -0.2371  0.1072
  349PLSM   C4B 3853   6.672  -0.292  12.525 -0.0578  0.0654 -0.0672
  349PLSM   C5B 3854   6.777  -0.352  12.073  0.3801  0.1164  0.1326
  349PLSM   C6B 3855   6.540  -0.148  11.746  0.0266 -0.0346 -0.0703
  350PLSM   NC3 3856   2.414   4.429  14.743  0.0194 -0.3672  0.1065
  350PLSM   PO4 3857   2.646   4.135  14.487 -0.1020  0.2237  0.0263
  350PLSM   AM1 3858   2.573   4.015  14.030 -0.2170 -0.1672  0.0836
  350PLSM   AM2 3859   2.744   4.286  13.947 -0.2574  0.2119 -0.0992
  350PLSM   T1A 3860   2.771   3.791  13.730  0.1355  0.0714  0.0013
  350PLSM   C2A 3861   2.706   3.360  13.626 -0.0544 -0.2043  0.0494
  350PLSM   C3A 3862   2.411   3.179  13.424 -0.0357 -0.1092 -0.4234
  350PLSM   C1B 3863   2.525   4.268  13.572 -0.3171 -0.1949 -0.3759
  350PLSM   C2B 3864   2.538   4.373  13.184 -0.4301 -0.1376 -0.2248
  350PLSM   C3B 3865   2.596   4.506  12.791  0.0490 -0.2299  0.1922
  350PLSM   C4B 3866   2.538   4.470  12.402 -0.2742 -0.0805  0.1910
  350PLSM   C5B 3867   2.745   4.649  12.105  0.1945  0.2279 -0.0035
  350PLSM   C6B 3868   2.711   4.481  11.730  0.1441  0.2084 -0.0607
  351PLSM   NC3 3869   1.224   0.949  10.139 -0.1276  0.1884 -0.0061
  351PLSM   PO4 3870   0.754   1.033  10.232  0.1123  0.1815  0.3799
  351PLSM   AM1 3871   1.008   0.988  10.590  0.2847 -0.0011 -0.4933
  351PLSM   AM2 3872   0.784   0.848  10.856  0.0258  0.0896 -0.2136
  351PLSM   T1A 3873   1.406   0.691  10.614  0.0364 -0.0055 -0.0591
  351PLSM   C2A 3874   1.805   0.706  10.815  0.1456  0.1388 -0.0597
  351PLSM   C3A 3875   1.988   0.496  11.100  0.2976 -0.1478 -0.1795
  351PLSM   C1B 3876   1.167   1.038  11.126 -0.0912 -0.0963 -0.2572
  351PLSM   C2B 3877   1.202   1.142  11.523  0.2726  0.0688  0.2207
  351PLSM   C3B 3878   1.480   1.233  11.681 -0.0135  0.0513  0.1310
  351PLSM   C4B 3879   1.535   1.469  12.021 -0.0703 -0.1659 -0.0827
  351PLSM   C5B 3880   1.659   1.856  12.114 -0.1995 -0.1376  0.2932
  351PLSM   C6B 3881   1.820   2.207  12.258  0.2228  0.0876 -0.3607
  352PLSM   NC3 3882   5.625   2.172  10.235 -0.0761  0.0798 -0.1439
  352PLSM   PO4 3883   6.049   2.001  10.106 -0.3227 -0.0160  0.0274
  352PLSM   AM1 3884   6.160   1.961  10.546  0.3310  0.2548  0.0908
  352PLSM   AM2 3885   5.801   1.809  10.555  0.1182 -0.0040  0.0245
  352PLSM   T1A 3886   6.133   1.913  11.032 -0.2155  0.3783 -0.0969
  352PLSM   C2A 3887   6.149   2.021  11.450  0.1085 -0.1697  0.1721
  352PLSM   C3A 3888   6.263   2.143  11.878 -0.3927 -0.1910  0.1887
  352PLSM   C1B 3889   5.716   1.716  10.913  0.0829 -0.1128 -0.2288
  352PLSM   C2B 3890   5.680   1.752  11.256  0.0886  0.0948 -0.0392
  352PLSM   C3B 3891   5.727   1.882  11.692 -0.2603  0.2975 -0.1213
  352PLSM   C4B 3892   5.833   2.169  12.093  0.2277  0.1552  0.1553
  352PLSM   C5B 3893   5.780   2.453  12.470  0.1222 -0.1304 -0.2099
  352PLSM   C6B 3894   5.737   2.901  12.644 -0.0980  0.0571  0.0898
  353PLSM   NC3 3895   3.375   3.999   9.416 -0.0394 -0.3794 -0.1446
  353PLSM   PO4 3896   3.776   4.096   9.712  0.3589 -0.1542  0.1046
  353PLSM   AM1 3897   3.781   4.337  10.117 -0.0115 -0.3006 -0.1336
  353PLSM   AM2 3898   3.977   4.579  10.114 -0.2076  0.1406 -0.0449
  353PLSM   T1A 3899   3.585   4.322  10.427  0.1644 -0.5124  0.0548
  353PLSM   C2A 3900   3.551   4.427  10.812  0.0638 -0.1557 -0.0757
  353PLSM   C3A 3901   3.724   4.556  11.241  0.2363 -0.0159  0.0775
  353PLSM   C1B 3902   4.059   4.650  10.491  0.2693  0.1387 -0.0026
  353PLSM   C2B 3903   4.041   4.453  10.804 -0.1306  0.1200 -0.1454
  353PLSM   C3B 3904   3.982   4.121  11.112 -0.1402 -0.2352  0.1058
  353PLSM   C4B 3905   3.949   4.072  11.538 -0.0025 -0.0068 -0.0731
  353PLSM   C5B 3906   3.825   3.930  11.835  0.0167  0.1335 -0.2565
  353PLSM   C6B 3907   3.579   3.853  12.209  0.4023  0.1366  0.1877
  354PLSM   NC3 3908   6.588   5.036   9.738 -0.0132  0.1596 -0.0797
  354PLSM   PO4 3909   6.505   5.096  10.168  0.1415  0.1544 -0.0657
  354PLSM   AM1 3910   6.775   4.978  10.466 -0.0342  0.1752 -0.0476
  354PLSM   AM2 3911   7.107   4.960  10.523  0.0358  0.1307 -0.2554
  354PLSM   T1A 3912   6.834   4.701  10.803 -0.0919  0.0392 -0.2363
  354PLSM   C2A 3913   6.973   4.667  11.212 -0.0184 -0.1561 -0.2039
  354PLSM   C3A 3914   7.427   4.780  11.386  0.1668 -0.2037 -0.0267
  354PLSM   C1B 3915   7.209   5.050  10.846  0.1599  0.0891  0.1427
  354PLSM   C2B 3916   7.052   5.140  11.221  0.0491 -0.0453  0.3956
  354PLSM   C3B 3917   7.102   5.064  11.615 -0.0547 -0.1603  0.1753
  354PLSM   C4B 3918   7.104   5.095  11.956  0.0120  0.3247 -0.3513
  354PLSM   C5B 3919   6.972   4.829  12.398  0.0941 -0.0832  0.1037
  354PLSM   C6B 3920   7.057   4.926  12.865 -0.1819 -0.1322 -0.0590
  355PLSM   NC3 3921   4.918   2.876  10.284  0.0407 -0.1226  0.1782
  355PLSM   PO4 3922   4.976   2.468  10.005  0.2973 -0.0627 -0.0486
  355PLSM   AM1 3923   5.288   2.532  10.320 -0.0968  0.0088 -0.0612
  355PLSM   AM2 3924   5.115   2.478  10.592 -0.0940  0.1309 -0.3464
  355PLSM   T1A 3925   5.473   2.821  10.698  0.2197 -0.2486 -0.1247
  355PLSM   C2A 3926   5.553   2.944  11.129  0.1349  0.0757 -0.2918
  355PLSM   C3A 3927   5.884   2.997  11.449  0.2821 -0.3600  0.1774
  355PLSM   C1B 3928   5.103   2.685  11.023  0.0096 -0.2652  0.1123
  355PLSM   C2B 3929   5.096   2.789  11.351 -0.1967  0.0989 -0.0862
  355PLSM   C3B 3930   5.177   3.017  11.767 -0.1855  0.1810  0.1481
  355PLSM   C4B 3931   4.880   3.213  12.023 -0.2733 -0.1083  0.1671
  355PLSM   C5B 3932   4.755   3.683  12.081 -0.0003  0.0229  0.3224
  355PLSM   C6B 3933   4.588   3.985  12.339  0.0072 -0.1034 -0.0231
  356PLSM   NC3 3934   2.119   6.023   9.968  0.1479  0.3935  0.2214
  356PLSM   PO4 3935   1.985   6.357  10.125  0.2636 -0.1655 -0.4578
  356PLSM   AM1 3936   2.241   6.457  10.483  0.4590 -0.1588 -0.1067
  356PLSM   AM2 3937   2.423   6.453  10.696 -0.1392  0.0808  0.0707
  356PLSM   T1A 3938   2.120   6.728  10.928  0.0055 -0.1441  0.2831
  356PLSM   C2A 3939   1.908   6.891  11.288  0.0517 -0.1643 -0.3853
  356PLSM   C3A 3940   1.854   6.872  11.701 -0.2427 -0.1417  0.4596
  356PLSM   C1B 3941   2.360   6.288  11.066  0.0799  0.2035  0.0883
  356PLSM   C2B 3942   2.237   6.562  11.446  0.2148  0.2123 -0.1245
  356PLSM   C3B 3943   2.219   6.498  11.894 -0.1224  0.1076 -0.1557
  356PLSM   C4B 3944   2.513   6.612  12.311  0.0529  0.2221  0.1008
  356PLSM   C5B 3945   2.657   6.752  12.614  0.0171 -0.1151  0.2122
  356PLSM   C6B 3946   2.809   6.919  12.842 -0.4081 -0.0097  0.2617
  357PLSM   NC3 3947   4.481  -0.263  10.506  0.1366 -0.2506 -0.2671
  357PLSM   PO4 3948   4.074  -0.490  10.320 -0.2254  0.1949 -0.0729
  357PLSM   AM1 3949   4.041  -0.021  10.492 -0.1197 -0.2910 -0.0751
  357PLSM   AM2 3950   3.845   0.253  10.296  0.1105 -0.1413  0.0635
  357PLSM   T1A 3951   4.166   0.113  10.919 -0.2682  0.0396 -0.0306
  357PLSM   C2A 3952   3.997   0.037  11.365 -0.2702  0.0561  0.0275
  357PLSM   C3A 3953   4.033   0.072  11.782  0.0159  0.1287 -0.1812
  357PLSM   C1B 3954   3.780   0.432  10.706 -0.1216 -0.0939  0.1258
  357PLSM   C2B 3955   3.829   0.457  11.131 -0.2146  0.0588  0.3255
  357PLSM   C3B 3956   3.652   0.442  11.517 -0.0324  0.1063 -0.0355
  357PLSM   C4B 3957   3.553   0.213  11.917  0.1863 -0.1486 -0.1221
  357PLSM   C5B 3958   3.189   0.119  12.118  0.0838  0.0789 -0.0289
  357PLSM   C6B 3959   2.849  -0.032  12.003  0.2807  0.2601 -0.1420
  358PLSM   NC3 3960   5.034   1.220  10.369 -0.3217  0.0128 -0.0274
  358PLSM   PO4 3961   4.983   1.567  10.064 -0.0268 -0.0760  0.1731
  358PLSM   AM1 3962   4.726   1.708  10.394 -0.1528 -0.0801 -0.0086
  358PLSM   AM2 3963   4.795   2.052  10.679  0.1101 -0.0594 -0.1648
  358PLSM   T1A 3964   4.620   1.618  10.879 -0.2993 -0.0086 -0.0727
  358PLSM   C2A 3965   4.832   1.838  11.213 -0.3145  0.1843  0.1010
  358PLSM   C3A 3966   4.669   1.981  11.552 -0.2488  0.0011  0.0610
  358PLSM   C1B 3967   4.786   2.322  10.942 -0.3293  0.2245 -0.3354
  358PLSM   C2B 3968   4.719   2.431  11.350  0.0998  0.2513 -0.1047
  358PLSM   C3B 3969   4.805   2.562  11.744 -0.0766  0.2355 -0.0594
  358PLSM   C4B 3970   4.939   2.676  12.192  0.0665 -0.1125 -0.1380
  358PLSM   C5B 3971   4.906   3.005  12.497  0.1151  0.0858 -0.0895
  358PLSM   C6B 3972   5.046   3.430  12.515 -0.1024 -0.0759 -0.1530
  359PAPI    C1 3973   1.934   4.972  14.358 -0.0192  0.0085 -0.2382
  359PAPI    C2 3974   1.562   5.015  14.217 -0.1643 -0.0076  0.1289
  359PAPI    C3 3975   1.625   4.999  14.612  0.2321  0.0336  0.0707
  359PAPI   PO4 3976   2.038   4.863  14.128  0.2063  0.4126  0.3962
  359PAPI   GL1 3977   1.932   4.861  13.775 -0.0230 -0.1160 -0.0244
  359PAPI   GL2 3978   1.721   4.937  13.583  0.0178  0.1179 -0.1649
  359PAPI   D1A 3979   1.961   4.467  13.660 -0.1773  0.1972 -0.1186
  359PAPI   D2A 3980   2.099   4.631  13.305 -0.1676  0.1848  0.1277
  359PAPI   D3A 3981   1.763   4.659  12.935  0.2732  0.2160  0.2396
  359PAPI   D4A 3982   2.069   4.835  12.813 -0.2684 -0.1070  0.1427
  359PAPI   C5A 3983   2.337   4.920  12.425 -0.0618 -0.0271 -0.3996
  359PAPI   C1B 3984   1.736   5.118  13.213 -0.1738  0.1230  0.3338
  359PAPI   C2B 3985   1.748   5.159  12.806 -0.1370 -0.3541  0.0026
  359PAPI   C3B 3986   1.704   4.942  12.486  0.1198  0.2497  0.2293
  359PAPI   C4B 3987   1.944   4.586  12.367 -0.3163 -0.3302  0.2526
  360PAPI    C1 3988   4.152   0.923  14.286 -0.0227  0.1558  0.1171
  360PAPI    C2 3989   4.282   0.968  14.662 -0.2681 -0.2079  0.2505
  360PAPI    C3 3990   4.050   1.248  14.496 -0.1760 -0.0559  0.3755
  360PAPI   PO4 3991   4.468   0.792  14.164 -0.0978 -0.0242 -0.0111
  360PAPI   GL1 3992   4.745   0.661  13.926 -0.0434  0.1969  0.0753
  360PAPI   GL2 3993   4.868   0.920  13.889  0.0471  0.0584  0.1078
  360PAPI   D1A 3994   5.044   0.407  13.687 -0.2939  0.0572  0.1869
  360PAPI   D2A 3995   4.911   0.002  13.431  0.2514  0.0309 -0.1944
  360PAPI   D3A 3996   4.641   0.065  13.743  0.1206  0.2131  0.1403
  360PAPI   D4A 3997   4.510   0.366  13.446 -0.3196  0.1089  0.1103
  360PAPI   C5A 3998   4.858   0.430  13.125  0.1378  0.0623  0.0686
  360PAPI   C1B 3999   4.734   0.804  13.440 -0.1596  0.0354 -0.1984
  360PAPI   C2B 4000   4.692   0.971  12.993 -0.2345  0.0442 -0.0667
  360PAPI   C3B 4001   4.828   1.304  12.638 -0.0518  0.1477 -0.0080
  360PAPI   C4B 4002   5.246   1.499  12.729 -0.3230 -0.2428  0.0960
  361PAPI    C1 4003   3.783   3.525   9.724  0.1338 -0.0473  0.1113
  361PAPI    C2 4004   3.828   3.290   9.404 -0.1288 -0.1233  0.1281
  361PAPI    C3 4005   3.757   3.680   9.356  0.2136 -0.0621  0.0993
  361PAPI   PO4 4006   3.648   3.346   9.856 -0.4593 -0.2076  0.2118
  361PAPI   GL1 4007   3.426   3.371  10.300  0.1576  0.1491 -0.0349
  361PAPI   GL2 4008   3.466   3.021  10.480 -0.1667 -0.3201 -0.1653
  361PAPI   D1A 4009   3.118   3.701  10.404 -0.2760  0.5256 -0.1134
  361PAPI   D2A 4010   3.214   3.377  10.776 -0.2383  0.0805  0.3691
  361PAPI   D3A 4011   3.661   3.338  10.787 -0.0689  0.0325  0.1359
  361PAPI   D4A 4012   3.569   3.327  11.141 -0.0802  0.2363  0.1533
  361PAPI   C5A 4013   3.157   3.568  11.317  0.2696  0.0634 -0.0383
  361PAPI   C1B 4014   3.556   2.887  10.932 -0.0706  0.0689  0.1942
  361PAPI   C2B 4015   3.618   2.812  11.282 -0.3078 -0.2608  0.1039
  361PAPI   C3B 4016   3.620   2.949  11.644  0.0534 -0.1220  0.3233
  361PAPI   C4B 4017   3.706   3.224  12.037 -0.2332  0.3263  0.3454
  362PAPI    C1 4018   2.898   6.193   9.843  0.1855  0.1925  0.0493
  362PAPI    C2 4019   3.247   6.001   9.809  0.1297  0.1014 -0.0125
  362PAPI    C3 4020   3.072   6.159   9.485  0.0314  0.0008 -0.0089
  362PAPI   PO4 4021   2.782   6.057   9.978 -0.4115 -0.0699  0.1430
  362PAPI   GL1 4022   2.467   6.013  10.351 -0.1247  0.0556 -0.2644
  362PAPI   GL2 4023   2.739   6.130  10.465 -0.0366  0.0443 -0.1420
  362PAPI   D1A 4024   2.129   5.929  10.506 -0.0584  0.0842  0.0017
  362PAPI   D2A 4025   2.324   5.814  10.902  0.1606  0.2046  0.0713
  362PAPI   D3A 4026   2.245   5.696  11.220 -0.1237  0.1584 -0.1133
  362PAPI   D4A 4027   2.320   6.101  11.580  0.0058  0.1630 -0.2046
  362PAPI   C5A 4028   2.447   6.046  12.050 -0.1333  0.1410 -0.1360
  362PAPI   C1B 4029   2.778   6.057  10.904 -0.1648  0.1893 -0.0872
  362PAPI   C2B 4030   2.741   5.956  11.288 -0.0434 -0.3665 -0.0054
  362PAPI   C3B 4031   2.868   5.910  11.763  0.1350 -0.0466 -0.3152
  362PAPI   C4B 4032   2.938   6.016  12.159 -0.0743  0.1221 -0.1452
  363PAPS   CNO 4033   1.823   7.491  14.180 -0.1944 -0.2929 -0.0865
  363PAPS   PO4 4034   2.120   7.110  14.026  0.1052 -0.1289 -0.0781
  363PAPS   GL1 4035   2.103   6.830  13.623 -0.1794  0.1151  0.3822
  363PAPS   GL2 4036   2.065   7.230  13.438 -0.2335 -0.1911  0.0151
  363PAPS   D1A 4037   1.998   6.747  13.257 -0.2499  0.2507 -0.1418
  363PAPS   D2A 4038   2.388   6.822  13.115  0.0109 -0.2168  0.0413
  363PAPS   D3A 4039   2.144   6.799  12.751 -0.0373 -0.1643 -0.0449
  363PAPS   D4A 4040   1.976   6.486  12.772  0.2312 -0.0619  0.1445
  363PAPS   C5A 4041   2.176   6.212  12.464 -0.1109  0.1319  0.5131
  363PAPS   C1B 4042   1.962   7.161  13.032  0.0272 -0.0449  0.0741
  363PAPS   C2B 4043   1.872   7.210  12.623  0.3323  0.0845  0.2550
  363PAPS   C3B 4044   1.560   7.177  12.313  0.5542 -0.1732 -0.0438
  363PAPS   C4B 4045   1.383   6.946  11.865  0.1257 -0.2367  0.0713
  364PAPS   CNO 4046   3.162   7.031  14.552  0.1583  0.5119  0.0930
  364PAPS   PO4 4047   3.266   6.878  14.224 -0.1228 -0.1524  0.0933
  364PAPS   GL1 4048   3.005   6.899  13.891  0.1787 -0.2138 -0.0877
  364PAPS   GL2 4049   3.200   7.106  13.759 -0.0522 -0.3163  0.4572
  364PAPS   D1A 4050   2.524   7.031  13.704  0.0110 -0.0507  0.4918
  364PAPS   D2A 4051   2.857   6.875  13.432  0.1470 -0.1427 -0.0626
  364PAPS   D3A 4052   2.975   6.491  13.626 -0.0314  0.2986 -0.1599
  364PAPS   D4A 4053   3.280   6.202  13.492 -0.1126  0.1813 -0.2521
  364PAPS   C5A 4054   3.513   5.886  13.301 -0.2775 -0.0422 -0.0695
  364PAPS   C1B 4055   3.170   7.202  13.293 -0.1385  0.2788  0.2306
  364PAPS   C2B 4056   3.246   7.458  13.027 -0.2218  0.1313  0.2843
  364PAPS   C3B 4057   3.115   7.446  12.603 -0.0267 -0.1058 -0.1453
  364PAPS   C4B 4058   2.822   7.173  12.417 -0.2269 -0.1568 -0.0166
  365PAPS   CNO 4059   5.328   6.392  13.862 -0.1640 -0.2070 -0.0327
  365PAPS   PO4 4060   5.681   6.556  14.136 -0.0849  0.1792  0.1177
  365PAPS   GL1 4061   5.871   6.864  13.808 -0.0635 -0.0297 -0.0395
  365PAPS   GL2 4062   6.261   6.926  13.766  0.0750  0.0554 -0.0841
  365PAPS   D1A 4063   5.763   6.943  13.432  0.1634 -0.0246  0.0671
  365PAPS   D2A 4064   5.356   6.792  13.615 -0.0034  0.2039  0.4340
  365PAPS   D3A 4065   5.064   7.123  13.812  0.2471  0.0485 -0.0010
  365PAPS   D4A 4066   4.647   7.101  13.541  0.0794  0.0852  0.1152
  365PAPS   C5A 4067   4.403   6.756  13.347 -0.0553 -0.0984  0.0900
  365PAPS   C1B 4068   6.232   6.755  13.398  0.0001  0.0573 -0.1268
  365PAPS   C2B 4069   6.399   6.749  12.942 -0.3913  0.0908  0.0847
  365PAPS   C3B 4070   6.668   6.724  12.596  0.2029 -0.0521  0.1110
  365PAPS   C4B 4071   6.653   6.631  12.157 -0.0756 -0.0136 -0.1156
  366PAPS   CNO 4072   2.263   0.349  14.742  0.0285 -0.3501 -0.3052
  366PAPS   PO4 4073   2.531   0.481  14.409  0.1639 -0.2498  0.0331
  366PAPS   GL1 4074   2.506   0.621  13.924 -0.0598  0.0439  0.1931
  366PAPS   GL2 4075   2.462   0.414  13.656  0.1448  0.2228 -0.1263
  366PAPS   D1A 4076   2.522   1.053  13.605  0.0159 -0.2380  0.2207
  366PAPS   D2A 4077   2.846   0.710  13.495 -0.1752  0.0740 -0.1426
  366PAPS   D3A 4078   2.663   0.454  13.237  0.2375  0.2744 -0.0531
  366PAPS   D4A 4079   2.491   0.402  12.790  0.0211  0.3212 -0.1152
  366PAPS   C5A 4080   2.683   0.230  12.418 -0.1842  0.1676 -0.0631
  366PAPS   C1B 4081   2.132   0.281  13.346  0.2563 -0.2731 -0.1877
  366PAPS   C2B 4082   2.053   0.188  12.973  0.1019 -0.0222  0.0415
  366PAPS   C3B 4083   2.157   0.111  12.663  0.3286  0.0622  0.0294
  366PAPS   C4B 4084   2.231   0.349  12.268  0.3351  0.0662  0.1354
  367PAPS   CNO 4085   6.594   6.465  10.130  0.1412 -0.0041 -0.4913
  367PAPS   PO4 4086   6.761   6.122   9.840 -0.1012  0.0052 -0.0108
  367PAPS   GL1 4087   6.715   6.056  10.354 -0.1658 -0.0633 -0.0210
  367PAPS   GL2 4088   7.059   5.960  10.506 -0.0222  0.0902  0.4768
  367PAPS   D1A 4089   6.840   6.405  10.706  0.0862 -0.0794  0.3788
  367PAPS   D2A 4090   6.627   6.775  10.503 -0.0641  0.3018  0.1794
  367PAPS   D3A 4091   6.383   6.915  10.881 -0.0364  0.1727 -0.0038
  367PAPS   D4A 4092   6.419   6.567  11.083 -0.1414 -0.1562 -0.1676
  367PAPS   C5A 4093   6.172   6.477  11.478  0.0892  0.0583 -0.3515
  367PAPS   C1B 4094   6.814   5.862  10.888  0.2783  0.1145  0.1792
  367PAPS   C2B 4095   6.784   5.517  11.328  0.3539  0.0298 -0.4080
  367PAPS   C3B 4096   6.836   5.459  11.776 -0.1559  0.2339  0.1155
  367PAPS   C4B 4097   7.049   5.566  12.163 -0.4738 -0.0712  0.0961
  368PAPS   CNO 4098   2.178   0.815   9.879 -0.1066 -0.0197 -0.0021
  368PAPS   PO4 4099   1.890   0.752  10.177 -0.1944  0.2088  0.3645
  368PAPS   GL1 4100   2.111   1.072  10.461  0.0118 -0.0056  0.0694
  368PAPS   GL2 4101   2.373   1.242  10.541  0.3268  0.2057 -0.0979
  368PAPS   D1A 4102   2.350   0.806  10.795 -0.0715 -0.0017 -0.0894
  368PAPS   D2A 4103   2.108   0.376  10.621  0.1209 -0.1465 -0.1228
  368PAPS   D3A 4104   2.407   0.032  10.534  0.0581  0.2153 -0.0161
  368PAPS   D4A 4105   2.675   0.396  10.621 -0.3356 -0.1415 -0.0868
  368PAPS   C5A 4106   3.237   0.343  10.746 -0.2234  0.0224 -0.1614
  368PAPS   C1B 4107   2.326   1.297  10.908 -0.2360  0.0328  0.1363
  368PAPS   C2B 4108   2.400   1.237  11.405 -0.1956  0.1319  0.0616
  368PAPS   C3B 4109   2.431   1.423  11.784 -0.0884  0.0820 -0.0311
  368PAPS   C4B 4110   2.351   1.669  12.020  0.1989  0.1282  0.1194
  369PAPS   CNO 4111   4.794   3.818  10.214  0.3803  0.0114 -0.1034
  369PAPS   PO4 4112   5.103   4.162  10.131  0.0043  0.1131 -0.2036
  369PAPS   GL1 4113   5.505   4.294  10.413  0.1117  0.2786  0.1112
  369PAPS   GL2 4114   5.437   4.268  10.642 -0.0277 -0.0520  0.0026
  369PAPS   D1A 4115   5.813   4.421  10.373  0.2720  0.1639 -0.2083
  369PAPS   D2A 4116   6.297   4.166  10.560  0.2655  0.0534  0.2099
  369PAPS   D3A 4117   6.300   3.748  10.654 -0.2198  0.1518  0.1352
  369PAPS   D4A 4118   6.363   3.900  11.054 -0.2428  0.3420 -0.1667
  369PAPS   C5A 4119   6.492   3.701  11.439  0.2144 -0.1833 -0.0977
  369PAPS   C1B 4120   5.224   4.328  10.985  0.1546 -0.5487  0.2394
  369PAPS   C2B 4121   4.842   4.496  11.200 -0.1337 -0.3131  0.0359
  369PAPS   C3B 4122   4.740   4.544  11.569  0.1932  0.0681 -0.1676
  369PAPS   C4B 4123   4.475   4.685  11.812 -0.0225 -0.0171  0.1621
  370PAPS   CNO 4124   0.089   2.749   9.893 -0.1155  0.0848 -0.0397
  370PAPS   PO4 4125   0.304   3.067  10.187 -0.2248  0.1739 -0.0232
  370PAPS   GL1 4126   0.462   3.238  10.574  0.4684 -0.0654 -0.0992
  370PAPS   GL2 4127   0.752   3.159  10.723  0.3323  0.0154 -0.2569
  370PAPS   D1A 4128   0.280   3.519  10.884  0.0610 -0.0595  0.3117
  370PAPS   D2A 4129   0.184   3.911  10.938 -0.1800  0.0312 -0.0525
  370PAPS   D3A 4130  -0.202   3.627  10.846  0.3142  0.2659  0.2976
  370PAPS   D4A 4131  -0.057   3.484  11.272  0.2102  0.0271  0.2330
  370PAPS   C5A 4132   0.009   3.795  11.492 -0.2867  0.1568  0.1696
  370PAPS   C1B 4133   0.670   3.362  11.084  0.0501  0.1524  0.0995
  370PAPS   C2B 4134   0.492   3.771  11.317  0.1471  0.0744  0.2564
  370PAPS   C3B 4135   0.441   4.162  11.632 -0.1097  0.1233  0.0865
  370PAPS   C4B 4136   0.310   4.611  11.809  0.0178  0.1734 -0.1594
  371PAPE   NH3 4137   4.611   3.927  14.478 -0.2557 -0.1652  0.3064
  371PAPE   PO4 4138   4.799   4.294  14.566 -0.2533  0.3242 -0.2208
  371PAPE   GL1 4139   4.599   4.337  14.129 -0.1164  0.0829 -0.1826
  371PAPE   GL2 4140   4.681   4.311  13.769 -0.1458  0.1130 -0.0163
  371PAPE   D1A 4141   4.583   4.773  13.795 -0.3180  0.2257 -0.2620
  371PAPE   D2A 4142   4.243   4.786  13.634 -0.0658  0.1862 -0.0490
  371PAPE   D3A 4143   4.441   4.541  13.276  0.0312  0.3461  0.1075
  371PAPE   D4A 4144   4.926   4.701  13.347  0.3502  0.1215  0.2945
  371PAPE   C5A 4145   5.066   4.843  13.019  0.1814 -0.0081 -0.1847
  371PAPE   C1B 4146   4.718   4.171  13.386  0.0534  0.4089 -0.1670
  371PAPE   C2B 4147   4.735   4.164  13.011  0.3549  0.0412  0.0111
  371PAPE   C3B 4148   5.062   4.047  12.717  0.0599 -0.1450  0.1646
  371PAPE   C4B 4149   5.092   3.907  12.302 -0.0358  0.1565  0.1102
  372PAPE   NH3 4150   6.208   2.541  14.180 -0.2976  0.0673  0.0219
  372PAPE   PO4 4151   5.925   2.338  14.015 -0.1732 -0.0973 -0.5859
  372PAPE   GL1 4152   5.723   2.408  13.691  0.1389 -0.1968  0.2118
  372PAPE   GL2 4153   5.769   2.252  13.394 -0.2154  0.0421  0.4564
  372PAPE   D1A 4154   5.515   2.670  13.522 -0.0654 -0.0791  0.0898
  372PAPE   D2A 4155   5.475   3.042  13.688 -0.0740 -0.0203 -0.1590
  372PAPE   D3A 4156   5.103   2.816  13.806  0.0161  0.2956 -0.1304
  372PAPE   D4A 4157   4.988   2.546  13.517  0.0895 -0.4699 -0.1979
  372PAPE   C5A 4158   5.143   2.650  13.069  0.0481 -0.2419 -0.4389
  372PAPE   C1B 4159   5.782   1.889  13.279 -0.3662 -0.1792  0.0009
  372PAPE   C2B 4160   5.702   1.648  12.847 -0.3020 -0.1680 -0.2371
  372PAPE   C3B 4161   5.696   1.360  12.513 -0.0368  0.1887 -0.0836
  372PAPE   C4B 4162   5.769   1.694  12.146  0.1097  0.2423 -0.1467
  373PAPE   NH3 4163   0.398   0.707  10.403 -0.1104 -0.2117  0.1158
  373PAPE   PO4 4164   0.864   0.529  10.426 -0.2118 -0.0037 -0.1900
  373PAPE   GL1 4165   0.988   0.406  10.829 -0.1974 -0.1392  0.3214
  373PAPE   GL2 4166   0.841   0.115  10.848 -0.1460 -0.0425 -0.1109
  373PAPE   D1A 4167   1.187   0.546  11.244 -0.0120  0.1134 -0.2105
  373PAPE   D2A 4168   1.623   0.775  11.303  0.0894  0.0531  0.2174
  373PAPE   D3A 4169   1.606   0.750  11.739 -0.0045  0.2237  0.0157
  373PAPE   D4A 4170   1.960   0.930  11.602  0.2348 -0.0224  0.2041
  373PAPE   C5A 4171   2.063   0.969  11.167 -0.2268 -0.1680  0.2827
  373PAPE   C1B 4172   0.923   0.028  11.344  0.0903 -0.2199  0.1643
  373PAPE   C2B 4173   1.124  -0.104  11.575  0.1124  0.0032  0.0560
  373PAPE   C3B 4174   1.118  -0.153  11.929  0.0360 -0.0585 -0.1877
  373PAPE   C4B 4175   1.099   0.146  12.188  0.0984 -0.0065  0.3152
  374PAPE   NH3 4176   1.735   6.946  10.050  0.1331 -0.1246  0.2681
  374PAPE   PO4 4177   1.291   6.697   9.967 -0.1108  0.0381  0.0558
  374PAPE   GL1 4178   1.419   6.514  10.300  0.0170  0.0577  0.1227
  374PAPE   GL2 4179   1.133   6.524  10.494 -0.1607  0.1028  0.2240
  374PAPE   D1A 4180   1.577   6.203  10.538  0.0139  0.2584  0.1226
  374PAPE   D2A 4181   1.306   5.803  10.293  0.2624  0.3898 -0.3628
  374PAPE   D3A 4182   1.179   5.335  10.313  0.0208  0.0506 -0.0074
  374PAPE   D4A 4183   1.342   5.419  10.748  0.1439  0.0214  0.1107
  374PAPE   C5A 4184   1.313   5.783  10.838  0.1403  0.3226  0.1231
  374PAPE   C1B 4185   1.158   6.934  10.727  0.0049 -0.1977 -0.0886
  374PAPE   C2B 4186   1.001   7.110  11.045  0.3510 -0.2494 -0.2703
  374PAPE   C3B 4187   0.963   6.900  11.404  0.1108 -0.2688 -0.0606
  374PAPE   C4B 4188   0.720   6.514  11.507 -0.1106  0.1717 -0.1149
  375CHOL   ROH 4189   6.210   3.897  13.831  0.2351  0.1686  0.0731
  375CHOL    R1 4190   6.275   3.827  13.565  0.0525 -0.2697  0.1357
  375CHOL    R2 4191   6.133   3.640  13.422 -0.4990  0.0025  0.3080
  375CHOL    R3 4192   6.111   3.841  13.240  0.1000 -0.0824  0.1174
  375CHOL    R4 4193   6.029   3.599  13.094 -1.0137  0.0279  0.4579
  375CHOL    R5 4194   6.183   3.742  13.033 -0.4871 -0.6143  0.1348
  375CHOL    C1 4195   5.948   3.764  12.733 -0.7511 -0.0370  0.3661
  375CHOL    C2 4196   5.586   3.683  12.407  0.1590 -0.1882  0.1579
  376CHOL   ROH 4197   5.267   2.232  13.868 -0.1400  0.0804 -0.0171
  376CHOL    R1 4198   5.347   2.123  13.619 -0.0882 -0.0293  0.0473
  376CHOL    R2 4199   5.165   2.046  13.424 -0.0448 -0.0516  0.0179
  376CHOL    R3 4200   5.313   2.212  13.268  0.0480 -0.1467  0.0026
  376CHOL    R4 4201   5.163   2.046  13.079 -0.2072  0.0559  0.0176
  376CHOL    R5 4202   5.378   2.077  13.082 -0.1716 -0.1575 -0.0716
  376CHOL    C1 4203   5.300   2.202  12.731 -0.2145  0.0292  0.0031
  376CHOL    C2 4204   5.429   1.989  12.535 -0.1778  0.1713 -0.1826
  377CHOL   ROH 4205   6.506   3.153  10.917 -0.0679 -0.1005  0.1106
  377CHOL    R1 4206   6.510   3.267  11.176 -0.1704 -0.0883  0.1076
  377CHOL    R2 4207   6.378   3.154  11.391 -0.1105 -0.1753  0.1021
  377CHOL    R3 4208   6.623   3.168  11.508 -0.1279  0.0007  0.1193
  377CHOL    R4 4209   6.452   3.043  11.710 -0.0444 -0.1370  0.1000
  377CHOL    R5 4210   6.577   3.219  11.737 -0.1782 -0.0465  0.1178
  377CHOL    C1 4211   6.725   2.991  12.005 -0.0223  0.0504  0.1149
  377CHOL    C2 4212   6.808   3.150  12.389 -0.0549  0.0629  0.0501
  378CHOL   ROH 4213   3.437   5.362  13.310  0.6003  0.0243 -0.0823
  378CHOL    R1 4214   3.350   5.383  13.041  0.2978 -0.2686 -0.0138
  378CHOL    R2 4215   3.459   5.563  12.863 -0.1714 -0.1749 -0.2310
  378CHOL    R3 4216   3.497   5.341  12.712  0.0517 -0.2056 -0.1318
  378CHOL    R4 4217   3.496   5.561  12.519 -0.0305 -0.2995 -0.2155
  378CHOL    R5 4218   3.373   5.382  12.511  0.1081 -0.3852 -0.1972
  378CHOL    C1 4219   3.554   5.350  12.177  0.2610 -0.4008 -0.1132
  378CHOL    C2 4220   3.856   5.300  11.972 -0.1680  0.0564 -0.3291
  379CHOL   ROH 4221   4.371   0.588  10.848 -0.1490 -0.1114 -0.0303
  379CHOL    R1 4222   4.343   0.647  11.124  0.0511  0.0502 -0.0437
  379CHOL    R2 4223   4.278   0.455  11.311 -0.1697  0.2295  0.0592
  379CHOL    R3 4224   4.504   0.544  11.434  0.0189 -0.0633 -0.0623
  379CHOL    R4 4225   4.379   0.366  11.630 -0.2364  0.2563  0.0891
  379CHOL    R5 4226   4.441   0.572  11.663  0.1184  0.1876 -0.0575
  379CHOL    C1 4227   4.650   0.397  11.930 -0.0981 -0.0029 -0.0076
  379CHOL    C2 4228   4.950   0.463  12.168 -0.0117  0.1702  0.2899
  380CHOL   ROH 4229   1.131   5.182  13.982 -0.1544 -0.0692 -0.0322
  380CHOL    R1 4230   1.253   5.061  13.758 -0.0661 -0.1432  0.0542
  380CHOL    R2 4231   1.265   4.787  13.725 -0.1285 -0.1550  0.1066
  380CHOL    R3 4232   1.148   4.843  13.486  0.0172 -0.1578  0.0345
  380CHOL    R4 4233   1.322   4.614  13.431  0.1715 -0.0529  0.1024
  380CHOL    R5 4234   1.321   4.804  13.325  0.1528 -0.0301  0.1487
  380CHOL    C1 4235   1.246   4.566  13.036  0.4830  0.0039  0.0322
  380CHOL    C2 4236   1.337   4.633  12.567  0.1955 -0.1103 -0.1431
  381CHOL   ROH 4237   7.370   6.341  10.667 -0.2109  0.4033 -0.0320
  381CHOL    R1 4238   7.337   6.157  10.880 -0.1418  0.3245 -0.0889
  381CHOL    R2 4239   7.368   6.228  11.145 -0.0377  0.2216 -0.0732
  381CHOL    R3 4240   7.118   6.124  11.168 -0.0354  0.2276 -0.0179
  381CHOL    R4 4241   7.211   6.152  11.444  0.0354  0.2124 -0.0371
  381CHOL    R5 4242   7.134   5.971  11.351  0.0072  0.2178 -0.0281
  381CHOL    C1 4243   6.886   6.009  11.639  0.0802  0.2126  0.0358
  381CHOL    C2 4244   6.798   6.049  11.958  0.0464 -0.0264 -0.2982
  382CHOL   ROH 4245   5.638   6.405  10.943  0.0405 -0.2010 -0.0448
  382CHOL    R1 4246   5.587   6.508  11.201  0.2472 -0.0455 -0.0653
  382CHOL    R2 4247   5.430   6.376  11.386  0.0951  0.2398  0.0069
  382CHOL    R3 4248   5.649   6.403  11.544  0.1717 -0.0286 -0.0450
  382CHOL    R4 4249   5.426   6.369  11.732  0.1607  0.2631  0.0095
  382CHOL    R5 4250   5.572   6.531  11.732  0.3714  0.0847 -0.0329
  382CHOL    C1 4251   5.630   6.390  12.081  0.2708  0.0248 -0.0378
  382CHOL    C2 4252   5.828   6.338  12.353 -0.0789  0.0092 -0.0272
  383CHOL   ROH 4253   0.675   7.196  10.663 -0.1121 -0.0645 -0.1035
  383CHOL    R1 4254   0.491   7.117  10.863 -0.0892 -0.1116 -0.1000
  383CHOL    R2 4255   0.554   6.933  11.059 -0.0144 -0.0431 -0.0561
  383CHOL    R3 4256   0.474   7.131  11.226 -0.1198 -0.0451 -0.1043
  383CHOL    R4 4257   0.420   6.884  11.374  0.0456 -0.0359 -0.0299
  383CHOL    R5 4258   0.278   7.044  11.333 -0.0559 -0.1344 -0.0609
  383CHOL    C1 4259   0.267   7.043  11.714 -0.0184 -0.0336 -0.0599
  383CHOL    C2 4260   0.242   7.179  12.114 -0.1684  0.1605 -0.0764
  384CHOL   ROH 4261   5.362   2.055  10.693  0.3431  0.0133 -0.0264
  384CHOL    R1 4262   5.225   2.096  10.937  0.1367  0.1585 -0.1615
  384CHOL    R2 4263   5.325   2.010  11.180 -0.2815 -0.1244 -0.0700
  384CHOL    R3 4264   5.289   2.270  11.250  0.1071 -0.0787 -0.0236
  384CHOL    R4 4265   5.319   2.127  11.505 -0.2644 -0.1840 -0.0491
  384CHOL    R5 4266   5.155   2.260  11.449 -0.0151  0.0981 -0.1021
  384CHOL    C1 4267   5.282   2.440  11.761  0.1104 -0.1758  0.0066
  384CHOL    C2 4268   5.363   2.343  12.227 -0.2440 -0.2255 -0.0592
  385CHOL   ROH 4269   3.932   2.919  10.633 -0.1652  0.2511 -0.0155
  385CHOL    R1 4270   4.102   3.004  10.843 -0.1697  0.2044  0.0075
  385CHOL    R2 4271   4.008   3.134  11.068 -0.1959  0.0142  0.1105
  385CHOL    R3 4272   4.139   2.935  11.198 -0.0702 -0.0053 -0.0424
  385CHOL    R4 4273   4.015   3.095  11.411 -0.0880 -0.1929  0.0858
  385CHOL    R5 4274   4.225   3.040  11.395 -0.0681 -0.0864 -0.0015
  385CHOL    C1 4275   4.142   2.885  11.733  0.0929 -0.3317 -0.0720
  385CHOL    C2 4276   4.230   3.216  11.893 -0.1534 -0.4201  0.2712
  386CHOL   ROH 4277   3.740   4.029  13.792  0.2796 -0.1088 -0.1245
  386CHOL    R1 4278   3.799   3.931  13.533  0.1377 -0.0439 -0.1807
  386CHOL    R2 4279   3.608   3.815  13.371  0.0517  0.0023 -0.1020
  386CHOL    R3 4280   3.691   4.003  13.193 -0.0435  0.0409 -0.1090
  386CHOL    R4 4281   3.675   3.755  13.037 -0.0096  0.0341 -0.1213
  386CHOL    R5 4282   3.847   3.887  13.053 -0.0387  0.0877 -0.1514
  386CHOL    C1 4283   3.792   3.896  12.675 -0.1349  0.0888 -0.1393
  386CHOL    C2 4284   4.070   4.113  12.439  0.1318 -0.0965 -0.3378
  387CHOL   ROH 4285   5.696   5.518  13.627  0.0054  0.1255 -0.0732
  387CHOL    R1 4286   5.646   5.430  13.363 -0.0710  0.0712 -0.0414
  387CHOL    R2 4287   5.432   5.522  13.213 -0.0727  0.0981 -0.0274
  387CHOL    R3 4288   5.626   5.582  13.032 -0.0857 -0.0080 -0.0763
  387CHOL    R4 4289   5.377   5.593  12.879 -0.1200  0.1872 -0.0006
  387CHOL    R5 4290   5.554   5.476  12.830 -0.2162  0.0738 -0.0709
  387CHOL    C1 4291   5.527   5.689  12.515 -0.1598  0.1394 -0.0309
  387CHOL    C2 4292   5.745   5.470  12.311  0.1528  0.0363 -0.1827
  388CHOL   ROH 4293   3.459   0.836  10.606 -0.2472  0.1340 -0.0508
  388CHOL    R1 4294   3.450   0.955  10.863  0.0257 -0.0004  0.0224
  388CHOL    R2 4295   3.240   0.914  11.039  0.0669  0.1547  0.0941
  388CHOL    R3 4296   3.440   0.838  11.208  0.0584 -0.1814 -0.0337
  388CHOL    R4 4297   3.218   0.917  11.384  0.3548  0.4338  0.1165
  388CHOL    R5 4298   3.423   0.992  11.391  0.5487 -0.0071 -0.1106
  388CHOL    C1 4299   3.392   0.848  11.743  0.5144  0.2808  0.0093
  388CHOL    C2 4300   3.617   0.976  11.968 -0.0892  0.2918 -0.0864
  389CHOL   ROH 4301   1.080   2.792  10.683 -0.1311 -0.1520 -0.1786
  389CHOL    R1 4302   0.968   2.749  10.939  0.0225  0.0177 -0.0806
  389CHOL    R2 4303   1.108   2.796  11.172  0.1410  0.2333 -0.1943
  389CHOL    R3 4304   0.893   2.951  11.233  0.1363  0.2260 -0.1913
  389CHOL    R4 4305   1.042   2.928  11.485  0.0659  0.0999 -0.1524
  389CHOL    R5 4306   0.831   2.883  11.454  0.0671  0.1307 -0.2363
  389CHOL    C1 4307   0.802   3.152  11.723  0.0178  0.0154 -0.1253
  389CHOL    C2 4308   0.919   3.095  12.229 -0.1321  0.3996  0.0183
  390CHOL   ROH 4309   0.936   3.852  10.468  0.0281  0.0874  0.1254
  390CHOL    R1 4310   1.070   3.793  10.711 -0.0726  0.0671  0.1789
  390CHOL    R2 4311   1.346   3.789  10.731 -0.0691 -0.2244  0.2238
  390CHOL    R3 4312   1.301   3.964  10.934  0.0821 -0.0628  0.1175
  390CHOL    R4 4313   1.564   3.849  10.993 -0.0451 -0.2847  0.2157
  390CHOL    R5 4314   1.392   3.857  11.127 -0.0495 -0.0370  0.1890
  390CHOL    C1 4315   1.648   4.049  11.335  0.1108 -0.1681  0.1112
  390CHOL    C2 4316   1.790   3.989  11.710  0.2238 -0.3523  0.1206
  391CHOL   ROH 4317   2.019   5.785  13.736 -0.2170  0.0395  0.0893
  391CHOL    R1 4318   1.983   5.808  13.456 -0.1473  0.3456  0.1025
  391CHOL    R2 4319   1.878   5.604  13.302  0.3922  0.3011 -0.2264
  391CHOL    R3 4320   1.703   5.796  13.224 -0.0313  0.0135 -0.0283
  391CHOL    R4 4321   1.685   5.591  13.016  0.5916  0.2587 -0.3609
  391CHOL    R5 4322   1.725   5.803  12.985  0.1058  0.4209 -0.0158
  391CHOL    C1 4323   1.409   5.764  12.775  0.3100 -0.0360 -0.2533
  391CHOL    C2 4324   1.289   5.866  12.358  0.2768 -0.0444 -0.0388
  392CHOL   ROH 4325   6.262   4.679  10.494 -0.1297 -0.1517 -0.1105
  392CHOL    R1 4326   6.314   4.682  10.772 -0.1477 -0.1327 -0.1074
  392CHOL    R2 4327   6.184   4.515  10.949 -0.0357 -0.2389 -0.1278
  392CHOL    R3 4328   6.437   4.446  11.020  0.0106 -0.0603 -0.1137
  392CHOL    R4 4329   6.273   4.384  11.256  0.0264 -0.1839 -0.1226
  392CHOL    R5 4330   6.453   4.508  11.251 -0.0563 -0.0519 -0.1072
  392CHOL    C1 4331   6.563   4.242  11.502  0.1061  0.0158 -0.1062
  392CHOL    C2 4332   6.784   4.021  11.732 -0.0778  0.1564 -0.2023
  393CHOL   ROH 4333   5.795   4.121  13.800  0.0311 -0.0289  0.0604
  393CHOL    R1 4334   5.823   4.032  13.533  0.0184 -0.0215  0.0568
  393CHOL    R2 4335   5.612   3.928  13.388 -0.0185  0.1082  0.0199
  393CHOL    R3 4336   5.684   4.120  13.209  0.1118  0.0833  0.0437
  393CHOL    R4 4337   5.529   3.926  13.052 -0.0873  0.2384  0.0356
  393CHOL    R5 4338   5.729   3.999  13.007 -0.0295  0.0777  0.0116
  393CHOL    C1 4339   5.547   4.105  12.689 -0.0051  0.2910  0.0671
  393CHOL    C2 4340   5.487   4.224  12.322  0.0041 -0.3352  0.0511
  394CHOL   ROH 4341  -0.031   1.450  10.757  0.0363 -0.0741 -0.1300
  394CHOL    R1 4342   0.116   1.355  10.979  0.0710 -0.0420 -0.1396
  394CHOL    R2 4343   0.178   1.515  11.196  0.0084 -0.0424 -0.1244
  394CHOL    R3 4344   0.059   1.316  11.337  0.0853 -0.1030 -0.1430
  394CHOL    R4 4345   0.205   1.471  11.537  0.1760 -0.1662 -0.1516
  394CHOL    R5 4346   0.219   1.256  11.504  0.1723 -0.1565 -0.2408
  394CHOL    C1 4347   0.108   1.259  11.869  0.3458 -0.2953 -0.1851
  394CHOL    C2 4348  -0.079   1.400  12.126  0.3217  0.0138 -0.0359
  395CHOL   ROH 4349   3.809   1.713  13.364 -0.2767  0.0768 -0.0280
  395CHOL    R1 4350   3.769   1.733  13.084 -0.1064  0.2071 -0.0427
  395CHOL    R2 4351   3.861   1.947  12.935  0.2387  0.1338  0.0696
  395CHOL    R3 4352   3.979   1.752  12.788  0.0730  0.0291  0.0691
  395CHOL    R4 4353   3.979   1.986  12.613  0.3827  0.0683  0.1106
  395CHOL    R5 4354   3.900   1.789  12.565  0.1792  0.1586  0.0490
  395CHOL    C1 4355   4.157   1.826  12.286  0.3108 -0.0680  0.1341
  395CHOL    C2 4356   4.508   1.817  12.019  0.2060 -0.0456  0.0500
  396CHOL   ROH 4357   2.830   5.648  10.320  0.1296  0.0118  0.0614
  396CHOL    R1 4358   2.704   5.601  10.569  0.0265 -0.0179  0.0047
  396CHOL    R2 4359   2.699   5.352  10.689 -0.0556 -0.0424 -0.0429
  396CHOL    R3 4360   2.806   5.487  10.899 -0.1153 -0.0954  0.0214
  396CHOL    R4 4361   2.651   5.271  11.022  0.0803 -0.2914 -0.0813
  396CHOL    R5 4362   2.634   5.483  11.066 -0.0744 -0.3338  0.0587
  396CHOL    C1 4363   2.722   5.351  11.412  0.1034 -0.4860 -0.0433
  396CHOL    C2 4364   2.506   5.508  11.694  0.0535  0.1499  0.0823
  397CHOL   ROH 4365   1.977   7.362  10.352 -0.2286 -0.1108  0.0969
  397CHOL    R1 4366   1.929   7.360  10.631 -0.1720 -0.0592  0.1081
  397CHOL    R2 4367   2.103   7.242  10.811 -0.1567 -0.0682  0.0924
  397CHOL    R3 4368   2.095   7.487  10.929 -0.0836 -0.0472  0.0532
  397CHOL    R4 4369   2.094   7.297  11.152 -0.3342 -0.0121  0.0791
  397CHOL    R5 4370   1.950   7.457  11.118 -0.2164  0.0676 -0.0311
  397CHOL    C1 4371   2.081   7.558  11.462 -0.3688  0.0402  0.0347
  397CHOL    C2 4372   2.318   7.519  11.844 -0.3601 -0.0026 -0.1643
  398CHOL   ROH 4373   6.131   6.678  11.931 -0.3839 -0.0904  0.0079
  398CHOL    R1 4374   6.245   6.931  11.988 -0.2398 -0.1134 -0.1682
  398CHOL    R2 4375   6.123   7.168  11.916 -0.2682 -0.0886 -0.0436
  398CHOL    R3 4376   6.152   7.225  12.181  0.0849 -0.0625 -0.0834
  398CHOL    R4 4377   6.132   7.487  12.050 -0.2874 -0.0782 -0.0682
  398CHOL    R5 4378   6.290   7.421  12.185 -0.0391  0.0328 -0.2965
  398CHOL    C1 4379   6.164   7.726  12.376  0.0330 -0.0476 -0.1198
  398CHOL    C2 4380   6.203   7.990  12.723 -0.3209 -0.1757 -0.2660
  399CHOL   ROH 4381   3.578   4.881  10.015 -0.2683  0.2411 -0.0094
  399CHOL    R1 4382   3.654   4.899  10.287 -0.1596  0.2211 -0.0379
  399CHOL    R2 4383   3.581   5.111  10.447 -0.2179  0.1379  0.0445
  399CHOL    R3 4384   3.485   4.914  10.608 -0.0281  0.0406  0.0425
  399CHOL    R4 4385   3.579   5.122  10.793 -0.0966  0.0739  0.0477
  399CHOL    R5 4386   3.635   4.911  10.795  0.0462  0.1071 -0.0132
  399CHOL    C1 4387   3.487   4.944  11.145  0.1522 -0.0548  0.0476
  399CHOL    C2 4388   3.219   4.856  11.461  0.1142 -0.0800 -0.1106
  400CHOL   ROH 4389   2.704   3.303  10.798 -0.1503 -0.0196 -0.1374
  400CHOL    R1 4390   2.808   3.358  11.056 -0.0200 -0.2607 -0.1365
  400CHOL    R2 4391   2.685   3.531  11.232  0.3301 -0.0369 -0.1025
  400CHOL    R3 4392   2.696   3.317  11.400 -0.0791 -0.0932 -0.1354
  400CHOL    R4 4393   2.632   3.544  11.574  0.4409  0.0252 -0.0867
  400CHOL    R5 4394   2.796   3.403  11.600  0.1562 -0.3299 -0.1472
  400CHOL    C1 4395   2.612   3.351  11.929  0.1211  0.0085 -0.1084
  400CHOL    C2 4396   2.445   3.111  12.146 -0.0168 -0.2515 -0.2590
  401CHOL   ROH 4397   6.283   2.263  13.696 -0.0866  0.1383  0.1056
  401CHOL    R1 4398   6.311   2.254  13.415  0.0186  0.1382  0.1159
  401CHOL    R2 4399   6.510   2.108  13.289 -0.0688 -0.0415  0.1833
  401CHOL    R3 4400   6.300   1.998  13.156 -0.1226  0.1713  0.0885
  401CHOL    R4 4401   6.525   1.980  12.969 -0.0504 -0.0759  0.1976
  401CHOL    R5 4402   6.330   2.069  12.929  0.0608  0.1280  0.0980
  401CHOL    C1 4403   6.336   1.802  12.657 -0.0903  0.1040  0.1169
  401CHOL    C2 4404   5.994   1.978  12.535  0.2453  0.1869 -0.0611
  402CHOL   ROH 4405   6.576   5.247  13.434 -0.0072  0.0277  0.0723
  402CHOL    R1 4406   6.600   5.385  13.188  0.0813  0.0354  0.0844
  402CHOL    R2 4407   6.777   5.309  12.991 -0.0733 -0.1539  0.0131
  402CHOL    R3 4408   6.554   5.309  12.835 -0.1288  0.1389  0.0882
  402CHOL    R4 4409   6.764   5.420  12.663 -0.0591 -0.0605  0.0445
  402CHOL    R5 4410   6.570   5.510  12.707  0.0581  0.1516  0.1311
  402CHOL    C1 4411   6.546   5.484  12.327 -0.1029  0.2687  0.1332
  402CHOL    C2 4412   6.152   5.333  12.157 -0.3133  0.3380 -0.0711
  403CHOL   ROH 4413   5.462   4.452  13.809  0.0209 -0.1508 -0.0503
  403CHOL    R1 4414   5.500   4.387  13.536 -0.0031 -0.0443 -0.0789
  403CHOL    R2 4415   5.290   4.321  13.369 -0.0012 -0.1254 -0.0471
  403CHOL    R3 4416   5.391   4.522  13.216 -0.1640 -0.0147 -0.0137
  403CHOL    R4 4417   5.261   4.342  13.025 -0.0465 -0.0768 -0.0407
  403CHOL    R5 4418   5.467   4.413  13.017 -0.0973  0.0812 -0.0432
  403CHOL    C1 4419   5.340   4.543  12.681 -0.2257  0.0554 -0.0055
  403CHOL    C2 4420   5.317   4.671  12.313 -0.1057 -0.3410 -0.0364
  404CHOL   ROH 4421   7.166   4.010  13.553  0.1440 -0.1602  0.0697
  404CHOL    R1 4422   7.267   4.045  13.291  0.0881 -0.1179  0.0548
  404CHOL    R2 4423   7.189   3.886  13.080  0.0346 -0.0735  0.0463
  404CHOL    R3 4424   7.129   4.125  12.964  0.0228 -0.0506  0.0969
  404CHOL    R4 4425   7.107   3.928  12.746 -0.0463 -0.0242  0.0712
  404CHOL    R5 4426   7.228   4.110  12.745 -0.0306 -0.0296  0.0681
  404CHOL    C1 4427   7.004   4.176  12.443 -0.1045  0.0259  0.1334
  404CHOL    C2 4428   7.019   4.316  12.103  0.0779  0.1613  0.0438
  405CHOL   ROH 4429   4.562   5.763  10.499 -0.1069  0.3200  0.2400
  405CHOL    R1 4430   4.499   5.721  10.772  0.0155  0.1344  0.2427
  405CHOL    R2 4431   4.452   5.471  10.877 -0.0113  0.0650  0.0786
  405CHOL    R3 4432   4.646   5.544  11.053  0.1022 -0.1269  0.0356
  405CHOL    R4 4433   4.454   5.389  11.213 -0.1233  0.2425  0.1236
  405CHOL    R5 4434   4.527   5.590  11.256  0.1756  0.1588  0.0146
  405CHOL    C1 4435   4.636   5.409  11.574 -0.0821  0.1657  0.1094
  405CHOL    C2 4436   4.649   5.113  11.877 -0.1072  0.0281 -0.0696
  406CHOL   ROH 4437   5.733   6.459  13.362  0.0421 -0.1295 -0.0753
  406CHOL    R1 4438   5.477   6.493  13.246  0.0430 -0.0557 -0.0563
  406CHOL    R2 4439   5.396   6.730  13.128  0.1155 -0.0419 -0.0829
  406CHOL    R3 4440   5.344   6.569  12.915  0.0417 -0.0557 -0.0548
  406CHOL    R4 4441   5.209   6.821  12.852  0.2355  0.0195 -0.1456
  406CHOL    R5 4442   5.119   6.623  12.854  0.0939  0.0869 -0.1153
  406CHOL    C1 4443   5.050   6.723  12.492  0.2361  0.0423 -0.1557
  406CHOL    C2 4444   5.272   6.735  12.197 -0.1132 -0.2150 -0.0755
  407CHOL   ROH 4445   3.609   3.827  10.575 -0.1128  0.0914 -0.1822
  407CHOL    R1 4446   3.471   3.871  10.818 -0.1731  0.2972 -0.2513
  407CHOL    R2 4447   3.571   3.790  11.062 -0.4826  0.0045 -0.2153
  407CHOL    R3 4448   3.532   4.051  11.129  0.0176  0.0725 -0.1557
  407CHOL    R4 4449   3.508   3.905  11.382 -0.5377  0.0114 -0.2285
  407CHOL    R5 4450   3.363   4.045  11.298 -0.1652  0.3661 -0.3177
  407CHOL    C1 4451   3.436   4.217  11.631 -0.1002  0.0793 -0.1804
  407CHOL    C2 4452   3.238   4.426  11.902  0.1338 -0.2670  0.1736
  408CHOL   ROH 4453   0.515   1.218  13.547  0.2173 -0.0408 -0.2169
  408CHOL    R1 4454   0.516   1.122  13.281 -0.0648 -0.2138 -0.1604
  408CHOL    R2 4455   0.296   1.001  13.165 -0.3653  0.1690 -0.0186
  408CHOL    R3 4456   0.333   1.190  12.974 -0.0212 -0.0164 -0.1427
  408CHOL    R4 4457   0.170   0.984  12.844 -0.0668  0.0192 -0.1311
  408CHOL    R5 4458   0.358   1.065  12.771  0.0720 -0.2003 -0.0176
  408CHOL    C1 4459   0.131   1.151  12.477  0.4300 -0.2421 -0.3130
  408CHOL    C2 4460  -0.059   0.906  12.278 -0.3854  0.1438 -0.1969
  409CHOL   ROH 4461   1.379   1.471  13.659  0.0590  0.1244 -0.1495
  409CHOL    R1 4462   1.461   1.518  13.392  0.1507  0.0840 -0.1279
  409CHOL    R2 4463   1.287   1.604  13.196  0.1825 -0.1122 -0.2392
  409CHOL    R3 4464   1.471   1.802  13.165  0.0577  0.0077 -0.2301
  409CHOL    R4 4465   1.462   1.666  12.905  0.3000 -0.1337 -0.1748
  409CHOL    R5 4466   1.640   1.705  13.026  0.2089  0.0555 -0.0887
  409CHOL    C1 4467   1.736   1.889  12.706  0.2512 -0.0336 -0.1287
  409CHOL    C2 4468   1.994   1.780  12.502  0.0140 -0.1331  0.0055
  410CHOL   ROH 4469   0.661   7.280  11.754  0.0579 -0.1642 -0.0004
  410CHOL    R1 4470   0.703   7.009  11.826 -0.0055 -0.1858 -0.0436
  410CHOL    R2 4471   0.705   6.924  12.089  0.0294 -0.2198 -0.0546
  410CHOL    R3 4472   0.515   6.750  12.001 -0.0421 -0.1525 -0.0330
  410CHOL    R4 4473   0.645   6.612  12.224 -0.0608 -0.1998 -0.0489
  410CHOL    R5 4474   0.618   6.535  12.022 -0.1130 -0.1884 -0.0472
  410CHOL    C1 4475   0.432   6.267  12.221 -0.1805 -0.1250 -0.0254
  410CHOL    C2 4476   0.568   5.845  12.379 -0.1940  0.3248  0.0176
  411CHOL   ROH 4477   4.906   4.655  10.386 -0.1248  0.0519  0.1704
  411CHOL    R1 4478   5.075   4.628  10.611  0.0172  0.0341  0.0618
  411CHOL    R2 4479   5.276   4.808  10.669 -0.0942  0.1508  0.0693
  411CHOL    R3 4480   5.151   4.821  10.910  0.0274 -0.1040  0.1509
  411CHOL    R4 4481   5.389   4.991  10.939 -0.1919  0.2400  0.0516
  411CHOL    R5 4482   5.331   4.825  11.069  0.1256  0.1087  0.0430
  411CHOL    C1 4483   5.338   5.110  11.323 -0.1347  0.0527  0.1178
  411CHOL    C2 4484   5.659   5.086  11.422 -0.0653 -0.1274  0.0886
  412CHOL   ROH 4485   5.034   3.283  10.540  0.1301  0.1797 -0.1053
  412CHOL    R1 4486   4.958   3.251  10.811  0.0154  0.0489 -0.1514
  412CHOL    R2 4487   5.142   3.220  11.015 -0.0703 -0.0755 -0.0898
  412CHOL    R3 4488   5.009   3.431  11.123 -0.0916 -0.1159 -0.0375
  412CHOL    R4 4489   5.121   3.287  11.353 -0.2344 -0.2618 -0.0607
  412CHOL    R5 4490   4.913   3.344  11.324 -0.2094 -0.2129 -0.1361
  412CHOL    C1 4491   4.985   3.525  11.652 -0.3499 -0.4082  0.0053
  412CHOL    C2 4492   5.255   3.579  12.017  0.0802 -0.0490 -0.1134
  413CHOL   ROH 4493   5.296   1.164  13.960 -0.1462  0.1376 -0.0342
  413CHOL    R1 4494   5.408   1.026  13.740 -0.1116 -0.0329  0.0884
  413CHOL    R2 4495   5.260   0.852  13.582 -0.1508  0.0309  0.0524
  413CHOL    R3 4496   5.351   1.011  13.380  0.1137 -0.1119  0.0548
  413CHOL    R4 4497   5.176   0.815  13.249 -0.2522  0.2044  0.0575
  413CHOL    R5 4498   5.383   0.860  13.197 -0.1718 -0.1597  0.0407
  413CHOL    C1 4499   5.212   0.942  12.866 -0.0630  0.1714  0.0627
  413CHOL    C2 4500   5.353   0.903  12.478  0.0051  0.2364 -0.1306
  414CHOL   ROH 4501   1.246   4.834  11.567  0.1677 -0.3601  0.4986
  414CHOL    R1 4502   0.980   4.927  11.594  0.1451 -0.3307  0.2111
  414CHOL    R2 4503   0.805   4.826  11.782 -0.0300 -0.2187  0.1154
  414CHOL    R3 4504   0.780   5.087  11.853 -0.0786 -0.1773 -0.0507
  414CHOL    R4 4505   0.587   4.945  12.022  0.1169 -0.1332  0.2075
  414CHOL    R5 4506   0.546   5.116  11.893 -0.0572 -0.2434  0.1189
  414CHOL    C1 4507   0.437   5.260  12.229  0.1568 -0.0445  0.1052
  414CHOL    C2 4508   0.594   5.203  12.608  0.0467 -0.1223 -0.0157
  415CHOL   ROH 4509   4.524   1.302  13.784  0.0142  0.0102  0.0249
  415CHOL    R1 4510   4.414   1.266  13.525  0.0671  0.0134  0.0027
  415CHOL    R2 4511   4.269   1.463  13.396  0.1529  0.0360 -0.0499
  415CHOL    R3 4512   4.450   1.422  13.198  0.1855 -0.0315 -0.0076
  415CHOL    R4 4513   4.215   1.531  13.062  0.1787 -0.1210 -0.0870
  415CHOL    R5 4514   4.320   1.346  13.013  0.2123 -0.1352  0.0101
  415CHOL    C1 4515   4.354   1.531  12.681  0.2243 -0.2758 -0.0690
  415CHOL    C2 4516   4.342   1.413  12.425  0.1232 -0.2456 -0.0658
  416CHOL   ROH 4517   3.802   6.597  10.700  0.2042 -0.1453  0.0162
  416CHOL    R1 4518   3.727   6.497  10.953  0.0041  0.0312  0.0317
  416CHOL    R2 4519   3.911   6.411  11.140 -0.1505 -0.2343  0.0826
  416CHOL    R3 4520   3.783   6.588  11.301  0.1136  0.0240  0.0132
  416CHOL    R4 4521   3.926   6.412  11.485 -0.0235  0.0049  0.0769
  416CHOL    R5 4522   3.714   6.459  11.490  0.0389  0.2460  0.1321
  416CHOL    C1 4523   3.814   6.579  11.837  0.2983  0.3867  0.0086
  416CHOL    C2 4524   3.633   6.705  12.110 -0.0266 -0.2560 -0.1128
  417CHOL   ROH 4525   5.809   3.886  10.492  0.0227 -0.0206  0.0095
  417CHOL    R1 4526   5.806   3.887  10.775 -0.0294  0.0403  0.0091
  417CHOL    R2 4527   5.920   4.089  10.925 -0.0321  0.0590 -0.0130
  417CHOL    R3 4528   5.673   4.100  11.038 -0.0521  0.1131 -0.0618
  417CHOL    R4 4529   5.859   4.126  11.263 -0.0932 -0.0288 -0.0142
  417CHOL    R5 4530   5.697   3.981  11.245 -0.1416  0.0376 -0.0955
  417CHOL    C1 4531   5.591   4.157  11.566 -0.1475 -0.0293 -0.0606
  417CHOL    C2 4532   5.669   4.000  11.876 -0.1139  0.1732 -0.0339
  418CHOL   ROH 4533   1.681   0.175  10.208  0.2679 -0.0956 -0.0929
  418CHOL    R1 4534   1.592   0.261  10.462  0.2992  0.0589 -0.1327
  418CHOL    R2 4535   1.471   0.090  10.643 -0.1981  0.2837 -0.2329
  418CHOL    R3 4536   1.667   0.181  10.809 -0.0863 -0.1775 -0.0980
  418CHOL    R4 4537   1.439   0.127  10.985 -0.1894 -0.0553 -0.1921
  418CHOL    R5 4538   1.550   0.314  10.971  0.0795 -0.1914  0.0350
  418CHOL    C1 4539   1.603   0.234  11.340 -0.0794 -0.6856 -0.0418
  418CHOL    C2 4540   1.450   0.223  11.660 -0.0833  0.0910 -0.2633
  419CHOL   ROH 4541   5.360   0.784  10.992  0.3117 -0.5580  0.0313
  419CHOL    R1 4542   5.245   0.818  11.248 -0.0209 -0.2246 -0.1549
  419CHOL    R2 4543   5.392   0.804  11.481 -0.4146 -0.5216  0.0841
  419CHOL    R3 4544   5.284   1.049  11.527  0.0819 -0.2423 -0.1528
  419CHOL    R4 4545   5.420   0.980  11.777 -0.3680 -0.4683  0.0490
  419CHOL    R5 4546   5.212   1.041  11.755 -0.2205  0.0048 -0.2293
  419CHOL    C1 4547   5.335   1.313  11.992  0.1253 -0.1750 -0.1939
  419CHOL    C2 4548   5.283   1.501  12.278 -0.3338 -0.1836  0.1785
  420CHOL   ROH 4549   4.624   2.880  13.715  0.1213 -0.1597 -0.2168
  420CHOL    R1 4550   4.706   2.992  13.468  0.0558  0.0042 -0.1651
  420CHOL    R2 4551   4.699   2.850  13.231  0.2566  0.0683 -0.2083
  420CHOL    R3 4552   4.552   3.063  13.146  0.0481 -0.0589 -0.1765
  420CHOL    R4 4553   4.638   2.930  12.900  0.1239  0.0173 -0.1972
  420CHOL    R5 4554   4.666   3.140  12.950 -0.0537  0.0461 -0.1984
  420CHOL    C1 4555   4.465   3.176  12.628 -0.1489 -0.1318 -0.1610
  420CHOL    C2 4556   4.440   3.425  12.356 -0.2084  0.2642  0.2377
  421CHOL   ROH 4557   5.808   2.261  10.747  0.1307 -0.1616  0.2630
  421CHOL    R1 4558   5.658   2.342  10.973  0.0468 -0.1262  0.1946
  421CHOL    R2 4559   5.711   2.249  11.227  0.0354  0.0126  0.2448
  421CHOL    R3 4560   5.726   2.513  11.287 -0.0983  0.0472  0.1348
  421CHOL    R4 4561   5.717   2.378  11.548  0.2613  0.1210  0.1994
  421CHOL    R5 4562   5.586   2.539  11.480  0.0705  0.0047  0.2705
  421CHOL    C1 4563   5.735   2.702  11.791  0.2673  0.2165  0.0697
  421CHOL    C2 4564   5.526   2.823  12.096  0.0282 -0.0836  0.2325
  422CHOL   ROH 4565   4.236   1.875  10.447 -0.0268  0.1328  0.0513
  422CHOL    R1 4566   4.247   1.876  10.730 -0.0052  0.0313  0.0515
  422CHOL    R2 4567   4.366   2.080  10.873  0.0826 -0.0618  0.1138
  422CHOL    R3 4568   4.125   2.090  10.999  0.0950 -0.0143  0.1337
  422CHOL    R4 4569   4.316   2.017  11.209  0.0789 -0.1831  0.0909
  422CHOL    R5 4570   4.134   1.910  11.157  0.0306 -0.0849  0.0576
  422CHOL    C1 4571   4.061   1.990  11.523  0.0883 -0.2090  0.0964
  422CHOL    C2 4572   4.080   1.811  11.816 -0.0032  0.0417 -0.4105
  423CHOL   ROH 4573   3.159   3.213  13.767  0.1182  0.0209 -0.0296
  423CHOL    R1 4574   3.178   3.126  13.499  0.1688  0.1917 -0.0819
  423CHOL    R2 4575   2.956   3.063  13.347  0.2195 -0.2138  0.0076
  423CHOL    R3 4576   3.063   3.244  13.174 -0.2565  0.1088  0.0327
  423CHOL    R4 4577   2.928   3.047  13.003  0.3342 -0.2975  0.0011
  423CHOL    R5 4578   3.136   3.112  12.988  0.1694  0.3075  0.0458
  423CHOL    C1 4579   3.012   3.207  12.640 -0.0458 -0.0432  0.0207
  423CHOL    C2 4580   2.918   2.882  12.377 -0.0228  0.0876 -0.0198
  424CHOL   ROH 4581   6.243   1.083  14.016  0.1223 -0.1221 -0.0802
  424CHOL    R1 4582   6.198   1.074  13.737  0.1493 -0.0614 -0.0858
  424CHOL    R2 4583   6.369   1.191  13.555  0.2027 -0.0823 -0.0460
  424CHOL    R3 4584   6.370   0.943  13.445  0.1400 -0.0640 -0.0904
  424CHOL    R4 4585   6.418   1.125  13.219  0.2539 -0.0412 -0.0476
  424CHOL    R5 4586   6.263   0.972  13.232  0.1969  0.0106 -0.1095
  424CHOL    C1 4587   6.448   0.853  12.920  0.2249 -0.0002 -0.0902
  424CHOL    C2 4588   6.597   0.743  12.592  0.5061  0.0297 -0.0693
  425CHOL   ROH 4589   3.364   0.772  13.950  0.1202  0.0147  0.0029
  425CHOL    R1 4590   3.428   0.876  13.694 -0.0002  0.0791 -0.0018
  425CHOL    R2 4591   3.461   0.714  13.473  0.1191  0.1128 -0.0093
  425CHOL    R3 4592   3.274   0.879  13.364 -0.0421 -0.0497  0.0160
  425CHOL    R4 4593   3.400   0.748  13.134  0.0210  0.0405  0.0003
  425CHOL    R5 4594   3.377   0.963  13.165 -0.1525  0.0242 -0.0105
  425CHOL    C1 4595   3.189   0.923  12.835 -0.1875 -0.1542  0.0297
  425CHOL    C2 4596   2.944   0.916  12.548 -0.1284 -0.1900  0.1380
  426CHOL   ROH 4597   4.773   3.632  10.760  0.0076 -0.0572  0.0810
  426CHOL    R1 4598   4.743   3.836  10.954  0.3100 -0.0732  0.1513
  426CHOL    R2 4599   4.506   3.878  11.090  0.1872  0.5599 -0.2149
  426CHOL    R3 4600   4.664   3.854  11.309 -0.2246 -0.0710  0.0412
  426CHOL    R4 4601   4.448   4.034  11.392  0.2649  0.7112 -0.2779
  426CHOL    R5 4602   4.663   4.072  11.407  0.4099 -0.0626  0.0710
  426CHOL    C1 4603   4.564   4.103  11.775 -0.0764  0.2071 -0.0742
  426CHOL    C2 4604   4.297   4.168  11.929 -0.0338  0.2180 -0.0704
  427CHOL   ROH 4605   6.789   6.826  13.760 -0.0971 -0.0187  0.0174
  427CHOL    R1 4606   6.864   6.810  13.487 -0.3144 -0.0501 -0.0423
  427CHOL    R2 4607   6.728   6.945  13.288 -0.1942  0.3123  0.1080
  427CHOL    R3 4608   6.975   7.043  13.230 -0.0303 -0.1490 -0.0113
  427CHOL    R4 4609   6.805   7.136  13.010 -0.0023  0.3138  0.1614
  427CHOL    R5 4610   6.991   7.025  12.992 -0.2328 -0.0539 -0.0317
  427CHOL    C1 4611   7.082   7.339  12.794  0.2634 -0.1182  0.0803
  427CHOL    C2 4612   7.094   7.668  12.733 -0.1514  0.0655 -0.0291
  428CHOL   ROH 4613   1.929   6.262  10.866 -0.0955 -0.0844 -0.1138
  428CHOL    R1 4614   1.751   6.287  11.085 -0.0637 -0.2061 -0.0738
  428CHOL    R2 4615   1.789   6.153  11.323  0.1450 -0.0927 -0.0432
  428CHOL    R3 4616   1.770   6.403  11.430 -0.0928 -0.0774 -0.1144
  428CHOL    R4 4617   1.740   6.221  11.659  0.0332 -0.0441 -0.0682
  428CHOL    R5 4618   1.603   6.381  11.601 -0.1025 -0.1790 -0.1343
  428CHOL    C1 4619   1.694   6.494  11.954 -0.2554 -0.0013 -0.1495
  428CHOL    C2 4620   1.388   6.313  12.175  0.1607 -0.3024 -0.2436
  429CHOL   ROH 4621   0.199   1.847  10.722 -0.0093 -0.1256  0.2272
  429CHOL    R1 4622   0.205   1.956  10.983  0.0185  0.0633  0.1486
  429CHOL    R2 4623   0.263   2.222  11.032 -0.1117  0.1301 -0.0602
  429CHOL    R3 4624   0.026   2.216  11.165 -0.0634  0.0949  0.0256
  429CHOL    R4 4625   0.148   2.469  11.244 -0.1847  0.2378 -0.2218
  429CHOL    R5 4626   0.075   2.314  11.378 -0.0467  0.2982 -0.0682
  429CHOL    C1 4627  -0.141   2.607  11.493 -0.1819  0.2673 -0.2354
  429CHOL    C2 4628   0.116   2.815  11.750  0.1943 -0.1262 -0.1695
  430CHOL   ROH 4629   6.572   1.923  13.738 -0.2345 -0.0914 -0.1615
  430CHOL    R1 4630   6.730   1.752  13.577 -0.1374 -0.1078 -0.0508
  430CHOL    R2 4631   6.620   1.585  13.385 -0.0273 -0.1583 -0.0726
  430CHOL    R3 4632   6.797   1.711  13.221  0.0399 -0.1714 -0.0107
  430CHOL    R4 4633   6.620   1.563  13.040  0.0147 -0.0513 -0.0800
  430CHOL    R5 4634   6.837   1.554  13.046  0.0088 -0.1304 -0.0530
  430CHOL    C1 4635   6.785   1.668  12.685  0.1022 -0.0013 -0.0262
  430CHOL    C2 4636   6.722   2.045  12.504 -0.2009  0.0707  0.1066
  431CHOL   ROH 4637   0.565   2.095  13.599 -0.2154 -0.1706  0.0543
  431CHOL    R1 4638   0.487   2.047  13.331 -0.2301  0.1374  0.0000
  431CHOL    R2 4639   0.588   2.193  13.118  0.2261 -0.0110  0.1049
  431CHOL    R3 4640   0.652   1.947  13.022 -0.3442 -0.1430  0.0266
  431CHOL    R4 4641   0.647   2.120  12.786  0.3770  0.0423  0.1194
  431CHOL    R5 4642   0.538   1.933  12.812 -0.1737  0.3076 -0.1084
  431CHOL    C1 4643   0.742   1.846  12.502 -0.0705 -0.0506  0.0542
  431CHOL    C2 4644   0.879   1.672  12.210 -0.2056 -0.0019  0.1190
  432CHOL   ROH 4645   1.662   2.194  10.415  0.0791 -0.0115 -0.0887
  432CHOL    R1 4646   1.814   2.204  10.654  0.0270  0.1698 -0.0625
  432CHOL    R2 4647   1.901   2.441  10.766 -0.4314  0.2897  0.0498
  432CHOL    R3 4648   1.774   2.346  10.986 -0.2906 -0.0400 -0.0038
  432CHOL    R4 4649   2.004   2.494  11.092 -0.4433  0.1646  0.0751
  432CHOL    R5 4650   1.951   2.288  11.137 -0.1898  0.0549 -0.0766
  432CHOL    C1 4651   1.945   2.435  11.488 -0.3181 -0.2177  0.0394
  432CHOL    C2 4652   2.196   2.577  11.739 -0.0157 -0.1566  0.0783
  433CHOL   ROH 4653   5.962   7.458  10.881 -0.0099  0.0595 -0.0687
  433CHOL    R1 4654   5.843   7.342  11.110  0.0650 -0.0250 -0.0720
  433CHOL    R2 4655   5.963   7.348  11.359  0.0548  0.0579 -0.0690
  433CHOL    R3 4656   5.726   7.458  11.435 -0.0249 -0.1076 -0.0745
  433CHOL    R4 4657   5.882   7.441  11.682 -0.0054  0.0293 -0.0758
  433CHOL    R5 4658   5.682   7.362  11.649  0.0503 -0.1208 -0.0642
  433CHOL    C1 4659   5.612   7.598  11.941 -0.1153 -0.1429 -0.0849
  433CHOL    C2 4660   5.304   7.582  12.297  0.1004 -0.2499 -0.0945
  434CHOL   ROH 4661   1.581   1.220  10.476  0.1415  0.1022  0.0377
  434CHOL    R1 4662   1.567   1.199  10.758 -0.2532  0.1611  0.0278
  434CHOL    R2 4663   1.784   1.249  10.922 -0.3144 -0.3574  0.2812
  434CHOL    R3 4664   1.612   1.421  11.042 -0.0458  0.0886  0.0543
  434CHOL    R4 4665   1.835   1.395  11.231 -0.1740 -0.1852  0.1792
  434CHOL    R5 4666   1.624   1.365  11.275 -0.2650  0.2607  0.1125
  434CHOL    C1 4667   1.703   1.643  11.524  0.1599  0.3338 -0.0931
  434CHOL    C2 4668   1.932   1.474  11.737  0.0272  0.1397  0.0988
  435CHOL   ROH 4669   1.542   7.406  13.765  0.1810  0.0132 -0.0016
  435CHOL    R1 4670   1.560   7.537  13.514  0.0346  0.0178 -0.0112
  435CHOL    R2 4671   1.625   7.404  13.282  0.0387  0.0468 -0.0303
  435CHOL    R3 4672   1.394   7.513  13.191 -0.0505 -0.0826  0.0403
  435CHOL    R4 4673   1.536   7.428  12.949  0.1218  0.3937 -0.0311
  435CHOL    R5 4674   1.456   7.627  12.990 -0.1074  0.2559  0.2097
  435CHOL    C1 4675   1.265   7.544  12.670  0.0864  0.4741  0.0349
  435CHOL    C2 4676   0.995   7.200  12.395 -0.2269  0.0102 -0.1183
  436CHOL   ROH 4677   2.875   7.419  13.648  0.3495 -0.0938 -0.0933
  436CHOL    R1 4678   2.690   7.440  13.435  0.2644  0.0188 -0.0082
  436CHOL    R2 4679   2.769   7.488  13.175  0.1684  0.0421 -0.0267
  436CHOL    R3 4680   2.625   7.263  13.123  0.0587  0.1081 -0.0193
  436CHOL    R4 4681   2.617   7.418  12.873  0.4291 -0.0456 -0.1424
  436CHOL    R5 4682   2.445   7.340  12.984  0.2521  0.1515 -0.2592
  436CHOL    C1 4683   2.392   7.166  12.648  0.4779 -0.0347 -0.2029
  436CHOL    C2 4684   2.378   7.335  12.309  0.2589 -0.0830 -0.0006
  437CHOL   ROH 4685   7.356   0.360  10.699 -0.0877  0.0414  0.1151
  437CHOL    R1 4686   7.423   0.444  10.961 -0.0827  0.0384  0.1127
  437CHOL    R2 4687   7.260   0.398  11.179  0.0121 -0.1268  0.1390
  437CHOL    R3 4688   7.484   0.286  11.283  0.1229  0.0224  0.0700
  437CHOL    R4 4689   7.329   0.369  11.516 -0.0383 -0.3789  0.1314
  437CHOL    R5 4690   7.536   0.421  11.473 -0.0762 -0.0960  0.2201
  437CHOL    C1 4691   7.580   0.247  11.810  0.0363 -0.3856  0.0621
  437CHOL    C2 4692   7.388   0.304  12.151 -0.4085 -0.1569 -0.2684
  438CHOL   ROH 4693   5.930   7.451  13.830  0.2269 -0.2218 -0.0561
  438CHOL    R1 4694   5.867   7.566  13.580  0.1693 -0.1868 -0.0249
  438CHOL    R2 4695   6.035   7.549  13.361  0.0281 -0.3308 -0.1217
  438CHOL    R3 4696   5.814   7.448  13.240 -0.1242 -0.1652  0.0100
  438CHOL    R4 4697   5.963   7.581  13.025 -0.0129 -0.4993 -0.1304
  438CHOL    R5 4698   5.754   7.614  13.078  0.0338 -0.2120 -0.1011
  438CHOL    C1 4699   5.714   7.504  12.715 -0.1797 -0.4419 -0.0116
  438CHOL    C2 4700   5.742   7.311  12.392  0.0101  0.2880 -0.0075
  439CHOL   ROH 4701   6.163   2.739  13.725  0.1956  0.1344  0.0852
  439CHOL    R1 4702   6.113   2.634  13.467  0.1630  0.0769  0.1143
  439CHOL    R2 4703   6.091   2.795  13.243 -0.0026  0.0371  0.0970
  439CHOL    R3 4704   6.284   2.630  13.145  0.0521  0.1335  0.0567
  439CHOL    R4 4705   6.094   2.664  12.923 -0.1200 -0.1426  0.1680
  439CHOL    R5 4706   6.165   2.475  13.008  0.0811 -0.0355  0.2254
  439CHOL    C1 4707   6.277   2.433  12.645 -0.1370 -0.1566  0.1713
  439CHOL    C2 4708   6.322   2.372  12.383 -0.1868 -0.0522 -0.0193
  440CHOL   ROH 4709   0.282   2.660  13.722  0.0651  0.1258 -0.0231
  440CHOL    R1 4710   0.306   2.734  13.450  0.0922  0.0904 -0.0305
  440CHOL    R2 4711   0.447   2.583  13.267 -0.0862 -0.0576 -0.0480
  440CHOL    R3 4712   0.214   2.592  13.128 -0.1026  0.1658 -0.0095
  440CHOL    R4 4713   0.422   2.597  12.922 -0.1258 -0.1376 -0.0484
  440CHOL    R5 4714   0.259   2.739  12.945  0.0375  0.0592 -0.0638
  440CHOL    C1 4715   0.188   2.613  12.592 -0.1641  0.0255 -0.0125
  440CHOL    C2 4716   0.242   2.778  12.297 -0.1210 -0.1017 -0.1438
  441CHOL   ROH 4717   6.455   1.578  10.784  0.0209  0.1427 -0.0971
  441CHOL    R1 4718   6.559   1.536  11.044  0.0663  0.1679 -0.1112
  441CHOL    R2 4719   6.729   1.716  11.167 -0.1226  0.3102 -0.0538
  441CHOL    R3 4720   6.544   1.706  11.365 -0.1141  0.0489 -0.0552
  441CHOL    R4 4721   6.789   1.799  11.497 -0.2204  0.3125 -0.0362
  441CHOL    R5 4722   6.666   1.630  11.557 -0.0218  0.1515 -0.0717
  441CHOL    C1 4723   6.651   1.839  11.875 -0.2694  0.0686 -0.0272
  441CHOL    C2 4724   6.450   1.799  12.188  0.1065 -0.2656 -0.0408
  442CHOL   ROH 4725   1.000   0.380  11.745  0.0341  0.1343 -0.2256
  442CHOL    R1 4726   1.068   0.654  11.739  0.1409  0.1092 -0.1708
  442CHOL    R2 4727   0.923   0.846  11.876  0.1798  0.1436 -0.1840
  442CHOL    R3 4728   1.166   0.907  11.982  0.1761  0.0410 -0.1120
  442CHOL    R4 4729   0.974   1.066  12.138  0.1734 -0.0107 -0.0506
  442CHOL    R5 4730   1.150   1.141  12.033  0.2058  0.0185  0.0161
  442CHOL    C1 4731   1.232   1.252  12.389  0.1661 -0.1969  0.0946
  442CHOL    C2 4732   1.207   1.294  12.720  0.0369 -0.5253 -0.4174
  443CHOL   ROH 4733   2.861   6.718  10.835 -0.0412 -0.0238 -0.0432
  443CHOL    R1 4734   2.746   6.673  11.090 -0.0041 -0.1456 -0.0468
  443CHOL    R2 4735   2.808   6.452  11.244  0.2199 -0.0849 -0.0450
  443CHOL    R3 4736   2.865   6.640  11.432  0.0195 -0.0250 -0.0428
  443CHOL    R4 4737   2.755   6.414  11.583 -0.0380 -0.0251 -0.0773
  443CHOL    R5 4738   2.687   6.621  11.591 -0.1032 -0.0404 -0.1786
  443CHOL    C1 4739   2.778   6.568  11.957 -0.3764  0.0660 -0.0940
  443CHOL    C2 4740   3.002   6.527  12.221 -0.2604  0.1331 -0.0931
  444CHOL   ROH 4741   6.430   5.600  10.348 -0.1386 -0.1363 -0.0781
  444CHOL    R1 4742   6.424   5.697  10.613 -0.1351 -0.0309 -0.1156
  444CHOL    R2 4743   6.205   5.665  10.779 -0.0915 -0.0673 -0.0615
  444CHOL    R3 4744   6.388   5.554  10.946 -0.0070  0.0854 -0.0513
  444CHOL    R4 4745   6.159   5.616  11.118 -0.1024 -0.1864 -0.0800
  444CHOL    R5 4746   6.365   5.678  11.150 -0.1711  0.0195 -0.0297
  444CHOL    C1 4747   6.303   5.484  11.472 -0.0295 -0.1124 -0.0814
  444CHOL    C2 4748   6.000   5.401  11.710  0.2174  0.1726 -0.1333
  445CHOL   ROH 4749   2.527   2.549  13.808  0.2048 -0.0244 -0.1582
  445CHOL    R1 4750   2.551   2.718  13.582  0.1230  0.0153 -0.1371
  445CHOL    R2 4751   2.704   2.652  13.362  0.0397  0.0528 -0.2045
  445CHOL    R3 4752   2.472   2.698  13.227 -0.0089  0.0808 -0.1128
  445CHOL    R4 4753   2.679   2.695  13.020 -0.0900  0.0312 -0.1987
  445CHOL    R5 4754   2.534   2.853  13.055 -0.0513  0.0593 -0.1498
  445CHOL    C1 4755   2.448   2.764  12.694 -0.2111  0.0449 -0.1094
  445CHOL    C2 4756   2.166   2.912  12.723  0.1963 -0.1215  0.1829
  446CHOL   ROH 4757   4.970   1.164  10.842 -0.0538  0.2325  0.0744
  446CHOL    R1 4758   5.100   1.234  11.084 -0.0471  0.2108  0.0753
  446CHOL    R2 4759   5.172   1.494  11.144 -0.1180  0.2103  0.1274
  446CHOL    R3 4760   5.029   1.448  11.370 -0.0723  0.1199  0.1405
  446CHOL    R4 4761   5.216   1.660  11.444 -0.2519  0.3196  0.0891
  446CHOL    R5 4762   5.187   1.471  11.547 -0.0758  0.3031  0.1308
  446CHOL    C1 4763   5.107   1.713  11.830 -0.2870  0.2983  0.0790
  446CHOL    C2 4764   5.277   1.953  11.932 -0.0081  0.0678 -0.2495
  447CHOL   ROH 4765   0.150   3.810  13.514 -0.2549  0.2167 -0.0506
  447CHOL    R1 4766   0.238   3.870  13.252 -0.1866  0.0769 -0.0591
  447CHOL    R2 4767   0.227   3.686  13.046 -0.3453  0.0426 -0.0131
  447CHOL    R3 4768   0.089   3.884  12.920 -0.1553  0.1410 -0.0725
  447CHOL    R4 4769   0.131   3.681  12.714 -0.1179  0.1438 -0.0830
  447CHOL    R5 4770   0.183   3.892  12.700  0.0067  0.1259 -0.0111
  447CHOL    C1 4771  -0.054   3.864  12.403  0.1930  0.2951 -0.1796
  447CHOL    C2 4772  -0.179   3.938  11.970 -0.7610  0.1931  0.2767
  448CHOL   ROH 4773   4.678   3.292  13.903 -0.0531  0.0653  0.1104
  448CHOL    R1 4774   4.564   3.399  13.666 -0.0411  0.0842  0.1111
  448CHOL    R2 4775   4.675   3.613  13.531  0.0601 -0.0049  0.0371
  448CHOL    R3 4776   4.666   3.442  13.320 -0.0853 -0.0513  0.0822
  448CHOL    R4 4777   4.605   3.704  13.205  0.0634 -0.0493  0.0259
  448CHOL    R5 4778   4.486   3.522  13.185 -0.0528  0.0252  0.0919
  448CHOL    C1 4779   4.556   3.595  12.817 -0.0711 -0.1187  0.0616
  448CHOL    C2 4780   4.338   3.829  12.746 -0.1028  0.1522  0.1911
  449CHOL   ROH 4781   4.660   5.203  13.540 -0.2656 -0.0057  0.0095
  449CHOL    R1 4782   4.579   5.011  13.349 -0.3434 -0.0230  0.0589
  449CHOL    R2 4783   4.372   5.055  13.172 -0.1012  0.1575 -0.1878
  449CHOL    R3 4784   4.560   4.991  12.986  0.0062 -0.2403  0.0475
  449CHOL    R4 4785   4.305   4.915  12.863 -0.0163  0.2842 -0.2638
  449CHOL    R5 4786   4.480   4.788  12.888 -0.3019 -0.0852 -0.0378
  449CHOL    C1 4787   4.443   4.773  12.509  0.1339 -0.0155 -0.0872
  449CHOL    C2 4788   4.461   4.455  12.317 -0.0638  0.1476 -0.0311
  450CHOL   ROH 4789   5.202   6.643  10.605  0.0607 -0.2450  0.2432
  450CHOL    R1 4790   5.173   6.619  10.885 -0.0453 -0.3323  0.2258
  450CHOL    R2 4791   4.982   6.759  11.027  0.1389 -0.0908  0.2442
  450CHOL    R3 4792   4.912   6.512  11.116 -0.2789 -0.0290  0.1091
  450CHOL    R4 4793   4.794   6.696  11.311  0.1142  0.0685  0.2636
  450CHOL    R5 4794   4.925   6.528  11.354 -0.1700 -0.2013  0.1159
  450CHOL    C1 4795   4.619   6.427  11.559 -0.2924  0.2194  0.1481
  450CHOL    C2 4796   4.285   6.474  11.886  0.2043  0.3152 -0.4076
  451CHOL   ROH 4797   4.152   6.394  13.844 -0.0636 -0.0561 -0.0333
  451CHOL    R1 4798   4.258   6.228  13.641  0.0892 -0.0573  0.0470
  451CHOL    R2 4799   4.227   6.282  13.373 -0.0818 -0.2851  0.0179
  451CHOL    R3 4800   4.499   6.262  13.370 -0.0496  0.0782 -0.0609
  451CHOL    R4 4801   4.416   6.195  13.096 -0.0881 -0.4964  0.0777
  451CHOL    R5 4802   4.542   6.074  13.227  0.1374 -0.1112  0.2325
  451CHOL    C1 4803   4.780   6.126  12.932 -0.0616 -0.2784  0.0387
  451CHOL    C2 4804   4.908   6.197  12.566 -0.3758 -0.1032  0.2550
  452CHOL   ROH 4805   2.509   7.040  10.601  0.0048 -0.0550  0.1063
  452CHOL    R1 4806   2.591   7.031  10.872  0.0153 -0.0144  0.1051
  452CHOL    R2 4807   2.515   7.222  11.057 -0.0097 -0.0075  0.0896
  452CHOL    R3 4808   2.428   7.005  11.197  0.0297 -0.0076  0.1127
  452CHOL    R4 4809   2.440   7.222  11.394 -0.0638  0.0317  0.0770
  452CHOL    R5 4810   2.535   7.026  11.411 -0.0105  0.0612  0.1263
  452CHOL    C1 4811   2.314   7.019  11.722 -0.0583  0.0544  0.0913
  452CHOL    C2 4812   2.531   7.045  11.974 -0.0532  0.3078 -0.1640
  453CHOL   ROH 4813   2.128   5.915  12.851 -0.1209 -0.2030  0.0576
  453CHOL    R1 4814   2.086   5.663  12.730 -0.1987 -0.1380 -0.0534
  453CHOL    R2 4815   1.862   5.605  12.578 -0.1745  0.0253 -0.1558
  453CHOL    R3 4816   2.046   5.536  12.391 -0.1407  0.0108 -0.1166
  453CHOL    R4 4817   1.809   5.376  12.325 -0.1718  0.1006 -0.2243
  453CHOL    R5 4818   2.011   5.301  12.357 -0.2050  0.0298 -0.1811
  453CHOL    C1 4819   1.950   5.178  12.002 -0.1384  0.1309 -0.2272
  453CHOL    C2 4820   1.761   4.802  11.832  0.3060 -0.1509 -0.1068
  454CHOL   ROH 4821   2.685   1.607  10.664  0.0114  0.0510 -0.0570
  454CHOL    R1 4822   2.703   1.751  10.907  0.1856  0.0356 -0.0596
  454CHOL    R2 4823   2.539   1.698  11.124  0.1022  0.2537 -0.0678
  454CHOL    R3 4824   2.775   1.673  11.255  0.0659 -0.0522 -0.0536
  454CHOL    R4 4825   2.578   1.721  11.466  0.1277  0.3262 -0.0752
  454CHOL    R5 4826   2.762   1.833  11.433  0.3006  0.0395 -0.1149
  454CHOL    C1 4827   2.824   1.711  11.789  0.1085  0.0811 -0.0662
  454CHOL    C2 4828   2.880   1.539  12.116 -0.0433  0.0058  0.0735
  455CHOL   ROH 4829   5.138   5.581  11.184  0.0062 -0.1207 -0.0087
  455CHOL    R1 4830   5.003   5.542  11.430 -0.0592  0.0332 -0.0198
  455CHOL    R2 4831   5.119   5.414  11.645 -0.1893 -0.0142  0.0208
  455CHOL    R3 4832   5.051   5.642  11.777 -0.0321  0.0653 -0.0324
  455CHOL    R4 4833   5.069   5.438  11.986 -0.1532  0.1032  0.0185
  455CHOL    R5 4834   4.900   5.570  11.947 -0.0711  0.2060 -0.0045
  455CHOL    C1 4835   4.976   5.667  12.308  0.0155  0.2462 -0.0326
  455CHOL    C2 4836   4.923   5.667  12.676  0.0096  0.0198  0.2147
  456CHOL   ROH 4837   3.406   6.680  13.622 -0.0510 -0.0770 -0.1035
  456CHOL    R1 4838   3.433   6.693  13.340 -0.0590 -0.3083 -0.1173
  456CHOL    R2 4839   3.301   6.519  13.170 -0.4202 -0.1699  0.0088
  456CHOL    R3 4840   3.213   6.750  13.056  0.0090 -0.0628 -0.1220
  456CHOL    R4 4841   3.303   6.586  12.831 -0.0280 -0.2413 -0.0066
  456CHOL    R5 4842   3.365   6.790  12.876  0.2263 -0.3193  0.0000
  456CHOL    C1 4843   3.222   6.842  12.527  0.6033 -0.1823 -0.1383
  456CHOL    C2 4844   3.318   7.123  12.297  0.1254  0.1632 -0.4938
  457CHOL   ROH 4845   0.351   7.322  14.016 -0.0707 -0.1309  0.0928
  457CHOL    R1 4846   0.441   7.331  13.748 -0.0307 -0.0689  0.1081
  457CHOL    R2 4847   0.582   7.124  13.632 -0.1403 -0.1037  0.0379
  457CHOL    R3 4848   0.386   7.138  13.444 -0.1074  0.0950  0.0168
  457CHOL    R4 4849   0.622   7.043  13.298 -0.1942 -0.1925  0.0525
  457CHOL    R5 4850   0.498   7.216  13.247  0.0033 -0.0553  0.0180
  457CHOL    C1 4851   0.461   7.010  12.927 -0.1947 -0.0576  0.0412
  457CHOL    C2 4852   0.459   6.968  12.552  0.0550 -0.2250  0.1108
  458CHOL   ROH 4853   1.443   3.378  13.624  0.2835 -0.1119 -0.0143
  458CHOL    R1 4854   1.457   3.309  13.349  0.2503  0.0048 -0.0451
  458CHOL    R2 4855   1.231   3.260  13.197  0.2426 -0.1881  0.0302
  458CHOL    R3 4856   1.339   3.451  13.035 -0.0332 -0.0075  0.0519
  458CHOL    R4 4857   1.196   3.271  12.853  0.2465 -0.2198  0.0286
  458CHOL    R5 4858   1.405   3.331  12.839  0.1630  0.1011  0.0471
  458CHOL    C1 4859   1.277   3.456  12.502 -0.0101 -0.0688  0.0479
  458CHOL    C2 4860   1.475   3.231  12.179 -0.0298 -0.3310 -0.1937
  459CHOL   ROH 4861   1.780   3.663  13.436 -0.0643  0.1136  0.0571
  459CHOL    R1 4862   1.650   3.738  13.196 -0.1816 -0.0798  0.0585
  459CHOL    R2 4863   1.782   3.863  12.988 -0.3675  0.1141  0.0547
  459CHOL    R3 4864   1.681   3.657  12.842 -0.0689 -0.0407  0.0586
  459CHOL    R4 4865   1.775   3.851  12.643 -0.4927  0.1766  0.0546
  459CHOL    R5 4866   1.575   3.763  12.655 -0.3404 -0.1822  0.1246
  459CHOL    C1 4867   1.676   3.650  12.305 -0.2851  0.0676  0.0581
  459CHOL    C2 4868   1.553   3.690  11.983  0.1601 -0.2512 -0.0905
  460CHOL   ROH 4869   6.917   0.497  10.882 -0.1237 -0.1063  0.0338
  460CHOL    R1 4870   6.847   0.624  11.125 -0.1259 -0.0003 -0.0215
  460CHOL    R2 4871   6.743   0.486  11.341 -0.0472  0.0792  0.0697
  460CHOL    R3 4872   6.950   0.604  11.473 -0.0627  0.2161 -0.0266
  460CHOL    R4 4873   6.756   0.537  11.682  0.0327  0.1894  0.0509
  460CHOL    R5 4874   6.844   0.733  11.645 -0.0700  0.2188 -0.0346
  460CHOL    C1 4875   6.956   0.677  12.006  0.0647  0.3822 -0.0504
  460CHOL    C2 4876   7.048   0.573  12.382  0.3262  0.2229  0.1089
  461CHOL   ROH 4877   0.196   4.850  13.728  0.1340 -0.0156 -0.1048
  461CHOL    R1 4878   0.259   4.928  13.463  0.0622 -0.0446 -0.1306
  461CHOL    R2 4879   0.320   4.746  13.265 -0.0603 -0.0700 -0.1448
  461CHOL    R3 4880   0.121   4.873  13.131 -0.0718 -0.0187 -0.0798
  461CHOL    R4 4881   0.322   4.812  12.926 -0.0780  0.0786 -0.1166
  461CHOL    R5 4882   0.235   5.008  12.969 -0.0840  0.0572 -0.0265
  461CHOL    C1 4883   0.135   4.971  12.602 -0.0992  0.2133 -0.0391
  461CHOL    C2 4884   0.037   4.945  12.180  0.2302 -0.2904 -0.1285
  462CHOL   ROH 4885   4.575  -0.046  13.052 -0.0415  0.1779  0.2332
  462CHOL    R1 4886   4.513   0.180  12.892  0.0140  0.1430  0.1600
  462CHOL    R2 4887   4.656   0.244  12.663  0.1398  0.1322  0.2272
  462CHOL    R3 4888   4.410   0.239  12.548  0.2063  0.0664  0.0894
  462CHOL    R4 4889   4.551   0.455  12.411  0.2418  0.0437  0.1112
  462CHOL    R5 4890   4.357   0.468  12.508  0.1897  0.0418 -0.0048
  462CHOL    C1 4891   4.259   0.572  12.155  0.3636 -0.0696 -0.0858
  462CHOL    C2 4892   3.979   0.535  11.893 -0.2023  0.0873 -0.3470
  463CHOL   ROH 4893   3.593   7.486  10.726  0.0184 -0.3056  0.1441
  463CHOL    R1 4894   3.630   7.469  11.006 -0.0637 -0.0964  0.1704
  463CHOL    R2 4895   3.459   7.588  11.187 -0.2226 -0.1125  0.0366
  463CHOL    R3 4896   3.445   7.337  11.290 -0.0596 -0.0607  0.1886
  463CHOL    R4 4897   3.341   7.510  11.503 -0.2883 -0.0169  0.0362
  463CHOL    R5 4898   3.502   7.364  11.522 -0.1780  0.1268  0.1950
  463CHOL    C1 4899   3.259   7.228  11.783 -0.1735  0.0875  0.1784
  463CHOL    C2 4900   3.030   7.001  11.898 -0.0212 -0.2033 -0.1298
  464CHOL   ROH 4901   2.830   2.904  10.811 -0.1132 -0.0141  0.0926
  464CHOL    R1 4902   2.976   2.845  11.046 -0.0719  0.0058  0.0722
  464CHOL    R2 4903   3.115   3.038  11.188 -0.1602  0.0444  0.1089
  464CHOL    R3 4904   2.967   2.946  11.396 -0.1055 -0.0765  0.0948
  464CHOL    R4 4905   3.160   3.128  11.518 -0.2338  0.0417  0.1199
  464CHOL    R5 4906   3.123   2.921  11.574 -0.0959  0.0117  0.0978
  464CHOL    C1 4907   3.047   3.094  11.906 -0.2254 -0.0733  0.1129
  464CHOL    C2 4908   3.315   2.916  12.043 -0.1401  0.0048  0.1381
  465CHOL   ROH 4909   0.224   6.790  14.069  0.0178  0.0908 -0.0065
  465CHOL    R1 4910   0.290   6.831  13.796  0.0425 -0.0146 -0.0163
  465CHOL    R2 4911   0.463   6.664  13.659  0.0717 -0.0541  0.0713
  465CHOL    R3 4912   0.255   6.645  13.485  0.0930 -0.1451  0.0544
  465CHOL    R4 4913   0.487   6.546  13.335  0.1661  0.0254  0.0480
  465CHOL    R5 4914   0.350   6.703  13.273  0.0731 -0.0434  0.0715
  465CHOL    C1 4915   0.305   6.458  12.984  0.2412 -0.0137  0.0184
  465CHOL    C2 4916   0.482   6.501  12.739  0.2285  0.0206 -0.0640
  466CHOL   ROH 4917   1.815   1.808  13.704  0.1434  0.0651  0.1458
  466CHOL    R1 4918   1.882   1.777  13.430  0.0004  0.0719  0.1079
  466CHOL    R2 4919   1.960   1.990  13.272  0.0918  0.0523  0.1158
  466CHOL    R3 4920   2.176   1.832  13.223 -0.0475 -0.1032 -0.0048
  466CHOL    R4 4921   2.103   1.938  12.961  0.0418  0.1362  0.0793
  466CHOL    R5 4922   2.129   1.729  13.013 -0.1388  0.0823 -0.0708
  466CHOL    C1 4923   2.388   1.760  12.735 -0.1180  0.0390 -0.0554
  466CHOL    C2 4924   2.519   1.538  12.473 -0.0209 -0.0468 -0.1536
  467CHOL   ROH 4925   6.079   1.335  10.625  0.0172  0.0741  0.0993
  467CHOL    R1 4926   6.022   1.355  10.901 -0.0334  0.1990  0.0814
  467CHOL    R2 4927   6.176   1.230  11.095 -0.2585  0.0077  0.1469
  467CHOL    R3 4928   6.191   1.481  11.198  0.0680  0.0088  0.1046
  467CHOL    R4 4929   6.195   1.306  11.431 -0.1869  0.0502  0.1332
  467CHOL    R5 4930   6.060   1.472  11.397  0.0395  0.2244  0.0934
  467CHOL    C1 4931   6.220   1.586  11.724  0.1614  0.0760  0.0855
  467CHOL    C2 4932   6.142   1.341  12.047  0.1492  0.0407 -0.0559
  468CHOL   ROH 4933   1.548   6.898  13.595 -0.1634  0.1219  0.0842
  468CHOL    R1 4934   1.457   6.802  13.345 -0.0820 -0.0150  0.1065
  468CHOL    R2 4935   1.457   6.958  13.117 -0.1764 -0.0821  0.0616
  468CHOL    R3 4936   1.600   6.751  13.014 -0.0266 -0.0145  0.1298
  468CHOL    R4 4937   1.499   6.897  12.780 -0.0845 -0.1269  0.0808
  468CHOL    R5 4938   1.475   6.684  12.820  0.0451 -0.1359  0.1234
  468CHOL    C1 4939   1.658   6.667  12.486  0.1098 -0.0896  0.1560
  468CHOL    C2 4940   1.968   6.671  12.292 -0.0396  0.1469  0.0252
  469CHOL   ROH 4941   0.862   6.096  10.619  0.2223  0.0292 -0.0430
  469CHOL    R1 4942   0.759   6.018  10.871  0.0540 -0.0343 -0.1286
  469CHOL    R2 4943   0.916   5.896  11.065 -0.0881 -0.1455 -0.0758
  469CHOL    R3 4944   0.825   6.100  11.220 -0.1249 -0.1736 -0.0618
  469CHOL    R4 4945   0.867   5.879  11.406 -0.1747 -0.1993 -0.0913
  469CHOL    R5 4946   0.684   5.994  11.382 -0.1643 -0.1961 -0.1152
  469CHOL    C1 4947   0.753   6.060  11.751 -0.2597 -0.2569 -0.0871
  469CHOL    C2 4948   0.923   6.114  12.134  0.0927  0.0194  0.2304
  470CHOL   ROH 4949   4.247   5.339  13.803  0.3019  0.0646 -0.0166
  470CHOL    R1 4950   4.166   5.254  13.545  0.5328  0.0099 -0.0731
  470CHOL    R2 4951   3.927   5.332  13.431  0.3605 -0.4752 -0.0622
  470CHOL    R3 4952   4.088   5.413  13.227  0.2144  0.0051 -0.0018
  470CHOL    R4 4953   3.818   5.415  13.113  0.2042 -0.5748 -0.0355
  470CHOL    R5 4954   3.992   5.312  13.032  0.4710 -0.1354 -0.0634
  470CHOL    C1 4955   3.906   5.538  12.737 -0.0240 -0.1819  0.0366
  470CHOL    C2 4956   3.929   5.603  12.349  0.1063  0.0858  0.2152
  471CHOL   ROH 4957   3.025   1.862  13.863 -0.1483 -0.0054 -0.0544
  471CHOL    R1 4958   2.959   1.728  13.622  0.0236  0.0259 -0.1181
  471CHOL    R2 4959   2.741   1.799  13.467  0.0895 -0.0143 -0.2114
  471CHOL    R3 4960   2.928   1.816  13.271  0.1798  0.0858 -0.1207
  471CHOL    R4 4961   2.673   1.841  13.131  0.2114 -0.0406 -0.2417
  471CHOL    R5 4962   2.831   1.700  13.085  0.3149  0.0331 -0.1709
  471CHOL    C1 4963   2.808   1.882  12.751  0.3671  0.0381 -0.1743
  471CHOL    C2 4964   2.884   1.974  12.412  0.1278 -0.2318 -0.2308
  472CHOL   ROH 4965   2.041   0.808  13.750 -0.0421  0.2536 -0.0715
  472CHOL    R1 4966   2.086   0.881  13.481  0.0612  0.1012 -0.0974
  472CHOL    R2 4967   2.258   0.742  13.315  0.0309 -0.0691  0.0093
  472CHOL    R3 4968   2.040   0.727  13.154  0.0604 -0.0337 -0.0339
  472CHOL    R4 4969   2.266   0.749  12.970  0.1045 -0.1487  0.0095
  472CHOL    R5 4970   2.089   0.875  12.973  0.1459 -0.0910 -0.0566
  472CHOL    C1 4971   2.066   0.738  12.617  0.1751 -0.1618 -0.0311
  472CHOL    C2 4972   2.013   0.756  12.159  0.1296 -0.0772  0.1690
  473WN      WN 4973   5.277   5.001   9.584 -0.1951 -0.1713  0.0385
  474WN      WN 4974   2.856   0.762   8.053 -0.3533 -0.1326 -0.2516
  475WN      WN 4975   3.515   0.046   8.920  0.1201 -0.0627  0.1883
  476WN      WN 4976   6.149   2.076   8.812 -0.2432  0.0883 -0.0499
  477WN      WN 4977   5.891   4.547   8.315  0.2456  0.1231  0.3077
  478WN      WN 4978   5.272   7.215   8.554 -0.0677 -0.0648  0.0337
  479WN      WN 4979   5.891   7.110   9.747  0.1527  0.1248 -0.0122
  480WN      WN 4980   0.227   1.661  10.260  0.2206  0.1926  0.3016
  481WN      WN 4981   0.255   6.295   9.053  0.0826 -0.2964  0.0360
  482WN      WN 4982   3.706   3.906   8.839 -0.0579 -0.0346  0.0144
  483WN      WN 4983   0.995   2.111   9.042  0.1306 -0.1603  0.0857
  484WN      WN 4984   7.456   4.302   8.345  0.2328 -0.4460  0.0485
  485WN      WN 4985   1.505   4.085   7.601  0.1206  0.3651  0.3564
  486WN      WN 4986   6.474   3.560   9.920  0.0172  0.0700  0.1382
  487WN      WN 4987   1.195   3.941   8.452 -0.1523 -0.1807  0.1969
  488WN      WN 4988   4.283   3.395   9.409  0.0435 -0.1574 -0.0341
  489WN      WN 4989   5.242   6.666   9.329  0.1691  0.1351 -0.1515
  490WN      WN 4990   4.185   4.696   9.309  0.3820 -0.2473  0.1086
  491WN      WN 4991   1.709   2.017   9.469  0.0549  0.0567 -0.2104
  492WN      WN 4992   6.736   0.591   8.062 -0.1957  0.0647 -0.2320
  493WN      WN 4993   2.935   1.584   9.317 -0.1408 -0.2875 -0.2492
  494WN      WN 4994   0.561   6.195   8.213  0.0246  0.0628 -0.0301
  495WN      WN 4995   0.098   2.270   9.696  0.3131 -0.0044 -0.1954
  496WN      WN 4996   1.533   5.297   9.881 -0.0177  0.0865  0.0760
  497WN      WN 4997   1.499   7.119   9.622  0.0725  0.0425 -0.3646
  498WN      WN 4998   0.284   7.152   9.068 -0.2440  0.1187  0.0064
  499WN      WN 4999   1.452   4.671   7.686  0.0347  0.2096  0.0564
  500WN      WN 5000   4.472   3.571   9.917  0.0444 -0.5340 -0.4044
  501WN      WN 5001   7.106   6.381  10.212 -0.1687  0.0934  0.0832
  502WN      WN 5002   7.229   6.027   9.666 -0.1434 -0.2519 -0.2133
  503WN      WN 5003   1.704   1.281   8.127  0.2841 -0.0475  0.0503
  504WN      WN 5004   6.429   3.976   9.628 -0.1002 -0.0077 -0.0094
  505WN      WN 5005   2.876   2.062   8.556 -0.1669  0.0098  0.0376
  506WN      WN 5006   4.713   0.634   9.130 -0.1108 -0.1361 -0.2462
  507WN      WN 5007   2.209   5.264   7.469  0.0072  0.0534  0.3457
  508WN      WN 5008   1.509   6.918   9.082 -0.1149 -0.0825  0.2052
  509WN      WN 5009   1.088   1.039   8.813 -0.2399  0.1069 -0.5272
  510WN      WN 5010   5.025   0.709   9.504 -0.0139  0.1141  0.1286
  511WN      WN 5011   3.222   4.469   9.359 -0.2140 -0.1545 -0.0167
  512WN      WN 5012   6.685   2.060   8.651  0.0494 -0.1322  0.0934
  513WN      WN 5013   4.465   1.331   8.592  0.1427  0.2593 -0.1531
  514WN      WN 5014   6.904   2.856   8.408  0.0071  0.3603 -0.2087
  515WN      WN 5015   0.540   2.789   7.928 -0.1077 -0.0010  0.0480
  516WN      WN 5016   6.488   3.399   8.998 -0.0787 -0.1126  0.1922
  517WN      WN 5017   0.025   7.271  10.242 -0.2515 -0.2136 -0.3569
  518WN      WN 5018   1.342   5.721   9.685 -0.1185  0.0941  0.0009
  519WN      WN 5019   1.431   6.424   9.103  0.5939 -0.0835  0.1327
  520WN      WN 5020   7.107   1.580   9.653 -0.2874 -0.4028 -0.1536
  521WN      WN 5021   2.357   7.475   7.952  0.0330  0.5404  0.0511
  522WN      WN 5022   6.861   4.225   9.111  0.5411  0.2213  0.0288
  523WN      WN 5023   4.495   0.786   8.716 -0.1497  0.0799 -0.0853
  524WN      WN 5024   1.242   2.793   9.318  0.0420  0.1256 -0.0786
  525WN      WN 5025   2.368   7.369   9.919 -0.1123 -0.0424  0.1335
  526WN      WN 5026   2.124   3.125   8.128  0.0662 -0.0641  0.2030
  527WN      WN 5027   5.888   3.682   9.670  0.0542  0.1833  0.0939
  528WN      WN 5028   5.454   2.433   9.859  0.1029 -0.1747 -0.0974
  529WN      WN 5029   4.641   6.535   8.376  0.0220 -0.2373 -0.2352
  530WN      WN 5030   2.336   4.678   9.449 -0.2251 -0.2783  0.2091
  531WN      WN 5031   0.722   3.963   8.876  0.1508 -0.2080  0.0768
  532WN      WN 5032   0.708   6.727   7.976 -0.0715 -0.0762  0.0303
  533WN      WN 5033   2.542   3.765   9.846 -0.0417 -0.3767  0.1345
  534WN      WN 5034   0.774   0.082   7.389  0.1497  0.1556  0.2477
  535WN      WN 5035   3.618   1.640  10.076  0.0412  0.1237  0.0170
  536WN      WN 5036   2.977   6.882   9.271 -0.0782 -0.0750  0.0956
  537WN      WN 5037   6.873   5.779   9.497 -0.4002 -0.1497 -0.2344
  538WN      WN 5038   2.078   5.637   9.310 -0.0271 -0.2670  0.0789
  539WN      WN 5039   0.944   0.283   9.416  0.0448 -0.3135  0.7074
  540WN      WN 5040   6.286   7.452  10.065  0.0642 -0.0092 -0.1513
  541WN      WN 5041   4.579   5.445  10.093  0.2165 -0.0494  0.0148
  542WN      WN 5042   6.515   4.451   9.455  0.1069 -0.1745 -0.0126
  543WN      WN 5043   5.459   7.356  10.574 -0.4876  0.0021  0.4206
  544WN      WN 5044   5.363   4.736  10.122 -0.2520 -0.0134 -0.1235
  545WN      WN 5045   0.311   4.644   9.567  0.3113  0.1762  0.2495
  546WN      WN 5046   6.632   0.280  10.541 -0.1088  0.2276  0.1770
  547WN      WN 5047   7.361   2.832   8.544 -0.2877 -0.2201  0.0310
  548WN      WN 5048   6.667   2.435   8.285 -0.1209 -0.2756 -0.0362
  549WN      WN 5049   4.801   4.551   8.459  0.1192  0.0690 -0.2374
  550WN      WN 5050   0.372   5.000   8.148 -0.2339  0.3994  0.1753
  551WN      WN 5051   4.417   5.288   8.772  0.2439 -0.4683 -0.0540
  552WN      WN 5052   0.881   6.981   8.355  0.0241 -0.0127  0.0528
  553WN      WN 5053   7.461   4.762   8.077 -0.0438 -0.0646 -0.1382
  554WN      WN 5054   5.146   6.347   7.566  0.0534 -0.0034 -0.2058
  555WN      WN 5055   3.693   6.559   8.304 -0.1095  0.1794 -0.3477
  556WN      WN 5056   4.082   1.521  10.122  0.0822  0.0643 -0.0331
  557WN      WN 5057   0.388   2.655   9.523  0.0786 -0.5694 -0.0512
  558WN      WN 5058   1.118   3.629   8.874  0.0609  0.0684  0.0821
  559WN      WN 5059   7.146   7.071   8.651  0.2161 -0.1796 -0.0418
  560WN      WN 5060   1.212   5.564   8.201 -0.0667  0.1819 -0.1107
  561WN      WN 5061   6.622   0.752  10.138  0.0081  0.3559 -0.0401
  562WN      WN 5062   7.013   4.961   7.405  0.0153 -0.0791  0.1943
  563WN      WN 5063   5.696   5.087   8.229  0.2067 -0.2029 -0.2303
  564WN      WN 5064   4.294   2.805  10.336 -0.2723 -0.2552  0.0657
  565WN      WN 5065   4.495   5.878   8.696 -0.1405 -0.0902 -0.0986
  566WN      WN 5066   0.887   0.700   9.179  0.3448 -0.2084 -0.2709
  567WN      WN 5067   1.239   6.798   8.113 -0.0247 -0.0301 -0.3236
  568WN      WN 5068   0.197   5.882   9.717 -0.1337 -0.2905  0.3730
  569WN      WN 5069   5.674   1.170   9.111 -0.4108 -0.0785 -0.0232
  570WN      WN 5070   6.210   5.318   9.349  0.0496 -0.0363 -0.0320
  571WN      WN 5071   6.668   5.852   8.977 -0.3083 -0.2592  0.0522
  572WN      WN 5072   5.202   3.082   9.231 -0.2115  0.0416 -0.1689
  573WN      WN 5073   4.258   5.436   9.708 -0.2466  0.0898 -0.0484
  574WN      WN 5074   1.165   1.451   8.490  0.3390  0.5402  0.0664
  575WN      WN 5075   3.560   6.542   7.792  0.2359  0.1611  0.0084
  576WN      WN 5076   5.238   3.999   8.972  0.0004  0.0732 -0.0140
  577WN      WN 5077   7.132   2.240   7.222  0.0326 -0.0709 -0.2164
  578WN      WN 5078   2.844   4.729   9.651 -0.0570 -0.0991 -0.0580
  579WN      WN 5079   5.353   5.972   9.815  0.0050 -0.0677  0.2529
  580WN      WN 5080   3.832   5.630   9.501  0.1956  0.2641  0.1738
  581WN      WN 5081   7.469   5.504  10.071 -0.0341  0.1215  0.1976
  582WN      WN 5082   1.087   5.502   7.693 -0.2475  0.1626 -0.1258
  583WN      WN 5083   2.175   7.272   8.428 -0.3942 -0.0077 -0.1705
  584WN      WN 5084   4.911   6.967   9.543  0.2427  0.0059 -0.1239
  585WN      WN 5085   2.336   3.365   8.497  0.1991  0.1919  0.0211
  586WN      WN 5086   6.279   7.475   8.305 -0.1172 -0.1479  0.0102
  587WN      WN 5087   5.098   7.327   7.561 -0.2773  0.0016 -0.1961
  588WN      WN 5088   1.912   2.488   9.514 -0.1177  0.3173  0.0709
  589WN      WN 5089   6.996   0.013   9.456 -0.0394 -0.0170 -0.0847
  590WN      WN 5090   5.223   2.542   8.971  0.0872  0.0466  0.2044
  591WN      WN 5091   2.197   4.646   8.597  0.1902 -0.1427  0.1374
  592WN      WN 5092   4.886   5.956  10.086 -0.0135 -0.1116  0.0279
  593WN      WN 5093   1.931   7.240   9.103 -0.1757  0.0176  0.0546
  594WN      WN 5094   4.549   1.183   8.127  0.0663 -0.0374  0.1962
  595WN      WN 5095   4.095   3.163   9.844 -0.0559 -0.1048  0.0373
  596WN      WN 5096   0.557   3.094   9.780  0.3564 -0.1262  0.0815
  597WN      WN 5097   4.565   2.896   9.888 -0.4428  0.0276 -0.1724
  598WN      WN 5098   2.123   5.638   8.389 -0.1297 -0.5020  0.3396
  599WN      WN 5099   6.138   4.095   8.156  0.2951 -0.1704  0.0569
  600WN      WN 5100   6.529   2.610  10.743  0.1602 -0.1844 -0.4122
  601WN      WN 5101   0.013   7.482   8.701  0.1533  0.0907  0.2308
  602WN      WN 5102   4.573   3.833   7.770  0.2112 -0.0539  0.2793
  603WN      WN 5103   5.178   6.422   8.271 -0.0852  0.0792 -0.2626
  604WN      WN 5104   2.832   5.175   8.937  0.1867 -0.0473  0.0257
  605WN      WN 5105   3.610   5.642   9.011  0.3718  0.1309  0.1070
  606WN      WN 5106   5.077   1.590  10.707  0.0631 -0.1813  0.0294
  607WN      WN 5107   0.040   5.791  10.556  0.2114  0.3633  0.0348
  608WN      WN 5108   5.087   0.013   8.905 -0.1852  0.0545 -0.0384
  609WN      WN 5109   4.977   6.980   9.020  0.0438  0.3352 -0.1657
  610WN      WN 5110   6.184   0.494   8.007 -0.3226  0.0531 -0.2447
  611WN      WN 5111   2.289   0.352   9.711 -0.1275 -0.1561  0.0472
  612WN      WN 5112   1.606   5.387   9.414 -0.3575 -0.0943  0.1154
  613WN      WN 5113   5.328   1.712   9.023 -0.0231  0.0555  0.2950
  614WN      WN 5114   5.488   3.962   9.550 -0.0870  0.1774 -0.2667
  615WN      WN 5115   1.635   1.611   9.816 -0.2515  0.0656  0.2188
  616WN      WN 5116   7.067   6.522   9.756  0.3256  0.2989 -0.0554
  617WN      WN 5117   6.365   5.796   9.454 -0.0383  0.1015  0.0158
  618WN      WN 5118   0.296   5.300  10.435  0.2082 -0.0050 -0.0774
  619WN      WN 5119   7.386   4.565   9.855 -0.1020 -0.0385 -0.0491
  620WN      WN 5120   5.542   2.515   8.491  0.1528  0.0545  0.1257
  621WN      WN 5121   3.868   0.459   9.157  0.0011  0.0743 -0.2076
  622WN      WN 5122   2.507   6.467   8.909 -0.0575 -0.2249 -0.0630
  623WN      WN 5123   4.278   0.364   8.314 -0.1766 -0.0877 -0.3076
  624WN      WN 5124   3.160   4.800   8.318 -0.0272 -0.1000 -0.3200
  625WN      WN 5125   6.982   3.986   9.697 -0.0915 -0.2073  0.4591
  626WN      WN 5126   0.848   0.884   9.634  0.1497  0.1736 -0.2811
  627WN      WN 5127   3.871   6.308  10.189 -0.3748  0.1511  0.1664
  628WN      WN 5128   1.924   3.739   8.374  0.2407  0.0796  0.1323
  629WN      WN 5129   2.690   7.078   8.314 -0.3999  0.3044  0.1795
  630WN      WN 5130   6.772   1.374   9.981 -0.0679 -0.0330  0.1800
  631WN      WN 5131   1.608   3.886   8.759  0.1803 -0.0454  0.0075
  632WN      WN 5132   6.227   2.803   9.548 -0.1033 -0.0967 -0.3023
  633WN      WN 5133   0.564   5.379   8.952 -0.1624  0.2958 -0.0378
  634WN      WN 5134   0.008   0.258  10.224  0.0352  0.1997 -0.1009
  635WN      WN 5135   7.246   2.130   8.085  0.0545 -0.0170  0.1516
  636WN      WN 5136   6.758   0.241  10.055  0.2637  0.0308  0.0712
  637WN      WN 5137   3.498   7.073   9.566  0.1277  0.1323  0.0448
  638WN      WN 5138   3.938   3.752   7.764  0.0223  0.0920  0.0876
  639WN      WN 5139   1.865   2.271   7.646  0.0098 -0.0543  0.0606
  640WN      WN 5140   4.643   3.885   8.946 -0.0159 -0.0570  0.0225
  641WN      WN 5141   6.340   1.622   9.023 -0.1689  0.1923  0.0826
  642WN      WN 5142   2.826   2.483   7.851 -0.1570 -0.1175  0.0186
  643WN      WN 5143   6.173   1.145   8.991 -0.0913 -0.0661  0.0562
  644WN      WN 5144   5.838   0.651  10.016  0.4515  0.0051 -0.0936
  645WN      WN 5145   5.634   4.267   9.170  0.1988 -0.3918  0.0752
  646WN      WN 5146   4.509   6.083   9.229  0.1646  0.1392 -0.4735
  647WN      WN 5147   1.774   4.901   8.692 -0.1016  0.2145 -0.0749
  648WN      WN 5148   6.372   2.993  10.368  0.0019  0.1469  0.1706
  649WN      WN 5149   5.460   6.068   9.299  0.0881 -0.0793 -0.1209
  650WN      WN 5150   7.274   0.799   8.252 -0.2233  0.0418  0.1955
  651WN      WN 5151   3.135   1.662   9.835 -0.1898 -0.4421  0.0018
  652WN      WN 5152   1.812   0.425   9.798 -0.1321  0.2765 -0.1174
  653WN      WN 5153   0.392   0.127   9.021  0.1124 -0.0883  0.1380
  654WN      WN 5154   1.586   1.819   8.986  0.1195  0.0074  0.1768
  655WN      WN 5155   3.301   3.061   9.503  0.0464 -0.0402  0.0726
  656WN      WN 5156   3.601   0.896   9.123 -0.0427 -0.0593  0.0934
  657WN      WN 5157   0.872   7.014   9.755 -0.0981 -0.0233  0.0104
  658WN      WN 5158   6.906   0.918   9.744  0.1035  0.0966  0.0487
  659WN      WN 5159   4.975   5.083   8.417 -0.0113 -0.3782 -0.1591
  660WN      WN 5160   7.308   7.244   9.107  0.2988 -0.1331 -0.0022
  661WN      WN 5161   0.206   5.762   9.008  0.0498 -0.2222 -0.1691
  662WN      WN 5162   1.826   1.547   9.334  0.2963  0.0446 -0.1073
  663WN      WN 5163   5.156   5.947   7.960  0.1328  0.1212 -0.0609
  664WN      WN 5164   6.605   3.431  10.394  0.0734  0.1481 -0.4800
  665WN      WN 5165   5.676   6.954   9.350  0.2102 -0.2562  0.0574
  666WN      WN 5166   2.591   1.159   9.428 -0.1307  0.0185  0.1217
  667WN      WN 5167   1.345   0.364   9.127  0.1268  0.1804 -0.0928
  668WN      WN 5168   3.698   2.947   9.105  0.2522  0.0638 -0.1282
  669WN      WN 5169   6.145   2.363   9.263 -0.1816  0.0212 -0.1582
  670WN      WN 5170   2.097   4.175   9.339 -0.2711  0.0859  0.2892
  671WN      WN 5171   3.797   0.466   8.280 -0.0162  0.3164  0.1096
  672WN      WN 5172   4.280   2.921   8.900 -0.1061  0.1805  0.0886
  673WN      WN 5173   6.239   4.710   8.725  0.1829 -0.1438 -0.2491
  674WN      WN 5174   7.044   2.365   9.914 -0.3407  0.0804 -0.0876
  675WN      WN 5175   3.575   0.010   8.338  0.0363  0.0964 -0.0125
  676WN      WN 5176   6.772   1.932   8.118 -0.1484 -0.0303 -0.0287
  677WN      WN 5177   5.450   5.216   9.967  0.0643 -0.2877  0.1318
  678WN      WN 5178   4.502   2.484   9.635 -0.3342  0.1074  0.2881
  679WN      WN 5179   3.954   0.741   9.581 -0.2086  0.2658 -0.0292
  680WN      WN 5180   7.448   2.910   9.398  0.1944  0.0451 -0.1504
  681WN      WN 5181   1.934   6.859   8.260  0.2732  0.1897  0.0898
  682WN      WN 5182   1.195   7.340   9.319  0.2296 -0.1576 -0.0282
  683WN      WN 5183   5.475   3.006  10.255 -0.2178 -0.1960  0.2821
  684WN      WN 5184   3.046   5.616   9.048  0.0189  0.0053 -0.0925
  685WN      WN 5185   2.716   2.021   9.212 -0.3945 -0.0332 -0.0693
  686WN      WN 5186   4.218   6.129   7.742 -0.1726 -0.5513 -0.1338
  687WN      WN 5187   7.391   3.667  10.017 -0.0326 -0.1071  0.0938
  688WN      WN 5188   0.078   4.669   8.663  0.1005  0.0626  0.0751
  689WN      WN 5189   6.344   6.042   8.563 -0.1064 -0.0205  0.2466
  690WN      WN 5190   5.054   0.253   9.304 -0.1919 -0.0756 -0.1511
  691WN      WN 5191   7.308   6.122   8.387 -0.0089  0.0583  0.0549
  692WN      WN 5192   0.266   1.144   8.819 -0.0203  0.0553 -0.0659
  693WN      WN 5193   5.701   4.680   9.441 -0.0795 -0.3273  0.1527
  694WN      WN 5194   3.460   4.419   8.121  0.2182 -0.0615 -0.0504
  695WN      WN 5195   3.555   0.479   8.688  0.1514  0.2620  0.1608
  696WN      WN 5196   1.304   5.593   8.736 -0.0052 -0.0474  0.0701
  697WN      WN 5197   4.209   6.837   8.441 -0.0739 -0.0371  0.1538
  698WN      WN 5198   1.882   2.083   8.658  0.2300 -0.0498  0.1667
  699WN      WN 5199   6.622   2.522   8.782  0.3256  0.1036 -0.2304
  700WN      WN 5200   2.419   1.242   8.925 -0.0038 -0.3284 -0.2127
  701WN      WN 5201   6.550   7.120   7.894  0.1280  0.4400 -0.1664
  702WN      WN 5202   1.942   4.355   7.744 -0.0375 -0.0787  0.0808
  703WN      WN 5203   2.750   5.007   7.493 -0.1580 -0.1307 -0.2662
  704WN      WN 5204   6.346   1.962   9.483  0.3251  0.3017  0.1237
  705WN      WN 5205   6.718   2.154   9.185  0.0628  0.0251 -0.0298
  706WN      WN 5206   0.978   5.222   8.533 -0.1031 -0.0550  0.0617
  707WN      WN 5207   4.139   5.685   9.095  0.4005 -0.0803 -0.0943
  708WN      WN 5208   0.653   4.549   8.740 -0.1648 -0.2861  0.0142
  709WN      WN 5209   3.600   3.196   8.621  0.3305 -0.1379 -0.1273
  710WN      WN 5210   4.791   1.789   9.193 -0.0983 -0.0862 -0.0913
  711WN      WN 5211   1.227   0.374  10.110 -0.1311  0.0909  0.0697
  712WN      WN 5212   3.978   1.886   9.166 -0.0213  0.3134  0.0124
  713WN      WN 5213   4.246   4.445   9.710  0.5445 -0.0479  0.0230
  714WN      WN 5214   4.500   0.871   9.528  0.2302 -0.2195  0.2113
  715WN      WN 5215   2.905   3.941   8.489 -0.4660  0.1387  0.2138
  716WN      WN 5216   5.649   7.343   8.164  0.2354  0.2374  0.1118
  717WN      WN 5217   5.290   4.719   8.292  0.2972  0.0574  0.3822
  718WN      WN 5218   1.958   1.289  10.064 -0.1197 -0.2172 -0.0516
  719WN      WN 5219   6.446   5.477   8.455 -0.5180  0.0244 -0.0807
  720WN      WN 5220   4.129   2.056   9.975  0.0565  0.2745 -0.1536
  721WN      WN 5221   0.810   1.508  10.282 -0.1762 -0.1524  0.0221
  722WN      WN 5222   2.715   3.546   8.241 -0.1229  0.1101  0.2302
  723WN      WN 5223   0.834   3.649   9.729  0.0517  0.1388 -0.1109
  724WN      WN 5224   1.588   6.639   9.519 -0.3081 -0.0846  0.1990
  725WN      WN 5225   0.934   7.487   8.450  0.1216  0.0651 -0.2529
  726WN      WN 5226   2.120   1.245   9.595 -0.3117 -0.3050 -0.0797
  727WN      WN 5227   3.418   5.616  10.270 -0.0191  0.3365 -0.0539
  728WN      WN 5228   2.656   1.709   8.850  0.1203 -0.2083 -0.0631
  729WN      WN 5229   6.911   5.467   8.265 -0.1741  0.0415  0.3355
  730WN      WN 5230   3.315   0.225  10.238 -0.2089  0.1205 -0.0901
  731WN      WN 5231   7.448   1.302   9.285  0.2366 -0.4661  0.0813
  732WN      WN 5232   3.608   2.279   9.153  0.0384  0.2360  0.0360
  733WN      WN 5233   1.453   2.050   9.894 -0.0692  0.1200  0.2014
  734WN      WN 5234   0.809   1.068   8.404  0.1245 -0.0274  0.1116
  735WN      WN 5235   1.288   4.412   8.088  0.2068  0.2183 -0.0581
  736WN      WN 5236   6.913   7.014   8.232 -0.0350 -0.2383  0.2809
  737WN      WN 5237   6.297   4.620   9.962 -0.0845 -0.0643 -0.1207
  738WN      WN 5238   4.867   4.674   7.967  0.3069  0.0225 -0.0723
  739WN      WN 5239   2.510   3.920   8.881  0.0025 -0.0947  0.0896
  740WN      WN 5240   2.731   4.565  10.120  0.1049  0.0208 -0.0987
  741WN      WN 5241   1.594   6.046   9.962  0.1643 -0.2571 -0.2509
  742WN      WN 5242   3.026   0.097   8.676  0.0367 -0.0165  0.1333
  743WN      WN 5243   5.772   1.862   8.406  0.3164 -0.1472  0.0056
  744WN      WN 5244   3.337   7.175   8.605 -0.2428  0.0674  0.1257
  745WN      WN 5245   7.126   2.373   8.521 -0.2510 -0.0290  0.2268
  746WN      WN 5246   0.072   6.884   8.363  0.2327 -0.4785 -0.3207
  747WN      WN 5247   7.283   1.481   8.782  0.1633  0.1179 -0.2995
  748WN      WN 5248   1.566   2.464   8.582 -0.1551  0.2698  0.1677
  749WN      WN 5249   1.193   2.559   8.890 -0.0083 -0.2254 -0.1478
  750WN      WN 5250   2.837   2.578   9.397 -0.0937  0.2819 -0.2933
  751WN      WN 5251   5.173   4.811   8.783 -0.2621 -0.2127 -0.0357
  752WN      WN 5252   0.166   1.426   9.816  0.0530 -0.1673  0.1720
  753WN      WN 5253   2.801   4.690   9.136 -0.3642  0.2095 -0.2766
  754WN      WN 5254   2.441   2.834   9.003 -0.1885 -0.0224 -0.0501
  755WN      WN 5255   4.691   3.295   9.063  0.2418  0.0447  0.2353
  756WN      WN 5256   1.671   4.385   8.582  0.0971  0.0893  0.0548
  757WN      WN 5257   2.274   6.036   8.069  0.0576  0.2110 -0.1209
  758WN      WN 5258   2.613   1.214   7.897 -0.0433  0.1594  0.3111
  759WN      WN 5259   3.262   0.005   9.768  0.0482 -0.2496 -0.4699
  760WN      WN 5260   1.396   5.178   8.948 -0.0124 -0.3558  0.0042
  761WN      WN 5261   5.483   1.532   8.543 -0.0057  0.0249 -0.0815
  762WN      WN 5262   7.472   6.167   7.904 -0.2097 -0.3245 -0.2027
  763WN      WN 5263   2.075   6.180   9.044 -0.0231  0.0877 -0.1078
  764WN      WN 5264   5.917   6.099   9.409  0.1799 -0.0740  0.1728
  765WN      WN 5265   5.555   3.985  10.031  0.0615 -0.0604 -0.1515
  766WN      WN 5266   2.752   3.395   9.497 -0.0634 -0.1789  0.0580
  767WN      WN 5267   0.254   5.308   9.371  0.1407 -0.1631 -0.3148
  768WN      WN 5268   2.877   6.943   8.770 -0.2382  0.2748  0.1329
  769WN      WN 5269   4.416   2.016   8.935  0.0823  0.0035  0.2752
  770WN      WN 5270   0.096   0.564   8.960  0.1146  0.1229 -0.1204
  771WN      WN 5271   1.712   7.387   8.515  0.1252  0.1961  0.1100
  772WN      WN 5272   2.944   0.600   9.403  0.2276 -0.1265  0.2519
  773WN      WN 5273   2.391   3.245   9.981 -0.0093 -0.2983 -0.0205
  774WN      WN 5274   0.126   3.052   7.971  0.0744 -0.0481 -0.0795
  775WN      WN 5275   4.062   3.037   8.447  0.1167  0.0529 -0.1808
  776WN      WN 5276   6.149   2.446  10.479  0.0395  0.2208 -0.3126
  777WN      WN 5277   2.498   2.277   8.216 -0.0154 -0.4117 -0.1445
  778WN      WN 5278   3.508   4.325   8.979  0.2360  0.1670  0.0750
  779WN      WN 5279   6.569   2.443   9.668  0.1261  0.2758  0.3794
  780WN      WN 5280   1.106   1.633   8.928 -0.0064 -0.0194  0.1175
  781WN      WN 5281   7.428   7.127   7.807 -0.1192  0.1738 -0.0644
  782WN      WN 5282   7.095   4.798   8.696 -0.4280 -0.1687  0.0618
  783WN      WN 5283   3.601   1.770   8.846  0.2256  0.1979  0.1817
  784WN      WN 5284   6.174   6.946   8.905 -0.1015 -0.2336 -0.1060
  785WN      WN 5285   0.098   1.869   9.414 -0.0574  0.1721  0.2847
  786WN      WN 5286   4.172   0.019   9.073 -0.0740 -0.0918 -0.2158
  787WN      WN 5287   7.386   4.252   8.881  0.0760  0.0693  0.0672
  788WN      WN 5288   6.089   3.165   9.941  0.1966 -0.1052 -0.0548
  789WN      WN 5289   2.789   6.166   8.217  0.0946  0.0234  0.1672
  790WN      WN 5290   5.011   5.234   9.142  0.1660  0.1798 -0.1092
  791WN      WN 5291   4.037   2.384  10.443 -0.0294  0.2701  0.0832
  792WN      WN 5292   0.275   1.460   7.530  0.0260  0.2479 -0.2136
  793WN      WN 5293   1.030   0.604   8.659 -0.2211  0.2343 -0.2004
  794WN      WN 5294   6.419   6.944  10.094 -0.0526 -0.0919 -0.1890
  795WN      WN 5295   0.653   6.260   8.728  0.1817 -0.0066  0.2072
  796WN      WN 5296   2.859   7.205   9.640 -0.2791  0.0155  0.1785
  797WN      WN 5297   3.308   1.007   8.660 -0.3247 -0.1389 -0.2313
  798WN      WN 5298   2.801   2.516   8.854  0.0426  0.1483  0.0688
  799WN      WN 5299   4.773   0.346   9.820  0.1056  0.1371 -0.1581
  800WN      WN 5300   5.062   3.590   9.254  0.2477  0.0692  0.1413
  801WN      WN 5301   1.225   4.272   8.861  0.0050 -0.1067  0.1922
  802WN      WN 5302   6.525   4.053   8.417 -0.1782 -0.1622 -0.0908
  803WN      WN 5303   0.512   7.153  10.172 -0.0582 -0.0039 -0.0776
  804WN      WN 5304   3.718   4.621   9.464 -0.0147  0.0207  0.1249
  805WN      WN 5305   2.756   2.965   9.914 -0.1641 -0.0358 -0.0831
  806WN      WN 5306   7.460   3.380  10.436 -0.0635 -0.0594  0.2614
  807WN      WN 5307   5.166   1.905   8.372  0.2165  0.1066  0.2236
  808WN      WN 5308   1.284   1.737   8.122  0.0271 -0.3452  0.3098
  809WN      WN 5309   2.393   2.688   8.490  0.0609 -0.2805 -0.1300
  810WN      WN 5310   6.555   3.084   9.910 -0.0407  0.2298 -0.2780
  811WN      WN 5311   5.956   4.131   9.536  0.0584 -0.1662 -0.1929
  812WN      WN 5312   4.234   2.908   7.980 -0.1212  0.1385  0.2539
  813WN      WN 5313   3.492   2.030   9.748  0.0492  0.1769  0.1784
  814WN      WN 5314   7.053   5.019   7.966 -0.0935 -0.0297  0.0727
  815WN      WN 5315   6.190   2.867   8.881  0.0619  0.1393  0.1077
  816WN      WN 5316   1.289   5.904   7.846 -0.1697  0.2417 -0.4564
  817WN      WN 5317   7.402   1.033   9.748  0.3618  0.1667 -0.0394
  818WN      WN 5318   6.042   6.629   9.526 -0.1661 -0.1394  0.4111
  819WN      WN 5319   7.006   4.629   9.502 -0.2611 -0.1926 -0.3101
  820WN      WN 5320   4.106   6.296   8.538  0.2736  0.1608 -0.0945
  821WN      WN 5321   5.564   6.001   7.620  0.1096  0.5291 -0.0720
  822WN      WN 5322   3.272   6.297   8.358  0.0378  0.0040 -0.0029
  823WN      WN 5323   5.588   3.146   8.283  0.3343  0.0731  0.0862
  824WN      WN 5324   5.694   6.495   9.163  0.3503  0.2463 -0.1850
  825WN      WN 5325   3.757   7.075   8.408  0.0180  0.0995 -0.1594
  826WN      WN 5326   4.156   0.847   8.168  0.0715 -0.3310 -0.2115
  827WN      WN 5327   3.209   2.890   8.684 -0.0151  0.1286  0.0404
  828WN      WN 5328   6.570   5.540   9.857 -0.2188 -0.0735 -0.2126
  829WN      WN 5329   2.028   1.147   8.527  0.1172 -0.1294  0.0718
  830WN      WN 5330   0.906   7.232   7.795 -0.1759 -0.0153 -0.1485
  831WN      WN 5331   0.436   7.173   8.556  0.0123  0.2120 -0.2466
  832WN      WN 5332   0.383   4.258   9.181  0.1863 -0.3972 -0.0020
  833WN      WN 5333   5.378   2.226   8.061 -0.0113  0.0227  0.1029
  834WN      WN 5334   7.330   3.678   8.733 -0.0359 -0.0639  0.3404
  835WN      WN 5335   1.943   5.275   8.082 -0.0992  0.0406  0.0883
  836WN      WN 5336   2.500   6.447  10.050 -0.2709  0.0395  0.0097
  837WN      WN 5337   2.583   7.389   8.866 -0.1016  0.1314  0.1366
  838WN      WN 5338   7.305   1.281   8.326  0.1251  0.1588  0.1607
  839WN      WN 5339   6.669   4.477   8.715  0.1933 -0.2106 -0.2335
  840WN      WN 5340   4.988   3.234   8.346 -0.0592 -0.2579  0.0251
  841WN      WN 5341   4.465   0.306   9.428  0.1905  0.0107 -0.3037
  842WN      WN 5342   6.760   6.312   9.399 -0.1389  0.3117  0.1263
  843WN      WN 5343   5.294   0.182   8.222 -0.1479  0.0669 -0.0932
  844WN      WN 5344   3.865   5.429  10.108 -0.1098 -0.0694 -0.0789
  845WN      WN 5345   0.392   4.507   8.230 -0.0097  0.0795  0.0793
  846WN      WN 5346   3.891   6.787   9.371  0.1071 -0.1328 -0.0720
  847WN      WN 5347   2.323   5.723   7.679 -0.0225  0.0357  0.2717
  848WN      WN 5348   6.113   3.766   8.548  0.2180 -0.0573  0.0075
  849WN      WN 5349   1.036   6.131  10.049  0.1933 -0.1844 -0.0990
  850WN      WN 5350   5.304   3.614   8.341 -0.2450 -0.0695 -0.4324
  851WN      WN 5351   6.638   6.513   8.353 -0.2662 -0.4915 -0.1172
  852WN      WN 5352   4.592   1.782   8.039  0.1852 -0.0674 -0.2714
  853WN      WN 5353   1.412   4.669   9.077 -0.1870  0.0256 -0.3535
  854WN      WN 5354   4.384   2.373   8.062 -0.0552  0.2335 -0.0345
  855WN      WN 5355   3.862   2.305   9.575 -0.0333 -0.1670 -0.3029
  856WN      WN 5356   5.120   4.106   8.418  0.1171 -0.2606 -0.2854
  857WN      WN 5357   4.894   5.465   8.707 -0.2899 -0.0897  0.1634
  858WN      WN 5358   0.309   5.960   8.550 -0.2034 -0.0277  0.2380
  859WN      WN 5359   7.348   6.390   9.321 -0.2060  0.0970 -0.0846
  860WN      WN 5360   5.689   4.879   8.664  0.2188  0.3158  0.1814
  861WN      WN 5361   2.770   5.698   9.574 -0.3590 -0.2266  0.1063
  862WN      WN 5362   7.442   1.172   7.843 -0.1210  0.0195 -0.0593
  863WN      WN 5363   2.288   0.746   9.364 -0.1677 -0.0470 -0.0796
  864WN      WN 5364   3.370   6.094   8.972 -0.2059  0.1518 -0.1863
  865WN      WN 5365   4.392   0.351  10.389  0.2343 -0.0804  0.0740
  866WN      WN 5366   5.908   0.194   9.820 -0.2265  0.1403 -0.0014
  867WN      WN 5367   0.310   0.942   9.410  0.1440  0.0832 -0.1261
  868WN      WN 5368   6.232   5.676   8.978 -0.1274  0.0197 -0.1329
  869WN      WN 5369   6.581   4.909   9.193 -0.1096  0.2178  0.1233
  870WN      WN 5370   6.369   1.124   9.754  0.3030  0.0152 -0.0677
  871WN      WN 5371   0.416   0.001   9.822  0.3323 -0.2032  0.1350
  872WN      WN 5372   4.163   3.894   9.595 -0.1804  0.0102  0.2326
  873WN      WN 5373   1.905   2.787   8.399 -0.0152 -0.0824 -0.1531
  874WN      WN 5374   7.298   2.745  10.321  0.0645 -0.1167  0.1408
  875WN      WN 5375   0.522   1.166   7.991  0.1776  0.1567 -0.1246
  876WN      WN 5376   0.678   4.259   9.612 -0.3330  0.2282 -0.1190
  877WN      WN 5377   5.551   2.040   8.772  0.1230 -0.0555 -0.3368
  878WN      WN 5378   6.737   2.651   7.824  0.3142 -0.1918 -0.1303
  879WN      WN 5379   2.634   0.701   9.824  0.0144 -0.2133  0.1996
  880WN      WN 5380   2.774   2.519  10.031 -0.1042  0.0900 -0.0878
  881WN      WN 5381   5.760   2.000   9.221  0.4049 -0.1390 -0.2606
  882WN      WN 5382   6.074   7.120   7.954  0.1403  0.2663 -0.1238
  883WN      WN 5383   3.249   0.423   8.244  0.0880  0.1710 -0.0165
  884WN      WN 5384   0.285   3.960   9.557  0.2493 -0.2246  0.0154
  885WN      WN 5385   2.378   2.455   9.295 -0.3194 -0.0142  0.0625
  886WN      WN 5386   2.678   6.499   9.390 -0.0350 -0.1213  0.2214
  887WN      WN 5387   5.626   3.883   8.672  0.0717 -0.2177 -0.0200
  888WN      WN 5388   0.297   5.803   8.045  0.1537  0.1424  0.3018
  889WN      WN 5389   3.852   6.161   8.069  0.1550 -0.0535  0.2418
  890WN      WN 5390   1.004   5.421   9.237 -0.2105  0.1677 -0.0447
  891WN      WN 5391   3.713   2.056  10.338 -0.0336 -0.2172  0.2302
  892WN      WN 5392   6.829   1.052   8.231  0.0286 -0.1835  0.3954
  893WN      WN 5393   4.982   3.403   7.823 -0.2477  0.0202  0.1727
  894WN      WN 5394   5.333   0.754  10.437 -0.4523 -0.0020  0.1303
  895WN      WN 5395   4.463   6.993   9.092 -0.3493  0.2994  0.0033
  896WN      WN 5396   6.771   4.468  10.409  0.2241  0.1245  0.0504
  897WN      WN 5397   1.575   5.847   9.079  0.1127 -0.2876  0.3120
  898WN      WN 5398   1.403   6.365   7.940  0.4224  0.2170  0.0140
  899WN      WN 5399   0.276   2.743   9.009  0.2108  0.4497  0.3649
  900WN      WN 5400   2.381   6.905   8.610  0.3834  0.0362 -0.1108
  901WN      WN 5401   4.261   3.806   8.176 -0.3433 -0.0610 -0.1753
  902WN      WN 5402   4.460   5.102   9.268  0.0570 -0.2185  0.1312
  903WN      WN 5403   3.465   7.031   9.073  0.2270 -0.0584 -0.5459
  904WN      WN 5404   7.294   1.441  10.197  0.2958  0.3061  0.1032
  905WN      WN 5405   1.534   5.226   8.403  0.1067  0.3211 -0.1857
  906WN      WN 5406   6.161   6.653  10.457 -0.2782 -0.1170  0.1699
  907WN      WN 5407   2.684   3.849   7.842  0.2352  0.1854  0.1426
  908WN      WN 5408   2.087   6.479   8.638  0.2395  0.0036  0.1110
  909WN      WN 5409   0.021   2.366   9.213 -0.1399 -0.2336 -0.1024
  910WN      WN 5410   1.136   0.781   7.968 -0.1176  0.2566 -0.0629
  911WN      WN 5411   0.354   6.825   9.831 -0.2494  0.1890  0.0662
  912WN      WN 5412   2.844   3.820   9.271 -0.0662  0.0765 -0.0096
  913WN      WN 5413   4.821   2.829   8.817 -0.0813 -0.2595  0.2594
  914WN      WN 5414   1.245   2.016   8.590  0.0332 -0.1483  0.4533
  915WN      WN 5415   1.083   0.254   8.063 -0.4622 -0.3390 -0.2704
  916WN      WN 5416   4.460   3.353   8.095 -0.2367 -0.0125  0.2632
  917WN      WN 5417   2.922   6.688   9.830 -0.1614 -0.2356  0.2468
  918WN      WN 5418   0.599   0.803   8.847  0.2651  0.0226 -0.0995
  919WN      WN 5419   6.779   1.310   8.817  0.4389  0.0218  0.0500
  920WN      WN 5420   3.812   6.601   8.899  0.3696  0.0655 -0.0056
  921WN      WN 5421   4.103   1.321   8.256 -0.0704 -0.0591  0.1168
  922WN      WN 5422   1.594   4.049   8.139 -0.1876  0.1158 -0.2787
  923WN      WN 5423   4.192   2.897   9.458  0.0121 -0.2249  0.1859
  924WN      WN 5424   0.861   6.376   9.157 -0.2488  0.0922 -0.0655
  925WN      WN 5425   3.771   4.464   7.733  0.0964 -0.1724 -0.1016
  926WN      WN 5426   2.062   4.126   8.795  0.1134  0.0049 -0.3506
  927WN      WN 5427   3.172   3.266   8.246 -0.3852 -0.3501  0.0442
  928WN      WN 5428   7.347   5.538   9.574  0.0091 -0.1853 -0.4063
  929WN      WN 5429   3.330   5.179   8.626  0.0826 -0.0468  0.1733
  930WN      WN 5430   4.167   2.552   8.473  0.0261 -0.0626  0.0091
  931WN      WN 5431   4.165   4.813   8.625  0.0935  0.0326  0.0852
  932WN      WN 5432   2.751   0.259   7.928  0.2140 -0.5140  0.0413
  933WN      WN 5433   0.615   1.922  10.515  0.2199 -0.1146 -0.1338
  934WN      WN 5434   0.444   6.392   9.507  0.1870  0.1237  0.2037
  935WN      WN 5435   0.223   1.022   8.325  0.1036  0.1943  0.2292
  936WN      WN 5436   3.919   1.739   9.648  0.1863 -0.0000 -0.3668
  937WN      WN 5437   0.677   0.482   9.945 -0.2830  0.2136 -0.0307
  938WN      WN 5438   3.322   5.682   8.608 -0.0618  0.3389 -0.1315
  939WN      WN 5439   2.439   5.258   9.384 -0.2338  0.2038  0.0314
  940WN      WN 5440   1.185   6.130   8.744  0.3044  0.0614 -0.0307
  941WN      WN 5441   5.150   1.120   9.310 -0.2709  0.1678  0.3801
  942WN      WN 5442   3.051   7.413   9.221 -0.1311  0.2811  0.0689
  943WN      WN 5443   0.716   4.575   7.849  0.2405  0.4331 -0.0008
  944WN      WN 5444   3.298   6.601   7.368  0.4980 -0.0006 -0.2039
  945WN      WN 5445   6.831   5.930   8.400  0.2743  0.0096  0.2698
  946WN      WN 5446   2.682   0.341   9.031 -0.1427 -0.1027  0.1356
  947WN      WN 5447   5.761   5.170   9.548 -0.0576  0.0720  0.0312
  948WN      WN 5448   3.941   4.216   9.226 -0.1979  0.1785  0.2461
  949WN      WN 5449   1.859   6.930   8.732  0.0985  0.1372  0.1633
  950WN      WN 5450   0.078   7.280   9.554  0.3875 -0.1516  0.0797
  951WN      WN 5451   0.660   7.328   9.384 -0.1459  0.1233 -0.0637
  952WN      WN 5452   7.212   0.328   9.109  0.0706  0.0434 -0.2592
  953WN      WN 5453   7.247   0.372   7.354 -0.0279  0.1023  0.1654
  954WN      WN 5454   3.158   6.858   8.279  0.0861  0.0967  0.0387
  955WN      WN 5455   1.852   4.423  10.120 -0.0816  0.1107 -0.1607
  956WN      WN 5456   2.782   0.535   8.498 -0.1125  0.0114 -0.1453
  957WN      WN 5457   0.180   5.400   8.562  0.0366  0.0935 -0.1471
  958WN      WN 5458   3.900   2.176   8.706 -0.0590 -0.1088  0.3211
  959WN      WN 5459   1.535   4.202   9.273  0.1628  0.1246  0.0098
  960WN      WN 5460   5.744   0.320   8.094 -0.1538  0.0917  0.1150
  961WN      WN 5461   3.549   0.378   9.672 -0.0306 -0.0542  0.1350
  962WN      WN 5462   5.373   5.277   8.641  0.2947 -0.2353  0.0841
  963WN      WN 5463   4.215   3.954   8.657  0.0762 -0.1508  0.0083
  964WN      WN 5464   4.208   4.226   7.878  0.1124 -0.3771 -0.3985
  965WN      WN 5465   6.076   4.464   9.139  0.4730 -0.2952 -0.0424
  966WN      WN 5466   6.394   4.545   8.251  0.0338  0.1804 -0.0219
  967WN      WN 5467   1.310   3.421   8.453  0.1691  0.1970  0.1883
  968WN      WN 5468   3.821   1.390   9.281 -0.0354 -0.1789  0.5437
  969WN      WN 5469   3.094   0.491   9.893  0.2682 -0.0145 -0.0280
  970WN      WN 5470   6.333   0.576   9.776  0.4806  0.0293 -0.0856
  971WN      WN 5471   5.497   4.419   8.696 -0.2103  0.4857  0.2865
  972WN      WN 5472   6.781   0.075   8.259 -0.1527  0.0556  0.1913
  973WN      WN 5473   5.404   5.785   8.634 -0.3328 -0.0094 -0.1392
  974WN      WN 5474   0.732   1.941   8.596 -0.2054  0.1404 -0.1536
  975WN      WN 5475   3.362   5.655   9.442  0.1660  0.1566  0.1276
  976WN      WN 5476   3.193   2.931   7.866  0.0394 -0.1430 -0.0659
  977WN      WN 5477   5.093   2.035  10.256  0.0448  0.3810 -0.0646
  978WN      WN 5478   3.676   6.005   8.518 -0.1196 -0.0739  0.0554
  979WN      WN 5479   5.737   6.430   8.397 -0.0717  0.0399 -0.1610
  980WN      WN 5480   3.965   3.325   8.914  0.0322 -0.0035 -0.3775
  981WN      WN 5481   0.954   6.437   8.359 -0.3835 -0.1466  0.1288
  982WN      WN 5482   1.782   0.616   9.351 -0.0282  0.3204 -0.1681
  983WN      WN 5483   7.021   0.568  10.369  0.1196 -0.1962 -0.1436
  984WN      WN 5484   4.332   6.594  10.122  0.0338  0.0423  0.1187
  985WN      WN 5485   5.891   1.596   8.944 -0.0611  0.0789 -0.1862
  986WN      WN 5486   1.808   4.674   9.585  0.1291 -0.2098 -0.5622
  987WN      WN 5487   6.197   6.727   7.614 -0.0255 -0.1055  0.0893
  988WN      WN 5488   2.667   4.675   8.077 -0.0901  0.1672 -0.1832
  989WN      WN 5489   6.115   3.709   9.180 -0.1259  0.0104  0.0298
  990WN      WN 5490   0.378   3.214   8.825 -0.1256 -0.2823  0.0415
  991WN      WN 5491   0.962   2.520   7.878  0.1571 -0.1679  0.0300
  992WN      WN 5492   2.177   4.777   8.122 -0.1820 -0.0003 -0.1018
  993WN      WN 5493   0.523   6.704   8.899  0.1005  0.0119  0.0272
  994WN      WN 5494   6.601   2.672   9.264  0.3775 -0.2821 -0.1508
  995WN      WN 5495   1.271   3.531   9.410 -0.1080 -0.2419  0.1526
  996WN      WN 5496   1.015   5.211   9.804 -0.1346  0.0414  0.2599
  997WN      WN 5497   5.484   6.818   8.280 -0.2494 -0.1596  0.0073
  998WN      WN 5498   7.012   1.179   9.378 -0.0798 -0.1643 -0.1310
  999WN      WN 5499   0.328   2.012   8.281  0.2593  0.0167 -0.1428
 1000WN      WN 5500   5.551   2.627   9.411  0.2672 -0.3091  0.0523
 1001WN      WN 5501   5.804   5.614   9.312  0.3118  0.5468  0.0813
 1002WN      WN 5502   5.837   4.326   7.787 -0.2903  0.1137 -0.2302
 1003WN      WN 5503   1.236   4.778   8.579 -0.1534  0.2346 -0.2770
 1004WN      WN 5504   0.255   0.639   7.998  0.1231 -0.2392  0.0477
 1005WN      WN 5505   7.010   2.551   9.451 -0.1190 -0.2616 -0.0382
 1006WN      WN 5506   5.849   0.758   8.901  0.1313 -0.0568 -0.0002
 1007WN      WN 5507   0.794   3.361   8.620  0.1402 -0.2366  0.2501
 1008WN      WN 5508   3.001   3.448   8.738  0.1659  0.1119 -0.3034
 1009WN      WN 5509   1.991   6.982   9.531  0.0952 -0.2408 -0.0714
 1010WN      WN 5510   1.886   0.638   8.462 -0.0802  0.1105  0.2435
 1011WN      WN 5511   7.460   3.958  10.424  0.0294 -0.0289 -0.1574
 1012WN      WN 5512   2.898   2.142   9.768 -0.1053  0.1238 -0.1508
 1013WN      WN 5513   1.059   0.018  10.420 -0.2934  0.3539 -0.0857
 1014WN      WN 5514   1.867   4.657   7.318 -0.2510  0.1258 -0.1190
 1015WN      WN 5515   6.038   4.065  10.077 -0.1445  0.0097  0.3630
 1016WN      WN 5516   5.390   0.245   7.590 -0.1889  0.3124 -0.0017
 1017WN      WN 5517   2.918   3.495   9.945  0.0226  0.0549  0.0253
 1018WN      WN 5518   0.826   5.773   8.897  0.4507 -0.0940  0.1217
 1019WN      WN 5519   3.884   5.180   8.378 -0.1753  0.1243 -0.1956
 1020WN      WN 5520   1.323   0.154   9.690  0.0480  0.4397 -0.0910
 1021WN      WN 5521   5.415   6.287   8.773 -0.0002  0.1162  0.1467
 1022WN      WN 5522   6.837   1.573   8.439  0.0396 -0.0415  0.1293
 1023WN      WN 5523   7.453   2.218  10.276  0.1010  0.1170  0.0312
 1024WN      WN 5524   0.980   6.975  10.256  0.1513 -0.2614 -0.0198
 1025WN      WN 5525   1.922   3.408  10.211  0.0041 -0.2134  0.2046
 1026WN      WN 5526   1.510   3.579   7.950  0.1446 -0.2143  0.0188
 1027WN      WN 5527   5.859   7.450   9.362 -0.1980 -0.4689  0.3815
 1028WN      WN 5528   2.349   5.568   8.924  0.3950  0.2002  0.0292
 1029WN      WN 5529   2.313   3.746   9.316 -0.3251 -0.0687 -0.1439
 1030WN      WN 5530   3.640   3.004   8.125 -0.2582 -0.2545  0.4829
 1031WN      WN 5531   5.165   7.168   8.067 -0.2263  0.3959 -0.0529
 1032WN      WN 5532   0.134   3.481   9.359  0.2525  0.2360  0.1870
 1033WN      WN 5533   6.381   5.200   8.862  0.0272 -0.1274  0.1208
 1034WN      WN 5534   6.283   7.163   9.382  0.0560  0.1453  0.2078
 1035WN      WN 5535   3.831   7.395   9.905 -0.1890 -0.0057  0.0622
 1036WN      WN 5536   3.414   6.542   9.337 -0.0347  0.0583 -0.0809
 1037WN      WN 5537   0.066   6.685  10.334  0.1683 -0.1478 -0.2078
 1038WN      WN 5538   3.331   1.097  10.087 -0.2587 -0.2327 -0.0712
 1039WN      WN 5539   1.290   0.668   9.512 -0.1293  0.0295 -0.1900
 1040WN      WN 5540   5.584   0.793   9.483  0.1116 -0.2024  0.0284
 1041WN      WN 5541   0.867   4.744   9.794  0.1325  0.0647 -0.1293
 1042WN      WN 5542   1.053   2.503   8.410 -0.1511 -0.0217  0.0472
 1043WN      WN 5543   3.332   6.679   8.682 -0.0523 -0.0847 -0.0951
 1044WN      WN 5544   2.836   5.564   8.603 -0.2163  0.3843 -0.0272
 1045WN      WN 5545   5.961   6.570   9.993  0.1092 -0.2372 -0.1804
 1046WN      WN 5546   4.114   2.576   9.920 -0.1093 -0.0728 -0.0974
 1047WN      WN 5547   0.527   3.321   8.165  0.0455  0.1005 -0.3614
 1048WN      WN 5548   4.013   6.389   9.706 -0.4883 -0.1742  0.3341
 1049WN      WN 5549   5.216   3.915   7.912 -0.0722 -0.1269  0.0260
 1050WN      WN 5550   1.649   3.429   9.760  0.5839  0.2030  0.2729
 1051WN      WN 5551   6.721   4.313   9.885 -0.0609  0.1467  0.0531
 1052WN      WN 5552   1.539   3.051  10.116  0.1866  0.2360  0.1809
 1053WN      WN 5553   3.629   2.672   7.757 -0.2151 -0.1892  0.1404
 1054WN      WN 5554   1.146   2.091   7.718 -0.2306  0.1999 -0.0374
 1055WN      WN 5555   1.381   1.064   9.177 -0.1583 -0.0644  0.0172
 1056WN      WN 5556   1.977   4.600   9.074 -0.0090  0.1930  0.1303
 1057WN      WN 5557   7.421   1.840   9.928  0.0162  0.0228  0.0466
 1058WN      WN 5558   1.449   1.525   7.739  0.1287  0.0224  0.0850
 1059WN      WN 5559   6.503   3.344   8.503 -0.1085  0.0028  0.2446
 1060WN      WN 5560   4.146   1.896   8.228 -0.1759 -0.2597 -0.0796
 1061WN      WN 5561   7.026   0.061   8.773  0.0224 -0.1139 -0.0699
 1062WN      WN 5562   0.014   0.807   7.524  0.0428  0.0110 -0.1722
 1063WN      WN 5563   0.013   3.278   8.415 -0.1372  0.0889 -0.1220
 1064WN      WN 5564   4.517   4.933   8.305  0.0990 -0.0246  0.0700
 1065WN      WN 5565   3.962   0.128   8.635  0.0815  0.2541  0.2623
 1066WN      WN 5566   6.332   0.662   9.110  0.0300 -0.0464  0.1720
 1067WN      WN 5567   0.407   3.102   9.304 -0.1104  0.1515 -0.1343
 1068WN      WN 5568   5.652   0.147   8.578  0.2831  0.1657 -0.0137
 1069WN      WN 5569   0.482   2.193   9.324 -0.1327 -0.1807  0.0365
 1070WN      WN 5570   0.139   3.945   7.568  0.1576  0.2054 -0.1742
 1071WN      WN 5571   0.586   2.443   8.327 -0.1971 -0.1655 -0.1771
 1072WN      WN 5572   5.433   3.383   8.775  0.1941  0.2168 -0.2049
 1073WN      WN 5573   7.162   6.593   8.552  0.2284 -0.0574 -0.0915
 1074WN      WN 5574   0.901   3.160   9.437 -0.2682  0.2904  0.1759
 1075WN      WN 5575   3.356   5.230   9.177 -0.4008  0.1049 -0.0040
 1076WN      WN 5576   7.306   1.955   8.961 -0.4083  0.0203 -0.3970
 1077WN      WN 5577   3.161   1.627   8.528 -0.3792  0.3016  0.0681
 1078WN      WN 5578   6.766   3.738   8.791  0.3337 -0.0149 -0.0270
 1079WN      WN 5579   1.814   6.310   8.230 -0.4970  0.0808 -0.0206
 1080WN      WN 5580   7.365   4.726   9.149  0.0778  0.0641  0.2356
 1081WN      WN 5581   1.905   4.912   7.737  0.0296  0.1517  0.0805
 1082WN      WN 5582   6.764   5.725   7.866  0.0514  0.0154  0.1379
 1083WN      WN 5583   1.996   6.679   9.107 -0.0834  0.2805 -0.0376
 1084WN      WN 5584   6.645   6.635   7.867 -0.0135 -0.0469  0.0066
 1085WN      WN 5585   0.357   7.147   8.021 -0.1038  0.0829 -0.0091
 1086WN      WN 5586   4.953   1.632   8.717 -0.0256 -0.2412  0.1581
 1087WN      WN 5587   5.778   6.128   9.997 -0.1542 -0.1814  0.1802
 1088WN      WN 5588   4.994   6.035   8.886  0.2706  0.0744  0.1160
 1089WN      WN 5589   3.216   3.840   8.949  0.2118 -0.0713 -0.1115
 1090WN      WN 5590   0.894   2.732   9.677  0.1575 -0.0229 -0.1805
 1091WN      WN 5591   0.517   1.854   9.731  0.0733  0.3044  0.0627
 1092WN      WN 5592   2.468   5.209   7.939  0.1270  0.0482 -0.0929
 1093WN      WN 5593   2.344   6.034   8.620 -0.1606  0.2931  0.3612
 1094WN      WN 5594   1.998   2.514   8.954  0.0165 -0.0241  0.2006
 1095WN      WN 5595   5.026   7.424   9.719  0.1856  0.2432  0.3236
 1096WN      WN 5596   2.770   4.793   8.648  0.3654 -0.0410 -0.0102
 1097WN      WN 5597   6.871   0.718   9.266 -0.3684  0.1227 -0.0088
 1098WN      WN 5598   5.572   4.146   8.237 -0.2738 -0.2337 -0.0467
 1099WN      WN 5599   3.122   5.462   9.899 -0.0387 -0.0131  0.1571
 1100WN      WN 5600   4.185   6.448   9.190 -0.2646  0.0422 -0.0720
 1101WN      WN 5601   2.091   3.607   8.909 -0.0616 -0.1471  0.1945
 1102WN      WN 5602   1.069   5.947   9.359  0.2171  0.0774  0.2003
 1103WN      WN 5603   4.095   1.003   9.141 -0.3191  0.1969 -0.1061
 1104WN      WN 5604   0.765   3.403  10.226  0.0017 -0.0248 -0.0809
 1105WN      WN 5605   7.067   2.609   8.971  0.1071  0.1207 -0.2927
 1106WN      WN 5606   2.416   2.119   9.706  0.0034  0.2035  0.2137
 1107WN      WN 5607   2.114   0.242   9.177 -0.0495  0.2386  0.3223
 1108WN      WN 5608   4.646   5.754   9.705  0.1722 -0.2399  0.0429
 1109WN      WN 5609   1.198   4.461   9.547  0.3802 -0.0879  0.3612
 1110WN      WN 5610   4.270   7.310   9.613 -0.0525  0.0734  0.0703
 1111WN      WN 5611   1.443   4.956   9.465  0.0377 -0.0401  0.0063
 1112WN      WN 5612   1.090   6.802   9.313  0.2591  0.3299  0.0547
 1113WN      WN 5613   5.818   0.840   8.198 -0.2580 -0.0094  0.1602
 1114WN      WN 5614   3.476   3.460   7.833 -0.1396  0.0470  0.1694
 1115WN      WN 5615   3.457   0.836   9.654 -0.2271  0.0486  0.3559
 1116WN      WN 5616   1.659   3.980   9.742  0.1396  0.1019 -0.0771
 1117WN      WN 5617   1.423   6.028   8.328  0.1605  0.3843  0.1029
 1118WN      WN 5618   0.905   3.075   7.726  0.3365  0.1629 -0.0649
 1119WN      WN 5619   0.771   1.343   9.794 -0.0475  0.0627  0.0396
 1120WN      WN 5620   0.821   4.517   9.173 -0.1404  0.1502  0.0589
 1121WN      WN 5621   7.412   4.318   9.443 -0.2165 -0.0281  0.1103
 1122WN      WN 5622   0.103   2.461   8.142  0.4852 -0.1115  0.0367
 1123WN      WN 5623   2.506   0.938   8.462 -0.2390 -0.2877  0.0559
 1124WN      WN 5624   3.801   2.896  10.148 -0.1656 -0.0820 -0.0021
 1125WN      WN 5625   5.439   1.857   9.875  0.2006 -0.0406 -0.2023
 1126WN      WN 5626   6.247   1.461   8.548 -0.0058  0.1497  0.2269
 1127WN      WN 5627   0.594   5.559   8.408 -0.3277  0.4538  0.3189
 1128WN      WN 5628   3.444   1.795   9.295 -0.0311  0.2868  0.0118
 1129WN      WN 5629   7.241   5.761   8.077 -0.0518  0.0821  0.2393
 1130WN      WN 5630   0.142   4.135  10.006 -0.1818 -0.0284 -0.1673
 1131WN      WN 5631   5.669   1.561   9.563  0.0226 -0.1854 -0.1453
 1132WN      WN 5632   1.483   2.728   9.760 -0.1038  0.2883 -0.0732
 1133WN      WN 5633   0.582   6.843   9.386  0.1439  0.0595 -0.0640
 1134WN      WN 5634   3.380   3.652   8.527 -0.2058  0.3401 -0.2982
 1135WN      WN 5635   6.150   2.435   8.457  0.2261  0.1306  0.0623
 1136WN      WN 5636   0.141   6.423   8.572 -0.2020 -0.2441 -0.5262
 1137WN      WN 5637   6.609   3.118   8.029 -0.0040 -0.1784 -0.2235
 1138WN      WN 5638   0.387   3.655   8.566 -0.1043 -0.0077 -0.0511
 1139WN      WN 5639   2.087   3.077   8.800 -0.0691  0.0115 -0.0802
 1140WN      WN 5640   1.638   5.149  10.423 -0.0308  0.1241  0.0194
 1141WN      WN 5641   3.476   1.376   9.633 -0.1176  0.3143  0.1329
 1142WN      WN 5642   0.016   4.985  10.215 -0.1718  0.0685 -0.0936
 1143WN      WN 5643   1.072   3.080   8.964  0.0392  0.1251  0.0370
 1144WN      WN 5644   1.693   4.694   8.225 -0.2774  0.2621  0.0170
 1145WN      WN 5645   3.954   7.339   7.483  0.1229  0.0564 -0.1602
 1146WN      WN 5646   6.430   2.874   8.444 -0.0786  0.1504  0.0023
 1147WN      WN 5647   1.820   6.027   9.454  0.0381 -0.2608 -0.2298
 1148WN      WN 5648   1.109   0.484   7.527 -0.0452 -0.1113 -0.2341
 1149WN      WN 5649   0.532   5.012   8.599 -0.0613 -0.2871  0.0009
 1150WN      WN 5650   7.375   0.662   9.441  0.2255 -0.0850 -0.1864
 1151WN      WN 5651   1.136   3.243   9.903 -0.0301 -0.2913 -0.2756
 1152WN      WN 5652   7.374   5.209   8.924  0.1146 -0.0782  0.2395
 1153WN      WN 5653   5.495   0.698   8.540 -0.2967 -0.1508 -0.4208
 1154WN      WN 5654   4.005   6.635   7.504 -0.1802 -0.2203 -0.2540
 1155WN      WN 5655   3.173   2.190   9.376 -0.2312  0.0080  0.0576
 1156WN      WN 5656   0.095   6.783   9.422 -0.0891  0.1389  0.1581
 1157WN      WN 5657   0.165   0.130   7.855  0.1697  0.0528 -0.0039
 1158WN      WN 5658   3.387   1.359   8.972  0.2056 -0.0973 -0.0531
 1159WN      WN 5659   4.789   3.705   8.246 -0.0681  0.1071  0.0262
 1160WN      WN 5660   0.986   1.817   9.504 -0.3245 -0.2269  0.0871
 1161WN      WN 5661   1.822   4.911  10.048  0.1176 -0.0490 -0.0830
 1162WN      WN 5662   6.307   0.887   8.344  0.2411  0.0849 -0.1615
 1163WN      WN 5663   0.845   4.740   8.293  0.3321  0.0781 -0.2903
 1164WN      WN 5664   6.299   6.188   9.166  0.3984 -0.1526  0.0369
 1165WN      WN 5665   4.904   2.086   9.645  0.0245  0.1437  0.1549
 1166WN      WN 5666   5.794   1.140   8.583  0.0466  0.0110  0.2638
 1167WN      WN 5667   4.108   5.747   8.153  0.0626  0.1063 -0.1555
 1168WN      WN 5668   3.967   5.141   9.327 -0.0230 -0.0851 -0.2583
 1169WN      WN 5669   6.566   3.958  10.226  0.2467 -0.4120  0.2926
 1170WN      WN 5670   3.688   2.645   8.722 -0.1410 -0.3060  0.1554
 1171WN      WN 5671   1.817   5.998   8.643 -0.0662  0.0616 -0.0059
 1172WN      WN 5672   5.083   3.407  10.071 -0.1567  0.0921 -0.2885
 1173WN      WN 5673   3.561   7.261  10.293 -0.1852  0.2068  0.2781
 1174WN      WN 5674   6.266   2.657  10.033 -0.2073  0.0618  0.0204
 1175WN      WN 5675   1.578   1.307   8.757 -0.3657  0.0400  0.1403
 1176WN      WN 5676   0.503   0.153   8.228  0.0269  0.3114  0.2248
 1177WN      WN 5677   2.596   5.675   8.195  0.2637 -0.2817 -0.0471
 1178WN      WN 5678   3.269   5.382   8.181 -0.0027  0.0607  0.2470
 1179WN      WN 5679   6.682   7.228   9.736 -0.0601  0.1678 -0.2189
 1180WN      WN 5680   2.337   4.636   7.589  0.1645  0.2214  0.1953
 1181WN      WN 5681   0.296   4.159   8.615  0.0064 -0.0803 -0.1190
 1182WN      WN 5682   2.563   4.309   8.436  0.2251  0.0003  0.2588
 1183WN      WN 5683   4.992   0.499   8.656  0.1692  0.0455 -0.0882
 1184WN      WN 5684   5.134   1.666   9.538 -0.0419 -0.1059 -0.0752
 1185WN      WN 5685   5.829   2.444   8.918 -0.1052 -0.1812  0.1557
 1186WN      WN 5686   3.155   6.280   7.842  0.1433  0.1478  0.0041
 1187WN      WN 5687   7.018   4.088   8.546  0.1703  0.1059 -0.0939
 1188WN      WN 5688   4.839   4.197  10.545  0.1610  0.0726 -0.3178
 1189WN      WN 5689   2.564   3.429   9.013  0.2635 -0.1545 -0.1377
 1190WN      WN 5690   1.912   5.134   9.104 -0.0236  0.0447 -0.2568
 1191WN      WN 5691   0.948   2.983   8.255  0.2015 -0.1618  0.1171
 1192WN      WN 5692   4.672   2.795   8.205  0.1683  0.0918 -0.0940
 1193WN      WN 5693   0.720   1.420   8.723  0.2159  0.0352  0.3812
 1194WN      WN 5694   2.967   4.284   8.852  0.3439 -0.2193  0.1012
 1195WN      WN 5695   5.250   1.221   8.836  0.1171  0.1175  0.2928
 1196WN      WN 5696   6.756   2.991   8.867 -0.0237  0.2562  0.2139
 1197WN      WN 5697   0.754   0.599   8.244  0.0777 -0.1889 -0.1560
 1198WN      WN 5698   4.037   0.642   8.675  0.2451 -0.0157 -0.2730
 1199WN      WN 5699   2.631   0.086   8.413  0.0826 -0.0560  0.4037
 1200WN      WN 5700   1.936   2.724   7.816  0.0522 -0.0390  0.0395
 1201WN      WN 5701   2.119   1.628   8.854 -0.0008 -0.0840  0.0637
 1202WN      WN 5702   1.738   1.663   8.448  0.1743 -0.0170 -0.3230
 1203WN      WN 5703   4.979   6.540   8.774 -0.3875 -0.2746 -0.0237
 1204WN      WN 5704   4.522   7.468  10.003  0.4431 -0.1613  0.0998
 1205WN      WN 5705   2.159   2.053   9.211  0.1151 -0.0159  0.2959
 1206WN      WN 5706   6.708   4.969   8.466 -0.3063  0.0699 -0.3747
 1207WN      WN 5707   5.306   0.654   8.054  0.2575  0.1468 -0.0212
 1208WN      WN 5708   2.021   2.280   8.135  0.0391  0.1590 -0.0447
 1209WN      WN 5709   6.337   6.947   8.344 -0.2395  0.0752  0.1125
 1210WN      WN 5710   7.285   7.376   8.251 -0.2364  0.3647  0.2692
 1211WN      WN 5711   2.418   3.406   7.875  0.0602 -0.1320  0.3254
 1212WN      WN 5712   0.518   6.674   8.413  0.0683  0.1320  0.1815
 1213WN      WN 5713   5.351   1.293   9.901  0.1339  0.1440 -0.1555
 1214WN      WN 5714   5.023   6.013   9.476 -0.1406 -0.0891 -0.3689
 1215WN      WN 5715   4.507   1.692   9.941  0.3890  0.0207  0.0829
 1216WN      WN 5716   2.655   1.627   9.782 -0.2380  0.1775 -0.1176
 1217WN      WN 5717   1.295   6.277   7.470  0.1295  0.1093  0.0180
 1218WN      WN 5718   2.471   6.921   9.208 -0.2797 -0.4895  0.1453
 1219WN      WN 5719   7.042   5.160   9.332  0.1664  0.0219  0.3419
 1220WN      WN 5720   6.634   0.220   9.112 -0.2386 -0.3322  0.0077
 1221WN      WN 5721   0.773   4.227   8.355  0.1053  0.0935 -0.0492
 1222WN      WN 5722   2.933   1.254   8.341 -0.1009  0.1932  0.4554
 1223WN      WN 5723   5.360   6.970   9.743  0.0501  0.0145 -0.3139
 1224WN      WN 5724   5.932   5.591   8.436  0.2835  0.0036  0.1040
 1225WN      WN 5725   3.831   4.734   8.974  0.1598 -0.2426 -0.1208
 1226WN      WN 5726   4.655   5.587   9.204 -0.1716 -0.0801 -0.1878
 1227WN      WN 5727   1.702   0.780   7.982  0.0750 -0.3274  0.0889
 1228WN      WN 5728   6.378   3.354   9.493  0.2860  0.0844  0.0385
 1229WN      WN 5729   2.290   0.341   8.696 -0.0288 -0.1025  0.3005
 1230WN      WN 5730   3.822   2.439   8.120  0.0222  0.1239 -0.1181
 1231WN      WN 5731   2.903   3.082   9.114  0.0747  0.1941  0.1163
 1232WN      WN 5732   3.470   3.431   9.051  0.1366  0.0384 -0.2085
 1233WN      WN 5733   5.040   1.075   7.808  0.1268 -0.1846 -0.2236
 1234WN      WN 5734   1.953   6.573   7.843  0.0699 -0.0059 -0.2271
 1235WN      WN 5735   7.140   5.457   7.702  0.0626  0.1267 -0.2246
 1236WN      WN 5736   6.766   1.704   7.481 -0.0489  0.2920 -0.1988
 1237WN      WN 5737   7.047   3.302   8.624  0.1265  0.1846 -0.0941
 1238WN      WN 5738   4.589   4.101   9.814  0.0405 -0.0390  0.0729
 1239WN      WN 5739   0.670   6.573   7.488  0.1712  0.0807 -0.2082
 1240WN      WN 5740   6.518   7.396   8.750  0.1865 -0.1579 -0.0087
 1241WN      WN 5741   2.872   6.551   8.511  0.2798 -0.1851 -0.3601
 1242WN      WN 5742   0.949   5.919   8.385 -0.0389 -0.1604 -0.6176
 1243WN      WN 5743   3.189   3.755   8.097  0.0155 -0.1556 -0.1220
 1244WN      WN 5744   5.490   5.113   9.138  0.0076 -0.0482 -0.2629
 1245WN      WN 5745   6.929   4.769  10.047 -0.0596  0.2064  0.3168
 1246WN      WN 5746   6.660   6.896   8.734  0.0967  0.0119 -0.3456
 1247WN      WN 5747   2.633   4.227   9.372 -0.1332 -0.1875  0.0863
 1248WN      WN 5748   3.297   0.323   9.264 -0.2653 -0.0805 -0.1707
 1249WN      WN 5749   0.613   3.517   7.692 -0.2029  0.0501 -0.1996
 1250WN      WN 5750   7.205   0.937   8.846 -0.1018  0.1648  0.1000
 1251WN      WN 5751   2.394   2.230  10.244 -0.0061  0.0914  0.1663
 1252WN      WN 5752   2.292   6.271   7.627  0.3422  0.1765  0.1589
 1253WN      WN 5753   6.016   0.495   8.521  0.0077  0.0724  0.1707
 1254WN      WN 5754   2.375   6.573   8.208  0.0422  0.1257  0.4685
 1255WN      WN 5755   0.613   2.384   8.850 -0.1274  0.3951 -0.1086
 1256WN      WN 5756   4.868   4.381   8.950 -0.0340 -0.0158 -0.3785
 1257WN      WN 5757   2.928   6.031   8.673  0.0834  0.1072 -0.0231
 1258WN      WN 5758   4.383   1.928   9.495  0.0997  0.1541 -0.0272
 1259WN      WN 5759   1.845   5.586   7.585  0.4729  0.2058 -0.0230
 1260WN      WN 5760   1.105   3.981   9.365  0.1190  0.0887 -0.1050
 1261WN      WN 5761   4.480   4.222   9.285  0.1835 -0.0709 -0.1539
 1262WN      WN 5762   7.149   2.064   9.475 -0.0298  0.0848 -0.1729
 1263WN      WN 5763   0.864   7.140   8.887 -0.0028  0.1569  0.0138
 1264WN      WN 5764   4.982   3.589   8.762  0.2054 -0.0072  0.0505
 1265WN      WN 5765   3.744   5.880   9.893 -0.0975 -0.0979  0.0783
 1266WN      WN 5766   0.058   5.329   8.013  0.1766 -0.0057  0.0272
 1267WN      WN 5767   6.148   1.467   9.433 -0.1695 -0.0641 -0.2635
 1268WN      WN 5768   1.602   3.092   9.407  0.0450  0.1567  0.2020
 1269WN      WN 5769   6.273   1.598   9.887 -0.2536  0.1590 -0.1246
 1270WN      WN 5770   0.119   2.390   8.636  0.0264  0.1891  0.0335
 1271WN      WN 5771   2.140   6.494   9.522 -0.0604  0.4052  0.1732
 1272WN      WN 5772   0.701   3.613   9.227 -0.0126 -0.1066 -0.1641
 1273WN      WN 5773   4.703   7.381   9.254  0.0522  0.0943  0.1646
 1274WN      WN 5774   7.440   6.013  10.144 -0.0886 -0.0329 -0.1765
 1275WN      WN 5775   2.430   4.382   9.003  0.1955  0.3760 -0.2418
 1276WN      WN 5776   1.472   0.740   8.779  0.1155  0.1667  0.1382
 1277WN      WN 5777   3.609   0.688  10.170 -0.0109 -0.0369  0.3462
 1278WN      WN 5778   2.449   1.181  10.058  0.2160  0.0785 -0.0560
 1279WN      WN 5779   6.148   4.780   7.919 -0.1627 -0.0821  0.1669
 1280WN      WN 5780   0.044   6.438   7.499 -0.1450  0.2902  0.1000
 1281WN      WN 5781   4.823   3.248   9.674 -0.0134 -0.0641 -0.3255
 1282WN      WN 5782   4.151   2.476   9.129 -0.0470  0.1408 -0.1229
 1283WN      WN 5783   6.275   7.192  10.490 -0.0754  0.3354  0.5690
 1284WN      WN 5784   2.806   5.191   8.307 -0.3041 -0.0447 -0.0201
 1285WN      WN 5785   0.182   4.536   7.603  0.0613  0.0778 -0.2444
 1286WN      WN 5786   5.712   7.295   8.945 -0.0493 -0.3922  0.3036
 1287WN      WN 5787   1.330   2.907   8.554  0.0527 -0.1550  0.1832
 1288WN      WN 5788   4.693   0.680   8.168  0.2088  0.0900 -0.0995
 1289WN      WN 5789   0.349   1.906   8.916  0.1387  0.0049  0.2475
 1290WN      WN 5790   4.739   1.346   9.547 -0.1523 -0.1630 -0.2471
 1291WN      WN 5791   0.903   0.145   8.923  0.2796 -0.3955 -0.1911
 1292WN      WN 5792   2.159   5.183   8.609  0.0255  0.0387 -0.1836
 1293WN      WN 5793   4.746   1.185   9.011 -0.0265  0.1545  0.1087
 1294WN      WN 5794   5.663   2.941   9.025 -0.0207  0.0230  0.0942
 1295WN      WN 5795   3.698   0.991   8.257  0.1189 -0.0356  0.0870
[truncated: 259,817 more chars]
