# Supplementary material for: Free energies of membrane stalk formation from a lipidomics perspective
Source: Nat Commun. 2021 Nov 15;12:6594. doi: 10.1038/s41467-021-26924-2 (PMC8593120; doi:10.1038/s41467-021-26924-2)
Supplement: Supplementary file 4 — Source Data [file 41467_2021_26924_MOESM4_ESM.zip › SI_data/Fig_S5/inner-stalk/14water-per-nm2.gro]

Membrane with PIPC DPPC POPC DPSM PAPI PAPS POPE PUPE OAPE CHOL (24 4 8 4 4 58 4 24 8 98)
 9497
    1PIPC   NC3    1   0.506   1.395   6.866  0.1363 -0.0125 -0.0064
    1PIPC   PO4    2   0.604   0.995   6.879  0.0037  0.2721 -0.2337
    1PIPC   GL1    3   0.488   1.076   6.522  0.0389 -0.2310  0.0197
    1PIPC   GL2    4   0.239   0.908   6.344 -0.0389 -0.1457 -0.0529
    1PIPC   C1A    5   0.471   1.427   6.234 -0.1871 -0.2694 -0.1093
    1PIPC   D2A    6   0.441   1.657   5.876  0.1713 -0.3040  0.2349
    1PIPC   D3A    7   0.642   1.326   5.659 -0.0247 -0.1811 -0.1920
    1PIPC   C4A    8   0.447   0.926   5.453  0.0077 -0.0124 -0.0639
    1PIPC   C1B    9   0.204   1.098   5.876 -0.2018 -0.1958  0.3890
    1PIPC   C2B   10   0.064   1.259   5.524 -0.1410  0.0317  0.0048
    1PIPC   C3B   11   0.240   1.313   5.115  0.1510  0.0720  0.1454
    1PIPC   C4B   12   0.420   1.045   4.820 -0.0070  0.2176 -0.0295
    2PIPC   NC3   13   0.313   1.963   7.479  0.2046  0.1486 -0.0065
    2PIPC   PO4   14   0.429   1.787   7.175  0.0730  0.0373  0.1510
    2PIPC   GL1   15   0.234   1.929   6.847 -0.1217 -0.2130  0.0690
    2PIPC   GL2   16   0.001   1.836   6.554 -0.0088 -0.5125  0.1681
    2PIPC   C1A   17   0.483   2.092   6.430 -0.1490 -0.1234 -0.1311
    2PIPC   D2A   18   0.643   2.082   5.983  0.0943  0.2258  0.3558
    2PIPC   D3A   19   0.289   2.281   5.756  0.1704  0.2485  0.0506
    2PIPC   C4A   20  -0.038   2.164   5.431 -0.1881 -0.0432  0.2087
    2PIPC   C1B   21   0.098   1.907   6.133  0.1204  0.0210  0.0166
    2PIPC   C2B   22  -0.010   1.827   5.724 -0.3481  0.1258 -0.0218
    2PIPC   C3B   23  -0.004   1.702   5.209 -0.1933 -0.1806 -0.1234
    2PIPC   C4B   24  -0.147   1.631   4.716  0.0998  0.3207 -0.1820
    3PIPC   NC3   25   5.269   4.261   8.316  0.0352  0.0791 -0.0674
    3PIPC   PO4   26   5.561   3.883   8.303 -0.2622 -0.1549  0.1685
    3PIPC   GL1   27   5.205   3.720   8.104  0.0480  0.2839  0.1097
    3PIPC   GL2   28   5.308   3.450   7.948  0.0232 -0.2304 -0.0963
    3PIPC   C1A   29   4.841   3.658   7.822 -0.2224 -0.1509 -0.0300
    3PIPC   D2A   30   4.629   3.496   7.524 -0.0232 -0.1190  0.0311
    3PIPC   D3A   31   4.241   3.554   7.664 -0.2279  0.2946  0.1418
    3PIPC   C4A   32   3.893   3.728   7.367  0.1942 -0.0100 -0.1674
    3PIPC   C1B   33   5.189   3.456   7.446  0.0587  0.0578 -0.2566
    3PIPC   C2B   34   5.277   3.303   7.052  0.3747  0.0834 -0.2457
    3PIPC   C3B   35   5.278   3.326   6.589 -0.0932  0.0994  0.0645
    3PIPC   C4B   36   5.232   3.189   6.284 -0.0254 -0.2639  0.0947
    4PIPC   NC3   37   2.328   4.986   7.667 -0.1779 -0.0125  0.3147
    4PIPC   PO4   38   2.274   5.049   7.174  0.1700 -0.0992  0.0914
    4PIPC   GL1   39   2.308   5.111   6.690  0.3351 -0.2393 -0.0449
    4PIPC   GL2   40   2.135   5.317   6.583 -0.0681  0.0631 -0.2806
    4PIPC   C1A   41   2.724   5.151   6.450 -0.0876  0.0415  0.0583
    4PIPC   D2A   42   2.954   4.950   6.043  0.0866  0.2505  0.3558
    4PIPC   D3A   43   2.718   4.767   5.766  0.1660 -0.0625 -0.0633
    4PIPC   C4A   44   2.438   4.471   5.926 -0.2296 -0.0269 -0.0053
    4PIPC   C1B   45   1.945   5.100   6.232  0.0882 -0.0299  0.0745
    4PIPC   C2B   46   1.696   5.084   5.830 -0.0655  0.0653  0.0325
    4PIPC   C3B   47   1.530   5.124   5.459  0.0128  0.1943  0.1799
    4PIPC   C4B   48   1.366   4.856   5.161  0.1123 -0.1743  0.1614
    5PIPC   NC3   49   5.114  -0.381   7.312  0.5159 -0.2265 -0.1358
    5PIPC   PO4   50   5.105  -0.039   7.665  0.1040  0.0190  0.2188
    5PIPC   GL1   51   5.053   0.129   7.256  0.4894  0.3145  0.1152
    5PIPC   GL2   52   4.943   0.489   7.262  0.1366 -0.0388  0.0445
    5PIPC   C1A   53   4.682   0.126   7.014  0.0735  0.0748  0.0557
    5PIPC   D2A   54   4.743   0.302   6.675  0.2221 -0.1005  0.0668
    5PIPC   D3A   55   4.748   0.641   6.837 -0.0341  0.0882  0.1173
    5PIPC   C4A   56   4.642   1.071   6.685 -0.0780 -0.3387  0.2089
    5PIPC   C1B   57   4.799   0.964   7.223  0.0062  0.0707  0.1490
    5PIPC   C2B   58   4.614   1.303   7.120 -0.4480 -0.0534 -0.0611
    5PIPC   C3B   59   4.360   1.474   6.779 -0.0134  0.0224 -0.1892
    5PIPC   C4B   60   3.983   1.516   6.551 -0.1042  0.1897  0.0210
    6PIPC   NC3   61   2.270   1.100   8.865 -0.0408 -0.2692  0.1083
    6PIPC   PO4   62   2.513   0.756   8.775 -0.4486  0.3340 -0.4078
    6PIPC   GL1   63   2.812   0.790   8.951 -0.1240 -0.0056  0.3658
    6PIPC   GL2   64   2.991   0.964   8.785 -0.1847 -0.1468  0.3499
    6PIPC   C1A   65   3.038   1.091   9.291  0.0969 -0.0135 -0.0885
    6PIPC   D2A   66   2.879   1.171   9.748  0.0714  0.0540  0.1691
    6PIPC   D3A   67   3.263   1.430   9.609 -0.1581 -0.1762  0.0726
    6PIPC   C4A   68   3.420   1.596   9.927 -0.1428 -0.2398 -0.0626
    6PIPC   C1B   69   3.298   1.230   8.681  0.0039  0.1989 -0.0633
    6PIPC   C2B   70   3.535   1.506   8.621 -0.0554  0.0834 -0.1146
    6PIPC   C3B   71   3.886   1.747   8.662  0.0057 -0.2550  0.0619
    6PIPC   C4B   72   4.177   2.079   8.724  0.0345  0.0590 -0.1761
    7PIPC   NC3   73   1.977   0.004   7.485  0.0410 -0.2466 -0.2584
    7PIPC   PO4   74   1.708   0.096   7.107 -0.1403  0.2024  0.0260
    7PIPC   GL1   75   1.578   0.044   6.762 -0.1129 -0.1845 -0.1726
    7PIPC   GL2   76   1.707  -0.118   6.574 -0.1715 -0.1747  0.2032
    7PIPC   C1A   77   1.529   0.306   6.355 -0.1210  0.1568 -0.0733
    7PIPC   D2A   78   1.533   0.544   6.014  0.0565 -0.1548 -0.0096
    7PIPC   D3A   79   2.070   0.566   5.905  0.2024 -0.2521 -0.0007
    7PIPC   C4A   80   2.400   0.292   5.910  0.1382 -0.0270  0.0176
    7PIPC   C1B   81   1.446  -0.125   6.192  0.1323 -0.1796  0.0271
    7PIPC   C2B   82   1.312   0.071   5.822 -0.0234 -0.1146  0.0853
    7PIPC   C3B   83   1.704   0.294   5.443  0.4403  0.1472  0.2849
    7PIPC   C4B   84   2.088   0.444   5.454 -0.1912  0.0733  0.0378
    8PIPC   NC3   85   4.274   5.871   7.509 -0.3260  0.1096  0.2165
    8PIPC   PO4   86   3.906   5.814   7.615  0.2658  0.2616 -0.0763
    8PIPC   GL1   87   3.912   5.727   7.135 -0.1241  0.1563  0.0987
    8PIPC   GL2   88   3.686   5.656   6.906  0.0481  0.2303 -0.0988
    8PIPC   C1A   89   4.239   5.809   6.868 -0.3477 -0.1784  0.2096
    8PIPC   D2A   90   4.398   6.187   6.660  0.1996  0.0421  0.0516
    8PIPC   D3A   91   4.646   6.167   6.352 -0.3575  0.2053  0.1341
    8PIPC   C4A   92   5.019   6.545   6.371  0.0930  0.2164 -0.0121
    8PIPC   C1B   93   3.858   5.915   6.481 -0.0831 -0.0777  0.0079
    8PIPC   C2B   94   4.209   5.788   6.261 -0.1207  0.1852 -0.0247
    8PIPC   C3B   95   4.524   5.745   6.045  0.2884  0.2253  0.0384
    8PIPC   C4B   96   4.706   6.114   5.819 -0.0200 -0.1077 -0.1466
    9PIPC   NC3   97   5.388   5.416   7.152 -0.0114 -0.2845 -0.1901
    9PIPC   PO4   98   5.133   5.824   7.282  0.4426 -0.2055 -0.1481
    9PIPC   GL1   99   4.917   5.884   6.894  0.1035 -0.0739 -0.1833
    9PIPC   GL2  100   4.860   6.266   6.757  0.1365 -0.0494 -0.0359
    9PIPC   C1A  101   4.693   5.748   6.632 -0.1362  0.0509 -0.0647
    9PIPC   D2A  102   4.488   5.397   6.407 -0.2566 -0.0097 -0.0338
    9PIPC   D3A  103   4.038   5.322   6.196 -0.3983  0.3059  0.0125
    9PIPC   C4A  104   4.084   5.002   5.965 -0.1264 -0.0103 -0.2004
    9PIPC   C1B  105   4.649   6.646   6.672 -0.0926  0.0816 -0.2304
    9PIPC   C2B  106   4.450   6.910   6.220 -0.0384 -0.2206 -0.1727
    9PIPC   C3B  107   4.282   7.245   6.047  0.2548  0.0796  0.0222
    9PIPC   C4B  108   3.993   7.620   6.014 -0.2800 -0.0441  0.0655
   10PIPC   NC3  109   2.032   6.286   7.514  0.1153  0.0792 -0.2636
   10PIPC   PO4  110   1.844   6.444   7.209 -0.1283 -0.1200  0.1408
   10PIPC   GL1  111   1.892   6.580   6.755 -0.2693 -0.1957  0.0489
   10PIPC   GL2  112   2.096   6.357   6.600  0.1010 -0.1901 -0.0392
   10PIPC   C1A  113   2.041   6.791   6.285 -0.0974 -0.0917  0.1442
   10PIPC   D2A  114   2.003   7.194   6.053  0.0568  0.0032  0.3161
   10PIPC   D3A  115   1.977   6.946   5.644  0.1153  0.1363  0.2784
   10PIPC   C4A  116   2.215   6.763   5.272  0.2892  0.3619 -0.0413
   10PIPC   C1B  117   2.040   6.034   6.324 -0.1446 -0.0659 -0.3474
   10PIPC   C2B  118   2.061   5.946   5.910  0.1138 -0.0113  0.0179
   10PIPC   C3B  119   1.996   5.942   5.438 -0.0673 -0.2033 -0.0105
   10PIPC   C4B  120   2.028   5.745   4.992  0.1282  0.0243 -0.3331
   11PIPC   NC3  121   0.488   5.604   7.133 -0.1618  0.0741  0.1037
   11PIPC   PO4  122   0.573   6.041   6.993 -0.0438 -0.0254 -0.0232
   11PIPC   GL1  123   0.684   5.781   6.700  0.2918  0.2520 -0.2652
   11PIPC   GL2  124   0.928   5.828   6.527 -0.3723 -0.3428 -0.0115
   11PIPC   C1A  125   0.794   5.348   6.372 -0.0100  0.2383  0.3639
   11PIPC   D2A  126   0.783   5.247   5.941 -0.1425 -0.1627  0.3619
   11PIPC   D3A  127   0.443   4.988   5.837  0.1841  0.1951  0.1193
   11PIPC   C4A  128   0.150   4.649   5.916 -0.0551 -0.2476  0.1178
   11PIPC   C1B  129   0.875   5.762   6.114 -0.0846 -0.1243  0.1189
   11PIPC   C2B  130   0.824   5.923   5.623 -0.3091  0.1405  0.1425
   11PIPC   C3B  131   0.943   5.966   5.173  0.0210 -0.1541 -0.1536
   11PIPC   C4B  132   1.106   5.867   4.760 -0.1345  0.4513  0.1185
   12PIPC   NC3  133   1.803   2.511   8.037 -0.2674 -0.0433 -0.0053
   12PIPC   PO4  134   1.646   2.900   7.860  0.2532 -0.0952 -0.1876
   12PIPC   GL1  135   1.963   2.848   7.577  0.1351  0.0874  0.1845
   12PIPC   GL2  136   2.257   2.639   7.757 -0.1584  0.0726 -0.2515
   12PIPC   C1A  137   2.024   2.527   7.186  0.0520 -0.0083  0.3657
   12PIPC   D2A  138   1.926   2.144   7.059  0.1542 -0.1459 -0.3659
   12PIPC   D3A  139   2.179   1.947   6.707 -0.1547  0.0223  0.1007
   12PIPC   C4A  140   2.374   2.077   6.299  0.0769  0.2895  0.0886
   12PIPC   C1B  141   2.598   2.785   7.496 -0.1866 -0.0320 -0.0841
   12PIPC   C2B  142   2.896   2.802   7.227  0.0307 -0.0475  0.1910
   12PIPC   C3B  143   3.231   2.644   7.031 -0.2312  0.0875  0.1085
   12PIPC   C4B  144   3.381   2.284   6.869 -0.3080 -0.1010  0.5252
   13PIPC   NC3  145   6.604   6.988   3.297  0.1469  0.0439 -0.1795
   13PIPC   PO4  146   6.150   6.827   3.327 -0.0640 -0.1072 -0.2689
   13PIPC   GL1  147   5.971   6.616   3.723  0.0381 -0.0507 -0.0992
   13PIPC   GL2  148   6.212   6.523   3.823  0.2463  0.0277 -0.3061
   13PIPC   C1A  149   5.662   6.551   3.851 -0.1176 -0.2452 -0.2153
   13PIPC   D2A  150   5.308   6.702   4.031  0.2204 -0.2631 -0.2118
   13PIPC   D3A  151   5.003   6.480   3.766  0.0872 -0.0020  0.1261
   13PIPC   C4A  152   4.678   6.659   3.943  0.0911  0.0097  0.2189
   13PIPC   C1B  153   6.224   6.231   4.241 -0.3647  0.1967 -0.2891
   13PIPC   C2B  154   6.246   6.366   4.696  0.0070  0.0201  0.0278
   13PIPC   C3B  155   6.545   6.667   4.868 -0.1015 -0.0022 -0.1036
   13PIPC   C4B  156   6.620   6.670   5.326  0.0042 -0.3519 -0.0997
   14PIPC   NC3  157   4.422   4.835   3.520 -0.3761  0.0195  0.1986
   14PIPC   PO4  158   4.302   4.541   3.770 -0.0710  0.2480 -0.0494
   14PIPC   GL1  159   4.306   4.716   4.157 -0.0631 -0.0441 -0.0977
   14PIPC   GL2  160   4.570   4.723   4.447  0.2144  0.2119 -0.2191
   14PIPC   C1A  161   4.155   5.015   4.530  0.0613 -0.0015 -0.3126
   14PIPC   D2A  162   3.843   5.097   4.916 -0.0721  0.2706 -0.2834
   14PIPC   D3A  163   3.657   5.428   5.119 -0.0057  0.0270  0.0709
   14PIPC   C4A  164   3.701   5.738   5.455  0.1525  0.3359  0.4216
   14PIPC   C1B  165   4.505   4.873   4.881  0.0234 -0.1223 -0.1085
   14PIPC   C2B  166   4.477   5.078   5.173 -0.0276 -0.2739  0.1026
   14PIPC   C3B  167   4.422   5.052   5.527 -0.1119 -0.0239 -0.2085
   14PIPC   C4B  168   4.612   5.212   5.926 -0.2822 -0.1020 -0.3965
   15PIPC   NC3  169   5.736   4.675   3.597 -0.0491 -0.1504  0.0203
   15PIPC   PO4  170   5.556   4.213   3.700 -0.2453 -0.0353  0.1947
   15PIPC   GL1  171   5.663   4.417   3.989 -0.2060 -0.3048  0.2402
   15PIPC   GL2  172   5.534   4.330   4.257 -0.0366 -0.2332 -0.0446
   15PIPC   C1A  173   5.978   4.567   4.334 -0.0333  0.2988  0.2372
   15PIPC   D2A  174   6.311   4.819   4.447  0.0213 -0.4475  0.0841
   15PIPC   D3A  175   6.201   4.895   4.888 -0.1074 -0.0238 -0.1819
   15PIPC   C4A  176   6.459   5.029   5.204 -0.0790  0.1089  0.1495
   15PIPC   C1B  177   5.580   4.451   4.575  0.0373 -0.0043 -0.7514
   15PIPC   C2B  178   5.656   4.806   4.797 -0.3042  0.1485 -0.0627
   15PIPC   C3B  179   5.717   4.923   5.250 -0.2159  0.2881  0.1041
   15PIPC   C4B  180   6.028   5.140   5.398  0.0843 -0.2208  0.3046
   16PIPC   NC3  181   3.146   0.190   3.271  0.1323  0.0373 -0.0210
   16PIPC   PO4  182   2.683  -0.047   3.260  0.1800 -0.4340 -0.1834
   16PIPC   GL1  183   2.804   0.215   3.696 -0.1280  0.0354  0.0309
   16PIPC   GL2  184   2.457   0.265   3.907 -0.1002  0.1326  0.1573
   16PIPC   C1A  185   2.931   0.458   4.060  0.1104 -0.0312  0.1585
   16PIPC   D2A  186   3.050   0.480   4.528 -0.1016 -0.4970  0.1507
   16PIPC   D3A  187   2.743   0.383   4.825  0.0541  0.0357  0.2908
   16PIPC   C4A  188   2.471   0.699   5.094 -0.1612 -0.3604 -0.2388
   16PIPC   C1B  189   2.568   0.120   4.321 -0.0844  0.1969  0.0584
   16PIPC   C2B  190   2.573  -0.098   4.681  0.0522  0.1837 -0.1042
   16PIPC   C3B  191   2.585   0.016   5.101  0.0902  0.3942  0.1503
   16PIPC   C4B  192   2.544   0.319   5.417  0.0271 -0.0007  0.1599
   17PIPC   NC3  193   6.231   6.550   2.681 -0.0839  0.2861 -0.0361
   17PIPC   PO4  194   6.489   6.417   3.011  0.0199  0.0554  0.0207
   17PIPC   GL1  195   6.376   6.296   3.367  0.3221 -0.2858  0.0073
   17PIPC   GL2  196   6.583   6.255   3.495 -0.2699  0.1150 -0.1085
   17PIPC   C1A  197   6.288   5.943   3.706  0.1350 -0.0879 -0.1032
   17PIPC   D2A  198   6.530   5.481   3.789  0.1177 -0.2621  0.0463
   17PIPC   D3A  199   6.857   5.407   4.169 -0.4246  0.1046 -0.2130
   17PIPC   C4A  200   6.894   5.543   4.589  0.1194  0.2227 -0.2339
   17PIPC   C1B  201   6.702   6.309   3.841  0.1067 -0.2704  0.1346
   17PIPC   C2B  202   6.676   6.361   4.422 -0.1403  0.2070  0.1527
   17PIPC   C3B  203   6.991   6.033   4.485 -0.1476 -0.3044 -0.1237
   17PIPC   C4B  204   7.298   5.961   4.252 -0.0815  0.0383 -0.0650
   18PIPC   NC3  205   1.039   1.284   3.180 -0.1289  0.1030  0.0988
   18PIPC   PO4  206   1.322   1.674   3.226  0.0217  0.1151 -0.1942
   18PIPC   GL1  207   1.171   1.558   3.579  0.2721 -0.4807 -0.0602
   18PIPC   GL2  208   1.149   1.219   3.729 -0.2032 -0.3657  0.1018
   18PIPC   C1A  209   0.950   1.587   4.061 -0.1136  0.0870 -0.1052
   18PIPC   D2A  210   0.844   1.743   4.480 -0.1528  0.0444 -0.1770
   18PIPC   D3A  211   0.912   2.058   4.185  0.0242 -0.0083 -0.0705
   18PIPC   C4A  212   0.627   2.402   4.185  0.1424 -0.1615  0.2015
   18PIPC   C1B  213   0.859   0.995   3.966  0.0594  0.1556  0.1948
   18PIPC   C2B  214   0.788   0.699   4.318  0.0274  0.1164  0.1131
   18PIPC   C3B  215   0.798   0.601   4.731 -0.0113 -0.2102  0.1099
   18PIPC   C4B  216   0.538   0.595   5.018  0.0167  0.0585 -0.0513
   19PIPC   NC3  217   2.854   5.366   3.171 -0.1922  0.1342 -0.0171
   19PIPC   PO4  218   3.073   5.251   2.906 -0.1072 -0.1535  0.1238
   19PIPC   GL1  219   3.329   5.289   3.366 -0.2239  0.0142  0.2215
   19PIPC   GL2  220   3.443   5.106   3.550  0.1535  0.1387  0.0089
   19PIPC   C1A  221   3.231   5.531   3.756  0.0689  0.4124  0.0110
   19PIPC   D2A  222   2.906   5.568   4.095  0.2487  0.3370 -0.0228
   19PIPC   D3A  223   2.875   5.822   4.382  0.0601  0.1438  0.2552
   19PIPC   C4A  224   3.367   5.883   4.474 -0.1821  0.0678  0.1629
   19PIPC   C1B  225   3.241   5.103   4.017 -0.0297  0.1422  0.0805
   19PIPC   C2B  226   2.907   5.097   4.321  0.0546  0.0671  0.0107
   19PIPC   C3B  227   2.822   5.208   4.736  0.0333  0.2574 -0.0714
   19PIPC   C4B  228   2.788   5.474   5.112 -0.0321  0.0069 -0.1111
   20PIPC   NC3  229   0.438   0.498   3.164 -0.0110 -0.0587  0.3769
   20PIPC   PO4  230   0.541   0.454   3.536  0.0887 -0.1959 -0.0869
   20PIPC   GL1  231   0.648   0.306   3.875 -0.1099 -0.0371  0.0048
   20PIPC   GL2  232   0.901   0.493   3.847  0.0413  0.0618 -0.2826
   20PIPC   C1A  233   0.605   0.194   4.275 -0.1401 -0.1886  0.2053
   20PIPC   D2A  234   0.601   0.114   4.715  0.0216  0.0232  0.3377
   20PIPC   D3A  235   0.883   0.129   5.090 -0.1299 -0.0174  0.1799
   20PIPC   C4A  236   1.168   0.209   4.913  0.0534 -0.2842  0.1617
   20PIPC   C1B  237   1.160   0.421   4.136  0.0500 -0.2363  0.1907
   20PIPC   C2B  238   1.286   0.497   4.499 -0.0990  0.1046 -0.0457
   20PIPC   C3B  239   1.288   0.668   4.872 -0.0441  0.0067 -0.2322
   20PIPC   C4B  240   1.406   0.895   5.154  0.1703 -0.1391  0.0848
   21PIPC   NC3  241   6.425   4.229   3.407 -0.2719 -0.5063  0.2418
   21PIPC   PO4  242   5.973   4.223   3.467 -0.1936 -0.3972 -0.2505
   21PIPC   GL1  243   6.138   4.422   3.778 -0.1591  0.0626  0.0037
   21PIPC   GL2  244   6.145   4.211   4.072 -0.0543  0.2027 -0.0644
   21PIPC   C1A  245   6.333   4.873   3.932 -0.1958  0.2701  0.1576
   21PIPC   D2A  246   6.235   5.263   4.096  0.1503 -0.1290 -0.2808
   21PIPC   D3A  247   6.356   5.381   4.496 -0.2006  0.1029  0.0024
   21PIPC   C4A  248   6.707   5.076   4.719 -0.1446  0.1570 -0.1586
   21PIPC   C1B  249   6.435   4.332   4.291 -0.2925 -0.2826 -0.0790
   21PIPC   C2B  250   6.773   4.259   4.588 -0.0426 -0.0852  0.1698
   21PIPC   C3B  251   7.154   4.236   4.922 -0.2785 -0.2352  0.0874
   21PIPC   C4B  252   7.249   4.586   5.245  0.1897  0.0411  0.1241
   22PIPC   NC3  253   6.772   0.484   3.408 -0.0209 -0.4634  0.0651
   22PIPC   PO4  254   7.041   0.893   3.451 -0.0267 -0.1643  0.0885
   22PIPC   GL1  255   7.244   0.968   3.871 -0.1571  0.1372  0.2643
   22PIPC   GL2  256   7.480   0.816   3.855  0.1211 -0.2810  0.0748
   22PIPC   C1A  257   7.503   1.110   4.224  0.1412 -0.1639  0.0307
   22PIPC   D2A  258   7.299   1.334   4.459  0.1194  0.0532 -0.0244
   22PIPC   D3A  259   7.608   1.098   4.711  0.1282 -0.1052 -0.1267
   22PIPC   C4A  260   7.347   0.635   4.962 -0.5272  0.2440 -0.1438
   22PIPC   C1B  261   7.487   0.607   4.198 -0.2376 -0.2239  0.0054
   22PIPC   C2B  262   7.378   0.407   4.479  0.0851 -0.0582  0.0081
   22PIPC   C3B  263   7.344  -0.007   4.711  0.3585 -0.1132  0.0327
   22PIPC   C4B  264   7.456  -0.099   5.096  0.1683 -0.0624  0.1133
   23PIPC   NC3  265   6.044   2.975   3.905  0.0980 -0.2311 -0.2220
   23PIPC   PO4  266   5.986   2.540   3.898  0.1146 -0.3931 -0.3234
   23PIPC   GL1  267   5.839   2.621   4.287  0.1427  0.1282 -0.2601
   23PIPC   GL2  268   5.697   2.421   4.509 -0.0855 -0.3278 -0.1165
   23PIPC   C1A  269   5.806   2.975   4.526  0.0594  0.2826 -0.0279
   23PIPC   D2A  270   5.497   3.345   4.590  0.0619  0.0755  0.3019
   23PIPC   D3A  271   5.584   3.232   4.970 -0.1481  0.0825 -0.2159
   23PIPC   C4A  272   5.879   2.958   5.094  0.0706  0.0507  0.0975
   23PIPC   C1B  273   5.769   2.346   4.958  0.1962 -0.1562 -0.0520
   23PIPC   C2B  274   5.727   2.559   5.388  0.2935 -0.0461  0.0645
   23PIPC   C3B  275   5.729   2.970   5.623 -0.1595  0.1036  0.0786
   23PIPC   C4B  276   6.032   3.189   5.500 -0.0710  0.2108  0.1988
   24PIPC   NC3  277   1.470   6.251   2.946  0.3320  0.0309 -0.0275
   24PIPC   PO4  278   1.569   6.743   2.951 -0.0962 -0.2875 -0.0812
   24PIPC   GL1  279   1.790   6.541   3.271 -0.1224 -0.1981 -0.1177
   24PIPC   GL2  280   1.908   6.269   3.408 -0.0043 -0.1776  0.0808
   24PIPC   C1A  281   2.061   6.693   3.524  0.2682  0.0880  0.0931
   24PIPC   D2A  282   2.207   7.065   3.583 -0.0364 -0.0463 -0.0036
   24PIPC   D3A  283   2.058   7.312   3.973  0.0393  0.1468 -0.0002
   24PIPC   C4A  284   1.953   7.497   4.294  0.1683  0.0798  0.0260
   24PIPC   C1B  285   1.817   6.241   3.883 -0.0346 -0.3959  0.2298
   24PIPC   C2B  286   1.633   6.339   4.227  0.0172  0.1139  0.0897
   24PIPC   C3B  287   1.552   5.978   4.432 -0.0436  0.1455  0.0917
   24PIPC   C4B  288   1.559   5.605   4.685 -0.1851  0.0745  0.0377
   25DPPC   NC3  289   4.843   0.342   7.761  0.2790  0.1078 -0.0424
   25DPPC   PO4  290   4.711   0.525   8.268  0.0744 -0.1422 -0.2971
   25DPPC   GL1  291   4.478   0.708   7.914 -0.1741 -0.0599  0.0723
   25DPPC   GL2  292   4.603   0.770   7.674  0.1010  0.0909 -0.0266
   25DPPC   C1A  293   4.141   1.075   7.950  0.0160 -0.2342 -0.2036
   25DPPC   C2A  294   4.092   1.479   7.823  0.0187  0.0777  0.2026
   25DPPC   C3A  295   3.890   1.745   7.646 -0.0638  0.2783 -0.1018
   25DPPC   C4A  296   3.445   1.606   7.466  0.0306 -0.0466  0.1034
   25DPPC   C1B  297   4.353   1.081   7.496  0.0219  0.1402 -0.2263
   25DPPC   C2B  298   4.160   1.386   7.275  0.2936 -0.2576  0.0290
   25DPPC   C3B  299   3.821   1.540   7.084  0.3899  0.0321  0.2623
   25DPPC   C4B  300   3.612   1.840   6.891  0.1435 -0.3147 -0.0551
   26DPPC   NC3  301   6.618   7.424   7.694  0.1223  0.3775 -0.1816
   26DPPC   PO4  302   6.261   7.479   7.439  0.1143 -0.0483  0.0271
   26DPPC   GL1  303   6.347   7.298   6.945  0.1209 -0.1615 -0.0450
   26DPPC   GL2  304   6.202   6.981   7.098 -0.1175  0.3558 -0.0765
   26DPPC   C1A  305   6.459   7.211   6.551  0.4005  0.2169  0.0290
   26DPPC   C2A  306   6.443   7.275   6.085  0.2799  0.0363 -0.0050
   26DPPC   C3A  307   6.196   7.440   5.815  0.1471  0.0496 -0.2312
   26DPPC   C4A  308   6.231   7.907   5.568 -0.3355  0.0340  0.1825
   26DPPC   C1B  309   6.121   6.827   6.653 -0.0051 -0.2287 -0.3982
   26DPPC   C2B  310   6.117   6.818   6.306  0.1921  0.0428  0.1775
   26DPPC   C3B  311   6.004   6.932   5.874  0.0744 -0.0193 -0.1604
   26DPPC   C4B  312   5.684   6.981   5.598  0.1727 -0.2159 -0.1785
   27DPPC   NC3  313   7.668   8.326   3.406 -0.3132  0.1360  0.2888
   27DPPC   PO4  314   7.282   8.162   3.428 -0.1201  0.1118  0.3555
   27DPPC   GL1  315   7.456   7.719   3.642  0.6269  0.0320  0.0690
   27DPPC   GL2  316   7.527   7.477   3.556 -0.1736  0.1241 -0.1152
   27DPPC   C1A  317   7.405   7.736   4.094 -0.2946  0.0160 -0.0305
   27DPPC   C2A  318   7.299   7.322   4.421  0.0965  0.1061 -0.0869
   27DPPC   C3A  319   7.230   7.245   4.776 -0.0958  0.2371 -0.0665
   27DPPC   C4A  320   7.015   6.980   5.102 -0.2375 -0.0684 -0.0281
   27DPPC   C1B  321   7.517   7.280   3.967 -0.0939 -0.1371  0.1666
   27DPPC   C2B  322   7.556   6.993   4.168 -0.0981 -0.2728 -0.3967
   27DPPC   C3B  323   7.559   6.861   4.621  0.1654  0.1713  0.1550
   27DPPC   C4B  324   7.458   6.749   4.993  0.1807 -0.1350  0.0877
   28DPPC   NC3  325   0.176   4.355   3.238  0.2139 -0.1036  0.0565
   28DPPC   PO4  326   0.371   3.995   3.051 -0.1909 -0.1095  0.0603
   28DPPC   GL1  327   0.226   3.861   3.469 -0.3905  0.0122  0.1253
   28DPPC   GL2  328   0.434   3.930   3.660 -0.1258 -0.1579  0.0135
   28DPPC   C1A  329   0.097   3.771   3.980  0.0167 -0.0960  0.3634
   28DPPC   C2A  330   0.178   3.734   4.371  0.0160 -0.0766 -0.0708
   28DPPC   C3A  331   0.393   3.766   4.784 -0.0054 -0.1350 -0.0664
   28DPPC   C4A  332   0.625   3.649   5.219  0.0282  0.0204  0.0763
   28DPPC   C1B  333   0.638   3.635   3.957 -0.1244  0.0500  0.0688
   28DPPC   C2B  334   0.698   3.520   4.450 -0.0471  0.0686  0.1965
   28DPPC   C3B  335   1.109   3.524   4.606 -0.0884 -0.1460  0.3104
   28DPPC   C4B  336   1.119   3.729   4.939  0.2414 -0.1922  0.1152
   29POPC   NC3  337   1.902   4.837   7.398  0.1673 -0.1918  0.0862
   29POPC   PO4  338   1.607   4.627   7.195  0.2457  0.1121  0.0624
   29POPC   GL1  339   1.571   4.561   6.736 -0.2394 -0.3677  0.2712
   29POPC   GL2  340   1.812   4.718   6.534 -0.1680 -0.0984 -0.3145
   29POPC   C1A  341   1.508   4.373   6.349  0.4494  0.0763 -0.1870
   29POPC   D2A  342   1.533   4.228   5.889 -0.1747  0.1766  0.0595
   29POPC   C3A  343   1.770   3.934   5.608  0.0062  0.1471  0.0052
   29POPC   C4A  344   1.586   3.717   5.328  0.0483  0.0985  0.3649
   29POPC   C1B  345   1.844   4.575   6.055 -0.2217 -0.3893  0.1923
   29POPC   C2B  346   2.020   4.467   5.667 -0.0076 -0.0160  0.1579
   29POPC   C3B  347   2.426   4.512   5.452 -0.1076  0.1260 -0.1625
   29POPC   C4B  348   2.498   4.450   5.054 -0.2214 -0.0590  0.0169
   30POPC   NC3  349   7.021  -0.551   7.018  0.2266  0.3198  0.2368
   30POPC   PO4  350   7.288  -0.269   7.003 -0.3695  0.2998 -0.0215
   30POPC   GL1  351   6.825  -0.114   6.751 -0.2028  0.2307  0.1486
   30POPC   GL2  352   6.790   0.190   6.728  0.3871  0.1437  0.0525
   30POPC   C1A  353   6.770  -0.128   6.281 -0.2824 -0.3463  0.1839
   30POPC   D2A  354   6.624  -0.007   5.941  0.1785  0.2980  0.1203
   30POPC   C3A  355   6.646  -0.107   5.621 -0.0440 -0.0152 -0.1302
   30POPC   C4A  356   6.577   0.155   5.221 -0.1131  0.1349  0.0801
   30POPC   C1B  357   6.688   0.354   6.409  0.3375  0.5013 -0.0481
   30POPC   C2B  358   6.560   0.461   6.044  0.3396 -0.0446 -0.0588
   30POPC   C3B  359   6.596   0.489   5.620 -0.0550 -0.1324 -0.0993
   30POPC   C4B  360   6.879   0.619   5.231  0.0205  0.0242 -0.0707
   31POPC   NC3  361   6.466   6.042   7.490  0.0326 -0.0672 -0.0212
   31POPC   PO4  362   6.084   6.102   7.257 -0.2381  0.3715  0.0812
   31POPC   GL1  363   6.032   5.940   6.725 -0.0795 -0.4504  0.2002
   31POPC   GL2  364   6.123   5.663   6.691  0.3650  0.1213  0.0405
   31POPC   C1A  365   5.845   5.980   6.305 -0.0226 -0.1996 -0.1100
   31POPC   D2A  366   5.723   5.727   5.906  0.1897  0.0502  0.1594
   31POPC   C3A  367   5.981   5.672   5.481 -0.1491 -0.1135 -0.0902
   31POPC   C4A  368   6.283   5.549   5.105 -0.2500  0.0155 -0.0289
   31POPC   C1B  369   6.276   5.803   6.317  0.2463 -0.2476 -0.3059
   31POPC   C2B  370   6.231   5.760   5.903  0.1156  0.2503  0.3056
   31POPC   C3B  371   6.516   5.875   5.498  0.0628 -0.0130 -0.2966
   31POPC   C4B  372   6.524   6.194   5.276  0.0601  0.3467 -0.1562
   32POPC   NC3  373   6.810   0.382   7.328  0.4542 -0.1061 -0.1671
   32POPC   PO4  374   6.512   0.255   7.538  0.2682  0.3188  0.1134
   32POPC   GL1  375   6.301   0.599   7.208 -0.1757 -0.0556  0.1448
   32POPC   GL2  376   5.970   0.672   7.045  0.4283 -0.2129  0.0671
   32POPC   C1A  377   6.411   0.765   6.755 -0.1724  0.1230  0.1006
   32POPC   D2A  378   6.306   1.037   6.329  0.1026  0.1553  0.1256
   32POPC   C3A  379   6.488   0.976   6.005  0.0113  0.2835  0.0993
   32POPC   C4A  380   6.657   0.965   5.634  0.0141  0.0605 -0.0597
   32POPC   C1B  381   5.921   0.924   6.743 -0.0395  0.2774 -0.1899
   32POPC   C2B  382   5.748   1.156   6.390 -0.1026  0.2342  0.2498
   32POPC   C3B  383   5.577   1.116   6.046 -0.2555 -0.0559  0.5396
   32POPC   C4B  384   5.622   1.053   5.556 -0.0547  0.0144  0.0816
   33POPC   NC3  385   3.840   2.042   4.394  0.4231 -0.1230  0.1327
   33POPC   PO4  386   3.636   2.241   4.732  0.1994  0.2455 -0.2045
   33POPC   GL1  387   3.843   2.150   4.952  0.0727 -0.1093  0.0291
   33POPC   GL2  388   4.140   1.954   4.843 -0.0291 -0.3073 -0.2881
   33POPC   C1A  389   3.850   2.322   5.397  0.1545  0.0231 -0.0425
   33POPC   D2A  390   3.987   2.153   5.805 -0.0296  0.1226  0.3761
   33POPC   C3A  391   4.044   1.800   5.996  0.1842 -0.0558  0.0460
   33POPC   C4A  392   4.381   1.702   6.311 -0.0951  0.2820 -0.0588
   33POPC   C1B  393   4.127   1.829   5.245 -0.0863 -0.1697  0.0117
   33POPC   C2B  394   4.378   1.870   5.603  0.0160  0.1039  0.1493
   33POPC   C3B  395   4.532   2.006   5.917 -0.5327  0.0053 -0.0569
   33POPC   C4B  396   4.508   2.239   6.348  0.1787 -0.0801  0.2939
   34POPC   NC3  397   5.918   5.580   3.272 -0.1226  0.1190 -0.3465
   34POPC   PO4  398   5.688   5.947   3.189 -0.0933  0.1840 -0.1896
   34POPC   GL1  399   5.684   6.072   3.616  0.0396  0.1265 -0.2760
   34POPC   GL2  400   5.363   6.105   3.747  0.0541 -0.1345  0.1604
   34POPC   C1A  401   5.763   6.139   4.065 -0.1726  0.0648 -0.1815
   34POPC   D2A  402   5.797   6.019   4.504  0.1809 -0.1682 -0.3196
   34POPC   C3A  403   6.159   5.866   4.650 -0.0089  0.2680 -0.0183
   34POPC   C4A  404   6.621   5.960   4.827 -0.0794 -0.0069 -0.1715
   34POPC   C1B  405   5.393   5.808   4.136  0.0105  0.0766 -0.2018
   34POPC   C2B  406   5.395   5.802   4.630 -0.0500  0.2362 -0.0623
   34POPC   C3B  407   5.454   6.031   5.161  0.0995 -0.1431 -0.0801
   34POPC   C4B  408   5.640   6.025   5.512  0.0144 -0.0945 -0.3283
   35POPC   NC3  409   2.573   4.813   3.445  0.4008  0.4710 -0.0209
   35POPC   PO4  410   2.432   5.261   3.465 -0.3638  0.1964  0.0097
   35POPC   GL1  411   2.134   5.423   3.598  0.1925 -0.3165 -0.2493
   35POPC   GL2  412   1.907   5.353   3.850 -0.0047 -0.0668 -0.0235
   35POPC   C1A  413   2.043   5.818   4.041  0.1851  0.0092 -0.0649
   35POPC   D2A  414   2.111   6.188   4.305 -0.2426  0.1276 -0.0262
   35POPC   C3A  415   1.886   6.286   4.699 -0.0928 -0.1348 -0.0561
   35POPC   C4A  416   1.563   6.544   4.733 -0.0648  0.1266  0.2704
   35POPC   C1B  417   1.885   5.427   4.294  0.0831 -0.0510 -0.0944
   35POPC   C2B  418   2.074   5.355   4.704  0.2547  0.2852  0.1819
   35POPC   C3B  419   2.263   5.326   5.000 -0.2313 -0.3162 -0.1303
   35POPC   C4B  420   2.086   5.350   5.347 -0.2426 -0.0260  0.3865
   36POPC   NC3  421   5.183   0.331   3.659  0.0677  0.1771  0.0617
   36POPC   PO4  422   5.463   0.073   3.853  0.1054  0.0745 -0.0256
   36POPC   GL1  423   5.466   0.344   4.206 -0.0289 -0.0575 -0.2003
   36POPC   GL2  424   5.834   0.396   4.285  0.0105  0.1896 -0.3592
   36POPC   C1A  425   5.171   0.471   4.511 -0.0280 -0.2587  0.0295
   36POPC   D2A  426   4.894   0.406   4.776 -0.1109  0.0465 -0.1580
   36POPC   C3A  427   4.786  -0.022   5.053 -0.1503  0.2737  0.0022
   36POPC   C4A  428   5.037  -0.257   5.391  0.0443 -0.1588 -0.2167
   36POPC   C1B  429   5.832   0.234   4.686  0.0973 -0.0106  0.1003
   36POPC   C2B  430   6.018   0.321   5.055 -0.1794 -0.1808 -0.0192
   36POPC   C3B  431   6.329   0.638   5.232 -0.0948  0.0878 -0.1911
   36POPC   C4B  432   6.547   1.011   5.129 -0.0507 -0.2165 -0.0123
   37DPSM   NC3  433   0.126  -0.426   6.887 -0.2019  0.2198  0.2671
   37DPSM   PO4  434   0.486  -0.112   7.057  0.1999 -0.0205  0.0924
   37DPSM   AM1  435   0.319   0.011   6.632  0.2099  0.1226  0.1896
   37DPSM   AM2  436  -0.019   0.000   6.498  0.1262  0.0145 -0.2338
   37DPSM   T1A  437   0.525  -0.010   6.305 -0.4560 -0.0721  0.0920
   37DPSM   C2A  438   0.472   0.014   5.806 -0.3331 -0.0676 -0.0280
   37DPSM   C3A  439   0.885   0.034   5.577 -0.4277 -0.1092 -0.1186
   37DPSM   C1B  440   0.075   0.117   6.029  0.1365  0.0024 -0.0197
   37DPSM   C2B  441   0.002   0.133   5.582  0.0030  0.0242 -0.4845
   37DPSM   C3B  442  -0.310   0.296   5.410  0.2727 -0.0550 -0.3878
   37DPSM   C4B  443  -0.721   0.219   5.477  0.0258  0.0584 -0.1709
   38DPSM   NC3  444   3.293   4.620   7.722 -0.0588 -0.1801 -0.0138
   38DPSM   PO4  445   2.870   4.749   7.515 -0.0048  0.2420 -0.0002
   38DPSM   AM1  446   2.572   4.649   7.237 -0.0287 -0.0426 -0.2302
   38DPSM   AM2  447   2.389   4.507   7.341 -0.2988 -0.1615 -0.0100
   38DPSM   T1A  448   2.593   4.660   6.823  0.3934 -0.2343  0.1934
   38DPSM   C2A  449   2.495   4.655   6.393  0.1243 -0.3448  0.0024
   38DPSM   C3A  450   2.400   4.934   6.064  0.2185  0.1212 -0.1569
   38DPSM   C1B  451   2.518   4.230   7.073  0.0930 -0.0482  0.0706
   38DPSM   C2B  452   2.497   4.085   6.685 -0.0820  0.1155 -0.1893
   38DPSM   C3B  453   2.719   3.992   6.320  0.1624 -0.1787 -0.1827
   38DPSM   C4B  454   2.507   3.824   5.988  0.0965 -0.0725 -0.0372
   39DPSM   NC3  455   5.469   3.784   3.598  0.0434 -0.0925  0.0912
   39DPSM   PO4  456   5.405   3.484   3.937 -0.2140  0.1356  0.0355
   39DPSM   AM1  457   5.307   3.766   4.269 -0.1787 -0.3578 -0.0361
   39DPSM   AM2  458   5.637   3.795   4.446  0.1681  0.1582 -0.1352
   39DPSM   T1A  459   5.217   4.039   4.588 -0.1972 -0.3407 -0.0377
   39DPSM   C2A  460   5.164   4.275   4.927 -0.4585 -0.0890  0.2261
   39DPSM   C3A  461   5.236   4.384   5.276  0.2029  0.1505 -0.0360
   39DPSM   C1B  462   5.918   3.584   4.777 -0.0833  0.1121  0.0678
   39DPSM   C2B  463   6.034   3.664   5.150 -0.1956  0.0176  0.3087
   39DPSM   C3B  464   5.818   3.701   5.520  0.2230  0.2254 -0.2815
   39DPSM   C4B  465   5.862   3.758   5.975  0.2526  0.0268 -0.0888
   40DPSM   NC3  466   6.124   2.775   3.090 -0.1454  0.1120  0.0534
   40DPSM   PO4  467   6.554   2.578   3.158 -0.0004 -0.2209  0.0482
   40DPSM   AM1  468   6.834   2.543   3.556  0.1337 -0.1329  0.1017
   40DPSM   AM2  469   6.574   2.436   3.785  0.0830  0.0470 -0.1198
   40DPSM   T1A  470   7.075   2.827   3.816  0.0600  0.0332 -0.3886
   40DPSM   C2A  471   7.211   2.984   4.225 -0.2782  0.1560  0.0646
   40DPSM   C3A  472   7.588   3.153   4.361 -0.2015 -0.1812 -0.2807
   40DPSM   C1B  473   6.726   2.492   4.124 -0.0720 -0.1215 -0.1458
   40DPSM   C2B  474   6.804   2.372   4.562  0.0209  0.1980 -0.1770
   40DPSM   C3B  475   6.922   2.090   4.851  0.1462 -0.0750 -0.5021
   40DPSM   C4B  476   6.885   2.344   5.250 -0.0091  0.1688 -0.2171
   41PAPI    C1  477   1.865   6.731   9.541  0.0985  0.0724  0.1756
   41PAPI    C2  478   1.724   6.357   9.535 -0.0142  0.1171 -0.0991
   41PAPI    C3  479   1.963   6.486   9.241 -0.0811  0.3001 -0.0742
   41PAPI   PO4  480   1.687   6.839   9.638 -0.2066 -0.0150  0.1693
   41PAPI   GL1  481   1.612   6.948  10.029 -0.3378 -0.1276 -0.2795
   41PAPI   GL2  482   1.751   6.510  10.056  0.1109 -0.0834  0.3005
   41PAPI   D1A  483   1.216   6.805  10.093  0.0357 -0.0608  0.0574
   41PAPI   D2A  484   1.098   7.257  10.141 -0.3224  0.2407  0.0533
   41PAPI   D3A  485   1.435   7.293  10.470  0.0830  0.0934  0.0693
   41PAPI   D4A  486   1.173   7.718  10.537 -0.2748  0.1202  0.3317
   41PAPI   C5A  487   1.417   7.915  10.808 -0.2309 -0.0036 -0.2793
   41PAPI   C1B  488   1.827   6.312  10.491  0.1701 -0.2868 -0.0383
   41PAPI   C2B  489   1.995   5.944  10.674 -0.2206 -0.0607  0.0096
   41PAPI   C3B  490   2.056   5.609  10.960 -0.3297  0.0199 -0.1250
   41PAPI   C4B  491   1.958   5.517  11.410  0.0159 -0.2858 -0.1768
   42PAPI    C1  492   0.406   7.005   7.247  0.2895 -0.1844  0.1105
   42PAPI    C2  493   0.723   6.955   7.485 -0.0091 -0.0115  0.5574
   42PAPI    C3  494   0.532   7.306   7.477 -0.1061 -0.0680  0.1822
   42PAPI   PO4  495   0.481   6.981   6.989  0.0328 -0.0841  0.3573
   42PAPI   GL1  496   0.581   6.814   6.549  0.3999 -0.0027  0.1686
   42PAPI   GL2  497   0.374   6.989   6.444  0.1333 -0.0968 -0.0374
   42PAPI   D1A  498   0.686   6.799   6.055 -0.0126  0.1143  0.0548
   42PAPI   D2A  499   0.347   6.611   5.981  0.1131  0.1601  0.0227
   42PAPI   D3A  500   0.106   6.372   5.568  0.1778 -0.2233 -0.0837
   42PAPI   D4A  501  -0.143   6.021   5.614  0.3812  0.1653 -0.0542
   42PAPI   C5A  502  -0.032   5.646   5.443  0.1453  0.2334  0.1263
   42PAPI   C1B  503   0.164   7.240   6.131 -0.2155  0.3860  0.1226
   42PAPI   C2B  504   0.170   7.317   5.768  0.2658  0.1195  0.0669
   42PAPI   C3B  505   0.222   7.251   5.413 -0.0195 -0.0300  0.1470
   42PAPI   C4B  506   0.388   7.619   5.239  0.0415  0.2536 -0.3647
   43PAPI    C1  507   3.875   5.117   3.367 -0.1140 -0.0909 -0.0158
   43PAPI    C2  508   4.112   4.903   3.126 -0.2362  0.0594 -0.2744
   43PAPI    C3  509   3.732   4.791   3.184 -0.2444  0.0970 -0.2553
   43PAPI   PO4  510   4.131   5.392   3.450 -0.2620  0.0146  0.0672
   43PAPI   GL1  511   4.021   5.679   3.771 -0.1515  0.2778  0.0266
   43PAPI   GL2  512   3.773   5.374   3.800 -0.0265 -0.3263  0.1155
   43PAPI   D1A  513   4.443   5.643   3.683 -0.0582 -0.1589  0.0946
   43PAPI   D2A  514   4.387   5.881   4.021  0.0030 -0.2071 -0.1007
   43PAPI   D3A  515   4.404   6.304   4.190 -0.3687  0.1421 -0.2831
   43PAPI   D4A  516   4.440   6.660   4.461 -0.2151  0.0833  0.2228
   43PAPI   C5A  517   4.717   6.732   4.814  0.5146 -0.1524  0.1782
   43PAPI   C1B  518   3.626   5.626   4.071  0.2254  0.0833 -0.1716
   43PAPI   C2B  519   3.748   5.597   4.564  0.0691 -0.0261 -0.2605
   43PAPI   C3B  520   3.695   5.873   4.915  0.1626  0.2145 -0.0420
   43PAPI   C4B  521   3.790   6.204   5.156 -0.0169  0.1271 -0.0022
   44PAPI    C1  522   1.263   3.070   3.290 -0.1803 -0.2212  0.1142
   44PAPI    C2  523   1.247   3.467   3.249  0.1461 -0.2235 -0.0679
   44PAPI    C3  524   1.217   3.232   2.928  0.0910 -0.3420  0.0232
   44PAPI   PO4  525   1.167   3.066   3.567  0.0983  0.0608  0.2300
   44PAPI   GL1  526   0.640   3.193   3.745 -0.3509  0.0782  0.1475
   44PAPI   GL2  527   0.308   3.347   3.648  0.1189  0.0248 -0.3199
   44PAPI   D1A  528   1.072   3.470   3.789 -0.1218 -0.0245 -0.0704
   44PAPI   D2A  529   1.020   3.269   4.048 -0.2331  0.1921  0.0633
   44PAPI   D3A  530   1.344   3.026   4.282  0.0214  0.1166 -0.0712
   44PAPI   D4A  531   1.383   3.026   4.636  0.1993 -0.1018 -0.3858
   44PAPI   C5A  532   1.498   3.182   4.960  0.2619  0.0535  0.1523
   44PAPI   C1B  533   0.323   3.251   4.103 -0.2710 -0.3317  0.1803
   44PAPI   C2B  534   0.309   3.268   4.570  0.0976  0.0390  0.2209
   44PAPI   C3B  535   0.323   3.294   4.997  0.0452 -0.1276 -0.1140
   44PAPI   C4B  536   0.338   3.237   5.442 -0.0135 -0.1006 -0.0453
   45PAPS   CNO  537   0.440   3.456   7.863  0.1211 -0.0335 -0.0278
   45PAPS   PO4  538   0.149   3.659   7.532 -0.0070  0.3958 -0.0224
   45PAPS   GL1  539   0.225   3.866   7.150 -0.3540  0.0036 -0.4523
   45PAPS   GL2  540   0.528   3.973   6.961 -0.1494  0.1177 -0.0418
   45PAPS   D1A  541  -0.107   3.864   6.745  0.3574 -0.0418 -0.1469
   45PAPS   D2A  542   0.121   3.658   6.417  0.1296 -0.4442 -0.4006
   45PAPS   D3A  543   0.060   3.673   5.977 -0.2009 -0.2063  0.0124
   45PAPS   D4A  544  -0.269   3.406   6.085 -0.0616  0.1194  0.0879
   45PAPS   C5A  545  -0.291   3.439   6.528 -0.0877  0.0989 -0.2496
   45PAPS   C1B  546   0.363   4.060   6.607  0.0606 -0.0941  0.1940
   45PAPS   C2B  547   0.336   4.107   6.176 -0.0590 -0.3787  0.0284
   45PAPS   C3B  548   0.446   4.213   5.769  0.0025  0.2207 -0.0008
   45PAPS   C4B  549   0.457   4.565   5.444 -0.2871 -0.1218  0.1537
   46PAPS   CNO  550   2.288   3.844   8.106  0.1760  0.0614  0.1911
   46PAPS   PO4  551   2.130   3.595   7.817  0.3096 -0.1849  0.0136
   46PAPS   GL1  552   2.204   3.346   7.488 -0.0356  0.0924 -0.0738
   46PAPS   GL2  553   2.398   3.285   7.529 -0.2973 -0.1035 -0.2736
   46PAPS   D1A  554   2.213   2.985   7.136 -0.4229  0.1124 -0.0676
   46PAPS   D2A  555   2.565   2.943   6.771 -0.0605 -0.4210 -0.2098
   46PAPS   D3A  556   2.550   2.583   6.450 -0.0554 -0.0161  0.0126
   46PAPS   D4A  557   2.732   2.399   6.218  0.0984 -0.0776  0.0604
   46PAPS   C5A  558   3.147   2.248   6.320 -0.3421 -0.1112  0.2535
   46PAPS   C1B  559   2.772   3.258   7.218  0.0040  0.0214 -0.2543
   46PAPS   C2B  560   3.109   3.101   6.883  0.0977  0.1071  0.0164
   46PAPS   C3B  561   3.456   2.970   6.728  0.0226  0.0721  0.4915
   46PAPS   C4B  562   3.666   3.247   6.445 -0.1776  0.0248  0.0050
   47PAPS   CNO  563   0.737   4.303   7.374  0.1782 -0.2516  0.2620
   47PAPS   PO4  564   1.056   3.924   7.356  0.1857  0.0092 -0.2483
   47PAPS   GL1  565   1.457   3.935   7.046  0.0708 -0.1631  0.0876
   47PAPS   GL2  566   1.444   4.002   6.733 -0.1203 -0.2649  0.1576
   47PAPS   D1A  567   1.836   3.863   6.990 -0.0147  0.0080 -0.0871
   47PAPS   D2A  568   1.851   3.727   6.619 -0.0464 -0.0988  0.0076
   47PAPS   D3A  569   2.255   3.650   6.406  0.4193 -0.0188 -0.1398
   47PAPS   D4A  570   2.072   3.399   6.179  0.0519 -0.2280  0.0996
   47PAPS   C5A  571   1.774   3.665   6.076  0.2765  0.2727  0.2978
   47PAPS   C1B  572   1.433   3.527   6.671 -0.0142  0.0711 -0.0845
   47PAPS   C2B  573   1.597   3.333   6.355  0.0226  0.0229 -0.0143
   47PAPS   C3B  574   1.729   3.010   5.996  0.2346  0.0685 -0.1053
   47PAPS   C4B  575   1.696   3.167   5.564 -0.0440 -0.1734  0.1918
   48PAPS   CNO  576   2.507   7.199   7.620  0.1370 -0.0589  0.3055
   48PAPS   PO4  577   2.377   7.447   7.291  0.1961 -0.2984 -0.0109
   48PAPS   GL1  578   2.440   7.568   6.753 -0.2700  0.1810  0.0663
   48PAPS   GL2  579   2.289   7.724   6.680 -0.0692  0.0109  0.2980
   48PAPS   D1A  580   2.383   7.249   6.393 -0.4989 -0.2259  0.2204
   48PAPS   D2A  581   2.792   7.207   6.431 -0.0759 -0.1244 -0.1894
   48PAPS   D3A  582   3.014   6.918   6.677 -0.0668 -0.3676  0.2255
   48PAPS   D4A  583   3.237   7.274   6.660  0.3920  0.0077  0.0866
   48PAPS   C5A  584   3.561   7.351   6.718 -0.1238 -0.1977  0.4822
   48PAPS   C1B  585   2.504   7.904   6.377  0.1392  0.3449  0.1869
   48PAPS   C2B  586   2.870   8.013   6.105  0.1330  0.2648 -0.0492
   48PAPS   C3B  587   2.934   8.146   5.726  0.3903  0.0989 -0.2946
   48PAPS   C4B  588   2.947   8.402   5.379 -0.0490  0.1004  0.2818
   49PAPS   CNO  589   3.475   5.900   7.335  0.1019  0.2803  0.0371
   49PAPS   PO4  590   3.172   6.062   7.121  0.1322 -0.0869  0.2635
   49PAPS   GL1  591   2.996   5.814   6.762  0.0282  0.1072 -0.0848
   49PAPS   GL2  592   3.226   5.915   6.553  0.2918 -0.1857  0.0474
   49PAPS   D1A  593   3.140   5.445   6.687 -0.2109  0.1033  0.3099
   49PAPS   D2A  594   3.630   5.388   6.494  0.2002 -0.0518  0.1753
   49PAPS   D3A  595   3.575   5.105   6.146  0.2094 -0.1431  0.1427
   49PAPS   D4A  596   3.652   5.377   5.832 -0.0068  0.1656 -0.0600
   49PAPS   C5A  597   4.082   5.527   5.762 -0.0013 -0.1685 -0.1809
   49PAPS   C1B  598   3.459   5.811   6.118 -0.0288 -0.3881 -0.2552
   49PAPS   C2B  599   3.665   6.094   5.811 -0.0408  0.3777  0.3951
   49PAPS   C3B  600   3.834   6.475   5.662  0.0602 -0.0009  0.1611
   49PAPS   C4B  601   4.048   6.750   5.339 -0.0405  0.6275 -0.1182
   50PAPS   CNO  602   1.353   2.003   9.012  0.0800 -0.2789 -0.3044
   50PAPS   PO4  603   1.608   2.145   9.086  0.1466 -0.1690 -0.2473
   50PAPS   GL1  604   1.990   2.377   9.172  0.1648  0.2450 -0.0067
   50PAPS   GL2  605   2.070   2.555   9.374  0.0799 -0.2670  0.1286
   50PAPS   D1A  606   2.499   2.353   9.192  0.1519  0.3387  0.0564
   50PAPS   D2A  607   2.819   2.634   9.215 -0.0530 -0.1859  0.0421
   50PAPS   D3A  608   3.165   2.359   9.210 -0.0779  0.0288 -0.3171
   50PAPS   D4A  609   3.225   2.635   9.508 -0.3947  0.1019  0.0110
   50PAPS   C5A  610   3.355   2.566   9.912 -0.1465  0.1843  0.0490
   50PAPS   C1B  611   2.337   2.687   9.761  0.1334  0.0553 -0.1596
   50PAPS   C2B  612   2.782   2.586   9.721  0.2122 -0.2945  0.0442
   50PAPS   C3B  613   3.014   2.209   9.663 -0.0053  0.1100  0.2221
   50PAPS   C4B  614   3.364   1.981   9.584 -0.3033  0.1127 -0.3020
   51PAPS   CNO  615   3.536   5.012   7.870  0.0577 -0.3132 -0.0278
   51PAPS   PO4  616   3.160   5.098   7.671  0.2249 -0.1271 -0.0397
   51PAPS   GL1  617   3.348   4.917   7.295 -0.0729 -0.2851 -0.2431
   51PAPS   GL2  618   3.251   4.582   7.222  0.1587  0.0902 -0.2403
   51PAPS   D1A  619   3.475   5.087   6.927 -0.0788 -0.0203 -0.4031
   51PAPS   D2A  620   3.298   4.949   6.515 -0.0578 -0.1623  0.1905
   51PAPS   D3A  621   3.461   4.526   6.553  0.3904 -0.1506 -0.1396
   51PAPS   D4A  622   3.475   4.195   6.888 -0.0893 -0.0825 -0.2175
   51PAPS   C5A  623   3.467   3.997   7.247 -0.1263 -0.1725  0.0178
   51PAPS   C1B  624   3.058   4.603   6.804 -0.1735  0.1315  0.0990
   51PAPS   C2B  625   2.994   4.575   6.404  0.0716 -0.0108  0.1771
   51PAPS   C3B  626   2.874   4.361   6.073 -0.1726  0.0787  0.0693
   51PAPS   C4B  627   2.779   4.187   5.667  0.1127 -0.0854  0.1777
   52PAPS   CNO  628   2.720   5.790   7.433  0.1847  0.2064  0.3681
   52PAPS   PO4  629   2.368   6.018   7.434 -0.0362 -0.0492  0.0223
   52PAPS   GL1  630   2.550   5.996   6.962 -0.1702 -0.1507  0.0575
   52PAPS   GL2  631   2.327   5.865   6.652  0.2240 -0.1649 -0.0537
   52PAPS   D1A  632   2.729   6.113   6.481 -0.0076  0.2896 -0.0672
   52PAPS   D2A  633   2.758   5.669   6.363  0.1889  0.2043  0.1272
   52PAPS   D3A  634   2.598   5.986   6.049  0.2036 -0.0250  0.1210
   52PAPS   D4A  635   2.621   6.148   5.754  0.0785  0.4666  0.0424
   52PAPS   C5A  636   2.532   5.882   5.446  0.0199  0.1009 -0.0393
   52PAPS   C1B  637   2.320   5.616   6.173 -0.2706  0.0452 -0.2598
   52PAPS   C2B  638   2.189   5.478   5.798  0.1299 -0.1371 -0.3103
   52PAPS   C3B  639   2.529   5.322   5.588  0.0939 -0.0795 -0.2407
   52PAPS   C4B  640   2.980   5.212   5.449 -0.0402  0.0026 -0.0849
   53PAPS   CNO  641   4.331   0.183   7.669  0.0087  0.0347  0.0079
   53PAPS   PO4  642   4.249  -0.248   7.816  0.0272  0.0944 -0.0921
   53PAPS   GL1  643   4.036  -0.221   7.521  0.2485  0.0773  0.1932
   53PAPS   GL2  644   4.214   0.027   7.220 -0.0194  0.1738  0.0211
   53PAPS   D1A  645   3.750  -0.189   7.281  0.1071 -0.0223 -0.2940
   53PAPS   D2A  646   3.605   0.077   6.973  0.2080  0.1787  0.0229
   53PAPS   D3A  647   3.181   0.236   7.082 -0.0639  0.0046 -0.1151
   53PAPS   D4A  648   3.262   0.344   6.717 -0.1071  0.0367  0.0726
   53PAPS   C5A  649   3.708   0.507   6.712 -0.0761 -0.2308  0.3073
   53PAPS   C1B  650   4.208   0.291   6.849 -0.0011 -0.0717 -0.1178
   53PAPS   C2B  651   4.250   0.550   6.462  0.0838 -0.1300 -0.0369
   53PAPS   C3B  652   4.735   0.596   6.281 -0.3313 -0.1070  0.2299
   53PAPS   C4B  653   4.832   0.413   5.951 -0.0491  0.3767 -0.0644
   54PAPS   CNO  654   5.145   4.950   7.714 -0.0914 -0.0823 -0.2646
   54PAPS   PO4  655   5.442   4.917   7.305 -0.2436 -0.1267 -0.0834
   54PAPS   GL1  656   5.087   4.764   7.129 -0.3252  0.3235  0.3821
   54PAPS   GL2  657   5.118   4.846   6.787 -0.1991 -0.2483  0.0273
   54PAPS   D1A  658   4.704   4.805   7.130  0.0664  0.0772  0.2064
   54PAPS   D2A  659   4.623   4.680   6.709  0.3128 -0.0054  0.0389
   54PAPS   D3A  660   4.424   4.395   7.013  0.0160  0.0962  0.0836
   54PAPS   D4A  661   4.118   4.463   6.708  0.1304  0.0524  0.0054
   54PAPS   C5A  662   3.862   4.204   6.455  0.0234 -0.0072 -0.1667
   54PAPS   C1B  663   5.037   4.575   6.437 -0.0048  0.0149  0.2125
   54PAPS   C2B  664   4.994   4.293   6.064 -0.1882 -0.0140 -0.1414
   54PAPS   C3B  665   4.996   4.035   5.711  0.3180 -0.1531  0.0969
   54PAPS   C4B  666   5.117   3.856   5.358  0.0807  0.3890 -0.0820
   55PAPS   CNO  667   7.328   3.455   7.445  0.0004 -0.6386 -0.2176
   55PAPS   PO4  668   6.867   3.452   7.484  0.1837 -0.2256  0.1889
   55PAPS   GL1  669   6.935   3.157   7.165 -0.1020  0.1253  0.0113
   55PAPS   GL2  670   6.822   2.846   7.247  0.0695  0.2750  0.1224
   55PAPS   D1A  671   7.137   2.981   6.778  0.0131  0.2848 -0.0804
   55PAPS   D2A  672   7.313   2.664   6.640 -0.0654  0.0316 -0.0365
   55PAPS   D3A  673   7.232   2.796   6.265 -0.1782  0.2876  0.4639
   55PAPS   D4A  674   7.651   2.839   6.036  0.1573 -0.1807  0.0520
   55PAPS   C5A  675   7.691   3.026   5.660  0.1926  0.3285 -0.2599
   55PAPS   C1B  676   6.562   2.959   6.896  0.0875  0.0544  0.1466
   55PAPS   C2B  677   6.262   3.098   6.556 -0.2861  0.1510 -0.0883
   55PAPS   C3B  678   5.923   2.862   6.428  0.1041 -0.0267 -0.1964
   55PAPS   C4B  679   5.591   2.865   6.251  0.0496  0.0878 -0.0294
   56PAPS   CNO  680   1.816   3.034   8.798  0.1835  0.1846  0.1753
   56PAPS   PO4  681   1.670   2.741   9.007 -0.4262  0.2228  0.0791
   56PAPS   GL1  682   2.028   3.016   9.267 -0.1021  0.1033  0.2691
   56PAPS   GL2  683   2.027   3.255   9.351  0.1089 -0.1342 -0.2690
   56PAPS   D1A  684   2.416   2.912   9.317  0.3294  0.0928  0.1603
   56PAPS   D2A  685   2.630   3.050   9.012 -0.1041 -0.0794 -0.0561
   56PAPS   D3A  686   2.935   3.167   9.284  0.0748  0.0597 -0.0593
   56PAPS   D4A  687   2.866   3.050   9.653 -0.2141 -0.0725 -0.0558
   56PAPS   C5A  688   3.007   3.015   9.972  0.0321  0.0955 -0.0951
   56PAPS   C1B  689   2.386   3.178   9.780  0.2462  0.1604 -0.1505
   56PAPS   C2B  690   2.417   3.278  10.219 -0.1915  0.1495  0.1655
   56PAPS   C3B  691   2.140   3.450  10.523 -0.5031 -0.0862  0.0548
   56PAPS   C4B  692   1.828   3.238  10.669 -0.1777  0.0397  0.2702
   57PAPS   CNO  693   1.215   0.433   6.783  0.1653 -0.1416  0.0715
   57PAPS   PO4  694   1.108   0.806   6.833  0.0845 -0.0620 -0.0224
   57PAPS   GL1  695   0.843   0.723   6.536  0.2540 -0.1203 -0.0885
   57PAPS   GL2  696   0.572   0.548   6.496  0.0203 -0.1054 -0.2292
   57PAPS   D1A  697   0.686   0.862   6.103 -0.1507 -0.1328 -0.1051
   57PAPS   D2A  698   0.995   0.968   5.951  0.0385  0.1391 -0.1674
   57PAPS   D3A  699   1.284   0.926   6.103  0.1730  0.2452 -0.1194
   57PAPS   D4A  700   1.495   1.025   5.758  0.3175  0.1479 -0.3165
   57PAPS   C5A  701   1.659   0.741   5.573 -0.0352  0.3436 -0.4429
   57PAPS   C1B  702   0.427   0.449   6.115 -0.0499 -0.1502  0.3348
   57PAPS   C2B  703   0.369   0.520   5.727  0.1370 -0.1289 -0.1532
   57PAPS   C3B  704   0.644   0.459   5.482 -0.0878  0.2156 -0.1122
   57PAPS   C4B  705   0.885   0.858   5.189  0.1338  0.0683 -0.0913
   58PAPS   CNO  706   0.513   3.990   9.374  0.0258 -0.2250 -0.0320
   58PAPS   PO4  707   0.904   3.748   9.357  0.2065 -0.2110 -0.2499
   58PAPS   GL1  708   1.074   4.127   9.672  0.2053 -0.1406 -0.4154
   58PAPS   GL2  709   1.347   4.165   9.743 -0.0397  0.1314  0.1454
   58PAPS   D1A  710   0.920   4.413  10.065  0.0081 -0.1606  0.0095
   58PAPS   D2A  711   1.094   4.802  10.053 -0.0131 -0.3287  0.2519
   58PAPS   D3A  712   1.417   4.584  10.103 -0.1834 -0.1300 -0.0630
   58PAPS   D4A  713   1.342   4.748  10.503  0.0855 -0.2257  0.0021
   58PAPS   C5A  714   1.675   4.775  10.864  0.0662  0.1453  0.2072
   58PAPS   C1B  715   1.587   4.071  10.230 -0.1388  0.0376 -0.1501
   58PAPS   C2B  716   1.739   4.321  10.514 -0.1711  0.0135 -0.1231
   58PAPS   C3B  717   1.850   4.805  10.407 -0.0764  0.1091 -0.2415
   58PAPS   C4B  718   2.244   4.815  10.315  0.1788  0.1365 -0.2629
   59PAPS   CNO  719   1.634   6.925   7.008 -0.1354 -0.0365 -0.1976
   59PAPS   PO4  720   1.500   7.261   6.984  0.0631 -0.2092 -0.0798
   59PAPS   GL1  721   1.130   6.984   6.702  0.3501 -0.4404  0.0084
   59PAPS   GL2  722   0.957   6.718   6.904  0.3568  0.3234  0.2039
   59PAPS   D1A  723   1.143   6.847   6.260 -0.0896 -0.1044  0.0083
   59PAPS   D2A  724   1.525   7.097   6.374  0.1687 -0.1110  0.2910
   59PAPS   D3A  725   1.533   7.065   5.965 -0.0483  0.2446  0.0509
   59PAPS   D4A  726   1.225   6.716   5.804  0.0745 -0.1722  0.2011
   59PAPS   C5A  727   0.947   6.868   5.503  0.1029  0.2964 -0.1073
   59PAPS   C1B  728   0.969   6.468   6.512 -0.1447  0.1852 -0.1834
   59PAPS   C2B  729   1.007   6.362   6.053 -0.0520 -0.2349  0.0967
   59PAPS   C3B  730   0.741   6.427   5.716 -0.0105 -0.2462  0.1349
   59PAPS   C4B  731   0.697   6.507   5.257  0.1763 -0.1833  0.2060
   60PAPS   CNO  732   0.732   4.783   8.925 -0.0453  0.1176  0.1138
   60PAPS   PO4  733   0.668   4.818   9.379  0.3416 -0.1557 -0.1761
   60PAPS   GL1  734   0.648   4.920   9.836 -0.4177 -0.0746  0.1862
   60PAPS   GL2  735   0.486   4.686  10.064 -0.0140  0.0542 -0.0712
   60PAPS   D1A  736   0.596   5.115  10.273  0.2384 -0.1911 -0.1230
   60PAPS   D2A  737   0.983   5.114  10.427  0.0458 -0.0685 -0.0343
   60PAPS   D3A  738   1.013   5.066  10.847 -0.1834 -0.2493  0.0058
   60PAPS   D4A  739   1.312   4.903  11.197 -0.2303  0.2998  0.0162
   60PAPS   C5A  740   1.172   4.915  11.661  0.0782 -0.0788  0.0111
   60PAPS   C1B  741   0.703   4.662  10.444 -0.0297  0.1356  0.0005
   60PAPS   C2B  742   0.517   4.639  10.789 -0.0679  0.0715 -0.3368
   60PAPS   C3B  743   0.340   4.671  11.161  0.0144  0.1998  0.1035
   60PAPS   C4B  744   0.044   4.322  11.301  0.1122 -0.1367  0.0729
   61PAPS   CNO  745   7.019   4.856   7.546  0.1335 -0.0727 -0.0856
   61PAPS   PO4  746   7.153   4.438   7.357  0.0632  0.0207 -0.2734
   61PAPS   GL1  747   7.151   4.294   6.907 -0.1120 -0.1941 -0.4187
   61PAPS   GL2  748   7.024   4.391   6.644 -0.0327 -0.1640 -0.1356
   61PAPS   D1A  749   7.097   3.908   6.703 -0.3950 -0.0852  0.1370
   61PAPS   D2A  750   6.951   3.516   6.683 -0.0944  0.1518  0.0190
   61PAPS   D3A  751   6.789   3.117   6.460 -0.3055  0.0338 -0.0161
   61PAPS   D4A  752   6.778   3.209   6.127  0.0110  0.0449  0.0737
   61PAPS   C5A  753   6.906   3.510   5.799  0.5114 -0.0299 -0.0303
   61PAPS   C1B  754   7.030   4.333   6.202 -0.2494  0.5484  0.1477
   61PAPS   C2B  755   7.164   4.366   5.729 -0.2898  0.0885 -0.0701
   61PAPS   C3B  756   7.233   4.042   5.381  0.1088  0.1367 -0.1766
   61PAPS   C4B  757   7.216   3.766   4.973  0.0847 -0.0367 -0.3109
   62PAPS   CNO  758   2.030   4.622   7.805 -0.0825 -0.1300  0.2012
   62PAPS   PO4  759   2.117   4.213   7.830 -0.1445  0.1241  0.0738
   62PAPS   GL1  760   2.343   4.009   7.494  0.1350  0.2475 -0.3743
   62PAPS   GL2  761   2.198   3.795   7.318  0.3640  0.2427 -0.2586
   62PAPS   D1A  762   2.697   3.762   7.234  0.1141  0.4085  0.0728
   62PAPS   D2A  763   3.020   3.711   7.395 -0.0832  0.2982 -0.2135
   62PAPS   D3A  764   3.016   4.103   7.052  0.1638 -0.0654  0.4423
   62PAPS   D4A  765   3.035   3.887   6.653  0.2837 -0.2011 -0.3589
   62PAPS   C5A  766   3.264   3.496   6.664 -0.0480  0.0072 -0.0833
   62PAPS   C1B  767   2.308   3.556   6.966  0.1138  0.2476  0.0596
   62PAPS   C2B  768   2.658   3.393   6.585 -0.0442  0.2833  0.4499
   62PAPS   C3B  769   2.542   3.212   6.165 -0.0924 -0.3072  0.0606
   62PAPS   C4B  770   2.226   3.049   5.860 -0.0557  0.0476  0.1087
   63PAPS   CNO  771   7.234   0.547   7.499 -0.0288 -0.2490  0.0484
   63PAPS   PO4  772   7.618   0.476   7.357 -0.0171 -0.0229  0.0827
   63PAPS   GL1  773   7.392   0.664   6.996 -0.0798  0.0538 -0.1848
   63PAPS   GL2  774   7.280   0.890   7.102  0.4060  0.3778 -0.0375
   63PAPS   D1A  775   7.354   0.951   6.606 -0.0903  0.0480  0.2839
   63PAPS   D2A  776   7.126   1.221   6.612 -0.0172 -0.0323 -0.2586
   63PAPS   D3A  777   7.190   1.716   6.466 -0.0061  0.1919 -0.1835
   63PAPS   D4A  778   7.262   1.813   6.020  0.0201 -0.4972 -0.0432
   63PAPS   C5A  779   7.273   2.272   5.763  0.1073 -0.1219 -0.1849
   63PAPS   C1B  780   6.951   0.845   6.880 -0.1027 -0.2432  0.2245
   63PAPS   C2B  781   6.786   0.827   6.489 -0.1688  0.0148  0.0173
   63PAPS   C3B  782   7.011   0.805   6.110  0.0751 -0.1520  0.1139
   63PAPS   C4B  783   7.029   0.580   5.796  0.1375 -0.0058 -0.0075
   64PAPS   CNO  784   5.763   4.619   9.335 -0.1095  0.0856 -0.1057
   64PAPS   PO4  785   5.979   4.709   9.675 -0.0093 -0.4129 -0.0064
   64PAPS   GL1  786   5.676   4.781   9.949  0.1154  0.0599 -0.1369
   64PAPS   GL2  787   5.714   4.583  10.201 -0.0621  0.0989 -0.0793
   64PAPS   D1A  788   5.243   4.736  10.158  0.1446  0.2748  0.3022
   64PAPS   D2A  789   5.064   4.631  10.601  0.3343 -0.1394  0.0699
   64PAPS   D3A  790   4.758   4.827  10.885  0.1060 -0.0420 -0.4255
   64PAPS   D4A  791   4.621   4.682  11.245  0.0499 -0.0715 -0.3625
   64PAPS   C5A  792   4.730   4.975  11.668  0.0361 -0.1985 -0.2102
   64PAPS   C1B  793   5.606   4.637  10.552 -0.2189  0.2385 -0.2088
   64PAPS   C2B  794   5.489   4.696  10.934 -0.5567  0.0284 -0.2943
   64PAPS   C3B  795   5.106   4.594  11.114  0.1174  0.2730  0.0549
   64PAPS   C4B  796   4.915   4.294  11.411  0.0353  0.0799  0.2699
   65PAPS   CNO  797   1.908   1.358   8.099  0.0921  0.2194 -0.1006
   65PAPS   PO4  798   1.864   1.315   8.596  0.0582 -0.0164  0.0446
   65PAPS   GL1  799   2.256   1.438   8.498 -0.3612  0.4169  0.2930
   65PAPS   GL2  800   2.558   1.252   8.494 -0.0528 -0.0192 -0.1681
   65PAPS   D1A  801   2.590   1.735   8.620 -0.0521 -0.0202 -0.2001
   65PAPS   D2A  802   2.442   1.911   8.271  0.0419 -0.1105  0.1092
   65PAPS   D3A  803   2.636   1.606   8.077  0.0964 -0.0366 -0.4222
   65PAPS   D4A  804   2.655   1.552   7.757 -0.3034  0.0631  0.0511
   65PAPS   C5A  805   2.945   1.704   7.541  0.1504  0.0268 -0.0563
   65PAPS   C1B  806   2.995   1.499   8.460  0.0055 -0.0876  0.1678
   65PAPS   C2B  807   3.022   1.859   8.327 -0.2171 -0.2554  0.1035
   65PAPS   C3B  808   3.407   1.985   8.514  0.0585 -0.1375  0.0471
   65PAPS   C4B  809   3.698   2.262   8.505 -0.4659 -0.2779 -0.1950
   66PAPS   CNO  810   6.831   5.590   6.965  0.0752  0.0206 -0.4455
   66PAPS   PO4  811   6.491   5.866   6.989 -0.0277  0.0991 -0.1268
   66PAPS   GL1  812   6.592   6.023   6.641  0.1111  0.0068  0.3657
   66PAPS   GL2  813   6.876   5.958   6.603 -0.1509  0.0279  0.1432
   66PAPS   D1A  814   6.806   6.431   6.533  0.0024  0.1051  0.0407
   66PAPS   D2A  815   6.539   6.728   6.486 -0.0186 -0.1903  0.0177
   66PAPS   D3A  816   6.885   6.919   6.459 -0.2991 -0.1452 -0.2516
   66PAPS   D4A  817   7.268   6.714   6.510  0.2496  0.0660 -0.0099
   66PAPS   C5A  818   7.617   6.796   6.179  0.1113 -0.0765 -0.0382
   66PAPS   C1B  819   6.718   6.033   6.169  0.1412  0.1042  0.0916
   66PAPS   C2B  820   6.723   6.326   5.774 -0.1075 -0.0733  0.0499
   66PAPS   C3B  821   7.014   6.425   5.584  0.1121  0.2474  0.1624
   66PAPS   C4B  822   7.211   6.670   5.496 -0.0604  0.0843 -0.0196
   67PAPS   CNO  823   1.642   1.470   7.681  0.0456 -0.0660 -0.0348
   67PAPS   PO4  824   1.219   1.596   7.678  0.0786  0.0966 -0.0608
   67PAPS   GL1  825   1.427   1.711   7.326  0.1344 -0.0825 -0.0345
   67PAPS   GL2  826   1.548   1.951   7.343 -0.2014 -0.3224  0.0632
   67PAPS   D1A  827   1.314   1.664   6.900  0.4493  0.0087 -0.4164
   67PAPS   D2A  828   1.714   1.749   6.802 -0.0254 -0.1622  0.2012
   67PAPS   D3A  829   1.673   2.038   6.622  0.0807  0.0206 -0.0146
   67PAPS   D4A  830   1.874   2.169   6.329  0.0429  0.0999  0.0053
   67PAPS   C5A  831   1.716   2.197   5.845  0.1203  0.2785 -0.2003
   67PAPS   C1B  832   1.344   2.168   6.978 -0.1417 -0.0357 -0.3817
   67PAPS   C2B  833   1.339   2.361   6.597  0.0833 -0.4238  0.1654
   67PAPS   C3B  834   1.522   2.522   6.236 -0.0757  0.0165  0.1719
   67PAPS   C4B  835   1.413   2.548   5.826  0.1529  0.0804 -0.0910
   68PAPS   CNO  836   4.397  -0.080   9.023  0.0574  0.1607 -0.1127
   68PAPS   PO4  837   4.170   0.116   8.708  0.0728  0.1871 -0.0151
   68PAPS   GL1  838   4.311   0.514   8.845  0.1099 -0.0460  0.0156
   68PAPS   GL2  839   4.026   0.765   8.892 -0.1733  0.1306  0.2249
   68PAPS   D1A  840   4.324   0.916   8.443  0.1041  0.0230 -0.0111
   68PAPS   D2A  841   4.543   1.246   8.741  0.1763  0.1144  0.3475
   68PAPS   D3A  842   4.613   1.694   8.708  0.2791  0.1378 -0.0073
   68PAPS   D4A  843   4.685   1.647   8.414  0.4320 -0.2340  0.2086
   68PAPS   C5A  844   4.909   1.976   8.135  0.1634  0.1705 -0.0297
   68PAPS   C1B  845   4.222   0.821   9.263 -0.1093 -0.2301  0.3336
   68PAPS   C2B  846   3.957   1.138   9.510 -0.1938 -0.3360 -0.0380
   68PAPS   C3B  847   3.795   1.285   9.871 -0.1367  0.1265 -0.0822
   68PAPS   C4B  848   3.719   1.507  10.269 -0.0399 -0.1951 -0.0482
   69PAPS   CNO  849   1.373   5.138   7.250 -0.3622  0.0844 -0.0583
   69PAPS   PO4  850   1.574   5.473   7.080 -0.0824  0.0454  0.1671
   69PAPS   GL1  851   1.588   5.580   6.682  0.0064 -0.2602  0.4715
   69PAPS   GL2  852   1.822   5.739   6.626 -0.4506 -0.1095  0.0657
   69PAPS   D1A  853   1.286   5.577   6.311  0.0967  0.0534  0.1547
   69PAPS   D2A  854   1.251   5.310   5.950  0.2233  0.2879 -0.1871
   69PAPS   D3A  855   1.155   5.603   5.731 -0.1356  0.0546  0.1115
   69PAPS   D4A  856   1.036   5.296   5.504  0.0190 -0.2213 -0.0717
   69PAPS   C5A  857   0.911   4.868   5.474 -0.1249 -0.3834 -0.0117
   69PAPS   C1B  858   1.831   5.594   6.268  0.1629 -0.3031  0.1912
   69PAPS   C2B  859   1.701   5.550   5.949  0.3110 -0.1458  0.2518
   69PAPS   C3B  860   1.716   5.572   5.625  0.0665 -0.2181 -0.2983
   69PAPS   C4B  861   1.630   5.695   5.261  0.2357  0.4459  0.1491
   70PAPS   CNO  862   0.351   2.712   7.861  0.0063  0.1512 -0.2393
   70PAPS   PO4  863   0.692   2.620   7.483  0.1291  0.0552  0.0105
   70PAPS   GL1  864   0.661   2.713   7.014  0.0206 -0.0834 -0.2912
   70PAPS   GL2  865   0.495   2.950   7.047 -0.1640 -0.1207  0.1051
   70PAPS   D1A  866   0.931   2.899   6.717  0.1249  0.0326  0.0188
   70PAPS   D2A  867   0.953   3.376   6.953  0.2230 -0.3196 -0.1178
   70PAPS   D3A  868   0.880   3.677   6.670  0.1898  0.0372  0.1393
   70PAPS   D4A  869   1.032   3.288   6.421 -0.1709  0.0549 -0.1580
   70PAPS   C5A  870   0.769   3.128   6.149 -0.5740 -0.1959  0.3261
   70PAPS   C1B  871   0.553   3.245   6.672  0.2018  0.0116 -0.2379
   70PAPS   C2B  872   0.555   3.532   6.332 -0.0053 -0.1056  0.1278
   70PAPS   C3B  873   0.921   3.695   6.140  0.1129 -0.0519  0.1893
   70PAPS   C4B  874   1.300   3.898   6.289 -0.1501  0.1644  0.2339
   71PAPS   CNO  875   3.925   4.843   8.206 -0.3862  0.2515 -0.0928
   71PAPS   PO4  876   4.068   4.740   7.799 -0.0568  0.0120  0.0921
   71PAPS   GL1  877   3.840   4.840   7.430 -0.1352 -0.0721  0.0412
   71PAPS   GL2  878   3.712   4.438   7.416  0.1655 -0.0920  0.0396
   71PAPS   D1A  879   4.059   4.753   7.089  0.2104 -0.0395  0.1460
   71PAPS   D2A  880   3.731   4.630   6.962  0.2221  0.1186  0.2665
   71PAPS   D3A  881   3.857   4.961   6.590 -0.0861  0.4180 -0.0391
   71PAPS   D4A  882   3.827   4.655   6.234  0.0351 -0.0467  0.0539
   71PAPS   C5A  883   3.415   4.647   5.974  0.0304  0.0702 -0.0281
   71PAPS   C1B  884   4.015   4.209   7.131  0.0006  0.0376  0.0884
   71PAPS   C2B  885   4.170   3.997   6.827  0.2265  0.0691 -0.0556
   71PAPS   C3B  886   4.494   3.706   6.682 -0.3750  0.0846  0.1878
   71PAPS   C4B  887   4.671   3.295   6.768 -0.3006 -0.0033  0.2988
   72PAPS   CNO  888   5.262  -0.271   9.240  0.1321  0.2784  0.1225
   72PAPS   PO4  889   4.873  -0.206   9.048 -0.3892 -0.0804 -0.1809
   72PAPS   GL1  890   4.675  -0.108   9.442 -0.0264  0.1846  0.2256
   72PAPS   GL2  891   4.381   0.099   9.480 -0.0624  0.3479 -0.0986
   72PAPS   D1A  892   4.544  -0.212   9.856  0.0026 -0.0866 -0.0604
   72PAPS   D2A  893   4.267  -0.488   9.691  0.1297 -0.1253  0.1633
   72PAPS   D3A  894   4.231  -0.622  10.017 -0.2342 -0.2867 -0.2342
   72PAPS   D4A  895   4.104  -0.278  10.344 -0.3226 -0.0367 -0.1405
   72PAPS   C5A  896   3.633  -0.062  10.435  0.1591 -0.1090  0.0179
   72PAPS   C1B  897   4.119   0.390   9.695  0.0180  0.0515 -0.2685
   72PAPS   C2B  898   3.956   0.768   9.850  0.2511 -0.0906  0.3047
   72PAPS   C3B  899   3.837   0.925  10.236 -0.2297 -0.3312  0.0654
   72PAPS   C4B  900   3.615   0.848  10.629 -0.1933 -0.1571 -0.0853
   73PAPS   CNO  901   4.880   6.954   7.532 -0.2284  0.3186  0.1944
   73PAPS   PO4  902   5.240   6.850   7.304 -0.2012 -0.0017 -0.4244
   73PAPS   GL1  903   5.502   7.111   7.057  0.0828 -0.1022 -0.0833
   73PAPS   GL2  904   5.697   6.991   6.977 -0.3266  0.0311 -0.3764
   73PAPS   D1A  905   5.451   7.489   6.856 -0.2375  0.0334 -0.1107
   73PAPS   D2A  906   5.018   7.489   6.713  0.0445  0.1617 -0.1566
   73PAPS   D3A  907   4.911   7.689   6.306 -0.0793 -0.1032  0.0904
   73PAPS   D4A  908   4.756   7.255   6.113 -0.2483 -0.2427  0.1029
   73PAPS   C5A  909   4.768   7.099   5.725 -0.3755 -0.2403  0.0479
   73PAPS   C1B  910   5.574   6.978   6.551 -0.0443  0.2242 -0.1377
   73PAPS   C2B  911   5.551   6.938   6.127  0.1772 -0.0783 -0.0460
   73PAPS   C3B  912   5.229   6.851   5.837 -0.1355 -0.0661 -0.0859
   73PAPS   C4B  913   4.755   6.609   5.931 -0.3987 -0.0298  0.0407
   74PAPS   CNO  914   1.794   0.838   3.039 -0.2103  0.3529 -0.0758
   74PAPS   PO4  915   1.438   0.664   3.227  0.2206 -0.3512  0.0023
   74PAPS   GL1  916   1.423   0.804   3.723  0.3429 -0.1198  0.1147
   74PAPS   GL2  917   1.542   0.628   3.900 -0.1292  0.0884 -0.0728
   74PAPS   D1A  918   1.313   0.903   4.189  0.0101 -0.1685 -0.0884
   74PAPS   D2A  919   1.359   1.334   4.183  0.1069 -0.0158 -0.0931
   74PAPS   D3A  920   1.573   1.538   4.368 -0.1340  0.0407  0.0955
   74PAPS   D4A  921   1.354   1.676   4.670  0.0467 -0.1670 -0.1000
   74PAPS   C5A  922   1.088   1.700   4.974 -0.0543  0.1564  0.2162
   74PAPS   C1B  923   1.721   0.728   4.322 -0.1494 -0.0736 -0.1729
   74PAPS   C2B  924   1.751   0.946   4.689 -0.2135 -0.1342 -0.2501
   74PAPS   C3B  925   1.837   1.312   4.710 -0.1546 -0.0460 -0.0758
   74PAPS   C4B  926   1.814   1.613   4.956  0.1649 -0.1093  0.0694
   75PAPS   CNO  927   2.239   3.830   3.396  0.1704 -0.1266 -0.0861
   75PAPS   PO4  928   1.936   3.578   3.659 -0.1684 -0.1875 -0.0942
   75PAPS   GL1  929   1.914   3.514   4.101 -0.1765 -0.0439 -0.1380
   75PAPS   GL2  930   1.519   3.548   4.172 -0.3703  0.2600  0.0747
   75PAPS   D1A  931   1.934   3.799   4.589  0.1868 -0.4540 -0.0379
   75PAPS   D2A  932   1.589   3.697   4.859 -0.0547  0.2583  0.1733
   75PAPS   D3A  933   1.370   3.928   4.574  0.0885 -0.2156 -0.0259
   75PAPS   D4A  934   1.513   4.346   4.574  0.1344 -0.0338 -0.1020
   75PAPS   C5A  935   1.347   4.686   4.728  0.0888 -0.1267 -0.2865
   75PAPS   C1B  936   1.070   3.819   4.177  0.0993 -0.3610 -0.0918
   75PAPS   C2B  937   0.731   4.016   4.540 -0.1983  0.1332  0.4151
   75PAPS   C3B  938   0.306   4.220   4.747  0.0898 -0.3788 -0.6138
   75PAPS   C4B  939  -0.026   4.438   4.931 -0.1586  0.0845 -0.0569
   76PAPS   CNO  940   5.034   4.742   3.217 -0.1682  0.3385  0.0492
   76PAPS   PO4  941   4.855   5.038   3.428  0.0485  0.2839 -0.2324
   76PAPS   GL1  942   4.993   5.096   3.839  0.2263  0.1673  0.1779
   76PAPS   GL2  943   4.872   4.814   4.017 -0.0482 -0.0577  0.1141
   76PAPS   D1A  944   4.797   5.527   4.029  0.0679 -0.0148  0.0574
   76PAPS   D2A  945   4.951   5.631   4.382 -0.1162 -0.1339 -0.1017
   76PAPS   D3A  946   4.630   5.809   4.571  0.1991 -0.3082  0.2788
   76PAPS   D4A  947   4.547   5.877   5.078  0.0414 -0.0723  0.0826
   76PAPS   C5A  948   4.146   5.928   5.306 -0.2480  0.0200 -0.0318
   76PAPS   C1B  949   4.790   5.148   4.369  0.2201  0.2267  0.0208
   76PAPS   C2B  950   4.791   5.327   4.709  0.1257  0.0707 -0.2660
   76PAPS   C3B  951   4.796   5.417   5.086 -0.2061 -0.0306  0.0295
   76PAPS   C4B  952   4.597   5.599   5.453  0.0684 -0.4098 -0.3696
   77PAPS   CNO  953   3.044   1.800   3.397  0.1300  0.2880 -0.1050
   77PAPS   PO4  954   2.710   1.687   3.654 -0.0201  0.3452 -0.1644
   77PAPS   GL1  955   2.645   1.906   4.069  0.3190  0.2786  0.1074
   77PAPS   GL2  956   2.864   1.801   4.244 -0.1382 -0.1371  0.3343
   77PAPS   D1A  957   2.397   2.033   4.462  0.0537 -0.2248 -0.1764
   77PAPS   D2A  958   1.920   2.026   4.480  0.0259 -0.2468 -0.4382
   77PAPS   D3A  959   1.621   2.259   4.722  0.0548  0.2363  0.2291
   77PAPS   D4A  960   1.459   2.059   5.067 -0.3874  0.1628 -0.1563
   77PAPS   C5A  961   1.564   2.402   5.359 -0.2022 -0.0187  0.0866
   77PAPS   C1B  962   3.075   1.988   4.517  0.0623 -0.0257  0.1544
   77PAPS   C2B  963   2.810   2.249   4.686 -0.0855 -0.0967 -0.0656
   77PAPS   C3B  964   2.583   2.191   4.981 -0.0675 -0.0806 -0.0361
   77PAPS   C4B  965   2.550   1.964   5.378 -0.0999  0.0235  0.0557
   78PAPS   CNO  966   7.156   5.570   2.923  0.0027 -0.1551 -0.1986
   78PAPS   PO4  967   7.255   6.019   2.966 -0.0525  0.2325 -0.1379
   78PAPS   GL1  968   7.424   6.159   3.263  0.0828  0.0545 -0.2457
   78PAPS   GL2  969   7.260   6.109   3.581  0.1806 -0.1792 -0.0901
   78PAPS   D1A  970   7.729   6.233   3.565  0.1457  0.0491  0.1002
   78PAPS   D2A  971   8.035   6.014   3.455 -0.0033  0.4488  0.4053
   78PAPS   D3A  972   8.184   6.406   3.337 -0.3558  0.0116 -0.0577
   78PAPS   D4A  973   8.312   6.692   3.662 -0.0223  0.0596 -0.0902
   78PAPS   C5A  974   8.533   6.604   4.076 -0.0241 -0.1653  0.0914
   78PAPS   C1B  975   7.379   6.321   3.940 -0.0685  0.1881  0.0587
   78PAPS   C2B  976   7.575   6.425   4.306  0.3049 -0.2583  0.0262
   78PAPS   C3B  977   7.464   6.267   4.724  0.1566 -0.0471 -0.1515
   78PAPS   C4B  978   7.503   6.334   5.236  0.0359 -0.2360 -0.2936
   79PAPS   CNO  979   7.894   2.268   2.814 -0.0217  0.1869 -0.2996
   79PAPS   PO4  980   8.021   2.368   3.366  0.0226 -0.1370 -0.3276
   79PAPS   GL1  981   7.883   2.321   3.867 -0.1309  0.4006  0.1377
   79PAPS   GL2  982   7.715   2.047   3.862 -0.0021 -0.0531  0.1974
   79PAPS   D1A  983   7.750   2.483   4.311  0.3075  0.0303 -0.0755
   79PAPS   D2A  984   7.288   2.654   4.517  0.0374  0.1983 -0.2972
   79PAPS   D3A  985   7.612   2.646   4.784  0.1435 -0.2123 -0.2750
   79PAPS   D4A  986   7.425   2.504   5.136  0.1065  0.0327  0.1617
   79PAPS   C5A  987   7.441   2.677   5.441 -0.0771 -0.1633  0.1476
   79PAPS   C1B  988   7.455   2.017   4.296  0.0345 -0.0729 -0.0131
   79PAPS   C2B  989   7.400   2.186   4.757 -0.1595  0.1663  0.1035
   79PAPS   C3B  990   7.247   1.989   5.214 -0.0275 -0.3120 -0.0111
   79PAPS   C4B  991   7.284   1.617   5.527 -0.0189 -0.1157  0.2697
   80PAPS   CNO  992   6.196   8.029   2.978  0.2378 -0.0975  0.1362
   80PAPS   PO4  993   6.266   7.876   3.346 -0.2616 -0.1597  0.3485
   80PAPS   GL1  994   6.200   7.610   3.717 -0.0192  0.2006 -0.2126
   80PAPS   GL2  995   5.871   7.521   3.970 -0.0633 -0.1988 -0.4458
   80PAPS   D1A  996   6.551   7.327   3.874  0.2797 -0.2748  0.3661
   80PAPS   D2A  997   6.504   6.903   3.848 -0.0491  0.0826  0.0867
   80PAPS   D3A  998   6.422   6.730   4.253  0.3817  0.0185  0.2041
   80PAPS   D4A  999   6.075   6.977   4.174 -0.0569  0.2338  0.1329
   80PAPS   C5A 1000   5.913   6.662   4.271  0.0335  0.1418 -0.0225
   80PAPS   C1B 1001   5.872   7.388   4.471 -0.0122  0.0413 -0.2301
   80PAPS   C2B 1002   5.805   7.379   4.842 -0.0971 -0.0236 -0.0742
   80PAPS   C3B 1003   5.520   7.263   5.116 -0.3752 -0.0666  0.2096
   80PAPS   C4B 1004   5.224   6.994   5.372 -0.0035  0.2044 -0.1287
   81PAPS   CNO 1005   2.061   5.584   2.669  0.1897  0.0065 -0.1590
   81PAPS   PO4 1006   1.906   5.373   3.016 -0.0870  0.0430 -0.0682
   81PAPS   GL1 1007   1.705   5.445   3.336 -0.0191 -0.1226  0.2358
   81PAPS   GL2 1008   1.729   5.786   3.559 -0.0796 -0.2405  0.1783
   81PAPS   D1A 1009   1.313   5.442   3.469  0.3893 -0.0347 -0.2823
   81PAPS   D2A 1010   1.179   5.802   3.635  0.1100  0.0009  0.0095
   81PAPS   D3A 1011   1.408   6.164   3.530 -0.3015  0.0342  0.3074
   81PAPS   D4A 1012   1.311   6.557   3.789 -0.1333  0.3431 -0.0961
   81PAPS   C5A 1013   1.340   6.704   4.179 -0.1384  0.1089  0.1659
   81PAPS   C1B 1014   1.528   5.828   3.966  0.0928 -0.2172 -0.0532
   81PAPS   C2B 1015   1.189   6.078   4.066 -0.5914 -0.1154  0.3457
   81PAPS   C3B 1016   1.145   6.311   4.422 -0.0314 -0.2129  0.2986
   81PAPS   C4B 1017   0.799   6.464   4.632 -0.2146  0.0388  0.2118
   82PAPS   CNO 1018   5.489   4.752   3.083  0.0982  0.0953  0.0671
   82PAPS   PO4 1019   5.877   5.064   3.183 -0.0225 -0.1251 -0.0955
   82PAPS   GL1 1020   5.797   5.234   3.613 -0.2399 -0.0128 -0.1683
   82PAPS   GL2 1021   5.842   4.961   3.986 -0.2998 -0.1526  0.3674
   82PAPS   D1A 1022   5.897   5.612   3.744  0.0210 -0.0465  0.0386
   82PAPS   D2A 1023   6.081   5.708   4.115  0.0926  0.0716 -0.0501
   82PAPS   D3A 1024   5.746   5.525   4.394  0.0189 -0.2192  0.0953
   82PAPS   D4A 1025   5.506   5.300   4.059  0.3221  0.2711 -0.1098
   82PAPS   C5A 1026   5.315   4.824   4.160 -0.0435 -0.3982  0.2450
   82PAPS   C1B 1027   5.939   5.083   4.511 -0.2199  0.0440  0.0108
   82PAPS   C2B 1028   5.905   5.306   4.916  0.2080  0.0995 -0.0902
   82PAPS   C3B 1029   5.793   5.717   5.015 -0.0430 -0.1217 -0.2214
   82PAPS   C4B 1030   6.049   6.027   5.106  0.0386 -0.1053  0.0603
   83PAPS   CNO 1031   7.569   6.785   2.686 -0.0184 -0.3260 -0.3280
   83PAPS   PO4 1032   7.264   7.049   2.775 -0.3842  0.0989  0.1590
   83PAPS   GL1 1033   7.166   7.102   3.274 -0.2079 -0.3196  0.2016
   83PAPS   GL2 1034   7.455   6.998   3.549  0.0672 -0.0069 -0.0435
   83PAPS   D1A 1035   6.965   7.277   3.569 -0.1169  0.0411 -0.4479
   83PAPS   D2A 1036   7.054   7.356   3.945  0.0275 -0.2783  0.0671
   83PAPS   D3A 1037   6.790   7.150   4.243 -0.0765  0.0982 -0.0528
   83PAPS   D4A 1038   6.773   7.048   4.645  0.1414 -0.0899  0.1305
   83PAPS   C5A 1039   6.323   7.110   4.673  0.1288  0.0644  0.0281
   83PAPS   C1B 1040   7.610   6.698   3.705  0.1036  0.0223 -0.2340
   83PAPS   C2B 1041   7.909   6.542   3.952  0.0462  0.0122  0.1573
   83PAPS   C3B 1042   8.096   6.333   4.299 -0.3913 -0.0760 -0.0533
   83PAPS   C4B 1043   7.941   6.413   4.691  0.1499  0.1539 -0.1125
   84PAPS   CNO 1044   3.950   3.785   4.250 -0.2336  0.1392  0.1059
   84PAPS   PO4 1045   3.984   3.816   3.827  0.2267  0.0628  0.2919
   84PAPS   GL1 1046   4.024   4.214   4.012  0.1484 -0.3537  0.2325
   84PAPS   GL2 1047   4.113   4.293   4.391 -0.2239  0.2182 -0.2479
   84PAPS   D1A 1048   3.771   4.533   4.153 -0.1742 -0.0814 -0.3793
   84PAPS   D2A 1049   3.724   4.763   4.560 -0.0164  0.1125  0.2112
   84PAPS   D3A 1050   3.716   5.172   4.319 -0.2552  0.0557 -0.1863
   84PAPS   D4A 1051   3.282   5.384   4.386  0.1709  0.0097 -0.0399
   84PAPS   C5A 1052   3.244   5.514   4.798 -0.1022  0.2836  0.0459
   84PAPS   C1B 1053   4.129   4.604   4.820  0.1950  0.4029 -0.0424
   84PAPS   C2B 1054   4.125   4.743   5.266  0.3960  0.1756  0.1572
   84PAPS   C3B 1055   4.217   4.603   5.654 -0.0898  0.1293  0.0158
   84PAPS   C4B 1056   4.502   4.261   5.844 -0.0658  0.3967  0.0375
   85PAPS   CNO 1057   2.425   2.729   3.935  0.2404  0.1143  0.2074
   85PAPS   PO4 1058   2.493   2.391   3.741  0.0459  0.1233 -0.2960
   85PAPS   GL1 1059   2.245   2.229   4.034 -0.0885 -0.1376  0.0848
   85PAPS   GL2 1060   2.139   2.461   4.239 -0.1334  0.2953 -0.1716
   85PAPS   D1A 1061   2.151   1.755   4.128  0.0542  0.0548 -0.1369
   85PAPS   D2A 1062   1.778   1.810   4.049  0.1036 -0.3240 -0.0534
   85PAPS   D3A 1063   1.479   1.694   3.907  0.1572 -0.0070 -0.0221
   85PAPS   D4A 1064   1.722   1.363   3.887  0.2206  0.1665  0.1304
   85PAPS   C5A 1065   1.906   1.214   4.206 -0.2551  0.0435 -0.0755
   85PAPS   C1B 1066   2.310   2.495   4.644 -0.0877 -0.1399 -0.0120
   85PAPS   C2B 1067   2.328   2.571   5.110 -0.3760 -0.0182  0.3420
   85PAPS   C3B 1068   2.256   2.398   5.496 -0.3116  0.1074 -0.2108
   85PAPS   C4B 1069   2.196   1.997   5.795  0.3342  0.1949 -0.0559
   86PAPS   CNO 1070   3.841   7.506   3.084  0.0278 -0.1958  0.2463
   86PAPS   PO4 1071   3.655   7.830   3.313 -0.0400  0.0664  0.0906
   86PAPS   GL1 1072   3.672   7.497   3.631 -0.1593  0.1115 -0.0118
   86PAPS   GL2 1073   3.947   7.241   3.692  0.1078  0.2771  0.0056
   86PAPS   D1A 1074   3.406   7.046   3.627 -0.2682  0.0279  0.0690
   86PAPS   D2A 1075   3.128   6.723   3.622 -0.2190  0.3892 -0.1430
   86PAPS   D3A 1076   2.938   6.953   3.903 -0.2862  0.0509  0.2265
   86PAPS   D4A 1077   3.269   6.973   4.235  0.1412  0.0700  0.0906
   86PAPS   C5A 1078   3.405   7.310   4.077 -0.2361 -0.0110  0.2072
   86PAPS   C1B 1079   3.972   7.476   4.016 -0.0255 -0.5554 -0.2092
   86PAPS   C2B 1080   4.029   7.520   4.430  0.0091  0.0090 -0.1931
   86PAPS   C3B 1081   4.155   7.288   4.702 -0.2622  0.3790  0.0691
   86PAPS   C4B 1082   4.204   6.856   4.811  0.2235 -0.1097  0.1966
   87PAPS   CNO 1083   2.967   7.335   2.913 -0.2835 -0.1912  0.0796
   87PAPS   PO4 1084   3.024   6.978   3.230  0.1009  0.2885  0.0922
   87PAPS   GL1 1085   2.862   7.264   3.529  0.3373 -0.1423 -0.2775
   87PAPS   GL2 1086   3.074   7.440   3.689  0.1280  0.2133  0.0014
   87PAPS   D1A 1087   2.711   7.379   4.040  0.1683 -0.0362 -0.1151
   87PAPS   D2A 1088   2.465   7.050   3.990 -0.0010  0.0768  0.0832
   87PAPS   D3A 1089   2.400   7.192   4.453  0.0694  0.0167  0.2538
   87PAPS   D4A 1090   2.841   7.066   4.498  0.0116 -0.1255 -0.1103
   87PAPS   C5A 1091   3.213   7.169   4.654 -0.2797  0.3647  0.1337
   87PAPS   C1B 1092   3.092   7.709   4.022  0.0906  0.2763  0.2871
   87PAPS   C2B 1093   3.039   7.675   4.481  0.3549  0.0688  0.5260
   87PAPS   C3B 1094   2.997   7.567   4.922  0.0083  0.0848 -0.2195
   87PAPS   C4B 1095   3.075   7.947   5.210 -0.2681  0.0213 -0.0414
   88PAPS   CNO 1096   3.353   3.037   4.353 -0.1692  0.1556 -0.1136
   88PAPS   PO4 1097   3.190   2.673   4.076  0.0421  0.1101  0.1164
   88PAPS   GL1 1098   3.202   2.598   4.598  0.0579 -0.0107 -0.1515
   88PAPS   GL2 1099   3.117   2.904   4.795  0.2809 -0.2767 -0.0900
   88PAPS   D1A 1100   3.263   2.198   5.006  0.2091 -0.0128 -0.2681
   88PAPS   D2A 1101   3.402   2.549   5.241 -0.1445 -0.0579  0.2855
   88PAPS   D3A 1102   3.562   2.802   5.557  0.3432 -0.0409 -0.3560
   88PAPS   D4A 1103   3.566   2.910   6.033 -0.3505 -0.2247 -0.6062
   88PAPS   C5A 1104   3.533   2.617   6.391 -0.0967 -0.3661  0.3298
   88PAPS   C1B 1105   2.923   2.568   5.127  0.4765 -0.1135  0.0668
   88PAPS   C2B 1106   2.764   2.421   5.456 -0.1073  0.1084  0.3612
   88PAPS   C3B 1107   2.650   2.186   5.799  0.1581 -0.2951  0.2160
   88PAPS   C4B 1108   2.655   1.753   5.909  0.0680  0.0435  0.0569
   89PAPS   CNO 1109   6.822   3.476   2.950  0.3062  0.1206  0.2711
   89PAPS   PO4 1110   7.044   3.230   3.014  0.0438  0.1497 -0.1650
   89PAPS   GL1 1111   7.230   3.158   3.485 -0.0249  0.3064  0.1367
   89PAPS   GL2 1112   6.999   3.348   3.743  0.0050  0.0879  0.1890
   89PAPS   D1A 1113   7.599   3.164   3.845 -0.3116 -0.1076  0.2858
   89PAPS   D2A 1114   7.629   2.833   4.011  0.1008 -0.1762  0.2855
   89PAPS   D3A 1115   8.021   2.787   3.907 -0.2667  0.1885 -0.2460
   89PAPS   D4A 1116   8.047   2.855   4.343 -0.2341  0.0259  0.2040
   89PAPS   C5A 1117   8.128   2.672   4.747 -0.0313 -0.3084  0.1851
   89PAPS   C1B 1118   7.115   3.520   4.140 -0.0348 -0.1472  0.2207
   89PAPS   C2B 1119   7.242   3.453   4.576 -0.1251 -0.2091  0.1611
   89PAPS   C3B 1120   7.592   3.401   4.824 -0.0218  0.0799  0.1230
   89PAPS   C4B 1121   7.648   3.044   5.091 -0.1377  0.0137 -0.3146
   90PAPS   CNO 1122   4.928   3.599   3.982  0.1066 -0.0967  0.1158
   90PAPS   PO4 1123   4.817   3.909   4.313 -0.2725 -0.0757  0.2482
   90PAPS   GL1 1124   4.787   3.747   4.737 -0.0437  0.0175  0.3144
   90PAPS   GL2 1125   4.852   3.922   4.914  0.2646  0.0591  0.0321
   90PAPS   D1A 1126   4.549   3.414   4.863 -0.0161  0.3552 -0.3206
   90PAPS   D2A 1127   4.201   3.530   5.023  0.1270 -0.1721 -0.0718
   90PAPS   D3A 1128   4.242   3.458   5.433  0.0753  0.4136  0.1012
   90PAPS   D4A 1129   3.998   3.628   5.639 -0.0658  0.3066  0.0806
   90PAPS   C5A 1130   3.965   3.452   6.078  0.2496  0.1783  0.1263
   90PAPS   C1B 1131   4.669   3.881   5.173  0.1550 -0.0678 -0.1030
   90PAPS   C2B 1132   4.486   3.858   5.547  0.1965 -0.1330 -0.1061
   90PAPS   C3B 1133   4.423   3.739   5.978  0.0799 -0.1074 -0.0341
   90PAPS   C4B 1134   4.173   3.953   6.196  0.1932 -0.2828  0.0625
   91PAPS   CNO 1135   6.817   4.032   3.043 -0.0811  0.2814 -0.3615
   91PAPS   PO4 1136   6.961   4.305   3.284  0.0117  0.2865  0.2677
   91PAPS   GL1 1137   7.236   4.147   3.658  0.3137  0.0697 -0.1781
   91PAPS   GL2 1138   7.587   4.116   3.685  0.1469 -0.1140  0.2698
   91PAPS   D1A 1139   7.389   3.983   4.122  0.0852 -0.0685 -0.0846
   91PAPS   D2A 1140   7.097   3.960   4.385 -0.0527  0.0461  0.0224
   91PAPS   D3A 1141   6.898   4.193   4.069 -0.0072 -0.2531  0.0669
   91PAPS   D4A 1142   6.850   4.602   4.174  0.0161  0.2025 -0.3215
   91PAPS   C5A 1143   7.071   4.978   4.364  0.4411  0.0375 -0.2915
   91PAPS   C1B 1144   7.891   4.308   3.973 -0.1023  0.2075 -0.1678
   91PAPS   C2B 1145   7.735   4.356   4.366  0.0684  0.0700  0.2328
   91PAPS   C3B 1146   7.545   3.991   4.578 -0.0384 -0.2320 -0.3851
   91PAPS   C4B 1147   7.644   3.951   5.008  0.0089 -0.1690 -0.4862
   92PAPS   CNO 1148   5.218   2.574   4.193  0.1977  0.0677 -0.0450
   92PAPS   PO4 1149   4.957   2.203   4.316  0.0551  0.1612  0.0118
   92PAPS   GL1 1150   5.281   2.115   4.564  0.1644 -0.1545 -0.0379
   92PAPS   GL2 1151   5.457   1.809   4.507 -0.2666  0.1197 -0.2200
   92PAPS   D1A 1152   5.313   2.053   4.967  0.0772  0.1876 -0.1423
   92PAPS   D2A 1153   5.312   2.409   5.132 -0.1986 -0.1491 -0.1257
   92PAPS   D3A 1154   5.433   2.181   5.501  0.1118 -0.1012  0.0405
   92PAPS   D4A 1155   5.680   1.839   5.263 -0.1164  0.3730  0.0215
   92PAPS   C5A 1156   5.857   1.524   5.569  0.1474 -0.1339  0.2565
   92PAPS   C1B 1157   5.748   1.895   4.750  0.0614  0.2853  0.1884
   92PAPS   C2B 1158   6.183   1.686   4.830 -0.0824 -0.0365  0.0823
   92PAPS   C3B 1159   6.172   1.308   4.890 -0.0495 -0.2399 -0.0569
   92PAPS   C4B 1160   5.937   1.005   5.058 -0.1947  0.1799 -0.2338
   93PAPS   CNO 1161   6.230   1.641   3.294  0.2498  0.0313 -0.0586
   93PAPS   PO4 1162   5.917   1.675   3.673 -0.0982 -0.0915  0.0327
   93PAPS   GL1 1163   6.114   1.672   4.137  0.1808  0.0191 -0.0103
   93PAPS   GL2 1164   5.958   1.813   4.341 -0.0217 -0.1406  0.2348
   93PAPS   D1A 1165   6.260   1.285   4.395 -0.2210 -0.3250 -0.0988
   93PAPS   D2A 1166   6.507   1.067   4.273 -0.0565  0.1600  0.2853
   93PAPS   D3A 1167   6.842   1.366   4.236 -0.0332 -0.3605 -0.1965
   93PAPS   D4A 1168   6.722   1.331   4.716 -0.1687  0.0636  0.0757
   93PAPS   C5A 1169   6.677   1.672   4.950 -0.0827  0.2312  0.0754
   93PAPS   C1B 1170   6.470   1.806   4.387  0.0348  0.0817  0.0816
   93PAPS   C2B 1171   6.881   1.932   4.401 -0.2191  0.1408  0.1950
   93PAPS   C3B 1172   7.077   1.728   4.583 -0.1678 -0.0883  0.1700
   93PAPS   C4B 1173   7.163   1.567   4.989 -0.2759  0.0598  0.0611
   94PAPS   CNO 1174   3.938   0.968   3.536 -0.3082  0.0031  0.1234
   94PAPS   PO4 1175   3.393   1.012   3.557  0.1056  0.3224 -0.1619
   94PAPS   GL1 1176   3.553   0.765   3.778  0.1813  0.3170  0.0839
   94PAPS   GL2 1177   3.658   0.870   4.078 -0.1045  0.2348 -0.0752
   94PAPS   D1A 1178   3.772   0.350   3.930  0.1153  0.1707 -0.2591
   94PAPS   D2A 1179   3.809   0.419   4.393  0.1799 -0.3235 -0.1461
   94PAPS   D3A 1180   3.556   0.538   4.650  0.0950 -0.2865  0.0009
   94PAPS   D4A 1181   3.520   0.437   5.108  0.0055 -0.2836 -0.1468
   94PAPS   C5A 1182   3.463   0.830   5.388 -0.1055  0.0502  0.0603
   94PAPS   C1B 1183   3.368   0.522   4.191  0.2750 -0.0229 -0.1611
   94PAPS   C2B 1184   3.547   0.046   4.319  0.3126  0.0167 -0.2552
   94PAPS   C3B 1185   3.537  -0.095   4.777 -0.1466  0.0248 -0.2164
   94PAPS   C4B 1186   3.497  -0.036   5.294  0.0571  0.0292 -0.1367
   95PAPS   CNO 1187  -0.247   4.559   3.335  0.2504 -0.1646 -0.0640
   95PAPS   PO4 1188   0.041   4.894   3.171  0.2991 -0.2320  0.1553
   95PAPS   GL1 1189   0.400   5.079   3.443  0.0624 -0.0729 -0.1201
   95PAPS   GL2 1190   0.348   5.400   3.545 -0.1706 -0.2329  0.1884
   95PAPS   D1A 1191   0.881   5.072   3.656  0.0128  0.0882  0.1996
   95PAPS   D2A 1192   1.081   5.371   3.908  0.0224 -0.0221 -0.0920
   95PAPS   D3A 1193   1.205   5.645   4.292  0.0736  0.1401  0.1653
   95PAPS   D4A 1194   0.958   5.444   4.437  0.1791  0.2508 -0.0823
   95PAPS   C5A 1195   0.732   5.353   4.789 -0.3626  0.2995 -0.1751
   95PAPS   C1B 1196   0.522   5.314   3.940 -0.0533  0.1457  0.2988
   95PAPS   C2B 1197   0.497   5.310   4.326  0.1849 -0.1325  0.1540
   95PAPS   C3B 1198   0.233   5.445   4.674 -0.1205  0.0305  0.1925
   95PAPS   C4B 1199   0.007   5.400   5.026  0.3507  0.0820  0.3077
   96PAPS   CNO 1200   5.558   2.976   3.973  0.1344  0.0885 -0.1956
   96PAPS   PO4 1201   5.132   3.086   4.095  0.3957  0.1536 -0.1168
   96PAPS   GL1 1202   5.186   2.921   4.536 -0.2665 -0.1962 -0.1250
   96PAPS   GL2 1203   5.090   2.585   4.681 -0.1714  0.1872  0.0197
   96PAPS   D1A 1204   5.504   2.774   4.909 -0.0424 -0.1743 -0.2643
   96PAPS   D2A 1205   5.334   2.908   5.297 -0.0713  0.2782 -0.0436
   96PAPS   D3A 1206   5.469   3.401   5.428  0.0265 -0.2522  0.1948
   96PAPS   D4A 1207   5.317   3.110   5.732 -0.0736 -0.0029 -0.3141
   96PAPS   C5A 1208   5.317   2.642   5.724  0.0550  0.2329 -0.1138
   96PAPS   C1B 1209   4.973   2.703   5.104  0.0573 -0.0444 -0.0801
   96PAPS   C2B 1210   4.868   2.817   5.450 -0.1114 -0.1062 -0.0822
   96PAPS   C3B 1211   4.907   2.964   5.935 -0.0779  0.3292 -0.0844
   96PAPS   C4B 1212   4.775   3.084   6.360 -0.0136  0.2303 -0.0194
   97PAPS   CNO 1213   4.211   1.808   3.972 -0.2232 -0.3889 -0.0252
   97PAPS   PO4 1214   4.111   1.656   4.364  0.0724  0.1419 -0.1027
   97PAPS   GL1 1215   4.216   1.333   4.556 -0.2828 -0.2269 -0.0323
   97PAPS   GL2 1216   4.494   1.425   4.855  0.1793 -0.2059 -0.2043
   97PAPS   D1A 1217   4.334   0.978   4.723  0.0283 -0.0752 -0.1831
   97PAPS   D2A 1218   4.562   0.980   5.037 -0.0772 -0.0612  0.0966
   97PAPS   D3A 1219   4.494   0.599   5.071  0.0010  0.0915  0.0467
   97PAPS   D4A 1220   4.491   0.643   5.568  0.1662 -0.3060  0.1943
   97PAPS   C5A 1221   4.444   0.785   5.920  0.1430 -0.0600  0.3352
   97PAPS   C1B 1222   4.577   1.589   5.227 -0.0422  0.1865  0.0196
   97PAPS   C2B 1223   4.811   1.648   5.608  0.2590  0.1004 -0.0259
   97PAPS   C3B 1224   4.842   1.661   6.049  0.2992 -0.2030  0.3797
   97PAPS   C4B 1225   4.936   1.514   6.549  0.0092  0.0264  0.0596
   98PAPS   CNO 1226   7.836   5.456   2.337  0.1021 -0.1377  0.0571
   98PAPS   PO4 1227   7.832   5.468   2.747  0.1575 -0.1125 -0.1920
   98PAPS   GL1 1228   7.679   5.413   3.157 -0.0358 -0.0439  0.2017
   98PAPS   GL2 1229   7.577   5.670   3.261 -0.0326  0.0530 -0.0983
   98PAPS   D1A 1230   7.419   5.256   3.591 -0.0781 -0.0684  0.0755
   98PAPS   D2A 1231   7.148   5.601   3.558 -0.0466 -0.1111 -0.1152
   98PAPS   D3A 1232   7.247   5.582   3.961  0.1553 -0.0847 -0.0337
   98PAPS   D4A 1233   6.877   5.883   3.873 -0.0915  0.0163 -0.0310
   98PAPS   C5A 1234   6.581   5.871   4.314  0.2389  0.0703  0.0536
   98PAPS   C1B 1235   7.662   5.766   3.671  0.5181 -0.0081 -0.0822
   98PAPS   C2B 1236   7.961   5.984   3.961 -0.0283  0.0076 -0.2022
   98PAPS   C3B 1237   8.273   6.203   3.870  0.0054 -0.0835 -0.1545
   98PAPS   C4B 1238   8.612   6.290   3.618 -0.1917  0.0529 -0.4073
   99PAPS   CNO 1239   6.262   3.803   3.790 -0.0663  0.0554  0.0371
   99PAPS   PO4 1240   6.283   3.425   3.773 -0.5651  0.0586 -0.0696
   99PAPS   GL1 1241   6.622   3.546   4.064 -0.0498  0.0899  0.2762
   99PAPS   GL2 1242   6.621   3.817   4.249  0.0978  0.3452  0.1357
   99PAPS   D1A 1243   6.798   3.316   4.471 -0.2539 -0.1339  0.1303
   99PAPS   D2A 1244   6.841   2.849   4.515  0.4392 -0.1287 -0.0932
   99PAPS   D3A 1245   6.960   2.643   4.895  0.1595 -0.0505  0.3231
   99PAPS   D4A 1246   7.217   3.038   4.841 -0.3868 -0.0502  0.0841
   99PAPS   C5A 1247   6.931   3.349   4.970 -0.2217  0.2774 -0.0637
   99PAPS   C1B 1248   6.619   3.730   4.617 -0.2034  0.1039 -0.3636
   99PAPS   C2B 1249   6.669   3.896   4.969 -0.1527 -0.0454  0.4377
   99PAPS   C3B 1250   6.831   3.783   5.358 -0.2449  0.0056 -0.1995
   99PAPS   C4B 1251   6.782   4.015   5.780 -0.1496 -0.0057  0.0434
  100PAPS   CNO 1252   3.648   3.397   4.165 -0.0496  0.0248 -0.4757
  100PAPS   PO4 1253   3.324   3.661   3.947 -0.0324 -0.1677  0.4589
  100PAPS   GL1 1254   2.888   3.701   4.071  0.3101  0.0806  0.2307
  100PAPS   GL2 1255   2.944   3.488   4.305 -0.0926  0.2786 -0.1136
  100PAPS   D1A 1256   2.546   3.712   4.369  0.0016 -0.3783 -0.0632
  100PAPS   D2A 1257   2.556   4.043   4.760  0.1759 -0.2605  0.0253
  100PAPS   D3A 1258   2.617   4.012   5.231 -0.1977 -0.2599  0.0172
  100PAPS   D4A 1259   3.120   4.203   5.245  0.1002 -0.0731  0.0182
  100PAPS   C5A 1260   3.129   4.604   5.536 -0.0702 -0.2473 -0.5539
  100PAPS   C1B 1261   2.813   3.488   4.802 -0.1003 -0.0224  0.0487
  100PAPS   C2B 1262   2.745   3.541   5.268 -0.0218  0.0954  0.2018
  100PAPS   C3B 1263   2.430   3.521   5.528 -0.1291  0.1875 -0.0006
  100PAPS   C4B 1264   2.144   3.528   5.644  0.0790 -0.0187 -0.0559
  101PAPS   CNO 1265   5.352   6.459   3.316 -0.3035  0.1785  0.2905
  101PAPS   PO4 1266   5.135   6.795   3.233 -0.1192 -0.2003 -0.0396
  101PAPS   GL1 1267   5.039   6.937   3.619  0.4556 -0.1279  0.0629
  101PAPS   GL2 1268   4.832   7.121   3.492 -0.2970  0.2719  0.1654
  101PAPS   D1A 1269   4.878   7.089   4.020  0.0520  0.0253 -0.0212
  101PAPS   D2A 1270   5.013   6.983   4.391 -0.0871 -0.1074 -0.0176
  101PAPS   D3A 1271   4.899   6.632   4.364 -0.1974 -0.1722  0.4086
  101PAPS   D4A 1272   4.731   6.273   4.685  0.0961 -0.0040 -0.1836
  101PAPS   C5A 1273   4.985   5.961   4.878 -0.0241  0.3122  0.2549
  101PAPS   C1B 1274   4.445   7.105   3.828  0.2722  0.0799 -0.1251
  101PAPS   C2B 1275   4.433   7.116   4.310  0.2284  0.1985 -0.0330
  101PAPS   C3B 1276   4.703   7.251   4.663  0.0998  0.1138  0.0034
  101PAPS   C4B 1277   5.050   7.217   4.903 -0.2839  0.0871 -0.1033
  102PAPS   CNO 1278   2.043   6.309   2.843 -0.2109  0.1404 -0.0110
  102PAPS   PO4 1279   2.366   6.181   2.962  0.0564  0.2595  0.4123
  102PAPS   GL1 1280   2.465   6.287   3.450 -0.1809 -0.0655 -0.1985
  102PAPS   GL2 1281   2.334   6.027   3.670  0.2462  0.4092 -0.0209
  102PAPS   D1A 1282   2.388   6.480   3.880  0.2568  0.0365 -0.1224
  102PAPS   D2A 1283   2.863   6.429   3.878 -0.1565 -0.0728  0.0256
  102PAPS   D3A 1284   3.204   6.122   4.083 -0.1050 -0.0194 -0.1583
  102PAPS   D4A 1285   3.082   6.468   4.343  0.1787  0.2629  0.0653
  102PAPS   C5A 1286   2.700   6.678   4.304  0.1295 -0.0108 -0.3177
  102PAPS   C1B 1287   2.616   5.989   3.977  0.1276  0.1151 -0.0773
  102PAPS   C2B 1288   2.564   6.218   4.294 -0.1639  0.0766 -0.1596
  102PAPS   C3B 1289   2.777   6.280   4.663 -0.3459  0.1879 -0.1060
  102PAPS   C4B 1290   2.804   5.947   5.033  0.1730 -0.0779 -0.3341
  103POPE   NH3 1291   7.237   5.229   7.180  0.2304 -0.3328 -0.1786
  103POPE   PO4 1292   7.665   5.417   7.149  0.0266 -0.1269  0.1741
  103POPE   GL1 1293   7.478   5.386   6.700 -0.0386  0.0230  0.0955
  103POPE   GL2 1294   7.174   5.418   6.618 -0.1128 -0.1830  0.2053
  103POPE   C1A 1295   7.545   5.284   6.257  0.0073 -0.1736  0.0453
  103POPE   D2A 1296   7.641   5.107   5.967  0.2452  0.2627  0.1049
  103POPE   C3A 1297   7.697   4.921   5.487 -0.3472  0.0452  0.0268
  103POPE   C4A 1298   7.658   4.450   5.468  0.2609  0.0579 -0.0292
  103POPE   C1B 1299   7.194   5.758   6.330 -0.3745 -0.0405  0.1029
  103POPE   C2B 1300   7.198   6.172   6.307 -0.0747  0.1132  0.3578
  103POPE   C3B 1301   7.068   6.602   6.095  0.0936  0.2246  0.1119
  103POPE   C4B 1302   6.643   6.767   6.011  0.2879 -0.2879 -0.0587
  104POPE   NH3 1303   1.586   3.499   7.863  0.0915  0.1677 -0.0571
  104POPE   PO4 1304   1.656   3.291   7.585 -0.0836 -0.0494 -0.2749
  104POPE   GL1 1305   1.501   2.968   7.301 -0.1796  0.0084  0.2096
  104POPE   GL2 1306   1.392   3.090   6.980  0.1446  0.3462 -0.0386
  104POPE   C1A 1307   1.582   2.623   7.024  0.4567  0.1360  0.1547
  104POPE   D2A 1308   1.783   2.525   6.670 -0.0585 -0.3571  0.2697
  104POPE   C3A 1309   2.184   2.499   6.776 -0.2470 -0.1191  0.0410
  104POPE   C4A 1310   2.541   2.535   7.031  0.0574  0.0663 -0.3813
  104POPE   C1B 1311   1.398   2.945   6.601  0.1968  0.0842 -0.1011
  104POPE   C2B 1312   1.271   2.946   6.182 -0.0333 -0.2634 -0.4876
  104POPE   C3B 1313   1.263   3.364   5.969 -0.0129 -0.0995  0.0793
  104POPE   C4B 1314   1.347   3.730   5.769  0.3134  0.1431 -0.0941
  105POPE   NH3 1315   5.051   1.760   4.223 -0.0089 -0.1004 -0.1919
  105POPE   PO4 1316   5.183   1.351   4.053 -0.0342  0.2083 -0.2285
  105POPE   GL1 1317   5.216   1.094   4.392 -0.0279  0.4215 -0.0255
  105POPE   GL2 1318   5.455   0.868   4.231 -0.1461 -0.1629 -0.0939
  105POPE   C1A 1319   5.101   0.853   4.807 -0.0168 -0.1341  0.2745
  105POPE   D2A 1320   4.990   0.788   5.186  0.0641  0.2521 -0.2202
  105POPE   C3A 1321   5.260   0.731   5.492 -0.2118  0.1870 -0.0841
  105POPE   C4A 1322   5.232   0.847   5.889 -0.1565  0.2160 -0.1019
  105POPE   C1B 1323   5.603   0.706   4.653  0.0010  0.2791  0.2255
  105POPE   C2B 1324   5.565   0.610   5.052 -0.0270 -0.0540  0.1073
  105POPE   C3B 1325   5.852   0.627   5.407 -0.0638  0.4334 -0.1726
  105POPE   C4B 1326   6.112   0.792   5.645 -0.0049  0.1885 -0.0588
  106POPE   NH3 1327   1.110   0.303   3.486  0.0577  0.1488 -0.2335
  106POPE   PO4 1328   1.522   0.256   3.520  0.0318  0.0553 -0.3415
  106POPE   GL1 1329   1.414   0.108   3.859 -0.2418 -0.1038  0.2489
  106POPE   GL2 1330   1.130  -0.020   3.922 -0.1680 -0.2156  0.0557
  106POPE   C1A 1331   1.624   0.208   4.249  0.3724 -0.1581  0.0867
  106POPE   D2A 1332   1.586   0.036   4.609  0.3053 -0.1842  0.0425
  106POPE   C3A 1333   1.657   0.334   4.911 -0.2110  0.1652  0.3173
  106POPE   C4A 1334   1.998   0.647   5.019  0.1629  0.2190  0.0169
  106POPE   C1B 1335   1.114  -0.127   4.296 -0.2798  0.3190 -0.1282
  106POPE   C2B 1336   1.086  -0.212   4.662 -0.0371 -0.1593 -0.0594
  106POPE   C3B 1337   1.150  -0.273   5.023  0.0507  0.0483 -0.0757
  106POPE   C4B 1338   1.325   0.002   5.352  0.2055  0.0222 -0.0705
  107PUPE   NH3 1339   6.720   4.618   7.095 -0.2885  0.0990 -0.2976
  107PUPE   PO4 1340   6.751   5.103   7.144 -0.0810 -0.0531 -0.1338
  107PUPE   GL1 1341   6.814   5.005   6.676 -0.1825  0.0513 -0.2833
  107PUPE   GL2 1342   6.984   4.956   6.451 -0.0739 -0.0307 -0.2086
  107PUPE   D1A 1343   6.506   5.044   6.319 -0.1746  0.2182 -0.1259
  107PUPE   D2A 1344   6.050   4.863   6.347  0.0936 -0.0615  0.0386
  107PUPE   D3A 1345   5.941   4.541   6.427 -0.1120  0.0724  0.1030
  107PUPE   D4A 1346   5.912   4.701   6.832 -0.1948 -0.1411  0.0422
  107PUPE   D5A 1347   5.860   4.207   6.883 -0.2594 -0.2310  0.1566
  107PUPE   C1B 1348   7.068   4.843   6.109  0.0386  0.0232  0.1735
  107PUPE   C2B 1349   7.088   4.880   5.700  0.1466 -0.2305  0.1254
  107PUPE   C3B 1350   6.988   4.994   5.291 -0.1337 -0.2306  0.0667
  107PUPE   C4B 1351   7.289   5.121   4.971  0.0749  0.2229 -0.0289
  108PUPE   NH3 1352   2.145   3.092   7.935  0.1175 -0.0772 -0.2690
  108PUPE   PO4 1353   2.101   2.877   8.332  0.3555 -0.2018 -0.1296
  108PUPE   GL1 1354   2.322   2.570   8.365  0.3268 -0.3639 -0.0515
  108PUPE   GL2 1355   2.303   2.372   8.158 -0.2026  0.2871 -0.0054
  108PUPE   D1A 1356   2.525   2.259   8.717 -0.1538 -0.0329 -0.0847
  108PUPE   D2A 1357   2.935   2.116   8.730 -0.0830  0.0723 -0.2608
  108PUPE   D3A 1358   2.816   2.309   8.348 -0.2712 -0.1419 -0.2687
  108PUPE   D4A 1359   3.202   2.303   8.200  0.0758 -0.1958 -0.0437
  108PUPE   D5A 1360   3.467   2.663   8.194 -0.3675  0.0850 -0.5167
  108PUPE   C1B 1361   2.585   2.297   7.860  0.1554  0.4145  0.0496
  108PUPE   C2B 1362   2.967   2.034   7.852  0.0507 -0.1109  0.1400
  108PUPE   C3B 1363   3.337   2.078   7.702  0.0454  0.2303  0.3893
  108PUPE   C4B 1364   3.599   2.128   7.310  0.1223 -0.0289 -0.1128
  109PUPE   NH3 1365   2.642   3.679   7.785  0.1317 -0.3459  0.0967
  109PUPE   PO4 1366   2.601   3.298   8.005  0.3310 -0.1821  0.0011
  109PUPE   GL1 1367   2.909   3.280   8.191 -0.1840 -0.2172  0.1703
  109PUPE   GL2 1368   3.119   3.545   7.980 -0.1016 -0.0545  0.0501
  109PUPE   D1A 1369   3.194   2.981   8.394 -0.1602  0.3990 -0.2221
  109PUPE   D2A 1370   3.471   3.324   8.476 -0.2649  0.0699 -0.4421
  109PUPE   D3A 1371   3.937   3.485   8.601 -0.0954 -0.2165 -0.0943
  109PUPE   D4A 1372   4.280   3.246   8.564 -0.0448  0.0754  0.2523
  109PUPE   D5A 1373   4.192   2.942   8.789 -0.3264 -0.1306 -0.1864
  109PUPE   C1B 1374   3.393   3.126   7.964 -0.1724 -0.0355  0.0935
  109PUPE   C2B 1375   3.755   2.944   7.892 -0.0174  0.1319  0.1800
  109PUPE   C3B 1376   3.892   2.498   7.829 -0.0806  0.0730 -0.1741
  109PUPE   C4B 1377   4.056   2.219   7.464 -0.1516  0.1364  0.0223
  110PUPE   NH3 1378   6.694   1.765   7.741  0.2348 -0.1243  0.0595
  110PUPE   PO4 1379   7.006   1.858   7.489  0.0174 -0.2713  0.3100
  110PUPE   GL1 1380   7.032   1.798   7.104 -0.1397  0.1436 -0.2499
  110PUPE   GL2 1381   6.877   1.764   6.882 -0.1020  0.1251 -0.0039
  110PUPE   D1A 1382   7.344   2.109   6.779 -0.1243  0.1946 -0.0076
  110PUPE   D2A 1383   7.767   2.327   6.568 -0.3204 -0.1864  0.2647
  110PUPE   D3A 1384   7.653   2.389   6.123  0.0330  0.0920  0.1434
  110PUPE   D4A 1385   7.349   2.214   6.294 -0.3852 -0.0167 -0.0342
  110PUPE   D5A 1386   6.989   2.290   6.166  0.3311 -0.0329 -0.3616
  110PUPE   C1B 1387   6.664   1.990   6.545  0.2210 -0.1240  0.1388
  110PUPE   C2B 1388   6.502   1.970   6.101 -0.0104  0.1341 -0.3018
  110PUPE   C3B 1389   6.363   1.753   5.747  0.0869  0.1798  0.1453
  110PUPE   C4B 1390   6.375   1.532   5.351 -0.1539 -0.2246  0.2563
  111PUPE   NH3 1391   3.581   5.926   9.835  0.0910  0.0380  0.1698
  111PUPE   PO4 1392   3.868   5.434   9.846  0.1929  0.1808 -0.0050
  111PUPE   GL1 1393   3.550   5.554  10.225  0.0233  0.0273  0.1100
  111PUPE   GL2 1394   3.417   5.838  10.339  0.0433  0.1196 -0.2121
  111PUPE   D1A 1395   3.479   5.319  10.708 -0.0583  0.0781  0.0729
  111PUPE   D2A 1396   3.085   5.485  10.561 -0.0460  0.0319 -0.0803
  111PUPE   D3A 1397   2.762   5.392  10.816 -0.0627  0.1572  0.0630
  111PUPE   D4A 1398   2.592   5.126  10.429 -0.0065  0.1102 -0.0082
  111PUPE   D5A 1399   2.882   5.160  10.026 -0.0988 -0.0268  0.0038
  111PUPE   C1B 1400   3.459   5.807  10.729 -0.0250  0.1290 -0.0828
  111PUPE   C2B 1401   3.432   6.131  11.056  0.2881 -0.2548  0.3207
  111PUPE   C3B 1402   3.446   6.151  11.443  0.0695  0.3225  0.1740
  111PUPE   C4B 1403   3.510   6.309  11.764 -0.2337 -0.2636  0.0419
  112PUPE   NH3 1404   0.015   4.459   7.188 -0.0660 -0.2223  0.0185
  112PUPE   PO4 1405   0.427   4.616   7.089  0.1815  0.0574 -0.2661
  112PUPE   GL1 1406   0.470   4.566   6.753 -0.3402  0.1191 -0.0733
  112PUPE   GL2 1407   0.779   4.840   6.618 -0.0025 -0.0614  0.2987
  112PUPE   D1A 1408   0.335   4.498   6.412  0.0223 -0.2448  0.1117
  112PUPE   D2A 1409  -0.069   4.426   6.281  0.2206 -0.0829 -0.1069
  112PUPE   D3A 1410  -0.085   4.378   6.645  0.1152  0.0122  0.0540
  112PUPE   D4A 1411  -0.259   4.777   6.515 -0.2302  0.0626 -0.0245
  112PUPE   D5A 1412   0.187   4.951   6.383  0.1075  0.1170 -0.3273
  112PUPE   C1B 1413   0.674   4.755   6.248 -0.0938 -0.3405  0.0366
  112PUPE   C2B 1414   0.779   4.593   5.847 -0.1402  0.0883 -0.1058
  112PUPE   C3B 1415   1.094   4.418   5.616  0.2435  0.0984 -0.1145
  112PUPE   C4B 1416   1.251   4.041   5.396  0.0578 -0.1500  0.0625
  113PUPE   NH3 1417   3.837   7.030   7.455  0.0510 -0.5049  0.0814
  113PUPE   PO4 1418   3.744   6.669   7.305 -0.1251  0.3433 -0.2637
  113PUPE   GL1 1419   3.565   6.560   6.898 -0.2102  0.1336  0.1824
  113PUPE   GL2 1420   3.668   6.158   6.904 -0.0535 -0.0801 -0.0264
  113PUPE   D1A 1421   3.501   6.802   6.540 -0.1682  0.1648  0.2169
  113PUPE   D2A 1422   3.178   6.574   6.339 -0.2735  0.1592 -0.0303
  113PUPE   D3A 1423   3.051   6.703   5.951 -0.0686  0.2333  0.0479
  113PUPE   D4A 1424   2.791   6.562   5.866  0.2332 -0.2610 -0.0633
  113PUPE   D5A 1425   2.721   6.478   5.376 -0.0100  0.1293  0.0750
  113PUPE   C1B 1426   3.555   6.309   6.414  0.1105 -0.2607  0.2086
  113PUPE   C2B 1427   3.607   6.628   6.081 -0.1313  0.0537  0.2580
  113PUPE   C3B 1428   4.021   6.808   5.973 -0.1015 -0.1770  0.1602
  113PUPE   C4B 1429   4.308   6.862   5.731 -0.0148 -0.2089 -0.0486
  114PUPE   NH3 1430   5.991   6.599   7.331  0.3813  0.3343 -0.0623
  114PUPE   PO4 1431   5.600   6.508   7.543 -0.1767  0.0032  0.1124
  114PUPE   GL1 1432   5.543   6.493   7.039  0.0717  0.2656  0.0537
  114PUPE   GL2 1433   5.806   6.385   6.913  0.0596  0.0007 -0.1100
  114PUPE   D1A 1434   5.281   6.390   6.763 -0.1221  0.1527  0.0069
  114PUPE   D2A 1435   5.166   6.785   6.812 -0.1776  0.2332 -0.1093
  114PUPE   D3A 1436   5.021   7.069   6.487 -0.1076 -0.3853  0.4299
  114PUPE   D4A 1437   5.310   7.384   6.321  0.1086  0.1075 -0.0098
  114PUPE   D5A 1438   5.255   7.303   5.774  0.1903 -0.3962  0.2121
  114PUPE   C1B 1439   5.768   6.487   6.501  0.0101 -0.0901  0.2952
  114PUPE   C2B 1440   5.713   6.493   6.143 -0.1187 -0.1865 -0.0356
  114PUPE   C3B 1441   5.674   6.524   5.729 -0.0062  0.1660  0.2141
  114PUPE   C4B 1442   5.612   6.574   5.333  0.0470  0.0524 -0.2504
  115PUPE   NH3 1443   6.318   5.381   7.068  0.2270  0.2388 -0.0644
  115PUPE   PO4 1444   6.241   5.026   6.819 -0.2650 -0.2412  0.2032
  115PUPE   GL1 1445   5.886   5.213   6.687 -0.2805  0.0458 -0.0484
  115PUPE   GL2 1446   5.581   5.114   6.783  0.1725 -0.0521 -0.0181
  115PUPE   D1A 1447   5.710   5.462   6.347 -0.2032 -0.0074 -0.0122
  115PUPE   D2A 1448   6.108   5.339   6.185  0.2150  0.1750  0.2395
  115PUPE   D3A 1449   6.246   5.004   5.904 -0.0796 -0.3732  0.2067
  115PUPE   D4A 1450   6.567   5.029   5.672  0.1894 -0.0161  0.0021
  115PUPE   D5A 1451   6.353   5.410   5.601 -0.2504 -0.0152 -0.2072
  115PUPE   C1B 1452   5.513   4.914   6.399  0.0498  0.0288  0.1141
  115PUPE   C2B 1453   5.470   4.772   6.199 -0.2170  0.3345  0.1723
  115PUPE   C3B 1454   5.428   4.427   5.895 -0.2092 -0.4414 -0.0139
  115PUPE   C4B 1455   5.475   4.044   5.705 -0.3602 -0.2767  0.1340
  116PUPE   NH3 1456   4.758   5.623   7.520 -0.0578  0.0102 -0.1387
  116PUPE   PO4 1457   4.449   5.480   7.747  0.1202  0.5891 -0.1632
  116PUPE   GL1 1458   4.321   5.448   7.238  0.0712 -0.2317  0.2456
  116PUPE   GL2 1459   4.606   5.480   6.990  0.1314 -0.1123 -0.0431
  116PUPE   D1A 1460   3.942   5.248   7.071 -0.2743 -0.1039 -0.1074
  116PUPE   D2A 1461   4.095   5.416   6.689 -0.2376  0.0718  0.0300
  116PUPE   D3A 1462   4.368   5.099   6.843  0.0746  0.2779  0.2308
  116PUPE   D4A 1463   4.322   4.915   6.416 -0.0738 -0.0762 -0.2973
  116PUPE   D5A 1464   4.300   4.527   6.236  0.0605 -0.2942 -0.3889
  116PUPE   C1B 1465   4.832   5.242   6.720  0.0202 -0.1885 -0.3149
  116PUPE   C2B 1466   4.833   5.035   6.396  0.0138 -0.2977 -0.0007
  116PUPE   C3B 1467   5.116   5.075   5.976  0.1163  0.4471 -0.4729
  116PUPE   C4B 1468   5.369   4.819   5.610 -0.0969 -0.1009 -0.1237
  117PUPE   NH3 1469   6.533   1.030   8.078 -0.0516 -0.1982 -0.0888
  117PUPE   PO4 1470   6.549   1.268   7.708 -0.1379 -0.1579 -0.0435
  117PUPE   GL1 1471   6.085   1.308   7.832  0.0892 -0.4022 -0.2106
  117PUPE   GL2 1472   6.005   1.189   7.508 -0.0817 -0.1562 -0.0844
  117PUPE   D1A 1473   5.728   1.633   7.770 -0.1690 -0.0097 -0.3301
  117PUPE   D2A 1474   5.604   1.355   8.069  0.1287 -0.3080 -0.0627
  117PUPE   D3A 1475   5.122   1.331   8.114  0.2463 -0.0596  0.2393
  117PUPE   D4A 1476   5.274   1.697   7.827  0.0105  0.0493  0.0028
  117PUPE   D5A 1477   5.414   1.372   7.491 -0.1113 -0.0098 -0.0480
  117PUPE   C1B 1478   5.710   1.142   7.151  0.2741 -0.2706  0.0508
  117PUPE   C2B 1479   5.580   1.300   6.877  0.1885  0.1289 -0.0001
  117PUPE   C3B 1480   5.433   1.517   6.601  0.1173  0.0841  0.1175
  117PUPE   C4B 1481   5.467   1.576   6.175 -0.0442 -0.0296 -0.1837
  118PUPE   NH3 1482   2.705   3.684   8.373  0.0410 -0.1014  0.0623
  118PUPE   PO4 1483   2.870   4.123   8.554 -0.1603  0.1851 -0.1752
  118PUPE   GL1 1484   3.168   4.032   8.760 -0.0194 -0.2128 -0.0862
  118PUPE   GL2 1485   3.226   4.301   8.992  0.2057  0.0476  0.0832
  118PUPE   D1A 1486   3.564   3.874   8.839  0.0773  0.1440 -0.2618
  118PUPE   D2A 1487   3.498   3.924   9.318 -0.0481  0.0938  0.1918
  118PUPE   D3A 1488   3.700   3.512   9.359 -0.1679  0.1111  0.0055
  118PUPE   D4A 1489   3.598   3.364   8.986 -0.4373  0.1294 -0.0184
  118PUPE   D5A 1490   3.955   3.155   9.107 -0.2319 -0.2351 -0.1337
  118PUPE   C1B 1491   3.063   4.174   9.326 -0.1461  0.0184  0.1229
  118PUPE   C2B 1492   3.184   4.072   9.814 -0.1114 -0.1001 -0.1056
  118PUPE   C3B 1493   3.207   3.882  10.237 -0.3127  0.1055  0.0270
  118PUPE   C4B 1494   3.343   3.813  10.627 -0.3646  0.2381 -0.0265
  119PUPE   NH3 1495   3.022   3.147   3.949 -0.3763  0.0558  0.1020
  119PUPE   PO4 1496   2.538   3.270   4.121 -0.1549  0.0508  0.1692
  119PUPE   GL1 1497   2.460   3.271   4.558 -0.0759  0.1316  0.3363
  119PUPE   GL2 1498   2.321   2.948   4.521  0.3235 -0.0840  0.0867
  119PUPE   D1A 1499   2.373   3.619   4.864 -0.2818 -0.3212  0.3481
  119PUPE   D2A 1500   2.133   3.694   5.174  0.2792 -0.2310 -0.1105
  119PUPE   D3A 1501   2.002   4.121   5.200  0.0377  0.1295  0.1983
  119PUPE   D4A 1502   1.840   4.122   4.930 -0.0417  0.1092 -0.2324
  119PUPE   D5A 1503   1.515   4.125   5.027  0.0342  0.0591  0.4017
  119PUPE   C1B 1504   2.642   2.871   4.872  0.0496 -0.0466  0.0712
  119PUPE   C2B 1505   2.827   3.070   5.190  0.2302  0.2461 -0.1288
  119PUPE   C3B 1506   3.056   2.833   5.526  0.1237  0.2155 -0.2582
  119PUPE   C4B 1507   3.160   2.623   5.930  0.1039  0.0246  0.1312
  120PUPE   NH3 1508   0.330   7.007   2.899  0.2434  0.2177  0.0762
  120PUPE   PO4 1509   0.608   7.237   3.147  0.0548  0.0509  0.0435
  120PUPE   GL1 1510   0.731   7.200   3.503 -0.0516 -0.1476  0.1206
  120PUPE   GL2 1511   0.731   7.507   3.710  0.1664 -0.0284 -0.2829
  120PUPE   D1A 1512   1.006   6.950   3.762 -0.2069 -0.1752  0.3363
  120PUPE   D2A 1513   1.018   7.123   4.137  0.0074 -0.0169 -0.2563
  120PUPE   D3A 1514   0.964   6.931   4.636 -0.1095 -0.0907 -0.0496
  120PUPE   D4A 1515   0.913   6.854   4.974 -0.0176  0.0088 -0.4827
  120PUPE   D5A 1516   1.134   6.464   5.061  0.0266 -0.0603  0.0431
  120PUPE   C1B 1517   0.674   7.480   4.012 -0.0451 -0.0646  0.1669
  120PUPE   C2B 1518   0.674   7.387   4.432  0.0372 -0.0518 -0.1864
  120PUPE   C3B 1519   0.649   7.272   4.895  0.0026  0.1159 -0.2589
  120PUPE   C4B 1520   0.730   7.314   5.318  0.0881 -0.2939 -0.2226
  121PUPE   NH3 1521   5.533   7.259   3.156  0.1382 -0.1419 -0.0420
  121PUPE   PO4 1522   5.394   7.775   3.249 -0.2256  0.1653  0.0956
  121PUPE   GL1 1523   5.160   7.472   3.435  0.0592 -0.4640 -0.2481
  121PUPE   GL2 1524   5.448   7.267   3.697  0.5513  0.1404  0.0841
  121PUPE   D1A 1525   4.874   7.531   3.727  0.1209 -0.0771  0.0892
  121PUPE   D2A 1526   4.996   7.849   4.110  0.0907  0.1748  0.0993
  121PUPE   D3A 1527   4.836   7.696   4.376  0.1709  0.0581 -0.1562
  121PUPE   D4A 1528   4.503   7.631   4.137  0.0139 -0.0424 -0.1640
  121PUPE   D5A 1529   4.292   7.921   4.030  0.1796 -0.1797  0.0384
  121PUPE   C1B 1530   5.577   7.046   4.050  0.0528  0.0768 -0.1118
  121PUPE   C2B 1531   5.542   6.918   4.432  0.0375 -0.1760 -0.0165
  121PUPE   C3B 1532   5.409   6.815   4.900  0.0090 -0.2319 -0.1812
  121PUPE   C4B 1533   5.098   6.479   5.026  0.3406  0.0307 -0.0710
  122PUPE   NH3 1534   0.260   1.886   3.430 -0.2279 -0.1969  0.4106
  122PUPE   PO4 1535   0.162   1.481   3.573 -0.1817 -0.0288 -0.0168
  122PUPE   GL1 1536  -0.155   1.500   3.910 -0.4004 -0.0434  0.1300
  122PUPE   GL2 1537  -0.028   1.577   4.172  0.0534  0.4276 -0.3120
  122PUPE   D1A 1538  -0.474   1.695   3.977 -0.0992  0.3511  0.0361
  122PUPE   D2A 1539  -0.601   2.154   3.824 -0.1102 -0.0492 -0.0863
  122PUPE   D3A 1540  -0.390   2.442   4.065  0.1735 -0.3349  0.1566
  122PUPE   D4A 1541  -0.258   2.472   3.598  0.1947  0.1647 -0.1993
  122PUPE   D5A 1542   0.063   2.744   3.522 -0.0292 -0.0814 -0.1770
  122PUPE   C1B 1543   0.225   1.383   4.466  0.2184 -0.0056 -0.4309
  122PUPE   C2B 1544   0.570   1.537   4.843  0.0112  0.0128  0.1868
  122PUPE   C3B 1545   0.767   1.389   5.155 -0.1086 -0.0049 -0.1800
  122PUPE   C4B 1546   1.084   1.234   5.392 -0.6613 -0.0459  0.2048
  123PUPE   NH3 1547   0.789   2.746   3.486  0.1092  0.0423 -0.0356
  123PUPE   PO4 1548   1.231   2.527   3.552  0.1204  0.2007  0.0672
  123PUPE   GL1 1549   1.347   2.340   3.952  0.1858 -0.0806 -0.1857
  123PUPE   GL2 1550   1.604   2.438   4.139 -0.1974 -0.0101 -0.1828
  123PUPE   D1A 1551   1.424   2.018   4.314 -0.1011 -0.0048  0.1689
  123PUPE   D2A 1552   1.153   2.177   4.715  0.1589 -0.0869  0.2804
  123PUPE   D3A 1553   0.801   2.321   4.674 -0.0904  0.0058  0.0716
  123PUPE   D4A 1554   0.714   2.011   4.985  0.2523 -0.1532  0.1405
  123PUPE   D5A 1555   1.041   2.135   5.325 -0.0514  0.0891 -0.0208
  123PUPE   C1B 1556   1.364   2.574   4.454 -0.3765  0.0135  0.1440
  123PUPE   C2B 1557   1.306   2.604   4.983 -0.0190  0.0771 -0.1031
  123PUPE   C3B 1558   1.336   2.849   5.338  0.0347  0.1882  0.2428
  123PUPE   C4B 1559   1.261   2.980   5.703  0.1038 -0.2572 -0.1924
  124PUPE   NH3 1560   2.483   3.781   3.836 -0.0710  0.3325  0.0416
  124PUPE   PO4 1561   2.571   4.157   3.634  0.2034  0.3218  0.1550
  124PUPE   GL1 1562   2.800   4.197   4.002  0.2846  0.1449  0.2978
  124PUPE   GL2 1563   3.127   4.301   4.087 -0.0290  0.1627 -0.0014
  124PUPE   D1A 1564   2.601   4.176   4.272 -0.2314  0.1697 -0.0557
  124PUPE   D2A 1565   2.215   4.003   4.132 -0.1240  0.0256  0.0728
  124PUPE   D3A 1566   2.304   4.425   3.973 -0.0400  0.5750 -0.2215
  124PUPE   D4A 1567   2.454   4.605   4.362 -0.1151 -0.1762  0.0077
  124PUPE   D5A 1568   2.411   4.914   4.716  0.1491 -0.1626  0.0911
  124PUPE   C1B 1569   3.296   4.720   4.361 -0.2846 -0.1164 -0.0038
  124PUPE   C2B 1570   3.324   4.997   4.747  0.1845  0.0081  0.0885
  124PUPE   C3B 1571   3.368   4.924   5.157 -0.2432  0.0223 -0.3479
  124PUPE   C4B 1572   3.379   5.004   5.592  0.0117 -0.0861  0.3619
  125PUPE   NH3 1573   1.914   0.543   3.495  0.2378  0.0928  0.0706
  125PUPE   PO4 1574   2.405   0.682   3.659 -0.2086  0.1518  0.0811
  125PUPE   GL1 1575   2.597   0.896   3.962  0.0099  0.0237 -0.1471
  125PUPE   GL2 1576   2.367   1.155   4.029  0.1874 -0.1455  0.0224
  125PUPE   D1A 1577   2.689   0.801   4.341  0.1820  0.1155 -0.0770
  125PUPE   D2A 1578   2.794   0.917   4.746 -0.1993 -0.2643  0.0705
  125PUPE   D3A 1579   2.691   1.252   4.996  0.2765 -0.0994 -0.0913
  125PUPE   D4A 1580   2.698   1.475   5.409 -0.3584 -0.1778  0.0909
  125PUPE   D5A 1581   2.922   1.145   5.752  0.3008 -0.0374 -0.1339
  125PUPE   C1B 1582   2.297   1.059   4.510 -0.1764 -0.2235  0.1145
  125PUPE   C2B 1583   2.213   1.082   4.858 -0.3263 -0.0893  0.1335
  125PUPE   C3B 1584   2.224   1.413   5.177  0.1530  0.1610 -0.0422
  125PUPE   C4B 1585   2.301   1.479   5.636 -0.0148  0.0890  0.2966
  126PUPE   NH3 1586   3.905   3.025   4.415 -0.2349  0.0788 -0.1099
  126PUPE   PO4 1587   4.207   3.306   4.535 -0.3157 -0.2124 -0.4875
  126PUPE   GL1 1588   3.813   3.433   4.682 -0.2953  0.0920 -0.1733
  126PUPE   GL2 1589   3.797   3.742   4.750  0.1402 -0.1108  0.0802
  126PUPE   D1A 1590   3.281   3.481   4.682  0.2191 -0.0480  0.0458
  126PUPE   D2A 1591   3.234   3.836   4.897  0.3749  0.2052  0.2451
  126PUPE   D3A 1592   3.206   3.729   5.312  0.1399 -0.0874 -0.3016
  126PUPE   D4A 1593   2.926   3.655   5.691  0.1897  0.1030  0.1041
  126PUPE   D5A 1594   2.850   3.200   5.715 -0.0755 -0.1519  0.1708
  126PUPE   C1B 1595   3.672   3.715   5.223 -0.0315 -0.0967 -0.1190
  126PUPE   C2B 1596   3.609   4.007   5.505  0.0868 -0.0927 -0.3428
  126PUPE   C3B 1597   3.360   4.159   5.795  0.1009 -0.1427 -0.0349
  126PUPE   C4B 1598   3.327   4.179   6.261  0.0123 -0.2124 -0.1592
  127PUPE   NH3 1599   4.563   1.877   4.329  0.2147  0.0501  0.1253
  127PUPE   PO4 1600   4.571   1.489   4.171  0.2435 -0.2891 -0.0991
  127PUPE   GL1 1601   4.787   1.296   4.403  0.2191  0.1372 -0.1064
  127PUPE   GL2 1602   4.985   1.488   4.623 -0.0810  0.0268 -0.0779
  127PUPE   D1A 1603   4.778   0.849   4.486 -0.0681 -0.0752  0.1233
  127PUPE   D2A 1604   4.641   0.488   4.279  0.3770 -0.1320  0.1102
  127PUPE   D3A 1605   4.277   0.512   4.583  0.3663  0.1621 -0.1293
  127PUPE   D4A 1606   4.401   0.145   4.755 -0.0096 -0.1767 -0.1082
  127PUPE   D5A 1607   3.921   0.178   4.870  0.1076  0.2701  0.2045
  127PUPE   C1B 1608   5.041   1.680   5.048  0.0036  0.2258  0.1078
  127PUPE   C2B 1609   5.244   1.744   5.371  0.0384 -0.0621  0.4255
  127PUPE   C3B 1610   5.281   1.825   5.818  0.2808  0.1269  0.0731
  127PUPE   C4B 1611   5.377   2.159   6.151  0.1993 -0.2109  0.1796
  128PUPE   NH3 1612   1.671   3.912   3.322  0.3408  0.2936  0.4558
  128PUPE   PO4 1613   1.680   4.404   3.366 -0.1903 -0.0009 -0.2461
  128PUPE   GL1 1614   1.565   4.332   3.865 -0.0835  0.1252 -0.2489
  128PUPE   GL2 1615   1.306   4.334   4.083  0.1626 -0.1817  0.5129
  128PUPE   D1A 1616   1.676   4.094   4.164  0.2384  0.1044 -0.1496
  128PUPE   D2A 1617   1.839   4.530   4.254  0.0091  0.1447  0.1284
  128PUPE   D3A 1618   1.906   4.714   3.906  0.0714 -0.2375 -0.0349
  128PUPE   D4A 1619   2.201   4.935   3.769  0.2263 -0.0332  0.1492
  128PUPE   D5A 1620   2.086   4.980   4.274 -0.1748 -0.0141  0.2105
  128PUPE   C1B 1621   1.051   4.379   4.461  0.1606 -0.0449 -0.0396
  128PUPE   C2B 1622   1.051   4.221   4.825 -0.0080 -0.2588  0.1316
  128PUPE   C3B 1623   0.808   4.181   5.180 -0.0567 -0.3666  0.0832
  128PUPE   C4B 1624   0.354   4.141   5.287  0.0681  0.1278  0.0002
  129PUPE   NH3 1625   6.835   5.838   3.292 -0.0824 -0.1688  0.0249
  129PUPE   PO4 1626   6.783   5.317   3.295 -0.0133 -0.0142 -0.1279
  129PUPE   GL1 1627   6.962   5.054   3.617  0.1330  0.1108 -0.0097
  129PUPE   GL2 1628   6.907   5.024   3.898 -0.0323  0.0963  0.0658
  129PUPE   D1A 1629   7.222   4.653   3.742  0.0638 -0.4183  0.0621
  129PUPE   D2A 1630   7.393   4.443   4.044 -0.0367 -0.3995 -0.2271
  129PUPE   D3A 1631   7.230   4.455   4.436 -0.0727 -0.1129 -0.1033
  129PUPE   D4A 1632   6.988   4.666   4.777  0.0011 -0.1668 -0.2719
  129PUPE   D5A 1633   6.547   4.602   4.984  0.0987  0.0600  0.0243
  129PUPE   C1B 1634   7.356   5.057   3.999  0.1654  0.2399  0.1576
  129PUPE   C2B 1635   7.730   5.340   3.962  0.1671  0.4606 -0.1012
  129PUPE   C3B 1636   7.819   5.577   4.175 -0.0835  0.0889  0.0747
  129PUPE   C4B 1637   7.773   5.943   4.442 -0.0396 -0.4284  0.0101
  130PUPE   NH3 1638   3.740   5.688   3.313  0.0669 -0.0238 -0.1668
  130PUPE   PO4 1639   3.831   5.997   2.972 -0.3046 -0.2100 -0.2142
  130PUPE   GL1 1640   3.893   6.168   3.503 -0.1928 -0.0488  0.1850
  130PUPE   GL2 1641   3.695   6.416   3.514  0.4629 -0.0917 -0.3406
  130PUPE   D1A 1642   4.021   6.252   3.904  0.1320  0.0566  0.1143
  130PUPE   D2A 1643   3.902   6.013   4.227 -0.2677  0.3786  0.0234
  130PUPE   D3A 1644   4.077   6.316   4.529  0.1981 -0.3212 -0.0848
  130PUPE   D4A 1645   4.239   6.103   4.797 -0.0016 -0.1136  0.1611
  130PUPE   D5A 1646   4.256   6.411   5.036 -0.3343 -0.2884  0.4545
  130PUPE   C1B 1647   3.532   6.492   3.992  0.1036  0.0720  0.0150
  130PUPE   C2B 1648   3.550   6.409   4.435  0.2624  0.0247  0.1679
  130PUPE   C3B 1649   3.367   6.711   4.698 -0.2169  0.0943 -0.0984
  130PUPE   C4B 1650   3.102   6.769   4.983  0.1329 -0.3322  0.1054
  131OAPE   NH3 1651   7.594   5.838   7.467 -0.2547 -0.0118  0.0844
  131OAPE   PO4 1652   7.964   6.024   7.458 -0.0701 -0.3760  0.0384
  131OAPE   GL1 1653   7.760   6.074   7.009 -0.1309  0.0085  0.0125
  131OAPE   GL2 1654   7.887   5.835   6.769 -0.0069  0.0385 -0.2933
  131OAPE   D1A 1655   7.429   6.320   6.747  0.3436  0.2197 -0.0557
  131OAPE   D2A 1656   7.624   6.315   6.375  0.2589 -0.2221 -0.1765
  131OAPE   D3A 1657   7.511   6.371   5.967  0.3464  0.0485  0.0134
  131OAPE   D4A 1658   7.659   6.858   5.703 -0.1103 -0.0764  0.2078
  131OAPE   C5A 1659   8.120   6.827   5.569 -0.0611 -0.0423  0.1687
  131OAPE   C1B 1660   7.633   5.827   6.556  0.1316  0.3215  0.0861
  131OAPE   D2B 1661   7.581   5.889   6.065  0.0666  0.0959  0.2801
  131OAPE   C3B 1662   7.370   5.594   5.881 -0.0926  0.0238  0.0410
  131OAPE   C4B 1663   7.337   5.308   5.500 -0.0490  0.2336 -0.1624
  132OAPE   NH3 1664   2.757   0.766   8.343 -0.1774 -0.1509  0.0261
  132OAPE   PO4 1665   2.554   0.741   8.066  0.3098  0.1096 -0.0337
  132OAPE   GL1 1666   2.762   0.728   7.775 -0.3796 -0.0750  0.3046
  132OAPE   GL2 1667   2.715   0.993   7.642  0.2834 -0.0043  0.4529
  132OAPE   D1A 1668   3.153   0.476   7.589 -0.1366 -0.1325 -0.0391
  132OAPE   D2A 1669   3.085   0.737   7.218  0.1001 -0.0340  0.0331
  132OAPE   D3A 1670   3.386   0.832   6.799  0.2677  0.0245 -0.2676
  132OAPE   D4A 1671   3.571   0.618   7.171  0.3753  0.2581  0.4358
  132OAPE   C5A 1672   3.818   0.985   7.381  0.2639  0.2650 -0.1990
  132OAPE   C1B 1673   2.990   1.175   7.389 -0.1219 -0.2851 -0.1088
  132OAPE   D2B 1674   3.363   1.214   7.172  0.1110 -0.0295 -0.0075
  132OAPE   C3B 1675   3.465   1.341   6.734  0.1500  0.0063  0.0585
  132OAPE   C4B 1676   3.353   1.642   6.366  0.0986 -0.0813  0.0914
  133OAPE   NH3 1677   5.541   3.323   8.358  0.0216  0.0826  0.3174
  133OAPE   PO4 1678   5.277   3.460   8.514 -0.1272  0.1333 -0.1523
  133OAPE   GL1 1679   5.019   3.225   8.333 -0.3279 -0.2939  0.1967
  133OAPE   GL2 1680   4.796   3.322   8.588  0.0475  0.0294  0.1099
  133OAPE   D1A 1681   4.656   2.833   8.294 -0.2260 -0.2939 -0.0765
  133OAPE   D2A 1682   4.912   2.542   8.464 -0.1798 -0.0802 -0.2641
  133OAPE   D3A 1683   5.320   2.546   8.244 -0.0008  0.3172 -0.1649
  133OAPE   D4A 1684   4.895   2.464   8.005  0.1847  0.1355 -0.1274
  133OAPE   C5A 1685   4.839   2.337   7.602 -0.1338  0.1538 -0.3132
  133OAPE   C1B 1686   4.747   2.895   8.796  0.0312 -0.4035  0.0413
  133OAPE   D2B 1687   4.538   2.501   8.808  0.1177 -0.0633  0.0557
  133OAPE   C3B 1688   4.339   2.321   9.217 -0.0750 -0.1224  0.0089
  133OAPE   C4B 1689   4.274   1.989   9.605  0.4207 -0.1641 -0.2322
  134OAPE   NH3 1690   2.087   0.382   7.114 -0.0794 -0.0570  0.1433
  134OAPE   PO4 1691   2.346   0.255   7.120 -0.1215 -0.2338  0.2972
  134OAPE   GL1 1692   2.731   0.347   6.914 -0.2850  0.0083  0.1300
  134OAPE   GL2 1693   2.786   0.481   6.725 -0.0374  0.0057  0.2004
  134OAPE   D1A 1694   2.893   0.006   6.664 -0.1348  0.1590 -0.0889
  134OAPE   D2A 1695   3.051  -0.059   6.282  0.2138  0.4689 -0.3559
  134OAPE   D3A 1696   3.405   0.029   6.283 -0.0634 -0.0184 -0.0151
  134OAPE   D4A 1697   3.351   0.379   6.165  0.0192 -0.1623  0.1433
  134OAPE   C5A 1698   3.516   0.736   6.265 -0.0624  0.1341 -0.1965
  134OAPE   C1B 1699   3.039   0.690   6.415  0.0094 -0.1380  0.2141
  134OAPE   D2B 1700   3.130   0.822   5.996  0.1418  0.1635 -0.1177
  134OAPE   C3B 1701   3.357   1.157   5.887 -0.2075  0.3086 -0.0788
  134OAPE   C4B 1702   3.632   1.254   5.572 -0.0016 -0.2361  0.2406
  135OAPE   NH3 1703   0.778   4.218   2.862 -0.0146  0.2131 -0.1467
  135OAPE   PO4 1704   1.185   4.120   3.102 -0.1079  0.0390  0.0005
  135OAPE   GL1 1705   1.198   4.225   3.543  0.0595  0.0201 -0.3308
  135OAPE   GL2 1706   0.998   4.043   3.710 -0.0568 -0.1681 -0.2653
  135OAPE   D1A 1707   0.973   4.593   3.821 -0.0778  0.1165 -0.2003
  135OAPE   D2A 1708   0.960   4.869   4.161  0.0471  0.0450 -0.2248
  135OAPE   D3A 1709   0.842   4.909   4.495  0.1282  0.2666 -0.0333
  135OAPE   D4A 1710   1.221   5.166   4.781 -0.1899 -0.0953  0.6039
  135OAPE   C5A 1711   1.184   5.479   5.096 -0.0977  0.2510  0.0249
  135OAPE   C1B 1712   0.722   4.227   4.019  0.0453 -0.2915 -0.0356
  135OAPE   D2B 1713   0.556   4.461   4.281  0.0219 -0.0844 -0.0821
  135OAPE   C3B 1714   0.559   4.621   4.792 -0.0258 -0.4119 -0.0882
  135OAPE   C4B 1715   0.915   4.832   4.981 -0.0157  0.1608 -0.0915
  136OAPE   NH3 1716   4.618   3.185   4.223  0.1283  0.2001  0.2163
  136OAPE   PO4 1717   4.338   2.870   4.117 -0.1469 -0.0288 -0.3144
  136OAPE   GL1 1718   4.399   2.865   4.574 -0.1416  0.0032 -0.1845
  136OAPE   GL2 1719   4.692   2.891   4.715  0.4774  0.0953  0.2412
  136OAPE   D1A 1720   4.075   3.008   4.904 -0.2087 -0.0545  0.0798
  136OAPE   D2A 1721   4.022   2.744   5.285  0.1918 -0.2360  0.0951
  136OAPE   D3A 1722   4.061   2.655   5.726  0.2461 -0.1173 -0.3010
  136OAPE   D4A 1723   3.909   3.145   5.710  0.0455  0.5080  0.0586
  136OAPE   C5A 1724   3.836   3.234   5.345 -0.1666 -0.3447  0.1474
  136OAPE   C1B 1725   4.515   3.011   5.144 -0.1258  0.1240  0.1785
  136OAPE   D2B 1726   4.392   3.021   5.609  0.1466  0.3585  0.1485
  136OAPE   C3B 1727   4.376   3.209   5.994 -0.0920  0.2072  0.1304
  136OAPE   C4B 1728   4.344   3.406   6.383  0.2444  0.1130 -0.1893
  137OAPE   NH3 1729   6.140   1.115   3.967  0.0208  0.0777  0.0298
  137OAPE   PO4 1730   6.096   0.837   3.886 -0.1365 -0.1350  0.2061
  137OAPE   GL1 1731   6.317   0.614   4.082 -0.0199  0.1968 -0.2143
  137OAPE   GL2 1732   6.444   0.346   3.829 -0.2822 -0.0076 -0.0849
  137OAPE   D1A 1733   6.268   0.204   4.257  0.2518 -0.1987 -0.0995
  137OAPE   D2A 1734   6.294  -0.279   4.250 -0.0639 -0.0815  0.2464
  137OAPE   D3A 1735   6.330  -0.125   4.712  0.2888  0.0156 -0.0131
  137OAPE   D4A 1736   6.152  -0.157   5.200  0.1199 -0.3964 -0.2202
  137OAPE   C5A 1737   6.074  -0.556   5.333  0.2068 -0.1380 -0.1357
  137OAPE   C1B 1738   6.763   0.209   4.239  0.0237 -0.1591 -0.0161
  137OAPE   D2B 1739   6.885  -0.132   4.516 -0.1811 -0.0237  0.3312
  137OAPE   C3B 1740   6.762  -0.205   4.869 -0.0646  0.1207 -0.0220
  137OAPE   C4B 1741   6.566  -0.544   5.074  0.1185  0.2110  0.0997
  138OAPE   NH3 1742   3.794   1.359   3.854 -0.2271  0.0215  0.1078
  138OAPE   PO4 1743   3.724   1.751   3.999 -0.3731 -0.0280 -0.3993
  138OAPE   GL1 1744   3.430   1.718   4.357 -0.2437 -0.0618  0.2138
  138OAPE   GL2 1745   3.560   1.715   4.717  0.2293 -0.5304  0.1990
  138OAPE   D1A 1746   3.214   1.341   4.549  0.2261 -0.0278  0.0756
  138OAPE   D2A 1747   3.208   0.952   4.414  0.2065  0.0555  0.2170
  138OAPE   D3A 1748   3.275   0.939   4.920  0.1305  0.1027 -0.3295
  138OAPE   D4A 1749   3.456   1.293   5.084 -0.2525  0.3180 -0.1328
  138OAPE   C5A 1750   3.187   1.378   5.367  0.0753  0.0347  0.1938
  138OAPE   C1B 1751   3.540   1.765   5.136  0.2010  0.0528 -0.0250
  138OAPE   D2B 1752   3.754   1.775   5.555  0.0209  0.0822  0.0978
  138OAPE   C3B 1753   3.563   1.684   5.901 -0.1303 -0.1620  0.1376
  138OAPE   C4B 1754   3.111   1.565   5.920  0.0640  0.2161  0.0152
  139CHOL   ROH 1755   4.584   2.129   8.431  0.3112  0.0921 -0.1613
  139CHOL    R1 1756   4.467   2.367   8.333  0.1617  0.0524 -0.0762
  139CHOL    R2 1757   4.196   2.392   8.288  0.1304 -0.0451  0.1059
  139CHOL    R3 1758   4.221   2.608   8.451  0.1521 -0.0334  0.0905
  139CHOL    R4 1759   3.961   2.644   8.319 -0.0424 -0.2322  0.3823
  139CHOL    R5 1760   4.125   2.788   8.325 -0.1382 -0.0994  0.1996
  139CHOL    C1 1761   3.848   2.994   8.490 -0.1228 -0.3301  0.5289
  139CHOL    C2 1762   3.622   2.918   8.699 -0.0155  0.3999 -0.0543
  140CHOL   ROH 1763   7.954   3.749   5.563 -0.0157  0.1091 -0.1157
  140CHOL    R1 1764   7.682   3.732   5.486  0.0219  0.0561 -0.2421
  140CHOL    R2 1765   7.591   3.554   5.296  0.1063 -0.1304 -0.1122
  140CHOL    R3 1766   7.420   3.480   5.494 -0.0016  0.0842 -0.1234
  140CHOL    R4 1767   7.317   3.347   5.254 -0.0178  0.0268 -0.0816
  140CHOL    R5 1768   7.205   3.477   5.389  0.0269  0.1701 -0.1825
  140CHOL    C1 1769   6.996   3.159   5.416 -0.1915  0.3198 -0.0743
  140CHOL    C2 1770   6.777   2.915   5.316  0.0512 -0.1250  0.0352
  141CHOL   ROH 1771   0.197   7.633   3.978  0.0736 -0.1941 -0.0174
  141CHOL    R1 1772   0.234   7.497   4.223 -0.0197 -0.1090  0.0460
  141CHOL    R2 1773   0.201   7.620   4.468  0.0307  0.0189 -0.0043
  141CHOL    R3 1774   0.030   7.413   4.513 -0.0899  0.1337  0.0673
  141CHOL    R4 1775   0.161   7.459   4.772  0.1281 -0.0337 -0.0197
  141CHOL    R5 1776   0.149   7.269   4.664 -0.0904  0.0060 -0.0580
  141CHOL    C1 1777  -0.023   7.171   4.990  0.0716  0.0435  0.0386
  141CHOL    C2 1778  -0.252   7.132   5.318  0.1549  0.1073  0.0707
  142CHOL   ROH 1779   5.489   4.512   6.954 -0.0083  0.0970 -0.0375
  142CHOL    R1 1780   5.359   4.380   6.740 -0.0620 -0.0069  0.0586
  142CHOL    R2 1781   5.484   4.329   6.498 -0.2168  0.1500 -0.0541
  142CHOL    R3 1782   5.407   4.074   6.550  0.0823  0.0623 -0.0201
  142CHOL    R4 1783   5.425   4.088   6.258 -0.0303  0.0794 -0.0314
  142CHOL    R5 1784   5.253   4.021   6.374  0.0782 -0.1098  0.0298
  142CHOL    C1 1785   5.318   3.708   6.165  0.3590 -0.0440  0.0137
  142CHOL    C2 1786   5.391   3.529   5.899  0.1866 -0.1353  0.2364
  143CHOL   ROH 1787   3.582   2.441   5.894 -0.2062  0.0003 -0.0811
  143CHOL    R1 1788   3.449   2.205   5.813 -0.2856  0.0321 -0.0483
  143CHOL    R2 1789   3.194   2.208   5.704 -0.2132  0.1215 -0.2337
  143CHOL    R3 1790   3.314   2.071   5.502 -0.1404 -0.0534 -0.0735
  143CHOL    R4 1791   3.027   2.017   5.470 -0.1277 -0.0228 -0.1768
  143CHOL    R5 1792   3.187   1.869   5.484 -0.1661 -0.0409  0.0118
  143CHOL    C1 1793   3.042   1.777   5.143 -0.0096 -0.2711  0.0067
  143CHOL    C2 1794   3.100   1.721   4.908 -0.0627  0.3654 -0.0628
  144CHOL   ROH 1795   4.182   5.853  12.799  0.0994 -0.0580  0.0685
  144CHOL    R1 1796   4.337   5.850  12.562  0.0368 -0.0050  0.0263
  144CHOL    R2 1797   4.230   5.784  12.316 -0.0146 -0.0130  0.0483
  144CHOL    R3 1798   4.334   6.024  12.243 -0.0913  0.0176  0.0401
  144CHOL    R4 1799   4.301   5.878  11.991  0.1549 -0.0770  0.0663
  144CHOL    R5 1800   4.484   5.972  12.064  0.0558  0.0408  0.1575
  144CHOL    C1 1801   4.441   6.158  11.733  0.1816 -0.0855  0.0690
  144CHOL    C2 1802   4.607   6.104  11.437 -0.0656 -0.0620 -0.2001
  145CHOL   ROH 1803   2.099   2.186   7.612  0.3506 -0.0247  0.2029
  145CHOL    R1 1804   2.313   2.183   7.427  0.1925  0.0029  0.0210
  145CHOL    R2 1805   2.473   1.959   7.387  0.2045  0.0469 -0.0811
  145CHOL    R3 1806   2.400   1.995   7.128 -0.0082 -0.0115 -0.0348
  145CHOL    R4 1807   2.644   1.836   7.114 -0.0226 -0.0623 -0.1798
  145CHOL    R5 1808   2.606   2.023   7.011 -0.0830 -0.0713 -0.2057
  145CHOL    C1 1809   2.675   1.797   6.711 -0.3545 -0.1807 -0.1939
  145CHOL    C2 1810   2.837   1.777   6.315  0.3438  0.1123 -0.3422
  146CHOL   ROH 1811   3.159   3.731   6.204  0.0438  0.1155  0.0168
  146CHOL    R1 1812   3.039   3.478   6.162  0.1625  0.0869 -0.1549
  146CHOL    R2 1813   3.181   3.241   6.176  0.1942  0.1238  0.0786
  146CHOL    R3 1814   2.988   3.174   6.356 -0.0726  0.0856 -0.2130
  146CHOL    R4 1815   3.163   2.940   6.344  0.1203  0.1894  0.1916
  146CHOL    R5 1816   2.947   2.942   6.315  0.1550  0.0328 -0.1796
  146CHOL    C1 1817   2.971   2.701   6.610 -0.1733  0.1918 -0.0163
  146CHOL    C2 1818   2.886   2.317   6.725  0.3097  0.2321 -0.2800
  147CHOL   ROH 1819   2.133   4.254   4.530  0.0833  0.2000 -0.2063
  147CHOL    R1 1820   2.118   4.453   4.731  0.0704  0.0668 -0.0730
  147CHOL    R2 1821   1.965   4.682   4.702  0.0742  0.0883  0.0689
  147CHOL    R3 1822   1.858   4.601   4.938  0.0564 -0.0698  0.0075
  147CHOL    R4 1823   1.996   4.852   5.002 -0.1585  0.0192  0.1338
  147CHOL    R5 1824   2.022   4.660   5.102 -0.0437  0.0072  0.0816
  147CHOL    C1 1825   1.913   4.874   5.398 -0.3107 -0.1694  0.1140
  147CHOL    C2 1826   2.204   4.964   5.646  0.1650 -0.0147  0.0546
  148CHOL   ROH 1827   2.819   1.014   6.732  0.1376 -0.0801 -0.0468
  148CHOL    R1 1828   2.982   1.216   6.845  0.0162 -0.0945  0.1560
  148CHOL    R2 1829   2.991   1.472   6.745  0.2915 -0.1463  0.0552
  148CHOL    R3 1830   2.931   1.541   7.001 -0.1382 -0.0041 -0.0743
  148CHOL    R4 1831   3.073   1.774   6.892  0.3922 -0.2079  0.1292
  148CHOL    R5 1832   3.122   1.665   7.075 -0.1111 -0.2308  0.2709
  148CHOL    C1 1833   3.064   2.014   7.218  0.0475 -0.1103  0.0507
  148CHOL    C2 1834   2.831   2.311   7.310  0.0262  0.0584  0.2148
  149CHOL   ROH 1835   6.139   0.596  10.084  0.1460  0.0345 -0.0635
  149CHOL    R1 1836   6.112   0.868  10.156  0.1642  0.0604 -0.1546
  149CHOL    R2 1837   6.086   0.952  10.418 -0.1282  0.1249 -0.2019
  149CHOL    R3 1838   6.298   1.109  10.355  0.0145  0.0286  0.0268
  149CHOL    R4 1839   6.150   1.262  10.556 -0.2122  0.1541 -0.2275
  149CHOL    R5 1840   6.211   1.331  10.359  0.0811  0.0610 -0.1755
  149CHOL    C1 1841   6.388   1.590  10.577 -0.1271  0.0808 -0.0275
  149CHOL    C2 1842   6.608   1.773  10.533 -0.0443 -0.0073 -0.2320
  150CHOL   ROH 1843   4.817   1.979   4.736  0.2686 -0.1146  0.1840
  150CHOL    R1 1844   4.814   2.142   4.967  0.2515 -0.0152  0.1140
  150CHOL    R2 1845   4.691   2.066   5.202  0.0589  0.1710  0.0769
  150CHOL    R3 1846   4.935   2.118   5.310  0.0363  0.0401  0.1952
  150CHOL    R4 1847   4.747   2.156   5.531 -0.0926  0.4811  0.0211
  150CHOL    R5 1848   4.895   2.299   5.462  0.1067  0.2535 -0.0344
  150CHOL    C1 1849   5.009   2.258   5.824 -0.2020  0.5388  0.0998
  150CHOL    C2 1850   4.987   2.590   6.235 -0.0861  0.0893  0.0360
  151CHOL   ROH 1851   3.335   3.111   5.238  0.1598  0.2144 -0.1760
  151CHOL    R1 1852   3.280   3.298   5.443  0.1549  0.2513 -0.2124
  151CHOL    R2 1853   3.367   3.264   5.703  0.0207  0.2264 -0.1767
  151CHOL    R3 1854   3.475   3.510   5.666  0.1513  0.1774 -0.1353
  151CHOL    R4 1855   3.482   3.470   5.956 -0.0729  0.2031 -0.1136
  151CHOL    R5 1856   3.395   3.639   5.851  0.0685  0.2318 -0.2019
  151CHOL    C1 1857   3.650   3.821   6.068 -0.0047  0.1436 -0.0380
  151CHOL    C2 1858   3.586   3.760   6.469  0.0414 -0.0229  0.3007
  152CHOL   ROH 1859   2.508   5.289   3.964  0.1750  0.0568 -0.1554
  152CHOL    R1 1860   2.363   5.427   4.164  0.1382 -0.0552 -0.1024
  152CHOL    R2 1861   2.450   5.445   4.425  0.1980 -0.0248 -0.1186
  152CHOL    R3 1862   2.421   5.712   4.383  0.0178 -0.0403 -0.0922
  152CHOL    R4 1863   2.407   5.680   4.674 -0.0236 -0.0761 -0.1075
  152CHOL    R5 1864   2.261   5.780   4.548 -0.0637 -0.1673 -0.1235
  152CHOL    C1 1865   2.354   6.068   4.780 -0.3219 -0.1205 -0.0761
  152CHOL    C2 1866   2.335   6.209   5.142  0.2295  0.0926 -0.1120
  153CHOL   ROH 1867   5.248   3.627   4.893 -0.1264  0.1416 -0.1338
  153CHOL    R1 1868   5.479   3.735   5.015 -0.0893 -0.0451 -0.0365
  153CHOL    R2 1869   5.576   3.986   4.953  0.1453 -0.1288 -0.0041
  153CHOL    R3 1870   5.559   4.023   5.222  0.0610 -0.1016 -0.0126
  153CHOL    R4 1871   5.695   4.263   5.123 -0.1110 -0.0013 -0.0270
  153CHOL    R5 1872   5.764   4.130   5.281 -0.0329  0.0766  0.0097
  153CHOL    C1 1873   5.748   4.459   5.473 -0.3394  0.0985 -0.0484
  153CHOL    C2 1874   5.875   4.697   5.851  0.1051  0.0095 -0.0596
  154CHOL   ROH 1875   0.859   2.394   6.624 -0.0567 -0.1525  0.0708
  154CHOL    R1 1876   0.790   2.440   6.353 -0.0288 -0.0371  0.0826
  154CHOL    R2 1877   0.873   2.664   6.214  0.1217 -0.0570  0.1392
  154CHOL    R3 1878   0.968   2.479   6.038 -0.0041 -0.0775  0.0913
  154CHOL    R4 1879   0.892   2.708   5.872  0.0910 -0.0065  0.1439
  154CHOL    R5 1880   0.827   2.502   5.846 -0.0233  0.0318  0.1174
  154CHOL    C1 1881   0.992   2.562   5.507 -0.0449  0.0036  0.1018
  154CHOL    C2 1882   0.805   2.614   5.078  0.1819 -0.1064  0.0077
  155CHOL   ROH 1883   6.274   0.095   7.057  0.1421  0.0935 -0.0938
  155CHOL    R1 1884   6.277   0.206   6.796  0.1395 -0.0331 -0.1493
  155CHOL    R2 1885   6.323   0.054   6.570 -0.0412 -0.1788 -0.0968
  155CHOL    R3 1886   6.088   0.162   6.488  0.0081 -0.0490 -0.0655
  155CHOL    R4 1887   6.220   0.077   6.241 -0.0643 -0.0805 -0.0824
  155CHOL    R5 1888   6.143   0.276   6.285  0.0422 -0.0514 -0.0527
  155CHOL    C1 1889   5.939   0.192   5.973 -0.0315  0.0986 -0.0446
  155CHOL    C2 1890   5.656   0.452   5.852 -0.0059  0.1925  0.1082
  156CHOL   ROH 1891   0.978   1.172   6.484 -0.2837 -0.0497  0.0349
  156CHOL    R1 1892   1.015   1.413   6.340 -0.0189 -0.1115 -0.0071
  156CHOL    R2 1893   1.134   1.422   6.091 -0.1839 -0.3132 -0.0972
  156CHOL    R3 1894   0.905   1.551   6.022 -0.0448  0.0320  0.0637
  156CHOL    R4 1895   1.067   1.550   5.777 -0.2476 -0.2813 -0.0708
  156CHOL    R5 1896   0.977   1.724   5.873  0.1037 -0.1145 -0.0355
  156CHOL    C1 1897   0.813   1.747   5.529 -0.1541  0.0613  0.0956
  156CHOL    C2 1898   0.476   1.772   5.384 -0.0750 -0.1675 -0.2018
  157CHOL   ROH 1899   6.360   1.232   7.182  0.2373  0.1204 -0.0859
  157CHOL    R1 1900   6.187   1.348   6.991  0.0319 -0.1042 -0.0391
  157CHOL    R2 1901   6.273   1.531   6.804 -0.2876  0.1346  0.0457
  157CHOL    R3 1902   6.161   1.357   6.628  0.0257  0.0086 -0.0379
  157CHOL    R4 1903   6.244   1.585   6.464 -0.3872  0.2614  0.0728
  157CHOL    R5 1904   6.045   1.496   6.472 -0.2367 -0.1133  0.0357
  157CHOL    C1 1905   6.122   1.452   6.101 -0.1511  0.2170  0.0101
  157CHOL    C2 1906   6.242   1.291   5.730  0.1943  0.0277  0.0977
  158CHOL   ROH 1907   0.006   4.870   3.703  0.1342  0.1230 -0.0030
  158CHOL    R1 1908   0.055   4.778   3.966 -0.0773  0.0553  0.0142
  158CHOL    R2 1909   0.275   4.857   4.114  0.0060 -0.2706  0.0738
  158CHOL    R3 1910   0.086   4.927   4.297  0.0554  0.0200  0.0177
  158CHOL    R4 1911   0.328   4.878   4.454 -0.0444 -0.2822  0.0824
  158CHOL    R5 1912   0.133   4.788   4.486 -0.1776 -0.0112  0.0542
  158CHOL    C1 1913   0.183   4.956   4.825 -0.0274 -0.0162  0.0347
  158CHOL    C2 1914   0.453   5.062   5.188  0.3125 -0.2793 -0.0312
  159CHOL   ROH 1915   6.653   1.249   6.841  0.0264  0.0722  0.0104
  159CHOL    R1 1916   6.592   1.325   6.576  0.0083  0.0195 -0.0006
  159CHOL    R2 1917   6.738   1.515   6.438 -0.0609  0.0635 -0.0138
  159CHOL    R3 1918   6.760   1.317   6.253  0.0270  0.0525  0.0081
  159CHOL    R4 1919   6.823   1.563   6.106 -0.0488  0.0612 -0.0110
  159CHOL    R5 1920   6.674   1.414   6.052  0.0097  0.0014 -0.0095
  159CHOL    C1 1921   6.893   1.406   5.740  0.0409  0.0496  0.0112
  159CHOL    C2 1922   6.855   1.340   5.306  0.3258 -0.0927  0.0226
  160CHOL   ROH 1923   1.445   1.222   6.766  0.1710  0.2402  0.2807
  160CHOL    R1 1924   1.406   1.290   6.494 -0.0037  0.0285  0.2494
  160CHOL    R2 1925   1.475   1.537   6.391 -0.2108  0.0077  0.0437
  160CHOL    R3 1926   1.617   1.388   6.213 -0.1988 -0.0274  0.0830
  160CHOL    R4 1927   1.632   1.663   6.110  0.1356  0.0042  0.2312
  160CHOL    R5 1928   1.566   1.486   6.000  0.0663  0.1232  0.0895
  160CHOL    C1 1929   1.857   1.597   5.780  0.3486 -0.0307  0.3772
  160CHOL    C2 1930   1.918   1.842   5.423  0.2772  0.1474 -0.0180
  161CHOL   ROH 1931   3.612   2.107   6.219 -0.2447 -0.0574  0.1500
  161CHOL    R1 1932   3.687   2.118   6.492 -0.1277  0.0295  0.1154
  161CHOL    R2 1933   3.947   2.086   6.576 -0.0892  0.0645  0.0139
  161CHOL    R3 1934   3.904   2.325   6.698 -0.0449  0.1013 -0.0418
  161CHOL    R4 1935   4.177   2.250   6.775 -0.0428  0.0934 -0.0630
  161CHOL    R5 1936   4.014   2.304   6.910 -0.0162  0.1460 -0.0531
  161CHOL    C1 1937   4.270   2.570   7.006  0.0257  0.1448 -0.1601
  161CHOL    C2 1938   4.432   2.475   7.385 -0.1874  0.2239 -0.1210
  162CHOL   ROH 1939   0.750   7.316   6.669 -0.0922  0.1355 -0.1844
  162CHOL    R1 1940   0.829   7.204   6.421  0.0807  0.0754 -0.1049
  162CHOL    R2 1941   0.727   7.291   6.179 -0.0029 -0.2017 -0.1787
  162CHOL    R3 1942   0.990   7.321   6.117 -0.0286  0.0914 -0.1553
  162CHOL    R4 1943   0.856   7.273   5.859  0.0683 -0.1459 -0.1529
  162CHOL    R5 1944   1.027   7.163   5.940  0.1870  0.0834 -0.0997
  162CHOL    C1 1945   1.178   7.291   5.614  0.0856  0.1618 -0.1158
  162CHOL    C2 1946   1.440   7.137   5.437 -0.1116 -0.3581  0.2221
  163CHOL   ROH 1947   0.309   6.438   6.724  0.1667 -0.0633  0.2089
  163CHOL    R1 1948   0.365   6.355   6.459 -0.1261  0.1158  0.0856
  163CHOL    R2 1949   0.535   6.144   6.402  0.0642  0.3503 -0.2540
  163CHOL    R3 1950   0.321   6.052   6.262 -0.0391  0.1354  0.0360
  163CHOL    R4 1951   0.535   6.074   6.063 -0.2157 -0.0564 -0.1769
  163CHOL    R5 1952   0.336   6.162   6.050 -0.2445 -0.1148 -0.1131
  163CHOL    C1 1953   0.333   5.947   5.735 -0.4757 -0.4949  0.1402
  163CHOL    C2 1954   0.447   6.060   5.349 -0.1594 -0.1311  0.1345
  164CHOL   ROH 1955   4.843   7.063   7.002  0.1428  0.0475 -0.2053
  164CHOL    R1 1956   4.622   7.130   6.838  0.1394 -0.0393 -0.2352
  164CHOL    R2 1957   4.509   7.382   6.837 -0.1246 -0.1580 -0.0522
  164CHOL    R3 1958   4.554   7.366   6.570  0.0004  0.1332 -0.0535
  164CHOL    R4 1959   4.422   7.625   6.608 -0.3589 -0.0600  0.1354
  164CHOL    R5 1960   4.360   7.467   6.471 -0.1028 -0.0294 -0.0313
  164CHOL    C1 1961   4.413   7.752   6.223 -0.3780  0.2705  0.2433
  164CHOL    C2 1962   4.338   7.971   5.889 -0.1159  0.2964  0.1020
  165CHOL   ROH 1963   6.343   2.759   4.222 -0.1866 -0.1095  0.0763
  165CHOL    R1 1964   6.333   2.823   4.497 -0.1947 -0.1074  0.0765
  165CHOL    R2 1965   6.165   2.694   4.675 -0.1537 -0.1543  0.0885
  165CHOL    R3 1966   6.396   2.651   4.812 -0.1336 -0.0865  0.0745
  165CHOL    R4 1967   6.183   2.610   5.009 -0.1011 -0.1374  0.0892
  165CHOL    R5 1968   6.354   2.744   5.029 -0.1395 -0.0929  0.0724
  165CHOL    C1 1969   6.410   2.521   5.333 -0.0517 -0.0640  0.0765
  165CHOL    C2 1970   6.155   2.676   5.610  0.0622 -0.1488 -0.0102
  166CHOL   ROH 1971   4.144   5.441   4.212  0.1381 -0.0762  0.0517
  166CHOL    R1 1972   4.292   5.486   4.449  0.0099  0.1966  0.0854
  166CHOL    R2 1973   4.195   5.637   4.659 -0.3441 -0.0206  0.0948
  166CHOL    R3 1974   4.251   5.414   4.804  0.0850  0.0617  0.0659
  166CHOL    R4 1975   4.098   5.585   4.986 -0.2735 -0.2748  0.0757
  166CHOL    R5 1976   4.293   5.496   5.025 -0.0996  0.1062  0.0808
  166CHOL    C1 1977   4.094   5.345   5.313  0.1706 -0.3456  0.0376
  166CHOL    C2 1978   3.838   5.089   5.480 -0.0603 -0.0535 -0.1097
  167CHOL   ROH 1979   1.424   7.279   3.906 -0.0252  0.4047  0.0899
  167CHOL    R1 1980   1.524   7.180   4.152  0.0162  0.5766  0.1397
  167CHOL    R2 1981   1.499   7.319   4.389 -0.5081  0.4591  0.1455
  167CHOL    R3 1982   1.386   7.088   4.475 -0.0258  0.1535  0.0119
  167CHOL    R4 1983   1.496   7.210   4.717 -0.5359  0.4456  0.1439
  167CHOL    R5 1984   1.534   7.008   4.645  0.0402  0.5151  0.1506
  167CHOL    C1 1985   1.388   6.930   4.989 -0.0993  0.1509  0.0176
  167CHOL    C2 1986   1.470   6.661   5.372  0.2458 -0.2397 -0.0643
  168CHOL   ROH 1987   6.250   6.289   6.434  0.0650  0.3633  0.0988
  168CHOL    R1 1988   6.315   6.336   6.163  0.0483  0.1695  0.0599
  168CHOL    R2 1989   6.182   6.213   5.954 -0.0337  0.1025  0.1557
  168CHOL    R3 1990   6.146   6.469   5.870  0.0685  0.0671 -0.0008
  168CHOL    R4 1991   6.160   6.311   5.623  0.0888 -0.0913  0.0884
  168CHOL    R5 1992   6.280   6.486   5.672  0.1333 -0.0951  0.0223
  168CHOL    C1 1993   6.113   6.608   5.351  0.2562 -0.2373 -0.0976
  168CHOL    C2 1994   5.961   6.834   4.976  0.1687  0.1319 -0.2112
  169CHOL   ROH 1995   5.945   0.876   4.364 -0.1098 -0.0221 -0.0472
  169CHOL    R1 1996   6.134   0.822   4.567 -0.1519 -0.0427 -0.0131
  169CHOL    R2 1997   6.190   0.566   4.654 -0.2112 -0.0477  0.0131
  169CHOL    R3 1998   6.446   0.638   4.596 -0.1895 -0.0968  0.0490
  169CHOL    R4 1999   6.471   0.399   4.765 -0.2552 -0.0175  0.1719
  169CHOL    R5 2000   6.567   0.592   4.798 -0.2488 -0.0093  0.1048
  169CHOL    C1 2001   6.875   0.369   4.776 -0.2603 -0.0459  0.2982
  169CHOL    C2 2002   7.071   0.252   4.967  0.0608 -0.1790  0.2408
  170CHOL   ROH 2003   4.410   0.482   7.269 -0.0518 -0.1612  0.0200
  170CHOL    R1 2004   4.227   0.688   7.202  0.0155 -0.0916  0.0486
  170CHOL    R2 2005   4.282   0.879   7.011  0.0453 -0.1335  0.0168
  170CHOL    R3 2006   4.047   0.794   6.904 -0.0191 -0.0448  0.0858
  170CHOL    R4 2007   4.114   1.037   6.753 -0.0137 -0.0215  0.1228
  170CHOL    R5 2008   3.927   0.996   6.858  0.0150  0.0001  0.1856
  170CHOL    C1 2009   3.795   1.049   6.504 -0.1085  0.1270  0.2492
  170CHOL    C2 2010   3.835   1.256   6.113 -0.1463 -0.0208 -0.1550
  171CHOL   ROH 2011   1.410   6.039   6.603 -0.0604  0.0018  0.1316
  171CHOL    R1 2012   1.422   6.123   6.333  0.0198 -0.0721  0.1111
  171CHOL    R2 2013   1.587   6.003   6.147  0.0943 -0.1098  0.1956
  171CHOL    R3 2014   1.355   5.976   6.006  0.1405 -0.1713  0.1318
  171CHOL    R4 2015   1.561   6.026   5.803  0.1619 -0.0378  0.1954
  171CHOL    R5 2016   1.374   6.137   5.829  0.1132 -0.1236  0.1762
  171CHOL    C1 2017   1.329   6.014   5.471  0.2446 -0.0535  0.1354
  171CHOL    C2 2018   1.484   6.102   5.011 -0.1970 -0.3288  0.0126
  172CHOL   ROH 2019   5.246   5.438   6.705 -0.1074  0.0198 -0.0481
  172CHOL    R1 2020   5.205   5.412   6.427 -0.1368  0.0426 -0.0471
  172CHOL    R2 2021   5.027   5.570   6.287 -0.0545  0.1494 -0.0422
  172CHOL    R3 2022   5.245   5.622   6.132 -0.0275  0.0209 -0.0465
  172CHOL    R4 2023   5.016   5.660   5.953  0.0097 -0.0359 -0.0944
  172CHOL    R5 2024   5.189   5.532   5.918 -0.0141 -0.0861 -0.0013
  172CHOL    C1 2025   5.214   5.761   5.614  0.0724 -0.2644 -0.1288
  172CHOL    C2 2026   4.968   5.891   5.369  0.0326 -0.1259 -0.1254
  173CHOL   ROH 2027   5.765   1.328   4.319  0.0255  0.1272 -0.0449
  173CHOL    R1 2028   5.699   1.230   4.576  0.0247  0.1222 -0.0475
  173CHOL    R2 2029   5.682   1.393   4.798 -0.0239  0.1243 -0.0558
  173CHOL    R3 2030   5.434   1.284   4.820 -0.0047  0.0768 -0.0681
  173CHOL    R4 2031   5.505   1.364   5.094  0.0989 -0.1888 -0.0090
  173CHOL    R5 2032   5.440   1.166   5.029  0.0931 -0.1345 -0.1844
  173CHOL    C1 2033   5.169   1.244   5.286  0.1884 -0.4156  0.0066
  173CHOL    C2 2034   5.184   1.314   5.707 -0.0609 -0.0705 -0.0387
  174CHOL   ROH 2035   3.458   6.853   5.609  0.0311 -0.0651 -0.2161
  174CHOL    R1 2036   3.663   7.013   5.496  0.0572 -0.0159 -0.1029
  174CHOL    R2 2037   3.695   7.280   5.560 -0.0805  0.0124 -0.1324
  174CHOL    R3 2038   3.949   7.202   5.619 -0.0964  0.1089  0.0658
  174CHOL    R4 2039   3.972   7.488   5.558 -0.1307  0.0789 -0.0729
  174CHOL    R5 2040   4.086   7.326   5.467 -0.0343  0.0603  0.0855
  174CHOL    C1 2041   4.371   7.535   5.612 -0.1749  0.2082  0.1479
  174CHOL    C2 2042   4.726   7.570   5.741  0.3030  0.0413 -0.0216
  175CHOL   ROH 2043   4.262   4.429  10.107 -0.0556  0.0208 -0.0368
  175CHOL    R1 2044   4.286   4.290  10.353  0.1187 -0.0745 -0.1062
  175CHOL    R2 2045   4.086   4.290  10.543  0.3957  0.1592  0.1942
  175CHOL    R3 2046   4.110   4.020  10.521 -0.0120  0.1247  0.0832
  175CHOL    R4 2047   4.037   4.065  10.801  0.3513  0.1532  0.1810
  175CHOL    R5 2048   4.208   3.951  10.729  0.1182 -0.0747 -0.0392
  175CHOL    C1 2049   4.031   3.681  10.931 -0.0573  0.1172  0.0689
  175CHOL    C2 2050   4.101   3.521  11.291 -0.0335 -0.1457  0.1926
  176CHOL   ROH 2051   7.016   2.295   7.082 -0.1563 -0.1060  0.0573
  176CHOL    R1 2052   6.859   2.489   6.947 -0.0212 -0.0904 -0.0777
  176CHOL    R2 2053   6.851   2.508   6.672  0.0200 -0.2558 -0.0869
  176CHOL    R3 2054   6.583   2.488   6.711  0.0000 -0.0599 -0.1047
  176CHOL    R4 2055   6.617   2.481   6.419  0.0398 -0.2950 -0.1024
  176CHOL    R5 2056   6.487   2.615   6.532  0.1057 -0.1274 -0.2151
  176CHOL    C1 2057   6.228   2.446   6.309  0.0326 -0.1340 -0.1282
  176CHOL    C2 2058   5.995   2.475   6.097 -0.1738 -0.0649 -0.1608
  177CHOL   ROH 2059   3.754   1.269   4.349 -0.2186 -0.3122 -0.0335
  177CHOL    R1 2060   3.696   1.106   4.573 -0.1240 -0.0798  0.1650
  177CHOL    R2 2061   3.864   0.903   4.656 -0.2081 -0.1540  0.1512
  177CHOL    R3 2062   3.851   1.033   4.894  0.1553  0.0555  0.0650
  177CHOL    R4 2063   3.951   0.766   4.961 -0.1212 -0.0237  0.1860
  177CHOL    R5 2064   3.778   0.866   5.050  0.0734  0.2639  0.2582
  177CHOL    C1 2065   3.989   0.809   5.363  0.2705  0.2489  0.1251
  177CHOL    C2 2066   3.902   0.398   5.613 -0.0852  0.1744 -0.1671
  178CHOL   ROH 2067   6.942   6.763   3.533 -0.0624  0.0675 -0.1500
  178CHOL    R1 2068   7.057   6.684   3.779 -0.1284 -0.0130 -0.1459
  178CHOL    R2 2069   7.119   6.864   3.980 -0.0407 -0.0618 -0.1351
  178CHOL    R3 2070   6.965   6.699   4.131 -0.1463  0.0192 -0.1508
  178CHOL    R4 2071   7.162   6.808   4.318 -0.0749 -0.1142 -0.1383
  178CHOL    R5 2072   7.119   6.597   4.284 -0.2056 -0.0891 -0.1573
  178CHOL    C1 2073   7.043   6.620   4.657 -0.1941 -0.0687 -0.1548
  178CHOL    C2 2074   6.968   6.347   4.929  0.0890 -0.2268  0.1950
  179CHOL   ROH 2075   2.145   0.701   4.079  0.0034 -0.1773 -0.0792
  179CHOL    R1 2076   2.189   0.481   4.251 -0.0994 -0.1663 -0.0384
  179CHOL    R2 2077   2.284   0.510   4.508  0.0493 -0.1724 -0.0918
  179CHOL    R3 2078   2.062   0.367   4.573 -0.0423  0.0316  0.0561
  179CHOL    R4 2079   2.250   0.317   4.793  0.0895 -0.1957 -0.1026
  179CHOL    R5 2080   2.148   0.166   4.673 -0.1564 -0.0738 -0.0537
  179CHOL    C1 2081   2.021   0.071   5.020  0.0271 -0.0178  0.0298
  179CHOL    C2 2082   1.726  -0.188   5.064 -0.0900 -0.0778 -0.1801
  180CHOL   ROH 2083   7.180   2.977   5.776 -0.1568  0.3204 -0.1851
  180CHOL    R1 2084   7.031   2.739   5.808  0.1007  0.1305 -0.3519
  180CHOL    R2 2085   6.783   2.734   5.930  0.2937 -0.2902  0.0579
  180CHOL    R3 2086   6.707   2.612   5.699  0.0240  0.0542 -0.0431
  180CHOL    R4 2087   6.549   2.481   5.908  0.4098 -0.3917 -0.0195
  180CHOL    R5 2088   6.676   2.383   5.761  0.2527 -0.0731 -0.3798
  180CHOL    C1 2089   6.341   2.219   5.679  0.2242 -0.1274 -0.1593
  180CHOL    C2 2090   6.048   2.098   5.474 -0.2517  0.0249 -0.1751
  181CHOL   ROH 2091   0.472   1.826   4.055 -0.0693  0.2772 -0.2073
  181CHOL    R1 2092   0.334   1.974   4.253 -0.0890 -0.0017 -0.0068
  181CHOL    R2 2093   0.263   1.867   4.497  0.3639 -0.1918  0.0488
  181CHOL    R3 2094   0.397   2.082   4.594  0.1293  0.0023 -0.0467
  181CHOL    R4 2095   0.219   1.999   4.813  0.3415 -0.2056  0.0520
  181CHOL    R5 2096   0.233   2.199   4.726  0.0355 -0.1941  0.0157
  181CHOL    C1 2097   0.319   2.279   5.089  0.1083 -0.0315 -0.0358
  181CHOL    C2 2098   0.582   2.296   5.391 -0.6283 -0.1281 -0.2338
  182CHOL   ROH 2099   0.600   1.295   4.243 -0.0586  0.1189  0.1761
  182CHOL    R1 2100   0.736   1.196   4.470 -0.0005  0.0607  0.1154
  182CHOL    R2 2101   1.004   1.128   4.465  0.0401  0.2373  0.0759
  182CHOL    R3 2102   1.019   1.301   4.675 -0.0712  0.1102  0.1911
  182CHOL    R4 2103   1.276   1.160   4.676  0.0878  0.3726 -0.0040
  182CHOL    R5 2104   1.138   1.179   4.843  0.1204  0.1100  0.0643
  182CHOL    C1 2105   1.448   1.341   4.996  0.0110  0.3321  0.0575
  182CHOL    C2 2106   1.577   1.436   5.372 -0.4045  0.1655 -0.2426
  183CHOL   ROH 2107   7.739   0.504   6.592 -0.0506 -0.0524  0.0703
  183CHOL    R1 2108   7.602   0.481   6.345 -0.0219  0.0531  0.0433
  183CHOL    R2 2109   7.504   0.701   6.207  0.1494  0.1291  0.0354
  183CHOL    R3 2110   7.651   0.597   6.004  0.1201  0.0400  0.0597
  183CHOL    R4 2111   7.489   0.805   5.878  0.1197 -0.0070 -0.0068
  183CHOL    R5 2112   7.503   0.597   5.816  0.1022 -0.0301  0.0763
  183CHOL    C1 2113   7.619   0.769   5.496  0.0750 -0.1699 -0.0086
  183CHOL    C2 2114   7.798   0.820   5.123 -0.0357 -0.4619  0.3413
  184CHOL   ROH 2115   0.286   7.254   3.728 -0.0439  0.0151 -0.0149
  184CHOL    R1 2116   0.265   7.076   3.947  0.0778 -0.0696 -0.0711
  184CHOL    R2 2117   0.485   6.978   4.082  0.1419  0.0974 -0.0568
  184CHOL    R3 2118   0.356   7.077   4.299  0.0051 -0.0873 -0.0514
  184CHOL    R4 2119   0.522   6.860   4.404  0.2558  0.0846 -0.0741
  184CHOL    R5 2120   0.308   6.884   4.433  0.2196 -0.1709 -0.0878
  184CHOL    C1 2121   0.423   6.883   4.796  0.1937 -0.0962 -0.0791
  184CHOL    C2 2122   0.237   6.720   5.131  0.1629  0.1609 -0.0686
  185CHOL   ROH 2123   6.320   3.185   4.264 -0.2527  0.0958  0.1415
  185CHOL    R1 2124   6.299   3.308   4.519 -0.2071 -0.0079  0.1955
  185CHOL    R2 2125   6.245   3.164   4.749 -0.0528 -0.1175  0.1638
  185CHOL    R3 2126   6.472   3.284   4.838 -0.0709 -0.0499  0.1200
  185CHOL    R4 2127   6.319   3.225   5.081  0.0902 -0.2968  0.1666
  185CHOL    R5 2128   6.399   3.419   5.023 -0.0492 -0.2110  0.2495
  185CHOL    C1 2129   6.575   3.374   5.358  0.1564 -0.3378  0.1271
  185CHOL    C2 2130   6.488   3.163   5.764 -0.0321 -0.2307  0.2840
  186CHOL   ROH 2131   6.481   4.626   6.662  0.2943  0.0979 -0.0123
  186CHOL    R1 2132   6.555   4.522   6.409  0.0326 -0.0289 -0.0398
  186CHOL    R2 2133   6.375   4.496   6.201 -0.1079  0.1931  0.0510
  186CHOL    R3 2134   6.560   4.642   6.065  0.0281 -0.0680 -0.0539
  186CHOL    R4 2135   6.470   4.440   5.873 -0.4829  0.1418 -0.0535
  186CHOL    R5 2136   6.676   4.482   5.930 -0.3544 -0.2242 -0.2133
  186CHOL    C1 2137   6.698   4.545   5.555 -0.5735 -0.1331 -0.2128
  186CHOL    C2 2138   6.745   4.281   5.249  0.0560  0.2283 -0.2507
  187CHOL   ROH 2139   6.262   2.252   4.225  0.1779 -0.3043 -0.0809
  187CHOL    R1 2140   6.332   2.312   4.493  0.1428 -0.2392 -0.0861
  187CHOL    R2 2141   6.188   2.218   4.709  0.0646 -0.1172 -0.0841
  187CHOL    R3 2142   6.430   2.124   4.789  0.0160 -0.1751 -0.0026
  187CHOL    R4 2143   6.268   2.127   5.033 -0.0757 -0.1741 -0.0647
  187CHOL    R5 2144   6.463   2.220   5.006 -0.0471 -0.2094  0.0218
  187CHOL    C1 2145   6.542   1.986   5.296 -0.2031 -0.2616  0.0231
  187CHOL    C2 2146   6.839   1.919   5.591 -0.1109  0.0590  0.0275
  188CHOL   ROH 2147   3.478   3.958   4.337  0.3396  0.0390 -0.2443
  188CHOL    R1 2148   3.606   4.151   4.500  0.1389  0.0168 -0.0568
  188CHOL    R2 2149   3.467   4.351   4.630 -0.0382 -0.0840 -0.0885
  188CHOL    R3 2150   3.592   4.252   4.849 -0.1870 -0.1301 -0.0228
  188CHOL    R4 2151   3.456   4.493   4.944 -0.0043  0.0205 -0.1337
  188CHOL    R5 2152   3.667   4.446   4.968 -0.0501 -0.1586 -0.0599
  188CHOL    C1 2153   3.567   4.483   5.334 -0.1242  0.0381 -0.0984
  188CHOL    C2 2154   3.746   4.621   5.534  0.0413  0.1990  0.1735
  189CHOL   ROH 2155   5.873   7.484   7.074 -0.0029 -0.0057  0.0020
  189CHOL    R1 2156   5.922   7.541   6.801 -0.0103 -0.0039  0.0002
  189CHOL    R2 2157   5.990   7.346   6.618  0.0553  0.0048  0.0087
  189CHOL    R3 2158   5.778   7.447   6.481  0.0278 -0.0641  0.0020
  189CHOL    R4 2159   5.950   7.328   6.275  0.1318  0.1114 -0.0059
  189CHOL    R5 2160   5.873   7.532   6.278  0.0178  0.0642  0.0537
  189CHOL    C1 2161   5.727   7.411   5.947  0.1505  0.1089 -0.0208
  189CHOL    C2 2162   5.754   7.485   5.537  0.0484 -0.4233  0.1769
  190CHOL   ROH 2163   3.055   6.174   6.110 -0.0408  0.0106  0.0128
  190CHOL    R1 2164   3.208   6.158   5.872  0.0150 -0.0930  0.0560
  190CHOL    R2 2165   3.112   6.245   5.628  0.0468 -0.2668 -0.0140
  190CHOL    R3 2166   3.341   6.392   5.627  0.0094 -0.2072 -0.0596
  190CHOL    R4 2167   3.236   6.415   5.354 -0.1513 -0.0993 -0.0016
  190CHOL    R5 2168   3.437   6.352   5.411 -0.0977 -0.0792 -0.1377
  190CHOL    C1 2169   3.523   6.653   5.194 -0.3018  0.0542 -0.0372
  190CHOL    C2 2170   3.822   6.599   4.887 -0.2163 -0.3079  0.0143
  191CHOL   ROH 2171   2.879   1.228   4.202  0.1583  0.0036  0.1748
  191CHOL    R1 2172   2.705   1.288   4.417 -0.0129 -0.0316  0.0494
  191CHOL    R2 2173   2.754   1.493   4.595 -0.0193 -0.2159  0.2741
  191CHOL    R3 2174   2.504   1.573   4.523  0.1174  0.0507  0.0761
  191CHOL    R4 2175   2.544   1.682   4.794 -0.2173 -0.5460  0.3834
  191CHOL    R5 2176   2.377   1.556   4.727 -0.1855 -0.3326 -0.1308
  191CHOL    C1 2177   2.186   1.866   4.844 -0.2042 -0.4879  0.2612
  191CHOL    C2 2178   2.071   2.105   5.017  0.1362 -0.0310 -0.1014
  192CHOL   ROH 2179   1.411   4.956   3.456 -0.2185 -0.2470 -0.0094
  192CHOL    R1 2180   1.374   5.029   3.727 -0.0863 -0.0385 -0.0464
  192CHOL    R2 2181   1.396   4.848   3.934 -0.1154  0.0951  0.0681
  192CHOL    R3 2182   1.574   5.028   4.031  0.0158  0.0661 -0.1107
  192CHOL    R4 2183   1.469   4.892   4.269  0.0285  0.2602  0.0176
  192CHOL    R5 2184   1.474   5.107   4.235  0.1267  0.2424 -0.1181
  192CHOL    C1 2185   1.680   5.086   4.555  0.2355  0.3291 -0.1798
  192CHOL    C2 2186   1.697   5.224   5.023  0.0794 -0.1131  0.0270
  193CHOL   ROH 2187   2.590   7.577   6.044  0.1894 -0.0168 -0.0999
  193CHOL    R1 2188   2.466   7.419   5.844  0.2471 -0.0929 -0.0763
  193CHOL    R2 2189   2.231   7.495   5.719  0.0702 -0.3273  0.1056
  193CHOL    R3 2190   2.378   7.459   5.493 -0.0313 -0.0659 -0.0062
  193CHOL    R4 2191   2.101   7.420   5.408 -0.0647 -0.0936  0.1030
  193CHOL    R5 2192   2.267   7.282   5.377 -0.0249 -0.0048 -0.1087
  193CHOL    C1 2193   2.164   7.342   5.014 -0.2386  0.2878 -0.0035
  193CHOL    C2 2194   2.014   7.329   4.711  0.0364  0.1687  0.0632
  194CHOL   ROH 2195   4.419   3.301   7.169 -0.2360 -0.0438  0.0180
  194CHOL    R1 2196   4.329   3.066   7.039 -0.0646 -0.0721 -0.0488
  194CHOL    R2 2197   4.077   3.046   6.926 -0.0494 -0.2262 -0.0363
  194CHOL    R3 2198   4.219   2.975   6.705 -0.0151 -0.0588 -0.0715
  194CHOL    R4 2199   3.940   2.931   6.630 -0.0030 -0.3300 -0.0198
  194CHOL    R5 2200   4.102   2.787   6.616  0.1481 -0.1733 -0.0663
  194CHOL    C1 2201   3.992   2.799   6.250  0.0564 -0.2333 -0.0433
  194CHOL    C2 2202   3.979   2.448   6.202  0.0453 -0.2863  0.2020
  195CHOL   ROH 2203   5.362   0.825   6.816 -0.0044  0.1052  0.0029
  195CHOL    R1 2204   5.166   0.967   6.670 -0.2150 -0.1624  0.0190
  195CHOL    R2 2205   5.229   1.123   6.450 -0.3895  0.2071  0.2330
  195CHOL    R3 2206   5.041   0.969   6.328  0.0203 -0.0751 -0.0716
  195CHOL    R4 2207   5.047   1.219   6.173 -0.5988  0.2716  0.3888
  195CHOL    R5 2208   4.871   1.125   6.262 -0.3879 -0.3705  0.2086
  195CHOL    C1 2209   4.764   1.131   5.896 -0.3359  0.0442  0.1936
  195CHOL    C2 2210   4.760   1.075   5.509 -0.0689 -0.0259  0.1554
  196CHOL   ROH 2211   4.674   1.137   8.093  0.0383  0.0937  0.0076
  196CHOL    R1 2212   4.542   1.357   7.973 -0.0027  0.0620 -0.0074
  196CHOL    R2 2213   4.674   1.587   7.898 -0.0708  0.1495  0.1227
  196CHOL    R3 2214   4.561   1.536   7.656  0.0858  0.1505  0.0491
  196CHOL    R4 2215   4.615   1.824   7.654 -0.1644  0.1937  0.1886
  196CHOL    R5 2216   4.424   1.727   7.613 -0.0594  0.0463  0.0608
  196CHOL    C1 2217   4.475   1.914   7.285 -0.0718  0.2203  0.1578
  196CHOL    C2 2218   4.291   1.862   7.068  0.1103 -0.1631 -0.0656
  197CHOL   ROH 2219   7.405   4.647  10.333  0.1704  0.0680  0.0809
  197CHOL    R1 2220   7.351   4.596  10.607  0.0695  0.1456  0.0758
  197CHOL    R2 2221   7.533   4.652  10.807  0.0170  0.1507  0.1209
  197CHOL    R3 2222   7.325   4.793  10.912  0.0152  0.2244  0.0213
  197CHOL    R4 2223   7.499   4.734  11.141 -0.0771  0.2260  0.0935
  197CHOL    R5 2224   7.286   4.690  11.125 -0.0837  0.2762  0.0291
  197CHOL    C1 2225   7.284   4.914  11.434 -0.1336  0.3390 -0.0160
  197CHOL    C2 2226   7.252   4.878  11.823 -0.1112 -0.0112 -0.4491
  198CHOL   ROH 2227   2.386   2.367  12.452 -0.1739 -0.0976  0.0209
  198CHOL    R1 2228   2.347   2.629  12.351 -0.1502 -0.0927  0.0234
  198CHOL    R2 2229   2.490   2.729  12.137 -0.0593 -0.0625  0.0958
  198CHOL    R3 2230   2.242   2.777  12.036 -0.0180 -0.0774 -0.0139
  198CHOL    R4 2231   2.418   2.961  11.891  0.0305 -0.0466  0.0847
  198CHOL    R5 2232   2.237   3.014  12.001 -0.0251 -0.0750  0.0065
  198CHOL    C1 2233   2.143   3.142  11.654  0.1216 -0.0513 -0.0246
  198CHOL    C2 2234   2.405   3.365  11.599  0.0374 -0.0846 -0.2027
  199CHOL   ROH 2235   6.125   6.435  11.492  0.0352  0.2253  0.2572
  199CHOL    R1 2236   6.173   6.190  11.626  0.0824  0.1322  0.0706
  199CHOL    R2 2237   5.988   6.074  11.796  0.1795  0.0602  0.1183
  199CHOL    R3 2238   6.021   5.859  11.633  0.0325  0.1498 -0.0346
  199CHOL    R4 2239   5.993   5.744  11.900  0.3317  0.0098 -0.0417
  199CHOL    R5 2240   6.155   5.707  11.760  0.1951  0.1015 -0.2443
  199CHOL    C1 2241   6.027   5.351  11.808  0.2822  0.0646 -0.2784
  199CHOL    C2 2242   5.922   5.004  11.671 -0.1837 -0.0150  0.0672
  200CHOL   ROH 2243   4.595   4.226   4.607 -0.0084 -0.0995 -0.0979
  200CHOL    R1 2244   4.571   4.416   4.815  0.0958 -0.0430 -0.1371
  200CHOL    R2 2245   4.514   4.346   5.076  0.0071  0.0463 -0.1310
  200CHOL    R3 2246   4.740   4.486   5.130  0.0999 -0.1038 -0.1259
  200CHOL    R4 2247   4.609   4.452   5.390 -0.1641  0.3754 -0.1859
  200CHOL    R5 2248   4.675   4.640   5.301  0.0990  0.1951 -0.3868
  200CHOL    C1 2249   4.878   4.646   5.625 -0.1766  0.4260 -0.2132
  200CHOL    C2 2250   4.629   4.750   5.902 -0.0510 -0.0028 -0.1436
  201CHOL   ROH 2251   3.941   5.901  10.178  0.2715 -0.1215 -0.2341
  201CHOL    R1 2252   3.906   5.803  10.441  0.0248  0.0109 -0.2160
  201CHOL    R2 2253   4.114   5.788  10.623 -0.0980 -0.1185 -0.0987
  201CHOL    R3 2254   3.944   5.932  10.779 -0.0492  0.0995 -0.2383
  201CHOL    R4 2255   4.158   5.849  10.960 -0.1654  0.0161 -0.1116
  201CHOL    R5 2256   3.944   5.818  10.989 -0.2128  0.1965 -0.1743
  201CHOL    C1 2257   4.023   6.019  11.303 -0.1589  0.2992 -0.2502
  201CHOL    C2 2258   3.897   5.961  11.670 -0.0112  0.1806  0.0173
  202CHOL   ROH 2259   3.008   3.968   4.444 -0.1672 -0.0046 -0.0394
  202CHOL    R1 2260   3.064   4.218   4.564 -0.1118  0.0328 -0.1427
  202CHOL    R2 2261   2.883   4.427   4.566 -0.1744 -0.0218  0.0189
  202CHOL    R3 2262   2.927   4.419   4.834  0.1202  0.0359 -0.0244
  202CHOL    R4 2263   2.847   4.696   4.780 -0.1962 -0.0394  0.0372
  202CHOL    R5 2264   3.027   4.631   4.884 -0.0208  0.1338 -0.1484
  202CHOL    C1 2265   2.867   4.845   5.156  0.0677  0.0046  0.0072
  202CHOL    C2 2266   2.533   4.959   5.237 -0.2087  0.1871 -0.0703
  203CHOL   ROH 2267   0.248   1.101   3.952  0.2507  0.0881  0.0929
  203CHOL    R1 2268   0.360   0.921   4.140  0.1635  0.0498  0.1087
  203CHOL    R2 2269   0.276   0.910   4.403  0.0690  0.0240  0.0783
  203CHOL    R3 2270   0.240   0.647   4.346  0.0582  0.0359  0.0299
  203CHOL    R4 2271   0.182   0.671   4.633  0.1331 -0.0275  0.0511
  203CHOL    R5 2272   0.323   0.533   4.540  0.1108 -0.0053 -0.0165
  203CHOL    C1 2273   0.092   0.284   4.714  0.1601 -0.0463 -0.0102
  203CHOL    C2 2274   0.068   0.333   5.079  0.0115  0.3450  0.3418
  204CHOL   ROH 2275   1.879   3.346   7.100  0.1316 -0.0970  0.1640
  204CHOL    R1 2276   1.881   3.259   6.830  0.1550  0.0740  0.1057
  204CHOL    R2 2277   2.114   3.187   6.699  0.1511 -0.0633  0.1603
  204CHOL    R3 2278   1.976   2.957   6.650 -0.0605  0.0865 -0.0401
  204CHOL    R4 2279   2.165   2.979   6.427  0.1552 -0.0050  0.1181
  204CHOL    R5 2280   1.949   2.953   6.413  0.1233  0.2204 -0.0705
  204CHOL    C1 2281   2.065   2.643   6.223 -0.0411  0.1695 -0.0947
  204CHOL    C2 2282   2.232   2.571   5.987  0.0670 -0.0074 -0.2182
  205CHOL   ROH 2283   4.719   6.325   5.368  0.0797 -0.0668  0.1576
  205CHOL    R1 2284   4.650   6.593   5.426  0.0812 -0.0569  0.1099
  205CHOL    R2 2285   4.780   6.808   5.312  0.1198 -0.0812  0.1195
  205CHOL    R3 2286   4.528   6.881   5.239  0.1430 -0.0678  0.0496
  205CHOL    R4 2287   4.690   7.124   5.205  0.2066 -0.1111 -0.0466
  205CHOL    R5 2288   4.505   7.105   5.321  0.1819 -0.0189 -0.0585
  205CHOL    C1 2289   4.401   7.377   5.074  0.2790 -0.1159 -0.2088
  205CHOL    C2 2290   4.324   7.833   5.261  0.2036 -0.3843  0.3491
  206CHOL   ROH 2291   4.087   6.520   6.861  0.2360 -0.2344  0.0445
  206CHOL    R1 2292   3.998   6.494   6.593  0.1417 -0.1363  0.0652
  206CHOL    R2 2293   4.163   6.538   6.376  0.0648 -0.0534  0.0219
  206CHOL    R3 2294   4.084   6.288   6.305  0.0435 -0.0284 -0.0419
  206CHOL    R4 2295   4.227   6.390   6.070 -0.0307  0.0551 -0.0508
  206CHOL    R5 2296   4.025   6.308   6.074 -0.0290  0.0534 -0.0165
  206CHOL    C1 2297   4.189   6.069   5.826 -0.1062  0.1417 -0.1531
  206CHOL    C2 2298   4.283   6.370   5.541  0.0652 -0.1708 -0.0943
  207CHOL   ROH 2299   5.001   4.434   4.292 -0.3693  0.1816 -0.1151
  207CHOL    R1 2300   5.116   4.542   4.526 -0.0995  0.0759 -0.1933
  207CHOL    R2 2301   5.091   4.809   4.595  0.0227  0.0609 -0.0670
  207CHOL    R3 2302   4.996   4.706   4.828  0.2462 -0.0085 -0.0058
  207CHOL    R4 2303   5.070   4.982   4.894  0.1841  0.0076 -0.0249
  207CHOL    R5 2304   5.136   4.802   4.997  0.3368  0.0226 -0.1014
  207CHOL    C1 2305   4.968   4.986   5.286  0.4879 -0.0886  0.0571
  207CHOL    C2 2306   4.942   5.194   5.520 -0.2317 -0.0995 -0.2368
  208CHOL   ROH 2307   3.148   5.410   6.196  0.1877  0.0702  0.0825
  208CHOL    R1 2308   3.109   5.452   5.919  0.1835  0.0448  0.0789
  208CHOL    R2 2309   3.007   5.688   5.818  0.1060  0.0065  0.0640
  208CHOL    R3 2310   3.233   5.684   5.667  0.1139  0.0766  0.0745
  208CHOL    R4 2311   3.046   5.850   5.515  0.0264 -0.0895  0.0015
  208CHOL    R5 2312   3.154   5.677   5.441  0.1277 -0.0565  0.0743
  208CHOL    C1 2313   3.282   5.942   5.198 -0.0124 -0.0797 -0.0251
  208CHOL    C2 2314   3.325   6.178   4.906 -0.0897 -0.0870 -0.1390
  209CHOL   ROH 2315   2.375   6.512   4.796  0.0762 -0.1254  0.1772
  209CHOL    R1 2316   2.556   6.726   4.828 -0.1460  0.0852  0.0588
  209CHOL    R2 2317   2.474   6.982   4.892 -0.3972 -0.0123  0.1479
  209CHOL    R3 2318   2.653   6.954   5.095 -0.2057  0.1684  0.0090
  209CHOL    R4 2319   2.588   7.240   5.093 -0.4551  0.1097  0.0261
  209CHOL    R5 2320   2.787   7.152   5.084 -0.3848  0.2839 -0.1227
  209CHOL    C1 2321   2.822   7.363   5.401 -0.3091  0.3505 -0.1751
  209CHOL    C2 2322   2.897   7.657   5.665  0.3019  0.0565  0.0012
  210CHOL   ROH 2323   2.652   2.810   8.042  0.0131  0.0209  0.0526
  210CHOL    R1 2324   2.896   2.674   7.993 -0.0112  0.0087 -0.0407
  210CHOL    R2 2325   2.960   2.567   7.747 -0.1117  0.0003 -0.0651
  210CHOL    R3 2326   3.184   2.718   7.775 -0.0949 -0.0087 -0.1556
  210CHOL    R4 2327   3.232   2.558   7.534 -0.0526 -0.2689  0.0190
  210CHOL    R5 2328   3.362   2.572   7.708 -0.1007 -0.1120  0.0442
  210CHOL    C1 2329   3.600   2.694   7.436 -0.0025 -0.4341 -0.0170
  210CHOL    C2 2330   3.703   2.707   7.027  0.0581  0.0955 -0.0695
  211CHOL   ROH 2331   2.047   4.638   6.982  0.2134  0.0986  0.0460
  211CHOL    R1 2332   2.143   4.423   6.825  0.0322 -0.0151  0.0876
  211CHOL    R2 2333   1.976   4.262   6.675 -0.0894  0.2042 -0.0141
  211CHOL    R3 2334   2.143   4.333   6.472  0.1159  0.0068  0.0814
  211CHOL    R4 2335   1.960   4.136   6.353 -0.2319  0.4160 -0.0924
  211CHOL    R5 2336   2.178   4.129   6.351 -0.2349  0.0006 -0.0233
  211CHOL    C1 2337   2.108   4.130   5.976 -0.1220  0.3541 -0.0484
  211CHOL    C2 2338   2.278   4.043   5.619  0.1157  0.3109 -0.0193
  212CHOL   ROH 2339   1.829   3.300   4.537  0.1986  0.2738 -0.1000
  212CHOL    R1 2340   2.025   3.318   4.741 -0.0443  0.2188  0.1455
  212CHOL    R2 2341   1.965   3.288   5.009 -0.3145 -0.2063  0.0487
  212CHOL    R3 2342   2.160   3.100   4.998 -0.0970  0.0163  0.0030
  212CHOL    R4 2343   2.128   3.158   5.284 -0.2582 -0.1867  0.0247
  212CHOL    R5 2344   2.314   3.164   5.170 -0.2254  0.0880  0.0903
  212CHOL    C1 2345   2.407   2.905   5.435 -0.0213  0.0337 -0.0323
  212CHOL    C2 2346   2.650   2.701   5.814  0.0328 -0.0300  0.1882
  213CHOL   ROH 2347   5.267   5.193   4.509 -0.2027  0.1588  0.0689
  213CHOL    R1 2348   5.417   5.293   4.728 -0.0928  0.1076  0.0170
  213CHOL    R2 2349   5.306   5.455   4.922  0.0219  0.1155  0.0730
  213CHOL    R3 2350   5.406   5.266   5.090  0.0481  0.0816  0.0205
  213CHOL    R4 2351   5.363   5.502   5.260 -0.0854 -0.0004  0.1081
  213CHOL    R5 2352   5.548   5.388   5.239 -0.0355  0.0759  0.1087
  213CHOL    C1 2353   5.490   5.351   5.614 -0.1232 -0.0996  0.0792
  213CHOL    C2 2354   5.631   5.174   5.953  0.0050  0.0543 -0.3257
  214CHOL   ROH 2355   2.916   3.110   7.655 -0.1392  0.1404  0.1433
  214CHOL    R1 2356   3.171   3.184   7.558 -0.1109 -0.0921  0.0341
  214CHOL    R2 2357   3.310   3.033   7.372 -0.4250 -0.1078 -0.1944
  214CHOL    R3 2358   3.317   3.268   7.235 -0.2310  0.0063  0.0043
  214CHOL    R4 2359   3.574   3.140   7.178 -0.3903 -0.2266 -0.2134
  214CHOL    R5 2360   3.544   3.341   7.255 -0.1399 -0.2561 -0.0255
  214CHOL    C1 2361   3.736   3.422   6.935 -0.1881 -0.1887 -0.0380
  214CHOL    C2 2362   4.018   3.494   6.705  0.4011  0.1622  0.1785
  215CHOL   ROH 2363   0.828   1.834   6.835 -0.0813  0.1682 -0.0858
  215CHOL    R1 2364   0.976   1.978   6.643 -0.1725  0.2141 -0.1225
  215CHOL    R2 2365   1.148   1.856   6.464  0.0163  0.2880  0.0023
  215CHOL    R3 2366   0.999   1.989   6.280 -0.0704  0.0244 -0.1227
  215CHOL    R4 2367   1.257   1.945   6.148 -0.0062  0.1609 -0.0416
  215CHOL    R5 2368   1.154   2.136   6.172 -0.1819  0.0877 -0.1977
  215CHOL    C1 2369   1.180   2.121   5.791 -0.1007 -0.1606 -0.1843
  215CHOL    C2 2370   1.390   1.912   5.576  0.4454 -0.0865  0.1486
  216CHOL   ROH 2371   5.038   3.176   4.934  0.1121 -0.1144  0.1564
  216CHOL    R1 2372   5.025   3.348   5.158  0.1721 -0.0982  0.1479
  216CHOL    R2 2373   4.789   3.396   5.295  0.1805  0.0131  0.1290
  216CHOL    R3 2374   4.937   3.317   5.510  0.1318 -0.0459  0.1414
  216CHOL    R4 2375   4.720   3.477   5.624  0.2554  0.1271  0.1177
  216CHOL    R5 2376   4.933   3.506   5.657  0.2730 -0.0168  0.1041
  216CHOL    C1 2377   4.818   3.450   6.017  0.2532  0.1381  0.1226
  216CHOL    C2 2378   4.903   3.634   6.480  0.3147 -0.2358  0.1745
  217CHOL   ROH 2379   6.953   0.553   3.863  0.2096 -0.0026  0.0713
  217CHOL    R1 2380   6.904   0.725   4.083  0.1372 -0.0270  0.0749
  217CHOL    R2 2381   6.887   0.633   4.343  0.0762 -0.0535  0.0638
  217CHOL    R3 2382   7.079   0.820   4.388  0.0500 -0.0422  0.1290
  217CHOL    R4 2383   6.944   0.788   4.646  0.0282 -0.1118  0.1028
  217CHOL    R5 2384   6.976   0.975   4.539  0.0197 -0.0867  0.1505
  217CHOL    C1 2385   7.157   1.054   4.865 -0.0244 -0.1351  0.1868
  217CHOL    C2 2386   7.456   1.167   5.156 -0.3664  0.0931 -0.2146
  218CHOL   ROH 2387   7.727   1.364   6.729 -0.0736  0.0052  0.0410
  218CHOL    R1 2388   7.562   1.363   6.499 -0.0131  0.0122 -0.0027
  218CHOL    R2 2389   7.658   1.420   6.247  0.1052 -0.2163 -0.0116
  218CHOL    R3 2390   7.547   1.180   6.185 -0.0834 -0.1603  0.0996
  218CHOL    R4 2391   7.453   1.362   5.975  0.0981 -0.1916 -0.0116
  218CHOL    R5 2392   7.329   1.235   6.102 -0.0269 -0.0240  0.0384
  218CHOL    C1 2393   7.229   1.103   5.758 -0.0831 -0.1245  0.0928
  218CHOL    C2 2394   7.145   0.914   5.483  0.0601 -0.1465  0.0893
  219CHOL   ROH 2395   7.313   0.308   6.654  0.1664  0.2523 -0.1685
  219CHOL    R1 2396   7.180   0.201   6.429  0.1271  0.0697 -0.0591
  219CHOL    R2 2397   7.235   0.281   6.171  0.0089 -0.0651 -0.1230
  219CHOL    R3 2398   7.273   0.015   6.130  0.0873 -0.0772  0.0169
  219CHOL    R4 2399   7.252   0.130   5.861 -0.1774 -0.2448 -0.0477
  219CHOL    R5 2400   7.135  -0.036   5.941 -0.0485 -0.2493  0.1539
  219CHOL    C1 2401   7.296  -0.209   5.642 -0.2122 -0.3608  0.1275
  219CHOL    C2 2402   7.028  -0.251   5.279 -0.1890 -0.0991 -0.1074
  220CHOL   ROH 2403   1.199  -0.208   6.592  0.0583  0.0336 -0.0175
  220CHOL    R1 2404   0.999  -0.056   6.462  0.0161  0.0317  0.0440
  220CHOL    R2 2405   1.021   0.216   6.422  0.0184  0.0266  0.0030
  220CHOL    R3 2406   0.976   0.149   6.163 -0.0886 -0.0019  0.0287
  220CHOL    R4 2407   1.079   0.424   6.152 -0.0652 -0.0148 -0.0468
  220CHOL    R5 2408   0.894   0.351   6.063 -0.1064 -0.0074  0.0342
  220CHOL    C1 2409   1.070   0.482   5.751 -0.2143 -0.0658 -0.0516
  220CHOL    C2 2410   1.122   0.471   5.381  0.1520  0.0910  0.0103
  221CHOL   ROH 2411   6.586   5.484   6.553  0.1540  0.2478 -0.3228
  221CHOL    R1 2412   6.711   5.553   6.309  0.1182  0.2022 -0.3558
  221CHOL    R2 2413   6.855   5.372   6.159  0.2568  0.2152 -0.2527
  221CHOL    R3 2414   6.686   5.451   5.961  0.2039 -0.0106 -0.2990
  221CHOL    R4 2415   6.941   5.400   5.825  0.3062  0.3430 -0.2286
  221CHOL    R5 2416   6.824   5.583   5.815  0.0601  0.1798 -0.2581
  221CHOL    C1 2417   6.834   5.490   5.445  0.2853  0.2055 -0.2581
  221CHOL    C2 2418   6.800   5.447   5.091 -0.1284 -0.2566  0.6433
  222CHOL   ROH 2419   4.287   3.838   4.600  0.0062  0.1503 -0.2515
  222CHOL    R1 2420   4.300   4.011   4.823  0.0492  0.0648 -0.1870
  222CHOL    R2 2421   4.074   4.112   4.947  0.0731  0.0548 -0.1334
  222CHOL    R3 2422   4.188   4.005   5.170  0.0719 -0.0478 -0.1817
  222CHOL    R4 2423   3.997   4.202   5.272  0.0579 -0.1116 -0.0900
  222CHOL    R5 2424   4.209   4.189   5.321  0.0558 -0.1222 -0.0891
  222CHOL    C1 2425   4.060   4.154   5.670  0.0481 -0.3047 -0.1101
  222CHOL    C2 2426   3.821   4.262   5.972 -0.2192  0.0175 -0.0205
  223CHOL   ROH 2427   1.302   5.229   9.935 -0.0380  0.2646  0.1855
  223CHOL    R1 2428   1.474   5.215  10.159  0.0630  0.2011  0.1057
  223CHOL    R2 2429   1.503   5.425  10.337 -0.0428  0.0663  0.2862
  223CHOL    R3 2430   1.438   5.235  10.521  0.1871 -0.1597  0.1421
  223CHOL    R4 2431   1.612   5.423  10.665 -0.2550  0.1042  0.3581
  223CHOL    R5 2432   1.638   5.207  10.650  0.1634  0.1519  0.2573
  223CHOL    C1 2433   1.615   5.245  11.029 -0.1628 -0.0858  0.2647
  223CHOL    C2 2434   1.873   5.087  11.222 -0.0156  0.1105  0.1339
  224CHOL   ROH 2435   0.957   2.809   3.943 -0.3283 -0.0913 -0.0564
  224CHOL    R1 2436   0.802   2.873   4.172 -0.3588  0.1413 -0.1415
  224CHOL    R2 2437   0.870   2.790   4.426 -0.6148  0.0458 -0.1112
  224CHOL    R3 2438   0.852   3.055   4.483 -0.2620  0.0795 -0.1171
  224CHOL    R4 2439   0.910   2.927   4.740 -0.5894 -0.0353 -0.0769
  224CHOL    R5 2440   0.744   3.062   4.697 -0.3808  0.2168 -0.1709
  224CHOL    C1 2441   0.916   3.256   4.977 -0.2435 -0.0509 -0.0625
  224CHOL    C2 2442   0.831   3.055   5.304  0.1228  0.1951  0.0416
  225CHOL   ROH 2443   0.364   5.329   6.736  0.0281 -0.1414 -0.0741
  225CHOL    R1 2444   0.256   5.428   6.494  0.0397 -0.0710 -0.0510
  225CHOL    R2 2445   0.400   5.588   6.321  0.0470 -0.0158  0.0033
  225CHOL    R3 2446   0.330   5.398   6.139  0.0604  0.0357 -0.0556
  225CHOL    R4 2447   0.438   5.618   5.978 -0.1400  0.1719 -0.0033
  225CHOL    R5 2448   0.245   5.522   5.953 -0.0997  0.0799  0.0471
  225CHOL    C1 2449   0.395   5.457   5.609 -0.2363  0.3297 -0.0624
  225CHOL    C2 2450   0.617   5.510   5.309  0.1353 -0.0403 -0.2075
  226CHOL   ROH 2451   5.434   5.813   6.821  0.0642 -0.2273 -0.1822
  226CHOL    R1 2452   5.356   5.843   6.551  0.2689 -0.0568 -0.2239
  226CHOL    R2 2453   5.135   5.992   6.476  0.1059 -0.3202 -0.2559
  226CHOL    R3 2454   5.316   6.119   6.317  0.0587  0.1429  0.0370
  226CHOL    R4 2455   5.075   6.094   6.151  0.2537 -0.1574 -0.2348
  226CHOL    R5 2456   5.276   6.029   6.099  0.4421  0.2428 -0.0881
  226CHOL    C1 2457   5.209   6.272   5.813  0.2955  0.3723  0.0524
  226CHOL    C2 2458   5.156   6.441   5.603  0.0074  0.0649 -0.1802
  227CHOL   ROH 2459   6.489   3.604   7.055 -0.1243  0.0459 -0.0244
  227CHOL    R1 2460   6.445   3.482   6.804  0.1076 -0.0335 -0.0288
  227CHOL    R2 2461   6.247   3.566   6.630  0.0349 -0.3131 -0.0850
  227CHOL    R3 2462   6.454   3.584   6.455  0.0596 -0.0423 -0.0332
  227CHOL    R4 2463   6.217   3.646   6.295  0.0080 -0.3700 -0.0963
  227CHOL    R5 2464   6.367   3.495   6.250  0.2273 -0.1733 -0.0516
  227CHOL    C1 2465   6.393   3.710   5.936  0.0155 -0.1490 -0.0544
  227CHOL    C2 2466   6.273   3.601   5.653  0.1450 -0.0283  0.3244
  228CHOL   ROH 2467   6.158   3.711   4.300  0.1238 -0.0405  0.0462
  228CHOL    R1 2468   6.210   3.938   4.462  0.2087 -0.0707  0.0611
  228CHOL    R2 2469   6.013   4.120   4.529  0.3122  0.0843 -0.0609
  228CHOL    R3 2470   6.094   4.065   4.783  0.1273  0.0385 -0.0097
  228CHOL    R4 2471   6.026   4.351   4.786  0.2696  0.0786 -0.0531
  228CHOL    R5 2472   6.215   4.261   4.850  0.1877 -0.0206  0.0643
  228CHOL    C1 2473   6.110   4.434   5.173  0.0712  0.0323 -0.0005
  228CHOL    C2 2474   6.240   4.617   5.405  0.2355 -0.2421  0.2964
  229CHOL   ROH 2475   7.359   7.276   6.529 -0.0453  0.0190  0.0751
  229CHOL    R1 2476   7.241   7.306   6.273  0.0754 -0.0160  0.0145
  229CHOL    R2 2477   7.309   7.146   6.058 -0.0388 -0.2473  0.1473
  229CHOL    R3 2478   7.041   7.100   6.049 -0.0940  0.0628  0.0905
  229CHOL    R4 2479   7.123   7.119   5.768  0.1223 -0.6870  0.0770
  229CHOL    R5 2480   6.964   7.233   5.865  0.1918 -0.2553 -0.2777
  229CHOL    C1 2481   6.764   7.061   5.590  0.1643 -0.6520 -0.0174
  229CHOL    C2 2482   6.467   7.081   5.608 -0.0496 -0.2977 -0.1827
  230CHOL   ROH 2483   5.307   4.235  10.038 -0.0587 -0.0043 -0.0755
  230CHOL    R1 2484   5.223   4.281  10.304 -0.0044  0.0571 -0.0686
  230CHOL    R2 2485   5.140   4.077  10.471 -0.0705  0.1077 -0.0387
  230CHOL    R3 2486   5.329   4.180  10.637 -0.0043  0.0419 -0.0733
  230CHOL    R4 2487   5.161   4.015  10.811  0.0245  0.0276 -0.0589
  230CHOL    R5 2488   5.212   4.225  10.841  0.0649  0.0130 -0.0270
  230CHOL    C1 2489   5.351   4.075  11.164  0.1419 -0.0809 -0.1030
  230CHOL    C2 2490   5.216   3.917  11.554  0.0658  0.1326 -0.0763
  231CHOL   ROH 2491   5.136   2.888   7.937  0.0463  0.0791  0.0990
  231CHOL    R1 2492   4.904   2.934   7.782  0.0687  0.1292  0.0803
  231CHOL    R2 2493   4.907   3.083   7.549  0.1351  0.0628  0.0388
  231CHOL    R3 2494   4.794   2.860   7.443  0.0478  0.0784  0.0980
  231CHOL    R4 2495   4.827   3.042   7.216  0.2701 -0.0557  0.0198
  231CHOL    R5 2496   4.643   2.943   7.277  0.1783  0.0895 -0.0174
  231CHOL    C1 2497   4.674   2.808   6.922  0.2667 -0.1100  0.0644
  231CHOL    C2 2498   4.561   2.659   6.589  0.0094 -0.2315  0.1870
  232CHOL   ROH 2499   5.269  -0.286   4.193 -0.0353  0.2626 -0.1876
  232CHOL    R1 2500   5.304  -0.257   4.472 -0.0723  0.0466 -0.1587
  232CHOL    R2 2501   5.429  -0.038   4.584  0.0166 -0.0924  0.0219
  232CHOL    R3 2502   5.200  -0.022   4.729 -0.0032 -0.0826 -0.0111
  232CHOL    R4 2503   5.397   0.128   4.886  0.0647 -0.3596  0.1773
  232CHOL    R5 2504   5.272  -0.036   4.957 -0.0577 -0.3494 -0.0065
  232CHOL    C1 2505   5.163   0.240   5.197  0.0740 -0.5059  0.2368
  232CHOL    C2 2506   4.877   0.346   5.439  0.3614  0.1092  0.1996
  233CHOL   ROH 2507   0.719   5.716   3.796  0.1254 -0.3228  0.0456
  233CHOL    R1 2508   0.758   5.701   4.076  0.0923 -0.2152  0.0557
  233CHOL    R2 2509   0.754   5.925   4.239 -0.1002 -0.1742 -0.0090
  233CHOL    R3 2510   0.566   5.782   4.375 -0.0150 -0.2754  0.0050
  233CHOL    R4 2511   0.639   6.001   4.556 -0.1602 -0.1905 -0.0262
  233CHOL    R5 2512   0.640   5.788   4.602 -0.0237 -0.1874  0.0093
  233CHOL    C1 2513   0.396   5.911   4.868 -0.1151 -0.2951 -0.0233
  233CHOL    C2 2514   0.087   5.867   5.060 -0.3746  0.0233 -0.1253
  234CHOL   ROH 2515   1.715   6.970   3.699  0.0326 -0.0786  0.0011
  234CHOL    R1 2516   1.781   6.815   3.927 -0.1623 -0.1114  0.0369
  234CHOL    R2 2517   2.019   6.845   4.064 -0.1077 -0.3963  0.0151
  234CHOL    R3 2518   1.855   6.878   4.278 -0.0561 -0.1172  0.0150
  234CHOL    R4 2519   2.110   6.794   4.393 -0.0887 -0.1426  0.0515
  234CHOL    R5 2520   1.915   6.702   4.428 -0.1275 -0.0104  0.1675
  234CHOL    C1 2521   2.008   6.795   4.786 -0.0292  0.2672  0.0727
  234CHOL    C2 2522   1.844   7.012   5.161  0.3162  0.1020  0.3198
  235CHOL   ROH 2523   5.374   4.315   7.336 -0.0924  0.0713 -0.1425
  235CHOL    R1 2524   5.248   4.196   7.112 -0.0764  0.1227 -0.1778
  235CHOL    R2 2525   4.982   4.120   7.114 -0.0556  0.0652 -0.1911
  235CHOL    R3 2526   4.969   4.277   6.892 -0.1044  0.1374 -0.1392
  235CHOL    R4 2527   4.738   4.098   6.870  0.0021 -0.0005 -0.2442
  235CHOL    R5 2528   4.893   4.129   6.719  0.0173  0.1457 -0.2060
  235CHOL    C1 2529   4.584   4.232   6.519 -0.0100  0.0289 -0.2264
  235CHOL    C2 2530   4.672   4.012   6.263 -0.2147 -0.0907  0.0537
  236CHOL   ROH 2531   2.351   0.668   6.797  0.3539 -0.2236  0.0124
  236CHOL    R1 2532   2.413   0.831   6.574  0.0291 -0.1224 -0.0098
  236CHOL    R2 2533   2.585   0.750   6.373  0.1263  0.1570 -0.0470
  236CHOL    R3 2534   2.374   0.812   6.213 -0.0219 -0.2039  0.0002
  236CHOL    R4 2535   2.605   0.794   6.031  0.0676  0.6029  0.0011
  236CHOL    R5 2536   2.467   0.962   6.050 -0.3818  0.2330  0.1791
  236CHOL    C1 2537   2.420   0.877   5.681 -0.1057  0.5238  0.0733
  236CHOL    C2 2538   2.499   1.041   5.405  0.0801 -0.0521 -0.1710
  237PIPC   NC3 2539   1.223   6.595  13.555 -0.0933  0.1122 -0.1179
  237PIPC   PO4 2540   0.763   6.783  13.411 -0.1413 -0.1055 -0.0100
  237PIPC   GL1 2541   0.773   6.866  12.993  0.0499  0.0230 -0.4768
  237PIPC   GL2 2542   0.507   7.060  12.954  0.0136  0.0946  0.0924
  237PIPC   C1A 2543   0.711   6.715  12.622  0.1904  0.2551 -0.0545
  237PIPC   D2A 2544   0.442   6.833  12.358 -0.1920  0.0043 -0.4347
  237PIPC   D3A 2545   0.324   6.649  12.004  0.0728  0.1327 -0.1092
  237PIPC   C4A 2546   0.245   6.287  11.907 -0.0651  0.2503  0.2222
  237PIPC   C1B 2547   0.387   7.228  12.659  0.1962  0.3550 -0.0855
  237PIPC   C2B 2548   0.405   7.465  12.221  0.3576 -0.1466 -0.0411
  237PIPC   C3B 2549   0.086   7.490  11.796 -0.0625 -0.1439 -0.1898
  237PIPC   C4B 2550  -0.294   7.386  11.583 -0.1384 -0.0564 -0.0308
  238PIPC   NC3 2551   1.246   0.147  13.721  0.1090  0.0629  0.2691
  238PIPC   PO4 2552   0.868   0.540  13.747  0.0070  0.1309 -0.1999
  238PIPC   GL1 2553   0.564   0.555  13.408 -0.0813  0.1460  0.0574
  238PIPC   GL2 2554   0.266   0.576  13.454 -0.1085  0.0723  0.0847
  238PIPC   C1A 2555   0.656   0.556  12.956  0.1396  0.0324  0.2518
  238PIPC   D2A 2556   0.665   0.506  12.501  0.0975  0.3304  0.1233
  238PIPC   D3A 2557   0.678   0.046  12.501  0.3819 -0.0972  0.2943
  238PIPC   C4A 2558   0.574  -0.073  12.891 -0.0326 -0.2976  0.0044
  238PIPC   C1B 2559   0.321   0.863  13.102 -0.1345  0.1234 -0.2349
  238PIPC   C2B 2560   0.227   0.765  12.614 -0.0223 -0.0410 -0.3335
  238PIPC   C3B 2561  -0.110   0.833  12.212  0.1668 -0.0034 -0.3774
  238PIPC   C4B 2562  -0.164   0.770  11.817 -0.2218 -0.0628 -0.0498
  239PIPC   NC3 2563   2.839   7.377  13.183  0.0946 -0.2698 -0.1352
  239PIPC   PO4 2564   2.376   7.414  13.224  0.0141 -0.1777 -0.1407
  239PIPC   GL1 2565   2.464   7.300  12.747 -0.0625 -0.2402  0.1444
  239PIPC   GL2 2566   2.110   7.286  12.555  0.0598  0.1411 -0.0022
  239PIPC   C1A 2567   2.543   6.936  12.472 -0.2203 -0.4491  0.0159
  239PIPC   D2A 2568   2.865   6.837  12.243 -0.0318 -0.1565  0.2330
  239PIPC   D3A 2569   2.771   6.977  11.830  0.1108  0.1248  0.0085
  239PIPC   C4A 2570   2.955   7.061  11.487  0.2285 -0.1863  0.2277
  239PIPC   C1B 2571   2.205   7.444  12.310 -0.1207  0.3352  0.2115
  239PIPC   C2B 2572   2.330   7.647  11.874  0.1972  0.0474  0.0032
  239PIPC   C3B 2573   2.314   7.801  11.440  0.1471 -0.0668 -0.0284
  239PIPC   C4B 2574   2.200   7.472  11.105  0.1044 -0.1872  0.0719
  240PIPC   NC3 2575   1.296   1.824  13.108  0.0475  0.0498  0.2032
  240PIPC   PO4 2576   1.651   1.768  12.831  0.2971  0.0601  0.0754
  240PIPC   GL1 2577   1.758   1.745  12.474 -0.2082 -0.1901 -0.2562
  240PIPC   GL2 2578   2.081   1.899  12.327 -0.1606  0.0505  0.2139
  240PIPC   C1A 2579   1.490   1.714  12.123 -0.0579  0.1218 -0.2673
  240PIPC   D2A 2580   1.392   1.823  11.725 -0.1191  0.1665  0.0364
  240PIPC   D3A 2581   1.486   1.730  11.343  0.0718 -0.1859  0.1080
  240PIPC   C4A 2582   1.487   1.274  11.308  0.1645 -0.4759 -0.0812
  240PIPC   C1B 2583   2.031   1.835  11.836 -0.3613 -0.1485  0.0535
  240PIPC   C2B 2584   1.938   1.544  11.601  0.2784  0.1769  0.2448
  240PIPC   C3B 2585   1.875   1.483  11.200 -0.2433  0.0776 -0.3108
  240PIPC   C4B 2586   1.836   1.240  10.983 -0.6137  0.1420 -0.0411
  241PIPC   NC3 2587   7.159   7.916  13.233 -0.2940 -0.1810  0.2830
  241PIPC   PO4 2588   7.575   7.989  13.313 -0.0405 -0.1482 -0.1669
  241PIPC   GL1 2589   7.524   7.838  12.949  0.2171 -0.0992 -0.0726
  241PIPC   GL2 2590   7.734   7.545  12.956  0.0518 -0.0775 -0.1280
  241PIPC   C1A 2591   7.346   7.765  12.557 -0.0653 -0.0860 -0.2931
  241PIPC   D2A 2592   7.485   7.670  12.132  0.2872  0.0459  0.0838
  241PIPC   D3A 2593   7.457   7.926  11.681 -0.0236  0.4151 -0.2002
  241PIPC   C4A 2594   7.112   7.859  11.414  0.2065  0.2197  0.0115
  241PIPC   C1B 2595   7.683   7.376  12.477  0.6340 -0.0495  0.1611
  241PIPC   C2B 2596   7.705   7.098  12.127 -0.0471 -0.1317 -0.0082
  241PIPC   C3B 2597   7.529   6.921  11.785  0.0952 -0.0306  0.1786
  241PIPC   C4B 2598   7.729   6.649  11.517 -0.0210  0.0515  0.0423
  242PIPC   NC3 2599   4.434   4.030  12.970 -0.0526  0.1860 -0.2086
  242PIPC   PO4 2600   4.500   3.617  12.934  0.1534  0.0672 -0.0190
  242PIPC   GL1 2601   4.671   3.766  12.613  0.0317  0.1246 -0.0017
  242PIPC   GL2 2602   4.972   3.698  12.694 -0.0975  0.2601  0.0892
  242PIPC   C1A 2603   4.645   3.488  12.236 -0.1436  0.0428  0.0344
  242PIPC   D2A 2604   4.726   3.210  11.952 -0.0517 -0.2881 -0.0536
  242PIPC   D3A 2605   4.718   3.331  11.574  0.1836  0.1514  0.0448
  242PIPC   C4A 2606   4.574   3.406  11.198  0.2567  0.0198  0.2556
  242PIPC   C1B 2607   5.119   3.724  12.256 -0.1208  0.1237 -0.1927
  242PIPC   C2B 2608   5.147   3.522  11.885 -0.4622 -0.4507 -0.1474
  242PIPC   C3B 2609   5.250   3.170  11.676 -0.3354 -0.0544 -0.3165
  242PIPC   C4B 2610   5.146   3.045  11.321  0.0804  0.2140  0.0316
  243PIPC   NC3 2611   7.512   4.282  13.738  0.1817  0.0632 -0.1210
  243PIPC   PO4 2612   7.604   4.080  13.424  0.1870 -0.0049 -0.1295
  243PIPC   GL1 2613   7.257   3.968  13.156  0.0889  0.0791  0.3659
  243PIPC   GL2 2614   7.138   4.328  13.287 -0.0142 -0.1919  0.3078
  243PIPC   C1A 2615   7.248   4.152  12.853  0.1238 -0.0222  0.2550
  243PIPC   D2A 2616   7.035   4.413  12.505  0.0101 -0.0057  0.2888
  243PIPC   D3A 2617   7.463   4.523  12.444  0.1790  0.2354  0.0674
  243PIPC   C4A 2618   7.542   4.913  12.210 -0.1533  0.0330  0.0886
  243PIPC   C1B 2619   6.830   4.477  12.980 -0.2816  0.0524 -0.3687
  243PIPC   C2B 2620   6.519   4.534  12.595  0.3341 -0.0377 -0.2955
  243PIPC   C3B 2621   6.298   4.466  12.182 -0.1957 -0.1944 -0.1017
  243PIPC   C4B 2622   6.092   4.530  11.808  0.2652 -0.2310  0.0201
  244PIPC   NC3 2623   6.051   0.973  13.584 -0.1541 -0.0677  0.3179
  244PIPC   PO4 2624   6.240   1.328  13.665  0.1049  0.0644 -0.3424
  244PIPC   GL1 2625   6.475   1.016  13.322  0.0027  0.1488 -0.0577
  244PIPC   GL2 2626   6.518   1.017  13.038  0.2343 -0.0287  0.2148
  244PIPC   C1A 2627   6.530   0.499  13.032 -0.3998 -0.0642 -0.2432
  244PIPC   D2A 2628   6.749   0.195  12.971 -0.2594 -0.0307 -0.3849
  244PIPC   D3A 2629   6.903   0.380  12.653 -0.0970  0.0079  0.0240
  244PIPC   C4A 2630   6.783   0.035  12.348  0.1944 -0.2386  0.0790
  244PIPC   C1B 2631   6.856   0.884  12.740  0.0925 -0.0104  0.0598
  244PIPC   C2B 2632   7.151   0.929  12.429  0.0151  0.0006 -0.0841
  244PIPC   C3B 2633   7.100   0.985  11.996  0.2978  0.1178  0.0424
  244PIPC   C4B 2634   6.750   1.126  11.794  0.2821 -0.2877  0.1816
  245PIPC   NC3 2635   1.381   2.399  13.328  0.0290 -0.0121 -0.1421
  245PIPC   PO4 2636   1.771   2.170  13.126  0.3088 -0.3100  0.2138
  245PIPC   GL1 2637   1.564   2.322  12.806  0.3936 -0.2853 -0.0535
  245PIPC   GL2 2638   1.809   2.322  12.636 -0.0563 -0.0710  0.2111
  245PIPC   C1A 2639   1.296   2.437  12.496 -0.0093  0.1260  0.0484
  245PIPC   D2A 2640   1.335   2.671  12.089 -0.1948 -0.1678 -0.1969
  245PIPC   D3A 2641   1.332   2.488  11.581 -0.1101 -0.2119 -0.1899
  245PIPC   C4A 2642   1.428   2.534  11.205 -0.0152  0.0183  0.0281
  245PIPC   C1B 2643   1.679   2.205  12.312  0.0120  0.0434  0.0772
  245PIPC   C2B 2644   1.558   2.217  11.906  0.1719 -0.1880 -0.0444
  245PIPC   C3B 2645   1.744   2.134  11.482  0.1762 -0.0946  0.1121
  245PIPC   C4B 2646   1.688   2.148  11.019  0.0305  0.1842 -0.2158
  246PIPC   NC3 2647   8.083   2.606  13.601  0.1277  0.3567 -0.0216
  246PIPC   PO4 2648   7.693   2.725  13.553  0.0796  0.1728 -0.0298
  246PIPC   GL1 2649   7.565   2.532  13.248 -0.1084 -0.1205  0.0723
  246PIPC   GL2 2650   7.339   2.597  13.086  0.0658 -0.0897 -0.1340
  246PIPC   C1A 2651   7.717   2.375  12.846 -0.0274 -0.0192 -0.0328
  246PIPC   D2A 2652   7.869   2.636  12.492 -0.0126  0.0283  0.1747
  246PIPC   D3A 2653   7.943   2.648  11.964 -0.0410 -0.4396 -0.0688
  246PIPC   C4A 2654   7.738   2.377  11.639 -0.0060 -0.4173  0.0327
  246PIPC   C1B 2655   7.442   2.859  12.696  0.1829 -0.3597  0.0114
  246PIPC   C2B 2656   7.592   2.922  12.234 -0.1921 -0.0131  0.1220
  246PIPC   C3B 2657   7.685   3.161  11.859  0.1139  0.1030  0.0625
  246PIPC   C4B 2658   7.324   3.244  11.678 -0.2216  0.3154  0.0582
  247PIPC   NC3 2659   4.910   0.331  13.249  0.1645 -0.1580 -0.0605
  247PIPC   PO4 2660   4.838   0.759  13.304 -0.0018 -0.0453  0.0030
  247PIPC   GL1 2661   4.643   0.987  12.990 -0.0866 -0.2923  0.6142
  247PIPC   GL2 2662   4.875   1.005  12.649  0.2235  0.1921 -0.0775
  247PIPC   C1A 2663   4.338   1.157  12.723 -0.2862  0.0890 -0.0855
  247PIPC   D2A 2664   4.153   1.473  12.433  0.2811 -0.0406  0.1517
  247PIPC   D3A 2665   4.172   1.181  12.140  0.3338 -0.0636  0.1557
  247PIPC   C4A 2666   4.214   1.134  11.783 -0.1945 -0.2217  0.2479
  247PIPC   C1B 2667   4.937   1.036  12.256  0.0679 -0.0055  0.2092
  247PIPC   C2B 2668   4.813   1.016  11.895  0.1589  0.4008  0.0485
  247PIPC   C3B 2669   4.564   0.954  11.457 -0.0086  0.2416  0.1821
  247PIPC   C4B 2670   4.190   0.723  11.252 -0.2883 -0.3082 -0.1511
  248PIPC   NC3 2671  -0.313   6.109  13.857  0.1064  0.1111 -0.2116
  248PIPC   PO4 2672  -0.061   5.724  13.826  0.0237 -0.1225 -0.0786
  248PIPC   GL1 2673   0.056   5.586  13.392 -0.1185 -0.2333  0.0046
  248PIPC   GL2 2674   0.299   5.734  13.283 -0.1361 -0.0955  0.0478
  248PIPC   C1A 2675  -0.032   5.615  12.950 -0.1265  0.0955 -0.1934
  248PIPC   D2A 2676  -0.106   5.950  12.563 -0.0484 -0.3083  0.1895
  248PIPC   D3A 2677  -0.197   5.631  12.390 -0.1306  0.4717 -0.0065
  248PIPC   C4A 2678  -0.567   5.521  12.183 -0.0117 -0.1496 -0.0745
  248PIPC   C1B 2679   0.338   5.887  12.791 -0.2010  0.0387  0.0089
  248PIPC   C2B 2680   0.323   5.859  12.373 -0.0774 -0.0558  0.0249
  248PIPC   C3B 2681   0.437   5.817  11.993  0.1048  0.2626 -0.1814
  248PIPC   C4B 2682   0.422   6.028  11.527 -0.1109  0.1239 -0.0083
  249PIPC   NC3 2683   2.398   6.802   8.917 -0.0498  0.0197  0.1443
  249PIPC   PO4 2684   2.471   6.377   9.072  0.1265  0.1025 -0.2543
  249PIPC   GL1 2685   2.619   6.306   9.535  0.1571  0.2143  0.2039
  249PIPC   GL2 2686   2.613   6.571   9.818  0.0694 -0.1715 -0.0059
  249PIPC   C1A 2687   2.586   6.077   9.926  0.2549  0.3447  0.1944
  249PIPC   D2A 2688   2.394   5.900  10.140 -0.0156 -0.0716  0.0538
  249PIPC   D3A 2689   2.389   5.658  10.575  0.0751 -0.0110  0.0427
  249PIPC   C4A 2690   2.560   5.820  10.960 -0.0101  0.2695 -0.1430
  249PIPC   C1B 2691   2.716   6.579  10.270 -0.3500 -0.0960 -0.0040
  249PIPC   C2B 2692   2.723   6.667  10.663 -0.1306 -0.1169  0.1678
  249PIPC   C3B 2693   2.595   6.589  11.051  0.0499 -0.0633 -0.1914
  249PIPC   C4B 2694   2.345   6.302  10.992 -0.0559  0.0763 -0.0417
  250PIPC   NC3 2695   6.112   7.006   9.486 -0.0329  0.0381 -0.0318
  250PIPC   PO4 2696   6.083   6.980   9.976  0.1159 -0.1888  0.1898
  250PIPC   GL1 2697   6.062   7.091  10.379 -0.1859  0.1093  0.0390
  250PIPC   GL2 2698   6.369   7.217  10.500  0.1084 -0.1101 -0.2666
  250PIPC   C1A 2699   6.097   6.854  10.750 -0.0131  0.1552 -0.0922
  250PIPC   D2A 2700   6.340   6.700  11.053  0.0147  0.0327  0.0077
  250PIPC   D3A 2701   6.717   7.052  11.023  0.0404  0.0800 -0.0410
  250PIPC   C4A 2702   6.899   7.321  11.472  0.0058  0.0680 -0.3234
  250PIPC   C1B 2703   6.261   7.296  10.811 -0.2152  0.2466  0.1595
  250PIPC   C2B 2704   6.009   7.640  11.093 -0.0129 -0.0447 -0.0800
  250PIPC   C3B 2705   5.760   7.463  11.433 -0.0298 -0.2677 -0.0294
  250PIPC   C4B 2706   5.764   7.435  11.868  0.2579 -0.0506 -0.2947
  251PIPC   NC3 2707   3.944  -0.394   8.600  0.3506 -0.1912 -0.1445
  251PIPC   PO4 2708   3.663  -0.062   8.623 -0.4217 -0.3758 -0.0096
  251PIPC   GL1 2709   3.863   0.032   9.101  0.1593 -0.0777  0.2439
  251PIPC   GL2 2710   3.978   0.326   9.177 -0.0654  0.0228  0.4553
  251PIPC   C1A 2711   3.934  -0.128   9.514  0.0276 -0.3539  0.0562
  251PIPC   D2A 2712   3.839  -0.348   9.846  0.1310  0.0618 -0.0063
  251PIPC   D3A 2713   4.102  -0.007   9.966 -0.0324  0.1041  0.0449
  251PIPC   C4A 2714   4.294   0.150  10.426 -0.0266 -0.3928  0.1794
  251PIPC   C1B 2715   3.752   0.648   9.381 -0.0196  0.1108 -0.1197
  251PIPC   C2B 2716   3.456   0.882   9.666  0.1509 -0.1984  0.1865
  251PIPC   C3B 2717   3.384   1.117  10.049  0.0256 -0.1486 -0.0222
  251PIPC   C4B 2718   3.127   1.184  10.331 -0.0307 -0.1948  0.1123
  252PIPC   NC3 2719   1.721   1.649   8.937 -0.0643 -0.0011  0.0442
  252PIPC   PO4 2720   1.939   1.237   9.220  0.0318  0.1633 -0.0879
  252PIPC   GL1 2721   2.247   1.571   9.043 -0.1168 -0.2499 -0.3313
  252PIPC   GL2 2722   2.437   1.507   9.331  0.0990 -0.0279  0.2110
  252PIPC   C1A 2723   2.492   1.885   9.044 -0.0397 -0.0036  0.0600
  252PIPC   D2A 2724   2.850   2.012   9.231 -0.1780  0.1780 -0.0117
  252PIPC   D3A 2725   2.855   1.683   9.511 -0.3873  0.1396 -0.0525
  252PIPC   C4A 2726   2.840   1.626   9.893 -0.0521  0.3248  0.2263
  252PIPC   C1B 2727   2.446   1.458   9.750  0.0126 -0.0326 -0.2811
  252PIPC   C2B 2728   2.423   1.603  10.174  0.3480 -0.0483 -0.2160
  252PIPC   C3B 2729   2.454   2.005  10.420  0.0280 -0.0654  0.1451
  252PIPC   C4B 2730   2.652   2.349  10.568 -0.2871 -0.2527  0.0507
  253PIPC   NC3 2731   1.317  -0.522   9.679  0.2781 -0.1203 -0.1398
  253PIPC   PO4 2732   1.234  -0.033   9.628 -0.0368  0.0366 -0.0357
  253PIPC   GL1 2733   1.536  -0.094  10.045  0.0877  0.0294  0.1147
  253PIPC   GL2 2734   1.830  -0.262   9.929  0.0396  0.1696 -0.0617
  253PIPC   C1A 2735   1.564   0.267  10.274  0.0179 -0.2125  0.1303
  253PIPC   D2A 2736   1.797   0.550  10.229 -0.1273 -0.0014 -0.0527
  253PIPC   D3A 2737   1.699   0.632  10.717  0.0691  0.1384 -0.0894
  253PIPC   C4A 2738   1.901   0.761  11.142  0.0313 -0.0268 -0.3740
  253PIPC   C1B 2739   1.895  -0.355  10.320  0.0119  0.3020  0.0046
  253PIPC   C2B 2740   1.886  -0.416  10.705  0.1805  0.1816  0.0172
  253PIPC   C3B 2741   1.632  -0.201  11.075 -0.0976 -0.1548  0.0763
  253PIPC   C4B 2742   1.284  -0.177  11.266  0.1596  0.1260 -0.1118
  254PIPC   NC3 2743   5.842   4.562   7.350  0.2799 -0.3923 -0.0479
  254PIPC   PO4 2744   5.911   4.162   7.497  0.0946 -0.2409  0.0693
  254PIPC   GL1 2745   5.790   3.925   7.278 -0.1654  0.1372  0.0074
  254PIPC   GL2 2746   6.048   3.781   7.065 -0.2059 -0.2757 -0.1498
  254PIPC   C1A 2747   5.494   3.730   7.135 -0.2934  0.2895 -0.0693
  254PIPC   D2A 2748   5.177   3.770   6.843 -0.0946 -0.2883 -0.2401
  254PIPC   D3A 2749   4.866   3.647   7.069  0.0836  0.1540 -0.4434
  254PIPC   C4A 2750   4.515   3.924   7.284 -0.0681 -0.0214  0.0404
  254PIPC   C1B 2751   5.729   3.685   6.707 -0.1171 -0.1403  0.0896
  254PIPC   C2B 2752   5.753   3.471   6.429  0.3936  0.1953  0.0135
  254PIPC   C3B 2753   5.953   3.213   6.119 -0.0016  0.1477  0.0132
  254PIPC   C4B 2754   6.293   2.887   6.095 -0.4767  0.4936 -0.3885
  255PIPC   NC3 2755   4.941   5.086   9.893  0.3768  0.2933  0.1975
  255PIPC   PO4 2756   5.262   5.334   9.775 -0.0682 -0.0247 -0.0338
  255PIPC   GL1 2757   5.408   5.174  10.159 -0.2952 -0.0980 -0.0226
  255PIPC   GL2 2758   5.709   5.126  10.330 -0.3502 -0.0432  0.2401
  255PIPC   C1A 2759   5.303   5.051  10.590  0.1986  0.1960 -0.1052
  255PIPC   D2A 2760   5.233   5.102  11.056  0.0817  0.1106  0.0805
  255PIPC   D3A 2761   5.625   5.044  11.281  0.0456 -0.0196  0.1651
  255PIPC   C4A 2762   5.732   4.631  11.430 -0.4095 -0.0742 -0.0259
  255PIPC   C1B 2763   5.861   5.090  10.769 -0.0032 -0.0291 -0.1331
  255PIPC   C2B 2764   6.027   4.818  11.027  0.1517  0.1718  0.1170
  255PIPC   C3B 2765   6.322   4.678  11.389 -0.2475 -0.1070 -0.0318
  255PIPC   C4B 2766   6.458   4.871  11.806  0.0512 -0.2207 -0.2776
  256PIPC   NC3 2767   5.720   6.708   9.764 -0.0822  0.2446  0.0445
  256PIPC   PO4 2768   5.230   6.792   9.811 -0.1390 -0.0775  0.0664
  256PIPC   GL1 2769   4.983   6.831  10.187 -0.1636 -0.1663  0.0085
  256PIPC   GL2 2770   4.786   7.006  10.047  0.1599 -0.2462  0.1006
  256PIPC   C1A 2771   5.033   7.054  10.493 -0.0984 -0.0129  0.0438
  256PIPC   D2A 2772   4.975   7.317  10.865 -0.2665 -0.3284 -0.1088
  256PIPC   D3A 2773   4.794   7.665  11.141  0.1530 -0.3031  0.1013
  256PIPC   C4A 2774   4.362   7.863  10.946  0.1288  0.1871 -0.3474
  256PIPC   C1B 2775   4.590   7.313  10.304 -0.1432  0.3071 -0.0840
  256PIPC   C2B 2776   4.538   7.443  10.697 -0.2933 -0.2192  0.2353
  256PIPC   C3B 2777   4.462   7.310  11.075  0.1406  0.0964  0.0574
  256PIPC   C4B 2778   4.304   7.094  11.372  0.0449  0.2108  0.1379
  257PIPC   NC3 2779   7.098   0.790  10.010  0.0385  0.1931  0.5228
  257PIPC   PO4 2780   6.701   0.522   9.997 -0.2143  0.0226 -0.3641
  257PIPC   GL1 2781   6.710   0.675  10.464 -0.2719 -0.0574  0.1205
  257PIPC   GL2 2782   6.727   0.981  10.303 -0.0337  0.4226  0.0161
  257PIPC   C1A 2783   6.410   0.680  10.762 -0.0011 -0.1383  0.0313
  257PIPC   D2A 2784   6.287   0.361  11.010 -0.0905  0.1897 -0.0579
  257PIPC   D3A 2785   6.573   0.224  11.236 -0.1172 -0.0696  0.2688
  257PIPC   C4A 2786   6.576   0.391  11.683 -0.0797 -0.1274  0.2379
  257PIPC   C1B 2787   6.757   1.147  10.644  0.1608  0.0232  0.5533
  257PIPC   C2B 2788   6.744   1.471  10.859 -0.1921  0.1230  0.0103
  257PIPC   C3B 2789   6.472   1.609  11.096 -0.0621 -0.0637 -0.0938
  257PIPC   C4B 2790   6.045   1.575  10.954  0.0411  0.0047 -0.2683
  258PIPC   NC3 2791   0.551   3.272   9.453  0.2223 -0.1039 -0.2171
  258PIPC   PO4 2792   0.110   3.256   9.702  0.3082  0.2356 -0.1950
  258PIPC   GL1 2793   0.326   2.991   9.920  0.1159  0.0601  0.1228
  258PIPC   GL2 2794   0.555   3.133   9.962  0.1007  0.0804  0.1214
  258PIPC   C1A 2795   0.472   2.722  10.249 -0.1806 -0.0316 -0.1129
  258PIPC   D2A 2796   0.370   2.465  10.487 -0.2044  0.4946  0.2504
  258PIPC   D3A 2797   0.650   2.382  10.811  0.1784  0.0564  0.0759
  258PIPC   C4A 2798   0.535   2.169  11.158 -0.0865 -0.1383 -0.0242
  258PIPC   C1B 2799   0.746   3.189  10.322 -0.0219  0.4449 -0.0794
  258PIPC   C2B 2800   0.957   3.488  10.689 -0.0450  0.0248  0.2817
  258PIPC   C3B 2801   1.286   3.663  10.579  0.0202 -0.0284  0.0781
  258PIPC   C4B 2802   1.510   3.927  10.810 -0.0869  0.0411 -0.1059
  259PIPC   NC3 2803   1.494   0.797   7.122  0.0171 -0.1350 -0.1536
  259PIPC   PO4 2804   1.912   0.880   7.104  0.0651  0.0799  0.1921
  259PIPC   GL1 2805   1.687   0.582   6.740 -0.2107 -0.3134 -0.2081
  259PIPC   GL2 2806   1.500   0.815   6.511 -0.0818  0.0462 -0.1002
  259PIPC   C1A 2807   2.005   0.419   6.480 -0.1822  0.2113 -0.3225
  259PIPC   D2A 2808   2.113   0.009   6.191  0.0862 -0.0042 -0.0668
  259PIPC   D3A 2809   1.831   0.084   5.931 -0.1343 -0.2802  0.0278
  259PIPC   C4A 2810   1.686  -0.213   5.671  0.1190  0.0205 -0.2485
  259PIPC   C1B 2811   1.889   0.875   6.313  0.3044 -0.1241  0.1943
  259PIPC   C2B 2812   2.007   1.107   5.976 -0.2900  0.1286 -0.0802
  259PIPC   C3B 2813   1.991   1.108   5.651  0.1409  0.0387  0.1417
  259PIPC   C4B 2814   1.839   1.031   5.229 -0.1150 -0.1281  0.2442
  260PIPC   NC3 2815   1.723   0.228   9.550 -0.1705  0.0574  0.2376
  260PIPC   PO4 2816   2.173   0.262   9.440  0.0239  0.0674 -0.1329
  260PIPC   GL1 2817   2.425   0.620   9.823 -0.1857 -0.1304 -0.1227
  260PIPC   GL2 2818   2.354   0.985   9.786  0.2869  0.1717  0.2720
  260PIPC   C1A 2819   2.258   0.658  10.227 -0.0771 -0.0692 -0.0668
  260PIPC   D2A 2820   2.283   0.750  10.642  0.2444 -0.2554  0.0547
  260PIPC   D3A 2821   2.344   0.601  11.037  0.1813 -0.1267 -0.0863
  260PIPC   C4A 2822   2.322   0.633  11.454 -0.0193  0.5258 -0.2919
  260PIPC   C1B 2823   2.587   1.142  10.137  0.1964  0.0019 -0.4203
  260PIPC   C2B 2824   2.751   0.934  10.471  0.1523 -0.0646  0.1137
  260PIPC   C3B 2825   3.130   0.934  10.777 -0.1553  0.3167  0.1808
  260PIPC   C4B 2826   3.308   0.670  11.075 -0.2336 -0.0392 -0.2246
  261DPPC   NC3 2827   1.730   5.701  13.755  0.1831  0.0720  0.0241
  261DPPC   PO4 2828   2.176   5.402  13.461 -0.2707  0.0413 -0.0725
  261DPPC   GL1 2829   2.317   5.416  12.947 -0.2855  0.0350  0.2646
  261DPPC   GL2 2830   2.630   5.502  12.786 -0.4707  0.0252 -0.1599
  261DPPC   C1A 2831   2.005   5.224  12.683 -0.1597 -0.0842  0.0382
  261DPPC   C2A 2832   1.839   5.326  12.298 -0.0466  0.0944  0.2677
  261DPPC   C3A 2833   1.773   5.271  11.903  0.0288 -0.3675  0.3202
  261DPPC   C4A 2834   1.518   5.279  11.567 -0.0352 -0.0180 -0.0096
  261DPPC   C1B 2835   2.283   5.645  12.539 -0.1235 -0.0202 -0.2309
  261DPPC   C2B 2836   2.152   5.689  12.131 -0.2299  0.0591  0.2781
  261DPPC   C3B 2837   1.798   5.748  11.908 -0.0798  0.0258  0.0853
  261DPPC   C4B 2838   1.423   5.733  11.690 -0.3305  0.0713 -0.0933
  262DPPC   NC3 2839   2.482   3.967  13.089 -0.1838  0.0508  0.1226
  262DPPC   PO4 2840   2.547   4.421  13.063 -0.0618  0.1340 -0.2143
  262DPPC   GL1 2841   2.357   4.454  12.695 -0.2509  0.1849  0.0394
  262DPPC   GL2 2842   2.199   4.152  12.722  0.0748  0.0332 -0.0136
  262DPPC   C1A 2843   2.158   4.424  12.308  0.2098 -0.0176  0.2030
  262DPPC   C2A 2844   2.085   4.481  11.870  0.0511 -0.3893 -0.0068
  262DPPC   C3A 2845   2.082   4.291  11.455 -0.0126  0.4004  0.0183
  262DPPC   C4A 2846   2.161   4.296  11.097  0.3166 -0.4477 -0.0499
  262DPPC   C1B 2847   1.763   4.231  12.665 -0.1000  0.2026 -0.2896
  262DPPC   C2B 2848   1.409   4.299  12.298 -0.1520  0.1159 -0.0498
  262DPPC   C3B 2849   1.274   4.428  11.849  0.0278  0.1009  0.1222
  262DPPC   C4B 2850   1.260   4.380  11.399  0.0102 -0.0862 -0.1806
  263DPPC   NC3 2851   0.055   3.274   7.207  0.1163  0.1743 -0.0006
  263DPPC   PO4 2852   0.111   2.829   7.343  0.0040 -0.3414  0.1033
  263DPPC   GL1 2853   0.066   2.756   6.842  0.4397  0.1195 -0.1659
  263DPPC   GL2 2854  -0.039   3.106   6.752  0.0319  0.1836  0.2162
  263DPPC   C1A 2855   0.371   2.779   6.541 -0.1184  0.1293 -0.1921
  263DPPC   C2A 2856   0.407   2.671   6.068 -0.3905  0.3735  0.0921
  263DPPC   C3A 2857   0.461   2.730   5.633  0.0717  0.3332  0.0374
  263DPPC   C4A 2858   0.336   2.737   5.236  0.0828  0.2891  0.2172
  263DPPC   C1B 2859   0.220   3.147   6.280 -0.1390  0.1577  0.0946
  263DPPC   C2B 2860   0.388   3.189   5.919  0.4117 -0.2323  0.1759
  263DPPC   C3B 2861   0.801   3.377   5.731 -0.3870 -0.1462  0.1404
  263DPPC   C4B 2862   1.125   3.468   5.373  0.0678 -0.2270  0.2397
  264DPPC   NC3 2863   4.490   4.375   9.332  0.1471  0.1192 -0.4169
  264DPPC   PO4 2864   4.915   4.386   9.243 -0.0666  0.2090  0.2395
  264DPPC   GL1 2865   4.760   3.947   9.429 -0.1469 -0.1339 -0.0174
  264DPPC   GL2 2866   4.504   3.797   9.439 -0.3172 -0.1216 -0.0179
  264DPPC   C1A 2867   4.886   3.923   9.871 -0.1068 -0.0449 -0.3551
  264DPPC   C2A 2868   4.742   4.136  10.169  0.1324 -0.0994  0.0625
  264DPPC   C3A 2869   4.658   4.095  10.582  0.1941 -0.1628 -0.2752
  264DPPC   C4A 2870   4.698   4.330  10.847  0.2221 -0.1866 -0.2864
  264DPPC   C1B 2871   4.138   3.472   9.549 -0.2284 -0.1049  0.1514
  264DPPC   C2B 2872   3.981   3.065   9.704 -0.0053  0.0142 -0.2500
  264DPPC   C3B 2873   3.816   2.775  10.002  0.1316  0.2435 -0.1992
  264DPPC   C4B 2874   3.590   2.763  10.317  0.6105  0.0740 -0.2070
  265POPC   NC3 2875   2.271   2.860  13.370  0.2447  0.1186  0.0266
  265POPC   PO4 2876   2.314   3.388  13.311 -0.1780  0.1115 -0.0051
  265POPC   GL1 2877   2.456   3.429  12.945  0.2575 -0.1987 -0.1219
  265POPC   GL2 2878   2.821   3.531  12.967 -0.0495  0.2333  0.0898
  265POPC   C1A 2879   2.340   3.607  12.518 -0.3468  0.0185  0.1714
  265POPC   D2A 2880   1.911   3.828  12.431 -0.1022  0.0388  0.1471
  265POPC   C3A 2881   1.854   4.095  12.117  0.0018 -0.1126 -0.1741
  265POPC   C4A 2882   1.669   4.203  11.727 -0.2366 -0.3333 -0.0741
  265POPC   C1B 2883   2.804   3.428  12.512 -0.2212 -0.3535  0.0724
  265POPC   C2B 2884   2.535   3.411  12.122 -0.0533 -0.0458  0.1348
  265POPC   C3B 2885   2.075   3.514  12.061 -0.1604 -0.0127  0.0671
  265POPC   C4B 2886   1.638   3.637  12.022  0.0860 -0.1641  0.0562
  266POPC   NC3 2887   4.988   3.559  13.160  0.0366 -0.0821 -0.0580
  266POPC   PO4 2888   4.901   3.991  13.166 -0.1698 -0.3440  0.0605
  266POPC   GL1 2889   4.851   4.222  12.767  0.0112  0.2007 -0.1994
  266POPC   GL2 2890   5.066   4.165  12.534 -0.3557  0.2585 -0.1897
  266POPC   C1A 2891   4.829   4.598  12.454 -0.0137 -0.0726  0.4493
  266POPC   D2A 2892   5.115   4.842  12.206 -0.1643  0.1302 -0.1096
  266POPC   C3A 2893   5.026   5.209  12.066 -0.2303  0.1736 -0.0483
  266POPC   C4A 2894   5.099   5.307  11.686 -0.0068  0.0795 -0.0129
  266POPC   C1B 2895   5.124   4.355  12.113  0.0184 -0.0608  0.2634
  266POPC   C2B 2896   4.866   4.549  11.903  0.0808 -0.1598  0.0822
  266POPC   C3B 2897   4.445   4.353  11.637  0.1095  0.0656 -0.0486
  266POPC   C4B 2898   4.314   4.187  11.237  0.3801  0.2873  0.0574
  267POPC   NC3 2899   4.199   5.709  13.539  0.0214  0.2509  0.0586
  267POPC   PO4 2900   4.478   5.651  13.220  0.2221  0.0257 -0.1865
  267POPC   GL1 2901   4.685   5.784  12.881 -0.0622  0.2184  0.2106
  267POPC   GL2 2902   4.671   5.559  12.685 -0.0791 -0.1208 -0.0249
  267POPC   C1A 2903   4.830   5.979  12.507  0.3350 -0.1116  0.3921
  267POPC   D2A 2904   5.077   6.026  12.077  0.1686  0.0855 -0.1518
  267POPC   C3A 2905   4.861   6.377  11.942 -0.1510 -0.1097 -0.2926
  267POPC   C4A 2906   4.658   6.606  11.680  0.3289 -0.0427 -0.1080
  267POPC   C1B 2907   4.657   5.540  12.247  0.1113  0.1528 -0.0192
  267POPC   C2B 2908   4.804   5.600  11.911 -0.2347 -0.0009  0.1774
  267POPC   C3B 2909   4.830   5.609  11.390 -0.0518 -0.0476  0.3904
  267POPC   C4B 2910   4.809   5.261  11.221  0.0743 -0.0783  0.4195
  268POPC   NC3 2911   3.622   2.206  12.415  0.0533  0.3102  0.2241
  268POPC   PO4 2912   3.870   1.824  12.524 -0.1345 -0.0224 -0.1462
  268POPC   GL1 2913   4.012   1.858  12.096 -0.2356 -0.2356  0.1574
  268POPC   GL2 2914   3.890   2.135  12.037  0.0938 -0.2670  0.1867
  268POPC   C1A 2915   4.216   1.602  11.702 -0.2842  0.0833 -0.4381
  268POPC   D2A 2916   4.170   1.205  11.258  0.0545  0.0001 -0.0769
  268POPC   C3A 2917   4.247   1.429  10.925  0.4742  0.2717  0.1814
  268POPC   C4A 2918   4.092   1.762  10.625 -0.3526 -0.1573  0.1274
  268POPC   C1B 2919   3.864   2.134  11.594  0.4407  0.0720 -0.0584
  268POPC   C2B 2920   3.670   2.051  11.354 -0.1992  0.0478 -0.1080
  268POPC   C3B 2921   3.455   2.243  11.003  0.1462 -0.2493  0.0521
  268POPC   C4B 2922   3.263   2.452  10.642  0.0316 -0.1521  0.2001
  269POPC   NC3 2923   5.655   0.336   7.883  0.1855 -0.0534 -0.1154
  269POPC   PO4 2924   5.337   0.426   7.543  0.3811  0.0986 -0.0493
  269POPC   GL1 2925   5.495   0.464   7.167  0.0317  0.0301 -0.1724
  269POPC   GL2 2926   5.709   0.238   7.017  0.1489  0.0337  0.1860
  269POPC   C1A 2927   5.213   0.361   6.828  0.1394  0.1245  0.0235
  269POPC   D2A 2928   5.165   0.496   6.491 -0.1755  0.0013 -0.1676
  269POPC   C3A 2929   5.509   0.661   6.349 -0.1596 -0.1881 -0.2417
  269POPC   C4A 2930   6.002   0.730   6.141  0.1094  0.2712  0.1632
  269POPC   C1B 2931   5.632   0.184   6.562  0.1029  0.0623 -0.1089
  269POPC   C2B 2932   5.410   0.124   6.165 -0.0455  0.1492  0.2118
  269POPC   C3B 2933   5.320   0.118   5.810 -0.1471 -0.0188  0.2311
  269POPC   C4B 2934   5.586   0.241   5.427 -0.0773  0.0533  0.5360
  270POPC   NC3 2935   4.260   6.400   9.328 -0.3131  0.4279  0.0515
  270POPC   PO4 2936   4.653   6.143   9.378 -0.3773  0.0837 -0.0570
  270POPC   GL1 2937   4.570   6.022   9.849 -0.1691  0.0529  0.1216
  270POPC   GL2 2938   4.257   6.185   9.971  0.1027 -0.0414  0.0220
  270POPC   C1A 2939   4.693   6.181  10.244  0.0720  0.3714  0.1425
  270POPC   D2A 2940   4.487   6.120  10.576  0.0059 -0.1447  0.1440
  270POPC   C3A 2941   4.449   6.260  11.001  0.1243  0.2358  0.0571
  270POPC   C4A 2942   4.319   6.516  11.321 -0.2576  0.0806 -0.3262
  270POPC   C1B 2943   4.050   6.295  10.396  0.0535  0.1304 -0.0505
  270POPC   C2B 2944   3.933   6.704  10.533  0.0114 -0.3712  0.1114
  270POPC   C3B 2945   4.166   7.077  10.677 -0.0221 -0.1246  0.0569
  270POPC   C4B 2946   4.015   7.539  10.808  0.0383 -0.0109  0.1439
  271POPC   NC3 2947   4.740   0.313   9.111  0.0708  0.1965  0.4817
  271POPC   PO4 2948   5.193   0.212   9.091  0.0570  0.3620 -0.1906
  271POPC   GL1 2949   5.055   0.219   9.486  0.0670  0.3539  0.2891
  271POPC   GL2 2950   5.246   0.198   9.730 -0.1945 -0.1647  0.0894
  271POPC   C1A 2951   4.775   0.211   9.851 -0.2825  0.1331 -0.0274
  271POPC   D2A 2952   4.477   0.449   9.994  0.4728 -0.1591 -0.1446
  271POPC   C3A 2953   4.211   0.651  10.279 -0.0770  0.1304  0.2605
  271POPC   C4A 2954   4.102   0.771  10.661 -0.0314  0.0075 -0.1001
  271POPC   C1B 2955   5.199   0.472  10.099 -0.0433 -0.1166 -0.1688
  271POPC   C2B 2956   4.832   0.688  10.253  0.0921 -0.2142  0.0780
  271POPC   C3B 2957   4.685   1.033  10.613  0.1228 -0.2221  0.0720
  271POPC   C4B 2958   4.492   0.940  10.974 -0.1588 -0.1940 -0.2948
  272POPC   NC3 2959   8.063   0.655   9.923 -0.0890 -0.2751  0.1510
  272POPC   PO4 2960   7.696   0.788  10.007 -0.0487 -0.0265  0.0782
  272POPC   GL1 2961   7.553   0.925  10.320  0.2846  0.2664  0.0411
  272POPC   GL2 2962   7.308   0.807  10.474 -0.0270 -0.2801 -0.2014
  272POPC   C1A 2963   7.275   1.258  10.631  0.1148  0.0283 -0.0156
  272POPC   D2A 2964   7.223   1.261  10.992 -0.1031  0.2185 -0.0228
  272POPC   C3A 2965   7.225   1.163  11.434 -0.0286  0.3971  0.0263
  272POPC   C4A 2966   7.441   1.267  11.847 -0.0751 -0.5290  0.1109
  272POPC   C1B 2967   7.555   0.897  10.903 -0.1443 -0.0332 -0.0586
  272POPC   C2B 2968   7.699   1.174  11.281 -0.2470  0.0278 -0.0155
  272POPC   C3B 2969   7.973   1.111  11.653 -0.0479  0.1956  0.0330
  272POPC   C4B 2970   8.273   1.235  11.902 -0.0235 -0.0782  0.0271
  273DPSM   NC3 2971   6.422   7.383  13.744  0.2872 -0.2759 -0.1885
  273DPSM   PO4 2972   6.369   6.889  13.787  0.0314  0.0941 -0.0915
  273DPSM   AM1 2973   6.091   7.054  13.502  0.1354  0.0505  0.3396
  273DPSM   AM2 2974   5.930   6.732  13.376  0.2014  0.0030 -0.0352
  273DPSM   T1A 2975   5.927   7.102  13.005 -0.1763 -0.0807 -0.1551
  273DPSM   C2A 2976   5.809   6.949  12.668 -0.2607  0.2545  0.0131
  273DPSM   C3A 2977   5.453   6.809  12.512  0.0926 -0.3587 -0.3832
  273DPSM   C1B 2978   6.026   6.579  12.943  0.1809  0.2288 -0.0056
  273DPSM   C2B 2979   5.967   6.464  12.571  0.2167  0.0366 -0.0254
  273DPSM   C3B 2980   5.819   6.550  12.279  0.0931 -0.1109  0.2562
  273DPSM   C4B 2981   5.652   6.949  12.033 -0.1307 -0.1344 -0.0558
  274DPSM   NC3 2982   2.898   4.745  12.930 -0.1555 -0.0577 -0.2086
  274DPSM   PO4 2983   3.309   4.536  13.015  0.3928 -0.1069 -0.0670
  274DPSM   AM1 2984   3.081   4.370  12.607 -0.1062 -0.0495  0.2435
  274DPSM   AM2 2985   3.341   4.248  12.425 -0.2620  0.1013  0.2471
  274DPSM   T1A 2986   2.800   4.495  12.414 -0.1277 -0.0009 -0.1048
  274DPSM   C2A 2987   2.662   4.473  12.040 -0.1083 -0.2508  0.0761
  274DPSM   C3A 2988   2.570   4.427  11.612  0.3041  0.0588  0.4387
  274DPSM   C1B 2989   3.115   4.167  12.132  0.2119  0.3940 -0.0110
  274DPSM   C2B 2990   2.963   4.142  11.767 -0.1627 -0.0181  0.1785
  274DPSM   C3B 2991   2.672   3.966  11.503 -0.1202 -0.0148  0.1493
  274DPSM   C4B 2992   2.346   3.803  11.334 -0.0863 -0.0124 -0.2124
  275DPSM   NC3 2993   2.596   7.624   9.291 -0.0990  0.3092 -0.0886
  275DPSM   PO4 2994   2.537   7.218   9.192 -0.0226  0.2844  0.1460
  275DPSM   AM1 2995   2.434   7.233   9.606  0.2289  0.1378  0.1526
  275DPSM   AM2 2996   2.186   7.465   9.568 -0.2317 -0.0345 -0.2241
  275DPSM   T1A 2997   2.684   7.038  10.001  0.0331  0.4047 -0.4601
  275DPSM   C2A 2998   2.791   7.071  10.384  0.1330 -0.0853  0.2790
  275DPSM   C3A 2999   2.873   7.081  10.908 -0.0796  0.0343 -0.0938
  275DPSM   C1B 3000   2.376   7.390  10.089 -0.0654  0.0716  0.2794
  275DPSM   C2B 3001   2.390   7.426  10.603  0.3296 -0.0219  0.1036
  275DPSM   C3B 3002   2.632   7.578  10.921 -0.0648  0.0591 -0.2743
  275DPSM   C4B 3003   3.158   7.776  11.062  0.0084 -0.1376  0.0612
  276DPSM   NC3 3004   7.093   4.361   9.398  0.0548  0.2896 -0.1180
  276DPSM   PO4 3005   7.017   3.983   9.514 -0.0436 -0.0416  0.0283
  276DPSM   AM1 3006   7.072   3.807   9.945 -0.0371 -0.0387 -0.1498
  276DPSM   AM2 3007   7.337   3.665  10.201  0.0017  0.0016 -0.0018
  276DPSM   T1A 3008   6.860   3.792  10.336  0.0971  0.2504 -0.1623
  276DPSM   C2A 3009   6.799   3.914  10.726 -0.1902 -0.0331  0.1518
  276DPSM   C3A 3010   6.627   3.825  11.009  0.3321  0.2933 -0.0643
  276DPSM   C1B 3011   7.324   3.607  10.605 -0.1947 -0.3338 -0.1023
  276DPSM   C2B 3012   7.572   3.651  11.021  0.0379 -0.3641  0.2498
  276DPSM   C3B 3013   7.911   3.885  11.126 -0.0585  0.2272 -0.0815
  276DPSM   C4B 3014   8.282   3.960  11.421  0.4725  0.0048 -0.0998
  277PAPI    C1 3015   5.401   1.080  13.410  0.0357 -0.1665 -0.0963
  277PAPI    C2 3016   5.586   0.887  13.707 -0.2589 -0.0111  0.1952
  277PAPI    C3 3017   5.278   1.128  13.787 -0.3793 -0.0090 -0.2461
  277PAPI   PO4 3018   5.654   1.077  13.225  0.1061 -0.0069  0.2332
  277PAPI   GL1 3019   5.719   1.283  12.889 -0.1322  0.0582 -0.1361
  277PAPI   GL2 3020   5.805   1.130  12.724 -0.1447 -0.0048  0.0017
  277PAPI   D1A 3021   5.701   1.725  12.690  0.0841 -0.0468 -0.1147
  277PAPI   D2A 3022   5.620   1.561  12.377  0.1319 -0.5618  0.0420
  277PAPI   D3A 3023   5.801   1.611  12.083  0.0307 -0.0803 -0.2306
  277PAPI   D4A 3024   5.415   1.769  11.940 -0.5342  0.2809 -0.0955
  277PAPI   C5A 3025   5.093   1.442  11.986 -0.1077  0.3406 -0.4210
  277PAPI   C1B 3026   6.082   0.803  12.584 -0.0002  0.0256  0.0135
  277PAPI   C2B 3027   6.413   0.681  12.485  0.0473  0.1324 -0.3055
  277PAPI   C3B 3028   6.752   0.661  12.188  0.2426 -0.0939 -0.2155
  277PAPI   C4B 3029   7.215   0.366  12.217  0.1839  0.0487  0.0665
  278PAPI    C1 3030   5.403   7.254  13.571 -0.1704  0.2164 -0.0632
  278PAPI    C2 3031   5.331   7.171  13.955  0.1620 -0.1808 -0.0804
  278PAPI    C3 3032   5.488   7.524  13.853  0.3333 -0.1790  0.1798
  278PAPI   PO4 3033   5.495   6.960  13.468 -0.0682 -0.2276 -0.0148
  278PAPI   GL1 3034   5.246   6.734  13.128 -0.0611 -0.3207  0.0755
  278PAPI   GL2 3035   5.562   6.747  13.053  0.1087  0.3749 -0.0285
  278PAPI   D1A 3036   5.036   6.815  12.738  0.2618 -0.1498  0.0830
  278PAPI   D2A 3037   4.863   7.173  12.944 -0.1724  0.0442 -0.1461
  278PAPI   D3A 3038   4.783   7.421  12.550  0.2769  0.2137 -0.2724
  278PAPI   D4A 3039   5.237   7.218  12.498  0.3368  0.1415 -0.0853
  278PAPI   C5A 3040   5.339   7.358  12.109  0.1653  0.0981 -0.0676
  278PAPI   C1B 3041   5.567   6.430  12.828  0.1835 -0.1564 -0.2402
  278PAPI   C2B 3042   5.515   6.092  12.522 -0.0963 -0.0919  0.5102
  278PAPI   C3B 3043   5.625   5.879  12.173 -0.0560 -0.0306 -0.1147
  278PAPI   C4B 3044   5.517   6.005  11.739 -0.0478  0.2758 -0.0193
  279PAPI    C1 3045   0.671   6.147   9.305  0.0701  0.1607 -0.2085
  279PAPI    C2 3046   0.690   5.759   9.211  0.1673  0.0829  0.1167
  279PAPI    C3 3047   0.336   5.944   9.225  0.0995 -0.0498  0.1749
  279PAPI   PO4 3048   0.738   6.187   9.607 -0.0753 -0.0033 -0.1257
  279PAPI   GL1 3049   0.517   6.230  10.007  0.0019  0.0361 -0.1879
  279PAPI   GL2 3050   0.591   6.520   9.999 -0.2346  0.1863 -0.0908
  279PAPI   D1A 3051   0.954   6.038  10.076  0.0628 -0.0250  0.0291
  279PAPI   D2A 3052   1.004   5.711  10.391 -0.0543 -0.2866  0.3044
  279PAPI   D3A 3053   1.471   5.916  10.400 -0.1465  0.0627  0.1581
  279PAPI   D4A 3054   1.503   6.066  10.790 -0.1680 -0.0409 -0.4326
  279PAPI   C5A 3055   1.647   6.400  10.956 -0.0962 -0.0332  0.0242
  279PAPI   C1B 3056   0.426   6.551  10.346 -0.2852 -0.1272 -0.0721
  279PAPI   C2B 3057   0.521   6.566  10.737 -0.1186  0.0070 -0.0827
  279PAPI   C3B 3058   0.793   6.728  10.858 -0.0503 -0.0523  0.1205
  279PAPI   C4B 3059   1.103   6.886  10.592 -0.2870  0.4417  0.1587
  280PAPI    C1 3060   2.717   0.238   7.890  0.1373 -0.1757  0.0772
  280PAPI    C2 3061   2.750   0.303   7.496  0.2397 -0.0621  0.1038
  280PAPI    C3 3062   2.734  -0.071   7.636  0.2179 -0.1031 -0.0070
  280PAPI   PO4 3063   2.940   0.325   8.093 -0.0764  0.1442 -0.1201
  280PAPI   GL1 3064   3.282   0.688   8.014 -0.2793 -0.3274  0.1020
  280PAPI   GL2 3065   3.336   0.874   8.300 -0.1018  0.2134  0.3929
  280PAPI   D1A 3066   3.384   0.964   7.612 -0.0657 -0.2690 -0.0494
  280PAPI   D2A 3067   3.621   1.068   7.861  0.0076 -0.1023 -0.3441
  280PAPI   D3A 3068   3.817   0.673   7.977 -0.1545  0.1518 -0.1443
  280PAPI   D4A 3069   3.973   0.562   7.654 -0.3014 -0.0405  0.0467
  280PAPI   C5A 3070   3.821   0.285   7.376  0.0036 -0.3851  0.0033
  280PAPI   C1B 3071   3.696   1.084   8.337  0.2325 -0.2501 -0.2443
  280PAPI   C2B 3072   3.933   1.199   8.595 -0.0030 -0.0225 -0.1873
  280PAPI   C3B 3073   4.208   1.360   8.373 -0.0954  0.1704  0.3810
  280PAPI   C4B 3074   4.307   1.834   8.147  0.1001  0.1643 -0.4441
  281PAPS   CNO 3075   4.073   6.171  13.393 -0.3543  0.0453 -0.0331
  281PAPS   PO4 3076   3.867   5.845  13.146 -0.0045  0.0542 -0.3746
  281PAPS   GL1 3077   3.540   5.948  12.880 -0.2489 -0.0041  0.2372
  281PAPS   GL2 3078   3.231   6.008  12.654 -0.1112  0.0492 -0.0253
  281PAPS   D1A 3079   3.504   6.404  12.481 -0.2081  0.0440  0.0153
  281PAPS   D2A 3080   3.321   6.522  12.126 -0.1810 -0.3832 -0.2702
  281PAPS   D3A 3081   3.148   6.674  11.801  0.2249  0.0779 -0.1960
  281PAPS   D4A 3082   3.419   6.887  11.555 -0.1370 -0.1867  0.1295
  281PAPS   C5A 3083   3.897   6.946  11.660 -0.0010  0.0383 -0.3172
  281PAPS   C1B 3084   3.457   5.859  12.264 -0.0139 -0.2345 -0.0459
  281PAPS   C2B 3085   3.421   5.769  11.865  0.1762 -0.2814  0.1428
  281PAPS   C3B 3086   3.571   5.703  11.389  0.0979  0.0121  0.1941
  281PAPS   C4B 3087   3.785   5.381  11.151  0.0268  0.0457  0.0287
  282PAPS   CNO 3088   5.476   6.399  13.389 -0.2549 -0.1732 -0.1612
  282PAPS   PO4 3089   4.995   6.402  13.552 -0.1818 -0.0395 -0.0165
  282PAPS   GL1 3090   5.061   6.244  13.095 -0.1867  0.0462  0.0062
  282PAPS   GL2 3091   5.061   6.360  12.879 -0.0084  0.1751 -0.0612
  282PAPS   D1A 3092   5.160   5.876  12.816 -0.2337 -0.3036 -0.1873
  282PAPS   D2A 3093   5.476   6.000  13.080  0.0807 -0.1068 -0.0607
  282PAPS   D3A 3094   5.844   6.072  12.918 -0.1589  0.0235  0.1695
  282PAPS   D4A 3095   5.935   6.208  13.350 -0.3509 -0.0610 -0.0036
  282PAPS   C5A 3096   6.272   5.888  13.491  0.1069  0.4265 -0.0033
  282PAPS   C1B 3097   5.131   6.427  12.457 -0.0977  0.0022 -0.2239
  282PAPS   C2B 3098   5.380   6.385  12.091 -0.2874  0.1904  0.1067
  282PAPS   C3B 3099   5.724   6.463  11.799 -0.1172 -0.4079 -0.0198
  282PAPS   C4B 3100   6.080   6.793  11.791  0.2179  0.1112 -0.2750
  283PAPS   CNO 3101   7.227   4.831  14.285 -0.1129 -0.2511 -0.3507
  283PAPS   PO4 3102   7.209   4.636  13.893  0.0566  0.2575  0.3780
  283PAPS   GL1 3103   7.460   4.719  13.496 -0.2798  0.1194  0.4416
  283PAPS   GL2 3104   7.683   4.613  13.343 -0.2896 -0.0003  0.2382
  283PAPS   D1A 3105   7.626   5.123  13.406 -0.1961 -0.0521  0.0988
  283PAPS   D2A 3106   7.660   5.042  13.020 -0.0032 -0.1425 -0.3808
  283PAPS   D3A 3107   7.847   4.822  12.731 -0.1362 -0.1320  0.0076
  283PAPS   D4A 3108   7.989   4.523  12.521  0.2310  0.2439  0.1479
  283PAPS   C5A 3109   7.873   4.405  12.169  0.1114 -0.1003 -0.0120
  283PAPS   C1B 3110   7.503   4.567  12.967  0.0587 -0.0757  0.0323
  283PAPS   C2B 3111   7.742   4.136  12.674 -0.0661  0.0921  0.2123
  283PAPS   C3B 3112   7.826   3.893  12.330  0.0860  0.1713 -0.1386
  283PAPS   C4B 3113   7.662   3.605  12.123 -0.0452  0.1209 -0.4775
  284PAPS   CNO 3114   4.110   7.002  13.629  0.3581 -0.1967 -0.4080
  284PAPS   PO4 3115   4.266   6.700  13.349 -0.1549 -0.1499 -0.1999
  284PAPS   GL1 3116   4.268   6.505  12.921  0.1999 -0.0954  0.1993
  284PAPS   GL2 3117   4.504   6.427  12.789  0.0220  0.3728 -0.0191
  284PAPS   D1A 3118   3.950   6.621  12.588  0.0206 -0.2360 -0.1571
  284PAPS   D2A 3119   3.963   7.104  12.541  0.0908 -0.0125  0.1355
  284PAPS   D3A 3120   4.233   7.480  12.695  0.0537 -0.2670  0.0355
  284PAPS   D4A 3121   4.314   7.384  12.260 -0.0095 -0.2821  0.0045
  284PAPS   C5A 3122   4.741   7.360  12.031  0.0889 -0.4446 -0.1686
  284PAPS   C1B 3123   4.482   6.425  12.407 -0.0710 -0.0332 -0.1284
  284PAPS   C2B 3124   4.315   6.551  12.049 -0.1724  0.3752  0.0633
  284PAPS   C3B 3125   4.049   6.422  11.718  0.0114  0.2532 -0.1069
  284PAPS   C4B 3126   3.796   6.497  11.412 -0.1505 -0.3837  0.0985
  285PAPS   CNO 3127   0.498   2.111  13.525  0.5107  0.0960 -0.1536
  285PAPS   PO4 3128   0.776   2.247  13.427  0.1642  0.1268 -0.1053
  285PAPS   GL1 3129   0.814   1.921  13.092  0.2424  0.0016  0.0595
  285PAPS   GL2 3130   0.747   1.573  13.266  0.1188 -0.0278  0.1187
  285PAPS   D1A 3131   0.749   1.966  12.713  0.1543  0.1631  0.3373
  285PAPS   D2A 3132   0.321   2.057  12.577  0.0573 -0.3287  0.0009
  285PAPS   D3A 3133   0.115   1.684  12.668 -0.2544  0.0411  0.0526
  285PAPS   D4A 3134  -0.078   1.795  12.263 -0.1652  0.0194  0.0681
  285PAPS   C5A 3135   0.019   1.937  11.834  0.1034 -0.4502 -0.0027
  285PAPS   C1B 3136   0.565   1.530  12.864 -0.2901  0.0044  0.0277
  285PAPS   C2B 3137   0.546   1.590  12.365  0.0390 -0.1955 -0.0331
  285PAPS   C3B 3138   0.421   1.693  11.934  0.0258 -0.2448  0.2841
  285PAPS   C4B 3139   0.465   1.946  11.559  0.1781 -0.2109  0.1841
  286PAPS   CNO 3140   2.679   5.282  13.236 -0.2192  0.3887  0.1797
  286PAPS   PO4 3141   3.039   5.221  13.000  0.2273  0.0311 -0.1014
  286PAPS   GL1 3142   3.122   5.497  12.680  0.1289  0.1253  0.2645
  286PAPS   GL2 3143   3.331   5.345  12.598  0.0296 -0.1197 -0.0136
  286PAPS   D1A 3144   3.010   5.621  12.222  0.3205  0.1391 -0.1117
  286PAPS   D2A 3145   2.632   5.429  12.252 -0.1070  0.0923  0.0522
  286PAPS   D3A 3146   2.460   5.458  11.718  0.2831  0.0738  0.2592
  286PAPS   D4A 3147   2.428   5.732  11.501  0.1398  0.0450 -0.0957
  286PAPS   C5A 3148   2.212   5.980  11.721  0.0328 -0.4742 -0.0479
  286PAPS   C1B 3149   3.383   5.338  12.252 -0.1780 -0.0132  0.2332
  286PAPS   C2B 3150   3.404   5.283  11.780 -0.2002 -0.0106  0.2347
  286PAPS   C3B 3151   3.267   5.344  11.336 -0.2174 -0.0690 -0.2711
  286PAPS   C4B 3152   3.122   5.125  11.015  0.2425 -0.3630 -0.1172
  287PAPS   CNO 3153   6.782   6.673  14.234  0.0412 -0.2413  0.1243
  287PAPS   PO4 3154   7.023   6.414  14.162 -0.3213 -0.0049  0.5880
  287PAPS   GL1 3155   7.108   6.538  13.742  0.2123  0.0989 -0.1798
  287PAPS   GL2 3156   6.819   6.586  13.710 -0.0818 -0.1211 -0.3617
  287PAPS   D1A 3157   7.403   6.440  13.350 -0.0700 -0.2155  0.2626
  287PAPS   D2A 3158   7.274   6.667  12.997  0.0657  0.3796  0.0983
  287PAPS   D3A 3159   7.279   6.326  12.784  0.0823  0.0259 -0.1101
  287PAPS   D4A 3160   7.076   6.570  12.458 -0.1109 -0.0299 -0.1797
  287PAPS   C5A 3161   7.214   6.851  12.179 -0.4364  0.0149  0.3330
  287PAPS   C1B 3162   6.859   6.743  13.240 -0.0915 -0.0384  0.0180
  287PAPS   C2B 3163   6.851   6.815  12.830 -0.0971  0.1191  0.2151
  287PAPS   C3B 3164   6.736   7.020  12.411  0.2262 -0.4436  0.0152
  287PAPS   C4B 3165   6.759   7.209  11.981 -0.0378 -0.1477 -0.2250
  288PAPS   CNO 3166   5.921   0.640  14.002 -0.0417 -0.1371 -0.0725
  288PAPS   PO4 3167   5.832   0.521  13.488  0.0957 -0.2646 -0.1261
  288PAPS   GL1 3168   5.577   0.500  13.099  0.1034 -0.0920 -0.1291
  288PAPS   GL2 3169   5.687   0.659  12.841  0.0094  0.0457 -0.1489
  288PAPS   D1A 3170   5.492   0.194  12.811 -0.1115 -0.2799 -0.0318
  288PAPS   D2A 3171   5.100   0.016  12.933  0.1077 -0.1064  0.2190
  288PAPS   D3A 3172   5.431  -0.291  13.073  0.1778 -0.0648 -0.1285
  288PAPS   D4A 3173   5.780  -0.121  12.890  0.1321  0.3097 -0.2838
  288PAPS   C5A 3174   5.727  -0.271  12.459  0.1609 -0.1501 -0.0872
  288PAPS   C1B 3175   5.679   0.535  12.476 -0.1009 -0.0682 -0.1254
  288PAPS   C2B 3176   5.721   0.613  11.995  0.1190  0.0376  0.1164
  288PAPS   C3B 3177   5.878   0.750  11.625  0.4099  0.1336 -0.4369
  288PAPS   C4B 3178   6.231   0.754  11.386 -0.1072  0.2227 -0.0621
  289PAPS   CNO 3179   3.099   7.313  13.598  0.0694 -0.1216 -0.0198
  289PAPS   PO4 3180   3.298   7.589  13.220 -0.0384  0.1623 -0.1060
  289PAPS   GL1 3181   3.596   7.774  12.946 -0.2336 -0.3958 -0.2709
  289PAPS   GL2 3182   3.762   7.544  12.951 -0.4014 -0.0592  0.3147
  289PAPS   D1A 3183   3.874   7.951  12.649 -0.0564 -0.0263  0.1333
  289PAPS   D2A 3184   4.051   7.768  12.306  0.0539 -0.2307 -0.4472
  289PAPS   D3A 3185   4.234   7.818  11.925 -0.1218 -0.0593  0.3605
  289PAPS   D4A 3186   4.112   7.357  11.757 -0.2403  0.0949  0.0846
  289PAPS   C5A 3187   4.352   6.979  11.839  0.2058  0.1463  0.0957
  289PAPS   C1B 3188   3.627   7.558  12.484 -0.2168  0.4599 -0.0916
  289PAPS   C2B 3189   3.713   7.442  12.054 -0.3740  0.2507  0.0204
  289PAPS   C3B 3190   3.622   7.461  11.659  0.1903 -0.3567  0.2023
  289PAPS   C4B 3191   3.792   7.194  11.250 -0.0226 -0.1940 -0.4764
  290PAPS   CNO 3192   0.879   4.973  13.432  0.2712 -0.1248 -0.2666
  290PAPS   PO4 3193   0.860   4.606  13.705  0.1230  0.2400  0.0724
  290PAPS   GL1 3194   0.843   4.471  13.308  0.0443 -0.2281  0.3157
  290PAPS   GL2 3195   0.835   4.576  13.027 -0.2894  0.0619 -0.2420
  290PAPS   D1A 3196   0.804   4.025  13.187  0.0585 -0.1923  0.1567
  290PAPS   D2A 3197   0.564   4.041  12.711 -0.0900  0.0730  0.0138
  290PAPS   D3A 3198   0.959   3.952  12.458  0.0679  0.0957 -0.2708
  290PAPS   D4A 3199   0.601   4.118  12.189 -0.0806 -0.2209 -0.0209
  290PAPS   C5A 3200   0.868   4.168  11.811 -0.0722  0.2383  0.0553
  290PAPS   C1B 3201   0.771   4.463  12.523  0.3497  0.2140 -0.0236
  290PAPS   C2B 3202   0.904   4.538  12.146  0.1633  0.0744  0.0203
  290PAPS   C3B 3203   0.782   4.653  11.758  0.0362  0.0952  0.2894
  290PAPS   C4B 3204   0.760   4.925  11.290  0.1365 -0.0714 -0.0375
  291PAPS   CNO 3205   5.395   3.872  13.213 -0.2196  0.0554  0.0961
  291PAPS   PO4 3206   5.481   4.271  13.474  0.3147 -0.0086 -0.1965
  291PAPS   GL1 3207   5.800   4.322  13.133  0.1382  0.2762 -0.1716
  291PAPS   GL2 3208   5.776   4.077  12.841 -0.2237 -0.1474 -0.0222
  291PAPS   D1A 3209   5.929   4.796  12.920  0.2481 -0.2191  0.1835
  291PAPS   D2A 3210   5.998   4.659  12.611 -0.0092  0.1195 -0.1592
  291PAPS   D3A 3211   5.949   4.934  12.204 -0.1752  0.2460  0.2515
  291PAPS   D4A 3212   5.802   5.406  12.227 -0.2909 -0.0316 -0.0723
  291PAPS   C5A 3213   5.519   5.515  11.882 -0.4065 -0.1351  0.3191
  291PAPS   C1B 3214   5.485   4.010  12.413 -0.1555 -0.2513 -0.1386
  291PAPS   C2B 3215   5.478   3.974  11.975  0.0440  0.1116 -0.1804
  291PAPS   C3B 3216   5.388   4.362  11.615  0.2622 -0.0300  0.1721
  291PAPS   C4B 3217   5.238   4.796  11.571 -0.0535 -0.4126  0.2137
  292PAPS   CNO 3218   3.653   1.230  13.477 -0.1535  0.1454  0.1741
  292PAPS   PO4 3219   3.557   0.937  13.171  0.1584 -0.0363  0.1043
  292PAPS   GL1 3220   3.872   0.967  12.860 -0.2953  0.1830  0.2865
  292PAPS   GL2 3221   3.710   1.127  12.530  0.1590 -0.1401 -0.3048
  292PAPS   D1A 3222   4.036   0.819  12.507  0.1943  0.2676 -0.2210
  292PAPS   D2A 3223   4.055   0.556  12.243  0.2017 -0.0578  0.1909
  292PAPS   D3A 3224   4.057   0.590  11.880  0.2825  0.0396  0.0943
  292PAPS   D4A 3225   4.293   0.289  11.434  0.1184 -0.0525 -0.2837
  292PAPS   C5A 3226   4.110  -0.097  11.340 -0.1042  0.3435  0.1281
  292PAPS   C1B 3227   3.737   0.941  12.142 -0.2243  0.1451  0.2897
  292PAPS   C2B 3228   3.741   0.919  11.606 -0.1649  0.1751  0.1411
  292PAPS   C3B 3229   3.738   0.958  11.167  0.0249  0.1425  0.1492
  292PAPS   C4B 3230   3.870   1.244  10.730 -0.3830  0.0344  0.0698
  293PAPS   CNO 3231   2.712   7.111  13.995  0.1375  0.2499  0.1801
  293PAPS   PO4 3232   2.548   7.033  13.564 -0.1687 -0.2662 -0.1581
  293PAPS   GL1 3233   2.616   6.939  13.050 -0.0508  0.0638 -0.2126
  293PAPS   GL2 3234   2.473   6.586  12.972  0.0530 -0.0510  0.0067
  293PAPS   D1A 3235   2.889   6.914  12.804 -0.3158  0.1101  0.0149
  293PAPS   D2A 3236   2.971   7.209  12.521 -0.0797  0.1874 -0.1523
  293PAPS   D3A 3237   2.672   7.341  12.121 -0.3201 -0.3776  0.0145
  293PAPS   D4A 3238   2.853   7.674  12.281 -0.4669  0.2602 -0.1192
  293PAPS   C5A 3239   3.166   7.744  12.352  0.0284 -0.1594 -0.1970
  293PAPS   C1B 3240   2.377   6.455  12.605 -0.1367  0.3486 -0.2914
  293PAPS   C2B 3241   2.135   6.100  12.467 -0.0334  0.0146  0.1171
  293PAPS   C3B 3242   1.877   6.220  12.097  0.4117 -0.1897 -0.3555
  293PAPS   C4B 3243   2.123   6.479  11.836  0.0113 -0.0845  0.1988
  294PAPS   CNO 3244   7.316   2.075  13.185 -0.0523  0.3053  0.0251
  294PAPS   PO4 3245   6.923   2.245  13.201  0.3239  0.0207 -0.0372
  294PAPS   GL1 3246   6.927   1.858  12.979  0.0226 -0.1352  0.1503
  294PAPS   GL2 3247   6.793   1.860  12.740  0.0517 -0.0815 -0.3218
  294PAPS   D1A 3248   7.330   1.899  12.725 -0.0928 -0.0382  0.1826
  294PAPS   D2A 3249   7.260   2.286  12.580 -0.0391  0.1341 -0.1847
  294PAPS   D3A 3250   7.255   2.129  12.145  0.2743  0.0910  0.3070
  294PAPS   D4A 3251   7.652   2.301  12.212  0.0553 -0.2219  0.4968
  294PAPS   C5A 3252   8.086   2.190  12.087  0.1013  0.4045  0.1599
  294PAPS   C1B 3253   7.014   1.758  12.349  0.0778  0.2109 -0.1255
  294PAPS   C2B 3254   7.077   1.603  11.997 -0.0131  0.0577  0.0349
  294PAPS   C3B 3255   7.347   1.691  11.577 -0.0873  0.2260  0.0939
  294PAPS   C4B 3256   7.728   1.600  11.532  0.0855  0.3746 -0.3389
  295PAPS   CNO 3257   2.417   1.112  12.919 -0.4521  0.1135  0.3496
  295PAPS   PO4 3258   2.830   1.332  12.857 -0.2430 -0.3718  0.0940
  295PAPS   GL1 3259   2.774   1.080  12.507 -0.1493 -0.0454 -0.1211
  295PAPS   GL2 3260   2.848   1.004  12.154  0.0071 -0.0460  0.1376
  295PAPS   D1A 3261   2.470   0.815  12.464  0.1391 -0.0248 -0.2829
  295PAPS   D2A 3262   2.451   0.600  12.026 -0.2178  0.0263 -0.2015
  295PAPS   D3A 3263   2.354   0.988  11.852 -0.0076  0.2684  0.0826
  295PAPS   D4A 3264   2.011   0.732  12.003 -0.0457 -0.1389  0.0547
  295PAPS   C5A 3265   2.065   0.368  11.774  0.1975  0.0405  0.2496
  295PAPS   C1B 3266   2.810   0.855  11.728  0.0477 -0.2652  0.2267
  295PAPS   C2B 3267   2.746   0.896  11.287 -0.1046  0.3232  0.0012
  295PAPS   C3B 3268   2.858   1.297  11.028 -0.3229  0.2725 -0.1139
  295PAPS   C4B 3269   2.625   1.661  10.859  0.1155  0.0696  0.1084
  296PAPS   CNO 3270   6.784   8.058  13.492 -0.0250  0.4902  0.2369
  296PAPS   PO4 3271   6.838   7.628  13.595 -0.1112  0.4106 -0.1537
  296PAPS   GL1 3272   6.879   7.519  13.243  0.2306 -0.1952 -0.0109
  296PAPS   GL2 3273   6.714   7.219  13.198 -0.0935  0.0752  0.1540
  296PAPS   D1A 3274   6.901   7.412  12.742 -0.1403  0.1999  0.0573
  296PAPS   D2A 3275   7.312   7.306  12.948  0.1583  0.2001 -0.2098
  296PAPS   D3A 3276   7.242   7.053  12.689  0.1766  0.0511  0.0422
  296PAPS   D4A 3277   7.166   7.324  12.340 -0.1634  0.0094 -0.0288
  296PAPS   C5A 3278   7.039   7.628  11.920  0.2311  0.1094  0.2418
  296PAPS   C1B 3279   6.376   6.885  13.125 -0.1638 -0.1853 -0.0555
  296PAPS   C2B 3280   6.308   6.868  12.655  0.0658 -0.3187 -0.0502
  296PAPS   C3B 3281   6.251   6.864  12.252  0.3087  0.0555  0.0532
  296PAPS   C4B 3282   6.562   6.741  11.901 -0.0591 -0.1794 -0.2382
  297PAPS   CNO 3283   3.159   1.912  13.329 -0.0473 -0.0670  0.1159
  297PAPS   PO4 3284   3.278   1.487  13.178  0.0812 -0.0622  0.1172
  297PAPS   GL1 3285   3.325   1.295  12.825  0.2229 -0.2135 -0.1223
  297PAPS   GL2 3286   3.407   1.622  12.555  0.0847  0.3105  0.4532
  297PAPS   D1A 3287   3.229   0.915  12.630 -0.1644 -0.0306  0.2755
  297PAPS   D2A 3288   2.975   0.612  12.921 -0.3269 -0.1745 -0.0934
  297PAPS   D3A 3289   2.936   0.457  12.438 -0.0225  0.0282 -0.0057
  297PAPS   D4A 3290   3.017   0.370  12.022  0.1409 -0.2601  0.1233
  297PAPS   C5A 3291   2.802   0.334  11.721 -0.1273 -0.1060 -0.0421
  297PAPS   C1B 3292   3.274   1.212  12.269  0.2103 -0.0117  0.1426
  297PAPS   C2B 3293   3.286   1.018  11.797 -0.2538 -0.0370  0.0342
  297PAPS   C3B 3294   3.196   0.592  11.541 -0.2900 -0.2730 -0.1963
  297PAPS   C4B 3295   3.271   0.135  11.570 -0.1181 -0.1370  0.1350
  298PAPS   CNO 3296   1.376   3.333  13.753  0.2513  0.0795  0.1496
  298PAPS   PO4 3297   0.935   3.215  13.516  0.2228  0.3857  0.0658
  298PAPS   GL1 3298   0.990   3.310  13.048 -0.0813  0.0632  0.2239
  298PAPS   GL2 3299   0.882   3.057  12.940 -0.2493 -0.0556 -0.1221
  298PAPS   D1A 3300   1.123   3.677  12.903 -0.0148 -0.2399 -0.0006
  298PAPS   D2A 3301   1.111   3.468  12.494  0.3593 -0.1660 -0.1129
  298PAPS   D3A 3302   1.166   3.682  11.977 -0.3211  0.1573  0.1294
  298PAPS   D4A 3303   1.100   3.771  11.583 -0.2275  0.0254  0.1961
  298PAPS   C5A 3304   1.515   3.864  11.365  0.0535 -0.1582  0.1955
  298PAPS   C1B 3305   0.581   3.043  12.659 -0.0825 -0.0737 -0.0184
  298PAPS   C2B 3306   0.449   3.075  12.274  0.1587  0.3473  0.1959
  298PAPS   C3B 3307   0.448   3.130  11.764  0.0026  0.0223  0.0695
  298PAPS   C4B 3308   0.183   2.877  11.511  0.3479  0.3674 -0.0929
  299PAPS   CNO 3309   2.185   2.485  12.906  0.0918  0.2392  0.0166
  299PAPS   PO4 3310   1.829   2.704  13.205  0.2938 -0.0846  0.2241
  299PAPS   GL1 3311   1.652   2.840  12.792 -0.0547 -0.3086 -0.2814
  299PAPS   GL2 3312   1.390   3.077  12.798  0.1892  0.0384  0.1272
  299PAPS   D1A 3313   1.868   2.762  12.374  0.0474 -0.0909  0.0437
  299PAPS   D2A 3314   1.790   3.135  12.035  0.0838  0.2793  0.1111
  299PAPS   D3A 3315   1.458   3.188  12.235 -0.0695  0.2437 -0.1428
  299PAPS   D4A 3316   1.375   3.218  11.804  0.3059 -0.1504  0.1675
  299PAPS   C5A 3317   1.446   3.405  11.536 -0.0107  0.0975 -0.0597
  299PAPS   C1B 3318   1.111   2.948  12.509 -0.1133 -0.5111  0.0506
  299PAPS   C2B 3319   0.951   3.169  12.136  0.1266  0.0979  0.0345
  299PAPS   C3B 3320   0.935   3.325  11.662 -0.1153  0.0989 -0.1871
  299PAPS   C4B 3321   1.182   3.016  11.425 -0.1881  0.1223 -0.1617
  300PAPS   CNO 3322   2.623   2.171  12.919  0.2346 -0.2362 -0.0884
  300PAPS   PO4 3323   2.637   1.964  12.515 -0.2548 -0.1169 -0.1871
  300PAPS   GL1 3324   2.712   1.972  12.185  0.1295 -0.0157  0.0084
  300PAPS   GL2 3325   2.779   2.328  12.083 -0.0336  0.1073  0.3173
  300PAPS   D1A 3326   2.602   1.971  11.795  0.1472 -0.2651  0.1171
  300PAPS   D2A 3327   2.993   2.262  11.631  0.0122 -0.0377 -0.0268
  300PAPS   D3A 3328   3.010   2.562  11.255 -0.4812  0.0676  0.1174
  300PAPS   D4A 3329   2.864   2.190  11.111 -0.1353 -0.0194 -0.1754
  300PAPS   C5A 3330   2.733   1.931  11.264  0.2528  0.0072  0.2544
  300PAPS   C1B 3331   2.520   2.548  11.660  0.2622  0.0111  0.0133
  300PAPS   C2B 3332   2.228   2.222  11.419  0.0234  0.0490  0.0785
  300PAPS   C3B 3333   2.092   1.903  11.251  0.0781 -0.1151  0.2913
  300PAPS   C4B 3334   2.077   1.652  10.765  0.3248 -0.0388 -0.0246
  301PAPS   CNO 3335   1.283   6.092  13.529  0.2957 -0.1896  0.3375
  301PAPS   PO4 3336   0.782   6.208  13.557 -0.1613 -0.2049  0.1215
  301PAPS   GL1 3337   0.511   6.220  13.160 -0.1192 -0.1232  0.1749
  301PAPS   GL2 3338   0.370   6.510  12.980 -0.1990 -0.1352  0.0603
  301PAPS   D1A 3339   0.026   6.175  13.024  0.1031  0.3916  0.1521
  301PAPS   D2A 3340  -0.175   5.972  13.253  0.0936  0.0565  0.0873
  301PAPS   D3A 3341  -0.590   6.012  13.486  0.0495  0.3991  0.1700
  301PAPS   D4A 3342  -0.705   6.118  13.107  0.2225 -0.2236 -0.2813
  301PAPS   C5A 3343  -1.014   5.852  12.873  0.0539  0.0194  0.0416
  301PAPS   C1B 3344   0.380   6.340  12.516 -0.1009  0.1114 -0.2466
  301PAPS   C2B 3345   0.618   6.250  12.186 -0.1912  0.1286 -0.0717
  301PAPS   C3B 3346   0.886   6.561  11.979 -0.1048  0.1173 -0.0851
  301PAPS   C4B 3347   1.023   6.766  11.481 -0.1681 -0.2190 -0.0292
  302PAPS   CNO 3348   6.113   2.238  13.599 -0.0204 -0.3089 -0.0336
  302PAPS   PO4 3349   6.040   2.261  13.153  0.1245 -0.2915  0.0830
  302PAPS   GL1 3350   5.875   2.209  12.625  0.0975 -0.1704  0.0579
  302PAPS   GL2 3351   6.015   2.163  12.446 -0.2132 -0.0358 -0.0371
  302PAPS   D1A 3352   5.571   2.245  12.232 -0.0717  0.2027  0.1319
  302PAPS   D2A 3353   5.312   2.612  12.066 -0.0307 -0.2776 -0.1360
  302PAPS   D3A 3354   5.219   2.637  11.646  0.0913  0.6010  0.2084
  302PAPS   D4A 3355   5.583   2.423  11.665  0.0934  0.0626 -0.1691
  302PAPS   C5A 3356   5.705   2.208  11.335  0.1333 -0.2464  0.4415
  302PAPS   C1B 3357   5.989   2.042  12.071 -0.0515 -0.0890 -0.0783
  302PAPS   C2B 3358   5.842   1.894  11.689  0.0462 -0.1019 -0.0933
  302PAPS   C3B 3359   6.062   1.541  11.471 -0.3117  0.0235 -0.0553
  302PAPS   C4B 3360   5.966   1.185  11.366 -0.2593 -0.1769 -0.1151
  303PAPS   CNO 3361   2.172   6.746  13.368 -0.1957 -0.2050  0.0263
  303PAPS   PO4 3362   1.764   6.726  13.224  0.0192 -0.2258  0.1040
  303PAPS   GL1 3363   1.653   6.923  12.810  0.0870  0.4194 -0.1091
  303PAPS   GL2 3364   1.588   7.267  12.692  0.3790  0.1732  0.0258
  303PAPS   D1A 3365   1.543   6.936  12.341 -0.1968 -0.2128  0.0928
  303PAPS   D2A 3366   1.574   6.636  12.000 -0.1949 -0.1664 -0.1408
  303PAPS   D3A 3367   1.751   6.826  11.672  0.0548 -0.1464  0.1635
  303PAPS   D4A 3368   1.480   6.551  11.498 -0.1940 -0.0824 -0.0728
  303PAPS   C5A 3369   1.543   6.176  11.470 -0.1246 -0.1955  0.0091
  303PAPS   C1B 3370   1.682   7.392  12.294 -0.4879 -0.3691 -0.1440
  303PAPS   C2B 3371   1.837   7.641  11.910 -0.1934 -0.2325  0.0565
  303PAPS   C3B 3372   1.983   7.473  11.524  0.2592 -0.1451 -0.1065
  303PAPS   C4B 3373   1.918   7.126  11.289 -0.0326  0.1725 -0.0813
  304PAPS   CNO 3374   7.518   0.915  14.070 -0.1852  0.0227  0.0683
  304PAPS   PO4 3375   7.212   0.833  13.723 -0.0362  0.2902  0.1271
  304PAPS   GL1 3376   7.307   1.240  13.364  0.1095  0.1538 -0.0608
  304PAPS   GL2 3377   7.041   1.384  13.185  0.2284  0.2224 -0.0508
  304PAPS   D1A 3378   7.516   1.562  13.092 -0.1499  0.0088 -0.0869
  304PAPS   D2A 3379   7.889   1.364  13.265 -0.0299  0.3392  0.0815
  304PAPS   D3A 3380   7.932   1.218  12.738 -0.0484 -0.1104 -0.0820
  304PAPS   D4A 3381   7.565   1.010  12.716  0.2507  0.0702  0.0396
  304PAPS   C5A 3382   7.427   0.634  12.786  0.2332  0.1361  0.1712
  304PAPS   C1B 3383   7.124   1.353  12.705  0.2878  0.0938 -0.1089
  304PAPS   C2B 3384   7.409   1.384  12.363  0.1472 -0.1737  0.1212
  304PAPS   C3B 3385   7.923   1.194  12.266  0.1566 -0.1311  0.3646
  304PAPS   C4B 3386   8.080   0.799  12.109 -0.1083  0.2824 -0.1410
  305PAPS   CNO 3387   6.149   4.223  13.925 -0.0600  0.0608 -0.0937
  305PAPS   PO4 3388   6.429   3.936  13.645  0.2463  0.1264  0.0236
  305PAPS   GL1 3389   6.293   4.092  13.239  0.0914 -0.1743  0.4486
  305PAPS   GL2 3390   6.290   3.894  12.913 -0.0330  0.0086  0.4703
  305PAPS   D1A 3391   6.313   4.441  13.022  0.1235 -0.1750 -0.1185
  305PAPS   D2A 3392   6.474   4.828  13.164  0.1546 -0.0619 -0.1816
  305PAPS   D3A 3393   6.420   4.995  12.730  0.2147 -0.1609 -0.2272
  305PAPS   D4A 3394   6.507   4.997  12.361  0.0319 -0.1331 -0.0046
  305PAPS   C5A 3395   6.783   4.593  12.106  0.0179  0.2313  0.0543
  305PAPS   C1B 3396   6.169   4.160  12.534  0.0245 -0.0325  0.1845
  305PAPS   C2B 3397   5.832   4.393  12.257 -0.0155  0.1665  0.2316
  305PAPS   C3B 3398   5.545   4.580  12.032  0.1856  0.0199 -0.1825
  305PAPS   C4B 3399   5.532   4.971  11.957  0.1139  0.0042  0.0472
  306PAPS   CNO 3400   1.545   1.288  13.695  0.1157 -0.2538  0.2288
  306PAPS   PO4 3401   1.275   1.410  13.373  0.1093 -0.0006 -0.3345
  306PAPS   GL1 3402   1.317   1.348  12.868 -0.0534  0.2053 -0.0494
  306PAPS   GL2 3403   1.121   1.435  12.717 -0.0927  0.1069 -0.2185
  306PAPS   D1A 3404   1.457   1.158  12.489  0.1316 -0.3297  0.2225
  306PAPS   D2A 3405   1.584   0.693  12.425  0.1416 -0.1719  0.1333
  306PAPS   D3A 3406   1.399   0.641  12.014  0.2757  0.0759 -0.0592
  306PAPS   D4A 3407   1.698   0.748  11.683 -0.0682 -0.0603  0.2012
  306PAPS   C5A 3408   1.922   1.090  11.574  0.0284 -0.1402 -0.1647
  306PAPS   C1B 3409   1.058   1.463  12.293  0.0792 -0.1511  0.0582
  306PAPS   C2B 3410   0.931   1.635  11.981 -0.0078  0.2702  0.0605
  306PAPS   C3B 3411   0.942   1.730  11.549  0.0256 -0.1245 -0.0214
  306PAPS   C4B 3412   0.998   1.637  11.075 -0.1184 -0.2203  0.0940
  307PAPS   CNO 3413   5.223   2.631  13.194 -0.0549 -0.2537  0.1422
  307PAPS   PO4 3414   5.504   2.337  13.166 -0.2211  0.1856  0.2201
  307PAPS   GL1 3415   5.354   2.385  12.734 -0.0088  0.3136  0.1792
  307PAPS   GL2 3416   5.513   2.599  12.561  0.0178  0.1583  0.0629
  307PAPS   D1A 3417   5.039   2.617  12.698  0.0172  0.4477  0.0785
  307PAPS   D2A 3418   4.900   2.362  12.381 -0.0881  0.0423  0.0801
  307PAPS   D3A 3419   4.805   2.065  12.585 -0.1293  0.0998 -0.1394
  307PAPS   D4A 3420   4.461   1.914  12.343 -0.1228 -0.0925  0.0615
  307PAPS   C5A 3421   4.467   2.094  11.980  0.1915 -0.2966  0.0506
  307PAPS   C1B 3422   5.772   2.698  12.316  0.0862  0.2493 -0.3349
  307PAPS   C2B 3423   5.920   2.499  12.016  0.0176 -0.1528  0.1459
  307PAPS   C3B 3424   6.160   2.582  11.626 -0.0908 -0.2529  0.1190
  307PAPS   C4B 3425   6.340   2.534  11.251 -0.2469 -0.0032  0.2366
  308PAPS   CNO 3426   5.270   1.678  13.695  0.0467  0.0258  0.0219
  308PAPS   PO4 3427   5.279   1.537  13.232  0.0712  0.2152  0.1558
  308PAPS   GL1 3428   5.222   1.560  12.863 -0.1127 -0.1046 -0.2456
  308PAPS   GL2 3429   4.896   1.603  12.905 -0.1376 -0.0380 -0.4597
  308PAPS   D1A 3430   5.202   1.371  12.504 -0.3297  0.3484  0.2562
  308PAPS   D2A 3431   5.222   1.776  12.404 -0.1729  0.1993  0.1525
  308PAPS   D3A 3432   4.937   1.865  12.123 -0.0304  0.3012  0.1777
  308PAPS   D4A 3433   5.091   2.166  11.870  0.1395 -0.2229  0.1756
  308PAPS   C5A 3434   5.276   2.008  11.493 -0.0983 -0.2879 -0.1208
  308PAPS   C1B 3435   4.691   1.526  12.506 -0.0837  0.0297  0.0209
  308PAPS   C2B 3436   4.599   1.422  12.107  0.3713  0.0939  0.1165
  308PAPS   C3B 3437   4.691   1.430  11.633 -0.0425  0.0125  0.0723
  308PAPS   C4B 3438   4.666   1.398  11.170 -0.0177 -0.0543 -0.0545
  309PAPS   CNO 3439   3.054   2.362  12.912  0.1656 -0.0821 -0.1929
  309PAPS   PO4 3440   3.279   2.540  12.587  0.2770  0.0021  0.0151
  309PAPS   GL1 3441   3.253   2.948  12.350  0.0252  0.1884 -0.2301
  309PAPS   GL2 3442   3.439   2.888  12.086  0.1833  0.1720 -0.2845
  309PAPS   D1A 3443   2.940   3.060  12.107  0.0343  0.1310 -0.3566
  309PAPS   D2A 3444   3.040   2.778  11.772  0.0387 -0.1251 -0.1645
  309PAPS   D3A 3445   2.765   2.951  11.478 -0.1375  0.3279  0.1726
  309PAPS   D4A 3446   2.860   3.119  11.055 -0.0385 -0.3715 -0.0696
  309PAPS   C5A 3447   2.784   2.782  10.787  0.1565 -0.1041  0.2206
  309PAPS   C1B 3448   3.826   2.743  11.984  0.2156  0.0144  0.1943
  309PAPS   C2B 3449   4.099   2.529  11.694 -0.2806 -0.3469 -0.0175
  309PAPS   C3B 3450   4.340   2.271  11.330  0.2168  0.3235  0.1367
  309PAPS   C4B 3451   4.181   1.876  11.293  0.0613 -0.2129  0.1393
  310PAPS   CNO 3452   2.842   4.983   9.049 -0.0030 -0.3206  0.2912
  310PAPS   PO4 3453   2.497   4.734   8.769 -0.0888  0.1508 -0.1109
  310PAPS   GL1 3454   2.459   4.673   9.306  0.0979 -0.0148  0.0136
  310PAPS   GL2 3455   2.769   4.570   9.379 -0.2681 -0.0149 -0.2533
  310PAPS   D1A 3456   2.299   4.485   9.752 -0.1484  0.0063 -0.0108
  310PAPS   D2A 3457   2.589   4.113   9.486  0.1577 -0.0406 -0.3103
  310PAPS   D3A 3458   2.736   4.078   9.934  0.3344  0.0028  0.1506
  310PAPS   D4A 3459   2.528   3.798  10.322 -0.1956 -0.1700  0.1850
  310PAPS   C5A 3460   2.877   3.916  10.684  0.0014 -0.1642 -0.3621
  310PAPS   C1B 3461   2.794   4.622   9.855 -0.0576 -0.1638  0.0102
  310PAPS   C2B 3462   2.723   4.651  10.242  0.0578 -0.2296 -0.1078
  310PAPS   C3B 3463   2.634   4.688  10.684 -0.2306 -0.0646 -0.2753
  310PAPS   C4B 3464   2.628   4.919  11.059  0.2078  0.0511  0.0993
  311PAPS   CNO 3465   7.482   1.662   9.795 -0.2323 -0.3026  0.2660
  311PAPS   PO4 3466   7.081   1.818   9.761  0.2262  0.4628 -0.1158
  311PAPS   GL1 3467   6.847   1.642   9.967 -0.0525 -0.0423  0.2563
  311PAPS   GL2 3468   6.757   1.444  10.180 -0.1885  0.0759  0.0818
  311PAPS   D1A 3469   6.353   1.734  10.079  0.0512 -0.0017 -0.1398
  311PAPS   D2A 3470   6.281   1.978  10.277  0.2414 -0.0297 -0.1582
  311PAPS   D3A 3471   5.919   1.789  10.542  0.1712 -0.0824  0.1568
  311PAPS   D4A 3472   5.781   2.031  10.922 -0.1643 -0.2131 -0.0783
  311PAPS   C5A 3473   6.078   1.984  11.200  0.0355  0.0560  0.1442
  311PAPS   C1B 3474   7.050   1.631  10.408  0.2834  0.2642 -0.0196
  311PAPS   C2B 3475   7.305   1.729  10.763 -0.2693  0.0783  0.0929
  311PAPS   C3B 3476   7.489   1.768  11.091 -0.0285  0.0085 -0.0863
  311PAPS   C4B 3477   7.795   1.974  11.225  0.4023  0.0715  0.2017
  312PAPS   CNO 3478   1.910   4.310   8.764  0.1215  0.2270  0.2861
  312PAPS   PO4 3479   1.704   4.036   9.036  0.0282  0.1376 -0.1977
  312PAPS   GL1 3480   2.012   3.778   9.447  0.0231  0.2475 -0.0857
  312PAPS   GL2 3481   2.043   4.099   9.527  0.1372 -0.0120 -0.3303
  312PAPS   D1A 3482   2.057   3.527   9.857 -0.0300  0.3974  0.0798
  312PAPS   D2A 3483   1.758   3.514  10.195 -0.1285 -0.0333  0.1491
  312PAPS   D3A 3484   1.627   3.746   9.842 -0.1136 -0.1354 -0.2269
  312PAPS   D4A 3485   1.598   3.387   9.625 -0.2985 -0.1310  0.0530
  312PAPS   C5A 3486   1.376   3.123   9.813  0.0707 -0.2095  0.0396
  312PAPS   C1B 3487   2.226   3.988   9.884  0.0362  0.0889  0.2442
  312PAPS   C2B 3488   2.022   3.966  10.294 -0.2561  0.0373 -0.4206
  312PAPS   C3B 3489   1.987   3.891  10.636  0.0377  0.0410 -0.0396
  312PAPS   C4B 3490   2.328   3.836  10.767 -0.2433  0.0732  0.1298
  313PAPS   CNO 3491   5.998   1.015   8.251  0.2289 -0.0208 -0.0543
  313PAPS   PO4 3492   5.665   0.845   8.093 -0.0048  0.1340  0.0125
  313PAPS   GL1 3493   5.355   0.935   7.761  0.0598  0.1017 -0.0622
  313PAPS   GL2 3494   5.056   0.799   7.775 -0.2036 -0.0277 -0.0246
  313PAPS   D1A 3495   5.307   0.931   7.370 -0.2026 -0.3516  0.2411
  313PAPS   D2A 3496   5.115   1.354   7.021 -0.1453  0.1753  0.0386
  313PAPS   D3A 3497   5.359   1.673   7.104  0.2480  0.4012  0.1858
  313PAPS   D4A 3498   5.313   2.006   6.828 -0.0336  0.1761  0.1060
  313PAPS   C5A 3499   5.001   1.982   6.444  0.0208 -0.1087 -0.2378
  313PAPS   C1B 3500   4.935   1.223   7.645  0.0506  0.1379  0.2416
  313PAPS   C2B 3501   5.005   1.612   7.399  0.0469  0.2367  0.0798
  313PAPS   C3B 3502   4.833   1.772   6.963 -0.2808 -0.0057  0.1770
  313PAPS   C4B 3503   4.655   2.200   6.879 -0.0809  0.0986  0.2087
  314PAPS   CNO 3504   0.060   3.911  10.242 -0.1670 -0.0641  0.0596
  314PAPS   PO4 3505   0.303   3.864   9.901 -0.2209 -0.0213  0.2286
  314PAPS   GL1 3506   0.670   3.687   9.778  0.0616 -0.0507 -0.0839
  314PAPS   GL2 3507   0.743   3.599  10.111 -0.0672 -0.1772 -0.1238
  314PAPS   D1A 3508   1.172   3.645   9.768  0.0684  0.3023 -0.2074
  314PAPS   D2A 3509   1.293   3.396  10.195 -0.1765 -0.1193  0.2357
  314PAPS   D3A 3510   1.275   3.133  10.574  0.2168 -0.0453  0.0563
  314PAPS   D4A 3511   1.074   3.082  10.916  0.0327 -0.1195 -0.1924
  314PAPS   C5A 3512   0.955   2.643  11.171  0.0003  0.1059  0.1584
  314PAPS   C1B 3513   1.057   3.898  10.199 -0.0928  0.1367 -0.0354
  314PAPS   C2B 3514   1.186   4.293  10.479  0.1720 -0.2319 -0.1236
  314PAPS   C3B 3515   1.058   4.505  10.896 -0.1312 -0.0439 -0.3137
  314PAPS   C4B 3516   0.798   4.437  11.248  0.3131 -0.1569 -0.1609
  315PAPS   CNO 3517   6.993   6.369   9.716 -0.3092  0.1388 -0.1708
  315PAPS   PO4 3518   7.149   6.563  10.049 -0.2235 -0.3275  0.1490
  315PAPS   GL1 3519   7.244   6.772  10.468 -0.2091 -0.3163  0.0625
  315PAPS   GL2 3520   7.671   6.616  10.446  0.1882 -0.1819 -0.3995
  315PAPS   D1A 3521   7.513   7.113  10.549  0.0167 -0.0713 -0.0918
  315PAPS   D2A 3522   7.241   7.229  10.868  0.0189  0.0706 -0.0716
  315PAPS   D3A 3523   7.176   7.653  10.931 -0.4503 -0.1070 -0.1750
  315PAPS   D4A 3524   7.626   7.597  10.996 -0.0674 -0.0397 -0.1250
  315PAPS   C5A 3525   7.664   7.207  11.189  0.0871 -0.1397 -0.2970
  315PAPS   C1B 3526   7.749   6.752  10.933  0.0149 -0.1849  0.1159
  315PAPS   C2B 3527   7.997   6.484  11.160 -0.0118 -0.1147  0.0011
  315PAPS   C3B 3528   8.432   6.358  11.184 -0.0786 -0.1350  0.2338
  315PAPS   C4B 3529   8.890   6.461  11.070  0.1527 -0.0695  0.0805
  316PAPS   CNO 3530   3.031   6.346   9.085 -0.0809  0.2047  0.0266
  316PAPS   PO4 3531   3.104   6.363   9.527  0.0743 -0.0463 -0.4023
  316PAPS   GL1 3532   3.052   6.115   9.916  0.1834  0.3558  0.0327
  316PAPS   GL2 3533   3.119   6.225  10.067  0.3675 -0.0172 -0.0585
  316PAPS   D1A 3534   2.940   5.681  10.124  0.0458 -0.2251  0.4824
  316PAPS   D2A 3535   2.818   5.890  10.403  0.3486 -0.1837 -0.0291
  316PAPS   D3A 3536   2.507   6.178  10.550  0.0969 -0.0421  0.0538
  316PAPS   D4A 3537   2.256   6.438  10.265 -0.1301  0.1090 -0.0141
  316PAPS   C5A 3538   2.176   6.429   9.824 -0.3594  0.0039 -0.2939
  316PAPS   C1B 3539   3.111   6.257  10.512 -0.0424  0.2912 -0.0803
  316PAPS   C2B 3540   2.916   6.183  10.924  0.2811 -0.0717 -0.0463
  316PAPS   C3B 3541   2.797   6.111  11.417 -0.1555 -0.1145  0.0012
  316PAPS   C4B 3542   3.025   6.164  11.798 -0.2474 -0.0982 -0.4823
  317PAPS   CNO 3543   6.991   2.968   9.458 -0.1452 -0.0538 -0.2784
  317PAPS   PO4 3544   7.023   2.784   9.943 -0.1356 -0.0866 -0.1771
  317PAPS   GL1 3545   7.077   2.286   9.965 -0.0720 -0.0433 -0.1150
  317PAPS   GL2 3546   6.754   2.089  10.099 -0.0613 -0.0766  0.1991
  317PAPS   D1A 3547   7.393   1.939  10.179 -0.1540 -0.0313 -0.2309
  317PAPS   D2A 3548   7.582   2.243  10.613 -0.2403  0.2004 -0.2389
  317PAPS   D3A 3549   7.938   2.005  10.668  0.0706  0.3456 -0.0837
  317PAPS   D4A 3550   7.887   1.931  10.305  0.5015 -0.2147  0.5753
  317PAPS   C5A 3551   7.770   2.214  10.081 -0.2727 -0.1433 -0.0272
  317PAPS   C1B 3552   6.943   2.099  10.477 -0.1193 -0.1327 -0.0918
  317PAPS   C2B 3553   7.133   2.390  10.678 -0.0192 -0.0159  0.0643
  317PAPS   C3B 3554   7.282   2.721  10.937  0.0977 -0.0290 -0.3934
  317PAPS   C4B 3555   7.283   3.177  10.839  0.3606 -0.2848 -0.0191
  318PAPS   CNO 3556   3.691   5.149   9.223 -0.0337 -0.2490  0.2503
  318PAPS   PO4 3557   3.597   5.105   9.500 -0.3775 -0.2186 -0.0503
  318PAPS   GL1 3558   3.557   4.701   9.592 -0.1624 -0.4341  0.1195
  318PAPS   GL2 3559   3.228   4.543   9.572  0.0760 -0.1681  0.0420
  318PAPS   D1A 3560   3.698   4.257   9.667 -0.0420  0.2314 -0.1723
  318PAPS   D2A 3561   3.795   4.107  10.161  0.3464 -0.0453  0.0163
  318PAPS   D3A 3562   3.570   4.312  10.478  0.0523 -0.0541  0.2089
  318PAPS   D4A 3563   3.505   4.211  10.877  0.2070 -0.3304  0.1645
  318PAPS   C5A 3564   3.636   3.927  11.085 -0.2989 -0.1651 -0.1129
  318PAPS   C1B 3565   3.246   4.603  10.036 -0.2499  0.3129 -0.1252
  318PAPS   C2B 3566   3.068   4.339  10.332  0.0394  0.3092 -0.1722
  318PAPS   C3B 3567   2.566   4.251  10.521  0.2267  0.1194  0.1614
  318PAPS   C4B 3568   2.220   4.337  10.564  0.0353 -0.0296 -0.0991
  319PAPS   CNO 3569   5.884   0.405   9.651  0.0383 -0.1574 -0.0187
  319PAPS   PO4 3570   5.591   0.541   9.482 -0.1412 -0.0580 -0.1357
  319PAPS   GL1 3571   5.174   0.750   9.515 -0.3639  0.0234  0.3393
  319PAPS   GL2 3572   4.988   0.704   9.212 -0.0254  0.0582  0.3593
  319PAPS   D1A 3573   5.083   0.893   9.882 -0.1825  0.1686 -0.2017
  319PAPS   D2A 3574   4.976   1.226  10.100 -0.1241  0.0094 -0.0473
  319PAPS   D3A 3575   5.081   1.434  10.399  0.0962 -0.0236 -0.2220
  319PAPS   D4A 3576   5.019   1.451  10.749 -0.2308  0.2014 -0.0486
  319PAPS   C5A 3577   4.985   1.057  10.973 -0.1166 -0.0756  0.2792
  319PAPS   C1B 3578   4.679   1.020   9.187  0.1569  0.2228  0.1300
  319PAPS   C2B 3579   4.547   1.297   9.512  0.2190 -0.5086 -0.1412
  319PAPS   C3B 3580   4.266   1.518   9.660 -0.0150  0.5355 -0.0250
  319PAPS   C4B 3581   4.152   1.683  10.113  0.2587 -0.1310  0.0761
  320PAPS   CNO 3582   0.153   0.970   9.544 -0.0383 -0.1574 -0.1386
  320PAPS   PO4 3583   0.566   1.092   9.671  0.0286  0.1801  0.5201
  320PAPS   GL1 3584   0.698   1.057  10.073  0.0350  0.2721  0.1537
  320PAPS   GL2 3585   0.405   0.987  10.274  0.0113 -0.1646 -0.0273
  320PAPS   D1A 3586   1.110   1.074  10.223 -0.0347  0.1430 -0.0376
  320PAPS   D2A 3587   1.148   1.472  10.437  0.1272 -0.2751 -0.2120
  320PAPS   D3A 3588   1.425   1.196  10.610  0.4517 -0.1873  0.0867
  320PAPS   D4A 3589   1.170   1.106  10.967  0.1185 -0.2528  0.3075
  320PAPS   C5A 3590   0.936   0.770  11.109 -0.1787  0.0581  0.0227
  320PAPS   C1B 3591   0.338   0.840  10.632  0.0958  0.2608  0.1254
  320PAPS   C2B 3592   0.368   0.528  10.894  0.0034 -0.1839  0.0305
  320PAPS   C3B 3593   0.572   0.449  11.289  0.1440  0.1053 -0.2666
  320PAPS   C4B 3594   0.978   0.403  11.544  0.1268 -0.2211 -0.2829
  321PAPS   CNO 3595   2.011   0.844   7.886 -0.1649 -0.0562 -0.0030
  321PAPS   PO4 3596   2.185   0.994   7.552 -0.1658 -0.0921 -0.0175
  321PAPS   GL1 3597   2.172   1.336   7.449 -0.0210 -0.2768  0.3666
  321PAPS   GL2 3598   2.437   1.466   7.372  0.2052  0.0753  0.0646
  321PAPS   D1A 3599   2.016   1.688   7.400 -0.0357  0.0858 -0.0100
  321PAPS   D2A 3600   2.145   1.563   7.000  0.1254  0.1464 -0.0743
  321PAPS   D3A 3601   2.035   1.216   6.659 -0.3026  0.2368  0.2289
  321PAPS   D4A 3602   2.022   1.620   6.386  0.0981 -0.4709  0.3473
  321PAPS   C5A 3603   2.208   1.563   6.126 -0.3090 -0.0532  0.1655
  321PAPS   C1B 3604   2.522   1.261   7.023 -0.0428 -0.0120  0.5322
  321PAPS   C2B 3605   2.474   1.319   6.482  0.0374  0.0423 -0.0854
  321PAPS   C3B 3606   2.772   1.278   6.277  0.0981 -0.0955 -0.0428
  321PAPS   C4B 3607   3.218   1.142   6.362 -0.1603  0.1361 -0.1011
  322PAPS   CNO 3608   6.204   2.215   9.455  0.0699 -0.2559  0.0186
  322PAPS   PO4 3609   6.132   2.277   9.880 -0.0836  0.0785  0.0636
  322PAPS   GL1 3610   5.795   2.140  10.153  0.0359 -0.1358 -0.1050
  322PAPS   GL2 3611   5.747   1.826  10.021  0.1438 -0.0814  0.4056
  322PAPS   D1A 3612   5.679   2.271  10.481  0.1663  0.3616 -0.3525
  322PAPS   D2A 3613   5.395   2.591  10.435 -0.2100  0.1272  0.0119
  322PAPS   D3A 3614   5.693   2.873  10.606  0.0842  0.0956  0.4069
  322PAPS   D4A 3615   5.402   2.995  10.806 -0.0634  0.0526 -0.0014
  322PAPS   C5A 3616   5.083   2.819  10.829  0.2209  0.3680  0.0296
  322PAPS   C1B 3617   5.450   1.798  10.344 -0.2619 -0.1759  0.0047
  322PAPS   C2B 3618   5.339   1.870  10.707  0.1185  0.1161 -0.2423
  322PAPS   C3B 3619   5.069   1.776  11.126  0.1066 -0.1507  0.2029
  322PAPS   C4B 3620   5.141   1.518  11.534 -0.0124 -0.0539  0.1083
  323PAPS   CNO 3621   3.374   0.067   9.039  0.1757 -0.2981 -0.0152
  323PAPS   PO4 3622   3.029   0.143   9.378 -0.0322  0.1477 -0.2081
  323PAPS   GL1 3623   3.096   0.346   9.803  0.2679 -0.1343  0.0227
  323PAPS   GL2 3624   2.936   0.716   9.650 -0.1324  0.0448  0.2249
  323PAPS   D1A 3625   3.221   0.126  10.185 -0.1149 -0.2666 -0.2150
  323PAPS   D2A 3626   3.409  -0.327  10.042 -0.2880 -0.2155  0.2191
  323PAPS   D3A 3627   3.213  -0.184   9.719 -0.3818 -0.2226 -0.1594
  323PAPS   D4A 3628   2.884  -0.199   9.992  0.3077 -0.0446 -0.4067
  323PAPS   C5A 3629   3.101  -0.275  10.380  0.1692 -0.3380 -0.3797
  323PAPS   C1B 3630   3.085   0.792  10.025  0.2224 -0.3648 -0.1460
  323PAPS   C2B 3631   3.169   0.522  10.425 -0.0697 -0.1700 -0.1706
  323PAPS   C3B 3632   3.386   0.316  10.700  0.2679 -0.0100 -0.0028
  323PAPS   C4B 3633   3.617  -0.028  11.089  0.2593 -0.0414  0.1370
  324PAPS   CNO 3634   2.757   3.821   8.986  0.3105 -0.4227  0.1219
  324PAPS   PO4 3635   2.523   3.495   8.822 -0.2647  0.4247  0.2018
  324PAPS   GL1 3636   2.935   3.322   8.714  0.1160 -0.1114  0.0605
  324PAPS   GL2 3637   3.122   3.516   8.793 -0.0057 -0.1486  0.1412
  324PAPS   D1A 3638   3.147   3.015   8.874 -0.0711  0.1650 -0.1818
  324PAPS   D2A 3639   2.857   2.687   8.662  0.1373 -0.2167 -0.1898
  324PAPS   D3A 3640   3.288   2.464   8.691 -0.0967 -0.0968  0.1629
  324PAPS   D4A 3641   3.551   2.588   9.015 -0.0749  0.0737 -0.1067
  324PAPS   C5A 3642   3.969   2.572   8.913  0.0667  0.1286  0.0569
  324PAPS   C1B 3643   3.157   3.563   9.181  0.0804 -0.1342 -0.0433
  324PAPS   C2B 3644   3.309   3.634   9.619 -0.0112  0.0384 -0.1620
  324PAPS   C3B 3645   3.641   3.785   9.818  0.3457 -0.1837  0.1128
  324PAPS   C4B 3646   3.938   3.516  10.033 -0.0866 -0.0031  0.3219
  325PAPS   CNO 3647   1.017   6.752   9.666 -0.0791  0.0592  0.0306
  325PAPS   PO4 3648   0.747   7.122   9.492  0.0330 -0.1285  0.0180
  325PAPS   GL1 3649   0.652   7.026   9.940 -0.1019 -0.2800 -0.0702
  325PAPS   GL2 3650   0.339   7.034  10.078 -0.3482 -0.0584  0.3179
  325PAPS   D1A 3651   0.774   6.901  10.234 -0.0493 -0.3277 -0.1448
  325PAPS   D2A 3652   0.902   6.443  10.337  0.1359 -0.0939  0.0118
  325PAPS   D3A 3653   1.308   6.378  10.390 -0.1041  0.2031 -0.2000
  325PAPS   D4A 3654   1.600   6.697  10.510  0.1424 -0.2072 -0.1202
  325PAPS   C5A 3655   1.606   6.935  10.913 -0.0416 -0.1117 -0.1392
  325PAPS   C1B 3656   0.318   7.022  10.524  0.2107 -0.1349  0.2632
  325PAPS   C2B 3657   0.356   7.145  10.945  0.1845 -0.1993 -0.4047
  325PAPS   C3B 3658   0.527   6.903  11.265  0.3784  0.1168  0.1251
  325PAPS   C4B 3659   0.572   6.547  11.603  0.0419  0.0283  0.4042
  326PAPS   CNO 3660   6.118   5.764   9.898  0.1672 -0.1221 -0.1895
  326PAPS   PO4 3661   5.985   6.271   9.819 -0.0471 -0.1041  0.3332
  326PAPS   GL1 3662   6.164   6.434  10.101  0.1393  0.1019 -0.1953
  326PAPS   GL2 3663   5.839   6.509  10.248 -0.3395  0.2587 -0.1708
  326PAPS   D1A 3664   6.329   6.552  10.482 -0.2011  0.1483 -0.1707
  326PAPS   D2A 3665   6.619   6.316  10.735  0.1052 -0.0359  0.1755
  326PAPS   D3A 3666   6.509   6.227  11.177  0.2149  0.0494  0.1881
  326PAPS   D4A 3667   6.662   6.509  11.448  0.3100  0.1864  0.2979
  326PAPS   C5A 3668   6.558   6.919  11.444  0.0260  0.0443  0.0668
  326PAPS   C1B 3669   5.595   6.812  10.562 -0.0322  0.1715  0.2191
  326PAPS   C2B 3670   5.186   6.850  10.895  0.2784 -0.0211  0.1418
  326PAPS   C3B 3671   5.237   6.978  11.261 -0.1679 -0.2082  0.2665
  326PAPS   C4B 3672   5.303   7.204  11.623 -0.1839 -0.0332 -0.6363
  327PAPS   CNO 3673   6.567   5.510   9.537  0.1521 -0.0648 -0.2173
  327PAPS   PO4 3674   6.574   5.601   9.961  0.0335  0.2114  0.0662
  327PAPS   GL1 3675   6.436   5.563  10.419  0.2084  0.3033  0.1369
  327PAPS   GL2 3676   6.091   5.411  10.284  0.1460 -0.0470 -0.3740
  327PAPS   D1A 3677   6.441   5.733  10.829  0.2110  0.0001 -0.0760
  327PAPS   D2A 3678   6.398   5.693  11.258 -0.0229 -0.0811 -0.1592
  327PAPS   D3A 3679   6.735   5.610  11.267 -0.1000 -0.0593  0.2210
  327PAPS   D4A 3680   6.594   5.932  11.629  0.3330  0.1816 -0.0726
  327PAPS   C5A 3681   6.710   5.740  11.974  0.1219  0.2683  0.1480
  327PAPS   C1B 3682   5.970   5.546  10.697 -0.0402  0.1145  0.0744
  327PAPS   C2B 3683   5.866   5.780  10.954  0.0126 -0.1520  0.1378
  327PAPS   C3B 3684   5.804   6.015  11.241 -0.0354 -0.0228 -0.0159
  327PAPS   C4B 3685   5.594   6.299  11.370  0.2529 -0.0810  0.0046
  328PAPS   CNO 3686   0.596   5.306   9.536 -0.1161  0.3734 -0.1311
  328PAPS   PO4 3687   0.226   5.294   9.850  0.1183  0.0003  0.0937
  328PAPS   GL1 3688   0.347   5.593  10.162 -0.0224 -0.2613  0.0176
  328PAPS   GL2 3689   0.553   5.825  10.259  0.2146  0.1091 -0.2974
  328PAPS   D1A 3690   0.234   5.655  10.585  0.2159 -0.0394  0.1471
  328PAPS   D2A 3691   0.682   5.483  10.697  0.2369  0.1403  0.2456
  328PAPS   D3A 3692   1.154   5.591  10.818  0.2534 -0.1831  0.1505
  328PAPS   D4A 3693   1.483   5.682  11.160 -0.2770 -0.1271 -0.1117
  328PAPS   C5A 3694   1.866   6.006  11.165  0.1095 -0.1375 -0.0832
  328PAPS   C1B 3695   0.663   6.121  10.585 -0.2107  0.1410 -0.2896
  328PAPS   C2B 3696   0.990   6.073  10.837  0.1637 -0.0416 -0.0681
  328PAPS   C3B 3697   1.106   6.017  11.279  0.0187 -0.1197  0.0041
  328PAPS   C4B 3698   0.927   6.142  11.637  0.0435  0.0776  0.1309
  329PAPS   CNO 3699  -0.204   4.222   9.700  0.2635 -0.0708 -0.1013
  329PAPS   PO4 3700   0.109   4.412   9.924 -0.2773  0.0241 -0.0957
  329PAPS   GL1 3701   0.186   4.504  10.379 -0.2478 -0.0044 -0.0556
  329PAPS   GL2 3702   0.224   4.838  10.468 -0.1635 -0.2495  0.0823
  329PAPS   D1A 3703   0.187   4.282  10.715  0.0804 -0.0339 -0.0069
  329PAPS   D2A 3704   0.186   3.790  10.672 -0.0147 -0.2897  0.0723
  329PAPS   D3A 3705   0.490   3.606  10.694  0.1390  0.1440 -0.0748
  329PAPS   D4A 3706   0.686   3.494  11.225 -0.1973 -0.1533  0.2044
  329PAPS   C5A 3707   0.684   3.044  11.313  0.1006  0.0563  0.1784
  329PAPS   C1B 3708   0.428   5.100  10.820 -0.1889 -0.0596 -0.1345
  329PAPS   C2B 3709   0.371   5.265  11.223  0.0830  0.0106  0.0007
  329PAPS   C3B 3710   0.383   5.439  11.661 -0.0906 -0.3070  0.1236
  329PAPS   C4B 3711   0.171   5.451  12.193  0.1242 -0.4859 -0.0710
  330PAPS   CNO 3712   1.560   0.661   9.817 -0.0203 -0.1609 -0.0453
  330PAPS   PO4 3713   1.948   0.669   9.677 -0.1095 -0.0300 -0.0905
  330PAPS   GL1 3714   1.880   1.136   9.809  0.0589  0.1612 -0.0469
  330PAPS   GL2 3715   1.790   1.426   9.709  0.2217 -0.1384  0.1102
  330PAPS   D1A 3716   2.071   1.312  10.116  0.0489 -0.0063 -0.1336
  330PAPS   D2A 3717   1.912   1.073  10.470  0.1430 -0.3083 -0.3126
  330PAPS   D3A 3718   1.628   1.005  10.202  0.2343 -0.1535 -0.2386
  330PAPS   D4A 3719   1.306   0.700  10.440 -0.1306 -0.2404 -0.3156
  330PAPS   C5A 3720   0.878   0.936  10.588  0.0367 -0.0360  0.1528
  330PAPS   C1B 3721   1.854   1.820   9.898 -0.0739 -0.1057 -0.0754
  330PAPS   C2B 3722   1.842   2.112  10.352 -0.2634 -0.2938 -0.0611
  330PAPS   C3B 3723   2.058   2.180  10.681  0.2229  0.2883  0.0647
  330PAPS   C4B 3724   2.405   2.096  10.922  0.0235  0.2550 -0.4719
  331PAPS   CNO 3725   4.092   6.635   8.016 -0.1358  0.0896  0.2987
  331PAPS   PO4 3726   4.280   6.470   7.546  0.3779 -0.1736 -0.2668
  331PAPS   GL1 3727   4.251   6.890   7.205  0.1172  0.0924  0.2162
  331PAPS   GL2 3728   4.268   7.165   7.206 -0.0614 -0.2307 -0.1533
  331PAPS   D1A 3729   3.872   6.971   6.916 -0.1806 -0.1717  0.2233
  331PAPS   D2A 3730   4.196   6.984   6.694  0.0585  0.1127  0.1058
  331PAPS   D3A 3731   3.908   7.065   6.394  0.3282 -0.3670 -0.3530
  331PAPS   D4A 3732   3.652   7.113   6.075  0.0751 -0.5097 -0.0296
  331PAPS   C5A 3733   3.205   7.052   6.190 -0.0787  0.0672 -0.2171
  331PAPS   C1B 3734   4.044   7.438   6.847  0.0430 -0.1511 -0.1450
  331PAPS   C2B 3735   3.941   7.795   6.466 -0.0609 -0.2071 -0.0891
  331PAPS   C3B 3736   3.915   8.112   6.109  0.1593  0.1974 -0.3899
  331PAPS   C4B 3737   3.835   8.512   5.897 -0.0663  0.1442  0.0179
  332PAPS   CNO 3738   5.810   2.584   9.510 -0.0673  0.2361  0.2623
  332PAPS   PO4 3739   5.715   2.949   9.161 -0.2687 -0.2510  0.0395
  332PAPS   GL1 3740   5.437   2.726   9.177 -0.0607  0.3923  0.0431
  332PAPS   GL2 3741   5.180   2.932   9.270  0.2175  0.1294 -0.3156
  332PAPS   D1A 3742   5.133   2.470   8.956  0.0579 -0.0156  0.1555
  332PAPS   D2A 3743   4.815   2.340   9.306 -0.1366 -0.0427  0.0774
  332PAPS   D3A 3744   4.687   2.034   9.035 -0.1016 -0.0809  0.1935
  332PAPS   D4A 3745   4.307   1.789   9.132  0.0754 -0.0254  0.2939
  332PAPS   C5A 3746   4.216   1.311   9.082 -0.2316 -0.2387  0.2830
  332PAPS   C1B 3747   4.885   2.988   9.545  0.4456  0.0137 -0.1959
  332PAPS   C2B 3748   4.518   2.750   9.659  0.3742  0.0132  0.4649
  332PAPS   C3B 3749   4.207   2.519   9.683 -0.0891 -0.1712  0.2159
  332PAPS   C4B 3750   3.928   2.183   9.881  0.1953 -0.3023 -0.0222
  333PAPS   CNO 3751   1.899   5.984   9.249 -0.2020 -0.4082 -0.0000
  333PAPS   PO4 3752   1.974   5.519   9.280 -0.0171  0.1543  0.0912
  333PAPS   GL1 3753   2.118   5.605   9.613  0.2450  0.1052  0.0409
  333PAPS   GL2 3754   1.855   5.810   9.707 -0.1623 -0.0145 -0.2382
  333PAPS   D1A 3755   2.426   5.561   9.754 -0.1387  0.3039 -0.1941
  333PAPS   D2A 3756   2.434   5.430  10.058  0.3685  0.1110  0.1723
  333PAPS   D3A 3757   2.389   5.032   9.892  0.4271  0.1870 -0.3625
  333PAPS   D4A 3758   1.922   4.815   9.923  0.0698  0.0127  0.1231
  333PAPS   C5A 3759   1.887   4.403  10.025 -0.1067  0.3189  0.0576
  333PAPS   C1B 3760   1.941   5.641  10.101  0.5001  0.0718 -0.0170
  333PAPS   C2B 3761   2.054   5.311  10.344  0.0400  0.0538 -0.2476
  333PAPS   C3B 3762   2.206   5.084  10.736 -0.1479 -0.0721  0.0610
  333PAPS   C4B 3763   2.147   4.761  10.905 -0.0308 -0.1980 -0.2506
  334PAPS   CNO 3764   0.628   2.096   9.433 -0.0381 -0.0789  0.0225
  334PAPS   PO4 3765   1.025   2.114   9.427 -0.4945 -0.0925  0.0109
  334PAPS   GL1 3766   1.374   2.020   9.571 -0.1400 -0.0810 -0.0634
  334PAPS   GL2 3767   1.635   2.232   9.537 -0.0439  0.0914 -0.1111
  334PAPS   D1A 3768   1.424   2.134  10.061  0.3461  0.1413  0.2444
  334PAPS   D2A 3769   1.064   1.919  10.180  0.0139  0.2312  0.2093
  334PAPS   D3A 3770   1.425   1.659  10.006  0.3205  0.1147 -0.0476
  334PAPS   D4A 3771   1.663   1.505  10.366  0.2158  0.1344 -0.1019
  334PAPS   C5A 3772   1.576   1.667  10.818 -0.0729 -0.0142 -0.0883
  334PAPS   C1B 3773   1.933   2.372   9.926  0.0988  0.0603 -0.1833
  334PAPS   C2B 3774   2.254   2.417  10.234 -0.2238 -0.0319  0.0354
  334PAPS   C3B 3775   2.581   2.832  10.291  0.0172  0.0891 -0.1569
  334PAPS   C4B 3776   3.086   2.848  10.417 -0.2980 -0.0851 -0.1005
  335PAPS   CNO 3777   3.658   6.990   9.608  0.0768  0.2145  0.1212
  335PAPS   PO4 3778   4.096   6.854   9.410  0.0003  0.3154 -0.2520
  335PAPS   GL1 3779   4.015   6.628   9.776 -0.3275 -0.0628  0.1121
  335PAPS   GL2 3780   3.858   6.693  10.063 -0.2831 -0.0992 -0.2179
  335PAPS   D1A 3781   3.595   6.447   9.742 -0.0791  0.2081 -0.2153
  335PAPS   D2A 3782   3.593   6.309  10.162 -0.2581 -0.0189  0.3443
  335PAPS   D3A 3783   3.601   6.248  10.593 -0.3332  0.1715  0.0021
  335PAPS   D4A 3784   3.850   6.409  10.921 -0.0028  0.0618  0.0602
  335PAPS   C5A 3785   4.002   6.806  11.079  0.0209 -0.1264 -0.1641
  335PAPS   C1B 3786   3.716   7.117  10.311  0.0717  0.0803 -0.0939
  335PAPS   C2B 3787   3.688   7.128  10.738  0.1439 -0.0506 -0.1317
  335PAPS   C3B 3788   3.257   7.357  10.844 -0.1906  0.1256  0.0840
  335PAPS   C4B 3789   3.301   7.356  11.252 -0.1265  0.0217 -0.0390
  336PAPS   CNO 3790  -0.276   6.136   9.762  0.1182  0.3684  0.0342
  336PAPS   PO4 3791   0.017   5.947   9.868  0.1399  0.1084 -0.1161
  336PAPS   GL1 3792  -0.155   5.932  10.299 -0.1563 -0.0742  0.0545
  336PAPS   GL2 3793   0.180   6.095  10.401 -0.0609 -0.1319  0.1265
  336PAPS   D1A 3794  -0.352   5.622  10.600  0.2604  0.0937 -0.1898
  336PAPS   D2A 3795  -0.108   5.725  10.906  0.0585  0.0817 -0.0142
  336PAPS   D3A 3796  -0.432   5.761  11.238 -0.0471  0.1170  0.2676
  336PAPS   D4A 3797  -0.214   5.446  11.436 -0.0245  0.0614 -0.0682
  336PAPS   C5A 3798  -0.153   5.316  11.866 -0.0181  0.2230  0.3717
  336PAPS   C1B 3799   0.191   6.154  10.800  0.1337  0.1742 -0.0219
  336PAPS   C2B 3800   0.497   5.895  11.007  0.3490 -0.2859 -0.1921
  336PAPS   C3B 3801   0.671   5.664  11.212 -0.2234  0.2717 -0.0745
  336PAPS   C4B 3802   1.012   5.435  11.316 -0.0440  0.0554  0.2821
  337PAPS   CNO 3803   6.395   1.557   8.126 -0.0011 -0.1919  0.1555
  337PAPS   PO4 3804   6.188   1.883   7.896  0.1590 -0.1498  0.0514
  337PAPS   GL1 3805   6.146   1.714   7.447  0.1124 -0.2153  0.2857
  337PAPS   GL2 3806   6.506   1.774   7.237  0.0886  0.2590  0.0642
  337PAPS   D1A 3807   5.801   1.580   7.267  0.0302  0.2926  0.3674
  337PAPS   D2A 3808   5.855   1.769   6.865 -0.3404 -0.3149  0.3789
  337PAPS   D3A 3809   5.902   2.196   7.032 -0.1435 -0.1801 -0.2385
  337PAPS   D4A 3810   5.547   2.120   7.306 -0.2386 -0.3850 -0.0070
  337PAPS   C5A 3811   5.075   2.069   7.280  0.1388  0.2490 -0.0501
  337PAPS   C1B 3812   6.381   2.054   6.990  0.1589  0.0973  0.0172
  337PAPS   C2B 3813   6.188   2.069   6.582 -0.2076  0.4648  0.4595
  337PAPS   C3B 3814   5.880   1.889   6.199 -0.0262  0.0845  0.1184
  337PAPS   C4B 3815   5.737   2.155   5.854  0.1076  0.2915  0.6552
  338PAPS   CNO 3816   1.162   2.863   8.955 -0.1646  0.1849  0.0673
  338PAPS   PO4 3817   0.736   2.863   9.168  0.1204 -0.2540  0.2136
  338PAPS   GL1 3818   0.689   2.801   9.622  0.0439 -0.1134 -0.2143
  338PAPS   GL2 3819   0.788   2.552   9.603  0.0725  0.0256 -0.1360
  338PAPS   D1A 3820   0.950   2.835   9.992  0.0374  0.0277 -0.3124
  338PAPS   D2A 3821   0.951   2.452  10.269 -0.2508 -0.2725  0.0102
  338PAPS   D3A 3822   0.904   2.751  10.554 -0.5212  0.4239 -0.0089
  338PAPS   D4A 3823   1.224   2.638  10.735  0.2480  0.1562  0.2199
  338PAPS   C5A 3824   1.376   2.260  10.616  0.0977 -0.1242  0.0697
  338PAPS   C1B 3825   0.630   2.212   9.963 -0.1891  0.1835  0.1285
  338PAPS   C2B 3826   0.650   2.082  10.372  0.2865 -0.0700  0.0234
  338PAPS   C3B 3827   1.006   1.898  10.648  0.0001 -0.0363  0.0728
  338PAPS   C4B 3828   1.228   2.064  11.090 -0.0323  0.0741  0.0363
  339POPE   NH3 3829   3.626   4.112  12.859  0.0502 -0.4302 -0.0599
  339POPE   PO4 3830   3.251   3.836  12.707 -0.0598 -0.0018  0.5571
  339POPE   GL1 3831   3.115   3.740  12.324 -0.2111  0.1616  0.2173
  339POPE   GL2 3832   3.287   3.430  12.234 -0.0036 -0.2029  0.0060
  339POPE   C1A 3833   2.961   3.650  11.859 -0.1591  0.2872 -0.0436
  339POPE   D2A 3834   2.864   3.472  11.412  0.2358  0.0767  0.0577
  339POPE   C3A 3835   2.656   3.627  11.021  0.0507 -0.1123  0.0995
  339POPE   C4A 3836   2.542   3.226  10.697  0.1699 -0.1423  0.3170
  339POPE   C1B 3837   3.300   3.267  11.790  0.1094 -0.0521 -0.0296
  339POPE   C2B 3838   3.308   3.052  11.347  0.1795  0.1476 -0.1852
  339POPE   C3B 3839   3.305   2.945  10.918  0.2233 -0.1140  0.0838
  339POPE   C4B 3840   3.584   3.125  10.673 -0.0355 -0.1518  0.0738
  340POPE   NH3 3841   6.452   3.583  13.218  0.3288 -0.1756  0.1357
  340POPE   PO4 3842   6.926   3.588  13.413  0.1088 -0.2420 -0.0670
  340POPE   GL1 3843   6.853   3.296  13.049  0.1766 -0.0656  0.1787
  340POPE   GL2 3844   6.668   3.446  12.796 -0.0237  0.2592  0.1684
  340POPE   C1A 3845   7.102   3.225  12.674  0.0179 -0.0135  0.0133
  340POPE   D2A 3846   7.262   3.304  12.281 -0.2715  0.2213  0.0078
  340POPE   C3A 3847   7.065   3.575  11.884  0.1012  0.1041 -0.2207
  340POPE   C4A 3848   6.880   3.880  11.658 -0.0573  0.0463  0.2045
  340POPE   C1B 3849   6.666   3.486  12.384 -0.0620 -0.4290  0.0950
  340POPE   C2B 3850   6.565   3.428  12.033 -0.0694 -0.1170  0.0542
  340POPE   C3B 3851   6.526   3.567  11.738  0.0772 -0.1612  0.0798
  340POPE   C4B 3852   6.733   3.482  11.441 -0.1438 -0.0372  0.1238
  341POPE   NH3 3853   6.808   5.181   9.853 -0.0561  0.1601 -0.1653
  341POPE   PO4 3854   7.047   4.930  10.108  0.0442  0.0060  0.0006
  341POPE   GL1 3855   6.887   4.616  10.373  0.1556 -0.4293  0.0813
  341POPE   GL2 3856   6.863   4.638  10.699 -0.0506  0.0416 -0.2417
  341POPE   C1A 3857   6.723   4.264  10.427 -0.1731 -0.3730 -0.0913
  341POPE   D2A 3858   6.349   4.008  10.361  0.0227 -0.0949 -0.1668
  341POPE   C3A 3859   6.248   3.821  10.694 -0.4830 -0.0227  0.2423
  341POPE   C4A 3860   5.925   3.767  10.852  0.0467 -0.3599  0.0814
  341POPE   C1B 3861   6.763   4.748  11.125 -0.2085 -0.2290  0.0542
  341POPE   C2B 3862   6.804   5.037  11.453 -0.3301 -0.1019 -0.0679
  341POPE   C3B 3863   7.020   5.392  11.675  0.0352  0.0141 -0.4075
  341POPE   C4B 3864   7.123   5.825  11.674  0.2572 -0.0682 -0.2829
  342POPE   NH3 3865   5.116   5.963   9.506 -0.3994  0.0822  0.0395
  342POPE   PO4 3866   5.561   5.866   9.650  0.0221 -0.3390 -0.1687
  342POPE   GL1 3867   5.317   5.788  10.012 -0.0849  0.2238 -0.0563
  342POPE   GL2 3868   5.114   5.588  10.228 -0.2093 -0.1756  0.0125
  342POPE   C1A 3869   5.172   6.079  10.258  0.1043 -0.2147 -0.1284
  342POPE   D2A 3870   5.091   6.481  10.461  0.1388 -0.0512 -0.1662
  342POPE   C3A 3871   4.847   6.367  10.824  0.0923 -0.2052  0.1333
  342POPE   C4A 3872   4.971   6.492  11.211 -0.0502  0.3495  0.1173
  342POPE   C1B 3873   5.327   5.532  10.573 -0.0884 -0.1665 -0.0953
  342POPE   C2B 3874   5.399   5.520  10.895 -0.0052 -0.0838  0.1223
  342POPE   C3B 3875   5.498   5.536  11.350  0.1635 -0.1166 -0.0903
  342POPE   C4B 3876   5.921   5.430  11.256  0.0427 -0.2252 -0.0926
  343PUPE   NH3 3877   5.893   3.975  13.548  0.0577 -0.1874  0.0381
  343PUPE   PO4 3878   5.919   3.712  13.222  0.2337 -0.3761 -0.2052
  343PUPE   GL1 3879   5.675   3.449  12.877 -0.1379 -0.0898  0.1435
  343PUPE   GL2 3880   5.432   3.656  12.750  0.0110 -0.0818  0.3374
  343PUPE   D1A 3881   5.604   3.098  12.559 -0.2639 -0.0833  0.2201
  343PUPE   D2A 3882   5.300   3.264  12.296 -0.0516  0.0746  0.4160
  343PUPE   D3A 3883   5.172   2.943  12.380  0.0222 -0.0204  0.0755
  343PUPE   D4A 3884   4.763   2.932  12.360 -0.3084 -0.2957  0.2093
  343PUPE   D5A 3885   4.684   3.249  12.662  0.2368  0.2181 -0.3344
  343PUPE   C1B 3886   5.739   3.571  12.371 -0.1700  0.0749  0.1425
  343PUPE   C2B 3887   5.667   3.493  11.946 -0.1285  0.1464  0.3239
  343PUPE   C3B 3888   5.739   3.424  11.622  0.0058  0.1048  0.1184
  343PUPE   C4B 3889   5.726   3.401  11.179 -0.3904  0.0220  0.0100
  344PUPE   NH3 3890   3.018   2.880  12.902 -0.0354  0.1915 -0.0063
  344PUPE   PO4 3891   3.467   2.955  12.977 -0.0757 -0.0953  0.0088
  344PUPE   GL1 3892   3.657   2.931  12.583 -0.2236  0.1000  0.1498
  344PUPE   GL2 3893   3.758   3.127  12.466 -0.0192  0.0375 -0.1284
  344PUPE   D1A 3894   3.954   2.625  12.415 -0.1802 -0.0841 -0.1712
  344PUPE   D2A 3895   4.290   2.900  12.553 -0.3234 -0.2257 -0.2274
  344PUPE   D3A 3896   4.544   2.554  12.707  0.2549  0.0665  0.0265
  344PUPE   D4A 3897   4.301   2.342  12.995 -0.0525  0.0686 -0.2296
  344PUPE   D5A 3898   4.188   2.240  12.549 -0.0669  0.0666 -0.0610
  344PUPE   C1B 3899   3.827   3.266  12.027  0.1691  0.1943 -0.3626
  344PUPE   C2B 3900   3.747   3.238  11.538  0.2136 -0.0449 -0.1059
  344PUPE   C3B 3901   3.566   3.435  11.160  0.1772 -0.1670  0.3516
  344PUPE   C4B 3902   3.171   3.535  10.969 -0.1273  0.0550  0.0074
  345PUPE   NH3 3903   2.168   6.289  13.752 -0.1243 -0.1473  0.2435
  345PUPE   PO4 3904   1.805   6.134  13.510  0.2272  0.2230  0.1821
  345PUPE   GL1 3905   1.628   6.219  13.195 -0.0274 -0.0313  0.0499
  345PUPE   GL2 3906   1.430   5.915  13.082 -0.0833  0.0433 -0.1903
  345PUPE   D1A 3907   1.395   6.514  12.962  0.0484  0.0346  0.1845
  345PUPE   D2A 3908   1.946   6.347  12.857  0.1206  0.0508  0.2449
  345PUPE   D3A 3909   1.728   6.457  12.531  0.0310 -0.0162 -0.0211
  345PUPE   D4A 3910   1.430   6.238  12.540 -0.0158 -0.3375 -0.0103
  345PUPE   D5A 3911   1.162   6.547  12.363  0.0270 -0.0000  0.1801
  345PUPE   C1B 3912   1.196   5.732  12.880 -0.4148  0.2114  0.0140
  345PUPE   C2B 3913   1.096   5.427  12.459 -0.0191 -0.1914  0.2001
  345PUPE   C3B 3914   0.706   5.456  12.204 -0.1806  0.0029 -0.0725
  345PUPE   C4B 3915   0.793   5.193  11.752 -0.0612  0.0286  0.2609
  346PUPE   NH3 3916   3.803   3.402  12.880  0.4760  0.1496  0.3024
  346PUPE   PO4 3917   4.012   3.792  12.932 -0.0710 -0.0033  0.1239
  346PUPE   GL1 3918   4.202   3.731  12.544 -0.3632 -0.0439 -0.0940
  346PUPE   GL2 3919   4.254   3.456  12.562 -0.0045  0.0846 -0.1551
  346PUPE   D1A 3920   4.246   3.758  12.154 -0.2255  0.1444 -0.1699
  346PUPE   D2A 3921   4.194   4.143  12.026  0.0558 -0.0161  0.2232
  346PUPE   D3A 3922   3.982   4.302  11.648  0.3306 -0.1553  0.0498
  346PUPE   D4A 3923   4.136   3.893  11.620  0.0397 -0.1903  0.0552
  346PUPE   D5A 3924   4.298   3.463  11.760  0.1875 -0.1239 -0.2528
  346PUPE   C1B 3925   4.221   3.254  12.215 -0.4069 -0.0412 -0.1204
  346PUPE   C2B 3926   4.264   2.994  11.964 -0.0194  0.0875  0.1005
  346PUPE   C3B 3927   4.163   2.957  11.545  0.0671 -0.3245  0.1443
  346PUPE   C4B 3928   4.216   2.791  11.239 -0.3107 -0.0056 -0.0203
  347PUPE   NH3 3929   1.261   6.961  13.197  0.1900  0.0180 -0.2889
  347PUPE   PO4 3930   1.245   7.407  13.462  0.2224 -0.0891 -0.1917
  347PUPE   GL1 3931   1.367   7.738  13.225 -0.2023  0.2159  0.1991
  347PUPE   GL2 3932   1.622   7.718  12.926 -0.3217 -0.1962  0.0224
  347PUPE   D1A 3933   1.084   7.847  12.845 -0.3021 -0.0436 -0.0302
  347PUPE   D2A 3934   1.271   7.586  12.532 -0.4127  0.1473 -0.0226
  347PUPE   D3A 3935   1.017   7.609  12.141  0.1621 -0.0550  0.1645
  347PUPE   D4A 3936   1.203   7.573  11.802  0.1605 -0.1509 -0.3412
  347PUPE   D5A 3937   1.469   7.222  11.891 -0.1099  0.4821  0.2374
  347PUPE   C1B 3938   1.656   7.871  12.556 -0.0025  0.2199 -0.0155
  347PUPE   C2B 3939   1.486   7.866  12.160 -0.0284  0.0465 -0.1106
  347PUPE   C3B 3940   1.470   7.993  11.693 -0.2600  0.0705 -0.2527
  347PUPE   C4B 3941   1.341   8.193  11.237  0.1907  0.2299  0.1396
  348PUPE   NH3 3942   3.003   1.779  12.853  0.3019  0.1590 -0.0741
  348PUPE   PO4 3943   3.143   2.048  12.437  0.0308 -0.0196  0.0623
  348PUPE   GL1 3944   3.297   1.820  12.072 -0.1994 -0.2203 -0.0839
  348PUPE   GL2 3945   3.466   1.961  11.869  0.0895 -0.0381  0.0142
  348PUPE   D1A 3946   3.025   1.452  11.913 -0.1100 -0.2246 -0.1569
  348PUPE   D2A 3947   3.016   1.404  11.492  0.0032 -0.1157 -0.1549
  348PUPE   D3A 3948   3.224   1.083  11.302  0.3927  0.1499  0.1631
  348PUPE   D4A 3949   3.404   1.269  10.923  0.0761  0.0685  0.2379
  348PUPE   D5A 3950   3.330   1.578  10.557  0.1142 -0.0468 -0.1084
  348PUPE   C1B 3951   3.164   1.855  11.589 -0.4588  0.3429  0.2458
  348PUPE   C2B 3952   3.182   1.761  11.156  0.0019 -0.0768 -0.1664
  348PUPE   C3B 3953   3.038   1.956  10.633 -0.0324  0.0427  0.1715
  348PUPE   C4B 3954   2.848   1.588  10.382 -0.1696  0.1485  0.1468
  349PUPE   NH3 3955   4.966   4.490  13.385 -0.3580 -0.0546  0.0223
  349PUPE   PO4 3956   4.645   4.528  13.106  0.1951 -0.1684 -0.1061
  349PUPE   GL1 3957   4.776   4.857  13.023  0.2737  0.1218  0.1318
  349PUPE   GL2 3958   4.519   5.091  12.980 -0.0080  0.1001  0.2115
  349PUPE   D1A 3959   5.168   4.984  13.110 -0.1020 -0.1307 -0.0258
  349PUPE   D2A 3960   5.145   5.425  12.828  0.2375 -0.0170  0.1118
  349PUPE   D3A 3961   5.443   5.494  13.102  0.3394 -0.0953  0.0688
  349PUPE   D4A 3962   5.803   5.331  12.862 -0.2740  0.4247  0.2130
  349PUPE   D5A 3963   5.614   5.623  12.679 -0.0142 -0.1709  0.1879
  349PUPE   C1B 3964   4.850   5.113  12.575  0.0419  0.0245 -0.3982
  349PUPE   C2B 3965   4.536   5.076  12.199  0.1139 -0.0955  0.0000
  349PUPE   C3B 3966   4.366   5.340  11.857 -0.0310 -0.1172 -0.0598
  349PUPE   C4B 3967   4.306   5.606  11.441  0.1633  0.1001  0.0614
  350PUPE   NH3 3968   6.492   2.024  13.174  0.0723  0.2202  0.2463
  350PUPE   PO4 3969   6.581   1.502  13.243  0.1293  0.0786  0.2153
  350PUPE   GL1 3970   6.607   1.441  12.751  0.0800  0.1619  0.0117
  350PUPE   GL2 3971   6.274   1.380  12.701 -0.4411  0.4510  0.1853
  350PUPE   D1A 3972   6.742   1.304  12.394 -0.2748  0.1493 -0.1133
  350PUPE   D2A 3973   6.394   1.167  12.236  0.2503 -0.1239  0.0195
  350PUPE   D3A 3974   5.972   1.151  12.241  0.0373 -0.0653 -0.1816
  350PUPE   D4A 3975   6.131   1.152  11.827  0.1558 -0.1906 -0.1246
  350PUPE   D5A 3976   6.306   0.717  11.990  0.2358  0.0062  0.0011
  350PUPE   C1B 3977   6.180   1.593  12.352 -0.0152  0.0834  0.1995
  350PUPE   C2B 3978   6.301   1.642  11.939  0.1312  0.0283  0.0059
  350PUPE   C3B 3979   6.326   2.050  11.727 -0.1278  0.1395  0.0078
  350PUPE   C4B 3980   6.546   2.070  11.334 -0.1724 -0.1954 -0.2702
  351PUPE   NH3 3981   2.365   0.310  13.353  0.2078 -0.4362 -0.1507
  351PUPE   PO4 3982   2.003   0.587  13.376 -0.0985 -0.2196  0.1152
  351PUPE   GL1 3983   1.952   0.536  13.028  0.1568  0.1630 -0.0304
  351PUPE   GL2 3984   1.638   0.569  12.900  0.2727 -0.2416  0.1640
  351PUPE   D1A 3985   2.038   0.554  12.588 -0.1574  0.2932  0.0978
  351PUPE   D2A 3986   2.037   0.295  12.313 -0.0328 -0.1186  0.0900
  351PUPE   D3A 3987   2.469   0.282  12.411  0.1158  0.0443 -0.0940
  351PUPE   D4A 3988   2.781   0.047  12.744 -0.0710 -0.0595 -0.1196
  351PUPE   D5A 3989   3.157   0.152  12.854 -0.0464  0.0916 -0.0492
  351PUPE   C1B 3990   1.201   0.619  12.752  0.0158  0.0908  0.1663
  351PUPE   C2B 3991   1.109   0.425  12.362 -0.1361  0.2455  0.3349
  351PUPE   C3B 3992   0.756   0.456  12.006  0.1044  0.0264  0.2211
  351PUPE   C4B 3993   0.634   0.766  11.669  0.0986  0.0373 -0.0870
  352PUPE   NH3 3994   1.260   4.191  13.599  0.0511  0.2220 -0.1373
  352PUPE   PO4 3995   1.552   3.815  13.586 -0.1523  0.0156  0.0900
  352PUPE   GL1 3996   1.544   4.053  13.175 -0.0786  0.0590 -0.1080
  352PUPE   GL2 3997   1.581   4.349  13.158  0.2081 -0.1188  0.0850
  352PUPE   D1A 3998   1.196   4.215  12.877  0.1989 -0.0159  0.0526
  352PUPE   D2A 3999   1.477   3.841  12.581 -0.1470  0.2955  0.0396
  352PUPE   D3A 4000   1.616   3.454  12.745  0.0680  0.0056 -0.1417
  352PUPE   D4A 4001   1.900   3.274  12.500 -0.1014  0.1444 -0.1849
  352PUPE   D5A 4002   2.329   3.135  12.472  0.0267 -0.2831  0.1217
  352PUPE   C1B 4003   1.491   4.568  12.847  0.0512 -0.2960 -0.4087
  352PUPE   C2B 4004   1.226   4.694  12.521  0.0223  0.1660  0.0975
  352PUPE   C3B 4005   1.094   5.034  12.194  0.3136  0.2860 -0.1556
  352PUPE   C4B 4006   1.217   5.408  11.965 -0.0316 -0.2742 -0.1332
  353PUPE   NH3 4007   6.042   3.187  13.196  0.1685 -0.3055  0.1280
  353PUPE   PO4 4008   6.463   3.070  13.160 -0.4395 -0.2009 -0.0553
  353PUPE   GL1 4009   6.293   2.682  12.970 -0.1002 -0.0453 -0.1670
  353PUPE   GL2 4010   5.899   2.648  12.890  0.0350  0.0993  0.0906
  353PUPE   D1A 4011   6.426   2.304  12.795 -0.1097 -0.4015  0.0415
  353PUPE   D2A 4012   6.732   2.368  12.764  0.0096 -0.0466  0.4617
  353PUPE   D3A 4013   6.776   2.282  12.398  0.1605  0.1338  0.2539
  353PUPE   D4A 4014   6.471   1.960  12.427 -0.0311  0.0547 -0.0807
  353PUPE   D5A 4015   6.638   1.995  12.057 -0.1128 -0.2664 -0.2838
  353PUPE   C1B 4016   6.216   2.574  12.446  0.2760  0.0577 -0.3618
  353PUPE   C2B 4017   6.426   2.472  12.099  0.1987 -0.0309  0.0792
  353PUPE   C3B 4018   6.693   2.433  11.747  0.0417 -0.0070 -0.0835
  353PUPE   C4B 4019   6.926   2.071  11.679 -0.0903 -0.1335 -0.0640
  354PUPE   NH3 4020   4.154   4.480  12.943 -0.1676 -0.0288 -0.1341
  354PUPE   PO4 4021   4.053   4.845  13.118  0.3283 -0.2671  0.1435
  354PUPE   GL1 4022   4.044   4.936  12.718 -0.1930  0.0204  0.1701
  354PUPE   GL2 4023   4.388   4.815  12.583  0.0878 -0.1121  0.1562
  354PUPE   D1A 4024   4.213   5.311  12.541 -0.2129  0.2541  0.0290
  354PUPE   D2A 4025   3.761   5.644  12.622  0.2141 -0.0547  0.1322
  354PUPE   D3A 4026   3.895   6.107  12.540  0.0820 -0.1485 -0.0047
  354PUPE   D4A 4027   3.853   6.255  12.131  0.3174  0.0405 -0.0880
  354PUPE   D5A 4028   3.821   6.775  12.140  0.1360  0.0319 -0.3940
  354PUPE   C1B 4029   4.395   4.594  12.216 -0.0959  0.1502  0.1182
  354PUPE   C2B 4030   4.229   4.783  11.789  0.1400 -0.1967 -0.0261
  354PUPE   C3B 4031   3.798   4.775  11.507  0.2393  0.2189 -0.0967
  354PUPE   C4B 4032   3.619   4.896  11.167  0.1497 -0.2422  0.0909
  355PUPE   NH3 4033   6.541   1.916   9.679  0.1022  0.0815  0.2319
  355PUPE   PO4 4034   6.071   1.799   9.681  0.2517  0.2997 -0.0378
  355PUPE   GL1 4035   5.779   2.075   9.556 -0.0907  0.2895 -0.1926
  355PUPE   GL2 4036   5.477   2.197   9.666  0.2412 -0.0388  0.2721
  355PUPE   D1A 4037   5.500   2.224   9.185 -0.5066 -0.1854 -0.0193
  355PUPE   D2A 4038   5.147   2.031   9.334 -0.0315 -0.1444 -0.2380
  355PUPE   D3A 4039   5.285   1.782   9.894 -0.0127  0.1101 -0.1618
  355PUPE   D4A 4040   5.399   1.363   9.853 -0.2100 -0.0265 -0.0346
  355PUPE   D5A 4041   5.121   1.263   9.605 -0.0780 -0.0216  0.0200
  355PUPE   C1B 4042   5.241   2.220  10.134 -0.0469  0.2788  0.3206
  355PUPE   C2B 4043   5.047   2.232  10.540 -0.0508  0.1507  0.0479
  355PUPE   C3B 4044   4.768   2.070  10.707  0.0536  0.2758  0.1255
  355PUPE   C4B 4045   4.541   1.855  10.999  0.1925 -0.0312  0.1601
  356PUPE   NH3 4046   5.105   0.886   8.279 -0.0609 -0.0601 -0.0889
  356PUPE   PO4 4047   5.033   1.225   8.575 -0.0113 -0.0926  0.2168
  356PUPE   GL1 4048   5.273   1.425   8.897 -0.1454  0.1551  0.0385
  356PUPE   GL2 4049   5.140   1.184   9.080 -0.2270 -0.0246  0.1897
  356PUPE   D1A 4050   5.102   1.800   8.893  0.1063  0.0693 -0.0267
  356PUPE   D2A 4051   5.231   2.076   8.568  0.0488  0.0312  0.2206
  356PUPE   D3A 4052   5.388   2.053   8.127  0.1067  0.1279  0.1748
  356PUPE   D4A 4053   5.251   2.138   7.786 -0.3211 -0.1772  0.0306
  356PUPE   D5A 4054   5.270   2.539   7.584 -0.0191 -0.0105 -0.2055
  356PUPE   C1B 4055   4.844   1.498   9.111 -0.0652  0.0132 -0.1325
  356PUPE   C2B 4056   4.764   1.738   9.492 -0.1229  0.0994 -0.0738
  356PUPE   C3B 4057   4.647   1.670   9.936 -0.2241 -0.0679 -0.0111
  356PUPE   C4B 4058   4.950   1.849  10.247  0.2774 -0.1189 -0.1627
  357PUPE   NH3 4059   6.845   3.074   7.763  0.0757  0.0220  0.0495
  357PUPE   PO4 4060   6.599   2.731   7.687 -0.2939  0.2841 -0.2326
  357PUPE   GL1 4061   6.261   2.660   7.514 -0.1607  0.2766  0.1058
  357PUPE   GL2 4062   6.294   2.685   7.211 -0.2890  0.0526  0.1005
  357PUPE   D1A 4063   5.843   2.714   7.402 -0.1613  0.2473 -0.1972
  357PUPE   D2A 4064   5.570   2.546   7.107 -0.0483  0.0711  0.1008
  357PUPE   D3A 4065   5.286   2.861   7.215  0.0735 -0.0261  0.1913
  357PUPE   D4A 4066   5.469   3.046   7.510 -0.1114 -0.4323  0.0630
  357PUPE   D5A 4067   5.726   3.408   7.463 -0.0140  0.1243  0.0142
  357PUPE   C1B 4068   6.114   2.577   6.831  0.0937  0.0778  0.1452
  357PUPE   C2B 4069   5.721   2.433   6.596 -0.1139 -0.2254  0.4137
  357PUPE   C3B 4070   5.285   2.415   6.575 -0.1116  0.0083  0.3181
  357PUPE   C4B 4071   5.077   2.442   6.976 -0.1853 -0.1721  0.0797
  358PUPE   NH3 4072   5.497   3.788   8.799  0.0138 -0.0477  0.1981
  358PUPE   PO4 4073   5.222   3.981   9.060 -0.1978 -0.1949 -0.1506
  358PUPE   GL1 4074   5.227   3.682   9.440 -0.0889  0.2257  0.0376
  358PUPE   GL2 4075   5.095   3.497   9.442 -0.0940  0.6306  0.2445
  358PUPE   D1A 4076   5.655   3.519   9.583 -0.1439  0.0949  0.1514
  358PUPE   D2A 4077   5.394   3.164   9.709 -0.2058  0.2253  0.3229
  358PUPE   D3A 4078   5.124   3.407  10.001  0.0088  0.0546 -0.1191
  358PUPE   D4A 4079   4.895   3.688  10.303 -0.1660  0.2078  0.2141
  358PUPE   D5A 4080   4.915   3.515  10.733  0.0864  0.0254  0.0199
  358PUPE   C1B 4081   4.754   3.451   9.687 -0.1079 -0.0055  0.0459
  358PUPE   C2B 4082   4.483   3.245   9.878  0.0022  0.3391 -0.1077
  358PUPE   C3B 4083   4.244   3.030  10.120 -0.0014 -0.0377  0.1507
  358PUPE   C4B 4084   4.019   3.123  10.406 -0.1225  0.0676  0.1517
  359PUPE   NH3 4085   4.623   4.657   7.922  0.1441  0.0903 -0.0688
  359PUPE   PO4 4086   4.867   4.354   8.034 -0.0206 -0.5029 -0.1738
  359PUPE   GL1 4087   4.684   3.984   8.218 -0.1983 -0.2117  0.0283
  359PUPE   GL2 4088   4.714   3.687   8.303  0.0730  0.0885 -0.4530
  359PUPE   D1A 4089   4.337   3.955   8.566  0.1103 -0.0575 -0.1417
  359PUPE   D2A 4090   4.438   3.612   8.803 -0.3287 -0.1713  0.0893
  359PUPE   D3A 4091   4.159   3.625   9.099 -0.0066 -0.1987 -0.0483
  359PUPE   D4A 4092   4.194   4.087   9.137  0.1749  0.2166 -0.0558
  359PUPE   D5A 4093   4.012   3.947   9.473  0.2471  0.0422 -0.2205
  359PUPE   C1B 4094   4.551   3.336   8.130 -0.2247  0.1185 -0.2060
  359PUPE   C2B 4095   4.401   3.079   7.766  0.6021  0.2198 -0.0993
  359PUPE   C3B 4096   4.399   2.673   7.850  0.2013  0.1742 -0.0944
  359PUPE   C4B 4097   4.420   2.215   7.854  0.2823  0.0959 -0.1738
  360PUPE   NH3 4098   7.096   2.485   9.527  0.0926  0.0322  0.0956
  360PUPE   PO4 4099   6.596   2.382   9.752 -0.1482 -0.1618  0.1604
  360PUPE   GL1 4100   6.553   2.576  10.183 -0.0014  0.0090  0.1143
  360PUPE   GL2 4101   6.573   2.957  10.104 -0.1154  0.4383 -0.2011
  360PUPE   D1A 4102   6.763   2.721  10.461 -0.1796  0.2193  0.0439
  360PUPE   D2A 4103   7.143   2.878  10.467  0.1356 -0.0794  0.1053
  360PUPE   D3A 4104   7.421   2.536  10.296 -0.1094  0.0880 -0.2777
  360PUPE   D4A 4105   7.607   2.916  10.589 -0.1983  0.2258 -0.0911
  360PUPE   D5A 4106   7.756   3.293  10.699 -0.3210  0.0306  0.0811
  360PUPE   C1B 4107   6.329   2.991  10.443  0.0936  0.0017 -0.2637
  360PUPE   C2B 4108   6.455   2.794  10.821 -0.1737  0.0019 -0.1287
  360PUPE   C3B 4109   6.788   2.692  11.001 -0.0771 -0.1570  0.2457
  360PUPE   C4B 4110   6.890   2.462  11.307 -0.2093  0.1616  0.2532
  361PUPE   NH3 4111   6.968   5.981  10.053  0.0747  0.2352 -0.3205
  361PUPE   PO4 4112   7.121   5.615   9.932  0.0373  0.1203 -0.0143
  361PUPE   GL1 4113   6.939   5.554  10.330  0.1869 -0.0089 -0.3100
  361PUPE   GL2 4114   6.765   5.911  10.486 -0.0533  0.2140 -0.7288
  361PUPE   D1A 4115   6.878   5.442  10.784  0.4069  0.1904 -0.1125
  361PUPE   D2A 4116   7.151   5.277  11.089 -0.2138  0.0159  0.0809
  361PUPE   D3A 4117   7.099   5.049  10.579  0.0682  0.1996  0.0711
  361PUPE   D4A 4118   7.575   5.152  10.557 -0.1479  0.2292  0.1105
  361PUPE   D5A 4119   7.644   5.218  11.015 -0.1376  0.0258  0.5961
  361PUPE   C1B 4120   6.966   5.892  10.914 -0.0012  0.1689  0.1889
  361PUPE   C2B 4121   7.022   6.155  11.293 -0.2678 -0.0630 -0.0413
  361PUPE   C3B 4122   7.108   6.429  11.651  0.0534  0.2978  0.0526
  361PUPE   C4B 4123   6.900   6.355  11.988 -0.0366  0.1062  0.2130
  362PUPE   NH3 4124   6.355   7.899   9.865  0.2143 -0.0500 -0.1830
  362PUPE   PO4 4125   6.755   7.669   9.916  0.3059 -0.1363 -0.4229
  362PUPE   GL1 4126   6.752   7.434  10.224  0.0139  0.1392  0.1495
  362PUPE   GL2 4127   6.748   7.648  10.401 -0.1755  0.2126  0.1425
  362PUPE   D1A 4128   6.872   7.169  10.547  0.0445  0.0049 -0.1853
  362PUPE   D2A 4129   6.720   6.768  10.583 -0.0864 -0.1874  0.3819
  362PUPE   D3A 4130   6.950   6.636  10.983 -0.1878  0.1269 -0.0227
  362PUPE   D4A 4131   7.237   6.897  11.341 -0.2278  0.0589  0.0526
  362PUPE   D5A 4132   7.056   6.936  11.685 -0.1497  0.0940 -0.1386
  362PUPE   C1B 4133   6.682   7.563  10.793 -0.2916 -0.1979 -0.2565
  362PUPE   C2B 4134   6.446   7.438  11.231  0.2541 -0.0420 -0.1074
  362PUPE   C3B 4135   6.578   7.608  11.655  0.2736  0.2298  0.0239
  362PUPE   C4B 4136   6.520   7.645  11.931 -0.3330  0.0390  0.1697
  363PUPE   NH3 4137   6.927   3.818   7.156  0.1323 -0.1598 -0.2042
  363PUPE   PO4 4138   6.685   4.137   7.046 -0.0026 -0.1458  0.2247
  363PUPE   GL1 4139   6.599   4.079   6.704 -0.4014 -0.0309  0.1698
  363PUPE   GL2 4140   6.308   4.046   6.701  0.0638 -0.2041  0.0318
  363PUPE   D1A 4141   6.554   4.044   6.309 -0.2349 -0.2784 -0.0611
  363PUPE   D2A 4142   6.836   3.817   6.266 -0.1019  0.2523  0.1026
  363PUPE   D3A 4143   7.331   3.941   6.240 -0.2256  0.2414  0.3172
  363PUPE   D4A 4144   7.264   3.807   5.820 -0.1072  0.0703 -0.0593
  363PUPE   D5A 4145   7.623   4.152   5.898  0.0068  0.1308 -0.1369
  363PUPE   C1B 4146   5.913   4.055   6.390 -0.1622 -0.0036 -0.0755
  363PUPE   C2B 4147   5.931   4.237   5.986  0.0612 -0.2603 -0.1181
  363PUPE   C3B 4148   6.124   4.108   5.712 -0.5426 -0.2658  0.3260
  363PUPE   C4B 4149   6.316   4.054   5.363  0.0660  0.1784 -0.1734
  364PUPE   NH3 4150   3.001   4.815   8.037 -0.2672  0.4760 -0.0125
  364PUPE   PO4 4151   3.039   4.477   8.172 -0.1143 -0.1470  0.2395
  364PUPE   GL1 4152   3.202   4.147   8.077  0.1090 -0.0243  0.1896
  364PUPE   GL2 4153   3.275   3.985   7.771 -0.0382 -0.2771  0.3356
  364PUPE   D1A 4154   3.350   3.833   8.331 -0.1809  0.2108 -0.0772
  364PUPE   D2A 4155   3.684   3.662   8.167 -0.0487  0.2418 -0.3767
  364PUPE   D3A 4156   3.953   3.995   8.281 -0.1311  0.2281 -0.2206
  364PUPE   D4A 4157   4.211   3.690   8.176 -0.0342 -0.0467 -0.1845
  364PUPE   D5A 4158   4.053   3.268   8.118  0.2585  0.1738  0.2809
  364PUPE   C1B 4159   3.433   3.623   7.664 -0.0791 -0.1482  0.0478
  364PUPE   C2B 4160   3.746   3.410   7.709  0.0960 -0.0202 -0.1508
  364PUPE   C3B 4161   4.007   3.165   7.474  0.2014  0.1091 -0.1175
  364PUPE   C4B 4162   4.062   2.746   7.380 -0.0561  0.2749  0.0727
  365PUPE   NH3 4163   4.165   5.186   9.365 -0.0007 -0.1334 -0.1099
  365PUPE   PO4 4164   4.495   5.232   9.711 -0.1088 -0.1530 -0.1197
  365PUPE   GL1 4165   4.379   5.449  10.077 -0.2649 -0.1318  0.1854
  365PUPE   GL2 4166   4.627   5.492  10.315 -0.0810 -0.2355  0.3603
  365PUPE   D1A 4167   3.966   5.203  10.285  0.0364  0.0181  0.2291
  365PUPE   D2A 4168   3.963   5.056  10.785  0.1767  0.1834  0.0861
  365PUPE   D3A 4169   3.803   4.646  10.770  0.1533  0.2143 -0.0322
  365PUPE   D4A 4170   3.855   4.714  10.411  0.0296 -0.1055  0.1568
  365PUPE   D5A 4171   3.763   4.586  10.129  0.1054  0.2679 -0.0295
  365PUPE   C1B 4172   4.321   5.365  10.647  0.1266  0.1859  0.2475
  365PUPE   C2B 4173   4.346   5.257  11.064 -0.3404 -0.4145 -0.0554
  365PUPE   C3B 4174   4.273   5.074  11.433 -0.2960 -0.1514  0.0808
  365PUPE   C4B 4175   3.903   5.295  11.615 -0.0423 -0.0011 -0.0594
  366PUPE   NH3 4176   3.973   4.918   9.798  0.0998 -0.3279 -0.2503
  366PUPE   PO4 4177   4.241   4.626   9.672  0.1861 -0.1920  0.1328
  366PUPE   GL1 4178   4.489   4.818   9.933  0.0744  0.1673  0.1278
  366PUPE   GL2 4179   4.318   4.904  10.209 -0.0200  0.0521  0.0449
  366PUPE   D1A 4180   4.770   4.628  10.248 -0.2823  0.1600 -0.0655
  366PUPE   D2A 4181   4.785   5.033  10.458  0.0326 -0.1163  0.1820
  366PUPE   D3A 4182   4.875   5.390  10.729 -0.0018 -0.2799  0.1237
  366PUPE   D4A 4183   4.913   5.818  10.637  0.0290  0.0490 -0.1886
  366PUPE   D5A 4184   4.639   5.785  10.964  0.3830  0.2173  0.0810
  366PUPE   C1B 4185   4.357   4.721  10.579 -0.0858  0.0888  0.5369
  366PUPE   C2B 4186   4.230   4.604  10.973 -0.1379 -0.2331  0.0900
  366PUPE   C3B 4187   3.851   4.417  11.178  0.4723  0.0493 -0.5293
  366PUPE   C4B 4188   3.451   4.353  11.426  0.2384  0.2182 -0.2192
  367OAPE   NH3 4189   7.088   5.706  13.909 -0.0801  0.0891  0.3868
  367OAPE   PO4 4190   6.782   5.555  14.015  0.2269  0.1250  0.0666
  367OAPE   GL1 4191   6.575   5.473  13.666 -0.0730 -0.0140  0.4126
  367OAPE   GL2 4192   6.724   5.266  13.501  0.1738 -0.0186  0.0173
  367OAPE   D1A 4193   6.211   5.255  13.340  0.0719 -0.1233  0.0819
  367OAPE   D2A 4194   5.967   5.623  13.243 -0.0272  0.3092  0.2584
  367OAPE   D3A 4195   6.156   5.710  12.881  0.1726 -0.0672 -0.2776
  367OAPE   D4A 4196   6.147   5.414  12.550  0.0899  0.2749  0.4226
  367OAPE   C5A 4197   6.349   5.463  12.150  0.3121  0.2728  0.2037
  367OAPE   C1B 4198   6.682   5.383  13.063  0.0810 -0.2120 -0.1489
  367OAPE   D2B 4199   6.766   5.461  12.547  0.0425  0.1820  0.1631
  367OAPE   C3B 4200   6.438   5.893  12.425 -0.3367  0.0221 -0.0743
  367OAPE   C4B 4201   6.077   6.004  12.429  0.1759  0.0859 -0.0112
  368OAPE   NH3 4202   0.356   4.852  13.633  0.1871  0.0365  0.3796
  368OAPE   PO4 4203   0.292   5.251  13.725 -0.1099 -0.0888  0.1560
  368OAPE   GL1 4204   0.444   5.236  13.273 -0.2505 -0.1386  0.0133
  368OAPE   GL2 4205   0.428   4.845  13.147 -0.1032 -0.0879  0.0721
  368OAPE   D1A 4206   0.399   5.214  12.817  0.0001  0.1328  0.3306
  368OAPE   D2A 4207   0.655   5.528  12.737 -0.2491 -0.1401  0.2075
  368OAPE   D3A 4208   0.958   5.318  13.060  0.0071  0.1658 -0.0202
  368OAPE   D4A 4209   1.223   4.953  13.014 -0.2719 -0.1222 -0.0811
  368OAPE   C5A 4210   1.460   5.218  12.770  0.0498  0.2622  0.2277
  368OAPE   C1B 4211   0.328   4.430  13.037  0.0016 -0.3093 -0.1799
  368OAPE   D2B 4212   0.284   3.938  13.097  0.0043 -0.2512 -0.0023
  368OAPE   C3B 4213   0.117   3.667  12.807  0.3502 -0.1463  0.0033
  368OAPE   C4B 4214   0.052   3.277  12.518 -0.2086  0.2060 -0.2079
  369OAPE   NH3 4215   2.524   5.774  13.229 -0.0070 -0.1673 -0.0710
  369OAPE   PO4 4216   2.740   6.094  13.322 -0.3787 -0.0966 -0.2847
  369OAPE   GL1 4217   2.795   6.181  12.887 -0.2788  0.1605  0.0500
  369OAPE   GL2 4218   2.598   5.994  12.768  0.0486 -0.1334 -0.0999
  369OAPE   D1A 4219   2.987   6.432  12.575  0.1110  0.0625 -0.0288
  369OAPE   D2A 4220   2.829   6.361  12.168 -0.0515 -0.3273  0.1563
  369OAPE   D3A 4221   2.501   6.562  12.099 -0.2421 -0.1454  0.0069
  369OAPE   D4A 4222   2.578   6.549  11.623  0.1875  0.0229  0.2469
  369OAPE   C5A 4223   3.034   6.557  11.357 -0.0715 -0.1128 -0.1296
  369OAPE   C1B 4224   2.612   5.977  12.334 -0.0810 -0.2512 -0.0373
  369OAPE   D2B 4225   2.666   5.877  11.923 -0.0341 -0.2711  0.0994
  369OAPE   C3B 4226   2.960   5.653  11.621 -0.0773 -0.2002 -0.2866
  369OAPE   C4B 4227   3.076   5.685  11.151  0.2547 -0.1559  0.2940
  370OAPE   NH3 4228   3.976   0.526  13.077 -0.2480 -0.1102  0.0655
  370OAPE   PO4 4229   4.209   0.119  13.237  0.1339 -0.1724  0.1313
  370OAPE   GL1 4230   4.378   0.321  12.843  0.2108 -0.0335 -0.3607
  370OAPE   GL2 4231   4.431   0.605  12.700 -0.1528  0.2657  0.1519
  370OAPE   D1A 4232   4.700   0.180  12.672 -0.0744 -0.0721  0.1989
  370OAPE   D2A 4233   4.542   0.248  12.331 -0.3526 -0.2021  0.0086
  370OAPE   D3A 4234   4.848   0.134  12.173 -0.0828  0.2053 -0.2145
  370OAPE   D4A 4235   5.263   0.046  12.360  0.1504 -0.1226 -0.0512
  370OAPE   C5A 4236   5.650   0.177  12.150  0.2741 -0.2224  0.2583
  370OAPE   C1B 4237   4.546   0.779  12.353 -0.2213  0.0460 -0.3217
  370OAPE   D2B 4238   4.553   0.545  11.896  0.2153  0.2984 -0.0493
  370OAPE   C3B 4239   4.849   0.463  11.572 -0.3203  0.4036  0.0065
  370OAPE   C4B 4240   4.761   0.493  11.180  0.0708  0.1102 -0.0308
  371OAPE   NH3 4241   2.968   6.371   6.829 -0.1236 -0.3437  0.1688
  371OAPE   PO4 4242   2.813   6.496   6.822  0.1508  0.0279  0.1042
  371OAPE   GL1 4243   2.712   6.598   6.381  0.0718  0.0195 -0.0698
  371OAPE   GL2 4244   2.535   6.911   6.128 -0.1266 -0.1370 -0.0300
  371OAPE   D1A 4245   2.315   6.393   6.126 -0.2343  0.0534  0.2538
  371OAPE   D2A 4246   2.313   6.547   5.670  0.1147 -0.0418  0.2405
  371OAPE   D3A 4247   2.542   6.964   5.620  0.3867  0.0483 -0.0536
  371OAPE   D4A 4248   2.976   6.863   5.449 -0.1264  0.0550  0.0909
  371OAPE   C5A 4249   3.295   7.186   5.232 -0.0786 -0.1361 -0.0535
  371OAPE   C1B 4250   2.883   7.204   5.881 -0.1796 -0.0096 -0.0395
  371OAPE   D2B 4251   3.266   7.287   5.740  0.1205  0.0571 -0.0491
  371OAPE   C3B 4252   3.462   7.699   5.781 -0.2700  0.0083  0.0690
  371OAPE   C4B 4253   3.413   8.165   5.699 -0.0905  0.0888  0.1491
  372OAPE   NH3 4254   6.280  -0.212  10.098  0.1022 -0.0181  0.0069
  372OAPE   PO4 4255   6.122  -0.202   9.770  0.0788 -0.2770 -0.2520
  372OAPE   GL1 4256   5.921   0.110  10.135 -0.1905 -0.0984  0.2996
  372OAPE   GL2 4257   5.650   0.368  10.100  0.1540  0.0477  0.0061
  372OAPE   D1A 4258   6.081  -0.026  10.543  0.2549  0.2311 -0.0043
  372OAPE   D2A 4259   5.662   0.174  10.798 -0.3717 -0.2638 -0.1688
  372OAPE   D3A 4260   5.392   0.313  10.545 -0.1356  0.2193  0.1630
  372OAPE   D4A 4261   5.231   0.000  10.853  0.0216 -0.2340  0.0270
  372OAPE   C5A 4262   5.331  -0.094  11.132 -0.2312  0.2035  0.2286
  372OAPE   C1B 4263   5.856   0.510  10.457 -0.2799  0.2662 -0.1960
  372OAPE   D2B 4264   5.831   0.648  10.853 -0.2633  0.0427 -0.1042
  372OAPE   C3B 4265   5.981   0.919  10.896  0.1422 -0.1167 -0.0418
  372OAPE   C4B 4266   6.309   1.156  10.985 -0.0390 -0.0291 -0.1306
  373OAPE   NH3 4267   7.196   0.205   9.839 -0.3109  0.0384  0.0154
  373OAPE   PO4 4268   7.288  -0.071   9.986  0.1983  0.0432 -0.1844
  373OAPE   GL1 4269   7.676   0.170  10.017  0.1321  0.0930 -0.1079
  373OAPE   GL2 4270   7.568   0.373  10.194  0.0705 -0.2616 -0.1608
  373OAPE   D1A 4271   8.017   0.285  10.301  0.1128  0.3479  0.0062
  373OAPE   D2A 4272   7.875   0.000  10.517 -0.0923  0.2739 -0.1170
  373OAPE   D3A 4273   8.114  -0.004  11.004  0.1797 -0.1752 -0.1126
  373OAPE   D4A 4274   7.969   0.074  11.390  0.0168 -0.1228  0.0867
  373OAPE   C5A 4275   8.287  -0.008  11.759  0.0762 -0.0792  0.0193
  373OAPE   C1B 4276   7.469   0.403  10.679 -0.1341 -0.0354  0.1545
  373OAPE   D2B 4277   7.543   0.432  11.105  0.1258  0.0617 -0.2519
  373OAPE   C3B 4278   7.296   0.699  11.303  0.1876  0.1998  0.1534
  373OAPE   C4B 4279   7.009   0.613  11.752 -0.0217 -0.1854  0.0242
  374OAPE   NH3 4280   5.705   4.229   9.701 -0.1808 -0.1593  0.2707
  374OAPE   PO4 4281   5.982   3.954   9.741  0.3065 -0.0260  0.1562
  374OAPE   GL1 4282   6.015   3.790  10.083 -0.0459 -0.2702  0.2370
  374OAPE   GL2 4283   5.877   4.000  10.223  0.0488 -0.3124 -0.1701
  374OAPE   D1A 4284   6.242   3.516  10.271  0.0525  0.0141 -0.1394
  374OAPE   D2A 4285   6.038   3.205  10.099 -0.2375 -0.1146  0.1792
  374OAPE   D3A 4286   5.591   3.150  10.198  0.2445  0.1498  0.0565
  374OAPE   D4A 4287   5.276   3.074  10.354  0.3248 -0.1489  0.2138
  374OAPE   C5A 4288   4.823   3.183  10.276  0.2483  0.2179 -0.1201
  374OAPE   C1B 4289   5.783   4.199  10.531 -0.2102 -0.2475 -0.2213
  374OAPE   D2B 4290   5.807   4.298  11.004  0.4265  0.3945  0.3104
  374OAPE   C3B 4291   6.090   4.169  11.178 -0.2710  0.1668  0.3411
  374OAPE   C4B 4292   6.354   3.936  11.373  0.1955  0.0615 -0.0184
  375CHOL   ROH 4293   4.959   3.543   8.970 -0.0084  0.0491 -0.0805
  375CHOL    R1 4294   4.813   3.342   9.107  0.0461  0.0350 -0.0450
  375CHOL    R2 4295   4.582   3.397   9.249  0.1263  0.0250  0.0781
  375CHOL    R3 4296   4.477   3.202   9.091  0.0266  0.0584  0.1001
  375CHOL    R4 4297   4.402   3.125   9.364 -0.0060  0.1304  0.1252
  375CHOL    R5 4298   4.506   3.001   9.218 -0.0659  0.0576  0.1318
  375CHOL    C1 4299   4.199   2.784   9.283 -0.1767  0.2231  0.1733
  375CHOL    C2 4300   3.855   2.630   9.396  0.0121  0.1463  0.1382
  376CHOL   ROH 4301   1.950   3.878  11.127  0.1458  0.0471  0.0614
  376CHOL    R1 4302   1.936   3.609  11.041  0.0844  0.0504  0.0599
  376CHOL    R2 4303   2.161   3.457  10.990  0.0525 -0.0436  0.1923
  376CHOL    R3 4304   2.046   3.285  11.166 -0.1194  0.0072  0.1313
  376CHOL    R4 4305   2.308   3.166  11.107 -0.2014 -0.1903  0.1527
  376CHOL    R5 4306   2.114   3.068  11.090 -0.2794 -0.0310  0.0937
  376CHOL    C1 4307   2.285   2.836  11.340 -0.5106 -0.2281  0.0723
  376CHOL    C2 4308   2.508   2.624  11.142  0.0228 -0.2717 -0.0699
  377CHOL   ROH 4309   3.437   3.033   9.297  0.0198  0.2978 -0.2437
  377CHOL    R1 4310   3.372   3.130   9.555  0.0041  0.2132 -0.2174
  377CHOL    R2 4311   3.492   3.034   9.785 -0.0698  0.0814 -0.2393
  377CHOL    R3 4312   3.546   3.297   9.827  0.0062  0.0486 -0.1143
  377CHOL    R4 4313   3.509   3.185  10.095 -0.0411 -0.0693 -0.1653
  377CHOL    R5 4314   3.406   3.358  10.012  0.0119  0.0031 -0.0915
  377CHOL    C1 4315   3.570   3.519  10.316  0.0469 -0.1878 -0.0047
  377CHOL    C2 4316   3.785   3.543  10.494 -0.1717 -0.3026 -0.0547
  378CHOL   ROH 4317   7.214   5.375  13.513 -0.2804  0.1134  0.1295
  378CHOL    R1 4318   7.272   5.516  13.275 -0.2490  0.1824  0.1770
  378CHOL    R2 4319   7.230   5.408  13.023 -0.0777  0.1967  0.1372
  378CHOL    R3 4320   7.086   5.635  12.986 -0.1858  0.1239  0.1128
  378CHOL    R4 4321   7.207   5.582  12.726  0.0676  0.3140  0.1942
  378CHOL    R5 4322   7.219   5.768  12.839 -0.1428  0.2714  0.2844
  378CHOL    C1 4323   7.059   5.897  12.518  0.0506  0.3139  0.2044
  378CHOL    C2 4324   6.929   6.089  12.380  0.3960 -0.1683 -0.0031
  379CHOL   ROH 4325   6.115   4.939  10.135  0.0667 -0.0528 -0.1276
  379CHOL    R1 4326   6.160   4.857  10.402 -0.0122  0.0445 -0.0847
  379CHOL    R2 4327   6.130   4.595  10.484  0.0294  0.0664 -0.0152
  379CHOL    R3 4328   6.384   4.628  10.574 -0.0140  0.1607  0.0779
  379CHOL    R4 4329   6.281   4.396  10.723  0.1907 -0.2438 -0.3662
  379CHOL    R5 4330   6.371   4.576  10.808 -0.0030 -0.2990 -0.0102
  379CHOL    C1 4331   6.608   4.311  10.946  0.2439 -0.3360 -0.4831
  379CHOL    C2 4332   6.714   4.262  11.217 -0.1596  0.0628 -0.3061
  380CHOL   ROH 4333   5.566   0.825   9.902 -0.1645  0.1732 -0.0379
  380CHOL    R1 4334   5.568   0.908  10.172  0.0023  0.0876 -0.0123
  380CHOL    R2 4335   5.336   0.957  10.315  0.0930  0.1204  0.1207
  380CHOL    R3 4336   5.444   0.778  10.489  0.1225  0.0305  0.0128
  380CHOL    R4 4337   5.172   0.824  10.588  0.2393  0.2337  0.2660
  380CHOL    R5 4338   5.357   0.843  10.702  0.3645  0.0909  0.0993
  380CHOL    C1 4339   5.179   0.579  10.912  0.3522  0.2153  0.2492
  380CHOL    C2 4340   5.239   0.418  11.205  0.1621  0.0441  0.1047
  381CHOL   ROH 4341   5.722   5.997  10.191  0.1859  0.2273  0.0105
  381CHOL    R1 4342   5.676   6.028  10.469  0.0153  0.3665 -0.0337
  381CHOL    R2 4343   5.496   6.213  10.570 -0.3949  0.0957 -0.2614
  381CHOL    R3 4344   5.393   5.995  10.695 -0.0140 -0.0119 -0.1152
  381CHOL    R4 4345   5.324   6.220  10.869 -0.1754 -0.0314 -0.1276
  381CHOL    R5 4346   5.427   6.038  10.927  0.1169  0.1107 -0.1481
  381CHOL    C1 4347   5.126   6.019  11.160  0.3099 -0.2064  0.0876
  381CHOL    C2 4348   5.094   6.138  11.546  0.0394  0.2362  0.0532
  382CHOL   ROH 4349   5.199   2.615   9.660 -0.1091 -0.1313 -0.1396
  382CHOL    R1 4350   5.126   2.711   9.916  0.0072 -0.1818 -0.0855
  382CHOL    R2 4351   4.863   2.734   9.996  0.0259  0.1253 -0.0858
  382CHOL    R3 4352   4.947   2.583  10.206 -0.1826 -0.1175 -0.1738
  382CHOL    R4 4353   4.700   2.712  10.300  0.1977  0.4845  0.0379
  382CHOL    R5 4354   4.895   2.715  10.399  0.2920 -0.0103 -0.1118
  382CHOL    C1 4355   4.685   2.556  10.674  0.1019  0.4658  0.0271
  382CHOL    C2 4356   4.569   2.483  10.970  0.2494 -0.0144 -0.0415
  383CHOL   ROH 4357   6.540   4.992  10.291  0.2234 -0.1749  0.2217
  383CHOL    R1 4358   6.542   5.126  10.541  0.1161 -0.1616  0.2150
  383CHOL    R2 4359   6.311   5.204  10.670  0.0641 -0.0701  0.0636
  383CHOL    R3 4360   6.416   5.061  10.876 -0.1170 -0.0956  0.1426
  383CHOL    R4 4361   6.284   5.290  11.004  0.0311  0.0535  0.0308
  383CHOL    R5 4362   6.492   5.228  11.031 -0.0270 -0.1094  0.1149
  383CHOL    C1 4363   6.368   5.207  11.391 -0.1582  0.1015  0.0857
  383CHOL    C2 4364   6.482   5.410  11.640 -0.2098  0.1097  0.0768
  384CHOL   ROH 4365   1.991   4.762  12.829 -0.1457 -0.0244  0.0297
  384CHOL    R1 4366   1.858   4.688  12.590 -0.2578  0.1665  0.0304
  384CHOL    R2 4367   1.682   4.857  12.460 -0.0434  0.4149  0.0463
  384CHOL    R3 4368   1.844   4.809  12.247 -0.1103  0.2094  0.0400
  384CHOL    R4 4369   1.579   4.854  12.130 -0.1190  0.1969  0.0707
  384CHOL    R5 4370   1.709   4.682  12.096 -0.1797  0.1368  0.1667
  384CHOL    C1 4371   1.672   4.807  11.738 -0.2259 -0.1230  0.0789
  384CHOL    C2 4372   1.783   4.625  11.344  0.0880 -0.0943  0.0186
  385CHOL   ROH 4373   2.729   1.360   8.937 -0.0653 -0.0361 -0.1983
  385CHOL    R1 4374   2.911   1.557   9.026 -0.0885 -0.0347 -0.1548
  385CHOL    R2 4375   3.176   1.501   9.082 -0.0745 -0.0085 -0.2039
  385CHOL    R3 4376   3.223   1.704   8.907 -0.1262  0.0580 -0.1421
  385CHOL    R4 4377   3.433   1.731   9.110 -0.0370 -0.0489 -0.2137
  385CHOL    R5 4378   3.294   1.886   9.045 -0.0496 -0.0054 -0.0940
  385CHOL    C1 4379   3.626   2.054   8.962 -0.0637 -0.0099 -0.1615
  385CHOL    C2 4380   3.898   2.136   9.274 -0.2342 -0.0354  0.1464
  386CHOL   ROH 4381   2.726   3.945  12.637 -0.0226  0.2344  0.1601
  386CHOL    R1 4382   2.629   4.064  12.399  0.0357  0.0762  0.0553
  386CHOL    R2 4383   2.641   3.938  12.154  0.0706 -0.0997  0.1465
  386CHOL    R3 4384   2.374   3.990  12.151  0.0762 -0.0739  0.0576
  386CHOL    R4 4385   2.428   3.858  11.894  0.1773  0.0632  0.0069
  386CHOL    R5 4386   2.329   4.050  11.923  0.1819  0.0566  0.0694
  386CHOL    C1 4387   2.054   3.860  11.739  0.2447  0.1823 -0.1580
  386CHOL    C2 4388   1.896   3.529  11.546  0.0436 -0.1208 -0.1242
  387CHOL   ROH 4389   2.104   7.041   9.905 -0.3486  0.1289  0.0477
  387CHOL    R1 4390   2.193   6.884  10.123 -0.0615  0.2673  0.0352
  387CHOL    R2 4391   2.287   6.996  10.358 -0.2697  0.4238  0.0499
  387CHOL    R3 4392   2.098   6.837  10.471  0.0121  0.0582  0.0280
  387CHOL    R4 4393   2.259   6.933  10.697 -0.2496  0.4486  0.0557
  387CHOL    R5 4394   2.213   6.725  10.649  0.1889  0.3339  0.0915
  387CHOL    C1 4395   2.065   6.748  11.000  0.0267  0.1197  0.0386
  387CHOL    C2 4396   2.120   6.708  11.371 -0.0664 -0.1311  0.0270
  388CHOL   ROH 4397   0.978   6.386  13.126  0.1383 -0.0359 -0.0812
  388CHOL    R1 4398   1.015   6.196  12.919  0.1018  0.0253 -0.1430
  388CHOL    R2 4399   0.803   6.072  12.792  0.0843  0.0327 -0.1086
  388CHOL    R3 4400   0.924   6.167  12.568  0.0003  0.1032 -0.1257
  388CHOL    R4 4401   0.816   5.906  12.489  0.2377 -0.0273 -0.0709
  388CHOL    R5 4402   1.022   5.973  12.467  0.1836  0.1641 -0.0809
  388CHOL    C1 4403   0.937   5.899  12.102  0.2481  0.0038 -0.0650
  388CHOL    C2 4404   0.870   5.697  11.751  0.0609  0.1836 -0.1837
  389CHOL   ROH 4405   0.493   2.323  13.012 -0.0490 -0.0066 -0.0139
  389CHOL    R1 4406   0.550   2.477  12.781 -0.0963 -0.0165 -0.0330
  389CHOL    R2 4407   0.793   2.465  12.650 -0.0802  0.0616 -0.0180
  389CHOL    R3 4408   0.636   2.412  12.434 -0.0485 -0.0342 -0.0170
  389CHOL    R4 4409   0.854   2.577  12.329 -0.2327  0.2211  0.0076
  389CHOL    R5 4410   0.641   2.614  12.306 -0.2720  0.0078  0.0421
  389CHOL    C1 4411   0.743   2.593  11.939 -0.2917  0.2240  0.0234
  389CHOL    C2 4412   0.850   2.792  11.779 -0.0307  0.2373 -0.0082
  390CHOL   ROH 4413   0.941   1.167  13.116  0.0587  0.0683  0.0302
  390CHOL    R1 4414   0.902   0.996  12.893  0.1022  0.0622  0.0274
  390CHOL    R2 4415   0.743   1.066  12.678  0.1202  0.0435  0.0091
  390CHOL    R3 4416   0.968   1.009  12.535  0.1422  0.0650  0.0345
  390CHOL    R4 4417   0.763   1.062  12.333  0.2070  0.2355  0.0104
  390CHOL    R5 4418   0.889   0.885  12.347  0.1564  0.1929 -0.0576
  390CHOL    C1 4419   0.985   1.007  11.998  0.2781  0.3674  0.0351
  390CHOL    C2 4420   1.243   0.832  11.594  0.1535 -0.1029 -0.1007
  391CHOL   ROH 4421   4.652   0.550   9.537  0.1135 -0.2656  0.0908
  391CHOL    R1 4422   4.622   0.808   9.648 -0.1318 -0.1717 -0.1790
  391CHOL    R2 4423   4.381   0.903   9.741 -0.1510 -0.4664  0.0955
  391CHOL    R3 4424   4.522   0.948   9.969  0.1592  0.0442 -0.1785
  391CHOL    R4 4425   4.269   1.094  10.006 -0.1741 -0.5878  0.1743
  391CHOL    R5 4426   4.471   1.176  10.025 -0.3343 -0.0410 -0.2420
  391CHOL    C1 4427   4.336   1.248  10.375  0.1036 -0.1791 -0.0372
  391CHOL    C2 4428   4.499   1.620  10.454 -0.0661  0.1434 -0.1974
  392CHOL   ROH 4429   7.148   6.207  10.476 -0.0008 -0.2135  0.1587
  392CHOL    R1 4430   7.368   6.234  10.652  0.0055  0.0512  0.1138
  392CHOL    R2 4431   7.364   6.404  10.870 -0.2164 -0.0710  0.2086
  392CHOL    R3 4432   7.432   6.178  11.005  0.1903 -0.0403  0.0667
  392CHOL    R4 4433   7.429   6.389  11.209 -0.4232 -0.2013  0.2445
  392CHOL    R5 4434   7.593   6.252  11.166 -0.0805  0.1917  0.2408
  392CHOL    C1 4435   7.532   6.168  11.533 -0.1619 -0.2484  0.1323
  392CHOL    C2 4436   7.690   5.819  11.734 -0.4889 -0.0246  0.1448
  393CHOL   ROH 4437   0.064   1.317  10.022 -0.3202  0.0851  0.1236
  393CHOL    R1 4438   0.004   1.402  10.285 -0.1923  0.0095  0.1793
  393CHOL    R2 4439   0.083   1.261  10.509 -0.1049 -0.0694  0.1021
  393CHOL    R3 4440   0.191   1.499  10.582 -0.0468 -0.1040  0.1256
  393CHOL    R4 4441   0.193   1.338  10.827  0.0825 -0.1941  0.0678
  393CHOL    R5 4442   0.107   1.537  10.803  0.0823 -0.1787  0.1884
  393CHOL    C1 4443   0.359   1.607  11.081  0.2462 -0.2991  0.0699
  393CHOL    C2 4444   0.534   1.499  11.397  0.0255 -0.1024  0.2139
  394CHOL   ROH 4445   2.106   0.229   9.942 -0.2306  0.1556 -0.3278
  394CHOL    R1 4446   2.076   0.111  10.197 -0.0786  0.0163 -0.3729
  394CHOL    R2 4447   2.235   0.181  10.412 -0.0243 -0.0218 -0.4035
  394CHOL    R3 4448   1.995   0.226  10.533  0.0039 -0.1850 -0.2821
  394CHOL    R4 4449   2.182   0.175  10.754  0.1800  0.0434 -0.3691
  394CHOL    R5 4450   1.992   0.073  10.718  0.2411 -0.1311 -0.2279
  394CHOL    C1 4451   1.927   0.214  11.066  0.3255 -0.0718 -0.2351
  394CHOL    C2 4452   1.776   0.195  11.331 -0.1047 -0.0331  0.1344
  395CHOL   ROH 4453   7.345   4.203  10.338  0.2007  0.0863 -0.0671
  395CHOL    R1 4454   7.250   4.152  10.600  0.0471  0.1597 -0.1075
  395CHOL    R2 4455   7.417   4.080  10.808 -0.1051 -0.0338 -0.0502
  395CHOL    R3 4456   7.301   4.292  10.932  0.0663  0.0766 -0.0749
  395CHOL    R4 4457   7.343   4.095  11.145  0.0504  0.1288 -0.0215
  395CHOL    R5 4458   7.155   4.194  11.094  0.0813  0.2148  0.0253
  395CHOL    C1 4459   7.191   4.303  11.458  0.3019  0.3270 -0.0280
  395CHOL    C2 4460   6.913   4.589  11.616  0.1119 -0.1912 -0.1460
  396CHOL   ROH 4461   0.264   0.298  12.820 -0.0719 -0.0551 -0.0295
  396CHOL    R1 4462   0.239   0.201  12.555 -0.0362 -0.0290 -0.0431
  396CHOL    R2 4463   0.058   0.305  12.375  0.0169  0.0192 -0.0732
  396CHOL    R3 4464   0.279   0.335  12.219  0.0556 -0.0067 -0.0226
  396CHOL    R4 4465   0.053   0.381  12.038  0.1055 -0.1159 -0.1057
  396CHOL    R5 4466   0.216   0.240  12.008  0.1349 -0.0990 -0.0025
  396CHOL    C1 4467   0.257   0.454  11.696  0.1933 -0.2188 -0.0770
  396CHOL    C2 4468   0.121   0.708  11.416  0.1065  0.0995  0.0135
  397CHOL   ROH 4469   0.563   3.140  10.814  0.0850 -0.0801 -0.0579
  397CHOL    R1 4470   0.460   2.877  10.828  0.1263 -0.0887  0.0811
  397CHOL    R2 4471   0.396   2.755  11.068 -0.0896  0.1225  0.1298
  397CHOL    R3 4472   0.155   2.718  10.947  0.0362 -0.0422 -0.0815
  397CHOL    R4 4473   0.160   2.521  11.165 -0.0998  0.1048  0.0660
  397CHOL    R5 4474   0.121   2.481  10.954  0.1169 -0.0541  0.0478
  397CHOL    C1 4475  -0.203   2.351  11.109  0.0124 -0.0601 -0.1695
  397CHOL    C2 4476  -0.366   2.192  11.405  0.0525  0.2147 -0.1707
  398CHOL   ROH 4477   3.566   0.576   8.872  0.0785  0.0372  0.1526
  398CHOL    R1 4478   3.529   0.856   8.884 -0.0654  0.0184  0.2000
  398CHOL    R2 4479   3.476   0.990   9.120  0.0756 -0.0205  0.2610
  398CHOL    R3 4480   3.692   1.138   9.047 -0.0677  0.0957  0.0675
  398CHOL    R4 4481   3.575   1.284   9.271 -0.0013  0.0891  0.0988
  398CHOL    R5 4482   3.621   1.365   9.074 -0.1883  0.0584  0.0450
  398CHOL    C1 4483   3.836   1.594   9.291 -0.1807  0.2620 -0.1772
  398CHOL    C2 4484   3.803   1.701   9.588  0.1533 -0.1419 -0.1247
  399CHOL   ROH 4485   0.721   0.584  10.330 -0.3675 -0.2000  0.0670
  399CHOL    R1 4486   0.834   0.374  10.482 -0.1607 -0.0857  0.0732
  399CHOL    R2 4487   0.955   0.416  10.727 -0.1951  0.0424  0.0636
  399CHOL    R3 4488   0.779   0.226  10.810 -0.0081 -0.1275  0.0818
  399CHOL    R4 4489   0.958   0.268  11.039 -0.1565  0.2193  0.1494
  399CHOL    R5 4490   0.912   0.077  10.944  0.1174  0.1033  0.2275
  399CHOL    C1 4491   0.794   0.003  11.299  0.0415  0.1628  0.2164
  399CHOL    C2 4492   0.903  -0.419  11.461 -0.0266 -0.3026 -0.0537
  400CHOL   ROH 4493   5.208  -0.335   9.757  0.2719  0.0080 -0.0716
  400CHOL    R1 4494   5.027  -0.218   9.941  0.2130  0.0985 -0.1875
  400CHOL    R2 4495   5.051  -0.249  10.214 -0.0321  0.0057 -0.1790
  400CHOL    R3 4496   5.045   0.022  10.213  0.1762  0.0129 -0.1076
  400CHOL    R4 4497   4.931  -0.053  10.472  0.0958  0.0240 -0.1317
  400CHOL    R5 4498   4.840   0.078  10.324  0.2051  0.1364 -0.1073
  400CHOL    C1 4499   4.856   0.316  10.622  0.3658  0.0415 -0.0371
  400CHOL    C2 4500   4.652   0.546  10.710 -0.1493  0.1972 -0.0747
  401CHOL   ROH 4501   1.389   6.535   6.678  0.0808  0.0218 -0.0503
  401CHOL    R1 4502   1.525   6.604   6.440  0.1667  0.0051 -0.0061
  401CHOL    R2 4503   1.722   6.446   6.329  0.0419 -0.1166 -0.0468
  401CHOL    R3 4504   1.566   6.461   6.107  0.0831  0.1085 -0.0630
  401CHOL    R4 4505   1.836   6.402   6.006  0.0095 -0.3710 -0.0258
  401CHOL    R5 4506   1.707   6.567   5.944  0.2882 -0.1543 -0.0683
  401CHOL    C1 4507   1.756   6.390   5.609  0.0293 -0.3080 -0.0286
  401CHOL    C2 4508   1.834   6.459   5.149 -0.0775  0.0527  0.3762
  402CHOL   ROH 4509   7.671   6.970  13.055 -0.1511  0.1948 -0.2569
  402CHOL    R1 4510   7.743   6.860  12.804 -0.2370  0.1921 -0.2834
  402CHOL    R2 4511   7.691   6.598  12.736  0.0298  0.0866 -0.1422
  402CHOL    R3 4512   7.569   6.711  12.522 -0.3132 -0.1316 -0.0661
  402CHOL    R4 4513   7.637   6.439  12.434  0.1988  0.0296 -0.1412
  402CHOL    R5 4514   7.689   6.625  12.333 -0.2363  0.1498 -0.1383
  402CHOL    C1 4515   7.491   6.453  12.057 -0.0248 -0.2086 -0.0691
  402CHOL    C2 4516   7.343   6.034  12.087 -0.1177  0.4800  0.0093
  403CHOL   ROH 4517   6.930   3.304  10.199 -0.0001 -0.1084 -0.0594
  403CHOL    R1 4518   6.766   3.253  10.424  0.1420 -0.0950  0.0462
  403CHOL    R2 4519   6.822   3.355  10.675  0.0949  0.2362 -0.0804
  403CHOL    R3 4520   6.568   3.451  10.657 -0.0440 -0.1151 -0.0896
  403CHOL    R4 4521   6.590   3.347  10.931  0.2816  0.3875  0.0998
  403CHOL    R5 4522   6.438   3.295  10.784  0.2384 -0.0728  0.2808
  403CHOL    C1 4523   6.216   3.431  11.063  0.2600  0.1459  0.1961
  403CHOL    C2 4524   6.191   3.480  11.409  0.4295  0.0478  0.0700
  404CHOL   ROH 4525   3.602   4.238  11.976 -0.0376 -0.2359 -0.1160
  404CHOL    R1 4526   3.644   4.473  12.128  0.1163 -0.3460  0.0155
  404CHOL    R2 4527   3.887   4.603  12.138  0.0999 -0.2927 -0.2274
  404CHOL    R3 4528   3.739   4.817  12.062 -0.0689 -0.2671  0.1520
  404CHOL    R4 4529   3.969   4.932  12.203  0.0171 -0.3261  0.0575
  404CHOL    R5 4530   3.759   4.971  12.245  0.0387 -0.4601  0.3049
  404CHOL    C1 4531   3.878   5.325  12.170 -0.1896 -0.3215  0.5796
  404CHOL    C2 4532   3.884   5.625  12.052 -0.2415  0.0605  0.0955
  405CHOL   ROH 4533   0.450   1.543   9.938 -0.1228 -0.2842 -0.0677
  405CHOL    R1 4534   0.622   1.513  10.160 -0.1121 -0.2630 -0.0733
  405CHOL    R2 4535   0.570   1.627  10.406 -0.0296 -0.1228 -0.1218
  405CHOL    R3 4536   0.600   1.372  10.495 -0.1406 -0.0964 -0.0033
  405CHOL    R4 4537   0.624   1.537  10.735  0.1483  0.0294 -0.1077
  405CHOL    R5 4538   0.766   1.388  10.666 -0.0015 -0.1096 -0.1319
  405CHOL    C1 4539   0.684   1.245  11.010  0.1477  0.1428  0.0118
  405CHOL    C2 4540   0.435   0.971  11.177  0.0829 -0.2399  0.4310
  406CHOL   ROH 4541   6.824   0.333  10.787 -0.0181  0.0955  0.0149
  406CHOL    R1 4542   6.871   0.508  11.004 -0.0640  0.0504  0.0628
  406CHOL    R2 4543   6.902   0.781  10.971  0.0968  0.0441  0.1077
  406CHOL    R3 4544   6.703   0.793  11.156 -0.0164  0.1207 -0.0192
  406CHOL    R4 4545   6.802   1.068  11.134  0.0707  0.0829  0.0225
  406CHOL    R5 4546   6.781   0.952  11.317 -0.0792  0.1091  0.0164
  406CHOL    C1 4547   6.556   1.248  11.402 -0.0508  0.1775 -0.1463
  406CHOL    C2 4548   6.811   1.635  11.570  0.1333  0.0073 -0.0708
  407CHOL   ROH 4549   2.445   4.992  12.766  0.0962 -0.0018 -0.0773
  407CHOL    R1 4550   2.435   5.066  12.493 -0.0397 -0.0329 -0.0834
  407CHOL    R2 4551   2.506   4.894  12.288  0.0345 -0.0019 -0.0951
  407CHOL    R3 4552   2.258   4.954  12.195 -0.0426 -0.1988 -0.0178
  407CHOL    R4 4553   2.428   4.947  11.956 -0.0854  0.1112 -0.0479
  407CHOL    R5 4554   2.298   5.110  12.018 -0.2380 -0.0595  0.0658
  407CHOL    C1 4555   2.149   5.035  11.675 -0.2276 -0.0077  0.0524
  407CHOL    C2 4556   2.314   4.850  11.425 -0.1581  0.2272  0.1966
  408CHOL   ROH 4557   0.535   7.491  10.218 -0.0692  0.1332  0.1914
  408CHOL    R1 4558   0.710   7.526  10.438  0.1974  0.0229  0.0001
  408CHOL    R2 4559   0.653   7.429  10.691  0.2842  0.2934  0.1226
  408CHOL    R3 4560   0.896   7.309  10.664  0.0825 -0.1038 -0.0236
  408CHOL    R4 4561   0.823   7.268  10.945  0.3189  0.3189  0.1166
  408CHOL    R5 4562   1.008   7.355  10.871  0.3813 -0.0360 -0.1912
  408CHOL    C1 4563   1.149   7.061  11.068  0.1498 -0.0392 -0.0242
  408CHOL    C2 4564   1.452   7.052  11.391  0.1002  0.3335  0.0829
  409CHOL   ROH 4565   6.994   2.744  12.515  0.0332 -0.1921  0.0262
  409CHOL    R1 4566   7.177   2.680  12.309  0.1300 -0.0211  0.0571
  409CHOL    R2 4567   7.098   2.569  12.069  0.2790 -0.1462  0.0631
  409CHOL    R3 4568   7.232   2.781  11.963  0.0584 -0.0098  0.0492
  409CHOL    R4 4569   7.222   2.582  11.746  0.1872  0.0034  0.0331
  409CHOL    R5 4570   7.401   2.680  11.825  0.1174  0.1606 -0.0035
  409CHOL    C1 4571   7.420   2.789  11.459 -0.0731  0.2186  0.0024
  409CHOL    C2 4572   7.539   3.003  11.236  0.0797  0.1127 -0.3069
  410CHOL   ROH 4573   6.424   6.418  13.509  0.1199 -0.1200  0.0534
  410CHOL    R1 4574   6.530   6.322  13.264  0.1475  0.0138  0.0129
  410CHOL    R2 4575   6.371   6.262  13.047  0.1518 -0.0683  0.0356
  410CHOL    R3 4576   6.538   6.434  12.918 -0.0096  0.0905  0.0325
  410CHOL    R4 4577   6.399   6.291  12.704  0.1439 -0.0726  0.0341
  410CHOL    R5 4578   6.614   6.311  12.728  0.1270  0.1463  0.0478
  410CHOL    C1 4579   6.572   6.469  12.383 -0.0122  0.0739  0.0303
  410CHOL    C2 4580   6.292   6.329  12.091  0.0644  0.1816  0.2005
  411CHOL   ROH 4581   4.927   2.120   9.763 -0.0085  0.0427 -0.1078
  411CHOL    R1 4582   4.735   2.248   9.926 -0.0830 -0.0485 -0.1235
  411CHOL    R2 4583   4.503   2.122  10.010  0.0892 -0.2454  0.0658
  411CHOL    R3 4584   4.591   2.196  10.256  0.1132  0.0359 -0.0228
  411CHOL    R4 4585   4.306   2.139  10.293  0.1918 -0.2931  0.1412
  411CHOL    R5 4586   4.410   2.322  10.348 -0.0050 -0.1205 -0.0332
  411CHOL    C1 4587   4.273   2.218  10.689  0.2742 -0.0567  0.1018
  411CHOL    C2 4588   3.986   2.219  10.899 -0.0125  0.4145  0.0951
  412CHOL   ROH 4589   1.947   2.896   4.188 -0.0045  0.0055 -0.0142
  412CHOL    R1 4590   1.815   2.868   4.437  0.0234 -0.1121 -0.0108
  412CHOL    R2 4591   1.861   2.655   4.606  0.1724 -0.1117 -0.0341
  412CHOL    R3 4592   1.914   2.851   4.787  0.0574 -0.0917 -0.0229
  412CHOL    R4 4593   1.910   2.604   4.945  0.3180 -0.0890 -0.0515
  412CHOL    R5 4594   1.795   2.784   4.984  0.1815 -0.2037  0.0037
  412CHOL    C1 4595   1.988   2.758   5.311  0.2947 -0.0570 -0.0510
  412CHOL    C2 4596   1.850   2.688   5.652 -0.0947 -0.2496 -0.0454
  413CHOL   ROH 4597   4.371   7.009  12.792 -0.0863  0.0089 -0.0926
  413CHOL    R1 4598   4.533   6.882  12.598  0.0015  0.0297 -0.0319
  413CHOL    R2 4599   4.524   6.948  12.330 -0.1018 -0.1564 -0.0706
  413CHOL    R3 4600   4.792   6.983  12.362 -0.1247  0.1109 -0.1389
  413CHOL    R4 4601   4.763   6.873  12.092 -0.0564 -0.4703  0.0668
  413CHOL    R5 4602   4.890   6.795  12.251  0.0091 -0.0569  0.2375
  413CHOL    C1 4603   5.154   6.863  11.984 -0.0515 -0.4020  0.0828
  413CHOL    C2 4604   5.158   6.698  11.656 -0.1482 -0.2495 -0.2932
  414CHOL   ROH 4605   5.580   3.029  11.975  0.1290 -0.0536 -0.0113
  414CHOL    R1 4606   5.714   2.885  11.773 -0.0830 -0.1247 -0.1055
  414CHOL    R2 4607   5.618   2.866  11.515 -0.1583  0.1122 -0.1007
  414CHOL    R3 4608   5.864   2.960  11.449 -0.0544 -0.1526 -0.0978
  414CHOL    R4 4609   5.726   2.928  11.192 -0.1617  0.1979 -0.0848
  414CHOL    R5 4610   5.920   2.844  11.247 -0.2517 -0.0846 -0.1908
  414CHOL    C1 4611   6.020   3.052  10.943 -0.0663 -0.0007 -0.0728
  414CHOL    C2 4612   5.968   3.277  10.612  0.3279  0.0115  0.0818
  415CHOL   ROH 4613   4.053   6.755   3.633 -0.1173  0.1965 -0.0563
  415CHOL    R1 4614   3.916   6.774   3.879 -0.1325  0.1573 -0.0612
  415CHOL    R2 4615   4.028   6.696   4.119 -0.2206 -0.0721 -0.0910
  415CHOL    R3 4616   3.963   6.948   4.195 -0.0345 -0.0641  0.0480
  415CHOL    R4 4617   3.871   6.778   4.416 -0.1242 -0.1126 -0.0285
  415CHOL    R5 4618   3.752   6.924   4.306 -0.0366  0.0273  0.0623
  415CHOL    C1 4619   3.718   7.064   4.660  0.1068 -0.1287  0.1384
  415CHOL    C2 4620   3.734   7.260   5.025  0.0072  0.2116 -0.0981
  416CHOL   ROH 4621   7.169   3.654  12.799 -0.0779 -0.1484 -0.0344
  416CHOL    R1 4622   7.311   3.748  12.572  0.0564 -0.0901  0.0711
  416CHOL    R2 4623   7.192   3.779  12.325  0.2508 -0.2321 -0.0491
  416CHOL    R3 4624   7.290   4.032  12.346  0.0404 -0.1536 -0.0051
  416CHOL    R4 4625   7.179   4.018  12.075  0.1458 -0.2245 -0.0355
  416CHOL    R5 4626   7.381   4.079  12.130  0.0744 -0.0654  0.0328
  416CHOL    C1 4627   7.264   4.394  11.950 -0.1129 -0.1463  0.0135
  416CHOL    C2 4628   7.626   4.543  11.764  0.2268 -0.1814  0.1034
  417CHOL   ROH 4629   5.343   0.910  12.563 -0.1477  0.0378  0.0802
  417CHOL    R1 4630   5.492   0.937  12.324 -0.0453 -0.0115  0.1388
  417CHOL    R2 4631   5.373   0.952  12.075  0.0671 -0.1794  0.0768
  417CHOL    R3 4632   5.519   1.180  12.054 -0.0194 -0.1265  0.0353
  417CHOL    R4 4633   5.435   1.121  11.780  0.2477 -0.3805 -0.0039
  417CHOL    R5 4634   5.639   1.156  11.848  0.1763 -0.2349  0.1551
  417CHOL    C1 4635   5.608   1.434  11.589  0.2717 -0.4479 -0.0900
  417CHOL    C2 4636   5.616   1.655  11.268  0.1085  0.0089  0.1084
  418CHOL   ROH 4637   0.597   3.520  12.678 -0.0359 -0.0183 -0.0229
  418CHOL    R1 4638   0.533   3.641  12.430 -0.0530 -0.0601 -0.0389
  418CHOL    R2 4639   0.682   3.599  12.201 -0.0358 -0.0543 -0.0289
  418CHOL    R3 4640   0.442   3.528  12.097 -0.0169 -0.1175 -0.0295
  418CHOL    R4 4641   0.593   3.635  11.869 -0.1668  0.2433  0.0355
  418CHOL    R5 4642   0.394   3.698  11.935 -0.1938  0.0273  0.1692
  418CHOL    C1 4643   0.315   3.589  11.578 -0.2253  0.3572  0.0724
  418CHOL    C2 4644   0.223   3.388  11.298  0.1001 -0.1396 -0.1615
  419CHOL   ROH 4645   6.612   2.919  12.651 -0.0249  0.0954  0.0701
  419CHOL    R1 4646   6.604   2.980  12.375 -0.1411 -0.1070  0.0275
  419CHOL    R2 4647   6.824   3.073  12.236 -0.2774  0.0807 -0.0640
  419CHOL    R3 4648   6.770   2.862  12.073 -0.0293 -0.1059  0.0871
  419CHOL    R4 4649   6.871   3.071  11.894 -0.2182 -0.1274 -0.0560
  419CHOL    R5 4650   6.683   2.962  11.873 -0.1048 -0.3449 -0.0062
  419CHOL    C1 4651   6.848   2.872  11.541  0.0491 -0.4237  0.0905
  419CHOL    C2 4652   7.053   3.132  11.292 -0.0347 -0.1101  0.0841
  420CHOL   ROH 4653   0.800   4.963  12.695  0.2629  0.0979 -0.0634
  420CHOL    R1 4654   0.616   4.876  12.498  0.1312  0.1328  0.0440
  420CHOL    R2 4655   0.475   5.052  12.339  0.1829  0.1560  0.0271
  420CHOL    R3 4656   0.582   4.905  12.137  0.0093  0.0027  0.0439
  420CHOL    R4 4657   0.337   5.019  12.023  0.1425  0.2860  0.0301
  420CHOL    R5 4658   0.392   4.809  12.027 -0.1092  0.2160  0.0541
  420CHOL    C1 4659   0.358   4.862  11.651 -0.0440  0.2177  0.0475
  420CHOL    C2 4660   0.107   4.974  11.525  0.0524 -0.1634 -0.0779
  421CHOL   ROH 4661   3.930   1.476   4.943 -0.0031 -0.1796 -0.0969
  421CHOL    R1 4662   3.960   1.371   5.204  0.0058 -0.1601 -0.0901
  421CHOL    R2 4663   4.182   1.226   5.281  0.0505 -0.0764 -0.0604
  421CHOL    R3 4664   4.195   1.411   5.479 -0.0397 -0.0651 -0.0647
  421CHOL    R4 4665   4.260   1.158   5.611  0.0783 -0.0318 -0.0576
  421CHOL    R5 4666   4.106   1.300   5.671  0.0102 -0.1027 -0.0632
  421CHOL    C1 4667   4.317   1.293   5.989  0.0097  0.0047 -0.0601
  421CHOL    C2 4668   4.329   1.110   6.294  0.2011  0.0573 -0.1180
  422CHOL   ROH 4669   3.520   0.089   9.479 -0.1716  0.2518 -0.0785
  422CHOL    R1 4670   3.670   0.228   9.675 -0.1225  0.2347 -0.1036
  422CHOL    R2 4671   3.552   0.380   9.873 -0.0751  0.1816 -0.0327
  422CHOL    R3 4672   3.702   0.224  10.037  0.0031  0.1688 -0.1152
  422CHOL    R4 4673   3.642   0.463  10.196 -0.2392 -0.0084  0.0643
  422CHOL    R5 4674   3.840   0.378  10.157 -0.1585  0.1841  0.0529
  422CHOL    C1 4675   3.835   0.365  10.539 -0.2613 -0.1310  0.0433
  422CHOL    C2 4676   3.838   0.384  10.874  0.3260 -0.1108 -0.1253
  423CHOL   ROH 4677   5.844   1.264   9.943  0.0477 -0.2777 -0.0021
  423CHOL    R1 4678   5.816   1.348  10.211 -0.1964 -0.1788 -0.0551
  423CHOL    R2 4679   5.574   1.344  10.344 -0.2689 -0.4040 -0.1809
  423CHOL    R3 4680   5.713   1.198  10.527 -0.1846 -0.1532 -0.0405
  423CHOL    R4 4681   5.469   1.280  10.668 -0.2238 -0.1655 -0.1173
  423CHOL    R5 4682   5.674   1.310  10.735 -0.2455  0.0160 -0.1451
  423CHOL    C1 4683   5.539   1.105  11.027 -0.1184  0.2088  0.0515
  423CHOL    C2 4684   5.568   0.867  11.286 -0.0226  0.1505  0.0091
  424CHOL   ROH 4685   2.257   2.285  12.038  0.0986 -0.1338 -0.1693
  424CHOL    R1 4686   2.070   2.368  11.843 -0.1377 -0.0859  0.0725
  424CHOL    R2 4687   1.877   2.560  11.894  0.1588  0.1761  0.2438
  424CHOL    R3 4688   1.984   2.679  11.674 -0.0652 -0.1258 -0.0386
  424CHOL    R4 4689   1.718   2.799  11.703  0.1438  0.2705  0.3728
  424CHOL    R5 4690   1.799   2.703  11.524 -0.3133  0.0287  0.2801
  424CHOL    C1 4691   1.725   3.050  11.385 -0.0753  0.0421  0.1829
  424CHOL    C2 4692   1.570   2.950  11.031 -0.3085 -0.1214  0.1600
  425CHOL   ROH 4693   2.132   1.291  12.330 -0.1356 -0.1555  0.1241
  425CHOL    R1 4694   1.988   1.220  12.097 -0.1237 -0.0985  0.0991
  425CHOL    R2 4695   1.741   1.098  12.106 -0.1143 -0.1209  0.0557
  425CHOL    R3 4696   1.667   1.306  11.949 -0.1266 -0.0808  0.1150
  425CHOL    R4 4697   1.427   1.139  11.968 -0.0755 -0.1811 -0.0509
  425CHOL    R5 4698   1.522   1.209  11.785 -0.0257 -0.0676  0.0152
  425CHOL    C1 4699   1.174   1.359  11.740 -0.0644 -0.1786 -0.0573
  425CHOL    C2 4700   0.969   1.199  11.463  0.1172 -0.4031  0.2331
  426CHOL   ROH 4701   0.508   4.144  10.256  0.1528  0.0844 -0.0119
  426CHOL    R1 4702   0.674   4.190  10.481  0.0401  0.0731  0.0734
  426CHOL    R2 4703   0.620   4.081  10.730 -0.0248 -0.0293  0.0130
  426CHOL    R3 4704   0.873   3.986  10.707  0.0224  0.0747  0.0914
  426CHOL    R4 4705   0.790   3.912  10.978 -0.1433 -0.2191 -0.0328
  426CHOL    R5 4706   0.969   4.022  10.924 -0.1379 -0.1044  0.1971
  426CHOL    C1 4707   1.127   3.723  11.102 -0.1679 -0.2319  0.0140
  426CHOL    C2 4708   1.372   3.411  11.035 -0.2894  0.0020  0.0571
  427CHOL   ROH 4709   2.456   3.549   9.313  0.2262  0.1123 -0.1521
  427CHOL    R1 4710   2.615   3.489   9.540  0.2692  0.1157 -0.1827
  427CHOL    R2 4711   2.796   3.669   9.646  0.0054  0.2669  0.0118
  427CHOL    R3 4712   2.657   3.624   9.875  0.0287 -0.1377 -0.0442
  427CHOL    R4 4713   2.937   3.577   9.948  0.1425  0.5028  0.0238
  427CHOL    R5 4714   2.770   3.441   9.978  0.4442  0.0849 -0.0710
  427CHOL    C1 4715   2.888   3.481  10.339  0.2442  0.2603 -0.0217
  427CHOL    C2 4716   3.155   3.304  10.506  0.1906  0.0512  0.2423
  428CHOL   ROH 4717   2.571   0.155   9.787  0.1214 -0.0231  0.0112
  428CHOL    R1 4718   2.541   0.195  10.066  0.1522 -0.0544  0.0183
  428CHOL    R2 4719   2.740   0.134  10.247  0.1876 -0.0299 -0.0180
  428CHOL    R3 4720   2.705   0.392  10.324  0.1469 -0.0443  0.0157
  428CHOL    R4 4721   2.797   0.253  10.567  0.1029 -0.0823  0.0178
  428CHOL    R5 4722   2.617   0.376  10.547  0.0936 -0.0924 -0.0054
  428CHOL    C1 4723   2.798   0.565  10.825  0.0154 -0.1263  0.0703
  428CHOL    C2 4724   2.746   0.389  11.216  0.0703 -0.0234  0.1416
  429CHOL   ROH 4725   5.459   3.779   9.962 -0.1146 -0.0226 -0.1429
  429CHOL    R1 4726   5.518   3.658  10.211 -0.1092 -0.1538 -0.2065
  429CHOL    R2 4727   5.521   3.799  10.448  0.3175 -0.1820 -0.1840
  429CHOL    R3 4728   5.346   3.606  10.527  0.0576  0.0917 -0.0727
  429CHOL    R4 4729   5.465   3.706  10.776  0.2964 -0.0174 -0.1407
  429CHOL    R5 4730   5.456   3.498  10.711 -0.0341 -0.0253 -0.0865
  429CHOL    C1 4731   5.268   3.471  11.042  0.0402  0.3354 -0.0111
  429CHOL    C2 4732   5.090   3.506  11.353  0.1551 -0.1746 -0.0498
  430CHOL   ROH 4733   4.911   6.008   4.003  0.1107 -0.4280 -0.1020
  430CHOL    R1 4734   5.017   6.198   4.184  0.0102 -0.2338 -0.2420
  430CHOL    R2 4735   5.108   6.130   4.436 -0.0401  0.0173 -0.1471
  430CHOL    R3 4736   5.335   6.254   4.352 -0.0514 -0.0013 -0.2026
  430CHOL    R4 4737   5.349   6.263   4.645 -0.0058  0.0610 -0.2152
  430CHOL    R5 4738   5.366   6.433   4.509 -0.0238  0.0288 -0.2486
  430CHOL    C1 4739   5.702   6.458   4.689  0.0035  0.0691 -0.3071
  430CHOL    C2 4740   5.805   6.394   4.888  0.0633  0.1696 -0.0830
  431CHOL   ROH 4741   3.299   4.846  12.600 -0.0861 -0.2411 -0.0287
  431CHOL    R1 4742   3.368   4.766  12.337  0.2003  0.0463 -0.0489
  431CHOL    R2 4743   3.184   4.660  12.161  0.5327 -0.5220 -0.0966
  431CHOL    R3 4744   3.272   4.860  11.999 -0.0964 -0.1604 -0.0226
  431CHOL    R4 4745   3.176   4.652  11.815  0.4647 -0.3443 -0.0987
  431CHOL    R5 4746   3.373   4.746  11.814  0.1936  0.2402 -0.1137
  431CHOL    C1 4747   3.254   4.835  11.462 -0.1655  0.0984 -0.0304
  431CHOL    C2 4748   2.990   4.651  11.345 -0.1213  0.1445  0.0465
  432CHOL   ROH 4749   4.408   4.198  12.469 -0.1682 -0.0036 -0.1700
  432CHOL    R1 4750   4.625   4.177  12.288 -0.0692  0.0484 -0.0583
  432CHOL    R2 4751   4.694   3.939  12.166  0.0724  0.0585  0.0035
  432CHOL    R3 4752   4.670   4.085  11.939  0.1390  0.0236 -0.0265
  432CHOL    R4 4753   4.706   3.809  11.846  0.2949  0.0231  0.0240
  432CHOL    R5 4754   4.823   3.983  11.785  0.2628  0.0623  0.0677
  432CHOL    C1 4755   4.689   3.872  11.446  0.4872 -0.0302  0.0078
  432CHOL    C2 4756   4.840   3.859  11.137  0.2490 -0.5091 -0.2586
  433CHOL   ROH 4757   1.294   1.941  12.535  0.2676  0.0105 -0.1187
  433CHOL    R1 4758   1.170   1.965  12.282  0.2927 -0.0180 -0.1344
  433CHOL    R2 4759   0.928   2.093  12.246  0.1692 -0.2370 -0.1335
  433CHOL    R3 4760   1.067   2.235  12.061  0.0726 -0.0335 -0.0515
  433CHOL    R4 4761   0.829   2.142  11.918  0.1616 -0.1389 -0.1162
  433CHOL    R5 4762   1.036   2.115  11.857  0.1834  0.0531 -0.1164
  433CHOL    C1 4763   0.902   2.305  11.555  0.0664  0.1093 -0.0292
  433CHOL    C2 4764   0.515   2.542  11.495  0.1483  0.0003 -0.1168
  434CHOL   ROH 4765   6.273   6.022  10.397  0.0574 -0.2506  0.1283
  434CHOL    R1 4766   6.085   6.095  10.595  0.2204 -0.1676  0.2545
  434CHOL    R2 4767   6.158   6.219  10.832  0.3874  0.2122  0.0107
  434CHOL    R3 4768   5.974   6.404  10.753  0.1212 -0.0582 -0.0213
  434CHOL    R4 4769   5.962   6.409  11.045  0.4281  0.2707 -0.0032
  434CHOL    R5 4770   5.795   6.381  10.909  0.3057 -0.0560  0.1992
  434CHOL    C1 4771   5.676   6.692  11.095  0.2019  0.0510 -0.0414
  434CHOL    C2 4772   5.673   6.839  11.508  0.1015 -0.4263 -0.5085
  435CHOL   ROH 4773   2.872   5.033  12.477  0.0677 -0.1672  0.0220
  435CHOL    R1 4774   2.961   5.054  12.210  0.0619 -0.0953  0.0258
  435CHOL    R2 4775   2.834   4.927  12.000  0.0946 -0.0910  0.0036
  435CHOL    R3 4776   2.827   5.178  11.895  0.0290 -0.0730  0.0489
  435CHOL    R4 4777   2.787   4.999  11.665 -0.2007 -0.0270  0.0560
  435CHOL    R5 4778   2.937   5.156  11.683 -0.1658 -0.0498 -0.0556
  435CHOL    C1 4779   2.752   5.277  11.372 -0.4342  0.0270  0.1289
  435CHOL    C2 4780   2.388   5.341  11.155 -0.2422  0.1496 -0.1828
  436CHOL   ROH 4781   5.492   7.575  10.041 -0.0509  0.2600  0.1929
  436CHOL    R1 4782   5.529   7.577  10.322 -0.1198  0.2329  0.2025
  436CHOL    R2 4783   5.411   7.392  10.489 -0.0622  0.1404  0.1431
  436CHOL    R3 4784   5.666   7.351  10.572 -0.0594  0.2630  0.1968
  436CHOL    R4 4785   5.499   7.248  10.791 -0.0633 -0.1632  0.0024
  436CHOL    R5 4786   5.659   7.395  10.808 -0.1991 -0.0381  0.2536
  436CHOL    C1 4787   5.790   7.126  11.045 -0.0613 -0.2249 -0.0292
  436CHOL    C2 4788   6.039   7.087  11.240 -0.0174  0.1499 -0.0585
  437CHOL   ROH 4789   4.563   2.339   4.607 -0.0520  0.3056  0.0459
  437CHOL    R1 4790   4.470   2.475   4.837 -0.1031  0.0696  0.1685
  437CHOL    R2 4791   4.356   2.343   5.052  0.0872 -0.1812  0.1255
  437CHOL    R3 4792   4.548   2.475   5.193  0.0164 -0.0968  0.1426
  437CHOL    R4 4793   4.368   2.366   5.397  0.1062 -0.2506  0.1293
  437CHOL    R5 4794   4.430   2.574   5.376 -0.0243 -0.2118  0.1745
  437CHOL    C1 4795   4.554   2.504   5.730  0.0508 -0.2118  0.1476
  437CHOL    C2 4796   4.498   2.674   6.097 -0.0888 -0.2853  0.2112
  438CHOL   ROH 4797   3.472   6.878  12.523 -0.0389 -0.0002  0.0216
  438CHOL    R1 4798   3.450   7.099  12.347 -0.0827  0.1319  0.1904
  438CHOL    R2 4799   3.410   7.069  12.074  0.2497  0.3232  0.1152
  438CHOL    R3 4800   3.198   7.232  12.121  0.0175  0.0531  0.0303
  438CHOL    R4 4801   3.237   7.243  11.831  0.1903  0.1864  0.0582
  438CHOL    R5 4802   3.226   7.413  11.967 -0.1035  0.1357  0.1039
  438CHOL    C1 4803   2.937   7.498  11.733 -0.0623 -0.1469 -0.0544
  438CHOL    C2 4804   2.752   7.496  11.370 -0.0818 -0.4137  0.0982
  439CHOL   ROH 4805   6.387   3.219   7.311 -0.1122  0.1443  0.2451
  439CHOL    R1 4806   6.120   3.182   7.225 -0.0899  0.2096  0.1466
  439CHOL    R2 4807   6.029   3.274   6.981  0.0883  0.0122  0.0004
  439CHOL    R3 4808   5.953   3.016   6.947 -0.0420  0.0188  0.2307
  439CHOL    R4 4809   5.736   3.173   6.827  0.2136  0.0214 -0.2477
  439CHOL    R5 4810   5.715   3.019   6.979 -0.0860  0.2244 -0.0748
  439CHOL    C1 4811   5.495   2.871   6.706  0.1642  0.0329 -0.1759
  439CHOL    C2 4812   5.126   2.890   6.682 -0.0646  0.1601  0.1126
  440CHOL   ROH 4813   3.118   6.868   9.796  0.0899 -0.0009  0.0132
  440CHOL    R1 4814   3.290   6.817  10.015  0.1481  0.1279 -0.0014
  440CHOL    R2 4815   3.267   6.947  10.257 -0.0390 -0.0094  0.0564
  440CHOL    R3 4816   3.256   6.694  10.356  0.2892 -0.0730 -0.0571
  440CHOL    R4 4817   3.254   6.868  10.593 -0.0622 -0.1687  0.0186
  440CHOL    R5 4818   3.391   6.702  10.553  0.1994  0.0437  0.0018
  440CHOL    C1 4819   3.237   6.584  10.882  0.2324 -0.3211 -0.1101
  440CHOL    C2 4820   3.497   6.793  11.092  0.2275 -0.2442 -0.0146
  441CHOL   ROH 4821   5.799   2.527  10.936 -0.0553  0.1212 -0.0296
  441CHOL    R1 4822   5.524   2.574  10.983 -0.0590  0.0908 -0.0164
  441CHOL    R2 4823   5.327   2.391  10.917 -0.0341  0.0179  0.1008
  441CHOL    R3 4824   5.258   2.420  11.179 -0.0016  0.1348  0.0962
  441CHOL    R4 4825   5.035   2.273  11.059  0.0117  0.0290  0.2043
  441CHOL    R5 4826   5.021   2.457  11.174 -0.0090  0.0833  0.1132
  441CHOL    C1 4827   4.800   2.231  11.386  0.0689  0.1452  0.2605
  441CHOL    C2 4828   4.717   1.911  11.547  0.1617  0.1171  0.1693
  442CHOL   ROH 4829   4.419   4.166   9.781  0.0846  0.2783  0.0564
  442CHOL    R1 4830   4.320   3.962   9.951  0.1745  0.0807 -0.1248
  442CHOL    R2 4831   4.463   3.731  10.004  0.4460  0.2661 -0.0355
  442CHOL    R3 4832   4.422   3.805  10.263  0.0344  0.1290 -0.0531
  442CHOL    R4 4833   4.448   3.513  10.272  0.5842  0.1590 -0.1137
  442CHOL    R5 4834   4.284   3.631  10.353  0.2630 -0.1681 -0.2465
  442CHOL    C1 4835   4.401   3.455  10.670  0.2783 -0.0322 -0.1757
  442CHOL    C2 4836   4.123   3.157  10.877 -0.0208  0.1307 -0.0485
  443CHOL   ROH 4837   4.567  -0.142  11.563  0.0859 -0.0718 -0.0857
  443CHOL    R1 4838   4.790   0.001  11.661  0.0618 -0.0573 -0.0533
  443CHOL    R2 4839   5.026  -0.123  11.735  0.1204 -0.0237 -0.1886
  443CHOL    R3 4840   5.136   0.054  11.560  0.0202  0.1219 -0.1069
  443CHOL    R4 4841   5.331   0.034  11.777  0.0646  0.0754 -0.1482
  443CHOL    R5 4842   5.242   0.217  11.699 -0.0234  0.0864 -0.0295
  443CHOL    C1 4843   5.611   0.292  11.638 -0.0620  0.2698 -0.0477
  443CHOL    C2 4844   5.812   0.412  11.297  0.1731 -0.0221  0.1339
  444CHOL   ROH 4845   6.949   4.757  13.461 -0.0999  0.1580 -0.0723
  444CHOL    R1 4846   6.954   4.927  13.235 -0.0911  0.0733 -0.1370
  444CHOL    R2 4847   7.170   4.937  13.062 -0.1053 -0.0329 -0.1675
  444CHOL    R3 4848   6.980   4.886  12.874 -0.1378 -0.0684 -0.1238
  444CHOL    R4 4849   7.192   5.026  12.729 -0.2511  0.0692 -0.1504
  444CHOL    R5 4850   6.981   5.079  12.734 -0.2724 -0.0310 -0.0712
  444CHOL    C1 4851   7.027   5.029  12.358 -0.3664  0.0953 -0.0994
  444CHOL    C2 4852   6.818   5.137  12.037  0.2269  0.0409  0.0224
  445CHOL   ROH 4853   1.128   4.289   7.044  0.2444 -0.0824 -0.0595
  445CHOL    R1 4854   0.954   4.316   6.823  0.1308 -0.0681  0.0315
  445CHOL    R2 4855   1.031   4.435   6.586 -0.0037 -0.0174  0.0155
  445CHOL    R3 4856   0.944   4.201   6.478 -0.0264 -0.0089  0.0143
  445CHOL    R4 4857   1.005   4.373   6.247  0.0214 -0.0174  0.0133
  445CHOL    R5 4858   0.817   4.269   6.286  0.0001  0.0082 -0.0005
  445CHOL    C1 4859   0.909   4.117   5.948  0.0146 -0.0095  0.0109
  445CHOL    C2 4860   0.839   3.840   5.651  0.0545  0.0468  0.1789
  446CHOL   ROH 4861   1.278   2.604   9.769  0.0354 -0.1484  0.0161
  446CHOL    R1 4862   1.488   2.631   9.956  0.0367  0.0085 -0.0093
  446CHOL    R2 4863   1.473   2.802  10.174 -0.1493 -0.1551  0.0994
  446CHOL    R3 4864   1.534   2.577  10.313  0.1841 -0.1665 -0.0507
  446CHOL    R4 4865   1.646   2.795  10.473 -0.3087 -0.0567  0.1966
  446CHOL    R5 4866   1.752   2.618  10.402  0.0693  0.1807  0.1068
  446CHOL    C1 4867   1.804   2.580  10.778 -0.0886 -0.0100  0.1123
  446CHOL    C2 4868   2.006   2.559  11.071  0.3245  0.1726 -0.0578
  447CHOL   ROH 4869   3.109   1.930  10.080  0.0471 -0.0181  0.0946
  447CHOL    R1 4870   3.315   2.023  10.250  0.0555  0.0409  0.0496
  447CHOL    R2 4871   3.582   2.000  10.186  0.0443  0.0217  0.0421
  447CHOL    R3 4872   3.584   2.268  10.230  0.0544  0.0377 -0.0443
  447CHOL    R4 4873   3.848   2.176  10.320  0.0104  0.0251  0.1086
  447CHOL    R5 4874   3.705   2.293  10.436 -0.0340  0.0831  0.0087
  447CHOL    C1 4875   4.004   2.530  10.440  0.0003  0.0420  0.0661
  447CHOL    C2 4876   4.174   2.702  10.606  0.0069 -0.1771  0.1000
  448CHOL   ROH 4877   6.201   3.170  12.723  0.1681  0.2221 -0.1401
  448CHOL    R1 4878   6.139   3.044  12.477  0.3350 -0.0135 -0.0657
  448CHOL    R2 4879   6.040   3.183  12.259 -0.0424 -0.2995 -0.0896
  448CHOL    R3 4880   6.251   3.067  12.131  0.1602  0.0837 -0.1166
  448CHOL    R4 4881   6.077   3.165  11.916 -0.2456 -0.5553 -0.1009
  448CHOL    R5 4882   6.153   2.962  11.940  0.2743 -0.3565  0.0571
  448CHOL    C1 4883   6.296   3.046  11.596 -0.1738 -0.3445 -0.1329
  448CHOL    C2 4884   6.365   2.991  11.271 -0.0268 -0.1738  0.2899
  449CHOL   ROH 4885   2.079   6.805  12.574  0.0610  0.1394 -0.0538
  449CHOL    R1 4886   2.081   6.807  12.291  0.0645  0.1108 -0.0548
  449CHOL    R2 4887   2.013   7.031  12.143  0.0790  0.1034 -0.0808
  449CHOL    R3 4888   2.257   6.990  12.029  0.0794  0.0753 -0.0678
  449CHOL    R4 4889   2.120   7.174  11.847  0.1819  0.2205  0.0123
  449CHOL    R5 4890   2.213   6.984  11.794  0.1170  0.2186 -0.0757
  449CHOL    C1 4891   2.411   7.218  11.568  0.2422  0.2623  0.0787
  449CHOL    C2 4892   2.500   7.068  11.218  0.0150 -0.1672  0.2517
  450CHOL   ROH 4893   6.201   3.566  12.500  0.4524 -0.0137 -0.1233
  450CHOL    R1 4894   6.224   3.744  12.282  0.2063  0.2311  0.0465
  450CHOL    R2 4895   6.144   3.678  12.026  0.4656  0.2952 -0.0411
  450CHOL    R3 4896   5.998   3.906  12.047 -0.0022 -0.0003  0.0779
  450CHOL    R4 4897   6.008   3.849  11.758  0.4186  0.3125 -0.0072
  450CHOL    R5 4898   6.064   4.036  11.857 -0.0347  0.3368  0.2739
  450CHOL    C1 4899   5.791   4.163  11.622 -0.0478  0.0452  0.1243
  450CHOL    C2 4900   5.758   3.853  11.348 -0.2135 -0.0484 -0.3053
  451CHOL   ROH 4901   6.780   3.915  13.068 -0.0329  0.2061 -0.0304
  451CHOL    R1 4902   6.752   4.040  12.816  0.1698  0.0889 -0.1136
  451CHOL    R2 4903   6.871   3.941  12.586 -0.0383 -0.2962 -0.0629
  451CHOL    R3 4904   6.617   3.949  12.490 -0.0424  0.1122 -0.0339
  451CHOL    R4 4905   6.787   3.955  12.252 -0.0455 -0.6181 -0.0777
  451CHOL    R5 4906   6.629   4.097  12.302  0.2613 -0.1883 -0.2624
  451CHOL    C1 4907   6.499   3.971  11.966 -0.0535 -0.4219 -0.0592
  451CHOL    C2 4908   6.569   4.231  11.778  0.3889 -0.0205  0.1812
  452CHOL   ROH 4909   6.051   0.252  13.082 -0.0588  0.1306 -0.0043
  452CHOL    R1 4910   6.092   0.348  12.819  0.0875  0.0639 -0.0075
  452CHOL    R2 4911   6.286   0.245  12.651 -0.0435 -0.2135  0.0048
  452CHOL    R3 4912   6.075   0.212  12.482 -0.0852  0.0689 -0.0013
  452CHOL    R4 4913   6.305   0.257  12.306  0.0032 -0.3401  0.0028
  452CHOL    R5 4914   6.117   0.367  12.304  0.1721 -0.0435 -0.0419
  452CHOL    C1 4915   6.118   0.233  11.946 -0.0087 -0.1487 -0.0040
  452CHOL    C2 4916   6.179   0.178  11.521 -0.0735 -0.3363  0.2065
  453CHOL   ROH 4917   3.693   1.458  12.160  0.0581  0.0069  0.0478
  453CHOL    R1 4918   3.719   1.408  11.883  0.2428 -0.0462  0.0722
  453CHOL    R2 4919   3.521   1.472  11.701  0.1363 -0.5469 -0.0120
  453CHOL    R3 4920   3.723   1.606  11.578 -0.1139 -0.1428  0.0011
  453CHOL    R4 4921   3.563   1.495  11.358  0.2137 -0.6135 -0.0063
  453CHOL    R5 4922   3.778   1.470  11.388  0.2667 -0.1138  0.0857
  453CHOL    C1 4923   3.777   1.635  11.044  0.0240 -0.2728  0.0093
  453CHOL    C2 4924   3.631   1.872  10.747  0.1346  0.1148  0.1792
  454CHOL   ROH 4925   7.081   5.985   5.793  0.2848  0.0106  0.2679
  454CHOL    R1 4926   7.102   5.853   5.544  0.1115  0.1008  0.2043
  454CHOL    R2 4927   7.050   5.980   5.304  0.1286  0.2413  0.2747
  454CHOL    R3 4928   7.299   5.891   5.240  0.0457  0.0861  0.1594
  454CHOL    R4 4929   7.148   5.877   4.989  0.0177  0.5262  0.1434
  454CHOL    R5 4930   7.260   5.715   5.082 -0.1254  0.3066 -0.0530
  454CHOL    C1 4931   7.439   5.734   4.746 -0.1247  0.5464 -0.0413
  454CHOL    C2 4932   7.388   5.476   4.408 -0.0083 -0.3605  0.1199
  455CHOL   ROH 4933   5.277   4.284  13.009 -0.1161  0.0242  0.0524
  455CHOL    R1 4934   5.374   4.535  12.922 -0.1247  0.0382  0.0814
  455CHOL    R2 4935   5.460   4.579  12.663  0.0104  0.0323  0.1217
  455CHOL    R3 4936   5.280   4.783  12.672 -0.0443 -0.0104  0.0035
  455CHOL    R4 4937   5.502   4.886  12.510 -0.0121  0.0086  0.0683
  455CHOL    R5 4938   5.415   4.980  12.687 -0.1038  0.0272  0.0100
  455CHOL    C1 4939   5.357   5.256  12.430 -0.0766 -0.0453 -0.0737
  455CHOL    C2 4940   5.185   5.618  12.328 -0.0981  0.0845  0.0605
  456CHOL   ROH 4941   5.089   0.602  12.849 -0.1781 -0.0306 -0.1084
  456CHOL    R1 4942   5.139   0.483  12.597  0.0443 -0.0984 -0.0352
  456CHOL    R2 4943   4.984   0.536  12.374 -0.0201 -0.4743 -0.0877
  456CHOL    R3 4944   5.224   0.599  12.262 -0.1014 -0.1492 -0.0901
  456CHOL    R4 4945   5.035   0.602  12.039 -0.1431 -0.1756 -0.0515
  456CHOL    R5 4946   5.221   0.489  12.050 -0.0267  0.0035 -0.1703
  456CHOL    C1 4947   5.289   0.698  11.738 -0.2910  0.3036 -0.0326
  456CHOL    C2 4948   5.123   0.874  11.424  0.0184 -0.0841  0.0258
  457CHOL   ROH 4949   4.441   6.658  10.108 -0.1157  0.1042 -0.0000
  457CHOL    R1 4950   4.448   6.784  10.361 -0.0265  0.0501  0.0237
  457CHOL    R2 4951   4.419   6.644  10.597  0.0716  0.0004  0.0001
  457CHOL    R3 4952   4.655   6.765  10.660  0.0875  0.0009 -0.0552
  457CHOL    R4 4953   4.510   6.746  10.915  0.1865 -0.1140  0.0058
  457CHOL    R5 4954   4.595   6.926  10.827  0.1330 -0.0664  0.0340
  457CHOL    C1 4955   4.783   6.919  11.159  0.2683 -0.1802 -0.0429
  457CHOL    C2 4956   4.832   7.107  11.560  0.0476  0.1618  0.2017
  458CHOL   ROH 4957   1.847   1.787   9.376  0.1705 -0.1661 -0.0555
  458CHOL    R1 4958   2.107   1.854   9.466  0.1290 -0.1426  0.0447
  458CHOL    R2 4959   2.172   2.107   9.557  0.0856 -0.1230  0.0055
  458CHOL    R3 4960   2.258   1.971   9.776 -0.0079 -0.0604  0.0828
  458CHOL    R4 4961   2.451   2.191   9.743 -0.0334 -0.0177  0.1400
  458CHOL    R5 4962   2.497   1.978   9.760  0.0043 -0.0101  0.2097
  458CHOL    C1 4963   2.693   2.112  10.058 -0.1906  0.1023  0.2909
  458CHOL    C2 4964   2.957   2.371  10.229  0.2574  0.1135  0.1418
  459CHOL   ROH 4965   3.520   5.050  10.013  0.1238 -0.1646 -0.1612
  459CHOL    R1 4966   3.476   5.004  10.289  0.1371 -0.0571 -0.1403
  459CHOL    R2 4967   3.223   4.989  10.399  0.1396  0.0952 -0.1012
  459CHOL    R3 4968   3.313   4.750  10.492  0.0435  0.0819 -0.0429
  459CHOL    R4 4969   3.075   4.808  10.654 -0.1935 -0.0134 -0.3635
  459CHOL    R5 4970   3.274   4.760  10.728 -0.2943 -0.0023 -0.0932
  459CHOL    C1 4971   3.074   4.479  10.890 -0.4776 -0.0891 -0.4614
  459CHOL    C2 4972   2.665   4.350  11.059  0.1180 -0.0615 -0.0718
  460CHOL   ROH 4973   2.878   1.127   8.069 -0.1056  0.2360  0.0317
  460CHOL    R1 4974   3.139   1.222   8.015  0.0152  0.0327  0.2402
  460CHOL    R2 4975   3.188   1.477   7.920  0.2618 -0.1162 -0.0530
  460CHOL    R3 4976   3.353   1.491   8.136 -0.0161  0.0971  0.1519
  460CHOL    R4 4977   3.459   1.690   7.950  0.2643 -0.1351  0.0608
  460CHOL    R5 4978   3.570   1.528   8.043  0.1150 -0.0513  0.3932
  460CHOL    C1 4979   3.770   1.827   8.170  0.0050  0.0542  0.3196
  460CHOL    C2 4980   3.908   2.053   7.993  0.0919 -0.0723 -0.0992
  461CHOL   ROH 4981   3.747   3.669  12.406  0.1099  0.2333  0.0512
  461CHOL    R1 4982   3.643   3.810  12.183  0.0751  0.1807  0.0341
  461CHOL    R2 4983   3.733   3.769  11.925  0.0659  0.1514  0.0360
  461CHOL    R3 4984   3.469   3.726  11.875  0.0690  0.1032  0.0585
  461CHOL    R4 4985   3.583   3.800  11.615 -0.0034  0.3080  0.0840
  461CHOL    R5 4986   3.412   3.893  11.713 -0.0138  0.1921  0.1776
  461CHOL    C1 4987   3.249   3.779  11.387 -0.0409  0.3541  0.1332
  461CHOL    C2 4988   3.063   4.020  11.118  0.0442 -0.1542 -0.0839
  462CHOL   ROH 4989   6.032   2.571  10.308  0.0225  0.0038  0.1338
  462CHOL    R1 4990   6.199   2.528  10.533  0.0096 -0.0591  0.1331
  462CHOL    R2 4991   6.188   2.296  10.683  0.0553 -0.1402  0.0250
  462CHOL    R3 4992   6.455   2.288  10.629  0.0609 -0.0384  0.0420
  462CHOL    R4 4993   6.424   2.132  10.875  0.1225 -0.0061  0.0567
  462CHOL    R5 4994   6.560   2.300  10.844  0.0498  0.0397  0.0375
  462CHOL    C1 4995   6.811   2.028  10.936  0.1669  0.1675  0.0911
  462CHOL    C2 4996   7.011   1.922  11.204  0.1736 -0.2375 -0.2319
  463CHOL   ROH 4997   8.099   4.288  11.751 -0.1455  0.0066 -0.0632
  463CHOL    R1 4998   7.925   4.065  11.757 -0.1250 -0.0116 -0.0801
  463CHOL    R2 4999   7.650   4.091  11.775 -0.1215 -0.0441  0.1101
  463CHOL    R3 5000   7.653   3.937  11.551 -0.2453  0.0886  0.0174
  463CHOL    R4 5001   7.384   3.903  11.663 -0.2105  0.0933  0.0920
  463CHOL    R5 5002   7.524   3.744  11.611 -0.2735  0.0884 -0.0538
  463CHOL    C1 5003   7.230   3.648  11.387 -0.3785  0.2979 -0.0055
  463CHOL    C2 5004   7.080   3.607  11.003 -0.4174  0.3756  0.0414
  464CHOL   ROH 5005   3.481   0.525  12.800  0.2127  0.3069 -0.0633
  464CHOL    R1 5006   3.429   0.428  12.540  0.2246  0.0644  0.0216
  464CHOL    R2 5007   3.457   0.585  12.314 -0.1117 -0.0303 -0.0955
  464CHOL    R3 5008   3.617   0.381  12.232  0.1481  0.1456 -0.0373
  464CHOL    R4 5009   3.539   0.518  11.985  0.0329  0.0125 -0.0691
  464CHOL    R5 5010   3.517   0.305  12.028  0.2782 -0.0065 -0.0439
  464CHOL    C1 5011   3.736   0.288  11.716  0.3610  0.2025  0.0009
  464CHOL    C2 5012   3.741   0.460  11.410 -0.5163  0.1130 -0.0033
  465CHOL   ROH 5013   1.353   5.086   6.690  0.1674 -0.0764  0.0625
  465CHOL    R1 5014   1.306   4.873   6.510  0.1282 -0.0393  0.0278
  465CHOL    R2 5015   1.178   4.908   6.267  0.0116 -0.0010  0.0918
  465CHOL    R3 5016   1.402   4.788   6.169 -0.0074  0.0688 -0.0375
  465CHOL    R4 5017   1.231   4.829   5.935 -0.0530  0.2286  0.0260
  465CHOL    R5 5018   1.321   4.642   5.998 -0.0383  0.1862 -0.1231
  465CHOL    C1 5019   1.471   4.672   5.649 -0.1085  0.4279 -0.1337
  465CHOL    C2 5020   1.554   4.433   5.385 -0.2133  0.1828  0.0440
  466CHOL   ROH 5021   6.269   7.484  13.199  0.0437  0.1764 -0.0835
  466CHOL    R1 5022   6.300   7.523  12.921  0.3395 -0.0432 -0.0861
  466CHOL    R2 5023   6.428   7.340  12.758 -0.0891 -0.5180  0.0837
  466CHOL    R3 5024   6.196   7.352  12.617  0.0144  0.1070 -0.0635
  466CHOL    R4 5025   6.407   7.336  12.413  0.1110 -0.5569  0.0706
  466CHOL    R5 5026   6.250   7.487  12.426  0.5226 -0.0915 -0.0741
  466CHOL    C1 5027   6.178   7.344  12.080  0.3247  0.0072 -0.0751
  466CHOL    C2 5028   6.188   7.264  11.655 -0.0718 -0.0054  0.1307
  467CHOL   ROH 5029   3.274   2.373  12.045 -0.0434  0.1795 -0.1114
  467CHOL    R1 5030   3.478   2.438  11.859  0.0084  0.2515 -0.0314
  467CHOL    R2 5031   3.449   2.402  11.587  0.2533 -0.0918 -0.0242
  467CHOL    R3 5032   3.518   2.665  11.578 -0.1001 -0.0003 -0.2529
  467CHOL    R4 5033   3.598   2.558  11.317  0.4965 -0.2459  0.0193
  467CHOL    R5 5034   3.724   2.668  11.457  0.1084  0.1206  0.0959
  467CHOL    C1 5035   3.750   2.895  11.152  0.3065 -0.2497 -0.1702
  467CHOL    C2 5036   3.729   2.606  10.817 -0.1751  0.2137 -0.2236
  468CHOL   ROH 5037   1.913   5.755  13.152  0.1128 -0.0426 -0.0065
  468CHOL    R1 5038   1.904   5.730  12.871  0.2088  0.1534 -0.0276
  468CHOL    R2 5039   1.682   5.634  12.737  0.3648 -0.0387 -0.1414
  468CHOL    R3 5040   1.704   5.867  12.599  0.0882  0.0946  0.0278
  468CHOL    R4 5041   1.501   5.714  12.453  0.2980 -0.0781 -0.1112
  468CHOL    R5 5042   1.681   5.803  12.369  0.2061  0.2183 -0.0251
  468CHOL    C1 5043   1.416   5.980  12.159 -0.0004  0.0240  0.0652
  468CHOL    C2 5044   1.310   6.226  11.931 -0.3708 -0.2420 -0.1233
  469CHOL   ROH 5045   1.084   7.058  12.541 -0.1117 -0.0722 -0.1034
  469CHOL    R1 5046   0.991   7.163  12.295 -0.2046 -0.0145 -0.0454
  469CHOL    R2 5047   0.941   7.003  12.075 -0.0117  0.0663 -0.1570
  469CHOL    R3 5048   0.697   7.122  12.086 -0.1444 -0.2058 -0.0924
  469CHOL    R4 5049   0.701   6.985  11.827  0.0163 -0.0284 -0.1765
  469CHOL    R5 5050   0.656   7.195  11.861 -0.2150 -0.1019 -0.0422
  469CHOL    C1 5051   0.332   7.086  11.692 -0.0920 -0.3389 -0.1272
  469CHOL    C2 5052   0.403   7.302  11.411  0.1717 -0.1691 -0.1427
  470CHOL   ROH 5053   1.624   2.841   9.529  0.2986  0.1184 -0.0424
  470CHOL    R1 5054   1.845   2.884   9.702  0.2683  0.0232  0.0195
  470CHOL    R2 5055   1.835   3.059   9.916  0.2845  0.0273  0.0102
  470CHOL    R3 5056   1.915   2.841  10.056  0.1529 -0.0025  0.0415
  470CHOL    R4 5057   1.971   3.066  10.234  0.4774  0.0261 -0.0706
  470CHOL    R5 5058   2.112   2.912  10.172  0.2970 -0.1411 -0.1011
  470CHOL    C1 5059   2.126   2.865  10.550  0.4662 -0.0027 -0.0882
  470CHOL    C2 5060   2.307   2.697  10.697  0.1128  0.0888 -0.0190
  471CHOL   ROH 5061   4.445   2.526  12.171 -0.1065  0.0169  0.0115
  471CHOL    R1 5062   4.596   2.641  11.961 -0.1489  0.2185  0.0875
  471CHOL    R2 5063   4.639   2.511  11.720  0.2517  0.2128  0.1495
  471CHOL    R3 5064   4.536   2.740  11.616 -0.0792  0.0097  0.0149
  471CHOL    R4 5065   4.711   2.638  11.406  0.3308  0.3093  0.2069
  471CHOL    R5 5066   4.716   2.837  11.493 -0.1331  0.3353  0.1868
  471CHOL    C1 5067   4.656   2.927  11.127  0.0661  0.1749  0.1139
  471CHOL    C2 5068   4.641   3.040  10.817 -0.4442  0.1218  0.0791
  472CHOL   ROH 5069   2.516   1.550  12.023 -0.0349 -0.0729  0.0521
  472CHOL    R1 5070   2.401   1.475  11.776 -0.0024 -0.0142  0.0189
  472CHOL    R2 5071   2.493   1.571  11.534  0.0151  0.0605  0.0553
  472CHOL    R3 5072   2.512   1.307  11.472  0.0436  0.0788 -0.0162
  472CHOL    R4 5073   2.417   1.434  11.226 -0.1347  0.1123  0.0681
  472CHOL    R5 5074   2.325   1.265  11.329 -0.0324  0.0662  0.0854
  472CHOL    C1 5075   2.391   1.106  10.989 -0.1953  0.1597  0.0084
  472CHOL    C2 5076   2.393   1.243  10.614  0.1926  0.2052 -0.1430
  473WN      WN 5077   4.027   6.094   8.010  0.1995 -0.0335 -0.0065
  474WN      WN 5078   0.300   2.497   8.392  0.1101  0.1251  0.1011
  475WN      WN 5079   7.453   6.585   9.523  0.4781 -0.1913 -0.1646
  476WN      WN 5080   7.656   0.451   9.591  0.3177  0.0739 -0.0982
  477WN      WN 5081   2.760   6.672   8.180  0.2070 -0.1510  0.1892
  478WN      WN 5082   1.871   7.590   8.179  0.2312  0.0176  0.1726
  479WN      WN 5083   6.719   4.373   8.500  0.0006  0.0011  0.0550
  480WN      WN 5084   6.134   5.597   7.589  0.2494  0.0825  0.2474
  481WN      WN 5085   1.739   0.934   8.333  0.0717  0.0089  0.3070
  482WN      WN 5086   2.705   4.077   8.090  0.3046 -0.1151 -0.3462
  483WN      WN 5087   7.112   1.008   9.096 -0.0554 -0.0846  0.2679
  484WN      WN 5088   6.570   2.708   8.260 -0.1103 -0.0276  0.3315
  485WN      WN 5089   6.348   5.920   7.997  0.0400  0.1047  0.0282
  486WN      WN 5090   0.203   7.190   8.234  0.1405 -0.4667  0.2401
  487WN      WN 5091   0.160   1.256   7.190 -0.0896 -0.0618  0.0129
  488WN      WN 5092   6.732   1.755   8.483 -0.1361  0.1289 -0.1864
  489WN      WN 5093   0.408   1.032   7.852  0.1236 -0.2431 -0.0682
  490WN      WN 5094   0.165   6.614   9.184  0.1124 -0.3934  0.0078
  491WN      WN 5095   4.399   7.168   8.746 -0.0311 -0.0395  0.1207
  492WN      WN 5096   5.758   7.155   8.075 -0.2276 -0.2477 -0.1303
  493WN      WN 5097   7.670   1.185   9.048 -0.0837 -0.0070  0.1812
  494WN      WN 5098   1.106   6.404   9.351 -0.0100 -0.2332 -0.1293
  495WN      WN 5099   7.248   1.303  10.070  0.0454  0.2024 -0.2999
  496WN      WN 5100   2.961   7.194   9.495 -0.1543 -0.2013 -0.2331
  497WN      WN 5101   7.479   7.007   7.266 -0.0790 -0.2204 -0.0704
  498WN      WN 5102   4.944   4.828   8.307 -0.0027 -0.0741  0.2026
  499WN      WN 5103   0.370   1.404   8.844  0.1808  0.1494 -0.0623
  500WN      WN 5104   0.543   5.115   8.631  0.2030 -0.0001 -0.4512
  501WN      WN 5105   0.951   0.076   9.211 -0.1957 -0.3279 -0.3018
  502WN      WN 5106   7.339   4.105   8.168  0.0789  0.1202 -0.1850
  503WN      WN 5107   5.516   1.088   8.544 -0.1882  0.3038 -0.4105
  504WN      WN 5108   7.084   0.353  10.383  0.2770 -0.2339  0.1389
  505WN      WN 5109   0.578   5.609   8.381  0.0396 -0.1187 -0.1550
  506WN      WN 5110   2.570   5.429   8.394  0.4147  0.0540  0.1313
  507WN      WN 5111   3.492   7.335   8.254  0.2256 -0.0881 -0.0731
  508WN      WN 5112   1.282   0.366   7.304 -0.3427 -0.0230 -0.1893
  509WN      WN 5113   6.628   5.489   7.484 -0.2188 -0.1586 -0.0879
  510WN      WN 5114   2.360   6.745   7.815 -0.2015  0.2718 -0.0054
  511WN      WN 5115   1.529   4.794   7.770 -0.1965  0.2331 -0.0150
  512WN      WN 5116   2.632   6.978   8.553 -0.3157 -0.0777 -0.0404
  513WN      WN 5117   3.942   4.704   9.280 -0.0031 -0.4546 -0.2745
  514WN      WN 5118   6.178   7.090   7.684 -0.2356  0.1499  0.3530
  515WN      WN 5119   7.691   6.235   7.875  0.0158 -0.1656  0.2451
  516WN      WN 5120   4.928   5.290   9.406 -0.0657 -0.0589 -0.3046
  517WN      WN 5121   2.973   5.023   6.924 -0.3137 -0.1041 -0.0077
  518WN      WN 5122   1.076   6.402   8.810 -0.1952  0.1869  0.1794
  519WN      WN 5123   6.870   5.793   8.135 -0.0070 -0.1230  0.5297
  520WN      WN 5124   4.558   6.159   8.040  0.1903 -0.2055 -0.0351
  521WN      WN 5125   3.171   6.456   8.137  0.3440  0.2949 -0.0254
  522WN      WN 5126   6.029   4.594   8.867 -0.1557  0.2416  0.1229
  523WN      WN 5127   3.008   7.409   9.062 -0.1508 -0.1301  0.1666
  524WN      WN 5128   2.084   5.911   7.849  0.2142 -0.2656  0.0741
  525WN      WN 5129   5.579   2.451   8.684 -0.0641  0.0018 -0.1116
  526WN      WN 5130   4.844   0.041   8.153 -0.2609  0.1073  0.2143
  527WN      WN 5131   3.178   5.776   8.138 -0.2046  0.0512 -0.1240
  528WN      WN 5132   0.076   5.841   8.392 -0.0864 -0.1176  0.0535
  529WN      WN 5133   6.753   5.287   8.364 -0.2155 -0.0278 -0.0682
  530WN      WN 5134   6.201   0.683   7.830 -0.1003 -0.0708  0.0375
  531WN      WN 5135   5.172   7.108   8.838 -0.0030  0.0073  0.1124
  532WN      WN 5136   6.747   3.537   9.735 -0.0727 -0.1262  0.1057
  533WN      WN 5137   6.591   4.342   9.505 -0.3547  0.1730  0.2124
  534WN      WN 5138   6.694   6.392  10.218 -0.0213  0.0439  0.0732
  535WN      WN 5139   0.887   5.616   7.851  0.0107  0.0243 -0.0250
  536WN      WN 5140   0.316   5.872   7.990 -0.1097  0.1085  0.2738
  537WN      WN 5141   7.346   1.627   9.308 -0.3002 -0.1142  0.1535
  538WN      WN 5142   5.033   6.572   9.338  0.0285  0.1937  0.1737
  539WN      WN 5143   6.415   3.442   8.390  0.2091  0.2898  0.1474
  540WN      WN 5144   5.995   3.631   8.310  0.0686  0.1638 -0.1879
  541WN      WN 5145   5.379   6.126   9.051 -0.1400 -0.2245  0.0586
  542WN      WN 5146   6.576   2.240   7.917 -0.0774 -0.0092  0.1569
  543WN      WN 5147   1.704   5.090   9.181  0.2567 -0.0163 -0.1580
  544WN      WN 5148   1.323   5.796   9.914  0.1605 -0.0240 -0.0095
  545WN      WN 5149   6.946   6.646   7.595 -0.0942  0.2353  0.1815
  546WN      WN 5150   7.660   4.974   7.377 -0.0797 -0.0305 -0.1826
  547WN      WN 5151   7.334   1.202   9.600 -0.2542  0.1414  0.1538
  548WN      WN 5152   7.246   7.528  10.466 -0.2682 -0.0126 -0.0609
  549WN      WN 5153   1.568   6.193   7.600 -0.1415 -0.0814  0.0420
  550WN      WN 5154   7.508   6.700   7.678 -0.1479  0.1645 -0.0370
  551WN      WN 5155   1.044   4.611   9.595  0.0910  0.0072  0.0509
  552WN      WN 5156   5.505   6.995  10.132 -0.0775  0.1259 -0.1934
  553WN      WN 5157   1.098   2.791   8.328 -0.3340  0.3643  0.0413
  554WN      WN 5158   4.529   4.107   7.758  0.0750  0.1517  0.2020
  555WN      WN 5159   7.215   2.018   8.653  0.0468  0.2231 -0.0072
  556WN      WN 5160   6.422   1.133   9.349 -0.0960 -0.0201 -0.3502
  557WN      WN 5161   3.404   4.762   9.115  0.2663 -0.2818 -0.1109
  558WN      WN 5162   0.638   7.191   8.009 -0.1112  0.3630  0.2269
  559WN      WN 5163   1.057   5.628   8.671  0.0485  0.2776 -0.2205
  560WN      WN 5164   5.725   0.778   7.528  0.0085 -0.0125  0.0699
  561WN      WN 5165   5.866   3.430   8.823 -0.0308  0.2460  0.0648
  562WN      WN 5166   0.081   5.026   7.823  0.0169 -0.1481  0.0851
  563WN      WN 5167   6.592   6.602   9.750 -0.0228 -0.1269 -0.2571
  564WN      WN 5168   7.451   7.552   8.764 -0.1200 -0.0598 -0.0519
  565WN      WN 5169   4.733   6.085   8.503  0.0647 -0.1087  0.1273
  566WN      WN 5170   4.477   6.157   7.132 -0.0207 -0.1485 -0.0933
  567WN      WN 5171   0.220   7.506   7.847  0.4095 -0.0635 -0.3326
  568WN      WN 5172   7.306   0.229   9.276 -0.0320 -0.0978  0.2976
  569WN      WN 5173   5.455   6.673   8.932  0.0113  0.0549  0.0211
  570WN      WN 5174   3.441   4.373   8.542  0.1915  0.1064 -0.0099
  571WN      WN 5175   0.782   6.723   7.900  0.3977 -0.0163  0.0629
  572WN      WN 5176   5.834   5.854   8.727 -0.0655  0.1816 -0.2347
  573WN      WN 5177   2.635   7.483   8.724 -0.0734 -0.0026 -0.0833
  574WN      WN 5178   6.825   0.294   9.532  0.3216 -0.1445 -0.2768
  575WN      WN 5179   6.462   5.395   7.965 -0.2277 -0.3863  0.1569
  576WN      WN 5180   0.034   6.418  10.010 -0.2309  0.0197  0.4896
  577WN      WN 5181   0.037   7.418   7.409  0.3713 -0.0192 -0.1114
  578WN      WN 5182   0.863   4.339   9.202  0.0365  0.1507 -0.0963
  579WN      WN 5183   0.009   7.361  10.109  0.2021  0.1623 -0.1016
  580WN      WN 5184   0.884   5.427   7.422  0.2015 -0.0617  0.2351
  581WN      WN 5185   6.778   7.216   9.166 -0.0014 -0.2986  0.1086
  582WN      WN 5186   1.251   6.488   7.826  0.1607 -0.2963  0.2439
  583WN      WN 5187   6.316   7.259   9.105  0.2151 -0.2004 -0.0221
  584WN      WN 5188   5.992   6.900   9.026 -0.0981  0.0322 -0.0488
  585WN      WN 5189   5.469   6.359   9.539 -0.2191  0.0911  0.2243
  586WN      WN 5190   6.104   0.008   9.300 -0.0373  0.0953 -0.0694
  587WN      WN 5191   1.482   4.870   9.564  0.1154 -0.2284  0.3077
  588WN      WN 5192   0.246   0.306   8.007  0.0349 -0.0653 -0.1884
  589WN      WN 5193   5.974   1.808   9.122  0.0821  0.1478  0.0401
  590WN      WN 5194   0.541   7.531   9.275  0.0880 -0.0113 -0.1544
  591WN      WN 5195   7.354   5.165   9.667  0.0694  0.0381 -0.2341
  592WN      WN 5196   6.460   3.999   7.485 -0.0521  0.1773 -0.1542
  593WN      WN 5197   1.370   1.127   9.813 -0.2888 -0.2016  0.3085
  594WN      WN 5198   6.234   3.509   9.651 -0.0026 -0.0873  0.1310
  595WN      WN 5199   0.803   0.372   8.178 -0.3237  0.0034 -0.2599
  596WN      WN 5200   1.948   7.095   7.893 -0.1651  0.2793 -0.0385
  597WN      WN 5201   5.486   5.181   8.059  0.0747  0.0660 -0.1142
  598WN      WN 5202   6.934   6.215   8.409 -0.0144  0.2603 -0.0130
  599WN      WN 5203   5.257   2.928   8.732  0.0919 -0.2168 -0.0601
  600WN      WN 5204   0.400   5.551   8.883  0.0522 -0.2611  0.0902
  601WN      WN 5205   3.178   6.165   8.568 -0.1892  0.1214 -0.3602
  602WN      WN 5206   7.127   4.927   9.191 -0.1150  0.2166 -0.2038
  603WN      WN 5207   6.636   4.240   7.966 -0.3554  0.5149 -0.3643
  604WN      WN 5208   0.210   2.888   9.421 -0.0371  0.0486 -0.2376
  605WN      WN 5209   1.850   0.347   8.975 -0.1627 -0.1348 -0.1933
  606WN      WN 5210   7.252   4.541   8.403 -0.3845 -0.0736  0.1320
  607WN      WN 5211   2.325   5.891   8.284  0.1016 -0.0625 -0.0050
  608WN      WN 5212   5.383   5.502   9.255 -0.3956  0.2506  0.0553
  609WN      WN 5213   4.748   4.826   9.387 -0.2265 -0.1430  0.0955
  610WN      WN 5214   2.169   0.019   8.566  0.1195  0.2766  0.1673
  611WN      WN 5215   6.665   7.636   8.152 -0.0184 -0.2577  0.0732
  612WN      WN 5216   0.952   3.328   9.126 -0.0298 -0.0018  0.0304
  613WN      WN 5217   7.271   0.371   8.792  0.1239 -0.0520  0.0949
  614WN      WN 5218   3.362   6.395   7.456  0.1074  0.0024 -0.0313
  615WN      WN 5219   6.974   5.316   7.864  0.2794 -0.0368 -0.0349
  616WN      WN 5220   5.828   2.357   8.187 -0.3805  0.1747 -0.2868
  617WN      WN 5221   6.616   3.709   7.912  0.2287  0.0810  0.0675
  618WN      WN 5222   0.894   0.730   9.116 -0.2504  0.0991 -0.1074
  619WN      WN 5223   7.352   3.895   8.701 -0.0516  0.0422 -0.1997
  620WN      WN 5224   6.506   6.792   9.257  0.0689 -0.0851 -0.2210
  621WN      WN 5225   0.784   5.931   7.425 -0.2047  0.3351 -0.0485
  622WN      WN 5226   6.580   4.927   7.748  0.1509 -0.0677 -0.0169
  623WN      WN 5227   2.542   3.047   8.496 -0.1164  0.1442 -0.0294
  624WN      WN 5228   5.108   5.525   8.427 -0.2175 -0.0415  0.0040
  625WN      WN 5229   6.691   0.707   7.707 -0.1280  0.3311  0.2378
  626WN      WN 5230   7.566   6.342   8.337  0.3805  0.2566  0.0394
  627WN      WN 5231   7.573   1.281   7.971  0.2159  0.2055  0.2489
  628WN      WN 5232   1.970   4.284   7.360 -0.1160  0.2813  0.0484
  629WN      WN 5233   0.943   0.922   8.228  0.0414  0.0636  0.3533
  630WN      WN 5234   1.795   0.367   7.993 -0.0829  0.0841  0.1415
  631WN      WN 5235   1.903   2.381   8.590  0.0629  0.0724  0.0138
  632WN      WN 5236   1.746   6.463   8.448  0.2813 -0.0449 -0.2115
  633WN      WN 5237   6.488   6.516   7.410 -0.3233  0.2138  0.0891
  634WN      WN 5238   0.563   1.345   7.408 -0.0579 -0.2072 -0.0362
  635WN      WN 5239   7.339   3.495   6.960  0.0222  0.4274 -0.1701
  636WN      WN 5240   6.998   1.689   8.929 -0.1725  0.0324  0.0362
  637WN      WN 5241   6.146   3.045   8.823 -0.0552  0.1401  0.0888
  638WN      WN 5242   1.387   4.806   8.260  0.1165  0.0068 -0.3987
  639WN      WN 5243   0.988   4.085   8.516 -0.0413 -0.0505  0.1261
  640WN      WN 5244   7.185   6.637   7.087 -0.0207 -0.2754  0.3566
  641WN      WN 5245   1.582   6.831   8.086  0.2983 -0.1789 -0.0548
  642WN      WN 5246   7.067   1.527   7.920  0.0574 -0.1141 -0.0525
  643WN      WN 5247   5.029   6.277   8.109 -0.0505  0.0575  0.0656
  644WN      WN 5248   0.030   6.489   7.247  0.0186  0.2515 -0.0010
  645WN      WN 5249   5.388   4.713   8.219 -0.0463  0.0454 -0.1074
  646WN      WN 5250   0.066   4.960   6.858 -0.2149  0.0453 -0.3105
  647WN      WN 5251   6.613   5.845   9.122 -0.0930  0.3096 -0.0061
  648WN      WN 5252   0.180   3.576   9.282  0.0928  0.2511  0.0904
  649WN      WN 5253   4.183   6.862   8.462 -0.1932 -0.0822  0.1053
  650WN      WN 5254   5.324   4.639   9.668  0.0819  0.5348 -0.0411
  651WN      WN 5255   7.389   2.601   8.336  0.2433  0.2032 -0.0447
  652WN      WN 5256   2.695   5.234   7.382 -0.0267  0.0744  0.0218
  653WN      WN 5257   2.251   5.527   7.553  0.1149 -0.0346 -0.1570
  654WN      WN 5258   0.214   1.908   9.125  0.0022 -0.1234  0.0554
  655WN      WN 5259   3.689   5.319   8.348  0.0983  0.0004 -0.1416
  656WN      WN 5260   7.349   5.870   7.873  0.1964  0.1008 -0.1647
  657WN      WN 5261   0.790   7.531   9.763 -0.1019  0.0226  0.3484
  658WN      WN 5262   1.058   0.899   9.533  0.1094  0.0794  0.0506
  659WN      WN 5263   1.342   6.498   7.250 -0.0892 -0.1597 -0.0488
  660WN      WN 5264   3.064   7.175   8.385  0.1841  0.1137 -0.0910
  661WN      WN 5265   6.226   6.616   8.740 -0.4363 -0.3046  0.0649
  662WN      WN 5266   1.139   2.950   9.456  0.0752  0.1044 -0.1048
  663WN      WN 5267   1.207   0.764   7.606  0.0585  0.1190  0.2518
  664WN      WN 5268   6.654   2.269   7.400  0.0268 -0.1549  0.0903
  665WN      WN 5269   2.582   5.739   7.886  0.3568  0.0224  0.2197
  666WN      WN 5270   0.592   6.543   8.914 -0.3092 -0.0559 -0.0426
  667WN      WN 5271   3.412   7.237   8.761  0.3277 -0.0354  0.1952
  668WN      WN 5272   1.041   1.280   9.200 -0.0296 -0.1485 -0.0820
  669WN      WN 5273   7.486   2.111   9.619  0.0345 -0.0312 -0.0133
  670WN      WN 5274   5.849   1.897   8.369  0.1728  0.2472 -0.0060
  671WN      WN 5275   0.651   1.683   7.781  0.2184  0.1561 -0.0411
  672WN      WN 5276   1.083   4.981   8.642 -0.2823 -0.0394 -0.2401
  673WN      WN 5277   7.585   7.639   9.557 -0.3911  0.3041 -0.0448
  674WN      WN 5278   5.321   5.084   8.580 -0.1827  0.0103  0.0712
  675WN      WN 5279   6.057   7.551   8.851 -0.0716  0.2370  0.1627
  676WN      WN 5280   0.563   1.086   9.188  0.2755  0.0125  0.2563
  677WN      WN 5281   1.034   6.978   8.239 -0.4134 -0.3606 -0.0918
  678WN      WN 5282   0.951   4.910   7.396  0.0732 -0.4248  0.0037
  679WN      WN 5283   4.794   6.869   8.960 -0.2287 -0.1424  0.0778
  680WN      WN 5284   2.667   5.288   9.450 -0.0959  0.3758 -0.2823
  681WN      WN 5285   3.568   5.419   8.823  0.1080 -0.3626 -0.3283
  682WN      WN 5286   1.638   5.664   7.856 -0.0430  0.2736  0.0884
  683WN      WN 5287   2.606   0.319   8.466 -0.2096  0.0526 -0.0564
  684WN      WN 5288   6.810   6.664   8.226 -0.0656 -0.5447  0.0390
  685WN      WN 5289   1.701   4.473   8.153 -0.3117  0.0305  0.0224
  686WN      WN 5290   5.398   3.314   9.017 -0.0996  0.0788  0.3191
  687WN      WN 5291   6.294   6.107   8.927  0.2724  0.0357 -0.2125
  688WN      WN 5292   0.198   3.434  10.237 -0.1710  0.0859 -0.3035
  689WN      WN 5293   6.722   0.907   7.279 -0.1255  0.0432 -0.1194
  690WN      WN 5294   7.235   6.200   7.397  0.3146 -0.0916 -0.0089
  691WN      WN 5295   1.262   5.237   7.747  0.1955  0.1218 -0.0687
  692WN      WN 5296   7.383   4.672   9.809 -0.0614  0.0722 -0.0796
  693WN      WN 5297   2.514   6.280   7.864  0.0890  0.0182  0.0199
  694WN      WN 5298   7.419   7.197   9.653  0.0947 -0.0179 -0.0196
  695WN      WN 5299   3.794   4.892   8.752  0.2013  0.0054 -0.0861
  696WN      WN 5300   2.098   5.519   7.030 -0.0705  0.0538  0.1741
  697WN      WN 5301   5.942   5.323   8.018  0.0619 -0.0646  0.0908
  698WN      WN 5302   3.207   5.368   9.224 -0.2737 -0.1909 -0.1027
  699WN      WN 5303   6.936   4.348   9.959 -0.2637  0.1926 -0.0349
  700WN      WN 5304   7.131   3.636   7.885 -0.0662 -0.0913 -0.0524
  701WN      WN 5305   1.608   2.494   7.582  0.3428  0.1836 -0.0641
  702WN      WN 5306   5.075   5.275   8.941  0.1192  0.1188 -0.2322
  703WN      WN 5307   1.659   0.441   8.524  0.2044 -0.1870  0.0398
  704WN      WN 5308   7.311   4.934   7.978  0.0849  0.0579 -0.0832
  705WN      WN 5309   0.616   2.064   8.273 -0.0280 -0.0120  0.2924
  706WN      WN 5310   7.166   6.624   8.587  0.0075  0.4286  0.3704
  707WN      WN 5311   2.697   7.569   8.205  0.1979  0.1533 -0.1341
  708WN      WN 5312   6.430   1.725   9.242 -0.1324  0.3465  0.0289
  709WN      WN 5313   4.605   6.708   9.627 -0.0311  0.0771  0.0081
  710WN      WN 5314   6.760   1.258   8.894  0.0913 -0.1068 -0.0585
  711WN      WN 5315   3.340   5.480   9.735 -0.2340 -0.0067 -0.0198
  712WN      WN 5316   7.111   7.675   8.435  0.0947  0.1450 -0.1432
  713WN      WN 5317   6.840   5.896   9.567  0.2725 -0.0893 -0.0712
  714WN      WN 5318   0.870   4.581   8.359 -0.3699 -0.0798 -0.0474
  715WN      WN 5319   0.425   2.487   9.175 -0.3882  0.0222 -0.0543
  716WN      WN 5320   6.804   7.570   7.212 -0.2369  0.1767  0.0772
  717WN      WN 5321   0.980   1.396   9.826 -0.2363 -0.0669  0.0172
  718WN      WN 5322   0.591   3.457   7.197 -0.1391 -0.0652 -0.1101
  719WN      WN 5323   7.037   6.276   9.190  0.2658  0.1017 -0.1013
  720WN      WN 5324   3.708   6.360   8.421 -0.0106  0.4786 -0.1091
  721WN      WN 5325   5.433   6.764   7.953  0.3145  0.0386 -0.1292
  722WN      WN 5326   5.769   7.292   9.204 -0.4012  0.3394  0.1983
  723WN      WN 5327   5.459   0.752   9.047  0.1328 -0.0411  0.0651
  724WN      WN 5328   5.636   4.815   7.756 -0.1267  0.2242 -0.0649
  725WN      WN 5329   6.969   4.001   7.626  0.0178 -0.0415 -0.0030
  726WN      WN 5330   1.032   5.635   9.519  0.0537 -0.0256  0.0279
  727WN      WN 5331   7.669   4.299   8.717 -0.0417  0.0141 -0.1148
  728WN      WN 5332   6.488   2.099   8.797 -0.0170 -0.3265 -0.2987
  729WN      WN 5333   4.908   5.731   8.000 -0.3767 -0.1421 -0.0440
  730WN      WN 5334   5.583   6.310   8.117  0.0393  0.0044  0.1334
  731WN      WN 5335   4.006   6.342   8.838  0.1573  0.4280  0.1170
  732WN      WN 5336   0.496   1.289   8.282 -0.1175 -0.1769 -0.0199
  733WN      WN 5337   0.091   0.901   6.868 -0.0576  0.2585 -0.0702
  734WN      WN 5338   2.126   4.980   9.456 -0.1529  0.2345  0.1674
  735WN      WN 5339   6.252   1.734   8.632  0.1006  0.2115  0.1642
  736WN      WN 5340   3.959   7.602   8.182  0.2942 -0.1019 -0.1040
  737WN      WN 5341   0.303   4.274   7.564  0.0249 -0.0147  0.0651
  738WN      WN 5342   6.850   1.501   9.410  0.1946 -0.0125  0.0975
  739WN      WN 5343   0.083   7.322   9.235  0.0786 -0.1060  0.2789
  740WN      WN 5344   6.515   6.141   9.867 -0.0157 -0.0781  0.0525
  741WN      WN 5345   0.838   3.352   8.277  0.4966  0.0862 -0.0357
  742WN      WN 5346   4.582   5.669   9.421 -0.1257 -0.1142 -0.3146
  743WN      WN 5347   6.114   4.261   9.378  0.0703  0.0435  0.1634
  744WN      WN 5348   7.535   4.092   9.177  0.1739 -0.2175  0.1545
  745WN      WN 5349   5.389   5.683   8.781 -0.0950 -0.0601  0.1326
  746WN      WN 5350   3.511   6.085   7.811 -0.0990 -0.4414 -0.0395
  747WN      WN 5351   6.063   6.499   9.367  0.4834  0.0998 -0.3055
  748WN      WN 5352   6.611   7.482   8.707 -0.1832  0.2702 -0.2313
  749WN      WN 5353   7.002   1.995   9.322  0.2435  0.0689  0.0898
  750WN      WN 5354   7.632   0.668   9.078 -0.0885  0.2159 -0.1671
  751WN      WN 5355   6.854   0.976   9.539 -0.2615 -0.1169  0.3343
  752WN      WN 5356   7.003   7.636   9.023  0.6707  0.0591  0.0385
  753WN      WN 5357   4.838   4.823   8.871  0.0019  0.1403  0.0335
  754WN      WN 5358   2.567   4.618   7.901 -0.1206 -0.1518  0.2246
  755WN      WN 5359   0.608   6.660   9.400  0.1099 -0.1164 -0.0662
  756WN      WN 5360   0.924   5.996   8.350 -0.1794 -0.1330  0.1403
  757WN      WN 5361   7.382   2.633   7.151  0.0298 -0.0736 -0.1645
  758WN      WN 5362   6.996   6.774   9.045  0.1423 -0.0719 -0.0549
  759WN      WN 5363   0.224   1.649   8.132  0.1325 -0.2405 -0.1900
  760WN      WN 5364   2.160   0.712   9.211 -0.1277 -0.0720  0.3528
  761WN      WN 5365   7.469   3.472   8.896  0.4464  0.1416 -0.0112
  762WN      WN 5366   1.646   5.687   8.935  0.1298  0.0336 -0.0506
  763WN      WN 5367   6.260   6.283   8.350  0.2458 -0.1270 -0.2759
  764WN      WN 5368   1.233   4.299   8.108  0.1196  0.1537 -0.1424
  765WN      WN 5369   0.686   1.675   8.556 -0.0490  0.0835  0.0623
  766WN      WN 5370   4.867   7.370   8.524 -0.0011 -0.3591  0.0851
  767WN      WN 5371   5.845   5.893   8.163  0.1912 -0.0387 -0.1446
  768WN      WN 5372   6.319   4.661   9.247 -0.3287  0.2592 -0.1997
  769WN      WN 5373   5.919   0.742   9.190 -0.1469  0.3146 -0.2598
  770WN      WN 5374   6.416   0.315  10.369 -0.0885  0.1521  0.0963
  771WN      WN 5375   5.942   6.157   7.697 -0.1025 -0.1665  0.0571
  772WN      WN 5376   0.018   4.437   8.164 -0.0246 -0.2483  0.0124
  773WN      WN 5377   1.563   6.309   9.004  0.1594  0.1650 -0.0162
  774WN      WN 5378   7.111   5.695   7.410 -0.3985 -0.2223 -0.0390
  775WN      WN 5379   6.620   6.930   8.710  0.0628 -0.3811 -0.3405
  776WN      WN 5380   7.587   5.662   8.978 -0.1090  0.3015 -0.1370
  777WN      WN 5381   6.679   2.948   8.742 -0.2621 -0.2289 -0.1724
  778WN      WN 5382   3.016   6.968   8.868 -0.0874  0.2782 -0.1400
  779WN      WN 5383   0.983   1.432   8.151  0.0798 -0.2566 -0.0955
  780WN      WN 5384   7.339   3.479   8.357 -0.4091 -0.1198  0.2369
  781WN      WN 5385   7.273   1.633   8.341 -0.1480  0.1636 -0.0878
  782WN      WN 5386   3.596   6.589   7.840  0.1651  0.1286  0.1299
  783WN      WN 5387   1.921   3.856   8.531 -0.1146  0.4016 -0.0256
  784WN      WN 5388   1.854   5.687   8.499 -0.1623 -0.1097  0.0069
  785WN      WN 5389   5.056   6.546   7.689 -0.2422  0.1040 -0.0252
  786WN      WN 5390   1.160   4.747   6.953 -0.1826 -0.2735  0.1701
  787WN      WN 5391   1.297   3.912   7.779  0.3040  0.1789  0.1667
  788WN      WN 5392   0.731   4.447   7.900  0.0527  0.1494  0.2001
  789WN      WN 5393   2.099   1.757   7.854  0.4019  0.0989 -0.2090
  790WN      WN 5394   4.171   5.298   8.470 -0.0268  0.0082 -0.1261
  791WN      WN 5395   3.547   5.393   7.394  0.3248 -0.2401 -0.0227
  792WN      WN 5396   7.081   2.461   7.517 -0.0850 -0.2496 -0.0026
  793WN      WN 5397   1.313   5.669   7.475 -0.4113  0.2274 -0.1565
  794WN      WN 5398   5.301   6.139   8.513  0.1035  0.3502 -0.4369
  795WN      WN 5399   7.345   6.133   8.717 -0.1270 -0.3098 -0.0904
  796WN      WN 5400   6.843   3.978   8.919  0.2101 -0.1476 -0.2150
  797WN      WN 5401   6.497   3.946   9.884 -0.0148  0.1359 -0.0268
  798WN      WN 5402   5.704   1.314   9.032 -0.4327  0.2667 -0.1146
  799WN      WN 5403   4.178   5.784   9.704 -0.0995  0.0115 -0.1953
  800WN      WN 5404   1.570   5.219   8.654 -0.1776  0.0971 -0.1134
  801WN      WN 5405   0.509   5.787   9.719 -0.1670 -0.0574  0.0784
  802WN      WN 5406   7.408   3.934   7.269 -0.2898  0.0320 -0.0723
  803WN      WN 5407   1.133   7.301   9.241  0.0040  0.1901  0.2142
  804WN      WN 5408   1.478   1.421   9.317  0.0920  0.0289 -0.4016
  805WN      WN 5409   5.455   6.355  10.010  0.1821  0.2720  0.1781
  806WN      WN 5410   1.655   7.606   8.668  0.0575 -0.3986  0.1400
  807WN      WN 5411   7.105   5.807   9.077 -0.2237  0.1980  0.0248
  808WN      WN 5412   5.756   4.354   8.031  0.1928 -0.1132  0.2738
  809WN      WN 5413   2.022   6.027   7.028  0.0141 -0.3356  0.1588
  810WN      WN 5414   7.133   3.500   9.289 -0.0269  0.1702  0.1083
  811WN      WN 5415   2.718   5.214   7.971 -0.1462  0.1961  0.1246
  812WN      WN 5416   7.521   4.578   7.690 -0.0360 -0.1527 -0.1727
  813WN      WN 5417   3.963   4.461   8.528 -0.0496  0.1831  0.1084
  814WN      WN 5418   6.540   7.129   9.701  0.0166  0.1351 -0.0739
  815WN      WN 5419   7.410   5.405   7.693 -0.0167 -0.1887 -0.0610
  816WN      WN 5420   0.345   3.966   7.935 -0.1139  0.2245  0.0305
  817WN      WN 5421   3.328   6.868   7.536 -0.0298 -0.0421 -0.1583
  818WN      WN 5422   4.753   7.293   7.865 -0.0876  0.3046 -0.1504
  819WN      WN 5423   1.076   1.916   8.056  0.0616 -0.1707  0.0529
  820WN      WN 5424   4.558   5.664   8.725  0.1303 -0.1915  0.2790
  821WN      WN 5425   1.459   4.104   8.541 -0.0378  0.0536 -0.0615
  822WN      WN 5426   7.578   4.653   9.265 -0.0559 -0.2048  0.0584
  823WN      WN 5427   4.422   7.204   9.260  0.0632  0.0577 -0.0646
  824WN      WN 5428   4.108   5.928   9.215  0.0865  0.0543 -0.0245
  825WN      WN 5429   4.159   5.847   8.475 -0.0106  0.1804  0.0214
  826WN      WN 5430   7.196   0.633   9.504  0.0976  0.3918  0.2204
  827WN      WN 5431   7.370   0.829   8.480  0.1022 -0.3443 -0.1305
  828WN      WN 5432   0.891   6.408   7.462  0.1268  0.3487 -0.0694
  829WN      WN 5433   3.046   4.982   9.545 -0.0794  0.2579  0.1473
  830WN      WN 5434   5.708   7.251   9.718 -0.0962 -0.0803 -0.2051
  831WN      WN 5435   5.674   4.459   8.586 -0.1270 -0.2404 -0.0888
  832WN      WN 5436   1.640   0.965   7.604  0.2031  0.1139 -0.1881
  833WN      WN 5437   5.612   1.839   8.789  0.1560  0.3993 -0.1356
  834WN      WN 5438   7.288   3.061   7.973 -0.0819  0.0004  0.0560
  835WN      WN 5439   6.345   6.843   8.266  0.3141  0.2498  0.0091
  836WN      WN 5440   0.223   1.934   9.764 -0.1135  0.1181 -0.1706
  837WN      WN 5441   3.506   6.052   9.291 -0.1631  0.2204 -0.3617
  838WN      WN 5442   6.148   2.676   7.994  0.1337  0.2161 -0.0745
  839WN      WN 5443   2.537   0.690   7.307 -0.1097  0.0984  0.2484
  840WN      WN 5444   5.867   5.045   8.546  0.1528 -0.1469 -0.2027
  841WN      WN 5445   6.879   1.300   8.344  0.2277 -0.0450  0.1554
  842WN      WN 5446   5.691   5.481   8.412  0.4625 -0.1948  0.0955
  843WN      WN 5447   1.632   6.051   8.159 -0.1048  0.0814  0.2890
  844WN      WN 5448   1.372   5.976   8.603 -0.0658 -0.0061  0.2113
  845WN      WN 5449   0.055   3.092   7.811 -0.2121  0.0331  0.1638
  846WN      WN 5450   0.473   3.036   8.325 -0.2657 -0.0339 -0.3078
  847WN      WN 5451   1.471   3.615   8.840 -0.1928  0.2696  0.0119
  848WN      WN 5452   7.426   6.596   9.003  0.0867  0.2397  0.0515
  849WN      WN 5453   7.368   1.400   7.021 -0.1519  0.1569  0.1094
  850WN      WN 5454   1.410   0.562   8.957 -0.3035  0.1032 -0.1540
  851WN      WN 5455   6.324   4.992   8.783 -0.3922 -0.0977  0.0087
  852WN      WN 5456   3.787   6.803   8.882 -0.0934  0.0220  0.1474
  853WN      WN 5457   6.991   5.343   9.407  0.1657 -0.1356  0.1135
  854WN      WN 5458   1.484   0.035   9.152  0.2074  0.0015 -0.0506
  855WN      WN 5459   1.399   5.577   8.294 -0.2487 -0.1141  0.0975
  856WN      WN 5460   2.362   6.416   7.091 -0.1020  0.2912  0.0845
  857WN      WN 5461   5.360   5.850   8.147  0.0409 -0.0858  0.2776
  858WN      WN 5462   0.676   6.234   7.896  0.2272  0.0211  0.0240
  859WN      WN 5463   0.845   5.274   6.888 -0.5718 -0.0445 -0.2028
  860WN      WN 5464   5.495   3.915   7.725 -0.0298 -0.1223  0.0997
  861WN      WN 5465   5.225   4.520   8.806  0.0520  0.1992  0.0587
  862WN      WN 5466   7.572   2.893   8.756 -0.3645 -0.4706 -0.2445
  863WN      WN 5467   5.595   4.856   8.918  0.1142  0.1839  0.0789
  864WN      WN 5468   5.384   7.606   8.064  0.0241 -0.1590  0.1424
  865WN      WN 5469   3.398   4.805   8.338 -0.1616 -0.0272 -0.0926
  866WN      WN 5470   7.278   4.770   7.000 -0.0095 -0.0848  0.1188
  867WN      WN 5471   5.756   2.141   7.775 -0.0578  0.0836 -0.1233
  868WN      WN 5472   0.565   5.192   7.897 -0.3872 -0.0326  0.1078
  869WN      WN 5473   5.200   6.650   8.489  0.0364  0.4357 -0.4485
  870WN      WN 5474   2.121   0.528   8.554  0.3129  0.2619 -0.2333
  871WN      WN 5475   0.728   0.219   6.818  0.2339  0.2403 -0.3461
  872WN      WN 5476   5.204   4.850   9.235  0.2199  0.0894 -0.0924
  873WN      WN 5477   6.423   6.400   7.897 -0.1292 -0.1231  0.2497
  874WN      WN 5478   7.408   7.229   8.377  0.1052  0.1073  0.6107
  875WN      WN 5479   2.305   7.270   8.261  0.1059 -0.1578  0.3140
  876WN      WN 5480   7.446   2.131   8.237  0.0607 -0.0600 -0.1698
  877WN      WN 5481   7.053   1.028   7.665 -0.2221  0.0826 -0.1648
  878WN      WN 5482   6.371   6.346   6.916  0.4771  0.2644  0.0842
  879WN      WN 5483   4.287   4.356   8.226  0.4548  0.1035 -0.1222
  880WN      WN 5484   2.014   7.590   9.073  0.0712 -0.0401 -0.0245
  881WN      WN 5485   7.475   3.108   9.256  0.0391  0.0054 -0.0840
  882WN      WN 5486   6.391   2.572   8.812  0.0838  0.2755  0.0900
  883WN      WN 5487   1.039   7.350   7.706  0.0878 -0.0455  0.0516
  884WN      WN 5488   0.267   4.683   8.788  0.0185 -0.1058 -0.0816
  885WN      WN 5489   7.629   7.104   8.793  0.1129 -0.1969 -0.3939
  886WN      WN 5490   6.871   0.577   9.096  0.0754 -0.1829  0.0362
  887WN      WN 5491   1.157   0.117   8.720  0.2981  0.1757 -0.1371
  888WN      WN 5492   5.645   6.839   8.469  0.1097  0.1309  0.1976
  889WN      WN 5493   1.566   0.832   9.338  0.1100  0.0789 -0.1065
  890WN      WN 5494   6.193   3.607   7.679 -0.1008 -0.0590 -0.1820
  891WN      WN 5495   2.902   6.663   7.715  0.1406  0.1992 -0.0292
  892WN      WN 5496   5.495   7.673   7.376 -0.3476  0.1460 -0.2073
  893WN      WN 5497   0.810   0.407   9.593  0.2937 -0.0596 -0.1648
  894WN      WN 5498   2.419   6.367   8.388 -0.0243 -0.5268 -0.2500
  895WN      WN 5499   1.189   6.011   7.945  0.1226 -0.4818  0.0833
  896WN      WN 5500   6.892   3.378   8.224  0.3680 -0.1833  0.1463
  897WN      WN 5501   1.702   7.334   9.498 -0.4046 -0.1668  0.1472
  898WN      WN 5502   7.484   3.073  10.119  0.1645  0.2204  0.4470
  899WN      WN 5503   5.816   3.361   7.931 -0.1930 -0.3395 -0.0709
  900WN      WN 5504   3.429   7.315   9.317 -0.1236  0.1465  0.2442
  901WN      WN 5505   0.736   3.132   8.729 -0.1561 -0.1378  0.1930
  902WN      WN 5506   1.926   2.076   8.218 -0.2661  0.1427 -0.1682
  903WN      WN 5507   5.640   5.748   7.754 -0.0246 -0.3753  0.0809
  904WN      WN 5508   0.323   0.809   7.342 -0.4342 -0.0820 -0.0091
  905WN      WN 5509   1.100   5.713   6.984 -0.0368  0.2770  0.2833
  906WN      WN 5510   1.599   4.323   7.660  0.1038 -0.2641 -0.2486
  907WN      WN 5511   7.307   7.313   9.207 -0.0727  0.2564 -0.0129
  908WN      WN 5512   2.248   0.356   8.147 -0.0911  0.3425  0.2547
  909WN      WN 5513   7.478   0.257   7.832 -0.0824  0.1229 -0.2279
  910WN      WN 5514   6.906   0.843   8.651  0.4076  0.3509  0.0997
  911WN      WN 5515   0.924   1.747   7.303  0.0261 -0.1678 -0.1172
  912WN      WN 5516   5.693   6.985   7.520 -0.1319 -0.1156 -0.0261
  913WN      WN 5517   7.239   5.097   8.448 -0.0368  0.0690  0.2294
  914WN      WN 5518   7.500   6.142   9.228 -0.0850 -0.0870  0.1155
  915WN      WN 5519   2.400   6.811   6.695 -0.1244 -0.2200  0.3990
  916WN      WN 5520   3.005   5.545   8.572  0.2243  0.2166 -0.2351
  917WN      WN 5521   5.658   7.243   8.719 -0.2942 -0.0915  0.0445
  918WN      WN 5522   3.287   6.697   8.562 -0.1079 -0.1026  0.0988
  919WN      WN 5523   1.207   4.873   9.127  0.1613  0.3169 -0.0924
  920WN      WN 5524   2.637   4.297   9.027  0.2783  0.0607  0.1360
  921WN      WN 5525   0.136   5.557   9.433 -0.1726 -0.0403  0.0199
  922WN      WN 5526   2.947   7.143   7.408  0.0296 -0.3748  0.0593
  923WN      WN 5527   2.007   4.720   8.509  0.3554  0.2635 -0.0814
  924WN      WN 5528   5.293   4.433   7.824  0.2648  0.1607  0.0757
  925WN      WN 5529   1.122   4.471   8.806 -0.0377  0.1699 -0.0123
  926WN      WN 5530   3.011   6.089   7.764 -0.1994 -0.2380  0.0829
  927WN      WN 5531   7.119   2.134   7.900 -0.1531  0.0367 -0.0280
  928WN      WN 5532   0.831   1.826   9.050  0.0624 -0.0309 -0.1182
  929WN      WN 5533   1.091   0.668   9.979  0.4484 -0.0054  0.0252
  930WN      WN 5534   0.073   0.494   8.496 -0.0976 -0.1047  0.1136
  931WN      WN 5535   2.856   0.268   8.914  0.0950 -0.0561  0.1002
  932WN      WN 5536   2.354   0.269   8.936  0.0318  0.2850 -0.0600
  933WN      WN 5537   3.688   6.887   8.349 -0.0072 -0.2101 -0.0317
  934WN      WN 5538   3.066   5.496   7.233 -0.3242  0.1599 -0.4754
  935WN      WN 5539   0.327   0.146   7.516  0.2466  0.2672 -0.2123
  936WN      WN 5540   3.134   7.529   7.948 -0.1753 -0.0179 -0.2077
  937WN      WN 5541   0.946   3.621   8.641  0.1390 -0.2984 -0.1728
  938WN      WN 5542   1.150   5.926   9.101  0.1603 -0.1458  0.0791
  939WN      WN 5543   1.329   1.208   8.462  0.1437 -0.0055 -0.0800
  940WN      WN 5544   1.255   3.128   8.022  0.0115 -0.0620 -0.3425
  941WN      WN 5545   6.238   4.445   8.278 -0.1719 -0.2695 -0.3031
  942WN      WN 5546   6.620   7.100   7.340  0.0302 -0.0729 -0.3214
  943WN      WN 5547   0.467   7.052   9.093  0.0805 -0.0067 -0.0771
  944WN      WN 5548   0.810   0.666   7.187  0.0956  0.1543 -0.0068
  945WN      WN 5549   7.549   0.984   7.575  0.1098  0.0932 -0.1832
  946WN      WN 5550   2.810   6.089   8.229  0.1177 -0.1670 -0.2728
  947WN      WN 5551   5.266   4.144   9.518 -0.1017 -0.0098  0.0774
  948WN      WN 5552   0.243   6.988   7.733  0.2090 -0.0848 -0.2248
  949WN      WN 5553   7.127   7.547   7.959  0.2484 -0.3193  0.0481
  950WN      WN 5554   0.137   3.819   8.824 -0.0669 -0.3335 -0.1707
  951WN      WN 5555   1.191   2.519   7.300 -0.2401  0.0661 -0.1231
  952WN      WN 5556   0.897   1.160   7.766 -0.1731 -0.1362 -0.2696
  953WN      WN 5557   6.291   2.743   9.305 -0.1344  0.0978 -0.1090
  954WN      WN 5558   3.009   4.605   8.671 -0.3152 -0.2419  0.0673
  955WN      WN 5559   1.481   5.483   9.475  0.1387 -0.3237 -0.0196
  956WN      WN 5560   0.294   7.413   8.803  0.1638  0.1096  0.1414
  957WN      WN 5561   1.107   4.451   7.604 -0.4662 -0.0434 -0.3516
  958WN      WN 5562   1.343   6.325   9.823 -0.0648  0.0518  0.0511
  959WN      WN 5563   1.332   2.360   8.097 -0.0987 -0.0779 -0.2371
  960WN      WN 5564   5.239   0.000   8.583  0.0776 -0.0967 -0.1210
  961WN      WN 5565   3.973   5.278   7.613 -0.5332 -0.0144  0.2134
  962WN      WN 5566   0.759   6.550   8.400 -0.2248 -0.1226 -0.0324
  963WN      WN 5567   4.056   5.463   8.953  0.2157 -0.0408 -0.0444
  964WN      WN 5568   1.752   3.915   8.057 -0.2836 -0.1758 -0.0950
  965WN      WN 5569   0.339   2.808   8.828  0.0812 -0.0695 -0.1575
  966WN      WN 5570   6.327   0.125   8.460 -0.1527 -0.0855  0.1282
  967WN      WN 5571   6.503   5.865   8.508  0.2710 -0.3777  0.0740
  968WN      WN 5572   0.153   5.421   8.082  0.1825 -0.2051 -0.0317
  969WN      WN 5573   1.860   4.545   9.453  0.1947 -0.2063  0.0171
  970WN      WN 5574   0.315   6.614   8.106 -0.2670  0.0905  0.0282
  971WN      WN 5575   5.713   0.245   9.046  0.1101  0.1043 -0.2255
  972WN      WN 5576   5.739   2.922   8.649 -0.0426 -0.0985 -0.0727
  973WN      WN 5577   3.235   7.601   7.467  0.2440  0.1697 -0.2104
  974WN      WN 5578   7.460   4.849   8.821  0.0069  0.1549  0.3223
  975WN      WN 5579   1.216   7.263   8.672 -0.3329  0.1105  0.0164
  976WN      WN 5580   0.157   1.501   9.472  0.0776  0.1726 -0.2138
  977WN      WN 5581   3.184   0.584   9.217  0.0972  0.0517  0.1160
  978WN      WN 5582   1.992   3.512   8.954  0.0497  0.2117  0.1572
  979WN      WN 5583   3.635   7.420   7.807  0.0466  0.0790 -0.0430
  980WN      WN 5584   6.294   2.206   8.310  0.4170 -0.0748  0.2021
  981WN      WN 5585   1.377   4.443   9.230 -0.0279 -0.0652 -0.2068
  982WN      WN 5586   0.780   2.214   7.227  0.0346  0.0379  0.0693
  983WN      WN 5587   6.025   5.024   9.204 -0.2015  0.1153  0.3019
  984WN      WN 5588   6.876   7.187   8.286 -0.0206  0.1982  0.1235
  985WN      WN 5589   7.562   6.801   8.182 -0.0419 -0.0226 -0.2457
  986WN      WN 5590   7.681   4.895   8.378 -0.0192 -0.3357  0.2695
  987WN      WN 5591   7.609   1.808   7.201  0.0333 -0.0178  0.0540
  988WN      WN 5592   6.580   6.918   7.852 -0.1547  0.1270 -0.2695
  989WN      WN 5593   3.708   5.901   8.801 -0.1202 -0.2115  0.3411
  990WN      WN 5594   7.651   6.810   6.818  0.1251 -0.4787 -0.3162
  991WN      WN 5595   5.967   2.167   8.737 -0.1465 -0.1019 -0.0379
  992WN      WN 5596   7.531   5.191   9.199 -0.2106 -0.0354 -0.1376
  993WN      WN 5597   7.408   2.066   9.090 -0.0395  0.0821  0.0397
  994WN      WN 5598   5.652   0.470   8.587  0.2396 -0.0280 -0.0675
  995WN      WN 5599   1.078   0.210  10.079 -0.1565 -0.0511 -0.0908
  996WN      WN 5600   2.709   6.022   8.779 -0.0536 -0.3720  0.2694
  997WN      WN 5601   5.301   7.230   7.772  0.0751 -0.2852  0.0923
  998WN      WN 5602   4.302   6.730   8.938 -0.1564 -0.1341  0.2236
  999WN      WN 5603   3.690   5.849   8.282  0.2383  0.3059 -0.5021
 1000WN      WN 5604   1.795   5.328   7.514  0.0524  0.0668 -0.1685
 1001WN      WN 5605   4.889   5.186   7.397 -0.0112 -0.2314 -0.0998
 1002WN      WN 5606   2.820   6.531   8.678  0.0526  0.3200 -0.0249
 1003WN      WN 5607   6.834   6.191   7.196 -0.1561 -0.0817 -0.0040
 1004WN      WN 5608   4.772   6.133   7.547 -0.1232  0.0476  0.1452
 1005WN      WN 5609   6.752   4.502   9.056  0.2866 -0.1091 -0.0459
 1006WN      WN 5610   1.756   6.732   7.609 -0.0138 -0.0802  0.0718
 1007WN      WN 5611   2.306   5.720   8.835 -0.1259  0.2285  0.0506
 1008WN      WN 5612   5.953   1.367   9.460  0.0440 -0.0748  0.0259
 1009WN      WN 5613   0.480   4.763   7.595 -0.1184  0.1815  0.1338
 1010WN      WN 5614   0.975   0.582   8.624 -0.2123  0.0226  0.0558
 1011WN      WN 5615   0.332   5.075   9.142 -0.0254  0.0200 -0.0123
 1012WN      WN 5616   7.270   1.252   8.704 -0.0252 -0.0445  0.0965
 1013WN      WN 5617   7.616   0.029   8.308  0.1976 -0.0166 -0.0379
 1014WN      WN 5618   5.767   4.192   9.044 -0.1131 -0.0773 -0.2254
 1015WN      WN 5619   0.122   6.679   8.607  0.1037  0.0479 -0.0163
 1016WN      WN 5620   4.937   6.406   8.838 -0.2749  0.1422  0.0622
 1017WN      WN 5621   4.458   7.051   8.145 -0.2444 -0.0425 -0.0669
 1018WN      WN 5622   7.680   0.091   7.011 -0.0628  0.4954  0.2937
 1019WN      WN 5623   7.559   4.048   7.718 -0.2344 -0.1663 -0.1517
 1020WN      WN 5624   5.794   7.484   7.747 -0.1930  0.0011  0.4882
 1021WN      WN 5625   3.641   4.486   8.085 -0.1170  0.0213  0.0846
 1022WN      WN 5626   6.197   5.403   8.530  0.2520  0.0036 -0.0343
 1023WN      WN 5627   1.988   6.453   7.968 -0.1542  0.1920 -0.1716
 1024WN      WN 5628   4.519   5.638   8.224 -0.0751 -0.1035  0.0401
 1025WN      WN 5629   3.482   6.365   8.900  0.0580 -0.1699 -0.0238
 1026WN      WN 5630   0.725   6.056   8.813 -0.1009 -0.1690  0.0866
 1027WN      WN 5631   4.361   4.488   7.478 -0.1421  0.1495 -0.2366
 1028WN      WN 5632   2.809   4.971   8.447  0.1338 -0.2368 -0.0366
 1029WN      WN 5633   0.582   3.621   8.955  0.2702 -0.2323 -0.4567
 1030WN      WN 5634   1.716   7.158   8.433  0.0376 -0.1780 -0.0301
 1031WN      WN 5635   4.603   6.628   7.864 -0.1978  0.0246  0.0841
 1032WN      WN 5636   6.231   5.583   9.046 -0.0914 -0.1228 -0.0235
 1033WN      WN 5637   7.092   4.460   7.904 -0.1498 -0.0694  0.0813
 1034WN      WN 5638   2.620   5.495   6.915 -0.2135 -0.1064  0.0595
 1035WN      WN 5639   7.548   2.593   7.843  0.2228  0.0750 -0.2802
 1036WN      WN 5640   4.062   4.192   7.808 -0.0079 -0.3930  0.3124
 1037WN      WN 5641   3.513   0.248   7.782  0.1284  0.1927 -0.2069
 1038WN      WN 5642   5.851   5.655   7.133 -0.2416  0.0735  0.3436
 1039WN      WN 5643   5.613   5.064   9.489 -0.0598 -0.2617  0.1528
 1040WN      WN 5644   5.891   5.109   7.149  0.1070  0.3064 -0.1299
 1041WN      WN 5645   7.210   6.456   7.983  0.0703  0.0976 -0.1617
 1042WN      WN 5646   1.283   3.482   7.266  0.2678  0.0653 -0.0945
 1043WN      WN 5647   4.598   5.268   9.066  0.1454  0.0815  0.1671
 1044WN      WN 5648   2.111   7.202   8.685  0.0108 -0.0386 -0.0863
 1045WN      WN 5649   0.401   3.600   8.330 -0.0294 -0.1919  0.2279
 1046WN      WN 5650   5.238   6.057   7.693 -0.3459  0.1300  0.1207
 1047WN      WN 5651   5.974   4.827   8.104  0.0607  0.3362  0.1591
 1048WN      WN 5652   1.736   3.445   8.347  0.1072  0.0196  0.2793
 1049WN      WN 5653   7.104   7.298   7.517 -0.1994  0.3151  0.1661
 1050WN      WN 5654   7.661   4.942  10.065 -0.0370 -0.2144 -0.1710
 1051WN      WN 5655   6.719   6.385   8.878  0.1917 -0.2808 -0.0222
 1052WN      WN 5656   2.087   6.829   8.324 -0.1127  0.1680  0.4591
 1053WN      WN 5657   6.668   3.332   9.146  0.0766  0.1335 -0.0123
 1054WN      WN 5658   0.999   4.839   7.896  0.0436 -0.1597 -0.0741
 1055WN      WN 5659   5.145   0.554   8.711  0.1838 -0.0160 -0.3983
 1056WN      WN 5660   6.147   5.201   9.615  0.0331  0.1605 -0.2775
 1057WN      WN 5661   0.515   0.756   8.740  0.0438  0.0026 -0.2225
 1058WN      WN 5662   6.136   3.269   9.237  0.0369  0.0258 -0.1927
 1059WN      WN 5663   5.201   0.408   8.198 -0.0837 -0.0449  0.0119
 1060WN      WN 5664   4.262   4.920   8.943  0.1320  0.1338  0.0125
 1061WN      WN 5665   6.003   0.899   9.670 -0.1799  0.3724 -0.3485
 1062WN      WN 5666   0.777   0.229   7.360  0.0395 -0.0136  0.1063
 1063WN      WN 5667   0.150   1.946   8.526 -0.0521  0.4241  0.0584
 1064WN      WN 5668   6.960   3.924   8.373 -0.1301 -0.0569  0.2012
 1065WN      WN 5669   3.330   6.804   9.203  0.3183  0.1718 -0.1799
 1066WN      WN 5670   1.381   0.632   8.109  0.1950 -0.2202 -0.1583
 1067WN      WN 5671   3.449   0.287   8.278 -0.3565  0.1799 -0.1203
 1068WN      WN 5672   5.836   7.672   8.317  0.0416  0.3103  0.1106
 1069WN      WN 5673   0.456   0.608   9.297 -0.0677 -0.5161  0.0561
 1070WN      WN 5674   2.217   0.940   8.344  0.1359  0.0407  0.1241
 1071WN      WN 5675   2.312   5.190   9.030 -0.0427 -0.3905  0.0751
 1072WN      WN 5676   0.821   7.401   8.850  0.0623  0.0071 -0.2132
 1073WN      WN 5677   1.271   3.700   8.237 -0.0739  0.1249  0.1115
 1074WN      WN 5678   7.045   5.748   8.565  0.0591 -0.1803  0.1584
 1075WN      WN 5679   1.175   3.973   9.022  0.1143 -0.2365  0.0958
 1076WN      WN 5680   1.452   3.245   9.208  0.2691  0.3576 -0.1578
 1077WN      WN 5681   6.374   1.232   8.521 -0.0671  0.1621  0.0379
 1078WN      WN 5682   1.623   7.255   9.001  0.0537  0.2499  0.2883
 1079WN      WN 5683   6.075   5.052   7.627  0.0769 -0.0811 -0.1499
 1080WN      WN 5684   4.233   6.342   8.416 -0.2644  0.1074  0.0358
 1081WN      WN 5685   0.063   5.219   8.728 -0.0753  0.2712  0.0656
 1082WN      WN 5686   0.233   3.332   8.746  0.1789 -0.0417 -0.2347
 1083WN      WN 5687   6.143   2.185   7.463  0.0246  0.3048  0.0610
 1084WN      WN 5688   2.613   7.134   6.977 -0.1538  0.1145 -0.0646
 1085WN      WN 5689   5.680   5.316   7.551  0.2525  0.0667  0.1290
 1086WN      WN 5690   2.046   1.963   8.843  0.0015  0.1739  0.3565
 1087WN      WN 5691   5.179   5.468   7.715 -0.2257  0.2696 -0.1112
 1088WN      WN 5692   0.046   2.335   8.824 -0.0469  0.4087 -0.3317
 1089WN      WN 5693   6.886   6.118   7.776  0.3273 -0.0052  0.0057
 1090WN      WN 5694   6.504   0.139   9.027  0.1727  0.2810 -0.5569
 1091WN      WN 5695   6.785   0.324   8.673 -0.2097 -0.0874  0.1847
 1092WN      WN 5696   7.032   2.662   7.985 -0.0180  0.1965 -0.1700
 1093WN      WN 5697   1.364   0.126   8.232  0.0983  0.0281  0.0795
 1094WN      WN 5698   4.432   6.106   8.892 -0.0490 -0.0873 -0.1245
 1095WN      WN 5699   3.736   6.514   9.272  0.2681  0.1663 -0.2917
 1096WN      WN 5700   6.989   0.801   8.145 -0.3510 -0.2238 -0.0969
 1097WN      WN 5701   3.551   5.539   7.847 -0.1190  0.0049 -0.4251
 1098WN      WN 5702   2.038   7.031   9.190 -0.0238  0.1709 -0.1138
 1099WN      WN 5703   3.223   5.851   8.940  0.0800 -0.1287 -0.0553
 1100WN      WN 5704   1.884   6.742   8.845 -0.0352 -0.0762 -0.3360
 1101WN      WN 5705   6.530   3.782   9.335  0.0709 -0.0705 -0.0262
 1102WN      WN 5706   4.829   4.494   9.719 -0.0340 -0.1892 -0.0147
 1103WN      WN 5707   6.380   0.879   8.958  0.0880 -0.4506  0.1822
 1104WN      WN 5708   0.802   3.819   8.059 -0.4242  0.1725  0.1466
 1105WN      WN 5709   6.596   0.458   8.103  0.1342  0.0587  0.0809
 1106WN      WN 5710   1.221   1.610   8.798 -0.0777 -0.1319  0.0337
 1107WN      WN 5711   1.417   5.964   9.480  0.0631 -0.0549 -0.0437
 1108WN      WN 5712   0.726   2.565   8.644  0.0924 -0.1320 -0.1579
 1109WN      WN 5713   2.546   1.039   9.300  0.1548 -0.1110  0.0008
 1110WN      WN 5714   4.417   5.006   7.494 -0.0184 -0.0762  0.1390
 1111WN      WN 5715   5.942   2.547   9.060  0.2130  0.1477 -0.0633
 1112WN      WN 5716   7.522   2.770   9.729 -0.2222 -0.2463 -0.0043
 1113WN      WN 5717   7.107   3.075   8.945 -0.2061 -0.1330 -0.3184
 1114WN      WN 5718   0.303   4.421   9.280  0.0052  0.0198  0.1122
 1115WN      WN 5719   2.235   3.416   8.349  0.2956  0.1211  0.0056
 1116WN      WN 5720   0.075   3.937   8.396 -0.0084  0.0073  0.1441
 1117WN      WN 5721   1.160   7.674   7.026  0.1771 -0.1565  0.2105
 1118WN      WN 5722   3.267   5.038   8.737 -0.0829  0.0019 -0.1870
 1119WN      WN 5723   6.877   4.778   8.178  0.1315 -0.1248  0.0030
 1120WN      WN 5724   4.253   0.305   8.160  0.1898 -0.0405 -0.0547
 1121WN      WN 5725   3.929   7.223   9.116  0.1089 -0.0905  0.0933
 1122WN      WN 5726   2.541   6.757   7.359  0.2642 -0.2075 -0.2264
 1123WN      WN 5727   3.167   0.520   8.595  0.0148  0.2580 -0.0330
 1124WN      WN 5728   7.084   7.095  10.016  0.0979 -0.2806 -0.4873
 1125WN      WN 5729   1.588   2.843   8.366 -0.4031  0.3427 -0.0460
 1126WN      WN 5730   7.517   2.190   7.504  0.0623  0.0703  0.2426
 1127WN      WN 5731   6.556   7.589   9.469 -0.1177  0.1366 -0.1451
 1128WN      WN 5732   1.111   0.312   7.832 -0.0671  0.0603 -0.0166
 1129WN      WN 5733   6.444   0.948   9.880 -0.2686  0.0593  0.0344
 1130WN      WN 5734   0.619   0.567   7.726 -0.1699  0.0441 -0.0304
 1131WN      WN 5735   3.791   4.347   8.949 -0.2363  0.0962 -0.5334
 1132WN      WN 5736   7.387   5.495   8.222  0.0507  0.1406  0.3235
 1133WN      WN 5737   0.966   6.858   8.909  0.0391 -0.1094 -0.0841
 1134WN      WN 5738   6.194   1.365   8.989 -0.1144  0.0453  0.1566
 1135WN      WN 5739   4.695   6.640   7.166 -0.0009 -0.0220 -0.0419
 1136WN      WN 5740   0.444   4.764   8.180  0.3940  0.1670  0.1938
 1137WN      WN 5741   0.365   6.537   7.592 -0.3497 -0.1081  0.1359
 1138WN      WN 5742   0.131   6.099   8.807 -0.1650 -0.1634 -0.0702
 1139WN      WN 5743   6.342   3.116   7.860  0.2993 -0.1529 -0.0208
 1140WN      WN 5744   0.473   5.094   7.202  0.2339 -0.1089  0.0159
 1141WN      WN 5745   0.767   5.272   9.083 -0.2962  0.2146 -0.1192
 1142WN      WN 5746   1.238   1.210   7.398 -0.0168  0.2467  0.1933
 1143WN      WN 5747   2.154   4.318   8.315 -0.2305  0.1827  0.1078
 1144WN      WN 5748   6.334   7.294   8.121  0.0999  0.0506 -0.3665
 1145WN      WN 5749   5.848   5.527   9.393  0.3665 -0.1961  0.1597
 1146WN      WN 5750   6.402   0.568   9.526  0.5292  0.0867 -0.2085
 1147WN      WN 5751   4.983   6.356   9.874 -0.0631 -0.0885  0.4953
 1148WN      WN 5752   4.373   4.777   8.498 -0.0337 -0.0011  0.0989
 1149WN      WN 5753   0.902   1.172   8.754  0.0720  0.0583 -0.4583
 1150WN      WN 5754   0.784   3.030   7.916 -0.0178 -0.0518  0.2566
 1151WN      WN 5755   7.226   5.894   6.975  0.1334  0.0424  0.0363
 1152WN      WN 5756   1.042   5.123   9.543 -0.0291 -0.1561 -0.2099
 1153WN      WN 5757   2.228   3.970   9.045  0.3578  0.0345  0.3532
 1154WN      WN 5758   0.094   0.093   9.140 -0.2190 -0.1048  0.0856
 1155WN      WN 5759   1.762   0.477   7.451 -0.3992 -0.1512 -0.1659
 1156WN      WN 5760   5.443   6.967   9.360 -0.1735  0.0715 -0.0080
 1157WN      WN 5761   0.536   4.148   8.818 -0.0278 -0.1039 -0.4166
 1158WN      WN 5762   4.725   4.405   8.527  0.0842 -0.2459 -0.2427
 1159WN      WN 5763   7.652   3.068   8.295 -0.1214  0.0930 -0.1388
 1160WN      WN 5764   6.423   3.669   8.801 -0.0730 -0.1817 -0.0660
 1161WN      WN 5765   7.314   0.048   7.378  0.1865 -0.2254  0.1503
 1162WN      WN 5766   1.546   1.960   8.556  0.0453  0.0542  0.2215
 1163WN      WN 5767   6.826   4.884   8.686 -0.0162 -0.3931  0.1667
 1164WN      WN 5768   6.533   3.119   9.567  0.0235  0.0582 -0.1881
 1165WN      WN 5769   6.159   7.149   8.615  0.0310 -0.1383  0.0984
 1166WN      WN 5770   2.289   7.571   7.876 -0.1315  0.1759 -0.2929
 1167WN      WN 5771   1.450   1.644   8.121  0.1565 -0.4265  0.0078
 1168WN      WN 5772   7.241   2.935   7.498 -0.1165  0.0264  0.0612
 1169WN      WN 5773   7.077   7.183   8.790  0.0210  0.2145  0.1295
 1170WN      WN 5774   4.705   5.221   8.533 -0.0578  0.1396 -0.2408
 1171WN      WN 5775   5.024   4.041   7.621 -0.4911 -0.2619  0.3505
 1172WN      WN 5776   0.244   2.415   9.670 -0.1941  0.1487 -0.0078
 1173WN      WN 5777   2.127   6.987   7.234 -0.1570  0.1860 -0.1607
 1174WN      WN 5778   5.960   6.663   7.815  0.1642  0.0728  0.1071
 1175WN      WN 5779   1.205   5.382   9.089 -0.2610 -0.0774  0.0122
 1176WN      WN 5780   4.958   6.874   8.058 -0.2191 -0.1783  0.2160
 1177WN      WN 5781   7.660   3.590   8.016 -0.3258  0.0909  0.2274
 1178WN      WN 5782   7.078   2.957   8.404 -0.1209 -0.2132  0.0106
 1179WN      WN 5783   0.182   1.519   7.669  0.0294 -0.0481 -0.0215
 1180WN      WN 5784   2.327   4.950   8.193  0.1362  0.0162 -0.3541
 1181WN      WN 5785   3.380   7.202   7.132 -0.0115  0.2453  0.5631
 1182WN      WN 5786   6.560   6.314   9.391  0.1417 -0.0688 -0.2806
 1183WN      WN 5787   0.435   0.725   8.264  0.3738 -0.1381 -0.1507
 1184WN      WN 5788   7.368   1.430   7.516  0.2787  0.0635 -0.1437
 1185WN      WN 5789   2.052   5.194   8.541  0.1172 -0.2756 -0.0567
 1186WN      WN 5790   5.471   1.653   9.406  0.0239 -0.1194 -0.1397
 1187WN      WN 5791   0.553   7.032   8.545  0.2886 -0.1544 -0.3224
 1188WN      WN 5792   3.317   6.970   8.017 -0.0442  0.1842  0.4465
 1189WN      WN 5793   0.278   5.472   7.573 -0.0892  0.0602  0.2261
 1190WN      WN 5794   7.352   5.681   9.479 -0.1213  0.0957 -0.0208
 1191WN      WN 5795   3.064   5.848   9.464 -0.3536 -0.0671  0.0883
[truncated: 255,470 more chars]
