# Supplementary material for: Free energies of membrane stalk formation from a lipidomics perspective
Source: Nat Commun. 2021 Nov 15;12:6594. doi: 10.1038/s41467-021-26924-2 (PMC8593120; doi:10.1038/s41467-021-26924-2)
Supplement: Supplementary file 4 — Source Data [file 41467_2021_26924_MOESM4_ESM.zip › SI_data/Fig_S5/inner-stalk/20water-per-nm2.gro]

Membrane with PIPC DPPC POPC DPSM PAPI PAPS POPE PUPE OAPE CHOL (24 4 8 4 4 58 4 24 8 98)
 9864
    1PIPC   NC3    1   5.742   3.819   7.696  0.2219  0.1800 -0.0404
    1PIPC   PO4    2   5.775   3.736   8.164  0.4726  0.1554  0.1638
    1PIPC   GL1    3   5.681   3.209   7.969  0.0852  0.1292  0.2323
    1PIPC   GL2    4   5.626   3.334   7.720 -0.1038  0.0389 -0.0994
    1PIPC   C1A    5   5.658   2.826   7.665  0.0362 -0.0873  0.2095
    1PIPC   D2A    6   5.344   2.504   7.645 -0.0941 -0.0001  0.0227
    1PIPC   D3A    7   5.007   2.567   7.817 -0.2547 -0.0323  0.2603
    1PIPC   C4A    8   4.627   2.818   7.789 -0.0735 -0.0037 -0.6477
    1PIPC   C1B    9   5.687   3.156   7.222  0.3842  0.1802  0.1163
    1PIPC   C2B   10   5.575   2.971   6.795 -0.1629  0.0938 -0.0879
    1PIPC   C3B   11   5.247   2.902   6.556 -0.1629 -0.1112 -0.0614
    1PIPC   C4B   12   5.042   3.000   6.204 -0.1185  0.4853  0.3302
    2PIPC   NC3   13   4.946   0.798   7.746 -0.0085  0.0494  0.3057
    2PIPC   PO4   14   5.353   0.523   7.610 -0.3682  0.2691 -0.2027
    2PIPC   GL1   15   5.424   0.950   7.430 -0.0116 -0.0202  0.2445
    2PIPC   GL2   16   5.304   1.205   7.543 -0.2416  0.0210  0.0155
    2PIPC   C1A   17   5.623   1.078   7.122  0.1367  0.1533  0.0934
    2PIPC   D2A   18   5.776   1.403   6.923 -0.0942 -0.0089 -0.1462
    2PIPC   D3A   19   5.430   1.296   6.697 -0.0482  0.0426  0.0914
    2PIPC   C4A   20   5.380   1.192   6.290 -0.1805  0.2024  0.1597
    2PIPC   C1B   21   5.151   1.474   7.201  0.2223  0.3453 -0.3379
    2PIPC   C2B   22   4.996   1.618   6.827  0.2078  0.1134 -0.1680
    2PIPC   C3B   23   5.078   1.628   6.370  0.0250  0.0736  0.1668
    2PIPC   C4B   24   4.983   1.644   5.980 -0.1591  0.5455 -0.0584
    3PIPC   NC3   25   4.608   0.235   8.080 -0.0783 -0.3439  0.2722
    3PIPC   PO4   26   4.938   0.272   7.734 -0.0904  0.1616 -0.2553
    3PIPC   GL1   27   4.945   0.319   7.316 -0.1137 -0.1592  0.0710
    3PIPC   GL2   28   4.952   0.369   7.027  0.1928  0.0426  0.0944
    3PIPC   C1A   29   4.613   0.056   7.053 -0.0611 -0.1524  0.0837
    3PIPC   D2A   30   4.407  -0.261   6.738  0.2541  0.3864 -0.0322
    3PIPC   D3A   31   4.459   0.081   6.358  0.0732  0.0753 -0.0740
    3PIPC   C4A   32   4.209   0.360   6.250  0.0061 -0.0576 -0.2041
    3PIPC   C1B   33   5.068   0.315   6.646 -0.4306  0.1265  0.6376
    3PIPC   C2B   34   5.140   0.518   6.312 -0.0344  0.0051  0.0388
    3PIPC   C3B   35   5.031   0.847   5.977  0.0172 -0.1876 -0.1970
    3PIPC   C4B   36   5.283   0.844   5.637 -0.1435  0.0033  0.0607
    4PIPC   NC3   37   0.343   3.524  10.457  0.3546  0.2571 -0.2379
    4PIPC   PO4   38   0.423   3.193  10.742 -0.1039  0.5382  0.2447
    4PIPC   GL1   39   0.293   2.610  10.829 -0.1244  0.1166 -0.1157
    4PIPC   GL2   40   0.040   2.566  11.000 -0.0335 -0.2153 -0.1385
    4PIPC   C1A   41   0.539   2.447  11.214  0.0859  0.2881  0.0338
    4PIPC   D2A   42   0.541   2.532  11.685 -0.3542 -0.2490  0.0651
    4PIPC   D3A   43   0.226   2.306  11.829 -0.1042 -0.0353  0.1964
    4PIPC   C4A   44   0.089   2.243  12.191  0.0965 -0.2406 -0.1774
    4PIPC   C1B   45   0.118   2.247  11.360  0.2401  0.0784  0.0436
    4PIPC   C2B   46   0.142   1.885  11.587 -0.0033 -0.3434 -0.1311
    4PIPC   C3B   47  -0.059   1.825  11.938 -0.1501  0.2585 -0.3952
    4PIPC   C4B   48  -0.424   1.677  12.175  0.0444  0.1782  0.1462
    5PIPC   NC3   49   1.877   3.473   7.873 -0.1157 -0.3426 -0.1060
    5PIPC   PO4   50   1.901   3.045   7.943  0.3256 -0.0439 -0.2584
    5PIPC   GL1   51   2.011   2.726   7.697  0.2660 -0.1278  0.0936
    5PIPC   GL2   52   2.247   2.744   7.497 -0.1465 -0.0310  0.1646
    5PIPC   C1A   53   1.920   2.601   7.193 -0.1107  0.2536  0.1519
    5PIPC   D2A   54   2.158   2.812   6.959 -0.0823 -0.2248  0.1891
    5PIPC   D3A   55   2.110   2.636   6.592  0.0392 -0.1076  0.0208
    5PIPC   C4A   56   2.233   2.337   6.358 -0.2100 -0.0652  0.1287
    5PIPC   C1B   57   2.561   2.797   7.220  0.0483  0.1705 -0.2993
    5PIPC   C2B   58   2.964   2.808   7.024  0.1722  0.2543  0.1458
    5PIPC   C3B   59   2.996   3.229   6.950 -0.1961 -0.2021 -0.1128
    5PIPC   C4B   60   2.876   3.488   6.803  0.0505 -0.1140 -0.0493
    6PIPC   NC3   61   1.685   1.915   7.416 -0.1583 -0.1875 -0.3027
    6PIPC   PO4   62   1.649   2.078   7.876  0.0961 -0.4731 -0.1829
    6PIPC   GL1   63   2.070   2.228   7.707  0.2120 -0.1250  0.0218
    6PIPC   GL2   64   2.325   1.994   7.663  0.2567 -0.2726 -0.1216
    6PIPC   C1A   65   2.530   2.415   7.618  0.1914 -0.1493  0.1503
    6PIPC   D2A   66   2.656   2.766   7.746  0.4474 -0.0264 -0.1875
    6PIPC   D3A   67   2.953   2.645   7.467 -0.3078 -0.3100 -0.0873
    6PIPC   C4A   68   2.888   2.388   7.207 -0.1785  0.0867 -0.0610
    6PIPC   C1B   69   2.598   1.931   7.414  0.3906 -0.1923 -0.0315
    6PIPC   C2B   70   2.850   1.896   7.079  0.1110 -0.0953  0.0498
    6PIPC   C3B   71   3.200   1.771   6.729 -0.1634  0.3960 -0.1276
    6PIPC   C4B   72   3.566   1.775   6.421  0.0812 -0.4583 -0.2933
    7PIPC   NC3   73   6.398   4.496  10.183 -0.3312 -0.0747 -0.2096
    7PIPC   PO4   74   6.730   4.227  10.304 -0.0872 -0.0062 -0.0477
    7PIPC   GL1   75   6.495   4.032  10.717 -0.1621  0.0698 -0.2457
    7PIPC   GL2   76   6.552   3.821  10.918 -0.0856 -0.1654 -0.0181
    7PIPC   C1A   77   6.077   3.856  10.840 -0.0013  0.0209 -0.3612
    7PIPC   D2A   78   5.687   3.686  10.953 -0.0517 -0.0527  0.1046
    7PIPC   D3A   79   5.369   3.828  11.055 -0.4158  0.0142 -0.0265
    7PIPC   C4A   80   5.044   3.818  11.508  0.0844 -0.0719  0.1378
    7PIPC   C1B   81   6.352   3.986  11.283  0.0869  0.2076  0.1228
    7PIPC   C2B   82   6.071   4.244  11.485  0.0277 -0.1245 -0.1746
    7PIPC   C3B   83   6.028   4.525  11.882 -0.0934  0.0081  0.1678
    7PIPC   C4B   84   6.283   4.731  12.198 -0.1377 -0.1230 -0.1349
    8PIPC   NC3   85   6.657   1.025   7.322  0.0566  0.1744  0.0789
    8PIPC   PO4   86   6.365   0.615   7.350 -0.1551  0.1004  0.1834
    8PIPC   GL1   87   6.266   0.448   6.891 -0.0979 -0.2976 -0.1179
    8PIPC   GL2   88   5.920   0.434   6.753 -0.0017  0.1751  0.0082
    8PIPC   C1A   89   6.378   0.457   6.463  0.1097  0.0601 -0.0321
    8PIPC   D2A   90   6.582   0.375   6.070  0.4625  0.2265  0.0883
    8PIPC   D3A   91   6.623   0.118   5.681  0.1102  0.1297 -0.2166
    8PIPC   C4A   92   6.569  -0.283   5.873 -0.0999 -0.0379 -0.2110
    8PIPC   C1B   93   5.853   0.426   6.348 -0.0427  0.0892 -0.1214
    8PIPC   C2B   94   6.059   0.487   5.965 -0.4860 -0.1122  0.1490
    8PIPC   C3B   95   6.213   0.589   5.605  0.1064  0.1665 -0.1187
    8PIPC   C4B   96   6.387   0.374   5.198 -0.1520  0.0132 -0.1632
    9PIPC   NC3   97   2.550   1.132   8.285  0.0499 -0.2272  0.0672
    9PIPC   PO4   98   2.932   1.027   8.079  0.2026 -0.1614  0.1838
    9PIPC   GL1   99   3.250   1.219   7.773  0.2448 -0.1486 -0.2673
    9PIPC   GL2  100   3.350   1.101   7.520 -0.0193 -0.0414 -0.0462
    9PIPC   C1A  101   3.421   1.602   7.605  0.0262  0.1278  0.0481
    9PIPC   D2A  102   3.432   1.822   7.118 -0.0621  0.3670  0.2391
    9PIPC   D3A  103   3.190   2.223   6.843  0.2444  0.0120 -0.0936
    9PIPC   C4A  104   3.434   2.594   6.632  0.1198 -0.1523 -0.0083
    9PIPC   C1B  105   3.593   1.311   7.202  0.0563 -0.0227 -0.1737
    9PIPC   C2B  106   3.723   1.550   6.856 -0.0772  0.1818 -0.2580
    9PIPC   C3B  107   3.995   1.657   6.621 -0.0980 -0.1129 -0.2781
    9PIPC   C4B  108   4.465   1.850   6.713  0.0896  0.1727  0.0515
   10PIPC   NC3  109   5.539   4.764   7.106  0.0963  0.1292 -0.2000
   10PIPC   PO4  110   5.297   5.137   7.131  0.2388  0.0634 -0.0584
   10PIPC   GL1  111   5.328   4.945   6.708 -0.1854  0.2545  0.0281
   10PIPC   GL2  112   5.371   5.233   6.613  0.0161 -0.0549  0.1238
   10PIPC   C1A  113   5.205   4.713   6.323 -0.1390  0.1180 -0.4829
   10PIPC   D2A  114   4.920   4.516   6.083 -0.1224  0.2208  0.2307
   10PIPC   D3A  115   4.524   4.529   5.933  0.0294 -0.0566  0.0142
   10PIPC   C4A  116   4.303   4.981   6.144 -0.3439  0.0085 -0.0973
   10PIPC   C1B  117   5.175   5.311   6.239 -0.3389 -0.1792  0.0806
   10PIPC   C2B  118   5.201   5.267   5.816 -0.0198  0.2093  0.2367
   10PIPC   C3B  119   5.302   5.182   5.362  0.5210 -0.1708 -0.4262
   10PIPC   C4B  120   5.076   5.243   5.198  0.0427 -0.1243 -0.0094
   11PIPC   NC3  121   3.220   5.664   7.895 -0.0042  0.1348  0.2025
   11PIPC   PO4  122   2.758   5.629   7.723  0.1036  0.2479  0.2410
   11PIPC   GL1  123   3.020   5.592   7.376  0.1392  0.1247  0.2672
   11PIPC   GL2  124   2.771   5.439   7.208 -0.1188 -0.1325  0.0341
   11PIPC   C1A  125   3.345   5.614   7.005 -0.0376  0.1113 -0.3158
   11PIPC   D2A  126   3.711   5.503   6.812  0.0791 -0.0731 -0.2483
   11PIPC   D3A  127   3.716   5.829   6.612  0.0433 -0.2854 -0.1535
   11PIPC   C4A  128   3.977   5.903   6.193  0.1164  0.0111 -0.2451
   11PIPC   C1B  129   2.795   5.748   6.894  0.1931  0.1552 -0.0580
   11PIPC   C2B  130   2.851   5.814   6.465 -0.0603  0.0709 -0.0909
   11PIPC   C3B  131   2.923   5.686   6.163  0.1059  0.0449 -0.1874
   11PIPC   C4B  132   3.187   5.363   6.021  0.0625  0.0795 -0.0539
   12PIPC   NC3  133   1.126   0.904   7.779  0.2567 -0.0917 -0.4347
   12PIPC   PO4  134   1.238   1.270   7.436  0.0065  0.0825 -0.1155
   12PIPC   GL1  135   1.449   1.133   7.132  0.1317  0.2980  0.1812
   12PIPC   GL2  136   1.603   1.503   7.134  0.0001 -0.1287 -0.1495
   12PIPC   C1A  137   1.682   1.092   6.761 -0.2196 -0.1076  0.2062
   12PIPC   D2A  138   1.931   0.829   6.731  0.2046 -0.0597  0.0071
   12PIPC   D3A  139   1.955   0.569   6.395  0.1875  0.0892  0.1289
   12PIPC   C4A  140   2.036   0.616   5.928 -0.1461  0.3975 -0.0150
   12PIPC   C1B  141   1.850   1.611   6.790 -0.0411  0.0157 -0.4117
   12PIPC   C2B  142   1.759   1.520   6.529 -0.0465  0.2073  0.2340
   12PIPC   C3B  143   1.865   1.501   5.992 -0.2067  0.0547  0.0171
   12PIPC   C4B  144   1.675   1.622   5.632  0.0283  0.1230 -0.0364
   13PIPC   NC3  145   5.896   3.552   3.694  0.3536 -0.0805  0.1536
   13PIPC   PO4  146   5.538   3.580   3.918  0.0781  0.1648  0.1856
   13PIPC   GL1  147   5.919   3.471   4.198 -0.1508 -0.0730  0.3028
   13PIPC   GL2  148   6.295   3.475   4.042  0.0567 -0.2549  0.0765
   13PIPC   C1A  149   6.151   3.603   4.615 -0.0750 -0.0282  0.7431
   13PIPC   D2A  150   6.313   3.631   5.020 -0.2440  0.0684  0.0401
   13PIPC   D3A  151   6.238   4.070   5.223 -0.0323 -0.4578  0.2480
   13PIPC   C4A  152   6.386   4.179   5.594  0.2197 -0.2644  0.1106
   13PIPC   C1B  153   6.559   3.364   4.381  0.0466  0.0345  0.1471
   13PIPC   C2B  154   6.653   3.151   4.780 -0.1113 -0.1296  0.1700
   13PIPC   C3B  155   6.629   3.306   5.267  0.1453 -0.1244  0.0741
   13PIPC   C4B  156   6.502   3.691   5.520  0.0467 -0.1868  0.2605
   14PIPC   NC3  157   6.808   1.662   3.867  0.0872 -0.2362  0.1753
   14PIPC   PO4  158   6.978   1.277   4.031  0.0922  0.1234 -0.0907
   14PIPC   GL1  159   7.187   1.537   4.206 -0.0411  0.0168 -0.0471
   14PIPC   GL2  160   7.088   1.851   4.300 -0.1047  0.2320 -0.1105
   14PIPC   C1A  161   7.552   1.635   4.419  0.0444  0.0067  0.0633
   14PIPC   D2A  162   7.743   1.824   4.511  0.1100 -0.1923 -0.0115
   14PIPC   D3A  163   8.128   1.733   4.635 -0.2450 -0.1658 -0.0487
   14PIPC   C4A  164   8.173   1.973   4.970 -0.0281  0.1500  0.0673
   14PIPC   C1B  165   7.271   1.918   4.714 -0.1009  0.2892 -0.1504
   14PIPC   C2B  166   7.663   1.904   4.995 -0.1715 -0.1979 -0.0586
   14PIPC   C3B  167   7.871   1.803   5.402 -0.2567  0.0661 -0.2062
   14PIPC   C4B  168   8.016   1.555   5.645  0.1407  0.1273  0.2749
   15PIPC   NC3  169   2.837   4.733   3.960  0.2028 -0.1598 -0.0032
   15PIPC   PO4  170   2.443   4.543   3.856  0.1320 -0.0670 -0.0625
   15PIPC   GL1  171   2.151   4.790   4.040 -0.0144 -0.0420  0.0081
   15PIPC   GL2  172   2.045   4.616   4.312  0.2472 -0.0755  0.2552
   15PIPC   C1A  173   2.161   5.129   4.334  0.0498 -0.1246  0.2281
   15PIPC   D2A  174   1.963   5.314   4.707 -0.1265 -0.1720  0.0816
   15PIPC   D3A  175   2.225   5.100   4.944 -0.0667 -0.1733 -0.0326
   15PIPC   C4A  176   2.601   5.317   5.160 -0.3210 -0.1866 -0.1028
   15PIPC   C1B  177   1.956   4.541   4.748  0.3346  0.0262 -0.1848
   15PIPC   C2B  178   2.165   4.631   5.118  0.2764 -0.1060  0.0840
   15PIPC   C3B  179   2.413   4.451   5.481 -0.1277 -0.0631  0.0984
   15PIPC   C4B  180   2.420   4.091   5.811 -0.1056 -0.0046  0.0200
   16PIPC   NC3  181   1.285   0.622   3.746  0.2329  0.3772  0.0479
   16PIPC   PO4  182   0.857   0.731   3.691 -0.0606  0.0050 -0.1577
   16PIPC   GL1  183   0.853   0.687   4.077  0.1252 -0.5833 -0.1445
   16PIPC   GL2  184   0.840   0.324   4.057 -0.1771  0.2235  0.2582
   16PIPC   C1A  185   0.930   0.884   4.435  0.0362  0.0877 -0.2417
   16PIPC   D2A  186   0.687   0.847   4.790 -0.2678  0.1369 -0.2301
   16PIPC   D3A  187   0.996   0.863   5.176 -0.1359 -0.1361 -0.1189
   16PIPC   C4A  188   1.177   0.553   5.108  0.1846 -0.0623  0.0963
   16PIPC   C1B  189   0.588   0.361   4.349  0.1775 -0.1125  0.0328
   16PIPC   C2B  190   0.444   0.429   4.679  0.1176  0.1631  0.0812
   16PIPC   C3B  191   0.164   0.295   4.962 -0.2564 -0.0773 -0.0026
   16PIPC   C4B  192  -0.060   0.506   5.344 -0.0199  0.1530 -0.1702
   17PIPC   NC3  193   3.049   7.130   3.348 -0.2381  0.1768 -0.3177
   17PIPC   PO4  194   3.178   7.226   3.681 -0.3076  0.0697  0.1391
   17PIPC   GL1  195   3.082   7.502   4.145 -0.0096 -0.0968  0.1563
   17PIPC   GL2  196   2.926   7.616   4.233  0.0492  0.1469  0.1254
   17PIPC   C1A  197   3.300   7.288   4.490 -0.0007  0.3802  0.2100
   17PIPC   D2A  198   3.403   6.952   4.783  0.1233 -0.1116  0.1077
   17PIPC   D3A  199   3.893   6.890   4.895 -0.0023 -0.0563  0.2850
   17PIPC   C4A  200   3.948   6.864   5.337  0.2144  0.2552 -0.0071
   17PIPC   C1B  201   2.669   7.775   4.520 -0.0060  0.0764  0.0998
   17PIPC   C2B  202   2.658   7.910   4.777  0.0805  0.0748  0.0374
   17PIPC   C3B  203   2.481   7.848   5.194 -0.0608 -0.0504 -0.0501
   17PIPC   C4B  204   2.295   7.528   5.443  0.0013  0.0292 -0.0213
   18PIPC   NC3  205   6.944   7.660   2.984 -0.0541  0.0281  0.0028
   18PIPC   PO4  206   7.043   7.216   2.967 -0.1414 -0.2281 -0.1631
   18PIPC   GL1  207   6.942   7.023   3.381 -0.0905  0.4024  0.0297
   18PIPC   GL2  208   6.605   7.096   3.500  0.1222 -0.0634  0.1096
   18PIPC   C1A  209   7.168   6.722   3.839 -0.1940  0.1425 -0.1775
   18PIPC   D2A  210   7.283   6.346   4.078  0.3272  0.0752 -0.0320
   18PIPC   D3A  211   7.666   6.098   4.173  0.0963  0.2691  0.0416
   18PIPC   C4A  212   7.773   6.016   4.582 -0.1070  0.1354  0.1143
   18PIPC   C1B  213   6.648   6.824   3.746 -0.0394  0.2440 -0.3583
   18PIPC   C2B  214   6.764   6.557   4.132 -0.0515 -0.0506 -0.0785
   18PIPC   C3B  215   6.947   6.428   4.568 -0.1140  0.1300 -0.1814
   18PIPC   C4B  216   6.934   6.056   4.800 -0.0159 -0.1066  0.2047
   19PIPC   NC3  217   2.989   2.008   3.045  0.0628  0.0913  0.2579
   19PIPC   PO4  218   2.834   2.058   3.485 -0.2050  0.0845  0.2816
   19PIPC   GL1  219   2.656   2.062   3.870  0.1007 -0.1854 -0.2427
   19PIPC   GL2  220   2.640   2.371   4.126  0.0153 -0.0510  0.4296
   19PIPC   C1A  221   2.453   1.990   4.396 -0.6235 -0.2536 -0.0134
   19PIPC   D2A  222   2.449   1.760   4.751  0.0347  0.2749  0.0611
   19PIPC   D3A  223   2.499   2.027   5.026  0.0920  0.0223 -0.3287
   19PIPC   C4A  224   2.352   2.045   5.387  0.1971  0.1407  0.1253
   19PIPC   C1B  225   2.720   2.458   4.534 -0.1014 -0.0344  0.0753
   19PIPC   C2B  226   2.785   2.448   4.902 -0.0838 -0.0506 -0.1864
   19PIPC   C3B  227   2.748   2.348   5.405 -0.0747  0.0212  0.0787
   19PIPC   C4B  228   2.850   2.034   5.717  0.1874 -0.1815 -0.1061
   20PIPC   NC3  229   3.486   7.601   3.803 -0.4137  0.0201 -0.0239
   20PIPC   PO4  230   3.665   8.079   3.873  0.1154  0.0993  0.2106
   20PIPC   GL1  231   3.678   7.888   4.201  0.0355  0.1274 -0.1502
   20PIPC   GL2  232   3.390   7.893   4.230  0.3896 -0.0309  0.0360
   20PIPC   C1A  233   3.700   7.588   4.500  0.2333  0.4143  0.0086
   20PIPC   D2A  234   3.715   7.482   4.881 -0.3163 -0.1330 -0.0873
   20PIPC   D3A  235   3.482   7.325   5.225  0.1534 -0.0263 -0.2673
   20PIPC   C4A  236   3.599   7.132   5.571  0.2348  0.2752 -0.1680
   20PIPC   C1B  237   3.187   7.743   4.605  0.1652  0.2376  0.2948
   20PIPC   C2B  238   3.049   7.625   4.898 -0.0501 -0.1748  0.1197
   20PIPC   C3B  239   3.183   7.729   5.201  0.0320  0.1874  0.2065
   20PIPC   C4B  240   3.083   7.623   5.678  0.2150 -0.1105  0.0329
   21PIPC   NC3  241   7.014   6.082   2.784 -0.0752 -0.0446  0.1094
   21PIPC   PO4  242   6.683   6.371   2.877 -0.1609  0.0892 -0.0826
   21PIPC   GL1  243   6.428   6.448   3.320  0.0313 -0.4560 -0.1180
   21PIPC   GL2  244   6.727   6.488   3.413  0.1052 -0.1685  0.0040
   21PIPC   C1A  245   6.342   6.387   3.768 -0.0605  0.2936  0.1620
   21PIPC   D2A  246   6.465   6.004   4.127 -0.0563  0.0535 -0.1818
   21PIPC   D3A  247   6.514   6.223   4.448 -0.1174  0.1053 -0.4033
   21PIPC   C4A  248   6.423   5.925   4.918 -0.2879  0.2941  0.2513
   21PIPC   C1B  249   6.812   6.159   3.812 -0.1153 -0.0672  0.2316
   21PIPC   C2B  250   6.961   6.037   4.274 -0.1734 -0.1320 -0.2480
   21PIPC   C3B  251   7.283   5.798   4.553  0.0088 -0.4028  0.0279
   21PIPC   C4B  252   7.367   5.891   5.006 -0.2055  0.2354 -0.1744
   22PIPC   NC3  253   4.017   2.361   4.185  0.0363  0.1948  0.1656
   22PIPC   PO4  254   4.257   1.967   4.292  0.1061  0.1947 -0.0841
   22PIPC   GL1  255   4.101   1.782   4.696 -0.2619 -0.0376  0.2624
   22PIPC   GL2  256   3.892   1.545   4.635 -0.3344 -0.0433 -0.0514
   22PIPC   C1A  257   4.005   1.760   5.147 -0.0914 -0.2740 -0.0992
   22PIPC   D2A  258   3.997   1.604   5.617 -0.1516 -0.1629 -0.2274
   22PIPC   D3A  259   4.469   1.600   5.758  0.5629  0.1496  0.0718
   22PIPC   C4A  260   4.742   1.523   5.510  0.1217  0.2691 -0.2686
   22PIPC   C1B  261   3.739   1.375   4.932 -0.0275 -0.0563  0.0415
   22PIPC   C2B  262   3.567   0.983   4.988  0.2575  0.2004  0.0479
   22PIPC   C3B  263   3.661   0.866   5.348 -0.0767  0.2613  0.1438
   22PIPC   C4B  264   3.914   0.659   5.535  0.2028 -0.0183  0.1309
   23PIPC   NC3  265   6.221   2.750   3.665 -0.0458 -0.0268 -0.0081
   23PIPC   PO4  266   6.607   2.770   3.503  0.2733 -0.3551 -0.0506
   23PIPC   GL1  267   6.577   2.928   4.015  0.0883 -0.2226 -0.1483
   23PIPC   GL2  268   6.787   2.795   3.982 -0.2250  0.3501 -0.3473
   23PIPC   C1A  269   6.944   3.095   4.333 -0.0258 -0.1756  0.0541
   23PIPC   D2A  270   7.249   3.231   4.611  0.3485 -0.0950 -0.1175
   23PIPC   D3A  271   7.164   3.180   5.129  0.1833  0.1926 -0.2048
   23PIPC   C4A  272   7.305   3.030   5.507 -0.2151 -0.2315 -0.2770
   23PIPC   C1B  273   6.749   2.666   4.505  0.0703 -0.0928 -0.4127
   23PIPC   C2B  274   6.926   2.743   4.992 -0.3244  0.1426  0.0266
   23PIPC   C3B  275   6.901   2.861   5.372  0.1289  0.1088 -0.0561
   23PIPC   C4B  276   6.712   2.988   5.693 -0.1075 -0.1267 -0.2181
   24PIPC   NC3  277   5.656   5.090   2.551  0.0435  0.0746 -0.0050
   24PIPC   PO4  278   6.131   5.233   2.503 -0.0751  0.0116 -0.0536
   24PIPC   GL1  279   6.260   5.322   2.928 -0.2369  0.2530 -0.1403
   24PIPC   GL2  280   5.973   5.453   3.078  0.2500  0.1918  0.0804
   24PIPC   C1A  281   6.432   5.616   3.182 -0.1935 -0.4123 -0.2754
   24PIPC   D2A  282   6.428   5.969   3.477 -0.0162  0.0965 -0.1943
   24PIPC   D3A  283   6.719   5.710   3.618 -0.2268  0.2215  0.1173
   24PIPC   C4A  284   6.698   5.563   4.028 -0.2964 -0.1458 -0.0221
   24PIPC   C1B  285   6.022   5.490   3.446 -0.0079  0.3288  0.0802
   24PIPC   C2B  286   6.223   5.473   3.851  0.0270  0.1357 -0.0465
   24PIPC   C3B  287   6.309   5.588   4.263 -0.0384  0.2734 -0.1519
   24PIPC   C4B  288   6.679   5.723   4.506 -0.0819  0.0850 -0.1198
   25DPPC   NC3  289   4.505   4.134   7.760  0.2932 -0.4015  0.0257
   25DPPC   PO4  290   4.478   4.465   7.276 -0.0084  0.1149  0.2054
   25DPPC   GL1  291   4.311   4.064   7.208 -0.1198  0.1388  0.1100
   25DPPC   GL2  292   4.122   4.177   6.960 -0.0658  0.2219 -0.0205
   25DPPC   C1A  293   4.402   3.618   7.185  0.2460  0.0596 -0.0839
   25DPPC   C2A  294   4.259   3.343   7.000 -0.1462 -0.3073  0.2799
   25DPPC   C3A  295   4.296   3.013   6.700 -0.1345 -0.1162 -0.1834
   25DPPC   C4A  296   4.394   2.671   6.893  0.1812  0.0322 -0.0633
   25DPPC   C1B  297   4.133   4.030   6.510 -0.2731  0.0651 -0.1081
   25DPPC   C2B  298   4.195   3.848   6.110 -0.1317  0.1848  0.1829
   25DPPC   C3B  299   4.019   3.744   5.735 -0.1413  0.0059 -0.3170
   25DPPC   C4B  300   3.977   3.781   5.333 -0.2067 -0.1594 -0.0409
   26DPPC   NC3  301   5.519   6.083   7.099  0.2145  0.0507 -0.2182
   26DPPC   PO4  302   5.927   5.975   7.024 -0.1548 -0.1281  0.2132
   26DPPC   GL1  303   5.650   5.941   6.637 -0.0805  0.1707  0.0577
   26DPPC   GL2  304   5.378   5.787   6.690  0.1277 -0.3434 -0.0426
   26DPPC   C1A  305   5.605   6.108   6.196 -0.0358  0.0604  0.0899
   26DPPC   C2A  306   5.378   6.217   5.828  0.1788 -0.0006  0.3977
   26DPPC   C3A  307   5.499   6.210   5.405  0.1534  0.0491 -0.1309
   26DPPC   C4A  308   5.607   5.950   5.052  0.1977 -0.0981  0.0257
   26DPPC   C1B  309   5.151   5.816   6.261  0.0558 -0.2123  0.0736
   26DPPC   C2B  310   4.930   5.687   5.875 -0.0356 -0.0737 -0.1504
   26DPPC   C3B  311   4.809   5.740   5.479 -0.1743  0.3036  0.3159
   26DPPC   C4B  312   4.639   6.003   5.172 -0.0736  0.5412  0.0472
   27DPPC   NC3  313   4.175   3.404   3.726 -0.0712  0.0755 -0.2688
   27DPPC   PO4  314   3.796   3.204   3.893 -0.3676 -0.3223 -0.0453
   27DPPC   GL1  315   3.779   3.416   4.196  0.0657 -0.3019 -0.1466
   27DPPC   GL2  316   3.550   3.657   4.376  0.0991 -0.3707  0.2439
   27DPPC   C1A  317   4.020   3.518   4.551  0.0004 -0.2406  0.2068
   27DPPC   C2A  318   4.170   3.530   4.937 -0.2252 -0.0173  0.0950
   27DPPC   C3A  319   4.480   3.793   5.218  0.0707 -0.2081 -0.1781
   27DPPC   C4A  320   4.545   3.986   5.635 -0.0058 -0.1367  0.0654
   27DPPC   C1B  321   3.649   3.703   4.847 -0.1109 -0.1991  0.0445
   27DPPC   C2B  322   3.573   3.579   5.364 -0.0246  0.1451  0.3038
   27DPPC   C3B  323   3.331   3.474   5.812  0.3266  0.0194 -0.1183
   27DPPC   C4B  324   2.903   3.237   5.880 -0.0720 -0.0993 -0.1443
   28DPPC   NC3  325   1.007   2.923   3.370  0.0118 -0.0760  0.0284
   28DPPC   PO4  326   1.273   3.030   3.764  0.2327 -0.2120  0.5197
   28DPPC   GL1  327   1.329   2.807   4.121  0.3183  0.0651  0.1165
   28DPPC   GL2  328   1.561   2.531   4.202 -0.1806  0.1655  0.2168
   28DPPC   C1A  329   1.267   2.709   4.610  0.0924 -0.2545 -0.2780
   28DPPC   C2A  330   1.300   2.842   5.032  0.2428  0.0392  0.0694
   28DPPC   C3A  331   1.249   2.697   5.502  0.3920 -0.0770  0.1947
   28DPPC   C4A  332   1.209   2.454   5.880  0.1300 -0.0933  0.0567
   28DPPC   C1B  333   1.582   2.289   4.585  0.3416 -0.4011  0.0912
   28DPPC   C2B  334   1.407   2.364   5.033  0.1019  0.0716  0.0219
   28DPPC   C3B  335   1.011   2.324   5.237  0.1928 -0.0632 -0.0647
   28DPPC   C4B  336   0.781   2.517   5.621  0.3633  0.0868  0.2854
   29POPC   NC3  337   1.877   4.607   7.291 -0.2652  0.1035 -0.1900
   29POPC   PO4  338   1.953   4.257   7.468 -0.1574 -0.4226  0.1061
   29POPC   GL1  339   2.104   4.184   7.018 -0.0183  0.0338  0.2850
   29POPC   GL2  340   1.846   4.342   6.843 -0.1414 -0.1475  0.1364
   29POPC   C1A  341   2.309   3.832   6.867 -0.0815 -0.0054 -0.0535
   29POPC   D2A  342   2.478   3.855   6.479  0.2991 -0.0926 -0.3981
   29POPC   C3A  343   2.664   3.589   6.264 -0.1270 -0.1088  0.1450
   29POPC   C4A  344   3.089   3.532   6.276 -0.2706 -0.1119  0.0267
   29POPC   C1B  345   2.086   4.329   6.479 -0.0426  0.2317  0.1156
   29POPC   C2B  346   2.005   4.273   6.021 -0.0544 -0.0608  0.2744
   29POPC   C3B  347   1.933   4.200   5.537  0.0020 -0.0896  0.1476
   29POPC   C4B  348   2.084   4.172   5.061 -0.1878 -0.3381 -0.0585
   30POPC   NC3  349   1.255   3.653   7.633  0.1445 -0.1939 -0.1751
   30POPC   PO4  350   0.998   3.673   7.301  0.1776  0.1028  0.1060
   30POPC   GL1  351   1.013   3.597   6.915  0.0439  0.2079  0.3082
   30POPC   GL2  352   1.025   4.019   6.843 -0.1558  0.0942  0.0791
   30POPC   C1A  353   0.774   3.453   6.515  0.1034  0.0808  0.0061
   30POPC   D2A  354   0.841   3.244   6.224 -0.3428 -0.0490 -0.0317
   30POPC   C3A  355   1.239   3.186   6.039 -0.2173  0.2368  0.1188
   30POPC   C4A  356   1.634   2.911   5.957  0.0604  0.1488  0.0483
   30POPC   C1B  357   1.065   3.869   6.465  0.0067  0.0746  0.0292
   30POPC   C2B  358   1.008   3.685   6.038  0.2594 -0.0768  0.3079
   30POPC   C3B  359   0.796   3.651   5.596 -0.2024 -0.0770 -0.0530
   30POPC   C4B  360   0.687   3.872   5.391  0.0321 -0.1616  0.0228
   31POPC   NC3  361   2.454   7.202   7.380 -0.0192 -0.1620  0.0045
   31POPC   PO4  362   2.864   6.970   7.423  0.3227 -0.0784  0.0061
   31POPC   GL1  363   2.973   6.545   7.066 -0.0025  0.1280  0.2886
   31POPC   GL2  364   2.937   6.254   7.157 -0.0066  0.0621 -0.1756
   31POPC   C1A  365   3.239   6.563   6.730 -0.1299 -0.3006  0.0025
   31POPC   D2A  366   3.418   6.555   6.329 -0.0361 -0.1005  0.0795
   31POPC   C3A  367   3.243   6.730   5.987  0.2410 -0.1483  0.1066
   31POPC   C4A  368   3.128   7.136   5.760  0.1072 -0.3407 -0.2672
   31POPC   C1B  369   3.143   6.066   6.784  0.0323  0.0652 -0.2193
   31POPC   C2B  370   3.350   6.025   6.318  0.2626 -0.1512  0.1803
   31POPC   C3B  371   3.596   6.226   6.054 -0.1356 -0.0028 -0.1973
   31POPC   C4B  372   3.869   5.982   5.743  0.3135  0.1351  0.0210
   32POPC   NC3  373   6.425   5.027   7.024 -0.1148 -0.0257  0.0308
   32POPC   PO4  374   6.020   5.074   7.193  0.3136  0.0671  0.1078
   32POPC   GL1  375   5.884   4.948   6.816  0.0388 -0.0305  0.2329
   32POPC   GL2  376   6.086   4.830   6.703  0.2305  0.2008  0.0424
   32POPC   C1A  377   5.726   5.000   6.339  0.1987  0.2149 -0.2010
   32POPC   D2A  378   5.500   4.898   6.003  0.0326  0.2152  0.2800
   32POPC   C3A  379   5.745   5.157   5.678  0.2110  0.2859  0.2260
   32POPC   C4A  380   6.102   5.000   5.447  0.2712  0.0095  0.2269
   32POPC   C1B  381   6.002   4.588   6.321 -0.2154 -0.0009 -0.0289
   32POPC   C2B  382   5.980   4.698   5.916  0.1707 -0.1227  0.3211
   32POPC   C3B  383   6.046   4.513   5.445 -0.5328  0.2995  0.2413
   32POPC   C4B  384   6.129   4.611   5.112 -0.0689  0.1881  0.1681
   33POPC   NC3  385   0.663   6.467   3.262  0.0256 -0.1745 -0.2066
   33POPC   PO4  386   0.760   6.835   3.662 -0.0022 -0.0694  0.1726
   33POPC   GL1  387   0.811   6.541   3.974 -0.1377 -0.2352  0.3226
   33POPC   GL2  388   1.090   6.262   3.907  0.2125  0.1107 -0.1372
   33POPC   C1A  389   0.786   6.220   4.331  0.0105  0.0130  0.1269
   33POPC   D2A  390   0.592   6.034   4.727 -0.0060  0.1478  0.0592
   33POPC   C3A  391   0.445   6.036   5.179  0.1944  0.0036 -0.0620
   33POPC   C4A  392   0.333   6.293   5.538  0.3192  0.0065  0.1360
   33POPC   C1B  393   1.283   6.071   4.326  0.4343 -0.2414  0.1283
   33POPC   C2B  394   1.163   6.069   4.774  0.1951  0.0157 -0.2341
   33POPC   C3B  395   1.046   5.936   5.201  0.2744 -0.0504 -0.1966
   33POPC   C4B  396   0.879   5.990   5.607  0.2667  0.3434 -0.2993
   34POPC   NC3  397   2.184   0.375   3.539 -0.4357  0.2416  0.1599
   34POPC   PO4  398   2.637   0.242   3.844 -0.0705 -0.2878 -0.0076
   34POPC   GL1  399   2.321  -0.000   3.922 -0.0921 -0.3082 -0.0232
   34POPC   GL2  400   2.049   0.177   3.968 -0.1635 -0.1124 -0.0123
   34POPC   C1A  401   2.180  -0.037   4.408 -0.0185  0.0485 -0.2443
   34POPC   D2A  402   1.802   0.285   4.665  0.1285  0.1233  0.2309
   34POPC   C3A  403   1.590   0.261   5.034 -0.0643 -0.0475 -0.3946
   34POPC   C4A  404   1.864   0.091   5.428 -0.0694 -0.1742  0.5006
   34POPC   C1B  405   2.068   0.464   4.301  0.0494 -0.1083 -0.1898
   34POPC   C2B  406   2.225   0.581   4.696 -0.1409 -0.0781  0.2309
   34POPC   C3B  407   2.105   0.501   5.126  0.0777  0.1518 -0.2108
   34POPC   C4B  408   2.231   0.415   5.526 -0.0695 -0.1371 -0.1981
   35POPC   NC3  409   4.506   2.607   4.173  0.2327  0.4473 -0.2399
   35POPC   PO4  410   4.999   2.557   4.139  0.0330  0.0256  0.3179
   35POPC   GL1  411   4.915   2.606   4.586 -0.1986 -0.1479  0.2752
   35POPC   GL2  412   4.872   2.359   4.717  0.0652 -0.0909 -0.1080
   35POPC   C1A  413   4.981   2.828   4.966 -0.2153 -0.0228 -0.0448
   35POPC   D2A  414   5.046   2.861   5.326  0.0351  0.1363  0.1245
   35POPC   C3A  415   5.167   3.117   5.721 -0.0150  0.0235  0.0959
   35POPC   C4A  416   5.052   3.481   6.065 -0.0310 -0.0523 -0.2608
   35POPC   C1B  417   4.839   2.385   5.222 -0.2416 -0.2391  0.0261
   35POPC   C2B  418   4.809   2.445   5.617 -0.0629 -0.0157 -0.2612
   35POPC   C3B  419   5.048   2.655   5.755 -0.0780  0.2450 -0.0791
   35POPC   C4B  420   5.422   2.747   5.920 -0.0595  0.6072 -0.1293
   36POPC   NC3  421   3.206   5.622   3.781 -0.0545 -0.0026 -0.0688
   36POPC   PO4  422   3.647   5.668   3.885  0.0819 -0.1855 -0.0819
   36POPC   GL1  423   3.670   5.615   4.340 -0.1498  0.0033 -0.2080
   36POPC   GL2  424   3.394   5.445   4.290 -0.2757 -0.1400 -0.0385
   36POPC   C1A  425   3.764   5.801   4.733 -0.1143  0.0590  0.1938
   36POPC   D2A  426   4.093   5.930   4.928 -0.0731 -0.2110 -0.1471
   36POPC   C3A  427   4.315   6.337   4.836 -0.5102  0.2942  0.1183
   36POPC   C4A  428   4.339   6.768   5.070  0.0528  0.0778  0.1082
   36POPC   C1B  429   3.336   5.559   4.729  0.1839  0.1079 -0.2220
   36POPC   C2B  430   3.478   5.795   5.147  0.2917 -0.2414  0.1792
   36POPC   C3B  431   3.604   6.123   5.309  0.2452  0.2098  0.0298
   36POPC   C4B  432   4.026   6.318   5.251  0.2099 -0.2114  0.2371
   37DPSM   NC3  433   6.371   4.101   7.216 -0.0794 -0.0453 -0.3331
   37DPSM   PO4  434   6.884   4.153   7.157  0.2666 -0.0550 -0.2039
   37DPSM   AM1  435   6.762   4.270   6.767 -0.0865 -0.1326  0.1673
   37DPSM   AM2  436   6.403   4.375   6.777  0.0300  0.0546 -0.0286
   37DPSM   T1A  437   7.009   4.282   6.325 -0.3949  0.0771 -0.1627
   37DPSM   C2A  438   7.377   4.090   6.058 -0.0456  0.0635  0.2708
   37DPSM   C3A  439   7.376   3.997   5.667  0.4101 -0.0507 -0.0597
   37DPSM   C1B  440   6.456   4.359   6.264 -0.2412 -0.0652  0.0078
   37DPSM   C2B  441   6.510   4.602   5.899 -0.0873  0.0777 -0.2299
   37DPSM   C3B  442   6.511   4.824   5.621 -0.0020 -0.2025  0.0272
   37DPSM   C4B  443   6.512   5.217   5.427 -0.0503 -0.2013 -0.1141
   38DPSM   NC3  444   2.343   5.432   7.431 -0.1809 -0.0385  0.0754
   38DPSM   PO4  445   2.017   5.124   7.256 -0.0563 -0.0408  0.2269
   38DPSM   AM1  446   2.005   5.460   6.955  0.0352 -0.1329  0.1945
   38DPSM   AM2  447   2.231   5.639   6.995  0.1064 -0.0235  0.0862
   38DPSM   T1A  448   1.822   5.602   6.565  0.3440  0.3230 -0.0025
   38DPSM   C2A  449   1.943   5.702   6.223 -0.1315 -0.0561 -0.1745
   38DPSM   C3A  450   2.033   5.838   5.894  0.0710  0.2705  0.0664
   38DPSM   C1B  451   2.281   5.867   6.717 -0.0235  0.2712 -0.1097
   38DPSM   C2B  452   2.389   5.885   6.239  0.0074  0.2347 -0.4777
   38DPSM   C3B  453   2.541   5.876   5.896 -0.1702 -0.0942 -0.1709
   38DPSM   C4B  454   2.756   5.497   5.696  0.0331  0.0093 -0.2122
   39DPSM   NC3  455   7.164   2.931   3.430 -0.0274 -0.0735 -0.2783
   39DPSM   PO4  456   7.109   2.616   3.522  0.2318 -0.0200  0.1366
   39DPSM   AM1  457   7.266   2.520   3.986  0.1384 -0.1774  0.0338
   39DPSM   AM2  458   7.026   2.349   4.192 -0.1472 -0.0330 -0.0597
   39DPSM   T1A  459   7.384   2.772   4.398  0.0818 -0.2717 -0.0333
   39DPSM   C2A  460   7.450   2.826   4.855  0.0971  0.1969 -0.2145
   39DPSM   C3A  461   7.638   2.868   5.208 -0.1063  0.2904 -0.0508
   39DPSM   C1B  462   7.158   2.392   4.595  0.2449  0.0911  0.1159
   39DPSM   C2B  463   6.894   2.242   4.943  0.1901 -0.2812  0.2270
   39DPSM   C3B  464   6.540   2.069   5.226 -0.3888  0.0109  0.0816
   39DPSM   C4B  465   6.235   1.869   4.983 -0.0709  0.1001 -0.0660
   40DPSM   NC3  466   0.159   4.977   3.573  0.0020 -0.1436 -0.0918
   40DPSM   PO4  467   0.620   5.186   3.424 -0.0708  0.2361  0.0597
   40DPSM   AM1  468   0.502   5.431   3.679 -0.0826  0.3324 -0.0780
   40DPSM   AM2  469   0.778   5.607   3.621  0.2997  0.1354 -0.3861
   40DPSM   T1A  470   0.091   5.425   3.902 -0.0013  0.0770 -0.1445
   40DPSM   C2A  471  -0.077   5.463   4.404  0.0285  0.0616  0.2866
   40DPSM   C3A  472  -0.229   5.065   4.419 -0.0607 -0.0028  0.1483
   40DPSM   C1B  473   1.049   5.746   3.958  0.1834  0.0058  0.0829
   40DPSM   C2B  474   0.969   5.708   4.520 -0.1882  0.1231 -0.0412
   40DPSM   C3B  475   0.797   5.644   4.897 -0.0789  0.0852 -0.3685
   40DPSM   C4B  476   0.662   5.299   5.130  0.1245  0.1237  0.0068
   41PAPI    C1  477   7.237   1.686   7.661 -0.0658  0.0466 -0.0675
   41PAPI    C2  478   7.611   1.732   7.796  0.0070 -0.1120 -0.2122
   41PAPI    C3  479   7.443   1.368   7.790 -0.0926 -0.0653 -0.2957
   41PAPI   PO4  480   7.214   1.706   7.265 -0.2267 -0.1323 -0.2481
   41PAPI   GL1  481   7.067   1.926   6.862  0.0948  0.2307 -0.1596
   41PAPI   GL2  482   7.095   1.696   6.665 -0.1499 -0.1933 -0.1223
   41PAPI   D1A  483   6.986   2.226   6.539  0.0560 -0.0006  0.0415
   41PAPI   D2A  484   6.685   2.229   6.132  0.2488  0.0651 -0.0206
   41PAPI   D3A  485   6.421   2.045   6.308 -0.0429  0.3053 -0.1197
   41PAPI   D4A  486   6.020   2.162   6.417 -0.2400 -0.7422  0.3046
   41PAPI   C5A  487   5.718   2.150   6.097 -0.0163 -0.2839 -0.2519
   41PAPI   C1B  488   6.893   1.689   6.277 -0.0324 -0.3183  0.2271
   41PAPI   C2B  489   6.636   1.704   5.950  0.1846  0.2556 -0.2000
   41PAPI   C3B  490   6.437   1.901   5.693  0.0142  0.0791  0.1505
   41PAPI   C4B  491   6.062   1.663   5.417  0.1738 -0.3197 -0.0575
   42PAPI    C1  492   2.231   0.296  10.294 -0.0097  0.0521 -0.0368
   42PAPI    C2  493   1.991   0.019  10.454 -0.0121  0.1327  0.1014
   42PAPI    C3  494   2.221  -0.072  10.140 -0.0948  0.0061  0.0768
   42PAPI   PO4  495   2.253   0.434  10.478 -0.2460 -0.0743 -0.0474
   42PAPI   GL1  496   2.256   0.730  10.853  0.1598  0.0452 -0.0486
   42PAPI   GL2  497   2.504   0.795  10.652  0.1244 -0.0090  0.0717
   42PAPI   D1A  498   2.055   0.541  11.216  0.0858  0.4009 -0.0973
   42PAPI   D2A  499   2.395   0.265  11.466 -0.1756  0.5957  0.0929
   42PAPI   D3A  500   2.718   0.255  11.688 -0.2093 -0.1261 -0.0736
   42PAPI   D4A  501   2.969  -0.059  11.785  0.0424  0.0520  0.1436
   42PAPI   C5A  502   2.915  -0.249  12.240  0.3570 -0.1433  0.0271
   42PAPI   C1B  503   2.638   1.147  10.901  0.3319 -0.1007  0.1714
   42PAPI   C2B  504   2.788   1.291  11.229 -0.2296 -0.1123 -0.3081
   42PAPI   C3B  505   3.024   1.169  11.542  0.0302  0.0488 -0.0036
   42PAPI   C4B  506   3.136   1.406  11.951  0.4038  0.0798  0.0003
   43PAPI    C1  507  -0.065   6.269   2.886 -0.2454  0.1931 -0.1308
   43PAPI    C2  508   0.261   6.479   2.788  0.1553 -0.2178  0.2738
   43PAPI    C3  509   0.144   6.173   2.558 -0.1552  0.1399 -0.0582
   43PAPI   PO4  510  -0.079   6.334   3.159  0.0081 -0.2370  0.0456
   43PAPI   GL1  511  -0.049   6.533   3.485  0.1995 -0.3885  0.4657
   43PAPI   GL2  512  -0.112   6.710   3.590  0.0054 -0.0389 -0.1410
   43PAPI   D1A  513   0.117   6.184   3.670 -0.0843 -0.2145 -0.1916
   43PAPI   D2A  514   0.406   6.485   3.707 -0.1400  0.0041 -0.0763
   43PAPI   D3A  515   0.408   6.830   4.038 -0.0668 -0.0076 -0.3478
   43PAPI   D4A  516   0.393   6.452   4.261  0.0729 -0.1601  0.0688
   43PAPI   C5A  517   0.308   6.450   4.676 -0.3304 -0.2096  0.0637
   43PAPI   C1B  518  -0.015   6.614   3.987 -0.2616 -0.1404  0.2710
   43PAPI   C2B  519  -0.103   6.588   4.374  0.0396  0.0844 -0.5130
   43PAPI   C3B  520  -0.241   6.355   4.749  0.0147 -0.0112 -0.2606
   43PAPI   C4B  521  -0.444   6.574   5.102 -0.3085 -0.0551  0.2472
   44PAPI    C1  522   6.123   3.465   3.249  0.0827  0.1364 -0.0665
   44PAPI    C2  523   5.731   3.536   3.213  0.0599 -0.0388 -0.1752
   44PAPI    C3  524   5.993   3.836   3.175 -0.0574  0.0605 -0.2066
   44PAPI   PO4  525   6.040   3.171   3.379  0.0604  0.0437 -0.0814
   44PAPI   GL1  526   5.952   3.114   3.841  0.1213 -0.3279 -0.3124
   44PAPI   GL2  527   6.124   2.964   4.159  0.1026 -0.1937  0.3119
   44PAPI   D1A  528   5.552   3.056   4.052  0.0061 -0.0842  0.1006
   44PAPI   D2A  529   5.626   2.908   4.416 -0.3058  0.2026  0.3023
   44PAPI   D3A  530   5.230   2.959   4.489  0.0123  0.2441  0.1738
   44PAPI   D4A  531   5.441   3.053   4.910  0.1692  0.3442  0.3216
   44PAPI   C5A  532   5.170   3.330   5.260 -0.2469  0.3006  0.0504
   44PAPI   C1B  533   6.309   2.975   4.515 -0.0612 -0.1421  0.1152
   44PAPI   C2B  534   6.052   3.155   4.838 -0.2214 -0.2046 -0.0750
   44PAPI   C3B  535   6.073   3.249   5.192  0.2771  0.0349  0.1637
   44PAPI   C4B  536   5.977   3.636   5.420  0.0419 -0.4566  0.2389
   45PAPS   CNO  537   4.740  -0.145   7.534 -0.0512 -0.0309  0.0849
   45PAPS   PO4  538   4.448  -0.472   7.576 -0.0483  0.0001 -0.3744
   45PAPS   GL1  539   4.189  -0.268   7.182 -0.3457 -0.0574  0.2822
   45PAPS   GL2  540   4.040  -0.086   7.036 -0.2946 -0.0425  0.0212
   45PAPS   D1A  541   3.926  -0.474   6.810  0.0782  0.1102 -0.0730
   45PAPS   D2A  542   3.675  -0.460   7.101 -0.2876  0.0578 -0.1512
   45PAPS   D3A  543   3.557  -0.145   6.889 -0.2012 -0.2508  0.0760
   45PAPS   D4A  544   3.096  -0.170   7.034 -0.2805  0.0741 -0.0532
   45PAPS   C5A  545   2.857  -0.249   6.676 -0.3953  0.0180 -0.1726
   45PAPS   C1B  546   4.183   0.258   6.784 -0.0768 -0.3148  0.1495
   45PAPS   C2B  547   4.105   0.733   6.549  0.1358 -0.1762 -0.0429
   45PAPS   C3B  548   4.398   0.956   6.509 -0.1053 -0.2779  0.1566
   45PAPS   C4B  549   4.441   1.267   6.706 -0.3045 -0.1197 -0.2189
   46PAPS   CNO  550   5.285   5.599   7.251  0.0520 -0.0888  0.0339
   46PAPS   PO4  551   5.070   5.900   7.398 -0.1432 -0.4036 -0.0946
   46PAPS   GL1  552   5.050   6.081   6.915 -0.2780 -0.4671  0.0683
   46PAPS   GL2  553   5.136   6.416   6.871  0.0531 -0.0705  0.0967
   46PAPS   D1A  554   4.788   5.935   6.554 -0.0478  0.0624 -0.0451
   46PAPS   D2A  555   4.363   6.099   6.440 -0.0946  0.4607  0.0674
   46PAPS   D3A  556   4.399   6.327   6.802 -0.0549  0.0088  0.0081
   46PAPS   D4A  557   4.781   6.553   6.564  0.1692 -0.0660  0.1491
   46PAPS   C5A  558   4.776   6.728   6.274 -0.2528  0.2153 -0.1169
   46PAPS   C1B  559   5.155   6.283   6.394 -0.4507  0.1670 -0.0435
   46PAPS   C2B  560   4.860   6.184   6.065  0.1932  0.2396 -0.0994
   46PAPS   C3B  561   4.693   6.424   5.858 -0.1481  0.0313 -0.0762
   46PAPS   C4B  562   4.494   6.456   5.398  0.0435 -0.1343  0.0284
   47PAPS   CNO  563   1.091  -0.638   8.164  0.0404  0.5030  0.0261
   47PAPS   PO4  564   1.212  -0.252   8.027  0.0357  0.2619  0.1090
   47PAPS   GL1  565   1.376  -0.174   7.714  0.2015  0.0393  0.4032
   47PAPS   GL2  566   1.343  -0.335   7.491  0.1324 -0.0403 -0.1163
   47PAPS   D1A  567   1.616   0.098   7.552 -0.3057  0.1399  0.1369
   47PAPS   D2A  568   2.017   0.376   7.356 -0.0251 -0.1271 -0.1844
   47PAPS   D3A  569   2.036   0.417   6.928 -0.1695  0.0413  0.0894
   47PAPS   D4A  570   2.407   0.594   6.712 -0.0232 -0.2458 -0.0025
   47PAPS   C5A  571   2.405   0.953   6.720  0.3653  0.1399  0.2102
   47PAPS   C1B  572   1.330  -0.193   7.072 -0.0535  0.1575 -0.0682
   47PAPS   C2B  573   1.299  -0.116   6.603 -0.1732 -0.0957 -0.0366
   47PAPS   C3B  574   1.360  -0.122   6.177 -0.1655 -0.3452  0.0952
   47PAPS   C4B  575   1.663  -0.042   5.901  0.1716 -0.1003 -0.2100
   48PAPS   CNO  576   5.400   3.374   9.090  0.2117  0.0120  0.0569
   48PAPS   PO4  577   4.997   3.450   9.248  0.1042 -0.2490  0.0465
   48PAPS   GL1  578   4.547   3.303   9.230  0.1228  0.3076 -0.0905
   48PAPS   GL2  579   4.423   3.207   9.549 -0.1419  0.0536 -0.1830
   48PAPS   D1A  580   4.510   2.940   9.158 -0.0646  0.2888  0.1325
   48PAPS   D2A  581   4.487   2.638   8.760  0.3253  0.0143 -0.0610
   48PAPS   D3A  582   4.131   2.423   8.682  0.2895  0.1846 -0.2095
   48PAPS   D4A  583   4.275   2.387   8.195  0.5499  0.2111 -0.1451
   48PAPS   C5A  584   4.299   2.399   7.703 -0.2945 -0.1924  0.2831
   48PAPS   C1B  585   4.326   3.256   9.998 -0.0465  0.3137 -0.0698
   48PAPS   C2B  586   4.335   3.196  10.374  0.2689  0.0086 -0.2460
   48PAPS   C3B  587   4.089   2.868  10.701  0.1479 -0.0663  0.3022
   48PAPS   C4B  588   3.801   2.676  10.635 -0.0480 -0.1484  0.0424
   49PAPS   CNO  589   1.698   6.599   7.741  0.1306 -0.1236  0.1039
   49PAPS   PO4  590   1.960   6.237   7.491  0.1350  0.2631 -0.0911
   49PAPS   GL1  591   1.707   6.460   7.214 -0.1361  0.0157  0.0732
   49PAPS   GL2  592   1.652   6.832   7.210  0.0233 -0.0620 -0.5183
   49PAPS   D1A  593   1.369   6.376   7.002  0.0906 -0.1857 -0.2216
   49PAPS   D2A  594   1.311   6.381   6.595  0.1591  0.3050 -0.0723
   49PAPS   D3A  595   0.991   6.315   6.464  0.3402  0.1270  0.0549
   49PAPS   D4A  596   0.844   6.300   5.991  0.0857 -0.3070 -0.1027
   49PAPS   C5A  597   0.480   5.926   5.913 -0.0891 -0.2320  0.1351
   49PAPS   C1B  598   1.711   6.693   6.771 -0.2288  0.0739 -0.0187
   49PAPS   C2B  599   1.729   6.658   6.345 -0.1965  0.4115  0.2368
   49PAPS   C3B  600   1.669   6.895   5.995 -0.1873 -0.0614  0.1014
   49PAPS   C4B  601   1.416   7.172   5.808  0.3915 -0.1172  0.1844
   50PAPS   CNO  602   0.925   0.655   7.263 -0.0738  0.0600  0.1931
   50PAPS   PO4  603   1.160   0.406   7.565  0.0810 -0.1676  0.3445
   50PAPS   GL1  604   1.410   0.310   7.158 -0.2270 -0.3189 -0.4869
   50PAPS   GL2  605   1.454   0.661   6.998  0.0904  0.4342 -0.5349
   50PAPS   D1A  606   1.700   0.004   6.916  0.0778 -0.0592  0.1196
   50PAPS   D2A  607   1.816   0.079   6.467 -0.1248  0.0907 -0.0125
   50PAPS   D3A  608   2.229   0.132   6.469  0.0975  0.1463 -0.1531
   50PAPS   D4A  609   2.448   0.512   6.217  0.2694  0.1161  0.0437
   50PAPS   C5A  610   2.542   0.896   6.270 -0.0557 -0.0592  0.1947
   50PAPS   C1B  611   1.428   0.352   6.638  0.0208  0.0581  0.0205
   50PAPS   C2B  612   1.531   0.400   6.217  0.0822  0.1554  0.2241
   50PAPS   C3B  613   1.531   0.669   5.947  0.0538 -0.0110 -0.1035
   50PAPS   C4B  614   1.665   0.537   5.479 -0.1754 -0.1401 -0.2373
   51PAPS   CNO  615   8.077   5.761   7.114  0.1921 -0.1301 -0.0419
   51PAPS   PO4  616   7.642   5.846   7.102 -0.0347 -0.1367 -0.0453
   51PAPS   GL1  617   7.547   5.645   6.740 -0.0657 -0.0560 -0.2810
   51PAPS   GL2  618   7.456   5.920   6.559 -0.0042 -0.2584  0.1299
   51PAPS   D1A  619   7.319   5.431   6.374 -0.0032  0.0549  0.2380
   51PAPS   D2A  620   7.538   5.095   6.156  0.2979  0.4080 -0.2613
   51PAPS   D3A  621   7.458   5.044   5.698 -0.1988 -0.2266 -0.1983
   51PAPS   D4A  622   7.801   5.192   5.358 -0.0339  0.0503 -0.0885
   51PAPS   C5A  623   8.110   5.628   5.463 -0.4096  0.2849 -0.2265
   51PAPS   C1B  624   7.497   6.203   6.310 -0.2392  0.1587 -0.1949
   51PAPS   C2B  625   7.608   6.268   5.900 -0.0740 -0.0620 -0.0021
   51PAPS   C3B  626   7.461   6.138   5.598 -0.1499  0.0683  0.0290
   51PAPS   C4B  627   7.209   6.146   5.373  0.1090  0.1436 -0.2942
   52PAPS   CNO  628   6.425   2.159   8.208  0.2290  0.0897  0.2576
   52PAPS   PO4  629   6.126   1.829   8.109 -0.0835  0.2789 -0.5164
   52PAPS   GL1  630   5.777   1.891   7.843  0.0034  0.1404 -0.2082
   52PAPS   GL2  631   5.627   1.570   7.791  0.2215  0.4381 -0.0954
   52PAPS   D1A  632   5.446   2.033   7.667 -0.3389 -0.1484 -0.1296
   52PAPS   D2A  633   5.133   1.604   7.704 -0.0049 -0.0630 -0.1344
   52PAPS   D3A  634   4.735   1.643   7.793  0.0122 -0.1340  0.1121
   52PAPS   D4A  635   4.712   1.232   7.503 -0.2020 -0.0222  0.1685
   52PAPS   C5A  636   4.748   1.158   7.140 -0.0625 -0.0828  0.3866
   52PAPS   C1B  637   5.617   1.646   7.341  0.1602  0.1383  0.0679
   52PAPS   C2B  638   5.456   1.862   7.056 -0.4596 -0.1858  0.1151
   52PAPS   C3B  639   5.509   1.845   6.615 -0.0033 -0.3252 -0.1281
   52PAPS   C4B  640   5.568   1.686   6.239  0.2317 -0.1034 -0.0379
   53PAPS   CNO  641   1.021   4.118   7.557 -0.1242 -0.0320 -0.0344
   53PAPS   PO4  642   0.928   4.352   7.201 -0.1831 -0.0481  0.2317
   53PAPS   GL1  643   0.885   4.515   6.740  0.1243 -0.1732  0.1114
   53PAPS   GL2  644   0.866   4.331   6.493  0.0276  0.0733  0.0768
   53PAPS   D1A  645   0.662   4.803   6.605  0.0006 -0.0804  0.0638
   53PAPS   D2A  646   0.256   4.855   6.366  0.0185 -0.3751 -0.1144
   53PAPS   D3A  647   0.561   4.964   6.070  0.2582  0.1374  0.1520
   53PAPS   D4A  648   0.283   4.846   5.734 -0.1445  0.1278 -0.0106
   53PAPS   C5A  649   0.482   4.860   5.375 -0.0074 -0.1176 -0.2526
   53PAPS   C1B  650   0.868   4.358   6.048 -0.0761 -0.1343  0.0265
   53PAPS   C2B  651   1.040   4.553   5.808  0.2143  0.2117 -0.1456
   53PAPS   C3B  652   1.068   4.712   5.429  0.1159 -0.1026  0.0889
   53PAPS   C4B  653   0.872   4.677   5.016  0.0870 -0.0496 -0.0053
   54PAPS   CNO  654   3.003   0.079   7.709 -0.0188 -0.0213  0.0858
   54PAPS   PO4  655   2.543   0.104   7.823 -0.1841 -0.1166 -0.2998
   54PAPS   GL1  656   2.497   0.173   7.406  0.2315 -0.1051  0.3905
   54PAPS   GL2  657   2.769   0.078   7.269  0.4466  0.1069 -0.0724
   54PAPS   D1A  658   2.257  -0.031   7.046  0.2072  0.0682 -0.2229
   54PAPS   D2A  659   2.391  -0.366   6.783 -0.0494 -0.0762 -0.2483
   54PAPS   D3A  660   2.501  -0.288   6.378  0.2688 -0.1864  0.1269
   54PAPS   D4A  661   2.543  -0.093   6.035  0.0545  0.1387 -0.0232
   54PAPS   C5A  662   2.264   0.162   5.976  0.0554 -0.2155  0.1295
   54PAPS   C1B  663   2.645   0.175   6.813 -0.0341  0.1080 -0.1440
   54PAPS   C2B  664   2.771   0.202   6.468  0.0001  0.0148 -0.1990
   54PAPS   C3B  665   2.993  -0.062   6.205  0.0288 -0.0425  0.1897
   54PAPS   C4B  666   3.285   0.303   6.037  0.0415 -0.0511  0.0986
   55PAPS   CNO  667   6.706   3.892   7.614 -0.1164  0.1598  0.1405
   55PAPS   PO4  668   6.360   3.599   7.453 -0.0113  0.0655  0.2685
   55PAPS   GL1  669   6.366   3.464   6.942 -0.1201 -0.0115  0.2113
   55PAPS   GL2  670   6.074   3.277   6.987 -0.0895 -0.2689  0.0729
   55PAPS   D1A  671   6.363   3.534   6.409  0.0184 -0.2153 -0.2996
   55PAPS   D2A  672   6.121   3.264   6.172 -0.0594  0.1484 -0.0431
   55PAPS   D3A  673   6.114   3.498   5.867  0.0866  0.1106  0.1435
   55PAPS   D4A  674   6.376   3.837   6.049 -0.0717  0.1126  0.0120
   55PAPS   C5A  675   6.077   4.155   5.980 -0.1970  0.0391 -0.1104
   55PAPS   C1B  676   5.913   3.296   6.599  0.1648 -0.1646 -0.1092
   55PAPS   C2B  677   5.621   3.089   6.216 -0.0782  0.0793 -0.1064
   55PAPS   C3B  678   5.667   3.134   5.783  0.1970 -0.3035  0.4669
   55PAPS   C4B  679   5.539   3.005   5.330 -0.0402  0.1078  0.0044
   56PAPS   CNO  680   6.716   5.405   7.289  0.5781 -0.0755  0.0972
   56PAPS   PO4  681   6.857   5.194   7.019 -0.0366 -0.1450  0.3541
   56PAPS   GL1  682   6.795   5.423   6.717  0.0155  0.3367  0.2235
   56PAPS   GL2  683   7.023   5.718   6.671  0.0455  0.1963  0.0200
   56PAPS   D1A  684   6.705   5.452   6.363  0.0679 -0.1975 -0.3426
   56PAPS   D2A  685   6.969   5.093   6.342  0.1456 -0.0634  0.1417
   56PAPS   D3A  686   7.090   5.398   5.936 -0.1201 -0.2701  0.2850
   56PAPS   D4A  687   6.631   5.551   5.801 -0.2435  0.2278  0.1741
   56PAPS   C5A  688   6.615   5.985   5.789  0.1832  0.1448 -0.0134
   56PAPS   C1B  689   7.045   5.899   6.237 -0.1494 -0.0066  0.2263
   56PAPS   C2B  690   7.117   5.868   5.831 -0.0102 -0.0550  0.0181
   56PAPS   C3B  691   6.943   5.759   5.418 -0.1946 -0.0260  0.0493
   56PAPS   C4B  692   6.950   5.502   5.004 -0.0272 -0.0671 -0.0717
   57PAPS   CNO  693   4.846   4.366   8.456  0.0368  0.2121  0.1864
   57PAPS   PO4  694   4.814   3.889   8.450  0.2559  0.1403  0.0024
   57PAPS   GL1  695   4.870   3.542   8.309 -0.1079 -0.1804 -0.1702
   57PAPS   GL2  696   4.765   3.527   7.975 -0.1317 -0.0241  0.0129
   57PAPS   D1A  697   4.848   3.109   8.404 -0.1950  0.0974 -0.0212
   57PAPS   D2A  698   4.573   2.774   8.311  0.2139  0.1803  0.0634
   57PAPS   D3A  699   4.136   2.880   8.515 -0.0330  0.1322 -0.2163
   57PAPS   D4A  700   4.176   3.164   8.919  0.1093  0.1689  0.3025
   57PAPS   C5A  701   4.039   3.073   9.276 -0.0359  0.2368 -0.3761
   57PAPS   C1B  702   4.528   3.426   7.632  0.0171 -0.2232  0.0840
   57PAPS   C2B  703   4.467   3.029   7.356 -0.2234  0.3290  0.0853
   57PAPS   C3B  704   4.104   2.807   7.296  0.2904 -0.1016  0.1517
   57PAPS   C4B  705   3.896   2.761   6.894  0.0128  0.1503  0.2077
   58PAPS   CNO  706   4.378   3.844   8.121 -0.2647  0.0226 -0.3045
   58PAPS   PO4  707   3.985   3.778   8.349  0.0332 -0.1951  0.0638
   58PAPS   GL1  708   3.991   3.616   7.868  0.0934 -0.2273  0.4485
   58PAPS   GL2  709   4.072   3.821   7.647 -0.1554  0.0298  0.2104
   58PAPS   D1A  710   4.060   3.269   7.459  0.0080 -0.2458  0.1402
   58PAPS   D2A  711   3.564   3.242   7.470  0.0111  0.0515  0.0187
   58PAPS   D3A  712   3.681   3.350   7.100  0.1120  0.0298  0.4018
   58PAPS   D4A  713   3.482   3.013   6.825 -0.2167 -0.0420  0.0251
   58PAPS   C5A  714   3.111   2.978   6.553  0.2742 -0.2011 -0.0479
   58PAPS   C1B  715   3.894   3.776   7.305 -0.0238 -0.1213 -0.0990
   58PAPS   C2B  716   3.879   3.712   6.838  0.0934  0.0918  0.0754
   58PAPS   C3B  717   3.761   3.795   6.373 -0.1204  0.0748 -0.0946
   58PAPS   C4B  718   3.756   4.124   6.212 -0.1161 -0.2306  0.1526
   59PAPS   CNO  719   5.028   1.314   9.374  0.3290  0.1357  0.1205
   59PAPS   PO4  720   4.964   1.553   8.933  0.2893 -0.0304 -0.0548
   59PAPS   GL1  721   4.730   1.931   8.895 -0.0929  0.1545 -0.0945
   59PAPS   GL2  722   4.786   2.064   9.257  0.1314 -0.0964 -0.0121
   59PAPS   D1A  723   4.670   2.178   8.504  0.1541  0.0546  0.2094
   59PAPS   D2A  724   4.987   2.168   8.275 -0.0748  0.2308 -0.3758
   59PAPS   D3A  725   4.666   2.293   7.968  0.0277  0.2794  0.1092
   59PAPS   D4A  726   4.814   2.072   7.575  0.0128 -0.2173  0.1308
   59PAPS   C5A  727   5.092   2.000   7.293 -0.0638 -0.0375  0.0226
   59PAPS   C1B  728   4.391   2.278   9.180 -0.0208  0.1832  0.2926
   59PAPS   C2B  729   4.144   2.583   9.168  0.1362 -0.0101  0.1325
   59PAPS   C3B  730   3.739   2.567   9.356  0.4074 -0.0561  0.1619
   59PAPS   C4B  731   3.627   2.061   9.404  0.0834 -0.2209 -0.3762
   60PAPS   CNO  732   7.357   1.675  10.783  0.1059  0.2420 -0.0345
   60PAPS   PO4  733   7.263   1.405  10.484  0.1722 -0.0237 -0.0653
   60PAPS   GL1  734   7.462   1.184  10.819 -0.1435  0.1995 -0.0543
   60PAPS   GL2  735   7.331   0.993  10.940  0.0689 -0.1146  0.0275
   60PAPS   D1A  736   7.891   1.235  11.087  0.0247  0.2746 -0.0381
   60PAPS   D2A  737   7.883   1.326  11.525 -0.0084 -0.3234  0.0643
   60PAPS   D3A  738   7.573   1.365  11.756 -0.3616  0.0468  0.1539
   60PAPS   D4A  739   7.381   1.276  11.394  0.0164  0.2381 -0.0462
   60PAPS   C5A  740   7.116   1.006  11.447 -0.4492 -0.1856  0.2270
   60PAPS   C1B  741   7.665   0.878  11.300  0.1420 -0.2741  0.0222
   60PAPS   C2B  742   7.659   0.861  11.697  0.0895 -0.1575  0.0262
   60PAPS   C3B  743   7.827   1.112  12.058 -0.3146  0.1176 -0.2059
   60PAPS   C4B  744   7.696   1.441  12.287 -0.0937 -0.1667  0.2425
   61PAPS   CNO  745   6.285   4.658   7.343 -0.0253  0.0750  0.0070
   61PAPS   PO4  746   6.035   4.473   7.130  0.1055 -0.1230  0.0863
   61PAPS   GL1  747   5.842   4.259   6.865 -0.0881 -0.0456 -0.1750
   61PAPS   GL2  748   5.670   4.454   6.689  0.0466  0.2408 -0.1963
   61PAPS   D1A  749   5.545   3.949   6.695  0.0041  0.1330 -0.1540
   61PAPS   D2A  750   5.483   3.511   6.859 -0.0107  0.1240 -0.1330
   61PAPS   D3A  751   5.383   3.402   6.493 -0.3493 -0.2407  0.0839
   61PAPS   D4A  752   5.110   3.779   6.559 -0.0407  0.3794 -0.1212
   61PAPS   C5A  753   5.199   3.986   6.120 -0.0517 -0.0524  0.0547
   61PAPS   C1B  754   5.568   4.352   6.289  0.0462 -0.0309 -0.0029
   61PAPS   C2B  755   5.420   4.386   5.817 -0.0022 -0.0783 -0.0166
   61PAPS   C3B  756   5.590   4.614   5.464 -0.0850  0.2349  0.1128
   61PAPS   C4B  757   5.691   4.953   5.160 -0.1592 -0.0752 -0.3614
   62PAPS   CNO  758   0.334   2.543   7.591 -0.0363 -0.1214  0.1007
   62PAPS   PO4  759   0.063   2.560   7.349 -0.3699  0.0053  0.5213
   62PAPS   GL1  760   0.224   2.468   7.046  0.1027 -0.0544  0.2771
   62PAPS   GL2  761   0.259   2.726   6.851  0.0621  0.0222  0.2631
   62PAPS   D1A  762   0.368   2.192   6.789  0.1335  0.3659  0.0778
   62PAPS   D2A  763   0.688   1.887   6.916 -0.1267  0.0808  0.0845
   62PAPS   D3A  764   0.774   1.844   6.494  0.1974 -0.0086  0.0198
   62PAPS   D4A  765   0.403   1.918   6.379  0.0367 -0.0383 -0.1426
   62PAPS   C5A  766   0.255   1.597   6.132  0.1016  0.2096  0.1595
   62PAPS   C1B  767   0.082   2.552   6.548 -0.0098  0.1447  0.3065
   62PAPS   C2B  768  -0.087   2.345   6.196 -0.3230 -0.3201  0.2112
   62PAPS   C3B  769  -0.423   2.136   6.060 -0.1849  0.1091 -0.0424
   62PAPS   C4B  770  -0.739   2.022   5.777  0.2046  0.1291 -0.1420
   63PAPS   CNO  771   7.137   6.070   6.983 -0.0818 -0.0092  0.0013
   63PAPS   PO4  772   6.827   5.894   7.165 -0.0820  0.2097  0.2423
   63PAPS   GL1  773   6.547   5.842   6.846 -0.2014  0.2467  0.0949
   63PAPS   GL2  774   6.644   6.027   6.512  0.2602  0.2494 -0.2509
   63PAPS   D1A  775   6.231   5.802   6.590  0.1037 -0.1197  0.0259
   63PAPS   D2A  776   6.381   5.708   6.168 -0.2190  0.1653 -0.2180
   63PAPS   D3A  777   6.040   5.955   6.048  0.1276 -0.0931 -0.0955
   63PAPS   D4A  778   5.882   5.981   5.703  0.0635 -0.2263  0.0262
   63PAPS   C5A  779   6.040   6.103   5.361 -0.1465  0.1722  0.4241
   63PAPS   C1B  780   6.486   6.231   6.181 -0.0438 -0.0198  0.0594
   63PAPS   C2B  781   6.317   6.351   5.745  0.1698  0.2534  0.0545
   63PAPS   C3B  782   6.223   6.565   5.267  0.1472 -0.0373  0.1295
   63PAPS   C4B  783   6.583   6.549   4.999 -0.0455 -0.0522  0.0474
   64PAPS   CNO  784   0.408   6.333   7.843 -0.0091  0.2772  0.1910
   64PAPS   PO4  785   0.416   6.668   7.568 -0.3637 -0.0407  0.0202
   64PAPS   GL1  786   0.486   6.706   7.129  0.1679 -0.0168 -0.1618
   64PAPS   GL2  787   0.503   6.444   7.043 -0.1787  0.1775  0.3551
   64PAPS   D1A  788   0.903   6.654   6.851  0.0435  0.0148  0.0854
   64PAPS   D2A  789   1.292   6.896   6.893 -0.0363  0.0715 -0.3089
   64PAPS   D3A  790   1.365   7.027   6.409  0.0156 -0.1236 -0.1639
   64PAPS   D4A  791   1.277   6.610   6.185  0.2202 -0.2139  0.2821
   64PAPS   C5A  792   1.308   6.540   5.645 -0.0652 -0.0989  0.0887
   64PAPS   C1B  793   0.452   6.591   6.644  0.2919 -0.2355  0.0299
   64PAPS   C2B  794   0.715   6.805   6.391 -0.0301  0.0789 -0.2624
   64PAPS   C3B  795   0.888   6.957   5.868  0.5024  0.2282 -0.0307
   64PAPS   C4B  796   0.623   7.164   5.521 -0.0944 -0.1235  0.0726
   65PAPS   CNO  797   0.630   1.217   7.287 -0.1902  0.0046 -0.2604
   65PAPS   PO4  798   0.364   1.545   7.067  0.0380  0.1103  0.0775
   65PAPS   GL1  799   0.482   1.469   6.641 -0.0145 -0.2807  0.1189
   65PAPS   GL2  800   0.661   1.250   6.720  0.1915 -0.1278 -0.4364
   65PAPS   D1A  801   0.649   1.395   6.209 -0.1483  0.2106 -0.0024
   65PAPS   D2A  802   0.491   1.166   5.857  0.0411  0.0828  0.0354
   65PAPS   D3A  803   0.772   1.084   5.608 -0.0613 -0.0597  0.5267
   65PAPS   D4A  804   0.503   1.059   5.331 -0.1023  0.1061 -0.0401
   65PAPS   C5A  805   0.461   0.621   5.215  0.0891  0.0894  0.2630
   65PAPS   C1B  806   0.985   1.000   6.855  0.0345  0.4575  0.0076
   65PAPS   C2B  807   1.181   0.766   6.566 -0.1850 -0.1712 -0.1078
   65PAPS   C3B  808   1.428   0.948   6.342 -0.0329  0.3022  0.1733
   65PAPS   C4B  809   1.900   1.052   6.235  0.0319 -0.1429 -0.0420
   66PAPS   CNO  810   0.941   3.335   7.885  0.2154  0.0545 -0.1538
   66PAPS   PO4  811   0.957   3.175   7.455 -0.4965  0.1753  0.1469
   66PAPS   GL1  812   0.846   3.066   7.084 -0.0325 -0.2476  0.1064
   66PAPS   GL2  813   0.512   3.216   6.857 -0.2650  0.3142  0.2211
   66PAPS   D1A  814   0.917   2.674   6.897 -0.1980 -0.1560 -0.1334
   66PAPS   D2A  815   0.692   2.463   6.498 -0.0928 -0.0270 -0.2740
   66PAPS   D3A  816   1.003   2.772   6.296 -0.1892  0.1317  0.0559
   66PAPS   D4A  817   1.154   3.015   6.603 -0.1473 -0.1611 -0.2385
   66PAPS   C5A  818   1.269   3.410   6.554 -0.0189  0.1246  0.1190
   66PAPS   C1B  819   0.512   2.938   6.452 -0.0643 -0.2390 -0.3712
   66PAPS   C2B  820   0.531   2.765   6.006  0.1782  0.1119 -0.3166
   66PAPS   C3B  821   0.351   2.322   5.995 -0.1115 -0.1076  0.2503
   66PAPS   C4B  822   0.143   2.015   5.914 -0.1239  0.1216  0.1873
   67PAPS   CNO  823   5.096   7.194   7.451 -0.1842  0.2271  0.0578
   67PAPS   PO4  824   5.091   6.768   7.308 -0.1255 -0.2927  0.0313
   67PAPS   GL1  825   5.186   6.931   6.910  0.1732 -0.1634 -0.1005
   67PAPS   GL2  826   5.451   7.068   6.945 -0.0564  0.3101  0.2585
   67PAPS   D1A  827   5.147   6.955   6.456  0.0104  0.0881  0.1952
   67PAPS   D2A  828   4.764   7.054   6.647 -0.1134  0.0014 -0.1878
   67PAPS   D3A  829   4.523   7.179   6.290 -0.1918 -0.3545 -0.0482
   67PAPS   D4A  830   4.395   7.406   6.026  0.0241  0.1162  0.0730
   67PAPS   C5A  831   4.361   7.444   5.649 -0.4429 -0.1281 -0.2673
   67PAPS   C1B  832   5.590   7.234   6.562  0.0064 -0.1861 -0.0827
   67PAPS   C2B  833   5.581   7.336   6.158  0.0081  0.2178 -0.0581
   67PAPS   C3B  834   5.630   7.106   5.710 -0.0065 -0.0737 -0.0860
   67PAPS   C4B  835   5.704   7.184   5.217  0.0253 -0.0484 -0.1030
   68PAPS   CNO  836   7.687   3.578   7.043 -0.1662  0.0632  0.1198
   68PAPS   PO4  837   7.679   3.916   7.377 -0.0329  0.2574  0.1314
   68PAPS   GL1  838   7.385   4.030   6.998  0.2190 -0.1071 -0.1247
   68PAPS   GL2  839   7.610   4.209   6.896 -0.0116 -0.1030 -0.0932
   68PAPS   D1A  840   7.019   3.834   6.804  0.0292  0.1316  0.2380
   68PAPS   D2A  841   7.236   3.440   6.864  0.2282  0.1392 -0.2323
   68PAPS   D3A  842   6.754   3.358   6.663  0.1303 -0.2336 -0.1687
   68PAPS   D4A  843   7.048   3.190   6.438  0.1939 -0.3071  0.0297
   68PAPS   C5A  844   7.066   3.102   6.015 -0.0723  0.2746  0.1067
   68PAPS   C1B  845   7.574   4.109   6.532  0.0525  0.0367 -0.4031
   68PAPS   C2B  846   7.647   3.572   6.526 -0.0750  0.0745  0.1316
   68PAPS   C3B  847   7.993   3.380   6.316 -0.0951 -0.0904  0.1054
   68PAPS   C4B  848   8.194   3.482   5.959 -0.2449  0.1016  0.3534
   69PAPS   CNO  849   1.048   4.822   7.336 -0.3029  0.2596 -0.0718
   69PAPS   PO4  850   1.521   4.969   7.412  0.2521 -0.0489  0.0013
   69PAPS   GL1  851   1.455   4.921   6.951  0.4302  0.0304 -0.2686
   69PAPS   GL2  852   1.714   4.814   6.855 -0.1112 -0.2856  0.3039
   69PAPS   D1A  853   1.332   4.890   6.515 -0.0811  0.0648 -0.0901
   69PAPS   D2A  854   1.012   4.747   6.290  0.2037 -0.2554  0.3001
   69PAPS   D3A  855   1.086   5.073   6.028  0.1564 -0.0185  0.0133
   69PAPS   D4A  856   1.410   4.909   5.965  0.0660  0.0077  0.2749
   69PAPS   C5A  857   1.710   4.628   6.195 -0.1034  0.0711  0.2287
   69PAPS   C1B  858   1.883   5.037   6.519  0.1238 -0.1376  0.3004
   69PAPS   C2B  859   1.834   5.092   6.054 -0.1910 -0.1905 -0.0266
   69PAPS   C3B  860   1.920   5.382   5.780 -0.1996 -0.2190  0.1360
   69PAPS   C4B  861   2.272   5.604   5.541 -0.0734  0.4139 -0.0518
   70PAPS   CNO  862   5.314   3.778   7.921  0.0308  0.1478  0.0641
   70PAPS   PO4  863   5.269   4.079   7.606 -0.0786  0.4594  0.0906
   70PAPS   GL1  864   5.157   4.118   7.194 -0.0703  0.0884 -0.0563
   70PAPS   GL2  865   4.789   4.001   6.982 -0.0888 -0.2925 -0.3059
   70PAPS   D1A  866   5.222   4.302   6.820 -0.0324  0.1848 -0.0033
   70PAPS   D2A  867   4.902   4.293   6.570 -0.0144  0.0493 -0.5183
   70PAPS   D3A  868   4.480   4.367   6.723 -0.3040  0.0760  0.1754
   70PAPS   D4A  869   4.540   4.166   6.286  0.1669  0.1940 -0.0648
   70PAPS   C5A  870   4.679   3.722   6.282  0.1375  0.2531  0.1713
   70PAPS   C1B  871   4.488   3.805   6.735  0.0560  0.1309  0.1884
   70PAPS   C2B  872   4.271   3.539   6.525  0.0474  0.1029  0.0808
   70PAPS   C3B  873   3.909   3.278   6.577  0.1274  0.3296 -0.0109
   70PAPS   C4B  874   3.839   2.832   6.384  0.0034 -0.1282 -0.0418
   71PAPS   CNO  875   6.907   1.249   7.805  0.4018 -0.0440 -0.0436
   71PAPS   PO4  876   6.690   1.480   7.556  0.1953  0.0692  0.3587
   71PAPS   GL1  877   6.772   1.542   7.084 -0.0116 -0.0936  0.1513
   71PAPS   GL2  878   6.835   1.338   6.930  0.0354 -0.4572 -0.1957
   71PAPS   D1A  879   6.595   1.730   6.683  0.0868 -0.1427 -0.0153
   71PAPS   D2A  880   6.615   2.029   7.005  0.1757 -0.0985  0.4478
   71PAPS   D3A  881   6.534   2.311   6.687  0.1550 -0.3116  0.1930
   71PAPS   D4A  882   6.267   2.415   6.830  0.2420  0.0839 -0.1413
   71PAPS   C5A  883   5.974   2.794   6.590 -0.0117  0.2363 -0.0580
   71PAPS   C1B  884   6.895   1.246   6.534  0.1455  0.0019 -0.2316
   71PAPS   C2B  885   7.168   1.105   6.165 -0.4137  0.0626  0.0906
   71PAPS   C3B  886   7.478   0.820   5.995 -0.0970 -0.2678 -0.0311
   71PAPS   C4B  887   7.694   0.412   5.863  0.0772  0.2428 -0.4025
   72PAPS   CNO  888   6.324   1.198   9.403 -0.0481 -0.2099 -0.1325
   72PAPS   PO4  889   6.199   1.606   9.692  0.1635 -0.2016  0.2880
   72PAPS   GL1  890   5.974   1.518  10.051  0.1055  0.1002 -0.0963
   72PAPS   GL2  891   6.043   1.713  10.244 -0.1343 -0.0823 -0.2216
   72PAPS   D1A  892   6.033   1.320  10.497 -0.0342 -0.1086 -0.0646
   72PAPS   D2A  893   5.740   1.584  10.672  0.1364 -0.0615  0.0237
   72PAPS   D3A  894   5.618   1.217  10.789 -0.0780  0.1134  0.0010
   72PAPS   D4A  895   5.384   1.401  11.003  0.0166 -0.0001  0.1688
   72PAPS   C5A  896   5.227   1.306  11.372  0.0222  0.5326 -0.0013
   72PAPS   C1B  897   6.182   1.798  10.668  0.0760  0.4724 -0.1548
   72PAPS   C2B  898   6.318   2.010  10.977  0.1778 -0.3292  0.0245
   72PAPS   C3B  899   6.176   1.955  11.400 -0.0177 -0.2292  0.0621
   72PAPS   C4B  900   6.150   2.007  11.876 -0.2171 -0.1099  0.3701
   73PAPS   CNO  901   6.730   6.317   6.904  0.0250 -0.0343 -0.1982
   73PAPS   PO4  902   7.167   6.589   7.017  0.0559  0.1626 -0.2744
   73PAPS   GL1  903   7.396   6.905   6.948 -0.0410  0.0011  0.3308
   73PAPS   GL2  904   7.599   6.783   6.785 -0.2334 -0.1133  0.2879
   73PAPS   D1A  905   7.351   7.221   6.697  0.0176 -0.6015 -0.4515
   73PAPS   D2A  906   7.532   7.227   6.345  0.1400 -0.0096 -0.5967
   73PAPS   D3A  907   7.164   7.332   5.948 -0.0692  0.1280 -0.2511
   73PAPS   D4A  908   7.069   7.786   5.967  0.1268 -0.1421  0.1497
   73PAPS   C5A  909   7.192   8.092   5.663 -0.2966  0.3877  0.2125
   73PAPS   C1B  910   7.404   6.738   6.355 -0.0984 -0.2080  0.2436
   73PAPS   C2B  911   7.503   6.814   6.001 -0.1149  0.1233  0.2203
   73PAPS   C3B  912   7.464   6.676   5.526  0.1935  0.0492  0.3102
   73PAPS   C4B  913   7.628   6.331   5.183 -0.0057  0.1536 -0.1470
   74PAPS   CNO  914   2.203   7.331   3.186  0.0883 -0.0679  0.2113
   74PAPS   PO4  915   1.923   7.560   3.490 -0.2346  0.0409 -0.1410
   74PAPS   GL1  916   1.969   7.339   3.911  0.1542 -0.0208 -0.1153
   74PAPS   GL2  917   1.605   7.246   3.961  0.0377  0.1431 -0.2320
   74PAPS   D1A  918   2.102   6.961   4.133 -0.0519 -0.0714  0.0449
   74PAPS   D2A  919   2.053   6.472   3.989 -0.0961  0.1239 -0.2424
   74PAPS   D3A  920   2.200   6.386   4.395 -0.2071  0.1306 -0.0005
   74PAPS   D4A  921   2.340   6.811   4.546  0.1285  0.0008 -0.3958
   74PAPS   C5A  922   2.035   7.198   4.559  0.3292  0.2185 -0.1534
   74PAPS   C1B  923   1.536   7.124   4.343 -0.0477 -0.3539  0.1015
   74PAPS   C2B  924   1.431   7.000   4.688  0.0351 -0.2302  0.0642
   74PAPS   C3B  925   1.240   6.939   5.067  0.0547  0.5609  0.0194
   74PAPS   C4B  926   1.146   6.974   5.428 -0.0160 -0.0141  0.1620
   75PAPS   CNO  927   3.977   5.949   3.115  0.1230 -0.0915 -0.5101
   75PAPS   PO4  928   4.385   6.029   3.217  0.0122  0.1485 -0.0294
   75PAPS   GL1  929   4.551   5.971   3.530 -0.3999 -0.0500  0.0111
   75PAPS   GL2  930   4.813   6.116   3.616 -0.0264  0.3002 -0.1194
   75PAPS   D1A  931   4.433   6.051   3.893  0.0269 -0.1586  0.1581
   75PAPS   D2A  932   4.322   5.932   4.290  0.0007  0.1186 -0.2062
   75PAPS   D3A  933   4.145   5.569   4.519  0.2441 -0.0255 -0.0458
   75PAPS   D4A  934   4.453   5.585   4.868 -0.0817  0.0449  0.1307
   75PAPS   C5A  935   4.571   5.233   5.167  0.1018  0.1579  0.0034
   75PAPS   C1B  936   5.121   5.930   3.724 -0.0442 -0.1399  0.1459
   75PAPS   C2B  937   5.381   6.157   4.034  0.2652 -0.0044  0.2916
   75PAPS   C3B  938   5.652   6.234   4.435  0.2258 -0.1326 -0.0322
   75PAPS   C4B  939   5.972   6.043   4.655 -0.3323  0.0384 -0.0269
   76PAPS   CNO  940   7.506   6.972   2.777  0.5298  0.0590  0.0746
   76PAPS   PO4  941   7.433   7.014   3.219  0.2293  0.0376  0.1632
   76PAPS   GL1  942   7.419   7.371   3.458  0.3354  0.0970  0.2930
   76PAPS   GL2  943   7.081   7.500   3.480  0.2476  0.2321 -0.1070
   76PAPS   D1A  944   7.499   7.649   3.743 -0.0520 -0.3402  0.0921
   76PAPS   D2A  945   7.261   8.000   4.136 -0.0221 -0.4339 -0.2273
   76PAPS   D3A  946   7.543   8.338   4.213  0.3471  0.0720 -0.1544
   76PAPS   D4A  947   7.559   8.261   4.580  0.0038  0.0864  0.2622
   76PAPS   C5A  948   7.347   8.046   4.939 -0.1117  0.1888  0.1392
   76PAPS   C1B  949   6.986   7.214   3.814  0.2458 -0.3420  0.1627
   76PAPS   C2B  950   7.019   6.973   4.241  0.1090  0.1390  0.1852
   76PAPS   C3B  951   7.256   6.797   4.654  0.0254 -0.3458  0.2969
   76PAPS   C4B  952   7.660   6.780   4.935  0.1164  0.0284 -0.0248
   77PAPS   CNO  953   0.826   7.804   3.290 -0.1999 -0.1054 -0.1209
   77PAPS   PO4  954   0.997   7.747   3.631 -0.1058  0.1678 -0.1436
   77PAPS   GL1  955   1.194   7.651   4.005 -0.0719 -0.0501  0.2604
   77PAPS   GL2  956   1.503   7.756   4.010  0.0886 -0.1487  0.0940
   77PAPS   D1A  957   1.176   7.433   4.434 -0.0424  0.2359  0.0328
   77PAPS   D2A  958   0.996   7.289   4.714 -0.2171  0.0278 -0.1020
   77PAPS   D3A  959   0.867   7.259   5.130 -0.1740  0.1295  0.1068
   77PAPS   D4A  960   1.223   7.592   5.063 -0.2242 -0.0346 -0.0559
   77PAPS   C5A  961   1.370   7.772   5.451  0.1153 -0.1725 -0.0788
   77PAPS   C1B  962   1.641   7.596   4.343 -0.2753  0.0147  0.1588
   77PAPS   C2B  963   1.632   7.474   4.820 -0.0705  0.0288 -0.0980
   77PAPS   C3B  964   1.648   7.333   5.268  0.0076  0.3469  0.0229
   77PAPS   C4B  965   1.642   6.873   5.454  0.0352  0.1272 -0.1358
   78PAPS   CNO  966   5.491   2.475   4.096 -0.1310  0.1883 -0.0996
   78PAPS   PO4  967   5.967   2.476   3.992  0.0340  0.0614 -0.2720
   78PAPS   GL1  968   5.884   2.460   4.421 -0.0142  0.0368  0.1674
   78PAPS   GL2  969   5.761   2.169   4.431  0.3347  0.1735 -0.1037
   78PAPS   D1A  970   5.881   2.714   4.811  0.4366 -0.2579 -0.3157
   78PAPS   D2A  971   5.971   2.697   5.318 -0.2913 -0.0289 -0.0304
   78PAPS   D3A  972   5.858   2.634   5.732  0.1797  0.0807 -0.2132
   78PAPS   D4A  973   6.016   2.811   6.065  0.0071 -0.0229  0.0482
   78PAPS   C5A  974   6.316   2.601   6.251  0.1777 -0.2768  0.3472
   78PAPS   C1B  975   5.833   2.132   4.786 -0.1612 -0.1538 -0.1127
   78PAPS   C2B  976   5.947   2.212   5.240 -0.2366  0.2409  0.3293
   78PAPS   C3B  977   5.936   2.050   5.616  0.1574 -0.0764  0.0566
   78PAPS   C4B  978   6.237   2.295   5.907  0.2566 -0.1191 -0.1396
   79PAPS   CNO  979   5.794   6.672   3.244 -0.0275  0.3949 -0.4025
   79PAPS   PO4  980   6.148   6.883   3.257  0.2840  0.0921  0.2597
   79PAPS   GL1  981   6.099   7.292   3.532 -0.2024 -0.0457  0.1781
   79PAPS   GL2  982   5.844   7.350   3.683 -0.3361 -0.1855 -0.0332
   79PAPS   D1A  983   6.181   7.699   3.833 -0.1729  0.0478  0.3491
   79PAPS   D2A  984   6.471   7.349   3.920  0.0452 -0.0883 -0.1951
   79PAPS   D3A  985   6.687   7.566   4.256  0.4116 -0.0385 -0.0621
   79PAPS   D4A  986   6.652   8.053   4.267  0.1817 -0.2247  0.1061
   79PAPS   C5A  987   6.430   8.396   4.595  0.1465  0.0196  0.0188
   79PAPS   C1B  988   5.690   7.065   4.005 -0.1560 -0.1252  0.2018
   79PAPS   C2B  989   5.764   6.722   4.357 -0.1564  0.1209 -0.2543
   79PAPS   C3B  990   5.789   6.654   4.741 -0.1239  0.0025  0.2701
   79PAPS   C4B  991   5.811   6.386   4.984 -0.0766  0.1893  0.0129
   80PAPS   CNO  992   6.542  -0.327   3.074  0.0563  0.2768 -0.1130
   80PAPS   PO4  993   6.583   0.123   3.300 -0.2560 -0.1596 -0.0684
   80PAPS   GL1  994   6.635   0.157   3.672 -0.0435  0.1155 -0.3301
   80PAPS   GL2  995   6.912   0.221   3.848  0.4141 -0.3217  0.2629
   80PAPS   D1A  996   6.381   0.588   3.874 -0.0188 -0.1428 -0.0388
   80PAPS   D2A  997   6.556   0.925   4.102  0.0924  0.0263 -0.0553
   80PAPS   D3A  998   6.972   0.739   4.223 -0.2492  0.2903  0.1771
   80PAPS   D4A  999   6.967   0.637   4.607 -0.1681 -0.2060  0.1005
   80PAPS   C5A 1000   6.866   0.809   4.956  0.0725 -0.1830  0.0417
   80PAPS   C1B 1001   7.228  -0.159   4.147  0.0053  0.1505 -0.0347
   80PAPS   C2B 1002   7.176  -0.390   4.621  0.3697  0.2134  0.0527
   80PAPS   C3B 1003   7.121  -0.046   5.000  0.0150  0.0477  0.0479
   80PAPS   C4B 1004   7.037  -0.061   5.411  0.0423 -0.0931  0.0963
   81PAPS   CNO 1005   1.425   1.467   3.775 -0.2020  0.0369  0.2935
   81PAPS   PO4 1006   1.789   1.775   3.622 -0.0393 -0.0845 -0.1941
   81PAPS   GL1 1007   1.618   1.831   4.119  0.3987 -0.0180  0.0131
   81PAPS   GL2 1008   1.913   1.878   4.166 -0.0150 -0.0110  0.0807
   81PAPS   D1A 1009   1.413   1.828   4.433  0.1943 -0.0125  0.2318
   81PAPS   D2A 1010   1.555   1.906   4.845  0.2613  0.3240 -0.3192
   81PAPS   D3A 1011   1.354   1.907   5.269 -0.3000 -0.3033  0.1762
   81PAPS   D4A 1012   1.493   2.070   5.742 -0.0318  0.1410 -0.0211
   81PAPS   C5A 1013   1.530   1.877   6.208 -0.3887 -0.1171 -0.1802
   81PAPS   C1B 1014   1.908   1.785   4.537  0.0359 -0.2243  0.0132
   81PAPS   C2B 1015   1.997   1.696   4.923 -0.0707 -0.0118 -0.3460
   81PAPS   C3B 1016   2.041   1.631   5.320  0.0416  0.4684 -0.0985
   81PAPS   C4B 1017   2.227   1.449   5.674  0.2286  0.0789 -0.0801
   82PAPS   CNO 1018   1.577   5.635   3.301 -0.1177  0.2243 -0.1376
   82PAPS   PO4 1019   1.895   5.472   3.458 -0.1509  0.1347 -0.1209
   82PAPS   GL1 1020   1.542   5.347   3.729 -0.0995  0.2306 -0.2019
   82PAPS   GL2 1021   1.536   5.067   3.991 -0.1586  0.1792  0.0617
   82PAPS   D1A 1022   1.079   5.294   3.868 -0.1092 -0.0228 -0.0490
   82PAPS   D2A 1023   0.778   5.322   4.228  0.0337  0.1580 -0.0663
   82PAPS   D3A 1024   0.885   4.916   4.347  0.2139 -0.0446  0.0448
   82PAPS   D4A 1025   0.630   5.086   4.683 -0.4656 -0.4429 -0.1646
   82PAPS   C5A 1026   0.236   5.116   4.778  0.1187 -0.0210 -0.0041
   82PAPS   C1B 1027   1.636   4.994   4.543 -0.1114  0.1367  0.0101
   82PAPS   C2B 1028   1.740   4.989   5.017 -0.0128 -0.1699  0.3405
   82PAPS   C3B 1029   1.730   5.216   5.205 -0.4053  0.2892  0.0256
   82PAPS   C4B 1030   1.913   5.508   5.201 -0.1721 -0.2488  0.0724
   83PAPS   CNO 1031   4.698   3.473   3.674 -0.5346  0.2086  0.0932
   83PAPS   PO4 1032   4.872   3.779   3.739  0.2120 -0.0771 -0.1103
   83PAPS   GL1 1033   5.180   3.956   3.990 -0.2386  0.1890 -0.0338
   83PAPS   GL2 1034   5.128   4.335   4.052  0.0134 -0.1695  0.3099
   83PAPS   D1A 1035   5.560   3.911   4.276 -0.0092  0.1375  0.2407
   83PAPS   D2A 1036   5.411   3.948   4.722  0.0199 -0.0999  0.1153
   83PAPS   D3A 1037   5.095   4.011   4.498 -0.0326 -0.2241  0.0520
   83PAPS   D4A 1038   5.336   4.408   4.461  0.2018 -0.1350 -0.1759
   83PAPS   C5A 1039   5.528   4.575   4.754 -0.0448  0.0922 -0.1082
   83PAPS   C1B 1040   5.668   4.469   4.110 -0.2976 -0.4839  0.2411
   83PAPS   C2B 1041   5.888   4.714   4.351  0.1807 -0.0219  0.2344
   83PAPS   C3B 1042   5.891   4.931   4.698  0.1499 -0.0233  0.0430
   83PAPS   C4B 1043   6.196   5.033   4.926  0.0036 -0.2552 -0.1109
   84PAPS   CNO 1044   2.682   6.166   3.425 -0.0965  0.0227 -0.0860
   84PAPS   PO4 1045   3.016   6.071   3.675  0.1131 -0.1650 -0.2374
   84PAPS   GL1 1046   2.886   6.023   4.136 -0.1399 -0.4734 -0.0497
   84PAPS   GL2 1047   2.987   5.677   4.338 -0.1219  0.0150  0.1510
   84PAPS   D1A 1048   2.595   6.013   4.456 -0.0864  0.2481 -0.0765
   84PAPS   D2A 1049   2.722   6.415   4.571 -0.0707  0.2606  0.4873
   84PAPS   D3A 1050   2.424   6.325   4.883 -0.1390 -0.0232 -0.0792
   84PAPS   D4A 1051   2.683   6.444   5.288  0.0952  0.2486  0.0328
   84PAPS   C5A 1052   2.797   6.822   5.396  0.0953 -0.0955 -0.3541
   84PAPS   C1B 1053   2.844   5.712   4.766 -0.0991  0.0207 -0.2962
   84PAPS   C2B 1054   2.994   5.621   5.143  0.1423 -0.1220  0.1773
   84PAPS   C3B 1055   3.233   5.609   5.523 -0.0442  0.3591  0.0430
   84PAPS   C4B 1056   3.292   5.803   5.839 -0.2994 -0.2226 -0.0309
   85PAPS   CNO 1057   5.052   1.791   3.938 -0.3362 -0.0449 -0.0716
   85PAPS   PO4 1058   4.786   1.703   4.232  0.0584 -0.1684  0.1663
   85PAPS   GL1 1059   5.054   1.723   4.601  0.1423 -0.1282  0.0018
   85PAPS   GL2 1060   5.199   1.975   4.868  0.3648  0.0496 -0.0105
   85PAPS   D1A 1061   4.918   1.530   4.998 -0.0620  0.2253  0.2604
   85PAPS   D2A 1062   5.246   1.541   5.383  0.1231  0.3469  0.0350
   85PAPS   D3A 1063   5.559   1.842   5.296  0.2100 -0.0193 -0.4773
   85PAPS   D4A 1064   5.433   1.750   5.752 -0.2344  0.0213  0.2688
   85PAPS   C5A 1065   5.413   1.269   5.811 -0.3007 -0.1721  0.0491
   85PAPS   C1B 1066   5.033   1.945   5.184  0.2054  0.0783 -0.2485
   85PAPS   C2B 1067   4.966   2.008   5.538 -0.1111  0.3768  0.1664
   85PAPS   C3B 1068   4.712   2.080   5.926  0.0597 -0.0624  0.0439
   85PAPS   C4B 1069   4.724   1.970   6.296 -0.0004  0.1019 -0.2301
   86PAPS   CNO 1070   4.331   3.092   4.319  0.2115 -0.3214  0.4009
   86PAPS   PO4 1071   4.391   2.979   3.842  0.1180 -0.1043 -0.3330
   86PAPS   GL1 1072   4.789   3.112   3.963  0.0421 -0.0585  0.0009
   86PAPS   GL2 1073   4.828   2.986   4.210 -0.0827 -0.1561 -0.0567
   86PAPS   D1A 1074   5.150   3.281   3.913 -0.0177 -0.0159 -0.0326
   86PAPS   D2A 1075   5.086   3.445   4.278 -0.0319  0.2886 -0.2566
   86PAPS   D3A 1076   5.477   3.365   4.516  0.1157 -0.0461 -0.1540
   86PAPS   D4A 1077   5.678   3.530   4.902 -0.1267  0.2005 -0.2525
   86PAPS   C5A 1078   5.468   3.736   5.160  0.1789 -0.1146 -0.3213
   86PAPS   C1B 1079   4.652   3.004   4.652  0.1285 -0.1788  0.3920
   86PAPS   C2B 1080   4.624   3.270   5.042 -0.1586  0.1967  0.2165
   86PAPS   C3B 1081   4.727   3.274   5.448  0.0381 -0.4676  0.0163
   86PAPS   C4B 1082   4.877   3.634   5.656  0.2345 -0.2185  0.1008
   87PAPS   CNO 1083   6.435   2.410   4.127 -0.0389  0.0649 -0.0512
   87PAPS   PO4 1084   6.539   2.052   4.012 -0.3426  0.0305 -0.0280
   87PAPS   GL1 1085   6.655   1.697   4.404  0.1318 -0.0379  0.0549
   87PAPS   GL2 1086   6.691   1.835   4.708 -0.1227  0.0781  0.0819
   87PAPS   D1A 1087   6.772   1.176   4.473  0.2195  0.2321 -0.0889
   87PAPS   D2A 1088   6.564   1.232   4.887  0.1592  0.3212  0.1143
   87PAPS   D3A 1089   6.449   1.431   5.206 -0.0434 -0.1907  0.1164
   87PAPS   D4A 1090   6.814   1.568   5.493  0.2869 -0.0265 -0.1036
   87PAPS   C5A 1091   7.130   1.305   5.706 -0.1344  0.2708 -0.2847
   87PAPS   C1B 1092   6.806   1.650   4.943  0.0893  0.2609 -0.0654
   87PAPS   C2B 1093   7.097   1.926   5.297  0.2671 -0.1000 -0.2316
   87PAPS   C3B 1094   7.376   2.189   5.264 -0.1404 -0.1465  0.0953
   87PAPS   C4B 1095   7.328   2.539   5.198  0.2208  0.1178 -0.1863
   88PAPS   CNO 1096   1.982   0.923   3.508 -0.1020  0.0007 -0.3127
   88PAPS   PO4 1097   1.618   1.010   3.683 -0.1677 -0.0476  0.0603
   88PAPS   GL1 1098   1.842   1.015   4.026  0.1565 -0.3192  0.1404
   88PAPS   GL2 1099   1.839   1.398   4.018  0.1669  0.1173 -0.1877
   88PAPS   D1A 1100   2.184   0.913   4.326  0.0217 -0.1322 -0.0295
   88PAPS   D2A 1101   1.785   0.829   4.599  0.0906  0.0894 -0.0592
   88PAPS   D3A 1102   1.319   0.894   4.733 -0.2876 -0.0537  0.3005
   88PAPS   D4A 1103   1.510   0.984   5.087 -0.0137  0.0882 -0.2046
   88PAPS   C5A 1104   1.285   0.820   5.593  0.0707 -0.2734  0.1146
   88PAPS   C1B 1105   1.652   1.303   4.380  0.0208 -0.5569  0.0619
   88PAPS   C2B 1106   1.630   1.390   4.755 -0.0439  0.0416 -0.0106
   88PAPS   C3B 1107   1.574   1.448   5.191  0.1239 -0.1285  0.0993
   88PAPS   C4B 1108   1.233   1.355   5.402 -0.0960 -0.1743  0.2011
   89PAPS   CNO 1109   5.901   1.168   3.888 -0.0963 -0.2176  0.3366
   89PAPS   PO4 1110   5.829   1.530   4.082 -0.1037 -0.1100 -0.1825
   89PAPS   GL1 1111   5.892   1.638   4.497  0.1600 -0.0393 -0.2182
   89PAPS   GL2 1112   5.582   1.748   4.614 -0.0621  0.0440 -0.1272
   89PAPS   D1A 1113   6.157   1.454   4.745  0.3163 -0.1590 -0.4595
   89PAPS   D2A 1114   6.214   1.238   4.405 -0.1644  0.2134  0.0951
   89PAPS   D3A 1115   6.075   0.869   4.215 -0.0314  0.1074  0.1088
   89PAPS   D4A 1116   5.894   0.630   4.507 -0.1222 -0.0915 -0.1346
   89PAPS   C5A 1117   6.031   0.473   4.870  0.0869  0.2408 -0.0937
   89PAPS   C1B 1118   5.639   1.495   4.979  0.3105  0.1844  0.1148
   89PAPS   C2B 1119   5.688   1.364   5.325 -0.3927 -0.0967  0.1091
   89PAPS   C3B 1120   5.915   1.473   5.800 -0.2707 -0.0001 -0.1161
   89PAPS   C4B 1121   6.126   1.733   6.038 -0.2287  0.0801  0.5955
   90PAPS   CNO 1122   6.354   4.222   3.342 -0.2653 -0.1003 -0.0864
   90PAPS   PO4 1123   6.283   3.821   3.573  0.1850  0.4254 -0.0820
   90PAPS   GL1 1124   6.578   4.064   3.796  0.2566  0.0256 -0.1984
   90PAPS   GL2 1125   6.774   3.845   3.907 -0.1875  0.1857  0.0595
   90PAPS   D1A 1126   6.778   4.418   3.892  0.1413 -0.2054  0.0551
   90PAPS   D2A 1127   6.540   4.758   3.685 -0.0123 -0.0176 -0.2149
   90PAPS   D3A 1128   6.597   5.086   3.989 -0.2263 -0.1181  0.0780
   90PAPS   D4A 1129   6.859   4.952   4.293 -0.0093 -0.1868 -0.0762
   90PAPS   C5A 1130   7.109   4.609   4.337 -0.0326  0.3708 -0.2890
   90PAPS   C1B 1131   6.552   3.880   4.276 -0.0119 -0.0861 -0.0263
   90PAPS   C2B 1132   6.427   4.049   4.722 -0.2323  0.2065 -0.1535
   90PAPS   C3B 1133   6.550   4.317   5.020  0.0529 -0.0762  0.0394
   90PAPS   C4B 1134   6.857   4.613   5.347 -0.0619  0.0673 -0.1333
   91PAPS   CNO 1135   7.432   3.530   3.279  0.2029 -0.1886  0.0640
   91PAPS   PO4 1136   7.282   3.661   3.730  0.0910 -0.0626 -0.1179
   91PAPS   GL1 1137   7.651   3.503   3.854 -0.3102  0.0610 -0.1027
   91PAPS   GL2 1138   7.867   3.697   3.977 -0.0486 -0.0416 -0.3163
   91PAPS   D1A 1139   7.913   3.093   3.946  0.2141 -0.2108  0.3220
   91PAPS   D2A 1140   8.177   3.333   4.264 -0.1583  0.3188 -0.0610
   91PAPS   D3A 1141   7.700   3.305   4.338 -0.0806  0.0081  0.2660
   91PAPS   D4A 1142   7.845   3.472   4.672 -0.3304  0.2861 -0.0169
   91PAPS   C5A 1143   7.592   3.300   4.972  0.2941  0.5710 -0.1810
   91PAPS   C1B 1144   7.513   3.759   4.306 -0.3274  0.1810 -0.0282
   91PAPS   C2B 1145   7.425   3.732   4.781 -0.2291  0.0652 -0.0551
   91PAPS   C3B 1146   7.366   3.976   5.201 -0.2341  0.0274  0.2298
   91PAPS   C4B 1147   7.329   4.397   5.320  0.1140 -0.2409 -0.0495
   92PAPS   CNO 1148   4.369   3.912   3.792 -0.0463  0.4165 -0.0747
   92PAPS   PO4 1149   4.179   4.267   3.920 -0.2080  0.1652 -0.3053
   92PAPS   GL1 1150   4.412   4.019   4.287 -0.0133  0.0913 -0.0433
   92PAPS   GL2 1151   4.703   4.046   4.218 -0.3300 -0.1606  0.1193
   92PAPS   D1A 1152   4.450   3.783   4.630 -0.1469  0.1300 -0.0570
   92PAPS   D2A 1153   4.726   3.475   4.643 -0.1022  0.2455  0.2237
   92PAPS   D3A 1154   5.072   3.458   4.793 -0.0409 -0.0482 -0.0307
   92PAPS   D4A 1155   4.997   3.848   5.015  0.0303  0.1943 -0.1363
   92PAPS   C5A 1156   5.246   4.264   5.105 -0.0108 -0.3080  0.4118
   92PAPS   C1B 1157   4.746   4.219   4.659  0.1630 -0.0449 -0.2147
   92PAPS   C2B 1158   4.704   4.376   5.110 -0.0309 -0.1502  0.0837
   92PAPS   C3B 1159   4.905   4.312   5.556  0.1751 -0.1632  0.1227
   92PAPS   C4B 1160   5.239   4.013   5.547  0.0332  0.1616  0.1018
   93PAPS   CNO 1161   2.750   4.688   3.502  0.0728 -0.2019  0.0933
   93PAPS   PO4 1162   2.866   5.141   3.635 -0.0932  0.4307 -0.0561
   93PAPS   GL1 1163   2.633   5.230   3.975  0.1031  0.1414  0.2355
   93PAPS   GL2 1164   2.641   5.603   3.857 -0.0544  0.1123  0.0425
   93PAPS   D1A 1165   2.621   5.419   4.377  0.4450  0.1667  0.0782
   93PAPS   D2A 1166   2.639   5.249   4.704 -0.0662 -0.1781 -0.1405
   93PAPS   D3A 1167   2.643   4.863   4.746  0.1301 -0.1539 -0.0009
   93PAPS   D4A 1168   2.585   4.852   5.176 -0.5609  0.3378  0.2782
   93PAPS   C5A 1169   2.821   4.990   5.555  0.2394  0.0284  0.2247
   93PAPS   C1B 1170   2.273   5.750   4.174 -0.0279  0.0216  0.0765
   93PAPS   C2B 1171   2.150   5.804   4.628 -0.2105  0.0103  0.0417
   93PAPS   C3B 1172   2.326   5.650   4.948 -0.1806  0.2302 -0.0908
   93PAPS   C4B 1173   2.575   5.878   5.240 -0.1297  0.0934 -0.0529
   94PAPS   CNO 1174   5.429   6.524   2.450 -0.1565  0.1940 -0.0545
   94PAPS   PO4 1175   5.698   6.418   2.781  0.3009  0.2513 -0.0129
   94PAPS   GL1 1176   5.352   6.271   3.100  0.0576 -0.1155  0.2128
   94PAPS   GL2 1177   5.456   6.250   3.388 -0.0934 -0.2694 -0.0790
   94PAPS   D1A 1178   5.245   5.848   3.086  0.4629 -0.1689  0.1386
   94PAPS   D2A 1179   5.542   5.674   3.397  0.1066 -0.3954 -0.1564
   94PAPS   D3A 1180   5.043   5.527   3.462 -0.0470  0.3814 -0.0920
   94PAPS   D4A 1181   4.766   5.603   3.790  0.0867 -0.1643  0.0153
   94PAPS   C5A 1182   4.871   5.829   4.131 -0.0845 -0.3063  0.1987
   94PAPS   C1B 1183   5.659   6.456   3.674  0.2540 -0.1310  0.0719
   94PAPS   C2B 1184   5.874   6.434   3.963  0.0784  0.0595 -0.0956
   94PAPS   C3B 1185   6.069   6.326   4.263  0.0209 -0.3548  0.2387
   94PAPS   C4B 1186   6.245   6.565   4.683  0.0470 -0.0023 -0.3838
   95PAPS   CNO 1187   2.930   1.638   3.911  0.0918 -0.1975  0.1472
   95PAPS   PO4 1188   3.086   1.300   3.761  0.0774 -0.0348  0.2309
   95PAPS   GL1 1189   3.198   1.248   4.246 -0.0542 -0.1170 -0.0413
   95PAPS   GL2 1190   3.313   1.539   4.262 -0.0128 -0.0454  0.0408
   95PAPS   D1A 1191   3.452   1.076   4.521 -0.0225  0.0752 -0.0527
   95PAPS   D2A 1192   3.168   1.221   4.784  0.2407  0.2982 -0.3336
   95PAPS   D3A 1193   3.269   1.212   5.280 -0.2524 -0.2673  0.0604
   95PAPS   D4A 1194   3.072   1.529   5.636  0.2774 -0.1944  0.1310
   95PAPS   C5A 1195   2.611   1.630   5.383 -0.0035 -0.2164  0.0103
   95PAPS   C1B 1196   3.405   1.681   4.616  0.0119  0.0195  0.2407
   95PAPS   C2B 1197   3.548   1.889   4.960  0.1340  0.0887 -0.0121
   95PAPS   C3B 1198   3.570   1.624   5.332 -0.1404 -0.2607 -0.2093
   95PAPS   C4B 1199   3.603   1.295   5.569  0.1136  0.1143  0.2128
   96PAPS   CNO 1200   4.977   1.309   3.907  0.3815  0.3058  0.0343
   96PAPS   PO4 1201   4.976   0.909   3.931  0.0071 -0.2489  0.1415
   96PAPS   GL1 1202   5.010   1.002   4.408 -0.2476  0.3793  0.1359
   96PAPS   GL2 1203   4.820   1.107   4.677  0.0880  0.3319 -0.0042
   96PAPS   D1A 1204   5.338   0.778   4.660 -0.2388  0.1146  0.1154
   96PAPS   D2A 1205   5.274   1.233   4.838 -0.2708  0.0704 -0.2242
   96PAPS   D3A 1206   5.413   1.010   5.137 -0.0535 -0.0668  0.0890
   96PAPS   D4A 1207   5.028   1.107   5.285 -0.1013  0.2921 -0.1839
   96PAPS   C5A 1208   4.774   0.834   5.468  0.2563 -0.0051 -0.0536
   96PAPS   C1B 1209   4.991   0.741   4.982 -0.2904 -0.2288  0.2037
   96PAPS   C2B 1210   5.144   0.533   5.227  0.0164  0.2852 -0.1590
   96PAPS   C3B 1211   5.420   0.135   5.357  0.1434 -0.0959 -0.0948
   96PAPS   C4B 1212   5.555  -0.074   5.642 -0.2472 -0.1495 -0.0374
   97PAPS   CNO 1213   2.803   4.178   4.105 -0.2610  0.2453  0.0479
   97PAPS   PO4 1214   2.997   3.679   4.279 -0.0638 -0.2180 -0.0519
   97PAPS   GL1 1215   3.060   3.906   4.556  0.1517  0.1513  0.1238
   97PAPS   GL2 1216   3.373   4.047   4.637 -0.0855  0.2682  0.2421
   97PAPS   D1A 1217   3.167   3.815   5.060  0.1092 -0.0716  0.1562
   97PAPS   D2A 1218   2.779   3.765   5.074 -0.3523  0.1215 -0.2941
   97PAPS   D3A 1219   2.828   3.643   5.534  0.1450 -0.1492  0.0831
   97PAPS   D4A 1220   3.106   3.265   5.331 -0.0353 -0.0612 -0.0347
   97PAPS   C5A 1221   3.494   2.991   5.478 -0.0966  0.1536  0.1290
   97PAPS   C1B 1222   3.510   4.130   5.077  0.1876 -0.3195 -0.0381
   97PAPS   C2B 1223   3.626   4.288   5.490  0.0003  0.2322 -0.1538
   97PAPS   C3B 1224   3.731   4.676   5.701 -0.0851 -0.0552 -0.2737
   97PAPS   C4B 1225   3.749   4.973   5.957  0.1541  0.0295 -0.1537
   98PAPS   CNO 1226   7.506   4.395   3.363 -0.0430 -0.1273  0.1976
   98PAPS   PO4 1227   7.740   4.484   3.652 -0.2891 -0.2225  0.1427
   98PAPS   GL1 1228   7.366   4.528   3.833  0.0231 -0.2996  0.2889
   98PAPS   GL2 1229   7.243   4.186   3.851 -0.1358 -0.0335  0.2116
   98PAPS   D1A 1230   7.063   4.845   3.808  0.0049  0.2391  0.1781
   98PAPS   D2A 1231   7.393   5.045   3.871  0.0465  0.3134  0.1528
   98PAPS   D3A 1232   7.791   4.762   4.072  0.0325  0.3768  0.0391
   98PAPS   D4A 1233   8.029   4.735   4.401  0.0684  0.1029 -0.1640
   98PAPS   C5A 1234   8.122   4.534   4.773  0.0938  0.3118 -0.0706
   98PAPS   C1B 1235   7.116   4.121   4.204 -0.0200 -0.1005  0.0689
   98PAPS   C2B 1236   6.985   4.228   4.658 -0.1122  0.2252  0.0097
   98PAPS   C3B 1237   7.064   4.545   4.901  0.2403  0.1031 -0.2315
   98PAPS   C4B 1238   7.080   4.935   4.768  0.1802 -0.2776 -0.0979
   99PAPS   CNO 1239   1.889   3.895   3.750  0.1526  0.3679  0.1768
   99PAPS   PO4 1240   1.723   3.464   3.849  0.1806 -0.2645  0.1873
   99PAPS   GL1 1241   1.511   3.391   4.152  0.0081  0.0025  0.0411
   99PAPS   GL2 1242   1.436   3.673   4.300  0.1087 -0.0264  0.1872
   99PAPS   D1A 1243   1.464   3.146   4.514  0.0736 -0.1189  0.0884
   99PAPS   D2A 1244   1.862   3.381   4.600  0.2532 -0.1138 -0.3822
   99PAPS   D3A 1245   1.863   3.505   4.979  0.1176  0.2333  0.0051
   99PAPS   D4A 1246   1.472   3.310   5.065 -0.2842  0.0948  0.1400
   99PAPS   C5A 1247   1.546   3.100   5.505 -0.0581  0.0621  0.0492
   99PAPS   C1B 1248   1.290   3.616   4.761  0.2948 -0.2091 -0.0225
   99PAPS   C2B 1249   1.105   3.692   5.220  0.0955 -0.1362  0.3351
   99PAPS   C3B 1250   1.076   3.281   5.440 -0.2191 -0.0617 -0.0238
   99PAPS   C4B 1251   0.831   3.094   5.714 -0.3177  0.0214 -0.2544
  100PAPS   CNO 1252   3.582   4.350   3.786  0.0334  0.0059 -0.2433
  100PAPS   PO4 1253   3.308   4.582   4.062  0.2239  0.1563 -0.0058
  100PAPS   GL1 1254   3.603   4.498   4.449 -0.0761 -0.0471  0.2409
  100PAPS   GL2 1255   3.445   4.575   4.672 -0.3544  0.4804 -0.1107
  100PAPS   D1A 1256   3.927   4.714   4.520 -0.0634 -0.0534 -0.3557
  100PAPS   D2A 1257   4.343   4.498   4.542  0.1074 -0.2179  0.1022
  100PAPS   D3A 1258   4.379   4.841   4.906 -0.1803  0.0801 -0.1325
  100PAPS   D4A 1259   4.393   5.150   4.639 -0.0849  0.0059 -0.0175
  100PAPS   C5A 1260   4.390   4.958   4.347  0.1417  0.3104  0.0938
  100PAPS   C1B 1261   3.613   4.627   5.025  0.2504  0.2699 -0.2097
  100PAPS   C2B 1262   3.822   4.888   5.255  0.0830 -0.2187 -0.0655
  100PAPS   C3B 1263   4.103   5.088   5.491 -0.0382 -0.2102  0.0439
  100PAPS   C4B 1264   4.119   5.444   5.872 -0.0343 -0.1674  0.0260
  101PAPS   CNO 1265   1.905   4.178   3.273 -0.1812  0.3296 -0.0965
  101PAPS   PO4 1266   1.533   4.086   3.426 -0.1964 -0.4460 -0.0737
  101PAPS   GL1 1267   1.400   4.357   3.835  0.4226  0.1352 -0.0394
  101PAPS   GL2 1268   1.595   4.543   4.070 -0.0501 -0.0562  0.1270
  101PAPS   D1A 1269   1.070   4.698   3.849  0.0873  0.0276 -0.0464
  101PAPS   D2A 1270   0.795   4.484   4.166  0.5414 -0.1113  0.1052
  101PAPS   D3A 1271   0.561   4.540   3.915  0.4154  0.0506  0.0948
  101PAPS   D4A 1272   0.569   4.995   3.930 -0.0213 -0.0764 -0.0933
  101PAPS   C5A 1273   0.284   5.206   4.256 -0.1861  0.3064 -0.1284
  101PAPS   C1B 1274   1.354   4.513   4.417  0.1080  0.4836  0.1559
  101PAPS   C2B 1275   1.296   4.525   4.747 -0.0732  0.1731 -0.1178
  101PAPS   C3B 1276   1.571   4.521   5.241  0.0900  0.0501  0.0390
  101PAPS   C4B 1277   1.514   4.466   5.690 -0.0430 -0.1698  0.0213
  102PAPS   CNO 1278   5.466   0.896   3.156  0.2210  0.2471  0.3369
  102PAPS   PO4 1279   5.421   0.530   3.395 -0.3512 -0.3060  0.1355
  102PAPS   GL1 1280   5.653   0.391   3.780  0.0326  0.0610  0.1284
  102PAPS   GL2 1281   5.909   0.500   3.936  0.0921  0.1334 -0.1288
  102PAPS   D1A 1282   5.455   0.352   4.326 -0.1303 -0.3390 -0.0342
  102PAPS   D2A 1283   5.400  -0.068   4.587 -0.2863 -0.3540  0.0728
  102PAPS   D3A 1284   5.626  -0.032   4.989  0.0839  0.1491 -0.2095
  102PAPS   D4A 1285   5.519   0.362   4.868  0.2620 -0.0728  0.2176
  102PAPS   C5A 1286   5.646   0.574   5.163  0.0713  0.1251 -0.0705
  102PAPS   C1B 1287   6.192   0.321   4.315 -0.1039 -0.3430  0.0706
  102PAPS   C2B 1288   6.386   0.224   4.678  0.0916 -0.4106  0.0947
  102PAPS   C3B 1289   6.741   0.150   4.671  0.2214 -0.0979 -0.0950
  102PAPS   C4B 1290   7.095   0.149   4.536 -0.1123 -0.2740 -0.1442
  103POPE   NH3 1291   4.149   5.023   7.531 -0.1553  0.1086  0.2586
  103POPE   PO4 1292   3.685   4.950   7.599  0.0816 -0.0338 -0.4176
  103POPE   GL1 1293   3.576   4.936   7.270  0.3846  0.1320  0.0065
  103POPE   GL2 1294   3.722   5.081   7.097 -0.1703  0.1310 -0.1799
  103POPE   C1A 1295   3.386   4.670   6.936 -0.2600  0.1116 -0.0879
  103POPE   D2A 1296   3.044   4.761   6.761  0.0366  0.2926  0.2914
  103POPE   C3A 1297   2.719   4.540   6.848  0.0303  0.2685  0.1110
  103POPE   C4A 1298   2.518   4.236   6.762 -0.4264 -0.1104  0.1013
  103POPE   C1B 1299   3.613   5.055   6.738  0.2822  0.0745  0.1769
  103POPE   C2B 1300   3.360   4.963   6.333  0.5067  0.1024  0.4594
  103POPE   C3B 1301   3.040   4.591   6.274  0.0817  0.1075  0.0894
  103POPE   C4B 1302   2.689   4.292   6.188  0.2945 -0.0340  0.0356
  104POPE   NH3 1303   1.732   7.117   7.724 -0.2431 -0.1809 -0.1647
  104POPE   PO4 1304   2.029   6.891   7.510  0.0014  0.3729  0.0284
  104POPE   GL1 1305   2.140   6.708   7.179 -0.1022  0.1045 -0.0754
  104POPE   GL2 1306   2.497   6.707   7.249  0.0837  0.0733 -0.0683
  104POPE   C1A 1307   2.188   6.844   6.779 -0.1682  0.0945 -0.2078
  104POPE   D2A 1308   2.394   6.871   6.463  0.1430 -0.1869 -0.1328
  104POPE   C3A 1309   2.174   6.806   6.029  0.2842 -0.3441 -0.0210
  104POPE   C4A 1310   2.172   6.702   5.640  0.0729 -0.2110 -0.0897
  104POPE   C1B 1311   2.700   6.837   6.837  0.1613  0.1553 -0.3254
  104POPE   C2B 1312   2.895   6.858   6.440  0.1214  0.0323  0.0015
  104POPE   C3B 1313   2.685   6.850   6.060  0.1312 -0.2014  0.0150
  104POPE   C4B 1314   2.476   7.110   5.737  0.3231 -0.2556  0.0128
  105POPE   NH3 1315   1.122   7.221   3.709 -0.2000  0.1672 -0.0297
  105POPE   PO4 1316   1.245   6.765   3.854  0.2285 -0.3071 -0.0749
  105POPE   GL1 1317   1.282   6.641   4.338 -0.0580 -0.2638  0.3905
  105POPE   GL2 1318   1.570   6.596   4.246 -0.1851  0.0496 -0.4179
  105POPE   C1A 1319   1.395   6.465   4.727  0.1876 -0.0207 -0.0384
  105POPE   D2A 1320   1.447   6.510   5.165 -0.0799 -0.1108 -0.0735
  105POPE   C3A 1321   1.464   6.118   5.325 -0.0651 -0.1796 -0.2510
  105POPE   C4A 1322   1.662   5.798   5.589 -0.1420 -0.1174 -0.1012
  105POPE   C1B 1323   1.781   6.737   4.512  0.1056  0.0427 -0.0702
  105POPE   C2B 1324   1.831   6.699   4.831 -0.1234  0.2832 -0.0119
  105POPE   C3B 1325   2.150   6.711   5.160 -0.1771 -0.0549  0.3582
  105POPE   C4B 1326   2.358   7.093   5.219  0.0030  0.2412 -0.2175
  106POPE   NH3 1327   3.156   2.256   3.958 -0.2474  0.0172 -0.0285
  106POPE   PO4 1328   3.525   2.291   4.312  0.1005  0.2272 -0.4649
  106POPE   GL1 1329   3.718   2.523   4.593 -0.1732  0.0921  0.2736
  106POPE   GL2 1330   3.913   2.321   4.660 -0.1170 -0.1035 -0.0459
  106POPE   C1A 1331   3.689   2.707   5.075  0.0863 -0.5901  0.1388
  106POPE   D2A 1332   3.885   2.685   5.433 -0.1153  0.2814  0.4367
  106POPE   C3A 1333   3.802   2.985   5.875 -0.2302  0.2918 -0.1276
  106POPE   C4A 1334   3.830   3.385   6.057  0.1260  0.0207  0.2483
  106POPE   C1B 1335   3.984   2.266   5.083 -0.1363 -0.0388 -0.2674
  106POPE   C2B 1336   3.808   2.075   5.434 -0.0385 -0.4219  0.0377
  106POPE   C3B 1337   3.896   2.063   5.810 -0.2254  0.2054 -0.1500
  106POPE   C4B 1338   4.049   1.928   6.156  0.1301 -0.1505 -0.0754
  107PUPE   NH3 1339   1.975   1.653   7.887  0.1879 -0.0721 -0.1770
  107PUPE   PO4 1340   2.029   1.567   7.431  0.0393 -0.0395 -0.1034
  107PUPE   GL1 1341   1.939   1.190   7.260  0.0970  0.0664 -0.3389
  107PUPE   GL2 1342   2.116   1.250   7.003 -0.0000  0.1349  0.1591
  107PUPE   D1A 1343   1.852   0.798   7.198  0.1759  0.1294  0.0698
  107PUPE   D2A 1344   2.329   0.893   7.237  0.0946 -0.0415 -0.0906
  107PUPE   D3A 1345   2.658   0.615   7.175 -0.0645  0.0006 -0.2274
  107PUPE   D4A 1346   3.048   0.516   7.367  0.0954 -0.0136 -0.1307
  107PUPE   D5A 1347   2.848   0.708   7.682  0.3553  0.1437 -0.0171
  107PUPE   C1B 1348   2.188   1.299   6.556  0.0004 -0.0425  0.0117
  107PUPE   C2B 1349   2.334   1.424   6.183 -0.1762  0.1286  0.0470
  107PUPE   C3B 1350   2.599   1.496   6.009  0.1206  0.0711  0.3192
  107PUPE   C4B 1351   2.785   1.158   5.706  0.2876  0.0100  0.1868
  108PUPE   NH3 1352   7.255   3.624   7.367  0.1035  0.0602 -0.0702
  108PUPE   PO4 1353   7.090   3.193   7.246  0.0684  0.0786  0.0889
  108PUPE   GL1 1354   7.115   2.971   6.892 -0.1000  0.1659 -0.1656
  108PUPE   GL2 1355   7.446   2.663   6.932  0.1546  0.4516 -0.3486
  108PUPE   D1A 1356   7.202   2.732   6.481 -0.1837  0.1264 -0.1804
  108PUPE   D2A 1357   6.876   2.653   6.312 -0.0468 -0.2934  0.1079
  108PUPE   D3A 1358   7.045   2.628   5.879  0.1115  0.0808  0.2172
  108PUPE   D4A 1359   6.647   2.483   5.748 -0.2571  0.2006  0.1951
  108PUPE   D5A 1360   6.953   2.397   5.436 -0.0613  0.0126 -0.0568
  108PUPE   C1B 1361   7.441   2.243   6.737  0.2151 -0.0417  0.1423
  108PUPE   C2B 1362   7.531   1.909   6.400 -0.2407  0.0337  0.2740
  108PUPE   C3B 1363   7.384   1.626   6.109 -0.0629  0.0537  0.1847
  108PUPE   C4B 1364   7.601   1.330   5.827 -0.0901 -0.0183  0.0060
  109PUPE   NH3 1365   5.949   7.090   7.141  0.3334  0.1297 -0.1319
  109PUPE   PO4 1366   6.330   7.270   7.243  0.1931 -0.0934 -0.0333
  109PUPE   GL1 1367   6.307   7.196   6.828 -0.1416 -0.2187  0.0171
  109PUPE   GL2 1368   6.158   7.051   6.679  0.0719 -0.0325  0.2920
  109PUPE   D1A 1369   6.490   7.156   6.318  0.0512  0.0074 -0.1022
  109PUPE   D2A 1370   6.727   7.550   6.287  0.0079 -0.1614 -0.4130
  109PUPE   D3A 1371   6.450   7.638   6.710 -0.0076  0.2476 -0.1198
  109PUPE   D4A 1372   6.905   7.619   6.948  0.1087  0.4152  0.3044
  109PUPE   D5A 1373   6.923   7.963   6.584 -0.0230 -0.0475 -0.2182
  109PUPE   C1B 1374   6.024   7.066   6.291  0.1334 -0.3734 -0.2023
  109PUPE   C2B 1375   6.169   7.120   5.811  0.1485  0.0109  0.0627
  109PUPE   C3B 1376   6.135   7.011   5.385 -0.0008  0.0900 -0.1877
  109PUPE   C4B 1377   6.167   6.956   4.967  0.0542 -0.0117 -0.0554
  110PUPE   NH3 1378   6.677   0.681   7.703  0.4618 -0.2229  0.1805
  110PUPE   PO4 1379   6.995   0.526   7.415  0.2807 -0.0350  0.0859
  110PUPE   GL1 1380   6.961   0.811   7.032  0.1128  0.3072 -0.2724
  110PUPE   GL2 1381   6.660   0.799   6.787 -0.1583 -0.1623  0.1542
  110PUPE   D1A 1382   7.151   0.804   6.615 -0.2491 -0.0264 -0.2218
  110PUPE   D2A 1383   7.534   0.727   6.734 -0.3685 -0.1968 -0.2856
  110PUPE   D3A 1384   7.751   0.534   6.484  0.2435  0.0610  0.2101
  110PUPE   D4A 1385   7.380   0.413   6.358  0.0582 -0.1713 -0.5458
  110PUPE   D5A 1386   7.070   0.606   6.139  0.1327  0.0273  0.0300
  110PUPE   C1B 1387   6.622   0.885   6.407  0.0996 -0.0732 -0.0104
  110PUPE   C2B 1388   6.661   0.918   5.982  0.2254 -0.0921 -0.0667
  110PUPE   C3B 1389   6.740   0.606   5.560  0.3279 -0.0438  0.0013
  110PUPE   C4B 1390   6.885   0.406   5.260 -0.1817  0.5638 -0.1666
  111PUPE   NH3 1391   7.291   4.511   7.182  0.2814  0.1468 -0.2787
  111PUPE   PO4 1392   7.331   4.906   7.202 -0.1106  0.0466  0.1449
  111PUPE   GL1 1393   7.421   5.170   6.895  0.0747  0.2496 -0.3609
  111PUPE   GL2 1394   7.580   5.016   6.697 -0.1347  0.1708 -0.3040
  111PUPE   D1A 1395   7.866   5.325   6.483 -0.1885  0.1519  0.2150
  111PUPE   D2A 1396   8.142   5.562   6.343  0.1626 -0.3349 -0.2555
  111PUPE   D3A 1397   7.955   5.357   5.984 -0.0173  0.0440 -0.1569
  111PUPE   D4A 1398   8.367   5.477   5.896 -0.1618 -0.0747 -0.1945
  111PUPE   D5A 1399   8.483   5.056   5.604 -0.3021 -0.1606  0.0055
  111PUPE   C1B 1400   7.500   4.607   6.520 -0.0289  0.0885 -0.0541
  111PUPE   C2B 1401   7.238   4.662   6.035 -0.1063 -0.2090 -0.1253
  111PUPE   C3B 1402   6.941   4.932   5.804 -0.0455  0.0462  0.3706
  111PUPE   C4B 1403   7.013   5.304   5.463 -0.1116  0.3498  0.0953
  112PUPE   NH3 1404   3.139  -0.312   7.497  0.0903  0.0874 -0.3167
  112PUPE   PO4 1405   3.521  -0.227   7.525 -0.0502  0.3311  0.0392
  112PUPE   GL1 1406   3.397   0.132   7.335 -0.3413 -0.1100  0.0760
  112PUPE   GL2 1407   3.671   0.291   7.101  0.2362 -0.0553 -0.0620
  112PUPE   D1A 1408   3.185   0.345   6.957 -0.0604 -0.0494 -0.1834
  112PUPE   D2A 1409   3.322   0.155   6.475 -0.0525 -0.2038  0.0865
  112PUPE   D3A 1410   3.744   0.169   6.218  0.0977  0.0349  0.0147
  112PUPE   D4A 1411   3.934  -0.071   6.513  0.0784  0.0824  0.0974
  112PUPE   D5A 1412   4.043  -0.475   6.290 -0.0156  0.1004  0.2141
  112PUPE   C1B 1413   3.692   0.490   6.685 -0.1510 -0.0318  0.0602
  112PUPE   C2B 1414   3.491   0.672   6.292 -0.1895 -0.1437 -0.2519
  112PUPE   C3B 1415   3.613   1.019   6.004 -0.2049 -0.1016  0.4258
  112PUPE   C4B 1416   3.755   1.460   6.016  0.2237 -0.0919  0.1617
  113PUPE   NH3 1417   6.257   6.261   6.802 -0.1678 -0.1084 -0.1430
  113PUPE   PO4 1418   6.132   6.641   6.965 -0.2535 -0.3123  0.0959
  113PUPE   GL1 1419   6.562   6.726   6.731 -0.0067 -0.0153  0.1401
  113PUPE   GL2 1420   6.592   6.700   6.392 -0.0264  0.0137  0.0521
  113PUPE   D1A 1421   6.976   6.842   6.700  0.3491  0.2259  0.4423
  113PUPE   D2A 1422   6.954   7.133   6.413  0.1752  0.0886 -0.0667
  113PUPE   D3A 1423   6.977   6.893   6.074  0.0885 -0.2545 -0.1775
  113PUPE   D4A 1424   7.008   7.002   5.598  0.0598  0.1134  0.0336
  113PUPE   D5A 1425   7.240   7.129   5.284 -0.0707 -0.0211  0.0513
  113PUPE   C1B 1426   6.514   6.812   5.954  0.2225  0.0611 -0.0483
  113PUPE   C2B 1427   6.553   6.791   5.551  0.0280  0.0533 -0.0925
  113PUPE   C3B 1428   6.626   7.267   5.437 -0.1116  0.0529  0.1951
  113PUPE   C4B 1429   6.576   7.573   5.215  0.1697  0.1118  0.0209
  114PUPE   NH3 1430   4.243   6.917   7.202 -0.5573  0.1436 -0.3970
  114PUPE   PO4 1431   4.237   6.407   7.232 -0.2521  0.1598 -0.0247
  114PUPE   GL1 1432   3.939   6.570   6.956  0.0611 -0.2759  0.0554
  114PUPE   GL2 1433   3.607   6.676   6.999 -0.2507  0.0948  0.0477
  114PUPE   D1A 1434   3.722   6.318   6.677 -0.2078 -0.0930 -0.0295
  114PUPE   D2A 1435   3.592   6.147   7.084  0.2863 -0.0110  0.0096
  114PUPE   D3A 1436   3.976   5.997   7.051  0.3176 -0.0223  0.1705
  114PUPE   D4A 1437   4.305   5.720   6.787  0.0593 -0.0589 -0.0222
  114PUPE   D5A 1438   4.673   5.751   6.997  0.0152  0.1681  0.0321
  114PUPE   C1B 1439   3.761   6.803   6.542  0.0046  0.0873  0.1879
  114PUPE   C2B 1440   3.763   6.804   6.039  0.2421  0.3075  0.1390
  114PUPE   C3B 1441   4.050   7.013   5.815  0.2099 -0.0382 -0.0005
  114PUPE   C4B 1442   4.440   6.948   5.722 -0.0652 -0.0362 -0.4146
  115PUPE   NH3 1443   2.066   2.749   8.951 -0.1032 -0.0800 -0.1097
  115PUPE   PO4 1444   2.282   2.417   8.683 -0.2273 -0.1585 -0.0245
  115PUPE   GL1 1445   2.620   2.563   8.920 -0.0869 -0.0030  0.0335
  115PUPE   GL2 1446   2.794   2.492   8.638  0.1243  0.0436 -0.2375
  115PUPE   D1A 1447   2.773   2.554   9.351  0.1884 -0.1025 -0.0600
  115PUPE   D2A 1448   2.786   2.905   9.564 -0.2142  0.0030 -0.1425
  115PUPE   D3A 1449   3.166   2.961   9.894 -0.0420  0.3922 -0.0197
  115PUPE   D4A 1450   3.073   3.403   9.821  0.1320  0.0588 -0.1793
  115PUPE   D5A 1451   3.095   3.279   9.413  0.3489  0.1965 -0.0391
  115PUPE   C1B 1452   2.922   2.628   8.258  0.1302 -0.1099 -0.0445
  115PUPE   C2B 1453   3.133   2.729   7.991 -0.0425  0.1276 -0.2118
  115PUPE   C3B 1454   3.107   3.003   7.787 -0.1646  0.0711  0.1093
  115PUPE   C4B 1455   2.851   3.184   7.458  0.1804 -0.1153  0.1129
  116PUPE   NH3 1456   1.361   3.943   7.199 -0.0383  0.0752 -0.2780
  116PUPE   PO4 1457   1.732   3.733   7.461  0.0338 -0.2630  0.0131
  116PUPE   GL1 1458   1.787   3.700   6.971  0.3735 -0.2171 -0.1121
  116PUPE   GL2 1459   1.645   3.839   6.746  0.2226 -0.0456  0.3915
  116PUPE   D1A 1460   1.985   3.376   6.832 -0.2001 -0.0658  0.1222
  116PUPE   D2A 1461   1.721   3.020   6.936 -0.1093  0.3667  0.2897
  116PUPE   D3A 1462   1.706   2.998   6.529  0.0713 -0.1339  0.1550
  116PUPE   D4A 1463   2.043   3.103   6.387 -0.2019  0.2520  0.1203
  116PUPE   D5A 1464   2.187   3.416   6.219 -0.0495  0.3121 -0.1887
  116PUPE   C1B 1465   1.857   3.848   6.481 -0.0880  0.0934 -0.1403
  116PUPE   C2B 1466   1.706   3.536   6.188  0.1140 -0.1066  0.1569
  116PUPE   C3B 1467   1.837   3.361   5.847 -0.2728 -0.0136 -0.2657
  116PUPE   C4B 1468   2.066   3.140   5.487 -0.2822 -0.3412  0.2848
  117PUPE   NH3 1469   1.495   2.492   9.882 -0.1848 -0.1675 -0.0283
  117PUPE   PO4 1470   1.975   2.480   9.732 -0.0214 -0.0607  0.0471
  117PUPE   GL1 1471   2.446   2.464   9.744 -0.1581 -0.0651  0.3260
  117PUPE   GL2 1472   2.438   2.277  10.140  0.1135 -0.1465 -0.2081
  117PUPE   D1A 1473   2.893   2.497   9.847 -0.0442  0.0283 -0.2332
  117PUPE   D2A 1474   3.094   2.308  10.197  0.0622 -0.2280  0.0978
  117PUPE   D3A 1475   2.773   2.582  10.361  0.0819  0.1518  0.2447
  117PUPE   D4A 1476   2.683   3.009  10.069  0.0004 -0.1910  0.0711
  117PUPE   D5A 1477   2.869   3.250  10.358  0.1463 -0.0653 -0.0827
  117PUPE   C1B 1478   2.715   2.040  10.360 -0.1706 -0.0848 -0.0252
  117PUPE   C2B 1479   3.124   1.923  10.624  0.1569 -0.0698 -0.0662
  117PUPE   C3B 1480   3.448   1.858  10.869 -0.0721 -0.2801  0.0560
  117PUPE   C4B 1481   3.429   1.881  11.276 -0.1237  0.0658 -0.1808
  118PUPE   NH3 1482   1.523   5.398   7.116  0.1002  0.1557  0.2021
  118PUPE   PO4 1483   1.036   5.603   7.101 -0.1772  0.0333 -0.0148
  118PUPE   GL1 1484   0.806   5.802   6.737 -0.1210 -0.2719 -0.0388
  118PUPE   GL2 1485   0.541   5.959   6.591 -0.1517 -0.1785 -0.1652
  118PUPE   D1A 1486   0.885   5.871   6.302 -0.1324 -0.0333  0.1899
  118PUPE   D2A 1487   1.186   5.711   5.899 -0.0974  0.3348 -0.0610
  118PUPE   D3A 1488   1.444   5.497   6.139  0.0317  0.0250 -0.2430
  118PUPE   D4A 1489   1.377   5.360   6.590 -0.0100 -0.1768  0.2943
  118PUPE   D5A 1490   1.015   5.330   6.442  0.2957  0.1441  0.0148
  118PUPE   C1B 1491   0.327   6.193   6.267 -0.3040  0.0716  0.3281
  118PUPE   C2B 1492   0.374   6.612   6.084  0.0149 -0.0725 -0.1492
  118PUPE   C3B 1493   0.331   6.837   5.664  0.0499  0.1427 -0.0934
  118PUPE   C4B 1494   0.408   6.712   5.295  0.0871 -0.0806  0.0338
  119PUPE   NH3 1495   2.397   3.910   3.857  0.3564 -0.3549 -0.0182
  119PUPE   PO4 1496   2.283   4.157   4.200  0.3339  0.2743  0.0402
  119PUPE   GL1 1497   2.242   4.137   4.616  0.1998 -0.0611  0.4395
  119PUPE   GL2 1498   2.622   4.146   4.661  0.0599 -0.0871  0.2759
  119PUPE   D1A 1499   2.313   3.773   4.853  0.1236 -0.2400  0.1716
  119PUPE   D2A 1500   2.362   3.946   5.357 -0.3424  0.2066 -0.1303
  119PUPE   D3A 1501   2.343   3.545   5.371  0.2442  0.0248  0.4360
  119PUPE   D4A 1502   1.927   3.748   5.477  0.3561 -0.1051  0.1501
  119PUPE   D5A 1503   2.048   3.814   5.979 -0.0829  0.0416 -0.1875
  119PUPE   C1B 1504   2.592   4.395   5.007  0.1482  0.1097 -0.0224
  119PUPE   C2B 1505   2.814   4.174   5.384 -0.0514  0.1277 -0.0168
  119PUPE   C3B 1506   3.185   3.994   5.529  0.2023  0.2793  0.3674
  119PUPE   C4B 1507   3.536   3.938   5.862  0.0206  0.3480  0.1765
  120PUPE   NH3 1508   1.026   4.265   3.494 -0.2421 -0.0135  0.0227
  120PUPE   PO4 1509   0.913   4.150   3.872 -0.0300  0.5184  0.0484
  120PUPE   GL1 1510   0.584   4.001   4.183 -0.2274 -0.0691  0.1448
  120PUPE   GL2 1511   0.388   4.178   4.467  0.0142 -0.0844 -0.1486
  120PUPE   D1A 1512   0.593   3.748   4.523 -0.1491  0.0885  0.3820
  120PUPE   D2A 1513   0.718   3.638   4.875 -0.1626  0.0739 -0.0216
  120PUPE   D3A 1514   0.992   3.228   4.879  0.0377 -0.1007  0.0293
  120PUPE   D4A 1515   1.002   3.306   4.397 -0.0994  0.2577  0.2218
  120PUPE   D5A 1516   0.953   2.964   4.376 -0.0451  0.0601  0.0027
  120PUPE   C1B 1517   0.206   4.044   4.890  0.0020  0.2126 -0.1776
  120PUPE   C2B 1518   0.238   3.843   5.185 -0.0679 -0.1080  0.0081
  120PUPE   C3B 1519  -0.159   3.549   5.367  0.0367  0.1231 -0.3462
  120PUPE   C4B 1520  -0.536   3.451   5.671  0.0238  0.1723  0.1600
  121PUPE   NH3 1521   4.964   8.096   4.124  0.2813  0.0817  0.3091
  121PUPE   PO4 1522   4.712   7.981   3.869 -0.2482  0.2033 -0.0255
  121PUPE   GL1 1523   4.594   7.591   3.919 -0.1257  0.0039 -0.1067
  121PUPE   GL2 1524   4.908   7.437   4.008 -0.4055 -0.1576  0.0761
  121PUPE   D1A 1525   4.399   7.327   4.198 -0.2144 -0.1446 -0.3679
  121PUPE   D2A 1526   4.192   7.490   4.495 -0.1601  0.0682  0.0732
  121PUPE   D3A 1527   4.310   7.203   4.735 -0.1822  0.0825 -0.2313
  121PUPE   D4A 1528   4.227   7.344   5.036  0.3848 -0.3577  0.1706
  121PUPE   D5A 1529   3.957   7.429   5.351 -0.2716 -0.4045 -0.1344
  121PUPE   C1B 1530   4.911   7.414   4.524  0.0352  0.1346  0.0901
  121PUPE   C2B 1531   4.727   7.249   4.954 -0.3630 -0.2320  0.1284
  121PUPE   C3B 1532   4.730   7.095   5.365  0.3012  0.0982  0.2207
  121PUPE   C4B 1533   4.942   7.041   5.834  0.1356  0.0129 -0.1459
  122PUPE   NH3 1534   2.096   1.406   3.604 -0.2097 -0.0721  0.1736
  122PUPE   PO4 1535   2.293   1.166   3.918 -0.0679 -0.2236  0.4786
  122PUPE   GL1 1536   2.646   1.239   4.153 -0.0553 -0.0985  0.1321
  122PUPE   GL2 1537   2.709   1.021   4.361  0.0502 -0.1964  0.0607
  122PUPE   D1A 1538   2.761   1.530   4.379 -0.2920  0.1956  0.1167
  122PUPE   D2A 1539   2.650   1.331   4.752 -0.0237 -0.0374 -0.1577
  122PUPE   D3A 1540   2.822   1.090   5.110 -0.0309 -0.0916 -0.1263
  122PUPE   D4A 1541   2.451   1.160   5.343  0.1582 -0.0522  0.2541
  122PUPE   D5A 1542   2.405   0.833   5.696  0.0256 -0.0245  0.3540
  122PUPE   C1B 1543   2.610   0.838   4.738 -0.1189 -0.1452  0.1376
  122PUPE   C2B 1544   2.561   0.674   5.079 -0.0783 -0.0639 -0.5207
  122PUPE   C3B 1545   2.786   0.546   5.432  0.1389 -0.1422 -0.1813
  122PUPE   C4B 1546   2.768   0.319   5.863 -0.2212  0.3209  0.3183
  123PUPE   NH3 1547   6.178   4.798   2.806  0.3290 -0.2551 -0.0154
  123PUPE   PO4 1548   5.766   4.969   3.011  0.1229  0.3094  0.0585
  123PUPE   GL1 1549   6.085   4.938   3.290 -0.1768 -0.0448  0.0758
  123PUPE   GL2 1550   6.019   4.801   3.530 -0.6083  0.2039 -0.1828
  123PUPE   D1A 1551   6.443   5.188   3.449  0.2391 -0.0719 -0.3066
  123PUPE   D2A 1552   6.756   5.153   3.208  0.0706  0.0975  0.0088
  123PUPE   D3A 1553   7.017   5.256   3.495  0.1120  0.1110  0.0435
  123PUPE   D4A 1554   7.392   5.387   3.245 -0.1049  0.0494  0.0885
  123PUPE   D5A 1555   7.811   5.551   3.413  0.1047 -0.1394  0.2175
  123PUPE   C1B 1556   6.175   4.943   3.925  0.3748  0.3426  0.0512
  123PUPE   C2B 1557   6.261   5.065   4.357 -0.1106  0.0725 -0.0870
  123PUPE   C3B 1558   6.587   5.244   4.551 -0.2181 -0.0091  0.1087
  123PUPE   C4B 1559   6.528   5.394   4.891 -0.1230  0.0435  0.0552
  124PUPE   NH3 1560   4.069   0.762   3.837  0.0271  0.2295 -0.0308
  124PUPE   PO4 1561   4.109   1.013   4.146 -0.0309 -0.6349 -0.1534
  124PUPE   GL1 1562   4.268   0.975   4.514  0.1436  0.2001 -0.0535
  124PUPE   GL2 1563   3.949   0.920   4.707  0.1180 -0.0022  0.0005
  124PUPE   D1A 1564   4.442   0.747   4.797 -0.3354 -0.0089  0.0425
  124PUPE   D2A 1565   4.688   0.650   4.487  0.0981  0.2130 -0.0343
  124PUPE   D3A 1566   5.013   0.399   4.648 -0.1111 -0.0779  0.0878
  124PUPE   D4A 1567   5.049   0.042   4.898  0.1099 -0.1004 -0.3753
  124PUPE   D5A 1568   5.264  -0.384   5.002 -0.0883  0.3725 -0.0689
  124PUPE   C1B 1569   4.099   0.848   5.044  0.1348  0.1432 -0.1621
  124PUPE   C2B 1570   4.343   0.683   5.281 -0.2308  0.0314 -0.0878
  124PUPE   C3B 1571   4.396   0.521   5.704 -0.1319  0.0558  0.3081
  124PUPE   C4B 1572   4.607   0.649   6.078 -0.0053 -0.0254 -0.2094
  125PUPE   NH3 1573   2.434   3.034   3.842  0.0480 -0.0030 -0.2355
  125PUPE   PO4 1574   2.283   3.409   3.963 -0.0961 -0.2193  0.0686
  125PUPE   GL1 1575   2.310   3.237   4.400 -0.4439  0.2180 -0.1451
  125PUPE   GL2 1576   2.449   2.936   4.342 -0.4438  0.1288 -0.1569
  125PUPE   D1A 1577   2.235   3.193   4.997 -0.1722  0.2114  0.0221
  125PUPE   D2A 1578   2.637   3.187   5.153  0.2621 -0.1333  0.0258
  125PUPE   D3A 1579   2.588   3.060   5.454  0.0950  0.0055  0.1128
  125PUPE   D4A 1580   2.402   3.117   5.887  0.2435 -0.0927 -0.1076
  125PUPE   D5A 1581   2.427   3.579   5.832  0.0053  0.2671  0.0563
  125PUPE   C1B 1582   2.486   2.863   4.768  0.1449 -0.0802 -0.2607
  125PUPE   C2B 1583   2.452   2.727   5.146 -0.1531 -0.3344  0.0063
  125PUPE   C3B 1584   2.229   2.665   5.561 -0.0690 -0.1511  0.4576
  125PUPE   C4B 1585   2.180   2.739   6.106 -0.3169 -0.1090  0.1113
  126PUPE   NH3 1586   3.350   3.130   4.227  0.2035  0.0073  0.0179
  126PUPE   PO4 1587   3.012   2.776   4.050  0.2051  0.1992 -0.0064
  126PUPE   GL1 1588   3.161   2.642   4.356 -0.1335  0.0006  0.0709
  126PUPE   GL2 1589   2.938   2.934   4.532  0.2173 -0.1907  0.0904
  126PUPE   D1A 1590   3.374   2.826   4.659  0.1985 -0.0430  0.0741
  126PUPE   D2A 1591   3.668   3.214   4.651 -0.1263 -0.2192  0.0660
  126PUPE   D3A 1592   3.496   3.206   4.999 -0.0122  0.0527 -0.1429
  126PUPE   D4A 1593   3.195   3.379   4.700  0.3998 -0.1709  0.0797
  126PUPE   D5A 1594   2.737   3.439   4.689 -0.0520 -0.1853 -0.3850
  126PUPE   C1B 1595   2.988   2.916   4.941 -0.1027 -0.5084 -0.2051
  126PUPE   C2B 1596   2.968   2.777   5.344 -0.4156 -0.2590  0.0292
  126PUPE   C3B 1597   3.061   2.762   5.786 -0.1474  0.2831  0.1095
  126PUPE   C4B 1598   3.369   2.854   6.120 -0.0205  0.1216  0.0905
  127PUPE   NH3 1599  -0.232   2.220   3.650 -0.0602  0.2239 -0.1103
  127PUPE   PO4 1600  -0.521   1.998   3.815  0.0473  0.0396 -0.0403
  127PUPE   GL1 1601  -0.113   2.047   4.094 -0.1630  0.0585  0.1539
  127PUPE   GL2 1602  -0.110   2.267   4.399  0.1125  0.2138 -0.0064
  127PUPE   D1A 1603   0.315   2.161   4.092 -0.1599  0.1226 -0.0763
  127PUPE   D2A 1604   0.446   2.278   4.519 -0.0721 -0.2617  0.2673
  127PUPE   D3A 1605   0.719   2.510   4.709  0.2135 -0.3033  0.1324
  127PUPE   D4A 1606   0.874   2.503   4.303 -0.2341  0.0027  0.2231
  127PUPE   D5A 1607   0.590   2.610   4.004 -0.1594 -0.3743 -0.3751
  127PUPE   C1B 1608  -0.033   2.381   4.772 -0.1844  0.0272 -0.1372
  127PUPE   C2B 1609   0.174   2.370   5.039 -0.1505 -0.0071 -0.0975
  127PUPE   C3B 1610   0.553   2.624   5.161  0.0189  0.1056 -0.1051
  127PUPE   C4B 1611   0.775   2.928   5.226 -0.2691  0.1356 -0.1188
  128PUPE   NH3 1612   4.081   6.548   3.315  0.0874  0.1903 -0.0228
  128PUPE   PO4 1613   3.789   6.546   3.668 -0.2002  0.1443  0.3074
  128PUPE   GL1 1614   3.795   6.600   4.086  0.0563  0.1745  0.1302
  128PUPE   GL2 1615   3.485   6.475   4.142  0.0976  0.1845 -0.0763
  128PUPE   D1A 1616   3.631   6.838   4.362  0.1907  0.2015 -0.0762
  128PUPE   D2A 1617   3.998   7.009   4.332 -0.0370 -0.1741  0.2259
  128PUPE   D3A 1618   4.237   6.689   4.533 -0.2858 -0.0182 -0.1808
  128PUPE   D4A 1619   4.302   6.413   4.233 -0.0137 -0.0130 -0.2299
  128PUPE   D5A 1620   4.305   6.591   3.867  0.2845 -0.1978  0.0787
  128PUPE   C1B 1621   3.194   6.582   4.512 -0.0686  0.4908 -0.1024
  128PUPE   C2B 1622   3.010   6.687   4.908  0.3065  0.2669  0.0954
  128PUPE   C3B 1623   3.022   7.159   5.119 -0.1440 -0.2460  0.2868
  128PUPE   C4B 1624   2.793   7.399   5.328 -0.1209 -0.2197 -0.1571
  129PUPE   NH3 1625   5.219   4.944   3.449 -0.2517  0.0769  0.3723
  129PUPE   PO4 1626   4.909   4.642   3.451  0.0360 -0.0139  0.0292
  129PUPE   GL1 1627   4.984   4.818   3.886 -0.1689  0.1547  0.3339
  129PUPE   GL2 1628   5.294   4.755   3.953  0.2631  0.1842 -0.4577
  129PUPE   D1A 1629   5.138   5.294   3.880 -0.0106  0.1999 -0.4272
  129PUPE   D2A 1630   5.152   5.316   4.358 -0.1296 -0.0249  0.0676
  129PUPE   D3A 1631   4.757   5.147   4.181 -0.3493  0.0700  0.0328
  129PUPE   D4A 1632   4.496   5.431   4.185  0.0383  0.1619  0.2592
  129PUPE   D5A 1633   4.176   5.585   3.896  0.0232 -0.1685 -0.1861
  129PUPE   C1B 1634   5.402   4.868   4.379 -0.1367 -0.1638 -0.0176
  129PUPE   C2B 1635   5.393   5.126   4.737 -0.2602 -0.0803 -0.4569
  129PUPE   C3B 1636   5.517   5.435   4.987  0.2889  0.0881 -0.1237
  129PUPE   C4B 1637   5.732   5.603   5.401 -0.0837 -0.0433 -0.1011
  130PUPE   NH3 1638   1.106   1.557   3.435  0.2111 -0.1183  0.1284
  130PUPE   PO4 1639   0.686   1.528   3.702  0.0044 -0.6432 -0.0120
  130PUPE   GL1 1640   1.018   1.680   3.938  0.0483  0.0117  0.1711
  130PUPE   GL2 1641   1.036   1.483   4.198 -0.0140  0.2868 -0.1543
  130PUPE   D1A 1642   1.163   2.119   4.015 -0.1236  0.0330 -0.4435
  130PUPE   D2A 1643   0.782   1.998   4.299  0.0689  0.2687  0.0346
  130PUPE   D3A 1644   1.091   2.150   4.688  0.2202 -0.1719  0.1199
  130PUPE   D4A 1645   0.984   1.764   4.945 -0.1324  0.1600  0.0843
  130PUPE   D5A 1646   1.144   1.440   4.717 -0.0754  0.0299 -0.0139
  130PUPE   C1B 1647   0.691   1.329   4.478  0.0726  0.0430 -0.2299
  130PUPE   C2B 1648   0.687   1.326   4.944  0.1197 -0.3579 -0.0671
  130PUPE   C3B 1649   0.757   1.624   5.382  0.0554  0.2204  0.1048
  130PUPE   C4B 1650   0.593   2.056   5.528  0.1806 -0.0313  0.3769
  131OAPE   NH3 1651   5.565   1.088   7.913 -0.0091 -0.0428 -0.2106
  131OAPE   PO4 1652   5.119   1.205   8.012 -0.2046  0.0189  0.0046
  131OAPE   GL1 1653   4.694   1.169   8.012 -0.2536 -0.2057  0.0078
  131OAPE   GL2 1654   4.441   0.988   8.016 -0.0824  0.0339 -0.0052
  131OAPE   D1A 1655   4.352   1.469   8.114 -0.0904  0.0624 -0.0717
  131OAPE   D2A 1656   4.437   1.925   8.120 -0.3626  0.4255  0.1103
  131OAPE   D3A 1657   4.105   1.910   8.422 -0.1717  0.0052  0.2816
  131OAPE   D4A 1658   3.765   2.210   8.471 -0.0070 -0.1741  0.0514
  131OAPE   C5A 1659   3.693   2.644   8.246  0.1191 -0.2997  0.2485
  131OAPE   C1B 1660   4.315   0.903   7.621 -0.2102 -0.2184  0.0583
  131OAPE   D2B 1661   4.608   0.681   7.261  0.0829 -0.3035 -0.0418
  131OAPE   C3B 1662   4.544   0.676   6.946  0.0690 -0.0055  0.0260
  131OAPE   C4B 1663   4.647   0.536   6.566 -0.0140  0.1792 -0.2201
  132OAPE   NH3 1664   6.330   0.234  10.326  0.1428 -0.1401  0.0894
  132OAPE   PO4 1665   6.680   0.175  10.474  0.3058 -0.2223  0.2102
  132OAPE   GL1 1666   6.588   0.467  10.747  0.1376  0.2849  0.1391
  132OAPE   GL2 1667   6.919   0.454  10.911  0.2096  0.0767  0.1481
  132OAPE   D1A 1668   6.699   0.952  10.972 -0.4466  0.0153 -0.1527
  132OAPE   D2A 1669   6.549   0.983  11.460 -0.0407 -0.2997  0.1561
  132OAPE   D3A 1670   6.418   0.602  11.166 -0.1028 -0.1907  0.2521
  132OAPE   D4A 1671   6.494   0.306  11.543 -0.0233 -0.2804 -0.2172
  132OAPE   C5A 1672   6.261   0.096  11.934 -0.0906 -0.3672  0.0278
  132OAPE   C1B 1673   6.978   0.526  11.273 -0.2144  0.5732  0.1965
  132OAPE   D2B 1674   6.970   0.593  11.679  0.1506 -0.2748 -0.2253
  132OAPE   C3B 1675   6.524   0.634  11.952  0.2247  0.1667  0.2736
  132OAPE   C4B 1676   6.126   0.680  11.695  0.2251 -0.2391 -0.0691
  133OAPE   NH3 1677   1.759   4.525  10.614  0.3983  0.2072  0.0163
  133OAPE   PO4 1678   1.880   4.856  10.743  0.1988  0.0839 -0.0991
  133OAPE   GL1 1679   2.211   4.518  10.861  0.1371  0.2667  0.3067
  133OAPE   GL2 1680   2.409   4.406  11.016  0.5426 -0.2037 -0.3627
  133OAPE   D1A 1681   2.344   4.174  10.585  0.1316  0.0465  0.2835
  133OAPE   D2A 1682   2.787   4.159  10.583  0.3449  0.1574 -0.2305
  133OAPE   D3A 1683   3.046   4.032  11.039 -0.2391 -0.0008 -0.0292
  133OAPE   D4A 1684   3.033   3.576  11.184 -0.3654 -0.1479  0.1036
  133OAPE   C5A 1685   3.110   3.488  11.578  0.1837  0.2448 -0.2935
  133OAPE   C1B 1686   2.656   4.242  11.374  0.4767 -0.1065  0.1603
  133OAPE   D2B 1687   2.910   3.973  11.525  0.0057 -0.4896 -0.0464
  133OAPE   C3B 1688   2.839   3.937  11.996  0.0415 -0.0130  0.1504
  133OAPE   C4B 1689   2.711   4.059  12.404 -0.2270  0.1678  0.1795
  134OAPE   NH3 1690   3.706   4.043   8.786 -0.1886 -0.0164  0.0313
  134OAPE   PO4 1691   3.287   4.118   8.773  0.1590 -0.1803  0.1284
  134OAPE   GL1 1692   3.179   3.990   8.365  0.0864  0.2460 -0.0842
  134OAPE   GL2 1693   3.153   3.661   8.498 -0.1790 -0.0045  0.0678
  134OAPE   D1A 1694   3.147   3.625   7.890 -0.2885  0.0002  0.0645
  134OAPE   D2A 1695   3.507   3.226   7.934  0.1678 -0.2753  0.2597
  134OAPE   D3A 1696   3.862   3.240   8.307  0.2311  0.0934  0.3547
  134OAPE   D4A 1697   3.551   3.689   8.165 -0.0222  0.0299  0.1492
  134OAPE   C5A 1698   3.553   3.690   7.642  0.0505 -0.0497  0.0610
  134OAPE   C1B 1699   3.107   3.462   8.859  0.3671 -0.2788 -0.2041
  134OAPE   D2B 1700   2.999   2.994   9.040 -0.0502 -0.4763 -0.0639
  134OAPE   C3B 1701   3.188   2.653   8.872  0.0522 -0.0876 -0.3550
  134OAPE   C4B 1702   3.336   2.537   8.541  0.0490 -0.1163  0.0630
  135OAPE   NH3 1703   0.140   7.309   3.106 -0.3171  0.2105 -0.1367
  135OAPE   PO4 1704   0.240   7.705   3.334  0.1103  0.1256 -0.3139
  135OAPE   GL1 1705   0.237   7.461   3.662  0.0134 -0.0215 -0.1740
  135OAPE   GL2 1706   0.142   7.182   3.637  0.4219  0.1674 -0.1295
  135OAPE   D1A 1707   0.265   7.367   4.104 -0.0614  0.1445  0.0973
  135OAPE   D2A 1708   0.573   7.368   4.432 -0.0261  0.0433  0.1844
  135OAPE   D3A 1709   0.563   7.539   4.757 -0.3573 -0.0583  0.0077
  135OAPE   D4A 1710   0.407   7.555   5.088 -0.1211  0.1028  0.1991
  135OAPE   C5A 1711  -0.054   7.621   5.255  0.2162 -0.0758 -0.2217
  135OAPE   C1B 1712  -0.189   7.115   3.893  0.3118 -0.1356 -0.0087
  135OAPE   D2B 1713  -0.098   7.104   4.353  0.2152 -0.2083 -0.2854
  135OAPE   C3B 1714   0.229   6.981   4.478  0.1030  0.0652  0.0530
  135OAPE   C4B 1715   0.460   7.006   4.840 -0.0231  0.0255 -0.1537
  136OAPE   NH3 1716  -0.409   1.214   3.635 -0.3130 -0.0023  0.1728
  136OAPE   PO4 1717  -0.170   0.948   3.440  0.1588  0.0513 -0.0464
  136OAPE   GL1 1718   0.052   1.079   3.885  0.0213  0.0279 -0.1174
  136OAPE   GL2 1719   0.025   1.276   4.169 -0.3109  0.0543 -0.3737
  136OAPE   D1A 1720   0.382   0.723   4.023  0.3798 -0.1972 -0.0259
  136OAPE   D2A 1721   0.388   0.872   4.443 -0.1429  0.1162  0.3506
  136OAPE   D3A 1722   0.187   0.861   4.864 -0.0994  0.2570  0.1367
  136OAPE   D4A 1723  -0.254   0.872   4.997  0.0452  0.1954 -0.0123
  136OAPE   C5A 1724  -0.406   0.883   5.354  0.2000 -0.3157 -0.1394
  136OAPE   C1B 1725   0.200   1.296   4.578 -0.0740  0.0206  0.1245
  136OAPE   D2B 1726   0.199   1.411   4.976  0.0422 -0.1375 -0.0871
  136OAPE   C3B 1727   0.024   1.143   5.268  0.0898  0.4601 -0.1041
  136OAPE   C4B 1728   0.176   0.867   5.666 -0.1273  0.2586 -0.0942
  137OAPE   NH3 1729   4.970   7.076   3.419 -0.3345  0.1130  0.1927
  137OAPE   PO4 1730   4.961   6.631   3.243 -0.3406  0.0355  0.1173
  137OAPE   GL1 1731   4.905   6.635   3.758 -0.0919 -0.0441 -0.2625
  137OAPE   GL2 1732   5.144   6.451   3.732  0.4487 -0.0840 -0.0888
  137OAPE   D1A 1733   4.769   6.359   4.108  0.0713  0.0728 -0.0306
  137OAPE   D2A 1734   5.066   6.211   4.414 -0.0532  0.1323  0.2309
  137OAPE   D3A 1735   4.705   6.049   4.680  0.1034  0.2511 -0.0010
  137OAPE   D4A 1736   4.905   5.709   4.598 -0.2209  0.1471  0.0047
  137OAPE   C5A 1737   4.880   5.315   4.756  0.1386  0.0634  0.1612
  137OAPE   C1B 1738   5.280   6.646   4.081 -0.5797  0.0782 -0.1352
  137OAPE   D2B 1739   5.268   6.605   4.554 -0.0852 -0.0698 -0.2684
  137OAPE   C3B 1740   5.165   6.187   4.958 -0.3556 -0.1121 -0.2155
  137OAPE   C4B 1741   5.129   5.775   5.017  0.0623  0.1374  0.1279
  138OAPE   NH3 1742   5.945   7.658   3.242 -0.2555 -0.2187  0.1484
  138OAPE   PO4 1743   5.570   7.665   3.361 -0.2300 -0.0928  0.2277
  138OAPE   GL1 1744   5.343   7.384   3.654 -0.1763 -0.1269 -0.1447
  138OAPE   GL2 1745   5.390   7.497   4.046  0.2297  0.1333 -0.1403
  138OAPE   D1A 1746   5.135   7.037   3.883 -0.0456  0.0310 -0.3152
  138OAPE   D2A 1747   5.250   7.129   4.352 -0.2499  0.1015 -0.2521
  138OAPE   D3A 1748   5.559   7.093   4.702  0.0789  0.0061 -0.1839
  138OAPE   D4A 1749   5.871   7.292   4.623 -0.2458  0.0488 -0.0972
  138OAPE   C5A 1750   5.852   7.794   4.613 -0.0472  0.0323 -0.3550
  138OAPE   C1B 1751   5.837   7.677   4.155  0.2427 -0.2166  0.1706
  138OAPE   D2B 1752   6.204   7.497   4.357  0.3932 -0.2823  0.3740
  138OAPE   C3B 1753   6.379   7.381   4.760 -0.3233  0.1189 -0.0117
  138OAPE   C4B 1754   6.124   7.471   5.067  0.0912  0.0061 -0.1613
  139CHOL   ROH 1755   2.821   1.051   7.287  0.0620  0.0072 -0.1776
  139CHOL    R1 1756   2.894   1.025   7.015  0.0091  0.0231 -0.1943
  139CHOL    R2 1757   3.099   0.860   6.931 -0.1048 -0.0919 -0.2617
  139CHOL    R3 1758   2.906   0.758   6.769 -0.1963  0.0700 -0.2554
  139CHOL    R4 1759   3.142   0.783   6.597 -0.1804 -0.1488 -0.2579
  139CHOL    R5 1760   2.943   0.864   6.558 -0.1069  0.0235 -0.2599
  139CHOL    C1 1761   2.986   0.642   6.250 -0.3104 -0.0300 -0.2498
  139CHOL    C2 1762   2.923   0.764   5.916  0.0276  0.2422  0.2845
  140CHOL   ROH 1763   2.268   1.414   4.393  0.1338  0.0164  0.1161
  140CHOL    R1 1764   2.110   1.307   4.602  0.0017  0.0067  0.0146
  140CHOL    R2 1765   2.181   1.078   4.739 -0.1419 -0.0691 -0.0223
  140CHOL    R3 1766   2.152   1.238   4.957 -0.1740 -0.1217  0.0101
  140CHOL    R4 1767   2.074   0.971   5.050 -0.1608 -0.1403 -0.0548
  140CHOL    R5 1768   1.956   1.153   5.067 -0.1732 -0.1575 -0.0246
  140CHOL    C1 1769   1.985   1.059   5.435 -0.2019 -0.2313 -0.0433
  140CHOL    C2 1770   1.670   1.049   5.702  0.0520  0.1804 -0.1416
  141CHOL   ROH 1771   3.246   2.255   4.712 -0.0996 -0.1772 -0.0378
  141CHOL    R1 1772   3.286   2.408   4.947 -0.1089 -0.1351 -0.0621
  141CHOL    R2 1773   3.175   2.338   5.191 -0.1160 -0.0954 -0.0483
  141CHOL    R3 1774   3.432   2.353   5.276 -0.1179 -0.0785 -0.0500
  141CHOL    R4 1775   3.272   2.365   5.521 -0.1195  0.1347 -0.0661
  141CHOL    R5 1776   3.425   2.507   5.459 -0.0937  0.0582 -0.1663
  141CHOL    C1 1777   3.570   2.396   5.793 -0.1234  0.2846 -0.0779
  141CHOL    C2 1778   3.605   2.232   6.204  0.0744  0.1231 -0.0118
  142CHOL   ROH 1779   1.030   1.431   7.018 -0.0034  0.0396  0.1237
  142CHOL    R1 1780   1.095   1.500   6.752  0.0249  0.0248  0.1270
  142CHOL    R2 1781   1.294   1.372   6.610 -0.0089 -0.0312  0.1317
  142CHOL    R3 1782   1.095   1.332   6.428 -0.0142  0.0303  0.1237
  142CHOL    R4 1783   1.330   1.403   6.267 -0.0131  0.0730  0.1404
  142CHOL    R5 1784   1.134   1.499   6.260 -0.0115  0.0817  0.1738
  142CHOL    C1 1785   1.164   1.385   5.898 -0.0206  0.1913  0.1379
  142CHOL    C2 1786   1.150   1.720   5.704  0.1347  0.2742  0.1832
  143CHOL   ROH 1787  -0.330   1.255   6.848 -0.1681 -0.2663  0.1076
  143CHOL    R1 1788  -0.206   1.296   6.597 -0.0840 -0.1761  0.1630
  143CHOL    R2 1789   0.067   1.276   6.561 -0.0738 -0.1838  0.2425
  143CHOL    R3 1790  -0.004   1.100   6.366 -0.0264 -0.1008  0.1489
  143CHOL    R4 1791   0.286   1.066   6.394  0.0117  0.0857  0.0058
  143CHOL    R5 1792   0.177   1.107   6.210 -0.0931  0.1375  0.0777
  143CHOL    C1 1793   0.346   0.778   6.115  0.1061  0.3205 -0.2198
  143CHOL    C2 1794   0.635   0.688   5.846 -0.2092 -0.1797  0.0819
  144CHOL   ROH 1795   0.412   4.265   6.774 -0.0577  0.1541  0.0324
  144CHOL    R1 1796   0.307   4.385   6.540 -0.1727 -0.0241 -0.0095
  144CHOL    R2 1797   0.450   4.402   6.304 -0.1472  0.1187  0.0112
  144CHOL    R3 1798   0.231   4.279   6.200  0.0273 -0.1905 -0.0031
  144CHOL    R4 1799   0.310   4.475   5.997 -0.3056 -0.0030  0.0532
  144CHOL    R5 1800   0.113   4.454   6.087 -0.2634 -0.3397  0.0678
  144CHOL    C1 1801   0.023   4.402   5.720 -0.2340 -0.3641  0.0642
  144CHOL    C2 1802   0.111   4.302   5.319  0.1702 -0.1383 -0.1577
  145CHOL   ROH 1803   2.427   5.200   6.878  0.2932  0.0082 -0.1674
  145CHOL    R1 1804   2.314   5.315   6.645  0.1466 -0.0846 -0.1437
  145CHOL    R2 1805   2.468   5.421   6.442  0.0161  0.0779 -0.1636
  145CHOL    R3 1806   2.324   5.249   6.287  0.1556 -0.0545 -0.1479
  145CHOL    R4 1807   2.510   5.378   6.101  0.0261  0.0977 -0.1646
  145CHOL    R5 1808   2.294   5.366   6.081  0.0374 -0.0928 -0.1496
  145CHOL    C1 1809   2.400   5.192   5.758  0.1630 -0.0150 -0.1503
  145CHOL    C2 1810   2.204   5.113   5.471 -0.1712 -0.0271 -0.1516
  146CHOL   ROH 1811   6.331   5.335   6.624 -0.0528  0.4094  0.1603
  146CHOL    R1 1812   6.095   5.303   6.472  0.0187  0.1836  0.0937
  146CHOL    R2 1813   5.876   5.470   6.498 -0.1323  0.0056 -0.0014
  146CHOL    R3 1814   5.907   5.499   6.229 -0.0753 -0.0151  0.0032
  146CHOL    R4 1815   5.633   5.587   6.282 -0.1499 -0.1853 -0.0867
  146CHOL    R5 1816   5.695   5.436   6.138 -0.0102 -0.1677 -0.0470
  146CHOL    C1 1817   5.520   5.682   5.905 -0.1067 -0.3160 -0.1322
  146CHOL    C2 1818   5.319   5.767   5.611 -0.0397 -0.0153  0.1044
  147CHOL   ROH 1819   5.984   6.200   3.343  0.2014 -0.1468  0.0610
  147CHOL    R1 1820   5.902   5.979   3.499 -0.0307 -0.0820  0.0358
  147CHOL    R2 1821   5.962   5.955   3.768  0.0388 -0.2255  0.0121
  147CHOL    R3 1822   5.693   5.924   3.792  0.0026  0.1207  0.0975
  147CHOL    R4 1823   5.803   5.824   4.045 -0.0359 -0.1735 -0.0064
  147CHOL    R5 1824   5.668   5.718   3.911 -0.2313  0.0853 -0.0151
  147CHOL    C1 1825   5.458   5.718   4.229 -0.1133  0.1817  0.0630
  147CHOL    C2 1826   5.396   5.715   4.560  0.2026 -0.0193 -0.2858
  148CHOL   ROH 1827   5.987   6.846   3.710  0.0177  0.5768  0.1175
  148CHOL    R1 1828   6.179   6.934   3.898 -0.0594  0.4030  0.2806
  148CHOL    R2 1829   6.120   6.972   4.165 -0.0819 -0.1912  0.3722
  148CHOL    R3 1830   6.330   6.804   4.203  0.0980 -0.0575  0.0181
  148CHOL    R4 1831   6.352   7.002   4.418  0.0289 -0.3306  0.2889
  148CHOL    R5 1832   6.508   6.948   4.275  0.0058  0.0109  0.1189
  148CHOL    C1 1833   6.685   6.862   4.602  0.2622 -0.2863 -0.0919
  148CHOL    C2 1834   6.830   7.121   4.990  0.1033  0.1179 -0.2169
  149CHOL   ROH 1835   6.145   1.007   7.049  0.0905 -0.3385  0.0594
  149CHOL    R1 1836   6.063   0.892   6.804  0.0256 -0.1467 -0.0111
  149CHOL    R2 1837   5.916   1.032   6.616  0.1943  0.0848  0.0218
  149CHOL    R3 1838   6.117   0.957   6.450  0.1574 -0.0333  0.0296
  149CHOL    R4 1839   5.911   1.065   6.272  0.1147 -0.1746 -0.0044
  149CHOL    R5 1840   6.006   0.870   6.257  0.1165 -0.1827  0.1203
  149CHOL    C1 1841   6.097   1.015   5.916  0.0336 -0.4365 -0.0123
  149CHOL    C2 1842   5.934   1.003   5.614  0.0715 -0.1650  0.2033
  150CHOL   ROH 1843   0.246   7.178   6.977  0.2494  0.0795  0.0578
  150CHOL    R1 1844   0.372   7.156   6.725  0.0365 -0.0373 -0.0388
  150CHOL    R2 1845   0.249   7.038   6.507 -0.2643  0.1366  0.0414
  150CHOL    R3 1846   0.309   7.275   6.387 -0.0719  0.0805  0.0201
  150CHOL    R4 1847   0.274   7.087   6.165 -0.0687  0.0439  0.0397
  150CHOL    R5 1848   0.447   7.214   6.201 -0.0095 -0.0419  0.0990
  150CHOL    C1 1849   0.346   7.337   5.854  0.2257 -0.0628  0.0187
  150CHOL    C2 1850   0.298   7.511   5.539  0.1680 -0.2367 -0.1291
  151CHOL   ROH 1851   5.653   1.120   4.403  0.0175 -0.0429  0.0346
  151CHOL    R1 1852   5.792   1.155   4.646  0.0148 -0.0631  0.0386
  151CHOL    R2 1853   5.782   0.970   4.852 -0.0123 -0.0650  0.0344
  151CHOL    R3 1854   6.053   0.979   4.830 -0.0102 -0.0958  0.0428
  151CHOL    R4 1855   6.004   0.921   5.112 -0.0212 -0.2874  0.0029
  151CHOL    R5 1856   6.126   1.082   5.032  0.0069 -0.2511  0.1176
  151CHOL    C1 1857   6.387   0.901   5.243 -0.0246 -0.4459 -0.0076
  151CHOL    C2 1858   6.816   1.111   5.380  0.1993 -0.2137 -0.0537
  152CHOL   ROH 1859   2.332   6.278   6.955 -0.1194 -0.0945 -0.1419
  152CHOL    R1 1860   2.464   6.392   6.732 -0.1911 -0.0070 -0.1410
  152CHOL    R2 1861   2.734   6.354   6.683 -0.1381  0.2513 -0.0839
  152CHOL    R3 1862   2.645   6.270   6.441 -0.0142  0.1098 -0.0808
  152CHOL    R4 1863   2.935   6.300   6.408 -0.0011  0.0670  0.0503
  152CHOL    R5 1864   2.780   6.390   6.283  0.0736  0.0007 -0.0853
  152CHOL    C1 1865   2.970   6.190   6.020  0.1949 -0.1733  0.1314
  152CHOL    C2 1866   3.236   6.309   5.746  0.1911 -0.1726 -0.1788
  153CHOL   ROH 1867   4.311   6.912   6.723  0.0587 -0.1640  0.0057
  153CHOL    R1 1868   4.365   6.733   6.511 -0.0310 -0.2846  0.0819
  153CHOL    R2 1869   4.189   6.535   6.435 -0.2097 -0.1234  0.0581
  153CHOL    R3 1870   4.215   6.651   6.190  0.0270 -0.2158  0.0372
  153CHOL    R4 1871   4.065   6.403   6.140 -0.3455 -0.0005  0.0597
  153CHOL    R5 1872   4.249   6.466   6.041 -0.2212 -0.3047  0.0876
  153CHOL    C1 1873   4.017   6.435   5.739 -0.2024 -0.0157  0.0411
  153CHOL    C2 1874   3.745   6.450   5.616  0.4797 -0.2132 -0.2062
  154CHOL   ROH 1875   4.923   5.235   6.798 -0.0946  0.1027  0.0423
  154CHOL    R1 1876   4.795   5.254   6.546 -0.1077  0.0579  0.0457
  154CHOL    R2 1877   4.548   5.373   6.513 -0.0059  0.2565  0.0006
  154CHOL    R3 1878   4.681   5.521   6.327  0.1024  0.0236 -0.1098
  154CHOL    R4 1879   4.398   5.594   6.293  0.1528  0.2343 -0.1315
  154CHOL    R5 1880   4.534   5.523   6.137  0.0844  0.0164 -0.0980
  154CHOL    C1 1881   4.435   5.861   5.990  0.3468  0.0027 -0.3120
  154CHOL    C2 1882   4.390   6.037   5.672 -0.1301 -0.1724  0.0926
  155CHOL   ROH 1883   1.770   5.524   4.211 -0.0581  0.2578  0.0105
  155CHOL    R1 1884   1.703   5.675   4.440 -0.0816  0.1440  0.0795
  155CHOL    R2 1885   1.451   5.670   4.553 -0.0830  0.0621  0.0713
  155CHOL    R3 1886   1.588   5.606   4.779 -0.0818 -0.0256  0.0460
  155CHOL    R4 1887   1.309   5.626   4.865 -0.0681  0.0630  0.0783
  155CHOL    R5 1888   1.479   5.730   4.952 -0.0193 -0.0130  0.0778
  155CHOL    C1 1889   1.355   5.539   5.258 -0.0583 -0.0188  0.0586
  155CHOL    C2 1890   0.931   5.496   5.452 -0.1183  0.1358 -0.3497
  156CHOL   ROH 1891   6.035   3.961   4.023 -0.0685 -0.0674 -0.0138
  156CHOL    R1 1892   6.046   3.972   4.305 -0.1137  0.0202 -0.0147
  156CHOL    R2 1893   6.068   4.211   4.444 -0.1725  0.0683 -0.0816
  156CHOL    R3 1894   5.846   4.119   4.572 -0.1785  0.0705 -0.0919
  156CHOL    R4 1895   5.999   4.258   4.779 -0.1550  0.0010 -0.0687
  156CHOL    R5 1896   5.924   4.054   4.788 -0.1814  0.0119 -0.1108
  156CHOL    C1 1897   5.750   4.200   5.094 -0.1504 -0.0360 -0.0709
  156CHOL    C2 1898   5.812   4.075   5.509 -0.1865 -0.0631  0.1087
  157CHOL   ROH 1899   0.953   0.280   6.925 -0.1361  0.1493  0.0176
  157CHOL    R1 1900   0.887   0.196   6.663  0.0082 -0.1110  0.0623
  157CHOL    R2 1901   0.846   0.373   6.456 -0.4087 -0.2793 -0.0083
  157CHOL    R3 1902   1.035   0.221   6.332 -0.0866  0.0702  0.0329
  157CHOL    R4 1903   0.968   0.431   6.138 -0.4162 -0.0360  0.0300
  157CHOL    R5 1904   0.965   0.216   6.103 -0.0103 -0.0453  0.0128
  157CHOL    C1 1905   1.217   0.322   5.836 -0.1182  0.4338  0.0911
  157CHOL    C2 1906   0.962   0.450   5.538  0.2896 -0.0770  0.0964
  158CHOL   ROH 1907   5.139   2.969   8.044  0.0678  0.1759 -0.1259
  158CHOL    R1 1908   5.056   3.055   7.787  0.0431  0.2357 -0.0984
  158CHOL    R2 1909   5.225   3.054   7.568 -0.0283  0.1163 -0.1550
  158CHOL    R3 1910   5.026   2.907   7.456 -0.1713  0.2564 -0.0898
  158CHOL    R4 1911   5.181   3.007   7.229 -0.0011 -0.0839 -0.1317
  158CHOL    R5 1912   4.966   3.028   7.259  0.0117  0.1817 -0.1935
  158CHOL    C1 1913   4.969   2.841   6.926 -0.1196 -0.0689 -0.0568
  158CHOL    C2 1914   4.778   2.761   6.602 -0.0147 -0.1462  0.0938
  159CHOL   ROH 1915   3.379   5.965   4.187  0.0656 -0.1112 -0.0205
  159CHOL    R1 1916   3.326   6.108   4.426  0.1188 -0.1582  0.0192
  159CHOL    R2 1917   3.082   6.098   4.555  0.1174 -0.1066  0.0169
  159CHOL    R3 1918   3.234   6.027   4.768  0.0927 -0.2190 -0.0019
  159CHOL    R4 1919   3.001   6.162   4.884  0.2273 -0.0030  0.0251
  159CHOL    R5 1920   3.211   6.210   4.921  0.2775 -0.1814 -0.0149
  159CHOL    C1 1921   3.096   6.132   5.277  0.2682 -0.0482  0.0123
  159CHOL    C2 1922   2.881   6.002   5.590  0.0602 -0.1511  0.1406
  160CHOL   ROH 1923   1.820   7.286   7.209 -0.1222  0.1898 -0.0960
  160CHOL    R1 1924   1.888   7.171   6.959  0.1077  0.1740 -0.0298
  160CHOL    R2 1925   1.730   7.202   6.733  0.0198 -0.2942 -0.0471
  160CHOL    R3 1926   1.962   7.293   6.624 -0.1671  0.1349 -0.1065
  160CHOL    R4 1927   1.786   7.245   6.395 -0.1269 -0.2184 -0.0623
  160CHOL    R5 1928   1.987   7.166   6.423  0.0325  0.1612 -0.0972
  160CHOL    C1 1929   2.037   7.355   6.096 -0.3877  0.2284 -0.1268
  160CHOL    C2 1930   1.990   7.226   5.734  0.3908  0.0348 -0.0239
  161CHOL   ROH 1931   6.960   3.644   4.425  0.0072  0.1128  0.0965
  161CHOL    R1 1932   6.837   3.680   4.677  0.0319  0.1065  0.1089
  161CHOL    R2 1933   6.956   3.602   4.914  0.0307  0.0518  0.0884
  161CHOL    R3 1934   6.911   3.861   4.984  0.0886  0.0521  0.1283
  161CHOL    R4 1935   6.940   3.719   5.239 -0.1251 -0.0322  0.1126
  161CHOL    R5 1936   6.774   3.846   5.180 -0.0411  0.0505  0.0409
  161CHOL    C1 1937   6.888   4.030   5.494 -0.1614 -0.0809  0.1641
  161CHOL    C2 1938   6.988   4.325   5.756  0.4303  0.2549  0.0746
  162CHOL   ROH 1939   1.417   2.614   6.783 -0.1425 -0.0965 -0.0790
  162CHOL    R1 1940   1.516   2.469   6.561  0.1666 -0.1437  0.0839
  162CHOL    R2 1941   1.489   2.557   6.301 -0.1468 -0.5483 -0.0366
  162CHOL    R3 1942   1.759   2.525   6.295 -0.0482  0.1406 -0.0552
  162CHOL    R4 1943   1.667   2.425   6.036  0.1278 -0.5059  0.1243
  162CHOL    R5 1944   1.792   2.319   6.179  0.4557  0.0328  0.2583
  162CHOL    C1 1945   2.024   2.318   5.877  0.3802  0.1656  0.2004
  162CHOL    C2 1946   2.020   1.947   5.721 -0.1679 -0.1969 -0.0019
  163CHOL   ROH 1947   4.769   4.604   4.245 -0.1045  0.0058  0.0275
  163CHOL    R1 1948   4.925   4.717   4.453 -0.0517  0.0470 -0.0349
  163CHOL    R2 1949   4.812   4.826   4.680  0.0140 -0.0548  0.0437
  163CHOL    R3 1950   4.980   4.653   4.807  0.1726  0.0097 -0.0748
  163CHOL    R4 1951   4.896   4.842   5.015 -0.0017 -0.2013  0.0557
  163CHOL    R5 1952   5.101   4.791   4.961  0.0487  0.0204  0.0175
  163CHOL    C1 1953   5.103   4.689   5.329  0.1381 -0.2261 -0.0486
  163CHOL    C2 1954   5.030   4.806   5.691  0.0245 -0.0821  0.2098
  164CHOL   ROH 1955   2.140   2.696   4.052  0.3616  0.0177  0.1318
  164CHOL    R1 1956   2.090   2.471   4.217  0.0857  0.0720  0.1272
  164CHOL    R2 1957   2.261   2.395   4.420 -0.0440 -0.0992  0.1706
  164CHOL    R3 1958   2.036   2.409   4.572 -0.0691  0.1367  0.1163
  164CHOL    R4 1959   2.251   2.352   4.763 -0.1652 -0.0827  0.1702
  164CHOL    R5 1960   2.066   2.239   4.738 -0.2803  0.1048  0.1283
  164CHOL    C1 1961   2.034   2.340   5.105 -0.2595  0.1483  0.1190
  164CHOL    C2 1962   1.820   2.048   5.306 -0.1504 -0.1153 -0.2258
  165CHOL   ROH 1963   3.562   5.024   4.432  0.0968 -0.0507  0.0197
  165CHOL    R1 1964   3.642   5.053   4.702  0.1226  0.0356  0.0023
  165CHOL    R2 1965   3.887   5.159   4.774  0.0856  0.1561 -0.0536
  165CHOL    R3 1966   3.734   5.328   4.922  0.0339  0.1179 -0.0620
  165CHOL    R4 1967   4.009   5.386   5.005  0.0083  0.1162  0.0282
  165CHOL    R5 1968   3.842   5.336   5.136 -0.0268  0.0800 -0.0288
  165CHOL    C1 1969   3.935   5.677   5.278 -0.0852  0.0571  0.0679
  165CHOL    C2 1970   4.324   5.631   5.385  0.2075 -0.0350 -0.0532
  166CHOL   ROH 1971   4.113   0.452   7.260  0.2734  0.0595 -0.2607
  166CHOL    R1 1972   4.045   0.697   7.136  0.2867  0.0471 -0.2938
  166CHOL    R2 1973   3.988   0.927   7.279  0.0422  0.0054 -0.3135
  166CHOL    R3 1974   4.182   1.034   7.122  0.1535  0.1097 -0.1083
  166CHOL    R4 1975   4.062   1.264   7.257 -0.0005  0.0286 -0.1144
  166CHOL    R5 1976   4.088   1.239   7.043  0.1829  0.1230 -0.1014
  166CHOL    C1 1977   4.288   1.560   7.096  0.0792  0.1399  0.1943
  166CHOL    C2 1978   4.661   1.677   7.214  0.1618 -0.2009  0.0626
  167CHOL   ROH 1979   0.567   3.924   7.070 -0.0885 -0.0043 -0.0785
  167CHOL    R1 1980   0.565   3.833   6.802  0.1002  0.0457 -0.0975
  167CHOL    R2 1981   0.347   3.865   6.635  0.0219 -0.3808 -0.0842
  167CHOL    R3 1982   0.529   3.983   6.472 -0.2245  0.0462 -0.0657
  167CHOL    R4 1983   0.332   3.866   6.290  0.1012 -0.5077 -0.0893
  167CHOL    R5 1984   0.547   3.835   6.285  0.1975  0.0329 -0.0257
  167CHOL    C1 1985   0.494   3.978   5.936 -0.0840 -0.1807 -0.0749
  167CHOL    C2 1986   0.209   3.908   5.723  0.2452 -0.0751 -0.4441
  168CHOL   ROH 1987   7.086   6.304   6.529  0.0270  0.3368 -0.0910
  168CHOL    R1 1988   7.002   6.422   6.286  0.0296  0.2279 -0.1460
  168CHOL    R2 1989   7.161   6.429   6.060  0.0010  0.0533 -0.1749
  168CHOL    R3 1990   6.946   6.311   5.944 -0.0515  0.0533 -0.0776
  168CHOL    R4 1991   7.064   6.477   5.732 -0.0332 -0.0936 -0.1860
  168CHOL    R5 1992   6.857   6.480   5.800 -0.0225  0.0034 -0.1550
  168CHOL    C1 1993   6.805   6.394   5.432 -0.1023 -0.1791 -0.1011
  168CHOL    C2 1994   6.679   6.162   5.229  0.4315  0.2584  0.0806
  169CHOL   ROH 1995   4.408   3.252   8.065 -0.2052  0.1776 -0.0042
  169CHOL    R1 1996   4.238   3.110   7.889 -0.0921  0.2063 -0.1384
  169CHOL    R2 1997   4.162   2.848   7.934 -0.1717  0.2177 -0.1975
  169CHOL    R3 1998   3.912   2.950   7.908 -0.1354  0.2607 -0.3929
  169CHOL    R4 1999   3.899   2.688   7.779 -0.1618  0.1305 -0.1256
  169CHOL    R5 2000   3.841   2.879   7.691 -0.0786  0.0561 -0.3448
  169CHOL    C1 2001   3.510   2.691   7.663 -0.1220  0.1200 -0.2672
  169CHOL    C2 2002   3.439   2.719   7.270 -0.0085 -0.0843  0.0570
  170CHOL   ROH 2003   1.807   4.173   4.337 -0.3852  0.0670  0.0834
  170CHOL    R1 2004   1.630   4.098   4.545 -0.3389  0.1253  0.1418
  170CHOL    R2 2005   1.704   3.928   4.750 -0.3504  0.0528  0.0742
  170CHOL    R3 2006   1.618   4.132   4.907 -0.1784  0.0615  0.1554
  170CHOL    R4 2007   1.600   3.894   5.078 -0.4610 -0.0220  0.0328
  170CHOL    R5 2008   1.440   4.037   5.036 -0.3101  0.1672  0.0634
  170CHOL    C1 2009   1.458   4.066   5.416 -0.3639 -0.0574  0.0848
  170CHOL    C2 2010   1.053   4.127   5.577 -0.0826 -0.2526  0.1623
  171CHOL   ROH 2011   7.701   4.151   4.103 -0.0710 -0.2113  0.1562
  171CHOL    R1 2012   7.565   4.313   4.291 -0.0094 -0.1159  0.1205
  171CHOL    R2 2013   7.557   4.253   4.561 -0.1080 -0.1014  0.1251
  171CHOL    R3 2014   7.654   4.505   4.587  0.0519 -0.1632  0.1318
  171CHOL    R4 2015   7.576   4.427   4.859 -0.0929 -0.0775  0.1094
  171CHOL    R5 2016   7.513   4.607   4.752  0.0653 -0.0488  0.0696
  171CHOL    C1 2017   7.679   4.766   5.056  0.0660 -0.1216  0.1065
  171CHOL    C2 2018   7.280   4.869   5.220 -0.2077  0.1755 -0.2995
  172CHOL   ROH 2019   1.772   6.128   4.236  0.1733  0.3566 -0.0117
  172CHOL    R1 2020   1.718   6.219   4.499  0.1081  0.3252 -0.0141
  172CHOL    R2 2021   1.693   6.047   4.714  0.0126  0.2966 -0.0483
  172CHOL    R3 2022   1.884   6.207   4.822  0.0063  0.2472  0.0357
  172CHOL    R4 2023   1.860   5.982   5.009  0.1093  0.0790 -0.1490
  172CHOL    R5 2024   1.846   6.194   5.058  0.0744  0.0351  0.0373
  172CHOL    C1 2025   2.138   6.094   5.283  0.1597 -0.0940 -0.1289
  172CHOL    C2 2026   2.248   6.171   5.582  0.0366 -0.2237  0.0867
  173CHOL   ROH 2027   3.044   4.439   4.439 -0.0865 -0.1242  0.0403
  173CHOL    R1 2028   2.959   4.502   4.701 -0.0083 -0.2303  0.0916
  173CHOL    R2 2029   3.067   4.382   4.925  0.2343 -0.1427  0.0243
  173CHOL    R3 2030   3.110   4.639   5.002  0.0202 -0.1028  0.0202
  173CHOL    R4 2031   3.176   4.478   5.239  0.3141 -0.0597 -0.0280
  173CHOL    R5 2032   3.037   4.646   5.230  0.1390 -0.1965  0.0626
  173CHOL    C1 2033   3.280   4.774   5.494  0.1595  0.0262 -0.0621
  173CHOL    C2 2034   3.229   4.838   5.848  0.2213 -0.0645  0.3901
  174CHOL   ROH 2035   2.331   2.321   7.176  0.0001 -0.1214  0.1208
  174CHOL    R1 2036   2.414   2.340   6.906  0.0144  0.2292  0.1455
  174CHOL    R2 2037   2.576   2.544   6.814  0.3728  0.1224  0.5192
  174CHOL    R3 2038   2.731   2.339   6.727  0.0080 -0.0024  0.1297
  174CHOL    R4 2039   2.822   2.571   6.573  0.4613  0.1719  0.6136
  174CHOL    R5 2040   2.757   2.379   6.492  0.1124  0.4377  0.2041
  174CHOL    C1 2041   3.111   2.393   6.350  0.1705  0.0835  0.3029
  174CHOL    C2 2042   3.133   2.347   5.986 -0.0195 -0.1980  0.2704
  175CHOL   ROH 2043   3.862   4.070   4.459 -0.0318  0.0453  0.0347
  175CHOL    R1 2044   3.862   4.165   4.726  0.0030  0.2728 -0.0448
  175CHOL    R2 2045   4.032   4.064   4.919 -0.2467  0.1564  0.1107
  175CHOL    R3 2046   4.101   4.325   4.949  0.1690  0.0773 -0.0765
  175CHOL    R4 2047   4.167   4.201   5.206 -0.1326  0.1615  0.0562
  175CHOL    R5 2048   4.042   4.377   5.175  0.1587  0.3514 -0.1340
  175CHOL    C1 2049   4.310   4.526   5.401  0.3242  0.0901 -0.1513
  175CHOL    C2 2050   4.625   4.759   5.480 -0.2062  0.1556  0.0334
  176CHOL   ROH 2051   0.898   0.276  14.225 -0.1397 -0.1347  0.0334
  176CHOL    R1 2052   0.850   0.243  13.948 -0.1296 -0.0645  0.0229
  176CHOL    R2 2053   0.997   0.375  13.755 -0.1698  0.0425  0.0614
  176CHOL    R3 2054   1.036   0.123  13.660 -0.0908  0.0830 -0.0134
  176CHOL    R4 2055   1.007   0.290  13.420 -0.0579  0.1531  0.0361
  176CHOL    R5 2056   0.894   0.110  13.468 -0.0323  0.1152 -0.0570
  176CHOL    C1 2057   1.050   0.004  13.136  0.0815  0.2556 -0.0489
  176CHOL    C2 2058   1.129  -0.291  12.892 -0.1574 -0.4329  0.3745
  177CHOL   ROH 2059   4.561   0.181   4.367 -0.0233  0.0679 -0.0678
  177CHOL    R1 2060   4.463   0.209   4.631 -0.0837 -0.0793 -0.0737
  177CHOL    R2 2061   4.511   0.022   4.829  0.0237 -0.1027 -0.1198
  177CHOL    R3 2062   4.605   0.237   4.965 -0.1524 -0.0708 -0.0456
  177CHOL    R4 2063   4.582   0.025   5.167  0.1760 -0.2059 -0.1499
  177CHOL    R5 2064   4.496   0.225   5.178 -0.0415 -0.3073 -0.0005
  177CHOL    C1 2065   4.713   0.230   5.492  0.0992 -0.2362 -0.0976
  177CHOL    C2 2066   4.695   0.203   5.929 -0.1936 -0.0651  0.3262
  178CHOL   ROH 2067   4.366   2.443   4.620 -0.1731 -0.2886  0.0463
  178CHOL    R1 2068   4.421   2.460   4.897 -0.3370 -0.2671  0.0787
  178CHOL    R2 2069   4.544   2.680   5.011  0.1090 -0.4879  0.0395
  178CHOL    R3 2070   4.326   2.678   5.173 -0.0287  0.1271 -0.1135
  178CHOL    R4 2071   4.544   2.783   5.340  0.3119 -0.8884  0.1715
  178CHOL    R5 2072   4.413   2.615   5.388 -0.3784 -0.4853 -0.1244
  178CHOL    C1 2073   4.340   2.842   5.685  0.3008 -0.5442  0.1046
  178CHOL    C2 2074   4.615   2.912   5.862 -0.1567 -0.4220 -0.0760
  179CHOL   ROH 2075   5.138   7.545   7.052  0.0900 -0.2323 -0.0829
  179CHOL    R1 2076   5.092   7.428   6.799  0.0368 -0.0477 -0.1606
  179CHOL    R2 2077   4.915   7.535   6.615  0.0408  0.1195 -0.0697
  179CHOL    R3 2078   5.131   7.527   6.451  0.0219  0.1844 -0.0978
  179CHOL    R4 2079   4.901   7.526   6.270 -0.0001  0.1739 -0.0694
  179CHOL    R5 2080   5.065   7.383   6.272  0.0251  0.2024 -0.1133
  179CHOL    C1 2081   5.096   7.514   5.915 -0.0417  0.2665 -0.0957
  179CHOL    C2 2082   5.007   7.490   5.555  0.0199  0.1852 -0.0176
  180CHOL   ROH 2083   1.179   4.077   4.280  0.1914 -0.2738  0.0795
  180CHOL    R1 2084   1.010   4.021   4.500  0.0719 -0.1448  0.0208
  180CHOL    R2 2085   1.088   4.061   4.761  0.0052 -0.1862  0.0434
  180CHOL    R3 2086   0.860   4.209   4.773  0.1009 -0.0268 -0.0425
  180CHOL    R4 2087   0.933   4.163   5.053 -0.0333 -0.0812 -0.0120
  180CHOL    R5 2088   0.741   4.119   4.960 -0.0321  0.0519 -0.0856
  180CHOL    C1 2089   0.629   4.361   5.234  0.0342  0.1296 -0.1249
  180CHOL    C2 2090   0.620   4.348   5.595  0.1956 -0.0341 -0.0268
  181CHOL   ROH 2091   1.780   5.957   6.881 -0.2791 -0.0676 -0.0328
  181CHOL    R1 2092   1.811   6.119   6.651 -0.1971 -0.1065 -0.0495
  181CHOL    R2 2093   2.012   6.306   6.626 -0.2765 -0.0053  0.0556
  181CHOL    R3 2094   2.065   6.172   6.396 -0.0365 -0.0341  0.1237
  181CHOL    R4 2095   2.212   6.424   6.370 -0.2045  0.0627  0.1415
  181CHOL    R5 2096   2.069   6.342   6.227 -0.0572 -0.0817  0.0768
  181CHOL    C1 2097   2.378   6.366   6.005  0.0627  0.0752  0.2554
  181CHOL    C2 2098   2.639   6.436   5.762 -0.1917 -0.1259  0.0140
  182CHOL   ROH 2099   5.641   5.103   3.620  0.2497  0.1190 -0.0170
  182CHOL    R1 2100   5.698   5.277   3.835  0.2362  0.0490  0.0464
  182CHOL    R2 2101   5.584   5.246   4.086  0.0295  0.1053 -0.0259
  182CHOL    R3 2102   5.844   5.249   4.167 -0.0215 -0.1174  0.1451
  182CHOL    R4 2103   5.696   5.376   4.386 -0.0201  0.1460 -0.0267
  182CHOL    R5 2104   5.869   5.458   4.281  0.1274 -0.0905  0.0478
  182CHOL    C1 2105   6.005   5.454   4.637 -0.0968 -0.0394  0.1333
  182CHOL    C2 2106   6.014   5.560   4.989  0.0802  0.0276 -0.2032
  183CHOL   ROH 2107   3.017   1.989   4.384 -0.0532  0.0654  0.1084
  183CHOL    R1 2108   2.902   1.968   4.641 -0.0971  0.0211  0.0847
  183CHOL    R2 2109   2.979   1.775   4.823 -0.1652 -0.0405  0.0443
  183CHOL    R3 2110   3.018   1.990   4.986 -0.1477 -0.0930  0.1107
  183CHOL    R4 2111   3.112   1.761   5.142 -0.2882 -0.1746  0.0905
  183CHOL    R5 2112   2.964   1.909   5.205 -0.2609 -0.1334  0.0725
  183CHOL    C1 2113   3.224   1.954   5.480 -0.3434 -0.3019  0.1797
  183CHOL    C2 2114   3.495   1.849   5.799  0.2636  0.1800 -0.2629
  184CHOL   ROH 2115   2.515   3.365   7.123  0.2536 -0.0753  0.0996
  184CHOL    R1 2116   2.460   3.174   6.921  0.0919  0.0351  0.0375
  184CHOL    R2 2117   2.456   3.238   6.653  0.3089  0.0946  0.0511
  184CHOL    R3 2118   2.636   3.035   6.635  0.0449 -0.1505  0.0956
  184CHOL    R4 2119   2.530   3.065   6.363  0.3671  0.2145 -0.0071
  184CHOL    R5 2120   2.537   2.881   6.480 -0.0192  0.1058 -0.1314
  184CHOL    C1 2121   2.742   2.773   6.177  0.1531  0.0542  0.0008
  184CHOL    C2 2122   2.658   2.431   5.934  0.0211  0.1622  0.0874
  185CHOL   ROH 2123   7.247   2.126  13.838  0.1022 -0.0605  0.0771
  185CHOL    R1 2124   7.313   2.127  13.562  0.0588 -0.0308  0.0663
  185CHOL    R2 2125   7.574   2.144  13.472  0.0451 -0.0058  0.0259
  185CHOL    R3 2126   7.507   1.918  13.336  0.0368  0.0021  0.0176
  185CHOL    R4 2127   7.720   2.041  13.176 -0.0329  0.0520 -0.0328
  185CHOL    R5 2128   7.523   1.980  13.105 -0.0446  0.0322  0.0213
  185CHOL    C1 2129   7.743   1.769  12.876 -0.0862  0.0931 -0.0748
  185CHOL    C2 2130   7.842   1.900  12.510 -0.0243  0.3865  0.0703
  186CHOL   ROH 2131   1.317   5.891   6.701 -0.0856  0.4355  0.3015
  186CHOL    R1 2132   1.470   5.915   6.464 -0.1676  0.1712  0.2178
  186CHOL    R2 2133   1.376   6.041   6.237 -0.1991  0.0308  0.1506
  186CHOL    R3 2134   1.604   6.186   6.262 -0.1208 -0.0535 -0.0589
  186CHOL    R4 2135   1.526   6.216   5.980 -0.3756 -0.0147  0.0146
  186CHOL    R5 2136   1.720   6.150   6.055 -0.3280 -0.0881 -0.1709
  186CHOL    C1 2137   1.828   6.455   5.854 -0.4049 -0.1204 -0.2612
  186CHOL    C2 2138   1.838   6.431   5.464 -0.0747 -0.0856  0.1134
  187CHOL   ROH 2139   2.533   1.426   7.234 -0.0371  0.0611  0.0141
  187CHOL    R1 2140   2.550   1.406   6.952  0.0483  0.1639  0.0107
  187CHOL    R2 2141   2.757   1.518   6.807  0.1808  0.0795  0.1279
  187CHOL    R3 2142   2.782   1.265   6.711  0.0364  0.0984  0.0380
  187CHOL    R4 2143   2.889   1.437   6.498  0.2258  0.1066  0.1404
  187CHOL    R5 2144   2.734   1.285   6.477  0.1274  0.2227  0.0299
  187CHOL    C1 2145   2.990   1.152   6.228  0.1164  0.1401  0.0633
  187CHOL    C2 2146   3.170   1.221   6.028  0.1990 -0.0730  0.2408
  188CHOL   ROH 2147   7.346   1.038   4.471  0.3519 -0.3761  0.1978
  188CHOL    R1 2148   7.296   1.263   4.635  0.3927 -0.1884 -0.0412
  188CHOL    R2 2149   7.182   1.243   4.886  0.1326  0.1278 -0.1253
  188CHOL    R3 2150   7.403   1.381   4.962  0.1850 -0.0051 -0.0372
  188CHOL    R4 2151   7.230   1.383   5.198 -0.0462  0.3579 -0.1992
  188CHOL    R5 2152   7.318   1.556   5.101  0.2037  0.1949 -0.2709
  188CHOL    C1 2153   7.465   1.595   5.451 -0.1011  0.3671 -0.1595
  188CHOL    C2 2154   7.408   1.888   5.668  0.1158  0.0846  0.1965
  189CHOL   ROH 2155   5.715   6.429   6.738 -0.0117  0.0871  0.0631
  189CHOL    R1 2156   5.533   6.526   6.545  0.0895  0.0507 -0.0520
  189CHOL    R2 2157   5.593   6.737   6.375  0.2477 -0.1048 -0.1895
  189CHOL    R3 2158   5.523   6.558   6.182  0.1950 -0.2044 -0.0800
  189CHOL    R4 2159   5.450   6.819   6.072  0.3344 -0.2388 -0.2681
  189CHOL    R5 2160   5.320   6.646   6.091  0.2486 -0.1678 -0.1696
  189CHOL    C1 2161   5.301   6.700   5.714  0.3354 -0.4105 -0.2110
  189CHOL    C2 2162   5.258   6.965   5.427  0.0515 -0.0500  0.4307
  190CHOL   ROH 2163   4.437   1.448   4.720  0.1420  0.0448 -0.0319
  190CHOL    R1 2164   4.341   1.305   4.945  0.1623 -0.0327 -0.0721
  190CHOL    R2 2165   4.503   1.237   5.158  0.1572 -0.0140 -0.0622
  190CHOL    R3 2166   4.311   1.364   5.303  0.0904 -0.1110 -0.0651
  190CHOL    R4 2167   4.380   1.127   5.462  0.4268  0.0811  0.0840
  190CHOL    R5 2168   4.180   1.186   5.397  0.3278 -0.1843  0.1356
  190CHOL    C1 2169   4.128   1.183   5.775  0.5210  0.0455  0.1664
  190CHOL    C2 2170   4.163   0.909   5.973  0.0151 -0.1485 -0.1138
  191CHOL   ROH 2171   6.272   2.106   4.504  0.0417 -0.1229  0.1399
  191CHOL    R1 2172   6.393   2.273   4.698  0.0343 -0.1698  0.1889
  191CHOL    R2 2173   6.337   2.542   4.719  0.1910 -0.1186  0.1173
  191CHOL    R3 2174   6.283   2.477   4.978 -0.0088 -0.0598  0.0888
  191CHOL    R4 2175   6.428   2.732   4.993  0.3453 -0.2737  0.1724
  191CHOL    R5 2176   6.478   2.548   5.098  0.0364 -0.3488  0.1781
  191CHOL    C1 2177   6.430   2.782   5.395  0.2478 -0.3087  0.1778
  191CHOL    C2 2178   6.247   3.106   5.632 -0.0381 -0.3083  0.0467
  192CHOL   ROH 2179   4.631   1.915   4.801  0.1644 -0.2722  0.1214
  192CHOL    R1 2180   4.451   2.006   5.000  0.1450 -0.0469  0.0030
  192CHOL    R2 2181   4.466   1.925   5.263 -0.0733  0.0043  0.0312
  192CHOL    R3 2182   4.473   2.192   5.312  0.1579  0.0128 -0.0328
  192CHOL    R4 2183   4.396   2.073   5.568 -0.1061  0.1452 -0.0434
  192CHOL    R5 2184   4.290   2.230   5.462  0.1049  0.2252 -0.1452
  192CHOL    C1 2185   4.362   2.410   5.790  0.0918  0.2352 -0.1471
  192CHOL    C2 2186   4.051   2.521   5.966  0.2090  0.1475  0.0756
  193CHOL   ROH 2187   5.039   3.428   7.389  0.0886 -0.2363 -0.1336
  193CHOL    R1 2188   4.949   3.474   7.125  0.0360 -0.1395 -0.1021
  193CHOL    R2 2189   5.051   3.337   6.907  0.0133 -0.0468 -0.1840
  193CHOL    R3 2190   4.790   3.279   6.862  0.0116 -0.0553 -0.1471
  193CHOL    R4 2191   4.912   3.291   6.595 -0.0967  0.2299 -0.1763
  193CHOL    R5 2192   4.736   3.401   6.663 -0.0899  0.1243 -0.0057
  193CHOL    C1 2193   4.585   3.208   6.370 -0.1623  0.3832 -0.1372
  193CHOL    C2 2194   4.289   2.999   6.214 -0.0849 -0.0146  0.2207
  194CHOL   ROH 2195   6.083   4.395   3.773  0.1123 -0.1455  0.0566
  194CHOL    R1 2196   6.142   4.383   4.049  0.2283 -0.3030  0.0273
  194CHOL    R2 2197   6.399   4.347   4.145  0.3467  0.1060 -0.0967
  194CHOL    R3 2198   6.344   4.574   4.285 -0.0631 -0.1282  0.1379
  194CHOL    R4 2199   6.579   4.458   4.418  0.1157  0.1444  0.0403
  194CHOL    R5 2200   6.390   4.515   4.512  0.0070 -0.2798  0.0797
  194CHOL    C1 2201   6.631   4.735   4.710 -0.4036 -0.0529  0.3402
  194CHOL    C2 2202   6.637   4.887   5.025  0.0022  0.2383  0.1163
  195CHOL   ROH 2203   3.010   5.269   6.842 -0.0304  0.1234 -0.0206
  195CHOL    R1 2204   2.813   5.220   6.645 -0.0702  0.2441 -0.0139
  195CHOL    R2 2205   2.865   5.241   6.375 -0.0943  0.3085 -0.0222
  195CHOL    R3 2206   2.768   4.987   6.369 -0.1695  0.3401 -0.0758
  195CHOL    R4 2207   2.840   5.046   6.090  0.0342  0.2898 -0.0199
  195CHOL    R5 2208   2.647   4.975   6.162 -0.0302  0.3572 -0.1518
  195CHOL    C1 2209   2.734   4.695   5.919  0.0384  0.3086 -0.0689
  195CHOL    C2 2210   2.946   4.429   5.755  0.0303 -0.0079 -0.2141
  196CHOL   ROH 2211   6.028   6.613   6.439 -0.3096  0.2805  0.0397
  196CHOL    R1 2212   6.069   6.590   6.160 -0.1572  0.2863  0.0598
  196CHOL    R2 2213   5.906   6.436   5.998  0.0786  0.0847  0.0017
  196CHOL    R3 2214   5.881   6.668   5.858 -0.1090  0.0439 -0.0345
  196CHOL    R4 2215   5.796   6.460   5.671  0.3439 -0.0845 -0.1020
  196CHOL    R5 2216   5.949   6.612   5.636  0.1722  0.1199  0.0298
  196CHOL    C1 2217   5.710   6.692   5.350  0.3223 -0.2212 -0.1965
  196CHOL    C2 2218   5.377   6.647   5.066 -0.0662 -0.1085  0.1648
  197CHOL   ROH 2219   0.163   7.903   4.023  0.0553  0.1614 -0.0144
  197CHOL    R1 2220   0.183   7.818   4.293  0.1493  0.0115 -0.0679
  197CHOL    R2 2221  -0.036   7.801   4.460  0.2569  0.2724  0.1035
  197CHOL    R3 2222   0.050   7.546   4.495 -0.1002  0.1196 -0.0826
  197CHOL    R4 2223  -0.125   7.597   4.724  0.2510  0.3323  0.1485
  197CHOL    R5 2224   0.080   7.525   4.731  0.1545  0.0032 -0.1220
  197CHOL    C1 2225  -0.096   7.238   4.910 -0.0877  0.2236 -0.0000
  197CHOL    C2 2226   0.076   7.102   5.297  0.1483  0.0731  0.0171
  198CHOL   ROH 2227   1.560   0.582   4.222 -0.1293 -0.1222 -0.1535
  198CHOL    R1 2228   1.308   0.523   4.336 -0.0790 -0.1668 -0.0640
  198CHOL    R2 2229   1.240   0.271   4.424  0.0547 -0.1428  0.1087
  198CHOL    R3 2230   1.184   0.402   4.656  0.0424 -0.0241  0.0391
  198CHOL    R4 2231   1.005   0.170   4.657 -0.0063  0.0101  0.1143
  198CHOL    R5 2232   0.947   0.379   4.681  0.0319  0.0354  0.0085
  198CHOL    C1 2233   0.815   0.235   5.009 -0.0533  0.2106  0.0523
  198CHOL    C2 2234   0.818   0.073   5.318 -0.0199  0.1048 -0.0597
  199CHOL   ROH 2235   0.708   6.068   3.543 -0.1792  0.0801 -0.1218
  199CHOL    R1 2236   0.602   6.058   3.805 -0.2197  0.0807 -0.1369
  199CHOL    R2 2237   0.410   5.875   3.882 -0.1160 -0.0305 -0.1202
  199CHOL    R3 2238   0.590   5.816   4.076 -0.1051  0.1427 -0.0777
  199CHOL    R4 2239   0.337   5.706   4.174 -0.0687  0.1490 -0.0042
  199CHOL    R5 2240   0.469   5.843   4.281 -0.1059  0.2483 -0.0971
  199CHOL    C1 2241   0.464   5.552   4.528 -0.0309  0.4161  0.1032
  199CHOL    C2 2242   0.312   5.617   4.924  0.2620  0.1487 -0.3172
  200CHOL   ROH 2243   1.018   3.240  11.329 -0.0022  0.1881 -0.1436
  200CHOL    R1 2244   0.984   3.137  11.591  0.0641  0.1474 -0.1510
  200CHOL    R2 2245   1.196   3.104  11.767  0.0985  0.1816 -0.1872
  200CHOL    R3 2246   1.041   3.256  11.930  0.0836  0.1202 -0.1443
  200CHOL    R4 2247   1.146   3.045  12.104  0.1875  0.1370 -0.1814
  200CHOL    R5 2248   0.937   3.099  12.077  0.1636  0.0735 -0.1350
  200CHOL    C1 2249   0.971   3.154  12.453  0.2253  0.0535 -0.1378
  200CHOL    C2 2250   0.932   3.069  12.822  0.3556  0.3532  0.2943
  201CHOL   ROH 2251   5.063   0.775   7.222  0.1955 -0.0728  0.0915
  201CHOL    R1 2252   5.103   0.914   6.979  0.1742 -0.2494 -0.0146
  201CHOL    R2 2253   5.035   0.806   6.733 -0.2852 -0.2468  0.1006
  201CHOL    R3 2254   4.894   1.037   6.707  0.0851 -0.0064  0.1607
  201CHOL    R4 2255   4.922   0.937   6.434 -0.3610 -0.1654  0.1650
  201CHOL    R5 2256   4.977   1.135   6.505  0.0567 -0.2253  0.0399
  201CHOL    C1 2257   4.724   1.230   6.236 -0.0577  0.1076  0.2589
  201CHOL    C2 2258   4.636   1.106   5.883  0.2177 -0.0935  0.3973
  202CHOL   ROH 2259   7.151   6.268   3.455 -0.1730  0.0280 -0.1447
  202CHOL    R1 2260   7.233   6.011   3.540 -0.1121  0.0691 -0.0766
  202CHOL    R2 2261   7.340   5.964   3.791  0.0262  0.1834 -0.1113
  202CHOL    R3 2262   7.141   5.778   3.805  0.0430  0.1787  0.0745
  202CHOL    R4 2263   7.338   5.692   4.004  0.1770  0.2455 -0.0304
  202CHOL    R5 2264   7.256   5.571   3.843  0.0751  0.1950  0.0599
  202CHOL    C1 2265   7.151   5.360   4.142  0.2805  0.2772  0.1912
  202CHOL    C2 2266   7.074   5.341   4.553  0.3414 -0.0127 -0.2482
  203CHOL   ROH 2267   7.124   3.697   6.358 -0.0267  0.0199  0.0091
  203CHOL    R1 2268   7.244   3.578   6.130 -0.0783 -0.2319  0.1107
  203CHOL    R2 2269   7.500   3.639   6.048 -0.2064 -0.0876 -0.1870
  203CHOL    R3 2270   7.535   3.370   6.062  0.0941 -0.0365  0.2355
  203CHOL    R4 2271   7.722   3.458   5.854 -0.2079 -0.1743 -0.1090
  203CHOL    R5 2272   7.570   3.302   5.835 -0.0674 -0.3787  0.3042
  203CHOL    C1 2273   7.883   3.100   5.755  0.0734 -0.1768  0.3330
  203CHOL    C2 2274   8.015   2.907   5.547 -0.2445 -0.1143 -0.0768
  204CHOL   ROH 2275   1.880   3.021   4.195  0.0634  0.0632 -0.0674
  204CHOL    R1 2276   1.884   2.832   4.406  0.2111  0.1162 -0.0215
  204CHOL    R2 2277   2.012   2.880   4.646 -0.0289  0.3723  0.0616
  204CHOL    R3 2278   1.769   2.819   4.751 -0.0101  0.0184 -0.0984
  204CHOL    R4 2279   1.956   2.796   4.977 -0.1352  0.4371  0.0595
  204CHOL    R5 2280   1.815   2.644   4.908  0.1664  0.1671  0.0196
  204CHOL    C1 2281   1.695   2.689   5.267 -0.1795  0.1426 -0.0918
  204CHOL    C2 2282   1.751   2.583   5.554  0.1156 -0.0141  0.1567
  205CHOL   ROH 2283   7.727   5.711   6.196 -0.0930  0.1731 -0.0875
  205CHOL    R1 2284   7.582   5.740   5.955 -0.0639  0.1215 -0.1110
  205CHOL    R2 2285   7.706   5.753   5.708 -0.0381  0.0132 -0.1027
  205CHOL    R3 2286   7.538   5.548   5.649 -0.0746  0.0280 -0.0519
  205CHOL    R4 2287   7.617   5.656   5.388 -0.1077 -0.0021 -0.0790
  205CHOL    R5 2288   7.414   5.626   5.459 -0.1004  0.0289 -0.0367
  205CHOL    C1 2289   7.408   5.408   5.146 -0.1825  0.0029 -0.0175
  205CHOL    C2 2290   7.447   5.357   4.845 -0.1263  0.0121  0.0855
  206CHOL   ROH 2291   4.202   0.487   4.334 -0.5202  0.1555 -0.0371
  206CHOL    R1 2292   4.072   0.479   4.585 -0.3772  0.0784  0.0352
  206CHOL    R2 2293   4.021   0.242   4.720 -0.3129  0.0388 -0.0173
  206CHOL    R3 2294   4.153   0.366   4.922 -0.1931 -0.0392 -0.0458
  206CHOL    R4 2295   4.024   0.137   5.049 -0.1314 -0.0909 -0.0584
  206CHOL    R5 2296   4.008   0.345   5.111 -0.0917 -0.1085  0.0297
  206CHOL    C1 2297   4.150   0.192   5.430  0.0867 -0.2396 -0.1090
  206CHOL    C2 2298   4.067   0.228   5.781 -0.2597  0.3309 -0.4383
  207CHOL   ROH 2299   4.648   2.632   9.545  0.3049  0.0321  0.2165
  207CHOL    R1 2300   4.557   2.386   9.652  0.2219  0.0234  0.1286
  207CHOL    R2 2301   4.617   2.305   9.909  0.1488 -0.0648  0.1204
  207CHOL    R3 2302   4.347   2.281   9.929  0.1384 -0.0021  0.0552
  207CHOL    R4 2303   4.454   2.093  10.128  0.0443 -0.0638  0.0435
  207CHOL    R5 2304   4.311   2.047   9.969  0.0697  0.0010  0.0045
  207CHOL    C1 2305   4.105   1.946  10.274 -0.0263 -0.0044 -0.0624
  207CHOL    C2 2306   3.920   1.570  10.220  0.1054  0.2198 -0.1309
  208CHOL   ROH 2307   3.164   6.934   4.176 -0.0887 -0.0464  0.0162
  208CHOL    R1 2308   2.915   7.007   4.289 -0.0535  0.0717  0.0186
  208CHOL    R2 2309   2.865   6.993   4.560 -0.0837  0.0198  0.0102
  208CHOL    R3 2310   2.796   7.254   4.528  0.0780  0.0726  0.0844
  208CHOL    R4 2311   2.631   7.159   4.753 -0.1321  0.0510 -0.0746
  208CHOL    R5 2312   2.560   7.258   4.572  0.0478  0.1765 -0.0800
  208CHOL    C1 2313   2.430   7.501   4.836 -0.0084  0.1186 -0.0544
  208CHOL    C2 2314   2.123   7.639   4.938  0.3715 -0.2247 -0.0349
  209CHOL   ROH 2315   3.100   4.929   4.542 -0.0189 -0.0702 -0.0265
  209CHOL    R1 2316   3.182   5.086   4.762 -0.0852 -0.0237 -0.0365
  209CHOL    R2 2317   3.069   5.060   5.013 -0.0984 -0.0299 -0.0507
  209CHOL    R3 2318   3.327   5.026   5.090 -0.0960  0.0581 -0.0140
  209CHOL    R4 2319   3.202   5.171   5.312 -0.2112 -0.0435  0.0060
  209CHOL    R5 2320   3.382   5.229   5.205 -0.2087  0.0618  0.0483
  209CHOL    C1 2321   3.522   5.204   5.559 -0.2746  0.0311  0.0736
  209CHOL    C2 2322   3.692   5.412   5.643 -0.0890  0.2730 -0.1945
  210CHOL   ROH 2323   3.709   0.708   4.321  0.0919 -0.1993  0.0439
  210CHOL    R1 2324   3.577   0.625   4.557  0.0597 -0.1531  0.0410
  210CHOL    R2 2325   3.606   0.371   4.663  0.0302 -0.1350  0.0812
  210CHOL    R3 2326   3.675   0.508   4.888  0.0118 -0.1085  0.0723
  210CHOL    R4 2327   3.564   0.255   4.986  0.0161 -0.1088  0.0900
  210CHOL    R5 2328   3.502   0.455   5.045  0.0021 -0.1028  0.0675
  210CHOL    C1 2329   3.604   0.316   5.384 -0.0093 -0.0687  0.0868
  210CHOL    C2 2330   3.603   0.199   5.635 -0.1044 -0.0267 -0.0289
  211CHOL   ROH 2331   8.070   4.429  13.679 -0.1061  0.0409  0.1233
  211CHOL    R1 2332   7.827   4.575  13.665  0.0641  0.3189 -0.0603
  211CHOL    R2 2333   7.795   4.795  13.501  0.2597  0.0236 -0.5242
  211CHOL    R3 2334   7.581   4.655  13.409  0.0408  0.0758 -0.1146
  211CHOL    R4 2335   7.552   4.920  13.289  0.1650 -0.0689 -0.4691
  211CHOL    R5 2336   7.402   4.813  13.406  0.1795  0.2301 -0.1667
  211CHOL    C1 2337   7.210   4.861  13.080 -0.0956 -0.0737 -0.0525
  211CHOL    C2 2338   7.482   4.920  12.791 -0.1013 -0.1326 -0.1281
  212CHOL   ROH 2339   3.120   6.994   6.997  0.0996  0.0547  0.0104
  212CHOL    R1 2340   3.304   7.098   6.810  0.0818 -0.0933 -0.0911
  212CHOL    R2 2341   3.319   7.008   6.550 -0.2129 -0.0282 -0.1334
  212CHOL    R3 2342   3.288   7.272   6.491  0.0399  0.0301 -0.0228
  212CHOL    R4 2343   3.407   7.153   6.249 -0.4836 -0.0780 -0.2394
  212CHOL    R5 2344   3.482   7.326   6.360 -0.0826 -0.1971 -0.3103
  212CHOL    C1 2345   3.429   7.485   6.018 -0.4039 -0.0523 -0.1973
  212CHOL    C2 2346   3.848   7.447   5.890  0.0785  0.0046  0.4090
  213CHOL   ROH 2347   2.740   3.240   8.091  0.0823  0.0704 -0.0473
  213CHOL    R1 2348   2.973   3.264   8.249  0.1231 -0.0245 -0.0922
  213CHOL    R2 2349   3.009   3.124   8.484  0.0124  0.1285  0.0163
  213CHOL    R3 2350   3.239   3.044   8.364 -0.0724 -0.1883  0.0551
  213CHOL    R4 2351   3.306   3.065   8.650  0.0167  0.1509  0.0166
  213CHOL    R5 2352   3.411   3.161   8.484  0.0384 -0.1389 -0.1458
  213CHOL    C1 2353   3.696   2.956   8.633 -0.0604 -0.1334  0.0532
  213CHOL    C2 2354   3.707   2.736   8.800 -0.1482  0.3089  0.2329
  214CHOL   ROH 2355   3.396   0.599   9.466 -0.2433 -0.1857  0.3879
  214CHOL    R1 2356   3.527   0.772   9.648 -0.2616 -0.1311  0.3488
  214CHOL    R2 2357   3.629   1.018   9.574 -0.1160 -0.2232  0.2487
  214CHOL    R3 2358   3.474   1.107   9.778 -0.1806 -0.0253  0.1171
  214CHOL    R4 2359   3.645   1.334   9.711  0.1742 -0.2369  0.2543
  214CHOL    R5 2360   3.620   1.246   9.908 -0.1072 -0.2083  0.2384
  214CHOL    C1 2361   3.508   1.602   9.984  0.2825 -0.0591  0.1342
  214CHOL    C2 2362   3.589   1.929  10.313  0.0321 -0.2133 -0.3090
  215CHOL   ROH 2363   4.789   6.946   4.327 -0.1290 -0.1132  0.0083
  215CHOL    R1 2364   4.749   6.891   4.602 -0.1690 -0.1538 -0.0063
  215CHOL    R2 2365   4.732   6.634   4.702  0.1055 -0.1705 -0.0098
  215CHOL    R3 2366   4.931   6.720   4.866 -0.0608  0.0736  0.0712
  215CHOL    R4 2367   4.783   6.525   5.026  0.2145 -0.2614 -0.0560
  215CHOL    R5 2368   4.830   6.729   5.083 -0.1282 -0.2026  0.0597
  215CHOL    C1 2369   5.000   6.542   5.368  0.1218 -0.0851 -0.0069
  215CHOL    C2 2370   5.025   6.264   5.483  0.1495  0.0285  0.2853
  216CHOL   ROH 2371   5.387   2.437   4.684 -0.0518  0.0455 -0.0456
  216CHOL    R1 2372   5.488   2.400   4.945  0.0371  0.0009 -0.0845
  216CHOL    R2 2373   5.411   2.558   5.158  0.1012 -0.0363 -0.0238
  216CHOL    R3 2374   5.352   2.318   5.272  0.1439 -0.0616 -0.0576
  216CHOL    R4 2375   5.380   2.503   5.498 -0.1311 -0.0510 -0.0466
  216CHOL    R5 2376   5.484   2.313   5.472 -0.0119  0.0110  0.0416
  216CHOL    C1 2377   5.306   2.246   5.803 -0.2261 -0.0834 -0.0917
  216CHOL    C2 2378   5.208   2.079   6.169 -0.0326 -0.0409 -0.3868
  217CHOL   ROH 2379   6.608   4.893   6.584 -0.2631 -0.0569  0.0692
  217CHOL    R1 2380   6.537   4.900   6.311 -0.1865 -0.1198  0.0479
  217CHOL    R2 2381   6.285   4.970   6.224 -0.1304 -0.0352 -0.0427
  217CHOL    R3 2382   6.421   5.150   6.073 -0.0091 -0.1493 -0.0720
  217CHOL    R4 2383   6.138   5.200   6.011  0.0026  0.2200  0.1352
  217CHOL    R5 2384   6.298   5.161   5.868 -0.1391  0.0709  0.0125
  217CHOL    C1 2385   6.182   5.503   5.746  0.1940  0.2615  0.2113
  217CHOL    C2 2386   6.284   5.705   5.380  0.0266 -0.1756  0.0361
  218CHOL   ROH 2387   3.644   3.588   8.667  0.1547 -0.0517 -0.0601
  218CHOL    R1 2388   3.659   3.354   8.826  0.1892  0.1222  0.1995
  218CHOL    R2 2389   3.638   3.359   9.101 -0.2157  0.3819  0.1723
  218CHOL    R3 2390   3.441   3.177   9.057  0.0460  0.1171  0.0628
  218CHOL    R4 2391   3.531   3.125   9.331 -0.1957  0.4023  0.2028
  218CHOL    R5 2392   3.517   2.980   9.169  0.1587  0.2759  0.2757
  218CHOL    C1 2393   3.283   2.817   9.423  0.0617  0.1655  0.1178
  218CHOL    C2 2394   3.260   2.410   9.522 -0.0136 -0.1182  0.3071
  219CHOL   ROH 2395   0.533  -0.025   6.924 -0.0802  0.1439  0.0014
  219CHOL    R1 2396   0.427  -0.018   6.662 -0.1222  0.0720  0.0159
  219CHOL    R2 2397   0.442   0.207   6.501 -0.1376  0.0250 -0.0532
  219CHOL    R3 2398   0.555   0.034   6.325 -0.1737 -0.0324 -0.0200
  219CHOL    R4 2399   0.497   0.273   6.167  0.0574  0.0240 -0.0220
  219CHOL    R5 2400   0.435   0.069   6.121 -0.0585  0.0696 -0.0705
  219CHOL    C1 2401   0.636   0.150   5.807  0.1371 -0.0305  0.0273
  219CHOL    C2 2402   0.459   0.299   5.619 -0.0050 -0.3594  0.1305
  220CHOL   ROH 2403   6.322   3.902   6.742  0.1498 -0.0886  0.0758
  220CHOL    R1 2404   6.058   3.848   6.654  0.1325 -0.1868  0.1865
  220CHOL    R2 2405   5.942   3.981   6.441 -0.1029 -0.0233  0.4105
  220CHOL    R3 2406   5.901   3.729   6.348  0.0302  0.0423  0.1463
  220CHOL    R4 2407   5.717   3.896   6.193 -0.1641  0.0892  0.4242
  220CHOL    R5 2408   5.666   3.718   6.307  0.0158 -0.0807  0.2533
  220CHOL    C1 2409   5.548   3.609   5.961 -0.0748  0.2163  0.1841
  220CHOL    C2 2410   5.440   3.515   5.595 -0.2590  0.0528 -0.2931
  221CHOL   ROH 2411   5.947   7.541   6.675  0.1776  0.0089 -0.0976
  221CHOL    R1 2412   5.935   7.637   6.409  0.3692  0.2355 -0.0265
  221CHOL    R2 2413   6.162   7.685   6.258  0.4796 -0.4177 -0.0863
  221CHOL    R3 2414   6.040   7.519   6.081 -0.1706  0.0930 -0.1591
  221CHOL    R4 2415   6.210   7.691   5.916  0.4485 -0.4027 -0.0918
  221CHOL    R5 2416   5.997   7.657   5.890  0.2856  0.3765 -0.0785
  221CHOL    C1 2417   6.124   7.539   5.551 -0.1800  0.0854 -0.1635
  221CHOL    C2 2418   5.951   7.859   5.377  0.1915  0.1890 -0.0600
  222CHOL   ROH 2419   2.153   1.917   7.142  0.0320  0.3498  0.1659
  222CHOL    R1 2420   2.363   1.854   6.964  0.0440  0.2400  0.2173
  222CHOL    R2 2421   2.318   1.763   6.706  0.0597 -0.0630  0.3148
  222CHOL    R3 2422   2.479   1.971   6.639 -0.0336 -0.0653  0.0762
  222CHOL    R4 2423   2.568   1.751   6.468 -0.1095 -0.1398  0.1383
  222CHOL    R5 2424   2.692   1.871   6.600 -0.0399 -0.0369 -0.0227
  222CHOL    C1 2425   2.865   1.939   6.267 -0.2957 -0.1866 -0.1884
  222CHOL    C2 2426   3.141   1.701   6.138 -0.1024  0.1814  0.4156
  223CHOL   ROH 2427   0.900   7.028   4.221 -0.0422 -0.2569 -0.1122
  223CHOL    R1 2428   0.787   6.907   4.451 -0.1216 -0.2300 -0.1369
  223CHOL    R2 2429   0.843   6.647   4.525 -0.0360 -0.1757 -0.0110
  223CHOL    R3 2430   0.911   6.763   4.762 -0.2368 -0.0575 -0.0083
  223CHOL    R4 2431   0.880   6.478   4.824  0.2845 -0.1307 -0.0211
  223CHOL    R5 2432   0.782   6.645   4.925 -0.0211 -0.3075 -0.0094
  223CHOL    C1 2433   0.965   6.488   5.220  0.2827  0.0064 -0.0245
  223CHOL    C2 2434   0.824   6.516   5.577 -0.2409  0.2689 -0.2011
  224CHOL   ROH 2435   4.066   4.729   7.138  0.1630  0.0215  0.0801
  224CHOL    R1 2436   3.965   4.652   6.885 -0.0039  0.1490  0.1063
  224CHOL    R2 2437   3.984   4.815   6.662  0.1468  0.1251  0.1033
  224CHOL    R3 2438   4.102   4.596   6.552 -0.1636 -0.0299  0.0682
  224CHOL    R4 2439   3.956   4.721   6.330  0.0903  0.2862  0.0617
  224CHOL    R5 2440   3.940   4.513   6.396 -0.2575  0.2796 -0.0096
  224CHOL    C1 2441   4.051   4.460   6.035 -0.2339  0.2346  0.0045
  224CHOL    C2 2442   4.092   4.220   5.757 -0.0055 -0.1017  0.2214
  225CHOL   ROH 2443   3.019   4.426   7.218  0.0551 -0.1331 -0.0784
  225CHOL    R1 2444   3.119   4.240   7.029  0.1025 -0.0538 -0.1314
  225CHOL    R2 2445   2.953   4.096   6.860  0.1307 -0.1454 -0.0787
  225CHOL    R3 2446   3.112   4.203   6.667 -0.0108 -0.0286 -0.1328
  225CHOL    R4 2447   2.976   3.978   6.536 -0.1178  0.0547 -0.1722
  225CHOL    R5 2448   3.191   4.013   6.544 -0.1083  0.0431 -0.3116
  225CHOL    C1 2449   3.138   4.010   6.166 -0.3953  0.2808 -0.2774
  225CHOL    C2 2450   2.914   3.916   5.958  0.3337 -0.2267 -0.0117
  226CHOL   ROH 2451   0.671   7.154   7.123 -0.0197  0.0398 -0.1507
  226CHOL    R1 2452   0.795   7.290   6.908 -0.1733  0.3314 -0.0599
  226CHOL    R2 2453   0.891   7.159   6.684  0.3071  0.5423  0.0127
  226CHOL    R3 2454   0.733   7.336   6.552 -0.0195  0.1728 -0.1095
  226CHOL    R4 2455   0.920   7.239   6.349  0.2703  0.4817 -0.0050
  226CHOL    R5 2456   0.881   7.447   6.400 -0.1839  0.4296 -0.0913
  226CHOL    C1 2457   0.788   7.451   6.030 -0.0578  0.0996 -0.1300
  226CHOL    C2 2458   1.065   7.447   5.679  0.0890  0.2796 -0.2928
  227CHOL   ROH 2459   2.516   2.276   8.054  0.1190 -0.0308 -0.1227
  227CHOL    R1 2460   2.784   2.208   7.995  0.1616  0.0781 -0.0606
  227CHOL    R2 2461   2.854   2.046   7.782  0.2558 -0.1173  0.1117
  227CHOL    R3 2462   3.014   2.256   7.717  0.1133 -0.0797 -0.1286
  227CHOL    R4 2463   3.091   2.044   7.531  0.2547 -0.2451  0.1122
  227CHOL    R5 2464   3.224   2.156   7.662  0.1806 -0.0029 -0.0139
  227CHOL    C1 2465   3.380   2.240   7.324  0.1202 -0.2842 -0.1131
  227CHOL    C2 2466   3.758   2.389   7.187 -0.4358 -0.0513 -0.2170
  228CHOL   ROH 2467   5.543   1.441  10.189  0.2170  0.0010  0.2350
  228CHOL    R1 2468   5.269   1.430  10.258  0.1637 -0.0573  0.0210
  228CHOL    R2 2469   5.173   1.271  10.462  0.0526 -0.0077  0.0050
  228CHOL    R3 2470   5.067   1.504  10.552 -0.0968 -0.0071 -0.1659
  228CHOL    R4 2471   4.970   1.301  10.740  0.3355  0.1055  0.2050
  228CHOL    R5 2472   4.848   1.444  10.629  0.0495 -0.1587  0.1574
  228CHOL    C1 2473   4.752   1.537  10.986  0.3599  0.1720  0.1611
  228CHOL    C2 2474   4.444   1.613  11.255  0.2346 -0.2617  0.1589
  229CHOL   ROH 2475   3.890   6.112   4.073  0.3018  0.0513  0.0153
  229CHOL    R1 2476   3.813   6.118   4.346  0.0443 -0.1989 -0.0470
  229CHOL    R2 2477   3.930   6.288   4.530  0.0763 -0.5626  0.2830
  229CHOL    R3 2478   3.673   6.362   4.576  0.1157 -0.3130  0.1188
  229CHOL    R4 2479   3.806   6.393   4.835 -0.0046 -0.3574  0.1817
  229CHOL    R5 2480   3.625   6.279   4.795 -0.0860 -0.2030  0.1170
  229CHOL    C1 2481   3.493   6.524   5.056 -0.0147 -0.0036 -0.0314
  229CHOL    C2 2482   3.256   6.787   5.354  0.0145 -0.0306  0.3814
  230CHOL   ROH 2483   2.869   6.489  11.111 -0.0332 -0.1925  0.0024
  230CHOL    R1 2484   2.865   6.544  11.389  0.0115 -0.2590  0.0164
  230CHOL    R2 2485   2.701   6.737  11.500  0.1631 -0.1577  0.0655
  230CHOL    R3 2486   2.619   6.531  11.657  0.0016 -0.1339  0.0141
  230CHOL    R4 2487   2.572   6.771  11.819  0.1613 -0.1328  0.0621
  230CHOL    R5 2488   2.686   6.595  11.878  0.0303 -0.2288  0.0338
  230CHOL    C1 2489   2.420   6.598  12.152  0.0085 -0.0960  0.0120
  230CHOL    C2 2490   2.576   6.482  12.497  0.0444 -0.0177 -0.0747
  231CHOL   ROH 2491   3.682   2.141   6.768  0.2682  0.0619  0.0392
  231CHOL    R1 2492   3.896   2.308   6.689  0.2382  0.1151  0.0689
  231CHOL    R2 2493   4.160   2.228   6.706  0.2522  0.1559  0.0455
  231CHOL    R3 2494   4.164   2.294   6.442  0.2343  0.2121  0.0592
  231CHOL    R4 2495   4.438   2.341   6.534  0.2863  0.0162  0.0073
  231CHOL    R5 2496   4.310   2.484   6.430  0.3533  0.1218  0.0681
  231CHOL    C1 2497   4.603   2.469   6.187  0.2894 -0.0124 -0.0020
  231CHOL    C2 2498   4.963   2.504   6.195  0.0611  0.2540  0.3393
  232CHOL   ROH 2499   0.085   2.629   4.091 -0.0190  0.0429  0.0658
  232CHOL    R1 2500   0.193   2.649   4.352 -0.0367  0.0500  0.0726
  232CHOL    R2 2501   0.404   2.817   4.413 -0.0606  0.0751  0.0886
  232CHOL    R3 2502   0.232   2.911   4.602 -0.0840  0.0492  0.0804
  232CHOL    R4 2503   0.499   2.985   4.700 -0.0898 -0.0876  0.1955
  232CHOL    R5 2504   0.347   2.874   4.810 -0.1607 -0.0841  0.0990
  232CHOL    C1 2505   0.394   3.171   5.044 -0.1289 -0.2066  0.2500
  232CHOL    C2 2506   0.400   3.411   5.303  0.2888  0.0473  0.0050
  233CHOL   ROH 2507   4.146   2.816   4.728 -0.1186  0.1816  0.0272
  233CHOL    R1 2508   4.165   3.032   4.910 -0.1884  0.1292  0.0948
  233CHOL    R2 2509   3.980   3.074   5.111 -0.1404 -0.0563  0.1680
  233CHOL    R3 2510   4.200   3.072   5.270 -0.0871  0.0316  0.0987
  233CHOL    R4 2511   3.994   3.203   5.431 -0.1624 -0.2153  0.2355
  233CHOL    R5 2512   4.192   3.281   5.385 -0.2287 -0.0278  0.2137
  233CHOL    C1 2513   4.209   3.277   5.766 -0.1252 -0.2254  0.2099
  233CHOL    C2 2514   4.511   3.411   5.973  0.1302  0.0855  0.3785
  234CHOL   ROH 2515   2.276   4.781   6.856 -0.3412  0.0516  0.0854
  234CHOL    R1 2516   2.319   4.861   6.588 -0.1742 -0.0320  0.0845
  234CHOL    R2 2517   2.404   4.686   6.391 -0.1501 -0.1203  0.1650
  234CHOL    R3 2518   2.183   4.775   6.261 -0.0517 -0.0571  0.0415
  234CHOL    R4 2519   2.329   4.620   6.061 -0.0117 -0.1240  0.1346
  234CHOL    R5 2520   2.260   4.825   6.040  0.0721 -0.1073  0.0770
  234CHOL    C1 2521   2.077   4.665   5.746  0.1614 -0.0669  0.0010
  234CHOL    C2 2522   1.777   4.900   5.593 -0.2717  0.0267  0.2735
  235CHOL   ROH 2523   5.665   2.542   6.363  0.0683 -0.1810 -0.1930
  235CHOL    R1 2524   5.436   2.392   6.432  0.1124 -0.2008 -0.0895
  235CHOL    R2 2525   5.392   2.296   6.688  0.0718  0.0868  0.0136
  235CHOL    R3 2526   5.156   2.428   6.662  0.0191 -0.0472 -0.2242
  235CHOL    R4 2527   5.094   2.195   6.829  0.1116  0.2137  0.1929
  235CHOL    R5 2528   4.993   2.254   6.645  0.0880 -0.1493  0.0804
  235CHOL    C1 2529   4.698   2.260   6.888  0.0852  0.1619  0.0741
  235CHOL    C2 2530   4.497   2.155   7.094 -0.0009 -0.2394  0.1401
  236CHOL   ROH 2531   7.633   3.071   6.651  0.2632  0.0916  0.1577
  236CHOL    R1 2532   7.585   3.082   6.372  0.3435  0.1073  0.1444
  236CHOL    R2 2533   7.750   2.959   6.187  0.2203 -0.1576  0.2069
  236CHOL    R3 2534   7.518   2.843   6.106  0.0742  0.1462  0.1742
  236CHOL    R4 2535   7.724   2.726   5.934 -0.0347 -0.2080  0.2761
  236CHOL    R5 2536   7.541   2.824   5.868  0.1228  0.0359  0.1867
  236CHOL    C1 2537   7.491   2.481   5.709 -0.3203  0.0478  0.2858
  236CHOL    C2 2538   7.840   2.422   5.561 -0.1710  0.0940  0.0692
  237PIPC   NC3 2539   4.318   0.442  14.114  0.2328  0.0013 -0.0629
  237PIPC   PO4 2540   3.944   0.613  14.248  0.1874  0.2122 -0.0525
  237PIPC   GL1 2541   3.884   0.525  13.676 -0.1128 -0.1362  0.4039
  237PIPC   GL2 2542   3.989   0.209  13.415  0.1935  0.1200  0.1951
  237PIPC   C1A 2543   3.988   0.720  13.351 -0.0158 -0.1481  0.2630
  237PIPC   D2A 2544   4.146   0.919  12.944  0.0345 -0.1533  0.0649
  237PIPC   D3A 2545   3.879   0.811  12.607 -0.2419 -0.0487  0.4133
  237PIPC   C4A 2546   3.921   0.951  12.178 -0.1401 -0.1500 -0.0937
  237PIPC   C1B 2547   3.661   0.146  13.177 -0.1300 -0.2464 -0.1760
  237PIPC   C2B 2548   3.258  -0.066  13.004  0.0458  0.1268  0.0403
  237PIPC   C3B 2549   3.311  -0.218  12.621  0.0149  0.1690 -0.1772
  237PIPC   C4B 2550   3.430  -0.299  12.270  0.1410 -0.2376 -0.1575
  238PIPC   NC3 2551   3.461   2.214  13.915  0.4018 -0.0636  0.3486
  238PIPC   PO4 2552   3.306   1.832  13.775 -0.1228  0.0163 -0.1664
  238PIPC   GL1 2553   3.308   1.864  13.347 -0.1151 -0.1653 -0.3433
  238PIPC   GL2 2554   3.088   2.146  13.179  0.2071 -0.3509  0.0456
  238PIPC   C1A 2555   3.225   1.692  12.978  0.2491 -0.1377 -0.0236
  238PIPC   D2A 2556   3.053   1.555  12.608  0.0432 -0.1068 -0.0044
  238PIPC   D3A 2557   2.829   1.804  12.313  0.0484  0.0080 -0.1184
  238PIPC   C4A 2558   2.566   1.673  12.020 -0.0393 -0.2052 -0.1805
  238PIPC   C1B 2559   3.009   2.160  12.735  0.1548 -0.0699  0.0944
  238PIPC   C2B 2560   2.914   2.343  12.344 -0.0690 -0.0680 -0.1250
  238PIPC   C3B 2561   2.662   2.202  12.002 -0.0806 -0.0602 -0.4068
  238PIPC   C4B 2562   2.144   1.975  11.877 -0.1119 -0.2671 -0.3613
  239PIPC   NC3 2563   5.332   6.629  14.198 -0.0794 -0.0904  0.4495
  239PIPC   PO4 2564   5.368   6.353  13.995  0.2183  0.0517  0.1180
  239PIPC   GL1 2565   5.479   6.331  13.599  0.0394 -0.1850 -0.0039
  239PIPC   GL2 2566   5.302   6.044  13.468 -0.0859 -0.0519  0.1997
  239PIPC   C1A 2567   5.645   6.269  13.175 -0.0379 -0.1918  0.0797
  239PIPC   D2A 2568   5.649   6.092  12.803  0.0551  0.2047  0.0753
  239PIPC   D3A 2569   5.613   6.258  12.416 -0.1074  0.0795  0.0060
  239PIPC   C4A 2570   5.411   6.660  12.189 -0.1167 -0.0213  0.1502
  239PIPC   C1B 2571   5.207   5.914  13.024 -0.0297 -0.0596  0.0004
  239PIPC   C2B 2572   5.269   5.864  12.587  0.0944  0.1614  0.0384
  239PIPC   C3B 2573   5.485   5.865  12.179  0.2924  0.0845  0.1339
  239PIPC   C4B 2574   5.853   5.926  11.919 -0.0782 -0.0172  0.3284
  240PIPC   NC3 2575   3.422   0.868  14.151  0.1324 -0.1519  0.1964
  240PIPC   PO4 2576   2.898   0.996  14.165  0.0407 -0.0441 -0.0943
  240PIPC   GL1 2577   2.653   1.170  13.797  0.3324 -0.1031  0.1083
  240PIPC   GL2 2578   2.383   0.948  13.748 -0.1224 -0.1429 -0.0686
  240PIPC   C1A 2579   2.396   1.306  13.435  0.0687  0.2161  0.2173
  240PIPC   D2A 2580   2.450   1.069  12.953 -0.1362 -0.1406  0.0434
  240PIPC   D3A 2581   2.853   1.027  12.724  0.0871  0.3164 -0.0558
  240PIPC   C4A 2582   3.015   0.732  12.474  0.0037  0.7043 -0.1341
  240PIPC   C1B 2583   2.324   0.747  13.338 -0.0628 -0.0245 -0.1709
  240PIPC   C2B 2584   2.096   0.758  12.918 -0.1302  0.1677  0.2124
  240PIPC   C3B 2585   2.069   1.072  12.569  0.0993  0.1347 -0.0159
  240PIPC   C4B 2586   2.038   0.926  12.212 -0.1352  0.0921  0.0148
  241PIPC   NC3 2587   0.740   5.881  15.773 -0.2429 -0.2024 -0.2309
  241PIPC   PO4 2588   0.979   5.947  15.369  0.0718 -0.1351 -0.3014
  241PIPC   GL1 2589   1.183   5.933  14.968 -0.0703 -0.1180 -0.1560
  241PIPC   GL2 2590   1.268   6.115  14.787 -0.0338  0.1535  0.1540
  241PIPC   C1A 2591   0.988   5.691  14.573  0.0329  0.1253  0.0856
  241PIPC   D2A 2592   0.924   5.683  14.252  0.2270  0.3101  0.0603
  241PIPC   D3A 2593   0.803   5.972  14.043 -0.1636 -0.4388  0.1630
  241PIPC   C4A 2594   0.519   6.218  13.759 -0.1769 -0.3457  0.0577
  241PIPC   C1B 2595   1.187   6.113  14.347 -0.3645  0.0712  0.2951
  241PIPC   C2B 2596   1.233   6.240  13.852  0.2862 -0.1566 -0.2556
  241PIPC   C3B 2597   0.967   6.248  13.514  0.0511  0.1764 -0.3239
  241PIPC   C4B 2598   0.899   6.419  13.132 -0.0846  0.2463  0.1289
  242PIPC   NC3 2599   1.658   7.229  14.659 -0.1829 -0.2169 -0.0685
  242PIPC   PO4 2600   2.025   6.857  14.672  0.0580 -0.1097  0.0482
  242PIPC   GL1 2601   2.020   6.890  14.297  0.0380 -0.1285 -0.0077
  242PIPC   GL2 2602   2.365   6.764  14.313 -0.0021 -0.0297 -0.2862
  242PIPC   C1A 2603   1.906   6.797  13.885 -0.1005  0.0153 -0.2718
  242PIPC   D2A 2604   1.930   6.664  13.486 -0.0584 -0.1006  0.0721
  242PIPC   D3A 2605   1.635   6.255  13.315 -0.1860 -0.1636 -0.2018
  242PIPC   C4A 2606   1.307   6.252  12.921 -0.0861  0.3333  0.0230
  242PIPC   C1B 2607   2.348   7.099  14.004  0.3239 -0.2173  0.0651
  242PIPC   C2B 2608   2.203   7.070  13.531  0.6106 -0.1632 -0.0973
  242PIPC   C3B 2609   2.212   7.005  13.086  0.2615 -0.0291 -0.0157
  242PIPC   C4B 2610   2.177   6.981  12.580  0.0999  0.1814 -0.0231
  243PIPC   NC3 2611   4.645   5.665  14.080 -0.3497  0.4521 -0.4016
  243PIPC   PO4 2612   4.163   5.582  14.100  0.3746 -0.3796 -0.1729
  243PIPC   GL1 2613   4.158   5.360  13.770  0.0511 -0.1427 -0.4047
  243PIPC   GL2 2614   4.464   5.301  13.640  0.0593  0.1712  0.0855
  243PIPC   C1A 2615   3.994   5.144  13.562  0.1189 -0.1095 -0.1284
  243PIPC   D2A 2616   3.879   5.208  13.099  0.1718 -0.0524 -0.0184
  243PIPC   D3A 2617   3.955   4.870  12.836  0.2565 -0.3361 -0.0769
  243PIPC   C4A 2618   3.973   4.963  12.445 -0.1120 -0.1380  0.0679
  243PIPC   C1B 2619   4.414   5.238  13.229 -0.3838 -0.0223  0.1125
  243PIPC   C2B 2620   4.344   5.225  12.796 -0.1634 -0.1349 -0.3703
  243PIPC   C3B 2621   4.535   5.396  12.511 -0.2316 -0.1528 -0.2927
  243PIPC   C4B 2622   4.916   5.625  12.324  0.1970 -0.1209 -0.0603
  244PIPC   NC3 2623   4.019   7.782  14.404  0.1367  0.0198  0.2896
  244PIPC   PO4 2624   4.196   7.615  13.851  0.2089  0.2780 -0.1045
  244PIPC   GL1 2625   4.354   7.554  13.475  0.0504 -0.3850 -0.1015
  244PIPC   GL2 2626   4.395   7.247  13.257  0.1371 -0.0370 -0.2307
  244PIPC   C1A 2627   4.467   7.789  13.110 -0.0476  0.1061 -0.1740
  244PIPC   D2A 2628   4.514   7.814  12.646 -0.0899  0.0564  0.1069
  244PIPC   D3A 2629   4.240   8.063  12.481 -0.0765  0.1088  0.1705
  244PIPC   C4A 2630   3.920   8.073  12.871 -0.3906  0.1537 -0.2798
  244PIPC   C1B 2631   4.510   7.332  12.914  0.0568  0.0903 -0.4030
  244PIPC   C2B 2632   4.774   7.334  12.494  0.1090  0.0710 -0.2046
  244PIPC   C3B 2633   5.023   7.340  12.112 -0.2073  0.0180 -0.4615
  244PIPC   C4B 2634   5.454   7.269  12.001  0.2645  0.1961  0.5506
  245PIPC   NC3 2635   2.432   7.349  14.597 -0.2110 -0.0216 -0.1403
  245PIPC   PO4 2636   2.108   7.722  14.460  0.1353 -0.0791 -0.1193
  245PIPC   GL1 2637   2.002   7.497  14.189 -0.2772  0.2679 -0.1361
  245PIPC   GL2 2638   1.702   7.326  14.192 -0.0850 -0.2695  0.2574
  245PIPC   C1A 2639   2.071   7.539  13.747 -0.2771 -0.0502 -0.0763
  245PIPC   D2A 2640   2.325   7.535  13.398 -0.1483  0.0081 -0.1851
  245PIPC   D3A 2641   2.076   7.524  13.063 -0.0596 -0.2741 -0.0359
  245PIPC   C4A 2642   2.207   7.475  12.585  0.2258 -0.1629  0.0012
  245PIPC   C1B 2643   1.652   7.226  13.834  0.0082  0.2903  0.1154
  245PIPC   C2B 2644   1.743   7.272  13.490 -0.2560  0.1390  0.1489
  245PIPC   C3B 2645   1.740   7.042  13.216  0.0994 -0.2723 -0.2820
  245PIPC   C4B 2646   1.847   6.646  13.016  0.5046 -0.0745  0.0686
  246PIPC   NC3 2647   6.901   2.235  14.272 -0.0245  0.2356 -0.1400
  246PIPC   PO4 2648   6.504   2.561  14.179 -0.0587 -0.1140 -0.0625
  246PIPC   GL1 2649   6.860   2.479  13.819 -0.3341  0.1461  0.1466
  246PIPC   GL2 2650   6.730   2.231  13.640  0.0558  0.1816 -0.0547
  246PIPC   C1A 2651   7.203   2.719  13.639  0.0156 -0.1467  0.0484
  246PIPC   D2A 2652   7.544   2.924  13.708  0.0867  0.0556  0.0115
  246PIPC   D3A 2653   7.581   2.941  13.326 -0.0411  0.1387  0.0487
  246PIPC   C4A 2654   7.480   2.539  13.170 -0.2216  0.0743 -0.1857
  246PIPC   C1B 2655   6.957   2.349  13.295 -0.1124 -0.0701 -0.0449
  246PIPC   C2B 2656   7.064   2.134  12.887 -0.0166 -0.1480  0.0159
  246PIPC   C3B 2657   7.340   1.906  12.627  0.0039  0.2425 -0.1849
  246PIPC   C4B 2658   7.327   1.485  12.620  0.1896 -0.1509 -0.3062
  247PIPC   NC3 2659   5.356   5.198  14.415  0.1701  0.0412 -0.1568
  247PIPC   PO4 2660   5.918   5.100  14.396 -0.0335 -0.0259  0.3323
  247PIPC   GL1 2661   5.721   4.802  14.159 -0.1134  0.3028 -0.0416
  247PIPC   GL2 2662   5.451   4.874  13.965 -0.2858  0.0734  0.0540
  247PIPC   C1A 2663   5.848   4.570  13.785 -0.0466 -0.0540 -0.0518
  247PIPC   D2A 2664   6.136   4.830  13.530  0.1076 -0.2632  0.0807
  247PIPC   D3A 2665   5.836   5.093  13.590  0.0042 -0.2635  0.3942
  247PIPC   C4A 2666   5.728   5.244  13.208  0.5247  0.1785  0.2898
  247PIPC   C1B 2667   5.447   4.729  13.488  0.1197 -0.0242  0.0343
  247PIPC   C2B 2668   5.782   4.732  13.174  0.0158  0.0852 -0.3951
  247PIPC   C3B 2669   6.173   4.687  13.086  0.0763  0.2409  0.3597
  247PIPC   C4B 2670   6.459   5.048  12.825  0.2311  0.1519 -0.1737
  248PIPC   NC3 2671  -0.066   5.570  14.588  0.1517  0.0846  0.4215
  248PIPC   PO4 2672   0.153   5.573  14.964  0.1291 -0.1332  0.1810
  248PIPC   GL1 2673   0.328   5.919  14.703  0.1300  0.4127 -0.2536
  248PIPC   GL2 2674   0.446   5.663  14.506  0.0874  0.1282 -0.0574
  248PIPC   C1A 2675   0.102   6.219  14.552 -0.0725  0.1343 -0.2424
  248PIPC   D2A 2676  -0.075   6.606  14.603 -0.1510  0.4091  0.2618
  248PIPC   D3A 2677  -0.111   6.888  14.168 -0.0162 -0.3228 -0.0022
  248PIPC   C4A 2678  -0.105   6.943  13.705  0.1858 -0.0790 -0.0838
  248PIPC   C1B 2679   0.323   5.914  14.162 -0.0457  0.2851  0.1191
  248PIPC   C2B 2680   0.096   5.923  13.802  0.0330 -0.3269 -0.2259
  248PIPC   C3B 2681   0.154   6.042  13.395 -0.0722 -0.1269 -0.0646
  248PIPC   C4B 2682  -0.073   6.153  13.018  0.4163 -0.3356  0.3215
  249PIPC   NC3 2683   7.399   5.467  10.615 -0.0614  0.0111 -0.1687
  249PIPC   PO4 2684   7.307   5.108  10.651  0.2602  0.1239 -0.3321
  249PIPC   GL1 2685   7.223   4.813  11.073 -0.2487 -0.2384  0.2582
  249PIPC   GL2 2686   6.976   4.798  11.119 -0.0176 -0.1733  0.0754
  249PIPC   C1A 2687   7.443   4.817  11.316 -0.1835  0.0740  0.3035
  249PIPC   D2A 2688   7.766   5.171  11.458  0.3274  0.2584  0.1734
  249PIPC   D3A 2689   7.790   5.324  11.932  0.2015 -0.1218  0.3081
  249PIPC   C4A 2690   8.261   5.485  11.832 -0.1194 -0.0016 -0.2013
  249PIPC   C1B 2691   6.935   4.811  11.595  0.0524  0.0089 -0.0514
  249PIPC   C2B 2692   6.800   4.857  11.998  0.4005 -0.0503  0.1294
  249PIPC   C3B 2693   6.819   4.986  12.454 -0.0233  0.0818  0.0838
  249PIPC   C4B 2694   6.949   5.115  12.810  0.2439 -0.1641 -0.0443
  250PIPC   NC3 2695   5.493   6.440  10.086  0.3132  0.1619 -0.0023
  250PIPC   PO4 2696   5.566   6.826  10.145 -0.1647  0.1914 -0.2063
  250PIPC   GL1 2697   5.413   6.924  10.421  0.1994 -0.2094 -0.1456
  250PIPC   GL2 2698   5.038   7.010  10.590  0.0703  0.0189  0.2386
  250PIPC   C1A 2699   5.390   6.858  10.841  0.0461  0.2395  0.1595
  250PIPC   D2A 2700   5.343   6.951  11.250 -0.3484  0.0864  0.0569
  250PIPC   D3A 2701   5.201   7.395  11.171 -0.1714 -0.2288 -0.1524
  250PIPC   C4A 2702   5.219   7.450  10.781 -0.0719 -0.0158  0.0635
  250PIPC   C1B 2703   4.778   7.261  10.836 -0.1971  0.0032  0.0659
  250PIPC   C2B 2704   4.696   7.428  11.215  0.0791 -0.0393  0.2534
  250PIPC   C3B 2705   4.543   7.452  11.638 -0.0682  0.1854 -0.0668
  250PIPC   C4B 2706   4.311   7.597  12.055 -0.1408  0.1963 -0.0075
  251PIPC   NC3 2707   2.606   4.630  10.609  0.0795 -0.0466  0.3127
  251PIPC   PO4 2708   2.835   5.023  10.671 -0.1994 -0.2312 -0.0320
  251PIPC   GL1 2709   2.811   4.873  11.165  0.0445 -0.2496  0.0112
  251PIPC   GL2 2710   2.868   4.562  11.044 -0.0080  0.0085 -0.1603
  251PIPC   C1A 2711   2.861   4.694  11.589  0.0158  0.1021  0.2013
  251PIPC   D2A 2712   2.814   4.414  11.925  0.2753  0.0497  0.1144
  251PIPC   D3A 2713   3.041   4.737  12.104  0.0803  0.0214  0.1181
  251PIPC   C4A 2714   3.249   5.019  12.295 -0.1517  0.0453  0.1521
  251PIPC   C1B 2715   3.188   4.454  11.259  0.0391  0.0346 -0.0227
  251PIPC   C2B 2716   3.223   4.374  11.714  0.3591  0.2586  0.3323
  251PIPC   C3B 2717   3.459   4.389  12.000  0.0547  0.1534  0.3026
  251PIPC   C4B 2718   3.561   4.598  12.428  0.0548  0.0264  0.0442
  252PIPC   NC3 2719   7.043   5.794  10.283 -0.2692 -0.1673 -0.3240
  252PIPC   PO4 2720   6.939   5.556  10.700  0.0576  0.0216  0.2557
  252PIPC   GL1 2721   6.549   5.482  10.780  0.3374  0.0712  0.1034
  252PIPC   GL2 2722   6.610   5.337  11.064  0.0883  0.0202 -0.0455
  252PIPC   C1A 2723   6.207   5.674  11.059  0.3369 -0.1218  0.0963
  252PIPC   D2A 2724   5.964   5.813  11.411  0.1334 -0.2032  0.0757
  252PIPC   D3A 2725   5.653   6.244  11.519  0.2728  0.4421  0.5247
  252PIPC   C4A 2726   5.333   6.330  11.825  0.0766  0.0468  0.2715
  252PIPC   C1B 2727   6.351   5.430  11.451 -0.1260  0.0237 -0.1298
  252PIPC   C2B 2728   6.211   5.544  11.803  0.1852 -0.4442  0.1693
  252PIPC   C3B 2729   5.873   5.507  12.153  0.0039  0.0240  0.2225
  252PIPC   C4B 2730   5.476   5.333  12.413  0.1758 -0.1198  0.4170
  253PIPC   NC3 2731   6.687   1.882   9.762  0.0346 -0.0483  0.0402
  253PIPC   PO4 2732   6.983   1.727  10.064 -0.0370 -0.3149  0.2594
  253PIPC   GL1 2733   6.928   1.828  10.573  0.0347 -0.1970 -0.0029
  253PIPC   GL2 2734   6.808   1.472  10.628  0.5048  0.2057 -0.2284
  253PIPC   C1A 2735   6.834   1.868  11.034  0.0294 -0.0047 -0.3064
  253PIPC   D2A 2736   6.714   2.292  11.068 -0.2001  0.2828  0.0317
  253PIPC   D3A 2737   6.428   2.629  11.152 -0.1449  0.0513  0.0668
  253PIPC   C4A 2738   6.599   2.899  11.402  0.0711  0.2242  0.0521
  253PIPC   C1B 2739   6.443   1.373  10.882  0.3037 -0.1627 -0.3754
  253PIPC   C2B 2740   6.025   1.474  11.041 -0.5933  0.0118  0.1471
  253PIPC   C3B 2741   5.752   1.632  11.345  0.2719  0.1315  0.0454
  253PIPC   C4B 2742   5.510   1.668  11.589 -0.2370 -0.0559 -0.0412
  254PIPC   NC3 2743   5.353   3.143   9.618  0.0256  0.0809  0.0684
  254PIPC   PO4 2744   5.358   2.719   9.688 -0.3660 -0.2701 -0.1822
  254PIPC   GL1 2745   5.330   2.535  10.074 -0.0234  0.1129 -0.1304
  254PIPC   GL2 2746   5.005   2.559  10.016  0.0577  0.0098 -0.1676
  254PIPC   C1A 2747   5.215   2.384  10.524  0.1425  0.1088  0.5218
  254PIPC   D2A 2748   5.437   2.410  10.939 -0.0691  0.3237  0.4762
  254PIPC   D3A 2749   5.122   2.518  11.198  0.0646  0.2554  0.0400
  254PIPC   C4A 2750   4.807   2.098  11.224  0.1924  0.0032  0.0151
  254PIPC   C1B 2751   4.760   2.573  10.360  0.0579 -0.0243 -0.5281
  254PIPC   C2B 2752   4.766   2.508  10.767 -0.1554  0.2292  0.3557
  254PIPC   C3B 2753   4.389   2.435  11.065 -0.1235 -0.0064  0.4836
  254PIPC   C4B 2754   4.258   2.080  11.293  0.2335 -0.0884 -0.1574
  255PIPC   NC3 2755   3.298   5.518  10.558 -0.4485  0.1104  0.2723
  255PIPC   PO4 2756   2.986   5.579  10.798  0.2190  0.1620 -0.1653
  255PIPC   GL1 2757   3.337   5.724  11.113  0.1560 -0.1907  0.0061
  255PIPC   GL2 2758   3.589   5.764  10.896 -0.1088  0.1023  0.1511
  255PIPC   C1A 2759   3.442   5.612  11.563 -0.1036 -0.1364  0.0831
  255PIPC   D2A 2760   3.710   5.665  11.828  0.2160  0.0209 -0.1374
  255PIPC   D3A 2761   4.038   5.639  12.133 -0.0944 -0.3475 -0.1023
  255PIPC   C4A 2762   4.476   5.697  12.117  0.1858  0.0597  0.2565
  255PIPC   C1B 2763   3.822   5.757  11.280 -0.1553 -0.1574 -0.2247
  255PIPC   C2B 2764   4.108   5.804  11.607  0.1219 -0.0818 -0.2121
  255PIPC   C3B 2765   4.318   6.077  11.903  0.0872  0.2584  0.3002
  255PIPC   C4B 2766   4.169   6.145  12.378 -0.2182  0.3679 -0.1505
  256PIPC   NC3 2767   5.972   2.415  10.196 -0.0187  0.0847 -0.1024
  256PIPC   PO4 2768   6.345   2.628  10.211 -0.3589  0.1365  0.1927
  256PIPC   GL1 2769   6.093   2.899  10.590 -0.0730 -0.3696  0.2333
  256PIPC   GL2 2770   5.900   3.060  10.505  0.0431 -0.0534 -0.1999
  256PIPC   C1A 2771   5.951   2.630  10.975  0.1258  0.1667  0.1619
  256PIPC   D2A 2772   5.835   2.423  11.339  0.0878 -0.1298  0.0797
  256PIPC   D3A 2773   5.455   2.172  11.458 -0.2226  0.0970  0.5947
  256PIPC   C4A 2774   5.224   1.885  11.133 -0.1381  0.1701 -0.0911
  256PIPC   C1B 2775   5.782   3.123  10.942  0.1562  0.2186  0.1650
  256PIPC   C2B 2776   5.547   3.280  11.230 -0.1131 -0.0599 -0.0692
  256PIPC   C3B 2777   5.273   3.404  11.631  0.2986  0.2665  0.0089
  256PIPC   C4B 2778   5.307   3.277  11.989 -0.0901  0.1908  0.1446
  257PIPC   NC3 2779   6.421   6.999  10.238 -0.0381  0.0534 -0.2055
  257PIPC   PO4 2780   5.957   7.077  10.358 -0.0566 -0.0620  0.2097
  257PIPC   GL1 2781   6.121   6.869  10.680  0.2393 -0.0067 -0.1687
  257PIPC   GL2 2782   5.881   6.811  10.828  0.0306  0.0925 -0.3060
  257PIPC   C1A 2783   6.293   6.882  11.090  0.1026  0.1270 -0.1145
  257PIPC   D2A 2784   6.602   6.926  11.338  0.0334 -0.1433 -0.2049
  257PIPC   D3A 2785   6.565   6.516  11.426 -0.0379 -0.1267  0.0447
  257PIPC   C4A 2786   6.965   6.379  11.525 -0.1086 -0.0458  0.1348
  257PIPC   C1B 2787   5.792   6.747  11.345  0.0119  0.0176  0.1000
  257PIPC   C2B 2788   5.566   6.727  11.645  0.2265  0.2029 -0.1683
  257PIPC   C3B 2789   5.237   6.903  11.745 -0.1430  0.0867 -0.2027
  257PIPC   C4B 2790   4.887   7.101  11.687  0.1535 -0.1418  0.1029
  258PIPC   NC3 2791   3.394   0.070   9.662 -0.0215  0.0065 -0.0393
  258PIPC   PO4 2792   3.184  -0.042  10.119 -0.0955 -0.0036 -0.1393
  258PIPC   GL1 2793   3.147   0.082  10.517  0.0342 -0.2473 -0.1130
  258PIPC   GL2 2794   3.233   0.382  10.566  0.3919 -0.3940  0.0319
  258PIPC   C1A 2795   3.179   0.305  11.020  0.0494 -0.1350  0.0286
  258PIPC   D2A 2796   3.172   0.358  11.510 -0.1274  0.0299  0.0564
  258PIPC   D3A 2797   3.159   0.522  11.890  0.0572 -0.0142 -0.3030
  258PIPC   C4A 2798   2.949   0.888  11.936  0.2104 -0.1759  0.2867
  258PIPC   C1B 2799   3.632   0.501  10.722  0.0160  0.1373  0.0488
  258PIPC   C2B 2800   3.665   0.562  11.123  0.2269  0.1418 -0.0010
  258PIPC   C3B 2801   4.147   0.523  11.254 -0.4066  0.0656 -0.2104
  258PIPC   C4B 2802   4.570   0.762  11.256  0.0157  0.0473  0.3694
  259PIPC   NC3 2803   1.040   7.425  10.728  0.0071  0.4758 -0.1691
  259PIPC   PO4 2804   0.763   7.740  10.808 -0.1250 -0.1823  0.0243
  259PIPC   GL1 2805   0.658   7.708  11.181  0.0586  0.1699 -0.1167
  259PIPC   GL2 2806   0.442   7.550  11.178 -0.1527 -0.0476 -0.1267
  259PIPC   C1A 2807   0.649   7.743  11.638 -0.2637  0.1737 -0.2629
  259PIPC   D2A 2808   0.701   7.914  12.045  0.1805 -0.0394 -0.3549
  259PIPC   D3A 2809   0.477   8.051  12.380  0.1323 -0.0786  0.0404
  259PIPC   C4A 2810   0.581   8.318  12.661  0.0186 -0.2362  0.1320
  259PIPC   C1B 2811   0.362   7.282  11.576 -0.1090 -0.1074 -0.1296
  259PIPC   C2B 2812   0.322   7.097  11.912  0.1114 -0.1215  0.2682
  259PIPC   C3B 2813   0.205   7.102  12.300 -0.0365  0.1919 -0.0291
  259PIPC   C4B 2814  -0.154   7.331  12.397 -0.3256  0.2572 -0.2189
  260PIPC   NC3 2815   6.837   3.488  10.672  0.0886  0.0673 -0.1903
  260PIPC   PO4 2816   7.132   3.210  10.923  0.1902  0.0364  0.0173
  260PIPC   GL1 2817   6.886   3.318  11.227 -0.0060 -0.1723 -0.1513
  260PIPC   GL2 2818   7.029   3.687  11.245 -0.0218  0.1055 -0.2598
  260PIPC   C1A 2819   6.654   3.338  11.623 -0.2596 -0.2466  0.0898
  260PIPC   D2A 2820   6.144   3.348  11.839  0.2979  0.0676 -0.0615
  260PIPC   D3A 2821   6.302   2.993  11.868 -0.0553 -0.1328  0.2240
  260PIPC   C4A 2822   6.305   2.504  11.654 -0.0889  0.0773 -0.1551
  260PIPC   C1B 2823   6.754   3.774  11.499 -0.0406 -0.1260  0.2151
  260PIPC   C2B 2824   6.457   3.832  11.766  0.1801 -0.0486  0.2829
  260PIPC   C3B 2825   6.132   4.014  11.962 -0.0808  0.0592 -0.1248
  260PIPC   C4B 2826   6.108   4.271  12.377 -0.3837 -0.2224 -0.0585
  261DPPC   NC3 2827   0.826   2.271  14.679  0.0081 -0.0661 -0.1361
  261DPPC   PO4 2828   1.299   2.204  14.475 -0.0523  0.2760  0.1404
  261DPPC   GL1 2829   1.377   2.150  14.000 -0.2485  0.2446  0.2389
  261DPPC   GL2 2830   1.362   2.493  13.879  0.2437  0.0657  0.0080
  261DPPC   C1A 2831   1.691   1.948  13.703 -0.0950  0.2083 -0.0308
  261DPPC   C2A 2832   1.657   1.956  13.226 -0.1087 -0.0712 -0.0765
  261DPPC   C3A 2833   1.602   1.950  12.843 -0.2360 -0.2002  0.0393
  261DPPC   C4A 2834   1.535   2.209  12.524  0.3031 -0.0051  0.2579
  261DPPC   C1B 2835   1.333   2.334  13.482 -0.0233 -0.0305 -0.1517
  261DPPC   C2B 2836   1.296   2.291  13.005  0.1092 -0.1163  0.2507
  261DPPC   C3B 2837   0.941   2.155  12.773  0.0505  0.2973  0.1322
  261DPPC   C4B 2838   0.571   2.176  12.344  0.4516  0.0219  0.2057
  262DPPC   NC3 2839   0.158   1.641  14.205  0.0064 -0.1356  0.1385
  262DPPC   PO4 2840  -0.100   1.996  14.283  0.1601  0.1759  0.3555
  262DPPC   GL1 2841   0.243   2.276  14.118  0.0048  0.1701 -0.1347
  262DPPC   GL2 2842   0.385   2.095  13.855 -0.1301  0.3213  0.0318
  262DPPC   C1A 2843   0.136   2.478  13.748 -0.1187  0.0626  0.1456
  262DPPC   C2A 2844   0.323   2.455  13.255  0.0637 -0.2267 -0.0249
  262DPPC   C3A 2845   0.287   2.735  12.932  0.3132 -0.2407  0.2507
  262DPPC   C4A 2846   0.427   3.097  12.688  0.0183  0.1116 -0.2744
  262DPPC   C1B 2847   0.466   1.975  13.407 -0.0829 -0.2622  0.1058
  262DPPC   C2B 2848   0.535   2.009  13.091 -0.0930  0.2583  0.1406
  262DPPC   C3B 2849   0.417   2.180  12.821  0.1438 -0.1374 -0.0938
  262DPPC   C4B 2850  -0.021   2.358  12.694 -0.1507 -0.1933 -0.0252
  263DPPC   NC3 2851   1.726   0.496  10.691 -0.2906 -0.2126 -0.1349
  263DPPC   PO4 2852   1.318   0.770  10.696  0.1612 -0.0718 -0.1236
  263DPPC   GL1 2853   1.148   0.749  11.039  0.1919  0.0278 -0.0312
  263DPPC   GL2 2854   1.010   0.504  11.004  0.1064 -0.0209  0.1210
  263DPPC   C1A 2855   1.117   0.892  11.417  0.1350  0.3777  0.0107
  263DPPC   C2A 2856   1.173   1.077  11.729  0.2027 -0.0567  0.0070
  263DPPC   C3A 2857   0.975   1.185  11.974 -0.1754 -0.2652  0.2621
  263DPPC   C4A 2858   0.995   1.420  12.381  0.2903  0.4042 -0.2386
  263DPPC   C1B 2859   0.952   0.394  11.414 -0.1036  0.2224  0.2303
  263DPPC   C2B 2860   1.034   0.532  11.897  0.0020  0.0425  0.1509
  263DPPC   C3B 2861   0.986   0.370  12.405  0.1270 -0.2808  0.2860
  263DPPC   C4B 2862   0.978   0.379  12.841  0.1111  0.1559 -0.0303
  264DPPC   NC3 2863   7.401   6.628  10.783  0.0242 -0.2708  0.0892
  264DPPC   PO4 2864   7.803   6.648  11.037 -0.2009 -0.2409 -0.3138
  264DPPC   GL1 2865   7.771   6.681  11.415  0.2572  0.1783  0.1426
  264DPPC   GL2 2866   7.581   6.977  11.476 -0.1335 -0.1736  0.0361
  264DPPC   C1A 2867   7.797   6.672  11.794  0.1168  0.0462 -0.0949
  264DPPC   C2A 2868   7.996   6.577  12.158  0.1649  0.0003  0.0777
  264DPPC   C3A 2869   8.179   6.705  12.481 -0.0347 -0.0263  0.5179
  264DPPC   C4A 2870   8.465   6.621  12.712 -0.3222  0.2778  0.0295
  264DPPC   C1B 2871   7.394   7.235  11.730 -0.0698  0.2270 -0.1132
  264DPPC   C2B 2872   7.125   7.360  12.078 -0.1659  0.1421  0.0021
  264DPPC   C3B 2873   7.079   7.089  12.453 -0.0243  0.1384 -0.2783
  264DPPC   C4B 2874   7.134   7.067  12.812 -0.3505  0.1107 -0.1815
  265POPC   NC3 2875   1.799   2.352  14.345  0.0636  0.1076 -0.0900
  265POPC   PO4 2876   1.949   2.894  14.346 -0.1151 -0.3219  0.0337
  265POPC   GL1 2877   1.857   3.006  13.943 -0.1319 -0.0126  0.0086
  265POPC   GL2 2878   1.511   2.947  13.838  0.0195 -0.0013  0.1030
  265POPC   C1A 2879   1.992   3.022  13.619  0.2524 -0.5348 -0.0959
  265POPC   D2A 2880   1.867   3.134  13.335  0.2516  0.0118  0.1861
  265POPC   C3A 2881   1.685   3.106  12.946  0.3301  0.2101 -0.0646
  265POPC   C4A 2882   1.436   3.004  12.548  0.0837 -0.1495  0.1062
  265POPC   C1B 2883   1.410   2.824  13.435 -0.1687  0.1425 -0.0693
  265POPC   C2B 2884   1.292   2.758  13.036 -0.0139  0.2360 -0.1443
  265POPC   C3B 2885   1.187   2.623  12.562  0.2880 -0.1027 -0.1495
  265POPC   C4B 2886   1.379   2.627  12.191  0.0495  0.0644  0.0238
  266POPC   NC3 2887   2.711   2.514  13.947 -0.0283  0.0965 -0.0411
  266POPC   PO4 2888   3.035   2.240  13.665  0.1024 -0.1891  0.0581
  266POPC   GL1 2889   2.696   2.305  13.491 -0.1463 -0.0113  0.2201
  266POPC   GL2 2890   2.467   2.091  13.627 -0.0353  0.0753 -0.0632
  266POPC   C1A 2891   2.468   2.249  13.157  0.1316  0.0248  0.1898
  266POPC   D2A 2892   2.494   2.193  12.706 -0.0434  0.0540  0.0583
  266POPC   C3A 2893   2.266   1.814  12.430 -0.0586 -0.0948 -0.1770
  266POPC   C4A 2894   2.017   1.512  12.139 -0.1573 -0.4142 -0.1397
  266POPC   C1B 2895   2.188   1.908  13.428  0.3549 -0.0881  0.0687
  266POPC   C2B 2896   2.125   1.898  13.017 -0.2027  0.1756 -0.0316
  266POPC   C3B 2897   2.012   2.206  12.629 -0.1700 -0.4234  0.2481
  266POPC   C4B 2898   2.180   2.281  12.272 -0.0557 -0.1724 -0.1532
  267POPC   NC3 2899   6.123   2.832  14.052 -0.0007 -0.2079  0.0887
  267POPC   PO4 2900   5.807   3.119  14.048 -0.0449 -0.2451  0.1561
  267POPC   GL1 2901   5.829   3.260  13.648 -0.0275  0.2499  0.2823
  267POPC   GL2 2902   5.949   2.951  13.560 -0.2240 -0.4856 -0.0821
  267POPC   C1A 2903   5.752   3.502  13.354 -0.1003 -0.0819  0.0451
  267POPC   D2A 2904   5.760   3.759  12.977 -0.1847 -0.1143  0.0366
  267POPC   C3A 2905   5.745   3.890  12.483  0.2448 -0.2722 -0.3488
  267POPC   C4A 2906   5.652   4.121  12.199  0.0991  0.0406  0.1169
  267POPC   C1B 2907   6.146   2.815  13.255 -0.1121 -0.2909 -0.0294
  267POPC   C2B 2908   6.310   2.802  12.817 -0.1420  0.0690  0.1944
  267POPC   C3B 2909   6.335   3.151  12.389  0.1319  0.0095 -0.3332
  267POPC   C4B 2910   6.556   3.260  12.151  0.0644  0.0308 -0.2270
  268POPC   NC3 2911   4.259   2.911  13.723  0.2940 -0.2050 -0.1366
  268POPC   PO4 2912   4.285   2.623  13.362 -0.1773 -0.2303 -0.1607
  268POPC   GL1 2913   4.037   2.641  13.017  0.1713  0.1942 -0.2265
  268POPC   GL2 2914   3.916   2.450  12.864 -0.0392 -0.0550  0.2389
  268POPC   C1A 2915   4.226   2.744  12.607  0.1280 -0.0596 -0.1991
  268POPC   D2A 2916   4.275   2.742  12.240  0.1744  0.1607 -0.0831
  268POPC   C3A 2917   4.248   3.013  12.020 -0.0908 -0.0958  0.1804
  268POPC   C4A 2918   3.969   3.360  12.008 -0.2007 -0.2170 -0.1095
  268POPC   C1B 2919   3.940   2.401  12.431  0.0522 -0.0923  0.0355
  268POPC   C2B 2920   3.859   2.193  12.167 -0.4014  0.3876 -0.2937
  268POPC   C3B 2921   4.191   2.256  11.748 -0.1530  0.0031  0.2101
  268POPC   C4B 2922   4.130   2.607  11.501 -0.3082  0.3592 -0.3449
  269POPC   NC3 2923   1.581   5.771  10.876 -0.0766  0.1258  0.1832
  269POPC   PO4 2924   1.164   5.466  10.987 -0.0292 -0.6842  0.0038
  269POPC   GL1 2925   1.111   5.277  11.322 -0.0888  0.1469 -0.0169
  269POPC   GL2 2926   1.208   5.021  11.385  0.2153  0.2133 -0.0412
  269POPC   C1A 2927   1.086   5.281  11.760  0.2074  0.3834  0.1258
  269POPC   D2A 2928   0.945   5.104  12.146 -0.2901  0.1113  0.1505
  269POPC   C3A 2929   0.544   5.285  12.323  0.0851 -0.0566 -0.0210
  269POPC   C4A 2930   0.148   5.437  12.462  0.0881  0.1298 -0.1968
  269POPC   C1B 2931   1.625   4.972  11.516  0.1172 -0.1681 -0.0857
  269POPC   C2B 2932   1.919   4.939  11.782 -0.1502 -0.5330 -0.1730
  269POPC   C3B 2933   2.046   4.939  12.242  0.0920  0.3097  0.0731
  269POPC   C4B 2934   2.149   5.191  12.659  0.1641 -0.1887  0.2222
  270POPC   NC3 2935   7.002   2.972  10.479  0.1725  0.3646 -0.2385
  270POPC   PO4 2936   7.183   2.506  10.564 -0.0809 -0.1179 -0.0193
  270POPC   GL1 2937   7.195   2.630  11.001 -0.0255  0.1057  0.1033
  270POPC   GL2 2938   6.948   2.726  11.148  0.0609 -0.1634  0.2033
  270POPC   C1A 2939   7.353   2.572  11.426 -0.0238  0.1167  0.0055
  270POPC   D2A 2940   7.365   2.359  11.765  0.0173  0.0290  0.0543
  270POPC   C3A 2941   7.071   2.142  12.016 -0.1078  0.0207  0.1767
  270POPC   C4A 2942   6.958   2.247  12.360  0.1744 -0.2088  0.1534
  270POPC   C1B 2943   6.764   2.422  11.530 -0.1974  0.3102 -0.1371
  270POPC   C2B 2944   6.644   2.077  11.681  0.2073  0.3934 -0.4032
  270POPC   C3B 2945   6.766   1.746  12.026  0.2229 -0.2096  0.2720
  270POPC   C4B 2946   6.809   1.514  12.394  0.0526 -0.2741  0.2925
  271POPC   NC3 2947   4.257   5.562   8.026 -0.3107  0.1083  0.3749
  271POPC   PO4 2948   4.381   5.471   7.612  0.0782 -0.2121  0.1085
  271POPC   GL1 2949   4.333   5.381   7.175 -0.2843 -0.0955  0.2738
  271POPC   GL2 2950   4.541   4.981   7.107  0.1398 -0.2501  0.0080
  271POPC   C1A 2951   4.122   5.259   6.703  0.1469 -0.2163 -0.3591
  271POPC   D2A 2952   3.947   5.267   6.310 -0.2832 -0.1382 -0.2245
  271POPC   C3A 2953   3.648   5.499   6.168 -0.1441  0.0064  0.1102
  271POPC   C4A 2954   3.281   5.548   6.482  0.0586 -0.1215 -0.1092
  271POPC   C1B 2955   4.457   4.905   6.721 -0.2063  0.4555 -0.0125
  271POPC   C2B 2956   4.664   4.755   6.455  0.0003  0.0836  0.3981
  271POPC   C3B 2957   4.786   4.988   6.068 -0.1771 -0.1578  0.0713
  271POPC   C4B 2958   4.680   5.202   5.691  0.0907  0.1231 -0.0807
  272POPC   NC3 2959   6.016   3.475  10.220 -0.1564 -0.0403  0.2541
  272POPC   PO4 2960   5.673   3.356   9.974  0.0837  0.0882 -0.0046
  272POPC   GL1 2961   5.460   3.238  10.281 -0.0675  0.3417  0.2083
  272POPC   GL2 2962   5.248   3.103  10.134 -0.1530 -0.2436  0.1517
  272POPC   C1A 2963   5.314   3.387  10.620 -0.1009 -0.0729 -0.1835
  272POPC   D2A 2964   5.050   3.385  11.058 -0.2087  0.0273  0.0690
  272POPC   C3A 2965   4.786   3.371  11.364 -0.1509 -0.2695  0.0417
  272POPC   C4A 2966   4.513   3.031  11.576  0.0203  0.0066  0.1202
  272POPC   C1B 2967   5.159   2.852  10.446 -0.3402 -0.0361  0.2127
  272POPC   C2B 2968   5.272   2.946  10.947  0.2015 -0.2649  0.0409
  272POPC   C3B 2969   5.529   2.781  11.227  0.3017 -0.1211  0.0994
  272POPC   C4B 2970   6.009   2.894  11.395  0.0861 -0.0557  0.2386
  273DPSM   NC3 2971   5.305   2.323  14.007  0.0375  0.2112 -0.1211
  273DPSM   PO4 2972   5.279   2.393  13.437 -0.3350 -0.1437 -0.2484
  273DPSM   AM1 2973   5.075   2.234  13.094  0.0278 -0.0526  0.0677
  273DPSM   AM2 2974   4.986   1.878  13.068 -0.1529 -0.0349 -0.1577
  273DPSM   T1A 2975   5.119   2.533  12.640  0.1175  0.0907 -0.2368
  273DPSM   C2A 2976   4.939   2.638  12.298  0.0924 -0.2790  0.1265
  273DPSM   C3A 2977   4.684   2.802  11.944 -0.1608 -0.0863  0.0611
  273DPSM   C1B 2978   4.986   2.007  12.649  0.1638 -0.2354  0.1172
  273DPSM   C2B 2979   5.064   2.161  12.168  0.2028  0.1379  0.1175
  273DPSM   C3B 2980   5.015   2.343  11.715 -0.0293  0.0767 -0.2041
  273DPSM   C4B 2981   4.650   2.474  11.539 -0.0989  0.3248 -0.1561
  274DPSM   NC3 2982   6.536   7.883  14.447 -0.0431 -0.0862 -0.2688
  274DPSM   PO4 2983   6.592   7.458  14.304 -0.0808  0.1773 -0.2707
  274DPSM   AM1 2984   6.849   7.311  14.050 -0.0807 -0.0348 -0.3322
  274DPSM   AM2 2985   7.041   7.029  14.173 -0.1345  0.0202  0.1361
  274DPSM   T1A 2986   6.766   7.538  13.694 -0.0950 -0.0436  0.2173
  274DPSM   C2A 2987   6.751   7.583  13.219  0.1014 -0.0908  0.0706
  274DPSM   C3A 2988   6.359   7.737  12.899 -0.1414 -0.0498 -0.0447
  274DPSM   C1B 2989   6.991   7.046  13.686 -0.0599  0.1421 -0.3564
  274DPSM   C2B 2990   6.895   7.085  13.270 -0.0812 -0.1013  0.2670
  274DPSM   C3B 2991   6.657   7.161  12.974 -0.1578  0.2251 -0.0280
  274DPSM   C4B 2992   6.290   6.988  12.917 -0.1931 -0.3492  0.0820
  275DPSM   NC3 2993   5.246  -0.040   7.566  0.0352  0.0304 -0.0600
  275DPSM   PO4 2994   5.624  -0.223   7.258  0.2333 -0.2203 -0.0022
  275DPSM   AM1 2995   5.635   0.127   7.024  0.0631  0.2791 -0.1494
  275DPSM   AM2 2996   5.453   0.295   7.175  0.2862  0.1167 -0.3567
  275DPSM   T1A 2997   5.500   0.131   6.575 -0.1817  0.1316 -0.1606
  275DPSM   C2A 2998   5.479   0.206   6.064  0.1526  0.0199 -0.0605
  275DPSM   C3A 2999   5.184   0.380   5.723  0.2108  0.1805 -0.2207
  275DPSM   C1B 3000   5.502   0.570   6.877 -0.1194 -0.0371 -0.0143
  275DPSM   C2B 3001   5.573   0.740   6.508  0.2658 -0.4668 -0.1248
  275DPSM   C3B 3002   5.530   0.732   6.064 -0.0039 -0.1149 -0.1642
  275DPSM   C4B 3003   5.684   0.507   5.677 -0.0986 -0.1820 -0.1754
  276DPSM   NC3 3004   7.398   0.995  10.308  0.2554 -0.2106 -0.0975
  276DPSM   PO4 3005   7.291   0.598  10.584 -0.2754 -0.0933  0.2187
  276DPSM   AM1 3006   7.421   0.485  11.025 -0.3774 -0.0007 -0.2698
  276DPSM   AM2 3007   7.719   0.244  11.062 -0.1841 -0.3657 -0.0434
  276DPSM   T1A 3008   7.469   0.379  11.512 -0.0031  0.1194  0.3814
  276DPSM   C2A 3009   7.349   0.491  11.966 -0.1150  0.4939  0.2123
  276DPSM   C3A 3010   7.022   0.620  12.160 -0.2679 -0.1135 -0.2235
  276DPSM   C1B 3011   7.942   0.360  11.434 -0.0016 -0.0957 -0.2472
  276DPSM   C2B 3012   7.958   0.425  11.842  0.0569  0.1801 -0.3088
  276DPSM   C3B 3013   7.799   0.667  12.211  0.0706 -0.1257  0.1864
  276DPSM   C4B 3014   7.679   0.866  12.461 -0.1385 -0.1480 -0.0534
  277PAPI    C1 3015   6.336   6.454  14.490 -0.0624  0.0110 -0.1289
  277PAPI    C2 3016   6.318   6.684  14.817 -0.0213  0.1548 -0.2267
  277PAPI    C3 3017   6.380   6.290  14.852  0.0492  0.1797 -0.0649
  277PAPI   PO4 3018   6.117   6.677  14.358  0.0552  0.1100  0.1208
  277PAPI   GL1 3019   6.017   6.737  13.953 -0.1917 -0.2336 -0.1357
  277PAPI   GL2 3020   5.898   6.539  13.828 -0.4366 -0.0579 -0.0205
  277PAPI   D1A 3021   5.933   7.042  13.656 -0.1015  0.4949 -0.5437
  277PAPI   D2A 3022   6.440   7.132  13.620  0.0612 -0.1213  0.1536
  277PAPI   D3A 3023   6.309   7.341  13.265  0.0024 -0.0953  0.2382
  277PAPI   D4A 3024   6.125   7.684  13.484 -0.0491  0.0720  0.0756
  277PAPI   C5A 3025   6.028   8.003  13.150  0.2054 -0.3725  0.0468
  277PAPI   C1B 3026   5.901   6.630  13.390 -0.0169 -0.2726 -0.0661
  277PAPI   C2B 3027   5.925   6.698  13.020  0.1545 -0.0637 -0.0250
  277PAPI   C3B 3028   6.017   6.536  12.670 -0.0290 -0.1770 -0.1036
  277PAPI   C4B 3029   5.956   6.580  12.185  0.0777 -0.1015  0.0177
  278PAPI    C1 3030   4.587   1.344  13.718  0.0597  0.0493 -0.1928
  278PAPI    C2 3031   4.794   1.684  13.761 -0.1284  0.1522 -0.0883
  278PAPI    C3 3032   4.737   1.443  14.075 -0.0783  0.0718 -0.1406
  278PAPI   PO4 3033   4.706   1.276  13.482  0.4586 -0.0431 -0.1974
  278PAPI   GL1 3034   4.856   1.379  13.099  0.3123  0.0963  0.0315
  278PAPI   GL2 3035   5.045   1.367  12.867  0.2838  0.3009  0.0425
  278PAPI   D1A 3036   4.594   1.126  12.789  0.0244  0.2083  0.1007
  278PAPI   D2A 3037   4.781   1.193  12.310 -0.0867  0.2770  0.0088
  278PAPI   D3A 3038   4.806   0.873  12.090 -0.1540 -0.1402  0.2680
  278PAPI   D4A 3039   4.956   1.166  11.796  0.0250 -0.1091  0.2988
  278PAPI   C5A 3040   4.689   1.253  11.442 -0.2873  0.0087  0.0776
  278PAPI   C1B 3041   5.151   1.468  12.586  0.0263  0.0853  0.0186
  278PAPI   C2B 3042   5.367   1.779  12.301 -0.0008  0.1461  0.0802
  278PAPI   C3B 3043   5.510   2.071  11.948 -0.1012 -0.0164 -0.0455
  278PAPI   C4B 3044   5.654   2.558  11.762  0.1040 -0.2100 -0.1232
  279PAPI    C1 3045   5.549   1.352   9.353 -0.0555  0.0710  0.0074
  279PAPI    C2 3046   5.910   1.495   9.258 -0.0955  0.0977 -0.1067
  279PAPI    C3 3047   5.828   1.108   9.204 -0.0005  0.0372  0.1638
  279PAPI   PO4 3048   5.464   1.426   9.590  0.1525 -0.3416  0.0237
  279PAPI   GL1 3049   5.197   1.774   9.826  0.2106 -0.1831  0.0848
  279PAPI   GL2 3050   5.027   1.516   9.856  0.2213 -0.1783  0.4699
  279PAPI   D1A 3051   5.097   2.181   9.639  0.3223  0.1278  0.0020
  279PAPI   D2A 3052   5.068   2.107  10.173 -0.0805  0.3830 -0.5888
  279PAPI   D3A 3053   5.552   1.935  10.172  0.2795 -0.0550  0.2151
  279PAPI   D4A 3054   5.678   2.121  10.620 -0.0055 -0.0830 -0.0351
  279PAPI   C5A 3055   5.748   2.056  11.054 -0.1109  0.0799  0.0877
  279PAPI   C1B 3056   4.774   1.669  10.137 -0.0968 -0.2159 -0.1199
  279PAPI   C2B 3057   4.493   1.597  10.335 -0.0729 -0.0596  0.0780
  279PAPI   C3B 3058   4.340   1.478  10.668  0.2458  0.0814  0.0396
  279PAPI   C4B 3059   4.241   1.260  11.020  0.0257  0.2788  0.1909
  280PAPI    C1 3060   2.255   5.277  10.387  0.1406  0.0095 -0.2354
  280PAPI    C2 3061   1.971   5.092  10.174  0.0416  0.0475 -0.1371
  280PAPI    C3 3062   2.067   5.472  10.093 -0.1504  0.1329  0.0278
  280PAPI   PO4 3063   2.286   5.104  10.622  0.1347 -0.2483  0.3817
  280PAPI   GL1 3064   2.356   4.963  11.080 -0.1460 -0.1539  0.3670
  280PAPI   GL2 3065   2.060   4.944  11.209 -0.1384 -0.0774 -0.1025
  280PAPI   D1A 3066   2.417   5.133  11.576 -0.2189 -0.1972  0.0868
  280PAPI   D2A 3067   2.245   5.441  11.412  0.1498  0.4493  0.1342
  280PAPI   D3A 3068   2.575   5.655  11.320  0.3457  0.0068 -0.3363
  280PAPI   D4A 3069   2.975   5.612  11.524  0.1338 -0.2566  0.3788
  280PAPI   C5A 3070   3.201   5.430  11.957 -0.3067  0.0695  0.0876
  280PAPI   C1B 3071   2.251   4.638  11.562 -0.0586 -0.1197  0.0592
  280PAPI   C2B 3072   2.386   4.621  11.942  0.1079 -0.0771  0.1507
  280PAPI   C3B 3073   2.239   4.464  12.352 -0.4100 -0.1526  0.1919
  280PAPI   C4B 3074   2.058   4.592  12.705  0.2659 -0.1206  0.1182
  281PAPS   CNO 3075   4.424   2.049  13.972 -0.1485  0.2452  0.0532
  281PAPS   PO4 3076   4.284   2.194  13.556 -0.0941  0.1767  0.2449
  281PAPS   GL1 3077   4.080   1.942  13.342  0.0491 -0.2334 -0.3753
  281PAPS   GL2 3078   4.106   2.009  12.996  0.0428 -0.0566  0.1986
  281PAPS   D1A 3079   3.813   1.633  13.089  0.0286  0.1638  0.1848
  281PAPS   D2A 3080   3.836   1.192  13.214  0.0985 -0.1884  0.0396
  281PAPS   D3A 3081   4.324   1.439  13.128  0.4347 -0.2855  0.0194
  281PAPS   D4A 3082   4.186   1.386  12.764  0.0966 -0.2775 -0.1289
  281PAPS   C5A 3083   3.789   1.305  12.646  0.1675 -0.3268 -0.1821
  281PAPS   C1B 3084   4.138   1.861  12.600 -0.0299  0.0882  0.2693
  281PAPS   C2B 3085   4.007   1.728  12.290  0.3436 -0.1432  0.3426
  281PAPS   C3B 3086   4.254   1.655  11.923 -0.0744 -0.1801  0.0296
  281PAPS   C4B 3087   4.357   1.317  11.812  0.0147  0.2165  0.2105
  282PAPS   CNO 3088   4.622   2.527  13.900 -0.1832 -0.0720 -0.1117
  282PAPS   PO4 3089   4.982   2.706  13.795 -0.0887 -0.2237 -0.1223
  282PAPS   GL1 3090   5.166   2.933  13.350 -0.2202  0.0827  0.1225
  282PAPS   GL2 3091   5.207   2.771  13.100 -0.0698  0.3677  0.1521
  282PAPS   D1A 3092   5.303   3.307  13.227  0.0220 -0.0245  0.0146
  282PAPS   D2A 3093   5.751   3.132  13.076  0.3841  0.3355 -0.1397
  282PAPS   D3A 3094   6.038   3.254  12.825 -0.1891 -0.0366  0.0662
  282PAPS   D4A 3095   5.748   3.373  12.590 -0.0464 -0.1149 -0.4009
  282PAPS   C5A 3096   5.806   3.387  12.200  0.3343  0.0840  0.0867
  282PAPS   C1B 3097   5.309   2.967  12.780 -0.4874 -0.0075 -0.2078
  282PAPS   C2B 3098   5.509   2.993  12.415 -0.1271 -0.2549 -0.1768
  282PAPS   C3B 3099   5.786   2.914  12.065  0.2499 -0.0816  0.1092
  282PAPS   C4B 3100   5.682   3.058  11.727  0.2253 -0.1834 -0.3594
  283PAPS   CNO 3101  -0.151   7.446  14.925  0.0382 -0.1603 -0.0190
  283PAPS   PO4 3102   0.261   7.579  14.819  0.0350  0.1514  0.0459
  283PAPS   GL1 3103   0.411   7.408  14.354  0.0127  0.0669  0.1374
  283PAPS   GL2 3104   0.563   7.577  14.191 -0.1084  0.1720 -0.2126
  283PAPS   D1A 3105   0.224   7.274  13.903  0.4689 -0.0275 -0.1831
  283PAPS   D2A 3106   0.126   7.611  13.975 -0.0538  0.0163 -0.1106
  283PAPS   D3A 3107   0.441   7.709  13.655 -0.0225  0.3605  0.2678
  283PAPS   D4A 3108   0.209   7.581  13.373  0.1572  0.1905 -0.1091
  283PAPS   C5A 3109   0.189   7.155  13.374  0.1750 -0.0054 -0.3846
  283PAPS   C1B 3110   0.719   7.412  13.962 -0.0446  0.1119 -0.1224
  283PAPS   C2B 3111   0.809   7.308  13.563  0.0939  0.3419  0.3837
  283PAPS   C3B 3112   0.601   7.365  13.139 -0.4010  0.2563  0.0447
  283PAPS   C4B 3113   0.217   7.293  12.840  0.2261 -0.0710  0.3026
  284PAPS   CNO 3114   4.917   5.803  14.452  0.0658 -0.1172  0.1440
  284PAPS   PO4 3115   5.211   5.635  14.124 -0.1191 -0.2292 -0.1347
  284PAPS   GL1 3116   5.569   5.825  13.881 -0.1272 -0.1463 -0.0989
  284PAPS   GL2 3117   5.784   5.983  13.967 -0.1416  0.1444 -0.1448
  284PAPS   D1A 3118   5.798   5.646  13.548 -0.0451  0.0405  0.1903
  284PAPS   D2A 3119   5.744   5.728  13.097  0.4119  0.0129 -0.0985
  284PAPS   D3A 3120   5.798   5.597  12.655 -0.0049 -0.1551 -0.1015
  284PAPS   D4A 3121   5.998   5.278  12.738  0.3618  0.0213 -0.2663
  284PAPS   C5A 3122   6.018   4.789  12.619 -0.2512 -0.0412 -0.2213
  284PAPS   C1B 3123   5.924   6.111  13.540  0.1584 -0.0662 -0.0210
  284PAPS   C2B 3124   6.118   6.109  13.166  0.1913  0.2914  0.0950
  284PAPS   C3B 3125   6.134   6.084  12.784 -0.1128 -0.1663  0.0164
  284PAPS   C4B 3126   6.061   5.935  12.419 -0.1147  0.0321  0.1359
  285PAPS   CNO 3127   3.428   4.981  14.232 -0.3009  0.2096  0.2677
  285PAPS   PO4 3128   3.611   4.659  14.238 -0.3128 -0.0940 -0.1939
  285PAPS   GL1 3129   3.745   4.708  13.736 -0.1025  0.1558  0.2751
  285PAPS   GL2 3130   3.571   4.989  13.717  0.3137 -0.0603  0.2091
  285PAPS   D1A 3131   3.794   4.729  13.285  0.1411 -0.3478  0.1807
  285PAPS   D2A 3132   3.395   4.554  13.285 -0.0091  0.0115 -0.1328
  285PAPS   D3A 3133   3.346   4.741  12.865  0.0142 -0.0322 -0.0883
  285PAPS   D4A 3134   3.100   4.432  12.547 -0.0797 -0.0001  0.1794
  285PAPS   C5A 3135   2.665   4.559  12.544 -0.1239  0.0013 -0.0696
  285PAPS   C1B 3136   3.309   5.118  13.415  0.2687  0.1030  0.2444
  285PAPS   C2B 3137   3.318   5.243  13.005  0.1814 -0.1760  0.4294
  285PAPS   C3B 3138   3.546   5.206  12.636  0.1180 -0.1840  0.1294
  285PAPS   C4B 3139   3.616   5.304  12.152 -0.0907  0.0319  0.0246
  286PAPS   CNO 3140   5.928   0.317  14.636 -0.0147 -0.3531 -0.2045
  286PAPS   PO4 3141   6.094   0.456  14.230  0.2050  0.1196  0.2074
  286PAPS   GL1 3142   6.247   0.428  13.803  0.0282 -0.0571  0.1711
  286PAPS   GL2 3143   5.966   0.571  13.608  0.2386  0.0844  0.2161
  286PAPS   D1A 3144   6.540   0.306  13.675  0.1015 -0.2263  0.0329
  286PAPS   D2A 3145   6.710   0.256  13.973 -0.1188 -0.2436  0.0245
  286PAPS   D3A 3146   6.856   0.672  13.777 -0.2969 -0.1138  0.0950
  286PAPS   D4A 3147   7.069   0.339  13.610 -0.3367 -0.2215 -0.0564
  286PAPS   C5A 3148   6.953   0.342  13.277  0.2400 -0.0438  0.1073
  286PAPS   C1B 3149   5.609   0.656  13.332  0.2220 -0.0628 -0.3100
  286PAPS   C2B 3150   5.474   0.649  12.816 -0.0185 -0.0245 -0.0842
  286PAPS   C3B 3151   5.468   0.466  12.391 -0.2085 -0.0397  0.0705
  286PAPS   C4B 3152   5.373   0.228  12.012 -0.0736  0.1556 -0.2159
  287PAPS   CNO 3153   3.387   7.128  14.540 -0.0828 -0.1947  0.1228
  287PAPS   PO4 3154   3.739   6.932  14.390  0.0586 -0.1972 -0.0337
  287PAPS   GL1 3155   3.613   7.250  14.018  0.2389  0.2204 -0.0152
  287PAPS   GL2 3156   3.795   7.291  13.755 -0.0725 -0.1693 -0.0366
  287PAPS   D1A 3157   3.239   7.409  13.924  0.0677  0.1219 -0.0810
  287PAPS   D2A 3158   3.133   7.795  14.138  0.1357  0.1654  0.0030
  287PAPS   D3A 3159   3.310   7.995  13.674 -0.0734  0.1365 -0.2249
  287PAPS   D4A 3160   2.997   7.801  13.665  0.1871  0.3194 -0.0408
  287PAPS   C5A 3161   3.045   7.503  13.430  0.1605  0.0022 -0.0150
  287PAPS   C1B 3162   3.550   7.406  13.597 -0.0275  0.2724  0.4135
  287PAPS   C2B 3163   3.307   7.146  13.238  0.0823  0.0423  0.2005
  287PAPS   C3B 3164   3.078   7.151  12.931 -0.0588 -0.0626 -0.0062
  287PAPS   C4B 3165   2.648   7.158  12.723 -0.2215 -0.1068  0.1617
  288PAPS   CNO 3166   1.839   4.166  14.745  0.2486  0.2502  0.0657
  288PAPS   PO4 3167   2.196   3.849  14.513  0.0094  0.1339  0.2992
  288PAPS   GL1 3168   2.356   3.855  14.176  0.1919 -0.0654 -0.0889
  288PAPS   GL2 3169   2.197   3.966  13.881 -0.1625  0.0608  0.2223
  288PAPS   D1A 3170   2.637   3.761  13.808  0.2024 -0.0461 -0.0783
  288PAPS   D2A 3171   3.015   3.988  13.995  0.4035 -0.0756  0.0165
  288PAPS   D3A 3172   3.070   4.377  13.808 -0.0222 -0.0374  0.0346
  288PAPS   D4A 3173   2.822   4.549  13.407  0.0324  0.0118  0.1756
  288PAPS   C5A 3174   2.913   4.522  13.008  0.0598  0.0037 -0.1124
  288PAPS   C1B 3175   2.253   4.064  13.433 -0.1893 -0.0735  0.1296
  288PAPS   C2B 3176   2.236   3.884  13.071  0.0066 -0.2301  0.0754
  288PAPS   C3B 3177   2.475   3.701  12.747  0.2986 -0.1220  0.3193
  288PAPS   C4B 3178   2.833   3.555  12.409  0.1301  0.1825 -0.2268
  289PAPS   CNO 3179   8.005   3.750  14.377 -0.2478  0.2891 -0.2555
  289PAPS   PO4 3180   7.572   3.884  14.491 -0.0132 -0.4363  0.1572
  289PAPS   GL1 3181   7.556   4.013  14.072  0.1045 -0.1488  0.1423
  289PAPS   GL2 3182   7.765   4.130  13.999  0.0680  0.2037  0.0177
  289PAPS   D1A 3183   7.517   3.649  13.775 -0.0955  0.0354 -0.0858
  289PAPS   D2A 3184   7.234   3.648  14.084 -0.1073 -0.0392 -0.2699
  289PAPS   D3A 3185   6.859   3.495  14.095 -0.3058 -0.3817 -0.2731
  289PAPS   D4A 3186   7.011   3.109  13.929  0.1765 -0.4564  0.3859
  289PAPS   C5A 3187   7.215   3.306  13.627 -0.0356 -0.0768  0.2482
  289PAPS   C1B 3188   7.753   4.061  13.599  0.4113 -0.3015  0.3381
  289PAPS   C2B 3189   7.851   4.313  13.210  0.1328  0.0042 -0.1542
  289PAPS   C3B 3190   7.930   4.722  13.052 -0.0832 -0.0410  0.1036
  289PAPS   C4B 3191   8.016   4.915  12.701 -0.4120  0.1601 -0.3169
  290PAPS   CNO 3192   0.237   4.694  15.045 -0.1957 -0.0781 -0.2143
  290PAPS   PO4 3193   0.292   4.717  14.614 -0.3622 -0.2286  0.3776
  290PAPS   GL1 3194   0.144   4.769  14.145 -0.1336 -0.3300  0.1014
  290PAPS   GL2 3195   0.228   4.961  14.014  0.1984  0.0136  0.0438
  290PAPS   D1A 3196  -0.202   4.865  13.883 -0.1584  0.1108 -0.0403
  290PAPS   D2A 3197  -0.266   4.400  13.806 -0.3216  0.1167 -0.1066
  290PAPS   D3A 3198  -0.299   4.237  13.335 -0.2611 -0.0401  0.1990
  290PAPS   D4A 3199  -0.731   4.211  13.074 -0.2412  0.0782  0.1321
  290PAPS   C5A 3200  -0.833   4.603  13.010  0.2885 -0.0426 -0.1772
  290PAPS   C1B 3201   0.571   4.997  13.669  0.2712 -0.0936  0.1248
  290PAPS   C2B 3202   0.674   4.923  13.346 -0.1578 -0.2883  0.0904
  290PAPS   C3B 3203   0.768   4.986  12.934 -0.1633 -0.0214  0.1387
  290PAPS   C4B 3204   0.807   4.767  12.556 -0.0540 -0.1344 -0.1594
  291PAPS   CNO 3205   0.873   1.802  14.760 -0.1113  0.1997 -0.1570
  291PAPS   PO4 3206   0.605   1.886  14.399  0.0002 -0.2294  0.0216
  291PAPS   GL1 3207   0.701   1.692  13.980  0.3502 -0.1364  0.0820
  291PAPS   GL2 3208   1.057   1.603  13.851  0.1967  0.0929 -0.1353
  291PAPS   D1A 3209   0.731   1.243  13.694  0.0326  0.2225 -0.1906
  291PAPS   D2A 3210   0.748   1.561  13.468 -0.2665 -0.1541 -0.1909
  291PAPS   D3A 3211   0.259   1.588  13.699  0.1558  0.1630 -0.0491
  291PAPS   D4A 3212  -0.062   1.772  13.822 -0.0545  0.0213  0.0544
  291PAPS   C5A 3213  -0.389   1.539  13.660  0.0690  0.1311 -0.1384
  291PAPS   C1B 3214   1.265   1.803  13.562 -0.0015  0.0650  0.2066
  291PAPS   C2B 3215   1.212   1.837  13.166  0.3918  0.0001 -0.0097
  291PAPS   C3B 3216   1.063   1.647  12.860  0.3797  0.3137  0.0907
  291PAPS   C4B 3217   0.609   1.702  12.725 -0.0663 -0.0014  0.0212
  292PAPS   CNO 3218   6.078   0.923  14.021  0.4926  0.1712  0.0401
  292PAPS   PO4 3219   6.000   1.242  13.726 -0.5169 -0.1983 -0.2524
  292PAPS   GL1 3220   6.060   1.440  13.474  0.1285 -0.1254 -0.2847
  292PAPS   GL2 3221   6.233   1.312  13.322  0.1828 -0.3994  0.1614
  292PAPS   D1A 3222   6.014   1.707  13.092  0.1265  0.0722 -0.1291
  292PAPS   D2A 3223   5.930   2.043  12.806  0.1651  0.3160 -0.1533
  292PAPS   D3A 3224   5.944   2.062  12.321  0.1052 -0.0800  0.0382
  292PAPS   D4A 3225   5.966   1.587  12.496  0.1690 -0.0466  0.0521
  292PAPS   C5A 3226   6.292   1.235  12.737  0.0610  0.0052  0.2483
  292PAPS   C1B 3227   6.078   0.877  13.200  0.1371  0.0777 -0.0870
  292PAPS   C2B 3228   6.076   0.689  12.802  0.3799  0.1278  0.0945
  292PAPS   C3B 3229   6.167   0.821  12.426 -0.0247  0.2254 -0.2908
  292PAPS   C4B 3230   6.559   1.018  12.323 -0.0575 -0.2403  0.2565
  293PAPS   CNO 3231   7.389   4.869  14.402 -0.2620 -0.2869 -0.2758
  293PAPS   PO4 3232   7.233   5.283  14.472 -0.0684 -0.1055  0.2294
  293PAPS   GL1 3233   6.992   5.370  14.091  0.0647 -0.1455 -0.0954
  293PAPS   GL2 3234   6.976   5.069  14.017 -0.0051  0.4516 -0.1296
  293PAPS   D1A 3235   6.686   5.548  14.029  0.1272 -0.2160 -0.3282
  293PAPS   D2A 3236   6.799   5.569  13.615 -0.0915 -0.2091 -0.1729
  293PAPS   D3A 3237   7.223   5.621  13.729 -0.0266  0.4217  0.0666
  293PAPS   D4A 3238   7.400   5.735  13.522 -0.1338 -0.2267  0.0412
  293PAPS   C5A 3239   7.452   5.675  13.063 -0.0606 -0.4047 -0.2108
  293PAPS   C1B 3240   7.031   5.130  13.593  0.0456 -0.0280  0.3856
  293PAPS   C2B 3241   7.207   5.318  13.246 -0.1269  0.0197  0.0426
  293PAPS   C3B 3242   7.010   5.628  12.920  0.0997 -0.1064  0.2195
  293PAPS   C4B 3243   7.136   5.904  12.517  0.2121  0.0530 -0.1087
  294PAPS   CNO 3244   3.038   2.915  14.616 -0.0617  0.0410  0.0349
  294PAPS   PO4 3245   2.837   2.936  14.198 -0.1094  0.1339 -0.1964
  294PAPS   GL1 3246   2.885   3.017  13.746 -0.1711  0.3350  0.2185
  294PAPS   GL2 3247   2.667   3.238  13.674 -0.1730 -0.0262 -0.1440
  294PAPS   D1A 3248   3.105   2.985  13.357  0.0022 -0.1251 -0.0357
  294PAPS   D2A 3249   3.111   2.945  12.822  0.1843  0.2116  0.0861
  294PAPS   D3A 3250   3.277   3.263  12.446  0.2039 -0.1860  0.0565
  294PAPS   D4A 3251   3.389   3.263  12.053  0.0156  0.0092  0.3400
  294PAPS   C5A 3252   3.356   2.941  11.794  0.1569 -0.0433  0.0202
  294PAPS   C1B 3253   2.341   3.406  13.358  0.2286 -0.1624  0.1515
  294PAPS   C2B 3254   2.147   3.375  12.966 -0.0824 -0.2304  0.0363
  294PAPS   C3B 3255   2.045   3.457  12.712  0.1114  0.1566 -0.2029
  294PAPS   C4B 3256   1.897   3.172  12.480  0.1983 -0.0777  0.1327
  295PAPS   CNO 3257   4.814   0.302  13.914 -0.0468 -0.0994 -0.0171
  295PAPS   PO4 3258   5.188   0.682  13.809  0.1938  0.1609  0.0216
  295PAPS   GL1 3259   5.039   0.930  13.501 -0.2454  0.1965 -0.2055
  295PAPS   GL2 3260   5.191   0.965  13.291 -0.0965 -0.0892  0.0868
  295PAPS   D1A 3261   4.607   0.867  13.256 -0.0383 -0.0114  0.0631
  295PAPS   D2A 3262   4.498   0.621  12.882  0.0262  0.3922 -0.0604
  295PAPS   D3A 3263   4.646   0.656  12.510  0.1151  0.3682  0.0167
  295PAPS   D4A 3264   4.385   0.929  12.415 -0.1660 -0.1559  0.1090
  295PAPS   C5A 3265   4.306   1.275  12.247 -0.0494  0.1373 -0.2663
  295PAPS   C1B 3266   4.965   0.878  12.941 -0.0996  0.0297  0.2763
  295PAPS   C2B 3267   5.126   0.908  12.538  0.0695  0.0219  0.2750
  295PAPS   C3B 3268   5.269   0.899  12.170 -0.3885  0.0669  0.2583
  295PAPS   C4B 3269   5.364   0.728  11.744 -0.1435  0.2435 -0.1510
  296PAPS   CNO 3270   3.493   3.604  14.774 -0.0672 -0.1085 -0.0630
  296PAPS   PO4 3271   3.439   3.707  14.316 -0.1666 -0.1364  0.0870
  296PAPS   GL1 3272   3.521   4.043  13.982 -0.0699  0.0080 -0.0551
  296PAPS   GL2 3273   3.824   4.218  13.971  0.0337 -0.2280 -0.1984
  296PAPS   D1A 3274   3.520   4.200  13.588  0.1592  0.0005 -0.0575
  296PAPS   D2A 3275   3.429   4.011  13.215  0.0872  0.2309  0.3630
  296PAPS   D3A 3276   3.757   4.305  13.034 -0.0185  0.1732 -0.3480
  296PAPS   D4A 3277   3.809   4.399  12.765 -0.1658 -0.1705 -0.0680
  296PAPS   C5A 3278   3.934   4.311  12.440 -0.2419  0.0318  0.1275
  296PAPS   C1B 3279   3.980   4.342  13.532 -0.0969  0.4252 -0.1104
  296PAPS   C2B 3280   4.230   4.368  13.256  0.0798 -0.0808 -0.1073
  296PAPS   C3B 3281   4.270   4.390  12.890  0.1180  0.0036  0.1363
  296PAPS   C4B 3282   4.418   4.744  12.572  0.2641  0.2158  0.0852
  297PAPS   CNO 3283   1.045   3.677  14.932 -0.0494  0.0096  0.1145
  297PAPS   PO4 3284   1.234   3.610  14.461  0.1513 -0.1471  0.2794
  297PAPS   GL1 3285   1.131   3.849  14.152  0.1685  0.0550  0.0627
  297PAPS   GL2 3286   0.865   4.005  14.229  0.5158  0.1065  0.3010
  297PAPS   D1A 3287   1.254   4.029  13.643 -0.1260 -0.1211  0.0603
  297PAPS   D2A 3288   0.969   3.822  13.549 -0.1093  0.1525 -0.1147
  297PAPS   D3A 3289   0.949   3.890  13.125 -0.1867  0.0123  0.3285
  297PAPS   D4A 3290   1.335   4.039  13.037  0.1546 -0.0617 -0.2801
  297PAPS   C5A 3291   1.410   4.351  13.148  0.0741 -0.0085 -0.0729
  297PAPS   C1B 3292   0.588   3.955  13.891  0.2437  0.1002  0.0873
  297PAPS   C2B 3293   0.539   3.939  13.410 -0.1159 -0.1335 -0.1430
  297PAPS   C3B 3294   0.463   4.025  12.985 -0.0593  0.3426 -0.0342
  297PAPS   C4B 3295   0.158   3.833  12.526  0.1502 -0.0895  0.0106
  298PAPS   CNO 3296   1.375   1.171  14.903  0.0098  0.1427 -0.0494
  298PAPS   PO4 3297   1.430   0.820  14.696 -0.2203 -0.4089  0.0932
  298PAPS   GL1 3298   1.649   0.834  14.263  0.5111  0.3907 -0.0953
  298PAPS   GL2 3299   1.464   0.776  14.008 -0.1287 -0.0221 -0.5137
  298PAPS   D1A 3300   1.987   1.110  14.012  0.1130  0.0042 -0.0542
  298PAPS   D2A 3301   1.907   1.589  13.957 -0.0113  0.1969 -0.3589
  298PAPS   D3A 3302   1.880   1.529  13.439  0.2240 -0.2670  0.1672
  298PAPS   D4A 3303   1.560   1.475  13.057  0.0027 -0.0663 -0.2166
  298PAPS   C5A 3304   1.677   1.064  12.909 -0.0442 -0.3915 -0.0151
  298PAPS   C1B 3305   1.239   0.759  13.619  0.0955  0.1293  0.1744
  298PAPS   C2B 3306   1.220   0.747  13.156 -0.1462  0.1040 -0.1170
  298PAPS   C3B 3307   1.136   0.978  12.844  0.0134  0.1387  0.1250
  298PAPS   C4B 3308   1.068   0.863  12.405 -0.0370 -0.0101  0.1986
  299PAPS   CNO 3309   3.609   1.744  14.146  0.0348  0.0395 -0.0038
  299PAPS   PO4 3310   3.317   1.332  13.934 -0.0389 -0.1697 -0.0131
  299PAPS   GL1 3311   3.177   1.360  13.630 -0.1415  0.1839 -0.2646
  299PAPS   GL2 3312   3.366   1.310  13.291  0.0444 -0.2646  0.0559
  299PAPS   D1A 3313   2.875   1.196  13.353 -0.2170  0.0986  0.0846
  299PAPS   D2A 3314   2.841   0.801  13.295 -0.3713 -0.2930  0.1639
  299PAPS   D3A 3315   2.663   0.602  12.955 -0.0709 -0.3259 -0.1508
  299PAPS   D4A 3316   2.365   0.301  12.935 -0.0181 -0.2141 -0.1194
  299PAPS   C5A 3317   1.984   0.334  13.308  0.0046  0.3026  0.4351
  299PAPS   C1B 3318   3.340   1.217  12.881  0.0432 -0.0577 -0.0365
  299PAPS   C2B 3319   3.253   1.127  12.435  0.1139  0.3713  0.2281
  299PAPS   C3B 3320   3.428   0.854  12.131 -0.2333  0.1400 -0.2246
  299PAPS   C4B 3321   3.628   0.588  11.770 -0.2370 -0.1689  0.2410
  300PAPS   CNO 3322   3.818   3.006  14.309  0.1502 -0.1676  0.3431
  300PAPS   PO4 3323   3.805   2.919  13.889  0.0730 -0.4668  0.2560
  300PAPS   GL1 3324   3.733   3.159  13.568  0.1652 -0.2975  0.1132
  300PAPS   GL2 3325   3.448   3.238  13.599 -0.2068  0.1975 -0.0923
  300PAPS   D1A 3326   3.830   3.506  13.285 -0.3725 -0.1092 -0.1944
  300PAPS   D2A 3327   3.558   3.455  12.935  0.1217  0.3612  0.0660
  300PAPS   D3A 3328   3.791   3.760  12.690 -0.3084 -0.0974  0.0636
  300PAPS   D4A 3329   3.736   3.559  12.381  0.0438  0.1101  0.0446
  300PAPS   C5A 3330   3.825   3.870  12.036  0.1526  0.0332 -0.1216
  300PAPS   C1B 3331   3.127   3.492  13.334 -0.2152 -0.0903  0.0939
  300PAPS   C2B 3332   3.032   3.477  12.915  0.0632 -0.2695  0.2101
  300PAPS   C3B 3333   3.240   3.763  12.711  0.1368  0.1952  0.0713
  300PAPS   C4B 3334   3.516   4.042  12.396 -0.0724  0.1637 -0.0285
  301PAPS   CNO 3335   4.420   3.722  14.666  0.2030 -0.0389 -0.0287
  301PAPS   PO4 3336   4.367   4.090  14.453  0.1469  0.2424  0.1174
  301PAPS   GL1 3337   4.464   4.054  13.942 -0.0427  0.1957 -0.1468
  301PAPS   GL2 3338   4.455   4.347  13.800 -0.0183  0.1436 -0.1357
  301PAPS   D1A 3339   4.427   3.937  13.458  0.2048 -0.3589  0.3212
  301PAPS   D2A 3340   4.077   3.915  13.144  0.0227 -0.0460 -0.1566
  301PAPS   D3A 3341   4.343   3.810  12.924 -0.1948  0.0272  0.0944
  301PAPS   D4A 3342   4.228   3.936  12.613  0.1932 -0.1103  0.2572
  301PAPS   C5A 3343   4.276   3.869  12.175  0.0373 -0.0927 -0.4518
  301PAPS   C1B 3344   4.696   4.481  13.486  0.4807  0.1348  0.1082
  301PAPS   C2B 3345   4.971   4.618  13.308 -0.0613  0.3504  0.1546
  301PAPS   C3B 3346   5.221   4.942  13.067 -0.3045  0.2266  0.2101
  301PAPS   C4B 3347   5.523   4.934  12.735 -0.2551  0.2920  0.3033
  302PAPS   CNO 3348   5.684   1.953  14.033  0.0852  0.0430 -0.0769
  302PAPS   PO4 3349   5.778   2.329  13.761  0.0834  0.1420  0.1264
  302PAPS   GL1 3350   5.872   2.034  13.460  0.2224  0.1180  0.1064
  302PAPS   GL2 3351   6.170   2.239  13.246  0.3029  0.0105 -0.0458
  302PAPS   D1A 3352   5.539   1.795  13.246  0.0101 -0.2139  0.0408
  302PAPS   D2A 3353   5.588   1.666  12.849  0.2931 -0.0216  0.0148
  302PAPS   D3A 3354   5.437   2.094  12.801 -0.2511  0.1567 -0.0028
  302PAPS   D4A 3355   5.429   2.204  12.443 -0.2084  0.2277 -0.0307
  302PAPS   C5A 3356   5.440   2.560  12.195  0.0579  0.3262 -0.1212
  302PAPS   C1B 3357   6.514   2.437  13.098 -0.1670 -0.2150  0.1035
  302PAPS   C2B 3358   6.848   2.594  12.854 -0.0415  0.3805  0.0691
  302PAPS   C3B 3359   7.230   2.622  12.686  0.0632  0.0485  0.0383
  302PAPS   C4B 3360   7.541   2.957  12.631  0.0195  0.0258  0.0146
  303PAPS   CNO 3361   1.453   4.125  14.443 -0.1630 -0.1553 -0.2955
  303PAPS   PO4 3362   1.161   4.394  14.327  0.2927  0.0868 -0.0144
  303PAPS   GL1 3363   1.391   4.404  13.984  0.3857  0.4160 -0.3369
  303PAPS   GL2 3364   1.582   4.196  13.948 -0.2660 -0.2687 -0.1522
  303PAPS   D1A 3365   1.340   4.551  13.557  0.2534 -0.1543 -0.1655
  303PAPS   D2A 3366   1.175   4.832  13.344 -0.0205 -0.4265  0.1350
  303PAPS   D3A 3367   1.215   4.726  12.915 -0.0776  0.2472  0.0781
  303PAPS   D4A 3368   1.226   5.207  12.786  0.2822  0.0713 -0.1873
  303PAPS   C5A 3369   1.024   5.476  12.511  0.0750 -0.0193  0.1975
  303PAPS   C1B 3370   1.749   4.344  13.511 -0.3363  0.1630 -0.1862
  303PAPS   C2B 3371   1.898   4.291  13.179  0.2531 -0.1991 -0.1659
  303PAPS   C3B 3372   1.681   4.289  12.723  0.3930 -0.0883  0.0025
  303PAPS   C4B 3373   1.740   4.459  12.319  0.2516  0.2576 -0.1641
  304PAPS   CNO 3374   7.255   1.490  14.141  0.3023 -0.2234 -0.1514
  304PAPS   PO4 3375   6.816   1.666  14.217 -0.1247 -0.2968  0.0421
  304PAPS   GL1 3376   6.886   1.734  13.759  0.1692  0.3166 -0.0718
  304PAPS   GL2 3377   6.707   1.485  13.546  0.2580 -0.1614  0.0696
  304PAPS   D1A 3378   7.040   1.822  13.296 -0.1915 -0.0158  0.0852
  304PAPS   D2A 3379   6.994   1.666  12.937  0.1657 -0.1056  0.0603
  304PAPS   D3A 3380   7.247   1.399  13.069  0.0236 -0.0276  0.2782
  304PAPS   D4A 3381   7.574   1.397  13.348 -0.1505  0.1644  0.2594
  304PAPS   C5A 3382   7.916   1.472  13.240  0.1489  0.0561  0.2344
  304PAPS   C1B 3383   6.754   1.282  13.235  0.0019 -0.1759  0.0873
  304PAPS   C2B 3384   6.772   1.189  12.781 -0.0827  0.0261  0.0985
  304PAPS   C3B 3385   7.046   1.100  12.410 -0.0218 -0.0031 -0.0528
  304PAPS   C4B 3386   7.300   0.989  12.058 -0.2134 -0.1434  0.1463
  305PAPS   CNO 3387   3.410   4.620  14.714 -0.1755  0.0228 -0.0491
  305PAPS   PO4 3388   3.059   4.701  14.589  0.2667 -0.1431  0.0780
  305PAPS   GL1 3389   2.862   4.724  14.111 -0.1915 -0.0100  0.0007
  305PAPS   GL2 3390   3.007   5.148  13.973 -0.2198  0.2311  0.1618
  305PAPS   D1A 3391   2.514   4.816  13.774  0.0919 -0.1938  0.0656
  305PAPS   D2A 3392   2.384   4.703  13.426  0.2421  0.0642 -0.0219
  305PAPS   D3A 3393   2.438   4.353  13.110 -0.1679  0.1112  0.0834
  305PAPS   D4A 3394   2.367   4.225  12.721  0.4569 -0.0786  0.0856
  305PAPS   C5A 3395   2.087   3.993  12.602 -0.0578 -0.0784 -0.1806
  305PAPS   C1B 3396   3.048   5.556  13.692 -0.0960  0.0758 -0.0849
  305PAPS   C2B 3397   3.113   5.620  13.263  0.0900 -0.0703 -0.2181
  305PAPS   C3B 3398   3.037   5.600  12.827  0.0962 -0.1550 -0.0975
  305PAPS   C4B 3399   3.208   5.532  12.441  0.1078  0.1143 -0.1688
  306PAPS   CNO 3400   6.149   3.921  14.297  0.4827 -0.0706 -0.0858
  306PAPS   PO4 3401   5.711   3.878  14.330  0.1202  0.0207  0.1767
  306PAPS   GL1 3402   5.806   4.104  13.943 -0.1879  0.0126 -0.2917
  306PAPS   GL2 3403   5.555   4.192  13.741 -0.0478  0.2904  0.1076
  306PAPS   D1A 3404   5.873   3.859  13.616  0.0706 -0.0971  0.4412
  306PAPS   D2A 3405   5.863   4.209  13.316 -0.1807  0.0090 -0.2193
  306PAPS   D3A 3406   5.946   4.282  12.909 -0.3574 -0.1273  0.0296
  306PAPS   D4A 3407   6.357   4.328  12.851  0.0548  0.2905 -0.0424
  306PAPS   C5A 3408   6.556   4.552  12.603 -0.0496  0.2752  0.1656
  306PAPS   C1B 3409   5.366   4.286  13.297 -0.1895  0.2391 -0.1264
  306PAPS   C2B 3410   5.295   4.483  12.897 -0.0333  0.3913 -0.2442
  306PAPS   C3B 3411   5.613   4.427  12.618  0.3004 -0.5343 -0.0940
  306PAPS   C4B 3412   5.732   4.637  12.248 -0.3481  0.2546 -0.0630
  307PAPS   CNO 3413   4.452   4.885  14.554  0.0351  0.0642  0.1402
  307PAPS   PO4 3414   4.471   5.175  14.187 -0.2506 -0.2850 -0.2373
  307PAPS   GL1 3415   4.593   4.795  13.975  0.0031 -0.0137 -0.1478
  307PAPS   GL2 3416   4.317   4.856  13.802 -0.1618 -0.0639 -0.0869
  307PAPS   D1A 3417   4.959   4.610  13.852 -0.2502 -0.0842 -0.0819
  307PAPS   D2A 3418   4.813   5.021  13.533  0.1832  0.0752  0.1386
  307PAPS   D3A 3419   5.188   5.190  13.605 -0.1460  0.0717 -0.2088
  307PAPS   D4A 3420   5.319   5.546  13.338  0.0879  0.4002  0.1130
  307PAPS   C5A 3421   5.414   5.448  12.906 -0.0396 -0.2943  0.0969
  307PAPS   C1B 3422   4.340   4.800  13.387 -0.3418 -0.0862 -0.1948
  307PAPS   C2B 3423   4.598   4.821  13.004 -0.3903  0.1613  0.0234
  307PAPS   C3B 3424   4.934   4.658  12.588 -0.1228  0.1532  0.1015
  307PAPS   C4B 3425   5.258   4.683  12.381 -0.1409 -0.3739  0.1446
  308PAPS   CNO 3426   5.240   7.145  14.244 -0.1898 -0.0635  0.1599
  308PAPS   PO4 3427   5.050   7.505  14.148 -0.1970  0.1856 -0.1517
  308PAPS   GL1 3428   5.160   7.622  13.748  0.2866 -0.1277  0.0337
  308PAPS   GL2 3429   5.375   7.942  13.578  0.0165  0.0386 -0.0099
  308PAPS   D1A 3430   5.203   7.515  13.429 -0.0668  0.0732  0.2577
  308PAPS   D2A 3431   4.821   7.600  13.375  0.0373  0.1630 -0.0863
  308PAPS   D3A 3432   4.971   7.351  13.000 -0.0129  0.1588  0.0263
  308PAPS   D4A 3433   5.355   7.472  12.832  0.0108 -0.0634  0.2299
  308PAPS   C5A 3434   5.371   7.577  12.430  0.2066 -0.0329 -0.0258
  308PAPS   C1B 3435   5.462   7.833  13.109 -0.1952  0.0600  0.1307
  308PAPS   C2B 3436   5.788   7.930  12.748 -0.0015 -0.0521 -0.0914
  308PAPS   C3B 3437   6.076   7.946  12.531  0.0723  0.1051 -0.4449
  308PAPS   C4B 3438   6.303   7.602  12.415  0.0453 -0.0509  0.2360
  309PAPS   CNO 3439   2.586   5.604  14.710 -0.0295 -0.2804 -0.0898
  309PAPS   PO4 3440   2.706   5.782  14.391  0.1004 -0.2738 -0.3120
  309PAPS   GL1 3441   2.733   5.603  14.023  0.2336  0.0888 -0.2462
  309PAPS   GL2 3442   2.759   5.915  13.802  0.3513 -0.1166 -0.1489
  309PAPS   D1A 3443   2.521   5.355  13.809  0.0980  0.2395  0.1124
  309PAPS   D2A 3444   2.593   5.618  13.341  0.3393  0.0330  0.2256
  309PAPS   D3A 3445   2.481   5.519  12.980 -0.0300 -0.0349 -0.0864
  309PAPS   D4A 3446   2.255   5.188  13.194 -0.1121 -0.0835  0.0764
  309PAPS   C5A 3447   2.416   4.807  12.953  0.0852  0.0563  0.0293
  309PAPS   C1B 3448   2.713   6.169  13.408 -0.1298  0.2242 -0.0426
  309PAPS   C2B 3449   2.649   6.008  12.954 -0.2355  0.0237  0.0651
  309PAPS   C3B 3450   2.788   5.983  12.464 -0.2327  0.1050  0.1650
  309PAPS   C4B 3451   2.546   5.983  12.135  0.0142 -0.3647  0.0603
  310PAPS   CNO 3452   1.330   7.070  10.324  0.2465 -0.4012 -0.2724
  310PAPS   PO4 3453   1.052   6.896  10.653  0.1119  0.1056 -0.2312
  310PAPS   GL1 3454   1.091   6.854  11.110  0.1089  0.1831 -0.1186
  310PAPS   GL2 3455   0.944   7.156  11.192  0.1381 -0.2588 -0.0502
  310PAPS   D1A 3456   1.186   6.706  11.479  0.0845  0.0226  0.0640
  310PAPS   D2A 3457   1.438   7.089  11.529  0.1105 -0.1008  0.1349
  310PAPS   D3A 3458   1.278   7.169  11.954  0.0791  0.1255 -0.1796
  310PAPS   D4A 3459   1.484   6.875  12.059 -0.2500  0.0392 -0.1917
  310PAPS   C5A 3460   1.352   6.521  11.892 -0.0026  0.2367  0.2782
  310PAPS   C1B 3461   0.823   7.242  11.631 -0.0562  0.1580  0.0835
  310PAPS   C2B 3462   0.827   7.401  11.975 -0.2795  0.0686 -0.2388
  310PAPS   C3B 3463   0.632   7.325  12.241 -0.3468 -0.1103  0.2586
  310PAPS   C4B 3464   0.726   7.173  12.690 -0.1119 -0.0380  0.2845
  311PAPS   CNO 3465   1.893   1.557   9.612 -0.0685 -0.0553 -0.3424
  311PAPS   PO4 3466   2.232   1.849   9.382  0.1970  0.0650 -0.1135
  311PAPS   GL1 3467   2.672   1.949   9.524  0.0176 -0.1372  0.0251
  311PAPS   GL2 3468   2.701   1.962   9.847 -0.0295 -0.1105 -0.2060
  311PAPS   D1A 3469   2.966   2.145   9.118  0.1182 -0.0604 -0.1623
  311PAPS   D2A 3470   3.297   1.789   9.145 -0.1579 -0.0236  0.0423
  311PAPS   D3A 3471   3.442   1.459   9.322 -0.5243 -0.0458 -0.2861
  311PAPS   D4A 3472   3.941   1.552   9.326 -0.0192 -0.4900  0.1601
  311PAPS   C5A 3473   4.112   1.267   9.507 -0.0126 -0.0737  0.1165
  311PAPS   C1B 3474   3.059   1.762  10.124  0.1245 -0.0912 -0.0259
  311PAPS   C2B 3475   2.948   1.444  10.571  0.0988  0.1411 -0.0480
  311PAPS   C3B 3476   3.191   1.438  10.917  0.2624 -0.0662  0.1291
  311PAPS   C4B 3477   3.419   1.385  11.298 -0.0834 -0.0898 -0.3952
  312PAPS   CNO 3478   0.238   1.933  10.349  0.1649 -0.2166  0.0852
  312PAPS   PO4 3479   0.511   2.258  10.606  0.0985  0.0505  0.1551
  312PAPS   GL1 3480   0.853   2.583  10.836  0.0086 -0.0942 -0.0753
  312PAPS   GL2 3481   0.852   2.873  10.970  0.3308 -0.0059  0.4471
  312PAPS   D1A 3482   1.296   2.606  10.840  0.0562 -0.0693  0.2988
  312PAPS   D2A 3483   1.301   3.084  10.982 -0.0225  0.2337 -0.0872
  312PAPS   D3A 3484   1.698   3.306  10.941  0.1528 -0.1947 -0.2020
  312PAPS   D4A 3485   1.850   2.834  11.049 -0.3392 -0.2553 -0.3548
  312PAPS   C5A 3486   1.880   2.540  11.379  0.0719 -0.0424  0.1981
  312PAPS   C1B 3487   0.923   2.714  11.366 -0.2263  0.0079 -0.0720
  312PAPS   C2B 3488   0.980   2.690  11.806  0.0973 -0.1113  0.1726
  312PAPS   C3B 3489   0.729   2.636  12.183 -0.0299 -0.1842 -0.1810
  312PAPS   C4B 3490   0.270   2.689  12.349  0.0862  0.1696 -0.3357
  313PAPS   CNO 3491   1.744   1.580   8.296  0.0953  0.3008 -0.1055
  313PAPS   PO4 3492   2.161   1.455   8.357 -0.3887 -0.3165 -0.0860
  313PAPS   GL1 3493   2.559   1.608   8.129  0.0212  0.0493 -0.1657
  313PAPS   GL2 3494   2.534   1.560   7.765  0.2931 -0.0760 -0.1405
  313PAPS   D1A 3495   3.061   1.685   8.117 -0.0226 -0.0633  0.1016
  313PAPS   D2A 3496   3.472   1.792   8.420  0.0069 -0.1536 -0.0384
  313PAPS   D3A 3497   3.757   1.824   8.062 -0.1470 -0.0362 -0.0072
  313PAPS   D4A 3498   4.065   2.017   7.824 -0.0190 -0.0663 -0.0653
  313PAPS   C5A 3499   4.324   1.870   7.523 -0.0279  0.1004  0.1899
  313PAPS   C1B 3500   2.921   1.555   7.517  0.1181  0.0641  0.6542
  313PAPS   C2B 3501   3.112   1.464   7.197 -0.0024  0.0452  0.0025
  313PAPS   C3B 3502   3.256   1.282   6.802  0.0099 -0.0254  0.1074
  313PAPS   C4B 3503   3.464   1.247   6.463  0.1093 -0.2539  0.2070
  314PAPS   CNO 3504   6.431   5.097  10.232 -0.0530  0.0302  0.1928
  314PAPS   PO4 3505   6.038   4.892  10.207 -0.1402  0.3790  0.0537
  314PAPS   GL1 3506   5.696   4.794  10.399 -0.0102  0.2308 -0.1459
  314PAPS   GL2 3507   5.605   5.107  10.557 -0.1449 -0.1110 -0.1352
  314PAPS   D1A 3508   5.511   4.619  10.732  0.0971  0.1488 -0.0231
  314PAPS   D2A 3509   5.569   4.159  10.687 -0.1074  0.1677  0.0697
  314PAPS   D3A 3510   5.691   4.302  11.079 -0.2695 -0.1482  0.0776
  314PAPS   D4A 3511   5.304   4.420  11.236 -0.0815  0.2557  0.1015
  314PAPS   C5A 3512   5.066   4.343  10.853 -0.0833 -0.3610  0.2502
  314PAPS   C1B 3513   5.442   5.030  10.966  0.4609 -0.3835 -0.2456
  314PAPS   C2B 3514   5.225   4.972  11.325  0.2029  0.1866  0.3240
  314PAPS   C3B 3515   4.995   5.137  11.631 -0.2657 -0.0291  0.0341
  314PAPS   C4B 3516   4.761   5.411  11.901  0.4223  0.1702  0.0203
  315PAPS   CNO 3517   2.991   4.847   9.410  0.0553  0.0750 -0.1610
  315PAPS   PO4 3518   2.951   5.000   9.874  0.2047 -0.1054 -0.0492
  315PAPS   GL1 3519   3.165   4.867  10.289 -0.0196  0.0638  0.0081
  315PAPS   GL2 3520   3.287   5.042  10.528 -0.2219  0.2612 -0.0660
  315PAPS   D1A 3521   3.286   4.567  10.532 -0.1800 -0.0389 -0.0162
  315PAPS   D2A 3522   3.642   4.703  10.390  0.0083 -0.3337  0.1034
  315PAPS   D3A 3523   3.852   4.718  10.730 -0.1625 -0.1783  0.1861
  315PAPS   D4A 3524   4.115   4.529  10.986  0.1445  0.0336 -0.1168
  315PAPS   C5A 3525   4.154   4.776  11.256  0.1296 -0.1763 -0.0859
  315PAPS   C1B 3526   3.391   4.810  10.976  0.1506 -0.1737  0.1618
  315PAPS   C2B 3527   3.627   4.628  11.285  0.0811 -0.0242  0.1467
  315PAPS   C3B 3528   3.871   4.418  11.533 -0.2205 -0.1780  0.0596
  315PAPS   C4B 3529   3.925   4.365  11.948  0.0354 -0.0596  0.3934
  316PAPS   CNO 3530   2.253   3.210  10.055  0.2843 -0.0471 -0.4778
  316PAPS   PO4 3531   1.950   3.282  10.440 -0.0603 -0.2050 -0.1221
  316PAPS   GL1 3532   2.359   3.332  10.687 -0.2453  0.0318  0.2338
  316PAPS   GL2 3533   2.490   2.952  10.562 -0.0094  0.0539  0.2038
  316PAPS   D1A 3534   2.696   3.272  10.921 -0.1669  0.1503  0.1027
  316PAPS   D2A 3535   2.915   2.893  10.801 -0.0705 -0.0827 -0.0225
  316PAPS   D3A 3536   3.448   2.909  10.809 -0.2273  0.1383 -0.0855
  316PAPS   D4A 3537   3.324   2.792  10.472  0.3595  0.0393 -0.1217
  316PAPS   C5A 3538   3.439   2.342  10.503  0.1229 -0.0409  0.2416
  316PAPS   C1B 3539   2.339   2.764  11.043  0.0832 -0.0245  0.0505
  316PAPS   C2B 3540   2.250   2.994  11.355 -0.0995 -0.1570  0.3058
  316PAPS   C3B 3541   2.478   2.818  11.740 -0.1124  0.0163  0.1234
  316PAPS   C4B 3542   2.248   2.404  11.803 -0.3138 -0.2538  0.0251
  317PAPS   CNO 3543   0.860   2.060  10.308 -0.2746 -0.1866 -0.0904
  317PAPS   PO4 3544   1.083   1.618  10.180  0.0199 -0.2322  0.2368
  317PAPS   GL1 3545   0.964   1.626  10.632  0.1888 -0.1330 -0.1205
  317PAPS   GL2 3546   0.904   1.394  10.707 -0.2076 -0.0601 -0.2073
  317PAPS   D1A 3547   1.019   1.747  11.097 -0.1345 -0.3748 -0.0197
  317PAPS   D2A 3548   1.107   2.197  11.311 -0.0180 -0.0765  0.3424
  317PAPS   D3A 3549   1.371   2.632  11.314  0.0248  0.2652  0.3275
  317PAPS   D4A 3550   1.504   2.717  11.739 -0.0536 -0.3270  0.1560
  317PAPS   C5A 3551   1.657   3.094  12.052 -0.2948  0.1610 -0.0492
  317PAPS   C1B 3552   0.832   1.309  11.066  0.0003 -0.0965  0.1291
  317PAPS   C2B 3553   0.843   1.290  11.407  0.3154 -0.0502 -0.1830
  317PAPS   C3B 3554   0.611   1.456  11.847  0.2909 -0.2681 -0.0061
  317PAPS   C4B 3555   0.484   1.620  12.218  0.0624 -0.0871 -0.2860
  318PAPS   CNO 3556   2.962   0.734   9.882  0.0915 -0.0513 -0.0164
  318PAPS   PO4 3557   3.025   0.342   9.800  0.1266 -0.1681  0.0837
  318PAPS   GL1 3558   3.349   0.454  10.054 -0.1210  0.3165  0.2533
  318PAPS   GL2 3559   3.376   0.719  10.141  0.0386 -0.0827 -0.2271
  318PAPS   D1A 3560   3.752   0.379   9.848 -0.2016  0.3593  0.2297
  318PAPS   D2A 3561   3.883   0.490  10.152 -0.3865  0.1395 -0.0538
  318PAPS   D3A 3562   4.104   0.075  10.300 -0.2413 -0.1003  0.0225
  318PAPS   D4A 3563   4.177   0.385  10.729  0.0407  0.0333 -0.0437
  318PAPS   C5A 3564   4.116   0.791  10.894 -0.1016  0.0385  0.3537
  318PAPS   C1B 3565   3.521   0.923  10.489  0.3914  0.2018  0.0811
  318PAPS   C2B 3566   3.926   1.161  10.516  0.1108  0.0670 -0.0223
  318PAPS   C3B 3567   4.294   1.035  10.474 -0.1029 -0.0503  0.0066
  318PAPS   C4B 3568   4.720   1.129  10.213  0.2281  0.2866 -0.1066
  319PAPS   CNO 3569   0.470   4.995  10.665  0.1622  0.1519 -0.1719
  319PAPS   PO4 3570   0.543   4.647  10.661 -0.0490  0.1141 -0.3210
  319PAPS   GL1 3571   0.518   4.538  11.037  0.0111  0.0950 -0.0443
  319PAPS   GL2 3572   0.419   4.814  11.135 -0.3796 -0.0731  0.0438
  319PAPS   D1A 3573   0.353   4.201  11.351 -0.0704  0.1269  0.2379
  319PAPS   D2A 3574   0.793   4.074  11.142  0.2730  0.1323  0.0762
  319PAPS   D3A 3575   1.041   3.962  11.570 -0.2889 -0.0944 -0.0296
  319PAPS   D4A 3576   1.207   3.628  11.669  0.2250  0.0747 -0.0253
  319PAPS   C5A 3577   1.532   3.455  11.740 -0.2439 -0.0262 -0.1449
  319PAPS   C1B 3578   0.314   4.665  11.502  0.0035 -0.1852 -0.0781
  319PAPS   C2B 3579   0.055   4.694  11.813  0.2266 -0.2605  0.1146
  319PAPS   C3B 3580  -0.433   4.635  12.011  0.0112  0.3164 -0.1815
  319PAPS   C4B 3581  -0.626   4.524  12.402 -0.2156 -0.0291 -0.2130
  320PAPS   CNO 3582   5.208   3.678  10.143  0.1149 -0.0023 -0.0405
  320PAPS   PO4 3583   4.913   3.646   9.782  0.2972  0.0074 -0.1681
  320PAPS   GL1 3584   4.805   3.399  10.137  0.1187  0.0491 -0.1544
  320PAPS   GL2 3585   4.835   3.440  10.446  0.2980 -0.1933  0.0136
  320PAPS   D1A 3586   4.785   3.024  10.160  0.0707  0.2830 -0.1634
  320PAPS   D2A 3587   4.454   2.789  10.018  0.1009 -0.0491  0.3741
  320PAPS   D3A 3588   4.295   2.518  10.361 -0.0387 -0.1550  0.0379
  320PAPS   D4A 3589   3.931   2.430  10.142  0.0683 -0.1040 -0.2429
  320PAPS   C5A 3590   3.902   2.292   9.703 -0.1352  0.0594 -0.2100
  320PAPS   C1B 3591   4.731   3.042  10.686 -0.0413 -0.4222  0.1870
  320PAPS   C2B 3592   4.806   2.908  11.136  0.1418  0.0686  0.1992
  320PAPS   C3B 3593   5.011   2.978  11.522  0.0422 -0.0049  0.2305
  320PAPS   C4B 3594   5.257   2.800  11.796  0.3361 -0.3094 -0.1215
  321PAPS   CNO 3595  -0.095  -0.090   7.640  0.5285  0.1360  0.1293
  321PAPS   PO4 3596   0.229  -0.001   7.326  0.1533 -0.1084  0.2262
  321PAPS   GL1 3597   0.019   0.044   7.031 -0.0130 -0.0256  0.1835
  321PAPS   GL2 3598  -0.009   0.388   7.057  0.0331 -0.0736  0.0269
  321PAPS   D1A 3599  -0.108   0.046   6.659 -0.2954  0.2953  0.0533
  321PAPS   D2A 3600  -0.472  -0.086   6.391  0.0458 -0.1827  0.0411
  321PAPS   D3A 3601  -0.060   0.005   6.160  0.1372  0.0304  0.2614
  321PAPS   D4A 3602  -0.152  -0.040   5.761 -0.0249 -0.2072 -0.1299
  321PAPS   C5A 3603  -0.107  -0.462   5.746 -0.4995  0.0627 -0.1249
  321PAPS   C1B 3604   0.409   0.501   6.869 -0.2584 -0.1650 -0.1015
  321PAPS   C2B 3605   0.547   0.743   6.660 -0.2447 -0.3043  0.0766
  321PAPS   C3B 3606   0.772   0.938   6.339  0.1540 -0.1963 -0.0643
  321PAPS   C4B 3607   0.975   0.920   6.073 -0.4875 -0.1076  0.3220
  322PAPS   CNO 3608   4.297   0.583   8.298 -0.0434 -0.1311 -0.1342
  322PAPS   PO4 3609   4.621   0.597   8.647  0.0098  0.1472  0.1692
  322PAPS   GL1 3610   4.305   0.823   8.899 -0.2568 -0.1303 -0.0033
  322PAPS   GL2 3611   4.267   0.790   9.254 -0.2281  0.0057  0.3024
  322PAPS   D1A 3612   4.141   1.302   8.870 -0.2927  0.2369  0.1602
  322PAPS   D2A 3613   4.480   1.529   8.770 -0.1027  0.1367  0.0295
  322PAPS   D3A 3614   4.269   1.815   9.040  0.1760 -0.2939  0.0865
  322PAPS   D4A 3615   4.631   1.604   9.325 -0.5632 -0.4018 -0.1028
  322PAPS   C5A 3616   4.714   1.814   9.706  0.2714  0.2423  0.1663
  322PAPS   C1B 3617   4.076   0.762   9.631  0.0267  0.0966  0.1896
  322PAPS   C2B 3618   4.115   0.877  10.001 -0.1311 -0.0473 -0.1540
  322PAPS   C3B 3619   4.232   1.199  10.027 -0.1906  0.0682  0.2400
  322PAPS   C4B 3620   4.339   1.510   9.905  0.0850  0.0734 -0.0834
  323PAPS   CNO 3621   5.290   5.109  10.134  0.1802 -0.1592 -0.2155
  323PAPS   PO4 3622   5.023   5.051   9.858 -0.1675  0.0139 -0.1479
  323PAPS   GL1 3623   5.022   4.648  10.159  0.0263  0.0632  0.0606
  323PAPS   GL2 3624   4.657   4.406  10.189  0.2660  0.4394 -0.0645
  323PAPS   D1A 3625   5.148   4.309  10.396  0.3290 -0.1472 -0.0681
  323PAPS   D2A 3626   4.857   3.914  10.323  0.1255  0.0314 -0.1303
  323PAPS   D3A 3627   5.105   3.824  10.638  0.3325 -0.1736  0.1286
  323PAPS   D4A 3628   4.853   3.776  11.014  0.0806 -0.1843  0.0196
  323PAPS   C5A 3629   4.545   3.864  11.395 -0.0041 -0.0140  0.0600
  323PAPS   C1B 3630   4.618   4.177  10.632  0.1723 -0.0198 -0.0745
  323PAPS   C2B 3631   4.522   4.202  11.038  0.0731 -0.2677 -0.0498
  323PAPS   C3B 3632   4.241   4.248  11.335  0.2780 -0.0204 -0.1644
  323PAPS   C4B 3633   4.142   3.948  11.697  0.1868 -0.0381  0.1982
  324PAPS   CNO 3634   1.793   7.143  10.638  0.1202 -0.0348  0.1689
  324PAPS   PO4 3635   2.140   7.193  10.407  0.0324  0.3393 -0.4767
  324PAPS   GL1 3636   2.204   7.309  10.888  0.1741  0.2337  0.0384
  324PAPS   GL2 3637   2.007   7.013  11.103  0.1085  0.1051 -0.2137
  324PAPS   D1A 3638   2.246   7.427  11.339  0.1160  0.3495  0.2517
  324PAPS   D2A 3639   1.930   7.290  11.653 -0.1421 -0.2738  0.1812
  324PAPS   D3A 3640   1.959   7.540  12.055  0.0182  0.2353 -0.0475
  324PAPS   D4A 3641   1.577   7.379  12.289  0.3295  0.2598  0.3433
  324PAPS   C5A 3642   1.612   7.295  12.708 -0.0376 -0.1487 -0.0101
  324PAPS   C1B 3643   2.228   6.907  11.500 -0.0190  0.1209  0.1657
  324PAPS   C2B 3644   2.005   6.900  11.933  0.1396  0.0825 -0.0378
  324PAPS   C3B 3645   1.927   6.667  12.301 -0.2258  0.1254 -0.0308
  324PAPS   C4B 3646   1.818   6.303  12.714  0.1997  0.1260  0.1589
  325PAPS   CNO 3647   3.363   6.777  10.194  0.1635 -0.3468 -0.1749
  325PAPS   PO4 3648   2.888   6.702  10.218  0.1023  0.0555  0.0920
  325PAPS   GL1 3649   3.134   6.744  10.624 -0.0679  0.1393 -0.1537
  325PAPS   GL2 3650   3.053   6.979  10.828  0.0924 -0.0660  0.1011
  325PAPS   D1A 3651   3.340   6.610  11.050 -0.1055  0.2808  0.2419
  325PAPS   D2A 3652   3.780   6.708  11.127  0.0895 -0.0873  0.1092
  325PAPS   D3A 3653   3.918   6.823  11.568 -0.0692 -0.1715  0.0042
  325PAPS   D4A 3654   3.787   6.531  11.921  0.3100 -0.0511  0.0686
  325PAPS   C5A 3655   3.848   6.141  12.018 -0.1944  0.2600 -0.0083
  325PAPS   C1B 3656   3.098   7.003  11.290 -0.0708  0.0129 -0.0444
  325PAPS   C2B 3657   3.278   6.671  11.589  0.0160  0.0367  0.0154
  325PAPS   C3B 3658   3.220   6.509  11.985  0.0438 -0.3062  0.0296
  325PAPS   C4B 3659   2.990   6.417  12.223  0.0040  0.3465 -0.1183
  326PAPS   CNO 3660   2.476   5.814  10.279  0.1175 -0.0994  0.0506
  326PAPS   PO4 3661   2.624   5.891  10.697 -0.2825 -0.0370  0.4179
  326PAPS   GL1 3662   2.350   6.016  10.907 -0.2008 -0.2362  0.0922
  326PAPS   GL2 3663   2.171   5.888  11.072  0.1252 -0.1729 -0.1166
  326PAPS   D1A 3664   2.306   6.597  11.091  0.0789  0.1418 -0.1320
  326PAPS   D2A 3665   2.579   7.019  11.043 -0.2075  0.4059 -0.0049
  326PAPS   D3A 3666   2.671   7.225  11.448 -0.2778 -0.1704  0.1496
  326PAPS   D4A 3667   2.498   7.354  11.751  0.0483 -0.0000 -0.0912
  326PAPS   C5A 3668   2.487   7.663  12.038 -0.0383  0.1382 -0.1482
  326PAPS   C1B 3669   2.431   6.192  11.326 -0.0513  0.2500 -0.2357
  326PAPS   C2B 3670   2.734   6.058  11.637  0.0691  0.0359  0.1087
  326PAPS   C3B 3671   2.991   5.981  11.943 -0.0855  0.0419  0.4203
  326PAPS   C4B 3672   3.274   5.945  12.170 -0.1263  0.0539  0.1056
  327PAPS   CNO 3673   4.033   4.397   8.926  0.3377  0.2100 -0.4105
  327PAPS   PO4 3674   4.249   4.214   9.373  0.0451 -0.2445  0.0936
  327PAPS   GL1 3675   4.019   3.996   9.643  0.1065  0.2291  0.1647
  327PAPS   GL2 3676   4.086   3.674   9.767 -0.0945  0.2661  0.0146
  327PAPS   D1A 3677   3.786   3.945  10.058 -0.3411  0.0268 -0.1237
  327PAPS   D2A 3678   3.537   4.177  10.289 -0.0933 -0.1626 -0.1814
  327PAPS   D3A 3679   3.275   4.031  10.577 -0.0489 -0.2293 -0.1539
  327PAPS   D4A 3680   3.484   3.719  10.691 -0.4530 -0.0388 -0.2451
  327PAPS   C5A 3681   3.222   3.363  10.731 -0.0304  0.1083 -0.1517
  327PAPS   C1B 3682   3.886   3.544  10.219 -0.1948 -0.1464  0.3015
  327PAPS   C2B 3683   3.857   3.407  10.617 -0.2566 -0.1298  0.1130
  327PAPS   C3B 3684   3.878   3.159  11.038 -0.0918  0.0055  0.4649
  327PAPS   C4B 3685   3.857   2.720  11.174 -0.1626  0.1337  0.1028
  328PAPS   CNO 3686   6.285   7.405   9.606 -0.0510 -0.0439 -0.4293
  328PAPS   PO4 3687   6.164   7.454  10.057  0.0001  0.0093  0.2071
  328PAPS   GL1 3688   6.032   7.565  10.533  0.1299  0.3611  0.2116
  328PAPS   GL2 3689   6.331   7.364  10.628 -0.2541  0.1579  0.0399
  328PAPS   D1A 3690   6.039   7.665  10.992 -0.2614 -0.0136  0.0004
  328PAPS   D2A 3691   5.953   8.095  11.073  0.0121 -0.1729 -0.2396
  328PAPS   D3A 3692   6.015   7.831  11.487  0.0233  0.0137 -0.0995
  328PAPS   D4A 3693   5.738   8.066  11.727  0.1808 -0.0573  0.2870
  328PAPS   C5A 3694   5.791   8.325  12.093 -0.0256 -0.0145 -0.1933
  328PAPS   C1B 3695   6.369   7.328  11.048 -0.2318  0.1249 -0.5632
  328PAPS   C2B 3696   6.398   7.418  11.541 -0.0019  0.0759  0.1058
  328PAPS   C3B 3697   6.208   7.262  11.888 -0.4535 -0.0245  0.2354
  328PAPS   C4B 3698   5.920   7.028  11.943 -0.0739  0.1368  0.0740
  329PAPS   CNO 3699   1.508   4.883  10.291  0.0404 -0.3050  0.0674
  329PAPS   PO4 3700   1.348   4.866  10.693 -0.3805 -0.0823  0.2264
  329PAPS   GL1 3701   1.343   4.662  11.090  0.0051 -0.1111 -0.1610
  329PAPS   GL2 3702   1.632   4.519  11.106  0.1722 -0.2090 -0.0601
  329PAPS   D1A 3703   1.288   4.434  11.482 -0.0582  0.3288  0.2060
  329PAPS   D2A 3704   1.141   4.767  11.804 -0.1403 -0.0255  0.2697
  329PAPS   D3A 3705   1.462   4.708  11.948 -0.1112  0.0973  0.5706
  329PAPS   D4A 3706   1.486   5.116  12.009  0.1683  0.2198 -0.0894
  329PAPS   C5A 3707   1.587   5.230  12.404  0.0941 -0.0285  0.0673
  329PAPS   C1B 3708   1.811   4.547  11.354  0.3401 -0.1569  0.1103
  329PAPS   C2B 3709   1.857   4.406  11.789  0.3483 -0.1512 -0.0268
  329PAPS   C3B 3710   1.879   3.984  12.068  0.0473  0.1954  0.0809
  329PAPS   C4B 3711   1.913   3.533  12.154 -0.2453  0.2658  0.2022
  330PAPS   CNO 3712   1.749   1.284  10.216 -0.0661  0.0006  0.2887
  330PAPS   PO4 3713   1.805   0.960  10.533 -0.0026 -0.0431 -0.2623
  330PAPS   GL1 3714   1.810   1.083  10.850  0.0415 -0.1532  0.1870
  330PAPS   GL2 3715   1.620   0.868  11.111  0.0202 -0.1991 -0.0853
  330PAPS   D1A 3716   1.785   1.382  11.101  0.1614 -0.3045 -0.1505
  330PAPS   D2A 3717   1.876   1.693  11.175 -0.2561  0.1876 -0.1254
  330PAPS   D3A 3718   1.887   1.598  11.664 -0.1165  0.0548  0.2148
  330PAPS   D4A 3719   1.674   1.852  12.038  0.2348  0.0810  0.0940
  330PAPS   C5A 3720   1.790   2.358  11.945  0.0732  0.1036 -0.2651
  330PAPS   C1B 3721   1.713   1.076  11.468 -0.3451 -0.3033  0.1212
  330PAPS   C2B 3722   1.656   1.173  11.824  0.3045  0.2921  0.1998
  330PAPS   C3B 3723   1.446   1.328  12.201  0.1921  0.1171  0.0827
  330PAPS   C4B 3724   1.354   1.715  12.412  0.2365  0.2266 -0.0519
  331PAPS   CNO 3725   7.285   4.117  10.605 -0.3873 -0.2303  0.2151
  331PAPS   PO4 3726   7.001   4.019  10.843 -0.0131  0.2336 -0.1880
  331PAPS   GL1 3727   7.225   4.219  11.152 -0.0693  0.1347 -0.3045
  331PAPS   GL2 3728   7.549   4.028  11.282 -0.0144  0.0949  0.3140
  331PAPS   D1A 3729   7.188   4.412  11.561  0.3543 -0.2807  0.0423
  331PAPS   D2A 3730   7.139   4.036  11.676 -0.3903  0.1487  0.2111
  331PAPS   D3A 3731   7.063   4.165  12.080  0.1066  0.1027  0.2072
  331PAPS   D4A 3732   7.360   4.173  12.527  0.0232 -0.1175 -0.0427
  331PAPS   C5A 3733   7.421   4.439  12.868 -0.0328 -0.1745  0.0071
  331PAPS   C1B 3734   7.728   4.138  11.723  0.0670  0.1252  0.4099
  331PAPS   C2B 3735   7.677   4.294  12.074 -0.1471 -0.0248 -0.2007
  331PAPS   C3B 3736   7.662   4.593  12.306 -0.2746  0.0686  0.0694
  331PAPS   C4B 3737   7.726   4.987  12.251  0.2448 -0.4240 -0.0096
  332PAPS   CNO 3738   3.877   5.297   9.714  0.1783 -0.1545 -0.0810
  332PAPS   PO4 3739   3.913   4.865   9.980 -0.2723  0.3902  0.0567
  332PAPS   GL1 3740   4.002   5.143  10.360  0.0687 -0.0343 -0.0357
  332PAPS   GL2 3741   3.839   5.524  10.445  0.2712  0.5148 -0.0628
  332PAPS   D1A 3742   4.370   5.373  10.484 -0.1119 -0.2572 -0.0690
  332PAPS   D2A 3743   4.237   5.047  10.880  0.2071 -0.0372 -0.1992
  332PAPS   D3A 3744   4.299   4.738  10.456 -0.0410 -0.0484 -0.0611
  332PAPS   D4A 3745   4.725   4.682  10.680  0.0174  0.2919 -0.1795
  332PAPS   C5A 3746   5.104   4.857  10.616 -0.0206  0.1539 -0.0443
  332PAPS   C1B 3747   4.131   5.546  10.877 -0.2769  0.0913 -0.2517
  332PAPS   C2B 3748   4.386   5.446  11.182 -0.0169  0.2548 -0.1349
  332PAPS   C3B 3749   4.551   5.258  11.484 -0.2935  0.1978  0.0526
  332PAPS   C4B 3750   4.425   4.948  11.678  0.4983  0.0325  0.1864
  333PAPS   CNO 3751   2.847   3.963   8.001  0.3878  0.1165  0.0502
  333PAPS   PO4 3752   3.090   4.308   7.965 -0.2228 -0.1983 -0.1131
  333PAPS   GL1 3753   3.176   4.046   7.549 -0.0148 -0.3470 -0.0750
  333PAPS   GL2 3754   3.386   4.057   7.404 -0.3951 -0.2070 -0.4187
  333PAPS   D1A 3755   2.967   3.819   7.227  0.1874  0.1320  0.2791
  333PAPS   D2A 3756   3.267   3.616   7.255 -0.0311  0.1211 -0.1536
  333PAPS   D3A 3757   3.372   3.822   6.963 -0.0648  0.0375 -0.2947
  333PAPS   D4A 3758   3.326   3.498   6.717 -0.1564  0.0651  0.0009
  333PAPS   C5A 3759   3.484   3.289   6.355  0.1581  0.1723 -0.4940
  333PAPS   C1B 3760   3.608   4.293   7.102 -0.1133  0.1573 -0.1051
  333PAPS   C2B 3761   3.667   4.258   6.691 -0.0286  0.5322 -0.3937
  333PAPS   C3B 3762   3.454   4.421   6.415  0.1788 -0.0090 -0.0085
  333PAPS   C4B 3763   3.427   4.378   5.989 -0.1037  0.1332 -0.0186
  334PAPS   CNO 3764   7.173   6.300  10.063  0.2547  0.1589 -0.2058
  334PAPS   PO4 3765   7.081   6.314  10.474  0.3265 -0.0193  0.3060
  334PAPS   GL1 3766   7.055   6.235  10.962 -0.3297  0.1197  0.1670
  334PAPS   GL2 3767   7.195   5.934  10.921  0.2101  0.2146 -0.1289
  334PAPS   D1A 3768   7.366   6.453  11.298  0.0951 -0.0044 -0.2019
  334PAPS   D2A 3769   7.161   6.836  11.250 -0.1597 -0.2138 -0.2845
  334PAPS   D3A 3770   7.062   6.839  11.597 -0.2623  0.0299  0.1669
  334PAPS   D4A 3771   7.273   6.655  11.837  0.1572  0.2465 -0.2160
  334PAPS   C5A 3772   7.423   6.907  12.153  0.0978  0.1191 -0.2898
  334PAPS   C1B 3773   7.115   5.917  11.306  0.2345 -0.4270 -0.2064
  334PAPS   C2B 3774   7.004   5.944  11.709  0.3485  0.1539  0.1876
  334PAPS   C3B 3775   6.805   5.811  12.075  0.2175 -0.1468 -0.3091
  334PAPS   C4B 3776   6.415   5.722  12.221  0.1763 -0.0230 -0.0541
  335PAPS   CNO 3777   6.608   0.948   8.183 -0.1821 -0.1548 -0.3893
  335PAPS   PO4 3778   6.413   1.105   7.747  0.2515  0.2800 -0.0616
  335PAPS   GL1 3779   6.221   1.461   7.572  0.0386 -0.1803 -0.0241
  335PAPS   GL2 3780   5.994   1.292   7.486  0.2392  0.2372  0.2091
  335PAPS   D1A 3781   6.103   1.754   7.386  0.2096  0.1622 -0.1461
  335PAPS   D2A 3782   5.798   2.143   7.310  0.0913  0.1563  0.1050
  335PAPS   D3A 3783   5.832   2.203   6.936  0.2455 -0.2791 -0.0679
  335PAPS   D4A 3784   6.024   1.872   6.867  0.3020  0.1010 -0.2093
  335PAPS   C5A 3785   6.002   1.499   6.502 -0.2441  0.0399 -0.0857
  335PAPS   C1B 3786   6.291   1.471   7.091 -0.2870 -0.1085 -0.0580
  335PAPS   C2B 3787   6.417   1.299   6.698 -0.1051  0.2159 -0.0444
  335PAPS   C3B 3788   6.474   1.318   6.227  0.0948  0.2130 -0.1143
  335PAPS   C4B 3789   6.394   1.306   5.663  0.1042 -0.1018  0.1333
  336PAPS   CNO 3790   6.730   7.175   9.864  0.5130 -0.2676  0.0813
  336PAPS   PO4 3791   6.833   7.231  10.340  0.5610  0.2199 -0.1212
  336PAPS   GL1 3792   6.832   7.423  10.878 -0.1879  0.3098 -0.2255
  336PAPS   GL2 3793   6.966   7.277  11.238  0.1403 -0.2155 -0.0771
  336PAPS   D1A 3794   6.696   7.734  11.140 -0.0480  0.0515  0.1969
  336PAPS   D2A 3795   7.150   7.746  11.259  0.2189  0.0995  0.1492
  336PAPS   D3A 3796   7.045   7.729  11.665 -0.1032 -0.4671 -0.0652
  336PAPS   D4A 3797   6.816   7.810  11.946 -0.1815  0.1138 -0.0270
  336PAPS   C5A 3798   7.069   7.774  12.346 -0.1011 -0.1053 -0.1195
  336PAPS   C1B 3799   6.813   7.227  11.674 -0.1039 -0.0211 -0.2642
  336PAPS   C2B 3800   6.699   7.265  12.140 -0.2355 -0.2094 -0.2384
  336PAPS   C3B 3801   6.769   7.479  12.624  0.1453 -0.2573  0.1437
  336PAPS   C4B 3802   6.902   7.877  12.775 -0.1937  0.0545 -0.0077
  337PAPS   CNO 3803   1.671   3.815  10.742 -0.2104 -0.2337 -0.2710
  337PAPS   PO4 3804   1.395   4.169  10.711 -0.1245  0.1921 -0.2065
  337PAPS   GL1 3805   1.281   4.067  11.008 -0.0405  0.1944 -0.1541
  337PAPS   GL2 3806   1.483   4.031  11.249 -0.1571 -0.1690  0.1853
  337PAPS   D1A 3807   1.106   3.704  11.020  0.1402  0.0550  0.2092
  337PAPS   D2A 3808   1.368   3.540  11.232 -0.0747  0.0157 -0.0384
  337PAPS   D3A 3809   1.460   3.137  11.400 -0.1686  0.2554  0.0208
  337PAPS   D4A 3810   1.836   3.091  11.588  0.1415  0.0259 -0.1472
  337PAPS   C5A 3811   2.082   3.492  11.718  0.0861  0.1838 -0.1200
  337PAPS   C1B 3812   1.624   4.025  11.655 -0.0135  0.0915  0.0549
  337PAPS   C2B 3813   1.396   4.083  11.967  0.1000  0.0286 -0.0476
  337PAPS   C3B 3814   1.116   4.274  12.195  0.1312 -0.0050 -0.1624
  337PAPS   C4B 3815   1.096   4.318  12.630 -0.2338  0.1577 -0.0921
  338PAPS   CNO 3816   0.920   1.957   7.899  0.0471  0.1446  0.0807
  338PAPS   PO4 3817   1.108   2.163   7.685  0.0657  0.1988 -0.2148
  338PAPS   GL1 3818   1.152   2.288   7.250 -0.3614 -0.0832  0.2419
  338PAPS   GL2 3819   1.528   2.240   7.086 -0.0415 -0.1626  0.0518
  338PAPS   D1A 3820   0.986   2.229   6.794  0.0563  0.0129 -0.0761
  338PAPS   D2A 3821   1.336   1.943   6.690 -0.0839 -0.1110 -0.2084
  338PAPS   D3A 3822   1.136   2.194   6.354 -0.3474  0.1114 -0.0442
  338PAPS   D4A 3823   0.864   2.110   6.044  0.2407  0.0063 -0.2413
  338PAPS   C5A 3824   0.710   1.774   5.945 -0.1245 -0.1535  0.2906
  338PAPS   C1B 3825   1.884   2.257   6.841 -0.2148  0.0889 -0.2434
  338PAPS   C2B 3826   1.926   2.042   6.536 -0.0543 -0.1059 -0.2971
  338PAPS   C3B 3827   2.094   1.862   6.198 -0.0919 -0.0856 -0.1215
  338PAPS   C4B 3828   2.454   1.973   6.019 -0.2934  0.1870  0.3056
  339POPE   NH3 3829   2.035   6.356  14.699 -0.0531  0.2353 -0.1078
  339POPE   PO4 3830   2.241   5.981  14.490 -0.0662 -0.0091  0.2429
  339POPE   GL1 3831   2.461   6.227  14.262 -0.1269 -0.0610  0.0362
  339POPE   GL2 3832   2.709   6.301  14.192  0.1099 -0.2642  0.0192
  339POPE   C1A 3833   2.395   6.632  13.805 -0.1868 -0.3068 -0.1099
  339POPE   D2A 3834   2.423   6.685  13.344 -0.1514  0.0370 -0.0026
  339POPE   C3A 3835   2.736   6.724  12.999  0.1564 -0.3577  0.2268
  339POPE   C4A 3836   3.001   6.475  12.745  0.2476  0.0750 -0.0373
  339POPE   C1B 3837   2.825   6.418  13.810  0.1318 -0.1493 -0.0739
  339POPE   C2B 3838   3.009   6.633  13.400 -0.0599 -0.0149  0.2790
  339POPE   C3B 3839   3.325   6.686  13.067 -0.0652  0.0590 -0.1669
  339POPE   C4B 3840   3.540   6.476  12.943 -0.0348  0.0912  0.0277
  340POPE   NH3 3841   6.233   3.388  14.020 -0.0578  0.0520 -0.3272
  340POPE   PO4 3842   6.553   3.079  14.078  0.0171 -0.2293  0.2923
  340POPE   GL1 3843   6.648   3.351  13.677  0.1183 -0.0340  0.2858
  340POPE   GL2 3844   6.273   3.327  13.498  0.0466 -0.0665  0.3491
  340POPE   C1A 3845   6.915   3.512  13.282  0.0644 -0.0282  0.3346
  340POPE   D2A 3846   7.095   3.769  12.832  0.0144 -0.1496 -0.2034
  340POPE   C3A 3847   7.263   3.699  12.369  0.0300 -0.1898  0.0934
  340POPE   C4A 3848   7.505   3.777  12.019 -0.0682  0.1309  0.3455
  340POPE   C1B 3849   6.422   3.240  13.095 -0.0544  0.2687  0.1942
  340POPE   C2B 3850   6.661   3.433  12.834  0.2340 -0.6712 -0.1491
  340POPE   C3B 3851   6.797   3.529  12.457 -0.3932 -0.2028  0.0826
  340POPE   C4B 3852   6.821   3.752  12.074  0.0988 -0.0442 -0.0704
  341POPE   NH3 3853   6.947   4.513  10.691 -0.0877 -0.1325 -0.1913
  341POPE   PO4 3854   6.546   4.581  10.684  0.0178  0.1790  0.0814
  341POPE   GL1 3855   6.435   4.768  11.026 -0.2386 -0.0640 -0.0537
  341POPE   GL2 3856   6.139   4.559  11.057 -0.2120 -0.4345  0.1614
  341POPE   C1A 3857   6.508   4.933  11.392  0.2740  0.1884  0.0234
  341POPE   D2A 3858   6.394   5.007  11.725 -0.1112 -0.2698  0.1958
  341POPE   C3A 3859   5.938   5.041  11.942  0.1779 -0.3414  0.0986
  341POPE   C4A 3860   5.558   5.061  11.990  0.1452  0.0257  0.2185
  341POPE   C1B 3861   5.647   4.745  11.257  0.0150  0.5310  0.0618
  341POPE   C2B 3862   5.577   4.622  11.755  0.1221 -0.0750 -0.0529
  341POPE   C3B 3863   5.176   4.706  11.849 -0.1458  0.1114 -0.3269
  341POPE   C4B 3864   4.815   4.781  11.927  0.1518 -0.1806  0.3494
  342POPE   NH3 3865   2.848   0.715   9.359 -0.0694  0.0160  0.3117
  342POPE   PO4 3866   2.723   1.086   9.578  0.1509 -0.0416 -0.1639
  342POPE   GL1 3867   3.032   1.364   9.803  0.1498 -0.3485  0.4076
  342POPE   GL2 3868   3.154   1.287  10.094  0.1277  0.0452 -0.1587
  342POPE   C1A 3869   3.216   1.776   9.621 -0.1305  0.1280  0.0659
  342POPE   D2A 3870   3.477   2.102   9.893  0.0084 -0.0492  0.2987
  342POPE   C3A 3871   3.913   1.840   9.821  0.1075  0.2801 -0.1230
  342POPE   C4A 3872   4.203   1.927   9.510  0.0909 -0.1356 -0.0700
  342POPE   C1B 3873   3.445   1.447  10.480 -0.2610 -0.1138 -0.0403
  342POPE   C2B 3874   3.781   1.544  10.728 -0.0001 -0.4890  0.0711
  342POPE   C3B 3875   3.899   1.604  11.148 -0.2949 -0.3632 -0.1683
  342POPE   C4B 3876   3.945   1.481  11.463  0.1098  0.5121  0.1465
  343PUPE   NH3 3877   7.271   0.358  14.130 -0.0666  0.0329 -0.1076
  343PUPE   PO4 3878   7.130   0.836  14.298 -0.2721 -0.0485  0.0230
  343PUPE   GL1 3879   7.388   0.796  13.921 -0.4120  0.0463  0.0226
  343PUPE   GL2 3880   7.574   1.213  13.852 -0.0103 -0.0372 -0.1000
  343PUPE   D1A 3881   7.578   0.702  13.616 -0.0371 -0.0619 -0.0120
  343PUPE   D2A 3882   7.574   0.284  13.682  0.1186 -0.2510  0.2989
  343PUPE   D3A 3883   7.432   0.332  13.191  0.0164 -0.0858 -0.1073
  343PUPE   D4A 3884   7.920   0.408  13.295  0.1193  0.1458  0.1122
  343PUPE   D5A 3885   8.110   0.247  13.023  0.0321 -0.2991 -0.0425
  343PUPE   C1B 3886   7.902   1.060  13.577 -0.3305 -0.1187 -0.0718
  343PUPE   C2B 3887   7.845   0.883  13.254  0.0848 -0.2298 -0.0591
  343PUPE   C3B 3888   7.765   0.675  12.901 -0.0770 -0.0414 -0.0758
  343PUPE   C4B 3889   7.739   0.326  12.697 -0.1996 -0.0429  0.3901
  344PUPE   NH3 3890   7.084   5.013  14.834 -0.3188 -0.0426  0.2981
  344PUPE   PO4 3891   6.884   4.589  14.785  0.0835  0.0102  0.0275
  344PUPE   GL1 3892   6.779   4.741  14.384 -0.1249 -0.0215 -0.0102
  344PUPE   GL2 3893   6.974   4.567  14.224  0.0756 -0.0932 -0.1696
  344PUPE   D1A 3894   6.551   4.694  13.966  0.1766 -0.2120  0.0474
  344PUPE   D2A 3895   6.270   4.349  13.787  0.0227  0.2138 -0.1379
  344PUPE   D3A 3896   6.402   4.328  13.365 -0.0707  0.0635  0.1583
  344PUPE   D4A 3897   6.743   4.279  13.683 -0.0324  0.1497  0.1881
  344PUPE   D5A 3898   6.962   4.563  13.613 -0.2597  0.0649  0.1255
  344PUPE   C1B 3899   7.041   4.149  14.078 -0.2389  0.1785  0.1518
  344PUPE   C2B 3900   7.066   3.875  13.659 -0.0346  0.2586 -0.4609
  344PUPE   C3B 3901   7.347   3.729  13.276  0.1928 -0.2100 -0.3257
  344PUPE   C4B 3902   7.602   3.991  12.974  0.1275  0.5003  0.5201
  345PUPE   NH3 3903   6.596   6.957  14.499  0.1972 -0.1864  0.1547
  345PUPE   PO4 3904   6.862   6.636  14.749 -0.1343  0.0207  0.3268
  345PUPE   GL1 3905   7.042   6.552  14.305  0.1076 -0.1107  0.0953
  345PUPE   GL2 3906   7.263   6.273  14.332  0.2564  0.5275  0.0020
  345PUPE   D1A 3907   7.219   6.619  13.874 -0.0934  0.0455  0.2406
  345PUPE   D2A 3908   6.900   6.422  13.749  0.2343 -0.1500 -0.1417
  345PUPE   D3A 3909   6.798   6.056  13.609  0.1695 -0.1033  0.0115
  345PUPE   D4A 3910   6.816   6.016  14.082  0.0110  0.0769 -0.0518
  345PUPE   D5A 3911   7.248   6.036  13.924 -0.1825  0.0695 -0.0735
  345PUPE   C1B 3912   7.627   6.361  14.110  0.0320  0.3812 -0.1751
  345PUPE   C2B 3913   7.708   6.446  13.721 -0.0446 -0.0362  0.0144
  345PUPE   C3B 3914   7.658   6.622  13.334 -0.1327 -0.1070 -0.1721
  345PUPE   C4B 3915   7.451   6.945  13.192  0.0355  0.3546 -0.2828
  346PUPE   NH3 3916   3.809   2.652  13.497 -0.3150  0.1283 -0.2409
  346PUPE   PO4 3917   3.688   2.221  13.396 -0.0958 -0.0535 -0.1010
  346PUPE   GL1 3918   3.372   2.520  13.250  0.0275 -0.2480 -0.1276
  346PUPE   GL2 3919   3.360   2.548  13.002  0.0584 -0.1129 -0.0807
  346PUPE   D1A 3920   2.844   2.608  13.080 -0.0979  0.1228  0.0992
  346PUPE   D2A 3921   2.791   2.661  12.680  0.0875 -0.1320  0.3370
  346PUPE   D3A 3922   3.069   2.848  12.230 -0.0868 -0.2033 -0.0545
  346PUPE   D4A 3923   2.900   3.066  11.888 -0.0324 -0.3194  0.1762
  346PUPE   D5A 3924   2.581   3.447  11.895 -0.0161 -0.1867  0.0092
  346PUPE   C1B 3925   3.334   2.570  12.583 -0.0395  0.1033 -0.2406
  346PUPE   C2B 3926   3.472   2.494  12.145 -0.0232 -0.1428  0.0175
  346PUPE   C3B 3927   3.274   2.487  11.933 -0.2598 -0.0262 -0.1670
  346PUPE   C4B 3928   2.921   2.575  11.819  0.1350 -0.3972 -0.1091
  347PUPE   NH3 3929   5.653   5.351  14.081  0.3165  0.0397 -0.0233
  347PUPE   PO4 3930   5.825   5.565  14.456  0.0504  0.1788 -0.0534
  347PUPE   GL1 3931   6.164   5.506  14.268  0.3528 -0.4181  0.1624
  347PUPE   GL2 3932   6.255   5.828  14.000  0.0612  0.0981 -0.0798
  347PUPE   D1A 3933   6.377   5.122  14.155  0.0874  0.0767  0.0920
  347PUPE   D2A 3934   6.242   5.398  13.813 -0.0934  0.1038 -0.2668
  347PUPE   D3A 3935   6.302   5.271  13.307 -0.0224  0.0234 -0.0684
  347PUPE   D4A 3936   6.708   5.212  13.175  0.0500 -0.0844 -0.0577
  347PUPE   D5A 3937   6.645   4.860  13.430  0.0268  0.1325  0.1095
  347PUPE   C1B 3938   6.320   5.845  13.544 -0.0575 -0.1432  0.0014
  347PUPE   C2B 3939   6.450   5.729  13.090 -0.3241 -0.1517  0.0219
  347PUPE   C3B 3940   6.572   5.471  12.759 -0.0447 -0.0718  0.0744
  347PUPE   C4B 3941   6.799   5.493  12.494  0.2066 -0.0969  0.1361
  348PUPE   NH3 3942   0.080   3.282  14.519 -0.1016 -0.1799 -0.2877
  348PUPE   PO4 3943   0.389   3.061  14.567  0.0262 -0.1080  0.3864
  348PUPE   GL1 3944   0.551   3.112  14.134 -0.1247  0.1306 -0.1167
  348PUPE   GL2 3945   0.732   3.424  13.986  0.0441  0.0969 -0.2152
  348PUPE   D1A 3946   0.955   3.018  13.812  0.0413  0.1063 -0.2475
  348PUPE   D2A 3947   0.944   2.947  13.303  0.1840  0.1257 -0.2870
  348PUPE   D3A 3948   0.557   2.906  13.299 -0.2692  0.0673  0.0034
  348PUPE   D4A 3949   0.440   2.937  13.639  0.0529  0.2821  0.0022
  348PUPE   D5A 3950   0.587   2.637  13.879  0.1407 -0.2278 -0.1966
  348PUPE   C1B 3951   0.741   3.358  13.562  0.0777 -0.2788  0.2837
  348PUPE   C2B 3952   0.734   3.471  13.170  0.2132 -0.0236  0.3081
  348PUPE   C3B 3953   0.744   3.497  12.740 -0.0456  0.2648  0.1218
  348PUPE   C4B 3954   0.594   3.481  12.328  0.3462 -0.0014  0.1736
  349PUPE   NH3 3955   3.496   5.764  14.504  0.0399 -0.1408  0.0153
  349PUPE   PO4 3956   4.025   5.941  14.466  0.1396 -0.0720  0.1384
  349PUPE   GL1 3957   3.740   5.797  14.105  0.1845  0.2235 -0.1675
  349PUPE   GL2 3958   3.577   5.418  14.085 -0.1802 -0.1503  0.0646
  349PUPE   D1A 3959   3.887   5.954  13.695  0.0631  0.0537 -0.0682
  349PUPE   D2A 3960   3.710   6.333  13.789  0.2494  0.0685 -0.1479
  349PUPE   D3A 3961   3.321   6.520  13.852  0.0973  0.3210  0.0504
  349PUPE   D4A 3962   3.377   6.883  13.659 -0.2692 -0.1828 -0.2071
  349PUPE   D5A 3963   3.644   6.722  13.474 -0.3410  0.3588  0.1515
  349PUPE   C1B 3964   3.608   5.482  13.767  0.0364 -0.0426  0.1582
  349PUPE   C2B 3965   3.618   5.565  13.341 -0.3284  0.0152 -0.1367
  349PUPE   C3B 3966   3.587   5.689  12.832 -0.4669 -0.2726  0.1493
  349PUPE   C4B 3967   3.689   5.850  12.423 -0.0914 -0.2251 -0.1514
  350PUPE   NH3 3968   2.474   5.201  14.338 -0.1112 -0.0372  0.0233
  350PUPE   PO4 3969   2.070   5.082  14.500 -0.0578 -0.1927  0.0386
  350PUPE   GL1 3970   1.681   5.131  14.222  0.1107 -0.0817  0.1274
  350PUPE   GL2 3971   1.777   5.410  14.089  0.1036  0.1031 -0.0982
  350PUPE   D1A 3972   1.209   5.260  14.311 -0.4033  0.0283 -0.1559
  350PUPE   D2A 3973   0.931   5.266  13.907  0.1105  0.2177 -0.2540
  350PUPE   D3A 3974   1.056   5.283  13.553  0.1400 -0.3291 -0.0520
  350PUPE   D4A 3975   0.963   5.345  13.138 -0.0294 -0.2618 -0.2316
  350PUPE   D5A 3976   0.557   5.401  12.936  0.0034  0.0071 -0.1766
  350PUPE   C1B 3977   1.493   5.297  13.791  0.3584  0.1998 -0.1728
  350PUPE   C2B 3978   1.514   5.310  13.369 -0.5766  0.1442  0.1506
  350PUPE   C3B 3979   1.738   5.385  12.922 -0.1789  0.1669 -0.3994
  350PUPE   C4B 3980   1.694   5.706  12.539  0.0852  0.0028 -0.0753
  351PUPE   NH3 3981   1.213   7.974  14.587  0.1704  0.0859 -0.0994
  351PUPE   PO4 3982   1.241   7.476  14.798 -0.0433  0.2320 -0.2429
  351PUPE   GL1 3983   1.165   7.322  14.448  0.2218  0.1720 -0.0613
  351PUPE   GL2 3984   1.243   7.517  14.322  0.1345 -0.0719  0.0541
  351PUPE   D1A 3985   0.953   7.036  14.318  0.4091 -0.0691 -0.0897
  351PUPE   D2A 3986   1.149   6.600  14.477 -0.0852 -0.0574  0.0613
  351PUPE   D3A 3987   0.875   6.485  14.118  0.2539  0.0941 -0.2930
  351PUPE   D4A 3988   0.442   6.359  14.270 -0.1028  0.2281 -0.0802
  351PUPE   D5A 3989   0.738   6.177  14.583  0.1703 -0.1117 -0.1587
  351PUPE   C1B 3990   1.197   7.324  13.857 -0.0118  0.2333 -0.2779
  351PUPE   C2B 3991   1.224   7.187  13.398  0.0386  0.2580 -0.1565
  351PUPE   C3B 3992   0.913   6.984  13.135  0.0518  0.0838  0.3312
  351PUPE   C4B 3993   0.504   6.897  13.007  0.0919 -0.0203 -0.3094
  352PUPE   NH3 3994   5.176   3.222  13.750  0.0530 -0.3096 -0.1686
  352PUPE   PO4 3995   4.908   3.599  13.729 -0.1647  0.0678 -0.0652
  352PUPE   GL1 3996   4.843   3.488  13.326  0.2878  0.2967  0.2832
  352PUPE   GL2 3997   4.514   3.406  13.141  0.2199  0.3374  0.1451
  352PUPE   D1A 3998   4.872   3.160  12.964  0.2102 -0.0909 -0.1096
  352PUPE   D2A 3999   4.579   2.936  13.056 -0.4240 -0.3405  0.0820
  352PUPE   D3A 4000   4.671   2.691  12.826  0.2094 -0.1418 -0.1459
  352PUPE   D4A 4001   4.643   2.956  12.486 -0.4830  0.3484 -0.3999
  352PUPE   D5A 4002   5.018   3.094  12.394  0.0799 -0.3004  0.1009
  352PUPE   C1B 4003   4.717   3.547  12.715  0.1576 -0.2079 -0.1472
  352PUPE   C2B 4004   4.699   3.828  12.379  0.1688  0.3396 -0.1669
  352PUPE   C3B 4005   4.629   3.789  11.868 -0.0320  0.1533 -0.0216
  352PUPE   C4B 4006   4.342   3.507  11.700  0.0208  0.2659  0.0236
  353PUPE   NH3 4007   2.590   4.301  14.281  0.0541  0.0826 -0.3097
  353PUPE   PO4 4008   2.548   4.674  14.561 -0.0781  0.1487 -0.0649
  353PUPE   GL1 4009   2.279   4.684  14.204  0.0444  0.1388  0.0804
  353PUPE   GL2 4010   2.087   4.940  14.028  0.1945 -0.0153  0.3429
  353PUPE   D1A 4011   2.159   4.489  13.831  0.0761 -0.1233  0.1718
  353PUPE   D2A 4012   2.619   4.275  13.762  0.1365 -0.0813  0.2972
  353PUPE   D3A 4013   2.967   4.025  13.464 -0.2856 -0.0223  0.0832
  353PUPE   D4A 4014   2.690   3.856  13.234  0.3689 -0.1387 -0.0113
  353PUPE   D5A 4015   2.852   4.067  12.880  0.1132 -0.1301  0.1876
  353PUPE   C1B 4016   2.052   5.221  13.632 -0.1551  0.0705  0.0439
  353PUPE   C2B 4017   1.997   5.529  13.490  0.0178 -0.1015  0.2768
  353PUPE   C3B 4018   1.990   5.765  13.045 -0.1006 -0.1969 -0.1278
  353PUPE   C4B 4019   2.285   5.914  12.652 -0.0401  0.1750  0.1313
  354PUPE   NH3 4020   1.840   1.006  14.880  0.0344  0.2564  0.0016
  354PUPE   PO4 4021   1.769   1.279  14.521 -0.0734  0.1004  0.2056
  354PUPE   GL1 4022   1.363   1.232  14.287  0.1673  0.0094 -0.1558
  354PUPE   GL2 4023   1.480   1.304  13.951  0.0073  0.0792 -0.5718
  354PUPE   D1A 4024   1.096   0.752  14.370  0.0059  0.1027  0.3164
  354PUPE   D2A 4025   0.834   0.754  14.070 -0.2098  0.1144 -0.0192
  354PUPE   D3A 4026   0.444   0.529  13.842  0.0628 -0.1034 -0.1408
  354PUPE   D4A 4027   0.712   0.734  13.599  0.1432 -0.1468  0.1977
  354PUPE   D5A 4028   0.696   0.637  13.188 -0.0634  0.1339  0.0953
  354PUPE   C1B 4029   1.621   1.083  13.555  0.4029 -0.2409 -0.0438
  354PUPE   C2B 4030   1.972   1.072  13.296  0.0233 -0.0708 -0.0417
  354PUPE   C3B 4031   2.034   1.400  12.978 -0.1715 -0.0784  0.0906
  354PUPE   C4B 4032   1.820   1.538  12.574 -0.1142  0.0173  0.3186
  355PUPE   NH3 4033   0.653   6.694  10.856  0.0933 -0.0024 -0.2089
  355PUPE   PO4 4034   0.758   6.345  10.636 -0.2750  0.1042 -0.1249
  355PUPE   GL1 4035   0.724   6.233  11.065  0.1600  0.1104 -0.3187
  355PUPE   GL2 4036   0.462   6.189  11.105 -0.2615 -0.2906 -0.3199
  355PUPE   D1A 4037   0.866   6.243  11.469 -0.0312  0.0597  0.1247
  355PUPE   D2A 4038   1.060   6.117  11.850  0.2782 -0.1356 -0.4969
  355PUPE   D3A 4039   1.056   5.745  11.765  0.2343 -0.0245 -0.1246
  355PUPE   D4A 4040   1.350   5.657  12.063  0.1202  0.3946  0.0996
  355PUPE   D5A 4041   1.172   5.965  12.357  0.0016  0.0969 -0.1232
  355PUPE   C1B 4042   0.346   6.212  11.496  0.4179  0.2806  0.2504
  355PUPE   C2B 4043   0.521   6.206  11.803  0.1110 -0.4942 -0.0075
  355PUPE   C3B 4044   0.613   5.909  12.093  0.1199 -0.0650  0.3939
  355PUPE   C4B 4045   0.600   5.769  12.536  0.1258 -0.0047 -0.0974
  356PUPE   NH3 4046   2.632   1.121  10.067  0.2269  0.0845  0.4090
  356PUPE   PO4 4047   2.225   0.962  10.243  0.2797  0.1235 -0.2683
  356PUPE   GL1 4048   2.217   1.243  10.606  0.1394 -0.2005  0.0909
  356PUPE   GL2 4049   2.223   1.367  10.935  0.0141  0.3801  0.0136
  356PUPE   D1A 4050   1.877   1.635  10.667 -0.1580  0.0852  0.0489
  356PUPE   D2A 4051   1.648   2.091  10.549  0.0242 -0.3427 -0.1167
  356PUPE   D3A 4052   1.451   1.769  10.861  0.0800 -0.2802 -0.1751
  356PUPE   D4A 4053   1.555   2.215  11.019  0.1766  0.1752 -0.3068
  356PUPE   D5A 4054   1.791   2.073  11.515  0.0365 -0.0999 -0.0048
  356PUPE   C1B 4055   2.202   1.114  11.286  0.1089 -0.1590 -0.0539
  356PUPE   C2B 4056   2.126   0.760  11.667  0.1419  0.2204 -0.1133
  356PUPE   C3B 4057   2.519   0.631  11.950  0.0237 -0.1658  0.1327
  356PUPE   C4B 4058   2.771   0.361  12.211 -0.4800  0.0974  0.0368
  357PUPE   NH3 4059   6.670   6.085  10.138 -0.1568  0.2014  0.1138
  357PUPE   PO4 4060   6.319   6.129  10.284 -0.0125  0.2517  0.3581
  357PUPE   GL1 4061   6.122   6.047  10.675  0.1081 -0.0420  0.0070
  357PUPE   GL2 4062   6.127   6.311  10.755 -0.3282 -0.1072  0.2006
  357PUPE   D1A 4063   5.790   6.031  11.036  0.0198  0.1844  0.1969
  357PUPE   D2A 4064   5.650   5.774  10.681  0.0718  0.0347  0.1381
  357PUPE   D3A 4065   5.661   5.505  10.861 -0.0145 -0.1088  0.2223
  357PUPE   D4A 4066   5.398   5.505  11.233 -0.3954  0.3114 -0.2053
  357PUPE   D5A 4067   5.441   5.825  11.383  0.0168  0.1301  0.1794
  357PUPE   C1B 4068   6.103   6.375  11.177  0.1431 -0.1197  0.0772
  357PUPE   C2B 4069   6.048   6.497  11.648 -0.0940 -0.0317 -0.1479
  357PUPE   C3B 4070   6.332   6.661  11.919  0.1623 -0.0526  0.1782
  357PUPE   C4B 4071   6.769   6.803  11.994  0.0742  0.1637  0.1499
  358PUPE   NH3 4072   2.814   3.996   9.659  0.2607 -0.1337 -0.0863
  358PUPE   PO4 4073   2.991   3.982   9.960 -0.1501  0.0254  0.0708
  358PUPE   GL1 4074   2.932   3.742  10.215  0.1164 -0.2163 -0.1693
  358PUPE   GL2 4075   3.311   3.734  10.246 -0.1419 -0.2415  0.0262
  358PUPE   D1A 4076   2.816   3.662  10.632 -0.0517 -0.0802 -0.2680
  358PUPE   D2A 4077   2.590   3.873  11.034 -0.2069 -0.0814 -0.1842
  358PUPE   D3A 4078   2.531   3.542  11.348  0.1958  0.0194 -0.2758
  358PUPE   D4A 4079   2.190   3.532  11.154 -0.2007  0.1583  0.3098
  358PUPE   D5A 4080   1.858   3.649  11.327  0.3754  0.2866 -0.1019
  358PUPE   C1B 4081   3.339   3.287  10.265 -0.1963  0.0819  0.0787
  358PUPE   C2B 4082   3.702   3.042  10.358  0.0926  0.1676  0.3210
  358PUPE   C3B 4083   3.976   2.898  10.112  0.0032 -0.0360  0.0054
  358PUPE   C4B 4084   4.151   2.670   9.654 -0.1813  0.2037  0.2379
  359PUPE   NH3 4085   1.253   6.419  10.973 -0.2400 -0.0883 -0.2660
  359PUPE   PO4 4086   1.196   6.074  11.044 -0.1095 -0.2585  0.0727
  359PUPE   GL1 4087   1.356   6.180  11.428  0.1154  0.0440  0.0042
  359PUPE   GL2 4088   1.706   6.068  11.263 -0.1029  0.2116 -0.0365
  359PUPE   D1A 4089   1.543   6.008  11.825 -0.0023 -0.3999  0.0904
  359PUPE   D2A 4090   1.601   6.271  12.247 -0.0967 -0.0252 -0.0777
  359PUPE   D3A 4091   1.275   6.519  12.459 -0.1437 -0.3066 -0.1105
  359PUPE   D4A 4092   0.823   6.323  12.348  0.1378  0.1440 -0.0999
  359PUPE   D5A 4093   0.505   6.239  12.653  0.1209  0.2280 -0.3698
  359PUPE   C1B 4094   1.977   5.936  11.597  0.1316  0.0906  0.3657
  359PUPE   C2B 4095   2.370   5.720  11.792  0.1755  0.2194  0.0990
  359PUPE   C3B 4096   2.662   5.487  11.858  0.2094 -0.0415  0.1746
  359PUPE   C4B 4097   2.865   5.116  11.824 -0.1287 -0.0367  0.1211
  360PUPE   NH3 4098   7.613   6.172  10.919 -0.0184  0.0996 -0.1770
  360PUPE   PO4 4099   7.775   5.682  10.834  0.0454  0.1446 -0.2367
  360PUPE   GL1 4100   7.900   5.722  11.194  0.2080 -0.0455  0.1581
  360PUPE   GL2 4101   8.022   5.581  11.450 -0.0111 -0.2712 -0.5573
  360PUPE   D1A 4102   7.499   5.557  11.353  0.0402 -0.1132 -0.0218
  360PUPE   D2A 4103   7.362   5.634  11.818 -0.1904  0.0165 -0.1728
  360PUPE   D3A 4104   7.178   5.481  12.166  0.2949  0.1490  0.4063
  360PUPE   D4A 4105   7.258   5.114  12.214  0.2729  0.0334 -0.2848
  360PUPE   D5A 4106   7.284   5.113  11.746 -0.1170  0.3332  0.0568
  360PUPE   C1B 4107   7.877   5.807  11.741  0.1306  0.0879  0.0205
  360PUPE   C2B 4108   7.776   5.773  12.113 -0.0991 -0.0615  0.1427
  360PUPE   C3B 4109   7.728   5.925  12.555  0.0626  0.0173 -0.0141
  360PUPE   C4B 4110   7.916   5.789  12.941  0.4773  0.1272 -0.3919
  361PUPE   NH3 4111   1.201   0.251  10.646 -0.0658 -0.1595 -0.0781
  361PUPE   PO4 4112   1.501   0.020  10.736 -0.0762 -0.2323 -0.5017
  361PUPE   GL1 4113   1.882   0.015  10.981  0.5017  0.0715  0.4190
  361PUPE   GL2 4114   1.733  -0.089  11.188 -0.0178 -0.1674 -0.1453
  361PUPE   D1A 4115   2.257   0.189  10.914  0.0813  0.2112 -0.5334
  361PUPE   D2A 4116   2.607  -0.117  10.978 -0.3495 -0.3969  0.0059
  361PUPE   D3A 4117   2.740   0.025  11.283  0.1624 -0.1610  0.3396
  361PUPE   D4A 4118   3.166  -0.104  11.255  0.0448  0.0767 -0.1258
  361PUPE   D5A 4119   3.282  -0.293  10.812  0.1354 -0.3027 -0.2615
  361PUPE   C1B 4120   1.920   0.094  11.556 -0.0086  0.1649  0.0517
  361PUPE   C2B 4121   2.089   0.350  11.916  0.0439  0.1540  0.0700
  361PUPE   C3B 4122   2.244   0.403  12.348  0.2199  0.1233 -0.0776
  361PUPE   C4B 4123   2.481   0.792  12.472 -0.0768 -0.1639  0.0088
  362PUPE   NH3 4124   6.497   3.080   7.758 -0.2334  0.2281 -0.1614
  362PUPE   PO4 4125   6.748   2.904   7.516  0.0436  0.1845  0.0468
  362PUPE   GL1 4126   6.617   2.996   7.087 -0.0311  0.0838  0.0109
  362PUPE   GL2 4127   6.217   2.849   7.053 -0.2163  0.0681  0.0514
  362PUPE   D1A 4128   6.596   2.892   6.640 -0.2007  0.1667 -0.2387
  362PUPE   D2A 4129   6.565   3.097   6.208  0.1796 -0.0255  0.0717
  362PUPE   D3A 4130   6.742   3.482   6.100 -0.2149  0.2095  0.1959
  362PUPE   D4A 4131   6.885   3.901   5.994  0.1194  0.0161 -0.3002
  362PUPE   D5A 4132   6.691   3.939   6.401 -0.0437  0.0154  0.3159
  362PUPE   C1B 4133   5.909   2.705   7.076  0.1085  0.0539 -0.1950
  362PUPE   C2B 4134   5.445   2.541   7.123 -0.0177 -0.1773 -0.0706
  362PUPE   C3B 4135   5.064   2.482   7.246  0.1143 -0.0598 -0.0852
  362PUPE   C4B 4136   4.669   2.597   7.337  0.1156  0.2269 -0.1528
  363PUPE   NH3 4137   4.391   6.864   9.948  0.1248 -0.0257 -0.0298
  363PUPE   PO4 4138   4.790   7.086   9.965  0.0388 -0.3144  0.2795
  363PUPE   GL1 4139   4.520   7.030  10.478  0.2050 -0.0795 -0.0050
  363PUPE   GL2 4140   4.202   7.178  10.624 -0.0611  0.1783 -0.0545
  363PUPE   D1A 4141   4.401   6.849  10.915  0.1713  0.0004 -0.1133
  363PUPE   D2A 4142   4.125   7.028  11.187 -0.2979 -0.0609  0.1060
  363PUPE   D3A 4143   4.431   6.928  11.568 -0.0661  0.3079  0.0666
  363PUPE   D4A 4144   4.274   7.133  11.880 -0.1368 -0.2493  0.1132
  363PUPE   D5A 4145   4.535   7.124  12.115  0.2995 -0.0449 -0.0291
  363PUPE   C1B 4146   4.245   7.469  11.000 -0.1975  0.0181 -0.2290
  363PUPE   C2B 4147   4.048   7.423  11.421 -0.2709 -0.0812  0.1266
  363PUPE   C3B 4148   3.803   7.513  11.867 -0.1564 -0.0139  0.1199
  363PUPE   C4B 4149   3.488   7.736  11.966  0.0030 -0.1997 -0.2785
  364PUPE   NH3 4150   4.952  -0.216   9.655  0.2295  0.0774  0.0656
  364PUPE   PO4 4151   4.985   0.189   9.418  0.2797  0.0089  0.2162
  364PUPE   GL1 4152   4.908   0.306   9.864  0.0926  0.0854  0.2494
  364PUPE   GL2 4153   4.940   0.156  10.051 -0.1887  0.2454 -0.3615
  364PUPE   D1A 4154   5.034   0.685  10.071 -0.0491 -0.0482 -0.0194
  364PUPE   D2A 4155   5.011   1.005   9.806 -0.1079 -0.1367  0.1286
  364PUPE   D3A 4156   4.623   1.144   9.682  0.2956 -0.2184  0.0871
  364PUPE   D4A 4157   4.668   0.744   9.506  0.0973  0.0191 -0.3513
  364PUPE   D5A 4158   4.583   1.133   9.140  0.2007 -0.1801  0.0187
  364PUPE   C1B 4159   4.624  -0.004  10.280 -0.1186  0.1296 -0.0734
  364PUPE   C2B 4160   4.517  -0.009  10.645  0.0699 -0.2538 -0.2234
  364PUPE   C3B 4161   4.507   0.241  11.091 -0.0950  0.0302 -0.2756
  364PUPE   C4B 4162   4.476   0.333  11.522 -0.3248  0.3113 -0.1833
  365PUPE   NH3 4163   3.667   6.369  10.077 -0.2432 -0.1568 -0.2357
  365PUPE   PO4 4164   3.825   6.695   9.942 -0.0456 -0.0482  0.0493
  365PUPE   GL1 4165   3.908   6.825  10.303  0.1447 -0.0633  0.0044
  365PUPE   GL2 4166   3.706   6.999  10.529 -0.0640 -0.1836 -0.2708
  365PUPE   D1A 4167   4.100   6.609  10.644  0.0414  0.1002  0.2708
  365PUPE   D2A 4168   4.395   6.513  10.307 -0.2245 -0.2147  0.0066
  365PUPE   D3A 4169   4.095   6.197  10.319 -0.0318 -0.0503  0.0623
  365PUPE   D4A 4170   4.203   5.879  10.532  0.2114  0.1356  0.1009
  365PUPE   D5A 4171   3.945   6.112  10.898  0.1741  0.0218  0.1942
  365PUPE   C1B 4172   3.745   7.172  10.913  0.0249 -0.0951 -0.1737
  365PUPE   C2B 4173   3.601   7.125  11.273  0.3012 -0.1620  0.2524
  365PUPE   C3B 4174   3.320   7.278  11.695 -0.1029  0.0526 -0.2420
  365PUPE   C4B 4175   3.011   7.035  11.815 -0.1432 -0.0705  0.0347
  366PUPE   NH3 4176   3.966   0.013   7.576 -0.0764 -0.2277 -0.0667
  366PUPE   PO4 4177   4.066   0.256   7.907 -0.0062 -0.4110 -0.0023
  366PUPE   GL1 4178   3.913   0.651   7.849 -0.0709  0.3851  0.0377
  366PUPE   GL2 4179   3.707   0.591   7.504  0.2739 -0.1497  0.0575
  366PUPE   D1A 4180   3.901   1.011   8.143 -0.2102  0.2983 -0.0233
  366PUPE   D2A 4181   3.818   1.098   7.711  0.1655 -0.1628  0.1615
  366PUPE   D3A 4182   4.208   1.434   7.677  0.0080  0.2137  0.0200
  366PUPE   D4A 4183   3.851   1.679   7.444 -0.2637 -0.1507  0.2918
  366PUPE   D5A 4184   3.997   1.920   7.117  0.0144 -0.3505  0.0602
  366PUPE   C1B 4185   3.514   0.748   7.093  0.0480 -0.0946  0.3460
  366PUPE   C2B 4186   3.663   1.023   6.824 -0.1530 -0.2364  0.2094
  366PUPE   C3B 4187   3.963   1.210   6.476 -0.1538  0.0654  0.1059
  366PUPE   C4B 4188   4.266   1.440   6.257 -0.2714  0.1967  0.0366
  367OAPE   NH3 4189   4.171   6.197  14.068 -0.0821 -0.2844  0.0387
  367OAPE   PO4 4190   4.360   6.402  13.865 -0.0580 -0.1994 -0.1661
  367OAPE   GL1 4191   4.618   6.382  13.601 -0.1381 -0.1586  0.2160
  367OAPE   GL2 4192   4.988   6.516  13.556  0.1748  0.2923 -0.0654
  367OAPE   D1A 4193   4.817   6.039  13.279 -0.0355  0.2090 -0.0461
  367OAPE   D2A 4194   4.563   6.283  13.084  0.0453  0.0904  0.2038
  367OAPE   D3A 4195   4.488   6.385  12.679 -0.1378  0.1451  0.1473
  367OAPE   D4A 4196   4.494   6.595  12.340  0.1760  0.0481 -0.0685
  367OAPE   C5A 4197   4.201   6.668  12.118 -0.2467 -0.0310  0.0684
  367OAPE   C1B 4198   5.166   6.463  13.158 -0.1560 -0.0635 -0.3860
  367OAPE   D2B 4199   5.221   6.382  12.742 -0.0485 -0.0433  0.0839
  367OAPE   C3B 4200   4.852   6.108  12.716 -0.1928 -0.2794  0.2070
  367OAPE   C4B 4201   4.594   5.873  12.693  0.0911  0.3864  0.1633
  368OAPE   NH3 4202   1.607   6.303  15.198 -0.0133  0.0307  0.0875
  368OAPE   PO4 4203   1.690   6.019  15.079 -0.0175 -0.0794 -0.2562
  368OAPE   GL1 4204   1.707   5.987  14.626  0.0232  0.3593 -0.0388
  368OAPE   GL2 4205   1.540   5.681  14.504  0.0726  0.1695  0.0440
  368OAPE   D1A 4206   1.833   6.016  14.194  0.2870 -0.0496  0.0961
  368OAPE   D2A 4207   1.777   6.418  14.305 -0.2673  0.0906  0.3060
  368OAPE   D3A 4208   1.705   6.371  13.806 -0.1405 -0.0194 -0.0906
  368OAPE   D4A 4209   1.626   5.908  13.732  0.0609 -0.0111 -0.2196
  368OAPE   C5A 4210   1.608   5.793  13.420  0.0169 -0.0717  0.0588
  368OAPE   C1B 4211   1.372   5.711  14.127 -0.1979  0.0767  0.1174
  368OAPE   D2B 4212   1.143   5.705  13.833 -0.1909  0.0335  0.3164
  368OAPE   C3B 4213   1.156   5.825  13.311 -0.0752  0.2522  0.0028
  368OAPE   C4B 4214   1.292   5.689  12.908 -0.0046 -0.3010 -0.1858
  369OAPE   NH3 4215   4.523   6.873  13.802  0.0313 -0.1660  0.1727
  369OAPE   PO4 4216   4.289   7.128  13.796  0.0619  0.0701 -0.1754
  369OAPE   GL1 4217   4.233   6.760  13.434  0.1391 -0.1212 -0.0904
  369OAPE   GL2 4218   4.364   6.697  13.235  0.3536  0.2034 -0.0241
  369OAPE   D1A 4219   4.135   6.249  13.373 -0.0588 -0.1689 -0.3279
  369OAPE   D2A 4220   3.831   6.024  13.187  0.3088 -0.0106 -0.0400
  369OAPE   D3A 4221   4.089   6.181  12.864 -0.1874  0.1937  0.1495
  369OAPE   D4A 4222   4.005   6.634  12.572 -0.1058  0.0217  0.0009
  369OAPE   C5A 4223   3.585   6.429  12.391 -0.1468 -0.1030 -0.0141
  369OAPE   C1B 4224   4.265   6.918  12.868 -0.0709  0.1349  0.0444
  369OAPE   D2B 4225   4.175   7.138  12.554  0.0175 -0.2030 -0.1421
  369OAPE   C3B 4226   3.899   7.103  12.258  0.0758 -0.0114 -0.2216
  369OAPE   C4B 4227   3.615   6.992  11.967 -0.2979  0.0114 -0.1731
  370OAPE   NH3 4228   2.444   0.439  14.636  0.1344 -0.0515 -0.0951
  370OAPE   PO4 4229   2.681   0.113  14.590 -0.0528 -0.1375  0.0417
  370OAPE   GL1 4230   2.565   0.093  14.226  0.0076 -0.1602 -0.1585
  370OAPE   GL2 4231   2.228   0.350  14.126  0.0429 -0.0217 -0.0512
  370OAPE   D1A 4232   2.501   0.010  13.820 -0.1475  0.1957  0.1469
  370OAPE   D2A 4233   2.582   0.323  13.471 -0.0255 -0.0935 -0.0457
  370OAPE   D3A 4234   3.053   0.315  13.213 -0.1966 -0.0124  0.1203
  370OAPE   D4A 4235   3.002   0.278  12.747 -0.0403 -0.2557  0.1159
  370OAPE   C5A 4236   2.622   0.020  12.556 -0.0749 -0.2179  0.1018
  370OAPE   C1B 4237   2.023   0.514  13.808 -0.1240 -0.3155  0.2381
  370OAPE   D2B 4238   1.677   0.641  13.448  0.2960  0.1360  0.0453
  370OAPE   C3B 4239   1.656   0.461  12.964  0.0267  0.1060  0.0592
  370OAPE   C4B 4240   1.904   0.157  12.753  0.1254 -0.0953  0.1329
  371OAPE   NH3 4241   5.264   5.523   9.743  0.2392  0.1316 -0.3302
  371OAPE   PO4 4242   5.112   5.872   9.847  0.1774 -0.1023 -0.1557
  371OAPE   GL1 4243   4.913   5.740  10.157  0.1574 -0.1495 -0.3385
  371OAPE   GL2 4244   4.930   5.472  10.277 -0.0952  0.2604 -0.2722
  371OAPE   D1A 4245   4.729   5.691  10.652  0.1774  0.0080 -0.0452
  371OAPE   D2A 4246   4.627   6.071  10.414 -0.0730 -0.1016 -0.5603
  371OAPE   D3A 4247   4.423   6.321  10.827 -0.2233  0.2193  0.3996
  371OAPE   D4A 4248   4.835   6.594  10.893  0.1345 -0.0260  0.2297
  371OAPE   C5A 4249   4.861   6.889  11.177 -0.2561  0.0230 -0.2194
  371OAPE   C1B 4250   5.166   5.448  10.613 -0.0220 -0.2987 -0.0453
  371OAPE   D2B 4251   5.170   5.814  10.878 -0.3738  0.1813 -0.1067
  371OAPE   C3B 4252   4.854   6.044  11.005  0.1924 -0.0830  0.0968
  371OAPE   C4B 4253   4.468   5.980  11.266 -0.1439  0.1516 -0.0181
  372OAPE   NH3 4254  -0.301   3.657  10.869  0.1368  0.2220 -0.1415
  372OAPE   PO4 4255  -0.026   3.779  10.630  0.0628 -0.4952  0.2314
  372OAPE   GL1 4256   0.165   3.705  11.106 -0.3781 -0.2040 -0.2189
  372OAPE   GL2 4257   0.510   3.681  11.004 -0.1369  0.2202  0.2132
  372OAPE   D1A 4258   0.236   3.720  11.541 -0.0408 -0.0503  0.1995
  372OAPE   D2A 4259   0.283   3.349  11.394  0.0012  0.1005  0.5023
  372OAPE   D3A 4260   0.508   3.052  11.259 -0.0171 -0.2000 -0.0778
  372OAPE   D4A 4261   0.542   3.044  11.666  0.0939 -0.2774 -0.2496
  372OAPE   C5A 4262   0.468   3.026  12.057 -0.1458  0.0179  0.0695
  372OAPE   C1B 4263   0.662   3.673  11.386 -0.0829 -0.0743  0.1436
  372OAPE   D2B 4264   0.671   3.570  11.788 -0.1319  0.0303  0.0653
  372OAPE   C3B 4265   0.974   3.689  12.126 -0.1233 -0.1774  0.0368
  372OAPE   C4B 4266   1.369   3.450  12.294 -0.1049 -0.1210  0.1622
  373OAPE   NH3 4267   3.539   0.531   8.850  0.1841  0.1368 -0.2097
  373OAPE   PO4 4268   3.193   0.692   8.939  0.0578 -0.0065  0.2233
  373OAPE   GL1 4269   3.205   1.106   8.748 -0.1727  0.0168  0.2697
  373OAPE   GL2 4270   3.118   1.382   8.799 -0.0956  0.0229 -0.0957
  373OAPE   D1A 4271   3.415   1.176   8.321 -0.3048 -0.2445  0.1425
  373OAPE   D2A 4272   3.781   1.353   8.442 -0.2064 -0.0487  0.1382
  373OAPE   D3A 4273   3.786   1.632   8.802  0.2442  0.1653 -0.0249
  373OAPE   D4A 4274   3.853   2.054   8.923 -0.3446 -0.2727  0.0226
  373OAPE   C5A 4275   3.556   2.251   8.981 -0.0166 -0.6219  0.3341
  373OAPE   C1B 4276   3.007   1.763   8.651 -0.1211  0.1133  0.1220
  373OAPE   D2B 4277   3.144   2.123   8.571  0.1089  0.1319 -0.1101
  373OAPE   C3B 4278   3.273   2.237   8.135 -0.0683 -0.3740 -0.0474
  373OAPE   C4B 4279   3.631   2.267   7.859  0.1452 -0.2517 -0.4395
  374OAPE   NH3 4280   5.919   1.169   9.704  0.0049 -0.1510 -0.2847
  374OAPE   PO4 4281   5.936   0.995  10.076 -0.1425 -0.0788 -0.1080
  374OAPE   GL1 4282   5.698   0.969  10.405 -0.1013  0.0336  0.0532
  374OAPE   GL2 4283   5.449   0.812  10.342  0.1371  0.0949  0.0409
  374OAPE   D1A 4284   5.605   0.652  10.766  0.2933 -0.0838 -0.3113
  374OAPE   D2A 4285   5.501   0.607  11.298  0.0510 -0.0732  0.3365
  374OAPE   D3A 4286   5.495   0.194  11.402  0.0977  0.1021  0.0061
  374OAPE   D4A 4287   5.575   0.101  11.003 -0.1958  0.2158  0.2221
  374OAPE   C5A 4288   5.703   0.215  10.653  0.3209  0.1538  0.2863
  374OAPE   C1B 4289   5.114   0.786  10.652  0.4293 -0.2233 -0.0261
  374OAPE   D2B 4290   5.249   0.943  11.043 -0.2346 -0.1581  0.0441
  374OAPE   C3B 4291   5.050   0.833  11.379  0.2434 -0.0780  0.2327
  374OAPE   C4B 4292   4.905   0.565  11.651 -0.4682  0.2484 -0.1449
  375CHOL   ROH 4293   3.543   0.945  13.598  0.1013 -0.2294 -0.0025
  375CHOL    R1 4294   3.455   0.758  13.404  0.1130 -0.1462 -0.0870
  375CHOL    R2 4295   3.322   0.834  13.173  0.3000 -0.0314 -0.1538
  375CHOL    R3 4296   3.520   0.693  13.052  0.2912 -0.1275 -0.0600
  375CHOL    R4 4297   3.298   0.690  12.860  0.2832 -0.2362 -0.0607
  375CHOL    R5 4298   3.405   0.517  12.937  0.2728 -0.1975  0.0567
  375CHOL    C1 4299   3.470   0.474  12.564  0.2651 -0.4457  0.0813
  375CHOL    C2 4300   3.322   0.193  12.393 -0.1786  0.0396  0.2344
  376CHOL   ROH 4301   6.543   3.033  10.808 -0.0282  0.1683 -0.1756
  376CHOL    R1 4302   6.399   3.130  11.031 -0.0739 -0.0013 -0.1297
  376CHOL    R2 4303   6.426   3.388  11.125 -0.0042 -0.1028  0.1454
  376CHOL    R3 4304   6.155   3.392  11.096  0.0085  0.0334  0.0432
  376CHOL    R4 4305   6.206   3.546  11.341  0.0013  0.1517 -0.0319
  376CHOL    R5 4306   6.071   3.376  11.320 -0.0863  0.2162  0.0214
  376CHOL    C1 4307   5.825   3.642  11.439  0.0164  0.4276 -0.2310
  376CHOL    C2 4308   5.734   3.582  11.728 -0.2147  0.0743 -0.2740
  377CHOL   ROH 4309   5.366   0.283  10.224 -0.0269 -0.0244  0.0157
  377CHOL    R1 4310   5.207   0.358  10.446 -0.1040 -0.1190 -0.0064
  377CHOL    R2 4311   5.040   0.181  10.578  0.0181 -0.2320  0.0004
  377CHOL    R3 4312   5.179   0.264  10.796 -0.0603 -0.1003  0.0015
  377CHOL    R4 4313   4.925   0.167  10.903 -0.1210  0.0290 -0.0348
  377CHOL    R5 4314   5.014   0.362  10.939 -0.1000  0.0361 -0.1388
  377CHOL    C1 4315   4.988   0.236  11.298 -0.2758  0.3046 -0.0543
  377CHOL    C2 4316   5.182  -0.054  11.604  0.3847  0.0240  0.3069
  378CHOL   ROH 4317   7.275   6.210  13.398 -0.1817  0.1610  0.0380
  378CHOL    R1 4318   7.081   6.080  13.239 -0.2068  0.1501  0.0765
  378CHOL    R2 4319   6.853   6.207  13.148 -0.1221  0.2050 -0.0715
  378CHOL    R3 4320   6.941   6.120  12.906 -0.0971 -0.0047  0.0120
  378CHOL    R4 4321   6.660   6.191  12.862 -0.0655  0.0259 -0.1005
  378CHOL    R5 4322   6.754   6.000  12.815 -0.1033 -0.0309  0.0667
  378CHOL    C1 4323   6.629   6.100  12.468 -0.0093 -0.2752 -0.0390
  378CHOL    C2 4324   6.430   6.537  12.362 -0.1937 -0.0388 -0.0170
  379CHOL   ROH 4325   0.264   3.515  13.946 -0.1366 -0.0195  0.0459
  379CHOL    R1 4326   0.301   3.550  13.668 -0.0817  0.1502  0.0734
  379CHOL    R2 4327   0.276   3.343  13.487  0.0527  0.2375 -0.0485
  379CHOL    R3 4328   0.100   3.512  13.367  0.0098  0.2286  0.0018
  379CHOL    R4 4329   0.201   3.342  13.149 -0.0772  0.2053 -0.0201
  379CHOL    R5 4330   0.200   3.560  13.154 -0.0711  0.2054 -0.0416
  379CHOL    C1 4331  -0.007   3.500  12.840 -0.1932  0.1782  0.0438
  379CHOL    C2 4332  -0.015   3.353  12.374  0.2067  0.0352 -0.3173
  380CHOL   ROH 4333   2.832   1.802  13.520 -0.0470  0.0197 -0.1229
  380CHOL    R1 4334   2.648   1.756  13.309  0.0380  0.0077 -0.1947
  380CHOL    R2 4335   2.707   1.813  13.045  0.1752 -0.0839 -0.1839
  380CHOL    R3 4336   2.638   1.553  13.008  0.1238 -0.0767 -0.1418
  380CHOL    R4 4337   2.610   1.676  12.743 -0.0892 -0.0583 -0.1134
  380CHOL    R5 4338   2.458   1.562  12.849 -0.0100 -0.0535  0.0080
  380CHOL    C1 4339   2.488   1.352  12.532 -0.2914 -0.0367 -0.0328
  380CHOL    C2 4340   2.743   1.220  12.261 -0.2067  0.0132  0.1402
  381CHOL   ROH 4341   0.842   4.401  13.872 -0.0802  0.0085  0.0555
  381CHOL    R1 4342   0.836   4.494  13.605 -0.0094  0.0391  0.0648
  381CHOL    R2 4343   0.941   4.350  13.394 -0.0496  0.0153  0.0626
  381CHOL    R3 4344   0.693   4.384  13.289 -0.0232  0.1355  0.0367
  381CHOL    R4 4345   0.869   4.365  13.056 -0.0086  0.0301  0.0542
  381CHOL    R5 4346   0.727   4.525  13.099  0.0677  0.1065  0.0304
  381CHOL    C1 4347   0.594   4.407  12.761  0.0401  0.1516  0.0250
  381CHOL    C2 4348   0.245   4.360  12.663  0.2253 -0.0122 -0.2865
  382CHOL   ROH 4349   3.340   3.991   9.563  0.0009  0.1276  0.2389
  382CHOL    R1 4350   3.545   3.800   9.602 -0.0690  0.0020  0.0076
  382CHOL    R2 4351   3.548   3.627   9.818  0.1070  0.0538  0.0459
  382CHOL    R3 4352   3.567   3.437   9.624 -0.2773 -0.0093  0.0620
  382CHOL    R4 4353   3.613   3.293   9.875  0.1859  0.0674  0.0360
  382CHOL    R5 4354   3.743   3.293   9.700 -0.1398  0.0006 -0.2184
  382CHOL    C1 4355   3.669   2.919   9.727 -0.1288  0.0161  0.0454
  382CHOL    C2 4356   3.506   2.612  10.024  0.1842  0.1590  0.0381
  383CHOL   ROH 4357   2.481   2.340  10.681  0.1259 -0.1714  0.0317
  383CHOL    R1 4358   2.679   2.442  10.855  0.1170  0.0182 -0.0670
  383CHOL    R2 4359   2.848   2.279  11.001  0.0472  0.1724  0.1895
  383CHOL    R3 4360   3.042   2.427  10.881  0.1093 -0.0370  0.0248
  383CHOL    R4 4361   3.186   2.249  11.065  0.0193  0.2177  0.3631
  383CHOL    R5 4362   3.202   2.467  11.055  0.0509  0.2097  0.0298
  383CHOL    C1 4363   3.565   2.371  10.989  0.0614  0.0474  0.3093
  383CHOL    C2 4364   3.789   2.204  11.211 -0.1385  0.0724  0.1399
  384CHOL   ROH 4365   0.871   2.165  14.063  0.3613 -0.0395 -0.1130
  384CHOL    R1 4366   0.924   2.285  13.812  0.2149 -0.0674 -0.1581
  384CHOL    R2 4367   0.909   2.145  13.574 -0.0365 -0.0644 -0.1442
  384CHOL    R3 4368   0.740   2.346  13.504 -0.0039  0.0096 -0.0151
  384CHOL    R4 4369   0.889   2.285  13.259 -0.2143 -0.0590 -0.1318
  384CHOL    R5 4370   0.868   2.481  13.352 -0.0575 -0.0472 -0.1139
  384CHOL    C1 4371   0.719   2.555  13.009 -0.2871  0.0136 -0.0032
  384CHOL    C2 4372   0.693   2.573  12.653 -0.2347 -0.1259 -0.1537
  385CHOL   ROH 4373   6.379   6.329  13.964  0.2052  0.0856  0.0910
  385CHOL    R1 4374   6.343   6.368  13.686  0.0576  0.0838  0.1086
  385CHOL    R2 4375   6.389   6.611  13.563  0.0386  0.0713  0.0751
  385CHOL    R3 4376   6.552   6.464  13.404 -0.0797  0.0325 -0.0115
  385CHOL    R4 4377   6.543   6.727  13.276 -0.0445  0.0488  0.0212
  385CHOL    R5 4378   6.500   6.536  13.181 -0.1503  0.0736  0.0187
  385CHOL    C1 4379   6.786   6.657  12.960 -0.2038 -0.0007 -0.0914
  385CHOL    C2 4380   6.716   6.804  12.642  0.3066  0.2458 -0.1611
  386CHOL   ROH 4381   4.893   5.537  11.265 -0.0910 -0.0423  0.0609
  386CHOL    R1 4382   4.950   5.681  11.502  0.0033 -0.0662  0.0530
  386CHOL    R2 4383   4.886   5.948  11.533 -0.0403 -0.0847  0.1281
  386CHOL    R3 4384   4.760   5.858  11.757  0.0983 -0.1484  0.1822
  386CHOL    R4 4385   4.872   6.117  11.834 -0.0754 -0.0501  0.1070
  386CHOL    R5 4386   4.901   5.928  11.937  0.1026 -0.0130  0.1273
  386CHOL    C1 4387   4.745   6.132  12.219  0.0343 -0.0898  0.1454
  386CHOL    C2 4388   5.086   6.274  12.282  0.1324  0.1166 -0.0050
  387CHOL   ROH 4389   5.737   2.543  13.205  0.1172 -0.0436  0.1428
  387CHOL    R1 4390   5.682   2.527  12.927  0.1259 -0.1389  0.1474
  387CHOL    R2 4391   5.755   2.725  12.749  0.0067 -0.1366  0.1061
  387CHOL    R3 4392   5.876   2.519  12.619  0.1289 -0.0939  0.1470
  387CHOL    R4 4393   5.937   2.755  12.457 -0.3621 -0.1409 -0.1313
  387CHOL    R5 4394   5.846   2.570  12.387 -0.2056 -0.3254  0.1298
  387CHOL    C1 4395   6.156   2.579  12.165 -0.4622 -0.1034 -0.2311
  387CHOL    C2 4396   6.503   2.301  12.128 -0.0389 -0.1942  0.2280
  388CHOL   ROH 4397   6.977   1.158  13.884 -0.1648  0.0330 -0.0580
  388CHOL    R1 4398   7.036   1.129  13.608 -0.1789  0.1684 -0.0761
  388CHOL    R2 4399   7.280   1.036  13.518 -0.1898  0.1946 -0.1345
  388CHOL    R3 4400   7.125   0.857  13.384 -0.2103  0.2750 -0.2190
  388CHOL    R4 4401   7.340   0.928  13.195 -0.0531  0.1397 -0.0913
  388CHOL    R5 4402   7.125   0.937  13.158 -0.0245  0.2610 -0.2253
  388CHOL    C1 4403   7.230   0.696  12.882  0.0073  0.1832 -0.1454
  388CHOL    C2 4404   7.338   0.524  12.559 -0.1412 -0.2192  0.1872
  389CHOL   ROH 4405   3.673   1.354  12.113  0.0473 -0.0466 -0.0222
  389CHOL    R1 4406   3.726   1.521  11.891 -0.0969  0.0261 -0.0036
  389CHOL    R2 4407   3.542   1.704  11.795 -0.1800  0.0237  0.1431
  389CHOL    R3 4408   3.747   1.879  11.829 -0.1913  0.0475  0.0877
  389CHOL    R4 4409   3.528   2.042  11.722 -0.1610 -0.0213 -0.0754
  389CHOL    R5 4410   3.730   2.028  11.642 -0.1402 -0.0708 -0.0111
  389CHOL    C1 4411   3.712   2.403  11.712 -0.1605 -0.0252 -0.2547
  389CHOL    C2 4412   3.496   2.541  11.465  0.1979 -0.1532 -0.1268
  390CHOL   ROH 4413   3.651   5.271  10.812 -0.1540  0.0410 -0.0483
  390CHOL    R1 4414   3.684   5.288  11.093 -0.1099 -0.0870 -0.0447
  390CHOL    R2 4415   3.788   5.081  11.243  0.1118 -0.0818 -0.1819
  390CHOL    R3 4416   3.962   5.272  11.327 -0.0425  0.0313 -0.1159
  390CHOL    R4 4417   3.915   5.103  11.563  0.2236 -0.1905 -0.2182
  390CHOL    R5 4418   3.892   5.320  11.552  0.0019 -0.2025 -0.0501
  390CHOL    C1 4419   4.153   5.296  11.830  0.1439 -0.1477 -0.1774
  390CHOL    C2 4420   4.387   5.155  12.124 -0.0307  0.0972 -0.0091
  391CHOL   ROH 4421   0.584   5.133  11.469  0.0323 -0.0592 -0.1731
  391CHOL    R1 4422   0.646   5.029  11.724 -0.0533 -0.0094 -0.1284
  391CHOL    R2 4423   0.452   4.958  11.908 -0.1232  0.0544 -0.1571
  391CHOL    R3 4424   0.583   4.720  11.906 -0.1510  0.0414 -0.0838
  391CHOL    R4 4425   0.429   4.717  12.154 -0.3609 -0.0060 -0.2381
  391CHOL    R5 4426   0.643   4.682  12.134 -0.3597 -0.0253 -0.0493
  391CHOL    C1 4427   0.539   4.352  12.295 -0.5254 -0.0535 -0.2165
  391CHOL    C2 4428   0.687   4.024  12.479 -0.3146 -0.0228  0.0060
  392CHOL   ROH 4429   3.225   5.804  14.120 -0.2025  0.0084 -0.0282
  392CHOL    R1 4430   3.264   6.000  13.920 -0.1157  0.0507  0.0308
  392CHOL    R2 4431   3.411   5.952  13.690 -0.0848  0.0747  0.0497
  392CHOL    R3 4432   3.184   6.037  13.567 -0.0380  0.1648  0.0236
  392CHOL    R4 4433   3.381   6.011  13.351 -0.0793 -0.1349  0.0104
  392CHOL    R5 4434   3.262   6.188  13.397  0.0598 -0.0072 -0.0913
  392CHOL    C1 4435   3.152   6.126  13.037 -0.0322 -0.1723 -0.0369
  392CHOL    C2 4436   3.290   6.078  12.657 -0.0611  0.0677 -0.0795
  393CHOL   ROH 4437   4.913   5.639  13.618  0.1862 -0.0149 -0.0767
  393CHOL    R1 4438   4.805   5.503  13.394  0.0343  0.0696 -0.0563
  393CHOL    R2 4439   4.844   5.589  13.135  0.0326  0.0524 -0.0637
  393CHOL    R3 4440   4.934   5.335  13.098 -0.1556 -0.0119 -0.0942
  393CHOL    R4 4441   4.932   5.453  12.829  0.1131  0.0845 -0.0547
  393CHOL    R5 4442   4.837   5.267  12.890 -0.0816  0.1419 -0.1801
  393CHOL    C1 4443   5.069   5.136  12.617 -0.0167  0.0429 -0.0780
  393CHOL    C2 4444   5.069   5.108  12.167  0.1132  0.1106  0.3288
  394CHOL   ROH 4445   6.128   5.019  10.712 -0.2614 -0.0155  0.0359
  394CHOL    R1 4446   5.970   5.027  10.946 -0.0404 -0.1028  0.1902
  394CHOL    R2 4447   6.080   5.052  11.199  0.1828  0.2781  0.0616
  394CHOL    R3 4448   5.912   5.264  11.217 -0.1641  0.0128  0.0651
  394CHOL    R4 4449   5.937   5.167  11.492  0.1963  0.1891  0.1045
  394CHOL    R5 4450   5.752   5.200  11.382  0.0552 -0.1749  0.2136
  394CHOL    C1 4451   5.695   5.433  11.678 -0.1213 -0.1116  0.1328
  394CHOL    C2 4452   5.305   5.542  11.849 -0.0899 -0.2476 -0.0458
  395CHOL   ROH 4453   7.578   5.383  14.114 -0.1202 -0.0886 -0.0294
  395CHOL    R1 4454   7.673   5.452  13.857 -0.2123 -0.0068 -0.0415
  395CHOL    R2 4455   7.828   5.281  13.705  0.0216  0.1736 -0.0078
  395CHOL    R3 4456   7.635   5.324  13.518 -0.0385 -0.1229 -0.0187
  395CHOL    R4 4457   7.879   5.268  13.363  0.0813  0.3216 -0.0057
  395CHOL    R5 4458   7.748   5.442  13.343 -0.2195  0.1066  0.0138
  395CHOL    C1 4459   7.727   5.301  12.989  0.0597  0.1294 -0.0146
  395CHOL    C2 4460   7.396   5.380  12.701  0.1207  0.2213 -0.0335
  396CHOL   ROH 4461   0.457   6.911  14.485 -0.0211  0.0049 -0.0125
  396CHOL    R1 4462   0.404   6.933  14.207  0.0156  0.1154 -0.0111
  396CHOL    R2 4463   0.605   6.939  14.018  0.0363  0.0546  0.0082
  396CHOL    R3 4464   0.464   6.733  13.910 -0.0739  0.1655 -0.0628
  396CHOL    R4 4465   0.635   6.830  13.691  0.2765 -0.1097  0.0819
  396CHOL    R5 4466   0.418   6.804  13.685  0.2505  0.1281 -0.1456
  396CHOL    C1 4467   0.520   6.573  13.399  0.3130 -0.1013  0.0580
  396CHOL    C2 4468   0.389   6.393  13.088  0.1997  0.0480  0.0444
  397CHOL   ROH 4469   4.074   3.081  13.257  0.0103 -0.1220 -0.0886
  397CHOL    R1 4470   4.070   3.096  12.975  0.1438 -0.2036 -0.0952
  397CHOL    R2 4471   4.076   3.336  12.839 -0.1526 -0.2267 -0.1530
  397CHOL    R3 4472   4.290   3.224  12.714  0.0964  0.0678 -0.0053
  397CHOL    R4 4473   4.206   3.440  12.536 -0.1952 -0.1559 -0.1475
  397CHOL    R5 4474   4.234   3.231  12.481  0.1809 -0.1413 -0.0344
  397CHOL    C1 4475   4.483   3.395  12.243  0.0137  0.1618 -0.0059
  397CHOL    C2 4476   4.777   3.291  11.908  0.0591 -0.3461 -0.3062
  398CHOL   ROH 4477   1.366   4.415   6.785  0.0359 -0.1722  0.0470
  398CHOL    R1 4478   1.351   4.230   6.572 -0.0791 -0.0867 -0.0199
  398CHOL    R2 4479   1.295   4.306   6.312  0.1289  0.0648 -0.0210
  398CHOL    R3 4480   1.526   4.174   6.258  0.0045 -0.1862  0.0432
  398CHOL    R4 4481   1.350   4.114   6.031  0.0699  0.1884 -0.1184
  398CHOL    R5 4482   1.454   3.969   6.156 -0.1891 -0.0321 -0.1443
  398CHOL    C1 4483   1.598   3.877   5.816 -0.0814  0.0247 -0.1150
  398CHOL    C2 4484   1.374   3.616   5.688 -0.1133  0.0512 -0.0860
  399CHOL   ROH 4485   4.916   4.078  13.614 -0.1065 -0.1645  0.0357
  399CHOL    R1 4486   4.939   4.110  13.334 -0.0557 -0.0298  0.0549
  399CHOL    R2 4487   4.793   3.958  13.154  0.0181  0.0195 -0.0434
  399CHOL    R3 4488   4.718   4.202  13.059 -0.0192  0.0456  0.0493
  399CHOL    R4 4489   4.737   4.031  12.821 -0.0612  0.1153 -0.0103
  399CHOL    R5 4490   4.836   4.223  12.851 -0.0648  0.1148  0.0274
  399CHOL    C1 4491   4.634   4.301  12.537 -0.1423  0.1956  0.0960
  399CHOL    C2 4492   4.550   4.388  12.163  0.1706 -0.0858 -0.1197
  400CHOL   ROH 4493   6.711   6.044  10.652 -0.1445 -0.0963  0.1833
  400CHOL    R1 4494   6.583   5.996  10.900 -0.1519 -0.0503  0.1891
  400CHOL    R2 4495   6.704   5.855  11.104 -0.1858 -0.0764  0.1936
  400CHOL    R3 4496   6.646   6.077  11.249 -0.1191 -0.0530  0.1834
  400CHOL    R4 4497   6.591   5.853  11.431 -0.1343 -0.0252  0.2113
  400CHOL    R5 4498   6.454   6.015  11.379 -0.1100 -0.0035  0.2193
  400CHOL    C1 4499   6.471   6.061  11.757 -0.0417  0.0267  0.2119
  400CHOL    C2 4500   6.260   6.198  12.060  0.1072  0.0933 -0.3577
  401CHOL   ROH 4501   6.476   2.843  13.672  0.0990  0.2014  0.1676
  401CHOL    R1 4502   6.707   2.803  13.514 -0.1045 -0.0078 -0.0841
  401CHOL    R2 4503   6.718   2.872  13.247 -0.2217  0.3185 -0.0060
  401CHOL    R3 4504   6.938   3.011  13.325  0.1044 -0.1667 -0.0100
  401CHOL    R4 4505   6.939   3.029  13.032 -0.3296  0.4844  0.0014
  401CHOL    R5 4506   7.102   2.960  13.159 -0.2182 -0.0435 -0.3870
  401CHOL    C1 4507   7.274   3.251  12.980 -0.0864  0.1255  0.0018
  401CHOL    C2 4508   7.181   3.324  12.683  0.0856 -0.0201 -0.1138
  402CHOL   ROH 4509   7.633   3.081  11.033 -0.3266 -0.2557 -0.0206
  402CHOL    R1 4510   7.573   2.976  11.289 -0.0964 -0.1443  0.0822
  402CHOL    R2 4511   7.766   2.862  11.451  0.0701  0.0149  0.0027
  402CHOL    R3 4512   7.674   3.043  11.632  0.1353  0.0767 -0.0259
  402CHOL    R4 4513   7.683   2.789  11.779 -0.0068  0.0898 -0.0000
  402CHOL    R5 4514   7.511   2.922  11.760  0.0612  0.1703 -0.0335
  402CHOL    C1 4515   7.548   2.917  12.140  0.0095  0.1913 -0.0284
  402CHOL    C2 4516   7.394   2.568  12.216  0.0740 -0.2978  0.1127
  403CHOL   ROH 4517   0.489   1.674  10.915 -0.0490  0.0589 -0.1129
  403CHOL    R1 4518   0.435   1.791  11.167 -0.0571 -0.0964 -0.0416
  403CHOL    R2 4519   0.574   1.722  11.396  0.0648 -0.1011 -0.1173
  403CHOL    R3 4520   0.618   1.990  11.411 -0.1271 -0.0736 -0.0070
  403CHOL    R4 4521   0.769   1.877  11.636 -0.0978 -0.0525 -0.0142
  403CHOL    R5 4522   0.621   2.037  11.646 -0.2143 -0.1593  0.0123
  403CHOL    C1 4523   0.924   2.219  11.789 -0.3727  0.0015  0.1494
  403CHOL    C2 4524   1.337   2.254  11.765  0.0594  0.1105 -0.2841
  404CHOL   ROH 4525   4.233   0.288   9.696  0.1663 -0.2613 -0.1459
  404CHOL    R1 4526   4.420   0.323   9.905  0.0796 -0.0674 -0.0997
  404CHOL    R2 4527   4.494   0.573   9.998 -0.1339  0.0104 -0.1432
  404CHOL    R3 4528   4.420   0.469  10.238 -0.1241  0.0197 -0.1354
  404CHOL    R4 4529   4.629   0.664  10.303  0.0522 -0.1434 -0.1773
  404CHOL    R5 4530   4.624   0.454  10.363 -0.0832 -0.1559 -0.2151
  404CHOL    C1 4531   4.637   0.619  10.706  0.1698 -0.2241 -0.1898
  404CHOL    C2 4532   4.630   0.967  10.829 -0.1436  0.0129  0.0402
  405CHOL   ROH 4533   4.284   3.951  10.258  0.0754 -0.0175 -0.1727
  405CHOL    R1 4534   4.312   3.718  10.416  0.0171 -0.0318 -0.1847
  405CHOL    R2 4535   4.493   3.701  10.625 -0.0115 -0.0754 -0.1692
  405CHOL    R3 4536   4.272   3.629  10.767 -0.0373 -0.0501 -0.1944
  405CHOL    R4 4537   4.497   3.505  10.910 -0.0224  0.2319  0.0486
  405CHOL    R5 4538   4.317   3.405  10.837  0.0665  0.0455  0.0693
  405CHOL    C1 4539   4.292   3.324  11.209 -0.0530  0.4346  0.1516
  405CHOL    C2 4540   4.303   2.974  11.159 -0.1212 -0.0923  0.1009
  406CHOL   ROH 4541   3.585   2.069  12.929  0.1600 -0.1492 -0.0454
  406CHOL    R1 4542   3.586   2.064  12.646 -0.0341  0.0933 -0.0529
  406CHOL    R2 4543   3.492   1.848  12.501  0.0778  0.1247 -0.1657
  406CHOL    R3 4544   3.337   2.037  12.381 -0.1961  0.0756  0.0976
  406CHOL    R4 4545   3.324   1.806  12.202 -0.0153  0.2299 -0.1296
  406CHOL    R5 4546   3.379   2.009  12.147 -0.2705  0.3558  0.0447
  406CHOL    C1 4547   3.080   1.959  11.916 -0.3266  0.2451  0.1386
  406CHOL    C2 4548   3.023   2.170  11.573  0.1586 -0.0569  0.1550
  407CHOL   ROH 4549  -0.065   7.508  11.414  0.0708  0.0646  0.0753
  407CHOL    R1 4550   0.069   7.623  11.636 -0.0357  0.0930  0.1247
  407CHOL    R2 4551  -0.064   7.705  11.864 -0.1251 -0.0234  0.1114
  407CHOL    R3 4552   0.115   7.542  11.988 -0.0623  0.0504  0.1195
  407CHOL    R4 4553   0.036   7.735  12.193 -0.1737  0.0098  0.1236
  407CHOL    R5 4554   0.239   7.689  12.131 -0.1427  0.1044  0.1390
  407CHOL    C1 4555   0.262   7.601  12.501 -0.1431  0.0985  0.1382
  407CHOL    C2 4556   0.702   7.672  12.625  0.2337  0.1437 -0.2696
  408CHOL   ROH 4557   2.424   2.765  13.593 -0.1714 -0.1379  0.0189
  408CHOL    R1 4558   2.300   2.678  13.354 -0.0896 -0.1449 -0.0219
  408CHOL    R2 4559   2.192   2.854  13.170 -0.1074 -0.1538 -0.0214
  408CHOL    R3 4560   2.354   2.722  12.997 -0.0242 -0.0747 -0.0034
  408CHOL    R4 4561   2.153   2.852  12.827 -0.1143 -0.2320 -0.0197
  408CHOL    R5 4562   2.206   2.640  12.827  0.0249 -0.1983  0.0127
  408CHOL    C1 4563   2.284   2.726  12.464 -0.0401 -0.2034 -0.0019
  408CHOL    C2 4564   2.517   2.652  12.277 -0.3264 -0.1556  0.2164
  409CHOL   ROH 4565   0.486   0.668  10.952  0.2033 -0.0054 -0.1011
  409CHOL    R1 4566   0.627   0.764  11.178  0.1470 -0.1039 -0.0228
  409CHOL    R2 4567   0.507   0.916  11.375  0.1587  0.0430 -0.1264
  409CHOL    R3 4568   0.607   0.724  11.539 -0.1318 -0.0296 -0.0276
  409CHOL    R4 4569   0.520   0.939  11.719  0.2340  0.2201 -0.1402
  409CHOL    R5 4570   0.718   0.847  11.713  0.0884 -0.1061 -0.1118
  409CHOL    C1 4571   0.623   0.772  12.074  0.0052  0.2550 -0.0556
  409CHOL    C2 4572   0.562   1.075  12.332  0.1951  0.0249  0.0673
  410CHOL   ROH 4573   1.503   5.591  11.381 -0.3928  0.1700  0.3251
  410CHOL    R1 4574   1.571   5.498  11.639 -0.2673  0.1670  0.2919
  410CHOL    R2 4575   1.825   5.410  11.704 -0.2840 -0.0271  0.1115
  410CHOL    R3 4576   1.803   5.594  11.903  0.0193  0.0342  0.0925
  410CHOL    R4 4577   2.019   5.413  11.990 -0.1925 -0.2381  0.0535
  410CHOL    R5 4578   1.840   5.467  12.104 -0.0880  0.0161  0.0994
  410CHOL    C1 4579   2.111   5.587  12.344  0.1455 -0.3034  0.0022
  410CHOL    C2 4580   2.565   5.513  12.493 -0.1997 -0.0898 -0.1070
  411CHOL   ROH 4581   1.274   5.294   4.332  0.3169  0.1919 -0.1178
  411CHOL    R1 4582   1.137   5.241   4.574  0.2149  0.0460 -0.2045
  411CHOL    R2 4583   1.202   5.027   4.738  0.2224  0.0106 -0.2466
  411CHOL    R3 4584   1.224   5.221   4.927  0.0465 -0.0448 -0.1685
  411CHOL    R4 4585   1.266   4.971   5.073 -0.0343 -0.0746 -0.2096
  411CHOL    R5 4586   1.122   5.126   5.122 -0.0924 -0.1132 -0.2763
  411CHOL    C1 4587   1.325   5.120   5.445 -0.3489 -0.1763 -0.1148
  411CHOL    C2 4588   1.453   5.309   5.679 -0.0103 -0.2202 -0.0146
  412CHOL   ROH 4589   7.554   6.013  11.469 -0.1584 -0.1073 -0.0114
  412CHOL    R1 4590   7.496   6.179  11.691 -0.1649 -0.2522  0.0979
  412CHOL    R2 4591   7.421   6.078  11.938  0.1229 -0.4291  0.1224
  412CHOL    R3 4592   7.629   6.228  12.026  0.0394 -0.2493  0.0171
  412CHOL    R4 4593   7.425   6.254  12.235 -0.0112 -0.1202 -0.0540
  412CHOL    R5 4594   7.526   6.417  12.132 -0.0596 -0.1837 -0.1968
  412CHOL    C1 4595   7.623   6.497  12.492 -0.1677  0.2284 -0.2555
  412CHOL    C2 4596   7.696   6.673  12.835 -0.1034  0.0910  0.0061
  413CHOL   ROH 4597   6.141   0.955  10.847 -0.1382 -0.1815  0.0004
  413CHOL    R1 4598   5.935   0.945  11.040 -0.2228  0.0109 -0.0777
  413CHOL    R2 4599   5.985   0.901  11.308 -0.3823 -0.2849 -0.0944
  413CHOL    R3 4600   5.844   1.132  11.340 -0.0099 -0.0667  0.0380
  413CHOL    R4 4601   5.769   0.967  11.571 -0.2047 -0.0464 -0.0044
  413CHOL    R5 4602   5.633   1.061  11.429 -0.1020  0.2297  0.0701
  413CHOL    C1 4603   5.512   1.222  11.753  0.2484  0.2972  0.1721
  413CHOL    C2 4604   5.321   1.349  12.062 -0.1857  0.0396 -0.2111
  414CHOL   ROH 4605   3.892   7.094  13.269  0.0450 -0.0957  0.0705
  414CHOL    R1 4606   3.831   7.328  13.121  0.1057 -0.0329  0.1441
  414CHOL    R2 4607   4.023   7.468  12.980  0.1034 -0.1599  0.0133
  414CHOL    R3 4608   3.849   7.433  12.773 -0.0831 -0.0074  0.1410
  414CHOL    R4 4609   4.041   7.634  12.677  0.2051 -0.3852 -0.1066
  414CHOL    R5 4610   3.823   7.652  12.680  0.2309 -0.0180  0.0154
  414CHOL    C1 4611   3.889   7.698  12.307  0.0891 -0.3731 -0.0565
  414CHOL    C2 4612   3.858   8.137  12.190 -0.2396  0.2004 -0.2570
  415CHOL   ROH 4613   6.367   1.826  13.490 -0.0884  0.0815 -0.0902
  415CHOL    R1 4614   6.517   1.867  13.254 -0.0744  0.0346 -0.0894
  415CHOL    R2 4615   6.525   1.681  13.049 -0.1315  0.0318 -0.0891
  415CHOL    R3 4616   6.446   1.893  12.897 -0.0646  0.0565 -0.0898
  415CHOL    R4 4617   6.510   1.683  12.703  0.1653  0.1373 -0.1038
  415CHOL    R5 4618   6.590   1.886  12.706  0.1035  0.1608  0.0298
  415CHOL    C1 4619   6.428   1.883  12.360  0.4009  0.2220 -0.1129
  415CHOL    C2 4620   6.342   1.562  12.133  0.2751 -0.2906  0.3581
  416CHOL   ROH 4621   3.737   6.929  12.896  0.0634  0.0444 -0.1372
  416CHOL    R1 4622   3.540   7.013  12.711  0.1347  0.0659 -0.2062
  416CHOL    R2 4623   3.491   6.879  12.475  0.0200 -0.0881 -0.1062
  416CHOL    R3 4624   3.236   6.874  12.568  0.0176  0.2045 -0.0906
  416CHOL    R4 4625   3.208   6.877  12.276  0.0010  0.0250 -0.0796
  416CHOL    R5 4626   3.114   7.014  12.416  0.1315  0.2036 -0.1750
  416CHOL    C1 4627   2.804   6.870  12.248 -0.0124  0.3657 -0.0492
  416CHOL    C2 4628   2.441   7.111  12.173  0.0444  0.0330 -0.0117
  417CHOL   ROH 4629   5.685   7.469  13.505  0.0467 -0.0094  0.0188
  417CHOL    R1 4630   5.672   7.440  13.224 -0.1143 -0.1067  0.0337
  417CHOL    R2 4631   5.877   7.520  13.056 -0.3223  0.1029 -0.1369
  417CHOL    R3 4632   5.860   7.263  12.967 -0.0686  0.0511 -0.0405
  417CHOL    R4 4633   5.975   7.412  12.743 -0.2523  0.0792 -0.1063
  417CHOL    R5 4634   5.799   7.284  12.737 -0.1178 -0.1032 -0.0381
  417CHOL    C1 4635   6.016   7.109  12.477  0.0267  0.0167  0.0020
  417CHOL    C2 4636   6.397   7.067  12.408  0.0538 -0.2119  0.1657
  418CHOL   ROH 4637   2.927   6.029  11.165 -0.0849  0.1621 -0.0543
  418CHOL    R1 4638   3.132   6.196  11.266  0.0329  0.0979 -0.1829
  418CHOL    R2 4639   3.296   6.121  11.475 -0.1013  0.1884 -0.0412
  418CHOL    R3 4640   3.494   6.181  11.298  0.0114 -0.1916 -0.0532
  418CHOL    R4 4641   3.620   6.204  11.563 -0.0645  0.0450 -0.0386
  418CHOL    R5 4642   3.618   6.355  11.406  0.1115 -0.1506 -0.2342
  418CHOL    C1 4643   3.994   6.308  11.448  0.0627 -0.3952 -0.0484
  418CHOL    C2 4644   4.223   6.529  11.279  0.1927 -0.0717 -0.2133
  419CHOL   ROH 4645   5.604   6.507  10.594  0.2175 -0.2272  0.0298
  419CHOL    R1 4646   5.530   6.341  10.811 -0.0290 -0.1228  0.0293
  419CHOL    R2 4647   5.517   6.433  11.071 -0.0104 -0.0755  0.0104
  419CHOL    R3 4648   5.265   6.332  11.060 -0.1184  0.1918 -0.0490
  419CHOL    R4 4649   5.279   6.469  11.319  0.1568 -0.2785  0.2062
  419CHOL    R5 4650   5.219   6.263  11.284 -0.0655 -0.1690 -0.1405
  419CHOL    C1 4651   4.903   6.396  11.452  0.1527 -0.1458  0.2644
  419CHOL    C2 4652   4.581   6.447  11.616  0.3048 -0.1944 -0.3299
  420CHOL   ROH 4653   5.511   6.868  13.817  0.2824  0.0023 -0.1538
  420CHOL    R1 4654   5.386   6.892  13.565  0.1336  0.2656 -0.0626
  420CHOL    R2 4655   5.478   7.063  13.368  0.3226  0.1214 -0.1219
  420CHOL    R3 4656   5.479   6.837  13.217 -0.2158  0.1159 -0.1334
  420CHOL    R4 4657   5.518   7.055  13.025  0.4333  0.0177 -0.1049
  420CHOL    R5 4658   5.366   6.899  13.016  0.0252  0.4186 -0.1713
  420CHOL    C1 4659   5.543   6.838  12.683 -0.0077 -0.0479 -0.1057
  420CHOL    C2 4660   5.527   7.023  12.463  0.2256 -0.0969 -0.0963
  421CHOL   ROH 4661   7.454   3.426  11.307  0.1536  0.0673  0.0772
  421CHOL    R1 4662   7.434   3.473  11.586  0.2167 -0.0988  0.1120
  421CHOL    R2 4663   7.191   3.473  11.719  0.2251  0.0055  0.1358
  421CHOL    R3 4664   7.315   3.289  11.876  0.0971 -0.1990 -0.0002
  421CHOL    R4 4665   7.050   3.324  11.996  0.2051  0.0698  0.1594
  421CHOL    R5 4666   7.242   3.342  12.098  0.2838 -0.1939  0.0593
  421CHOL    C1 4667   7.083   3.064  12.306  0.0733 -0.0848  0.0454
  421CHOL    C2 4668   6.834   2.999  12.548  0.0678 -0.3802  0.1218
  422CHOL   ROH 4669   1.451   6.895  14.296 -0.1738  0.0617 -0.0541
  422CHOL    R1 4670   1.416   6.742  14.060 -0.1237  0.0292 -0.0409
  422CHOL    R2 4671   1.203   6.778  13.889 -0.0406  0.0677 -0.1403
  422CHOL    R3 4672   1.399   6.807  13.703  0.0497 -0.0297 -0.0606
  422CHOL    R4 4673   1.172   6.698  13.554  0.0347  0.1487 -0.1667
  422CHOL    R5 4674   1.374   6.617  13.560 -0.0217  0.0134 -0.1038
  422CHOL    C1 4675   1.338   6.678  13.185  0.1633  0.1043 -0.1073
  422CHOL    C2 4676   1.342   6.898  12.781 -0.2785  0.0734 -0.2139
  423CHOL   ROH 4677   3.170   6.840  14.163  0.0144 -0.0822  0.0205
  423CHOL    R1 4678   2.961   6.864  13.973 -0.0462  0.0156  0.0982
  423CHOL    R2 4679   2.839   7.106  13.915  0.1617  0.1053  0.0201
  423CHOL    R3 4680   2.908   7.042  13.660 -0.0078 -0.1026  0.0242
  423CHOL    R4 4681   2.666   7.206  13.633  0.0490 -0.0168  0.0454
  423CHOL    R5 4682   2.699   7.007  13.549 -0.0847 -0.0898  0.1643
  423CHOL    C1 4683   2.630   7.204  13.229 -0.1757 -0.2829  0.0640
  423CHOL    C2 4684   2.656   7.564  13.038 -0.3683  0.2216  0.0355
  424CHOL   ROH 4685   4.423   5.904  13.754  0.3065 -0.1605 -0.0091
  424CHOL    R1 4686   4.417   5.767  13.506  0.1774 -0.0739 -0.0558
  424CHOL    R2 4687   4.183   5.672  13.393  0.1200 -0.0730  0.0519
  424CHOL    R3 4688   4.265   5.818  13.179 -0.0325  0.0201  0.0560
  424CHOL    R4 4689   4.091   5.613  13.065 -0.1161  0.0844  0.0874
  424CHOL    R5 4690   4.295   5.658  13.005 -0.1629  0.1042 -0.0407
  424CHOL    C1 4691   4.115   5.716  12.674 -0.3967  0.2633  0.1118
  424CHOL    C2 4692   4.017   5.459  12.571 -0.1671  0.2495 -0.2224
  425CHOL   ROH 4693   0.814   4.710  11.436  0.0442  0.1317  0.0434
  425CHOL    R1 4694   0.765   4.451  11.539  0.0447  0.1114 -0.0058
  425CHOL    R2 4695   0.838   4.377  11.795  0.2287 -0.0009 -0.0868
  425CHOL    R3 4696   0.576   4.309  11.815  0.2211  0.0796  0.0996
  425CHOL    R4 4697   0.719   4.101  11.965  0.2395  0.1715  0.2062
  425CHOL    R5 4698   0.576   4.070  11.804  0.1538  0.0691  0.3026
  425CHOL    C1 4699   0.403   3.876  12.083  0.2386  0.3474  0.5520
  425CHOL    C2 4700   0.244   3.486  11.998 -0.0015  0.2611 -0.4844
  426CHOL   ROH 4701   5.688   7.264  10.734 -0.0048  0.1404 -0.2810
  426CHOL    R1 4702   5.664   7.234  11.015 -0.0025  0.0669 -0.2882
  426CHOL    R2 4703   5.883   7.222  11.183  0.0036 -0.0702 -0.3009
  426CHOL    R3 4704   5.757   7.426  11.310  0.0896 -0.0558 -0.2380
  426CHOL    R4 4705   5.927   7.306  11.515  0.3284  0.0627 -0.3738
  426CHOL    R5 4706   5.713   7.342  11.530  0.3376  0.0165 -0.1614
  426CHOL    C1 4707   5.834   7.547  11.828  0.5983  0.1536 -0.3571
  426CHOL    C2 4708   5.848   7.520  12.223  0.0529 -0.1948 -0.0813
  427CHOL   ROH 4709   3.165   0.689   4.227 -0.3832  0.0337  0.0450
  427CHOL    R1 4710   3.082   0.740   4.493  0.0118  0.4282  0.1066
  427CHOL    R2 4711   3.035   0.537   4.675 -0.7224  0.6139  0.1586
  427CHOL    R3 4712   3.212   0.676   4.827  0.0149 -0.0938  0.0132
  427CHOL    R4 4713   3.055   0.521   5.019 -0.6204  0.6682  0.1548
  427CHOL    R5 4714   3.088   0.736   5.022  0.3598  0.5601  0.0560
  427CHOL    C1 4715   3.233   0.641   5.362  0.1312  0.0354  0.0160
  427CHOL    C2 4716   3.367   0.701   5.690 -0.2647 -0.0388 -0.1136
  428CHOL   ROH 4717   2.971   0.899  10.414 -0.2495  0.3246  0.0281
  428CHOL    R1 4718   3.017   0.967  10.685 -0.2007  0.1682  0.0601
  428CHOL    R2 4719   2.972   0.790  10.893 -0.2600  0.0802 -0.0262
  428CHOL    R3 4720   3.230   0.849  10.955 -0.2298 -0.0591 -0.0151
  428CHOL    R4 4721   3.101   0.802  11.214 -0.3265  0.2630 -0.0042
  428CHOL    R5 4722   3.216   0.977  11.156 -0.1811  0.1280 -0.1304
  428CHOL    C1 4723   3.419   0.863  11.458 -0.3370  0.2388  0.0190
  428CHOL    C2 4724   3.516   1.110  11.729 -0.0828  0.1636  0.0871
  429CHOL   ROH 4725   1.178   0.016  11.136  0.2117  0.1767 -0.2299
  429CHOL    R1 4726   1.164  -0.026  11.415  0.2508 -0.0173 -0.2559
  429CHOL    R2 4727   1.388  -0.074  11.570  0.3062  0.1523 -0.2792
  429CHOL    R3 4728   1.294   0.136  11.714  0.0467 -0.0473 -0.1495
  429CHOL    R4 4729   1.504   0.018  11.882  0.2291  0.1385 -0.2463
  429CHOL    R5 4730   1.298   0.058  11.941  0.1815 -0.1662 -0.1921
  429CHOL    C1 4731   1.484   0.269  12.199 -0.0594 -0.0569 -0.1054
  429CHOL    C2 4732   1.730   0.331  12.322 -0.0307  0.1631  0.1622
  430CHOL   ROH 4733   7.268   2.140  10.970 -0.0657  0.0942  0.1818
  430CHOL    R1 4734   7.306   2.017  11.222 -0.0418 -0.0324  0.1170
  430CHOL    R2 4735   7.106   2.005  11.414  0.0202 -0.0054  0.1814
  430CHOL    R3 4736   7.159   1.739  11.405 -0.1257 -0.0315  0.0524
  430CHOL    R4 4737   7.062   1.786  11.677  0.1681 -0.0538  0.1668
  430CHOL    R5 4738   7.248   1.688  11.620  0.0653 -0.1364 -0.0476
  430CHOL    C1 4739   7.086   1.408  11.822  0.1173 -0.1064  0.0372
  430CHOL    C2 4740   6.875   1.145  11.815 -0.2659  0.0351  0.2707
  431CHOL   ROH 4741   4.760   6.918  13.368 -0.3966 -0.0528 -0.1252
  431CHOL    R1 4742   4.894   6.877  13.122 -0.2034  0.1852 -0.0644
  431CHOL    R2 4743   4.807   6.694  12.934  0.2709 -0.0619 -0.0618
  431CHOL    R3 4744   4.814   6.910  12.768 -0.1450 -0.0740 -0.1030
  431CHOL    R4 4745   4.894   6.684  12.599  0.3336  0.0470 -0.0486
  431CHOL    R5 4746   5.003   6.870  12.627 -0.0432  0.2794 -0.0721
  431CHOL    C1 4747   4.950   6.880  12.249 -0.0204  0.0991 -0.0798
  431CHOL    C2 4748   4.917   6.602  11.948  0.1295  0.0650  0.2797
  432CHOL   ROH 4749   7.007   1.368  11.092 -0.1253  0.0954  0.1730
  432CHOL    R1 4750   6.822   1.364  11.306 -0.0898  0.1461  0.2022
  432CHOL    R2 4751   6.739   1.593  11.436 -0.2601  0.1975 -0.0126
  432CHOL    R3 4752   6.491   1.501  11.373 -0.2006 -0.0690  0.1211
  432CHOL    R4 4753   6.461   1.622  11.639 -0.2886  0.4005 -0.0748
  432CHOL    R5 4754   6.404   1.419  11.581 -0.1630  0.2455  0.2758
  432CHOL    C1 4755   6.066   1.551  11.698 -0.2493  0.2684  0.0144
  432CHOL    C2 4756   5.784   1.658  11.994  0.2778 -0.0898  0.1844
  433CHOL   ROH 4757   3.605   2.936  13.078 -0.1457  0.0384 -0.0196
  433CHOL    R1 4758   3.593   2.987  12.800 -0.0819  0.0801 -0.0155
  433CHOL    R2 4759   3.817   3.047  12.649 -0.0071 -0.1600 -0.0060
  433CHOL    R3 4760   3.730   2.839  12.497 -0.2430 -0.0499 -0.0262
  433CHOL    R4 4761   3.860   3.022  12.307  0.2024 -0.2934  0.0287
  433CHOL    R5 4762   3.657   2.941  12.293  0.0731  0.0371 -0.1007
  433CHOL    C1 4763   3.804   2.812  11.965  0.1029 -0.2677  0.0299
  433CHOL    C2 4764   3.832   2.975  11.615  0.1481 -0.1078 -0.0213
  434CHOL   ROH 4765   6.528   3.808  13.909  0.1702 -0.2722  0.1026
  434CHOL    R1 4766   6.442   3.891  13.652 -0.0679 -0.2198  0.1962
  434CHOL    R2 4767   6.599   3.863  13.426 -0.0848  0.2451  0.1134
  434CHOL    R3 4768   6.381   3.732  13.330  0.1139 -0.0810  0.0921
  434CHOL    R4 4769   6.490   3.874  13.099 -0.1233  0.1460  0.1225
  434CHOL    R5 4770   6.285   3.884  13.172 -0.1377 -0.1962  0.1327
  434CHOL    C1 4771   6.222   3.758  12.818  0.0408 -0.2178  0.1080
  434CHOL    C2 4772   6.387   3.796  12.466 -0.1953 -0.0973 -0.0201
  435CHOL   ROH 4773   2.611   2.417  11.412  0.2634 -0.2443  0.1532
  435CHOL    R1 4774   2.788   2.603  11.293  0.0720 -0.0805  0.1187
  435CHOL    R2 4775   2.777   2.874  11.347  0.0468 -0.1319  0.3815
  435CHOL    R3 4776   3.040   2.840  11.409  0.1333 -0.1112  0.0503
  435CHOL    R4 4777   3.030   3.097  11.270 -0.1017 -0.0084  0.2448
  435CHOL    R5 4778   3.158   2.928  11.221 -0.1103  0.0581 -0.0296
  435CHOL    C1 4779   3.423   3.195  11.283 -0.1070  0.0831 -0.1459
  435CHOL    C2 4780   3.554   3.568  11.154 -0.1500 -0.2240 -0.3762
  436CHOL   ROH 4781   2.248   5.608  14.119 -0.0540 -0.1179 -0.1823
  436CHOL    R1 4782   2.149   5.739  13.889  0.0758 -0.3408 -0.3694
  436CHOL    R2 4783   2.166   6.012  13.854 -0.6453 -0.2563 -0.2255
  436CHOL    R3 4784   2.286   5.943  13.620  0.1118  0.1527  0.0084
  436CHOL    R4 4785   2.141   6.192  13.559 -0.8434 -0.4250 -0.3138
  436CHOL    R5 4786   2.125   6.002  13.451  0.1479 -0.5596 -0.3152
  436CHOL    C1 4787   2.239   6.232  13.169 -0.2481 -0.1391 -0.1458
  436CHOL    C2 4788   2.298   6.385  12.905 -0.1752 -0.3801 -0.0566
  437CHOL   ROH 4789   4.900   0.478  13.421 -0.0074 -0.0018  0.2899
  437CHOL    R1 4790   5.026   0.436  13.171  0.0176 -0.1131  0.3217
  437CHOL    R2 4791   4.989   0.206  13.022 -0.2837 -0.0076  0.2405
  437CHOL    R3 4792   4.919   0.382  12.827  0.0556  0.1611  0.2618
  437CHOL    R4 4793   5.004   0.141  12.683 -0.3992 -0.0134  0.2354
  437CHOL    R5 4794   5.079   0.344  12.652  0.0000 -0.1365  0.2608
  437CHOL    C1 4795   4.947   0.269  12.302 -0.1478  0.1416  0.2524
  437CHOL    C2 4796   4.846   0.110  11.908  0.1644 -0.1072  0.0576
  438CHOL   ROH 4797   2.673   3.067  13.182 -0.0826  0.1975  0.1196
  438CHOL    R1 4798   2.600   3.218  12.953 -0.2063  0.0225  0.0421
  438CHOL    R2 4799   2.701   3.166  12.702 -0.1681 -0.0261  0.0691
  438CHOL    R3 4800   2.439   3.152  12.634 -0.1591 -0.2699  0.0756
  438CHOL    R4 4801   2.582   3.107  12.383 -0.1154  0.0854  0.0280
  438CHOL    R5 4802   2.427   3.255  12.418 -0.2842 -0.1131  0.1539
  438CHOL    C1 4803   2.266   3.059  12.133 -0.0762 -0.0786  0.0101
  438CHOL    C2 4804   2.053   2.814  11.992  0.2110  0.2059  0.2133
  439CHOL   ROH 4805   1.977   4.027  11.022  0.0585 -0.2536  0.2463
  439CHOL    R1 4806   2.151   4.010  11.245  0.0838 -0.3869  0.2182
  439CHOL    R2 4807   2.160   4.204  11.442  0.4971 -0.2183  0.0481
  439CHOL    R3 4808   2.117   3.992  11.607  0.1283  0.0002  0.2452
  439CHOL    R4 4809   2.314   4.159  11.748  0.2460 -0.0966  0.1947
  439CHOL    R5 4810   2.333   3.946  11.701  0.0139 -0.1730  0.4282
  439CHOL    C1 4811   2.363   3.934  12.081 -0.2464  0.1795  0.4653
  439CHOL    C2 4812   2.330   3.724  12.299  0.1229 -0.1753  0.1581
  440CHOL   ROH 4813   2.729   5.133  13.436 -0.0377 -0.0715 -0.0974
  440CHOL    R1 4814   2.850   5.187  13.186  0.0509 -0.1333 -0.0695
  440CHOL    R2 4815   2.897   4.989  12.998  0.0010 -0.1620 -0.0595
  440CHOL    R3 4816   2.757   5.155  12.835  0.1189 -0.0931 -0.0899
  440CHOL    R4 4817   2.879   4.959  12.655 -0.0211 -0.2037 -0.0539
  440CHOL    R5 4818   2.894   5.176  12.640  0.1301 -0.2207 -0.0920
  440CHOL    C1 4819   2.737   5.098  12.301  0.0767 -0.1633 -0.0791
  440CHOL    C2 4820   2.438   5.165  12.107 -0.0062 -0.0022  0.1621
  441CHOL   ROH 4821   5.289   3.431  12.723  0.2362 -0.3897 -0.1627
  441CHOL    R1 4822   5.316   3.467  12.444  0.1116 -0.1835 -0.1493
  441CHOL    R2 4823   5.125   3.598  12.292  0.0241 -0.1080  0.0256
  441CHOL    R3 4824   5.337   3.749  12.215 -0.0362 -0.0136  0.0419
  441CHOL    R4 4825   5.126   3.813  12.021 -0.1854  0.2078  0.2675
  441CHOL    R5 4826   5.329   3.746  11.976 -0.2149  0.2620  0.0389
  441CHOL    C1 4827   5.326   4.080  11.791 -0.3642  0.4803  0.4236
  441CHOL    C2 4828   5.503   4.166  11.637 -0.2052 -0.5118  0.1002
  442CHOL   ROH 4829   4.537   2.273  13.100 -0.0889  0.2225 -0.0244
  442CHOL    R1 4830   4.519   2.193  12.829 -0.0473  0.1151  0.0055
  442CHOL    R2 4831   4.337   2.302  12.653  0.0118  0.0755 -0.0727
  442CHOL    R3 4832   4.558   2.351  12.504  0.0492 -0.0274 -0.0549
  442CHOL    R4 4833   4.379   2.202  12.325  0.1420 -0.2799  0.0467
  442CHOL    R5 4834   4.586   2.152  12.372  0.1457 -0.1725  0.1725
  442CHOL    C1 4835   4.611   2.190  11.994  0.2529 -0.5835  0.1329
  442CHOL    C2 4836   4.520   1.914  11.638 -0.2738  0.1020  0.0271
  443CHOL   ROH 4837   1.309   1.290  11.035  0.1801  0.0867 -0.0211
  443CHOL    R1 4838   1.289   1.358  11.309  0.1353  0.0841 -0.0242
  443CHOL    R2 4839   1.404   1.585  11.415  0.0541  0.1217 -0.0179
  443CHOL    R3 4840   1.152   1.633  11.503  0.0314  0.0436 -0.0393
  443CHOL    R4 4841   1.322   1.697  11.732 -0.0111  0.0731 -0.0170
  443CHOL    R5 4842   1.153   1.560  11.731  0.0277  0.0256 -0.0452
  443CHOL    C1 4843   1.038   1.806  11.999 -0.0703 -0.0285 -0.0366
  443CHOL    C2 4844   1.079   2.144  12.259 -0.1208 -0.0147  0.2191
  444CHOL   ROH 4845   1.226   1.325  13.485  0.0308 -0.1128 -0.0548
  444CHOL    R1 4846   1.091   1.241  13.251 -0.0561 -0.0385 -0.0319
  444CHOL    R2 4847   0.849   1.107  13.258 -0.0951  0.0355  0.0116
  444CHOL    R3 4848   0.769   1.307  13.093 -0.0776  0.0821  0.0594
  444CHOL    R4 4849   0.594   1.082  13.027 -0.1711  0.1417  0.0837
  444CHOL    R5 4850   0.715   1.197  12.887 -0.1724  0.1207  0.0611
  444CHOL    C1 4851   0.370   1.257  12.737 -0.1990  0.2473  0.1707
  444CHOL    C2 4852  -0.015   1.204  12.852  0.0569  0.0356 -0.0295
  445CHOL   ROH 4853   4.468   0.432  12.032 -0.0448 -0.0790  0.0784
  445CHOL    R1 4854   4.327   0.668  11.963  0.0307 -0.0583 -0.0084
  445CHOL    R2 4855   4.374   0.806  11.728 -0.0292 -0.2431 -0.1332
  445CHOL    R3 4856   4.107   0.774  11.693 -0.0640 -0.1416  0.0363
  445CHOL    R4 4857   4.189   0.948  11.473 -0.1637 -0.0684  0.0592
  445CHOL    R5 4858   4.030   0.988  11.617 -0.0517 -0.0832  0.1865
  445CHOL    C1 4859   3.830   1.001  11.292 -0.2748  0.1287  0.3302
  445CHOL    C2 4860   3.716   1.101  10.983 -0.1275 -0.0553  0.0828
  446CHOL   ROH 4861   4.757   5.201  10.806 -0.2195  0.0554  0.2491
  446CHOL    R1 4862   4.795   5.056  11.045 -0.1270  0.0510  0.2325
  446CHOL    R2 4863   4.613   4.870  11.137 -0.0382 -0.0348  0.2418
  446CHOL    R3 4864   4.830   4.706  11.140  0.0321  0.0570  0.1980
  446CHOL    R4 4865   4.637   4.578  11.320  0.0235 -0.1632  0.0318
  446CHOL    R5 4866   4.844   4.630  11.367 -0.0173 -0.1074  0.1459
  446CHOL    C1 4867   4.855   4.254  11.430  0.1255 -0.1518 -0.1316
  446CHOL    C2 4868   4.589   4.257  11.658  0.1143 -0.0722  0.0422
  447CHOL   ROH 4869   1.691   4.741  13.840 -0.0027  0.0196  0.0320
  447CHOL    R1 4870   1.697   4.872  13.589 -0.0279  0.0490  0.0478
  447CHOL    R2 4871   1.877   4.805  13.390  0.0356  0.1617  0.0738
  447CHOL    R3 4872   1.652   4.777  13.241  0.0762  0.0662  0.0274
  447CHOL    R4 4873   1.861   4.838  13.047  0.0642  0.3745  0.0911
  447CHOL    R5 4874   1.672   4.943  13.070 -0.0350  0.2027  0.1372
  447CHOL    C1 4875   1.641   4.831  12.706  0.1189  0.4088  0.0575
  447CHOL    C2 4876   1.256   4.797  12.416 -0.0610  0.1013 -0.1272
  448CHOL   ROH 4877   0.623   6.686  11.343  0.0278 -0.1241  0.1958
  448CHOL    R1 4878   0.630   6.746  11.620 -0.0237 -0.0943  0.1924
  448CHOL    R2 4879   0.796   6.613  11.797  0.0225 -0.0083  0.2255
  448CHOL    R3 4880   0.879   6.865  11.858 -0.0942  0.0352  0.1993
  448CHOL    R4 4881   0.900   6.718  12.110 -0.0275  0.0851  0.2097
  448CHOL    R5 4882   0.794   6.905  12.077 -0.1093  0.0264  0.1889
  448CHOL    C1 4883   1.038   7.015  12.348 -0.1662  0.1803  0.1759
  448CHOL    C2 4884   1.099   7.501  12.360  0.1527  0.2905 -0.1957
  449CHOL   ROH 4885   1.687   0.222  14.153  0.1362 -0.0287 -0.0735
  449CHOL    R1 4886   1.534   0.123  13.937  0.1494 -0.1936 -0.0081
  449CHOL    R2 4887   1.477   0.274  13.713 -0.1637 -0.2287  0.0443
  449CHOL    R3 4888   1.585   0.062  13.582  0.0439 -0.0710 -0.0452
  449CHOL    R4 4889   1.443   0.212  13.375  0.0529 -0.0244 -0.0174
  449CHOL    R5 4890   1.420   0.001  13.421  0.1671 -0.0725 -0.1729
  449CHOL    C1 4891   1.526  -0.022  13.055  0.3738  0.2426 -0.1374
  449CHOL    C2 4892   1.381   0.095  12.683  0.1738  0.4844  0.2697
  450CHOL   ROH 4893   1.568   6.755  11.134 -0.0474  0.2247  0.2227
  450CHOL    R1 4894   1.729   6.713  11.363 -0.2187  0.0436  0.3133
  450CHOL    R2 4895   1.690   6.502  11.537 -0.1207 -0.3187 -0.0884
  450CHOL    R3 4896   1.952   6.452  11.485  0.0026  0.1169  0.0751
  450CHOL    R4 4897   1.914   6.367  11.762 -0.0894 -0.1532 -0.0191
  450CHOL    R5 4898   2.064   6.507  11.689 -0.2371  0.1338  0.2056
  450CHOL    C1 4899   2.291   6.243  11.845  0.0446  0.3521  0.1748
  450CHOL    C2 4900   2.083   6.080  12.128  0.0941  0.1392  0.1110
  451CHOL   ROH 4901   2.758   0.368  10.798 -0.3083 -0.2027  0.3051
  451CHOL    R1 4902   2.639   0.457  11.039 -0.3403  0.0145  0.2110
  451CHOL    R2 4903   2.789   0.530  11.260 -0.3778 -0.2237  0.3131
  451CHOL    R3 4904   2.645   0.760  11.240  0.0212  0.0250  0.1939
  451CHOL    R4 4905   2.730   0.750  11.520 -0.4360 -0.2756  0.3444
  451CHOL    R5 4906   2.527   0.775  11.447 -0.2949  0.0943  0.0197
  451CHOL    C1 4907   2.562   1.094  11.653 -0.0953 -0.0725  0.2507
  451CHOL    C2 4908   2.315   1.179  11.903 -0.1158 -0.0049  0.2918
  452CHOL   ROH 4909   3.606   4.353  10.854  0.2353  0.1062  0.0737
  452CHOL    R1 4910   3.544   4.128  11.015 -0.0497  0.1054 -0.0351
  452CHOL    R2 4911   3.688   4.064  11.242 -0.1222 -0.1936 -0.0797
  452CHOL    R3 4912   3.443   4.071  11.360 -0.1089  0.0612 -0.0576
  452CHOL    R4 4913   3.621   3.964  11.566 -0.1475  0.1065  0.0122
  452CHOL    R5 4914   3.436   3.874  11.496 -0.2196  0.1666  0.1019
  452CHOL    C1 4915   3.352   3.913  11.866 -0.1497  0.5205  0.0863
  452CHOL    C2 4916   3.271   3.724  12.165  0.1655 -0.0053 -0.1105
  453CHOL   ROH 4917   1.491   0.394  11.105  0.0554 -0.0078  0.0473
  453CHOL    R1 4918   1.503   0.392  11.388 -0.0938 -0.0217  0.0542
  453CHOL    R2 4919   1.693   0.534  11.529  0.0081 -0.2526  0.1508
  453CHOL    R3 4920   1.476   0.638  11.654  0.0669  0.0157  0.0380
  453CHOL    R4 4921   1.693   0.662  11.850 -0.0130 -0.3249  0.1798
  453CHOL    R5 4922   1.499   0.567  11.882 -0.1673 -0.0718  0.0391
  453CHOL    C1 4923   1.489   0.833  12.155  0.0299 -0.1152  0.0908
  453CHOL    C2 4924   1.543   0.735  12.521 -0.4225 -0.1311 -0.0596
  454CHOL   ROH 4925   5.634   1.289  13.267  0.0647 -0.0635 -0.0327
  454CHOL    R1 4926   5.649   1.116  13.043 -0.0182 -0.0415 -0.0550
  454CHOL    R2 4927   5.519   1.170  12.805  0.1347  0.1318 -0.0999
  454CHOL    R3 4928   5.768   1.138  12.699  0.1479 -0.1047 -0.0030
  454CHOL    R4 4929   5.594   1.189  12.468  0.2879  0.1088 -0.0677
  454CHOL    R5 4930   5.730   1.020  12.494  0.1084 -0.0365 -0.0369
  454CHOL    C1 4931   5.872   1.170  12.173  0.3895 -0.1266  0.0419
  454CHOL    C2 4932   6.152   1.141  11.952 -0.2259 -0.0224  0.0231
  455CHOL   ROH 4933   6.684   4.328  11.082  0.0842  0.1718 -0.0083
  455CHOL    R1 4934   6.734   4.405  11.350  0.0281  0.1768  0.0002
  455CHOL    R2 4935   6.531   4.449  11.532 -0.0040  0.0476 -0.0083
  455CHOL    R3 4936   6.669   4.267  11.681  0.0892  0.1133 -0.0130
  455CHOL    R4 4937   6.499   4.409  11.874 -0.0824 -0.0585 -0.0270
  455CHOL    R5 4938   6.715   4.382  11.886 -0.0611  0.1021  0.0314
  455CHOL    C1 4939   6.610   4.216  12.213 -0.0406 -0.0586 -0.0423
  455CHOL    C2 4940   6.746   4.066  12.503 -0.2691 -0.0855 -0.2495
  456CHOL   ROH 4941   7.094   5.292  11.090 -0.0820 -0.0838 -0.0408
  456CHOL    R1 4942   7.064   5.344  11.366 -0.0920  0.0933 -0.0739
  456CHOL    R2 4943   6.850   5.485  11.469 -0.2489 -0.0871 -0.1450
  456CHOL    R3 4944   6.822   5.264  11.626  0.0516 -0.0079  0.0307
  456CHOL    R4 4945   6.687   5.478  11.774 -0.2856 -0.0819 -0.1642
  456CHOL    R5 4946   6.843   5.347  11.849 -0.1010  0.2061 -0.0312
  456CHOL    C1 4947   6.565   5.267  12.098 -0.0250 -0.0045 -0.0105
  456CHOL    C2 4948   6.291   5.210  12.381 -0.1651 -0.1932  0.1200
  457CHOL   ROH 4949   5.236   1.897  10.642 -0.2286 -0.0433  0.0297
  457CHOL    R1 4950   4.984   1.989  10.730 -0.2213 -0.0783  0.0847
  457CHOL    R2 4951   4.773   2.035  10.557 -0.2284 -0.0054  0.1158
  457CHOL    R3 4952   4.641   1.867  10.724 -0.2222 -0.0759  0.0570
  457CHOL    R4 4953   4.436   2.054  10.629 -0.2378 -0.0767  0.1014
  457CHOL    R5 4954   4.483   2.008  10.836 -0.2489 -0.1334  0.0913
  457CHOL    C1 4955   4.115   1.908  10.827 -0.2374 -0.1844  0.0378
  457CHOL    C2 4956   3.947   2.208  10.777  0.0176  0.4623  0.2335
  458CHOL   ROH 4957   4.572   1.724  12.820 -0.0926 -0.2089 -0.0684
  458CHOL    R1 4958   4.692   1.630  12.581 -0.2959 -0.2007 -0.1760
  458CHOL    R2 4959   4.574   1.660  12.333 -0.2779  0.2626 -0.1353
  458CHOL    R3 4960   4.812   1.776  12.271 -0.0653 -0.1114 -0.0480
  458CHOL    R4 4961   4.726   1.648  12.022 -0.3287  0.2636 -0.1603
  458CHOL    R5 4962   4.917   1.621  12.122 -0.3607 -0.1769 -0.1966
  458CHOL    C1 4963   5.037   1.749  11.783 -0.1588 -0.0869 -0.0929
  458CHOL    C2 4964   4.956   1.662  11.456 -0.1117  0.2466 -0.0594
  459CHOL   ROH 4965   7.419   7.411  14.219 -0.0384  0.2489 -0.1005
  459CHOL    R1 4966   7.323   7.347  13.960 -0.0332  0.0979 -0.0667
  459CHOL    R2 4967   7.252   7.541  13.776  0.0032 -0.0073 -0.1948
  459CHOL    R3 4968   7.428   7.409  13.617 -0.0057 -0.1333 -0.1010
  459CHOL    R4 4969   7.251   7.550  13.431  0.2346  0.0501 -0.1956
  459CHOL    R5 4970   7.297   7.337  13.430  0.0520  0.0097 -0.1981
  459CHOL    C1 4971   7.415   7.431  13.080  0.3608 -0.0348 -0.1078
  459CHOL    C2 4972   7.361   7.693  12.726 -0.1003 -0.0100  0.0951
  460CHOL   ROH 4973   1.996   2.480  10.639 -0.1779 -0.0261 -0.0753
  460CHOL    R1 4974   2.014   2.390  10.907 -0.1059 -0.0896 -0.1018
  460CHOL    R2 4975   2.083   2.130  10.972  0.0530 -0.0663 -0.1788
  460CHOL    R3 4976   2.273   2.252  11.123 -0.0090  0.0043 -0.1566
  460CHOL    R4 4977   2.251   1.982  11.235 -0.0029  0.0289 -0.0887
  460CHOL    R5 4978   2.235   2.170  11.344 -0.0633  0.0585 -0.1442
  460CHOL    C1 4979   2.527   2.011  11.530 -0.0936  0.1506 -0.0153
  460CHOL    C2 4980   2.434   1.605  11.518  0.2203 -0.0950  0.0857
  461CHOL   ROH 4981   4.017   4.362  10.228 -0.3052 -0.1307 -0.0481
  461CHOL    R1 4982   3.984   4.313  10.505 -0.0683 -0.0179  0.0009
  461CHOL    R2 4983   3.867   4.083  10.603 -0.0865  0.0777  0.1884
  461CHOL    R3 4984   4.098   4.064  10.745  0.0363  0.0124 -0.0132
  461CHOL    R4 4985   3.913   3.878  10.877  0.0941  0.0311  0.1262
  461CHOL    R5 4986   4.025   4.039  10.972  0.2162  0.0028  0.0516
  461CHOL    C1 4987   4.156   3.741  11.171  0.3145 -0.0573 -0.0994
  461CHOL    C2 4988   3.885   3.497  11.458  0.2744  0.1464  0.0828
  462CHOL   ROH 4989   1.280   3.481  13.885 -0.0475  0.1526  0.0408
  462CHOL    R1 4990   1.382   3.463  13.622  0.0154 -0.1679  0.0822
  462CHOL    R2 4991   1.281   3.288  13.434 -0.2472 -0.0802  0.1362
  462CHOL    R3 4992   1.255   3.513  13.284  0.2201 -0.0972  0.0141
  462CHOL    R4 4993   1.263   3.295  13.089 -0.1208 -0.2144  0.1261
  462CHOL    R5 4994   1.390   3.472  13.091  0.2115 -0.4438  0.0762
  462CHOL    C1 4995   1.228   3.511  12.748  0.3915 -0.3086  0.0056
  462CHOL    C2 4996   1.121   3.817  12.577 -0.0738  0.0965  0.0567
  463CHOL   ROH 4997   2.065   3.477  13.986 -0.0061 -0.0636 -0.1126
  463CHOL    R1 4998   1.900   3.516  13.760 -0.0054  0.0804 -0.0895
  463CHOL    R2 4999   1.848   3.766  13.655  0.0617  0.1407  0.0187
  463CHOL    R3 5000   1.939   3.654  13.425  0.0191  0.2119 -0.0331
  463CHOL    R4 5001   1.740   3.852  13.338 -0.3452 -0.0875  0.0881
  463CHOL    R5 5002   1.745   3.640  13.285 -0.0919 -0.0985  0.1407
  463CHOL    C1 5003   1.763   3.796  12.937 -0.6222 -0.1534  0.0800
  463CHOL    C2 5004   1.663   3.810  12.495 -0.2489 -0.2502  0.1100
  464CHOL   ROH 5005   6.372   0.977  13.595  0.2009 -0.0926  0.2912
  464CHOL    R1 5006   6.551   0.859  13.410  0.0591 -0.0424  0.1214
  464CHOL    R2 5007   6.479   0.647  13.249 -0.0426 -0.0412  0.1730
  464CHOL    R3 5008   6.564   0.811  13.050 -0.2516 -0.0146  0.1018
  464CHOL    R4 5009   6.594   0.540  12.941 -0.1203 -0.0240  0.1370
  464CHOL    R5 5010   6.748   0.694  12.950 -0.2157  0.0884  0.0353
  464CHOL    C1 5011   6.740   0.633  12.574 -0.3617  0.0110  0.0492
  464CHOL    C2 5012   6.506   0.398  12.409 -0.0780 -0.0686 -0.0603
  465CHOL   ROH 5013   6.761   6.313  12.031 -0.0167 -0.0292 -0.1074
  465CHOL    R1 5014   6.978   6.307  12.213 -0.0419 -0.0840 -0.0796
  465CHOL    R2 5015   7.060   6.530  12.354  0.0393 -0.0893 -0.1234
  465CHOL    R3 5016   7.027   6.366  12.569 -0.0576 -0.0233 -0.0867
  465CHOL    R4 5017   7.182   6.593  12.671  0.1333 -0.1157 -0.1535
  465CHOL    R5 5018   7.234   6.382  12.688 -0.0251 -0.1565 -0.1194
  465CHOL    C1 5019   7.222   6.477  13.057  0.0971 -0.0692 -0.1366
  465CHOL    C2 5020   7.068   6.666  13.382  0.1314  0.0777  0.4340
  466CHOL   ROH 5021   5.277   3.802  13.507  0.1762  0.1631  0.1393
  466CHOL    R1 5022   5.341   3.819  13.232  0.2206  0.1741  0.1506
  466CHOL    R2 5023   5.160   3.753  13.033  0.3217 -0.0169  0.1234
  466CHOL    R3 5024   5.217   4.003  12.943  0.1210  0.0194  0.0925
  466CHOL    R4 5025   5.130   3.857  12.705  0.1707 -0.0657  0.1208
  466CHOL    R5 5026   5.315   3.969  12.728  0.0987  0.0721  0.0714
  466CHOL    C1 5027   5.165   4.153  12.429 -0.1057 -0.0599  0.0902
  466CHOL    C2 5028   5.018   4.298  12.100  0.2723  0.0095  0.1070
  467CHOL   ROH 5029   7.206   3.062  11.477  0.1049 -0.2608 -0.3346
  467CHOL    R1 5030   7.039   2.887  11.623  0.0870 -0.1903 -0.2685
  467CHOL    R2 5031   7.098   2.804  11.880  0.1752 -0.2446 -0.2966
  467CHOL    R3 5032   6.848   2.899  11.932  0.2488 -0.1136 -0.1752
  467CHOL    R4 5033   6.894   2.691  12.135  0.3410  0.1250  0.0116
  467CHOL    R5 5034   6.724   2.705  11.998  0.2341  0.0168  0.1578
  467CHOL    C1 5035   6.541   2.714  12.333  0.5067  0.4632  0.3050
  467CHOL    C2 5036   6.389   2.401  12.614 -0.3791 -0.2611 -0.2949
  468CHOL   ROH 5037   0.411   5.432  14.093 -0.1649  0.1575  0.0898
  468CHOL    R1 5038   0.553   5.570  13.890 -0.1748  0.1516  0.0793
  468CHOL    R2 5039   0.572   5.474  13.631 -0.0283  0.0485  0.1282
  468CHOL    R3 5040   0.474   5.720  13.567 -0.1508 -0.0358 -0.0153
  468CHOL    R4 5041   0.679   5.665  13.364  0.0624  0.0559  0.1687
  468CHOL    R5 5042   0.666   5.842  13.491 -0.1710  0.0810  0.1160
  468CHOL    C1 5043   0.648   6.007  13.148  0.0003 -0.0191  0.0577
  468CHOL    C2 5044   0.906   5.986  12.885 -0.2159 -0.2505  0.2256
  469CHOL   ROH 5045   3.610   0.049  10.322  0.2119  0.1446 -0.1062
  469CHOL    R1 5046   3.638  -0.066  10.579  0.1545  0.1032 -0.1178
  469CHOL    R2 5047   3.841   0.006  10.752  0.1626  0.0194 -0.0903
  469CHOL    R3 5048   3.635   0.053  10.923  0.1612  0.0616 -0.1037
  469CHOL    R4 5049   3.876   0.105  11.082  0.1571  0.1106 -0.1169
  469CHOL    R5 5050   3.713  -0.030  11.134  0.1608  0.1220 -0.0808
  469CHOL    C1 5051   3.703   0.206  11.434  0.1525  0.2033 -0.1450
  469CHOL    C2 5052   3.973   0.251  11.645  0.0741  0.3272  0.2219
  470CHOL   ROH 5053   3.144   5.186  11.120  0.0312 -0.1410 -0.1566
  470CHOL    R1 5054   3.171   5.136  11.397 -0.0546 -0.0505 -0.1312
  470CHOL    R2 5055   3.266   4.896  11.497 -0.0228  0.0052 -0.0244
  470CHOL    R3 5056   3.442   5.057  11.627 -0.1149  0.0939 -0.0094
  470CHOL    R4 5057   3.517   4.786  11.708  0.0125  0.1323  0.0008
  470CHOL    R5 5058   3.472   4.953  11.840 -0.0829  0.1115 -0.0057
  470CHOL    C1 5059   3.827   4.873  11.953 -0.0536  0.2897  0.0295
  470CHOL    C2 5060   4.165   4.716  12.070  0.3356 -0.1277  0.0742
  471CHOL   ROH 5061   2.198   1.897  10.401  0.0255  0.0464 -0.1261
  471CHOL    R1 5062   2.290   1.832  10.661 -0.0037  0.1260 -0.0947
  471CHOL    R2 5063   2.506   1.664  10.705 -0.0743  0.0490 -0.0154
  471CHOL    R3 5064   2.598   1.874  10.850  0.0152  0.0795 -0.1167
  471CHOL    R4 5065   2.743   1.643  10.956 -0.0338  0.0855 -0.0512
  471CHOL    R5 5066   2.627   1.787  11.071  0.0322  0.1635 -0.0881
  471CHOL    C1 5067   2.966   1.828  11.238  0.0738  0.1355 -0.1671
  471CHOL    C2 5068   3.003   1.674  11.545  0.0927  0.0171 -0.1736
  472CHOL   ROH 5069   1.843   2.517  13.862 -0.1607 -0.0201  0.0987
  472CHOL    R1 5070   1.880   2.575  13.587 -0.0117 -0.0938  0.1022
  472CHOL    R2 5071   1.928   2.379  13.399 -0.1397 -0.1685  0.1487
  472CHOL    R3 5072   1.713   2.490  13.275  0.0088  0.0244  0.0576
  472CHOL    R4 5073   1.911   2.455  13.062 -0.0671 -0.5331  0.0582
  472CHOL    R5 5074   1.808   2.639  13.114  0.2229 -0.3038 -0.1359
  472CHOL    C1 5075   1.698   2.603  12.750  0.1146 -0.5642 -0.0802
  472CHOL    C2 5076   1.821   2.613  12.365  0.0804  0.0027  0.3444
  473WN      WN 5077   4.395   6.299   7.673  0.0427 -0.2502 -0.0329
  474WN      WN 5078   7.439   5.574   7.956 -0.2047 -0.1195 -0.3538
  475WN      WN 5079   2.467   7.405   8.632  0.2748 -0.2369  0.0479
  476WN      WN 5080   6.826   6.745  10.043 -0.0175 -0.1833  0.2367
  477WN      WN 5081   1.223   3.631   8.748 -0.0307  0.1639  0.0508
  478WN      WN 5082   0.337   0.944  10.273  0.0671 -0.0972  0.3624
  479WN      WN 5083   5.607   1.810   9.057 -0.1300  0.1621 -0.2585
  480WN      WN 5084   3.701   0.437   8.274 -0.3055 -0.1347  0.0222
  481WN      WN 5085   7.606   4.082   8.321  0.2683 -0.1654 -0.0449
  482WN      WN 5086   3.670   6.990   7.964 -0.2761 -0.3348 -0.3022
  483WN      WN 5087   1.407   3.102   8.080  0.0424  0.0735 -0.0405
  484WN      WN 5088   2.997   7.454   9.564 -0.0684 -0.0742 -0.0937
  485WN      WN 5089   6.190   6.770   8.948 -0.1098  0.1030  0.0737
  486WN      WN 5090   4.137   5.985   8.914 -0.0260 -0.3359  0.1069
  487WN      WN 5091   0.152   5.317   7.119 -0.3336  0.1509 -0.1706
  488WN      WN 5092   7.167   2.143   9.777  0.1885 -0.0651  0.1697
  489WN      WN 5093   1.512   6.316   8.739  0.0442  0.1345 -0.2102
  490WN      WN 5094   2.961   4.235   9.238  0.0829 -0.0570 -0.3542
  491WN      WN 5095   6.536   0.186   8.170  0.0909  0.1205  0.0589
  492WN      WN 5096   0.808   3.464   8.898 -0.0625  0.2320  0.3440
  493WN      WN 5097   3.219   6.913   9.010  0.0066  0.0797  0.2473
  494WN      WN 5098   7.343   1.352   9.956 -0.0676  0.0359  0.1464
  495WN      WN 5099   6.257   4.813   7.813 -0.2675 -0.3588  0.1731
  496WN      WN 5100   6.442   5.634   8.072  0.2479  0.1249 -0.1271
  497WN      WN 5101   4.221   5.649   9.629  0.3168 -0.2782  0.0750
  498WN      WN 5102   0.768   0.966   8.253 -0.1862  0.0835  0.0830
  499WN      WN 5103   0.307   5.294   8.835  0.1544  0.1963 -0.2884
  500WN      WN 5104   0.658   6.270   8.846  0.0634  0.1110  0.3577
  501WN      WN 5105   4.249   6.184   8.218  0.0058  0.0822  0.0123
  502WN      WN 5106   7.610   5.416   8.449  0.0767  0.2858  0.1542
  503WN      WN 5107   7.295   5.042  10.147 -0.0332 -0.3006 -0.1332
  504WN      WN 5108   2.486   5.627   8.204 -0.3125  0.1015  0.1924
  505WN      WN 5109   5.955   5.738   7.979  0.1110  0.3146 -0.2193
  506WN      WN 5110   1.637   2.566   9.316  0.0921 -0.3138  0.2572
  507WN      WN 5111   6.307   4.725   9.766 -0.1738  0.3196  0.3506
  508WN      WN 5112   1.177   5.290   7.470 -0.2185  0.1050  0.0800
  509WN      WN 5113   4.880   0.645   9.101 -0.0907  0.1261 -0.0317
  510WN      WN 5114   7.392   0.966   8.939 -0.1773  0.0456 -0.0598
  511WN      WN 5115   5.890   3.887   9.909 -0.1184  0.0250  0.1170
  512WN      WN 5116   0.930   1.057  10.369  0.1608  0.0805 -0.2166
  513WN      WN 5117   0.023   4.717  10.839  0.1813 -0.1265 -0.0463
  514WN      WN 5118   6.200   0.243   9.338  0.0647 -0.0686  0.1876
  515WN      WN 5119   6.953   4.371   9.348 -0.3413 -0.1966 -0.0818
  516WN      WN 5120   1.373   3.436  10.599 -0.0214 -0.1536 -0.0455
  517WN      WN 5121   6.944   7.526   9.049 -0.0079  0.0937 -0.0328
  518WN      WN 5122   0.618   3.426   8.292  0.1445 -0.0775  0.1142
  519WN      WN 5123   5.878   5.188   9.043  0.0035 -0.3995 -0.1886
  520WN      WN 5124   4.488   4.667   8.662  0.2321  0.1984 -0.3223
  521WN      WN 5125   7.534   5.894   8.331  0.2323 -0.0094  0.1136
  522WN      WN 5126   6.776   3.015   9.179 -0.3735 -0.0506 -0.3318
  523WN      WN 5127   3.829   5.360   8.298 -0.0937  0.0507 -0.1769
  524WN      WN 5128   3.304   6.083   8.137 -0.1421  0.0182  0.0698
  525WN      WN 5129   6.355   0.676  10.083 -0.2590 -0.0165  0.2681
  526WN      WN 5130   7.066   5.955   8.090 -0.0309 -0.1276  0.1730
  527WN      WN 5131   0.288   0.211   9.134 -0.0047  0.2979  0.2383
  528WN      WN 5132   2.621   6.791   9.782 -0.0305 -0.1184 -0.0639
  529WN      WN 5133   7.045   2.315   9.280 -0.1137 -0.3905 -0.0673
  530WN      WN 5134   7.169   7.054   9.453 -0.0553  0.0919  0.0698
  531WN      WN 5135   1.768   1.024   8.562 -0.1095  0.1921  0.2449
  532WN      WN 5136   7.490   0.506  10.114 -0.1417  0.0597 -0.1863
  533WN      WN 5137   4.947   7.499   8.005  0.1767  0.1779  0.1917
  534WN      WN 5138   2.410   4.106  10.038 -0.4639 -0.0601  0.1897
  535WN      WN 5139   5.094   6.531  10.496 -0.0772  0.0723 -0.1470
  536WN      WN 5140   1.420   0.916  10.219  0.3926 -0.2078  0.0125
  537WN      WN 5141   6.497   3.242   8.740  0.1925  0.0983  0.0861
  538WN      WN 5142   6.349   7.440   9.103 -0.0311 -0.3144  0.1250
  539WN      WN 5143   1.921   7.076   9.041  0.2398  0.2657 -0.1955
  540WN      WN 5144   1.895   3.677  10.114  0.0618 -0.1495  0.0022
  541WN      WN 5145   4.929   6.437   8.655  0.0818  0.0464 -0.0164
  542WN      WN 5146   7.204   4.232  10.108 -0.0511 -0.3535  0.0737
  543WN      WN 5147   0.955   7.581   7.360 -0.3501  0.0612 -0.1263
  544WN      WN 5148   0.029   6.774   7.318 -0.1208 -0.1342 -0.0203
  545WN      WN 5149   6.913   1.221  10.124  0.0739  0.1697 -0.0943
  546WN      WN 5150   0.967   4.398  10.872 -0.0769 -0.2540 -0.1012
  547WN      WN 5151   4.967   0.160   8.906  0.1079  0.1437  0.0011
  548WN      WN 5152   2.390   2.960   8.608  0.0348 -0.1339  0.0792
  549WN      WN 5153   2.370   0.599   7.707 -0.1359 -0.1315  0.0247
  550WN      WN 5154   4.104   5.423   8.783 -0.3560 -0.0936 -0.3954
  551WN      WN 5155   1.346   1.295   8.131  0.0850 -0.3312  0.0439
  552WN      WN 5156   3.692   5.765   8.722 -0.0495  0.1365 -0.4163
  553WN      WN 5157   6.613   0.574   9.050 -0.0507 -0.0359  0.5625
  554WN      WN 5158   7.646   5.372  10.211 -0.1204 -0.1732 -0.2318
  555WN      WN 5159   1.610   4.449   8.254 -0.0186  0.1118  0.1491
  556WN      WN 5160   7.518   5.017   9.506 -0.3546 -0.0656  0.3468
  557WN      WN 5161   5.228   4.405   8.010 -0.0370  0.1213  0.1625
  558WN      WN 5162   0.244   5.849   9.047  0.1506 -0.0093  0.2870
  559WN      WN 5163   4.214   5.758   8.456  0.0669 -0.0428 -0.2516
  560WN      WN 5164   6.753   4.441   9.831 -0.0627  0.3085 -0.1375
  561WN      WN 5165   4.225   6.777   7.749 -0.1105 -0.1107  0.3473
  562WN      WN 5166   3.146   4.411   9.749 -0.0872  0.3358 -0.0822
  563WN      WN 5167   6.835   4.766  10.205  0.3157 -0.1292 -0.1814
  564WN      WN 5168   4.639   6.551   9.602  0.0095  0.0395 -0.4317
  565WN      WN 5169   6.540   2.195   9.379  0.2115  0.0146  0.3931
  566WN      WN 5170   0.226   5.930   9.593 -0.0100  0.2778  0.1503
  567WN      WN 5171   1.830   3.035   9.306 -0.1821  0.0147 -0.7459
  568WN      WN 5172   5.300   7.178   8.057 -0.1213 -0.2029 -0.0959
  569WN      WN 5173   6.141   2.121   9.805 -0.0724 -0.1015  0.2275
  570WN      WN 5174   6.845   6.019   9.302 -0.1816 -0.2598  0.2446
  571WN      WN 5175   4.662   6.730   7.520  0.2684 -0.0740 -0.0587
  572WN      WN 5176   3.119   5.675   8.749 -0.1861 -0.0884  0.2977
  573WN      WN 5177   7.473   0.568   9.299 -0.3253  0.3066  0.5241
  574WN      WN 5178   2.442   3.026   9.210 -0.1089  0.1024 -0.1175
  575WN      WN 5179   2.195   6.283  10.525 -0.3657 -0.1120  0.0130
  576WN      WN 5180   3.865   5.632   9.189 -0.2089 -0.3692  0.2071
  577WN      WN 5181   7.059   5.924   8.627 -0.2431 -0.1341  0.1318
  578WN      WN 5182   2.166   7.657   8.245 -0.4342  0.0126  0.1677
  579WN      WN 5183   5.610   1.951   8.387 -0.0277 -0.0947 -0.0284
  580WN      WN 5184   1.728   2.461   8.767  0.1170  0.1028  0.3172
  581WN      WN 5185   0.823   0.467   7.995 -0.2612  0.1541  0.0923
  582WN      WN 5186   5.282   2.055   8.769  0.0489  0.2265 -0.1419
  583WN      WN 5187   2.534   1.530   8.660 -0.2496  0.0362  0.0131
  584WN      WN 5188   5.685   4.258   7.908 -0.1013 -0.0289 -0.3303
  585WN      WN 5189   3.717   4.331   9.817 -0.2302 -0.1018 -0.2058
  586WN      WN 5190   0.694   0.529   9.097  0.1482  0.2063  0.1960
  587WN      WN 5191   1.144   6.034   8.928 -0.0844 -0.1038  0.3006
  588WN      WN 5192   1.246   4.114   8.061  0.2079 -0.3312  0.0884
  589WN      WN 5193   6.370   1.201   9.945 -0.0187 -0.0522  0.1075
  590WN      WN 5194   6.805   5.675   8.945  0.5497 -0.0334  0.0219
  591WN      WN 5195   1.671   5.806  10.287 -0.1407 -0.0771 -0.0630
  592WN      WN 5196   6.917   6.358   7.380 -0.1246  0.3934  0.0130
  593WN      WN 5197   7.488   0.413   7.567 -0.1257 -0.0598  0.0284
  594WN      WN 5198   7.079   7.485   9.674 -0.1045 -0.0111  0.2052
  595WN      WN 5199   3.643   0.080   8.702  0.1454 -0.0342  0.1899
  596WN      WN 5200   5.641   2.640  10.552  0.1266 -0.1487  0.1546
  597WN      WN 5201   7.002   1.899   8.519 -0.2565 -0.2366 -0.2026
  598WN      WN 5202   7.268   3.648   8.814  0.2049  0.2194  0.0593
  599WN      WN 5203   6.834   3.385   7.628  0.0567 -0.2255 -0.0661
  600WN      WN 5204   4.331   6.149   9.332  0.1011  0.4253 -0.2666
  601WN      WN 5205   2.281   2.418   9.269  0.2163  0.1011 -0.1450
  602WN      WN 5206   0.909   3.124   9.304  0.0669 -0.2558 -0.1489
  603WN      WN 5207   6.960   3.336  10.088  0.2829 -0.0542  0.0109
  604WN      WN 5208   3.300   0.130   8.282  0.3134 -0.1281  0.0108
  605WN      WN 5209   0.708   4.892   8.269  0.0370  0.1397  0.1077
  606WN      WN 5210   3.045   7.242  10.421 -0.2461 -0.1153 -0.0684
  607WN      WN 5211   6.191   3.895   7.926 -0.1846 -0.0043 -0.2188
  608WN      WN 5212   1.703   7.455   9.286  0.0821  0.2756 -0.3911
  609WN      WN 5213   1.682   6.053   7.877  0.1340  0.1534 -0.4615
  610WN      WN 5214   0.346   5.098   9.420  0.4195 -0.3974  0.2605
  611WN      WN 5215   5.339   4.725   7.572  0.0687  0.1922  0.3235
  612WN      WN 5216   1.413   1.620   8.762  0.1222  0.2388 -0.0568
  613WN      WN 5217   7.594   3.099   7.149  0.1681  0.1272  0.0083
  614WN      WN 5218   2.738   5.283   8.694 -0.1386  0.0928 -0.0829
  615WN      WN 5219   2.629   4.877   8.979 -0.1957  0.0495  0.0299
  616WN      WN 5220   3.280   6.163  10.819 -0.2423  0.2208  0.1220
  617WN      WN 5221   1.819   6.590   9.168  0.3191 -0.0985  0.1470
  618WN      WN 5222   5.431   5.050   9.522  0.2347 -0.1020  0.2056
  619WN      WN 5223   2.652   0.255   9.483  0.1511  0.0463  0.1242
  620WN      WN 5224   3.142   6.912   7.807  0.1982  0.2208 -0.1986
  621WN      WN 5225   1.499   3.220   7.596 -0.4802  0.3031 -0.1931
  622WN      WN 5226   1.603   3.516   9.365 -0.1104  0.1790  0.2429
  623WN      WN 5227   1.298   5.676   8.577 -0.1264  0.0151 -0.1025
  624WN      WN 5228   0.481   0.128   8.234  0.2624  0.1663  0.0891
  625WN      WN 5229   6.078   1.964   9.219 -0.0446  0.0384  0.0096
  626WN      WN 5230   5.022   7.330   8.596  0.1356 -0.2937  0.0329
  627WN      WN 5231   4.550   0.018   8.614  0.2315  0.1232  0.1570
  628WN      WN 5232   4.456   7.094   9.490  0.0974 -0.1979 -0.1933
  629WN      WN 5233   1.907   3.903   9.426  0.0572 -0.0591 -0.0409
  630WN      WN 5234   7.436   3.174   9.680 -0.1299  0.3110  0.0347
  631WN      WN 5235   3.099   7.127   9.884 -0.1381 -0.2776 -0.3851
  632WN      WN 5236   6.977   6.605   8.864  0.7174  0.2498 -0.0124
  633WN      WN 5237   2.125   4.410   9.173 -0.0799 -0.0209 -0.0754
  634WN      WN 5238   0.655   2.945   9.910  0.1053  0.2461 -0.1599
  635WN      WN 5239   2.370   1.410   9.244 -0.1283 -0.4695 -0.0895
  636WN      WN 5240   5.925   4.971   9.510 -0.1689 -0.0809 -0.1205
  637WN      WN 5241   7.119   1.207   7.381  0.0651  0.0926  0.1344
  638WN      WN 5242   7.072   7.296   7.773  0.0824  0.0395 -0.1433
  639WN      WN 5243   5.783   0.266   7.596  0.1678 -0.2674 -0.3034
  640WN      WN 5244   0.822   0.012   9.141 -0.1460 -0.3790 -0.0211
  641WN      WN 5245   5.469   4.162   9.562  0.2149 -0.1045  0.2211
  642WN      WN 5246   0.477   3.515   9.942  0.0181  0.0427  0.0859
  643WN      WN 5247   0.296   7.095  11.121 -0.1270  0.4431  0.1271
  644WN      WN 5248   2.602   3.656   8.385  0.1657 -0.1785 -0.1151
  645WN      WN 5249   1.166   6.549   8.993 -0.2451  0.0303 -0.1275
  646WN      WN 5250   2.224   7.218   7.939  0.0301 -0.0774  0.0992
  647WN      WN 5251   0.140   1.670   9.886 -0.1029 -0.0232 -0.1074
  648WN      WN 5252   5.967   0.381   8.483 -0.1126 -0.0826 -0.2448
  649WN      WN 5253   4.470   0.320   7.597 -0.2819 -0.2452  0.0868
  650WN      WN 5254   4.616   4.311   8.999  0.3385 -0.0545 -0.0923
  651WN      WN 5255   0.094   6.249  10.040  0.2067  0.3808  0.0010
  652WN      WN 5256   5.535   6.341   9.477  0.1290  0.0978 -0.1503
  653WN      WN 5257   5.901   6.436   9.825 -0.2278  0.1529 -0.0837
  654WN      WN 5258   7.607   2.784   7.785 -0.0833  0.0336 -0.2101
  655WN      WN 5259   5.900   6.739   8.541 -0.1222 -0.3144  0.0860
  656WN      WN 5260   2.694   5.710   8.984  0.0802  0.2211  0.2530
  657WN      WN 5261   7.198   6.395   7.821  0.1261  0.1293  0.1014
  658WN      WN 5262   1.373   1.675   7.778  0.0811  0.2391 -0.2313
  659WN      WN 5263   6.392   6.498   9.963  0.0767  0.0956 -0.0973
  660WN      WN 5264   0.475   5.323   8.339  0.0515  0.0616 -0.0303
  661WN      WN 5265   7.243   1.416   8.667  0.0230  0.0169 -0.0844
  662WN      WN 5266   5.885   0.605   9.845  0.5100 -0.0084 -0.1187
  663WN      WN 5267   0.492   2.399  10.110 -0.1164  0.1118 -0.2833
  664WN      WN 5268   2.452   0.655   9.923 -0.0880 -0.0133 -0.0105
  665WN      WN 5269   6.297   3.414  10.631  0.3416 -0.1896  0.0880
  666WN      WN 5270   0.357   4.781   7.955 -0.5862  0.1971  0.0139
  667WN      WN 5271   2.503   6.050   9.379  0.0617 -0.1016 -0.0524
  668WN      WN 5272   3.518   0.122   9.166  0.0250 -0.1866 -0.0952
  669WN      WN 5273   2.096   4.312   9.652  0.1427 -0.1065  0.0011
  670WN      WN 5274   0.055   3.254   7.565  0.1581  0.0423 -0.2021
  671WN      WN 5275   0.006   3.940   8.858  0.1026 -0.4347  0.0503
  672WN      WN 5276   6.528   6.633   8.577  0.0672  0.0913  0.1832
  673WN      WN 5277   6.896   3.908   9.934  0.2621 -0.0790 -0.0016
  674WN      WN 5278   0.543   1.604   8.020  0.1631  0.2935  0.0750
  675WN      WN 5279   6.222   2.631   9.629  0.1902 -0.0308  0.1376
  676WN      WN 5280   7.645   1.532   8.262  0.3295  0.0017  0.1146
  677WN      WN 5281   3.037   6.950   9.440 -0.0658  0.3025 -0.2286
  678WN      WN 5282   5.067   3.081   8.890  0.1618 -0.2056  0.1046
  679WN      WN 5283   3.729   7.533   8.101 -0.1492 -0.1350  0.1638
  680WN      WN 5284   1.855   4.090  10.369  0.1392 -0.0443  0.2422
  681WN      WN 5285   5.023   5.238   8.777  0.0012  0.1300 -0.0960
  682WN      WN 5286   3.254   6.910   8.405  0.0256  0.0540  0.0776
  683WN      WN 5287   1.153   2.946  10.005  0.2513  0.0597  0.0922
  684WN      WN 5288   3.838   5.450   7.812 -0.2147  0.2759  0.1658
  685WN      WN 5289   1.686   3.744   8.902 -0.1208  0.1971 -0.1323
  686WN      WN 5290   2.141   6.322   7.917 -0.1954  0.0690  0.0656
  687WN      WN 5291   6.422   2.109  10.246  0.0074 -0.3656 -0.0468
  688WN      WN 5292   1.455   6.696   9.948 -0.1942  0.1851  0.0333
  689WN      WN 5293   1.751   7.499   8.029  0.2777  0.2370  0.2757
  690WN      WN 5294   1.357   5.487   9.557  0.0579 -0.4561 -0.4517
  691WN      WN 5295   6.930   0.514  10.231 -0.1804  0.3103 -0.1862
  692WN      WN 5296   6.079   6.486   9.360 -0.0480 -0.0968 -0.0701
  693WN      WN 5297   6.032   6.927   9.921  0.0221 -0.0841  0.0916
  694WN      WN 5298   5.501   5.653  10.244 -0.1155  0.1958 -0.2142
  695WN      WN 5299   6.122   4.208   9.028 -0.3191 -0.1309  0.0276
  696WN      WN 5300   6.130   6.738   7.482 -0.1244  0.1175 -0.1521
  697WN      WN 5301   6.213   2.353  10.665  0.3463 -0.3337  0.5218
  698WN      WN 5302   1.214   4.287   8.621  0.1560 -0.0610  0.2919
  699WN      WN 5303   1.600   5.174  11.045  0.0852  0.0381 -0.0276
  700WN      WN 5304   6.994   3.372   8.213  0.1476  0.5539  0.0240
  701WN      WN 5305   0.269   1.147   8.059 -0.0224 -0.1151  0.1225
  702WN      WN 5306   1.959   7.183   8.392  0.0712 -0.2232 -0.1727
  703WN      WN 5307   6.026   5.378   8.463 -0.0115  0.2957 -0.0938
  704WN      WN 5308   1.153   2.829   7.765 -0.2950 -0.0019  0.0787
  705WN      WN 5309   3.887   6.234   8.592 -0.0692  0.1043 -0.0647
  706WN      WN 5310   4.973   2.630   8.567 -0.0689  0.3242 -0.5278
  707WN      WN 5311   1.254   1.961   9.727 -0.0898  0.1436  0.0001
  708WN      WN 5312   4.913   4.059   7.994 -0.0805 -0.0705  0.0623
  709WN      WN 5313   1.022   6.666  10.229  0.2514  0.0528  0.1728
  710WN      WN 5314   4.615   5.486   8.599 -0.0128  0.0618  0.1450
  711WN      WN 5315   3.010   6.126   9.011 -0.1336 -0.0151  0.1432
  712WN      WN 5316   2.350   6.508   9.300 -0.0327 -0.4339  0.1324
  713WN      WN 5317   7.443   3.325  10.520  0.0213  0.3328 -0.2155
  714WN      WN 5318   0.797   5.473  10.154 -0.1592  0.2882 -0.0049
  715WN      WN 5319   5.832   3.444   9.510 -0.3029 -0.0805 -0.0738
  716WN      WN 5320   1.994   5.726   8.073  0.1421 -0.2483  0.0455
  717WN      WN 5321   0.801   4.990   7.747  0.2381  0.1060  0.1355
  718WN      WN 5322   5.469   6.453   8.569  0.3442  0.1320 -0.1878
  719WN      WN 5323   4.823   5.419   7.342  0.0776  0.0093 -0.1656
  720WN      WN 5324   6.740   3.807   9.441  0.2532  0.1899 -0.0601
  721WN      WN 5325   0.725   5.039   9.090 -0.1498 -0.1063 -0.0157
  722WN      WN 5326   0.101   1.771   8.934  0.1504  0.0655  0.0631
  723WN      WN 5327   7.417   5.814   9.949 -0.1174  0.2931 -0.4632
  724WN      WN 5328   0.049   7.374   8.957  0.0456 -0.1124 -0.2722
  725WN      WN 5329   1.367   2.187   9.346 -0.0885 -0.3739  0.1961
  726WN      WN 5330   0.779   7.444   9.627 -0.2086  0.1005 -0.1523
  727WN      WN 5331   4.909   4.868   9.293  0.2694 -0.0692 -0.0418
  728WN      WN 5332   5.874   2.680   8.762 -0.1002  0.0568  0.0276
  729WN      WN 5333   4.735   5.019   8.441  0.0578 -0.0692 -0.2850
  730WN      WN 5334   3.955   6.449   9.085  0.3248  0.2857 -0.0964
  731WN      WN 5335   0.102   4.972   9.914  0.1026  0.0745 -0.0557
  732WN      WN 5336   5.650   0.776   8.840  0.0984  0.0276 -0.2095
  733WN      WN 5337   2.494   4.016   9.274  0.3583  0.1241 -0.1088
  734WN      WN 5338   4.721   6.223   7.256  0.0025  0.4117 -0.0439
  735WN      WN 5339   2.733   1.072   9.011 -0.0879 -0.2357  0.1970
  736WN      WN 5340   6.050   0.549  10.535 -0.0212 -0.2036  0.0036
  737WN      WN 5341   1.181   4.584   7.780 -0.0336 -0.2278 -0.0616
  738WN      WN 5342   1.129   2.121  10.723 -0.3235 -0.0817  0.0643
  739WN      WN 5343   6.181   1.297   8.428 -0.2134  0.4057 -0.0495
  740WN      WN 5344   2.695   7.645   9.995 -0.2476  0.2887 -0.0233
  741WN      WN 5345   7.560   0.794   8.044 -0.0495  0.1028 -0.0515
  742WN      WN 5346   6.677   5.964   8.341  0.1859  0.1646  0.0597
  743WN      WN 5347   2.591   7.185  10.117 -0.4851 -0.0191 -0.1435
  744WN      WN 5348   7.292   4.707   7.694 -0.1336  0.1362  0.1952
  745WN      WN 5349   1.371   2.084  10.170  0.1450 -0.0616 -0.4458
  746WN      WN 5350   4.856   3.997   9.375 -0.1122 -0.0408 -0.0803
  747WN      WN 5351   5.894   7.470   9.284  0.1541 -0.0148 -0.2309
  748WN      WN 5352   3.127   7.419   9.015  0.1099 -0.1310 -0.1889
  749WN      WN 5353   2.698   3.928   8.813 -0.2662 -0.0558  0.0797
  750WN      WN 5354   7.027   3.186   8.694 -0.0250 -0.0207  0.2862
  751WN      WN 5355   2.826   6.003   8.464 -0.0400  0.1382  0.0996
  752WN      WN 5356   6.536   6.537  10.470 -0.0245  0.1357  0.2265
  753WN      WN 5357   7.057   4.781   6.796 -0.2252 -0.0317 -0.5100
  754WN      WN 5358   6.435   5.803   7.581  0.0527  0.0117  0.2384
  755WN      WN 5359   4.111   7.256  10.117 -0.3325  0.1865 -0.2323
  756WN      WN 5360   3.564   6.577   8.326  0.0488  0.1925  0.2337
  757WN      WN 5361   2.960   6.483   8.105  0.2127 -0.1813  0.2422
  758WN      WN 5362   5.335   0.877   9.392 -0.2695  0.2661  0.0873
  759WN      WN 5363   4.014   4.894   8.977  0.0158 -0.1399  0.0608
  760WN      WN 5364   5.605   5.972   9.857  0.1300  0.3766  0.3121
  761WN      WN 5365   4.153   7.237   8.636  0.0791 -0.1612  0.1062
  762WN      WN 5366   0.016   5.447   9.250  0.0492  0.0360 -0.1104
  763WN      WN 5367   1.739   6.794   8.686 -0.2293  0.0468  0.1394
  764WN      WN 5368   2.859   7.584   8.360 -0.1334 -0.2125 -0.2568
  765WN      WN 5369   5.030   4.115   9.834  0.3469  0.0855  0.0192
  766WN      WN 5370   2.111   5.216   9.660 -0.3892 -0.2019 -0.3032
  767WN      WN 5371   0.335   7.482   9.365  0.0759  0.1190 -0.1691
  768WN      WN 5372   1.285   3.622   9.755 -0.1462  0.2043  0.3135
  769WN      WN 5373   5.929   4.399   9.999  0.0670 -0.1756  0.5175
  770WN      WN 5374   1.225   5.734   9.974  0.0046  0.0287 -0.0699
  771WN      WN 5375   4.686   4.912   7.590  0.1208 -0.2230  0.4610
  772WN      WN 5376   5.443   6.995   9.151  0.1822  0.2465  0.4083
  773WN      WN 5377   0.458   1.636   9.407  0.0984 -0.3233 -0.1314
  774WN      WN 5378   7.123   6.834   7.482  0.1437  0.0206  0.4469
  775WN      WN 5379   5.434   7.073   8.640 -0.1484  0.0522 -0.2339
  776WN      WN 5380   2.768   4.910   7.248  0.3009 -0.0215  0.3418
  777WN      WN 5381   0.638   6.527   9.265 -0.0816 -0.3152  0.6516
  778WN      WN 5382   2.060   6.110  10.020 -0.2170  0.1121 -0.2930
  779WN      WN 5383   5.553   6.055   7.809 -0.1644  0.0791 -0.3383
  780WN      WN 5384   6.204   3.801   9.467  0.0420  0.1839  0.0674
  781WN      WN 5385   7.085   5.514   8.367  0.4119 -0.0111  0.1963
  782WN      WN 5386   0.388   4.129   9.751 -0.2070 -0.0265  0.0043
  783WN      WN 5387   1.523   0.636   9.286 -0.1146  0.0969  0.1531
  784WN      WN 5388   0.565   1.560  10.304 -0.1562  0.0879 -0.1936
  785WN      WN 5389   5.857   7.182   8.862 -0.0052  0.2608 -0.1002
  786WN      WN 5390   0.674   4.532   7.628 -0.0892  0.1500 -0.1179
  787WN      WN 5391   7.297   2.040   8.073  0.0872  0.0938 -0.0475
  788WN      WN 5392   2.151   1.812   8.696 -0.2381 -0.3493 -0.1518
  789WN      WN 5393   2.815   0.793   8.568  0.0599 -0.3814  0.3452
  790WN      WN 5394   1.245   6.895   7.687  0.0844  0.3330  0.1075
  791WN      WN 5395   2.778   5.934   9.845 -0.1528 -0.1269  0.0227
  792WN      WN 5396   7.225   6.490   8.460  0.0117 -0.0657  0.3294
  793WN      WN 5397   0.085   3.476   9.162  0.1299 -0.0654 -0.0768
  794WN      WN 5398   6.502   1.062  10.393  0.2078 -0.1081  0.0738
  795WN      WN 5399   1.849   1.091   9.324 -0.2677  0.2223 -0.1215
  796WN      WN 5400   0.184   0.344   9.606 -0.0104 -0.0213  0.0738
  797WN      WN 5401   5.849   0.576   7.221  0.4468  0.5128 -0.1031
  798WN      WN 5402   0.499   3.950   9.125  0.3977  0.0410 -0.5049
  799WN      WN 5403   2.153   6.970   9.448  0.0878  0.2469 -0.1233
  800WN      WN 5404   1.883   6.330  10.889  0.2370  0.3686 -0.2019
  801WN      WN 5405   4.971   2.430   9.037 -0.0170 -0.0716  0.0477
  802WN      WN 5406   7.374   5.224   8.768  0.0807  0.1659  0.0140
  803WN      WN 5407   2.466   1.551   9.690 -0.0690  0.3018  0.0262
  804WN      WN 5408   5.382   0.442   9.746 -0.1911 -0.2166 -0.0184
  805WN      WN 5409   6.230   5.511   7.100  0.2119  0.1457  0.4126
  806WN      WN 5410   2.153   0.293   9.279 -0.0193  0.0533  0.0045
  807WN      WN 5411   2.004   0.262   7.833 -0.1045 -0.2258  0.1122
  808WN      WN 5412   5.970   3.112   8.433 -0.3361  0.0733  0.0483
  809WN      WN 5413   3.964   7.097   9.675  0.1673 -0.1142 -0.1056
  810WN      WN 5414   0.289   5.742   8.560 -0.2230 -0.2201 -0.2365
  811WN      WN 5415   1.641   6.207   9.756  0.1403 -0.1880  0.2824
  812WN      WN 5416   1.137   0.120   9.837 -0.0486 -0.3801 -0.0970
  813WN      WN 5417   7.492   1.941   8.517  0.0282  0.1245 -0.1995
  814WN      WN 5418   7.487   7.055   7.687 -0.0589 -0.1835  0.1885
  815WN      WN 5419   4.743   5.502   9.735  0.0267 -0.3754 -0.0138
  816WN      WN 5420   0.878   3.923   8.437 -0.2648  0.0969  0.1823
  817WN      WN 5421   4.647   5.862   7.744 -0.1522  0.0293  0.0152
  818WN      WN 5422   0.216   2.281   8.559 -0.0686  0.0464  0.0570
  819WN      WN 5423   5.290   0.684   8.110 -0.1056  0.1491  0.1713
  820WN      WN 5424   6.866   1.558   8.913  0.1905 -0.0084 -0.2869
  821WN      WN 5425   1.732   6.424   8.293  0.1623  0.2054 -0.2247
  822WN      WN 5426   3.399   6.105   8.639 -0.0588 -0.2011  0.0055
  823WN      WN 5427   6.344   5.437   8.928  0.2279  0.0826 -0.1406
  824WN      WN 5428   6.609   0.163   7.298 -0.2393 -0.0523  0.0326
  825WN      WN 5429   0.079   3.769   7.910  0.1895 -0.0974 -0.3728
  826WN      WN 5430   1.048   4.806   8.776  0.0691 -0.0349 -0.1247
  827WN      WN 5431   4.720   6.359   9.141 -0.0576 -0.3117  0.1558
  828WN      WN 5432   1.119   0.778   9.049 -0.3583  0.0499  0.2793
  829WN      WN 5433   0.767   5.769  11.282  0.0182 -0.2134  0.0249
  830WN      WN 5434   0.728   6.035   9.265  0.1976 -0.4262  0.1835
  831WN      WN 5435   0.982   6.911   9.341  0.2657  0.2228 -0.1423
  832WN      WN 5436   1.352   7.570  10.272  0.0678  0.0482  0.0657
  833WN      WN 5437   2.638   2.011   8.476  0.1849 -0.1462  0.3023
  834WN      WN 5438   6.277   7.128   8.525  0.1983  0.0757 -0.1394
  835WN      WN 5439   5.727   6.577   9.031  0.0609  0.1068  0.4844
  836WN      WN 5440   2.210   1.954   8.182 -0.2135 -0.0673 -0.2019
  837WN      WN 5441   3.451   6.943   7.435 -0.1456  0.0075  0.0930
  838WN      WN 5442   2.168   4.830   7.667 -0.3389  0.3991  0.2674
  839WN      WN 5443   2.194   4.198   8.403  0.2248  0.0337 -0.0706
  840WN      WN 5444   5.717   2.876  10.041 -0.0845  0.1416 -0.2246
  841WN      WN 5445   6.630   6.192   8.808  0.2090  0.2248 -0.1548
  842WN      WN 5446   1.590   2.641   8.051 -0.2190  0.0734  0.0413
  843WN      WN 5447   7.501   6.269   9.639  0.0157  0.1894 -0.1895
  844WN      WN 5448   0.007   1.083   8.486 -0.0946  0.1742  0.0470
  845WN      WN 5449   1.604   6.884   8.194 -0.0735  0.0725  0.0765
  846WN      WN 5450   4.934   5.386   9.296 -0.0851  0.1630  0.2023
  847WN      WN 5451   3.581   4.567   8.886  0.0816  0.1584  0.0533
  848WN      WN 5452   2.685   4.229   8.396 -0.0398  0.2485 -0.0129
  849WN      WN 5453   0.066   4.421   9.954 -0.1720  0.3455 -0.2298
  850WN      WN 5454   0.332   3.041  10.267  0.0941  0.2218 -0.0110
  851WN      WN 5455   0.304   2.623   8.154  0.0080 -0.0444  0.0205
  852WN      WN 5456   1.948   4.790   9.466  0.2730  0.0526  0.0085
  853WN      WN 5457   5.381   3.675   9.686  0.1769  0.1070 -0.3246
  854WN      WN 5458   4.241   4.647   8.245  0.1467  0.3103  0.1934
  855WN      WN 5459   0.390   0.457  10.181 -0.1316  0.3673  0.0667
  856WN      WN 5460   0.043   1.350   9.503  0.2483 -0.1822 -0.1838
  857WN      WN 5461   3.348   6.444   7.341  0.4214 -0.1222  0.2515
  858WN      WN 5462   3.227   4.935   8.943 -0.0698 -0.0346 -0.0365
  859WN      WN 5463   2.495   6.793   7.753 -0.2849 -0.2359  0.0160
  860WN      WN 5464   6.253   5.311   7.565 -0.0517  0.1281 -0.3064
  861WN      WN 5465   6.753   0.084   9.938  0.1778 -0.0583 -0.1094
  862WN      WN 5466   0.541   6.151   8.339 -0.1540  0.3001  0.1867
  863WN      WN 5467   1.736   7.313  10.146 -0.0243 -0.1077  0.1334
  864WN      WN 5468   4.022   5.923   7.734 -0.1569 -0.0395 -0.0480
  865WN      WN 5469   6.644   2.421   9.792  0.1873 -0.0772  0.2127
  866WN      WN 5470   2.364   4.738   8.485 -0.2549  0.0121  0.1408
  867WN      WN 5471   7.431   4.498   9.352 -0.1545 -0.1288 -0.2622
  868WN      WN 5472   1.033   3.994   9.034 -0.2531 -0.0238 -0.0976
  869WN      WN 5473   4.319   5.229   9.994 -0.2344  0.2666  0.0004
  870WN      WN 5474   2.292   7.474   9.196  0.3649 -0.1678  0.0722
  871WN      WN 5475   1.914   2.791   8.458 -0.3180 -0.2561  0.1305
  872WN      WN 5476   4.591   5.029   9.626  0.2993  0.2807  0.2087
  873WN      WN 5477   4.652   5.976   8.741  0.1414 -0.0841 -0.1398
  874WN      WN 5478   0.070   0.781  10.644 -0.0166  0.1274  0.2479
  875WN      WN 5479   5.223   6.762   7.797  0.1659  0.1501  0.0496
  876WN      WN 5480   2.685   6.932   8.249 -0.2180  0.1009  0.2230
  877WN      WN 5481   6.387   5.644  10.340  0.4947 -0.2777  0.0654
  878WN      WN 5482   2.575   4.742   8.016 -0.3045 -0.1296 -0.1380
  879WN      WN 5483   4.825   0.652   8.217  0.1230  0.0382 -0.1916
  880WN      WN 5484   0.888   1.751   8.606 -0.0601  0.0929  0.1457
  881WN      WN 5485   2.019   5.424  10.951 -0.0879 -0.1093 -0.0519
  882WN      WN 5486   1.110   7.119   9.813 -0.0307 -0.0481  0.0102
  883WN      WN 5487   1.777   7.022   9.736  0.1873  0.3993  0.0841
  884WN      WN 5488   1.368   3.970   9.414 -0.1909  0.1935  0.3293
  885WN      WN 5489   5.454   7.508   8.412  0.1658 -0.0913 -0.2694
  886WN      WN 5490   2.386   5.359   9.075  0.2426  0.4313  0.0910
  887WN      WN 5491   5.955   4.310   9.486  0.1984  0.1225  0.2891
  888WN      WN 5492   3.931   4.614   9.508 -0.1213  0.1091  0.0263
  889WN      WN 5493   0.875   3.356  10.281 -0.2151 -0.2387  0.1450
  890WN      WN 5494   0.092   4.302  10.427  0.2039  0.0899  0.0203
  891WN      WN 5495   0.079   5.223  10.996 -0.1742  0.0693 -0.0689
  892WN      WN 5496   7.274   6.224   8.963 -0.0674  0.3160 -0.2704
  893WN      WN 5497   6.857   7.241   7.321 -0.0423  0.1157  0.1795
  894WN      WN 5498   2.180   3.525   9.282  0.0613  0.1500  0.0724
  895WN      WN 5499   3.456   5.392   7.506  0.0423  0.1590  0.1016
  896WN      WN 5500   3.516   5.794   9.522 -0.2469 -0.3875  0.0816
  897WN      WN 5501   6.049   4.870   8.293 -0.4274  0.1686  0.0729
  898WN      WN 5502   3.256   0.681   8.408 -0.2306  0.0336 -0.0773
  899WN      WN 5503   4.095   7.144   9.133  0.0997  0.3377  0.0062
  900WN      WN 5504   6.716   6.971   8.186  0.0890 -0.2263 -0.2077
  901WN      WN 5505   2.503   7.284   9.641 -0.1606  0.1273  0.2114
  902WN      WN 5506   2.436   6.281   8.329  0.0141  0.1101 -0.1627
  903WN      WN 5507   3.017   4.496   8.850 -0.0204 -0.0341  0.1396
  904WN      WN 5508   0.377   5.448  10.476 -0.0505  0.0735  0.0472
  905WN      WN 5509   4.423   5.058   7.974  0.2865 -0.1753 -0.1736
  906WN      WN 5510   1.316   6.387   7.507  0.0594 -0.0077  0.0277
  907WN      WN 5511   2.327   3.732   7.957 -0.2212 -0.2011 -0.2790
  908WN      WN 5512   0.325   2.142   9.413  0.2003 -0.0416 -0.0159
  909WN      WN 5513   0.854   3.957   9.516  0.0806 -0.1117 -0.1925
  910WN      WN 5514   0.489   1.159  10.719  0.0577  0.0743  0.1155
  911WN      WN 5515   1.932   0.708   8.991 -0.0454 -0.1529  0.0197
  912WN      WN 5516   0.645   0.873   9.724 -0.0925 -0.2928 -0.4016
  913WN      WN 5517   6.306   6.267   8.312  0.1103  0.2524 -0.1917
  914WN      WN 5518   2.258   2.909   9.657  0.0292 -0.2097 -0.0357
  915WN      WN 5519   4.754   4.440   9.539  0.1416 -0.2736  0.0061
  916WN      WN 5520   5.223   6.019  10.391 -0.2334 -0.2677 -0.2950
  917WN      WN 5521   7.618   6.298   6.826 -0.1807 -0.0573 -0.0035
  918WN      WN 5522   4.475   6.787   9.124 -0.2005  0.2105 -0.0548
  919WN      WN 5523   2.658   6.722   8.954  0.0927  0.4295  0.1977
  920WN      WN 5524   7.341   2.480   8.202  0.1044  0.1911  0.1927
  921WN      WN 5525   2.672   0.065   9.001 -0.0183 -0.0647  0.1965
  922WN      WN 5526   0.842   0.161  10.262 -0.0302  0.0120  0.2052
  923WN      WN 5527   6.679   2.456   7.342 -0.0572  0.0225 -0.3156
  924WN      WN 5528   4.975   2.853   9.290 -0.0856  0.0257 -0.0145
  925WN      WN 5529   5.537   3.059   8.641  0.2605  0.0372 -0.0869
  926WN      WN 5530   0.807   7.143   7.655  0.0179 -0.0465 -0.0586
  927WN      WN 5531   6.913   2.227  10.223  0.0152  0.0568  0.2309
  928WN      WN 5532   6.803   3.494   9.068 -0.1545  0.2639 -0.2341
  929WN      WN 5533   2.216   0.266   9.771  0.1698  0.4359 -0.3292
  930WN      WN 5534   6.352   7.344   8.091  0.4306 -0.0050  0.1272
  931WN      WN 5535   0.089   2.456  10.393 -0.1238  0.0522 -0.1539
  932WN      WN 5536   0.572   4.999  10.151  0.0244  0.4268 -0.1799
  933WN      WN 5537   7.451   4.423   8.686  0.0424 -0.0149 -0.0148
  934WN      WN 5538   5.222   6.420   9.061  0.1649  0.0992 -0.3617
  935WN      WN 5539   5.903   4.031   8.654  0.3032 -0.0996 -0.0777
  936WN      WN 5540   5.097   6.688   9.835 -0.1136 -0.3598  0.2274
  937WN      WN 5541   2.631   5.124   7.674  0.0271 -0.1423  0.1025
  938WN      WN 5542   3.901   6.369   7.917  0.1727  0.0386 -0.0949
  939WN      WN 5543   0.464   6.782  10.345  0.0994  0.0469 -0.0126
  940WN      WN 5544   2.314   5.181   8.041 -0.0624  0.0611 -0.2294
  941WN      WN 5545   7.175   5.415   9.262 -0.0798  0.2500 -0.0063
  942WN      WN 5546   1.704   0.225   9.543  0.0576  0.0077  0.5573
  943WN      WN 5547   4.533   5.087   8.934  0.1585  0.0127  0.1002
  944WN      WN 5548   4.700   7.151   7.122 -0.1111  0.0536  0.3058
  945WN      WN 5549   7.147   5.124   7.971 -0.1002  0.1197 -0.0474
  946WN      WN 5550   3.042   0.273   9.233  0.1588 -0.0779 -0.1715
  947WN      WN 5551   0.190   4.645   9.543 -0.2633 -0.1400  0.1758
  948WN      WN 5552   5.211   4.612   9.704 -0.0469  0.4563 -0.2766
  949WN      WN 5553   0.115   6.992  10.597  0.0633  0.0978 -0.1482
  950WN      WN 5554   4.109   6.702   8.256  0.0956 -0.2740  0.0703
  951WN      WN 5555   6.775   4.429   7.614 -0.0535 -0.1345  0.1140
  952WN      WN 5556   6.218   5.297   9.765  0.0220  0.0831  0.2095
  953WN      WN 5557   3.545   7.252  10.074  0.0713 -0.2126  0.1267
  954WN      WN 5558   0.222   4.382   8.911 -0.3318 -0.0309 -0.1207
  955WN      WN 5559   6.155   7.560   7.642  0.0567  0.0452 -0.3913
  956WN      WN 5560   6.858   2.714  10.113 -0.1037  0.0058 -0.2202
  957WN      WN 5561   2.234   3.744   7.419  0.1093  0.3269 -0.2927
  958WN      WN 5562   3.746   4.799   8.455  0.1620  0.2395  0.1500
  959WN      WN 5563   0.581   2.145   8.906  0.0046 -0.0057 -0.0336
  960WN      WN 5564   5.980   7.000   9.349  0.0531  0.0741 -0.0602
  961WN      WN 5565   5.795   5.515   9.543 -0.0354 -0.0496 -0.1754
  962WN      WN 5566   5.661   3.506   8.668  0.0259  0.0539 -0.0102
  963WN      WN 5567   0.388   4.402   8.331 -0.0824  0.3598  0.0905
  964WN      WN 5568   0.409   7.076   8.580  0.1700 -0.0397  0.0273
  965WN      WN 5569   6.077   4.524   8.642  0.0331 -0.2392  0.1533
  966WN      WN 5570   5.466   5.547   7.927  0.0844 -0.2066 -0.3346
  967WN      WN 5571   0.344   7.558   7.807 -0.2686  0.1583  0.1053
  968WN      WN 5572   0.238   6.878   9.006  0.0180 -0.1689 -0.0414
  969WN      WN 5573   6.767   1.899   7.954 -0.0432 -0.3725  0.0944
  970WN      WN 5574   6.318   4.286   7.730  0.3519 -0.0188  0.0588
  971WN      WN 5575   6.978   1.811   9.378  0.1595 -0.1984  0.3714
  972WN      WN 5576   4.037   4.164   7.955  0.1562  0.1683 -0.1906
  973WN      WN 5577   7.436   0.621   8.527  0.0277  0.1819 -0.2441
  974WN      WN 5578   7.589   7.234   9.648 -0.1156 -0.0304  0.0330
  975WN      WN 5579   7.165   6.578   9.306  0.0155 -0.0899 -0.0956
  976WN      WN 5580   6.815   3.570   7.130 -0.0100  0.0363 -0.0767
  977WN      WN 5581   7.502   2.835  10.595 -0.1801 -0.0637  0.0998
  978WN      WN 5582   0.535   4.839   7.194  0.0850  0.0374 -0.0463
  979WN      WN 5583   7.162   3.762  10.330 -0.2367  0.1780  0.2581
  980WN      WN 5584   2.641   4.483   9.538  0.5261 -0.0222  0.1828
  981WN      WN 5585   6.684   4.113   8.099 -0.5551  0.3176 -0.1534
  982WN      WN 5586   0.611   2.707  10.444 -0.3255 -0.3388 -0.3487
  983WN      WN 5587   2.361   3.405   8.860  0.2584  0.1091  0.1494
  984WN      WN 5588   1.597   5.003   9.750  0.0757  0.2675  0.2847
  985WN      WN 5589   0.718   2.139   8.304  0.0123  0.2303  0.0280
  986WN      WN 5590   0.626   7.156  10.739  0.1982 -0.0208 -0.1405
  987WN      WN 5591   5.820   0.192   9.625  0.3467 -0.3708 -0.0249
  988WN      WN 5592   0.886   2.969   8.791 -0.0975  0.0581 -0.0192
  989WN      WN 5593   3.299   6.532   9.366 -0.0041  0.0082  0.3309
  990WN      WN 5594   6.950   2.521   6.890  0.1847  0.0192 -0.0859
  991WN      WN 5595   3.254   7.381   8.009 -0.1576  0.0575 -0.1654
  992WN      WN 5596   7.534   3.194   8.770  0.1535  0.0510 -0.0429
  993WN      WN 5597   3.562   5.931   7.577  0.2050  0.0556 -0.2019
  994WN      WN 5598   2.129   1.254   8.824 -0.1816 -0.0070 -0.1283
  995WN      WN 5599   3.669   6.867   9.257 -0.0242 -0.2485 -0.2520
  996WN      WN 5600   0.129   4.162   9.341  0.1399 -0.0693 -0.1026
  997WN      WN 5601   1.207   5.238   8.373  0.0334 -0.0444 -0.0605
  998WN      WN 5602   0.827   3.827   7.955 -0.0361 -0.0622  0.3175
  999WN      WN 5603   0.580   3.904   7.535 -0.2178  0.1069 -0.1790
 1000WN      WN 5604   6.337   2.095   7.736  0.0509 -0.1821 -0.2424
 1001WN      WN 5605   1.552   0.630   8.692 -0.0078 -0.3460  0.2972
 1002WN      WN 5606   6.716   1.081   9.114  0.3611  0.0905 -0.3476
 1003WN      WN 5607   7.033   6.794  10.483 -0.0331 -0.1054  0.2626
 1004WN      WN 5608   6.922   0.918   8.675 -0.1025 -0.0222 -0.4582
 1005WN      WN 5609   3.697   1.068   8.982  0.0649  0.1086 -0.1051
 1006WN      WN 5610   0.140   4.676   7.013 -0.1599  0.2159  0.1564
 1007WN      WN 5611   3.857   6.619   7.501  0.2035 -0.0418 -0.1000
 1008WN      WN 5612   2.382   6.614  10.222  0.0467 -0.2692  0.1687
 1009WN      WN 5613   5.844   0.165   8.967 -0.1197 -0.0977  0.2469
 1010WN      WN 5614   7.390   4.088   9.689  0.3034  0.2139  0.2993
 1011WN      WN 5615   2.448   0.629   8.220  0.0849  0.0503  0.0383
 1012WN      WN 5616   0.617   2.205   7.275  0.2207  0.0274 -0.0693
 1013WN      WN 5617   1.917   5.245   7.768 -0.2938 -0.2358 -0.2258
 1014WN      WN 5618   3.908   0.429   9.221 -0.2579 -0.1734 -0.0598
 1015WN      WN 5619   0.560   2.525   9.640  0.2534  0.0518 -0.1690
 1016WN      WN 5620   7.304   4.610  10.383  0.1456 -0.1551 -0.0981
 1017WN      WN 5621   5.178   5.214   7.632 -0.0301 -0.2132 -0.0276
 1018WN      WN 5622   0.137   7.544   8.510  0.2630  0.0381  0.0810
 1019WN      WN 5623   6.709   5.061   9.798 -0.0388  0.0105  0.3546
 1020WN      WN 5624   5.025   4.845   7.907  0.0748 -0.1842 -0.0612
 1021WN      WN 5625   5.364   0.147   8.032  0.1087  0.1113 -0.2318
 1022WN      WN 5626   0.951   4.751  10.425 -0.2265  0.0342 -0.2096
 1023WN      WN 5627   7.307   6.712   9.822  0.1408 -0.1143  0.0856
 1024WN      WN 5628   0.052   6.160   8.695  0.2114 -0.0644 -0.0653
 1025WN      WN 5629   2.883   1.497   9.278 -0.1409  0.0102 -0.2464
 1026WN      WN 5630   7.476   5.700   8.855  0.0926 -0.4147 -0.3575
 1027WN      WN 5631   2.263   3.714   9.771  0.1404  0.0013 -0.1832
 1028WN      WN 5632   0.581   6.326  10.152  0.0768  0.0059 -0.1396
 1029WN      WN 5633   5.620   2.322   9.727 -0.1835  0.0794 -0.0034
 1030WN      WN 5634   0.173   6.730   9.856 -0.2179  0.3119 -0.3343
 1031WN      WN 5635   5.728   1.828   9.623 -0.0691  0.1355  0.0431
 1032WN      WN 5636   5.808   2.911   9.534  0.0295 -0.1627 -0.3277
 1033WN      WN 5637   6.236   5.849   8.636 -0.1161  0.1854  0.0042
 1034WN      WN 5638   1.290   6.420   8.019  0.0875  0.1242  0.1434
 1035WN      WN 5639   6.806   4.969   8.611 -0.1458 -0.0465 -0.2589
 1036WN      WN 5640   0.491   4.446  10.218 -0.0770 -0.0903  0.1556
 1037WN      WN 5641   7.214   1.376   9.223  0.2151 -0.1540 -0.0907
 1038WN      WN 5642   4.630   6.002   9.776  0.0576 -0.0653 -0.0776
 1039WN      WN 5643   1.300   6.114  10.570  0.1988 -0.0108  0.1728
 1040WN      WN 5644   4.052   0.420   8.710 -0.1835 -0.0993  0.0901
 1041WN      WN 5645   6.873   5.327  10.258  0.3027 -0.2533  0.0155
 1042WN      WN 5646   7.348   3.011  10.157 -0.2402 -0.0573  0.0219
 1043WN      WN 5647   1.869   5.694   7.354 -0.1094  0.1623  0.0661
 1044WN      WN 5648   0.130   4.213  10.888  0.0299  0.0114  0.4077
 1045WN      WN 5649   3.788   5.901   8.271 -0.0212 -0.0775 -0.2995
 1046WN      WN 5650   1.520   5.730   9.063  0.0905  0.0688 -0.5008
 1047WN      WN 5651   0.583   2.571   8.642 -0.0237 -0.0956  0.1126
 1048WN      WN 5652   1.145   2.514  10.377 -0.0475 -0.1305 -0.0512
 1049WN      WN 5653   5.865   0.171  10.104  0.1877  0.1799 -0.1078
 1050WN      WN 5654   4.308   4.192   8.506  0.4481 -0.0113 -0.0950
 1051WN      WN 5655   7.283   7.235  10.561  0.1337 -0.0224  0.0231
 1052WN      WN 5656   1.599   2.781  10.400 -0.0691 -0.1667  0.1636
 1053WN      WN 5657   1.733   5.394   8.396  0.3199 -0.1881  0.1255
 1054WN      WN 5658   5.934   3.192   8.964  0.5520 -0.0037 -0.3180
 1055WN      WN 5659   6.388   6.856   9.556 -0.2861 -0.1300 -0.1233
 1056WN      WN 5660   5.108   5.870   7.920  0.0089  0.0010  0.1520
 1057WN      WN 5661   4.091   7.626   8.925 -0.0589  0.3439  0.0669
 1058WN      WN 5662   3.000   5.546   9.833 -0.4294  0.2159  0.3761
 1059WN      WN 5663   2.186   0.276   8.742 -0.1428  0.2685 -0.0887
 1060WN      WN 5664   3.812   0.860   8.570 -0.4010  0.1690  0.0151
 1061WN      WN 5665   0.681   5.864   9.835  0.0280  0.3728  0.2011
 1062WN      WN 5666   0.362   3.865   8.394 -0.0449 -0.0727  0.2216
 1063WN      WN 5667   6.743   2.030   8.931 -0.1374 -0.3480 -0.0548
 1064WN      WN 5668   7.081   2.709   9.674 -0.1621 -0.0096  0.0403
 1065WN      WN 5669   5.298   1.558   8.616  0.1229  0.1392 -0.1141
 1066WN      WN 5670   1.528   1.144   8.977  0.0762 -0.1088  0.5465
 1067WN      WN 5671   1.222   4.194   9.845 -0.0693  0.3347  0.2482
 1068WN      WN 5672   2.994   5.833  10.328 -0.0732 -0.0884  0.1199
 1069WN      WN 5673   6.616   7.549   8.652  0.0689 -0.1987  0.3246
 1070WN      WN 5674   1.920   3.377   9.694 -0.0968 -0.0896 -0.2821
 1071WN      WN 5675   1.275   6.682   8.546 -0.1517 -0.2170  0.1075
 1072WN      WN 5676   6.176   0.725   8.130  0.2353 -0.1127 -0.2571
 1073WN      WN 5677   3.459   0.231   7.816  0.1460 -0.1428  0.0438
 1074WN      WN 5678   1.929   0.668   9.565  0.0470 -0.0068 -0.0136
 1075WN      WN 5679   0.135   7.167   8.041 -0.2917  0.0253 -0.1697
 1076WN      WN 5680   1.260   2.569   9.015  0.0614  0.0728  0.3357
 1077WN      WN 5681   1.635   3.364   8.417  0.1289 -0.0830  0.1071
 1078WN      WN 5682   5.959   2.306   8.400  0.0517  0.1228  0.0837
 1079WN      WN 5683   5.296   7.171   9.856 -0.1290 -0.1383  0.1049
 1080WN      WN 5684   5.432   2.339   8.059  0.0586 -0.1832 -0.1577
 1081WN      WN 5685   4.203   4.568   7.692  0.0723 -0.4619  0.2441
 1082WN      WN 5686   6.356   4.040   9.896  0.2773 -0.1590 -0.0732
 1083WN      WN 5687   5.818   6.328   8.208  0.2874  0.0904  0.3885
 1084WN      WN 5688   2.610   7.039  10.576  0.1193  0.0578  0.1261
 1085WN      WN 5689   1.878   2.107   9.130  0.1574 -0.2116  0.2639
 1086WN      WN 5690   5.670   5.271   7.533 -0.2120  0.1708 -0.1568
 1087WN      WN 5691   1.206   4.993   9.381 -0.0506 -0.0804 -0.0924
 1088WN      WN 5692   3.233   5.109   8.450 -0.0493 -0.0921  0.1825
 1089WN      WN 5693   1.870   3.270   8.877 -0.4228  0.0019 -0.0168
 1090WN      WN 5694   7.294   7.420   8.634 -0.3633 -0.0898 -0.0313
 1091WN      WN 5695   4.453   3.539   8.594  0.1937  0.1046  0.0182
 1092WN      WN 5696   0.305   6.144   7.384 -0.0072  0.0616 -0.0762
 1093WN      WN 5697   5.314   1.174   8.984 -0.0079  0.0739  0.2189
 1094WN      WN 5698   1.683   0.271   9.030 -0.2404 -0.1220  0.0680
 1095WN      WN 5699   7.196   7.185  10.054 -0.1515 -0.1746  0.1631
 1096WN      WN 5700   2.454   3.660  10.251 -0.1198  0.0237 -0.1418
 1097WN      WN 5701   1.327   1.085   9.444 -0.1360 -0.1001 -0.1241
 1098WN      WN 5702   2.187   7.016   9.965 -0.0430 -0.2407  0.1758
 1099WN      WN 5703   7.420   7.445   8.138  0.1424 -0.2233 -0.0161
 1100WN      WN 5704   6.623   6.471   9.234 -0.1071  0.0968 -0.4778
 1101WN      WN 5705   7.027   2.348   7.762  0.1551 -0.0269  0.0430
 1102WN      WN 5706   5.778   1.289   8.761 -0.0338 -0.4537 -0.1869
 1103WN      WN 5707   4.826   1.501   8.419 -0.0074  0.1805 -0.1506
 1104WN      WN 5708   5.815   6.106  10.294 -0.2797 -0.0568  0.1213
 1105WN      WN 5709   7.153   1.099   8.218  0.0415 -0.3117  0.0055
 1106WN      WN 5710   0.600   4.168  10.633 -0.0460 -0.0442  0.0427
 1107WN      WN 5711   1.903   7.525   8.746  0.0318  0.0176  0.0096
 1108WN      WN 5712   6.161   3.109   9.880  0.0595  0.2973 -0.1736
 1109WN      WN 5713   0.781   6.790   8.866 -0.0711 -0.0023  0.0618
 1110WN      WN 5714   7.045   4.958   9.444  0.1309 -0.0507 -0.4326
 1111WN      WN 5715   6.264   2.855   9.200 -0.2191  0.1350 -0.4882
 1112WN      WN 5716   5.896   6.301   7.404 -0.1218  0.2286 -0.2546
 1113WN      WN 5717   7.454   7.153  11.026 -0.3046 -0.0200 -0.1649
 1114WN      WN 5718   3.293   5.223   9.634  0.0969 -0.1840  0.0947
 1115WN      WN 5719   7.547   2.454   9.528  0.3872 -0.0556 -0.1386
 1116WN      WN 5720   1.713   5.905   8.426  0.0821  0.0394  0.0352
 1117WN      WN 5721   6.871   5.507   7.775  0.3552 -0.0820  0.1290
 1118WN      WN 5722   6.583   3.541   8.036  0.0253 -0.0259  0.0370
 1119WN      WN 5723   0.701   1.024   8.787  0.2218 -0.0280 -0.0389
 1120WN      WN 5724   0.896   5.320   9.625  0.3659  0.4900  0.2004
 1121WN      WN 5725   2.138   6.720   8.256 -0.1596 -0.1408 -0.2166
 1122WN      WN 5726   0.133   4.874   7.522 -0.2431 -0.1332 -0.3415
 1123WN      WN 5727   2.085   4.902   9.023 -0.2885  0.1450 -0.0611
 1124WN      WN 5728   4.917   6.872   8.924  0.1626  0.0722  0.1291
 1125WN      WN 5729   2.711   7.271   7.852  0.0196 -0.2444  0.4281
 1126WN      WN 5730   3.633   6.506  10.613  0.2362  0.0308 -0.2565
 1127WN      WN 5731   5.099   7.432  10.293  0.1223 -0.0848  0.0544
 1128WN      WN 5732   6.498   1.797   8.527 -0.0141 -0.0193  0.1030
 1129WN      WN 5733   3.766   4.285   8.366 -0.2397  0.3267 -0.3063
 1130WN      WN 5734   2.301   6.919   8.688  0.3259 -0.2261  0.0408
 1131WN      WN 5735   0.130   4.905   8.434  0.0259 -0.3410  0.1385
 1132WN      WN 5736   2.458   6.315   9.779  0.2786 -0.4273 -0.3664
 1133WN      WN 5737   7.302   3.231   7.814 -0.0537  0.0217  0.0506
 1134WN      WN 5738   6.286   6.048   9.125  0.0511  0.3384  0.0900
 1135WN      WN 5739   1.096   5.848   7.643  0.0599 -0.0241  0.2234
 1136WN      WN 5740   7.565   3.465   8.328  0.3458  0.3572  0.1277
 1137WN      WN 5741   5.105   5.698   8.522 -0.0269  0.0966 -0.1208
 1138WN      WN 5742   0.214   6.312   9.200  0.3177 -0.0646 -0.1382
 1139WN      WN 5743   1.275   2.091   8.853  0.3755 -0.3228 -0.0291
 1140WN      WN 5744   1.117   1.095   9.881 -0.1220 -0.0991  0.1565
 1141WN      WN 5745   2.696   3.585   9.165  0.2930 -0.3216 -0.0879
 1142WN      WN 5746   3.869   4.255   7.498 -0.2532 -0.0749  0.1808
 1143WN      WN 5747   2.044   5.784  10.556 -0.2767 -0.1467 -0.2483
 1144WN      WN 5748   0.220   1.064   6.964  0.1678 -0.0062 -0.1135
 1145WN      WN 5749   4.843   5.422   7.993  0.1842  0.1088  0.0539
 1146WN      WN 5750   7.209   6.800   8.026  0.0350 -0.1362 -0.2599
 1147WN      WN 5751   5.453   2.463   8.549  0.2335  0.0215  0.3352
 1148WN      WN 5752   0.362   6.733   8.100 -0.0086 -0.1995 -0.1021
 1149WN      WN 5753   0.807   7.190  10.259 -0.3942 -0.1997 -0.1286
 1150WN      WN 5754   6.821   6.426   8.196  0.0009 -0.1098 -0.1533
 1151WN      WN 5755   2.182   6.776  10.664 -0.3121 -0.1342 -0.2156
 1152WN      WN 5756   1.916   2.267  10.170 -0.3755  0.2131  0.3116
 1153WN      WN 5757   0.061   0.975   9.873 -0.1145 -0.0225 -0.0079
 1154WN      WN 5758   3.680   4.563   7.946 -0.1000 -0.2760 -0.0563
 1155WN      WN 5759   1.603   4.444   9.537  0.2312  0.0032  0.0095
 1156WN      WN 5760   3.352   5.602   8.335 -0.2425 -0.0775 -0.1039
 1157WN      WN 5761   2.236   3.277   8.276  0.0186  0.1107  0.1383
 1158WN      WN 5762   7.139   4.123   8.926 -0.3222  0.0172  0.2399
 1159WN      WN 5763   0.771   4.858   9.596 -0.2163 -0.0328  0.2660
 1160WN      WN 5764   3.905   5.584   7.307  0.0049 -0.0174 -0.0290
 1161WN      WN 5765   7.621   4.804   9.046  0.3737 -0.1777  0.1275
 1162WN      WN 5766   0.792   6.697   7.862  0.0932  0.1930  0.0423
 1163WN      WN 5767   7.554   2.884   9.262 -0.1624  0.0257 -0.4001
 1164WN      WN 5768   5.612   6.632   7.207  0.0105  0.0287  0.2172
 1165WN      WN 5769   7.528   6.682  10.287  0.0129  0.1376 -0.0698
 1166WN      WN 5770   7.290   4.829   8.401  0.3180 -0.2041  0.2662
 1167WN      WN 5771   2.286   4.749   9.820 -0.4039 -0.2965 -0.0725
 1168WN      WN 5772   6.280   4.958   8.797 -0.1106 -0.0171 -0.2791
 1169WN      WN 5773   0.806   0.604  10.556 -0.0031  0.1301  0.2463
 1170WN      WN 5774   5.606   6.057   8.973  0.0402  0.0857  0.2342
 1171WN      WN 5775   5.928   3.878   7.211  0.1353 -0.0395 -0.1232
 1172WN      WN 5776   1.135   4.502   9.269  0.0037 -0.2805 -0.2004
 1173WN      WN 5777   1.071   6.202   8.441  0.1595 -0.0778 -0.0913
 1174WN      WN 5778   6.809   5.132   9.079  0.3926 -0.0505 -0.0054
 1175WN      WN 5779   2.653   3.649   7.634 -0.0841 -0.0428  0.1214
 1176WN      WN 5780   6.701   5.420   9.470 -0.1048 -0.2613 -0.3131
 1177WN      WN 5781   0.937   6.114   7.079  0.0293 -0.0628 -0.0520
 1178WN      WN 5782   5.232   5.236   8.242  0.2805  0.1784  0.0342
 1179WN      WN 5783   0.843   2.672   7.401 -0.0115  0.1166 -0.1161
 1180WN      WN 5784   7.375   5.866   9.354 -0.0635 -0.1068  0.1785
 1181WN      WN 5785   7.465   7.307   7.213  0.2415  0.2778 -0.0688
 1182WN      WN 5786   1.687   4.084   9.884 -0.0067  0.3157  0.1385
 1183WN      WN 5787   6.030   6.284   8.749 -0.2666  0.1925 -0.1022
 1184WN      WN 5788   2.869   7.096   8.677  0.1704 -0.0848 -0.0903
 1185WN      WN 5789   2.955   5.304   8.068 -0.1333  0.0214  0.3403
 1186WN      WN 5790   7.646   6.588   7.765  0.4241 -0.0362 -0.2443
 1187WN      WN 5791   3.674   7.262   8.916 -0.0520 -0.5831  0.0420
 1188WN      WN 5792   2.095   0.984   8.124  0.1528  0.1890 -0.0888
 1189WN      WN 5793   7.590   2.274   7.699  0.1167  0.0388 -0.2692
 1190WN      WN 5794   0.577   5.348  11.050 -0.1976 -0.3870  0.0348
 1191WN      WN 5795   6.026   4.443  10.543  0.1560 -0.1215 -0.1815
[truncated: 280,793 more chars]
