# Supplementary material for: Free energies of membrane stalk formation from a lipidomics perspective
Source: Nat Commun. 2021 Nov 15;12:6594. doi: 10.1038/s41467-021-26924-2 (PMC8593120; doi:10.1038/s41467-021-26924-2)
Supplement: Supplementary file 4 — Source Data [file 41467_2021_26924_MOESM4_ESM.zip › SI_data/Fig_S5/inner-stalk/24water-per-nm2.gro]

Membrane with PIPC DPPC POPC DPSM PAPI PAPS POPE PUPE OAPE CHOL (24 4 8 4 4 58 4 24 8 98)
10114
    1PIPC   NC3    1   7.552   2.321   7.185  0.1508 -0.0142  0.1524
    1PIPC   PO4    2   7.599   1.894   7.438  0.2218 -0.0932  0.1743
    1PIPC   GL1    3   7.268   1.907   7.055  0.1456 -0.0183  0.2550
    1PIPC   GL2    4   6.896   1.850   7.157  0.0966  0.0535 -0.0777
    1PIPC   C1A    5   7.271   1.972   6.591 -0.1662  0.1341 -0.0886
    1PIPC   D2A    6   7.520   2.037   6.153 -0.0554 -0.2761 -0.2699
    1PIPC   D3A    7   7.099   1.978   6.042  0.2593  0.2286 -0.0577
    1PIPC   C4A    8   6.880   2.344   5.843  0.1024  0.1065  0.1279
    1PIPC   C1B    9   6.760   2.008   6.768  0.2293  0.0064 -0.0956
    1PIPC   C2B   10   6.696   2.005   6.286  0.0677 -0.3046  0.1194
    1PIPC   C3B   11   6.455   1.836   6.025  0.0911  0.1220 -0.1275
    1PIPC   C4B   12   6.219   1.823   5.722  0.1632  0.0127 -0.2000
    2PIPC   NC3   13   2.807   5.921   7.518 -0.0833 -0.0261 -0.1435
    2PIPC   PO4   14   2.558   5.891   7.201 -0.2489  0.0180 -0.0417
    2PIPC   GL1   15   2.559   6.233   7.062 -0.4541  0.1461  0.4884
    2PIPC   GL2   16   2.803   6.374   7.068  0.1396 -0.1246 -0.0953
    2PIPC   C1A   17   2.645   6.297   6.601 -0.0998  0.2976  0.1538
    2PIPC   D2A   18   2.789   6.495   6.163 -0.1390 -0.3031 -0.0522
    2PIPC   D3A   19   3.039   6.126   6.262 -0.1385 -0.1519  0.3546
    2PIPC   C4A   20   3.074   6.056   6.576 -0.0903  0.3858 -0.0266
    2PIPC   C1B   21   3.003   6.619   6.696 -0.4011 -0.0770  0.0661
    2PIPC   C2B   22   2.933   6.940   6.367 -0.0572  0.2562  0.0304
    2PIPC   C3B   23   2.919   7.368   6.094 -0.1407  0.2529 -0.0636
    2PIPC   C4B   24   3.254   7.607   5.840 -0.0508 -0.0796  0.1080
    3PIPC   NC3   25   1.438   2.258  10.466  0.2741  0.0647 -0.2407
    3PIPC   PO4   26   1.808   2.219  10.749  0.3186 -0.0494 -0.3544
    3PIPC   GL1   27   2.098   2.155  11.060  0.0299 -0.2666 -0.1723
    3PIPC   GL2   28   2.331   2.372  10.889 -0.0882 -0.1648  0.0931
    3PIPC   C1A   29   2.451   2.102  11.443 -0.1715  0.0880  0.1392
    3PIPC   D2A   30   2.433   2.215  11.916  0.1371  0.2699  0.1959
    3PIPC   D3A   31   2.832   2.449  12.141 -0.2343  0.1023 -0.0450
    3PIPC   C4A   32   2.854   2.767  12.540 -0.2581 -0.1294  0.0615
    3PIPC   C1B   33   2.756   2.473  11.064 -0.2115  0.0414  0.1869
    3PIPC   C2B   34   3.088   2.359  11.265 -0.2562 -0.3573  0.0406
    3PIPC   C3B   35   3.491   2.307  11.328 -0.2597  0.4389 -0.1554
    3PIPC   C4B   36   3.812   2.029  11.427  0.0270  0.2301 -0.0522
    4PIPC   NC3   37   1.405   4.480   7.405 -0.4449 -0.0554  0.0363
    4PIPC   PO4   38   1.846   4.647   7.524  0.0428 -0.0764  0.0336
    4PIPC   GL1   39   2.143   4.517   7.131  0.5332  0.2206 -0.1657
    4PIPC   GL2   40   2.430   4.653   6.963  0.1102 -0.0328 -0.3302
    4PIPC   C1A   41   2.256   4.185   6.840 -0.2656  0.0071 -0.2941
    4PIPC   D2A   42   2.476   4.099   6.495  0.2131  0.1670 -0.0578
    4PIPC   D3A   43   2.243   3.742   6.386  0.2956 -0.1970  0.2481
    4PIPC   C4A   44   1.934   3.588   6.808 -0.1559 -0.3386 -0.0796
    4PIPC   C1B   45   2.485   4.635   6.557 -0.0183  0.1838 -0.0377
    4PIPC   C2B   46   2.199   4.846   6.215  0.0272 -0.0289  0.0692
    4PIPC   C3B   47   2.016   4.720   5.797  0.0656  0.3509  0.1010
    4PIPC   C4B   48   2.004   4.657   5.318 -0.2629  0.0789  0.1140
    5PIPC   NC3   49   7.306   4.474   7.213  0.0756  0.1429 -0.0398
    5PIPC   PO4   50   7.044   4.120   7.359  0.0469 -0.3352 -0.2470
    5PIPC   GL1   51   6.856   4.225   6.970 -0.1217 -0.0660 -0.0316
    5PIPC   GL2   52   7.030   4.440   6.826 -0.1170  0.1847  0.2290
    5PIPC   C1A   53   6.793   3.959   6.590  0.0760 -0.1157 -0.2189
    5PIPC   D2A   54   6.685   3.564   6.472  0.1485  0.2038 -0.3388
    5PIPC   D3A   55   6.687   3.561   5.970  0.3626  0.1301 -0.1725
    5PIPC   C4A   56   6.948   3.351   5.814  0.3179 -0.0973  0.2093
    5PIPC   C1B   57   7.160   4.423   6.448 -0.1973  0.1523 -0.2212
    5PIPC   C2B   58   7.288   4.129   6.058 -0.1704  0.4074  0.1490
    5PIPC   C3B   59   7.494   4.065   5.687  0.1932  0.0392  0.3984
    5PIPC   C4B   60   7.524   4.104   5.269  0.2550 -0.1139  0.0310
    6PIPC   NC3   61   1.774   1.877   8.044 -0.3599  0.0325  0.1099
    6PIPC   PO4   62   1.726   2.351   8.019 -0.1684 -0.1190 -0.2977
    6PIPC   GL1   63   2.099   2.259   7.809  0.1590 -0.3362 -0.0507
    6PIPC   GL2   64   2.203   2.337   7.556  0.1397  0.1824 -0.0279
    6PIPC   C1A   65   2.498   1.978   7.879  0.0055 -0.0526  0.0063
    6PIPC   D2A   66   2.763   1.748   8.214  0.0089 -0.0476 -0.1009
    6PIPC   D3A   67   2.814   1.337   7.877  0.0635 -0.2350 -0.4355
    6PIPC   C4A   68   2.855   1.015   7.986 -0.2126 -0.0691  0.0695
    6PIPC   C1B   69   2.332   2.722   7.360  0.0372 -0.0727 -0.1016
    6PIPC   C2B   70   2.458   2.864   6.959 -0.0937  0.4415  0.2792
    6PIPC   C3B   71   2.788   2.919   6.576  0.1969 -0.1562  0.0179
    6PIPC   C4B   72   3.221   2.935   6.436  0.0635  0.1069  0.3840
    7PIPC   NC3   73   5.964   5.969   7.808  0.2226 -0.0850  0.0025
    7PIPC   PO4   74   6.004   6.231   7.368 -0.2467  0.1073  0.2151
    7PIPC   GL1   75   5.798   6.143   6.990 -0.1584  0.0487 -0.0333
    7PIPC   GL2   76   5.994   6.183   6.676 -0.0080 -0.1781 -0.4699
    7PIPC   C1A   77   5.514   6.006   6.718  0.1107  0.0499 -0.0090
    7PIPC   D2A   78   5.395   5.629   6.503 -0.0926 -0.0828  0.2830
    7PIPC   D3A   79   5.336   5.925   6.109  0.2680 -0.1296 -0.1418
    7PIPC   C4A   80   5.487   6.237   5.763  0.0937 -0.3426  0.1231
    7PIPC   C1B   81   5.892   6.207   6.193  0.3776 -0.0223 -0.1825
    7PIPC   C2B   82   5.980   6.389   5.879  0.0924 -0.1300 -0.1037
    7PIPC   C3B   83   5.815   6.584   5.490  0.0204 -0.2198  0.0780
    7PIPC   C4B   84   5.767   6.576   5.093  0.1062 -0.0921  0.0943
    8PIPC   NC3   85   6.886   6.406   7.310  0.1593 -0.0272 -0.0338
    8PIPC   PO4   86   6.398   6.520   7.378 -0.2701 -0.2793  0.3122
    8PIPC   GL1   87   6.560   6.612   6.962  0.1108 -0.0191  0.0836
    8PIPC   GL2   88   6.514   6.356   6.680  0.1979 -0.4628  0.0657
    8PIPC   C1A   89   6.420   6.890   6.630  0.0636  0.0552  0.1111
    8PIPC   D2A   90   6.535   6.914   6.203 -0.1221 -0.1623  0.2299
    8PIPC   D3A   91   6.934   6.954   6.053  0.2650  0.1420 -0.2480
    8PIPC   C4A   92   7.000   7.197   5.599  0.1369  0.2282  0.2521
    8PIPC   C1B   93   6.320   6.414   6.347  0.1686  0.0443  0.1158
    8PIPC   C2B   94   6.489   6.470   5.887  0.1330 -0.0211  0.0668
    8PIPC   C3B   95   6.777   6.239   5.513  0.2647 -0.0432  0.1114
    8PIPC   C4B   96   7.197   6.133   5.326 -0.1120  0.1579 -0.0993
    9PIPC   NC3   97   3.822   0.513   7.950 -0.1482  0.0077 -0.1040
    9PIPC   PO4   98   3.710   0.320   7.532 -0.0656  0.2707  0.1285
    9PIPC   GL1   99   3.672   0.293   6.994 -0.1005  0.4634  0.1613
    9PIPC   GL2  100   3.950   0.037   6.984 -0.1379  0.1718 -0.0325
    9PIPC   C1A  101   3.560   0.313   6.597 -0.0042  0.1201  0.0258
    9PIPC   D2A  102   3.433   0.587   6.482  0.0766  0.1046  0.1089
    9PIPC   D3A  103   3.824   0.876   6.562  0.3480  0.0571 -0.0041
    9PIPC   C4A  104   3.840   0.717   7.023  0.0031 -0.2899  0.4899
    9PIPC   C1B  105   4.069   0.415   6.676  0.0376  0.0896  0.1896
    9PIPC   C2B  106   3.993   0.419   6.278  0.1214 -0.0302 -0.1803
    9PIPC   C3B  107   4.258   0.549   5.994 -0.2430  0.0942  0.1380
    9PIPC   C4B  108   4.629   0.239   5.838  0.2691  0.2182  0.2862
   10PIPC   NC3  109   2.371   0.113   8.239 -0.2806 -0.0712 -0.0304
   10PIPC   PO4  110   2.793   0.178   7.963  0.1993 -0.0427  0.2826
   10PIPC   GL1  111   2.816   0.333   7.547 -0.0608  0.2542 -0.0651
   10PIPC   GL2  112   2.703   0.325   7.209 -0.0193 -0.0873  0.0342
   10PIPC   C1A  113   2.778   0.721   7.574  0.1363  0.1444  0.1947
   10PIPC   D2A  114   2.523   1.054   7.490 -0.3785 -0.1378 -0.2756
   10PIPC   D3A  115   2.730   1.181   7.160 -0.3024 -0.2068 -0.1752
   10PIPC   C4A  116   3.042   1.003   7.235 -0.1544  0.2035 -0.1167
   10PIPC   C1B  117   2.552   0.243   6.791 -0.0650  0.1967 -0.0485
   10PIPC   C2B  118   2.418   0.445   6.396  0.0666 -0.1811 -0.1576
   10PIPC   C3B  119   2.412   0.422   6.027 -0.1911 -0.0413 -0.5118
   10PIPC   C4B  120   2.353   0.795   5.859 -0.0465 -0.0934  0.0938
   11PIPC   NC3  121   2.311   5.070   7.537  0.1567 -0.1233 -0.1067
   11PIPC   PO4  122   1.922   5.127   7.377 -0.0512  0.3556 -0.0017
   11PIPC   GL1  123   2.072   5.036   7.023 -0.0337 -0.1201  0.2676
   11PIPC   GL2  124   2.408   5.158   6.792 -0.0160  0.1884  0.2326
   11PIPC   C1A  125   1.920   4.946   6.572 -0.1330  0.0761  0.1823
   11PIPC   D2A  126   1.721   5.057   6.115 -0.0403 -0.1172  0.0347
   11PIPC   D3A  127   2.021   5.270   5.942  0.2396  0.1650 -0.0193
   11PIPC   C4A  128   2.351   5.340   6.180 -0.0297 -0.0240 -0.1654
   11PIPC   C1B  129   2.147   5.393   6.591 -0.0817  0.0795  0.0654
   11PIPC   C2B  130   2.040   5.629   6.382 -0.2574 -0.1848 -0.1881
   11PIPC   C3B  131   2.075   5.753   5.942  0.0794  0.4505  0.0462
   11PIPC   C4B  132   1.946   6.006   5.588 -0.2379 -0.1608  0.0400
   12PIPC   NC3  133   2.872   4.126  10.237 -0.0828  0.1762 -0.4293
   12PIPC   PO4  134   3.076   3.961   9.883 -0.3188  0.1593  0.0179
   12PIPC   GL1  135   3.312   3.855  10.219 -0.1496 -0.1907  0.0496
   12PIPC   GL2  136   3.382   3.960  10.503  0.0421  0.1038  0.1206
   12PIPC   C1A  137   3.711   3.517  10.294 -0.3437  0.2153 -0.2529
   12PIPC   D2A  138   3.858   3.041  10.076 -0.1089  0.0866 -0.0384
   12PIPC   D3A  139   3.687   2.709  10.280 -0.2760 -0.0476 -0.1428
   12PIPC   C4A  140   3.666   2.359  10.507 -0.0713 -0.2425 -0.1138
   12PIPC   C1B  141   3.559   3.647  10.797 -0.2042 -0.2920 -0.0054
   12PIPC   C2B  142   3.702   3.349  11.151  0.1752  0.0097  0.1427
   12PIPC   C3B  143   3.851   3.008  11.427  0.0819  0.3186 -0.0378
   12PIPC   C4B  144   3.916   2.953  11.862  0.1714  0.1092  0.1526
   13PIPC   NC3  145   2.836   3.029   3.514 -0.0996 -0.0530 -0.1254
   13PIPC   PO4  146   3.023   3.031   3.889 -0.3366  0.2624  0.1162
   13PIPC   GL1  147   2.999   3.056   4.294  0.3571  0.3591  0.0416
   13PIPC   GL2  148   3.065   2.718   4.473 -0.0098 -0.3677 -0.0639
   13PIPC   C1A  149   2.847   3.169   4.706  0.2490  0.2033 -0.0686
   13PIPC   D2A  150   2.477   3.368   4.961  0.0058 -0.0933 -0.1544
   13PIPC   D3A  151   2.494   3.398   5.371  0.0113  0.1951 -0.1890
   13PIPC   C4A  152   2.692   3.071   5.491  0.0223 -0.0144  0.2727
   13PIPC   C1B  153   3.159   2.837   4.883 -0.0900 -0.1366  0.0170
   13PIPC   C2B  154   3.273   3.002   5.300  0.0047 -0.0033  0.1835
   13PIPC   C3B  155   3.123   2.946   5.687 -0.1237  0.0799 -0.1427
   13PIPC   C4B  156   2.856   3.056   6.026  0.0912 -0.0103  0.0686
   14PIPC   NC3  157   0.919   1.549   3.312 -0.0486  0.0636 -0.0230
   14PIPC   PO4  158   0.877   1.192   3.627 -0.3209 -0.0013  0.0606
   14PIPC   GL1  159   0.640   1.189   3.979  0.0693  0.2422  0.1120
   14PIPC   GL2  160   0.361   1.296   3.967 -0.0461  0.3643  0.2783
   14PIPC   C1A  161   0.800   1.140   4.439  0.2785 -0.0163 -0.2638
   14PIPC   D2A  162   0.874   0.992   4.885  0.0203  0.2570  0.1663
   14PIPC   D3A  163   0.978   0.646   5.055 -0.0264 -0.0619  0.0537
   14PIPC   C4A  164   0.933   0.284   4.893  0.3129 -0.1720  0.2232
   14PIPC   C1B  165   0.407   1.622   4.174  0.0708 -0.0760 -0.0094
   14PIPC   C2B  166   0.624   1.799   4.329 -0.3722 -0.2949  0.0978
   14PIPC   C3B  167   0.848   1.877   4.704 -0.0100 -0.0267  0.2571
   14PIPC   C4B  168   0.752   1.628   5.045  0.0802 -0.0866  0.0737
   15PIPC   NC3  169   4.375   0.766   3.635  0.1257  0.1937 -0.0035
   15PIPC   PO4  170   4.395   0.362   3.755  0.1724 -0.2587  0.0149
   15PIPC   GL1  171   4.582   0.340   4.104  0.0162  0.2089 -0.2864
   15PIPC   GL2  172   4.744   0.683   4.066  0.1295 -0.0702  0.0882
   15PIPC   C1A  173   4.507   0.297   4.480  0.1950 -0.2148  0.0835
   15PIPC   D2A  174   4.386   0.031   4.769 -0.1075  0.0006 -0.3293
   15PIPC   D3A  175   4.496   0.420   4.945  0.1806  0.3315  0.1330
   15PIPC   C4A  176   4.493   0.617   5.378 -0.0227  0.2601 -0.2368
   15PIPC   C1B  177   4.438   0.803   4.460 -0.0906  0.3637 -0.2931
   15PIPC   C2B  178   4.181   1.002   4.771  0.2035  0.1594 -0.1615
   15PIPC   C3B  179   4.217   0.965   5.221 -0.1771 -0.0488 -0.0846
   15PIPC   C4B  180   4.184   0.944   5.638 -0.0964  0.1673  0.2949
   16PIPC   NC3  181   6.238   6.870   3.262 -0.0249  0.0697 -0.1427
   16PIPC   PO4  182   6.221   7.334   3.322 -0.0282 -0.0569  0.0489
   16PIPC   GL1  183   6.228   7.375   3.734  0.1378 -0.1516 -0.1671
   16PIPC   GL2  184   6.267   7.692   3.800 -0.2611 -0.2794  0.2852
   16PIPC   C1A  185   6.314   7.252   4.131 -0.0669 -0.0131 -0.3521
   16PIPC   D2A  186   6.463   7.105   4.488  0.1233 -0.1273  0.0834
   16PIPC   D3A  187   6.490   7.291   4.891 -0.2692  0.0081  0.1770
   16PIPC   C4A  188   6.950   7.375   4.981  0.0676 -0.1367 -0.0790
   16PIPC   C1B  189   6.361   7.992   4.128 -0.3345 -0.3652 -0.2134
   16PIPC   C2B  190   6.372   8.121   4.585 -0.0727 -0.2544  0.0302
   16PIPC   C3B  191   6.213   8.111   5.035  0.1544 -0.2048 -0.1778
   16PIPC   C4B  192   6.092   8.067   5.399  0.2211 -0.0138 -0.0339
   17PIPC   NC3  193   3.660   6.508   3.642 -0.1222 -0.1124  0.2800
   17PIPC   PO4  194   3.946   6.126   3.682 -0.1454 -0.1477 -0.0515
   17PIPC   GL1  195   4.064   5.911   4.033 -0.1937 -0.0424 -0.1054
   17PIPC   GL2  196   3.705   5.706   4.116 -0.1419 -0.2198  0.0291
   17PIPC   C1A  197   4.092   5.983   4.515  0.0028 -0.1041  0.1498
   17PIPC   D2A  198   3.955   5.996   4.971 -0.1829 -0.0147  0.1758
   17PIPC   D3A  199   4.150   6.033   5.324  0.2558 -0.1121 -0.0489
   17PIPC   C4A  200   4.045   6.402   5.550 -0.1844 -0.0306 -0.0328
   17PIPC   C1B  201   3.531   5.915   4.459  0.0110  0.1063  0.1708
   17PIPC   C2B  202   3.457   5.833   4.807 -0.2254 -0.1143 -0.1077
   17PIPC   C3B  203   3.123   5.909   5.008  0.0062  0.0473 -0.1676
   17PIPC   C4B  204   2.799   5.731   5.314  0.4603  0.0001 -0.1219
   18PIPC   NC3  205   4.819   5.263   3.832 -0.2735 -0.0855 -0.2663
   18PIPC   PO4  206   4.720   5.720   3.881  0.0534  0.0409 -0.0099
   18PIPC   GL1  207   4.669   5.980   4.190 -0.0411  0.2465  0.0702
   18PIPC   GL2  208   4.540   6.189   4.235 -0.1144  0.2073  0.2360
   18PIPC   C1A  209   4.839   5.748   4.560  0.0596  0.0419 -0.2124
   18PIPC   D2A  210   4.757   5.753   5.026  0.0221 -0.0001  0.1547
   18PIPC   D3A  211   4.604   5.779   5.433  0.0453 -0.2314 -0.5293
   18PIPC   C4A  212   4.666   5.498   5.809  0.4068  0.1453  0.0449
   18PIPC   C1B  213   4.306   6.495   4.393 -0.0140  0.3249  0.0224
   18PIPC   C2B  214   4.008   6.767   4.697 -0.2376 -0.2719 -0.0801
   18PIPC   C3B  215   3.865   6.575   5.002 -0.1595  0.0813  0.0996
   18PIPC   C4B  216   3.490   6.330   5.087  0.4016 -0.1062 -0.2397
   19PIPC   NC3  217   7.180   6.783   3.608 -0.1070 -0.1651  0.1765
   19PIPC   PO4  218   7.477   7.194   3.388  0.1741  0.0217 -0.0714
   19PIPC   GL1  219   7.302   7.168   3.836  0.1676 -0.2387  0.2373
   19PIPC   GL2  220   7.432   6.804   3.996 -0.2433 -0.0136  0.0954
   19PIPC   C1A  221   7.201   7.342   4.223 -0.3123  0.0684 -0.0602
   19PIPC   D2A  222   6.945   7.195   4.532  0.0935 -0.2610 -0.0410
   19PIPC   D3A  223   7.306   7.177   4.720 -0.4625 -0.2942  0.0627
   19PIPC   C4A  224   7.315   7.070   5.064 -0.0496 -0.0351 -0.0147
   19PIPC   C1B  225   7.247   6.800   4.443  0.2242 -0.1948  0.0435
   19PIPC   C2B  226   7.226   6.658   4.801  0.0278  0.2314  0.0229
   19PIPC   C3B  227   7.470   6.507   5.158 -0.0652 -0.2442  0.1267
   19PIPC   C4B  228   7.767   6.201   5.298  0.2590  0.1293 -0.1387
   20PIPC   NC3  229   5.467   1.721   3.750 -0.2082  0.0057  0.0500
   20PIPC   PO4  230   5.246   1.560   4.041 -0.0893  0.0321 -0.2059
   20PIPC   GL1  231   5.303   1.625   4.464 -0.0009 -0.2531  0.1244
   20PIPC   GL2  232   5.137   1.301   4.421  0.0419  0.1665  0.0696
   20PIPC   C1A  233   5.411   1.693   4.896  0.0406 -0.1340  0.0214
   20PIPC   D2A  234   5.472   1.811   5.328  0.1549 -0.1159  0.1666
   20PIPC   D3A  235   5.426   1.294   5.276 -0.0781  0.2233 -0.0578
   20PIPC   C4A  236   5.448   1.249   5.670  0.0505 -0.0863  0.2163
   20PIPC   C1B  237   5.272   1.154   4.834  0.1530 -0.1262 -0.1049
   20PIPC   C2B  238   5.437   0.815   4.937 -0.0188 -0.1839  0.1090
   20PIPC   C3B  239   5.847   0.795   5.237  0.1682  0.0910  0.1028
   20PIPC   C4B  240   6.230   0.861   5.334 -0.0075 -0.0488 -0.0427
   21PIPC   NC3  241   3.426   3.317   4.275 -0.2030  0.1491  0.3436
   21PIPC   PO4  242   3.951   3.075   4.338  0.0084 -0.0598  0.1558
   21PIPC   GL1  243   3.976   2.882   4.825  0.0408 -0.3087 -0.2134
   21PIPC   GL2  244   4.261   2.887   5.063  0.0697 -0.3106  0.1510
   21PIPC   C1A  245   3.690   2.792   5.033  0.1791 -0.1353  0.0867
   21PIPC   D2A  246   3.516   2.559   5.430  0.0448 -0.1273 -0.1457
   21PIPC   D3A  247   3.062   2.471   5.528  0.0884 -0.1326  0.0415
   21PIPC   C4A  248   2.844   2.627   5.238  0.1983 -0.0174  0.3369
   21PIPC   C1B  249   4.072   2.791   5.396  0.0105  0.2380 -0.0288
   21PIPC   C2B  250   3.868   2.648   5.815  0.0122 -0.1341  0.1855
   21PIPC   C3B  251   3.434   2.618   5.905  0.2246 -0.0130  0.1356
   21PIPC   C4B  252   3.014   2.594   6.094 -0.0011  0.0181  0.2150
   22PIPC   NC3  253   5.553   4.863   3.798 -0.0214 -0.2437  0.4162
   22PIPC   PO4  254   5.210   4.629   3.846  0.0379  0.0214  0.1049
   22PIPC   GL1  255   5.159   4.922   4.124 -0.0745  0.2392  0.0680
   22PIPC   GL2  256   5.147   4.636   4.382 -0.1004  0.0905  0.4078
   22PIPC   C1A  257   5.510   5.006   4.459  0.3875 -0.3403 -0.1540
   22PIPC   D2A  258   5.715   5.045   4.866  0.1100 -0.2250 -0.1229
   22PIPC   D3A  259   5.936   5.135   5.245  0.2858  0.0217  0.1628
   22PIPC   C4A  260   6.285   4.855   5.406 -0.0277  0.0199  0.1952
   22PIPC   C1B  261   5.113   4.943   4.704  0.1331  0.2211 -0.0761
   22PIPC   C2B  262   5.274   4.966   5.122 -0.0084  0.0022  0.2272
   22PIPC   C3B  263   5.484   5.219   5.491  0.1617  0.1417 -0.0788
   22PIPC   C4B  264   5.461   5.690   5.615  0.0460  0.2044 -0.1855
   23PIPC   NC3  265   0.252   7.117   3.280 -0.0269 -0.1179 -0.1853
   23PIPC   PO4  266   0.499   6.958   3.505  0.1118 -0.0137  0.2297
   23PIPC   GL1  267   0.474   6.744   3.865 -0.0866 -0.2072  0.2175
   23PIPC   GL2  268   0.668   6.686   4.081 -0.0405 -0.2626  0.2948
   23PIPC   C1A  269   0.214   6.788   4.181  0.1448  0.0570  0.2184
   23PIPC   D2A  270   0.002   7.157   4.317  0.1108 -0.1799 -0.1280
   23PIPC   D3A  271   0.066   6.926   4.689  0.1970  0.0812  0.5652
   23PIPC   C4A  272  -0.008   6.488   4.702 -0.2640  0.2885 -0.0643
   23PIPC   C1B  273   0.483   6.504   4.465  0.0907  0.1958 -0.0222
   23PIPC   C2B  274   0.472   6.602   5.035 -0.1514  0.1484 -0.1737
   23PIPC   C3B  275   0.550   6.386   5.416  0.3684  0.0972  0.0087
   23PIPC   C4B  276   0.707   6.607   5.704 -0.0647  0.3666 -0.2110
   24PIPC   NC3  277   4.058   2.844   3.946 -0.0325  0.2253 -0.0246
   24PIPC   PO4  278   3.982   2.571   4.328 -0.2343 -0.2402 -0.0978
   24PIPC   GL1  279   3.873   2.293   4.674  0.1014  0.1714  0.4044
   24PIPC   GL2  280   4.191   2.113   4.869 -0.1725  0.3251  0.0738
   24PIPC   C1A  281   3.827   2.349   5.137 -0.1177 -0.0637  0.1750
   24PIPC   D2A  282   3.732   2.219   5.687 -0.1700 -0.1482 -0.0981
   24PIPC   D3A  283   3.634   2.185   6.142 -0.2082  0.0660  0.2690
   24PIPC   C4A  284   3.964   2.386   6.444  0.0650  0.1641 -0.1589
   24PIPC   C1B  285   4.182   1.950   5.285 -0.1024  0.2466 -0.0151
   24PIPC   C2B  286   4.280   1.804   5.725  0.1338 -0.0925  0.3252
   24PIPC   C3B  287   4.146   1.497   6.008 -0.0801 -0.1523  0.1772
   24PIPC   C4B  288   4.142   1.061   6.126 -0.1323 -0.0842  0.1283
   25DPPC   NC3  289   2.773   7.492   7.562 -0.1033  0.3255 -0.3081
   25DPPC   PO4  290   2.382   7.090   7.581  0.1621  0.0849  0.4439
   25DPPC   GL1  291   2.420   7.255   7.193 -0.0496  0.0950 -0.1152
   25DPPC   GL2  292   2.320   7.623   7.235  0.1610 -0.2575 -0.4068
   25DPPC   C1A  293   2.476   7.374   6.716  0.2983  0.2332  0.0225
   25DPPC   C2A  294   2.455   7.442   6.292  0.0150 -0.2324 -0.1079
   25DPPC   C3A  295   2.395   7.492   5.885  0.2074 -0.0048 -0.0166
   25DPPC   C4A  296   1.976   7.400   5.569 -0.0079 -0.0713  0.0981
   25DPPC   C1B  297   2.056   8.034   7.043 -0.0823 -0.2678 -0.2151
   25DPPC   C2B  298   1.927   8.146   6.574 -0.1487  0.0575 -0.1869
   25DPPC   C3B  299   1.916   8.261   6.209 -0.0349  0.1996  0.1692
   25DPPC   C4B  300   1.855   8.298   5.815  0.0140 -0.0385  0.0982
   26DPPC   NC3  301   5.231   2.381   8.484  0.0410 -0.2129  0.1303
   26DPPC   PO4  302   5.480   2.295   8.169 -0.0087 -0.0213 -0.2933
   26DPPC   GL1  303   5.319   2.124   7.880 -0.0057  0.0439 -0.0855
   26DPPC   GL2  304   5.037   2.135   7.992  0.0171  0.1266  0.0881
   26DPPC   C1A  305   5.261   1.881   7.516  0.1836 -0.1391 -0.1769
   26DPPC   C2A  306   4.928   1.791   7.243 -0.4292  0.5370  0.1120
   26DPPC   C3A  307   4.699   1.864   7.020 -0.2063  0.0425  0.2145
   26DPPC   C4A  308   4.376   2.041   6.805  0.1829  0.0983 -0.1547
   26DPPC   C1B  309   4.697   1.982   7.786 -0.0236 -0.0976 -0.1327
   26DPPC   C2B  310   4.319   2.183   7.829  0.2463  0.1462  0.1486
   26DPPC   C3B  311   3.922   2.259   7.742 -0.1037  0.2282  0.0299
   26DPPC   C4B  312   3.508   2.275   7.639  0.2200 -0.0769  0.1306
   27DPPC   NC3  313   3.014   7.058   3.596 -0.0159 -0.0814 -0.1261
   27DPPC   PO4  314   3.250   6.718   3.602 -0.0235  0.2061 -0.2505
   27DPPC   GL1  315   3.211   6.529   3.984 -0.1232  0.1686 -0.0954
   27DPPC   GL2  316   2.981   6.758   4.109  0.0184  0.0638  0.3118
   27DPPC   C1A  317   2.945   6.315   4.216  0.0081 -0.1711  0.0782
   27DPPC   C2A  318   2.585   6.372   4.509 -0.1069 -0.2460  0.1299
   27DPPC   C3A  319   2.372   6.560   4.882  0.5276 -0.2382 -0.2127
   27DPPC   C4A  320   2.266   6.378   5.242  0.2230  0.0645 -0.1720
   27DPPC   C1B  321   2.957   6.783   4.548 -0.0330  0.2150  0.2184
   27DPPC   C2B  322   2.993   6.653   5.002  0.1787 -0.2269 -0.0585
   27DPPC   C3B  323   2.712   6.811   5.357  0.2095  0.2520  0.0819
   27DPPC   C4B  324   2.536   6.487   5.650 -0.0717 -0.2533 -0.0342
   28DPPC   NC3  325   3.934   2.105   4.056 -0.2855 -0.2927 -0.1916
   28DPPC   PO4  326   4.339   2.109   4.376  0.1947  0.3704 -0.1867
   28DPPC   GL1  327   4.670   2.128   4.693  0.1136  0.2346 -0.2707
   28DPPC   GL2  328   5.044   2.093   4.884 -0.1947  0.0277  0.2051
   28DPPC   C1A  329   4.672   2.100   5.185  0.3016 -0.1787  0.1022
   28DPPC   C2A  330   4.737   2.025   5.749 -0.0817  0.0088 -0.0616
   28DPPC   C3A  331   4.759   2.419   6.052 -0.0882  0.2594 -0.0330
   28DPPC   C4A  332   4.931   2.858   6.182 -0.0672 -0.3336  0.0709
   28DPPC   C1B  333   5.106   2.206   5.279 -0.0002  0.2523 -0.2736
   28DPPC   C2B  334   4.989   2.455   5.596  0.0053 -0.3321  0.1221
   28DPPC   C3B  335   4.646   2.875   5.763 -0.1235  0.0705  0.1897
   28DPPC   C4B  336   4.316   3.174   5.545  0.1518  0.1980  0.0234
   29POPC   NC3  337   6.163   0.868   8.137 -0.1618 -0.0918 -0.2894
   29POPC   PO4  338   6.094   0.444   7.991  0.1090 -0.0727 -0.0056
   29POPC   GL1  339   5.942   0.569   7.503  0.0739  0.1649 -0.1048
   29POPC   GL2  340   5.639   0.469   7.354 -0.1897  0.0732 -0.0730
   29POPC   C1A  341   5.891   0.884   7.235 -0.1979  0.3952  0.2832
   29POPC   D2A  342   5.347   0.950   7.209  0.0019  0.0109  0.2633
   29POPC   C3A  343   5.388   1.038   6.830 -0.0414 -0.2844  0.3001
   29POPC   C4A  344   5.292   1.185   6.467  0.0201 -0.2116  0.1209
   29POPC   C1B  345   5.587   0.630   6.908 -0.1082 -0.0426  0.1077
   29POPC   C2B  346   5.380   0.667   6.516 -0.2475 -0.1912  0.1708
   29POPC   C3B  347   5.221   0.725   6.154  0.0248 -0.1429 -0.1033
   29POPC   C4B  348   5.097   1.098   5.998 -0.0780 -0.0713 -0.0295
   30POPC   NC3  349   0.595   1.284   7.291 -0.0369  0.1971  0.3240
   30POPC   PO4  350   0.292   0.965   7.249  0.2182  0.0628 -0.0278
   30POPC   GL1  351   0.456   1.104   6.829 -0.2114 -0.2744  0.1077
   30POPC   GL2  352   0.297   1.398   6.775 -0.2389  0.1655  0.0401
   30POPC   C1A  353   0.603   1.014   6.502 -0.1940 -0.2929  0.1104
   30POPC   D2A  354   0.932   1.015   6.165 -0.0484  0.0671 -0.3222
   30POPC   C3A  355   0.917   0.944   5.745 -0.2301  0.2108  0.0919
   30POPC   C4A  356   0.843   0.559   5.574 -0.0145  0.1398 -0.1272
   30POPC   C1B  357   0.139   1.092   6.438  0.0256  0.0227 -0.2521
   30POPC   C2B  358   0.009   1.071   5.981 -0.1116  0.4956 -0.2031
   30POPC   C3B  359   0.185   1.231   5.667 -0.0049  0.1405 -0.0878
   30POPC   C4B  360   0.572   1.152   5.390 -0.0248  0.2498  0.0908
   31POPC   NC3  361   0.699   4.150   7.628  0.0378  0.1161 -0.3237
   31POPC   PO4  362   1.150   4.113   7.544 -0.0397 -0.0290 -0.0703
   31POPC   GL1  363   1.252   3.934   7.185  0.0036  0.1792  0.1740
   31POPC   GL2  364   0.978   3.855   6.954 -0.0054 -0.1546 -0.1901
   31POPC   C1A  365   1.440   3.729   6.838 -0.1404 -0.0311  0.0345
   31POPC   D2A  366   1.390   3.923   6.457 -0.1130 -0.1100 -0.2183
   31POPC   C3A  367   1.643   3.712   6.324  0.3829 -0.0998 -0.1018
   31POPC   C4A  368   1.893   3.723   5.980  0.1694 -0.0544  0.0145
   31POPC   C1B  369   0.931   4.062   6.607  0.0516 -0.1459  0.1216
   31POPC   C2B  370   1.064   4.137   6.180  0.1169 -0.0001 -0.2480
   31POPC   C3B  371   1.419   3.907   5.927 -0.1227 -0.3807  0.0028
   31POPC   C4B  372   1.570   3.661   5.626  0.2306 -0.3563  0.1522
   32POPC   NC3  373   3.255   3.850   8.273 -0.1155  0.3423 -0.0410
   32POPC   PO4  374   2.979   3.630   8.502 -0.0329  0.2120  0.0438
   32POPC   GL1  375   3.324   3.382   8.346 -0.1713 -0.1771  0.0578
   32POPC   GL2  376   3.432   3.362   8.534 -0.0269 -0.3384  0.0307
   32POPC   C1A  377   3.550   3.303   7.896  0.2556 -0.4020  0.1227
   32POPC   D2A  378   3.731   3.154   7.493 -0.2778 -0.6322 -0.1571
   32POPC   C3A  379   4.095   2.902   7.401  0.1155 -0.0019  0.1387
   32POPC   C4A  380   4.127   2.778   6.913 -0.1062 -0.0238 -0.0233
   32POPC   C1B  381   3.563   2.885   8.228  0.0063  0.0572 -0.1342
   32POPC   C2B  382   3.643   2.525   8.081 -0.2467  0.0153  0.2086
   32POPC   C3B  383   3.962   2.296   8.227 -0.0091  0.0426 -0.0466
   32POPC   C4B  384   3.887   2.058   8.547  0.0630  0.0810  0.1611
   33POPC   NC3  385   2.680   1.056   3.772  0.4231  0.0415 -0.3862
   33POPC   PO4  386   3.009   0.772   3.750  0.0414 -0.2723  0.1488
   33POPC   GL1  387   3.249   0.701   4.124  0.1236  0.0763 -0.2160
   33POPC   GL2  388   3.506   0.463   4.173  0.2817 -0.1046 -0.1316
   33POPC   C1A  389   3.126   0.636   4.562 -0.0255  0.1578 -0.1286
   33POPC   D2A  390   3.055   0.658   4.999  0.1460  0.2146 -0.0530
   33POPC   C3A  391   3.261   0.617   5.363  0.2876 -0.1381  0.0702
   33POPC   C4A  392   3.244   0.537   5.703  0.0874 -0.2983  0.0223
   33POPC   C1B  393   3.507   0.251   4.602 -0.1131 -0.0382 -0.2981
   33POPC   C2B  394   3.462   0.385   5.007 -0.0725  0.1504  0.1576
   33POPC   C3B  395   3.590   0.250   5.490 -0.1731  0.0446  0.1455
   33POPC   C4B  396   3.769  -0.061   5.846 -0.1245 -0.2376  0.1738
   34POPC   NC3  397   6.053   2.968   3.682 -0.0663  0.1076  0.2561
   34POPC   PO4  398   5.638   2.957   3.987  0.2190 -0.0980  0.0789
   34POPC   GL1  399   6.061   2.972   4.214 -0.0158  0.0677 -0.1667
   34POPC   GL2  400   6.230   2.684   4.196  0.0192 -0.1934 -0.0069
   34POPC   C1A  401   6.343   3.126   4.462 -0.2873  0.2395  0.5833
   34POPC   D2A  402   6.666   3.466   4.469  0.2248 -0.0956  0.2526
   34POPC   C3A  403   6.782   3.683   4.880  0.1271 -0.2014 -0.1453
   34POPC   C4A  404   7.113   3.851   5.067  0.2170  0.2751  0.1688
   34POPC   C1B  405   6.405   2.645   4.725  0.1091  0.0892 -0.1232
   34POPC   C2B  406   6.579   2.454   5.048  0.1404  0.1216  0.0180
   34POPC   C3B  407   6.371   2.554   5.511  0.0385 -0.0911  0.0437
   34POPC   C4B  408   6.384   2.558   5.972 -0.2481  0.3229 -0.4073
   35POPC   NC3  409   3.536   0.911   3.673 -0.3081 -0.2351 -0.0148
   35POPC   PO4  410   3.963   1.090   3.907 -0.1293 -0.1094  0.0317
   35POPC   GL1  411   4.071   1.194   4.262 -0.1684  0.3558 -0.2168
   35POPC   GL2  412   4.379   1.281   4.310  0.3433  0.0113 -0.1175
   35POPC   C1A  413   3.849   1.355   4.603 -0.0931  0.1103  0.1472
   35POPC   D2A  414   3.905   1.321   4.990  0.0741 -0.1063  0.0562
   35POPC   C3A  415   3.876   1.497   5.369  0.0475  0.2124 -0.2437
   35POPC   C4A  416   3.821   1.738   5.684  0.1295 -0.3408 -0.0035
   35POPC   C1B  417   4.653   1.192   4.661  0.1248  0.1555 -0.1316
   35POPC   C2B  418   4.620   0.929   4.962 -0.1128  0.0147 -0.0637
   35POPC   C3B  419   4.952   0.943   5.311  0.2013 -0.2560  0.0336
   35POPC   C4B  420   5.338   0.742   5.411 -0.1325 -0.2032  0.0907
   36POPC   NC3  421   4.475   4.249   3.816 -0.0108  0.1970 -0.0704
   36POPC   PO4  422   4.085   4.025   3.992 -0.4723 -0.1828 -0.3686
   36POPC   GL1  423   4.146   4.156   4.385 -0.1891 -0.0930  0.0924
   36POPC   GL2  424   4.057   3.927   4.612  0.2273  0.2007 -0.1450
   36POPC   C1A  425   4.097   4.409   4.806 -0.1196  0.1057 -0.2601
   36POPC   D2A  426   4.054   4.641   5.241  0.2259 -0.0866 -0.0496
   36POPC   C3A  427   4.394   4.857   5.384  0.0989 -0.1770  0.0175
   36POPC   C4A  428   4.416   5.056   5.651  0.0495 -0.2705  0.1749
   36POPC   C1B  429   4.067   3.966   4.974 -0.0741 -0.1596  0.0129
   36POPC   C2B  430   4.015   4.057   5.291 -0.0071  0.1131  0.2141
   36POPC   C3B  431   4.033   4.179   5.716  0.1015 -0.0926 -0.0747
   36POPC   C4B  432   3.798   4.466   6.106 -0.0415  0.0265  0.3805
   37DPSM   NC3  433   6.986   0.698   7.811  0.0924 -0.2373  0.1543
   37DPSM   PO4  434   6.654   1.023   8.013  0.1465  0.1894 -0.1986
   37DPSM   AM1  435   6.708   1.086   7.584  0.0752 -0.3795  0.1301
   37DPSM   AM2  436   6.931   0.931   7.322 -0.1938 -0.0415  0.0976
   37DPSM   T1A  437   6.377   0.999   7.250  0.1319  0.0473 -0.2613
   37DPSM   C2A  438   6.198   0.994   6.914  0.3304 -0.0633 -0.0885
   37DPSM   C3A  439   5.939   0.801   6.602  0.4385 -0.1005 -0.1203
   37DPSM   C1B  440   6.771   1.236   6.994  0.1125  0.1565 -0.1536
   37DPSM   C2B  441   6.897   1.514   6.714 -0.2705 -0.1343 -0.1365
   37DPSM   C3B  442   6.855   1.518   6.263 -0.0039 -0.4882 -0.0744
   37DPSM   C4B  443   6.739   1.317   5.887 -0.2185 -0.1882  0.0658
   38DPSM   NC3  444   6.486   2.284   7.952 -0.0885 -0.3008  0.3170
   38DPSM   PO4  445   6.144   2.156   7.739  0.2882  0.1847 -0.1022
   38DPSM   AM1  446   5.734   2.012   7.453 -0.0139  0.0288 -0.0472
   38DPSM   AM2  447   5.683   2.280   7.590 -0.0816  0.0418  0.2768
   38DPSM   T1A  448   5.477   1.880   7.095 -0.2338  0.1872 -0.2207
   38DPSM   C2A  449   5.366   1.741   6.620  0.4106 -0.3153  0.3317
   38DPSM   C3A  450   5.355   1.598   6.212 -0.2497 -0.0198  0.0892
   38DPSM   C1B  451   5.379   2.353   7.354  0.1102 -0.0661 -0.0206
   38DPSM   C2B  452   5.093   2.255   7.082  0.3336  0.3107  0.0902
   38DPSM   C3B  453   4.917   2.166   6.636  0.1811  0.1008 -0.1964
   38DPSM   C4B  454   4.597   2.067   6.294  0.0759  0.2907 -0.3741
   39DPSM   NC3  455   0.215   4.961   2.747 -0.1269  0.0362 -0.1778
   39DPSM   PO4  456   0.373   4.704   3.121 -0.1356 -0.1286  0.0888
   39DPSM   AM1  457   0.351   4.533   3.636  0.1734  0.1222  0.2402
   39DPSM   AM2  458   0.611   4.534   3.813 -0.2501 -0.0584  0.0039
   39DPSM   T1A  459   0.209   4.806   4.018 -0.1868  0.2119 -0.1991
   39DPSM   C2A  460  -0.076   5.021   4.312  0.0907 -0.1502 -0.4441
   39DPSM   C3A  461  -0.321   5.119   4.760 -0.2829  0.0501 -0.1200
   39DPSM   C1B  462   0.754   4.524   4.288 -0.4020 -0.1386  0.3586
   39DPSM   C2B  463   0.974   4.695   4.476 -0.3210  0.3833 -0.3899
   39DPSM   C3B  464   1.382   4.695   4.728  0.4285  0.3226  0.0019
   39DPSM   C4B  465   1.747   4.923   4.947  0.1340 -0.1157 -0.0127
   40DPSM   NC3  466   7.225   2.641   2.955  0.1226 -0.1088 -0.1143
   40DPSM   PO4  467   7.464   2.226   3.006 -0.1215  0.0489  0.2358
   40DPSM   AM1  468   7.376   2.417   3.401 -0.3367  0.2420 -0.3773
   40DPSM   AM2  469   7.012   2.494   3.517 -0.2032  0.0817  0.0836
   40DPSM   T1A  470   7.464   2.817   3.675 -0.0740  0.4640 -0.0144
   40DPSM   C2A  471   7.405   3.192   3.774 -0.0185  0.2157  0.1266
   40DPSM   C3A  472   7.009   3.462   3.762  0.0701  0.0022 -0.0864
   40DPSM   C1B  473   7.295   2.267   3.948  0.1673 -0.0736 -0.1568
   40DPSM   C2B  474   7.344   2.327   4.339 -0.1855 -0.2615  0.1771
   40DPSM   C3B  475   7.452   2.265   4.783 -0.0648  0.1526 -0.1386
   40DPSM   C4B  476   7.635   2.074   5.192  0.0024 -0.4066  0.0112
   41PAPI    C1  477   3.982   5.860   7.417  0.1019 -0.0990  0.0742
   41PAPI    C2  478   4.331   5.665   7.399  0.1388 -0.0261 -0.0053
   41PAPI    C3  479   4.326   6.064   7.426  0.0630 -0.0344  0.1092
   41PAPI   PO4  480   3.856   5.735   7.229 -0.0807  0.1878  0.0324
   41PAPI   GL1  481   3.877   5.706   6.808  0.1149  0.4422  0.2968
   41PAPI   GL2  482   3.473   5.747   6.786  0.2941 -0.0293 -0.0172
   41PAPI   D1A  483   3.825   5.283   6.844  0.0246  0.0118 -0.0375
   41PAPI   D2A  484   3.615   5.336   6.523  0.2666  0.1547 -0.0073
   41PAPI   D3A  485   3.204   5.295   6.870  0.0276 -0.0896 -0.0793
   41PAPI   D4A  486   3.152   5.559   6.445 -0.0032 -0.2829  0.2884
   41PAPI   C5A  487   2.881   5.386   6.121 -0.1929 -0.0718 -0.1544
   41PAPI   C1B  488   3.576   5.994   6.477 -0.2448 -0.1829  0.0520
   41PAPI   C2B  489   3.712   6.180   6.090  0.2470 -0.3595 -0.0020
   41PAPI   C3B  490   3.663   6.068   5.711 -0.2352 -0.2715 -0.3596
   41PAPI   C4B  491   3.372   5.874   5.477 -0.1870 -0.2497 -0.0134
   42PAPI    C1  492   7.106   2.659   7.598  0.0211 -0.0409 -0.4637
   42PAPI    C2  493   6.779   2.889   7.598  0.1074  0.1200  0.4787
   42PAPI    C3  494   6.745   2.494   7.548 -0.1314  0.2168 -0.2404
   42PAPI   PO4  495   7.300   2.789   7.407  0.2832  0.0293 -0.3173
   42PAPI   GL1  496   7.354   2.893   6.913  0.0168  0.0968 -0.0666
   42PAPI   GL2  497   7.613   2.755   6.925 -0.0959  0.1190  0.2733
   42PAPI   D1A  498   7.453   3.048   6.487  0.0711 -0.2438  0.0590
   42PAPI   D2A  499   7.030   3.194   6.327  0.1565 -0.2027 -0.1783
   42PAPI   D3A  500   7.305   3.071   6.034  0.1990  0.2302 -0.0246
   42PAPI   D4A  501   7.425   3.468   6.018  0.1417  0.0594 -0.3822
   42PAPI   C5A  502   7.066   3.732   6.217 -0.0300 -0.1695  0.1927
   42PAPI   C1B  503   7.448   2.474   6.488 -0.0582 -0.1543 -0.1534
   42PAPI   C2B  504   7.397   2.613   6.141  0.0215  0.4133  0.0373
   42PAPI   C3B  505   7.254   2.627   5.742 -0.0745  0.1757  0.0018
   42PAPI   C4B  506   7.290   2.995   5.540 -0.0067  0.0106 -0.0598
   43PAPI    C1  507   2.441   2.211   3.545  0.1220 -0.3238  0.1084
   43PAPI    C2  508   2.473   1.827   3.439 -0.1841 -0.2603 -0.2307
   43PAPI    C3  509   2.115   2.005   3.442 -0.0879 -0.0596  0.2316
   43PAPI   PO4  510   2.655   2.244   3.827 -0.2364 -0.1417 -0.2685
   43PAPI   GL1  511   2.806   2.518   4.079 -0.2184  0.0986 -0.1654
   43PAPI   GL2  512   2.837   2.277   4.307 -0.1273 -0.0807  0.0261
   43PAPI   D1A  513   2.562   2.716   4.485  0.0017 -0.1011  0.1075
   43PAPI   D2A  514   2.234   2.465   4.816 -0.0204 -0.1989  0.0039
   43PAPI   D3A  515   2.430   2.085   4.683 -0.2448 -0.0857  0.0809
   43PAPI   D4A  516   2.249   1.635   4.673  0.1851  0.4752 -0.1830
   43PAPI   C5A  517   2.413   1.299   4.876  0.0524 -0.0336 -0.2299
   43PAPI   C1B  518   2.858   2.389   4.782  0.0424  0.1886  0.0519
   43PAPI   C2B  519   2.979   2.203   5.093  0.0696  0.0182  0.1417
   43PAPI   C3B  520   2.888   2.000   5.544  0.0831  0.3623  0.3101
   43PAPI   C4B  521   2.917   1.729   5.921  0.3526  0.1479  0.3599
   44PAPI    C1  522   4.873   3.132   4.193 -0.1031 -0.2684  0.0589
   44PAPI    C2  523   5.037   2.978   3.862 -0.0730  0.1405 -0.1226
   44PAPI    C3  524   4.828   3.318   3.842  0.2866  0.4016  0.3451
   44PAPI   PO4  525   5.094   2.975   4.407  0.1306 -0.2842  0.3563
   44PAPI   GL1  526   5.477   3.129   4.522 -0.2540  0.0844 -0.1787
   44PAPI   GL2  527   5.719   3.264   4.363 -0.1673 -0.1006 -0.0210
   44PAPI   D1A  528   5.226   3.154   4.920  0.3991 -0.0488  0.0590
   44PAPI   D2A  529   5.460   2.754   5.023  0.0479 -0.0231 -0.1442
   44PAPI   D3A  530   5.582   3.025   5.326  0.0731 -0.2732 -0.0259
   44PAPI   D4A  531   5.782   3.220   5.743 -0.0004  0.2901 -0.0708
   44PAPI   C5A  532   6.093   3.468   5.859 -0.0134  0.1469  0.0870
   44PAPI   C1B  533   5.750   3.401   4.817 -0.2183  0.2285  0.1022
   44PAPI   C2B  534   5.923   3.471   5.227  0.2516 -0.0274 -0.4418
   44PAPI   C3B  535   6.339   3.510   5.256  0.0046  0.0290 -0.0899
   44PAPI   C4B  536   6.870   3.466   5.303 -0.1522 -0.0781 -0.2793
   45PAPS   CNO  537   5.594   6.799   7.654  0.2996 -0.0408 -0.4128
   45PAPS   PO4  538   5.728   7.232   7.641 -0.2016  0.2503 -0.2615
   45PAPS   GL1  539   5.729   7.238   7.174 -0.1898 -0.0828 -0.0936
   45PAPS   GL2  540   6.018   7.184   6.962 -0.0289 -0.1475 -0.0024
   45PAPS   D1A  541   5.526   6.872   6.915 -0.0918  0.3669 -0.0516
   45PAPS   D2A  542   5.592   7.294   6.655 -0.0505  0.0440  0.2899
   45PAPS   D3A  543   5.270   7.472   6.418  0.1965  0.1706 -0.0239
   45PAPS   D4A  544   5.493   7.213   6.162 -0.0821  0.0506  0.1517
   45PAPS   C5A  545   5.185   7.146   6.040 -0.1498  0.0823 -0.1034
   45PAPS   C1B  546   6.125   7.379   6.640  0.1788  0.0008  0.0139
   45PAPS   C2B  547   5.973   7.447   6.291  0.1454  0.2126 -0.0294
   45PAPS   C3B  548   6.045   7.336   5.846 -0.1862  0.0810 -0.0574
   45PAPS   C4B  549   6.006   7.071   5.464 -0.0724  0.3492 -0.1685
   46PAPS   CNO  550   5.381   2.929   8.769  0.2368 -0.1391  0.0412
   46PAPS   PO4  551   5.394   2.840   8.263 -0.1977  0.0289 -0.1847
   46PAPS   GL1  552   5.004   2.647   8.127 -0.0907  0.4580  0.0931
   46PAPS   GL2  553   4.958   2.966   8.050 -0.1731  0.1918  0.0888
   46PAPS   D1A  554   4.665   2.513   8.101  0.2668  0.2035 -0.1225
   46PAPS   D2A  555   4.466   2.915   8.124 -0.3895  0.0701  0.1634
   46PAPS   D3A  556   4.289   3.307   8.147  0.0111 -0.0147  0.1227
   46PAPS   D4A  557   3.978   3.034   7.907 -0.1999 -0.0015 -0.0660
   46PAPS   C5A  558   4.189   2.638   7.774 -0.2997 -0.2336  0.0295
   46PAPS   C1B  559   4.762   2.837   7.686  0.1867  0.0826 -0.1143
   46PAPS   C2B  560   4.688   2.962   7.239 -0.1018  0.0021 -0.1863
   46PAPS   C3B  561   4.765   3.046   6.764  0.1810  0.0823 -0.1481
   46PAPS   C4B  562   4.725   3.281   6.387  0.0023 -0.0291  0.5443
   47PAPS   CNO  563   6.123   1.382   8.098  0.0052  0.2711  0.0505
   47PAPS   PO4  564   5.776   1.528   8.352 -0.0093  0.0517  0.0638
   47PAPS   GL1  565   5.395   1.852   8.349  0.1175 -0.1559 -0.0725
   47PAPS   GL2  566   5.351   1.603   8.069  0.3550  0.1638  0.1716
   47PAPS   D1A  567   5.043   1.920   8.407 -0.0876  0.1910  0.0247
   47PAPS   D2A  568   4.648   1.740   8.397  0.1520 -0.0132  0.0280
   47PAPS   D3A  569   4.364   2.116   8.386 -0.4796  0.1783 -0.2206
   47PAPS   D4A  570   4.130   1.829   8.140  0.0905 -0.2088 -0.3402
   47PAPS   C5A  571   4.308   1.601   7.899  0.0949  0.3492 -0.1330
   47PAPS   C1B  572   5.041   1.618   7.955  0.1006 -0.0149  0.0705
   47PAPS   C2B  573   4.712   1.509   7.591 -0.1992  0.2673  0.1061
   47PAPS   C3B  574   4.437   1.713   7.409  0.1254 -0.0627 -0.0679
   47PAPS   C4B  575   3.973   1.814   7.523 -0.0583 -0.4271 -0.4664
   48PAPS   CNO  576   1.107   1.351   7.384  0.1092  0.0314 -0.0620
   48PAPS   PO4  577   0.938   0.989   7.082  0.1642 -0.0175 -0.0491
   48PAPS   GL1  578   1.112   0.876   6.735  0.1752  0.0838  0.1113
   48PAPS   GL2  579   1.189   1.141   6.591  0.1500  0.0831 -0.2699
   48PAPS   D1A  580   1.437   0.714   6.542  0.0101 -0.0462  0.0343
   48PAPS   D2A  581   1.228   0.574   6.158  0.0009  0.3065 -0.1160
   48PAPS   D3A  582   1.401   0.868   5.779  0.1032 -0.1481  0.0709
   48PAPS   D4A  583   1.387   0.568   5.423  0.4121 -0.1026  0.0296
   48PAPS   C5A  584   1.738   0.139   5.410  0.0296  0.0303 -0.2230
   48PAPS   C1B  585   1.400   1.225   6.219 -0.5177  0.3559 -0.0471
   48PAPS   C2B  586   1.664   1.533   6.103 -0.1258  0.1048  0.0703
   48PAPS   C3B  587   2.024   1.655   5.772  0.1431 -0.1569  0.1278
   48PAPS   C4B  588   2.409   1.808   5.754  0.0286  0.1406 -0.1605
   49PAPS   CNO  589   1.114   2.857   7.654 -0.1187  0.0743  0.0661
   49PAPS   PO4  590   1.265   2.927   7.268  0.0909  0.2252  0.1161
   49PAPS   GL1  591   1.159   2.815   6.890 -0.0821  0.1939  0.2772
   49PAPS   GL2  592   1.036   2.514   6.916  0.0348  0.0343  0.1099
   49PAPS   D1A  593   1.086   2.929   6.497 -0.0449  0.2113  0.0854
   49PAPS   D2A  594   1.167   2.895   6.015  0.0084 -0.1414  0.3770
   49PAPS   D3A  595   1.410   2.698   5.652  0.0719 -0.1869 -0.1802
   49PAPS   D4A  596   0.852   2.600   5.676  0.1018  0.0749  0.5633
   49PAPS   C5A  597   0.509   2.653   5.373 -0.0434  0.0402 -0.2574
   49PAPS   C1B  598   1.219   2.364   6.467 -0.0212  0.0904  0.2267
   49PAPS   C2B  599   1.078   2.377   6.078 -0.2021 -0.0514 -0.1114
   49PAPS   C3B  600   1.151   2.195   5.607  0.1436  0.2404 -0.0047
   49PAPS   C4B  601   1.479   2.198   5.261  0.0282  0.0277  0.0978
   50PAPS   CNO  602   1.345   1.886   7.270  0.1676  0.0757 -0.0146
   50PAPS   PO4  603   1.646   2.117   7.585  0.1218  0.0797 -0.3194
   50PAPS   GL1  604   1.808   2.273   7.207 -0.0136 -0.3928 -0.0131
   50PAPS   GL2  605   1.558   2.308   6.909 -0.0725  0.3235  0.0813
   50PAPS   D1A  606   2.099   2.456   6.933 -0.0855  0.3241  0.1665
   50PAPS   D2A  607   2.504   2.333   6.982 -0.0066 -0.0295  0.1256
   50PAPS   D3A  608   2.840   2.615   6.937 -0.1338 -0.1752 -0.0374
   50PAPS   D4A  609   3.257   2.387   6.772  0.2055 -0.1193  0.0798
   50PAPS   C5A  610   3.373   2.457   6.429  0.0863  0.1313  0.2040
   50PAPS   C1B  611   1.861   2.379   6.526  0.2331 -0.2194  0.0305
   50PAPS   C2B  612   2.079   2.414   6.150 -0.3739 -0.2417 -0.1260
   50PAPS   C3B  613   2.232   2.295   5.811  0.1246  0.0138  0.0675
   50PAPS   C4B  614   2.266   2.438   5.331 -0.0685 -0.1199 -0.0068
   51PAPS   CNO  615   5.111   6.116   7.109 -0.0344 -0.0311 -0.1765
   51PAPS   PO4  616   4.792   5.847   7.212 -0.3916 -0.4473  0.0583
   51PAPS   GL1  617   4.733   5.752   6.827 -0.4312  0.0329 -0.1512
   51PAPS   GL2  618   4.828   5.480   6.706  0.2756 -0.2103 -0.0559
   51PAPS   D1A  619   4.535   5.857   6.502 -0.2437  0.0001  0.2089
   51PAPS   D2A  620   4.504   5.762   6.187 -0.0460  0.0853 -0.1450
   51PAPS   D3A  621   4.865   5.909   5.939  0.2086  0.0960 -0.1351
   51PAPS   D4A  622   4.963   5.594   6.292 -0.2316 -0.3007 -0.2294
   51PAPS   C5A  623   4.756   5.203   6.216 -0.0397  0.2623  0.2414
   51PAPS   C1B  624   4.760   5.050   6.785  0.0644  0.0993 -0.0116
   51PAPS   C2B  625   4.555   4.768   6.553  0.1239 -0.0234 -0.0561
   51PAPS   C3B  626   4.315   4.752   6.132 -0.1574 -0.0405 -0.0106
   51PAPS   C4B  627   4.045   4.756   5.735  0.3454 -0.1572  0.2845
   52PAPS   CNO  628   2.211   2.395   8.722 -0.2151 -0.0105  0.0336
   52PAPS   PO4  629   2.374   2.751   8.546  0.0302  0.0556 -0.0580
   52PAPS   GL1  630   2.723   2.642   8.644 -0.1184 -0.2311 -0.3320
   52PAPS   GL2  631   2.867   2.705   8.362  0.3074 -0.2110 -0.1875
   52PAPS   D1A  632   3.035   2.681   8.990  0.1327  0.1894  0.0633
   52PAPS   D2A  633   2.733   2.512   9.234 -0.0170 -0.0138  0.2386
   52PAPS   D3A  634   2.938   2.217   8.958 -0.0664  0.2518  0.1601
   52PAPS   D4A  635   2.673   2.177   8.705  0.0541 -0.2998 -0.0263
   52PAPS   C5A  636   2.731   2.255   8.211  0.0420  0.2181 -0.0691
   52PAPS   C1B  637   3.166   2.463   8.096  0.0668 -0.2478 -0.0961
   52PAPS   C2B  638   3.147   2.010   7.926 -0.3008 -0.1688 -0.0281
   52PAPS   C3B  639   3.273   1.653   8.030 -0.3817 -0.0461 -0.0557
   52PAPS   C4B  640   3.255   1.451   8.344  0.3156  0.2233 -0.0920
   53PAPS   CNO  641   6.568   1.525   7.829 -0.0183 -0.0206  0.1493
   53PAPS   PO4  642   6.622   1.893   7.594  0.4308 -0.0260 -0.1950
   53PAPS   GL1  643   6.308   2.010   7.313  0.1252  0.0193 -0.0968
   53PAPS   GL2  644   6.534   2.228   7.131  0.0065  0.5231 -0.3118
   53PAPS   D1A  645   6.022   1.877   7.107  0.0119  0.1436  0.1192
   53PAPS   D2A  646   6.164   1.984   6.775 -0.1561  0.0714  0.2466
   53PAPS   D3A  647   6.370   2.285   6.488  0.4873  0.4070 -0.0641
   53PAPS   D4A  648   6.065   2.128   6.154  0.4492  0.0206 -0.4617
   53PAPS   C5A  649   5.872   1.764   6.294 -0.4038  0.2370  0.3751
   53PAPS   C1B  650   6.368   2.516   6.894  0.2743 -0.3701  0.2190
   53PAPS   C2B  651   6.163   2.691   6.680 -0.0855 -0.1056 -0.3554
   53PAPS   C3B  652   6.002   2.605   6.288  0.1277  0.0818 -0.1312
   53PAPS   C4B  653   5.690   2.877   6.096 -0.1116  0.0535  0.1997
   54PAPS   CNO  654   4.430  -0.239   7.974 -0.0492  0.3013  0.1558
   54PAPS   PO4  655   4.489  -0.157   7.540  0.4156  0.3256 -0.1166
   54PAPS   GL1  656   4.326   0.129   7.264 -0.0699 -0.0414 -0.1468
   54PAPS   GL2  657   4.173   0.351   7.339  0.2255 -0.0221  0.0945
   54PAPS   D1A  658   4.521   0.045   6.907 -0.0489 -0.0006  0.0920
   54PAPS   D2A  659   4.728   0.305   6.883  0.0825  0.0835 -0.2438
   54PAPS   D3A  660   4.705   0.525   7.235 -0.2539  0.1829 -0.1022
   54PAPS   D4A  661   4.558   0.761   6.878  0.0321  0.4209 -0.0811
   54PAPS   C5A  662   4.327   0.836   6.529  0.1522  0.1625  0.1100
   54PAPS   C1B  663   4.254   0.745   7.285  0.1650 -0.1567 -0.0301
   54PAPS   C2B  664   4.174   1.038   6.984  0.1319 -0.2579  0.2657
   54PAPS   C3B  665   3.998   1.311   6.637 -0.0268  0.1809  0.1316
   54PAPS   C4B  666   3.723   1.343   6.279  0.1241 -0.0823  0.2524
   55PAPS   CNO  667   0.539   6.862   7.555  0.1522  0.1619  0.1742
   55PAPS   PO4  668   0.782   7.268   7.416  0.1339 -0.2749 -0.2482
   55PAPS   GL1  669   0.752   7.330   6.913 -0.1142 -0.1944 -0.2498
   55PAPS   GL2  670   0.995   7.528   6.739  0.0016  0.0728  0.0843
   55PAPS   D1A  671   0.564   7.387   6.581  0.0996 -0.2694 -0.0257
   55PAPS   D2A  672   0.529   7.241   6.190 -0.1130 -0.0975 -0.1168
   55PAPS   D3A  673   0.338   7.546   5.814  0.0171 -0.0166 -0.1240
   55PAPS   D4A  674   0.349   8.047   5.766 -0.1974 -0.0932 -0.0816
   55PAPS   C5A  675   0.503   8.357   6.132 -0.0253 -0.1710 -0.1450
   55PAPS   C1B  676   0.974   7.703   6.303  0.1841  0.0879  0.1903
   55PAPS   C2B  677   0.692   7.808   6.013  0.1687  0.1516  0.1865
   55PAPS   C3B  678   0.806   7.750   5.465  0.0567  0.1090 -0.3046
   55PAPS   C4B  679   0.653   7.873   5.248 -0.0145  0.1488 -0.0199
   56PAPS   CNO  680   1.964   7.075   7.252  0.2409 -0.0629 -0.0947
   56PAPS   PO4  681   1.753   6.739   7.057  0.2277 -0.0988  0.1532
   56PAPS   GL1  682   1.267   6.946   6.974  0.0661 -0.1738  0.0353
   56PAPS   GL2  683   1.231   7.280   7.162 -0.2146  0.3080 -0.2064
   56PAPS   D1A  684   1.100   7.019   6.604 -0.0637  0.2299 -0.2022
   56PAPS   D2A  685   0.792   6.761   6.917 -0.3241 -0.1693  0.2972
   56PAPS   D3A  686   0.630   6.909   6.544  0.4905 -0.3973  0.0673
   56PAPS   D4A  687   0.457   6.720   6.150 -0.0165  0.2192  0.1151
   56PAPS   C5A  688   0.252   6.998   5.900 -0.2072 -0.1381  0.1901
   56PAPS   C1B  689   1.496   7.413   6.795 -0.0274 -0.0047  0.0124
   56PAPS   C2B  690   1.415   7.364   6.342  0.0097  0.0087  0.1832
   56PAPS   C3B  691   1.138   7.240   6.088 -0.1912  0.3754  0.0864
   56PAPS   C4B  692   0.925   6.876   6.162  0.0780  0.3828 -0.2819
   57PAPS   CNO  693   5.392   3.969   8.097 -0.2718  0.0269 -0.2541
   57PAPS   PO4  694   5.005   3.795   8.046 -0.2209 -0.0781  0.3876
   57PAPS   GL1  695   5.183   3.543   7.689  0.1670 -0.0010 -0.0951
   57PAPS   GL2  696   5.160   3.611   7.490  0.3004 -0.0564 -0.1667
   57PAPS   D1A  697   5.133   3.032   7.510  0.0416  0.1529  0.2917
   57PAPS   D2A  698   5.123   2.783   7.114  0.1856  0.2432  0.1626
   57PAPS   D3A  699   5.663   2.781   7.051 -0.1173 -0.2738 -0.1606
   57PAPS   D4A  700   5.668   2.819   6.644  0.1524 -0.0503  0.0144
   57PAPS   C5A  701   5.935   3.073   6.456 -0.0537  0.4050  0.0954
   57PAPS   C1B  702   4.877   3.487   7.144 -0.0662 -0.1061 -0.1484
   57PAPS   C2B  703   4.506   3.450   6.921 -0.0857 -0.0758  0.0477
   57PAPS   C3B  704   4.236   3.240   6.620 -0.0002 -0.0026  0.0866
   57PAPS   C4B  705   3.970   2.901   6.486  0.1367  0.2493 -0.1095
   58PAPS   CNO  706   0.895   3.653   7.752  0.0303 -0.0249 -0.1987
   58PAPS   PO4  707   0.822   3.614   7.372  0.0970 -0.3423 -0.3722
   58PAPS   GL1  708   0.602   3.517   7.014  0.0456 -0.0948  0.1104
   58PAPS   GL2  709   0.565   3.717   6.734 -0.1425  0.1370 -0.0168
   58PAPS   D1A  710   0.218   3.188   6.823  0.0194  0.1024  0.0054
   58PAPS   D2A  711   0.328   3.385   6.461 -0.2538  0.1490 -0.1428
   58PAPS   D3A  712   0.616   3.076   6.329  0.1925 -0.0058  0.1198
   58PAPS   D4A  713   0.625   2.693   6.094  0.0211 -0.0470  0.1121
   58PAPS   C5A  714   0.709   2.540   6.369 -0.0032  0.1253 -0.1444
   58PAPS   C1B  715   0.555   3.872   6.253  0.1036 -0.2797  0.0259
   58PAPS   C2B  716   0.693   3.848   5.803  0.2534  0.1795  0.2303
   58PAPS   C3B  717   0.479   3.767   5.401  0.0529 -0.0311  0.1148
   58PAPS   C4B  718   0.347   4.186   5.066  0.3593 -0.0643 -0.1601
   59PAPS   CNO  719   0.343   1.741   7.584  0.1795 -0.1658 -0.1326
   59PAPS   PO4  720   0.719   1.747   7.433 -0.1276  0.0458 -0.0719
   59PAPS   GL1  721   0.879   1.650   7.061 -0.1632 -0.2114 -0.4268
   59PAPS   GL2  722   0.852   1.411   6.831 -0.3091  0.3011 -0.1106
   59PAPS   D1A  723   1.308   1.540   6.859 -0.2295 -0.0218  0.1148
   59PAPS   D2A  724   1.642   1.604   6.581 -0.2307  0.0360  0.0032
   59PAPS   D3A  725   1.636   1.969   6.461 -0.0086 -0.2252 -0.0484
   59PAPS   D4A  726   1.991   1.931   6.163 -0.2843  0.2904  0.0298
   59PAPS   C5A  727   2.158   1.593   6.238  0.1390  0.0915  0.0619
   59PAPS   C1B  728   0.758   1.491   6.452  0.0388  0.1399  0.2129
   59PAPS   C2B  729   0.562   1.313   6.077  0.1296  0.3269  0.0376
   59PAPS   C3B  730   0.772   1.538   5.743 -0.0079 -0.0235  0.3444
   59PAPS   C4B  731   1.063   1.728   5.495  0.3388 -0.0706  0.0658
   60PAPS   CNO  732   0.398   5.482   7.476 -0.1592 -0.0965  0.1797
   60PAPS   PO4  733   0.417   5.236   7.126  0.1470 -0.0222  0.1941
   60PAPS   GL1  734   0.436   5.469   6.702  0.1065  0.0185 -0.0761
   60PAPS   GL2  735   0.110   5.455   6.536  0.0491 -0.4400  0.1569
   60PAPS   D1A  736   0.644   5.456   6.345 -0.0518 -0.0490 -0.0329
   60PAPS   D2A  737   1.053   5.232   6.380 -0.1404  0.1269 -0.4730
   60PAPS   D3A  738   1.012   5.365   5.986 -0.0303  0.2581  0.1062
   60PAPS   D4A  739   1.301   5.260   5.684 -0.0812 -0.0906 -0.0885
   60PAPS   C5A  740   1.201   5.511   5.339  0.3258  0.0379 -0.3559
   60PAPS   C1B  741   0.090   5.328   6.126  0.0352  0.0999  0.0463
   60PAPS   C2B  742   0.001   5.294   5.713 -0.2973 -0.0222  0.3448
   60PAPS   C3B  743   0.130   5.139   5.341  0.0712 -0.0913 -0.3166
   60PAPS   C4B  744   0.127   4.930   4.937  0.0792 -0.2778 -0.2428
   61PAPS   CNO  745   5.731   4.840   7.895 -0.2227  0.2521  0.0945
   61PAPS   PO4  746   5.703   4.743   7.468 -0.0162  0.2537  0.0667
   61PAPS   GL1  747   5.711   4.539   7.049  0.1200  0.0051  0.3176
   61PAPS   GL2  748   5.597   4.193   7.130 -0.2606  0.0756 -0.0952
   61PAPS   D1A  749   5.964   4.606   6.684  0.0623 -0.0893 -0.1735
   61PAPS   D2A  750   5.559   4.534   6.520  0.1933  0.3594 -0.0784
   61PAPS   D3A  751   5.401   4.591   6.136 -0.1698 -0.1214  0.3272
   61PAPS   D4A  752   5.826   4.461   6.094  0.4866  0.0353 -0.0002
   61PAPS   C5A  753   5.971   4.355   5.617  0.2808 -0.0736 -0.1102
   61PAPS   C1B  754   5.791   3.998   6.638 -0.0683  0.4146 -0.0456
   61PAPS   C2B  755   5.610   4.084   6.293 -0.3173  0.2937  0.1260
   61PAPS   C3B  756   5.676   4.033   5.890 -0.1989  0.1816  0.0043
   61PAPS   C4B  757   5.644   3.676   5.703  0.4642  0.0522  0.0584
   62PAPS   CNO  758   2.806   7.005   6.951  0.1568  0.2538 -0.1210
   62PAPS   PO4  759   3.107   7.158   7.287  0.0920 -0.0279  0.3954
   62PAPS   GL1  760   3.245   7.250   6.955  0.2317 -0.2690 -0.3069
   62PAPS   GL2  761   3.411   7.474   6.797 -0.0911  0.0647  0.3070
   62PAPS   D1A  762   3.389   6.981   6.533 -0.0415  0.3071  0.0077
   62PAPS   D2A  763   3.348   7.140   6.131  0.1699 -0.0805  0.0212
   62PAPS   D3A  764   3.042   6.951   5.821 -0.1197 -0.0215 -0.0838
   62PAPS   D4A  765   3.186   6.850   5.454  0.0201 -0.2326  0.0576
   62PAPS   C5A  766   3.523   6.626   5.448 -0.3229 -0.0129 -0.3713
   62PAPS   C1B  767   3.536   7.555   6.342  0.0021 -0.0549  0.0036
   62PAPS   C2B  768   3.538   8.029   6.054  0.2951  0.2410 -0.2198
   62PAPS   C3B  769   3.717   8.467   6.053  0.0209 -0.0423  0.1168
   62PAPS   C4B  770   3.796   8.931   5.791 -0.1253 -0.2566 -0.1204
   63PAPS   CNO  771   6.871   5.629   6.872  0.0904  0.1367 -0.1110
   63PAPS   PO4  772   6.812   6.024   6.923 -0.1341  0.0499 -0.3751
   63PAPS   GL1  773   6.961   6.104   6.574  0.2963 -0.1044  0.2408
   63PAPS   GL2  774   6.945   5.824   6.443 -0.1501 -0.2107  0.2045
   63PAPS   D1A  775   6.850   6.477   6.267  0.3860  0.1451 -0.3093
   63PAPS   D2A  776   7.084   6.851   6.481 -0.1478 -0.1577 -0.1552
   63PAPS   D3A  777   7.253   7.135   6.628 -0.1474 -0.3678  0.3419
   63PAPS   D4A  778   7.242   7.293   6.187 -0.1823 -0.2648  0.3820
   63PAPS   C5A  779   7.165   7.683   6.117 -0.2279  0.0470  0.1083
   63PAPS   C1B  780   7.027   6.021   5.947  0.0426  0.0729  0.2252
   63PAPS   C2B  781   6.995   5.791   5.627  0.2361  0.0099  0.1269
   63PAPS   C3B  782   6.974   5.720   5.200 -0.0755  0.2916 -0.1515
   63PAPS   C4B  783   7.177   5.575   4.778 -0.0490  0.1080 -0.5802
   64PAPS   CNO  784   4.108   6.529   7.608  0.3713 -0.0366 -0.0486
   64PAPS   PO4  785   4.008   6.864   7.294  0.0754  0.2420 -0.0925
   64PAPS   GL1  786   4.220   6.903   6.813  0.0944  0.1797  0.1697
   64PAPS   GL2  787   3.920   7.024   6.627  0.2882 -0.2192  0.2255
   64PAPS   D1A  788   4.428   7.183   6.570  0.0445  0.0747  0.2493
   64PAPS   D2A  789   4.361   6.901   6.286  0.0347  0.0512 -0.0165
   64PAPS   D3A  790   4.675   7.098   6.046 -0.1949  0.3163 -0.1538
   64PAPS   D4A  791   4.904   6.914   6.354  0.4917 -0.0795 -0.2414
   64PAPS   C5A  792   5.401   6.838   6.466 -0.1625  0.1645 -0.1498
   64PAPS   C1B  793   3.845   7.128   6.159 -0.2186 -0.4474  0.2411
   64PAPS   C2B  794   3.655   7.133   5.707  0.2946  0.1063  0.5605
   64PAPS   C3B  795   3.429   7.445   5.441 -0.0685  0.0760  0.0809
   64PAPS   C4B  796   3.663   7.618   5.093  0.1904 -0.0958  0.0658
   65PAPS   CNO  797   6.175   3.999   8.133  0.1747 -0.0721  0.6102
   65PAPS   PO4  798   6.156   3.778   7.673  0.5536  0.0936 -0.1359
   65PAPS   GL1  799   6.279   3.580   7.274  0.1987 -0.0812  0.2758
   65PAPS   GL2  800   6.509   3.817   6.981  0.1280 -0.1716 -0.0509
   65PAPS   D1A  801   6.037   3.249   6.901  0.0470  0.0863 -0.2087
   65PAPS   D2A  802   5.688   3.564   6.832 -0.1899 -0.1432  0.0227
   65PAPS   D3A  803   5.715   3.709   7.137 -0.3504 -0.3119 -0.0093
   65PAPS   D4A  804   5.327   3.810   7.067  0.4757 -0.1110  0.5121
   65PAPS   C5A  805   5.317   4.072   6.701 -0.0721  0.0939 -0.1248
   65PAPS   C1B  806   6.231   3.602   6.701 -0.0964  0.0815  0.2949
   65PAPS   C2B  807   6.114   3.519   6.363  0.2432 -0.0671  0.0911
   65PAPS   C3B  808   5.655   3.579   6.351 -0.2967  0.1706  0.0544
   65PAPS   C4B  809   5.306   3.674   6.081  0.1094 -0.0392 -0.1819
   66PAPS   CNO  810   1.242  -0.176   7.583  0.1560 -0.0433  0.4162
   66PAPS   PO4  811   1.015   0.202   7.631 -0.0025  0.0507 -0.0450
   66PAPS   GL1  812   0.943   0.071   7.236  0.0539 -0.0530 -0.0017
   66PAPS   GL2  813   1.294   0.144   7.121 -0.0184  0.1142  0.0522
   66PAPS   D1A  814   0.633   0.162   7.005  0.3393  0.0163 -0.1773
   66PAPS   D2A  815   0.561   0.586   6.925 -0.0572 -0.0368  0.0711
   66PAPS   D3A  816   1.007   0.501   6.987  0.2711  0.1591  0.1071
   66PAPS   D4A  817   0.833   0.557   6.497  0.1040 -0.3071 -0.0715
   66PAPS   C5A  818   0.464   0.351   6.463  0.3696  0.3272  0.1963
   66PAPS   C1B  819   1.566   0.293   6.899 -0.0119  0.0127  0.2242
   66PAPS   C2B  820   1.554   0.144   6.505 -0.1625 -0.1038  0.1190
   66PAPS   C3B  821   1.543   0.202   6.071 -0.1920 -0.5417 -0.0482
   66PAPS   C4B  822   1.169   0.205   5.805 -0.0307 -0.0938 -0.1673
   67PAPS   CNO  823   6.473  -0.597   7.131 -0.0245  0.1722  0.2240
   67PAPS   PO4  824   6.776  -0.254   7.221 -0.0578  0.1588 -0.4270
   67PAPS   GL1  825   6.450  -0.055   7.260 -0.0240 -0.2027  0.1832
   67PAPS   GL2  826   6.315  -0.107   7.025 -0.3172 -0.1159 -0.0916
   67PAPS   D1A  827   6.311   0.329   7.290  0.0195 -0.1898 -0.1340
   67PAPS   D2A  828   6.083   0.498   7.021  0.1560  0.0561 -0.1426
   67PAPS   D3A  829   6.618   0.523   6.982 -0.3992 -0.0720  0.1015
   67PAPS   D4A  830   6.786   0.780   6.665  0.2041  0.1191  0.2684
   67PAPS   C5A  831   6.601   1.025   6.441  0.2512  0.0714  0.0555
   67PAPS   C1B  832   6.373   0.106   6.665  0.0814  0.1583  0.1094
   67PAPS   C2B  833   6.346   0.564   6.436  0.1042 -0.1199  0.1594
   67PAPS   C3B  834   6.153   0.719   6.036 -0.0676  0.2666 -0.1033
   67PAPS   C4B  835   5.918   0.949   5.738 -0.0203  0.0651  0.0594
   68PAPS   CNO  836   2.780   5.061   7.692  0.1775  0.0193 -0.2240
   68PAPS   PO4  837   2.625   4.663   7.474  0.0564  0.0215 -0.0916
   68PAPS   GL1  838   2.591   4.249   7.226  0.0443  0.1828 -0.0681
   68PAPS   GL2  839   2.799   4.051   7.236 -0.1488  0.1130  0.0137
   68PAPS   D1A  840   2.539   3.783   6.956 -0.1050  0.3027  0.0273
   68PAPS   D2A  841   2.895   3.851   6.629  0.0271 -0.4404  0.0812
   68PAPS   D3A  842   2.708   3.748   6.212  0.2267  0.1316  0.1487
   68PAPS   D4A  843   2.712   4.128   5.969 -0.0011 -0.2050 -0.0111
   68PAPS   C5A  844   2.529   4.462   6.117  0.1560 -0.0971 -0.0477
   68PAPS   C1B  845   2.820   4.296   6.830  0.1697  0.1558 -0.3047
   68PAPS   C2B  846   2.920   4.319   6.427  0.1884  0.1980  0.0820
   68PAPS   C3B  847   3.179   4.181   6.220 -0.0696  0.0953 -0.0266
   68PAPS   C4B  848   3.557   4.035   6.024 -0.0822 -0.0347 -0.1546
   69PAPS   CNO  849   1.763   4.079   7.516 -0.1382  0.3140 -0.1185
   69PAPS   PO4  850   2.076   3.763   7.660 -0.1210 -0.2958 -0.1904
   69PAPS   GL1  851   2.100   3.339   7.453 -0.1120  0.0130  0.1420
   69PAPS   GL2  852   2.284   3.391   7.144  0.1467  0.1689 -0.3244
   69PAPS   D1A  853   2.437   3.095   7.681 -0.2786 -0.0726 -0.0742
   69PAPS   D2A  854   2.812   3.293   7.598  0.2064  0.0357 -0.1770
   69PAPS   D3A  855   2.823   2.925   7.343  0.2235  0.2829 -0.3304
   69PAPS   D4A  856   2.735   3.278   7.016 -0.2784  0.1846  0.1815
   69PAPS   C5A  857   3.065   3.593   7.063 -0.1831 -0.3560 -0.1137
   69PAPS   C1B  858   2.458   3.399   6.671 -0.0711 -0.1239 -0.1751
   69PAPS   C2B  859   2.414   3.230   6.314  0.2595  0.1593 -0.0879
   69PAPS   C3B  860   2.464   2.754   6.126 -0.2207 -0.1022 -0.1854
   69PAPS   C4B  861   2.658   2.680   5.724  0.0878  0.1499 -0.1827
   70PAPS   CNO  862   0.164   6.223   6.996  0.1735 -0.2367 -0.2321
   70PAPS   PO4  863   0.230   5.924   6.704 -0.2992 -0.2149  0.0305
   70PAPS   GL1  864   0.637   5.988   6.480  0.1379  0.1561 -0.1380
   70PAPS   GL2  865   0.669   6.013   6.095  0.0843 -0.1196  0.2807
   70PAPS   D1A  866   1.034   5.744   6.288 -0.0438 -0.2590 -0.0842
   70PAPS   D2A  867   1.098   5.872   5.787  0.1147  0.1482  0.2915
   70PAPS   D3A  868   0.854   5.786   5.544  0.1703  0.0054 -0.1154
   70PAPS   D4A  869   0.996   6.018   5.129  0.1757 -0.1753 -0.0914
   70PAPS   C5A  870   1.357   5.772   4.952  0.0470 -0.0226 -0.0496
   70PAPS   C1B  871   0.389   6.186   5.835 -0.1117 -0.0643 -0.0516
   70PAPS   C2B  872   0.169   6.556   5.612 -0.0795 -0.1600  0.1399
   70PAPS   C3B  873   0.010   6.885   5.343 -0.2103  0.1498 -0.1461
   70PAPS   C4B  874   0.129   7.212   5.159 -0.1099 -0.3795  0.0364
   71PAPS   CNO  875   3.693   5.022   7.972 -0.1490 -0.5416 -0.0511
   71PAPS   PO4  876   3.601   4.670   7.818  0.1700  0.2192 -0.1997
   71PAPS   GL1  877   3.472   4.519   7.389  0.0220 -0.0063 -0.0621
   71PAPS   GL2  878   3.079   4.491   7.194 -0.0585  0.1773 -0.1327
   71PAPS   D1A  879   3.423   4.141   7.172 -0.0257 -0.1220  0.1787
   71PAPS   D2A  880   3.303   4.131   6.789  0.2472  0.0607  0.0572
   71PAPS   D3A  881   3.576   4.011   6.526  0.0194  0.0889 -0.1652
   71PAPS   D4A  882   3.354   3.612   6.706  0.0032  0.1787  0.0307
   71PAPS   C5A  883   3.020   3.329   6.568 -0.0705 -0.3342  0.1734
   71PAPS   C1B  884   2.916   4.811   6.796  0.1449 -0.1114  0.1476
   71PAPS   C2B  885   2.916   5.115   6.485 -0.1301  0.1351  0.1312
   71PAPS   C3B  886   2.661   5.013   5.968 -0.0371  0.2183  0.1212
   71PAPS   C4B  887   2.970   4.989   5.649  0.1361 -0.0460  0.1947
   72PAPS   CNO  888   1.670   2.468   9.962  0.3426  0.1147  0.2636
   72PAPS   PO4  889   2.083   2.370   9.864 -0.2849  0.1769  0.1007
   72PAPS   GL1  890   2.580   2.395   9.677  0.0372  0.0994  0.0251
   72PAPS   GL2  891   2.567   2.684   9.681 -0.1247 -0.1532 -0.0614
   72PAPS   D1A  892   2.867   2.049   9.496 -0.2352 -0.0681  0.3713
   72PAPS   D2A  893   3.143   2.395   9.427 -0.2102 -0.3153 -0.0859
   72PAPS   D3A  894   3.498   2.186   9.458 -0.2247  0.2344 -0.0255
   72PAPS   D4A  895   3.391   1.788   9.666 -0.3493 -0.1708  0.0650
   72PAPS   C5A  896   3.028   1.671   9.872 -0.0003 -0.1816  0.2617
   72PAPS   C1B  897   2.996   2.703   9.904 -0.3361 -0.2661  0.1054
   72PAPS   C2B  898   3.223   2.810  10.200  0.1972 -0.2829 -0.0129
   72PAPS   C3B  899   3.217   2.661  10.480 -0.0646  0.0558 -0.0998
   72PAPS   C4B  900   3.262   2.344  10.801  0.0000  0.2162  0.1263
   73PAPS   CNO  901   3.281   6.727   7.167 -0.2382  0.1176  0.0955
   73PAPS   PO4  902   3.629   6.744   6.906  0.1773 -0.0627  0.1291
   73PAPS   GL1  903   3.654   6.533   6.585  0.2924  0.1730 -0.5119
   73PAPS   GL2  904   4.001   6.346   6.622  0.3234 -0.1552 -0.1437
   73PAPS   D1A  905   3.910   6.619   6.179 -0.3851 -0.2391 -0.2007
   73PAPS   D2A  906   4.107   6.862   5.806 -0.1531 -0.0983  0.0978
   73PAPS   D3A  907   4.519   6.689   5.801  0.0796  0.3147 -0.0031
   73PAPS   D4A  908   4.768   6.869   5.619  0.0693 -0.0113  0.0779
   73PAPS   C5A  909   5.143   7.046   5.503 -0.1857 -0.1627 -0.0298
   73PAPS   C1B  910   4.039   5.929   6.399 -0.0676  0.2672 -0.0055
   73PAPS   C2B  911   3.794   5.647   6.123 -0.0473 -0.1833  0.1038
   73PAPS   C3B  912   3.387   5.683   6.028  0.1547 -0.0509  0.3242
   73PAPS   C4B  913   3.024   5.702   5.799  0.1957 -0.0622  0.1295
   74PAPS   CNO  914   6.318   0.500   3.696 -0.1250 -0.2529  0.0183
   74PAPS   PO4  915   6.266   0.876   3.525 -0.0133 -0.1137  0.0047
   74PAPS   GL1  916   6.107   0.904   3.940  0.0630 -0.3820 -0.0876
   74PAPS   GL2  917   5.808   0.780   3.982 -0.0419  0.1839 -0.3053
   74PAPS   D1A  918   6.010   1.253   4.246  0.0146 -0.0840 -0.1710
   74PAPS   D2A  919   6.239   1.319   4.635  0.2363  0.1679  0.1348
   74PAPS   D3A  920   6.329   0.942   4.425 -0.0318 -0.0913  0.0661
   74PAPS   D4A  921   6.200   0.884   4.831 -0.3359 -0.1467  0.2250
   74PAPS   C5A  922   6.451   1.189   5.071 -0.2527  0.1412 -0.0545
   74PAPS   C1B  923   5.954   0.614   4.363  0.1193 -0.0014 -0.0285
   74PAPS   C2B  924   5.858   0.547   4.722 -0.0694 -0.1051 -0.0456
   74PAPS   C3B  925   5.665   0.330   5.061 -0.0291 -0.2077  0.0139
   74PAPS   C4B  926   5.552   0.177   5.493 -0.1552 -0.4757 -0.0733
   75PAPS   CNO  927   4.822   4.842   3.526 -0.0171 -0.1474 -0.3523
   75PAPS   PO4  928   4.492   4.723   3.734  0.0449 -0.0332  0.2107
   75PAPS   GL1  929   4.632   4.596   4.170  0.1625  0.0378 -0.1828
   75PAPS   GL2  930   4.707   4.319   4.249 -0.4005  0.0159  0.0690
   75PAPS   D1A  931   4.643   4.811   4.551  0.1058 -0.0843  0.3291
   75PAPS   D2A  932   4.569   4.890   4.938  0.0540  0.1905  0.1274
   75PAPS   D3A  933   4.276   5.181   4.751  0.2377  0.1054  0.0976
   75PAPS   D4A  934   4.022   4.914   4.740 -0.2149 -0.1195  0.1465
   75PAPS   C5A  935   4.101   4.722   4.465  0.0467  0.1797 -0.1861
   75PAPS   C1B  936   4.572   4.306   4.655 -0.4216 -0.1602  0.1668
   75PAPS   C2B  937   4.484   4.354   5.103 -0.2932 -0.1637  0.1774
   75PAPS   C3B  938   4.526   4.282   5.494 -0.0103 -0.0393  0.0874
   75PAPS   C4B  939   4.513   4.354   5.911 -0.1588 -0.0230 -0.1620
   76PAPS   CNO  940   6.670   0.116   3.511 -0.0685 -0.1682 -0.2151
   76PAPS   PO4  941   6.925   0.332   3.446  0.0177  0.0986 -0.2426
   76PAPS   GL1  942   7.287   0.509   3.800 -0.0734 -0.0839  0.3578
   76PAPS   GL2  943   7.219   0.677   4.051  0.0131  0.0708 -0.0143
   76PAPS   D1A  944   7.694   0.516   4.028  0.0081 -0.1395 -0.1648
   76PAPS   D2A  945   7.538   0.636   4.442  0.0674 -0.0437  0.3656
   76PAPS   D3A  946   7.844   0.327   4.636 -0.0635 -0.2681  0.2196
   76PAPS   D4A  947   7.646   0.356   4.966  0.0980 -0.0521  0.0501
   76PAPS   C5A  948   7.855   0.068   5.332  0.0806  0.2559  0.0647
   76PAPS   C1B  949   7.214   1.023   4.395  0.0394 -0.0881 -0.1656
   76PAPS   C2B  950   7.571   0.994   4.747 -0.1256  0.0789 -0.0146
   76PAPS   C3B  951   7.882   1.221   5.024 -0.2379 -0.0808  0.0804
   76PAPS   C4B  952   7.591   1.525   5.332 -0.1032  0.0094 -0.0700
   77PAPS   CNO  953   5.268   2.532   4.639 -0.1083 -0.3507 -0.5318
   77PAPS   PO4  954   4.830   2.540   4.562  0.1349  0.2151  0.1882
   77PAPS   GL1  955   4.662   2.942   4.711  0.3477 -0.2305 -0.3151
   77PAPS   GL2  956   4.427   3.129   4.608 -0.1577  0.1068 -0.0164
   77PAPS   D1A  957   4.695   3.108   5.076 -0.1765 -0.2961  0.0541
   77PAPS   D2A  958   5.045   2.938   5.361  0.1555 -0.1310 -0.1047
   77PAPS   D3A  959   5.287   2.804   5.740  0.2525  0.3756  0.1775
   77PAPS   D4A  960   5.293   2.532   6.051  0.0885  0.3537  0.1276
   77PAPS   C5A  961   5.163   2.643   6.580 -0.0732 -0.1886 -0.2761
   77PAPS   C1B  962   4.801   3.416   4.744 -0.1543 -0.0722 -0.2637
   77PAPS   C2B  963   4.922   3.538   5.208  0.1969  0.2022  0.7135
   77PAPS   C3B  964   4.779   3.392   5.521 -0.0808 -0.0570  0.0799
   77PAPS   C4B  965   4.860   3.325   5.933  0.2108  0.2319  0.1169
   78PAPS   CNO  966   4.317   3.808   3.480 -0.3632  0.1160 -0.1635
   78PAPS   PO4  967   4.431   3.620   3.864  0.0049  0.1796  0.1139
   78PAPS   GL1  968   4.726   3.807   4.162 -0.1934 -0.1670 -0.1710
   78PAPS   GL2  969   4.571   3.850   4.549 -0.0168  0.2692 -0.1087
   78PAPS   D1A  970   5.068   3.648   4.335 -0.0730  0.0174 -0.1670
   78PAPS   D2A  971   5.383   3.594   4.557  0.0492  0.0769  0.1475
   78PAPS   D3A  972   5.293   3.763   4.905 -0.0337 -0.1768 -0.4777
   78PAPS   D4A  973   5.438   3.573   5.261  0.2915 -0.2314  0.1696
   78PAPS   C5A  974   5.146   3.771   5.585 -0.2373  0.1294  0.2913
   78PAPS   C1B  975   4.742   3.902   4.955 -0.0008 -0.1595 -0.0160
   78PAPS   C2B  976   4.902   4.118   5.210  0.0551  0.1165 -0.1314
   78PAPS   C3B  977   4.994   4.230   5.597 -0.3729 -0.5083  0.1171
   78PAPS   C4B  978   5.033   4.211   6.041 -0.0574  0.0196  0.0581
   79PAPS   CNO  979   2.166   1.915   3.941  0.2178 -0.2065  0.1731
   79PAPS   PO4  980   2.235   1.485   3.744  0.0037  0.0745 -0.1459
   79PAPS   GL1  981   2.338   1.411   4.170  0.0266  0.0192 -0.0425
   79PAPS   GL2  982   2.500   1.187   4.225 -0.1506 -0.1208  0.1251
   79PAPS   D1A  983   2.035   1.155   4.497  0.3367 -0.0557 -0.0571
   79PAPS   D2A  984   2.164   0.787   4.459  0.0729  0.1389  0.3038
   79PAPS   D3A  985   2.221   0.833   4.834  0.0328 -0.0966 -0.3091
   79PAPS   D4A  986   2.624   0.930   5.080 -0.1458  0.1166  0.1853
   79PAPS   C5A  987   2.752   0.780   5.516 -0.0043 -0.0068  0.1106
   79PAPS   C1B  988   2.759   0.980   4.567 -0.1430 -0.0811 -0.1311
   79PAPS   C2B  989   3.016   1.106   4.746 -0.1902 -0.2506 -0.3447
   79PAPS   C3B  990   3.060   1.139   5.175 -0.2876 -0.0834 -0.0722
   79PAPS   C4B  991   3.193   1.084   5.560  0.0188  0.2345 -0.1223
   80PAPS   CNO  992   2.819   3.450   2.830  0.0268  0.1692  0.0440
   80PAPS   PO4  993   2.843   3.502   3.229 -0.1644  0.0234  0.4504
   80PAPS   GL1  994   2.875   3.547   3.633  0.0148  0.2693  0.0488
   80PAPS   GL2  995   2.944   3.517   4.036 -0.2366  0.0919  0.0762
   80PAPS   D1A  996   2.482   3.671   3.853  0.2573 -0.1485 -0.2953
   80PAPS   D2A  997   2.840   4.021   3.853 -0.1946  0.1898  0.1421
   80PAPS   D3A  998   2.461   4.162   3.856  0.1164  0.0230  0.5271
   80PAPS   D4A  999   2.037   3.942   3.781  0.0701 -0.1637  0.1707
   80PAPS   C5A 1000   1.622   3.588   3.919 -0.4608  0.1285  0.0521
   80PAPS   C1B 1001   2.655   3.652   4.316  0.4159  0.1253 -0.0387
   80PAPS   C2B 1002   2.843   3.728   4.739  0.3486 -0.1148 -0.1221
   80PAPS   C3B 1003   2.781   3.790   5.157 -0.2736  0.0750 -0.0578
   80PAPS   C4B 1004   2.536   3.914   5.479 -0.0756 -0.0828  0.1369
   81PAPS   CNO 1005   2.227   6.704   3.671  0.4393  0.0000  0.1541
   81PAPS   PO4 1006   2.337   6.438   3.401  0.1624 -0.0361  0.0916
   81PAPS   GL1 1007   2.327   6.229   3.828  0.0912  0.1080 -0.2171
   81PAPS   GL2 1008   2.496   6.536   4.067  0.2568 -0.1948  0.1266
   81PAPS   D1A 1009   2.103   5.993   4.142 -0.2942  0.0028 -0.1811
   81PAPS   D2A 1010   1.801   6.095   3.815 -0.1635 -0.1876  0.2980
   81PAPS   D3A 1011   1.979   6.488   4.076  0.2088 -0.1191 -0.1110
   81PAPS   D4A 1012   2.067   6.364   4.488  0.0216  0.1623 -0.2002
   81PAPS   C5A 1013   1.788   6.480   4.789 -0.1781 -0.1237 -0.2534
   81PAPS   C1B 1014   2.513   6.839   4.429  0.1777 -0.4374 -0.4194
   81PAPS   C2B 1015   2.659   7.055   4.838  0.0975 -0.2418  0.1593
   81PAPS   C3B 1016   2.654   7.439   4.985 -0.3217  0.1147 -0.0413
   81PAPS   C4B 1017   2.209   7.692   5.118  0.2646 -0.0047 -0.0683
   82PAPS   CNO 1018   6.655   6.439   2.373 -0.1494 -0.0309  0.1638
   82PAPS   PO4 1019   6.495   6.190   2.580 -0.0630 -0.0807 -0.1177
   82PAPS   GL1 1020   6.743   6.146   3.039  0.3004  0.2803 -0.1969
   82PAPS   GL2 1021   6.506   6.149   3.361  0.0420  0.4772 -0.1796
   82PAPS   D1A 1022   7.016   6.230   3.413  0.0828 -0.1832 -0.0379
   82PAPS   D2A 1023   7.307   5.929   3.642 -0.4286 -0.0913  0.0943
   82PAPS   D3A 1024   7.254   5.901   4.025  0.3564 -0.0647  0.2968
   82PAPS   D4A 1025   7.195   5.887   4.331 -0.1165 -0.1593  0.0216
   82PAPS   C5A 1026   7.230   6.317   4.369  0.1984 -0.1014 -0.4627
   82PAPS   C1B 1027   6.753   6.000   3.762 -0.1070 -0.0570  0.1457
   82PAPS   C2B 1028   6.684   6.105   4.210 -0.0783  0.3699 -0.1394
   82PAPS   C3B 1029   6.763   5.844   4.692  0.0651 -0.0783  0.4127
   82PAPS   C4B 1030   7.210   6.050   4.796  0.1572 -0.2087 -0.0884
   83PAPS   CNO 1031   6.986   3.849   2.819 -0.2215 -0.0578 -0.2211
   83PAPS   PO4 1032   7.160   4.204   3.140  0.0206 -0.0501  0.0812
   83PAPS   GL1 1033   7.266   4.210   3.563 -0.1043 -0.0310  0.0427
   83PAPS   GL2 1034   6.974   4.031   3.856 -0.2078 -0.0506  0.1678
   83PAPS   D1A 1035   7.527   4.476   3.820  0.1778 -0.3825 -0.0277
   83PAPS   D2A 1036   7.722   4.147   3.576  0.0655  0.1821  0.1576
   83PAPS   D3A 1037   7.609   3.985   3.887  0.2740 -0.0100 -0.3884
   83PAPS   D4A 1038   7.263   3.709   4.066  0.2131 -0.0695  0.1650
   83PAPS   C5A 1039   7.183   3.724   4.557  0.2362  0.2772 -0.1163
   83PAPS   C1B 1040   7.206   4.208   4.144 -0.0039 -0.2972  0.1245
   83PAPS   C2B 1041   7.478   4.508   4.350  0.0080 -0.1800  0.2439
   83PAPS   C3B 1042   7.882   4.618   4.475  0.3947  0.0868 -0.2266
   83PAPS   C4B 1043   8.112   5.012   4.450  0.3595 -0.1557 -0.0168
   84PAPS   CNO 1044   3.368   3.924   3.983 -0.1571  0.1624  0.1000
   84PAPS   PO4 1045   3.197   4.065   4.243  0.1065  0.3152 -0.0890
   84PAPS   GL1 1046   3.292   3.767   4.475  0.1603  0.1005  0.1200
   84PAPS   GL2 1047   3.519   3.772   4.736 -0.0161 -0.1827  0.2671
   84PAPS   D1A 1048   3.360   3.285   4.751  0.1994 -0.0515 -0.1085
   84PAPS   D2A 1049   3.143   3.426   5.102  0.3575 -0.2740  0.1853
   84PAPS   D3A 1050   3.323   3.452   5.565 -0.0418  0.0104 -0.1237
   84PAPS   D4A 1051   3.251   3.359   5.976  0.2248 -0.0986 -0.0392
   84PAPS   C5A 1052   3.253   3.680   6.229 -0.0144  0.1002  0.0669
   84PAPS   C1B 1053   3.456   3.837   5.151 -0.2387 -0.4086 -0.3252
   84PAPS   C2B 1054   3.694   3.822   5.556  0.2187  0.0360 -0.4627
   84PAPS   C3B 1055   3.824   3.587   5.905 -0.1625 -0.1925  0.0056
   84PAPS   C4B 1056   3.955   3.483   6.309 -0.0737 -0.1597 -0.0237
   85PAPS   CNO 1057   0.595   0.670   3.306 -0.1687  0.0050 -0.3046
   85PAPS   PO4 1058   0.317   0.271   3.130 -0.1215  0.2935  0.2067
   85PAPS   GL1 1059   0.157   0.330   3.601  0.0770 -0.0701 -0.1027
   85PAPS   GL2 1060   0.466   0.357   3.761  0.0979 -0.0465  0.2138
   85PAPS   D1A 1061  -0.037  -0.012   3.948  0.0128 -0.3840 -0.1867
   85PAPS   D2A 1062   0.234   0.081   4.229  0.5551 -0.0249 -0.2516
   85PAPS   D3A 1063   0.072  -0.116   4.704 -0.2403  0.0918  0.2076
   85PAPS   D4A 1064   0.448  -0.098   4.915  0.1213 -0.0652 -0.1702
   85PAPS   C5A 1065   0.855  -0.186   4.955  0.0971 -0.2791 -0.0589
   85PAPS   C1B 1066   0.377   0.739   3.840  0.0887 -0.1622  0.2861
   85PAPS   C2B 1067   0.417   0.825   4.180  0.0785 -0.5319  0.2035
   85PAPS   C3B 1068   0.292   1.062   4.448 -0.1120 -0.0673  0.0201
   85PAPS   C4B 1069   0.495   1.435   4.643  0.0872  0.0924 -0.5678
   86PAPS   CNO 1070   7.234   1.399   2.842 -0.0257  0.2461  0.0525
   86PAPS   PO4 1071   7.228   1.366   3.331  0.1018 -0.2490 -0.1112
   86PAPS   GL1 1072   7.293   1.184   3.782  0.4039  0.3290  0.0268
   86PAPS   GL2 1073   6.982   1.208   3.999 -0.1931  0.0513 -0.1793
   86PAPS   D1A 1074   7.560   1.049   4.069 -0.3590 -0.2349  0.0868
   86PAPS   D2A 1075   7.472   1.482   4.110  0.0182  0.1169 -0.1674
   86PAPS   D3A 1076   7.662   1.484   4.443  0.3035  0.0409 -0.2716
   86PAPS   D4A 1077   7.769   1.871   4.446  0.0512 -0.0340 -0.1846
   86PAPS   C5A 1078   7.983   2.148   4.669 -0.2686  0.2693 -0.2115
   86PAPS   C1B 1079   6.721   1.221   4.418  0.1486 -0.1465  0.2037
   86PAPS   C2B 1080   6.754   0.978   4.747 -0.0941  0.1190 -0.1452
   86PAPS   C3B 1081   6.862   0.862   5.209 -0.3865 -0.2342 -0.0370
   86PAPS   C4B 1082   6.754   0.563   5.473  0.1266  0.0033 -0.1842
   87PAPS   CNO 1083   1.887   2.839   3.670 -0.1045  0.0675  0.3963
   87PAPS   PO4 1084   1.976   2.476   3.685 -0.0026 -0.3576 -0.0723
   87PAPS   GL1 1085   1.825   2.317   4.044  0.1123 -0.0442  0.0464
   87PAPS   GL2 1086   1.580   2.548   3.999 -0.3226 -0.1494  0.0019
   87PAPS   D1A 1087   1.916   2.109   4.517 -0.3577 -0.2947  0.2308
   87PAPS   D2A 1088   1.858   1.888   4.931  0.2549 -0.3565 -0.0455
   87PAPS   D3A 1089   1.874   1.592   5.211 -0.3532  0.0601  0.0968
   87PAPS   D4A 1090   1.902   2.052   5.451  0.0559 -0.3496  0.1716
   87PAPS   C5A 1091   1.813   2.424   5.660  0.1364  0.0195 -0.1200
   87PAPS   C1B 1092   1.443   2.834   4.270 -0.1541 -0.0111  0.2108
   87PAPS   C2B 1093   1.312   2.909   4.649  0.1828 -0.1934  0.0763
   87PAPS   C3B 1094   1.280   3.126   4.977  0.0142 -0.1315  0.0453
   87PAPS   C4B 1095   1.414   3.226   5.167 -0.0668 -0.0289  0.0077
   88PAPS   CNO 1096   6.424   3.447   3.062 -0.0160  0.0455  0.0561
   88PAPS   PO4 1097   6.100   3.412   3.428 -0.2257  0.4316 -0.1163
   88PAPS   GL1 1098   6.198   3.457   3.691  0.0324  0.0409 -0.2825
   88PAPS   GL2 1099   5.890   3.414   3.935 -0.0727  0.2153  0.3641
   88PAPS   D1A 1100   6.511   3.410   4.039  0.4846  0.1377 -0.0122
   88PAPS   D2A 1101   6.680   3.071   3.977 -0.1700 -0.1102 -0.5215
   88PAPS   D3A 1102   6.940   2.961   3.637  0.3100  0.0069  0.2622
   88PAPS   D4A 1103   7.110   2.787   3.982  0.1328  0.2287 -0.0403
   88PAPS   C5A 1104   7.156   3.230   4.250  0.2537  0.1544 -0.0611
   88PAPS   C1B 1105   6.046   3.668   4.312 -0.0257  0.0489 -0.0099
   88PAPS   C2B 1106   6.211   3.548   4.732  0.0283 -0.2212 -0.0551
   88PAPS   C3B 1107   6.598   3.230   4.925  0.3029 -0.2216  0.0386
   88PAPS   C4B 1108   6.636   3.009   5.202 -0.2386 -0.0509 -0.2243
   89PAPS   CNO 1109   5.409   6.961   3.657  0.1506 -0.0223  0.5037
   89PAPS   PO4 1110   5.686   6.618   3.467  0.0734 -0.0979 -0.2659
   89PAPS   GL1 1111   5.647   6.559   3.853 -0.0014 -0.1546  0.1611
   89PAPS   GL2 1112   5.556   6.294   3.941 -0.0479 -0.0835 -0.0939
   89PAPS   D1A 1113   5.352   6.764   4.086 -0.0631  0.0999  0.0438
   89PAPS   D2A 1114   5.323   7.092   4.300 -0.0878 -0.0615  0.0582
   89PAPS   D3A 1115   5.527   6.912   4.688 -0.0914  0.0461  0.0202
   89PAPS   D4A 1116   5.343   6.626   4.713  0.1006  0.7295  0.0744
   89PAPS   C5A 1117   5.491   6.307   4.469 -0.2605 -0.0342 -0.1157
   89PAPS   C1B 1118   6.015   6.211   4.195  0.2589 -0.1829  0.1217
   89PAPS   C2B 1119   6.002   6.379   4.534  0.0819 -0.2721 -0.0014
   89PAPS   C3B 1120   6.141   6.823   4.790  0.2502  0.1677  0.2320
   89PAPS   C4B 1121   6.226   6.750   5.209 -0.0722  0.1004 -0.0354
   90PAPS   CNO 1122  -0.273   3.062   3.207  0.1562 -0.0876  0.2100
   90PAPS   PO4 1123   0.144   3.294   3.149 -0.0434  0.0770 -0.0200
   90PAPS   GL1 1124   0.136   3.160   3.546 -0.0887  0.2378  0.0106
   90PAPS   GL2 1125   0.208   3.451   3.816 -0.0141 -0.0694  0.0859
   90PAPS   D1A 1126   0.430   2.974   3.774 -0.0426 -0.0911 -0.3493
   90PAPS   D2A 1127   0.508   2.729   4.127 -0.1155  0.0760  0.0522
   90PAPS   D3A 1128   0.581   2.255   4.243 -0.0464 -0.2680 -0.0898
   90PAPS   D4A 1129   0.154   2.332   4.246 -0.2135 -0.6332  0.0002
   90PAPS   C5A 1130   0.070   2.008   3.985  0.1532  0.1195  0.0619
   90PAPS   C1B 1131  -0.006   3.372   4.155 -0.0126 -0.1436  0.0872
   90PAPS   C2B 1132  -0.010   3.442   4.574  0.0460  0.1599  0.2744
   90PAPS   C3B 1133   0.387   3.701   4.845  0.0437  0.2217 -0.2402
   90PAPS   C4B 1134   0.871   4.018   5.031  0.4493  0.1348  0.1507
   91PAPS   CNO 1135   4.838   1.180   4.070 -0.1779 -0.0223  0.5085
   91PAPS   PO4 1136   5.252   1.052   3.958  0.1705 -0.1128 -0.2503
   91PAPS   GL1 1137   5.206   0.663   3.939  0.2849 -0.1371  0.1712
   91PAPS   GL2 1138   5.487   0.506   4.208  0.1185  0.0032 -0.0987
   91PAPS   D1A 1139   5.054   0.288   4.244  0.0632 -0.0094  0.1801
   91PAPS   D2A 1140   5.424  -0.042   4.276 -0.3364 -0.1777  0.2066
   91PAPS   D3A 1141   5.553  -0.220   4.515  0.1182 -0.0062 -0.1603
   91PAPS   D4A 1142   5.884  -0.507   4.399  0.0937  0.3312 -0.3206
   91PAPS   C5A 1143   5.796  -0.918   4.329 -0.2757  0.0244  0.5531
   91PAPS   C1B 1144   5.479   0.284   4.612  0.1038 -0.2336  0.0891
   91PAPS   C2B 1145   5.374  -0.019   4.905 -0.0457 -0.0856  0.0454
   91PAPS   C3B 1146   5.605  -0.212   5.157 -0.2338 -0.0341 -0.0584
   91PAPS   C4B 1147   5.868  -0.461   4.910  0.0715 -0.3007  0.1915
   92PAPS   CNO 1148   2.625   0.050   3.087 -0.0591 -0.2436 -0.2031
   92PAPS   PO4 1149   2.682  -0.206   3.477 -0.1029  0.0120  0.4459
   92PAPS   GL1 1150   2.728  -0.098   3.822  0.2845 -0.0459 -0.1835
   92PAPS   GL2 1151   2.922   0.269   3.893 -0.0238  0.1926  0.1599
   92PAPS   D1A 1152   2.566   0.104   4.176 -0.1593 -0.1552  0.1391
   92PAPS   D2A 1153   2.447  -0.293   4.322 -0.1221  0.0464  0.0549
   92PAPS   D3A 1154   2.285  -0.070   4.617 -0.0065  0.1170  0.0996
   92PAPS   D4A 1155   1.998  -0.139   4.419 -0.1696 -0.2830  0.1239
   92PAPS   C5A 1156   2.100  -0.100   4.006  0.2645 -0.1626 -0.0762
   92PAPS   C1B 1157   3.088   0.207   4.357  0.2180 -0.1812 -0.1789
   92PAPS   C2B 1158   3.042   0.123   4.783  0.1984 -0.0768 -0.2064
   92PAPS   C3B 1159   3.024   0.132   5.246 -0.0731  0.1736 -0.0391
   92PAPS   C4B 1160   2.835   0.215   5.685 -0.2944  0.0120  0.1921
   93PAPS   CNO 1161   0.811   4.364   2.852  0.2267 -0.0476 -0.3348
   93PAPS   PO4 1162   1.200   4.234   3.110  0.1814 -0.3824  0.1090
   93PAPS   GL1 1163   1.271   4.218   3.501 -0.1529  0.2264  0.3932
   93PAPS   GL2 1164   1.492   3.972   3.659  0.1608 -0.1000  0.1003
   93PAPS   D1A 1165   1.607   4.459   3.813 -0.1436  0.4289  0.2848
   93PAPS   D2A 1166   1.415   4.677   4.098 -0.1386  0.0387 -0.0800
   93PAPS   D3A 1167   1.117   4.569   3.889  0.2140 -0.1515 -0.1671
   93PAPS   D4A 1168   0.824   5.010   4.078 -0.2225 -0.0652 -0.0273
   93PAPS   C5A 1169   0.827   5.313   4.482 -0.0508  0.2615 -0.2764
   93PAPS   C1B 1170   1.275   4.002   4.026 -0.1024  0.2342  0.0072
   93PAPS   C2B 1171   1.094   4.127   4.469  0.0820  0.0179 -0.0400
   93PAPS   C3B 1172   1.337   4.116   4.762  0.0013  0.2185  0.1671
   93PAPS   C4B 1173   1.534   4.305   5.052 -0.1272 -0.0857 -0.0422
   94PAPS   CNO 1174   1.005   3.315   3.208 -0.3605 -0.1961 -0.0415
   94PAPS   PO4 1175   0.949   3.779   3.403 -0.0255  0.2817  0.4410
   94PAPS   GL1 1176   0.867   3.988   3.785  0.0502 -0.3701 -0.0905
   94PAPS   GL2 1177   0.537   3.955   3.785 -0.1168  0.1486  0.0438
   94PAPS   D1A 1178   0.844   3.816   4.208 -0.2003 -0.0720  0.2547
   94PAPS   D2A 1179   0.608   4.037   4.553  0.0375 -0.3101  0.0012
   94PAPS   D3A 1180   0.664   4.467   4.755  0.2266 -0.0398  0.1603
   94PAPS   D4A 1181   0.748   4.906   4.898 -0.0769 -0.0684 -0.1135
   94PAPS   C5A 1182   0.490   5.266   5.011 -0.1525 -0.0184 -0.0186
   94PAPS   C1B 1183   0.293   4.201   4.174  0.1545 -0.4186 -0.1144
   94PAPS   C2B 1184  -0.003   4.020   4.497 -0.5026  0.2680  0.1786
   94PAPS   C3B 1185  -0.077   3.816   4.903  0.1834 -0.0767 -0.1955
   94PAPS   C4B 1186   0.109   3.500   5.220 -0.0172  0.0710  0.1772
   95PAPS   CNO 1187   1.144   5.338   3.163 -0.0048  0.0036 -0.0555
   95PAPS   PO4 1188   1.135   5.666   3.383 -0.1906  0.1402 -0.0444
   95PAPS   GL1 1189   1.412   5.631   3.667 -0.1125 -0.1620  0.0140
   95PAPS   GL2 1190   1.235   5.949   3.846 -0.0316  0.0632  0.1366
   95PAPS   D1A 1191   1.834   5.556   3.735  0.0028 -0.0415  0.2850
   95PAPS   D2A 1192   1.659   5.539   4.100  0.0186 -0.1440  0.0905
   95PAPS   D3A 1193   1.451   5.633   4.369  0.0492  0.1222 -0.1622
   95PAPS   D4A 1194   1.868   5.464   4.733  0.2983 -0.0090  0.0885
   95PAPS   C5A 1195   1.700   5.493   5.216  0.0050 -0.0870  0.0327
   95PAPS   C1B 1196   1.118   5.962   4.300 -0.0139 -0.0462 -0.0318
   95PAPS   C2B 1197   0.973   5.750   4.664 -0.3318  0.0472  0.1118
   95PAPS   C3B 1198   0.586   5.797   5.008 -0.1320 -0.1103  0.3853
   95PAPS   C4B 1199   0.312   5.664   5.335 -0.0632 -0.2561 -0.0777
   96PAPS   CNO 1200   0.837   2.705   2.868  0.3265 -0.0134  0.1341
   96PAPS   PO4 1201   1.049   2.825   3.254 -0.1628 -0.3746  0.2926
   96PAPS   GL1 1202   0.908   3.079   3.669  0.2710 -0.1057 -0.0686
   96PAPS   GL2 1203   0.859   2.872   3.848  0.1340  0.0292  0.2554
   96PAPS   D1A 1204   0.678   3.341   3.951  0.1000  0.0912  0.2291
   96PAPS   D2A 1205   0.386   3.656   4.223  0.0308  0.2768 -0.0505
   96PAPS   D3A 1206   0.672   3.409   4.441  0.1369 -0.1063 -0.2469
   96PAPS   D4A 1207   0.358   3.132   4.421 -0.5098  0.5380  0.3067
   96PAPS   C5A 1208   0.427   2.674   4.582  0.1205 -0.1173  0.2479
   96PAPS   C1B 1209   0.915   2.955   4.305  0.1549  0.2548 -0.1981
   96PAPS   C2B 1210   0.775   2.975   4.758 -0.1637  0.1462  0.0751
   96PAPS   C3B 1211   0.411   2.997   5.044 -0.1922  0.1330  0.1803
   96PAPS   C4B 1212   0.040   3.043   5.339  0.3434  0.4557  0.3394
   97PAPS   CNO 1213   1.297   1.878   3.256  0.2585  0.0553 -0.1087
   97PAPS   PO4 1214   1.095   2.072   3.564  0.2058 -0.0234 -0.0681
   97PAPS   GL1 1215   1.110   2.076   3.947  0.2563  0.1532 -0.0751
   97PAPS   GL2 1216   1.057   2.315   4.198  0.2400 -0.3391  0.2746
   97PAPS   D1A 1217   1.140   1.710   4.309  0.1385 -0.2053  0.0496
   97PAPS   D2A 1218   1.459   1.885   4.394 -0.1476  0.0114 -0.2469
   97PAPS   D3A 1219   1.367   1.976   4.820  0.0381 -0.0810  0.3318
   97PAPS   D4A 1220   1.028   2.129   5.106 -0.1876  0.0811 -0.0485
   97PAPS   C5A 1221   1.161   2.544   5.266 -0.0163 -0.2938  0.1145
   97PAPS   C1B 1222   1.047   2.374   4.675 -0.2108 -0.0385 -0.1235
   97PAPS   C2B 1223   0.678   2.485   4.932  0.0854  0.2337  0.0232
   97PAPS   C3B 1224   0.200   2.502   5.013  0.1239  0.0010  0.2966
   97PAPS   C4B 1225  -0.102   2.527   5.298 -0.4691 -0.2410  0.1753
   98PAPS   CNO 1226   0.353   6.186   3.005  0.2010 -0.1345 -0.1100
   98PAPS   PO4 1227   0.287   5.827   2.830  0.0728  0.3231 -0.1623
   98PAPS   GL1 1228   0.420   5.809   3.325  0.0985 -0.1864 -0.0885
   98PAPS   GL2 1229   0.298   6.035   3.599  0.2543 -0.2853 -0.0538
   98PAPS   D1A 1230   0.673   5.496   3.493  0.3012 -0.0527  0.0257
   98PAPS   D2A 1231   0.641   5.453   3.899  0.1029 -0.0094  0.0757
   98PAPS   D3A 1232   1.056   5.568   4.062 -0.1630  0.3134  0.1648
   98PAPS   D4A 1233   1.322   5.232   4.036  0.0471 -0.1671  0.1061
   98PAPS   C5A 1234   1.593   5.104   3.774 -0.2571  0.2251 -0.0263
   98PAPS   C1B 1235   0.079   5.854   3.995  0.0336 -0.0908  0.1467
   98PAPS   C2B 1236   0.023   5.985   4.428 -0.1413  0.0083 -0.0299
   98PAPS   C3B 1237   0.272   6.104   4.817  0.1538 -0.1079 -0.1175
   98PAPS   C4B 1238   0.726   6.266   4.781  0.0742  0.1307  0.2240
   99PAPS   CNO 1239   3.578   5.021   3.374 -0.0013  0.1172 -0.0001
   99PAPS   PO4 1240   3.558   4.837   3.794  0.1213 -0.1050  0.1456
   99PAPS   GL1 1241   3.396   4.778   4.173 -0.0406  0.2014  0.0443
   99PAPS   GL2 1242   3.586   4.677   4.355  0.0742 -0.1346 -0.0405
   99PAPS   D1A 1243   3.170   4.506   4.558 -0.1167 -0.0773 -0.0751
   99PAPS   D2A 1244   2.776   4.526   4.694 -0.5465  0.1332 -0.2965
   99PAPS   D3A 1245   2.873   4.928   4.514  0.0878 -0.1340 -0.1895
   99PAPS   D4A 1246   2.619   5.142   4.899  0.1936 -0.3150  0.1859
   99PAPS   C5A 1247   2.820   5.285   5.207 -0.3046 -0.2313  0.1909
   99PAPS   C1B 1248   3.556   4.827   4.779  0.0110 -0.0095 -0.0763
   99PAPS   C2B 1249   3.657   5.012   5.231 -0.1190  0.2516 -0.2680
   99PAPS   C3B 1250   4.059   5.231   5.303 -0.0077  0.1582 -0.0754
   99PAPS   C4B 1251   4.266   5.543   5.144 -0.0707 -0.2323 -0.1486
  100PAPS   CNO 1252   4.908   6.092   3.475 -0.2124 -0.3832 -0.1778
  100PAPS   PO4 1253   5.053   6.150   3.955  0.2292 -0.0396 -0.1960
  100PAPS   GL1 1254   5.214   5.821   4.171  0.0333 -0.2375 -0.2759
  100PAPS   GL2 1255   5.325   5.823   4.438  0.1249 -0.1743 -0.1960
  100PAPS   D1A 1256   5.148   5.368   4.315  0.0615  0.0082 -0.2470
  100PAPS   D2A 1257   5.321   5.376   4.721  0.1388 -0.1234 -0.1743
  100PAPS   D3A 1258   5.652   5.542   4.936 -0.1203  0.1308  0.2838
  100PAPS   D4A 1259   5.198   5.525   5.187 -0.0814  0.1134  0.0516
  100PAPS   C5A 1260   5.129   6.050   5.502 -0.0295  0.1798  0.3640
  100PAPS   C1B 1261   5.773   5.916   4.632  0.1217  0.1382  0.2602
  100PAPS   C2B 1262   6.058   5.832   4.968  0.0436 -0.0211 -0.1222
  100PAPS   C3B 1263   6.030   5.634   5.269  0.0333  0.0382 -0.0067
  100PAPS   C4B 1264   5.895   5.461   5.606  0.0372 -0.0037  0.0861
  101PAPS   CNO 1265   1.613   0.180   2.932 -0.2471  0.1974 -0.0022
  101PAPS   PO4 1266   1.875   0.232   3.270 -0.0459 -0.1835  0.2394
  101PAPS   GL1 1267   1.925   0.355   3.800 -0.2408  0.0135 -0.0764
  101PAPS   GL2 1268   1.689   0.253   3.965  0.1116 -0.0336 -0.2883
  101PAPS   D1A 1269   2.100   0.331   4.280 -0.0514 -0.1467  0.1489
  101PAPS   D2A 1270   2.038   0.332   4.749 -0.0897 -0.0187  0.2079
  101PAPS   D3A 1271   1.748   0.542   4.554  0.2400 -0.1775  0.3523
  101PAPS   D4A 1272   1.442   0.466   4.944  0.3671  0.1728 -0.3191
  101PAPS   C5A 1273   1.264   0.094   5.182 -0.0329 -0.0250 -0.0627
  101PAPS   C1B 1274   1.486  -0.086   4.078 -0.0492  0.1364  0.1934
  101PAPS   C2B 1275   1.527  -0.392   4.406  0.3463 -0.1925  0.1422
  101PAPS   C3B 1276   1.529  -0.790   4.684  0.0502  0.2729  0.0479
  101PAPS   C4B 1277   1.560  -0.844   5.042 -0.1201 -0.3278 -0.1128
  102PAPS   CNO 1278   6.731   6.646   2.892 -0.0783  0.1025  0.0461
  102PAPS   PO4 1279   6.784   6.740   3.312  0.0185 -0.3215 -0.1208
  102PAPS   GL1 1280   6.731   7.011   3.666 -0.2362 -0.2359 -0.1035
  102PAPS   GL2 1281   6.758   7.275   3.503  0.2610 -0.0012  0.0157
  102PAPS   D1A 1282   6.802   6.973   4.097  0.2731 -0.3464  0.1768
  102PAPS   D2A 1283   6.955   6.606   4.072  0.0015  0.1300 -0.0549
  102PAPS   D3A 1284   7.269   6.377   3.784  0.0077 -0.1056 -0.2702
  102PAPS   D4A 1285   7.627   6.384   4.082 -0.0931  0.2388 -0.1030
  102PAPS   C5A 1286   7.999   6.309   3.995  0.1512 -0.2601 -0.1170
  102PAPS   C1B 1287   6.752   7.469   4.004  0.2485  0.0373 -0.0377
  102PAPS   C2B 1288   6.620   7.576   4.355 -0.1800  0.0146 -0.1745
  102PAPS   C3B 1289   6.615   7.800   4.793  0.0157  0.0479  0.3260
  102PAPS   C4B 1290   6.576   7.797   5.179  0.1250  0.2521 -0.2952
  103POPE   NH3 1291   0.822   4.890   7.911 -0.3124  0.1645  0.1318
  103POPE   PO4 1292   0.898   4.624   7.567  0.1019  0.0279 -0.2841
  103POPE   GL1 1293   1.105   4.778   7.125 -0.0966  0.1984  0.0129
  103POPE   GL2 1294   0.910   4.641   6.784 -0.1754  0.0967  0.1228
  103POPE   C1A 1295   1.336   4.890   6.719 -0.4166 -0.2301  0.0268
  103POPE   D2A 1296   1.516   5.289   6.574  0.0123 -0.0545  0.0203
  103POPE   C3A 1297   1.456   5.532   6.101 -0.4189 -0.1823 -0.1423
  103POPE   C4A 1298   1.646   5.640   5.742  0.3180 -0.1906 -0.1843
  103POPE   C1B 1299   1.046   4.740   6.365 -0.3452  0.0582  0.2050
  103POPE   C2B 1300   1.159   4.865   6.000  0.2259  0.0913  0.2085
  103POPE   C3B 1301   1.519   4.784   5.723  0.3194 -0.1220  0.1734
  103POPE   C4B 1302   1.810   5.089   5.485 -0.3623 -0.0878 -0.0786
  104POPE   NH3 1303   3.983   4.675   7.491 -0.0313 -0.2583  0.1256
  104POPE   PO4 1304   4.302   4.515   7.530 -0.4696  0.0702  0.2405
  104POPE   GL1 1305   4.480   4.161   7.376 -0.1379  0.2353 -0.3375
  104POPE   GL2 1306   4.702   3.976   7.627 -0.1061 -0.0669 -0.2238
  104POPE   C1A 1307   4.419   3.732   7.326  0.3022 -0.2619  0.0358
  104POPE   D2A 1308   4.109   3.363   7.175  0.0715  0.3308  0.0251
  104POPE   C3A 1309   3.896   3.263   6.964  0.0667 -0.2560 -0.1158
  104POPE   C4A 1310   3.659   3.238   6.563 -0.0831 -0.4114 -0.1987
  104POPE   C1B 1311   4.946   4.047   7.210 -0.0021 -0.1762  0.1070
  104POPE   C2B 1312   4.747   3.925   6.843  0.1502 -0.2452 -0.1288
  104POPE   C3B 1313   4.966   3.786   6.438  0.0480  0.3370 -0.1555
  104POPE   C4B 1314   4.757   3.802   6.028  0.0111  0.0206 -0.0989
  105POPE   NH3 1315   5.726   1.753   4.170  0.0466 -0.3910 -0.0274
  105POPE   PO4 1316   5.988   1.762   3.938 -0.3122 -0.1659  0.0410
  105POPE   GL1 1317   6.269   1.839   4.315 -0.3075  0.0917 -0.1151
  105POPE   GL2 1318   6.505   2.153   4.331  0.1306  0.2294  0.1503
  105POPE   C1A 1319   6.668   1.705   4.485  0.2743 -0.0909  0.1711
  105POPE   D2A 1320   6.829   1.515   4.887  0.0302 -0.1712 -0.0274
  105POPE   C3A 1321   7.226   1.294   4.944  0.1958  0.2054 -0.0256
  105POPE   C4A 1322   7.386   0.954   5.162  0.2585  0.2709 -0.1621
  105POPE   C1B 1323   6.670   2.144   4.646  0.0155  0.1637  0.0582
  105POPE   C2B 1324   6.937   2.006   4.954 -0.1318  0.1330  0.0895
  105POPE   C3B 1325   7.114   1.848   5.233 -0.1197  0.4929  0.1820
  105POPE   C4B 1326   7.210   2.109   5.531  0.0246 -0.0173  0.1078
  106POPE   NH3 1327   3.347   8.086   3.700 -0.2658 -0.1522 -0.1475
  106POPE   PO4 1328   3.856   8.223   3.675 -0.1493  0.0852 -0.1829
  106POPE   GL1 1329   3.874   7.872   3.914 -0.1469 -0.1887  0.0015
  106POPE   GL2 1330   4.116   7.597   3.963 -0.2226  0.2072  0.2541
  106POPE   C1A 1331   3.725   7.605   4.264  0.4715  0.4546 -0.2475
  106POPE   D2A 1332   3.817   7.493   4.624 -0.1164 -0.0063 -0.0660
  106POPE   C3A 1333   3.754   7.152   4.874 -0.0231  0.2799 -0.3271
  106POPE   C4A 1334   3.571   6.961   5.090  0.0958  0.0147 -0.0237
  106POPE   C1B 1335   4.300   7.472   4.279 -0.1688  0.1242  0.0404
  106POPE   C2B 1336   4.211   7.244   4.654 -0.0497 -0.2545  0.1681
  106POPE   C3B 1337   4.113   7.424   5.068 -0.0488 -0.4046 -0.1431
  106POPE   C4B 1338   3.982   7.493   5.405  0.0691  0.0097  0.2220
  107PUPE   NH3 1339   5.724   0.621   8.351 -0.0116 -0.1469  0.1351
  107PUPE   PO4 1340   5.330   0.863   8.648  0.1068 -0.1260  0.0057
  107PUPE   GL1 1341   5.118   1.051   8.258  0.0324 -0.1615 -0.5017
  107PUPE   GL2 1342   5.191   0.768   8.073 -0.0137  0.0364  0.1712
  107PUPE   D1A 1343   4.706   1.272   8.156 -0.0996 -0.1098  0.1868
  107PUPE   D2A 1344   4.453   1.305   8.592 -0.3754  0.3030  0.0390
  107PUPE   D3A 1345   4.181   1.610   8.648  0.1855  0.1770  0.0869
  107PUPE   D4A 1346   3.781   1.512   8.393  0.0032 -0.0029  0.0154
  107PUPE   D5A 1347   3.475   1.687   8.694  0.1668  0.3136  0.1305
  107PUPE   C1B 1348   5.164   1.140   7.763  0.0155  0.1046 -0.1225
  107PUPE   C2B 1349   5.188   1.414   7.451  0.0092  0.0949  0.3729
  107PUPE   C3B 1350   5.200   1.424   6.996  0.0094  0.0272  0.0112
  107PUPE   C4B 1351   4.958   1.466   6.679 -0.3857  0.0120  0.0823
  108PUPE   NH3 1352   1.785   6.341   7.387  0.0911 -0.1331  0.2726
  108PUPE   PO4 1353   1.812   5.909   7.324  0.2582 -0.0630  0.0031
  108PUPE   GL1 1354   2.084   6.095   7.052 -0.0730 -0.1231 -0.0431
  108PUPE   GL2 1355   2.182   5.929   6.817 -0.2232 -0.0020  0.2903
  108PUPE   D1A 1356   2.164   6.439   6.865  0.1087 -0.0676  0.1142
  108PUPE   D2A 1357   1.926   6.582   6.417  0.0954 -0.0673 -0.4978
  108PUPE   D3A 1358   1.795   6.951   6.600 -0.0550 -0.2212  0.1881
  108PUPE   D4A 1359   2.196   6.986   6.806  0.2507 -0.0285 -0.1258
  108PUPE   D5A 1360   2.429   6.730   6.472  0.1767  0.0108 -0.0684
  108PUPE   C1B 1361   2.151   6.137   6.476  0.1046 -0.5372 -0.2405
  108PUPE   C2B 1362   2.184   6.283   6.070  0.2115 -0.1388  0.0388
  108PUPE   C3B 1363   1.945   6.543   5.862 -0.0786  0.0474  0.3523
  108PUPE   C4B 1364   2.135   6.811   5.546  0.2111  0.1741  0.0217
  109PUPE   NH3 1365   1.632   1.599   7.570 -0.1750  0.2561  0.0651
  109PUPE   PO4 1366   1.802   1.338   7.877 -0.1851  0.1611 -0.0443
  109PUPE   GL1 1367   2.110   1.686   7.729 -0.0419  0.0820  0.1580
  109PUPE   GL2 1368   2.135   1.865   7.475  0.1038  0.1572 -0.2521
  109PUPE   D1A 1369   2.453   1.538   7.652 -0.0104  0.0781 -0.0920
  109PUPE   D2A 1370   2.949   1.782   7.565  0.1573  0.2044 -0.4560
  109PUPE   D3A 1371   3.164   1.426   7.367 -0.0610 -0.3163 -0.2222
  109PUPE   D4A 1372   3.339   1.245   7.757  0.2241 -0.2530  0.0375
  109PUPE   D5A 1373   3.803   1.375   7.783 -0.2985  0.2837  0.1566
  109PUPE   C1B 1374   2.516   1.950   7.312 -0.0518  0.1540 -0.2027
  109PUPE   C2B 1375   2.698   1.667   6.944 -0.3296 -0.1199  0.1605
  109PUPE   C3B 1376   3.010   1.398   6.789 -0.0013 -0.2411 -0.2080
  109PUPE   C4B 1377   3.309   1.113   6.534 -0.0830  0.1757  0.1223
  110PUPE   NH3 1378   7.704   0.544   7.084 -0.3295 -0.0678 -0.1696
  110PUPE   PO4 1379   7.575   0.122   7.335 -0.1576 -0.2174  0.1768
  110PUPE   GL1 1380   7.305   0.245   7.048  0.2061  0.1343 -0.0001
  110PUPE   GL2 1381   6.936   0.157   6.941  0.3872 -0.2208  0.1564
  110PUPE   D1A 1382   7.169   0.649   6.990 -0.0941  0.2116  0.3263
  110PUPE   D2A 1383   7.232   0.509   6.590  0.2889  0.1038  0.1327
  110PUPE   D3A 1384   7.735   0.635   6.591 -0.1403  0.0446  0.0205
  110PUPE   D4A 1385   7.702   0.230   6.695  0.1806 -0.0714 -0.1590
  110PUPE   D5A 1386   7.309  -0.025   6.631  0.1147  0.0237 -0.1584
  110PUPE   C1B 1387   6.829   0.186   6.515  0.2246  0.3183 -0.2008
  110PUPE   C2B 1388   6.907   0.553   6.245  0.1804  0.2691  0.0189
  110PUPE   C3B 1389   6.690   0.787   5.995  0.0449  0.0715 -0.0694
  110PUPE   C4B 1390   6.491   0.924   5.731  0.1021 -0.0495 -0.1412
  111PUPE   NH3 1391   3.986   5.244   7.377  0.0816 -0.1302  0.1062
  111PUPE   PO4 1392   4.083   5.147   7.675  0.1762  0.3478  0.4109
  111PUPE   GL1 1393   4.435   4.966   7.272  0.0163  0.1635 -0.2075
  111PUPE   GL2 1394   4.234   4.900   7.138  0.0094 -0.0561  0.1019
  111PUPE   D1A 1395   4.694   4.659   7.093 -0.1640  0.1567  0.0430
  111PUPE   D2A 1396   4.423   4.355   6.852 -0.0835 -0.1966 -0.2230
  111PUPE   D3A 1397   4.095   4.395   7.116 -0.1420  0.1515 -0.0167
  111PUPE   D4A 1398   3.815   4.272   6.850  0.0342 -0.0097  0.2181
  111PUPE   D5A 1399   4.022   4.446   6.562 -0.2653 -0.1184  0.1227
  111PUPE   C1B 1400   4.123   4.902   6.736  0.3710 -0.1032  0.2338
  111PUPE   C2B 1401   3.907   4.887   6.443 -0.0894  0.0065  0.4528
  111PUPE   C3B 1402   3.634   4.999   6.111  0.0067  0.1127 -0.0027
  111PUPE   C4B 1403   3.329   5.225   5.997 -0.1321 -0.1333 -0.0994
  112PUPE   NH3 1404   4.744   6.384   7.258  0.0899  0.2392 -0.4058
  112PUPE   PO4 1405   5.152   6.546   7.500 -0.0499  0.2477 -0.2606
  112PUPE   GL1 1406   5.105   6.699   7.050  0.0123  0.1016  0.1259
  112PUPE   GL2 1407   5.246   6.479   6.791  0.1918  0.0596 -0.0916
  112PUPE   D1A 1408   5.144   7.115   6.802  0.0707  0.0758  0.1829
  112PUPE   D2A 1409   4.849   7.419   6.699 -0.2006  0.3652 -0.3079
  112PUPE   D3A 1410   4.682   7.581   6.262  0.3729 -0.0614  0.0346
  112PUPE   D4A 1411   4.433   7.971   6.403 -0.2333  0.3180  0.1859
  112PUPE   D5A 1412   4.674   8.262   6.267 -0.0823  0.0264 -0.0211
  112PUPE   C1B 1413   5.468   6.362   6.405 -0.2129  0.2025  0.0860
  112PUPE   C2B 1414   5.483   6.654   6.039 -0.1299 -0.1483 -0.2068
  112PUPE   C3B 1415   5.585   6.922   5.791  0.2799  0.1054 -0.2505
  112PUPE   C4B 1416   5.524   7.322   5.693  0.3907  0.4132 -0.0161
  113PUPE   NH3 1417  -0.369   5.888   6.895 -0.1984 -0.2558 -0.0242
  113PUPE   PO4 1418  -0.287   6.335   7.206  0.1627 -0.3298  0.5040
  113PUPE   GL1 1419  -0.187   6.379   6.709 -0.0523 -0.0350  0.0621
  113PUPE   GL2 1420  -0.317   6.404   6.389  0.4320 -0.0025  0.0046
  113PUPE   D1A 1421   0.157   6.293   6.358  0.1297  0.2309 -0.1869
  113PUPE   D2A 1422   0.470   6.404   6.693 -0.0219  0.0478 -0.2041
  113PUPE   D3A 1423   0.785   6.450   6.402  0.1290 -0.0158 -0.3248
  113PUPE   D4A 1424   1.107   6.188   6.197 -0.0980  0.4328  0.1562
  113PUPE   D5A 1425   1.107   6.055   6.647  0.2179 -0.0558  0.0825
  113PUPE   C1B 1426  -0.239   6.763   6.151 -0.0756  0.1976 -0.1694
  113PUPE   C2B 1427  -0.243   7.021   5.812 -0.1139 -0.2858 -0.0355
  113PUPE   C3B 1428  -0.090   7.397   5.662  0.0317 -0.1196  0.2708
  113PUPE   C4B 1429  -0.105   7.800   5.723  0.0348  0.1547  0.0980
  114PUPE   NH3 1430   3.094   4.571   7.695 -0.0161  0.0319 -0.2597
  114PUPE   PO4 1431   3.131   4.350   8.067 -0.0162 -0.3985  0.2410
  114PUPE   GL1 1432   3.339   4.146   7.783 -0.1765 -0.1478  0.0833
  114PUPE   GL2 1433   3.173   4.078   7.613 -0.0059  0.1109 -0.0668
  114PUPE   D1A 1434   3.713   4.024   7.565  0.0826  0.1389 -0.1575
  114PUPE   D2A 1435   3.819   3.626   7.621  0.0644 -0.2577 -0.1968
  114PUPE   D3A 1436   4.201   3.489   7.683 -0.0110  0.1712  0.0915
  114PUPE   D4A 1437   4.530   3.303   7.531  0.2716 -0.2316  0.5131
  114PUPE   D5A 1438   4.787   3.397   7.884  0.0599  0.1678 -0.0029
  114PUPE   C1B 1439   3.224   3.541   7.565  0.2943 -0.0470  0.0735
  114PUPE   C2B 1440   3.249   3.188   7.292 -0.2502  0.3293 -0.1085
  114PUPE   C3B 1441   3.232   3.001   7.007  0.1501  0.1097 -0.0372
  114PUPE   C4B 1442   3.584   2.788   6.756  0.0105 -0.1025 -0.0748
  115PUPE   NH3 1443   0.437   3.950   7.166 -0.0073 -0.3782 -0.0401
  115PUPE   PO4 1444   0.283   4.333   7.358  0.1011 -0.0979 -0.3315
  115PUPE   GL1 1445   0.190   4.319   6.975 -0.0627 -0.0634 -0.1900
  115PUPE   GL2 1446   0.490   4.368   6.773 -0.0808  0.2142  0.0493
  115PUPE   D1A 1447   0.120   4.027   6.736 -0.0130  0.0433 -0.3027
  115PUPE   D2A 1448  -0.350   3.997   6.589  0.1208  0.2513  0.1273
  115PUPE   D3A 1449  -0.265   3.587   6.609 -0.1523  0.1062  0.1113
  115PUPE   D4A 1450   0.010   3.752   6.323 -0.0883 -0.0615 -0.1658
  115PUPE   D5A 1451   0.156   3.621   5.779  0.0105 -0.2267 -0.0278
  115PUPE   C1B 1452   0.627   4.422   6.359 -0.4444 -0.1634  0.3101
  115PUPE   C2B 1453   0.815   4.510   5.942 -0.0048  0.2040 -0.4615
  115PUPE   C3B 1454   1.134   4.377   5.757 -0.0602 -0.0345 -0.1486
  115PUPE   C4B 1455   1.212   4.136   5.405  0.2610 -0.0467 -0.0467
  116PUPE   NH3 1456   4.175   0.999   9.528 -0.0257 -0.3463  0.3186
  116PUPE   PO4 1457   3.850   0.771   9.467  0.1490 -0.0352  0.0107
  116PUPE   GL1 1458   3.686   1.131   9.384 -0.2844 -0.0007 -0.1831
  116PUPE   GL2 1459   3.826   1.438   9.514 -0.3405  0.3043  0.1668
  116PUPE   D1A 1460   3.928   1.333   9.073  0.3001 -0.1218 -0.2554
  116PUPE   D2A 1461   4.271   1.550   9.175  0.0615 -0.0390 -0.0524
  116PUPE   D3A 1462   4.329   1.455   9.616 -0.0794 -0.1954 -0.2721
  116PUPE   D4A 1463   4.372   1.758   9.864  0.0150 -0.1928  0.0216
  116PUPE   D5A 1464   4.837   1.884   9.915  0.0554 -0.0958 -0.0467
  116PUPE   C1B 1465   3.724   1.531   9.904 -0.0476 -0.3431  0.4466
  116PUPE   C2B 1466   3.496   1.819  10.228 -0.2173  0.0588  0.0777
  116PUPE   C3B 1467   3.438   1.893  10.666  0.1643  0.0530  0.1477
  116PUPE   C4B 1468   3.413   1.856  11.103 -0.1301  0.4751 -0.1059
  117PUPE   NH3 1469   5.827   0.074   7.667 -0.0445  0.1892  0.1727
  117PUPE   PO4 1470   5.376  -0.037   7.854  0.1668  0.1004  0.0210
  117PUPE   GL1 1471   5.304   0.008   7.453 -0.2971 -0.1696  0.0157
  117PUPE   GL2 1472   5.025   0.157   7.434  0.1935 -0.1156  0.0234
  117PUPE   D1A 1473   5.304  -0.085   7.023  0.2366  0.1137 -0.0861
  117PUPE   D2A 1474   5.161   0.162   6.677 -0.3649  0.0099  0.3407
  117PUPE   D3A 1475   5.042   0.278   6.330 -0.0958  0.1368 -0.3952
  117PUPE   D4A 1476   5.209   0.099   5.925 -0.2204  0.0877  0.2296
  117PUPE   D5A 1477   4.863  -0.222   5.808 -0.0331  0.2035 -0.2212
  117PUPE   C1B 1478   5.216   0.388   7.162 -0.2998 -0.0195  0.2587
  117PUPE   C2B 1479   5.077   0.721   6.889  0.0585  0.1445  0.4051
  117PUPE   C3B 1480   4.900   0.912   6.547 -0.0245 -0.2172  0.3441
  117PUPE   C4B 1481   4.623   1.210   6.265  0.0210  0.4926 -0.0449
  118PUPE   NH3 1482   4.693   0.789   8.198  0.0416  0.2038 -0.0428
  118PUPE   PO4 1483   4.394   0.786   8.567  0.0303 -0.0857 -0.1321
  118PUPE   GL1 1484   4.093   0.830   8.241  0.1205 -0.1249  0.1373
  118PUPE   GL2 1485   4.223   1.092   8.116  0.3842  0.0879  0.1891
  118PUPE   D1A 1486   3.711   1.086   8.140  0.0071 -0.2464 -0.0715
  118PUPE   D2A 1487   3.297   0.827   8.148 -0.0382 -0.0886 -0.1664
  118PUPE   D3A 1488   3.358   0.771   7.693  0.0388  0.0085  0.0954
  118PUPE   D4A 1489   3.271   0.560   7.367  0.0541 -0.0812  0.3831
  118PUPE   D5A 1490   3.385   0.751   6.971 -0.4983 -0.2130  0.0882
  118PUPE   C1B 1491   4.319   1.175   7.716  0.0298 -0.1484 -0.0779
  118PUPE   C2B 1492   4.097   1.247   7.409 -0.1027  0.0242  0.2723
  118PUPE   C3B 1493   4.067   1.509   7.096 -0.0540 -0.0816  0.3477
  118PUPE   C4B 1494   3.969   1.848   7.019 -0.0511 -0.0839  0.3938
  119PUPE   NH3 1495   3.185   5.325   3.591 -0.0540 -0.1382  0.0846
  119PUPE   PO4 1496   3.129   4.884   3.518  0.1113 -0.2183  0.0861
  119PUPE   GL1 1497   2.983   4.925   3.908 -0.0327  0.3774  0.1784
  119PUPE   GL2 1498   2.850   5.273   3.970 -0.2368 -0.0289 -0.0826
  119PUPE   D1A 1499   2.763   4.557   4.035  0.0478  0.1456  0.4097
  119PUPE   D2A 1500   2.708   4.152   4.348 -0.0900 -0.1684 -0.0804
  119PUPE   D3A 1501   2.485   4.095   4.735  0.0814  0.1065  0.0980
  119PUPE   D4A 1502   2.211   3.687   4.612 -0.1141  0.2397  0.1504
  119PUPE   D5A 1503   2.153   4.018   4.321  0.1227 -0.1157  0.1800
  119PUPE   C1B 1504   2.839   5.459   4.420  0.0646  0.0097  0.2062
  119PUPE   C2B 1505   2.673   5.606   4.851  0.3827  0.0385  0.1352
  119PUPE   C3B 1506   2.327   5.593   5.156  0.3899 -0.2627 -0.0533
  119PUPE   C4B 1507   2.061   5.567   5.516  0.2864  0.0255  0.1960
  120PUPE   NH3 1508   1.523   5.979   3.368  0.0863 -0.0752  0.1349
  120PUPE   PO4 1509   1.250   6.326   3.452  0.0424 -0.0580  0.4485
  120PUPE   GL1 1510   1.415   6.371   3.852 -0.4777  0.1165 -0.2345
  120PUPE   GL2 1511   1.098   6.450   4.014  0.3099 -0.0982 -0.0853
  120PUPE   D1A 1512   1.468   6.516   4.371  0.1525  0.1055 -0.0329
  120PUPE   D2A 1513   1.555   6.132   4.247  0.0496  0.0138  0.0081
  120PUPE   D3A 1514   1.631   6.009   4.658 -0.0034  0.1581  0.0872
  120PUPE   D4A 1515   1.250   6.187   4.716  0.3023 -0.2004 -0.3458
  120PUPE   D5A 1516   1.330   6.321   5.016  0.2147 -0.1047 -0.0317
  120PUPE   C1B 1517   0.966   6.494   4.408  0.0733  0.2150 -0.1788
  120PUPE   C2B 1518   1.036   6.682   4.832  0.2306 -0.4338 -0.4891
  120PUPE   C3B 1519   0.994   6.679   5.271  0.1369 -0.1282  0.2765
  120PUPE   C4B 1520   1.035   6.296   5.533  0.1897  0.1433 -0.0342
  121PUPE   NH3 1521   6.358   5.841   2.981  0.1770  0.0554 -0.2696
  121PUPE   PO4 1522   6.256   5.705   3.437  0.0559  0.5720 -0.1448
  121PUPE   GL1 1523   6.417   5.565   3.832 -0.2752  0.0414  0.3272
  121PUPE   GL2 1524   6.070   5.558   3.878 -0.1026 -0.0783 -0.1362
  121PUPE   D1A 1525   6.761   5.619   4.084 -0.0001  0.2644 -0.0769
  121PUPE   D2A 1526   7.112   5.350   4.300 -0.0647 -0.2748  0.2732
  121PUPE   D3A 1527   7.585   5.477   4.276  0.2366 -0.1252 -0.2216
  121PUPE   D4A 1528   7.881   5.339   3.998  0.1770  0.2765 -0.0371
  121PUPE   D5A 1529   7.711   5.060   3.578  0.1100  0.1341  0.0661
  121PUPE   C1B 1530   6.244   5.804   4.230 -0.0157  0.3674  0.1854
  121PUPE   C2B 1531   6.303   5.979   4.592  0.2384 -0.1021  0.2989
  121PUPE   C3B 1532   6.222   6.350   4.968 -0.1476  0.0672  0.0099
  121PUPE   C4B 1533   6.201   6.314   5.434  0.0782 -0.0418  0.1277
  122PUPE   NH3 1534   2.716   6.064   3.645 -0.4004 -0.1437  0.0621
  122PUPE   PO4 1535   2.841   5.691   3.697  0.1024 -0.1584  0.1403
  122PUPE   GL1 1536   2.939   5.795   4.059 -0.1124 -0.1680  0.3077
  122PUPE   GL2 1537   2.646   5.931   4.227  0.0400  0.0654  0.1605
  122PUPE   D1A 1538   3.259   5.920   4.001  0.1779 -0.4824  0.1880
  122PUPE   D2A 1539   3.568   6.207   4.015  0.2715  0.1401  0.2684
  122PUPE   D3A 1540   3.778   6.412   4.391 -0.1117  0.1031  0.0981
  122PUPE   D4A 1541   4.040   6.537   3.994  0.2849 -0.3155  0.1086
  122PUPE   D5A 1542   4.187   6.953   4.205  0.0710 -0.3308  0.1061
  122PUPE   C1B 1543   3.054   5.941   4.535  0.1394 -0.1590 -0.2998
  122PUPE   C2B 1544   3.223   6.301   4.602  0.1261  0.1764  0.2342
  122PUPE   C3B 1545   3.431   6.725   4.654 -0.0309  0.1033 -0.1253
  122PUPE   C4B 1546   3.715   7.061   4.428 -0.1146 -0.1208 -0.0770
  123PUPE   NH3 1547   1.533   1.795   3.920 -0.0520  0.0009 -0.3356
  123PUPE   PO4 1548   1.484   1.429   4.199  0.1348  0.0470  0.1836
  123PUPE   GL1 1549   1.611   1.022   4.421  0.2177  0.2416 -0.1095
  123PUPE   GL2 1550   1.303   0.909   4.485  0.1145 -0.4429  0.0027
  123PUPE   D1A 1551   1.534   0.957   4.915  0.2089  0.1396  0.2619
  123PUPE   D2A 1552   1.648   1.504   4.730  0.2723 -0.0876  0.1842
  123PUPE   D3A 1553   1.153   1.315   4.710 -0.2707  0.1000 -0.1755
  123PUPE   D4A 1554   1.045   1.303   5.217 -0.2221  0.0755 -0.0611
  123PUPE   D5A 1555   1.368   1.607   5.147 -0.2322 -0.0540  0.3414
  123PUPE   C1B 1556   0.978   0.632   4.540 -0.2916  0.2252 -0.0735
  123PUPE   C2B 1557   0.565   0.664   4.647  0.0246 -0.0608  0.3096
  123PUPE   C3B 1558   0.408   0.624   4.988 -0.3172  0.2176  0.0505
  123PUPE   C4B 1559   0.267   0.788   5.408 -0.2227 -0.1673 -0.0769
  124PUPE   NH3 1560   3.141   2.062   3.892 -0.3171  0.1262  0.2985
  124PUPE   PO4 1561   3.586   1.889   3.762  0.1011  0.2803 -0.1744
  124PUPE   GL1 1562   3.410   1.587   3.956  0.3684  0.0947  0.0289
  124PUPE   GL2 1563   3.604   1.513   4.141 -0.2703 -0.1318  0.0175
  124PUPE   D1A 1564   3.106   1.729   4.231 -0.0233  0.1382  0.1068
  124PUPE   D2A 1565   3.231   1.983   4.614  0.1884  0.0134 -0.0486
  124PUPE   D3A 1566   3.473   2.056   4.266  0.3076 -0.1058  0.0533
  124PUPE   D4A 1567   3.443   2.410   4.447  0.0597 -0.3888  0.1351
  124PUPE   D5A 1568   3.362   2.444   4.867 -0.0436 -0.1059 -0.2384
  124PUPE   C1B 1569   3.377   1.476   4.518 -0.0903  0.0438 -0.1557
  124PUPE   C2B 1570   3.359   1.483   4.833 -0.0141 -0.1304 -0.1560
  124PUPE   C3B 1571   3.450   1.394   5.185 -0.1103  0.1803 -0.3187
  124PUPE   C4B 1572   3.324   1.603   5.558 -0.0596  0.0899  0.0475
  125PUPE   NH3 1573   4.295   5.658   3.596  0.5871  0.0925  0.0747
  125PUPE   PO4 1574   4.414   5.253   3.503  0.3054 -0.0915  0.0925
  125PUPE   GL1 1575   4.278   5.245   3.943  0.2363 -0.0029  0.1275
  125PUPE   GL2 1576   4.369   5.028   4.141  0.0378  0.0982 -0.1264
  125PUPE   D1A 1577   4.338   5.559   4.200  0.1736 -0.1144 -0.2902
  125PUPE   D2A 1578   4.388   5.667   4.716 -0.1723 -0.0959  0.0952
  125PUPE   D3A 1579   4.515   6.093   4.764 -0.2106  0.0050  0.0142
  125PUPE   D4A 1580   4.832   6.233   5.195  0.2806  0.3049  0.4405
  125PUPE   D5A 1581   4.584   6.312   5.472  0.2070 -0.0458 -0.1498
  125PUPE   C1B 1582   4.655   5.308   4.424 -0.0313 -0.3319  0.2130
  125PUPE   C2B 1583   4.754   5.325   4.860  0.0907 -0.1075 -0.0916
  125PUPE   C3B 1584   4.743   5.267   5.255  0.4234  0.0587  0.1982
  125PUPE   C4B 1585   4.971   5.159   5.581  0.2096 -0.1862 -0.2780
  126PUPE   NH3 1586   2.565   4.445   3.064  0.2059 -0.2881  0.0901
  126PUPE   PO4 1587   2.295   4.293   3.353 -0.0252 -0.1440  0.2250
  126PUPE   GL1 1588   2.092   4.516   3.690  0.0154  0.3062  0.1457
  126PUPE   GL2 1589   1.879   4.779   3.577  0.0205 -0.0026 -0.2149
  126PUPE   D1A 1590   2.002   4.420   4.118 -0.3239 -0.4366  0.0057
  126PUPE   D2A 1591   2.366   4.575   4.329 -0.0301  0.0951 -0.1351
  126PUPE   D3A 1592   2.054   4.568   4.631  0.0298  0.1114 -0.2248
  126PUPE   D4A 1593   2.366   4.650   4.870  0.3362 -0.2503 -0.1598
  126PUPE   D5A 1594   2.227   4.294   5.124  0.4001  0.0051  0.1291
  126PUPE   C1B 1595   1.948   4.951   4.052 -0.0147 -0.0034 -0.3730
  126PUPE   C2B 1596   1.658   5.092   4.371  0.2960  0.0209 -0.0299
  126PUPE   C3B 1597   1.347   5.219   4.702 -0.3426 -0.3756 -0.1557
  126PUPE   C4B 1598   0.971   5.312   4.934  0.3174 -0.0359 -0.0779
  127PUPE   NH3 1599   2.335   3.466   3.389 -0.1318 -0.0150 -0.1250
  127PUPE   PO4 1600   2.350   3.125   3.511 -0.3103 -0.0879  0.1106
  127PUPE   GL1 1601   2.272   3.202   3.863  0.1458 -0.0963  0.1863
  127PUPE   GL2 1602   2.545   3.084   4.038  0.1659  0.1954 -0.1224
  127PUPE   D1A 1603   2.118   3.527   4.135 -0.3392 -0.1304  0.6102
  127PUPE   D2A 1604   1.773   3.501   4.395  0.2600 -0.0388 -0.0456
  127PUPE   D3A 1605   1.787   3.970   4.664  0.1167 -0.0758 -0.0686
  127PUPE   D4A 1606   1.649   3.960   4.285  0.2733 -0.2081  0.0880
  127PUPE   D5A 1607   1.595   4.367   4.412 -0.5150 -0.1768 -0.1104
  127PUPE   C1B 1608   2.219   3.122   4.416 -0.3611  0.2980  0.2548
  127PUPE   C2B 1609   2.243   2.948   4.833  0.0297  0.6122  0.0361
  127PUPE   C3B 1610   2.250   2.996   5.280  0.2016 -0.3420 -0.3046
  127PUPE   C4B 1611   2.190   2.769   5.624 -0.0690 -0.1361  0.0101
  128PUPE   NH3 1612   5.290   2.582   4.133  0.1614  0.1142  0.1545
  128PUPE   PO4 1613   5.415   2.208   3.962  0.0664 -0.0394  0.2791
  128PUPE   GL1 1614   5.582   2.148   4.410 -0.0390 -0.1964 -0.0025
  128PUPE   GL2 1615   5.948   2.198   4.300 -0.0031 -0.0076  0.0356
  128PUPE   D1A 1616   5.646   2.213   4.882  0.4259 -0.0916 -0.1038
  128PUPE   D2A 1617   5.604   2.346   5.269  0.1461 -0.0228 -0.0831
  128PUPE   D3A 1618   5.445   2.285   5.651  0.4415  0.0307 -0.0565
  128PUPE   D4A 1619   5.774   2.427   5.859  0.3175  0.0400 -0.1607
  128PUPE   D5A 1620   5.784   2.718   5.606 -0.0222 -0.1878 -0.0283
  128PUPE   C1B 1621   6.129   2.269   4.655  0.1920  0.1723 -0.2231
  128PUPE   C2B 1622   6.056   2.332   5.091 -0.1467  0.0402  0.0473
  128PUPE   C3B 1623   5.917   2.046   5.414 -0.1167  0.1604 -0.2646
  128PUPE   C4B 1624   5.694   1.811   5.793 -0.0499  0.0549  0.0956
  129PUPE   NH3 1625   7.111   4.717   3.323 -0.0158  0.0192 -0.0191
  129PUPE   PO4 1626   6.725   4.834   3.220 -0.0364  0.0414  0.4215
  129PUPE   GL1 1627   6.753   4.761   3.718  0.1435  0.3011 -0.1568
  129PUPE   GL2 1628   6.883   4.526   3.957  0.4911  0.4019  0.1447
  129PUPE   D1A 1629   6.815   5.126   3.973  0.1329  0.0141 -0.4469
  129PUPE   D2A 1630   7.242   4.975   3.906  0.1975  0.3888 -0.2541
  129PUPE   D3A 1631   7.333   5.407   3.825  0.1923 -0.0612  0.2008
  129PUPE   D4A 1632   7.646   5.567   3.603 -0.0138 -0.1595 -0.1758
  129PUPE   D5A 1633   7.571   5.650   3.208  0.3189  0.3981  0.2200
  129PUPE   C1B 1634   6.961   4.732   4.280  0.0913  0.3525 -0.3094
  129PUPE   C2B 1635   7.168   4.654   4.710 -0.3279  0.0073 -0.0208
  129PUPE   C3B 1636   7.147   4.482   5.125  0.2475 -0.0358  0.1006
  129PUPE   C4B 1637   6.998   4.268   5.567  0.1112  0.2085 -0.0914
  130PUPE   NH3 1638   1.647   7.002   3.444  0.1035 -0.0868 -0.0983
  130PUPE   PO4 1639   1.351   6.945   3.640  0.1529 -0.1073  0.0860
  130PUPE   GL1 1640   1.069   7.127   3.994 -0.1028 -0.0559  0.2541
  130PUPE   GL2 1641   1.080   6.913   4.258  0.1263  0.3389 -0.2571
  130PUPE   D1A 1642   1.040   7.480   4.295 -0.2287 -0.0494 -0.0038
  130PUPE   D2A 1643   0.708   7.720   4.482  0.1146 -0.1486 -0.1124
  130PUPE   D3A 1644   0.714   7.992   4.170 -0.3023 -0.0939 -0.3438
  130PUPE   D4A 1645   0.889   8.388   4.069  0.0770 -0.2396  0.0497
  130PUPE   D5A 1646   1.359   8.224   4.149 -0.1013  0.1389 -0.1583
  130PUPE   C1B 1647   1.135   7.134   4.675  0.1984  0.3158  0.2993
  130PUPE   C2B 1648   1.200   7.181   5.127 -0.0183  0.0350 -0.0544
  130PUPE   C3B 1649   1.070   7.054   5.603 -0.1576 -0.0672 -0.1468
  130PUPE   C4B 1650   0.749   7.295   5.761  0.0096 -0.2833  0.0519
  131OAPE   NH3 1651   7.545   5.084   6.905 -0.0902  0.1368 -0.0881
  131OAPE   PO4 1652   7.261   4.883   6.921 -0.2797 -0.1117  0.1621
  131OAPE   GL1 1653   6.908   5.095   6.747  0.1359 -0.1842  0.0251
  131OAPE   GL2 1654   6.573   4.783   6.722  0.0592  0.1617  0.0809
  131OAPE   D1A 1655   6.680   5.300   6.419  0.1220  0.1619 -0.0950
  131OAPE   D2A 1656   6.632   5.044   6.073 -0.1352 -0.0861 -0.1306
  131OAPE   D3A 1657   7.006   4.848   6.317  0.1393  0.1872  0.5323
  131OAPE   D4A 1658   6.881   4.579   5.887 -0.0458  0.1230 -0.0843
  131OAPE   C5A 1659   6.873   4.777   5.507 -0.0695  0.1266  0.2194
  131OAPE   C1B 1660   6.644   4.506   6.321 -0.0361 -0.0459 -0.1698
  131OAPE   D2B 1661   6.742   4.121   6.050  0.1644 -0.0904  0.2841
  131OAPE   C3B 1662   6.950   3.818   5.685 -0.1010  0.2002 -0.0137
  131OAPE   C4B 1663   7.366   3.577   5.517 -0.0338  0.0284  0.1054
  132OAPE   NH3 1664   0.799   3.037   7.275  0.0967  0.0949  0.1847
  132OAPE   PO4 1665   0.737   2.612   7.349  0.0709 -0.0115 -0.0354
  132OAPE   GL1 1666   0.472   2.646   6.974 -0.3478  0.3001  0.0168
  132OAPE   GL2 1667   0.361   2.372   6.777 -0.0929 -0.1447 -0.2254
  132OAPE   D1A 1668   0.617   2.891   6.763  0.1274 -0.1981  0.0026
  132OAPE   D2A 1669   0.262   2.843   6.523 -0.1071 -0.0929 -0.1749
  132OAPE   D3A 1670   0.259   2.451   6.215 -0.0594  0.1342 -0.3158
  132OAPE   D4A 1671   0.272   2.509   5.805  0.1686 -0.3459 -0.0239
  132OAPE   C5A 1672  -0.012   2.320   5.721 -0.2583  0.2545 -0.0235
  132OAPE   C1B 1673   0.191   2.063   6.567 -0.0309 -0.3549 -0.0441
  132OAPE   D2B 1674   0.247   1.685   6.335 -0.2279  0.0816 -0.1895
  132OAPE   C3B 1675   0.233   1.780   5.835  0.0666  0.1590 -0.1445
  132OAPE   C4B 1676   0.411   1.636   5.401 -0.1432  0.3272  0.1840
  133OAPE   NH3 1677   2.351   0.095   7.764 -0.0668  0.1593  0.1522
  133OAPE   PO4 1678   1.982   0.317   7.926 -0.0916 -0.0020 -0.0411
  133OAPE   GL1 1679   1.993   0.366   7.493  0.0093  0.0222 -0.1035
  133OAPE   GL2 1680   2.291   0.512   7.479 -0.2688 -0.0717 -0.3848
  133OAPE   D1A 1681   1.740   0.684   7.302  0.3063 -0.0390  0.2480
  133OAPE   D2A 1682   2.003   1.037   7.391 -0.2586 -0.2422 -0.0271
  133OAPE   D3A 1683   2.170   1.410   7.290 -0.3828  0.0273  0.1853
  133OAPE   D4A 1684   2.141   1.402   6.885 -0.3018 -0.2128 -0.1071
  133OAPE   C5A 1685   2.422   1.281   6.725 -0.1893 -0.1181  0.1359
  133OAPE   C1B 1686   2.445   0.752   7.086  0.0801  0.0340 -0.3685
  133OAPE   D2B 1687   2.290   0.793   6.777 -0.2153  0.0734  0.0254
  133OAPE   C3B 1688   2.396   0.940   6.329 -0.0463 -0.4466 -0.1105
  133OAPE   C4B 1689   2.611   1.316   5.972 -0.0096  0.2976  0.1225
  134OAPE   NH3 1690   1.292   3.385   7.458 -0.1188 -0.4087  0.1360
  134OAPE   PO4 1691   1.636   3.184   7.572  0.4405  0.0784 -0.0128
  134OAPE   GL1 1692   1.910   2.952   7.192 -0.1803 -0.0126  0.0559
  134OAPE   GL2 1693   1.736   2.771   7.011  0.0182  0.0039  0.1170
  134OAPE   D1A 1694   2.025   3.110   6.810  0.0216 -0.2190  0.0079
  134OAPE   D2A 1695   2.147   2.824   6.554 -0.3967  0.2477 -0.2693
  134OAPE   D3A 1696   1.998   2.920   6.183  0.1260  0.1820  0.3128
  134OAPE   D4A 1697   2.307   3.216   5.809  0.1694  0.0914 -0.1256
  134OAPE   C5A 1698   2.401   3.667   5.857 -0.2617  0.1828  0.0951
  134OAPE   C1B 1699   1.667   2.803   6.557  0.2380 -0.1375 -0.2275
  134OAPE   D2B 1700   1.596   2.615   6.076  0.2945  0.1687  0.0262
  134OAPE   C3B 1701   1.504   2.148   5.972 -0.5598 -0.2736 -0.1366
  134OAPE   C4B 1702   1.526   1.797   5.644 -0.1379  0.2512 -0.3597
  135OAPE   NH3 1703   6.267   4.213   3.395  0.0242 -0.0452  0.0470
  135OAPE   PO4 1704   5.965   4.322   3.294 -0.1429  0.1550  0.0760
  135OAPE   GL1 1705   6.001   4.512   3.766 -0.0730  0.1326  0.2142
  135OAPE   GL2 1706   6.287   4.577   3.947  0.1143  0.0266 -0.0458
  135OAPE   D1A 1707   5.715   4.610   4.187  0.2742  0.0120 -0.2188
  135OAPE   D2A 1708   5.724   4.569   4.656 -0.0042  0.0019 -0.0279
  135OAPE   D3A 1709   6.065   4.859   4.525 -0.0743  0.1195 -0.1174
  135OAPE   D4A 1710   6.112   4.766   4.903 -0.0838  0.0191 -0.0937
  135OAPE   C5A 1711   5.689   4.690   5.229 -0.0552 -0.1650 -0.2487
  135OAPE   C1B 1712   6.461   4.606   4.304  0.2750 -0.1104 -0.1718
  135OAPE   D2B 1713   6.617   4.683   4.715  0.0124  0.0457 -0.1296
  135OAPE   C3B 1714   6.581   4.538   5.045  0.0467 -0.1497 -0.2211
  135OAPE   C4B 1715   6.173   4.388   5.204 -0.0006 -0.0710 -0.1589
  136OAPE   NH3 1716   5.302   3.358   4.067 -0.3691 -0.0099  0.2527
  136OAPE   PO4 1717   5.323   3.673   3.814 -0.4472 -0.1060 -0.3229
  136OAPE   GL1 1718   5.531   3.838   4.093  0.0262 -0.0350  0.1721
  136OAPE   GL2 1719   5.599   4.160   3.922 -0.2926  0.2390  0.2655
  136OAPE   D1A 1720   5.467   4.117   4.404 -0.2348 -0.0337 -0.1346
  136OAPE   D2A 1721   5.056   4.165   4.609  0.1773 -0.0661 -0.2049
  136OAPE   D3A 1722   5.301   4.355   4.815  0.0169  0.0078 -0.2875
  136OAPE   D4A 1723   5.033   4.530   4.944 -0.1344 -0.0544 -0.0365
  136OAPE   C5A 1724   4.953   4.696   5.321  0.2618 -0.0004 -0.1656
  136OAPE   C1B 1725   5.968   4.193   4.247  0.2133 -0.0069 -0.1825
  136OAPE   D2B 1726   6.237   4.291   4.604  0.1338  0.0131 -0.2851
  136OAPE   C3B 1727   6.354   3.978   4.903 -0.2179  0.2099 -0.4119
  136OAPE   C4B 1728   6.622   3.967   5.321 -0.1604  0.0826 -0.0597
  137OAPE   NH3 1729   4.788   7.219   3.198  0.1429 -0.0504 -0.3459
  137OAPE   PO4 1730   4.981   7.005   3.430 -0.1367  0.0257  0.0368
  137OAPE   GL1 1731   4.986   7.119   3.925  0.0224  0.0383  0.2727
  137OAPE   GL2 1732   5.144   7.453   3.944  0.2402  0.3113 -0.0827
  137OAPE   D1A 1733   4.685   7.050   4.222  0.1372  0.2774  0.1955
  137OAPE   D2A 1734   4.702   7.120   4.687  0.1641  0.1034 -0.0860
  137OAPE   D3A 1735   5.137   7.269   4.712 -0.1291  0.0702 -0.3322
  137OAPE   D4A 1736   5.061   7.079   5.029 -0.0413  0.1816 -0.2849
  137OAPE   C5A 1737   5.538   6.946   5.266 -0.1595 -0.1140  0.1004
  137OAPE   C1B 1738   4.886   7.482   4.347 -0.0597 -0.1725  0.0683
  137OAPE   D2B 1739   4.917   7.771   4.645 -0.0133  0.2361 -0.2814
  137OAPE   C3B 1740   4.845   7.561   5.008  0.0504  0.1299 -0.0174
  137OAPE   C4B 1741   5.105   7.560   5.307  0.1083 -0.1072  0.0958
  138OAPE   NH3 1742   2.513   5.275   2.806  0.0351  0.1993 -0.0987
  138OAPE   PO4 1743   2.415   5.527   3.040 -0.3224 -0.0451  0.1648
  138OAPE   GL1 1744   2.442   5.452   3.487 -0.0815 -0.1092  0.0576
  138OAPE   GL2 1745   2.663   5.288   3.536  0.3351  0.2379 -0.0504
  138OAPE   D1A 1746   2.408   5.637   3.931  0.0860 -0.2789  0.1031
  138OAPE   D2A 1747   2.118   5.398   4.143 -0.2757 -0.3047 -0.2755
  138OAPE   D3A 1748   2.324   5.567   4.473  0.0916 -0.1673 -0.0239
  138OAPE   D4A 1749   2.253   5.973   4.706 -0.0820 -0.0403  0.0508
  138OAPE   C5A 1750   1.974   6.054   5.005 -0.3821  0.3310 -0.0559
  138OAPE   C1B 1751   2.365   5.133   3.823 -0.1296  0.3007  0.2010
  138OAPE   D2B 1752   2.428   5.076   4.267  0.1607  0.0819  0.3201
  138OAPE   C3B 1753   2.126   5.096   4.589 -0.3242  0.0941  0.0190
  138OAPE   C4B 1754   2.159   5.133   5.105 -0.0404 -0.1027  0.0137
  139CHOL   ROH 1755   4.201   7.598   6.568  0.4451  0.1266 -0.0992
  139CHOL    R1 1756   4.120   7.519   6.308  0.1639  0.0988 -0.0076
  139CHOL    R2 1757   4.233   7.624   6.079 -0.0289  0.0208 -0.1443
  139CHOL    R3 1758   4.277   7.362   6.019 -0.1654 -0.0044 -0.1332
  139CHOL    R4 1759   4.317   7.504   5.766 -0.1308 -0.0468 -0.1456
  139CHOL    R5 1760   4.184   7.335   5.800 -0.2071  0.0231 -0.1165
  139CHOL    C1 1761   4.406   7.188   5.528 -0.3182 -0.1098 -0.1359
  139CHOL    C2 1762   4.523   7.217   5.178  0.0611  0.1488  0.1748
  140CHOL   ROH 1763   2.538   6.937   6.037  0.0099  0.1180 -0.3332
  140CHOL    R1 1764   2.259   6.904   6.066  0.0463  0.0543 -0.0100
  140CHOL    R2 1765   2.097   7.097   6.179  0.0982  0.1241 -0.0467
  140CHOL    R3 1766   1.959   7.071   5.946 -0.1317 -0.1701  0.1166
  140CHOL    R4 1767   1.829   7.295   6.087  0.1513  0.1557 -0.1324
  140CHOL    R5 1768   1.731   7.116   6.008 -0.0459  0.0873  0.2521
  140CHOL    C1 1769   1.543   7.386   5.815 -0.0336 -0.1021 -0.0292
  140CHOL    C2 1770   1.365   7.453   5.571  0.1129 -0.2339 -0.0855
  141CHOL   ROH 1771   7.525   1.074   6.899  0.1520  0.1174 -0.0670
  141CHOL    R1 1772   7.390   0.969   6.674  0.0984  0.0170  0.0110
  141CHOL    R2 1773   7.179   1.098   6.553  0.0275 -0.0685  0.0427
  141CHOL    R3 1774   7.331   1.071   6.329 -0.0425 -0.1024 -0.0015
  141CHOL    R4 1775   7.056   1.041   6.235 -0.1075  0.3772  0.0068
  141CHOL    R5 1776   7.220   0.902   6.202 -0.3099  0.1620 -0.1323
  141CHOL    C1 1777   7.128   0.981   5.840 -0.2517  0.6050 -0.0556
  141CHOL    C2 1778   7.267   0.884   5.638  0.1062 -0.1072 -0.0440
  142CHOL   ROH 1779   5.729   5.440   4.371  0.0252 -0.0349 -0.2624
  142CHOL    R1 1780   5.962   5.324   4.482  0.0286 -0.0096 -0.2424
  142CHOL    R2 1781   6.164   5.475   4.596 -0.0183  0.0097 -0.1825
  142CHOL    R3 1782   6.121   5.312   4.809 -0.0248 -0.0341 -0.2173
  142CHOL    R4 1783   6.361   5.467   4.880  0.0821 -0.1805 -0.2563
  142CHOL    R5 1784   6.341   5.249   4.881 -0.0308 -0.1711 -0.3166
  142CHOL    C1 1785   6.435   5.309   5.245  0.1344 -0.3323 -0.3320
  142CHOL    C2 1786   6.664   5.350   5.630 -0.0831 -0.0705 -0.0337
  143CHOL   ROH 1787   7.572   6.335   5.957  0.0313 -0.2545  0.0670
  143CHOL    R1 1788   7.366   6.364   5.765 -0.0951 -0.0933  0.2203
  143CHOL    R2 1789   7.143   6.522   5.807  0.2021  0.3445  0.2695
  143CHOL    R3 1790   7.220   6.637   5.574  0.2111 -0.0210  0.0872
  143CHOL    R4 1791   6.933   6.688   5.589  0.2783  0.2929  0.1579
  143CHOL    R5 1792   7.039   6.596   5.424  0.1042 -0.0189  0.2225
  143CHOL    C1 1793   6.883   6.893   5.243  0.3310 -0.0803 -0.0782
  143CHOL    C2 1794   6.717   6.841   4.910  0.1417  0.0765  0.3114
  144CHOL   ROH 1795   4.805   2.610   5.119 -0.2201  0.0532 -0.0339
  144CHOL    R1 1796   4.608   2.635   5.321 -0.1547 -0.0077  0.0377
  144CHOL    R2 1797   4.406   2.451   5.356 -0.1313 -0.0280  0.0600
  144CHOL    R3 1798   4.500   2.443   5.611 -0.0471 -0.0843  0.0278
  144CHOL    R4 1799   4.227   2.337   5.629 -0.0338 -0.1101  0.0904
  144CHOL    R5 1800   4.311   2.501   5.746 -0.0082 -0.1322  0.1042
  144CHOL    C1 1801   4.212   2.264   6.028  0.1019 -0.2107  0.0777
  144CHOL    C2 1802   4.086   1.965   6.239  0.0602 -0.0746  0.2760
  145CHOL   ROH 1803   2.965   4.210   5.086  0.1026  0.0452 -0.3407
  145CHOL    R1 1804   2.751   4.384   5.149  0.1078  0.0084 -0.2196
  145CHOL    R2 1805   2.701   4.471   5.406  0.1336 -0.1379 -0.1648
  145CHOL    R3 1806   2.714   4.717   5.291  0.1194 -0.0715 -0.0260
  145CHOL    R4 1807   2.531   4.750   5.518 -0.1456 -0.2911 -0.1999
  145CHOL    R5 1808   2.491   4.803   5.310  0.0470 -0.2085 -0.2187
  145CHOL    C1 1809   2.443   5.143   5.476 -0.3215 -0.3180 -0.0902
  145CHOL    C2 1810   2.480   5.486   5.716  0.4532  0.1619 -0.0008
  146CHOL   ROH 1811   2.846   3.282   8.134  0.1386 -0.1408  0.2528
  146CHOL    R1 1812   3.040   3.093   8.050  0.1982 -0.0325  0.1445
  146CHOL    R2 1813   2.986   2.899   7.860  0.2139 -0.0313  0.1449
  146CHOL    R3 1814   3.205   3.004   7.739  0.1118  0.0902  0.0612
  146CHOL    R4 1815   3.192   2.728   7.642  0.3017  0.0307  0.1776
  146CHOL    R5 1816   3.364   2.824   7.736  0.2497  0.2042  0.1087
  146CHOL    C1 1817   3.518   2.726   7.401  0.2569  0.1808  0.1179
  146CHOL    C2 1818   3.328   2.477   7.230 -0.4509  0.1033  0.4362
  147CHOL   ROH 1819   6.738   2.445   4.006 -0.0498 -0.1151 -0.0612
  147CHOL    R1 1820   6.696   2.608   4.234  0.0024 -0.1682 -0.0133
  147CHOL    R2 1821   6.850   2.585   4.463  0.1647 -0.1095 -0.1129
  147CHOL    R3 1822   6.889   2.851   4.424 -0.0144 -0.0809 -0.1074
  147CHOL    R4 1823   6.978   2.802   4.699  0.0865 -0.0410 -0.1335
  147CHOL    R5 1824   6.832   2.951   4.634 -0.0248 -0.1292 -0.0877
  147CHOL    C1 1825   7.089   3.179   4.800 -0.1271  0.0256 -0.1403
  147CHOL    C2 1826   7.308   3.408   4.986  0.1220 -0.2519  0.0762
  148CHOL   ROH 1827   5.677   2.664   4.436 -0.1471  0.1728  0.0042
  148CHOL    R1 1828   5.884   2.719   4.622 -0.0461  0.1338 -0.0958
  148CHOL    R2 1829   5.942   2.974   4.710 -0.0728  0.1033  0.0102
  148CHOL    R3 1830   5.909   2.863   4.955  0.1193 -0.0450 -0.0288
  148CHOL    R4 1831   6.108   3.075   4.996  0.1596 -0.0744 -0.0593
  148CHOL    R5 1832   6.128   2.865   5.051  0.1982 -0.1108 -0.2022
  148CHOL    C1 1833   6.174   3.028   5.393  0.4753 -0.3171 -0.1363
  148CHOL    C2 1834   6.441   3.163   5.621 -0.3875  0.2403 -0.3190
  149CHOL   ROH 1835   1.169   1.998   6.750  0.0711  0.0228 -0.0210
  149CHOL    R1 1836   1.079   1.866   6.516  0.0340  0.1257 -0.0667
  149CHOL    R2 1837   1.169   1.935   6.263  0.1400  0.1132 -0.0398
  149CHOL    R3 1838   1.231   1.671   6.249 -0.0342  0.0738 -0.0652
  149CHOL    R4 1839   1.166   1.746   5.974 -0.1648  0.0857 -0.0207
  149CHOL    R5 1840   1.078   1.582   6.087 -0.1904  0.1524  0.0437
  149CHOL    C1 1841   1.222   1.388   5.792 -0.5057  0.0327 -0.0335
  149CHOL    C2 1842   1.690   1.292   5.593 -0.1179  0.1222 -0.1815
  150CHOL   ROH 1843   3.557   1.039   4.248 -0.0111  0.1597 -0.0307
  150CHOL    R1 1844   3.485   0.926   4.498 -0.1350  0.1768 -0.0579
  150CHOL    R2 1845   3.671   0.816   4.671 -0.2356  0.0734 -0.0138
  150CHOL    R3 1846   3.561   0.990   4.848 -0.1997  0.1154 -0.0324
  150CHOL    R4 1847   3.725   0.813   5.012 -0.0426  0.2508 -0.0402
  150CHOL    R5 1848   3.514   0.857   5.041 -0.0435  0.1872  0.0565
  150CHOL    C1 1849   3.652   0.974   5.377  0.1036  0.3935 -0.0731
  150CHOL    C2 1850   3.811   0.704   5.519  0.1964  0.0827  0.2479
  151CHOL   ROH 1851   1.072   3.324   6.889 -0.0408  0.0965  0.0534
  151CHOL    R1 1852   0.970   3.362   6.627 -0.0225 -0.1183  0.0128
  151CHOL    R2 1853   1.020   3.591   6.481 -0.3674 -0.0487 -0.0040
  151CHOL    R3 1854   1.110   3.414   6.295  0.0042  0.0712  0.0524
  151CHOL    R4 1855   1.014   3.643   6.139 -0.1765 -0.0440 -0.0078
  151CHOL    R5 1856   0.955   3.435   6.113  0.1112 -0.1228 -0.0639
  151CHOL    C1 1857   1.095   3.506   5.766  0.2835  0.0713  0.0430
  151CHOL    C2 1858   1.121   3.617   5.370  0.1668 -0.1320 -0.1753
  152CHOL   ROH 1859   7.260   5.466   6.573  0.0124  0.1513 -0.0302
  152CHOL    R1 1860   7.146   5.323   6.357  0.0589 -0.0466  0.0736
  152CHOL    R2 1861   7.134   5.425   6.101 -0.1947 -0.1360  0.0458
  152CHOL    R3 1862   7.259   5.192   6.037  0.0395 -0.0144  0.0538
  152CHOL    R4 1863   7.156   5.294   5.782 -0.2882 -0.2524  0.0867
  152CHOL    R5 1864   7.122   5.096   5.866  0.0192 -0.2595  0.2050
  152CHOL    C1 1865   7.286   4.999   5.536 -0.1228 -0.2060  0.1180
  152CHOL    C2 1866   7.338   4.951   5.281 -0.1175  0.2987  0.1551
  153CHOL   ROH 1867   0.605   7.430   3.999  0.1815  0.0316  0.0205
  153CHOL    R1 1868   0.513   7.307   4.237  0.0894  0.1803  0.0624
  153CHOL    R2 1869   0.630   7.079   4.342 -0.1602  0.0558  0.0683
  153CHOL    R3 1870   0.650   7.232   4.566  0.0783  0.0667  0.0425
  153CHOL    R4 1871   0.655   6.956   4.663 -0.2667  0.0628  0.0802
  153CHOL    R5 1872   0.521   7.114   4.730 -0.0526  0.2537  0.0814
  153CHOL    C1 1873   0.689   7.027   5.061 -0.1049  0.0772  0.0629
  153CHOL    C2 1874   0.501   6.961   5.444 -0.2505  0.0399  0.1250
  154CHOL   ROH 1875   3.622   4.962   7.217  0.0569  0.0642 -0.0245
  154CHOL    R1 1876   3.654   4.860   6.955 -0.0020  0.0136 -0.0119
  154CHOL    R2 1877   3.485   4.669   6.849 -0.0099 -0.0255  0.0694
  154CHOL    R3 1878   3.458   4.851   6.649 -0.0808 -0.0709  0.0413
  154CHOL    R4 1879   3.285   4.628   6.569  0.1974 -0.2555 -0.0480
  154CHOL    R5 1880   3.443   4.719   6.449  0.1741 -0.1022  0.0417
  154CHOL    C1 1881   3.144   4.774   6.219  0.2517 -0.4320 -0.1428
  154CHOL    C2 1882   2.999   4.594   5.906  0.1519 -0.0205 -0.0694
  155CHOL   ROH 1883   1.034   3.716  13.912 -0.1884 -0.0913  0.0347
  155CHOL    R1 1884   0.945   3.526  13.721 -0.1741 -0.0243 -0.0389
  155CHOL    R2 1885   0.855   3.599  13.471 -0.0371  0.0548 -0.0670
  155CHOL    R3 1886   1.043   3.423  13.387 -0.0641  0.0009 -0.0147
  155CHOL    R4 1887   0.874   3.469  13.151  0.1426  0.2169 -0.1243
  155CHOL    R5 1888   0.925   3.276  13.239 -0.0279  0.1421 -0.1871
  155CHOL    C1 1889   1.062   3.227  12.886  0.2218  0.2607 -0.1086
  155CHOL    C2 1890   0.732   3.314  12.667  0.3206 -0.3693  0.1332
  156CHOL   ROH 1891   3.517   3.657   7.223 -0.0496  0.0545  0.0724
  156CHOL    R1 1892   3.675   3.800   7.038 -0.0673 -0.0456 -0.0227
  156CHOL    R2 1893   3.941   3.862   7.085 -0.1187  0.1738  0.0181
  156CHOL    R3 1894   3.978   3.738   6.846  0.0471 -0.0695  0.1657
  156CHOL    R4 1895   4.212   3.912   6.877 -0.1040  0.1487  0.0321
  156CHOL    R5 1896   4.076   3.907   6.707 -0.0504 -0.1527  0.0002
  156CHOL    C1 1897   4.405   3.826   6.531  0.0601 -0.0944  0.1787
  156CHOL    C2 1898   4.510   4.125   6.375 -0.3113  0.0390  0.2428
  157CHOL   ROH 1899   1.199   3.468   3.680  0.0539 -0.0685  0.0243
  157CHOL    R1 1900   1.124   3.512   3.950  0.0137  0.1096 -0.0146
  157CHOL    R2 1901   1.202   3.344   4.155 -0.2266  0.1014  0.0734
  157CHOL    R3 1902   1.296   3.575   4.265 -0.0186  0.0460  0.0158
  157CHOL    R4 1903   1.261   3.392   4.492 -0.2737  0.1625  0.0729
  157CHOL    R5 1904   1.178   3.593   4.473 -0.0605  0.2435 -0.0240
  157CHOL    C1 1905   1.383   3.637   4.792 -0.1059  0.1461  0.0187
  157CHOL    C2 1906   1.551   3.838   5.200  0.0361  0.3423  0.0959
  158CHOL   ROH 1907   5.402   4.965   7.172  0.1489 -0.0115  0.0829
  158CHOL    R1 1908   5.247   4.959   6.936  0.1975 -0.1060  0.0541
  158CHOL    R2 1909   5.241   5.169   6.756  0.0912 -0.1046  0.0659
  158CHOL    R3 1910   5.309   4.975   6.578  0.2515 -0.0498  0.0645
  158CHOL    R4 1911   5.197   5.191   6.414 -0.0553 -0.1837  0.0777
  158CHOL    R5 1912   5.135   4.982   6.413  0.1795 -0.2616  0.1229
  158CHOL    C1 1913   5.236   5.023   6.047  0.0097 -0.1782  0.0832
  158CHOL    C2 1914   5.250   5.323   5.947  0.1442 -0.1771  0.1865
  159CHOL   ROH 1915   1.796   1.676   7.113 -0.0086  0.0642  0.0196
  159CHOL    R1 1916   1.930   1.866   6.951 -0.0309  0.0621 -0.0005
  159CHOL    R2 1917   2.205   1.869   6.921 -0.0370  0.0640 -0.0346
  159CHOL    R3 1918   2.143   1.859   6.657 -0.0675  0.0602 -0.0279
  159CHOL    R4 1919   2.419   1.957   6.665 -0.0987  0.1629 -0.0536
  159CHOL    R5 1920   2.251   2.051   6.563 -0.1488  0.1095 -0.0265
  159CHOL    C1 1921   2.486   1.998   6.267 -0.1634  0.2169 -0.0585
  159CHOL    C2 1922   2.702   2.220   5.999 -0.1645  0.2427  0.0577
  160CHOL   ROH 1923   7.090   2.481   7.062  0.3492  0.1795  0.1236
  160CHOL    R1 1924   7.046   2.472   6.783  0.1990  0.0903  0.1494
  160CHOL    R2 1925   6.797   2.510   6.671  0.1089 -0.1128  0.2803
  160CHOL    R3 1926   6.926   2.701   6.527 -0.1097 -0.0485  0.1648
  160CHOL    R4 1927   6.708   2.611   6.353  0.0448 -0.4843  0.1755
  160CHOL    R5 1928   6.920   2.620   6.302  0.0523 -0.2403  0.2241
  160CHOL    C1 1929   6.777   2.849   6.032 -0.1978 -0.6402  0.0061
  160CHOL    C2 1930   6.806   2.812   5.684 -0.1301 -0.0287  0.1182
  161CHOL   ROH 1931   6.911   2.031   3.811  0.0127  0.0445 -0.0485
  161CHOL    R1 1932   6.938   1.970   4.086  0.0854  0.2669 -0.0042
  161CHOL    R2 1933   7.037   1.728   4.175 -0.2505  0.1848  0.1623
  161CHOL    R3 1934   7.210   1.887   4.312  0.0997  0.0446 -0.1007
  161CHOL    R4 1935   7.178   1.649   4.481 -0.1462  0.2368  0.1285
  161CHOL    R5 1936   7.150   1.856   4.542  0.2180  0.3396 -0.0267
  161CHOL    C1 1937   7.422   1.753   4.788  0.2432  0.1355 -0.1380
  161CHOL    C2 1938   7.827   1.708   4.939  0.2454 -0.0192  0.0579
  162CHOL   ROH 1939   1.482   2.384   4.518 -0.1983  0.0922  0.0136
  162CHOL    R1 1940   1.511   2.429   4.796  0.0770 -0.0194  0.0061
  162CHOL    R2 1941   1.753   2.493   4.912  0.1263  0.3056 -0.2643
  162CHOL    R3 1942   1.613   2.704   5.011 -0.0992  0.0306  0.0284
  162CHOL    R4 1943   1.859   2.698   5.170  0.1929  0.4146 -0.3773
  162CHOL    R5 1944   1.655   2.699   5.246  0.3029  0.0255 -0.0350
  162CHOL    C1 1945   1.790   3.015   5.412  0.0199  0.2198 -0.1683
  162CHOL    C2 1946   1.929   3.305   5.564  0.0406 -0.3126 -0.1309
  163CHOL   ROH 1947   4.759   0.763   7.690 -0.1116 -0.4008 -0.1238
  163CHOL    R1 1948   4.758   0.996   7.530 -0.0824 -0.3133  0.0012
  163CHOL    R2 1949   4.850   0.998   7.269  0.0058 -0.1625  0.0283
  163CHOL    R3 1950   4.604   1.102   7.218  0.0103 -0.1642  0.0067
  163CHOL    R4 1951   4.766   1.174   6.984  0.0383 -0.1079  0.0526
  163CHOL    R5 1952   4.649   1.310   7.108  0.0128 -0.1418  0.0575
  163CHOL    C1 1953   4.486   1.374   6.769  0.0615 -0.0778  0.0464
  163CHOL    C2 1954   4.404   1.645   6.485 -0.0072  0.0217 -0.0215
  164CHOL   ROH 1955   2.618   1.820   4.089 -0.0899 -0.0879 -0.0723
  164CHOL    R1 1956   2.597   1.781   4.369 -0.1143  0.0516 -0.0543
  164CHOL    R2 1957   2.718   1.569   4.500 -0.3267 -0.0209  0.0260
  164CHOL    R3 1958   2.826   1.767   4.652 -0.1103 -0.0675 -0.0620
  164CHOL    R4 1959   2.854   1.526   4.815 -0.4385 -0.0217  0.0746
  164CHOL    R5 1960   2.761   1.713   4.875 -0.2222  0.1305 -0.0431
  164CHOL    C1 1961   3.033   1.687   5.141 -0.3005 -0.0659  0.0202
  164CHOL    C2 1962   2.789   1.450   5.460  0.0079 -0.1484 -0.2237
  165CHOL   ROH 1963   7.698   2.876   4.117 -0.0621  0.0010  0.0131
  165CHOL    R1 1964   7.644   2.770   4.374  0.0439 -0.0060  0.0342
  165CHOL    R2 1965   7.671   2.920   4.605 -0.0333  0.0434  0.0159
  165CHOL    R3 1966   7.414   2.843   4.646  0.0257 -0.1327  0.0527
  165CHOL    R4 1967   7.505   2.939   4.908 -0.0723  0.1534 -0.0135
  165CHOL    R5 1968   7.415   2.745   4.865  0.0879  0.0440  0.1327
  165CHOL    C1 1969   7.167   2.877   5.122 -0.0395  0.0521  0.0039
  165CHOL    C2 1970   7.051   2.563   5.266  0.0427 -0.2235 -0.0066
  166CHOL   ROH 1971   1.206   7.898   4.448 -0.0300 -0.0939  0.0506
  166CHOL    R1 1972   1.392   7.699   4.527 -0.1298 -0.1963  0.0377
  166CHOL    R2 1973   1.595   7.749   4.708 -0.0143 -0.2747 -0.0555
  166CHOL    R3 1974   1.487   7.535   4.837 -0.1168 -0.1564  0.0524
  166CHOL    R4 1975   1.754   7.565   4.954 -0.1762 -0.1308  0.1575
  166CHOL    R5 1976   1.670   7.384   4.867 -0.1683 -0.1737  0.2549
  166CHOL    C1 1977   1.744   7.257   5.218 -0.3666  0.0641  0.3830
  166CHOL    C2 1978   1.623   7.022   5.533 -0.2581 -0.2279 -0.2839
  167CHOL   ROH 1979   6.442   1.458   7.372  0.1509 -0.0112 -0.0195
  167CHOL    R1 1980   6.324   1.515   7.121  0.1066 -0.0189  0.0009
  167CHOL    R2 1981   6.465   1.627   6.912  0.0519  0.0304 -0.0030
  167CHOL    R3 1982   6.372   1.411   6.776  0.0856  0.0227 -0.0161
  167CHOL    R4 1983   6.417   1.615   6.570  0.3279 -0.0430 -0.0424
  167CHOL    R5 1984   6.232   1.503   6.605  0.2548  0.0299 -0.1584
  167CHOL    C1 1985   6.302   1.404   6.243  0.5203 -0.0930 -0.0777
  167CHOL    C2 1986   5.920   1.387   5.963  0.0156 -0.0110 -0.2049
  168CHOL   ROH 1987   5.002   6.196   4.479  0.0894 -0.1471 -0.0759
  168CHOL    R1 1988   5.102   6.204   4.744  0.0774 -0.0498 -0.0744
  168CHOL    R2 1989   5.215   5.984   4.867  0.0257 -0.0176  0.0284
  168CHOL    R3 1990   5.424   6.153   4.907  0.0589 -0.0427 -0.0350
  168CHOL    R4 1991   5.447   5.955   5.122 -0.1311  0.1781  0.1977
  168CHOL    R5 1992   5.441   6.172   5.145 -0.0747  0.2091 -0.0406
  168CHOL    C1 1993   5.778   6.098   5.307 -0.1913  0.2685  0.2370
  168CHOL    C2 1994   5.866   5.987   5.604  0.2965  0.0564 -0.2666
  169CHOL   ROH 1995   5.621   0.965   4.453 -0.1134  0.2692  0.0425
  169CHOL    R1 1996   5.790   1.091   4.641 -0.0379  0.2043  0.0191
  169CHOL    R2 1997   5.731   1.337   4.753 -0.0066  0.1547  0.1470
  169CHOL    R3 1998   5.764   1.203   4.987  0.1088  0.0607  0.0776
  169CHOL    R4 1999   5.809   1.484   5.055 -0.2637  0.0848  0.2499
  169CHOL    R5 2000   5.943   1.318   5.096 -0.0596  0.2289  0.1838
  169CHOL    C1 2001   5.885   1.444   5.452 -0.3050 -0.0442  0.2447
  169CHOL    C2 2002   6.282   1.386   5.547 -0.2411 -0.0026 -0.2046
  170CHOL   ROH 2003   3.872   3.412   4.679  0.0896  0.1616  0.0918
  170CHOL    R1 2004   3.882   3.332   4.951  0.0215  0.0246  0.0529
  170CHOL    R2 2005   3.915   3.512   5.158  0.1932 -0.1142  0.1413
  170CHOL    R3 2006   3.689   3.395   5.252  0.0973  0.0574  0.0910
  170CHOL    R4 2007   3.891   3.338   5.456 -0.0188 -0.0371  0.1714
  170CHOL    R5 2008   3.764   3.193   5.356 -0.0738  0.0341  0.1634
  170CHOL    C1 2009   3.664   3.129   5.718 -0.2323  0.1689  0.1416
  170CHOL    C2 2010   3.703   3.081   6.071  0.0325 -0.2277  0.0826
  171CHOL   ROH 2011   2.945  -0.300   6.588  0.1025  0.1584  0.3525
  171CHOL    R1 2012   2.953  -0.018   6.557 -0.0111  0.1414  0.1550
  171CHOL    R2 2013   3.116   0.107   6.370 -0.0142  0.0764  0.1143
  171CHOL    R3 2014   2.882   0.221   6.292 -0.0405 -0.0739 -0.0360
  171CHOL    R4 2015   3.088   0.377   6.157 -0.0399  0.1077  0.1561
  171CHOL    R5 2016   2.929   0.455   6.283 -0.1963 -0.0340  0.0577
  171CHOL    C1 2017   2.852   0.642   5.960 -0.0796 -0.0152  0.0393
  171CHOL    C2 2018   3.123   0.887   6.086  0.1233 -0.0357  0.0220
  172CHOL   ROH 2019   1.879   2.761   4.591  0.0656  0.1363 -0.0182
  172CHOL    R1 2020   1.785   3.014   4.676 -0.0155  0.0550  0.1391
  172CHOL    R2 2021   1.818   3.106   4.934  0.1786  0.0090  0.1345
  172CHOL    R3 2022   1.931   3.320   4.810 -0.0782  0.1130  0.0743
  172CHOL    R4 2023   1.884   3.409   5.086  0.1513  0.0092  0.1456
  172CHOL    R5 2024   1.817   3.509   4.904 -0.0972  0.0192  0.2410
  172CHOL    C1 2025   2.029   3.787   5.058 -0.1057  0.1069  0.0955
  172CHOL    C2 2026   2.057   3.815   5.502 -0.1333  0.2088  0.0126
  173CHOL   ROH 2027   6.037   2.490   7.241  0.1060 -0.2601  0.0979
  173CHOL    R1 2028   5.933   2.312   7.047  0.0965 -0.1402 -0.0093
  173CHOL    R2 2029   5.673   2.327   6.954  0.0548 -0.1531  0.0972
  173CHOL    R3 2030   5.795   2.337   6.711 -0.0344  0.0860  0.0602
  173CHOL    R4 2031   5.525   2.235   6.656  0.0257 -0.0854  0.0911
  173CHOL    R5 2032   5.714   2.143   6.597  0.0757  0.0936 -0.0298
  173CHOL    C1 2033   5.552   2.190   6.254 -0.0749  0.1785  0.0527
  173CHOL    C2 2034   5.108   2.050   6.207  0.0451  0.1373 -0.2366
  174CHOL   ROH 2035   0.679   1.980   6.591  0.2168 -0.0621 -0.0013
  174CHOL    R1 2036   0.726   2.079   6.330  0.2029 -0.1918 -0.0535
  174CHOL    R2 2037   0.738   1.915   6.109 -0.2699 -0.2581 -0.0384
  174CHOL    R3 2038   0.548   2.084   6.013 -0.0373  0.0823  0.0800
  174CHOL    R4 2039   0.688   1.988   5.775 -0.4334 -0.2853 -0.0211
  174CHOL    R5 2040   0.654   2.196   5.830  0.0203 -0.1881 -0.0588
  174CHOL    C1 2041   0.480   2.189   5.490 -0.3102  0.0184  0.1001
  174CHOL    C2 2042   0.522   2.053   5.176  0.0179  0.0304  0.0999
  175CHOL   ROH 2043   5.042   6.081   6.601  0.0664 -0.2074 -0.3563
  175CHOL    R1 2044   4.937   6.182   6.358  0.0034 -0.0289 -0.2570
  175CHOL    R2 2045   4.990   6.438   6.268  0.0757 -0.0017 -0.1408
  175CHOL    R3 2046   5.072   6.308   6.044 -0.0785  0.0828 -0.2479
  175CHOL    R4 2047   5.017   6.582   5.955  0.1755  0.2065 -0.0385
  175CHOL    R5 2048   4.936   6.399   5.869 -0.0138  0.3466 -0.1661
  175CHOL    C1 2049   5.110   6.543   5.562  0.0889  0.4070 -0.0796
  175CHOL    C2 2050   5.148   6.609   5.175  0.0584 -0.2621  0.1137
  176CHOL   ROH 2051   7.515   4.993   6.438 -0.2940 -0.0338  0.0717
  176CHOL    R1 2052   7.560   4.803   6.233 -0.3296 -0.0490  0.0777
  176CHOL    R2 2053   7.378   4.757   6.030 -0.2419  0.1402 -0.0484
  176CHOL    R3 2054   7.591   4.808   5.870 -0.0882 -0.0291  0.0969
  176CHOL    R4 2055   7.425   4.623   5.715 -0.0567 -0.0121  0.0419
  176CHOL    R5 2056   7.636   4.599   5.762 -0.1032 -0.0962  0.2188
  176CHOL    C1 2057   7.652   4.593   5.381  0.1955 -0.2596  0.2307
  176CHOL    C2 2058   7.602   4.504   4.917  0.2218  0.2590 -0.0566
  177CHOL   ROH 2059   5.976   5.041   4.047 -0.0528  0.0366  0.0097
  177CHOL    R1 2060   6.247   5.044   4.130 -0.0380 -0.0417 -0.0350
  177CHOL    R2 2061   6.368   5.270   4.233  0.0729 -0.0490 -0.1525
  177CHOL    R3 2062   6.427   5.105   4.440  0.0379  0.0160 -0.0897
  177CHOL    R4 2063   6.587   5.346   4.488 -0.0033  0.0516 -0.1157
  177CHOL    R5 2064   6.661   5.141   4.480  0.0246  0.0561 -0.0386
  177CHOL    C1 2065   6.771   5.235   4.832 -0.0806  0.1711 -0.0352
  177CHOL    C2 2066   6.887   5.150   5.167 -0.0539 -0.1364  0.1139
  178CHOL   ROH 2067   0.739   6.193   3.793  0.0686 -0.1436  0.1297
  178CHOL    R1 2068   0.759   6.003   4.001  0.0689 -0.1266  0.1476
  178CHOL    R2 2069   0.653   6.047   4.253  0.1584 -0.0612  0.1827
  178CHOL    R3 2070   0.527   5.810   4.206  0.0640 -0.0205  0.2394
  178CHOL    R4 2071   0.500   5.852   4.494  0.1212  0.0272  0.2287
  178CHOL    R5 2072   0.580   5.675   4.396  0.0377 -0.0127  0.2460
  178CHOL    C1 2073   0.293   5.517   4.590  0.0109  0.1170  0.3087
  178CHOL    C2 2074   0.046   5.620   4.877  0.2795  0.0472 -0.0289
  179CHOL   ROH 2075   1.308   4.386   6.888 -0.1241  0.1775 -0.0736
  179CHOL    R1 2076   1.308   4.407   6.605 -0.0475  0.3033 -0.0654
  179CHOL    R2 2077   1.487   4.567   6.467  0.2278  0.0874  0.0361
  179CHOL    R3 2078   1.541   4.336   6.335 -0.1110  0.0568 -0.0601
  179CHOL    R4 2079   1.611   4.548   6.145  0.5057  0.0737  0.1418
  179CHOL    R5 2080   1.477   4.379   6.109  0.1890  0.3539 -0.1013
  179CHOL    C1 2081   1.734   4.319   5.834  0.3495  0.0370  0.1130
  179CHOL    C2 2082   1.708   4.230   5.494  0.0014  0.0456 -0.1594
  180CHOL   ROH 2083   7.454   5.914   6.447 -0.0372  0.2585 -0.0505
  180CHOL    R1 2084   7.507   5.971   6.175  0.0576  0.1045 -0.0652
  180CHOL    R2 2085   7.685   5.824   6.023 -0.0774 -0.1378  0.0121
  180CHOL    R3 2086   7.472   5.798   5.857 -0.0836  0.0243 -0.0082
  180CHOL    R4 2087   7.703   5.814   5.678 -0.0500 -0.1014  0.0120
  180CHOL    R5 2088   7.524   5.938   5.670  0.0271  0.0197  0.0150
  180CHOL    C1 2089   7.514   5.784   5.321 -0.0398  0.0721 -0.0071
  180CHOL    C2 2090   7.371   5.424   5.222  0.0106  0.1051  0.1169
  181CHOL   ROH 2091   7.513   1.493   6.583 -0.0351  0.0341 -0.1165
  181CHOL    R1 2092   7.389   1.564   6.339 -0.0045  0.0498 -0.1275
  181CHOL    R2 2093   7.518   1.545   6.096 -0.0152 -0.0523 -0.1254
  181CHOL    R3 2094   7.301   1.396   6.029 -0.0857  0.0367 -0.0979
  181CHOL    R4 2095   7.401   1.500   5.773  0.0949 -0.2323 -0.1411
  181CHOL    R5 2096   7.198   1.517   5.850  0.0717 -0.0359 -0.2409
  181CHOL    C1 2097   7.130   1.333   5.523  0.0928 -0.2535 -0.1244
  181CHOL    C2 2098   6.834   1.441   5.374 -0.0671 -0.1663  0.4051
  182CHOL   ROH 2099   3.894   1.826   4.428  0.0060  0.0185  0.0980
  182CHOL    R1 2100   3.703   1.794   4.635  0.0502 -0.0980  0.1221
  182CHOL    R2 2101   3.773   1.782   4.902  0.0759  0.1445  0.1285
  182CHOL    R3 2102   3.593   1.984   4.925 -0.1762 -0.0615  0.0146
  182CHOL    R4 2103   3.623   1.879   5.198  0.1093  0.2471  0.1117
  182CHOL    R5 2104   3.436   1.905   5.088  0.0118 -0.1059  0.1788
  182CHOL    C1 2105   3.367   2.125   5.392 -0.1079  0.1135 -0.0050
  182CHOL    C2 2106   3.333   2.032   5.827 -0.0767  0.0213 -0.0794
  183CHOL   ROH 2107   1.508   3.184   6.856 -0.0581  0.2368  0.0759
  183CHOL    R1 2108   1.509   3.301   6.598  0.0412  0.1523  0.0358
  183CHOL    R2 2109   1.695   3.235   6.404  0.0319 -0.0172  0.0773
  183CHOL    R3 2110   1.473   3.185   6.255  0.0207  0.0561  0.0714
  183CHOL    R4 2111   1.683   3.239   6.059  0.0707 -0.1506  0.0744
  183CHOL    R5 2112   1.490   3.338   6.071  0.1310 -0.0306  0.0120
  183CHOL    C1 2113   1.468   3.196   5.718  0.0828 -0.1594  0.0671
  183CHOL    C2 2114   1.095   3.011   5.501  0.1085 -0.0133  0.3365
  184CHOL   ROH 2115   5.247   4.544   7.271  0.3670 -0.0528 -0.0966
  184CHOL    R1 2116   5.229   4.509   6.990  0.0873 -0.0625 -0.0796
  184CHOL    R2 2117   5.013   4.387   6.869 -0.0703  0.0090  0.1352
  184CHOL    R3 2118   5.007   4.617   6.723 -0.1293  0.0010  0.1214
  184CHOL    R4 2119   4.896   4.412   6.545 -0.0433 -0.0497  0.1192
  184CHOL    R5 2120   5.062   4.547   6.501 -0.0800  0.0041  0.1297
  184CHOL    C1 2121   4.822   4.642   6.219 -0.0831 -0.0914  0.0970
  184CHOL    C2 2122   4.867   4.725   5.881 -0.0120 -0.2976 -0.0462
  185CHOL   ROH 2123   5.800   5.081   7.050 -0.1283  0.0305 -0.0263
  185CHOL    R1 2124   5.682   5.069   6.793 -0.0991  0.0556 -0.0411
  185CHOL    R2 2125   5.698   5.276   6.612 -0.0438  0.0573 -0.0343
  185CHOL    R3 2126   5.797   5.083   6.448 -0.0550  0.0458 -0.0271
  185CHOL    R4 2127   5.688   5.286   6.266 -0.2457 -0.0572 -0.0330
  185CHOL    R5 2128   5.641   5.073   6.267 -0.1559 -0.0787  0.0642
  185CHOL    C1 2129   5.775   5.110   5.912 -0.3736 -0.1348 -0.0255
  185CHOL    C2 2130   5.887   4.855   5.692  0.0658 -0.0333  0.1023
  186CHOL   ROH 2131   2.133   6.965   4.068 -0.1722  0.1665 -0.0138
  186CHOL    R1 2132   2.030   7.043   4.320 -0.1985 -0.1115  0.0645
  186CHOL    R2 2133   2.034   6.876   4.541  0.2497 -0.1785  0.0139
  186CHOL    R3 2134   2.162   7.086   4.657 -0.1014  0.0471  0.0079
  186CHOL    R4 2135   2.068   6.923   4.881  0.1893 -0.1229  0.0128
  186CHOL    R5 2136   2.031   7.135   4.851 -0.1800 -0.1793  0.0168
  186CHOL    C1 2137   2.208   7.148   5.189 -0.1754  0.1212  0.0066
  186CHOL    C2 2138   2.479   7.239   5.425  0.1090  0.3017 -0.3145
  187CHOL   ROH 2139   4.996   0.864   4.484 -0.1694  0.1857  0.0431
  187CHOL    R1 2140   4.925   0.643   4.645 -0.1317  0.1352 -0.0095
  187CHOL    R2 2141   5.113   0.489   4.777 -0.0987  0.0717 -0.1316
  187CHOL    R3 2142   4.962   0.549   4.995 -0.0156  0.0079 -0.0549
  187CHOL    R4 2143   5.175   0.376   5.098 -0.0161 -0.0792 -0.1992
  187CHOL    R5 2144   4.960   0.347   5.124 -0.0134 -0.0480 -0.1412
  187CHOL    C1 2145   5.069   0.367   5.489  0.1099 -0.2270 -0.1665
  187CHOL    C2 2146   4.988   0.553   5.757 -0.1399 -0.1023 -0.0200
  188CHOL   ROH 2147   4.625   6.477   6.713 -0.0176  0.0872  0.1290
  188CHOL    R1 2148   4.457   6.476   6.485  0.0198  0.0701  0.1046
  188CHOL    R2 2149   4.551   6.418   6.231  0.0459  0.0096  0.1378
  188CHOL    R3 2150   4.352   6.234   6.235  0.0159  0.0447  0.1306
  188CHOL    R4 2151   4.461   6.220   5.963  0.1622 -0.1351  0.2007
  188CHOL    R5 2152   4.252   6.249   6.018  0.1393 -0.0684  0.0650
  188CHOL    C1 2153   4.221   5.931   5.810  0.2018 -0.1863  0.2307
  188CHOL    C2 2154   4.202   5.672   5.714  0.0880 -0.0107  0.1774
  189CHOL   ROH 2155   5.634   1.459   7.689  0.4276  0.1731  0.1173
  189CHOL    R1 2156   5.702   1.515   7.420  0.4052  0.0242  0.0805
  189CHOL    R2 2157   5.893   1.372   7.281  0.1204 -0.3039  0.0224
  189CHOL    R3 2158   5.691   1.338   7.102 -0.0107 -0.0124  0.1074
  189CHOL    R4 2159   5.932   1.370   6.938 -0.0451 -0.2003  0.0013
  189CHOL    R5 2160   5.747   1.485   6.921  0.0616  0.0101  0.1420
  189CHOL    C1 2161   5.765   1.337   6.570 -0.2647  0.1337  0.0688
  189CHOL    C2 2162   5.730   1.056   6.241 -0.0041  0.3716  0.1356
  190CHOL   ROH 2163   0.477   5.552   5.880 -0.2585 -0.1283  0.2171
  190CHOL    R1 2164   0.529   5.319   5.729 -0.1630  0.0525 -0.0365
  190CHOL    R2 2165   0.685   5.320   5.501  0.1002  0.3088  0.1386
  190CHOL    R3 2166   0.823   5.126   5.632 -0.1127  0.0885  0.0436
  190CHOL    R4 2167   0.883   5.080   5.349  0.1375  0.4006  0.0399
  190CHOL    R5 2168   0.805   4.934   5.491 -0.0652  0.2624 -0.2056
  190CHOL    C1 2169   1.126   4.758   5.385 -0.0406  0.2473 -0.1066
  190CHOL    C2 2170   1.358   4.673   5.241  0.1182 -0.1752 -0.0827
  191CHOL   ROH 2171   6.788   7.312   6.729 -0.0389  0.3299 -0.0155
  191CHOL    R1 2172   6.749   7.302   6.449  0.0861  0.1757 -0.0281
  191CHOL    R2 2173   6.513   7.378   6.329  0.0406 -0.1492 -0.1538
  191CHOL    R3 2174   6.677   7.539   6.182 -0.0891 -0.0094 -0.1490
  191CHOL    R4 2175   6.503   7.409   5.985  0.1976 -0.3695 -0.1805
  191CHOL    R5 2176   6.721   7.413   5.984  0.2005 -0.0729 -0.0509
  191CHOL    C1 2177   6.650   7.578   5.647  0.1671 -0.3667 -0.1915
  191CHOL    C2 2178   6.503   7.355   5.387 -0.2242 -0.1986  0.1114
  192CHOL   ROH 2179   1.604   6.183   6.957  0.0527  0.0737  0.2085
  192CHOL    R1 2180   1.704   6.179   6.692  0.0067 -0.1467  0.1923
  192CHOL    R2 2181   1.615   5.999   6.502 -0.2737 -0.0892  0.2616
  192CHOL    R3 2182   1.568   6.224   6.358  0.0111 -0.0638  0.2024
  192CHOL    R4 2183   1.578   6.009   6.159 -0.2298 -0.1202  0.2557
  192CHOL    R5 2184   1.694   6.194   6.157 -0.0073 -0.2608  0.2214
  192CHOL    C1 2185   1.513   6.227   5.823  0.0630 -0.1143  0.1968
  192CHOL    C2 2186   1.434   6.022   5.463 -0.3889 -0.0841 -0.3084
  193CHOL   ROH 2187   6.871   0.308   3.960  0.2212  0.0555 -0.0444
  193CHOL    R1 2188   7.035   0.153   4.130  0.2134  0.0549 -0.0369
  193CHOL    R2 2189   7.233   0.263   4.288  0.1315  0.0692  0.0605
  193CHOL    R3 2190   7.102   0.133   4.487  0.1036 -0.0274 -0.0210
  193CHOL    R4 2191   7.371   0.179   4.594  0.0384  0.0567  0.0989
  193CHOL    R5 2192   7.267  -0.012   4.583  0.1210  0.0188  0.0149
  193CHOL    C1 2193   7.327   0.008   4.959 -0.0420 -0.0413  0.0447
  193CHOL    C2 2194   7.315  -0.002   5.326  0.5267  0.0290 -0.0027
  194CHOL   ROH 2195   0.153   2.979   6.095  0.2314 -0.1632 -0.0533
  194CHOL    R1 2196   0.231   3.142   5.878  0.1318 -0.0313  0.0078
  194CHOL    R2 2197   0.485   3.250   5.857  0.1509 -0.0838 -0.0834
  194CHOL    R3 2198   0.481   3.129   5.613 -0.0447  0.0830 -0.1660
  194CHOL    R4 2199   0.690   3.333   5.591  0.3408 -0.2880 -0.0031
  194CHOL    R5 2200   0.520   3.306   5.458  0.3050  0.1172 -0.0438
  194CHOL    C1 2201   0.806   3.268   5.208  0.2677 -0.2503 -0.0338
  194CHOL    C2 2202   0.838   3.539   4.943 -0.0710  0.1952 -0.0240
  195CHOL   ROH 2203   4.308   5.420   6.994  0.0039 -0.0346 -0.0527
  195CHOL    R1 2204   4.314   5.478   6.717 -0.0488  0.0544 -0.0348
  195CHOL    R2 2205   4.374   5.288   6.526  0.0609  0.1520 -0.0935
  195CHOL    R3 2206   4.137   5.368   6.419  0.0047  0.0343 -0.0607
  195CHOL    R4 2207   4.270   5.219   6.204  0.0635  0.1099 -0.0861
  195CHOL    R5 2208   4.190   5.422   6.192 -0.0455  0.0734 -0.0667
  195CHOL    C1 2209   3.987   5.254   5.915  0.0122 -0.0251 -0.0509
  195CHOL    C2 2210   3.739   5.175   5.660 -0.1647  0.0102  0.2279
  196CHOL   ROH 2211   4.954   6.639   4.337 -0.0296 -0.2602 -0.1250
  196CHOL    R1 2212   4.822   6.550   4.572  0.1073 -0.1654 -0.0102
  196CHOL    R2 2213   4.864   6.666   4.819  0.0992  0.0721 -0.1169
  196CHOL    R3 2214   4.594   6.693   4.817  0.0767 -0.1299 -0.0592
  196CHOL    R4 2215   4.666   6.691   5.101  0.1729  0.2180 -0.0773
  196CHOL    R5 2216   4.520   6.562   5.004  0.2338  0.0065  0.1021
  196CHOL    C1 2217   4.297   6.731   5.263  0.1947  0.1134 -0.0000
  196CHOL    C2 2218   3.977   6.978   5.367 -0.0341  0.1426 -0.1166
  197CHOL   ROH 2219   1.507   1.140   7.204 -0.0452 -0.0920 -0.1661
  197CHOL    R1 2220   1.695   1.174   6.995  0.0070 -0.0243 -0.1101
  197CHOL    R2 2221   1.781   0.965   6.836  0.0738  0.0158 -0.1404
  197CHOL    R3 2222   1.701   1.129   6.634  0.1017  0.0561 -0.1168
  197CHOL    R4 2223   1.897   0.949   6.511  0.2146  0.1866 -0.0989
  197CHOL    R5 2224   1.900   1.167   6.506  0.1341  0.1814 -0.0196
  197CHOL    C1 2225   1.890   1.093   6.132  0.3229  0.3240 -0.0525
  197CHOL    C2 2226   2.111   1.183   5.875  0.0376  0.0077 -0.2051
  198CHOL   ROH 2227   5.780   0.060   7.085 -0.0725  0.3100  0.1305
  198CHOL    R1 2228   5.838   0.084   6.809 -0.2045  0.0482  0.0763
  198CHOL    R2 2229   5.640   0.107   6.617 -0.2963  0.1680  0.1782
  198CHOL    R3 2230   5.779   0.330   6.547 -0.0490 -0.0507 -0.0514
  198CHOL    R4 2231   5.595   0.281   6.322 -0.4848  0.2265  0.2403
  198CHOL    R5 2232   5.812   0.307   6.311 -0.4580 -0.1166 -0.1060
  198CHOL    C1 2233   5.699   0.592   6.085 -0.3625  0.0553  0.0608
  198CHOL    C2 2234   5.518   0.513   5.829  0.2400  0.2569 -0.0939
  199CHOL   ROH 2235   3.393   5.316   4.037 -0.0717  0.2534  0.0755
  199CHOL    R1 2236   3.246   5.276   4.276  0.0348  0.0970  0.1184
  199CHOL    R2 2237   3.360   5.171   4.504  0.1677  0.0433  0.0392
  199CHOL    R3 2238   3.261   5.397   4.618  0.1254 -0.0366  0.1597
  199CHOL    R4 2239   3.365   5.240   4.843  0.1541 -0.1148  0.0713
  199CHOL    R5 2240   3.164   5.322   4.824  0.1461 -0.1494  0.1206
  199CHOL    C1 2241   3.275   5.492   5.147  0.1064 -0.2819  0.2030
  199CHOL    C2 2242   3.317   5.302   5.475  0.2460 -0.2084  0.4510
  200CHOL   ROH 2243   1.809   4.163   7.006 -0.2180 -0.1813  0.0399
  200CHOL    R1 2244   1.774   4.167   6.725 -0.1016  0.1192  0.0248
  200CHOL    R2 2245   1.898   4.352   6.562  0.3316  0.0230  0.2260
  200CHOL    R3 2246   1.987   4.131   6.432 -0.0460 -0.0538  0.0857
  200CHOL    R4 2247   2.036   4.351   6.245  0.3667 -0.0047  0.2420
  200CHOL    R5 2248   1.926   4.168   6.203  0.0414  0.2122  0.1026
  200CHOL    C1 2249   2.200   4.143   5.938  0.0326 -0.0931  0.1196
  200CHOL    C2 2250   2.218   4.309   5.631  0.1392 -0.2399 -0.0364
  201CHOL   ROH 2251   6.135   3.927   3.844  0.1057  0.3070 -0.1128
  201CHOL    R1 2252   6.370   3.913   4.001  0.0628  0.1624 -0.0598
  201CHOL    R2 2253   6.518   4.137   4.068  0.1363  0.0825  0.0484
  201CHOL    R3 2254   6.483   4.045   4.321  0.0385  0.0139  0.0106
  201CHOL    R4 2255   6.731   4.201   4.332 -0.0593  0.1605  0.1895
  201CHOL    R5 2256   6.704   3.994   4.398  0.0243  0.1317  0.1338
  201CHOL    C1 2257   6.822   4.152   4.724 -0.2650  0.1414  0.2362
  201CHOL    C2 2258   7.233   4.186   4.737  0.2227  0.0259  0.3111
  202CHOL   ROH 2259   3.638   4.140   4.414  0.0723  0.2887 -0.0525
  202CHOL    R1 2260   3.608   4.301   4.645 -0.0100  0.2030 -0.0015
  202CHOL    R2 2261   3.433   4.237   4.849 -0.1028  0.1356 -0.0905
  202CHOL    R3 2262   3.655   4.260   5.004 -0.1578  0.0556 -0.0007
  202CHOL    R4 2263   3.431   4.291   5.190 -0.2000 -0.0602 -0.0590
  202CHOL    R5 2264   3.599   4.428   5.164 -0.2044 -0.0453  0.0782
  202CHOL    C1 2265   3.638   4.344   5.534 -0.3082 -0.2493  0.0435
  202CHOL    C2 2266   3.490   4.652   5.767 -0.0334  0.1455 -0.2708
  203CHOL   ROH 2267   3.173   0.245   6.961 -0.2292  0.1082  0.2059
  203CHOL    R1 2268   3.006   0.389   6.783 -0.1873  0.0981  0.1577
  203CHOL    R2 2269   2.883   0.626   6.854 -0.1607  0.1310  0.0962
  203CHOL    R3 2270   3.005   0.719   6.630 -0.1204  0.0680  0.0920
  203CHOL    R4 2271   2.789   0.910   6.682 -0.0762  0.1307  0.0494
  203CHOL    R5 2272   2.825   0.803   6.496 -0.0895  0.0946  0.0671
  203CHOL    C1 2273   2.848   1.163   6.371  0.0108  0.0714  0.0181
  203CHOL    C2 2274   2.690   1.528   6.445  0.0742  0.1833  0.1144
  204CHOL   ROH 2275   3.804   5.116   4.105 -0.1176  0.0709 -0.1114
  204CHOL    R1 2276   3.853   5.182   4.376 -0.1370 -0.1552 -0.0505
  204CHOL    R2 2277   3.922   5.436   4.457  0.2341 -0.2981  0.1179
  204CHOL    R3 2278   3.709   5.406   4.624  0.0974 -0.0565 -0.0005
  204CHOL    R4 2279   3.913   5.538   4.788  0.1454 -0.2642  0.1051
  204CHOL    R5 2280   3.806   5.354   4.836 -0.0835 -0.1480  0.0613
  204CHOL    C1 2281   3.708   5.569   5.136 -0.0345 -0.0176 -0.0135
  204CHOL    C2 2282   3.780   5.638   5.505  0.2774 -0.0892  0.1083
  205CHOL   ROH 2283   2.423   2.600   8.060 -0.1955  0.0660  0.0200
  205CHOL    R1 2284   2.567   2.584   7.817 -0.0563  0.0688  0.1014
  205CHOL    R2 2285   2.815   2.463   7.798 -0.1728 -0.1843  0.1854
  205CHOL    R3 2286   2.694   2.320   7.601 -0.2014  0.0690  0.0134
  205CHOL    R4 2287   2.975   2.336   7.520 -0.1094 -0.2219  0.2386
  205CHOL    R5 2288   2.802   2.392   7.400  0.0434  0.0557  0.1336
  205CHOL    C1 2289   2.955   2.127   7.173 -0.0994 -0.0061  0.1081
  205CHOL    C2 2290   3.196   1.817   7.035  0.0641  0.0608  0.0955
  206CHOL   ROH 2291   4.319   3.555   4.895  0.0732 -0.1042  0.1583
  206CHOL    R1 2292   4.406   3.547   5.164  0.1482  0.1721  0.1459
  206CHOL    R2 2293   4.464   3.776   5.309 -0.2625  0.3538  0.0454
  206CHOL    R3 2294   4.285   3.670   5.485 -0.0300  0.0711  0.1173
  206CHOL    R4 2295   4.448   3.853   5.645 -0.2254  0.2856  0.0622
  206CHOL    R5 2296   4.410   3.643   5.687  0.1001  0.2259  0.0558
  206CHOL    C1 2297   4.271   3.799   6.006  0.0144 -0.0196  0.1394
  206CHOL    C2 2298   4.031   3.980   6.187 -0.1557 -0.1128 -0.0970
  207CHOL   ROH 2299   5.901   0.274   3.963  0.4172  0.2027  0.0789
  207CHOL    R1 2300   5.872   0.133   4.207  0.2094  0.1190  0.0084
  207CHOL    R2 2301   6.071  -0.029   4.310  0.0779 -0.0100  0.0659
  207CHOL    R3 2302   6.039   0.127   4.530  0.0156 -0.0814  0.1072
  207CHOL    R4 2303   6.135  -0.130   4.634  0.1820 -0.0513  0.0324
  207CHOL    R5 2304   5.956  -0.023   4.697  0.1268 -0.1717  0.0827
  207CHOL    C1 2305   6.142  -0.043   5.030  0.1842 -0.1424  0.0517
  207CHOL    C2 2306   6.055  -0.089   5.430  0.1990  0.3007 -0.1211
  208CHOL   ROH 2307   3.229   7.330   4.095  0.2146 -0.3082 -0.0357
  208CHOL    R1 2308   3.268   7.239   4.360  0.2346 -0.1224  0.0254
  208CHOL    R2 2309   3.323   7.411   4.569 -0.0324  0.0555 -0.0478
  208CHOL    R3 2310   3.108   7.290   4.683  0.0693 -0.1356 -0.0530
  208CHOL    R4 2311   3.274   7.374   4.909 -0.1002  0.1909 -0.0414
  208CHOL    R5 2312   3.198   7.173   4.871  0.1477  0.0751  0.0448
  208CHOL    C1 2313   3.044   7.238   5.214 -0.0442  0.0904 -0.0425
  208CHOL    C2 2314   2.936   7.375   5.557  0.0886  0.0578  0.0515
  209CHOL   ROH 2315   2.758   5.515   6.880 -0.0510  0.3248  0.2116
  209CHOL    R1 2316   2.649   5.558   6.623  0.0632  0.1321  0.1288
  209CHOL    R2 2317   2.544   5.801   6.543 -0.2725 -0.0322  0.0385
  209CHOL    R3 2318   2.720   5.773   6.338 -0.0717  0.2290  0.1690
  209CHOL    R4 2319   2.515   5.957   6.236 -0.2412 -0.0392  0.0324
  209CHOL    R5 2320   2.582   5.772   6.142  0.0834  0.0626  0.0610
  209CHOL    C1 2321   2.663   6.021   5.864 -0.0345  0.2019  0.1513
  209CHOL    C2 2322   2.428   5.933   5.514 -0.2260 -0.0549 -0.0644
  210CHOL   ROH 2323   6.675   0.665   4.234  0.0436  0.0183  0.1403
  210CHOL    R1 2324   6.831   0.510   4.413  0.0125 -0.0151  0.1386
  210CHOL    R2 2325   7.050   0.612   4.546 -0.0888 -0.0019  0.2966
  210CHOL    R3 2326   6.918   0.522   4.766 -0.1633 -0.1603  0.1888
  210CHOL    R4 2327   7.195   0.560   4.855 -0.1820 -0.2524  0.3003
  210CHOL    R5 2328   7.075   0.379   4.875 -0.2063 -0.2597  0.1246
  210CHOL    C1 2329   7.155   0.446   5.242 -0.3062 -0.5470  0.2011
  210CHOL    C2 2330   7.533   0.527   5.436  0.0395 -0.0845  0.1540
  211CHOL   ROH 2331   4.688   2.492   6.924  0.4087  0.2793 -0.0156
  211CHOL    R1 2332   4.672   2.579   6.655  0.1977  0.1159 -0.0585
  211CHOL    R2 2333   4.472   2.496   6.484 -0.0462  0.1546  0.2012
  211CHOL    R3 2334   4.434   2.763   6.451  0.1251  0.1640  0.0677
  211CHOL    R4 2335   4.323   2.643   6.208 -0.1284  0.0935  0.2127
  211CHOL    R5 2336   4.473   2.801   6.218 -0.0051 -0.0058  0.0162
  211CHOL    C1 2337   4.201   2.979   6.017 -0.0154  0.0667  0.0941
  211CHOL    C2 2338   4.277   3.241   6.027 -0.1694 -0.0190 -0.1635
  212CHOL   ROH 2339   1.207   4.836  11.326 -0.1101  0.0765  0.0197
  212CHOL    R1 2340   1.189   5.009  11.549 -0.2724 -0.0813  0.1325
  212CHOL    R2 2341   1.122   4.919  11.802  0.1369 -0.3688  0.1509
  212CHOL    R3 2342   1.354   5.043  11.871 -0.0463  0.0769  0.0020
  212CHOL    R4 2343   1.201   5.028  12.120  0.2037 -0.3777  0.1369
  212CHOL    R5 2344   1.288   5.207  12.033 -0.2431 -0.1421  0.1487
  212CHOL    C1 2345   1.464   5.208  12.371  0.0706  0.0354 -0.0112
  212CHOL    C2 2346   1.701   5.151  12.656 -0.3825 -0.1616  0.1971
  213CHOL   ROH 2347   0.080   6.866   6.653 -0.2305  0.0308  0.2356
  213CHOL    R1 2348   0.170   7.089   6.503  0.0649 -0.0109  0.3394
  213CHOL    R2 2349   0.020   7.200   6.299  0.4675 -0.0897 -0.0271
  213CHOL    R3 2350   0.056   7.429   6.441  0.1469 -0.0457 -0.0120
  213CHOL    R4 2351   0.025   7.518   6.163  0.3735 -0.0945 -0.0393
  213CHOL    R5 2352   0.189   7.567   6.298  0.1907  0.0429  0.1237
  213CHOL    C1 2353   0.062   7.918   6.217  0.0178 -0.0560 -0.0322
  213CHOL    C2 2354  -0.070   8.244   6.031  0.0726 -0.0499 -0.1353
  214CHOL   ROH 2355   2.874   3.465   5.741  0.1004 -0.0655  0.1407
  214CHOL    R1 2356   2.912   3.746   5.741 -0.0901 -0.0382 -0.0182
  214CHOL    R2 2357   3.162   3.862   5.739 -0.1566  0.1249  0.3494
  214CHOL    R3 2358   3.065   3.991   5.520  0.1510 -0.1204  0.0546
  214CHOL    R4 2359   3.223   4.194   5.662 -0.2069  0.0916  0.1592
  214CHOL    R5 2360   3.015   4.212   5.599 -0.1132 -0.0742 -0.2258
  214CHOL    C1 2361   3.166   4.508   5.412  0.0526 -0.1582 -0.2282
  214CHOL    C2 2362   3.139   4.686   5.049 -0.5143 -0.1499 -0.3649
  215CHOL   ROH 2363   5.454   3.314   7.192 -0.2556 -0.2048 -0.0414
  215CHOL    R1 2364   5.353   3.196   6.956 -0.1718 -0.0413 -0.1613
  215CHOL    R2 2365   5.221   3.341   6.762 -0.0905  0.0973 -0.1171
  215CHOL    R3 2366   5.408   3.232   6.598 -0.0320  0.1980 -0.1175
  215CHOL    R4 2367   5.182   3.294   6.422 -0.1399 -0.0980 -0.0846
  215CHOL    R5 2368   5.282   3.100   6.442  0.0485  0.0054 -0.0220
  215CHOL    C1 2369   5.335   3.163   6.070 -0.1137 -0.1172 -0.0662
  215CHOL    C2 2370   5.297   3.313   5.677  0.2395 -0.2742 -0.0649
  216CHOL   ROH 2371   5.915   3.944   4.679  0.1137  0.1647 -0.0250
  216CHOL    R1 2372   5.729   4.007   4.882  0.0860  0.0414 -0.0108
  216CHOL    R2 2373   5.764   3.931   5.146  0.2005  0.1370  0.0034
  216CHOL    R3 2374   5.731   4.196   5.193 -0.0384  0.1209 -0.0574
  216CHOL    R4 2375   5.592   4.064   5.414 -0.0041  0.0462 -0.0809
  216CHOL    R5 2376   5.509   4.215   5.280 -0.0849 -0.0477 -0.1376
  216CHOL    C1 2377   5.461   4.391   5.615 -0.3476 -0.0218 -0.1871
  216CHOL    C2 2378   5.326   4.767   5.634  0.0010 -0.0124  0.1173
  217CHOL   ROH 2379   3.395   6.671   6.150  0.1621 -0.0394  0.0869
  217CHOL    R1 2380   3.350   6.562   5.893  0.1924 -0.0813  0.0999
  217CHOL    R2 2381   3.226   6.318   5.854 -0.0753  0.0507  0.1185
  217CHOL    R3 2382   3.061   6.463   5.695  0.1934  0.1896 -0.0429
  217CHOL    R4 2383   3.043   6.190   5.591 -0.0518  0.1659  0.0446
  217CHOL    R5 2384   3.091   6.369   5.477  0.2315  0.0758  0.0084
  217CHOL    C1 2385   2.781   6.252   5.288  0.2143  0.3634 -0.1499
  217CHOL    C2 2386   2.620   6.114   5.000 -0.0398  0.2773 -0.0488
  218CHOL   ROH 2387   1.705   0.844  14.417 -0.1367 -0.1931 -0.1033
  218CHOL    R1 2388   1.658   0.843  14.138  0.0691 -0.0571 -0.1408
  218CHOL    R2 2389   1.498   1.030  14.013 -0.0436 -0.1428 -0.1307
  218CHOL    R3 2390   1.718   1.069  13.859  0.0342  0.1988  0.0559
  218CHOL    R4 2391   1.492   1.089  13.673  0.1634 -0.1863 -0.1431
  218CHOL    R5 2392   1.666   0.959  13.653  0.3946  0.0922  0.0181
  218CHOL    C1 2393   1.696   1.159  13.329  0.3570  0.1090  0.0251
  218CHOL    C2 2394   1.524   1.201  12.990  0.1697 -0.4586 -0.1021
  219CHOL   ROH 2395   5.921   1.779   4.624 -0.0222 -0.1414 -0.0067
  219CHOL    R1 2396   6.050   1.817   4.873  0.0523 -0.1886 -0.0383
  219CHOL    R2 2397   6.299   1.710   4.929  0.1832  0.0125 -0.2262
  219CHOL    R3 2398   6.361   1.968   4.989 -0.0402  0.0342 -0.0742
  219CHOL    R4 2399   6.510   1.808   5.185  0.1540  0.0376 -0.2114
  219CHOL    R5 2400   6.373   1.972   5.228  0.0103 -0.1128 -0.0715
  219CHOL    C1 2401   6.690   2.108   5.389 -0.0727  0.0726 -0.0601
  219CHOL    C2 2402   6.809   1.825   5.687  0.1201 -0.1572  0.1467
  220CHOL   ROH 2403  -0.064   4.553   6.594  0.0528 -0.0841  0.0706
  220CHOL    R1 2404   0.148   4.466   6.427  0.0435  0.0045  0.0122
  220CHOL    R2 2405   0.134   4.235   6.276  0.1709 -0.0951  0.1489
  220CHOL    R3 2406   0.195   4.403   6.072 -0.0816 -0.1582  0.0254
  220CHOL    R4 2407   0.246   4.135   5.966  0.1349 -0.1750  0.1627
  220CHOL    R5 2408   0.385   4.302   5.967 -0.0290 -0.0372  0.0051
  220CHOL    C1 2409   0.369   4.234   5.592 -0.1232 -0.2808  0.0549
  220CHOL    C2 2410   0.743   4.313   5.429  0.0137  0.3798 -0.2640
  221CHOL   ROH 2411   4.106   0.599   4.154  0.0760  0.1462  0.1274
  221CHOL    R1 2412   3.974   0.561   4.402  0.0531  0.0804  0.1062
  221CHOL    R2 2413   3.979   0.320   4.538 -0.0458  0.0082 -0.0049
  221CHOL    R3 2414   4.070   0.475   4.742  0.0127 -0.1197  0.0666
  221CHOL    R4 2415   3.955   0.241   4.874 -0.1095 -0.1049 -0.0362
  221CHOL    R5 2416   3.907   0.449   4.915 -0.0085 -0.1035  0.0423
  221CHOL    C1 2417   4.026   0.340   5.260 -0.0918 -0.2909  0.0126
  221CHOL    C2 2418   4.102   0.293   5.635  0.0119  0.0059  0.2481
  222CHOL   ROH 2419   2.736   0.586   4.214 -0.1729 -0.2008 -0.1038
  222CHOL    R1 2420   2.575   0.532   4.441 -0.1173 -0.0460 -0.0265
  222CHOL    R2 2421   2.628   0.323   4.614 -0.1884 -0.0460 -0.0085
  222CHOL    R3 2422   2.622   0.521   4.801  0.0214 -0.0060 -0.0418
  222CHOL    R4 2423   2.575   0.273   4.952 -0.0484  0.0416  0.0272
  222CHOL    R5 2424   2.451   0.452   4.954  0.0548  0.1184  0.0570
  222CHOL    C1 2425   2.539   0.429   5.325  0.2301  0.1302  0.0167
  222CHOL    C2 2426   2.311   0.306   5.503  0.1355  0.0839  0.0496
  223CHOL   ROH 2427   3.841   0.884   7.535 -0.0840  0.1584  0.1871
  223CHOL    R1 2428   3.657   1.014   7.363 -0.0602 -0.0118  0.0305
  223CHOL    R2 2429   3.642   1.289   7.341 -0.4094 -0.0155  0.1479
  223CHOL    R3 2430   3.676   1.237   7.076 -0.0199  0.1508  0.1587
  223CHOL    R4 2431   3.570   1.511   7.086 -0.3799  0.0145  0.1659
  223CHOL    R5 2432   3.489   1.344   6.970 -0.0305 -0.0366 -0.0160
  223CHOL    C1 2433   3.561   1.591   6.689  0.0028  0.1881  0.1867
  223CHOL    C2 2434   3.703   1.810   6.548 -0.1394  0.1459 -0.0243
  224CHOL   ROH 2435   4.382   1.691   4.697  0.2803  0.1102  0.0430
  224CHOL    R1 2436   4.312   1.585   4.949  0.3245 -0.1728 -0.0599
  224CHOL    R2 2437   4.449   1.376   5.066  0.7445  0.1013 -0.0446
  224CHOL    R3 2438   4.471   1.549   5.275  0.1529  0.0775  0.0554
  224CHOL    R4 2439   4.535   1.287   5.389  0.7032  0.1668 -0.0152
  224CHOL    R5 2440   4.386   1.427   5.462  0.2892 -0.2204 -0.0682
  224CHOL    C1 2441   4.606   1.397   5.772  0.1238  0.1825  0.0959
  224CHOL    C2 2442   4.694   0.972   5.742 -0.2121 -0.1541  0.1094
  225CHOL   ROH 2443   6.017   6.629   6.949  0.1760 -0.0782  0.0555
  225CHOL    R1 2444   5.880   6.683   6.707  0.1129 -0.0226  0.1035
  225CHOL    R2 2445   5.937   6.903   6.549  0.0649  0.0187  0.1446
  225CHOL    R3 2446   5.968   6.715   6.355  0.0228  0.0686  0.0891
  225CHOL    R4 2447   6.057   6.966   6.231  0.0200  0.0948  0.1421
  225CHOL    R5 2448   5.907   6.829   6.153 -0.0008  0.1261  0.1283
  225CHOL    C1 2449   6.155   6.827   5.864 -0.0457  0.1860  0.0886
  225CHOL    C2 2450   6.550   6.956   5.696  0.1230  0.3569 -0.0550
  226CHOL   ROH 2451   6.474   5.818   6.589 -0.1400 -0.0186  0.0612
  226CHOL    R1 2452   6.390   5.813   6.319 -0.0074 -0.0410  0.0206
  226CHOL    R2 2453   6.452   6.014   6.140  0.0553 -0.0431  0.0430
  226CHOL    R3 2454   6.552   5.809   5.992  0.1517 -0.0371  0.0976
  226CHOL    R4 2455   6.428   5.990   5.796  0.0559 -0.1484  0.0496
  226CHOL    R5 2456   6.388   5.776   5.819  0.1601 -0.1639  0.1105
  226CHOL    C1 2457   6.507   5.783   5.457  0.1468 -0.2041  0.1048
  226CHOL    C2 2458   6.481   5.956   5.095  0.0438 -0.0523 -0.0868
  227CHOL   ROH 2459   6.870   2.866   7.146 -0.1417 -0.2596  0.0164
  227CHOL    R1 2460   6.702   2.852   6.918 -0.1383 -0.1737  0.0075
  227CHOL    R2 2461   6.520   3.050   6.854 -0.0831 -0.1093  0.0340
  227CHOL    R3 2462   6.650   3.047   6.616 -0.0712 -0.1057  0.0411
  227CHOL    R4 2463   6.381   3.140   6.551 -0.0935 -0.2194  0.0057
  227CHOL    R5 2464   6.486   2.974   6.459 -0.0300 -0.1943  0.0442
  227CHOL    C1 2465   6.423   3.190   6.151 -0.0883 -0.2802 -0.0042
  227CHOL    C2 2466   6.173   3.017   6.024 -0.0582 -0.3285 -0.1871
  228CHOL   ROH 2467   2.557   2.473   6.509  0.1811  0.1352  0.1252
  228CHOL    R1 2468   2.801   2.330   6.495  0.1174  0.0009  0.3360
  228CHOL    R2 2469   2.853   2.109   6.653 -0.3010 -0.2769  0.1069
  228CHOL    R3 2470   2.904   1.991   6.413  0.0321  0.0511  0.0059
  228CHOL    R4 2471   3.096   1.869   6.597 -0.2605 -0.2404  0.1259
  228CHOL    R5 2472   3.141   1.966   6.407  0.0401  0.0211  0.3226
  228CHOL    C1 2473   3.284   1.619   6.339  0.0756  0.0887  0.0421
  228CHOL    C2 2474   3.319   1.395   6.010 -0.1640 -0.1005 -0.1005
  229CHOL   ROH 2475   4.832   1.639   4.681  0.2423  0.1469 -0.0004
  229CHOL    R1 2476   4.778   1.626   4.958  0.1253  0.1431 -0.0224
  229CHOL    R2 2477   4.903   1.446   5.126 -0.1251 -0.0319 -0.0112
  229CHOL    R3 2478   4.965   1.670   5.267  0.0626 -0.1245  0.0552
  229CHOL    R4 2479   5.005   1.450   5.456 -0.0205 -0.2150 -0.0404
  229CHOL    R5 2480   4.881   1.627   5.487  0.1047 -0.1490  0.0634
  229CHOL    C1 2481   5.122   1.663   5.781  0.2166 -0.4086  0.0050
  229CHOL    C2 2482   4.854   1.618   6.189  0.0196 -0.2292 -0.0201
  230CHOL   ROH 2483   5.731   0.028   5.928 -0.2111  0.1009 -0.1173
  230CHOL    R1 2484   5.969   0.178   5.894 -0.1177 -0.0131  0.0321
  230CHOL    R2 2485   6.169   0.184   6.084 -0.0795 -0.3932  0.0036
  230CHOL    R3 2486   6.326   0.107   5.876 -0.1644 -0.2274 -0.1255
  230CHOL    R4 2487   6.498   0.279   6.039 -0.0640 -0.4389  0.0113
  230CHOL    R5 2488   6.457   0.301   5.826 -0.1232 -0.2066  0.0376
  230CHOL    C1 2489   6.837   0.263   5.817 -0.1346 -0.3098 -0.1053
  230CHOL    C2 2490   7.157   0.444   5.843 -0.0988 -0.2592  0.2386
  231CHOL   ROH 2491   6.124   6.734   3.828  0.0084 -0.0561  0.0750
  231CHOL    R1 2492   6.324   6.775   4.024  0.0800 -0.0350 -0.0028
  231CHOL    R2 2493   6.287   6.707   4.289  0.0988  0.1837  0.0550
  231CHOL    R3 2494   6.517   6.566   4.252  0.0048  0.0115  0.1054
  231CHOL    R4 2495   6.476   6.566   4.542  0.0989  0.3031  0.1234
  231CHOL    R5 2496   6.656   6.629   4.436  0.1039  0.1009  0.0031
  231CHOL    C1 2497   6.802   6.352   4.654  0.0107  0.2109  0.2105
  231CHOL    C2 2498   6.702   6.405   5.084  0.0898  0.0084  0.5076
  232CHOL   ROH 2499   6.344   4.250   6.857  0.1288 -0.0750 -0.0962
  232CHOL    R1 2500   6.225   4.139   6.625  0.0236 -0.0329 -0.0659
  232CHOL    R2 2501   6.224   4.269   6.382 -0.1051  0.0272 -0.0493
  232CHOL    R3 2502   6.336   4.037   6.294 -0.1211  0.0552 -0.1378
  232CHOL    R4 2503   6.250   4.175   6.050  0.3342  0.3495 -0.1137
  232CHOL    R5 2504   6.199   3.971   6.109  0.1228  0.3273 -0.4108
  232CHOL    C1 2505   6.370   3.904   5.774  0.5750  0.5635 -0.2342
  232CHOL    C2 2506   6.112   3.927   5.505 -0.0022 -0.0886 -0.2474
  233CHOL   ROH 2507   1.905   0.549   5.209 -0.0922 -0.0428  0.0093
  233CHOL    R1 2508   1.952   0.788   5.354 -0.0493 -0.0573  0.0237
  233CHOL    R2 2509   2.206   0.884   5.406 -0.0226 -0.1159  0.0566
  233CHOL    R3 2510   2.110   1.110   5.289  0.0371 -0.0986  0.0458
  233CHOL    R4 2511   2.368   1.189   5.403  0.0107 -0.1349  0.0863
  233CHOL    R5 2512   2.175   1.286   5.437  0.0295 -0.1107  0.0499
  233CHOL    C1 2513   2.371   1.579   5.292  0.0862 -0.1299  0.0933
  233CHOL    C2 2514   2.474   2.009   5.245 -0.1859  0.2131 -0.1191
  234CHOL   ROH 2515   4.983   2.389   7.604 -0.1126  0.3178 -0.0957
  234CHOL    R1 2516   4.784   2.412   7.404 -0.0673  0.1678 -0.1600
  234CHOL    R2 2517   4.580   2.228   7.375 -0.0774  0.1590 -0.0510
  234CHOL    R3 2518   4.422   2.448   7.394 -0.0621  0.1904 -0.2681
  234CHOL    R4 2519   4.239   2.232   7.319 -0.1059  0.0902  0.1139
  234CHOL    R5 2520   4.263   2.423   7.217 -0.1518 -0.0455 -0.1567
  234CHOL    C1 2521   3.892   2.441   7.305 -0.1081  0.0797  0.0062
  234CHOL    C2 2522   3.788   2.375   6.909  0.2051 -0.0933  0.1142
  235CHOL   ROH 2523   0.325   4.859   6.731  0.4778 -0.0038  0.0179
  235CHOL    R1 2524   0.316   4.949   6.463  0.0657 -0.0365  0.0150
  235CHOL    R2 2525   0.531   4.926   6.290 -0.0203  0.3991 -0.1615
  235CHOL    R3 2526   0.349   4.800   6.132  0.1017  0.0053 -0.0008
  235CHOL    R4 2527   0.557   4.891   5.948 -0.2418  0.4600 -0.1861
  235CHOL    R5 2528   0.343   4.931   5.932 -0.3530  0.0041 -0.0004
  235CHOL    C1 2529   0.401   4.753   5.600 -0.2562  0.1257 -0.0496
  235CHOL    C2 2530   0.456   4.707   5.206  0.5100  0.2447  0.0994
  236CHOL   ROH 2531   1.655   7.538   7.267 -0.1692  0.2357 -0.2104
  236CHOL    R1 2532   1.881   7.601   7.108 -0.0726  0.2625 -0.0648
  236CHOL    R2 2533   1.960   7.446   6.894  0.1321  0.2291  0.0350
  236CHOL    R3 2534   1.943   7.681   6.758  0.1571  0.1865 -0.0432
  236CHOL    R4 2535   2.010   7.482   6.554  0.1081  0.1036  0.0175
  236CHOL    R5 2536   2.116   7.668   6.594  0.1417  0.1018 -0.0547
  236CHOL    C1 2537   2.022   7.723   6.228  0.1176 -0.0096 -0.0661
  236CHOL    C2 2538   2.002   7.801   5.889 -0.2517 -0.0452 -0.0808
  237PIPC   NC3 2539   0.882   3.544  14.427  0.0010 -0.1199 -0.1314
  237PIPC   PO4 2540   0.594   3.895  14.648 -0.1646  0.3262  0.4828
  237PIPC   GL1 2541   0.626   3.899  14.173  0.3851  0.0288  0.0294
  237PIPC   GL2 2542   0.764   4.235  13.959 -0.2102  0.1163  0.0360
  237PIPC   C1A 2543   0.466   3.767  13.836  0.1029  0.0903 -0.0922
  237PIPC   D2A 2544   0.396   3.752  13.393  0.1936  0.3104 -0.2388
  237PIPC   D3A 2545   0.442   3.360  13.416 -0.1402 -0.0749 -0.1127
  237PIPC   C4A 2546   0.487   3.061  13.150 -0.1536  0.3043  0.1004
  237PIPC   C1B 2547   0.969   4.155  13.602  0.0760  0.4040 -0.0688
  237PIPC   C2B 2548   0.963   3.986  13.183  0.1164  0.0924 -0.1742
  237PIPC   C3B 2549   0.995   3.767  12.787  0.2065 -0.0840 -0.1371
  237PIPC   C4B 2550   0.700   3.808  12.469 -0.1099 -0.0753 -0.0832
  238PIPC   NC3 2551   0.043   2.804  15.119  0.0778  0.0545 -0.1572
  238PIPC   PO4 2552   0.107   2.610  14.779  0.1993  0.2478 -0.2057
  238PIPC   GL1 2553   0.262   2.315  14.443  0.1736  0.2976 -0.2053
  238PIPC   GL2 2554   0.083   1.998  14.409 -0.2535  0.0916 -0.1141
  238PIPC   C1A 2555   0.291   2.208  14.005 -0.0530  0.1014  0.3180
  238PIPC   D2A 2556   0.086   1.921  13.750 -0.0375  0.3050 -0.1739
  238PIPC   D3A 2557   0.275   2.084  13.437  0.1434  0.0330  0.3475
  238PIPC   C4A 2558   0.306   1.968  12.984  0.0718 -0.2344 -0.0455
  238PIPC   C1B 2559   0.352   1.747  14.119 -0.0810  0.1700 -0.0538
  238PIPC   C2B 2560   0.659   1.364  14.117 -0.0773  0.0647 -0.0932
  238PIPC   C3B 2561   0.948   1.260  13.785  0.1413 -0.0350 -0.0952
  238PIPC   C4B 2562   0.929   1.112  13.397 -0.2276 -0.0010  0.0194
  239PIPC   NC3 2563   5.104   7.427  15.011  0.1335 -0.3393 -0.4757
  239PIPC   PO4 2564   5.109   7.715  14.566  0.2240 -0.3197 -0.0272
  239PIPC   GL1 2565   5.086   7.777  14.230 -0.3508  0.1529 -0.1997
  239PIPC   GL2 2566   5.228   7.845  13.949  0.0683 -0.3293 -0.2383
  239PIPC   C1A 2567   4.871   7.547  13.810  0.0906 -0.0879 -0.1044
  239PIPC   D2A 2568   4.540   7.407  13.503  0.0351 -0.3529 -0.0466
  239PIPC   D3A 2569   4.570   7.688  13.286 -0.2117  0.1009 -0.0763
  239PIPC   C4A 2570   4.687   8.023  13.547 -0.0533 -0.0143 -0.1519
  239PIPC   C1B 2571   5.191   7.754  13.509 -0.0008  0.1867  0.1227
  239PIPC   C2B 2572   4.958   7.407  13.312  0.1867  0.2642 -0.0908
  239PIPC   C3B 2573   4.693   7.267  12.919  0.2154 -0.2700 -0.1472
  239PIPC   C4B 2574   4.416   7.363  12.637 -0.2841 -0.1307  0.0165
  240PIPC   NC3 2575   6.373   2.102  15.023 -0.0513 -0.1242 -0.0870
  240PIPC   PO4 2576   6.712   2.367  15.105  0.1180 -0.0594  0.0897
  240PIPC   GL1 2577   6.509   2.524  14.714 -0.4075  0.2384 -0.2057
  240PIPC   GL2 2578   6.520   2.336  14.421 -0.1927  0.2490 -0.2328
  240PIPC   C1A 2579   6.145   2.766  14.531  0.0343 -0.1243 -0.3072
  240PIPC   D2A 2580   5.736   2.718  14.511  0.0208 -0.1235  0.0080
  240PIPC   D3A 2581   5.806   3.050  14.225  0.1190 -0.2395 -0.0022
  240PIPC   C4A 2582   6.125   3.069  14.079 -0.2799 -0.2299 -0.3366
  240PIPC   C1B 2583   6.453   2.622  14.092  0.0079 -0.3832  0.0673
  240PIPC   C2B 2584   6.313   2.758  13.689  0.2328 -0.1411  0.1166
  240PIPC   C3B 2585   6.074   2.667  13.312  0.1537 -0.1459  0.2041
  240PIPC   C4B 2586   5.982   2.578  12.815  0.0407  0.1720  0.4013
  241PIPC   NC3 2587   4.329   2.043  14.052 -0.1241 -0.1838  0.0687
  241PIPC   PO4 2588   4.377   2.505  14.229  0.1818  0.1097  0.0914
  241PIPC   GL1 2589   4.578   2.489  13.868  0.0493  0.0682  0.0531
  241PIPC   GL2 2590   4.492   2.278  13.656 -0.1384 -0.1999 -0.0663
  241PIPC   C1A 2591   4.763   2.664  13.542  0.1718 -0.2511  0.2480
  241PIPC   D2A 2592   4.864   3.010  13.398 -0.0748 -0.2754  0.0888
  241PIPC   D3A 2593   4.783   3.137  13.062  0.0575  0.1107 -0.1591
  241PIPC   C4A 2594   5.066   3.375  12.835  0.0198  0.1621 -0.1445
  241PIPC   C1B 2595   4.537   2.330  13.158  0.1792  0.0651  0.0757
  241PIPC   C2B 2596   4.506   2.446  12.702 -0.0588 -0.2253  0.1283
  241PIPC   C3B 2597   4.511   2.284  12.233  0.1935 -0.0830  0.1604
  241PIPC   C4B 2598   4.297   2.261  11.936 -0.0820  0.0508 -0.2438
  242PIPC   NC3 2599   6.343   0.800  14.785 -0.1828  0.1217 -0.1340
  242PIPC   PO4 2600   5.903   0.817  14.570 -0.1152 -0.0822  0.0130
  242PIPC   GL1 2601   5.747   0.981  14.213  0.0980  0.1421 -0.2283
  242PIPC   GL2 2602   5.464   0.901  14.089 -0.5498 -0.2823  0.0462
  242PIPC   C1A 2603   5.703   1.298  13.924  0.1707  0.1197  0.1192
  242PIPC   D2A 2604   5.844   1.335  13.549 -0.3030 -0.0210 -0.0045
  242PIPC   D3A 2605   6.167   1.019  13.445 -0.1400  0.2061 -0.0232
  242PIPC   C4A 2606   6.330   1.358  13.237 -0.0659 -0.1320 -0.1753
  242PIPC   C1B 2607   5.752   0.804  13.702 -0.1867 -0.3843  0.2352
  242PIPC   C2B 2608   5.748   0.849  13.267 -0.1378 -0.2482 -0.1888
  242PIPC   C3B 2609   5.554   0.903  12.883 -0.2024 -0.2947 -0.0360
  242PIPC   C4B 2610   5.393   0.767  12.495 -0.0006  0.0243 -0.1601
  243PIPC   NC3 2611   1.765   6.471  14.788  0.0884 -0.0899 -0.1443
  243PIPC   PO4 2612   2.246   6.565  14.709  0.1293  0.3929 -0.2842
  243PIPC   GL1 2613   2.039   6.390  14.367 -0.1660  0.2677  0.1147
  243PIPC   GL2 2614   1.864   6.151  14.410 -0.2012  0.1167  0.0933
  243PIPC   C1A 2615   2.192   6.312  13.965  0.0486 -0.0838 -0.1467
  243PIPC   D2A 2616   2.224   6.543  13.628  0.0239 -0.1603 -0.0347
  243PIPC   D3A 2617   1.830   6.653  13.448  0.1904 -0.1776  0.0062
  243PIPC   C4A 2618   1.646   6.486  13.171 -0.2539  0.0443  0.0556
  243PIPC   C1B 2619   1.679   6.221  13.969 -0.0364  0.2410 -0.1091
  243PIPC   C2B 2620   1.550   6.188  13.574  0.0108 -0.4767  0.2825
  243PIPC   C3B 2621   1.359   5.794  13.369  0.1002  0.1921  0.1628
  243PIPC   C4B 2622   1.263   5.554  12.868 -0.1328 -0.3749 -0.2835
  244PIPC   NC3 2623   7.421   3.715  15.023  0.1514 -0.3080 -0.4996
  244PIPC   PO4 2624   7.568   3.349  15.008  0.0668  0.0168 -0.1696
  244PIPC   GL1 2625   7.473   3.215  14.573  0.0021  0.0623 -0.0062
  244PIPC   GL2 2626   7.147   3.151  14.547  0.0160  0.1958 -0.1922
  244PIPC   C1A 2627   7.591   3.192  14.258  0.3444 -0.1219  0.1361
  244PIPC   D2A 2628   7.953   3.253  13.939 -0.0084  0.1012 -0.0250
  244PIPC   D3A 2629   7.930   2.922  13.572  0.0380 -0.0647 -0.0070
  244PIPC   C4A 2630   7.933   2.551  13.641 -0.0933  0.1239  0.0971
  244PIPC   C1B 2631   7.142   3.301  14.153  0.1658 -0.1354 -0.1230
  244PIPC   C2B 2632   6.991   3.344  13.721 -0.3615 -0.0068  0.1057
  244PIPC   C3B 2633   6.837   3.461  13.309 -0.0424  0.2086  0.0238
  244PIPC   C4B 2634   6.791   3.660  12.888  0.2361 -0.4037  0.1145
  245PIPC   NC3 2635   2.281   7.523  14.914 -0.1957 -0.1259  0.0752
  245PIPC   PO4 2636   2.714   7.498  14.810  0.5460 -0.0835 -0.2481
  245PIPC   GL1 2637   2.717   7.535  14.367 -0.2065 -0.1491  0.0563
  245PIPC   GL2 2638   2.431   7.695  14.398  0.0279  0.1706  0.0035
  245PIPC   C1A 2639   2.694   7.320  13.936  0.0185  0.0752  0.0388
  245PIPC   D2A 2640   2.420   7.028  13.648  0.1856 -0.0698  0.1310
  245PIPC   D3A 2641   2.200   6.877  13.203  0.1992 -0.0865 -0.1976
  245PIPC   C4A 2642   1.778   7.138  13.188 -0.2286 -0.1944  0.1116
  245PIPC   C1B 2643   2.481   7.774  13.873 -0.0224 -0.1647  0.3319
  245PIPC   C2B 2644   2.276   8.056  13.522  0.1264  0.1750  0.2803
  245PIPC   C3B 2645   2.178   8.009  12.969  0.0104 -0.1114  0.2622
  245PIPC   C4B 2646   1.941   7.777  12.666 -0.5521 -0.0570 -0.1243
  246PIPC   NC3 2647   6.783  -0.292  15.392 -0.0102  0.3671 -0.1047
  246PIPC   PO4 2648   6.902  -0.031  15.041  0.1348  0.1683  0.1984
  246PIPC   GL1 2649   7.027   0.223  14.687 -0.1040  0.0643  0.2113
  246PIPC   GL2 2650   7.426   0.270  14.577  0.0455 -0.0784 -0.1714
  246PIPC   C1A 2651   6.810   0.272  14.288 -0.2055 -0.2505  0.0548
  246PIPC   D2A 2652   6.513   0.222  14.026 -0.0745 -0.0986  0.0806
  246PIPC   D3A 2653   6.875   0.305  13.768  0.1947  0.0596 -0.0967
  246PIPC   C4A 2654   7.057   0.111  13.411 -0.0810 -0.2439  0.1323
  246PIPC   C1B 2655   7.327   0.571  14.359 -0.1064  0.0271 -0.2878
  246PIPC   C2B 2656   7.172   0.559  14.028 -0.1085  0.1069 -0.1258
  246PIPC   C3B 2657   7.284   0.499  13.651 -0.0696 -0.0432  0.0943
  246PIPC   C4B 2658   7.249   0.462  13.098  0.0096 -0.1650 -0.2986
  247PIPC   NC3 2659   2.994   2.388  14.414 -0.3655 -0.1474 -0.0408
  247PIPC   PO4 2660   3.321   2.234  14.383 -0.2171  0.4762  0.2325
  247PIPC   GL1 2661   3.140   2.250  13.967  0.2358 -0.0796  0.0164
  247PIPC   GL2 2662   3.145   2.027  13.731  0.0704  0.2600 -0.0419
  247PIPC   C1A 2663   3.113   2.491  13.586  0.0641 -0.2769  0.1664
  247PIPC   D2A 2664   3.062   2.917  13.426  0.0860 -0.3578  0.2173
  247PIPC   D3A 2665   3.125   3.156  13.072 -0.0237 -0.0680  0.1666
  247PIPC   C4A 2666   2.802   3.098  12.939 -0.1427  0.0151 -0.2322
  247PIPC   C1B 2667   3.179   2.040  13.343 -0.1213  0.0114 -0.1194
  247PIPC   C2B 2668   3.124   2.143  12.923 -0.1292 -0.2257 -0.4029
  247PIPC   C3B 2669   2.860   2.290  12.639 -0.1632 -0.0533 -0.0094
  247PIPC   C4B 2670   2.428   2.259  12.448 -0.0101  0.1733 -0.0974
  248PIPC   NC3 2671   3.935  -0.012  14.632  0.0569  0.0046  0.1561
  248PIPC   PO4 2672   4.074   0.377  14.544 -0.1234  0.1953  0.1336
  248PIPC   GL1 2673   4.368   0.466  14.167 -0.0634 -0.1458  0.1250
  248PIPC   GL2 2674   4.490   0.136  14.066  0.5221  0.0624  0.0666
  248PIPC   C1A 2675   4.429   0.686  13.832 -0.1011  0.1911  0.1870
  248PIPC   D2A 2676   4.245   0.832  13.414 -0.1953  0.1697 -0.1992
  248PIPC   D3A 2677   4.473   0.460  13.133  0.1107  0.0136  0.2023
  248PIPC   C4A 2678   4.196   0.112  12.780 -0.0349  0.1014  0.4510
  248PIPC   C1B 2679   4.255   0.215  13.717 -0.0632 -0.1356 -0.0449
  248PIPC   C2B 2680   4.020   0.294  13.261 -0.0352 -0.1415 -0.2663
  248PIPC   C3B 2681   3.761   0.171  12.981 -0.0259  0.4240 -0.1275
  248PIPC   C4B 2682   3.561   0.252  12.704  0.0008 -0.2525 -0.0285
  249PIPC   NC3 2683   1.963   1.629  10.295 -0.0139  0.2125  0.0726
  249PIPC   PO4 2684   2.027   1.237  10.242 -0.0256 -0.3337 -0.4632
  249PIPC   GL1 2685   2.247   1.362  10.609  0.2139 -0.1957 -0.1109
  249PIPC   GL2 2686   2.015   1.185  10.848  0.0334  0.2668  0.0142
  249PIPC   C1A 2687   2.524   1.358  10.932  0.0263 -0.0956 -0.2670
  249PIPC   D2A 2688   2.810   1.242  11.247 -0.0020  0.0277  0.0470
  249PIPC   D3A 2689   3.088   1.395  10.940  0.2473  0.0450  0.3619
  249PIPC   C4A 2690   3.354   1.407  10.563 -0.4211 -0.0890 -0.0446
  249PIPC   C1B 2691   2.248   1.071  11.258 -0.1653  0.2788 -0.1441
  249PIPC   C2B 2692   2.446   1.132  11.626  0.1688  0.1007  0.1216
  249PIPC   C3B 2693   2.638   1.233  12.037 -0.0770 -0.0236  0.0437
  249PIPC   C4B 2694   2.847   1.486  12.305  0.1713 -0.1716 -0.0435
  250PIPC   NC3 2695   7.731   0.960  11.169  0.1766  0.2188 -0.1186
  250PIPC   PO4 2696   7.528   1.279  11.325 -0.1834  0.0786 -0.2207
  250PIPC   GL1 2697   7.278   1.247  11.669  0.0821 -0.1971  0.0873
  250PIPC   GL2 2698   7.156   1.555  11.796  0.0724 -0.0732  0.0997
  250PIPC   C1A 2699   7.391   1.120  12.074 -0.2995 -0.0157  0.0280
  250PIPC   D2A 2700   7.317   1.041  12.456  0.1856 -0.3259 -0.1383
  250PIPC   D3A 2701   7.105   0.688  12.532  0.3134 -0.2759 -0.3801
  250PIPC   C4A 2702   6.783   0.584  12.792 -0.1609  0.0345 -0.0232
  250PIPC   C1B 2703   7.105   1.630  12.233  0.0177  0.2836 -0.2217
  250PIPC   C2B 2704   6.893   1.762  12.652 -0.0359 -0.2517  0.0016
  250PIPC   C3B 2705   6.740   1.626  13.037  0.1419  0.1885  0.2027
  250PIPC   C4B 2706   6.871   1.320  13.323 -0.1086 -0.0870  0.0310
  251PIPC   NC3 2707   1.109   4.795  10.693 -0.0875 -0.0110  0.1622
  251PIPC   PO4 2708   1.384   4.439  10.665  0.3093  0.2532 -0.2010
  251PIPC   GL1 2709   1.409   4.450  11.089 -0.4199  0.2042  0.0099
  251PIPC   GL2 2710   1.658   4.640  11.235  0.0199 -0.0269  0.0401
  251PIPC   C1A 2711   1.386   4.488  11.637  0.0090 -0.1233 -0.1880
  251PIPC   D2A 2712   1.434   4.562  11.976  0.4698 -0.1182  0.2203
  251PIPC   D3A 2713   0.994   4.616  12.140  0.2407  0.2012 -0.1916
  251PIPC   C4A 2714   0.814   4.702  12.481  0.0031  0.1621 -0.1710
  251PIPC   C1B 2715   1.776   4.776  11.599  0.1380  0.0107  0.1101
  251PIPC   C2B 2716   1.817   4.940  11.977  0.1753 -0.0503  0.0505
  251PIPC   C3B 2717   1.735   4.764  12.320 -0.0938 -0.1710 -0.2519
  251PIPC   C4B 2718   1.959   4.476  12.639  0.1080  0.2277 -0.1360
  252PIPC   NC3 2719   0.101   4.786  10.531  0.2761 -0.2757  0.3113
  252PIPC   PO4 2720  -0.195   4.467  10.617  0.0106 -0.0259  0.1751
  252PIPC   GL1 2721  -0.107   4.526  11.074  0.1301 -0.2681 -0.0414
  252PIPC   GL2 2722   0.160   4.738  11.086 -0.1673 -0.1096 -0.0125
  252PIPC   C1A 2723   0.136   4.316  11.312 -0.2850 -0.0908 -0.1394
  252PIPC   D2A 2724   0.562   4.231  11.328  0.0965  0.1679 -0.1927
  252PIPC   D3A 2725   0.661   3.948  11.815  0.1271  0.1347  0.2976
  252PIPC   C4A 2726   0.569   4.145  12.133  0.0179 -0.0762  0.0454
  252PIPC   C1B 2727   0.059   4.801  11.453 -0.0041 -0.1605  0.0738
  252PIPC   C2B 2728   0.116   4.999  11.846  0.2183 -0.2826  0.0852
  252PIPC   C3B 2729   0.220   4.792  12.185 -0.1520 -0.2362 -0.0234
  252PIPC   C4B 2730   0.380   4.523  12.579  0.0083  0.1552 -0.0672
  253PIPC   NC3 2731   0.139   2.522  11.137 -0.2134 -0.1188  0.1307
  253PIPC   PO4 2732   0.045   2.111  11.226  0.0924  0.1512 -0.3865
  253PIPC   GL1 2733  -0.001   2.037  11.572 -0.1161  0.0079  0.0552
  253PIPC   GL2 2734  -0.130   1.738  11.606 -0.0809 -0.0057 -0.2867
  253PIPC   C1A 2735   0.062   2.142  11.957 -0.0545  0.3443 -0.1127
  253PIPC   D2A 2736   0.303   2.420  12.149 -0.0922 -0.1882 -0.1138
  253PIPC   D3A 2737   0.157   2.552  12.540  0.0421  0.1497 -0.2471
  253PIPC   C4A 2738   0.281   2.570  13.020 -0.2581 -0.1114  0.0700
  253PIPC   C1B 2739  -0.025   1.623  12.129  0.3742  0.1756  0.1652
  253PIPC   C2B 2740  -0.056   2.043  12.423 -0.3793 -0.1136 -0.3343
  253PIPC   C3B 2741  -0.094   2.281  12.888  0.0935  0.0732  0.1359
  253PIPC   C4B 2742  -0.121   2.602  13.306  0.0724 -0.1566 -0.1622
  254PIPC   NC3 2743   4.460   4.251   9.348 -0.0098  0.3254 -0.2626
  254PIPC   PO4 2744   4.124   4.358   9.683 -0.2413 -0.0404 -0.1515
  254PIPC   GL1 2745   4.101   3.955   9.647 -0.1139  0.0794  0.1326
  254PIPC   GL2 2746   4.111   3.749   9.423  0.1438  0.2624  0.0686
  254PIPC   C1A 2747   3.810   3.627   9.814 -0.1181  0.0959 -0.1687
  254PIPC   D2A 2748   3.426   3.548   9.806  0.0005  0.2821  0.1302
  254PIPC   D3A 2749   3.382   3.151   9.819  0.0154  0.0086  0.0176
  254PIPC   C4A 2750   3.297   2.899   9.411  0.2493  0.2463  0.0082
  254PIPC   C1B 2751   3.950   3.298   9.450 -0.2508  0.1395 -0.0597
  254PIPC   C2B 2752   3.764   2.925   9.587  0.2585  0.1262 -0.1737
  254PIPC   C3B 2753   3.524   2.587   9.790  0.0989  0.0896  0.0775
  254PIPC   C4B 2754   3.184   2.201   9.922 -0.4713  0.0842  0.1157
  255PIPC   NC3 2755   1.832   7.633  10.873 -0.0469 -0.1090 -0.0265
  255PIPC   PO4 2756   2.142   7.225  10.722  0.1043 -0.0918 -0.0137
  255PIPC   GL1 2757   1.880   7.273  11.187  0.1896  0.1039 -0.3488
  255PIPC   GL2 2758   1.843   7.097  11.429 -0.3286  0.2185  0.0245
  255PIPC   C1A 2759   1.923   7.584  11.464 -0.1110  0.2390  0.0608
  255PIPC   D2A 2760   2.017   7.969  11.694  0.0344  0.0360  0.3205
  255PIPC   D3A 2761   1.982   7.832  12.085  0.1796  0.1635 -0.1837
  255PIPC   C4A 2762   2.173   8.143  12.388  0.1019  0.2062  0.0842
  255PIPC   C1B 2763   1.719   7.213  11.817 -0.1008  0.0557  0.1264
  255PIPC   C2B 2764   1.790   7.328  12.269 -0.0825 -0.1046  0.2464
  255PIPC   C3B 2765   2.001   7.273  12.674 -0.1906 -0.1128  0.1552
  255PIPC   C4B 2766   2.296   7.028  12.760  0.0650 -0.2358 -0.1622
  256PIPC   NC3 2767   5.571   6.445  11.390 -0.1942 -0.1355 -0.1002
  256PIPC   PO4 2768   5.938   6.132  11.466 -0.0442 -0.0745  0.0827
  256PIPC   GL1 2769   6.065   6.393  11.775  0.3462  0.4513  0.4224
  256PIPC   GL2 2770   5.945   6.677  11.847 -0.0492 -0.3612 -0.0563
  256PIPC   C1A 2771   5.911   6.211  12.129 -0.0306 -0.1304 -0.0100
  256PIPC   D2A 2772   5.947   5.771  12.345  0.0285 -0.2168  0.0220
  256PIPC   D3A 2773   6.213   5.789  12.617 -0.3177  0.0646 -0.1170
  256PIPC   C4A 2774   6.188   5.648  12.938 -0.2657  0.2014  0.2487
  256PIPC   C1B 2775   5.812   6.719  12.288 -0.0219 -0.0498  0.0602
  256PIPC   C2B 2776   5.377   6.857  12.546 -0.1145 -0.0698  0.0868
  256PIPC   C3B 2777   5.054   6.877  12.543 -0.2452 -0.2107 -0.2645
  256PIPC   C4B 2778   4.637   6.961  12.480  0.2060  0.1087 -0.0105
  257PIPC   NC3 2779   5.931   7.906  10.954 -0.1204 -0.0383 -0.0492
  257PIPC   PO4 2780   5.932   7.471  10.969  0.0622  0.2209  0.0357
  257PIPC   GL1 2781   5.888   7.566  11.375  0.0958  0.0702  0.2766
  257PIPC   GL2 2782   5.547   7.506  11.430  0.0264  0.2648  0.1823
  257PIPC   C1A 2783   5.967   7.468  11.746  0.4418  0.0338 -0.2272
  257PIPC   D2A 2784   5.847   7.298  12.154 -0.2173 -0.2024 -0.0711
  257PIPC   D3A 2785   6.241   7.183  12.465  0.1018 -0.0750  0.3861
  257PIPC   C4A 2786   6.489   7.397  12.703  0.1565 -0.0545 -0.3067
  257PIPC   C1B 2787   5.540   7.741  11.834  0.3172 -0.0872 -0.0173
  257PIPC   C2B 2788   5.528   7.783  12.240  0.0691  0.4217 -0.2614
  257PIPC   C3B 2789   5.409   7.883  12.568 -0.0675 -0.0609 -0.0389
  257PIPC   C4B 2790   5.217   7.707  12.931  0.0572  0.0442 -0.2323
  258PIPC   NC3 2791   5.433   5.193   7.625 -0.3319  0.1273  0.4146
  258PIPC   PO4 2792   5.641   5.441   7.387  0.3913  0.1577  0.1824
  258PIPC   GL1 2793   5.828   5.605   6.946 -0.0715 -0.4277  0.3360
  258PIPC   GL2 2794   6.174   5.530   6.920  0.1785  0.0794  0.1647
  258PIPC   C1A 2795   5.909   5.726   6.494 -0.1896  0.0840 -0.0071
  258PIPC   D2A 2796   5.963   5.752   6.095 -0.0629  0.0147 -0.0839
  258PIPC   D3A 2797   6.162   5.352   6.112  0.0355 -0.0040  0.0284
  258PIPC   C4A 2798   6.247   5.158   5.757 -0.1544 -0.0879 -0.2894
  258PIPC   C1B 2799   6.257   5.156   6.681  0.0021 -0.0649 -0.3072
  258PIPC   C2B 2800   6.196   4.826   6.282  0.1411  0.1521 -0.0131
  258PIPC   C3B 2801   6.341   4.606   5.929  0.1366 -0.1189 -0.1284
  258PIPC   C4B 2802   6.472   4.351   5.637 -0.1907  0.0668  0.2591
  259PIPC   NC3 2803   2.061   4.835  10.423  0.0865 -0.1936 -0.1008
  259PIPC   PO4 2804   2.459   5.048  10.651  0.0687 -0.1233  0.1327
  259PIPC   GL1 2805   2.498   5.001  11.085  0.1292  0.0464 -0.1131
  259PIPC   GL2 2806   2.609   4.891  11.341  0.0707  0.0359 -0.3043
  259PIPC   C1A 2807   2.545   5.396  11.344 -0.0003  0.0477  0.1018
  259PIPC   D2A 2808   2.336   5.630  11.743 -0.0814  0.1529 -0.1779
  259PIPC   D3A 2809   2.728   5.643  11.880 -0.2258  0.1499  0.1057
  259PIPC   C4A 2810   2.860   5.382  12.175  0.2579 -0.1282 -0.0021
  259PIPC   C1B 2811   2.412   4.789  11.760  0.0125  0.0338  0.2200
  259PIPC   C2B 2812   2.374   5.201  11.968  0.1047 -0.0644 -0.2512
  259PIPC   C3B 2813   2.402   5.603  12.261  0.0411  0.2187  0.3362
  259PIPC   C4B 2814   2.165   5.991  12.444 -0.4468  0.1205 -0.0841
  260PIPC   NC3 2815   1.158   5.414  10.949 -0.0594  0.0340  0.1987
  260PIPC   PO4 2816   0.892   5.236  10.672 -0.1347 -0.1334 -0.1125
  260PIPC   GL1 2817   0.762   5.023  11.144  0.1072  0.0448  0.1764
  260PIPC   GL2 2818   0.509   5.171  11.413 -0.3103  0.1263 -0.0884
  260PIPC   C1A 2819   0.673   4.700  11.401 -0.1002 -0.1245  0.2443
  260PIPC   D2A 2820   0.818   4.469  11.687  0.1435  0.3195 -0.0025
  260PIPC   D3A 2821   0.326   4.377  11.788  0.1281 -0.0608 -0.0967
  260PIPC   C4A 2822   0.053   4.046  11.872  0.0590 -0.1874 -0.0498
  260PIPC   C1B 2823   0.603   4.923  11.821  0.1030 -0.0908 -0.2524
  260PIPC   C2B 2824   0.751   5.137  12.252  0.0796  0.1376  0.0673
  260PIPC   C3B 2825   0.851   5.404  12.535 -0.2232 -0.1400 -0.1262
  260PIPC   C4B 2826   0.763   5.654  12.824  0.2773  0.3386 -0.2288
  261DPPC   NC3 2827   4.642   6.789  14.928 -0.1115 -0.2401  0.0534
  261DPPC   PO4 2828   4.258   6.544  14.728  0.0590 -0.1077  0.0271
  261DPPC   GL1 2829   4.224   6.413  14.289  0.0191  0.0783 -0.1039
  261DPPC   GL2 2830   4.114   6.059  14.166  0.0824 -0.3377 -0.0042
  261DPPC   C1A 2831   4.056   6.408  13.791 -0.3134 -0.0183  0.1012
  261DPPC   C2A 2832   3.929   6.139  13.338 -0.1152 -0.4632  0.1145
  261DPPC   C3A 2833   3.937   5.859  13.054  0.0358  0.3741 -0.1049
  261DPPC   C4A 2834   3.941   5.860  12.535 -0.1998  0.3219  0.2510
  261DPPC   C1B 2835   3.782   5.936  13.775 -0.1069 -0.1999  0.1380
  261DPPC   C2B 2836   3.913   5.577  13.464 -0.3657 -0.0849 -0.0965
  261DPPC   C3B 2837   4.118   5.410  13.261  0.1765 -0.0331  0.1248
  261DPPC   C4B 2838   3.968   5.385  12.793  0.0983  0.0410 -0.0750
  262DPPC   NC3 2839   1.585   3.539  14.872  0.1439 -0.0501  0.2497
  262DPPC   PO4 2840   1.587   3.953  14.768 -0.1231  0.3388 -0.1133
  262DPPC   GL1 2841   1.806   4.069  14.452 -0.1786 -0.1134  0.1194
  262DPPC   GL2 2842   1.903   3.796  14.315 -0.1047  0.1153 -0.0974
  262DPPC   C1A 2843   2.199   4.356  14.290 -0.1099 -0.2724  0.3258
  262DPPC   C2A 2844   2.432   4.369  13.862 -0.0490  0.2464 -0.4345
  262DPPC   C3A 2845   2.338   4.302  13.435  0.1691 -0.2324 -0.2142
  262DPPC   C4A 2846   2.153   4.249  13.048 -0.5951  0.0501  0.2955
  262DPPC   C1B 2847   1.873   4.098  13.964 -0.4477  0.1353 -0.0836
  262DPPC   C2B 2848   1.938   3.996  13.455 -0.3019  0.0909 -0.0204
  262DPPC   C3B 2849   1.824   3.878  13.054  0.1612 -0.0423 -0.3373
  262DPPC   C4B 2850   2.040   3.830  12.686  0.0768 -0.1134  0.3089
  263DPPC   NC3 2851   1.234   1.506  10.776  0.3745  0.0192  0.1296
  263DPPC   PO4 2852   0.957   1.220  10.856 -0.0575  0.3545 -0.2353
  263DPPC   GL1 2853   1.053   1.127  11.332  0.0864  0.0939 -0.2244
  263DPPC   GL2 2854   0.836   1.261  11.516  0.1219 -0.1502  0.2231
  263DPPC   C1A 2855   1.184   1.114  11.789  0.0964  0.2285  0.3468
  263DPPC   C2A 2856   0.905   1.409  12.127  0.0664 -0.1838  0.1599
  263DPPC   C3A 2857   1.133   1.662  12.444  0.3429 -0.3945  0.2369
  263DPPC   C4A 2858   1.470   1.989  12.527  0.1348 -0.1838  0.2326
  263DPPC   C1B 2859   0.996   1.555  11.697  0.1366  0.1391  0.5078
  263DPPC   C2B 2860   1.007   1.863  12.032  0.2548  0.2695 -0.3694
  263DPPC   C3B 2861   0.886   2.131  12.333  0.1595 -0.2066 -0.3050
  263DPPC   C4B 2862   0.478   2.153  12.485  0.1370  0.0068  0.0809
  264DPPC   NC3 2863   7.350   1.877  10.685  0.0711 -0.0381  0.0554
  264DPPC   PO4 2864   7.175   2.006  11.093 -0.1460  0.0433 -0.0437
  264DPPC   GL1 2865   7.116   1.965  11.482  0.2460  0.1534  0.0841
  264DPPC   GL2 2866   6.946   2.176  11.620 -0.0020  0.2110 -0.0146
  264DPPC   C1A 2867   7.253   1.990  11.919  0.2407  0.1471 -0.1785
  264DPPC   C2A 2868   7.161   2.109  12.372 -0.1425  0.2432 -0.2427
  264DPPC   C3A 2869   6.970   2.290  12.691  0.2993  0.0702 -0.1218
  264DPPC   C4A 2870   6.804   2.136  13.077 -0.2849  0.2407  0.0982
  264DPPC   C1B 2871   6.855   2.408  11.904 -0.2208 -0.2145 -0.0976
  264DPPC   C2B 2872   6.762   2.547  12.270 -0.1534  0.2030  0.2457
  264DPPC   C3B 2873   6.757   2.774  12.663 -0.0008  0.5413 -0.1861
  264DPPC   C4B 2874   6.666   3.137  12.876 -0.1173  0.1543  0.2452
  265POPC   NC3 2875   6.679   7.109  14.999  0.0812  0.2671 -0.1846
  265POPC   PO4 2876   6.393   6.702  15.116 -0.0427  0.2681  0.1247
  265POPC   GL1 2877   6.315   6.495  14.740 -0.1885  0.2571 -0.2692
  265POPC   GL2 2878   6.621   6.605  14.558  0.0333  0.3907  0.0622
  265POPC   C1A 2879   6.172   6.659  14.257  0.0417 -0.1485 -0.3561
  265POPC   D2A 2880   6.308   7.022  14.013  0.2281  0.2197 -0.0811
  265POPC   C3A 2881   6.353   7.026  13.596 -0.1791 -0.1305  0.4463
  265POPC   C4A 2882   6.384   7.320  13.212 -0.3297 -0.0101  0.1758
  265POPC   C1B 2883   6.674   6.740  14.144 -0.2322 -0.2208 -0.0490
  265POPC   C2B 2884   7.006   6.575  13.902  0.0189  0.0737 -0.2635
  265POPC   C3B 2885   7.198   6.730  13.507 -0.2252 -0.0491 -0.1422
  265POPC   C4B 2886   7.232   6.399  13.307  0.0204 -0.1584  0.1893
  266POPC   NC3 2887   4.627   6.164  15.123 -0.0843 -0.2856  0.1742
  266POPC   PO4 2888   4.987   6.417  15.219  0.2306 -0.1525 -0.0106
  266POPC   GL1 2889   5.058   6.259  14.782  0.0027  0.1784 -0.0369
  266POPC   GL2 2890   4.972   6.007  14.720  0.2417  0.2345  0.0006
  266POPC   C1A 2891   5.176   6.278  14.315 -0.0784  0.2283  0.0498
  266POPC   D2A 2892   5.130   6.188  13.821 -0.0020  0.1465  0.0865
  266POPC   C3A 2893   5.286   5.948  13.462  0.0803  0.1794 -0.0085
  266POPC   C4A 2894   5.738   5.867  13.413  0.1115  0.1622 -0.0026
  266POPC   C1B 2895   4.770   6.013  14.396  0.1121  0.1550  0.1156
  266POPC   C2B 2896   4.677   5.913  14.019  0.0126  0.0977 -0.0280
  266POPC   C3B 2897   4.764   5.883  13.504  0.2023  0.0339 -0.1441
  266POPC   C4B 2898   4.383   5.802  13.271 -0.1533 -0.0745 -0.1334
  267POPC   NC3 2899   7.105   2.078  15.124 -0.3791 -0.0170 -0.1054
  267POPC   PO4 2900   7.225   2.352  14.893  0.1440 -0.2258  0.0233
  267POPC   GL1 2901   7.342   2.217  14.468  0.0262 -0.3474 -0.2661
  267POPC   GL2 2902   7.457   2.563  14.392 -0.1926 -0.3490  0.0760
  267POPC   C1A 2903   7.455   2.116  14.078  0.1604  0.3061 -0.0293
  267POPC   D2A 2904   7.481   2.288  13.666 -0.2088  0.0494  0.2664
  267POPC   C3A 2905   7.401   2.032  13.278  0.0805 -0.2752  0.0013
  267POPC   C4A 2906   7.335   1.858  12.858  0.1073 -0.4665 -0.1765
  267POPC   C1B 2907   7.598   2.720  14.001  0.0820  0.0851  0.0991
  267POPC   C2B 2908   7.463   2.995  13.778  0.0192  0.0527  0.1307
  267POPC   C3B 2909   7.163   3.015  13.385 -0.0674 -0.3508  0.0030
  267POPC   C4B 2910   6.823   2.938  13.379 -0.1303 -0.2567  0.2091
  268POPC   NC3 2911   1.420   3.578  14.389  0.1820  0.0308  0.0239
  268POPC   PO4 2912   1.214   3.931  14.362 -0.1144 -0.2514 -0.0359
  268POPC   GL1 2913   1.337   4.171  14.078  0.3625  0.1476 -0.3962
  268POPC   GL2 2914   1.218   4.495  13.986 -0.0531  0.0951 -0.0292
  268POPC   C1A 2915   1.503   4.190  13.701  0.1047 -0.3406 -0.3899
  268POPC   D2A 2916   1.484   4.195  13.281  0.0077 -0.3824  0.0616
  268POPC   C3A 2917   1.111   4.464  13.184  0.1243  0.0470  0.0333
  268POPC   C4A 2918   0.732   4.642  12.990  0.0771 -0.0037 -0.1505
  268POPC   C1B 2919   1.420   4.732  13.705  0.0374  0.1300 -0.1624
  268POPC   C2B 2920   1.519   4.749  13.290  0.2517  0.2099  0.0838
  268POPC   C3B 2921   1.550   4.544  12.956 -0.1224  0.0281  0.3781
  268POPC   C4B 2922   1.445   4.087  12.832  0.0508  0.1263 -0.1257
  269POPC   NC3 2923   4.597   4.865  11.325 -0.3581 -0.0435 -0.0034
  269POPC   PO4 2924   4.197   4.942  11.133  0.1306 -0.1888  0.0785
  269POPC   GL1 2925   4.183   4.955  11.544 -0.0010  0.3019 -0.1670
  269POPC   GL2 2926   4.388   4.950  11.737  0.0155  0.0011  0.2899
  269POPC   C1A 2927   3.968   5.226  11.849  0.1109 -0.1197  0.1449
  269POPC   D2A 2928   3.862   5.246  12.243  0.0977  0.1171  0.0984
  269POPC   C3A 2929   3.870   4.872  12.515  0.0510  0.0530 -0.0820
  269POPC   C4A 2930   3.749   4.529  12.795 -0.1585 -0.2518 -0.0082
  269POPC   C1B 2931   4.073   4.791  12.063 -0.0925 -0.0100  0.2361
  269POPC   C2B 2932   3.809   4.426  12.182 -0.0729 -0.0470 -0.0155
  269POPC   C3B 2933   3.543   4.127  12.124 -0.0232  0.2069  0.0592
  269POPC   C4B 2934   3.479   3.746  12.106 -0.0949  0.0545 -0.1381
  270POPC   NC3 2935   5.398   1.390  10.536  0.2601 -0.0043  0.1437
  270POPC   PO4 2936   5.826   1.634  10.656 -0.1963  0.0779  0.0318
  270POPC   GL1 2937   6.022   1.731  11.054 -0.0402 -0.0769  0.1454
  270POPC   GL2 2938   6.244   1.798  11.369  0.2324  0.1085 -0.0556
  270POPC   C1A 2939   5.759   1.665  11.388 -0.0457  0.3191  0.0337
  270POPC   D2A 2940   5.685   1.560  11.836 -0.1166  0.3802  0.1299
  270POPC   C3A 2941   5.417   1.242  12.061 -0.2084 -0.0144  0.0289
  270POPC   C4A 2942   5.344   1.306  12.477  0.4431  0.0041 -0.1804
  270POPC   C1B 2943   6.134   1.488  11.588  0.4005  0.4943 -0.1909
  270POPC   C2B 2944   6.226   1.352  11.922  0.0324  0.0978  0.0510
  270POPC   C3B 2945   6.209   1.372  12.331  0.0204 -0.0708  0.0750
  270POPC   C4B 2946   6.142   1.071  12.730  0.3801  0.3627 -0.2255
  271POPC   NC3 2947   3.807   4.900  10.744  0.2644 -0.0428  0.0637
  271POPC   PO4 2948   3.347   4.771  10.885  0.0400  0.1482 -0.2150
  271POPC   GL1 2949   3.110   4.669  11.239 -0.1160  0.0876 -0.3274
  271POPC   GL2 2950   3.279   4.541  11.437  0.0036 -0.0359  0.0302
  271POPC   C1A 2951   2.798   4.520  11.626  0.2353  0.1661  0.0350
  271POPC   D2A 2952   2.578   4.330  11.971 -0.3759  0.0765 -0.1809
  271POPC   C3A 2953   2.341   4.620  12.239  0.1693 -0.0459 -0.2408
  271POPC   C4A 2954   2.475   5.026  12.475  0.0953  0.1047 -0.1120
  271POPC   C1B 2955   3.235   4.434  11.902  0.3061  0.0526  0.1109
  271POPC   C2B 2956   3.007   4.130  12.202 -0.0442  0.1937 -0.4250
  271POPC   C3B 2957   2.717   4.206  12.530  0.2555  0.0023  0.1295
  271POPC   C4B 2958   2.503   4.493  12.746 -0.1434 -0.1865 -0.1373
  272POPC   NC3 2959   4.067   4.493  10.311  0.1705 -0.0334  0.0505
  272POPC   PO4 2960   3.694   4.408  10.481 -0.0072 -0.0310  0.0716
  272POPC   GL1 2961   3.630   4.303  10.950 -0.2532 -0.1862  0.1717
  272POPC   GL2 2962   3.736   4.055  10.950 -0.2320 -0.2577 -0.0190
  272POPC   C1A 2963   3.663   4.285  11.359 -0.0371  0.0871  0.1059
  272POPC   D2A 2964   3.873   4.454  11.691 -0.4267 -0.0834  0.2622
  272POPC   C3A 2965   4.239   4.315  11.945 -0.0695 -0.1975  0.0096
  272POPC   C4A 2966   4.626   4.542  12.150  0.0352 -0.0960 -0.3457
  272POPC   C1B 2967   3.612   3.825  11.331 -0.0284  0.1257  0.1486
  272POPC   C2B 2968   3.775   3.936  11.747 -0.1029  0.0412 -0.1182
  272POPC   C3B 2969   3.968   3.931  12.174 -0.0390  0.1702 -0.1226
  272POPC   C4B 2970   3.752   3.849  12.537  0.0192 -0.0001  0.2629
  273DPSM   NC3 2971   3.434   0.833  14.589 -0.2017  0.2752  0.3666
  273DPSM   PO4 2972   3.236   0.566  14.425 -0.2871 -0.3097 -0.3176
  273DPSM   AM1 2973   3.354   0.495  14.132  0.1313  0.0059  0.1917
  273DPSM   AM2 2974   3.655   0.399  14.186  0.0542 -0.0242 -0.2207
  273DPSM   T1A 2975   3.213   0.553  13.675 -0.1382  0.0017  0.1092
  273DPSM   C2A 2976   3.142   0.426  13.194 -0.0021 -0.2063  0.1567
  273DPSM   C3A 2977   3.058   0.229  12.832 -0.1581 -0.1710 -0.1912
  273DPSM   C1B 2978   3.723   0.200  13.759 -0.2597  0.0625  0.1673
  273DPSM   C2B 2979   3.509   0.179  13.423 -0.2780 -0.0713 -0.2254
  273DPSM   C3B 2980   3.358  -0.136  13.067  0.1901 -0.0922  0.2895
  273DPSM   C4B 2981   3.039  -0.447  12.891 -0.0762  0.0742 -0.0710
  274DPSM   NC3 2982   4.730   1.901  14.952  0.1970 -0.3643 -0.0747
  274DPSM   PO4 2983   4.964   1.580  14.824  0.0314 -0.1482  0.0490
  274DPSM   AM1 2984   5.027   1.585  14.445  0.2231  0.2310 -0.0659
  274DPSM   AM2 2985   5.296   1.738  14.240 -0.0894  0.1201  0.1696
  274DPSM   T1A 2986   5.040   1.189  14.053 -0.1465 -0.4054 -0.1893
  274DPSM   C2A 2987   5.277   1.209  13.639 -0.4626 -0.0147 -0.4592
  274DPSM   C3A 2988   5.384   1.183  13.215 -0.0342 -0.1190  0.1178
  274DPSM   C1B 2989   5.375   1.641  13.789 -0.1290  0.0098 -0.1058
  274DPSM   C2B 2990   5.492   1.654  13.367  0.1428 -0.1141  0.1452
  274DPSM   C3B 2991   5.581   1.883  13.013  0.1059  0.0451 -0.3282
  274DPSM   C4B 2992   5.934   2.048  12.845 -0.0049 -0.3263  0.2287
  275DPSM   NC3 2993   6.851   0.516  10.752  0.0622  0.2692 -0.1264
  275DPSM   PO4 2994   6.679   0.651  11.107  0.2123  0.0402  0.0776
  275DPSM   AM1 2995   6.525   0.807  11.447 -0.1745 -0.1025  0.0779
  275DPSM   AM2 2996   6.190   0.990  11.493 -0.2015 -0.0481  0.0278
  275DPSM   T1A 2997   6.369   0.790  11.918  0.1106  0.0688 -0.1757
  275DPSM   C2A 2998   6.063   0.923  12.222  0.0695  0.0878 -0.2115
  275DPSM   C3A 2999   5.789   1.098  12.400  0.2268  0.0843 -0.1415
  275DPSM   C1B 3000   5.805   1.025  11.849  0.1118 -0.2870 -0.2707
  275DPSM   C2B 3001   5.541   0.755  11.922  0.1953  0.0386 -0.0147
  275DPSM   C3B 3002   5.308   0.514  12.033  0.0563 -0.0880 -0.3515
  275DPSM   C4B 3003   4.963   0.362  12.301 -0.1469 -0.0235  0.1221
  276DPSM   NC3 3004   0.336   3.822  11.022  0.3803  0.2243 -0.0549
  276DPSM   PO4 3005   0.710   3.995  10.878 -0.4766 -0.0260 -0.0024
  276DPSM   AM1 3006   0.768   3.683  11.193 -0.0205  0.0372 -0.0437
  276DPSM   AM2 3007   0.899   3.368  11.141 -0.2190 -0.2376  0.0234
  276DPSM   T1A 3008   0.848   3.542  11.603 -0.2418 -0.2217  0.0966
  276DPSM   C2A 3009   0.924   3.548  12.058  0.1707  0.0282  0.3385
  276DPSM   C3A 3010   1.105   3.512  12.335 -0.1245  0.1090 -0.2876
  276DPSM   C1B 3011   1.294   3.549  11.373  0.3769 -0.0595  0.1922
  276DPSM   C2B 3012   1.317   3.479  11.770  0.2272  0.0867  0.0003
  276DPSM   C3B 3013   1.543   3.357  12.157  0.0800  0.0055  0.0839
  276DPSM   C4B 3014   1.454   3.131  12.526  0.1065 -0.2537  0.0008
  277PAPI    C1 3015   0.923   4.862  14.463  0.0373 -0.1313 -0.0100
  277PAPI    C2 3016   0.995   4.712  14.826 -0.0226 -0.1132  0.0095
  277PAPI    C3 3017   1.150   5.066  14.722  0.2233 -0.2449 -0.0811
  277PAPI   PO4 3018   0.686   4.902  14.476  0.1014  0.2590 -0.2368
  277PAPI   GL1 3019   0.415   4.763  14.369 -0.0105 -0.0296 -0.0163
  277PAPI   GL2 3020   0.171   4.733  14.141 -0.1562  0.3473  0.3436
  277PAPI   D1A 3021   0.729   4.702  14.019  0.1080 -0.3337  0.3283
  277PAPI   D2A 3022   0.938   4.681  13.602 -0.0842 -0.1038 -0.2151
  277PAPI   D3A 3023   0.681   4.964  13.361  0.0241  0.1042 -0.1533
  277PAPI   D4A 3024   0.239   4.972  13.390 -0.1629  0.2484  0.0127
  277PAPI   C5A 3025   0.187   4.645  13.280  0.0743 -0.1137 -0.1781
  277PAPI   C1B 3026  -0.161   4.570  13.798 -0.0099  0.0714  0.1400
  277PAPI   C2B 3027  -0.385   4.632  13.384 -0.2917  0.4868 -0.0060
  277PAPI   C3B 3028  -0.724   4.458  13.120 -0.0339 -0.1504  0.2419
  277PAPI   C4B 3029  -1.085   4.243  12.855 -0.0709 -0.1375 -0.0209
  278PAPI    C1 3030   1.939   3.080  14.661  0.0348  0.2744 -0.1933
  278PAPI    C2 3031   2.012   2.839  14.351 -0.0540 -0.2341  0.1681
  278PAPI    C3 3032   2.295   2.902  14.626  0.0438  0.2595 -0.0357
  278PAPI   PO4 3033   1.816   3.278  14.557 -0.0889  0.0313 -0.2058
  278PAPI   GL1 3034   1.941   3.391  14.035  0.1315 -0.1582  0.0353
  278PAPI   GL2 3035   1.774   3.106  13.950  0.0151 -0.1919  0.0324
  278PAPI   D1A 3036   2.099   3.605  13.663 -0.4657  0.2672 -0.1735
  278PAPI   D2A 3037   2.537   3.880  13.569 -0.0216 -0.0081  0.0453
  278PAPI   D3A 3038   2.337   3.819  13.201 -0.1737 -0.1421  0.1224
  278PAPI   D4A 3039   2.477   3.914  12.834  0.1038 -0.2296  0.1273
  278PAPI   C5A 3040   2.743   4.165  13.065  0.0717 -0.1382  0.1574
  278PAPI   C1B 3041   1.792   3.177  13.564  0.0132  0.2932  0.0321
  278PAPI   C2B 3042   2.047   3.393  13.174 -0.1042  0.2652 -0.0793
  278PAPI   C3B 3043   2.383   3.404  12.854 -0.0057 -0.2413  0.0344
  278PAPI   C4B 3044   2.470   3.623  12.448  0.2648 -0.0872 -0.0901
  279PAPI    C1 3045   5.370   5.416  10.771  0.0203 -0.1162  0.0607
  279PAPI    C2 3046   5.266   5.609  10.436 -0.0092 -0.0758  0.0931
  279PAPI    C3 3047   5.527   5.306  10.419 -0.0183 -0.0805  0.0322
  279PAPI   PO4 3048   5.131   5.466  10.898 -0.1763  0.1526  0.1991
  279PAPI   GL1 3049   4.968   5.530  11.264  0.0486  0.1327  0.0006
  279PAPI   GL2 3050   4.984   5.183  11.266 -0.2200 -0.1590 -0.2419
  279PAPI   D1A 3051   5.243   5.537  11.643 -0.1886  0.4099 -0.1253
  279PAPI   D2A 3052   5.594   6.002  11.735 -0.1157  0.0337  0.0183
  279PAPI   D3A 3053   5.198   6.102  11.678  0.1320  0.2995  0.1213
  279PAPI   D4A 3054   4.765   5.884  11.811  0.1889 -0.0900 -0.2055
  279PAPI   C5A 3055   4.688   5.942  12.262 -0.0078  0.1661  0.0594
  279PAPI   C1B 3056   4.778   5.372  11.724  0.0138  0.1203  0.1230
  279PAPI   C2B 3057   4.956   5.522  12.085  0.0232  0.3865  0.0425
  279PAPI   C3B 3058   4.859   5.455  12.581  0.0478  0.1739  0.0831
  279PAPI   C4B 3059   5.005   5.542  13.018 -0.3627  0.1979  0.4281
  280PAPI    C1 3060   5.265   0.840  10.505 -0.0421 -0.2363  0.0109
  280PAPI    C2 3061   5.290   1.049  10.165 -0.1506  0.0698  0.1874
  280PAPI    C3 3062   5.605   0.840  10.295 -0.0496  0.0992 -0.0066
  280PAPI   PO4 3063   4.982   0.752  10.473  0.0356 -0.0048  0.0048
  280PAPI   GL1 3064   4.617   0.785  10.665 -0.4326  0.1405 -0.3588
  280PAPI   GL2 3065   4.463   0.931  10.444 -0.2859 -0.4010 -0.0187
  280PAPI   D1A 3066   4.752   0.832  11.090  0.1862  0.0386 -0.0724
  280PAPI   D2A 3067   4.662   1.038  11.378 -0.1517  0.1491 -0.2401
  280PAPI   D3A 3068   4.802   1.304  11.708  0.2210  0.2638 -0.0336
  280PAPI   D4A 3069   4.559   1.410  12.127 -0.0318 -0.3932  0.0040
  280PAPI   C5A 3070   4.895   1.508  12.375 -0.0489  0.1937 -0.0021
  280PAPI   C1B 3071   4.119   1.203  10.822  0.3736  0.0340  0.0079
  280PAPI   C2B 3072   3.658   1.270  11.041  0.0602  0.0646 -0.0592
  280PAPI   C3B 3073   3.323   1.451  11.412 -0.0265  0.1588  0.3970
  280PAPI   C4B 3074   3.020   1.388  11.776 -0.2152 -0.2179 -0.2857
  281PAPS   CNO 3075   1.672   7.144  15.123 -0.1292  0.1190 -0.2009
  281PAPS   PO4 3076   1.605   6.985  14.779  0.2801 -0.2790 -0.0856
  281PAPS   GL1 3077   1.143   6.860  14.916 -0.2140  0.1593 -0.0832
  281PAPS   GL2 3078   0.953   6.440  14.851  0.1945  0.0041 -0.1584
  281PAPS   D1A 3079   0.935   7.090  14.626  0.0366 -0.2032 -0.3579
  281PAPS   D2A 3080   1.310   7.313  14.524 -0.3430  0.1158  0.0562
  281PAPS   D3A 3081   1.456   7.622  14.256  0.0188  0.3243  0.5682
  281PAPS   D4A 3082   1.770   7.339  14.035  0.0647 -0.2606  0.0378
  281PAPS   C5A 3083   2.219   7.354  14.052 -0.2243 -0.3415  0.0126
  281PAPS   C1B 3084   0.836   6.273  14.442  0.1469  0.0200  0.2416
  281PAPS   C2B 3085   0.906   6.033  14.106  0.0359 -0.2127  0.0252
  281PAPS   C3B 3086   1.020   5.957  13.682 -0.0461 -0.1050  0.1938
  281PAPS   C4B 3087   0.850   5.803  13.248 -0.0502 -0.1642  0.0423
  282PAPS   CNO 3088   1.673   2.635  14.663 -0.1748 -0.2420  0.0751
  282PAPS   PO4 3089   1.671   2.365  14.442  0.1647  0.1812 -0.2707
  282PAPS   GL1 3090   1.293   2.356  14.165  0.2768 -0.1690 -0.2003
  282PAPS   GL2 3091   1.342   2.045  14.212  0.4100  0.1925  0.4803
  282PAPS   D1A 3092   1.041   2.574  13.808 -0.2115 -0.1148  0.0940
  282PAPS   D2A 3093   0.689   2.244  13.659  0.2599 -0.0790  0.3192
  282PAPS   D3A 3094   0.691   2.157  13.208 -0.3383 -0.1536 -0.1273
  282PAPS   D4A 3095   0.739   2.297  12.873  0.0299 -0.3954 -0.0366
  282PAPS   C5A 3096   1.146   2.281  12.798  0.4799  0.0891 -0.2458
  282PAPS   C1B 3097   1.219   2.107  13.741 -0.1376  0.1983  0.0874
  282PAPS   C2B 3098   1.197   2.044  13.258  0.2439 -0.1092 -0.2895
  282PAPS   C3B 3099   1.238   1.804  12.901  0.1405 -0.1275 -0.0795
  282PAPS   C4B 3100   1.580   1.520  12.624 -0.3777  0.1808  0.0807
  283PAPS   CNO 3101   4.566   3.508  14.757 -0.0900 -0.0085  0.3328
  283PAPS   PO4 3102   4.825   3.887  14.641  0.0434 -0.2052 -0.2564
  283PAPS   GL1 3103   4.761   4.097  14.250 -0.0279 -0.1215  0.0451
  283PAPS   GL2 3104   4.909   3.875  14.002  0.2218  0.4118 -0.3131
  283PAPS   D1A 3105   4.858   4.396  13.877  0.1148 -0.0506  0.0875
  283PAPS   D2A 3106   5.145   4.635  14.040 -0.0896  0.0670 -0.1269
  283PAPS   D3A 3107   5.586   4.656  13.870 -0.0006 -0.1228  0.3161
  283PAPS   D4A 3108   5.795   4.961  13.873  0.0933  0.3057 -0.0442
  283PAPS   C5A 3109   5.665   5.389  13.711  0.0261 -0.0508 -0.0484
  283PAPS   C1B 3110   4.921   3.953  13.638 -0.2340  0.2965 -0.0592
  283PAPS   C2B 3111   4.865   4.190  13.442 -0.0587 -0.1619 -0.0963
  283PAPS   C3B 3112   4.749   4.224  13.068  0.3233  0.1814  0.0524
  283PAPS   C4B 3113   4.693   4.412  12.684 -0.0641  0.2344  0.1118
  284PAPS   CNO 3114   3.287   3.030  14.205  0.0319  0.1501  0.4125
  284PAPS   PO4 3115   3.533   3.127  14.588 -0.0816 -0.2524 -0.4787
  284PAPS   GL1 3116   3.743   3.392  14.200 -0.1632 -0.2280 -0.0028
  284PAPS   GL2 3117   3.926   3.179  13.922 -0.1209  0.0104 -0.1472
  284PAPS   D1A 3118   3.556   3.653  13.882 -0.0143  0.1770  0.0127
  284PAPS   D2A 3119   3.974   3.777  13.992  0.0627  0.3476  0.0069
  284PAPS   D3A 3120   4.169   4.150  14.110  0.0290 -0.0069 -0.1972
  284PAPS   D4A 3121   3.944   4.177  13.710  0.0774  0.1980  0.3616
  284PAPS   C5A 3122   3.658   3.894  13.479 -0.2417  0.0254  0.2415
  284PAPS   C1B 3123   3.909   3.432  13.591  0.0952  0.0167  0.1025
  284PAPS   C2B 3124   3.849   3.407  13.184  0.3345 -0.3376  0.0420
  284PAPS   C3B 3125   4.006   3.490  12.825 -0.0369 -0.1221 -0.0540
  284PAPS   C4B 3126   4.232   3.553  12.393  0.3183  0.1721  0.1913
  285PAPS   CNO 3127   6.672   1.337  15.361 -0.0580  0.2860  0.2514
  285PAPS   PO4 3128   6.402   1.565  15.068 -0.2161  0.2783  0.2775
  285PAPS   GL1 3129   6.361   1.719  14.617 -0.3179  0.0634  0.0913
  285PAPS   GL2 3130   6.175   1.885  14.524 -0.3075 -0.3877 -0.2448
  285PAPS   D1A 3131   6.564   1.696  14.229  0.3121 -0.0377  0.0435
  285PAPS   D2A 3132   6.859   1.593  14.012 -0.1696 -0.1179 -0.1747
  285PAPS   D3A 3133   6.593   1.462  13.776  0.1824 -0.1523 -0.2196
  285PAPS   D4A 3134   6.718   0.976  13.746  0.0522 -0.2889 -0.0859
  285PAPS   C5A 3135   6.650   0.722  13.984 -0.1467 -0.0432 -0.0456
  285PAPS   C1B 3136   6.255   2.048  14.092  0.1151  0.2576  0.0897
  285PAPS   C2B 3137   6.581   2.171  13.863 -0.1299  0.1406 -0.2812
  285PAPS   C3B 3138   6.581   2.435  13.434  0.0203  0.0200 -0.0679
  285PAPS   C4B 3139   6.483   2.628  13.079  0.0381  0.1673  0.0735
  286PAPS   CNO 3140   4.398   7.661  14.846  0.0454  0.0980  0.1357
  286PAPS   PO4 3141   4.656   7.274  15.058  0.0699 -0.4244  0.0147
  286PAPS   GL1 3142   4.892   7.173  14.641  0.1655  0.0946 -0.2520
  286PAPS   GL2 3143   4.709   7.361  14.456  0.0201  0.1196 -0.2377
  286PAPS   D1A 3144   5.046   6.788  14.534  0.0716 -0.2431  0.0686
  286PAPS   D2A 3145   5.381   6.866  14.158 -0.0900 -0.1117  0.2140
  286PAPS   D3A 3146   5.138   6.675  13.797 -0.3014  0.1726 -0.0819
  286PAPS   D4A 3147   5.117   6.492  13.399  0.0409  0.4107 -0.0440
  286PAPS   C5A 3148   4.920   6.224  13.126  0.0792 -0.0442 -0.3600
  286PAPS   C1B 3149   4.922   7.148  14.126 -0.2811  0.2141 -0.1471
  286PAPS   C2B 3150   4.828   7.009  13.676 -0.0381  0.1912 -0.0726
  286PAPS   C3B 3151   4.907   6.874  13.263  0.2543 -0.1492 -0.2688
  286PAPS   C4B 3152   4.789   6.622  12.885 -0.1073 -0.2270 -0.0379
  287PAPS   CNO 3153   1.261   0.626  14.646 -0.1898 -0.0355  0.1853
  287PAPS   PO4 3154   1.427   1.038  14.840 -0.2495  0.0102 -0.0788
  287PAPS   GL1 3155   1.496   1.282  14.556  0.0996  0.1793  0.0003
  287PAPS   GL2 3156   1.289   1.492  14.597 -0.0775  0.2633  0.2164
  287PAPS   D1A 3157   1.677   1.478  14.227  0.0400 -0.1605 -0.2159
  287PAPS   D2A 3158   2.021   1.182  14.296  0.2564 -0.0481 -0.2224
  287PAPS   D3A 3159   2.176   1.264  13.829  0.0098  0.0715  0.5147
  287PAPS   D4A 3160   2.155   1.341  13.400 -0.1969 -0.3504 -0.1268
  287PAPS   C5A 3161   2.209   1.723  13.173  0.0169  0.0296 -0.1280
  287PAPS   C1B 3162   1.153   1.476  14.180  0.3028  0.1343  0.0559
  287PAPS   C2B 3163   1.325   1.602  13.768 -0.4295 -0.0796 -0.0873
  287PAPS   C3B 3164   1.285   1.478  13.307 -0.1269 -0.0012  0.0085
  287PAPS   C4B 3165   1.079   1.346  13.002 -0.2723  0.1134 -0.1480
  288PAPS   CNO 3166   7.193   1.263  15.115 -0.0421 -0.0905 -0.3350
  288PAPS   PO4 3167   6.794   1.004  14.946  0.1180 -0.0025 -0.0003
  288PAPS   GL1 3168   6.739   1.305  14.560  0.3528  0.0709 -0.1146
  288PAPS   GL2 3169   7.098   1.350  14.493 -0.0483  0.1438 -0.0660
  288PAPS   D1A 3170   6.532   1.184  14.176 -0.0449  0.0382  0.1606
  288PAPS   D2A 3171   6.188   0.979  13.979 -0.0287  0.0332 -0.1015
  288PAPS   D3A 3172   6.140   1.457  13.985 -0.0196  0.0379  0.1525
  288PAPS   D4A 3173   6.234   1.781  13.640 -0.0235  0.2226 -0.0079
  288PAPS   C5A 3174   5.919   1.816  13.402  0.0800 -0.0004  0.3991
  288PAPS   C1B 3175   7.023   1.068  14.249 -0.0930  0.1049 -0.0660
  288PAPS   C2B 3176   7.166   1.015  13.834  0.1944  0.0611  0.1977
  288PAPS   C3B 3177   7.150   0.939  13.366 -0.0316  0.0587  0.1487
  288PAPS   C4B 3178   7.112   0.963  12.989 -0.3691 -0.3090 -0.2157
  289PAPS   CNO 3179   3.053   4.637  14.716  0.1669  0.0796  0.1635
  289PAPS   PO4 3180   3.309   4.537  14.353  0.0306  0.1263 -0.1731
  289PAPS   GL1 3181   3.782   4.523  14.144 -0.2168 -0.2762  0.1152
  289PAPS   GL2 3182   3.694   4.763  13.883  0.2215 -0.1440 -0.0884
  289PAPS   D1A 3183   4.204   4.646  14.406 -0.1778  0.2982  0.0486
  289PAPS   D2A 3184   4.512   4.496  14.181 -0.3737 -0.2816 -0.0840
  289PAPS   D3A 3185   4.283   4.534  13.876 -0.0897 -0.2115  0.0293
  289PAPS   D4A 3186   4.428   4.423  13.495 -0.0434  0.3916  0.0442
  289PAPS   C5A 3187   4.182   4.548  13.096  0.1549  0.0020  0.1171
  289PAPS   C1B 3188   3.941   4.612  13.506 -0.0212 -0.0090 -0.1376
  289PAPS   C2B 3189   3.794   4.325  13.236 -0.1532  0.0235 -0.0433
  289PAPS   C3B 3190   3.584   4.061  12.996  0.3192 -0.1431  0.0393
  289PAPS   C4B 3191   3.184   3.955  13.045 -0.1123 -0.2291 -0.2125
  290PAPS   CNO 3192   2.958   1.307  14.094  0.2278 -0.0594 -0.1067
  290PAPS   PO4 3193   2.878   1.018  14.503  0.0634  0.1998 -0.2936
  290PAPS   GL1 3194   2.923   0.818  14.140 -0.1879  0.0561 -0.0308
  290PAPS   GL2 3195   3.285   0.964  14.089 -0.0846  0.0357  0.3067
  290PAPS   D1A 3196   2.775   0.533  13.861  0.0745 -0.0993  0.2060
  290PAPS   D2A 3197   2.722   0.653  13.409 -0.0813  0.0139  0.1695
  290PAPS   D3A 3198   2.419   0.863  13.631  0.1035 -0.0652  0.1496
  290PAPS   D4A 3199   2.314   0.920  13.223  0.1162  0.1153  0.2444
  290PAPS   C5A 3200   1.821   0.717  13.187  0.1646  0.1785  0.1261
  290PAPS   C1B 3201   3.034   1.048  13.672 -0.3081 -0.1842  0.0101
  290PAPS   C2B 3202   3.124   0.985  13.369  0.0993 -0.2009  0.1654
  290PAPS   C3B 3203   3.134   0.910  12.997  0.2714 -0.2755 -0.0319
  290PAPS   C4B 3204   3.332   0.667  12.592 -0.0707 -0.1301  0.0760
  291PAPS   CNO 3205   7.723   1.282  15.348 -0.0955 -0.2527 -0.0716
  291PAPS   PO4 3206   7.980   1.541  15.048  0.0126 -0.2184  0.0276
  291PAPS   GL1 3207   7.626   1.474  14.785  0.1014 -0.2423  0.0280
  291PAPS   GL2 3208   7.627   1.175  14.830  0.1368  0.0233  0.1277
  291PAPS   D1A 3209   7.336   1.815  14.751  0.3420 -0.0104  0.1992
  291PAPS   D2A 3210   7.136   1.799  14.341 -0.0614 -0.0781  0.0055
  291PAPS   D3A 3211   6.933   2.145  14.206  0.0314 -0.1173 -0.0047
  291PAPS   D4A 3212   7.035   2.068  13.705 -0.0029  0.0269 -0.0717
  291PAPS   C5A 3213   6.747   1.852  13.484 -0.1407  0.4869  0.1267
  291PAPS   C1B 3214   7.537   1.029  14.383 -0.0682  0.1131 -0.5258
  291PAPS   C2B 3215   7.566   0.875  14.054 -0.0430  0.1778 -0.1284
  291PAPS   C3B 3216   7.618   0.921  13.585 -0.2967 -0.0425 -0.2332
  291PAPS   C4B 3217   7.668   1.029  13.140 -0.0726 -0.1185  0.1507
  292PAPS   CNO 3218   3.983   1.515  14.843 -0.2198  0.0101  0.0142
  292PAPS   PO4 3219   3.688   1.270  14.552  0.1508  0.2759  0.0982
  292PAPS   GL1 3220   3.737   1.387  14.083 -0.0669  0.0239 -0.1694
  292PAPS   GL2 3221   3.480   1.432  14.056  0.4930 -0.2042  0.4932
  292PAPS   D1A 3222   4.028   1.190  13.699 -0.0596  0.3738  0.1415
  292PAPS   D2A 3223   3.910   1.479  13.534  0.1596  0.0192 -0.2866
  292PAPS   D3A 3224   4.150   1.236  13.199 -0.0199  0.0076  0.1506
  292PAPS   D4A 3225   3.975   1.335  12.771 -0.0241  0.2136  0.2791
  292PAPS   C5A 3226   4.258   1.379  12.499  0.2741  0.1961  0.0224
  292PAPS   C1B 3227   3.505   1.241  13.667  0.3269 -0.0587  0.0346
  292PAPS   C2B 3228   3.543   1.240  13.210  0.0604 -0.0804  0.1738
  292PAPS   C3B 3229   3.525   1.162  12.827 -0.0845 -0.1743  0.0378
  292PAPS   C4B 3230   3.286   1.166  12.493 -0.1728  0.0364 -0.2228
  293PAPS   CNO 3231   5.925   4.994  15.445 -0.0635 -0.1456 -0.0034
  293PAPS   PO4 3232   5.585   4.779  15.409  0.0761  0.0998  0.1384
  293PAPS   GL1 3233   5.746   4.705  14.926  0.2670 -0.0270 -0.4171
  293PAPS   GL2 3234   5.608   4.462  14.872 -0.1333 -0.1998  0.0264
  293PAPS   D1A 3235   5.550   4.891  14.469  0.1909 -0.0366 -0.1271
  293PAPS   D2A 3236   6.022   4.905  14.478  0.2909  0.0638  0.1047
  293PAPS   D3A 3237   6.196   4.860  14.168 -0.4376  0.2186  0.0148
  293PAPS   D4A 3238   6.052   5.278  14.125  0.0241 -0.0999  0.0929
  293PAPS   C5A 3239   5.682   5.371  14.244 -0.2582 -0.0901  0.0487
  293PAPS   C1B 3240   5.777   4.463  14.359 -0.1251  0.3123  0.3790
  293PAPS   C2B 3241   5.983   4.409  13.934  0.1479 -0.1121 -0.0111
  293PAPS   C3B 3242   5.988   4.500  13.395 -0.1275 -0.1631 -0.2133
  293PAPS   C4B 3243   5.653   4.489  13.179 -0.3104  0.0065  0.0093
  294PAPS   CNO 3244   2.608   3.344  14.826 -0.2255  0.0795 -0.2686
  294PAPS   PO4 3245   2.907   3.730  14.829 -0.0286 -0.3203 -0.0239
  294PAPS   GL1 3246   2.858   3.583  14.397 -0.0956 -0.3339 -0.1796
  294PAPS   GL2 3247   3.081   3.559  14.267 -0.3257  0.0373  0.2418
  294PAPS   D1A 3248   2.605   3.513  14.066  0.0698 -0.2719 -0.5194
  294PAPS   D2A 3249   2.325   3.915  14.025  0.2482  0.0908  0.1376
  294PAPS   D3A 3250   2.722   4.025  14.118 -0.1566 -0.3993  0.3254
  294PAPS   D4A 3251   2.965   3.809  13.843 -0.0772 -0.1584  0.4579
  294PAPS   C5A 3252   3.141   3.888  13.509  0.0452 -0.2094  0.2684
  294PAPS   C1B 3253   3.102   3.303  13.847  0.2863 -0.1423  0.2920
  294PAPS   C2B 3254   3.279   3.369  13.572  0.0990 -0.3670  0.0555
  294PAPS   C3B 3255   3.401   3.493  13.245  0.0251 -0.1499 -0.1146
  294PAPS   C4B 3256   3.415   3.537  12.788  0.0714 -0.1247  0.4036
  295PAPS   CNO 3257   1.913   5.119  15.070  0.0131  0.1239  0.1044
  295PAPS   PO4 3258   2.373   4.918  14.923 -0.2185  0.0983 -0.1598
  295PAPS   GL1 3259   2.591   4.905  14.549 -0.1139 -0.1211 -0.2163
  295PAPS   GL2 3260   2.817   5.053  14.501 -0.0217 -0.0277  0.0799
  295PAPS   D1A 3261   2.511   4.843  14.059 -0.1282 -0.1104  0.1437
  295PAPS   D2A 3262   2.882   4.489  14.071  0.0855  0.0087 -0.1162
  295PAPS   D3A 3263   2.847   4.277  13.618  0.1033 -0.1431  0.0082
  295PAPS   D4A 3264   2.797   4.731  13.642  0.1047  0.0150  0.0979
  295PAPS   C5A 3265   2.497   5.027  13.589 -0.0390 -0.1046  0.2078
  295PAPS   C1B 3266   2.989   5.009  14.038 -0.2596  0.0187 -0.1114
  295PAPS   C2B 3267   3.224   5.011  13.777 -0.3201  0.5200 -0.1588
  295PAPS   C3B 3268   3.169   5.051  13.320  0.0003 -0.0456  0.0170
  295PAPS   C4B 3269   3.023   5.181  12.940 -0.0278  0.1263  0.0370
  296PAPS   CNO 3270   2.860   2.719  14.041 -0.2828  0.1034 -0.1334
  296PAPS   PO4 3271   2.578   2.609  14.359  0.1775 -0.2037  0.0432
  296PAPS   GL1 3272   2.364   2.558  14.016 -0.0147 -0.1290  0.0178
  296PAPS   GL2 3273   2.117   2.371  14.061 -0.0930  0.3855  0.1252
  296PAPS   D1A 3274   2.122   2.808  13.750 -0.2042  0.1562  0.0724
  296PAPS   D2A 3275   2.079   2.488  13.482 -0.1991  0.3365  0.3481
  296PAPS   D3A 3276   2.201   2.073  13.510 -0.3043  0.0153  0.0433
  296PAPS   D4A 3277   2.113   1.733  13.752 -0.0437 -0.2572  0.2063
  296PAPS   C5A 3278   1.782   1.491  13.658 -0.2552 -0.0802  0.2472
  296PAPS   C1B 3279   1.762   2.164  13.807  0.2528  0.4926 -0.1603
  296PAPS   C2B 3280   1.674   1.974  13.473 -0.1652  0.3984  0.2124
  296PAPS   C3B 3281   1.743   1.704  13.059  0.0408 -0.1014  0.0838
  296PAPS   C4B 3282   2.025   1.298  12.876 -0.2035 -0.1994  0.3448
  297PAPS   CNO 3283   5.223   2.812  15.035 -0.1117  0.0119  0.0364
  297PAPS   PO4 3284   4.938   3.097  14.851  0.1582  0.0115 -0.0998
  297PAPS   GL1 3285   4.959   3.162  14.468  0.0159  0.1814  0.2781
  297PAPS   GL2 3286   4.872   3.456  14.313  0.2082 -0.2938  0.6781
  297PAPS   D1A 3287   5.253   3.204  14.099 -0.0013 -0.0386  0.0490
  297PAPS   D2A 3288   5.384   3.072  13.733 -0.0597 -0.0630 -0.0398
  297PAPS   D3A 3289   5.762   2.739  13.733  0.1182 -0.2244 -0.1056
  297PAPS   D4A 3290   5.925   3.148  13.612 -0.0376  0.2594 -0.0064
  297PAPS   C5A 3291   5.796   3.400  13.336 -0.2714 -0.3041  0.1317
  297PAPS   C1B 3292   4.846   3.409  13.886 -0.1972  0.1154 -0.1430
  297PAPS   C2B 3293   4.816   3.511  13.481 -0.0813 -0.1685  0.0487
  297PAPS   C3B 3294   4.862   3.773  13.141  0.0385 -0.2015  0.0807
  297PAPS   C4B 3295   4.979   3.797  12.711 -0.1476 -0.0635  0.2110
  298PAPS   CNO 3296   7.360   6.696  15.116 -0.1172 -0.1355 -0.1125
  298PAPS   PO4 3297   7.227   7.088  15.075 -0.1200  0.4422  0.3030
  298PAPS   GL1 3298   7.148   6.825  14.674 -0.1822 -0.2838 -0.2299
  298PAPS   GL2 3299   6.969   6.982  14.495 -0.0336  0.0158  0.0759
  298PAPS   D1A 3300   7.073   6.527  14.405  0.2790 -0.0780 -0.0531
  298PAPS   D2A 3301   7.399   6.391  14.496  0.0566  0.1387  0.3476
  298PAPS   D3A 3302   7.677   6.033  14.227 -0.2144 -0.1266  0.0837
  298PAPS   D4A 3303   7.473   5.627  13.990  0.3371  0.1931  0.4409
  298PAPS   C5A 3304   7.196   5.395  14.308  0.0888 -0.0385  0.1987
  298PAPS   C1B 3305   7.234   7.023  14.173  0.0611  0.0599  0.2064
  298PAPS   C2B 3306   7.374   7.075  13.881  0.1841 -0.1975  0.0373
  298PAPS   C3B 3307   7.760   6.910  13.747 -0.3044  0.1786 -0.2026
  298PAPS   C4B 3308   7.879   6.523  13.586  0.1684  0.0393 -0.0710
  299PAPS   CNO 3309   4.324   1.741  15.113  0.0402 -0.0424 -0.2276
  299PAPS   PO4 3310   4.471   1.646  14.575  0.4386 -0.0410 -0.1451
  299PAPS   GL1 3311   4.556   1.647  14.239 -0.0845  0.1744  0.0040
  299PAPS   GL2 3312   4.789   1.599  13.931  0.1469  0.0227 -0.1615
  299PAPS   D1A 3313   4.271   1.606  13.865 -0.0152 -0.1823  0.0814
  299PAPS   D2A 3314   4.434   1.533  13.465  0.2785 -0.1006  0.1837
  299PAPS   D3A 3315   4.661   1.870  13.510  0.2478  0.0142  0.1241
  299PAPS   D4A 3316   4.726   1.809  13.070  0.1593  0.1232 -0.1339
  299PAPS   C5A 3317   4.626   1.918  12.621 -0.1794 -0.1640  0.0974
  299PAPS   C1B 3318   5.040   1.593  13.465 -0.1906 -0.0283  0.0608
  299PAPS   C2B 3319   5.071   1.491  13.021  0.0090  0.0328 -0.1523
  299PAPS   C3B 3320   5.125   1.731  12.742  0.3726  0.0976  0.2415
  299PAPS   C4B 3321   5.227   1.880  12.296 -0.2485 -0.2657  0.3795
  300PAPS   CNO 3322   6.407   7.491  14.913  0.1659  0.1385  0.1625
  300PAPS   PO4 3323   5.965   7.466  14.708 -0.0985 -0.2441  0.1137
  300PAPS   GL1 3324   6.050   7.316  14.305 -0.3095 -0.0789  0.1636
  300PAPS   GL2 3325   5.820   7.178  14.049  0.2111 -0.1624 -0.0923
  300PAPS   D1A 3326   6.195   7.503  13.890 -0.0795  0.3701  0.2071
  300PAPS   D2A 3327   6.410   7.627  13.594 -0.0632 -0.0509  0.2917
  300PAPS   D3A 3328   6.120   7.762  13.291 -0.0746 -0.1139  0.2816
  300PAPS   D4A 3329   6.202   7.759  12.852 -0.1201  0.0700 -0.0641
  300PAPS   C5A 3330   5.880   7.589  12.549 -0.0913  0.0296  0.0238
  300PAPS   C1B 3331   5.751   6.764  13.889  0.1441 -0.0324  0.1415
  300PAPS   C2B 3332   5.573   6.487  13.568 -0.0583  0.0279  0.0058
  300PAPS   C3B 3333   5.549   6.267  13.142 -0.0420  0.1812 -0.0613
  300PAPS   C4B 3334   5.862   6.041  12.886 -0.0155 -0.2589  0.2065
  301PAPS   CNO 3335   7.203   4.674  14.722  0.3691 -0.0493  0.0069
  301PAPS   PO4 3336   7.548   4.582  15.043 -0.2051 -0.0056 -0.0297
  301PAPS   GL1 3337   7.648   4.481  14.547  0.1793  0.0490 -0.0935
  301PAPS   GL2 3338   7.262   4.372  14.307  0.2882 -0.1135 -0.2666
  301PAPS   D1A 3339   7.922   4.275  14.276  0.0370 -0.0156 -0.2937
  301PAPS   D2A 3340   7.880   4.174  13.858 -0.0940  0.1813 -0.0819
  301PAPS   D3A 3341   8.057   4.461  13.755 -0.1050  0.0744  0.3140
  301PAPS   D4A 3342   8.188   4.300  13.368 -0.0443  0.0993  0.2166
  301PAPS   C5A 3343   8.219   4.010  12.954  0.5221  0.1552 -0.1231
  301PAPS   C1B 3344   6.989   4.479  13.955 -0.2432 -0.2287 -0.1352
  301PAPS   C2B 3345   6.768   4.390  13.573 -0.0577 -0.3187 -0.0454
  301PAPS   C3B 3346   6.425   4.196  13.455 -0.4019  0.2071  0.4738
  301PAPS   C4B 3347   6.424   3.891  13.190  0.1668  0.1563 -0.0569
  302PAPS   CNO 3348   6.325   4.582  15.518  0.3579  0.1236 -0.3572
  302PAPS   PO4 3349   6.323   4.715  15.060 -0.0100  0.2030 -0.2951
  302PAPS   GL1 3350   6.571   4.818  14.628 -0.0252  0.1419 -0.1079
  302PAPS   GL2 3351   6.780   4.576  14.430  0.1978 -0.1405 -0.1000
  302PAPS   D1A 3352   6.923   5.043  14.504  0.0095 -0.0015  0.1974
  302PAPS   D2A 3353   6.448   5.196  14.405  0.1694 -0.1332  0.2911
  302PAPS   D3A 3354   6.582   5.272  14.040  0.2427 -0.2132  0.1153
  302PAPS   D4A 3355   6.483   5.651  13.799 -0.3147 -0.0874 -0.0380
  302PAPS   C5A 3356   6.776   5.627  13.370  0.2637  0.0628 -0.2515
  302PAPS   C1B 3357   6.764   4.204  14.346  0.0418 -0.2021  0.0432
  302PAPS   C2B 3358   6.649   3.764  14.322 -0.1243 -0.1735 -0.2157
  302PAPS   C3B 3359   6.696   3.408  14.108  0.1161  0.0942  0.2419
  302PAPS   C4B 3360   6.671   3.036  13.910  0.2432  0.2715 -0.0934
  303PAPS   CNO 3361   5.492   6.221  15.122  0.0866  0.1384 -0.4891
  303PAPS   PO4 3362   5.723   5.886  15.187  0.2803  0.2419  0.0280
  303PAPS   GL1 3363   5.886   5.937  14.823  0.0838 -0.1092  0.0378
  303PAPS   GL2 3364   5.809   6.173  14.651  0.3734  0.0377 -0.0206
  303PAPS   D1A 3365   6.023   5.590  14.604  0.1645 -0.2774  0.0215
  303PAPS   D2A 3366   6.297   5.705  14.256  0.2604  0.1995  0.0972
  303PAPS   D3A 3367   6.182   6.112  14.414  0.0013  0.0824 -0.0292
  303PAPS   D4A 3368   5.836   5.909  14.276  0.1144  0.0160  0.1743
  303PAPS   C5A 3369   5.558   5.904  13.901  0.4428 -0.1623  0.4541
  303PAPS   C1B 3370   5.717   6.392  14.260 -0.0119 -0.0203  0.0539
  303PAPS   C2B 3371   5.920   6.314  13.934  0.5022 -0.1773 -0.0603
  303PAPS   C3B 3372   6.096   5.917  13.750 -0.0405 -0.0740  0.0542
  303PAPS   C4B 3373   6.255   5.971  13.429 -0.2066  0.0874  0.1079
  304PAPS   CNO 3374   7.245   5.298  14.824  0.4727  0.1083  0.0661
  304PAPS   PO4 3375   7.150   5.573  15.196  0.1131  0.0271  0.1180
  304PAPS   GL1 3376   6.933   5.743  14.816 -0.2475 -0.0647 -0.2186
  304PAPS   GL2 3377   6.768   5.515  14.623 -0.0269  0.0908  0.0454
  304PAPS   D1A 3378   7.181   5.887  14.380 -0.1392 -0.2977  0.0722
  304PAPS   D2A 3379   7.158   6.140  14.060  0.2429  0.0705  0.2716
  304PAPS   D3A 3380   6.937   6.113  13.617  0.0172 -0.1862  0.0474
  304PAPS   D4A 3381   7.304   5.919  13.521 -0.1808  0.2230 -0.0791
  304PAPS   C5A 3382   7.518   6.164  13.708  0.1817  0.0471 -0.4284
  304PAPS   C1B 3383   6.820   5.679  14.203  0.0030  0.0125 -0.1687
  304PAPS   C2B 3384   7.008   5.644  13.781 -0.1682  0.0072 -0.1119
  304PAPS   C3B 3385   7.281   5.426  13.556 -0.0428  0.1402 -0.1965
  304PAPS   C4B 3386   7.434   5.118  13.313  0.0515  0.1449 -0.1890
  305PAPS   CNO 3387  -0.327   0.554  15.793 -0.4534 -0.4316 -0.1794
  305PAPS   PO4 3388   0.028   0.348  15.554  0.3092  0.2717 -0.0495
  305PAPS   GL1 3389   0.219   0.222  15.195  0.1756  0.1488  0.1834
  305PAPS   GL2 3390   0.150   0.038  14.826  0.3484  0.0316 -0.3389
  305PAPS   D1A 3391   0.668   0.140  15.116 -0.0482  0.2281  0.2819
  305PAPS   D2A 3392   0.746  -0.214  14.836 -0.2076 -0.0446 -0.2391
  305PAPS   D3A 3393   0.486  -0.113  14.559  0.2708  0.0364 -0.1022
  305PAPS   D4A 3394   0.890  -0.205  14.298  0.0858  0.0163  0.2162
  305PAPS   C5A 3395   0.857  -0.272  14.022 -0.3742 -0.0608 -0.0905
  305PAPS   C1B 3396   0.210   0.314  14.509  0.1765  0.0135  0.2435
  305PAPS   C2B 3397   0.080   0.390  14.129 -0.2567  0.1493 -0.1129
  305PAPS   C3B 3398   0.105   0.370  13.723  0.0117  0.2242 -0.0190
  305PAPS   C4B 3399   0.185   0.525  13.258 -0.0659  0.1347  0.1401
  306PAPS   CNO 3400   1.703   5.228  14.568 -0.1986 -0.2735 -0.3899
  306PAPS   PO4 3401   2.066   5.529  14.726 -0.1473  0.1602  0.2713
  306PAPS   GL1 3402   2.253   5.253  14.422 -0.1059  0.1584  0.1136
  306PAPS   GL2 3403   2.092   5.137  14.120  0.2650  0.3743  0.2188
  306PAPS   D1A 3404   2.613   5.464  14.267  0.0264 -0.1585  0.2261
  306PAPS   D2A 3405   2.698   5.407  13.907 -0.2656  0.0846  0.0896
  306PAPS   D3A 3406   2.510   5.571  13.642  0.0982  0.0722  0.1479
  306PAPS   D4A 3407   2.768   5.444  13.404 -0.1923 -0.1658  0.1305
  306PAPS   C5A 3408   3.037   5.642  13.077 -0.1009 -0.1280 -0.2880
  306PAPS   C1B 3409   2.028   5.301  13.695 -0.1102 -0.0712 -0.0955
  306PAPS   C2B 3410   2.242   5.363  13.307 -0.1513  0.1790  0.0944
  306PAPS   C3B 3411   2.447   5.797  13.117 -0.1248  0.3569 -0.5866
  306PAPS   C4B 3412   2.549   5.979  12.750 -0.1685  0.1315 -0.0639
  307PAPS   CNO 3413   0.747   3.389  14.913 -0.0707 -0.0687 -0.1342
  307PAPS   PO4 3414   0.739   3.095  14.620  0.1430  0.0791 -0.0062
  307PAPS   GL1 3415   0.852   3.105  14.142  0.2956 -0.0141  0.1177
  307PAPS   GL2 3416   1.147   3.226  14.111 -0.0445  0.0293  0.0495
  307PAPS   D1A 3417   0.767   2.963  13.698 -0.0427 -0.3101  0.1381
  307PAPS   D2A 3418   0.712   2.698  13.402  0.4210 -0.2032  0.1397
  307PAPS   D3A 3419   1.068   2.579  13.238  0.0714 -0.2101  0.1071
  307PAPS   D4A 3420   0.824   2.789  12.871  0.1635  0.2055  0.1662
  307PAPS   C5A 3421   0.682   2.671  12.497  0.1810  0.0811  0.0008
  307PAPS   C1B 3422   1.283   3.110  13.733  0.0239 -0.0417 -0.1204
  307PAPS   C2B 3423   1.313   2.971  13.314 -0.1798 -0.1095  0.1506
  307PAPS   C3B 3424   1.697   2.974  13.061 -0.1218 -0.1064  0.3186
  307PAPS   C4B 3425   1.964   3.164  12.729  0.1399  0.2263 -0.0159
  308PAPS   CNO 3426   0.284   6.175  15.769 -0.0388  0.1970 -0.0550
  308PAPS   PO4 3427   0.421   6.247  15.286 -0.0859 -0.0951  0.1070
  308PAPS   GL1 3428   0.470   6.282  14.855  0.0089 -0.0570  0.0024
  308PAPS   GL2 3429   0.268   6.273  14.563  0.1831 -0.1019  0.0574
  308PAPS   D1A 3430   0.593   6.681  14.554  0.2095 -0.0681 -0.1440
  308PAPS   D2A 3431   0.403   7.108  14.617  0.0136 -0.0378  0.0661
  308PAPS   D3A 3432   0.465   6.994  14.183  0.1088 -0.0986  0.1928
  308PAPS   D4A 3433   0.055   6.879  14.276  0.1736  0.0731  0.2016
  308PAPS   C5A 3434  -0.164   6.615  14.075  0.2474  0.0633 -0.1778
  308PAPS   C1B 3435   0.290   6.407  14.099 -0.2699 -0.0827  0.1621
  308PAPS   C2B 3436   0.644   6.415  13.804 -0.0564  0.0243 -0.0534
  308PAPS   C3B 3437   0.760   6.310  13.380 -0.0294  0.0145  0.0214
  308PAPS   C4B 3438   1.102   6.217  13.246  0.3342 -0.0197  0.0527
  309PAPS   CNO 3439   3.917   6.808  14.477 -0.0567 -0.1125 -0.0137
  309PAPS   PO4 3440   3.701   7.200  14.488  0.2923 -0.4103  0.1262
  309PAPS   GL1 3441   4.112   7.307  14.271  0.2135 -0.0159  0.0805
  309PAPS   GL2 3442   3.931   7.565  14.153  0.2689 -0.2245 -0.0673
  309PAPS   D1A 3443   4.445   7.319  13.987 -0.2686 -0.0863  0.2641
  309PAPS   D2A 3444   4.286   6.944  13.786  0.0349  0.1396  0.0932
  309PAPS   D3A 3445   4.303   7.005  13.397  0.4352 -0.3116 -0.0512
  309PAPS   D4A 3446   4.337   6.814  13.029 -0.1465  0.3600 -0.3032
  309PAPS   C5A 3447   4.160   6.852  12.622 -0.3156  0.2176  0.1666
  309PAPS   C1B 3448   3.592   7.415  13.899 -0.3249 -0.1013 -0.1194
  309PAPS   C2B 3449   3.459   7.345  13.496  0.1005  0.1757 -0.1163
  309PAPS   C3B 3450   3.421   7.023  13.240  0.0454  0.0509 -0.0425
  309PAPS   C4B 3451   3.305   6.768  12.848 -0.1431 -0.0696  0.0970
  310PAPS   CNO 3452   6.212   6.769  11.407  0.2228 -0.0647  0.0482
  310PAPS   PO4 3453   6.650   6.853  11.396  0.1017 -0.1277 -0.2583
  310PAPS   GL1 3454   6.560   6.644  11.761  0.1659 -0.0103 -0.4901
  310PAPS   GL2 3455   6.711   6.376  11.799 -0.4056 -0.1362 -0.1144
  310PAPS   D1A 3456   6.359   6.689  12.143 -0.2263 -0.0408 -0.1258
  310PAPS   D2A 3457   6.666   6.986  12.227  0.0408  0.2402 -0.2800
  310PAPS   D3A 3458   6.752   6.655  12.464  0.1248 -0.0205  0.2566
  310PAPS   D4A 3459   6.925   6.707  12.847 -0.2937 -0.0413  0.2560
  310PAPS   C5A 3460   7.215   6.978  13.015  0.4165 -0.0949  0.2626
  310PAPS   C1B 3461   6.981   6.343  12.196 -0.1650 -0.0505  0.1260
  310PAPS   C2B 3462   7.010   6.217  12.642 -0.1878  0.0003  0.0352
  310PAPS   C3B 3463   7.293   6.022  12.972 -0.1849 -0.0814 -0.2514
  310PAPS   C4B 3464   7.655   6.083  13.186  0.0052 -0.1453  0.2387
  311PAPS   CNO 3465  -0.014   7.138  11.181 -0.1475 -0.4243  0.1676
  311PAPS   PO4 3466   0.428   6.971  11.048  0.3862 -0.0379  0.0667
  311PAPS   GL1 3467   0.326   6.875  11.445  0.2900 -0.1173 -0.0180
  311PAPS   GL2 3468   0.352   7.183  11.593 -0.1025 -0.0853  0.1176
  311PAPS   D1A 3469   0.383   6.614  11.765 -0.0657 -0.0653  0.0338
  311PAPS   D2A 3470   0.270   6.134  11.715  0.2861  0.1245  0.0379
  311PAPS   D3A 3471   0.521   6.214  12.059  0.0520 -0.1759  0.0685
  311PAPS   D4A 3472   0.677   5.978  12.368 -0.3135  0.4091 -0.2891
  311PAPS   C5A 3473   1.176   5.929  12.512 -0.0567 -0.0313  0.2929
  311PAPS   C1B 3474   0.504   7.024  12.009 -0.1310  0.0264 -0.0212
  311PAPS   C2B 3475   0.466   6.891  12.403  0.1610 -0.1398  0.0916
  311PAPS   C3B 3476   0.373   6.711  12.765  0.0437 -0.1063  0.2426
  311PAPS   C4B 3477   0.319   6.419  13.000  0.0161  0.0061 -0.3686
  312PAPS   CNO 3478   5.834   5.223  10.855 -0.2359 -0.4278  0.4016
  312PAPS   PO4 3479   6.097   4.851  10.964  0.3334 -0.0453  0.0070
  312PAPS   GL1 3480   6.248   4.618  11.344 -0.0900 -0.0832 -0.0006
  312PAPS   GL2 3481   5.998   4.589  11.494 -0.1431  0.1078 -0.0350
  312PAPS   D1A 3482   6.399   4.335  11.667 -0.2009 -0.0792 -0.0854
  312PAPS   D2A 3483   6.419   4.260  12.047  0.0142 -0.2530 -0.2969
  312PAPS   D3A 3484   6.773   4.296  12.254 -0.3148 -0.0836 -0.0257
  312PAPS   D4A 3485   6.758   3.965  12.435 -0.1743 -0.0664 -0.1656
  312PAPS   C5A 3486   7.022   3.675  12.389  0.0045 -0.0554  0.1073
  312PAPS   C1B 3487   6.006   4.572  11.908  0.0532  0.1044  0.1157
  312PAPS   C2B 3488   6.065   4.427  12.301  0.1282  0.0513 -0.0524
  312PAPS   C3B 3489   6.266   4.026  12.508  0.1079 -0.1300  0.0584
  312PAPS   C4B 3490   6.337   3.705  12.711 -0.0941  0.2782  0.0678
  313PAPS   CNO 3491   5.608   1.594   9.735 -0.0798  0.0634  0.1044
  313PAPS   PO4 3492   5.668   1.381  10.074 -0.1602 -0.1583  0.0872
  313PAPS   GL1 3493   5.456   1.831  10.284 -0.0982 -0.0991 -0.1138
  313PAPS   GL2 3494   5.496   1.954  10.554 -0.1828 -0.1935 -0.2056
  313PAPS   D1A 3495   5.121   2.192  10.272  0.0948  0.3332 -0.0691
  313PAPS   D2A 3496   5.125   2.313  10.745  0.1381  0.1080 -0.1944
  313PAPS   D3A 3497   5.041   2.786  10.926  0.2695  0.3207 -0.2341
  313PAPS   D4A 3498   4.603   3.059  11.055  0.0713  0.1613 -0.2201
  313PAPS   C5A 3499   4.561   3.349  10.818 -0.2682 -0.0403 -0.0701
  313PAPS   C1B 3500   5.515   2.138  10.997 -0.2046  0.0420  0.0739
  313PAPS   C2B 3501   5.707   2.220  11.381 -0.6412  0.0321  0.3009
  313PAPS   C3B 3502   5.507   2.060  11.825 -0.1023  0.1670 -0.1575
  313PAPS   C4B 3503   5.424   2.290  12.139 -0.1046 -0.0991  0.2912
  314PAPS   CNO 3504   2.877   0.653   9.821  0.0236  0.2774 -0.0709
  314PAPS   PO4 3505   2.756   0.634  10.282  0.0284 -0.1201 -0.0033
  314PAPS   GL1 3506   2.782   0.563  10.676  0.1165 -0.3765 -0.0047
  314PAPS   GL2 3507   2.672   0.295  10.856 -0.0814 -0.0387 -0.0810
  314PAPS   D1A 3508   2.707   0.835  11.034 -0.0946  0.1526 -0.2985
  314PAPS   D2A 3509   3.126   0.869  11.162 -0.0879  0.1853  0.2362
  314PAPS   D3A 3510   3.304   0.927  10.754  0.0981 -0.0780  0.2645
  314PAPS   D4A 3511   3.634   1.003  10.696 -0.0513  0.0832  0.1210
  314PAPS   C5A 3512   3.910   0.705  10.876  0.1475 -0.0970  0.2074
  314PAPS   C1B 3513   3.000   0.408  11.121 -0.1989  0.2591 -0.2242
  314PAPS   C2B 3514   3.316   0.421  11.404  0.2065  0.2380  0.0730
  314PAPS   C3B 3515   3.215   0.518  11.874 -0.0765  0.1320  0.1883
  314PAPS   C4B 3516   3.143   0.294  12.297  0.3341 -0.2446  0.0612
  315PAPS   CNO 3517   0.471   0.711  10.861 -0.1420  0.2639 -0.1544
  315PAPS   PO4 3518   0.417   0.404  11.179  0.0355 -0.1821 -0.3172
  315PAPS   GL1 3519   0.329   0.677  11.517  0.3320 -0.0062 -0.1225
  315PAPS   GL2 3520   0.483   0.952  11.567 -0.3083 -0.0642  0.0553
  315PAPS   D1A 3521  -0.036   0.907  11.677  0.2417  0.1604  0.1982
  315PAPS   D2A 3522   0.215   0.694  11.960  0.1355 -0.1044  0.2296
  315PAPS   D3A 3523  -0.154   0.636  12.173 -0.3458  0.0251 -0.1843
  315PAPS   D4A 3524   0.017   0.717  12.572 -0.0758  0.2094  0.0988
  315PAPS   C5A 3525   0.380   0.690  12.811  0.1700  0.0541 -0.3613
  315PAPS   C1B 3526   0.740   0.927  11.910 -0.3236 -0.2005  0.0351
  315PAPS   C2B 3527   1.012   0.861  12.245 -0.2679 -0.1887 -0.3717
  315PAPS   C3B 3528   1.208   0.607  12.649  0.2692  0.3340 -0.4836
  315PAPS   C4B 3529   1.630   0.449  12.797 -0.6013 -0.1000  0.5728
  316PAPS   CNO 3530   2.594   7.751  10.392 -0.0923  0.4499 -0.0608
  316PAPS   PO4 3531   2.611   7.410  10.649 -0.4116  0.0160  0.2889
  316PAPS   GL1 3532   2.817   7.563  11.023 -0.0764 -0.1300 -0.0967
  316PAPS   GL2 3533   2.820   7.292  11.265  0.0201  0.1125 -0.0673
  316PAPS   D1A 3534   2.871   7.732  11.461 -0.2339 -0.1597 -0.4931
  316PAPS   D2A 3535   2.470   7.701  11.549 -0.2811 -0.0790 -0.0191
  316PAPS   D3A 3536   2.512   7.885  11.928  0.1721 -0.2195 -0.0181
  316PAPS   D4A 3537   2.905   7.701  11.962  0.2020  0.0085 -0.1760
  316PAPS   C5A 3538   2.951   7.550  12.434 -0.4320 -0.0483 -0.3074
  316PAPS   C1B 3539   2.741   7.300  11.714  0.0936  0.2852  0.2604
  316PAPS   C2B 3540   2.882   7.150  12.135  0.1767 -0.1981  0.2510
  316PAPS   C3B 3541   2.855   7.003  12.508 -0.0115 -0.0718 -0.0794
  316PAPS   C4B 3542   2.740   6.805  12.957 -0.0379 -0.1089 -0.1801
  317PAPS   CNO 3543   5.196   2.786  10.385  0.0192  0.0298  0.1943
  317PAPS   PO4 3544   5.186   3.139  10.111 -0.3012 -0.1601  0.1959
  317PAPS   GL1 3545   4.873   3.027   9.917  0.0558  0.2439  0.2509
  317PAPS   GL2 3546   4.796   2.790  10.129  0.0428  0.2060  0.0198
  317PAPS   D1A 3547   4.561   3.120   9.755  0.0629  0.2398 -0.0226
  317PAPS   D2A 3548   4.251   2.826   9.619  0.1704 -0.0074 -0.1345
  317PAPS   D3A 3549   4.066   2.746   9.173 -0.0317  0.0963 -0.3526
  317PAPS   D4A 3550   3.823   3.056   9.052  0.0124 -0.5293  0.2295
  317PAPS   C5A 3551   3.445   2.881   8.801 -0.2908  0.0286 -0.2620
  317PAPS   C1B 3552   4.682   2.591  10.535 -0.3217  0.4207  0.1037
  317PAPS   C2B 3553   4.542   2.535  10.945 -0.2774 -0.0938  0.2396
  317PAPS   C3B 3554   4.732   2.635  11.419  0.2082  0.3181  0.1773
  317PAPS   C4B 3555   4.663   2.626  11.888  0.4842  0.0698 -0.0684
  318PAPS   CNO 3556   6.650   6.056  11.015 -0.0106  0.0084 -0.1038
  318PAPS   PO4 3557   6.272   5.970  11.054  0.4700  0.3327  0.0801
  318PAPS   GL1 3558   6.366   5.853  11.474  0.1897 -0.1497 -0.0592
  318PAPS   GL2 3559   6.334   5.527  11.593  0.0141 -0.1828 -0.2687
  318PAPS   D1A 3560   6.102   5.864  11.851  0.0212 -0.1839 -0.1762
  318PAPS   D2A 3561   6.511   6.041  12.093  0.0314 -0.3401 -0.4616
  318PAPS   D3A 3562   6.692   5.917  12.380  0.0634  0.0914  0.0929
  318PAPS   D4A 3563   6.534   6.221  12.588  0.4413 -0.3858 -0.1536
  318PAPS   C5A 3564   6.093   6.322  12.555 -0.0246  0.1689 -0.0914
  318PAPS   C1B 3565   6.408   5.554  11.986  0.0218  0.0455 -0.2593
  318PAPS   C2B 3566   6.450   5.431  12.404  0.2806 -0.0125  0.0787
  318PAPS   C3B 3567   6.428   5.218  12.753 -0.0174 -0.1809  0.0097
  318PAPS   C4B 3568   6.513   5.205  13.175 -0.1536  0.0256 -0.1410
  319PAPS   CNO 3569   7.261   0.180  10.891  0.1213  0.1933 -0.0271
  319PAPS   PO4 3570   6.901   0.039  10.981  0.0396 -0.2141 -0.0931
  319PAPS   GL1 3571   6.932  -0.025  11.420 -0.4036 -0.2229 -0.2244
  319PAPS   GL2 3572   6.724  -0.302  11.557 -0.0195 -0.1162  0.0151
  319PAPS   D1A 3573   7.221   0.123  11.704 -0.0372 -0.4555 -0.2210
  319PAPS   D2A 3574   7.415   0.492  11.751 -0.0304  0.4056  0.1387
  319PAPS   D3A 3575   7.057   0.832  11.859  0.0522  0.1697 -0.0527
  319PAPS   D4A 3576   6.849   0.427  11.840 -0.0038 -0.1046 -0.1775
  319PAPS   C5A 3577   6.526   0.378  11.669 -0.1162 -0.2218  0.2363
  319PAPS   C1B 3578   6.866  -0.122  11.953 -0.0859  0.1167 -0.0254
  319PAPS   C2B 3579   6.877  -0.259  12.374  0.1862  0.0693 -0.4294
  319PAPS   C3B 3580   6.963  -0.425  12.693  0.0249  0.2288  0.1002
  319PAPS   C4B 3581   6.890  -0.326  13.066  0.1342  0.0802 -0.0470
  320PAPS   CNO 3582   6.362   4.203  10.811  0.0574  0.0733  0.2756
  320PAPS   PO4 3583   5.942   4.391  10.989  0.1039 -0.0977  0.2655
  320PAPS   GL1 3584   5.626   4.309  11.313  0.0326  0.0934 -0.1891
  320PAPS   GL2 3585   5.594   4.072  11.191 -0.5133 -0.1464  0.0350
  320PAPS   D1A 3586   5.118   4.260  11.560  0.1524 -0.1713 -0.1295
  320PAPS   D2A 3587   5.006   4.296  11.937 -0.1183 -0.0511 -0.0190
  320PAPS   D3A 3588   5.204   4.723  12.138 -0.1279  0.2836  0.1658
  320PAPS   D4A 3589   5.578   4.597  12.235 -0.0243 -0.1005  0.0769
  320PAPS   C5A 3590   5.660   4.601  12.674  0.0712 -0.0162  0.0947
  320PAPS   C1B 3591   5.598   3.803  11.507 -0.2571 -0.1278  0.4930
  320PAPS   C2B 3592   5.573   3.554  11.903  0.1251 -0.0527  0.1660
  320PAPS   C3B 3593   5.353   3.148  12.044  0.0588 -0.0748 -0.0836
  320PAPS   C4B 3594   5.137   3.161  12.402  0.0765  0.1845 -0.1352
  321PAPS   CNO 3595   4.600   4.184  10.673 -0.1996  0.2254  0.0850
  321PAPS   PO4 3596   4.577   4.567  10.913  0.2151 -0.0180 -0.0427
  321PAPS   GL1 3597   4.463   4.336  11.228  0.1059 -0.3279 -0.0867
  321PAPS   GL2 3598   4.213   4.523  11.329 -0.0099 -0.0539  0.1247
  321PAPS   D1A 3599   4.618   4.443  11.600 -0.1770 -0.2235  0.0488
  321PAPS   D2A 3600   4.680   4.068  11.704  0.3220 -0.1335 -0.0339
  321PAPS   D3A 3601   4.625   3.776  11.369  0.0391 -0.2614 -0.2225
  321PAPS   D4A 3602   4.656   3.284  11.534  0.2018  0.0888  0.1697
  321PAPS   C5A 3603   4.338   2.940  11.541 -0.0875 -0.1361  0.1906
  321PAPS   C1B 3604   4.141   4.088  11.444  0.0566  0.0173 -0.0324
  321PAPS   C2B 3605   4.288   3.827  11.811  0.1852  0.1183  0.3673
  321PAPS   C3B 3606   4.477   3.497  11.985 -0.0267 -0.1127 -0.2670
  321PAPS   C4B 3607   4.815   3.121  11.945  0.1541  0.1257  0.1945
  322PAPS   CNO 3608   1.162   1.809  10.381  0.1307  0.0386 -0.0357
  322PAPS   PO4 3609   1.525   1.794  10.529  0.0374  0.0484 -0.2054
  322PAPS   GL1 3610   1.748   1.660  10.878  0.3688 -0.2372  0.0100
  322PAPS   GL2 3611   1.972   1.730  10.879 -0.0035 -0.1097 -0.2631
  322PAPS   D1A 3612   1.791   1.337  11.219 -0.1148  0.2175 -0.1010
  322PAPS   D2A 3613   1.620   1.016  11.594 -0.0460  0.1417  0.1188
  322PAPS   D3A 3614   1.937   1.161  11.916 -0.3320 -0.3312  0.2176
  322PAPS   D4A 3615   2.051   1.435  11.605  0.1423  0.0287 -0.3476
  322PAPS   C5A 3616   2.147   1.774  11.821  0.1391 -0.3034  0.1217
  322PAPS   C1B 3617   2.235   1.659  11.227  0.2039  0.4105  0.2539
  322PAPS   C2B 3618   2.568   1.605  11.444  0.0415  0.0284 -0.1693
  322PAPS   C3B 3619   2.712   1.780  11.856  0.2470  0.0475  0.1101
  322PAPS   C4B 3620   2.862   1.977  12.149 -0.2300  0.1703 -0.0170
  323PAPS   CNO 3621   6.048   3.289  10.821 -0.2416  0.2721  0.1241
  323PAPS   PO4 3622   6.223   3.648  10.641  0.1283 -0.1159  0.1232
  323PAPS   GL1 3623   6.310   3.733  11.069 -0.2874  0.0524 -0.1301
  323PAPS   GL2 3624   6.053   3.623  11.250  0.0720 -0.2104 -0.0458
  323PAPS   D1A 3625   6.496   3.697  11.487 -0.1713  0.0212  0.0365
  323PAPS   D2A 3626   6.537   3.727  12.008  0.5045  0.0954 -0.2086
  323PAPS   D3A 3627   6.555   3.466  12.341  0.0414  0.1394 -0.0310
  323PAPS   D4A 3628   6.407   3.052  12.281 -0.1194  0.0149 -0.2746
  323PAPS   C5A 3629   6.302   2.718  12.527  0.0121 -0.1901 -0.0490
  323PAPS   C1B 3630   5.995   3.445  11.702 -0.0582  0.1762 -0.0410
  323PAPS   C2B 3631   6.125   3.439  12.102 -0.1236 -0.3740 -0.1099
  323PAPS   C3B 3632   5.856   3.516  12.374 -0.0882  0.0394  0.0571
  323PAPS   C4B 3633   5.460   3.589  12.482  0.0750 -0.1514 -0.2076
  324PAPS   CNO 3634   0.225   5.860  10.609 -0.0037 -0.0589  0.1913
  324PAPS   PO4 3635   0.546   6.154  10.810  0.2916 -0.2444 -0.1156
  324PAPS   GL1 3636   0.809   6.065  11.255  0.2203 -0.0624 -0.1056
  324PAPS   GL2 3637   0.773   6.290  11.515 -0.3740  0.3658 -0.0235
  324PAPS   D1A 3638   1.000   5.886  11.602 -0.2098  0.0388  0.0640
  324PAPS   D2A 3639   0.915   5.474  11.345 -0.1582  0.1069  0.0417
  324PAPS   D3A 3640   0.879   5.357  11.763  0.0359 -0.1002  0.0650
  324PAPS   D4A 3641   1.010   5.670  12.075  0.0706  0.1446 -0.1191
  324PAPS   C5A 3642   0.959   6.101  12.009  0.0409 -0.1774  0.3145
  324PAPS   C1B 3643   0.883   6.630  11.712 -0.1249 -0.2184 -0.0810
  324PAPS   C2B 3644   0.954   6.661  12.108 -0.1734 -0.0878  0.1158
  324PAPS   C3B 3645   1.130   6.669  12.507 -0.0950  0.4924 -0.2771
  324PAPS   C4B 3646   1.270   6.426  12.815 -0.2241  0.4620 -0.1246
  325PAPS   CNO 3647   5.181   1.502   9.960 -0.2181  0.0044 -0.1547
  325PAPS   PO4 3648   4.925   1.312   9.822  0.0163 -0.2237 -0.1271
  325PAPS   GL1 3649   4.746   1.370  10.266 -0.1039  0.0870  0.0063
  325PAPS   GL2 3650   4.852   1.236  10.452  0.0215 -0.0431  0.4559
  325PAPS   D1A 3651   4.955   1.747  10.460  0.2066  0.2212 -0.1540
  325PAPS   D2A 3652   5.068   1.718  10.822 -0.1700  0.0312 -0.0012
  325PAPS   D3A 3653   5.434   1.622  11.038  0.2400 -0.1838  0.2765
  325PAPS   D4A 3654   5.308   1.847  11.454 -0.0071  0.0111  0.0880
  325PAPS   C5A 3655   5.222   1.654  11.829  0.2192 -0.0712 -0.1560
  325PAPS   C1B 3656   4.687   1.262  10.887  0.2486 -0.0690  0.1191
  325PAPS   C2B 3657   4.329   1.562  11.121 -0.0959  0.0297 -0.1772
  325PAPS   C3B 3658   3.961   1.580  11.349 -0.1709  0.0159 -0.3106
  325PAPS   C4B 3659   3.816   1.691  11.796  0.1834  0.1547  0.0727
  326PAPS   CNO 3660   1.528   3.867  10.280 -0.3659 -0.0885  0.4406
  326PAPS   PO4 3661   1.559   3.619  10.633  0.0710  0.1064 -0.0045
  326PAPS   GL1 3662   1.777   3.723  10.972 -0.0720  0.1144 -0.0059
  326PAPS   GL2 3663   1.715   4.006  11.046  0.1938 -0.0836 -0.5110
  326PAPS   D1A 3664   1.904   3.492  11.286  0.2192 -0.0017 -0.0435
  326PAPS   D2A 3665   1.838   3.318  11.674  0.1352 -0.0853  0.0181
  326PAPS   D3A 3666   2.271   3.072  11.708 -0.0570 -0.0014  0.1797
  326PAPS   D4A 3667   2.407   2.960  11.996 -0.0218  0.0343  0.0401
  326PAPS   C5A 3668   2.410   3.161  12.368 -0.1851 -0.3303 -0.1137
  326PAPS   C1B 3669   1.688   3.955  11.462 -0.2426 -0.0136  0.1615
  326PAPS   C2B 3670   1.749   3.813  11.922 -0.1675 -0.3503 -0.1677
  326PAPS   C3B 3671   2.026   3.473  12.104 -0.1044  0.0969  0.1171
  326PAPS   C4B 3672   1.969   3.094  12.197  0.0926 -0.0631  0.1346
  327PAPS   CNO 3673   1.960   5.680  10.657  0.0840 -0.3283  0.1622
  327PAPS   PO4 3674   1.625   5.546  10.844  0.2659  0.1752  0.1971
  327PAPS   GL1 3675   1.598   5.176  11.195 -0.3796 -0.1837  0.1113
  327PAPS   GL2 3676   1.483   5.305  11.414  0.1226 -0.1598 -0.1579
  327PAPS   D1A 3677   2.063   5.025  11.306  0.2441  0.2026  0.0607
  327PAPS   D2A 3678   1.890   5.409  11.640  0.0115  0.0896  0.0491
  327PAPS   D3A 3679   1.836   5.835  11.555  0.0769  0.3984  0.0766
  327PAPS   D4A 3680   1.946   5.817  12.014  0.0370 -0.0650  0.2445
  327PAPS   C5A 3681   1.937   5.351  12.205 -0.0693 -0.4777  0.0101
  327PAPS   C1B 3682   1.372   5.545  11.743  0.0321  0.1059  0.4618
  327PAPS   C2B 3683   1.517   5.670  12.186  0.2633 -0.4285  0.1816
  327PAPS   C3B 3684   1.700   5.772  12.592 -0.0795 -0.1833  0.0058
  327PAPS   C4B 3685   1.515   6.014  12.958 -0.4134  0.0409 -0.0216
  328PAPS   CNO 3686   2.706   1.476   9.499 -0.2040  0.0826  0.0271
  328PAPS   PO4 3687   2.466   1.394   9.178 -0.0954  0.0706  0.1596
  328PAPS   GL1 3688   2.848   1.668   9.014  0.0570 -0.0021  0.0062
  328PAPS   GL2 3689   2.845   1.622   8.716  0.1891 -0.2789  0.3025
  328PAPS   D1A 3690   3.275   1.798   9.159 -0.0702  0.0305  0.1548
  328PAPS   D2A 3691   3.454   2.141   8.922  0.0648 -0.2064 -0.0958
  328PAPS   D3A 3692   3.807   1.886   9.099 -0.3181  0.1889 -0.4277
  328PAPS   D4A 3693   3.929   2.274   9.132  0.1768  0.0812 -0.1199
  328PAPS   C5A 3694   3.587   2.574   9.157  0.3112 -0.0840  0.0758
  328PAPS   C1B 3695   3.084   1.920   8.575  0.4836 -0.0242  0.0128
  328PAPS   C2B 3696   3.434   2.061   8.322  0.3585  0.2438 -0.3866
  328PAPS   C3B 3697   3.645   1.954   8.012  0.4182 -0.0447  0.1197
  328PAPS   C4B 3698   3.499   1.796   7.569  0.1081 -0.1140  0.0667
  329PAPS   CNO 3699   5.207   6.455  10.713 -0.0734 -0.1299 -0.2334
  329PAPS   PO4 3700   5.339   6.738  10.999  0.0980  0.1129  0.0870
  329PAPS   GL1 3701   4.994   6.874  11.261  0.1889 -0.3126 -0.1073
  329PAPS   GL2 3702   5.196   6.908  11.504 -0.0360 -0.2134  0.0498
  329PAPS   D1A 3703   4.678   7.091  11.529  0.1464  0.3717 -0.0117
  329PAPS   D2A 3704   4.565   6.875  11.945  0.1602 -0.1755  0.2910
  329PAPS   D3A 3705   4.946   6.738  12.018 -0.0293 -0.1438 -0.1912
  329PAPS   D4A 3706   4.821   6.418  11.740  0.0378 -0.1078 -0.0312
  329PAPS   C5A 3707   4.469   6.303  11.945 -0.0755  0.0832 -0.0574
  329PAPS   C1B 3708   5.392   7.164  11.803  0.4208 -0.1694  0.0539
  329PAPS   C2B 3709   5.331   7.221  12.201  0.2904  0.2403  0.2506
  329PAPS   C3B 3710   5.439   7.387  12.579 -0.0841 -0.1483 -0.2447
  329PAPS   C4B 3711   5.245   7.219  12.872  0.2627 -0.0085  0.0475
  330PAPS   CNO 3712   5.208   3.654  10.346  0.1649  0.0146 -0.0233
  330PAPS   PO4 3713   5.342   3.818  10.819 -0.0847 -0.2883 -0.0811
  330PAPS   GL1 3714   5.614   3.536  11.133  0.0076 -0.0131 -0.1338
  330PAPS   GL2 3715   5.594   3.191  11.060  0.0958 -0.1489  0.0527
  330PAPS   D1A 3716   5.562   3.219  11.569 -0.3395 -0.1241 -0.1784
  330PAPS   D2A 3717   5.825   2.916  11.433 -0.0822 -0.1823 -0.0368
  330PAPS   D3A 3718   6.075   2.542  11.598  0.2176 -0.1916  0.0223
  330PAPS   D4A 3719   5.832   2.442  11.813 -0.0221 -0.1491 -0.0583
  330PAPS   C5A 3720   5.554   2.711  11.772 -0.2846  0.0959  0.0075
  330PAPS   C1B 3721   5.259   3.097  11.233 -0.3791 -0.0192 -0.0255
  330PAPS   C2B 3722   5.109   2.909  11.592 -0.3796 -0.0075  0.0602
  330PAPS   C3B 3723   5.137   2.740  12.109  0.3962  0.1414  0.0054
  330PAPS   C4B 3724   4.783   2.825  12.348  0.1726  0.0247 -0.1990
  331PAPS   CNO 3725   4.298   6.241  10.977 -0.2359  0.0891  0.3069
  331PAPS   PO4 3726   3.862   6.181  11.023  0.2911  0.2557  0.2000
  331PAPS   GL1 3727   3.673   6.102  11.441  0.0681  0.0042  0.0163
  331PAPS   GL2 3728   3.563   6.250  11.700 -0.1154  0.0652 -0.1077
  331PAPS   D1A 3729   3.643   5.683  11.638 -0.2509 -0.0134  0.2052
  331PAPS   D2A 3730   3.720   5.798  12.045  0.0103 -0.0265 -0.1297
  331PAPS   D3A 3731   3.518   6.078  12.325  0.1435 -0.1092  0.1815
  331PAPS   D4A 3732   3.285   6.366  12.456  0.0492 -0.2011 -0.1367
  331PAPS   C5A 3733   2.957   6.500  12.593  0.2588  0.0163  0.0199
  331PAPS   C1B 3734   3.639   6.389  11.978 -0.2130  0.1375  0.3020
  331PAPS   C2B 3735   4.011   6.262  12.228  0.0210  0.0880 -0.0721
  331PAPS   C3B 3736   4.373   6.294  12.450  0.1812 -0.0663 -0.0803
  331PAPS   C4B 3737   4.672   6.488  12.390  0.1322  0.4213  0.2282
  332PAPS   CNO 3738   4.095   7.275  10.487 -0.1550  0.0706  0.0942
  332PAPS   PO4 3739   4.308   7.508  10.758 -0.2130  0.0494  0.1647
  332PAPS   GL1 3740   4.133   7.169  11.000  0.0251 -0.0542 -0.2944
  332PAPS   GL2 3741   3.768   7.084  11.005 -0.0614  0.1922 -0.3057
  332PAPS   D1A 3742   4.139   6.870  11.273  0.4770 -0.2122  0.0018
  332PAPS   D2A 3743   4.426   6.630  11.469 -0.3313  0.1559  0.4279
  332PAPS   D3A 3744   4.344   6.210  11.463 -0.2627  0.2004 -0.0114
  332PAPS   D4A 3745   4.032   6.482  11.643  0.1925  0.0458  0.1149
  332PAPS   C5A 3746   4.074   6.709  12.043 -0.2420 -0.1035  0.2428
  332PAPS   C1B 3747   3.936   7.331  11.423  0.0994  0.0543  0.0151
  332PAPS   C2B 3748   4.209   7.269  11.744  0.2458 -0.0779 -0.0344
  332PAPS   C3B 3749   4.358   7.281  12.081  0.3436  0.1260 -0.1285
  332PAPS   C4B 3750   4.269   7.657  12.294 -0.3069  0.1463 -0.2029
  333PAPS   CNO 3751   3.937   4.005  10.164 -0.1559 -0.2061 -0.3940
  333PAPS   PO4 3752   4.093   4.032  10.594  0.0293  0.1359  0.1580
  333PAPS   GL1 3753   4.159   3.569  10.485 -0.0443  0.0250  0.1397
  333PAPS   GL2 3754   4.020   3.443  10.702 -0.1848  0.0217  0.0130
  333PAPS   D1A 3755   4.308   3.282  10.206  0.0670  0.2911  0.1412
  333PAPS   D2A 3756   4.332   2.977  10.539 -0.0562 -0.2147  0.0947
  333PAPS   D3A 3757   4.308   2.765  10.118 -0.2512  0.2009  0.0354
  333PAPS   D4A 3758   4.015   2.434  10.041 -0.0800 -0.0872  0.0436
  333PAPS   C5A 3759   3.934   2.390   9.586  0.0159 -0.3632  0.0809
  333PAPS   C1B 3760   4.121   3.116  10.965 -0.0621 -0.1398  0.3832
  333PAPS   C2B 3761   4.131   2.772  11.091 -0.3020  0.0534 -0.2076
  333PAPS   C3B 3762   4.026   2.527  11.472  0.2141  0.1402  0.2167
  333PAPS   C4B 3763   3.762   2.420  11.843 -0.0416 -0.3356  0.4114
  334PAPS   CNO 3764   7.624   5.645  11.071  0.2822  0.1272 -0.4659
  334PAPS   PO4 3765   7.217   5.662  11.034 -0.1070  0.1349  0.0595
  334PAPS   GL1 3766   7.149   5.357  11.357  0.1762 -0.1559  0.4942
  334PAPS   GL2 3767   6.881   5.235  11.466 -0.1859  0.1073  0.2678
  334PAPS   D1A 3768   7.584   5.266  11.404  0.0478  0.1254 -0.0770
  334PAPS   D2A 3769   7.461   5.701  11.509  0.2924 -0.0009 -0.0271
  334PAPS   D3A 3770   7.523   5.444  11.870 -0.1791  0.4588  0.0889
  334PAPS   D4A 3771   7.624   5.819  11.973 -0.4062  0.3533 -0.0261
  334PAPS   C5A 3772   7.846   5.961  12.290 -0.0697 -0.1964 -0.3588
  334PAPS   C1B 3773   6.747   5.092  11.889 -0.0955 -0.0121  0.0169
  334PAPS   C2B 3774   6.969   4.810  12.226 -0.2129 -0.0348 -0.0025
  334PAPS   C3B 3775   7.024   4.596  12.609  0.0928 -0.1846 -0.2114
  334PAPS   C4B 3776   7.105   4.163  12.761  0.2195  0.2289 -0.1243
  335PAPS   CNO 3777   0.978   2.291  10.683  0.1361 -0.4210  0.0537
  335PAPS   PO4 3778   0.589   2.374  10.889 -0.0809 -0.1466  0.1352
  335PAPS   GL1 3779   0.763   2.295  11.206  0.0910  0.1584 -0.1149
  335PAPS   GL2 3780   0.493   2.186  11.436  0.3478 -0.0250 -0.0070
  335PAPS   D1A 3781   0.959   2.379  11.555 -0.0326 -0.1047 -0.2115
  335PAPS   D2A 3782   1.156   1.997  11.505 -0.1499 -0.0456  0.2120
  335PAPS   D3A 3783   1.502   2.269  11.635  0.0039 -0.2363 -0.0939
  335PAPS   D4A 3784   1.693   2.329  12.083  0.0263  0.4232  0.1653
  335PAPS   C5A 3785   2.020   2.058  12.201  0.0302  0.0393  0.3897
  335PAPS   C1B 3786   0.495   2.132  11.756 -0.0485  0.3258 -0.0689
  335PAPS   C2B 3787   0.394   1.814  12.124  0.0471  0.0213 -0.0031
  335PAPS   C3B 3788   0.226   1.613  12.602  0.0226 -0.1544 -0.2020
  335PAPS   C4B 3789   0.013   1.268  12.679 -0.4023 -0.3537  0.2723
  336PAPS   CNO 3790   5.241   4.917  10.949 -0.2827  0.0831  0.1618
  336PAPS   PO4 3791   5.033   4.629  11.148 -0.1260 -0.1906  0.1462
  336PAPS   GL1 3792   5.221   4.733  11.469 -0.2304  0.0153  0.0343
  336PAPS   GL2 3793   4.969   4.749  11.696 -0.4894 -0.0589  0.3523
  336PAPS   D1A 3794   5.548   4.685  11.682  0.0719  0.1742  0.2074
  336PAPS   D2A 3795   5.547   4.325  11.804  0.0607 -0.2397 -0.3833
  336PAPS   D3A 3796   5.386   4.006  12.143  0.0795  0.0069 -0.0735
  336PAPS   D4A 3797   5.233   4.182  12.474  0.1673  0.0563 -0.3238
  336PAPS   C5A 3798   5.209   4.628  12.790 -0.1594 -0.1103 -0.0636
  336PAPS   C1B 3799   4.800   5.005  12.043 -0.1576 -0.0652 -0.2316
  336PAPS   C2B 3800   4.828   4.856  12.438  0.1664 -0.0067  0.3534
  336PAPS   C3B 3801   4.749   5.070  12.828  0.0622 -0.0171 -0.0401
  336PAPS   C4B 3802   4.433   5.375  12.826 -0.2502  0.4179 -0.1991
  337PAPS   CNO 3803  -0.149   3.921  11.221 -0.1562 -0.0539 -0.0964
  337PAPS   PO4 3804  -0.071   3.505  11.024 -0.2117 -0.0737 -0.3224
  337PAPS   GL1 3805  -0.132   3.347  11.449 -0.0622 -0.1689  0.0265
  337PAPS   GL2 3806  -0.289   3.465  11.631 -0.1588 -0.0710 -0.0215
  337PAPS   D1A 3807  -0.010   3.098  11.828  0.1684 -0.0063  0.0525
  337PAPS   D2A 3808  -0.033   3.061  12.252  0.0028  0.0747 -0.2174
  337PAPS   D3A 3809   0.330   2.932  12.157 -0.1931  0.1182 -0.0640
  337PAPS   D4A 3810   0.710   3.086  12.058 -0.0714 -0.0613 -0.1409
  337PAPS   C5A 3811   0.955   3.028  12.386  0.0314 -0.1103 -0.3666
  337PAPS   C1B 3812  -0.178   3.615  12.055  0.0426 -0.1293  0.0145
  337PAPS   C2B 3813  -0.227   3.461  12.453 -0.0201 -0.0575 -0.2157
  337PAPS   C3B 3814  -0.100   3.315  12.693 -0.0796  0.1765 -0.1430
  337PAPS   C4B 3815   0.250   3.033  12.709 -0.0172  0.2186  0.2377
  338PAPS   CNO 3816   7.489   5.075  10.894 -0.2710  0.0671  0.0455
  338PAPS   PO4 3817   7.139   4.773  10.866 -0.0857  0.3283 -0.2054
  338PAPS   GL1 3818   6.984   4.796  11.239  0.0440 -0.3404 -0.0493
  338PAPS   GL2 3819   7.244   4.874  11.400 -0.0560 -0.0410  0.0113
  338PAPS   D1A 3820   6.693   4.761  11.522  0.0501  0.2893 -0.0290
  338PAPS   D2A 3821   6.813   4.533  11.787  0.0668 -0.1980 -0.2038
  338PAPS   D3A 3822   6.818   4.105  11.687  0.3810 -0.0713 -0.4333
  338PAPS   D4A 3823   7.129   3.906  11.950  0.2958 -0.0722 -0.1802
  338PAPS   C5A 3824   7.367   4.024  12.357 -0.1575 -0.1654  0.1365
  338PAPS   C1B 3825   7.260   5.041  11.853  0.2087 -0.1741 -0.0473
  338PAPS   C2B 3826   7.477   5.136  12.273 -0.1198 -0.2178 -0.2670
  338PAPS   C3B 3827   7.418   5.117  12.680  0.0362 -0.1518 -0.1917
  338PAPS   C4B 3828   7.143   5.457  12.991 -0.0306 -0.2572 -0.1141
  339POPE   NH3 3829   3.584   1.809  14.520 -0.0286 -0.1918 -0.3923
  339POPE   PO4 3830   3.611   1.968  14.060 -0.1968 -0.2308  0.3077
  339POPE   GL1 3831   3.621   2.267  13.662  0.0589 -0.0894  0.2930
  339POPE   GL2 3832   3.850   2.453  13.822  0.1202  0.2429  0.1330
  339POPE   C1A 3833   3.508   2.432  13.270  0.1742 -0.1581 -0.2705
  339POPE   D2A 3834   3.501   2.472  12.747 -0.1197 -0.3350  0.1604
  339POPE   C3A 3835   3.295   2.527  12.400  0.1450 -0.1851 -0.0416
  339POPE   C4A 3836   3.281   2.255  12.036  0.1256  0.2017 -0.0017
  339POPE   C1B 3837   4.043   2.481  13.403 -0.1064  0.2671 -0.1510
  339POPE   C2B 3838   3.954   2.508  12.982 -0.1527  0.1506  0.3201
  339POPE   C3B 3839   3.956   2.520  12.644 -0.0095  0.2032 -0.1148
  339POPE   C4B 3840   3.911   2.713  12.312  0.0650  0.1532 -0.1454
  340POPE   NH3 3841   5.238   5.764  15.111  0.1755  0.1012 -0.2361
  340POPE   PO4 3842   4.744   5.721  15.170  0.1698  0.1140 -0.2351
  340POPE   GL1 3843   4.699   5.528  14.770 -0.1103  0.1180  0.0798
  340POPE   GL2 3844   4.949   5.338  14.737  0.2323  0.0160  0.2209
  340POPE   C1A 3845   4.666   5.518  14.345 -0.3406 -0.0371 -0.1219
  340POPE   D2A 3846   4.586   5.349  14.090  0.0949  0.1757  0.3025
  340POPE   C3A 3847   4.568   5.453  13.698  0.0580 -0.1627 -0.0445
  340POPE   C4A 3848   4.625   5.357  13.283 -0.1003  0.0266  0.2701
  340POPE   C1B 3849   5.165   5.182  14.348 -0.1059 -0.2394 -0.3915
  340POPE   C2B 3850   5.309   5.096  13.900 -0.0004 -0.0171  0.2356
  340POPE   C3B 3851   5.205   4.685  13.572  0.0718 -0.0636  0.0031
  340POPE   C4B 3852   5.018   4.636  13.250  0.0194 -0.0038 -0.0084
  341POPE   NH3 3853   1.017   0.433  10.834 -0.2089 -0.1698 -0.4488
  341POPE   PO4 3854   1.082   0.097  11.013  0.3220 -0.0729 -0.0569
  341POPE   GL1 3855   1.037   0.228  11.402  0.1177 -0.0280  0.2225
  341POPE   GL2 3856   0.838   0.525  11.634  0.1337  0.2472  0.3887
  341POPE   C1A 3857   1.085   0.183  11.860  0.0621 -0.2215 -0.1154
  341POPE   D2A 3858   1.088   0.379  12.242  0.2189 -0.0010 -0.2427
  341POPE   C3A 3859   1.206   0.094  12.653  0.3457  0.1876 -0.1362
  341POPE   C4A 3860   1.538  -0.137  12.735  0.1025  0.2053  0.0355
  341POPE   C1B 3861   0.629   0.440  11.918 -0.0734 -0.0172 -0.1156
  341POPE   C2B 3862   0.594   0.508  12.309 -0.1788 -0.2113  0.1953
  341POPE   C3B 3863   0.764   0.367  12.706 -0.0002 -0.1405 -0.3826
  341POPE   C4B 3864   1.045   0.327  13.038  0.1282  0.0555  0.4159
  342POPE   NH3 3865   2.784   4.607  10.907  0.0235 -0.0920 -0.0361
  342POPE   PO4 3866   2.555   4.457  10.547 -0.2025  0.0422 -0.1165
  342POPE   GL1 3867   2.598   4.091  10.824  0.1360 -0.2274  0.1835
  342POPE   GL2 3868   2.252   3.911  10.802 -0.2268  0.2623  0.1777
  342POPE   C1A 3869   2.686   3.905  11.158  0.0102  0.0318  0.0288
  342POPE   D2A 3870   2.617   4.017  11.539  0.0203 -0.2940 -0.0394
  342POPE   C3A 3871   2.639   3.830  11.892  0.2220  0.1727 -0.0716
  342POPE   C4A 3872   2.550   3.451  11.960  0.1833  0.1905  0.5169
  342POPE   C1B 3873   2.197   3.866  11.247 -0.0921 -0.1606  0.0920
  342POPE   C2B 3874   2.222   3.667  11.634  0.1756 -0.5273 -0.2939
  342POPE   C3B 3875   2.203   3.912  12.061 -0.1624 -0.1233 -0.1037
  342POPE   C4B 3876   2.273   4.158  12.391 -0.1365 -0.0849  0.1613
  343PUPE   NH3 3877   1.401   4.379  14.566 -0.1362  0.2951  0.2784
  343PUPE   PO4 3878   1.499   4.782  14.614 -0.2116  0.4531  0.0945
  343PUPE   GL1 3879   1.354   4.920  14.247 -0.0255 -0.0390  0.1644
  343PUPE   GL2 3880   1.567   5.139  14.008  0.1158  0.1020 -0.1291
  343PUPE   D1A 3881   1.054   5.056  13.969  0.1946 -0.0588  0.3674
  343PUPE   D2A 3882   1.042   5.501  13.998 -0.0356 -0.4918  0.1157
  343PUPE   D3A 3883   1.502   5.673  13.866  0.4300 -0.1550  0.0517
  343PUPE   D4A 3884   1.453   5.944  14.253  0.0094  0.1047  0.2386
  343PUPE   D5A 3885   1.734   5.647  14.331 -0.0628 -0.1444  0.1271
  343PUPE   C1B 3886   1.599   5.163  13.538  0.2537 -0.1316 -0.3250
  343PUPE   C2B 3887   1.653   5.346  13.246  0.1616 -0.2309  0.2528
  343PUPE   C3B 3888   1.825   5.531  13.032 -0.0348  0.1283  0.0549
  343PUPE   C4B 3889   2.087   5.564  12.724  0.1085 -0.0239  0.2459
  344PUPE   NH3 3890   2.668   5.448  14.756 -0.2758  0.2112 -0.1070
  344PUPE   PO4 3891   2.664   5.754  15.075  0.0150  0.0201 -0.2134
  344PUPE   GL1 3892   2.635   5.909  14.687  0.2465  0.0263  0.0656
  344PUPE   GL2 3893   2.830   5.850  14.443 -0.0277  0.1030  0.1239
  344PUPE   D1A 3894   2.578   6.277  14.343  0.0468  0.0659 -0.1058
  344PUPE   D2A 3895   2.846   6.436  14.148 -0.2042  0.2516  0.2441
  344PUPE   D3A 3896   2.837   6.811  14.005  0.2960  0.0288 -0.0580
  344PUPE   D4A 3897   2.423   6.694  14.148 -0.1416  0.2610 -0.0770
  344PUPE   D5A 3898   2.005   6.879  13.873 -0.0851  0.0279 -0.0809
  344PUPE   C1B 3899   2.753   5.916  14.024  0.0380 -0.0435 -0.0577
  344PUPE   C2B 3900   2.582   6.136  13.741  0.1373 -0.0290  0.0297
  344PUPE   C3B 3901   2.390   6.254  13.216  0.1990 -0.0438 -0.1859
  344PUPE   C4B 3902   2.350   6.522  12.868 -0.0277  0.0117 -0.0924
  345PUPE   NH3 3903   0.854   5.366  14.396  0.1014 -0.0821 -0.0268
  345PUPE   PO4 3904   0.447   5.355  14.640 -0.0995 -0.0624 -0.0392
  345PUPE   GL1 3905   0.292   5.200  14.252  0.2579 -0.1627 -0.1419
  345PUPE   GL2 3906   0.406   5.148  13.968  0.2060  0.1432  0.3352
  345PUPE   D1A 3907  -0.059   5.176  13.876 -0.2971 -0.0303  0.4172
  345PUPE   D2A 3908   0.150   5.445  13.617 -0.1988  0.1090  0.0609
  345PUPE   D3A 3909  -0.123   5.636  13.174 -0.0125  0.2085 -0.1084
  345PUPE   D4A 3910   0.094   5.348  13.004  0.2132 -0.1022  0.0731
  345PUPE   D5A 3911  -0.121   5.629  12.614  0.1466  0.2063 -0.3362
  345PUPE   C1B 3912   0.606   5.331  13.648  0.1050  0.2365  0.0409
  345PUPE   C2B 3913   0.559   5.433  13.223 -0.2443 -0.1620 -0.1150
  345PUPE   C3B 3914   0.577   5.156  12.879 -0.3453 -0.2348  0.1391
  345PUPE   C4B 3915   0.237   5.082  12.610  0.0714 -0.2074 -0.3255
  346PUPE   NH3 3916   3.155   1.807  14.172 -0.0419  0.0775  0.0203
  346PUPE   PO4 3917   2.758   1.778  14.070 -0.0805  0.1605  0.0630
  346PUPE   GL1 3918   2.589   2.024  13.897  0.0393 -0.1976  0.2360
  346PUPE   GL2 3919   2.708   1.910  13.506 -0.0087  0.1320 -0.2777
  346PUPE   D1A 3920   2.580   2.403  13.605  0.0290 -0.2715  0.1591
  346PUPE   D2A 3921   2.608   2.771  13.506 -0.3558  0.1198 -0.3524
  346PUPE   D3A 3922   2.316   2.899  13.216 -0.1708 -0.0973  0.1430
  346PUPE   D4A 3923   2.058   2.694  13.040 -0.4124  0.1334 -0.0507
  346PUPE   D5A 3924   2.252   2.782  12.594 -0.0794  0.2746 -0.0586
  346PUPE   C1B 3925   2.726   1.843  13.144  0.0457 -0.3184 -0.0193
  346PUPE   C2B 3926   2.676   1.808  12.687  0.0461  0.0467 -0.0219
  346PUPE   C3B 3927   2.353   1.695  12.526  0.0145  0.0834 -0.0848
  346PUPE   C4B 3928   2.000   1.461  12.377  0.0249  0.0777  0.2744
  347PUPE   NH3 3929   0.449   1.039  15.018  0.0068 -0.2942  0.2516
  347PUPE   PO4 3930   0.611   0.653  14.962 -0.0262 -0.2660  0.3493
  347PUPE   GL1 3931   0.702   0.416  14.702 -0.2775  0.1421  0.2022
  347PUPE   GL2 3932   0.797   0.547  14.496 -0.0309  0.1253 -0.2132
  347PUPE   D1A 3933   1.059   0.101  14.656 -0.0564 -0.0956 -0.0197
  347PUPE   D2A 3934   1.491   0.177  14.792  0.1177  0.1597  0.0052
  347PUPE   D3A 3935   1.572   0.370  14.456 -0.1270  0.1363 -0.1522
  347PUPE   D4A 3936   1.504   0.379  13.958  0.1103 -0.1318 -0.1280
  347PUPE   D5A 3937   1.102   0.254  14.103  0.0477  0.0463 -0.0386
  347PUPE   C1B 3938   0.589   0.216  14.198  0.2159  0.1879 -0.1376
  347PUPE   C2B 3939   0.623   0.213  13.788 -0.0611 -0.1454  0.2443
  347PUPE   C3B 3940   0.519   0.213  13.477  0.0045 -0.2119 -0.2354
  347PUPE   C4B 3941   0.654   0.001  13.075  0.0120  0.1473  0.1327
  348PUPE   NH3 3942   1.680   5.821  14.788  0.1443 -0.2105  0.0621
  348PUPE   PO4 3943   1.370   6.133  14.815  0.1651 -0.2722 -0.1750
  348PUPE   GL1 3944   1.359   6.463  14.508  0.4179  0.0195 -0.0281
  348PUPE   GL2 3945   1.128   6.705  14.437 -0.0995 -0.0938 -0.0178
  348PUPE   D1A 3946   1.639   6.681  14.360  0.2710  0.4147 -0.0836
  348PUPE   D2A 3947   1.513   6.669  13.936  0.0502  0.0525 -0.2968
  348PUPE   D3A 3948   1.238   7.114  14.040 -0.2386  0.2185 -0.2923
  348PUPE   D4A 3949   1.164   7.244  13.621 -0.1340  0.2326  0.0584
  348PUPE   D5A 3950   1.549   7.053  13.629 -0.2060 -0.2085 -0.2180
  348PUPE   C1B 3951   0.916   6.771  14.116  0.2967 -0.1353 -0.1752
  348PUPE   C2B 3952   0.626   6.942  13.707  0.1606 -0.1501  0.2121
  348PUPE   C3B 3953   0.539   6.877  13.241  0.1363 -0.0097  0.0362
  348PUPE   C4B 3954   0.842   6.826  12.908  0.1646 -0.1645 -0.1432
  349PUPE   NH3 3955   4.552   2.861  14.537  0.1051  0.3084 -0.5387
  349PUPE   PO4 3956   4.278   3.283  14.317  0.1328 -0.2454  0.0748
  349PUPE   GL1 3957   4.521   3.058  13.999 -0.0635 -0.0155  0.0763
  349PUPE   GL2 3958   4.387   3.330  13.728  0.3469  0.0088 -0.0200
  349PUPE   D1A 3959   4.904   2.928  13.898  0.2291  0.1264  0.0571
  349PUPE   D2A 3960   4.929   2.539  14.173  0.1429 -0.2425  0.0524
  349PUPE   D3A 3961   5.091   2.633  14.481 -0.2165 -0.0729 -0.0970
  349PUPE   D4A 3962   5.322   2.261  14.290  0.1532 -0.0464  0.0925
  349PUPE   D5A 3963   5.420   2.688  14.147  0.1236 -0.4029  0.3811
  349PUPE   C1B 3964   4.338   3.424  13.241  0.3381  0.1644 -0.0673
  349PUPE   C2B 3965   4.515   3.516  12.932 -0.1440 -0.1157 -0.2532
  349PUPE   C3B 3966   4.530   3.889  12.628  0.0126  0.0139 -0.1602
  349PUPE   C4B 3967   4.580   4.039  12.224 -0.0763 -0.2748 -0.1820
  350PUPE   NH3 3968   5.435   0.727  14.862 -0.1557  0.2225  0.2432
  350PUPE   PO4 3969   5.373   0.519  14.413 -0.0334  0.0488  0.5295
  350PUPE   GL1 3970   5.655   0.454  13.999 -0.2772  0.3080 -0.1457
  350PUPE   GL2 3971   5.770   0.067  13.920  0.1262 -0.0197  0.3190
  350PUPE   D1A 3972   5.652   0.379  13.544 -0.3603 -0.1631  0.0675
  350PUPE   D2A 3973   6.113   0.353  13.716 -0.0330 -0.1296 -0.0324
  350PUPE   D3A 3974   6.419   0.584  13.471  0.2612  0.0658  0.1674
  350PUPE   D4A 3975   6.852   0.552  13.299 -0.1429  0.0113  0.0030
  350PUPE   D5A 3976   6.598   0.221  13.132 -0.2101 -0.1475 -0.1435
  350PUPE   C1B 3977   5.879  -0.338  13.560 -0.3178 -0.2862  0.2136
  350PUPE   C2B 3978   5.959  -0.727  13.358  0.0777 -0.1285  0.1236
  350PUPE   C3B 3979   6.314  -0.842  13.120 -0.1893  0.0913 -0.0920
  350PUPE   C4B 3980   6.347  -0.978  12.746  0.3126  0.1695 -0.1123
  351PUPE   NH3 3981   0.644   1.851  15.297  0.0523 -0.0005  0.1668
  351PUPE   PO4 3982   0.834   1.449  15.222 -0.2948  0.1453  0.0542
  351PUPE   GL1 3983   0.751   1.366  14.789  0.1652  0.0144 -0.1416
  351PUPE   GL2 3984   0.746   1.646  14.532 -0.0307 -0.1138 -0.1465
  351PUPE   D1A 3985   0.699   1.029  14.607 -0.5295 -0.1129 -0.1713
  351PUPE   D2A 3986   1.145   0.987  14.391 -0.1564  0.0966  0.3617
  351PUPE   D3A 3987   1.004   0.720  14.045  0.3209 -0.1290 -0.1491
  351PUPE   D4A 3988   1.151   0.768  13.654  0.2890 -0.0226  0.1607
  351PUPE   D5A 3989   0.993   0.362  13.511 -0.0335  0.0905 -0.0173
  351PUPE   C1B 3990   0.309   1.368  14.432  0.1821  0.0541  0.0379
  351PUPE   C2B 3991   0.191   1.299  14.026 -0.1576 -0.3382  0.0787
  351PUPE   C3B 3992   0.326   1.361  13.603  0.3476 -0.3530 -0.1581
  351PUPE   C4B 3993   0.148   1.538  13.281 -0.2199 -0.1482 -0.0815
  352PUPE   NH3 3994   3.440   6.475  14.950 -0.1860 -0.0136  0.1490
  352PUPE   PO4 3995   3.508   5.960  14.941  0.0964  0.1017 -0.1970
  352PUPE   GL1 3996   3.393   5.982  14.447  0.3963  0.0656  0.1409
  352PUPE   GL2 3997   3.626   6.020  14.246 -0.1448  0.1089 -0.5816
  352PUPE   D1A 3998   3.244   6.106  14.033  0.0670  0.4235  0.0110
  352PUPE   D2A 3999   3.129   6.226  13.639 -0.3733 -0.0148 -0.2009
  352PUPE   D3A 4000   2.825   6.031  13.345 -0.6221  0.2207 -0.1148
  352PUPE   D4A 4001   2.993   6.101  12.890 -0.4348  0.1723 -0.1499
  352PUPE   D5A 4002   3.367   5.940  12.795 -0.1839  0.1959 -0.2887
  352PUPE   C1B 4003   3.642   5.544  14.178  0.0454  0.1248 -0.1233
  352PUPE   C2B 4004   3.648   5.301  13.838  0.0274 -0.2308  0.0145
  352PUPE   C3B 4005   3.718   5.078  13.466 -0.0457  0.0902 -0.0170
  352PUPE   C4B 4006   3.890   4.973  13.097 -0.2675 -0.2692 -0.0310
  353PUPE   NH3 4007   6.801   2.855  14.952 -0.1614 -0.2563 -0.0861
  353PUPE   PO4 4008   6.812   3.285  14.901  0.0025 -0.0525  0.1525
  353PUPE   GL1 4009   6.896   3.704  14.716 -0.1435 -0.0249  0.1723
  353PUPE   GL2 4010   7.232   3.646  14.499 -0.0381  0.3287 -0.3241
  353PUPE   D1A 4011   6.555   3.961  14.799  0.2766 -0.0487  0.3069
  353PUPE   D2A 4012   6.218   3.844  14.505 -0.2509 -0.1350 -0.1435
  353PUPE   D3A 4013   6.357   3.455  14.782 -0.0297 -0.0158 -0.2186
  353PUPE   D4A 4014   6.348   3.354  14.437 -0.1945 -0.1987  0.0973
  353PUPE   D5A 4015   6.596   3.022  14.531 -0.0436 -0.0425  0.0997
  353PUPE   C1B 4016   7.071   3.902  14.113 -0.1462 -0.0536 -0.0943
  353PUPE   C2B 4017   6.997   3.937  13.596  0.0673  0.1922  0.2005
  353PUPE   C3B 4018   7.017   3.953  13.182  0.0334  0.0818 -0.1278
  353PUPE   C4B 4019   7.241   3.710  12.809  0.0712 -0.0564  0.0355
  354PUPE   NH3 4020   2.771   6.597  14.624  0.2187 -0.2389 -0.2910
  354PUPE   PO4 4021   3.087   6.342  14.508  0.2741 -0.0579  0.3786
  354PUPE   GL1 4022   3.419   6.639  14.416  0.0575 -0.3105  0.1232
  354PUPE   GL2 4023   3.270   6.898  14.164 -0.2750  0.2859 -0.2757
  354PUPE   D1A 4024   3.717   6.479  14.122 -0.2051 -0.1169 -0.1396
  354PUPE   D2A 4025   3.572   6.388  13.663 -0.0592  0.0108 -0.1314
  354PUPE   D3A 4026   3.249   6.676  13.596  0.0340 -0.1331  0.2262
  354PUPE   D4A 4027   3.101   6.534  13.284  0.3865  0.2145  0.0940
  354PUPE   D5A 4028   2.727   6.625  13.403  0.0576 -0.1874  0.0481
  354PUPE   C1B 4029   3.169   7.140  13.792 -0.2483 -0.0470 -0.3481
  354PUPE   C2B 4030   2.948   7.154  13.416  0.3695  0.2482 -0.1036
  354PUPE   C3B 4031   2.524   7.208  13.209  0.2795  0.1531  0.0612
  354PUPE   C4B 4032   2.182   7.460  13.226  0.2167 -0.0767 -0.1887
  355PUPE   NH3 4033   2.030   3.634  10.468 -0.1768  0.1964  0.1748
  355PUPE   PO4 4034   2.080   3.147  10.412  0.0696 -0.1403  0.1215
  355PUPE   GL1 4035   2.204   3.274  10.832  0.0976 -0.0334 -0.2554
  355PUPE   GL2 4036   2.451   3.438  11.008 -0.2850  0.2426  0.0786
  355PUPE   D1A 4037   2.104   2.993  11.145  0.1227 -0.2456  0.0823
  355PUPE   D2A 4038   1.987   2.718  10.895 -0.0739  0.3609 -0.3189
  355PUPE   D3A 4039   1.798   2.504  11.239  0.2707 -0.0328 -0.1505
  355PUPE   D4A 4040   2.175   2.559  11.451 -0.2590 -0.3508 -0.1138
  355PUPE   D5A 4041   2.005   2.213  11.634 -0.0752  0.1057 -0.1460
  355PUPE   C1B 4042   2.655   3.502  11.486 -0.0578  0.3144 -0.0800
  355PUPE   C2B 4043   2.821   3.104  11.703 -0.1081 -0.0153 -0.0703
  355PUPE   C3B 4044   2.933   3.005  12.105  0.0611  0.0759  0.4047
  355PUPE   C4B 4045   3.086   3.190  12.486  0.2057 -0.0087  0.0845
  356PUPE   NH3 4046   2.150   2.816  10.024  0.2821 -0.0860  0.1187
  356PUPE   PO4 4047   2.469   3.129   9.963 -0.0314 -0.2294  0.1614
  356PUPE   GL1 4048   2.664   2.880  10.313 -0.1816 -0.1155 -0.2154
  356PUPE   GL2 4049   2.902   2.996  10.559  0.0098 -0.3045  0.0066
  356PUPE   D1A 4050   2.714   2.564  10.641 -0.0420  0.1914  0.1776
  356PUPE   D2A 4051   2.482   2.862  10.782  0.3887 -0.1669 -0.0933
  356PUPE   D3A 4052   2.584   2.983  11.285  0.0829 -0.2810  0.0797
  356PUPE   D4A 4053   2.678   2.594  11.582  0.3268  0.3349  0.0364
  356PUPE   D5A 4054   2.892   2.241  11.706 -0.0493 -0.1150  0.0301
  356PUPE   C1B 4055   3.075   2.831  10.976 -0.1939  0.1510 -0.3545
  356PUPE   C2B 4056   3.407   2.800  11.196 -0.0769 -0.1267 -0.4363
  356PUPE   C3B 4057   3.464   2.830  11.645 -0.1336 -0.0082 -0.2173
  356PUPE   C4B 4058   3.113   2.682  11.795  0.0989  0.1490  0.3239
  357PUPE   NH3 4059   3.132   7.219  10.828  0.0363  0.1648 -0.2792
  357PUPE   PO4 4060   3.239   6.815  10.823 -0.1410  0.5466  0.0646
  357PUPE   GL1 4061   2.961   6.810  11.193  0.2996  0.1228  0.2030
  357PUPE   GL2 4062   3.129   6.494  11.302  0.2126  0.0093  0.0053
  357PUPE   D1A 4063   2.711   6.827  11.544 -0.2556  0.2885  0.0620
  357PUPE   D2A 4064   2.634   6.381  11.704  0.3203 -0.1424  0.1129
  357PUPE   D3A 4065   2.458   6.072  12.045 -0.3408  0.1089 -0.0565
  357PUPE   D4A 4066   2.542   6.333  12.328 -0.0715 -0.0199  0.1945
  357PUPE   D5A 4067   2.717   6.660  12.148 -0.0583 -0.3260  0.2592
  357PUPE   C1B 4068   3.126   6.593  11.744 -0.2537  0.1927  0.1521
  357PUPE   C2B 4069   3.225   6.730  12.194  0.0134 -0.2919  0.1599
  357PUPE   C3B 4070   3.354   7.109  12.332 -0.2977 -0.2566 -0.0619
  357PUPE   C4B 4071   3.410   7.464  12.600  0.0048 -0.3134 -0.0066
  358PUPE   NH3 4072   6.389   0.971  10.739 -0.0223  0.0296 -0.3329
  358PUPE   PO4 4073   6.123   0.729  11.071  0.0086 -0.0133 -0.2253
  358PUPE   GL1 4074   5.767   0.798  11.284 -0.1892  0.0122 -0.1349
  358PUPE   GL2 4075   5.575   0.480  11.310  0.0462 -0.2144  0.0936
  358PUPE   D1A 4076   5.416   1.198  11.476  0.1387  0.1442 -0.4076
  358PUPE   D2A 4077   5.033   1.404  11.319 -0.1747 -0.2000  0.2604
  358PUPE   D3A 4078   4.840   1.766  11.502  0.0381  0.2371  0.0094
  358PUPE   D4A 4079   4.414   1.804  11.740 -0.0520 -0.0630 -0.1098
  358PUPE   D5A 4080   4.338   1.436  11.614  0.2077  0.1755  0.1471
  358PUPE   C1B 4081   5.249   0.283  11.496 -0.1024  0.1719 -0.3786
  358PUPE   C2B 4082   4.899   0.316  11.799  0.1432  0.0700 -0.0808
  358PUPE   C3B 4083   4.535   0.468  12.106 -0.0372  0.2483 -0.2725
  358PUPE   C4B 4084   4.496   0.451  12.506 -0.0545  0.1981 -0.3016
  359PUPE   NH3 4085   5.883   1.969   9.958 -0.1802 -0.0254  0.1306
  359PUPE   PO4 4086   5.794   2.300   9.685 -0.0738  0.3777 -0.0395
  359PUPE   GL1 4087   5.361   2.039   9.721  0.1530 -0.0342 -0.1049
  359PUPE   GL2 4088   5.110   1.749   9.513  0.0471  0.0288 -0.1101
  359PUPE   D1A 4089   4.997   2.234   9.548  0.1546  0.0348  0.1073
  359PUPE   D2A 4090   4.866   2.310   9.199 -0.2373  0.2035  0.2185
  359PUPE   D3A 4091   4.405   2.355   9.226 -0.3073 -0.0038 -0.1295
  359PUPE   D4A 4092   4.244   2.008   8.930  0.0969 -0.3569 -0.2857
  359PUPE   D5A 4093   4.613   1.932   8.861  0.0855 -0.0452 -0.2483
  359PUPE   C1B 4094   4.624   1.878   9.418 -0.0015  0.5116  0.1372
  359PUPE   C2B 4095   4.164   1.998   9.489  0.2045  0.1481 -0.0006
  359PUPE   C3B 4096   3.927   1.950   9.799  0.1596  0.0798  0.0495
  359PUPE   C4B 4097   4.025   1.928  10.201 -0.0804 -0.1040  0.0823
  360PUPE   NH3 4098   6.519   2.799  10.744 -0.1098  0.2755 -0.2867
  360PUPE   PO4 4099   6.944   2.626  10.600 -0.3793 -0.2505 -0.1720
  360PUPE   GL1 4100   6.974   2.792  11.058  0.0301  0.1973 -0.1228
  360PUPE   GL2 4101   6.974   2.435  11.147 -0.3363  0.0403 -0.1698
  360PUPE   D1A 4102   6.840   3.172  11.369  0.1863  0.3848  0.1037
  360PUPE   D2A 4103   6.535   3.340  11.003 -0.1763 -0.3062  0.0010
  360PUPE   D3A 4104   6.273   3.085  11.377  0.0584  0.0898 -0.2651
  360PUPE   D4A 4105   6.449   3.259  11.766 -0.2393  0.4972 -0.2114
  360PUPE   D5A 4106   6.888   3.468  11.788  0.0757 -0.1518  0.1895
  360PUPE   C1B 4107   6.815   2.682  11.516 -0.0644  0.1255 -0.1459
  360PUPE   C2B 4108   6.490   2.762  11.821  0.0094  0.1915 -0.1711
  360PUPE   C3B 4109   6.246   2.378  12.025 -0.0756 -0.0730 -0.2423
  360PUPE   C4B 4110   5.881   2.366  12.384 -0.1640 -0.0184  0.0054
  361PUPE   NH3 4111   7.254   6.851  11.074 -0.0011 -0.0647 -0.2579
  361PUPE   PO4 4112   7.588   6.587  11.077  0.1258 -0.3498  0.1691
  361PUPE   GL1 4113   7.577   6.544  11.539 -0.1983  0.1398 -0.1281
  361PUPE   GL2 4114   7.466   6.844  11.535 -0.0568  0.1678 -0.0970
  361PUPE   D1A 4115   7.175   6.462  11.772  0.1351 -0.1299  0.0876
  361PUPE   D2A 4116   7.136   6.065  11.822 -0.1871 -0.0110  0.0980
  361PUPE   D3A 4117   7.170   5.898  12.299  0.0308 -0.1144  0.4101
  361PUPE   D4A 4118   7.434   6.192  12.475  0.1603 -0.1458 -0.0651
  361PUPE   D5A 4119   7.535   6.277  12.049 -0.0948  0.2169  0.0739
  361PUPE   C1B 4120   7.654   6.755  12.015  0.0532 -0.1818  0.2767
  361PUPE   C2B 4121   7.879   6.481  12.390 -0.3782 -0.3187 -0.0088
  361PUPE   C3B 4122   8.337   6.456  12.494 -0.1305 -0.1336  0.1168
  361PUPE   C4B 4123   8.521   6.147  12.766 -0.2224 -0.0778  0.1664
  362PUPE   NH3 4124   3.306   6.121  11.010 -0.0964  0.3502 -0.0798
  362PUPE   PO4 4125   3.244   5.641  10.821 -0.3230  0.0340 -0.2632
  362PUPE   GL1 4126   3.034   5.678  11.174  0.0990  0.1200  0.1457
  362PUPE   GL2 4127   3.151   5.648  11.437 -0.3941  0.0053 -0.1504
  362PUPE   D1A 4128   2.673   5.967  11.408 -0.2155 -0.1700 -0.0820
  362PUPE   D2A 4129   2.304   6.133  11.157 -0.0004  0.0948 -0.0194
  362PUPE   D3A 4130   2.478   6.549  11.083 -0.2718 -0.0357  0.0026
  362PUPE   D4A 4131   2.902   6.466  10.841  0.0409  0.3231  0.2380
  362PUPE   D5A 4132   2.727   6.076  10.916  0.0276 -0.2835  0.2068
  362PUPE   C1B 4133   3.267   5.511  11.823 -0.0264 -0.0427 -0.0106
  362PUPE   C2B 4134   3.371   5.358  12.223 -0.1285 -0.2253  0.0211
  362PUPE   C3B 4135   3.448   5.448  12.583  0.0014  0.0392 -0.3104
  362PUPE   C4B 4136   3.553   5.406  13.066  0.1801 -0.2089 -0.1611
  363PUPE   NH3 4137   5.632   4.812  11.238  0.0403 -0.1687 -0.1402
  363PUPE   PO4 4138   5.930   5.121  11.395 -0.0758  0.1429  0.0517
  363PUPE   GL1 4139   5.698   5.223  11.686  0.0191  0.5220 -0.0396
  363PUPE   GL2 4140   5.722   5.025  11.953 -0.1897 -0.0062 -0.0002
  363PUPE   D1A 4141   5.665   5.517  11.972 -0.2203  0.0102 -0.1482
  363PUPE   D2A 4142   5.321   5.859  12.110 -0.1117  0.2278 -0.1742
  363PUPE   D3A 4143   5.390   5.649  12.495  0.2339 -0.0003 -0.0098
  363PUPE   D4A 4144   5.578   5.998  12.483 -0.2428  0.1360  0.1684
  363PUPE   D5A 4145   5.333   5.926  12.867  0.1269  0.0849 -0.0941
  363PUPE   C1B 4146   5.914   4.936  12.331  0.1638 -0.1635 -0.0478
  363PUPE   C2B 4147   5.929   5.323  12.578  0.0227 -0.1744  0.0415
  363PUPE   C3B 4148   5.690   5.551  12.898  0.1387 -0.3372 -0.0529
  363PUPE   C4B 4149   5.472   5.401  13.210  0.1175  0.1692  0.0398
  364PUPE   NH3 4150   5.476   2.629   9.380  0.1443  0.1230 -0.0586
  364PUPE   PO4 4151   5.280   2.496   8.944  0.3313  0.3440 -0.1584
  364PUPE   GL1 4152   5.008   2.861   9.100 -0.3412  0.0101  0.2181
  364PUPE   GL2 4153   4.998   2.815   9.455 -0.0529  0.1058  0.1914
  364PUPE   D1A 4154   4.599   2.915   9.239  0.1540 -0.1648  0.2049
  364PUPE   D2A 4155   4.465   3.362   9.356 -0.2421 -0.3475  0.0356
  364PUPE   D3A 4156   4.205   3.451   9.012  0.1944  0.3270 -0.1147
  364PUPE   D4A 4157   4.336   3.102   8.783  0.0074 -0.1269  0.1794
  364PUPE   D5A 4158   3.980   3.170   8.571 -0.0246 -0.0498  0.1975
  364PUPE   C1B 4159   4.670   2.603   9.682  0.1390 -0.1647  0.2408
  364PUPE   C2B 4160   4.426   2.295   9.786 -0.1027 -0.2443  0.1547
  364PUPE   C3B 4161   4.490   2.258  10.178 -0.0160  0.2494 -0.0069
  364PUPE   C4B 4162   4.158   2.389  10.532 -0.1868  0.1433 -0.0958
  365PUPE   NH3 4163   6.776   7.230  11.100  0.1828 -0.1605  0.2987
  365PUPE   PO4 4164   7.158   7.206  11.422 -0.0759 -0.0422  0.0650
  365PUPE   GL1 4165   7.357   7.305  11.799 -0.3120  0.3544  0.0209
  365PUPE   GL2 4166   7.574   7.339  11.689  0.1048  0.0753  0.0947
  365PUPE   D1A 4167   7.391   7.356  12.279 -0.0871 -0.1979 -0.1338
  365PUPE   D2A 4168   7.313   7.651  12.554  0.0225  0.0852 -0.0880
  365PUPE   D3A 4169   7.274   7.854  12.204 -0.1656 -0.8193  0.2500
  365PUPE   D4A 4170   6.972   7.931  12.353  0.1031  0.4041 -0.1093
  365PUPE   D5A 4171   6.875   7.796  12.675 -0.2783  0.1415 -0.2820
  365PUPE   C1B 4172   7.774   7.251  12.085 -0.1118  0.1623 -0.2352
  365PUPE   C2B 4173   7.818   7.220  12.532  0.0240  0.0108 -0.1852
  365PUPE   C3B 4174   7.528   7.261  12.814  0.0665  0.2583 -0.2394
  365PUPE   C4B 4175   7.353   7.530  13.061  0.3633  0.4860 -0.2584
  366PUPE   NH3 4176   1.633   7.076  10.813  0.2290 -0.4259 -0.1248
  366PUPE   PO4 4177   1.540   6.567  10.714 -0.1350  0.1286  0.0762
  366PUPE   GL1 4178   1.522   6.750  11.181 -0.1426 -0.0541  0.0278
  366PUPE   GL2 4179   1.321   7.057  11.322 -0.0295 -0.2110  0.1162
  366PUPE   D1A 4180   1.773   6.523  11.465  0.3129 -0.0366 -0.3814
  366PUPE   D2A 4181   1.871   6.733  11.799 -0.0119 -0.1359  0.2605
  366PUPE   D3A 4182   2.245   6.638  11.562 -0.1534 -0.0603  0.0607
  366PUPE   D4A 4183   2.120   6.198  11.651 -0.0019 -0.4477  0.0308
  366PUPE   D5A 4184   2.127   6.410  12.061 -0.1060  0.1166 -0.1940
  366PUPE   C1B 4185   1.388   6.767  11.715  0.0273 -0.1837  0.1886
  366PUPE   C2B 4186   1.476   6.892  12.099  0.2583 -0.1587  0.1727
  366PUPE   C3B 4187   1.782   6.782  12.284  0.2953 -0.2381  0.1346
  366PUPE   C4B 4188   2.267   6.775  12.321 -0.0641  0.0141 -0.0067
  367OAPE   NH3 4189   5.872   4.365  15.289 -0.2218 -0.0520  0.1924
  367OAPE   PO4 4190   5.864   3.921  15.290 -0.0496  0.2773 -0.0918
  367OAPE   GL1 4191   5.927   4.039  14.826  0.2660  0.4163 -0.0600
  367OAPE   GL2 4192   6.127   4.313  14.829 -0.0246  0.0054  0.2939
  367OAPE   D1A 4193   5.752   3.963  14.488  0.2839 -0.2515 -0.3454
  367OAPE   D2A 4194   5.864   3.537  14.379  0.3071 -0.2646  0.0891
  367OAPE   D3A 4195   6.032   3.531  13.981  0.0186  0.0247  0.1123
  367OAPE   D4A 4196   6.016   3.918  13.763 -0.0211 -0.0101 -0.1765
  367OAPE   C5A 4197   5.891   3.940  13.364 -0.0499  0.1459  0.0154
  367OAPE   C1B 4198   6.319   4.401  14.457 -0.2450 -0.0692  0.1670
  367OAPE   D2B 4199   6.503   4.443  14.026  0.1616  0.1004 -0.0967
  367OAPE   C3B 4200   6.363   4.694  13.653 -0.2452  0.0743  0.0535
  367OAPE   C4B 4201   6.311   5.086  13.647  0.2110  0.0004  0.0694
  368OAPE   NH3 4202   5.456   1.651  14.712 -0.0655 -0.0375 -0.2223
  368OAPE   PO4 4203   5.607   1.887  14.577 -0.1440 -0.3088  0.1621
  368OAPE   GL1 4204   5.758   2.067  14.168  0.1627  0.0807 -0.2246
  368OAPE   GL2 4205   5.794   1.829  13.987  0.0259  0.0733 -0.1410
  368OAPE   D1A 4206   5.943   2.439  14.158 -0.2555  0.0419 -0.4311
  368OAPE   D2A 4207   6.089   2.268  13.695 -0.3512 -0.2362 -0.0144
  368OAPE   D3A 4208   6.182   2.182  13.224  0.2341  0.0110 -0.2365
  368OAPE   D4A 4209   6.349   1.892  13.168 -0.1576  0.0718  0.0230
  368OAPE   C5A 4210   6.332   1.654  12.745 -0.0289  0.1635  0.2713
  368OAPE   C1B 4211   5.597   2.181  13.709  0.2823  0.0106 -0.4925
  368OAPE   D2B 4212   5.725   2.279  13.254 -0.0673 -0.1327 -0.1076
  368OAPE   C3B 4213   5.507   2.402  12.935  0.0396 -0.0757 -0.0229
  368OAPE   C4B 4214   5.435   2.153  12.686 -0.2380  0.0781 -0.0172
  369OAPE   NH3 4215   3.997   5.296  15.329  0.1161 -0.2943  0.0852
  369OAPE   PO4 4216   3.701   4.954  15.188 -0.0930 -0.2658  0.0973
  369OAPE   GL1 4217   3.895   5.291  14.839 -0.1333 -0.0249 -0.4098
  369OAPE   GL2 4218   4.209   5.356  14.752 -0.0255 -0.0984 -0.0758
  369OAPE   D1A 4219   3.614   5.456  14.641  0.1787  0.0343 -0.1857
  369OAPE   D2A 4220   3.911   5.879  14.639  0.2164 -0.1730 -0.0572
  369OAPE   D3A 4221   4.110   5.599  14.309  0.0070  0.1022  0.2738
  369OAPE   D4A 4222   4.156   5.601  13.917  0.2847 -0.0200 -0.1066
  369OAPE   C5A 4223   4.280   5.969  13.713 -0.1818 -0.0793 -0.1028
  369OAPE   C1B 4224   4.452   5.116  14.570  0.4414 -0.2498 -0.1208
  369OAPE   D2B 4225   4.780   4.813  14.361 -0.0886  0.0104 -0.0518
  369OAPE   C3B 4226   4.735   4.906  13.968 -0.2006 -0.2464 -0.3085
  369OAPE   C4B 4227   4.819   5.010  13.616 -0.2210  0.0361 -0.2999
  370OAPE   NH3 4228   2.388   1.118  14.659  0.1073  0.1980  0.2925
  370OAPE   PO4 4229   2.275   0.766  14.502 -0.0923 -0.1460 -0.0860
  370OAPE   GL1 4230   2.169   0.565  14.235  0.1489  0.3487  0.0214
  370OAPE   GL2 4231   2.316   0.530  13.980 -0.0227  0.1689 -0.2385
  370OAPE   D1A 4232   2.055   0.153  14.162  0.0677  0.1820  0.0031
  370OAPE   D2A 4233   1.864   0.084  13.721  0.1043  0.0596 -0.1171
  370OAPE   D3A 4234   1.362   0.033  13.694  0.0799  0.0937  0.2894
  370OAPE   D4A 4235   1.497  -0.182  13.352  0.0187 -0.4523 -0.2895
  370OAPE   C5A 4236   1.796   0.099  13.135 -0.0795  0.2070 -0.0833
  370OAPE   C1B 4237   1.939   0.549  13.787 -0.1381  0.0727  0.0123
  370OAPE   D2B 4238   1.544   0.453  13.491  0.2608  0.1888  0.0428
  370OAPE   C3B 4239   1.340   0.808  13.228  0.0760 -0.1718  0.1460
  370OAPE   C4B 4240   0.910   0.874  12.982  0.2912  0.0180 -0.0019
  371OAPE   NH3 4241   2.088  -0.030  10.423  0.0460  0.0609 -0.1676
  371OAPE   PO4 4242   1.725   0.375  10.581 -0.0498  0.0705  0.2966
  371OAPE   GL1 4243   1.632   0.546  10.966  0.1531 -0.0688  0.0747
  371OAPE   GL2 4244   1.794   0.802  11.133  0.0171  0.0740  0.0749
  371OAPE   D1A 4245   1.694   0.341  11.323  0.0332 -0.2964 -0.2589
  371OAPE   D2A 4246   1.471  -0.098  11.178  0.0049  0.0678 -0.2046
  371OAPE   D3A 4247   1.321  -0.199  11.581 -0.1835  0.2159 -0.3678
  371OAPE   D4A 4248   1.533   0.096  11.809  0.2640 -0.0830  0.0000
  371OAPE   C5A 4249   1.580   0.203  12.346  0.4763 -0.0589  0.2582
  371OAPE   C1B 4250   2.045   0.775  11.582 -0.0404  0.3285  0.1670
  371OAPE   D2B 4251   2.165   0.667  11.928  0.3885  0.1840  0.1504
  371OAPE   C3B 4252   2.617   0.775  12.182  0.0238 -0.1301 -0.2805
  371OAPE   C4B 4253   2.832   0.815  12.624 -0.0839 -0.2466  0.2237
  372OAPE   NH3 4254   3.261   0.727  10.250 -0.1247 -0.0949 -0.1991
  372OAPE   PO4 4255   3.463   0.362  10.280  0.0244 -0.0001  0.0177
  372OAPE   GL1 4256   3.456   0.360  10.784 -0.5990 -0.1452  0.2809
  372OAPE   GL2 4257   3.477   0.558  10.960 -0.3640  0.2191  0.0447
  372OAPE   D1A 4258   3.294   0.036  11.028  0.1233  0.1627  0.0008
  372OAPE   D2A 4259   3.407  -0.260  11.415 -0.0404 -0.0809  0.0801
  372OAPE   D3A 4260   3.355   0.041  11.721  0.0504  0.1168 -0.2590
  372OAPE   D4A 4261   3.363  -0.231  11.931 -0.1210  0.3496 -0.0572
  372OAPE   C5A 4262   3.203  -0.570  11.707 -0.1134  0.1043  0.0683
  372OAPE   C1B 4263   3.589   0.856  11.276  0.0318 -0.1447  0.0844
  372OAPE   D2B 4264   3.447   0.921  11.677 -0.2355 -0.0603 -0.0015
  372OAPE   C3B 4265   3.521   1.286  11.949  0.1162 -0.0716  0.0100
  372OAPE   C4B 4266   3.700   1.493  12.331  0.3305 -0.2028  0.1017
  373OAPE   NH3 4267   4.713  -0.433  11.023 -0.1440 -0.0210 -0.2899
  373OAPE   PO4 4268   5.054  -0.111  10.937  0.0589  0.3356 -0.2091
  373OAPE   GL1 4269   4.738   0.090  11.194 -0.0277 -0.3020 -0.1853
  373OAPE   GL2 4270   4.720   0.394  11.321 -0.2989 -0.1174  0.1991
  373OAPE   D1A 4271   4.364  -0.021  11.336  0.0880 -0.1741  0.0028
  373OAPE   D2A 4272   4.457   0.051  11.768 -0.1469 -0.2615 -0.1561
  373OAPE   D3A 4273   4.203   0.264  11.870 -0.1730  0.1438 -0.2684
  373OAPE   D4A 4274   3.881   0.029  11.972 -0.0433  0.0623 -0.2619
  373OAPE   C5A 4275   3.581   0.099  12.225  0.3614 -0.1683  0.0120
  373OAPE   C1B 4276   4.528   0.616  11.619 -0.2091 -0.1517  0.1010
  373OAPE   D2B 4277   4.429   0.984  11.932  0.0427  0.1601 -0.1644
  373OAPE   C3B 4278   4.330   0.918  12.348  0.1604  0.2047  0.0683
  373OAPE   C4B 4279   4.373   0.877  12.776  0.1537  0.3615 -0.0837
  374OAPE   NH3 4280   1.163   3.112  10.739  0.0210  0.0105 -0.1561
  374OAPE   PO4 4281   0.888   2.817  10.849 -0.0450 -0.0298  0.2459
  374OAPE   GL1 4282   0.752   2.858  11.199 -0.0551  0.2365 -0.2427
  374OAPE   GL2 4283   0.961   2.916  11.521 -0.4296  0.1823 -0.3826
  374OAPE   D1A 4284   0.508   3.160  11.533  0.1027  0.1997  0.2816
  374OAPE   D2A 4285   0.214   3.037  11.384 -0.0316  0.2913 -0.0159
  374OAPE   D3A 4286   0.385   2.640  11.707 -0.1241  0.0597 -0.0428
  374OAPE   D4A 4287   0.797   2.593  12.023 -0.2237  0.1029  0.1010
  374OAPE   C5A 4288   1.199   2.315  12.030 -0.0222  0.1855  0.5021
  374OAPE   C1B 4289   1.170   3.029  11.911  0.2880 -0.2184  0.0264
  374OAPE   D2B 4290   1.389   2.800  12.117  0.3441 -0.2282 -0.1406
  374OAPE   C3B 4291   1.252   2.558  12.434 -0.3930  0.0577 -0.3603
  374OAPE   C4B 4292   1.319   2.797  12.880  0.1172  0.1884 -0.1096
  375CHOL   ROH 4293   4.295   1.239  10.083 -0.1315 -0.2287  0.3145
  375CHOL    R1 4294   4.240   1.487  10.210 -0.1526 -0.2267  0.3032
  375CHOL    R2 4295   4.295   1.533  10.476 -0.0767 -0.1805  0.2844
  375CHOL    R3 4296   4.432   1.746  10.378 -0.1603 -0.1614  0.2094
  375CHOL    R4 4297   4.457   1.768  10.670 -0.0887 -0.0938  0.1893
  375CHOL    R5 4298   4.385   1.923  10.533 -0.1642 -0.1435  0.1815
  375CHOL    C1 4299   4.681   2.105  10.691 -0.1743 -0.0254  0.0635
  375CHOL    C2 4300   4.793   2.166  11.112  0.0055  0.2242  0.0058
  376CHOL   ROH 4301   5.342   3.618  14.486  0.2336 -0.1927  0.0908
  376CHOL    R1 4302   5.328   3.727  14.225 -0.0456 -0.1409  0.1254
  376CHOL    R2 4303   5.514   3.669  14.029 -0.0960  0.1185 -0.0009
  376CHOL    R3 4304   5.294   3.597  13.887 -0.1034 -0.0927  0.1120
  376CHOL    R4 4305   5.515   3.581  13.695 -0.1471 -0.1446  0.0652
  376CHOL    R5 4306   5.329   3.693  13.670 -0.2040 -0.2458  0.0257
  376CHOL    C1 4307   5.309   3.463  13.366 -0.1838 -0.4960  0.2097
  376CHOL    C2 4308   5.357   3.703  13.105  0.0771 -0.0035  0.0465
  377CHOL   ROH 4309   5.243   5.164  11.936 -0.3739 -0.2924  0.0085
  377CHOL    R1 4310   5.339   5.208  12.199 -0.1112 -0.2647 -0.0892
  377CHOL    R2 4311   5.176   5.188  12.422  0.0606 -0.0329  0.0568
  377CHOL    R3 4312   5.368   5.014  12.505 -0.0159 -0.1624 -0.0308
  377CHOL    R4 4313   5.269   5.140  12.751  0.1780 -0.0745  0.0185
  377CHOL    R5 4314   5.476   5.128  12.686  0.1470 -0.2197 -0.0841
  377CHOL    C1 4315   5.502   4.949  13.022  0.1745 -0.2204 -0.0862
  377CHOL    C2 4316   5.587   4.918  13.401 -0.2268 -0.2453 -0.3401
  378CHOL   ROH 4317   2.228   5.800  14.330  0.2920 -0.2257 -0.0495
  378CHOL    R1 4318   2.233   5.738  14.054  0.1398 -0.1609 -0.0673
  378CHOL    R2 4319   2.002   5.711  13.904  0.0586 -0.0312  0.0313
  378CHOL    R3 4320   2.123   5.897  13.745  0.0614 -0.0410  0.0217
  378CHOL    R4 4321   1.881   5.819  13.599 -0.0118  0.0636  0.0919
  378CHOL    R5 4322   2.085   5.817  13.522 -0.0403  0.0125  0.0206
  378CHOL    C1 4323   1.923   6.055  13.272 -0.0502  0.1097  0.1182
  378CHOL    C2 4324   1.971   6.172  12.903  0.1767  0.0566 -0.2662
  379CHOL   ROH 4325   0.275   3.704  11.511  0.2388 -0.1120 -0.0590
  379CHOL    R1 4326   0.237   3.563  11.754  0.1216  0.0455  0.0097
  379CHOL    R2 4327   0.445   3.507  11.928  0.0276  0.1113  0.0986
  379CHOL    R3 4328   0.284   3.631  12.109  0.0005  0.2325  0.0006
  379CHOL    R4 4329   0.462   3.466  12.271 -0.1564  0.0678  0.1075
  379CHOL    R5 4330   0.245   3.466  12.277 -0.1972  0.2180 -0.0204
  379CHOL    C1 4331   0.321   3.558  12.640 -0.2890  0.1563  0.0209
  379CHOL    C2 4332   0.390   3.550  12.907 -0.1067 -0.1605 -0.0816
  380CHOL   ROH 4333   6.680   1.663  11.528  0.2924  0.0544  0.0703
  380CHOL    R1 4334   6.599   1.666  11.800  0.3708  0.0369  0.0941
  380CHOL    R2 4335   6.716   1.832  11.987  0.2074  0.2611  0.0017
  380CHOL    R3 4336   6.459   1.910  12.031  0.1107 -0.0705  0.0528
  380CHOL    R4 4337   6.604   1.991  12.273  0.1091  0.3221 -0.0697
  380CHOL    R5 4338   6.424   1.868  12.264  0.2750  0.0541  0.1019
  380CHOL    C1 4339   6.299   2.156  12.481 -0.0389  0.0464 -0.0633
  380CHOL    C2 4340   6.451   2.201  12.767  0.1583 -0.1188 -0.0867
  381CHOL   ROH 4341   3.095   4.169  10.974  0.2382 -0.0767  0.0101
  381CHOL    R1 4342   3.205   4.035  11.197  0.1043  0.0881  0.1788
  381CHOL    R2 4343   3.124   4.086  11.456 -0.2866  0.0507  0.0714
  381CHOL    R3 4344   3.083   3.817  11.462  0.0030  0.0032  0.0625
  381CHOL    R4 4345   3.095   3.896  11.744 -0.1854  0.0229  0.0634
  381CHOL    R5 4346   3.214   3.741  11.647  0.0190  0.1482  0.1105
  381CHOL    C1 4347   3.040   3.533  11.916  0.1453 -0.0378  0.0503
  381CHOL    C2 4348   2.988   3.640  12.277 -0.3092  0.1693 -0.2419
  382CHOL   ROH 4349   6.988   6.900  11.834 -0.1648  0.2230  0.1893
  382CHOL    R1 4350   7.193   6.897  12.030 -0.1058  0.2544  0.1298
  382CHOL    R2 4351   7.143   6.935  12.298 -0.0664  0.0005  0.1815
  382CHOL    R3 4352   7.276   6.700  12.324  0.1509  0.0951 -0.0473
  382CHOL    R4 4353   7.301   6.829  12.587 -0.2012 -0.2611  0.1610
  382CHOL    R5 4354   7.464   6.753  12.463 -0.0206  0.0839  0.1871
  382CHOL    C1 4355   7.518   6.546  12.778 -0.0758 -0.3246 -0.0657
  382CHOL    C2 4356   7.597   6.693  13.141  0.0380 -0.0432  0.0195
  383CHOL   ROH 4357   1.106   4.122  11.325 -0.0813  0.1568  0.2205
  383CHOL    R1 4358   1.099   4.007  11.583 -0.0353  0.1305  0.2112
  383CHOL    R2 4359   1.312   4.025  11.760  0.0066  0.0947  0.1706
  383CHOL    R3 4360   1.122   4.127  11.926  0.0492  0.0953  0.2170
  383CHOL    R4 4361   1.326   4.015  12.105  0.1347  0.1799  0.1675
  383CHOL    R5 4362   1.112   3.971  12.108  0.1467  0.1386  0.2574
  383CHOL    C1 4363   1.156   4.104  12.462  0.2493  0.2302  0.2094
  383CHOL    C2 4364   0.875   4.286  12.714 -0.0976 -0.2799  0.1526
  384CHOL   ROH 4365   4.676   6.467  14.510 -0.0241  0.1043 -0.0334
  384CHOL    R1 4366   4.715   6.563  14.247 -0.0181 -0.0220 -0.0800
  384CHOL    R2 4367   4.772   6.397  14.034 -0.0377 -0.1283 -0.0053
  384CHOL    R3 4368   4.556   6.518  13.922 -0.0278 -0.1585 -0.0563
  384CHOL    R4 4369   4.665   6.347  13.709  0.1106 -0.0558 -0.0661
  384CHOL    R5 4370   4.623   6.561  13.696  0.0516 -0.0655 -0.0146
  384CHOL    C1 4371   4.399   6.432  13.415  0.2061 -0.0420 -0.1496
  384CHOL    C2 4372   4.373   6.267  13.108  0.3087  0.0554  0.0448
  385CHOL   ROH 4373   4.365   3.777  10.952 -0.1879  0.1617 -0.1078
  385CHOL    R1 4374   4.155   3.656  11.097 -0.0955  0.1119 -0.0144
  385CHOL    R2 4375   4.198   3.454  11.280  0.0375  0.1488 -0.0038
  385CHOL    R3 4376   4.062   3.620  11.447  0.0454  0.1263  0.0251
  385CHOL    R4 4377   4.121   3.383  11.610 -0.0241  0.0674 -0.0354
  385CHOL    R5 4378   3.925   3.473  11.578 -0.0020  0.1144 -0.0377
  385CHOL    C1 4379   3.949   3.497  11.958 -0.0526 -0.0012 -0.0268
  385CHOL    C2 4380   3.723   3.405  12.408 -0.1524  0.1197 -0.0758
  386CHOL   ROH 4381   1.288   3.053  11.176 -0.1579 -0.1196 -0.0032
  386CHOL    R1 4382   1.426   3.042  11.422 -0.0648 -0.0410 -0.0506
  386CHOL    R2 4383   1.441   2.812  11.575 -0.1214  0.0402  0.0835
  386CHOL    R3 4384   1.708   2.857  11.559 -0.1041 -0.1026 -0.0547
  386CHOL    R4 4385   1.677   2.676  11.788 -0.1183  0.1975  0.1814
  386CHOL    R5 4386   1.780   2.867  11.788 -0.0290  0.1499 -0.0895
  386CHOL    C1 4387   2.065   2.639  11.897 -0.1003  0.1549  0.1088
  386CHOL    C2 4388   2.162   2.586  12.159  0.0400  0.0858 -0.2207
  387CHOL   ROH 4389   0.469   5.664  14.255 -0.1570 -0.1056 -0.0685
  387CHOL    R1 4390   0.348   5.732  14.009 -0.1174 -0.0208 -0.0656
  387CHOL    R2 4391   0.391   5.975  13.884 -0.0873  0.0207  0.0162
  387CHOL    R3 4392   0.461   5.817  13.673 -0.0612  0.0818 -0.0199
  387CHOL    R4 4393   0.379   6.072  13.552 -0.1749  0.0643  0.0327
  387CHOL    R5 4394   0.302   5.873  13.502 -0.1061  0.0466  0.0138
  387CHOL    C1 4395   0.436   5.980  13.162 -0.2014  0.1471  0.0084
  387CHOL    C2 4396   0.319   5.990  12.766 -0.2077 -0.2556  0.0385
  388CHOL   ROH 4397   0.914   7.161  11.623  0.1327  0.1978  0.1482
  388CHOL    R1 4398   1.034   7.123  11.876  0.1922  0.4450  0.1594
  388CHOL    R2 4399   1.112   7.334  12.036 -0.3286  0.6218  0.2022
  388CHOL    R3 4400   0.956   7.210  12.221 -0.0698  0.2159  0.1614
  388CHOL    R4 4401   1.155   7.356  12.379 -0.2859  0.4658  0.2076
  388CHOL    R5 4402   1.108   7.144  12.393  0.0924  0.3662  0.0778
  388CHOL    C1 4403   1.034   7.252  12.751 -0.0180 -0.0061  0.1725
  388CHOL    C2 4404   1.113   7.358  13.094  0.1051 -0.1572  0.0236
  389CHOL   ROH 4405   6.708   6.067  14.514 -0.0278  0.0287  0.0202
  389CHOL    R1 4406   6.704   6.208  14.268  0.0595  0.1281  0.0742
  389CHOL    R2 4407   6.624   6.091  14.030  0.2820  0.1800 -0.0317
  389CHOL    R3 4408   6.453   6.302  14.021  0.1708  0.0890 -0.0537
  389CHOL    R4 4409   6.500   6.232  13.741  0.1927  0.0784 -0.0431
  389CHOL    R5 4410   6.525   6.428  13.831  0.0932  0.1019 -0.0721
  389CHOL    C1 4411   6.267   6.513  13.563  0.0363 -0.0661 -0.0704
  389CHOL    C2 4412   6.005   6.446  13.213 -0.0518 -0.0246 -0.1253
  390CHOL   ROH 4413   7.229   4.277  11.416 -0.0887  0.0866  0.0541
  390CHOL    R1 4414   7.386   4.361  11.636 -0.0284 -0.0687  0.0718
  390CHOL    R2 4415   7.303   4.557  11.811  0.1644  0.0484  0.0366
  390CHOL    R3 4416   7.353   4.366  11.998 -0.0867  0.0081  0.0654
  390CHOL    R4 4417   7.423   4.619  12.130  0.1190 -0.0535  0.0736
  390CHOL    R5 4418   7.551   4.443  12.110 -0.0475 -0.1809  0.1275
  390CHOL    C1 4419   7.540   4.475  12.490 -0.1430 -0.1507  0.1223
  390CHOL    C2 4420   7.501   4.552  12.897  0.0756 -0.0181 -0.2215
  391CHOL   ROH 4421   6.271   5.067  11.767 -0.1876 -0.2355  0.0985
  391CHOL    R1 4422   6.277   4.942  12.020 -0.0151 -0.2163  0.1050
  391CHOL    R2 4423   6.475   4.764  12.093  0.0410 -0.2046 -0.0119
  391CHOL    R3 4424   6.504   4.932  12.305  0.1754 -0.1867 -0.0438
  391CHOL    R4 4425   6.506   4.663  12.423  0.0147 -0.1681  0.0015
  391CHOL    R5 4426   6.377   4.829  12.480  0.1293 -0.0742 -0.0109
  391CHOL    C1 4427   6.551   4.762  12.813  0.1255 -0.1301 -0.0205
  391CHOL    C2 4428   6.495   4.624  13.176  0.1514 -0.0439 -0.1387
  392CHOL   ROH 4429  -0.145   7.242  14.665  0.1494 -0.1383  0.1092
  392CHOL    R1 4430  -0.126   7.321  14.393 -0.0103 -0.1832  0.0833
  392CHOL    R2 4431   0.043   7.523  14.309 -0.2401 -0.0253 -0.0156
  392CHOL    R3 4432   0.134   7.331  14.139 -0.0906  0.0236  0.0083
  392CHOL    R4 4433   0.187   7.584  14.001 -0.2481  0.0471 -0.0049
  392CHOL    R5 4434   0.078   7.413  13.921 -0.1223 -0.0328 -0.0034
  392CHOL    C1 4435   0.356   7.439  13.661 -0.1124  0.1352  0.0238
  392CHOL    C2 4436   0.709   7.374  13.503  0.0899  0.0465 -0.0120
  393CHOL   ROH 4437   3.531   2.820  13.693 -0.1376 -0.0620 -0.0893
  393CHOL    R1 4438   3.563   2.977  13.459  0.0727 -0.0676 -0.0672
  393CHOL    R2 4439   3.748   2.915  13.263  0.0402 -0.2501 -0.0498
  393CHOL    R3 4440   3.530   2.926  13.100  0.0715  0.0073 -0.0763
  393CHOL    R4 4441   3.759   2.935  12.918  0.0950 -0.0497 -0.0365
  393CHOL    R5 4442   3.593   3.077  12.926  0.2008  0.0640  0.0235
  393CHOL    C1 4443   3.560   2.958  12.565  0.1562  0.3086 -0.0534
  393CHOL    C2 4444   3.538   3.061  12.141 -0.0093  0.1386 -0.0693
  394CHOL   ROH 4445   5.592   2.618  11.080 -0.0046  0.0221 -0.1878
  394CHOL    R1 4446   5.416   2.611  11.301  0.2361  0.1105  0.0115
  394CHOL    R2 4447   5.188   2.454  11.306 -0.0300  0.4803  0.1204
  394CHOL    R3 4448   5.297   2.359  11.536  0.0930  0.0815 -0.0925
  394CHOL    R4 4449   5.011   2.298  11.558  0.0477  0.3760  0.1106
  394CHOL    R5 4450   5.132   2.407  11.703  0.3103  0.0675  0.1271
  394CHOL    C1 4451   5.010   2.118  11.922  0.2083 -0.0593 -0.0949
  394CHOL    C2 4452   4.781   1.870  12.070  0.1486 -0.0741  0.0612
  395CHOL   ROH 4453   5.581   7.649  13.307 -0.3426 -0.2945  0.0611
  395CHOL    R1 4454   5.652   7.519  13.066 -0.0491 -0.0965  0.0353
  395CHOL    R2 4455   5.880   7.363  13.043 -0.1505 -0.2871  0.2634
  395CHOL    R3 4456   5.702   7.176  12.956 -0.1904 -0.0280 -0.2504
  395CHOL    R4 4457   5.965   7.054  12.913 -0.2220 -0.3582  0.3837
  395CHOL    R5 4458   5.808   7.078  12.764  0.1760 -0.0988 -0.0215
  395CHOL    C1 4459   5.849   6.699  12.755 -0.3011 -0.1564 -0.0288
  395CHOL    C2 4460   5.624   6.457  12.649  0.3743  0.0713  0.0493
  396CHOL   ROH 4461   0.347   5.901  11.219 -0.1392 -0.1261 -0.0265
  396CHOL    R1 4462   0.403   5.680  11.387  0.0151 -0.0456  0.0289
  396CHOL    R2 4463   0.509   5.710  11.641 -0.1384  0.1012  0.0761
  396CHOL    R3 4464   0.293   5.561  11.713 -0.0166 -0.1216 -0.0087
  396CHOL    R4 4465   0.444   5.600  11.962 -0.1436  0.0308  0.0512
  396CHOL    R5 4466   0.379   5.409  11.878  0.0807 -0.0387  0.0206
  396CHOL    C1 4467   0.204   5.396  12.217 -0.0322 -0.2193 -0.0431
  396CHOL    C2 4468   0.383   5.575  12.529 -0.2818  0.1252  0.2969
  397CHOL   ROH 4469   4.242   2.827  13.626  0.0720 -0.1567  0.0816
  397CHOL    R1 4470   4.299   2.956  13.380 -0.1065  0.0447  0.1436
  397CHOL    R2 4471   4.386   2.819  13.156  0.1091  0.2749  0.0845
  397CHOL    R3 4472   4.174   2.942  13.039 -0.0711  0.0182  0.1306
  397CHOL    R4 4473   4.362   2.893  12.820  0.0347  0.4104  0.1187
  397CHOL    R5 4474   4.272   3.084  12.873 -0.2625  0.2551  0.2108
  397CHOL    C1 4475   4.149   3.052  12.513 -0.1778  0.2482  0.1818
  397CHOL    C2 4476   4.333   2.987  12.133 -0.0576 -0.0899 -0.2735
  398CHOL   ROH 4477   5.001   2.059  13.930 -0.2009 -0.2720  0.0870
  398CHOL    R1 4478   5.089   2.182  13.690 -0.0434 -0.1773  0.1908
  398CHOL    R2 4479   5.165   2.036  13.468  0.0064 -0.0894  0.1475
  398CHOL    R3 4480   4.980   2.192  13.343  0.1201  0.0450  0.1443
  398CHOL    R4 4481   5.142   2.082  13.126  0.1213  0.0352  0.1557
  398CHOL    R5 4482   5.099   2.292  13.161  0.2189  0.0441  0.2103
  398CHOL    C1 4483   4.956   2.254  12.810  0.2949  0.2339  0.1576
  398CHOL    C2 4484   4.992   2.283  12.389 -0.1043  0.2437  0.0362
  399CHOL   ROH 4485   0.423   1.657  11.413 -0.1422 -0.0665 -0.0820
  399CHOL    R1 4486   0.350   1.593  11.679 -0.3367 -0.2487 -0.1759
  399CHOL    R2 4487   0.249   1.346  11.750  0.1710 -0.5135 -0.3207
  399CHOL    R3 4488   0.452   1.351  11.930 -0.0579 -0.0098 -0.0531
  399CHOL    R4 4489   0.261   1.159  12.040  0.2440 -0.4705 -0.2959
  399CHOL    R5 4490   0.345   1.332  12.143 -0.2965 -0.2506 -0.1892
  399CHOL    C1 4491   0.459   1.054  12.378  0.0717  0.0273 -0.0302
  399CHOL    C2 4492   0.733   1.124  12.646 -0.2091 -0.2113 -0.0901
  400CHOL   ROH 4493   1.712   2.607  13.999 -0.1379  0.0618 -0.1439
  400CHOL    R1 4494   1.540   2.580  13.775 -0.1297 -0.1584 -0.1278
  400CHOL    R2 4495   1.597   2.691  13.528 -0.3200 -0.0366 -0.1297
  400CHOL    R3 4496   1.562   2.436  13.442  0.0454 -0.0843 -0.1460
  400CHOL    R4 4497   1.666   2.579  13.209 -0.6147  0.1893 -0.2762
  400CHOL    R5 4498   1.485   2.460  13.217 -0.3670 -0.1710 -0.0138
  400CHOL    C1 4499   1.673   2.274  12.942 -0.4433  0.2759 -0.3768
  400CHOL    C2 4500   1.726   2.586  12.614 -0.4697 -0.0556  0.1196
  401CHOL   ROH 4501   3.884   1.295  10.347  0.3736 -0.1576  0.1393
  401CHOL    R1 4502   3.822   1.549  10.453  0.0769 -0.2633  0.2290
  401CHOL    R2 4503   3.824   1.602  10.724  0.3609 -0.2748  0.2295
  401CHOL    R3 4504   3.994   1.802  10.652 -0.0778  0.0310 -0.0013
  401CHOL    R4 4505   3.928   1.856  10.933  0.5748 -0.3837  0.2593
  401CHOL    R5 4506   3.908   1.995  10.766 -0.0484 -0.2051  0.4498
  401CHOL    C1 4507   4.148   2.193  10.987  0.2875 -0.1600  0.0599
  401CHOL    C2 4508   4.346   2.032  11.313  0.0799 -0.1228  0.1207
  402CHOL   ROH 4509   0.231   0.120  11.528 -0.1741 -0.1565 -0.0567
  402CHOL    R1 4510   0.143   0.242  11.768 -0.1422 -0.1661 -0.0402
  402CHOL    R2 4511   0.041   0.096  11.980  0.0620 -0.1932  0.0418
  402CHOL    R3 4512   0.233   0.227  12.121  0.0409 -0.0276 -0.0798
  402CHOL    R4 4513   0.106   0.050  12.316  0.1717  0.0208  0.0519
  402CHOL    R5 4514   0.135   0.265  12.335  0.0798  0.0459 -0.0745
  402CHOL    C1 4515   0.324   0.145  12.644  0.2157  0.3009 -0.0561
  402CHOL    C2 4516   0.012   0.204  12.807 -0.1365  0.0056  0.0378
  403CHOL   ROH 4517   2.799   1.101  10.596 -0.0123 -0.0710  0.0444
  403CHOL    R1 4518   2.890   1.328  10.455 -0.0937 -0.0297  0.0578
  403CHOL    R2 4519   2.726   1.543  10.397 -0.1133  0.0137  0.2661
  403CHOL    R3 4520   2.923   1.685  10.521  0.0022 -0.0582  0.1672
  403CHOL    R4 4521   2.817   1.867  10.318 -0.1620  0.0470  0.3445
  403CHOL    R5 4522   3.026   1.810  10.345 -0.1403  0.0203  0.1387
  403CHOL    C1 4523   3.055   2.188  10.388 -0.0818 -0.0012  0.2972
  403CHOL    C2 4524   2.848   2.335  10.238 -0.0845 -0.1326 -0.2191
  404CHOL   ROH 4525   7.428   4.092  13.785  0.1026  0.1660 -0.1146
  404CHOL    R1 4526   7.455   4.113  13.504 -0.1156  0.0664 -0.1464
  404CHOL    R2 4527   7.700   4.134  13.379 -0.2158  0.3179 -0.3265
  404CHOL    R3 4528   7.610   3.920  13.238 -0.0494  0.1304 -0.1522
  404CHOL    R4 4529   7.761   4.078  13.043 -0.0698  0.0119 -0.2518
  404CHOL    R5 4530   7.555   4.009  13.023 -0.0197 -0.1165 -0.2602
  404CHOL    C1 4531   7.711   3.845  12.715  0.1713 -0.3422 -0.0447
  404CHOL    C2 4532   7.833   4.051  12.447 -0.1750  0.1419  0.1827
  405CHOL   ROH 4533   3.947  -0.046  11.035  0.0990  0.0238 -0.0717
  405CHOL    R1 4534   3.849   0.175  11.183  0.0029  0.0096 -0.1170
  405CHOL    R2 4535   3.761   0.152  11.444  0.1119  0.0408 -0.0866
  405CHOL    R3 4536   3.942   0.350  11.488 -0.0112  0.1855 -0.2097
  405CHOL    R4 4537   3.746   0.378  11.705  0.3093 -0.2332  0.1720
  405CHOL    R5 4538   3.810   0.534  11.567 -0.0868 -0.0221  0.1985
  405CHOL    C1 4539   3.906   0.696  11.898  0.3087 -0.2570  0.2072
  405CHOL    C2 4540   3.617   0.841  12.177  0.0370 -0.0954  0.2973
  406CHOL   ROH 4541   5.070   7.437  11.485  0.0123 -0.0871 -0.0347
  406CHOL    R1 4542   4.913   7.503  11.710  0.0207 -0.1873  0.0005
  406CHOL    R2 4543   4.877   7.331  11.923  0.2979 -0.1537  0.0717
  406CHOL    R3 4544   4.966   7.544  12.068  0.1097 -0.0001 -0.0311
  406CHOL    R4 4545   4.811   7.383  12.258  0.4081 -0.1622  0.0957
  406CHOL    R5 4546   4.784   7.595  12.215  0.1140 -0.1975  0.0535
  406CHOL    C1 4547   4.856   7.613  12.589  0.2956 -0.0231  0.0133
  406CHOL    C2 4548   4.706   7.792  12.759 -0.2545  0.0534  0.0445
  407CHOL   ROH 4549   1.187   6.366  14.018  0.0344  0.0468  0.0885
  407CHOL    R1 4550   1.137   6.436  13.749  0.0485 -0.0405  0.0625
  407CHOL    R2 4551   1.087   6.696  13.669 -0.0377 -0.0778 -0.0120
  407CHOL    R3 4552   1.292   6.647  13.497  0.0068 -0.0452  0.0325
  407CHOL    R4 4553   1.129   6.850  13.362 -0.0359 -0.1207 -0.0326
  407CHOL    R5 4554   1.192   6.658  13.280  0.0391 -0.1167  0.0137
  407CHOL    C1 4555   1.345   6.894  13.022  0.0069 -0.1151 -0.0028
  407CHOL    C2 4556   1.537   7.018  12.643  0.0594  0.0545 -0.0869
  408CHOL   ROH 4557   5.358   6.538  11.837  0.0045 -0.0512 -0.0530
  408CHOL    R1 4558   5.342   6.353  12.051  0.0492 -0.0689 -0.0642
  408CHOL    R2 4559   5.279   6.429  12.309  0.1230 -0.0868 -0.0391
  408CHOL    R3 4560   5.085   6.240  12.284  0.1033 -0.0707 -0.0057
  408CHOL    R4 4561   5.070   6.327  12.564  0.2259 -0.1445  0.0224
  408CHOL    R5 4562   5.091   6.122  12.492  0.1855 -0.1256 -0.0400
  408CHOL    C1 4563   4.766   6.090  12.689  0.2674 -0.1630  0.0895
  408CHOL    C2 4564   4.379   5.872  12.695  0.2687 -0.0794  0.0061
  409CHOL   ROH 4565   4.223   0.336  10.953 -0.3108 -0.1046 -0.2489
  409CHOL    R1 4566   4.272   0.502  11.177 -0.1381 -0.1272 -0.2683
  409CHOL    R2 4567   4.266   0.778  11.162 -0.1308 -0.1229 -0.2395
  409CHOL    R3 4568   4.088   0.753  11.366  0.0126 -0.1320 -0.1143
  409CHOL    R4 4569   4.134   1.041  11.343 -0.0026 -0.1352 -0.1270
  409CHOL    R5 4570   4.154   0.920  11.523  0.1233 -0.1443 -0.1495
  409CHOL    C1 4571   3.890   1.170  11.640  0.2067 -0.1509  0.0559
  409CHOL    C2 4572   4.006   1.249  12.013 -0.1230  0.0711 -0.1277
  410CHOL   ROH 4573   3.887   5.007  14.422  0.1905 -0.1959 -0.0576
  410CHOL    R1 4574   3.982   5.130  14.186 -0.0217 -0.1897 -0.1436
  410CHOL    R2 4575   4.226   5.066  14.072  0.0394  0.0576 -0.1738
  410CHOL    R3 4576   4.074   5.024  13.850  0.0281 -0.2449 -0.1106
  410CHOL    R4 4577   4.351   5.015  13.754  0.0037  0.0500 -0.1856
  410CHOL    R5 4578   4.190   5.140  13.676 -0.1714 -0.1922 -0.2042
  410CHOL    C1 4579   4.282   4.945  13.361 -0.0278 -0.2384 -0.1330
  410CHOL    C2 4580   4.584   4.759  13.154 -0.0144 -0.0618 -0.1998
  411CHOL   ROH 4581   1.496   3.733  13.970 -0.2223  0.0286 -0.0787
  411CHOL    R1 4582   1.439   3.608  13.722 -0.0724  0.0352 -0.1190
  411CHOL    R2 4583   1.341   3.748  13.504 -0.0940  0.0162 -0.1286
  411CHOL    R3 4584   1.555   3.637  13.379  0.0159  0.1689 -0.0772
  411CHOL    R4 4585   1.342   3.633  13.178 -0.0355 -0.3245 -0.0123
  411CHOL    R5 4586   1.461   3.463  13.243  0.2092 -0.0984  0.1279
  411CHOL    C1 4587   1.543   3.462  12.871  0.1019 -0.3795  0.1038
  411CHOL    C2 4588   1.532   3.686  12.570  0.1805  0.2316  0.0553
  412CHOL   ROH 4589   3.479   4.113  14.114  0.1383  0.2741  0.0878
  412CHOL    R1 4590   3.359   4.183  13.868  0.0600  0.2297  0.1127
  412CHOL    R2 4591   3.304   4.445  13.798  0.0651  0.2205  0.0705
  412CHOL    R3 4592   3.450   4.383  13.577 -0.0180  0.1518  0.0345
  412CHOL    R4 4593   3.317   4.636  13.510  0.1080  0.2269  0.0766
  412CHOL    R5 4594   3.312   4.452  13.394 -0.0195  0.2367  0.0684
  412CHOL    C1 4595   3.462   4.689  13.136  0.0551  0.1659  0.0464
  412CHOL    C2 4596   3.452   4.985  12.869 -0.2595 -0.3626 -0.1783
  413CHOL   ROH 4597   6.068   0.420  11.465  0.1192 -0.0721  0.0565
  413CHOL    R1 4598   5.940   0.362  11.711  0.1535 -0.0687  0.0779
  413CHOL    R2 4599   6.080   0.281  11.936  0.2102  0.1192  0.1236
  413CHOL    R3 4600   5.950   0.491  12.050  0.0557  0.0769  0.0236
  413CHOL    R4 4601   6.061   0.341  12.276  0.1575  0.2755  0.0920
  413CHOL    R5 4602   5.853   0.400  12.249  0.1215  0.1085  0.0626
  413CHOL    C1 4603   5.928   0.572  12.581 -0.0182  0.3268 -0.0202
  413CHOL    C2 4604   6.131   0.582  12.972 -0.0478  0.2760  0.1485
  414CHOL   ROH 4605   2.173   0.449  11.026  0.1018 -0.1766  0.0479
  414CHOL    R1 4606   2.290   0.478  11.281  0.0733 -0.1717  0.0617
  414CHOL    R2 4607   2.558   0.429  11.329  0.0679 -0.1935  0.0992
  414CHOL    R3 4608   2.553   0.682  11.430  0.0733 -0.1861  0.0780
  414CHOL    R4 4609   2.803   0.566  11.531 -0.0073 -0.2268  0.2117
  414CHOL    R5 4610   2.646   0.659  11.650 -0.0428 -0.1853  0.1236
  414CHOL    C1 4611   2.940   0.882  11.744 -0.0460 -0.2392  0.2573
  414CHOL    C2 4612   3.135   0.968  12.078 -0.4075  0.2243 -0.1060
  415CHOL   ROH 4613   0.680   7.575  11.466  0.2036  0.1679 -0.0640
  415CHOL    R1 4614   0.665   7.668  11.732  0.0785  0.0381 -0.0235
  415CHOL    R2 4615   0.497   7.554  11.921 -0.0372 -0.0366 -0.1607
  415CHOL    R3 4616   0.727   7.531  12.064 -0.1092 -0.1382 -0.0613
  415CHOL    R4 4617   0.517   7.561  12.266 -0.1814 -0.1843 -0.1488
  415CHOL    R5 4618   0.698   7.681  12.248 -0.1572 -0.2151 -0.0136
  415CHOL    C1 4619   0.744   7.543  12.601 -0.3330 -0.3657 -0.0487
  415CHOL    C2 4620   0.541   7.241  12.818 -0.1582  0.2023 -0.0844
  416CHOL   ROH 4621   1.679   1.894  11.402 -0.2462  0.0619  0.0913
  416CHOL    R1 4622   1.690   1.789  11.665 -0.1549 -0.1140  0.0194
  416CHOL    R2 4623   1.466   1.765  11.825 -0.0737 -0.0442  0.1510
  416CHOL    R3 4624   1.547   1.506  11.842 -0.2568 -0.1187 -0.0716
  416CHOL    R4 4625   1.391   1.552  12.086  0.2351 -0.0535  0.2364
  416CHOL    R5 4626   1.594   1.473  12.075  0.1524 -0.2230 -0.1643
  416CHOL    C1 4627   1.422   1.184  12.254  0.2429 -0.1288  0.0772
  416CHOL    C2 4628   1.232   1.080  12.609  0.2000 -0.0582 -0.1797
  417CHOL   ROH 4629   3.077   1.523  13.634 -0.3351  0.2012  0.0016
  417CHOL    R1 4630   3.207   1.501  13.384 -0.1858  0.0719  0.0893
  417CHOL    R2 4631   3.074   1.428  13.153 -0.0643  0.0271  0.0325
  417CHOL    R3 4632   3.181   1.658  13.057  0.0624 -0.0384  0.0139
  417CHOL    R4 4633   3.076   1.523  12.820  0.1105 -0.0604  0.0073
  417CHOL    R5 4634   3.279   1.597  12.848  0.1269 -0.1298  0.0706
  417CHOL    C1 4635   3.178   1.795  12.537  0.3312 -0.1727 -0.0248
  417CHOL    C2 4636   3.281   1.739  12.120  0.0234  0.0182 -0.1082
  418CHOL   ROH 4637   7.557   1.567  14.278 -0.1581 -0.0822 -0.0767
  418CHOL    R1 4638   7.414   1.492  14.045 -0.1855  0.0307 -0.0968
  418CHOL    R2 4639   7.353   1.671  13.845  0.1212  0.0497 -0.1791
  418CHOL    R3 4640   7.477   1.488  13.687 -0.0722 -0.1746 -0.0760
  418CHOL    R4 4641   7.281   1.618  13.511  0.1939  0.0674 -0.1977
  418CHOL    R5 4642   7.302   1.404  13.546 -0.1337  0.0420 -0.1316
  418CHOL    C1 4643   7.356   1.415  13.168  0.0547 -0.1328 -0.1118
  418CHOL    C2 4644   7.191   1.404  12.811 -0.0703  0.1164  0.0654
  419CHOL   ROH 4645   2.595   1.469  13.730 -0.0314 -0.1780 -0.0575
  419CHOL    R1 4646   2.700   1.454  13.468 -0.0442 -0.0661 -0.0696
  419CHOL    R2 4647   2.706   1.219  13.323  0.1220 -0.0459 -0.0986
  419CHOL    R3 4648   2.575   1.368  13.137 -0.0103 -0.1227 -0.0677
  419CHOL    R4 4649   2.679   1.138  12.988  0.0077 -0.1093 -0.0746
  419CHOL    R5 4650   2.709   1.349  12.940 -0.0876 -0.1065 -0.1219
  419CHOL    C1 4651   2.540   1.231  12.619 -0.1831 -0.2183 -0.0316
  419CHOL    C2 4652   2.297   1.070  12.373  0.5728  0.0090 -0.3609
  420CHOL   ROH 4653   6.656   1.210  11.690 -0.1234 -0.0339  0.1331
  420CHOL    R1 4654   6.793   1.233  11.937 -0.0100 -0.0963  0.0773
  420CHOL    R2 4655   6.690   1.373  12.151  0.1548 -0.0235  0.1131
  420CHOL    R3 4656   6.732   1.139  12.283  0.0746 -0.0411  0.1067
  420CHOL    R4 4657   6.649   1.328  12.492 -0.0344 -0.0705  0.0845
  420CHOL    R5 4658   6.829   1.205  12.492 -0.0403 -0.0742  0.1689
  420CHOL    C1 4659   6.663   1.082  12.813 -0.2200 -0.1143  0.0618
  420CHOL    C2 4660   6.574   0.888  13.079 -0.0303 -0.0105 -0.0343
  421CHOL   ROH 4661   3.292   7.650  14.277 -0.0008  0.2792  0.0139
  421CHOL    R1 4662   3.095   7.617  14.077 -0.0158  0.1694  0.0460
  421CHOL    R2 4663   3.038   7.813  13.891 -0.0807  0.0957 -0.0110
  421CHOL    R3 4664   3.084   7.612  13.713 -0.0558  0.0489  0.0480
  421CHOL    R4 4665   2.923   7.807  13.565 -0.0190  0.0209 -0.0317
  421CHOL    R5 4666   2.881   7.595  13.589 -0.0337  0.0279  0.0134
  421CHOL    C1 4667   2.901   7.616  13.208  0.0403 -0.0666  0.0115
  421CHOL    C2 4668   2.649   7.623  13.029 -0.2055  0.2196  0.2758
  422CHOL   ROH 4669   6.620   7.438  14.413 -0.2312 -0.4406 -0.0982
  422CHOL    R1 4670   6.674   7.284  14.182 -0.1628 -0.2470 -0.2142
  422CHOL    R2 4671   6.664   7.390  13.926  0.0042 -0.0081 -0.1262
  422CHOL    R3 4672   6.917   7.290  13.910 -0.0196 -0.0751 -0.0849
  422CHOL    R4 4673   6.831   7.323  13.631  0.0638  0.0231 -0.0993
  422CHOL    R5 4674   6.910   7.141  13.722 -0.0120 -0.0233 -0.1263
  422CHOL    C1 4675   7.166   7.191  13.444  0.0762 -0.0217 -0.0449
  422CHOL    C2 4676   7.601   7.161  13.370  0.0300 -0.0611 -0.0111
  423CHOL   ROH 4677   2.356   3.082  14.093  0.2646 -0.1196  0.0798
  423CHOL    R1 4678   2.498   3.100  13.849  0.2815 -0.0626  0.0920
  423CHOL    R2 4679   2.382   3.196  13.617  0.1859 -0.3339  0.0180
  423CHOL    R3 4680   2.595   3.364  13.619 -0.0327 -0.0481 -0.0289
  423CHOL    R4 4681   2.518   3.345  13.336  0.0220 -0.2792 -0.0318
  423CHOL    R5 4682   2.716   3.309  13.419  0.0646  0.0195  0.0109
  423CHOL    C1 4683   2.797   3.591  13.175 -0.2787  0.0210 -0.1049
  423CHOL    C2 4684   2.917   3.617  12.792 -0.2632 -0.1408 -0.0500
  424CHOL   ROH 4685   0.883   1.955  14.076 -0.3305  0.0421  0.0300
  424CHOL    R1 4686   0.850   1.757  13.876 -0.2066  0.0508 -0.0023
  424CHOL    R2 4687   0.632   1.753  13.705 -0.1501  0.0076 -0.0860
  424CHOL    R3 4688   0.825   1.750  13.513 -0.0755  0.0835 -0.0105
  424CHOL    R4 4689   0.574   1.720  13.366  0.0184 -0.2427 -0.0916
  424CHOL    R5 4690   0.748   1.589  13.353  0.1457 -0.0791  0.0490
  424CHOL    C1 4691   0.720   1.697  12.988  0.1865 -0.3172 -0.0240
  424CHOL    C2 4692   0.714   1.751  12.682 -0.1079  0.2248  0.0167
  425CHOL   ROH 4693   6.239  -0.561  11.880 -0.0794  0.0866 -0.1033
  425CHOL    R1 4694   6.392  -0.371  12.023 -0.0738 -0.1073  0.1555
  425CHOL    R2 4695   6.387  -0.101  11.964  0.3267 -0.0902  0.1753
  425CHOL    R3 4696   6.325  -0.078  12.228 -0.0518 -0.0558  0.0898
  425CHOL    R4 4697   6.455   0.176  12.160  0.0870 -0.0809  0.2486
  425CHOL    R5 4698   6.510   0.042  12.322 -0.1655 -0.0740  0.3458
  425CHOL    C1 4699   6.436   0.359  12.521 -0.4079 -0.0432  0.2110
  425CHOL    C2 4700   6.423   0.668  12.458 -0.0207  0.1593  0.1024
  426CHOL   ROH 4701   7.439   4.929  14.302  0.2340  0.4990 -0.0578
  426CHOL    R1 4702   7.242   4.851  14.115  0.1667  0.3126  0.0885
  426CHOL    R2 4703   7.056   5.028  14.011  0.0517  0.1827  0.0702
  426CHOL    R3 4704   7.152   4.937  13.773 -0.0361  0.0695  0.0769
  426CHOL    R4 4705   6.897   5.063  13.706 -0.0204  0.1158  0.0997
  426CHOL    R5 4706   6.958   4.861  13.656 -0.0894  0.0795  0.1566
  426CHOL    C1 4707   6.894   4.999  13.306 -0.1449 -0.0293  0.1233
  426CHOL    C2 4708   7.040   4.936  13.006  0.0017 -0.1723  0.0881
  427CHOL   ROH 4709   1.312   0.657  11.489  0.2492  0.1799 -0.2669
  427CHOL    R1 4710   1.353   0.616  11.766 -0.0245  0.1379 -0.2295
  427CHOL    R2 4711   1.605   0.613  11.880 -0.0961 -0.3649 -0.0572
  427CHOL    R3 4712   1.498   0.803  12.043  0.1802 -0.1080 -0.1659
  427CHOL    R4 4713   1.721   0.692  12.196 -0.1536 -0.5623  0.0144
  427CHOL    R5 4714   1.514   0.710  12.263 -0.1743 -0.1168 -0.1369
  427CHOL    C1 4715   1.688   0.916  12.533  0.0723 -0.4362 -0.0460
  427CHOL    C2 4716   1.960   0.802  12.648  0.2672 -0.0580 -0.0110
  428CHOL   ROH 4717   5.139   0.768  11.597 -0.0495 -0.1390  0.1290
  428CHOL    R1 4718   4.982   0.895  11.796 -0.3169 -0.4748  0.1415
  428CHOL    R2 4719   4.886   0.760  12.018  0.4144 -0.5979  0.4154
  428CHOL    R3 4720   5.010   0.961  12.153 -0.1534  0.0509  0.0389
  428CHOL    R4 4721   4.832   0.837  12.350  0.5468 -0.4351  0.4003
  428CHOL    R5 4722   4.840   1.048  12.298 -0.3219 -0.4276  0.1455
  428CHOL    C1 4723   4.917   1.070  12.671  0.0909  0.2688  0.0379
  428CHOL    C2 4724   4.588   1.365  12.868 -0.0761 -0.3337  0.0411
  429CHOL   ROH 4725   4.541   1.126  14.018  0.0436 -0.2479 -0.1016
  429CHOL    R1 4726   4.553   1.147  13.736 -0.2449 -0.2426 -0.1171
  429CHOL    R2 4727   4.792   1.159  13.598 -0.3742  0.3305 -0.3216
  429CHOL    R3 4728   4.687   0.949  13.462  0.0175  0.0475 -0.2037
  429CHOL    R4 4729   4.897   1.051  13.287 -0.1554  0.3299 -0.2486
  429CHOL    R5 4730   4.689   1.018  13.233 -0.0959 -0.0858 -0.2451
  429CHOL    C1 4731   4.860   0.791  12.979  0.3397  0.0639 -0.0955
  429CHOL    C2 4732   5.002   0.544  12.762  0.0674 -0.0544 -0.0320
  430CHOL   ROH 4733   2.486   4.356  11.205 -0.1180  0.0781  0.1620
  430CHOL    R1 4734   2.321   4.436  11.421 -0.1222 -0.0033  0.1893
  430CHOL    R2 4735   2.069   4.331  11.462 -0.1432  0.0173  0.1162
  430CHOL    R3 4736   2.168   4.276  11.709 -0.1720 -0.1240  0.0967
  430CHOL    R4 4737   1.881   4.323  11.751 -0.1589 -0.0469  0.1041
  430CHOL    R5 4738   2.046   4.422  11.855 -0.1302 -0.1468  0.1551
  430CHOL    C1 4739   1.863   4.266  12.152 -0.1951 -0.2169  0.0789
  430CHOL    C2 4740   1.763   4.094  12.378  0.1099 -0.1997  0.0189
  431CHOL   ROH 4741   5.227   2.582  13.736  0.2284  0.0042  0.0469
  431CHOL    R1 4742   5.359   2.590  13.485  0.1105 -0.0698 -0.0183
  431CHOL    R2 4743   5.246   2.705  13.261  0.0323 -0.0773  0.0180
  431CHOL    R3 4744   5.478   2.847  13.257  0.0674 -0.1370 -0.1174
  431CHOL    R4 4745   5.316   2.961  13.039 -0.0269 -0.1055 -0.0338
  431CHOL    R5 4746   5.520   2.884  13.024 -0.0537 -0.1590 -0.1444
  431CHOL    C1 4747   5.575   3.243  12.906 -0.0284 -0.1779 -0.1910
  431CHOL    C2 4748   5.882   3.651  12.926  0.1103  0.3539 -0.0565
  432CHOL   ROH 4749   5.136   3.593  11.262  0.0244 -0.0524  0.0253
  432CHOL    R1 4750   5.172   3.575  11.542  0.0444 -0.1653  0.0175
  432CHOL    R2 4751   5.069   3.763  11.717  0.3211 -0.0605  0.0797
  432CHOL    R3 4752   4.958   3.545  11.835  0.0420  0.0578  0.0391
  432CHOL    R4 4753   4.964   3.748  12.046  0.4306 -0.0324  0.1153
  432CHOL    R5 4754   5.045   3.546  12.057  0.1345 -0.1598  0.0038
  432CHOL    C1 4755   4.798   3.535  12.348  0.2323  0.0952  0.0979
  432CHOL    C2 4756   4.632   3.304  12.516  0.0782  0.1945 -0.4181
  433CHOL   ROH 4757   1.143   5.356  13.544  0.1412 -0.0870 -0.0317
  433CHOL    R1 4758   1.121   5.154  13.347 -0.0531 -0.0708 -0.0277
  433CHOL    R2 4759   1.036   5.206  13.090  0.0343  0.0138 -0.0387
  433CHOL    R3 4760   1.269   5.083  13.022 -0.0877 -0.2424 -0.0075
  433CHOL    R4 4761   1.091   5.042  12.791 -0.0357  0.1489 -0.1270
  433CHOL    R5 4762   1.199   4.887  12.902 -0.2873 -0.0727 -0.1784
  433CHOL    C1 4763   1.342   4.831  12.553 -0.1910 -0.0128 -0.1492
  433CHOL    C2 4764   1.325   4.524  12.509 -0.0173  0.2099  0.1708
  434CHOL   ROH 4765   4.007   1.979  13.668 -0.1019 -0.0121  0.2039
  434CHOL    R1 4766   4.153   1.989  13.426 -0.0393 -0.0389  0.2399
  434CHOL    R2 4767   4.126   1.797  13.228 -0.1230  0.0338  0.1776
  434CHOL    R3 4768   4.074   2.013  13.071  0.0555  0.1165  0.2293
  434CHOL    R4 4769   4.170   1.807  12.886  0.1378  0.1772  0.2120
  434CHOL    R5 4770   4.248   2.009  12.906  0.1777  0.1448  0.3584
  434CHOL    C1 4771   4.147   2.015  12.539  0.4573  0.3383  0.2806
  434CHOL    C2 4772   4.204   1.789  12.179 -0.1241 -0.0532 -0.2988
  435CHOL   ROH 4773   6.457   3.862  13.871  0.1505 -0.2217  0.0771
  435CHOL    R1 4774   6.478   3.702  13.638  0.2943 -0.5227  0.2897
  435CHOL    R2 4775   6.438   3.429  13.641 -0.6122 -0.4186  0.4772
  435CHOL    R3 4776   6.259   3.486  13.445  0.0957  0.0050 -0.1000
  435CHOL    R4 4777   6.354   3.215  13.383 -0.5098 -0.3465  0.3830
  435CHOL    R5 4778   6.352   3.386  13.248  0.3914 -0.4099  0.2308
  435CHOL    C1 4779   6.136   3.144  13.049  0.2144  0.0931 -0.2139
  435CHOL    C2 4780   6.024   3.089  12.752  0.1011 -0.2392  0.0074
  436CHOL   ROH 4781   3.809   6.972  14.027 -0.0059  0.1760 -0.0312
  436CHOL    R1 4782   3.729   6.875  13.774 -0.0625  0.0259  0.0414
  436CHOL    R2 4783   3.819   6.986  13.537 -0.1495 -0.0823 -0.0482
  436CHOL    R3 4784   3.891   6.730  13.483 -0.1190 -0.0991  0.0727
  436CHOL    R4 4785   3.861   6.856  13.220 -0.2927 -0.2747  0.0108
  436CHOL    R5 4786   3.765   6.673  13.288 -0.2107 -0.2540  0.1785
  436CHOL    C1 4787   3.953   6.540  12.984 -0.3474 -0.4023  0.1586
  436CHOL    C2 4788   3.950   6.295  12.758  0.0401 -0.3090  0.1667
  437CHOL   ROH 4789   2.285   7.067  11.897  0.0713 -0.0298 -0.0494
  437CHOL    R1 4790   2.261   7.284  12.076 -0.0087 -0.0944  0.0181
  437CHOL    R2 4791   2.356   7.276  12.335  0.2121 -0.0554 -0.0634
  437CHOL    R3 4792   2.487   7.502  12.260 -0.0815  0.1011 -0.1183
  437CHOL    R4 4793   2.427   7.541  12.545  0.2667 -0.1158 -0.0045
  437CHOL    R5 4794   2.377   7.677  12.382 -0.0739 -0.0613  0.1336
  437CHOL    C1 4795   2.591   7.908  12.597  0.0230 -0.0040 -0.0218
  437CHOL    C2 4796   2.631   8.159  12.914  0.0322 -0.0428 -0.2556
  438CHOL   ROH 4797   4.051   7.446  13.669  0.2344 -0.3789 -0.0597
  438CHOL    R1 4798   3.959   7.514  13.410  0.1833 -0.1625  0.0132
  438CHOL    R2 4799   4.085   7.428  13.180  0.1259  0.0096 -0.0872
  438CHOL    R3 4800   3.836   7.336  13.118  0.1039  0.0811 -0.1038
  438CHOL    R4 4801   4.008   7.240  12.900  0.0424  0.2295 -0.2137
  438CHOL    R5 4802   3.824   7.356  12.879  0.0510  0.2626 -0.0859
  438CHOL    C1 4803   3.730   7.045  12.678 -0.0269  0.4247 -0.3028
  438CHOL    C2 4804   3.706   6.680  12.447 -0.0245  0.1123  0.0347
  439CHOL   ROH 4805   1.924   1.951  12.699 -0.0537  0.0964  0.1958
  439CHOL    R1 4806   2.092   2.170  12.761  0.0919  0.0293  0.0328
  439CHOL    R2 4807   2.158   2.238  13.021  0.1000  0.2037 -0.0286
  439CHOL    R3 4808   2.412   2.218  12.927  0.1036 -0.0432  0.0364
  439CHOL    R4 4809   2.435   2.388  13.164  0.1665  0.1138 -0.0566
  439CHOL    R5 4810   2.507   2.434  12.964  0.2431 -0.0723 -0.0841
  439CHOL    C1 4811   2.834   2.457  13.159  0.2087 -0.1703 -0.0120
  439CHOL    C2 4812   3.107   2.651  12.959 -0.1098  0.0565  0.0701
  440CHOL   ROH 4813   7.401   2.429  11.395  0.0223  0.0257 -0.1409
  440CHOL    R1 4814   7.373   2.407  11.675 -0.2513 -0.0225 -0.1688
  440CHOL    R2 4815   7.535   2.543  11.852 -0.1751 -0.3400  0.0127
  440CHOL    R3 4816   7.298   2.631  11.952 -0.1241  0.0118 -0.1609
  440CHOL    R4 4817   7.474   2.606  12.186 -0.4448 -0.7142  0.0398
  440CHOL    R5 4818   7.276   2.517  12.162 -0.6217 -0.2703 -0.3471
  440CHOL    C1 4819   7.215   2.726  12.475 -0.5539 -0.6018 -0.1075
  440CHOL    C2 4820   7.450   2.790  12.767  0.0477  0.1450 -0.0991
  441CHOL   ROH 4821   6.144   4.108  11.333  0.2164 -0.1575  0.2409
  441CHOL    R1 4822   6.017   3.992  11.558 -0.0283  0.0272  0.2021
  441CHOL    R2 4823   6.155   3.925  11.789 -0.1881 -0.2183  0.2244
  441CHOL    R3 4824   5.965   4.080  11.907  0.0330  0.0811  0.2001
  441CHOL    R4 4825   6.039   3.886  12.112 -0.5606 -0.3152  0.0842
  441CHOL    R5 4826   5.838   3.928  12.041 -0.4231  0.1975 -0.0675
  441CHOL    C1 4827   5.794   4.008  12.411 -0.5699 -0.0905 -0.0201
  441CHOL    C2 4828   5.671   4.049  12.708 -0.0598 -0.0677 -0.1494
  442CHOL   ROH 4829   2.535   4.724  13.205 -0.0432 -0.2774 -0.0588
  442CHOL    R1 4830   2.787   4.764  13.082 -0.1246 -0.1345 -0.1843
  442CHOL    R2 4831   2.998   4.589  13.114  0.0814  0.1202 -0.0660
  442CHOL    R3 4832   2.995   4.587  12.842 -0.0177 -0.1679 -0.0647
  442CHOL    R4 4833   3.211   4.403  12.915  0.0221 -0.0646  0.0415
  442CHOL    R5 4834   3.226   4.574  12.780 -0.0453 -0.2090 -0.1414
  442CHOL    C1 4835   3.333   4.294  12.544 -0.1054 -0.4426  0.1055
  442CHOL    C2 4836   3.301   3.956  12.548  0.1880  0.1122 -0.0035
  443CHOL   ROH 4837   6.042   1.982  11.879  0.2576 -0.1488 -0.0828
  443CHOL    R1 4838   5.991   1.912  12.148  0.4095 -0.2051 -0.0674
  443CHOL    R2 4839   5.735   1.883  12.249  0.4470  0.2475  0.1913
  443CHOL    R3 4840   5.827   1.638  12.323  0.0489  0.0111 -0.0608
  443CHOL    R4 4841   5.653   1.723  12.544  0.5232  0.2644  0.2219
  443CHOL    R5 4842   5.860   1.656  12.560  0.4163 -0.1756 -0.0942
  443CHOL    C1 4843   5.691   1.400  12.786  0.1937  0.0523  0.0030
  443CHOL    C2 4844   5.871   1.329  13.086 -0.1558 -0.0542 -0.0520
  444CHOL   ROH 4845   3.639   6.612  11.188 -0.0594 -0.0467  0.0117
  444CHOL    R1 4846   3.601   6.816  11.381 -0.1235 -0.0936  0.0496
  444CHOL    R2 4847   3.558   6.761  11.649  0.0937 -0.1550  0.0767
  444CHOL    R3 4848   3.770   6.927  11.684 -0.0314  0.0355 -0.0491
  444CHOL    R4 4849   3.635   6.923  11.944  0.0853 -0.0194  0.0052
  444CHOL    R5 4850   3.687   7.100  11.828 -0.1144 -0.0021 -0.0557
  444CHOL    C1 4851   3.878   7.173  12.149 -0.0370  0.2384 -0.1546
  444CHOL    C2 4852   3.840   7.381  12.314  0.0876  0.0235  0.0912
  445CHOL   ROH 4853   3.123   6.097  11.629 -0.2069  0.0545  0.1067
  445CHOL    R1 4854   3.200   6.042  11.895 -0.1374 -0.0596  0.0639
  445CHOL    R2 4855   3.042   6.105  12.112 -0.0109 -0.0038  0.1430
  445CHOL    R3 4856   3.074   5.842  12.171 -0.1628 -0.0402  0.0659
  445CHOL    R4 4857   2.917   5.949  12.395  0.0369  0.0204  0.1772
  445CHOL    R5 4858   3.104   5.837  12.409 -0.0334 -0.1140  0.0484
  445CHOL    C1 4859   2.875   5.611  12.614 -0.0779  0.0003  0.1248
  445CHOL    C2 4860   2.583   5.438  12.743 -0.1189 -0.0976  0.0183
  446CHOL   ROH 4861   7.558   3.958  14.221 -0.2081  0.0421  0.0095
  446CHOL    R1 4862   7.639   3.749  14.048 -0.2874 -0.1281  0.1782
  446CHOL    R2 4863   7.459   3.601  13.900 -0.3140  0.1092 -0.0181
  446CHOL    R3 4864   7.616   3.676  13.692  0.0889 -0.1925  0.1608
  446CHOL    R4 4865   7.453   3.456  13.587 -0.5397  0.3640 -0.1367
  446CHOL    R5 4866   7.670   3.471  13.581 -0.4611 -0.2985  0.0449
  446CHOL    C1 4867   7.597   3.443  13.208 -0.2929  0.2292 -0.0377
  446CHOL    C2 4868   7.691   3.131  13.156  0.2115 -0.1791  0.1874
  447CHOL   ROH 4869   3.528   1.749  13.547  0.2180  0.0411 -0.0122
  447CHOL    R1 4870   3.670   1.846  13.322  0.1190  0.0005 -0.0929
  447CHOL    R2 4871   3.672   1.714  13.079  0.0227 -0.0506 -0.0667
  447CHOL    R3 4872   3.587   1.954  12.984 -0.0282 -0.0744 -0.0818
  447CHOL    R4 4873   3.689   1.814  12.748  0.2499  0.0344 -0.0310
  447CHOL    R5 4874   3.748   2.012  12.816  0.0851  0.0518  0.0664
  447CHOL    C1 4875   3.620   2.097  12.467  0.3344  0.0615 -0.0246
  447CHOL    C2 4876   3.713   2.015  12.185 -0.2982  0.2506  0.2149
  448CHOL   ROH 4877   7.093   7.426  14.580 -0.1161  0.0106 -0.1251
  448CHOL    R1 4878   7.094   7.514  14.311  0.0147  0.0607 -0.1093
  448CHOL    R2 4879   7.270   7.705  14.216  0.1713 -0.0433 -0.0274
  448CHOL    R3 4880   7.329   7.513  14.033  0.0879 -0.0493 -0.0487
  448CHOL    R4 4881   7.413   7.764  13.908  0.3178 -0.0783  0.0329
  448CHOL    R5 4882   7.279   7.615  13.822  0.2314  0.0377 -0.0439
  448CHOL    C1 4883   7.552   7.619  13.556  0.3248 -0.1043  0.0481
  448CHOL    C2 4884   7.794   7.652  13.262  0.1065  0.3259  0.0252
  449CHOL   ROH 4885   1.292   6.265  11.475  0.1121 -0.1931 -0.0492
  449CHOL    R1 4886   1.355   6.184  11.738  0.0175 -0.0973  0.0029
  449CHOL    R2 4887   1.605   6.223  11.850 -0.0038 -0.1267  0.0491
  449CHOL    R3 4888   1.463   6.346  12.046 -0.0134  0.0020 -0.0362
  449CHOL    R4 4889   1.705   6.244  12.180 -0.0628 -0.0158  0.0609
  449CHOL    R5 4890   1.497   6.207  12.239 -0.0927  0.0696  0.0326
  449CHOL    C1 4891   1.630   6.372  12.557 -0.1063  0.1696 -0.0126
  449CHOL    C2 4892   1.806   6.641  12.755  0.0172 -0.2202 -0.0234
  450CHOL   ROH 4893   4.802   2.418   8.724  0.0297 -0.0613  0.0024
  450CHOL    R1 4894   4.544   2.524   8.775  0.0089 -0.1404  0.0700
  450CHOL    R2 4895   4.391   2.646   8.580  0.0307  0.0624  0.1682
  450CHOL    R3 4896   4.205   2.464   8.658  0.0399 -0.0470 -0.0638
  450CHOL    R4 4897   4.050   2.681   8.536  0.0358  0.0451  0.1241
  450CHOL    R5 4898   4.021   2.596   8.734  0.0004 -0.1613  0.0264
  450CHOL    C1 4899   3.677   2.529   8.583  0.0473 -0.0676 -0.1194
  450CHOL    C2 4900   3.250   2.479   8.585  0.1427  0.1106  0.1477
  451CHOL   ROH 4901   6.677   5.628  12.826  0.0245  0.0870 -0.1253
  451CHOL    R1 4902   6.705   5.898  12.906  0.1040  0.0429  0.0020
  451CHOL    R2 4903   6.496   6.044  13.011  0.0917  0.1166 -0.1124
  451CHOL    R3 4904   6.670   6.087  13.215 -0.0503 -0.0612  0.0484
  451CHOL    R4 4905   6.543   6.348  13.170  0.3038  0.0853 -0.1150
  451CHOL    R5 4906   6.757   6.307  13.174  0.2531 -0.1701  0.0972
  451CHOL    C1 4907   6.734   6.564  13.455  0.2940 -0.0999  0.0346
  451CHOL    C2 4908   6.753   6.900  13.305 -0.1705 -0.1931 -0.1435
  452CHOL   ROH 4909   7.287   2.857  11.521 -0.3319 -0.0124 -0.0601
  452CHOL    R1 4910   7.192   3.037  11.717 -0.0050  0.0323  0.0635
  452CHOL    R2 4911   7.005   2.966  11.907 -0.1748  0.2503 -0.0183
  452CHOL    R3 4912   7.193   3.058  12.081 -0.0078 -0.2450  0.0817
  452CHOL    R4 4913   6.945   3.046  12.238 -0.1021  0.2595 -0.0070
  452CHOL    R5 4914   7.076   3.219  12.214  0.3114 -0.0205  0.1041
  452CHOL    C1 4915   7.086   3.179  12.594  0.0970 -0.2002  0.0934
  452CHOL    C2 4916   7.176   3.199  12.932  0.1689 -0.0346 -0.1240
  453CHOL   ROH 4917   6.925   2.616  14.513 -0.1480 -0.1306 -0.0442
  453CHOL    R1 4918   6.894   2.674  14.238  0.0028 -0.0942 -0.0543
  453CHOL    R2 4919   7.109   2.712  14.069  0.0980 -0.2370  0.0342
  453CHOL    R3 4920   6.988   2.518  13.923  0.0187 -0.1440 -0.0252
  453CHOL    R4 4921   7.155   2.661  13.730  0.0061 -0.0925 -0.0011
  453CHOL    R5 4922   6.942   2.621  13.712 -0.0087 -0.0361  0.0318
  453CHOL    C1 4923   7.068   2.448  13.396 -0.1218  0.0790 -0.0775
  453CHOL    C2 4924   7.040   2.663  13.069 -0.2303  0.0268 -0.2712
  454CHOL   ROH 4925   3.040   3.388  10.178  0.1951  0.3855 -0.0449
  454CHOL    R1 4926   3.275   3.381  10.335  0.0345  0.1440  0.1961
  454CHOL    R2 4927   3.280   3.278  10.591 -0.2465 -0.2017  0.0742
  454CHOL    R3 4928   3.481   3.126  10.491 -0.1682 -0.0975  0.0748
  454CHOL    R4 4929   3.475   3.061  10.777 -0.1792 -0.1525  0.0594
  454CHOL    R5 4930   3.648   3.127  10.663 -0.1930 -0.0587  0.0961
  454CHOL    C1 4931   3.778   2.792  10.791 -0.0665 -0.0260  0.0514
  454CHOL    C2 4932   3.753   2.525  10.971 -0.2627 -0.0113  0.1165
  455CHOL   ROH 4933   4.916   0.619  14.182 -0.2532  0.2918 -0.0687
  455CHOL    R1 4934   4.928   0.667  13.903 -0.0734  0.1141 -0.0933
  455CHOL    R2 4935   5.148   0.781  13.781  0.0076  0.0272 -0.0258
  455CHOL    R3 4936   5.137   0.558  13.626  0.1012 -0.0703  0.1048
  455CHOL    R4 4937   5.282   0.755  13.463 -0.4313  0.0855 -0.2223
  455CHOL    R5 4938   5.105   0.642  13.404 -0.3668 -0.2156  0.1026
  455CHOL    C1 4939   5.349   0.530  13.133 -0.5989  0.0279 -0.2142
  455CHOL    C2 4940   5.712   0.328  13.018 -0.4218 -0.1700 -0.0646
  456CHOL   ROH 4941   2.261   1.901  10.497 -0.0153 -0.0920 -0.0294
  456CHOL    R1 4942   2.494   1.825  10.638 -0.0132 -0.0448 -0.0062
  456CHOL    R2 4943   2.663   2.010  10.755  0.0261  0.0007 -0.1265
  456CHOL    R3 4944   2.621   1.859  10.977  0.0203  0.1347 -0.0365
  456CHOL    R4 4945   2.893   1.967  11.010  0.1599 -0.1470 -0.2695
  456CHOL    R5 4946   2.834   1.757  11.021 -0.0602 -0.0787 -0.1455
  456CHOL    C1 4947   2.986   1.800  11.368  0.2322 -0.1072 -0.2683
  456CHOL    C2 4948   3.335   1.926  11.612  0.2650  0.1984 -0.0387
  457CHOL   ROH 4949   4.070   5.967  11.782 -0.2690 -0.0384  0.0141
  457CHOL    R1 4950   4.268   5.829  11.930 -0.1442 -0.0643 -0.1742
  457CHOL    R2 4951   4.218   5.718  12.179  0.1297  0.1188 -0.0328
  457CHOL    R3 4952   4.314   5.492  12.062 -0.1669 -0.0123 -0.0319
  457CHOL    R4 4953   4.288   5.425  12.347  0.2092  0.1840  0.0501
  457CHOL    R5 4954   4.467   5.403  12.223  0.0197  0.0048 -0.1986
  457CHOL    C1 4955   4.419   5.041  12.335 -0.0228  0.0990  0.0990
  457CHOL    C2 4956   4.302   4.906  12.690 -0.1138 -0.1023 -0.2623
  458CHOL   ROH 4957   1.716   4.542  14.167 -0.1073 -0.1641  0.1556
  458CHOL    R1 4958   1.908   4.616  13.973 -0.1414 -0.0071  0.1793
  458CHOL    R2 4959   1.905   4.516  13.715  0.0411 -0.1027  0.2091
  458CHOL    R3 4960   1.905   4.779  13.647 -0.2519 -0.1223  0.1228
  458CHOL    R4 4961   1.940   4.637  13.393  0.1339 -0.1605  0.1976
  458CHOL    R5 4962   2.067   4.795  13.472 -0.1353  0.0335  0.2461
  458CHOL    C1 4963   1.960   4.955  13.142 -0.0872 -0.2126  0.1098
  458CHOL    C2 4964   2.263   5.082  12.916 -0.0302  0.1430  0.1767
  459CHOL   ROH 4965   1.447   6.595   6.703 -0.1163 -0.1495 -0.0126
  459CHOL    R1 4966   1.339   6.616   6.442 -0.0981 -0.1226 -0.0189
  459CHOL    R2 4967   1.412   6.816   6.266 -0.1828 -0.0229  0.0508
  459CHOL    R3 4968   1.466   6.607   6.101 -0.0509  0.0553 -0.0057
  459CHOL    R4 4969   1.380   6.821   5.922 -0.0492  0.0834  0.0397
  459CHOL    R5 4970   1.299   6.620   5.931  0.0152  0.0573 -0.0657
  459CHOL    C1 4971   1.412   6.627   5.567  0.1524  0.2186 -0.0200
  459CHOL    C2 4972   1.691   6.511   5.381 -0.0099  0.0801  0.1033
  460CHOL   ROH 4973   5.288   4.089  14.518  0.1936 -0.0628 -0.0668
  460CHOL    R1 4974   5.319   4.201  14.260  0.2095 -0.0276 -0.0508
  460CHOL    R2 4975   5.523   4.126  14.089  0.0948 -0.1663 -0.1360
  460CHOL    R3 4976   5.317   4.079  13.917 -0.0051  0.0513 -0.0784
  460CHOL    R4 4977   5.553   4.110  13.745 -0.0240 -0.1916 -0.1447
  460CHOL    R5 4978   5.364   4.219  13.729  0.0850  0.0048 -0.0877
  460CHOL    C1 4979   5.377   4.057  13.384 -0.1869 -0.0022 -0.0956
  460CHOL    C2 4980   5.241   4.239  13.024 -0.3246  0.2218  0.0924
  461CHOL   ROH 4981   3.682   0.781  13.759  0.1308 -0.0886 -0.0167
  461CHOL    R1 4982   3.766   0.681  13.508 -0.0485 -0.0339 -0.1007
  461CHOL    R2 4983   3.597   0.665  13.290 -0.1506  0.2116 -0.0460
  461CHOL    R3 4984   3.793   0.809  13.168 -0.0799  0.1151 -0.0470
  461CHOL    R4 4985   3.658   0.668  12.950 -0.0911  0.1158 -0.0360
  461CHOL    R5 4986   3.872   0.667  12.993 -0.1004  0.0503 -0.0016
  461CHOL    C1 4987   3.877   0.805  12.637  0.0099 -0.0306 -0.0313
  461CHOL    C2 4988   4.041   0.492  12.330  0.0143  0.0097  0.4201
  462CHOL   ROH 4989   2.893   3.758  10.538  0.1522 -0.2249 -0.0984
  462CHOL    R1 4990   2.907   3.664  10.805  0.1802 -0.0920 -0.0496
  462CHOL    R2 4991   2.933   3.395  10.866  0.1877 -0.0706  0.0863
  462CHOL    R3 4992   3.148   3.482  11.008  0.2034  0.0097  0.0102
  462CHOL    R4 4993   3.055   3.244  11.152  0.2119  0.1233  0.1776
  462CHOL    R5 4994   3.089   3.442  11.236  0.2306  0.1701  0.0388
  462CHOL    C1 4995   3.328   3.238  11.452  0.2406  0.3116  0.1594
  462CHOL    C2 4996   3.532   3.372  11.808  0.0391 -0.1261  0.1733
  463CHOL   ROH 4997   3.708   4.805  11.307  0.1597  0.1791  0.0801
  463CHOL    R1 4998   3.726   4.894  11.576  0.2455 -0.0649  0.1562
  463CHOL    R2 4999   3.504   4.965  11.725  0.3241  0.1673  0.1598
  463CHOL    R3 5000   3.604   4.782  11.900 -0.0003 -0.1361  0.0424
  463CHOL    R4 5001   3.387   4.915  12.046  0.5092  0.4900  0.2829
  463CHOL    R5 5002   3.593   4.892  12.112  0.5348 -0.1006  0.0664
  463CHOL    C1 5003   3.412   4.716  12.397  0.3124  0.3930  0.2444
  463CHOL    C2 5004   3.109   4.971  12.503  0.2541 -0.1251  0.1623
  464CHOL   ROH 5005   5.387   7.407  14.099 -0.1005 -0.1140  0.0842
  464CHOL    R1 5006   5.301   7.283  13.859 -0.1115 -0.1565  0.1090
  464CHOL    R2 5007   5.404   7.351  13.612 -0.2473 -0.0748  0.0700
  464CHOL    R3 5008   5.454   7.084  13.595 -0.0795 -0.0422  0.0421
  464CHOL    R4 5009   5.433   7.173  13.317 -0.1418 -0.0317  0.0547
  464CHOL    R5 5010   5.322   7.011  13.410 -0.0355 -0.1094  0.0403
  464CHOL    C1 5011   5.497   6.819  13.130  0.0773  0.0241  0.0194
  464CHOL    C2 5012   5.267   6.600  12.944 -0.2653  0.0023 -0.0524
  465CHOL   ROH 5013   0.312   0.784  14.482  0.0637  0.1378  0.0099
  465CHOL    R1 5014   0.436   0.859  14.239  0.0259 -0.0165 -0.0587
  465CHOL    R2 5015   0.484   0.679  14.035 -0.0110 -0.1476  0.0436
  465CHOL    R3 5016   0.347   0.862  13.886 -0.0330 -0.2370 -0.0466
  465CHOL    R4 5017   0.554   0.758  13.705  0.1506 -0.1017  0.0884
  465CHOL    R5 5018   0.516   0.967  13.753 -0.0162 -0.1275  0.0629
  465CHOL    C1 5019   0.467   0.975  13.374  0.2241 -0.1588  0.0298
  465CHOL    C2 5020   0.542   1.252  13.081  0.1328  0.2561 -0.0927
  466CHOL   ROH 5021   3.141   5.472  14.276 -0.4188  0.0918 -0.1422
  466CHOL    R1 5022   3.206   5.459  14.001 -0.2485  0.0178 -0.0973
  466CHOL    R2 5023   3.090   5.624  13.812 -0.1097 -0.0234 -0.2018
  466CHOL    R3 5024   3.348   5.683  13.751 -0.0674 -0.0628 -0.0746
  466CHOL    R4 5025   3.194   5.769  13.516 -0.0239  0.3968  0.0247
  466CHOL    R5 5026   3.366   5.634  13.518 -0.0833  0.2897 -0.1660
  466CHOL    C1 5027   3.497   5.909  13.287  0.0658  0.6046  0.2761
  466CHOL    C2 5028   3.494   6.251  13.125 -0.1620  0.0280 -0.0764
  467CHOL   ROH 5029   4.460   3.854  13.811 -0.2628 -0.2934 -0.1465
  467CHOL    R1 5030   4.409   3.849  13.533 -0.2271 -0.2087 -0.1547
  467CHOL    R2 5031   4.154   3.828  13.428 -0.2272  0.0010 -0.1948
  467CHOL    R3 5032   4.226   4.053  13.293 -0.0394 -0.0303 -0.1495
  467CHOL    R4 5033   4.085   3.890  13.095 -0.0812  0.0740 -0.2125
  467CHOL    R5 5034   4.284   3.975  13.074 -0.0168 -0.0493 -0.1388
  467CHOL    C1 5035   4.113   4.136  12.774  0.1802  0.0871 -0.1804
  467CHOL    C2 5036   4.220   4.381  12.495 -0.2612  0.0558  0.0669
  468CHOL   ROH 5037   3.417   5.158  11.202  0.0498  0.0155  0.0123
  468CHOL    R1 5038   3.269   5.176  11.442  0.0595  0.0357  0.0164
  468CHOL    R2 5039   3.001   5.113  11.457  0.0713 -0.0001  0.0401
  468CHOL    R3 5040   3.084   4.947  11.656  0.1027  0.0465  0.0666
  468CHOL    R4 5041   2.826   5.053  11.749  0.0630 -0.0104  0.0334
  468CHOL    R5 5042   3.015   5.058  11.857  0.0558  0.0551  0.0482
  468CHOL    C1 5043   2.802   4.862  12.106  0.0876  0.0273  0.0544
  468CHOL    C2 5044   2.907   4.632  12.260  0.1054 -0.1528 -0.1069
  469CHOL   ROH 5045   6.063   3.008  11.878 -0.0334  0.0568  0.0987
  469CHOL    R1 5046   5.974   2.884  12.116 -0.1105 -0.1858 -0.0520
  469CHOL    R2 5047   5.845   3.024  12.316  0.2267 -0.2871  0.2439
  469CHOL    R3 5048   5.655   2.833  12.283 -0.1150  0.0735  0.0257
  469CHOL    R4 5049   5.589   2.959  12.540  0.3683 -0.3566  0.3873
  469CHOL    R5 5050   5.619   2.746  12.504 -0.0014 -0.3448 -0.1091
  469CHOL    C1 5051   5.262   2.740  12.639  0.1300 -0.0586  0.2660
  469CHOL    C2 5052   4.932   2.752  12.804 -0.2305 -0.2949 -0.3967
  470CHOL   ROH 5053   6.873   5.875  11.450  0.1077  0.0004 -0.0535
  470CHOL    R1 5054   6.830   5.675  11.646  0.1255  0.0013 -0.0489
  470CHOL    R2 5055   7.038   5.548  11.778  0.1341  0.1139  0.0459
  470CHOL    R3 5056   6.905   5.631  11.999  0.0080  0.0746 -0.0141
  470CHOL    R4 5057   7.115   5.454  12.101  0.1071  0.2467  0.0918
  470CHOL    R5 5058   6.901   5.439  12.142  0.1030  0.1049  0.0312
  470CHOL    C1 5059   7.034   5.477  12.498 -0.0270  0.2871  0.0621
  470CHOL    C2 5060   6.905   5.115  12.594  0.1291 -0.1719  0.3579
  471CHOL   ROH 5061   5.412   5.755  14.612 -0.3128 -0.0391  0.0484
  471CHOL    R1 5062   5.228   5.651  14.423 -0.2966  0.1011 -0.0448
  471CHOL    R2 5063   5.164   5.785  14.190  0.0987  0.0465 -0.1893
  471CHOL    R3 5064   5.237   5.550  14.073 -0.1318 -0.1380  0.0257
  471CHOL    R4 5065   5.094   5.696  13.863  0.4576  0.0516 -0.2729
  471CHOL    R5 5066   5.052   5.494  13.933 -0.0209  0.1444 -0.2486
  471CHOL    C1 5067   5.121   5.424  13.564  0.4500 -0.1187 -0.1198
  471CHOL    C2 5068   5.073   5.112  13.252  0.0923  0.0682  0.1575
  472CHOL   ROH 5069   6.087   5.476  13.488  0.0225  0.1962 -0.1094
  472CHOL    R1 5070   5.976   5.258  13.345  0.0452  0.0963  0.0234
  472CHOL    R2 5071   6.020   5.219  13.075 -0.0474  0.0021  0.0206
  472CHOL    R3 5072   6.102   4.973  13.157  0.0757  0.0656  0.0904
  472CHOL    R4 5073   6.062   4.946  12.867  0.0031 -0.0609  0.1131
  472CHOL    R5 5074   5.975   4.821  13.023  0.0990 -0.0376  0.1854
  472CHOL    C1 5075   6.164   4.556  12.823  0.1482 -0.0381  0.2325
  472CHOL    C2 5076   6.085   4.231  12.971 -0.1127  0.1376  0.1355
  473WN      WN 5077   5.045   5.579   7.558  0.1142 -0.1757 -0.1808
  474WN      WN 5078   6.058   6.593   9.150 -0.0657  0.0200 -0.0067
  475WN      WN 5079   2.369   1.148   9.814  0.1507 -0.1049  0.0171
  476WN      WN 5080   3.545   6.620  10.190 -0.0320  0.1782 -0.0851
  477WN      WN 5081   5.455   0.100  10.984  0.3336  0.1506  0.0641
  478WN      WN 5082   7.092   5.480   9.777  0.0318  0.1212 -0.1309
  479WN      WN 5083   6.798   7.099  10.084 -0.1863 -0.0781 -0.3051
  480WN      WN 5084   2.035   2.761   7.740  0.0438  0.0518 -0.1341
  481WN      WN 5085   0.186   1.200  10.164  0.1355  0.2394 -0.0458
  482WN      WN 5086   0.751   4.816   9.742 -0.1100  0.0835 -0.0594
  483WN      WN 5087   2.653   4.022   9.352  0.1111 -0.1490  0.3134
  484WN      WN 5088   4.556   7.061  10.362 -0.1343 -0.0149 -0.4256
  485WN      WN 5089   6.260   3.210   8.476  0.4044 -0.2754 -0.0861
  486WN      WN 5090   6.593   4.825   7.564 -0.0613 -0.0172 -0.2336
  487WN      WN 5091   5.744   1.811   9.271  0.2161 -0.0031  0.0085
  488WN      WN 5092   2.535   5.540  10.899 -0.4160  0.1378  0.1381
  489WN      WN 5093   3.722   3.523   8.989 -0.0935  0.0137 -0.0075
  490WN      WN 5094   4.719   6.511   8.860 -0.4090 -0.1226 -0.0780
  491WN      WN 5095   3.054   4.614  10.089  0.1138 -0.2293  0.2078
  492WN      WN 5096   6.319   0.109   8.267  0.1585 -0.1043 -0.0859
  493WN      WN 5097   2.316   5.516  10.385  0.0336 -0.1755 -0.2397
  494WN      WN 5098   0.939   2.579   8.642  0.0030  0.1296  0.2701
  495WN      WN 5099   1.993   7.088   9.958  0.1754  0.1803 -0.0461
  496WN      WN 5100   6.797   5.731   7.737  0.1167 -0.2891 -0.0698
  497WN      WN 5101   2.352   5.167   8.575 -0.4120 -0.0346 -0.1431
  498WN      WN 5102   2.883   1.166   9.897  0.2794 -0.2123 -0.5042
  499WN      WN 5103   6.747   6.893   8.789 -0.2068 -0.1880 -0.0816
  500WN      WN 5104   7.126   0.741   9.811 -0.0488  0.1932 -0.1399
  501WN      WN 5105   5.666   3.866   7.613 -0.2798  0.0123  0.4199
  502WN      WN 5106   1.842   4.378   9.039 -0.0303  0.1869  0.1118
  503WN      WN 5107   1.008   7.631   9.268  0.2097  0.1321 -0.0002
  504WN      WN 5108   4.303   7.299   7.111  0.2246 -0.0876 -0.2987
  505WN      WN 5109   1.409   7.613  10.680  0.0586 -0.4430  0.3615
  506WN      WN 5110   7.148   3.999   8.450 -0.0054  0.0321  0.0087
  507WN      WN 5111   0.445   2.497   9.074  0.1322  0.0155 -0.0381
  508WN      WN 5112   0.800   3.064  10.047  0.1848  0.2180 -0.0320
  509WN      WN 5113   7.139   1.404   9.040  0.2300  0.0002  0.0200
  510WN      WN 5114   2.720   4.663   7.990  0.2714 -0.2794 -0.0729
  511WN      WN 5115   6.117   0.902   9.562  0.2202  0.0597 -0.1009
  512WN      WN 5116   6.460   0.694   7.679  0.0651  0.0567 -0.0173
  513WN      WN 5117   5.816   6.866  11.069  0.1166 -0.0501 -0.0508
  514WN      WN 5118   1.895   7.434   7.733  0.1837 -0.0760 -0.3044
  515WN      WN 5119   3.358   6.638   8.221 -0.1323 -0.1991  0.0729
  516WN      WN 5120   1.955   1.214   8.340  0.0405  0.0557 -0.0183
  517WN      WN 5121   7.463   3.210   9.964 -0.0753 -0.0433 -0.1597
  518WN      WN 5122   4.233   6.475   9.162 -0.0172 -0.1086  0.1200
  519WN      WN 5123   6.921   2.297   8.442  0.3821  0.2218  0.1390
  520WN      WN 5124   7.566   2.928   9.376 -0.0197 -0.0296 -0.0835
  521WN      WN 5125   1.838   5.244   8.636  0.1091 -0.0341 -0.0746
  522WN      WN 5126   4.536   6.084   9.230 -0.0221  0.2673 -0.1126
  523WN      WN 5127   2.622   6.799   9.172 -0.0176  0.0651 -0.3445
  524WN      WN 5128   0.260   5.938   8.653 -0.2876  0.3854  0.2311
  525WN      WN 5129   3.544   7.107   7.484 -0.2352 -0.2037 -0.0515
  526WN      WN 5130   1.195   0.305  10.389 -0.0665  0.2122 -0.0834
  527WN      WN 5131   2.697   3.656   9.938 -0.0508 -0.0262  0.0800
  528WN      WN 5132   1.176   1.397   9.158  0.1552  0.1013 -0.0435
  529WN      WN 5133   0.396   6.364   8.983  0.2797 -0.2639  0.1647
  530WN      WN 5134   6.784   6.824  10.835 -0.1283  0.1075 -0.0244
  531WN      WN 5135   3.791   6.921   8.392  0.1201  0.1155  0.0581
  532WN      WN 5136   4.809   2.979   8.628  0.0256 -0.0330  0.2588
  533WN      WN 5137   4.675   3.500   8.395 -0.1017  0.2979 -0.2618
  534WN      WN 5138   2.592   6.411   8.353  0.2030 -0.0310 -0.1600
  535WN      WN 5139   3.190   7.502   9.369  0.2903  0.0634 -0.3758
  536WN      WN 5140   2.479   0.993   8.344  0.2120  0.4068 -0.0052
  537WN      WN 5141   5.672   6.480  10.253 -0.1028 -0.2077 -0.0130
  538WN      WN 5142   2.813   3.166   9.247 -0.2851  0.3252  0.1502
  539WN      WN 5143   6.141   5.094  10.426  0.0711  0.3333  0.2265
  540WN      WN 5144   1.788   4.965   7.864 -0.0346 -0.0470 -0.2079
  541WN      WN 5145   6.145   7.044   8.887 -0.1256 -0.2547  0.0581
  542WN      WN 5146   0.328   3.100   8.074  0.2099 -0.0131  0.2769
  543WN      WN 5147   0.285   4.325  10.232 -0.2824  0.0537  0.1135
  544WN      WN 5148   4.355   3.563   9.821  0.0215  0.2762 -0.2617
  545WN      WN 5149   3.745   0.252   8.833  0.1940 -0.0556 -0.7049
  546WN      WN 5150   7.083   7.514   8.035 -0.2420  0.1726  0.0682
  547WN      WN 5151   2.909   3.198   9.750 -0.0126 -0.1130  0.0987
  548WN      WN 5152   6.299   2.687   7.716  0.2119  0.1666 -0.3714
  549WN      WN 5153   7.203   0.450  10.443  0.1186 -0.0397 -0.2847
  550WN      WN 5154   5.992   3.623   8.544 -0.0497  0.1083 -0.1070
  551WN      WN 5155   4.947   7.204  10.115 -0.1287  0.3254 -0.2430
  552WN      WN 5156   6.660   4.679   8.116  0.1975  0.0181  0.0955
  553WN      WN 5157   4.693   6.553   8.308 -0.0679  0.0520  0.0600
  554WN      WN 5158   7.015   6.982   9.619 -0.1962 -0.3711 -0.1286
  555WN      WN 5159   2.852   5.052   8.668  0.1483 -0.0522 -0.1125
  556WN      WN 5160   7.583   0.456  11.266 -0.1588  0.2196  0.1930
  557WN      WN 5161   0.112   3.544   7.112  0.1343  0.0055  0.1634
  558WN      WN 5162   3.315   4.418   9.021  0.2572 -0.1269 -0.1341
  559WN      WN 5163   4.427   4.177  10.069 -0.0279  0.1182 -0.0006
  560WN      WN 5164   2.642   0.905   8.893 -0.0278  0.2575 -0.0492
  561WN      WN 5165   4.939   0.031  10.202 -0.0693  0.1541 -0.1299
  562WN      WN 5166   1.460   5.620   7.886 -0.0452  0.1212  0.1009
  563WN      WN 5167   0.535   2.136   9.440  0.0279  0.1397 -0.1561
  564WN      WN 5168   2.199   0.521  10.401 -0.1711 -0.0802 -0.1404
  565WN      WN 5169   1.034   2.253  10.151 -0.2814  0.1378 -0.1785
  566WN      WN 5170   1.347   5.971  10.013  0.2713  0.2279 -0.3072
  567WN      WN 5171   2.356   3.437   7.968  0.1812  0.1323  0.1936
  568WN      WN 5172   2.917   3.191   8.721 -0.1226 -0.0582  0.3702
  569WN      WN 5173   6.821   4.722   7.170  0.1272 -0.0451 -0.0290
  570WN      WN 5174   6.521   4.321   7.319  0.1003  0.0266 -0.0265
  571WN      WN 5175   2.346   3.115   9.431 -0.0870 -0.0216  0.0372
  572WN      WN 5176   1.832   2.585   9.013  0.2463 -0.1180 -0.1364
  573WN      WN 5177   3.970   5.980   8.343 -0.0498 -0.0166 -0.1753
  574WN      WN 5178   5.594   0.877   7.647  0.3343 -0.5097  0.0633
  575WN      WN 5179   0.729   5.650   8.942  0.3547  0.1279  0.1483
  576WN      WN 5180   1.345   3.045   9.993  0.2039  0.0059 -0.0579
  577WN      WN 5181   2.563   5.554   9.365  0.1635  0.0234  0.0084
  578WN      WN 5182   6.546   5.147   7.122  0.0285  0.0005 -0.2136
  579WN      WN 5183   7.561   7.393  10.322  0.4257  0.2080 -0.3075
  580WN      WN 5184   5.648   7.295   8.182  0.2216 -0.0861  0.2413
  581WN      WN 5185   3.400   6.245   8.969  0.0529 -0.0236  0.0982
  582WN      WN 5186   5.297   7.105   7.442  0.1161 -0.2064 -0.0913
  583WN      WN 5187   3.995   4.837   8.974  0.1251  0.2411 -0.3888
  584WN      WN 5188   6.352   0.292  10.010 -0.3333 -0.2392 -0.0951
  585WN      WN 5189   6.883   5.790  10.171  0.0730  0.0441  0.2043
  586WN      WN 5190   2.718   5.432   8.898 -0.0669 -0.1302  0.2493
  587WN      WN 5191   6.987   6.489   9.706 -0.0737  0.1298  0.1285
  588WN      WN 5192   5.365   1.630   9.039 -0.1755 -0.2034  0.0867
  589WN      WN 5193   1.991   6.569   8.497 -0.3766  0.1397  0.0686
  590WN      WN 5194   0.406   4.163   8.574  0.2580  0.2671  0.1859
  591WN      WN 5195   6.258   4.453   9.852  0.1905  0.1191  0.2542
  592WN      WN 5196   0.013   7.262   8.163 -0.3903  0.1192 -0.1491
  593WN      WN 5197   0.557   6.224   9.508  0.2918  0.2785  0.1835
  594WN      WN 5198   5.752   5.773  10.930 -0.2533  0.1058  0.4156
  595WN      WN 5199   6.722   6.473   7.810  0.2037 -0.0988  0.0640
  596WN      WN 5200   1.129   2.876   8.243  0.3318 -0.1367 -0.0966
  597WN      WN 5201   7.031   7.362   8.796 -0.0390  0.1639 -0.1299
  598WN      WN 5202   4.851   1.017   8.711  0.0363 -0.0498 -0.1358
  599WN      WN 5203   0.217   2.952  10.205  0.0851  0.2303  0.0568
  600WN      WN 5204   6.978   7.619  10.089 -0.1780  0.1196 -0.1682
  601WN      WN 5205   5.892   3.931  10.054  0.0026 -0.0192  0.0098
  602WN      WN 5206   2.032   5.239  10.843 -0.0298 -0.0970 -0.0693
  603WN      WN 5207   0.225   6.574  10.685  0.0199  0.0886 -0.0672
  604WN      WN 5208   6.616   3.000   8.031  0.3675 -0.1302 -0.1108
  605WN      WN 5209   7.209   3.768   7.664  0.1313 -0.0889  0.1686
  606WN      WN 5210   1.033   1.622   8.201  0.0349 -0.0924 -0.0563
  607WN      WN 5211   1.397   7.037   8.064  0.0469 -0.1821  0.1944
  608WN      WN 5212   1.786   6.192  11.106 -0.2995 -0.0465  0.0346
  609WN      WN 5213   5.639   0.453   9.787 -0.0337  0.0731  0.0581
  610WN      WN 5214   1.702   4.380  10.174 -0.0257  0.2620  0.0650
  611WN      WN 5215   3.388   6.273   7.855  0.2074  0.0689 -0.0405
  612WN      WN 5216   0.982   1.309   8.586  0.0652  0.0701 -0.0386
  613WN      WN 5217   3.593   4.685   9.320 -0.0088  0.0092 -0.0950
  614WN      WN 5218   3.212   7.562   8.859 -0.0584  0.0255 -0.0186
  615WN      WN 5219   5.414   5.951  11.293 -0.0248  0.0995 -0.1566
  616WN      WN 5220   4.922   4.685   8.787 -0.0066 -0.1132  0.2059
  617WN      WN 5221   5.992   4.777  10.095 -0.0981 -0.3189 -0.0063
  618WN      WN 5222   3.553   5.900   8.081 -0.0101  0.0568  0.1841
  619WN      WN 5223   6.902   2.138  10.698  0.1150  0.2937 -0.1411
  620WN      WN 5224   1.124   3.438  10.193  0.1505  0.1610 -0.2668
  621WN      WN 5225   2.982   0.182  10.064  0.1054  0.0874  0.1498
  622WN      WN 5226   6.031   7.521   8.570 -0.2074 -0.0861 -0.1187
  623WN      WN 5227   1.991   7.433   9.111  0.0283  0.0470  0.3562
  624WN      WN 5228   2.430   0.527   8.548 -0.3463 -0.0769  0.0501
  625WN      WN 5229   7.224   4.181   8.929  0.0204  0.1644 -0.3365
  626WN      WN 5230   1.883   1.360   9.738  0.1307 -0.2658 -0.3627
  627WN      WN 5231   6.366   1.971  10.719 -0.3867  0.0472 -0.0598
  628WN      WN 5232   5.834   0.261   8.751  0.3867  0.1199 -0.0116
  629WN      WN 5233   2.546   3.413  10.370  0.0414  0.0933 -0.0229
  630WN      WN 5234   2.111   0.845   8.718 -0.0990 -0.0950 -0.1147
  631WN      WN 5235   7.649   1.671  11.066 -0.1662  0.0361 -0.0286
  632WN      WN 5236   0.693   4.301   9.986  0.0880  0.0166 -0.0265
  633WN      WN 5237   3.137   6.767   9.916 -0.0730 -0.1997  0.0557
  634WN      WN 5238   2.827   7.338  10.212 -0.0132 -0.1256  0.0376
  635WN      WN 5239   2.863   5.527   8.454  0.2429 -0.1858  0.1182
  636WN      WN 5240   1.855   5.252  10.402 -0.4963 -0.0480  0.0572
  637WN      WN 5241   0.945   7.267  11.125  0.1181 -0.0640 -0.1938
  638WN      WN 5242   2.297   0.524   9.097  0.2705  0.0797  0.0509
  639WN      WN 5243   5.915   1.064   8.570 -0.0582 -0.2471  0.3742
  640WN      WN 5244   3.461   5.424   7.299 -0.1021  0.0507  0.1975
  641WN      WN 5245   1.402   6.555   7.642  0.1978 -0.3342  0.1538
  642WN      WN 5246   3.163   5.741   9.917 -0.0121 -0.1019 -0.1783
  643WN      WN 5247   6.783   3.383   7.220 -0.0767  0.3266 -0.1517
  644WN      WN 5248   6.767   3.365   8.370 -0.0396 -0.0243  0.1138
  645WN      WN 5249   2.752   6.555   9.596 -0.3638 -0.3006  0.1798
  646WN      WN 5250   2.614   6.696  10.104 -0.0757 -0.0816  0.1002
  647WN      WN 5251   2.914   4.880   9.662  0.2488  0.1345  0.0199
  648WN      WN 5252   2.411   7.238   8.859 -0.1319  0.0102  0.2306
  649WN      WN 5253   1.289   7.242  10.394  0.1122  0.0425  0.2511
  650WN      WN 5254   2.336   4.434   9.197  0.1046  0.0019  0.1910
  651WN      WN 5255   0.677   5.260   8.562  0.3336 -0.2562  0.2381
  652WN      WN 5256   2.344   0.850  10.721 -0.1628 -0.1411  0.1644
  653WN      WN 5257   0.244   1.261   9.114 -0.0566 -0.0327 -0.0439
  654WN      WN 5258   1.609   2.869   7.999 -0.1483 -0.2864  0.0672
  655WN      WN 5259   1.201   1.869   7.790 -0.0248  0.0530 -0.2183
  656WN      WN 5260   5.388   4.394  10.830 -0.2136 -0.0417 -0.0245
  657WN      WN 5261   3.201   4.518   9.535  0.0095  0.0830 -0.2009
  658WN      WN 5262   6.987   5.239  10.897  0.0363 -0.0327  0.1099
  659WN      WN 5263   7.030   1.245   8.556  0.2026 -0.0523 -0.0603
  660WN      WN 5264   6.119   1.654   7.679  0.0123 -0.2255 -0.0495
  661WN      WN 5265   6.196   5.853   9.504 -0.0545 -0.0584 -0.2409
  662WN      WN 5266   5.702   2.551   8.639  0.1852 -0.0431 -0.0077
  663WN      WN 5267   7.462   0.076   9.939 -0.1972  0.0126 -0.2151
  664WN      WN 5268   5.340   0.500   8.936  0.0056  0.0026 -0.4464
  665WN      WN 5269   0.272   5.455   8.843  0.0273 -0.1244  0.1591
  666WN      WN 5270   1.465   5.168   8.218  0.0716 -0.0646 -0.1833
  667WN      WN 5271   7.121   4.421  10.093 -0.1280 -0.1624  0.2006
  668WN      WN 5272   4.337   6.240   8.105 -0.1394  0.0415  0.0602
  669WN      WN 5273   6.911   0.018   8.451  0.1539 -0.1198 -0.0580
  670WN      WN 5274   5.228   7.149   7.969 -0.3697 -0.2630 -0.1139
  671WN      WN 5275   0.594   4.830  10.646 -0.0161  0.1836  0.0346
  672WN      WN 5276   2.209   6.408   7.884  0.1422  0.1310  0.1395
  673WN      WN 5277   0.453   7.639   7.451  0.0042  0.2932 -0.2551
  674WN      WN 5278   3.344   5.102   8.482  0.4514 -0.0285  0.0204
  675WN      WN 5279   6.386   2.098  10.035  0.1564  0.1190 -0.1800
  676WN      WN 5280   7.156   0.320   8.777 -0.2147 -0.1486 -0.1424
  677WN      WN 5281   7.584   5.959   7.448  0.0054  0.4101 -0.4120
  678WN      WN 5282   0.690   0.936   9.399 -0.0871 -0.3438  0.0184
  679WN      WN 5283   6.610   5.746   7.289  0.1494 -0.1142  0.1970
  680WN      WN 5284   4.262   6.628   8.569  0.1452 -0.1305  0.0451
  681WN      WN 5285   1.881   3.175   9.709  0.0934  0.0625 -0.2666
  682WN      WN 5286   4.614   3.641   8.906  0.1520  0.2154  0.2659
  683WN      WN 5287   2.393   3.918  10.314 -0.1211  0.0852 -0.1362
  684WN      WN 5288   4.655   6.502   7.771 -0.1986  0.1776 -0.1953
  685WN      WN 5289   1.349   5.497   9.362 -0.3516 -0.1871 -0.3538
  686WN      WN 5290   0.098   7.432   9.528 -0.2090 -0.1066 -0.0805
  687WN      WN 5291   1.561   1.091   9.256 -0.0571 -0.3550  0.1013
  688WN      WN 5292   4.112   6.860  10.240 -0.1859 -0.1746  0.2151
  689WN      WN 5293   6.681   4.291  11.175 -0.0141  0.0307  0.0827
  690WN      WN 5294   5.518   0.772   9.344  0.1389  0.0243  0.2492
  691WN      WN 5295   5.227   6.847  10.316 -0.3603 -0.0729 -0.0235
  692WN      WN 5296   4.893   3.695  10.692  0.3471 -0.0657  0.0114
  693WN      WN 5297   2.004   6.236  10.639  0.0130 -0.0478  0.0985
  694WN      WN 5298   0.138   4.387   8.203 -0.0126 -0.1177  0.1786
  695WN      WN 5299   0.790   4.435  10.477 -0.2333  0.1188  0.0720
  696WN      WN 5300   2.815   4.492   9.232 -0.1489 -0.0324  0.0671
  697WN      WN 5301   5.324   0.366   8.447 -0.4477 -0.1444  0.1797
  698WN      WN 5302   3.047   5.388   9.495  0.0333 -0.0501  0.3459
  699WN      WN 5303   4.824   6.954   8.585  0.0106 -0.1825 -0.3050
  700WN      WN 5304   5.631   1.097   8.153  0.1792  0.0566  0.0762
  701WN      WN 5305   0.837   4.291   7.168  0.3151 -0.0857 -0.1707
  702WN      WN 5306   6.775   5.291   7.523 -0.2110  0.0077  0.0221
  703WN      WN 5307   7.355   0.119   9.330  0.1799 -0.1869  0.0473
  704WN      WN 5308   0.337   4.993   7.588 -0.0466 -0.0928  0.0364
  705WN      WN 5309   0.098   1.124  10.692  0.0087 -0.1697  0.0089
  706WN      WN 5310   2.042   4.866   8.855  0.2235 -0.0603  0.0716
  707WN      WN 5311   2.532   4.742  10.059 -0.1373 -0.0292  0.0681
  708WN      WN 5312   6.056   7.242  10.567  0.0852  0.1154  0.0094
  709WN      WN 5313   7.160   3.634  10.175 -0.2110  0.0660 -0.1786
  710WN      WN 5314   6.035   2.816  10.405 -0.1847  0.3292  0.0476
  711WN      WN 5315   7.076   1.302   7.967 -0.2638 -0.2989 -0.1822
  712WN      WN 5316   6.439   6.895  10.425 -0.0495 -0.1783 -0.2024
  713WN      WN 5317   6.119   5.499  11.102 -0.2222  0.0112  0.3812
  714WN      WN 5318   0.994   5.884  10.841 -0.0890 -0.0470 -0.1468
  715WN      WN 5319   4.052   0.384   8.465 -0.1112  0.1855  0.4847
  716WN      WN 5320   0.203   1.616  10.555  0.4246  0.1504  0.4197
  717WN      WN 5321   0.363   1.551   8.181  0.0018 -0.2450 -0.1320
  718WN      WN 5322   5.684   3.594  10.494  0.3303  0.0980 -0.0902
  719WN      WN 5323   5.310   6.139  10.377  0.1738  0.0433  0.2232
  720WN      WN 5324   6.422   3.522   8.932  0.1335  0.1769 -0.4524
  721WN      WN 5325   4.363   4.805   8.489 -0.0297 -0.1887 -0.2882
  722WN      WN 5326   2.005   0.812  10.012  0.1156 -0.2501 -0.3346
  723WN      WN 5327   3.439   4.320  10.019  0.3974 -0.2210 -0.1712
  724WN      WN 5328   6.052   5.676   7.398  0.0310 -0.0100  0.2630
  725WN      WN 5329   6.381   3.266   7.654  0.0737 -0.1642  0.1807
  726WN      WN 5330   7.405   0.032   8.364 -0.4009  0.0527  0.2602
  727WN      WN 5331   2.134   3.031   8.162 -0.1898  0.2355  0.0251
  728WN      WN 5332   5.614   6.993  10.601 -0.0048  0.2855  0.0348
  729WN      WN 5333   2.228   1.117   7.893 -0.2178 -0.1599  0.1635
  730WN      WN 5334   5.597   6.330   7.722  0.3063  0.2177  0.1998
  731WN      WN 5335   5.231   2.633   9.813 -0.0664 -0.0958 -0.4065
  732WN      WN 5336   4.199   5.777  11.076 -0.1215 -0.0577  0.0106
  733WN      WN 5337   0.880   6.290   9.954 -0.0732 -0.0721  0.3087
  734WN      WN 5338   7.098   5.956   9.753  0.3342 -0.0580  0.2570
  735WN      WN 5339   5.302   5.973   8.524  0.4003 -0.3253  0.0558
  736WN      WN 5340   2.346   5.587   8.147  0.0039  0.2310  0.0592
  737WN      WN 5341   3.288   5.230   7.695 -0.0554 -0.2472  0.2184
  738WN      WN 5342   0.729   0.489   9.548  0.2268  0.2006  0.1684
  739WN      WN 5343   1.143   5.938   8.439  0.0195 -0.2259 -0.3931
  740WN      WN 5344   3.173   4.955   8.062  0.0164  0.0477 -0.0451
  741WN      WN 5345   0.512   3.607   9.441  0.2957 -0.2610 -0.0906
  742WN      WN 5346   7.543   6.124  11.283  0.0032  0.0058  0.2262
  743WN      WN 5347   0.814   2.140   7.122 -0.3193 -0.2377  0.1000
  744WN      WN 5348   0.663   1.007   8.886 -0.1117  0.2078  0.2400
  745WN      WN 5349   7.145   2.990   9.608  0.0365 -0.4117  0.0202
  746WN      WN 5350   7.047   0.989  11.310 -0.3218 -0.1605  0.1500
  747WN      WN 5351   6.615   1.525   8.894  0.1000 -0.0198  0.3123
  748WN      WN 5352   6.936   3.132  10.557  0.0780  0.1712  0.2792
  749WN      WN 5353   2.349   4.244   8.101  0.0898  0.2559 -0.1196
  750WN      WN 5354   0.001   0.227  10.368  0.2452  0.1191  0.2299
  751WN      WN 5355   2.352   7.254  11.431  0.0489  0.4017  0.2062
  752WN      WN 5356   0.387   3.942   9.899  0.2861 -0.0542 -0.2411
  753WN      WN 5357   5.230   6.464   9.071 -0.0114 -0.2489 -0.1537
  754WN      WN 5358   0.837   4.489  10.975 -0.2050  0.1948 -0.0879
  755WN      WN 5359   7.228   5.376   7.145 -0.1097 -0.0754 -0.0812
  756WN      WN 5360   6.112   6.555   8.259  0.2411 -0.0584  0.0201
  757WN      WN 5361   5.517   3.451   8.689 -0.3262 -0.2398  0.3796
  758WN      WN 5362   5.240   7.245   9.695  0.1602 -0.0624  0.0577
  759WN      WN 5363   2.363   1.830   8.855 -0.4482 -0.2010  0.0085
  760WN      WN 5364   6.942   6.410  11.228 -0.2386 -0.1849 -0.0939
  761WN      WN 5365   0.240   6.105   9.876  0.1228 -0.1770 -0.1550
  762WN      WN 5366   5.676   0.931   9.828  0.0054  0.1992  0.2233
  763WN      WN 5367   3.308   5.176  10.603  0.0849  0.3893 -0.1355
  764WN      WN 5368   5.173   4.323   9.097 -0.0077  0.2351  0.3848
  765WN      WN 5369   0.325   4.399  10.745 -0.0755  0.3082  0.3234
  766WN      WN 5370   5.187   0.570   7.614 -0.0620  0.3841 -0.0641
  767WN      WN 5371   7.439   1.518  10.289  0.1974 -0.0823 -0.0552
  768WN      WN 5372   0.619   6.678   8.442  0.0225  0.0382 -0.0698
  769WN      WN 5373   6.665   5.303   8.686  0.0456 -0.1602 -0.2076
  770WN      WN 5374   7.127   5.803   7.343 -0.1217 -0.0370 -0.1051
  771WN      WN 5375   3.483   6.700   8.712 -0.0642 -0.0205  0.2107
  772WN      WN 5376   5.001   4.639  10.619 -0.1252  0.1030  0.1404
  773WN      WN 5377   7.362   0.342   7.923 -0.0310  0.2824  0.0677
  774WN      WN 5378   3.090   6.018   8.280 -0.1093 -0.1605 -0.0657
  775WN      WN 5379   7.576   5.373   9.676 -0.0509 -0.0635  0.1292
  776WN      WN 5380   0.965   4.219   9.549  0.0030  0.4909  0.1261
  777WN      WN 5381   4.258   5.259   8.667  0.2811 -0.3411  0.0176
  778WN      WN 5382   0.315   5.907   9.168 -0.1423  0.0244 -0.0265
  779WN      WN 5383   0.487   1.185  11.100 -0.2622  0.1805  0.1268
  780WN      WN 5384   6.736   3.823   9.428  0.0628 -0.1806 -0.0675
  781WN      WN 5385   0.857   3.372   8.254 -0.0581  0.1959 -0.0912
  782WN      WN 5386   6.668   4.216   9.977 -0.0766  0.0531  0.4604
  783WN      WN 5387   0.347   3.548   7.568 -0.0816 -0.3951 -0.1610
  784WN      WN 5388   2.438   3.580   9.531 -0.1916  0.0524 -0.1136
  785WN      WN 5389   6.640   2.784   9.465  0.1417 -0.6138  0.2770
  786WN      WN 5390   5.800   6.938   8.516  0.2104 -0.1683  0.1375
  787WN      WN 5391   2.193   0.118   8.831 -0.4229  0.2606 -0.2487
  788WN      WN 5392   2.220   4.326  10.167 -0.0887 -0.0653 -0.0503
  789WN      WN 5393   2.363   4.909   9.545 -0.0128  0.5604 -0.0931
  790WN      WN 5394   1.788   3.384   7.980 -0.1797 -0.2334 -0.1823
  791WN      WN 5395   4.826   5.980  10.443  0.2306 -0.1001 -0.1426
  792WN      WN 5396   2.336   6.345   9.362 -0.2412  0.1224  0.2491
  793WN      WN 5397   3.564   5.356   9.998 -0.1720 -0.3573 -0.2599
  794WN      WN 5398   6.557   4.254   8.386  0.0099  0.3300 -0.0811
  795WN      WN 5399   4.114   0.634   8.970 -0.1379  0.1400 -0.2152
  796WN      WN 5400   5.148   5.515   9.605  0.1616 -0.4049  0.1508
  797WN      WN 5401   2.610   6.374   8.850  0.1311  0.2892  0.3030
  798WN      WN 5402   4.638   6.877   7.170  0.0069  0.0060 -0.2597
  799WN      WN 5403   5.503   7.211   9.167 -0.2344  0.2037 -0.4359
  800WN      WN 5404   0.822   6.933   8.081 -0.0449  0.1225 -0.1962
  801WN      WN 5405   6.726   2.395   8.891  0.0275 -0.0647  0.1177
  802WN      WN 5406   5.881   5.034   8.327  0.3711  0.0694  0.4995
  803WN      WN 5407   1.445   0.650   8.607 -0.0184  0.2626  0.0531
  804WN      WN 5408   4.074   4.648   8.019 -0.2743  0.1472  0.0806
  805WN      WN 5409   7.402   1.646   8.246  0.2197  0.2446  0.1575
  806WN      WN 5410   0.031   0.466  10.767 -0.2208  0.0784 -0.1095
  807WN      WN 5411   7.505   6.377   8.012  0.0296 -0.3648 -0.1401
  808WN      WN 5412   3.119   6.682   9.054  0.0112  0.1672 -0.2136
  809WN      WN 5413   6.684   3.831   8.050  0.2614  0.1323 -0.0657
  810WN      WN 5414   0.349   2.665   9.518  0.0287  0.1323 -0.1947
  811WN      WN 5415   1.436   1.543  10.069 -0.1315 -0.2661 -0.2873
  812WN      WN 5416   0.545   5.381   8.012  0.2541  0.2431 -0.0144
  813WN      WN 5417   2.404   4.730   8.376  0.0419 -0.0681 -0.1898
  814WN      WN 5418   4.908   5.767   9.224 -0.1345 -0.1252 -0.0480
  815WN      WN 5419   1.342   6.305   8.722 -0.0293  0.2422  0.0840
  816WN      WN 5420   2.214   6.025   7.561 -0.1226  0.0611 -0.0754
  817WN      WN 5421   4.797   6.026  11.367 -0.3115  0.0682 -0.1024
  818WN      WN 5422   2.400   1.916   9.590  0.1109 -0.0888 -0.1134
  819WN      WN 5423   3.696   5.502   7.781 -0.1470  0.0558  0.3903
  820WN      WN 5424   1.305   1.137   9.646 -0.1544 -0.1896 -0.1291
  821WN      WN 5425   3.003   6.051   8.789 -0.3566  0.4199  0.2265
  822WN      WN 5426   0.929   2.306   9.147 -0.1825  0.0140 -0.3112
  823WN      WN 5427   5.292   5.643   6.962  0.0423  0.1140 -0.1446
  824WN      WN 5428   4.657   0.630   9.058  0.0239  0.0210 -0.0263
  825WN      WN 5429   7.211   3.593   8.109  0.1882 -0.2102  0.0550
  826WN      WN 5430   2.465   0.572   7.971 -0.1901 -0.0832  0.1538
  827WN      WN 5431   0.348   6.932   7.090 -0.3562  0.1130 -0.1501
  828WN      WN 5432   6.527   1.268   9.353  0.2144  0.2011  0.1615
  829WN      WN 5433   0.049   3.698  10.147 -0.1877  0.1922  0.0788
  830WN      WN 5434   0.890   1.612  11.175  0.0830 -0.1363  0.1464
  831WN      WN 5435   6.766   5.245   9.302  0.1338 -0.0248 -0.0093
  832WN      WN 5436   0.847   2.751   9.491 -0.0554  0.0011 -0.0131
  833WN      WN 5437   6.472   1.252  10.331 -0.1623  0.0739 -0.0918
  834WN      WN 5438   6.255   4.707   7.199 -0.0289 -0.0855  0.0620
  835WN      WN 5439   3.968   5.326  11.306  0.0940 -0.2408  0.1772
  836WN      WN 5440   0.308   7.575   8.523 -0.1529  0.1156 -0.0891
  837WN      WN 5441   5.832   1.500   8.873  0.1917  0.0099  0.0109
  838WN      WN 5442   1.403   4.201   9.334 -0.2677  0.0669 -0.1027
  839WN      WN 5443   4.801   4.456   7.580  0.2315 -0.0902 -0.1959
  840WN      WN 5444   6.653   0.087  10.488 -0.1109 -0.0915  0.0583
  841WN      WN 5445   6.005   1.215  11.082  0.1186 -0.0183 -0.1423
  842WN      WN 5446   1.412   3.526   9.671  0.4203  0.3372  0.2739
  843WN      WN 5447   0.394   1.798   7.061 -0.5334 -0.1508  0.0662
  844WN      WN 5448   0.045   1.148   8.201  0.0378 -0.0354  0.0659
  845WN      WN 5449   0.343   4.918   9.392 -0.3488 -0.1460 -0.2006
  846WN      WN 5450   6.579   5.609   9.749 -0.0373 -0.0788  0.0057
  847WN      WN 5451   3.062   0.160  10.570  0.1688 -0.1552 -0.1088
  848WN      WN 5452   4.783   7.035   9.599  0.1683 -0.1222 -0.2988
  849WN      WN 5453   0.615   6.458   7.339  0.3625 -0.0293  0.1300
  850WN      WN 5454   6.072   6.398  11.056 -0.2954 -0.1615  0.2813
  851WN      WN 5455   6.002   6.698   9.760 -0.0484  0.0142 -0.0191
  852WN      WN 5456   5.588   5.608   9.955  0.1539 -0.1841 -0.0161
  853WN      WN 5457   1.831   4.832   8.345  0.3756  0.1137 -0.2186
  854WN      WN 5458   6.477   5.264  10.788  0.0342  0.2811  0.0878
  855WN      WN 5459   6.135   4.255   8.581 -0.0184  0.3807 -0.1175
  856WN      WN 5460   6.658   5.381   8.110  0.2700 -0.0192  0.3123
  857WN      WN 5461   0.149   0.838   8.749 -0.0353  0.1838 -0.2579
  858WN      WN 5462   7.179   4.958   7.418 -0.1264 -0.3706 -0.1443
  859WN      WN 5463   6.469   2.752   9.959  0.0764 -0.5402  0.2786
  860WN      WN 5464   3.032   6.275   9.921  0.1438 -0.0465  0.1678
  861WN      WN 5465   0.914   6.514   7.774 -0.3691  0.0020  0.1125
  862WN      WN 5466   1.080   6.962   7.667 -0.1360 -0.1338 -0.0908
  863WN      WN 5467   4.565   5.498   9.439 -0.0564 -0.1352 -0.2624
  864WN      WN 5468   2.620   5.089   7.196 -0.4162 -0.0090 -0.1672
  865WN      WN 5469   1.447   4.890   8.651 -0.1982 -0.0158 -0.1878
  866WN      WN 5470   7.493   0.998   9.170 -0.0649  0.1834  0.0752
  867WN      WN 5471   3.686   5.445  10.735  0.0220 -0.0552 -0.5474
  868WN      WN 5472   6.366   6.564   8.713  0.1192 -0.1106 -0.0664
  869WN      WN 5473   0.694   1.072   8.184 -0.0873  0.3707  0.0349
  870WN      WN 5474   6.048   2.271  11.008  0.2010 -0.0632  0.2297
  871WN      WN 5475   0.280   1.155   9.640 -0.2388  0.0716  0.1122
  872WN      WN 5476   5.613   6.239  10.920 -0.0408  0.3835  0.1397
  873WN      WN 5477   7.437   3.315  10.518 -0.1992  0.2736 -0.2711
  874WN      WN 5478   6.776   6.576  10.354  0.1153  0.0493 -0.0926
  875WN      WN 5479   6.638   2.017  11.172 -0.0134  0.1044 -0.0055
  876WN      WN 5480   2.007   0.289   9.989  0.0931 -0.3837 -0.2069
  877WN      WN 5481   4.746   0.293  10.582 -0.1936 -0.3618  0.0861
  878WN      WN 5482   1.183   3.720   8.790  0.2408 -0.0051 -0.0542
  879WN      WN 5483   7.532   7.230   8.603  0.0231  0.1882  0.1094
  880WN      WN 5484   2.561   4.930   9.085 -0.0558 -0.0964 -0.1116
  881WN      WN 5485   4.851   5.337   7.160  0.1452 -0.0338 -0.0159
  882WN      WN 5486   3.246   3.746   8.884 -0.1154  0.3287  0.0266
  883WN      WN 5487   4.107   7.570   9.547 -0.3687  0.0939 -0.0141
  884WN      WN 5488   4.740   7.559   8.315 -0.0090  0.0953 -0.2919
  885WN      WN 5489   3.478   7.046   9.044 -0.5822  0.3395  0.3866
  886WN      WN 5490   0.422   7.291   7.798 -0.0005 -0.1921  0.0701
  887WN      WN 5491   0.978   6.599   8.765  0.4027 -0.2631 -0.3066
  888WN      WN 5492   2.220   3.544   9.962  0.3596 -0.0802 -0.1539
  889WN      WN 5493   5.346   3.934   9.984 -0.1485  0.0229 -0.3556
  890WN      WN 5494   4.411   0.436  10.306 -0.1392 -0.0176  0.0945
  891WN      WN 5495   7.202   5.448   7.695 -0.0266 -0.1718  0.2795
  892WN      WN 5496   0.744   1.656  10.665  0.0326  0.1586  0.2354
  893WN      WN 5497   4.928   1.525   8.712  0.0548 -0.1018 -0.1331
  894WN      WN 5498   1.437   5.555   8.625  0.4206  0.1030  0.2419
  895WN      WN 5499   1.853   3.970   8.209 -0.2012 -0.0754  0.0645
  896WN      WN 5500   6.210   5.849  10.038 -0.5111  0.1233  0.0865
  897WN      WN 5501   4.613   7.385   8.839  0.1114 -0.1072 -0.3399
  898WN      WN 5502   0.740   6.664   9.312  0.0204  0.2051  0.0926
  899WN      WN 5503   4.822   4.701   9.274 -0.1740  0.4579 -0.1737
  900WN      WN 5504   1.351   5.449   9.936 -0.1136  0.1808 -0.1857
  901WN      WN 5505   6.980   4.286   9.329 -0.2698 -0.0733  0.0850
  902WN      WN 5506   3.977   6.600  10.684 -0.1221  0.0532  0.0764
  903WN      WN 5507   6.275   1.889   8.125 -0.1917 -0.3586 -0.0368
  904WN      WN 5508   6.968   1.378  10.378  0.0076  0.1049 -0.6162
  905WN      WN 5509   5.801   6.388   8.608 -0.3628  0.1127  0.0748
  906WN      WN 5510   6.500   1.324  11.179  0.2725 -0.1844 -0.0199
  907WN      WN 5511   0.029   4.899   9.754  0.2688 -0.3417 -0.0274
  908WN      WN 5512   5.854   6.164   9.789 -0.0834 -0.1608 -0.0451
  909WN      WN 5513   2.035   6.584   9.939 -0.0682 -0.0100  0.1233
  910WN      WN 5514   3.296   3.291   9.097  0.0399  0.3485  0.1441
  911WN      WN 5515   5.487   4.539   8.694 -0.1784  0.2901  0.0266
  912WN      WN 5516   1.223   0.689   7.884 -0.1607 -0.0832 -0.2134
  913WN      WN 5517   6.043   2.797  10.990  0.0989 -0.0175  0.0138
  914WN      WN 5518   6.409   6.043   8.982 -0.2429 -0.0852 -0.1135
  915WN      WN 5519   1.628   3.781   9.188  0.1224 -0.0068  0.2262
  916WN      WN 5520   3.652   5.943  10.643  0.3087  0.0491  0.0570
  917WN      WN 5521   5.870   3.191   9.492 -0.1672 -0.0933 -0.0285
  918WN      WN 5522   7.079   1.095   9.449 -0.1618 -0.2874 -0.3106
  919WN      WN 5523   0.680   2.950   8.424 -0.3385 -0.2333 -0.2013
  920WN      WN 5524   7.276   6.613  10.604  0.1200 -0.1491  0.0265
  921WN      WN 5525   7.461   4.091   8.040  0.1036 -0.0147 -0.2837
  922WN      WN 5526   6.147   6.496   7.777 -0.1382  0.3205  0.2142
  923WN      WN 5527   6.010   5.271  10.016  0.0265  0.1249 -0.4108
  924WN      WN 5528   4.110   4.167   7.793 -0.1938 -0.4099 -0.1611
  925WN      WN 5529   5.943   6.949   8.009 -0.1029  0.1351 -0.0292
  926WN      WN 5530   7.283   1.374  10.754  0.0753 -0.2129  0.1298
  927WN      WN 5531   1.895   7.553   9.657 -0.0466  0.2356  0.4886
  928WN      WN 5532   6.866   0.869  10.344 -0.0598  0.0630 -0.2429
  929WN      WN 5533   7.258   4.929  10.448  0.0014 -0.2647 -0.2271
  930WN      WN 5534   2.244   6.613   7.316 -0.0142  0.0344  0.0690
  931WN      WN 5535   4.709   5.070  10.774 -0.0411  0.3284 -0.2367
  932WN      WN 5536   6.264   5.035   7.919 -0.1988 -0.2060 -0.0919
  933WN      WN 5537   1.533   7.090   7.545  0.0865 -0.2517  0.0190
  934WN      WN 5538   1.156   6.867  10.853 -0.1279  0.1730 -0.2317
  935WN      WN 5539   0.334   3.182   9.294  0.5135 -0.0618  0.0984
  936WN      WN 5540   1.078   4.969   9.223  0.2720 -0.0663  0.2493
  937WN      WN 5541   6.300   2.677   8.254  0.2602 -0.1618  0.3266
  938WN      WN 5542   0.314   0.352   8.754 -0.2592  0.2516  0.1994
  939WN      WN 5543   0.273   0.263   9.722 -0.1309  0.3991 -0.0669
  940WN      WN 5544   1.914   4.003   9.982  0.0348  0.2000  0.1806
  941WN      WN 5545   5.946   4.268   9.450  0.0103 -0.0066 -0.3413
  942WN      WN 5546   5.787   2.814   9.045  0.2345 -0.1758  0.3071
  943WN      WN 5547   7.012   6.787   9.198 -0.1896  0.1274 -0.0636
  944WN      WN 5548   1.089   0.858   9.972 -0.0949  0.1890  0.1068
  945WN      WN 5549   7.170   4.991   9.398 -0.1388 -0.2080 -0.1061
  946WN      WN 5550   2.656   5.135   8.182 -0.1485 -0.1153  0.0031
  947WN      WN 5551   5.159   5.995  10.849 -0.0841 -0.0591 -0.0281
  948WN      WN 5552   6.476   3.213   9.730 -0.1507 -0.2055 -0.4264
  949WN      WN 5553   4.998   5.135   7.918  0.2082  0.2009  0.0983
  950WN      WN 5554   2.713   0.420   9.405 -0.1317 -0.1148  0.0315
  951WN      WN 5555   7.521   2.417   9.392  0.2311 -0.1449  0.1155
  952WN      WN 5556   5.507   5.327  11.220 -0.0616  0.0049  0.0238
  953WN      WN 5557   7.518   2.893   7.950  0.1958 -0.1649  0.1001
  954WN      WN 5558   6.958   0.267   9.608 -0.0178 -0.3160  0.0216
  955WN      WN 5559   4.206   6.312   9.715 -0.1916 -0.5216  0.0771
  956WN      WN 5560   1.056   7.286   9.651  0.0917 -0.0255 -0.3459
  957WN      WN 5561   5.232   7.540   8.321 -0.1410 -0.0508  0.3498
  958WN      WN 5562   0.147   0.450   7.578 -0.0651  0.2552 -0.2706
  959WN      WN 5563   2.258   4.696   7.823 -0.0528  0.0302 -0.0065
  960WN      WN 5564   2.533   6.047   7.976  0.0823 -0.0686  0.4718
  961WN      WN 5565   1.954   1.267   8.923  0.0717 -0.2395 -0.0350
  962WN      WN 5566   3.576   5.552   9.489  0.4805 -0.0430  0.0735
  963WN      WN 5567   4.673   3.914   9.662  0.0568 -0.0772 -0.1358
  964WN      WN 5568   7.628   5.455   9.206  0.1612  0.3091 -0.0736
  965WN      WN 5569   5.156   6.040   7.599 -0.1624 -0.1148 -0.0787
  966WN      WN 5570   2.367   4.016   8.697 -0.0548 -0.0654 -0.0910
  967WN      WN 5571   0.077   2.935   8.471  0.0381  0.0581 -0.0164
  968WN      WN 5572   3.653   0.664   8.447 -0.1259 -0.1931 -0.0190
  969WN      WN 5573   1.986   4.261   9.531 -0.1969 -0.0533  0.0550
  970WN      WN 5574   0.477   4.486   7.869  0.1560  0.0112  0.1320
  971WN      WN 5575   1.452   7.527   8.054 -0.0166 -0.2835  0.2851
  972WN      WN 5576   7.089   2.703   9.109 -0.0119 -0.0581  0.1564
  973WN      WN 5577   2.325   7.272   8.047  0.0834  0.3020 -0.1483
  974WN      WN 5578   2.723   5.764  10.126 -0.0014 -0.0700 -0.2879
  975WN      WN 5579   2.452   5.558   7.657  0.0398 -0.0104  0.3295
  976WN      WN 5580   1.737   2.178   8.529  0.1878 -0.0162 -0.1571
  977WN      WN 5581   1.221   5.674  10.413  0.4601 -0.0673 -0.1793
  978WN      WN 5582   7.141   3.788   7.002  0.0985 -0.0370  0.0890
  979WN      WN 5583   5.775   2.656   8.008  0.0246 -0.0215 -0.0318
  980WN      WN 5584   1.305   5.906   7.152  0.2249 -0.3549 -0.0012
  981WN      WN 5585   4.143   5.704   7.864 -0.1029  0.0735 -0.1074
  982WN      WN 5586   0.201   5.321   8.354  0.2078  0.1098  0.1446
  983WN      WN 5587   3.100   6.329   7.448 -0.3271 -0.1347  0.0288
  984WN      WN 5588   2.797   5.911   9.642  0.3958  0.1028 -0.3436
  985WN      WN 5589   4.940   3.849   9.213  0.0612  0.1319 -0.1499
  986WN      WN 5590   4.690   6.275  10.039 -0.4768  0.2613 -0.0323
  987WN      WN 5591   4.697   5.022  10.233  0.2863  0.1022 -0.0846
  988WN      WN 5592   7.510   2.857  10.989  0.0606 -0.3500 -0.2296
  989WN      WN 5593   2.197   5.295   9.054  0.0266  0.2913 -0.4355
  990WN      WN 5594   2.405   5.959  10.623  0.1865 -0.2213  0.0680
  991WN      WN 5595   6.194   4.584   8.209 -0.0913 -0.1514  0.0123
  992WN      WN 5596   0.406   2.946   8.859  0.0256 -0.0715  0.2568
  993WN      WN 5597   6.766   4.972  10.493 -0.0274 -0.0514 -0.0719
  994WN      WN 5598   5.114   5.118   8.557 -0.0350  0.3433  0.0073
  995WN      WN 5599   6.285   4.662  10.560 -0.1104  0.0511 -0.1362
  996WN      WN 5600   5.258   4.195   7.631  0.0889 -0.0979 -0.2104
  997WN      WN 5601   1.350   6.022   7.630 -0.0288 -0.1641  0.2256
  998WN      WN 5602   6.946   6.156  10.605  0.1837  0.3435  0.0507
  999WN      WN 5603   5.645   3.379   9.997  0.1002 -0.0108  0.0617
 1000WN      WN 5604   4.913   6.877  10.752  0.1308 -0.1633 -0.0830
 1001WN      WN 5605   4.423   6.948   8.937 -0.0595 -0.0562 -0.0060
 1002WN      WN 5606   7.155   6.196   7.708 -0.1089 -0.0821 -0.1246
 1003WN      WN 5607   4.027   5.779   8.768 -0.0278  0.1844 -0.1330
 1004WN      WN 5608   7.634   5.261   7.399  0.2747 -0.0552  0.1174
 1005WN      WN 5609   0.256   6.286   7.736 -0.1152 -0.3392  0.2060
 1006WN      WN 5610   1.479   7.094   8.970  0.1883 -0.2784 -0.0592
 1007WN      WN 5611   7.282   0.778  10.958  0.0067  0.2751  0.4430
 1008WN      WN 5612   5.827   2.875   7.529  0.1005 -0.1259  0.0563
 1009WN      WN 5613   7.146   2.024   9.321  0.1079  0.0711  0.1998
 1010WN      WN 5614   6.359   0.080   7.734  0.2241 -0.1025  0.0038
 1011WN      WN 5615   6.689   3.795  10.850 -0.0675 -0.2905 -0.0123
 1012WN      WN 5616   1.274   0.405   9.105 -0.0510 -0.3220 -0.2362
 1013WN      WN 5617   7.337   3.343   7.210 -0.0265 -0.0945  0.0489
 1014WN      WN 5618   0.369   3.305  11.030 -0.0981 -0.2189  0.0783
 1015WN      WN 5619   5.072   0.418   9.354 -0.0552  0.1486 -0.3194
 1016WN      WN 5620   1.118   1.256  10.345 -0.3809 -0.1400 -0.0883
 1017WN      WN 5621   0.535   5.840   7.803 -0.0958 -0.1926 -0.1418
 1018WN      WN 5622   5.554   4.043  10.422 -0.3449  0.3579  0.1647
 1019WN      WN 5623   4.447   3.764   8.011  0.1250 -0.1273 -0.3481
 1020WN      WN 5624   5.743   0.361  10.286  0.1540 -0.1744 -0.4132
 1021WN      WN 5625   0.805   5.820   9.850 -0.3777  0.3361 -0.0133
 1022WN      WN 5626   0.241   7.484   9.975  0.1093 -0.2522  0.0648
 1023WN      WN 5627   2.350   6.916   8.461  0.1232  0.4308 -0.1036
 1024WN      WN 5628   3.326   0.224   9.688 -0.1389 -0.1744 -0.0060
 1025WN      WN 5629   3.807   1.046   9.892  0.2325 -0.1265  0.2066
 1026WN      WN 5630   5.958   5.897   8.659  0.2325  0.0494 -0.1251
 1027WN      WN 5631   7.050   7.003   8.417  0.1830 -0.1803 -0.2765
 1028WN      WN 5632   0.734   5.635   7.107  0.0694  0.0154  0.0321
 1029WN      WN 5633   0.236   0.287   8.179  0.2490 -0.0980  0.0747
 1030WN      WN 5634   6.864   6.962   7.966 -0.0219  0.0726 -0.0695
 1031WN      WN 5635   0.454   1.651   9.535  0.3081  0.1412 -0.3296
 1032WN      WN 5636   3.366   0.329   9.176  0.0360  0.0653  0.1150
 1033WN      WN 5637   3.365   0.849   9.788 -0.2509 -0.1098  0.0483
 1034WN      WN 5638   1.703   5.679   9.657 -0.1188 -0.0952  0.0514
 1035WN      WN 5639   0.721   0.613   7.968  0.0663  0.0413  0.1431
 1036WN      WN 5640   7.139   7.572  10.516 -0.2154 -0.2424 -0.0345
 1037WN      WN 5641   1.900   0.356   8.500 -0.1084  0.1363 -0.0252
 1038WN      WN 5642   0.351   3.274   9.774  0.1997  0.2577  0.1281
 1039WN      WN 5643   0.085   3.885   8.319 -0.0067 -0.0199  0.1146
 1040WN      WN 5644   0.889   5.131   7.380 -0.1684  0.1176  0.0490
 1041WN      WN 5645   1.798   0.564   8.977  0.4533  0.1312 -0.0083
 1042WN      WN 5646   3.752   6.604   9.270 -0.0732  0.0243  0.2871
 1043WN      WN 5647   5.596   7.471   8.741  0.1370 -0.0565  0.1094
 1044WN      WN 5648   1.357   4.711   7.868  0.1670  0.0692  0.3622
 1045WN      WN 5649   2.293   2.506  10.396  0.1454 -0.0247  0.0750
 1046WN      WN 5650   7.557   2.675   9.809  0.1211 -0.1231 -0.1893
 1047WN      WN 5651   6.718   6.917   7.492 -0.0124 -0.3378 -0.0055
 1048WN      WN 5652   0.302   1.014   7.775 -0.3005  0.1283  0.0417
 1049WN      WN 5653   2.286   0.612   9.651 -0.2527 -0.0541  0.0297
 1050WN      WN 5654   4.832   0.515   8.633  0.2097 -0.1456 -0.3416
 1051WN      WN 5655   6.183   1.111   7.690  0.0975  0.1738  0.1023
 1052WN      WN 5656   6.656   3.075   8.883  0.0078 -0.0865 -0.0228
 1053WN      WN 5657   0.701   0.317   8.418  0.1892 -0.2429  0.3370
 1054WN      WN 5658   4.822   0.147   9.002  0.0002  0.0568 -0.1010
 1055WN      WN 5659   0.876   1.360   9.529 -0.0908 -0.1229 -0.3535
 1056WN      WN 5660   1.694   6.583   8.956  0.1809 -0.0464 -0.2716
 1057WN      WN 5661   5.536   6.813   9.922 -0.3018 -0.1742 -0.0707
 1058WN      WN 5662   2.430   2.833   9.024 -0.0944 -0.1064 -0.1178
 1059WN      WN 5663   5.351   6.357   9.861  0.4785 -0.0127  0.0692
 1060WN      WN 5664   5.881   7.582  10.131 -0.2100 -0.0166 -0.0259
 1061WN      WN 5665   4.602   4.545  10.296  0.0435  0.0941  0.0127
 1062WN      WN 5666   4.960   4.944   7.437  0.0635 -0.3397 -0.0438
 1063WN      WN 5667   0.856   3.756   9.838 -0.5096  0.2274  0.2529
 1064WN      WN 5668   1.460   4.537   9.699 -0.2431 -0.1044 -0.3450
 1065WN      WN 5669   7.514   6.170  10.769  0.2184  0.1226 -0.1162
 1066WN      WN 5670   1.209   0.698   9.528  0.0589 -0.0836  0.2825
 1067WN      WN 5671   3.711   4.729   9.844  0.0781 -0.2499  0.2866
 1068WN      WN 5672   5.712   5.977   8.187 -0.0567 -0.1898 -0.1462
 1069WN      WN 5673   3.221   5.388   8.884 -0.0109  0.1291 -0.0391
 1070WN      WN 5674   3.661   6.356   9.721  0.1501 -0.0256  0.0296
 1071WN      WN 5675   2.438   3.274   8.474 -0.1258 -0.0369  0.1026
 1072WN      WN 5676   6.772   3.319   9.344 -0.0148 -0.1985  0.0275
 1073WN      WN 5677   7.558   5.865   9.554 -0.0891  0.2420 -0.0525
 1074WN      WN 5678   1.991   6.769  11.038  0.0503  0.0466 -0.1968
 1075WN      WN 5679   3.925   7.454   7.475  0.0057 -0.1453  0.4229
 1076WN      WN 5680   7.138   6.220   9.235  0.2312  0.1704  0.0527
 1077WN      WN 5681   5.998   0.613  10.591 -0.1858 -0.0568  0.3151
 1078WN      WN 5682   1.009   4.648   8.787 -0.0289  0.3647  0.1845
 1079WN      WN 5683   5.746   3.725   9.558  0.0976  0.0001  0.1569
 1080WN      WN 5684   4.705   1.386   9.360 -0.1978  0.0310  0.2949
 1081WN      WN 5685   5.162   5.881   9.928  0.2588  0.1674  0.1956
 1082WN      WN 5686   0.761   6.149   6.952 -0.0590 -0.2674  0.0029
 1083WN      WN 5687   2.917   5.430   7.337 -0.0524 -0.0144 -0.0417
 1084WN      WN 5688   3.988   1.054   8.686  0.0686  0.0714 -0.0018
 1085WN      WN 5689   6.439   6.092   7.578 -0.2085  0.2030  0.2289
 1086WN      WN 5690   1.455   2.889   8.805 -0.0582  0.1332 -0.1156
 1087WN      WN 5691   1.886   0.257   9.343 -0.1673  0.0570 -0.4592
 1088WN      WN 5692   3.677   4.050   8.979 -0.1420 -0.1700  0.1802
 1089WN      WN 5693   3.580   4.194   9.582  0.2504  0.0061  0.0931
 1090WN      WN 5694   1.223   2.645   9.791  0.1682  0.1168  0.2069
 1091WN      WN 5695   4.403   5.581  11.538  0.1598 -0.3618 -0.4205
 1092WN      WN 5696   4.747   3.255  10.375  0.3609  0.3751 -0.1963
 1093WN      WN 5697   3.591   7.571   7.836  0.0900 -0.2196 -0.2999
 1094WN      WN 5698   7.337   0.970  10.403 -0.1157 -0.1928 -0.0564
 1095WN      WN 5699   2.241   5.696   9.884 -0.2984  0.3353  0.3102
 1096WN      WN 5700   1.806   6.077   7.843  0.0650  0.0716 -0.0176
 1097WN      WN 5701   3.792   0.269   9.455 -0.1600  0.2268 -0.0571
 1098WN      WN 5702   4.238   6.773   8.098  0.2472  0.1513 -0.4381
 1099WN      WN 5703   3.479   6.015   7.357 -0.0429  0.0800 -0.1482
 1100WN      WN 5704   1.450   6.443   9.746 -0.1203 -0.0328  0.0437
 1101WN      WN 5705   1.977   7.045   9.447 -0.1459 -0.0236 -0.1096
 1102WN      WN 5706   6.376   7.396  10.160 -0.2375 -0.0584 -0.0511
 1103WN      WN 5707   6.023   6.841   7.429  0.0730 -0.0894  0.0984
 1104WN      WN 5708   0.409   3.921  10.502  0.0433  0.4500 -0.0675
 1105WN      WN 5709   5.754   3.129   8.361  0.1489 -0.0421  0.1217
 1106WN      WN 5710   1.865   6.533   9.465  0.1723 -0.4439 -0.0283
 1107WN      WN 5711   2.013   1.646   9.269  0.0882 -0.1649 -0.2472
 1108WN      WN 5712   5.309   4.886   9.041  0.0102  0.0774  0.1465
 1109WN      WN 5713   4.704   4.030   8.371 -0.2960  0.0381  0.0924
 1110WN      WN 5714   5.515   5.913   7.322 -0.2065 -0.0927 -0.1558
 1111WN      WN 5715   0.834   6.741  11.263  0.0558 -0.0291  0.0609
 1112WN      WN 5716   0.045   4.751   7.255 -0.0753  0.0754  0.1783
 1113WN      WN 5717   4.646   5.025   9.674 -0.0446 -0.2628 -0.1309
 1114WN      WN 5718   7.603   3.601   9.639 -0.1909 -0.0697  0.0475
 1115WN      WN 5719   6.569   6.757   8.285 -0.0843 -0.1755  0.0865
 1116WN      WN 5720   4.696   7.022   8.090  0.1145 -0.1530 -0.0027
 1117WN      WN 5721   0.378   5.681   9.592  0.0545  0.1644 -0.2526
 1118WN      WN 5722   1.205   2.569  11.160  0.2004  0.1416  0.0005
 1119WN      WN 5723   6.537   0.544   8.216  0.1052  0.1902  0.2457
 1120WN      WN 5724   5.245   3.672   9.594 -0.0421 -0.1489 -0.0292
 1121WN      WN 5725   1.738   5.549   6.897  0.0735  0.0826 -0.0819
 1122WN      WN 5726   7.030   3.301   6.826 -0.0497 -0.2539 -0.0881
 1123WN      WN 5727   2.187   3.900   7.209 -0.0539 -0.3404 -0.1199
 1124WN      WN 5728   1.463   6.763   8.517  0.1441  0.1259 -0.0987
 1125WN      WN 5729   6.182   2.997   7.246 -0.4814 -0.1564 -0.3890
 1126WN      WN 5730   7.118   3.311  11.003 -0.1676  0.0823  0.0455
 1127WN      WN 5731   3.980   5.052   9.518 -0.0332 -0.2160 -0.2772
 1128WN      WN 5732   5.426   5.386   9.098 -0.0456  0.0832  0.1047
 1129WN      WN 5733   4.311   6.380  10.389  0.1277 -0.2012  0.1583
 1130WN      WN 5734   2.165   5.113   8.123 -0.1788 -0.3064 -0.0195
 1131WN      WN 5735   3.610   7.050  10.525  0.2351 -0.1850  0.1767
 1132WN      WN 5736   2.887   1.134   8.556 -0.1206 -0.0060  0.1034
 1133WN      WN 5737   3.954   6.812   9.774  0.2281  0.0311 -0.0180
 1134WN      WN 5738   4.805   6.546  10.405  0.0977  0.3852  0.2582
 1135WN      WN 5739   0.794   3.436   9.063  0.0861  0.1052  0.0502
 1136WN      WN 5740   0.581   7.572  10.944  0.3174  0.3186  0.2445
 1137WN      WN 5741   6.500   6.914   9.304 -0.1264 -0.0790  0.0195
 1138WN      WN 5742   5.681   4.569   9.175  0.3684 -0.0618 -0.0906
 1139WN      WN 5743   4.366   7.138   8.471 -0.2686 -0.2343  0.0038
 1140WN      WN 5744   2.337   7.595  11.010  0.4147  0.1242 -0.2607
 1141WN      WN 5745   6.611   7.333   8.196  0.0862 -0.4589 -0.0977
 1142WN      WN 5746   7.163   3.184   7.682  0.0034  0.1652  0.3408
 1143WN      WN 5747   1.666   4.900  10.717  0.1765  0.2165  0.0444
 1144WN      WN 5748   2.922   6.360   7.931 -0.0470  0.2490 -0.0174
 1145WN      WN 5749   3.510   4.648   8.291 -0.3831  0.3738 -0.0610
 1146WN      WN 5750   6.471   0.087  11.251  0.1187  0.0771  0.0338
 1147WN      WN 5751   1.612   3.112  10.460  0.0993 -0.1119 -0.2630
 1148WN      WN 5752   0.832   5.405  10.159 -0.0280  0.0847  0.1502
 1149WN      WN 5753   7.561   0.511   9.523  0.1708  0.0803  0.0464
 1150WN      WN 5754   3.387   4.260   8.525  0.1640 -0.0539  0.1237
 1151WN      WN 5755   0.795   7.265  10.101  0.0678  0.0929 -0.2116
 1152WN      WN 5756   7.387   4.048  10.271 -0.1559 -0.3152  0.0590
 1153WN      WN 5757   2.145   6.793   8.976  0.3686 -0.1444 -0.1016
 1154WN      WN 5758   6.434   3.109  10.434 -0.2329 -0.2079  0.2582
 1155WN      WN 5759   6.880   3.239  10.063  0.1014  0.3285  0.0563
 1156WN      WN 5760   2.942   3.607   9.470  0.0447  0.2929  0.1464
 1157WN      WN 5761   7.502   4.408   8.538 -0.0346  0.1207 -0.2645
 1158WN      WN 5762   5.711   0.110   8.204 -0.2678  0.5146  0.1381
 1159WN      WN 5763   2.665   4.400   9.701  0.1974  0.0631 -0.2915
 1160WN      WN 5764   4.310   5.392  10.241 -0.0523 -0.0899 -0.0777
 1161WN      WN 5765   5.716   5.535   8.355  0.2432  0.2626 -0.0656
 1162WN      WN 5766   7.074   5.379   8.937 -0.0504  0.3073  0.0585
 1163WN      WN 5767   4.682   6.505   9.486 -0.0260 -0.2916 -0.1845
 1164WN      WN 5768   6.475   3.782   8.523 -0.0392  0.0174  0.0755
 1165WN      WN 5769   6.159   2.009   9.463 -0.2508 -0.1315 -0.1510
 1166WN      WN 5770   7.601   2.406   7.695 -0.0218  0.0472  0.2407
 1167WN      WN 5771   6.480   4.252   7.865 -0.1369 -0.1662 -0.1546
 1168WN      WN 5772   6.787   1.679  10.802  0.3648  0.0965 -0.2044
 1169WN      WN 5773   4.937   5.242   9.209 -0.1392 -0.4265 -0.0023
 1170WN      WN 5774   0.678   1.424   7.821 -0.0285 -0.0573  0.1042
 1171WN      WN 5775   0.742   0.496   8.946  0.0046  0.0517 -0.2121
 1172WN      WN 5776   4.188   7.228   9.894  0.2925  0.1903  0.0952
 1173WN      WN 5777   1.955   1.701   8.590  0.3710 -0.0753 -0.5901
 1174WN      WN 5778   4.472   0.283   8.147  0.1516 -0.1428 -0.1217
 1175WN      WN 5779   7.213   5.378  10.271  0.2120 -0.5239  0.1924
 1176WN      WN 5780   5.239   0.276  10.517  0.1231 -0.1454 -0.2340
 1177WN      WN 5781   1.539   7.430   9.336 -0.0298 -0.1906 -0.0848
 1178WN      WN 5782   2.747   6.895  10.610  0.1008  0.1549  0.1157
 1179WN      WN 5783   1.938   1.878   9.829 -0.1009 -0.1111 -0.0931
 1180WN      WN 5784   1.511   0.977   8.224  0.0130 -0.1525 -0.3638
 1181WN      WN 5785   6.039   2.467  10.078  0.0455  0.0247  0.3058
 1182WN      WN 5786   5.595   6.622   8.171  0.1921  0.3649  0.1296
 1183WN      WN 5787   4.473   6.757   9.918 -0.3462 -0.0529 -0.0250
 1184WN      WN 5788   7.275   2.631   8.324 -0.0518 -0.0416 -0.0823
 1185WN      WN 5789   6.366   0.691   9.028  0.1381 -0.2322 -0.2768
 1186WN      WN 5790   7.314   2.338  10.312  0.1709 -0.2919  0.2260
 1187WN      WN 5791   7.534   4.669  10.132  0.0393 -0.1841  0.0754
 1188WN      WN 5792   6.812   3.452   7.782 -0.0842 -0.1428 -0.1750
 1189WN      WN 5793   6.148   1.249   9.920 -0.1372  0.1492  0.1498
 1190WN      WN 5794   7.457   4.641   9.137 -0.1582  0.2601  0.2401
 1191WN      WN 5795   3.779   0.515   9.885 -0.1205  0.0521 -0.0509
[truncated: 298,043 more chars]
